# Supplementary material for: Using nanopore sequencing to identify fungi from clinical samples with high phylogenetic resolution
Source: Sci Rep. 2023 Jun 16;13:9785. doi: 10.1038/s41598-023-37016-0 (PMC10275880; doi:10.1038/s41598-023-37016-0)
Supplement: Supplementary file 1 — Supplementary Information. [file 41598_2023_37016_MOESM1_ESM.zip › Supplementary_Information/Supplementary_Data/Data_S5_Mock_blast/results/Mock_RGN2_5_fmt0.txt]

BLASTN 2.13.0+


Reference: Zheng Zhang, Scott Schwartz, Lukas Wagner, and Webb
Miller (2000), "A greedy algorithm for aligning DNA sequences", J
Comput Biol 2000; 7(1-2):203-14.


Database: all.fna
           16,976,359 sequences; 173,045,930,078 total letters


Query= ITS4_5

Length=670
                                                                      Score     E
Sequences producing significant alignments:                          (Bits)  Value

QQSR01000402.1 Trichophyton mentagrophytes strain D15P127 NODE_40...  1227    0.0   
JAJVHL010000002.1 Trichophyton indotineae strain TIMM20114 ctg.00...  1210    0.0   
DS995812.1 Trichophyton equinum CBS 127.97 supercont1.95 genomic ...  1181    0.0   
DS995827.1 Trichophyton equinum CBS 127.97 supercont1.110 genomic...  1181    0.0   
GG698504.1 Trichophyton tonsurans CBS 112818 genomic scaffold sup...  1175    0.0   
WOFF01000004.1 Trichophyton schoenleinii strain CMCC(F)T2s Scaffo...  1142    0.0   
ABSU01000048.1 Trichophyton benhamiae CBS 112371 Abenha-G-c-336b0...  913     0.0   
NW_003315066.1 Trichophyton benhamiae CBS 112371 chromosome Unkno...  913     0.0   
ACYE01000405.1 Trichophyton verrucosum HKI 0517 contig00658_1.f1....  911     0.0   
NW_003315232.1 Trichophyton verrucosum HKI 0517 contig00658_1.f1....  911     0.0   
CAJUYU010000019.1 Trichophyton violaceum genome assembly, contig:...  865     0.0   
DS995840.1 Trichophyton equinum CBS 127.97 supercont1.123 genomic...  701     0.0   
JAADCK010000556.1 Trichophyton interdigitale strain UCMS-IGIB-CI1...  673     0.0   
CAJUXW010000018.1 Trichophyton kuryangei genome assembly, contig:...  562     5e-156
DS989826.1 Arthroderma gypseum CBS 118893 supercont1.5 genomic sc...  562     5e-156
NW_003345197.1 Nannizzia gypsea CBS 118893 supercont1.5 genomic s...  562     5e-156
JAADCK010000559.1 Trichophyton interdigitale strain UCMS-IGIB-CI1...  560     2e-155
CAJUYN010000019.1 Trichophyton soudanense genome assembly, contig...  549     4e-152
CAJUYO010000017.1 Trichophyton yaoundei genome assembly, contig: ...  532     4e-147
MU277664.1 Microsporum audouinii strain IHEM 2214 unplaced genomi...  468     1e-127
DS995704.1 Microsporum canis CBS 113480 supercont1.4 genomic scaf...  457     2e-124
NW_003299166.1 Microsporum canis CBS 113480 supercont1.4 genomic ...  457     2e-124
JAACJD010000002.1 Arthroderma uncinatum strain CBS 119779 scaffol...  440     3e-119
NW_022983864.1 Arthroderma uncinatum strain CBS 119779 chromosome...  440     3e-119
JWPT01000147.1 Onygena corvina strain CBS 281.48 contig147, whole...  388     9e-104
JAGHLQ010000003.1 Monascus pilosus strain MS-1 Contig3, whole gen...  346     6e-91 
JAGHLQ010000011.1 Monascus pilosus strain MS-1 Contig11, whole ge...  346     6e-91 
PSNO01000002.1 Monascus ruber strain FWB13 Scaffold2, whole genom...  346     6e-91 
PSNO01000019.1 Monascus ruber strain FWB13 Scaffold19, whole geno...  346     6e-91 
PSNO01000017.1 Monascus ruber strain FWB13 Scaffold17, whole geno...  346     6e-91 
PSNO01000015.1 Monascus ruber strain FWB13 Scaffold15, whole geno...  346     6e-91 
PSNO01000014.1 Monascus ruber strain FWB13 Scaffold14, whole geno...  346     6e-91 
JAMAGU010000120.1 Talaromyces sp. PF30-5 strain S1602 ctg_121, wh...  344     2e-90 
JAMAGV010000048.1 Talaromyces sp. PT3601 strain M1327 ctg_48, who...  344     2e-90 
PSNO01000016.1 Monascus ruber strain FWB13 Scaffold16, whole geno...  342     7e-90 
WXEU01000009.1 Monascus purpureus strain YJX-8 Scaffold7_1, whole...  340     3e-89 
PSNO01000024.1 Monascus ruber strain FWB13 Scaffold24, whole geno...  340     3e-89 
JSYV01000010.1 Evansstolkia leycettana strain CBS 398.68 contig01...  337     3e-88 
WXEU01000010.1 Monascus purpureus strain YJX-8 Scaffold7_2, whole...  333     4e-87 
RCNU01000051.1 Paecilomyces variotii strain CBS 101075 C8Q69scaff...  331     2e-86 
RCNU01000028.1 Paecilomyces variotii strain CBS 101075 C8Q69scaff...  331     2e-86 
NW_021167190.1 Paecilomyces variotii strain CBS 101075 chromosome...  331     2e-86 
NW_021167167.1 Paecilomyces variotii strain CBS 101075 chromosome...  331     2e-86 
WIWV01000274.1 Penicillium ucsense strain S1M29 PECM_scaffold_274...  329     6e-86 
JAMAHC010000176.1 Penicillium sp. R1202D strain S1126A ctg_176, w...  329     6e-86 
JAMAHE010000381.1 Penicillium sp. PH3801 strain S1316 ctg_381, wh...  329     6e-86 
JAMAHA010000120.1 Penicillium sp. PF2412A strain R1202D ctg_120, ...  329     6e-86 
LJPK01003030.1 Amauroascus niger isolate UAMH 3544 scaffold3216, ...  329     6e-86 
JAMAHD010000167.1 Penicillium sp. S1126A strain PH3801 ctg_167, w...  329     6e-86 
NIXA01000127.1 Byssochlamys sp. BYSS01 NODE_127_length_7579_cov_2...  329     6e-86 
JRVD02000017.1 Penicillium oxalicum strain HP7-1 unanchor18, whol...  329     6e-86 
JRVD02000016.1 Penicillium oxalicum strain HP7-1 unanchor17, whol...  329     6e-86 
CM041263.1 Penicillium oxalicum strain HP7-1 chromosome VIII, who...  329     6e-86 
JAMAHB010000149.1 Penicillium sp. PT4103 strain D2Mb ctg_149, who...  329     6e-86 
NW_026088304.1 Penicillium oxalicum strain HP7-1 chromosome Unkno...  329     6e-86 
NW_026088303.1 Penicillium oxalicum strain HP7-1 chromosome Unkno...  329     6e-86 
NC_064657.1 Penicillium oxalicum strain HP7-1 chromosome VIII, wh...  329     6e-86 
JAMFOT010000209.1 Penicillium sp. D2Mb strain R2202 ctg_209, whol...  327     2e-85 
ACFW01000019.1 Coccidioides posadasii C735 delta SOWgp gcontig_11...  324     3e-84 
ACFW01000043.1 Coccidioides posadasii C735 delta SOWgp gcontig_11...  324     3e-84 
ACFW01000053.1 Coccidioides posadasii C735 delta SOWgp gcontig_11...  324     3e-84 
NW_003316009.1 Coccidioides posadasii C735 delta SOWgp chromosome...  324     3e-84 
NW_003315985.1 Coccidioides posadasii C735 delta SOWgp chromosome...  324     3e-84 
NW_003315975.1 Coccidioides posadasii C735 delta SOWgp chromosome...  324     3e-84 
VCAU01000267.1 Aspergillus nanangensis strain MST-FP2251 scaffold...  322     9e-84 
LDEV01002229.1 Blastomyces silverae strain UAMH 139 supercont1.30...  322     9e-84 
JAMADU010000619.1 Penicillium janthinellum strain PG2902 ctg_619,...  322     9e-84 
WXTY01000020.1 Spiromastix sp. SCSIO F190 Contig20, whole genome ...  322     9e-84 
JAMAGX010000103.1 Aspergillaceae sp. M1327 strain PF1803 ctg_103,...  322     9e-84 
MOWL01000077.1 Emergomyces orientalis strain 5z489 scaffold77, wh...  322     9e-84 
MOWL01000058.1 Emergomyces orientalis strain 5z489 scaffold58, wh...  322     9e-84 
MOWL01000055.1 Emergomyces orientalis strain 5z489 scaffold55, wh...  322     9e-84 
MOWL01000052.1 Emergomyces orientalis strain 5z489 scaffold52, wh...  322     9e-84 
PZKB01000354.1 Penicillium sp. MT2 MMC-2018 NODE_354, whole genom...  322     9e-84 
JALAZP010000080.1 Ophidiomyces ophidiicola strain CBS 122913 scaf...  320     3e-83 
RHLO01001006.1 Aspergillus olivimuriae strain NRRL 66783 66783_66...  320     3e-83 
JAMZTW010000092.1 Penicillium simplicissimum strain A4 tig0000015...  320     3e-83 
NW_026054719.1 Ophidiomyces ophidiicola strain CBS 122913 chromos...  320     3e-83 
JAMAFS010000167.1 Debaryomycetaceae sp. 2NR914 strain R3503 ctg_1...  318     1e-82 
BBXM02000016.1 Aspergillus udagawae IFM 46973 DNA, scaffold_16, w...  318     1e-82 
CM000172.1 Aspergillus fumigatus Af293 chromosome 4, whole genome...  318     1e-82 
WTTZ01000243.1 Penicillium sp. OUCMDZ-019 Scaffold244, whole geno...  318     1e-82 
JAGXKD010000017.1 Aspergillus sp. GbtcF1 F1_0083, whole genome sh...  318     1e-82 
GG704915.1 Coccidioides immitis RS genomic scaffold supercont3.5,...  318     1e-82 
JAMZTW010000096.1 Penicillium simplicissimum strain A4 tig0000015...  318     1e-82 
JAMYHO010000160.1 Apiotrichum sp. PL3306B ctg_160, whole genome s...  318     1e-82 
NW_004504307.1 Coccidioides immitis RS genomic scaffold supercont...  318     1e-82 
NW_025091279.1 Aspergillus udagawae IFM 46973 DNA, scaffold_16, w...  318     1e-82 
NC_007197.1 Aspergillus fumigatus Af293 chromosome 4, whole genom...  318     1e-82 
CDHK01000043.1 Penicillium brasilianum genome assembly Pbras_Allp...  316     4e-82 
CDHK01000042.1 Penicillium brasilianum genome assembly Pbras_Allp...  316     4e-82 
JAAKEQ010000076.1 Aspergillus oerlinghausenensis strain CBS 13918...  316     4e-82 
JAMAGF010000115.1 Talaromyces sp. PF2101 strain X2403 ctg_115, wh...  316     4e-82 
JAMAGI010000135.1 Talaromyces sp. R2405 strain R2412 ctg_135, who...  316     4e-82 
JAMFRD010000212.1 Pascua sp. PH4015B ctg_213, whole genome shotgu...  316     4e-82 
GG663373.1 Ajellomyces capsulatus G186AR genomic scaffold superco...  316     4e-82 
QGQJ01000009.1 Blastomyces emzantsi strain MRL_BACNE1992 CNE-1-9-...  316     4e-82 
JAMAGJ010000117.1 Talaromyces sp. PX2406 strain PL2406 ctg_117, w...  316     4e-82 
JAMAGG010000200.1 Talaromyces sp. PM2405 strain R2405 ctg_200, wh...  316     4e-82 
JALILV010000007.1 Umbilicaria spodochroa isolate TBG_2434 Scaffol...  316     4e-82 
JALILV010000062.1 Umbilicaria spodochroa isolate TBG_2434 Scaffol...  316     4e-82 
JAMAGE010000108.1 Talaromyces sp. PF3502 strain PM2405 ctg_108, w...  316     4e-82 
JAMAGH010000082.1 Talaromyces sp. X2403 strain PX2406 ctg_82, who...  316     4e-82 
CP055901.1 Talaromyces rugulosus strain W13939 chromosome IV          316     4e-82 
JAMZTW010000110.1 Penicillium simplicissimum strain A4 tig0000017...  316     4e-82 
JAMZTW010000107.1 Penicillium simplicissimum strain A4 tig0000017...  316     4e-82 
JAMZTW010000106.1 Penicillium simplicissimum strain A4 tig0000016...  316     4e-82 
JAMZTW010000103.1 Penicillium simplicissimum strain A4 tig0000016...  316     4e-82 
JAMZTW010000102.1 Penicillium simplicissimum strain A4 tig0000016...  316     4e-82 
JAMZTW010000101.1 Penicillium simplicissimum strain A4 tig0000016...  316     4e-82 
JAMZTW010000100.1 Penicillium simplicissimum strain A4 tig0000015...  316     4e-82 
JAMZTW010000099.1 Penicillium simplicissimum strain A4 tig0000015...  316     4e-82 
JAMZTW010000098.1 Penicillium simplicissimum strain A4 tig0000015...  316     4e-82 
JAMZTW010000097.1 Penicillium simplicissimum strain A4 tig0000015...  316     4e-82 
JAMZTW010000094.1 Penicillium simplicissimum strain A4 tig0000015...  316     4e-82 
JAMZTW010000093.1 Penicillium simplicissimum strain A4 tig0000015...  316     4e-82 
JAMZTW010000091.1 Penicillium simplicissimum strain A4 tig0000015...  316     4e-82 
JAMZTW010000090.1 Penicillium simplicissimum strain A4 tig0000014...  316     4e-82 
JAMZTW010000089.1 Penicillium simplicissimum strain A4 tig0000014...  316     4e-82 
JAMZTW010000088.1 Penicillium simplicissimum strain A4 tig0000014...  316     4e-82 
JAMZTW010000087.1 Penicillium simplicissimum strain A4 tig0000014...  316     4e-82 
JAMZTW010000086.1 Penicillium simplicissimum strain A4 tig0000014...  316     4e-82 
JAMZTW010000085.1 Penicillium simplicissimum strain A4 tig0000014...  316     4e-82 
JAMZTW010000078.1 Penicillium simplicissimum strain A4 tig0000012...  316     4e-82 
NC_049564.1 Talaromyces rugulosus chromosome IV, complete sequence    316     4e-82 
NW_025544811.1 Histoplasma capsulatum G186AR genomic scaffold sup...  316     4e-82 
MNBE01000628.1 Penicillium subrubescens strain CBS 132785 PENSUBs...  315     2e-81 
JAMAFY010000057.1 Trichocomaceae sp. PB3603 strain PH2104 ctg_57,...  315     2e-81 
CP017345.1 Talaromyces pinophilus strain 1-95 chromosome 2, compl...  315     2e-81 
JAMAGA010000048.1 Talaromyces sp. PH2104 strain PT2101 ctg_48, wh...  315     2e-81 
JAMAGR010000149.1 Talaromyces sp. PF30-1D strain PG4302 ctg_149, ...  315     2e-81 
LHCL01000415.1 Talaromyces verruculosus strain TS63-9 Scaffold415...  315     2e-81 
JAMAGL010000087.1 Talaromyces sp. PL2406 strain B14P1 ctg_87, who...  315     2e-81 
NHZS01000571.1 Talaromyces adpressus strain CBS 142503 Contig0000...  315     2e-81 
JAMAGD010000134.1 Talaromyces sp. P2101 strain PF2101 ctg_134, wh...  315     2e-81 
JAMAGO010000131.1 Talaromyces sp. PX2802 strain PF30-10 ctg_131, ...  315     2e-81 
CP036229.1 Talaromyces funiculosus strain X33 chromosome 7            315     2e-81 
JAMAGB010000102.1 Talaromyces sp. PYS2103 strain P2101 ctg_102, w...  315     2e-81 
JAMAGZ010000485.1 Aspergillaceae sp. PF1803 strain PT4103 ctg_485...  315     2e-81 
JAKLMW010000142.1 Talaromyces ruber strain FKI-L3-BK-DAB3 NODE_14...  315     2e-81 
JABUIS010000056.1 Talaromyces purpureogenus strain Q2 scaffold56,...  315     2e-81 
JABUIS010000055.1 Talaromyces purpureogenus strain Q2 scaffold55,...  315     2e-81 
JABUIS010000054.1 Talaromyces purpureogenus strain Q2 scaffold54,...  315     2e-81 
JABUIS010000052.1 Talaromyces purpureogenus strain Q2 scaffold52,...  315     2e-81 
JABUIS010000049.1 Talaromyces purpureogenus strain Q2 scaffold49,...  315     2e-81 
JABUIS010000048.1 Talaromyces purpureogenus strain Q2 scaffold48,...  315     2e-81 
JABUIS010000045.1 Talaromyces purpureogenus strain Q2 scaffold45,...  315     2e-81 
JABUIS010000042.1 Talaromyces purpureogenus strain Q2 scaffold42,...  315     2e-81 
JABUIS010000033.1 Talaromyces purpureogenus strain Q2 scaffold33,...  315     2e-81 
NPFK01001417.1 Penicillium occitanis (nom. inval.) strain CL100 c...  315     2e-81 
JACVQZ010000011.1 Talaromyces thailandensis strain OC-R06-P5 OC-R...  315     2e-81 
EQ962657.1 Talaromyces stipitatus ATCC 10500 scf_1105507295515 ge...  315     2e-81 
JAMAGC010000082.1 Talaromyces sp. PT2101 strain PF3502 ctg_82, wh...  315     2e-81 
JAMAGS010000128.1 Talaromyces sp. PF30-1C strain PF30-5 ctg_128, ...  315     2e-81 
JAMAGT010000027.1 Talaromyces sp. PG4302 strain PT3601 ctg_27, wh...  315     2e-81 
JAMAGM010000171.1 Talaromyces sp. PX1902 strain PX2802 ctg_171, w...  315     2e-81 
JAMAGP010000136.1 Talaromyces sp. PYS2902 strain PF30-1D ctg_136,...  315     2e-81 
GG669493.1 Uncinocarpus reesii 1704 scaffold_27 genomic scaffold,...  315     2e-81 
GG669487.1 Uncinocarpus reesii 1704 scaffold_21 genomic scaffold,...  315     2e-81 
GG669474.1 Uncinocarpus reesii 1704 scaffold_8 genomic scaffold, ...  315     2e-81 
CH476617.1 Uncinocarpus reesii 1704 scaffold_3 genomic scaffold, ...  315     2e-81 
JNNX01000010.1 Talaromyces piceae strain 9-3 scaffold8, whole gen...  315     2e-81 
JAMAFZ010000028.1 Talaromyces sp. F3606 strain PYS2103 ctg_28, wh...  315     2e-81 
DS995921.1 Penicillium marneffei ATCC 18224 scf_1107713384419 gen...  315     2e-81 
JAKLNL010000244.1 Talaromyces liani strain FKII-L2-CM-DRAB3 NODE_...  315     2e-81 
JAMAGQ010000140.1 Talaromyces sp. PF30-10 strain PF30-1C ctg_140,...  315     2e-81 
MIKG01000049.1 Talaromyces amestolkiae strain CIB scaffold49.1, w...  315     2e-81 
NW_024468085.1 Talaromyces amestolkiae strain CIB chromosome Unkn...  315     2e-81 
NW_002196683.1 Talaromyces marneffei ATCC 18224 scf_1107713384419...  315     2e-81 
NW_002990118.1 Talaromyces stipitatus ATCC 10500 scf_110550729551...  315     2e-81 
NW_003052474.1 Uncinocarpus reesii 1704 scaffold_27 genomic scaff...  315     2e-81 
NW_003052480.1 Uncinocarpus reesii 1704 scaffold_21 genomic scaff...  315     2e-81 
NW_003052493.1 Uncinocarpus reesii 1704 scaffold_8 genomic scaffo...  315     2e-81 
NW_003052498.1 Uncinocarpus reesii 1704 scaffold_3 genomic scaffo...  315     2e-81 
MBFL02000846.1 Aspergillus hancockii strain FRR 3425 scaffold_846...  313     6e-81 
MSZS01000058.1 Aspergillus novofumigatus IBT 16806 P174scaffold_5...  313     6e-81 
MSZS01000005.1 Aspergillus novofumigatus IBT 16806 P174scaffold_5...  313     6e-81 
MSZS01000021.1 Aspergillus novofumigatus IBT 16806 P174scaffold_2...  313     6e-81 
JAMADR010000049.1 Thermoascaceae sp. PL2402 ctg_49, whole genome ...  313     6e-81 
JAKLNT010000355.1 Aspergillus quadricinctus strain FKII-L3-BK-DRA...  313     6e-81 
JAMADS010000020.1 Thermoascaceae sp. M2901 strain PK2413 ctg_20, ...  313     6e-81 
JAAAPX010000306.1 Aspergillus fumigatiaffinis strain CNM-CM6805 N...  313     6e-81 
JACBAG010001485.1 Aspergillus felis isolate CNM-CM7691 NODE_443_l...  313     6e-81 
JAMAFT010000082.1 Debaryomycetaceae sp. Y9007B-2 strain R13A2 ctg...  313     6e-81 
JAMAFU010000007.1 Onygenales sp. R3503 strain PB3601 ctg_7, whole...  313     6e-81 
DS027007.1 Aspergillus clavatus NRRL 1 1099423829753 genomic scaf...  313     6e-81 
DS027078.1 Aspergillus clavatus NRRL 1 1099423829824 genomic scaf...  313     6e-81 
DS027088.1 Aspergillus clavatus NRRL 1 1099423829834 genomic scaf...  313     6e-81 
DS027112.1 Aspergillus clavatus NRRL 1 1099423829858 genomic scaf...  313     6e-81 
JAGJCD010000014.1 Aspergillus sp. MCCF 102 NODE_42_length_3736_co...  313     6e-81 
JACBAD010001631.1 Aspergillus hiratsukae isolate CNM-CM5793 NODE_...  313     6e-81 
NKHU02000428.1 Aspergillus thermomutatus strain HMR AF 39 NODE_42...  313     6e-81 
JAMAFV010000131.1 Onygenales sp. R13A2 strain PYS4502 ctg_131, wh...  313     6e-81 
QBDR01000027.1 Thermoascaceae sp. COH1141 Aspergillus_niger_strai...  313     6e-81 
JAMADT010000070.1 Thermoascaceae sp. PL2405 strain M2902 ctg_70, ...  313     6e-81 
JAMADP010000070.1 Thermoascaceae sp. M2902 strain PL2405 ctg_70, ...  313     6e-81 
JAMAFW010000152.1 Trichocomaceae sp. PB3601 strain PB3603 ctg_152...  313     6e-81 
QEIL01000545.1 Paecilomyces niveus strain Cornell orchards no. 7 ...  313     6e-81 
JAMADQ010000038.1 Thermoascaceae sp. PK2413 strain M2901 ctg_38, ...  313     6e-81 
NKHV02000463.1 Aspergillus turcosus strain HMR AF 23 NODE_461, wh...  313     6e-81 
JAMAGN010000108.1 Talaromyces sp. B14P1 strain PYS2902 ctg_108, w...  313     6e-81 
BLKH01000198.1 Aspergillus lentulus IFM 58399 DNA, scaffold_198, ...  313     6e-81 
JAMZTW010000111.1 Penicillium simplicissimum strain A4 tig0000017...  313     6e-81 
NW_001510434.1 Aspergillus clavatus NRRL 1 1099423829753 genomic ...  313     6e-81 
NW_001510380.1 Aspergillus clavatus NRRL 1 1099423829824 genomic ...  313     6e-81 
NW_001510370.1 Aspergillus clavatus NRRL 1 1099423829834 genomic ...  313     6e-81 
NW_001510346.1 Aspergillus clavatus NRRL 1 1099423829858 genomic ...  313     6e-81 
NW_022984065.1 Aspergillus lentulus IFM 58399 DNA, scaffold_198, ...  313     6e-81 
NW_020194331.1 Aspergillus novofumigatus IBT 16806 chromosome Unk...  313     6e-81 
NW_020194278.1 Aspergillus novofumigatus IBT 16806 chromosome Unk...  313     6e-81 
NW_020194294.1 Aspergillus novofumigatus IBT 16806 chromosome Unk...  313     6e-81 
NW_020798475.1 Aspergillus thermomutatus strain HMR AF 39 chromos...  313     6e-81 
MSFL01000151.1 Aspergillus heteromorphus CBS 117.55 BO70scaffold_...  311     2e-80 
JALZZM010000228.1 Aspergillus sp. M3606 ctg_228, whole genome sho...  311     2e-80 
JALZZG010000113.1 Aspergillus sp. PYS2105 ctg_113, whole genome s...  311     2e-80 
JAMAAR010000004.1 Aspergillus sp. PM3601 ctg_4, whole genome shot...  311     2e-80 
KI912132.1 Pestalotiopsis fici W106-1 unplaced genomic scaffold P...  311     2e-80 
JAMABB010000099.1 Aspergillus sp. S2111Y ctg_99, whole genome sho...  311     2e-80 
JALZYQ010000125.1 Aspergillus sp. R2804 ctg_125, whole genome sho...  311     2e-80 
JAMAAY010000015.1 Aspergillus sp. 2NF925 ctg_15, whole genome sho...  311     2e-80 
JAJAEC010000074.1 Aspergillus protuberus strain HOSP050413_4_129 ...  311     2e-80 
JALZYP010000043.1 Aspergillus sp. F3601 ctg_43, whole genome shot...  311     2e-80 
JALZYW010000096.1 Aspergillus sp. PB4102 ctg_96, whole genome sho...  311     2e-80 
EQ999989.1 Blastomyces dermatitidis ER-3 genomic scaffold superco...  311     2e-80 
JALZZJ010000047.1 Aspergillus sp. PK2410 ctg_47, whole genome sho...  311     2e-80 
JALZZQ010000116.1 Aspergillus sp. PB4105 ctg_116, whole genome sh...  311     2e-80 
JALZZH010000020.1 Aspergillus sp. S4401N ctg_20, whole genome sho...  311     2e-80 
JALZZB010000016.1 Aspergillus sp. F3604 ctg_16, whole genome shot...  311     2e-80 
JAMAHF010000253.1 Penicillium sp. S1316 strain R2504 ctg_253, who...  311     2e-80 
JAMAAZ010000099.1 Aspergillus sp. R2506 ctg_99, whole genome shot...  311     2e-80 
JAJAED010000080.1 Aspergillus jensenii strain C4_18042019 NODE_80...  311     2e-80 
JAMAAW010000014.1 Aspergillus sp. S2111G.1 ctg_14, whole genome s...  311     2e-80 
JAMAAU010000012.1 Aspergillus sp. S3605 ctg_12, whole genome shot...  311     2e-80 
JAMABE010000109.1 Aspergillus sp. B3605 ctg_109, whole genome sho...  311     2e-80 
JALZZK010000021.1 Aspergillus sp. S4402 ctg_21, whole genome shot...  311     2e-80 
JAMFNV010000087.1 Aspergillus sp. MA 6041 strain Y3614 ctg_87, wh...  311     2e-80 
QAGH01001328.1 Aspergillus sp. MA 6037 contig01328, whole genome ...  311     2e-80 
JAMAAT010000061.1 Aspergillus sp. 2NF922 ctg_61, whole genome sho...  311     2e-80 
JAMABC010000012.1 Aspergillus sp. R1430 ctg_12, whole genome shot...  311     2e-80 
JALZZL010000006.1 Aspergillus sp. PH2503 ctg_6, whole genome shot...  311     2e-80 
AP024448.1 Aspergillus puulaauensis MK2 DNA, chromosome 6, nearly...  311     2e-80 
JAJAEB010000129.1 Aspergillus creber strain HOSP050413_5_135 NODE...  311     2e-80 
JAMAHQ010000420.1 Aspergillus sp. R2305 strain R3607 ctg_420, who...  311     2e-80 
JAMFNW010000055.1 Aspergillus sp. PM3604 strain PG3605 ctg_55, wh...  311     2e-80 
JALZZA010000047.1 Aspergillus sp. S3606 ctg_47, whole genome shot...  311     2e-80 
JAMAHS010000046.1 Aspergillus sp. F3603 strain S1902Y ctg_46, who...  311     2e-80 
JAMABK010000015.1 Aspergillus amoenus strain S2904 ctg_15, whole ...  311     2e-80 
JALZZO010000056.1 Aspergillus sp. PA40-03 ctg_56, whole genome sh...  311     2e-80 
MJVA01000145.1 Talaromyces wortmannii strain LMB-HP14 scaffold183...  311     2e-80 
JAMAAS010000050.1 Aspergillus sp. PG3606C ctg_50, whole genome sh...  311     2e-80 
JAMAFX010000821.1 Trichocomaceae sp. PYS4502 strain F3606 ctg_821...  311     2e-80 
JAMABA010000012.1 Aspergillus sp. 2NF923 ctg_12, whole genome sho...  311     2e-80 
JAMABD010000068.1 Aspergillus sp. S3602 ctg_68, whole genome shot...  311     2e-80 
JAMAAV010000011.1 Aspergillus sp. B3601 ctg_11, whole genome shot...  311     2e-80 
JAMAAX010000016.1 Aspergillus sp. S2101G ctg_16, whole genome sho...  311     2e-80 
JAMAGU010000184.1 Talaromyces sp. PF30-5 strain S1602 ctg_185, wh...  311     2e-80 
JAFEJD010002224.1 Blastomyces percursus strain IHEM 26956 2224, w...  311     2e-80 
JAMAHT010000021.1 Aspergillus sp. S1902Y strain PM3604 ctg_21, wh...  311     2e-80 
JAMABJ010000010.1 Aspergillus sp. PA3604 ctg_10, whole genome sho...  311     2e-80 
JALZZN010000013.1 Aspergillus sp. PM3602 ctg_13, whole genome sho...  311     2e-80 
WOYA01000087.1 Aspergillus sp. 2663 0000087, whole genome shotgun...  311     2e-80 
JAMAHR010000016.1 Aspergillus sp. R3607 strain F3603 ctg_16, whol...  311     2e-80 
JALZYR010000113.1 Aspergillus sp. PA2101 ctg_113, whole genome sh...  311     2e-80 
JALZZD010000127.1 Aspergillus sp. F3605 ctg_127, whole genome sho...  311     2e-80 
JALZYY010000065.1 Aspergillus sp. PG3606D ctg_65, whole genome sh...  311     2e-80 
JALZYV010000007.1 Aspergillus sp. S2105 ctg_7, whole genome shotg...  311     2e-80 
PNEM01000003.1 Byssochlamys sp. AF001 NODE_3_length_4651098_cov_4...  311     2e-80 
JALZZF010000098.1 Aspergillus sp. S2103 ctg_99, whole genome shot...  311     2e-80 
JALZZR010000073.1 Aspergillus sp. PH3601 ctg_74, whole genome sho...  311     2e-80 
JALZYT010000051.1 Aspergillus sp. S2109 ctg_51, whole genome shot...  311     2e-80 
KN294063.1 Paracoccidioides sp. 'lutzii' Pb01 unplaced genomic sc...  311     2e-80 
KN293998.1 Paracoccidioides sp. 'lutzii' Pb01 unplaced genomic sc...  311     2e-80 
CAJVRJ010000003.1 Penicillium sclerotiorum genome assembly, conti...  311     2e-80 
JALZZE010000013.1 Aspergillus sp. S1702 ctg_13, whole genome shot...  311     2e-80 
JALZYO010000011.1 Aspergillus sp. PB2407 ctg_11, whole genome sho...  311     2e-80 
JALZYS010000038.1 Aspergillus sp. S1905 ctg_38, whole genome shot...  311     2e-80 
JALZZI010000243.1 Aspergillus sp. M3605 ctg_243, whole genome sho...  311     2e-80 
JAMFMN010000012.1 Aspergillus sp. Z5 strain PG40-03 ctg_12, whole...  311     2e-80 
JALZYZ010000092.1 Aspergillus sp. S1903S ctg_92, whole genome sho...  311     2e-80 
JALZZP010000061.1 Aspergillus sp. R3602 ctg_61, whole genome shot...  311     2e-80 
JALZZC010000012.1 Aspergillus sp. PB4106 ctg_12, whole genome sho...  311     2e-80 
JALZYX010000138.1 Aspergillus sp. PG3608 ctg_138, whole genome sh...  311     2e-80 
JAMAHU010000063.1 Aspergillus sp. S2805 ctg_63, whole genome shot...  311     2e-80 
JALZYU010000016.1 Aspergillus sp. PG3603 ctg_16, whole genome sho...  311     2e-80 
NW_015441018.1 Paracoccidioides lutzii Pb01 unplaced genomic scaf...  311     2e-80 
NW_015440953.1 Paracoccidioides lutzii Pb01 unplaced genomic scaf...  311     2e-80 
NW_025544790.1 Blastomyces dermatitidis ER-3 genomic scaffold sup...  311     2e-80 
NC_054862.1 Aspergillus puulaauensis MK2 DNA, chromosome 6, nearl...  311     2e-80 
NW_006917114.1 Pestalotiopsis fici W106-1 unplaced genomic scaffo...  311     2e-80 
NW_020290556.1 Aspergillus heteromorphus CBS 117.55 chromosome Un...  311     2e-80 
CH476663.1 Ajellomyces capsulatus NAm1 scaffold_9 genomic scaffol...  309     7e-80 
CVMT01000004.1 Talaromyces islandicus genome assembly PIS, scaffo...  309     7e-80 
JAGUQC010000016.1 Aspergillus unguis strain F6_8S_P_4A NODE_16_le...  309     7e-80 
JACVQN010000201.1 Aspergillus croceus strain JS3-P1 JS3-P1_contig...  309     7e-80 
JACWGA010000006.1 Aspergillus sp. JS3-R5 JS3-R5_contig_6, whole g...  309     7e-80 
MSFN02000030.1 Aspergillus ochraceoroseus IBT 24754 P175scaffold_...  309     7e-80 
MSFN02000029.1 Aspergillus ochraceoroseus IBT 24754 P175scaffold_...  309     7e-80 
MSFN02000026.1 Aspergillus ochraceoroseus IBT 24754 P175scaffold_...  309     7e-80 
MSFN02000022.1 Aspergillus ochraceoroseus IBT 24754 P175scaffold_...  309     7e-80 
MSFN02000020.1 Aspergillus ochraceoroseus IBT 24754 P175scaffold_...  309     7e-80 
MSFN02000018.1 Aspergillus ochraceoroseus IBT 24754 P175scaffold_...  309     7e-80 
MSFN02000016.1 Aspergillus ochraceoroseus IBT 24754 P175scaffold_...  309     7e-80 
MSFN02000013.1 Aspergillus ochraceoroseus IBT 24754 P175scaffold_...  309     7e-80 
JAMAGK010000163.1 Talaromyces sp. R2412 strain PX1902 ctg_163, wh...  309     7e-80 
GG669490.1 Uncinocarpus reesii 1704 scaffold_24 genomic scaffold,...  309     7e-80 
JZBS01003554.1 Aspergillus rambellii strain SRRC1468 contig01384,...  309     7e-80 
JAJTCY010000040.1 Fusarium commune strain F23a F23a_Scaffold40, w...  309     7e-80 
JAAVMA010000124.1 Penicillium ochrochloron strain RLS11 NODE_124_...  309     7e-80 
NW_003052477.1 Uncinocarpus reesii 1704 scaffold_24 genomic scaff...  309     7e-80 
NW_024468505.1 Aspergillus ochraceoroseus IBT 24754 chromosome Un...  309     7e-80 
NW_024468504.1 Aspergillus ochraceoroseus IBT 24754 chromosome Un...  309     7e-80 
NW_024468501.1 Aspergillus ochraceoroseus IBT 24754 chromosome Un...  309     7e-80 
NW_024468497.1 Aspergillus ochraceoroseus IBT 24754 chromosome Un...  309     7e-80 
NW_024468495.1 Aspergillus ochraceoroseus IBT 24754 chromosome Un...  309     7e-80 
NW_024468493.1 Aspergillus ochraceoroseus IBT 24754 chromosome Un...  309     7e-80 
NW_024468491.1 Aspergillus ochraceoroseus IBT 24754 chromosome Un...  309     7e-80 
NW_024468488.1 Aspergillus ochraceoroseus IBT 24754 chromosome Un...  309     7e-80 
NW_001813974.1 Histoplasma capsulatum NAm1 scaffold_9 genomic sca...  309     7e-80 
QPHH01000167.1 Aspergillus spinulosporus strain NRRL 2395 NODE_17...  307     3e-79 
QPHH01000166.1 Aspergillus spinulosporus strain NRRL 2395 NODE_17...  307     3e-79 
MSFL01000164.1 Aspergillus heteromorphus CBS 117.55 BO70scaffold_...  307     3e-79 
MSFL01000134.1 Aspergillus heteromorphus CBS 117.55 BO70scaffold_...  307     3e-79 
JAAXYA010000249.1 Aspergillus quadrilineatus strain NRRL 201 isol...  307     3e-79 
MSZS01000050.1 Aspergillus novofumigatus IBT 16806 P174scaffold_5...  307     3e-79 
MSZS01000020.1 Aspergillus novofumigatus IBT 16806 P174scaffold_2...  307     3e-79 
MSZS01000019.1 Aspergillus novofumigatus IBT 16806 P174scaffold_1...  307     3e-79 
AM270982.1 Aspergillus niger supercontig An03                         307     3e-79 
SPNV01000634.1 Aspergillus burnettii strain FRR 5400 scaffold_634...  307     3e-79 
MDYN01000221.1 Penicillium antarcticum strain IBT 31811 PENANT_co...  307     3e-79 
JACVQR010000012.1 Penicillium fimorum strain S/N-308-OC-P1 S_N-30...  307     3e-79 
JAGMTT010000008.1 Aspergillus sp. MEXU 27854 Contig07, whole geno...  307     3e-79 
JNOM01000912.1 Aspergillus nomiae NRRL 13137 contig00914, whole g...  307     3e-79 
AP024428.1 Aspergillus luchuensis IFO 4308 DNA, chromosome 4, nea...  307     3e-79 
EQ962861.1 Talaromyces stipitatus ATCC 10500 scf_1107713416277 ge...  307     3e-79 
JAMALA010000145.1 Cystobasidiaceae sp. 2NF920 ctg_145, whole geno...  307     3e-79 
JACKQL010001928.1 Termitomyces sp. T153 contig_29496, whole genom...  307     3e-79 
VCRL01000696.1 Aspergillus latus strain MM151978 NODE_690_length_...  307     3e-79 
VCRL01000695.1 Aspergillus latus strain MM151978 NODE_689_length_...  307     3e-79 
VCRL01000603.1 Aspergillus latus strain MM151978 NODE_595_length_...  307     3e-79 
VCRL01001508.1 Aspergillus latus strain MM151978 NODE_1531_length...  307     3e-79 
VCRL01001105.1 Aspergillus latus strain MM151978 NODE_1114_length...  307     3e-79 
BLWE01000015.1 Aspergillus tubingensis WU-2223L DNA, scaffold_15,...  307     3e-79 
BDHI01000032.1 Aspergillus awamori DNA, contig: Aawm32, strain: I...  307     3e-79 
BDHI01000026.1 Aspergillus awamori DNA, contig: Aawm26, strain: I...  307     3e-79 
BDHI01000023.1 Aspergillus awamori DNA, contig: Aawm23, strain: I...  307     3e-79 
BDHI01000020.1 Aspergillus awamori DNA, contig: Aawm20, strain: I...  307     3e-79 
BDHI01000015.1 Aspergillus awamori DNA, contig: Aawm15, strain: I...  307     3e-79 
BDHI01000013.1 Aspergillus awamori DNA, contig: Aawm13, strain: I...  307     3e-79 
BDHI01000009.1 Aspergillus awamori DNA, contig: Aawm09, strain: I...  307     3e-79 
BDHI01000006.1 Aspergillus awamori DNA, contig: Aawm06, strain: I...  307     3e-79 
JAJVDI010000004.1 Hortaea sp. C3G1500-4 Scaffold4, whole genome s...  307     3e-79 
MSFK01000078.1 Aspergillus sclerotioniger CBS 115572 BO94scaffold...  307     3e-79 
LGAV01000027.1 Malassezia pachydermatis strain CBS 1879 scaffold2...  307     3e-79 
SMSW01000009.1 Aspergillus cejpii strain FS110 scaffold9, whole g...  307     3e-79 
SMSW01000006.1 Aspergillus cejpii strain FS110 scaffold6, whole g...  307     3e-79 
SMSW01000012.1 Aspergillus cejpii strain FS110 scaffold12, whole ...  307     3e-79 
SMSW01000011.1 Aspergillus cejpii strain FS110 scaffold11, whole ...  307     3e-79 
MSFU01000099.1 Aspergillus eucalypticola CBS 122712 BO83scaffold_...  307     3e-79 
MSFU01000098.1 Aspergillus eucalypticola CBS 122712 BO83scaffold_...  307     3e-79 
MSFU01000081.1 Aspergillus eucalypticola CBS 122712 BO83scaffold_...  307     3e-79 
MSFU01000079.1 Aspergillus eucalypticola CBS 122712 BO83scaffold_...  307     3e-79 
MSFU01000113.1 Aspergillus eucalypticola CBS 122712 BO83scaffold_...  307     3e-79 
MSFU01000107.1 Aspergillus eucalypticola CBS 122712 BO83scaffold_...  307     3e-79 
MSFU01000103.1 Aspergillus eucalypticola CBS 122712 BO83scaffold_...  307     3e-79 
WOFQ01000267.1 Xenoacremonium recifei strain IHEM 4405 Scaffold26...  307     3e-79 
KV908004.1 Aspergillus carbonarius ITEM 5010 unplaced genomic sca...  307     3e-79 
KV907928.1 Aspergillus carbonarius ITEM 5010 unplaced genomic sca...  307     3e-79 
NW_020290373.1 Aspergillus eucalypticola CBS 122712 chromosome Un...  307     3e-79 
NW_020290372.1 Aspergillus eucalypticola CBS 122712 chromosome Un...  307     3e-79 
NW_020290355.1 Aspergillus eucalypticola CBS 122712 chromosome Un...  307     3e-79 
NW_020290353.1 Aspergillus eucalypticola CBS 122712 chromosome Un...  307     3e-79 
NW_020290387.1 Aspergillus eucalypticola CBS 122712 chromosome Un...  307     3e-79 
NW_020290381.1 Aspergillus eucalypticola CBS 122712 chromosome Un...  307     3e-79 
NW_020290377.1 Aspergillus eucalypticola CBS 122712 chromosome Un...  307     3e-79 
NW_020291068.1 Aspergillus sclerotioniger CBS 115572 chromosome U...  307     3e-79 
NW_017253164.1 Malassezia pachydermatis strain CBS 1879 chromosom...  307     3e-79 
NW_023336289.1 Aspergillus tubingensis WU-2223L DNA, scaffold_15,...  307     3e-79 
NC_054852.1 Aspergillus luchuensis IFO 4308 DNA, chromosome 4, ne...  307     3e-79 
NW_002990322.1 Talaromyces stipitatus ATCC 10500 scf_110771341627...  307     3e-79 
NW_015378967.1 Aspergillus nomiae NRRL 13137 chromosome Unknown c...  307     3e-79 
NW_020194323.1 Aspergillus novofumigatus IBT 16806 chromosome Unk...  307     3e-79 
NW_020194293.1 Aspergillus novofumigatus IBT 16806 chromosome Unk...  307     3e-79 
NW_020194292.1 Aspergillus novofumigatus IBT 16806 chromosome Unk...  307     3e-79 
NW_020290569.1 Aspergillus heteromorphus CBS 117.55 chromosome Un...  307     3e-79 
NW_020290539.1 Aspergillus heteromorphus CBS 117.55 chromosome Un...  307     3e-79 
NT_166520.1 Aspergillus niger CBS 513.88 supercontig An03             307     3e-79 
KN275988.1 Paracoccidioides brasiliensis Pb18 unplaced genomic sc...  305     1e-78 
KN275964.1 Paracoccidioides brasiliensis Pb18 unplaced genomic sc...  305     1e-78 
MSFL01000194.1 Aspergillus heteromorphus CBS 117.55 BO70scaffold_...  305     1e-78 
MSFL01000184.1 Aspergillus heteromorphus CBS 117.55 BO70scaffold_...  305     1e-78 
MSFL01000182.1 Aspergillus heteromorphus CBS 117.55 BO70scaffold_...  305     1e-78 
MSFL01000181.1 Aspergillus heteromorphus CBS 117.55 BO70scaffold_...  305     1e-78 
MSFL01000179.1 Aspergillus heteromorphus CBS 117.55 BO70scaffold_...  305     1e-78 
MSFL01000178.1 Aspergillus heteromorphus CBS 117.55 BO70scaffold_...  305     1e-78 
MSFL01000177.1 Aspergillus heteromorphus CBS 117.55 BO70scaffold_...  305     1e-78 
MSFL01000175.1 Aspergillus heteromorphus CBS 117.55 BO70scaffold_...  305     1e-78 
MSFL01000173.1 Aspergillus heteromorphus CBS 117.55 BO70scaffold_...  305     1e-78 
MSFL01000165.1 Aspergillus heteromorphus CBS 117.55 BO70scaffold_...  305     1e-78 
MSFL01000161.1 Aspergillus heteromorphus CBS 117.55 BO70scaffold_...  305     1e-78 
MSFL01000153.1 Aspergillus heteromorphus CBS 117.55 BO70scaffold_...  305     1e-78 
MSFL01000150.1 Aspergillus heteromorphus CBS 117.55 BO70scaffold_...  305     1e-78 
MSFL01000148.1 Aspergillus heteromorphus CBS 117.55 BO70scaffold_...  305     1e-78 
MSFL01000146.1 Aspergillus heteromorphus CBS 117.55 BO70scaffold_...  305     1e-78 
MSFL01000137.1 Aspergillus heteromorphus CBS 117.55 BO70scaffold_...  305     1e-78 
MSFL01000136.1 Aspergillus heteromorphus CBS 117.55 BO70scaffold_...  305     1e-78 
MSFL01000135.1 Aspergillus heteromorphus CBS 117.55 BO70scaffold_...  305     1e-78 
MSFL01000129.1 Aspergillus heteromorphus CBS 117.55 BO70scaffold_...  305     1e-78 
MSFL01000127.1 Aspergillus heteromorphus CBS 117.55 BO70scaffold_...  305     1e-78 
MSFL01000125.1 Aspergillus heteromorphus CBS 117.55 BO70scaffold_...  305     1e-78 
MSFL01000124.1 Aspergillus heteromorphus CBS 117.55 BO70scaffold_...  305     1e-78 
MSFL01000121.1 Aspergillus heteromorphus CBS 117.55 BO70scaffold_...  305     1e-78 
MSFL01000120.1 Aspergillus heteromorphus CBS 117.55 BO70scaffold_...  305     1e-78 
MSFL01000117.1 Aspergillus heteromorphus CBS 117.55 BO70scaffold_...  305     1e-78 
MSFL01000116.1 Aspergillus heteromorphus CBS 117.55 BO70scaffold_...  305     1e-78 
MSFL01000110.1 Aspergillus heteromorphus CBS 117.55 BO70scaffold_...  305     1e-78 
MSFL01000105.1 Aspergillus heteromorphus CBS 117.55 BO70scaffold_...  305     1e-78 
MSFL01000103.1 Aspergillus heteromorphus CBS 117.55 BO70scaffold_...  305     1e-78 
MSFL01000102.1 Aspergillus heteromorphus CBS 117.55 BO70scaffold_...  305     1e-78 
MSFL01000100.1 Aspergillus heteromorphus CBS 117.55 BO70scaffold_...  305     1e-78 
FQSS02000205.1 Malbranchea cinnamomea genome assembly, contig: Co...  305     1e-78 
FWWN02000412.1 Rhizomucor pusillus genome assembly, contig: Conti...  305     1e-78 
MSZS01000011.1 Aspergillus novofumigatus IBT 16806 P174scaffold_1...  305     1e-78 
GG657454.1 Blastomyces gilchristii SLH14081 genomic scaffold supe...  305     1e-78 
JACVYH010000002.1 Nannizziopsis barbatae strain USC001 Nbarb_2, w...  305     1e-78 
QOCM01000015.1 Phyllosticta citriasiana strain CGMCC3.14344 uniti...  305     1e-78 
JAMAFX010000591.1 Trichocomaceae sp. PYS4502 strain F3606 ctg_591...  305     1e-78 
CH476599.1 Aspergillus terreus NIH2624 scaffold_6 genomic scaffol...  305     1e-78 
JABULC010000244.1 Phyllosticta citricarpa strain USA122 NODE_245_...  305     1e-78 
NT_165929.1 Aspergillus terreus NIH2624 scaffold_6 genomic scaffo...  305     1e-78 
NW_011371389.1 Paracoccidioides brasiliensis Pb18 unplaced genomi...  305     1e-78 
NW_011371365.1 Paracoccidioides brasiliensis Pb18 unplaced genomi...  305     1e-78 
NW_003101676.1 Blastomyces gilchristii SLH14081 genomic scaffold ...  305     1e-78 
NW_020194284.1 Aspergillus novofumigatus IBT 16806 chromosome Unk...  305     1e-78 
NW_020290599.1 Aspergillus heteromorphus CBS 117.55 chromosome Un...  305     1e-78 
NW_020290589.1 Aspergillus heteromorphus CBS 117.55 chromosome Un...  305     1e-78 
NW_020290587.1 Aspergillus heteromorphus CBS 117.55 chromosome Un...  305     1e-78 
NW_020290586.1 Aspergillus heteromorphus CBS 117.55 chromosome Un...  305     1e-78 
NW_020290584.1 Aspergillus heteromorphus CBS 117.55 chromosome Un...  305     1e-78 
NW_020290583.1 Aspergillus heteromorphus CBS 117.55 chromosome Un...  305     1e-78 
NW_020290582.1 Aspergillus heteromorphus CBS 117.55 chromosome Un...  305     1e-78 
NW_020290580.1 Aspergillus heteromorphus CBS 117.55 chromosome Un...  305     1e-78 
NW_020290578.1 Aspergillus heteromorphus CBS 117.55 chromosome Un...  305     1e-78 
NW_020290570.1 Aspergillus heteromorphus CBS 117.55 chromosome Un...  305     1e-78 
NW_020290566.1 Aspergillus heteromorphus CBS 117.55 chromosome Un...  305     1e-78 
NW_020290558.1 Aspergillus heteromorphus CBS 117.55 chromosome Un...  305     1e-78 
NW_020290555.1 Aspergillus heteromorphus CBS 117.55 chromosome Un...  305     1e-78 
NW_020290553.1 Aspergillus heteromorphus CBS 117.55 chromosome Un...  305     1e-78 
NW_020290551.1 Aspergillus heteromorphus CBS 117.55 chromosome Un...  305     1e-78 
NW_020290542.1 Aspergillus heteromorphus CBS 117.55 chromosome Un...  305     1e-78 
NW_020290541.1 Aspergillus heteromorphus CBS 117.55 chromosome Un...  305     1e-78 
NW_020290540.1 Aspergillus heteromorphus CBS 117.55 chromosome Un...  305     1e-78 
NW_020290534.1 Aspergillus heteromorphus CBS 117.55 chromosome Un...  305     1e-78 
NW_020290532.1 Aspergillus heteromorphus CBS 117.55 chromosome Un...  305     1e-78 
NW_020290530.1 Aspergillus heteromorphus CBS 117.55 chromosome Un...  305     1e-78 
NW_020290529.1 Aspergillus heteromorphus CBS 117.55 chromosome Un...  305     1e-78 
NW_020290526.1 Aspergillus heteromorphus CBS 117.55 chromosome Un...  305     1e-78 
NW_020290525.1 Aspergillus heteromorphus CBS 117.55 chromosome Un...  305     1e-78 
NW_020290522.1 Aspergillus heteromorphus CBS 117.55 chromosome Un...  305     1e-78 
NW_020290521.1 Aspergillus heteromorphus CBS 117.55 chromosome Un...  305     1e-78 
NW_020290515.1 Aspergillus heteromorphus CBS 117.55 chromosome Un...  305     1e-78 
NW_020290510.1 Aspergillus heteromorphus CBS 117.55 chromosome Un...  305     1e-78 
NW_020290508.1 Aspergillus heteromorphus CBS 117.55 chromosome Un...  305     1e-78 
NW_020290507.1 Aspergillus heteromorphus CBS 117.55 chromosome Un...  305     1e-78 
NW_020290505.1 Aspergillus heteromorphus CBS 117.55 chromosome Un...  305     1e-78 
MSFL01000170.1 Aspergillus heteromorphus CBS 117.55 BO70scaffold_...  303     3e-78 
CP059872.1 Aspergillus flavus NRRL3357 chromosome 7                   303     3e-78 
JAEVHH010000003.1 Histoplasma ohiense (nom. inval.) strain G217B ...  303     3e-78 
JACWFS010000065.1 Penicillium sp. VS I D KN 3 VS-I-D-KN-3_contig_...  303     3e-78 
JAHXQV010000060.1 Aspergillus sp. ADI1 NODE_60_length_171069_cov_...  303     3e-78 
JAMAGW010000297.1 Aspergillaceae sp. S1602 strain S1701 ctg_297, ...  303     3e-78 
QCWU01000014.1 Colletotrichum sp. JS-367 scaffold14, whole genome...  303     3e-78 
SJFF01000027.1 Aspergillus parasiticus strain E1365 E1365_(paired...  303     3e-78 
JAGYHY010001409.1 Ascosphaera acerosa strain ATCC 201316 scaffold...  303     3e-78 
JABUIS010000047.1 Talaromyces purpureogenus strain Q2 scaffold47,...  303     3e-78 
JACWFT010000001.1 Penicillium sp. VS I D KN VS-I-D-KN_contig_1, w...  303     3e-78 
JAGYIA010009117.1 Ascosphaera atra strain ARSEF 5147 scaffold_534...  303     3e-78 
AZGZ01000008.1 Ascosphaera apis ARSEF 7405 Scaffold_8, whole geno...  303     3e-78 
CDMC01000060.1 Aspergillus calidoustus genome assembly Acal_Allpa...  303     3e-78 
JAGYHZ010000864.1 Ascosphaera aggregata strain USDA-ARS PIBMSR Wi...  303     3e-78 
BA000055.1 Aspergillus oryzae RIB40 DNA, chromosome 7                 303     3e-78 
JAGXKE010000002.1 Aspergillus sp. GbtcF2 F2_63, whole genome shot...  303     3e-78 
RHLP01001001.1 Aspergillus incahuasiensis strain NRRL 66825 AV1_A...  303     3e-78 
NC_036441.1 Aspergillus oryzae RIB40 DNA, chromosome 7                303     3e-78 
NC_054697.1 Aspergillus flavus NRRL3357 chromosome 7, complete se...  303     3e-78 
LXJU01000204.1 Penicillium arizonense strain CBS 141311 PENARI_co...  302     1e-77 
LXJU01000076.1 Penicillium arizonense strain CBS 141311 PENARI_co...  302     1e-77 
LXJU01000057.1 Penicillium arizonense strain CBS 141311 PENARI_co...  302     1e-77 
JAKLNN010000168.1 Cladosporium endophyticum strain FKII-L2-CM-DR3...  302     1e-77 
PQME02000349.1 Eurotiomycetes sp. MA 6038 contig00349, whole geno...  302     1e-77 
LLKJ01000156.1 Clarireedia sp. CPB17 CPB17_contig_206, whole geno...  302     1e-77 
JALZWQ010000123.1 Cladosporium sphaerospermum strain R2409 ctg_12...  302     1e-77 
JANAXO010000200.1 Aspergillus texensis strain TX-A-6-1-S NODE_200...  302     1e-77 
MU032331.1 Cladosporium sp. TM138-S3 unplaced genomic scaffold Sc...  302     1e-77 
PEDP01005487.1 Erysiphe pulchra isolate Cflorida contig_5489, who...  302     1e-77 
JPLR01000049.1 Penicillium capsulatum strain LiaoWQ-2011 unitig_2...  302     1e-77 
JPLR01000001.1 Penicillium capsulatum strain LiaoWQ-2011 unitig_1...  302     1e-77 
JALAIC010001226.1 Caloplaca aetnensis isolate LIQ82CAATT scaffold...  302     1e-77 
JAMAHH010000222.1 Aspergillus sp. S1107B strain PYS4201 ctg_222, ...  302     1e-77 
ML977242.1 Aulographum hederae CBS 113979 unplaced genomic scaffo...  302     1e-77 
JAFBMR010000004.1 Aspergillus sp. 'subgen. Cremei' strain IBT 356...  302     1e-77 


>QQSR01000402.1 Trichophyton mentagrophytes strain D15P127 NODE_401, whole genome 
shotgun sequence
Length=7643

 Score = 1227 bits (664),  Expect = 0.0
 Identities = 668/670 (99%), Gaps = 0/670 (0%)
 Strand=Plus/Plus

Query  1     CAAGGTTTCCGTAGGTGAACCTGCGGAAGGATCATTAGCGCGCAGGCCGGAGGCTGGCCC  60
             ||||||||||||||||||||||||||||||||||||| ||||||||||||||||||||||
Sbjct  3185  CAAGGTTTCCGTAGGTGAACCTGCGGAAGGATCATTAACGCGCAGGCCGGAGGCTGGCCC  3244

Query  61    CCCACGATAGGGCCAAACGTCCGTCAGGGGTGAGCAGATGTGCGCCGGCCGTACCGCCCC  120
             ||||||||||||||||||||||||||||||||||||||||||||||||||||||||||||
Sbjct  3245  CCCACGATAGGGCCAAACGTCCGTCAGGGGTGAGCAGATGTGCGCCGGCCGTACCGCCCC  3304

Query  121   ATTCTTGTCTACATTACTCGGTTGCCTCGGCGGGCCGCGCTCTCCCAGGAGAGCCGTTCG  180
             |||||||||||| |||||||||||||||||||||||||||||||||||||||||||||||
Sbjct  3305  ATTCTTGTCTACCTTACTCGGTTGCCTCGGCGGGCCGCGCTCTCCCAGGAGAGCCGTTCG  3364

Query  181   GCGAGCCTCTCTTTAGTGGCTAAACGCTGGACCGCGCCCGCCGGAGGACAGACGCaaaaa  240
             ||||||||||||||||||||||||||||||||||||||||||||||||||||||||||||
Sbjct  3365  GCGAGCCTCTCTTTAGTGGCTAAACGCTGGACCGCGCCCGCCGGAGGACAGACGCAAAAA  3424

Query  241   aaTTCTTTCAGAAGAGCTGTCAGTCTGAGCGTTAGCAAGCAAAAATCAGTTAAAACTTTC  300
             ||||||||||||||||||||||||||||||||||||||||||||||||||||||||||||
Sbjct  3425  AATTCTTTCAGAAGAGCTGTCAGTCTGAGCGTTAGCAAGCAAAAATCAGTTAAAACTTTC  3484

Query  301   AACAACGGATCTCTTGGTTCCGGCATCGATGAAGAACGCAGCGAAATGCGATAAGTAATG  360
             ||||||||||||||||||||||||||||||||||||||||||||||||||||||||||||
Sbjct  3485  AACAACGGATCTCTTGGTTCCGGCATCGATGAAGAACGCAGCGAAATGCGATAAGTAATG  3544

Query  361   TGAATTGCAGAATTCCGTGAATCATCGAATCTTTGAACGCACATTGCGCCCCCTGGCATT  420
             ||||||||||||||||||||||||||||||||||||||||||||||||||||||||||||
Sbjct  3545  TGAATTGCAGAATTCCGTGAATCATCGAATCTTTGAACGCACATTGCGCCCCCTGGCATT  3604

Query  421   CCGGGGGGCATGCCTGTTCGAGCGTCATTTCAGCCCCTCAAGCCCGGCTTGTGTGATGGA  480
             ||||||||||||||||||||||||||||||||||||||||||||||||||||||||||||
Sbjct  3605  CCGGGGGGCATGCCTGTTCGAGCGTCATTTCAGCCCCTCAAGCCCGGCTTGTGTGATGGA  3664

Query  481   CGACCGTCCGGCGCCCCCGTCTTTGGGGGTGCGGGACGCGCCCGAAAAGCAGTGGCCAGG  540
             ||||||||||||||||||||||||||||||||||||||||||||||||||||||||||||
Sbjct  3665  CGACCGTCCGGCGCCCCCGTCTTTGGGGGTGCGGGACGCGCCCGAAAAGCAGTGGCCAGG  3724

Query  541   CCGCGATTCCGGCTTCCTAGGCGAATGGGCAACAAACCAGCGCCTCCAGGACCGGCCGCC  600
             ||||||||||||||||||||||||||||||||||||||||||||||||||||||||||||
Sbjct  3725  CCGCGATTCCGGCTTCCTAGGCGAATGGGCAACAAACCAGCGCCTCCAGGACCGGCCGCC  3784

Query  601   CTGGCCTCAAAATCTGTTTTATACTTATCAGGTTGACCTCGGATCAGGTAGGGATACCCG  660
             ||||||||||||||||||||||||||||||||||||||||||||||||||||||||||||
Sbjct  3785  CTGGCCTCAAAATCTGTTTTATACTTATCAGGTTGACCTCGGATCAGGTAGGGATACCCG  3844

Query  661   CTGAACTTAA  670
             ||||||||||
Sbjct  3845  CTGAACTTAA  3854


>JAJVHL010000002.1 Trichophyton indotineae strain TIMM20114 ctg.000001F, whole genome 
shotgun sequence
Length=8011651

 Score = 1210 bits (655),  Expect = 0.0
 Identities = 665/670 (99%), Gaps = 0/670 (0%)
 Strand=Plus/Plus

Query  1     CAAGGTTTCCGTAGGTGAACCTGCGGAAGGATCATTAGCGCGCAGGCCGGAGGCTGGCCC  60
             ||||||||||||||||||||||||||||||||||||| ||||||||||||||||||||||
Sbjct  1299  CAAGGTTTCCGTAGGTGAACCTGCGGAAGGATCATTAACGCGCAGGCCGGAGGCTGGCCC  1358

Query  61    CCCACGATAGGGCCAAACGTCCGTCAGGGGTGAGCAGATGTGCGCCGGCCGTACCGCCCC  120
             ||||||||||||||||||||||||||||||||||||||||||||||||||||||||||||
Sbjct  1359  CCCACGATAGGGCCAAACGTCCGTCAGGGGTGAGCAGATGTGCGCCGGCCGTACCGCCCC  1418

Query  121   ATTCTTGTCTACATTACTCGGTTGCCTCGGCGGGCCGCGCTCTCCCAGGAGAGCCGTTCG  180
             |||||||||||| |||||||||||||||||||||||||||||| ||||||||||||||||
Sbjct  1419  ATTCTTGTCTACCTTACTCGGTTGCCTCGGCGGGCCGCGCTCTTCCAGGAGAGCCGTTCG  1478

Query  181   GCGAGCCTCTCTTTAGTGGCTAAACGCTGGACCGCGCCCGCCGGAGGACAGACGCaaaaa  240
             ||||||||||||||||||||||||||||||||||||||||||||||||||||||||||||
Sbjct  1479  GCGAGCCTCTCTTTAGTGGCTAAACGCTGGACCGCGCCCGCCGGAGGACAGACGCAAAAA  1538

Query  241   aaTTCTTTCAGAAGAGCTGTCAGTCTGAGCGTTAGCAAGCAAAAATCAGTTAAAACTTTC  300
             ||||||||||||||||||||||||||||||||||||||||||||||||||||||||||||
Sbjct  1539  AATTCTTTCAGAAGAGCTGTCAGTCTGAGCGTTAGCAAGCAAAAATCAGTTAAAACTTTC  1598

Query  301   AACAACGGATCTCTTGGTTCCGGCATCGATGAAGAACGCAGCGAAATGCGATAAGTAATG  360
             ||||||||||||||||||||||||||||||||||||||||||||||||||||||||||||
Sbjct  1599  AACAACGGATCTCTTGGTTCCGGCATCGATGAAGAACGCAGCGAAATGCGATAAGTAATG  1658

Query  361   TGAATTGCAGAATTCCGTGAATCATCGAATCTTTGAACGCACATTGCGCCCCCTGGCATT  420
             ||||||||||||||||||||||||||||||||||||||||||||||||||||||||||||
Sbjct  1659  TGAATTGCAGAATTCCGTGAATCATCGAATCTTTGAACGCACATTGCGCCCCCTGGCATT  1718

Query  421   CCGGGGGGCATGCCTGTTCGAGCGTCATTTCAGCCCCTCAAGCCCGGCTTGTGTGATGGA  480
             ||||||||||||||||||||||||||||||||||||||||||||||||||||||||||||
Sbjct  1719  CCGGGGGGCATGCCTGTTCGAGCGTCATTTCAGCCCCTCAAGCCCGGCTTGTGTGATGGA  1778

Query  481   CGACCGTCCGGCGCCCCCGTCTTTGGGGGTGCGGGACGCGCCCGAAAAGCAGTGGCCAGG  540
             |||||||||||||||||||| |||||||||||||||||||||||||||||||||||||||
Sbjct  1779  CGACCGTCCGGCGCCCCCGTTTTTGGGGGTGCGGGACGCGCCCGAAAAGCAGTGGCCAGG  1838

Query  541   CCGCGATTCCGGCTTCCTAGGCGAATGGGCAACAAACCAGCGCCTCCAGGACCGGCCGCC  600
             ||||||||||||||||||||||||||||||||||||||||||||||||||||||||||||
Sbjct  1839  CCGCGATTCCGGCTTCCTAGGCGAATGGGCAACAAACCAGCGCCTCCAGGACCGGCCGCC  1898

Query  601   CTGGCCTCAAAATCTGTTTTATACTTATCAGGTTGACCTCGGATCAGGTAGGGATACCCG  660
             |||||||||||||||||||||||||||||||||||||||||||||||||||| |||||||
Sbjct  1899  CTGGCCTCAAAATCTGTTTTATACTTATCAGGTTGACCTCGGATCAGGTAGGAATACCCG  1958

Query  661   CTGAACTTAA  670
             ||||||||||
Sbjct  1959  CTGAACTTAA  1968


 Score = 1210 bits (655),  Expect = 0.0
 Identities = 665/670 (99%), Gaps = 0/670 (0%)
 Strand=Plus/Plus

Query  1      CAAGGTTTCCGTAGGTGAACCTGCGGAAGGATCATTAGCGCGCAGGCCGGAGGCTGGCCC  60
              ||||||||||||||||||||||||||||||||||||| ||||||||||||||||||||||
Sbjct  10131  CAAGGTTTCCGTAGGTGAACCTGCGGAAGGATCATTAACGCGCAGGCCGGAGGCTGGCCC  10190

Query  61     CCCACGATAGGGCCAAACGTCCGTCAGGGGTGAGCAGATGTGCGCCGGCCGTACCGCCCC  120
              ||||||||||||||||||||||||||||||||||||||||||||||||||||||||||||
Sbjct  10191  CCCACGATAGGGCCAAACGTCCGTCAGGGGTGAGCAGATGTGCGCCGGCCGTACCGCCCC  10250

Query  121    ATTCTTGTCTACATTACTCGGTTGCCTCGGCGGGCCGCGCTCTCCCAGGAGAGCCGTTCG  180
              |||||||||||| |||||||||||||||||||||||||||||| ||||||||||||||||
Sbjct  10251  ATTCTTGTCTACCTTACTCGGTTGCCTCGGCGGGCCGCGCTCTTCCAGGAGAGCCGTTCG  10310

Query  181    GCGAGCCTCTCTTTAGTGGCTAAACGCTGGACCGCGCCCGCCGGAGGACAGACGCaaaaa  240
              ||||||||||||||||||||||||||||||||||||||||||||||||||||||||||||
Sbjct  10311  GCGAGCCTCTCTTTAGTGGCTAAACGCTGGACCGCGCCCGCCGGAGGACAGACGCAAAAA  10370

Query  241    aaTTCTTTCAGAAGAGCTGTCAGTCTGAGCGTTAGCAAGCAAAAATCAGTTAAAACTTTC  300
              ||||||||||||||||||||||||||||||||||||||||||||||||||||||||||||
Sbjct  10371  AATTCTTTCAGAAGAGCTGTCAGTCTGAGCGTTAGCAAGCAAAAATCAGTTAAAACTTTC  10430

Query  301    AACAACGGATCTCTTGGTTCCGGCATCGATGAAGAACGCAGCGAAATGCGATAAGTAATG  360
              ||||||||||||||||||||||||||||||||||||||||||||||||||||||||||||
Sbjct  10431  AACAACGGATCTCTTGGTTCCGGCATCGATGAAGAACGCAGCGAAATGCGATAAGTAATG  10490

Query  361    TGAATTGCAGAATTCCGTGAATCATCGAATCTTTGAACGCACATTGCGCCCCCTGGCATT  420
              ||||||||||||||||||||||||||||||||||||||||||||||||||||||||||||
Sbjct  10491  TGAATTGCAGAATTCCGTGAATCATCGAATCTTTGAACGCACATTGCGCCCCCTGGCATT  10550

Query  421    CCGGGGGGCATGCCTGTTCGAGCGTCATTTCAGCCCCTCAAGCCCGGCTTGTGTGATGGA  480
              ||||||||||||||||||||||||||||||||||||||||||||||||||||||||||||
Sbjct  10551  CCGGGGGGCATGCCTGTTCGAGCGTCATTTCAGCCCCTCAAGCCCGGCTTGTGTGATGGA  10610

Query  481    CGACCGTCCGGCGCCCCCGTCTTTGGGGGTGCGGGACGCGCCCGAAAAGCAGTGGCCAGG  540
              |||||||||||||||||||| |||||||||||||||||||||||||||||||||||||||
Sbjct  10611  CGACCGTCCGGCGCCCCCGTTTTTGGGGGTGCGGGACGCGCCCGAAAAGCAGTGGCCAGG  10670

Query  541    CCGCGATTCCGGCTTCCTAGGCGAATGGGCAACAAACCAGCGCCTCCAGGACCGGCCGCC  600
              ||||||||||||||||||||||||||||||||||||||||||||||||||||||||||||
Sbjct  10671  CCGCGATTCCGGCTTCCTAGGCGAATGGGCAACAAACCAGCGCCTCCAGGACCGGCCGCC  10730

Query  601    CTGGCCTCAAAATCTGTTTTATACTTATCAGGTTGACCTCGGATCAGGTAGGGATACCCG  660
              |||||||||||||||||||||||||||||||||||||||||||||||||||| |||||||
Sbjct  10731  CTGGCCTCAAAATCTGTTTTATACTTATCAGGTTGACCTCGGATCAGGTAGGAATACCCG  10790

Query  661    CTGAACTTAA  670
              ||||||||||
Sbjct  10791  CTGAACTTAA  10800


>DS995812.1 Trichophyton equinum CBS 127.97 supercont1.95 genomic scaffold, 
whole genome shotgun sequence
Length=36547

 Score = 1181 bits (639),  Expect = 0.0
 Identities = 663/674 (98%), Gaps = 4/674 (1%)
 Strand=Plus/Plus

Query  1     CAAGGTTTCCGTAGGTGAACCTGCGGAAGGATCATTAGCGCGCAGGCCGGAGGCTGGCCC  60
             ||||||||||||||||||||||||||||||||||||| ||||||||||||||||||||||
Sbjct  781   CAAGGTTTCCGTAGGTGAACCTGCGGAAGGATCATTAACGCGCAGGCCGGAGGCTGGCCC  840

Query  61    CCCACGATAGGGCCAAACGTCCGTCAGGGGTGAGCAGATGTGCGCCGGCCGTACCGCCCC  120
             |||| |||||||||||||||||||||||||||||||||||||||||||||||||||||||
Sbjct  841   CCCAGGATAGGGCCAAACGTCCGTCAGGGGTGAGCAGATGTGCGCCGGCCGTACCGCCCC  900

Query  121   ATTCTTGTCTACATTACTCGGTTGCCTCGGCGGGCCGCGCTCTCCCAGGAGAGCCGTTCG  180
             |||||||||||| |||||||||||||||||||||||||||||||||||||||||||||||
Sbjct  901   ATTCTTGTCTACCTTACTCGGTTGCCTCGGCGGGCCGCGCTCTCCCAGGAGAGCCGTTCG  960

Query  181   GCGAGCCTCTCTT--TAGTGGCTAAACGCTGGACCGCGCCCGCCGGAGGACAGACGC--a  236
             |||||||||||||  ||| |||| |||||||||||||||||||||||||||||||||  |
Sbjct  961   GCGAGCCTCTCTTTATAGCGGCTCAACGCTGGACCGCGCCCGCCGGAGGACAGACGCAAA  1020

Query  237   aaaaaaTTCTTTCAGAAGAGCTGTCAGTCTGAGCGTTAGCAAGCAAAAATCAGTTAAAAC  296
             ||||||||||||||||||||||||||||||||||||||||||||||||||||||||||||
Sbjct  1021  AAAAAATTCTTTCAGAAGAGCTGTCAGTCTGAGCGTTAGCAAGCAAAAATCAGTTAAAAC  1080

Query  297   TTTCAACAACGGATCTCTTGGTTCCGGCATCGATGAAGAACGCAGCGAAATGCGATAAGT  356
             ||||||||||||||||||||||||||||||||||||||||||||||||||||||||||||
Sbjct  1081  TTTCAACAACGGATCTCTTGGTTCCGGCATCGATGAAGAACGCAGCGAAATGCGATAAGT  1140

Query  357   AATGTGAATTGCAGAATTCCGTGAATCATCGAATCTTTGAACGCACATTGCGCCCCCTGG  416
             ||||||||||||||||||||||||||||||||||||||||||||||||||||||||||||
Sbjct  1141  AATGTGAATTGCAGAATTCCGTGAATCATCGAATCTTTGAACGCACATTGCGCCCCCTGG  1200

Query  417   CATTCCGGGGGGCATGCCTGTTCGAGCGTCATTTCAGCCCCTCAAGCCCGGCTTGTGTGA  476
             ||||||||||||||||||||||||||||||||||||||||||||||||||||||||||||
Sbjct  1201  CATTCCGGGGGGCATGCCTGTTCGAGCGTCATTTCAGCCCCTCAAGCCCGGCTTGTGTGA  1260

Query  477   TGGACGACCGTCCGGCGCCCCCGTCTTTGGGGGTGCGGGACGCGCCCGAAAAGCAGTGGC  536
             |||||||||||||||||||||||||| |||||||||||||||||||||||||||||||||
Sbjct  1261  TGGACGACCGTCCGGCGCCCCCGTCTCTGGGGGTGCGGGACGCGCCCGAAAAGCAGTGGC  1320

Query  537   CAGGCCGCGATTCCGGCTTCCTAGGCGAATGGGCAACAAACCAGCGCCTCCAGGACCGGC  596
             ||||||||||||||||||| ||||||||||||||||||||||||||||||||||||||||
Sbjct  1321  CAGGCCGCGATTCCGGCTTTCTAGGCGAATGGGCAACAAACCAGCGCCTCCAGGACCGGC  1380

Query  597   CGCCCTGGCCTCAAAATCTGTTTTATACTTATCAGGTTGACCTCGGATCAGGTAGGGATA  656
             ||||||||||||||||||||||||||||||||||||||||||||||||||||||||||||
Sbjct  1381  CGCCCTGGCCTCAAAATCTGTTTTATACTTATCAGGTTGACCTCGGATCAGGTAGGGATA  1440

Query  657   CCCGCTGAACTTAA  670
             ||||||||||||||
Sbjct  1441  CCCGCTGAACTTAA  1454


 Score = 1181 bits (639),  Expect = 0.0
 Identities = 663/674 (98%), Gaps = 4/674 (1%)
 Strand=Plus/Plus

Query  1      CAAGGTTTCCGTAGGTGAACCTGCGGAAGGATCATTAGCGCGCAGGCCGGAGGCTGGCCC  60
              ||||||||||||||||||||||||||||||||||||| ||||||||||||||||||||||
Sbjct  9493   CAAGGTTTCCGTAGGTGAACCTGCGGAAGGATCATTAACGCGCAGGCCGGAGGCTGGCCC  9552

Query  61     CCCACGATAGGGCCAAACGTCCGTCAGGGGTGAGCAGATGTGCGCCGGCCGTACCGCCCC  120
              |||| |||||||||||||||||||||||||||||||||||||||||||||||||||||||
Sbjct  9553   CCCAGGATAGGGCCAAACGTCCGTCAGGGGTGAGCAGATGTGCGCCGGCCGTACCGCCCC  9612

Query  121    ATTCTTGTCTACATTACTCGGTTGCCTCGGCGGGCCGCGCTCTCCCAGGAGAGCCGTTCG  180
              |||||||||||| |||||||||||||||||||||||||||||||||||||||||||||||
Sbjct  9613   ATTCTTGTCTACCTTACTCGGTTGCCTCGGCGGGCCGCGCTCTCCCAGGAGAGCCGTTCG  9672

Query  181    GCGAGCCTCTCTT--TAGTGGCTAAACGCTGGACCGCGCCCGCCGGAGGACAGACGC--a  236
              |||||||||||||  ||| |||| |||||||||||||||||||||||||||||||||  |
Sbjct  9673   GCGAGCCTCTCTTTATAGCGGCTCAACGCTGGACCGCGCCCGCCGGAGGACAGACGCAAA  9732

Query  237    aaaaaaTTCTTTCAGAAGAGCTGTCAGTCTGAGCGTTAGCAAGCAAAAATCAGTTAAAAC  296
              ||||||||||||||||||||||||||||||||||||||||||||||||||||||||||||
Sbjct  9733   AAAAAATTCTTTCAGAAGAGCTGTCAGTCTGAGCGTTAGCAAGCAAAAATCAGTTAAAAC  9792

Query  297    TTTCAACAACGGATCTCTTGGTTCCGGCATCGATGAAGAACGCAGCGAAATGCGATAAGT  356
              ||||||||||||||||||||||||||||||||||||||||||||||||||||||||||||
Sbjct  9793   TTTCAACAACGGATCTCTTGGTTCCGGCATCGATGAAGAACGCAGCGAAATGCGATAAGT  9852

Query  357    AATGTGAATTGCAGAATTCCGTGAATCATCGAATCTTTGAACGCACATTGCGCCCCCTGG  416
              ||||||||||||||||||||||||||||||||||||||||||||||||||||||||||||
Sbjct  9853   AATGTGAATTGCAGAATTCCGTGAATCATCGAATCTTTGAACGCACATTGCGCCCCCTGG  9912

Query  417    CATTCCGGGGGGCATGCCTGTTCGAGCGTCATTTCAGCCCCTCAAGCCCGGCTTGTGTGA  476
              ||||||||||||||||||||||||||||||||||||||||||||||||||||||||||||
Sbjct  9913   CATTCCGGGGGGCATGCCTGTTCGAGCGTCATTTCAGCCCCTCAAGCCCGGCTTGTGTGA  9972

Query  477    TGGACGACCGTCCGGCGCCCCCGTCTTTGGGGGTGCGGGACGCGCCCGAAAAGCAGTGGC  536
              |||||||||||||||||||||||||| |||||||||||||||||||||||||||||||||
Sbjct  9973   TGGACGACCGTCCGGCGCCCCCGTCTCTGGGGGTGCGGGACGCGCCCGAAAAGCAGTGGC  10032

Query  537    CAGGCCGCGATTCCGGCTTCCTAGGCGAATGGGCAACAAACCAGCGCCTCCAGGACCGGC  596
              ||||||||||||||||||| ||||||||||||||||||||||||||||||||||||||||
Sbjct  10033  CAGGCCGCGATTCCGGCTTTCTAGGCGAATGGGCAACAAACCAGCGCCTCCAGGACCGGC  10092

Query  597    CGCCCTGGCCTCAAAATCTGTTTTATACTTATCAGGTTGACCTCGGATCAGGTAGGGATA  656
              ||||||||||||||||||||||||||||||||||||||||||||||||||||||||||||
Sbjct  10093  CGCCCTGGCCTCAAAATCTGTTTTATACTTATCAGGTTGACCTCGGATCAGGTAGGGATA  10152

Query  657    CCCGCTGAACTTAA  670
              ||||||||||||||
Sbjct  10153  CCCGCTGAACTTAA  10166


 Score = 1181 bits (639),  Expect = 0.0
 Identities = 663/674 (98%), Gaps = 4/674 (1%)
 Strand=Plus/Plus

Query  1      CAAGGTTTCCGTAGGTGAACCTGCGGAAGGATCATTAGCGCGCAGGCCGGAGGCTGGCCC  60
              ||||||||||||||||||||||||||||||||||||| ||||||||||||||||||||||
Sbjct  18213  CAAGGTTTCCGTAGGTGAACCTGCGGAAGGATCATTAACGCGCAGGCCGGAGGCTGGCCC  18272

Query  61     CCCACGATAGGGCCAAACGTCCGTCAGGGGTGAGCAGATGTGCGCCGGCCGTACCGCCCC  120
              |||| |||||||||||||||||||||||||||||||||||||||||||||||||||||||
Sbjct  18273  CCCAGGATAGGGCCAAACGTCCGTCAGGGGTGAGCAGATGTGCGCCGGCCGTACCGCCCC  18332

Query  121    ATTCTTGTCTACATTACTCGGTTGCCTCGGCGGGCCGCGCTCTCCCAGGAGAGCCGTTCG  180
              |||||||||||| |||||||||||||||||||||||||||||||||||||||||||||||
Sbjct  18333  ATTCTTGTCTACCTTACTCGGTTGCCTCGGCGGGCCGCGCTCTCCCAGGAGAGCCGTTCG  18392

Query  181    GCGAGCCTCTCTT--TAGTGGCTAAACGCTGGACCGCGCCCGCCGGAGGACAGACGC--a  236
              |||||||||||||  ||| |||| |||||||||||||||||||||||||||||||||  |
Sbjct  18393  GCGAGCCTCTCTTTATAGCGGCTCAACGCTGGACCGCGCCCGCCGGAGGACAGACGCAAA  18452

Query  237    aaaaaaTTCTTTCAGAAGAGCTGTCAGTCTGAGCGTTAGCAAGCAAAAATCAGTTAAAAC  296
              ||||||||||||||||||||||||||||||||||||||||||||||||||||||||||||
Sbjct  18453  AAAAAATTCTTTCAGAAGAGCTGTCAGTCTGAGCGTTAGCAAGCAAAAATCAGTTAAAAC  18512

Query  297    TTTCAACAACGGATCTCTTGGTTCCGGCATCGATGAAGAACGCAGCGAAATGCGATAAGT  356
              ||||||||||||||||||||||||||||||||||||||||||||||||||||||||||||
Sbjct  18513  TTTCAACAACGGATCTCTTGGTTCCGGCATCGATGAAGAACGCAGCGAAATGCGATAAGT  18572

Query  357    AATGTGAATTGCAGAATTCCGTGAATCATCGAATCTTTGAACGCACATTGCGCCCCCTGG  416
              ||||||||||||||||||||||||||||||||||||||||||||||||||||||||||||
Sbjct  18573  AATGTGAATTGCAGAATTCCGTGAATCATCGAATCTTTGAACGCACATTGCGCCCCCTGG  18632

Query  417    CATTCCGGGGGGCATGCCTGTTCGAGCGTCATTTCAGCCCCTCAAGCCCGGCTTGTGTGA  476
              ||||||||||||||||||||||||||||||||||||||||||||||||||||||||||||
Sbjct  18633  CATTCCGGGGGGCATGCCTGTTCGAGCGTCATTTCAGCCCCTCAAGCCCGGCTTGTGTGA  18692

Query  477    TGGACGACCGTCCGGCGCCCCCGTCTTTGGGGGTGCGGGACGCGCCCGAAAAGCAGTGGC  536
              |||||||||||||||||||||||||| |||||||||||||||||||||||||||||||||
Sbjct  18693  TGGACGACCGTCCGGCGCCCCCGTCTCTGGGGGTGCGGGACGCGCCCGAAAAGCAGTGGC  18752

Query  537    CAGGCCGCGATTCCGGCTTCCTAGGCGAATGGGCAACAAACCAGCGCCTCCAGGACCGGC  596
              ||||||||||||||||||| ||||||||||||||||||||||||||||||||||||||||
Sbjct  18753  CAGGCCGCGATTCCGGCTTTCTAGGCGAATGGGCAACAAACCAGCGCCTCCAGGACCGGC  18812

Query  597    CGCCCTGGCCTCAAAATCTGTTTTATACTTATCAGGTTGACCTCGGATCAGGTAGGGATA  656
              ||||||||||||||||||||||||||||||||||||||||||||||||||||||||||||
Sbjct  18813  CGCCCTGGCCTCAAAATCTGTTTTATACTTATCAGGTTGACCTCGGATCAGGTAGGGATA  18872

Query  657    CCCGCTGAACTTAA  670
              ||||||||||||||
Sbjct  18873  CCCGCTGAACTTAA  18886


>DS995827.1 Trichophyton equinum CBS 127.97 supercont1.110 genomic scaffold, 
whole genome shotgun sequence
Length=12622

 Score = 1181 bits (639),  Expect = 0.0
 Identities = 663/674 (98%), Gaps = 4/674 (1%)
 Strand=Plus/Minus

Query  1     CAAGGTTTCCGTAGGTGAACCTGCGGAAGGATCATTAGCGCGCAGGCCGGAGGCTGGCCC  60
             ||||||||||||||||||||||||||||||||||||| ||||||||||||||||||||||
Sbjct  8357  CAAGGTTTCCGTAGGTGAACCTGCGGAAGGATCATTAACGCGCAGGCCGGAGGCTGGCCC  8298

Query  61    CCCACGATAGGGCCAAACGTCCGTCAGGGGTGAGCAGATGTGCGCCGGCCGTACCGCCCC  120
             |||| |||||||||||||||||||||||||||||||||||||||||||||||||||||||
Sbjct  8297  CCCAGGATAGGGCCAAACGTCCGTCAGGGGTGAGCAGATGTGCGCCGGCCGTACCGCCCC  8238

Query  121   ATTCTTGTCTACATTACTCGGTTGCCTCGGCGGGCCGCGCTCTCCCAGGAGAGCCGTTCG  180
             |||||||||||| |||||||||||||||||||||||||||||||||||||||||||||||
Sbjct  8237  ATTCTTGTCTACCTTACTCGGTTGCCTCGGCGGGCCGCGCTCTCCCAGGAGAGCCGTTCG  8178

Query  181   GCGAGCCTCTCTTTA--GTGGCTAAACGCTGGACCGCGCCCGCCGGAGGACAGACGCaaa  238
             |||||||||||||||  | |||| ||||||||||||||||||||||||||||||||||||
Sbjct  8177  GCGAGCCTCTCTTTATAGCGGCTCAACGCTGGACCGCGCCCGCCGGAGGACAGACGCAAA  8118

Query  239   aaaa--TTCTTTCAGAAGAGCTGTCAGTCTGAGCGTTAGCAAGCAAAAATCAGTTAAAAC  296
             ||||  ||||||||||||||||||||||||||||||||||||||||||||||||||||||
Sbjct  8117  AAAAAATTCTTTCAGAAGAGCTGTCAGTCTGAGCGTTAGCAAGCAAAAATCAGTTAAAAC  8058

Query  297   TTTCAACAACGGATCTCTTGGTTCCGGCATCGATGAAGAACGCAGCGAAATGCGATAAGT  356
             ||||||||||||||||||||||||||||||||||||||||||||||||||||||||||||
Sbjct  8057  TTTCAACAACGGATCTCTTGGTTCCGGCATCGATGAAGAACGCAGCGAAATGCGATAAGT  7998

Query  357   AATGTGAATTGCAGAATTCCGTGAATCATCGAATCTTTGAACGCACATTGCGCCCCCTGG  416
             ||||||||||||||||||||||||||||||||||||||||||||||||||||||||||||
Sbjct  7997  AATGTGAATTGCAGAATTCCGTGAATCATCGAATCTTTGAACGCACATTGCGCCCCCTGG  7938

Query  417   CATTCCGGGGGGCATGCCTGTTCGAGCGTCATTTCAGCCCCTCAAGCCCGGCTTGTGTGA  476
             ||||||||||||||||||||||||||||||||||||||||||||||||||||||||||||
Sbjct  7937  CATTCCGGGGGGCATGCCTGTTCGAGCGTCATTTCAGCCCCTCAAGCCCGGCTTGTGTGA  7878

Query  477   TGGACGACCGTCCGGCGCCCCCGTCTTTGGGGGTGCGGGACGCGCCCGAAAAGCAGTGGC  536
             |||||||||||||||||||||||||| |||||||||||||||||||||||||||||||||
Sbjct  7877  TGGACGACCGTCCGGCGCCCCCGTCTCTGGGGGTGCGGGACGCGCCCGAAAAGCAGTGGC  7818

Query  537   CAGGCCGCGATTCCGGCTTCCTAGGCGAATGGGCAACAAACCAGCGCCTCCAGGACCGGC  596
             ||||||||||||||||||| ||||||||||||||||||||||||||||||||||||||||
Sbjct  7817  CAGGCCGCGATTCCGGCTTTCTAGGCGAATGGGCAACAAACCAGCGCCTCCAGGACCGGC  7758

Query  597   CGCCCTGGCCTCAAAATCTGTTTTATACTTATCAGGTTGACCTCGGATCAGGTAGGGATA  656
             ||||||||||||||||||||||||||||||||||||||||||||||||||||||||||||
Sbjct  7757  CGCCCTGGCCTCAAAATCTGTTTTATACTTATCAGGTTGACCTCGGATCAGGTAGGGATA  7698

Query  657   CCCGCTGAACTTAA  670
             ||||||||||||||
Sbjct  7697  CCCGCTGAACTTAA  7684


>GG698504.1 Trichophyton tonsurans CBS 112818 genomic scaffold supercont1.28, 
whole genome shotgun sequence
Length=305211

 Score = 1175 bits (636),  Expect = 0.0
 Identities = 662/674 (98%), Gaps = 4/674 (1%)
 Strand=Plus/Plus

Query  1     CAAGGTTTCCGTAGGTGAACCTGCGGAAGGATCATTAGCGCGCAGGCCGGAGGCTGGCCC  60
             ||||||||||||||||||||||||||||||||||||| |||||||||||||||| |||||
Sbjct  4693  CAAGGTTTCCGTAGGTGAACCTGCGGAAGGATCATTAACGCGCAGGCCGGAGGCCGGCCC  4752

Query  61    CCCACGATAGGGCCAAACGTCCGTCAGGGGTGAGCAGATGTGCGCCGGCCGTACCGCCCC  120
             |||| |||||||||||||||||||||||||||||||||||||||||||||||||||||||
Sbjct  4753  CCCAGGATAGGGCCAAACGTCCGTCAGGGGTGAGCAGATGTGCGCCGGCCGTACCGCCCC  4812

Query  121   ATTCTTGTCTACATTACTCGGTTGCCTCGGCGGGCCGCGCTCTCCCAGGAGAGCCGTTCG  180
             |||||||||||| |||||||||||||||||||||||||||||||||||||||||||||||
Sbjct  4813  ATTCTTGTCTACCTTACTCGGTTGCCTCGGCGGGCCGCGCTCTCCCAGGAGAGCCGTTCG  4872

Query  181   GCGAGCCTCTCTT--TAGTGGCTAAACGCTGGACCGCGCCCGCCGGAGGACAGACGC--a  236
             |||||||||||||  ||| |||| |||||||||||||||||||||||||||||||||  |
Sbjct  4873  GCGAGCCTCTCTTTATAGCGGCTCAACGCTGGACCGCGCCCGCCGGAGGACAGACGCAAA  4932

Query  237   aaaaaaTTCTTTCAGAAGAGCTGTCAGTCTGAGCGTTAGCAAGCAAAAATCAGTTAAAAC  296
             ||||||||||||||||||||||||||||||||||||||||||||||||||||||||||||
Sbjct  4933  AAAAAATTCTTTCAGAAGAGCTGTCAGTCTGAGCGTTAGCAAGCAAAAATCAGTTAAAAC  4992

Query  297   TTTCAACAACGGATCTCTTGGTTCCGGCATCGATGAAGAACGCAGCGAAATGCGATAAGT  356
             ||||||||||||||||||||||||||||||||||||||||||||||||||||||||||||
Sbjct  4993  TTTCAACAACGGATCTCTTGGTTCCGGCATCGATGAAGAACGCAGCGAAATGCGATAAGT  5052

Query  357   AATGTGAATTGCAGAATTCCGTGAATCATCGAATCTTTGAACGCACATTGCGCCCCCTGG  416
             ||||||||||||||||||||||||||||||||||||||||||||||||||||||||||||
Sbjct  5053  AATGTGAATTGCAGAATTCCGTGAATCATCGAATCTTTGAACGCACATTGCGCCCCCTGG  5112

Query  417   CATTCCGGGGGGCATGCCTGTTCGAGCGTCATTTCAGCCCCTCAAGCCCGGCTTGTGTGA  476
             ||||||||||||||||||||||||||||||||||||||||||||||||||||||||||||
Sbjct  5113  CATTCCGGGGGGCATGCCTGTTCGAGCGTCATTTCAGCCCCTCAAGCCCGGCTTGTGTGA  5172

Query  477   TGGACGACCGTCCGGCGCCCCCGTCTTTGGGGGTGCGGGACGCGCCCGAAAAGCAGTGGC  536
             |||||||||||||||||||||||||| |||||||||||||||||||||||||||||||||
Sbjct  5173  TGGACGACCGTCCGGCGCCCCCGTCTCTGGGGGTGCGGGACGCGCCCGAAAAGCAGTGGC  5232

Query  537   CAGGCCGCGATTCCGGCTTCCTAGGCGAATGGGCAACAAACCAGCGCCTCCAGGACCGGC  596
             ||||||||||||||||||| ||||||||||||||||||||||||||||||||||||||||
Sbjct  5233  CAGGCCGCGATTCCGGCTTTCTAGGCGAATGGGCAACAAACCAGCGCCTCCAGGACCGGC  5292

Query  597   CGCCCTGGCCTCAAAATCTGTTTTATACTTATCAGGTTGACCTCGGATCAGGTAGGGATA  656
             ||||||||||||||||||||||||||||||||||||||||||||||||||||||||||||
Sbjct  5293  CGCCCTGGCCTCAAAATCTGTTTTATACTTATCAGGTTGACCTCGGATCAGGTAGGGATA  5352

Query  657   CCCGCTGAACTTAA  670
             ||||||||||||||
Sbjct  5353  CCCGCTGAACTTAA  5366


 Score = 1175 bits (636),  Expect = 0.0
 Identities = 662/674 (98%), Gaps = 4/674 (1%)
 Strand=Plus/Plus

Query  1      CAAGGTTTCCGTAGGTGAACCTGCGGAAGGATCATTAGCGCGCAGGCCGGAGGCTGGCCC  60
              ||||||||||||||||||||||||||||||||||||| |||||||||||||||| |||||
Sbjct  13535  CAAGGTTTCCGTAGGTGAACCTGCGGAAGGATCATTAACGCGCAGGCCGGAGGCCGGCCC  13594

Query  61     CCCACGATAGGGCCAAACGTCCGTCAGGGGTGAGCAGATGTGCGCCGGCCGTACCGCCCC  120
              |||| |||||||||||||||||||||||||||||||||||||||||||||||||||||||
Sbjct  13595  CCCAGGATAGGGCCAAACGTCCGTCAGGGGTGAGCAGATGTGCGCCGGCCGTACCGCCCC  13654

Query  121    ATTCTTGTCTACATTACTCGGTTGCCTCGGCGGGCCGCGCTCTCCCAGGAGAGCCGTTCG  180
              |||||||||||| |||||||||||||||||||||||||||||||||||||||||||||||
Sbjct  13655  ATTCTTGTCTACCTTACTCGGTTGCCTCGGCGGGCCGCGCTCTCCCAGGAGAGCCGTTCG  13714

Query  181    GCGAGCCTCTCTT--TAGTGGCTAAACGCTGGACCGCGCCCGCCGGAGGACAGACGC--a  236
              |||||||||||||  ||| |||| |||||||||||||||||||||||||||||||||  |
Sbjct  13715  GCGAGCCTCTCTTTATAGCGGCTCAACGCTGGACCGCGCCCGCCGGAGGACAGACGCAAA  13774

Query  237    aaaaaaTTCTTTCAGAAGAGCTGTCAGTCTGAGCGTTAGCAAGCAAAAATCAGTTAAAAC  296
              ||||||||||||||||||||||||||||||||||||||||||||||||||||||||||||
Sbjct  13775  AAAAAATTCTTTCAGAAGAGCTGTCAGTCTGAGCGTTAGCAAGCAAAAATCAGTTAAAAC  13834

Query  297    TTTCAACAACGGATCTCTTGGTTCCGGCATCGATGAAGAACGCAGCGAAATGCGATAAGT  356
              ||||||||||||||||||||||||||||||||||||||||||||||||||||||||||||
Sbjct  13835  TTTCAACAACGGATCTCTTGGTTCCGGCATCGATGAAGAACGCAGCGAAATGCGATAAGT  13894

Query  357    AATGTGAATTGCAGAATTCCGTGAATCATCGAATCTTTGAACGCACATTGCGCCCCCTGG  416
              ||||||||||||||||||||||||||||||||||||||||||||||||||||||||||||
Sbjct  13895  AATGTGAATTGCAGAATTCCGTGAATCATCGAATCTTTGAACGCACATTGCGCCCCCTGG  13954

Query  417    CATTCCGGGGGGCATGCCTGTTCGAGCGTCATTTCAGCCCCTCAAGCCCGGCTTGTGTGA  476
              ||||||||||||||||||||||||||||||||||||||||||||||||||||||||||||
Sbjct  13955  CATTCCGGGGGGCATGCCTGTTCGAGCGTCATTTCAGCCCCTCAAGCCCGGCTTGTGTGA  14014

Query  477    TGGACGACCGTCCGGCGCCCCCGTCTTTGGGGGTGCGGGACGCGCCCGAAAAGCAGTGGC  536
              |||||||||||||||||||||||||| |||||||||||||||||||||||||||||||||
Sbjct  14015  TGGACGACCGTCCGGCGCCCCCGTCTCTGGGGGTGCGGGACGCGCCCGAAAAGCAGTGGC  14074

Query  537    CAGGCCGCGATTCCGGCTTCCTAGGCGAATGGGCAACAAACCAGCGCCTCCAGGACCGGC  596
              ||||||||||||||||||| ||||||||||||||||||||||||||||||||||||||||
Sbjct  14075  CAGGCCGCGATTCCGGCTTTCTAGGCGAATGGGCAACAAACCAGCGCCTCCAGGACCGGC  14134

Query  597    CGCCCTGGCCTCAAAATCTGTTTTATACTTATCAGGTTGACCTCGGATCAGGTAGGGATA  656
              ||||||||||||||||||||||||||||||||||||||||||||||||||||||||||||
Sbjct  14135  CGCCCTGGCCTCAAAATCTGTTTTATACTTATCAGGTTGACCTCGGATCAGGTAGGGATA  14194

Query  657    CCCGCTGAACTTAA  670
              ||||||||||||||
Sbjct  14195  CCCGCTGAACTTAA  14208


>WOFF01000004.1 Trichophyton schoenleinii strain CMCC(F)T2s Scaffold4, whole 
genome shotgun sequence
Length=4656536

 Score = 1142 bits (618),  Expect = 0.0
 Identities = 657/675 (97%), Gaps = 6/675 (1%)
 Strand=Plus/Plus

Query  1      CAAGGTTTCCGTAGGTGAACCTGCGGAAGGATCATTAGCGCGCAGGCCGGAGGCTGGCCC  60
              ||||||||||||||||||||||||||||||||||||| ||||||||||||||||||||||
Sbjct  30793  CAAGGTTTCCGTAGGTGAACCTGCGGAAGGATCATTAACGCGCAGGCCGGAGGCTGGCCC  30852

Query  61     CCCACGATAGGGCCAAACGTCCGTCAGGGGTGAGCAGATGTGCGCCGGCCGTACCGCCCC  120
              |||||||||||||||||||||| |||||||||||||||||||||||||||||||||||||
Sbjct  30853  CCCACGATAGGGCCAAACGTCCATCAGGGGTGAGCAGATGTGCGCCGGCCGTACCGCCCC  30912

Query  121    ATTCTTGTCTACATTACTCGGTTGCCTCGGCGGGCCGCGCTCTC-C-CAGGAGAGCCGTT  178
              |||||||||||| ||||||||||||||||||||||||||||||| | |||||||||||||
Sbjct  30913  ATTCTTGTCTACCTTACTCGGTTGCCTCGGCGGGCCGCGCTCTCTCTCAGGAGAGCCGTT  30972

Query  179    CGGCGAGCCTCTCTTTAGTGGCTAAACGCTGGACCGCGCCCGCCGGAGGACAGACGCaaa  238
              ||||||||||||||||||||||| ||||||||||||||||||||||||||||||||| ||
Sbjct  30973  CGGCGAGCCTCTCTTTAGTGGCTCAACGCTGGACCGCGCCCGCCGGAGGACAGACGC-AA  31031

Query  239    aaaaTTCTTTCAGAAGAGCTGTCAGTCTGAGCGTTAGCAAGCAAAAATCAGTTAAAACTT  298
              ||||||||||||||||||||||||||||||||||||||||||||||||||||||||||||
Sbjct  31032  AAAATTCTTTCAGAAGAGCTGTCAGTCTGAGCGTTAGCAAGCAAAAATCAGTTAAAACTT  31091

Query  299    TCAACAACGGATCTCTTGGTTCCGGCATCGATGAAGAACGCAGCGAAATGCGATAAGTAA  358
              ||||||||||||||||||||||||||||||||||||||||||||||||||||||||||||
Sbjct  31092  TCAACAACGGATCTCTTGGTTCCGGCATCGATGAAGAACGCAGCGAAATGCGATAAGTAA  31151

Query  359    TGTGAATTGCAGAATTCCGTGAATCATCGAATCTTTGAACGCACATTGCGCCCCCTGGCA  418
              |||||||||||||||||||||||||||||||||||||||||||||||||||||||||| |
Sbjct  31152  TGTGAATTGCAGAATTCCGTGAATCATCGAATCTTTGAACGCACATTGCGCCCCCTGGTA  31211

Query  419    TTCCGGGGGGCATGCCTGTTCGAGCGTCATTTCAGCCCCTCAAGCCCGGCTTGTGTGATG  478
              ||||||||||||||||||||||||||||||||||||||||||||||||||||||||||||
Sbjct  31212  TTCCGGGGGGCATGCCTGTTCGAGCGTCATTTCAGCCCCTCAAGCCCGGCTTGTGTGATG  31271

Query  479    GACGACCGTCCGGCGCCCCCGTCTTTGGGGGTGCGGGACGCGCCCGAAAAGCAGTGGCCA  538
              |||||||||||||| ||||| |  | ||||||||||||||||||||||||||||||||||
Sbjct  31272  GACGACCGTCCGGCACCCCCTTTCTCGGGGGTGCGGGACGCGCCCGAAAAGCAGTGGCCA  31331

Query  539    GGCCGCGATTCCGGCTTCCTAGGCGAATGG--GCAACAAACCAGCGCCTCCAGGACCGGC  596
              ||||||||||||||||||||||||||||||  ||||||||||||||||||||||||||||
Sbjct  31332  GGCCGCGATTCCGGCTTCCTAGGCGAATGGGCGCAACAAACCAGCGCCTCCAGGACCGGC  31391

Query  597    CGCCCTGGCCTCAAAATCTGTTT-TATACTTATCAGGTTGACCTCGGATCAGGTAGGGAT  655
              ||| ||||||||| ||||||||| ||||||||||||||||||||||||||||||||||||
Sbjct  31392  CGCTCTGGCCTCAGAATCTGTTTCTATACTTATCAGGTTGACCTCGGATCAGGTAGGGAT  31451

Query  656    ACCCGCTGAACTTAA  670
              |||||||||||||||
Sbjct  31452  ACCCGCTGAACTTAA  31466


 Score = 1142 bits (618),  Expect = 0.0
 Identities = 657/675 (97%), Gaps = 6/675 (1%)
 Strand=Plus/Plus

Query  1      CAAGGTTTCCGTAGGTGAACCTGCGGAAGGATCATTAGCGCGCAGGCCGGAGGCTGGCCC  60
              ||||||||||||||||||||||||||||||||||||| ||||||||||||||||||||||
Sbjct  47400  CAAGGTTTCCGTAGGTGAACCTGCGGAAGGATCATTAACGCGCAGGCCGGAGGCTGGCCC  47459

Query  61     CCCACGATAGGGCCAAACGTCCGTCAGGGGTGAGCAGATGTGCGCCGGCCGTACCGCCCC  120
              |||||||||||||||||||||| |||||||||||||||||||||||||||||||||||||
Sbjct  47460  CCCACGATAGGGCCAAACGTCCATCAGGGGTGAGCAGATGTGCGCCGGCCGTACCGCCCC  47519

Query  121    ATTCTTGTCTACATTACTCGGTTGCCTCGGCGGGCCGCGCTCTC-C-CAGGAGAGCCGTT  178
              |||||||||||| ||||||||||||||||||||||||||||||| | |||||||||||||
Sbjct  47520  ATTCTTGTCTACCTTACTCGGTTGCCTCGGCGGGCCGCGCTCTCTCTCAGGAGAGCCGTT  47579

Query  179    CGGCGAGCCTCTCTTTAGTGGCTAAACGCTGGACCGCGCCCGCCGGAGGACAGACGCaaa  238
              ||||||||||||||||||||||| ||||||||||||||||||||||||||||||||| ||
Sbjct  47580  CGGCGAGCCTCTCTTTAGTGGCTCAACGCTGGACCGCGCCCGCCGGAGGACAGACGC-AA  47638

Query  239    aaaaTTCTTTCAGAAGAGCTGTCAGTCTGAGCGTTAGCAAGCAAAAATCAGTTAAAACTT  298
              ||||||||||||||||||||||||||||||||||||||||||||||||||||||||||||
Sbjct  47639  AAAATTCTTTCAGAAGAGCTGTCAGTCTGAGCGTTAGCAAGCAAAAATCAGTTAAAACTT  47698

Query  299    TCAACAACGGATCTCTTGGTTCCGGCATCGATGAAGAACGCAGCGAAATGCGATAAGTAA  358
              ||||||||||||||||||||||||||||||||||||||||||||||||||||||||||||
Sbjct  47699  TCAACAACGGATCTCTTGGTTCCGGCATCGATGAAGAACGCAGCGAAATGCGATAAGTAA  47758

Query  359    TGTGAATTGCAGAATTCCGTGAATCATCGAATCTTTGAACGCACATTGCGCCCCCTGGCA  418
              |||||||||||||||||||||||||||||||||||||||||||||||||||||||||| |
Sbjct  47759  TGTGAATTGCAGAATTCCGTGAATCATCGAATCTTTGAACGCACATTGCGCCCCCTGGTA  47818

Query  419    TTCCGGGGGGCATGCCTGTTCGAGCGTCATTTCAGCCCCTCAAGCCCGGCTTGTGTGATG  478
              ||||||||||||||||||||||||||||||||||||||||||||||||||||||||||||
Sbjct  47819  TTCCGGGGGGCATGCCTGTTCGAGCGTCATTTCAGCCCCTCAAGCCCGGCTTGTGTGATG  47878

Query  479    GACGACCGTCCGGCGCCCCCGTCTTTGGGGGTGCGGGACGCGCCCGAAAAGCAGTGGCCA  538
              |||||||||||||| ||||| |  | ||||||||||||||||||||||||||||||||||
Sbjct  47879  GACGACCGTCCGGCACCCCCTTTCTCGGGGGTGCGGGACGCGCCCGAAAAGCAGTGGCCA  47938

Query  539    GGCCGCGATTCCGGCTTCCTAGGCGAATGG--GCAACAAACCAGCGCCTCCAGGACCGGC  596
              ||||||||||||||||||||||||||||||  ||||||||||||||||||||||||||||
Sbjct  47939  GGCCGCGATTCCGGCTTCCTAGGCGAATGGGCGCAACAAACCAGCGCCTCCAGGACCGGC  47998

Query  597    CGCCCTGGCCTCAAAATCTGTTT-TATACTTATCAGGTTGACCTCGGATCAGGTAGGGAT  655
              ||| ||||||||| ||||||||| ||||||||||||||||||||||||||||||||||||
Sbjct  47999  CGCTCTGGCCTCAGAATCTGTTTCTATACTTATCAGGTTGACCTCGGATCAGGTAGGGAT  48058

Query  656    ACCCGCTGAACTTAA  670
              |||||||||||||||
Sbjct  48059  ACCCGCTGAACTTAA  48073


 Score = 1142 bits (618),  Expect = 0.0
 Identities = 657/675 (97%), Gaps = 6/675 (1%)
 Strand=Plus/Plus

Query  1      CAAGGTTTCCGTAGGTGAACCTGCGGAAGGATCATTAGCGCGCAGGCCGGAGGCTGGCCC  60
              ||||||||||||||||||||||||||||||||||||| ||||||||||||||||||||||
Sbjct  55714  CAAGGTTTCCGTAGGTGAACCTGCGGAAGGATCATTAACGCGCAGGCCGGAGGCTGGCCC  55773

Query  61     CCCACGATAGGGCCAAACGTCCGTCAGGGGTGAGCAGATGTGCGCCGGCCGTACCGCCCC  120
              |||||||||||||||||||||| |||||||||||||||||||||||||||||||||||||
Sbjct  55774  CCCACGATAGGGCCAAACGTCCATCAGGGGTGAGCAGATGTGCGCCGGCCGTACCGCCCC  55833

Query  121    ATTCTTGTCTACATTACTCGGTTGCCTCGGCGGGCCGCGCTCTC-C-CAGGAGAGCCGTT  178
              |||||||||||| ||||||||||||||||||||||||||||||| | |||||||||||||
Sbjct  55834  ATTCTTGTCTACCTTACTCGGTTGCCTCGGCGGGCCGCGCTCTCTCTCAGGAGAGCCGTT  55893

Query  179    CGGCGAGCCTCTCTTTAGTGGCTAAACGCTGGACCGCGCCCGCCGGAGGACAGACGCaaa  238
              ||||||||||||||||||||||| ||||||||||||||||||||||||||||||||| ||
Sbjct  55894  CGGCGAGCCTCTCTTTAGTGGCTCAACGCTGGACCGCGCCCGCCGGAGGACAGACGC-AA  55952

Query  239    aaaaTTCTTTCAGAAGAGCTGTCAGTCTGAGCGTTAGCAAGCAAAAATCAGTTAAAACTT  298
              ||||||||||||||||||||||||||||||||||||||||||||||||||||||||||||
Sbjct  55953  AAAATTCTTTCAGAAGAGCTGTCAGTCTGAGCGTTAGCAAGCAAAAATCAGTTAAAACTT  56012

Query  299    TCAACAACGGATCTCTTGGTTCCGGCATCGATGAAGAACGCAGCGAAATGCGATAAGTAA  358
              ||||||||||||||||||||||||||||||||||||||||||||||||||||||||||||
Sbjct  56013  TCAACAACGGATCTCTTGGTTCCGGCATCGATGAAGAACGCAGCGAAATGCGATAAGTAA  56072

Query  359    TGTGAATTGCAGAATTCCGTGAATCATCGAATCTTTGAACGCACATTGCGCCCCCTGGCA  418
              |||||||||||||||||||||||||||||||||||||||||||||||||||||||||| |
Sbjct  56073  TGTGAATTGCAGAATTCCGTGAATCATCGAATCTTTGAACGCACATTGCGCCCCCTGGTA  56132

Query  419    TTCCGGGGGGCATGCCTGTTCGAGCGTCATTTCAGCCCCTCAAGCCCGGCTTGTGTGATG  478
              ||||||||||||||||||||||||||||||||||||||||||||||||||||||||||||
Sbjct  56133  TTCCGGGGGGCATGCCTGTTCGAGCGTCATTTCAGCCCCTCAAGCCCGGCTTGTGTGATG  56192

Query  479    GACGACCGTCCGGCGCCCCCGTCTTTGGGGGTGCGGGACGCGCCCGAAAAGCAGTGGCCA  538
              |||||||||||||| ||||| |  | ||||||||||||||||||||||||||||||||||
Sbjct  56193  GACGACCGTCCGGCACCCCCTTTCTCGGGGGTGCGGGACGCGCCCGAAAAGCAGTGGCCA  56252

Query  539    GGCCGCGATTCCGGCTTCCTAGGCGAATGG--GCAACAAACCAGCGCCTCCAGGACCGGC  596
              ||||||||||||||||||||||||||||||  ||||||||||||||||||||||||||||
Sbjct  56253  GGCCGCGATTCCGGCTTCCTAGGCGAATGGGCGCAACAAACCAGCGCCTCCAGGACCGGC  56312

Query  597    CGCCCTGGCCTCAAAATCTGTTT-TATACTTATCAGGTTGACCTCGGATCAGGTAGGGAT  655
              ||| ||||||||| ||||||||| ||||||||||||||||||||||||||||||||||||
Sbjct  56313  CGCTCTGGCCTCAGAATCTGTTTCTATACTTATCAGGTTGACCTCGGATCAGGTAGGGAT  56372

Query  656    ACCCGCTGAACTTAA  670
              |||||||||||||||
Sbjct  56373  ACCCGCTGAACTTAA  56387


 Score = 1136 bits (615),  Expect = 0.0
 Identities = 657/676 (97%), Gaps = 7/676 (1%)
 Strand=Plus/Plus

Query  1      CAAGGTTTCCGTAGGTGAACCTGCGGAAGGATCATTAGCGCGCAGGCCGGAGGCTGGCCC  60
              ||||||||||||||||||||||||||||||||||||| ||||||||||||||||||||||
Sbjct  22479  CAAGGTTTCCGTAGGTGAACCTGCGGAAGGATCATTAACGCGCAGGCCGGAGGCTGGCCC  22538

Query  61     CCCACGATAGGGCCAAACGTCCGTCAGGGGTGAGCAGATGTGCGCCGGCCGTACCGCCCC  120
              |||||||||||||||||||||| |||||||||||||||||||||||||||||||||||||
Sbjct  22539  CCCACGATAGGGCCAAACGTCCATCAGGGGTGAGCAGATGTGCGCCGGCCGTACCGCCCC  22598

Query  121    ATTCTTGTCTACATTACTCGGTTGCCTCGGCGGGCCGCGCTCTC-C-CAGGAGAGCCGTT  178
              |||||||||||| ||||||||||||||||||||||||||||||| | |||||||||||||
Sbjct  22599  ATTCTTGTCTACCTTACTCGGTTGCCTCGGCGGGCCGCGCTCTCTCTCAGGAGAGCCGTT  22658

Query  179    CGGCGAGCCTCTCTTTAGTGGCTAAACGCTGGACCGCGCCCGCCGGAGGACAGACGCaaa  238
              ||||||||||||||||||||||| ||||||||||||||||||||||||||||||||| ||
Sbjct  22659  CGGCGAGCCTCTCTTTAGTGGCTCAACGCTGGACCGCGCCCGCCGGAGGACAGACGC-AA  22717

Query  239    aaaaTTCTTTCAGAAGAGCTGTCAGTCTGAGCGTTAGCAAGCAAAAATCAGTTAAAACTT  298
              ||||||||||||||||||||||||||||||||||||||||||||||||||||||||||||
Sbjct  22718  AAAATTCTTTCAGAAGAGCTGTCAGTCTGAGCGTTAGCAAGCAAAAATCAGTTAAAACTT  22777

Query  299    TCAACAACGGATCTCTT-GGTTCCGGCATCGATGAAGAACGCAGCGAAATGCGATAAGTA  357
              ||||||||||||||||| ||||||||||||||||||||||||||||||||||||||||||
Sbjct  22778  TCAACAACGGATCTCTTGGGTTCCGGCATCGATGAAGAACGCAGCGAAATGCGATAAGTA  22837

Query  358    ATGTGAATTGCAGAATTCCGTGAATCATCGAATCTTTGAACGCACATTGCGCCCCCTGGC  417
              ||||||||||||||||||||||||||||||||||||||||||||||||||||||||||| 
Sbjct  22838  ATGTGAATTGCAGAATTCCGTGAATCATCGAATCTTTGAACGCACATTGCGCCCCCTGGT  22897

Query  418    ATTCCGGGGGGCATGCCTGTTCGAGCGTCATTTCAGCCCCTCAAGCCCGGCTTGTGTGAT  477
              ||||||||||||||||||||||||||||||||||||||||||||||||||||||||||||
Sbjct  22898  ATTCCGGGGGGCATGCCTGTTCGAGCGTCATTTCAGCCCCTCAAGCCCGGCTTGTGTGAT  22957

Query  478    GGACGACCGTCCGGCGCCCCCGTCTTTGGGGGTGCGGGACGCGCCCGAAAAGCAGTGGCC  537
              ||||||||||||||| ||||| |  | |||||||||||||||||||||||||||||||||
Sbjct  22958  GGACGACCGTCCGGCACCCCCTTTCTCGGGGGTGCGGGACGCGCCCGAAAAGCAGTGGCC  23017

Query  538    AGGCCGCGATTCCGGCTTCCTAGGCGAATGG--GCAACAAACCAGCGCCTCCAGGACCGG  595
              |||||||||||||||||||||||||||||||  |||||||||||||||||||||||||||
Sbjct  23018  AGGCCGCGATTCCGGCTTCCTAGGCGAATGGGCGCAACAAACCAGCGCCTCCAGGACCGG  23077

Query  596    CCGCCCTGGCCTCAAAATCTGTTT-TATACTTATCAGGTTGACCTCGGATCAGGTAGGGA  654
              |||| ||||||||| ||||||||| |||||||||||||||||||||||||||||||||||
Sbjct  23078  CCGCTCTGGCCTCAGAATCTGTTTCTATACTTATCAGGTTGACCTCGGATCAGGTAGGGA  23137

Query  655    TACCCGCTGAACTTAA  670
              ||||||||||||||||
Sbjct  23138  TACCCGCTGAACTTAA  23153


 Score = 1134 bits (614),  Expect = 0.0
 Identities = 656/675 (97%), Gaps = 7/675 (1%)
 Strand=Plus/Plus

Query  1      CAAGGTTTCCGTAGGTGAACCTGCGGAAGGATCATTAGCGCGCAGGCCGGAGGCTGGCCC  60
              ||||||||||||||||||||||||||||||||||||| ||||||||||||||||||||||
Sbjct  14179  CAAGGTTTCCGTAGGTGAACCTGCGGAAGGATCATTAACGCGCAGGCCGGAGGCTGGCCC  14238

Query  61     CCCACGATAGGGCCAAACGTCCGTCAGGGGTGAGCAGATGTGCGCCGGCCGTACCGCCCC  120
              |||||||||||||||||||||| |||||||||||||||||||||||||||||||||||||
Sbjct  14239  CCCACGATAGGGCCAAACGTCCATCAGGGGTGAGCAGATGTGCGCCGGCCGTACCGCCCC  14298

Query  121    ATTCTTGTCTACATTACTCGGTTGCCTCGGCGGGCCGCGCTCTC-C-CAGGAGAGCCGTT  178
              |||||||||||| ||||||||||||||||||||||||||||||| | |||||||||||||
Sbjct  14299  ATTCTTGTCTACCTTACTCGGTTGCCTCGGCGGGCCGCGCTCTCTCTCAGGAGAGCCGTT  14358

Query  179    CGGCGAGCCTCTCTTTAGTGGCTAAACGCTGGACCGCGCCCGCCGGAGGACAGACGCaaa  238
              ||||||||||||||||||||||| ||||||||||||||||||||||||||||||||| ||
Sbjct  14359  CGGCGAGCCTCTCTTTAGTGGCTCAACGCTGGACCGCGCCCGCCGGAGGACAGACGC-AA  14417

Query  239    aaaaTTCTTTCAGAAGAGCTGTCAGTCTGAGCGTTAGCAAGCAAAAATCAGTTAAAACTT  298
              ||||||||||||||||||||||||||||||||||||||||||||||||||||||||||||
Sbjct  14418  AAAATTCTTTCAGAAGAGCTGTCAGTCTGAGCGTTAGCAAGCAAAAATCAGTTAAAACTT  14477

Query  299    TCAACAACGGATCTCTTGGTTCCGGCATCGATGAAGAACGCAGCGAAATGCGATAAGTAA  358
              ||||||||||||||||||||||||||||||||||||||||||||||||||||||||||||
Sbjct  14478  TCAACAACGGATCTCTTGGTTCCGGCATCGATGAAGAACGCAGCGAAATGCGATAAGTAA  14537

Query  359    TGTGAATTGCAGAATTCCGTGAATCATCGAATCTTTGAACGCACATTGCGCCCCCTGGCA  418
              |||||||||||||||||||||||||||||||||||||||||||||||||| ||||||| |
Sbjct  14538  TGTGAATTGCAGAATTCCGTGAATCATCGAATCTTTGAACGCACATTGCG-CCCCTGGTA  14596

Query  419    TTCCGGGGGGCATGCCTGTTCGAGCGTCATTTCAGCCCCTCAAGCCCGGCTTGTGTGATG  478
              ||||||||||||||||||||||||||||||||||||||||||||||||||||||||||||
Sbjct  14597  TTCCGGGGGGCATGCCTGTTCGAGCGTCATTTCAGCCCCTCAAGCCCGGCTTGTGTGATG  14656

Query  479    GACGACCGTCCGGCGCCCCCGTCTTTGGGGGTGCGGGACGCGCCCGAAAAGCAGTGGCCA  538
              |||||||||||||| ||||| |  | ||||||||||||||||||||||||||||||||||
Sbjct  14657  GACGACCGTCCGGCACCCCCTTTCTCGGGGGTGCGGGACGCGCCCGAAAAGCAGTGGCCA  14716

Query  539    GGCCGCGATTCCGGCTTCCTAGGCGAATGG--GCAACAAACCAGCGCCTCCAGGACCGGC  596
              ||||||||||||||||||||||||||||||  ||||||||||||||||||||||||||||
Sbjct  14717  GGCCGCGATTCCGGCTTCCTAGGCGAATGGGCGCAACAAACCAGCGCCTCCAGGACCGGC  14776

Query  597    CGCCCTGGCCTCAAAATCTGTTT-TATACTTATCAGGTTGACCTCGGATCAGGTAGGGAT  655
              ||| ||||||||| ||||||||| ||||||||||||||||||||||||||||||||||||
Sbjct  14777  CGCTCTGGCCTCAGAATCTGTTTCTATACTTATCAGGTTGACCTCGGATCAGGTAGGGAT  14836

Query  656    ACCCGCTGAACTTAA  670
              |||||||||||||||
Sbjct  14837  ACCCGCTGAACTTAA  14851


 Score = 1129 bits (611),  Expect = 0.0
 Identities = 655/675 (97%), Gaps = 8/675 (1%)
 Strand=Plus/Plus

Query  1     CAAGGTTTCCGTAGGTGAACCTGCGGAAGGATCATTAGCGCGCAGGCCGGAGGCTGGCCC  60
             ||||||||||||||||||||||||||||||||||||| ||||||||||||||||||||||
Sbjct  5877  CAAGGTTTCCGTAGGTGAACCTGCGGAAGGATCATTAACGCGCAGGCCGGAGGCTGGCCC  5936

Query  61    CCCACGATAGGGCCAAACGTCCGTCAGGGGTGAGCAGATGTGCGCCGGCCGTACCGCCCC  120
             |||||||||||||||||||||| |||||||||||||||||||||||||||||||||||||
Sbjct  5937  CCCACGATAGGGCCAAACGTCCATCAGGGGTGAGCAGATGTGCGCCGGCCGTACCGCCCC  5996

Query  121   ATTCTTGTCTACATTACTCGGTTGCCTCGGCGGGCCGCGCTCTC-C-CAGGAGAGCCGTT  178
             |||||||||||| ||||||||||||||||||||||||||||||| | |||||||||||||
Sbjct  5997  ATTCTTGTCTACCTTACTCGGTTGCCTCGGCGGGCCGCGCTCTCTCTCAGGAGAGCCGTT  6056

Query  179   CGGCGAGCCTCTCTTTAGTGGCTAAACGCTGGACCGCGCCCGCCGGAGGACAGACGCaaa  238
             ||||||||||||||||||||||| ||||||||||||||||||||||||||||||||| ||
Sbjct  6057  CGGCGAGCCTCTCTTTAGTGGCTCAACGCTGGACCGCGCCCGCCGGAGGACAGACGC-AA  6115

Query  239   aaaaTTCTTTCAGAAGAGCTGTCAGTCTGAGCGTTAGCAAGCAAAAATCAGTTAAAACTT  298
             ||||||||||||||||||||||||||||||||||||||||||||||||||||||||||||
Sbjct  6116  AAAATTCTTTCAGAAGAGCTGTCAGTCTGAGCGTTAGCAAGCAAAAATCAGTTAAAACTT  6175

Query  299   TCAACAACGGATCTCTTGGTTCCGGCATCGATGAAGAACGCAGCGAAATGCGATAAGTAA  358
             ||||||||||||||||||||| ||||||||||||||||||||||||||||||||||||||
Sbjct  6176  TCAACAACGGATCTCTTGGTT-CGGCATCGATGAAGAACGCAGCGAAATGCGATAAGTAA  6234

Query  359   TGTGAATTGCAGAATTCCGTGAATCATCGAATCTTTGAACGCACATTGCGCCCCCTGGCA  418
             |||||||||||||||||||||||||||||||||||||||||||||||||||||||||| |
Sbjct  6235  TGTGAATTGCAGAATTCCGTGAATCATCGAATCTTTGAACGCACATTGCGCCCCCTGGTA  6294

Query  419   TTCCGGGGGGCATGCCTGTTCGAGCGTCATTTCAGCCCCTCAAGCCCGGCTTGTGTGATG  478
             |||| |||||||||||||||||||||||||||||||||||||||||||||||||||||||
Sbjct  6295  TTCC-GGGGGCATGCCTGTTCGAGCGTCATTTCAGCCCCTCAAGCCCGGCTTGTGTGATG  6353

Query  479   GACGACCGTCCGGCGCCCCCGTCTTTGGGGGTGCGGGACGCGCCCGAAAAGCAGTGGCCA  538
             |||||||||||||| ||||| |  | ||||||||||||||||||||||||||||||||||
Sbjct  6354  GACGACCGTCCGGCACCCCCTTTCTCGGGGGTGCGGGACGCGCCCGAAAAGCAGTGGCCA  6413

Query  539   GGCCGCGATTCCGGCTTCCTAGGCGAATGG--GCAACAAACCAGCGCCTCCAGGACCGGC  596
             ||||||||||||||||||||||||||||||  ||||||||||||||||||||||||||||
Sbjct  6414  GGCCGCGATTCCGGCTTCCTAGGCGAATGGGCGCAACAAACCAGCGCCTCCAGGACCGGC  6473

Query  597   CGCCCTGGCCTCAAAATCTGTTT-TATACTTATCAGGTTGACCTCGGATCAGGTAGGGAT  655
             ||| ||||||||| ||||||||| ||||||||||||||||||||||||||||||||||||
Sbjct  6474  CGCTCTGGCCTCAGAATCTGTTTCTATACTTATCAGGTTGACCTCGGATCAGGTAGGGAT  6533

Query  656   ACCCGCTGAACTTAA  670
             |||||||||||||||
Sbjct  6534  ACCCGCTGAACTTAA  6548


 Score = 1110 bits (601),  Expect = 0.0
 Identities = 653/676 (97%), Gaps = 11/676 (2%)
 Strand=Plus/Plus

Query  3      AGGTTTCCGTAGGTGAACCTGCGGAAGGATCATTAGCGCGCAGGCCGGAGGCTGGCCCCC  62
              ||||||||||||||||||||||||||||||||||| ||||||||||||||||||||||||
Sbjct  39090  AGGTTTCCGTAGGTGAACCTGCGGAAGGATCATTAACGCGCAGGCCGGAGGCTGGCCCCC  39149

Query  63     CACGATAGGGCCAAACGTCCGTCAGGGGTGAGCAGATGTGCGCCGGCCGTACCGCCCCAT  122
              |||||||||||||||||||| ||| |||||||||||||||||||||||||||||||||||
Sbjct  39150  CACGATAGGGCCAAACGTCCATCA-GGGTGAGCAGATGTGCGCCGGCCGTACCGCCCCAT  39208

Query  123    TCTTGTCTACATTACTCGGTTGCCTCGGCGGGCCGCGCTCTC-C-CAGGAGAGCCGTTCG  180
              |||||||||| ||||||||||||||||||||||||||||||| | |||||||||||||||
Sbjct  39209  TCTTGTCTACCTTACTCGGTTGCCTCGGCGGGCCGCGCTCTCTCTCAGGAGAGCCGTTCG  39268

Query  181    GCGAGCCTCTCTTTAGTGGCTAAACGCTGGACCGCGCCCGCCGGAGGACAGACGCaaaaa  240
              ||||||||||||||||||||| ||||||||||||||||||||||||||||||||||||||
Sbjct  39269  GCGAGCCTCTCTTTAGTGGCTCAACGCTGGACCGCGCCCGCCGGAGGACAGACGCAAAAA  39328

Query  241    aaTTCTTTCAGAAGAGCTGTCAGTCTGAGCGTTAGCAAGCAAAAA-TCAGTT-AAAACTT  298
              ||||||||||||||||||||||||||||||||||||||||||||| |||||| |||||||
Sbjct  39329  AATTCTTTCAGAAGAGCTGTCAGTCTGAGCGTTAGCAAGCAAAAAATCAGTTAAAAACTT  39388

Query  299    TCAACAACGGATCTCTTGGTTCCGGCATCGATGAAGAACGCAGCGAAATGCGATAAGTAA  358
              ||||||||||||||||||||||| ||||||||||||||||||||||||||||||||||||
Sbjct  39389  TCAACAACGGATCTCTTGGTTCC-GCATCGATGAAGAACGCAGCGAAATGCGATAAGTAA  39447

Query  359    TGTGAATTGCAGAATTCCGTGAATCATCGAATCTTTGAACGCACATTGCGCCCCCTGGCA  418
              ||||||||||||||||||||||||||||||||||||||||||||||||||||||| || |
Sbjct  39448  TGTGAATTGCAGAATTCCGTGAATCATCGAATCTTTGAACGCACATTGCGCCCCC-GGTA  39506

Query  419    TTCCGGGGGGCATGCCTGTTCGAGCGTCATTTCAGCCCCTCAAGCCCGGCTTGTGTGATG  478
              ||||||||||||||||||||||||||||||||||||||||||||||||||||||||||||
Sbjct  39507  TTCCGGGGGGCATGCCTGTTCGAGCGTCATTTCAGCCCCTCAAGCCCGGCTTGTGTGATG  39566

Query  479    GACGACCGTCCGGCGCCCCCGTCTTTGGGGGTGCGGGACGCGCCCGAAAAGCAGTGGCCA  538
              |||||||||||||| ||||| |  | ||||||||||||||||||||||||||||||||||
Sbjct  39567  GACGACCGTCCGGCACCCCCTTTCTCGGGGGTGCGGGACGCGCCCGAAAAGCAGTGGCCA  39626

Query  539    GGCCGCGATTCCGGCTTCCTAGGCGAATGG---GCAACAAACCAGCGCCTCCAGGACCGG  595
              ||||||||||||||||||||||||||||||   |||||||||||||||||||||||||||
Sbjct  39627  GGCCGCGATTCCGGCTTCCTAGGCGAATGGGGCGCAACAAACCAGCGCCTCCAGGACCGG  39686

Query  596    CCGCCCTGGCCTCAAAATCTGTTT-TATACTTATCAGGTTGACCTCGGATCAGGTAGGGA  654
              |||| ||||||||| ||||||||| |||||||||||||||||||||||||||||||||||
Sbjct  39687  CCGCTCTGGCCTCAGAATCTGTTTCTATACTTATCAGGTTGACCTCGGATCAGGTAGGGA  39746

Query  655    TACCCGCTGAACTTAA  670
              ||||||||||||||||
Sbjct  39747  TACCCGCTGAACTTAA  39762


 Score = 1090 bits (590),  Expect = 0.0
 Identities = 651/678 (96%), Gaps = 13/678 (2%)
 Strand=Plus/Plus

Query  1      CAAGG-TTTCCGTAGGTGAACCTGCGGAAGGATCATTAGCGCGCAGGCCGGAGGCTGG-C  58
              ||||| |||||||||||||||||||||||||||||||| ||||||||||||||||||| |
Sbjct  64024  CAAGGTTTTCCGTAGGTGAACCTGCGGAAGGATCATTAACGCGCAGGCCGGAGGCTGGCC  64083

Query  59     CCCCCACGATAGGGCCAAACGTCCGTCAGGGGTGAGCAGATGTGCGCCGGCCGTACCGCC  118
              |||||||||||||||||||||||| |||||||||||||||||||||||||||||||||||
Sbjct  64084  CCCCCACGATAGGGCCAAACGTCCATCAGGGGTGAGCAGATGTGCGCCGGCCGTACCGCC  64143

Query  119    CCATTCTTGTCTACATTACTCGG-TTGCCTCGGCGGGCCGCGCTCTC-C-CAGGAGAGCC  175
              |||||||||||||| |||||||| ||||||||||||||||||||||| | ||||||||||
Sbjct  64144  CCATTCTTGTCTACCTTACTCGGTTTGCCTCGGCGGGCCGCGCTCTCTCTCAGGAGAGCC  64203

Query  176    GTTCGGCGAGCCTCTCTTTAGTGGCTAAACGCTGGACCGCGCCCGCCGGAGGACAGACGC  235
              |||| ||||||||||||||| ||||| |||||||||||||||||||||||||||||||||
Sbjct  64204  GTTC-GCGAGCCTCTCTTTATTGGCTCAACGCTGGACCGCGCCCGCCGGAGGACAGACGC  64262

Query  236    aaaaaaaTTCTTTCAGAAGAGCTGTCAGTCTGAGCGTTAGCAAGCAAAAATCAGTTAAAA  295
               |||||||||||||||||||||||||||||||||||||||||||||||||||| ||||||
Sbjct  64263  -AAAAAATTCTTTCAGAAGAGCTGTCAGTCTGAGCGTTAGCAAGCAAAAATCATTTAAAA  64321

Query  296    CTTTCAACAACGGATCTCTTGGTTCCGGCATCGATGAAGAACGCAGCGAAATGCGATAAG  355
              |||||||||||||||||||||||||||||||||||||| |||||||||||||||||||||
Sbjct  64322  CTTTCAACAACGGATCTCTTGGTTCCGGCATCGATGAA-AACGCAGCGAAATGCGATAAG  64380

Query  356    TAATGTGAATTGCAGAATTCCGTGAATCATCGAATCTTTGAACGCACATTGCGCCCCCTG  415
              ||||||||||||||||||||||||||||||||||||||||||||||||||||||||||||
Sbjct  64381  TAATGTGAATTGCAGAATTCCGTGAATCATCGAATCTTTGAACGCACATTGCGCCCCCTG  64440

Query  416    GCATTCCGGGGGGCATGCCTGTTCGAGCGTCATTTCAGCCCCTCAAGCCCGGCTTGTGTG  475
              | ||||||||||||||||||||||||||||||||||||||||||||||||||||||||||
Sbjct  64441  GTATTCCGGGGGGCATGCCTGTTCGAGCGTCATTTCAGCCCCTCAAGCCCGGCTTGTGTG  64500

Query  476    ATGGACGACCGTCCGGCGCCCCCGTCTTTGGGGGTGCGGGACGCGCCCGAAAAGCAGTGG  535
              ||||||||||||| ||| ||||| |  | |||||||||||||||||||||||||||||||
Sbjct  64501  ATGGACGACCGTC-GGCACCCCCTTTCTCGGGGGTGCGGGACGCGCCCGAAAAGCAGTGG  64559

Query  536    CCAGGCCGCGATTCCGGCTTCCTAGGCGAATGG--GCAACAAACCAGCGCCTCCAGGACC  593
              |||||||||||||||||||||||||||||||||  |||||||||||||||||||||||||
Sbjct  64560  CCAGGCCGCGATTCCGGCTTCCTAGGCGAATGGGCGCAACAAACCAGCGCCTCCAGGACC  64619

Query  594    GGCCGCCCTGGCCTCAAAATCTGTTT-TATACTTATCAGGTTGACCTCGGATCAGGTAGG  652
               ||||| ||||||||| ||||||||| |||||||||||||||||||||||||||||||||
Sbjct  64620  -GCCGCTCTGGCCTCAGAATCTGTTTCTATACTTATCAGGTTGACCTCGGATCAGGTAGG  64678

Query  653    GATACCCGCTGAACTTAA  670
              ||||||||||||||||||
Sbjct  64679  GATACCCGCTGAACTTAA  64696


>ABSU01000048.1 Trichophyton benhamiae CBS 112371 Abenha-G-c-336b03.f1, whole 
genome shotgun sequence
Length=16775

 Score = 913 bits (494),  Expect = 0.0
 Identities = 622/680 (91%), Gaps = 23/680 (3%)
 Strand=Plus/Minus

Query  1     CAAGGTTTCCGTAGGTGAACCTGCGGAAGGATCATTAGCGCGCAGGCCGGAGGCTGGCCC  60
             ||||||||||||||||||||||||||||||||||||| ||||||||||||||||||||||
Sbjct  2401  CAAGGTTTCCGTAGGTGAACCTGCGGAAGGATCATTAACGCGCAGGCCGGAGGCTGGCCC  2342

Query  61    CCCACGATAGGGCCAAACG-TCCGTCAGGGGTGAGCAGATGTGCGCCGGCCGTACCGCCC  119
             |||||||||||| | |||| ||||||||||||| ||||||||||||||||| ||| ||||
Sbjct  2341  CCCACGATAGGGACCAACGTTCCGTCAGGGGTGTGCAGATGTGCGCCGGCCTTAC-GCCC  2283

Query  120   CATTCTTGTCTACATTACTCGGTTGCCTCGGCGGGCCGCGCTCTCCCAGGAGAGCCGTTC  179
             ||||||||||||| ||||||||||||||||||||||||||||||||  |||||| ||| |
Sbjct  2282  CATTCTTGTCTACCTTACTCGGTTGCCTCGGCGGGCCGCGCTCTCCTGGGAGAGTCGTCC  2223

Query  180   GGCGAGCCTCTCTTTAGTGGCTAAACGCTGGACCGCGCCCGCCGGAGGACAGACGCaaaa  239
             |||||||||||  || | ||||  | |||||| |||||||||||||||||||||   |||
Sbjct  2222  GGCGAGCCTCT--TTGGGGGCTTTA-GCTGGATCGCGCCCGCCGGAGGACAGACATCAAA  2166

Query  240   aaaTTCTTTCAGAAGAGCTGTCAGTCTGAGCGTTAGCAAGCAAAAATCAGTTAAAACTTT  299
             ||| || ||  ||| |||||||||||||||||||||||||  ||||||||||||||||||
Sbjct  2165  AAA-TC-TT-GGAA-AGCTGTCAGTCTGAGCGTTAGCAAG-TAAAATCAGTTAAAACTTT  2111

Query  300   CAACAACGGATCTCTTGGTTCCGGCATCGATGAAGAACGCAGCGAAATGCGATAAGTAAT  359
             ||||||||||||||||||||||||||||||||||||||||||||||||||||||||||||
Sbjct  2110  CAACAACGGATCTCTTGGTTCCGGCATCGATGAAGAACGCAGCGAAATGCGATAAGTAAT  2051

Query  360   GTGAATTGCAGAATTCCGTGAATCATCGAATCTTTGAACGCACATTGCGCCCCCTGGCAT  419
             |||||||||||||||||||||||||||||||||||||||||||||||||||| |||| ||
Sbjct  2050  GTGAATTGCAGAATTCCGTGAATCATCGAATCTTTGAACGCACATTGCGCCCTCTGGTAT  1991

Query  420   TCCGGGGGGCATGCCTGTTCGAGCGTCATTTCAGCCCCTCAAGCCCGGCTTGTGTGATGG  479
             ||||||||||||||||||||||||||||||||| ||||||||||||||||||||||||||
Sbjct  1990  TCCGGGGGGCATGCCTGTTCGAGCGTCATTTCAACCCCTCAAGCCCGGCTTGTGTGATGG  1931

Query  480   ACGACCGTCCGGCGCCCCCGTCTTTGGGGGTGCGGGACGCGCCCGAAAAGCAGTGGCCAG  539
             ||||||||||||| ||||  ||||| |||| |||||||||||||||||||||||||||||
Sbjct  1930  ACGACCGTCCGGC-CCCC--TCTTTCGGGG-GCGGGACGCGCCCGAAAAGCAGTGGCCAG  1875

Query  540   GCCGCGATTCCGGCTTCCTAGGCGAATGGGCAA-CAAACCAGCGCCTCCAGGACCGGCCG  598
             ||||||||||||||||||| ||||||||||||  ||||||||||||  ||||||||||||
Sbjct  1874  GCCGCGATTCCGGCTTCCTGGGCGAATGGGCAGTCAAACCAGCGCCCTCAGGACCGGCCG  1815

Query  599   CCCTGGCCT-CA---AAATCTGTTTTA--TACTTA--TCAGGTTGACCTCGGATCAGGTA  650
             | ||||||| |    |||||| | | |  || ||   |||||||||||||||||||||||
Sbjct  1814  CTCTGGCCTTCCCCCAAATCTCTCTGAGATATTTTTTTCAGGTTGACCTCGGATCAGGTA  1755

Query  651   GGGATACCCGCTGAACTTAA  670
             ||||||||||||||||||||
Sbjct  1754  GGGATACCCGCTGAACTTAA  1735


 Score = 913 bits (494),  Expect = 0.0
 Identities = 622/680 (91%), Gaps = 23/680 (3%)
 Strand=Plus/Minus

Query  1      CAAGGTTTCCGTAGGTGAACCTGCGGAAGGATCATTAGCGCGCAGGCCGGAGGCTGGCCC  60
              ||||||||||||||||||||||||||||||||||||| ||||||||||||||||||||||
Sbjct  10948  CAAGGTTTCCGTAGGTGAACCTGCGGAAGGATCATTAACGCGCAGGCCGGAGGCTGGCCC  10889

Query  61     CCCACGATAGGGCCAAACG-TCCGTCAGGGGTGAGCAGATGTGCGCCGGCCGTACCGCCC  119
              |||||||||||| | |||| ||||||||||||| ||||||||||||||||| ||| ||||
Sbjct  10888  CCCACGATAGGGACCAACGTTCCGTCAGGGGTGTGCAGATGTGCGCCGGCCTTAC-GCCC  10830

Query  120    CATTCTTGTCTACATTACTCGGTTGCCTCGGCGGGCCGCGCTCTCCCAGGAGAGCCGTTC  179
              ||||||||||||| ||||||||||||||||||||||||||||||||  |||||| ||| |
Sbjct  10829  CATTCTTGTCTACCTTACTCGGTTGCCTCGGCGGGCCGCGCTCTCCTGGGAGAGTCGTCC  10770

Query  180    GGCGAGCCTCTCTTTAGTGGCTAAACGCTGGACCGCGCCCGCCGGAGGACAGACGCaaaa  239
              |||||||||||  || | ||||  | |||||| |||||||||||||||||||||   |||
Sbjct  10769  GGCGAGCCTCT--TTGGGGGCTTTA-GCTGGATCGCGCCCGCCGGAGGACAGACATCAAA  10713

Query  240    aaaTTCTTTCAGAAGAGCTGTCAGTCTGAGCGTTAGCAAGCAAAAATCAGTTAAAACTTT  299
              ||| || ||  ||| |||||||||||||||||||||||||  ||||||||||||||||||
Sbjct  10712  AAA-TC-TT-GGAA-AGCTGTCAGTCTGAGCGTTAGCAAG-TAAAATCAGTTAAAACTTT  10658

Query  300    CAACAACGGATCTCTTGGTTCCGGCATCGATGAAGAACGCAGCGAAATGCGATAAGTAAT  359
              ||||||||||||||||||||||||||||||||||||||||||||||||||||||||||||
Sbjct  10657  CAACAACGGATCTCTTGGTTCCGGCATCGATGAAGAACGCAGCGAAATGCGATAAGTAAT  10598

Query  360    GTGAATTGCAGAATTCCGTGAATCATCGAATCTTTGAACGCACATTGCGCCCCCTGGCAT  419
              |||||||||||||||||||||||||||||||||||||||||||||||||||| |||| ||
Sbjct  10597  GTGAATTGCAGAATTCCGTGAATCATCGAATCTTTGAACGCACATTGCGCCCTCTGGTAT  10538

Query  420    TCCGGGGGGCATGCCTGTTCGAGCGTCATTTCAGCCCCTCAAGCCCGGCTTGTGTGATGG  479
              ||||||||||||||||||||||||||||||||| ||||||||||||||||||||||||||
Sbjct  10537  TCCGGGGGGCATGCCTGTTCGAGCGTCATTTCAACCCCTCAAGCCCGGCTTGTGTGATGG  10478

Query  480    ACGACCGTCCGGCGCCCCCGTCTTTGGGGGTGCGGGACGCGCCCGAAAAGCAGTGGCCAG  539
              ||||||||||||| ||||  ||||| |||| |||||||||||||||||||||||||||||
Sbjct  10477  ACGACCGTCCGGC-CCCC--TCTTTCGGGG-GCGGGACGCGCCCGAAAAGCAGTGGCCAG  10422

Query  540    GCCGCGATTCCGGCTTCCTAGGCGAATGGGCAA-CAAACCAGCGCCTCCAGGACCGGCCG  598
              ||||||||||||||||||| ||||||||||||  ||||||||||||  ||||||||||||
Sbjct  10421  GCCGCGATTCCGGCTTCCTGGGCGAATGGGCAGTCAAACCAGCGCCCTCAGGACCGGCCG  10362

Query  599    CCCTGGCCT-CA---AAATCTGTTTTA--TACTTA--TCAGGTTGACCTCGGATCAGGTA  650
              | ||||||| |    |||||| | | |  || ||   |||||||||||||||||||||||
Sbjct  10361  CTCTGGCCTTCCCCCAAATCTCTCTGAGATATTTTTTTCAGGTTGACCTCGGATCAGGTA  10302

Query  651    GGGATACCCGCTGAACTTAA  670
              ||||||||||||||||||||
Sbjct  10301  GGGATACCCGCTGAACTTAA  10282


>NW_003315066.1 Trichophyton benhamiae CBS 112371 chromosome Unknown Abenha-G-c-336b03.f1, 
whole genome shotgun sequence
Length=16775

 Score = 913 bits (494),  Expect = 0.0
 Identities = 622/680 (91%), Gaps = 23/680 (3%)
 Strand=Plus/Minus

Query  1     CAAGGTTTCCGTAGGTGAACCTGCGGAAGGATCATTAGCGCGCAGGCCGGAGGCTGGCCC  60
             ||||||||||||||||||||||||||||||||||||| ||||||||||||||||||||||
Sbjct  2401  CAAGGTTTCCGTAGGTGAACCTGCGGAAGGATCATTAACGCGCAGGCCGGAGGCTGGCCC  2342

Query  61    CCCACGATAGGGCCAAACG-TCCGTCAGGGGTGAGCAGATGTGCGCCGGCCGTACCGCCC  119
             |||||||||||| | |||| ||||||||||||| ||||||||||||||||| ||| ||||
Sbjct  2341  CCCACGATAGGGACCAACGTTCCGTCAGGGGTGTGCAGATGTGCGCCGGCCTTAC-GCCC  2283

Query  120   CATTCTTGTCTACATTACTCGGTTGCCTCGGCGGGCCGCGCTCTCCCAGGAGAGCCGTTC  179
             ||||||||||||| ||||||||||||||||||||||||||||||||  |||||| ||| |
Sbjct  2282  CATTCTTGTCTACCTTACTCGGTTGCCTCGGCGGGCCGCGCTCTCCTGGGAGAGTCGTCC  2223

Query  180   GGCGAGCCTCTCTTTAGTGGCTAAACGCTGGACCGCGCCCGCCGGAGGACAGACGCaaaa  239
             |||||||||||  || | ||||  | |||||| |||||||||||||||||||||   |||
Sbjct  2222  GGCGAGCCTCT--TTGGGGGCTTTA-GCTGGATCGCGCCCGCCGGAGGACAGACATCAAA  2166

Query  240   aaaTTCTTTCAGAAGAGCTGTCAGTCTGAGCGTTAGCAAGCAAAAATCAGTTAAAACTTT  299
             ||| || ||  ||| |||||||||||||||||||||||||  ||||||||||||||||||
Sbjct  2165  AAA-TC-TT-GGAA-AGCTGTCAGTCTGAGCGTTAGCAAG-TAAAATCAGTTAAAACTTT  2111

Query  300   CAACAACGGATCTCTTGGTTCCGGCATCGATGAAGAACGCAGCGAAATGCGATAAGTAAT  359
             ||||||||||||||||||||||||||||||||||||||||||||||||||||||||||||
Sbjct  2110  CAACAACGGATCTCTTGGTTCCGGCATCGATGAAGAACGCAGCGAAATGCGATAAGTAAT  2051

Query  360   GTGAATTGCAGAATTCCGTGAATCATCGAATCTTTGAACGCACATTGCGCCCCCTGGCAT  419
             |||||||||||||||||||||||||||||||||||||||||||||||||||| |||| ||
Sbjct  2050  GTGAATTGCAGAATTCCGTGAATCATCGAATCTTTGAACGCACATTGCGCCCTCTGGTAT  1991

Query  420   TCCGGGGGGCATGCCTGTTCGAGCGTCATTTCAGCCCCTCAAGCCCGGCTTGTGTGATGG  479
             ||||||||||||||||||||||||||||||||| ||||||||||||||||||||||||||
Sbjct  1990  TCCGGGGGGCATGCCTGTTCGAGCGTCATTTCAACCCCTCAAGCCCGGCTTGTGTGATGG  1931

Query  480   ACGACCGTCCGGCGCCCCCGTCTTTGGGGGTGCGGGACGCGCCCGAAAAGCAGTGGCCAG  539
             ||||||||||||| ||||  ||||| |||| |||||||||||||||||||||||||||||
Sbjct  1930  ACGACCGTCCGGC-CCCC--TCTTTCGGGG-GCGGGACGCGCCCGAAAAGCAGTGGCCAG  1875

Query  540   GCCGCGATTCCGGCTTCCTAGGCGAATGGGCAA-CAAACCAGCGCCTCCAGGACCGGCCG  598
             ||||||||||||||||||| ||||||||||||  ||||||||||||  ||||||||||||
Sbjct  1874  GCCGCGATTCCGGCTTCCTGGGCGAATGGGCAGTCAAACCAGCGCCCTCAGGACCGGCCG  1815

Query  599   CCCTGGCCT-CA---AAATCTGTTTTA--TACTTA--TCAGGTTGACCTCGGATCAGGTA  650
             | ||||||| |    |||||| | | |  || ||   |||||||||||||||||||||||
Sbjct  1814  CTCTGGCCTTCCCCCAAATCTCTCTGAGATATTTTTTTCAGGTTGACCTCGGATCAGGTA  1755

Query  651   GGGATACCCGCTGAACTTAA  670
             ||||||||||||||||||||
Sbjct  1754  GGGATACCCGCTGAACTTAA  1735


 Score = 913 bits (494),  Expect = 0.0
 Identities = 622/680 (91%), Gaps = 23/680 (3%)
 Strand=Plus/Minus

Query  1      CAAGGTTTCCGTAGGTGAACCTGCGGAAGGATCATTAGCGCGCAGGCCGGAGGCTGGCCC  60
              ||||||||||||||||||||||||||||||||||||| ||||||||||||||||||||||
Sbjct  10948  CAAGGTTTCCGTAGGTGAACCTGCGGAAGGATCATTAACGCGCAGGCCGGAGGCTGGCCC  10889

Query  61     CCCACGATAGGGCCAAACG-TCCGTCAGGGGTGAGCAGATGTGCGCCGGCCGTACCGCCC  119
              |||||||||||| | |||| ||||||||||||| ||||||||||||||||| ||| ||||
Sbjct  10888  CCCACGATAGGGACCAACGTTCCGTCAGGGGTGTGCAGATGTGCGCCGGCCTTAC-GCCC  10830

Query  120    CATTCTTGTCTACATTACTCGGTTGCCTCGGCGGGCCGCGCTCTCCCAGGAGAGCCGTTC  179
              ||||||||||||| ||||||||||||||||||||||||||||||||  |||||| ||| |
Sbjct  10829  CATTCTTGTCTACCTTACTCGGTTGCCTCGGCGGGCCGCGCTCTCCTGGGAGAGTCGTCC  10770

Query  180    GGCGAGCCTCTCTTTAGTGGCTAAACGCTGGACCGCGCCCGCCGGAGGACAGACGCaaaa  239
              |||||||||||  || | ||||  | |||||| |||||||||||||||||||||   |||
Sbjct  10769  GGCGAGCCTCT--TTGGGGGCTTTA-GCTGGATCGCGCCCGCCGGAGGACAGACATCAAA  10713

Query  240    aaaTTCTTTCAGAAGAGCTGTCAGTCTGAGCGTTAGCAAGCAAAAATCAGTTAAAACTTT  299
              ||| || ||  ||| |||||||||||||||||||||||||  ||||||||||||||||||
Sbjct  10712  AAA-TC-TT-GGAA-AGCTGTCAGTCTGAGCGTTAGCAAG-TAAAATCAGTTAAAACTTT  10658

Query  300    CAACAACGGATCTCTTGGTTCCGGCATCGATGAAGAACGCAGCGAAATGCGATAAGTAAT  359
              ||||||||||||||||||||||||||||||||||||||||||||||||||||||||||||
Sbjct  10657  CAACAACGGATCTCTTGGTTCCGGCATCGATGAAGAACGCAGCGAAATGCGATAAGTAAT  10598

Query  360    GTGAATTGCAGAATTCCGTGAATCATCGAATCTTTGAACGCACATTGCGCCCCCTGGCAT  419
              |||||||||||||||||||||||||||||||||||||||||||||||||||| |||| ||
Sbjct  10597  GTGAATTGCAGAATTCCGTGAATCATCGAATCTTTGAACGCACATTGCGCCCTCTGGTAT  10538

Query  420    TCCGGGGGGCATGCCTGTTCGAGCGTCATTTCAGCCCCTCAAGCCCGGCTTGTGTGATGG  479
              ||||||||||||||||||||||||||||||||| ||||||||||||||||||||||||||
Sbjct  10537  TCCGGGGGGCATGCCTGTTCGAGCGTCATTTCAACCCCTCAAGCCCGGCTTGTGTGATGG  10478

Query  480    ACGACCGTCCGGCGCCCCCGTCTTTGGGGGTGCGGGACGCGCCCGAAAAGCAGTGGCCAG  539
              ||||||||||||| ||||  ||||| |||| |||||||||||||||||||||||||||||
Sbjct  10477  ACGACCGTCCGGC-CCCC--TCTTTCGGGG-GCGGGACGCGCCCGAAAAGCAGTGGCCAG  10422

Query  540    GCCGCGATTCCGGCTTCCTAGGCGAATGGGCAA-CAAACCAGCGCCTCCAGGACCGGCCG  598
              ||||||||||||||||||| ||||||||||||  ||||||||||||  ||||||||||||
Sbjct  10421  GCCGCGATTCCGGCTTCCTGGGCGAATGGGCAGTCAAACCAGCGCCCTCAGGACCGGCCG  10362

Query  599    CCCTGGCCT-CA---AAATCTGTTTTA--TACTTA--TCAGGTTGACCTCGGATCAGGTA  650
              | ||||||| |    |||||| | | |  || ||   |||||||||||||||||||||||
Sbjct  10361  CTCTGGCCTTCCCCCAAATCTCTCTGAGATATTTTTTTCAGGTTGACCTCGGATCAGGTA  10302

Query  651    GGGATACCCGCTGAACTTAA  670
              ||||||||||||||||||||
Sbjct  10301  GGGATACCCGCTGAACTTAA  10282


>ACYE01000405.1 Trichophyton verrucosum HKI 0517 contig00658_1.f1.exp, whole 
genome shotgun sequence
Length=6884

 Score = 911 bits (493),  Expect = 0.0
 Identities = 620/678 (91%), Gaps = 21/678 (3%)
 Strand=Plus/Minus

Query  1     CAAGGTTTCCGTAGGTGAACCTGCGGAAGGATCATTAGCGCGCAGGCCGGAGGCTGGCCC  60
             ||||||||||||||||||||||||||||||||||||| ||||||||||||||||||||||
Sbjct  4118  CAAGGTTTCCGTAGGTGAACCTGCGGAAGGATCATTAACGCGCAGGCCGGAGGCTGGCCC  4059

Query  61    CCCACGATAGGGCCAAACG-TCCGTCAGGGGTGAGCAGATGTGCGCCGGCCGTACCGCCC  119
             ||||||||||||   | || ||| ||||||||| ||||||||||||||||| ||| ||||
Sbjct  4058  CCCACGATAGGGATCAGCGTTCCATCAGGGGTGTGCAGATGTGCGCCGGCCTTAC-GCCC  4000

Query  120   CATTCTTGTCTACATTACTCGGTTGCCTCGGCGGGCCGCGCTCTCCCAGGAGAGCCGTTC  179
             ||||||||||||| ||||||||||||||||||||||||||||||||| |||||| ||| |
Sbjct  3999  CATTCTTGTCTACCTTACTCGGTTGCCTCGGCGGGCCGCGCTCTCCCCGGAGAGTCGTCC  3940

Query  180   GGCGAGCCTCTCTTTAGTGGCTAAACGCTGGACCGCGCCCGCCGGAGGACAGACGCaaaa  239
             |||||||||||  |  | ||||  | |||||| |||||||||||||||||||||   |||
Sbjct  3939  GGCGAGCCTCT--TCGGGGGCTTTA-GCTGGATCGCGCCCGCCGGAGGACAGACATCAAA  3883

Query  240   aaaTTCTTTCAGAAGAGCTGTCAGTCTGAGCGTTAGCAAGCAAAAATCAGTTAAAACTTT  299
             ||| || ||  |||||||||||||||||||||||||||||||||| ||||||||||||||
Sbjct  3882  AAA-TC-TT--GAAGAGCTGTCAGTCTGAGCGTTAGCAAGCAAAA-TCAGTTAAAACTTT  3828

Query  300   CAACAACGGATCTCTTGGTTCCGGCATCGATGAAGAACGCAGCGAAATGCGATAAGTAAT  359
             ||||||||||||||||||||||||||||||||||||||||||||||||||||||||||||
Sbjct  3827  CAACAACGGATCTCTTGGTTCCGGCATCGATGAAGAACGCAGCGAAATGCGATAAGTAAT  3768

Query  360   GTGAATTGCAGAATTCCGTGAATCATCGAATCTTTGAACGCACATTGCGCCCCCTGGCAT  419
             |||||||||||||||||||||||||||||||||||||||||||||||||||| |||| ||
Sbjct  3767  GTGAATTGCAGAATTCCGTGAATCATCGAATCTTTGAACGCACATTGCGCCCTCTGGTAT  3708

Query  420   TCCGGGGGGCATGCCTGTTCGAGCGTCATTTCAGCCCCTCAAGCCCGGCTTGTGTGATGG  479
             ||||||||||||||||||||||||||||||||| |||||||||| |||||||||||||||
Sbjct  3707  TCCGGGGGGCATGCCTGTTCGAGCGTCATTTCAACCCCTCAAGCTCGGCTTGTGTGATGG  3648

Query  480   ACGACCGTCCGGCGCCCCCGTCTTTGGGGGTGCGGGACGCGCCCGAAAAGCAGTGGCCAG  539
             ||||||||||||| ||||  ||||| |||| |||||||||||||||||||||||||||||
Sbjct  3647  ACGACCGTCCGGC-CCCC--TCTTTCGGGG-GCGGGACGCGCCCGAAAAGCAGTGGCCAG  3592

Query  540   GCCGCGATTCCGGCTTCCTAGGCGAATGGGCAA-CAAACCAGCGCCTCCAGGACCGGCCG  598
             ||||||||||||||||||| ||||||||||||| ||||||||||||  ||||||||||||
Sbjct  3591  GCCGCGATTCCGGCTTCCTGGGCGAATGGGCAATCAAACCAGCGCCCTCAGGACCGGCCG  3532

Query  599   CCCTGGCCT-CA---AAATCTGTTTTATACTTAT--CAGGTTGACCTCGGATCAGGTAGG  652
             | ||||||| |    |||||| | | | | || |  ||||||||||||||||||||||||
Sbjct  3531  CTCTGGCCTTCCCCCAAATCTCTCTGAGATTTTTTTCAGGTTGACCTCGGATCAGGTAGG  3472

Query  653   GATACCCGCTGAACTTAA  670
             ||||||||||||||||||
Sbjct  3471  GATACCCGCTGAACTTAA  3454


>NW_003315232.1 Trichophyton verrucosum HKI 0517 contig00658_1.f1.exp, whole 
genome shotgun sequence
Length=6884

 Score = 911 bits (493),  Expect = 0.0
 Identities = 620/678 (91%), Gaps = 21/678 (3%)
 Strand=Plus/Minus

Query  1     CAAGGTTTCCGTAGGTGAACCTGCGGAAGGATCATTAGCGCGCAGGCCGGAGGCTGGCCC  60
             ||||||||||||||||||||||||||||||||||||| ||||||||||||||||||||||
Sbjct  4118  CAAGGTTTCCGTAGGTGAACCTGCGGAAGGATCATTAACGCGCAGGCCGGAGGCTGGCCC  4059

Query  61    CCCACGATAGGGCCAAACG-TCCGTCAGGGGTGAGCAGATGTGCGCCGGCCGTACCGCCC  119
             ||||||||||||   | || ||| ||||||||| ||||||||||||||||| ||| ||||
Sbjct  4058  CCCACGATAGGGATCAGCGTTCCATCAGGGGTGTGCAGATGTGCGCCGGCCTTAC-GCCC  4000

Query  120   CATTCTTGTCTACATTACTCGGTTGCCTCGGCGGGCCGCGCTCTCCCAGGAGAGCCGTTC  179
             ||||||||||||| ||||||||||||||||||||||||||||||||| |||||| ||| |
Sbjct  3999  CATTCTTGTCTACCTTACTCGGTTGCCTCGGCGGGCCGCGCTCTCCCCGGAGAGTCGTCC  3940

Query  180   GGCGAGCCTCTCTTTAGTGGCTAAACGCTGGACCGCGCCCGCCGGAGGACAGACGCaaaa  239
             |||||||||||  |  | ||||  | |||||| |||||||||||||||||||||   |||
Sbjct  3939  GGCGAGCCTCT--TCGGGGGCTTTA-GCTGGATCGCGCCCGCCGGAGGACAGACATCAAA  3883

Query  240   aaaTTCTTTCAGAAGAGCTGTCAGTCTGAGCGTTAGCAAGCAAAAATCAGTTAAAACTTT  299
             ||| || ||  |||||||||||||||||||||||||||||||||| ||||||||||||||
Sbjct  3882  AAA-TC-TT--GAAGAGCTGTCAGTCTGAGCGTTAGCAAGCAAAA-TCAGTTAAAACTTT  3828

Query  300   CAACAACGGATCTCTTGGTTCCGGCATCGATGAAGAACGCAGCGAAATGCGATAAGTAAT  359
             ||||||||||||||||||||||||||||||||||||||||||||||||||||||||||||
Sbjct  3827  CAACAACGGATCTCTTGGTTCCGGCATCGATGAAGAACGCAGCGAAATGCGATAAGTAAT  3768

Query  360   GTGAATTGCAGAATTCCGTGAATCATCGAATCTTTGAACGCACATTGCGCCCCCTGGCAT  419
             |||||||||||||||||||||||||||||||||||||||||||||||||||| |||| ||
Sbjct  3767  GTGAATTGCAGAATTCCGTGAATCATCGAATCTTTGAACGCACATTGCGCCCTCTGGTAT  3708

Query  420   TCCGGGGGGCATGCCTGTTCGAGCGTCATTTCAGCCCCTCAAGCCCGGCTTGTGTGATGG  479
             ||||||||||||||||||||||||||||||||| |||||||||| |||||||||||||||
Sbjct  3707  TCCGGGGGGCATGCCTGTTCGAGCGTCATTTCAACCCCTCAAGCTCGGCTTGTGTGATGG  3648

Query  480   ACGACCGTCCGGCGCCCCCGTCTTTGGGGGTGCGGGACGCGCCCGAAAAGCAGTGGCCAG  539
             ||||||||||||| ||||  ||||| |||| |||||||||||||||||||||||||||||
Sbjct  3647  ACGACCGTCCGGC-CCCC--TCTTTCGGGG-GCGGGACGCGCCCGAAAAGCAGTGGCCAG  3592

Query  540   GCCGCGATTCCGGCTTCCTAGGCGAATGGGCAA-CAAACCAGCGCCTCCAGGACCGGCCG  598
             ||||||||||||||||||| ||||||||||||| ||||||||||||  ||||||||||||
Sbjct  3591  GCCGCGATTCCGGCTTCCTGGGCGAATGGGCAATCAAACCAGCGCCCTCAGGACCGGCCG  3532

Query  599   CCCTGGCCT-CA---AAATCTGTTTTATACTTAT--CAGGTTGACCTCGGATCAGGTAGG  652
             | ||||||| |    |||||| | | | | || |  ||||||||||||||||||||||||
Sbjct  3531  CTCTGGCCTTCCCCCAAATCTCTCTGAGATTTTTTTCAGGTTGACCTCGGATCAGGTAGG  3472

Query  653   GATACCCGCTGAACTTAA  670
             ||||||||||||||||||
Sbjct  3471  GATACCCGCTGAACTTAA  3454


>CAJUYU010000019.1 Trichophyton violaceum genome assembly, contig: Chr0_RaGOO, whole 
genome shotgun sequence
Length=7880

 Score = 865 bits (468),  Expect = 0.0
 Identities = 622/691 (90%), Gaps = 31/691 (4%)
 Strand=Plus/Plus

Query  1     CAAGGTTTCCGTAGGTGAACCTGCGGAAGGATCATTAGCGCGCAGGCCGGAGGCTGGCCC  60
             ||||||||||||||||||||||||||||||||||||| ||||||||||||||||||||||
Sbjct  3034  CAAGGTTTCCGTAGGTGAACCTGCGGAAGGATCATTAACGCGCAGGCCGGAGGCTGGCCC  3093

Query  61    CCCACGATAGGGCCAAACG-TCCGTCAGGGGTGAGCAGATGTGCGCCGGCCGTACCGCCC  119
             |||||||||||| |  ||| ||| ||||||||||||||| |||||||||||||||  |||
Sbjct  3094  CCCACGATAGGGACCGACGTTCCATCAGGGGTGAGCAGACGTGCGCCGGCCGTACGCCCC  3153

Query  120   CATTCTTGTCTACATTACTCGGTTGCCTCGGCGGGCCGCGCTC----TCCCA-GGAGAGC  174
             ||||||||||||| | || ||||||||||||||||||||||||    | ||| |||||||
Sbjct  3154  CATTCTTGTCTACCTCACCCGGTTGCCTCGGCGGGCCGCGCTCCCCCTGCCAGGGAGAGC  3213

Query  175   CGTTCGGCGAGCCTCTCTT-TAGTGG-CTAAACGCTGGACCGCGCCCGCCGGAGGACAGA  232
             ||| ||||| ||| | ||| | | || ||  | || ||||||||||||||||||||||||
Sbjct  3214  CGTCCGGCGGGCC-C-CTTCTGGGGGCCTCGA-GCCGGACCGCGCCCGCCGGAGGACAGA  3270

Query  233   C-GCaa-aaaaaTTCTTTCAGAAGAGCTGTCAGTCTGAGCGT-TAGCAAGCAAAAATCAG  289
             |  |||  |||||||  || |||| ||||||||||||||||| |||||||| | ||||||
Sbjct  3271  CACCAAGGAAAATTC--TCTGAAGGGCTGTCAGTCTGAGCGTCTAGCAAGC-ACAATCAG  3327

Query  290   TTAAAACTTTCAACAACGGATCTCTTGGTTCCGGCATCGATGAAGAACGCAGCGAAATGC  349
             ||||||||||||||||||||||||||||||||||||||||||||||||||||||||||||
Sbjct  3328  TTAAAACTTTCAACAACGGATCTCTTGGTTCCGGCATCGATGAAGAACGCAGCGAAATGC  3387

Query  350   GATAAGTAATGTGAATTGCAGAATTCCGTGAATCATCGAATCTTTGAACGCACATTGCGC  409
             |||| |||||||||||||||||||||||||||||||||||||||||||||||||||||||
Sbjct  3388  GATACGTAATGTGAATTGCAGAATTCCGTGAATCATCGAATCTTTGAACGCACATTGCGC  3447

Query  410   CCCCTGGCATTCCGGGGGGCATGCCTGTTCGAGCGTCATTTCAGCCCCTCAAGCCCGGCT  469
             || |||||||||||||||||||||||||||||||||||||||| ||||||||||||||||
Sbjct  3448  CCTCTGGCATTCCGGGGGGCATGCCTGTTCGAGCGTCATTTCAACCCCTCAAGCCCGGCT  3507

Query  470   TGTGTGATGGACGACCGTCCGGCGCCCCCGTCTTTGGGGGTGCGGGACGCGCCCGAAAAG  529
             ||||||||||||||||||||||| || ||  ||| ||||  |||||||||||||||||||
Sbjct  3508  TGTGTGATGGACGACCGTCCGGCCCCTCC--CTTCGGGG--GCGGGACGCGCCCGAAAAG  3563

Query  530   CAGTGGCCAGGCCGCGATTCCGGCTTCCTAGGCGAATGGGCAAC-AAACCAGCGCCTCCA  588
             ||||||||||||||||||||||||||||| |||||||||||| | |||||||||||  ||
Sbjct  3564  CAGTGGCCAGGCCGCGATTCCGGCTTCCTGGGCGAATGGGCAGCCAAACCAGCGCCCTCA  3623

Query  589   GGACCGGCCGCCCTGGCCTCAA----A-ATCTGT-T-T-TATA-CTTATCAGGTTGACCT  639
             |||||||||||||||||| |||    | || | | | | |||| ||| ||||||||||||
Sbjct  3624  GGACCGGCCGCCCTGGCCCCAATCTTATATATATATATATATATCTTTTCAGGTTGACCT  3683

Query  640   CGGATCAGGTAGGGATACCCGCTGAACTTAA  670
             |||||||||||||||||||||||||||||||
Sbjct  3684  CGGATCAGGTAGGGATACCCGCTGAACTTAA  3714


>DS995840.1 Trichophyton equinum CBS 127.97 supercont1.123 genomic scaffold, 
whole genome shotgun sequence
Length=4932

 Score = 701 bits (379),  Expect = 0.0
 Identities = 399/408 (98%), Gaps = 4/408 (1%)
 Strand=Plus/Minus

Query  1    CAAGGTTTCCGTAGGTGAACCTGCGGAAGGATCATTAGCGCGCAGGCCGGAGGCTGGCCC  60
            ||||||||||||||||||||||||||||||||||||| ||||||||||||||||||||||
Sbjct  408  CAAGGTTTCCGTAGGTGAACCTGCGGAAGGATCATTAACGCGCAGGCCGGAGGCTGGCCC  349

Query  61   CCCACGATAGGGCCAAACGTCCGTCAGGGGTGAGCAGATGTGCGCCGGCCGTACCGCCCC  120
            |||| |||||||||||||||||||||||||||||||||||||||||||||||||||||||
Sbjct  348  CCCAGGATAGGGCCAAACGTCCGTCAGGGGTGAGCAGATGTGCGCCGGCCGTACCGCCCC  289

Query  121  ATTCTTGTCTACATTACTCGGTTGCCTCGGCGGGCCGCGCTCTCCCAGGAGAGCCGTTCG  180
            |||||||||||| |||||||||||||||||||||||||||||||||||||||||||||||
Sbjct  288  ATTCTTGTCTACCTTACTCGGTTGCCTCGGCGGGCCGCGCTCTCCCAGGAGAGCCGTTCG  229

Query  181  GCGAGCCTCTCTTTA--GTGGCTAAACGCTGGACCGCGCCCGCCGGAGGACAGACGCaaa  238
            |||||||||||||||  | |||| ||||||||||||||||||||||||||||||||||||
Sbjct  228  GCGAGCCTCTCTTTATAGCGGCTCAACGCTGGACCGCGCCCGCCGGAGGACAGACGCAAA  169

Query  239  aaaa--TTCTTTCAGAAGAGCTGTCAGTCTGAGCGTTAGCAAGCAAAAATCAGTTAAAAC  296
            ||||  ||||||||||||||||||||||||||||||||||||||||||||||||||||||
Sbjct  168  AAAAAATTCTTTCAGAAGAGCTGTCAGTCTGAGCGTTAGCAAGCAAAAATCAGTTAAAAC  109

Query  297  TTTCAACAACGGATCTCTTGGTTCCGGCATCGATGAAGAACGCAGCGAAATGCGATAAGT  356
            ||||||||||||||||||||||||||||||||||||||||||||||||||||||||||||
Sbjct  108  TTTCAACAACGGATCTCTTGGTTCCGGCATCGATGAAGAACGCAGCGAAATGCGATAAGT  49

Query  357  AATGTGAATTGCAGAATTCCGTGAATCATCGAATCTTTGAACGCACAT  404
            ||||||||||||||||||||||||||||||||||||||||||||||||
Sbjct  48   AATGTGAATTGCAGAATTCCGTGAATCATCGAATCTTTGAACGCACAT  1


>JAADCK010000556.1 Trichophyton interdigitale strain UCMS-IGIB-CI11 CI11_contig556, 
whole genome shotgun sequence
Length=4458

 Score = 673 bits (364),  Expect = 0.0
 Identities = 370/373 (99%), Gaps = 0/373 (0%)
 Strand=Plus/Plus

Query  1     CAAGGTTTCCGTAGGTGAACCTGCGGAAGGATCATTAGCGCGCAGGCCGGAGGCTGGCCC  60
             ||||||||||||||||||||||||||||||||||||| ||||||||||||||||||||||
Sbjct  4086  CAAGGTTTCCGTAGGTGAACCTGCGGAAGGATCATTAACGCGCAGGCCGGAGGCTGGCCC  4145

Query  61    CCCACGATAGGGCCAAACGTCCGTCAGGGGTGAGCAGATGTGCGCCGGCCGTACCGCCCC  120
             ||||||||||||||||||||||||||||||||||||||||||||||||||||||||||||
Sbjct  4146  CCCACGATAGGGCCAAACGTCCGTCAGGGGTGAGCAGATGTGCGCCGGCCGTACCGCCCC  4205

Query  121   ATTCTTGTCTACATTACTCGGTTGCCTCGGCGGGCCGCGCTCTCCCAGGAGAGCCGTTCG  180
             |||||||||||| |||||||||||||||||||||||||||||| ||||||||||||||||
Sbjct  4206  ATTCTTGTCTACCTTACTCGGTTGCCTCGGCGGGCCGCGCTCTTCCAGGAGAGCCGTTCG  4265

Query  181   GCGAGCCTCTCTTTAGTGGCTAAACGCTGGACCGCGCCCGCCGGAGGACAGACGCaaaaa  240
             ||||||||||||||||||||||||||||||||||||||||||||||||||||||||||||
Sbjct  4266  GCGAGCCTCTCTTTAGTGGCTAAACGCTGGACCGCGCCCGCCGGAGGACAGACGCAAAAA  4325

Query  241   aaTTCTTTCAGAAGAGCTGTCAGTCTGAGCGTTAGCAAGCAAAAATCAGTTAAAACTTTC  300
             ||||||||||||||||||||||||||||||||||||||||||||||||||||||||||||
Sbjct  4326  AATTCTTTCAGAAGAGCTGTCAGTCTGAGCGTTAGCAAGCAAAAATCAGTTAAAACTTTC  4385

Query  301   AACAACGGATCTCTTGGTTCCGGCATCGATGAAGAACGCAGCGAAATGCGATAAGTAATG  360
             ||||||||||||||||||||||||||||||||||||||||||||||||||||||||||||
Sbjct  4386  AACAACGGATCTCTTGGTTCCGGCATCGATGAAGAACGCAGCGAAATGCGATAAGTAATG  4445

Query  361   TGAATTGCAGAAT  373
             |||||||||||||
Sbjct  4446  TGAATTGCAGAAT  4458


>CAJUXW010000018.1 Trichophyton kuryangei genome assembly, contig: Chr0_RaGOO, whole 
genome shotgun sequence
Length=4525

 Score = 562 bits (304),  Expect = 5e-156
 Identities = 357/381 (94%), Gaps = 9/381 (2%)
 Strand=Plus/Plus

Query  295  ACTTTCAACAACGGATCTCTTGGTTCCGGCATCGATGAAGAACGCAGCGAAATGCGATAA  354
            ||||||||||||||||||||||||||||||||||||||||||||||||||||||||||||
Sbjct  1    ACTTTCAACAACGGATCTCTTGGTTCCGGCATCGATGAAGAACGCAGCGAAATGCGATAA  60

Query  355  GTAATGTGAATTGCAGAATTCCGTGAATCATCGAATCTTTGAACGCACATTGCGCCCCCT  414
            ||||||||||||||||||||||||||||||||||||||||||||||||||||||||| ||
Sbjct  61   GTAATGTGAATTGCAGAATTCCGTGAATCATCGAATCTTTGAACGCACATTGCGCCCTCT  120

Query  415  GGCATTCCGGGGGGCATGCCTGTTCGAGCGTCATTTCAGCCCCTCAAGCCCGGCTTGTGT  474
            |||||||||||||||||||||||||||||||||||||| |||||||||||||||||||||
Sbjct  121  GGCATTCCGGGGGGCATGCCTGTTCGAGCGTCATTTCAACCCCTCAAGCCCGGCTTGTGT  180

Query  475  GATGGACGACCGTCCGGCGCCCCCGTCTTTGGGGGTGCGGGACGCGCCCGAAAAGCAGTG  534
            |||||||||||||||||| || ||  ||| ||||  ||||||||||||||||||||||||
Sbjct  181  GATGGACGACCGTCCGGCCCCTCC--CTTCGGGG--GCGGGACGCGCCCGAAAAGCAGTG  236

Query  535  GCCAGGCCGCGATTCCGGCTTCCTAGGCGAATGGGCAAC-AAACCAGCGCCTCCAGGACC  593
            |||||||||||||||||||||||| |||||||||||| | |||||||||||  |||||||
Sbjct  237  GCCAGGCCGCGATTCCGGCTTCCTGGGCGAATGGGCAGCCAAACCAGCGCCCTCAGGACC  296

Query  594  GGCCGCCCTGGCCTCAAAATCTGT-T-T-TATA-CTTATCAGGTTGACCTCGGATCAGGT  649
            ||||||||||||| |||  | | | | | |||| ||| ||||||||||||||||||||||
Sbjct  297  GGCCGCCCTGGCCCCAATCTTTATATATATATATCTTTTCAGGTTGACCTCGGATCAGGT  356

Query  650  AGGGATACCCGCTGAACTTAA  670
            |||||||||||||||||||||
Sbjct  357  AGGGATACCCGCTGAACTTAA  377


 Score = 248 bits (134),  Expect = 2e-61
 Identities = 225/266 (85%), Gaps = 18/266 (7%)
 Strand=Plus/Plus

Query  39    CGCGCAGGCCGGAGGCTGGCCCCCCACGATAGGGCCAAACG-TCCGTCAGGGGTGAGCAG  97
             |||||||||||||||||||||||||||||||||| |  ||| ||| ||||||||||||||
Sbjct  3985  CGCGCAGGCCGGAGGCTGGCCCCCCACGATAGGGACCGACGTTCCATCAGGGGTGAGCAG  4044

Query  98    ATGTGCGCCGGCCGTACCGCCCCATTCTTGTCTACATTACTCGGTTGCCTCGGCGGGCCG  157
             | |||||||||||||||  |||||||||||||||| | || |||||||||||||||||||
Sbjct  4045  ACGTGCGCCGGCCGTACGCCCCCATTCTTGTCTACCTCACCCGGTTGCCTCGGCGGGCCG  4104

Query  158   CGCTC----TCCCA-GGAGAGCCGTTCGGCGAGCCTCTCTT-TAGTGG-CTAAACGCTGG  210
             |||||    | ||| |||||| ||| ||||| ||| | |||   | || ||  | || ||
Sbjct  4105  CGCTCCCCCTGCCAGGGAGAGTCGTCCGGCGGGCC-C-CTTCCGGGGGCCTCGA-GCCGG  4161

Query  211   ACCGCGCCCGCCGGAGGACAGACGC-aa-aaaaa-TTCTTTCAGAAGAGCTGTCAGTCTG  267
             ||||||||||||||||||||||| | || ||||| |||| |  |||||||||||||||||
Sbjct  4162  ACCGCGCCCGCCGGAGGACAGACACCAAGAAAAAATTCTCT--GAAGAGCTGTCAGTCTG  4219

Query  268   AGCGTT-AGCAAGCAAAAATCAGTTA  292
             |||||| |||||||| || |||||||
Sbjct  4220  AGCGTTTAGCAAGCACAA-TCAGTTA  4244


 Score = 215 bits (116),  Expect = 2e-51
 Identities = 147/161 (91%), Gaps = 5/161 (3%)
 Strand=Plus/Plus

Query  451   CAGCCCCTCAAGCCCGGCTTGTGTGATGGACGACCGTCCGGCGCCCCCGTCTTTGGGGGT  510
             || ||||||||||||||||||||||||||||||||||||||| || ||  ||| ||||  
Sbjct  4345  CAACCCCTCAAGCCCGGCTTGTGTGATGGACGACCGTCCGGCCCCTCC--CTTCGGGG--  4400

Query  511   GCGGGACGCGCCCGAAAAGCAGTGGCCAGGCCGCGATTCCGGCTTCCTAGGCGAATGGGC  570
             |||||||||||||||||||||||||||||||||||||||||||||||| |||||||||||
Sbjct  4401  GCGGGACGCGCCCGAAAAGCAGTGGCCAGGCCGCGATTCCGGCTTCCTGGGCGAATGGGC  4460

Query  571   AAC-AAACCAGCGCCTCCAGGACCGGCCGCCCTGGCCTCAA  610
             | | |||||||||||  |||||||||||||||||||| |||
Sbjct  4461  AGCCAAACCAGCGCCCTCAGGACCGGCCGCCCTGGCCCCAA  4501


>DS989826.1 Arthroderma gypseum CBS 118893 supercont1.5 genomic scaffold, 
whole genome shotgun sequence
Length=1977277

 Score = 562 bits (304),  Expect = 5e-156
 Identities = 572/691 (83%), Gaps = 59/691 (9%)
 Strand=Plus/Plus

Query  1        CAAGGTTTCCGTAGGTGAACCTGCGGAAGGATCATTAGCGCGCAGGCCGGAGGCTGGCCC  60
                ||||||||||||||||||||||||||||||||||||| ||||||||||| || | ||   
Sbjct  1948249  CAAGGTTTCCGTAGGTGAACCTGCGGAAGGATCATTAACGCGCAGGCCGTAGAC-GG---  1948304

Query  61       CCCACGATAGGGCCAAACGTCCGTCAGGGGTGAGCAGATGTGCGCCGGCCGTAC-CGCCC  119
                 || || |    ||  |  | ||||  ||| | || | ||| ||||||||  || || ||
Sbjct  1948305  -CC-CG-T--CCCCGGA--TGCGTC-CGGG-G-GC-GGTGT-CGCCGGCC--ACACG-CC  1948349

Query  120      CATTCTTGTCTACATTACTCGGTTGCCTCGGCGGGCCGCGCTCTCCCAGGAGAGCCGTTC  179
                ||||||||||||  |||| | |||||||||||||||||||| |||   |  | |||  ||
Sbjct  1948350  CATTCTTGTCTA-TTTACCCAGTTGCCTCGGCGGGCCGCGCACTC-GTGCCGCGCC--TC  1948405

Query  180      GGCGAGCCTCTCTTTAGTGGC--T-AA-ACGCTGGACCGCGCCCGCCGGAGGACAGACGC  235
                |  |||||  ||    | | |  | ||  | ||||| ||||||||||||||||  |  | 
Sbjct  1948406  GAGGAGCC-GTC--CGGGGACAATCAACTCCCTGGATCGCGCCCGCCGGAGGA--G-TG-  1948458

Query  236      aaaaaaaTTCTTTCA-GAAGAGCTG-TCAGTCTGAGCGTTAGCAAGCAAAAATCAGTTAA  293
                |  |||| ||   || ||| | ||| || |||||||||||||||||  ||||||||||||
Sbjct  1948459  ATTAAAA-TC---CATGAATA-CTGTTCCGTCTGAGCGTTAGCAAG-TAAAATCAGTTAA  1948512

Query  294      AACTTTCAACAACGGATCTCTTGGTTCCGGCATCGATGAAGAACGCAGCGAAATGCGATA  353
                ||||||||||||||||||||||||||||||||||||||||||||||||||||||||||||
Sbjct  1948513  AACTTTCAACAACGGATCTCTTGGTTCCGGCATCGATGAAGAACGCAGCGAAATGCGATA  1948572

Query  354      AGTAATGTGAATTGCAGAATTCCGTGAATCATCGAATCTTTGAACGCACATTGCGCCCCC  413
                |||||||||||||||||||||||||||||||||||||||||||||||||||||||||| |
Sbjct  1948573  AGTAATGTGAATTGCAGAATTCCGTGAATCATCGAATCTTTGAACGCACATTGCGCCCTC  1948632

Query  414      TGGCATTCCGGGGGGCATGCCTGTTCGAGCGTCATTTCAGCCCCTCAAGCCCGGCTTGTG  473
                ||| ||||||||||||||||||||||||||||||||||| ||||||||||||||||||||
Sbjct  1948633  TGGTATTCCGGGGGGCATGCCTGTTCGAGCGTCATTTCAACCCCTCAAGCCCGGCTTGTG  1948692

Query  474      TGATGGACGACCGTCCGGCGCCCCCGTCTTTGGGGGTGCGGGACGCGCCCGAAAAGCAGT  533
                |||||||||||||||| || | |||  ||   |||| | |||||||||||||||||||||
Sbjct  1948693  TGATGGACGACCGTCCCGCCCTCCCTACTCCAGGGGAGGGGGACGCGCCCGAAAAGCAGT  1948752

Query  534      GGCCAGGCCGCGATTCCGGCTTCCTAGGCGAATGGGCAACAAACCAGCGCCTCCAGGACC  593
                |||||||||||||||||||| |||| |||||||||||||||||||| |||||| ||||||
Sbjct  1948753  GGCCAGGCCGCGATTCCGGC-TCCTGGGCGAATGGGCAACAAACCAACGCCTCTAGGACC  1948811

Query  594      GGCCGCC---CTGGCCTCAAAATCTGTTTT--AT-A-CTT-------ATCAGGTTGACCT  639
                |||||     ||||||| |   |  |||    || | |||       |||||||||||||
Sbjct  1948812  GGCCGGTTTTCTGGCCT-AGTTTTAGTTAGGGATGAACTTCCCTACAATCAGGTTGACCT  1948870

Query  640      CGGATCAGGTAGGGATACCCGCTGAACTTAA  670
                |||||||||||||||||||||||||||||||
Sbjct  1948871  CGGATCAGGTAGGGATACCCGCTGAACTTAA  1948901


 Score = 562 bits (304),  Expect = 5e-156
 Identities = 572/691 (83%), Gaps = 60/691 (9%)
 Strand=Plus/Plus

Query  1        CAAGGTTTCCGTAGGTGAACCTGCGGAAGGATCATTAGCGCGCAGGCCGGAGGCTGGCCC  60
                ||||||||||||||||||||||||||||||||||||| ||||||||||| || | ||   
Sbjct  1956555  CAAGGTTTCCGTAGGTGAACCTGCGGAAGGATCATTAACGCGCAGGCCGTAGAC-GG---  1956610

Query  61       CCCACGATAGGGCCAAACGTCCGTCAGGGGTGAGCAGATGTGCGCCGGCCGTAC-CGCCC  119
                 || || |    ||  |  | ||||  ||| | || | ||| ||||||||  || || ||
Sbjct  1956611  -CC-CG-T--CCCCGGA--TGCGTC-CGGG-G-GC-GGTGT-CGCCGGCC--ACACG-CC  1956655

Query  120      CATTCTTGTCTACATTACTCGGTTGCCTCGGCGGGCCGCGCTCTCCCAGGAGAGCCGTTC  179
                ||||||||||||  |||| | |||||||||||||||||||| |||   |  | |||  ||
Sbjct  1956656  CATTCTTGTCTA-TTTACCCAGTTGCCTCGGCGGGCCGCGCACTC-GTGCCGCGCC--TC  1956711

Query  180      GGCGAGCCTCTCTTTAGTGGC--T-AA-ACGCTGGACCGCGCCCGCCGGAGGACAGACGC  235
                |  |||||  ||    | | |  | ||  | ||||| ||||||||||||||||  |  | 
Sbjct  1956712  GAGGAGCC-GTC--CGGGGACAATCAACTCCCTGGATCGCGCCCGCCGGAGGA--G-TG-  1956764

Query  236      aaaaaaaTTCTTTCA-GAAGAGCTG-TCAGTCTGAGCGTTAGCAAGCAAAAATCAGTTAA  293
                |  |||| ||   || ||| | ||| || |||||||||||||||||  ||||||||||||
Sbjct  1956765  ATTAAAA-TC---CATGAATA-CTGTTCCGTCTGAGCGTTAGCAAG-TAAAATCAGTTAA  1956818

Query  294      AACTTTCAACAACGGATCTCTTGGTTCCGGCATCGATGAAGAACGCAGCGAAATGCGATA  353
                ||||||||||||||||||||||||||||||||||||||||||||||||||||||||||||
Sbjct  1956819  AACTTTCAACAACGGATCTCTTGGTTCCGGCATCGATGAAGAACGCAGCGAAATGCGATA  1956878

Query  354      AGTAATGTGAATTGCAGAATTCCGTGAATCATCGAATCTTTGAACGCACATTGCGCCCCC  413
                |||||||||||||||||||||||||||||||||||||||||||||||||||||||||| |
Sbjct  1956879  AGTAATGTGAATTGCAGAATTCCGTGAATCATCGAATCTTTGAACGCACATTGCGCCCTC  1956938

Query  414      TGGCATTCCGGGGGGCATGCCTGTTCGAGCGTCATTTCAGCCCCTCAAGCCCGGCTTGTG  473
                ||| ||||||||||||||||||||||||||||||||||| ||||||||||||||||||||
Sbjct  1956939  TGGTATTCCGGGGGGCATGCCTGTTCGAGCGTCATTTCAACCCCTCAAGCCCGGCTTGTG  1956998

Query  474      TGATGGACGACCGTCCGGCGCCCCCGTCTTTGGGGGTGCGGGACGCGCCCGAAAAGCAGT  533
                |||||||||||||||| || | |||  ||   |||| | |||||||||||||||||||||
Sbjct  1956999  TGATGGACGACCGTCCCGCCCTCCCTACTCCAGGGGAGGGGGACGCGCCCGAAAAGCAGT  1957058

Query  534      GGCCAGGCCGCGATTCCGGCTTCCTAGGCGAATGGGCAACAAACCAGCGCCTCCAGGACC  593
                |||||||||||||||||||| |||| |||||||||||||||||||| |||||| ||||||
Sbjct  1957059  GGCCAGGCCGCGATTCCGGC-TCCTGGGCGAATGGGCAACAAACCAACGCCTCTAGGACC  1957117

Query  594      GGCCGCC---CTGGCCTCAAAATCTGTTTT--AT-A-CTT-------ATCAGGTTGACCT  639
                |||||     ||||||| |   |  |||    || | |||       |||||||||||||
Sbjct  1957118  GGCCGGTTTTCTGGCCT-AGTTTA-GTTAGGGATGAACTTCCCTACAATCAGGTTGACCT  1957175

Query  640      CGGATCAGGTAGGGATACCCGCTGAACTTAA  670
                |||||||||||||||||||||||||||||||
Sbjct  1957176  CGGATCAGGTAGGGATACCCGCTGAACTTAA  1957206


 Score = 562 bits (304),  Expect = 5e-156
 Identities = 572/691 (83%), Gaps = 59/691 (9%)
 Strand=Plus/Plus

Query  1        CAAGGTTTCCGTAGGTGAACCTGCGGAAGGATCATTAGCGCGCAGGCCGGAGGCTGGCCC  60
                ||||||||||||||||||||||||||||||||||||| ||||||||||| || | ||   
Sbjct  1964416  CAAGGTTTCCGTAGGTGAACCTGCGGAAGGATCATTAACGCGCAGGCCGTAGAC-GG---  1964471

Query  61       CCCACGATAGGGCCAAACGTCCGTCAGGGGTGAGCAGATGTGCGCCGGCCGTAC-CGCCC  119
                 || || |    ||  |  | ||||  ||| | || | ||| ||||||||  || || ||
Sbjct  1964472  -CC-CG-T--CCCCGGA--TGCGTC-CGGG-G-GC-GGTGT-CGCCGGCC--ACACG-CC  1964516

Query  120      CATTCTTGTCTACATTACTCGGTTGCCTCGGCGGGCCGCGCTCTCCCAGGAGAGCCGTTC  179
                ||||||||||||  |||| | |||||||||||||||||||| |||   |  | |||  ||
Sbjct  1964517  CATTCTTGTCTA-TTTACCCAGTTGCCTCGGCGGGCCGCGCACTC-GTGCCGCGCC--TC  1964572

Query  180      GGCGAGCCTCTCTTTAGTGGC--T-AA-ACGCTGGACCGCGCCCGCCGGAGGACAGACGC  235
                |  |||||  ||    | | |  | ||  | ||||| ||||||||||||||||  |  | 
Sbjct  1964573  GAGGAGCC-GTC--CGGGGACAATCAACTCCCTGGATCGCGCCCGCCGGAGGA--G-TG-  1964625

Query  236      aaaaaaaTTCTTTCA-GAAGAGCTG-TCAGTCTGAGCGTTAGCAAGCAAAAATCAGTTAA  293
                |  |||| ||   || ||| | ||| || |||||||||||||||||  ||||||||||||
Sbjct  1964626  ATTAAAA-TC---CATGAATA-CTGTTCCGTCTGAGCGTTAGCAAG-TAAAATCAGTTAA  1964679

Query  294      AACTTTCAACAACGGATCTCTTGGTTCCGGCATCGATGAAGAACGCAGCGAAATGCGATA  353
                ||||||||||||||||||||||||||||||||||||||||||||||||||||||||||||
Sbjct  1964680  AACTTTCAACAACGGATCTCTTGGTTCCGGCATCGATGAAGAACGCAGCGAAATGCGATA  1964739

Query  354      AGTAATGTGAATTGCAGAATTCCGTGAATCATCGAATCTTTGAACGCACATTGCGCCCCC  413
                |||||||||||||||||||||||||||||||||||||||||||||||||||||||||| |
Sbjct  1964740  AGTAATGTGAATTGCAGAATTCCGTGAATCATCGAATCTTTGAACGCACATTGCGCCCTC  1964799

Query  414      TGGCATTCCGGGGGGCATGCCTGTTCGAGCGTCATTTCAGCCCCTCAAGCCCGGCTTGTG  473
                ||| ||||||||||||||||||||||||||||||||||| ||||||||||||||||||||
Sbjct  1964800  TGGTATTCCGGGGGGCATGCCTGTTCGAGCGTCATTTCAACCCCTCAAGCCCGGCTTGTG  1964859

Query  474      TGATGGACGACCGTCCGGCGCCCCCGTCTTTGGGGGTGCGGGACGCGCCCGAAAAGCAGT  533
                |||||||||||||||| || | |||  ||   |||| | |||||||||||||||||||||
Sbjct  1964860  TGATGGACGACCGTCCCGCCCTCCCTACTCCAGGGGAGGGGGACGCGCCCGAAAAGCAGT  1964919

Query  534      GGCCAGGCCGCGATTCCGGCTTCCTAGGCGAATGGGCAACAAACCAGCGCCTCCAGGACC  593
                |||||||||||||||||||| |||| |||||||||||||||||||| |||||| ||||||
Sbjct  1964920  GGCCAGGCCGCGATTCCGGC-TCCTGGGCGAATGGGCAACAAACCAACGCCTCTAGGACC  1964978

Query  594      GGCCGCC---CTGGCCTCAAAATCTGTTTT--AT-A-CTT-------ATCAGGTTGACCT  639
                |||||     ||||||| |   |  |||    || | |||       |||||||||||||
Sbjct  1964979  GGCCGGTTTTCTGGCCT-AGTTTTAGTTAGGGATGAACTTCCCTACAATCAGGTTGACCT  1965037

Query  640      CGGATCAGGTAGGGATACCCGCTGAACTTAA  670
                |||||||||||||||||||||||||||||||
Sbjct  1965038  CGGATCAGGTAGGGATACCCGCTGAACTTAA  1965068


 Score = 562 bits (304),  Expect = 5e-156
 Identities = 572/691 (83%), Gaps = 59/691 (9%)
 Strand=Plus/Plus

Query  1        CAAGGTTTCCGTAGGTGAACCTGCGGAAGGATCATTAGCGCGCAGGCCGGAGGCTGGCCC  60
                ||||||||||||||||||||||||||||||||||||| ||||||||||| || | ||   
Sbjct  1972279  CAAGGTTTCCGTAGGTGAACCTGCGGAAGGATCATTAACGCGCAGGCCGTAGAC-GG---  1972334

Query  61       CCCACGATAGGGCCAAACGTCCGTCAGGGGTGAGCAGATGTGCGCCGGCCGTAC-CGCCC  119
                 || || |    ||  |  | ||||  ||| | || | ||| ||||||||  || || ||
Sbjct  1972335  -CC-CG-T--CCCCGGA--TGCGTC-CGGG-G-GC-GGTGT-CGCCGGCC--ACACG-CC  1972379

Query  120      CATTCTTGTCTACATTACTCGGTTGCCTCGGCGGGCCGCGCTCTCCCAGGAGAGCCGTTC  179
                ||||||||||||  |||| | |||||||||||||||||||| |||   |  | |||  ||
Sbjct  1972380  CATTCTTGTCTA-TTTACCCAGTTGCCTCGGCGGGCCGCGCACTC-GTGCCGCGCC--TC  1972435

Query  180      GGCGAGCCTCTCTTTAGTGGC--T-AA-ACGCTGGACCGCGCCCGCCGGAGGACAGACGC  235
                |  |||||  ||    | | |  | ||  | ||||| ||||||||||||||||  |  | 
Sbjct  1972436  GAGGAGCC-GTC--CGGGGACAATCAACTCCCTGGATCGCGCCCGCCGGAGGA--G-TG-  1972488

Query  236      aaaaaaaTTCTTTCA-GAAGAGCTG-TCAGTCTGAGCGTTAGCAAGCAAAAATCAGTTAA  293
                |  |||| ||   || ||| | ||| || |||||||||||||||||  ||||||||||||
Sbjct  1972489  ATTAAAA-TC---CATGAATA-CTGTTCCGTCTGAGCGTTAGCAAG-TAAAATCAGTTAA  1972542

Query  294      AACTTTCAACAACGGATCTCTTGGTTCCGGCATCGATGAAGAACGCAGCGAAATGCGATA  353
                ||||||||||||||||||||||||||||||||||||||||||||||||||||||||||||
Sbjct  1972543  AACTTTCAACAACGGATCTCTTGGTTCCGGCATCGATGAAGAACGCAGCGAAATGCGATA  1972602

Query  354      AGTAATGTGAATTGCAGAATTCCGTGAATCATCGAATCTTTGAACGCACATTGCGCCCCC  413
                |||||||||||||||||||||||||||||||||||||||||||||||||||||||||| |
Sbjct  1972603  AGTAATGTGAATTGCAGAATTCCGTGAATCATCGAATCTTTGAACGCACATTGCGCCCTC  1972662

Query  414      TGGCATTCCGGGGGGCATGCCTGTTCGAGCGTCATTTCAGCCCCTCAAGCCCGGCTTGTG  473
                ||| ||||||||||||||||||||||||||||||||||| ||||||||||||||||||||
Sbjct  1972663  TGGTATTCCGGGGGGCATGCCTGTTCGAGCGTCATTTCAACCCCTCAAGCCCGGCTTGTG  1972722

Query  474      TGATGGACGACCGTCCGGCGCCCCCGTCTTTGGGGGTGCGGGACGCGCCCGAAAAGCAGT  533
                |||||||||||||||| || | |||  ||   |||| | |||||||||||||||||||||
Sbjct  1972723  TGATGGACGACCGTCCCGCCCTCCCTACTCCAGGGGAGGGGGACGCGCCCGAAAAGCAGT  1972782

Query  534      GGCCAGGCCGCGATTCCGGCTTCCTAGGCGAATGGGCAACAAACCAGCGCCTCCAGGACC  593
                |||||||||||||||||||| |||| |||||||||||||||||||| |||||| ||||||
Sbjct  1972783  GGCCAGGCCGCGATTCCGGC-TCCTGGGCGAATGGGCAACAAACCAACGCCTCTAGGACC  1972841

Query  594      GGCCGCC---CTGGCCTCAAAATCTGTTTT--AT-A-CTT-------ATCAGGTTGACCT  639
                |||||     ||||||| |   |  |||    || | |||       |||||||||||||
Sbjct  1972842  GGCCGGTTTTCTGGCCT-AGTTTTAGTTAGGGATGAACTTCCCTACAATCAGGTTGACCT  1972900

Query  640      CGGATCAGGTAGGGATACCCGCTGAACTTAA  670
                |||||||||||||||||||||||||||||||
Sbjct  1972901  CGGATCAGGTAGGGATACCCGCTGAACTTAA  1972931


>NW_003345197.1 Nannizzia gypsea CBS 118893 supercont1.5 genomic scaffold, whole 
genome shotgun sequence
Length=1977277

 Score = 562 bits (304),  Expect = 5e-156
 Identities = 572/691 (83%), Gaps = 59/691 (9%)
 Strand=Plus/Plus

Query  1        CAAGGTTTCCGTAGGTGAACCTGCGGAAGGATCATTAGCGCGCAGGCCGGAGGCTGGCCC  60
                ||||||||||||||||||||||||||||||||||||| ||||||||||| || | ||   
Sbjct  1948249  CAAGGTTTCCGTAGGTGAACCTGCGGAAGGATCATTAACGCGCAGGCCGTAGAC-GG---  1948304

Query  61       CCCACGATAGGGCCAAACGTCCGTCAGGGGTGAGCAGATGTGCGCCGGCCGTAC-CGCCC  119
                 || || |    ||  |  | ||||  ||| | || | ||| ||||||||  || || ||
Sbjct  1948305  -CC-CG-T--CCCCGGA--TGCGTC-CGGG-G-GC-GGTGT-CGCCGGCC--ACACG-CC  1948349

Query  120      CATTCTTGTCTACATTACTCGGTTGCCTCGGCGGGCCGCGCTCTCCCAGGAGAGCCGTTC  179
                ||||||||||||  |||| | |||||||||||||||||||| |||   |  | |||  ||
Sbjct  1948350  CATTCTTGTCTA-TTTACCCAGTTGCCTCGGCGGGCCGCGCACTC-GTGCCGCGCC--TC  1948405

Query  180      GGCGAGCCTCTCTTTAGTGGC--T-AA-ACGCTGGACCGCGCCCGCCGGAGGACAGACGC  235
                |  |||||  ||    | | |  | ||  | ||||| ||||||||||||||||  |  | 
Sbjct  1948406  GAGGAGCC-GTC--CGGGGACAATCAACTCCCTGGATCGCGCCCGCCGGAGGA--G-TG-  1948458

Query  236      aaaaaaaTTCTTTCA-GAAGAGCTG-TCAGTCTGAGCGTTAGCAAGCAAAAATCAGTTAA  293
                |  |||| ||   || ||| | ||| || |||||||||||||||||  ||||||||||||
Sbjct  1948459  ATTAAAA-TC---CATGAATA-CTGTTCCGTCTGAGCGTTAGCAAG-TAAAATCAGTTAA  1948512

Query  294      AACTTTCAACAACGGATCTCTTGGTTCCGGCATCGATGAAGAACGCAGCGAAATGCGATA  353
                ||||||||||||||||||||||||||||||||||||||||||||||||||||||||||||
Sbjct  1948513  AACTTTCAACAACGGATCTCTTGGTTCCGGCATCGATGAAGAACGCAGCGAAATGCGATA  1948572

Query  354      AGTAATGTGAATTGCAGAATTCCGTGAATCATCGAATCTTTGAACGCACATTGCGCCCCC  413
                |||||||||||||||||||||||||||||||||||||||||||||||||||||||||| |
Sbjct  1948573  AGTAATGTGAATTGCAGAATTCCGTGAATCATCGAATCTTTGAACGCACATTGCGCCCTC  1948632

Query  414      TGGCATTCCGGGGGGCATGCCTGTTCGAGCGTCATTTCAGCCCCTCAAGCCCGGCTTGTG  473
                ||| ||||||||||||||||||||||||||||||||||| ||||||||||||||||||||
Sbjct  1948633  TGGTATTCCGGGGGGCATGCCTGTTCGAGCGTCATTTCAACCCCTCAAGCCCGGCTTGTG  1948692

Query  474      TGATGGACGACCGTCCGGCGCCCCCGTCTTTGGGGGTGCGGGACGCGCCCGAAAAGCAGT  533
                |||||||||||||||| || | |||  ||   |||| | |||||||||||||||||||||
Sbjct  1948693  TGATGGACGACCGTCCCGCCCTCCCTACTCCAGGGGAGGGGGACGCGCCCGAAAAGCAGT  1948752

Query  534      GGCCAGGCCGCGATTCCGGCTTCCTAGGCGAATGGGCAACAAACCAGCGCCTCCAGGACC  593
                |||||||||||||||||||| |||| |||||||||||||||||||| |||||| ||||||
Sbjct  1948753  GGCCAGGCCGCGATTCCGGC-TCCTGGGCGAATGGGCAACAAACCAACGCCTCTAGGACC  1948811

Query  594      GGCCGCC---CTGGCCTCAAAATCTGTTTT--AT-A-CTT-------ATCAGGTTGACCT  639
                |||||     ||||||| |   |  |||    || | |||       |||||||||||||
Sbjct  1948812  GGCCGGTTTTCTGGCCT-AGTTTTAGTTAGGGATGAACTTCCCTACAATCAGGTTGACCT  1948870

Query  640      CGGATCAGGTAGGGATACCCGCTGAACTTAA  670
                |||||||||||||||||||||||||||||||
Sbjct  1948871  CGGATCAGGTAGGGATACCCGCTGAACTTAA  1948901


 Score = 562 bits (304),  Expect = 5e-156
 Identities = 572/691 (83%), Gaps = 60/691 (9%)
 Strand=Plus/Plus

Query  1        CAAGGTTTCCGTAGGTGAACCTGCGGAAGGATCATTAGCGCGCAGGCCGGAGGCTGGCCC  60
                ||||||||||||||||||||||||||||||||||||| ||||||||||| || | ||   
Sbjct  1956555  CAAGGTTTCCGTAGGTGAACCTGCGGAAGGATCATTAACGCGCAGGCCGTAGAC-GG---  1956610

Query  61       CCCACGATAGGGCCAAACGTCCGTCAGGGGTGAGCAGATGTGCGCCGGCCGTAC-CGCCC  119
                 || || |    ||  |  | ||||  ||| | || | ||| ||||||||  || || ||
Sbjct  1956611  -CC-CG-T--CCCCGGA--TGCGTC-CGGG-G-GC-GGTGT-CGCCGGCC--ACACG-CC  1956655

Query  120      CATTCTTGTCTACATTACTCGGTTGCCTCGGCGGGCCGCGCTCTCCCAGGAGAGCCGTTC  179
                ||||||||||||  |||| | |||||||||||||||||||| |||   |  | |||  ||
Sbjct  1956656  CATTCTTGTCTA-TTTACCCAGTTGCCTCGGCGGGCCGCGCACTC-GTGCCGCGCC--TC  1956711

Query  180      GGCGAGCCTCTCTTTAGTGGC--T-AA-ACGCTGGACCGCGCCCGCCGGAGGACAGACGC  235
                |  |||||  ||    | | |  | ||  | ||||| ||||||||||||||||  |  | 
Sbjct  1956712  GAGGAGCC-GTC--CGGGGACAATCAACTCCCTGGATCGCGCCCGCCGGAGGA--G-TG-  1956764

Query  236      aaaaaaaTTCTTTCA-GAAGAGCTG-TCAGTCTGAGCGTTAGCAAGCAAAAATCAGTTAA  293
                |  |||| ||   || ||| | ||| || |||||||||||||||||  ||||||||||||
Sbjct  1956765  ATTAAAA-TC---CATGAATA-CTGTTCCGTCTGAGCGTTAGCAAG-TAAAATCAGTTAA  1956818

Query  294      AACTTTCAACAACGGATCTCTTGGTTCCGGCATCGATGAAGAACGCAGCGAAATGCGATA  353
                ||||||||||||||||||||||||||||||||||||||||||||||||||||||||||||
Sbjct  1956819  AACTTTCAACAACGGATCTCTTGGTTCCGGCATCGATGAAGAACGCAGCGAAATGCGATA  1956878

Query  354      AGTAATGTGAATTGCAGAATTCCGTGAATCATCGAATCTTTGAACGCACATTGCGCCCCC  413
                |||||||||||||||||||||||||||||||||||||||||||||||||||||||||| |
Sbjct  1956879  AGTAATGTGAATTGCAGAATTCCGTGAATCATCGAATCTTTGAACGCACATTGCGCCCTC  1956938

Query  414      TGGCATTCCGGGGGGCATGCCTGTTCGAGCGTCATTTCAGCCCCTCAAGCCCGGCTTGTG  473
                ||| ||||||||||||||||||||||||||||||||||| ||||||||||||||||||||
Sbjct  1956939  TGGTATTCCGGGGGGCATGCCTGTTCGAGCGTCATTTCAACCCCTCAAGCCCGGCTTGTG  1956998

Query  474      TGATGGACGACCGTCCGGCGCCCCCGTCTTTGGGGGTGCGGGACGCGCCCGAAAAGCAGT  533
                |||||||||||||||| || | |||  ||   |||| | |||||||||||||||||||||
Sbjct  1956999  TGATGGACGACCGTCCCGCCCTCCCTACTCCAGGGGAGGGGGACGCGCCCGAAAAGCAGT  1957058

Query  534      GGCCAGGCCGCGATTCCGGCTTCCTAGGCGAATGGGCAACAAACCAGCGCCTCCAGGACC  593
                |||||||||||||||||||| |||| |||||||||||||||||||| |||||| ||||||
Sbjct  1957059  GGCCAGGCCGCGATTCCGGC-TCCTGGGCGAATGGGCAACAAACCAACGCCTCTAGGACC  1957117

Query  594      GGCCGCC---CTGGCCTCAAAATCTGTTTT--AT-A-CTT-------ATCAGGTTGACCT  639
                |||||     ||||||| |   |  |||    || | |||       |||||||||||||
Sbjct  1957118  GGCCGGTTTTCTGGCCT-AGTTTA-GTTAGGGATGAACTTCCCTACAATCAGGTTGACCT  1957175

Query  640      CGGATCAGGTAGGGATACCCGCTGAACTTAA  670
                |||||||||||||||||||||||||||||||
Sbjct  1957176  CGGATCAGGTAGGGATACCCGCTGAACTTAA  1957206


 Score = 562 bits (304),  Expect = 5e-156
 Identities = 572/691 (83%), Gaps = 59/691 (9%)
 Strand=Plus/Plus

Query  1        CAAGGTTTCCGTAGGTGAACCTGCGGAAGGATCATTAGCGCGCAGGCCGGAGGCTGGCCC  60
                ||||||||||||||||||||||||||||||||||||| ||||||||||| || | ||   
Sbjct  1964416  CAAGGTTTCCGTAGGTGAACCTGCGGAAGGATCATTAACGCGCAGGCCGTAGAC-GG---  1964471

Query  61       CCCACGATAGGGCCAAACGTCCGTCAGGGGTGAGCAGATGTGCGCCGGCCGTAC-CGCCC  119
                 || || |    ||  |  | ||||  ||| | || | ||| ||||||||  || || ||
Sbjct  1964472  -CC-CG-T--CCCCGGA--TGCGTC-CGGG-G-GC-GGTGT-CGCCGGCC--ACACG-CC  1964516

Query  120      CATTCTTGTCTACATTACTCGGTTGCCTCGGCGGGCCGCGCTCTCCCAGGAGAGCCGTTC  179
                ||||||||||||  |||| | |||||||||||||||||||| |||   |  | |||  ||
Sbjct  1964517  CATTCTTGTCTA-TTTACCCAGTTGCCTCGGCGGGCCGCGCACTC-GTGCCGCGCC--TC  1964572

Query  180      GGCGAGCCTCTCTTTAGTGGC--T-AA-ACGCTGGACCGCGCCCGCCGGAGGACAGACGC  235
                |  |||||  ||    | | |  | ||  | ||||| ||||||||||||||||  |  | 
Sbjct  1964573  GAGGAGCC-GTC--CGGGGACAATCAACTCCCTGGATCGCGCCCGCCGGAGGA--G-TG-  1964625

Query  236      aaaaaaaTTCTTTCA-GAAGAGCTG-TCAGTCTGAGCGTTAGCAAGCAAAAATCAGTTAA  293
                |  |||| ||   || ||| | ||| || |||||||||||||||||  ||||||||||||
Sbjct  1964626  ATTAAAA-TC---CATGAATA-CTGTTCCGTCTGAGCGTTAGCAAG-TAAAATCAGTTAA  1964679

Query  294      AACTTTCAACAACGGATCTCTTGGTTCCGGCATCGATGAAGAACGCAGCGAAATGCGATA  353
                ||||||||||||||||||||||||||||||||||||||||||||||||||||||||||||
Sbjct  1964680  AACTTTCAACAACGGATCTCTTGGTTCCGGCATCGATGAAGAACGCAGCGAAATGCGATA  1964739

Query  354      AGTAATGTGAATTGCAGAATTCCGTGAATCATCGAATCTTTGAACGCACATTGCGCCCCC  413
                |||||||||||||||||||||||||||||||||||||||||||||||||||||||||| |
Sbjct  1964740  AGTAATGTGAATTGCAGAATTCCGTGAATCATCGAATCTTTGAACGCACATTGCGCCCTC  1964799

Query  414      TGGCATTCCGGGGGGCATGCCTGTTCGAGCGTCATTTCAGCCCCTCAAGCCCGGCTTGTG  473
                ||| ||||||||||||||||||||||||||||||||||| ||||||||||||||||||||
Sbjct  1964800  TGGTATTCCGGGGGGCATGCCTGTTCGAGCGTCATTTCAACCCCTCAAGCCCGGCTTGTG  1964859

Query  474      TGATGGACGACCGTCCGGCGCCCCCGTCTTTGGGGGTGCGGGACGCGCCCGAAAAGCAGT  533
                |||||||||||||||| || | |||  ||   |||| | |||||||||||||||||||||
Sbjct  1964860  TGATGGACGACCGTCCCGCCCTCCCTACTCCAGGGGAGGGGGACGCGCCCGAAAAGCAGT  1964919

Query  534      GGCCAGGCCGCGATTCCGGCTTCCTAGGCGAATGGGCAACAAACCAGCGCCTCCAGGACC  593
                |||||||||||||||||||| |||| |||||||||||||||||||| |||||| ||||||
Sbjct  1964920  GGCCAGGCCGCGATTCCGGC-TCCTGGGCGAATGGGCAACAAACCAACGCCTCTAGGACC  1964978

Query  594      GGCCGCC---CTGGCCTCAAAATCTGTTTT--AT-A-CTT-------ATCAGGTTGACCT  639
                |||||     ||||||| |   |  |||    || | |||       |||||||||||||
Sbjct  1964979  GGCCGGTTTTCTGGCCT-AGTTTTAGTTAGGGATGAACTTCCCTACAATCAGGTTGACCT  1965037

Query  640      CGGATCAGGTAGGGATACCCGCTGAACTTAA  670
                |||||||||||||||||||||||||||||||
Sbjct  1965038  CGGATCAGGTAGGGATACCCGCTGAACTTAA  1965068


 Score = 562 bits (304),  Expect = 5e-156
 Identities = 572/691 (83%), Gaps = 59/691 (9%)
 Strand=Plus/Plus

Query  1        CAAGGTTTCCGTAGGTGAACCTGCGGAAGGATCATTAGCGCGCAGGCCGGAGGCTGGCCC  60
                ||||||||||||||||||||||||||||||||||||| ||||||||||| || | ||   
Sbjct  1972279  CAAGGTTTCCGTAGGTGAACCTGCGGAAGGATCATTAACGCGCAGGCCGTAGAC-GG---  1972334

Query  61       CCCACGATAGGGCCAAACGTCCGTCAGGGGTGAGCAGATGTGCGCCGGCCGTAC-CGCCC  119
                 || || |    ||  |  | ||||  ||| | || | ||| ||||||||  || || ||
Sbjct  1972335  -CC-CG-T--CCCCGGA--TGCGTC-CGGG-G-GC-GGTGT-CGCCGGCC--ACACG-CC  1972379

Query  120      CATTCTTGTCTACATTACTCGGTTGCCTCGGCGGGCCGCGCTCTCCCAGGAGAGCCGTTC  179
                ||||||||||||  |||| | |||||||||||||||||||| |||   |  | |||  ||
Sbjct  1972380  CATTCTTGTCTA-TTTACCCAGTTGCCTCGGCGGGCCGCGCACTC-GTGCCGCGCC--TC  1972435

Query  180      GGCGAGCCTCTCTTTAGTGGC--T-AA-ACGCTGGACCGCGCCCGCCGGAGGACAGACGC  235
                |  |||||  ||    | | |  | ||  | ||||| ||||||||||||||||  |  | 
Sbjct  1972436  GAGGAGCC-GTC--CGGGGACAATCAACTCCCTGGATCGCGCCCGCCGGAGGA--G-TG-  1972488

Query  236      aaaaaaaTTCTTTCA-GAAGAGCTG-TCAGTCTGAGCGTTAGCAAGCAAAAATCAGTTAA  293
                |  |||| ||   || ||| | ||| || |||||||||||||||||  ||||||||||||
Sbjct  1972489  ATTAAAA-TC---CATGAATA-CTGTTCCGTCTGAGCGTTAGCAAG-TAAAATCAGTTAA  1972542

Query  294      AACTTTCAACAACGGATCTCTTGGTTCCGGCATCGATGAAGAACGCAGCGAAATGCGATA  353
                ||||||||||||||||||||||||||||||||||||||||||||||||||||||||||||
Sbjct  1972543  AACTTTCAACAACGGATCTCTTGGTTCCGGCATCGATGAAGAACGCAGCGAAATGCGATA  1972602

Query  354      AGTAATGTGAATTGCAGAATTCCGTGAATCATCGAATCTTTGAACGCACATTGCGCCCCC  413
                |||||||||||||||||||||||||||||||||||||||||||||||||||||||||| |
Sbjct  1972603  AGTAATGTGAATTGCAGAATTCCGTGAATCATCGAATCTTTGAACGCACATTGCGCCCTC  1972662

Query  414      TGGCATTCCGGGGGGCATGCCTGTTCGAGCGTCATTTCAGCCCCTCAAGCCCGGCTTGTG  473
                ||| ||||||||||||||||||||||||||||||||||| ||||||||||||||||||||
Sbjct  1972663  TGGTATTCCGGGGGGCATGCCTGTTCGAGCGTCATTTCAACCCCTCAAGCCCGGCTTGTG  1972722

Query  474      TGATGGACGACCGTCCGGCGCCCCCGTCTTTGGGGGTGCGGGACGCGCCCGAAAAGCAGT  533
                |||||||||||||||| || | |||  ||   |||| | |||||||||||||||||||||
Sbjct  1972723  TGATGGACGACCGTCCCGCCCTCCCTACTCCAGGGGAGGGGGACGCGCCCGAAAAGCAGT  1972782

Query  534      GGCCAGGCCGCGATTCCGGCTTCCTAGGCGAATGGGCAACAAACCAGCGCCTCCAGGACC  593
                |||||||||||||||||||| |||| |||||||||||||||||||| |||||| ||||||
Sbjct  1972783  GGCCAGGCCGCGATTCCGGC-TCCTGGGCGAATGGGCAACAAACCAACGCCTCTAGGACC  1972841

Query  594      GGCCGCC---CTGGCCTCAAAATCTGTTTT--AT-A-CTT-------ATCAGGTTGACCT  639
                |||||     ||||||| |   |  |||    || | |||       |||||||||||||
Sbjct  1972842  GGCCGGTTTTCTGGCCT-AGTTTTAGTTAGGGATGAACTTCCCTACAATCAGGTTGACCT  1972900

Query  640      CGGATCAGGTAGGGATACCCGCTGAACTTAA  670
                |||||||||||||||||||||||||||||||
Sbjct  1972901  CGGATCAGGTAGGGATACCCGCTGAACTTAA  1972931


>JAADCK010000559.1 Trichophyton interdigitale strain UCMS-IGIB-CI11 CI11_contig559, 
whole genome shotgun sequence
Length=4273

 Score = 560 bits (303),  Expect = 2e-155
 Identities = 307/309 (99%), Gaps = 0/309 (0%)
 Strand=Plus/Plus

Query  362  GAATTGCAGAATTCCGTGAATCATCGAATCTTTGAACGCACATTGCGCCCCCTGGCATTC  421
            ||||||||||||||||||||||||||||||||||||||||||||||||||||||||||||
Sbjct  1    GAATTGCAGAATTCCGTGAATCATCGAATCTTTGAACGCACATTGCGCCCCCTGGCATTC  60

Query  422  CGGGGGGCATGCCTGTTCGAGCGTCATTTCAGCCCCTCAAGCCCGGCTTGTGTGATGGAC  481
            ||||||||||||||||||||||||||||||||||||||||||||||||||||||||||||
Sbjct  61   CGGGGGGCATGCCTGTTCGAGCGTCATTTCAGCCCCTCAAGCCCGGCTTGTGTGATGGAC  120

Query  482  GACCGTCCGGCGCCCCCGTCTTTGGGGGTGCGGGACGCGCCCGAAAAGCAGTGGCCAGGC  541
            ||||||||||||||||||| ||||||||||||||||||||||||||||||||||||||||
Sbjct  121  GACCGTCCGGCGCCCCCGTTTTTGGGGGTGCGGGACGCGCCCGAAAAGCAGTGGCCAGGC  180

Query  542  CGCGATTCCGGCTTCCTAGGCGAATGGGCAACAAACCAGCGCCTCCAGGACCGGCCGCCC  601
            ||||||||||||||||||||||||||||||||||||||||||||||||||||||||||||
Sbjct  181  CGCGATTCCGGCTTCCTAGGCGAATGGGCAACAAACCAGCGCCTCCAGGACCGGCCGCCC  240

Query  602  TGGCCTCAAAATCTGTTTTATACTTATCAGGTTGACCTCGGATCAGGTAGGGATACCCGC  661
            ||||||||||||||||||||||||||||||||||||||||||||||||||| ||||||||
Sbjct  241  TGGCCTCAAAATCTGTTTTATACTTATCAGGTTGACCTCGGATCAGGTAGGAATACCCGC  300

Query  662  TGAACTTAA  670
            |||||||||
Sbjct  301  TGAACTTAA  309


>CAJUYN010000019.1 Trichophyton soudanense genome assembly, contig: Chr0_RaGOO, 
whole genome shotgun sequence
Length=6394

 Score = 549 bits (297),  Expect = 4e-152
 Identities = 358/385 (93%), Gaps = 13/385 (3%)
 Strand=Plus/Plus

Query  295   ACTTTCAACAACGGATCTCTTGGTTCCGGCATCGATGAAGAACGCAGCGAAATGCGATAA  354
             ||||||||||||||||||||||||||||||||||||||||||||||||||||||||||||
Sbjct  1900  ACTTTCAACAACGGATCTCTTGGTTCCGGCATCGATGAAGAACGCAGCGAAATGCGATAA  1959

Query  355   GTAATGTGAATTGCAGAATTCCGTGAATCATCGAATCTTTGAACGCACATTGCGCCCCCT  414
             ||||||||||||||||||||||||||||||||||||||||||||||||||||||||| ||
Sbjct  1960  GTAATGTGAATTGCAGAATTCCGTGAATCATCGAATCTTTGAACGCACATTGCGCCCTCT  2019

Query  415   GGCATTCCGGGGGGCATGCCTGTTCGAGCGTCATTTCAGCCCCTCAAGCCCGGCTTGTGT  474
             |||||||||||||||||||||||||||||||||||||| |||||||||||||||||||||
Sbjct  2020  GGCATTCCGGGGGGCATGCCTGTTCGAGCGTCATTTCAACCCCTCAAGCCCGGCTTGTGT  2079

Query  475   GATGGACGACCGTCCGGCGCCCCCGTCTTTGGGGGTGCGGGACGCGCCCGAAAAGCAGTG  534
             |||||||||||||||||| || ||  ||| ||||  ||||||||||||||||||||||||
Sbjct  2080  GATGGACGACCGTCCGGCCCCTCC--CTTCGGGG--GCGGGACGCGCCCGAAAAGCAGTG  2135

Query  535   GCCAGGCCGCGATTCCGGCTTCCTAGGCGAATGGGCAAC-AAACCAGCGCCTCCAGGACC  593
             |||||||||||||||||||||||| |||||||||||| | |||||||||||  |||||||
Sbjct  2136  GCCAGGCCGCGATTCCGGCTTCCTGGGCGAATGGGCAGCCAAACCAGCGCCCTCAGGACC  2195

Query  594   GGCCGCCCTGGCCTCAAA----ATCTGT-T-T-TATA-CTTATCAGGTTGACCTCGGATC  645
             ||||||||||||| |||     || | | | | |||| ||| ||||||||||||||||||
Sbjct  2196  GGCCGCCCTGGCCCCAATCTTTATATATATATATATATCTTTTCAGGTTGACCTCGGATC  2255

Query  646   AGGTAGGGATACCCGCTGAACTTAA  670
             |||||||||||||||||||||||||
Sbjct  2256  AGGTAGGGATACCCGCTGAACTTAA  2280


 Score = 215 bits (116),  Expect = 2e-51
 Identities = 147/161 (91%), Gaps = 5/161 (3%)
 Strand=Plus/Plus

Query  451   CAGCCCCTCAAGCCCGGCTTGTGTGATGGACGACCGTCCGGCGCCCCCGTCTTTGGGGGT  510
             || ||||||||||||||||||||||||||||||||||||||| || ||  ||| ||||  
Sbjct  6210  CAACCCCTCAAGCCCGGCTTGTGTGATGGACGACCGTCCGGCCCCTCC--CTTCGGGG--  6265

Query  511   GCGGGACGCGCCCGAAAAGCAGTGGCCAGGCCGCGATTCCGGCTTCCTAGGCGAATGGGC  570
             |||||||||||||||||||||||||||||||||||||||||||||||| |||||||||||
Sbjct  6266  GCGGGACGCGCCCGAAAAGCAGTGGCCAGGCCGCGATTCCGGCTTCCTGGGCGAATGGGC  6325

Query  571   AAC-AAACCAGCGCCTCCAGGACCGGCCGCCCTGGCCTCAA  610
             | | |||||||||||  |||||||||||||||||||| |||
Sbjct  6326  AGCCAAACCAGCGCCCTCAGGACCGGCCGCCCTGGCCCCAA  6366


 Score = 158 bits (85),  Expect = 3e-34
 Identities = 108/119 (91%), Gaps = 1/119 (1%)
 Strand=Plus/Plus

Query  39    CGCGCAGGCCGGAGGCTGGCCCCCCACGATAGGGCCAAACG-TCCGTCAGGGGTGAGCAG  97
             |||||||||||||||||||||||||||||||||| |  ||| ||| ||||||||||||||
Sbjct  5886  CGCGCAGGCCGGAGGCTGGCCCCCCACGATAGGGACCGACGTTCCATCAGGGGTGAGCAG  5945

Query  98    ATGTGCGCCGGCCGTACCGCCCCATTCTTGTCTACATTACTCGGTTGCCTCGGCGGGCC  156
             | |||||||||||||||  |||||||||||||||| | || ||||||||||||||||||
Sbjct  5946  ACGTGCGCCGGCCGTACGCCCCCATTCTTGTCTACCTCACCCGGTTGCCTCGGCGGGCC  6004


 Score = 69.4 bits (37),  Expect = 1e-07
 Identities = 37/37 (100%), Gaps = 0/37 (0%)
 Strand=Plus/Plus

Query  1     CAAGGTTTCCGTAGGTGAACCTGCGGAAGGATCATTA  37
             |||||||||||||||||||||||||||||||||||||
Sbjct  1763  CAAGGTTTCCGTAGGTGAACCTGCGGAAGGATCATTA  1799


>CAJUYO010000017.1 Trichophyton yaoundei genome assembly, contig: Chr0_RaGOO, whole 
genome shotgun sequence
Length=11441

 Score = 532 bits (288),  Expect = 4e-147
 Identities = 360/391 (92%), Gaps = 19/391 (5%)
 Strand=Plus/Plus

Query  295   ACTTTCAACAACGGATCTCTTGGTTCCGGCATCGATGAAGAACGCAGCGAAATGCGATAA  354
             ||||||||||||||||||||||||||||||||||||||||||||||||||||||||||||
Sbjct  6898  ACTTTCAACAACGGATCTCTTGGTTCCGGCATCGATGAAGAACGCAGCGAAATGCGATAA  6957

Query  355   GTAATGTGAATTGCAGAATTCCGTGAATCATCGAATCTTTGAACGCACATTGCGCCCCCT  414
             ||||||||||||||||||||||||||||||||||||||||||||||||||||||||| ||
Sbjct  6958  GTAATGTGAATTGCAGAATTCCGTGAATCATCGAATCTTTGAACGCACATTGCGCCCTCT  7017

Query  415   GGCATTCCGGGGGGCATGCCTGTTCGAGCGTCATTTCAGCCCCTCAAGCCCGGCTTGTGT  474
             |||||||||||||||||||||||||||||||||||||| |||||||||||||||||||||
Sbjct  7018  GGCATTCCGGGGGGCATGCCTGTTCGAGCGTCATTTCAACCCCTCAAGCCCGGCTTGTGT  7077

Query  475   GATGGACGACCGTCCGGCGCCCCCGTCTTTGGGGGTGCGGGACGCGCCCGAAAAGCAGTG  534
             |||||||||||||||||| || ||  ||| ||||  ||||||||||||||||||||||||
Sbjct  7078  GATGGACGACCGTCCGGCCCCTCC--CTTCGGGG--GCGGGACGCGCCCGAAAAGCAGTG  7133

Query  535   GCCAGGCCGCGATTCCGGCTTCCTAGGCGAATGGGCAAC-AAACCAGCGCCTCCAGGACC  593
             |||||||||||||||||||||||| |||||||||||| | |||||||||||  |||||||
Sbjct  7134  GCCAGGCCGCGATTCCGGCTTCCTGGGCGAATGGGCAGCCAAACCAGCGCCCTCAGGACC  7193

Query  594   GGCCGCCCTGGCC----TC---A-A-A-ATCTGT-T-T-TATA-CTTATCAGGTTGACCT  639
             |||||||||||||    ||   | | | || | | | | |||| ||| ||||||||||||
Sbjct  7194  GGCCGCCCTGGCCCCAATCTTTATATATATATATATATATATATCTTTTCAGGTTGACCT  7253

Query  640   CGGATCAGGTAGGGATACCCGCTGAACTTAA  670
             |||||||||||||||||||||||||||||||
Sbjct  7254  CGGATCAGGTAGGGATACCCGCTGAACTTAA  7284


 Score = 250 bits (135),  Expect = 5e-62
 Identities = 226/267 (85%), Gaps = 18/267 (7%)
 Strand=Plus/Plus

Query  39     CGCGCAGGCCGGAGGCTGGCCCCCCACGATAGGGCCAAACG-TCCGTCAGGGGTGAGCAG  97
              |||||||||||||||||||||||||||||||||| |  ||| ||| ||||||||||||||
Sbjct  10890  CGCGCAGGCCGGAGGCTGGCCCCCCACGATAGGGACCGACGTTCCATCAGGGGTGAGCAG  10949

Query  98     ATGTGCGCCGGCCGTACCGCCCCATTCTTGTCTACATTACTCGGTTGCCTCGGCGGGCCG  157
              | |||||||||||||||  |||||||||||||||| | || |||||||||||||||||||
Sbjct  10950  ACGTGCGCCGGCCGTACGCCCCCATTCTTGTCTACCTCACCCGGTTGCCTCGGCGGGCCG  11009

Query  158    CGCTC----TCCCA-GGAGAG-CCGTTCGGCGAGCCTCTCTT-TAGTGG-CTAAACGCTG  209
              |||||    | ||| |||||| |||| ||||| ||| | ||| | | || ||  | || |
Sbjct  11010  CGCTCCCCCTGCCAGGGAGAGCCCGTCCGGCGGGCC-C-CTTCTGGGGGCCTCGA-GCCG  11066

Query  210    GACCGCGCCCGCCGGAGGACAGACGCaaa--aaaaTTCTTTCAGAAGAGCTGTCAGTCTG  267
              |||||||||||||||||||||||| | ||  |||||||| |  |||| ||||||||||||
Sbjct  11067  GACCGCGCCCGCCGGAGGACAGACACCAAGGAAAATTCTCT--GAAGGGCTGTCAGTCTG  11124

Query  268    AGCGTT-AGCAAGCAAAAATCAGTTAA  293
              |||||| |||||||| || ||||||||
Sbjct  11125  AGCGTTTAGCAAGCACAA-TCAGTTAA  11150


 Score = 215 bits (116),  Expect = 2e-51
 Identities = 147/161 (91%), Gaps = 5/161 (3%)
 Strand=Plus/Plus

Query  451    CAGCCCCTCAAGCCCGGCTTGTGTGATGGACGACCGTCCGGCGCCCCCGTCTTTGGGGGT  510
              || ||||||||||||||||||||||||||||||||||||||| || ||  ||| ||||  
Sbjct  11251  CAACCCCTCAAGCCCGGCTTGTGTGATGGACGACCGTCCGGCCCCTCC--CTTCGGGG--  11306

Query  511    GCGGGACGCGCCCGAAAAGCAGTGGCCAGGCCGCGATTCCGGCTTCCTAGGCGAATGGGC  570
              |||||||||||||||||||||||||||||||||||||||||||||||| |||||||||||
Sbjct  11307  GCGGGACGCGCCCGAAAAGCAGTGGCCAGGCCGCGATTCCGGCTTCCTGGGCGAATGGGC  11366

Query  571    AAC-AAACCAGCGCCTCCAGGACCGGCCGCCCTGGCCTCAA  610
              | | |||||||||||  |||||||||||||||||||| |||
Sbjct  11367  AGCCAAACCAGCGCCCTCAGGACCGGCCGCCCTGGCCCCAA  11407


 Score = 69.4 bits (37),  Expect = 1e-07
 Identities = 37/37 (100%), Gaps = 0/37 (0%)
 Strand=Plus/Plus

Query  1     CAAGGTTTCCGTAGGTGAACCTGCGGAAGGATCATTA  37
             |||||||||||||||||||||||||||||||||||||
Sbjct  6761  CAAGGTTTCCGTAGGTGAACCTGCGGAAGGATCATTA  6797


>MU277664.1 Microsporum audouinii strain IHEM 2214 unplaced genomic scaffold 
scaffold01, whole genome shotgun sequence
Length=7976531

 Score = 468 bits (253),  Expect = 1e-127
 Identities = 371/423 (88%), Gaps = 28/423 (7%)
 Strand=Plus/Plus

Query  263      GTCTGAGCGTTAGCAAGCAAAAATCAGTTAAAACTTTCAACAACGGATCTCTTGGTTCCG  322
                |||||||||  ||||| |  ||||||||||||||||||||||||||||||||||||||||
Sbjct  6755526  GTCTGAGCG--AGCAA-CGCAAATCAGTTAAAACTTTCAACAACGGATCTCTTGGTTCCG  6755582

Query  323      GCATCGATGAAGAACGCAGCGAAATGCGATAAGTAATGTGAATTGCAGAATTCCGTGAAT  382
                ||||||||||||||||||||||||||||||||||||||||||||||||||||||||||||
Sbjct  6755583  GCATCGATGAAGAACGCAGCGAAATGCGATAAGTAATGTGAATTGCAGAATTCCGTGAAT  6755642

Query  383      CATCGAATCTTTGAACGCACATTGCGCCCCCTGGCATTCCGGGGGGCATGCCTGTTCGAG  442
                ||||||||||||||||||||||||||||||||||||||||||||||||||||||||||||
Sbjct  6755643  CATCGAATCTTTGAACGCACATTGCGCCCCCTGGCATTCCGGGGGGCATGCCTGTTCGAG  6755702

Query  443      CGTCATTTCAGCCCCTCAAGCCCGGCTTGTGTGATGGACGACCGTCCGGCG----CC-CC  497
                |||||||||| |||||||||||||||||||||||| |||||||||||  |     || ||
Sbjct  6755703  CGTCATTTCAACCCCTCAAGCCCGGCTTGTGTGAT-GACGACCGTCCCCCAATAACCACC  6755761

Query  498      CGTCT-TTGGGGGTGCG-GGACG--CGC-CCGAAAAGCAGTGGCCAGGCCGCGATTCCGG  552
                |  |  || |||||| | ||| |  ||| |||||||||||||| ||||||||||||||||
Sbjct  6755762  CACCGCTTCGGGGTGGGAGGAGGGACGCGCCGAAAAGCAGTGGTCAGGCCGCGATTCCGG  6755821

Query  553      CTTCCTAGGCGAATGGGCAACAAACCAGCGCCTCCAGGACCGGCCGCC---CTGGCCTCA  609
                | |||| ||||||||||  ||| |||| |||||| |||||||||||     ||||||| |
Sbjct  6755822  C-TCCTGGGCGAATGGG--ACATACCACCGCCTCTAGGACCGGCCGGTAGGCTGGCCTAA  6755878

Query  610      AA-ATC-TGTTTTATACTTATCAGGTTGACCTCGGATCAGGTAGGGATACCCGCTGAACT  667
                   | | ||| ||||     ||||||||||||||||||||||||||||||| ||||||||
Sbjct  6755879  CGCACCATGTATTAT-----TCAGGTTGACCTCGGATCAGGTAGGGATACC-GCTGAACT  6755932

Query  668      TAA  670
                |||
Sbjct  6755933  TAA  6755935


 Score = 462 bits (250),  Expect = 5e-126
 Identities = 374/428 (87%), Gaps = 32/428 (7%)
 Strand=Plus/Plus

Query  263      GTCTGAGCGTTAGCAAGCAAAAATCAGTTAAAACTTTCAACAACGGATCTCTTGGTTCCG  322
                |||||||||  ||||| |  ||||||||||||||||||||||||||||||||||||||||
Sbjct  6729628  GTCTGAGCG--AGCAA-CGCAAATCAGTTAAAACTTTCAACAACGGATCTCTTGGTTCCG  6729684

Query  323      GCATCGATGAAGAACGCAGCGAAATGCGATAAGTAATGTGAATTGCAGAATTCCGTGAAT  382
                ||||||||||||||||||||||||||||||||||||||||||||||||||||||||||||
Sbjct  6729685  GCATCGATGAAGAACGCAGCGAAATGCGATAAGTAATGTGAATTGCAGAATTCCGTGAAT  6729744

Query  383      CATCGAATCTTTGAACGCACATTGCGCCCCCTGGCATTCCGGGGGGCATGCCTGTTCGAG  442
                ||||||||||||||||||||||||||||||||||||||||||||||||||||||||||||
Sbjct  6729745  CATCGAATCTTTGAACGCACATTGCGCCCCCTGGCATTCCGGGGGGCATGCCTGTTCGAG  6729804

Query  443      CGTCATTTCAGCCCCTCAAGCCCGGCTTGTGTGATGGACGACCGTCCGGCGCCC-----C  497
                |||||||||| ||||||||||||||||||||||||||||||||||||  | |||     |
Sbjct  6729805  CGTCATTTCAACCCCTCAAGCCCGGCTTGTGTGATGGACGACCGTCCCCCCCCCAATAAC  6729864

Query  498      CGTCT-----TT-GGGGG-TGCG-GG--ACGCGCCCGAAAAGCAGTGGCCAGGCCGCGAT  547
                |  |      || ||||| || | ||  ||||| |||||||||||||| |||||||||||
Sbjct  6729865  CACCCACCGCTTAGGGGGGTGGGAGGGGACGCG-CCGAAAAGCAGTGGTCAGGCCGCGAT  6729923

Query  548      TCCGGCTTCCTAGGCGAATGGGCAACAAACCAGCGCCTCCAGGACCGGCCGCC---CTGG  604
                |||||| |||| ||||||||||  ||| |||| |||||| |||||||||||     ||||
Sbjct  6729924  TCCGGC-TCCTGGGCGAATGGG--ACATACCACCGCCTCTAGGACCGGCCGGTAGGCTGG  6729980

Query  605      CCTCAAA-ATC-TGTTTTATACTTATCAGGTTGACCTCGGATCAGGTAGGGATACCCGCT  662
                ||| |   | | ||| ||||     |||||||||||||||||||||||||||||||||||
Sbjct  6729981  CCTAACGCACCATGTATTAT-----TCAGGTTGACCTCGGATCAGGTAGGGATACCCGCT  6730035

Query  663      GAACTTAA  670
                ||||||||
Sbjct  6730036  GAACTTAA  6730043


 Score = 438 bits (237),  Expect = 9e-119
 Identities = 361/415 (87%), Gaps = 32/415 (8%)
 Strand=Plus/Plus

Query  263      GTCTGAGCGTTAGCAAGCAAAAATCAGTTAAAACTTTCAACAACGGATCTCTTGGTTCCG  322
                |||||||||  ||||| |  ||||||||||||||||||||||||||||||||||||||||
Sbjct  6738289  GTCTGAGCG--AGCAA-CGCAAATCAGTTAAAACTTTCAACAACGGATCTCTTGGTTCCG  6738345

Query  323      GCATCGATGAAGAACGCAGCGAAATGCGATAAGTAATGTGAATTGCAGAATTCCGTGAAT  382
                ||||||||||||||||||||||||||||||||||||||||||||||||||||||||||||
Sbjct  6738346  GCATCGATGAAGAACGCAGCGAAATGCGATAAGTAATGTGAATTGCAGAATTCCGTGAAT  6738405

Query  383      CATCGAATCTTTGAACGCACATTGCGCCCCCTGGCATTCCGGGGGGCATGCCTGTTCGAG  442
                |||||||||||||||||||||||||| |||||||||||||  ||||||||||||||||||
Sbjct  6738406  CATCGAATCTTTGAACGCACATTGCG-CCCCTGGCATTCC--GGGGCATGCCTGTTCGAG  6738462

Query  443      CGTCATTTCAGCCCCTCAAGCCCGGCTTGTGTGATGGACGACCGTCCGGCG----CC-CC  497
                ||||||||||  ||||||||||||||||||||||| |||||||||||  |     || ||
Sbjct  6738463  CGTCATTTCAA-CCCTCAAGCCCGGCTTGTGTGAT-GACGACCGTCCCCCAATAACCACC  6738520

Query  498      CGTCT-TT-GGGGGTGCG-GG--ACGCGCCCGAAAAGCAGTGGCCAGGCCGCGATTCCGG  552
                |  |  || ||||||| | ||  ||||| |||||||||||||| ||||||||||||||||
Sbjct  6738521  CACCGCTTAGGGGGTGGGAGGGGACGCG-CCGAAAAGCAGTGGTCAGGCCGCGATTCCGG  6738579

Query  553      CTTCCTAGGCGAATGGGCAACAAACCAGCGCCTCCAGGACCGGCCGCC---CTGGCCTCA  609
                | |||| ||||||||||  ||| |||| |||||| |||||||||||     ||||||| |
Sbjct  6738580  C-TCCTGGGCGAATGGG--ACATACCACCGCCTCTAGGACCGGCCGGTAGGCTGGCCTAA  6738636

Query  610      AA-ATC-TGTTTTATACTTATCAGGTTGACCTCGGATCAGGTAGGGATACCCGCT  662
                   | | ||| ||||     |||||||||||||||||||||||||||||||||||
Sbjct  6738637  CGCACCATGTATTAT-----TCAGGTTGACCTCGGATCAGGTAGGGATACCCGCT  6738686


 Score = 436 bits (236),  Expect = 3e-118
 Identities = 370/428 (86%), Gaps = 36/428 (8%)
 Strand=Plus/Plus

Query  263      GTCTGAGCGTTAGCAAGCAAAAATCAGTTAAAACTTTCAACAACGGATCTCTTGGTTCCG  322
                |||||||||  ||||| |  ||||||||||||||||||||||||||||||||||||||||
Sbjct  6746883  GTCTGAGCG--AGCAA-CGCAAATCAGTTAAAACTTTCAACAACGGATCTCTTGGTTCCG  6746939

Query  323      GCATCGATGAAGAACGCAGCGAAATGCGATAAGTAATGTGAATTGCAGAATTCCGTGAAT  382
                ||||||||||||||||||||||||||||||||||||||||||||||||||||||||||||
Sbjct  6746940  GCATCGATGAAGAACGCAGCGAAATGCGATAAGTAATGTGAATTGCAGAATTCCGTGAAT  6746999

Query  383      CATCGAATCTTTGAACGCACATTGCGCCCCCTGGCATTCCGGGGGGCATGCCTGTTCGAG  442
                |||||||||||||||||||||||||| |||||||||||||  ||||||||||||||||||
Sbjct  6747000  CATCGAATCTTTGAACGCACATTGCG-CCCCTGGCATTCC--GGGGCATGCCTGTTCGAG  6747056

Query  443      CGTCATTTCAGCCCCTCAAGCCCGGCTTGTGTGATGGACGACCGTCCGGCG----CC-CC  497
                ||||||||||  ||||||||||||||||||||||| |||||||||||  |     || ||
Sbjct  6747057  CGTCATTTCAA-CCCTCAAGCCCGGCTTGTGTGAT-GACGACCGTCCCCCAATAACCACC  6747114

Query  498      CGTCT-TT-GGGGGTGC--------GGGACGCGCCCGAAAAGCAGTGGCCAGGCCGCGAT  547
                |  |  || |||||||         ||||||||||||||||||||||| |||||||||||
Sbjct  6747115  CACCGCTTAGGGGGTGGGAGGGAGGGGGACGCGCCCGAAAAGCAGTGGTCAGGCCGCGAT  6747174

Query  548      TCCGGCTTCCTAGGCGAATGGGCAACAAACCAGCGCCTCCAGGACCGGCCGCC---CTGG  604
                |||||| |||| ||||||||||  ||| |||| |||||| |||||||||||     ||||
Sbjct  6747175  TCCGGC-TCCTGGGCGAATGGG--ACATACCACCGCCTCTAGGACCGGCCGGTAGGCTGG  6747231

Query  605      CCTCAAA-ATC-TGTTTTATACTTATCAGGTTGACCTCGGATCAGGTAGGGATACCCGCT  662
                ||| |   | | ||| ||||     |||||||||||||||||||||||||||||||||||
Sbjct  6747232  CCTAACGCACCATGTATTAT-----TCAGGTTGACCTCGGATCAGGTAGGGATACCCGCT  6747286

Query  663      GAACTTAA  670
                ||||||||
Sbjct  6747287  GAACTTAA  6747294


 Score = 76.8 bits (41),  Expect = 8e-10
 Identities = 43/44 (98%), Gaps = 0/44 (0%)
 Strand=Plus/Plus

Query  1        CAAGGTTTCCGTAGGTGAACCTGCGGAAGGATCATTAGCGCGCA  44
                ||||||||||||||||||||||||||||||||||||| ||||||
Sbjct  6729328  CAAGGTTTCCGTAGGTGAACCTGCGGAAGGATCATTAACGCGCA  6729371


 Score = 76.8 bits (41),  Expect = 8e-10
 Identities = 43/44 (98%), Gaps = 0/44 (0%)
 Strand=Plus/Plus

Query  1        CAAGGTTTCCGTAGGTGAACCTGCGGAAGGATCATTAGCGCGCA  44
                ||||||||||||||||||||||||||||||||||||| ||||||
Sbjct  6737991  CAAGGTTTCCGTAGGTGAACCTGCGGAAGGATCATTAACGCGCA  6738034


 Score = 76.8 bits (41),  Expect = 8e-10
 Identities = 43/44 (98%), Gaps = 0/44 (0%)
 Strand=Plus/Plus

Query  1        CAAGGTTTCCGTAGGTGAACCTGCGGAAGGATCATTAGCGCGCA  44
                ||||||||||||||||||||||||||||||||||||| ||||||
Sbjct  6746583  CAAGGTTTCCGTAGGTGAACCTGCGGAAGGATCATTAACGCGCA  6746626


 Score = 76.8 bits (41),  Expect = 8e-10
 Identities = 43/44 (98%), Gaps = 0/44 (0%)
 Strand=Plus/Plus

Query  1        CAAGGTTTCCGTAGGTGAACCTGCGGAAGGATCATTAGCGCGCA  44
                ||||||||||||||||||||||||||||||||||||| ||||||
Sbjct  6755227  CAAGGTTTCCGTAGGTGAACCTGCGGAAGGATCATTAACGCGCA  6755270


>DS995704.1 Microsporum canis CBS 113480 supercont1.4 genomic scaffold, whole 
genome shotgun sequence
Length=2919762

 Score = 457 bits (247),  Expect = 2e-124
 Identities = 378/434 (87%), Gaps = 37/434 (9%)
 Strand=Plus/Plus

Query  263    GTCTGAGCGTTAGCAAGCAAAAATCAGTTAAAACTTTCAACAACGGATCTCTTGGTTCCG  322
              |||||||||  ||||| |  ||||||||||||||||||||||||||||||||||||||||
Sbjct  33568  GTCTGAGCG--AGCAA-CGCAAATCAGTTAAAACTTTCAACAACGGATCTCTTGGTTCCG  33624

Query  323    GCATCGATGAAGAACGCAGCGAAATGCGATAAGTAATGTGAATTGCAGAATTCCGTGAAT  382
              ||||||||||||||||||||||||||||||||||||||||||||||||||||||||||||
Sbjct  33625  GCATCGATGAAGAACGCAGCGAAATGCGATAAGTAATGTGAATTGCAGAATTCCGTGAAT  33684

Query  383    CATCGAATCTTTGAACGCACATTGCGCCCCCTGGCATTCCGGGGGGCATGCCTGTTCGAG  442
              ||||||||||||||||||||||||||||||||||||||||||||||||||||||||||||
Sbjct  33685  CATCGAATCTTTGAACGCACATTGCGCCCCCTGGCATTCCGGGGGGCATGCCTGTTCGAG  33744

Query  443    CGTCATTTCAGCCCCTCAAGCCCGGCTTGTGTGATGGACGACCGTCCGGCGCCCCC-GT-  500
              |||||||||| ||||||||||||||||||||||||||||||||||||  |  |||| || 
Sbjct  33745  CGTCATTTCAACCCCTCAAGCCCGGCTTGTGTGATGGACGACCGTCCCCCCTCCCCAGTA  33804

Query  501    -CT---------TT-GGGGG-TGC-------GGGACGCGCCCGAAAAGCAGTGGCCAGGC  541
               |          || ||||| ||        ||||||||||||||||||||||| |||||
Sbjct  33805  ACCACCCACCGCTTAGGGGGGTGGGAGGGAGGGGACGCGCCCGAAAAGCAGTGGTCAGGC  33864

Query  542    CGCGATTCCGGCTTCCTAGGCGAATGGGCAACAAACCAGCGCCTCCAGGACCGGCCGCC-  600
              |||||||||||| |||| ||||||||||  ||| |||| |||||||||||||||||| | 
Sbjct  33865  CGCGATTCCGGC-TCCTGGGCGAATGGG--ACATACCACCGCCTCCAGGACCGGCCGGCA  33921

Query  601    --CTGGCCTCAAA-ATC-TGTTTTATACTTATCAGGTTGACCTCGGATCAGGTAGGGATA  656
                ||||||| |   | | ||| ||||     |||||||||||||||||||||||||||||
Sbjct  33922  GGCTGGCCTAACGCACCATGTATTAT-----TCAGGTTGACCTCGGATCAGGTAGGGATA  33976

Query  657    CCCGCTGAACTTAA  670
              ||||||||||||||
Sbjct  33977  CCCGCTGAACTTAA  33990


 Score = 453 bits (245),  Expect = 3e-123
 Identities = 378/435 (87%), Gaps = 38/435 (9%)
 Strand=Plus/Plus

Query  263   GTCTGAGCGTTAGCAAGCAAAAATCAGTTAAAACTTTCAACAACGGATCTCTTGGTTCCG  322
             |||||||||  ||||| |  ||||||||||||||||||||||||||||||||||||||||
Sbjct  6565  GTCTGAGCG--AGCAA-CGCAAATCAGTTAAAACTTTCAACAACGGATCTCTTGGTTCCG  6621

Query  323   GCATCGATGAAGAACGCAGCGAAATGCGATAAGTAATGTGAATTGCAGAATTCCGTGAAT  382
             ||||||||||||||||||||||||||||||||||||||||||||||||||||||||||||
Sbjct  6622  GCATCGATGAAGAACGCAGCGAAATGCGATAAGTAATGTGAATTGCAGAATTCCGTGAAT  6681

Query  383   CATCGAATCTTTGAACGCACATTGCGCCCCCTGGCATTCCGGGGGGCATGCCTGTTCGAG  442
             ||||||||||||||||||||||||||||||||||||||||||||||||||||||||||||
Sbjct  6682  CATCGAATCTTTGAACGCACATTGCGCCCCCTGGCATTCCGGGGGGCATGCCTGTTCGAG  6741

Query  443   CGTCATTTCAGCCCCTCAAGCCCGGCTTGTGTGATGGACGACCGTCCGGCGCCCCC-GT-  500
             |||||||||| ||||||||||||||||||||||||||||||||||||  |  |||| || 
Sbjct  6742  CGTCATTTCAACCCCTCAAGCCCGGCTTGTGTGATGGACGACCGTCCCCCCTCCCCAGTA  6801

Query  501   -CT---------TT-GGGGG-TGC--------GGGACGCGCCCGAAAAGCAGTGGCCAGG  540
              |          || ||||| ||         ||||||||||||||||||||||| ||||
Sbjct  6802  ACCACCCACCGCTTAGGGGGGTGGGAGGGAGGGGGACGCGCCCGAAAAGCAGTGGTCAGG  6861

Query  541   CCGCGATTCCGGCTTCCTAGGCGAATGGGCAACAAACCAGCGCCTCCAGGACCGGCCGCC  600
             ||||||||||||| |||| ||||||||||  ||| |||| |||||||||||||||||| |
Sbjct  6862  CCGCGATTCCGGC-TCCTGGGCGAATGGG--ACATACCACCGCCTCCAGGACCGGCCGGC  6918

Query  601   ---CTGGCCTCAAA-ATC-TGTTTTATACTTATCAGGTTGACCTCGGATCAGGTAGGGAT  655
                ||||||| |   | | ||| ||||     ||||||||||||||||||||||||||||
Sbjct  6919  AGGCTGGCCTAACGCACCATGTATTAT-----TCAGGTTGACCTCGGATCAGGTAGGGAT  6973

Query  656   ACCCGCTGAACTTAA  670
             |||||||||||||||
Sbjct  6974  ACCCGCTGAACTTAA  6988


 Score = 453 bits (245),  Expect = 3e-123
 Identities = 378/435 (87%), Gaps = 38/435 (9%)
 Strand=Plus/Plus

Query  263    GTCTGAGCGTTAGCAAGCAAAAATCAGTTAAAACTTTCAACAACGGATCTCTTGGTTCCG  322
              |||||||||  ||||| |  ||||||||||||||||||||||||||||||||||||||||
Sbjct  15566  GTCTGAGCG--AGCAA-CGCAAATCAGTTAAAACTTTCAACAACGGATCTCTTGGTTCCG  15622

Query  323    GCATCGATGAAGAACGCAGCGAAATGCGATAAGTAATGTGAATTGCAGAATTCCGTGAAT  382
              ||||||||||||||||||||||||||||||||||||||||||||||||||||||||||||
Sbjct  15623  GCATCGATGAAGAACGCAGCGAAATGCGATAAGTAATGTGAATTGCAGAATTCCGTGAAT  15682

Query  383    CATCGAATCTTTGAACGCACATTGCGCCCCCTGGCATTCCGGGGGGCATGCCTGTTCGAG  442
              ||||||||||||||||||||||||||||||||||||||||||||||||||||||||||||
Sbjct  15683  CATCGAATCTTTGAACGCACATTGCGCCCCCTGGCATTCCGGGGGGCATGCCTGTTCGAG  15742

Query  443    CGTCATTTCAGCCCCTCAAGCCCGGCTTGTGTGATGGACGACCGTCCGGCGCCCCC-GT-  500
              |||||||||| ||||||||||||||||||||||||||||||||||||  |  |||| || 
Sbjct  15743  CGTCATTTCAACCCCTCAAGCCCGGCTTGTGTGATGGACGACCGTCCCCCCTCCCCAGTA  15802

Query  501    -CT---------TT-GGGGG-TGC--------GGGACGCGCCCGAAAAGCAGTGGCCAGG  540
               |          || ||||| ||         ||||||||||||||||||||||| ||||
Sbjct  15803  ACCACCCACCGCTTAGGGGGGTGGGAGGGAGGGGGACGCGCCCGAAAAGCAGTGGTCAGG  15862

Query  541    CCGCGATTCCGGCTTCCTAGGCGAATGGGCAACAAACCAGCGCCTCCAGGACCGGCCGCC  600
              ||||||||||||| |||| ||||||||||  ||| |||| |||||||||||||||||| |
Sbjct  15863  CCGCGATTCCGGC-TCCTGGGCGAATGGG--ACATACCACCGCCTCCAGGACCGGCCGGC  15919

Query  601    ---CTGGCCTCAAA-ATC-TGTTTTATACTTATCAGGTTGACCTCGGATCAGGTAGGGAT  655
                 ||||||| |   | | ||| ||||     ||||||||||||||||||||||||||||
Sbjct  15920  AGGCTGGCCTAACGCACCATGTATTAT-----TCAGGTTGACCTCGGATCAGGTAGGGAT  15974

Query  656    ACCCGCTGAACTTAA  670
              |||||||||||||||
Sbjct  15975  ACCCGCTGAACTTAA  15989


 Score = 453 bits (245),  Expect = 3e-123
 Identities = 378/435 (87%), Gaps = 38/435 (9%)
 Strand=Plus/Plus

Query  263    GTCTGAGCGTTAGCAAGCAAAAATCAGTTAAAACTTTCAACAACGGATCTCTTGGTTCCG  322
              |||||||||  ||||| |  ||||||||||||||||||||||||||||||||||||||||
Sbjct  24565  GTCTGAGCG--AGCAA-CGCAAATCAGTTAAAACTTTCAACAACGGATCTCTTGGTTCCG  24621

Query  323    GCATCGATGAAGAACGCAGCGAAATGCGATAAGTAATGTGAATTGCAGAATTCCGTGAAT  382
              ||||||||||||||||||||||||||||||||||||||||||||||||||||||||||||
Sbjct  24622  GCATCGATGAAGAACGCAGCGAAATGCGATAAGTAATGTGAATTGCAGAATTCCGTGAAT  24681

Query  383    CATCGAATCTTTGAACGCACATTGCGCCCCCTGGCATTCCGGGGGGCATGCCTGTTCGAG  442
              ||||||||||||||||||||||||||||||||||||||||||||||||||||||||||||
Sbjct  24682  CATCGAATCTTTGAACGCACATTGCGCCCCCTGGCATTCCGGGGGGCATGCCTGTTCGAG  24741

Query  443    CGTCATTTCAGCCCCTCAAGCCCGGCTTGTGTGATGGACGACCGTCCGGCGCCCCC-GT-  500
              |||||||||| ||||||||||||||||||||||||||||||||||||  |  |||| || 
Sbjct  24742  CGTCATTTCAACCCCTCAAGCCCGGCTTGTGTGATGGACGACCGTCCCCCCTCCCCAGTA  24801

Query  501    -CT---------TT-GGGGG-TGC--------GGGACGCGCCCGAAAAGCAGTGGCCAGG  540
               |          || ||||| ||         ||||||||||||||||||||||| ||||
Sbjct  24802  ACCACCCACCGCTTAGGGGGGTGGGAGGGAGGGGGACGCGCCCGAAAAGCAGTGGTCAGG  24861

Query  541    CCGCGATTCCGGCTTCCTAGGCGAATGGGCAACAAACCAGCGCCTCCAGGACCGGCCGCC  600
              ||||||||||||| |||| ||||||||||  ||| |||| |||||||||||||||||| |
Sbjct  24862  CCGCGATTCCGGC-TCCTGGGCGAATGGG--ACATACCACCGCCTCCAGGACCGGCCGGC  24918

Query  601    ---CTGGCCTCAAA-ATC-TGTTTTATACTTATCAGGTTGACCTCGGATCAGGTAGGGAT  655
                 ||||||| |   | | ||| ||||     ||||||||||||||||||||||||||||
Sbjct  24919  AGGCTGGCCTAACGCACCATGTATTAT-----TCAGGTTGACCTCGGATCAGGTAGGGAT  24973

Query  656    ACCCGCTGAACTTAA  670
              |||||||||||||||
Sbjct  24974  ACCCGCTGAACTTAA  24988


 Score = 453 bits (245),  Expect = 3e-123
 Identities = 378/435 (87%), Gaps = 38/435 (9%)
 Strand=Plus/Plus

Query  263    GTCTGAGCGTTAGCAAGCAAAAATCAGTTAAAACTTTCAACAACGGATCTCTTGGTTCCG  322
              |||||||||  ||||| |  ||||||||||||||||||||||||||||||||||||||||
Sbjct  42660  GTCTGAGCG--AGCAA-CGCAAATCAGTTAAAACTTTCAACAACGGATCTCTTGGTTCCG  42716

Query  323    GCATCGATGAAGAACGCAGCGAAATGCGATAAGTAATGTGAATTGCAGAATTCCGTGAAT  382
              ||||||||||||||||||||||||||||||||||||||||||||||||||||||||||||
Sbjct  42717  GCATCGATGAAGAACGCAGCGAAATGCGATAAGTAATGTGAATTGCAGAATTCCGTGAAT  42776

Query  383    CATCGAATCTTTGAACGCACATTGCGCCCCCTGGCATTCCGGGGGGCATGCCTGTTCGAG  442
              ||||||||||||||||||||||||||||||||||||||||||||||||||||||||||||
Sbjct  42777  CATCGAATCTTTGAACGCACATTGCGCCCCCTGGCATTCCGGGGGGCATGCCTGTTCGAG  42836

Query  443    CGTCATTTCAGCCCCTCAAGCCCGGCTTGTGTGATGGACGACCGTCCGGCGCCCCC-GT-  500
              |||||||||| ||||||||||||||||||||||||||||||||||||  |  |||| || 
Sbjct  42837  CGTCATTTCAACCCCTCAAGCCCGGCTTGTGTGATGGACGACCGTCCCCCCTCCCCAGTA  42896

Query  501    -CT---------TT-GGGGG-TGC--------GGGACGCGCCCGAAAAGCAGTGGCCAGG  540
               |          || ||||| ||         ||||||||||||||||||||||| ||||
Sbjct  42897  ACCACCCACCGCTTAGGGGGGTGGGAGGGAGGGGGACGCGCCCGAAAAGCAGTGGTCAGG  42956

Query  541    CCGCGATTCCGGCTTCCTAGGCGAATGGGCAACAAACCAGCGCCTCCAGGACCGGCCGCC  600
              ||||||||||||| |||| ||||||||||  ||| |||| |||||||||||||||||| |
Sbjct  42957  CCGCGATTCCGGC-TCCTGGGCGAATGGG--ACATACCACCGCCTCCAGGACCGGCCGGC  43013

Query  601    ---CTGGCCTCAAA-ATC-TGTTTTATACTTATCAGGTTGACCTCGGATCAGGTAGGGAT  655
                 ||||||| |   | | ||| ||||     ||||||||||||||||||||||||||||
Sbjct  43014  AGGCTGGCCTAACGCACCATGTATTAT-----TCAGGTTGACCTCGGATCAGGTAGGGAT  43068

Query  656    ACCCGCTGAACTTAA  670
              |||||||||||||||
Sbjct  43069  ACCCGCTGAACTTAA  43083


 Score = 76.8 bits (41),  Expect = 8e-10
 Identities = 43/44 (98%), Gaps = 0/44 (0%)
 Strand=Plus/Plus

Query  1     CAAGGTTTCCGTAGGTGAACCTGCGGAAGGATCATTAGCGCGCA  44
             ||||||||||||||||||||||||||||||||||||| ||||||
Sbjct  6265  CAAGGTTTCCGTAGGTGAACCTGCGGAAGGATCATTAACGCGCA  6308


 Score = 76.8 bits (41),  Expect = 8e-10
 Identities = 43/44 (98%), Gaps = 0/44 (0%)
 Strand=Plus/Plus

Query  1      CAAGGTTTCCGTAGGTGAACCTGCGGAAGGATCATTAGCGCGCA  44
              ||||||||||||||||||||||||||||||||||||| ||||||
Sbjct  15266  CAAGGTTTCCGTAGGTGAACCTGCGGAAGGATCATTAACGCGCA  15309


 Score = 76.8 bits (41),  Expect = 8e-10
 Identities = 43/44 (98%), Gaps = 0/44 (0%)
 Strand=Plus/Plus

Query  1      CAAGGTTTCCGTAGGTGAACCTGCGGAAGGATCATTAGCGCGCA  44
              ||||||||||||||||||||||||||||||||||||| ||||||
Sbjct  24265  CAAGGTTTCCGTAGGTGAACCTGCGGAAGGATCATTAACGCGCA  24308


 Score = 76.8 bits (41),  Expect = 8e-10
 Identities = 43/44 (98%), Gaps = 0/44 (0%)
 Strand=Plus/Plus

Query  1      CAAGGTTTCCGTAGGTGAACCTGCGGAAGGATCATTAGCGCGCA  44
              ||||||||||||||||||||||||||||||||||||| ||||||
Sbjct  33268  CAAGGTTTCCGTAGGTGAACCTGCGGAAGGATCATTAACGCGCA  33311


 Score = 76.8 bits (41),  Expect = 8e-10
 Identities = 43/44 (98%), Gaps = 0/44 (0%)
 Strand=Plus/Plus

Query  1      CAAGGTTTCCGTAGGTGAACCTGCGGAAGGATCATTAGCGCGCA  44
              ||||||||||||||||||||||||||||||||||||| ||||||
Sbjct  42360  CAAGGTTTCCGTAGGTGAACCTGCGGAAGGATCATTAACGCGCA  42403


>NW_003299166.1 Microsporum canis CBS 113480 supercont1.4 genomic scaffold, whole 
genome shotgun sequence
Length=2919762

 Score = 457 bits (247),  Expect = 2e-124
 Identities = 378/434 (87%), Gaps = 37/434 (9%)
 Strand=Plus/Plus

Query  263    GTCTGAGCGTTAGCAAGCAAAAATCAGTTAAAACTTTCAACAACGGATCTCTTGGTTCCG  322
              |||||||||  ||||| |  ||||||||||||||||||||||||||||||||||||||||
Sbjct  33568  GTCTGAGCG--AGCAA-CGCAAATCAGTTAAAACTTTCAACAACGGATCTCTTGGTTCCG  33624

Query  323    GCATCGATGAAGAACGCAGCGAAATGCGATAAGTAATGTGAATTGCAGAATTCCGTGAAT  382
              ||||||||||||||||||||||||||||||||||||||||||||||||||||||||||||
Sbjct  33625  GCATCGATGAAGAACGCAGCGAAATGCGATAAGTAATGTGAATTGCAGAATTCCGTGAAT  33684

Query  383    CATCGAATCTTTGAACGCACATTGCGCCCCCTGGCATTCCGGGGGGCATGCCTGTTCGAG  442
              ||||||||||||||||||||||||||||||||||||||||||||||||||||||||||||
Sbjct  33685  CATCGAATCTTTGAACGCACATTGCGCCCCCTGGCATTCCGGGGGGCATGCCTGTTCGAG  33744

Query  443    CGTCATTTCAGCCCCTCAAGCCCGGCTTGTGTGATGGACGACCGTCCGGCGCCCCC-GT-  500
              |||||||||| ||||||||||||||||||||||||||||||||||||  |  |||| || 
Sbjct  33745  CGTCATTTCAACCCCTCAAGCCCGGCTTGTGTGATGGACGACCGTCCCCCCTCCCCAGTA  33804

Query  501    -CT---------TT-GGGGG-TGC-------GGGACGCGCCCGAAAAGCAGTGGCCAGGC  541
               |          || ||||| ||        ||||||||||||||||||||||| |||||
Sbjct  33805  ACCACCCACCGCTTAGGGGGGTGGGAGGGAGGGGACGCGCCCGAAAAGCAGTGGTCAGGC  33864

Query  542    CGCGATTCCGGCTTCCTAGGCGAATGGGCAACAAACCAGCGCCTCCAGGACCGGCCGCC-  600
              |||||||||||| |||| ||||||||||  ||| |||| |||||||||||||||||| | 
Sbjct  33865  CGCGATTCCGGC-TCCTGGGCGAATGGG--ACATACCACCGCCTCCAGGACCGGCCGGCA  33921

Query  601    --CTGGCCTCAAA-ATC-TGTTTTATACTTATCAGGTTGACCTCGGATCAGGTAGGGATA  656
                ||||||| |   | | ||| ||||     |||||||||||||||||||||||||||||
Sbjct  33922  GGCTGGCCTAACGCACCATGTATTAT-----TCAGGTTGACCTCGGATCAGGTAGGGATA  33976

Query  657    CCCGCTGAACTTAA  670
              ||||||||||||||
Sbjct  33977  CCCGCTGAACTTAA  33990


 Score = 453 bits (245),  Expect = 3e-123
 Identities = 378/435 (87%), Gaps = 38/435 (9%)
 Strand=Plus/Plus

Query  263   GTCTGAGCGTTAGCAAGCAAAAATCAGTTAAAACTTTCAACAACGGATCTCTTGGTTCCG  322
             |||||||||  ||||| |  ||||||||||||||||||||||||||||||||||||||||
Sbjct  6565  GTCTGAGCG--AGCAA-CGCAAATCAGTTAAAACTTTCAACAACGGATCTCTTGGTTCCG  6621

Query  323   GCATCGATGAAGAACGCAGCGAAATGCGATAAGTAATGTGAATTGCAGAATTCCGTGAAT  382
             ||||||||||||||||||||||||||||||||||||||||||||||||||||||||||||
Sbjct  6622  GCATCGATGAAGAACGCAGCGAAATGCGATAAGTAATGTGAATTGCAGAATTCCGTGAAT  6681

Query  383   CATCGAATCTTTGAACGCACATTGCGCCCCCTGGCATTCCGGGGGGCATGCCTGTTCGAG  442
             ||||||||||||||||||||||||||||||||||||||||||||||||||||||||||||
Sbjct  6682  CATCGAATCTTTGAACGCACATTGCGCCCCCTGGCATTCCGGGGGGCATGCCTGTTCGAG  6741

Query  443   CGTCATTTCAGCCCCTCAAGCCCGGCTTGTGTGATGGACGACCGTCCGGCGCCCCC-GT-  500
             |||||||||| ||||||||||||||||||||||||||||||||||||  |  |||| || 
Sbjct  6742  CGTCATTTCAACCCCTCAAGCCCGGCTTGTGTGATGGACGACCGTCCCCCCTCCCCAGTA  6801

Query  501   -CT---------TT-GGGGG-TGC--------GGGACGCGCCCGAAAAGCAGTGGCCAGG  540
              |          || ||||| ||         ||||||||||||||||||||||| ||||
Sbjct  6802  ACCACCCACCGCTTAGGGGGGTGGGAGGGAGGGGGACGCGCCCGAAAAGCAGTGGTCAGG  6861

Query  541   CCGCGATTCCGGCTTCCTAGGCGAATGGGCAACAAACCAGCGCCTCCAGGACCGGCCGCC  600
             ||||||||||||| |||| ||||||||||  ||| |||| |||||||||||||||||| |
Sbjct  6862  CCGCGATTCCGGC-TCCTGGGCGAATGGG--ACATACCACCGCCTCCAGGACCGGCCGGC  6918

Query  601   ---CTGGCCTCAAA-ATC-TGTTTTATACTTATCAGGTTGACCTCGGATCAGGTAGGGAT  655
                ||||||| |   | | ||| ||||     ||||||||||||||||||||||||||||
Sbjct  6919  AGGCTGGCCTAACGCACCATGTATTAT-----TCAGGTTGACCTCGGATCAGGTAGGGAT  6973

Query  656   ACCCGCTGAACTTAA  670
             |||||||||||||||
Sbjct  6974  ACCCGCTGAACTTAA  6988


 Score = 453 bits (245),  Expect = 3e-123
 Identities = 378/435 (87%), Gaps = 38/435 (9%)
 Strand=Plus/Plus

Query  263    GTCTGAGCGTTAGCAAGCAAAAATCAGTTAAAACTTTCAACAACGGATCTCTTGGTTCCG  322
              |||||||||  ||||| |  ||||||||||||||||||||||||||||||||||||||||
Sbjct  15566  GTCTGAGCG--AGCAA-CGCAAATCAGTTAAAACTTTCAACAACGGATCTCTTGGTTCCG  15622

Query  323    GCATCGATGAAGAACGCAGCGAAATGCGATAAGTAATGTGAATTGCAGAATTCCGTGAAT  382
              ||||||||||||||||||||||||||||||||||||||||||||||||||||||||||||
Sbjct  15623  GCATCGATGAAGAACGCAGCGAAATGCGATAAGTAATGTGAATTGCAGAATTCCGTGAAT  15682

Query  383    CATCGAATCTTTGAACGCACATTGCGCCCCCTGGCATTCCGGGGGGCATGCCTGTTCGAG  442
              ||||||||||||||||||||||||||||||||||||||||||||||||||||||||||||
Sbjct  15683  CATCGAATCTTTGAACGCACATTGCGCCCCCTGGCATTCCGGGGGGCATGCCTGTTCGAG  15742

Query  443    CGTCATTTCAGCCCCTCAAGCCCGGCTTGTGTGATGGACGACCGTCCGGCGCCCCC-GT-  500
              |||||||||| ||||||||||||||||||||||||||||||||||||  |  |||| || 
Sbjct  15743  CGTCATTTCAACCCCTCAAGCCCGGCTTGTGTGATGGACGACCGTCCCCCCTCCCCAGTA  15802

Query  501    -CT---------TT-GGGGG-TGC--------GGGACGCGCCCGAAAAGCAGTGGCCAGG  540
               |          || ||||| ||         ||||||||||||||||||||||| ||||
Sbjct  15803  ACCACCCACCGCTTAGGGGGGTGGGAGGGAGGGGGACGCGCCCGAAAAGCAGTGGTCAGG  15862

Query  541    CCGCGATTCCGGCTTCCTAGGCGAATGGGCAACAAACCAGCGCCTCCAGGACCGGCCGCC  600
              ||||||||||||| |||| ||||||||||  ||| |||| |||||||||||||||||| |
Sbjct  15863  CCGCGATTCCGGC-TCCTGGGCGAATGGG--ACATACCACCGCCTCCAGGACCGGCCGGC  15919

Query  601    ---CTGGCCTCAAA-ATC-TGTTTTATACTTATCAGGTTGACCTCGGATCAGGTAGGGAT  655
                 ||||||| |   | | ||| ||||     ||||||||||||||||||||||||||||
Sbjct  15920  AGGCTGGCCTAACGCACCATGTATTAT-----TCAGGTTGACCTCGGATCAGGTAGGGAT  15974

Query  656    ACCCGCTGAACTTAA  670
              |||||||||||||||
Sbjct  15975  ACCCGCTGAACTTAA  15989


 Score = 453 bits (245),  Expect = 3e-123
 Identities = 378/435 (87%), Gaps = 38/435 (9%)
 Strand=Plus/Plus

Query  263    GTCTGAGCGTTAGCAAGCAAAAATCAGTTAAAACTTTCAACAACGGATCTCTTGGTTCCG  322
              |||||||||  ||||| |  ||||||||||||||||||||||||||||||||||||||||
Sbjct  24565  GTCTGAGCG--AGCAA-CGCAAATCAGTTAAAACTTTCAACAACGGATCTCTTGGTTCCG  24621

Query  323    GCATCGATGAAGAACGCAGCGAAATGCGATAAGTAATGTGAATTGCAGAATTCCGTGAAT  382
              ||||||||||||||||||||||||||||||||||||||||||||||||||||||||||||
Sbjct  24622  GCATCGATGAAGAACGCAGCGAAATGCGATAAGTAATGTGAATTGCAGAATTCCGTGAAT  24681

Query  383    CATCGAATCTTTGAACGCACATTGCGCCCCCTGGCATTCCGGGGGGCATGCCTGTTCGAG  442
              ||||||||||||||||||||||||||||||||||||||||||||||||||||||||||||
Sbjct  24682  CATCGAATCTTTGAACGCACATTGCGCCCCCTGGCATTCCGGGGGGCATGCCTGTTCGAG  24741

Query  443    CGTCATTTCAGCCCCTCAAGCCCGGCTTGTGTGATGGACGACCGTCCGGCGCCCCC-GT-  500
              |||||||||| ||||||||||||||||||||||||||||||||||||  |  |||| || 
Sbjct  24742  CGTCATTTCAACCCCTCAAGCCCGGCTTGTGTGATGGACGACCGTCCCCCCTCCCCAGTA  24801

Query  501    -CT---------TT-GGGGG-TGC--------GGGACGCGCCCGAAAAGCAGTGGCCAGG  540
               |          || ||||| ||         ||||||||||||||||||||||| ||||
Sbjct  24802  ACCACCCACCGCTTAGGGGGGTGGGAGGGAGGGGGACGCGCCCGAAAAGCAGTGGTCAGG  24861

Query  541    CCGCGATTCCGGCTTCCTAGGCGAATGGGCAACAAACCAGCGCCTCCAGGACCGGCCGCC  600
              ||||||||||||| |||| ||||||||||  ||| |||| |||||||||||||||||| |
Sbjct  24862  CCGCGATTCCGGC-TCCTGGGCGAATGGG--ACATACCACCGCCTCCAGGACCGGCCGGC  24918

Query  601    ---CTGGCCTCAAA-ATC-TGTTTTATACTTATCAGGTTGACCTCGGATCAGGTAGGGAT  655
                 ||||||| |   | | ||| ||||     ||||||||||||||||||||||||||||
Sbjct  24919  AGGCTGGCCTAACGCACCATGTATTAT-----TCAGGTTGACCTCGGATCAGGTAGGGAT  24973

Query  656    ACCCGCTGAACTTAA  670
              |||||||||||||||
Sbjct  24974  ACCCGCTGAACTTAA  24988


 Score = 453 bits (245),  Expect = 3e-123
 Identities = 378/435 (87%), Gaps = 38/435 (9%)
 Strand=Plus/Plus

Query  263    GTCTGAGCGTTAGCAAGCAAAAATCAGTTAAAACTTTCAACAACGGATCTCTTGGTTCCG  322
              |||||||||  ||||| |  ||||||||||||||||||||||||||||||||||||||||
Sbjct  42660  GTCTGAGCG--AGCAA-CGCAAATCAGTTAAAACTTTCAACAACGGATCTCTTGGTTCCG  42716

Query  323    GCATCGATGAAGAACGCAGCGAAATGCGATAAGTAATGTGAATTGCAGAATTCCGTGAAT  382
              ||||||||||||||||||||||||||||||||||||||||||||||||||||||||||||
Sbjct  42717  GCATCGATGAAGAACGCAGCGAAATGCGATAAGTAATGTGAATTGCAGAATTCCGTGAAT  42776

Query  383    CATCGAATCTTTGAACGCACATTGCGCCCCCTGGCATTCCGGGGGGCATGCCTGTTCGAG  442
              ||||||||||||||||||||||||||||||||||||||||||||||||||||||||||||
Sbjct  42777  CATCGAATCTTTGAACGCACATTGCGCCCCCTGGCATTCCGGGGGGCATGCCTGTTCGAG  42836

Query  443    CGTCATTTCAGCCCCTCAAGCCCGGCTTGTGTGATGGACGACCGTCCGGCGCCCCC-GT-  500
              |||||||||| ||||||||||||||||||||||||||||||||||||  |  |||| || 
Sbjct  42837  CGTCATTTCAACCCCTCAAGCCCGGCTTGTGTGATGGACGACCGTCCCCCCTCCCCAGTA  42896

Query  501    -CT---------TT-GGGGG-TGC--------GGGACGCGCCCGAAAAGCAGTGGCCAGG  540
               |          || ||||| ||         ||||||||||||||||||||||| ||||
Sbjct  42897  ACCACCCACCGCTTAGGGGGGTGGGAGGGAGGGGGACGCGCCCGAAAAGCAGTGGTCAGG  42956

Query  541    CCGCGATTCCGGCTTCCTAGGCGAATGGGCAACAAACCAGCGCCTCCAGGACCGGCCGCC  600
              ||||||||||||| |||| ||||||||||  ||| |||| |||||||||||||||||| |
Sbjct  42957  CCGCGATTCCGGC-TCCTGGGCGAATGGG--ACATACCACCGCCTCCAGGACCGGCCGGC  43013

Query  601    ---CTGGCCTCAAA-ATC-TGTTTTATACTTATCAGGTTGACCTCGGATCAGGTAGGGAT  655
                 ||||||| |   | | ||| ||||     ||||||||||||||||||||||||||||
Sbjct  43014  AGGCTGGCCTAACGCACCATGTATTAT-----TCAGGTTGACCTCGGATCAGGTAGGGAT  43068

Query  656    ACCCGCTGAACTTAA  670
              |||||||||||||||
Sbjct  43069  ACCCGCTGAACTTAA  43083


 Score = 76.8 bits (41),  Expect = 8e-10
 Identities = 43/44 (98%), Gaps = 0/44 (0%)
 Strand=Plus/Plus

Query  1     CAAGGTTTCCGTAGGTGAACCTGCGGAAGGATCATTAGCGCGCA  44
             ||||||||||||||||||||||||||||||||||||| ||||||
Sbjct  6265  CAAGGTTTCCGTAGGTGAACCTGCGGAAGGATCATTAACGCGCA  6308


 Score = 76.8 bits (41),  Expect = 8e-10
 Identities = 43/44 (98%), Gaps = 0/44 (0%)
 Strand=Plus/Plus

Query  1      CAAGGTTTCCGTAGGTGAACCTGCGGAAGGATCATTAGCGCGCA  44
              ||||||||||||||||||||||||||||||||||||| ||||||
Sbjct  15266  CAAGGTTTCCGTAGGTGAACCTGCGGAAGGATCATTAACGCGCA  15309


 Score = 76.8 bits (41),  Expect = 8e-10
 Identities = 43/44 (98%), Gaps = 0/44 (0%)
 Strand=Plus/Plus

Query  1      CAAGGTTTCCGTAGGTGAACCTGCGGAAGGATCATTAGCGCGCA  44
              ||||||||||||||||||||||||||||||||||||| ||||||
Sbjct  24265  CAAGGTTTCCGTAGGTGAACCTGCGGAAGGATCATTAACGCGCA  24308


 Score = 76.8 bits (41),  Expect = 8e-10
 Identities = 43/44 (98%), Gaps = 0/44 (0%)
 Strand=Plus/Plus

Query  1      CAAGGTTTCCGTAGGTGAACCTGCGGAAGGATCATTAGCGCGCA  44
              ||||||||||||||||||||||||||||||||||||| ||||||
Sbjct  33268  CAAGGTTTCCGTAGGTGAACCTGCGGAAGGATCATTAACGCGCA  33311


 Score = 76.8 bits (41),  Expect = 8e-10
 Identities = 43/44 (98%), Gaps = 0/44 (0%)
 Strand=Plus/Plus

Query  1      CAAGGTTTCCGTAGGTGAACCTGCGGAAGGATCATTAGCGCGCA  44
              ||||||||||||||||||||||||||||||||||||| ||||||
Sbjct  42360  CAAGGTTTCCGTAGGTGAACCTGCGGAAGGATCATTAACGCGCA  42403


>JAACJD010000002.1 Arthroderma uncinatum strain CBS 119779 scaffold2, whole genome 
shotgun sequence
Length=6243361

 Score = 440 bits (238),  Expect = 3e-119
 Identities = 361/416 (87%), Gaps = 26/416 (6%)
 Strand=Plus/Minus

Query  263   GTCTGAGCGTTAGCAAGCAAAAATCAGTTAAAACTTTCAACAACGGATCTCTTGGTTCCG  322
             ||||||||| ||  ||||  |||||| |||||||||||||||||||||||||||||||||
Sbjct  7323  GTCTGAGCG-TATAAAGC--AAATCAATTAAAACTTTCAACAACGGATCTCTTGGTTCCG  7267

Query  323   GCATCGATGAAGAACGCAGCGAAATGCGATAAGTAATGTGAATTGCAGAATTCCGTGAAT  382
             ||||||||||||||||||||||||||||||||||||||||||||||||||||||||||||
Sbjct  7266  GCATCGATGAAGAACGCAGCGAAATGCGATAAGTAATGTGAATTGCAGAATTCCGTGAAT  7207

Query  383   CATCGAATCTTTGAACGCACATTGCGCCCCCTGGCATTCCGGGGGGCATGCCTGTTCGAG  442
             |||||||||||||||||||||||||||||||||| |||||||||||||||||||||||||
Sbjct  7206  CATCGAATCTTTGAACGCACATTGCGCCCCCTGGTATTCCGGGGGGCATGCCTGTTCGAG  7147

Query  443   CGTCATTTCAGCCCCTCAAGCCCGGCTTGTGTGATGGACGACCGTCCGGCGCCCCCGTCT  502
             |||||||||| ||| |||||||||||||||||||||||||| ||||| || |     | |
Sbjct  7146  CGTCATTTCAACCC-TCAAGCCCGGCTTGTGTGATGGACGAACGTCCTGC-C-----T-T  7095

Query  503   TTGGGGGTGCGGGACGCGCCCGAAAAGCAGTGGCCAGGCCGCGATTCCGGCTTCCTAGGC  562
             | |||   |||||||||| ||||||||||||||| ||||||||| | ||||  |||  ||
Sbjct  7094  TAGGG---GCGGGACGCGTCCGAAAAGCAGTGGCTAGGCCGCGACTTCGGCG-CCTGAGC  7039

Query  563   GAATGGGCAACAAACCAGCGCCTCCAGGACCGGCCG-CCC-TGGCCTC-AAA-AT-CTGT  617
             ||||||| |     ||||||| || ||||||| ||| ||| | ||||| ||| |  | ||
Sbjct  7038  GAATGGG-ATTT--CCAGCGCTTCTAGGACCGACCGGCCCCTAGCCTCCAAACAAACAGT  6982

Query  618   TTT-AT--ACTTATCAGGTTGACCTCGGATCAGGTAGGGATACCCGCTGAACTTAA  670
               | |   |||| | |||||||||||||||||||||||||||||||||||||||||
Sbjct  6981  CCTGACGGACTTCTTAGGTTGACCTCGGATCAGGTAGGGATACCCGCTGAACTTAA  6926


 Score = 440 bits (238),  Expect = 3e-119
 Identities = 361/416 (87%), Gaps = 26/416 (6%)
 Strand=Plus/Minus

Query  263    GTCTGAGCGTTAGCAAGCAAAAATCAGTTAAAACTTTCAACAACGGATCTCTTGGTTCCG  322
              ||||||||| ||  ||||  |||||| |||||||||||||||||||||||||||||||||
Sbjct  16032  GTCTGAGCG-TATAAAGC--AAATCAATTAAAACTTTCAACAACGGATCTCTTGGTTCCG  15976

Query  323    GCATCGATGAAGAACGCAGCGAAATGCGATAAGTAATGTGAATTGCAGAATTCCGTGAAT  382
              ||||||||||||||||||||||||||||||||||||||||||||||||||||||||||||
Sbjct  15975  GCATCGATGAAGAACGCAGCGAAATGCGATAAGTAATGTGAATTGCAGAATTCCGTGAAT  15916

Query  383    CATCGAATCTTTGAACGCACATTGCGCCCCCTGGCATTCCGGGGGGCATGCCTGTTCGAG  442
              |||||||||||||||||||||||||||||||||| |||||||||||||||||||||||||
Sbjct  15915  CATCGAATCTTTGAACGCACATTGCGCCCCCTGGTATTCCGGGGGGCATGCCTGTTCGAG  15856

Query  443    CGTCATTTCAGCCCCTCAAGCCCGGCTTGTGTGATGGACGACCGTCCGGCGCCCCCGTCT  502
              |||||||||| ||| |||||||||||||||||||||||||| ||||| || |     | |
Sbjct  15855  CGTCATTTCAACCC-TCAAGCCCGGCTTGTGTGATGGACGAACGTCCTGC-C-----T-T  15804

Query  503    TTGGGGGTGCGGGACGCGCCCGAAAAGCAGTGGCCAGGCCGCGATTCCGGCTTCCTAGGC  562
              | |||   |||||||||| ||||||||||||||| ||||||||| | ||||  |||  ||
Sbjct  15803  TAGGG---GCGGGACGCGTCCGAAAAGCAGTGGCTAGGCCGCGACTTCGGCG-CCTGAGC  15748

Query  563    GAATGGGCAACAAACCAGCGCCTCCAGGACCGGCCG-CCC-TGGCCTC-AAA-AT-CTGT  617
              ||||||| |     ||||||| || ||||||| ||| ||| | ||||| ||| |  | ||
Sbjct  15747  GAATGGG-ATTT--CCAGCGCTTCTAGGACCGACCGGCCCCTAGCCTCCAAACAAACAGT  15691

Query  618    TTT-AT--ACTTATCAGGTTGACCTCGGATCAGGTAGGGATACCCGCTGAACTTAA  670
                | |   |||| | |||||||||||||||||||||||||||||||||||||||||
Sbjct  15690  CCTGACGGACTTCTTAGGTTGACCTCGGATCAGGTAGGGATACCCGCTGAACTTAA  15635


 Score = 440 bits (238),  Expect = 3e-119
 Identities = 361/416 (87%), Gaps = 26/416 (6%)
 Strand=Plus/Minus

Query  263    GTCTGAGCGTTAGCAAGCAAAAATCAGTTAAAACTTTCAACAACGGATCTCTTGGTTCCG  322
              ||||||||| ||  ||||  |||||| |||||||||||||||||||||||||||||||||
Sbjct  24741  GTCTGAGCG-TATAAAGC--AAATCAATTAAAACTTTCAACAACGGATCTCTTGGTTCCG  24685

Query  323    GCATCGATGAAGAACGCAGCGAAATGCGATAAGTAATGTGAATTGCAGAATTCCGTGAAT  382
              ||||||||||||||||||||||||||||||||||||||||||||||||||||||||||||
Sbjct  24684  GCATCGATGAAGAACGCAGCGAAATGCGATAAGTAATGTGAATTGCAGAATTCCGTGAAT  24625

Query  383    CATCGAATCTTTGAACGCACATTGCGCCCCCTGGCATTCCGGGGGGCATGCCTGTTCGAG  442
              |||||||||||||||||||||||||||||||||| |||||||||||||||||||||||||
Sbjct  24624  CATCGAATCTTTGAACGCACATTGCGCCCCCTGGTATTCCGGGGGGCATGCCTGTTCGAG  24565

Query  443    CGTCATTTCAGCCCCTCAAGCCCGGCTTGTGTGATGGACGACCGTCCGGCGCCCCCGTCT  502
              |||||||||| ||| |||||||||||||||||||||||||| ||||| || |     | |
Sbjct  24564  CGTCATTTCAACCC-TCAAGCCCGGCTTGTGTGATGGACGAACGTCCTGC-C-----T-T  24513

Query  503    TTGGGGGTGCGGGACGCGCCCGAAAAGCAGTGGCCAGGCCGCGATTCCGGCTTCCTAGGC  562
              | |||   |||||||||| ||||||||||||||| ||||||||| | ||||  |||  ||
Sbjct  24512  TAGGG---GCGGGACGCGTCCGAAAAGCAGTGGCTAGGCCGCGACTTCGGCG-CCTGAGC  24457

Query  563    GAATGGGCAACAAACCAGCGCCTCCAGGACCGGCCG-CCC-TGGCCTC-AAA-AT-CTGT  617
              ||||||| |     ||||||| || ||||||| ||| ||| | ||||| ||| |  | ||
Sbjct  24456  GAATGGG-ATTT--CCAGCGCTTCTAGGACCGACCGGCCCCTAGCCTCCAAACAAACAGT  24400

Query  618    TTT-AT--ACTTATCAGGTTGACCTCGGATCAGGTAGGGATACCCGCTGAACTTAA  670
                | |   |||| | |||||||||||||||||||||||||||||||||||||||||
Sbjct  24399  CCTGACGGACTTCTTAGGTTGACCTCGGATCAGGTAGGGATACCCGCTGAACTTAA  24344


 Score = 69.4 bits (37),  Expect = 1e-07
 Identities = 37/37 (100%), Gaps = 0/37 (0%)
 Strand=Plus/Minus

Query  1     CAAGGTTTCCGTAGGTGAACCTGCGGAAGGATCATTA  37
             |||||||||||||||||||||||||||||||||||||
Sbjct  7570  CAAGGTTTCCGTAGGTGAACCTGCGGAAGGATCATTA  7534


 Score = 69.4 bits (37),  Expect = 1e-07
 Identities = 37/37 (100%), Gaps = 0/37 (0%)
 Strand=Plus/Minus

Query  1      CAAGGTTTCCGTAGGTGAACCTGCGGAAGGATCATTA  37
              |||||||||||||||||||||||||||||||||||||
Sbjct  16279  CAAGGTTTCCGTAGGTGAACCTGCGGAAGGATCATTA  16243


 Score = 69.4 bits (37),  Expect = 1e-07
 Identities = 37/37 (100%), Gaps = 0/37 (0%)
 Strand=Plus/Minus

Query  1      CAAGGTTTCCGTAGGTGAACCTGCGGAAGGATCATTA  37
              |||||||||||||||||||||||||||||||||||||
Sbjct  24988  CAAGGTTTCCGTAGGTGAACCTGCGGAAGGATCATTA  24952


>NW_022983864.1 Arthroderma uncinatum strain CBS 119779 chromosome Unknown scaffold2, 
whole genome shotgun sequence
Length=6243361

 Score = 440 bits (238),  Expect = 3e-119
 Identities = 361/416 (87%), Gaps = 26/416 (6%)
 Strand=Plus/Minus

Query  263   GTCTGAGCGTTAGCAAGCAAAAATCAGTTAAAACTTTCAACAACGGATCTCTTGGTTCCG  322
             ||||||||| ||  ||||  |||||| |||||||||||||||||||||||||||||||||
Sbjct  7323  GTCTGAGCG-TATAAAGC--AAATCAATTAAAACTTTCAACAACGGATCTCTTGGTTCCG  7267

Query  323   GCATCGATGAAGAACGCAGCGAAATGCGATAAGTAATGTGAATTGCAGAATTCCGTGAAT  382
             ||||||||||||||||||||||||||||||||||||||||||||||||||||||||||||
Sbjct  7266  GCATCGATGAAGAACGCAGCGAAATGCGATAAGTAATGTGAATTGCAGAATTCCGTGAAT  7207

Query  383   CATCGAATCTTTGAACGCACATTGCGCCCCCTGGCATTCCGGGGGGCATGCCTGTTCGAG  442
             |||||||||||||||||||||||||||||||||| |||||||||||||||||||||||||
Sbjct  7206  CATCGAATCTTTGAACGCACATTGCGCCCCCTGGTATTCCGGGGGGCATGCCTGTTCGAG  7147

Query  443   CGTCATTTCAGCCCCTCAAGCCCGGCTTGTGTGATGGACGACCGTCCGGCGCCCCCGTCT  502
             |||||||||| ||| |||||||||||||||||||||||||| ||||| || |     | |
Sbjct  7146  CGTCATTTCAACCC-TCAAGCCCGGCTTGTGTGATGGACGAACGTCCTGC-C-----T-T  7095

Query  503   TTGGGGGTGCGGGACGCGCCCGAAAAGCAGTGGCCAGGCCGCGATTCCGGCTTCCTAGGC  562
             | |||   |||||||||| ||||||||||||||| ||||||||| | ||||  |||  ||
Sbjct  7094  TAGGG---GCGGGACGCGTCCGAAAAGCAGTGGCTAGGCCGCGACTTCGGCG-CCTGAGC  7039

Query  563   GAATGGGCAACAAACCAGCGCCTCCAGGACCGGCCG-CCC-TGGCCTC-AAA-AT-CTGT  617
             ||||||| |     ||||||| || ||||||| ||| ||| | ||||| ||| |  | ||
Sbjct  7038  GAATGGG-ATTT--CCAGCGCTTCTAGGACCGACCGGCCCCTAGCCTCCAAACAAACAGT  6982

Query  618   TTT-AT--ACTTATCAGGTTGACCTCGGATCAGGTAGGGATACCCGCTGAACTTAA  670
               | |   |||| | |||||||||||||||||||||||||||||||||||||||||
Sbjct  6981  CCTGACGGACTTCTTAGGTTGACCTCGGATCAGGTAGGGATACCCGCTGAACTTAA  6926


 Score = 440 bits (238),  Expect = 3e-119
 Identities = 361/416 (87%), Gaps = 26/416 (6%)
 Strand=Plus/Minus

Query  263    GTCTGAGCGTTAGCAAGCAAAAATCAGTTAAAACTTTCAACAACGGATCTCTTGGTTCCG  322
              ||||||||| ||  ||||  |||||| |||||||||||||||||||||||||||||||||
Sbjct  16032  GTCTGAGCG-TATAAAGC--AAATCAATTAAAACTTTCAACAACGGATCTCTTGGTTCCG  15976

Query  323    GCATCGATGAAGAACGCAGCGAAATGCGATAAGTAATGTGAATTGCAGAATTCCGTGAAT  382
              ||||||||||||||||||||||||||||||||||||||||||||||||||||||||||||
Sbjct  15975  GCATCGATGAAGAACGCAGCGAAATGCGATAAGTAATGTGAATTGCAGAATTCCGTGAAT  15916

Query  383    CATCGAATCTTTGAACGCACATTGCGCCCCCTGGCATTCCGGGGGGCATGCCTGTTCGAG  442
              |||||||||||||||||||||||||||||||||| |||||||||||||||||||||||||
Sbjct  15915  CATCGAATCTTTGAACGCACATTGCGCCCCCTGGTATTCCGGGGGGCATGCCTGTTCGAG  15856

Query  443    CGTCATTTCAGCCCCTCAAGCCCGGCTTGTGTGATGGACGACCGTCCGGCGCCCCCGTCT  502
              |||||||||| ||| |||||||||||||||||||||||||| ||||| || |     | |
Sbjct  15855  CGTCATTTCAACCC-TCAAGCCCGGCTTGTGTGATGGACGAACGTCCTGC-C-----T-T  15804

Query  503    TTGGGGGTGCGGGACGCGCCCGAAAAGCAGTGGCCAGGCCGCGATTCCGGCTTCCTAGGC  562
              | |||   |||||||||| ||||||||||||||| ||||||||| | ||||  |||  ||
Sbjct  15803  TAGGG---GCGGGACGCGTCCGAAAAGCAGTGGCTAGGCCGCGACTTCGGCG-CCTGAGC  15748

Query  563    GAATGGGCAACAAACCAGCGCCTCCAGGACCGGCCG-CCC-TGGCCTC-AAA-AT-CTGT  617
              ||||||| |     ||||||| || ||||||| ||| ||| | ||||| ||| |  | ||
Sbjct  15747  GAATGGG-ATTT--CCAGCGCTTCTAGGACCGACCGGCCCCTAGCCTCCAAACAAACAGT  15691

Query  618    TTT-AT--ACTTATCAGGTTGACCTCGGATCAGGTAGGGATACCCGCTGAACTTAA  670
                | |   |||| | |||||||||||||||||||||||||||||||||||||||||
Sbjct  15690  CCTGACGGACTTCTTAGGTTGACCTCGGATCAGGTAGGGATACCCGCTGAACTTAA  15635


 Score = 440 bits (238),  Expect = 3e-119
 Identities = 361/416 (87%), Gaps = 26/416 (6%)
 Strand=Plus/Minus

Query  263    GTCTGAGCGTTAGCAAGCAAAAATCAGTTAAAACTTTCAACAACGGATCTCTTGGTTCCG  322
              ||||||||| ||  ||||  |||||| |||||||||||||||||||||||||||||||||
Sbjct  24741  GTCTGAGCG-TATAAAGC--AAATCAATTAAAACTTTCAACAACGGATCTCTTGGTTCCG  24685

Query  323    GCATCGATGAAGAACGCAGCGAAATGCGATAAGTAATGTGAATTGCAGAATTCCGTGAAT  382
              ||||||||||||||||||||||||||||||||||||||||||||||||||||||||||||
Sbjct  24684  GCATCGATGAAGAACGCAGCGAAATGCGATAAGTAATGTGAATTGCAGAATTCCGTGAAT  24625

Query  383    CATCGAATCTTTGAACGCACATTGCGCCCCCTGGCATTCCGGGGGGCATGCCTGTTCGAG  442
              |||||||||||||||||||||||||||||||||| |||||||||||||||||||||||||
Sbjct  24624  CATCGAATCTTTGAACGCACATTGCGCCCCCTGGTATTCCGGGGGGCATGCCTGTTCGAG  24565

Query  443    CGTCATTTCAGCCCCTCAAGCCCGGCTTGTGTGATGGACGACCGTCCGGCGCCCCCGTCT  502
              |||||||||| ||| |||||||||||||||||||||||||| ||||| || |     | |
Sbjct  24564  CGTCATTTCAACCC-TCAAGCCCGGCTTGTGTGATGGACGAACGTCCTGC-C-----T-T  24513

Query  503    TTGGGGGTGCGGGACGCGCCCGAAAAGCAGTGGCCAGGCCGCGATTCCGGCTTCCTAGGC  562
              | |||   |||||||||| ||||||||||||||| ||||||||| | ||||  |||  ||
Sbjct  24512  TAGGG---GCGGGACGCGTCCGAAAAGCAGTGGCTAGGCCGCGACTTCGGCG-CCTGAGC  24457

Query  563    GAATGGGCAACAAACCAGCGCCTCCAGGACCGGCCG-CCC-TGGCCTC-AAA-AT-CTGT  617
              ||||||| |     ||||||| || ||||||| ||| ||| | ||||| ||| |  | ||
Sbjct  24456  GAATGGG-ATTT--CCAGCGCTTCTAGGACCGACCGGCCCCTAGCCTCCAAACAAACAGT  24400

Query  618    TTT-AT--ACTTATCAGGTTGACCTCGGATCAGGTAGGGATACCCGCTGAACTTAA  670
                | |   |||| | |||||||||||||||||||||||||||||||||||||||||
Sbjct  24399  CCTGACGGACTTCTTAGGTTGACCTCGGATCAGGTAGGGATACCCGCTGAACTTAA  24344


 Score = 69.4 bits (37),  Expect = 1e-07
 Identities = 37/37 (100%), Gaps = 0/37 (0%)
 Strand=Plus/Minus

Query  1     CAAGGTTTCCGTAGGTGAACCTGCGGAAGGATCATTA  37
             |||||||||||||||||||||||||||||||||||||
Sbjct  7570  CAAGGTTTCCGTAGGTGAACCTGCGGAAGGATCATTA  7534


 Score = 69.4 bits (37),  Expect = 1e-07
 Identities = 37/37 (100%), Gaps = 0/37 (0%)
 Strand=Plus/Minus

Query  1      CAAGGTTTCCGTAGGTGAACCTGCGGAAGGATCATTA  37
              |||||||||||||||||||||||||||||||||||||
Sbjct  16279  CAAGGTTTCCGTAGGTGAACCTGCGGAAGGATCATTA  16243


 Score = 69.4 bits (37),  Expect = 1e-07
 Identities = 37/37 (100%), Gaps = 0/37 (0%)
 Strand=Plus/Minus

Query  1      CAAGGTTTCCGTAGGTGAACCTGCGGAAGGATCATTA  37
              |||||||||||||||||||||||||||||||||||||
Sbjct  24988  CAAGGTTTCCGTAGGTGAACCTGCGGAAGGATCATTA  24952


>JWPT01000147.1 Onygena corvina strain CBS 281.48 contig147, whole genome shotgun 
sequence
Length=10177

 Score = 388 bits (210),  Expect = 9e-104
 Identities = 315/361 (87%), Gaps = 26/361 (7%)
 Strand=Plus/Minus

Query  212   CCGCGCCCGCCGGAGGACAGACGCaaaaaaaTTCTTTCAG--AAGAGCTGTCAGTCTGAG  269
             ||||||||||||| ||||||    | ||||| || || ||  || ||  ||  |||||||
Sbjct  6324  CCGCGCCCGCCGGTGGACAG--TTATAAAAA-TCATTTAGTTAAAAG--GT-TGTCTGAG  6271

Query  270   CGT-TAGCAAGCAAAAATCAGTTAAAACTTTCAACAACGGATCTCTTGGTTCCGGCATCG  328
             ||| ||  ||||  ||||||||||||||||||||||||||||||||||||||||||||||
Sbjct  6270  CGTATA-AAAGC--AAATCAGTTAAAACTTTCAACAACGGATCTCTTGGTTCCGGCATCG  6214

Query  329   ATGAAGAACGCAGCGAAATGCGATAAGTAATGTGAATTGCAGAATTCCGTGAATCATCGA  388
             ||||||||||||||||||||||||||||||||||||||||||||||||||||||||||||
Sbjct  6213  ATGAAGAACGCAGCGAAATGCGATAAGTAATGTGAATTGCAGAATTCCGTGAATCATCGA  6154

Query  389   ATCTTTGAACGCACATTGCGCCCCCTGGCATTCCGGGGGGCATGCCTGTTCGAGCGTCAT  448
             |||||||||||||||||||||||||||| |||||||||||||||||||||||||||||||
Sbjct  6153  ATCTTTGAACGCACATTGCGCCCCCTGGTATTCCGGGGGGCATGCCTGTTCGAGCGTCAT  6094

Query  449   TTCAGCCCCTCAAGCCCGGCTTGTGTGATGGACGACCGTCCGGCGCCCCCGTCTTTGGGG  508
             | || ||| |||||||||||||||||||||||||||||||| || |     | |  |   
Sbjct  6093  TGCAACCC-TCAAGCCCGGCTTGTGTGATGGACGACCGTCCAGC-C-----T-TACG---  6045

Query  509   GTGCGGGACGCGCCCGAAAAGCAGTGGCCAGGCCGCGATTCCGGCTTCCTAGGCGAATGG  568
               ||||||||||||||||| |||||||| ||||||||||||||||  |||  ||||||||
Sbjct  6044  --GCGGGACGCGCCCGAAATGCAGTGGCTAGGCCGCGATTCCGGCG-CCTGAGCGAATGG  5988

Query  569   G  569
             |
Sbjct  5987  G  5987


 Score = 76.8 bits (41),  Expect = 8e-10
 Identities = 41/41 (100%), Gaps = 0/41 (0%)
 Strand=Plus/Minus

Query  630   AGGTTGACCTCGGATCAGGTAGGGATACCCGCTGAACTTAA  670
             |||||||||||||||||||||||||||||||||||||||||
Sbjct  5892  AGGTTGACCTCGGATCAGGTAGGGATACCCGCTGAACTTAA  5852


 Score = 76.8 bits (41),  Expect = 8e-10
 Identities = 43/44 (98%), Gaps = 0/44 (0%)
 Strand=Plus/Minus

Query  1     CAAGGTTTCCGTAGGTGAACCTGCGGAAGGATCATTAGCGCGCA  44
             ||||||||||||||||||||||||||||||||||||| ||||||
Sbjct  6546  CAAGGTTTCCGTAGGTGAACCTGCGGAAGGATCATTAACGCGCA  6503


>JAGHLQ010000003.1 Monascus pilosus strain MS-1 Contig3, whole genome shotgun sequence
Length=3571402

 Score = 346 bits (187),  Expect = 6e-91
 Identities = 330/396 (83%), Gaps = 21/396 (5%)
 Strand=Plus/Plus

Query  283   AAATCAGTTAAAACTTTCAACAACGGATCTCTTGGTTCCGGCATCGATGAAGAACGCAGC  342
             ||||| ||||||||||||||||||||||||||||||||||||||||||||||||||||||
Sbjct  1030  AAATCGGTTAAAACTTTCAACAACGGATCTCTTGGTTCCGGCATCGATGAAGAACGCAGC  1089

Query  343   GAAATGCGATAAGTAATGTGAATTGCAGAATTCCGTGAATCATCGAATCTTTGAACGCAC  402
             ||||||||||||||||||||||||||||||||| ||||||||||||||||||||||||||
Sbjct  1090  GAAATGCGATAAGTAATGTGAATTGCAGAATTCAGTGAATCATCGAATCTTTGAACGCAC  1149

Query  403   ATTGCGCCCCCTGGCATTCCGGGGGGCATGCCTGTTCGAGCGTCATTTCAGCCCCTCAAG  462
             |||||||||||||| |||||||||||||||||||| ||||||||||| | ||||||||||
Sbjct  1150  ATTGCGCCCCCTGGTATTCCGGGGGGCATGCCTGTCCGAGCGTCATTACTGCCCCTCAAG  1209

Query  463   CCCGGCTTGTGTGATGGACGACCGTCCGGCGCCCCCGTCTTTGGGGGTGCGGGACGCGCC  522
             | ||||||||||| |||  | ||| ||| | ||  || ||  |||   | |||||| |||
Sbjct  1210  CGCGGCTTGTGTGTTGG--G-CCG-CCGTCCCCTGCGCCTCCGGGCAAGGGGGACGGGCC  1265

Query  523   CGAAAAGCAGTGGCCAGGCCGCGATTCCGGCTTCCTAG-GCGAATGGG-CAACAA-ACCA  579
             ||||| ||||||||   |||||| | |||| | ||| | ||| ||||| |      ||| 
Sbjct  1266  CGAAAGGCAGTGGCGGCGCCGCG-T-CCGG-T-CCTCGAGCGTATGGGGCTTTGTCACCC  1321

Query  580   GCGCCTCCAGGACCGGCCGC--CCTG-GCC-TCAA-AATCTGTTTTATACTTATCAGGTT  634
             || |    ||| | |||||   |||  ||| ||   || || |||| | |||   |||||
Sbjct  1322  GCTCAGT-AGGTCGGGCCGGGGCCTTTGCCCTCTCCAACCTTTTTT-TCCTT---AGGTT  1376

Query  635   GACCTCGGATCAGGTAGGGATACCCGCTGAACTTAA  670
             ||||||||||||||||||||||||||||||||||||
Sbjct  1377  GACCTCGGATCAGGTAGGGATACCCGCTGAACTTAA  1412


 Score = 69.4 bits (37),  Expect = 1e-07
 Identities = 37/37 (100%), Gaps = 0/37 (0%)
 Strand=Plus/Plus

Query  1    CAAGGTTTCCGTAGGTGAACCTGCGGAAGGATCATTA  37
            |||||||||||||||||||||||||||||||||||||
Sbjct  847  CAAGGTTTCCGTAGGTGAACCTGCGGAAGGATCATTA  883


>JAGHLQ010000011.1 Monascus pilosus strain MS-1 Contig11, whole genome shotgun sequence
Length=12765

 Score = 346 bits (187),  Expect = 6e-91
 Identities = 330/396 (83%), Gaps = 21/396 (5%)
 Strand=Plus/Minus

Query  283   AAATCAGTTAAAACTTTCAACAACGGATCTCTTGGTTCCGGCATCGATGAAGAACGCAGC  342
             ||||| ||||||||||||||||||||||||||||||||||||||||||||||||||||||
Sbjct  5442  AAATCGGTTAAAACTTTCAACAACGGATCTCTTGGTTCCGGCATCGATGAAGAACGCAGC  5383

Query  343   GAAATGCGATAAGTAATGTGAATTGCAGAATTCCGTGAATCATCGAATCTTTGAACGCAC  402
             ||||||||||||||||||||||||||||||||| ||||||||||||||||||||||||||
Sbjct  5382  GAAATGCGATAAGTAATGTGAATTGCAGAATTCAGTGAATCATCGAATCTTTGAACGCAC  5323

Query  403   ATTGCGCCCCCTGGCATTCCGGGGGGCATGCCTGTTCGAGCGTCATTTCAGCCCCTCAAG  462
             |||||||||||||| |||||||||||||||||||| ||||||||||| | ||||||||||
Sbjct  5322  ATTGCGCCCCCTGGTATTCCGGGGGGCATGCCTGTCCGAGCGTCATTACTGCCCCTCAAG  5263

Query  463   CCCGGCTTGTGTGATGGACGACCGTCCGGCGCCCCCGTCTTTGGGGGTGCGGGACGCGCC  522
             | ||||||||||| |||  | ||| ||| | ||  || ||  |||   | |||||| |||
Sbjct  5262  CGCGGCTTGTGTGTTGG--G-CCG-CCGTCCCCTGCGCCTCCGGGCAAGGGGGACGGGCC  5207

Query  523   CGAAAAGCAGTGGCCAGGCCGCGATTCCGGCTTCCTAG-GCGAATGGG-CAACAA-ACCA  579
             ||||| ||||||||   |||||| | |||| | ||| | ||| ||||| |      ||| 
Sbjct  5206  CGAAAGGCAGTGGCGGCGCCGCG-T-CCGG-T-CCTCGAGCGTATGGGGCTTTGTCACCC  5151

Query  580   GCGCCTCCAGGACCGGCCGC--CCTG-GCC-TCAA-AATCTGTTTTATACTTATCAGGTT  634
             || |    ||| | |||||   |||  ||| ||   || || |||| | |||   |||||
Sbjct  5150  GCTCAGT-AGGTCGGGCCGGGGCCTTTGCCCTCTCCAACCTTTTTT-TCCTT---AGGTT  5096

Query  635   GACCTCGGATCAGGTAGGGATACCCGCTGAACTTAA  670
             ||||||||||||||||||||||||||||||||||||
Sbjct  5095  GACCTCGGATCAGGTAGGGATACCCGCTGAACTTAA  5060


 Score = 69.4 bits (37),  Expect = 1e-07
 Identities = 39/40 (98%), Gaps = 0/40 (0%)
 Strand=Plus/Minus

Query  1     CAAGGTTTCCGTAGGTGAACCTGCGGAAGGATCATTAGCG  40
             ||||||||||||||||||||||||||||||||||||| ||
Sbjct  5625  CAAGGTTTCCGTAGGTGAACCTGCGGAAGGATCATTACCG  5586


>PSNO01000002.1 Monascus ruber strain FWB13 Scaffold2, whole genome shotgun sequence
Length=3579535

 Score = 346 bits (187),  Expect = 6e-91
 Identities = 330/396 (83%), Gaps = 21/396 (5%)
 Strand=Plus/Plus

Query  283    AAATCAGTTAAAACTTTCAACAACGGATCTCTTGGTTCCGGCATCGATGAAGAACGCAGC  342
              ||||| ||||||||||||||||||||||||||||||||||||||||||||||||||||||
Sbjct  10698  AAATCGGTTAAAACTTTCAACAACGGATCTCTTGGTTCCGGCATCGATGAAGAACGCAGC  10757

Query  343    GAAATGCGATAAGTAATGTGAATTGCAGAATTCCGTGAATCATCGAATCTTTGAACGCAC  402
              ||||||||||||||||||||||||||||||||| ||||||||||||||||||||||||||
Sbjct  10758  GAAATGCGATAAGTAATGTGAATTGCAGAATTCAGTGAATCATCGAATCTTTGAACGCAC  10817

Query  403    ATTGCGCCCCCTGGCATTCCGGGGGGCATGCCTGTTCGAGCGTCATTTCAGCCCCTCAAG  462
              |||||||||||||| |||||||||||||||||||| ||||||||||| | ||||||||||
Sbjct  10818  ATTGCGCCCCCTGGTATTCCGGGGGGCATGCCTGTCCGAGCGTCATTACTGCCCCTCAAG  10877

Query  463    CCCGGCTTGTGTGATGGACGACCGTCCGGCGCCCCCGTCTTTGGGGGTGCGGGACGCGCC  522
              | ||||||||||| |||  | ||| ||| | ||  || ||  |||   | |||||| |||
Sbjct  10878  CGCGGCTTGTGTGTTGG--G-CCG-CCGTCCCCTGCGCCTCCGGGCAAGGGGGACGGGCC  10933

Query  523    CGAAAAGCAGTGGCCAGGCCGCGATTCCGGCTTCCTAG-GCGAATGGG-CAACAA-ACCA  579
              ||||| ||||||||   |||||| | |||| | ||| | ||| ||||| |      ||| 
Sbjct  10934  CGAAAGGCAGTGGCGGCGCCGCG-T-CCGG-T-CCTCGAGCGTATGGGGCTTTGTCACCC  10989

Query  580    GCGCCTCCAGGACCGGCCGC--CCTG-GCC-TCAA-AATCTGTTTTATACTTATCAGGTT  634
              || |    ||| | |||||   |||  ||| ||   || || |||| | |||   |||||
Sbjct  10990  GCTCAGT-AGGTCGGGCCGGGGCCTTTGCCCTCTCCAACCTTTTTT-TCCTT---AGGTT  11044

Query  635    GACCTCGGATCAGGTAGGGATACCCGCTGAACTTAA  670
              ||||||||||||||||||||||||||||||||||||
Sbjct  11045  GACCTCGGATCAGGTAGGGATACCCGCTGAACTTAA  11080


 Score = 327 bits (177),  Expect = 2e-85
 Identities = 327/396 (83%), Gaps = 24/396 (6%)
 Strand=Plus/Plus

Query  283   AAATCAGTTAAAACTTTCAACAACGGATCTCTTGGTTCCGGCATCGATGAAGAACGCAGC  342
             ||||| |||||||||||| |||||||||||||||||||||||||||||||||||||||||
Sbjct  1964  AAATCGGTTAAAACTTTC-ACAACGGATCTCTTGGTTCCGGCATCGATGAAGAACGCAGC  2022

Query  343   GAAATGCGATAAGTAATGTGAATTGCAGAATTCCGTGAATCATCGAATCTTTGAACGCAC  402
             ||||||||||||||||||||||||||||||||| ||||||||||||||||||||||||||
Sbjct  2023  GAAATGCGATAAGTAATGTGAATTGCAGAATTCAGTGAATCATCGAATCTTTGAACGCAC  2082

Query  403   ATTGCGCCCCCTGGCATTCCGGGGGGCATGCCTGTTCGAGCGTCATTTCAGCCCCTCAAG  462
             |||||| ||||||| ||||| |||||||||||||| ||||||||||| | ||||||||||
Sbjct  2083  ATTGCG-CCCCTGGTATTCC-GGGGGCATGCCTGTCCGAGCGTCATTACTGCCCCTCAAG  2140

Query  463   CCCGGCTTGTGTGATGGACGACCGTCCGGCGCCCCCGTCTTTGGGGGTGCGGGACGCGCC  522
             | ||||||||||| |||  | ||| ||| | ||  || ||  |||   | |||||| |||
Sbjct  2141  CGCGGCTTGTGTGTTGG--G-CCG-CCGTCCCCTGCGCCTCCGGGCAAGGGGGACGGGCC  2196

Query  523   CGAAAAGCAGTGGCCAGGCCGCGATTCCGGCTTCCTAG-GCGAATGGG-CAACAA-ACCA  579
             ||||| ||||||||   |||||| | |||| | ||| | ||| ||||| |      ||| 
Sbjct  2197  CGAAAGGCAGTGGCGGCGCCGCG-T-CCGG-T-CCTCGAGCGTATGGGGCTTTGTCACCC  2252

Query  580   GCGCCTCCAGGACCGGCCGC--CCTG-GCC-TCAA-AATCTGTTTTATACTTATCAGGTT  634
             || |    ||| | |||||   |||  ||| ||   || || |||| | |||   |||||
Sbjct  2253  GCTCAGT-AGGTCGGGCCGGGGCCTTTGCCCTCTCCAACCTTTTTT-TCCTT---AGGTT  2307

Query  635   GACCTCGGATCAGGTAGGGATACCCGCTGAACTTAA  670
             ||||||||||||||||||||||||||||||||||||
Sbjct  2308  GACCTCGGATCAGGTAGGGATACCCGCTGAACTTAA  2343


 Score = 69.4 bits (37),  Expect = 1e-07
 Identities = 37/37 (100%), Gaps = 0/37 (0%)
 Strand=Plus/Plus

Query  1     CAAGGTTTCCGTAGGTGAACCTGCGGAAGGATCATTA  37
             |||||||||||||||||||||||||||||||||||||
Sbjct  1781  CAAGGTTTCCGTAGGTGAACCTGCGGAAGGATCATTA  1817


 Score = 69.4 bits (37),  Expect = 1e-07
 Identities = 37/37 (100%), Gaps = 0/37 (0%)
 Strand=Plus/Plus

Query  1      CAAGGTTTCCGTAGGTGAACCTGCGGAAGGATCATTA  37
              |||||||||||||||||||||||||||||||||||||
Sbjct  10515  CAAGGTTTCCGTAGGTGAACCTGCGGAAGGATCATTA  10551


>PSNO01000019.1 Monascus ruber strain FWB13 Scaffold19, whole genome shotgun 
sequence
Length=16019

 Score = 346 bits (187),  Expect = 6e-91
 Identities = 330/396 (83%), Gaps = 22/396 (6%)
 Strand=Plus/Minus

Query  283  AAATCAGTTAAAACTTTCAACAACGGATCTCTTGGTTCCGGCATCGATGAAGAACGCAGC  342
            ||||| ||||||||||||||||||||||||||||||||||||||||||||||||||||||
Sbjct  783  AAATCGGTTAAAACTTTCAACAACGGATCTCTTGGTTCCGGCATCGATGAAGAACGCAGC  724

Query  343  GAAATGCGATAAGTAATGTGAATTGCAGAATTCCGTGAATCATCGAATCTTTGAACGCAC  402
            ||||||||||||||||||||||||||||||||| ||||||||||||||||||||||||||
Sbjct  723  GAAATGCGATAAGTAATGTGAATTGCAGAATTCAGTGAATCATCGAATCTTTGAACGCAC  664

Query  403  ATTGCGCCCCCTGGCATTCCGGGGGGCATGCCTGTTCGAGCGTCATTTCAGCCCCTCAAG  462
            |||||||||||||| |||||||||||||||||||| ||||||||||| | ||||||||||
Sbjct  663  ATTGCGCCCCCTGGTATTCCGGGGGGCATGCCTGTCCGAGCGTCATTACTGCCCCTCAAG  604

Query  463  CCCGGCTTGTGTGATGGACGACCGTCCGGCGCCCCCGTCTTTGGGGGTGCGGGACGCGCC  522
            | ||||||||||| |||  | ||| ||| | ||  || ||  |||   | |||||| |||
Sbjct  603  CGCGGCTTGTGTGTTGG--G-CCG-CCGTCCCCTGCGCCTCCGGGCAAGGGGGACGGGCC  548

Query  523  CGAAAAGCAGTGGCCAG-GCCGCGATTCCGGCTTCCTAG-GCGAATGGG-CAACAA-ACC  578
            ||||| ||||||||  | |||||| | |||| | ||| | ||| ||||| |      |||
Sbjct  547  CGAAAGGCAGTGGCGGGCGCCGCG-T-CCGG-T-CCTCGAGCGTATGGGGCTTTGTCACC  492

Query  579  AGCGCCTCCAGGACCGGCCGC-CCTG-GCC-TCAA-AATCTGTTTTATACTTATCAGGTT  634
             || |    ||| | |||||  |||  ||| ||   || || |||| | |||   |||||
Sbjct  491  CGCTCAGT-AGGTCGGGCCGGGCCTTTGCCCTCTCCAACCTTTTTT-TCCTT---AGGTT  437

Query  635  GACCTCGGATCAGGTAGGGATACCCGCTGAACTTAA  670
            ||||||||||||| ||||||||||||||||||||||
Sbjct  436  GACCTCGGATCAG-TAGGGATACCCGCTGAACTTAA  402


 Score = 346 bits (187),  Expect = 6e-91
 Identities = 330/396 (83%), Gaps = 21/396 (5%)
 Strand=Plus/Minus

Query  283   AAATCAGTTAAAACTTTCAACAACGGATCTCTTGGTTCCGGCATCGATGAAGAACGCAGC  342
             ||||| ||||||||||||||||||||||||||||||||||||||||||||||||||||||
Sbjct  9511  AAATCGGTTAAAACTTTCAACAACGGATCTCTTGGTTCCGGCATCGATGAAGAACGCAGC  9452

Query  343   GAAATGCGATAAGTAATGTGAATTGCAGAATTCCGTGAATCATCGAATCTTTGAACGCAC  402
             ||||||||||||||||||||||||||||||||| ||||||||||||||||||||||||||
Sbjct  9451  GAAATGCGATAAGTAATGTGAATTGCAGAATTCAGTGAATCATCGAATCTTTGAACGCAC  9392

Query  403   ATTGCGCCCCCTGGCATTCCGGGGGGCATGCCTGTTCGAGCGTCATTTCAGCCCCTCAAG  462
             |||||||||||||| |||||||||||||||||||| ||||||||||| | ||||||||||
Sbjct  9391  ATTGCGCCCCCTGGTATTCCGGGGGGCATGCCTGTCCGAGCGTCATTACTGCCCCTCAAG  9332

Query  463   CCCGGCTTGTGTGATGGACGACCGTCCGGCGCCCCCGTCTTTGGGGGTGCGGGACGCGCC  522
             | ||||||||||| |||  | ||| ||| | ||  || ||  |||   | |||||| |||
Sbjct  9331  CGCGGCTTGTGTGTTGG--G-CCG-CCGTCCCCTGCGCCTCCGGGCAAGGGGGACGGGCC  9276

Query  523   CGAAAAGCAGTGGCCAGGCCGCGATTCCGGCTTCCTAG-GCGAATGGG-CAACAA-ACCA  579
             ||||| ||||||||   |||||| | |||| | ||| | ||| ||||| |      ||| 
Sbjct  9275  CGAAAGGCAGTGGCGGCGCCGCG-T-CCGG-T-CCTCGAGCGTATGGGGCTTTGTCACCC  9220

Query  580   GCGCCTCCAGGACCGGCCGC--CCTG-GCC-TCAA-AATCTGTTTTATACTTATCAGGTT  634
             || |    ||| | |||||   |||  ||| ||   || || |||| | |||   |||||
Sbjct  9219  GCTCAGT-AGGTCGGGCCGGGGCCTTTGCCCTCTCCAACCTTTTTT-TCCTT---AGGTT  9165

Query  635   GACCTCGGATCAGGTAGGGATACCCGCTGAACTTAA  670
             ||||||||||||||||||||||||||||||||||||
Sbjct  9164  GACCTCGGATCAGGTAGGGATACCCGCTGAACTTAA  9129


 Score = 69.4 bits (37),  Expect = 1e-07
 Identities = 39/40 (98%), Gaps = 0/40 (0%)
 Strand=Plus/Minus

Query  1    CAAGGTTTCCGTAGGTGAACCTGCGGAAGGATCATTAGCG  40
            ||||||||||||||||||||||||||||||||||||| ||
Sbjct  951  CAAGGTTTCCGTAGGTGAACCTGCGGAAGGATCATTACCG  912


 Score = 69.4 bits (37),  Expect = 1e-07
 Identities = 39/40 (98%), Gaps = 0/40 (0%)
 Strand=Plus/Minus

Query  1     CAAGGTTTCCGTAGGTGAACCTGCGGAAGGATCATTAGCG  40
             ||||||||||||||||||||||||||||||||||||| ||
Sbjct  9694  CAAGGTTTCCGTAGGTGAACCTGCGGAAGGATCATTACCG  9655


>PSNO01000017.1 Monascus ruber strain FWB13 Scaffold17, whole genome shotgun 
sequence
Length=17110

 Score = 346 bits (187),  Expect = 6e-91
 Identities = 330/396 (83%), Gaps = 21/396 (5%)
 Strand=Plus/Minus

Query  283   AAATCAGTTAAAACTTTCAACAACGGATCTCTTGGTTCCGGCATCGATGAAGAACGCAGC  342
             ||||| ||||||||||||||||||||||||||||||||||||||||||||||||||||||
Sbjct  8717  AAATCGGTTAAAACTTTCAACAACGGATCTCTTGGTTCCGGCATCGATGAAGAACGCAGC  8658

Query  343   GAAATGCGATAAGTAATGTGAATTGCAGAATTCCGTGAATCATCGAATCTTTGAACGCAC  402
             ||||||||||||||||||||||||||||||||| ||||||||||||||||||||||||||
Sbjct  8657  GAAATGCGATAAGTAATGTGAATTGCAGAATTCAGTGAATCATCGAATCTTTGAACGCAC  8598

Query  403   ATTGCGCCCCCTGGCATTCCGGGGGGCATGCCTGTTCGAGCGTCATTTCAGCCCCTCAAG  462
             |||||||||||||| |||||||||||||||||||| ||||||||||| | ||||||||||
Sbjct  8597  ATTGCGCCCCCTGGTATTCCGGGGGGCATGCCTGTCCGAGCGTCATTACTGCCCCTCAAG  8538

Query  463   CCCGGCTTGTGTGATGGACGACCGTCCGGCGCCCCCGTCTTTGGGGGTGCGGGACGCGCC  522
             | ||||||||||| |||  | ||| ||| | ||  || ||  |||   | |||||| |||
Sbjct  8537  CGCGGCTTGTGTGTTGG--G-CCG-CCGTCCCCTGCGCCTCCGGGCAAGGGGGACGGGCC  8482

Query  523   CGAAAAGCAGTGGCCAGGCCGCGATTCCGGCTTCCTAG-GCGAATGGG-CAACAA-ACCA  579
             ||||| ||||||||   |||||| | |||| | ||| | ||| ||||| |      ||| 
Sbjct  8481  CGAAAGGCAGTGGCGGCGCCGCG-T-CCGG-T-CCTCGAGCGTATGGGGCTTTGTCACCC  8426

Query  580   GCGCCTCCAGGACCGGCCGC--CCTG-GCC-TCAA-AATCTGTTTTATACTTATCAGGTT  634
             || |    ||| | |||||   |||  ||| ||   || || |||| | |||   |||||
Sbjct  8425  GCTCAGT-AGGTCGGGCCGGGGCCTTTGCCCTCTCCAACCTTTTTT-TCCTT---AGGTT  8371

Query  635   GACCTCGGATCAGGTAGGGATACCCGCTGAACTTAA  670
             ||||||||||||||||||||||||||||||||||||
Sbjct  8370  GACCTCGGATCAGGTAGGGATACCCGCTGAACTTAA  8335


 Score = 76.8 bits (41),  Expect = 8e-10
 Identities = 41/41 (100%), Gaps = 0/41 (0%)
 Strand=Plus/Minus

Query  630    AGGTTGACCTCGGATCAGGTAGGGATACCCGCTGAACTTAA  670
              |||||||||||||||||||||||||||||||||||||||||
Sbjct  17091  AGGTTGACCTCGGATCAGGTAGGGATACCCGCTGAACTTAA  17051


 Score = 69.4 bits (37),  Expect = 1e-07
 Identities = 39/40 (98%), Gaps = 0/40 (0%)
 Strand=Plus/Minus

Query  1    CAAGGTTTCCGTAGGTGAACCTGCGGAAGGATCATTAGCG  40
            ||||||||||||||||||||||||||||||||||||| ||
Sbjct  156  CAAGGTTTCCGTAGGTGAACCTGCGGAAGGATCATTACCG  117


 Score = 69.4 bits (37),  Expect = 1e-07
 Identities = 39/40 (98%), Gaps = 0/40 (0%)
 Strand=Plus/Minus

Query  1     CAAGGTTTCCGTAGGTGAACCTGCGGAAGGATCATTAGCG  40
             ||||||||||||||||||||||||||||||||||||| ||
Sbjct  8900  CAAGGTTTCCGTAGGTGAACCTGCGGAAGGATCATTACCG  8861


>PSNO01000015.1 Monascus ruber strain FWB13 Scaffold15, whole genome shotgun 
sequence
Length=22525

 Score = 346 bits (187),  Expect = 6e-91
 Identities = 330/396 (83%), Gaps = 21/396 (5%)
 Strand=Plus/Plus

Query  283    AAATCAGTTAAAACTTTCAACAACGGATCTCTTGGTTCCGGCATCGATGAAGAACGCAGC  342
              ||||| ||||||||||||||||||||||||||||||||||||||||||||||||||||||
Sbjct  11269  AAATCGGTTAAAACTTTCAACAACGGATCTCTTGGTTCCGGCATCGATGAAGAACGCAGC  11328

Query  343    GAAATGCGATAAGTAATGTGAATTGCAGAATTCCGTGAATCATCGAATCTTTGAACGCAC  402
              ||||||||||||||||||||||||||||||||| ||||||||||||||||||||||||||
Sbjct  11329  GAAATGCGATAAGTAATGTGAATTGCAGAATTCAGTGAATCATCGAATCTTTGAACGCAC  11388

Query  403    ATTGCGCCCCCTGGCATTCCGGGGGGCATGCCTGTTCGAGCGTCATTTCAGCCCCTCAAG  462
              |||||||||||||| |||||||||||||||||||| ||||||||||| | ||||||||||
Sbjct  11389  ATTGCGCCCCCTGGTATTCCGGGGGGCATGCCTGTCCGAGCGTCATTACTGCCCCTCAAG  11448

Query  463    CCCGGCTTGTGTGATGGACGACCGTCCGGCGCCCCCGTCTTTGGGGGTGCGGGACGCGCC  522
              | ||||||||||| |||  | ||| ||| | ||  || ||  |||   | |||||| |||
Sbjct  11449  CGCGGCTTGTGTGTTGG--G-CCG-CCGTCCCCTGCGCCTCCGGGCAAGGGGGACGGGCC  11504

Query  523    CGAAAAGCAGTGGCCAGGCCGCGATTCCGGCTTCCTAG-GCGAATGGG-CAACAA-ACCA  579
              ||||| ||||||||   |||||| | |||| | ||| | ||| ||||| |      ||| 
Sbjct  11505  CGAAAGGCAGTGGCGGCGCCGCG-T-CCGG-T-CCTCGAGCGTATGGGGCTTTGTCACCC  11560

Query  580    GCGCCTCCAGGACCGGCCGC--CCTG-GCC-TCAA-AATCTGTTTTATACTTATCAGGTT  634
              || |    ||| | |||||   |||  ||| ||   || || |||| | |||   |||||
Sbjct  11561  GCTCAGT-AGGTCGGGCCGGGGCCTTTGCCCTCTCCAACCTTTTTT-TCCTT---AGGTT  11615

Query  635    GACCTCGGATCAGGTAGGGATACCCGCTGAACTTAA  670
              ||||||||||||||||||||||||||||||||||||
Sbjct  11616  GACCTCGGATCAGGTAGGGATACCCGCTGAACTTAA  11651


 Score = 340 bits (184),  Expect = 3e-89
 Identities = 329/396 (83%), Gaps = 21/396 (5%)
 Strand=Plus/Plus

Query  283    AAATCAGTTAAAACTTTCAACAACGGATCTCTTGGTTCCGGCATCGATGAAGAACGCAGC  342
              ||||| ||||||||||||||||||||||||||||||||||||||||||||||||||||||
Sbjct  20016  AAATCGGTTAAAACTTTCAACAACGGATCTCTTGGTTCCGGCATCGATGAAGAACGCAGC  20075

Query  343    GAAATGCGATAAGTAATGTGAATTGCAGAATTCCGTGAATCATCGAATCTTTGAACGCAC  402
              ||||||||||||||||||||||||||||||||| ||||||||||||||||||||||||||
Sbjct  20076  GAAATGCGATAAGTAATGTGAATTGCAGAATTCAGTGAATCATCGAATCTTTGAACGCAC  20135

Query  403    ATTGCGCCCCCTGGCATTCCGGGGGGCATGCCTGTTCGAGCGTCATTTCAGCCCCTCAAG  462
              |||||||||||||| ||||| |||||||||||||| ||||||||||| | ||||||||||
Sbjct  20136  ATTGCGCCCCCTGGTATTCC-GGGGGCATGCCTGTCCGAGCGTCATTACTGCCCCTCAAG  20194

Query  463    CCCGGCTTGTGTGATGGACGACCGTCCGGCGCCCCCGTCTTTGGGGGTGCGGGACGCGCC  522
              | ||||||||||| |||  | ||| ||| | ||  || ||  |||   | |||||| |||
Sbjct  20195  CGCGGCTTGTGTGTTGG--G-CCG-CCGTCCCCTGCGCCTCCGGGCAAGGGGGACGGGCC  20250

Query  523    CGAAAAGCAGTGGCCAGGCCGCGATTCCGGCTTCCTAG-GCGAATGGG-CAACAA-ACCA  579
              ||||| ||||||||   |||||| | |||| | ||| | ||| ||||| |      ||| 
Sbjct  20251  CGAAAGGCAGTGGCGGCGCCGCG-T-CCGG-T-CCTCGAGCGTATGGGGCTTTGTCACCC  20306

Query  580    GCGCCTCCAGGACCGGCCGC--CCTG-GCC-TCAA-AATCTGTTTTATACTTATCAGGTT  634
              || |    ||| | |||||   |||  ||| ||   || || |||| | |||   |||||
Sbjct  20307  GCTCAGT-AGGTCGGGCCGGGGCCTTTGCCCTCTCCAACCTTTTTTTTCCTT---AGGTT  20362

Query  635    GACCTCGGATCAGGTAGGGATACCCGCTGAACTTAA  670
              ||||||||||||||||||||||||||||||||||||
Sbjct  20363  GACCTCGGATCAGGTAGGGATACCCGCTGAACTTAA  20398


 Score = 339 bits (183),  Expect = 9e-89
 Identities = 329/396 (83%), Gaps = 23/396 (6%)
 Strand=Plus/Plus

Query  283   AAATCAGTTAAAACTTTCAACAACGGATCTCTTGGTTCCGGCATCGATGAAGAACGCAGC  342
             ||||| ||||||||||||||||||||||||||||||||||||||||||||||||||||||
Sbjct  2557  AAATCGGTTAAAACTTTCAACAACGGATCTCTTGGTTCCGGCATCGATGAAGAACGCAGC  2616

Query  343   GAAATGCGATAAGTAATGTGAATTGCAGAATTCCGTGAATCATCGAATCTTTGAACGCAC  402
             ||||||||||||||||||||||||||||||||| ||||||||||||||||||||||||||
Sbjct  2617  GAAATGCGATAAGTAATGTGAATTGCAGAATTCAGTGAATCATCGAATCTTTGAACGCAC  2676

Query  403   ATTGCGCCCCCTGGCATTCCGGGGGGCATGCCTGTTCGAGCGTCATTTCAGCCCCTCAAG  462
             |||||||||||||| ||||| |||||||||||||| ||||||||||| | ||||||||||
Sbjct  2677  ATTGCGCCCCCTGGTATTCC-GGGGGCATGCCTGTCCGAGCGTCATTACTGCCCCTCAAG  2735

Query  463   CCCGGCTTGTGTGATGGACGACCGTCCGGCGCCCCCGTCTTTGGGGGTGCGGGACGCGCC  522
             | ||||||||||| |||  | ||| ||| | ||  || ||  |||   | |||||| |||
Sbjct  2736  CGCGGCTTGTGTGTTGG--G-CCG-CCGTCCCCTGCGCCTCCGGGCAAGGGGGACGGGCC  2791

Query  523   CGAAAAGCAGTGGCCAGGCCGCGATTCCGGCTTCCTAG-GCGAATGGG-CAACAA-ACCA  579
             ||||| ||||||||   |||||| | |||| | ||| | ||| ||||| |      ||| 
Sbjct  2792  CGAAAGGCAGTGGCGGCGCCGCG-T-CCGG-T-CCTCGAGCGTATGGGGCTTTGTCACCC  2847

Query  580   GCGCCTCCAGGACCGGCCGC--CCTG-GCC-TCAA-AATCTGTTTTATACTTATCAGGTT  634
             || |    ||| | |||||   |||  ||| ||   || || |||| | |||   |||||
Sbjct  2848  GCTCAGT-AGGTCGGGCCGGGGCCTTTGCCCTCTCCAACCT-TTTT-TCCTT---AGGTT  2901

Query  635   GACCTCGGATCAGGTAGGGATACCCGCTGAACTTAA  670
             ||||||||||||||||||||||||||||||||||||
Sbjct  2902  GACCTCGGATCAGGTAGGGATACCCGCTGAACTTAA  2937


 Score = 69.4 bits (37),  Expect = 1e-07
 Identities = 37/37 (100%), Gaps = 0/37 (0%)
 Strand=Plus/Plus

Query  1     CAAGGTTTCCGTAGGTGAACCTGCGGAAGGATCATTA  37
             |||||||||||||||||||||||||||||||||||||
Sbjct  2375  CAAGGTTTCCGTAGGTGAACCTGCGGAAGGATCATTA  2411


 Score = 69.4 bits (37),  Expect = 1e-07
 Identities = 37/37 (100%), Gaps = 0/37 (0%)
 Strand=Plus/Plus

Query  1      CAAGGTTTCCGTAGGTGAACCTGCGGAAGGATCATTA  37
              |||||||||||||||||||||||||||||||||||||
Sbjct  11086  CAAGGTTTCCGTAGGTGAACCTGCGGAAGGATCATTA  11122


 Score = 69.4 bits (37),  Expect = 1e-07
 Identities = 37/37 (100%), Gaps = 0/37 (0%)
 Strand=Plus/Plus

Query  1      CAAGGTTTCCGTAGGTGAACCTGCGGAAGGATCATTA  37
              |||||||||||||||||||||||||||||||||||||
Sbjct  19834  CAAGGTTTCCGTAGGTGAACCTGCGGAAGGATCATTA  19870


>PSNO01000014.1 Monascus ruber strain FWB13 Scaffold14, whole genome shotgun 
sequence
Length=24465

 Score = 346 bits (187),  Expect = 6e-91
 Identities = 330/396 (83%), Gaps = 21/396 (5%)
 Strand=Plus/Plus

Query  283   AAATCAGTTAAAACTTTCAACAACGGATCTCTTGGTTCCGGCATCGATGAAGAACGCAGC  342
             ||||| ||||||||||||||||||||||||||||||||||||||||||||||||||||||
Sbjct  4608  AAATCGGTTAAAACTTTCAACAACGGATCTCTTGGTTCCGGCATCGATGAAGAACGCAGC  4667

Query  343   GAAATGCGATAAGTAATGTGAATTGCAGAATTCCGTGAATCATCGAATCTTTGAACGCAC  402
             ||||||||||||||||||||||||||||||||| ||||||||||||||||||||||||||
Sbjct  4668  GAAATGCGATAAGTAATGTGAATTGCAGAATTCAGTGAATCATCGAATCTTTGAACGCAC  4727

Query  403   ATTGCGCCCCCTGGCATTCCGGGGGGCATGCCTGTTCGAGCGTCATTTCAGCCCCTCAAG  462
             |||||||||||||| |||||||||||||||||||| ||||||||||| | ||||||||||
Sbjct  4728  ATTGCGCCCCCTGGTATTCCGGGGGGCATGCCTGTCCGAGCGTCATTACTGCCCCTCAAG  4787

Query  463   CCCGGCTTGTGTGATGGACGACCGTCCGGCGCCCCCGTCTTTGGGGGTGCGGGACGCGCC  522
             | ||||||||||| |||  | ||| ||| | ||  || ||  |||   | |||||| |||
Sbjct  4788  CGCGGCTTGTGTGTTGG--G-CCG-CCGTCCCCTGCGCCTCCGGGCAAGGGGGACGGGCC  4843

Query  523   CGAAAAGCAGTGGCCAGGCCGCGATTCCGGCTTCCTAG-GCGAATGGG-CAACAA-ACCA  579
             ||||| ||||||||   |||||| | |||| | ||| | ||| ||||| |      ||| 
Sbjct  4844  CGAAAGGCAGTGGCGGCGCCGCG-T-CCGG-T-CCTCGAGCGTATGGGGCTTTGTCACCC  4899

Query  580   GCGCCTCCAGGACCGGCCGC--CCTG-GCC-TCAA-AATCTGTTTTATACTTATCAGGTT  634
             || |    ||| | |||||   |||  ||| ||   || || |||| | |||   |||||
Sbjct  4900  GCTCAGT-AGGTCGGGCCGGGGCCTTTGCCCTCTCCAACCTTTTTT-TCCTT---AGGTT  4954

Query  635   GACCTCGGATCAGGTAGGGATACCCGCTGAACTTAA  670
             ||||||||||||||||||||||||||||||||||||
Sbjct  4955  GACCTCGGATCAGGTAGGGATACCCGCTGAACTTAA  4990


 Score = 346 bits (187),  Expect = 6e-91
 Identities = 330/396 (83%), Gaps = 21/396 (5%)
 Strand=Plus/Plus

Query  283    AAATCAGTTAAAACTTTCAACAACGGATCTCTTGGTTCCGGCATCGATGAAGAACGCAGC  342
              ||||| ||||||||||||||||||||||||||||||||||||||||||||||||||||||
Sbjct  13359  AAATCGGTTAAAACTTTCAACAACGGATCTCTTGGTTCCGGCATCGATGAAGAACGCAGC  13418

Query  343    GAAATGCGATAAGTAATGTGAATTGCAGAATTCCGTGAATCATCGAATCTTTGAACGCAC  402
              ||||||||||||||||||||||||||||||||| ||||||||||||||||||||||||||
Sbjct  13419  GAAATGCGATAAGTAATGTGAATTGCAGAATTCAGTGAATCATCGAATCTTTGAACGCAC  13478

Query  403    ATTGCGCCCCCTGGCATTCCGGGGGGCATGCCTGTTCGAGCGTCATTTCAGCCCCTCAAG  462
              |||||||||||||| |||||||||||||||||||| ||||||||||| | ||||||||||
Sbjct  13479  ATTGCGCCCCCTGGTATTCCGGGGGGCATGCCTGTCCGAGCGTCATTACTGCCCCTCAAG  13538

Query  463    CCCGGCTTGTGTGATGGACGACCGTCCGGCGCCCCCGTCTTTGGGGGTGCGGGACGCGCC  522
              | ||||||||||| |||  | ||| ||| | ||  || ||  |||   | |||||| |||
Sbjct  13539  CGCGGCTTGTGTGTTGG--G-CCG-CCGTCCCCTGCGCCTCCGGGCAAGGGGGACGGGCC  13594

Query  523    CGAAAAGCAGTGGCCAGGCCGCGATTCCGGCTTCCTAG-GCGAATGGG-CAACAA-ACCA  579
              ||||| ||||||||   |||||| | |||| | ||| | ||| ||||| |      ||| 
Sbjct  13595  CGAAAGGCAGTGGCGGCGCCGCG-T-CCGG-T-CCTCGAGCGTATGGGGCTTTGTCACCC  13650

Query  580    GCGCCTCCAGGACCGGCCGC--CCTG-GCC-TCAA-AATCTGTTTTATACTTATCAGGTT  634
              || |    ||| | |||||   |||  ||| ||   || || |||| | |||   |||||
Sbjct  13651  GCTCAGT-AGGTCGGGCCGGGGCCTTTGCCCTCTCCAACCTTTTTT-TCCTT---AGGTT  13705

Query  635    GACCTCGGATCAGGTAGGGATACCCGCTGAACTTAA  670
              ||||||||||||||||||||||||||||||||||||
Sbjct  13706  GACCTCGGATCAGGTAGGGATACCCGCTGAACTTAA  13741


 Score = 346 bits (187),  Expect = 6e-91
 Identities = 330/396 (83%), Gaps = 21/396 (5%)
 Strand=Plus/Plus

Query  283    AAATCAGTTAAAACTTTCAACAACGGATCTCTTGGTTCCGGCATCGATGAAGAACGCAGC  342
              ||||| ||||||||||||||||||||||||||||||||||||||||||||||||||||||
Sbjct  22108  AAATCGGTTAAAACTTTCAACAACGGATCTCTTGGTTCCGGCATCGATGAAGAACGCAGC  22167

Query  343    GAAATGCGATAAGTAATGTGAATTGCAGAATTCCGTGAATCATCGAATCTTTGAACGCAC  402
              ||||||||||||||||||||||||||||||||| ||||||||||||||||||||||||||
Sbjct  22168  GAAATGCGATAAGTAATGTGAATTGCAGAATTCAGTGAATCATCGAATCTTTGAACGCAC  22227

Query  403    ATTGCGCCCCCTGGCATTCCGGGGGGCATGCCTGTTCGAGCGTCATTTCAGCCCCTCAAG  462
              |||||||||||||| |||||||||||||||||||| ||||||||||| | ||||||||||
Sbjct  22228  ATTGCGCCCCCTGGTATTCCGGGGGGCATGCCTGTCCGAGCGTCATTACTGCCCCTCAAG  22287

Query  463    CCCGGCTTGTGTGATGGACGACCGTCCGGCGCCCCCGTCTTTGGGGGTGCGGGACGCGCC  522
              | ||||||||||| |||  | ||| ||| | ||  || ||  |||   | |||||| |||
Sbjct  22288  CGCGGCTTGTGTGTTGG--G-CCG-CCGTCCCCTGCGCCTCCGGGCAAGGGGGACGGGCC  22343

Query  523    CGAAAAGCAGTGGCCAGGCCGCGATTCCGGCTTCCTAG-GCGAATGGG-CAACAA-ACCA  579
              ||||| ||||||||   |||||| | |||| | ||| | ||| ||||| |      ||| 
Sbjct  22344  CGAAAGGCAGTGGCGGCGCCGCG-T-CCGG-T-CCTCGAGCGTATGGGGCTTTGTCACCC  22399

Query  580    GCGCCTCCAGGACCGGCCGC--CCTG-GCC-TCAA-AATCTGTTTTATACTTATCAGGTT  634
              || |    ||| | |||||   |||  ||| ||   || || |||| | |||   |||||
Sbjct  22400  GCTCAGT-AGGTCGGGCCGGGGCCTTTGCCCTCTCCAACCTTTTTT-TCCTT---AGGTT  22454

Query  635    GACCTCGGATCAGGTAGGGATACCCGCTGAACTTAA  670
              ||||||||||||||||||||||||||||||||||||
Sbjct  22455  GACCTCGGATCAGGTAGGGATACCCGCTGAACTTAA  22490


 Score = 69.4 bits (37),  Expect = 1e-07
 Identities = 37/37 (100%), Gaps = 0/37 (0%)
 Strand=Plus/Plus

Query  1     CAAGGTTTCCGTAGGTGAACCTGCGGAAGGATCATTA  37
             |||||||||||||||||||||||||||||||||||||
Sbjct  4426  CAAGGTTTCCGTAGGTGAACCTGCGGAAGGATCATTA  4462


 Score = 69.4 bits (37),  Expect = 1e-07
 Identities = 37/37 (100%), Gaps = 0/37 (0%)
 Strand=Plus/Plus

Query  1      CAAGGTTTCCGTAGGTGAACCTGCGGAAGGATCATTA  37
              |||||||||||||||||||||||||||||||||||||
Sbjct  13176  CAAGGTTTCCGTAGGTGAACCTGCGGAAGGATCATTA  13212


 Score = 69.4 bits (37),  Expect = 1e-07
 Identities = 37/37 (100%), Gaps = 0/37 (0%)
 Strand=Plus/Plus

Query  1      CAAGGTTTCCGTAGGTGAACCTGCGGAAGGATCATTA  37
              |||||||||||||||||||||||||||||||||||||
Sbjct  21925  CAAGGTTTCCGTAGGTGAACCTGCGGAAGGATCATTA  21961


>JAMAGU010000120.1 Talaromyces sp. PF30-5 strain S1602 ctg_121, whole genome shotgun 
sequence
Length=8348

 Score = 344 bits (186),  Expect = 2e-90
 Identities = 361/438 (82%), Gaps = 41/438 (9%)
 Strand=Plus/Plus

Query  245   CTTTCAGAAGAGCTGTCAGTCTGAGCG-TTAGCAAGCAAAAATCAGTTAAAACTTTCAAC  303
             || || |||||  |||| |||||||||  ||||  | |||||| ||||||||||||||||
Sbjct  7830  CTGTCTGAAGA-TTGTC-GTCTGAGCGAATAGC--G-AAAAATAAGTTAAAACTTTCAAC  7884

Query  304   AACGGATCTCTTGGTTCCGGCATCGATGAAGAACGCAGCGAAATGCGATAAGTAATGTGA  363
             ||||||||||||||||||||||||||||||||||||||||||||||||||| ||||||||
Sbjct  7885  AACGGATCTCTTGGTTCCGGCATCGATGAAGAACGCAGCGAAATGCGATAACTAATGTGA  7944

Query  364   ATTGCAGAATTCCGTGAATCATCGAATCTTTGAACGCACATTGCGCCCCCTGGCATTCCG  423
             |||||||||||| |||||||||||| ||||||||||||||||||||||||||| ||||||
Sbjct  7945  ATTGCAGAATTCAGTGAATCATCGAGTCTTTGAACGCACATTGCGCCCCCTGGTATTCCG  8004

Query  424   GGGGGCATGCCTGTTCGAGCGTCATTTCAGCCCCTCAAGCCCGGCTTGTGTGATGGACGA  483
             |||||||||||||| ||||||||||| | | ||||||||||||||||||||| |||  | 
Sbjct  8005  GGGGGCATGCCTGTCCGAGCGTCATTGCTG-CCCTCAAGCCCGGCTTGTGTGTTGG--G-  8060

Query  484   CCGTCCGGCGCCCCCGTCTTTGGGGGTGCGGGACGCGCCCGAAAAGCAGTGGCCAGGC-C  542
             ||| ||| | |||||  |||   |||   |||||| |||||||| |||| |||  ||| |
Sbjct  8061  CCG-CCGTC-CCCCC--CTTCCCGGG---GGGACGGGCCCGAAAGGCAGCGGC--GGCAC  8111

Query  543   -GCGATTCCGGCTTCCTAG-GCGAATGGGCAACAA--ACCAGCGCCTCCAGGACCGGCCG  598
              ||| | |||| | ||| | ||| |||||   |    ||| ||  || |||| |||||||
Sbjct  8112  CGCG-T-CCGG-T-CCTCGAGCGTATGGGGCTCTGTCACCCGCT-CTGCAGGCCCGGCCG  8166

Query  599   -C-CCTG--G-CCTCAAA-ATCTGTTTTATACTTATCAGGTTGACCTCGGATCAGGTAGG  652
              | || |  | || | |  |||  |||| |  |  |||||||||||||||||||||||||
Sbjct  8167  GCGCCAGCCGACCCCCATCATCC-TTTT-T--T--TCAGGTTGACCTCGGATCAGGTAGG  8220

Query  653   GATACCCGCTGAACTTAA  670
             ||||||||||||||||||
Sbjct  8221  GATACCCGCTGAACTTAA  8238


 Score = 69.4 bits (37),  Expect = 1e-07
 Identities = 37/37 (100%), Gaps = 0/37 (0%)
 Strand=Plus/Plus

Query  1     CAAGGTTTCCGTAGGTGAACCTGCGGAAGGATCATTA  37
             |||||||||||||||||||||||||||||||||||||
Sbjct  7661  CAAGGTTTCCGTAGGTGAACCTGCGGAAGGATCATTA  7697


>JAMAGV010000048.1 Talaromyces sp. PT3601 strain M1327 ctg_48, whole genome shotgun 
sequence
Length=8315

 Score = 344 bits (186),  Expect = 2e-90
 Identities = 361/438 (82%), Gaps = 41/438 (9%)
 Strand=Plus/Plus

Query  245   CTTTCAGAAGAGCTGTCAGTCTGAGCG-TTAGCAAGCAAAAATCAGTTAAAACTTTCAAC  303
             || || |||||  |||| |||||||||  ||||  | |||||| ||||||||||||||||
Sbjct  2962  CTGTCTGAAGA-TTGTC-GTCTGAGCGAATAGC--G-AAAAATAAGTTAAAACTTTCAAC  3016

Query  304   AACGGATCTCTTGGTTCCGGCATCGATGAAGAACGCAGCGAAATGCGATAAGTAATGTGA  363
             ||||||||||||||||||||||||||||||||||||||||||||||||||| ||||||||
Sbjct  3017  AACGGATCTCTTGGTTCCGGCATCGATGAAGAACGCAGCGAAATGCGATAACTAATGTGA  3076

Query  364   ATTGCAGAATTCCGTGAATCATCGAATCTTTGAACGCACATTGCGCCCCCTGGCATTCCG  423
             |||||||||||| |||||||||||| ||||||||||||||||||||||||||| ||||||
Sbjct  3077  ATTGCAGAATTCAGTGAATCATCGAGTCTTTGAACGCACATTGCGCCCCCTGGTATTCCG  3136

Query  424   GGGGGCATGCCTGTTCGAGCGTCATTTCAGCCCCTCAAGCCCGGCTTGTGTGATGGACGA  483
             |||||||||||||| ||||||||||| | | ||||||||||||||||||||| |||  | 
Sbjct  3137  GGGGGCATGCCTGTCCGAGCGTCATTGCTG-CCCTCAAGCCCGGCTTGTGTGTTGG--G-  3192

Query  484   CCGTCCGGCGCCCCCGTCTTTGGGGGTGCGGGACGCGCCCGAAAAGCAGTGGCCAGGC-C  542
             ||| ||| | |||||  |||   |||   |||||| |||||||| |||| |||  ||| |
Sbjct  3193  CCG-CCGTC-CCCCC--CTTCCCGGG---GGGACGGGCCCGAAAGGCAGCGGC--GGCAC  3243

Query  543   -GCGATTCCGGCTTCCTAG-GCGAATGGGCAACAA--ACCAGCGCCTCCAGGACCGGCCG  598
              ||| | |||| | ||| | ||| |||||   |    ||| ||  || |||| |||||||
Sbjct  3244  CGCG-T-CCGG-T-CCTCGAGCGTATGGGGCTCTGTCACCCGCT-CTGCAGGCCCGGCCG  3298

Query  599   -C-CCTG--G-CCTCAAA-ATCTGTTTTATACTTATCAGGTTGACCTCGGATCAGGTAGG  652
              | || |  | || | |  |||  |||| |  |  |||||||||||||||||||||||||
Sbjct  3299  GCGCCAGCCGACCCCCATCATCC-TTTT-T--T--TCAGGTTGACCTCGGATCAGGTAGG  3352

Query  653   GATACCCGCTGAACTTAA  670
             ||||||||||||||||||
Sbjct  3353  GATACCCGCTGAACTTAA  3370


 Score = 69.4 bits (37),  Expect = 1e-07
 Identities = 37/37 (100%), Gaps = 0/37 (0%)
 Strand=Plus/Plus

Query  1     CAAGGTTTCCGTAGGTGAACCTGCGGAAGGATCATTA  37
             |||||||||||||||||||||||||||||||||||||
Sbjct  2793  CAAGGTTTCCGTAGGTGAACCTGCGGAAGGATCATTA  2829


>PSNO01000016.1 Monascus ruber strain FWB13 Scaffold16, whole genome shotgun 
sequence
Length=17591

 Score = 342 bits (185),  Expect = 7e-90
 Identities = 330/397 (83%), Gaps = 22/397 (6%)
 Strand=Plus/Minus

Query  283    AAATCAGTTAAAACTTTCAACAACGGATCTCTTGGTTCCGGCATCGATGAAGAACGCAGC  342
              ||||| ||||||||||||||||||||||||||||||||||||||||||||||||||||||
Sbjct  13053  AAATCGGTTAAAACTTTCAACAACGGATCTCTTGGTTCCGGCATCGATGAAGAACGCAGC  12994

Query  343    GAAATGCGATAAGTAATGTGAATTGCAGAATTCCGTGAATCATCGAATCTTTGAACGCAC  402
              ||||||||||||||||||||||||||||||||| ||||||||||||||||||||||||||
Sbjct  12993  GAAATGCGATAAGTAATGTGAATTGCAGAATTCAGTGAATCATCGAATCTTTGAACGCAC  12934

Query  403    ATTGCGCCCCCTGGCATTCCGGGGGGCATGCCTGTTCGAGCGTCATTTCAGCCCCTCAAG  462
              |||||||||||||| |||||||||||||||||||| ||||||||||| | ||||||||||
Sbjct  12933  ATTGCGCCCCCTGGTATTCCGGGGGGCATGCCTGTCCGAGCGTCATTACTGCCCCTCAAG  12874

Query  463    CCCGGCTTGTGTGATGGACGACCGTCCGGCGCCCCCGTCTTTGGGGGTGCGGGACGCGCC  522
              | ||||||||||| |||  | ||| ||| | ||  || ||  |||   | |||||| |||
Sbjct  12873  CGCGGCTTGTGTGTTGG--G-CCG-CCGTCCCCTGCGCCTCCGGGCAAGGGGGACGGGCC  12818

Query  523    CGAAAAGCAGTGGCCAGGCCGCGATTCCGGCTTCCTAG-GCGAATGGG-CAACAA--ACC  578
              ||||| ||||||||   |||||| | |||| | ||| | ||| ||||| |       |||
Sbjct  12817  CGAAAGGCAGTGGCGGCGCCGCG-T-CCGG-T-CCTCGAGCGTATGGGGCTTTTGTCACC  12762

Query  579    AGCGCCTCCAGGACCGGCCGC--CCTG-GCC-TCAA-AATCTGTTTTATACTTATCAGGT  633
               || |    ||| | |||||   |||  ||| ||   || || |||| | |||   ||||
Sbjct  12761  CGCTCAGT-AGGTCGGGCCGGGGCCTTTGCCCTCTCCAACCTTTTTT-TCCTT---AGGT  12707

Query  634    TGACCTCGGATCAGGTAGGGATACCCGCTGAACTTAA  670
              |||||||||||||||||||||||||||||||||||||
Sbjct  12706  TGACCTCGGATCAGGTAGGGATACCCGCTGAACTTAA  12670


 Score = 340 bits (184),  Expect = 3e-89
 Identities = 329/396 (83%), Gaps = 22/396 (6%)
 Strand=Plus/Minus

Query  283   AAATCAGTTAAAACTTTCAACAACGGATCTCTTGGTTCCGGCATCGATGAAGAACGCAGC  342
             ||||| ||||||||||||||||||||||||||||||||||||||||||||||||||||||
Sbjct  4314  AAATCGGTTAAAACTTTCAACAACGGATCTCTTGGTTCCGGCATCGATGAAGAACGCAGC  4255

Query  343   GAAATGCGATAAGTAATGTGAATTGCAGAATTCCGTGAATCATCGAATCTTTGAACGCAC  402
             ||||||||||||||||||||||||||||||||| ||||||||||||||||||||||||||
Sbjct  4254  GAAATGCGATAAGTAATGTGAATTGCAGAATTCAGTGAATCATCGAATCTTTGAACGCAC  4195

Query  403   ATTGCGCCCCCTGGCATTCCGGGGGGCATGCCTGTTCGAGCGTCATTTCAGCCCCTCAAG  462
             |||||||||||||| |||||||||| ||||||||| ||||||||||| | ||||||||||
Sbjct  4194  ATTGCGCCCCCTGGTATTCCGGGGG-CATGCCTGTCCGAGCGTCATTACTGCCCCTCAAG  4136

Query  463   CCCGGCTTGTGTGATGGACGACCGTCCGGCGCCCCCGTCTTTGGGGGTGCGGGACGCGCC  522
             | ||||||||||| |||  | ||| ||| | ||  || ||  |||   | |||||| |||
Sbjct  4135  CGCGGCTTGTGTGTTGG--G-CCG-CCGTCCCCTGCGCCTCCGGGCAAGGGGGACGGGCC  4080

Query  523   CGAAAAGCAGTGGCCAGGCCGCGATTCCGGCTTCCTAG-GCGAATGGG-CAACAA-ACCA  579
             ||||| ||||||||   |||||| | |||| | ||| | ||| ||||| |      ||| 
Sbjct  4079  CGAAAGGCAGTGGCGGCGCCGCG-T-CCGG-T-CCTCGAGCGTATGGGGCTTTGTCACCC  4024

Query  580   GCGCCTCCAGGACCGGCCGC--CCTG-GCC-TCAA-AATCTGTTTTATACTTATCAGGTT  634
             || |    ||| | |||||   |||  ||| ||   || || |||| | |||   |||||
Sbjct  4023  GCTCAGT-AGGTCGGGCCGGGGCCTTTGCCCTCTCCAACCTTTTTT-TCCTT---AGGTT  3969

Query  635   GACCTCGGATCAGGTAGGGATACCCGCTGAACTTAA  670
             ||||||||||||||||||||||||||||||||||||
Sbjct  3968  GACCTCGGATCAGGTAGGGATACCCGCTGAACTTAA  3933


 Score = 69.4 bits (37),  Expect = 1e-07
 Identities = 39/40 (98%), Gaps = 0/40 (0%)
 Strand=Plus/Minus

Query  1     CAAGGTTTCCGTAGGTGAACCTGCGGAAGGATCATTAGCG  40
             ||||||||||||||||||||||||||||||||||||| ||
Sbjct  4498  CAAGGTTTCCGTAGGTGAACCTGCGGAAGGATCATTACCG  4459


 Score = 69.4 bits (37),  Expect = 1e-07
 Identities = 39/40 (98%), Gaps = 0/40 (0%)
 Strand=Plus/Minus

Query  1      CAAGGTTTCCGTAGGTGAACCTGCGGAAGGATCATTAGCG  40
              ||||||||||||||||||||||||||||||||||||| ||
Sbjct  13235  CAAGGTTTCCGTAGGTGAACCTGCGGAAGGATCATTACCG  13196


>WXEU01000009.1 Monascus purpureus strain YJX-8 Scaffold7_1, whole genome shotgun 
sequence
Length=42397

 Score = 340 bits (184),  Expect = 3e-89
 Identities = 329/396 (83%), Gaps = 21/396 (5%)
 Strand=Plus/Minus

Query  283    AAATCAGTTAAAACTTTCAACAACGGATCTCTTGGTTCCGGCATCGATGAAGAACGCAGC  342
              ||||| ||||||||||||||||||||||||||||||||||||||||||||||||||||||
Sbjct  12014  AAATCGGTTAAAACTTTCAACAACGGATCTCTTGGTTCCGGCATCGATGAAGAACGCAGC  11955

Query  343    GAAATGCGATAAGTAATGTGAATTGCAGAATTCCGTGAATCATCGAATCTTTGAACGCAC  402
              ||||||||||||||||||||||||||||||||| ||||||||||||||||||||||||||
Sbjct  11954  GAAATGCGATAAGTAATGTGAATTGCAGAATTCAGTGAATCATCGAATCTTTGAACGCAC  11895

Query  403    ATTGCGCCCCCTGGCATTCCGGGGGGCATGCCTGTTCGAGCGTCATTTCAGCCCCTCAAG  462
              |||||||||||||| |||||||||||||||||||| ||||||||||| | ||||||||||
Sbjct  11894  ATTGCGCCCCCTGGTATTCCGGGGGGCATGCCTGTCCGAGCGTCATTACTGCCCCTCAAG  11835

Query  463    CCCGGCTTGTGTGATGGACGACCGTCCGGCGCCCCCGTCTTTGGGGGTGCGGGACGCGCC  522
              | ||||||||||| |||  | ||| ||| | ||  || ||  |||     |||||| |||
Sbjct  11834  CGCGGCTTGTGTGTTGG--G-CCG-CCGTCCCCTGCGCCTCCGGGCAACGGGGACGGGCC  11779

Query  523    CGAAAAGCAGTGGCCAGGCCGCGATTCCGGCTTCCTAG-GCGAATGGG-CAACAA-ACCA  579
              ||||| ||||||||   |||||| | |||| | ||| | ||| ||||| |      ||| 
Sbjct  11778  CGAAAGGCAGTGGCGGCGCCGCG-T-CCGG-T-CCTCGAGCGTATGGGGCTTTGTCACCC  11723

Query  580    GCGCCTCCAGGACCGGCCGC--CCTG-GCC-TCAA-AATCTGTTTTATACTTATCAGGTT  634
              || |    ||| | |||||   |||  ||| ||   || || |||| | |||   |||||
Sbjct  11722  GCTCAGT-AGGTCGGGCCGGGGCCTTTGCCCTCTCCAACCTTTTTT-TCCTT---AGGTT  11668

Query  635    GACCTCGGATCAGGTAGGGATACCCGCTGAACTTAA  670
              ||||||||||||||||||||||||||||||||||||
Sbjct  11667  GACCTCGGATCAGGTAGGGATACCCGCTGAACTTAA  11632


 Score = 340 bits (184),  Expect = 3e-89
 Identities = 329/396 (83%), Gaps = 21/396 (5%)
 Strand=Plus/Minus

Query  283    AAATCAGTTAAAACTTTCAACAACGGATCTCTTGGTTCCGGCATCGATGAAGAACGCAGC  342
              ||||| ||||||||||||||||||||||||||||||||||||||||||||||||||||||
Sbjct  20757  AAATCGGTTAAAACTTTCAACAACGGATCTCTTGGTTCCGGCATCGATGAAGAACGCAGC  20698

Query  343    GAAATGCGATAAGTAATGTGAATTGCAGAATTCCGTGAATCATCGAATCTTTGAACGCAC  402
              ||||||||||||||||||||||||||||||||| ||||||||||||||||||||||||||
Sbjct  20697  GAAATGCGATAAGTAATGTGAATTGCAGAATTCAGTGAATCATCGAATCTTTGAACGCAC  20638

Query  403    ATTGCGCCCCCTGGCATTCCGGGGGGCATGCCTGTTCGAGCGTCATTTCAGCCCCTCAAG  462
              |||||||||||||| |||||||||||||||||||| ||||||||||| | ||||||||||
Sbjct  20637  ATTGCGCCCCCTGGTATTCCGGGGGGCATGCCTGTCCGAGCGTCATTACTGCCCCTCAAG  20578

Query  463    CCCGGCTTGTGTGATGGACGACCGTCCGGCGCCCCCGTCTTTGGGGGTGCGGGACGCGCC  522
              | ||||||||||| |||  | ||| ||| | ||  || ||  |||     |||||| |||
Sbjct  20577  CGCGGCTTGTGTGTTGG--G-CCG-CCGTCCCCTGCGCCTCCGGGCAACGGGGACGGGCC  20522

Query  523    CGAAAAGCAGTGGCCAGGCCGCGATTCCGGCTTCCTAG-GCGAATGGG-CAACAA-ACCA  579
              ||||| ||||||||   |||||| | |||| | ||| | ||| ||||| |      ||| 
Sbjct  20521  CGAAAGGCAGTGGCGGCGCCGCG-T-CCGG-T-CCTCGAGCGTATGGGGCTTTGTCACCC  20466

Query  580    GCGCCTCCAGGACCGGCCGC--CCTG-GCC-TCAA-AATCTGTTTTATACTTATCAGGTT  634
              || |    ||| | |||||   |||  ||| ||   || || |||| | |||   |||||
Sbjct  20465  GCTCAGT-AGGTCGGGCCGGGGCCTTTGCCCTCTCCAACCTTTTTT-TCCTT---AGGTT  20411

Query  635    GACCTCGGATCAGGTAGGGATACCCGCTGAACTTAA  670
              ||||||||||||||||||||||||||||||||||||
Sbjct  20410  GACCTCGGATCAGGTAGGGATACCCGCTGAACTTAA  20375


 Score = 335 bits (181),  Expect = 1e-87
 Identities = 328/396 (83%), Gaps = 22/396 (6%)
 Strand=Plus/Minus

Query  283    AAATCAGTTAAAACTTTCAACAACGGATCTCTTGGTTCCGGCATCGATGAAGAACGCAGC  342
              ||||| ||||||||||||||||||||||||||||||||||||||||||||||||||||||
Sbjct  29503  AAATCGGTTAAAACTTTCAACAACGGATCTCTTGGTTCCGGCATCGATGAAGAACGCAGC  29444

Query  343    GAAATGCGATAAGTAATGTGAATTGCAGAATTCCGTGAATCATCGAATCTTTGAACGCAC  402
              ||||||||||||||||||||||||||||||||| ||||||||||||||||||||||||||
Sbjct  29443  GAAATGCGATAAGTAATGTGAATTGCAGAATTCAGTGAATCATCGAATCTTTGAACGCAC  29384

Query  403    ATTGCGCCCCCTGGCATTCCGGGGGGCATGCCTGTTCGAGCGTCATTTCAGCCCCTCAAG  462
              |||||||||||||| |||||||||| ||||||||| ||||||||||| | ||||||||||
Sbjct  29383  ATTGCGCCCCCTGGTATTCCGGGGG-CATGCCTGTCCGAGCGTCATTACTGCCCCTCAAG  29325

Query  463    CCCGGCTTGTGTGATGGACGACCGTCCGGCGCCCCCGTCTTTGGGGGTGCGGGACGCGCC  522
              | ||||||||||| |||  | ||| ||| | ||  || ||  |||     |||||| |||
Sbjct  29324  CGCGGCTTGTGTGTTGG--G-CCG-CCGTCCCCTGCGCCTCCGGGCAACGGGGACGGGCC  29269

Query  523    CGAAAAGCAGTGGCCAGGCCGCGATTCCGGCTTCCTAG-GCGAATGGG-CAACAA-ACCA  579
              ||||| ||||||||   |||||| | |||| | ||| | ||| ||||| |      ||| 
Sbjct  29268  CGAAAGGCAGTGGCGGCGCCGCG-T-CCGG-T-CCTCGAGCGTATGGGGCTTTGTCACCC  29213

Query  580    GCGCCTCCAGGACCGGCCGC--CCTG-GCC-TCAA-AATCTGTTTTATACTTATCAGGTT  634
              || |    ||| | |||||   |||  ||| ||   || || |||| | |||   |||||
Sbjct  29212  GCTCAGT-AGGTCGGGCCGGGGCCTTTGCCCTCTCCAACCTTTTTT-TCCTT---AGGTT  29158

Query  635    GACCTCGGATCAGGTAGGGATACCCGCTGAACTTAA  670
              ||||||||||||||||||||||||||||||||||||
Sbjct  29157  GACCTCGGATCAGGTAGGGATACCCGCTGAACTTAA  29122


 Score = 315 bits (170),  Expect = 2e-81
 Identities = 324/394 (82%), Gaps = 28/394 (7%)
 Strand=Plus/Minus

Query  283   AAATCAGTTAAAACTTTCAACAACGGATCTCTTGGTTCCGGCATCGATGAAGAACGCAGC  342
             ||||| ||||||||||||||||||||||||||||||||||||||||||||||||||||||
Sbjct  3348  AAATCGGTTAAAACTTTCAACAACGGATCTCTTGGTTCCGGCATCGATGAAGAACGCAGC  3289

Query  343   GAAATGCGATAAGTAATGTGAATTGCAGAATTCCGTGAATCATCGAATCTTTGAACGCAC  402
             ||||||||||||||||||||||||||||||||| ||||||||||||||||||||||||||
Sbjct  3288  GAAATGCGATAAGTAATGTGAATTGCAGAATTCAGTGAATCATCGAATCTTTGAACGCAC  3229

Query  403   ATTGCGCCCCCTGGCATTCCGGGGGGCATGCCTGTTCGAGCGTCATTTCAGCCCCTCAAG  462
             |||||||||| ||| ||||| |||||||||||||| ||||||||||| | |||| |||||
Sbjct  3228  ATTGCGCCCC-TGGTATTCC-GGGGGCATGCCTGTCCGAGCGTCATTACTGCCC-TCAAG  3172

Query  463   CCCGGCTTGTGTGATGGACGACCGTCCGGCGCCCCCGTCTTTGGGGGTGCGGGACGCGCC  522
             | ||||||||||| |||  | ||| ||| | ||  || ||  ||    | |||||| |||
Sbjct  3171  CGCGGCTTGTGTGTTGG--G-CCG-CCGTC-CCTGCG-CTCCGGCAACG-GGGACG-GCC  3120

Query  523   CGAAAAGCAGTGGCCAGGCCGCGATTCCGGCTTCCTAG-GCGAATGGGCAACAA-ACCAG  580
             ||||| ||||||||   |||||| | |||| | ||| | ||| ||||||      ||| |
Sbjct  3119  CGAAAGGCAGTGGCGGCGCCGCG-T-CCGG-T-CCTCGAGCGTATGGGCTTTGTCACC-G  3065

Query  581   CGCCTCCAGGACCGGCCGC-CCTG-GCC-TCAA-AATCTGTTTTATACTTATCAGGTTGA  636
             | |    ||| | ||| |  |||  ||| ||   || || |||| | |||   |||||||
Sbjct  3064  CTCAGT-AGGTCGGGCGGGGCCTTTGCCCTCTCCAACCTTTTTT-TCCTT---AGGTTGA  3010

Query  637   CCTCGGATCAGGTAGGGATACCCGCTGAACTTAA  670
             |||||||||||||||||||||| |||||||||||
Sbjct  3009  CCTCGGATCAGGTAGGGATACC-GCTGAACTTAA  2977


 Score = 69.4 bits (37),  Expect = 1e-07
 Identities = 37/37 (100%), Gaps = 0/37 (0%)
 Strand=Plus/Minus

Query  1     CAAGGTTTCCGTAGGTGAACCTGCGGAAGGATCATTA  37
             |||||||||||||||||||||||||||||||||||||
Sbjct  3528  CAAGGTTTCCGTAGGTGAACCTGCGGAAGGATCATTA  3492


 Score = 69.4 bits (37),  Expect = 1e-07
 Identities = 39/40 (98%), Gaps = 0/40 (0%)
 Strand=Plus/Minus

Query  1      CAAGGTTTCCGTAGGTGAACCTGCGGAAGGATCATTAGCG  40
              ||||||||||||||||||||||||||||||||||||| ||
Sbjct  12197  CAAGGTTTCCGTAGGTGAACCTGCGGAAGGATCATTACCG  12158


 Score = 69.4 bits (37),  Expect = 1e-07
 Identities = 39/40 (98%), Gaps = 0/40 (0%)
 Strand=Plus/Minus

Query  1      CAAGGTTTCCGTAGGTGAACCTGCGGAAGGATCATTAGCG  40
              ||||||||||||||||||||||||||||||||||||| ||
Sbjct  20940  CAAGGTTTCCGTAGGTGAACCTGCGGAAGGATCATTACCG  20901


 Score = 69.4 bits (37),  Expect = 1e-07
 Identities = 39/40 (98%), Gaps = 0/40 (0%)
 Strand=Plus/Minus

Query  1      CAAGGTTTCCGTAGGTGAACCTGCGGAAGGATCATTAGCG  40
              ||||||||||||||||||||||||||||||||||||| ||
Sbjct  29686  CAAGGTTTCCGTAGGTGAACCTGCGGAAGGATCATTACCG  29647


>PSNO01000024.1 Monascus ruber strain FWB13 Scaffold24, whole genome shotgun 
sequence
Length=7225

 Score = 340 bits (184),  Expect = 3e-89
 Identities = 329/396 (83%), Gaps = 22/396 (6%)
 Strand=Plus/Minus

Query  283   AAATCAGTTAAAACTTTCAACAACGGATCTCTTGGTTCCGGCATCGATGAAGAACGCAGC  342
             ||||| ||||||||||||||||||||||||||||||||||||||||||||||||||||||
Sbjct  3896  AAATCGGTTAAAACTTTCAACAACGGATCTCTTGGTTCCGGCATCGATGAAGAACGCAGC  3837

Query  343   GAAATGCGATAAGTAATGTGAATTGCAGAATTCCGTGAATCATCGAATCTTTGAACGCAC  402
             ||||||||||||||||||||||||||||||||| ||||||||||||||||||||||||||
Sbjct  3836  GAAATGCGATAAGTAATGTGAATTGCAGAATTCAGTGAATCATCGAATCTTTGAACGCAC  3777

Query  403   ATTGCGCCCCCTGGCATTCCGGGGGGCATGCCTGTTCGAGCGTCATTTCAGCCCCTCAAG  462
             |||||||||||||| |||||||||| ||||||||| ||||||||||| | ||||||||||
Sbjct  3776  ATTGCGCCCCCTGGTATTCCGGGGG-CATGCCTGTCCGAGCGTCATTACTGCCCCTCAAG  3718

Query  463   CCCGGCTTGTGTGATGGACGACCGTCCGGCGCCCCCGTCTTTGGGGGTGCGGGACGCGCC  522
             | ||||||||||| |||  | ||| ||| | ||  || ||  |||   | |||||| |||
Sbjct  3717  CGCGGCTTGTGTGTTGG--G-CCG-CCGTCCCCTGCGCCTCCGGGCAAGGGGGACGGGCC  3662

Query  523   CGAAAAGCAGTGGCCAGGCCGCGATTCCGGCTTCCTAG-GCGAATGGG-CAACAA-ACCA  579
             ||||| ||||||||   |||||| | |||| | ||| | ||| ||||| |      ||| 
Sbjct  3661  CGAAAGGCAGTGGCGGCGCCGCG-T-CCGG-T-CCTCGAGCGTATGGGGCTTTGTCACCC  3606

Query  580   GCGCCTCCAGGACCGGCCGC--CCTG-GCC-TCAA-AATCTGTTTTATACTTATCAGGTT  634
             || |    ||| | |||||   |||  ||| ||   || || |||| | |||   |||||
Sbjct  3605  GCTCAGT-AGGTCGGGCCGGGGCCTTTGCCCTCTCCAACCTTTTTT-TCCTT---AGGTT  3551

Query  635   GACCTCGGATCAGGTAGGGATACCCGCTGAACTTAA  670
             ||||||||||||||||||||||||||||||||||||
Sbjct  3550  GACCTCGGATCAGGTAGGGATACCCGCTGAACTTAA  3515


 Score = 69.4 bits (37),  Expect = 1e-07
 Identities = 39/40 (98%), Gaps = 0/40 (0%)
 Strand=Plus/Minus

Query  1     CAAGGTTTCCGTAGGTGAACCTGCGGAAGGATCATTAGCG  40
             ||||||||||||||||||||||||||||||||||||| ||
Sbjct  4079  CAAGGTTTCCGTAGGTGAACCTGCGGAAGGATCATTACCG  4040


>JSYV01000010.1 Evansstolkia leycettana strain CBS 398.68 contig010, whole genome 
shotgun sequence
Length=4434

 Score = 337 bits (182),  Expect = 3e-88
 Identities = 329/396 (83%), Gaps = 25/396 (6%)
 Strand=Plus/Plus

Query  284  AATCAGTTAAAACTTTCAACAACGGATCTCTTGGTTCCGGCATCGATGAAGAACGCAGCG  343
            |||| |||||||||||||||||||||||||||||||||||||||||||||||||||||||
Sbjct  326  AATCGGTTAAAACTTTCAACAACGGATCTCTTGGTTCCGGCATCGATGAAGAACGCAGCG  385

Query  344  AAATGCGATAAGTAATGTGAATTGCAGAATTCCGTGAATCATCGAATCTTTGAACGCACA  403
            |||||||||||||||||||||||||||||||| |||||||||||| ||||||||||||||
Sbjct  386  AAATGCGATAAGTAATGTGAATTGCAGAATTCAGTGAATCATCGAGTCTTTGAACGCACA  445

Query  404  TTGCGCCCCCTGGCATTCCGGGGGGCATGCCTGTTCGAGCGTCATTTCAGCCCCTCAAGC  463
            ||||||||||||| |||||||||||||||||||| ||||||||||| | | |||||||||
Sbjct  446  TTGCGCCCCCTGGTATTCCGGGGGGCATGCCTGTCCGAGCGTCATTGCTG-CCCTCAAGC  504

Query  464  CCGGCTTGTGTGATGGACGACCGTCCGGCGCCCCCGTCTTTGGGGGTGCGGGACGCGCCC  523
            |||||||||||| ||| |  |||||| || |||| ||    ||||    |||||| ||||
Sbjct  505  CCGGCTTGTGTGTTGGGCCGCCGTCCCGCTCCCC-GTGCCCGGGG----GGGACGGGCCC  559

Query  524  GAAAAGCAGTGGCCAGGC-C-GCGATTCCGGCTTCCTAG-GCGAATGGG-CAACAA-ACC  578
            |||| |||| |||  ||| | ||| | |||| | ||| | ||| ||||| |  |   |||
Sbjct  560  GAAAGGCAGCGGC--GGCACCGCG-T-CCGG-T-CCTCGAGCGTATGGGGCTTCGTCACC  613

Query  579  AGCGCCTCCAGGACCGGCCGCC---CTGGCCTCAAAATCTGTTTTATACTTAT-CAGGTT  634
             || | |  ||| | ||||| |   ||||||     | | || ||   ||| | ||||||
Sbjct  614  CGCTC-TGGAGGCCGGGCCGGCGTGCTGGCCGATCGACC-GTCTTC--CTTCTCCAGGTT  669

Query  635  GACCTCGGATCAGGTAGGGATACCCGCTGAACTTAA  670
            ||||||||||||||||||||||||||||||||||||
Sbjct  670  GACCTCGGATCAGGTAGGGATACCCGCTGAACTTAA  705


 Score = 69.4 bits (37),  Expect = 1e-07
 Identities = 37/37 (100%), Gaps = 0/37 (0%)
 Strand=Plus/Plus

Query  1    CAAGGTTTCCGTAGGTGAACCTGCGGAAGGATCATTA  37
            |||||||||||||||||||||||||||||||||||||
Sbjct  119  CAAGGTTTCCGTAGGTGAACCTGCGGAAGGATCATTA  155


>WXEU01000010.1 Monascus purpureus strain YJX-8 Scaffold7_2, whole genome shotgun 
sequence
Length=610939

 Score = 333 bits (180),  Expect = 4e-87
 Identities = 327/395 (83%), Gaps = 22/395 (6%)
 Strand=Plus/Plus

Query  283   AAATCAGTTAAAACTTTCAACAACGGATCTCTTGGTTCCGGCATCGATGAAGAACGCAGC  342
             ||||| ||||||||||||||||||||||||||||||||||||||||||||||||||||||
Sbjct  3485  AAATCGGTTAAAACTTTCAACAACGGATCTCTTGGTTCCGGCATCGATGAAGAACGCAGC  3544

Query  343   GAAATGCGATAAGTAATGTGAATTGCAGAATTCCGTGAATCATCGAATCTTTGAACGCAC  402
             ||||||||||||||||||||||||||||||||| ||||||||||||||||||||||||||
Sbjct  3545  GAAATGCGATAAGTAATGTGAATTGCAGAATTCAGTGAATCATCGAATCTTTGAACGCAC  3604

Query  403   ATTGCGCCCCCTGGCATTCCGGGGGGCATGCCTGTTCGAGCGTCATTTCAGCCCCTCAAG  462
             |||||| ||||||| ||||| |||||||||||||| ||||||||||| | ||||||||||
Sbjct  3605  ATTGCG-CCCCTGGTATTCC-GGGGGCATGCCTGTCCGAGCGTCATTACTGCCCCTCAAG  3662

Query  463   CCCGGCTTGTGTGATGGACGACCGTCCGGCGCCCCCGTCTTTGGGGGTGCGGGACGCGCC  522
             | ||||||||||| |||  | ||| ||| | ||  || ||  |||     |||||| |||
Sbjct  3663  CGCGGCTTGTGTGTTGG--G-CCG-CCGTCCCCTGCGCCTCCGGGCAACGGGGACGGGCC  3718

Query  523   CGAAAAGCAGTGGCCAGGCCGCGATTCCGGCTTCCTAG-GCGAATGGG-CAACAA-ACCA  579
             ||||| ||||||||   |||||| | |||| | ||| | ||| ||||| |      ||| 
Sbjct  3719  CGAAAGGCAGTGGCGGCGCCGCG-T-CCGG-T-CCTCGAGCGTATGGGGCTTTGTCACCC  3774

Query  580   GCGCCTCCAGGACCGGCCGC-CCTG-GCC-TCAA-AATCTGTTTTATACTTATCAGGTTG  635
             || |    ||| | |||||  |||  ||| ||   || || |||| | |||   ||||||
Sbjct  3775  GCTCAGT-AGGTCGGGCCGGGCCTTTGCCCTCTCCAACCTTTTTT-TCCTT---AGGTTG  3829

Query  636   ACCTCGGATCAGGTAGGGATACCCGCTGAACTTAA  670
             |||||||||||||||||||||||||||||||||||
Sbjct  3830  ACCTCGGATCAGGTAGGGATACCCGCTGAACTTAA  3864


 Score = 69.4 bits (37),  Expect = 1e-07
 Identities = 37/37 (100%), Gaps = 0/37 (0%)
 Strand=Plus/Plus

Query  1     CAAGGTTTCCGTAGGTGAACCTGCGGAAGGATCATTA  37
             |||||||||||||||||||||||||||||||||||||
Sbjct  3303  CAAGGTTTCCGTAGGTGAACCTGCGGAAGGATCATTA  3339


>RCNU01000051.1 Paecilomyces variotii strain CBS 101075 C8Q69scaffold_51, whole 
genome shotgun sequence
Length=15639

 Score = 331 bits (179),  Expect = 2e-86
 Identities = 330/397 (83%), Gaps = 33/397 (8%)
 Strand=Plus/Minus

Query  284   AATCAGTTAAAACTTTCAACAACGGATCTCTTGGTTCCGGCATCGATGAAGAACGCAGCG  343
             ||||| ||||||||||||||||||||||||||||||||||||||||||||||||||||||
Sbjct  8819  AATCAATTAAAACTTTCAACAACGGATCTCTTGGTTCCGGCATCGATGAAGAACGCAGCG  8760

Query  344   AAATGCGATAAGTAATGTGAATTGCAGAATTCCGTGAATCATCGAATCTTTGAACGCACA  403
             ||||||||||||||||||||||||||||||||||||||||||||||||||||||||||||
Sbjct  8759  AAATGCGATAAGTAATGTGAATTGCAGAATTCCGTGAATCATCGAATCTTTGAACGCACA  8700

Query  404   TTGCGCCCCCTGGCATTCCGGGGGGCATGCCTGTTCGAGCGTCATTTCAGCCCCTCAAGC  463
             |||||||||||||||||||||||||||||||||| ||||||||||| |   ||||| |||
Sbjct  8699  TTGCGCCCCCTGGCATTCCGGGGGGCATGCCTGTCCGAGCGTCATTGCTAACCCTCCAGC  8640

Query  464   CCGGCTTGTGTGATGGACGACCGTCCGGCGCCCCCGTCTTTGGGGGTGCGGGACGCGCCC  523
             |||||| ||||| |||  | ||| ||| | ||||| ||   |||||  |||     ||||
Sbjct  8639  CCGGCTGGTGTGTTGG--G-CCG-CCGTC-CCCCC-TCCCCGGGGGA-CGG-----GCCC  8592

Query  524   GAAAAGCAGTGGCCAGGCCGCGATTCCGGCTTCCTAG-GCGAATGGGCAACAAAC-CAGC  581
             |||| |||| |||   | |||| | |||| | ||| | ||| |||||   |   | || |
Sbjct  8591  GAAAGGCAGCGGCGGCGTCGCG-T-CCGG-T-CCTCGAGCGTATGGGGCTCTGTCACA-C  8537

Query  582   GCCTCCAG--GA-CCGGCCGCC---CTGGCC-TCAAA-ATCTGTTTTATACTTATCAGGT  633
             || || ||  || ||||||| |   |||||| |||   || | |||| | |||   ||||
Sbjct  8536  GCTTC-AGTAGAACCGGCCGGCTTGCTGGCCATCACCTATAT-TTTTCT-CTT---AGGT  8483

Query  634   TGACCTCGGATCAGGTAGGGATACCCGCTGAACTTAA  670
             |||||||||||||||||||||||||||||||||||||
Sbjct  8482  TGACCTCGGATCAGGTAGGGATACCCGCTGAACTTAA  8446


 Score = 150 bits (81),  Expect = 5e-32
 Identities = 83/84 (99%), Gaps = 0/84 (0%)
 Strand=Plus/Minus

Query  284  AATCAGTTAAAACTTTCAACAACGGATCTCTTGGTTCCGGCATCGATGAAGAACGCAGCG  343
            ||||| ||||||||||||||||||||||||||||||||||||||||||||||||||||||
Sbjct  84   AATCAATTAAAACTTTCAACAACGGATCTCTTGGTTCCGGCATCGATGAAGAACGCAGCG  25

Query  344  AAATGCGATAAGTAATGTGAATTG  367
            ||||||||||||||||||||||||
Sbjct  24   AAATGCGATAAGTAATGTGAATTG  1


 Score = 69.4 bits (37),  Expect = 1e-07
 Identities = 39/40 (98%), Gaps = 0/40 (0%)
 Strand=Plus/Minus

Query  1    CAAGGTTTCCGTAGGTGAACCTGCGGAAGGATCATTAGCG  40
            ||||||||||||||||||||||||||||||||||||| ||
Sbjct  296  CAAGGTTTCCGTAGGTGAACCTGCGGAAGGATCATTACCG  257


 Score = 69.4 bits (37),  Expect = 1e-07
 Identities = 39/40 (98%), Gaps = 0/40 (0%)
 Strand=Plus/Minus

Query  1     CAAGGTTTCCGTAGGTGAACCTGCGGAAGGATCATTAGCG  40
             ||||||||||||||||||||||||||||||||||||| ||
Sbjct  9031  CAAGGTTTCCGTAGGTGAACCTGCGGAAGGATCATTACCG  8992


>RCNU01000028.1 Paecilomyces variotii strain CBS 101075 C8Q69scaffold_28, whole 
genome shotgun sequence
Length=64260

 Score = 331 bits (179),  Expect = 2e-86
 Identities = 330/397 (83%), Gaps = 33/397 (8%)
 Strand=Plus/Plus

Query  284    AATCAGTTAAAACTTTCAACAACGGATCTCTTGGTTCCGGCATCGATGAAGAACGCAGCG  343
              ||||| ||||||||||||||||||||||||||||||||||||||||||||||||||||||
Sbjct  61598  AATCAATTAAAACTTTCAACAACGGATCTCTTGGTTCCGGCATCGATGAAGAACGCAGCG  61657

Query  344    AAATGCGATAAGTAATGTGAATTGCAGAATTCCGTGAATCATCGAATCTTTGAACGCACA  403
              ||||||||||||||||||||||||||||||||||||||||||||||||||||||||||||
Sbjct  61658  AAATGCGATAAGTAATGTGAATTGCAGAATTCCGTGAATCATCGAATCTTTGAACGCACA  61717

Query  404    TTGCGCCCCCTGGCATTCCGGGGGGCATGCCTGTTCGAGCGTCATTTCAGCCCCTCAAGC  463
              |||||||||||||||||||||||||||||||||| ||||||||||| |   ||||| |||
Sbjct  61718  TTGCGCCCCCTGGCATTCCGGGGGGCATGCCTGTCCGAGCGTCATTGCTAACCCTCCAGC  61777

Query  464    CCGGCTTGTGTGATGGACGACCGTCCGGCGCCCCCGTCTTTGGGGGTGCGGGACGCGCCC  523
              |||||| ||||| |||  | ||| ||| | ||||| ||   |||||  |||     ||||
Sbjct  61778  CCGGCTGGTGTGTTGG--G-CCG-CCGTC-CCCCC-TCCCCGGGGGA-CGG-----GCCC  61825

Query  524    GAAAAGCAGTGGCCAGGCCGCGATTCCGGCTTCCTAG-GCGAATGGGCAACAAAC-CAGC  581
              |||| |||| |||   | |||| | |||| | ||| | ||| |||||   |   | || |
Sbjct  61826  GAAAGGCAGCGGCGGCGTCGCG-T-CCGG-T-CCTCGAGCGTATGGGGCTCTGTCACA-C  61880

Query  582    GCCTCCAG--GA-CCGGCCGCC---CTGGCC-TCAAA-ATCTGTTTTATACTTATCAGGT  633
              || || ||  || ||||||| |   |||||| |||   || | |||| | |||   ||||
Sbjct  61881  GCTTC-AGTAGAACCGGCCGGCTTGCTGGCCATCACCTATAT-TTTTCT-CTT---AGGT  61934

Query  634    TGACCTCGGATCAGGTAGGGATACCCGCTGAACTTAA  670
              |||||||||||||||||||||||||||||||||||||
Sbjct  61935  TGACCTCGGATCAGGTAGGGATACCCGCTGAACTTAA  61971


 Score = 69.4 bits (37),  Expect = 1e-07
 Identities = 37/37 (100%), Gaps = 0/37 (0%)
 Strand=Plus/Plus

Query  1      CAAGGTTTCCGTAGGTGAACCTGCGGAAGGATCATTA  37
              |||||||||||||||||||||||||||||||||||||
Sbjct  61386  CAAGGTTTCCGTAGGTGAACCTGCGGAAGGATCATTA  61422


>NW_021167190.1 Paecilomyces variotii strain CBS 101075 chromosome Unknown C8Q69scaffold_51, 
whole genome shotgun sequence
Length=15639

 Score = 331 bits (179),  Expect = 2e-86
 Identities = 330/397 (83%), Gaps = 33/397 (8%)
 Strand=Plus/Minus

Query  284   AATCAGTTAAAACTTTCAACAACGGATCTCTTGGTTCCGGCATCGATGAAGAACGCAGCG  343
             ||||| ||||||||||||||||||||||||||||||||||||||||||||||||||||||
Sbjct  8819  AATCAATTAAAACTTTCAACAACGGATCTCTTGGTTCCGGCATCGATGAAGAACGCAGCG  8760

Query  344   AAATGCGATAAGTAATGTGAATTGCAGAATTCCGTGAATCATCGAATCTTTGAACGCACA  403
             ||||||||||||||||||||||||||||||||||||||||||||||||||||||||||||
Sbjct  8759  AAATGCGATAAGTAATGTGAATTGCAGAATTCCGTGAATCATCGAATCTTTGAACGCACA  8700

Query  404   TTGCGCCCCCTGGCATTCCGGGGGGCATGCCTGTTCGAGCGTCATTTCAGCCCCTCAAGC  463
             |||||||||||||||||||||||||||||||||| ||||||||||| |   ||||| |||
Sbjct  8699  TTGCGCCCCCTGGCATTCCGGGGGGCATGCCTGTCCGAGCGTCATTGCTAACCCTCCAGC  8640

Query  464   CCGGCTTGTGTGATGGACGACCGTCCGGCGCCCCCGTCTTTGGGGGTGCGGGACGCGCCC  523
             |||||| ||||| |||  | ||| ||| | ||||| ||   |||||  |||     ||||
Sbjct  8639  CCGGCTGGTGTGTTGG--G-CCG-CCGTC-CCCCC-TCCCCGGGGGA-CGG-----GCCC  8592

Query  524   GAAAAGCAGTGGCCAGGCCGCGATTCCGGCTTCCTAG-GCGAATGGGCAACAAAC-CAGC  581
             |||| |||| |||   | |||| | |||| | ||| | ||| |||||   |   | || |
Sbjct  8591  GAAAGGCAGCGGCGGCGTCGCG-T-CCGG-T-CCTCGAGCGTATGGGGCTCTGTCACA-C  8537

Query  582   GCCTCCAG--GA-CCGGCCGCC---CTGGCC-TCAAA-ATCTGTTTTATACTTATCAGGT  633
             || || ||  || ||||||| |   |||||| |||   || | |||| | |||   ||||
Sbjct  8536  GCTTC-AGTAGAACCGGCCGGCTTGCTGGCCATCACCTATAT-TTTTCT-CTT---AGGT  8483

Query  634   TGACCTCGGATCAGGTAGGGATACCCGCTGAACTTAA  670
             |||||||||||||||||||||||||||||||||||||
Sbjct  8482  TGACCTCGGATCAGGTAGGGATACCCGCTGAACTTAA  8446


 Score = 150 bits (81),  Expect = 5e-32
 Identities = 83/84 (99%), Gaps = 0/84 (0%)
 Strand=Plus/Minus

Query  284  AATCAGTTAAAACTTTCAACAACGGATCTCTTGGTTCCGGCATCGATGAAGAACGCAGCG  343
            ||||| ||||||||||||||||||||||||||||||||||||||||||||||||||||||
Sbjct  84   AATCAATTAAAACTTTCAACAACGGATCTCTTGGTTCCGGCATCGATGAAGAACGCAGCG  25

Query  344  AAATGCGATAAGTAATGTGAATTG  367
            ||||||||||||||||||||||||
Sbjct  24   AAATGCGATAAGTAATGTGAATTG  1


 Score = 69.4 bits (37),  Expect = 1e-07
 Identities = 39/40 (98%), Gaps = 0/40 (0%)
 Strand=Plus/Minus

Query  1    CAAGGTTTCCGTAGGTGAACCTGCGGAAGGATCATTAGCG  40
            ||||||||||||||||||||||||||||||||||||| ||
Sbjct  296  CAAGGTTTCCGTAGGTGAACCTGCGGAAGGATCATTACCG  257


 Score = 69.4 bits (37),  Expect = 1e-07
 Identities = 39/40 (98%), Gaps = 0/40 (0%)
 Strand=Plus/Minus

Query  1     CAAGGTTTCCGTAGGTGAACCTGCGGAAGGATCATTAGCG  40
             ||||||||||||||||||||||||||||||||||||| ||
Sbjct  9031  CAAGGTTTCCGTAGGTGAACCTGCGGAAGGATCATTACCG  8992


>NW_021167167.1 Paecilomyces variotii strain CBS 101075 chromosome Unknown C8Q69scaffold_28, 
whole genome shotgun sequence
Length=64260

 Score = 331 bits (179),  Expect = 2e-86
 Identities = 330/397 (83%), Gaps = 33/397 (8%)
 Strand=Plus/Plus

Query  284    AATCAGTTAAAACTTTCAACAACGGATCTCTTGGTTCCGGCATCGATGAAGAACGCAGCG  343
              ||||| ||||||||||||||||||||||||||||||||||||||||||||||||||||||
Sbjct  61598  AATCAATTAAAACTTTCAACAACGGATCTCTTGGTTCCGGCATCGATGAAGAACGCAGCG  61657

Query  344    AAATGCGATAAGTAATGTGAATTGCAGAATTCCGTGAATCATCGAATCTTTGAACGCACA  403
              ||||||||||||||||||||||||||||||||||||||||||||||||||||||||||||
Sbjct  61658  AAATGCGATAAGTAATGTGAATTGCAGAATTCCGTGAATCATCGAATCTTTGAACGCACA  61717

Query  404    TTGCGCCCCCTGGCATTCCGGGGGGCATGCCTGTTCGAGCGTCATTTCAGCCCCTCAAGC  463
              |||||||||||||||||||||||||||||||||| ||||||||||| |   ||||| |||
Sbjct  61718  TTGCGCCCCCTGGCATTCCGGGGGGCATGCCTGTCCGAGCGTCATTGCTAACCCTCCAGC  61777

Query  464    CCGGCTTGTGTGATGGACGACCGTCCGGCGCCCCCGTCTTTGGGGGTGCGGGACGCGCCC  523
              |||||| ||||| |||  | ||| ||| | ||||| ||   |||||  |||     ||||
Sbjct  61778  CCGGCTGGTGTGTTGG--G-CCG-CCGTC-CCCCC-TCCCCGGGGGA-CGG-----GCCC  61825

Query  524    GAAAAGCAGTGGCCAGGCCGCGATTCCGGCTTCCTAG-GCGAATGGGCAACAAAC-CAGC  581
              |||| |||| |||   | |||| | |||| | ||| | ||| |||||   |   | || |
Sbjct  61826  GAAAGGCAGCGGCGGCGTCGCG-T-CCGG-T-CCTCGAGCGTATGGGGCTCTGTCACA-C  61880

Query  582    GCCTCCAG--GA-CCGGCCGCC---CTGGCC-TCAAA-ATCTGTTTTATACTTATCAGGT  633
              || || ||  || ||||||| |   |||||| |||   || | |||| | |||   ||||
Sbjct  61881  GCTTC-AGTAGAACCGGCCGGCTTGCTGGCCATCACCTATAT-TTTTCT-CTT---AGGT  61934

Query  634    TGACCTCGGATCAGGTAGGGATACCCGCTGAACTTAA  670
              |||||||||||||||||||||||||||||||||||||
Sbjct  61935  TGACCTCGGATCAGGTAGGGATACCCGCTGAACTTAA  61971


 Score = 69.4 bits (37),  Expect = 1e-07
 Identities = 37/37 (100%), Gaps = 0/37 (0%)
 Strand=Plus/Plus

Query  1      CAAGGTTTCCGTAGGTGAACCTGCGGAAGGATCATTA  37
              |||||||||||||||||||||||||||||||||||||
Sbjct  61386  CAAGGTTTCCGTAGGTGAACCTGCGGAAGGATCATTA  61422


>WIWV01000274.1 Penicillium ucsense strain S1M29 PECM_scaffold_274, whole genome 
shotgun sequence
Length=8685

 Score = 329 bits (178),  Expect = 6e-86
 Identities = 328/396 (83%), Gaps = 28/396 (7%)
 Strand=Plus/Plus

Query  283   AAATCAGTTAAAACTTTCAACAACGGATCTCTTGGTTCCGGCATCGATGAAGAACGCAGC  342
             ||||||||||||||||||||||||||||||||||||||||||||||||||||||||||||
Sbjct  4398  AAATCAGTTAAAACTTTCAACAACGGATCTCTTGGTTCCGGCATCGATGAAGAACGCAGC  4457

Query  343   GAAATGCGATAAGTAATGTGAATTGCAGAATTCCGTGAATCATCGAATCTTTGAACGCAC  402
             ||||||||||||||||||||||||||||||||| |||||||||||| |||||||||||||
Sbjct  4458  GAAATGCGATAAGTAATGTGAATTGCAGAATTCAGTGAATCATCGAGTCTTTGAACGCAC  4517

Query  403   ATTGCGCCCCCTGGCATTCCGGGGGGCATGCCTGTTCGAGCGTCATTTCAGCCCCTCAAG  462
             |||||||||||||| |||||||||||||||||||| ||||||||||| | | ||||||||
Sbjct  4518  ATTGCGCCCCCTGGTATTCCGGGGGGCATGCCTGTCCGAGCGTCATTGCTG-CCCTCAAG  4576

Query  463   CCCGGCTTGTGTGATGGACGACCGTCCGGCGCCCCCGTCTTTGGGGGTGCGGGACGCGCC  522
             | ||||||||||| ||| |  |  || | | |||||||||  || || ||||     |||
Sbjct  4577  CACGGCTTGTGTGTTGGGCT-C--TC-GCC-CCCCCGTCTCGGGAGG-GCGG-----GCC  4625

Query  523   CGAAAAGCAGTGGCCAGGC-C-GCGATTCCGGCTTCCTAG-GCGAATGGG-CAACAA-AC  577
             ||||| |||| |||  ||| | ||| | |||| | ||| | ||| ||||| |  |   ||
Sbjct  4626  CGAAAGGCAGCGGC--GGCACCGCG-T-CCGG-T-CCTCGAGCGTATGGGGCTTCGTCAC  4679

Query  578   CAGCGCCTCCAGGACCGGCCG-CCCTGGCCT-CAAAATCTGTTTTATACTTAT-CAGGTT  634
             | ||  ||  ||| ||||||| | |  |||  | ||  |   |  || ||||  ||||||
Sbjct  4680  CCGCT-CTGTAGGCCCGGCCGGCGCCCGCCGGCGAACACCCCTCAAT-CTTAACCAGGTT  4737

Query  635   GACCTCGGATCAGGTAGGGATACCCGCTGAACTTAA  670
             ||||||||||||||||||||||||||||||||||||
Sbjct  4738  GACCTCGGATCAGGTAGGGATACCCGCTGAACTTAA  4773


 Score = 69.4 bits (37),  Expect = 1e-07
 Identities = 37/37 (100%), Gaps = 0/37 (0%)
 Strand=Plus/Plus

Query  1     CAAGGTTTCCGTAGGTGAACCTGCGGAAGGATCATTA  37
             |||||||||||||||||||||||||||||||||||||
Sbjct  4195  CAAGGTTTCCGTAGGTGAACCTGCGGAAGGATCATTA  4231


>JAMAHC010000176.1 Penicillium sp. R1202D strain S1126A ctg_176, whole genome shotgun 
sequence
Length=7803

 Score = 329 bits (178),  Expect = 6e-86
 Identities = 380/471 (81%), Gaps = 40/471 (8%)
 Strand=Plus/Plus

Query  209   GGACCGCGCCCGCCGGAGGACAGACGCaaaaaaaTTCTT-TCAGAAGAGCTGTCAGTCTG  267
             || |||||||||||| | |||  || ||||  || |||| || |||||  || |||||||
Sbjct  2470  GGCCCGCGCCCGCCG-AAGAC--ACACAAACGAACTCTTGTCTGAAGA-TTG-CAGTCTG  2524

Query  268   AGCGTTAGCAAGCAAAAATCAGTTAAAACTTTCAACAACGGATCTCTTGGTTCCGGCATC  327
             |  | || |  |   |||||||||||||||||||||||||||||||||||||||||||||
Sbjct  2525  A--G-TA-CTTGACTAAATCAGTTAAAACTTTCAACAACGGATCTCTTGGTTCCGGCATC  2580

Query  328   GATGAAGAACGCAGCGAAATGCGATAAGTAATGTGAATTGCAGAATTCCGTGAATCATCG  387
             |||||||||||||||||||||||||||||||||||||||||||||||| |||||||||||
Sbjct  2581  GATGAAGAACGCAGCGAAATGCGATAAGTAATGTGAATTGCAGAATTCAGTGAATCATCG  2640

Query  388   AATCTTTGAACGCACATTGCGCCCCCTGGCATTCCGGGGGGCATGCCTGTTCGAGCGTCA  447
             | ||||||||||||||||||||||||||| |||||||||||||||||||| |||||||||
Sbjct  2641  AGTCTTTGAACGCACATTGCGCCCCCTGGTATTCCGGGGGGCATGCCTGTCCGAGCGTCA  2700

Query  448   TTTCAGCCCCTCAAGCCCGGCTTGTGTGATGGACGACCGTCCGGCGCCCCCGTCTTTGGG  507
             || | | ||||||||| ||||||||||| ||| |  |  || | | |||||| |||  ||
Sbjct  2701  TTGCTG-CCCTCAAGCACGGCTTGTGTGTTGGGCT-C--TC-G-C-CCCCCG-CTTCCGG  2752

Query  508   GGTGCGGGACGCGCCCGAAAAGCAGTGGCCAGGC-C-GCGATTCCGGCTTCCTAG-GCGA  564
             || ||||     |||||||| |||| |||  ||| | ||| | |||| | ||| | ||| 
Sbjct  2753  GGGGCGG-----GCCCGAAAGGCAGCGGC--GGCACCGCG-T-CCGG-T-CCTCGAGCGT  2801

Query  565   ATGGG-CAACAA-ACCAGCGCCTCCAGGACCGGCCG-CCCTGGCCT-CAAAATCTGTTTT  620
             ||||| |  |   ||| ||  ||  ||| ||||||| | |  |||  | ||  |  |   
Sbjct  2802  ATGGGGCTTCGTCACCCGCT-CTGTAGGCCCGGCCGGCGCCCGCCGGCGAACACCATCA-  2859

Query  621   ATACTTAT-CAGGTTGACCTCGGATCAGGTAGGGATACCCGCTGAACTTAA  670
             || ||||  ||||||||||||||||||||||||||||||||||||||||||
Sbjct  2860  AT-CTTAACCAGGTTGACCTCGGATCAGGTAGGGATACCCGCTGAACTTAA  2909


 Score = 69.4 bits (37),  Expect = 1e-07
 Identities = 37/37 (100%), Gaps = 0/37 (0%)
 Strand=Plus/Plus

Query  1     CAAGGTTTCCGTAGGTGAACCTGCGGAAGGATCATTA  37
             |||||||||||||||||||||||||||||||||||||
Sbjct  2333  CAAGGTTTCCGTAGGTGAACCTGCGGAAGGATCATTA  2369


>JAMAHE010000381.1 Penicillium sp. PH3801 strain S1316 ctg_381, whole genome shotgun 
sequence
Length=7376

 Score = 329 bits (178),  Expect = 6e-86
 Identities = 378/468 (81%), Gaps = 40/468 (9%)
 Strand=Plus/Minus

Query  212   CCGCGCCCGCCGGAGGACAGACGCaaaaaaaTTCTT-TCAGAAGAGCTGTCAGTCTGAGC  270
             |||||||||||| | |||  || ||||  || |||| || |||||  || ||||||||  
Sbjct  4166  CCGCGCCCGCCG-AAGAC--ACACAAACGAACTCTTGTCTGAAGA-TTG-CAGTCTGA--  4114

Query  271   GTTAGCAAGCAAAAATCAGTTAAAACTTTCAACAACGGATCTCTTGGTTCCGGCATCGAT  330
             | || |  |   ||||||||||||||||||||||||||||||||||||||||||||||||
Sbjct  4113  G-TA-CTTGACTAAATCAGTTAAAACTTTCAACAACGGATCTCTTGGTTCCGGCATCGAT  4056

Query  331   GAAGAACGCAGCGAAATGCGATAAGTAATGTGAATTGCAGAATTCCGTGAATCATCGAAT  390
             ||||||||||||||||||||||||||||||||||||||||||||| |||||||||||| |
Sbjct  4055  GAAGAACGCAGCGAAATGCGATAAGTAATGTGAATTGCAGAATTCAGTGAATCATCGAGT  3996

Query  391   CTTTGAACGCACATTGCGCCCCCTGGCATTCCGGGGGGCATGCCTGTTCGAGCGTCATTT  450
             |||||||||||||||||||||||||| |||||||||||||||||||| ||||||||||| 
Sbjct  3995  CTTTGAACGCACATTGCGCCCCCTGGTATTCCGGGGGGCATGCCTGTCCGAGCGTCATTG  3936

Query  451   CAGCCCCTCAAGCCCGGCTTGTGTGATGGACGACCGTCCGGCGCCCCCGTCTTTGGGGGT  510
             | |||| |||||| ||||||||||| ||| |  |  || | | |||||| |||  |||| 
Sbjct  3935  CTGCCC-TCAAGCACGGCTTGTGTGTTGGGCT-C--TC-G-C-CCCCCG-CTTCCGGGGG  3884

Query  511   GCGGGACGCGCCCGAAAAGCAGTGGCCAGGC-C-GCGATTCCGGCTTCCTAG-GCGAATG  567
             ||||     |||||||| |||| |||  ||| | ||| | |||| | ||| | ||| |||
Sbjct  3883  GCGG-----GCCCGAAAGGCAGCGGC--GGCACCGCG-T-CCGG-T-CCTCGAGCGTATG  3835

Query  568   GG-CAACAA-ACCAGCGCCTCCAGGACCGGCCG-C-CCTGGCCTCAAAATCTGTTTTATA  623
             || |  |   ||| ||  ||  ||| ||||||| | || | |  | ||  |  |   || 
Sbjct  3834  GGGCTTCGTCACCCGCT-CTGTAGGCCCGGCCGGCGCCCGCCGGCGAACACCATCA-AT-  3778

Query  624   CTTAT-CAGGTTGACCTCGGATCAGGTAGGGATACCCGCTGAACTTAA  670
             ||||  ||||||||||||||||||||||||||||||||||||||||||
Sbjct  3777  CTTAACCAGGTTGACCTCGGATCAGGTAGGGATACCCGCTGAACTTAA  3730


 Score = 69.4 bits (37),  Expect = 1e-07
 Identities = 39/40 (98%), Gaps = 0/40 (0%)
 Strand=Plus/Minus

Query  1     CAAGGTTTCCGTAGGTGAACCTGCGGAAGGATCATTAGCG  40
             ||||||||||||||||||||||||||||||||||||| ||
Sbjct  4306  CAAGGTTTCCGTAGGTGAACCTGCGGAAGGATCATTACCG  4267


>JAMAHA010000120.1 Penicillium sp. PF2412A strain R1202D ctg_120, whole genome shotgun 
sequence
Length=40947

 Score = 329 bits (178),  Expect = 6e-86
 Identities = 378/468 (81%), Gaps = 40/468 (9%)
 Strand=Plus/Minus

Query  212   CCGCGCCCGCCGGAGGACAGACGCaaaaaaaTTCTT-TCAGAAGAGCTGTCAGTCTGAGC  270
             |||||||||||| | |||  || ||||  || |||| || |||||  || ||||||||  
Sbjct  4131  CCGCGCCCGCCG-AAGAC--ACACAAACGAACTCTTGTCTGAAGA-TTG-CAGTCTGA--  4079

Query  271   GTTAGCAAGCAAAAATCAGTTAAAACTTTCAACAACGGATCTCTTGGTTCCGGCATCGAT  330
             | || |  |   ||||||||||||||||||||||||||||||||||||||||||||||||
Sbjct  4078  G-TA-CTTGACTAAATCAGTTAAAACTTTCAACAACGGATCTCTTGGTTCCGGCATCGAT  4021

Query  331   GAAGAACGCAGCGAAATGCGATAAGTAATGTGAATTGCAGAATTCCGTGAATCATCGAAT  390
             ||||||||||||||||||||||||||||||||||||||||||||| |||||||||||| |
Sbjct  4020  GAAGAACGCAGCGAAATGCGATAAGTAATGTGAATTGCAGAATTCAGTGAATCATCGAGT  3961

Query  391   CTTTGAACGCACATTGCGCCCCCTGGCATTCCGGGGGGCATGCCTGTTCGAGCGTCATTT  450
             |||||||||||||||||||||||||| |||||||||||||||||||| ||||||||||| 
Sbjct  3960  CTTTGAACGCACATTGCGCCCCCTGGTATTCCGGGGGGCATGCCTGTCCGAGCGTCATTG  3901

Query  451   CAGCCCCTCAAGCCCGGCTTGTGTGATGGACGACCGTCCGGCGCCCCCGTCTTTGGGGGT  510
             | |||| |||||| ||||||||||| ||| |  |  || | | |||||| |||  |||| 
Sbjct  3900  CTGCCC-TCAAGCACGGCTTGTGTGTTGGGCT-C--TC-G-C-CCCCCG-CTTCCGGGGG  3849

Query  511   GCGGGACGCGCCCGAAAAGCAGTGGCCAGGC-C-GCGATTCCGGCTTCCTAG-GCGAATG  567
             ||||     |||||||| |||| |||  ||| | ||| | |||| | ||| | ||| |||
Sbjct  3848  GCGG-----GCCCGAAAGGCAGCGGC--GGCACCGCG-T-CCGG-T-CCTCGAGCGTATG  3800

Query  568   GG-CAACAA-ACCAGCGCCTCCAGGACCGGCCG-C-CCTGGCCTCAAAATCTGTTTTATA  623
             || |  |   ||| ||  ||  ||| ||||||| | || | |  | ||  |  |   || 
Sbjct  3799  GGGCTTCGTCACCCGCT-CTGTAGGCCCGGCCGGCGCCCGCCGGCGAACACCATCA-AT-  3743

Query  624   CTTAT-CAGGTTGACCTCGGATCAGGTAGGGATACCCGCTGAACTTAA  670
             ||||  ||||||||||||||||||||||||||||||||||||||||||
Sbjct  3742  CTTAACCAGGTTGACCTCGGATCAGGTAGGGATACCCGCTGAACTTAA  3695


 Score = 69.4 bits (37),  Expect = 1e-07
 Identities = 39/40 (98%), Gaps = 0/40 (0%)
 Strand=Plus/Minus

Query  1     CAAGGTTTCCGTAGGTGAACCTGCGGAAGGATCATTAGCG  40
             ||||||||||||||||||||||||||||||||||||| ||
Sbjct  4271  CAAGGTTTCCGTAGGTGAACCTGCGGAAGGATCATTACCG  4232


>LJPK01003030.1 Amauroascus niger isolate UAMH 3544 scaffold3216, whole genome 
shotgun sequence
Length=1386

 Score = 329 bits (178),  Expect = 6e-86
 Identities = 227/250 (91%), Gaps = 5/250 (2%)
 Strand=Plus/Plus

Query  241  aaTTCTTTCAGAAGAGCTGTCAGTCTGAGCGTTAGCAAGCAAAAATCAGTTAAAACTTTC  300
            || |||||  ||| | |||||||||||||| ||  | || || |||||   |||||||||
Sbjct  730  AACTCTTT-TGAATA-CTGTCAGTCTGAGCATT--CTAGTAAGAATCAAACAAAACTTTC  785

Query  301  AACAACGGATCTCTTGGTTCCGGCATCGATGAAGAACGCAGCGAAATGCGATAAGTAATG  360
            ||||||||||||||||||||||||||||||||||||||||||||||||||||||||||||
Sbjct  786  AACAACGGATCTCTTGGTTCCGGCATCGATGAAGAACGCAGCGAAATGCGATAAGTAATG  845

Query  361  TGAATTGCAGAATTCCGTGAATCATCGAATCTTTGAACGCACATTGCGCCCCCTGGCATT  420
            |||||||||||||||||||||||||||||||||||||||||||||||||||||||| |||
Sbjct  846  TGAATTGCAGAATTCCGTGAATCATCGAATCTTTGAACGCACATTGCGCCCCCTGGTATT  905

Query  421  CCGGGGGGCATGCCTGTTCGAGCGTCATTTCAG-CCCCTCAAGCCCGGCTTGTGTGATGG  479
            ||||||||||||||||| ||||||||||| ||  |||||||||| ||||||||||| |||
Sbjct  906  CCGGGGGGCATGCCTGTCCGAGCGTCATTGCAAACCCCTCAAGCACGGCTTGTGTGTTGG  965

Query  480  ACGACCGTCC  489
             | |||||||
Sbjct  966  GCTACCGTCC  975


 Score = 69.4 bits (37),  Expect = 1e-07
 Identities = 37/37 (100%), Gaps = 0/37 (0%)
 Strand=Plus/Plus

Query  1    CAAGGTTTCCGTAGGTGAACCTGCGGAAGGATCATTA  37
            |||||||||||||||||||||||||||||||||||||
Sbjct  92   CAAGGTTTCCGTAGGTGAACCTGCGGAAGGATCATTA  128


 Score = 69.4 bits (37),  Expect = 1e-07
 Identities = 37/37 (100%), Gaps = 0/37 (0%)
 Strand=Plus/Plus

Query  1    CAAGGTTTCCGTAGGTGAACCTGCGGAAGGATCATTA  37
            |||||||||||||||||||||||||||||||||||||
Sbjct  525  CAAGGTTTCCGTAGGTGAACCTGCGGAAGGATCATTA  561


>JAMAHD010000167.1 Penicillium sp. S1126A strain PH3801 ctg_167, whole genome shotgun 
sequence
Length=8167

 Score = 329 bits (178),  Expect = 6e-86
 Identities = 378/468 (81%), Gaps = 40/468 (9%)
 Strand=Plus/Minus

Query  212   CCGCGCCCGCCGGAGGACAGACGCaaaaaaaTTCTT-TCAGAAGAGCTGTCAGTCTGAGC  270
             |||||||||||| | |||  || ||||  || |||| || |||||  || ||||||||  
Sbjct  4149  CCGCGCCCGCCG-AAGAC--ACACAAACGAACTCTTGTCTGAAGA-TTG-CAGTCTGA--  4097

Query  271   GTTAGCAAGCAAAAATCAGTTAAAACTTTCAACAACGGATCTCTTGGTTCCGGCATCGAT  330
             | || |  |   ||||||||||||||||||||||||||||||||||||||||||||||||
Sbjct  4096  G-TA-CTTGACTAAATCAGTTAAAACTTTCAACAACGGATCTCTTGGTTCCGGCATCGAT  4039

Query  331   GAAGAACGCAGCGAAATGCGATAAGTAATGTGAATTGCAGAATTCCGTGAATCATCGAAT  390
             ||||||||||||||||||||||||||||||||||||||||||||| |||||||||||| |
Sbjct  4038  GAAGAACGCAGCGAAATGCGATAAGTAATGTGAATTGCAGAATTCAGTGAATCATCGAGT  3979

Query  391   CTTTGAACGCACATTGCGCCCCCTGGCATTCCGGGGGGCATGCCTGTTCGAGCGTCATTT  450
             |||||||||||||||||||||||||| |||||||||||||||||||| ||||||||||| 
Sbjct  3978  CTTTGAACGCACATTGCGCCCCCTGGTATTCCGGGGGGCATGCCTGTCCGAGCGTCATTG  3919

Query  451   CAGCCCCTCAAGCCCGGCTTGTGTGATGGACGACCGTCCGGCGCCCCCGTCTTTGGGGGT  510
             | |||| |||||| ||||||||||| ||| |  |  || | | |||||| |||  |||| 
Sbjct  3918  CTGCCC-TCAAGCACGGCTTGTGTGTTGGGCT-C--TC-G-C-CCCCCG-CTTCCGGGGG  3867

Query  511   GCGGGACGCGCCCGAAAAGCAGTGGCCAGGC-C-GCGATTCCGGCTTCCTAG-GCGAATG  567
             ||||     |||||||| |||| |||  ||| | ||| | |||| | ||| | ||| |||
Sbjct  3866  GCGG-----GCCCGAAAGGCAGCGGC--GGCACCGCG-T-CCGG-T-CCTCGAGCGTATG  3818

Query  568   GG-CAACAA-ACCAGCGCCTCCAGGACCGGCCG-C-CCTGGCCTCAAAATCTGTTTTATA  623
             || |  |   ||| ||  ||  ||| ||||||| | || | |  | ||  |  |   || 
Sbjct  3817  GGGCTTCGTCACCCGCT-CTGTAGGCCCGGCCGGCGCCCGCCGGCGAACACCATCA-AT-  3761

Query  624   CTTAT-CAGGTTGACCTCGGATCAGGTAGGGATACCCGCTGAACTTAA  670
             ||||  ||||||||||||||||||||||||||||||||||||||||||
Sbjct  3760  CTTAACCAGGTTGACCTCGGATCAGGTAGGGATACCCGCTGAACTTAA  3713


 Score = 69.4 bits (37),  Expect = 1e-07
 Identities = 39/40 (98%), Gaps = 0/40 (0%)
 Strand=Plus/Minus

Query  1     CAAGGTTTCCGTAGGTGAACCTGCGGAAGGATCATTAGCG  40
             ||||||||||||||||||||||||||||||||||||| ||
Sbjct  4289  CAAGGTTTCCGTAGGTGAACCTGCGGAAGGATCATTACCG  4250


>NIXA01000127.1 Byssochlamys sp. BYSS01 NODE_127_length_7579_cov_2296.4, whole 
genome shotgun sequence
Length=7579

 Score = 329 bits (178),  Expect = 6e-86
 Identities = 338/409 (83%), Gaps = 36/409 (9%)
 Strand=Plus/Minus

Query  277   AAGCAAAAATCAGTTAAAACTTTCAACAACGGATCTCTTGGTTCCGGCATCGATGAAGAA  336
             |||| ||||||  |||||||||||||||||||||||||||||||||||||||||||||||
Sbjct  3741  AAGC-AAAATCCATTAAAACTTTCAACAACGGATCTCTTGGTTCCGGCATCGATGAAGAA  3683

Query  337   CGCAGCGAAATGCGATAAGTAATGTGAATTGCAGAATTCCGTGAATCATCGAATCTTTGA  396
             ||||||||||||||||||||||||||||||||||||||||||||||||||||||||||||
Sbjct  3682  CGCAGCGAAATGCGATAAGTAATGTGAATTGCAGAATTCCGTGAATCATCGAATCTTTGA  3623

Query  397   ACGCACATTGCGCCCCCTGGCATTCCGGGGGGCATGCCTGTTCGAGCGTCATTTCAGCCC  456
             |||||||||||||||||||| |||||||||||||||||||| ||||||||||| | ||||
Sbjct  3622  ACGCACATTGCGCCCCCTGGTATTCCGGGGGGCATGCCTGTCCGAGCGTCATTACTGCCC  3563

Query  457   CTCAAGCCCGGCTTGTGTGATGGACGACCGTCCGGCGCCCCCGTCTTTGGGGGTGCGGGA  516
             ||||||| ||||||||||| |||  | ||| ||| | ||||||     |  || ||||||
Sbjct  3562  CTCAAGCACGGCTTGTGTGTTGG--G-CCG-CCGTC-CCCCCGGGAA-GCCGG-GCGGGA  3510

Query  517   CGCGCCCGAAAAGCAGTGGCCAGGC-C-GCGATTCCGGCTTCCTAG-GCGAATGGG-CAA  572
             || ||| |||| ||||||||  ||| | ||| | | || | ||| | ||| ||||| |  
Sbjct  3509  CGGGCCTGAAAGGCAGTGGC--GGCACCGCG-T-CTGG-T-CCTCGAGCGTATGGGGCTT  3456

Query  573   CAA-ACCAGCGCCTCCAGGA--CCGG-CC-GC--CCTGGCC--T-CAAA-ATCTGTTTTA  621
                 |||  ||| || ||||  |||| || |   ||  |||  | |    | || |||| 
Sbjct  3455  TGTCACC--CGC-TC-AGGAGGCCGGGCCCGGGGCCACGCCCCTTCGTCCACCT-TTTT-  3402

Query  622   TACTTATCAGGTTGACCTCGGATCAGGTAGGGATACCCGCTGAACTTAA  670
             | ||| | |||||||||||||||||||||||||||||||||||||||||
Sbjct  3401  T-CTTCTTAGGTTGACCTCGGATCAGGTAGGGATACCCGCTGAACTTAA  3354


 Score = 58.4 bits (31),  Expect = 3e-04
 Identities = 31/31 (100%), Gaps = 0/31 (0%)
 Strand=Plus/Minus

Query  7     TTCCGTAGGTGAACCTGCGGAAGGATCATTA  37
             |||||||||||||||||||||||||||||||
Sbjct  3944  TTCCGTAGGTGAACCTGCGGAAGGATCATTA  3914


>JRVD02000017.1 Penicillium oxalicum strain HP7-1 unanchor18, whole genome shotgun 
sequence
Length=32716

 Score = 329 bits (178),  Expect = 6e-86
 Identities = 378/468 (81%), Gaps = 40/468 (9%)
 Strand=Plus/Minus

Query  212    CCGCGCCCGCCGGAGGACAGACGCaaaaaaaTTCTT-TCAGAAGAGCTGTCAGTCTGAGC  270
              |||||||||||| | |||  || ||||  || |||| || |||||  || ||||||||  
Sbjct  10984  CCGCGCCCGCCG-AAGAC--ACACAAACGAACTCTTGTCTGAAGA-TTG-CAGTCTGA--  10932

Query  271    GTTAGCAAGCAAAAATCAGTTAAAACTTTCAACAACGGATCTCTTGGTTCCGGCATCGAT  330
              | || |  |   ||||||||||||||||||||||||||||||||||||||||||||||||
Sbjct  10931  G-TA-CTTGACTAAATCAGTTAAAACTTTCAACAACGGATCTCTTGGTTCCGGCATCGAT  10874

Query  331    GAAGAACGCAGCGAAATGCGATAAGTAATGTGAATTGCAGAATTCCGTGAATCATCGAAT  390
              ||||||||||||||||||||||||||||||||||||||||||||| |||||||||||| |
Sbjct  10873  GAAGAACGCAGCGAAATGCGATAAGTAATGTGAATTGCAGAATTCAGTGAATCATCGAGT  10814

Query  391    CTTTGAACGCACATTGCGCCCCCTGGCATTCCGGGGGGCATGCCTGTTCGAGCGTCATTT  450
              |||||||||||||||||||||||||| |||||||||||||||||||| ||||||||||| 
Sbjct  10813  CTTTGAACGCACATTGCGCCCCCTGGTATTCCGGGGGGCATGCCTGTCCGAGCGTCATTG  10754

Query  451    CAGCCCCTCAAGCCCGGCTTGTGTGATGGACGACCGTCCGGCGCCCCCGTCTTTGGGGGT  510
              | |||| |||||| ||||||||||| ||| |  |  || | | |||||| |||  |||| 
Sbjct  10753  CTGCCC-TCAAGCACGGCTTGTGTGTTGGGCT-C--TC-G-C-CCCCCG-CTTCCGGGGG  10702

Query  511    GCGGGACGCGCCCGAAAAGCAGTGGCCAGGC-C-GCGATTCCGGCTTCCTAG-GCGAATG  567
              ||||     |||||||| |||| |||  ||| | ||| | |||| | ||| | ||| |||
Sbjct  10701  GCGG-----GCCCGAAAGGCAGCGGC--GGCACCGCG-T-CCGG-T-CCTCGAGCGTATG  10653

Query  568    GG-CAACAA-ACCAGCGCCTCCAGGACCGGCCG-C-CCTGGCCTCAAAATCTGTTTTATA  623
              || |  |   ||| ||  ||  ||| ||||||| | || | |  | ||  |  |   || 
Sbjct  10652  GGGCTTCGTCACCCGCT-CTGTAGGCCCGGCCGGCGCCCGCCGGCGAACACCATCA-AT-  10596

Query  624    CTTAT-CAGGTTGACCTCGGATCAGGTAGGGATACCCGCTGAACTTAA  670
              ||||  ||||||||||||||||||||||||||||||||||||||||||
Sbjct  10595  CTTAACCAGGTTGACCTCGGATCAGGTAGGGATACCCGCTGAACTTAA  10548


 Score = 329 bits (178),  Expect = 6e-86
 Identities = 378/468 (81%), Gaps = 40/468 (9%)
 Strand=Plus/Minus

Query  212    CCGCGCCCGCCGGAGGACAGACGCaaaaaaaTTCTT-TCAGAAGAGCTGTCAGTCTGAGC  270
              |||||||||||| | |||  || ||||  || |||| || |||||  || ||||||||  
Sbjct  28448  CCGCGCCCGCCG-AAGAC--ACACAAACGAACTCTTGTCTGAAGA-TTG-CAGTCTGA--  28396

Query  271    GTTAGCAAGCAAAAATCAGTTAAAACTTTCAACAACGGATCTCTTGGTTCCGGCATCGAT  330
              | || |  |   ||||||||||||||||||||||||||||||||||||||||||||||||
Sbjct  28395  G-TA-CTTGACTAAATCAGTTAAAACTTTCAACAACGGATCTCTTGGTTCCGGCATCGAT  28338

Query  331    GAAGAACGCAGCGAAATGCGATAAGTAATGTGAATTGCAGAATTCCGTGAATCATCGAAT  390
              ||||||||||||||||||||||||||||||||||||||||||||| |||||||||||| |
Sbjct  28337  GAAGAACGCAGCGAAATGCGATAAGTAATGTGAATTGCAGAATTCAGTGAATCATCGAGT  28278

Query  391    CTTTGAACGCACATTGCGCCCCCTGGCATTCCGGGGGGCATGCCTGTTCGAGCGTCATTT  450
              |||||||||||||||||||||||||| |||||||||||||||||||| ||||||||||| 
Sbjct  28277  CTTTGAACGCACATTGCGCCCCCTGGTATTCCGGGGGGCATGCCTGTCCGAGCGTCATTG  28218

Query  451    CAGCCCCTCAAGCCCGGCTTGTGTGATGGACGACCGTCCGGCGCCCCCGTCTTTGGGGGT  510
              | |||| |||||| ||||||||||| ||| |  |  || | | |||||| |||  |||| 
Sbjct  28217  CTGCCC-TCAAGCACGGCTTGTGTGTTGGGCT-C--TC-G-C-CCCCCG-CTTCCGGGGG  28166

Query  511    GCGGGACGCGCCCGAAAAGCAGTGGCCAGGC-C-GCGATTCCGGCTTCCTAG-GCGAATG  567
              ||||     |||||||| |||| |||  ||| | ||| | |||| | ||| | ||| |||
Sbjct  28165  GCGG-----GCCCGAAAGGCAGCGGC--GGCACCGCG-T-CCGG-T-CCTCGAGCGTATG  28117

Query  568    GG-CAACAA-ACCAGCGCCTCCAGGACCGGCCG-C-CCTGGCCTCAAAATCTGTTTTATA  623
              || |  |   ||| ||  ||  ||| ||||||| | || | |  | ||  |  |   || 
Sbjct  28116  GGGCTTCGTCACCCGCT-CTGTAGGCCCGGCCGGCGCCCGCCGGCGAACACCATCA-AT-  28060

Query  624    CTTAT-CAGGTTGACCTCGGATCAGGTAGGGATACCCGCTGAACTTAA  670
              ||||  ||||||||||||||||||||||||||||||||||||||||||
Sbjct  28059  CTTAACCAGGTTGACCTCGGATCAGGTAGGGATACCCGCTGAACTTAA  28012


 Score = 327 bits (177),  Expect = 2e-85
 Identities = 377/467 (81%), Gaps = 40/467 (9%)
 Strand=Plus/Minus

Query  212    CCGCGCCCGCCGGAGGACAGACGCaaaaaaaTTCTT-TCAGAAGAGCTGTCAGTCTGAGC  270
              |||||||||||| | |||  || ||||  || |||| || |||||  || ||||||||  
Sbjct  19712  CCGCGCCCGCCG-AAGAC--ACACAAACGAACTCTTGTCTGAAGA-TTG-CAGTCTGA--  19660

Query  271    GTTAGCAAGCAAAAATCAGTTAAAACTTTCAACAACGGATCTCTTGGTTCCGGCATCGAT  330
              | || |  |   ||||||||||||||||||||||||||||||||||||||||||||||||
Sbjct  19659  G-TA-CTTGACTAAATCAGTTAAAACTTTCAACAACGGATCTCTTGGTTCCGGCATCGAT  19602

Query  331    GAAGAACGCAGCGAAATGCGATAAGTAATGTGAATTGCAGAATTCCGTGAATCATCGAAT  390
              ||||||||||||||||||||||||||||||||||||||||||||| |||||||||||| |
Sbjct  19601  GAAGAACGCAGCGAAATGCGATAAGTAATGTGAATTGCAGAATTCAGTGAATCATCGAGT  19542

Query  391    CTTTGAACGCACATTGCGCCCCCTGGCATTCCGGGGGGCATGCCTGTTCGAGCGTCATTT  450
              |||||||||||||||||||||| ||| |||||||||||||||||||| ||||||||||| 
Sbjct  19541  CTTTGAACGCACATTGCGCCCC-TGGTATTCCGGGGGGCATGCCTGTCCGAGCGTCATTG  19483

Query  451    CAGCCCCTCAAGCCCGGCTTGTGTGATGGACGACCGTCCGGCGCCCCCGTCTTTGGGGGT  510
              | |||| |||||| ||||||||||| ||| |  |  || | | |||||| |||  |||| 
Sbjct  19482  CTGCCC-TCAAGCACGGCTTGTGTGTTGGGCT-C--TC-G-C-CCCCCG-CTTCCGGGGG  19431

Query  511    GCGGGACGCGCCCGAAAAGCAGTGGCCAGGC-C-GCGATTCCGGCTTCCTAG-GCGAATG  567
              ||||     |||||||| |||| |||  ||| | ||| | |||| | ||| | ||| |||
Sbjct  19430  GCGG-----GCCCGAAAGGCAGCGGC--GGCACCGCG-T-CCGG-T-CCTCGAGCGTATG  19382

Query  568    GG-CAACAA-ACCAGCGCCTCCAGGACCGGCCG-CCCTGGCCTCAAAATCTGTTTTATAC  624
              || |  |   ||| ||  ||  ||| ||||||| ||| | |  | ||  |  |   || |
Sbjct  19381  GGGCTTCGTCACCCGCT-CTGTAGGCCCGGCCGGCCCCGCCGGCGAACACCATCA-AT-C  19325

Query  625    TTAT-CAGGTTGACCTCGGATCAGGTAGGGATACCCGCTGAACTTAA  670
              |||  ||||||||||||||||||||||||||||||||||||||||||
Sbjct  19324  TTAACCAGGTTGACCTCGGATCAGGTAGGGATACCCGCTGAACTTAA  19278


 Score = 320 bits (173),  Expect = 3e-83
 Identities = 327/396 (83%), Gaps = 31/396 (8%)
 Strand=Plus/Minus

Query  283   AAATCAGTTAAAACTTTCAACAACGGATCTCTTGGTTCCGGCATCGATGAAGAACGCAGC  342
             ||||||||||||||||||||||||||||||||||||||||||||||||||||||||||||
Sbjct  2155  AAATCAGTTAAAACTTTCAACAACGGATCTCTTGGTTCCGGCATCGATGAAGAACGCAGC  2096

Query  343   GAAATGCGATAAGTAATGTGAATTGCAGAATTCCGTGAATCATCGAATCTTTGAACGCAC  402
             ||||||||||||||||||||||||||||||||| |||||||||||| |||||||||||||
Sbjct  2095  GAAATGCGATAAGTAATGTGAATTGCAGAATTCAGTGAATCATCGAGTCTTTGAACGCAC  2036

Query  403   ATTGCGCCCCCTGGCATTCCGGGGGGCATGCCTGTTCGAGCGTCATTTCAGCCCCTCAAG  462
             |||||||||||||| |||||||||| ||||||||| ||||||||||| | |||| |||||
Sbjct  2035  ATTGCGCCCCCTGGTATTCCGGGGG-CATGCCTGTCCGAGCGTCATTGCTGCCC-TCAAG  1978

Query  463   CCCGGCTTGTGTGATGGACGACCGTCCGGCGCCCCCGTCTTTGGGGGTGCGGGACGCGCC  522
             | ||||||||||| ||| |  |  || | | |||||| |||  |||| ||||     |||
Sbjct  1977  CACGGCTTGTGTGTTGGGCT-C--TC-G-C-CCCCCG-CTTCCGGGGGGCGG-----GCC  1930

Query  523   CGAAAAGCAGTGGCCAGGC-C-GCGATTCCGGCTTCCTAG-GCGAATGGG-CAACAA-AC  577
             ||||| |||| |||  ||| | ||| | |||| | ||| | ||| ||||| |  |   ||
Sbjct  1929  CGAAAGGCAGCGGC--GGCACCGCG-T-CCGG-T-CCTCGAGCGTATGGGGCTTCGTCAC  1876

Query  578   CAGCGCCTCCAGGACCGGCCG-C-CCTGGCCTCAAAATCTGTTTTATACTTAT-CAGGTT  634
             | ||  ||  ||| ||||||| | || | |  | ||  |  |   || ||||  ||||||
Sbjct  1875  CCGCT-CTGTAGGCCCGGCCGGCGCCCGCCGGCGAACACCATCA-AT-CTTAACCAGGTT  1819

Query  635   GACCTCGGATCAGGTAGGGATACCCGCTGAACTTAA  670
             ||||||||||||||||||||||||||||||||||||
Sbjct  1818  GACCTCGGATCAGGTAGGGATACCCGCTGAACTTAA  1783


 Score = 69.4 bits (37),  Expect = 1e-07
 Identities = 39/40 (98%), Gaps = 0/40 (0%)
 Strand=Plus/Minus

Query  1     CAAGGTTTCCGTAGGTGAACCTGCGGAAGGATCATTAGCG  40
             ||||||||||||||||||||||||||||||||||||| ||
Sbjct  2355  CAAGGTTTCCGTAGGTGAACCTGCGGAAGGATCATTACCG  2316


 Score = 69.4 bits (37),  Expect = 1e-07
 Identities = 39/40 (98%), Gaps = 0/40 (0%)
 Strand=Plus/Minus

Query  1      CAAGGTTTCCGTAGGTGAACCTGCGGAAGGATCATTAGCG  40
              ||||||||||||||||||||||||||||||||||||| ||
Sbjct  11124  CAAGGTTTCCGTAGGTGAACCTGCGGAAGGATCATTACCG  11085


 Score = 69.4 bits (37),  Expect = 1e-07
 Identities = 39/40 (98%), Gaps = 0/40 (0%)
 Strand=Plus/Minus

Query  1      CAAGGTTTCCGTAGGTGAACCTGCGGAAGGATCATTAGCG  40
              ||||||||||||||||||||||||||||||||||||| ||
Sbjct  19852  CAAGGTTTCCGTAGGTGAACCTGCGGAAGGATCATTACCG  19813


 Score = 69.4 bits (37),  Expect = 1e-07
 Identities = 39/40 (98%), Gaps = 0/40 (0%)
 Strand=Plus/Minus

Query  1      CAAGGTTTCCGTAGGTGAACCTGCGGAAGGATCATTAGCG  40
              ||||||||||||||||||||||||||||||||||||| ||
Sbjct  28588  CAAGGTTTCCGTAGGTGAACCTGCGGAAGGATCATTACCG  28549


>JRVD02000016.1 Penicillium oxalicum strain HP7-1 unanchor17, whole genome shotgun 
sequence
Length=18172

 Score = 329 bits (178),  Expect = 6e-86
 Identities = 378/468 (81%), Gaps = 40/468 (9%)
 Strand=Plus/Minus

Query  212    CCGCGCCCGCCGGAGGACAGACGCaaaaaaaTTCTT-TCAGAAGAGCTGTCAGTCTGAGC  270
              |||||||||||| | |||  || ||||  || |||| || |||||  || ||||||||  
Sbjct  15030  CCGCGCCCGCCG-AAGAC--ACACAAACGAACTCTTGTCTGAAGA-TTG-CAGTCTGA--  14978

Query  271    GTTAGCAAGCAAAAATCAGTTAAAACTTTCAACAACGGATCTCTTGGTTCCGGCATCGAT  330
              | || |  |   ||||||||||||||||||||||||||||||||||||||||||||||||
Sbjct  14977  G-TA-CTTGACTAAATCAGTTAAAACTTTCAACAACGGATCTCTTGGTTCCGGCATCGAT  14920

Query  331    GAAGAACGCAGCGAAATGCGATAAGTAATGTGAATTGCAGAATTCCGTGAATCATCGAAT  390
              ||||||||||||||||||||||||||||||||||||||||||||| |||||||||||| |
Sbjct  14919  GAAGAACGCAGCGAAATGCGATAAGTAATGTGAATTGCAGAATTCAGTGAATCATCGAGT  14860

Query  391    CTTTGAACGCACATTGCGCCCCCTGGCATTCCGGGGGGCATGCCTGTTCGAGCGTCATTT  450
              |||||||||||||||||||||||||| |||||||||||||||||||| ||||||||||| 
Sbjct  14859  CTTTGAACGCACATTGCGCCCCCTGGTATTCCGGGGGGCATGCCTGTCCGAGCGTCATTG  14800

Query  451    CAGCCCCTCAAGCCCGGCTTGTGTGATGGACGACCGTCCGGCGCCCCCGTCTTTGGGGGT  510
              | |||| |||||| ||||||||||| ||| |  |  || | | |||||| |||  |||| 
Sbjct  14799  CTGCCC-TCAAGCACGGCTTGTGTGTTGGGCT-C--TC-G-C-CCCCCG-CTTCCGGGGG  14748

Query  511    GCGGGACGCGCCCGAAAAGCAGTGGCCAGGC-C-GCGATTCCGGCTTCCTAG-GCGAATG  567
              ||||     |||||||| |||| |||  ||| | ||| | |||| | ||| | ||| |||
Sbjct  14747  GCGG-----GCCCGAAAGGCAGCGGC--GGCACCGCG-T-CCGG-T-CCTCGAGCGTATG  14699

Query  568    GG-CAACAA-ACCAGCGCCTCCAGGACCGGCCG-C-CCTGGCCTCAAAATCTGTTTTATA  623
              || |  |   ||| ||  ||  ||| ||||||| | || | |  | ||  |  |   || 
Sbjct  14698  GGGCTTCGTCACCCGCT-CTGTAGGCCCGGCCGGCGCCCGCCGGCGAACACCATCA-AT-  14642

Query  624    CTTAT-CAGGTTGACCTCGGATCAGGTAGGGATACCCGCTGAACTTAA  670
              ||||  ||||||||||||||||||||||||||||||||||||||||||
Sbjct  14641  CTTAACCAGGTTGACCTCGGATCAGGTAGGGATACCCGCTGAACTTAA  14594


 Score = 327 bits (177),  Expect = 2e-85
 Identities = 378/468 (81%), Gaps = 41/468 (9%)
 Strand=Plus/Minus

Query  212   CCGCGCCCGCCGGAGGACAGACGCaaaaaaaTTCTT-TCAGAAGAGCTGTCAGTCTGAGC  270
             |||||||||||| | |||  || ||||  || |||| || |||||  || ||||||||  
Sbjct  6262  CCGCGCCCGCCG-AAGAC--ACACAAACGAACTCTTGTCTGAAGA-TTG-CAGTCTGA--  6210

Query  271   GTTAGCAAGCAAAAATCAGTTAAAACTTTCAACAACGGATCTCTTGGTTCCGGCATCGAT  330
             | || |  |   ||||||||||||||||||||||||||||||||||||||||||||||||
Sbjct  6209  G-TA-CTTGACTAAATCAGTTAAAACTTTCAACAACGGATCTCTTGGTTCCGGCATCGAT  6152

Query  331   GAAGAACGCAGCGAAATGCGATAAGTAATGTGAATTGCAGAATTCCGTGAATCATCGAAT  390
             ||||||||||||||||||||||||||||||||||||||||||||| |||||||||||| |
Sbjct  6151  GAAGAACGCAGCGAAATGCGATAAGTAATGTGAATTGCAGAATTCAGTGAATCATCGAGT  6092

Query  391   CTTTGAACGCACATTGCGCCCCCTGGCATTCCGGGGGGCATGCCTGTTCGAGCGTCATTT  450
             |||||||||||||||||||||||||| |||||||||||||||||||| ||||||||||| 
Sbjct  6091  CTTTGAACGCACATTGCGCCCCCTGGTATTCCGGGGGGCATGCCTGTCCGAGCGTCATTG  6032

Query  451   CAGCCCCTCAAGCCCGGCTTGTGTGATGGACGACCGTCCGGCGCCCCCGTCTTTGGGGGT  510
             | |||| |||||| ||||||||||| ||| |  |  || | | |||||| |||  |||| 
Sbjct  6031  CTGCCC-TCAAGCACGGCTTGTGTGTTGGGCT-C--TC-G-C-CCCCCG-CTTCCGGGG-  5981

Query  511   GCGGGACGCGCCCGAAAAGCAGTGGCCAGGC-C-GCGATTCCGGCTTCCTAG-GCGAATG  567
             ||||     |||||||| |||| |||  ||| | ||| | |||| | ||| | ||| |||
Sbjct  5980  GCGG-----GCCCGAAAGGCAGCGGC--GGCACCGCG-T-CCGG-T-CCTCGAGCGTATG  5932

Query  568   GG-CAACAA-ACCAGCGCCTCCAGGACCGGCCG-C-CCTGGCCTCAAAATCTGTTTTATA  623
             || |  |   ||| ||  ||  ||| ||||||| | || | |  | ||  |  |   || 
Sbjct  5931  GGGCTTCGTCACCCGCT-CTGTAGGCCCGGCCGGCGCCCGCCGGCGAACACCATCA-AT-  5875

Query  624   CTTAT-CAGGTTGACCTCGGATCAGGTAGGGATACCCGCTGAACTTAA  670
             ||||  ||||||||||||||||||||||||||||||||||||||||||
Sbjct  5874  CTTAACCAGGTTGACCTCGGATCAGGTAGGGATACCCGCTGAACTTAA  5827


 Score = 69.4 bits (37),  Expect = 1e-07
 Identities = 39/40 (98%), Gaps = 0/40 (0%)
 Strand=Plus/Minus

Query  1     CAAGGTTTCCGTAGGTGAACCTGCGGAAGGATCATTAGCG  40
             ||||||||||||||||||||||||||||||||||||| ||
Sbjct  6401  CAAGGTTTCCGTAGGTGAACCTGCGGAAGGATCATTACCG  6362


 Score = 69.4 bits (37),  Expect = 1e-07
 Identities = 39/40 (98%), Gaps = 0/40 (0%)
 Strand=Plus/Minus

Query  1      CAAGGTTTCCGTAGGTGAACCTGCGGAAGGATCATTAGCG  40
              ||||||||||||||||||||||||||||||||||||| ||
Sbjct  15170  CAAGGTTTCCGTAGGTGAACCTGCGGAAGGATCATTACCG  15131


>CM041263.1 Penicillium oxalicum strain HP7-1 chromosome VIII, whole genome 
shotgun sequence
Length=1795220

 Score = 329 bits (178),  Expect = 6e-86
 Identities = 380/471 (81%), Gaps = 40/471 (8%)
 Strand=Plus/Plus

Query  209      GGACCGCGCCCGCCGGAGGACAGACGCaaaaaaaTTCTT-TCAGAAGAGCTGTCAGTCTG  267
                || |||||||||||| | |||  || ||||  || |||| || |||||  || |||||||
Sbjct  1794172  GGCCCGCGCCCGCCG-AAGAC--ACACAAACGAACTCTTGTCTGAAGA-TTG-CAGTCTG  1794226

Query  268      AGCGTTAGCAAGCAAAAATCAGTTAAAACTTTCAACAACGGATCTCTTGGTTCCGGCATC  327
                |  | || |  |   ||||||||||||||||||||||||||||||| |||||||||||||
Sbjct  1794227  A--G-TA-CTTGACTAAATCAGTTAAAACTTTCAACAACGGATCTC-TGGTTCCGGCATC  1794281

Query  328      GATGAAGAACGCAGCGAAATGCGATAAGTAATGTGAATTGCAGAATTCCGTGAATCATCG  387
                |||||||||||||||||||||||||||||||||||||||||||||||| |||||||||||
Sbjct  1794282  GATGAAGAACGCAGCGAAATGCGATAAGTAATGTGAATTGCAGAATTCAGTGAATCATCG  1794341

Query  388      AATCTTTGAACGCACATTGCGCCCCCTGGCATTCCGGGGGGCATGCCTGTTCGAGCGTCA  447
                | ||||||||||||||||||||||||||| |||||||||||||||||||| |||||||||
Sbjct  1794342  AGTCTTTGAACGCACATTGCGCCCCCTGGTATTCCGGGGGGCATGCCTGTCCGAGCGTCA  1794401

Query  448      TTTCAGCCCCTCAAGCCCGGCTTGTGTGATGGACGACCGTCCGGCGCCCCCGTCTTTGGG  507
                || | | ||||||||| ||||||||||| ||| |  |  || | | |||||| |||  ||
Sbjct  1794402  TTGCTG-CCCTCAAGCACGGCTTGTGTGTTGGGCT-C--TC-G-C-CCCCCG-CTTCCGG  1794453

Query  508      GGTGCGGGACGCGCCCGAAAAGCAGTGGCCAGGC-C-GCGATTCCGGCTTCCTAG-GCGA  564
                || | ||  || |||||||| |||| |||  ||| | ||| | |||| | ||| | ||| 
Sbjct  1794454  GG-G-GG--CGGGCCCGAAAGGCAGCGGC--GGCACCGCG-T-CCGG-T-CCTCGAGCGT  1794503

Query  565      ATGGG-CAACAA-ACCAGCGCCTCCAGGACCGGCCG-CCCTGGCCT-CAAAATCTGTTTT  620
                ||||| |  |   ||| ||  ||  ||| ||||||| | |  |||  | ||  |  |   
Sbjct  1794504  ATGGGGCTTCGTCACCCGCT-CTGTAGGCCCGGCCGGCGCCCGCCGGCGAACACCATCA-  1794561

Query  621      ATACTTAT-CAGGTTGACCTCGGATCAGGTAGGGATACCCGCTGAACTTAA  670
                || ||||  ||||||||||||||||||||||||||||||||||||||||||
Sbjct  1794562  AT-CTTAACCAGGTTGACCTCGGATCAGGTAGGGATACCCGCTGAACTTAA  1794611


 Score = 69.4 bits (37),  Expect = 1e-07
 Identities = 37/37 (100%), Gaps = 0/37 (0%)
 Strand=Plus/Plus

Query  1        CAAGGTTTCCGTAGGTGAACCTGCGGAAGGATCATTA  37
                |||||||||||||||||||||||||||||||||||||
Sbjct  1794036  CAAGGTTTCCGTAGGTGAACCTGCGGAAGGATCATTA  1794072


>JAMAHB010000149.1 Penicillium sp. PT4103 strain D2Mb ctg_149, whole genome shotgun 
sequence
Length=6771

 Score = 329 bits (178),  Expect = 6e-86
 Identities = 378/468 (81%), Gaps = 40/468 (9%)
 Strand=Plus/Minus

Query  212   CCGCGCCCGCCGGAGGACAGACGCaaaaaaaTTCTT-TCAGAAGAGCTGTCAGTCTGAGC  270
             |||||||||||| | |||  || ||||  || |||| || |||||  || ||||||||  
Sbjct  4166  CCGCGCCCGCCG-AAGAC--ACACAAACGAACTCTTGTCTGAAGA-TTG-CAGTCTGA--  4114

Query  271   GTTAGCAAGCAAAAATCAGTTAAAACTTTCAACAACGGATCTCTTGGTTCCGGCATCGAT  330
             | || |  |   ||||||||||||||||||||||||||||||||||||||||||||||||
Sbjct  4113  G-TA-CTTGACTAAATCAGTTAAAACTTTCAACAACGGATCTCTTGGTTCCGGCATCGAT  4056

Query  331   GAAGAACGCAGCGAAATGCGATAAGTAATGTGAATTGCAGAATTCCGTGAATCATCGAAT  390
             ||||||||||||||||||||||||||||||||||||||||||||| |||||||||||| |
Sbjct  4055  GAAGAACGCAGCGAAATGCGATAAGTAATGTGAATTGCAGAATTCAGTGAATCATCGAGT  3996

Query  391   CTTTGAACGCACATTGCGCCCCCTGGCATTCCGGGGGGCATGCCTGTTCGAGCGTCATTT  450
             |||||||||||||||||||||||||| |||||||||||||||||||| ||||||||||| 
Sbjct  3995  CTTTGAACGCACATTGCGCCCCCTGGTATTCCGGGGGGCATGCCTGTCCGAGCGTCATTG  3936

Query  451   CAGCCCCTCAAGCCCGGCTTGTGTGATGGACGACCGTCCGGCGCCCCCGTCTTTGGGGGT  510
             | |||| |||||| ||||||||||| ||| |  |  || | | |||||| |||  |||| 
Sbjct  3935  CTGCCC-TCAAGCACGGCTTGTGTGTTGGGCT-C--TC-G-C-CCCCCG-CTTCCGGGGG  3884

Query  511   GCGGGACGCGCCCGAAAAGCAGTGGCCAGGC-C-GCGATTCCGGCTTCCTAG-GCGAATG  567
             ||||     |||||||| |||| |||  ||| | ||| | |||| | ||| | ||| |||
Sbjct  3883  GCGG-----GCCCGAAAGGCAGCGGC--GGCACCGCG-T-CCGG-T-CCTCGAGCGTATG  3835

Query  568   GG-CAACAA-ACCAGCGCCTCCAGGACCGGCCG-C-CCTGGCCTCAAAATCTGTTTTATA  623
             || |  |   ||| ||  ||  ||| ||||||| | || | |  | ||  |  |   || 
Sbjct  3834  GGGCTTCGTCACCCGCT-CTGTAGGCCCGGCCGGCGCCCGCCGGCGAACACCATCA-AT-  3778

Query  624   CTTAT-CAGGTTGACCTCGGATCAGGTAGGGATACCCGCTGAACTTAA  670
             ||||  ||||||||||||||||||||||||||||||||||||||||||
Sbjct  3777  CTTAACCAGGTTGACCTCGGATCAGGTAGGGATACCCGCTGAACTTAA  3730


 Score = 69.4 bits (37),  Expect = 1e-07
 Identities = 39/40 (98%), Gaps = 0/40 (0%)
 Strand=Plus/Minus

Query  1     CAAGGTTTCCGTAGGTGAACCTGCGGAAGGATCATTAGCG  40
             ||||||||||||||||||||||||||||||||||||| ||
Sbjct  4306  CAAGGTTTCCGTAGGTGAACCTGCGGAAGGATCATTACCG  4267


>NW_026088304.1 Penicillium oxalicum strain HP7-1 chromosome Unknown unanchor18, 
whole genome shotgun sequence
Length=32716

 Score = 329 bits (178),  Expect = 6e-86
 Identities = 378/468 (81%), Gaps = 40/468 (9%)
 Strand=Plus/Minus

Query  212    CCGCGCCCGCCGGAGGACAGACGCaaaaaaaTTCTT-TCAGAAGAGCTGTCAGTCTGAGC  270
              |||||||||||| | |||  || ||||  || |||| || |||||  || ||||||||  
Sbjct  10984  CCGCGCCCGCCG-AAGAC--ACACAAACGAACTCTTGTCTGAAGA-TTG-CAGTCTGA--  10932

Query  271    GTTAGCAAGCAAAAATCAGTTAAAACTTTCAACAACGGATCTCTTGGTTCCGGCATCGAT  330
              | || |  |   ||||||||||||||||||||||||||||||||||||||||||||||||
Sbjct  10931  G-TA-CTTGACTAAATCAGTTAAAACTTTCAACAACGGATCTCTTGGTTCCGGCATCGAT  10874

Query  331    GAAGAACGCAGCGAAATGCGATAAGTAATGTGAATTGCAGAATTCCGTGAATCATCGAAT  390
              ||||||||||||||||||||||||||||||||||||||||||||| |||||||||||| |
Sbjct  10873  GAAGAACGCAGCGAAATGCGATAAGTAATGTGAATTGCAGAATTCAGTGAATCATCGAGT  10814

Query  391    CTTTGAACGCACATTGCGCCCCCTGGCATTCCGGGGGGCATGCCTGTTCGAGCGTCATTT  450
              |||||||||||||||||||||||||| |||||||||||||||||||| ||||||||||| 
Sbjct  10813  CTTTGAACGCACATTGCGCCCCCTGGTATTCCGGGGGGCATGCCTGTCCGAGCGTCATTG  10754

Query  451    CAGCCCCTCAAGCCCGGCTTGTGTGATGGACGACCGTCCGGCGCCCCCGTCTTTGGGGGT  510
              | |||| |||||| ||||||||||| ||| |  |  || | | |||||| |||  |||| 
Sbjct  10753  CTGCCC-TCAAGCACGGCTTGTGTGTTGGGCT-C--TC-G-C-CCCCCG-CTTCCGGGGG  10702

Query  511    GCGGGACGCGCCCGAAAAGCAGTGGCCAGGC-C-GCGATTCCGGCTTCCTAG-GCGAATG  567
              ||||     |||||||| |||| |||  ||| | ||| | |||| | ||| | ||| |||
Sbjct  10701  GCGG-----GCCCGAAAGGCAGCGGC--GGCACCGCG-T-CCGG-T-CCTCGAGCGTATG  10653

Query  568    GG-CAACAA-ACCAGCGCCTCCAGGACCGGCCG-C-CCTGGCCTCAAAATCTGTTTTATA  623
              || |  |   ||| ||  ||  ||| ||||||| | || | |  | ||  |  |   || 
Sbjct  10652  GGGCTTCGTCACCCGCT-CTGTAGGCCCGGCCGGCGCCCGCCGGCGAACACCATCA-AT-  10596

Query  624    CTTAT-CAGGTTGACCTCGGATCAGGTAGGGATACCCGCTGAACTTAA  670
              ||||  ||||||||||||||||||||||||||||||||||||||||||
Sbjct  10595  CTTAACCAGGTTGACCTCGGATCAGGTAGGGATACCCGCTGAACTTAA  10548


 Score = 329 bits (178),  Expect = 6e-86
 Identities = 378/468 (81%), Gaps = 40/468 (9%)
 Strand=Plus/Minus

Query  212    CCGCGCCCGCCGGAGGACAGACGCaaaaaaaTTCTT-TCAGAAGAGCTGTCAGTCTGAGC  270
              |||||||||||| | |||  || ||||  || |||| || |||||  || ||||||||  
Sbjct  28448  CCGCGCCCGCCG-AAGAC--ACACAAACGAACTCTTGTCTGAAGA-TTG-CAGTCTGA--  28396

Query  271    GTTAGCAAGCAAAAATCAGTTAAAACTTTCAACAACGGATCTCTTGGTTCCGGCATCGAT  330
              | || |  |   ||||||||||||||||||||||||||||||||||||||||||||||||
Sbjct  28395  G-TA-CTTGACTAAATCAGTTAAAACTTTCAACAACGGATCTCTTGGTTCCGGCATCGAT  28338

Query  331    GAAGAACGCAGCGAAATGCGATAAGTAATGTGAATTGCAGAATTCCGTGAATCATCGAAT  390
              ||||||||||||||||||||||||||||||||||||||||||||| |||||||||||| |
Sbjct  28337  GAAGAACGCAGCGAAATGCGATAAGTAATGTGAATTGCAGAATTCAGTGAATCATCGAGT  28278

Query  391    CTTTGAACGCACATTGCGCCCCCTGGCATTCCGGGGGGCATGCCTGTTCGAGCGTCATTT  450
              |||||||||||||||||||||||||| |||||||||||||||||||| ||||||||||| 
Sbjct  28277  CTTTGAACGCACATTGCGCCCCCTGGTATTCCGGGGGGCATGCCTGTCCGAGCGTCATTG  28218

Query  451    CAGCCCCTCAAGCCCGGCTTGTGTGATGGACGACCGTCCGGCGCCCCCGTCTTTGGGGGT  510
              | |||| |||||| ||||||||||| ||| |  |  || | | |||||| |||  |||| 
Sbjct  28217  CTGCCC-TCAAGCACGGCTTGTGTGTTGGGCT-C--TC-G-C-CCCCCG-CTTCCGGGGG  28166

Query  511    GCGGGACGCGCCCGAAAAGCAGTGGCCAGGC-C-GCGATTCCGGCTTCCTAG-GCGAATG  567
              ||||     |||||||| |||| |||  ||| | ||| | |||| | ||| | ||| |||
Sbjct  28165  GCGG-----GCCCGAAAGGCAGCGGC--GGCACCGCG-T-CCGG-T-CCTCGAGCGTATG  28117

Query  568    GG-CAACAA-ACCAGCGCCTCCAGGACCGGCCG-C-CCTGGCCTCAAAATCTGTTTTATA  623
              || |  |   ||| ||  ||  ||| ||||||| | || | |  | ||  |  |   || 
Sbjct  28116  GGGCTTCGTCACCCGCT-CTGTAGGCCCGGCCGGCGCCCGCCGGCGAACACCATCA-AT-  28060

Query  624    CTTAT-CAGGTTGACCTCGGATCAGGTAGGGATACCCGCTGAACTTAA  670
              ||||  ||||||||||||||||||||||||||||||||||||||||||
Sbjct  28059  CTTAACCAGGTTGACCTCGGATCAGGTAGGGATACCCGCTGAACTTAA  28012


 Score = 327 bits (177),  Expect = 2e-85
 Identities = 377/467 (81%), Gaps = 40/467 (9%)
 Strand=Plus/Minus

Query  212    CCGCGCCCGCCGGAGGACAGACGCaaaaaaaTTCTT-TCAGAAGAGCTGTCAGTCTGAGC  270
              |||||||||||| | |||  || ||||  || |||| || |||||  || ||||||||  
Sbjct  19712  CCGCGCCCGCCG-AAGAC--ACACAAACGAACTCTTGTCTGAAGA-TTG-CAGTCTGA--  19660

Query  271    GTTAGCAAGCAAAAATCAGTTAAAACTTTCAACAACGGATCTCTTGGTTCCGGCATCGAT  330
              | || |  |   ||||||||||||||||||||||||||||||||||||||||||||||||
Sbjct  19659  G-TA-CTTGACTAAATCAGTTAAAACTTTCAACAACGGATCTCTTGGTTCCGGCATCGAT  19602

Query  331    GAAGAACGCAGCGAAATGCGATAAGTAATGTGAATTGCAGAATTCCGTGAATCATCGAAT  390
              ||||||||||||||||||||||||||||||||||||||||||||| |||||||||||| |
Sbjct  19601  GAAGAACGCAGCGAAATGCGATAAGTAATGTGAATTGCAGAATTCAGTGAATCATCGAGT  19542

Query  391    CTTTGAACGCACATTGCGCCCCCTGGCATTCCGGGGGGCATGCCTGTTCGAGCGTCATTT  450
              |||||||||||||||||||||| ||| |||||||||||||||||||| ||||||||||| 
Sbjct  19541  CTTTGAACGCACATTGCGCCCC-TGGTATTCCGGGGGGCATGCCTGTCCGAGCGTCATTG  19483

Query  451    CAGCCCCTCAAGCCCGGCTTGTGTGATGGACGACCGTCCGGCGCCCCCGTCTTTGGGGGT  510
              | |||| |||||| ||||||||||| ||| |  |  || | | |||||| |||  |||| 
Sbjct  19482  CTGCCC-TCAAGCACGGCTTGTGTGTTGGGCT-C--TC-G-C-CCCCCG-CTTCCGGGGG  19431

Query  511    GCGGGACGCGCCCGAAAAGCAGTGGCCAGGC-C-GCGATTCCGGCTTCCTAG-GCGAATG  567
              ||||     |||||||| |||| |||  ||| | ||| | |||| | ||| | ||| |||
Sbjct  19430  GCGG-----GCCCGAAAGGCAGCGGC--GGCACCGCG-T-CCGG-T-CCTCGAGCGTATG  19382

Query  568    GG-CAACAA-ACCAGCGCCTCCAGGACCGGCCG-CCCTGGCCTCAAAATCTGTTTTATAC  624
              || |  |   ||| ||  ||  ||| ||||||| ||| | |  | ||  |  |   || |
Sbjct  19381  GGGCTTCGTCACCCGCT-CTGTAGGCCCGGCCGGCCCCGCCGGCGAACACCATCA-AT-C  19325

Query  625    TTAT-CAGGTTGACCTCGGATCAGGTAGGGATACCCGCTGAACTTAA  670
              |||  ||||||||||||||||||||||||||||||||||||||||||
Sbjct  19324  TTAACCAGGTTGACCTCGGATCAGGTAGGGATACCCGCTGAACTTAA  19278


 Score = 320 bits (173),  Expect = 3e-83
 Identities = 327/396 (83%), Gaps = 31/396 (8%)
 Strand=Plus/Minus

Query  283   AAATCAGTTAAAACTTTCAACAACGGATCTCTTGGTTCCGGCATCGATGAAGAACGCAGC  342
             ||||||||||||||||||||||||||||||||||||||||||||||||||||||||||||
Sbjct  2155  AAATCAGTTAAAACTTTCAACAACGGATCTCTTGGTTCCGGCATCGATGAAGAACGCAGC  2096

Query  343   GAAATGCGATAAGTAATGTGAATTGCAGAATTCCGTGAATCATCGAATCTTTGAACGCAC  402
             ||||||||||||||||||||||||||||||||| |||||||||||| |||||||||||||
Sbjct  2095  GAAATGCGATAAGTAATGTGAATTGCAGAATTCAGTGAATCATCGAGTCTTTGAACGCAC  2036

Query  403   ATTGCGCCCCCTGGCATTCCGGGGGGCATGCCTGTTCGAGCGTCATTTCAGCCCCTCAAG  462
             |||||||||||||| |||||||||| ||||||||| ||||||||||| | |||| |||||
Sbjct  2035  ATTGCGCCCCCTGGTATTCCGGGGG-CATGCCTGTCCGAGCGTCATTGCTGCCC-TCAAG  1978

Query  463   CCCGGCTTGTGTGATGGACGACCGTCCGGCGCCCCCGTCTTTGGGGGTGCGGGACGCGCC  522
             | ||||||||||| ||| |  |  || | | |||||| |||  |||| ||||     |||
Sbjct  1977  CACGGCTTGTGTGTTGGGCT-C--TC-G-C-CCCCCG-CTTCCGGGGGGCGG-----GCC  1930

Query  523   CGAAAAGCAGTGGCCAGGC-C-GCGATTCCGGCTTCCTAG-GCGAATGGG-CAACAA-AC  577
             ||||| |||| |||  ||| | ||| | |||| | ||| | ||| ||||| |  |   ||
Sbjct  1929  CGAAAGGCAGCGGC--GGCACCGCG-T-CCGG-T-CCTCGAGCGTATGGGGCTTCGTCAC  1876

Query  578   CAGCGCCTCCAGGACCGGCCG-C-CCTGGCCTCAAAATCTGTTTTATACTTAT-CAGGTT  634
             | ||  ||  ||| ||||||| | || | |  | ||  |  |   || ||||  ||||||
Sbjct  1875  CCGCT-CTGTAGGCCCGGCCGGCGCCCGCCGGCGAACACCATCA-AT-CTTAACCAGGTT  1819

Query  635   GACCTCGGATCAGGTAGGGATACCCGCTGAACTTAA  670
             ||||||||||||||||||||||||||||||||||||
Sbjct  1818  GACCTCGGATCAGGTAGGGATACCCGCTGAACTTAA  1783


 Score = 69.4 bits (37),  Expect = 1e-07
 Identities = 39/40 (98%), Gaps = 0/40 (0%)
 Strand=Plus/Minus

Query  1     CAAGGTTTCCGTAGGTGAACCTGCGGAAGGATCATTAGCG  40
             ||||||||||||||||||||||||||||||||||||| ||
Sbjct  2355  CAAGGTTTCCGTAGGTGAACCTGCGGAAGGATCATTACCG  2316


 Score = 69.4 bits (37),  Expect = 1e-07
 Identities = 39/40 (98%), Gaps = 0/40 (0%)
 Strand=Plus/Minus

Query  1      CAAGGTTTCCGTAGGTGAACCTGCGGAAGGATCATTAGCG  40
              ||||||||||||||||||||||||||||||||||||| ||
Sbjct  11124  CAAGGTTTCCGTAGGTGAACCTGCGGAAGGATCATTACCG  11085


 Score = 69.4 bits (37),  Expect = 1e-07
 Identities = 39/40 (98%), Gaps = 0/40 (0%)
 Strand=Plus/Minus

Query  1      CAAGGTTTCCGTAGGTGAACCTGCGGAAGGATCATTAGCG  40
              ||||||||||||||||||||||||||||||||||||| ||
Sbjct  19852  CAAGGTTTCCGTAGGTGAACCTGCGGAAGGATCATTACCG  19813


 Score = 69.4 bits (37),  Expect = 1e-07
 Identities = 39/40 (98%), Gaps = 0/40 (0%)
 Strand=Plus/Minus

Query  1      CAAGGTTTCCGTAGGTGAACCTGCGGAAGGATCATTAGCG  40
              ||||||||||||||||||||||||||||||||||||| ||
Sbjct  28588  CAAGGTTTCCGTAGGTGAACCTGCGGAAGGATCATTACCG  28549


>NW_026088303.1 Penicillium oxalicum strain HP7-1 chromosome Unknown unanchor17, 
whole genome shotgun sequence
Length=18172

 Score = 329 bits (178),  Expect = 6e-86
 Identities = 378/468 (81%), Gaps = 40/468 (9%)
 Strand=Plus/Minus

Query  212    CCGCGCCCGCCGGAGGACAGACGCaaaaaaaTTCTT-TCAGAAGAGCTGTCAGTCTGAGC  270
              |||||||||||| | |||  || ||||  || |||| || |||||  || ||||||||  
Sbjct  15030  CCGCGCCCGCCG-AAGAC--ACACAAACGAACTCTTGTCTGAAGA-TTG-CAGTCTGA--  14978

Query  271    GTTAGCAAGCAAAAATCAGTTAAAACTTTCAACAACGGATCTCTTGGTTCCGGCATCGAT  330
              | || |  |   ||||||||||||||||||||||||||||||||||||||||||||||||
Sbjct  14977  G-TA-CTTGACTAAATCAGTTAAAACTTTCAACAACGGATCTCTTGGTTCCGGCATCGAT  14920

Query  331    GAAGAACGCAGCGAAATGCGATAAGTAATGTGAATTGCAGAATTCCGTGAATCATCGAAT  390
              ||||||||||||||||||||||||||||||||||||||||||||| |||||||||||| |
Sbjct  14919  GAAGAACGCAGCGAAATGCGATAAGTAATGTGAATTGCAGAATTCAGTGAATCATCGAGT  14860

Query  391    CTTTGAACGCACATTGCGCCCCCTGGCATTCCGGGGGGCATGCCTGTTCGAGCGTCATTT  450
              |||||||||||||||||||||||||| |||||||||||||||||||| ||||||||||| 
Sbjct  14859  CTTTGAACGCACATTGCGCCCCCTGGTATTCCGGGGGGCATGCCTGTCCGAGCGTCATTG  14800

Query  451    CAGCCCCTCAAGCCCGGCTTGTGTGATGGACGACCGTCCGGCGCCCCCGTCTTTGGGGGT  510
              | |||| |||||| ||||||||||| ||| |  |  || | | |||||| |||  |||| 
Sbjct  14799  CTGCCC-TCAAGCACGGCTTGTGTGTTGGGCT-C--TC-G-C-CCCCCG-CTTCCGGGGG  14748

Query  511    GCGGGACGCGCCCGAAAAGCAGTGGCCAGGC-C-GCGATTCCGGCTTCCTAG-GCGAATG  567
              ||||     |||||||| |||| |||  ||| | ||| | |||| | ||| | ||| |||
Sbjct  14747  GCGG-----GCCCGAAAGGCAGCGGC--GGCACCGCG-T-CCGG-T-CCTCGAGCGTATG  14699

Query  568    GG-CAACAA-ACCAGCGCCTCCAGGACCGGCCG-C-CCTGGCCTCAAAATCTGTTTTATA  623
              || |  |   ||| ||  ||  ||| ||||||| | || | |  | ||  |  |   || 
Sbjct  14698  GGGCTTCGTCACCCGCT-CTGTAGGCCCGGCCGGCGCCCGCCGGCGAACACCATCA-AT-  14642

Query  624    CTTAT-CAGGTTGACCTCGGATCAGGTAGGGATACCCGCTGAACTTAA  670
              ||||  ||||||||||||||||||||||||||||||||||||||||||
Sbjct  14641  CTTAACCAGGTTGACCTCGGATCAGGTAGGGATACCCGCTGAACTTAA  14594


 Score = 327 bits (177),  Expect = 2e-85
 Identities = 378/468 (81%), Gaps = 41/468 (9%)
 Strand=Plus/Minus

Query  212   CCGCGCCCGCCGGAGGACAGACGCaaaaaaaTTCTT-TCAGAAGAGCTGTCAGTCTGAGC  270
             |||||||||||| | |||  || ||||  || |||| || |||||  || ||||||||  
Sbjct  6262  CCGCGCCCGCCG-AAGAC--ACACAAACGAACTCTTGTCTGAAGA-TTG-CAGTCTGA--  6210

Query  271   GTTAGCAAGCAAAAATCAGTTAAAACTTTCAACAACGGATCTCTTGGTTCCGGCATCGAT  330
             | || |  |   ||||||||||||||||||||||||||||||||||||||||||||||||
Sbjct  6209  G-TA-CTTGACTAAATCAGTTAAAACTTTCAACAACGGATCTCTTGGTTCCGGCATCGAT  6152

Query  331   GAAGAACGCAGCGAAATGCGATAAGTAATGTGAATTGCAGAATTCCGTGAATCATCGAAT  390
             ||||||||||||||||||||||||||||||||||||||||||||| |||||||||||| |
Sbjct  6151  GAAGAACGCAGCGAAATGCGATAAGTAATGTGAATTGCAGAATTCAGTGAATCATCGAGT  6092

Query  391   CTTTGAACGCACATTGCGCCCCCTGGCATTCCGGGGGGCATGCCTGTTCGAGCGTCATTT  450
             |||||||||||||||||||||||||| |||||||||||||||||||| ||||||||||| 
Sbjct  6091  CTTTGAACGCACATTGCGCCCCCTGGTATTCCGGGGGGCATGCCTGTCCGAGCGTCATTG  6032

Query  451   CAGCCCCTCAAGCCCGGCTTGTGTGATGGACGACCGTCCGGCGCCCCCGTCTTTGGGGGT  510
             | |||| |||||| ||||||||||| ||| |  |  || | | |||||| |||  |||| 
Sbjct  6031  CTGCCC-TCAAGCACGGCTTGTGTGTTGGGCT-C--TC-G-C-CCCCCG-CTTCCGGGG-  5981

Query  511   GCGGGACGCGCCCGAAAAGCAGTGGCCAGGC-C-GCGATTCCGGCTTCCTAG-GCGAATG  567
             ||||     |||||||| |||| |||  ||| | ||| | |||| | ||| | ||| |||
Sbjct  5980  GCGG-----GCCCGAAAGGCAGCGGC--GGCACCGCG-T-CCGG-T-CCTCGAGCGTATG  5932

Query  568   GG-CAACAA-ACCAGCGCCTCCAGGACCGGCCG-C-CCTGGCCTCAAAATCTGTTTTATA  623
             || |  |   ||| ||  ||  ||| ||||||| | || | |  | ||  |  |   || 
Sbjct  5931  GGGCTTCGTCACCCGCT-CTGTAGGCCCGGCCGGCGCCCGCCGGCGAACACCATCA-AT-  5875

Query  624   CTTAT-CAGGTTGACCTCGGATCAGGTAGGGATACCCGCTGAACTTAA  670
             ||||  ||||||||||||||||||||||||||||||||||||||||||
Sbjct  5874  CTTAACCAGGTTGACCTCGGATCAGGTAGGGATACCCGCTGAACTTAA  5827


 Score = 69.4 bits (37),  Expect = 1e-07
 Identities = 39/40 (98%), Gaps = 0/40 (0%)
 Strand=Plus/Minus

Query  1     CAAGGTTTCCGTAGGTGAACCTGCGGAAGGATCATTAGCG  40
             ||||||||||||||||||||||||||||||||||||| ||
Sbjct  6401  CAAGGTTTCCGTAGGTGAACCTGCGGAAGGATCATTACCG  6362


 Score = 69.4 bits (37),  Expect = 1e-07
 Identities = 39/40 (98%), Gaps = 0/40 (0%)
 Strand=Plus/Minus

Query  1      CAAGGTTTCCGTAGGTGAACCTGCGGAAGGATCATTAGCG  40
              ||||||||||||||||||||||||||||||||||||| ||
Sbjct  15170  CAAGGTTTCCGTAGGTGAACCTGCGGAAGGATCATTACCG  15131


>NC_064657.1 Penicillium oxalicum strain HP7-1 chromosome VIII, whole genome 
shotgun sequence
Length=1795220

 Score = 329 bits (178),  Expect = 6e-86
 Identities = 380/471 (81%), Gaps = 40/471 (8%)
 Strand=Plus/Plus

Query  209      GGACCGCGCCCGCCGGAGGACAGACGCaaaaaaaTTCTT-TCAGAAGAGCTGTCAGTCTG  267
                || |||||||||||| | |||  || ||||  || |||| || |||||  || |||||||
Sbjct  1794172  GGCCCGCGCCCGCCG-AAGAC--ACACAAACGAACTCTTGTCTGAAGA-TTG-CAGTCTG  1794226

Query  268      AGCGTTAGCAAGCAAAAATCAGTTAAAACTTTCAACAACGGATCTCTTGGTTCCGGCATC  327
                |  | || |  |   ||||||||||||||||||||||||||||||| |||||||||||||
Sbjct  1794227  A--G-TA-CTTGACTAAATCAGTTAAAACTTTCAACAACGGATCTC-TGGTTCCGGCATC  1794281

Query  328      GATGAAGAACGCAGCGAAATGCGATAAGTAATGTGAATTGCAGAATTCCGTGAATCATCG  387
                |||||||||||||||||||||||||||||||||||||||||||||||| |||||||||||
Sbjct  1794282  GATGAAGAACGCAGCGAAATGCGATAAGTAATGTGAATTGCAGAATTCAGTGAATCATCG  1794341

Query  388      AATCTTTGAACGCACATTGCGCCCCCTGGCATTCCGGGGGGCATGCCTGTTCGAGCGTCA  447
                | ||||||||||||||||||||||||||| |||||||||||||||||||| |||||||||
Sbjct  1794342  AGTCTTTGAACGCACATTGCGCCCCCTGGTATTCCGGGGGGCATGCCTGTCCGAGCGTCA  1794401

Query  448      TTTCAGCCCCTCAAGCCCGGCTTGTGTGATGGACGACCGTCCGGCGCCCCCGTCTTTGGG  507
                || | | ||||||||| ||||||||||| ||| |  |  || | | |||||| |||  ||
Sbjct  1794402  TTGCTG-CCCTCAAGCACGGCTTGTGTGTTGGGCT-C--TC-G-C-CCCCCG-CTTCCGG  1794453

Query  508      GGTGCGGGACGCGCCCGAAAAGCAGTGGCCAGGC-C-GCGATTCCGGCTTCCTAG-GCGA  564
                || | ||  || |||||||| |||| |||  ||| | ||| | |||| | ||| | ||| 
Sbjct  1794454  GG-G-GG--CGGGCCCGAAAGGCAGCGGC--GGCACCGCG-T-CCGG-T-CCTCGAGCGT  1794503

Query  565      ATGGG-CAACAA-ACCAGCGCCTCCAGGACCGGCCG-CCCTGGCCT-CAAAATCTGTTTT  620
                ||||| |  |   ||| ||  ||  ||| ||||||| | |  |||  | ||  |  |   
Sbjct  1794504  ATGGGGCTTCGTCACCCGCT-CTGTAGGCCCGGCCGGCGCCCGCCGGCGAACACCATCA-  1794561

Query  621      ATACTTAT-CAGGTTGACCTCGGATCAGGTAGGGATACCCGCTGAACTTAA  670
                || ||||  ||||||||||||||||||||||||||||||||||||||||||
Sbjct  1794562  AT-CTTAACCAGGTTGACCTCGGATCAGGTAGGGATACCCGCTGAACTTAA  1794611


 Score = 69.4 bits (37),  Expect = 1e-07
 Identities = 37/37 (100%), Gaps = 0/37 (0%)
 Strand=Plus/Plus

Query  1        CAAGGTTTCCGTAGGTGAACCTGCGGAAGGATCATTA  37
                |||||||||||||||||||||||||||||||||||||
Sbjct  1794036  CAAGGTTTCCGTAGGTGAACCTGCGGAAGGATCATTA  1794072


>JAMFOT010000209.1 Penicillium sp. D2Mb strain R2202 ctg_209, whole genome shotgun 
sequence
Length=8007

 Score = 327 bits (177),  Expect = 2e-85
 Identities = 328/396 (83%), Gaps = 30/396 (8%)
 Strand=Plus/Plus

Query  283   AAATCAGTTAAAACTTTCAACAACGGATCTCTTGGTTCCGGCATCGATGAAGAACGCAGC  342
             ||||||||||||||||||||||||||||||||||||||||||||||||||||||||||||
Sbjct  4758  AAATCAGTTAAAACTTTCAACAACGGATCTCTTGGTTCCGGCATCGATGAAGAACGCAGC  4817

Query  343   GAAATGCGATAAGTAATGTGAATTGCAGAATTCCGTGAATCATCGAATCTTTGAACGCAC  402
             ||||||||||||||||||||||||||||||||| |||||||||||| |||||||||||||
Sbjct  4818  GAAATGCGATAAGTAATGTGAATTGCAGAATTCAGTGAATCATCGAGTCTTTGAACGCAC  4877

Query  403   ATTGCGCCCCCTGGCATTCCGGGGGGCATGCCTGTTCGAGCGTCATTTCAGCCCCTCAAG  462
             |||||||||||||| |||||||||||||||||||| ||||||||||| | | ||||||||
Sbjct  4878  ATTGCGCCCCCTGGTATTCCGGGGGGCATGCCTGTCCGAGCGTCATTGCTG-CCCTCAAG  4936

Query  463   CCCGGCTTGTGTGATGGACGACCGTCCGGCGCCCCCGTCTTTGGGGGTGCGGGACGCGCC  522
             | ||||||||||| ||| |  |  || | | |||||| |||  |||| ||||     |||
Sbjct  4937  CACGGCTTGTGTGTTGGGCT-C--TC-G-C-CCCCCG-CTTCCGGGGGGCGG-----GCC  4984

Query  523   CGAAAAGCAGTGGCCAGGC-C-GCGATTCCGGCTTCCTAG-GCGAATGGG-CAACAA-AC  577
             ||||| |||| |||  ||| | ||| | |||| | ||| | ||| ||||| |  |   ||
Sbjct  4985  CGAAAGGCAGCGGC--GGCACCGCG-T-CCGG-T-CCTCGAGCGTATGGGGCTTCGTCAC  5038

Query  578   CAGCGCCTCCAGGACCGGCCG-CCCTGGCCT-CAAAATCTGTTTTATACTTAT-CAGGTT  634
             | ||  ||  ||| ||||||| | |  |||  | ||  |  |   || ||||  ||||||
Sbjct  5039  CCGCT-CTGTAGGCCCGGCCGGCGCCCGCCGGCGAACACCATCA-AT-CTTAACCAGGTT  5095

Query  635   GACCTCGGATCAGGTAGGGATACCCGCTGAACTTAA  670
             ||||||||||||||||||||||||||||||||||||
Sbjct  5096  GACCTCGGATCAGGTAGGGATACCCGCTGAACTTAA  5131


 Score = 69.4 bits (37),  Expect = 1e-07
 Identities = 37/37 (100%), Gaps = 0/37 (0%)
 Strand=Plus/Plus

Query  1     CAAGGTTTCCGTAGGTGAACCTGCGGAAGGATCATTA  37
             |||||||||||||||||||||||||||||||||||||
Sbjct  4379  CAAGGTTTCCGTAGGTGAACCTGCGGAAGGATCATTA  4415


 Score = 67.6 bits (36),  Expect = 5e-07
 Identities = 36/36 (100%), Gaps = 0/36 (0%)
 Strand=Plus/Plus

Query  2     AAGGTTTCCGTAGGTGAACCTGCGGAAGGATCATTA  37
             ||||||||||||||||||||||||||||||||||||
Sbjct  4557  AAGGTTTCCGTAGGTGAACCTGCGGAAGGATCATTA  4592


>ACFW01000019.1 Coccidioides posadasii C735 delta SOWgp gcontig_1105601051721, 
whole genome shotgun sequence
Length=3760

 Score = 324 bits (175),  Expect = 3e-84
 Identities = 220/241 (91%), Gaps = 6/241 (2%)
 Strand=Plus/Minus

Query  251  GAAGAGCTGTCAGTCTGAGCGTTAGCA-AGCAAAAATCAGTTAAAACTTTCAACAACGGA  309
            |||||  |||||||||||||   | || |||||||||||   ||||||||||||||||||
Sbjct  550  GAAGA-TTGTCAGTCTGAGC---ATCATAGCAAAAATCAAACAAAACTTTCAACAACGGA  495

Query  310  TCTCTTGGTTCCGGCATCGATGAAGAACGCAGCGAAATGCGATAAGTAATGTGAATTGCA  369
            ||||||||||||||||||||||||||||||||||||||||||||||||||||||||||||
Sbjct  494  TCTCTTGGTTCCGGCATCGATGAAGAACGCAGCGAAATGCGATAAGTAATGTGAATTGCA  435

Query  370  GAATTCCGTGAATCATCGAATCTTTGAACGCACATTGCGCCCCCTGGCATTCCGGGGGGC  429
            |||||||||||||||||||||||||||||||||||||||||| |||| ||||||||||||
Sbjct  434  GAATTCCGTGAATCATCGAATCTTTGAACGCACATTGCGCCCTCTGGTATTCCGGGGGGC  375

Query  430  ATGCCTGTTCGAGCGTCATTTCAGCCCCT-CAAGCCCGGCTTGTGTGATGGACGACCGTC  488
            |||||||||||||||||||| ||  |||| ||||| ||||||||||| ||| | | ||||
Sbjct  374  ATGCCTGTTCGAGCGTCATTGCAAACCCTTCAAGCACGGCTTGTGTGTTGGGCCAACGTC  315

Query  489  C  489
            |
Sbjct  314  C  314


 Score = 69.4 bits (37),  Expect = 1e-07
 Identities = 37/37 (100%), Gaps = 0/37 (0%)
 Strand=Plus/Minus

Query  1    CAAGGTTTCCGTAGGTGAACCTGCGGAAGGATCATTA  37
            |||||||||||||||||||||||||||||||||||||
Sbjct  766  CAAGGTTTCCGTAGGTGAACCTGCGGAAGGATCATTA  730


>ACFW01000043.1 Coccidioides posadasii C735 delta SOWgp gcontig_1105601051769, 
whole genome shotgun sequence
Length=1907608

 Score = 324 bits (175),  Expect = 3e-84
 Identities = 220/241 (91%), Gaps = 6/241 (2%)
 Strand=Plus/Plus

Query  251      GAAGAGCTGTCAGTCTGAGCGTTAGCA-AGCAAAAATCAGTTAAAACTTTCAACAACGGA  309
                |||||  |||||||||||||   | || |||||||||||   ||||||||||||||||||
Sbjct  1902587  GAAGA-TTGTCAGTCTGAGC---ATCATAGCAAAAATCAAACAAAACTTTCAACAACGGA  1902642

Query  310      TCTCTTGGTTCCGGCATCGATGAAGAACGCAGCGAAATGCGATAAGTAATGTGAATTGCA  369
                ||||||||||||||||||||||||||||||||||||||||||||||||||||||||||||
Sbjct  1902643  TCTCTTGGTTCCGGCATCGATGAAGAACGCAGCGAAATGCGATAAGTAATGTGAATTGCA  1902702

Query  370      GAATTCCGTGAATCATCGAATCTTTGAACGCACATTGCGCCCCCTGGCATTCCGGGGGGC  429
                |||||||||||||||||||||||||||||||||||||||||| |||| ||||||||||||
Sbjct  1902703  GAATTCCGTGAATCATCGAATCTTTGAACGCACATTGCGCCCTCTGGTATTCCGGGGGGC  1902762

Query  430      ATGCCTGTTCGAGCGTCATTTCAGCCCC-TCAAGCCCGGCTTGTGTGATGGACGACCGTC  488
                |||||||||||||||||||| ||  ||| |||||| ||||||||||| ||| | | ||||
Sbjct  1902763  ATGCCTGTTCGAGCGTCATTGCAAACCCTTCAAGCACGGCTTGTGTGTTGGGCCAACGTC  1902822

Query  489      C  489
                |
Sbjct  1902823  C  1902823


 Score = 69.4 bits (37),  Expect = 1e-07
 Identities = 37/37 (100%), Gaps = 0/37 (0%)
 Strand=Plus/Plus

Query  1        CAAGGTTTCCGTAGGTGAACCTGCGGAAGGATCATTA  37
                |||||||||||||||||||||||||||||||||||||
Sbjct  1902371  CAAGGTTTCCGTAGGTGAACCTGCGGAAGGATCATTA  1902407


>ACFW01000053.1 Coccidioides posadasii C735 delta SOWgp gcontig_1105601051789, 
whole genome shotgun sequence
Length=24871

 Score = 324 bits (175),  Expect = 3e-84
 Identities = 220/241 (91%), Gaps = 6/241 (2%)
 Strand=Plus/Plus

Query  251   GAAGAGCTGTCAGTCTGAGCGTTAGCA-AGCAAAAATCAGTTAAAACTTTCAACAACGGA  309
             |||||  |||||||||||||   | || |||||||||||   ||||||||||||||||||
Sbjct  4770  GAAGA-TTGTCAGTCTGAGC---ATCATAGCAAAAATCAAACAAAACTTTCAACAACGGA  4825

Query  310   TCTCTTGGTTCCGGCATCGATGAAGAACGCAGCGAAATGCGATAAGTAATGTGAATTGCA  369
             ||||||||||||||||||||||||||||||||||||||||||||||||||||||||||||
Sbjct  4826  TCTCTTGGTTCCGGCATCGATGAAGAACGCAGCGAAATGCGATAAGTAATGTGAATTGCA  4885

Query  370   GAATTCCGTGAATCATCGAATCTTTGAACGCACATTGCGCCCCCTGGCATTCCGGGGGGC  429
             |||||||||||||||||||||||||||||||||||||||||| |||| ||||||||||||
Sbjct  4886  GAATTCCGTGAATCATCGAATCTTTGAACGCACATTGCGCCCTCTGGTATTCCGGGGGGC  4945

Query  430   ATGCCTGTTCGAGCGTCATTTCAGCCCC-TCAAGCCCGGCTTGTGTGATGGACGACCGTC  488
             |||||||||||||||||||| ||  ||| |||||| ||||||||||| ||| | | ||||
Sbjct  4946  ATGCCTGTTCGAGCGTCATTGCAAACCCTTCAAGCACGGCTTGTGTGTTGGGCCAACGTC  5005

Query  489   C  489
             |
Sbjct  5006  C  5006


 Score = 69.4 bits (37),  Expect = 1e-07
 Identities = 37/37 (100%), Gaps = 0/37 (0%)
 Strand=Plus/Plus

Query  1     CAAGGTTTCCGTAGGTGAACCTGCGGAAGGATCATTA  37
             |||||||||||||||||||||||||||||||||||||
Sbjct  4554  CAAGGTTTCCGTAGGTGAACCTGCGGAAGGATCATTA  4590


>NW_003316009.1 Coccidioides posadasii C735 delta SOWgp chromosome Unknown gcontig_1105601051721, 
whole genome shotgun sequence
Length=3760

 Score = 324 bits (175),  Expect = 3e-84
 Identities = 220/241 (91%), Gaps = 6/241 (2%)
 Strand=Plus/Minus

Query  251  GAAGAGCTGTCAGTCTGAGCGTTAGCA-AGCAAAAATCAGTTAAAACTTTCAACAACGGA  309
            |||||  |||||||||||||   | || |||||||||||   ||||||||||||||||||
Sbjct  550  GAAGA-TTGTCAGTCTGAGC---ATCATAGCAAAAATCAAACAAAACTTTCAACAACGGA  495

Query  310  TCTCTTGGTTCCGGCATCGATGAAGAACGCAGCGAAATGCGATAAGTAATGTGAATTGCA  369
            ||||||||||||||||||||||||||||||||||||||||||||||||||||||||||||
Sbjct  494  TCTCTTGGTTCCGGCATCGATGAAGAACGCAGCGAAATGCGATAAGTAATGTGAATTGCA  435

Query  370  GAATTCCGTGAATCATCGAATCTTTGAACGCACATTGCGCCCCCTGGCATTCCGGGGGGC  429
            |||||||||||||||||||||||||||||||||||||||||| |||| ||||||||||||
Sbjct  434  GAATTCCGTGAATCATCGAATCTTTGAACGCACATTGCGCCCTCTGGTATTCCGGGGGGC  375

Query  430  ATGCCTGTTCGAGCGTCATTTCAGCCCCT-CAAGCCCGGCTTGTGTGATGGACGACCGTC  488
            |||||||||||||||||||| ||  |||| ||||| ||||||||||| ||| | | ||||
Sbjct  374  ATGCCTGTTCGAGCGTCATTGCAAACCCTTCAAGCACGGCTTGTGTGTTGGGCCAACGTC  315

Query  489  C  489
            |
Sbjct  314  C  314


 Score = 69.4 bits (37),  Expect = 1e-07
 Identities = 37/37 (100%), Gaps = 0/37 (0%)
 Strand=Plus/Minus

Query  1    CAAGGTTTCCGTAGGTGAACCTGCGGAAGGATCATTA  37
            |||||||||||||||||||||||||||||||||||||
Sbjct  766  CAAGGTTTCCGTAGGTGAACCTGCGGAAGGATCATTA  730


>NW_003315985.1 Coccidioides posadasii C735 delta SOWgp chromosome Unknown gcontig_1105601051769, 
whole genome shotgun sequence
Length=1907608

 Score = 324 bits (175),  Expect = 3e-84
 Identities = 220/241 (91%), Gaps = 6/241 (2%)
 Strand=Plus/Plus

Query  251      GAAGAGCTGTCAGTCTGAGCGTTAGCA-AGCAAAAATCAGTTAAAACTTTCAACAACGGA  309
                |||||  |||||||||||||   | || |||||||||||   ||||||||||||||||||
Sbjct  1902587  GAAGA-TTGTCAGTCTGAGC---ATCATAGCAAAAATCAAACAAAACTTTCAACAACGGA  1902642

Query  310      TCTCTTGGTTCCGGCATCGATGAAGAACGCAGCGAAATGCGATAAGTAATGTGAATTGCA  369
                ||||||||||||||||||||||||||||||||||||||||||||||||||||||||||||
Sbjct  1902643  TCTCTTGGTTCCGGCATCGATGAAGAACGCAGCGAAATGCGATAAGTAATGTGAATTGCA  1902702

Query  370      GAATTCCGTGAATCATCGAATCTTTGAACGCACATTGCGCCCCCTGGCATTCCGGGGGGC  429
                |||||||||||||||||||||||||||||||||||||||||| |||| ||||||||||||
Sbjct  1902703  GAATTCCGTGAATCATCGAATCTTTGAACGCACATTGCGCCCTCTGGTATTCCGGGGGGC  1902762

Query  430      ATGCCTGTTCGAGCGTCATTTCAGCCCC-TCAAGCCCGGCTTGTGTGATGGACGACCGTC  488
                |||||||||||||||||||| ||  ||| |||||| ||||||||||| ||| | | ||||
Sbjct  1902763  ATGCCTGTTCGAGCGTCATTGCAAACCCTTCAAGCACGGCTTGTGTGTTGGGCCAACGTC  1902822

Query  489      C  489
                |
Sbjct  1902823  C  1902823


 Score = 69.4 bits (37),  Expect = 1e-07
 Identities = 37/37 (100%), Gaps = 0/37 (0%)
 Strand=Plus/Plus

Query  1        CAAGGTTTCCGTAGGTGAACCTGCGGAAGGATCATTA  37
                |||||||||||||||||||||||||||||||||||||
Sbjct  1902371  CAAGGTTTCCGTAGGTGAACCTGCGGAAGGATCATTA  1902407


>NW_003315975.1 Coccidioides posadasii C735 delta SOWgp chromosome Unknown gcontig_1105601051789, 
whole genome shotgun sequence
Length=24871

 Score = 324 bits (175),  Expect = 3e-84
 Identities = 220/241 (91%), Gaps = 6/241 (2%)
 Strand=Plus/Plus

Query  251   GAAGAGCTGTCAGTCTGAGCGTTAGCA-AGCAAAAATCAGTTAAAACTTTCAACAACGGA  309
             |||||  |||||||||||||   | || |||||||||||   ||||||||||||||||||
Sbjct  4770  GAAGA-TTGTCAGTCTGAGC---ATCATAGCAAAAATCAAACAAAACTTTCAACAACGGA  4825

Query  310   TCTCTTGGTTCCGGCATCGATGAAGAACGCAGCGAAATGCGATAAGTAATGTGAATTGCA  369
             ||||||||||||||||||||||||||||||||||||||||||||||||||||||||||||
Sbjct  4826  TCTCTTGGTTCCGGCATCGATGAAGAACGCAGCGAAATGCGATAAGTAATGTGAATTGCA  4885

Query  370   GAATTCCGTGAATCATCGAATCTTTGAACGCACATTGCGCCCCCTGGCATTCCGGGGGGC  429
             |||||||||||||||||||||||||||||||||||||||||| |||| ||||||||||||
Sbjct  4886  GAATTCCGTGAATCATCGAATCTTTGAACGCACATTGCGCCCTCTGGTATTCCGGGGGGC  4945

Query  430   ATGCCTGTTCGAGCGTCATTTCAGCCCC-TCAAGCCCGGCTTGTGTGATGGACGACCGTC  488
             |||||||||||||||||||| ||  ||| |||||| ||||||||||| ||| | | ||||
Sbjct  4946  ATGCCTGTTCGAGCGTCATTGCAAACCCTTCAAGCACGGCTTGTGTGTTGGGCCAACGTC  5005

Query  489   C  489
             |
Sbjct  5006  C  5006


 Score = 69.4 bits (37),  Expect = 1e-07
 Identities = 37/37 (100%), Gaps = 0/37 (0%)
 Strand=Plus/Plus

Query  1     CAAGGTTTCCGTAGGTGAACCTGCGGAAGGATCATTA  37
             |||||||||||||||||||||||||||||||||||||
Sbjct  4554  CAAGGTTTCCGTAGGTGAACCTGCGGAAGGATCATTA  4590


>VCAU01000267.1 Aspergillus nanangensis strain MST-FP2251 scaffold_267, whole 
genome shotgun sequence
Length=8403

 Score = 322 bits (174),  Expect = 9e-84
 Identities = 328/397 (83%), Gaps = 32/397 (8%)
 Strand=Plus/Plus

Query  284   AATCAGTTAAAACTTTCAACAACGGATCTCTTGGTTCCGGCATCGATGAAGAACGCAGCG  343
             |||||||||||||||||||||| |||||||||||||||||||||||||||||||||||||
Sbjct  4435  AATCAGTTAAAACTTTCAACAATGGATCTCTTGGTTCCGGCATCGATGAAGAACGCAGCG  4494

Query  344   AAATGCGATAAGTAATGTGAATTGCAGAATTCCGTGAATCATCGAATCTTTGAACGCACA  403
             ||||||||||| |||||||||||||||||||| |||||||||||| ||||||||||||||
Sbjct  4495  AAATGCGATAACTAATGTGAATTGCAGAATTCAGTGAATCATCGAGTCTTTGAACGCACA  4554

Query  404   TTGCGCCCCCTGGCATTCCGGGGGGCATGCCTGTTCGAGCGTCATTTCAGCCCCTCAAGC  463
             ||||||||||||| |||||||||||||||||||| ||||||||||| | | |||||||||
Sbjct  4555  TTGCGCCCCCTGGTATTCCGGGGGGCATGCCTGTCCGAGCGTCATTGCTG-CCCTCAAGC  4613

Query  464   CCGGCTTGTGTGATGGACGACCGTCCGGCGCCCCCGTCTTTGGGGGTGCGGGACGCGCCC  523
             |||||||||||| |||  | || || | | ||||  ||   |||     |||||| ||||
Sbjct  4614  CCGGCTTGTGTGTTGG--GTCC-TC-GTC-CCCCT-TCCC-GGG-----GGGACGGGCCC  4661

Query  524   GAAAAGCAGTGGCCAGGC-C-GCGATTCCGGCTTCCTAG-GCGAATGGG-CAACAA-ACC  578
             |||| |||| |||  ||| | ||| | |||| | ||| | ||| ||||| |      |||
Sbjct  4662  GAAAGGCAGCGGC--GGCACCGCG-T-CCGG-T-CCTCGAGCGTATGGGGCTTTGTCACC  4715

Query  579   AGCGCCTCCAGGACCGGCCG-C-CCTG--GCCTCAAAATCTGTT-TTATACTTATCAGGT  633
              || |    ||| ||||||| | ||||  | | |  || || || ||||  || ||||||
Sbjct  4716  CGCTCAGT-AGGCCCGGCCGGCGCCTGTCGACCCCCAACCTTTTATTATT-TT-TCAGGT  4772

Query  634   TGACCTCGGATCAGGTAGGGATACCCGCTGAACTTAA  670
             |||||||||||||||||||||||||||||||||||||
Sbjct  4773  TGACCTCGGATCAGGTAGGGATACCCGCTGAACTTAA  4809


 Score = 69.4 bits (37),  Expect = 1e-07
 Identities = 37/37 (100%), Gaps = 0/37 (0%)
 Strand=Plus/Plus

Query  1     CAAGGTTTCCGTAGGTGAACCTGCGGAAGGATCATTA  37
             |||||||||||||||||||||||||||||||||||||
Sbjct  4221  CAAGGTTTCCGTAGGTGAACCTGCGGAAGGATCATTA  4257


>LDEV01002229.1 Blastomyces silverae strain UAMH 139 supercont1.3003, whole genome 
shotgun sequence
Length=884

 Score = 322 bits (174),  Expect = 9e-84
 Identities = 189/196 (96%), Gaps = 1/196 (1%)
 Strand=Plus/Plus

Query  284  AATCAGTTAAAACTTTCAACAACGGATCTCTTGGTTCCGGCATCGATGAAGAACGCAGCG  343
            ||||||||||||||||||||||||||||||||||||||| ||||||||||||||||||||
Sbjct  153  AATCAGTTAAAACTTTCAACAACGGATCTCTTGGTTCCGACATCGATGAAGAACGCAGCG  212

Query  344  AAATGCGATAAGTAATGTGAATTGCAGAATTCCGTGAATCATCGAATCTTTGAACGCACA  403
            ||||||||||||||||||||||||||||||||||||||||||||||||||||||||||||
Sbjct  213  AAATGCGATAAGTAATGTGAATTGCAGAATTCCGTGAATCATCGAATCTTTGAACGCACA  272

Query  404  TTGCGCCCCCTGGCATTCCGGGGGGCATGCCTGTTCGAGCGTCATTTCAGCCCCTCAAGC  463
            ||||||||||||| |||||||||||||||||||| ||||||||||| ||  |||||||||
Sbjct  273  TTGCGCCCCCTGGTATTCCGGGGGGCATGCCTGTCCGAGCGTCATTGCAA-CCCTCAAGC  331

Query  464  CCGGCTTGTGTGATGG  479
            |||||||||||| |||
Sbjct  332  CCGGCTTGTGTGTTGG  347


 Score = 78.7 bits (42),  Expect = 2e-10
 Identities = 42/42 (100%), Gaps = 0/42 (0%)
 Strand=Plus/Plus

Query  629  CAGGTTGACCTCGGATCAGGTAGGGATACCCGCTGAACTTAA  670
            ||||||||||||||||||||||||||||||||||||||||||
Sbjct  504  CAGGTTGACCTCGGATCAGGTAGGGATACCCGCTGAACTTAA  545


>JAMADU010000619.1 Penicillium janthinellum strain PG2902 ctg_619, whole genome 
shotgun sequence
Length=8784

 Score = 322 bits (174),  Expect = 9e-84
 Identities = 326/395 (83%), Gaps = 28/395 (7%)
 Strand=Plus/Plus

Query  283   AAATCAGTTAAAACTTTCAACAACGGATCTCTTGGTTCCGGCATCGATGAAGAACGCAGC  342
             ||||||||||||||||||||||||||||||||||||||||||||||||||||||||||||
Sbjct  7866  AAATCAGTTAAAACTTTCAACAACGGATCTCTTGGTTCCGGCATCGATGAAGAACGCAGC  7925

Query  343   GAAATGCGATAAGTAATGTGAATTGCAGAATTCCGTGAATCATCGAATCTTTGAACGCAC  402
             ||||||||||||||||||||||||||||||||| |||||||||||| |||||||||||||
Sbjct  7926  GAAATGCGATAAGTAATGTGAATTGCAGAATTCAGTGAATCATCGAGTCTTTGAACGCAC  7985

Query  403   ATTGCGCCCCCTGGCATTCCGGGGGGCATGCCTGTTCGAGCGTCATTTCAGCCCCTCAAG  462
             |||||||||||||| |||||||||||||||||||| ||||||||||| | | ||||||||
Sbjct  7986  ATTGCGCCCCCTGGTATTCCGGGGGGCATGCCTGTCCGAGCGTCATTGCTG-CCCTCAAG  8044

Query  463   CCCGGCTTGTGTGATGGACGACCGTCCGGCGCCCCCGTCTTTGGGGGTGCGGGACGCGCC  522
             | ||||||||||| ||| |  ||  ||| | |||| |||   ||||| ||||     |||
Sbjct  8045  CACGGCTTGTGTGTTGGGC--CC--CCG-CCCCCCGGTCCC-GGGGG-GCGG-----GCC  8092

Query  523   CGAAAAGCAGTGGCCAGGC-C-GCGATTCCGGCTTCCTAG-GCGAATGGG-CAACAA-AC  577
             ||||| |||| |||  ||| | ||| | |||| | ||| | ||| ||||| |  |   ||
Sbjct  8093  CGAAAGGCAGCGGC--GGCACCGCG-T-CCGG-T-CCTCGAGCGTATGGGGCTTCGTCAC  8146

Query  578   CAGCGCCTCCAGGACCGGCCG-CCCTGGCCT-CAAAATCTGTTTTATACTTATCAGGTTG  635
             | || | |  ||| ||||||| | |  |||  | |   |  |   || |||  |||||||
Sbjct  8147  CCGCTCTTGTAGGCCCGGCCGGCGCCCGCCGGCGACCCCCATCA-AT-CTTTCCAGGTTG  8204

Query  636   ACCTCGGATCAGGTAGGGATACCCGCTGAACTTAA  670
             |||||||||||||||||||||||||||||||||||
Sbjct  8205  ACCTCGGATCAGGTAGGGATACCCGCTGAACTTAA  8239


 Score = 69.4 bits (37),  Expect = 1e-07
 Identities = 37/37 (100%), Gaps = 0/37 (0%)
 Strand=Plus/Plus

Query  1     CAAGGTTTCCGTAGGTGAACCTGCGGAAGGATCATTA  37
             |||||||||||||||||||||||||||||||||||||
Sbjct  7667  CAAGGTTTCCGTAGGTGAACCTGCGGAAGGATCATTA  7703


>WXTY01000020.1 Spiromastix sp. SCSIO F190 Contig20, whole genome shotgun sequence
Length=13083

 Score = 322 bits (174),  Expect = 9e-84
 Identities = 198/209 (95%), Gaps = 3/209 (1%)
 Strand=Plus/Minus

Query  282  AAAATCAGTTAAAACTTTCAACAACGGATCTCTTGGTTCCGGCATCGATGAAGAACGCAG  341
            |||||| |||||||||||||||||||||||||||||||||||||||||||||||||||||
Sbjct  735  AAAATC-GTTAAAACTTTCAACAACGGATCTCTTGGTTCCGGCATCGATGAAGAACGCAG  677

Query  342  CGAAATGCGATAAGTAATGTGAATTGCAGAATTCCGTGAATCATCGAATCTTTGAACGCA  401
            ||||||||||||||||||||||||||||||||||||||||||||||||||||||||||||
Sbjct  676  CGAAATGCGATAAGTAATGTGAATTGCAGAATTCCGTGAATCATCGAATCTTTGAACGCA  617

Query  402  CATTGCGCCCCCTGGCATTCCGGGGGGCATGCCTGTTCGAGCGTCATTTCAGCCCCT-CA  460
            ||||||||||||||| |||||||||||||||||||| ||||||||||| || ||||| ||
Sbjct  616  CATTGCGCCCCCTGGTATTCCGGGGGGCATGCCTGTCCGAGCGTCATTGCAACCCCTTCA  557

Query  461  AGCCCGGCTTGTGTGATGGACGACCGTCC  489
            ||| | ||||||||| ||| || ||||||
Sbjct  556  AGCTCAGCTTGTGTGTTGGGCG-CCGTCC  529


 Score = 300 bits (162),  Expect = 4e-77
 Identities = 192/206 (93%), Gaps = 3/206 (1%)
 Strand=Plus/Minus

Query  284   AATCAGTTAAAACTTTCAACAACGGATCTCTTGGTTCCGGCATCGATGAAGAACGCAGCG  343
             ||||||||||||||||||||||||||||||||||||||||||||||||||||||||||||
Sbjct  8884  AATCAGTTAAAACTTTCAACAACGGATCTCTTGGTTCCGGCATCGATGAAGAACGCAGCG  8825

Query  344   AAATGCGATAAGTAATGTGAATTGCAGAATTCCGTGAATCATCGAATCTTTGAACGCACA  403
             ||||||||||| |||||||||||||||||||| |||||||||||| ||||||||||||||
Sbjct  8824  AAATGCGATAACTAATGTGAATTGCAGAATTCAGTGAATCATCGAGTCTTTGAACGCACA  8765

Query  404   TTGCGCCCCCTGGCATTCCGGGGGGCATGCCTGTTCGAGCGTCATTTCAGCCCCTCAAGC  463
             ||||||||| ||| |||||||||||||||||||| ||||||||||| | |||| ||||||
Sbjct  8764  TTGCGCCCC-TGGTATTCCGGGGGGCATGCCTGTCCGAGCGTCATTGCTGCCC-TCAAGC  8707

Query  464   CCGGCTTGTGTGATGGACGACCGTCC  489
              | ||||||||| ||| || ||||||
Sbjct  8706  TCAGCTTGTGTGTTGGGCG-CCGTCC  8682


 Score = 69.4 bits (37),  Expect = 1e-07
 Identities = 39/40 (98%), Gaps = 0/40 (0%)
 Strand=Plus/Minus

Query  1    CAAGGTTTCCGTAGGTGAACCTGCGGAAGGATCATTAGCG  40
            ||||||||||||||||||||||||||||||||||||| ||
Sbjct  944  CAAGGTTTCCGTAGGTGAACCTGCGGAAGGATCATTACCG  905


 Score = 69.4 bits (37),  Expect = 1e-07
 Identities = 39/40 (98%), Gaps = 0/40 (0%)
 Strand=Plus/Minus

Query  1     CAAGGTTTCCGTAGGTGAACCTGCGGAAGGATCATTAGCG  40
             ||||||||||||||||||||||||||||||||||||| ||
Sbjct  9096  CAAGGTTTCCGTAGGTGAACCTGCGGAAGGATCATTACCG  9057


>JAMAGX010000103.1 Aspergillaceae sp. M1327 strain PF1803 ctg_103, whole genome 
shotgun sequence
Length=9339

 Score = 322 bits (174),  Expect = 9e-84
 Identities = 343/419 (82%), Gaps = 34/419 (8%)
 Strand=Plus/Minus

Query  261   CAGTCTGAGCGTTAGCAAGCAAAAATCAGTTAAAACTTTCAACAACGGATCTCTTGGTTC  320
             |||||||||||  |  | || | ||||||| |||||||||||||||||||||||||||||
Sbjct  5110  CAGTCTGAGCG--AAAACGC-ACAATCAGTCAAAACTTTCAACAACGGATCTCTTGGTTC  5054

Query  321   CGGCATCGATGAAGAACGCAGCGAAATGCGATAAGTAATGTGAATTGCAGAATTCCGTGA  380
             ||||||||||||||||||||||||||||||||||||||||||||||||||||||| ||||
Sbjct  5053  CGGCATCGATGAAGAACGCAGCGAAATGCGATAAGTAATGTGAATTGCAGAATTCAGTGA  4994

Query  381   ATCATCGAATCTTTGAACGCACATTGCGCCCCCTGGCATTCCGGGGGGCATGCCTGTTCG  440
             |||||||| ||||||||||||||||||||||||||| |||||||||||||||||||| ||
Sbjct  4993  ATCATCGAGTCTTTGAACGCACATTGCGCCCCCTGGTATTCCGGGGGGCATGCCTGTCCG  4934

Query  441   AGCGTCATTTCAGCCCCTCAAGCCCGGCTTGTGTGATGGACGACCGTCCGGCGCCCCCGT  500
             ||||||||| | |||| |||||||||||||||||| |||  | ||| ||| | |||| | 
Sbjct  4933  AGCGTCATTGCTGCCC-TCAAGCCCGGCTTGTGTGTTGG--G-CCG-CCGTC-CCCC-GC  4881

Query  501   CTTTGGGGGTGCGGGACGCGCCCGAAAAGCAGTGGCCAGGC-C-GCGATTCCGGCTTCCT  558
             ||   ||     |||||| |||||||| |||| |||  ||| | ||| | |||| | |||
Sbjct  4880  CTCCCGG-----GGGACGGGCCCGAAAGGCAGCGGC--GGCACCGCG-T-CCGG-T-CCT  4832

Query  559   AG-GCGAATGGG-CAACAA-ACCAGCGCCTCCAGGACCGGCCG--C-CCTGGCCTCAAA-  611
              | ||| ||||| |  |   ||| || | | |||| |||||||  | || | |  | |  
Sbjct  4831  CGAGCGTATGGGGCTTCGTCACCCGCTCTTGCAGGCCCGGCCGGGCGCCCGCCGGCGACC  4772

Query  612   ATCTGTTTTATACTTATCAGGTTGACCTCGGATCAGGTAGGGATACCCGCTGAACTTAA  670
             |||  |  | | ||   ||||||||||||||||||||||||||||||||||||||||||
Sbjct  4771  ATCA-TCCTCT-CTC--CAGGTTGACCTCGGATCAGGTAGGGATACCCGCTGAACTTAA  4717


 Score = 69.4 bits (37),  Expect = 1e-07
 Identities = 39/40 (98%), Gaps = 0/40 (0%)
 Strand=Plus/Minus

Query  1     CAAGGTTTCCGTAGGTGAACCTGCGGAAGGATCATTAGCG  40
             ||||||||||||||||||||||||||||||||||||| ||
Sbjct  5294  CAAGGTTTCCGTAGGTGAACCTGCGGAAGGATCATTACCG  5255


>MOWL01000077.1 Emergomyces orientalis strain 5z489 scaffold77, whole genome 
shotgun sequence
Length=29190

 Score = 322 bits (174),  Expect = 9e-84
 Identities = 189/196 (96%), Gaps = 1/196 (1%)
 Strand=Plus/Plus

Query  284   AATCAGTTAAAACTTTCAACAACGGATCTCTTGGTTCCGGCATCGATGAAGAACGCAGCG  343
             ||||||||||||||||||||||||||||||||||||||| ||||||||||||||||||||
Sbjct  1090  AATCAGTTAAAACTTTCAACAACGGATCTCTTGGTTCCGACATCGATGAAGAACGCAGCG  1149

Query  344   AAATGCGATAAGTAATGTGAATTGCAGAATTCCGTGAATCATCGAATCTTTGAACGCACA  403
             ||||||||||||||||||||||||||||||||||||||||||||||||||||||||||||
Sbjct  1150  AAATGCGATAAGTAATGTGAATTGCAGAATTCCGTGAATCATCGAATCTTTGAACGCACA  1209

Query  404   TTGCGCCCCCTGGCATTCCGGGGGGCATGCCTGTTCGAGCGTCATTTCAGCCCCTCAAGC  463
             ||||||||||||| |||||||||||||||||||| ||||||||||| ||  |||||||||
Sbjct  1210  TTGCGCCCCCTGGTATTCCGGGGGGCATGCCTGTCCGAGCGTCATTGCAA-CCCTCAAGC  1268

Query  464   CCGGCTTGTGTGATGG  479
             |||||||||||| |||
Sbjct  1269  CCGGCTTGTGTGTTGG  1284


 Score = 322 bits (174),  Expect = 9e-84
 Identities = 189/196 (96%), Gaps = 1/196 (1%)
 Strand=Plus/Plus

Query  284   AATCAGTTAAAACTTTCAACAACGGATCTCTTGGTTCCGGCATCGATGAAGAACGCAGCG  343
             ||||||||||||||||||||||||||||||||||||||| ||||||||||||||||||||
Sbjct  9205  AATCAGTTAAAACTTTCAACAACGGATCTCTTGGTTCCGACATCGATGAAGAACGCAGCG  9264

Query  344   AAATGCGATAAGTAATGTGAATTGCAGAATTCCGTGAATCATCGAATCTTTGAACGCACA  403
             ||||||||||||||||||||||||||||||||||||||||||||||||||||||||||||
Sbjct  9265  AAATGCGATAAGTAATGTGAATTGCAGAATTCCGTGAATCATCGAATCTTTGAACGCACA  9324

Query  404   TTGCGCCCCCTGGCATTCCGGGGGGCATGCCTGTTCGAGCGTCATTTCAGCCCCTCAAGC  463
             ||||||||||||| |||||||||||||||||||| ||||||||||| ||  |||||||||
Sbjct  9325  TTGCGCCCCCTGGTATTCCGGGGGGCATGCCTGTCCGAGCGTCATTGCAA-CCCTCAAGC  9383

Query  464   CCGGCTTGTGTGATGG  479
             |||||||||||| |||
Sbjct  9384  CCGGCTTGTGTGTTGG  9399


 Score = 322 bits (174),  Expect = 9e-84
 Identities = 189/196 (96%), Gaps = 1/196 (1%)
 Strand=Plus/Plus

Query  284    AATCAGTTAAAACTTTCAACAACGGATCTCTTGGTTCCGGCATCGATGAAGAACGCAGCG  343
              ||||||||||||||||||||||||||||||||||||||| ||||||||||||||||||||
Sbjct  17322  AATCAGTTAAAACTTTCAACAACGGATCTCTTGGTTCCGACATCGATGAAGAACGCAGCG  17381

Query  344    AAATGCGATAAGTAATGTGAATTGCAGAATTCCGTGAATCATCGAATCTTTGAACGCACA  403
              ||||||||||||||||||||||||||||||||||||||||||||||||||||||||||||
Sbjct  17382  AAATGCGATAAGTAATGTGAATTGCAGAATTCCGTGAATCATCGAATCTTTGAACGCACA  17441

Query  404    TTGCGCCCCCTGGCATTCCGGGGGGCATGCCTGTTCGAGCGTCATTTCAGCCCCTCAAGC  463
              ||||||||||||| |||||||||||||||||||| ||||||||||| ||  |||||||||
Sbjct  17442  TTGCGCCCCCTGGTATTCCGGGGGGCATGCCTGTCCGAGCGTCATTGCAA-CCCTCAAGC  17500

Query  464    CCGGCTTGTGTGATGG  479
              |||||||||||| |||
Sbjct  17501  CCGGCTTGTGTGTTGG  17516


 Score = 322 bits (174),  Expect = 9e-84
 Identities = 189/196 (96%), Gaps = 1/196 (1%)
 Strand=Plus/Plus

Query  284    AATCAGTTAAAACTTTCAACAACGGATCTCTTGGTTCCGGCATCGATGAAGAACGCAGCG  343
              ||||||||||||||||||||||||||||||||||||||| ||||||||||||||||||||
Sbjct  25438  AATCAGTTAAAACTTTCAACAACGGATCTCTTGGTTCCGACATCGATGAAGAACGCAGCG  25497

Query  344    AAATGCGATAAGTAATGTGAATTGCAGAATTCCGTGAATCATCGAATCTTTGAACGCACA  403
              ||||||||||||||||||||||||||||||||||||||||||||||||||||||||||||
Sbjct  25498  AAATGCGATAAGTAATGTGAATTGCAGAATTCCGTGAATCATCGAATCTTTGAACGCACA  25557

Query  404    TTGCGCCCCCTGGCATTCCGGGGGGCATGCCTGTTCGAGCGTCATTTCAGCCCCTCAAGC  463
              ||||||||||||| |||||||||||||||||||| ||||||||||| ||  |||||||||
Sbjct  25558  TTGCGCCCCCTGGTATTCCGGGGGGCATGCCTGTCCGAGCGTCATTGCAA-CCCTCAAGC  25616

Query  464    CCGGCTTGTGTGATGG  479
              |||||||||||| |||
Sbjct  25617  CCGGCTTGTGTGTTGG  25632


 Score = 78.7 bits (42),  Expect = 2e-10
 Identities = 42/42 (100%), Gaps = 0/42 (0%)
 Strand=Plus/Plus

Query  629   CAGGTTGACCTCGGATCAGGTAGGGATACCCGCTGAACTTAA  670
             ||||||||||||||||||||||||||||||||||||||||||
Sbjct  1430  CAGGTTGACCTCGGATCAGGTAGGGATACCCGCTGAACTTAA  1471


 Score = 78.7 bits (42),  Expect = 2e-10
 Identities = 42/42 (100%), Gaps = 0/42 (0%)
 Strand=Plus/Plus

Query  629   CAGGTTGACCTCGGATCAGGTAGGGATACCCGCTGAACTTAA  670
             ||||||||||||||||||||||||||||||||||||||||||
Sbjct  9546  CAGGTTGACCTCGGATCAGGTAGGGATACCCGCTGAACTTAA  9587


 Score = 78.7 bits (42),  Expect = 2e-10
 Identities = 42/42 (100%), Gaps = 0/42 (0%)
 Strand=Plus/Plus

Query  629    CAGGTTGACCTCGGATCAGGTAGGGATACCCGCTGAACTTAA  670
              ||||||||||||||||||||||||||||||||||||||||||
Sbjct  17663  CAGGTTGACCTCGGATCAGGTAGGGATACCCGCTGAACTTAA  17704


 Score = 78.7 bits (42),  Expect = 2e-10
 Identities = 42/42 (100%), Gaps = 0/42 (0%)
 Strand=Plus/Plus

Query  629    CAGGTTGACCTCGGATCAGGTAGGGATACCCGCTGAACTTAA  670
              ||||||||||||||||||||||||||||||||||||||||||
Sbjct  25779  CAGGTTGACCTCGGATCAGGTAGGGATACCCGCTGAACTTAA  25820


 Score = 75.0 bits (40),  Expect = 3e-09
 Identities = 42/43 (98%), Gaps = 0/43 (0%)
 Strand=Plus/Plus

Query  1    CAAGGTTTCCGTAGGTGAACCTGCGGAAGGATCATTAGCGCGC  43
            ||||||||||||||||||||||||||||||||||||| |||||
Sbjct  864  CAAGGTTTCCGTAGGTGAACCTGCGGAAGGATCATTAACGCGC  906


 Score = 75.0 bits (40),  Expect = 3e-09
 Identities = 42/43 (98%), Gaps = 0/43 (0%)
 Strand=Plus/Plus

Query  1     CAAGGTTTCCGTAGGTGAACCTGCGGAAGGATCATTAGCGCGC  43
             ||||||||||||||||||||||||||||||||||||| |||||
Sbjct  8979  CAAGGTTTCCGTAGGTGAACCTGCGGAAGGATCATTAACGCGC  9021


 Score = 75.0 bits (40),  Expect = 3e-09
 Identities = 42/43 (98%), Gaps = 0/43 (0%)
 Strand=Plus/Plus

Query  1      CAAGGTTTCCGTAGGTGAACCTGCGGAAGGATCATTAGCGCGC  43
              ||||||||||||||||||||||||||||||||||||| |||||
Sbjct  17096  CAAGGTTTCCGTAGGTGAACCTGCGGAAGGATCATTAACGCGC  17138


 Score = 75.0 bits (40),  Expect = 3e-09
 Identities = 42/43 (98%), Gaps = 0/43 (0%)
 Strand=Plus/Plus

Query  1      CAAGGTTTCCGTAGGTGAACCTGCGGAAGGATCATTAGCGCGC  43
              ||||||||||||||||||||||||||||||||||||| |||||
Sbjct  25212  CAAGGTTTCCGTAGGTGAACCTGCGGAAGGATCATTAACGCGC  25254


>MOWL01000058.1 Emergomyces orientalis strain 5z489 scaffold58, whole genome 
shotgun sequence
Length=18225

 Score = 322 bits (174),  Expect = 9e-84
 Identities = 189/196 (96%), Gaps = 1/196 (1%)
 Strand=Plus/Plus

Query  284   AATCAGTTAAAACTTTCAACAACGGATCTCTTGGTTCCGGCATCGATGAAGAACGCAGCG  343
             ||||||||||||||||||||||||||||||||||||||| ||||||||||||||||||||
Sbjct  2510  AATCAGTTAAAACTTTCAACAACGGATCTCTTGGTTCCGACATCGATGAAGAACGCAGCG  2569

Query  344   AAATGCGATAAGTAATGTGAATTGCAGAATTCCGTGAATCATCGAATCTTTGAACGCACA  403
             ||||||||||||||||||||||||||||||||||||||||||||||||||||||||||||
Sbjct  2570  AAATGCGATAAGTAATGTGAATTGCAGAATTCCGTGAATCATCGAATCTTTGAACGCACA  2629

Query  404   TTGCGCCCCCTGGCATTCCGGGGGGCATGCCTGTTCGAGCGTCATTTCAGCCCCTCAAGC  463
             ||||||||||||| |||||||||||||||||||| ||||||||||| ||  |||||||||
Sbjct  2630  TTGCGCCCCCTGGTATTCCGGGGGGCATGCCTGTCCGAGCGTCATTGCAA-CCCTCAAGC  2688

Query  464   CCGGCTTGTGTGATGG  479
             |||||||||||| |||
Sbjct  2689  CCGGCTTGTGTGTTGG  2704


 Score = 322 bits (174),  Expect = 9e-84
 Identities = 189/196 (96%), Gaps = 1/196 (1%)
 Strand=Plus/Plus

Query  284    AATCAGTTAAAACTTTCAACAACGGATCTCTTGGTTCCGGCATCGATGAAGAACGCAGCG  343
              ||||||||||||||||||||||||||||||||||||||| ||||||||||||||||||||
Sbjct  10624  AATCAGTTAAAACTTTCAACAACGGATCTCTTGGTTCCGACATCGATGAAGAACGCAGCG  10683

Query  344    AAATGCGATAAGTAATGTGAATTGCAGAATTCCGTGAATCATCGAATCTTTGAACGCACA  403
              ||||||||||||||||||||||||||||||||||||||||||||||||||||||||||||
Sbjct  10684  AAATGCGATAAGTAATGTGAATTGCAGAATTCCGTGAATCATCGAATCTTTGAACGCACA  10743

Query  404    TTGCGCCCCCTGGCATTCCGGGGGGCATGCCTGTTCGAGCGTCATTTCAGCCCCTCAAGC  463
              ||||||||||||| |||||||||||||||||||| ||||||||||| ||  |||||||||
Sbjct  10744  TTGCGCCCCCTGGTATTCCGGGGGGCATGCCTGTCCGAGCGTCATTGCAA-CCCTCAAGC  10802

Query  464    CCGGCTTGTGTGATGG  479
              |||||||||||| |||
Sbjct  10803  CCGGCTTGTGTGTTGG  10818


 Score = 78.7 bits (42),  Expect = 2e-10
 Identities = 42/42 (100%), Gaps = 0/42 (0%)
 Strand=Plus/Plus

Query  629   CAGGTTGACCTCGGATCAGGTAGGGATACCCGCTGAACTTAA  670
             ||||||||||||||||||||||||||||||||||||||||||
Sbjct  2851  CAGGTTGACCTCGGATCAGGTAGGGATACCCGCTGAACTTAA  2892


 Score = 78.7 bits (42),  Expect = 2e-10
 Identities = 42/42 (100%), Gaps = 0/42 (0%)
 Strand=Plus/Plus

Query  629    CAGGTTGACCTCGGATCAGGTAGGGATACCCGCTGAACTTAA  670
              ||||||||||||||||||||||||||||||||||||||||||
Sbjct  10965  CAGGTTGACCTCGGATCAGGTAGGGATACCCGCTGAACTTAA  11006


 Score = 75.0 bits (40),  Expect = 3e-09
 Identities = 42/43 (98%), Gaps = 0/43 (0%)
 Strand=Plus/Plus

Query  1     CAAGGTTTCCGTAGGTGAACCTGCGGAAGGATCATTAGCGCGC  43
             ||||||||||||||||||||||||||||||||||||| |||||
Sbjct  2284  CAAGGTTTCCGTAGGTGAACCTGCGGAAGGATCATTAACGCGC  2326


 Score = 75.0 bits (40),  Expect = 3e-09
 Identities = 42/43 (98%), Gaps = 0/43 (0%)
 Strand=Plus/Plus

Query  1      CAAGGTTTCCGTAGGTGAACCTGCGGAAGGATCATTAGCGCGC  43
              ||||||||||||||||||||||||||||||||||||| |||||
Sbjct  10398  CAAGGTTTCCGTAGGTGAACCTGCGGAAGGATCATTAACGCGC  10440


>MOWL01000055.1 Emergomyces orientalis strain 5z489 scaffold55, whole genome 
shotgun sequence
Length=35789

 Score = 322 bits (174),  Expect = 9e-84
 Identities = 189/196 (96%), Gaps = 1/196 (1%)
 Strand=Plus/Plus

Query  284   AATCAGTTAAAACTTTCAACAACGGATCTCTTGGTTCCGGCATCGATGAAGAACGCAGCG  343
             ||||||||||||||||||||||||||||||||||||||| ||||||||||||||||||||
Sbjct  6351  AATCAGTTAAAACTTTCAACAACGGATCTCTTGGTTCCGACATCGATGAAGAACGCAGCG  6410

Query  344   AAATGCGATAAGTAATGTGAATTGCAGAATTCCGTGAATCATCGAATCTTTGAACGCACA  403
             ||||||||||||||||||||||||||||||||||||||||||||||||||||||||||||
Sbjct  6411  AAATGCGATAAGTAATGTGAATTGCAGAATTCCGTGAATCATCGAATCTTTGAACGCACA  6470

Query  404   TTGCGCCCCCTGGCATTCCGGGGGGCATGCCTGTTCGAGCGTCATTTCAGCCCCTCAAGC  463
             ||||||||||||| |||||||||||||||||||| ||||||||||| ||  |||||||||
Sbjct  6471  TTGCGCCCCCTGGTATTCCGGGGGGCATGCCTGTCCGAGCGTCATTGCAA-CCCTCAAGC  6529

Query  464   CCGGCTTGTGTGATGG  479
             |||||||||||| |||
Sbjct  6530  CCGGCTTGTGTGTTGG  6545


 Score = 78.7 bits (42),  Expect = 2e-10
 Identities = 42/42 (100%), Gaps = 0/42 (0%)
 Strand=Plus/Plus

Query  629   CAGGTTGACCTCGGATCAGGTAGGGATACCCGCTGAACTTAA  670
             ||||||||||||||||||||||||||||||||||||||||||
Sbjct  6692  CAGGTTGACCTCGGATCAGGTAGGGATACCCGCTGAACTTAA  6733


 Score = 75.0 bits (40),  Expect = 3e-09
 Identities = 42/43 (98%), Gaps = 0/43 (0%)
 Strand=Plus/Plus

Query  1     CAAGGTTTCCGTAGGTGAACCTGCGGAAGGATCATTAGCGCGC  43
             ||||||||||||||||||||||||||||||||||||| |||||
Sbjct  6125  CAAGGTTTCCGTAGGTGAACCTGCGGAAGGATCATTAACGCGC  6167


>MOWL01000052.1 Emergomyces orientalis strain 5z489 scaffold52, whole genome 
shotgun sequence
Length=211543

 Score = 322 bits (174),  Expect = 9e-84
 Identities = 189/196 (96%), Gaps = 1/196 (1%)
 Strand=Plus/Plus

Query  284     AATCAGTTAAAACTTTCAACAACGGATCTCTTGGTTCCGGCATCGATGAAGAACGCAGCG  343
               ||||||||||||||||||||||||||||||||||||||| ||||||||||||||||||||
Sbjct  205523  AATCAGTTAAAACTTTCAACAACGGATCTCTTGGTTCCGACATCGATGAAGAACGCAGCG  205582

Query  344     AAATGCGATAAGTAATGTGAATTGCAGAATTCCGTGAATCATCGAATCTTTGAACGCACA  403
               ||||||||||||||||||||||||||||||||||||||||||||||||||||||||||||
Sbjct  205583  AAATGCGATAAGTAATGTGAATTGCAGAATTCCGTGAATCATCGAATCTTTGAACGCACA  205642

Query  404     TTGCGCCCCCTGGCATTCCGGGGGGCATGCCTGTTCGAGCGTCATTTCAGCCCCTCAAGC  463
               ||||||||||||| |||||||||||||||||||| ||||||||||| ||  |||||||||
Sbjct  205643  TTGCGCCCCCTGGTATTCCGGGGGGCATGCCTGTCCGAGCGTCATTGCAA-CCCTCAAGC  205701

Query  464     CCGGCTTGTGTGATGG  479
               |||||||||||| |||
Sbjct  205702  CCGGCTTGTGTGTTGG  205717


 Score = 78.7 bits (42),  Expect = 2e-10
 Identities = 42/42 (100%), Gaps = 0/42 (0%)
 Strand=Plus/Plus

Query  629     CAGGTTGACCTCGGATCAGGTAGGGATACCCGCTGAACTTAA  670
               ||||||||||||||||||||||||||||||||||||||||||
Sbjct  205864  CAGGTTGACCTCGGATCAGGTAGGGATACCCGCTGAACTTAA  205905


 Score = 75.0 bits (40),  Expect = 3e-09
 Identities = 42/43 (98%), Gaps = 0/43 (0%)
 Strand=Plus/Plus

Query  1       CAAGGTTTCCGTAGGTGAACCTGCGGAAGGATCATTAGCGCGC  43
               ||||||||||||||||||||||||||||||||||||| |||||
Sbjct  205297  CAAGGTTTCCGTAGGTGAACCTGCGGAAGGATCATTAACGCGC  205339


>PZKB01000354.1 Penicillium sp. MT2 MMC-2018 NODE_354, whole genome shotgun sequence
Length=8172

 Score = 322 bits (174),  Expect = 9e-84
 Identities = 326/395 (83%), Gaps = 27/395 (7%)
 Strand=Plus/Minus

Query  283   AAATCAGTTAAAACTTTCAACAACGGATCTCTTGGTTCCGGCATCGATGAAGAACGCAGC  342
             ||||||||||||||||||||||||||||||||||||||||||||||||||||||||||||
Sbjct  4009  AAATCAGTTAAAACTTTCAACAACGGATCTCTTGGTTCCGGCATCGATGAAGAACGCAGC  3950

Query  343   GAAATGCGATAAGTAATGTGAATTGCAGAATTCCGTGAATCATCGAATCTTTGAACGCAC  402
             ||||||||||||||||||||||||||||||||| |||||||||||| |||||||||||||
Sbjct  3949  GAAATGCGATAAGTAATGTGAATTGCAGAATTCAGTGAATCATCGAGTCTTTGAACGCAC  3890

Query  403   ATTGCGCCCCCTGGCATTCCGGGGGGCATGCCTGTTCGAGCGTCATTTCAGCCCCTCAAG  462
             |||||||||||||| |||||||||||||||||||| ||||||||||| | |||| |||||
Sbjct  3889  ATTGCGCCCCCTGGTATTCCGGGGGGCATGCCTGTCCGAGCGTCATTGCTGCCC-TCAAG  3831

Query  463   CCCGGCTTGTGTGATGGACGACCGTCCGGCGCCCCCGTCTTTGGGGGTGCGGGACGCGCC  522
             | ||||||||||| ||| |  ||  ||| | |||||| ||   |||| ||||     |||
Sbjct  3830  CACGGCTTGTGTGTTGGGC--CC--CCG-C-CCCCCGGCTCCCGGGGGGCGG-----GCC  3782

Query  523   CGAAAAGCAGTGGCCAGGC-C-GCGATTCCGGCTTCCTAG-GCGAATGGG-CAACAA-AC  577
             ||||| |||| |||  ||| | ||| | |||| | ||| | ||| ||||| |  |   ||
Sbjct  3781  CGAAAGGCAGCGGC--GGCACCGCG-T-CCGG-T-CCTCGAGCGTATGGGGCTTCGTCAC  3728

Query  578   CAGCGCCTCCAGGACCGGCCG-C-CCTGGCCTCAAAATCTGTTTTATACTTATCAGGTTG  635
             | ||  ||  ||| ||||||| | || | |  | |   |  |   ||  || ||||||||
Sbjct  3727  CCGCT-CTGTAGGCCCGGCCGGCGCCCGCCGGCGACCCCCCTCA-ATCTTTCTCAGGTTG  3670

Query  636   ACCTCGGATCAGGTAGGGATACCCGCTGAACTTAA  670
             |||||||||||||||||||||||||||||||||||
Sbjct  3669  ACCTCGGATCAGGTAGGGATACCCGCTGAACTTAA  3635


 Score = 69.4 bits (37),  Expect = 1e-07
 Identities = 39/40 (98%), Gaps = 0/40 (0%)
 Strand=Plus/Minus

Query  1     CAAGGTTTCCGTAGGTGAACCTGCGGAAGGATCATTAGCG  40
             ||||||||||||||||||||||||||||||||||||| ||
Sbjct  4209  CAAGGTTTCCGTAGGTGAACCTGCGGAAGGATCATTACCG  4170


>JALAZP010000080.1 Ophidiomyces ophidiicola strain CBS 122913 scaffold_79, whole 
genome shotgun sequence
Length=16227

 Score = 320 bits (173),  Expect = 3e-83
 Identities = 190/198 (96%), Gaps = 1/198 (1%)
 Strand=Plus/Plus

Query  283    AAATCAGTTAAAACTTTCAACAACGGATCTCTTGGTTCCGGCATCGATGAAGAACGCAGC  342
              ||||||  ||||||||||||||||||||||||||||||||||||||||||||||||||||
Sbjct  9926   AAATCATGTAAAACTTTCAACAACGGATCTCTTGGTTCCGGCATCGATGAAGAACGCAGC  9985

Query  343    GAAATGCGATAAGTAATGTGAATTGCAGAATTCCGTGAATCATCGAATCTTTGAACGCAC  402
              ||||||||||||||||||||||||||||||||||||||||||||||||||||||||||||
Sbjct  9986   GAAATGCGATAAGTAATGTGAATTGCAGAATTCCGTGAATCATCGAATCTTTGAACGCAC  10045

Query  403    ATTGCGCCCCCTGGCATTCCGGGGGGCATGCCTGTTCGAGCGTCATTTCAG-CCCCTCAA  461
              |||||||||||||| |||||||||||||||||||| ||||||||||| ||  ||||||||
Sbjct  10046  ATTGCGCCCCCTGGTATTCCGGGGGGCATGCCTGTCCGAGCGTCATTGCAACCCCCTCAA  10105

Query  462    GCCCGGCTTGTGTGATGG  479
              |||||||||||||| |||
Sbjct  10106  GCCCGGCTTGTGTGTTGG  10123


 Score = 69.4 bits (37),  Expect = 1e-07
 Identities = 37/37 (100%), Gaps = 0/37 (0%)
 Strand=Plus/Plus

Query  1     CAAGGTTTCCGTAGGTGAACCTGCGGAAGGATCATTA  37
             |||||||||||||||||||||||||||||||||||||
Sbjct  9670  CAAGGTTTCCGTAGGTGAACCTGCGGAAGGATCATTA  9706


>RHLO01001006.1 Aspergillus olivimuriae strain NRRL 66783 66783_66783_S3_L001_R1_001_single_contig_1006, 
whole genome shotgun sequence
Length=950

 Score = 320 bits (173),  Expect = 3e-83
 Identities = 327/396 (83%), Gaps = 32/396 (8%)
 Strand=Plus/Plus

Query  284  AATCAGTTAAAACTTTCAACAACGGATCTCTTGGTTCCGGCATCGATGAAGAACGCAGCG  343
            |||||||||||||||||||||| |||||||||||||||||||||||||||||||||||||
Sbjct  353  AATCAGTTAAAACTTTCAACAATGGATCTCTTGGTTCCGGCATCGATGAAGAACGCAGCG  412

Query  344  AAATGCGATAAGTAATGTGAATTGCAGAATTCCGTGAATCATCGAATCTTTGAACGCACA  403
            ||||||||||| |||||||||||||||||||| |||||||||||| ||||||||||||||
Sbjct  413  AAATGCGATAACTAATGTGAATTGCAGAATTCAGTGAATCATCGAGTCTTTGAACGCACA  472

Query  404  TTGCGCCCCCTGGCATTCCGGGGGGCATGCCTGTTCGAGCGTCATTTCAGCCCCTCAAGC  463
            ||||||||||||| |||||||||||||||||||| ||||||||||| | | |||||||||
Sbjct  473  TTGCGCCCCCTGGTATTCCGGGGGGCATGCCTGTCCGAGCGTCATTGCTG-CCCTCAAGC  531

Query  464  CCGGCTTGTGTGATGGACGACCGTCCGGCGCCCCCGTCTTTGGGGGTGCGGGACGCGCCC  523
            |||||||||||| |||  | || || | | ||||  ||   |||     |||||| ||||
Sbjct  532  CCGGCTTGTGTGTTGG--GTCC-TC-GTC-CCCC--TCCCCGGG-----GGGACGGGCCC  579

Query  524  GAAAAGCAGTGGCCAGGC-C-GCGATTCCGGCTTCCTAG-GCGAATGGG-CAACAA-ACC  578
            |||| |||| |||  ||| | ||| | |||| | ||| | ||| ||||| |      |||
Sbjct  580  GAAAGGCAGCGGC--GGCACCGCG-T-CCGG-T-CCTCGAGCGTATGGGGCTTTGTCACC  633

Query  579  AGCGCCTCCAGGACCGGCCG-C-CCTGGC--CTCAAAATCTGTTTTATACTTATCAGGTT  634
             ||  || |||| ||||||| | || | |  | |||| ||   ||| |  ||  ||||||
Sbjct  634  CGCT-CTGCAGGCCCGGCCGGCGCCAGCCGACGCAAA-TCACCTTTTT--TTTCCAGGTT  689

Query  635  GACCTCGGATCAGGTAGGGATACCCGCTGAACTTAA  670
            ||||||||||||||||||||||||||||||||||||
Sbjct  690  GACCTCGGATCAGGTAGGGATACCCGCTGAACTTAA  725


 Score = 69.4 bits (37),  Expect = 1e-07
 Identities = 37/37 (100%), Gaps = 0/37 (0%)
 Strand=Plus/Plus

Query  1    CAAGGTTTCCGTAGGTGAACCTGCGGAAGGATCATTA  37
            |||||||||||||||||||||||||||||||||||||
Sbjct  140  CAAGGTTTCCGTAGGTGAACCTGCGGAAGGATCATTA  176


>JAMZTW010000092.1 Penicillium simplicissimum strain A4 tig00000151, whole genome 
shotgun sequence
Length=10450

 Score = 320 bits (173),  Expect = 3e-83
 Identities = 325/395 (82%), Gaps = 24/395 (6%)
 Strand=Plus/Plus

Query  283   AAATCAGTTAAAACTTTCAACAACGGATCTCTTGGTTCCGGCATCGATGAAGAACGCAGC  342
             |||||||| |||||||||||||||||||||||||||||||||||||||||||||||||||
Sbjct  7970  AAATCAGTCAAAACTTTCAACAACGGATCTCTTGGTTCCGGCATCGATGAAGAACGCAGC  8029

Query  343   GAAATGCGATAAGTAATGTGAATTGCAGAATTCCGTGAATCATCGAATCTTTGAACGCAC  402
             ||||||||||||||||||||||||||||||||| |||||||||||| |||||||||||||
Sbjct  8030  GAAATGCGATAAGTAATGTGAATTGCAGAATTCAGTGAATCATCGAGTCTTTGAACGCAC  8089

Query  403   ATTGCGCCCCCTGGCATTCCGGGGGGCATGCCTGTTCGAGCGTCATTTCAGCCCCTCAAG  462
             |||||||||||||| |||||||||||||||||||| ||||||||||| | | ||||||||
Sbjct  8090  ATTGCGCCCCCTGGTATTCCGGGGGGCATGCCTGTCCGAGCGTCATTGCTG-CCCTCAAG  8148

Query  463   CCCGGCTTGTGTGATGGACGACCGTCCGGCGCCCCCGTCTTTGGGGGTGCGGGACGCGCC  522
             | ||||||||||| ||| |  ||  ||| | |||||| ||   |||| ||||     |||
Sbjct  8149  CACGGCTTGTGTGTTGGGC--CC--CCGCC-CCCCCGGCTCCCGGGGGGCGG-----GCC  8198

Query  523   CGAAAAGCAGTGGC--CAGGCCGCGATTCCGGCTTCCTAG-GCGAATGGG-CAACAA-AC  577
             ||||| |||| |||  ||  ||||| | |||| | ||| | ||| ||||| |  |   ||
Sbjct  8199  CGAAAGGCAGCGGCGGCAC-CCGCG-T-CCGG-T-CCTCGAGCGTATGGGGCTTCGTCAC  8253

Query  578   CAGCGCCTCCAGGACCGGCCG-CCCTGGCCT-CAAAATCTGTTTTATACTTATCAGGTTG  635
             | ||  ||  ||| ||||||| | |  |||  | |   |   |  ||  || ||||||||
Sbjct  8254  CCGCT-CTGTAGGCCCGGCCGGCGCCCGCCGGCGACCCCCCCTCAATCTTTCTCAGGTTG  8312

Query  636   ACCTCGGATCAGGTAGGGATACCCGCTGAACTTAA  670
             |||||||||||||||||||||||||||||||||||
Sbjct  8313  ACCTCGGATCAGGTAGGGATACCCGCTGAACTTAA  8347


 Score = 58.4 bits (31),  Expect = 3e-04
 Identities = 31/31 (100%), Gaps = 0/31 (0%)
 Strand=Plus/Plus

Query  7     TTCCGTAGGTGAACCTGCGGAAGGATCATTA  37
             |||||||||||||||||||||||||||||||
Sbjct  7776  TTCCGTAGGTGAACCTGCGGAAGGATCATTA  7806


>NW_026054719.1 Ophidiomyces ophidiicola strain CBS 122913 chromosome Unknown 
scaffold_79, whole genome shotgun sequence
Length=16227

 Score = 320 bits (173),  Expect = 3e-83
 Identities = 190/198 (96%), Gaps = 1/198 (1%)
 Strand=Plus/Plus

Query  283    AAATCAGTTAAAACTTTCAACAACGGATCTCTTGGTTCCGGCATCGATGAAGAACGCAGC  342
              ||||||  ||||||||||||||||||||||||||||||||||||||||||||||||||||
Sbjct  9926   AAATCATGTAAAACTTTCAACAACGGATCTCTTGGTTCCGGCATCGATGAAGAACGCAGC  9985

Query  343    GAAATGCGATAAGTAATGTGAATTGCAGAATTCCGTGAATCATCGAATCTTTGAACGCAC  402
              ||||||||||||||||||||||||||||||||||||||||||||||||||||||||||||
Sbjct  9986   GAAATGCGATAAGTAATGTGAATTGCAGAATTCCGTGAATCATCGAATCTTTGAACGCAC  10045

Query  403    ATTGCGCCCCCTGGCATTCCGGGGGGCATGCCTGTTCGAGCGTCATTTCAG-CCCCTCAA  461
              |||||||||||||| |||||||||||||||||||| ||||||||||| ||  ||||||||
Sbjct  10046  ATTGCGCCCCCTGGTATTCCGGGGGGCATGCCTGTCCGAGCGTCATTGCAACCCCCTCAA  10105

Query  462    GCCCGGCTTGTGTGATGG  479
              |||||||||||||| |||
Sbjct  10106  GCCCGGCTTGTGTGTTGG  10123


 Score = 69.4 bits (37),  Expect = 1e-07
 Identities = 37/37 (100%), Gaps = 0/37 (0%)
 Strand=Plus/Plus

Query  1     CAAGGTTTCCGTAGGTGAACCTGCGGAAGGATCATTA  37
             |||||||||||||||||||||||||||||||||||||
Sbjct  9670  CAAGGTTTCCGTAGGTGAACCTGCGGAAGGATCATTA  9706


>JAMAFS010000167.1 Debaryomycetaceae sp. 2NR914 strain R3503 ctg_167, whole genome 
shotgun sequence
Length=8750

 Score = 318 bits (172),  Expect = 1e-82
 Identities = 196/207 (95%), Gaps = 4/207 (2%)
 Strand=Plus/Minus

Query  284   AATCAGTTAAAACTTTCAACAACGGATCTCTTGGTTCCGGCATCGATGAAGAACGCAGCG  343
             ||||| |||||||||||||||||||||||||||||||| |||||||||||||||||||||
Sbjct  4192  AATCA-TTAAAACTTTCAACAACGGATCTCTTGGTTCCAGCATCGATGAAGAACGCAGCG  4134

Query  344   AAATGCGATAAGTAATGTGAATTGCAGAATTCCGTGAATCATCGAATCTTTGAACGCACA  403
             ||||||||||||||||||||||||||||||||||||||||||||||||||||||||||||
Sbjct  4133  AAATGCGATAAGTAATGTGAATTGCAGAATTCCGTGAATCATCGAATCTTTGAACGCACA  4074

Query  404   TTGCGCCCCCTGGCATTCCGGGGGGCATGCCTGTTCGAGCGTCATTT-CAGCCCCTCAAG  462
             |||||||| |||| |||||||||||||||||||| |||||||||||| ||  ||||||||
Sbjct  4073  TTGCGCCCTCTGGTATTCCGGGGGGCATGCCTGTCCGAGCGTCATTTGCAA-CCCTCAAG  4015

Query  463   CCCGGCTTGTGTGATGGACGACCGTCC  489
             |||||||||||||||||  | ||||||
Sbjct  4014  CCCGGCTTGTGTGATGGGTG-CCGTCC  3989


 Score = 73.1 bits (39),  Expect = 1e-08
 Identities = 39/39 (100%), Gaps = 0/39 (0%)
 Strand=Plus/Minus

Query  632   GTTGACCTCGGATCAGGTAGGGATACCCGCTGAACTTAA  670
             |||||||||||||||||||||||||||||||||||||||
Sbjct  3863  GTTGACCTCGGATCAGGTAGGGATACCCGCTGAACTTAA  3825


 Score = 69.4 bits (37),  Expect = 1e-07
 Identities = 37/37 (100%), Gaps = 0/37 (0%)
 Strand=Plus/Minus

Query  1     CAAGGTTTCCGTAGGTGAACCTGCGGAAGGATCATTA  37
             |||||||||||||||||||||||||||||||||||||
Sbjct  4418  CAAGGTTTCCGTAGGTGAACCTGCGGAAGGATCATTA  4382


>BBXM02000016.1 Aspergillus udagawae IFM 46973 DNA, scaffold_16, whole genome 
shotgun sequence
Length=1346

 Score = 318 bits (172),  Expect = 1e-82
 Identities = 324/393 (82%), Gaps = 27/393 (7%)
 Strand=Plus/Plus

Query  284  AATCAGTTAAAACTTTCAACAACGGATCTCTTGGTTCCGGCATCGATGAAGAACGCAGCG  343
            ||||||||||||||||||||||||||||||||||||||||||||||||||||||||||||
Sbjct  289  AATCAGTTAAAACTTTCAACAACGGATCTCTTGGTTCCGGCATCGATGAAGAACGCAGCG  348

Query  344  AAATGCGATAAGTAATGTGAATTGCAGAATTCCGTGAATCATCGAATCTTTGAACGCACA  403
            |||||||||||||||||||||||||||||||| |||||||||||| ||||||||||||||
Sbjct  349  AAATGCGATAAGTAATGTGAATTGCAGAATTCAGTGAATCATCGAGTCTTTGAACGCACA  408

Query  404  TTGCGCCCCCTGGCATTCCGGGGGGCATGCCTGTTCGAGCGTCATTTCAGCCCCTCAAGC  463
            ||||||||||||| |||||||||||||||||||| ||||||||||| | | |||||||||
Sbjct  409  TTGCGCCCCCTGGTATTCCGGGGGGCATGCCTGTCCGAGCGTCATTGCTG-CCCTCAAGC  467

Query  464  CCGGCTTGTGTGATGGACGACCGTCCGGCGCCCCCGTCTTTGGGGGTGCGGGACGCGCCC  523
             ||||||||||| |||  | ||  ||  || |||||  |||      | |||||| ||||
Sbjct  468  ACGGCTTGTGTGTTGG--G-CC--CC--CGTCCCCGG-TTTCCCCC-G-GGGACGGGCCC  517

Query  524  GAAAAGCAGTGGCCAGGC-C-GCGATTCCGGCTTCCTAG-GCGAATGGG-CAACAA-ACC  578
            |||| |||| |||  ||| | ||| | |||| | ||| | ||| ||||| |      |||
Sbjct  518  GAAAGGCAGCGGC--GGCACCGCG-T-CCGG-T-CCTCGAGCGTATGGGGCTTTGTCACC  571

Query  579  AGCGCCTCCAGGACCGGCCG-CCCTGGCCTCAAAATCTGTTTTATACTTATCAGGTTGAC  637
             ||  ||  ||| ||||||| | |  |||  | |  |   |||||  || | ||||||||
Sbjct  572  CGCT-CTGTAGGCCCGGCCGGCGCCAGCCG-ACACCCAACTTTAT--TTCTAAGGTTGAC  627

Query  638  CTCGGATCAGGTAGGGATACCCGCTGAACTTAA  670
            |||||||||||||||||||||||||||||||||
Sbjct  628  CTCGGATCAGGTAGGGATACCCGCTGAACTTAA  660


 Score = 69.4 bits (37),  Expect = 1e-07
 Identities = 37/37 (100%), Gaps = 0/37 (0%)
 Strand=Plus/Plus

Query  1    CAAGGTTTCCGTAGGTGAACCTGCGGAAGGATCATTA  37
            |||||||||||||||||||||||||||||||||||||
Sbjct  77   CAAGGTTTCCGTAGGTGAACCTGCGGAAGGATCATTA  113


>CM000172.1 Aspergillus fumigatus Af293 chromosome 4, whole genome shotgun 
sequence
Length=3923705

 Score = 318 bits (172),  Expect = 1e-82
 Identities = 324/393 (82%), Gaps = 27/393 (7%)
 Strand=Plus/Minus

Query  284     AATCAGTTAAAACTTTCAACAACGGATCTCTTGGTTCCGGCATCGATGAAGAACGCAGCG  343
               ||||||||||||||||||||||||||||||||||||||||||||||||||||||||||||
Sbjct  442469  AATCAGTTAAAACTTTCAACAACGGATCTCTTGGTTCCGGCATCGATGAAGAACGCAGCG  442410

Query  344     AAATGCGATAAGTAATGTGAATTGCAGAATTCCGTGAATCATCGAATCTTTGAACGCACA  403
               |||||||||||||||||||||||||||||||| |||||||||||| ||||||||||||||
Sbjct  442409  AAATGCGATAAGTAATGTGAATTGCAGAATTCAGTGAATCATCGAGTCTTTGAACGCACA  442350

Query  404     TTGCGCCCCCTGGCATTCCGGGGGGCATGCCTGTTCGAGCGTCATTTCAGCCCCTCAAGC  463
               ||||||||||||| |||||||||||||||||||| ||||||||||| | |||| ||||||
Sbjct  442349  TTGCGCCCCCTGGTATTCCGGGGGGCATGCCTGTCCGAGCGTCATTGCTGCCC-TCAAGC  442291

Query  464     CCGGCTTGTGTGATGGACGACCGTCCGGCGCCCCCGTCTTTGGGGGTGCGGGACGCGCCC  523
                ||||||||||| ||| |  ||  ||| | ||||  |||   ||     |||||| ||||
Sbjct  442290  ACGGCTTGTGTGTTGGGC--CC--CCGTC-CCCC--TCTCCCGG-----GGGACGGGCCC  442243

Query  524     GAAAAGCAGTGGCCAGGC-C-GCGATTCCGGCTTCCTAG-GCGAATGGG-CAACAA-ACC  578
               |||| |||| |||  ||| | ||| | |||| | ||| | ||| ||||| |      |||
Sbjct  442242  GAAAGGCAGCGGC--GGCACCGCG-T-CCGG-T-CCTCGAGCGTATGGGGCTTTGTCACC  442189

Query  579     AGCGCCTCCAGGACCGGCCG-CCCTGGCCTCAAAATCTGTTTTATACTTATCAGGTTGAC  637
                ||  ||  ||| ||||||| | |  |||  | |  |   |||||  || | ||||||||
Sbjct  442188  TGCT-CTGTAGGCCCGGCCGGCGCCAGCCG-ACACCCAACTTTATTTTTCTAAGGTTGAC  442131

Query  638     CTCGGATCAGGTAGGGATACCCGCTGAACTTAA  670
               |||||||||||||||||||||||||||||||||
Sbjct  442130  CTCGGATCAGGTAGGGATACCCGCTGAACTTAA  442098


 Score = 69.4 bits (37),  Expect = 1e-07
 Identities = 39/40 (98%), Gaps = 0/40 (0%)
 Strand=Plus/Minus

Query  1       CAAGGTTTCCGTAGGTGAACCTGCGGAAGGATCATTAGCG  40
               ||||||||||||||||||||||||||||||||||||| ||
Sbjct  442681  CAAGGTTTCCGTAGGTGAACCTGCGGAAGGATCATTACCG  442642


>WTTZ01000243.1 Penicillium sp. OUCMDZ-019 Scaffold244, whole genome shotgun 
sequence
Length=6271

 Score = 318 bits (172),  Expect = 1e-82
 Identities = 183/188 (97%), Gaps = 1/188 (1%)
 Strand=Plus/Plus

Query  292   AAAACTTTCAACAACGGATCTCTTGGTTCCGGCATCGATGAAGAACGCAGCGAAATGCGA  351
             |||||||||||||| |||||||||||||||||||||||||||||||||||||||||||||
Sbjct  4620  AAAACTTTCAACAATGGATCTCTTGGTTCCGGCATCGATGAAGAACGCAGCGAAATGCGA  4679

Query  352   TAAGTAATGTGAATTGCAGAATTCCGTGAATCATCGAATCTTTGAACGCACATTGCGCCC  411
             ||||||||||||||||||||||||||||||||||||||||||||||||||||||||||||
Sbjct  4680  TAAGTAATGTGAATTGCAGAATTCCGTGAATCATCGAATCTTTGAACGCACATTGCGCCC  4739

Query  412   CCTGGCATTCCGGGGGGCATGCCTGTTCGAGCGTCATTTCAGCCCCTCAAGCCCGGCTTG  471
             |||||||||||||||||||||||||| ||||||||||||| | |||||||||||||||||
Sbjct  4740  CCTGGCATTCCGGGGGGCATGCCTGTCCGAGCGTCATTTCTG-CCCTCAAGCCCGGCTTG  4798

Query  472   TGTGATGG  479
             |||| |||
Sbjct  4799  TGTGTTGG  4806


 Score = 69.4 bits (37),  Expect = 1e-07
 Identities = 37/37 (100%), Gaps = 0/37 (0%)
 Strand=Plus/Plus

Query  1     CAAGGTTTCCGTAGGTGAACCTGCGGAAGGATCATTA  37
             |||||||||||||||||||||||||||||||||||||
Sbjct  4401  CAAGGTTTCCGTAGGTGAACCTGCGGAAGGATCATTA  4437


>JAGXKD010000017.1 Aspergillus sp. GbtcF1 F1_0083, whole genome shotgun sequence
Length=3663542

 Score = 318 bits (172),  Expect = 1e-82
 Identities = 324/393 (82%), Gaps = 27/393 (7%)
 Strand=Plus/Minus

Query  284     AATCAGTTAAAACTTTCAACAACGGATCTCTTGGTTCCGGCATCGATGAAGAACGCAGCG  343
               ||||||||||||||||||||||||||||||||||||||||||||||||||||||||||||
Sbjct  432717  AATCAGTTAAAACTTTCAACAACGGATCTCTTGGTTCCGGCATCGATGAAGAACGCAGCG  432658

Query  344     AAATGCGATAAGTAATGTGAATTGCAGAATTCCGTGAATCATCGAATCTTTGAACGCACA  403
               |||||||||||||||||||||||||||||||| |||||||||||| ||||||||||||||
Sbjct  432657  AAATGCGATAAGTAATGTGAATTGCAGAATTCAGTGAATCATCGAGTCTTTGAACGCACA  432598

Query  404     TTGCGCCCCCTGGCATTCCGGGGGGCATGCCTGTTCGAGCGTCATTTCAGCCCCTCAAGC  463
               ||||||||||||| |||||||||||||||||||| ||||||||||| | |||| ||||||
Sbjct  432597  TTGCGCCCCCTGGTATTCCGGGGGGCATGCCTGTCCGAGCGTCATTGCTGCCC-TCAAGC  432539

Query  464     CCGGCTTGTGTGATGGACGACCGTCCGGCGCCCCCGTCTTTGGGGGTGCGGGACGCGCCC  523
                ||||||||||| ||| |  ||  ||| | ||||  |||   ||     |||||| ||||
Sbjct  432538  ACGGCTTGTGTGTTGGGC--CC--CCGTC-CCCC--TCTCCCGG-----GGGACGGGCCC  432491

Query  524     GAAAAGCAGTGGCCAGGC-C-GCGATTCCGGCTTCCTAG-GCGAATGGG-CAACAA-ACC  578
               |||| |||| |||  ||| | ||| | |||| | ||| | ||| ||||| |      |||
Sbjct  432490  GAAAGGCAGCGGC--GGCACCGCG-T-CCGG-T-CCTCGAGCGTATGGGGCTTTGTCACC  432437

Query  579     AGCGCCTCCAGGACCGGCCG-CCCTGGCCTCAAAATCTGTTTTATACTTATCAGGTTGAC  637
                ||  ||  ||| ||||||| | |  |||  | |  |   |||||  || | ||||||||
Sbjct  432436  TGCT-CTGTAGGCCCGGCCGGCGCCAGCCG-ACACCCAACTTTATTTTTCTAAGGTTGAC  432379

Query  638     CTCGGATCAGGTAGGGATACCCGCTGAACTTAA  670
               |||||||||||||||||||||||||||||||||
Sbjct  432378  CTCGGATCAGGTAGGGATACCCGCTGAACTTAA  432346


 Score = 318 bits (172),  Expect = 1e-82
 Identities = 324/393 (82%), Gaps = 27/393 (7%)
 Strand=Plus/Minus

Query  284     AATCAGTTAAAACTTTCAACAACGGATCTCTTGGTTCCGGCATCGATGAAGAACGCAGCG  343
               ||||||||||||||||||||||||||||||||||||||||||||||||||||||||||||
Sbjct  440545  AATCAGTTAAAACTTTCAACAACGGATCTCTTGGTTCCGGCATCGATGAAGAACGCAGCG  440486

Query  344     AAATGCGATAAGTAATGTGAATTGCAGAATTCCGTGAATCATCGAATCTTTGAACGCACA  403
               |||||||||||||||||||||||||||||||| |||||||||||| ||||||||||||||
Sbjct  440485  AAATGCGATAAGTAATGTGAATTGCAGAATTCAGTGAATCATCGAGTCTTTGAACGCACA  440426

Query  404     TTGCGCCCCCTGGCATTCCGGGGGGCATGCCTGTTCGAGCGTCATTTCAGCCCCTCAAGC  463
               ||||||||||||| |||||||||||||||||||| ||||||||||| | |||| ||||||
Sbjct  440425  TTGCGCCCCCTGGTATTCCGGGGGGCATGCCTGTCCGAGCGTCATTGCTGCCC-TCAAGC  440367

Query  464     CCGGCTTGTGTGATGGACGACCGTCCGGCGCCCCCGTCTTTGGGGGTGCGGGACGCGCCC  523
                ||||||||||| ||| |  ||  ||| | ||||  |||   ||     |||||| ||||
Sbjct  440366  ACGGCTTGTGTGTTGGGC--CC--CCGTC-CCCC--TCTCCCGG-----GGGACGGGCCC  440319

Query  524     GAAAAGCAGTGGCCAGGC-C-GCGATTCCGGCTTCCTAG-GCGAATGGG-CAACAA-ACC  578
               |||| |||| |||  ||| | ||| | |||| | ||| | ||| ||||| |      |||
Sbjct  440318  GAAAGGCAGCGGC--GGCACCGCG-T-CCGG-T-CCTCGAGCGTATGGGGCTTTGTCACC  440265

Query  579     AGCGCCTCCAGGACCGGCCG-CCCTGGCCTCAAAATCTGTTTTATACTTATCAGGTTGAC  637
                ||  ||  ||| ||||||| | |  |||  | |  |   |||||  || | ||||||||
Sbjct  440264  TGCT-CTGTAGGCCCGGCCGGCGCCAGCCG-ACACCCAACTTTATTTTTCTAAGGTTGAC  440207

Query  638     CTCGGATCAGGTAGGGATACCCGCTGAACTTAA  670
               |||||||||||||||||||||||||||||||||
Sbjct  440206  CTCGGATCAGGTAGGGATACCCGCTGAACTTAA  440174


 Score = 318 bits (172),  Expect = 1e-82
 Identities = 324/393 (82%), Gaps = 27/393 (7%)
 Strand=Plus/Minus

Query  284     AATCAGTTAAAACTTTCAACAACGGATCTCTTGGTTCCGGCATCGATGAAGAACGCAGCG  343
               ||||||||||||||||||||||||||||||||||||||||||||||||||||||||||||
Sbjct  448373  AATCAGTTAAAACTTTCAACAACGGATCTCTTGGTTCCGGCATCGATGAAGAACGCAGCG  448314

Query  344     AAATGCGATAAGTAATGTGAATTGCAGAATTCCGTGAATCATCGAATCTTTGAACGCACA  403
               |||||||||||||||||||||||||||||||| |||||||||||| ||||||||||||||
Sbjct  448313  AAATGCGATAAGTAATGTGAATTGCAGAATTCAGTGAATCATCGAGTCTTTGAACGCACA  448254

Query  404     TTGCGCCCCCTGGCATTCCGGGGGGCATGCCTGTTCGAGCGTCATTTCAGCCCCTCAAGC  463
               ||||||||||||| |||||||||||||||||||| ||||||||||| | |||| ||||||
Sbjct  448253  TTGCGCCCCCTGGTATTCCGGGGGGCATGCCTGTCCGAGCGTCATTGCTGCCC-TCAAGC  448195

Query  464     CCGGCTTGTGTGATGGACGACCGTCCGGCGCCCCCGTCTTTGGGGGTGCGGGACGCGCCC  523
                ||||||||||| ||| |  ||  ||| | ||||  |||   ||     |||||| ||||
Sbjct  448194  ACGGCTTGTGTGTTGGGC--CC--CCGTC-CCCC--TCTCCCGG-----GGGACGGGCCC  448147

Query  524     GAAAAGCAGTGGCCAGGC-C-GCGATTCCGGCTTCCTAG-GCGAATGGG-CAACAA-ACC  578
               |||| |||| |||  ||| | ||| | |||| | ||| | ||| ||||| |      |||
Sbjct  448146  GAAAGGCAGCGGC--GGCACCGCG-T-CCGG-T-CCTCGAGCGTATGGGGCTTTGTCACC  448093

Query  579     AGCGCCTCCAGGACCGGCCG-CCCTGGCCTCAAAATCTGTTTTATACTTATCAGGTTGAC  637
                ||  ||  ||| ||||||| | |  |||  | |  |   |||||  || | ||||||||
Sbjct  448092  TGCT-CTGTAGGCCCGGCCGGCGCCAGCCG-ACACCCAACTTTATTTTTCTAAGGTTGAC  448035

Query  638     CTCGGATCAGGTAGGGATACCCGCTGAACTTAA  670
               |||||||||||||||||||||||||||||||||
Sbjct  448034  CTCGGATCAGGTAGGGATACCCGCTGAACTTAA  448002


 Score = 318 bits (172),  Expect = 1e-82
 Identities = 324/393 (82%), Gaps = 27/393 (7%)
 Strand=Plus/Minus

Query  284     AATCAGTTAAAACTTTCAACAACGGATCTCTTGGTTCCGGCATCGATGAAGAACGCAGCG  343
               ||||||||||||||||||||||||||||||||||||||||||||||||||||||||||||
Sbjct  456200  AATCAGTTAAAACTTTCAACAACGGATCTCTTGGTTCCGGCATCGATGAAGAACGCAGCG  456141

Query  344     AAATGCGATAAGTAATGTGAATTGCAGAATTCCGTGAATCATCGAATCTTTGAACGCACA  403
               |||||||||||||||||||||||||||||||| |||||||||||| ||||||||||||||
Sbjct  456140  AAATGCGATAAGTAATGTGAATTGCAGAATTCAGTGAATCATCGAGTCTTTGAACGCACA  456081

Query  404     TTGCGCCCCCTGGCATTCCGGGGGGCATGCCTGTTCGAGCGTCATTTCAGCCCCTCAAGC  463
               ||||||||||||| |||||||||||||||||||| ||||||||||| | |||| ||||||
Sbjct  456080  TTGCGCCCCCTGGTATTCCGGGGGGCATGCCTGTCCGAGCGTCATTGCTGCCC-TCAAGC  456022

Query  464     CCGGCTTGTGTGATGGACGACCGTCCGGCGCCCCCGTCTTTGGGGGTGCGGGACGCGCCC  523
                ||||||||||| ||| |  ||  ||| | ||||  |||   ||     |||||| ||||
Sbjct  456021  ACGGCTTGTGTGTTGGGC--CC--CCGTC-CCCC--TCTCCCGG-----GGGACGGGCCC  455974

Query  524     GAAAAGCAGTGGCCAGGC-C-GCGATTCCGGCTTCCTAG-GCGAATGGG-CAACAA-ACC  578
               |||| |||| |||  ||| | ||| | |||| | ||| | ||| ||||| |      |||
Sbjct  455973  GAAAGGCAGCGGC--GGCACCGCG-T-CCGG-T-CCTCGAGCGTATGGGGCTTTGTCACC  455920

Query  579     AGCGCCTCCAGGACCGGCCG-CCCTGGCCTCAAAATCTGTTTTATACTTATCAGGTTGAC  637
                ||  ||  ||| ||||||| | |  |||  | |  |   |||||  || | ||||||||
Sbjct  455919  TGCT-CTGTAGGCCCGGCCGGCGCCAGCCG-ACACCCAACTTTATTTTTCTAAGGTTGAC  455862

Query  638     CTCGGATCAGGTAGGGATACCCGCTGAACTTAA  670
               |||||||||||||||||||||||||||||||||
Sbjct  455861  CTCGGATCAGGTAGGGATACCCGCTGAACTTAA  455829


 Score = 318 bits (172),  Expect = 1e-82
 Identities = 324/393 (82%), Gaps = 27/393 (7%)
 Strand=Plus/Minus

Query  284     AATCAGTTAAAACTTTCAACAACGGATCTCTTGGTTCCGGCATCGATGAAGAACGCAGCG  343
               ||||||||||||||||||||||||||||||||||||||||||||||||||||||||||||
Sbjct  464028  AATCAGTTAAAACTTTCAACAACGGATCTCTTGGTTCCGGCATCGATGAAGAACGCAGCG  463969

Query  344     AAATGCGATAAGTAATGTGAATTGCAGAATTCCGTGAATCATCGAATCTTTGAACGCACA  403
               |||||||||||||||||||||||||||||||| |||||||||||| ||||||||||||||
Sbjct  463968  AAATGCGATAAGTAATGTGAATTGCAGAATTCAGTGAATCATCGAGTCTTTGAACGCACA  463909

Query  404     TTGCGCCCCCTGGCATTCCGGGGGGCATGCCTGTTCGAGCGTCATTTCAGCCCCTCAAGC  463
               ||||||||||||| |||||||||||||||||||| ||||||||||| | |||| ||||||
Sbjct  463908  TTGCGCCCCCTGGTATTCCGGGGGGCATGCCTGTCCGAGCGTCATTGCTGCCC-TCAAGC  463850

Query  464     CCGGCTTGTGTGATGGACGACCGTCCGGCGCCCCCGTCTTTGGGGGTGCGGGACGCGCCC  523
                ||||||||||| ||| |  ||  ||| | ||||  |||   ||     |||||| ||||
Sbjct  463849  ACGGCTTGTGTGTTGGGC--CC--CCGTC-CCCC--TCTCCCGG-----GGGACGGGCCC  463802

Query  524     GAAAAGCAGTGGCCAGGC-C-GCGATTCCGGCTTCCTAG-GCGAATGGG-CAACAA-ACC  578
               |||| |||| |||  ||| | ||| | |||| | ||| | ||| ||||| |      |||
Sbjct  463801  GAAAGGCAGCGGC--GGCACCGCG-T-CCGG-T-CCTCGAGCGTATGGGGCTTTGTCACC  463748

Query  579     AGCGCCTCCAGGACCGGCCG-CCCTGGCCTCAAAATCTGTTTTATACTTATCAGGTTGAC  637
                ||  ||  ||| ||||||| | |  |||  | |  |   |||||  || | ||||||||
Sbjct  463747  TGCT-CTGTAGGCCCGGCCGGCGCCAGCCG-ACACCCAACTTTATTTTTCTAAGGTTGAC  463690

Query  638     CTCGGATCAGGTAGGGATACCCGCTGAACTTAA  670
               |||||||||||||||||||||||||||||||||
Sbjct  463689  CTCGGATCAGGTAGGGATACCCGCTGAACTTAA  463657


 Score = 318 bits (172),  Expect = 1e-82
 Identities = 324/393 (82%), Gaps = 27/393 (7%)
 Strand=Plus/Minus

Query  284     AATCAGTTAAAACTTTCAACAACGGATCTCTTGGTTCCGGCATCGATGAAGAACGCAGCG  343
               ||||||||||||||||||||||||||||||||||||||||||||||||||||||||||||
Sbjct  471856  AATCAGTTAAAACTTTCAACAACGGATCTCTTGGTTCCGGCATCGATGAAGAACGCAGCG  471797

Query  344     AAATGCGATAAGTAATGTGAATTGCAGAATTCCGTGAATCATCGAATCTTTGAACGCACA  403
               |||||||||||||||||||||||||||||||| |||||||||||| ||||||||||||||
Sbjct  471796  AAATGCGATAAGTAATGTGAATTGCAGAATTCAGTGAATCATCGAGTCTTTGAACGCACA  471737

Query  404     TTGCGCCCCCTGGCATTCCGGGGGGCATGCCTGTTCGAGCGTCATTTCAGCCCCTCAAGC  463
               ||||||||||||| |||||||||||||||||||| ||||||||||| | |||| ||||||
Sbjct  471736  TTGCGCCCCCTGGTATTCCGGGGGGCATGCCTGTCCGAGCGTCATTGCTGCCC-TCAAGC  471678

Query  464     CCGGCTTGTGTGATGGACGACCGTCCGGCGCCCCCGTCTTTGGGGGTGCGGGACGCGCCC  523
                ||||||||||| ||| |  ||  ||| | ||||  |||   ||     |||||| ||||
Sbjct  471677  ACGGCTTGTGTGTTGGGC--CC--CCGTC-CCCC--TCTCCCGG-----GGGACGGGCCC  471630

Query  524     GAAAAGCAGTGGCCAGGC-C-GCGATTCCGGCTTCCTAG-GCGAATGGG-CAACAA-ACC  578
               |||| |||| |||  ||| | ||| | |||| | ||| | ||| ||||| |      |||
Sbjct  471629  GAAAGGCAGCGGC--GGCACCGCG-T-CCGG-T-CCTCGAGCGTATGGGGCTTTGTCACC  471576

Query  579     AGCGCCTCCAGGACCGGCCG-CCCTGGCCTCAAAATCTGTTTTATACTTATCAGGTTGAC  637
                ||  ||  ||| ||||||| | |  |||  | |  |   |||||  || | ||||||||
Sbjct  471575  TGCT-CTGTAGGCCCGGCCGGCGCCAGCCG-ACACCCAACTTTATTTTTCTAAGGTTGAC  471518

Query  638     CTCGGATCAGGTAGGGATACCCGCTGAACTTAA  670
               |||||||||||||||||||||||||||||||||
Sbjct  471517  CTCGGATCAGGTAGGGATACCCGCTGAACTTAA  471485


 Score = 318 bits (172),  Expect = 1e-82
 Identities = 324/393 (82%), Gaps = 27/393 (7%)
 Strand=Plus/Minus

Query  284     AATCAGTTAAAACTTTCAACAACGGATCTCTTGGTTCCGGCATCGATGAAGAACGCAGCG  343
               ||||||||||||||||||||||||||||||||||||||||||||||||||||||||||||
Sbjct  479684  AATCAGTTAAAACTTTCAACAACGGATCTCTTGGTTCCGGCATCGATGAAGAACGCAGCG  479625

Query  344     AAATGCGATAAGTAATGTGAATTGCAGAATTCCGTGAATCATCGAATCTTTGAACGCACA  403
               |||||||||||||||||||||||||||||||| |||||||||||| ||||||||||||||
Sbjct  479624  AAATGCGATAAGTAATGTGAATTGCAGAATTCAGTGAATCATCGAGTCTTTGAACGCACA  479565

Query  404     TTGCGCCCCCTGGCATTCCGGGGGGCATGCCTGTTCGAGCGTCATTTCAGCCCCTCAAGC  463
               ||||||||||||| |||||||||||||||||||| ||||||||||| | |||| ||||||
Sbjct  479564  TTGCGCCCCCTGGTATTCCGGGGGGCATGCCTGTCCGAGCGTCATTGCTGCCC-TCAAGC  479506

Query  464     CCGGCTTGTGTGATGGACGACCGTCCGGCGCCCCCGTCTTTGGGGGTGCGGGACGCGCCC  523
                ||||||||||| ||| |  ||  ||| | ||||  |||   ||     |||||| ||||
Sbjct  479505  ACGGCTTGTGTGTTGGGC--CC--CCGTC-CCCC--TCTCCCGG-----GGGACGGGCCC  479458

Query  524     GAAAAGCAGTGGCCAGGC-C-GCGATTCCGGCTTCCTAG-GCGAATGGG-CAACAA-ACC  578
               |||| |||| |||  ||| | ||| | |||| | ||| | ||| ||||| |      |||
Sbjct  479457  GAAAGGCAGCGGC--GGCACCGCG-T-CCGG-T-CCTCGAGCGTATGGGGCTTTGTCACC  479404

Query  579     AGCGCCTCCAGGACCGGCCG-CCCTGGCCTCAAAATCTGTTTTATACTTATCAGGTTGAC  637
                ||  ||  ||| ||||||| | |  |||  | |  |   |||||  || | ||||||||
Sbjct  479403  TGCT-CTGTAGGCCCGGCCGGCGCCAGCCG-ACACCCAACTTTATTTTTCTAAGGTTGAC  479346

Query  638     CTCGGATCAGGTAGGGATACCCGCTGAACTTAA  670
               |||||||||||||||||||||||||||||||||
Sbjct  479345  CTCGGATCAGGTAGGGATACCCGCTGAACTTAA  479313


 Score = 318 bits (172),  Expect = 1e-82
 Identities = 324/393 (82%), Gaps = 27/393 (7%)
 Strand=Plus/Minus

Query  284     AATCAGTTAAAACTTTCAACAACGGATCTCTTGGTTCCGGCATCGATGAAGAACGCAGCG  343
               ||||||||||||||||||||||||||||||||||||||||||||||||||||||||||||
Sbjct  495339  AATCAGTTAAAACTTTCAACAACGGATCTCTTGGTTCCGGCATCGATGAAGAACGCAGCG  495280

Query  344     AAATGCGATAAGTAATGTGAATTGCAGAATTCCGTGAATCATCGAATCTTTGAACGCACA  403
               |||||||||||||||||||||||||||||||| |||||||||||| ||||||||||||||
Sbjct  495279  AAATGCGATAAGTAATGTGAATTGCAGAATTCAGTGAATCATCGAGTCTTTGAACGCACA  495220

Query  404     TTGCGCCCCCTGGCATTCCGGGGGGCATGCCTGTTCGAGCGTCATTTCAGCCCCTCAAGC  463
               ||||||||||||| |||||||||||||||||||| ||||||||||| | |||| ||||||
Sbjct  495219  TTGCGCCCCCTGGTATTCCGGGGGGCATGCCTGTCCGAGCGTCATTGCTGCCC-TCAAGC  495161

Query  464     CCGGCTTGTGTGATGGACGACCGTCCGGCGCCCCCGTCTTTGGGGGTGCGGGACGCGCCC  523
                ||||||||||| ||| |  ||  ||| | ||||  |||   ||     |||||| ||||
Sbjct  495160  ACGGCTTGTGTGTTGGGC--CC--CCGTC-CCCC--TCTCCCGG-----GGGACGGGCCC  495113

Query  524     GAAAAGCAGTGGCCAGGC-C-GCGATTCCGGCTTCCTAG-GCGAATGGG-CAACAA-ACC  578
               |||| |||| |||  ||| | ||| | |||| | ||| | ||| ||||| |      |||
Sbjct  495112  GAAAGGCAGCGGC--GGCACCGCG-T-CCGG-T-CCTCGAGCGTATGGGGCTTTGTCACC  495059

Query  579     AGCGCCTCCAGGACCGGCCG-CCCTGGCCTCAAAATCTGTTTTATACTTATCAGGTTGAC  637
                ||  ||  ||| ||||||| | |  |||  | |  |   |||||  || | ||||||||
Sbjct  495058  TGCT-CTGTAGGCCCGGCCGGCGCCAGCCG-ACACCCAACTTTATTTTTCTAAGGTTGAC  495001

Query  638     CTCGGATCAGGTAGGGATACCCGCTGAACTTAA  670
               |||||||||||||||||||||||||||||||||
Sbjct  495000  CTCGGATCAGGTAGGGATACCCGCTGAACTTAA  494968


 Score = 313 bits (169),  Expect = 6e-81
 Identities = 323/393 (82%), Gaps = 28/393 (7%)
 Strand=Plus/Minus

Query  284     AATCAGTTAAAACTTTCAACAACGGATCTCTTGGTTCCGGCATCGATGAAGAACGCAGCG  343
               ||||||||||||||||||||||||||||||||||||||||||||||||||||||||||||
Sbjct  487511  AATCAGTTAAAACTTTCAACAACGGATCTCTTGGTTCCGGCATCGATGAAGAACGCAGCG  487452

Query  344     AAATGCGATAAGTAATGTGAATTGCAGAATTCCGTGAATCATCGAATCTTTGAACGCACA  403
               |||||||||||||||||||||||||||||||| |||||||||||| ||||||||||||||
Sbjct  487451  AAATGCGATAAGTAATGTGAATTGCAGAATTCAGTGAATCATCGAGTCTTTGAACGCACA  487392

Query  404     TTGCGCCCCCTGGCATTCCGGGGGGCATGCCTGTTCGAGCGTCATTTCAGCCCCTCAAGC  463
               ||||||||||||| |||||||||| ||||||||| ||||||||||| | |||| ||||||
Sbjct  487391  TTGCGCCCCCTGGTATTCCGGGGG-CATGCCTGTCCGAGCGTCATTGCTGCCC-TCAAGC  487334

Query  464     CCGGCTTGTGTGATGGACGACCGTCCGGCGCCCCCGTCTTTGGGGGTGCGGGACGCGCCC  523
                ||||||||||| ||| |  ||  ||| | ||||  |||   ||     |||||| ||||
Sbjct  487333  ACGGCTTGTGTGTTGGGC--CC--CCGTC-CCCC--TCTCCCGG-----GGGACGGGCCC  487286

Query  524     GAAAAGCAGTGGCCAGGC-C-GCGATTCCGGCTTCCTAG-GCGAATGGG-CAACAA-ACC  578
               |||| |||| |||  ||| | ||| | |||| | ||| | ||| ||||| |      |||
Sbjct  487285  GAAAGGCAGCGGC--GGCACCGCG-T-CCGG-T-CCTCGAGCGTATGGGGCTTTGTCACC  487232

Query  579     AGCGCCTCCAGGACCGGCCG-CCCTGGCCTCAAAATCTGTTTTATACTTATCAGGTTGAC  637
                ||  ||  ||| ||||||| | |  |||  | |  |   |||||  || | ||||||||
Sbjct  487231  TGCT-CTGTAGGCCCGGCCGGCGCCAGCCG-ACACCCAACTTTATTTTTCTAAGGTTGAC  487174

Query  638     CTCGGATCAGGTAGGGATACCCGCTGAACTTAA  670
               |||||||||||||||||||||||||||||||||
Sbjct  487173  CTCGGATCAGGTAGGGATACCCGCTGAACTTAA  487141


 Score = 69.4 bits (37),  Expect = 1e-07
 Identities = 39/40 (98%), Gaps = 0/40 (0%)
 Strand=Plus/Minus

Query  1       CAAGGTTTCCGTAGGTGAACCTGCGGAAGGATCATTAGCG  40
               ||||||||||||||||||||||||||||||||||||| ||
Sbjct  432929  CAAGGTTTCCGTAGGTGAACCTGCGGAAGGATCATTACCG  432890


 Score = 69.4 bits (37),  Expect = 1e-07
 Identities = 39/40 (98%), Gaps = 0/40 (0%)
 Strand=Plus/Minus

Query  1       CAAGGTTTCCGTAGGTGAACCTGCGGAAGGATCATTAGCG  40
               ||||||||||||||||||||||||||||||||||||| ||
Sbjct  440757  CAAGGTTTCCGTAGGTGAACCTGCGGAAGGATCATTACCG  440718


 Score = 69.4 bits (37),  Expect = 1e-07
 Identities = 39/40 (98%), Gaps = 0/40 (0%)
 Strand=Plus/Minus

Query  1       CAAGGTTTCCGTAGGTGAACCTGCGGAAGGATCATTAGCG  40
               ||||||||||||||||||||||||||||||||||||| ||
Sbjct  448585  CAAGGTTTCCGTAGGTGAACCTGCGGAAGGATCATTACCG  448546


 Score = 69.4 bits (37),  Expect = 1e-07
 Identities = 39/40 (98%), Gaps = 0/40 (0%)
 Strand=Plus/Minus

Query  1       CAAGGTTTCCGTAGGTGAACCTGCGGAAGGATCATTAGCG  40
               ||||||||||||||||||||||||||||||||||||| ||
Sbjct  456412  CAAGGTTTCCGTAGGTGAACCTGCGGAAGGATCATTACCG  456373


 Score = 69.4 bits (37),  Expect = 1e-07
 Identities = 39/40 (98%), Gaps = 0/40 (0%)
 Strand=Plus/Minus

Query  1       CAAGGTTTCCGTAGGTGAACCTGCGGAAGGATCATTAGCG  40
               ||||||||||||||||||||||||||||||||||||| ||
Sbjct  464240  CAAGGTTTCCGTAGGTGAACCTGCGGAAGGATCATTACCG  464201


 Score = 69.4 bits (37),  Expect = 1e-07
 Identities = 39/40 (98%), Gaps = 0/40 (0%)
 Strand=Plus/Minus

Query  1       CAAGGTTTCCGTAGGTGAACCTGCGGAAGGATCATTAGCG  40
               ||||||||||||||||||||||||||||||||||||| ||
Sbjct  472068  CAAGGTTTCCGTAGGTGAACCTGCGGAAGGATCATTACCG  472029


 Score = 69.4 bits (37),  Expect = 1e-07
 Identities = 39/40 (98%), Gaps = 0/40 (0%)
 Strand=Plus/Minus

Query  1       CAAGGTTTCCGTAGGTGAACCTGCGGAAGGATCATTAGCG  40
               ||||||||||||||||||||||||||||||||||||| ||
Sbjct  479896  CAAGGTTTCCGTAGGTGAACCTGCGGAAGGATCATTACCG  479857


 Score = 69.4 bits (37),  Expect = 1e-07
 Identities = 39/40 (98%), Gaps = 0/40 (0%)
 Strand=Plus/Minus

Query  1       CAAGGTTTCCGTAGGTGAACCTGCGGAAGGATCATTAGCG  40
               ||||||||||||||||||||||||||||||||||||| ||
Sbjct  487723  CAAGGTTTCCGTAGGTGAACCTGCGGAAGGATCATTACCG  487684


 Score = 69.4 bits (37),  Expect = 1e-07
 Identities = 39/40 (98%), Gaps = 0/40 (0%)
 Strand=Plus/Minus

Query  1       CAAGGTTTCCGTAGGTGAACCTGCGGAAGGATCATTAGCG  40
               ||||||||||||||||||||||||||||||||||||| ||
Sbjct  495551  CAAGGTTTCCGTAGGTGAACCTGCGGAAGGATCATTACCG  495512


>GG704915.1 Coccidioides immitis RS genomic scaffold supercont3.5, whole 
genome shotgun sequence
Length=3469364

 Score = 318 bits (172),  Expect = 1e-82
 Identities = 220/242 (91%), Gaps = 7/242 (3%)
 Strand=Plus/Plus

Query  251      GAAGAGCTGTCAGTCTGAGCGTTAGCA-AGC-AAAAATCAGTTAAAACTTTCAACAACGG  308
                |||||  |||||||||||||   | || ||| ||||||||   |||||||||||||||||
Sbjct  3416681  GAAGA-TTGTCAGTCTGAGC---ATCATAGCAAAAAATCAAACAAAACTTTCAACAACGG  3416736

Query  309      ATCTCTTGGTTCCGGCATCGATGAAGAACGCAGCGAAATGCGATAAGTAATGTGAATTGC  368
                ||||||||||||||||||||||||||||||||||||||||||||||||||||||||||||
Sbjct  3416737  ATCTCTTGGTTCCGGCATCGATGAAGAACGCAGCGAAATGCGATAAGTAATGTGAATTGC  3416796

Query  369      AGAATTCCGTGAATCATCGAATCTTTGAACGCACATTGCGCCCCCTGGCATTCCGGGGGG  428
                ||||||||||||||||||||||||||||||||||||||||||| |||| |||||||||||
Sbjct  3416797  AGAATTCCGTGAATCATCGAATCTTTGAACGCACATTGCGCCCTCTGGTATTCCGGGGGG  3416856

Query  429      CATGCCTGTTCGAGCGTCATTTCAGCCCC-TCAAGCCCGGCTTGTGTGATGGACGACCGT  487
                ||||||||||||||||||||| ||  ||| |||||| ||||||||||| ||| | | |||
Sbjct  3416857  CATGCCTGTTCGAGCGTCATTGCAAACCCTTCAAGCACGGCTTGTGTGTTGGGCCAACGT  3416916

Query  488      CC  489
                ||
Sbjct  3416917  CC  3416918


 Score = 318 bits (172),  Expect = 1e-82
 Identities = 220/242 (91%), Gaps = 7/242 (3%)
 Strand=Plus/Plus

Query  251      GAAGAGCTGTCAGTCTGAGCGTTAGCA-AGC-AAAAATCAGTTAAAACTTTCAACAACGG  308
                |||||  |||||||||||||   | || ||| ||||||||   |||||||||||||||||
Sbjct  3428125  GAAGA-TTGTCAGTCTGAGC---ATCATAGCAAAAAATCAAACAAAACTTTCAACAACGG  3428180

Query  309      ATCTCTTGGTTCCGGCATCGATGAAGAACGCAGCGAAATGCGATAAGTAATGTGAATTGC  368
                ||||||||||||||||||||||||||||||||||||||||||||||||||||||||||||
Sbjct  3428181  ATCTCTTGGTTCCGGCATCGATGAAGAACGCAGCGAAATGCGATAAGTAATGTGAATTGC  3428240

Query  369      AGAATTCCGTGAATCATCGAATCTTTGAACGCACATTGCGCCCCCTGGCATTCCGGGGGG  428
                ||||||||||||||||||||||||||||||||||||||||||| |||| |||||||||||
Sbjct  3428241  AGAATTCCGTGAATCATCGAATCTTTGAACGCACATTGCGCCCTCTGGTATTCCGGGGGG  3428300

Query  429      CATGCCTGTTCGAGCGTCATTTCAGCCCC-TCAAGCCCGGCTTGTGTGATGGACGACCGT  487
                ||||||||||||||||||||| ||  ||| |||||| ||||||||||| ||| | | |||
Sbjct  3428301  CATGCCTGTTCGAGCGTCATTGCAAACCCTTCAAGCACGGCTTGTGTGTTGGGCCAACGT  3428360

Query  488      CC  489
                ||
Sbjct  3428361  CC  3428362


 Score = 318 bits (172),  Expect = 1e-82
 Identities = 220/242 (91%), Gaps = 7/242 (3%)
 Strand=Plus/Plus

Query  251      GAAGAGCTGTCAGTCTGAGCGTTAGCA-AGC-AAAAATCAGTTAAAACTTTCAACAACGG  308
                |||||  |||||||||||||   | || ||| ||||||||   |||||||||||||||||
Sbjct  3436095  GAAGA-TTGTCAGTCTGAGC---ATCATAGCAAAAAATCAAACAAAACTTTCAACAACGG  3436150

Query  309      ATCTCTTGGTTCCGGCATCGATGAAGAACGCAGCGAAATGCGATAAGTAATGTGAATTGC  368
                ||||||||||||||||||||||||||||||||||||||||||||||||||||||||||||
Sbjct  3436151  ATCTCTTGGTTCCGGCATCGATGAAGAACGCAGCGAAATGCGATAAGTAATGTGAATTGC  3436210

Query  369      AGAATTCCGTGAATCATCGAATCTTTGAACGCACATTGCGCCCCCTGGCATTCCGGGGGG  428
                ||||||||||||||||||||||||||||||||||||||||||| |||| |||||||||||
Sbjct  3436211  AGAATTCCGTGAATCATCGAATCTTTGAACGCACATTGCGCCCTCTGGTATTCCGGGGGG  3436270

Query  429      CATGCCTGTTCGAGCGTCATTTCAGCCCC-TCAAGCCCGGCTTGTGTGATGGACGACCGT  487
                ||||||||||||||||||||| ||  ||| |||||| ||||||||||| ||| | | |||
Sbjct  3436271  CATGCCTGTTCGAGCGTCATTGCAAACCCTTCAAGCACGGCTTGTGTGTTGGGCCAACGT  3436330

Query  488      CC  489
                ||
Sbjct  3436331  CC  3436332


 Score = 315 bits (170),  Expect = 2e-81
 Identities = 220/243 (91%), Gaps = 8/243 (3%)
 Strand=Plus/Plus

Query  251      GAAGAGCTGTCAGTCTGAGCGTTAGCA-AGC-AAAAATC-AGTTAAAACTTTCAACAACG  307
                |||||  |||||||||||||   | || ||| ||||||| |   ||||||||||||||||
Sbjct  3444084  GAAGA-TTGTCAGTCTGAGC---ATCATAGCAAAAAATCAAACCAAAACTTTCAACAACG  3444139

Query  308      GATCTCTTGGTTCCGGCATCGATGAAGAACGCAGCGAAATGCGATAAGTAATGTGAATTG  367
                ||||||||||||||||||||||||||||||||||||||||||||||||||||||||||||
Sbjct  3444140  GATCTCTTGGTTCCGGCATCGATGAAGAACGCAGCGAAATGCGATAAGTAATGTGAATTG  3444199

Query  368      CAGAATTCCGTGAATCATCGAATCTTTGAACGCACATTGCGCCCCCTGGCATTCCGGGGG  427
                |||||||||||||||||||||||||||||||||||||||||||| |||| ||||||||||
Sbjct  3444200  CAGAATTCCGTGAATCATCGAATCTTTGAACGCACATTGCGCCCTCTGGTATTCCGGGGG  3444259

Query  428      GCATGCCTGTTCGAGCGTCATTTCAGCCCC-TCAAGCCCGGCTTGTGTGATGGACGACCG  486
                |||||||||||||||||||||| ||  ||| |||||| ||||||||||| ||| | | ||
Sbjct  3444260  GCATGCCTGTTCGAGCGTCATTGCAAACCCTTCAAGCACGGCTTGTGTGTTGGGCCAACG  3444319

Query  487      TCC  489
                |||
Sbjct  3444320  TCC  3444322


 Score = 69.4 bits (37),  Expect = 1e-07
 Identities = 37/37 (100%), Gaps = 0/37 (0%)
 Strand=Plus/Plus

Query  1        CAAGGTTTCCGTAGGTGAACCTGCGGAAGGATCATTA  37
                |||||||||||||||||||||||||||||||||||||
Sbjct  3416466  CAAGGTTTCCGTAGGTGAACCTGCGGAAGGATCATTA  3416502


 Score = 69.4 bits (37),  Expect = 1e-07
 Identities = 37/37 (100%), Gaps = 0/37 (0%)
 Strand=Plus/Plus

Query  1        CAAGGTTTCCGTAGGTGAACCTGCGGAAGGATCATTA  37
                |||||||||||||||||||||||||||||||||||||
Sbjct  3427910  CAAGGTTTCCGTAGGTGAACCTGCGGAAGGATCATTA  3427946


 Score = 69.4 bits (37),  Expect = 1e-07
 Identities = 37/37 (100%), Gaps = 0/37 (0%)
 Strand=Plus/Plus

Query  1        CAAGGTTTCCGTAGGTGAACCTGCGGAAGGATCATTA  37
                |||||||||||||||||||||||||||||||||||||
Sbjct  3435880  CAAGGTTTCCGTAGGTGAACCTGCGGAAGGATCATTA  3435916


 Score = 69.4 bits (37),  Expect = 1e-07
 Identities = 37/37 (100%), Gaps = 0/37 (0%)
 Strand=Plus/Plus

Query  1        CAAGGTTTCCGTAGGTGAACCTGCGGAAGGATCATTA  37
                |||||||||||||||||||||||||||||||||||||
Sbjct  3443869  CAAGGTTTCCGTAGGTGAACCTGCGGAAGGATCATTA  3443905


>JAMZTW010000096.1 Penicillium simplicissimum strain A4 tig00000155, whole genome 
shotgun sequence
Length=13138

 Score = 318 bits (172),  Expect = 1e-82
 Identities = 325/395 (82%), Gaps = 26/395 (7%)
 Strand=Plus/Plus

Query  283    AAATCAGTTAAAACTTTCAACAACGGATCTCTTGGTTCCGGCATCGATGAAGAACGCAGC  342
              |||||||| |||||||||||||||||||||||||||||||||||||||||||||||||||
Sbjct  12358  AAATCAGTCAAAACTTTCAACAACGGATCTCTTGGTTCCGGCATCGATGAAGAACGCAGC  12417

Query  343    GAAATGCGATAAGTAATGTGAATTGCAGAATTCCGTGAATCATCGAATCTTTGAACGCAC  402
              ||||||||||||||||||||||||||||||||| |||||||||||| |||||||||||||
Sbjct  12418  GAAATGCGATAAGTAATGTGAATTGCAGAATTCAGTGAATCATCGAGTCTTTGAACGCAC  12477

Query  403    ATTGCGCCCCCTGGCATTCCGGGGGGCATGCCTGTTCGAGCGTCATTTCAGCCCCTCAAG  462
              |||||||||||||| |||||||||||||||||||| ||||||||||| | | ||||||||
Sbjct  12478  ATTGCGCCCCCTGGTATTCCGGGGGGCATGCCTGTCCGAGCGTCATTGCTG-CCCTCAAG  12536

Query  463    CCCGGCTTGTGTGATGGACGACCGTCCGGCGCCCCCGTCTTTGGGGGTGCGGGACGCGCC  522
              | ||||||||||| ||| |  ||  ||| | |||||| ||   |||| ||||     |||
Sbjct  12537  CACGGCTTGTGTGTTGGGCC-CC--CCG-C-CCCCCGGCTCCCGGGGGGCGG-----GCC  12586

Query  523    CGAAAAGCAGTGGCCAGGC-C-GCGATTCCGGCTTCCTAG-GCGAATGGG-CAACAA-AC  577
              ||||| |||| |||  ||| | ||| | |||| | ||| | ||| ||||| |  |   ||
Sbjct  12587  CGAAAGGCAGCGGC--GGCACCGCG-T-CCGG-T-CCTCGAGCGTATGGGGCTTCGTCAC  12640

Query  578    CAGCGCCTCCAGGACCGGCCG-CCCTGGCCT-CAAAATCTGTTTTATACTTATCAGGTTG  635
              | ||  ||  ||| ||||||| | |  |||  | |   |  |   ||  || ||||||||
Sbjct  12641  CCGCT-CTGTAGGCCCGGCCGGCGCCCGCCGGCGACCCCCCTCA-ATCTTTCTCAGGTTG  12698

Query  636    ACCTCGGATCAGGTAGGGATACCCGCTGAACTTAA  670
              |||||||||||||||||||||||||||||||||||
Sbjct  12699  ACCTCGGATCAGGTAGGGATACCCGCTGAACTTAA  12733


 Score = 316 bits (171),  Expect = 4e-82
 Identities = 325/395 (82%), Gaps = 27/395 (7%)
 Strand=Plus/Plus

Query  283   AAATCAGTTAAAACTTTCAACAACGGATCTCTTGGTTCCGGCATCGATGAAGAACGCAGC  342
             |||||||| |||||||||||||||||||||||||||||||||||||||||||||||||||
Sbjct  3467  AAATCAGTCAAAACTTTCAACAACGGATCTCTTGGTTCCGGCATCGATGAAGAACGCAGC  3526

Query  343   GAAATGCGATAAGTAATGTGAATTGCAGAATTCCGTGAATCATCGAATCTTTGAACGCAC  402
             ||||||||||||||||||||||||||||||||| |||||||||||| |||||||||||||
Sbjct  3527  GAAATGCGATAAGTAATGTGAATTGCAGAATTCAGTGAATCATCGAGTCTTTGAACGCAC  3586

Query  403   ATTGCGCCCCCTGGCATTCCGGGGGGCATGCCTGTTCGAGCGTCATTTCAGCCCCTCAAG  462
             |||||||||||||| |||||||||||||||||||| ||||||||||| | | ||||||||
Sbjct  3587  ATTGCGCCCCCTGGTATTCCGGGGGGCATGCCTGTCCGAGCGTCATTGCTG-CCCTCAAG  3645

Query  463   CCCGGCTTGTGTGATGGACGACCGTCCGGCGCCCCCGTCTTTGGGGGTGCGGGACGCGCC  522
             | ||||||||||| ||| |  ||  ||| | |||||| ||   |||| ||||     |||
Sbjct  3646  CACGGCTTGTGTGTTGGGC--CC--CCG-C-CCCCCGGCTCCCGGGGGGCGG-----GCC  3694

Query  523   CGAAAAGCAGTGGCCAGGC-C-GCGATTCCGGCTTCCTAG-GCGAATGGG-CAACAA-AC  577
             ||||| |||| |||  ||| | ||| | |||| | ||| | ||| ||||| |  |   ||
Sbjct  3695  CGAAAGGCAGCGGC--GGCACCGCG-T-CCGG-T-CCTCGAGCGTATGGGGCTTCGTCAC  3748

Query  578   CAGCGCCTCCAGGACCGGCCG-CCCTGGCCT-CAAAATCTGTTTTATACTTATCAGGTTG  635
             | ||  ||  ||| ||||||| | |  |||  | |   |  |   ||  || ||||||||
Sbjct  3749  CCGCT-CTGTAGGCCCGGCCGGCGCCCGCCGGCGACCCCCCTCA-ATCTTTCTCAGGTTG  3806

Query  636   ACCTCGGATCAGGTAGGGATACCCGCTGAACTTAA  670
             |||||||||||||||||||||||||||||||||||
Sbjct  3807  ACCTCGGATCAGGTAGGGATACCCGCTGAACTTAA  3841


 Score = 58.4 bits (31),  Expect = 3e-04
 Identities = 31/31 (100%), Gaps = 0/31 (0%)
 Strand=Plus/Plus

Query  7     TTCCGTAGGTGAACCTGCGGAAGGATCATTA  37
             |||||||||||||||||||||||||||||||
Sbjct  3273  TTCCGTAGGTGAACCTGCGGAAGGATCATTA  3303


 Score = 58.4 bits (31),  Expect = 3e-04
 Identities = 31/31 (100%), Gaps = 0/31 (0%)
 Strand=Plus/Plus

Query  7      TTCCGTAGGTGAACCTGCGGAAGGATCATTA  37
              |||||||||||||||||||||||||||||||
Sbjct  12164  TTCCGTAGGTGAACCTGCGGAAGGATCATTA  12194


>JAMYHO010000160.1 Apiotrichum sp. PL3306B ctg_160, whole genome shotgun sequence
Length=57361

 Score = 318 bits (172),  Expect = 1e-82
 Identities = 195/206 (95%), Gaps = 2/206 (1%)
 Strand=Plus/Plus

Query  284    AATCAGTTAAAACTTTCAACAACGGATCTCTTGGTTCCGGCATCGATGAAGAACGCAGCG  343
              ||||||||||||||||||||||||||||||||||||||||||||||||||||||||||||
Sbjct  52834  AATCAGTTAAAACTTTCAACAACGGATCTCTTGGTTCCGGCATCGATGAAGAACGCAGCG  52893

Query  344    AAATGCGATAAGTAATGTGAATTGCAGAATTCCGTGAATCATCGAATCTTTGAACGCACA  403
              |||||||||||||||||||||||||||||||| |||||||||||| ||||||||||||||
Sbjct  52894  AAATGCGATAAGTAATGTGAATTGCAGAATTCAGTGAATCATCGAGTCTTTGAACGCACA  52953

Query  404    TTGCGCCCCCTGGCATTCCGGGGGGCATGCCTGTTCGAGCGTCATTTCAGCCCCTCAAGC  463
              ||||||||||||| |||||||||||||||||||| ||||||||||| | | |||||||||
Sbjct  52954  TTGCGCCCCCTGGTATTCCGGGGGGCATGCCTGTCCGAGCGTCATTGCTG-CCCTCAAGC  53012

Query  464    CCGGCTTGTGTGATGGACGACCGTCC  489
              |||||||||||| ||| |  ||||||
Sbjct  53013  CCGGCTTGTGTGTTGGGCC-CCGTCC  53037


 Score = 76.8 bits (41),  Expect = 8e-10
 Identities = 41/41 (100%), Gaps = 0/41 (0%)
 Strand=Plus/Plus

Query  630    AGGTTGACCTCGGATCAGGTAGGGATACCCGCTGAACTTAA  670
              |||||||||||||||||||||||||||||||||||||||||
Sbjct  53162  AGGTTGACCTCGGATCAGGTAGGGATACCCGCTGAACTTAA  53202


 Score = 69.4 bits (37),  Expect = 1e-07
 Identities = 37/37 (100%), Gaps = 0/37 (0%)
 Strand=Plus/Plus

Query  1      CAAGGTTTCCGTAGGTGAACCTGCGGAAGGATCATTA  37
              |||||||||||||||||||||||||||||||||||||
Sbjct  52626  CAAGGTTTCCGTAGGTGAACCTGCGGAAGGATCATTA  52662


>NW_004504307.1 Coccidioides immitis RS genomic scaffold supercont3.5, whole 
genome shotgun sequence
Length=3469364

 Score = 318 bits (172),  Expect = 1e-82
 Identities = 220/242 (91%), Gaps = 7/242 (3%)
 Strand=Plus/Plus

Query  251      GAAGAGCTGTCAGTCTGAGCGTTAGCA-AGC-AAAAATCAGTTAAAACTTTCAACAACGG  308
                |||||  |||||||||||||   | || ||| ||||||||   |||||||||||||||||
Sbjct  3416681  GAAGA-TTGTCAGTCTGAGC---ATCATAGCAAAAAATCAAACAAAACTTTCAACAACGG  3416736

Query  309      ATCTCTTGGTTCCGGCATCGATGAAGAACGCAGCGAAATGCGATAAGTAATGTGAATTGC  368
                ||||||||||||||||||||||||||||||||||||||||||||||||||||||||||||
Sbjct  3416737  ATCTCTTGGTTCCGGCATCGATGAAGAACGCAGCGAAATGCGATAAGTAATGTGAATTGC  3416796

Query  369      AGAATTCCGTGAATCATCGAATCTTTGAACGCACATTGCGCCCCCTGGCATTCCGGGGGG  428
                ||||||||||||||||||||||||||||||||||||||||||| |||| |||||||||||
Sbjct  3416797  AGAATTCCGTGAATCATCGAATCTTTGAACGCACATTGCGCCCTCTGGTATTCCGGGGGG  3416856

Query  429      CATGCCTGTTCGAGCGTCATTTCAGCCCC-TCAAGCCCGGCTTGTGTGATGGACGACCGT  487
                ||||||||||||||||||||| ||  ||| |||||| ||||||||||| ||| | | |||
Sbjct  3416857  CATGCCTGTTCGAGCGTCATTGCAAACCCTTCAAGCACGGCTTGTGTGTTGGGCCAACGT  3416916

Query  488      CC  489
                ||
Sbjct  3416917  CC  3416918


 Score = 318 bits (172),  Expect = 1e-82
 Identities = 220/242 (91%), Gaps = 7/242 (3%)
 Strand=Plus/Plus

Query  251      GAAGAGCTGTCAGTCTGAGCGTTAGCA-AGC-AAAAATCAGTTAAAACTTTCAACAACGG  308
                |||||  |||||||||||||   | || ||| ||||||||   |||||||||||||||||
Sbjct  3428125  GAAGA-TTGTCAGTCTGAGC---ATCATAGCAAAAAATCAAACAAAACTTTCAACAACGG  3428180

Query  309      ATCTCTTGGTTCCGGCATCGATGAAGAACGCAGCGAAATGCGATAAGTAATGTGAATTGC  368
                ||||||||||||||||||||||||||||||||||||||||||||||||||||||||||||
Sbjct  3428181  ATCTCTTGGTTCCGGCATCGATGAAGAACGCAGCGAAATGCGATAAGTAATGTGAATTGC  3428240

Query  369      AGAATTCCGTGAATCATCGAATCTTTGAACGCACATTGCGCCCCCTGGCATTCCGGGGGG  428
                ||||||||||||||||||||||||||||||||||||||||||| |||| |||||||||||
Sbjct  3428241  AGAATTCCGTGAATCATCGAATCTTTGAACGCACATTGCGCCCTCTGGTATTCCGGGGGG  3428300

Query  429      CATGCCTGTTCGAGCGTCATTTCAGCCCC-TCAAGCCCGGCTTGTGTGATGGACGACCGT  487
                ||||||||||||||||||||| ||  ||| |||||| ||||||||||| ||| | | |||
Sbjct  3428301  CATGCCTGTTCGAGCGTCATTGCAAACCCTTCAAGCACGGCTTGTGTGTTGGGCCAACGT  3428360

Query  488      CC  489
                ||
Sbjct  3428361  CC  3428362


 Score = 318 bits (172),  Expect = 1e-82
 Identities = 220/242 (91%), Gaps = 7/242 (3%)
 Strand=Plus/Plus

Query  251      GAAGAGCTGTCAGTCTGAGCGTTAGCA-AGC-AAAAATCAGTTAAAACTTTCAACAACGG  308
                |||||  |||||||||||||   | || ||| ||||||||   |||||||||||||||||
Sbjct  3436095  GAAGA-TTGTCAGTCTGAGC---ATCATAGCAAAAAATCAAACAAAACTTTCAACAACGG  3436150

Query  309      ATCTCTTGGTTCCGGCATCGATGAAGAACGCAGCGAAATGCGATAAGTAATGTGAATTGC  368
                ||||||||||||||||||||||||||||||||||||||||||||||||||||||||||||
Sbjct  3436151  ATCTCTTGGTTCCGGCATCGATGAAGAACGCAGCGAAATGCGATAAGTAATGTGAATTGC  3436210

Query  369      AGAATTCCGTGAATCATCGAATCTTTGAACGCACATTGCGCCCCCTGGCATTCCGGGGGG  428
                ||||||||||||||||||||||||||||||||||||||||||| |||| |||||||||||
Sbjct  3436211  AGAATTCCGTGAATCATCGAATCTTTGAACGCACATTGCGCCCTCTGGTATTCCGGGGGG  3436270

Query  429      CATGCCTGTTCGAGCGTCATTTCAGCCCC-TCAAGCCCGGCTTGTGTGATGGACGACCGT  487
                ||||||||||||||||||||| ||  ||| |||||| ||||||||||| ||| | | |||
Sbjct  3436271  CATGCCTGTTCGAGCGTCATTGCAAACCCTTCAAGCACGGCTTGTGTGTTGGGCCAACGT  3436330

Query  488      CC  489
                ||
Sbjct  3436331  CC  3436332


 Score = 315 bits (170),  Expect = 2e-81
 Identities = 220/243 (91%), Gaps = 8/243 (3%)
 Strand=Plus/Plus

Query  251      GAAGAGCTGTCAGTCTGAGCGTTAGCA-AGC-AAAAATC-AGTTAAAACTTTCAACAACG  307
                |||||  |||||||||||||   | || ||| ||||||| |   ||||||||||||||||
Sbjct  3444084  GAAGA-TTGTCAGTCTGAGC---ATCATAGCAAAAAATCAAACCAAAACTTTCAACAACG  3444139

Query  308      GATCTCTTGGTTCCGGCATCGATGAAGAACGCAGCGAAATGCGATAAGTAATGTGAATTG  367
                ||||||||||||||||||||||||||||||||||||||||||||||||||||||||||||
Sbjct  3444140  GATCTCTTGGTTCCGGCATCGATGAAGAACGCAGCGAAATGCGATAAGTAATGTGAATTG  3444199

Query  368      CAGAATTCCGTGAATCATCGAATCTTTGAACGCACATTGCGCCCCCTGGCATTCCGGGGG  427
                |||||||||||||||||||||||||||||||||||||||||||| |||| ||||||||||
Sbjct  3444200  CAGAATTCCGTGAATCATCGAATCTTTGAACGCACATTGCGCCCTCTGGTATTCCGGGGG  3444259

Query  428      GCATGCCTGTTCGAGCGTCATTTCAGCCCC-TCAAGCCCGGCTTGTGTGATGGACGACCG  486
                |||||||||||||||||||||| ||  ||| |||||| ||||||||||| ||| | | ||
Sbjct  3444260  GCATGCCTGTTCGAGCGTCATTGCAAACCCTTCAAGCACGGCTTGTGTGTTGGGCCAACG  3444319

Query  487      TCC  489
                |||
Sbjct  3444320  TCC  3444322


 Score = 69.4 bits (37),  Expect = 1e-07
 Identities = 37/37 (100%), Gaps = 0/37 (0%)
 Strand=Plus/Plus

Query  1        CAAGGTTTCCGTAGGTGAACCTGCGGAAGGATCATTA  37
                |||||||||||||||||||||||||||||||||||||
Sbjct  3416466  CAAGGTTTCCGTAGGTGAACCTGCGGAAGGATCATTA  3416502


 Score = 69.4 bits (37),  Expect = 1e-07
 Identities = 37/37 (100%), Gaps = 0/37 (0%)
 Strand=Plus/Plus

Query  1        CAAGGTTTCCGTAGGTGAACCTGCGGAAGGATCATTA  37
                |||||||||||||||||||||||||||||||||||||
Sbjct  3427910  CAAGGTTTCCGTAGGTGAACCTGCGGAAGGATCATTA  3427946


 Score = 69.4 bits (37),  Expect = 1e-07
 Identities = 37/37 (100%), Gaps = 0/37 (0%)
 Strand=Plus/Plus

Query  1        CAAGGTTTCCGTAGGTGAACCTGCGGAAGGATCATTA  37
                |||||||||||||||||||||||||||||||||||||
Sbjct  3435880  CAAGGTTTCCGTAGGTGAACCTGCGGAAGGATCATTA  3435916


 Score = 69.4 bits (37),  Expect = 1e-07
 Identities = 37/37 (100%), Gaps = 0/37 (0%)
 Strand=Plus/Plus

Query  1        CAAGGTTTCCGTAGGTGAACCTGCGGAAGGATCATTA  37
                |||||||||||||||||||||||||||||||||||||
Sbjct  3443869  CAAGGTTTCCGTAGGTGAACCTGCGGAAGGATCATTA  3443905


>NW_025091279.1 Aspergillus udagawae IFM 46973 DNA, scaffold_16, whole genome 
shotgun sequence
Length=1346

 Score = 318 bits (172),  Expect = 1e-82
 Identities = 324/393 (82%), Gaps = 27/393 (7%)
 Strand=Plus/Plus

Query  284  AATCAGTTAAAACTTTCAACAACGGATCTCTTGGTTCCGGCATCGATGAAGAACGCAGCG  343
            ||||||||||||||||||||||||||||||||||||||||||||||||||||||||||||
Sbjct  289  AATCAGTTAAAACTTTCAACAACGGATCTCTTGGTTCCGGCATCGATGAAGAACGCAGCG  348

Query  344  AAATGCGATAAGTAATGTGAATTGCAGAATTCCGTGAATCATCGAATCTTTGAACGCACA  403
            |||||||||||||||||||||||||||||||| |||||||||||| ||||||||||||||
Sbjct  349  AAATGCGATAAGTAATGTGAATTGCAGAATTCAGTGAATCATCGAGTCTTTGAACGCACA  408

Query  404  TTGCGCCCCCTGGCATTCCGGGGGGCATGCCTGTTCGAGCGTCATTTCAGCCCCTCAAGC  463
            ||||||||||||| |||||||||||||||||||| ||||||||||| | | |||||||||
Sbjct  409  TTGCGCCCCCTGGTATTCCGGGGGGCATGCCTGTCCGAGCGTCATTGCTG-CCCTCAAGC  467

Query  464  CCGGCTTGTGTGATGGACGACCGTCCGGCGCCCCCGTCTTTGGGGGTGCGGGACGCGCCC  523
             ||||||||||| |||  | ||  ||  || |||||  |||      | |||||| ||||
Sbjct  468  ACGGCTTGTGTGTTGG--G-CC--CC--CGTCCCCGG-TTTCCCCC-G-GGGACGGGCCC  517

Query  524  GAAAAGCAGTGGCCAGGC-C-GCGATTCCGGCTTCCTAG-GCGAATGGG-CAACAA-ACC  578
            |||| |||| |||  ||| | ||| | |||| | ||| | ||| ||||| |      |||
Sbjct  518  GAAAGGCAGCGGC--GGCACCGCG-T-CCGG-T-CCTCGAGCGTATGGGGCTTTGTCACC  571

Query  579  AGCGCCTCCAGGACCGGCCG-CCCTGGCCTCAAAATCTGTTTTATACTTATCAGGTTGAC  637
             ||  ||  ||| ||||||| | |  |||  | |  |   |||||  || | ||||||||
Sbjct  572  CGCT-CTGTAGGCCCGGCCGGCGCCAGCCG-ACACCCAACTTTAT--TTCTAAGGTTGAC  627

Query  638  CTCGGATCAGGTAGGGATACCCGCTGAACTTAA  670
            |||||||||||||||||||||||||||||||||
Sbjct  628  CTCGGATCAGGTAGGGATACCCGCTGAACTTAA  660


 Score = 69.4 bits (37),  Expect = 1e-07
 Identities = 37/37 (100%), Gaps = 0/37 (0%)
 Strand=Plus/Plus

Query  1    CAAGGTTTCCGTAGGTGAACCTGCGGAAGGATCATTA  37
            |||||||||||||||||||||||||||||||||||||
Sbjct  77   CAAGGTTTCCGTAGGTGAACCTGCGGAAGGATCATTA  113


>NC_007197.1 Aspergillus fumigatus Af293 chromosome 4, whole genome shotgun 
sequence
Length=3923705

 Score = 318 bits (172),  Expect = 1e-82
 Identities = 324/393 (82%), Gaps = 27/393 (7%)
 Strand=Plus/Minus

Query  284     AATCAGTTAAAACTTTCAACAACGGATCTCTTGGTTCCGGCATCGATGAAGAACGCAGCG  343
               ||||||||||||||||||||||||||||||||||||||||||||||||||||||||||||
Sbjct  442469  AATCAGTTAAAACTTTCAACAACGGATCTCTTGGTTCCGGCATCGATGAAGAACGCAGCG  442410

Query  344     AAATGCGATAAGTAATGTGAATTGCAGAATTCCGTGAATCATCGAATCTTTGAACGCACA  403
               |||||||||||||||||||||||||||||||| |||||||||||| ||||||||||||||
Sbjct  442409  AAATGCGATAAGTAATGTGAATTGCAGAATTCAGTGAATCATCGAGTCTTTGAACGCACA  442350

Query  404     TTGCGCCCCCTGGCATTCCGGGGGGCATGCCTGTTCGAGCGTCATTTCAGCCCCTCAAGC  463
               ||||||||||||| |||||||||||||||||||| ||||||||||| | |||| ||||||
Sbjct  442349  TTGCGCCCCCTGGTATTCCGGGGGGCATGCCTGTCCGAGCGTCATTGCTGCCC-TCAAGC  442291

Query  464     CCGGCTTGTGTGATGGACGACCGTCCGGCGCCCCCGTCTTTGGGGGTGCGGGACGCGCCC  523
                ||||||||||| ||| |  ||  ||| | ||||  |||   ||     |||||| ||||
Sbjct  442290  ACGGCTTGTGTGTTGGGC--CC--CCGTC-CCCC--TCTCCCGG-----GGGACGGGCCC  442243

Query  524     GAAAAGCAGTGGCCAGGC-C-GCGATTCCGGCTTCCTAG-GCGAATGGG-CAACAA-ACC  578
               |||| |||| |||  ||| | ||| | |||| | ||| | ||| ||||| |      |||
Sbjct  442242  GAAAGGCAGCGGC--GGCACCGCG-T-CCGG-T-CCTCGAGCGTATGGGGCTTTGTCACC  442189

Query  579     AGCGCCTCCAGGACCGGCCG-CCCTGGCCTCAAAATCTGTTTTATACTTATCAGGTTGAC  637
                ||  ||  ||| ||||||| | |  |||  | |  |   |||||  || | ||||||||
Sbjct  442188  TGCT-CTGTAGGCCCGGCCGGCGCCAGCCG-ACACCCAACTTTATTTTTCTAAGGTTGAC  442131

Query  638     CTCGGATCAGGTAGGGATACCCGCTGAACTTAA  670
               |||||||||||||||||||||||||||||||||
Sbjct  442130  CTCGGATCAGGTAGGGATACCCGCTGAACTTAA  442098


 Score = 69.4 bits (37),  Expect = 1e-07
 Identities = 39/40 (98%), Gaps = 0/40 (0%)
 Strand=Plus/Minus

Query  1       CAAGGTTTCCGTAGGTGAACCTGCGGAAGGATCATTAGCG  40
               ||||||||||||||||||||||||||||||||||||| ||
Sbjct  442681  CAAGGTTTCCGTAGGTGAACCTGCGGAAGGATCATTACCG  442642


>CDHK01000043.1 Penicillium brasilianum genome assembly Pbras_Allpaths-LG, scaffold 
SCAF43, whole genome shotgun sequence
Length=4706

 Score = 316 bits (171),  Expect = 4e-82
 Identities = 327/397 (82%), Gaps = 31/397 (8%)
 Strand=Plus/Plus

Query  283   AAATCAGTTAAAACTTTCAACAACGGATCTCTTGGTTCCGGCATCGATGAAGAACGCAGC  342
             ||||||||||||||||||||||||||||||||||||||||||||||||||||||||||||
Sbjct  1935  AAATCAGTTAAAACTTTCAACAACGGATCTCTTGGTTCCGGCATCGATGAAGAACGCAGC  1994

Query  343   GAAATGCGATAAGTAATGTGAATTGCAGAATTCCGTGAATCATCGAATCTTTGAACGCAC  402
             ||||||||||||||||||||||||||||||||| |||||||||||| |||||||||||||
Sbjct  1995  GAAATGCGATAAGTAATGTGAATTGCAGAATTCAGTGAATCATCGAGTCTTTGAACGCAC  2054

Query  403   ATTGCGCCCCCTGGCATTCCGGGGGGCATGCCTGTTCGAGCGTCATTTCAGCCCCTCAAG  462
             |||||||||||||| |||||||||||||||||||| ||||||||||| | | ||||||||
Sbjct  2055  ATTGCGCCCCCTGGTATTCCGGGGGGCATGCCTGTCCGAGCGTCATTGCTG-CCCTCAAG  2113

Query  463   CCCGGCTTGTGTGATGGACGACCGTCCGGCGCCCCCGT-CTTTGGGGGTGCGGGACGCGC  521
             | ||||||||||| |||  | |  || | | ||||||| | | ||||| ||||     ||
Sbjct  2114  CACGGCTTGTGTGTTGG--G-CT-TC-G-C-CCCCCGTTCGTCGGGGG-GCGG-----GC  2160

Query  522   CCGAAAAGCAGTGGCCAGGC-C-GCGATTCCGGCTTCCTAG-GCGAATGGG-CAACAA-A  576
             |||||| |||| |||  ||| | ||| | |||| | ||| | ||| ||||| |      |
Sbjct  2161  CCGAAAGGCAGCGGC--GGCACCGCG-T-CCGG-T-CCTCGAGCGTATGGGGCTTTGTCA  2214

Query  577   CCAGCGCCTCCAGGACCGGCCG-CCCTGGCCT-CAAAATCTGTTTTATACTTAT-CAGGT  633
             || ||  ||  ||| ||||||| | |  |||  | | | |    | |  || || |||||
Sbjct  2215  CCCGCT-CTGTAGGCCCGGCCGGCGCCCGCCGGCGACACCCAAATCAATCT-ATCCAGGT  2272

Query  634   TGACCTCGGATCAGGTAGGGATACCCGCTGAACTTAA  670
             |||||||||||||||||||||||||||||||||||||
Sbjct  2273  TGACCTCGGATCAGGTAGGGATACCCGCTGAACTTAA  2309


 Score = 69.4 bits (37),  Expect = 1e-07
 Identities = 37/37 (100%), Gaps = 0/37 (0%)
 Strand=Plus/Plus

Query  1     CAAGGTTTCCGTAGGTGAACCTGCGGAAGGATCATTA  37
             |||||||||||||||||||||||||||||||||||||
Sbjct  1733  CAAGGTTTCCGTAGGTGAACCTGCGGAAGGATCATTA  1769


>CDHK01000042.1 Penicillium brasilianum genome assembly Pbras_Allpaths-LG, scaffold 
SCAF42, whole genome shotgun sequence
Length=5225

 Score = 316 bits (171),  Expect = 4e-82
 Identities = 327/397 (82%), Gaps = 31/397 (8%)
 Strand=Plus/Plus

Query  283   AAATCAGTTAAAACTTTCAACAACGGATCTCTTGGTTCCGGCATCGATGAAGAACGCAGC  342
             ||||||||||||||||||||||||||||||||||||||||||||||||||||||||||||
Sbjct  2683  AAATCAGTTAAAACTTTCAACAACGGATCTCTTGGTTCCGGCATCGATGAAGAACGCAGC  2742

Query  343   GAAATGCGATAAGTAATGTGAATTGCAGAATTCCGTGAATCATCGAATCTTTGAACGCAC  402
             ||||||||||||||||||||||||||||||||| |||||||||||| |||||||||||||
Sbjct  2743  GAAATGCGATAAGTAATGTGAATTGCAGAATTCAGTGAATCATCGAGTCTTTGAACGCAC  2802

Query  403   ATTGCGCCCCCTGGCATTCCGGGGGGCATGCCTGTTCGAGCGTCATTTCAGCCCCTCAAG  462
             |||||||||||||| |||||||||||||||||||| ||||||||||| | | ||||||||
Sbjct  2803  ATTGCGCCCCCTGGTATTCCGGGGGGCATGCCTGTCCGAGCGTCATTGCTG-CCCTCAAG  2861

Query  463   CCCGGCTTGTGTGATGGACGACCGTCCGGCGCCCCCGT-CTTTGGGGGTGCGGGACGCGC  521
             | ||||||||||| |||  | |  || | | ||||||| | | ||||| ||||     ||
Sbjct  2862  CACGGCTTGTGTGTTGG--G-CT-TC-G-C-CCCCCGTTCGTCGGGGG-GCGG-----GC  2908

Query  522   CCGAAAAGCAGTGGCCAGGC-C-GCGATTCCGGCTTCCTAG-GCGAATGGG-CAACAA-A  576
             |||||| |||| |||  ||| | ||| | |||| | ||| | ||| ||||| |      |
Sbjct  2909  CCGAAAGGCAGCGGC--GGCACCGCG-T-CCGG-T-CCTCGAGCGTATGGGGCTTTGTCA  2962

Query  577   CCAGCGCCTCCAGGACCGGCCG-CCCTGGCCT-CAAAATCTGTTTTATACTTAT-CAGGT  633
             || ||  ||  ||| ||||||| | |  |||  | | | |    | |  || || |||||
Sbjct  2963  CCCGCT-CTGTAGGCCCGGCCGGCGCCCGCCGGCGACACCCAAATCAATCT-ATCCAGGT  3020

Query  634   TGACCTCGGATCAGGTAGGGATACCCGCTGAACTTAA  670
             |||||||||||||||||||||||||||||||||||||
Sbjct  3021  TGACCTCGGATCAGGTAGGGATACCCGCTGAACTTAA  3057


 Score = 69.4 bits (37),  Expect = 1e-07
 Identities = 37/37 (100%), Gaps = 0/37 (0%)
 Strand=Plus/Plus

Query  1     CAAGGTTTCCGTAGGTGAACCTGCGGAAGGATCATTA  37
             |||||||||||||||||||||||||||||||||||||
Sbjct  2481  CAAGGTTTCCGTAGGTGAACCTGCGGAAGGATCATTA  2517


>JAAKEQ010000076.1 Aspergillus oerlinghausenensis strain CBS 139183 NODE_76_length_72056_cov_1543.617333, 
whole genome shotgun sequence
Length=72056

 Score = 316 bits (171),  Expect = 4e-82
 Identities = 324/393 (82%), Gaps = 29/393 (7%)
 Strand=Plus/Plus

Query  284    AATCAGTTAAAACTTTCAACAACGGATCTCTTGGTTCCGGCATCGATGAAGAACGCAGCG  343
              ||||||||||||||||||||||||||||||||||||||||||||||||||||||||||||
Sbjct  62657  AATCAGTTAAAACTTTCAACAACGGATCTCTTGGTTCCGGCATCGATGAAGAACGCAGCG  62716
[truncated: 379,186 more chars]
