# Supplementary material for: Using nanopore sequencing to identify fungi from clinical samples with high phylogenetic resolution
Source: Sci Rep. 2023 Jun 16;13:9785. doi: 10.1038/s41598-023-37016-0 (PMC10275880; doi:10.1038/s41598-023-37016-0)
Supplement: Supplementary file 1 — Supplementary Information. [file 41598_2023_37016_MOESM1_ESM.zip › Supplementary_Information/Supplementary_Data/Data_S5_Mock_blast/results/Mock_RGN4_10_fmt6.txt]

AAYY01000016.1	100	4036	2190	0	2	99.909	0.0
NW_001849859.1	100	4036	2190	0	2	99.909	0.0
JAGYHO010000015.1	100	3901	2176	13	15	98.730	0.0
CP030254.1	96	2806	1837	100	47	92.591	0.0
CP030254.1	96	2806	1837	100	47	92.591	0.0
CP030254.1	96	2806	1837	100	47	92.591	0.0
CP030254.1	96	2806	1837	100	47	92.591	0.0
CP030254.1	96	2806	1837	100	47	92.591	0.0
CP030254.1	96	2806	1837	100	47	92.591	0.0
CP030254.1	96	2806	1837	100	47	92.591	0.0
CP030254.1	96	128	112	10	9	85.496	7.52e-25
CP030254.1	96	128	112	10	9	85.496	7.52e-25
CP030254.1	96	128	112	10	9	85.496	7.52e-25
CP030254.1	96	128	112	10	9	85.496	7.52e-25
CP030254.1	96	128	112	10	9	85.496	7.52e-25
CP030254.1	96	128	112	10	9	85.496	7.52e-25
CP030254.1	96	128	112	10	9	85.496	7.52e-25
NC_040196.1	96	2806	1837	100	47	92.591	0.0
NC_040196.1	96	2806	1837	100	47	92.591	0.0
NC_040196.1	96	2806	1837	100	47	92.591	0.0
NC_040196.1	96	2806	1837	100	47	92.591	0.0
NC_040196.1	96	2806	1837	100	47	92.591	0.0
NC_040196.1	96	2806	1837	100	47	92.591	0.0
NC_040196.1	96	2806	1837	100	47	92.591	0.0
NC_040196.1	96	128	112	10	9	85.496	7.52e-25
NC_040196.1	96	128	112	10	9	85.496	7.52e-25
NC_040196.1	96	128	112	10	9	85.496	7.52e-25
NC_040196.1	96	128	112	10	9	85.496	7.52e-25
NC_040196.1	96	128	112	10	9	85.496	7.52e-25
NC_040196.1	96	128	112	10	9	85.496	7.52e-25
NC_040196.1	96	128	112	10	9	85.496	7.52e-25
JAIBAA010000019.1	96	2804	1840	97	51	92.555	0.0
JAIBAA010000019.1	96	128	112	10	9	85.496	7.52e-25
LGAV01000016.1	84	2416	1411	45	5	96.578	0.0
LGAV01000016.1	84	359	231	12	5	93.145	2.45e-94
LGAV01000016.1	84	111	106	13	8	83.465	7.57e-20
NW_017253153.1	84	2416	1411	45	5	96.578	0.0
NW_017253153.1	84	359	231	12	5	93.145	2.45e-94
NW_017253153.1	84	111	106	13	8	83.465	7.57e-20
HE999567.1	81	2346	1404	57	8	95.575	0.0
HE999567.1	81	300	180	5	3	95.745	1.51e-76
HE999567.1	81	97.1	108	8	16	81.818	2.12e-15
NW_017387817.1	81	2346	1404	57	8	95.575	0.0
NW_017387817.1	81	300	180	5	3	95.745	1.51e-76
NW_017387817.1	81	97.1	108	8	16	81.818	2.12e-15
CP046235.1	81	2314	1396	60	9	95.290	0.0
CP046235.1	81	2314	1396	60	9	95.290	0.0
CP046235.1	81	2314	1396	60	9	95.290	0.0
CP046235.1	81	2314	1396	60	9	95.290	0.0
CP046235.1	81	2314	1396	60	9	95.290	0.0
CP046235.1	81	2309	1395	60	10	95.222	0.0
CP046235.1	81	2309	1395	60	10	95.222	0.0
CP046235.1	81	377	237	9	6	94.048	6.76e-100
CP046235.1	81	377	237	9	6	94.048	6.76e-100
CP046235.1	81	377	237	9	6	94.048	6.76e-100
CP046235.1	81	377	237	9	6	94.048	6.76e-100
CP046235.1	81	377	237	9	6	94.048	6.76e-100
CP046235.1	81	377	237	9	6	94.048	6.76e-100
CP046235.1	81	377	237	9	6	94.048	6.76e-100
CP046235.1	81	100	63	2	2	94.030	1.64e-16
CP046235.1	81	100	63	2	2	94.030	1.64e-16
CP046235.1	81	100	63	2	2	94.030	1.64e-16
CP046235.1	81	100	63	2	2	94.030	1.64e-16
CP046235.1	81	100	63	2	2	94.030	1.64e-16
CP046235.1	81	100	63	2	2	94.030	1.64e-16
CP046235.1	81	100	63	2	2	94.030	1.64e-16
LFFY01000031.1	78	2311	1398	62	9	95.167	0.0
LFFY01000031.1	78	302	186	9	2	94.416	4.19e-77
LFFY01000031.1	78	80.5	43	0	0	100.000	2.14e-10
BCKY01000012.1	84	2265	1389	65	13	94.683	0.0
BCKY01000012.1	84	353	231	11	7	92.771	1.14e-92
BCKY01000012.1	84	91.6	107	19	8	79.851	9.86e-14
SBHY01000001.1	78	2154	1370	97	4	93.134	0.0
SBHY01000001.1	78	2154	1370	97	4	93.134	0.0
SBHY01000001.1	78	2154	1370	97	4	93.134	0.0
SBHY01000001.1	78	2152	1370	96	5	93.134	0.0
SBHY01000001.1	78	2152	1370	96	5	93.134	0.0
SBHY01000001.1	78	2134	1367	97	7	92.930	0.0
SBHY01000001.1	78	682	406	17	1	95.755	0.0
SBHY01000001.1	78	303	191	6	6	94.089	1.16e-77
SBHY01000001.1	78	303	191	6	6	94.089	1.16e-77
SBHY01000001.1	78	303	191	6	6	94.089	1.16e-77
SBHY01000001.1	78	303	191	6	6	94.089	1.16e-77
SBHY01000001.1	78	302	189	9	3	94.030	4.19e-77
SBHY01000001.1	78	302	189	9	3	94.030	4.19e-77
SBHY01000001.1	78	78.7	42	0	0	100.000	7.68e-10
SBHY01000001.1	78	78.7	42	0	0	100.000	7.68e-10
SBHY01000001.1	78	78.7	42	0	0	100.000	7.68e-10
SBHY01000001.1	78	78.7	42	0	0	100.000	7.68e-10
SBHY01000001.1	78	78.7	42	0	0	100.000	7.68e-10
SBHY01000001.1	78	78.7	42	0	0	100.000	7.68e-10
RRYC01000010.1	77	1980	1334	112	15	91.307	0.0
RRYC01000010.1	77	250	169	13	3	91.351	1.54e-61
RRYC01000010.1	77	78.7	42	0	0	100.000	7.68e-10
JAAVVI010000020.1	76	1964	1331	115	15	91.102	0.0
JAAVVI010000020.1	76	1964	1331	115	15	91.102	0.0
JAAVVI010000020.1	76	237	152	12	0	92.683	1.20e-57
JAAVVI010000020.1	76	237	152	12	0	92.683	1.20e-57
JAAVVI010000020.1	76	73.1	41	1	0	97.619	3.57e-08
JAAVVI010000020.1	76	73.1	41	1	0	97.619	3.57e-08
JAAVVH010000097.1	76	1964	1331	115	15	91.102	0.0
JAAVVH010000097.1	76	237	152	12	0	92.683	1.20e-57
JAAVVH010000097.1	76	73.1	41	1	0	97.619	3.57e-08
JAAVVG010000034.1	76	1964	1331	115	15	91.102	0.0
JAAVVG010000034.1	76	237	152	12	0	92.683	1.20e-57
JAAVVG010000034.1	76	73.1	41	1	0	97.619	3.57e-08
JAKRRZ010004275.1	76	1964	1331	115	15	91.102	0.0
JAKRRZ010004275.1	76	237	150	11	0	93.168	1.20e-57
JAKRRZ010004275.1	76	73.1	41	1	0	97.619	3.57e-08
CAJHJB010000714.1	75	1866	1320	116	31	89.980	0.0
CAJHJB010000714.1	75	222	149	12	2	91.411	3.35e-53
CAJHJB010000714.1	75	78.7	42	0	0	100.000	7.68e-10
CAJHJB010000532.1	75	1866	1320	115	32	89.980	0.0
CAJHJB010000532.1	75	1860	1319	117	31	89.911	0.0
CAJHJB010000532.1	75	1838	1315	120	32	89.639	0.0
CAJHJB010000532.1	75	222	142	11	0	92.810	3.35e-53
CAJHJB010000532.1	75	222	149	12	2	91.411	3.35e-53
CAJHJB010000532.1	75	222	149	12	2	91.411	3.35e-53
CAJHJB010000532.1	75	78.7	42	0	0	100.000	7.68e-10
CAJHJB010000532.1	75	78.7	42	0	0	100.000	7.68e-10
CAJHJB010000532.1	75	78.7	42	0	0	100.000	7.68e-10
CAJHJB010000532.1	75	76.8	41	0	0	100.000	2.76e-09
CAJHJB010000481.1	75	1866	1320	116	31	89.980	0.0
CAJHJB010000481.1	75	1855	1318	118	31	89.843	0.0
CAJHJB010000481.1	75	222	149	12	2	91.411	3.35e-53
CAJHJB010000481.1	75	78.7	42	0	0	100.000	7.68e-10
CAJHJB010000680.1	75	1864	1320	119	29	89.918	0.0
CAJHJB010000680.1	75	222	142	11	0	92.810	3.35e-53
CAJHJB010000680.1	75	78.7	42	0	0	100.000	7.68e-10
CAJHJB010000396.1	75	1864	1319	116	31	89.973	0.0
CAJHJB010000396.1	75	1860	1319	116	32	89.911	0.0
CAJHJB010000396.1	75	222	142	11	0	92.810	3.35e-53
CAJHJB010000396.1	75	217	142	11	1	92.208	1.56e-51
CAJHJB010000396.1	75	78.7	42	0	0	100.000	7.68e-10
CAJHJB010000396.1	75	78.7	42	0	0	100.000	7.68e-10
CAJHJB010000957.1	75	1860	1319	117	31	89.911	0.0
CAJHJB010000957.1	75	213	139	12	0	92.053	2.02e-50
CAJHJB010000957.1	75	78.7	42	0	0	100.000	7.68e-10
CAJHJB010000908.1	75	1860	1319	117	31	89.911	0.0
CAJHJB010000908.1	75	222	149	12	2	91.411	3.35e-53
CAJHJB010000908.1	75	78.7	42	0	0	100.000	7.68e-10
CAJHJB010000889.1	75	1860	1319	117	31	89.911	0.0
CAJHJB010000889.1	75	1849	1317	119	31	89.775	0.0
CAJHJB010000889.1	75	222	142	11	0	92.810	3.35e-53
CAJHJB010000889.1	75	222	149	12	2	91.411	3.35e-53
CAJHJB010000889.1	75	78.7	42	0	0	100.000	7.68e-10
CAJHJB010000889.1	75	78.7	42	0	0	100.000	7.68e-10
CAJHJB010000883.1	75	1860	1319	117	31	89.911	0.0
CAJHJB010000883.1	75	1855	1318	118	31	89.843	0.0
CAJHJB010000883.1	75	222	149	12	2	91.411	3.35e-53
CAJHJB010000883.1	75	222	142	11	0	92.810	3.35e-53
CAJHJB010000883.1	75	78.7	42	0	0	100.000	7.68e-10
CAJHJB010000883.1	75	78.7	42	0	0	100.000	7.68e-10
CAJHJB010000872.1	66	1860	1319	117	31	89.911	0.0
CAJHJB010000871.1	75	1860	1319	117	31	89.911	0.0
CAJHJB010000871.1	75	444	275	15	2	94.178	6.57e-120
CAJHJB010000871.1	75	222	142	11	0	92.810	3.35e-53
CAJHJB010000871.1	75	78.7	42	0	0	100.000	7.68e-10
CAJHJB010000859.1	75	1860	1319	117	31	89.911	0.0
CAJHJB010000859.1	75	222	142	11	0	92.810	3.35e-53
CAJHJB010000859.1	75	78.7	42	0	0	100.000	7.68e-10
CAJHJB010000850.1	75	1860	1319	117	31	89.911	0.0
CAJHJB010000850.1	75	222	142	11	0	92.810	3.35e-53
CAJHJB010000850.1	75	78.7	42	0	0	100.000	7.68e-10
CAJHJB010000831.1	72	1860	1319	117	31	89.911	0.0
CAJHJB010000831.1	72	189	124	11	0	91.852	3.40e-43
CAJHJB010000826.1	75	1860	1319	117	31	89.911	0.0
CAJHJB010000826.1	75	1855	1318	118	31	89.843	0.0
CAJHJB010000826.1	75	222	149	12	2	91.411	3.35e-53
CAJHJB010000826.1	75	222	149	12	2	91.411	3.35e-53
CAJHJB010000826.1	75	78.7	42	0	0	100.000	7.68e-10
CAJHJB010000826.1	75	78.7	42	0	0	100.000	7.68e-10
CAJHJB010000804.1	75	1860	1319	117	31	89.911	0.0
CAJHJB010000804.1	75	222	142	11	0	92.810	3.35e-53
CAJHJB010000804.1	75	78.7	42	0	0	100.000	7.68e-10
CAJHJB010000799.1	75	1860	1319	117	31	89.911	0.0
CAJHJB010000799.1	75	222	142	11	0	92.810	3.35e-53
CAJHJB010000799.1	75	78.7	42	0	0	100.000	7.68e-10
CAJHJB010000791.1	73	1860	1319	116	32	89.911	0.0
CAJHJB010000791.1	73	222	149	12	2	91.411	3.35e-53
CAJHJB010000783.1	75	1860	1319	117	31	89.911	0.0
CAJHJB010000783.1	75	222	142	11	0	92.810	3.35e-53
CAJHJB010000783.1	75	78.7	42	0	0	100.000	7.68e-10
CAJHJB010000744.1	75	1860	1319	117	31	89.911	0.0
CAJHJB010000744.1	75	222	142	11	0	92.810	3.35e-53
CAJHJB010000744.1	75	78.7	42	0	0	100.000	7.68e-10
CAJHJB010000726.1	75	1860	1319	117	31	89.911	0.0
CAJHJB010000726.1	75	222	142	11	0	92.810	3.35e-53
CAJHJB010000726.1	75	78.7	42	0	0	100.000	7.68e-10
CAJHJB010000699.1	75	1860	1319	117	31	89.911	0.0
CAJHJB010000699.1	75	222	142	11	0	92.810	3.35e-53
CAJHJB010000699.1	75	78.7	42	0	0	100.000	7.68e-10
CAJHJB010000692.1	75	1860	1319	117	31	89.911	0.0
CAJHJB010000692.1	75	1844	1316	119	32	89.707	0.0
CAJHJB010000692.1	75	569	441	54	10	87.327	1.04e-157
CAJHJB010000692.1	75	222	149	12	2	91.411	3.35e-53
CAJHJB010000692.1	75	222	149	12	2	91.411	3.35e-53
CAJHJB010000692.1	75	222	142	11	0	92.810	3.35e-53
CAJHJB010000692.1	75	78.7	42	0	0	100.000	7.68e-10
CAJHJB010000692.1	75	78.7	42	0	0	100.000	7.68e-10
CAJHJB010000692.1	75	78.7	42	0	0	100.000	7.68e-10
CAJHJB010000687.1	75	1860	1319	117	31	89.911	0.0
CAJHJB010000687.1	75	217	142	11	1	92.208	1.56e-51
CAJHJB010000687.1	75	78.7	42	0	0	100.000	7.68e-10
CAJHJB010000655.1	75	1860	1319	117	31	89.911	0.0
CAJHJB010000655.1	75	222	142	11	0	92.810	3.35e-53
CAJHJB010000655.1	75	78.7	42	0	0	100.000	7.68e-10
CAJHJB010000648.1	75	1860	1319	117	31	89.911	0.0
CAJHJB010000648.1	75	222	142	11	0	92.810	3.35e-53
CAJHJB010000648.1	75	78.7	42	0	0	100.000	7.68e-10
CAJHJB010000639.1	75	1860	1319	117	31	89.911	0.0
CAJHJB010000639.1	75	1849	1317	118	32	89.775	0.0
CAJHJB010000639.1	75	1284	857	62	15	91.756	0.0
CAJHJB010000639.1	75	222	142	11	0	92.810	3.35e-53
CAJHJB010000639.1	75	215	148	12	3	90.798	5.61e-51
CAJHJB010000639.1	75	78.7	42	0	0	100.000	7.68e-10
CAJHJB010000639.1	75	78.7	42	0	0	100.000	7.68e-10
CAJHJB010000622.1	75	1860	1319	117	31	89.911	0.0
CAJHJB010000622.1	75	222	142	11	0	92.810	3.35e-53
CAJHJB010000622.1	75	222	142	11	0	92.810	3.35e-53
CAJHJB010000622.1	75	78.7	42	0	0	100.000	7.68e-10
CAJHJB010000622.1	75	78.7	42	0	0	100.000	7.68e-10
CAJHJB010000619.1	75	1860	1319	117	31	89.911	0.0
CAJHJB010000619.1	75	222	142	11	0	92.810	3.35e-53
CAJHJB010000619.1	75	78.7	42	0	0	100.000	7.68e-10
CAJHJB010000605.1	75	1860	1319	117	31	89.911	0.0
CAJHJB010000605.1	75	1842	1316	117	34	89.707	0.0
CAJHJB010000605.1	75	222	149	12	2	91.411	3.35e-53
CAJHJB010000605.1	75	217	148	13	2	90.798	1.56e-51
CAJHJB010000605.1	75	78.7	42	0	0	100.000	7.68e-10
CAJHJB010000602.1	75	1860	1319	117	31	89.911	0.0
CAJHJB010000602.1	75	1860	1319	117	31	89.911	0.0
CAJHJB010000602.1	75	222	142	11	0	92.810	3.35e-53
CAJHJB010000602.1	75	222	142	11	0	92.810	3.35e-53
CAJHJB010000602.1	75	78.7	42	0	0	100.000	7.68e-10
CAJHJB010000602.1	75	78.7	42	0	0	100.000	7.68e-10
CAJHJB010000596.1	75	1860	1319	117	31	89.911	0.0
CAJHJB010000596.1	75	1857	1319	117	32	89.850	0.0
CAJHJB010000596.1	75	222	149	12	2	91.411	3.35e-53
CAJHJB010000596.1	75	222	142	11	0	92.810	3.35e-53
CAJHJB010000596.1	75	78.7	42	0	0	100.000	7.68e-10
CAJHJB010000596.1	75	78.7	42	0	0	100.000	7.68e-10
CAJHJB010000595.1	75	1860	1319	117	31	89.911	0.0
CAJHJB010000595.1	75	1434	1055	108	25	88.805	0.0
CAJHJB010000595.1	75	222	149	12	2	91.411	3.35e-53
CAJHJB010000595.1	75	222	149	12	2	91.411	3.35e-53
CAJHJB010000595.1	75	78.7	42	0	0	100.000	7.68e-10
CAJHJB010000595.1	75	78.7	42	0	0	100.000	7.68e-10
CAJHJB010000572.1	75	1860	1319	117	31	89.911	0.0
CAJHJB010000572.1	75	479	336	37	1	89.840	1.80e-130
CAJHJB010000572.1	75	222	142	11	0	92.810	3.35e-53
CAJHJB010000572.1	75	222	142	11	0	92.810	3.35e-53
CAJHJB010000572.1	75	78.7	42	0	0	100.000	7.68e-10
CAJHJB010000572.1	75	78.7	42	0	0	100.000	7.68e-10
CAJHJB010000570.1	75	1860	1319	117	31	89.911	0.0
CAJHJB010000570.1	75	302	210	21	2	90.129	4.19e-77
CAJHJB010000570.1	75	222	142	11	0	92.810	3.35e-53
CAJHJB010000570.1	75	222	142	11	0	92.810	3.35e-53
CAJHJB010000570.1	75	78.7	42	0	0	100.000	7.68e-10
CAJHJB010000570.1	75	78.7	42	0	0	100.000	7.68e-10
CAJHJB010000551.1	75	1860	1319	117	31	89.911	0.0
CAJHJB010000551.1	75	222	149	12	2	91.411	3.35e-53
CAJHJB010000551.1	75	78.7	42	0	0	100.000	7.68e-10
CAJHJB010000539.1	75	1860	1319	117	31	89.911	0.0
CAJHJB010000539.1	75	222	142	11	0	92.810	3.35e-53
CAJHJB010000539.1	75	78.7	42	0	0	100.000	7.68e-10
CAJHJB010000527.1	75	1860	1318	118	30	89.905	0.0
CAJHJB010000527.1	75	1855	1318	118	31	89.843	0.0
CAJHJB010000527.1	75	222	142	11	0	92.810	3.35e-53
CAJHJB010000527.1	75	222	142	11	0	92.810	3.35e-53
CAJHJB010000527.1	75	78.7	42	0	0	100.000	7.68e-10
CAJHJB010000527.1	75	78.7	42	0	0	100.000	7.68e-10
CAJHJB010000520.1	75	1860	1319	117	31	89.911	0.0
CAJHJB010000520.1	75	1860	1319	117	31	89.911	0.0
CAJHJB010000520.1	75	1849	1317	119	31	89.775	0.0
CAJHJB010000520.1	75	1768	1261	113	31	89.751	0.0
CAJHJB010000520.1	75	270	179	15	1	91.795	1.18e-67
CAJHJB010000520.1	75	222	149	12	2	91.411	3.35e-53
CAJHJB010000520.1	75	222	142	11	0	92.810	3.35e-53
CAJHJB010000520.1	75	222	142	11	0	92.810	3.35e-53
CAJHJB010000520.1	75	222	142	11	0	92.810	3.35e-53
CAJHJB010000520.1	75	78.7	42	0	0	100.000	7.68e-10
CAJHJB010000520.1	75	78.7	42	0	0	100.000	7.68e-10
CAJHJB010000520.1	75	78.7	42	0	0	100.000	7.68e-10
CAJHJB010000520.1	75	78.7	42	0	0	100.000	7.68e-10
CAJHJB010000518.1	75	1860	1319	117	31	89.911	0.0
CAJHJB010000518.1	75	1855	1318	118	31	89.843	0.0
CAJHJB010000518.1	75	222	142	11	0	92.810	3.35e-53
CAJHJB010000518.1	75	222	142	11	0	92.810	3.35e-53
CAJHJB010000518.1	75	78.7	42	0	0	100.000	7.68e-10
CAJHJB010000518.1	75	78.7	42	0	0	100.000	7.68e-10
CAJHJB010000496.1	75	1860	1319	117	31	89.911	0.0
CAJHJB010000496.1	75	1844	1316	120	31	89.707	0.0
CAJHJB010000496.1	75	222	142	11	0	92.810	3.35e-53
CAJHJB010000496.1	75	222	142	11	0	92.810	3.35e-53
CAJHJB010000496.1	75	78.7	42	0	0	100.000	7.68e-10
CAJHJB010000496.1	75	78.7	42	0	0	100.000	7.68e-10
CAJHJB010000483.1	75	1860	1319	117	31	89.911	0.0
CAJHJB010000483.1	75	1855	1318	118	31	89.843	0.0
CAJHJB010000483.1	75	222	149	12	2	91.411	3.35e-53
CAJHJB010000483.1	75	78.7	42	0	0	100.000	7.68e-10
CAJHJB010000472.1	75	1860	1319	117	31	89.911	0.0
CAJHJB010000472.1	75	1860	1319	117	31	89.911	0.0
CAJHJB010000472.1	75	1857	1319	117	32	89.850	0.0
CAJHJB010000472.1	75	222	142	11	0	92.810	3.35e-53
CAJHJB010000472.1	75	222	149	12	2	91.411	3.35e-53
CAJHJB010000472.1	75	215	148	12	3	90.798	5.61e-51
CAJHJB010000472.1	75	78.7	42	0	0	100.000	7.68e-10
CAJHJB010000472.1	75	78.7	42	0	0	100.000	7.68e-10
CAJHJB010000472.1	75	78.7	42	0	0	100.000	7.68e-10
CAJHJB010000462.1	75	1860	1319	116	32	89.911	0.0
CAJHJB010000462.1	75	1851	1318	118	32	89.782	0.0
CAJHJB010000462.1	75	1847	1317	117	33	89.775	0.0
CAJHJB010000462.1	75	1844	1317	118	33	89.714	0.0
CAJHJB010000462.1	75	222	142	11	0	92.810	3.35e-53
CAJHJB010000462.1	75	222	142	11	0	92.810	3.35e-53
CAJHJB010000462.1	75	222	149	12	2	91.411	3.35e-53
CAJHJB010000462.1	75	222	149	12	2	91.411	3.35e-53
CAJHJB010000462.1	75	78.7	42	0	0	100.000	7.68e-10
CAJHJB010000462.1	75	78.7	42	0	0	100.000	7.68e-10
CAJHJB010000462.1	75	78.7	42	0	0	100.000	7.68e-10
CAJHJB010000462.1	75	78.7	42	0	0	100.000	7.68e-10
CAJHJB010000461.1	75	1860	1319	117	31	89.911	0.0
CAJHJB010000461.1	75	601	366	18	2	94.819	3.69e-167
CAJHJB010000461.1	75	222	149	12	2	91.411	3.35e-53
CAJHJB010000461.1	75	78.7	42	0	0	100.000	7.68e-10
CAJHJB010000458.1	75	1860	1319	117	31	89.911	0.0
CAJHJB010000458.1	75	1831	1314	119	34	89.571	0.0
CAJHJB010000458.1	75	222	142	11	0	92.810	3.35e-53
CAJHJB010000458.1	75	222	142	11	0	92.810	3.35e-53
CAJHJB010000458.1	75	78.7	42	0	0	100.000	7.68e-10
CAJHJB010000458.1	75	78.7	42	0	0	100.000	7.68e-10
CAJHJB010000454.1	75	1860	1319	117	31	89.911	0.0
CAJHJB010000454.1	75	1291	971	101	28	88.273	0.0
CAJHJB010000454.1	75	222	142	11	0	92.810	3.35e-53
CAJHJB010000454.1	75	222	142	11	0	92.810	3.35e-53
CAJHJB010000454.1	75	78.7	42	0	0	100.000	7.68e-10
CAJHJB010000454.1	75	78.7	42	0	0	100.000	7.68e-10
CAJHJB010000422.1	75	1860	1319	117	31	89.911	0.0
CAJHJB010000422.1	75	1007	597	22	3	95.981	0.0
CAJHJB010000422.1	75	222	142	11	0	92.810	3.35e-53
CAJHJB010000422.1	75	78.7	42	0	0	100.000	7.68e-10
CAJHJB010000407.1	75	1860	1319	117	31	89.911	0.0
CAJHJB010000407.1	75	889	745	102	24	85.534	0.0
CAJHJB010000407.1	75	222	149	12	2	91.411	3.35e-53
CAJHJB010000407.1	75	222	149	12	2	91.411	3.35e-53
CAJHJB010000407.1	75	78.7	42	0	0	100.000	7.68e-10
CAJHJB010000407.1	75	78.7	42	0	0	100.000	7.68e-10
CAJHJB010000404.1	75	1860	1319	117	31	89.911	0.0
CAJHJB010000404.1	75	1831	1314	119	34	89.571	0.0
CAJHJB010000404.1	75	616	543	81	19	84.448	1.32e-171
CAJHJB010000404.1	75	222	149	12	2	91.411	3.35e-53
CAJHJB010000404.1	75	222	142	11	0	92.810	3.35e-53
CAJHJB010000404.1	75	217	149	12	3	90.854	1.56e-51
CAJHJB010000404.1	75	78.7	42	0	0	100.000	7.68e-10
CAJHJB010000404.1	75	78.7	42	0	0	100.000	7.68e-10
CAJHJB010000391.1	75	1860	1319	117	31	89.911	0.0
CAJHJB010000391.1	75	1855	1318	117	32	89.843	0.0
CAJHJB010000391.1	75	1855	1318	118	31	89.843	0.0
CAJHJB010000391.1	75	1845	1317	119	32	89.714	0.0
CAJHJB010000391.1	75	222	149	12	2	91.411	3.35e-53
CAJHJB010000391.1	75	222	149	12	2	91.411	3.35e-53
CAJHJB010000391.1	75	222	149	12	2	91.411	3.35e-53
CAJHJB010000391.1	75	222	149	12	2	91.411	3.35e-53
CAJHJB010000391.1	75	78.7	42	0	0	100.000	7.68e-10
CAJHJB010000391.1	75	78.7	42	0	0	100.000	7.68e-10
CAJHJB010000391.1	75	78.7	42	0	0	100.000	7.68e-10
CAJHJB010000391.1	75	78.7	42	0	0	100.000	7.68e-10
CAJHJB010000387.1	75	1860	1318	118	30	89.905	0.0
CAJHJB010000387.1	75	1855	1318	118	31	89.843	0.0
CAJHJB010000387.1	75	1855	1318	118	31	89.843	0.0
CAJHJB010000387.1	75	1186	753	44	9	93.424	0.0
CAJHJB010000387.1	75	222	149	12	2	91.411	3.35e-53
CAJHJB010000387.1	75	222	142	11	0	92.810	3.35e-53
CAJHJB010000387.1	75	222	142	11	0	92.810	3.35e-53
CAJHJB010000387.1	75	78.7	42	0	0	100.000	7.68e-10
CAJHJB010000387.1	75	78.7	42	0	0	100.000	7.68e-10
CAJHJB010000387.1	75	78.7	42	0	0	100.000	7.68e-10
CAJHJB010000371.1	75	1860	1319	117	31	89.911	0.0
CAJHJB010000371.1	75	1860	1319	117	31	89.911	0.0
CAJHJB010000371.1	75	222	142	11	0	92.810	3.35e-53
CAJHJB010000371.1	75	222	142	11	0	92.810	3.35e-53
CAJHJB010000371.1	75	78.7	42	0	0	100.000	7.68e-10
CAJHJB010000371.1	75	78.7	42	0	0	100.000	7.68e-10
CAJHJB010000367.1	75	1860	1319	117	31	89.911	0.0
CAJHJB010000367.1	75	1855	1318	117	32	89.843	0.0
CAJHJB010000367.1	75	222	142	11	0	92.810	3.35e-53
CAJHJB010000367.1	75	78.7	42	0	0	100.000	7.68e-10
CAJHJB010000367.1	75	78.7	42	0	0	100.000	7.68e-10
CAJHJB010000348.1	75	1860	1319	117	31	89.911	0.0
CAJHJB010000348.1	75	1820	1312	121	34	89.434	0.0
CAJHJB010000348.1	75	1306	944	82	29	89.479	0.0
CAJHJB010000348.1	75	614	556	77	28	84.115	4.73e-171
CAJHJB010000348.1	75	222	149	12	2	91.411	3.35e-53
CAJHJB010000348.1	75	222	142	11	0	92.810	3.35e-53
CAJHJB010000348.1	75	222	142	11	0	92.810	3.35e-53
CAJHJB010000348.1	75	78.7	42	0	0	100.000	7.68e-10
CAJHJB010000348.1	75	78.7	42	0	0	100.000	7.68e-10
CAJHJB010000348.1	75	78.7	42	0	0	100.000	7.68e-10
CAJHJB010000294.1	75	1860	1319	117	31	89.911	0.0
CAJHJB010000294.1	75	1842	1317	116	35	89.714	0.0
CAJHJB010000294.1	75	222	142	11	0	92.810	3.35e-53
CAJHJB010000294.1	75	220	142	10	1	92.810	1.21e-52
CAJHJB010000294.1	75	78.7	42	0	0	100.000	7.68e-10
CAJHJB010000294.1	75	69.4	42	0	2	95.455	4.62e-07
CAJHJB010000257.1	75	1860	1319	117	31	89.911	0.0
CAJHJB010000257.1	75	1834	1315	116	36	89.639	0.0
CAJHJB010000257.1	75	222	142	11	0	92.810	3.35e-53
CAJHJB010000257.1	75	222	142	11	0	92.810	3.35e-53
CAJHJB010000257.1	75	78.7	42	0	0	100.000	7.68e-10
CAJHJB010000257.1	75	78.7	42	0	0	100.000	7.68e-10
CAJHJB010000191.1	75	1860	1319	116	32	89.911	0.0
CAJHJB010000191.1	75	222	149	12	2	91.411	3.35e-53
CAJHJB010000191.1	75	78.7	42	0	0	100.000	7.68e-10
CAJHJB010000167.1	75	1860	1319	117	31	89.911	0.0
CAJHJB010000167.1	75	1821	1304	120	31	89.622	0.0
CAJHJB010000167.1	75	1725	1315	119	57	88.196	0.0
CAJHJB010000167.1	75	222	149	12	2	91.411	3.35e-53
CAJHJB010000167.1	75	222	149	12	2	91.411	3.35e-53
CAJHJB010000167.1	75	222	149	12	2	91.411	3.35e-53
CAJHJB010000167.1	75	78.7	42	0	0	100.000	7.68e-10
CAJHJB010000167.1	75	78.7	42	0	0	100.000	7.68e-10
CAJHJB010000167.1	75	73.1	41	1	0	97.619	3.57e-08
CAJHJB010000159.1	75	1860	1319	117	31	89.911	0.0
CAJHJB010000159.1	75	1855	1318	118	31	89.843	0.0
CAJHJB010000159.1	75	222	142	11	0	92.810	3.35e-53
CAJHJB010000159.1	75	78.7	42	0	0	100.000	7.68e-10
CAJHJB010000610.1	75	1857	1318	119	30	89.843	0.0
CAJHJB010000610.1	75	222	142	11	0	92.810	3.35e-53
CAJHJB010000610.1	75	78.7	42	0	0	100.000	7.68e-10
CAJHJB010000918.1	75	1855	1318	118	31	89.843	0.0
CAJHJB010000918.1	75	222	149	12	2	91.411	3.35e-53
CAJHJB010000918.1	75	78.7	42	0	0	100.000	7.68e-10
CAJHJB010000914.1	75	1855	1318	118	31	89.843	0.0
CAJHJB010000914.1	75	222	142	11	0	92.810	3.35e-53
CAJHJB010000914.1	75	78.7	42	0	0	100.000	7.68e-10
CAJHJB010000913.1	75	1855	1318	118	31	89.843	0.0
CAJHJB010000913.1	75	222	142	11	0	92.810	3.35e-53
CAJHJB010000913.1	75	78.7	42	0	0	100.000	7.68e-10
CAJHJB010000900.1	75	1855	1318	118	31	89.843	0.0
CAJHJB010000900.1	75	222	149	12	2	91.411	3.35e-53
CAJHJB010000900.1	75	78.7	42	0	0	100.000	7.68e-10
CAJHJB010000897.1	75	1855	1318	118	31	89.843	0.0
CAJHJB010000897.1	75	222	142	11	0	92.810	3.35e-53
CAJHJB010000897.1	75	78.7	42	0	0	100.000	7.68e-10
CAJHJB010000894.1	73	1855	1318	118	31	89.843	0.0
CAJHJB010000894.1	73	222	149	12	2	91.411	3.35e-53
CAJHJB010000893.1	75	1855	1318	118	31	89.843	0.0
CAJHJB010000893.1	75	222	149	12	2	91.411	3.35e-53
CAJHJB010000893.1	75	78.7	42	0	0	100.000	7.68e-10
CAJHJB010000892.1	75	1855	1318	118	31	89.843	0.0
CAJHJB010000892.1	75	222	142	11	0	92.810	3.35e-53
CAJHJB010000892.1	75	78.7	42	0	0	100.000	7.68e-10
CAJHJB010000876.1	75	1855	1318	117	32	89.843	0.0
CAJHJB010000876.1	75	222	142	11	0	92.810	3.35e-53
CAJHJB010000876.1	75	78.7	42	0	0	100.000	7.68e-10
CAJHJB010000873.1	73	1855	1318	118	31	89.843	0.0
CAJHJB010000873.1	73	222	149	12	2	91.411	3.35e-53
CAJHJB010000866.1	75	1855	1318	118	31	89.843	0.0
CAJHJB010000866.1	75	222	149	12	2	91.411	3.35e-53
CAJHJB010000866.1	75	78.7	42	0	0	100.000	7.68e-10
CAJHJB010000836.1	75	1855	1318	117	32	89.843	0.0
CAJHJB010000836.1	75	217	148	13	2	90.798	1.56e-51
CAJHJB010000836.1	75	78.7	42	0	0	100.000	7.68e-10
CAJHJB010000808.1	75	1855	1318	118	31	89.843	0.0
CAJHJB010000808.1	75	222	142	11	0	92.810	3.35e-53
CAJHJB010000808.1	75	78.7	42	0	0	100.000	7.68e-10
CAJHJB010000800.1	75	1855	1318	118	31	89.843	0.0
CAJHJB010000800.1	75	222	142	11	0	92.810	3.35e-53
CAJHJB010000800.1	75	78.7	42	0	0	100.000	7.68e-10
CAJHJB010000774.1	75	1855	1318	118	31	89.843	0.0
CAJHJB010000774.1	75	222	142	11	0	92.810	3.35e-53
CAJHJB010000774.1	75	78.7	42	0	0	100.000	7.68e-10
CAJHJB010000773.1	75	1855	1318	118	31	89.843	0.0
CAJHJB010000773.1	75	1812	1310	122	34	89.359	0.0
CAJHJB010000773.1	75	222	142	11	0	92.810	3.35e-53
CAJHJB010000773.1	75	110	68	3	1	94.444	2.72e-19
CAJHJB010000773.1	75	78.7	42	0	0	100.000	7.68e-10
CAJHJB010000773.1	75	75.0	40	0	0	100.000	9.93e-09
CAJHJB010000754.1	75	1855	1318	118	31	89.843	0.0
CAJHJB010000754.1	75	222	142	11	0	92.810	3.35e-53
CAJHJB010000754.1	75	78.7	42	0	0	100.000	7.68e-10
CAJHJB010000746.1	75	1855	1318	118	31	89.843	0.0
CAJHJB010000746.1	75	222	142	11	0	92.810	3.35e-53
CAJHJB010000746.1	75	78.7	42	0	0	100.000	7.68e-10
CAJHJB010000741.1	75	1855	1318	118	31	89.843	0.0
CAJHJB010000741.1	75	222	142	11	0	92.810	3.35e-53
CAJHJB010000741.1	75	78.7	42	0	0	100.000	7.68e-10
CAJHJB010000732.1	75	1855	1318	118	31	89.843	0.0
CAJHJB010000732.1	75	222	142	11	0	92.810	3.35e-53
CAJHJB010000732.1	75	78.7	42	0	0	100.000	7.68e-10
CAJHJB010000722.1	75	1855	1318	118	31	89.843	0.0
CAJHJB010000722.1	75	222	149	12	2	91.411	3.35e-53
CAJHJB010000722.1	75	78.7	42	0	0	100.000	7.68e-10
CAJHJB010000717.1	75	1855	1318	117	32	89.843	0.0
CAJHJB010000717.1	75	222	142	11	0	92.810	3.35e-53
CAJHJB010000717.1	75	78.7	42	0	0	100.000	7.68e-10
CAJHJB010000710.1	75	1855	1318	117	32	89.843	0.0
CAJHJB010000710.1	75	1753	1262	115	33	89.504	0.0
CAJHJB010000710.1	75	682	412	20	1	95.150	0.0
CAJHJB010000710.1	75	222	142	11	0	92.810	3.35e-53
CAJHJB010000710.1	75	222	149	12	2	91.411	3.35e-53
CAJHJB010000710.1	75	78.7	42	0	0	100.000	7.68e-10
CAJHJB010000708.1	75	1855	1318	118	31	89.843	0.0
CAJHJB010000708.1	75	222	149	12	2	91.411	3.35e-53
CAJHJB010000708.1	75	78.7	42	0	0	100.000	7.68e-10
CAJHJB010000697.1	75	1855	1318	118	31	89.843	0.0
CAJHJB010000697.1	75	222	142	11	0	92.810	3.35e-53
CAJHJB010000697.1	75	78.7	42	0	0	100.000	7.68e-10
CAJHJB010000684.1	75	1855	1318	118	31	89.843	0.0
CAJHJB010000684.1	75	222	142	11	0	92.810	3.35e-53
CAJHJB010000684.1	75	78.7	42	0	0	100.000	7.68e-10
CAJHJB010000682.1	75	1855	1318	118	31	89.843	0.0
CAJHJB010000682.1	75	222	142	11	0	92.810	3.35e-53
CAJHJB010000682.1	75	78.7	42	0	0	100.000	7.68e-10
CAJHJB010000671.1	75	1855	1318	118	31	89.843	0.0
CAJHJB010000671.1	75	252	180	18	3	89.552	4.28e-62
CAJHJB010000671.1	75	222	149	12	2	91.411	3.35e-53
CAJHJB010000671.1	75	78.7	42	0	0	100.000	7.68e-10
CAJHJB010000664.1	75	1855	1318	117	32	89.843	0.0
CAJHJB010000664.1	75	222	142	11	0	92.810	3.35e-53
CAJHJB010000664.1	75	78.7	42	0	0	100.000	7.68e-10
CAJHJB010000663.1	75	1855	1318	118	31	89.843	0.0
CAJHJB010000663.1	75	222	142	11	0	92.810	3.35e-53
CAJHJB010000663.1	75	78.7	42	0	0	100.000	7.68e-10
CAJHJB010000646.1	75	1855	1318	118	31	89.843	0.0
CAJHJB010000646.1	75	1855	1318	118	31	89.843	0.0
CAJHJB010000646.1	75	1847	1317	116	34	89.775	0.0
CAJHJB010000646.1	75	222	142	11	0	92.810	3.35e-53
CAJHJB010000646.1	75	222	149	12	2	91.411	3.35e-53
CAJHJB010000646.1	75	222	149	12	2	91.411	3.35e-53
CAJHJB010000646.1	75	78.7	42	0	0	100.000	7.68e-10
CAJHJB010000646.1	75	78.7	42	0	0	100.000	7.68e-10
CAJHJB010000646.1	75	78.7	42	0	0	100.000	7.68e-10
CAJHJB010000638.1	75	1855	1318	118	31	89.843	0.0
CAJHJB010000638.1	75	222	142	11	0	92.810	3.35e-53
CAJHJB010000638.1	75	78.7	42	0	0	100.000	7.68e-10
CAJHJB010000633.1	75	1855	1318	118	31	89.843	0.0
CAJHJB010000633.1	75	222	142	11	0	92.810	3.35e-53
CAJHJB010000633.1	75	78.7	42	0	0	100.000	7.68e-10
CAJHJB010000617.1	75	1855	1318	118	31	89.843	0.0
CAJHJB010000617.1	75	1722	1233	109	33	89.673	0.0
CAJHJB010000617.1	75	222	149	12	2	91.411	3.35e-53
CAJHJB010000617.1	75	222	149	12	2	91.411	3.35e-53
CAJHJB010000617.1	75	78.7	42	0	0	100.000	7.68e-10
CAJHJB010000617.1	75	78.7	42	0	0	100.000	7.68e-10
CAJHJB010000594.1	75	1855	1318	118	31	89.843	0.0
CAJHJB010000594.1	75	1855	1318	117	32	89.843	0.0
CAJHJB010000594.1	75	1844	1316	120	31	89.707	0.0
CAJHJB010000594.1	75	230	152	14	0	91.566	2.00e-55
CAJHJB010000594.1	75	222	149	12	2	91.411	3.35e-53
CAJHJB010000594.1	75	222	142	11	0	92.810	3.35e-53
CAJHJB010000594.1	75	222	142	11	0	92.810	3.35e-53
CAJHJB010000594.1	75	222	142	11	0	92.810	3.35e-53
CAJHJB010000594.1	75	78.7	42	0	0	100.000	7.68e-10
CAJHJB010000594.1	75	78.7	42	0	0	100.000	7.68e-10
CAJHJB010000594.1	75	78.7	42	0	0	100.000	7.68e-10
CAJHJB010000594.1	75	78.7	42	0	0	100.000	7.68e-10
CAJHJB010000576.1	75	1855	1318	118	31	89.843	0.0
CAJHJB010000576.1	75	1844	1317	117	34	89.714	0.0
CAJHJB010000576.1	75	604	536	83	17	84.277	2.85e-168
CAJHJB010000576.1	75	222	142	11	0	92.810	3.35e-53
CAJHJB010000576.1	75	222	149	12	2	91.411	3.35e-53
CAJHJB010000576.1	75	217	141	12	0	92.157	1.56e-51
CAJHJB010000576.1	75	78.7	42	0	0	100.000	7.68e-10
CAJHJB010000576.1	75	78.7	42	0	0	100.000	7.68e-10
CAJHJB010000576.1	75	78.7	42	0	0	100.000	7.68e-10
CAJHJB010000548.1	75	1855	1318	118	31	89.843	0.0
CAJHJB010000548.1	75	222	149	12	2	91.411	3.35e-53
CAJHJB010000548.1	75	78.7	42	0	0	100.000	7.68e-10
CAJHJB010000542.1	75	1855	1318	118	31	89.843	0.0
CAJHJB010000542.1	75	1849	1317	118	32	89.775	0.0
CAJHJB010000542.1	75	222	142	11	0	92.810	3.35e-53
CAJHJB010000542.1	75	222	142	11	0	92.810	3.35e-53
CAJHJB010000542.1	75	78.7	42	0	0	100.000	7.68e-10
CAJHJB010000542.1	75	75.0	40	0	0	100.000	9.93e-09
CAJHJB010000541.1	75	1855	1318	118	31	89.843	0.0
CAJHJB010000541.1	75	222	149	12	2	91.411	3.35e-53
CAJHJB010000541.1	75	78.7	42	0	0	100.000	7.68e-10
CAJHJB010000538.1	75	1855	1318	118	31	89.843	0.0
CAJHJB010000538.1	75	311	201	15	1	92.627	6.96e-80
CAJHJB010000538.1	75	222	142	11	0	92.810	3.35e-53
CAJHJB010000538.1	75	78.7	42	0	0	100.000	7.68e-10
CAJHJB010000531.1	75	1855	1318	118	31	89.843	0.0
CAJHJB010000531.1	75	222	142	11	0	92.810	3.35e-53
CAJHJB010000531.1	75	78.7	42	0	0	100.000	7.68e-10
CAJHJB010000529.1	75	1855	1318	118	31	89.843	0.0
CAJHJB010000529.1	75	1842	1316	118	33	89.707	0.0
CAJHJB010000529.1	75	1825	1313	120	34	89.502	0.0
CAJHJB010000529.1	75	222	142	11	0	92.810	3.35e-53
CAJHJB010000529.1	75	222	142	11	0	92.810	3.35e-53
CAJHJB010000529.1	75	217	142	11	1	92.208	1.56e-51
CAJHJB010000529.1	75	78.7	42	0	0	100.000	7.68e-10
CAJHJB010000529.1	75	78.7	42	0	0	100.000	7.68e-10
CAJHJB010000529.1	75	78.7	42	0	0	100.000	7.68e-10
CAJHJB010000528.1	75	1855	1318	118	31	89.843	0.0
CAJHJB010000528.1	75	1836	1315	118	34	89.639	0.0
CAJHJB010000528.1	75	222	142	11	0	92.810	3.35e-53
CAJHJB010000528.1	75	222	142	11	0	92.810	3.35e-53
CAJHJB010000528.1	75	78.7	42	0	0	100.000	7.68e-10
CAJHJB010000528.1	75	78.7	42	0	0	100.000	7.68e-10
CAJHJB010000516.1	75	1855	1318	118	31	89.843	0.0
CAJHJB010000516.1	75	1845	1317	119	32	89.714	0.0
CAJHJB010000516.1	75	222	142	11	0	92.810	3.35e-53
CAJHJB010000516.1	75	78.7	42	0	0	100.000	7.68e-10
CAJHJB010000511.1	75	1855	1318	118	31	89.843	0.0
CAJHJB010000511.1	75	231	143	9	0	94.079	5.57e-56
CAJHJB010000511.1	75	222	149	12	2	91.411	3.35e-53
CAJHJB010000511.1	75	222	149	12	2	91.411	3.35e-53
CAJHJB010000511.1	75	78.7	42	0	0	100.000	7.68e-10
CAJHJB010000511.1	75	78.7	42	0	0	100.000	7.68e-10
CAJHJB010000508.1	75	1855	1318	118	31	89.843	0.0
CAJHJB010000508.1	75	1834	1316	120	33	89.585	0.0
CAJHJB010000508.1	75	222	149	12	2	91.411	3.35e-53
CAJHJB010000508.1	75	222	142	11	0	92.810	3.35e-53
CAJHJB010000508.1	75	78.7	42	0	0	100.000	7.68e-10
CAJHJB010000508.1	75	78.7	42	0	0	100.000	7.68e-10
CAJHJB010000505.1	75	1855	1318	118	31	89.843	0.0
CAJHJB010000505.1	75	1855	1319	116	33	89.850	0.0
CAJHJB010000505.1	75	1341	959	80	29	89.794	0.0
CAJHJB010000505.1	75	780	647	86	21	85.809	0.0
CAJHJB010000505.1	75	575	442	54	9	87.525	2.23e-159
CAJHJB010000505.1	75	222	149	12	2	91.411	3.35e-53
CAJHJB010000505.1	75	222	149	12	2	91.411	3.35e-53
CAJHJB010000505.1	75	222	142	11	0	92.810	3.35e-53
CAJHJB010000505.1	75	78.7	42	0	0	100.000	7.68e-10
CAJHJB010000505.1	75	78.7	42	0	0	100.000	7.68e-10
CAJHJB010000505.1	75	78.7	42	0	0	100.000	7.68e-10
CAJHJB010000486.1	75	1855	1318	118	31	89.843	0.0
CAJHJB010000486.1	75	1844	1316	119	32	89.707	0.0
CAJHJB010000486.1	75	1478	1041	84	29	90.208	0.0
CAJHJB010000486.1	75	222	149	12	2	91.411	3.35e-53
CAJHJB010000486.1	75	222	142	11	0	92.810	3.35e-53
CAJHJB010000486.1	75	78.7	42	0	0	100.000	7.68e-10
CAJHJB010000486.1	75	75.0	40	0	0	100.000	9.93e-09
CAJHJB010000475.1	75	1855	1318	118	31	89.843	0.0
CAJHJB010000475.1	75	1454	1042	81	37	89.828	0.0
CAJHJB010000475.1	75	222	149	12	2	91.411	3.35e-53
CAJHJB010000475.1	75	78.7	42	0	0	100.000	7.68e-10
CAJHJB010000460.1	75	1855	1318	118	31	89.843	0.0
CAJHJB010000460.1	75	1831	1314	120	33	89.571	0.0
CAJHJB010000460.1	75	1626	1172	107	31	89.466	0.0
CAJHJB010000460.1	75	222	149	12	2	91.411	3.35e-53
CAJHJB010000460.1	75	222	142	11	0	92.810	3.35e-53
CAJHJB010000460.1	75	217	146	13	1	91.250	1.56e-51
CAJHJB010000460.1	75	78.7	42	0	0	100.000	7.68e-10
CAJHJB010000460.1	75	78.7	42	0	0	100.000	7.68e-10
CAJHJB010000456.1	75	1855	1318	118	31	89.843	0.0
CAJHJB010000456.1	75	1820	1312	121	34	89.434	0.0
CAJHJB010000456.1	75	222	142	11	0	92.810	3.35e-53
CAJHJB010000456.1	75	222	142	11	0	92.810	3.35e-53
CAJHJB010000456.1	75	78.7	42	0	0	100.000	7.68e-10
CAJHJB010000456.1	75	78.7	42	0	0	100.000	7.68e-10
CAJHJB010000447.1	75	1855	1318	118	31	89.843	0.0
CAJHJB010000447.1	75	1855	1318	118	31	89.843	0.0
CAJHJB010000447.1	75	1823	1312	120	34	89.495	0.0
CAJHJB010000447.1	75	222	149	12	2	91.411	3.35e-53
CAJHJB010000447.1	75	222	149	12	2	91.411	3.35e-53
CAJHJB010000447.1	75	222	142	11	0	92.810	3.35e-53
CAJHJB010000447.1	75	78.7	42	0	0	100.000	7.68e-10
CAJHJB010000447.1	75	78.7	42	0	0	100.000	7.68e-10
CAJHJB010000447.1	75	78.7	42	0	0	100.000	7.68e-10
CAJHJB010000442.1	75	1855	1318	118	31	89.843	0.0
CAJHJB010000442.1	75	1832	1315	120	33	89.578	0.0
CAJHJB010000442.1	75	222	149	12	2	91.411	3.35e-53
CAJHJB010000442.1	75	222	149	12	2	91.411	3.35e-53
CAJHJB010000442.1	75	78.7	42	0	0	100.000	7.68e-10
CAJHJB010000442.1	75	78.7	42	0	0	100.000	7.68e-10
CAJHJB010000414.1	75	1855	1318	118	31	89.843	0.0
CAJHJB010000414.1	75	231	173	15	7	88.718	5.57e-56
CAJHJB010000414.1	75	222	142	11	0	92.810	3.35e-53
CAJHJB010000414.1	75	222	142	11	0	92.810	3.35e-53
CAJHJB010000414.1	75	78.7	42	0	0	100.000	7.68e-10
CAJHJB010000414.1	75	78.7	42	0	0	100.000	7.68e-10
CAJHJB010000408.1	75	1855	1318	118	31	89.843	0.0
CAJHJB010000408.1	75	1847	1316	118	32	89.768	0.0
CAJHJB010000408.1	75	1844	1316	119	32	89.707	0.0
CAJHJB010000408.1	75	1844	1316	120	31	89.707	0.0
CAJHJB010000408.1	75	588	481	64	14	86.047	2.87e-163
CAJHJB010000408.1	75	222	142	11	0	92.810	3.35e-53
CAJHJB010000408.1	75	222	142	11	0	92.810	3.35e-53
CAJHJB010000408.1	75	222	149	12	2	91.411	3.35e-53
CAJHJB010000408.1	75	222	149	12	2	91.411	3.35e-53
CAJHJB010000408.1	75	217	141	12	0	92.157	1.56e-51
CAJHJB010000408.1	75	78.7	42	0	0	100.000	7.68e-10
CAJHJB010000408.1	75	78.7	42	0	0	100.000	7.68e-10
CAJHJB010000408.1	75	78.7	42	0	0	100.000	7.68e-10
CAJHJB010000408.1	75	78.7	42	0	0	100.000	7.68e-10
CAJHJB010000408.1	75	78.7	42	0	0	100.000	7.68e-10
CAJHJB010000398.1	75	1855	1318	118	31	89.843	0.0
CAJHJB010000398.1	75	1842	1317	115	36	89.714	0.0
CAJHJB010000398.1	75	222	142	11	0	92.810	3.35e-53
CAJHJB010000398.1	75	217	141	12	0	92.157	1.56e-51
CAJHJB010000398.1	75	78.7	42	0	0	100.000	7.68e-10
CAJHJB010000398.1	75	78.7	42	0	0	100.000	7.68e-10
CAJHJB010000380.1	75	1855	1318	118	31	89.843	0.0
CAJHJB010000380.1	75	1838	1315	120	32	89.639	0.0
CAJHJB010000380.1	75	1838	1315	120	32	89.639	0.0
CAJHJB010000380.1	75	222	149	12	2	91.411	3.35e-53
CAJHJB010000380.1	75	215	141	11	1	92.157	5.61e-51
CAJHJB010000380.1	75	215	148	12	3	90.798	5.61e-51
CAJHJB010000380.1	75	78.7	42	0	0	100.000	7.68e-10
CAJHJB010000380.1	75	78.7	42	0	0	100.000	7.68e-10
CAJHJB010000380.1	75	78.7	42	0	0	100.000	7.68e-10
CAJHJB010000364.1	75	1855	1318	118	31	89.843	0.0
CAJHJB010000364.1	75	1855	1318	117	32	89.843	0.0
CAJHJB010000364.1	75	1844	1317	118	33	89.714	0.0
CAJHJB010000364.1	75	222	142	11	0	92.810	3.35e-53
CAJHJB010000364.1	75	222	142	11	0	92.810	3.35e-53
CAJHJB010000364.1	75	222	149	12	2	91.411	3.35e-53
CAJHJB010000364.1	75	78.7	42	0	0	100.000	7.68e-10
CAJHJB010000364.1	75	78.7	42	0	0	100.000	7.68e-10
CAJHJB010000364.1	75	78.7	42	0	0	100.000	7.68e-10
CAJHJB010000316.1	75	1855	1318	118	31	89.843	0.0
CAJHJB010000316.1	75	1818	1312	120	35	89.434	0.0
CAJHJB010000316.1	75	222	142	11	0	92.810	3.35e-53
CAJHJB010000316.1	75	222	142	11	0	92.810	3.35e-53
CAJHJB010000316.1	75	78.7	42	0	0	100.000	7.68e-10
CAJHJB010000316.1	75	78.7	42	0	0	100.000	7.68e-10
CAJHJB010000307.1	75	1855	1318	118	31	89.843	0.0
CAJHJB010000307.1	75	1855	1318	118	31	89.843	0.0
CAJHJB010000307.1	75	222	149	12	2	91.411	3.35e-53
CAJHJB010000307.1	75	222	149	12	2	91.411	3.35e-53
CAJHJB010000307.1	75	78.7	42	0	0	100.000	7.68e-10
CAJHJB010000307.1	75	78.7	42	0	0	100.000	7.68e-10
CAJHJB010000275.1	75	1855	1318	118	31	89.843	0.0
CAJHJB010000275.1	75	1855	1318	118	31	89.843	0.0
CAJHJB010000275.1	75	1825	1314	118	36	89.510	0.0
CAJHJB010000275.1	75	1810	1311	124	33	89.305	0.0
CAJHJB010000275.1	75	564	397	42	3	89.819	4.84e-156
CAJHJB010000275.1	75	222	142	11	0	92.810	3.35e-53
CAJHJB010000275.1	75	222	149	12	2	91.411	3.35e-53
CAJHJB010000275.1	75	222	142	11	0	92.810	3.35e-53
CAJHJB010000275.1	75	222	142	11	0	92.810	3.35e-53
CAJHJB010000275.1	75	222	142	11	0	92.810	3.35e-53
CAJHJB010000275.1	75	78.7	42	0	0	100.000	7.68e-10
CAJHJB010000275.1	75	78.7	42	0	0	100.000	7.68e-10
CAJHJB010000275.1	75	78.7	42	0	0	100.000	7.68e-10
CAJHJB010000275.1	75	78.7	42	0	0	100.000	7.68e-10
CAJHJB010000275.1	75	78.7	42	0	0	100.000	7.68e-10
CAJHJB010000274.1	75	1855	1318	118	31	89.843	0.0
CAJHJB010000274.1	75	217	141	12	0	92.157	1.56e-51
CAJHJB010000274.1	75	78.7	42	0	0	100.000	7.68e-10
CAJHJB010000225.1	75	1855	1318	118	31	89.843	0.0
CAJHJB010000225.1	75	1849	1318	117	33	89.782	0.0
CAJHJB010000225.1	75	1816	1314	118	38	89.388	0.0
CAJHJB010000225.1	75	222	142	11	0	92.810	3.35e-53
CAJHJB010000225.1	75	222	142	11	0	92.810	3.35e-53
CAJHJB010000225.1	75	78.7	42	0	0	100.000	7.68e-10
CAJHJB010000225.1	75	78.7	42	0	0	100.000	7.68e-10
CAJHJB010000221.1	75	1855	1318	118	31	89.843	0.0
CAJHJB010000221.1	75	1092	660	33	1	95.101	0.0
CAJHJB010000221.1	75	222	142	11	0	92.810	3.35e-53
CAJHJB010000221.1	75	78.7	42	0	0	100.000	7.68e-10
CAJHJB010000162.1	75	1855	1318	118	31	89.843	0.0
CAJHJB010000162.1	75	1114	721	42	14	92.793	0.0
CAJHJB010000162.1	75	222	142	11	0	92.810	3.35e-53
CAJHJB010000162.1	75	78.7	42	0	0	100.000	7.68e-10
CAJHJB010000146.1	75	1855	1318	117	32	89.843	0.0
CAJHJB010000146.1	75	1273	960	104	25	88.154	0.0
CAJHJB010000146.1	75	1201	934	103	31	87.453	0.0
CAJHJB010000146.1	75	1157	726	40	8	93.798	0.0
CAJHJB010000146.1	75	222	142	11	0	92.810	3.35e-53
CAJHJB010000146.1	75	217	148	13	2	90.798	1.56e-51
CAJHJB010000146.1	75	217	148	13	2	90.798	1.56e-51
CAJHJB010000146.1	75	193	135	14	1	90.000	2.63e-44
CAJHJB010000146.1	75	78.7	42	0	0	100.000	7.68e-10
CAJHJB010000146.1	75	78.7	42	0	0	100.000	7.68e-10
CAJHJB010000146.1	75	78.7	42	0	0	100.000	7.68e-10
CAJHJB010000060.1	75	1855	1318	118	31	89.843	0.0
CAJHJB010000060.1	75	1829	1314	118	35	89.571	0.0
CAJHJB010000060.1	75	1722	1234	112	31	89.615	0.0
CAJHJB010000060.1	75	222	149	12	2	91.411	3.35e-53
CAJHJB010000060.1	75	222	149	12	2	91.411	3.35e-53
CAJHJB010000060.1	75	213	147	11	4	90.741	2.02e-50
CAJHJB010000060.1	75	78.7	42	0	0	100.000	7.68e-10
CAJHJB010000060.1	75	78.7	42	0	0	100.000	7.68e-10
CAJHJB010000060.1	75	78.7	42	0	0	100.000	7.68e-10
MAPW01000073.1	75	1855	1313	122	26	89.870	0.0
MAPW01000073.1	75	1609	1154	109	26	89.527	0.0
MAPW01000073.1	75	222	142	11	0	92.810	3.35e-53
MAPW01000073.1	75	222	142	11	0	92.810	3.35e-53
MAPW01000073.1	75	78.7	42	0	0	100.000	7.68e-10
MAPW01000073.1	75	78.7	42	0	0	100.000	7.68e-10
MAPW01000327.1	75	1855	1313	122	26	89.870	0.0
MAPW01000327.1	75	222	142	11	0	92.810	3.35e-53
MAPW01000327.1	75	78.7	42	0	0	100.000	7.68e-10
MAPW01000312.1	75	1855	1313	122	26	89.870	0.0
MAPW01000312.1	75	1842	1311	122	28	89.733	0.0
MAPW01000312.1	75	989	584	22	2	96.053	0.0
MAPW01000312.1	75	222	142	11	0	92.810	3.35e-53
MAPW01000312.1	75	222	142	11	0	92.810	3.35e-53
MAPW01000312.1	75	78.7	42	0	0	100.000	7.68e-10
MAPW01000312.1	75	78.7	42	0	0	100.000	7.68e-10
MAPW01000285.1	75	1855	1313	122	26	89.870	0.0
MAPW01000285.1	75	1836	1310	124	27	89.665	0.0
MAPW01000285.1	75	1424	1046	106	25	88.870	0.0
MAPW01000285.1	75	222	142	11	0	92.810	3.35e-53
MAPW01000285.1	75	222	142	11	0	92.810	3.35e-53
MAPW01000285.1	75	213	137	11	0	92.568	2.02e-50
MAPW01000285.1	75	78.7	42	0	0	100.000	7.68e-10
MAPW01000285.1	75	78.7	42	0	0	100.000	7.68e-10
MAPW01000285.1	75	78.7	42	0	0	100.000	7.68e-10
RDSH01000014.1	75	1855	1313	122	26	89.870	0.0
RDSH01000014.1	75	222	142	11	0	92.810	3.35e-53
RDSH01000014.1	75	78.7	42	0	0	100.000	7.68e-10
CAJHJB010000911.1	75	1853	1318	116	33	89.843	0.0
CAJHJB010000911.1	75	222	142	11	0	92.810	3.35e-53
CAJHJB010000911.1	75	78.7	42	0	0	100.000	7.68e-10
CAJHJB010000707.1	75	1853	1317	118	31	89.836	0.0
CAJHJB010000707.1	75	1816	1311	124	32	89.366	0.0
CAJHJB010000707.1	75	222	149	12	2	91.411	3.35e-53
CAJHJB010000707.1	75	215	148	12	3	90.798	5.61e-51
CAJHJB010000707.1	75	78.7	42	0	0	100.000	7.68e-10
CAJHJB010000707.1	75	78.7	42	0	0	100.000	7.68e-10
CAJHJB010000852.1	75	1851	1318	118	32	89.782	0.0
CAJHJB010000852.1	75	217	142	11	1	92.208	1.56e-51
CAJHJB010000852.1	75	78.7	42	0	0	100.000	7.68e-10
CAJHJB010000787.1	75	1851	1318	118	32	89.782	0.0
CAJHJB010000787.1	75	222	142	11	0	92.810	3.35e-53
CAJHJB010000787.1	75	78.7	42	0	0	100.000	7.68e-10
CAJHJB010000643.1	75	1851	1318	114	35	89.843	0.0
CAJHJB010000643.1	75	222	142	11	0	92.810	3.35e-53
CAJHJB010000643.1	75	222	142	11	0	92.810	3.35e-53
CAJHJB010000643.1	75	78.7	42	0	0	100.000	7.68e-10
CAJHJB010000643.1	75	78.7	42	0	0	100.000	7.68e-10
CAJHJB010000961.1	75	1849	1317	119	31	89.775	0.0
CAJHJB010000961.1	75	222	142	11	0	92.810	3.35e-53
CAJHJB010000961.1	75	78.7	42	0	0	100.000	7.68e-10
CAJHJB010000927.1	75	1849	1317	119	31	89.775	0.0
CAJHJB010000927.1	75	217	148	13	2	90.798	1.56e-51
CAJHJB010000927.1	75	78.7	42	0	0	100.000	7.68e-10
CAJHJB010000910.1	73	1849	1317	118	32	89.775	0.0
CAJHJB010000910.1	73	222	142	11	0	92.810	3.35e-53
CAJHJB010000907.1	75	1849	1317	119	31	89.775	0.0
CAJHJB010000907.1	75	207	140	10	3	91.503	9.39e-49
CAJHJB010000907.1	75	78.7	42	0	0	100.000	7.68e-10
CAJHJB010000898.1	75	1849	1317	118	32	89.775	0.0
CAJHJB010000898.1	75	220	142	10	1	92.810	1.21e-52
CAJHJB010000898.1	75	78.7	42	0	0	100.000	7.68e-10
CAJHJB010000875.1	75	1849	1316	120	30	89.768	0.0
CAJHJB010000875.1	75	215	141	11	1	92.157	5.61e-51
CAJHJB010000875.1	75	78.7	42	0	0	100.000	7.68e-10
CAJHJB010000869.1	75	1849	1317	119	31	89.775	0.0
CAJHJB010000869.1	75	217	141	12	0	92.157	1.56e-51
CAJHJB010000869.1	75	73.1	41	1	0	97.619	3.57e-08
CAJHJB010000781.1	75	1849	1317	118	32	89.775	0.0
CAJHJB010000781.1	75	222	142	11	0	92.810	3.35e-53
CAJHJB010000781.1	75	78.7	42	0	0	100.000	7.68e-10
CAJHJB010000677.1	75	1849	1317	119	31	89.775	0.0
CAJHJB010000677.1	75	222	142	11	0	92.810	3.35e-53
CAJHJB010000677.1	75	78.7	42	0	0	100.000	7.68e-10
CAJHJB010000670.1	75	1849	1317	118	32	89.775	0.0
CAJHJB010000670.1	75	222	142	11	0	92.810	3.35e-53
CAJHJB010000670.1	75	222	142	11	0	92.810	3.35e-53
CAJHJB010000670.1	75	78.7	42	0	0	100.000	7.68e-10
CAJHJB010000666.1	75	1849	1317	119	31	89.775	0.0
CAJHJB010000666.1	75	222	142	11	0	92.810	3.35e-53
CAJHJB010000666.1	75	78.7	42	0	0	100.000	7.68e-10
CAJHJB010000637.1	75	1849	1317	119	31	89.775	0.0
CAJHJB010000637.1	75	222	142	11	0	92.810	3.35e-53
CAJHJB010000637.1	75	78.7	42	0	0	100.000	7.68e-10
CAJHJB010000629.1	75	1849	1317	118	32	89.775	0.0
CAJHJB010000629.1	75	222	149	12	2	91.411	3.35e-53
CAJHJB010000629.1	75	78.7	42	0	0	100.000	7.68e-10
CAJHJB010000621.1	75	1849	1317	119	31	89.775	0.0
CAJHJB010000621.1	75	1709	1212	106	30	89.911	0.0
CAJHJB010000621.1	75	222	142	11	0	92.810	3.35e-53
CAJHJB010000621.1	75	97.1	68	8	0	89.474	2.12e-15
CAJHJB010000621.1	75	78.7	42	0	0	100.000	7.68e-10
CAJHJB010000618.1	75	1849	1317	118	32	89.775	0.0
CAJHJB010000618.1	75	1840	1316	120	32	89.646	0.0
CAJHJB010000618.1	75	222	142	11	0	92.810	3.35e-53
CAJHJB010000618.1	75	222	142	11	0	92.810	3.35e-53
CAJHJB010000618.1	75	78.7	42	0	0	100.000	7.68e-10
CAJHJB010000618.1	75	78.7	42	0	0	100.000	7.68e-10
CAJHJB010000575.1	75	1849	1317	118	32	89.775	0.0
CAJHJB010000575.1	75	872	517	21	1	95.918	0.0
CAJHJB010000575.1	75	222	142	11	0	92.810	3.35e-53
CAJHJB010000575.1	75	78.7	42	0	0	100.000	7.68e-10
CAJHJB010000561.1	75	1849	1317	118	32	89.775	0.0
CAJHJB010000561.1	75	222	149	12	2	91.411	3.35e-53
CAJHJB010000561.1	75	78.7	42	0	0	100.000	7.68e-10
CAJHJB010000540.1	75	1849	1317	119	31	89.775	0.0
CAJHJB010000540.1	75	1849	1317	119	31	89.775	0.0
CAJHJB010000540.1	75	222	142	11	0	92.810	3.35e-53
CAJHJB010000540.1	75	222	142	11	0	92.810	3.35e-53
CAJHJB010000540.1	75	78.7	42	0	0	100.000	7.68e-10
CAJHJB010000540.1	75	78.7	42	0	0	100.000	7.68e-10
CAJHJB010000453.1	75	1849	1317	119	31	89.775	0.0
CAJHJB010000453.1	75	1849	1317	118	32	89.775	0.0
CAJHJB010000453.1	75	1838	1315	120	32	89.639	0.0
CAJHJB010000453.1	75	222	149	12	2	91.411	3.35e-53
CAJHJB010000453.1	75	222	142	11	0	92.810	3.35e-53
CAJHJB010000453.1	75	222	142	11	0	92.810	3.35e-53
CAJHJB010000453.1	75	78.7	42	0	0	100.000	7.68e-10
CAJHJB010000453.1	75	78.7	42	0	0	100.000	7.68e-10
CAJHJB010000453.1	75	73.1	41	1	0	97.619	3.57e-08
CAJHJB010000295.1	75	1849	1317	118	32	89.775	0.0
CAJHJB010000295.1	75	1825	1313	121	33	89.502	0.0
CAJHJB010000295.1	75	1306	981	107	24	88.219	0.0
CAJHJB010000295.1	75	222	142	11	0	92.810	3.35e-53
CAJHJB010000295.1	75	222	142	11	0	92.810	3.35e-53
CAJHJB010000295.1	75	215	141	11	1	92.157	5.61e-51
CAJHJB010000295.1	75	78.7	42	0	0	100.000	7.68e-10
CAJHJB010000295.1	75	78.7	42	0	0	100.000	7.68e-10
CAJHJB010000295.1	75	78.7	42	0	0	100.000	7.68e-10
CAJHJB010000535.1	75	1847	1317	117	33	89.775	0.0
CAJHJB010000535.1	75	1825	1313	121	33	89.502	0.0
CAJHJB010000535.1	75	222	142	11	0	92.810	3.35e-53
CAJHJB010000535.1	75	222	149	12	2	91.411	3.35e-53
CAJHJB010000535.1	75	215	141	11	1	92.157	5.61e-51
CAJHJB010000535.1	75	130	80	5	0	94.118	2.09e-25
CAJHJB010000535.1	75	78.7	42	0	0	100.000	7.68e-10
CAJHJB010000535.1	75	78.7	42	0	0	100.000	7.68e-10
CAJHJB010000535.1	75	78.7	42	0	0	100.000	7.68e-10
CAJHJB010000530.1	75	1847	1317	117	33	89.775	0.0
CAJHJB010000530.1	75	1836	1315	119	33	89.639	0.0
CAJHJB010000530.1	75	1832	1314	121	32	89.571	0.0
CAJHJB010000530.1	75	222	142	11	0	92.810	3.35e-53
CAJHJB010000530.1	75	222	142	11	0	92.810	3.35e-53
CAJHJB010000530.1	75	217	148	13	2	90.798	1.56e-51
CAJHJB010000530.1	75	78.7	42	0	0	100.000	7.68e-10
CAJHJB010000530.1	75	78.7	42	0	0	100.000	7.68e-10
CAJHJB010000530.1	75	78.7	42	0	0	100.000	7.68e-10
CAJHJB010000530.1	75	78.7	42	0	0	100.000	7.68e-10
CAJHJB010000943.1	75	1845	1316	116	34	89.768	0.0
CAJHJB010000943.1	75	222	149	12	2	91.411	3.35e-53
CAJHJB010000943.1	75	78.7	42	0	0	100.000	7.68e-10
LNQT01003237.1	75	1845	1317	119	32	89.714	0.0
LNQT01003237.1	75	222	142	11	0	92.810	3.35e-53
LNQT01003237.1	75	78.7	42	0	0	100.000	7.68e-10
CAJHJB010000949.1	75	1844	1316	119	32	89.707	0.0
CAJHJB010000949.1	75	217	141	12	0	92.157	1.56e-51
CAJHJB010000949.1	75	78.7	42	0	0	100.000	7.68e-10
CAJHJB010000929.1	66	1844	1316	119	32	89.707	0.0
CAJHJB010000920.1	75	1844	1316	120	31	89.707	0.0
CAJHJB010000920.1	75	222	142	11	0	92.810	3.35e-53
CAJHJB010000920.1	75	78.7	42	0	0	100.000	7.68e-10
CAJHJB010000868.1	75	1844	1316	120	31	89.707	0.0
CAJHJB010000868.1	75	222	142	11	0	92.810	3.35e-53
CAJHJB010000868.1	75	78.7	42	0	0	100.000	7.68e-10
CAJHJB010000861.1	75	1844	1316	120	31	89.707	0.0
CAJHJB010000861.1	75	222	149	12	2	91.411	3.35e-53
CAJHJB010000861.1	75	78.7	42	0	0	100.000	7.68e-10
CAJHJB010000818.1	66	1844	1316	119	32	89.707	0.0
CAJHJB010000718.1	75	1844	1316	120	31	89.707	0.0
CAJHJB010000718.1	75	222	142	11	0	92.810	3.35e-53
CAJHJB010000718.1	75	78.7	42	0	0	100.000	7.68e-10
CAJHJB010000626.1	73	1844	1316	119	32	89.707	0.0
CAJHJB010000626.1	73	405	254	16	1	93.727	3.10e-108
CAJHJB010000626.1	73	222	142	11	0	92.810	3.35e-53
CAJHJB010000555.1	75	1844	1316	119	32	89.707	0.0
CAJHJB010000555.1	75	222	142	11	0	92.810	3.35e-53
CAJHJB010000555.1	75	78.7	42	0	0	100.000	7.68e-10
CAJHJB010000420.1	75	1844	1316	119	32	89.707	0.0
CAJHJB010000420.1	75	1831	1315	118	35	89.578	0.0
CAJHJB010000420.1	75	778	650	93	17	85.526	0.0
CAJHJB010000420.1	75	580	442	54	8	87.698	4.80e-161
CAJHJB010000420.1	75	222	142	11	0	92.810	3.35e-53
CAJHJB010000420.1	75	222	142	11	0	92.810	3.35e-53
CAJHJB010000420.1	75	222	142	11	0	92.810	3.35e-53
CAJHJB010000420.1	75	217	148	13	2	90.798	1.56e-51
CAJHJB010000420.1	75	78.7	42	0	0	100.000	7.68e-10
CAJHJB010000420.1	75	78.7	42	0	0	100.000	7.68e-10
CAJHJB010000420.1	75	78.7	42	0	0	100.000	7.68e-10
CAJHJB010000420.1	75	78.7	42	0	0	100.000	7.68e-10
CAJHJB010000921.1	75	1842	1316	118	33	89.707	0.0
CAJHJB010000921.1	75	222	142	11	0	92.810	3.35e-53
CAJHJB010000921.1	75	78.7	42	0	0	100.000	7.68e-10
CAJHJB010000843.1	75	1842	1316	118	33	89.707	0.0
CAJHJB010000843.1	75	222	142	11	0	92.810	3.35e-53
CAJHJB010000843.1	75	78.7	42	0	0	100.000	7.68e-10
CAJHJB010000735.1	75	1842	1316	117	34	89.707	0.0
CAJHJB010000735.1	75	222	142	11	0	92.810	3.35e-53
CAJHJB010000735.1	75	78.7	42	0	0	100.000	7.68e-10
CAJHJB010000654.1	75	1842	1316	118	33	89.707	0.0
CAJHJB010000654.1	75	1827	1313	122	32	89.502	0.0
CAJHJB010000654.1	75	222	142	11	0	92.810	3.35e-53
CAJHJB010000654.1	75	222	142	11	0	92.810	3.35e-53
CAJHJB010000654.1	75	78.7	42	0	0	100.000	7.68e-10
CAJHJB010000654.1	75	78.7	42	0	0	100.000	7.68e-10
BCKX01000014.1	53	1840	1110	48	7	95.279	0.0
CAJHJB010000464.1	75	1840	1316	120	32	89.646	0.0
CAJHJB010000464.1	75	1838	1315	120	32	89.639	0.0
CAJHJB010000464.1	75	1831	1314	114	38	89.632	0.0
CAJHJB010000464.1	75	222	142	11	0	92.810	3.35e-53
CAJHJB010000464.1	75	217	141	12	0	92.157	1.56e-51
CAJHJB010000464.1	75	217	141	12	0	92.157	1.56e-51
CAJHJB010000464.1	75	78.7	42	0	0	100.000	7.68e-10
CAJHJB010000464.1	75	78.7	42	0	0	100.000	7.68e-10
CAJHJB010000464.1	75	78.7	42	0	0	100.000	7.68e-10
CAJHJB010000858.1	75	1838	1315	120	32	89.639	0.0
CAJHJB010000858.1	75	222	142	11	0	92.810	3.35e-53
CAJHJB010000858.1	75	78.7	42	0	0	100.000	7.68e-10
CAJHJB010000837.1	75	1838	1315	120	32	89.639	0.0
CAJHJB010000837.1	75	582	443	54	8	87.723	1.34e-161
CAJHJB010000837.1	75	222	142	11	0	92.810	3.35e-53
CAJHJB010000837.1	75	215	141	11	1	92.157	5.61e-51
CAJHJB010000837.1	75	78.7	42	0	0	100.000	7.68e-10
CAJHJB010000837.1	75	78.7	42	0	0	100.000	7.68e-10
CAJHJB010000792.1	75	1838	1317	116	36	89.653	0.0
CAJHJB010000792.1	75	222	142	11	0	92.810	3.35e-53
CAJHJB010000792.1	75	78.7	42	0	0	100.000	7.68e-10
CAJHJB010000672.1	75	1836	1314	121	31	89.632	0.0
CAJHJB010000672.1	75	222	142	11	0	92.810	3.35e-53
CAJHJB010000672.1	75	78.7	42	0	0	100.000	7.68e-10
CAJHJB010000672.1	75	78.7	42	0	0	100.000	7.68e-10
CAJHJB010000935.1	72	1834	1314	118	34	89.632	0.0
CAJHJB010000935.1	72	169	111	10	0	91.736	4.43e-37
CAJHJB010000951.1	75	1832	1315	119	34	89.578	0.0
CAJHJB010000951.1	75	222	142	11	0	92.810	3.35e-53
CAJHJB010000951.1	75	78.7	42	0	0	100.000	7.68e-10
CAJHJB010000902.1	73	1832	1314	121	32	89.571	0.0
CAJHJB010000902.1	73	222	142	11	0	92.810	3.35e-53
CAJHJB010000662.1	75	1832	1314	122	31	89.571	0.0
CAJHJB010000662.1	75	222	142	11	0	92.810	3.35e-53
CAJHJB010000662.1	75	78.7	42	0	0	100.000	7.68e-10
CAJHJB010000882.1	66	1831	1313	121	32	89.563	0.0
CAJHJB010000624.1	75	1829	1314	122	32	89.510	0.0
CAJHJB010000624.1	75	1334	952	80	28	89.811	0.0
CAJHJB010000624.1	75	385	286	34	4	88.272	4.04e-102
CAJHJB010000624.1	75	222	142	11	0	92.810	3.35e-53
CAJHJB010000624.1	75	222	142	11	0	92.810	3.35e-53
CAJHJB010000624.1	75	78.7	42	0	0	100.000	7.68e-10
CAJHJB010000624.1	75	75.0	40	0	0	100.000	9.93e-09
JAMJXE010000001.1	75	1823	1309	126	28	89.474	0.0
JAMJXE010000001.1	75	1823	1309	126	28	89.474	0.0
JAMJXE010000001.1	75	1823	1309	126	28	89.474	0.0
JAMJXE010000001.1	75	1818	1309	125	30	89.413	0.0
JAMJXE010000001.1	75	1818	1308	127	28	89.405	0.0
JAMJXE010000001.1	75	217	143	8	4	92.258	1.56e-51
JAMJXE010000001.1	75	211	142	9	4	91.613	7.26e-50
JAMJXE010000001.1	75	211	142	9	4	91.613	7.26e-50
JAMJXE010000001.1	75	211	142	9	4	91.613	7.26e-50
JAMJXE010000001.1	75	211	142	9	4	91.613	7.26e-50
JAMJXE010000001.1	75	69.4	37	0	0	100.000	4.62e-07
JAMJXE010000001.1	75	69.4	37	0	0	100.000	4.62e-07
JAMJXE010000001.1	75	69.4	37	0	0	100.000	4.62e-07
JAMJXE010000001.1	75	69.4	37	0	0	100.000	4.62e-07
JAMJXE010000001.1	75	69.4	37	0	0	100.000	4.62e-07
CAJHJB010000928.1	75	1823	1311	122	32	89.488	0.0
CAJHJB010000928.1	75	222	142	11	0	92.810	3.35e-53
CAJHJB010000928.1	75	78.7	42	0	0	100.000	7.68e-10
CAJHJB010000661.1	75	1823	1312	120	34	89.495	0.0
CAJHJB010000661.1	75	1722	1223	108	30	89.860	0.0
CAJHJB010000661.1	75	1092	660	33	1	95.101	0.0
CAJHJB010000661.1	75	222	149	12	2	91.411	3.35e-53
CAJHJB010000661.1	75	222	142	11	0	92.810	3.35e-53
CAJHJB010000661.1	75	78.7	42	0	0	100.000	7.68e-10
CAJHJB010000661.1	75	78.7	42	0	0	100.000	7.68e-10
LAXH01000427.1	75	1818	1305	133	22	89.384	0.0
LAXH01000427.1	75	217	143	8	4	92.258	1.56e-51
LAXH01000427.1	75	69.4	37	0	0	100.000	4.62e-07
MAPW01000366.1	73	1803	1309	119	38	89.291	0.0
MAPW01000366.1	73	206	141	11	3	90.968	3.38e-48
JACGZH010000014.1	74	1796	1308	138	24	88.980	0.0
JACGZH010000014.1	74	1790	1306	141	22	88.904	0.0
JACGZH010000014.1	74	1790	1306	141	22	88.904	0.0
JACGZH010000014.1	74	1777	1307	140	26	88.730	0.0
JACGZH010000014.1	74	1762	1306	141	28	88.542	0.0
JACGZH010000014.1	74	226	146	12	0	92.405	2.59e-54
JACGZH010000014.1	74	226	146	12	0	92.405	2.59e-54
JACGZH010000014.1	74	226	146	12	0	92.405	2.59e-54
JACGZH010000014.1	74	226	146	12	0	92.405	2.59e-54
JACGZH010000014.1	74	226	146	12	0	92.405	2.59e-54
JANEWO010000736.1	74	1794	1304	140	21	89.010	0.0
JANEWO010000736.1	74	233	154	14	0	91.667	1.55e-56
JADCQV010000005.1	74	1794	1304	140	21	89.010	0.0
JADCQV010000005.1	74	233	152	13	0	92.121	1.55e-56
JACGZH010000010.1	74	1790	1306	141	22	88.904	0.0
JACGZH010000010.1	74	1784	1306	141	23	88.844	0.0
JACGZH010000010.1	74	1432	1088	125	25	87.884	0.0
JACGZH010000010.1	74	226	146	12	0	92.405	2.59e-54
JACGZH010000010.1	74	226	146	12	0	92.405	2.59e-54
JACGZH010000010.1	74	226	146	12	0	92.405	2.59e-54
JACGZH010000007.1	73	1790	1302	139	22	88.995	0.0
JACGZH010000007.1	73	226	146	12	0	92.405	2.59e-54
JACGZH010000006.1	74	1790	1306	141	22	88.904	0.0
JACGZH010000006.1	74	1790	1306	141	22	88.904	0.0
JACGZH010000006.1	74	1781	1306	141	24	88.783	0.0
JACGZH010000006.1	74	1720	1303	136	40	88.100	0.0
JACGZH010000006.1	74	226	146	12	0	92.405	2.59e-54
JACGZH010000006.1	74	226	146	12	0	92.405	2.59e-54
JACGZH010000006.1	74	226	146	12	0	92.405	2.59e-54
JACGZH010000006.1	74	226	146	12	0	92.405	2.59e-54
JACGZH010000019.1	74	1790	1306	141	22	88.904	0.0
JACGZH010000019.1	74	1790	1306	141	22	88.904	0.0
JACGZH010000019.1	74	1790	1306	141	22	88.904	0.0
JACGZH010000019.1	74	1406	1027	103	24	88.995	0.0
JACGZH010000019.1	74	226	146	12	0	92.405	2.59e-54
JACGZH010000019.1	74	226	146	12	0	92.405	2.59e-54
JACGZH010000019.1	74	226	146	12	0	92.405	2.59e-54
JACGZH010000018.1	73	1790	1302	139	22	88.995	0.0
JACGZH010000018.1	73	1790	1302	139	22	88.995	0.0
JACGZH010000018.1	73	1790	1302	139	22	88.995	0.0
JACGZH010000018.1	73	226	146	12	0	92.405	2.59e-54
JACGZH010000018.1	73	226	146	12	0	92.405	2.59e-54
JACGZH010000018.1	73	226	146	12	0	92.405	2.59e-54
JACGZH010000015.1	73	1790	1302	139	22	88.995	0.0
JACGZH010000015.1	73	1790	1302	139	22	88.995	0.0
JACGZH010000015.1	73	1790	1302	139	22	88.995	0.0
JACGZH010000015.1	73	1790	1302	139	22	88.995	0.0
JACGZH010000015.1	73	226	146	12	0	92.405	2.59e-54
JACGZH010000015.1	73	226	146	12	0	92.405	2.59e-54
JACGZH010000015.1	73	226	146	12	0	92.405	2.59e-54
JACGZH010000015.1	73	226	146	12	0	92.405	2.59e-54
JACGZH010000015.1	73	226	146	12	0	92.405	2.59e-54
JACGZH010000013.1	73	1790	1302	139	22	88.995	0.0
JACGZH010000013.1	73	1790	1302	139	22	88.995	0.0
JACGZH010000013.1	73	1790	1302	139	22	88.995	0.0
JACGZH010000013.1	73	1790	1302	139	22	88.995	0.0
JACGZH010000013.1	73	1790	1302	139	22	88.995	0.0
JACGZH010000013.1	73	1788	1301	140	21	88.988	0.0
JACGZH010000013.1	73	226	146	12	0	92.405	2.59e-54
JACGZH010000013.1	73	226	146	12	0	92.405	2.59e-54
JACGZH010000013.1	73	226	146	12	0	92.405	2.59e-54
JACGZH010000013.1	73	226	146	12	0	92.405	2.59e-54
JACGZH010000013.1	73	226	146	12	0	92.405	2.59e-54
JACGZH010000013.1	73	226	146	12	0	92.405	2.59e-54
JACGZH010000001.1	74	1790	1306	141	22	88.904	0.0
JACGZH010000001.1	74	1790	1306	141	22	88.904	0.0
JACGZH010000001.1	74	1788	1305	142	21	88.896	0.0
JACGZH010000001.1	74	1770	1305	141	26	88.655	0.0
JACGZH010000001.1	74	1764	1305	141	27	88.595	0.0
JACGZH010000001.1	74	226	146	12	0	92.405	2.59e-54
JACGZH010000001.1	74	226	146	12	0	92.405	2.59e-54
JACGZH010000001.1	74	226	146	12	0	92.405	2.59e-54
JACGZH010000001.1	74	226	146	12	0	92.405	2.59e-54
JACGZH010000001.1	74	226	146	12	0	92.405	2.59e-54
CAJHJB010000840.1	75	1781	1308	118	43	89.040	0.0
CAJHJB010000840.1	75	222	142	11	0	92.810	3.35e-53
CAJHJB010000840.1	75	78.7	42	0	0	100.000	7.68e-10
LOEC01000834.1	75	1775	1314	145	25	88.544	0.0
LOEC01000834.1	75	230	154	15	0	91.124	2.00e-55
BBPU01000016.1	75	1775	1314	145	25	88.544	0.0
BBPU01000016.1	75	1775	1314	145	25	88.544	0.0
BBPU01000016.1	75	230	154	15	0	91.124	2.00e-55
BBPU01000016.1	75	230	154	15	0	91.124	2.00e-55
BBPU01000017.1	75	1775	1314	145	25	88.544	0.0
BBPU01000017.1	75	230	154	15	0	91.124	2.00e-55
BBPU01000018.1	75	1775	1314	145	25	88.544	0.0
BBPU01000018.1	75	230	154	15	0	91.124	2.00e-55
BBPU01000019.1	75	1775	1314	145	25	88.544	0.0
BBPU01000019.1	75	230	154	15	0	91.124	2.00e-55
BBPU01000022.1	75	1775	1314	144	26	88.544	0.0
BBPU01000022.1	75	230	154	15	0	91.124	2.00e-55
BBPU01000022.1	75	230	154	15	0	91.124	2.00e-55
BBPU01000022.1	75	132	77	3	0	96.250	5.81e-26
BBPU01000024.1	75	1775	1314	145	25	88.544	0.0
BBPU01000024.1	75	1775	1314	145	25	88.544	0.0
BBPU01000024.1	75	230	154	15	0	91.124	2.00e-55
BBPU01000024.1	75	230	154	15	0	91.124	2.00e-55
BBPU01000025.1	75	1775	1314	145	25	88.544	0.0
BBPU01000025.1	75	230	154	15	0	91.124	2.00e-55
BBPU01000026.1	75	1775	1314	145	25	88.544	0.0
BBPU01000026.1	75	230	154	15	0	91.124	2.00e-55
BBPU01000027.1	75	1775	1314	145	25	88.544	0.0
BBPU01000027.1	75	1775	1314	145	25	88.544	0.0
BBPU01000027.1	75	230	154	15	0	91.124	2.00e-55
BBPU01000028.1	75	1775	1314	145	25	88.544	0.0
BBPU01000028.1	75	1770	1313	145	26	88.477	0.0
BBPU01000028.1	75	230	154	15	0	91.124	2.00e-55
BBPU01000029.1	75	1775	1314	145	25	88.544	0.0
BBPU01000029.1	75	230	154	15	0	91.124	2.00e-55
BBPU01000030.1	75	1775	1314	144	26	88.544	0.0
BBPU01000030.1	75	230	154	15	0	91.124	2.00e-55
BBPU01000032.1	75	1775	1314	145	25	88.544	0.0
BBPU01000032.1	75	230	154	15	0	91.124	2.00e-55
BBPU01000033.1	75	1775	1314	145	25	88.544	0.0
BBPU01000033.1	75	230	154	15	0	91.124	2.00e-55
BBPU01000034.1	75	1775	1314	145	25	88.544	0.0
BBPU01000034.1	75	1762	1301	142	25	88.624	0.0
BBPU01000034.1	75	230	154	15	0	91.124	2.00e-55
BBPU01000035.1	75	1775	1314	145	25	88.544	0.0
BBPU01000035.1	75	230	154	15	0	91.124	2.00e-55
BBPU01000037.1	75	1775	1314	145	25	88.544	0.0
BBPU01000037.1	75	230	154	15	0	91.124	2.00e-55
BBPU01000038.1	75	1775	1314	145	25	88.544	0.0
BBPU01000038.1	75	230	154	15	0	91.124	2.00e-55
BBPU01000040.1	75	1775	1314	145	25	88.544	0.0
BBPU01000040.1	75	1770	1313	145	26	88.477	0.0
BBPU01000040.1	75	230	154	15	0	91.124	2.00e-55
BBPU01000040.1	75	230	154	15	0	91.124	2.00e-55
BBPU01000041.1	75	1775	1314	145	25	88.544	0.0
BBPU01000041.1	75	230	154	15	0	91.124	2.00e-55
BBPU01000042.1	75	1775	1314	145	25	88.544	0.0
BBPU01000042.1	75	230	154	15	0	91.124	2.00e-55
BBPU01000048.1	75	1775	1314	145	25	88.544	0.0
BBPU01000048.1	75	1762	1312	145	27	88.410	0.0
BBPU01000048.1	75	230	154	15	0	91.124	2.00e-55
BBPU01000048.1	75	230	154	15	0	91.124	2.00e-55
BBPU01000021.1	75	1770	1313	145	26	88.477	0.0
BBPU01000021.1	75	564	494	73	17	84.589	4.84e-156
BBPU01000021.1	75	230	154	15	0	91.124	2.00e-55
BBPU01000021.1	75	220	155	14	3	90.116	1.21e-52
BBPU01000049.1	75	1770	1313	145	26	88.477	0.0
BBPU01000049.1	75	230	154	15	0	91.124	2.00e-55
BRON01000014.1	75	1764	1312	147	25	88.410	0.0
BRON01000014.1	75	1764	1312	147	25	88.410	0.0
BRON01000014.1	75	1738	1309	149	28	88.089	0.0
BRON01000014.1	75	230	154	15	0	91.124	2.00e-55
BRON01000014.1	75	230	154	15	0	91.124	2.00e-55
BRON01000014.1	75	230	154	15	0	91.124	2.00e-55
BBPU01000039.1	75	1764	1313	145	27	88.418	0.0
BBPU01000039.1	75	230	154	15	0	91.124	2.00e-55
BBPU01000036.1	75	1762	1312	145	27	88.410	0.0
BBPU01000036.1	75	226	156	13	3	90.698	2.59e-54
CAJHJB010000676.1	75	1757	1303	117	47	88.821	0.0
CAJHJB010000676.1	75	222	142	11	0	92.810	3.35e-53
CAJHJB010000676.1	75	78.7	42	0	0	100.000	7.68e-10
BBPU01000045.1	75	1729	1306	145	32	88.065	0.0
BBPU01000045.1	75	230	154	15	0	91.124	2.00e-55
BBPU01000043.1	73	1725	1273	138	25	88.649	0.0
BBPU01000043.1	73	230	154	15	0	91.124	2.00e-55
KZ819651.1	76	1694	1287	146	31	87.910	0.0
KZ819651.1	76	222	152	7	7	91.566	3.35e-53
KZ819651.1	76	73.1	41	1	0	97.619	3.57e-08
NW_020290264.1	76	1694	1287	146	31	87.910	0.0
NW_020290264.1	76	222	152	7	7	91.566	3.35e-53
NW_020290264.1	76	73.1	41	1	0	97.619	3.57e-08
JTLS01001059.1	75	1687	1287	167	16	87.551	0.0
JTLS01001059.1	75	200	160	22	3	86.486	1.57e-46
JAIFAB010000018.1	74	1672	1285	155	28	87.534	0.0
JAIFAB010000018.1	74	1672	1285	155	28	87.534	0.0
JAIFAB010000018.1	74	228	151	14	0	91.515	7.21e-55
JAIFAB010000018.1	74	228	151	14	0	91.515	7.21e-55
NW_025763639.1	74	1672	1285	155	28	87.534	0.0
NW_025763639.1	74	1672	1285	155	28	87.534	0.0
NW_025763639.1	74	228	151	14	0	91.515	7.21e-55
NW_025763639.1	74	228	151	14	0	91.515	7.21e-55
JAAAXZ010000726.1	74	1664	1279	160	23	87.483	0.0
JAAAXZ010000726.1	74	1664	1279	160	23	87.483	0.0
JAAAXZ010000726.1	74	1663	1280	161	23	87.432	0.0
JAAAXZ010000726.1	74	1663	1276	159	23	87.517	0.0
JAAAXZ010000726.1	74	1640	1277	162	26	87.167	0.0
JAAAXZ010000726.1	74	222	152	16	0	90.476	3.35e-53
JAAAXZ010000726.1	74	222	152	16	0	90.476	3.35e-53
JAAAXZ010000726.1	74	222	152	16	0	90.476	3.35e-53
JAAAXZ010000726.1	74	222	152	16	0	90.476	3.35e-53
JAAAXZ010000726.1	74	222	152	16	0	90.476	3.35e-53
CAJHJB010000760.1	60	1663	1198	110	31	89.470	0.0
RSCD01000010.1	73	1663	1275	161	21	87.509	0.0
RSCD01000010.1	73	1663	1275	161	21	87.509	0.0
RSCD01000010.1	73	1663	1275	161	21	87.509	0.0
RSCD01000010.1	73	1663	1275	161	21	87.509	0.0
RSCD01000010.1	73	1657	1274	161	22	87.440	0.0
RSCD01000010.1	73	1650	1273	160	24	87.371	0.0
RSCD01000010.1	73	228	145	11	0	92.949	7.21e-55
RSCD01000010.1	73	228	145	11	0	92.949	7.21e-55
RSCD01000010.1	73	228	145	11	0	92.949	7.21e-55
RSCD01000010.1	73	228	145	11	0	92.949	7.21e-55
RSCD01000010.1	73	228	145	11	0	92.949	7.21e-55
RSCD01000010.1	73	228	145	11	0	92.949	7.21e-55
RSCD01000041.1	73	1657	1274	161	22	87.440	0.0
RSCD01000041.1	73	1650	1273	160	24	87.371	0.0
RSCD01000041.1	73	1369	1230	153	73	84.478	0.0
RSCD01000041.1	73	228	145	11	0	92.949	7.21e-55
RSCD01000041.1	73	228	145	11	0	92.949	7.21e-55
RSCD01000041.1	73	211	143	8	5	91.667	7.26e-50
MCFC01000139.1	74	1652	1276	167	19	87.278	0.0
MCFC01000139.1	74	220	155	18	0	89.595	1.21e-52
CAJHJB010000981.1	60	1652	1192	110	31	89.422	0.0
JAKFAO010000004.1	74	1646	1277	164	23	87.227	0.0
JAKFAO010000004.1	74	219	157	18	1	89.205	4.34e-52
SWKT01000207.1	66	1642	1280	159	29	87.193	0.0
QKWK01000021.1	66	1639	1275	164	24	87.150	0.0
CP086717.1	66	1628	1273	166	24	87.013	0.0
CP086717.1	66	1628	1273	166	24	87.013	0.0
CP086717.1	66	1628	1273	166	24	87.013	0.0
CP086717.1	66	1628	1273	166	24	87.013	0.0
CP086717.1	66	1618	1273	166	26	86.894	0.0
CP086717.1	66	1615	1271	166	26	86.876	0.0
CP086717.1	66	1611	1273	164	29	86.835	0.0
CP086717.1	66	1607	1270	166	27	86.808	0.0
CP086717.1	66	1561	1270	166	37	86.219	0.0
CP086717.1	66	1029	746	67	22	89.341	0.0
CP086717.1	66	459	399	53	18	84.894	2.35e-124
JAMALP010000010.1	66	1624	1281	152	39	87.024	0.0
JAMALO010000017.1	66	1624	1281	152	39	87.024	0.0
BEDY01000008.1	66	1624	1272	169	22	86.945	0.0
BEDW01000020.1	66	1618	1280	153	39	86.957	0.0
JAHXHD010001605.1	74	1618	1268	162	27	87.028	0.0
JAHXHD010001605.1	74	217	151	17	0	89.881	1.56e-51
JAMRJJ010000016.1	67	1618	1278	172	23	86.762	0.0
JAMRJJ010000016.1	67	1611	1281	167	30	86.671	0.0
JAMRJJ010000016.1	67	1605	1277	169	28	86.635	0.0
JAMRJJ010000016.1	67	1570	1272	171	32	86.237	0.0
NBSH01000033.1	74	1613	1272	158	33	86.945	0.0
NBSH01000033.1	74	1613	1272	158	33	86.945	0.0
NBSH01000033.1	74	1170	759	58	4	92.448	0.0
NBSH01000033.1	74	226	163	14	5	89.560	2.59e-54
NBSH01000033.1	74	226	163	14	5	89.560	2.59e-54
NBSH01000032.1	74	1613	1272	158	33	86.945	0.0
NBSH01000032.1	74	1613	1272	158	33	86.945	0.0
NBSH01000032.1	74	226	163	14	5	89.560	2.59e-54
NBSH01000032.1	74	226	163	14	5	89.560	2.59e-54
NBSH01000032.1	74	226	163	14	5	89.560	2.59e-54
NBSH01000032.1	74	189	144	17	3	87.805	3.40e-43
JAMRJJ010000013.1	66	1613	1272	172	22	86.767	0.0
JAMRJJ010000013.1	66	1613	1272	172	22	86.767	0.0
JAMRJJ010000013.1	66	1613	1272	172	22	86.767	0.0
JAMRJJ010000013.1	66	1613	1272	172	22	86.767	0.0
JAMRJJ010000013.1	66	1613	1272	172	22	86.767	0.0
JAMRJJ010000013.1	66	1613	1272	172	22	86.767	0.0
JAMRJJ010000013.1	66	1613	1272	172	22	86.767	0.0
JAMRJJ010000013.1	66	1596	1271	171	26	86.580	0.0
JAMRJJ010000013.1	66	1591	1269	170	27	86.562	0.0
JAMRJJ010000007.1	66	1613	1272	172	22	86.767	0.0
JAMRJJ010000007.1	66	1613	1272	172	22	86.767	0.0
JAMRJJ010000007.1	66	1613	1272	172	22	86.767	0.0
JAMRJJ010000007.1	66	1613	1272	172	22	86.767	0.0
JAMRJJ010000007.1	66	878	536	28	2	94.700	0.0
JAMRJJ010000023.1	66	1613	1272	172	22	86.767	0.0
JAMRJJ010000023.1	66	1613	1272	172	22	86.767	0.0
JAMRJJ010000023.1	66	1605	1271	172	23	86.698	0.0
JAMRJJ010000023.1	66	1605	1271	172	23	86.698	0.0
JAMRJJ010000023.1	66	1559	1267	160	41	86.308	0.0
JAMRJJ010000024.1	66	1613	1273	171	23	86.776	0.0
JAMRJJ010000024.1	66	1605	1271	172	23	86.698	0.0
JAMRJJ010000024.1	66	1585	1269	168	30	86.503	0.0
JAMRJJ010000024.1	66	1522	1263	167	42	85.802	0.0
JAMRJJ010000024.1	66	1417	1151	158	27	86.153	0.0
JAMRJJ010000024.1	66	1225	963	120	24	86.992	0.0
JAMRJJ010000004.1	66	1613	1272	172	22	86.767	0.0
JAMRJJ010000004.1	66	1587	1269	171	27	86.503	0.0
NW_019028973.1	74	1613	1272	158	33	86.945	0.0
NW_019028973.1	74	1613	1272	158	33	86.945	0.0
NW_019028973.1	74	1170	759	58	4	92.448	0.0
NW_019028973.1	74	226	163	14	5	89.560	2.59e-54
NW_019028973.1	74	226	163	14	5	89.560	2.59e-54
NW_019028972.1	74	1613	1272	158	33	86.945	0.0
NW_019028972.1	74	1613	1272	158	33	86.945	0.0
NW_019028972.1	74	226	163	14	5	89.560	2.59e-54
NW_019028972.1	74	226	163	14	5	89.560	2.59e-54
NW_019028972.1	74	226	163	14	5	89.560	2.59e-54
NW_019028972.1	74	189	144	17	3	87.805	3.40e-43
JAMALS010000003.1	66	1611	1274	162	31	86.844	0.0
JAMFRD010000198.1	66	1611	1274	162	31	86.844	0.0
JAMALR010000011.1	66	1611	1274	162	31	86.844	0.0
WIUZ02000006.1	73	1611	1272	165	28	86.826	0.0
WIUZ02000006.1	73	207	145	15	1	90.062	9.39e-49
WIUZ02000036.1	73	1611	1272	165	28	86.826	0.0
WIUZ02000036.1	73	1611	1272	165	28	86.826	0.0
WIUZ02000036.1	73	1611	1272	165	28	86.826	0.0
WIUZ02000036.1	73	1600	1271	165	30	86.698	0.0
WIUZ02000036.1	73	841	773	130	23	83.477	0.0
WIUZ02000036.1	73	207	145	15	1	90.062	9.39e-49
WIUZ02000036.1	73	207	145	15	1	90.062	9.39e-49
WIUZ02000036.1	73	207	145	15	1	90.062	9.39e-49
WIUZ02000036.1	73	207	145	15	1	90.062	9.39e-49
WIUZ02000036.1	73	207	145	15	1	90.062	9.39e-49
WIUZ02000032.1	73	1611	1272	165	28	86.826	0.0
WIUZ02000032.1	73	1611	1272	165	28	86.826	0.0
WIUZ02000032.1	73	1611	1272	165	28	86.826	0.0
WIUZ02000032.1	73	1611	1272	165	28	86.826	0.0
WIUZ02000032.1	73	1611	1272	165	28	86.826	0.0
WIUZ02000032.1	73	1611	1272	165	28	86.826	0.0
WIUZ02000032.1	73	1611	1272	165	28	86.826	0.0
WIUZ02000032.1	73	1605	1271	166	28	86.758	0.0
WIUZ02000032.1	73	1526	1265	163	45	85.879	0.0
WIUZ02000032.1	73	213	146	13	2	90.683	2.02e-50
WIUZ02000032.1	73	207	145	15	1	90.062	9.39e-49
WIUZ02000032.1	73	207	145	15	1	90.062	9.39e-49
WIUZ02000032.1	73	207	145	15	1	90.062	9.39e-49
WIUZ02000032.1	73	207	145	15	1	90.062	9.39e-49
WIUZ02000032.1	73	207	145	15	1	90.062	9.39e-49
WIUZ02000032.1	73	207	145	15	1	90.062	9.39e-49
WIUZ02000032.1	73	207	145	15	1	90.062	9.39e-49
WIUZ02000032.1	73	202	144	15	2	89.441	4.37e-47
JAMALQ010000137.1	66	1611	1274	162	31	86.844	0.0
JAMFRE010000187.1	66	1611	1274	162	31	86.844	0.0
CM016937.1	66	1609	1268	167	25	86.849	0.0
CM016937.1	66	1609	1268	167	25	86.849	0.0
CM016937.1	66	1609	1268	167	25	86.849	0.0
CM016937.1	66	1609	1268	167	25	86.849	0.0
CM016937.1	66	1609	1268	167	25	86.849	0.0
CM016937.1	66	1609	1268	167	25	86.849	0.0
CM016937.1	66	1609	1268	167	25	86.849	0.0
CM016937.1	66	1609	1268	167	25	86.849	0.0
CM016937.1	66	1609	1268	167	25	86.849	0.0
CM016937.1	66	1559	1264	161	39	86.339	0.0
CM016937.1	66	89.8	105	22	5	79.545	3.55e-13
VHDQ01000015.1	66	1605	1267	169	24	86.781	0.0
VHDQ01000015.1	66	1605	1267	169	24	86.781	0.0
VHDQ01000015.1	66	1600	1266	170	24	86.712	0.0
JAMYHU010000003.1	66	1605	1273	163	31	86.776	0.0
JAMYHV010000178.1	66	1605	1273	163	31	86.776	0.0
JAMALZ010000002.1	66	1605	1274	161	33	86.785	0.0
JAMYHW010000003.1	66	1605	1273	163	31	86.776	0.0
CP000287.1	66	1604	1267	168	25	86.781	0.0
CP000287.1	66	1604	1267	168	25	86.781	0.0
CP000287.1	66	1604	1267	168	25	86.781	0.0
CP000287.1	66	1604	1267	168	25	86.781	0.0
CP000287.1	66	1604	1267	168	25	86.781	0.0
CP000287.1	66	1604	1267	168	25	86.781	0.0
CP000287.1	66	1604	1267	168	25	86.781	0.0
CP000287.1	66	1604	1267	168	25	86.781	0.0
CP000287.1	66	1604	1267	168	25	86.781	0.0
CP000287.1	66	1604	1267	168	25	86.781	0.0
CP000287.1	66	1604	1267	168	25	86.781	0.0
CP000287.1	66	1604	1267	168	25	86.781	0.0
CP000287.1	66	1604	1267	168	25	86.781	0.0
CP000287.1	66	1604	1267	168	25	86.781	0.0
CP000287.1	66	1604	1267	168	25	86.781	0.0
CP000287.1	66	1604	1267	168	25	86.781	0.0
CP000287.1	66	1604	1267	168	25	86.781	0.0
CP000287.1	66	1604	1267	168	25	86.781	0.0
CP000287.1	66	1604	1267	168	25	86.781	0.0
CP000287.1	66	1604	1267	168	25	86.781	0.0
CP000287.1	66	1604	1267	168	25	86.781	0.0
CP000287.1	66	1604	1267	168	25	86.781	0.0
CP000287.1	66	1604	1267	168	25	86.781	0.0
CP000287.1	66	1604	1267	168	25	86.781	0.0
CP000287.1	66	1604	1267	168	25	86.781	0.0
CP000287.1	66	1604	1267	168	25	86.781	0.0
CP000287.1	66	1604	1267	168	25	86.781	0.0
CP000287.1	66	1604	1267	168	25	86.781	0.0
CP000287.1	66	1604	1267	168	25	86.781	0.0
CP000287.1	66	1604	1267	168	25	86.781	0.0
CP000287.1	66	1604	1267	168	25	86.781	0.0
CP000287.1	66	1604	1267	168	25	86.781	0.0
CP000287.1	66	1604	1267	168	25	86.781	0.0
CP000287.1	66	1604	1267	168	25	86.781	0.0
CP000287.1	66	1604	1267	168	25	86.781	0.0
CP000287.1	66	1604	1267	168	25	86.781	0.0
CP000287.1	66	1604	1267	168	25	86.781	0.0
CP000287.1	66	1604	1267	168	25	86.781	0.0
CP000287.1	66	1604	1267	168	25	86.781	0.0
CP000287.1	66	1604	1267	168	25	86.781	0.0
CP000287.1	66	1604	1267	168	25	86.781	0.0
CP000287.1	66	1604	1267	168	25	86.781	0.0
CP000287.1	66	1604	1267	168	25	86.781	0.0
CP000287.1	66	1604	1267	168	25	86.781	0.0
CP000287.1	66	1604	1267	168	25	86.781	0.0
CP000287.1	66	1604	1267	168	25	86.781	0.0
CP000287.1	66	1604	1267	168	25	86.781	0.0
CP000287.1	66	1604	1267	168	25	86.781	0.0
CP000287.1	66	1604	1267	168	25	86.781	0.0
CP000287.1	66	1592	1265	170	25	86.644	0.0
NC_014939.1	66	1604	1267	168	25	86.781	0.0
NC_014939.1	66	1604	1267	168	25	86.781	0.0
NC_014939.1	66	1604	1267	168	25	86.781	0.0
NC_014939.1	66	1604	1267	168	25	86.781	0.0
NC_014939.1	66	1604	1267	168	25	86.781	0.0
NC_014939.1	66	1604	1267	168	25	86.781	0.0
NC_014939.1	66	1604	1267	168	25	86.781	0.0
NC_014939.1	66	1604	1267	168	25	86.781	0.0
NC_014939.1	66	1604	1267	168	25	86.781	0.0
NC_014939.1	66	1604	1267	168	25	86.781	0.0
NC_014939.1	66	1604	1267	168	25	86.781	0.0
NC_014939.1	66	1604	1267	168	25	86.781	0.0
NC_014939.1	66	1604	1267	168	25	86.781	0.0
NC_014939.1	66	1604	1267	168	25	86.781	0.0
NC_014939.1	66	1604	1267	168	25	86.781	0.0
NC_014939.1	66	1604	1267	168	25	86.781	0.0
NC_014939.1	66	1604	1267	168	25	86.781	0.0
NC_014939.1	66	1604	1267	168	25	86.781	0.0
NC_014939.1	66	1604	1267	168	25	86.781	0.0
NC_014939.1	66	1604	1267	168	25	86.781	0.0
NC_014939.1	66	1604	1267	168	25	86.781	0.0
NC_014939.1	66	1604	1267	168	25	86.781	0.0
NC_014939.1	66	1604	1267	168	25	86.781	0.0
NC_014939.1	66	1604	1267	168	25	86.781	0.0
NC_014939.1	66	1604	1267	168	25	86.781	0.0
NC_014939.1	66	1604	1267	168	25	86.781	0.0
NC_014939.1	66	1604	1267	168	25	86.781	0.0
NC_014939.1	66	1604	1267	168	25	86.781	0.0
NC_014939.1	66	1604	1267	168	25	86.781	0.0
NC_014939.1	66	1604	1267	168	25	86.781	0.0
NC_014939.1	66	1604	1267	168	25	86.781	0.0
NC_014939.1	66	1604	1267	168	25	86.781	0.0
NC_014939.1	66	1604	1267	168	25	86.781	0.0
NC_014939.1	66	1604	1267	168	25	86.781	0.0
NC_014939.1	66	1604	1267	168	25	86.781	0.0
NC_014939.1	66	1604	1267	168	25	86.781	0.0
NC_014939.1	66	1604	1267	168	25	86.781	0.0
NC_014939.1	66	1604	1267	168	25	86.781	0.0
NC_014939.1	66	1604	1267	168	25	86.781	0.0
NC_014939.1	66	1604	1267	168	25	86.781	0.0
NC_014939.1	66	1604	1267	168	25	86.781	0.0
NC_014939.1	66	1604	1267	168	25	86.781	0.0
NC_014939.1	66	1604	1267	168	25	86.781	0.0
NC_014939.1	66	1604	1267	168	25	86.781	0.0
NC_014939.1	66	1604	1267	168	25	86.781	0.0
NC_014939.1	66	1604	1267	168	25	86.781	0.0
NC_014939.1	66	1604	1267	168	25	86.781	0.0
NC_014939.1	66	1604	1267	168	25	86.781	0.0
NC_014939.1	66	1604	1267	168	25	86.781	0.0
NC_014939.1	66	1592	1265	170	25	86.644	0.0
VHDQ01000014.1	66	1600	1268	167	27	86.731	0.0
VHDQ01000014.1	66	1561	1263	170	31	86.270	0.0
VHDQ01000014.1	66	1016	898	145	23	84.240	0.0
QPMP01000167.1	66	1600	1273	162	33	86.717	0.0
JAMRJJ010000020.1	66	1600	1271	170	26	86.639	0.0
JAMRJJ010000020.1	66	1600	1270	172	24	86.630	0.0
JAMRJJ010000020.1	66	1592	1269	171	26	86.562	0.0
JAMRJJ010000020.1	66	1585	1270	166	32	86.512	0.0
JAMRJJ010000020.1	66	1585	1262	172	24	86.557	0.0
JH977602.1	66	1600	1273	162	33	86.717	0.0
JH977602.1	66	337	200	9	0	95.694	1.15e-87
JH977602.1	66	315	209	18	1	91.667	5.38e-81
NW_014040855.1	66	1600	1273	162	33	86.717	0.0
NW_014040855.1	66	337	200	9	0	95.694	1.15e-87
NW_014040855.1	66	315	209	18	1	91.667	5.38e-81
CP025762.1	66	1598	1266	169	25	86.712	0.0
CP025762.1	66	1439	1184	161	33	85.922	0.0
CP025762.1	66	1029	642	40	2	93.860	0.0
CP025762.1	66	477	377	52	6	86.667	6.48e-130
JADCUA010000030.1	74	1596	1266	172	23	86.653	0.0
JADCUA010000030.1	74	929	819	133	20	84.259	0.0
JADCUA010000030.1	74	228	152	13	1	91.566	7.21e-55
JADCUA010000030.1	74	228	152	13	1	91.566	7.21e-55
JADCUA010000030.1	74	126	101	5	9	87.826	2.70e-24
NW_025952986.1	74	1596	1266	172	23	86.653	0.0
NW_025952986.1	74	929	819	133	20	84.259	0.0
NW_025952986.1	74	228	152	13	1	91.566	7.21e-55
NW_025952986.1	74	228	152	13	1	91.566	7.21e-55
NW_025952986.1	74	126	101	5	9	87.826	2.70e-24
JAIGNX010000036.1	66	1594	1274	159	37	86.667	0.0
JAIGNX010000036.1	66	1594	1274	159	37	86.667	0.0
JAIGNX010000006.1	66	1594	1274	159	37	86.667	0.0
WIUZ02000062.1	73	1594	1271	164	32	86.639	0.0
WIUZ02000062.1	73	207	145	15	1	90.062	9.39e-49
AE017342.1	66	1592	1265	170	25	86.644	0.0
AE017342.1	66	1592	1265	170	25	86.644	0.0
SSXJ01000371.1	66	1592	1265	169	26	86.644	0.0
SSXJ01000371.1	66	1559	1260	169	31	86.301	0.0
NC_006684.1	66	1592	1265	170	25	86.644	0.0
NC_006684.1	66	1592	1265	170	25	86.644	0.0
JAMRJJ010000019.1	66	1589	1270	171	27	86.512	0.0
JAMRJJ010000019.1	66	1578	1270	163	36	86.453	0.0
JAMRJJ010000019.1	66	1519	1260	160	47	85.890	0.0
JAMRJJ010000019.1	66	1356	1235	158	74	84.185	0.0
JAMRJJ010000019.1	66	1243	1215	162	87	82.992	0.0
JAMYHQ010001361.1	66	1585	1267	172	26	86.485	0.0
JAMYHN010000191.1	66	1585	1267	172	26	86.485	0.0
SSXJ01000381.1	66	1585	1264	169	27	86.575	0.0
SSXJ01000381.1	66	1574	1262	170	28	86.438	0.0
JAMYHR010000054.1	66	1585	1267	172	26	86.485	0.0
JAMYHO010000241.1	66	1585	1267	172	26	86.485	0.0
JANBXI010000027.1	66	1581	1262	174	23	86.498	0.0
JALJEG010000101.1	66	1580	1266	173	26	86.416	0.0
NQVO01000100.1	66	1578	1266	176	24	86.357	0.0
NW_022474172.1	66	1578	1266	176	24	86.357	0.0
BEDX01000012.1	66	1574	1268	169	31	86.376	0.0
JAMYHM010000230.1	66	1574	1264	176	24	86.339	0.0
JAMYHL010000155.1	66	1574	1264	176	24	86.339	0.0
JAMYHP010000150.1	66	1574	1264	176	24	86.339	0.0
JAMYHS010001152.1	66	1574	1264	176	24	86.339	0.0
CAJHJB010000973.1	54	1568	1096	86	30	90.429	0.0
JAMAKY010000122.1	74	1559	1262	175	27	86.202	0.0
JAMAKY010000122.1	74	213	152	17	1	89.412	2.02e-50
JAMAMB010000006.1	73	1559	1263	168	33	86.270	0.0
JAMAMB010000006.1	73	239	150	9	1	93.750	3.33e-58
JAMAKX010000114.1	74	1559	1262	175	27	86.202	0.0
JAMAKX010000114.1	74	213	152	17	1	89.412	2.02e-50
JAMAKZ010000113.1	74	1559	1262	175	27	86.202	0.0
JAMAKZ010000113.1	74	213	152	17	1	89.412	2.02e-50
JAMAMA010000005.1	73	1559	1263	168	33	86.270	0.0
JAMAMA010000005.1	73	239	150	9	1	93.750	3.33e-58
CCYA01000252.1	76	1559	1278	152	52	86.235	0.0
CCYA01000252.1	76	219	159	14	5	89.326	4.34e-52
CCYA01000252.1	76	219	159	14	5	89.326	4.34e-52
CCYA01000252.1	76	63.9	34	0	0	100.000	2.15e-05
CCYA01000252.1	76	63.9	34	0	0	100.000	2.15e-05
CCYA01000142.1	66	1559	1278	152	52	86.235	0.0
CCYA01000118.1	76	1559	1278	152	52	86.235	0.0
CCYA01000118.1	76	219	159	14	5	89.326	4.34e-52
CCYA01000118.1	76	63.9	34	0	0	100.000	2.15e-05
RSCE01000026.1	66	1555	1265	169	34	86.172	0.0
RSCE01000026.1	66	1555	1265	169	34	86.172	0.0
RSCE01000026.1	66	1555	1265	169	34	86.172	0.0
RSCE01000022.1	66	1555	1265	169	34	86.172	0.0
NW_021167133.1	66	1555	1265	169	34	86.172	0.0
NW_021167133.1	66	1555	1265	169	34	86.172	0.0
NW_021167133.1	66	1555	1265	169	34	86.172	0.0
NW_021167129.1	66	1555	1265	169	34	86.172	0.0
JACWFZ010000022.1	74	1554	1261	176	27	86.134	0.0
JACWFZ010000022.1	74	213	152	17	1	89.412	2.02e-50
JALAIM010001695.1	74	1548	1256	180	23	86.086	0.0
JALAIM010001695.1	74	207	155	20	1	88.068	9.39e-49
PQXP01000239.1	66	1544	1262	174	31	86.026	0.0
PQXP01001036.1	66	1544	1262	174	31	86.026	0.0
PQXP01001036.1	66	309	204	17	1	91.892	2.50e-79
PQXP01001036.1	66	285	256	47	3	83.660	4.22e-72
PQXP01001050.1	66	1543	1261	174	31	86.016	0.0
CAJHJB010000922.1	53	1533	1075	85	30	90.336	0.0
JAKLNA010000086.1	73	1526	1254	185	23	85.773	0.0
JAKLNA010000086.1	73	207	140	14	0	90.909	9.39e-49
BBPU01000050.1	65	1524	1270	131	73	86.160	0.0
BROO01000005.1	73	1522	1257	180	29	85.744	0.0
BROO01000005.1	73	1522	1257	180	29	85.744	0.0
BROO01000005.1	73	1522	1257	180	29	85.744	0.0
BROO01000005.1	73	1522	1257	180	29	85.744	0.0
BROO01000005.1	73	1522	1257	180	29	85.744	0.0
BROO01000005.1	73	1522	1257	180	29	85.744	0.0
BROO01000005.1	73	1522	1257	180	29	85.744	0.0
BROO01000005.1	73	1522	1257	179	30	85.744	0.0
BROO01000005.1	73	1522	1257	180	29	85.744	0.0
BROO01000005.1	73	1522	1257	180	29	85.744	0.0
BROO01000005.1	73	1522	1257	180	29	85.744	0.0
BROO01000005.1	73	1428	1242	182	42	84.720	0.0
BROO01000005.1	73	213	181	28	4	84.977	2.02e-50
BROO01000005.1	73	207	138	13	0	91.391	9.39e-49
BROO01000005.1	73	207	138	13	0	91.391	9.39e-49
BROO01000005.1	73	207	138	13	0	91.391	9.39e-49
BROO01000005.1	73	207	138	13	0	91.391	9.39e-49
BROO01000005.1	73	207	138	13	0	91.391	9.39e-49
BROO01000005.1	73	207	138	13	0	91.391	9.39e-49
BROO01000005.1	73	207	138	13	0	91.391	9.39e-49
BROO01000005.1	73	207	138	13	0	91.391	9.39e-49
BROO01000005.1	73	207	138	13	0	91.391	9.39e-49
BROO01000005.1	73	207	138	13	0	91.391	9.39e-49
BROO01000005.1	73	207	138	13	0	91.391	9.39e-49
BROO01000005.1	73	207	138	13	0	91.391	9.39e-49
BROO01000005.1	73	189	144	17	3	87.805	3.40e-43
JAIHLT010000016.1	74	1522	1250	164	39	86.029	0.0
JAIHLT010000016.1	74	1489	1264	164	52	85.405	0.0
JAIHLT010000016.1	74	1489	1264	164	52	85.405	0.0
JAIHLT010000016.1	74	1483	1264	164	53	85.348	0.0
JAIHLT010000016.1	74	1483	1264	164	53	85.348	0.0
JAIHLT010000016.1	74	1483	1264	164	53	85.348	0.0
JAIHLT010000016.1	74	1483	1264	164	53	85.348	0.0
JAIHLT010000016.1	74	1483	1264	164	53	85.348	0.0
JAIHLT010000016.1	74	1483	1264	164	53	85.348	0.0
JAIHLT010000016.1	74	1478	1263	164	54	85.280	0.0
JAIHLT010000016.1	74	1478	1266	158	60	85.310	0.0
JAIHLT010000016.1	74	1474	1264	164	55	85.233	0.0
JAIHLT010000016.1	74	1339	1219	152	76	84.243	0.0
JAIHLT010000016.1	74	1240	1082	139	53	84.929	0.0
JAIHLT010000016.1	74	1162	1049	145	52	84.189	0.0
JAIHLT010000016.1	74	248	156	11	0	93.413	5.53e-61
JAIHLT010000016.1	74	213	146	14	1	90.683	2.02e-50
JAIHLT010000016.1	74	213	146	14	1	90.683	2.02e-50
JAIHLT010000016.1	74	213	146	14	1	90.683	2.02e-50
JAIHLT010000016.1	74	213	146	14	1	90.683	2.02e-50
JAIHLT010000016.1	74	213	146	14	1	90.683	2.02e-50
JAIHLT010000016.1	74	213	146	14	1	90.683	2.02e-50
JAIHLT010000016.1	74	213	146	14	1	90.683	2.02e-50
JAIHLT010000016.1	74	213	146	14	1	90.683	2.02e-50
JAIHLT010000016.1	74	213	146	14	1	90.683	2.02e-50
JAIHLT010000016.1	74	213	146	14	1	90.683	2.02e-50
JAIHLT010000016.1	74	213	146	14	1	90.683	2.02e-50
JAIHLT010000016.1	74	213	146	14	1	90.683	2.02e-50
JAIHLT010000016.1	74	93.5	103	10	13	81.746	2.74e-14
WHVD01000549.1	66	1520	1267	172	40	85.666	0.0
WHVD01000549.1	66	1520	1264	169	41	85.753	0.0
WHVD01000491.1	66	1520	1264	169	41	85.753	0.0
WHVD01000480.1	66	1520	1268	171	41	85.676	0.0
WHVD01000480.1	66	315	227	27	1	89.020	5.38e-81
WHVD01000477.1	66	1520	1268	171	41	85.676	0.0
WHVD01000477.1	66	1513	1256	167	41	85.792	0.0
WHVD01000476.1	66	1520	1264	169	41	85.753	0.0
WHVD01000476.1	66	1520	1264	169	41	85.753	0.0
WHVD01000469.1	66	1520	1268	171	41	85.676	0.0
WHVD01000469.1	66	1520	1268	171	41	85.676	0.0
WHVD01000466.1	66	1520	1268	171	41	85.676	0.0
WHVD01000437.1	66	1520	1268	171	41	85.676	0.0
WHVD01000437.1	66	1520	1268	171	41	85.676	0.0
WHVD01000430.1	66	1520	1268	171	41	85.676	0.0
WHVD01000430.1	66	1520	1268	171	41	85.676	0.0
WHVD01000417.1	66	1520	1264	169	41	85.753	0.0
WHVD01000417.1	66	1520	1264	169	41	85.753	0.0
WHVD01000414.1	66	1520	1264	169	41	85.753	0.0
WHVD01000414.1	66	1520	1264	169	41	85.753	0.0
WHVD01000414.1	66	885	678	78	17	87.710	0.0
WHVD01000180.1	66	1520	1268	171	41	85.676	0.0
QYSD01000090.1	74	1511	1248	166	39	85.891	0.0
QYSD01000090.1	74	248	156	11	0	93.413	5.53e-61
JALAIP010002631.1	74	1509	1251	183	27	85.626	0.0
JALAIP010002631.1	74	207	155	20	1	88.068	9.39e-49
JADPYG010000089.1	74	1495	1233	183	23	85.685	0.0
JADPYG010000089.1	74	224	149	14	0	91.411	9.32e-54
JADPYG010000089.1	74	176	122	12	1	90.370	2.65e-39
JADPYF010000119.1	74	1495	1233	183	23	85.685	0.0
JADPYF010000119.1	74	224	149	14	0	91.411	9.32e-54
JADPYF010000119.1	74	176	122	12	1	90.370	2.65e-39
MWVB01000024.1	73	1493	1251	170	41	85.568	0.0
MWVB01000024.1	73	1493	1251	170	41	85.568	0.0
MWVB01000024.1	73	217	147	15	0	90.741	1.56e-51
MWVB01000024.1	73	217	147	15	0	90.741	1.56e-51
JACWFO010000095.1	73	1493	1251	170	41	85.568	0.0
JACWFO010000095.1	73	217	147	15	0	90.741	1.56e-51
JH711537.1	66	1487	1246	189	25	85.342	0.0
JH711537.1	66	1487	1246	189	25	85.342	0.0
JH711537.1	66	1098	749	71	5	90.788	0.0
NW_006711234.1	66	1487	1246	189	25	85.342	0.0
NW_006711234.1	66	1487	1246	189	25	85.342	0.0
NW_006711234.1	66	1098	749	71	5	90.788	0.0
CAJHJB010000862.1	51	1467	1029	80	30	90.342	0.0
PQXP01000592.1	66	1443	1235	199	32	84.243	0.0
PQXP01000592.1	66	592	383	30	1	92.512	2.22e-164
PQXP01000592.1	66	451	291	26	1	91.509	3.93e-122
PQXP01000592.1	66	235	196	32	2	85.217	4.31e-57
PQXP01000592.1	66	215	155	17	2	89.080	5.61e-51
CAJHJB010000702.1	71	1424	1006	80	30	90.143	0.0
CAJHJB010000702.1	71	313	239	30	4	87.546	1.93e-80
CAJHJB010000702.1	71	222	142	11	0	92.810	3.35e-53
CAJHJB010000702.1	71	78.7	42	0	0	100.000	7.68e-10
JAAZPX010000111.1	58	1406	1112	144	25	86.807	0.0
BRDD01000307.1	68	1402	1163	172	24	85.578	0.0
BRDD01000307.1	68	217	141	12	0	92.157	1.56e-51
BCHO01000048.1	65	1399	933	73	14	91.471	0.0
BCHO01000048.1	65	344	252	31	2	88.421	6.86e-90
BCHO01000048.1	65	235	151	13	0	92.073	4.31e-57
BRDC01000066.1	68	1384	1165	168	32	85.348	0.0
BRDC01000066.1	68	222	142	11	0	92.810	3.35e-53
CAJHJB010000947.1	48	1345	964	78	32	89.758	0.0
LNQT01001470.1	54	1310	911	71	24	90.557	0.0
LNQT01001470.1	54	604	456	52	10	88.031	2.85e-168
LNQT01001470.1	54	222	142	11	0	92.810	3.35e-53
LNQT01001470.1	54	78.7	42	0	0	100.000	7.68e-10
CAJHJB010000950.1	45	1303	907	71	24	90.519	0.0
BBPU01000047.1	48	1299	952	98	21	88.889	0.0
WHVD01000615.1	60	1297	1131	148	53	84.910	0.0
WHVD01000615.1	60	1059	903	126	31	85.189	0.0
CAJHJB010000802.1	40	1288	818	48	10	93.379	0.0
BBPU01000023.1	45	1262	890	87	13	89.899	0.0
LNQT01003352.1	52	1251	811	48	15	92.792	0.0
LNQT01003352.1	52	316	250	33	5	86.806	1.50e-81
LFCX01000041.1	65	1229	822	67	9	91.537	0.0
LFCX01000041.1	65	448	244	1	0	99.592	5.08e-121
LFCX01000041.1	65	322	212	10	7	92.576	3.21e-83
LFCX01000041.1	65	86.1	59	4	2	90.769	4.59e-12
BBPU01000031.1	47	1229	923	95	27	88.325	0.0
JAMALH010000007.1	68	1175	792	74	3	91.139	0.0
JAMALH010000007.1	68	1175	792	74	3	91.139	0.0
JAMALH010000007.1	68	564	404	42	6	89.381	4.84e-156
JAMALH010000007.1	68	564	404	42	6	89.381	4.84e-156
JAMALH010000007.1	68	228	153	15	0	91.071	7.21e-55
JAMALH010000007.1	68	228	153	15	0	91.071	7.21e-55
JAMALI010000176.1	68	1175	792	74	3	91.139	0.0
JAMALI010000176.1	68	564	404	42	6	89.381	4.84e-156
JAMALI010000176.1	68	228	153	15	0	91.071	7.21e-55
WHVD01000645.1	53	1147	1010	143	41	84.590	0.0
JAGYWK010000084.1	67	1146	789	72	10	90.586	0.0
JAGYWK010000084.1	67	472	378	60	1	86.105	3.02e-128
JAGYWK010000084.1	67	239	151	11	0	93.210	3.33e-58
JANBVD010000014.1	67	1146	789	72	10	90.586	0.0
JANBVD010000014.1	67	1144	789	71	11	90.586	0.0
JANBVD010000014.1	67	1144	789	71	11	90.586	0.0
JANBVD010000014.1	67	477	379	59	1	86.333	6.48e-130
JANBVD010000014.1	67	477	379	59	1	86.333	6.48e-130
JANBVD010000014.1	67	466	378	59	3	85.909	1.40e-126
JANBVD010000014.1	67	239	159	10	4	91.908	3.33e-58
JANBVD010000014.1	67	239	159	10	4	91.908	3.33e-58
JANBVD010000014.1	67	219	156	10	7	90.173	4.34e-52
JH795862.1	58	1144	755	63	4	91.849	0.0
JH795862.1	58	468	389	38	24	86.253	3.90e-127
JANBVD010000023.1	67	1144	789	71	11	90.586	0.0
JANBVD010000023.1	67	1144	789	71	11	90.586	0.0
JANBVD010000023.1	67	1144	789	71	11	90.586	0.0
JANBVD010000023.1	67	1144	789	71	11	90.586	0.0
JANBVD010000023.1	67	477	379	59	1	86.333	6.48e-130
JANBVD010000023.1	67	477	379	59	1	86.333	6.48e-130
JANBVD010000023.1	67	477	379	59	1	86.333	6.48e-130
JANBVD010000023.1	67	477	379	59	1	86.333	6.48e-130
JANBVD010000023.1	67	239	159	10	4	91.908	3.33e-58
JANBVD010000023.1	67	239	159	10	4	91.908	3.33e-58
JANBVD010000023.1	67	239	159	10	4	91.908	3.33e-58
JANBVD010000023.1	67	239	159	10	4	91.908	3.33e-58
JANBVD010000022.1	67	1144	789	71	11	90.586	0.0
JANBVD010000022.1	67	1144	789	71	11	90.586	0.0
JANBVD010000022.1	67	1144	789	71	11	90.586	0.0
JANBVD010000022.1	67	1144	789	71	11	90.586	0.0
JANBVD010000022.1	67	1144	789	71	11	90.586	0.0
JANBVD010000022.1	67	1144	789	71	11	90.586	0.0
JANBVD010000022.1	67	1144	789	71	11	90.586	0.0
JANBVD010000022.1	67	1144	789	71	11	90.586	0.0
JANBVD010000022.1	67	1133	788	71	13	90.367	0.0
JANBVD010000022.1	67	477	379	59	1	86.333	6.48e-130
JANBVD010000022.1	67	477	379	59	1	86.333	6.48e-130
JANBVD010000022.1	67	477	379	59	1	86.333	6.48e-130
JANBVD010000022.1	67	477	379	59	1	86.333	6.48e-130
JANBVD010000022.1	67	477	379	59	1	86.333	6.48e-130
JANBVD010000022.1	67	477	379	59	1	86.333	6.48e-130
JANBVD010000022.1	67	477	379	59	1	86.333	6.48e-130
JANBVD010000022.1	67	477	379	59	1	86.333	6.48e-130
JANBVD010000022.1	67	477	379	59	1	86.333	6.48e-130
JANBVD010000022.1	67	239	151	11	0	93.210	3.33e-58
JANBVD010000022.1	67	239	151	11	0	93.210	3.33e-58
JANBVD010000022.1	67	239	151	11	0	93.210	3.33e-58
JANBVD010000022.1	67	239	151	11	0	93.210	3.33e-58
JANBVD010000022.1	67	239	151	11	0	93.210	3.33e-58
JANBVD010000022.1	67	239	151	11	0	93.210	3.33e-58
JANBVD010000022.1	67	239	151	11	0	93.210	3.33e-58
JANBVD010000022.1	67	239	151	11	0	93.210	3.33e-58
JANBVD010000013.1	67	1144	789	71	11	90.586	0.0
JANBVD010000013.1	67	1144	789	71	11	90.586	0.0
JANBVD010000013.1	67	477	379	59	1	86.333	6.48e-130
JANBVD010000013.1	67	477	379	59	1	86.333	6.48e-130
JANBVD010000013.1	67	239	151	11	0	93.210	3.33e-58
JANBVD010000013.1	67	239	151	11	0	93.210	3.33e-58
NW_024467205.1	58	1144	755	63	4	91.849	0.0
NW_024467205.1	58	468	389	38	24	86.253	3.90e-127
JH711608.1	50	1142	954	134	27	85.561	0.0
NW_006913088.1	50	1142	954	134	27	85.561	0.0
BEDZ01000084.1	38	1140	757	61	7	91.758	0.0
JAKLMH010000020.1	65	1136	753	69	0	91.606	0.0
JAKLMH010000020.1	65	455	379	54	10	85.553	3.04e-123
JAKLMH010000020.1	65	220	155	14	3	90.116	1.21e-52
PQXP01000879.1	37	1134	755	64	5	91.626	0.0
PQXP01000879.1	37	82.4	56	6	0	90.323	5.94e-11
JANIBP010000032.1	67	1127	788	69	16	90.263	0.0
JANIBP010000032.1	67	1094	782	75	16	89.576	0.0
JANIBP010000032.1	67	477	382	52	8	86.425	6.48e-130
JANIBP010000032.1	67	470	381	52	9	86.199	1.08e-127
JANIBP010000032.1	67	244	152	10	0	93.827	7.16e-60
JANIBP010000032.1	67	239	151	11	0	93.210	3.33e-58
JANIBP010000022.1	67	1127	788	70	15	90.263	0.0
JANIBP010000022.1	67	1127	788	70	15	90.263	0.0
JANIBP010000022.1	67	1127	788	70	15	90.263	0.0
JANIBP010000022.1	67	1127	788	70	15	90.263	0.0
JANIBP010000022.1	67	1127	788	70	15	90.263	0.0
JANIBP010000022.1	67	1127	788	70	15	90.263	0.0
JANIBP010000022.1	67	1127	788	70	15	90.263	0.0
JANIBP010000022.1	67	1127	788	70	15	90.263	0.0
JANIBP010000022.1	67	1127	788	70	15	90.263	0.0
JANIBP010000022.1	67	1127	788	70	15	90.263	0.0
JANIBP010000022.1	67	1110	783	77	11	89.897	0.0
JANIBP010000022.1	67	477	382	53	7	86.425	6.48e-130
JANIBP010000022.1	67	477	382	53	7	86.425	6.48e-130
JANIBP010000022.1	67	477	382	53	7	86.425	6.48e-130
JANIBP010000022.1	67	477	382	53	7	86.425	6.48e-130
JANIBP010000022.1	67	477	382	53	7	86.425	6.48e-130
JANIBP010000022.1	67	477	382	53	7	86.425	6.48e-130
JANIBP010000022.1	67	477	382	53	7	86.425	6.48e-130
JANIBP010000022.1	67	477	382	53	7	86.425	6.48e-130
JANIBP010000022.1	67	477	382	53	7	86.425	6.48e-130
JANIBP010000022.1	67	477	382	53	7	86.425	6.48e-130
JANIBP010000022.1	67	466	380	55	7	85.973	1.40e-126
JANIBP010000022.1	67	244	160	9	4	92.486	7.16e-60
JANIBP010000022.1	67	239	159	10	4	91.908	3.33e-58
JANIBP010000022.1	67	239	159	10	4	91.908	3.33e-58
JANIBP010000022.1	67	239	159	10	4	91.908	3.33e-58
JANIBP010000022.1	67	239	159	10	4	91.908	3.33e-58
JANIBP010000022.1	67	239	159	10	4	91.908	3.33e-58
JANIBP010000022.1	67	239	159	10	4	91.908	3.33e-58
JANIBP010000022.1	67	239	159	10	4	91.908	3.33e-58
JANIBP010000022.1	67	239	159	10	4	91.908	3.33e-58
JANIBP010000022.1	67	239	159	10	4	91.908	3.33e-58
JANIBP010000022.1	67	239	159	10	4	91.908	3.33e-58
JANIBP010000011.1	67	1127	788	70	15	90.263	0.0
JANIBP010000011.1	67	1094	782	75	16	89.576	0.0
JANIBP010000011.1	67	477	382	53	7	86.425	6.48e-130
JANIBP010000011.1	67	460	379	55	8	85.747	6.53e-125
JANIBP010000011.1	67	239	151	11	0	93.210	3.33e-58
JANIBP010000011.1	67	239	151	11	0	93.210	3.33e-58
PPJV01000150.1	57	1123	752	67	4	91.373	0.0
PPJV01000150.1	57	370	359	67	10	82.339	1.13e-97
RHGH01000014.1	37	1122	751	68	3	91.363	0.0
DF819773.1	37	1122	751	68	3	91.363	0.0
RHGG01000031.1	37	1122	751	68	3	91.363	0.0
DF820202.1	37	1122	751	68	3	91.363	0.0
RAOL01000255.1	57	1120	753	64	8	91.273	0.0
RAOL01000255.1	57	337	344	71	8	81.324	1.15e-87
RAOM01000271.1	57	1120	753	64	8	91.273	0.0
RAOM01000271.1	57	337	344	71	8	81.324	1.15e-87
JAKSGJ010000128.1	57	1116	752	65	7	91.262	0.0
JAKSGJ010000128.1	57	363	354	65	11	82.326	1.89e-95
RHDT01000317.1	37	1116	750	69	3	91.241	0.0
JAJJJQ010000026.1	57	1116	752	65	7	91.262	0.0
JAJJJQ010000026.1	57	363	354	65	11	82.326	1.89e-95
VWSI01000066.1	37	1116	750	69	3	91.241	0.0
JAJDFE010000234.1	57	1112	754	62	11	91.173	0.0
JAJDFE010000234.1	57	342	347	67	11	81.647	2.47e-89
JAJDFF010000358.1	57	1112	754	62	11	91.173	0.0
JAJDFF010000358.1	57	337	347	66	13	81.455	1.15e-87
JAAAIS010001536.1	57	1110	755	72	4	90.854	0.0
JAAAIS010001536.1	57	424	358	58	5	85.036	8.56e-114
JAAAUX010001088.1	57	1110	755	72	4	90.854	0.0
JAAAUX010001088.1	57	424	358	58	5	85.036	8.56e-114
JAAAIE010001630.1	57	1110	755	72	4	90.854	0.0
JAAAIE010001630.1	57	424	358	58	5	85.036	8.56e-114
JAAAIK010001414.1	57	1110	755	72	4	90.854	0.0
JAAAIK010001414.1	57	424	358	58	5	85.036	8.56e-114
QXMI01000178.1	37	1110	749	70	3	91.119	0.0
QXDR01000415.1	37	1110	749	70	3	91.119	0.0
MCFI01000026.1	37	1110	749	70	3	91.119	0.0
NW_024468018.1	37	1110	749	70	3	91.119	0.0
JALIRG010000001.1	57	1107	749	71	3	91.009	0.0
JALIRG010000001.1	57	1107	749	71	3	91.009	0.0
JALIRG010000001.1	57	1107	749	71	3	91.009	0.0
JALIRG010000001.1	57	1107	749	71	3	91.009	0.0
JALIRG010000001.1	57	399	370	63	11	83.333	1.44e-106
JALIRG010000001.1	57	399	370	63	11	83.333	1.44e-106
JALIRG010000001.1	57	394	369	63	12	83.108	6.71e-105
JALIRG010000001.1	57	394	369	63	12	83.108	6.71e-105
JALIGY010000001.1	57	1107	749	71	3	91.009	0.0
JALIGY010000001.1	57	1107	749	71	3	91.009	0.0
JALIGY010000001.1	57	1107	749	71	3	91.009	0.0
JALIGY010000001.1	57	1107	749	71	3	91.009	0.0
JALIGY010000001.1	57	1107	749	71	3	91.009	0.0
JALIGY010000001.1	57	1107	749	71	3	91.009	0.0
JALIGY010000001.1	57	405	363	58	11	84.028	3.10e-108
JALIGY010000001.1	57	405	363	58	11	84.028	3.10e-108
JALIGY010000001.1	57	399	362	58	12	83.796	1.44e-106
JALIGY010000001.1	57	399	362	58	12	83.796	1.44e-106
JALIGY010000001.1	57	399	362	58	12	83.796	1.44e-106
JALIGY010000001.1	57	398	362	57	13	83.796	5.19e-106
JALIGY010000001.1	57	287	196	19	1	90.741	1.17e-72
JALIGY010000001.1	57	217	143	9	3	92.258	1.56e-51
JAGHQL010000301.1	57	1107	753	63	11	91.052	0.0
JAGHQL010000301.1	57	344	347	68	10	81.647	6.86e-90
JAADKB010000015.1	57	1107	752	65	9	91.041	0.0
JAADKB010000015.1	57	335	351	65	16	81.250	4.13e-87
QZWT01000967.1	57	1105	754	73	4	90.734	0.0
QZWT01000967.1	57	407	358	55	11	84.434	8.62e-109
JAAAUJ010000277.1	57	1105	754	73	4	90.734	0.0
JAAAUJ010000277.1	57	401	359	52	15	84.272	4.01e-107
CAIJEN010000012.1	57	1105	752	63	11	91.041	0.0
CAIJEN010000012.1	57	1101	752	63	12	90.931	0.0
CAIJEN010000012.1	57	363	356	62	15	82.217	1.89e-95
CAIJEN010000012.1	57	357	354	64	13	82.135	8.81e-94
SWBF01000142.1	57	1105	752	63	11	91.041	0.0
SWBF01000142.1	57	351	353	65	13	81.903	4.10e-92
JAHFYN010000134.1	57	1105	752	63	11	91.041	0.0
JAHFYN010000134.1	57	346	352	66	13	81.671	1.91e-90
CAIJEO010000007.1	57	1105	752	63	11	91.041	0.0
CAIJEO010000007.1	57	1105	752	63	11	91.041	0.0
CAIJEO010000007.1	57	1105	752	63	11	91.041	0.0
CAIJEO010000007.1	57	1105	752	63	11	91.041	0.0
CAIJEO010000007.1	57	1105	752	63	11	91.041	0.0
CAIJEO010000007.1	57	1101	752	63	12	90.931	0.0
CAIJEO010000007.1	57	357	354	64	13	82.135	8.81e-94
CAIJEO010000007.1	57	357	354	64	13	82.135	8.81e-94
CAIJEO010000007.1	57	357	354	64	13	82.135	8.81e-94
CAIJEO010000007.1	57	357	354	64	13	82.135	8.81e-94
CAIJEO010000007.1	57	357	354	64	13	82.135	8.81e-94
CAIJEO010000007.1	57	357	355	63	15	81.986	8.81e-94
CAINUL010000013.1	57	1105	752	63	11	91.041	0.0
CAINUL010000013.1	57	1105	752	63	11	91.041	0.0
CAINUL010000013.1	57	1105	752	63	11	91.041	0.0
CAINUL010000013.1	57	1105	752	63	11	91.041	0.0
CAINUL010000013.1	57	1105	752	63	11	91.041	0.0
CAINUL010000013.1	57	922	641	42	23	90.793	0.0
CAINUL010000013.1	57	351	353	65	13	81.903	4.10e-92
CAINUL010000013.1	57	351	353	65	13	81.903	4.10e-92
CAINUL010000013.1	57	351	353	65	13	81.903	4.10e-92
CAINUL010000013.1	57	351	353	65	13	81.903	4.10e-92
CAINUL010000013.1	57	351	354	64	15	81.755	4.10e-92
CAINUL010000013.1	57	267	340	64	27	78.886	1.53e-66
JAAAUE010006280.1	57	1105	754	73	4	90.734	0.0
JAAAUE010006280.1	57	424	358	58	5	85.036	8.56e-114
SWBG01000120.1	57	1105	752	63	11	91.041	0.0
SWBG01000120.1	57	351	353	65	13	81.903	4.10e-92
JAAAUL010002261.1	38	1105	754	73	4	90.734	0.0
JAMKHU010000027.1	57	1105	754	73	4	90.734	0.0
JAMKHU010000027.1	57	424	358	58	5	85.036	8.56e-114
JAGSXK010000004.1	57	1105	754	73	4	90.734	0.0
JAGSXK010000004.1	57	1105	754	73	4	90.734	0.0
JAGSXK010000004.1	57	407	358	55	11	84.434	8.62e-109
JAGSXK010000004.1	57	407	358	55	11	84.434	8.62e-109
JAGSXK010000038.1	57	1105	754	73	4	90.734	0.0
JAGSXK010000038.1	57	1105	754	73	4	90.734	0.0
JAGSXK010000038.1	57	407	358	55	11	84.434	8.62e-109
JAGSXK010000038.1	57	407	358	55	11	84.434	8.62e-109
LXFE01000067.1	44	1103	758	64	13	90.778	0.0
LXFE01000067.1	44	198	135	14	0	90.604	5.65e-46
PPNF02000006.1	64	1103	749	71	4	90.898	0.0
PPNF02000006.1	64	337	354	72	11	81.007	1.15e-87
PPNF02000006.1	64	209	147	13	3	90.184	2.61e-49
VXIS01000657.1	56	1103	753	63	12	90.942	0.0
VXIS01000657.1	56	348	348	66	11	81.882	5.30e-91
KQ474094.1	65	1101	754	70	7	90.734	0.0
KQ474094.1	65	1101	754	70	7	90.734	0.0
KQ474094.1	65	1101	754	70	7	90.734	0.0
KQ474094.1	65	1101	754	70	7	90.734	0.0
KQ474094.1	65	1101	754	70	7	90.734	0.0
KQ474094.1	65	1101	754	70	7	90.734	0.0
KQ474094.1	65	1101	754	70	7	90.734	0.0
KQ474094.1	65	1101	754	70	7	90.734	0.0
KQ474094.1	65	1096	753	70	8	90.614	0.0
KQ474094.1	65	922	726	86	22	87.050	0.0
KQ474094.1	65	473	379	59	2	86.136	8.38e-129
KQ474094.1	65	472	378	60	1	86.105	3.02e-128
KQ474094.1	65	472	378	60	1	86.105	3.02e-128
KQ474094.1	65	472	378	60	1	86.105	3.02e-128
KQ474094.1	65	472	378	60	1	86.105	3.02e-128
KQ474094.1	65	472	378	60	1	86.105	3.02e-128
KQ474094.1	65	472	378	60	1	86.105	3.02e-128
KQ474094.1	65	466	377	60	2	85.877	1.40e-126
KQ474094.1	65	464	377	58	4	85.877	5.05e-126
KQ474094.1	65	451	375	58	6	85.421	3.93e-122
KQ474094.1	65	231	153	14	0	91.617	5.57e-56
KQ474094.1	65	231	153	14	0	91.617	5.57e-56
KQ474094.1	65	231	153	14	0	91.617	5.57e-56
KQ474094.1	65	231	153	14	0	91.617	5.57e-56
KQ474094.1	65	231	153	14	0	91.617	5.57e-56
KQ474094.1	65	231	153	14	0	91.617	5.57e-56
KQ474094.1	65	231	153	14	0	91.617	5.57e-56
KQ474094.1	65	231	153	14	0	91.617	5.57e-56
KQ474094.1	65	231	153	14	0	91.617	5.57e-56
KQ474094.1	65	231	153	14	0	91.617	5.57e-56
JALIRG010000030.1	57	1101	748	71	4	90.887	0.0
JALIRG010000030.1	57	1088	746	72	5	90.644	0.0
JALIRG010000030.1	57	1007	722	67	17	89.578	0.0
JALIRG010000030.1	57	399	370	63	11	83.333	1.44e-106
JALIRG010000030.1	57	394	369	63	12	83.108	6.71e-105
[truncated: 274 more rows]
