# Supplementary material for: Using nanopore sequencing to identify fungi from clinical samples with high phylogenetic resolution
Source: Sci Rep. 2023 Jun 16;13:9785. doi: 10.1038/s41598-023-37016-0 (PMC10275880; doi:10.1038/s41598-023-37016-0)
Supplement: Supplementary file 1 — Supplementary Information. [file 41598_2023_37016_MOESM1_ESM.zip › Supplementary_Information/Supplementary_Data/Data_S5_Mock_blast/results/Mock_RGN4_1_fmt0.txt]

BLASTN 2.13.0+


Reference: Zheng Zhang, Scott Schwartz, Lukas Wagner, and Webb
Miller (2000), "A greedy algorithm for aligning DNA sequences", J
Comput Biol 2000; 7(1-2):203-14.


Database: all.fna
           16,976,359 sequences; 173,045,930,078 total letters


Query= LR7_1

Length=1925
                                                                      Score     E
Sequences producing significant alignments:                          (Bits)  Value

JAIGNX010000036.1 Cutaneotrichosporon dermatis strain NICC30027 S...  3555    0.0  
JAIGNX010000006.1 Cutaneotrichosporon dermatis strain NICC30027 S...  3555    0.0  
JAMAMB010000006.1 Trichosporonaceae sp. PL3408A ctg_6, whole geno...  3343    0.0  
JAMAMA010000005.1 Trichosporonaceae sp. PDH3307A ctg_5, whole gen...  3343    0.0  
JAMALM010001433.1 Cutaneotrichosporon sp. P10-008 ctg_1433, whole...  3321    0.0  
BEDW01000020.1 Cutaneotrichosporon arboriformis DNA, scaffold: sc...  3240    0.0  
JAMALP010000010.1 Cutaneotrichosporon sp. PT3311B ctg_10, whole g...  3192    0.0  
JAMALO010000017.1 Cutaneotrichosporon sp. PA3318 ctg_17, whole ge...  3192    0.0  
BEDX01000012.1 Cutaneotrichosporon daszewskae DNA, scaffold: scaf...  3081    0.0  
JAMYHM010000230.1 Apiotrichum sp. PA4207 ctg_230, whole genome sh...  3053    0.0  
JAMYHP010000150.1 Apiotrichum sp. Y4201-1 ctg_150, whole genome s...  3053    0.0  
JAMYHS010001152.1 Apiotrichum sp. Y3305A ctg_1152, whole genome s...  3053    0.0  
BEDY01000008.1 Vanrija fragicola DNA, scaffold: scaffold_8, strai...  3051    0.0  
JAMYHQ010001361.1 Apiotrichum sp. M3315A-1 ctg_1361, whole genome...  3048    0.0  
JAMYHN010000191.1 Apiotrichum sp. PDH3304B ctg_191, whole genome ...  3048    0.0  
JAMALS010000003.1 Pascua sp. PK3308B-1 ctg_3, whole genome shotgu...  3048    0.0  
JAMFRD010000198.1 Pascua sp. PH4015B ctg_199, whole genome shotgu...  3048    0.0  
JAMALR010000011.1 Pascua sp. PH3313A ctg_11, whole genome shotgun...  3048    0.0  
JAMALQ010000137.1 Pascua sp. PH3615 ctg_137, whole genome shotgun...  3048    0.0  
JAMYHR010000054.1 Apiotrichum sp. PL3309B ctg_54, whole genome sh...  3048    0.0  
JAMFRE010000187.1 Pascua sp. PL2904B ctg_187, whole genome shotgu...  3048    0.0  
JAMYHO010000241.1 Apiotrichum sp. PL3306B ctg_241, whole genome s...  3048    0.0  
JALJEG010000101.1 Apiotrichum siamense strain L8in5 NODE_101_leng...  2992    0.0  
PQXP01000239.1 Apiotrichum akiyoshidainum strain HP2023 Contig964...  2948    0.0  
PQXP01001050.1 Apiotrichum akiyoshidainum strain HP2023 Contig122...  2946    0.0  
QKWK01000021.1 Vanrija humicola strain CBS 4282 CBS4282_scaffold2...  2918    0.0  
JAMYHU010000003.1 Trichosporon sp. P6006 ctg_3, whole genome shot...  2896    0.0  
JAMYHV010000178.1 Trichosporon sp. PG3703 ctg_178, whole genome s...  2896    0.0  
JAMALZ010000002.1 Trichosporon sp. PB005A ctg_2, whole genome sho...  2896    0.0  
JAMYHW010000003.1 Trichosporon sp. LN7006B ctg_3, whole genome sh...  2896    0.0  
JH977602.1 Trichosporon asahii var. asahii CBS 2479 unplaced geno...  2891    0.0  
NW_014040855.1 Trichosporon asahii var. asahii CBS 2479 unplaced ...  2891    0.0  
QPMP01000167.1 Colletotrichum tropicale strain CgS9275 KSG_CgS927...  2885    0.0  
PQXP01001035.1 Apiotrichum akiyoshidainum strain HP2023 Contig111...  2874    0.0  
RSCE01000026.1 Apiotrichum porosum strain DSM 27194 scaffold_26, ...  2872    0.0  
RSCE01000022.1 Apiotrichum porosum strain DSM 27194 scaffold_22, ...  2872    0.0  
NW_021167133.1 Apiotrichum porosum strain DSM 27194 chromosome Un...  2872    0.0  
NW_021167129.1 Apiotrichum porosum strain DSM 27194 chromosome Un...  2872    0.0  
PQXP01001036.1 Apiotrichum akiyoshidainum strain HP2023 Contig111...  2780    0.0  
CP086717.1 Vanrija pseudolonga isolate DUCC4014 chromosome 4          2712    0.0  
RSCD01000010.1 Saitozyma podzolica strain DSM 27192 scaffold_10, ...  2542    0.0  
RSCD01000041.1 Saitozyma podzolica strain DSM 27192 scaffold_41, ...  2523    0.0  
JAMYHL010000155.1 Apiotrichum sp. Y4204 ctg_155, whole genome sho...  2460    0.0  
MCFC01000139.1 Naematelia encephala strain 68-887.2 BCR39scaffold...  2427    0.0  
NBSH01000033.1 Kockovaella imperatae strain NRRL Y-17943 BD324sca...  2423    0.0  
NBSH01000032.1 Kockovaella imperatae strain NRRL Y-17943 BD324sca...  2423    0.0  
NW_019028973.1 Kockovaella imperatae strain NRRL Y-17943 chromoso...  2423    0.0  
NW_019028972.1 Kockovaella imperatae strain NRRL Y-17943 chromoso...  2423    0.0  
JAKFAO010000004.1 Naematelia aurantialba strain NX-20 Contig4, wh...  2418    0.0  
CP025762.1 Cryptococcus gattii VGII R265 chromosome 4                 2398    0.0  
AE017342.1 Cryptococcus neoformans var. neoformans JEC21 chromoso...  2386    0.0  
NC_006684.1 Cryptococcus neoformans var. neoformans JEC21 chromos...  2386    0.0  
CP000287.1 Cryptococcus gattii WM276 chromosome B, complete sequence  2383    0.0  
NC_014939.1 Cryptococcus gattii WM276 chromosome B, complete sequ...  2383    0.0  
SSXJ01000371.1 Cryptococcus neoformans AD hybrid strain CBS 132 t...  2379    0.0  
VHDQ01000015.1 Cryptococcus cf. gattii strain MF34 chromosome 14 ...  2377    0.0  
SSXJ01000381.1 Cryptococcus neoformans AD hybrid strain CBS 132 t...  2368    0.0  
NQVO01000100.1 Kwoniella shandongensis strain CBS 12478 scaffold0...  2361    0.0  
NW_022474172.1 Kwoniella shandongensis strain CBS 12478 chromosom...  2361    0.0  
JANBXI010000027.1 Cryptococcus sp. VH57_BW 27, whole genome shotg...  2359    0.0  
CM016937.1 Cryptococcus sp. DSM 27421 chromosome 9, whole genome ...  2357    0.0  
VHDQ01000014.1 Cryptococcus cf. gattii strain MF34 chromosome 14 ...  2344    0.0  
JALAIP010002631.1 Caloplaca aegaea isolate LIQ143CAAG scaffold_26...  2344    0.0  
JAHXHD010001605.1 Papiliotrema terrestris strain LS28 unplaced-10...  2327    0.0  
JAAAXZ010000726.1 Podosphaera xanthii isolate Wanju2017 POXAN0074...  2322    0.0  
JAMYHH010000682.1 Pichia sp. F1605B ctg_682, whole genome shotgun...  2285    0.0  
JALAIM010001695.1 Xanthoria sp. 1 TBL-2021 isolate LIQ80XSP scaff...  2248    0.0  
PQXP01000592.1 Apiotrichum akiyoshidainum strain HP2023 Contig268...  2233    0.0  
JAKLMH010000020.1 Fungal sp. FJII-L8-SW-PAB2 NODE_20_length_44271...  2202    0.0  
JAMRJJ010000016.1 Dioszegia hungarica strain Y1 Contig9, whole ge...  2148    0.0  
SWKT01000207.1 Neopestalotiopsis sp. 37M scaffold_208, whole geno...  2109    0.0  
JAMRJJ010000013.1 Dioszegia hungarica strain Y1 Contig24, whole g...  2093    0.0  
JAMRJJ010000007.1 Dioszegia hungarica strain Y1 Contig22, whole g...  2093    0.0  
JAMRJJ010000023.1 Dioszegia hungarica strain Y1 Contig21, whole g...  2093    0.0  
JAMRJJ010000004.1 Dioszegia hungarica strain Y1 Contig19, whole g...  2093    0.0  
JAMRJJ010000024.1 Dioszegia hungarica strain Y1 Contig20, whole g...  2089    0.0  
JAMRJJ010000020.1 Dioszegia hungarica strain Y1 Contig23, whole g...  2085    0.0  
JAIFAB010000018.1 Filobasidium floriforme strain CBS 6241 HD553sc...  2071    0.0  
JAMRJJ010000019.1 Dioszegia hungarica strain Y1 Contig5, whole ge...  2071    0.0  
NW_025763639.1 Filobasidium floriforme strain CBS 6241 chromosome...  2071    0.0  
PQXP01001049.1 Apiotrichum akiyoshidainum strain HP2023 Contig122...  2012    0.0  
JAMALH010000007.1 Filobasidiaceae sp. PG3902-1 ctg_7, whole genom...  1951    0.0  
JAMALI010000176.1 Filobasidiaceae sp. PT2105A ctg_176, whole geno...  1951    0.0  
JADPYG010000089.1 Vishniacozyma victoriae isolate T18_1_22C Conti...  1943    0.0  
JADPYF010000119.1 Tetracladium sp. T11_2_10C Contig_119, whole ge...  1943    0.0  
JANEWO010000736.1 Tausonia pullulans strain CRUB 1754 NODE_736_le...  1936    0.0  
JADCQV010000005.1 Mrakiaceae sp. VS III B KN 2 VS-III-B-KN-2_cont...  1936    0.0  
JH711537.1 Tremella mesenterica DSM 1558 unplaced genomic scaffol...  1908    0.0  
NW_006711234.1 Tremella mesenterica DSM 1558 unplaced genomic sca...  1908    0.0  
JAAZPX010000111.1 Papiliotrema laurentii strain IF7SW-F4 scaffold...  1905    0.0  
BRON01000014.1 Mrakia gelida MGH-2 DNA, scaffold_14, whole genome...  1881    0.0  
JACGZH010000010.1 Phaffia rhodozyma strain CBS 6938 QXden1.PacBio...  1879    0.0  
JACGZH010000007.1 Phaffia rhodozyma strain CBS 6938 QXden1.PacBio...  1879    0.0  
JACGZH010000006.1 Phaffia rhodozyma strain CBS 6938 QXden1.PacBio...  1879    0.0  
JACGZH010000019.1 Phaffia rhodozyma strain CBS 6938 QXden1.PacBio...  1879    0.0  
JACGZH010000018.1 Phaffia rhodozyma strain CBS 6938 QXden1.PacBio...  1879    0.0  
JACGZH010000015.1 Phaffia rhodozyma strain CBS 6938 QXden1.PacBio...  1879    0.0  
JACGZH010000014.1 Phaffia rhodozyma strain CBS 6938 QXden1.PacBio...  1879    0.0  
JACGZH010000013.1 Phaffia rhodozyma strain CBS 6938 QXden1.PacBio...  1879    0.0  
JACGZH010000001.1 Phaffia rhodozyma strain CBS 6938 QXden1.PacBio...  1879    0.0  
LOEC01000834.1 Mrakia psychrophila strain NN053900 MPSYg834, whol...  1875    0.0  
BBPU01000016.1 Mrakia blollopis SK-4 DNA, contig: SK4n2002, whole...  1875    0.0  
BBPU01000017.1 Mrakia blollopis SK-4 DNA, contig: SK4n2003, whole...  1875    0.0  
BBPU01000018.1 Mrakia blollopis SK-4 DNA, contig: SK4n2004, whole...  1875    0.0  
BBPU01000019.1 Mrakia blollopis SK-4 DNA, contig: SK4n2005, whole...  1875    0.0  
BBPU01000022.1 Mrakia blollopis SK-4 DNA, contig: SK4n2008, whole...  1875    0.0  
BBPU01000024.1 Mrakia blollopis SK-4 DNA, contig: SK4n2010, whole...  1875    0.0  
BBPU01000025.1 Mrakia blollopis SK-4 DNA, contig: SK4n2011, whole...  1875    0.0  
BBPU01000026.1 Mrakia blollopis SK-4 DNA, contig: SK4n2012, whole...  1875    0.0  
BBPU01000027.1 Mrakia blollopis SK-4 DNA, contig: SK4n2013, whole...  1875    0.0  
BBPU01000028.1 Mrakia blollopis SK-4 DNA, contig: SK4n2014, whole...  1875    0.0  
BBPU01000029.1 Mrakia blollopis SK-4 DNA, contig: SK4n2015, whole...  1875    0.0  
BBPU01000032.1 Mrakia blollopis SK-4 DNA, contig: SK4n2018, whole...  1875    0.0  
BBPU01000033.1 Mrakia blollopis SK-4 DNA, contig: SK4n2019, whole...  1875    0.0  
BBPU01000034.1 Mrakia blollopis SK-4 DNA, contig: SK4n2020, whole...  1875    0.0  
BBPU01000035.1 Mrakia blollopis SK-4 DNA, contig: SK4n2021, whole...  1875    0.0  
BBPU01000037.1 Mrakia blollopis SK-4 DNA, contig: SK4n2023, whole...  1875    0.0  
BBPU01000038.1 Mrakia blollopis SK-4 DNA, contig: SK4n2024, whole...  1875    0.0  
BBPU01000040.1 Mrakia blollopis SK-4 DNA, contig: SK4n2026, whole...  1875    0.0  
BBPU01000041.1 Mrakia blollopis SK-4 DNA, contig: SK4n2027, whole...  1875    0.0  
BBPU01000042.1 Mrakia blollopis SK-4 DNA, contig: SK4n2028, whole...  1875    0.0  
BBPU01000048.1 Mrakia blollopis SK-4 DNA, contig: SK4n2034, whole...  1875    0.0  
BBPU01000021.1 Mrakia blollopis SK-4 DNA, contig: SK4n2007, whole...  1873    0.0  
BBPU01000030.1 Mrakia blollopis SK-4 DNA, contig: SK4n2016, whole...  1873    0.0  
BBPU01000049.1 Mrakia blollopis SK-4 DNA, contig: SK4n2035, whole...  1868    0.0  
BBPU01000039.1 Mrakia blollopis SK-4 DNA, contig: SK4n2025, whole...  1864    0.0  
BBPU01000036.1 Mrakia blollopis SK-4 DNA, contig: SK4n2022, whole...  1862    0.0  
VTPW01000019.1 Amauroderma rugosum strain ACCC 51706 ctg19, whole...  1847    0.0  
QCWT01000098.1 Pleurotus tuoliensis strain JKBL130LB Contig_99, w...  1844    0.0  
QCWT01000106.1 Pleurotus tuoliensis strain JKBL130LB Contig_107, ...  1844    0.0  
VTPW01000021.1 Amauroderma rugosum strain ACCC 51706 ctg21, whole...  1844    0.0  
VTPW01000013.1 Amauroderma rugosum strain ACCC 51706 ctg13, whole...  1844    0.0  
JACETU010000006.1 Pleurotus ostreatus strain PC9 scaffold_6, whol...  1844    0.0  
NW_023503161.1 Pleurotus ostreatus strain PC9 chromosome Unknown ...  1844    0.0  
BRDD01000307.1 Tremella fuciformis NBRC 9317 DNA, KCNB80TF.307, w...  1838    0.0  
JAMALN010001036.1 Cutaneotrichosporon sp. PK4640 ctg_1036, whole ...  1836    0.0  
QCWS01000124.1 Pleurotus eryngii strain JKXB130DA Contig_124, who...  1829    0.0  
BBPU01000045.1 Mrakia blollopis SK-4 DNA, contig: SK4n2031, whole...  1821    0.0  
BRDC01000066.1 Tremella yokohamensis NBRC 100148 DNA, KCNB35TY.66...  1814    0.0  
QCWS01000004.1 Pleurotus eryngii strain JKXB130DA Contig_4, whole...  1808    0.0  
BBPU01000043.1 Mrakia blollopis SK-4 DNA, contig: SK4n2029, whole...  1803    0.0  
JAAVVI010000020.1 Golubevia sp. BC0902 NODE_20_length_698752_cov_...  1796    0.0  
JAAVVH010000097.1 Golubevia sp. BC0812 NODE_97_length_8604_cov_44...  1796    0.0  
JAAVVG010000034.1 Golubevia sp. BC0850 NODE_34_length_134215_cov_...  1796    0.0  
JAKRRZ010004275.1 Podosphaera aphanis isolate DRCT72020 contig_42...  1796    0.0  
JTLS01001059.1 Basidioascus undulatus strain DAOM 241956 scaffold...  1792    0.0  
JAGTJP010000468.1 Auriculariales sp. MPI-PUGE-AT-0066 BKA62scaffo...  1784    0.0  
RRYC01000010.1 Quambalaria eucalypti isolate CMW1101 Contig000001...  1783    0.0  
JAIHLT010000026.1 Inonotus obliquus strain CT5 ctg39, whole genom...  1770    0.0  
RJDY01000048.1 Auricularia cornea strain CCMJ2827 utg1811, whole ...  1759    0.0  
RJDY01000046.1 Auricularia cornea strain CCMJ2827 utg1141, whole ...  1759    0.0  
NCVV01000269.1 Auricularia auricula-judae strain B14-8 scaffold26...  1759    0.0  
NEKD01000094.1 Auricularia heimuer strain Dai 13782 unitig94, who...  1759    0.0  
JACFYU010000049.1 Pleurotus tuber-regium strain ACCC 50657-18 con...  1759    0.0  
RJDY01000042.1 Auricularia cornea strain CCMJ2827 utg305, whole g...  1753    0.0  
RJDY01000047.1 Auricularia cornea strain CCMJ2827 utg1797, whole ...  1744    0.0  
RJDY01000015.1 Auricularia cornea strain CCMJ2827 utg22, whole ge...  1740    0.0  
JAACJK010000156.1 Tulosesus angulatus strain CBS 175.51 unitig_43...  1729    0.0  
JAACJK010000181.1 Tulosesus angulatus strain CBS 175.51 unitig_41...  1729    0.0  
JAACJK010000071.1 Tulosesus angulatus strain CBS 175.51 unitig_39...  1729    0.0  
JAACJK010000212.1 Tulosesus angulatus strain CBS 175.51 unitig_38...  1729    0.0  
RJDY01000039.1 Auricularia cornea strain CCMJ2827 utg100, whole g...  1725    0.0  
BEDZ01000082.1 Cutaneotrichosporon cyanovorans DNA, scaffold: sca...  1714    0.0  
RJDY01000027.1 Auricularia cornea strain CCMJ2827 utg53, whole ge...  1712    0.0  
MAPW01000073.1 Tilletia indica strain PSWKBGH_1 scaffold73_size19...  1711    0.0  
MAPW01000327.1 Tilletia indica strain PSWKBGH_1 scaffold328_size1...  1711    0.0  
MAPW01000312.1 Tilletia indica strain PSWKBGH_1 scaffold313_size1...  1711    0.0  
MAPW01000285.1 Tilletia indica strain PSWKBGH_1 scaffold286_size2...  1711    0.0  
RDSH01000014.1 Tilletia walkeri strain DAOMC 238049 scaffold_14, ...  1711    0.0  
SJKF01000009.1 Pleurotus pulmonarius strain PM_ss5 scaffold_9, wh...  1687    0.0  
JAMJXE010000001.1 Tilletia setariae strain WJ-1 Scaffold1, whole ...  1679    0.0  
CAJHJB010000717.1 Tilletia controversa strain OR genome assembly,...  1677    0.0  
CAJHJB010000889.1 Tilletia controversa strain OR genome assembly,...  1674    0.0  
CAJHJB010000883.1 Tilletia controversa strain OR genome assembly,...  1674    0.0  
CAJHJB010000872.1 Tilletia controversa strain OR genome assembly,...  1674    0.0  
CAJHJB010000871.1 Tilletia controversa strain OR genome assembly,...  1674    0.0  
CAJHJB010000859.1 Tilletia controversa strain OR genome assembly,...  1674    0.0  
CAJHJB010000850.1 Tilletia controversa strain OR genome assembly,...  1674    0.0  
CAJHJB010000831.1 Tilletia controversa strain OR genome assembly,...  1674    0.0  
CAJHJB010000826.1 Tilletia controversa strain OR genome assembly,...  1674    0.0  
CAJHJB010000804.1 Tilletia controversa strain OR genome assembly,...  1674    0.0  
CAJHJB010000783.1 Tilletia controversa strain OR genome assembly,...  1674    0.0  
CAJHJB010000744.1 Tilletia controversa strain OR genome assembly,...  1674    0.0  
CAJHJB010000726.1 Tilletia controversa strain OR genome assembly,...  1674    0.0  
CAJHJB010000699.1 Tilletia controversa strain OR genome assembly,...  1674    0.0  
CAJHJB010000687.1 Tilletia controversa strain OR genome assembly,...  1674    0.0  
CAJHJB010000655.1 Tilletia controversa strain OR genome assembly,...  1674    0.0  
CAJHJB010000648.1 Tilletia controversa strain OR genome assembly,...  1674    0.0  
CAJHJB010000639.1 Tilletia controversa strain OR genome assembly,...  1674    0.0  
CAJHJB010000637.1 Tilletia controversa strain OR genome assembly,...  1674    0.0  
CAJHJB010000622.1 Tilletia controversa strain OR genome assembly,...  1674    0.0  
CAJHJB010000619.1 Tilletia controversa strain OR genome assembly,...  1674    0.0  
CAJHJB010000602.1 Tilletia controversa strain OR genome assembly,...  1674    0.0  
CAJHJB010000596.1 Tilletia controversa strain OR genome assembly,...  1674    0.0  
CAJHJB010000595.1 Tilletia controversa strain OR genome assembly,...  1674    0.0  
CAJHJB010000594.1 Tilletia controversa strain OR genome assembly,...  1674    0.0  
CAJHJB010000572.1 Tilletia controversa strain OR genome assembly,...  1674    0.0  
CAJHJB010000570.1 Tilletia controversa strain OR genome assembly,...  1674    0.0  
CAJHJB010000551.1 Tilletia controversa strain OR genome assembly,...  1674    0.0  
CAJHJB010000539.1 Tilletia controversa strain OR genome assembly,...  1674    0.0  
CAJHJB010000532.1 Tilletia controversa strain OR genome assembly,...  1674    0.0  
CAJHJB010000520.1 Tilletia controversa strain OR genome assembly,...  1674    0.0  
CAJHJB010000518.1 Tilletia controversa strain OR genome assembly,...  1674    0.0  
CAJHJB010000496.1 Tilletia controversa strain OR genome assembly,...  1674    0.0  
CAJHJB010000483.1 Tilletia controversa strain OR genome assembly,...  1674    0.0  
CAJHJB010000472.1 Tilletia controversa strain OR genome assembly,...  1674    0.0  
CAJHJB010000458.1 Tilletia controversa strain OR genome assembly,...  1674    0.0  
CAJHJB010000454.1 Tilletia controversa strain OR genome assembly,...  1674    0.0  
CAJHJB010000422.1 Tilletia controversa strain OR genome assembly,...  1674    0.0  
CAJHJB010000404.1 Tilletia controversa strain OR genome assembly,...  1674    0.0  
CAJHJB010000391.1 Tilletia controversa strain OR genome assembly,...  1674    0.0  
CAJHJB010000371.1 Tilletia controversa strain OR genome assembly,...  1674    0.0  
CAJHJB010000367.1 Tilletia controversa strain OR genome assembly,...  1674    0.0  
CAJHJB010000348.1 Tilletia controversa strain OR genome assembly,...  1674    0.0  
CAJHJB010000294.1 Tilletia controversa strain OR genome assembly,...  1674    0.0  
CAJHJB010000275.1 Tilletia controversa strain OR genome assembly,...  1674    0.0  
CAJHJB010000257.1 Tilletia controversa strain OR genome assembly,...  1674    0.0  
CAJHJB010000167.1 Tilletia controversa strain OR genome assembly,...  1674    0.0  
CAJHJB010000159.1 Tilletia controversa strain OR genome assembly,...  1674    0.0  
CAJHJB010000791.1 Tilletia controversa strain OR genome assembly,...  1672    0.0  
CAJHJB010000698.1 Tilletia controversa strain OR genome assembly,...  1672    0.0  
CAJHJB010000927.1 Tilletia controversa strain OR genome assembly,...  1668    0.0  
CAJHJB010000918.1 Tilletia controversa strain OR genome assembly,...  1668    0.0  
CAJHJB010000914.1 Tilletia controversa strain OR genome assembly,...  1668    0.0  
CAJHJB010000913.1 Tilletia controversa strain OR genome assembly,...  1668    0.0  
CAJHJB010000900.1 Tilletia controversa strain OR genome assembly,...  1668    0.0  
CAJHJB010000897.1 Tilletia controversa strain OR genome assembly,...  1668    0.0  
CAJHJB010000894.1 Tilletia controversa strain OR genome assembly,...  1668    0.0  
CAJHJB010000893.1 Tilletia controversa strain OR genome assembly,...  1668    0.0  
CAJHJB010000892.1 Tilletia controversa strain OR genome assembly,...  1668    0.0  
CAJHJB010000873.1 Tilletia controversa strain OR genome assembly,...  1668    0.0  
CAJHJB010000866.1 Tilletia controversa strain OR genome assembly,...  1668    0.0  
CAJHJB010000808.1 Tilletia controversa strain OR genome assembly,...  1668    0.0  
CAJHJB010000800.1 Tilletia controversa strain OR genome assembly,...  1668    0.0  
CAJHJB010000774.1 Tilletia controversa strain OR genome assembly,...  1668    0.0  
CAJHJB010000754.1 Tilletia controversa strain OR genome assembly,...  1668    0.0  
CAJHJB010000746.1 Tilletia controversa strain OR genome assembly,...  1668    0.0  
CAJHJB010000741.1 Tilletia controversa strain OR genome assembly,...  1668    0.0  
CAJHJB010000732.1 Tilletia controversa strain OR genome assembly,...  1668    0.0  
CAJHJB010000722.1 Tilletia controversa strain OR genome assembly,...  1668    0.0  
CAJHJB010000714.1 Tilletia controversa strain OR genome assembly,...  1668    0.0  
CAJHJB010000708.1 Tilletia controversa strain OR genome assembly,...  1668    0.0  
CAJHJB010000697.1 Tilletia controversa strain OR genome assembly,...  1668    0.0  
CAJHJB010000684.1 Tilletia controversa strain OR genome assembly,...  1668    0.0  
CAJHJB010000682.1 Tilletia controversa strain OR genome assembly,...  1668    0.0  
CAJHJB010000671.1 Tilletia controversa strain OR genome assembly,...  1668    0.0  
CAJHJB010000663.1 Tilletia controversa strain OR genome assembly,...  1668    0.0  
CAJHJB010000646.1 Tilletia controversa strain OR genome assembly,...  1668    0.0  
CAJHJB010000638.1 Tilletia controversa strain OR genome assembly,...  1668    0.0  
CAJHJB010000633.1 Tilletia controversa strain OR genome assembly,...  1668    0.0  
CAJHJB010000617.1 Tilletia controversa strain OR genome assembly,...  1668    0.0  
CAJHJB010000576.1 Tilletia controversa strain OR genome assembly,...  1668    0.0  
CAJHJB010000548.1 Tilletia controversa strain OR genome assembly,...  1668    0.0  
CAJHJB010000542.1 Tilletia controversa strain OR genome assembly,...  1668    0.0  
CAJHJB010000541.1 Tilletia controversa strain OR genome assembly,...  1668    0.0  
CAJHJB010000538.1 Tilletia controversa strain OR genome assembly,...  1668    0.0  
CAJHJB010000531.1 Tilletia controversa strain OR genome assembly,...  1668    0.0  
CAJHJB010000529.1 Tilletia controversa strain OR genome assembly,...  1668    0.0  
CAJHJB010000528.1 Tilletia controversa strain OR genome assembly,...  1668    0.0  
CAJHJB010000527.1 Tilletia controversa strain OR genome assembly,...  1668    0.0  
CAJHJB010000516.1 Tilletia controversa strain OR genome assembly,...  1668    0.0  
CAJHJB010000511.1 Tilletia controversa strain OR genome assembly,...  1668    0.0  
CAJHJB010000508.1 Tilletia controversa strain OR genome assembly,...  1668    0.0  
CAJHJB010000505.1 Tilletia controversa strain OR genome assembly,...  1668    0.0  
CAJHJB010000486.1 Tilletia controversa strain OR genome assembly,...  1668    0.0  
CAJHJB010000481.1 Tilletia controversa strain OR genome assembly,...  1668    0.0  
CAJHJB010000475.1 Tilletia controversa strain OR genome assembly,...  1668    0.0  
CAJHJB010000456.1 Tilletia controversa strain OR genome assembly,...  1668    0.0  
CAJHJB010000447.1 Tilletia controversa strain OR genome assembly,...  1668    0.0  
CAJHJB010000442.1 Tilletia controversa strain OR genome assembly,...  1668    0.0  
CAJHJB010000414.1 Tilletia controversa strain OR genome assembly,...  1668    0.0  
CAJHJB010000408.1 Tilletia controversa strain OR genome assembly,...  1668    0.0  
CAJHJB010000398.1 Tilletia controversa strain OR genome assembly,...  1668    0.0  
CAJHJB010000387.1 Tilletia controversa strain OR genome assembly,...  1668    0.0  
CAJHJB010000380.1 Tilletia controversa strain OR genome assembly,...  1668    0.0  
CAJHJB010000364.1 Tilletia controversa strain OR genome assembly,...  1668    0.0  
CAJHJB010000316.1 Tilletia controversa strain OR genome assembly,...  1668    0.0  
CAJHJB010000307.1 Tilletia controversa strain OR genome assembly,...  1668    0.0  
CAJHJB010000274.1 Tilletia controversa strain OR genome assembly,...  1668    0.0  
CAJHJB010000225.1 Tilletia controversa strain OR genome assembly,...  1668    0.0  
CAJHJB010000221.1 Tilletia controversa strain OR genome assembly,...  1668    0.0  
CAJHJB010000162.1 Tilletia controversa strain OR genome assembly,...  1668    0.0  
CAJHJB010000060.1 Tilletia controversa strain OR genome assembly,...  1668    0.0  
KZ819651.1 Acaromyces ingoldii strain MCA 4198 unplaced genomic s...  1668    0.0  
NW_020290264.1 Acaromyces ingoldii strain MCA 4198 unplaced genom...  1668    0.0  
CAJHJB010000911.1 Tilletia controversa strain OR genome assembly,...  1666    0.0  
CAJHJB010000876.1 Tilletia controversa strain OR genome assembly,...  1666    0.0  
CAJHJB010000396.1 Tilletia controversa strain OR genome assembly,...  1666    0.0  
CP046235.1 Malassezia furfur isolate CBS14141 chromosome 2            1666    0.0  
CAJHJB010000643.1 Tilletia controversa strain OR genome assembly,...  1664    0.0  
MAPW01000366.1 Tilletia indica strain PSWKBGH_1 scaffold367_size2...  1664    0.0  
CAJHJB010000961.1 Tilletia controversa strain OR genome assembly,...  1663    0.0  
CAJHJB010000908.1 Tilletia controversa strain OR genome assembly,...  1663    0.0  
CAJHJB010000907.1 Tilletia controversa strain OR genome assembly,...  1663    0.0  
CAJHJB010000852.1 Tilletia controversa strain OR genome assembly,...  1663    0.0  
CAJHJB010000799.1 Tilletia controversa strain OR genome assembly,...  1663    0.0  
CAJHJB010000787.1 Tilletia controversa strain OR genome assembly,...  1663    0.0  
CAJHJB010000692.1 Tilletia controversa strain OR genome assembly,...  1663    0.0  
CAJHJB010000677.1 Tilletia controversa strain OR genome assembly,...  1663    0.0  
CAJHJB010000666.1 Tilletia controversa strain OR genome assembly,...  1663    0.0  
CAJHJB010000621.1 Tilletia controversa strain OR genome assembly,...  1663    0.0  
CAJHJB010000610.1 Tilletia controversa strain OR genome assembly,...  1663    0.0  
CAJHJB010000605.1 Tilletia controversa strain OR genome assembly,...  1663    0.0  
CAJHJB010000540.1 Tilletia controversa strain OR genome assembly,...  1663    0.0  
CAJHJB010000462.1 Tilletia controversa strain OR genome assembly,...  1663    0.0  
CAJHJB010000461.1 Tilletia controversa strain OR genome assembly,...  1663    0.0  
CAJHJB010000407.1 Tilletia controversa strain OR genome assembly,...  1663    0.0  
LAXH01000427.1 Tilletia horrida strain QB-1 smut0427, whole genom...  1663    0.0  
BCKY01000012.1 Malassezia japonica DNA, scaffold: scaffold_11, st...  1661    0.0  
CAJHJB010000836.1 Tilletia controversa strain OR genome assembly,...  1661    0.0  
CAJHJB010000818.1 Tilletia controversa strain OR genome assembly,...  1661    0.0  
CAJHJB010000618.1 Tilletia controversa strain OR genome assembly,...  1661    0.0  
CAJHJB010000575.1 Tilletia controversa strain OR genome assembly,...  1661    0.0  
CAJHJB010000453.1 Tilletia controversa strain OR genome assembly,...  1661    0.0  
CAJHJB010000295.1 Tilletia controversa strain OR genome assembly,...  1661    0.0  
CAJHJB010000191.1 Tilletia controversa strain OR genome assembly,...  1661    0.0  
CAJHJB010000868.1 Tilletia controversa strain OR genome assembly,...  1657    0.0  
CAJHJB010000949.1 Tilletia controversa strain OR genome assembly,...  1655    0.0  
CAJHJB010000921.1 Tilletia controversa strain OR genome assembly,...  1655    0.0  
CAJHJB010000898.1 Tilletia controversa strain OR genome assembly,...  1655    0.0  
CAJHJB010000843.1 Tilletia controversa strain OR genome assembly,...  1655    0.0  
CAJHJB010000555.1 Tilletia controversa strain OR genome assembly,...  1655    0.0  
CAJHJB010000420.1 Tilletia controversa strain OR genome assembly,...  1655    0.0  
CAJHJB010000464.1 Tilletia controversa strain OR genome assembly,...  1652    0.0  
CAJHJB010000460.1 Tilletia controversa strain OR genome assembly,...  1652    0.0  
CAJHJB010000858.1 Tilletia controversa strain OR genome assembly,...  1650    0.0  
CAJHJB010000837.1 Tilletia controversa strain OR genome assembly,...  1650    0.0  
CAJHJB010000672.1 Tilletia controversa strain OR genome assembly,...  1650    0.0  
CAJHJB010000882.1 Tilletia controversa strain OR genome assembly,...  1648    0.0  
CAJHJB010000626.1 Tilletia controversa strain OR genome assembly,...  1644    0.0  
JAIBAA010000019.1 Malassezia arunalokei strain NCCPF 127130 conti...  1642    0.0  
CAJHJB010000624.1 Tilletia controversa strain OR genome assembly,...  1640    0.0  
JAIHLT010000016.1 Inonotus obliquus strain CT5 ctg16, whole genom...  1640    0.0  
CP030254.1 Malassezia restricta strain KCTC 27527 chromosome IV, ...  1637    0.0  
NC_040196.1 Malassezia restricta chromosome IV, complete sequence     1637    0.0  
CAJHJB010000935.1 Tilletia controversa strain OR genome assembly,...  1635    0.0  
LGAV01000016.1 Malassezia pachydermatis strain CBS 1879 scaffold1...  1629    0.0  
NW_017253153.1 Malassezia pachydermatis strain CBS 1879 chromosom...  1629    0.0  
RJDY01000050.1 Auricularia cornea strain CCMJ2827 utg2347, whole ...  1624    0.0  
HE999567.1 Malassezia sympodialis ATCC 42132 genomic scaffold, ms...  1622    0.0  
NW_017387817.1 Malassezia sympodialis ATCC 42132 genomic scaffold...  1622    0.0  
LFFY01000031.1 Malassezia equina strain CBS 9969 ME9969_109, whol...  1616    0.0  
CDLV01000017.1 Microbotryum violaceum p1A1 Lamole genome assembly...  1609    0.0  
BBPU01000050.1 Mrakia blollopis SK-4 DNA, contig: SK4n2036, whole...  1604    0.0  
JAHWDV010000018.1 Microbotryum scabiosae strain 1118 MvKn-1118-A2...  1594    0.0  
JAHWDV010000017.1 Microbotryum scabiosae strain 1118 MvKn-1118-A2...  1594    0.0  
JAGYHO010000015.1 Malasseziomycetes sp. isolate bin8 NODE_1354_le...  1594    0.0  
AAYY01000016.1 Malassezia globosa CBS 7966 mgl_sf_11.1, whole gen...  1594    0.0  
JAHWDX010000017.1 Microbotryum intermedium strain 1389 MvSilvul-0...  1594    0.0  
JAHWDX010000016.1 Microbotryum intermedium strain 1389 MvSilvul-0...  1594    0.0  
JAHWDX010000015.1 Microbotryum intermedium strain 1389 MvSilvul-0...  1594    0.0  
NW_001849859.1 Malassezia globosa CBS 7966 MGL_SF_11.1, whole gen...  1594    0.0  
PQXP01000879.1 Apiotrichum akiyoshidainum strain HP2023 Contig128...  1585    0.0  
JAHWDX010000014.1 Microbotryum intermedium strain 1389 MvSilvul-0...  1585    0.0  
JAJONI010001993.1 Pezicula rhizophila strain FLR13 Scaffold1993, ...  1581    0.0  
JACWFO010000095.1 Leucosporidium yakuticum strain VS III D KN 2 V...  1578    0.0  
KZ627157.1 Glaciozyma antarctica PI12 unplaced genomic scaffold s...  1576    0.0  
MWVB01000024.1 Leucosporidium scottii strain PYCC 4405 NODE_24_le...  1567    0.0  
JAGYWK010000084.1 Rhodotorula sp. VS67 NODE_84_length_33207_cov_2...  1563    0.0  
JANBVD010000023.1 Rhodotorula mucilaginosa strain JY1105 tig00000...  1561    0.0  
JANBVD010000022.1 Rhodotorula mucilaginosa strain JY1105 tig00000...  1561    0.0  
JANBVD010000014.1 Rhodotorula mucilaginosa strain JY1105 tig00000...  1561    0.0  
JANBVD010000013.1 Rhodotorula mucilaginosa strain JY1105 tig00000...  1561    0.0  
PJQD01000066.1 Rhodotorula taiwanensis strain MD1149 RTAI_MD1149_...  1541    0.0  
JANIBP010000022.1 Rhodotorula sphaerocarpa strain GDMCC 60679 sca...  1539    0.0  
JANIBP010000011.1 Rhodotorula sphaerocarpa strain GDMCC 60679 sca...  1539    0.0  
BEDZ01000084.1 Cutaneotrichosporon cyanovorans DNA, scaffold: sca...  1537    0.0  
KQ474094.1 Rhodotorula graminis WP1 unplaced genomic scaffold RHO...  1531    0.0  
JANIBP010000032.1 Rhodotorula sphaerocarpa strain GDMCC 60679 sca...  1531    0.0  
NW_017264949.1 Rhodotorula graminis WP1 unplaced genomic scaffold...  1531    0.0  
QYSD01000090.1 Rhodotorula sp. ZM1 ZM1_90, whole genome shotgun s...  1524    0.0  
CAKKSX020000011.1 Rhodotorula glutinis strain CBS 20 genome assem...  1520    0.0  
JAMALD010000046.1 Rhodotorula sp. S30-09 ctg_46, whole genome sho...  1519    0.0  
JANIBP010000029.1 Rhodotorula sphaerocarpa strain GDMCC 60679 sca...  1517    0.0  
JANIBP010000028.1 Rhodotorula sphaerocarpa strain GDMCC 60679 sca...  1511    0.0  
CAJHJB010000760.1 Tilletia controversa strain OR genome assembly,...  1507    0.0  
CAJHJB010000981.1 Tilletia controversa strain OR genome assembly,...  1506    0.0  
JH668264.1 Wallemia sebi CBS 633.66 unplaced genomic scaffold WAL...  1471    0.0  
NW_006531999.1 Wallemia mellicola CBS 633.66 unplaced genomic sca...  1471    0.0  
CAJHJB010000973.1 Tilletia controversa strain OR genome assembly,...  1447    0.0  
JAGJTG010000017.1 Lipomyces starkeyi strain AS 2.1560 Contig17, w...  1415    0.0  
JAGJTG010000012.1 Lipomyces starkeyi strain AS 2.1560 Contig12, w...  1415    0.0  
PPJU01000051.1 Lipomyces doorenjongii strain NRRL Y-27504 NODE_51...  1395    0.0  
BBPU01000047.1 Mrakia blollopis SK-4 DNA, contig: SK4n2033, whole...  1371    0.0  
BCKX01000014.1 Malassezia dermatis DNA, scaffold: scaffold_13, st...  1336    0.0  
BBPU01000023.1 Mrakia blollopis SK-4 DNA, contig: SK4n2009, whole...  1319    0.0  
CAJHJB010000862.1 Tilletia controversa strain OR genome assembly,...  1317    0.0  
BBPU01000031.1 Mrakia blollopis SK-4 DNA, contig: SK4n2017, whole...  1295    0.0  
CAJHJB010000702.1 Tilletia controversa strain OR genome assembly,...  1286    0.0  
CAJHJB010000947.1 Tilletia controversa strain OR genome assembly,...  1219    0.0  
PJQL01004345.1 Rhizopus azygosporus strain CBS 357.93 scaffold_43...  1214    0.0  
JH795862.1 Dacryopinax primogenitus strain DJM-731 SS1 chromosome...  1205    0.0  
NW_024467205.1 Dacryopinax primogenitus strain DJM-731 SS1 chromo...  1205    0.0  
CAUG01000044.1 Cryptococcus flavescens NRRL Y-50378 WGS project C...  1153    0.0  
PPJV01000150.1 Lipomyces japonicus strain NRRL Y-17848 flattened_...  1151    0.0  
PPJW01000181.1 Lipomyces sp. NRRL Y-11553 NODE_181_length_5280_co...  1147    0.0  
JAAAIY010000578.1 Actinomortierella wolfii strain NRRL 6351 scaff...  1142    0.0  
JAAAJB010000268.1 Actinomortierella ambigua strain BC1065 scaffol...  1142    0.0  
WAEK01000025.1 Mortierella sp. BCC40632 OMort_C25, whole genome s...  1138    0.0  
JAAAIS010001536.1 Podila minutissima strain AD069 scaffold_1536, ...  1136    0.0  
JAAAUX010001088.1 Podila horticola strain CK413 scaffold_1088, wh...  1136    0.0  
JAAAIE010001630.1 Podila clonocystis strain AM1000 scaffold_1630,...  1136    0.0  
JAAAIK010001414.1 Podila epicladia strain KOD1059 scaffold_1414, ...  1136    0.0  
JAAAUE010006280.1 Haplosporangium bisporale strain Z 9 scaffold_2...  1136    0.0  
JAMKHU010000027.1 Podila humilis isolate PMI 1414 BYD32scaffold_2...  1136    0.0  
JAAAIV010000327.1 Mortierella sp. GBA30 scaffold_327, whole genom...  1136    0.0  
WAEK01000005.1 Mortierella sp. BCC40632 OMort_C05, whole genome s...  1136    0.0  
WAEK01000044.1 Mortierella sp. BCC40632 OMort_C44, whole genome s...  1134    0.0  
PPJQ02000060.1 Kockiozyma suomiensis strain NRRL Y-17356 NODE_60_...  1133    0.0  
JAAAUQ010001733.1 Linnemannia schmuckeri strain NRRL 6426 scaffol...  1131    0.0  
JAAAUN010000177.1 Mortierella sp. GBA35 scaffold_177, whole genom...  1131    0.0  
JAAAHU010000524.1 Linnemannia zychae strain NRRL 2592 scaffold_52...  1131    0.0  
JAAAUP010001918.1 Mortierella sp. 14UC scaffold_1918, whole genom...  1131    0.0  
JAAAIX010000860.1 Mortierella sp. NVP41 scaffold_860, whole genom...  1131    0.0  
JAAAUH010002713.1 Haplosporangium sp. Z 27 scaffold_2713, whole g...  1131    0.0  
JAAAVE010001888.1 Podila epigama strain NRRL 5512 scaffold_1888, ...  1131    0.0  
QZWT01000967.1 Cochlonema odontosperma isolate E-All NODE_2238_le...  1129    0.0  
KN042436.1 Mortierella verticillata NRRL 6337 unplaced genomic sc...  1129    0.0  
JAGSXK010000004.1 Linnemannia elongata strain MPI-CAGE-AA-0104 BK...  1129    0.0  
JAGSXK010000038.1 Linnemannia elongata strain MPI-CAGE-AA-0104 BK...  1129    0.0  
JALIRG010000001.1 Mortierella alpina strain ATCC 32222 tig0000002...  1125    0.0  
JALIGY010000001.1 Linnemannia amoeboidea strain CBS 889.72 tig000...  1125    0.0  
JAAAUM010002607.1 Mortierella sp. AM989 scaffold_2607, whole geno...  1125    0.0  
JAAAUL010002261.1 Mortierella sp. AD031 scaffold_2261, whole geno...  1125    0.0  
WAEK01000035.1 Mortierella sp. BCC40632 OMort_C35, whole genome s...  1125    0.0  
BQFW01000018.1 Entomortierella parvispora E1425 DNA, utg18Mp, who...  1125    0.0  
BQFW01000011.1 Entomortierella parvispora E1425 DNA, utg11Mp, who...  1125    0.0  
BQFW01000005.1 Entomortierella parvispora E1425 DNA, utg5Mp, whol...  1125    0.0  
JAGSXK010000031.1 Linnemannia elongata strain MPI-CAGE-AA-0104 BK...  1123    0.0  
BQFW01000016.1 Entomortierella parvispora E1425 DNA, utg16Mp, who...  1122    0.0  
JAAAHW010006385.1 Modicella reniformis strain MES-2147 scaffold_5...  1120    0.0  
JAAAUJ010000277.1 Haplosporangium sp. Z 767 scaffold_277, whole g...  1120    0.0  
JALIRG010000030.1 Mortierella alpina strain ATCC 32222 tig0008046...  1120    0.0  
JAAAIP010001249.1 Dissophora globulifera strain REB-010B scaffold...  1120    0.0  
DF820202.1 Taphrina populina JCM 22190 DNA, scaffold: Tp.scaffold...  1116    0.0  
PEGC01000316.1 Cladosporium sp. SL-16 contig316, whole genome sho...  1116    0.0  
PPNF02000006.1 Middelhovenomyces tepae strain NRRL Y-17670 NODE_6...  1114    0.0  
JAAAIG010002503.1 Gryganskiella cystojenkinii strain 1230 scaffol...  1114    0.0  
MCFF01000124.1 Lobosporangium transversale strain NRRL 3116 BCR41...  1114    0.0  
JAAAVA010001802.1 Mortierella sp. NVP85 scaffold_1802, whole geno...  1114    0.0  
NW_019029102.1 Lobosporangium transversale strain NRRL 3116 chrom...  1114    0.0  
JAAAUO010000718.1 Mortierella sp. GBA39 scaffold_718, whole genom...  1112    0.0  
RHDT01000317.1 Taphrina sp. SM11 NODE_76_length_8098_cov_157.673_...  1110    0.0  
JALLLQ010000099.1 Mortierella sp. GBAus27b B0O80scaffold_99, whol...  1109    0.0  
PPNT01000111.1 Cyberlindnera xylosilytica strain NRRL YB-2097 fla...  1107    0.0  
JAJDFE010000234.1 Geoglossum glabrum strain SNMEAD4Z8R 234, whole...  1107    0.0  
JAJDFF010000358.1 Geoglossum cookeanum strain AXV2JGJCKQ 358, who...  1107    0.0  
MCFE01000866.1 Basidiobolus meristosporus CBS 931.73 K493scaffold...  1105    0.0  
MCFE01000829.1 Basidiobolus meristosporus CBS 931.73 K493scaffold...  1105    0.0  
MCFE01000169.1 Basidiobolus meristosporus CBS 931.73 K493scaffold...  1105    0.0  
RHGH01000014.1 Taphrina pruni strain CBS 358.35 Tpru_14, whole ge...  1105    0.0  
QXMI01000178.1 Protomyces sp. C29 29_NODE_49_length_8485_cov_182....  1105    0.0  
DF819773.1 Taphrina flavorubra JCM 22207 DNA, scaffold: Tf.scaffo...  1105    0.0  
RHGG01000031.1 Taphrina deformans strain CBS 355.35 TD_31, whole ...  1105    0.0  
QXDR01000415.1 Protomyces inundatus strain NRRL Y-6349 Pf20_NODE_...  1105    0.0  
MCFI01000026.1 Protomyces lactucae-debilis strain 12-1054 BCR37sc...  1105    0.0  
NW_024468018.1 Protomyces lactucae-debilis strain 12-1054 chromos...  1105    0.0  
PPJJ02000170.1 Blastobotrys peoriensis strain NRRL YB-2290 NODE_1...  1101    0.0  
VWSI01000066.1 Taphrina betulina strain UCD315 UCD_315_NODE_66_le...  1099    0.0  
PPLU02000035.1 [Candida] montana strain NRRL Y-17326 NODE_35_leng...  1096    0.0  
PPOS02000018.1 Debaryomyces maramus strain NRRL Y-2171 NODE_18_le...  1092    0.0  
CP048731.1 Cyberlindnera fabianii isolate JOY008 chromosome 16        1092    0.0  
JANBXE010000085.1 Wickerhamomyces bisporus strain VH7_F 85, whole...  1092    0.0  
JAMALC010000343.1 Rhodotorula sp. M30-05A-2 ctg_343, whole genome...  1092    0.0  
PPLI01000098.1 Cyberlindnera misumaiensis strain NRRL Y-17389 fla...  1092    0.0  
PPOW01000036.1 Debaryomyces subglobosus strain NRRL Y-6666 NODE_3...  1092    0.0  
DS995909.1 Penicillium marneffei ATCC 18224 scf_1105668340730 gen...  1092    0.0  
NW_002196671.1 Talaromyces marneffei ATCC 18224 scf_1105668340730...  1092    0.0  
JALBUQ010000245.1 Pseudohyphozyma bogoriensis strain ATCC 18809 N...  1090    0.0  
JALBUQ010000185.1 Pseudohyphozyma bogoriensis strain ATCC 18809 N...  1090    0.0  
JALBUQ010000147.1 Pseudohyphozyma bogoriensis strain ATCC 18809 N...  1090    0.0  
PPJL02000080.1 Blastobotrys muscicola strain NRRL Y-7993 NODE_80_...  1088    0.0  
PPJL02000148.1 Blastobotrys muscicola strain NRRL Y-7993 NODE_148...  1088    0.0  
PPJL02000141.1 Blastobotrys muscicola strain NRRL Y-7993 NODE_141...  1088    0.0  
PPJL02000129.1 Blastobotrys muscicola strain NRRL Y-7993 NODE_129...  1088    0.0  
PPJL02000127.1 Blastobotrys muscicola strain NRRL Y-7993 NODE_127...  1088    0.0  
PPJL02000121.1 Blastobotrys muscicola strain NRRL Y-7993 NODE_121...  1088    0.0  
PPJL02000119.1 Blastobotrys muscicola strain NRRL Y-7993 NODE_119...  1088    0.0  
PPJL02000117.1 Blastobotrys muscicola strain NRRL Y-7993 NODE_117...  1088    0.0  
PPJL02000116.1 Blastobotrys muscicola strain NRRL Y-7993 NODE_116...  1088    0.0  
JAGHQL010000301.1 Glutinoglossum americanum strain GBOQ0MN5Z8 sca...  1088    0.0  
CCYA01000252.1 Ceraceosorus bombacis genome assembly, contig: Sca...  1088    0.0  
CCYA01000142.1 Ceraceosorus bombacis genome assembly, contig: Sca...  1088    0.0  
CCYA01000118.1 Ceraceosorus bombacis genome assembly, contig: Sca...  1088    0.0  
PPOR01000001.1 Debaryomyces nepalensis strain NRRL Y-7108 NODE_1_...  1086    0.0  
PPNR02000093.1 Cyberlindnera saturnus strain NRRL Y-17396 flatten...  1086    0.0  
FYBW01000192.1 Candida psychrophila genome assembly, contig: rDNA...  1086    0.0  
UICF01000022.1 [Candida] vartiovaarae genome assembly, contig: Co...  1086    0.0  
PPOQ01000062.1 Debaryomyces prosopidis strain NRRL Y-27369 flatte...  1086    0.0  
PPMW01000057.1 Yamadazyma scolyti strain NRRL Y-5512 NODE_57_leng...  1086    0.0  
PPNG01000187.1 Kurtzmaniella cleridarum strain NRRL Y-48386 flatt...  1086    0.0  
JACVEX010000009.1 Cyberlindnera subsufficiens strain NG8.2 NODE_2...  1086    0.0  
PPLH02000088.1 Cyberlindnera mrakii strain NRRL Y-1364 NODE_88_le...  1086    0.0  
PPNS02000133.1 Cyberlindnera suaveolens strain NRRL Y-17391 NODE_...  1086    0.0  
PPLS02000040.1 Teunomyces gatunensis strain NRRL Y-48064 NODE_40_...  1085    0.0  
CAIJEO010000007.1 Aureobasidium sp. AWRI4233 CO-2020 genome assem...  1085    0.0  
JAHRHY010000002.1 Linnemannia hyalina strain SCG-10 scaffold_2, w...  1085    0.0  
JAKSGJ010000128.1 Aureobasidium sp. TD-062 128, whole genome shot...  1085    0.0  
PPOA02000039.1 Cyberlindnera americana strain NRRL Y-2156 NODE_39...  1085    0.0  
JAJJJQ010000026.1 Aureobasidium mangrovei isolate SARA-138H conti...  1085    0.0  


>JAIGNX010000036.1 Cutaneotrichosporon dermatis strain NICC30027 Scaffold35_1, whole 
genome shotgun sequence
Length=15262

 Score = 3555 bits (1925),  Expect = 0.0
 Identities = 1925/1925 (100%), Gaps = 0/1925 (0%)
 Strand=Plus/Minus

Query  1     CAAGGTTTCCGTAGGTGAACCTGCGGAAGGATCATTAGTGAATTGCTCTTTGAGCGTTAA  60
             ||||||||||||||||||||||||||||||||||||||||||||||||||||||||||||
Sbjct  5429  CAAGGTTTCCGTAGGTGAACCTGCGGAAGGATCATTAGTGAATTGCTCTTTGAGCGTTAA  5370

Query  61    ACTATATCCATCTACACCTGTGAACTGTTGATTGACTTCGGTCAATTACTTTTACAAACA  120
             ||||||||||||||||||||||||||||||||||||||||||||||||||||||||||||
Sbjct  5369  ACTATATCCATCTACACCTGTGAACTGTTGATTGACTTCGGTCAATTACTTTTACAAACA  5310

Query  121   TTGTGTAATGAACGTCATGTTATTATAACAAAAATAACTTTCAACAACGGATCTCTTGGC  180
             ||||||||||||||||||||||||||||||||||||||||||||||||||||||||||||
Sbjct  5309  TTGTGTAATGAACGTCATGTTATTATAACAAAAATAACTTTCAACAACGGATCTCTTGGC  5250

Query  181   TCTCGCATCGATGAAGAACGCAGCGAAATGCGATAAGTAATGTGAATTGCAGAATTCAGT  240
             ||||||||||||||||||||||||||||||||||||||||||||||||||||||||||||
Sbjct  5249  TCTCGCATCGATGAAGAACGCAGCGAAATGCGATAAGTAATGTGAATTGCAGAATTCAGT  5190

Query  241   GAATCATCGAATCTTTGAACGCAACTTGCGCTCTCTGGTATTCCGGAGAGCATGCCTGTT  300
             ||||||||||||||||||||||||||||||||||||||||||||||||||||||||||||
Sbjct  5189  GAATCATCGAATCTTTGAACGCAACTTGCGCTCTCTGGTATTCCGGAGAGCATGCCTGTT  5130

Query  301   TGAGTATCATGAAATCTCAACCATTAGGGTTTCTTAATGGCTTGGATTTGGGCGCTGCCA  360
             ||||||||||||||||||||||||||||||||||||||||||||||||||||||||||||
Sbjct  5129  TGAGTATCATGAAATCTCAACCATTAGGGTTTCTTAATGGCTTGGATTTGGGCGCTGCCA  5070

Query  361   CTTGCCTGGCTCGCCTTAAAAGAGTTAGCGTATTAACTTGTCGATCTGGCGTAATAAGTT  420
             ||||||||||||||||||||||||||||||||||||||||||||||||||||||||||||
Sbjct  5069  CTTGCCTGGCTCGCCTTAAAAGAGTTAGCGTATTAACTTGTCGATCTGGCGTAATAAGTT  5010

Query  421   TCGCTGGTGTAGACTTGAGAAGTGCGCTTCTAATCGTCTTCGGACAATTCTTGAACTCTG  480
             ||||||||||||||||||||||||||||||||||||||||||||||||||||||||||||
Sbjct  5009  TCGCTGGTGTAGACTTGAGAAGTGCGCTTCTAATCGTCTTCGGACAATTCTTGAACTCTG  4950

Query  481   GTCTCAAATCAGGTAGGACTACCCGCTGAACTTAAGCATATCAATAAGCGGAGGAAAAGA  540
             ||||||||||||||||||||||||||||||||||||||||||||||||||||||||||||
Sbjct  4949  GTCTCAAATCAGGTAGGACTACCCGCTGAACTTAAGCATATCAATAAGCGGAGGAAAAGA  4890

Query  541   AACTAACTAGGATTCCCTTAGTAACGGCGAGTGAACCGGGAAAAGCTCAAATTTGTAATC  600
             ||||||||||||||||||||||||||||||||||||||||||||||||||||||||||||
Sbjct  4889  AACTAACTAGGATTCCCTTAGTAACGGCGAGTGAACCGGGAAAAGCTCAAATTTGTAATC  4830

Query  601   TGGCTGTCTTCGATAGTCCGAGTTGTAATCTATAGACGTGTTTTCCGTGCTGGACCGTAT  660
             ||||||||||||||||||||||||||||||||||||||||||||||||||||||||||||
Sbjct  4829  TGGCTGTCTTCGATAGTCCGAGTTGTAATCTATAGACGTGTTTTCCGTGCTGGACCGTAT  4770

Query  661   CTAAGTCCCTTGGAACAGGGTATCAAAGAGGGTGACAATCCCGTGCTTGATACGACCACC  720
             ||||||||||||||||||||||||||||||||||||||||||||||||||||||||||||
Sbjct  4769  CTAAGTCCCTTGGAACAGGGTATCAAAGAGGGTGACAATCCCGTGCTTGATACGACCACC  4710

Query  721   AGTGCTCTGTGATACACGCTCTACGAGTCGAGTTGTTTGGGAATGCAGCTCAAAATGGGT  780
             ||||||||||||||||||||||||||||||||||||||||||||||||||||||||||||
Sbjct  4709  AGTGCTCTGTGATACACGCTCTACGAGTCGAGTTGTTTGGGAATGCAGCTCAAAATGGGT  4650

Query  781   GGTAAATTCCATCTAAAGCTAAATATTGGCGAGAGACCGATAGCGAACAAGTACCGTGAG  840
             ||||||||||||||||||||||||||||||||||||||||||||||||||||||||||||
Sbjct  4649  GGTAAATTCCATCTAAAGCTAAATATTGGCGAGAGACCGATAGCGAACAAGTACCGTGAG  4590

Query  841   GGAAAGATGAAAAGCACTTTGGAAAGAGAGTTAAACAGTACGTGAAATTGTTGAAAGGGA  900
             ||||||||||||||||||||||||||||||||||||||||||||||||||||||||||||
Sbjct  4589  GGAAAGATGAAAAGCACTTTGGAAAGAGAGTTAAACAGTACGTGAAATTGTTGAAAGGGA  4530

Query  901   AACGATTGAAGTCAGTCGTGTTCTTTGGATTCAGCTAGTTCTTCTAGTCTACTTCCATTG  960
             ||||||||||||||||||||||||||||||||||||||||||||||||||||||||||||
Sbjct  4529  AACGATTGAAGTCAGTCGTGTTCTTTGGATTCAGCTAGTTCTTCTAGTCTACTTCCATTG  4470

Query  961   AACGGGTCAACATCAGTTTTGTCCGGTGGATAAAGATAGTAGGAATGTAGCTCCCCCGGG  1020
             ||||||||||||||||||||||||||||||||||||||||||||||||||||||||||||
Sbjct  4469  AACGGGTCAACATCAGTTTTGTCCGGTGGATAAAGATAGTAGGAATGTAGCTCCCCCGGG  4410

Query  1021  AGTGTTATAGACTATTATTGCATACACTGGGTGAGACTGAGGACTGCAGCTCGCCTTTTG  1080
             ||||||||||||||||||||||||||||||||||||||||||||||||||||||||||||
Sbjct  4409  AGTGTTATAGACTATTATTGCATACACTGGGTGAGACTGAGGACTGCAGCTCGCCTTTTG  4350

Query  1081  GCCGGTCTTCGGACACGTTCGAGCTTAGGATGTTGACATAATGGCTTTAAACGACCCGTC  1140
             ||||||||||||||||||||||||||||||||||||||||||||||||||||||||||||
Sbjct  4349  GCCGGTCTTCGGACACGTTCGAGCTTAGGATGTTGACATAATGGCTTTAAACGACCCGTC  4290

Query  1141  TTGAAACACGGACCAAGGAGTCTAACATATCTGCGAGTGTTTGAGTGTCAAACTCGAGCG  1200
             ||||||||||||||||||||||||||||||||||||||||||||||||||||||||||||
Sbjct  4289  TTGAAACACGGACCAAGGAGTCTAACATATCTGCGAGTGTTTGAGTGTCAAACTCGAGCG  4230

Query  1201  CGTAATGAAAGTGAACTGGGAGGGATCCGTAAGGAGCACCTTCGACCGATCCGGATGTTT  1260
             ||||||||||||||||||||||||||||||||||||||||||||||||||||||||||||
Sbjct  4229  CGTAATGAAAGTGAACTGGGAGGGATCCGTAAGGAGCACCTTCGACCGATCCGGATGTTT  4170

Query  1261  ACTGATGGATTTGAGTAAGAGCATATATGCTGGGACCCGAAAGATGGTGAACTATGCCTG  1320
             ||||||||||||||||||||||||||||||||||||||||||||||||||||||||||||
Sbjct  4169  ACTGATGGATTTGAGTAAGAGCATATATGCTGGGACCCGAAAGATGGTGAACTATGCCTG  4110

Query  1321  AATAGGGCGAAGCCAGGGGAAACTCTGGTGGAGGCTCGTAGCGATTCTGACGTGCAAATC  1380
             ||||||||||||||||||||||||||||||||||||||||||||||||||||||||||||
Sbjct  4109  AATAGGGCGAAGCCAGGGGAAACTCTGGTGGAGGCTCGTAGCGATTCTGACGTGCAAATC  4050

Query  1381  GATCGTCAAATTTGGGTATAGGGGCGAAAGACTAATCGAACCATCTAGTAGCTGGTTCCT  1440
             ||||||||||||||||||||||||||||||||||||||||||||||||||||||||||||
Sbjct  4049  GATCGTCAAATTTGGGTATAGGGGCGAAAGACTAATCGAACCATCTAGTAGCTGGTTCCT  3990

Query  1441  GCCGAAGTTTCCCTCAGGATAGCAGAAACTCGCATCAGTTTTATGAGGTAAAGCGAATGA  1500
             ||||||||||||||||||||||||||||||||||||||||||||||||||||||||||||
Sbjct  3989  GCCGAAGTTTCCCTCAGGATAGCAGAAACTCGCATCAGTTTTATGAGGTAAAGCGAATGA  3930

Query  1501  TTAGAGGCCTTGGGGACGAAACGTCCTTAACCTATTCTCAAACTTTAAATATGTAAGAAG  1560
             ||||||||||||||||||||||||||||||||||||||||||||||||||||||||||||
Sbjct  3929  TTAGAGGCCTTGGGGACGAAACGTCCTTAACCTATTCTCAAACTTTAAATATGTAAGAAG  3870

Query  1561  CACTTGTCACTTAATTGGACGTGTGCATGCGAATGAGAGTTTCTAGTGGGCCATTTTTGG  1620
             ||||||||||||||||||||||||||||||||||||||||||||||||||||||||||||
Sbjct  3869  CACTTGTCACTTAATTGGACGTGTGCATGCGAATGAGAGTTTCTAGTGGGCCATTTTTGG  3810

Query  1621  TAAGCAGAACTGGCGATGCGGGATGAACCGATCGTGAGGTTAAGGTGCCGGAATACACGC  1680
             ||||||||||||||||||||||||||||||||||||||||||||||||||||||||||||
Sbjct  3809  TAAGCAGAACTGGCGATGCGGGATGAACCGATCGTGAGGTTAAGGTGCCGGAATACACGC  3750

Query  1681  TCATCAGACCCCACAAAAGGTGTTAGTTCATCTAGACAGCAGGACGGTGGCCATGGAAGT  1740
             ||||||||||||||||||||||||||||||||||||||||||||||||||||||||||||
Sbjct  3749  TCATCAGACCCCACAAAAGGTGTTAGTTCATCTAGACAGCAGGACGGTGGCCATGGAAGT  3690

Query  1741  CGGAATCCGCTAAGGAGTGTGTAACAACTCACCTGCCGAATGAACTAGCCCTGAAAATGG  1800
             ||||||||||||||||||||||||||||||||||||||||||||||||||||||||||||
Sbjct  3689  CGGAATCCGCTAAGGAGTGTGTAACAACTCACCTGCCGAATGAACTAGCCCTGAAAATGG  3630

Query  1801  ATGGCGCTCAAGCGTGTTACCCATACCTCACCGTCAGCGTTTAAGTGACGCGCTGACGAG  1860
             ||||||||||||||||||||||||||||||||||||||||||||||||||||||||||||
Sbjct  3629  ATGGCGCTCAAGCGTGTTACCCATACCTCACCGTCAGCGTTTAAGTGACGCGCTGACGAG  3570

Query  1861  TAGGCAGGCGTGGAGGTCAGTGAAGAAGCCTTGGCAGTGATGCTGGGTGAAACGGCCTCT  1920
             ||||||||||||||||||||||||||||||||||||||||||||||||||||||||||||
Sbjct  3569  TAGGCAGGCGTGGAGGTCAGTGAAGAAGCCTTGGCAGTGATGCTGGGTGAAACGGCCTCT  3510

Query  1921  AGTGC  1925
             |||||
Sbjct  3509  AGTGC  3505


 Score = 3555 bits (1925),  Expect = 0.0
 Identities = 1925/1925 (100%), Gaps = 0/1925 (0%)
 Strand=Plus/Minus

Query  1      CAAGGTTTCCGTAGGTGAACCTGCGGAAGGATCATTAGTGAATTGCTCTTTGAGCGTTAA  60
              ||||||||||||||||||||||||||||||||||||||||||||||||||||||||||||
Sbjct  13120  CAAGGTTTCCGTAGGTGAACCTGCGGAAGGATCATTAGTGAATTGCTCTTTGAGCGTTAA  13061

Query  61     ACTATATCCATCTACACCTGTGAACTGTTGATTGACTTCGGTCAATTACTTTTACAAACA  120
              ||||||||||||||||||||||||||||||||||||||||||||||||||||||||||||
Sbjct  13060  ACTATATCCATCTACACCTGTGAACTGTTGATTGACTTCGGTCAATTACTTTTACAAACA  13001

Query  121    TTGTGTAATGAACGTCATGTTATTATAACAAAAATAACTTTCAACAACGGATCTCTTGGC  180
              ||||||||||||||||||||||||||||||||||||||||||||||||||||||||||||
Sbjct  13000  TTGTGTAATGAACGTCATGTTATTATAACAAAAATAACTTTCAACAACGGATCTCTTGGC  12941

Query  181    TCTCGCATCGATGAAGAACGCAGCGAAATGCGATAAGTAATGTGAATTGCAGAATTCAGT  240
              ||||||||||||||||||||||||||||||||||||||||||||||||||||||||||||
Sbjct  12940  TCTCGCATCGATGAAGAACGCAGCGAAATGCGATAAGTAATGTGAATTGCAGAATTCAGT  12881

Query  241    GAATCATCGAATCTTTGAACGCAACTTGCGCTCTCTGGTATTCCGGAGAGCATGCCTGTT  300
              ||||||||||||||||||||||||||||||||||||||||||||||||||||||||||||
Sbjct  12880  GAATCATCGAATCTTTGAACGCAACTTGCGCTCTCTGGTATTCCGGAGAGCATGCCTGTT  12821

Query  301    TGAGTATCATGAAATCTCAACCATTAGGGTTTCTTAATGGCTTGGATTTGGGCGCTGCCA  360
              ||||||||||||||||||||||||||||||||||||||||||||||||||||||||||||
Sbjct  12820  TGAGTATCATGAAATCTCAACCATTAGGGTTTCTTAATGGCTTGGATTTGGGCGCTGCCA  12761

Query  361    CTTGCCTGGCTCGCCTTAAAAGAGTTAGCGTATTAACTTGTCGATCTGGCGTAATAAGTT  420
              ||||||||||||||||||||||||||||||||||||||||||||||||||||||||||||
Sbjct  12760  CTTGCCTGGCTCGCCTTAAAAGAGTTAGCGTATTAACTTGTCGATCTGGCGTAATAAGTT  12701

Query  421    TCGCTGGTGTAGACTTGAGAAGTGCGCTTCTAATCGTCTTCGGACAATTCTTGAACTCTG  480
              ||||||||||||||||||||||||||||||||||||||||||||||||||||||||||||
Sbjct  12700  TCGCTGGTGTAGACTTGAGAAGTGCGCTTCTAATCGTCTTCGGACAATTCTTGAACTCTG  12641

Query  481    GTCTCAAATCAGGTAGGACTACCCGCTGAACTTAAGCATATCAATAAGCGGAGGAAAAGA  540
              ||||||||||||||||||||||||||||||||||||||||||||||||||||||||||||
Sbjct  12640  GTCTCAAATCAGGTAGGACTACCCGCTGAACTTAAGCATATCAATAAGCGGAGGAAAAGA  12581

Query  541    AACTAACTAGGATTCCCTTAGTAACGGCGAGTGAACCGGGAAAAGCTCAAATTTGTAATC  600
              ||||||||||||||||||||||||||||||||||||||||||||||||||||||||||||
Sbjct  12580  AACTAACTAGGATTCCCTTAGTAACGGCGAGTGAACCGGGAAAAGCTCAAATTTGTAATC  12521

Query  601    TGGCTGTCTTCGATAGTCCGAGTTGTAATCTATAGACGTGTTTTCCGTGCTGGACCGTAT  660
              ||||||||||||||||||||||||||||||||||||||||||||||||||||||||||||
Sbjct  12520  TGGCTGTCTTCGATAGTCCGAGTTGTAATCTATAGACGTGTTTTCCGTGCTGGACCGTAT  12461

Query  661    CTAAGTCCCTTGGAACAGGGTATCAAAGAGGGTGACAATCCCGTGCTTGATACGACCACC  720
              ||||||||||||||||||||||||||||||||||||||||||||||||||||||||||||
Sbjct  12460  CTAAGTCCCTTGGAACAGGGTATCAAAGAGGGTGACAATCCCGTGCTTGATACGACCACC  12401

Query  721    AGTGCTCTGTGATACACGCTCTACGAGTCGAGTTGTTTGGGAATGCAGCTCAAAATGGGT  780
              ||||||||||||||||||||||||||||||||||||||||||||||||||||||||||||
Sbjct  12400  AGTGCTCTGTGATACACGCTCTACGAGTCGAGTTGTTTGGGAATGCAGCTCAAAATGGGT  12341

Query  781    GGTAAATTCCATCTAAAGCTAAATATTGGCGAGAGACCGATAGCGAACAAGTACCGTGAG  840
              ||||||||||||||||||||||||||||||||||||||||||||||||||||||||||||
Sbjct  12340  GGTAAATTCCATCTAAAGCTAAATATTGGCGAGAGACCGATAGCGAACAAGTACCGTGAG  12281

Query  841    GGAAAGATGAAAAGCACTTTGGAAAGAGAGTTAAACAGTACGTGAAATTGTTGAAAGGGA  900
              ||||||||||||||||||||||||||||||||||||||||||||||||||||||||||||
Sbjct  12280  GGAAAGATGAAAAGCACTTTGGAAAGAGAGTTAAACAGTACGTGAAATTGTTGAAAGGGA  12221

Query  901    AACGATTGAAGTCAGTCGTGTTCTTTGGATTCAGCTAGTTCTTCTAGTCTACTTCCATTG  960
              ||||||||||||||||||||||||||||||||||||||||||||||||||||||||||||
Sbjct  12220  AACGATTGAAGTCAGTCGTGTTCTTTGGATTCAGCTAGTTCTTCTAGTCTACTTCCATTG  12161

Query  961    AACGGGTCAACATCAGTTTTGTCCGGTGGATAAAGATAGTAGGAATGTAGCTCCCCCGGG  1020
              ||||||||||||||||||||||||||||||||||||||||||||||||||||||||||||
Sbjct  12160  AACGGGTCAACATCAGTTTTGTCCGGTGGATAAAGATAGTAGGAATGTAGCTCCCCCGGG  12101

Query  1021   AGTGTTATAGACTATTATTGCATACACTGGGTGAGACTGAGGACTGCAGCTCGCCTTTTG  1080
              ||||||||||||||||||||||||||||||||||||||||||||||||||||||||||||
Sbjct  12100  AGTGTTATAGACTATTATTGCATACACTGGGTGAGACTGAGGACTGCAGCTCGCCTTTTG  12041

Query  1081   GCCGGTCTTCGGACACGTTCGAGCTTAGGATGTTGACATAATGGCTTTAAACGACCCGTC  1140
              ||||||||||||||||||||||||||||||||||||||||||||||||||||||||||||
Sbjct  12040  GCCGGTCTTCGGACACGTTCGAGCTTAGGATGTTGACATAATGGCTTTAAACGACCCGTC  11981

Query  1141   TTGAAACACGGACCAAGGAGTCTAACATATCTGCGAGTGTTTGAGTGTCAAACTCGAGCG  1200
              ||||||||||||||||||||||||||||||||||||||||||||||||||||||||||||
Sbjct  11980  TTGAAACACGGACCAAGGAGTCTAACATATCTGCGAGTGTTTGAGTGTCAAACTCGAGCG  11921

Query  1201   CGTAATGAAAGTGAACTGGGAGGGATCCGTAAGGAGCACCTTCGACCGATCCGGATGTTT  1260
              ||||||||||||||||||||||||||||||||||||||||||||||||||||||||||||
Sbjct  11920  CGTAATGAAAGTGAACTGGGAGGGATCCGTAAGGAGCACCTTCGACCGATCCGGATGTTT  11861

Query  1261   ACTGATGGATTTGAGTAAGAGCATATATGCTGGGACCCGAAAGATGGTGAACTATGCCTG  1320
              ||||||||||||||||||||||||||||||||||||||||||||||||||||||||||||
Sbjct  11860  ACTGATGGATTTGAGTAAGAGCATATATGCTGGGACCCGAAAGATGGTGAACTATGCCTG  11801

Query  1321   AATAGGGCGAAGCCAGGGGAAACTCTGGTGGAGGCTCGTAGCGATTCTGACGTGCAAATC  1380
              ||||||||||||||||||||||||||||||||||||||||||||||||||||||||||||
Sbjct  11800  AATAGGGCGAAGCCAGGGGAAACTCTGGTGGAGGCTCGTAGCGATTCTGACGTGCAAATC  11741

Query  1381   GATCGTCAAATTTGGGTATAGGGGCGAAAGACTAATCGAACCATCTAGTAGCTGGTTCCT  1440
              ||||||||||||||||||||||||||||||||||||||||||||||||||||||||||||
Sbjct  11740  GATCGTCAAATTTGGGTATAGGGGCGAAAGACTAATCGAACCATCTAGTAGCTGGTTCCT  11681

Query  1441   GCCGAAGTTTCCCTCAGGATAGCAGAAACTCGCATCAGTTTTATGAGGTAAAGCGAATGA  1500
              ||||||||||||||||||||||||||||||||||||||||||||||||||||||||||||
Sbjct  11680  GCCGAAGTTTCCCTCAGGATAGCAGAAACTCGCATCAGTTTTATGAGGTAAAGCGAATGA  11621

Query  1501   TTAGAGGCCTTGGGGACGAAACGTCCTTAACCTATTCTCAAACTTTAAATATGTAAGAAG  1560
              ||||||||||||||||||||||||||||||||||||||||||||||||||||||||||||
Sbjct  11620  TTAGAGGCCTTGGGGACGAAACGTCCTTAACCTATTCTCAAACTTTAAATATGTAAGAAG  11561

Query  1561   CACTTGTCACTTAATTGGACGTGTGCATGCGAATGAGAGTTTCTAGTGGGCCATTTTTGG  1620
              ||||||||||||||||||||||||||||||||||||||||||||||||||||||||||||
Sbjct  11560  CACTTGTCACTTAATTGGACGTGTGCATGCGAATGAGAGTTTCTAGTGGGCCATTTTTGG  11501

Query  1621   TAAGCAGAACTGGCGATGCGGGATGAACCGATCGTGAGGTTAAGGTGCCGGAATACACGC  1680
              ||||||||||||||||||||||||||||||||||||||||||||||||||||||||||||
Sbjct  11500  TAAGCAGAACTGGCGATGCGGGATGAACCGATCGTGAGGTTAAGGTGCCGGAATACACGC  11441

Query  1681   TCATCAGACCCCACAAAAGGTGTTAGTTCATCTAGACAGCAGGACGGTGGCCATGGAAGT  1740
              ||||||||||||||||||||||||||||||||||||||||||||||||||||||||||||
Sbjct  11440  TCATCAGACCCCACAAAAGGTGTTAGTTCATCTAGACAGCAGGACGGTGGCCATGGAAGT  11381

Query  1741   CGGAATCCGCTAAGGAGTGTGTAACAACTCACCTGCCGAATGAACTAGCCCTGAAAATGG  1800
              ||||||||||||||||||||||||||||||||||||||||||||||||||||||||||||
Sbjct  11380  CGGAATCCGCTAAGGAGTGTGTAACAACTCACCTGCCGAATGAACTAGCCCTGAAAATGG  11321

Query  1801   ATGGCGCTCAAGCGTGTTACCCATACCTCACCGTCAGCGTTTAAGTGACGCGCTGACGAG  1860
              ||||||||||||||||||||||||||||||||||||||||||||||||||||||||||||
Sbjct  11320  ATGGCGCTCAAGCGTGTTACCCATACCTCACCGTCAGCGTTTAAGTGACGCGCTGACGAG  11261

Query  1861   TAGGCAGGCGTGGAGGTCAGTGAAGAAGCCTTGGCAGTGATGCTGGGTGAAACGGCCTCT  1920
              ||||||||||||||||||||||||||||||||||||||||||||||||||||||||||||
Sbjct  11260  TAGGCAGGCGTGGAGGTCAGTGAAGAAGCCTTGGCAGTGATGCTGGGTGAAACGGCCTCT  11201

Query  1921   AGTGC  1925
              |||||
Sbjct  11200  AGTGC  11196


>JAIGNX010000006.1 Cutaneotrichosporon dermatis strain NICC30027 Scaffold6_1, whole 
genome shotgun sequence
Length=2849640

 Score = 3555 bits (1925),  Expect = 0.0
 Identities = 1925/1925 (100%), Gaps = 0/1925 (0%)
 Strand=Plus/Plus

Query  1        CAAGGTTTCCGTAGGTGAACCTGCGGAAGGATCATTAGTGAATTGCTCTTTGAGCGTTAA  60
                ||||||||||||||||||||||||||||||||||||||||||||||||||||||||||||
Sbjct  2646819  CAAGGTTTCCGTAGGTGAACCTGCGGAAGGATCATTAGTGAATTGCTCTTTGAGCGTTAA  2646878

Query  61       ACTATATCCATCTACACCTGTGAACTGTTGATTGACTTCGGTCAATTACTTTTACAAACA  120
                ||||||||||||||||||||||||||||||||||||||||||||||||||||||||||||
Sbjct  2646879  ACTATATCCATCTACACCTGTGAACTGTTGATTGACTTCGGTCAATTACTTTTACAAACA  2646938

Query  121      TTGTGTAATGAACGTCATGTTATTATAACAAAAATAACTTTCAACAACGGATCTCTTGGC  180
                ||||||||||||||||||||||||||||||||||||||||||||||||||||||||||||
Sbjct  2646939  TTGTGTAATGAACGTCATGTTATTATAACAAAAATAACTTTCAACAACGGATCTCTTGGC  2646998

Query  181      TCTCGCATCGATGAAGAACGCAGCGAAATGCGATAAGTAATGTGAATTGCAGAATTCAGT  240
                ||||||||||||||||||||||||||||||||||||||||||||||||||||||||||||
Sbjct  2646999  TCTCGCATCGATGAAGAACGCAGCGAAATGCGATAAGTAATGTGAATTGCAGAATTCAGT  2647058

Query  241      GAATCATCGAATCTTTGAACGCAACTTGCGCTCTCTGGTATTCCGGAGAGCATGCCTGTT  300
                ||||||||||||||||||||||||||||||||||||||||||||||||||||||||||||
Sbjct  2647059  GAATCATCGAATCTTTGAACGCAACTTGCGCTCTCTGGTATTCCGGAGAGCATGCCTGTT  2647118

Query  301      TGAGTATCATGAAATCTCAACCATTAGGGTTTCTTAATGGCTTGGATTTGGGCGCTGCCA  360
                ||||||||||||||||||||||||||||||||||||||||||||||||||||||||||||
Sbjct  2647119  TGAGTATCATGAAATCTCAACCATTAGGGTTTCTTAATGGCTTGGATTTGGGCGCTGCCA  2647178

Query  361      CTTGCCTGGCTCGCCTTAAAAGAGTTAGCGTATTAACTTGTCGATCTGGCGTAATAAGTT  420
                ||||||||||||||||||||||||||||||||||||||||||||||||||||||||||||
Sbjct  2647179  CTTGCCTGGCTCGCCTTAAAAGAGTTAGCGTATTAACTTGTCGATCTGGCGTAATAAGTT  2647238

Query  421      TCGCTGGTGTAGACTTGAGAAGTGCGCTTCTAATCGTCTTCGGACAATTCTTGAACTCTG  480
                ||||||||||||||||||||||||||||||||||||||||||||||||||||||||||||
Sbjct  2647239  TCGCTGGTGTAGACTTGAGAAGTGCGCTTCTAATCGTCTTCGGACAATTCTTGAACTCTG  2647298

Query  481      GTCTCAAATCAGGTAGGACTACCCGCTGAACTTAAGCATATCAATAAGCGGAGGAAAAGA  540
                ||||||||||||||||||||||||||||||||||||||||||||||||||||||||||||
Sbjct  2647299  GTCTCAAATCAGGTAGGACTACCCGCTGAACTTAAGCATATCAATAAGCGGAGGAAAAGA  2647358

Query  541      AACTAACTAGGATTCCCTTAGTAACGGCGAGTGAACCGGGAAAAGCTCAAATTTGTAATC  600
                ||||||||||||||||||||||||||||||||||||||||||||||||||||||||||||
Sbjct  2647359  AACTAACTAGGATTCCCTTAGTAACGGCGAGTGAACCGGGAAAAGCTCAAATTTGTAATC  2647418

Query  601      TGGCTGTCTTCGATAGTCCGAGTTGTAATCTATAGACGTGTTTTCCGTGCTGGACCGTAT  660
                ||||||||||||||||||||||||||||||||||||||||||||||||||||||||||||
Sbjct  2647419  TGGCTGTCTTCGATAGTCCGAGTTGTAATCTATAGACGTGTTTTCCGTGCTGGACCGTAT  2647478

Query  661      CTAAGTCCCTTGGAACAGGGTATCAAAGAGGGTGACAATCCCGTGCTTGATACGACCACC  720
                ||||||||||||||||||||||||||||||||||||||||||||||||||||||||||||
Sbjct  2647479  CTAAGTCCCTTGGAACAGGGTATCAAAGAGGGTGACAATCCCGTGCTTGATACGACCACC  2647538

Query  721      AGTGCTCTGTGATACACGCTCTACGAGTCGAGTTGTTTGGGAATGCAGCTCAAAATGGGT  780
                ||||||||||||||||||||||||||||||||||||||||||||||||||||||||||||
Sbjct  2647539  AGTGCTCTGTGATACACGCTCTACGAGTCGAGTTGTTTGGGAATGCAGCTCAAAATGGGT  2647598

Query  781      GGTAAATTCCATCTAAAGCTAAATATTGGCGAGAGACCGATAGCGAACAAGTACCGTGAG  840
                ||||||||||||||||||||||||||||||||||||||||||||||||||||||||||||
Sbjct  2647599  GGTAAATTCCATCTAAAGCTAAATATTGGCGAGAGACCGATAGCGAACAAGTACCGTGAG  2647658

Query  841      GGAAAGATGAAAAGCACTTTGGAAAGAGAGTTAAACAGTACGTGAAATTGTTGAAAGGGA  900
                ||||||||||||||||||||||||||||||||||||||||||||||||||||||||||||
Sbjct  2647659  GGAAAGATGAAAAGCACTTTGGAAAGAGAGTTAAACAGTACGTGAAATTGTTGAAAGGGA  2647718

Query  901      AACGATTGAAGTCAGTCGTGTTCTTTGGATTCAGCTAGTTCTTCTAGTCTACTTCCATTG  960
                ||||||||||||||||||||||||||||||||||||||||||||||||||||||||||||
Sbjct  2647719  AACGATTGAAGTCAGTCGTGTTCTTTGGATTCAGCTAGTTCTTCTAGTCTACTTCCATTG  2647778

Query  961      AACGGGTCAACATCAGTTTTGTCCGGTGGATAAAGATAGTAGGAATGTAGCTCCCCCGGG  1020
                ||||||||||||||||||||||||||||||||||||||||||||||||||||||||||||
Sbjct  2647779  AACGGGTCAACATCAGTTTTGTCCGGTGGATAAAGATAGTAGGAATGTAGCTCCCCCGGG  2647838

Query  1021     AGTGTTATAGACTATTATTGCATACACTGGGTGAGACTGAGGACTGCAGCTCGCCTTTTG  1080
                ||||||||||||||||||||||||||||||||||||||||||||||||||||||||||||
Sbjct  2647839  AGTGTTATAGACTATTATTGCATACACTGGGTGAGACTGAGGACTGCAGCTCGCCTTTTG  2647898

Query  1081     GCCGGTCTTCGGACACGTTCGAGCTTAGGATGTTGACATAATGGCTTTAAACGACCCGTC  1140
                ||||||||||||||||||||||||||||||||||||||||||||||||||||||||||||
Sbjct  2647899  GCCGGTCTTCGGACACGTTCGAGCTTAGGATGTTGACATAATGGCTTTAAACGACCCGTC  2647958

Query  1141     TTGAAACACGGACCAAGGAGTCTAACATATCTGCGAGTGTTTGAGTGTCAAACTCGAGCG  1200
                ||||||||||||||||||||||||||||||||||||||||||||||||||||||||||||
Sbjct  2647959  TTGAAACACGGACCAAGGAGTCTAACATATCTGCGAGTGTTTGAGTGTCAAACTCGAGCG  2648018

Query  1201     CGTAATGAAAGTGAACTGGGAGGGATCCGTAAGGAGCACCTTCGACCGATCCGGATGTTT  1260
                ||||||||||||||||||||||||||||||||||||||||||||||||||||||||||||
Sbjct  2648019  CGTAATGAAAGTGAACTGGGAGGGATCCGTAAGGAGCACCTTCGACCGATCCGGATGTTT  2648078

Query  1261     ACTGATGGATTTGAGTAAGAGCATATATGCTGGGACCCGAAAGATGGTGAACTATGCCTG  1320
                ||||||||||||||||||||||||||||||||||||||||||||||||||||||||||||
Sbjct  2648079  ACTGATGGATTTGAGTAAGAGCATATATGCTGGGACCCGAAAGATGGTGAACTATGCCTG  2648138

Query  1321     AATAGGGCGAAGCCAGGGGAAACTCTGGTGGAGGCTCGTAGCGATTCTGACGTGCAAATC  1380
                ||||||||||||||||||||||||||||||||||||||||||||||||||||||||||||
Sbjct  2648139  AATAGGGCGAAGCCAGGGGAAACTCTGGTGGAGGCTCGTAGCGATTCTGACGTGCAAATC  2648198

Query  1381     GATCGTCAAATTTGGGTATAGGGGCGAAAGACTAATCGAACCATCTAGTAGCTGGTTCCT  1440
                ||||||||||||||||||||||||||||||||||||||||||||||||||||||||||||
Sbjct  2648199  GATCGTCAAATTTGGGTATAGGGGCGAAAGACTAATCGAACCATCTAGTAGCTGGTTCCT  2648258

Query  1441     GCCGAAGTTTCCCTCAGGATAGCAGAAACTCGCATCAGTTTTATGAGGTAAAGCGAATGA  1500
                ||||||||||||||||||||||||||||||||||||||||||||||||||||||||||||
Sbjct  2648259  GCCGAAGTTTCCCTCAGGATAGCAGAAACTCGCATCAGTTTTATGAGGTAAAGCGAATGA  2648318

Query  1501     TTAGAGGCCTTGGGGACGAAACGTCCTTAACCTATTCTCAAACTTTAAATATGTAAGAAG  1560
                ||||||||||||||||||||||||||||||||||||||||||||||||||||||||||||
Sbjct  2648319  TTAGAGGCCTTGGGGACGAAACGTCCTTAACCTATTCTCAAACTTTAAATATGTAAGAAG  2648378

Query  1561     CACTTGTCACTTAATTGGACGTGTGCATGCGAATGAGAGTTTCTAGTGGGCCATTTTTGG  1620
                ||||||||||||||||||||||||||||||||||||||||||||||||||||||||||||
Sbjct  2648379  CACTTGTCACTTAATTGGACGTGTGCATGCGAATGAGAGTTTCTAGTGGGCCATTTTTGG  2648438

Query  1621     TAAGCAGAACTGGCGATGCGGGATGAACCGATCGTGAGGTTAAGGTGCCGGAATACACGC  1680
                ||||||||||||||||||||||||||||||||||||||||||||||||||||||||||||
Sbjct  2648439  TAAGCAGAACTGGCGATGCGGGATGAACCGATCGTGAGGTTAAGGTGCCGGAATACACGC  2648498

Query  1681     TCATCAGACCCCACAAAAGGTGTTAGTTCATCTAGACAGCAGGACGGTGGCCATGGAAGT  1740
                ||||||||||||||||||||||||||||||||||||||||||||||||||||||||||||
Sbjct  2648499  TCATCAGACCCCACAAAAGGTGTTAGTTCATCTAGACAGCAGGACGGTGGCCATGGAAGT  2648558

Query  1741     CGGAATCCGCTAAGGAGTGTGTAACAACTCACCTGCCGAATGAACTAGCCCTGAAAATGG  1800
                ||||||||||||||||||||||||||||||||||||||||||||||||||||||||||||
Sbjct  2648559  CGGAATCCGCTAAGGAGTGTGTAACAACTCACCTGCCGAATGAACTAGCCCTGAAAATGG  2648618

Query  1801     ATGGCGCTCAAGCGTGTTACCCATACCTCACCGTCAGCGTTTAAGTGACGCGCTGACGAG  1860
                ||||||||||||||||||||||||||||||||||||||||||||||||||||||||||||
Sbjct  2648619  ATGGCGCTCAAGCGTGTTACCCATACCTCACCGTCAGCGTTTAAGTGACGCGCTGACGAG  2648678

Query  1861     TAGGCAGGCGTGGAGGTCAGTGAAGAAGCCTTGGCAGTGATGCTGGGTGAAACGGCCTCT  1920
                ||||||||||||||||||||||||||||||||||||||||||||||||||||||||||||
Sbjct  2648679  TAGGCAGGCGTGGAGGTCAGTGAAGAAGCCTTGGCAGTGATGCTGGGTGAAACGGCCTCT  2648738

Query  1921     AGTGC  1925
                |||||
Sbjct  2648739  AGTGC  2648743


>JAMAMB010000006.1 Trichosporonaceae sp. PL3408A ctg_6, whole genome shotgun sequence
Length=2847156

 Score = 3343 bits (1810),  Expect = 0.0
 Identities = 1891/1930 (98%), Gaps = 6/1930 (0%)
 Strand=Plus/Minus

Query  1       CAAGGTTTCCGTAGGTGAACCTGCGGAAGGATCATTAGTGAATTGCTCTTTGAGCGTTAA  60
               ||||||||||||||||||||||||||||||||||||||||||||||||| ||||| ||||
Sbjct  984493  CAAGGTTTCCGTAGGTGAACCTGCGGAAGGATCATTAGTGAATTGCTCTCTGAGCTTTAA  984434

Query  61      ACTATATCCATCTACACCTGTGAACTGTTGATTGACTTC-GGTCAATTACTTTTACAAAC  119
               |||| ||||||||||||||||||||||||||||||||||  |||||||||||||||||||
Sbjct  984433  ACTACATCCATCTACACCTGTGAACTGTTGATTGACTTCTAGTCAATTACTTTTACAAAC  984374

Query  120     ATTGTGTAATGAACGTCATGTTATTATAACAAAAATAACTTTCAACAACGGATCTCTTGG  179
               ||||||||||||||||||||||||||||| ||||||||||||||||||||||||||||||
Sbjct  984373  ATTGTGTAATGAACGTCATGTTATTATAATAAAAATAACTTTCAACAACGGATCTCTTGG  984314

Query  180     CTCTCGCATCGATGAAGAACGCAGCGAAATGCGATAAGTAATGTGAATTGCAGAATTCAG  239
               ||||||||||||||||||||||||||||| |||||| |||||||||||||||||||||||
Sbjct  984313  CTCTCGCATCGATGAAGAACGCAGCGAAACGCGATAGGTAATGTGAATTGCAGAATTCAG  984254

Query  240     TGAATCATCGAATCTTTGAACGCAACTTGCGCTCTCTGGTATTCCGGAGAGCATGCCTGT  299
               ||||||||||||||||||||||||||||||||||||||||||||||||||||||||||||
Sbjct  984253  TGAATCATCGAATCTTTGAACGCAACTTGCGCTCTCTGGTATTCCGGAGAGCATGCCTGT  984194

Query  300     TTGAGTATCATGAAATCTCAACCATTAGGGTTTCTTAATGGCTTGGATTTGGGCGCTGCC  359
               ||||||||||| ||| | ||||||||||||||||||||||| ||||||||||| ||||||
Sbjct  984193  TTGAGTATCATAAAAACACAACCATTAGGGTTTCTTAATGGATTGGATTTGGGTGCTGCC  984134

Query  360     ACTTGCCTGGCTCGCCTTAAAAGAGTTAGCGT-ATTAACTTGTCGATCTGGCGTAATAAG  418
               |||||| |||||||||||||||| ||||||||  ||||||||||||||||||||||||||
Sbjct  984133  ACTTGCGTGGCTCGCCTTAAAAGTGTTAGCGTGTTTAACTTGTCGATCTGGCGTAATAAG  984074

Query  419     TTTCGCTGGTGTAGACTTGAGAAGTGCGCTTCTAATCGTCTTCGGACAATTCTTGAAC-T  477
               ||||||||||  ||||||||||||||||||||||||||||||||||||  | || ||| |
Sbjct  984073  TTTCGCTGGTAAAGACTTGAGAAGTGCGCTTCTAATCGTCTTCGGACACCTTTTAAACAT  984014

Query  478     CTGGTCTCAAATCAGGTAGGACTACCCGCTGAACTTAAGCATATCAATAAGCGGAGGAAA  537
               | | ||||||||||||||||||||||||||||||||||||||||||||||||||||||||
Sbjct  984013  C-GATCTCAAATCAGGTAGGACTACCCGCTGAACTTAAGCATATCAATAAGCGGAGGAAA  983955

Query  538     AGAAACTAACTAGGATTCCCTTAGTAACGGCGAGTGAACCGGGAAAAGCTCAAATTTGTA  597
               |||||||||| |||||||||||||||||||||||||||||||||||||||||||||||||
Sbjct  983954  AGAAACTAACAAGGATTCCCTTAGTAACGGCGAGTGAACCGGGAAAAGCTCAAATTTGTA  983895

Query  598     ATCTGGCTGTCTTCGATAGTCCGAGTTGTAATCTATAGACGTGTTTTCCGTGCTGGACCG  657
               ||||||||||||||||||||||||||||||||||||||||||||||||||||||||||||
Sbjct  983894  ATCTGGCTGTCTTCGATAGTCCGAGTTGTAATCTATAGACGTGTTTTCCGTGCTGGACCG  983835

Query  658     TATCTAAGTCCCTTGGAACAGGGTATCAAAGAGGGTGACAATCCCGTGCTTGATACGACC  717
               ||||||||||||||||||||||||||||||||||||||||||||||||||||||||||||
Sbjct  983834  TATCTAAGTCCCTTGGAACAGGGTATCAAAGAGGGTGACAATCCCGTGCTTGATACGACC  983775

Query  718     ACCAGTGCTCTGTGATACACGCTCTACGAGTCGAGTTGTTTGGGAATGCAGCTCAAAATG  777
               ||||||||||||||||||||| ||||||||||||||||||||||||||||||||||||||
Sbjct  983774  ACCAGTGCTCTGTGATACACGTTCTACGAGTCGAGTTGTTTGGGAATGCAGCTCAAAATG  983715

Query  778     GGTGGTAAATTCCATCTAAAGCTAAATATTGGCGAGAGACCGATAGCGAACAAGTACCGT  837
               ||||||||||||||||||||||||||||||||||||||||||||||||||||||||||||
Sbjct  983714  GGTGGTAAATTCCATCTAAAGCTAAATATTGGCGAGAGACCGATAGCGAACAAGTACCGT  983655

Query  838     GAGGGAAAGATGAAAAGCACTTTGGAAAGAGAGTTAAACAGTACGTGAAATTGTTGAAAG  897
               ||||||||||||||||||||||||||||||||||||||||||||||||||||||||||||
Sbjct  983654  GAGGGAAAGATGAAAAGCACTTTGGAAAGAGAGTTAAACAGTACGTGAAATTGTTGAAAG  983595

Query  898     GGAAACGATTGAAGTCAGTCGTGTTCTTTGGATTCAGCTAGTTCTTCTAGTCTACTTCCA  957
               ||||||||||||||||||||||||||||||||||||||||||||| ||||||||||||||
Sbjct  983594  GGAAACGATTGAAGTCAGTCGTGTTCTTTGGATTCAGCTAGTTCTGCTAGTCTACTTCCA  983535

Query  958     TTGAACGGGTCAACATCAGTTTTGTCCGGTGGATAAAGATAGTAGGAATGTAGCTCCCC-  1016
               |||||||||||||||||||||||||||||||||||||| ||||||||||||  |||||| 
Sbjct  983534  TTGAACGGGTCAACATCAGTTTTGTCCGGTGGATAAAGGTAGTAGGAATGTGACTCCCCT  983475

Query  1017    -CGGGAGTGTTATAGACTATTATTGCATACACTGGGTGAGACTGAGGACTGCAGCTCGCC  1075
                 ||||||||||||| ||||||||||||||||||||||||||||||||||||||||||||
Sbjct  983474  AGGGGAGTGTTATAGCCTATTATTGCATACACTGGGTGAGACTGAGGACTGCAGCTCGCC  983415

Query  1076    TTTTGGCCGGTCTTCGGACACGTTCGAGCTTAGGATGTTGACATAATGGCTTTAAACGAC  1135
               ||||||||||||||||||||||||||||||||||||||||||||||||||||||||||||
Sbjct  983414  TTTTGGCCGGTCTTCGGACACGTTCGAGCTTAGGATGTTGACATAATGGCTTTAAACGAC  983355

Query  1136    CCGTCTTGAAACACGGACCAAGGAGTCTAACATATCTGCGAGTGTTTGAGTGTCAAACTC  1195
               ||||||||||||||||||||||||||||||||||||||||||||||||||||||||||||
Sbjct  983354  CCGTCTTGAAACACGGACCAAGGAGTCTAACATATCTGCGAGTGTTTGAGTGTCAAACTC  983295

Query  1196    GAGCGCGTAATGAAAGTGAACTGGGAGGGATCCGTAAGGAGCACCTTCGACCGATCCGGA  1255
               || ||||||||||||||||||||||||||||||||  |||||||||||||||||||||||
Sbjct  983294  GAACGCGTAATGAAAGTGAACTGGGAGGGATCCGTTTGGAGCACCTTCGACCGATCCGGA  983235

Query  1256    TGTTTACTGATGGATTTGAGTAAGAGCATATATGCTGGGACCCGAAAGATGGTGAACTAT  1315
               ||||||||||||||||||||||||||||||||||||||||||||||||||||||||||||
Sbjct  983234  TGTTTACTGATGGATTTGAGTAAGAGCATATATGCTGGGACCCGAAAGATGGTGAACTAT  983175

Query  1316    GCCTGAATAGGGCGAAGCCAGGGGAAACTCTGGTGGAGGCTCGTAGCGATTCTGACGTGC  1375
               ||||||||||||||||||||||||||||||||||||||||||||||||||||||||||||
Sbjct  983174  GCCTGAATAGGGCGAAGCCAGGGGAAACTCTGGTGGAGGCTCGTAGCGATTCTGACGTGC  983115

Query  1376    AAATCGATCGTCAAATTTGGGTATAGGGGCGAAAGACTAATCGAACCATCTAGTAGCTGG  1435
               ||||||||||||||||||||||||||||||||||||||||||||||||||||||||||||
Sbjct  983114  AAATCGATCGTCAAATTTGGGTATAGGGGCGAAAGACTAATCGAACCATCTAGTAGCTGG  983055

Query  1436    TTCCTGCCGAAGTTTCCCTCAGGATAGCAGAAACTCGCATCAGTTTTATGAGGTAAAGCG  1495
               ||||||||||||||||||||||||||||||||||||||||||||||||||||||||||||
Sbjct  983054  TTCCTGCCGAAGTTTCCCTCAGGATAGCAGAAACTCGCATCAGTTTTATGAGGTAAAGCG  982995

Query  1496    AATGATTAGAGGCCTTGGGGACGAAACGTCCTTAACCTATTCTCAAACTTTAAATATGTA  1555
               ||||||||||||||||||||||||||||||||||||||||||||||||||||||||||||
Sbjct  982994  AATGATTAGAGGCCTTGGGGACGAAACGTCCTTAACCTATTCTCAAACTTTAAATATGTA  982935

Query  1556    AGAAGCACTTGTCACTTAATTGGACGTGTGCATGCGAATGAGAGTTTCTAGTGGGCCATT  1615
               ||||||||||||||||||||||||||||||||||||||||||||||||||||||||||||
Sbjct  982934  AGAAGCACTTGTCACTTAATTGGACGTGTGCATGCGAATGAGAGTTTCTAGTGGGCCATT  982875

Query  1616    TTTGGTAAGCAGAACTGGCGATGCGGGATGAACCGATCGTGAGGTTAAGGTGCCGGAATA  1675
               ||||||||||||||||||||||||||||||||||||||||||||||||||||||||||||
Sbjct  982874  TTTGGTAAGCAGAACTGGCGATGCGGGATGAACCGATCGTGAGGTTAAGGTGCCGGAATA  982815

Query  1676    CACGCTCATCAGACCCCACAAAAGGTGTTAGTTCATCTAGACAGCAGGACGGTGGCCATG  1735
               ||||||||||||||||||||||||||||||||||||||||||||||||||||||||||||
Sbjct  982814  CACGCTCATCAGACCCCACAAAAGGTGTTAGTTCATCTAGACAGCAGGACGGTGGCCATG  982755

Query  1736    GAAGTCGGAATCCGCTAAGGAGTGTGTAACAACTCACCTGCCGAATGAACTAGCCCTGAA  1795
               ||||||||||||||||||||||||||||||||||||||||||||||||||||||||||||
Sbjct  982754  GAAGTCGGAATCCGCTAAGGAGTGTGTAACAACTCACCTGCCGAATGAACTAGCCCTGAA  982695

Query  1796    AATGGATGGCGCTCAAGCGTGTTACCCATACCTCACCGTCAGCGTTTAAGTGACGCGCTG  1855
               ||||||||||||||||||||||||||||||||||||||||||||||||||||||||||||
Sbjct  982694  AATGGATGGCGCTCAAGCGTGTTACCCATACCTCACCGTCAGCGTTTAAGTGACGCGCTG  982635

Query  1856    ACGAGTAGGCAGGCGTGGAGGTCAGTGAAGAAGCCTTGGCAGTGATGCTGGGTGAAACGG  1915
               ||||||||||||||||||||||||||||||||||||||||||||||||||||||||||||
Sbjct  982634  ACGAGTAGGCAGGCGTGGAGGTCAGTGAAGAAGCCTTGGCAGTGATGCTGGGTGAAACGG  982575

Query  1916    CCTCTAGTGC  1925
               ||||||||||
Sbjct  982574  CCTCTAGTGC  982565


>JAMAMA010000005.1 Trichosporonaceae sp. PDH3307A ctg_5, whole genome shotgun sequence
Length=2847115

 Score = 3343 bits (1810),  Expect = 0.0
 Identities = 1891/1930 (98%), Gaps = 6/1930 (0%)
 Strand=Plus/Minus

Query  1       CAAGGTTTCCGTAGGTGAACCTGCGGAAGGATCATTAGTGAATTGCTCTTTGAGCGTTAA  60
               ||||||||||||||||||||||||||||||||||||||||||||||||| ||||| ||||
Sbjct  984373  CAAGGTTTCCGTAGGTGAACCTGCGGAAGGATCATTAGTGAATTGCTCTCTGAGCTTTAA  984314

Query  61      ACTATATCCATCTACACCTGTGAACTGTTGATTGACTTC-GGTCAATTACTTTTACAAAC  119
               |||| ||||||||||||||||||||||||||||||||||  |||||||||||||||||||
Sbjct  984313  ACTACATCCATCTACACCTGTGAACTGTTGATTGACTTCTAGTCAATTACTTTTACAAAC  984254

Query  120     ATTGTGTAATGAACGTCATGTTATTATAACAAAAATAACTTTCAACAACGGATCTCTTGG  179
               ||||||||||||||||||||||||||||| ||||||||||||||||||||||||||||||
Sbjct  984253  ATTGTGTAATGAACGTCATGTTATTATAATAAAAATAACTTTCAACAACGGATCTCTTGG  984194

Query  180     CTCTCGCATCGATGAAGAACGCAGCGAAATGCGATAAGTAATGTGAATTGCAGAATTCAG  239
               ||||||||||||||||||||||||||||| |||||| |||||||||||||||||||||||
Sbjct  984193  CTCTCGCATCGATGAAGAACGCAGCGAAACGCGATAGGTAATGTGAATTGCAGAATTCAG  984134

Query  240     TGAATCATCGAATCTTTGAACGCAACTTGCGCTCTCTGGTATTCCGGAGAGCATGCCTGT  299
               ||||||||||||||||||||||||||||||||||||||||||||||||||||||||||||
Sbjct  984133  TGAATCATCGAATCTTTGAACGCAACTTGCGCTCTCTGGTATTCCGGAGAGCATGCCTGT  984074

Query  300     TTGAGTATCATGAAATCTCAACCATTAGGGTTTCTTAATGGCTTGGATTTGGGCGCTGCC  359
               ||||||||||| ||| | ||||||||||||||||||||||| ||||||||||| ||||||
Sbjct  984073  TTGAGTATCATAAAAACACAACCATTAGGGTTTCTTAATGGATTGGATTTGGGTGCTGCC  984014

Query  360     ACTTGCCTGGCTCGCCTTAAAAGAGTTAGCGT-ATTAACTTGTCGATCTGGCGTAATAAG  418
               |||||| |||||||||||||||| ||||||||  ||||||||||||||||||||||||||
Sbjct  984013  ACTTGCGTGGCTCGCCTTAAAAGTGTTAGCGTGTTTAACTTGTCGATCTGGCGTAATAAG  983954

Query  419     TTTCGCTGGTGTAGACTTGAGAAGTGCGCTTCTAATCGTCTTCGGACAATTCTTGAAC-T  477
               ||||||||||  ||||||||||||||||||||||||||||||||||||  | || ||| |
Sbjct  983953  TTTCGCTGGTAAAGACTTGAGAAGTGCGCTTCTAATCGTCTTCGGACACCTTTTAAACAT  983894

Query  478     CTGGTCTCAAATCAGGTAGGACTACCCGCTGAACTTAAGCATATCAATAAGCGGAGGAAA  537
               | | ||||||||||||||||||||||||||||||||||||||||||||||||||||||||
Sbjct  983893  C-GATCTCAAATCAGGTAGGACTACCCGCTGAACTTAAGCATATCAATAAGCGGAGGAAA  983835

Query  538     AGAAACTAACTAGGATTCCCTTAGTAACGGCGAGTGAACCGGGAAAAGCTCAAATTTGTA  597
               |||||||||| |||||||||||||||||||||||||||||||||||||||||||||||||
Sbjct  983834  AGAAACTAACAAGGATTCCCTTAGTAACGGCGAGTGAACCGGGAAAAGCTCAAATTTGTA  983775

Query  598     ATCTGGCTGTCTTCGATAGTCCGAGTTGTAATCTATAGACGTGTTTTCCGTGCTGGACCG  657
               ||||||||||||||||||||||||||||||||||||||||||||||||||||||||||||
Sbjct  983774  ATCTGGCTGTCTTCGATAGTCCGAGTTGTAATCTATAGACGTGTTTTCCGTGCTGGACCG  983715

Query  658     TATCTAAGTCCCTTGGAACAGGGTATCAAAGAGGGTGACAATCCCGTGCTTGATACGACC  717
               ||||||||||||||||||||||||||||||||||||||||||||||||||||||||||||
Sbjct  983714  TATCTAAGTCCCTTGGAACAGGGTATCAAAGAGGGTGACAATCCCGTGCTTGATACGACC  983655

Query  718     ACCAGTGCTCTGTGATACACGCTCTACGAGTCGAGTTGTTTGGGAATGCAGCTCAAAATG  777
               ||||||||||||||||||||| ||||||||||||||||||||||||||||||||||||||
Sbjct  983654  ACCAGTGCTCTGTGATACACGTTCTACGAGTCGAGTTGTTTGGGAATGCAGCTCAAAATG  983595

Query  778     GGTGGTAAATTCCATCTAAAGCTAAATATTGGCGAGAGACCGATAGCGAACAAGTACCGT  837
               ||||||||||||||||||||||||||||||||||||||||||||||||||||||||||||
Sbjct  983594  GGTGGTAAATTCCATCTAAAGCTAAATATTGGCGAGAGACCGATAGCGAACAAGTACCGT  983535

Query  838     GAGGGAAAGATGAAAAGCACTTTGGAAAGAGAGTTAAACAGTACGTGAAATTGTTGAAAG  897
               ||||||||||||||||||||||||||||||||||||||||||||||||||||||||||||
Sbjct  983534  GAGGGAAAGATGAAAAGCACTTTGGAAAGAGAGTTAAACAGTACGTGAAATTGTTGAAAG  983475

Query  898     GGAAACGATTGAAGTCAGTCGTGTTCTTTGGATTCAGCTAGTTCTTCTAGTCTACTTCCA  957
               ||||||||||||||||||||||||||||||||||||||||||||| ||||||||||||||
Sbjct  983474  GGAAACGATTGAAGTCAGTCGTGTTCTTTGGATTCAGCTAGTTCTGCTAGTCTACTTCCA  983415

Query  958     TTGAACGGGTCAACATCAGTTTTGTCCGGTGGATAAAGATAGTAGGAATGTAGCTCCCC-  1016
               |||||||||||||||||||||||||||||||||||||| ||||||||||||  |||||| 
Sbjct  983414  TTGAACGGGTCAACATCAGTTTTGTCCGGTGGATAAAGGTAGTAGGAATGTGACTCCCCT  983355

Query  1017    -CGGGAGTGTTATAGACTATTATTGCATACACTGGGTGAGACTGAGGACTGCAGCTCGCC  1075
                 ||||||||||||| ||||||||||||||||||||||||||||||||||||||||||||
Sbjct  983354  AGGGGAGTGTTATAGCCTATTATTGCATACACTGGGTGAGACTGAGGACTGCAGCTCGCC  983295

Query  1076    TTTTGGCCGGTCTTCGGACACGTTCGAGCTTAGGATGTTGACATAATGGCTTTAAACGAC  1135
               ||||||||||||||||||||||||||||||||||||||||||||||||||||||||||||
Sbjct  983294  TTTTGGCCGGTCTTCGGACACGTTCGAGCTTAGGATGTTGACATAATGGCTTTAAACGAC  983235

Query  1136    CCGTCTTGAAACACGGACCAAGGAGTCTAACATATCTGCGAGTGTTTGAGTGTCAAACTC  1195
               ||||||||||||||||||||||||||||||||||||||||||||||||||||||||||||
Sbjct  983234  CCGTCTTGAAACACGGACCAAGGAGTCTAACATATCTGCGAGTGTTTGAGTGTCAAACTC  983175

Query  1196    GAGCGCGTAATGAAAGTGAACTGGGAGGGATCCGTAAGGAGCACCTTCGACCGATCCGGA  1255
               || ||||||||||||||||||||||||||||||||  |||||||||||||||||||||||
Sbjct  983174  GAACGCGTAATGAAAGTGAACTGGGAGGGATCCGTTTGGAGCACCTTCGACCGATCCGGA  983115

Query  1256    TGTTTACTGATGGATTTGAGTAAGAGCATATATGCTGGGACCCGAAAGATGGTGAACTAT  1315
               ||||||||||||||||||||||||||||||||||||||||||||||||||||||||||||
Sbjct  983114  TGTTTACTGATGGATTTGAGTAAGAGCATATATGCTGGGACCCGAAAGATGGTGAACTAT  983055

Query  1316    GCCTGAATAGGGCGAAGCCAGGGGAAACTCTGGTGGAGGCTCGTAGCGATTCTGACGTGC  1375
               ||||||||||||||||||||||||||||||||||||||||||||||||||||||||||||
Sbjct  983054  GCCTGAATAGGGCGAAGCCAGGGGAAACTCTGGTGGAGGCTCGTAGCGATTCTGACGTGC  982995

Query  1376    AAATCGATCGTCAAATTTGGGTATAGGGGCGAAAGACTAATCGAACCATCTAGTAGCTGG  1435
               ||||||||||||||||||||||||||||||||||||||||||||||||||||||||||||
Sbjct  982994  AAATCGATCGTCAAATTTGGGTATAGGGGCGAAAGACTAATCGAACCATCTAGTAGCTGG  982935

Query  1436    TTCCTGCCGAAGTTTCCCTCAGGATAGCAGAAACTCGCATCAGTTTTATGAGGTAAAGCG  1495
               ||||||||||||||||||||||||||||||||||||||||||||||||||||||||||||
Sbjct  982934  TTCCTGCCGAAGTTTCCCTCAGGATAGCAGAAACTCGCATCAGTTTTATGAGGTAAAGCG  982875

Query  1496    AATGATTAGAGGCCTTGGGGACGAAACGTCCTTAACCTATTCTCAAACTTTAAATATGTA  1555
               ||||||||||||||||||||||||||||||||||||||||||||||||||||||||||||
Sbjct  982874  AATGATTAGAGGCCTTGGGGACGAAACGTCCTTAACCTATTCTCAAACTTTAAATATGTA  982815

Query  1556    AGAAGCACTTGTCACTTAATTGGACGTGTGCATGCGAATGAGAGTTTCTAGTGGGCCATT  1615
               ||||||||||||||||||||||||||||||||||||||||||||||||||||||||||||
Sbjct  982814  AGAAGCACTTGTCACTTAATTGGACGTGTGCATGCGAATGAGAGTTTCTAGTGGGCCATT  982755

Query  1616    TTTGGTAAGCAGAACTGGCGATGCGGGATGAACCGATCGTGAGGTTAAGGTGCCGGAATA  1675
               ||||||||||||||||||||||||||||||||||||||||||||||||||||||||||||
Sbjct  982754  TTTGGTAAGCAGAACTGGCGATGCGGGATGAACCGATCGTGAGGTTAAGGTGCCGGAATA  982695

Query  1676    CACGCTCATCAGACCCCACAAAAGGTGTTAGTTCATCTAGACAGCAGGACGGTGGCCATG  1735
               ||||||||||||||||||||||||||||||||||||||||||||||||||||||||||||
Sbjct  982694  CACGCTCATCAGACCCCACAAAAGGTGTTAGTTCATCTAGACAGCAGGACGGTGGCCATG  982635

Query  1736    GAAGTCGGAATCCGCTAAGGAGTGTGTAACAACTCACCTGCCGAATGAACTAGCCCTGAA  1795
               ||||||||||||||||||||||||||||||||||||||||||||||||||||||||||||
Sbjct  982634  GAAGTCGGAATCCGCTAAGGAGTGTGTAACAACTCACCTGCCGAATGAACTAGCCCTGAA  982575

Query  1796    AATGGATGGCGCTCAAGCGTGTTACCCATACCTCACCGTCAGCGTTTAAGTGACGCGCTG  1855
               ||||||||||||||||||||||||||||||||||||||||||||||||||||||||||||
Sbjct  982574  AATGGATGGCGCTCAAGCGTGTTACCCATACCTCACCGTCAGCGTTTAAGTGACGCGCTG  982515

Query  1856    ACGAGTAGGCAGGCGTGGAGGTCAGTGAAGAAGCCTTGGCAGTGATGCTGGGTGAAACGG  1915
               ||||||||||||||||||||||||||||||||||||||||||||||||||||||||||||
Sbjct  982514  ACGAGTAGGCAGGCGTGGAGGTCAGTGAAGAAGCCTTGGCAGTGATGCTGGGTGAAACGG  982455

Query  1916    CCTCTAGTGC  1925
               ||||||||||
Sbjct  982454  CCTCTAGTGC  982445


>JAMALM010001433.1 Cutaneotrichosporon sp. P10-008 ctg_1433, whole genome shotgun 
sequence
Length=7822

 Score = 3321 bits (1798),  Expect = 0.0
 Identities = 1884/1926 (98%), Gaps = 3/1926 (0%)
 Strand=Plus/Plus

Query  1     CAAGGTTTCCGTAGGTGAACCTGCGGAAGGATCATTAGTGAATTGCTCTTTGAGCGTTAA  60
             |||||||||||||||||||||||||||||||||||||||||||||||||||||||||| |
Sbjct  2962  CAAGGTTTCCGTAGGTGAACCTGCGGAAGGATCATTAGTGAATTGCTCTTTGAGCGTT-A  3020

Query  61    ACTATATCCATCTACACCTGTGAACTGTTGATTGACTTCGGTCAATTACTTTTACAAACA  120
             |||| |||||||||||||||||||||||||||||||| ||||||||||| ||||||||||
Sbjct  3021  ACTACATCCATCTACACCTGTGAACTGTTGATTGACTCCGGTCAATTAC-TTTACAAACA  3079

Query  121   TTGTGTAATGAACGTCATGTTATTATAACAAAAATAACTTTCAACAACGGATCTCTTGGC  180
             ||||||||||||||||||||||||||||||||||||||||||||||||||||||||||||
Sbjct  3080  TTGTGTAATGAACGTCATGTTATTATAACAAAAATAACTTTCAACAACGGATCTCTTGGC  3139

Query  181   TCTCGCATCGATGAAGAACGCAGCGAAATGCGATAAGTAATGTGAATTGCAGAATTCAGT  240
             ||||||||||||||||||||||||||||||||||||||||||||||||||||||||||||
Sbjct  3140  TCTCGCATCGATGAAGAACGCAGCGAAATGCGATAAGTAATGTGAATTGCAGAATTCAGT  3199

Query  241   GAATCATCGAATCTTTGAACGCAACTTGCGCTCTCTGGTATTCCGGAGAGCATGCCTGTT  300
             ||||||||||||||||||||||||||||||||||||||||||||||||||||||||||||
Sbjct  3200  GAATCATCGAATCTTTGAACGCAACTTGCGCTCTCTGGTATTCCGGAGAGCATGCCTGTT  3259

Query  301   TGAGTATCATGAAATCTCAACCATTAGGGTTTCTTAATGGCTTGGATTTGGGCGCTGCCA  360
             ||||||||||||||||||||||||||||||||||||||||||||||||||||||||||||
Sbjct  3260  TGAGTATCATGAAATCTCAACCATTAGGGTTTCTTAATGGCTTGGATTTGGGCGCTGCCA  3319

Query  361   CTTGCCTGGCTCGCCTTAAAAGAGTTAGCGTA-TTAACTTGTCGATCTGGCGTAATAAGT  419
             |||||||||||||||||||||||||||||||  |||||||||||||||||||||||||||
Sbjct  3320  CTTGCCTGGCTCGCCTTAAAAGAGTTAGCGTGTTTAACTTGTCGATCTGGCGTAATAAGT  3379

Query  420   TTCGCTGGTGTAGACTTGAGAAGTGCGCTTCTAATCGTCTTCGGACAATTCTTGAACTCT  479
             ||||||||||||||||||||||||||||||||||||||||||||||||||||||||||||
Sbjct  3380  TTCGCTGGTGTAGACTTGAGAAGTGCGCTTCTAATCGTCTTCGGACAATTCTTGAACTCT  3439

Query  480   GGTCTCAAATCAGGTAGGACTACCCGCTGAACTTAAGCATATCAATAAGCGGAGGAAAAG  539
             |||||||||||||||||| |||||||||||||||||||||||||||||||||||||||||
Sbjct  3440  GGTCTCAAATCAGGTAGGGCTACCCGCTGAACTTAAGCATATCAATAAGCGGAGGAAAAG  3499

Query  540   AAACTAACTAGGATTCCCTTAGTAACGGCGAGTGAACCGGGAAAAGCTCAAATTTGTAAT  599
             |||||||| |||||||| ||||||||||||||||||||||||||||||||||||||||||
Sbjct  3500  AAACTAACAAGGATTCCTTTAGTAACGGCGAGTGAACCGGGAAAAGCTCAAATTTGTAAT  3559

Query  600   CTGGCTGTCTTCGATAGTCCGAGTTGTAATCTATAGACGTGTTTTCCGTGCTGGACCGTA  659
             ||||||||||||||||||||||||||||||||||||||||||||||||||||||| ||||
Sbjct  3560  CTGGCTGTCTTCGATAGTCCGAGTTGTAATCTATAGACGTGTTTTCCGTGCTGGATCGTA  3619

Query  660   TCTAAGTCCCTTGGAACAGGGTATCAAAGAGGGTGACAATCCCGTGCTTGATACGACCAC  719
             ||||||||||||||||||||||||||||||||||||||||||||||||||||||||| ||
Sbjct  3620  TCTAAGTCCCTTGGAACAGGGTATCAAAGAGGGTGACAATCCCGTGCTTGATACGACGAC  3679

Query  720   CAGTGCTCTGTGATACACGCTCTACGAGTCGAGTTGTTTGGGAATGCAGCTCAAAATGGG  779
             ||||||||||||||||||| ||||||||||||||||||||||||||||||||||||||||
Sbjct  3680  CAGTGCTCTGTGATACACGTTCTACGAGTCGAGTTGTTTGGGAATGCAGCTCAAAATGGG  3739

Query  780   TGGTAAATTCCATCTAAAGCTAAATATTGGCGAGAGACCGATAGCGAACAAGTACCGTGA  839
             ||||||||||||||||||||||||||||||||||||||||||||||||||||||||||||
Sbjct  3740  TGGTAAATTCCATCTAAAGCTAAATATTGGCGAGAGACCGATAGCGAACAAGTACCGTGA  3799

Query  840   GGGAAAGATGAAAAGCACTTTGGAAAGAGAGTTAAACAGTACGTGAAATTGTTGAAAGGG  899
             ||||||||||||||||||||||||||||||||||||||||||||||||||||||||||||
Sbjct  3800  GGGAAAGATGAAAAGCACTTTGGAAAGAGAGTTAAACAGTACGTGAAATTGTTGAAAGGG  3859

Query  900   AAACGATTGAAGTCAGTCGTGTTCTTTGGATTCAGCTAGTTCTTCTAGTCTACTTCCATT  959
             ||||||||||||||||||||||||||  ||||||||| ||||||| ||||||||||  ||
Sbjct  3860  AAACGATTGAAGTCAGTCGTGTTCTTCAGATTCAGCTGGTTCTTCCAGTCTACTTCTGTT  3919

Query  960   GAACGGGTCAACATCAGTTTTGTCCGGTGGATAAAGATAGTAGGAATGTAGCTCCCCCGG  1019
             |||||||||||||||||||||||||||||||||||| ||||||||||||  |||||||||
Sbjct  3920  GAACGGGTCAACATCAGTTTTGTCCGGTGGATAAAGGTAGTAGGAATGTGACTCCCCCGG  3979

Query  1020  GAGTGTTATAGACTATTATTGCATACACTGGGTGAGACTGAGGACTGCAGCTCGCCTTTT  1079
             ||||||||||| ||||||||||||||||||||||||||||||||||||||||||||||||
Sbjct  3980  GAGTGTTATAGCCTATTATTGCATACACTGGGTGAGACTGAGGACTGCAGCTCGCCTTTT  4039

Query  1080  GGCCGGTCTTCGGACACGTTCGAGCTTAGGATGTTGACATAATGGCTTTAAACGACCCGT  1139
             ||||||||||||||||||||||||||||||||||||||||||||||||||||||||||||
Sbjct  4040  GGCCGGTCTTCGGACACGTTCGAGCTTAGGATGTTGACATAATGGCTTTAAACGACCCGT  4099

Query  1140  CTTGAAACACGGACCAAGGAGTCTAACATATCTGCGAGTGTTTGAGTGTCAAACTCGAGC  1199
             |||||||||||||||||||||||||||||   ||||||| |   |  || ||| |  |  
Sbjct  4100  CTTGAAACACGGACCAAGGAGTCTAACATGCTTGCGAGTCTGAAACCGTTAAAGTTTAAG  4159

Query  1200  GCGTAATGAAAGTGAACTGGGAGGGATCCGTAAGGAGCACCTTCGACCGATCCGGATGTT  1259
             ||| |||||||||||||||||||||||||||  |||||||||||||||||||||||||||
Sbjct  4160  GCGCAATGAAAGTGAACTGGGAGGGATCCGTTTGGAGCACCTTCGACCGATCCGGATGTT  4219

Query  1260  TACTGATGGATTTGAGTAAGAGCATATATGCTGGGACCCGAAAGATGGTGAACTATGCCT  1319
             ||||||||||||||||||||||||  ||||||||||||||||||||||||||||||||||
Sbjct  4220  TACTGATGGATTTGAGTAAGAGCAAGTATGCTGGGACCCGAAAGATGGTGAACTATGCCT  4279

Query  1320  GAATAGGGCGAAGCCAGGGGAAACTCTGGTGGAGGCTCGTAGCGATTCTGACGTGCAAAT  1379
             ||||||||||||||||||||||||||||||||||||||||||||||||||||||||||||
Sbjct  4280  GAATAGGGCGAAGCCAGGGGAAACTCTGGTGGAGGCTCGTAGCGATTCTGACGTGCAAAT  4339

Query  1380  CGATCGTCAAATTTGGGTATAGGGGCGAAAGACTAATCGAACCATCTAGTAGCTGGTTCC  1439
             ||||||||||||||||||||||||||||||||||||||||||||||||||||||||||||
Sbjct  4340  CGATCGTCAAATTTGGGTATAGGGGCGAAAGACTAATCGAACCATCTAGTAGCTGGTTCC  4399

Query  1440  TGCCGAAGTTTCCCTCAGGATAGCAGAAACTCGCATCAGTTTTATGAGGTAAAGCGAATG  1499
             ||||||||||||||||||||||||||||||||||||||||||||||||||||||||||||
Sbjct  4400  TGCCGAAGTTTCCCTCAGGATAGCAGAAACTCGCATCAGTTTTATGAGGTAAAGCGAATG  4459

Query  1500  ATTAGAGGCCTTGGGGACGAAACGTCCTTAACCTATTCTCAAACTTTAAATATGTAAGAA  1559
             ||||||||||||||||||||||||||||||||||||||||||||||||||||||||||||
Sbjct  4460  ATTAGAGGCCTTGGGGACGAAACGTCCTTAACCTATTCTCAAACTTTAAATATGTAAGAA  4519

Query  1560  GCACTTGTCACTTAATTGGACGTGTGCATGCGAATGAGAGTTTCTAGTGGGCCATTTTTG  1619
             ||||||||||||||||||||||||||||||||||||||||||||||||||||||||||||
Sbjct  4520  GCACTTGTCACTTAATTGGACGTGTGCATGCGAATGAGAGTTTCTAGTGGGCCATTTTTG  4579

Query  1620  GTAAGCAGAACTGGCGATGCGGGATGAACCGATCGTGAGGTTAAGGTGCCGGAATACACG  1679
             ||||||||||||||||||||||||||||||||||||||||||||||||||||||||||||
Sbjct  4580  GTAAGCAGAACTGGCGATGCGGGATGAACCGATCGTGAGGTTAAGGTGCCGGAATACACG  4639

Query  1680  CTCATCAGACCCCACAAAAGGTGTTAGTTCATCTAGACAGCAGGACGGTGGCCATGGAAG  1739
             ||||||||||||||||||||||||||||||||||||||||||||||||||||||||||||
Sbjct  4640  CTCATCAGACCCCACAAAAGGTGTTAGTTCATCTAGACAGCAGGACGGTGGCCATGGAAG  4699

Query  1740  TCGGAATCCGCTAAGGAGTGTGTAACAACTCACCTGCCGAATGAACTAGCCCTGAAAATG  1799
             ||||||||||||||||||||||||||||||||||||||||||||||||||||||||||||
Sbjct  4700  TCGGAATCCGCTAAGGAGTGTGTAACAACTCACCTGCCGAATGAACTAGCCCTGAAAATG  4759

Query  1800  GATGGCGCTCAAGCGTGTTACCCATACCTCACCGTCAGCGTTTAAGTGACGCGCTGACGA  1859
             ||||||||||||||||||||||||||||||||||||||||||||||||||||||||||||
Sbjct  4760  GATGGCGCTCAAGCGTGTTACCCATACCTCACCGTCAGCGTTTAAGTGACGCGCTGACGA  4819

Query  1860  GTAGGCAGGCGTGGAGGTCAGTGAAGAAGCCTTGGCAGTGATGCTGGGTGAAACGGCCTC  1919
             ||||||||||||||||||||||||||||||||||||||||||||||||||||||||||||
Sbjct  4820  GTAGGCAGGCGTGGAGGTCAGTGAAGAAGCCTTGGCAGTGATGCTGGGTGAAACGGCCTC  4879

Query  1920  TAGTGC  1925
             ||||||
Sbjct  4880  TAGTGC  4885


>BEDW01000020.1 Cutaneotrichosporon arboriformis DNA, scaffold: scaffold_20, 
strain: JCM_14201, whole genome shotgun sequence
Length=7760

 Score = 3240 bits (1754),  Expect = 0.0
 Identities = 1879/1938 (97%), Gaps = 14/1938 (1%)
 Strand=Plus/Minus

Query  1     CAAGGTTTCCGTAGGTGAACCTGCGGAAGGATCATTAGTGAATTGCTCTTTGAG-CGTTA  59
             ||||||||||||||||||||||||||||||||||||||||||| || ||||| | |  ||
Sbjct  4191  CAAGGTTTCCGTAGGTGAACCTGCGGAAGGATCATTAGTGAATGGC-CTTTGTGCCAATA  4133

Query  60    AACTATATCCATCT-ACACCTGTGAACTGTTGATTGAC--TT-CGGTCAATTACTTTTAC  115
             ||||||||||| || |||||||||||||||||||||||  || ||||  |||| ||||||
Sbjct  4132  AACTATATCCACCTTACACCTGTGAACTGTTGATTGACCTTTACGGTTGATTAATTTTAC  4073

Query  116   AAACATTGTGTAATGAACGTCATGTTATTATAACAAAAATAACTTTCAACAACGGATCTC  175
             ||||||||||||||||||||||||||||||||||||||||||||||||||||||||||||
Sbjct  4072  AAACATTGTGTAATGAACGTCATGTTATTATAACAAAAATAACTTTCAACAACGGATCTC  4013

Query  176   TTGGCTCTCGCATCGATGAAGAACGCAGCGAAATGCGATAAGTAATGTGAATTGCAGAAT  235
             ||||||||||||||||||||||||||||||||||||||||||||||||||||||||||||
Sbjct  4012  TTGGCTCTCGCATCGATGAAGAACGCAGCGAAATGCGATAAGTAATGTGAATTGCAGAAT  3953

Query  236   TCAGTGAATCATCGAATCTTTGAACGCAACTTGCGCTCTCTGGTATTCCGGAGAGCATGC  295
             ||||||||||||||||||||||||||||||||||||||||||||||||||||||||||||
Sbjct  3952  TCAGTGAATCATCGAATCTTTGAACGCAACTTGCGCTCTCTGGTATTCCGGAGAGCATGC  3893

Query  296   CTGTTTGAGTATCATGAAATCTCAACCATTAGGGTTTCTTAATGGCTTGGATTTGGGCGC  355
             |||||||||| |||||||||||||||||||||||||||||||||||||||||||||| | 
Sbjct  3892  CTGTTTGAGTGTCATGAAATCTCAACCATTAGGGTTTCTTAATGGCTTGGATTTGGGTGT  3833

Query  356   TGCCA-CTT-GC-CTGGCTCGCCTTAAAAGAGTTAGCGT-ATTAACTTGTCG-ATCTGGC  410
             |||||  || || ||||||| ||| ||| ||||||||||  |||||||||||  ||||||
Sbjct  3832  TGCCAGTTTCGCACTGGCTCACCTCAAAGGAGTTAGCGTGTTTAACTTGTCGTTTCTGGC  3773

Query  411   GTAATAAGTTTCGCTGGTGTAGACTTGAGAAGTGCGCTTCTAATCGTCTTCGGACAATT-  469
             ||||||||||||||||||| ||||||||||||| |||||||||||||| | |||||||| 
Sbjct  3772  GTAATAAGTTTCGCTGGTGAAGACTTGAGAAGTACGCTTCTAATCGTCCTTGGACAATTA  3713

Query  470   CTTGAACTCTGGTCTCAAATCAGGTAGGACTACCCGCTGAACTTAAGCATATCAATAAGC  529
              ||||||||||| |||||||||||||||||||||||||||||||||||||||||||||||
Sbjct  3712  TTTGAACTCTGGCCTCAAATCAGGTAGGACTACCCGCTGAACTTAAGCATATCAATAAGC  3653

Query  530   GGAGGAAAAGAAACTAACTAGGATTCCCTTAGTAACGGCGAGTGAACCGGGAAAAGCTCA  589
             |||||||||||||||||| |||||||||||||||||||||||||||||||||| ||||||
Sbjct  3652  GGAGGAAAAGAAACTAACAAGGATTCCCTTAGTAACGGCGAGTGAACCGGGAAGAGCTCA  3593

Query  590   AATTTGTAATCTGGCTGTCTTCGATAGTCCGAGTTGTAATCTATAGACGTGTTTTCCGTG  649
             ||||||||| ||||| ||||||||| |||||  |||||||||||||||||||||||||||
Sbjct  3592  AATTTGTAAGCTGGCAGTCTTCGATTGTCCGCATTGTAATCTATAGACGTGTTTTCCGTG  3533

Query  650   CTGGACCGTATCTAAGTCCCTTGGAACAGGGTATCAAAGAGGGTGACAATCCCGTGCTTG  709
             ||||||||||||||||||||||||||||||||||||||||||||||||||||||| ||||
Sbjct  3532  CTGGACCGTATCTAAGTCCCTTGGAACAGGGTATCAAAGAGGGTGACAATCCCGTACTTG  3473

Query  710   ATACGACCACCAGTGCTCTGTGATACACGCTCTACGAGTCGAGTTGTTTGGGAATGCAGC  769
             ||||||||||||||||||||||||||||| ||||||||||||||||||||||||||||||
Sbjct  3472  ATACGACCACCAGTGCTCTGTGATACACGTTCTACGAGTCGAGTTGTTTGGGAATGCAGC  3413

Query  770   TCAAAATGGGTGGTAAATTCCATCTAAAGCTAAATATTGGCGAGAGACCGATAGCGAACA  829
             ||||||||||||||||||||||||||||||||||||||||||||||||||||||||||||
Sbjct  3412  TCAAAATGGGTGGTAAATTCCATCTAAAGCTAAATATTGGCGAGAGACCGATAGCGAACA  3353

Query  830   AGTACCGTGAGGGAAAGATGAAAAGCACTTTGGAAAGAGAGTTAAACAGTACGTGAAATT  889
             ||||||||||||||||||||||||||||||||||||||||||||||||||||||||||||
Sbjct  3352  AGTACCGTGAGGGAAAGATGAAAAGCACTTTGGAAAGAGAGTTAAACAGTACGTGAAATT  3293

Query  890   GTTGAAAGGGAAACGATTGAAGTCAGTCGTGTTCTTTGGATTCAGCTAGTTCTTCTAGTC  949
             |||||||||||||||||||||||||||||||||| |||||||||||||| ||| ||||||
Sbjct  3292  GTTGAAAGGGAAACGATTGAAGTCAGTCGTGTTCATTGGATTCAGCTAGCTCTGCTAGTC  3233

Query  950   TACTTCCATTGAACGGGTCAACATCAGTTTTGTCCGGTGGATAAAGATAGTAGGAATGTA  1009
             ||||||| |||||||||||||||||||||||||||||||||||||||| | |||||||| 
Sbjct  3232  TACTTCCTTTGAACGGGTCAACATCAGTTTTGTCCGGTGGATAAAGATGGCAGGAATGTG  3173

Query  1010  GC-TCCCCCGGG-AGTGTTATAGACTATTATTGCATACACTGGGTGAGACTGAGGACTGC  1067
              | ||||||||| |||||||||| ||  ||||||||||||||||||||||||||||||||
Sbjct  3172  ACTTCCCCCGGGAAGTGTTATAGCCTGCTATTGCATACACTGGGTGAGACTGAGGACTGC  3113

Query  1068  AGCTCGCCTTTTGGCCGGTCTTCGGACACGTTCGAGCTTAGGATGTTGACATAATGGCTT  1127
             ||||||||||||||||||||||||||||||||||||||||||||||||||||||||||||
Sbjct  3112  AGCTCGCCTTTTGGCCGGTCTTCGGACACGTTCGAGCTTAGGATGTTGACATAATGGCTT  3053

Query  1128  TAAACGACCCGTCTTGAAACACGGACCAAGGAGTCTAACATATCTGCGAGTGTTTGAGTG  1187
             ||| ||||||||||||||||||||||||||||||||||||||||||||||||||||||||
Sbjct  3052  TAACCGACCCGTCTTGAAACACGGACCAAGGAGTCTAACATATCTGCGAGTGTTTGAGTG  2993

Query  1188  TCAAACTCGAGCGCGTAATGAAAGTGAACTGGGAGGGATCCGTAAGGAGCACCTTCGACC  1247
             |||||||||||||||||||||||||||||||||||||||||| |||||||||||||||||
Sbjct  2992  TCAAACTCGAGCGCGTAATGAAAGTGAACTGGGAGGGATCCGCAAGGAGCACCTTCGACC  2933

Query  1248  GATCCGGATGTTTACTGATGGATTTGAGTAAGAGCATATATGCTGGGACCCGAAAGATGG  1307
             ||||||||||||||||||||||||||||||||||||||||||||||||||||||||||||
Sbjct  2932  GATCCGGATGTTTACTGATGGATTTGAGTAAGAGCATATATGCTGGGACCCGAAAGATGG  2873

Query  1308  TGAACTATGCCTGAATAGGGCGAAGCCAGGGGAAACTCTGGTGGAGGCTCGTAGCGATTC  1367
             ||||||||||||||||||||||||||||||||||||||||||||||||||||||||||||
Sbjct  2872  TGAACTATGCCTGAATAGGGCGAAGCCAGGGGAAACTCTGGTGGAGGCTCGTAGCGATTC  2813

Query  1368  TGACGTGCAAATCGATCGTCAAATTTGGGTATAGGGGCGAAAGACTAATCGAACCATCTA  1427
             ||||||||||||||||||||||||||||||||||||||||||||||||||||||||||||
Sbjct  2812  TGACGTGCAAATCGATCGTCAAATTTGGGTATAGGGGCGAAAGACTAATCGAACCATCTA  2753

Query  1428  GTAGCTGGTTCCTGCCGAAGTTTCCCTCAGGATAGCAGAAACTCGCATCAGTTTTATGAG  1487
             ||||||||||||||||||||||||||||||||||||||||||||||||||||||||||||
Sbjct  2752  GTAGCTGGTTCCTGCCGAAGTTTCCCTCAGGATAGCAGAAACTCGCATCAGTTTTATGAG  2693

Query  1488  GTAAAGCGAATGATTAGAGGCCTTGGGGACGAAACGTCCTTAACCTATTCTCAAACTTTA  1547
             ||||||||||||||||||||||||||||||||||||||||||||||||||||||||||||
Sbjct  2692  GTAAAGCGAATGATTAGAGGCCTTGGGGACGAAACGTCCTTAACCTATTCTCAAACTTTA  2633

Query  1548  AATATGTAAGAAGCACTTGTCACTTAATTGGACGTGTGCATGCGAATGAGAGTTTCTAGT  1607
             ||||||||||||||||||||||||||||||||||||||||||||||||||||||||||||
Sbjct  2632  AATATGTAAGAAGCACTTGTCACTTAATTGGACGTGTGCATGCGAATGAGAGTTTCTAGT  2573

Query  1608  GGGCCATTTTTGGTAAGCAGAACTGGCGATGCGGGATGAACCGATCGTGAGGTTAAGGTG  1667
             ||||||||||||||||||||||||||||||||||||||||||||||||||||||||||||
Sbjct  2572  GGGCCATTTTTGGTAAGCAGAACTGGCGATGCGGGATGAACCGATCGTGAGGTTAAGGTG  2513

Query  1668  CCGGAATACACGCTCATCAGACCCCACAAAAGGTGTTAGTTCATCTAGACAGCAGGACGG  1727
             ||||||||||||||||||||||||||||||||||||||||||||||||||||||||||||
Sbjct  2512  CCGGAATACACGCTCATCAGACCCCACAAAAGGTGTTAGTTCATCTAGACAGCAGGACGG  2453

Query  1728  TGGCCATGGAAGTCGGAATCCGCTAAGGAGTGTGTAACAACTCACCTGCCGAATGAACTA  1787
             ||||||||||||||||||||||||||||||||||||||||||||||||||||||||||||
Sbjct  2452  TGGCCATGGAAGTCGGAATCCGCTAAGGAGTGTGTAACAACTCACCTGCCGAATGAACTA  2393

Query  1788  GCCCTGAAAATGGATGGCGCTCAAGCGTGTTACCCATACCTCACCGTCAGCGTTTAAGTG  1847
             ||||||||||||||||||||||||||||||||||||||||||||||||||||||||||||
Sbjct  2392  GCCCTGAAAATGGATGGCGCTCAAGCGTGTTACCCATACCTCACCGTCAGCGTTTAAGTG  2333

Query  1848  ACGCGCTGACGAGTAGGCAGGCGTGGAGGTCAGTGAAGAAGCCTTGGCAGTGATGCTGGG  1907
             ||||||||||||||||||||||||||||||||||||||||||||||||||||||||||||
Sbjct  2332  ACGCGCTGACGAGTAGGCAGGCGTGGAGGTCAGTGAAGAAGCCTTGGCAGTGATGCTGGG  2273

Query  1908  TGAAACGGCCTCTAGTGC  1925
             ||||||||||||||||||
Sbjct  2272  TGAAACGGCCTCTAGTGC  2255


>JAMALP010000010.1 Cutaneotrichosporon sp. PT3311B ctg_10, whole genome shotgun 
sequence
Length=946375

 Score = 3192 bits (1728),  Expect = 0.0
 Identities = 1873/1941 (96%), Gaps = 17/1941 (1%)
 Strand=Plus/Plus

Query  1       CAAGGTTTCCGTAGGTGAACCTGCGGAAGGATCATTAGTGAATTGCTCTTTGAGCGTTAA  60
               ||||||||||||||||||||||||||||||||||||||||||| || || ||  ||   |
Sbjct  942074  CAAGGTTTCCGTAGGTGAACCTGCGGAAGGATCATTAGTGAATGGC-CTCTGGCCGCATA  942132

Query  61      ACTATATCCATC-TACACCTGTGAACTGTTGATTGAC--TT--CGGTCAATTACTTTTAC  115
               |||||||||| | ||||||||||||||||||||||||  ||  ||||  |||||||||||
Sbjct  942133  ACTATATCCACCTTACACCTGTGAACTGTTGATTGACCTTTACCGGTTGATTACTTTTAC  942192

Query  116     AAACATTGTGTAATGAACGTCATGTTATTATAAC-AAAAATAACTTTCAACAACGGATCT  174
               |||||||||||||||||||||||||||||||||| |||||||||||||||||||||||||
Sbjct  942193  AAACATTGTGTAATGAACGTCATGTTATTATAACAAAAAATAACTTTCAACAACGGATCT  942252

Query  175     CTTGGCTCTCGCATCGATGAAGAACGCAGCGAAATGCGATAAGTAATGTGAATTGCAGAA  234
               ||||||||||||||||||||||||||||||||||||||||||||||||||||||||||||
Sbjct  942253  CTTGGCTCTCGCATCGATGAAGAACGCAGCGAAATGCGATAAGTAATGTGAATTGCAGAA  942312

Query  235     TTCAGTGAATCATCGAATCTTTGAACGCAACTTGCGCTCTCTGGTATTCCGGAGAGCATG  294
               ||||||||||||||||||||||||||||||||||||||||||||||||||||||||||||
Sbjct  942313  TTCAGTGAATCATCGAATCTTTGAACGCAACTTGCGCTCTCTGGTATTCCGGAGAGCATG  942372

Query  295     CCTGTTTGAGTATCATGAAATCTCAACCATTAGGGTTTCTTAATGGCTTGGATTTGGGCG  354
               ||||||||||| |||||||||||||||||||||||||||||||||| ||||||||||| |
Sbjct  942373  CCTGTTTGAGTGTCATGAAATCTCAACCATTAGGGTTTCTTAATGGATTGGATTTGGGTG  942432

Query  355     CTGCCACTTGC----CTGGCTCGCCTTAAAAGAGTTAGCGT-ATTAACTTGTCG-ATCTG  408
                |||||  |||    | ||||| ||||||| ||||||||||  ||| || || |  ||||
Sbjct  942433  TTGCCAGCTGCGAGGCAGGCTCACCTTAAAGGAGTTAGCGTGTTTATCTAGTTGTTTCTG  942492

Query  409     GCGTAATAAGTTTCGCTGGTGTAGACTTGAGAAGTGCGCTTCTAATCGTC--TTCGGACA  466
               ||||||||||||||||||||| ||||||||||||| ||||||||||||||  ||||||||
Sbjct  942493  GCGTAATAAGTTTCGCTGGTGAAGACTTGAGAAGTACGCTTCTAATCGTCCTTTCGGACA  942552

Query  467     ATTCTTGAACTCTGGTCTCAAATCAGGTAGGACTACCCGCTGAACTTAAGCATATCAATA  526
               ||| ||||||||||| ||||||||||||||||||||||||||||||||||||||||||||
Sbjct  942553  ATTTTTGAACTCTGGCCTCAAATCAGGTAGGACTACCCGCTGAACTTAAGCATATCAATA  942612

Query  527     AGCGGAGGAAAAGAAACTAACTAGGATTCCCTTAGTAACGGCGAGTGAACCGGGAAAAGC  586
               ||||||||||||||||||||| |||||||||||||||||||||||||||||||||| |||
Sbjct  942613  AGCGGAGGAAAAGAAACTAACAAGGATTCCCTTAGTAACGGCGAGTGAACCGGGAAGAGC  942672

Query  587     TCAAATTTGTAATCTGGCTGTCTTCGATAGTCCGAGTTGTAATCTATAGACGTGTTTTCC  646
               |||||||||||| ||||| ||||||||| |||||  ||||||||||||||||||||||||
Sbjct  942673  TCAAATTTGTAAGCTGGCAGTCTTCGATTGTCCGCATTGTAATCTATAGACGTGTTTTCC  942732

Query  647     GTGCTGGACCGTATCTAAGTCCCTTGGAACAGGGTATCAAAGAGGGTGACAATCCCGTGC  706
               |||||||||||||||||||||||||||||||||||||||||||||||||||||||||| |
Sbjct  942733  GTGCTGGACCGTATCTAAGTCCCTTGGAACAGGGTATCAAAGAGGGTGACAATCCCGTAC  942792

Query  707     TTGATACGACCACCAGTGCTCTGTGATACACGCTCTACGAGTCGAGTTGTTTGGGAATGC  766
               |||||||||||||||||||||||||||||||| |||||||||||||||||||||||||||
Sbjct  942793  TTGATACGACCACCAGTGCTCTGTGATACACGTTCTACGAGTCGAGTTGTTTGGGAATGC  942852

Query  767     AGCTCAAAATGGGTGGTAAATTCCATCTAAAGCTAAATATTGGCGAGAGACCGATAGCGA  826
               ||||||||||||||||||||||||||||||||||||||||||||||||||||||||||||
Sbjct  942853  AGCTCAAAATGGGTGGTAAATTCCATCTAAAGCTAAATATTGGCGAGAGACCGATAGCGA  942912

Query  827     ACAAGTACCGTGAGGGAAAGATGAAAAGCACTTTGGAAAGAGAGTTAAACAGTACGTGAA  886
               ||||||||||||||||||||||||||||||||||||||||||||||||||||||||||||
Sbjct  942913  ACAAGTACCGTGAGGGAAAGATGAAAAGCACTTTGGAAAGAGAGTTAAACAGTACGTGAA  942972

Query  887     ATTGTTGAAAGGGAAACGATTGAAGTCAGTCGTGTTCTTTGGATTCAGCTAGTTCTTCTA  946
               ||||||||||||||||||||||||||||||||||||| |||||||||||||| ||| |||
Sbjct  942973  ATTGTTGAAAGGGAAACGATTGAAGTCAGTCGTGTTCATTGGATTCAGCTAGCTCTGCTA  943032

Query  947     GTCTACTTCCATTGAACGGGTCAACATCAGTTTTGTCCGGTGGATAAAGATAGTAGGAAT  1006
               |||||||||| |||||||||||||||||||||||||||||||||||||||| | ||||||
Sbjct  943033  GTCTACTTCCTTTGAACGGGTCAACATCAGTTTTGTCCGGTGGATAAAGATGGCAGGAAT  943092

Query  1007    GTAGC-TCCCCCGGG-AGTGTTATAGACTATTATTGCATACACTGGGTGAGACTGAGGAC  1064
               ||  | ||| ||||| |||||||||| ||  |||||||||||||||||||||||||||||
Sbjct  943093  GTGACTTCCTCCGGGAAGTGTTATAGCCTGCTATTGCATACACTGGGTGAGACTGAGGAC  943152

Query  1065    TGCAGCTCGCCTTTTGGCCGGTCTTCGGACACGTTCGAGCTTAGGATGTTGACATAATGG  1124
               ||||||||||||||||||||||||||||||||||||||||||||||||||||||||||||
Sbjct  943153  TGCAGCTCGCCTTTTGGCCGGTCTTCGGACACGTTCGAGCTTAGGATGTTGACATAATGG  943212

Query  1125    CTTTAAACGACCCGTCTTGAAACACGGACCAAGGAGTCTAACATATCTGCGAGTGTTTGA  1184
               |||||| |||||||||||||||||||||||||||||||||||||||||||||||||||||
Sbjct  943213  CTTTAACCGACCCGTCTTGAAACACGGACCAAGGAGTCTAACATATCTGCGAGTGTTTGA  943272

Query  1185    GTGTCAAACTCGAGCGCGTAATGAAAGTGAACTGGGAGGGATCCGTAAGGAGCACCTTCG  1244
               ||||||||||||||||||||||||||||||||||||||||||||| ||||||||||||||
Sbjct  943273  GTGTCAAACTCGAGCGCGTAATGAAAGTGAACTGGGAGGGATCCGCAAGGAGCACCTTCG  943332

Query  1245    ACCGATCCGGATGTTTACTGATGGATTTGAGTAAGAGCATATATGCTGGGACCCGAAAGA  1304
               ||||||||||||||||||||||||||||||||||||||||||||||||||||||||||||
Sbjct  943333  ACCGATCCGGATGTTTACTGATGGATTTGAGTAAGAGCATATATGCTGGGACCCGAAAGA  943392

Query  1305    TGGTGAACTATGCCTGAATAGGGCGAAGCCAGGGGAAACTCTGGTGGAGGCTCGTAGCGA  1364
               ||||||||||||||||||||||||||||||||||||||||||||||||||||||||||||
Sbjct  943393  TGGTGAACTATGCCTGAATAGGGCGAAGCCAGGGGAAACTCTGGTGGAGGCTCGTAGCGA  943452

Query  1365    TTCTGACGTGCAAATCGATCGTCAAATTTGGGTATAGGGGCGAAAGACTAATCGAACCAT  1424
               ||||||||||||||||||||||||||||||||||||||||||||||||||||||||||||
Sbjct  943453  TTCTGACGTGCAAATCGATCGTCAAATTTGGGTATAGGGGCGAAAGACTAATCGAACCAT  943512

Query  1425    CTAGTAGCTGGTTCCTGCCGAAGTTTCCCTCAGGATAGCAGAAACTCGCATCAGTTTTAT  1484
               ||||||||||||||||||||||||||||||||||||||||||||||||||||||||||||
Sbjct  943513  CTAGTAGCTGGTTCCTGCCGAAGTTTCCCTCAGGATAGCAGAAACTCGCATCAGTTTTAT  943572

Query  1485    GAGGTAAAGCGAATGATTAGAGGCCTTGGGGACGAAACGTCCTTAACCTATTCTCAAACT  1544
               ||||||||||||||||||||||||||||||||||||||||||||||||||||||||||||
Sbjct  943573  GAGGTAAAGCGAATGATTAGAGGCCTTGGGGACGAAACGTCCTTAACCTATTCTCAAACT  943632

Query  1545    TTAAATATGTAAGAAGCACTTGTCACTTAATTGGACGTGTGCATGCGAATGAGAGTTTCT  1604
               ||||||||||||||||||||||||||||||||||||||||||||||||||||||||||||
Sbjct  943633  TTAAATATGTAAGAAGCACTTGTCACTTAATTGGACGTGTGCATGCGAATGAGAGTTTCT  943692

Query  1605    AGTGGGCCATTTTTGGTAAGCAGAACTGGCGATGCGGGATGAACCGATCGTGAGGTTAAG  1664
               ||||||||||||||||||||||||||||||||||||||||||||||||||||||||||||
Sbjct  943693  AGTGGGCCATTTTTGGTAAGCAGAACTGGCGATGCGGGATGAACCGATCGTGAGGTTAAG  943752

Query  1665    GTGCCGGAATACACGCTCATCAGACCCCACAAAAGGTGTTAGTTCATCTAGACAGCAGGA  1724
               ||||||||||||||||||||||||||||||||||||||||||||||||||||||||||||
Sbjct  943753  GTGCCGGAATACACGCTCATCAGACCCCACAAAAGGTGTTAGTTCATCTAGACAGCAGGA  943812

Query  1725    CGGTGGCCATGGAAGTCGGAATCCGCTAAGGAGTGTGTAACAACTCACCTGCCGAATGAA  1784
               ||||||||||||||||||||||||||||||||||||||||||||||||||||||||||||
Sbjct  943813  CGGTGGCCATGGAAGTCGGAATCCGCTAAGGAGTGTGTAACAACTCACCTGCCGAATGAA  943872

Query  1785    CTAGCCCTGAAAATGGATGGCGCTCAAGCGTGTTACCCATACCTCACCGTCAGCGTTTAA  1844
               ||||||||||||||||||||||||||||||||||||||||||||||||||||||||||||
Sbjct  943873  CTAGCCCTGAAAATGGATGGCGCTCAAGCGTGTTACCCATACCTCACCGTCAGCGTTTAA  943932

Query  1845    GTGACGCGCTGACGAGTAGGCAGGCGTGGAGGTCAGTGAAGAAGCCTTGGCAGTGATGCT  1904
               ||||||||||||||||||||||||||||||||||||||||||||||||||||||||||||
Sbjct  943933  GTGACGCGCTGACGAGTAGGCAGGCGTGGAGGTCAGTGAAGAAGCCTTGGCAGTGATGCT  943992

Query  1905    GGGTGAAACGGCCTCTAGTGC  1925
               |||||||||||||||||||||
Sbjct  943993  GGGTGAAACGGCCTCTAGTGC  944013


>JAMALO010000017.1 Cutaneotrichosporon sp. PA3318 ctg_17, whole genome shotgun sequence
Length=7424

 Score = 3192 bits (1728),  Expect = 0.0
 Identities = 1873/1941 (96%), Gaps = 17/1941 (1%)
 Strand=Plus/Minus

Query  1     CAAGGTTTCCGTAGGTGAACCTGCGGAAGGATCATTAGTGAATTGCTCTTTGAGCGTTAA  60
             ||||||||||||||||||||||||||||||||||||||||||| || || ||  ||   |
Sbjct  4302  CAAGGTTTCCGTAGGTGAACCTGCGGAAGGATCATTAGTGAATGGC-CTCTGGCCGCATA  4244

Query  61    ACTATATCCATCT-ACACCTGTGAACTGTTGATTGAC--TT--CGGTCAATTACTTTTAC  115
             |||||||||| || |||||||||||||||||||||||  ||  ||||  |||||||||||
Sbjct  4243  ACTATATCCACCTTACACCTGTGAACTGTTGATTGACCTTTACCGGTTGATTACTTTTAC  4184

Query  116   AAACATTGTGTAATGAACGTCATGTTATTATAACAAAAA-TAACTTTCAACAACGGATCT  174
             ||||||||||||||||||||||||||||||||||||||| ||||||||||||||||||||
Sbjct  4183  AAACATTGTGTAATGAACGTCATGTTATTATAACAAAAAATAACTTTCAACAACGGATCT  4124

Query  175   CTTGGCTCTCGCATCGATGAAGAACGCAGCGAAATGCGATAAGTAATGTGAATTGCAGAA  234
             ||||||||||||||||||||||||||||||||||||||||||||||||||||||||||||
Sbjct  4123  CTTGGCTCTCGCATCGATGAAGAACGCAGCGAAATGCGATAAGTAATGTGAATTGCAGAA  4064

Query  235   TTCAGTGAATCATCGAATCTTTGAACGCAACTTGCGCTCTCTGGTATTCCGGAGAGCATG  294
             ||||||||||||||||||||||||||||||||||||||||||||||||||||||||||||
Sbjct  4063  TTCAGTGAATCATCGAATCTTTGAACGCAACTTGCGCTCTCTGGTATTCCGGAGAGCATG  4004

Query  295   CCTGTTTGAGTATCATGAAATCTCAACCATTAGGGTTTCTTAATGGCTTGGATTTGGGCG  354
             ||||||||||| |||||||||||||||||||||||||||||||||| ||||||||||| |
Sbjct  4003  CCTGTTTGAGTGTCATGAAATCTCAACCATTAGGGTTTCTTAATGGATTGGATTTGGGTG  3944

Query  355   CTGCCACTTGC----CTGGCTCGCCTTAAAAGAGTTAGCGT-ATTAACTTGTCG-ATCTG  408
              |||||  |||    | ||||| ||||||| ||||||||||  ||| || || |  ||||
Sbjct  3943  TTGCCAGCTGCGAGGCAGGCTCACCTTAAAGGAGTTAGCGTGTTTATCTAGTTGTTTCTG  3884

Query  409   GCGTAATAAGTTTCGCTGGTGTAGACTTGAGAAGTGCGCTTCTAATCGTC--TTCGGACA  466
             ||||||||||||||||||||| ||||||||||||| ||||||||||||||  ||||||||
Sbjct  3883  GCGTAATAAGTTTCGCTGGTGAAGACTTGAGAAGTACGCTTCTAATCGTCCTTTCGGACA  3824

Query  467   ATTCTTGAACTCTGGTCTCAAATCAGGTAGGACTACCCGCTGAACTTAAGCATATCAATA  526
             ||| ||||||||||| ||||||||||||||||||||||||||||||||||||||||||||
Sbjct  3823  ATTTTTGAACTCTGGCCTCAAATCAGGTAGGACTACCCGCTGAACTTAAGCATATCAATA  3764

Query  527   AGCGGAGGAAAAGAAACTAACTAGGATTCCCTTAGTAACGGCGAGTGAACCGGGAAAAGC  586
             ||||||||||||||||||||| |||||||||||||||||||||||||||||||||| |||
Sbjct  3763  AGCGGAGGAAAAGAAACTAACAAGGATTCCCTTAGTAACGGCGAGTGAACCGGGAAGAGC  3704

Query  587   TCAAATTTGTAATCTGGCTGTCTTCGATAGTCCGAGTTGTAATCTATAGACGTGTTTTCC  646
             |||||||||||| ||||| ||||||||| |||||  ||||||||||||||||||||||||
Sbjct  3703  TCAAATTTGTAAGCTGGCAGTCTTCGATTGTCCGCATTGTAATCTATAGACGTGTTTTCC  3644

Query  647   GTGCTGGACCGTATCTAAGTCCCTTGGAACAGGGTATCAAAGAGGGTGACAATCCCGTGC  706
             |||||||||||||||||||||||||||||||||||||||||||||||||||||||||| |
Sbjct  3643  GTGCTGGACCGTATCTAAGTCCCTTGGAACAGGGTATCAAAGAGGGTGACAATCCCGTAC  3584

Query  707   TTGATACGACCACCAGTGCTCTGTGATACACGCTCTACGAGTCGAGTTGTTTGGGAATGC  766
             |||||||||||||||||||||||||||||||| |||||||||||||||||||||||||||
Sbjct  3583  TTGATACGACCACCAGTGCTCTGTGATACACGTTCTACGAGTCGAGTTGTTTGGGAATGC  3524

Query  767   AGCTCAAAATGGGTGGTAAATTCCATCTAAAGCTAAATATTGGCGAGAGACCGATAGCGA  826
             ||||||||||||||||||||||||||||||||||||||||||||||||||||||||||||
Sbjct  3523  AGCTCAAAATGGGTGGTAAATTCCATCTAAAGCTAAATATTGGCGAGAGACCGATAGCGA  3464

Query  827   ACAAGTACCGTGAGGGAAAGATGAAAAGCACTTTGGAAAGAGAGTTAAACAGTACGTGAA  886
             ||||||||||||||||||||||||||||||||||||||||||||||||||||||||||||
Sbjct  3463  ACAAGTACCGTGAGGGAAAGATGAAAAGCACTTTGGAAAGAGAGTTAAACAGTACGTGAA  3404

Query  887   ATTGTTGAAAGGGAAACGATTGAAGTCAGTCGTGTTCTTTGGATTCAGCTAGTTCTTCTA  946
             ||||||||||||||||||||||||||||||||||||| |||||||||||||| ||| |||
Sbjct  3403  ATTGTTGAAAGGGAAACGATTGAAGTCAGTCGTGTTCATTGGATTCAGCTAGCTCTGCTA  3344

Query  947   GTCTACTTCCATTGAACGGGTCAACATCAGTTTTGTCCGGTGGATAAAGATAGTAGGAAT  1006
             |||||||||| |||||||||||||||||||||||||||||||||||||||| | ||||||
Sbjct  3343  GTCTACTTCCTTTGAACGGGTCAACATCAGTTTTGTCCGGTGGATAAAGATGGCAGGAAT  3284

Query  1007  GTAGC-TCCCCCGGG-AGTGTTATAGACTATTATTGCATACACTGGGTGAGACTGAGGAC  1064
             ||  | ||| ||||| |||||||||| ||  |||||||||||||||||||||||||||||
Sbjct  3283  GTGACTTCCTCCGGGAAGTGTTATAGCCTGCTATTGCATACACTGGGTGAGACTGAGGAC  3224

Query  1065  TGCAGCTCGCCTTTTGGCCGGTCTTCGGACACGTTCGAGCTTAGGATGTTGACATAATGG  1124
             ||||||||||||||||||||||||||||||||||||||||||||||||||||||||||||
Sbjct  3223  TGCAGCTCGCCTTTTGGCCGGTCTTCGGACACGTTCGAGCTTAGGATGTTGACATAATGG  3164

Query  1125  CTTTAAACGACCCGTCTTGAAACACGGACCAAGGAGTCTAACATATCTGCGAGTGTTTGA  1184
             |||||| |||||||||||||||||||||||||||||||||||||||||||||||||||||
Sbjct  3163  CTTTAACCGACCCGTCTTGAAACACGGACCAAGGAGTCTAACATATCTGCGAGTGTTTGA  3104

Query  1185  GTGTCAAACTCGAGCGCGTAATGAAAGTGAACTGGGAGGGATCCGTAAGGAGCACCTTCG  1244
             ||||||||||||||||||||||||||||||||||||||||||||| ||||||||||||||
Sbjct  3103  GTGTCAAACTCGAGCGCGTAATGAAAGTGAACTGGGAGGGATCCGCAAGGAGCACCTTCG  3044

Query  1245  ACCGATCCGGATGTTTACTGATGGATTTGAGTAAGAGCATATATGCTGGGACCCGAAAGA  1304
             ||||||||||||||||||||||||||||||||||||||||||||||||||||||||||||
Sbjct  3043  ACCGATCCGGATGTTTACTGATGGATTTGAGTAAGAGCATATATGCTGGGACCCGAAAGA  2984

Query  1305  TGGTGAACTATGCCTGAATAGGGCGAAGCCAGGGGAAACTCTGGTGGAGGCTCGTAGCGA  1364
             ||||||||||||||||||||||||||||||||||||||||||||||||||||||||||||
Sbjct  2983  TGGTGAACTATGCCTGAATAGGGCGAAGCCAGGGGAAACTCTGGTGGAGGCTCGTAGCGA  2924

Query  1365  TTCTGACGTGCAAATCGATCGTCAAATTTGGGTATAGGGGCGAAAGACTAATCGAACCAT  1424
             ||||||||||||||||||||||||||||||||||||||||||||||||||||||||||||
Sbjct  2923  TTCTGACGTGCAAATCGATCGTCAAATTTGGGTATAGGGGCGAAAGACTAATCGAACCAT  2864

Query  1425  CTAGTAGCTGGTTCCTGCCGAAGTTTCCCTCAGGATAGCAGAAACTCGCATCAGTTTTAT  1484
             ||||||||||||||||||||||||||||||||||||||||||||||||||||||||||||
Sbjct  2863  CTAGTAGCTGGTTCCTGCCGAAGTTTCCCTCAGGATAGCAGAAACTCGCATCAGTTTTAT  2804

Query  1485  GAGGTAAAGCGAATGATTAGAGGCCTTGGGGACGAAACGTCCTTAACCTATTCTCAAACT  1544
             ||||||||||||||||||||||||||||||||||||||||||||||||||||||||||||
Sbjct  2803  GAGGTAAAGCGAATGATTAGAGGCCTTGGGGACGAAACGTCCTTAACCTATTCTCAAACT  2744

Query  1545  TTAAATATGTAAGAAGCACTTGTCACTTAATTGGACGTGTGCATGCGAATGAGAGTTTCT  1604
             ||||||||||||||||||||||||||||||||||||||||||||||||||||||||||||
Sbjct  2743  TTAAATATGTAAGAAGCACTTGTCACTTAATTGGACGTGTGCATGCGAATGAGAGTTTCT  2684

Query  1605  AGTGGGCCATTTTTGGTAAGCAGAACTGGCGATGCGGGATGAACCGATCGTGAGGTTAAG  1664
             ||||||||||||||||||||||||||||||||||||||||||||||||||||||||||||
Sbjct  2683  AGTGGGCCATTTTTGGTAAGCAGAACTGGCGATGCGGGATGAACCGATCGTGAGGTTAAG  2624

Query  1665  GTGCCGGAATACACGCTCATCAGACCCCACAAAAGGTGTTAGTTCATCTAGACAGCAGGA  1724
             ||||||||||||||||||||||||||||||||||||||||||||||||||||||||||||
Sbjct  2623  GTGCCGGAATACACGCTCATCAGACCCCACAAAAGGTGTTAGTTCATCTAGACAGCAGGA  2564

Query  1725  CGGTGGCCATGGAAGTCGGAATCCGCTAAGGAGTGTGTAACAACTCACCTGCCGAATGAA  1784
             ||||||||||||||||||||||||||||||||||||||||||||||||||||||||||||
Sbjct  2563  CGGTGGCCATGGAAGTCGGAATCCGCTAAGGAGTGTGTAACAACTCACCTGCCGAATGAA  2504

Query  1785  CTAGCCCTGAAAATGGATGGCGCTCAAGCGTGTTACCCATACCTCACCGTCAGCGTTTAA  1844
             ||||||||||||||||||||||||||||||||||||||||||||||||||||||||||||
Sbjct  2503  CTAGCCCTGAAAATGGATGGCGCTCAAGCGTGTTACCCATACCTCACCGTCAGCGTTTAA  2444

Query  1845  GTGACGCGCTGACGAGTAGGCAGGCGTGGAGGTCAGTGAAGAAGCCTTGGCAGTGATGCT  1904
             ||||||||||||||||||||||||||||||||||||||||||||||||||||||||||||
Sbjct  2443  GTGACGCGCTGACGAGTAGGCAGGCGTGGAGGTCAGTGAAGAAGCCTTGGCAGTGATGCT  2384

Query  1905  GGGTGAAACGGCCTCTAGTGC  1925
             |||||||||||||||||||||
Sbjct  2383  GGGTGAAACGGCCTCTAGTGC  2363


>BEDX01000012.1 Cutaneotrichosporon daszewskae DNA, scaffold: scaffold_12, strain: 
JCM_11166, whole genome shotgun sequence
Length=7818

 Score = 3081 bits (1668),  Expect = 0.0
 Identities = 1847/1933 (96%), Gaps = 14/1933 (1%)
 Strand=Plus/Plus

Query  1     CAAGGTTTCCGTAGGTGAACCTGCGGAAGGATCATTAGTGAATTGCTCTTTGAGCGTTAA  60
             ||||||||||||||||||||||||||||||||||||||||| |||| |     || ||||
Sbjct  3080  CAAGGTTTCCGTAGGTGAACCTGCGGAAGGATCATTAGTGA-TTGC-CGAAAGGC-TTAA  3136

Query  61    ACTATATCCATCTACACCTGTGAACTGTTGATTGA--CT-TCG-GTCAATTACTTTTACA  116
             |||| |||||  |||||||||| ||||||||||||  ||  ||  || |||| |||||||
Sbjct  3137  ACTACATCCACATACACCTGTGCACTGTTGATTGATTCTCACGAATCGATTA-TTTTACA  3195

Query  117   AACATTGTGTAATGAACGTCATGTTATTATAACAAAAATAACTTTCAACAACGGATCTCT  176
             |||||||||||| |||||||||||||| |||||||| |||||||||||||||||||||||
Sbjct  3196  AACATTGTGTAAAGAACGTCATGTTATAATAACAAATATAACTTTCAACAACGGATCTCT  3255

Query  177   TGGCTCTCGCATCGATGAAGAACGCAGCGAAATGCGATAAGTAATGTGAATTGCAGAATT  236
             ||||||||||||||||||||||||||||||||||||||||||||||||||||||||||||
Sbjct  3256  TGGCTCTCGCATCGATGAAGAACGCAGCGAAATGCGATAAGTAATGTGAATTGCAGAATT  3315

Query  237   CAGTGAATCATCGAATCTTTGAACGCAACTTGCGCTCTCTGGTATTCCGGAGAGCATGCC  296
              |||||||||||||||||||||||||||||||||||||||||||||||||||||||||||
Sbjct  3316  TAGTGAATCATCGAATCTTTGAACGCAACTTGCGCTCTCTGGTATTCCGGAGAGCATGCC  3375

Query  297   TGTTTGAGTATCATGAAATCTCAACCATTAGGGTTTCTTAATGGCTTGGATTTGGGCGCT  356
             ||||||||| |||||||||||||||||||||||||||||||||||||||||||||| | |
Sbjct  3376  TGTTTGAGTGTCATGAAATCTCAACCATTAGGGTTTCTTAATGGCTTGGATTTGGGTGTT  3435

Query  357   GCCACTTGCCTGGCTCGCCTTAAAAGAGTTAGCG-TATTAAC-TTGTCGATCTGGCGTAA  414
             || || |   | ||||||||||||||||||||||   ||| |  ||||| ||||||||||
Sbjct  3436  GCTACCTAG-TAGCTCGCCTTAAAAGAGTTAGCGAGTTTAGCAATGTCG-TCTGGCGTAA  3493

Query  415   TAAGTTTCGCTGGTGTAGACTTGAGAAGTGCGCTTCTAATCGTCTTCGGACAATTCTTGA  474
             |||||||||||||  |||||||| |||||  ||||||||||| | | || ||||| ||||
Sbjct  3494  TAAGTTTCGCTGGGTTAGACTTGTGAAGTTTGCTTCTAATCGCCCTTGGGCAATTTTTGA  3553

Query  475   ACTCTGGTCTCAAATCAGGTAGGACTACCCGCTGAACTTAAGCATATCAATAAGCGGAGG  534
             ||||||| ||||||||||||||||||||||||||||||||||||||||||||||||||||
Sbjct  3554  ACTCTGGCCTCAAATCAGGTAGGACTACCCGCTGAACTTAAGCATATCAATAAGCGGAGG  3613

Query  535   AAAAGAAACTAACTAGGATTCCCTTAGTAACGGCGAGTGAACCGGGAAAAGCTCAAATTT  594
             ||||||||||||| ||||||||| ||||||||||||||||| |||||| |||||||||||
Sbjct  3614  AAAAGAAACTAACAAGGATTCCCCTAGTAACGGCGAGTGAAGCGGGAAGAGCTCAAATTT  3673

Query  595   GTAATCTGGCTGTCTTCGATAGTCCGAGTTGTAATCTATAGACGTGTTTTCCGTGCTGGA  654
             | || |||  ||||||||||||||||  |||||||||||||| |||||||||||||||||
Sbjct  3674  GAAAGCTGATTGTCTTCGATAGTCCGCATTGTAATCTATAGAAGTGTTTTCCGTGCTGGA  3733

Query  655   CCGTATCTAAGTCCCTTGGAACAGGGTATCAAAGAGGGTGACAATCCCGTGCTTGATACG  714
             |||| | |||||||||||||| |||||||||||||||||||||||||||||||| |||||
Sbjct  3734  CCGTGTTTAAGTCCCTTGGAATAGGGTATCAAAGAGGGTGACAATCCCGTGCTTAATACG  3793

Query  715   ACCACCAGTGCTCTGTGATACACGCTCTACGAGTCGAGTTGTTTGGGAATGCAGCTCAAA  774
             |||||||||||| ||||||||||  |||||||||||||||||||||||||||||||||||
Sbjct  3794  ACCACCAGTGCTATGTGATACACTTTCTACGAGTCGAGTTGTTTGGGAATGCAGCTCAAA  3853

Query  775   ATGGGTGGTAAATTCCATCTAAAGCTAAATATTGGCGAGAGACCGATAGCGAACAAGTAC  834
             ||||||||||||||||||||||||||||||||||||||||||||||||||||||||||||
Sbjct  3854  ATGGGTGGTAAATTCCATCTAAAGCTAAATATTGGCGAGAGACCGATAGCGAACAAGTAC  3913

Query  835   CGTGAGGGAAAGATGAAAAGCACTTTGGAAAGAGAGTTAAACAGTACGTGAAATTGTTGA  894
             ||||||||||||||||||||||||||||||||||||||||||||||||||||||||||||
Sbjct  3914  CGTGAGGGAAAGATGAAAAGCACTTTGGAAAGAGAGTTAAACAGTACGTGAAATTGTTGA  3973

Query  895   AAGGGAAACGATTGAAGTCAGTCGTGTTCTTTGGATTCAGCTAGTTCTTCTAGTCTACTT  954
             ||||||||||||||||||||||||||||||||||||||||||||||||||||||||||||
Sbjct  3974  AAGGGAAACGATTGAAGTCAGTCGTGTTCTTTGGATTCAGCTAGTTCTTCTAGTCTACTT  4033

Query  955   CCATTGAACGGGTCAACATCAGTTTTGTCCGGTGGATAAAGATAGTAGGAATGTAGCT-C  1013
             || ||||||||||||||||||||||||||||||||||||||||| ||||||||| ||| |
Sbjct  4034  CCTTTGAACGGGTCAACATCAGTTTTGTCCGGTGGATAAAGATATTAGGAATGTGGCTTC  4093

Query  1014  CCCCGGG-AGTGTTATAGACTATTATTGCATACACTGGGTGAGACTGAGGACTGCAGCTC  1072
              | |||| |||||||||| ||| |||||||||||||||  ||||||||||||||||||||
Sbjct  4094  TCTCGGGAAGTGTTATAGCCTAGTATTGCATACACTGGAGGAGACTGAGGACTGCAGCTC  4153

Query  1073  GCCTTTTGGCCGGTCTTCGGACACGTTCGAGCTTAGGATGTTGACATAATGGCTTTAAAC  1132
             |||||||||||||  ||||  |||||||||||||||||||||||||||||||||||||||
Sbjct  4154  GCCTTTTGGCCGGGGTTCGCCCACGTTCGAGCTTAGGATGTTGACATAATGGCTTTAAAC  4213

Query  1133  GACCCGTCTTGAAACACGGACCAAGGAGTCTAACATATCTGCGAGTGTTTGAGTGTCAAA  1192
             ||||||||||||||||||||||||||||||||||||||||||||||||||||||||||||
Sbjct  4214  GACCCGTCTTGAAACACGGACCAAGGAGTCTAACATATCTGCGAGTGTTTGAGTGTCAAA  4273

Query  1193  CTCGAGCGCGTAATGAAAGTGAACTGGGAGGGATCCGTAAGGAGCACCTTCGACCGATCC  1252
             ||||||||||||||||||||||||||||||||||||| ||||||||||||||||||||||
Sbjct  4274  CTCGAGCGCGTAATGAAAGTGAACTGGGAGGGATCCGCAAGGAGCACCTTCGACCGATCC  4333

Query  1253  GGATGTTTACTGATGGATTTGAGTAAGAGCATATATGCTGGGACCCGAAAGATGGTGAAC  1312
             ||||||||||||||||||||||||||||||||||||||||||||||||||||||||||||
Sbjct  4334  GGATGTTTACTGATGGATTTGAGTAAGAGCATATATGCTGGGACCCGAAAGATGGTGAAC  4393

Query  1313  TATGCCTGAATAGGGCGAAGCCAGGGGAAACTCTGGTGGAGGCTCGTAGCGATTCTGACG  1372
             ||||||||||||||||||||||||||||||||||||||||||||||||||||||||||||
Sbjct  4394  TATGCCTGAATAGGGCGAAGCCAGGGGAAACTCTGGTGGAGGCTCGTAGCGATTCTGACG  4453

Query  1373  TGCAAATCGATCGTCAAATTTGGGTATAGGGGCGAAAGACTAATCGAACCATCTAGTAGC  1432
             ||||||||||||||||||||||||||||||||||||||||||||||||||||||||||||
Sbjct  4454  TGCAAATCGATCGTCAAATTTGGGTATAGGGGCGAAAGACTAATCGAACCATCTAGTAGC  4513

Query  1433  TGGTTCCTGCCGAAGTTTCCCTCAGGATAGCAGAAACTCGCATCAGTTTTATGAGGTAAA  1492
             ||||||||||||||||||||||||||||||||||||||||||||||||||||||||||||
Sbjct  4514  TGGTTCCTGCCGAAGTTTCCCTCAGGATAGCAGAAACTCGCATCAGTTTTATGAGGTAAA  4573

Query  1493  GCGAATGATTAGAGGCCTTGGGGACGAAACGTCCTTAACCTATTCTCAAACTTTAAATAT  1552
             |||||||||||||||||||||||||||||||| |||||||||||||||||||||||||||
Sbjct  4574  GCGAATGATTAGAGGCCTTGGGGACGAAACGTTCTTAACCTATTCTCAAACTTTAAATAT  4633

Query  1553  GTAAGAAGCACTTGTCACTTAATTGGACGTGTGCATGCGAATGAGAGTTTCTAGTGGGCC  1612
             ||||||||||||||||||||||||||||||||||||||||||||||||||||||||||||
Sbjct  4634  GTAAGAAGCACTTGTCACTTAATTGGACGTGTGCATGCGAATGAGAGTTTCTAGTGGGCC  4693

Query  1613  ATTTTTGGTAAGCAGAACTGGCGATGCGGGATGAACCGATCGTGAGGTTAAGGTGCCGGA  1672
             ||||||||||||||||||||||||||||||||||||||||||||||||||||||||||||
Sbjct  4694  ATTTTTGGTAAGCAGAACTGGCGATGCGGGATGAACCGATCGTGAGGTTAAGGTGCCGGA  4753

Query  1673  ATACACGCTCATCAGACCCCACAAAAGGTGTTAGTTCATCTAGACAGCAGGACGGTGGCC  1732
             ||||||||||||||||||||||||||||||||||||||||||||||||||||||||||||
Sbjct  4754  ATACACGCTCATCAGACCCCACAAAAGGTGTTAGTTCATCTAGACAGCAGGACGGTGGCC  4813

Query  1733  ATGGAAGTCGGAATCCGCTAAGGAGTGTGTAACAACTCACCTGCCGAATGAACTAGCCCT  1792
             ||||||||||||||||||||||||||||||||||||||||||||||||||||||||||||
Sbjct  4814  ATGGAAGTCGGAATCCGCTAAGGAGTGTGTAACAACTCACCTGCCGAATGAACTAGCCCT  4873

Query  1793  GAAAATGGATGGCGCTCAAGCGTGTTACCCATACCTCACCGTCAGCGTTTAAGTGACGCG  1852
             ||||||||||||||||||||||||||||||||||||||||||||||||||||||||||||
Sbjct  4874  GAAAATGGATGGCGCTCAAGCGTGTTACCCATACCTCACCGTCAGCGTTTAAGTGACGCG  4933

Query  1853  CTGACGAGTAGGCAGGCGTGGAGGTCAGTGAAGAAGCCTTGGCAGTGATGCTGGGTGAAA  1912
             ||||||||||||||||||||||||||||||||||||||||||||||||||||||||||||
Sbjct  4934  CTGACGAGTAGGCAGGCGTGGAGGTCAGTGAAGAAGCCTTGGCAGTGATGCTGGGTGAAA  4993

Query  1913  CGGCCTCTAGTGC  1925
             |||||||||||||
Sbjct  4994  CGGCCTCTAGTGC  5006


>JAMYHM010000230.1 Apiotrichum sp. PA4207 ctg_230, whole genome shotgun sequence
Length=9386

 Score = 3053 bits (1653),  Expect = 0.0
 Identities = 1848/1940 (95%), Gaps = 22/1940 (1%)
 Strand=Plus/Plus

Query  1     CAAGGTTTCCGTAGGTGAACCTGCGGAAGGATCATTAGTGAATTG-C-TCTTTGAGCGTT  58
             ||||||||||||||||||||||||||||||||||||||||| ||| | |  ||| || ||
Sbjct  4224  CAAGGTTTCCGTAGGTGAACCTGCGGAAGGATCATTAGTGA-TTGCCTTAATTG-GC-TT  4280

Query  59    AAACTATATCCATCTACACCTGTGAACTGTT-GATTG-A-CTTCGG--TCAATTACTTTT  113
             ||||||||||||||||||||||||||||||| ||||| | ||||||  || |||  || |
Sbjct  4281  AAACTATATCCATCTACACCTGTGAACTGTTTGATTGAATCTTCGGATTCGATT--TTAT  4338

Query  114   ACAAACATTGTGTAATGAACGTCATGTTATTATAAC-AAAAATAACTTTCAACAACGGAT  172
             |||||||||||||||||||||||||  ||||||||| ||||| |||||||||||||||||
Sbjct  4339  ACAAACATTGTGTAATGAACGTCATTATATTATAACAAAAAAAAACTTTCAACAACGGAT  4398

Query  173   CTCTTGGCTCTCGCATCGATGAAGAACGCAGCGAAATGCGATAAGTAATGTGAATTGCAG  232
             ||||||||||||||||||||||||||||||||||||||||||||||||||||||||||||
Sbjct  4399  CTCTTGGCTCTCGCATCGATGAAGAACGCAGCGAAATGCGATAAGTAATGTGAATTGCAG  4458

Query  233   AATTCAGTGAATCATCGAATCTTTGAACGCAACTTGCGCTCTCTGGTATTCCGGAGAGCA  292
             ||||||||||||||||||||||||||||||||||||||||||||||||||||||||||||
Sbjct  4459  AATTCAGTGAATCATCGAATCTTTGAACGCAACTTGCGCTCTCTGGTATTCCGGAGAGCA  4518

Query  293   TGCCTGTTTGAGTATCATGAAATCTCAACCATTAGGGTTTCTTAATGGCTTGGATTTGGG  352
             ||||||||||||| ||||||||||||||||||||||||||||||||||||||||||||| 
Sbjct  4519  TGCCTGTTTGAGTGTCATGAAATCTCAACCATTAGGGTTTCTTAATGGCTTGGATTTGGA  4578

Query  353   CG-CTGCCACT-TGCCTGGCTCGCCTTAAAAGAGTTAGCGTATT-AAC--TTGTCGATCT  407
              |  ||||| | || |||||||  |||||||||||||||   || |||  ||| | ||||
Sbjct  4579  GGTTTGCCAGTCTGACTGGCTCCTCTTAAAAGAGTTAGCAAGTTGAACTATTG-CTATCT  4637

Query  408   GGCGTAATAAGTTTCGCTGGTGTAGACTTGAGAAGTGCGCTTCTAATCGTCTTCGGACAA  467
             ||||||||||||||||||||  | |  ||| |||| | ||||||||||||||||||||||
Sbjct  4638  GGCGTAATAAGTTTCGCTGGAATGGTATTGTGAAGCGTGCTTCTAATCGTCTTCGGACAA  4697

Query  468   TTCTTGAACTCTGGTCTCAAATCAGGTAGGACTACCCGCTGAACTTAAGCATATCAATAA  527
             || ||  ||||||| |||||||||||||||||||||||||||||||||||||||||||||
Sbjct  4698  TTTTTTGACTCTGGCCTCAAATCAGGTAGGACTACCCGCTGAACTTAAGCATATCAATAA  4757

Query  528   GCGGAGGAAAAGAAACTAACTAGGATTCCCTTAGTAACGGCGAGTGAACCGGGAAAAGCT  587
             |||||||||||||||||||| ||||||||| |||||||||||||||||||||||||||||
Sbjct  4758  GCGGAGGAAAAGAAACTAACAAGGATTCCCCTAGTAACGGCGAGTGAACCGGGAAAAGCT  4817

Query  588   CAAATTTGTAATCTGGCTGTCTTCGATAGTCCGAGTTGTAATCTATAGACGTGTTTTCCG  647
             |||||||| |||||||||||||||||||||||||||||||||||||||| | ||||||||
Sbjct  4818  CAAATTTGAAATCTGGCTGTCTTCGATAGTCCGAGTTGTAATCTATAGAAGCGTTTTCCG  4877

Query  648   TGCTGGACCGTATCTAAGTCCCTTGGAACAGGGTATCAAAGAGGGTGACAATCCCGTGCT  707
             ||||| || || |||||||||||||||||||||||||||||||||||| |||||||| ||
Sbjct  4878  TGCTGAACTGTGTCTAAGTCCCTTGGAACAGGGTATCAAAGAGGGTGATAATCCCGTACT  4937

Query  708   TGATACGACCACCAGTGCTCTGTGATACACGCTCTACGAGTCGAGTTGTTTGGGAATGCA  767
             ||| || |||| ||||||||||||||||   |||||||||||||||||||||||||||||
Sbjct  4938  TGACACAACCATCAGTGCTCTGTGATACGTTCTCTACGAGTCGAGTTGTTTGGGAATGCA  4997

Query  768   GCTCAAAATGGGTGGTAAATTCCATCTAAAGCTAAATATTGGCGAGAGACCGATAGCGAA  827
             ||||||||||||||||||||||||||||||||||||||||||||||||||||||||||||
Sbjct  4998  GCTCAAAATGGGTGGTAAATTCCATCTAAAGCTAAATATTGGCGAGAGACCGATAGCGAA  5057

Query  828   CAAGTACCGTGAGGGAAAGATGAAAAGCACTTTGGAAAGAGAGTTAAACAGTACGTGAAA  887
             ||||||||||||||||||||||||||||||||||||||||||||||||||||||||||||
Sbjct  5058  CAAGTACCGTGAGGGAAAGATGAAAAGCACTTTGGAAAGAGAGTTAAACAGTACGTGAAA  5117

Query  888   TTGTTGAAAGGGAAACGATTGAAGTCAGTCGTGTTCTTTGGATTCAGCTAGTTCTTCTAG  947
             |||||||||||||||||||||||||||||||||||| |||||||||||||||||||||||
Sbjct  5118  TTGTTGAAAGGGAAACGATTGAAGTCAGTCGTGTTCATTGGATTCAGCTAGTTCTTCTAG  5177

Query  948   TCTACTTCCATTGAACGGGTCAACATCAGTTTTGTCCGGTGGATAAAG-ATAGTAGGAAT  1006
             ||||||||| |||||||||||||||||||||||||||||||||||||| ||  |||||||
Sbjct  5178  TCTACTTCCTTTGAACGGGTCAACATCAGTTTTGTCCGGTGGATAAAGGAT-TTAGGAAT  5236

Query  1007  GTAGCTCCCCCGGGAGTGTTATAGACTATTATTGCATACACTGGGTGAGACTGAGGACTG  1066
             ||  ||||| |||||||||||||| |||   |  ||||||||||||||||||||||||||
Sbjct  5237  GTGACTCCCTCGGGAGTGTTATAGCCTAGGTTCACATACACTGGGTGAGACTGAGGACTG  5296

Query  1067  CAGCTCGCCTTTTGGCCGGTCTTCGGACACGTTCGAGCTTAGGATGTTGACATAATGGCT  1126
             |||||||||||||||||||  ||||  |||||||||||||||||||||||||||||||||
Sbjct  5297  CAGCTCGCCTTTTGGCCGGGGTTCGCCCACGTTCGAGCTTAGGATGTTGACATAATGGCT  5356

Query  1127  TTAAACGACCCGTCTTGAAACACGGACCAAGGAGTCTAACATATCTGCGAGTGTTTGAGT  1186
             ||||||||||||||||||||||||||||||||||||||||||||||||||||||||||||
Sbjct  5357  TTAAACGACCCGTCTTGAAACACGGACCAAGGAGTCTAACATATCTGCGAGTGTTTGAGT  5416

Query  1187  GTCAAACTCGAGCGCGTAATGAAAGTGAAC-TGGGAGGGATCCGTAAGGAGCACCTTCGA  1245
             |||||||||||||||||||||||||||||| | |||||||| || ||| |||||||||||
Sbjct  5417  GTCAAACTCGAGCGCGTAATGAAAGTGAACGTAGGAGGGATGCGCAAGCAGCACCTTCGA  5476

Query  1246  CCGATCCGGATGTTTACTGATGGATTTGAGTAAGAGCATATATGCTGGGACCCGAAAGAT  1305
             ||||||||||||||||||||||||||||||||||||||||||||||||||||||||||||
Sbjct  5477  CCGATCCGGATGTTTACTGATGGATTTGAGTAAGAGCATATATGCTGGGACCCGAAAGAT  5536

Query  1306  GGTGAACTATGCCTGAATAGGGCGAAGCCAGGGGAAACTCTGGTGGAGGCTCGTAGCGAT  1365
             ||||||||||||||||||||||||||||||||||||||||||||||||||||||||||||
Sbjct  5537  GGTGAACTATGCCTGAATAGGGCGAAGCCAGGGGAAACTCTGGTGGAGGCTCGTAGCGAT  5596

Query  1366  TCTGACGTGCAAATCGATCGTCAAATTTGGGTATAGGGGCGAAAGACTAATCGAACCATC  1425
             ||||||||||||||||||||||||||||||||||||||||||||||||||||||||||||
Sbjct  5597  TCTGACGTGCAAATCGATCGTCAAATTTGGGTATAGGGGCGAAAGACTAATCGAACCATC  5656

Query  1426  TAGTAGCTGGTTCCTGCCGAAGTTTCCCTCAGGATAGCAGAAACTCGCATCAGTTTTATG  1485
             ||||||||||||||||||||||||||||||||||||||||||||||||||||||||||||
Sbjct  5657  TAGTAGCTGGTTCCTGCCGAAGTTTCCCTCAGGATAGCAGAAACTCGCATCAGTTTTATG  5716

Query  1486  AGGTAAAGCGAATGATTAGAGGCCTTGGGGACGAAACGTCCTTAACCTATTCTCAAACTT  1545
             ||||||||||||||||||||||||||||||||||||||||||||||||||||||||||||
Sbjct  5717  AGGTAAAGCGAATGATTAGAGGCCTTGGGGACGAAACGTCCTTAACCTATTCTCAAACTT  5776

Query  1546  TAAATATGTAAGAAGCACTTGTCACTTAATTGGACGTGTGCATGCGAATGAGAGTTTCTA  1605
             ||||||||||||||||||||||||||||||||||||||||||||||||||||||||||||
Sbjct  5777  TAAATATGTAAGAAGCACTTGTCACTTAATTGGACGTGTGCATGCGAATGAGAGTTTCTA  5836

Query  1606  GTGGGCCATTTTTGGTAAGCAGAACTGGCGATGCGGGATGAACCGATCGTGAGGTTAAGG  1665
             ||||||||||||||||||||||||||||||||||||||||||||||||||||||||||||
Sbjct  5837  GTGGGCCATTTTTGGTAAGCAGAACTGGCGATGCGGGATGAACCGATCGTGAGGTTAAGG  5896

Query  1666  TGCCGGAATACACGCTCATCAGACCCCACAAAAGGTGTTAGTTCATCTAGACAGCAGGAC  1725
             ||||||||||||||||||||||||||||||||||||||||||||||||||||||||||||
Sbjct  5897  TGCCGGAATACACGCTCATCAGACCCCACAAAAGGTGTTAGTTCATCTAGACAGCAGGAC  5956

Query  1726  GGTGGCCATGGAAGTCGGAATCCGCTAAGGAGTGTGTAACAACTCACCTGCCGAATGAAC  1785
             ||||||||||||||||||||||||||||||||||||||||||||||||||||||||||||
Sbjct  5957  GGTGGCCATGGAAGTCGGAATCCGCTAAGGAGTGTGTAACAACTCACCTGCCGAATGAAC  6016

Query  1786  TAGCCCTGAAAATGGATGGCGCTCAAGCGTGTTACCCATACCTCACCGTCAGCGTTTAAG  1845
             ||||||||||||||||||||||||||||||||||||||||||||||||||||||||||||
Sbjct  6017  TAGCCCTGAAAATGGATGGCGCTCAAGCGTGTTACCCATACCTCACCGTCAGCGTTTAAG  6076

Query  1846  TGACGCGCTGACGAGTAGGCAGGCGTGGAGGTCAGTGAAGAAGCCTTGGCAGTGATGCTG  1905
             ||||||||||||||||||||||||||||||||  ||||||||||||||||||||||||||
Sbjct  6077  TGACGCGCTGACGAGTAGGCAGGCGTGGAGGTTTGTGAAGAAGCCTTGGCAGTGATGCTG  6136

Query  1906  GGTGAAACGGCCTCTAGTGC  1925
             |||||||| |||||||||||
Sbjct  6137  GGTGAAACAGCCTCTAGTGC  6156


>JAMYHP010000150.1 Apiotrichum sp. Y4201-1 ctg_150, whole genome shotgun sequence
Length=35057

 Score = 3053 bits (1653),  Expect = 0.0
 Identities = 1848/1940 (95%), Gaps = 22/1940 (1%)
 Strand=Plus/Plus

Query  1      CAAGGTTTCCGTAGGTGAACCTGCGGAAGGATCATTAGTGAATTG-C-TCTTTGAGCGTT  58
              ||||||||||||||||||||||||||||||||||||||||| ||| | |  ||| || ||
Sbjct  30294  CAAGGTTTCCGTAGGTGAACCTGCGGAAGGATCATTAGTGA-TTGCCTTAATTG-GC-TT  30350

Query  59     AAACTATATCCATCTACACCTGTGAACTGTT-GATTG-A-CTTCGG--TCAATTACTTTT  113
              ||||||||||||||||||||||||||||||| ||||| | ||||||  || |||  || |
Sbjct  30351  AAACTATATCCATCTACACCTGTGAACTGTTTGATTGAATCTTCGGATTCGATT--TTAT  30408

Query  114    ACAAACATTGTGTAATGAACGTCATGTTATTATAAC-AAAAATAACTTTCAACAACGGAT  172
              |||||||||||||||||||||||||  ||||||||| ||||| |||||||||||||||||
Sbjct  30409  ACAAACATTGTGTAATGAACGTCATTATATTATAACAAAAAAAAACTTTCAACAACGGAT  30468

Query  173    CTCTTGGCTCTCGCATCGATGAAGAACGCAGCGAAATGCGATAAGTAATGTGAATTGCAG  232
              ||||||||||||||||||||||||||||||||||||||||||||||||||||||||||||
Sbjct  30469  CTCTTGGCTCTCGCATCGATGAAGAACGCAGCGAAATGCGATAAGTAATGTGAATTGCAG  30528

Query  233    AATTCAGTGAATCATCGAATCTTTGAACGCAACTTGCGCTCTCTGGTATTCCGGAGAGCA  292
              ||||||||||||||||||||||||||||||||||||||||||||||||||||||||||||
Sbjct  30529  AATTCAGTGAATCATCGAATCTTTGAACGCAACTTGCGCTCTCTGGTATTCCGGAGAGCA  30588

Query  293    TGCCTGTTTGAGTATCATGAAATCTCAACCATTAGGGTTTCTTAATGGCTTGGATTTGGG  352
              ||||||||||||| ||||||||||||||||||||||||||||||||||||||||||||| 
Sbjct  30589  TGCCTGTTTGAGTGTCATGAAATCTCAACCATTAGGGTTTCTTAATGGCTTGGATTTGGA  30648

Query  353    CG-CTGCCACT-TGCCTGGCTCGCCTTAAAAGAGTTAGCGTATT-AAC--TTGTCGATCT  407
               |  ||||| | || |||||||  |||||||||||||||   || |||  ||| | ||||
Sbjct  30649  GGTTTGCCAGTCTGACTGGCTCCTCTTAAAAGAGTTAGCAAGTTGAACTATTG-CTATCT  30707

Query  408    GGCGTAATAAGTTTCGCTGGTGTAGACTTGAGAAGTGCGCTTCTAATCGTCTTCGGACAA  467
              ||||||||||||||||||||  | |  ||| |||| | ||||||||||||||||||||||
Sbjct  30708  GGCGTAATAAGTTTCGCTGGAATGGTATTGTGAAGCGTGCTTCTAATCGTCTTCGGACAA  30767

Query  468    TTCTTGAACTCTGGTCTCAAATCAGGTAGGACTACCCGCTGAACTTAAGCATATCAATAA  527
              || ||  ||||||| |||||||||||||||||||||||||||||||||||||||||||||
Sbjct  30768  TTTTTTGACTCTGGCCTCAAATCAGGTAGGACTACCCGCTGAACTTAAGCATATCAATAA  30827

Query  528    GCGGAGGAAAAGAAACTAACTAGGATTCCCTTAGTAACGGCGAGTGAACCGGGAAAAGCT  587
              |||||||||||||||||||| ||||||||| |||||||||||||||||||||||||||||
Sbjct  30828  GCGGAGGAAAAGAAACTAACAAGGATTCCCCTAGTAACGGCGAGTGAACCGGGAAAAGCT  30887

Query  588    CAAATTTGTAATCTGGCTGTCTTCGATAGTCCGAGTTGTAATCTATAGACGTGTTTTCCG  647
              |||||||| |||||||||||||||||||||||||||||||||||||||| | ||||||||
Sbjct  30888  CAAATTTGAAATCTGGCTGTCTTCGATAGTCCGAGTTGTAATCTATAGAAGCGTTTTCCG  30947

Query  648    TGCTGGACCGTATCTAAGTCCCTTGGAACAGGGTATCAAAGAGGGTGACAATCCCGTGCT  707
              ||||| || || |||||||||||||||||||||||||||||||||||| |||||||| ||
Sbjct  30948  TGCTGAACTGTGTCTAAGTCCCTTGGAACAGGGTATCAAAGAGGGTGATAATCCCGTACT  31007

Query  708    TGATACGACCACCAGTGCTCTGTGATACACGCTCTACGAGTCGAGTTGTTTGGGAATGCA  767
              ||| || |||| ||||||||||||||||   |||||||||||||||||||||||||||||
Sbjct  31008  TGACACAACCATCAGTGCTCTGTGATACGTTCTCTACGAGTCGAGTTGTTTGGGAATGCA  31067

Query  768    GCTCAAAATGGGTGGTAAATTCCATCTAAAGCTAAATATTGGCGAGAGACCGATAGCGAA  827
              ||||||||||||||||||||||||||||||||||||||||||||||||||||||||||||
Sbjct  31068  GCTCAAAATGGGTGGTAAATTCCATCTAAAGCTAAATATTGGCGAGAGACCGATAGCGAA  31127

Query  828    CAAGTACCGTGAGGGAAAGATGAAAAGCACTTTGGAAAGAGAGTTAAACAGTACGTGAAA  887
              ||||||||||||||||||||||||||||||||||||||||||||||||||||||||||||
Sbjct  31128  CAAGTACCGTGAGGGAAAGATGAAAAGCACTTTGGAAAGAGAGTTAAACAGTACGTGAAA  31187

Query  888    TTGTTGAAAGGGAAACGATTGAAGTCAGTCGTGTTCTTTGGATTCAGCTAGTTCTTCTAG  947
              |||||||||||||||||||||||||||||||||||| |||||||||||||||||||||||
Sbjct  31188  TTGTTGAAAGGGAAACGATTGAAGTCAGTCGTGTTCATTGGATTCAGCTAGTTCTTCTAG  31247

Query  948    TCTACTTCCATTGAACGGGTCAACATCAGTTTTGTCCGGTGGATAAAG-ATAGTAGGAAT  1006
              ||||||||| |||||||||||||||||||||||||||||||||||||| ||  |||||||
Sbjct  31248  TCTACTTCCTTTGAACGGGTCAACATCAGTTTTGTCCGGTGGATAAAGGAT-TTAGGAAT  31306

Query  1007   GTAGCTCCCCCGGGAGTGTTATAGACTATTATTGCATACACTGGGTGAGACTGAGGACTG  1066
              ||  ||||| |||||||||||||| |||   |  ||||||||||||||||||||||||||
Sbjct  31307  GTGACTCCCTCGGGAGTGTTATAGCCTAGGTTCACATACACTGGGTGAGACTGAGGACTG  31366

Query  1067   CAGCTCGCCTTTTGGCCGGTCTTCGGACACGTTCGAGCTTAGGATGTTGACATAATGGCT  1126
              |||||||||||||||||||  ||||  |||||||||||||||||||||||||||||||||
Sbjct  31367  CAGCTCGCCTTTTGGCCGGGGTTCGCCCACGTTCGAGCTTAGGATGTTGACATAATGGCT  31426

Query  1127   TTAAACGACCCGTCTTGAAACACGGACCAAGGAGTCTAACATATCTGCGAGTGTTTGAGT  1186
              ||||||||||||||||||||||||||||||||||||||||||||||||||||||||||||
Sbjct  31427  TTAAACGACCCGTCTTGAAACACGGACCAAGGAGTCTAACATATCTGCGAGTGTTTGAGT  31486

Query  1187   GTCAAACTCGAGCGCGTAATGAAAGTGAAC-TGGGAGGGATCCGTAAGGAGCACCTTCGA  1245
              |||||||||||||||||||||||||||||| | |||||||| || ||| |||||||||||
Sbjct  31487  GTCAAACTCGAGCGCGTAATGAAAGTGAACGTAGGAGGGATGCGCAAGCAGCACCTTCGA  31546

Query  1246   CCGATCCGGATGTTTACTGATGGATTTGAGTAAGAGCATATATGCTGGGACCCGAAAGAT  1305
              ||||||||||||||||||||||||||||||||||||||||||||||||||||||||||||
Sbjct  31547  CCGATCCGGATGTTTACTGATGGATTTGAGTAAGAGCATATATGCTGGGACCCGAAAGAT  31606

Query  1306   GGTGAACTATGCCTGAATAGGGCGAAGCCAGGGGAAACTCTGGTGGAGGCTCGTAGCGAT  1365
              ||||||||||||||||||||||||||||||||||||||||||||||||||||||||||||
Sbjct  31607  GGTGAACTATGCCTGAATAGGGCGAAGCCAGGGGAAACTCTGGTGGAGGCTCGTAGCGAT  31666

Query  1366   TCTGACGTGCAAATCGATCGTCAAATTTGGGTATAGGGGCGAAAGACTAATCGAACCATC  1425
              ||||||||||||||||||||||||||||||||||||||||||||||||||||||||||||
Sbjct  31667  TCTGACGTGCAAATCGATCGTCAAATTTGGGTATAGGGGCGAAAGACTAATCGAACCATC  31726

Query  1426   TAGTAGCTGGTTCCTGCCGAAGTTTCCCTCAGGATAGCAGAAACTCGCATCAGTTTTATG  1485
              ||||||||||||||||||||||||||||||||||||||||||||||||||||||||||||
Sbjct  31727  TAGTAGCTGGTTCCTGCCGAAGTTTCCCTCAGGATAGCAGAAACTCGCATCAGTTTTATG  31786

Query  1486   AGGTAAAGCGAATGATTAGAGGCCTTGGGGACGAAACGTCCTTAACCTATTCTCAAACTT  1545
              ||||||||||||||||||||||||||||||||||||||||||||||||||||||||||||
Sbjct  31787  AGGTAAAGCGAATGATTAGAGGCCTTGGGGACGAAACGTCCTTAACCTATTCTCAAACTT  31846

Query  1546   TAAATATGTAAGAAGCACTTGTCACTTAATTGGACGTGTGCATGCGAATGAGAGTTTCTA  1605
              ||||||||||||||||||||||||||||||||||||||||||||||||||||||||||||
Sbjct  31847  TAAATATGTAAGAAGCACTTGTCACTTAATTGGACGTGTGCATGCGAATGAGAGTTTCTA  31906

Query  1606   GTGGGCCATTTTTGGTAAGCAGAACTGGCGATGCGGGATGAACCGATCGTGAGGTTAAGG  1665
              ||||||||||||||||||||||||||||||||||||||||||||||||||||||||||||
Sbjct  31907  GTGGGCCATTTTTGGTAAGCAGAACTGGCGATGCGGGATGAACCGATCGTGAGGTTAAGG  31966

Query  1666   TGCCGGAATACACGCTCATCAGACCCCACAAAAGGTGTTAGTTCATCTAGACAGCAGGAC  1725
              ||||||||||||||||||||||||||||||||||||||||||||||||||||||||||||
Sbjct  31967  TGCCGGAATACACGCTCATCAGACCCCACAAAAGGTGTTAGTTCATCTAGACAGCAGGAC  32026

Query  1726   GGTGGCCATGGAAGTCGGAATCCGCTAAGGAGTGTGTAACAACTCACCTGCCGAATGAAC  1785
              ||||||||||||||||||||||||||||||||||||||||||||||||||||||||||||
Sbjct  32027  GGTGGCCATGGAAGTCGGAATCCGCTAAGGAGTGTGTAACAACTCACCTGCCGAATGAAC  32086

Query  1786   TAGCCCTGAAAATGGATGGCGCTCAAGCGTGTTACCCATACCTCACCGTCAGCGTTTAAG  1845
              ||||||||||||||||||||||||||||||||||||||||||||||||||||||||||||
Sbjct  32087  TAGCCCTGAAAATGGATGGCGCTCAAGCGTGTTACCCATACCTCACCGTCAGCGTTTAAG  32146

Query  1846   TGACGCGCTGACGAGTAGGCAGGCGTGGAGGTCAGTGAAGAAGCCTTGGCAGTGATGCTG  1905
              ||||||||||||||||||||||||||||||||  ||||||||||||||||||||||||||
Sbjct  32147  TGACGCGCTGACGAGTAGGCAGGCGTGGAGGTTTGTGAAGAAGCCTTGGCAGTGATGCTG  32206

Query  1906   GGTGAAACGGCCTCTAGTGC  1925
              |||||||| |||||||||||
Sbjct  32207  GGTGAAACAGCCTCTAGTGC  32226


>JAMYHS010001152.1 Apiotrichum sp. Y3305A ctg_1152, whole genome shotgun sequence
Length=6659

 Score = 3053 bits (1653),  Expect = 0.0
 Identities = 1848/1940 (95%), Gaps = 22/1940 (1%)
 Strand=Plus/Minus

Query  1     CAAGGTTTCCGTAGGTGAACCTGCGGAAGGATCATTAGTGAATTG-C-TCTTTGAGCGTT  58
             ||||||||||||||||||||||||||||||||||||||||| ||| | |  ||| || ||
Sbjct  5641  CAAGGTTTCCGTAGGTGAACCTGCGGAAGGATCATTAGTGA-TTGCCTTAATTG-GC-TT  5585

Query  59    AAACTATATCCATCTACACCTGTGAACTGTT-GATTG-A-CTTCGG--TCAATTACTTTT  113
             ||||||||||||||||||||||||||||||| ||||| | ||||||  || |||  || |
Sbjct  5584  AAACTATATCCATCTACACCTGTGAACTGTTTGATTGAATCTTCGGATTCGATT--TTAT  5527

Query  114   ACAAACATTGTGTAATGAACGTCATGTTATTATAAC-AAAAATAACTTTCAACAACGGAT  172
             |||||||||||||||||||||||||  ||||||||| ||||| |||||||||||||||||
Sbjct  5526  ACAAACATTGTGTAATGAACGTCATTATATTATAACAAAAAAAAACTTTCAACAACGGAT  5467

Query  173   CTCTTGGCTCTCGCATCGATGAAGAACGCAGCGAAATGCGATAAGTAATGTGAATTGCAG  232
             ||||||||||||||||||||||||||||||||||||||||||||||||||||||||||||
Sbjct  5466  CTCTTGGCTCTCGCATCGATGAAGAACGCAGCGAAATGCGATAAGTAATGTGAATTGCAG  5407

Query  233   AATTCAGTGAATCATCGAATCTTTGAACGCAACTTGCGCTCTCTGGTATTCCGGAGAGCA  292
             ||||||||||||||||||||||||||||||||||||||||||||||||||||||||||||
Sbjct  5406  AATTCAGTGAATCATCGAATCTTTGAACGCAACTTGCGCTCTCTGGTATTCCGGAGAGCA  5347

Query  293   TGCCTGTTTGAGTATCATGAAATCTCAACCATTAGGGTTTCTTAATGGCTTGGATTTGG-  351
             ||||||||||||| ||||||||||||||||||||||||||||||||||||||||||||| 
Sbjct  5346  TGCCTGTTTGAGTGTCATGAAATCTCAACCATTAGGGTTTCTTAATGGCTTGGATTTGGA  5287

Query  352   GCGCTGCCACT-TGCCTGGCTCGCCTTAAAAGAGTTAGCGTATT-AAC--TTGTCGATCT  407
             |   ||||| | || |||||||  |||||||||||||||   || |||  ||| | ||||
Sbjct  5286  GGTTTGCCAGTCTGACTGGCTCCTCTTAAAAGAGTTAGCAAGTTGAACTATTG-CTATCT  5228

Query  408   GGCGTAATAAGTTTCGCTGGTGTAGACTTGAGAAGTGCGCTTCTAATCGTCTTCGGACAA  467
             ||||||||||||||||||||  | |  ||| |||| | ||||||||||||||||||||||
Sbjct  5227  GGCGTAATAAGTTTCGCTGGAATGGTATTGTGAAGCGTGCTTCTAATCGTCTTCGGACAA  5168

Query  468   TTCTTGAACTCTGGTCTCAAATCAGGTAGGACTACCCGCTGAACTTAAGCATATCAATAA  527
             || ||  ||||||| |||||||||||||||||||||||||||||||||||||||||||||
Sbjct  5167  TTTTTTGACTCTGGCCTCAAATCAGGTAGGACTACCCGCTGAACTTAAGCATATCAATAA  5108

Query  528   GCGGAGGAAAAGAAACTAACTAGGATTCCCTTAGTAACGGCGAGTGAACCGGGAAAAGCT  587
             |||||||||||||||||||| ||||||||| |||||||||||||||||||||||||||||
Sbjct  5107  GCGGAGGAAAAGAAACTAACAAGGATTCCCCTAGTAACGGCGAGTGAACCGGGAAAAGCT  5048

Query  588   CAAATTTGTAATCTGGCTGTCTTCGATAGTCCGAGTTGTAATCTATAGACGTGTTTTCCG  647
             |||||||| |||||||||||||||||||||||||||||||||||||||| | ||||||||
Sbjct  5047  CAAATTTGAAATCTGGCTGTCTTCGATAGTCCGAGTTGTAATCTATAGAAGCGTTTTCCG  4988

Query  648   TGCTGGACCGTATCTAAGTCCCTTGGAACAGGGTATCAAAGAGGGTGACAATCCCGTGCT  707
             ||||| || || |||||||||||||||||||||||||||||||||||| |||||||| ||
Sbjct  4987  TGCTGAACTGTGTCTAAGTCCCTTGGAACAGGGTATCAAAGAGGGTGATAATCCCGTACT  4928

Query  708   TGATACGACCACCAGTGCTCTGTGATACACGCTCTACGAGTCGAGTTGTTTGGGAATGCA  767
             ||| || |||| ||||||||||||||||   |||||||||||||||||||||||||||||
Sbjct  4927  TGACACAACCATCAGTGCTCTGTGATACGTTCTCTACGAGTCGAGTTGTTTGGGAATGCA  4868

Query  768   GCTCAAAATGGGTGGTAAATTCCATCTAAAGCTAAATATTGGCGAGAGACCGATAGCGAA  827
             ||||||||||||||||||||||||||||||||||||||||||||||||||||||||||||
Sbjct  4867  GCTCAAAATGGGTGGTAAATTCCATCTAAAGCTAAATATTGGCGAGAGACCGATAGCGAA  4808

Query  828   CAAGTACCGTGAGGGAAAGATGAAAAGCACTTTGGAAAGAGAGTTAAACAGTACGTGAAA  887
             ||||||||||||||||||||||||||||||||||||||||||||||||||||||||||||
Sbjct  4807  CAAGTACCGTGAGGGAAAGATGAAAAGCACTTTGGAAAGAGAGTTAAACAGTACGTGAAA  4748

Query  888   TTGTTGAAAGGGAAACGATTGAAGTCAGTCGTGTTCTTTGGATTCAGCTAGTTCTTCTAG  947
             |||||||||||||||||||||||||||||||||||| |||||||||||||||||||||||
Sbjct  4747  TTGTTGAAAGGGAAACGATTGAAGTCAGTCGTGTTCATTGGATTCAGCTAGTTCTTCTAG  4688

Query  948   TCTACTTCCATTGAACGGGTCAACATCAGTTTTGTCCGGTGGATAAAG-ATAGTAGGAAT  1006
             ||||||||| |||||||||||||||||||||||||||||||||||||| ||  |||||||
Sbjct  4687  TCTACTTCCTTTGAACGGGTCAACATCAGTTTTGTCCGGTGGATAAAGGAT-TTAGGAAT  4629

Query  1007  GTAGCTCCCCCGGGAGTGTTATAGACTATTATTGCATACACTGGGTGAGACTGAGGACTG  1066
             ||  ||||| |||||||||||||| |||   |  ||||||||||||||||||||||||||
Sbjct  4628  GTGACTCCCTCGGGAGTGTTATAGCCTAGGTTCACATACACTGGGTGAGACTGAGGACTG  4569

Query  1067  CAGCTCGCCTTTTGGCCGGTCTTCGGACACGTTCGAGCTTAGGATGTTGACATAATGGCT  1126
             |||||||||||||||||||  ||||  |||||||||||||||||||||||||||||||||
Sbjct  4568  CAGCTCGCCTTTTGGCCGGGGTTCGCCCACGTTCGAGCTTAGGATGTTGACATAATGGCT  4509

Query  1127  TTAAACGACCCGTCTTGAAACACGGACCAAGGAGTCTAACATATCTGCGAGTGTTTGAGT  1186
             ||||||||||||||||||||||||||||||||||||||||||||||||||||||||||||
Sbjct  4508  TTAAACGACCCGTCTTGAAACACGGACCAAGGAGTCTAACATATCTGCGAGTGTTTGAGT  4449

Query  1187  GTCAAACTCGAGCGCGTAATGAAAGTGAAC-TGGGAGGGATCCGTAAGGAGCACCTTCGA  1245
             |||||||||||||||||||||||||||||| | |||||||| || ||| |||||||||||
Sbjct  4448  GTCAAACTCGAGCGCGTAATGAAAGTGAACGTAGGAGGGATGCGCAAGCAGCACCTTCGA  4389

Query  1246  CCGATCCGGATGTTTACTGATGGATTTGAGTAAGAGCATATATGCTGGGACCCGAAAGAT  1305
             ||||||||||||||||||||||||||||||||||||||||||||||||||||||||||||
Sbjct  4388  CCGATCCGGATGTTTACTGATGGATTTGAGTAAGAGCATATATGCTGGGACCCGAAAGAT  4329

Query  1306  GGTGAACTATGCCTGAATAGGGCGAAGCCAGGGGAAACTCTGGTGGAGGCTCGTAGCGAT  1365
             ||||||||||||||||||||||||||||||||||||||||||||||||||||||||||||
Sbjct  4328  GGTGAACTATGCCTGAATAGGGCGAAGCCAGGGGAAACTCTGGTGGAGGCTCGTAGCGAT  4269

Query  1366  TCTGACGTGCAAATCGATCGTCAAATTTGGGTATAGGGGCGAAAGACTAATCGAACCATC  1425
             ||||||||||||||||||||||||||||||||||||||||||||||||||||||||||||
Sbjct  4268  TCTGACGTGCAAATCGATCGTCAAATTTGGGTATAGGGGCGAAAGACTAATCGAACCATC  4209

Query  1426  TAGTAGCTGGTTCCTGCCGAAGTTTCCCTCAGGATAGCAGAAACTCGCATCAGTTTTATG  1485
             ||||||||||||||||||||||||||||||||||||||||||||||||||||||||||||
Sbjct  4208  TAGTAGCTGGTTCCTGCCGAAGTTTCCCTCAGGATAGCAGAAACTCGCATCAGTTTTATG  4149

Query  1486  AGGTAAAGCGAATGATTAGAGGCCTTGGGGACGAAACGTCCTTAACCTATTCTCAAACTT  1545
             ||||||||||||||||||||||||||||||||||||||||||||||||||||||||||||
Sbjct  4148  AGGTAAAGCGAATGATTAGAGGCCTTGGGGACGAAACGTCCTTAACCTATTCTCAAACTT  4089

Query  1546  TAAATATGTAAGAAGCACTTGTCACTTAATTGGACGTGTGCATGCGAATGAGAGTTTCTA  1605
             ||||||||||||||||||||||||||||||||||||||||||||||||||||||||||||
Sbjct  4088  TAAATATGTAAGAAGCACTTGTCACTTAATTGGACGTGTGCATGCGAATGAGAGTTTCTA  4029

Query  1606  GTGGGCCATTTTTGGTAAGCAGAACTGGCGATGCGGGATGAACCGATCGTGAGGTTAAGG  1665
             ||||||||||||||||||||||||||||||||||||||||||||||||||||||||||||
Sbjct  4028  GTGGGCCATTTTTGGTAAGCAGAACTGGCGATGCGGGATGAACCGATCGTGAGGTTAAGG  3969

Query  1666  TGCCGGAATACACGCTCATCAGACCCCACAAAAGGTGTTAGTTCATCTAGACAGCAGGAC  1725
             ||||||||||||||||||||||||||||||||||||||||||||||||||||||||||||
Sbjct  3968  TGCCGGAATACACGCTCATCAGACCCCACAAAAGGTGTTAGTTCATCTAGACAGCAGGAC  3909

Query  1726  GGTGGCCATGGAAGTCGGAATCCGCTAAGGAGTGTGTAACAACTCACCTGCCGAATGAAC  1785
             ||||||||||||||||||||||||||||||||||||||||||||||||||||||||||||
Sbjct  3908  GGTGGCCATGGAAGTCGGAATCCGCTAAGGAGTGTGTAACAACTCACCTGCCGAATGAAC  3849

Query  1786  TAGCCCTGAAAATGGATGGCGCTCAAGCGTGTTACCCATACCTCACCGTCAGCGTTTAAG  1845
             ||||||||||||||||||||||||||||||||||||||||||||||||||||||||||||
Sbjct  3848  TAGCCCTGAAAATGGATGGCGCTCAAGCGTGTTACCCATACCTCACCGTCAGCGTTTAAG  3789

Query  1846  TGACGCGCTGACGAGTAGGCAGGCGTGGAGGTCAGTGAAGAAGCCTTGGCAGTGATGCTG  1905
             ||||||||||||||||||||||||||||||||  ||||||||||||||||||||||||||
Sbjct  3788  TGACGCGCTGACGAGTAGGCAGGCGTGGAGGTTTGTGAAGAAGCCTTGGCAGTGATGCTG  3729

Query  1906  GGTGAAACGGCCTCTAGTGC  1925
             |||||||| |||||||||||
Sbjct  3728  GGTGAAACAGCCTCTAGTGC  3709


>BEDY01000008.1 Vanrija fragicola DNA, scaffold: scaffold_8, strain: JCM 1530, 
whole genome shotgun sequence
Length=870709

 Score = 3051 bits (1652),  Expect = 0.0
 Identities = 1843/1933 (95%), Gaps = 21/1933 (1%)
 Strand=Plus/Plus

Query  1       CAAGGTTTCCGTAGGTGAACCTGCGGAAGGATCATTAGTGAATTGCTCTTTGAGCGTTAA  60
               ||||||||||||||||||||||||||||||||||||||||| |||| ||| | | | |||
Sbjct  868631  CAAGGTTTCCGTAGGTGAACCTGCGGAAGGATCATTAGTGATTTGC-CTTCGTG-GCTAA  868688

Query  61      ACTATATCCATCTACACCTGTGAACTGTTGATTGACTTCGGTCAATTACTTTTACAAACA  120
               ||||||||||| |||||||||||||||||||    ||||  |   ||| |||||||||| 
Sbjct  868689  ACTATATCCATATACACCTGTGAACTGTTGA-ACCCTTC--TGGGTTA-TTTTACAAACT  868744

Query  121     TTGTGTAATGAACGTCATGTTATTATAACAAAAATAACTTTCAACAACGGATCTCTTGGC  180
               ||||||||||||||||||||||||||||||||||||||||||||||||||||||||||||
Sbjct  868745  TTGTGTAATGAACGTCATGTTATTATAACAAAAATAACTTTCAACAACGGATCTCTTGGC  868804

Query  181     TCTCGCATCGATGAAGAACGCAGCGAAATGCGATAAGTAATGTGAATTGCAGAATTCAGT  240
               ||||||||||||||||||||||||||||||||||||||||||||||||||||||||||||
Sbjct  868805  TCTCGCATCGATGAAGAACGCAGCGAAATGCGATAAGTAATGTGAATTGCAGAATTCAGT  868864

Query  241     GAATCATCGAATCTTTGAACGCAACTTGCGCTCTCTGGTATTCCGGAGAGCATGCCTGTT  300
               ||||||||||||||||||||||||||||||||||||||||||||||||||||||||||||
Sbjct  868865  GAATCATCGAATCTTTGAACGCAACTTGCGCTCTCTGGTATTCCGGAGAGCATGCCTGTT  868924

Query  301     TGAGTATCATGAAATCTCAACCATTAGGGTTTCTTAATGGCTTGGATTTGGGCGCTGCCA  360
               ||||| ||||||||||||||||||||||||||||||||||||||||||||||||||||||
Sbjct  868925  TGAGTGTCATGAAATCTCAACCATTAGGGTTTCTTAATGGCTTGGATTTGGGCGCTGCCA  868984

Query  361     -CTTGCCTGGCTCGCCTTAAAAGAGTTAGCG--TATTAAC-TTGTCGATCTGGCGTAATA  416
                |||||||||||||||||||| |||||||||  || || |  ||||| ||||||||||||
Sbjct  868985  GCTTGCCTGGCTCGCCTTAAAGGAGTTAGCGAGTA-TAGCAATGTCG-TCTGGCGTAATA  869042

Query  417     AGTTTCGCTGGTGTAGACTTGAGAAGTGCGCTTCTAATCGTCTTCGGACAATTCTTGAAC  476
               |||||||||||| |||||||| ||||| |||||||||||| | | || ||||| ||| ||
Sbjct  869043  AGTTTCGCTGGT-TAGACTTGTGAAGTTCGCTTCTAATCGCCCTTGGGCAATTTTTG-AC  869100

Query  477     TCTGGTCTCAAATCAGGTAGGACTACCCGCTGAACTTAAGCATATCAATAAGCGGAGGAA  536
               ||||| ||||||||||||||||||||||||||||||||||||||||||||||||||||||
Sbjct  869101  TCTGGCCTCAAATCAGGTAGGACTACCCGCTGAACTTAAGCATATCAATAAGCGGAGGAA  869160

Query  537     AAGAAACTAACTAGGATTCCCTTAGTAACGGCGAGTGAACCGGGAAAAGCTCAAATTTGT  596
               ||||||||||| ||||||||| ||||||||||||||||| |||||| |||||||||||| 
Sbjct  869161  AAGAAACTAACAAGGATTCCCCTAGTAACGGCGAGTGAAGCGGGAAGAGCTCAAATTTGA  869220

Query  597     AATCTGGCTGTCTTCGA-TAGTCCGAGTTGTAATCTATAGACGTGTTTTCCGTGCTGGAC  655
               |||||||| |||||  |   ||||||||||||||||||||| | ||||||||||||||||
Sbjct  869221  AATCTGGC-GTCTTTCAGGCGTCCGAGTTGTAATCTATAGAAGCGTTTTCCGTGCTGGAC  869279

Query  656     CGTATCTAAGTCCCTTGGAACAGGGTATCAAAGAGGGTGACAATCCCGTGCTTGATACGA  715
               ||| || ||||||||||||||||||||||||||||||||| |||||||| ||||| ||||
Sbjct  869280  CGTGTCCAAGTCCCTTGGAACAGGGTATCAAAGAGGGTGATAATCCCGTACTTGACACGA  869339

Query  716     CCACCAGTGCTCTGTGATACACGCTCTACGAGTCGAGTTGTTTGGGAATGCAGCTCAAAA  775
               | ||||||||||||||||||   |||||||||||||||||||||||||||||||||||||
Sbjct  869340  CAACCAGTGCTCTGTGATACGTTCTCTACGAGTCGAGTTGTTTGGGAATGCAGCTCAAAA  869399

Query  776     TGGGTGGTAAATTCCATCTAAAGCTAAATATTGGCGAGAGACCGATAGCGAACAAGTACC  835
               ||||||||||||||||||||||||||||||||||||||||||||||||||||||||||||
Sbjct  869400  TGGGTGGTAAATTCCATCTAAAGCTAAATATTGGCGAGAGACCGATAGCGAACAAGTACC  869459

Query  836     GTGAGGGAAAGATGAAAAGCACTTTGGAAAGAGAGTTAAACAGTACGTGAAATTGTTGAA  895
               ||||||||||||||||||||||||||||||||||||||||||||||||||||||||||||
Sbjct  869460  GTGAGGGAAAGATGAAAAGCACTTTGGAAAGAGAGTTAAACAGTACGTGAAATTGTTGAA  869519

Query  896     AGGGAAACGATTGAAGTCAGTCGTGTTCTTTGGATTCAGCTAGTTCTTCTAGTCTACTTC  955
               |||||||||||||||||||||||||||  ||||||||||| |||||| || |||||||||
Sbjct  869520  AGGGAAACGATTGAAGTCAGTCGTGTTTATTGGATTCAGCCAGTTCTACTGGTCTACTTC  869579

Query  956     CATTGAACGGGTCAACATCAGTTTTGTCCGGTGGATAAAGATAGTAGGAATGTAGCTCCC  1015
               | || |||||||||||||||||||||||||||||||||||  || ||||| || ||||||
Sbjct  869580  CTTTAAACGGGTCAACATCAGTTTTGTCCGGTGGATAAAGTCAGAAGGAAAGTGGCTCCC  869639

Query  1016    CCGGGAGTGTTATAGACTATTATTGCATACACTGGGTGAGACTGAGGACTGCAGCTCGCC  1075
                |||||||||||||| || || |||||||||||||  |||||||||||||||||||||||
Sbjct  869640  TCGGGAGTGTTATAGCCTTTTGTTGCATACACTGGAGGAGACTGAGGACTGCAGCTCGCC  869699

Query  1076    TTT-TGGCCGGTCTTCGGACACGTTCGAGCTTAGGATGTTGACATAATGGCTTTAAACGA  1134
               ||| |||||||  ||||  |||||||||||||||||||||||||||||||||||||||||
Sbjct  869700  TTTATGGCCGGGGTTCGCCCACGTTCGAGCTTAGGATGTTGACATAATGGCTTTAAACGA  869759

Query  1135    CCCGTCTTGAAACACGGACCAAGGAGTCTAACATATCTGCGAGTGTTTGAGTGTCAAACT  1194
               ||||||||||||||||||||||||||||||||||||||||||||||||||||||||||||
Sbjct  869760  CCCGTCTTGAAACACGGACCAAGGAGTCTAACATATCTGCGAGTGTTTGAGTGTCAAACT  869819

Query  1195    CGAGCGCGTAATGAAAGTGAACTG--GGAGGGATCCGTAAGGAGCACCTTCGACCGATCC  1252
               ||||||||||||||||||||| ||  ||||||||||| ||||||||||||||||||||||
Sbjct  869820  CGAGCGCGTAATGAAAGTGAA-TGTAGGAGGGATCCGCAAGGAGCACCTTCGACCGATCC  869878

Query  1253    GGATGTTTACTGATGGATTTGAGTAAGAGCATATATGCTGGGACCCGAAAGATGGTGAAC  1312
               |||| |||| ||||||||||||||||||||||||||||||||||||||||||||||||||
Sbjct  869879  GGATCTTTAGTGATGGATTTGAGTAAGAGCATATATGCTGGGACCCGAAAGATGGTGAAC  869938

Query  1313    TATGCCTGAATAGGGCGAAGCCAGGGGAAACTCTGGTGGAGGCTCGTAGCGATTCTGACG  1372
               ||||||||||||||||||||||||||||||||||||||||||||||||||||||||||||
Sbjct  869939  TATGCCTGAATAGGGCGAAGCCAGGGGAAACTCTGGTGGAGGCTCGTAGCGATTCTGACG  869998

Query  1373    TGCAAATCGATCGTCAAATTTGGGTATAGGGGCGAAAGACTAATCGAACCATCTAGTAGC  1432
               ||||||||||||||||||||||||||||||||||||||||||||||||||||||||||||
Sbjct  869999  TGCAAATCGATCGTCAAATTTGGGTATAGGGGCGAAAGACTAATCGAACCATCTAGTAGC  870058

Query  1433    TGGTTCCTGCCGAAGTTTCCCTCAGGATAGCAGAAACTCGCATCAGTTTTATGAGGTAAA  1492
               ||||||||||||||||||||||||||||||||||||||||||||||||||||||||||||
Sbjct  870059  TGGTTCCTGCCGAAGTTTCCCTCAGGATAGCAGAAACTCGCATCAGTTTTATGAGGTAAA  870118

Query  1493    GCGAATGATTAGAGGCCTTGGGGACGAAACGTCCTTAACCTATTCTCAAACTTTAAATAT  1552
               ||||||||||||||||||||||||||||||||||||||||||||||||||||||||||||
Sbjct  870119  GCGAATGATTAGAGGCCTTGGGGACGAAACGTCCTTAACCTATTCTCAAACTTTAAATAT  870178

Query  1553    GTAAGAAGCACTTGTCACTTAATTGGACGTGTGCATGCGAATGAGAGTTTCTAGTGGGCC  1612
               ||||||||||||||||||||||||||||||||||||||||||||||||||||||||||||
Sbjct  870179  GTAAGAAGCACTTGTCACTTAATTGGACGTGTGCATGCGAATGAGAGTTTCTAGTGGGCC  870238

Query  1613    ATTTTTGGTAAGCAGAACTGGCGATGCGGGATGAACCGATCGTGAGGTTAAGGTGCCGGA  1672
               ||||||||||||||||||||||||||||||||||||||||||||||||||||||||||||
Sbjct  870239  ATTTTTGGTAAGCAGAACTGGCGATGCGGGATGAACCGATCGTGAGGTTAAGGTGCCGGA  870298

Query  1673    ATACACGCTCATCAGACCCCACAAAAGGTGTTAGTTCATCTAGACAGCAGGACGGTGGCC  1732
               ||||||||||||||||||||||||||||||||||||||||||||||||||||||||||||
Sbjct  870299  ATACACGCTCATCAGACCCCACAAAAGGTGTTAGTTCATCTAGACAGCAGGACGGTGGCC  870358

Query  1733    ATGGAAGTCGGAATCCGCTAAGGAGTGTGTAACAACTCACCTGCCGAATGAACTAGCCCT  1792
               ||||||||||||||||||||||||||||||||||||||||||||||||||||||||||||
Sbjct  870359  ATGGAAGTCGGAATCCGCTAAGGAGTGTGTAACAACTCACCTGCCGAATGAACTAGCCCT  870418

Query  1793    GAAAATGGATGGCGCTCAAGCGTGTTACCCATACCTCACCGTCAGCGTTTAAGTGACGCG  1852
               ||||||||||||||||||||||||||||||||||||||||||||||||||||||||||||
Sbjct  870419  GAAAATGGATGGCGCTCAAGCGTGTTACCCATACCTCACCGTCAGCGTTTAAGTGACGCG  870478

Query  1853    CTGACGAGTAGGCAGGCGTGGAGGTCAGTGAAGAAGCCTTGGCAGTGATGCTGGGTGAAA  1912
               |||||||||||||||||||||||||| |||||||||||||||||||||||||||||||||
Sbjct  870479  CTGACGAGTAGGCAGGCGTGGAGGTC-GTGAAGAAGCCTTGGCAGTGATGCTGGGTGAAA  870537

Query  1913    CGGCCTCTAGTGC  1925
               |||||||||||||
Sbjct  870538  CGGCCTCTAGTGC  870550


>JAMYHQ010001361.1 Apiotrichum sp. M3315A-1 ctg_1361, whole genome shotgun sequence
Length=6119

 Score = 3048 bits (1650),  Expect = 0.0
 Identities = 1848/1941 (95%), Gaps = 23/1941 (1%)
 Strand=Plus/Plus

Query  1     CAAGGTTTCCGTAGGTGAACCTGCGGAAGGATCATTAGTGAATTG-C-TCTTTGAGCGTT  58
             ||||||||||||||||||||||||||||||||||||||||| ||| | |  ||| || ||
Sbjct  924   CAAGGTTTCCGTAGGTGAACCTGCGGAAGGATCATTAGTGA-TTGCCTTAATTG-GC-TT  980

Query  59    AAACTATATCCATCTACACCTGTGAACTGTT-GATTG-A-CTTCGG--TCAATTACTTTT  113
             ||||||||||||||||||||||||||||||| ||||| | ||||||  || |||  || |
Sbjct  981   AAACTATATCCATCTACACCTGTGAACTGTTTGATTGAATCTTCGGATTCGATT--TTAT  1038

Query  114   ACAAACATTGTGTAATGAACGTCATGTTATTATAAC--AAAAATAACTTTCAACAACGGA  171
             |||||||||||||||||||||||||  |||||||||  ||||| ||||||||||||||||
Sbjct  1039  ACAAACATTGTGTAATGAACGTCATTATATTATAACAAAAAAAAAACTTTCAACAACGGA  1098

Query  172   TCTCTTGGCTCTCGCATCGATGAAGAACGCAGCGAAATGCGATAAGTAATGTGAATTGCA  231
             ||||||||||||||||||||||||||||||||||||||||||||||||||||||||||||
Sbjct  1099  TCTCTTGGCTCTCGCATCGATGAAGAACGCAGCGAAATGCGATAAGTAATGTGAATTGCA  1158

Query  232   GAATTCAGTGAATCATCGAATCTTTGAACGCAACTTGCGCTCTCTGGTATTCCGGAGAGC  291
             ||||||||||||||||||||||||||||||||||||||||||||||||||||||||||||
Sbjct  1159  GAATTCAGTGAATCATCGAATCTTTGAACGCAACTTGCGCTCTCTGGTATTCCGGAGAGC  1218

Query  292   ATGCCTGTTTGAGTATCATGAAATCTCAACCATTAGGGTTTCTTAATGGCTTGGATTTGG  351
             |||||||||||||| |||||||||||||||||||||||||||||||||||||||||||||
Sbjct  1219  ATGCCTGTTTGAGTGTCATGAAATCTCAACCATTAGGGTTTCTTAATGGCTTGGATTTGG  1278

Query  352   GCG-CTGCCACT-TGCCTGGCTCGCCTTAAAAGAGTTAGCGTATT-AAC--TTGTCGATC  406
               |  ||||| | || |||||||  |||||||||||||||   || |||  ||| | |||
Sbjct  1279  AGGTTTGCCAGTCTGACTGGCTCCTCTTAAAAGAGTTAGCAAGTTGAACTATTG-CTATC  1337

Query  407   TGGCGTAATAAGTTTCGCTGGTGTAGACTTGAGAAGTGCGCTTCTAATCGTCTTCGGACA  466
             |||||||||||||||||||||  | |  ||| |||| | |||||||||||||||||||||
Sbjct  1338  TGGCGTAATAAGTTTCGCTGGAATGGTATTGTGAAGCGTGCTTCTAATCGTCTTCGGACA  1397

Query  467   ATTCTTGAACTCTGGTCTCAAATCAGGTAGGACTACCCGCTGAACTTAAGCATATCAATA  526
             ||| ||  ||||||| ||||||||||||||||||||||||||||||||||||||||||||
Sbjct  1398  ATTTTTTGACTCTGGCCTCAAATCAGGTAGGACTACCCGCTGAACTTAAGCATATCAATA  1457

Query  527   AGCGGAGGAAAAGAAACTAACTAGGATTCCCTTAGTAACGGCGAGTGAACCGGGAAAAGC  586
             ||||||||||||||||||||| ||||||||| ||||||||||||||||||||||||||||
Sbjct  1458  AGCGGAGGAAAAGAAACTAACAAGGATTCCCCTAGTAACGGCGAGTGAACCGGGAAAAGC  1517

Query  587   TCAAATTTGTAATCTGGCTGTCTTCGATAGTCCGAGTTGTAATCTATAGACGTGTTTTCC  646
             ||||||||| |||||||||||||||||||||||||||||||||||||||| | |||||||
Sbjct  1518  TCAAATTTGAAATCTGGCTGTCTTCGATAGTCCGAGTTGTAATCTATAGAAGCGTTTTCC  1577

Query  647   GTGCTGGACCGTATCTAAGTCCCTTGGAACAGGGTATCAAAGAGGGTGACAATCCCGTGC  706
             |||||| || || |||||||||||||||||||||||||||||||||||| |||||||| |
Sbjct  1578  GTGCTGAACTGTGTCTAAGTCCCTTGGAACAGGGTATCAAAGAGGGTGATAATCCCGTAC  1637

Query  707   TTGATACGACCACCAGTGCTCTGTGATACACGCTCTACGAGTCGAGTTGTTTGGGAATGC  766
             |||| || || | ||||||||||||||||   ||||||||||||||||||||||||||||
Sbjct  1638  TTGACACAACAATCAGTGCTCTGTGATACGTTCTCTACGAGTCGAGTTGTTTGGGAATGC  1697

Query  767   AGCTCAAAATGGGTGGTAAATTCCATCTAAAGCTAAATATTGGCGAGAGACCGATAGCGA  826
             ||||||||||||||||||||||||||||||||||||||||||||||||||||||||||||
Sbjct  1698  AGCTCAAAATGGGTGGTAAATTCCATCTAAAGCTAAATATTGGCGAGAGACCGATAGCGA  1757

Query  827   ACAAGTACCGTGAGGGAAAGATGAAAAGCACTTTGGAAAGAGAGTTAAACAGTACGTGAA  886
             ||||||||||||||||||||||||||||||||||||||||||||||||||||||||||||
Sbjct  1758  ACAAGTACCGTGAGGGAAAGATGAAAAGCACTTTGGAAAGAGAGTTAAACAGTACGTGAA  1817

Query  887   ATTGTTGAAAGGGAAACGATTGAAGTCAGTCGTGTTCTTTGGATTCAGCTAGTTCTTCTA  946
             ||||||||||||||||||||||||||||||||||||| ||||||||||||||||||||||
Sbjct  1818  ATTGTTGAAAGGGAAACGATTGAAGTCAGTCGTGTTCATTGGATTCAGCTAGTTCTTCTA  1877

Query  947   GTCTACTTCCATTGAACGGGTCAACATCAGTTTTGTCCGGTGGATAAAG-ATAGTAGGAA  1005
             |||||||||| |||||||||||||||||||||||||||||||||||||| ||  ||||||
Sbjct  1878  GTCTACTTCCTTTGAACGGGTCAACATCAGTTTTGTCCGGTGGATAAAGGAT-TTAGGAA  1936

Query  1006  TGTAGCTCCCCCGGGAGTGTTATAGACTATTATTGCATACACTGGGTGAGACTGAGGACT  1065
             |||| ||||| |||||||||||||| |||   |  |||||||||||||||||||||||||
Sbjct  1937  TGTAACTCCCTCGGGAGTGTTATAGCCTAGGTTCACATACACTGGGTGAGACTGAGGACT  1996

Query  1066  GCAGCTCGCCTTTTGGCCGGTCTTCGGACACGTTCGAGCTTAGGATGTTGACATAATGGC  1125
             ||||||||||||||||||||  ||||  ||||||||||||||||||||||||||||||||
Sbjct  1997  GCAGCTCGCCTTTTGGCCGGGGTTCGCCCACGTTCGAGCTTAGGATGTTGACATAATGGC  2056

Query  1126  TTTAAACGACCCGTCTTGAAACACGGACCAAGGAGTCTAACATATCTGCGAGTGTTTGAG  1185
             ||||||||||||||||||||||||||||||||||||||||||||||||||||||||||||
Sbjct  2057  TTTAAACGACCCGTCTTGAAACACGGACCAAGGAGTCTAACATATCTGCGAGTGTTTGAG  2116

Query  1186  TGTCAAACTCGAGCGCGTAATGAAAGTGAAC-TGGGAGGGATCCGTAAGGAGCACCTTCG  1244
             ||||||||||||||||||||||||||||||| | |||||||| || ||| ||||||||||
Sbjct  2117  TGTCAAACTCGAGCGCGTAATGAAAGTGAACGTAGGAGGGATGCGCAAGCAGCACCTTCG  2176

Query  1245  ACCGATCCGGATGTTTACTGATGGATTTGAGTAAGAGCATATATGCTGGGACCCGAAAGA  1304
             ||||||||||||||||||||||||||||||||||||||||||||||||||||||||||||
Sbjct  2177  ACCGATCCGGATGTTTACTGATGGATTTGAGTAAGAGCATATATGCTGGGACCCGAAAGA  2236

Query  1305  TGGTGAACTATGCCTGAATAGGGCGAAGCCAGGGGAAACTCTGGTGGAGGCTCGTAGCGA  1364
             ||||||||||||||||||||||||||||||||||||||||||||||||||||||||||||
Sbjct  2237  TGGTGAACTATGCCTGAATAGGGCGAAGCCAGGGGAAACTCTGGTGGAGGCTCGTAGCGA  2296

Query  1365  TTCTGACGTGCAAATCGATCGTCAAATTTGGGTATAGGGGCGAAAGACTAATCGAACCAT  1424
             ||||||||||||||||||||||||||||||||||||||||||||||||||||||||||||
Sbjct  2297  TTCTGACGTGCAAATCGATCGTCAAATTTGGGTATAGGGGCGAAAGACTAATCGAACCAT  2356

Query  1425  CTAGTAGCTGGTTCCTGCCGAAGTTTCCCTCAGGATAGCAGAAACTCGCATCAGTTTTAT  1484
             ||||||||||||||||||||||||||||||||||||||||||||||||||||||||||||
Sbjct  2357  CTAGTAGCTGGTTCCTGCCGAAGTTTCCCTCAGGATAGCAGAAACTCGCATCAGTTTTAT  2416

Query  1485  GAGGTAAAGCGAATGATTAGAGGCCTTGGGGACGAAACGTCCTTAACCTATTCTCAAACT  1544
             ||||||||||||||||||||||||||||||||||||||||||||||||||||||||||||
Sbjct  2417  GAGGTAAAGCGAATGATTAGAGGCCTTGGGGACGAAACGTCCTTAACCTATTCTCAAACT  2476

Query  1545  TTAAATATGTAAGAAGCACTTGTCACTTAATTGGACGTGTGCATGCGAATGAGAGTTTCT  1604
             ||||||||||||||||||||||||||||||||||||||||||||||||||||||||||||
Sbjct  2477  TTAAATATGTAAGAAGCACTTGTCACTTAATTGGACGTGTGCATGCGAATGAGAGTTTCT  2536

Query  1605  AGTGGGCCATTTTTGGTAAGCAGAACTGGCGATGCGGGATGAACCGATCGTGAGGTTAAG  1664
             ||||||||||||||||||||||||||||||||||||||||||||||||||||||||||||
Sbjct  2537  AGTGGGCCATTTTTGGTAAGCAGAACTGGCGATGCGGGATGAACCGATCGTGAGGTTAAG  2596

Query  1665  GTGCCGGAATACACGCTCATCAGACCCCACAAAAGGTGTTAGTTCATCTAGACAGCAGGA  1724
             ||||||||||||||||||||||||||||||||||||||||||||||||||||||||||||
Sbjct  2597  GTGCCGGAATACACGCTCATCAGACCCCACAAAAGGTGTTAGTTCATCTAGACAGCAGGA  2656

Query  1725  CGGTGGCCATGGAAGTCGGAATCCGCTAAGGAGTGTGTAACAACTCACCTGCCGAATGAA  1784
             ||||||||||||||||||||||||||||||||||||||||||||||||||||||||||||
Sbjct  2657  CGGTGGCCATGGAAGTCGGAATCCGCTAAGGAGTGTGTAACAACTCACCTGCCGAATGAA  2716

Query  1785  CTAGCCCTGAAAATGGATGGCGCTCAAGCGTGTTACCCATACCTCACCGTCAGCGTTTAA  1844
             ||||||||||||||||||||||||||||||||||||||||||||||||||||||||||||
Sbjct  2717  CTAGCCCTGAAAATGGATGGCGCTCAAGCGTGTTACCCATACCTCACCGTCAGCGTTTAA  2776

Query  1845  GTGACGCGCTGACGAGTAGGCAGGCGTGGAGGTCAGTGAAGAAGCCTTGGCAGTGATGCT  1904
             |||||||||||||||||||||||||||||||||  |||||||||||||||||||||||||
Sbjct  2777  GTGACGCGCTGACGAGTAGGCAGGCGTGGAGGTTTGTGAAGAAGCCTTGGCAGTGATGCT  2836

Query  1905  GGGTGAAACGGCCTCTAGTGC  1925
             ||||||||| |||||||||||
Sbjct  2837  GGGTGAAACAGCCTCTAGTGC  2857


>JAMYHN010000191.1 Apiotrichum sp. PDH3304B ctg_191, whole genome shotgun sequence
Length=19926

 Score = 3048 bits (1650),  Expect = 0.0
 Identities = 1848/1941 (95%), Gaps = 23/1941 (1%)
 Strand=Plus/Minus

Query  1     CAAGGTTTCCGTAGGTGAACCTGCGGAAGGATCATTAGTGAATTG-C-TCTTTGAGCGTT  58
             ||||||||||||||||||||||||||||||||||||||||| ||| | |  ||| || ||
Sbjct  5131  CAAGGTTTCCGTAGGTGAACCTGCGGAAGGATCATTAGTGA-TTGCCTTAATTG-GC-TT  5075

Query  59    AAACTATATCCATCTACACCTGTGAACTGTT-GATTG-A-CTTCGG--TCAATTACTTTT  113
             ||||||||||||||||||||||||||||||| ||||| | ||||||  || |||  || |
Sbjct  5074  AAACTATATCCATCTACACCTGTGAACTGTTTGATTGAATCTTCGGATTCGATT--TTAT  5017

Query  114   ACAAACATTGTGTAATGAACGTCATGTTATTATAAC--AAAAATAACTTTCAACAACGGA  171
             |||||||||||||||||||||||||  |||||||||  ||||| ||||||||||||||||
Sbjct  5016  ACAAACATTGTGTAATGAACGTCATTATATTATAACAAAAAAAAAACTTTCAACAACGGA  4957

Query  172   TCTCTTGGCTCTCGCATCGATGAAGAACGCAGCGAAATGCGATAAGTAATGTGAATTGCA  231
             ||||||||||||||||||||||||||||||||||||||||||||||||||||||||||||
Sbjct  4956  TCTCTTGGCTCTCGCATCGATGAAGAACGCAGCGAAATGCGATAAGTAATGTGAATTGCA  4897

Query  232   GAATTCAGTGAATCATCGAATCTTTGAACGCAACTTGCGCTCTCTGGTATTCCGGAGAGC  291
             ||||||||||||||||||||||||||||||||||||||||||||||||||||||||||||
Sbjct  4896  GAATTCAGTGAATCATCGAATCTTTGAACGCAACTTGCGCTCTCTGGTATTCCGGAGAGC  4837

Query  292   ATGCCTGTTTGAGTATCATGAAATCTCAACCATTAGGGTTTCTTAATGGCTTGGATTTGG  351
             |||||||||||||| |||||||||||||||||||||||||||||||||||||||||||||
Sbjct  4836  ATGCCTGTTTGAGTGTCATGAAATCTCAACCATTAGGGTTTCTTAATGGCTTGGATTTGG  4777

Query  352   -GCGCTGCCACT-TGCCTGGCTCGCCTTAAAAGAGTTAGCGTATT-AAC--TTGTCGATC  406
              |   ||||| | || |||||||  |||||||||||||||   || |||  ||| | |||
Sbjct  4776  AGGTTTGCCAGTCTGACTGGCTCCTCTTAAAAGAGTTAGCAAGTTGAACTATTG-CTATC  4718

Query  407   TGGCGTAATAAGTTTCGCTGGTGTAGACTTGAGAAGTGCGCTTCTAATCGTCTTCGGACA  466
             |||||||||||||||||||||  | |  ||| |||| | |||||||||||||||||||||
Sbjct  4717  TGGCGTAATAAGTTTCGCTGGAATGGTATTGTGAAGCGTGCTTCTAATCGTCTTCGGACA  4658

Query  467   ATTCTTGAACTCTGGTCTCAAATCAGGTAGGACTACCCGCTGAACTTAAGCATATCAATA  526
             ||| ||  ||||||| ||||||||||||||||||||||||||||||||||||||||||||
Sbjct  4657  ATTTTTTGACTCTGGCCTCAAATCAGGTAGGACTACCCGCTGAACTTAAGCATATCAATA  4598

Query  527   AGCGGAGGAAAAGAAACTAACTAGGATTCCCTTAGTAACGGCGAGTGAACCGGGAAAAGC  586
             ||||||||||||||||||||| ||||||||| ||||||||||||||||||||||||||||
Sbjct  4597  AGCGGAGGAAAAGAAACTAACAAGGATTCCCCTAGTAACGGCGAGTGAACCGGGAAAAGC  4538

Query  587   TCAAATTTGTAATCTGGCTGTCTTCGATAGTCCGAGTTGTAATCTATAGACGTGTTTTCC  646
             ||||||||| |||||||||||||||||||||||||||||||||||||||| | |||||||
Sbjct  4537  TCAAATTTGAAATCTGGCTGTCTTCGATAGTCCGAGTTGTAATCTATAGAAGCGTTTTCC  4478

Query  647   GTGCTGGACCGTATCTAAGTCCCTTGGAACAGGGTATCAAAGAGGGTGACAATCCCGTGC  706
             |||||| || || |||||||||||||||||||||||||||||||||||| |||||||| |
Sbjct  4477  GTGCTGAACTGTGTCTAAGTCCCTTGGAACAGGGTATCAAAGAGGGTGATAATCCCGTAC  4418

Query  707   TTGATACGACCACCAGTGCTCTGTGATACACGCTCTACGAGTCGAGTTGTTTGGGAATGC  766
             |||| || || | ||||||||||||||||   ||||||||||||||||||||||||||||
Sbjct  4417  TTGACACAACAATCAGTGCTCTGTGATACGTTCTCTACGAGTCGAGTTGTTTGGGAATGC  4358

Query  767   AGCTCAAAATGGGTGGTAAATTCCATCTAAAGCTAAATATTGGCGAGAGACCGATAGCGA  826
             ||||||||||||||||||||||||||||||||||||||||||||||||||||||||||||
Sbjct  4357  AGCTCAAAATGGGTGGTAAATTCCATCTAAAGCTAAATATTGGCGAGAGACCGATAGCGA  4298

Query  827   ACAAGTACCGTGAGGGAAAGATGAAAAGCACTTTGGAAAGAGAGTTAAACAGTACGTGAA  886
             ||||||||||||||||||||||||||||||||||||||||||||||||||||||||||||
Sbjct  4297  ACAAGTACCGTGAGGGAAAGATGAAAAGCACTTTGGAAAGAGAGTTAAACAGTACGTGAA  4238

Query  887   ATTGTTGAAAGGGAAACGATTGAAGTCAGTCGTGTTCTTTGGATTCAGCTAGTTCTTCTA  946
             ||||||||||||||||||||||||||||||||||||| ||||||||||||||||||||||
Sbjct  4237  ATTGTTGAAAGGGAAACGATTGAAGTCAGTCGTGTTCATTGGATTCAGCTAGTTCTTCTA  4178

Query  947   GTCTACTTCCATTGAACGGGTCAACATCAGTTTTGTCCGGTGGATAAAG-ATAGTAGGAA  1005
             |||||||||| |||||||||||||||||||||||||||||||||||||| ||  ||||||
Sbjct  4177  GTCTACTTCCTTTGAACGGGTCAACATCAGTTTTGTCCGGTGGATAAAGGAT-TTAGGAA  4119

Query  1006  TGTAGCTCCCCCGGGAGTGTTATAGACTATTATTGCATACACTGGGTGAGACTGAGGACT  1065
             |||| ||||| |||||||||||||| |||   |  |||||||||||||||||||||||||
Sbjct  4118  TGTAACTCCCTCGGGAGTGTTATAGCCTAGGTTCACATACACTGGGTGAGACTGAGGACT  4059

Query  1066  GCAGCTCGCCTTTTGGCCGGTCTTCGGACACGTTCGAGCTTAGGATGTTGACATAATGGC  1125
             ||||||||||||||||||||  ||||  ||||||||||||||||||||||||||||||||
Sbjct  4058  GCAGCTCGCCTTTTGGCCGGGGTTCGCCCACGTTCGAGCTTAGGATGTTGACATAATGGC  3999

Query  1126  TTTAAACGACCCGTCTTGAAACACGGACCAAGGAGTCTAACATATCTGCGAGTGTTTGAG  1185
             ||||||||||||||||||||||||||||||||||||||||||||||||||||||||||||
Sbjct  3998  TTTAAACGACCCGTCTTGAAACACGGACCAAGGAGTCTAACATATCTGCGAGTGTTTGAG  3939

Query  1186  TGTCAAACTCGAGCGCGTAATGAAAGTGAAC-TGGGAGGGATCCGTAAGGAGCACCTTCG  1244
             ||||||||||||||||||||||||||||||| | |||||||| || ||| ||||||||||
Sbjct  3938  TGTCAAACTCGAGCGCGTAATGAAAGTGAACGTAGGAGGGATGCGCAAGCAGCACCTTCG  3879

Query  1245  ACCGATCCGGATGTTTACTGATGGATTTGAGTAAGAGCATATATGCTGGGACCCGAAAGA  1304
             ||||||||||||||||||||||||||||||||||||||||||||||||||||||||||||
Sbjct  3878  ACCGATCCGGATGTTTACTGATGGATTTGAGTAAGAGCATATATGCTGGGACCCGAAAGA  3819

Query  1305  TGGTGAACTATGCCTGAATAGGGCGAAGCCAGGGGAAACTCTGGTGGAGGCTCGTAGCGA  1364
             ||||||||||||||||||||||||||||||||||||||||||||||||||||||||||||
Sbjct  3818  TGGTGAACTATGCCTGAATAGGGCGAAGCCAGGGGAAACTCTGGTGGAGGCTCGTAGCGA  3759

Query  1365  TTCTGACGTGCAAATCGATCGTCAAATTTGGGTATAGGGGCGAAAGACTAATCGAACCAT  1424
             ||||||||||||||||||||||||||||||||||||||||||||||||||||||||||||
Sbjct  3758  TTCTGACGTGCAAATCGATCGTCAAATTTGGGTATAGGGGCGAAAGACTAATCGAACCAT  3699

Query  1425  CTAGTAGCTGGTTCCTGCCGAAGTTTCCCTCAGGATAGCAGAAACTCGCATCAGTTTTAT  1484
             ||||||||||||||||||||||||||||||||||||||||||||||||||||||||||||
Sbjct  3698  CTAGTAGCTGGTTCCTGCCGAAGTTTCCCTCAGGATAGCAGAAACTCGCATCAGTTTTAT  3639

Query  1485  GAGGTAAAGCGAATGATTAGAGGCCTTGGGGACGAAACGTCCTTAACCTATTCTCAAACT  1544
             ||||||||||||||||||||||||||||||||||||||||||||||||||||||||||||
Sbjct  3638  GAGGTAAAGCGAATGATTAGAGGCCTTGGGGACGAAACGTCCTTAACCTATTCTCAAACT  3579

Query  1545  TTAAATATGTAAGAAGCACTTGTCACTTAATTGGACGTGTGCATGCGAATGAGAGTTTCT  1604
             ||||||||||||||||||||||||||||||||||||||||||||||||||||||||||||
Sbjct  3578  TTAAATATGTAAGAAGCACTTGTCACTTAATTGGACGTGTGCATGCGAATGAGAGTTTCT  3519

Query  1605  AGTGGGCCATTTTTGGTAAGCAGAACTGGCGATGCGGGATGAACCGATCGTGAGGTTAAG  1664
             ||||||||||||||||||||||||||||||||||||||||||||||||||||||||||||
Sbjct  3518  AGTGGGCCATTTTTGGTAAGCAGAACTGGCGATGCGGGATGAACCGATCGTGAGGTTAAG  3459

Query  1665  GTGCCGGAATACACGCTCATCAGACCCCACAAAAGGTGTTAGTTCATCTAGACAGCAGGA  1724
             ||||||||||||||||||||||||||||||||||||||||||||||||||||||||||||
Sbjct  3458  GTGCCGGAATACACGCTCATCAGACCCCACAAAAGGTGTTAGTTCATCTAGACAGCAGGA  3399

Query  1725  CGGTGGCCATGGAAGTCGGAATCCGCTAAGGAGTGTGTAACAACTCACCTGCCGAATGAA  1784
             ||||||||||||||||||||||||||||||||||||||||||||||||||||||||||||
Sbjct  3398  CGGTGGCCATGGAAGTCGGAATCCGCTAAGGAGTGTGTAACAACTCACCTGCCGAATGAA  3339

Query  1785  CTAGCCCTGAAAATGGATGGCGCTCAAGCGTGTTACCCATACCTCACCGTCAGCGTTTAA  1844
             ||||||||||||||||||||||||||||||||||||||||||||||||||||||||||||
Sbjct  3338  CTAGCCCTGAAAATGGATGGCGCTCAAGCGTGTTACCCATACCTCACCGTCAGCGTTTAA  3279

Query  1845  GTGACGCGCTGACGAGTAGGCAGGCGTGGAGGTCAGTGAAGAAGCCTTGGCAGTGATGCT  1904
             |||||||||||||||||||||||||||||||||  |||||||||||||||||||||||||
Sbjct  3278  GTGACGCGCTGACGAGTAGGCAGGCGTGGAGGTTTGTGAAGAAGCCTTGGCAGTGATGCT  3219

Query  1905  GGGTGAAACGGCCTCTAGTGC  1925
             ||||||||| |||||||||||
Sbjct  3218  GGGTGAAACAGCCTCTAGTGC  3198


>JAMALS010000003.1 Pascua sp. PK3308B-1 ctg_3, whole genome shotgun sequence
Length=958632

 Score = 3048 bits (1650),  Expect = 0.0
 Identities = 1844/1936 (95%), Gaps = 19/1936 (1%)
 Strand=Plus/Minus

Query  1       CAAGGTTTCCGTAGGTGAACCTGCGGAAGGATCATTAGTGAATTG-C-TCTTTGAGCGTT  58
               ||||||||||||||||||||||||||||||||||||||||| ||| | || ||| || | 
Sbjct  327060  CAAGGTTTCCGTAGGTGAACCTGCGGAAGGATCATTAGTGA-TTGCCATC-TTG-GCTTA  327004

Query  59      AAACTATATCCATCTACACCTGTGAACTGTT-GATTGACT-T--CG-GTCAATTACTTTT  113
               ||||||||||||  |||||||||| |||||| |||||||| |  || ||| | |  ||||
Sbjct  327003  AAACTATATCCACATACACCTGTGCACTGTTCGATTGACTCTCACGAGTC-AGT--TTTT  326947

Query  114     ACAAACATTGTGTAATGAACGTCATGTTATTATAACAAAAATAACTTTCAACAACGGATC  173
               |||||||||||||||||||||||  |||||||||||||||||||||||||||||||||||
Sbjct  326946  ACAAACATTGTGTAATGAACGTCTAGTTATTATAACAAAAATAACTTTCAACAACGGATC  326887

Query  174     TCTTGGCTCTCGCATCGATGAAGAACGCAGCGAAATGCGATAAGTAATGTGAATTGCAGA  233
               ||||||||||||||||||||||||||||||||||||||||||||||||||||||||||||
Sbjct  326886  TCTTGGCTCTCGCATCGATGAAGAACGCAGCGAAATGCGATAAGTAATGTGAATTGCAGA  326827

Query  234     ATTCAGTGAATCATCGAATCTTTGAACGCAACTTGCGCTCTCTGGTATTCCGGAGAGCAT  293
               ||||||||||||||||||||||||||||||||||||||||| |||||||||| |||||||
Sbjct  326826  ATTCAGTGAATCATCGAATCTTTGAACGCAACTTGCGCTCTTTGGTATTCCGAAGAGCAT  326767

Query  294     GCCTGTTTGAGTATCATGAAATCTCAACCATTAGGGTTTCTTAATGGCTTGGATTTGGGC  353
               |||||||||||| |||||||||||||||||||||||||||||||||||||||||||||| 
Sbjct  326766  GCCTGTTTGAGTGTCATGAAATCTCAACCATTAGGGTTTCTTAATGGCTTGGATTTGGGT  326707

Query  354     GCTGCCA-CTTGCCTGGCTCGCCTTAAAAGAGTTAGCGTA-TTAAC-TTGTCGATCTGGC  410
               | ||||| |||| ||||||||||||||||||||||||  |  |||| |||| | ||||| 
Sbjct  326706  GTTGCCAGCTTGTCTGGCTCGCCTTAAAAGAGTTAGCAAACATAACATTGTTG-TCTGGT  326648

Query  411     GTAATAAGTTTCGCTGGTGTAGACTTGAGA-AGTGCGCTTCTAATCGTCTTCGGACAATT  469
               |||||||||||| |||||  |||| || ||  ||  ||||||||||| | | || |||||
Sbjct  326647  GTAATAAGTTTCACTGGT-AAGACGTGTGACTGTAAGCTTCTAATCGCCCTTGGGCAATT  326589

Query  470     CTTGAACTCTGGTCTCAAATCAGGTAGGACTACCCGCTGAACTTAAGCATATCAATAAGC  529
                ||  ||||||| |||||||||||||||||||||||||||||||||||||||||||||||
Sbjct  326588  TTTTGACTCTGGCCTCAAATCAGGTAGGACTACCCGCTGAACTTAAGCATATCAATAAGC  326529

Query  530     GGAGGAAAAGAAACTAACTAGGATTCCCTTAGTAACGGCGAGTGAACCGGGAAAAGCTCA  589
               |||||||||||||||||| |||||||||||||||||||||||||||||||||| ||||||
Sbjct  326528  GGAGGAAAAGAAACTAACAAGGATTCCCTTAGTAACGGCGAGTGAACCGGGAAGAGCTCA  326469

Query  590     AATTTGTAATCTGGCTGTCTTCGATAGTCCGAGTTGTAATCTATAGACGTGTTTTCCGTG  649
               |||||| |||||||| ||||||||| ||||||||||||||||||||| ||||||||||||
Sbjct  326468  AATTTGAAATCTGGCAGTCTTCGATTGTCCGAGTTGTAATCTATAGAAGTGTTTTCCGTG  326409

Query  650     CTGGACCGTATCTAAGTCCCTTGGAACAGGGTATCAAAGAGGGTGACAATCCCGTGCTTG  709
               ||||||||| ||||||||||||||||||||||||||||||||||||||||||||||||||
Sbjct  326408  CTGGACCGTGTCTAAGTCCCTTGGAACAGGGTATCAAAGAGGGTGACAATCCCGTGCTTG  326349

Query  710     ATACGACCACCAGTGCTCTGTGATACACGCTCTACGAGTCGAGTTGTTTGGGAATGCAGC  769
               |||||||||||||||||||||||||||| |||||||||||||||||||||||||||||||
Sbjct  326348  ATACGACCACCAGTGCTCTGTGATACACTCTCTACGAGTCGAGTTGTTTGGGAATGCAGC  326289

Query  770     TCAAAATGGGTGGTAAATTCCATCTAAAGCTAAATATTGGCGAGAGACCGATAGCGAACA  829
               ||||||||||||||||||||||||||||||||||||||||||||||||||||||||||||
Sbjct  326288  TCAAAATGGGTGGTAAATTCCATCTAAAGCTAAATATTGGCGAGAGACCGATAGCGAACA  326229

Query  830     AGTACCGTGAGGGAAAGATGAAAAGCACTTTGGAAAGAGAGTTAAACAGTACGTGAAATT  889
               ||||||||||||||||||||||||||||||||||||||||||||||||||||||||||||
Sbjct  326228  AGTACCGTGAGGGAAAGATGAAAAGCACTTTGGAAAGAGAGTTAAACAGTACGTGAAATT  326169

Query  890     GTTGAAAGGGAAACGATTGAAGTCAGTCGTGTTCTTTGGATTCAGCTAGTTCTTCTAGTC  949
               |||||||||||||||||||||||||||||||||| ||||| |||||||||||||||||||
Sbjct  326168  GTTGAAAGGGAAACGATTGAAGTCAGTCGTGTTCATTGGACTCAGCTAGTTCTTCTAGTC  326109

Query  950     TACTTCCATTGAACGGGTCAACATCAGTTTTGTCCGGTGGATAAAGATAGTAGGAATGTA  1009
               ||||||| |||||||||||||||||||||||||||||||||||||||||||   ||||||
Sbjct  326108  TACTTCCTTTGAACGGGTCAACATCAGTTTTGTCCGGTGGATAAAGATAGTTTCAATGTA  326049

Query  1010    GCTCCCCCGGGAGTGTTATAGACTATTATTGCATACACTGGGTGAGACTGAGGACTGCAG  1069
               ||| |  ||| ||||||||||  |  |||  ||||||||||  |||||||||||||||||
Sbjct  326048  GCTTCTGCGGAAGTGTTATAGGTTTCTATCACATACACTGGAGGAGACTGAGGACTGCAG  325989

Query  1070    CTCGCCTTTTGGCCGGTCTTCGGACACGTTCGAGCTTAGGATGTTGACATAATGGCTTTA  1129
               ||||||||||||||||  ||||  ||||||||||||||||||||||||||||||||||||
Sbjct  325988  CTCGCCTTTTGGCCGGGGTTCGCCCACGTTCGAGCTTAGGATGTTGACATAATGGCTTTA  325929

Query  1130    AACGACCCGTCTTGAAACACGGACCAAGGAGTCTAACATATCTGCGAGTGTTTGAGTGTC  1189
               |||||||||||||||||||||||||||||||||||||||||||||||||||||| |||||
Sbjct  325928  AACGACCCGTCTTGAAACACGGACCAAGGAGTCTAACATATCTGCGAGTGTTTGGGTGTC  325869

Query  1190    AAACTCGAGCGCGTAATGAAAGTGAACTGGGAGGGATCCGTAAGGAGCACCTTCGACCGA  1249
               |||| ||| ||||||||||||||||||||||||||||||| |||||||||||||||||||
Sbjct  325868  AAACCCGAACGCGTAATGAAAGTGAACTGGGAGGGATCCGCAAGGAGCACCTTCGACCGA  325809

Query  1250    TCCGGATGTTTACTGATGGATTTGAGTAAGAGCATATATGCTGGGACCCGAAAGATGGTG  1309
               |||||| |||| ||||||||||||||||||||||||||||||||||||||||||||||||
Sbjct  325808  TCCGGACGTTTTCTGATGGATTTGAGTAAGAGCATATATGCTGGGACCCGAAAGATGGTG  325749

Query  1310    AACTATGCCTGAATAGGGCGAAGCCAGGGGAAACTCTGGTGGAGGCTCGTAGCGATTCTG  1369
               ||||||||||||||||||||||||||||||||||||||||||||||||||||||||||||
Sbjct  325748  AACTATGCCTGAATAGGGCGAAGCCAGGGGAAACTCTGGTGGAGGCTCGTAGCGATTCTG  325689

Query  1370    ACGTGCAAATCGATCGTCAAATTTGGGTATAGGGGCGAAAGACTAATCGAACCATCTAGT  1429
               ||||||||||||||||||||||||||||||||||||||||||||||||||||||||||||
Sbjct  325688  ACGTGCAAATCGATCGTCAAATTTGGGTATAGGGGCGAAAGACTAATCGAACCATCTAGT  325629

Query  1430    AGCTGGTTCCTGCCGAAGTTTCCCTCAGGATAGCAGAAACTCGCATCAGTTTTATGAGGT  1489
               ||||||||||||||||||||||||||||||||||||||||||||||||||||||||||||
Sbjct  325628  AGCTGGTTCCTGCCGAAGTTTCCCTCAGGATAGCAGAAACTCGCATCAGTTTTATGAGGT  325569

Query  1490    AAAGCGAATGATTAGAGGCCTTGGGGACGAAACGTCCTTAACCTATTCTCAAACTTTAAA  1549
               ||||||||||||||||||||||||||||||||||||||||||||||||||||||||||||
Sbjct  325568  AAAGCGAATGATTAGAGGCCTTGGGGACGAAACGTCCTTAACCTATTCTCAAACTTTAAA  325509

Query  1550    TATGTAAGAAGCACTTGTCACTTAATTGGACGTGTGCATGCGAATGAGAGTTTCTAGTGG  1609
               ||||||||||||||||||||||||||||||||||||||||||||||||||||||||||||
Sbjct  325508  TATGTAAGAAGCACTTGTCACTTAATTGGACGTGTGCATGCGAATGAGAGTTTCTAGTGG  325449

Query  1610    GCCATTTTTGGTAAGCAGAACTGGCGATGCGGGATGAACCGATCGTGAGGTTAAGGTGCC  1669
               ||||||||||||||||||||||||||||||||||||||||||||||||||||||||||||
Sbjct  325448  GCCATTTTTGGTAAGCAGAACTGGCGATGCGGGATGAACCGATCGTGAGGTTAAGGTGCC  325389

Query  1670    GGAATACACGCTCATCAGACCCCACAAAAGGTGTTAGTTCATCTAGACAGCAGGACGGTG  1729
               ||||||||||||||||||||||||||||||||||||||||||||||||||||||||||||
Sbjct  325388  GGAATACACGCTCATCAGACCCCACAAAAGGTGTTAGTTCATCTAGACAGCAGGACGGTG  325329

Query  1730    GCCATGGAAGTCGGAATCCGCTAAGGAGTGTGTAACAACTCACCTGCCGAATGAACTAGC  1789
               ||||||||||||||||||||||||||||||||||||||||||||||||||||||||||||
Sbjct  325328  GCCATGGAAGTCGGAATCCGCTAAGGAGTGTGTAACAACTCACCTGCCGAATGAACTAGC  325269

Query  1790    CCTGAAAATGGATGGCGCTCAAGCGTGTTACCCATACCTCACCGTCAGCGTTTAAGTGAC  1849
               ||||||||||||||||||||||||||||||||||||||||||||||||||||||||||||
Sbjct  325268  CCTGAAAATGGATGGCGCTCAAGCGTGTTACCCATACCTCACCGTCAGCGTTTAAGTGAC  325209

Query  1850    GCGCTGACGAGTAGGCAGGCGTGGAGGTCAGTGAAGAAGCCTTGGCAGTGATGCTGGGTG  1909
               ||||||||||||||||||||||||||||  ||||||||||||||||||||||||||||||
Sbjct  325208  GCGCTGACGAGTAGGCAGGCGTGGAGGTTTGTGAAGAAGCCTTGGCAGTGATGCTGGGTG  325149

Query  1910    AAACGGCCTCTAGTGC  1925
               |||| |||||||||||
Sbjct  325148  AAACAGCCTCTAGTGC  325133


>JAMFRD010000198.1 Pascua sp. PH4015B ctg_199, whole genome shotgun sequence
Length=8117

 Score = 3048 bits (1650),  Expect = 0.0
 Identities = 1844/1936 (95%), Gaps = 19/1936 (1%)
 Strand=Plus/Plus

Query  1     CAAGGTTTCCGTAGGTGAACCTGCGGAAGGATCATTAGTGAATTG-C-TCTTTGAGCGTT  58
             ||||||||||||||||||||||||||||||||||||||||| ||| | || ||| || | 
Sbjct  3179  CAAGGTTTCCGTAGGTGAACCTGCGGAAGGATCATTAGTGA-TTGCCATC-TTG-GCTTA  3235

Query  59    AAACTATATCCATCTACACCTGTGAACTGTT-GATTGACT-T--CG-GTCAATTACTTTT  113
             ||||||||||||  |||||||||| |||||| |||||||| |  || ||| | |  ||||
Sbjct  3236  AAACTATATCCACATACACCTGTGCACTGTTCGATTGACTCTCACGAGTC-AGT--TTTT  3292

Query  114   ACAAACATTGTGTAATGAACGTCATGTTATTATAACAAAAATAACTTTCAACAACGGATC  173
             |||||||||||||||||||||||  |||||||||||||||||||||||||||||||||||
Sbjct  3293  ACAAACATTGTGTAATGAACGTCTAGTTATTATAACAAAAATAACTTTCAACAACGGATC  3352

Query  174   TCTTGGCTCTCGCATCGATGAAGAACGCAGCGAAATGCGATAAGTAATGTGAATTGCAGA  233
             ||||||||||||||||||||||||||||||||||||||||||||||||||||||||||||
Sbjct  3353  TCTTGGCTCTCGCATCGATGAAGAACGCAGCGAAATGCGATAAGTAATGTGAATTGCAGA  3412

Query  234   ATTCAGTGAATCATCGAATCTTTGAACGCAACTTGCGCTCTCTGGTATTCCGGAGAGCAT  293
             ||||||||||||||||||||||||||||||||||||||||| |||||||||| |||||||
Sbjct  3413  ATTCAGTGAATCATCGAATCTTTGAACGCAACTTGCGCTCTTTGGTATTCCGAAGAGCAT  3472

Query  294   GCCTGTTTGAGTATCATGAAATCTCAACCATTAGGGTTTCTTAATGGCTTGGATTTGGGC  353
             |||||||||||| |||||||||||||||||||||||||||||||||||||||||||||| 
Sbjct  3473  GCCTGTTTGAGTGTCATGAAATCTCAACCATTAGGGTTTCTTAATGGCTTGGATTTGGGT  3532

Query  354   GCTGCCA-CTTGCCTGGCTCGCCTTAAAAGAGTTAGCGTA-TTAAC-TTGTCGATCTGGC  410
             | ||||| |||| ||||||||||||||||||||||||  |  |||| |||| | ||||| 
Sbjct  3533  GTTGCCAGCTTGTCTGGCTCGCCTTAAAAGAGTTAGCAAACATAACATTGTTG-TCTGGT  3591

Query  411   GTAATAAGTTTCGCTGGTGTAGACTTGAGA-AGTGCGCTTCTAATCGTCTTCGGACAATT  469
             |||||||||||| |||||  |||| || ||  ||  ||||||||||| | | || |||||
Sbjct  3592  GTAATAAGTTTCACTGGT-AAGACGTGTGACTGTAAGCTTCTAATCGCCCTTGGGCAATT  3650

Query  470   CTTGAACTCTGGTCTCAAATCAGGTAGGACTACCCGCTGAACTTAAGCATATCAATAAGC  529
              ||  ||||||| |||||||||||||||||||||||||||||||||||||||||||||||
Sbjct  3651  TTTTGACTCTGGCCTCAAATCAGGTAGGACTACCCGCTGAACTTAAGCATATCAATAAGC  3710

Query  530   GGAGGAAAAGAAACTAACTAGGATTCCCTTAGTAACGGCGAGTGAACCGGGAAAAGCTCA  589
             |||||||||||||||||| |||||||||||||||||||||||||||||||||| ||||||
Sbjct  3711  GGAGGAAAAGAAACTAACAAGGATTCCCTTAGTAACGGCGAGTGAACCGGGAAGAGCTCA  3770

Query  590   AATTTGTAATCTGGCTGTCTTCGATAGTCCGAGTTGTAATCTATAGACGTGTTTTCCGTG  649
             |||||| |||||||| ||||||||| ||||||||||||||||||||| ||||||||||||
Sbjct  3771  AATTTGAAATCTGGCAGTCTTCGATTGTCCGAGTTGTAATCTATAGAAGTGTTTTCCGTG  3830

Query  650   CTGGACCGTATCTAAGTCCCTTGGAACAGGGTATCAAAGAGGGTGACAATCCCGTGCTTG  709
             ||||||||| ||||||||||||||||||||||||||||||||||||||||||||||||||
Sbjct  3831  CTGGACCGTGTCTAAGTCCCTTGGAACAGGGTATCAAAGAGGGTGACAATCCCGTGCTTG  3890

Query  710   ATACGACCACCAGTGCTCTGTGATACACGCTCTACGAGTCGAGTTGTTTGGGAATGCAGC  769
             |||||||||||||||||||||||||||| |||||||||||||||||||||||||||||||
Sbjct  3891  ATACGACCACCAGTGCTCTGTGATACACTCTCTACGAGTCGAGTTGTTTGGGAATGCAGC  3950

Query  770   TCAAAATGGGTGGTAAATTCCATCTAAAGCTAAATATTGGCGAGAGACCGATAGCGAACA  829
             ||||||||||||||||||||||||||||||||||||||||||||||||||||||||||||
Sbjct  3951  TCAAAATGGGTGGTAAATTCCATCTAAAGCTAAATATTGGCGAGAGACCGATAGCGAACA  4010

Query  830   AGTACCGTGAGGGAAAGATGAAAAGCACTTTGGAAAGAGAGTTAAACAGTACGTGAAATT  889
             ||||||||||||||||||||||||||||||||||||||||||||||||||||||||||||
Sbjct  4011  AGTACCGTGAGGGAAAGATGAAAAGCACTTTGGAAAGAGAGTTAAACAGTACGTGAAATT  4070

Query  890   GTTGAAAGGGAAACGATTGAAGTCAGTCGTGTTCTTTGGATTCAGCTAGTTCTTCTAGTC  949
             |||||||||||||||||||||||||||||||||| ||||| |||||||||||||||||||
Sbjct  4071  GTTGAAAGGGAAACGATTGAAGTCAGTCGTGTTCATTGGACTCAGCTAGTTCTTCTAGTC  4130

Query  950   TACTTCCATTGAACGGGTCAACATCAGTTTTGTCCGGTGGATAAAGATAGTAGGAATGTA  1009
             ||||||| |||||||||||||||||||||||||||||||||||||||||||   ||||||
Sbjct  4131  TACTTCCTTTGAACGGGTCAACATCAGTTTTGTCCGGTGGATAAAGATAGTTTCAATGTA  4190

Query  1010  GCTCCCCCGGGAGTGTTATAGACTATTATTGCATACACTGGGTGAGACTGAGGACTGCAG  1069
             ||| |  ||| ||||||||||  |  |||  ||||||||||  |||||||||||||||||
Sbjct  4191  GCTTCTGCGGAAGTGTTATAGGTTTCTATCACATACACTGGAGGAGACTGAGGACTGCAG  4250

Query  1070  CTCGCCTTTTGGCCGGTCTTCGGACACGTTCGAGCTTAGGATGTTGACATAATGGCTTTA  1129
             ||||||||||||||||  ||||  ||||||||||||||||||||||||||||||||||||
Sbjct  4251  CTCGCCTTTTGGCCGGGGTTCGCCCACGTTCGAGCTTAGGATGTTGACATAATGGCTTTA  4310

Query  1130  AACGACCCGTCTTGAAACACGGACCAAGGAGTCTAACATATCTGCGAGTGTTTGAGTGTC  1189
             |||||||||||||||||||||||||||||||||||||||||||||||||||||| |||||
Sbjct  4311  AACGACCCGTCTTGAAACACGGACCAAGGAGTCTAACATATCTGCGAGTGTTTGGGTGTC  4370

Query  1190  AAACTCGAGCGCGTAATGAAAGTGAACTGGGAGGGATCCGTAAGGAGCACCTTCGACCGA  1249
             |||| ||| ||||||||||||||||||||||||||||||| |||||||||||||||||||
Sbjct  4371  AAACCCGAACGCGTAATGAAAGTGAACTGGGAGGGATCCGCAAGGAGCACCTTCGACCGA  4430

Query  1250  TCCGGATGTTTACTGATGGATTTGAGTAAGAGCATATATGCTGGGACCCGAAAGATGGTG  1309
             |||||| |||| ||||||||||||||||||||||||||||||||||||||||||||||||
Sbjct  4431  TCCGGACGTTTTCTGATGGATTTGAGTAAGAGCATATATGCTGGGACCCGAAAGATGGTG  4490

Query  1310  AACTATGCCTGAATAGGGCGAAGCCAGGGGAAACTCTGGTGGAGGCTCGTAGCGATTCTG  1369
             ||||||||||||||||||||||||||||||||||||||||||||||||||||||||||||
Sbjct  4491  AACTATGCCTGAATAGGGCGAAGCCAGGGGAAACTCTGGTGGAGGCTCGTAGCGATTCTG  4550

Query  1370  ACGTGCAAATCGATCGTCAAATTTGGGTATAGGGGCGAAAGACTAATCGAACCATCTAGT  1429
             ||||||||||||||||||||||||||||||||||||||||||||||||||||||||||||
Sbjct  4551  ACGTGCAAATCGATCGTCAAATTTGGGTATAGGGGCGAAAGACTAATCGAACCATCTAGT  4610

Query  1430  AGCTGGTTCCTGCCGAAGTTTCCCTCAGGATAGCAGAAACTCGCATCAGTTTTATGAGGT  1489
             ||||||||||||||||||||||||||||||||||||||||||||||||||||||||||||
Sbjct  4611  AGCTGGTTCCTGCCGAAGTTTCCCTCAGGATAGCAGAAACTCGCATCAGTTTTATGAGGT  4670

Query  1490  AAAGCGAATGATTAGAGGCCTTGGGGACGAAACGTCCTTAACCTATTCTCAAACTTTAAA  1549
             ||||||||||||||||||||||||||||||||||||||||||||||||||||||||||||
Sbjct  4671  AAAGCGAATGATTAGAGGCCTTGGGGACGAAACGTCCTTAACCTATTCTCAAACTTTAAA  4730

Query  1550  TATGTAAGAAGCACTTGTCACTTAATTGGACGTGTGCATGCGAATGAGAGTTTCTAGTGG  1609
             ||||||||||||||||||||||||||||||||||||||||||||||||||||||||||||
Sbjct  4731  TATGTAAGAAGCACTTGTCACTTAATTGGACGTGTGCATGCGAATGAGAGTTTCTAGTGG  4790

Query  1610  GCCATTTTTGGTAAGCAGAACTGGCGATGCGGGATGAACCGATCGTGAGGTTAAGGTGCC  1669
             ||||||||||||||||||||||||||||||||||||||||||||||||||||||||||||
Sbjct  4791  GCCATTTTTGGTAAGCAGAACTGGCGATGCGGGATGAACCGATCGTGAGGTTAAGGTGCC  4850

Query  1670  GGAATACACGCTCATCAGACCCCACAAAAGGTGTTAGTTCATCTAGACAGCAGGACGGTG  1729
             ||||||||||||||||||||||||||||||||||||||||||||||||||||||||||||
Sbjct  4851  GGAATACACGCTCATCAGACCCCACAAAAGGTGTTAGTTCATCTAGACAGCAGGACGGTG  4910

Query  1730  GCCATGGAAGTCGGAATCCGCTAAGGAGTGTGTAACAACTCACCTGCCGAATGAACTAGC  1789
             ||||||||||||||||||||||||||||||||||||||||||||||||||||||||||||
Sbjct  4911  GCCATGGAAGTCGGAATCCGCTAAGGAGTGTGTAACAACTCACCTGCCGAATGAACTAGC  4970

Query  1790  CCTGAAAATGGATGGCGCTCAAGCGTGTTACCCATACCTCACCGTCAGCGTTTAAGTGAC  1849
             ||||||||||||||||||||||||||||||||||||||||||||||||||||||||||||
Sbjct  4971  CCTGAAAATGGATGGCGCTCAAGCGTGTTACCCATACCTCACCGTCAGCGTTTAAGTGAC  5030

Query  1850  GCGCTGACGAGTAGGCAGGCGTGGAGGTCAGTGAAGAAGCCTTGGCAGTGATGCTGGGTG  1909
             ||||||||||||||||||||||||||||  ||||||||||||||||||||||||||||||
Sbjct  5031  GCGCTGACGAGTAGGCAGGCGTGGAGGTTTGTGAAGAAGCCTTGGCAGTGATGCTGGGTG  5090

Query  1910  AAACGGCCTCTAGTGC  1925
             |||| |||||||||||
Sbjct  5091  AAACAGCCTCTAGTGC  5106


>JAMALR010000011.1 Pascua sp. PH3313A ctg_11, whole genome shotgun sequence
Length=726112

 Score = 3048 bits (1650),  Expect = 0.0
 Identities = 1844/1936 (95%), Gaps = 19/1936 (1%)
 Strand=Plus/Minus

Query  1       CAAGGTTTCCGTAGGTGAACCTGCGGAAGGATCATTAGTGAATTG-C-TCTTTGAGCGTT  58
               ||||||||||||||||||||||||||||||||||||||||| ||| | || ||| || | 
Sbjct  326614  CAAGGTTTCCGTAGGTGAACCTGCGGAAGGATCATTAGTGA-TTGCCATC-TTG-GCTTA  326558

Query  59      AAACTATATCCATCTACACCTGTGAACTGTT-GATTGACT-T--CG-GTCAATTACTTTT  113
               ||||||||||||  |||||||||| |||||| |||||||| |  || ||| | |  ||||
Sbjct  326557  AAACTATATCCACATACACCTGTGCACTGTTCGATTGACTCTCACGAGTC-AGT--TTTT  326501

Query  114     ACAAACATTGTGTAATGAACGTCATGTTATTATAACAAAAATAACTTTCAACAACGGATC  173
               |||||||||||||||||||||||  |||||||||||||||||||||||||||||||||||
Sbjct  326500  ACAAACATTGTGTAATGAACGTCTAGTTATTATAACAAAAATAACTTTCAACAACGGATC  326441

Query  174     TCTTGGCTCTCGCATCGATGAAGAACGCAGCGAAATGCGATAAGTAATGTGAATTGCAGA  233
               ||||||||||||||||||||||||||||||||||||||||||||||||||||||||||||
Sbjct  326440  TCTTGGCTCTCGCATCGATGAAGAACGCAGCGAAATGCGATAAGTAATGTGAATTGCAGA  326381

Query  234     ATTCAGTGAATCATCGAATCTTTGAACGCAACTTGCGCTCTCTGGTATTCCGGAGAGCAT  293
               ||||||||||||||||||||||||||||||||||||||||| |||||||||| |||||||
Sbjct  326380  ATTCAGTGAATCATCGAATCTTTGAACGCAACTTGCGCTCTTTGGTATTCCGAAGAGCAT  326321

Query  294     GCCTGTTTGAGTATCATGAAATCTCAACCATTAGGGTTTCTTAATGGCTTGGATTTGGGC  353
               |||||||||||| |||||||||||||||||||||||||||||||||||||||||||||| 
Sbjct  326320  GCCTGTTTGAGTGTCATGAAATCTCAACCATTAGGGTTTCTTAATGGCTTGGATTTGGGT  326261

Query  354     GCTGCCA-CTTGCCTGGCTCGCCTTAAAAGAGTTAGCGTA-TTAAC-TTGTCGATCTGGC  410
               | ||||| |||| ||||||||||||||||||||||||  |  |||| |||| | ||||| 
Sbjct  326260  GTTGCCAGCTTGTCTGGCTCGCCTTAAAAGAGTTAGCAAACATAACATTGTTG-TCTGGT  326202

Query  411     GTAATAAGTTTCGCTGGTGTAGACTTGAGA-AGTGCGCTTCTAATCGTCTTCGGACAATT  469
               |||||||||||| |||||  |||| || ||  ||  ||||||||||| | | || |||||
Sbjct  326201  GTAATAAGTTTCACTGGT-AAGACGTGTGACTGTAAGCTTCTAATCGCCCTTGGGCAATT  326143

Query  470     CTTGAACTCTGGTCTCAAATCAGGTAGGACTACCCGCTGAACTTAAGCATATCAATAAGC  529
                ||  ||||||| |||||||||||||||||||||||||||||||||||||||||||||||
Sbjct  326142  TTTTGACTCTGGCCTCAAATCAGGTAGGACTACCCGCTGAACTTAAGCATATCAATAAGC  326083

Query  530     GGAGGAAAAGAAACTAACTAGGATTCCCTTAGTAACGGCGAGTGAACCGGGAAAAGCTCA  589
               |||||||||||||||||| |||||||||||||||||||||||||||||||||| ||||||
Sbjct  326082  GGAGGAAAAGAAACTAACAAGGATTCCCTTAGTAACGGCGAGTGAACCGGGAAGAGCTCA  326023

Query  590     AATTTGTAATCTGGCTGTCTTCGATAGTCCGAGTTGTAATCTATAGACGTGTTTTCCGTG  649
               |||||| |||||||| ||||||||| ||||||||||||||||||||| ||||||||||||
Sbjct  326022  AATTTGAAATCTGGCAGTCTTCGATTGTCCGAGTTGTAATCTATAGAAGTGTTTTCCGTG  325963

Query  650     CTGGACCGTATCTAAGTCCCTTGGAACAGGGTATCAAAGAGGGTGACAATCCCGTGCTTG  709
               ||||||||| ||||||||||||||||||||||||||||||||||||||||||||||||||
Sbjct  325962  CTGGACCGTGTCTAAGTCCCTTGGAACAGGGTATCAAAGAGGGTGACAATCCCGTGCTTG  325903

Query  710     ATACGACCACCAGTGCTCTGTGATACACGCTCTACGAGTCGAGTTGTTTGGGAATGCAGC  769
               |||||||||||||||||||||||||||| |||||||||||||||||||||||||||||||
Sbjct  325902  ATACGACCACCAGTGCTCTGTGATACACTCTCTACGAGTCGAGTTGTTTGGGAATGCAGC  325843

Query  770     TCAAAATGGGTGGTAAATTCCATCTAAAGCTAAATATTGGCGAGAGACCGATAGCGAACA  829
               ||||||||||||||||||||||||||||||||||||||||||||||||||||||||||||
Sbjct  325842  TCAAAATGGGTGGTAAATTCCATCTAAAGCTAAATATTGGCGAGAGACCGATAGCGAACA  325783

Query  830     AGTACCGTGAGGGAAAGATGAAAAGCACTTTGGAAAGAGAGTTAAACAGTACGTGAAATT  889
               ||||||||||||||||||||||||||||||||||||||||||||||||||||||||||||
Sbjct  325782  AGTACCGTGAGGGAAAGATGAAAAGCACTTTGGAAAGAGAGTTAAACAGTACGTGAAATT  325723

Query  890     GTTGAAAGGGAAACGATTGAAGTCAGTCGTGTTCTTTGGATTCAGCTAGTTCTTCTAGTC  949
               |||||||||||||||||||||||||||||||||| ||||| |||||||||||||||||||
Sbjct  325722  GTTGAAAGGGAAACGATTGAAGTCAGTCGTGTTCATTGGACTCAGCTAGTTCTTCTAGTC  325663

Query  950     TACTTCCATTGAACGGGTCAACATCAGTTTTGTCCGGTGGATAAAGATAGTAGGAATGTA  1009
               ||||||| |||||||||||||||||||||||||||||||||||||||||||   ||||||
Sbjct  325662  TACTTCCTTTGAACGGGTCAACATCAGTTTTGTCCGGTGGATAAAGATAGTTTCAATGTA  325603

Query  1010    GCTCCCCCGGGAGTGTTATAGACTATTATTGCATACACTGGGTGAGACTGAGGACTGCAG  1069
               ||| |  ||| ||||||||||  |  |||  ||||||||||  |||||||||||||||||
Sbjct  325602  GCTTCTGCGGAAGTGTTATAGGTTTCTATCACATACACTGGAGGAGACTGAGGACTGCAG  325543

Query  1070    CTCGCCTTTTGGCCGGTCTTCGGACACGTTCGAGCTTAGGATGTTGACATAATGGCTTTA  1129
               ||||||||||||||||  ||||  ||||||||||||||||||||||||||||||||||||
Sbjct  325542  CTCGCCTTTTGGCCGGGGTTCGCCCACGTTCGAGCTTAGGATGTTGACATAATGGCTTTA  325483

Query  1130    AACGACCCGTCTTGAAACACGGACCAAGGAGTCTAACATATCTGCGAGTGTTTGAGTGTC  1189
               |||||||||||||||||||||||||||||||||||||||||||||||||||||| |||||
Sbjct  325482  AACGACCCGTCTTGAAACACGGACCAAGGAGTCTAACATATCTGCGAGTGTTTGGGTGTC  325423

Query  1190    AAACTCGAGCGCGTAATGAAAGTGAACTGGGAGGGATCCGTAAGGAGCACCTTCGACCGA  1249
               |||| ||| ||||||||||||||||||||||||||||||| |||||||||||||||||||
Sbjct  325422  AAACCCGAACGCGTAATGAAAGTGAACTGGGAGGGATCCGCAAGGAGCACCTTCGACCGA  325363

Query  1250    TCCGGATGTTTACTGATGGATTTGAGTAAGAGCATATATGCTGGGACCCGAAAGATGGTG  1309
               |||||| |||| ||||||||||||||||||||||||||||||||||||||||||||||||
Sbjct  325362  TCCGGACGTTTTCTGATGGATTTGAGTAAGAGCATATATGCTGGGACCCGAAAGATGGTG  325303

Query  1310    AACTATGCCTGAATAGGGCGAAGCCAGGGGAAACTCTGGTGGAGGCTCGTAGCGATTCTG  1369
               ||||||||||||||||||||||||||||||||||||||||||||||||||||||||||||
Sbjct  325302  AACTATGCCTGAATAGGGCGAAGCCAGGGGAAACTCTGGTGGAGGCTCGTAGCGATTCTG  325243

Query  1370    ACGTGCAAATCGATCGTCAAATTTGGGTATAGGGGCGAAAGACTAATCGAACCATCTAGT  1429
               ||||||||||||||||||||||||||||||||||||||||||||||||||||||||||||
Sbjct  325242  ACGTGCAAATCGATCGTCAAATTTGGGTATAGGGGCGAAAGACTAATCGAACCATCTAGT  325183

Query  1430    AGCTGGTTCCTGCCGAAGTTTCCCTCAGGATAGCAGAAACTCGCATCAGTTTTATGAGGT  1489
               ||||||||||||||||||||||||||||||||||||||||||||||||||||||||||||
Sbjct  325182  AGCTGGTTCCTGCCGAAGTTTCCCTCAGGATAGCAGAAACTCGCATCAGTTTTATGAGGT  325123

Query  1490    AAAGCGAATGATTAGAGGCCTTGGGGACGAAACGTCCTTAACCTATTCTCAAACTTTAAA  1549
               ||||||||||||||||||||||||||||||||||||||||||||||||||||||||||||
Sbjct  325122  AAAGCGAATGATTAGAGGCCTTGGGGACGAAACGTCCTTAACCTATTCTCAAACTTTAAA  325063

Query  1550    TATGTAAGAAGCACTTGTCACTTAATTGGACGTGTGCATGCGAATGAGAGTTTCTAGTGG  1609
               ||||||||||||||||||||||||||||||||||||||||||||||||||||||||||||
Sbjct  325062  TATGTAAGAAGCACTTGTCACTTAATTGGACGTGTGCATGCGAATGAGAGTTTCTAGTGG  325003

Query  1610    GCCATTTTTGGTAAGCAGAACTGGCGATGCGGGATGAACCGATCGTGAGGTTAAGGTGCC  1669
               ||||||||||||||||||||||||||||||||||||||||||||||||||||||||||||
Sbjct  325002  GCCATTTTTGGTAAGCAGAACTGGCGATGCGGGATGAACCGATCGTGAGGTTAAGGTGCC  324943

Query  1670    GGAATACACGCTCATCAGACCCCACAAAAGGTGTTAGTTCATCTAGACAGCAGGACGGTG  1729
               ||||||||||||||||||||||||||||||||||||||||||||||||||||||||||||
Sbjct  324942  GGAATACACGCTCATCAGACCCCACAAAAGGTGTTAGTTCATCTAGACAGCAGGACGGTG  324883

Query  1730    GCCATGGAAGTCGGAATCCGCTAAGGAGTGTGTAACAACTCACCTGCCGAATGAACTAGC  1789
               ||||||||||||||||||||||||||||||||||||||||||||||||||||||||||||
Sbjct  324882  GCCATGGAAGTCGGAATCCGCTAAGGAGTGTGTAACAACTCACCTGCCGAATGAACTAGC  324823

Query  1790    CCTGAAAATGGATGGCGCTCAAGCGTGTTACCCATACCTCACCGTCAGCGTTTAAGTGAC  1849
               ||||||||||||||||||||||||||||||||||||||||||||||||||||||||||||
Sbjct  324822  CCTGAAAATGGATGGCGCTCAAGCGTGTTACCCATACCTCACCGTCAGCGTTTAAGTGAC  324763

Query  1850    GCGCTGACGAGTAGGCAGGCGTGGAGGTCAGTGAAGAAGCCTTGGCAGTGATGCTGGGTG  1909
               ||||||||||||||||||||||||||||  ||||||||||||||||||||||||||||||
Sbjct  324762  GCGCTGACGAGTAGGCAGGCGTGGAGGTTTGTGAAGAAGCCTTGGCAGTGATGCTGGGTG  324703

Query  1910    AAACGGCCTCTAGTGC  1925
               |||| |||||||||||
Sbjct  324702  AAACAGCCTCTAGTGC  324687


>JAMALQ010000137.1 Pascua sp. PH3615 ctg_137, whole genome shotgun sequence
Length=8294

 Score = 3048 bits (1650),  Expect = 0.0
 Identities = 1844/1936 (95%), Gaps = 19/1936 (1%)
 Strand=Plus/Plus

Query  1     CAAGGTTTCCGTAGGTGAACCTGCGGAAGGATCATTAGTGAATTG-C-TCTTTGAGCGTT  58
             ||||||||||||||||||||||||||||||||||||||||| ||| | || ||| || | 
Sbjct  3179  CAAGGTTTCCGTAGGTGAACCTGCGGAAGGATCATTAGTGA-TTGCCATC-TTG-GCTTA  3235

Query  59    AAACTATATCCATCTACACCTGTGAACTGTT-GATTGACT-T--CG-GTCAATTACTTTT  113
             ||||||||||||  |||||||||| |||||| |||||||| |  || ||| | |  ||||
Sbjct  3236  AAACTATATCCACATACACCTGTGCACTGTTCGATTGACTCTCACGAGTC-AGT--TTTT  3292

Query  114   ACAAACATTGTGTAATGAACGTCATGTTATTATAACAAAAATAACTTTCAACAACGGATC  173
             |||||||||||||||||||||||  |||||||||||||||||||||||||||||||||||
Sbjct  3293  ACAAACATTGTGTAATGAACGTCTAGTTATTATAACAAAAATAACTTTCAACAACGGATC  3352

Query  174   TCTTGGCTCTCGCATCGATGAAGAACGCAGCGAAATGCGATAAGTAATGTGAATTGCAGA  233
             ||||||||||||||||||||||||||||||||||||||||||||||||||||||||||||
Sbjct  3353  TCTTGGCTCTCGCATCGATGAAGAACGCAGCGAAATGCGATAAGTAATGTGAATTGCAGA  3412

Query  234   ATTCAGTGAATCATCGAATCTTTGAACGCAACTTGCGCTCTCTGGTATTCCGGAGAGCAT  293
             ||||||||||||||||||||||||||||||||||||||||| |||||||||| |||||||
Sbjct  3413  ATTCAGTGAATCATCGAATCTTTGAACGCAACTTGCGCTCTTTGGTATTCCGAAGAGCAT  3472

Query  294   GCCTGTTTGAGTATCATGAAATCTCAACCATTAGGGTTTCTTAATGGCTTGGATTTGGGC  353
             |||||||||||| |||||||||||||||||||||||||||||||||||||||||||||| 
Sbjct  3473  GCCTGTTTGAGTGTCATGAAATCTCAACCATTAGGGTTTCTTAATGGCTTGGATTTGGGT  3532

Query  354   GCTGCCA-CTTGCCTGGCTCGCCTTAAAAGAGTTAGCGTA-TTAAC-TTGTCGATCTGGC  410
             | ||||| |||| ||||||||||||||||||||||||  |  |||| |||| | ||||| 
Sbjct  3533  GTTGCCAGCTTGTCTGGCTCGCCTTAAAAGAGTTAGCAAACATAACATTGTTG-TCTGGT  3591

Query  411   GTAATAAGTTTCGCTGGTGTAGACTTGAGA-AGTGCGCTTCTAATCGTCTTCGGACAATT  469
             |||||||||||| |||||  |||| || ||  ||  ||||||||||| | | || |||||
Sbjct  3592  GTAATAAGTTTCACTGGT-AAGACGTGTGACTGTAAGCTTCTAATCGCCCTTGGGCAATT  3650

Query  470   CTTGAACTCTGGTCTCAAATCAGGTAGGACTACCCGCTGAACTTAAGCATATCAATAAGC  529
              ||  ||||||| |||||||||||||||||||||||||||||||||||||||||||||||
Sbjct  3651  TTTTGACTCTGGCCTCAAATCAGGTAGGACTACCCGCTGAACTTAAGCATATCAATAAGC  3710

Query  530   GGAGGAAAAGAAACTAACTAGGATTCCCTTAGTAACGGCGAGTGAACCGGGAAAAGCTCA  589
             |||||||||||||||||| |||||||||||||||||||||||||||||||||| ||||||
Sbjct  3711  GGAGGAAAAGAAACTAACAAGGATTCCCTTAGTAACGGCGAGTGAACCGGGAAGAGCTCA  3770

Query  590   AATTTGTAATCTGGCTGTCTTCGATAGTCCGAGTTGTAATCTATAGACGTGTTTTCCGTG  649
             |||||| |||||||| ||||||||| ||||||||||||||||||||| ||||||||||||
Sbjct  3771  AATTTGAAATCTGGCAGTCTTCGATTGTCCGAGTTGTAATCTATAGAAGTGTTTTCCGTG  3830

Query  650   CTGGACCGTATCTAAGTCCCTTGGAACAGGGTATCAAAGAGGGTGACAATCCCGTGCTTG  709
             ||||||||| ||||||||||||||||||||||||||||||||||||||||||||||||||
Sbjct  3831  CTGGACCGTGTCTAAGTCCCTTGGAACAGGGTATCAAAGAGGGTGACAATCCCGTGCTTG  3890

Query  710   ATACGACCACCAGTGCTCTGTGATACACGCTCTACGAGTCGAGTTGTTTGGGAATGCAGC  769
             |||||||||||||||||||||||||||| |||||||||||||||||||||||||||||||
Sbjct  3891  ATACGACCACCAGTGCTCTGTGATACACTCTCTACGAGTCGAGTTGTTTGGGAATGCAGC  3950

Query  770   TCAAAATGGGTGGTAAATTCCATCTAAAGCTAAATATTGGCGAGAGACCGATAGCGAACA  829
             ||||||||||||||||||||||||||||||||||||||||||||||||||||||||||||
Sbjct  3951  TCAAAATGGGTGGTAAATTCCATCTAAAGCTAAATATTGGCGAGAGACCGATAGCGAACA  4010

Query  830   AGTACCGTGAGGGAAAGATGAAAAGCACTTTGGAAAGAGAGTTAAACAGTACGTGAAATT  889
             ||||||||||||||||||||||||||||||||||||||||||||||||||||||||||||
Sbjct  4011  AGTACCGTGAGGGAAAGATGAAAAGCACTTTGGAAAGAGAGTTAAACAGTACGTGAAATT  4070

Query  890   GTTGAAAGGGAAACGATTGAAGTCAGTCGTGTTCTTTGGATTCAGCTAGTTCTTCTAGTC  949
             |||||||||||||||||||||||||||||||||| ||||| |||||||||||||||||||
Sbjct  4071  GTTGAAAGGGAAACGATTGAAGTCAGTCGTGTTCATTGGACTCAGCTAGTTCTTCTAGTC  4130

Query  950   TACTTCCATTGAACGGGTCAACATCAGTTTTGTCCGGTGGATAAAGATAGTAGGAATGTA  1009
             ||||||| |||||||||||||||||||||||||||||||||||||||||||   ||||||
Sbjct  4131  TACTTCCTTTGAACGGGTCAACATCAGTTTTGTCCGGTGGATAAAGATAGTTTCAATGTA  4190

Query  1010  GCTCCCCCGGGAGTGTTATAGACTATTATTGCATACACTGGGTGAGACTGAGGACTGCAG  1069
             ||| |  ||| ||||||||||  |  |||  ||||||||||  |||||||||||||||||
Sbjct  4191  GCTTCTGCGGAAGTGTTATAGGTTTCTATCACATACACTGGAGGAGACTGAGGACTGCAG  4250

Query  1070  CTCGCCTTTTGGCCGGTCTTCGGACACGTTCGAGCTTAGGATGTTGACATAATGGCTTTA  1129
             ||||||||||||||||  ||||  ||||||||||||||||||||||||||||||||||||
Sbjct  4251  CTCGCCTTTTGGCCGGGGTTCGCCCACGTTCGAGCTTAGGATGTTGACATAATGGCTTTA  4310

Query  1130  AACGACCCGTCTTGAAACACGGACCAAGGAGTCTAACATATCTGCGAGTGTTTGAGTGTC  1189
             |||||||||||||||||||||||||||||||||||||||||||||||||||||| |||||
Sbjct  4311  AACGACCCGTCTTGAAACACGGACCAAGGAGTCTAACATATCTGCGAGTGTTTGGGTGTC  4370

Query  1190  AAACTCGAGCGCGTAATGAAAGTGAACTGGGAGGGATCCGTAAGGAGCACCTTCGACCGA  1249
             |||| ||| ||||||||||||||||||||||||||||||| |||||||||||||||||||
Sbjct  4371  AAACCCGAACGCGTAATGAAAGTGAACTGGGAGGGATCCGCAAGGAGCACCTTCGACCGA  4430

Query  1250  TCCGGATGTTTACTGATGGATTTGAGTAAGAGCATATATGCTGGGACCCGAAAGATGGTG  1309
             |||||| |||| ||||||||||||||||||||||||||||||||||||||||||||||||
Sbjct  4431  TCCGGACGTTTTCTGATGGATTTGAGTAAGAGCATATATGCTGGGACCCGAAAGATGGTG  4490

Query  1310  AACTATGCCTGAATAGGGCGAAGCCAGGGGAAACTCTGGTGGAGGCTCGTAGCGATTCTG  1369
             ||||||||||||||||||||||||||||||||||||||||||||||||||||||||||||
Sbjct  4491  AACTATGCCTGAATAGGGCGAAGCCAGGGGAAACTCTGGTGGAGGCTCGTAGCGATTCTG  4550

Query  1370  ACGTGCAAATCGATCGTCAAATTTGGGTATAGGGGCGAAAGACTAATCGAACCATCTAGT  1429
             ||||||||||||||||||||||||||||||||||||||||||||||||||||||||||||
Sbjct  4551  ACGTGCAAATCGATCGTCAAATTTGGGTATAGGGGCGAAAGACTAATCGAACCATCTAGT  4610

Query  1430  AGCTGGTTCCTGCCGAAGTTTCCCTCAGGATAGCAGAAACTCGCATCAGTTTTATGAGGT  1489
             ||||||||||||||||||||||||||||||||||||||||||||||||||||||||||||
Sbjct  4611  AGCTGGTTCCTGCCGAAGTTTCCCTCAGGATAGCAGAAACTCGCATCAGTTTTATGAGGT  4670

Query  1490  AAAGCGAATGATTAGAGGCCTTGGGGACGAAACGTCCTTAACCTATTCTCAAACTTTAAA  1549
             ||||||||||||||||||||||||||||||||||||||||||||||||||||||||||||
Sbjct  4671  AAAGCGAATGATTAGAGGCCTTGGGGACGAAACGTCCTTAACCTATTCTCAAACTTTAAA  4730

Query  1550  TATGTAAGAAGCACTTGTCACTTAATTGGACGTGTGCATGCGAATGAGAGTTTCTAGTGG  1609
             ||||||||||||||||||||||||||||||||||||||||||||||||||||||||||||
Sbjct  4731  TATGTAAGAAGCACTTGTCACTTAATTGGACGTGTGCATGCGAATGAGAGTTTCTAGTGG  4790

Query  1610  GCCATTTTTGGTAAGCAGAACTGGCGATGCGGGATGAACCGATCGTGAGGTTAAGGTGCC  1669
             ||||||||||||||||||||||||||||||||||||||||||||||||||||||||||||
Sbjct  4791  GCCATTTTTGGTAAGCAGAACTGGCGATGCGGGATGAACCGATCGTGAGGTTAAGGTGCC  4850

Query  1670  GGAATACACGCTCATCAGACCCCACAAAAGGTGTTAGTTCATCTAGACAGCAGGACGGTG  1729
             ||||||||||||||||||||||||||||||||||||||||||||||||||||||||||||
Sbjct  4851  GGAATACACGCTCATCAGACCCCACAAAAGGTGTTAGTTCATCTAGACAGCAGGACGGTG  4910

Query  1730  GCCATGGAAGTCGGAATCCGCTAAGGAGTGTGTAACAACTCACCTGCCGAATGAACTAGC  1789
             ||||||||||||||||||||||||||||||||||||||||||||||||||||||||||||
Sbjct  4911  GCCATGGAAGTCGGAATCCGCTAAGGAGTGTGTAACAACTCACCTGCCGAATGAACTAGC  4970

Query  1790  CCTGAAAATGGATGGCGCTCAAGCGTGTTACCCATACCTCACCGTCAGCGTTTAAGTGAC  1849
             ||||||||||||||||||||||||||||||||||||||||||||||||||||||||||||
Sbjct  4971  CCTGAAAATGGATGGCGCTCAAGCGTGTTACCCATACCTCACCGTCAGCGTTTAAGTGAC  5030

Query  1850  GCGCTGACGAGTAGGCAGGCGTGGAGGTCAGTGAAGAAGCCTTGGCAGTGATGCTGGGTG  1909
             ||||||||||||||||||||||||||||  ||||||||||||||||||||||||||||||
Sbjct  5031  GCGCTGACGAGTAGGCAGGCGTGGAGGTTTGTGAAGAAGCCTTGGCAGTGATGCTGGGTG  5090

Query  1910  AAACGGCCTCTAGTGC  1925
             |||| |||||||||||
Sbjct  5091  AAACAGCCTCTAGTGC  5106


>JAMYHR010000054.1 Apiotrichum sp. PL3309B ctg_54, whole genome shotgun sequence
Length=325286

 Score = 3048 bits (1650),  Expect = 0.0
 Identities = 1848/1941 (95%), Gaps = 23/1941 (1%)
 Strand=Plus/Minus

Query  1     CAAGGTTTCCGTAGGTGAACCTGCGGAAGGATCATTAGTGAATTG-C-TCTTTGAGCGTT  58
             ||||||||||||||||||||||||||||||||||||||||| ||| | |  ||| || ||
Sbjct  5397  CAAGGTTTCCGTAGGTGAACCTGCGGAAGGATCATTAGTGA-TTGCCTTAATTG-GC-TT  5341

Query  59    AAACTATATCCATCTACACCTGTGAACTGTT-GATTG-A-CTTCGG--TCAATTACTTTT  113
             ||||||||||||||||||||||||||||||| ||||| | ||||||  || |||  || |
Sbjct  5340  AAACTATATCCATCTACACCTGTGAACTGTTTGATTGAATCTTCGGATTCGATT--TTAT  5283

Query  114   ACAAACATTGTGTAATGAACGTCATGTTATTATAAC--AAAAATAACTTTCAACAACGGA  171
             |||||||||||||||||||||||||  |||||||||  ||||| ||||||||||||||||
Sbjct  5282  ACAAACATTGTGTAATGAACGTCATTATATTATAACAAAAAAAAAACTTTCAACAACGGA  5223

Query  172   TCTCTTGGCTCTCGCATCGATGAAGAACGCAGCGAAATGCGATAAGTAATGTGAATTGCA  231
             ||||||||||||||||||||||||||||||||||||||||||||||||||||||||||||
Sbjct  5222  TCTCTTGGCTCTCGCATCGATGAAGAACGCAGCGAAATGCGATAAGTAATGTGAATTGCA  5163

Query  232   GAATTCAGTGAATCATCGAATCTTTGAACGCAACTTGCGCTCTCTGGTATTCCGGAGAGC  291
             ||||||||||||||||||||||||||||||||||||||||||||||||||||||||||||
Sbjct  5162  GAATTCAGTGAATCATCGAATCTTTGAACGCAACTTGCGCTCTCTGGTATTCCGGAGAGC  5103

Query  292   ATGCCTGTTTGAGTATCATGAAATCTCAACCATTAGGGTTTCTTAATGGCTTGGATTTGG  351
             |||||||||||||| |||||||||||||||||||||||||||||||||||||||||||||
Sbjct  5102  ATGCCTGTTTGAGTGTCATGAAATCTCAACCATTAGGGTTTCTTAATGGCTTGGATTTGG  5043

Query  352   -GCGCTGCCACT-TGCCTGGCTCGCCTTAAAAGAGTTAGCGTATT-AAC--TTGTCGATC  406
              |   ||||| | || |||||||  |||||||||||||||   || |||  ||| | |||
Sbjct  5042  AGGTTTGCCAGTCTGACTGGCTCCTCTTAAAAGAGTTAGCAAGTTGAACTATTG-CTATC  4984

Query  407   TGGCGTAATAAGTTTCGCTGGTGTAGACTTGAGAAGTGCGCTTCTAATCGTCTTCGGACA  466
             |||||||||||||||||||||  | |  ||| |||| | |||||||||||||||||||||
Sbjct  4983  TGGCGTAATAAGTTTCGCTGGAATGGTATTGTGAAGCGTGCTTCTAATCGTCTTCGGACA  4924

Query  467   ATTCTTGAACTCTGGTCTCAAATCAGGTAGGACTACCCGCTGAACTTAAGCATATCAATA  526
             ||| ||  ||||||| ||||||||||||||||||||||||||||||||||||||||||||
Sbjct  4923  ATTTTTTGACTCTGGCCTCAAATCAGGTAGGACTACCCGCTGAACTTAAGCATATCAATA  4864

Query  527   AGCGGAGGAAAAGAAACTAACTAGGATTCCCTTAGTAACGGCGAGTGAACCGGGAAAAGC  586
             ||||||||||||||||||||| ||||||||| ||||||||||||||||||||||||||||
Sbjct  4863  AGCGGAGGAAAAGAAACTAACAAGGATTCCCCTAGTAACGGCGAGTGAACCGGGAAAAGC  4804

Query  587   TCAAATTTGTAATCTGGCTGTCTTCGATAGTCCGAGTTGTAATCTATAGACGTGTTTTCC  646
             ||||||||| |||||||||||||||||||||||||||||||||||||||| | |||||||
Sbjct  4803  TCAAATTTGAAATCTGGCTGTCTTCGATAGTCCGAGTTGTAATCTATAGAAGCGTTTTCC  4744

Query  647   GTGCTGGACCGTATCTAAGTCCCTTGGAACAGGGTATCAAAGAGGGTGACAATCCCGTGC  706
             |||||| || || |||||||||||||||||||||||||||||||||||| |||||||| |
Sbjct  4743  GTGCTGAACTGTGTCTAAGTCCCTTGGAACAGGGTATCAAAGAGGGTGATAATCCCGTAC  4684

Query  707   TTGATACGACCACCAGTGCTCTGTGATACACGCTCTACGAGTCGAGTTGTTTGGGAATGC  766
             |||| || || | ||||||||||||||||   ||||||||||||||||||||||||||||
Sbjct  4683  TTGACACAACAATCAGTGCTCTGTGATACGTTCTCTACGAGTCGAGTTGTTTGGGAATGC  4624

Query  767   AGCTCAAAATGGGTGGTAAATTCCATCTAAAGCTAAATATTGGCGAGAGACCGATAGCGA  826
             ||||||||||||||||||||||||||||||||||||||||||||||||||||||||||||
Sbjct  4623  AGCTCAAAATGGGTGGTAAATTCCATCTAAAGCTAAATATTGGCGAGAGACCGATAGCGA  4564

Query  827   ACAAGTACCGTGAGGGAAAGATGAAAAGCACTTTGGAAAGAGAGTTAAACAGTACGTGAA  886
             ||||||||||||||||||||||||||||||||||||||||||||||||||||||||||||
Sbjct  4563  ACAAGTACCGTGAGGGAAAGATGAAAAGCACTTTGGAAAGAGAGTTAAACAGTACGTGAA  4504

Query  887   ATTGTTGAAAGGGAAACGATTGAAGTCAGTCGTGTTCTTTGGATTCAGCTAGTTCTTCTA  946
             ||||||||||||||||||||||||||||||||||||| ||||||||||||||||||||||
Sbjct  4503  ATTGTTGAAAGGGAAACGATTGAAGTCAGTCGTGTTCATTGGATTCAGCTAGTTCTTCTA  4444

Query  947   GTCTACTTCCATTGAACGGGTCAACATCAGTTTTGTCCGGTGGATAAAG-ATAGTAGGAA  1005
             |||||||||| |||||||||||||||||||||||||||||||||||||| ||  ||||||
Sbjct  4443  GTCTACTTCCTTTGAACGGGTCAACATCAGTTTTGTCCGGTGGATAAAGGAT-TTAGGAA  4385

Query  1006  TGTAGCTCCCCCGGGAGTGTTATAGACTATTATTGCATACACTGGGTGAGACTGAGGACT  1065
             |||| ||||| |||||||||||||| |||   |  |||||||||||||||||||||||||
Sbjct  4384  TGTAACTCCCTCGGGAGTGTTATAGCCTAGGTTCACATACACTGGGTGAGACTGAGGACT  4325

Query  1066  GCAGCTCGCCTTTTGGCCGGTCTTCGGACACGTTCGAGCTTAGGATGTTGACATAATGGC  1125
             ||||||||||||||||||||  ||||  ||||||||||||||||||||||||||||||||
Sbjct  4324  GCAGCTCGCCTTTTGGCCGGGGTTCGCCCACGTTCGAGCTTAGGATGTTGACATAATGGC  4265

Query  1126  TTTAAACGACCCGTCTTGAAACACGGACCAAGGAGTCTAACATATCTGCGAGTGTTTGAG  1185
             ||||||||||||||||||||||||||||||||||||||||||||||||||||||||||||
Sbjct  4264  TTTAAACGACCCGTCTTGAAACACGGACCAAGGAGTCTAACATATCTGCGAGTGTTTGAG  4205

Query  1186  TGTCAAACTCGAGCGCGTAATGAAAGTGAAC-TGGGAGGGATCCGTAAGGAGCACCTTCG  1244
             ||||||||||||||||||||||||||||||| | |||||||| || ||| ||||||||||
Sbjct  4204  TGTCAAACTCGAGCGCGTAATGAAAGTGAACGTAGGAGGGATGCGCAAGCAGCACCTTCG  4145

Query  1245  ACCGATCCGGATGTTTACTGATGGATTTGAGTAAGAGCATATATGCTGGGACCCGAAAGA  1304
             ||||||||||||||||||||||||||||||||||||||||||||||||||||||||||||
Sbjct  4144  ACCGATCCGGATGTTTACTGATGGATTTGAGTAAGAGCATATATGCTGGGACCCGAAAGA  4085

Query  1305  TGGTGAACTATGCCTGAATAGGGCGAAGCCAGGGGAAACTCTGGTGGAGGCTCGTAGCGA  1364
             ||||||||||||||||||||||||||||||||||||||||||||||||||||||||||||
Sbjct  4084  TGGTGAACTATGCCTGAATAGGGCGAAGCCAGGGGAAACTCTGGTGGAGGCTCGTAGCGA  4025

Query  1365  TTCTGACGTGCAAATCGATCGTCAAATTTGGGTATAGGGGCGAAAGACTAATCGAACCAT  1424
             ||||||||||||||||||||||||||||||||||||||||||||||||||||||||||||
Sbjct  4024  TTCTGACGTGCAAATCGATCGTCAAATTTGGGTATAGGGGCGAAAGACTAATCGAACCAT  3965

Query  1425  CTAGTAGCTGGTTCCTGCCGAAGTTTCCCTCAGGATAGCAGAAACTCGCATCAGTTTTAT  1484
             ||||||||||||||||||||||||||||||||||||||||||||||||||||||||||||
Sbjct  3964  CTAGTAGCTGGTTCCTGCCGAAGTTTCCCTCAGGATAGCAGAAACTCGCATCAGTTTTAT  3905

Query  1485  GAGGTAAAGCGAATGATTAGAGGCCTTGGGGACGAAACGTCCTTAACCTATTCTCAAACT  1544
             ||||||||||||||||||||||||||||||||||||||||||||||||||||||||||||
Sbjct  3904  GAGGTAAAGCGAATGATTAGAGGCCTTGGGGACGAAACGTCCTTAACCTATTCTCAAACT  3845

Query  1545  TTAAATATGTAAGAAGCACTTGTCACTTAATTGGACGTGTGCATGCGAATGAGAGTTTCT  1604
             ||||||||||||||||||||||||||||||||||||||||||||||||||||||||||||
Sbjct  3844  TTAAATATGTAAGAAGCACTTGTCACTTAATTGGACGTGTGCATGCGAATGAGAGTTTCT  3785

Query  1605  AGTGGGCCATTTTTGGTAAGCAGAACTGGCGATGCGGGATGAACCGATCGTGAGGTTAAG  1664
             ||||||||||||||||||||||||||||||||||||||||||||||||||||||||||||
Sbjct  3784  AGTGGGCCATTTTTGGTAAGCAGAACTGGCGATGCGGGATGAACCGATCGTGAGGTTAAG  3725

Query  1665  GTGCCGGAATACACGCTCATCAGACCCCACAAAAGGTGTTAGTTCATCTAGACAGCAGGA  1724
             ||||||||||||||||||||||||||||||||||||||||||||||||||||||||||||
Sbjct  3724  GTGCCGGAATACACGCTCATCAGACCCCACAAAAGGTGTTAGTTCATCTAGACAGCAGGA  3665

Query  1725  CGGTGGCCATGGAAGTCGGAATCCGCTAAGGAGTGTGTAACAACTCACCTGCCGAATGAA  1784
             ||||||||||||||||||||||||||||||||||||||||||||||||||||||||||||
Sbjct  3664  CGGTGGCCATGGAAGTCGGAATCCGCTAAGGAGTGTGTAACAACTCACCTGCCGAATGAA  3605

Query  1785  CTAGCCCTGAAAATGGATGGCGCTCAAGCGTGTTACCCATACCTCACCGTCAGCGTTTAA  1844
             ||||||||||||||||||||||||||||||||||||||||||||||||||||||||||||
Sbjct  3604  CTAGCCCTGAAAATGGATGGCGCTCAAGCGTGTTACCCATACCTCACCGTCAGCGTTTAA  3545

Query  1845  GTGACGCGCTGACGAGTAGGCAGGCGTGGAGGTCAGTGAAGAAGCCTTGGCAGTGATGCT  1904
             |||||||||||||||||||||||||||||||||  |||||||||||||||||||||||||
Sbjct  3544  GTGACGCGCTGACGAGTAGGCAGGCGTGGAGGTTTGTGAAGAAGCCTTGGCAGTGATGCT  3485

Query  1905  GGGTGAAACGGCCTCTAGTGC  1925
             ||||||||| |||||||||||
Sbjct  3484  GGGTGAAACAGCCTCTAGTGC  3464


>JAMFRE010000187.1 Pascua sp. PL2904B ctg_187, whole genome shotgun sequence
Length=8117

 Score = 3048 bits (1650),  Expect = 0.0
 Identities = 1844/1936 (95%), Gaps = 19/1936 (1%)
 Strand=Plus/Minus

Query  1     CAAGGTTTCCGTAGGTGAACCTGCGGAAGGATCATTAGTGAATTG-C-TCTTTGAGCGTT  58
             ||||||||||||||||||||||||||||||||||||||||| ||| | || ||| || | 
Sbjct  4457  CAAGGTTTCCGTAGGTGAACCTGCGGAAGGATCATTAGTGA-TTGCCATC-TTG-GCTTA  4401

Query  59    AAACTATATCCATCTACACCTGTGAACTGTT-GATTGACT-T--CG-GTCAATTACTTTT  113
             ||||||||||||  |||||||||| |||||| |||||||| |  || ||| | |  ||||
Sbjct  4400  AAACTATATCCACATACACCTGTGCACTGTTCGATTGACTCTCACGAGTC-AGT--TTTT  4344

Query  114   ACAAACATTGTGTAATGAACGTCATGTTATTATAACAAAAATAACTTTCAACAACGGATC  173
             |||||||||||||||||||||||  |||||||||||||||||||||||||||||||||||
Sbjct  4343  ACAAACATTGTGTAATGAACGTCTAGTTATTATAACAAAAATAACTTTCAACAACGGATC  4284

Query  174   TCTTGGCTCTCGCATCGATGAAGAACGCAGCGAAATGCGATAAGTAATGTGAATTGCAGA  233
             ||||||||||||||||||||||||||||||||||||||||||||||||||||||||||||
Sbjct  4283  TCTTGGCTCTCGCATCGATGAAGAACGCAGCGAAATGCGATAAGTAATGTGAATTGCAGA  4224

Query  234   ATTCAGTGAATCATCGAATCTTTGAACGCAACTTGCGCTCTCTGGTATTCCGGAGAGCAT  293
             ||||||||||||||||||||||||||||||||||||||||| |||||||||| |||||||
Sbjct  4223  ATTCAGTGAATCATCGAATCTTTGAACGCAACTTGCGCTCTTTGGTATTCCGAAGAGCAT  4164

Query  294   GCCTGTTTGAGTATCATGAAATCTCAACCATTAGGGTTTCTTAATGGCTTGGATTTGGGC  353
             |||||||||||| |||||||||||||||||||||||||||||||||||||||||||||| 
Sbjct  4163  GCCTGTTTGAGTGTCATGAAATCTCAACCATTAGGGTTTCTTAATGGCTTGGATTTGGGT  4104

Query  354   GCTGCCA-CTTGCCTGGCTCGCCTTAAAAGAGTTAGCGTA-TTAAC-TTGTCGATCTGGC  410
             | ||||| |||| ||||||||||||||||||||||||  |  |||| |||| | ||||| 
Sbjct  4103  GTTGCCAGCTTGTCTGGCTCGCCTTAAAAGAGTTAGCAAACATAACATTGTTG-TCTGGT  4045

Query  411   GTAATAAGTTTCGCTGGTGTAGACTTGAGA-AGTGCGCTTCTAATCGTCTTCGGACAATT  469
             |||||||||||| |||||  |||| || ||  ||  ||||||||||| | | || |||||
Sbjct  4044  GTAATAAGTTTCACTGGT-AAGACGTGTGACTGTAAGCTTCTAATCGCCCTTGGGCAATT  3986

Query  470   CTTGAACTCTGGTCTCAAATCAGGTAGGACTACCCGCTGAACTTAAGCATATCAATAAGC  529
              ||  ||||||| |||||||||||||||||||||||||||||||||||||||||||||||
Sbjct  3985  TTTTGACTCTGGCCTCAAATCAGGTAGGACTACCCGCTGAACTTAAGCATATCAATAAGC  3926

Query  530   GGAGGAAAAGAAACTAACTAGGATTCCCTTAGTAACGGCGAGTGAACCGGGAAAAGCTCA  589
             |||||||||||||||||| |||||||||||||||||||||||||||||||||| ||||||
Sbjct  3925  GGAGGAAAAGAAACTAACAAGGATTCCCTTAGTAACGGCGAGTGAACCGGGAAGAGCTCA  3866

Query  590   AATTTGTAATCTGGCTGTCTTCGATAGTCCGAGTTGTAATCTATAGACGTGTTTTCCGTG  649
             |||||| |||||||| ||||||||| ||||||||||||||||||||| ||||||||||||
Sbjct  3865  AATTTGAAATCTGGCAGTCTTCGATTGTCCGAGTTGTAATCTATAGAAGTGTTTTCCGTG  3806

Query  650   CTGGACCGTATCTAAGTCCCTTGGAACAGGGTATCAAAGAGGGTGACAATCCCGTGCTTG  709
             ||||||||| ||||||||||||||||||||||||||||||||||||||||||||||||||
Sbjct  3805  CTGGACCGTGTCTAAGTCCCTTGGAACAGGGTATCAAAGAGGGTGACAATCCCGTGCTTG  3746

Query  710   ATACGACCACCAGTGCTCTGTGATACACGCTCTACGAGTCGAGTTGTTTGGGAATGCAGC  769
             |||||||||||||||||||||||||||| |||||||||||||||||||||||||||||||
Sbjct  3745  ATACGACCACCAGTGCTCTGTGATACACTCTCTACGAGTCGAGTTGTTTGGGAATGCAGC  3686

Query  770   TCAAAATGGGTGGTAAATTCCATCTAAAGCTAAATATTGGCGAGAGACCGATAGCGAACA  829
             ||||||||||||||||||||||||||||||||||||||||||||||||||||||||||||
Sbjct  3685  TCAAAATGGGTGGTAAATTCCATCTAAAGCTAAATATTGGCGAGAGACCGATAGCGAACA  3626

Query  830   AGTACCGTGAGGGAAAGATGAAAAGCACTTTGGAAAGAGAGTTAAACAGTACGTGAAATT  889
             ||||||||||||||||||||||||||||||||||||||||||||||||||||||||||||
Sbjct  3625  AGTACCGTGAGGGAAAGATGAAAAGCACTTTGGAAAGAGAGTTAAACAGTACGTGAAATT  3566

Query  890   GTTGAAAGGGAAACGATTGAAGTCAGTCGTGTTCTTTGGATTCAGCTAGTTCTTCTAGTC  949
             |||||||||||||||||||||||||||||||||| ||||| |||||||||||||||||||
Sbjct  3565  GTTGAAAGGGAAACGATTGAAGTCAGTCGTGTTCATTGGACTCAGCTAGTTCTTCTAGTC  3506

Query  950   TACTTCCATTGAACGGGTCAACATCAGTTTTGTCCGGTGGATAAAGATAGTAGGAATGTA  1009
             ||||||| |||||||||||||||||||||||||||||||||||||||||||   ||||||
Sbjct  3505  TACTTCCTTTGAACGGGTCAACATCAGTTTTGTCCGGTGGATAAAGATAGTTTCAATGTA  3446

Query  1010  GCTCCCCCGGGAGTGTTATAGACTATTATTGCATACACTGGGTGAGACTGAGGACTGCAG  1069
             ||| |  ||| ||||||||||  |  |||  ||||||||||  |||||||||||||||||
Sbjct  3445  GCTTCTGCGGAAGTGTTATAGGTTTCTATCACATACACTGGAGGAGACTGAGGACTGCAG  3386

Query  1070  CTCGCCTTTTGGCCGGTCTTCGGACACGTTCGAGCTTAGGATGTTGACATAATGGCTTTA  1129
             ||||||||||||||||  ||||  ||||||||||||||||||||||||||||||||||||
Sbjct  3385  CTCGCCTTTTGGCCGGGGTTCGCCCACGTTCGAGCTTAGGATGTTGACATAATGGCTTTA  3326

Query  1130  AACGACCCGTCTTGAAACACGGACCAAGGAGTCTAACATATCTGCGAGTGTTTGAGTGTC  1189
             |||||||||||||||||||||||||||||||||||||||||||||||||||||| |||||
Sbjct  3325  AACGACCCGTCTTGAAACACGGACCAAGGAGTCTAACATATCTGCGAGTGTTTGGGTGTC  3266

Query  1190  AAACTCGAGCGCGTAATGAAAGTGAACTGGGAGGGATCCGTAAGGAGCACCTTCGACCGA  1249
             |||| ||| ||||||||||||||||||||||||||||||| |||||||||||||||||||
Sbjct  3265  AAACCCGAACGCGTAATGAAAGTGAACTGGGAGGGATCCGCAAGGAGCACCTTCGACCGA  3206

Query  1250  TCCGGATGTTTACTGATGGATTTGAGTAAGAGCATATATGCTGGGACCCGAAAGATGGTG  1309
             |||||| |||| ||||||||||||||||||||||||||||||||||||||||||||||||
Sbjct  3205  TCCGGACGTTTTCTGATGGATTTGAGTAAGAGCATATATGCTGGGACCCGAAAGATGGTG  3146

Query  1310  AACTATGCCTGAATAGGGCGAAGCCAGGGGAAACTCTGGTGGAGGCTCGTAGCGATTCTG  1369
             ||||||||||||||||||||||||||||||||||||||||||||||||||||||||||||
Sbjct  3145  AACTATGCCTGAATAGGGCGAAGCCAGGGGAAACTCTGGTGGAGGCTCGTAGCGATTCTG  3086

Query  1370  ACGTGCAAATCGATCGTCAAATTTGGGTATAGGGGCGAAAGACTAATCGAACCATCTAGT  1429
             ||||||||||||||||||||||||||||||||||||||||||||||||||||||||||||
Sbjct  3085  ACGTGCAAATCGATCGTCAAATTTGGGTATAGGGGCGAAAGACTAATCGAACCATCTAGT  3026

Query  1430  AGCTGGTTCCTGCCGAAGTTTCCCTCAGGATAGCAGAAACTCGCATCAGTTTTATGAGGT  1489
             ||||||||||||||||||||||||||||||||||||||||||||||||||||||||||||
Sbjct  3025  AGCTGGTTCCTGCCGAAGTTTCCCTCAGGATAGCAGAAACTCGCATCAGTTTTATGAGGT  2966

Query  1490  AAAGCGAATGATTAGAGGCCTTGGGGACGAAACGTCCTTAACCTATTCTCAAACTTTAAA  1549
             ||||||||||||||||||||||||||||||||||||||||||||||||||||||||||||
Sbjct  2965  AAAGCGAATGATTAGAGGCCTTGGGGACGAAACGTCCTTAACCTATTCTCAAACTTTAAA  2906

Query  1550  TATGTAAGAAGCACTTGTCACTTAATTGGACGTGTGCATGCGAATGAGAGTTTCTAGTGG  1609
             ||||||||||||||||||||||||||||||||||||||||||||||||||||||||||||
Sbjct  2905  TATGTAAGAAGCACTTGTCACTTAATTGGACGTGTGCATGCGAATGAGAGTTTCTAGTGG  2846

Query  1610  GCCATTTTTGGTAAGCAGAACTGGCGATGCGGGATGAACCGATCGTGAGGTTAAGGTGCC  1669
             ||||||||||||||||||||||||||||||||||||||||||||||||||||||||||||
Sbjct  2845  GCCATTTTTGGTAAGCAGAACTGGCGATGCGGGATGAACCGATCGTGAGGTTAAGGTGCC  2786

Query  1670  GGAATACACGCTCATCAGACCCCACAAAAGGTGTTAGTTCATCTAGACAGCAGGACGGTG  1729
             ||||||||||||||||||||||||||||||||||||||||||||||||||||||||||||
Sbjct  2785  GGAATACACGCTCATCAGACCCCACAAAAGGTGTTAGTTCATCTAGACAGCAGGACGGTG  2726

Query  1730  GCCATGGAAGTCGGAATCCGCTAAGGAGTGTGTAACAACTCACCTGCCGAATGAACTAGC  1789
             ||||||||||||||||||||||||||||||||||||||||||||||||||||||||||||
Sbjct  2725  GCCATGGAAGTCGGAATCCGCTAAGGAGTGTGTAACAACTCACCTGCCGAATGAACTAGC  2666

Query  1790  CCTGAAAATGGATGGCGCTCAAGCGTGTTACCCATACCTCACCGTCAGCGTTTAAGTGAC  1849
             ||||||||||||||||||||||||||||||||||||||||||||||||||||||||||||
Sbjct  2665  CCTGAAAATGGATGGCGCTCAAGCGTGTTACCCATACCTCACCGTCAGCGTTTAAGTGAC  2606

Query  1850  GCGCTGACGAGTAGGCAGGCGTGGAGGTCAGTGAAGAAGCCTTGGCAGTGATGCTGGGTG  1909
             ||||||||||||||||||||||||||||  ||||||||||||||||||||||||||||||
Sbjct  2605  GCGCTGACGAGTAGGCAGGCGTGGAGGTTTGTGAAGAAGCCTTGGCAGTGATGCTGGGTG  2546

Query  1910  AAACGGCCTCTAGTGC  1925
             |||| |||||||||||
Sbjct  2545  AAACAGCCTCTAGTGC  2530


>JAMYHO010000241.1 Apiotrichum sp. PL3306B ctg_241, whole genome shotgun sequence
Length=3330

 Score = 3048 bits (1650),  Expect = 0.0
 Identities = 1848/1941 (95%), Gaps = 23/1941 (1%)
 Strand=Plus/Plus

Query  1     CAAGGTTTCCGTAGGTGAACCTGCGGAAGGATCATTAGTGAATTG-C-TCTTTGAGCGTT  58
             ||||||||||||||||||||||||||||||||||||||||| ||| | |  ||| || ||
Sbjct  924   CAAGGTTTCCGTAGGTGAACCTGCGGAAGGATCATTAGTGA-TTGCCTTAATTG-GC-TT  980

Query  59    AAACTATATCCATCTACACCTGTGAACTGTT-GATTG-A-CTTCGG--TCAATTACTTTT  113
             ||||||||||||||||||||||||||||||| ||||| | ||||||  || |||  || |
Sbjct  981   AAACTATATCCATCTACACCTGTGAACTGTTTGATTGAATCTTCGGATTCGATT--TTAT  1038

Query  114   ACAAACATTGTGTAATGAACGTCATGTTATTATAAC--AAAAATAACTTTCAACAACGGA  171
             |||||||||||||||||||||||||  |||||||||  ||||| ||||||||||||||||
Sbjct  1039  ACAAACATTGTGTAATGAACGTCATTATATTATAACAAAAAAAAAACTTTCAACAACGGA  1098

Query  172   TCTCTTGGCTCTCGCATCGATGAAGAACGCAGCGAAATGCGATAAGTAATGTGAATTGCA  231
             ||||||||||||||||||||||||||||||||||||||||||||||||||||||||||||
Sbjct  1099  TCTCTTGGCTCTCGCATCGATGAAGAACGCAGCGAAATGCGATAAGTAATGTGAATTGCA  1158

Query  232   GAATTCAGTGAATCATCGAATCTTTGAACGCAACTTGCGCTCTCTGGTATTCCGGAGAGC  291
             ||||||||||||||||||||||||||||||||||||||||||||||||||||||||||||
Sbjct  1159  GAATTCAGTGAATCATCGAATCTTTGAACGCAACTTGCGCTCTCTGGTATTCCGGAGAGC  1218

Query  292   ATGCCTGTTTGAGTATCATGAAATCTCAACCATTAGGGTTTCTTAATGGCTTGGATTTGG  351
             |||||||||||||| |||||||||||||||||||||||||||||||||||||||||||||
Sbjct  1219  ATGCCTGTTTGAGTGTCATGAAATCTCAACCATTAGGGTTTCTTAATGGCTTGGATTTGG  1278

Query  352   GCG-CTGCCACT-TGCCTGGCTCGCCTTAAAAGAGTTAGCGTATT-AAC--TTGTCGATC  406
               |  ||||| | || |||||||  |||||||||||||||   || |||  ||| | |||
Sbjct  1279  AGGTTTGCCAGTCTGACTGGCTCCTCTTAAAAGAGTTAGCAAGTTGAACTATTG-CTATC  1337

Query  407   TGGCGTAATAAGTTTCGCTGGTGTAGACTTGAGAAGTGCGCTTCTAATCGTCTTCGGACA  466
             |||||||||||||||||||||  | |  ||| |||| | |||||||||||||||||||||
Sbjct  1338  TGGCGTAATAAGTTTCGCTGGAATGGTATTGTGAAGCGTGCTTCTAATCGTCTTCGGACA  1397

Query  467   ATTCTTGAACTCTGGTCTCAAATCAGGTAGGACTACCCGCTGAACTTAAGCATATCAATA  526
             ||| ||  ||||||| ||||||||||||||||||||||||||||||||||||||||||||
Sbjct  1398  ATTTTTTGACTCTGGCCTCAAATCAGGTAGGACTACCCGCTGAACTTAAGCATATCAATA  1457

Query  527   AGCGGAGGAAAAGAAACTAACTAGGATTCCCTTAGTAACGGCGAGTGAACCGGGAAAAGC  586
             ||||||||||||||||||||| ||||||||| ||||||||||||||||||||||||||||
Sbjct  1458  AGCGGAGGAAAAGAAACTAACAAGGATTCCCCTAGTAACGGCGAGTGAACCGGGAAAAGC  1517

Query  587   TCAAATTTGTAATCTGGCTGTCTTCGATAGTCCGAGTTGTAATCTATAGACGTGTTTTCC  646
             ||||||||| |||||||||||||||||||||||||||||||||||||||| | |||||||
Sbjct  1518  TCAAATTTGAAATCTGGCTGTCTTCGATAGTCCGAGTTGTAATCTATAGAAGCGTTTTCC  1577

Query  647   GTGCTGGACCGTATCTAAGTCCCTTGGAACAGGGTATCAAAGAGGGTGACAATCCCGTGC  706
             |||||| || || |||||||||||||||||||||||||||||||||||| |||||||| |
Sbjct  1578  GTGCTGAACTGTGTCTAAGTCCCTTGGAACAGGGTATCAAAGAGGGTGATAATCCCGTAC  1637

Query  707   TTGATACGACCACCAGTGCTCTGTGATACACGCTCTACGAGTCGAGTTGTTTGGGAATGC  766
             |||| || || | ||||||||||||||||   ||||||||||||||||||||||||||||
Sbjct  1638  TTGACACAACAATCAGTGCTCTGTGATACGTTCTCTACGAGTCGAGTTGTTTGGGAATGC  1697

Query  767   AGCTCAAAATGGGTGGTAAATTCCATCTAAAGCTAAATATTGGCGAGAGACCGATAGCGA  826
             ||||||||||||||||||||||||||||||||||||||||||||||||||||||||||||
Sbjct  1698  AGCTCAAAATGGGTGGTAAATTCCATCTAAAGCTAAATATTGGCGAGAGACCGATAGCGA  1757

Query  827   ACAAGTACCGTGAGGGAAAGATGAAAAGCACTTTGGAAAGAGAGTTAAACAGTACGTGAA  886
             ||||||||||||||||||||||||||||||||||||||||||||||||||||||||||||
Sbjct  1758  ACAAGTACCGTGAGGGAAAGATGAAAAGCACTTTGGAAAGAGAGTTAAACAGTACGTGAA  1817

Query  887   ATTGTTGAAAGGGAAACGATTGAAGTCAGTCGTGTTCTTTGGATTCAGCTAGTTCTTCTA  946
             ||||||||||||||||||||||||||||||||||||| ||||||||||||||||||||||
Sbjct  1818  ATTGTTGAAAGGGAAACGATTGAAGTCAGTCGTGTTCATTGGATTCAGCTAGTTCTTCTA  1877

Query  947   GTCTACTTCCATTGAACGGGTCAACATCAGTTTTGTCCGGTGGATAAAG-ATAGTAGGAA  1005
             |||||||||| |||||||||||||||||||||||||||||||||||||| ||  ||||||
Sbjct  1878  GTCTACTTCCTTTGAACGGGTCAACATCAGTTTTGTCCGGTGGATAAAGGAT-TTAGGAA  1936

Query  1006  TGTAGCTCCCCCGGGAGTGTTATAGACTATTATTGCATACACTGGGTGAGACTGAGGACT  1065
             |||| ||||| |||||||||||||| |||   |  |||||||||||||||||||||||||
Sbjct  1937  TGTAACTCCCTCGGGAGTGTTATAGCCTAGGTTCACATACACTGGGTGAGACTGAGGACT  1996

Query  1066  GCAGCTCGCCTTTTGGCCGGTCTTCGGACACGTTCGAGCTTAGGATGTTGACATAATGGC  1125
             ||||||||||||||||||||  ||||  ||||||||||||||||||||||||||||||||
Sbjct  1997  GCAGCTCGCCTTTTGGCCGGGGTTCGCCCACGTTCGAGCTTAGGATGTTGACATAATGGC  2056

Query  1126  TTTAAACGACCCGTCTTGAAACACGGACCAAGGAGTCTAACATATCTGCGAGTGTTTGAG  1185
             ||||||||||||||||||||||||||||||||||||||||||||||||||||||||||||
Sbjct  2057  TTTAAACGACCCGTCTTGAAACACGGACCAAGGAGTCTAACATATCTGCGAGTGTTTGAG  2116

Query  1186  TGTCAAACTCGAGCGCGTAATGAAAGTGAAC-TGGGAGGGATCCGTAAGGAGCACCTTCG  1244
             ||||||||||||||||||||||||||||||| | |||||||| || ||| ||||||||||
Sbjct  2117  TGTCAAACTCGAGCGCGTAATGAAAGTGAACGTAGGAGGGATGCGCAAGCAGCACCTTCG  2176

Query  1245  ACCGATCCGGATGTTTACTGATGGATTTGAGTAAGAGCATATATGCTGGGACCCGAAAGA  1304
             ||||||||||||||||||||||||||||||||||||||||||||||||||||||||||||
Sbjct  2177  ACCGATCCGGATGTTTACTGATGGATTTGAGTAAGAGCATATATGCTGGGACCCGAAAGA  2236

Query  1305  TGGTGAACTATGCCTGAATAGGGCGAAGCCAGGGGAAACTCTGGTGGAGGCTCGTAGCGA  1364
             ||||||||||||||||||||||||||||||||||||||||||||||||||||||||||||
Sbjct  2237  TGGTGAACTATGCCTGAATAGGGCGAAGCCAGGGGAAACTCTGGTGGAGGCTCGTAGCGA  2296

Query  1365  TTCTGACGTGCAAATCGATCGTCAAATTTGGGTATAGGGGCGAAAGACTAATCGAACCAT  1424
             ||||||||||||||||||||||||||||||||||||||||||||||||||||||||||||
Sbjct  2297  TTCTGACGTGCAAATCGATCGTCAAATTTGGGTATAGGGGCGAAAGACTAATCGAACCAT  2356

Query  1425  CTAGTAGCTGGTTCCTGCCGAAGTTTCCCTCAGGATAGCAGAAACTCGCATCAGTTTTAT  1484
             ||||||||||||||||||||||||||||||||||||||||||||||||||||||||||||
Sbjct  2357  CTAGTAGCTGGTTCCTGCCGAAGTTTCCCTCAGGATAGCAGAAACTCGCATCAGTTTTAT  2416

Query  1485  GAGGTAAAGCGAATGATTAGAGGCCTTGGGGACGAAACGTCCTTAACCTATTCTCAAACT  1544
             ||||||||||||||||||||||||||||||||||||||||||||||||||||||||||||
Sbjct  2417  GAGGTAAAGCGAATGATTAGAGGCCTTGGGGACGAAACGTCCTTAACCTATTCTCAAACT  2476

Query  1545  TTAAATATGTAAGAAGCACTTGTCACTTAATTGGACGTGTGCATGCGAATGAGAGTTTCT  1604
             ||||||||||||||||||||||||||||||||||||||||||||||||||||||||||||
Sbjct  2477  TTAAATATGTAAGAAGCACTTGTCACTTAATTGGACGTGTGCATGCGAATGAGAGTTTCT  2536

Query  1605  AGTGGGCCATTTTTGGTAAGCAGAACTGGCGATGCGGGATGAACCGATCGTGAGGTTAAG  1664
             ||||||||||||||||||||||||||||||||||||||||||||||||||||||||||||
Sbjct  2537  AGTGGGCCATTTTTGGTAAGCAGAACTGGCGATGCGGGATGAACCGATCGTGAGGTTAAG  2596

Query  1665  GTGCCGGAATACACGCTCATCAGACCCCACAAAAGGTGTTAGTTCATCTAGACAGCAGGA  1724
             ||||||||||||||||||||||||||||||||||||||||||||||||||||||||||||
Sbjct  2597  GTGCCGGAATACACGCTCATCAGACCCCACAAAAGGTGTTAGTTCATCTAGACAGCAGGA  2656

Query  1725  CGGTGGCCATGGAAGTCGGAATCCGCTAAGGAGTGTGTAACAACTCACCTGCCGAATGAA  1784
             ||||||||||||||||||||||||||||||||||||||||||||||||||||||||||||
Sbjct  2657  CGGTGGCCATGGAAGTCGGAATCCGCTAAGGAGTGTGTAACAACTCACCTGCCGAATGAA  2716

Query  1785  CTAGCCCTGAAAATGGATGGCGCTCAAGCGTGTTACCCATACCTCACCGTCAGCGTTTAA  1844
             ||||||||||||||||||||||||||||||||||||||||||||||||||||||||||||
Sbjct  2717  CTAGCCCTGAAAATGGATGGCGCTCAAGCGTGTTACCCATACCTCACCGTCAGCGTTTAA  2776

Query  1845  GTGACGCGCTGACGAGTAGGCAGGCGTGGAGGTCAGTGAAGAAGCCTTGGCAGTGATGCT  1904
             |||||||||||||||||||||||||||||||||  |||||||||||||||||||||||||
Sbjct  2777  GTGACGCGCTGACGAGTAGGCAGGCGTGGAGGTTTGTGAAGAAGCCTTGGCAGTGATGCT  2836

Query  1905  GGGTGAAACGGCCTCTAGTGC  1925
             ||||||||| |||||||||||
Sbjct  2837  GGGTGAAACAGCCTCTAGTGC  2857


>JALJEG010000101.1 Apiotrichum siamense strain L8in5 NODE_101_length_8090_cov_1427.730504, 
whole genome shotgun sequence
Length=8090

 Score = 2992 bits (1620),  Expect = 0.0
 Identities = 1837/1940 (95%), Gaps = 21/1940 (1%)
 Strand=Plus/Plus

Query  1     CAAGGTTTCCGTAGGTGAACCTGCGGAAGGATCATTAGTGAATTG-C-TCTTTGAGCGTT  58
             ||||||||||||||||||||||||||||||||||||||||| ||| | || ||| || ||
Sbjct  2981  CAAGGTTTCCGTAGGTGAACCTGCGGAAGGATCATTAGTGA-TTGCCTTCATTG-GC-TT  3037

Query  59    A-AACTATATCCATCTACACCTGTGAACTGTT-GATTGACTTCGGTCA-A-TTACTTTTA  114
             | |||||||||||||||||||||||||| ||| || ||| | || |   | ||| |||||
Sbjct  3038  ATAACTATATCCATCTACACCTGTGAACCGTTTGACTGAATCCGTTAGGATTTAGTTTTA  3097

Query  115   CAAACATTGTGTAATGAACGTCATGTTATTATAACA-AAAATAACTTTCAACAACGGATC  173
             ||||||||||||||||||||||||   || |||||| |||| ||||||||||||||||||
Sbjct  3098  CAAACATTGTGTAATGAACGTCATTAGATCATAACAGAAAAAAACTTTCAACAACGGATC  3157

Query  174   TCTTGGCTCTCGCATCGATGAAGAACGCAGCGAAATGCGATAAGTAATGTGAATTGCAGA  233
             ||||||||||||||||||||||||||||||||||||||||||||||||||||||||||||
Sbjct  3158  TCTTGGCTCTCGCATCGATGAAGAACGCAGCGAAATGCGATAAGTAATGTGAATTGCAGA  3217

Query  234   ATTCAGTGAATCATCGAATCTTTGAACGCAACTTGCGCTCTCTGGTATTCCGGAGAGCAT  293
             ||||||||||||||||||||||||||||||||||||||||||||||||||||||||||||
Sbjct  3218  ATTCAGTGAATCATCGAATCTTTGAACGCAACTTGCGCTCTCTGGTATTCCGGAGAGCAT  3277

Query  294   GCCTGTTTGAGTATCATGAAATCTCAACCATTAGGGTTTCTTAATGGCTTGGATTTGGGC  353
             |||||||||||| |||||||||||||||||||||||||||||||||||||||||||||  
Sbjct  3278  GCCTGTTTGAGTGTCATGAAATCTCAACCATTAGGGTTTCTTAATGGCTTGGATTTGGAG  3337

Query  354   GCTGCCACT-TGCCTGGCTCGCCTTAAAAGAGTTAGC--GTATTAAC--TTGTCGATCTG  408
             | ||||| | || |||||||  |||||| ||||||||  || || ||  ||| | |||  
Sbjct  3338  GTTGCCAGTCTGACTGGCTCCTCTTAAAGGAGTTAGCAAGT-TTGACTATTG-CTATCGA  3395

Query  409   GCGTAATAAGTTTCGCTGGTGTAGACTTGAGAAGTGCGCTTCTAATCGTCTTCGGACAAT  468
             |||||||||||||||||   ||||  ||| |||| | |||||||||||||||||||||||
Sbjct  3396  GCGTAATAAGTTTCGCT-CAGTAGTATTGTGAAGCGTGCTTCTAATCGTCTTCGGACAAT  3454

Query  469   T-C-TTGAACTCTGGTCTCAAATCAGGTAGGACTACCCGCTGAACTTAAGCATATCAATA  526
             | | ||  ||||||| ||||||||||||||||||||||||||||||||||||||||||||
Sbjct  3455  TACTTTTGACTCTGGCCTCAAATCAGGTAGGACTACCCGCTGAACTTAAGCATATCAATA  3514

Query  527   AGCGGAGGAAAAGAAACTAACTAGGATTCCCTTAGTAACGGCGAGTGAACCGGGAAAAGC  586
             ||||||||||||||||||||| |||||||||||||||||||||||||||| ||||| |||
Sbjct  3515  AGCGGAGGAAAAGAAACTAACAAGGATTCCCTTAGTAACGGCGAGTGAACTGGGAAGAGC  3574

Query  587   TCAAATTTGTAATCTGGCTGTCTTCGATAGTCCGAGTTGTAATCTATAGACGTGTTTTCC  646
             ||||||||| |||||||||||||||||||||||||||||||||||||||| | |||||||
Sbjct  3575  TCAAATTTGAAATCTGGCTGTCTTCGATAGTCCGAGTTGTAATCTATAGAAGCGTTTTCC  3634

Query  647   GTGCTGGACCGTATCTAAGTCCCTTGGAACAGGGTATCAAAGAGGGTGACAATCCCGTGC  706
             |||||| || || ||||||||||||||||||||||||||||||||||||||||||||| |
Sbjct  3635  GTGCTGAACTGTGTCTAAGTCCCTTGGAACAGGGTATCAAAGAGGGTGACAATCCCGTAC  3694

Query  707   TTGATACGACCACCAGTGCTCTGTGATACACGCTCTACGAGTCGAGTTGTTTGGGAATGC  766
             |||| || | || ||||||||||||||||   ||||||||||||||||||||||||||||
Sbjct  3695  TTGACACAATCATCAGTGCTCTGTGATACGTTCTCTACGAGTCGAGTTGTTTGGGAATGC  3754

Query  767   AGCTCAAAATGGGTGGTAAATTCCATCTAAAGCTAAATATTGGCGAGAGACCGATAGCGA  826
             ||||||||||||||||||||||||||||||||||||||||||||||||||||||||||||
Sbjct  3755  AGCTCAAAATGGGTGGTAAATTCCATCTAAAGCTAAATATTGGCGAGAGACCGATAGCGA  3814

Query  827   ACAAGTACCGTGAGGGAAAGATGAAAAGCACTTTGGAAAGAGAGTTAAACAGTACGTGAA  886
             ||||||||||||||||||||||||||||||||||||||||||||||||||||||||||||
Sbjct  3815  ACAAGTACCGTGAGGGAAAGATGAAAAGCACTTTGGAAAGAGAGTTAAACAGTACGTGAA  3874

Query  887   ATTGTTGAAAGGGAAACGATTGAAGTCAGTCGTGTTCTTTGGATTCAGCTAGTTCTTCTA  946
             ||||||||||||||||||||||||||||||||||||| ||||||||||||||||||||||
Sbjct  3875  ATTGTTGAAAGGGAAACGATTGAAGTCAGTCGTGTTCATTGGATTCAGCTAGTTCTTCTA  3934

Query  947   GTCTACTTCCATTGAACGGGTCAACATCAGTTTTGTCCGGTGGATAAAGATAGTAGGAAT  1006
             |||||||||| |||||||||||||||||||||||||||||||||||||| || |||||||
Sbjct  3935  GTCTACTTCCTTTGAACGGGTCAACATCAGTTTTGTCCGGTGGATAAAGGTATTAGGAAT  3994

Query  1007  GTAGCTCCCCCGGGAGTGTTATAGACTATTATTGCATACACTGGGTGAGACTGAGGACTG  1066
             || ||| |  ||| |||||||||| ||  |||  ||||||||||| ||||||||||||||
Sbjct  3995  GTGGCTTCTTCGGAAGTGTTATAGCCTGGTATCACATACACTGGGGGAGACTGAGGACTG  4054

Query  1067  CAGCTCGCCTTTTGGCCGGTCTTCGGACACGTTCGAGCTTAGGATGTTGACATAATGGCT  1126
             |||||||||||||||||||  ||||  |||||||||||||||||||||||||||||||||
Sbjct  4055  CAGCTCGCCTTTTGGCCGGGGTTCGCCCACGTTCGAGCTTAGGATGTTGACATAATGGCT  4114

Query  1127  TTAAACGACCCGTCTTGAAACACGGACCAAGGAGTCTAACATATCTGCGAGTGTTTGAGT  1186
             ||||||||||||||||||||||||||||||||||||||||||||||||||||||||||||
Sbjct  4115  TTAAACGACCCGTCTTGAAACACGGACCAAGGAGTCTAACATATCTGCGAGTGTTTGAGT  4174

Query  1187  GTCAAACTCGAGCGCGTAATGAAAGTGAAC-TGGGAGGGATCCGTAAGGAGCACCTTCGA  1245
             |||||||||||||||||||||||||||||| | |||||||| || ||| |||||||||||
Sbjct  4175  GTCAAACTCGAGCGCGTAATGAAAGTGAACGTAGGAGGGATGCGCAAGCAGCACCTTCGA  4234

Query  1246  CCGATCCGGATGTTTACTGATGGATTTGAGTAAGAGCATATATGCTGGGACCCGAAAGAT  1305
             ||||||||||||||||||||||||||||||||||||||||||||||||||||||||||||
Sbjct  4235  CCGATCCGGATGTTTACTGATGGATTTGAGTAAGAGCATATATGCTGGGACCCGAAAGAT  4294

Query  1306  GGTGAACTATGCCTGAATAGGGCGAAGCCAGGGGAAACTCTGGTGGAGGCTCGTAGCGAT  1365
             ||||||||||||||||||||||||||||||||||||||||||||||||||||||||||||
Sbjct  4295  GGTGAACTATGCCTGAATAGGGCGAAGCCAGGGGAAACTCTGGTGGAGGCTCGTAGCGAT  4354

Query  1366  TCTGACGTGCAAATCGATCGTCAAATTTGGGTATAGGGGCGAAAGACTAATCGAACCATC  1425
             ||||||||||||||||||||||||||||||||||||||||||||||||||||||||||||
Sbjct  4355  TCTGACGTGCAAATCGATCGTCAAATTTGGGTATAGGGGCGAAAGACTAATCGAACCATC  4414

Query  1426  TAGTAGCTGGTTCCTGCCGAAGTTTCCCTCAGGATAGCAGAAACTCGCATCAGTTTTATG  1485
             ||||||||||||||||||||||||||||||||||||||||||||||||||||||||||||
Sbjct  4415  TAGTAGCTGGTTCCTGCCGAAGTTTCCCTCAGGATAGCAGAAACTCGCATCAGTTTTATG  4474

Query  1486  AGGTAAAGCGAATGATTAGAGGCCTTGGGGACGAAACGTCCTTAACCTATTCTCAAACTT  1545
             ||||||||||||||||||||||||||||||||||||||||||||||||||||||||||||
Sbjct  4475  AGGTAAAGCGAATGATTAGAGGCCTTGGGGACGAAACGTCCTTAACCTATTCTCAAACTT  4534

Query  1546  TAAATATGTAAGAAGCACTTGTCACTTAATTGGACGTGTGCATGCGAATGAGAGTTTCTA  1605
             ||||||||||||||||||||||||||||||||||||||||||||||||||||||||||||
Sbjct  4535  TAAATATGTAAGAAGCACTTGTCACTTAATTGGACGTGTGCATGCGAATGAGAGTTTCTA  4594

Query  1606  GTGGGCCATTTTTGGTAAGCAGAACTGGCGATGCGGGATGAACCGATCGTGAGGTTAAGG  1665
             ||||||||||||||||||||||||||||||||||||||||||||||||||||||||||||
Sbjct  4595  GTGGGCCATTTTTGGTAAGCAGAACTGGCGATGCGGGATGAACCGATCGTGAGGTTAAGG  4654

Query  1666  TGCCGGAATACACGCTCATCAGACCCCACAAAAGGTGTTAGTTCATCTAGACAGCAGGAC  1725
             ||||||||||||||||||||||||||||||||||||||||||||||||||||||||||||
Sbjct  4655  TGCCGGAATACACGCTCATCAGACCCCACAAAAGGTGTTAGTTCATCTAGACAGCAGGAC  4714

Query  1726  GGTGGCCATGGAAGTCGGAATCCGCTAAGGAGTGTGTAACAACTCACCTGCCGAATGAAC  1785
             ||||||||||||||||||||||||||||||||||||||||||||||||||||||||||||
Sbjct  4715  GGTGGCCATGGAAGTCGGAATCCGCTAAGGAGTGTGTAACAACTCACCTGCCGAATGAAC  4774

Query  1786  TAGCCCTGAAAATGGATGGCGCTCAAGCGTGTTACCCATACCTCACCGTCAGCGTTTAAG  1845
             ||||||||||||||||||||||||||||||||||||||||||||||||||||||||||||
Sbjct  4775  TAGCCCTGAAAATGGATGGCGCTCAAGCGTGTTACCCATACCTCACCGTCAGCGTTTAAG  4834

Query  1846  TGACGCGCTGACGAGTAGGCAGGCGTGGAGGTCAGTGAAGAAGCCTTGGCAGTGATGCTG  1905
             |||||||||||||||||||||||||||||| |  ||||||||||||||||||||||||||
Sbjct  4835  TGACGCGCTGACGAGTAGGCAGGCGTGGAGATTTGTGAAGAAGCCTTGGCAGTGATGCTG  4894

Query  1906  GGTGAAACGGCCTCTAGTGC  1925
             |||||||| | |||||||||
Sbjct  4895  GGTGAAACAGTCTCTAGTGC  4914


>PQXP01000239.1 Apiotrichum akiyoshidainum strain HP2023 Contig964, whole genome 
shotgun sequence
Length=41726

 Score = 2948 bits (1596),  Expect = 0.0
 Identities = 1828/1938 (94%), Gaps = 23/1938 (1%)
 Strand=Plus/Plus

Query  1     CAAGGTTTCCGTAGGTGAACCTGCGGAAGGATCATTAGTGAATTG-C-TCTTTGAGCGTT  58
             ||||||||||||||||||||||||||||||||||||||||| ||| | || ||| || ||
Sbjct  4354  CAAGGTTTCCGTAGGTGAACCTGCGGAAGGATCATTAGTGA-TTGCCATC-TTG-GC-TT  4409

Query  59    AAACTATATCCATCTACACCTGTGAACTGTT-GATTGACTTCGGTC-AATT-ACTTTTAC  115
             ||||||||||||||||||||||||||| ||| ||||||  ||  ||  ||| | ||||||
Sbjct  4410  AAACTATATCCATCTACACCTGTGAACCGTTTGATTGA-ATC--TCTGATTCAATTTTAC  4466

Query  116   AAACATTGTGTAATGAACGTCATGTTATTATAAC-AAAAATAACTTTCAACAACGGATCT  174
             |||||||||||||||||||||||   || ||||| ||||| |||||| ||||||||||||
Sbjct  4467  AAACATTGTGTAATGAACGTCATTAGATCATAACTAAAAAAAACTTTTAACAACGGATCT  4526

Query  175   CTTGGCTCTCGCATCGATGAAGAACGCAGCGAAATGCGATAAGTAATGTGAATTGCAGAA  234
             ||||||||||||||||||||||||||||||||||||||||||||||||||||||||||||
Sbjct  4527  CTTGGCTCTCGCATCGATGAAGAACGCAGCGAAATGCGATAAGTAATGTGAATTGCAGAA  4586

Query  235   TTCAGTGAATCATCGAATCTTTGAACGCAACTTGCGCTCTCTGGTATTCCGGAGAGCATG  294
             ||||||||||||||||||||||||||||||||||||||||||||||||||||||||||||
Sbjct  4587  TTCAGTGAATCATCGAATCTTTGAACGCAACTTGCGCTCTCTGGTATTCCGGAGAGCATG  4646

Query  295   CCTGTTTGAGTATCATGAAATCTCAACCATTAGGGTTTCTTAATGGCTTGGATTTGGGCG  354
             ||||||||||| |||||||||||||||||||||||||||||||||||||||||||||  |
Sbjct  4647  CCTGTTTGAGTGTCATGAAATCTCAACCATTAGGGTTTCTTAATGGCTTGGATTTGGAGG  4706

Query  355   CTGCCACT-TGCCTGGCTCGCCTTAAAAGAGTTAGCG-TATTAAC--TTGTCGATCTGGC  410
              ||||| | ||  ||||||  || |||||||||||||   |||||  ||| | |||||||
Sbjct  4707  TTGCCATTCTGAATGGCTCCTCTCAAAAGAGTTAGCGAGTTTAACTATTG-CTATCTGGC  4765

Query  411   GTAATAAGTTTCGCTGGTGTAGACTTGAGAAGTGCGCTTCTAATCGTCTTCGGACAATT-  469
             |||||||||||||||||  | |  ||| |||| |||||||||||||||||||||||||| 
Sbjct  4766  GTAATAAGTTTCGCTGGAATGGTATTGTGAAGCGCGCTTCTAATCGTCTTCGGACAATTA  4825

Query  470   CTTGAACTCTGGTCTCAAATCAGGTAGGACTACCCGCTGAACTTAAGCATATCAATAAGC  529
             |||  ||||||| |||||||||||||||||||||||||||||||||||||||||||||||
Sbjct  4826  CTTTGACTCTGGCCTCAAATCAGGTAGGACTACCCGCTGAACTTAAGCATATCAATAAGC  4885

Query  530   GGAGGAAAAGAAACTAACTAGGATTCCCTTAGTAACGGCGAGTGAACCGGGAAAAGCTCA  589
             |||||||||||||||||| |||||||||||||||||||||||||||||||||||||||||
Sbjct  4886  GGAGGAAAAGAAACTAACAAGGATTCCCTTAGTAACGGCGAGTGAACCGGGAAAAGCTCA  4945

Query  590   AATTTGTAATCTGGCTGTCTTCGATAGTCCGAGTTGTAATCTATAGACGTGTTTTCCGTG  649
             |||||| |||||||||||||||||||||||||||||||||||||||| | ||||||||||
Sbjct  4946  AATTTGAAATCTGGCTGTCTTCGATAGTCCGAGTTGTAATCTATAGAAGCGTTTTCCGTG  5005

Query  650   CTGGACCGTATCTAAGTCCCTTGGAACAGGGTATCAAAGAGGGTGACAATCCCGTGCTTG  709
             ||| || || | |||||  ||||||||||  |||||||||||||||||||||||| ||| 
Sbjct  5006  CTGAACTGTGTATAAGTGTCTTGGAACAGACTATCAAAGAGGGTGACAATCCCGTACTTT  5065

Query  710   ATACGACCACCAGTGCTCTGTGATACACGCTCTACGAGTCGAGTTGTTTGGGAATGCAGC  769
             | || | || ||||||||||||||||   |||||||||||||||||||||||||||||||
Sbjct  5066  ACACAATCATCAGTGCTCTGTGATACGTTCTCTACGAGTCGAGTTGTTTGGGAATGCAGC  5125

Query  770   TCAAAATGGGTGGTAAATTCCATCTAAAGCTAAATATTGGCGAGAGACCGATAGCGAACA  829
             ||||||||||||||||||||||||||||||||||||||||||||||||||||||||||||
Sbjct  5126  TCAAAATGGGTGGTAAATTCCATCTAAAGCTAAATATTGGCGAGAGACCGATAGCGAACA  5185

Query  830   AGTACCGTGAGGGAAAGATGAAAAGCACTTTGGAAAGAGAGTTAAACAGTACGTGAAATT  889
             ||||||||||||||||||||||||||||||||||||||||||||||||||||||||||||
Sbjct  5186  AGTACCGTGAGGGAAAGATGAAAAGCACTTTGGAAAGAGAGTTAAACAGTACGTGAAATT  5245

Query  890   GTTGAAAGGGAAACGATTGAAGTCAGTCGTGTTCTTTGGATTCAGCTAGTTCTTCTAGTC  949
             ||| |||||||||||||||||||||||||||||  |||||||||||  | |||||  || 
Sbjct  5246  GTTAAAAGGGAAACGATTGAAGTCAGTCGTGTTTATTGGATTCAGC-CGGTCTTC-GGTG  5303

Query  950   TACTTCCATTGAACGGGTCAACATCAGTTTTGTCCGGTGGATAAAGATAGTAGGAATGTA  1009
             ||||||| || |||||||||||||||||||||||||||||||||||  ||||||||||| 
Sbjct  5304  TACTTCCTTTAAACGGGTCAACATCAGTTTTGTCCGGTGGATAAAGGCAGTAGGAATGTG  5363

Query  1010  GCTCCCCCGGGAGTGTTATAGACTATTATTGCATACACTGGGTGAGACTGAGGACTGCAG  1069
             |||||| |||||||||||||| ||||| |  ||||||||||  |||||||||||||||||
Sbjct  5364  GCTCCCTCGGGAGTGTTATAGCCTATTGTCACATACACTGGAGGAGACTGAGGACTGCAG  5423

Query  1070  CTCGCC-TTTTGGCCGGTCTTCGGACACGTTCGAGCTTAGGATGTTGACATAATGGCTTT  1128
             |||||| ||||||||||  ||||  |||||||||||||||||||||||||||||||||||
Sbjct  5424  CTCGCCTTTTTGGCCGGGGTTCGCCCACGTTCGAGCTTAGGATGTTGACATAATGGCTTT  5483

Query  1129  AAACGACCCGTCTTGAAACACGGACCAAGGAGTCTAACATATCTGCGAGTGTTTGAGTGT  1188
             ||||||||||||||||||||||||||||||||||||||||||||||||||||||||||||
Sbjct  5484  AAACGACCCGTCTTGAAACACGGACCAAGGAGTCTAACATATCTGCGAGTGTTTGAGTGT  5543

Query  1189  CAAACTCGAGCGCGTAATGAAAGTGAAC-TGGGAGGGATCCGTAAGGAGCACCTTCGACC  1247
             |||||||||||||||||||||||||||| | |||||||| || ||| |||||||||||||
Sbjct  5544  CAAACTCGAGCGCGTAATGAAAGTGAACGTAGGAGGGATGCGCAAGCAGCACCTTCGACC  5603

Query  1248  GATCCGGATGTTTACTGATGGATTTGAGTAAGAGCATATATGCTGGGACCCGAAAGATGG  1307
             ||||||||||||||||||||||||||||||||||||||||||||||||||||||||||||
Sbjct  5604  GATCCGGATGTTTACTGATGGATTTGAGTAAGAGCATATATGCTGGGACCCGAAAGATGG  5663

Query  1308  TGAACTATGCCTGAATAGGGCGAAGCCAGGGGAAACTCTGGTGGAGGCTCGTAGCGATTC  1367
             ||||||||||||||||||||||||||||||||||||||||||||||||||||||||||||
Sbjct  5664  TGAACTATGCCTGAATAGGGCGAAGCCAGGGGAAACTCTGGTGGAGGCTCGTAGCGATTC  5723

Query  1368  TGACGTGCAAATCGATCGTCAAATTTGGGTATAGGGGCGAAAGACTAATCGAACCATCTA  1427
             ||||||||||||||||||||||||||||||||||||||||||||||||||||||||||||
Sbjct  5724  TGACGTGCAAATCGATCGTCAAATTTGGGTATAGGGGCGAAAGACTAATCGAACCATCTA  5783

Query  1428  GTAGCTGGTTCCTGCCGAAGTTTCCCTCAGGATAGCAGAAACTCGCATCAGTTTTATGAG  1487
             ||||||||||||||||||||||||||||||||||||||||||||||||||||||||||||
Sbjct  5784  GTAGCTGGTTCCTGCCGAAGTTTCCCTCAGGATAGCAGAAACTCGCATCAGTTTTATGAG  5843

Query  1488  GTAAAGCGAATGATTAGAGGCCTTGGGGACGAAACGTCCTTAACCTATTCTCAAACTTTA  1547
             ||||||||||||||||||||||||||||||||||||||||||||||||||||||||||||
Sbjct  5844  GTAAAGCGAATGATTAGAGGCCTTGGGGACGAAACGTCCTTAACCTATTCTCAAACTTTA  5903

Query  1548  AATATGTAAGAAGCACTTGTCACTTAATTGGACGTGTGCATGCGAATGAGAGTTTCTAGT  1607
             |||||||||||||||||||||||||||||||||| |||||||||||||||||||||||||
Sbjct  5904  AATATGTAAGAAGCACTTGTCACTTAATTGGACGAGTGCATGCGAATGAGAGTTTCTAGT  5963

Query  1608  GGGCCATTTTTGGTAAGCAGAACTGGCGATGCGGGATGAACCGATCGTGAGGTTAAGGTG  1667
             ||||||||||||||||||||||||||||||||||||||||||||||||||||||||||||
Sbjct  5964  GGGCCATTTTTGGTAAGCAGAACTGGCGATGCGGGATGAACCGATCGTGAGGTTAAGGTG  6023

Query  1668  CCGGAATACACGCTCATCAGACCCCACAAAAGGTGTTAGTTCATCTAGACAGCAGGACGG  1727
             ||||||||||||||||||||||||||||||||||||||||||||||||||||||||||||
Sbjct  6024  CCGGAATACACGCTCATCAGACCCCACAAAAGGTGTTAGTTCATCTAGACAGCAGGACGG  6083

Query  1728  TGGCCATGGAAGTCGGAATCCGCTAAGGAGTGTGTAACAACTCACCTGCCGAATGAACTA  1787
             ||||||||||||||||||||||||||||||||||||||||||||||||||||||||||||
Sbjct  6084  TGGCCATGGAAGTCGGAATCCGCTAAGGAGTGTGTAACAACTCACCTGCCGAATGAACTA  6143

Query  1788  GCCCTGAAAATGGATGGCGCTCAAGCGTGTTACCCATACCTCACCGTCAGCGTTTAAGTG  1847
             ||||||||||||||||||||||||||||||||||||||||||||||||||||||||||||
Sbjct  6144  GCCCTGAAAATGGATGGCGCTCAAGCGTGTTACCCATACCTCACCGTCAGCGTTTAAGTG  6203

Query  1848  ACGCGCTGACGAGTAGGCAGGCGTGGAGGTCAGTGAAGAAGCCTTGGCAGTGATGCTGGG  1907
             |||||||||||||||||||||||||||| |  ||||||||||||||||||||||||||||
Sbjct  6204  ACGCGCTGACGAGTAGGCAGGCGTGGAGATTTGTGAAGAAGCCTTGGCAGTGATGCTGGG  6263

Query  1908  TGAAACGGCCTCTAGTGC  1925
             |||||| | |||||||||
Sbjct  6264  TGAAACAGTCTCTAGTGC  6281


>PQXP01001050.1 Apiotrichum akiyoshidainum strain HP2023 Contig1226_3, whole 
genome shotgun sequence
Length=9261

 Score = 2946 bits (1595),  Expect = 0.0
 Identities = 1827/1937 (94%), Gaps = 23/1937 (1%)
 Strand=Plus/Plus

Query  1     CAAGGTTTCCGTAGGTGAACCTGCGGAAGGATCATTAGTGAATTG-C-TCTTTGAGCGTT  58
             ||||||||||||||||||||||||||||||||||||||||| ||| | || ||| || ||
Sbjct  5644  CAAGGTTTCCGTAGGTGAACCTGCGGAAGGATCATTAGTGA-TTGCCATC-TTG-GC-TT  5699

Query  59    AAACTATATCCATCTACACCTGTGAACTGTT-GATTGACTTCGGTC-AATT-ACTTTTAC  115
             ||||||||||||||||||||||||||| ||| ||||||  ||  ||  ||| | ||||||
Sbjct  5700  AAACTATATCCATCTACACCTGTGAACCGTTTGATTGA-ATC--TCTGATTCAATTTTAC  5756

Query  116   AAACATTGTGTAATGAACGTCATGTTATTATAAC-AAAAATAACTTTCAACAACGGATCT  174
             |||||||||||||||||||||||   || ||||| ||||| |||||| ||||||||||||
Sbjct  5757  AAACATTGTGTAATGAACGTCATTAGATCATAACTAAAAAAAACTTTTAACAACGGATCT  5816

Query  175   CTTGGCTCTCGCATCGATGAAGAACGCAGCGAAATGCGATAAGTAATGTGAATTGCAGAA  234
             ||||||||||||||||||||||||||||||||||||||||||||||||||||||||||||
Sbjct  5817  CTTGGCTCTCGCATCGATGAAGAACGCAGCGAAATGCGATAAGTAATGTGAATTGCAGAA  5876

Query  235   TTCAGTGAATCATCGAATCTTTGAACGCAACTTGCGCTCTCTGGTATTCCGGAGAGCATG  294
             ||||||||||||||||||||||||||||||||||||||||||||||||||||||||||||
Sbjct  5877  TTCAGTGAATCATCGAATCTTTGAACGCAACTTGCGCTCTCTGGTATTCCGGAGAGCATG  5936

Query  295   CCTGTTTGAGTATCATGAAATCTCAACCATTAGGGTTTCTTAATGGCTTGGATTTGGGCG  354
             ||||||||||| |||||||||||||||||||||||||||||||||||||||||||||  |
Sbjct  5937  CCTGTTTGAGTGTCATGAAATCTCAACCATTAGGGTTTCTTAATGGCTTGGATTTGGAGG  5996

Query  355   CTGCCACT-TGCCTGGCTCGCCTTAAAAGAGTTAGCG-TATTAAC--TTGTCGATCTGGC  410
              ||||| | ||  ||||||  || |||||||||||||   |||||  ||| | |||||||
Sbjct  5997  TTGCCATTCTGAATGGCTCCTCTCAAAAGAGTTAGCGAGTTTAACTATTG-CTATCTGGC  6055

Query  411   GTAATAAGTTTCGCTGGTGTAGACTTGAGAAGTGCGCTTCTAATCGTCTTCGGACAATT-  469
             |||||||||||||||||  | |  ||| |||| |||||||||||||||||||||||||| 
Sbjct  6056  GTAATAAGTTTCGCTGGAATGGTATTGTGAAGCGCGCTTCTAATCGTCTTCGGACAATTA  6115

Query  470   CTTGAACTCTGGTCTCAAATCAGGTAGGACTACCCGCTGAACTTAAGCATATCAATAAGC  529
             |||  ||||||| |||||||||||||||||||||||||||||||||||||||||||||||
Sbjct  6116  CTTTGACTCTGGCCTCAAATCAGGTAGGACTACCCGCTGAACTTAAGCATATCAATAAGC  6175

Query  530   GGAGGAAAAGAAACTAACTAGGATTCCCTTAGTAACGGCGAGTGAACCGGGAAAAGCTCA  589
             |||||||||||||||||| |||||||||||||||||||||||||||||||||||||||||
Sbjct  6176  GGAGGAAAAGAAACTAACAAGGATTCCCTTAGTAACGGCGAGTGAACCGGGAAAAGCTCA  6235

Query  590   AATTTGTAATCTGGCTGTCTTCGATAGTCCGAGTTGTAATCTATAGACGTGTTTTCCGTG  649
             |||||| |||||||||||||||||||||||||||||||||||||||| | ||||||||||
Sbjct  6236  AATTTGAAATCTGGCTGTCTTCGATAGTCCGAGTTGTAATCTATAGAAGCGTTTTCCGTG  6295

Query  650   CTGGACCGTATCTAAGTCCCTTGGAACAGGGTATCAAAGAGGGTGACAATCCCGTGCTTG  709
             ||| || || | |||||  ||||||||||  |||||||||||||||||||||||| ||| 
Sbjct  6296  CTGAACTGTGTATAAGTGTCTTGGAACAGACTATCAAAGAGGGTGACAATCCCGTACTTT  6355

Query  710   ATACGACCACCAGTGCTCTGTGATACACGCTCTACGAGTCGAGTTGTTTGGGAATGCAGC  769
             | || | || ||||||||||||||||   |||||||||||||||||||||||||||||||
Sbjct  6356  ACACAATCATCAGTGCTCTGTGATACGTTCTCTACGAGTCGAGTTGTTTGGGAATGCAGC  6415

Query  770   TCAAAATGGGTGGTAAATTCCATCTAAAGCTAAATATTGGCGAGAGACCGATAGCGAACA  829
             ||||||||||||||||||||||||||||||||||||||||||||||||||||||||||||
Sbjct  6416  TCAAAATGGGTGGTAAATTCCATCTAAAGCTAAATATTGGCGAGAGACCGATAGCGAACA  6475

Query  830   AGTACCGTGAGGGAAAGATGAAAAGCACTTTGGAAAGAGAGTTAAACAGTACGTGAAATT  889
             ||||||||||||||||||||||||||||||||||||||||||||||||||||||||||||
Sbjct  6476  AGTACCGTGAGGGAAAGATGAAAAGCACTTTGGAAAGAGAGTTAAACAGTACGTGAAATT  6535

Query  890   GTTGAAAGGGAAACGATTGAAGTCAGTCGTGTTCTTTGGATTCAGCTAGTTCTTCTAGTC  949
             ||| |||||||||||||||||||||||||||||  |||||||||||  | |||||  || 
Sbjct  6536  GTTAAAAGGGAAACGATTGAAGTCAGTCGTGTTTATTGGATTCAGC-CGGTCTTC-GGTG  6593

Query  950   TACTTCCATTGAACGGGTCAACATCAGTTTTGTCCGGTGGATAAAGATAGTAGGAATGTA  1009
             ||||||| || |||||||||||||||||||||||||||||||||||  ||||||||||| 
Sbjct  6594  TACTTCCTTTAAACGGGTCAACATCAGTTTTGTCCGGTGGATAAAGGCAGTAGGAATGTG  6653

Query  1010  GCTCCCCCGGGAGTGTTATAGACTATTATTGCATACACTGGGTGAGACTGAGGACTGCAG  1069
             |||||| |||||||||||||| ||||| |  ||||||||||  |||||||||||||||||
Sbjct  6654  GCTCCCTCGGGAGTGTTATAGCCTATTGTCACATACACTGGAGGAGACTGAGGACTGCAG  6713

Query  1070  CTCGCC-TTTTGGCCGGTCTTCGGACACGTTCGAGCTTAGGATGTTGACATAATGGCTTT  1128
             |||||| ||||||||||  ||||  |||||||||||||||||||||||||||||||||||
Sbjct  6714  CTCGCCTTTTTGGCCGGGGTTCGCCCACGTTCGAGCTTAGGATGTTGACATAATGGCTTT  6773

Query  1129  AAACGACCCGTCTTGAAACACGGACCAAGGAGTCTAACATATCTGCGAGTGTTTGAGTGT  1188
             ||||||||||||||||||||||||||||||||||||||||||||||||||||||||||||
Sbjct  6774  AAACGACCCGTCTTGAAACACGGACCAAGGAGTCTAACATATCTGCGAGTGTTTGAGTGT  6833

Query  1189  CAAACTCGAGCGCGTAATGAAAGTGAAC-TGGGAGGGATCCGTAAGGAGCACCTTCGACC  1247
             |||||||||||||||||||||||||||| | |||||||| || ||| |||||||||||||
Sbjct  6834  CAAACTCGAGCGCGTAATGAAAGTGAACGTAGGAGGGATGCGCAAGCAGCACCTTCGACC  6893

Query  1248  GATCCGGATGTTTACTGATGGATTTGAGTAAGAGCATATATGCTGGGACCCGAAAGATGG  1307
             ||||||||||||||||||||||||||||||||||||||||||||||||||||||||||||
Sbjct  6894  GATCCGGATGTTTACTGATGGATTTGAGTAAGAGCATATATGCTGGGACCCGAAAGATGG  6953

Query  1308  TGAACTATGCCTGAATAGGGCGAAGCCAGGGGAAACTCTGGTGGAGGCTCGTAGCGATTC  1367
             ||||||||||||||||||||||||||||||||||||||||||||||||||||||||||||
Sbjct  6954  TGAACTATGCCTGAATAGGGCGAAGCCAGGGGAAACTCTGGTGGAGGCTCGTAGCGATTC  7013

Query  1368  TGACGTGCAAATCGATCGTCAAATTTGGGTATAGGGGCGAAAGACTAATCGAACCATCTA  1427
             ||||||||||||||||||||||||||||||||||||||||||||||||||||||||||||
Sbjct  7014  TGACGTGCAAATCGATCGTCAAATTTGGGTATAGGGGCGAAAGACTAATCGAACCATCTA  7073

Query  1428  GTAGCTGGTTCCTGCCGAAGTTTCCCTCAGGATAGCAGAAACTCGCATCAGTTTTATGAG  1487
             ||||||||||||||||||||||||||||||||||||||||||||||||||||||||||||
Sbjct  7074  GTAGCTGGTTCCTGCCGAAGTTTCCCTCAGGATAGCAGAAACTCGCATCAGTTTTATGAG  7133

Query  1488  GTAAAGCGAATGATTAGAGGCCTTGGGGACGAAACGTCCTTAACCTATTCTCAAACTTTA  1547
             ||||||||||||||||||||||||||||||||||||||||||||||||||||||||||||
Sbjct  7134  GTAAAGCGAATGATTAGAGGCCTTGGGGACGAAACGTCCTTAACCTATTCTCAAACTTTA  7193

Query  1548  AATATGTAAGAAGCACTTGTCACTTAATTGGACGTGTGCATGCGAATGAGAGTTTCTAGT  1607
             |||||||||||||||||||||||||||||||||| |||||||||||||||||||||||||
Sbjct  7194  AATATGTAAGAAGCACTTGTCACTTAATTGGACGAGTGCATGCGAATGAGAGTTTCTAGT  7253

Query  1608  GGGCCATTTTTGGTAAGCAGAACTGGCGATGCGGGATGAACCGATCGTGAGGTTAAGGTG  1667
             ||||||||||||||||||||||||||||||||||||||||||||||||||||||||||||
Sbjct  7254  GGGCCATTTTTGGTAAGCAGAACTGGCGATGCGGGATGAACCGATCGTGAGGTTAAGGTG  7313

Query  1668  CCGGAATACACGCTCATCAGACCCCACAAAAGGTGTTAGTTCATCTAGACAGCAGGACGG  1727
             ||||||||||||||||||||||||||||||||||||||||||||||||||||||||||||
Sbjct  7314  CCGGAATACACGCTCATCAGACCCCACAAAAGGTGTTAGTTCATCTAGACAGCAGGACGG  7373

Query  1728  TGGCCATGGAAGTCGGAATCCGCTAAGGAGTGTGTAACAACTCACCTGCCGAATGAACTA  1787
             ||||||||||||||||||||||||||||||||||||||||||||||||||||||||||||
Sbjct  7374  TGGCCATGGAAGTCGGAATCCGCTAAGGAGTGTGTAACAACTCACCTGCCGAATGAACTA  7433

Query  1788  GCCCTGAAAATGGATGGCGCTCAAGCGTGTTACCCATACCTCACCGTCAGCGTTTAAGTG  1847
             ||||||||||||||||||||||||||||||||||||||||||||||||||||||||||||
Sbjct  7434  GCCCTGAAAATGGATGGCGCTCAAGCGTGTTACCCATACCTCACCGTCAGCGTTTAAGTG  7493

Query  1848  ACGCGCTGACGAGTAGGCAGGCGTGGAGGTCAGTGAAGAAGCCTTGGCAGTGATGCTGGG  1907
             |||||||||||||||||||||||||||| |  ||||||||||||||||||||||||||||
Sbjct  7494  ACGCGCTGACGAGTAGGCAGGCGTGGAGATTTGTGAAGAAGCCTTGGCAGTGATGCTGGG  7553

Query  1908  TGAAACGGCCTCTAGTG  1924
             |||||| | ||||||||
Sbjct  7554  TGAAACAGTCTCTAGTG  7570


>QKWK01000021.1 Vanrija humicola strain CBS 4282 CBS4282_scaffold21, whole genome 
shotgun sequence
Length=91415

 Score = 2918 bits (1580),  Expect = 0.0
 Identities = 1826/1942 (94%), Gaps = 28/1942 (1%)
 Strand=Plus/Plus

Query  1      CAAGGTTTCCGTAGGTGAACCTGCGGAAGGATCATTAGTGAATTGCTCTT--TGAGCGTT  58
              ||||||||||||||||||||||||||||||||||||||||| | || |||  || ||   
Sbjct  86818  CAAGGTTTCCGTAGGTGAACCTGCGGAAGGATCATTAGTGA-TGGCCCTTAGTG-GCTAA  86875

Query  59     AAACTATATCCATCTACACCTGTGAACTGTTGA-T--TGACTTCGG-T-CAATTACTTTT  113
              |||||||||||    |||||||||||||||||| |   | |||||| |   ||| |||||
Sbjct  86876  AAACTATATCCCA-AACACCTGTGAACTGTTGAATCGCGTCTTCGGATGTGATT-CTTTT  86933

Query  114    ACAAACATTGTGTAATGAACGTCATGTTATTATAACAAAAATAACTTTCAACAACGGATC  173
              |||||||||||||||||||||||||   |||||||  || | ||||||||||||||||||
Sbjct  86934  ACAAACATTGTGTAATGAACGTCATAACATTATAAACAATACAACTTTCAACAACGGATC  86993

Query  174    TCTTGGCTCTCGCATCGATGAAGAACGCAGCGAAATGCGATAAGTAATGTGAATTGCAGA  233
              ||||||||||||||||||||||||||||||||||||||||||||||||||||||||||||
Sbjct  86994  TCTTGGCTCTCGCATCGATGAAGAACGCAGCGAAATGCGATAAGTAATGTGAATTGCAGA  87053

Query  234    ATTCAGTGAATCATCGAATCTTTGAACGCAACTTGCGCTCTCTGGTATTCCGGAGAGCAT  293
              ||||||||||||||||||||||||||||||||||||||||||||||||||||||||||||
Sbjct  87054  ATTCAGTGAATCATCGAATCTTTGAACGCAACTTGCGCTCTCTGGTATTCCGGAGAGCAT  87113

Query  294    GCCTGTTTGAGTATCATGAAATCTCAACCATTAGGGTTTCTTAATGGCTTGGATTTGGGC  353
              |||||||||||| ||||||  ||||||||| |||||||||||| |||||||||| |||| 
Sbjct  87114  GCCTGTTTGAGTGTCATGATCTCTCAACCAATAGGGTTTCTTATTGGCTTGGATCTGGGT  87173

Query  354    GCTGCCA-C-TTGCCTGGCTCGCCTTAAAAGAGTTAGCGTATTAA-CT-TGTCGATCTGG  409
              | ||||| | ||| ||||||||||||||| |||||||||  | || || ||||| |||||
Sbjct  87174  GTTGCCAGCTTTGTCTGGCTCGCCTTAAAGGAGTTAGCGAGTAAAGCTCTGTCG-TCTGG  87232

Query  410    CGTAATAAGTTTCGCTGGTGTAGAC-T-TGAGAAGTGCGCTTCTAATCGTCTTCGGACAA  467
              ||||||||||||||||||||||||| | || |  |  ||||| |||||| | |||| |||
Sbjct  87233  CGTAATAAGTTTCGCTGGTGTAGACATGTGTGGCGCACGCTTATAATCGCCCTCGGGCAA  87292

Query  468    TTCTTGAACTCTGGTCTCAAATCAGGTAGGACTACCCGCTGAACTTAAGCATATCAATAA  527
              || ||| ||||||| |||||||||||||||||||||||||||||||||||||||||||||
Sbjct  87293  TTTTTG-ACTCTGGCCTCAAATCAGGTAGGACTACCCGCTGAACTTAAGCATATCAATAA  87351

Query  528    GCGGAGGAAAAGAAACTAACTAGGATTCCCTTAGTAACGGCGAGTGAACCGGGAAAAGCT  587
              |||||||||||||||||||| ||||||||| ||||| ||||||||||| |||||| ||||
Sbjct  87352  GCGGAGGAAAAGAAACTAACAAGGATTCCCCTAGTAGCGGCGAGTGAAGCGGGAAGAGCT  87411

Query  588    CAAATTTGTAATCTGGCTGTCTTCGA-TAGTCCGAGTTGTAATCTATAGACGTGTTTTCC  646
              ||||||||||||||||| |||||  |   ||||||||||||||||||||| |||||||||
Sbjct  87412  CAAATTTGTAATCTGGC-GTCTTTCAGGCGTCCGAGTTGTAATCTATAGAAGTGTTTTCC  87470

Query  647    GTGCTGGACCGTATCTAAGTCCCTTGGAACAGGGTATCAAAGAGGGTGACAATCCCGTGC  706
              |||||||||| | || |||||||||||||||||||||||||||||||||||||||||| |
Sbjct  87471  GTGCTGGACCATGTCCAAGTCCCTTGGAACAGGGTATCAAAGAGGGTGACAATCCCGTAC  87530

Query  707    TTGATACGACCACCAGTGCTCTGTGATACACGCTCTACGAGTCGAGTTGTTTGGGAATGC  766
              |||| | ||||||||||||||||||||||||  |||||||||||||||||||||||||||
Sbjct  87531  TTGACATGACCACCAGTGCTCTGTGATACACTTTCTACGAGTCGAGTTGTTTGGGAATGC  87590

Query  767    AGCTCAAAATGGGTGGTAAATTCCATCTAAAGCTAAATATTGGCGAGAGACCGATAGCGA  826
              ||||||||||||||||||||||||||||||||||||||||||||||||||||||||||||
Sbjct  87591  AGCTCAAAATGGGTGGTAAATTCCATCTAAAGCTAAATATTGGCGAGAGACCGATAGCGA  87650

Query  827    ACAAGTACCGTGAGGGAAAGATGAAAAGCACTTTGGAAAGAGAGTTAAACAGTACGTGAA  886
              ||||||||||||||||||||||||||||||||||||||||||||||||||||||||||||
Sbjct  87651  ACAAGTACCGTGAGGGAAAGATGAAAAGCACTTTGGAAAGAGAGTTAAACAGTACGTGAA  87710

Query  887    ATTGTTGAAAGGGAAACGATTGAAGTCAGTCGTGTTCTTTGGATTCAGCTAGTTCTTCTA  946
              ||||||||||||||||||||||||||||||||||||| ||||| |||||  ||| |||  
Sbjct  87711  ATTGTTGAAAGGGAAACGATTGAAGTCAGTCGTGTTCATTGGACTCAGCCGGTT-TTC-G  87768

Query  947    GTCTACTTCCATTGAACGGGTCAACATCAGTTTTGTCCGGTGGATAAAGATAGTAGGAAT  1006
              || || |||| ||||||||||||||||||||||||||||||||||||||  || | ||| 
Sbjct  87769  GTGTATTTCCTTTGAACGGGTCAACATCAGTTTTGTCCGGTGGATAAAGGCAGGAAGAAA  87828

Query  1007   GTAGCTCCCCCGGGAGTGTTATAGACTATTAT-T-GCATACACTGGGTGAGACTGAGGAC  1064
              || |||||| |||||||||||||| || || | |  ||||||||||  ||||||||||||
Sbjct  87829  GTGGCTCCCTCGGGAGTGTTATAG-CT-TTCTGTCACATACACTGGAGGAGACTGAGGAC  87886

Query  1065   TGCAGCTCGCCTTTTGGCCGGTCTTCGGACACGTTCGAGCTTAGGATGTTGACATAATGG  1124
              |||||||||||||||||||||  ||||  |||||||||||||||||||||||||||||||
Sbjct  87887  TGCAGCTCGCCTTTTGGCCGGGGTTCGCCCACGTTCGAGCTTAGGATGTTGACATAATGG  87946

Query  1125   CTTTAAACGACCCGTCTTGAAACACGGACCAAGGAGTCTAACATATCTGCGAGTGTTTGA  1184
              ||||||||||||||||||||||||||||||||||||||||||||||||||||||||||||
Sbjct  87947  CTTTAAACGACCCGTCTTGAAACACGGACCAAGGAGTCTAACATATCTGCGAGTGTTTGA  88006

Query  1185   GTGTCAAACTCGAGCGCGTAATGAAAGTGAAC-TGGGAGGGATCCGTAAGGAGCACCTTC  1243
              |||||||||||||||||||||||||||||||| | ||||||||||| |||||||||||||
Sbjct  88007  GTGTCAAACTCGAGCGCGTAATGAAAGTGAACGTAGGAGGGATCCGCAAGGAGCACCTTC  88066

Query  1244   GACCGATCCGGATGTTTACTGATGGATTTGAGTAAGAGCATATATGCTGGGACCCGAAAG  1303
              ||||||||||||| |||| |||||||||||||||||||||||||||||||||||||||||
Sbjct  88067  GACCGATCCGGATCTTTAGTGATGGATTTGAGTAAGAGCATATATGCTGGGACCCGAAAG  88126

Query  1304   ATGGTGAACTATGCCTGAATAGGGCGAAGCCAGGGGAAACTCTGGTGGAGGCTCGTAGCG  1363
              ||||||||||||||||||||||||||||||||||||||||||||||||||||||||||||
Sbjct  88127  ATGGTGAACTATGCCTGAATAGGGCGAAGCCAGGGGAAACTCTGGTGGAGGCTCGTAGCG  88186

Query  1364   ATTCTGACGTGCAAATCGATCGTCAAATTTGGGTATAGGGGCGAAAGACTAATCGAACCA  1423
              ||||||||||||||||||||||||||||||||||||||||||||||||||||||||||||
Sbjct  88187  ATTCTGACGTGCAAATCGATCGTCAAATTTGGGTATAGGGGCGAAAGACTAATCGAACCA  88246

Query  1424   TCTAGTAGCTGGTTCCTGCCGAAGTTTCCCTCAGGATAGCAGAAACTCGCATCAGTTTTA  1483
              ||||||||||||||||||||||||||||||||||||||||||||||||||||||||||||
Sbjct  88247  TCTAGTAGCTGGTTCCTGCCGAAGTTTCCCTCAGGATAGCAGAAACTCGCATCAGTTTTA  88306

Query  1484   TGAGGTAAAGCGAATGATTAGAGGCCTTGGGGACGAAACGTCCTTAACCTATTCTCAAAC  1543
              ||||||||||||||||||||||||||||||||||||||||||||||||||||||||||||
Sbjct  88307  TGAGGTAAAGCGAATGATTAGAGGCCTTGGGGACGAAACGTCCTTAACCTATTCTCAAAC  88366

Query  1544   TTTAAATATGTAAGAAGCACTTGTCACTTAATTGGACGTGTGCATGCGAATGAGAGTTTC  1603
              ||||||||||||||||||||||||||||||||||||||||||||||||||||||||||||
Sbjct  88367  TTTAAATATGTAAGAAGCACTTGTCACTTAATTGGACGTGTGCATGCGAATGAGAGTTTC  88426

Query  1604   TAGTGGGCCATTTTTGGTAAGCAGAACTGGCGATGCGGGATGAACCGATCGTGAGGTTAA  1663
              ||||||||||||||||||||||||||||||||||||||||||||||||||||||||||||
Sbjct  88427  TAGTGGGCCATTTTTGGTAAGCAGAACTGGCGATGCGGGATGAACCGATCGTGAGGTTAA  88486

Query  1664   GGTGCCGGAATACACGCTCATCAGACCCCACAAAAGGTGTTAGTTCATCTAGACAGCAGG  1723
              ||||||||||||||||||||||||||||||||||||||||||||||||||||||||||||
Sbjct  88487  GGTGCCGGAATACACGCTCATCAGACCCCACAAAAGGTGTTAGTTCATCTAGACAGCAGG  88546

Query  1724   ACGGTGGCCATGGAAGTCGGAATCCGCTAAGGAGTGTGTAACAACTCACCTGCCGAATGA  1783
              ||||||||||||||||||||||||||||||||||||||||||||||||||||||||||||
Sbjct  88547  ACGGTGGCCATGGAAGTCGGAATCCGCTAAGGAGTGTGTAACAACTCACCTGCCGAATGA  88606

Query  1784   ACTAGCCCTGAAAATGGATGGCGCTCAAGCGTGTTACCCATACCTCACCGTCAGCGTTTA  1843
              ||||||||||||||||||||||||||||||||||||||||||||||||||||||||||||
Sbjct  88607  ACTAGCCCTGAAAATGGATGGCGCTCAAGCGTGTTACCCATACCTCACCGTCAGCGTTTA  88666

Query  1844   AGTGACGCGCTGACGAGTAGGCAGGCGTGGAGGTCAGTGAAGAAGCCTTGGCAGTGATGC  1903
              ||||||||||||||||||||||||||||||||||||||||||||||||||||||||||||
Sbjct  88667  AGTGACGCGCTGACGAGTAGGCAGGCGTGGAGGTCAGTGAAGAAGCCTTGGCAGTGATGC  88726

Query  1904   TGGGTGAAACGGCCTCTAGTGC  1925
              ||||||||||||||||||||||
Sbjct  88727  TGGGTGAAACGGCCTCTAGTGC  88748


>JAMYHU010000003.1 Trichosporon sp. P6006 ctg_3, whole genome shotgun sequence
Length=541265

 Score = 2896 bits (1568),  Expect = 0.0
 Identities = 1827/1948 (94%), Gaps = 33/1948 (2%)
 Strand=Plus/Minus

Query  1     CAAGGTTTCCGTAGGTGAACCTGCGGAAGGATCATTAGTGAATTG-CTCTTTGAGCGTTA  59
             ||||||||||||||||||||||||||||||||||||||||| ||| |||| |  || |||
Sbjct  2169  CAAGGTTTCCGTAGGTGAACCTGCGGAAGGATCATTAGTGA-TTGCCTCTATAGGC-TTA  2112

Query  60    -AACTATATCCATCTACACCTGTGAACTGTT-GATTGACTT--CG---GTCAATTACTTT  112
              |||||||||||  |||||||||||||||||  ||| ||||  ||   ||| | || |||
Sbjct  2111  TAACTATATCCACTTACACCTGTGAACTGTTCTATT-ACTTGACGCAAGTCGAGTATTTT  2053

Query  113   TACAAACATTGTGTAATGAACGTCATGTTATTATAACAAAA-ATAACTTTCAACAACGGA  171
             |||||||| ||||||||||||||| | |||||||||||||| | ||||||||||||||||
Sbjct  2052  TACAAACAATGTGTAATGAACGTCGTTTTATTATAACAAAATAAAACTTTCAACAACGGA  1993

Query  172   TCTCTTGGCTCTCGCATCGATGAAGAACGCAGCGAAATGCGATAAGTAATGTGAATTGCA  231
             |||||||||||||||||||||||||||||||||||| |||||||||||||||||||||||
Sbjct  1992  TCTCTTGGCTCTCGCATCGATGAAGAACGCAGCGAATTGCGATAAGTAATGTGAATTGCA  1933

Query  232   GAATTCAGTGAATCATCGAATCTTTGAACGCAACTTGCGCTCTCTGGTATTCCGGAGAGC  291
             |||||||||||||||||||||||||||||||| |||||||||||||||||||||||||||
Sbjct  1932  GAATTCAGTGAATCATCGAATCTTTGAACGCAGCTTGCGCTCTCTGGTATTCCGGAGAGC  1873

Query  292   ATGCCTGTTTGAGTATCATGAAATCTCAACCATTAGGGTTTCTTAATGGCTTGGATTTGG  351
             |||||||||| ||| ||||||||||||||||| ||||||||| |||||| ||||||||||
Sbjct  1872  ATGCCTGTTTCAGTGTCATGAAATCTCAACCACTAGGGTTTCCTAATGGATTGGATTTGG  1813

Query  352   GCG-CTGCCA-CT-TGCCTGGCTCGCCTTAAAAGAGTTAGC--GTATTAAC-TTGTCGAT  405
             ||| |||| | || ||  | |||||||||||||||||||||  || || || ||   | |
Sbjct  1812  GCGTCTGCGATCTCTG-ATCGCTCGCCTTAAAAGAGTTAGCAAGT-TTGACATTAATG-T  1756

Query  406   CTGGCGTAATAAGTTTCGCTGGTGTAGACT-TG-AGAAGTGCGCTTCTAATCGTCTTC--  461
             |||| |||||||||||| |||| ||  | | ||  |||| | |||||||||||||  |  
Sbjct  1755  CTGGTGTAATAAGTTTCACTGG-GTCCATTGTGTTGAAGCGTGCTTCTAATCGTCCGCAA  1697

Query  462   GGACAATT-CTTGAACTCTGGTCTCAAATCAGGTAGGACTACCCGCTGAACTTAAGCATA  520
             |||||||| |||  ||||||| || |||||||||||||||||||||||||||||||||||
Sbjct  1696  GGACAATTACTTTGACTCTGGCCTGAAATCAGGTAGGACTACCCGCTGAACTTAAGCATA  1637

Query  521   TCAATAAGCGGAGGAAAAGAAACTAACTAGGATTCCCTTAGTAACGGCGAGTGAACCGGG  580
             ||||||||||||||||||||||||||| ||||||||| ||||||||||||||||| ||||
Sbjct  1636  TCAATAAGCGGAGGAAAAGAAACTAACAAGGATTCCCCTAGTAACGGCGAGTGAAGCGGG  1577

Query  581   AAAAGCTCAAATTTGTAATCTGGCTGTCTTCGATAGTCCGAGTTGTAATCTATAGACGTG  640
             || |||||||||||| |||||||| ||||||||| ||||||||||||||||||||| | |
Sbjct  1576  AAGAGCTCAAATTTGAAATCTGGCAGTCTTCGATTGTCCGAGTTGTAATCTATAGAGGCG  1517

Query  641   TTTTCCGTGCTGGACCGTATCTAAGTCCCTTGGAACAGG-GTATCAAAGAGGGTGACAAT  699
             |||||||||| ||||||| || ||||| | ||||| ||| |||||||||||||||| |||
Sbjct  1516  TTTTCCGTGCCGGACCGTGTCCAAGTCTCCTGGAA-AGGAGTATCAAAGAGGGTGATAAT  1458

Query  700   CCCGTGCTTGATACGACCACCAGTGCTCTGTGATACACGC-TCTACGAGTCGAGTTGTTT  758
             ||||| ||| | ||||||||| ||||||||||||||   | |||||||||||||||||||
Sbjct  1457  CCCGTACTTAACACGACCACCGGTGCTCTGTGATAC-GTCTTCTACGAGTCGAGTTGTTT  1399

Query  759   GGGAATGCAGCTCAAAATGGGTGGTAAATTCCATCTAAAGCTAAATATTGGCGAGAGACC  818
             ||||||||||||||||||||||||| ||||||||||||||||||||||||||||||||||
Sbjct  1398  GGGAATGCAGCTCAAAATGGGTGGTGAATTCCATCTAAAGCTAAATATTGGCGAGAGACC  1339

Query  819   GATAGCGAACAAGTACCGTGAGGGAAAGATGAAAAGCACTTTGGAAAGAGAGTTAAACAG  878
             ||||||||||||||||||||||||||||||||||||||||||||||||||||||||||||
Sbjct  1338  GATAGCGAACAAGTACCGTGAGGGAAAGATGAAAAGCACTTTGGAAAGAGAGTTAAACAG  1279

Query  879   TACGTGAAATTGTTGAAAGGGAAACGATTGAAGTCAGTCGTGTTCTTTGGATTCAGCTAG  938
             ||||||||||||||||||||||||||||||||||||||||||||||||||||||||| ||
Sbjct  1278  TACGTGAAATTGTTGAAAGGGAAACGATTGAAGTCAGTCGTGTTCTTTGGATTCAGCCAG  1219

Query  939   TTCTTCTAGTCTACTTCCATTGAACGGGTCAACATCAGTTTTGTCCGGTGGATAAAGATA  998
             |||| || |||||||||| ||||||||||||||||||||||||||||||||||||||  |
Sbjct  1218  TTCTGCTGGTCTACTTCCTTTGAACGGGTCAACATCAGTTTTGTCCGGTGGATAAAGGCA  1159

Query  999   GTAGGAATGTAGCTCCCCCGGGAGTGTTATAGACTATTATTGCATACACTGGGTGAGACT  1058
             |||||||||||||| | |||| |||||||||| ||||| |  ||||||||||||||||||
Sbjct  1158  GTAGGAATGTAGCTTCTCCGGAAGTGTTATAGCCTATTGTCACATACACTGGGTGAGACT  1099

Query  1059  GAGGACTGCAGCTCGCCTTT-TGGCCGGTCTTCGGACACGTTCGAGCTTAGGATGTTGAC  1117
             |||||||||||||||||||| ||||||  ||||||  |||||||||||||||||||||||
Sbjct  1098  GAGGACTGCAGCTCGCCTTTATGGCCGACCTTCGGGTACGTTCGAGCTTAGGATGTTGAC  1039

Query  1118  ATAATGGCTTTAAACGACCCGTCTTGAAACACGGACCAAGGAGTCTAACATATCTGCGAG  1177
             ||||||||||||||||||||||||||||||||||||||||||||||||||||||||||||
Sbjct  1038  ATAATGGCTTTAAACGACCCGTCTTGAAACACGGACCAAGGAGTCTAACATATCTGCGAG  979

Query  1178  TGTTTGAGTGTCAAACTCGAGCGCGTAATGAAAGTGAACTGGGAGGGATCCGTAAGGAGC  1237
             |||||| ||||||||||||||||||||||||||||||| | ||||||||||| |||||||
Sbjct  978   TGTTTGGGTGTCAAACTCGAGCGCGTAATGAAAGTGAA-TTGGAGGGATCCGCAAGGAGC  920

Query  1238  ACCTTCGACCGATCCGGATGTTTACTGATGGATTTGAGTAAGAGCATATATGCTGGGACC  1297
             ||||||||||||||| |||||||||||| |||||||||||||||||||||||||||||||
Sbjct  919   ACCTTCGACCGATCCAGATGTTTACTGAAGGATTTGAGTAAGAGCATATATGCTGGGACC  860

Query  1298  CGAAAGATGGTGAACTATGCCTGAATAGGGCGAAGCCAGGGGAAACTCTGGTGGAGGCTC  1357
             ||||||||||||||||||||||||||||||||||||||||||||||||||||||||||||
Sbjct  859   CGAAAGATGGTGAACTATGCCTGAATAGGGCGAAGCCAGGGGAAACTCTGGTGGAGGCTC  800

Query  1358  GTAGCGATTCTGACGTGCAAATCGATCGTCAAATTTGGGTATAGGGGCGAAAGACTAATC  1417
             ||||||||||||||||||||||||||||||||||||||||||||||||||||||||||||
Sbjct  799   GTAGCGATTCTGACGTGCAAATCGATCGTCAAATTTGGGTATAGGGGCGAAAGACTAATC  740

Query  1418  GAACCATCTAGTAGCTGGTTCCTGCCGAAGTTTCCCTCAGGATAGCAGAAACTCGCATCA  1477
             ||||||||||||||||||||||||||||||||||||||||||||||||||||||||||||
Sbjct  739   GAACCATCTAGTAGCTGGTTCCTGCCGAAGTTTCCCTCAGGATAGCAGAAACTCGCATCA  680

Query  1478  GTTTTATGAGGTAAAGCGAATGATTAGAGGCCTTGGGGACGAAACGTCCTTAACCTATTC  1537
             ||||||||||||||||||||||||||||||||||||||||||||||||||||||||||||
Sbjct  679   GTTTTATGAGGTAAAGCGAATGATTAGAGGCCTTGGGGACGAAACGTCCTTAACCTATTC  620

Query  1538  TCAAACTTTAAATATGTAAGAAGCACTTGTCACTTAATTGGACGTGTGCATGCGAATGAG  1597
             |||||||||||||||||||||||||||||| ||||||||| |||||||||||||||||||
Sbjct  619   TCAAACTTTAAATATGTAAGAAGCACTTGTTACTTAATTGAACGTGTGCATGCGAATGAG  560

Query  1598  AGTTTCTAGTGGGCCATTTTTGGTAAGCAGAACTGGCGATGCGGGATGAACCGATCGTGA  1657
             ||||||||||||||||||||||||||||||||||||||||||||||||||||||||||||
Sbjct  559   AGTTTCTAGTGGGCCATTTTTGGTAAGCAGAACTGGCGATGCGGGATGAACCGATCGTGA  500

Query  1658  GGTTAAGGTGCCGGAATACACGCTCATCAGACCCCACAAAAGGTGTTAGTTCATCTAGAC  1717
             ||||||||||||||||||||||||||||||| ||||||||||||||||||||||||||||
Sbjct  499   GGTTAAGGTGCCGGAATACACGCTCATCAGATCCCACAAAAGGTGTTAGTTCATCTAGAC  440

Query  1718  AGCAGGACGGTGGCCATGGAAGTCGGAATCCGCTAAGGAGTGTGTAACAACTCACCTGCC  1777
             ||||||||||||||||||||||||||||||||||||||||||||||||||||||||||||
Sbjct  439   AGCAGGACGGTGGCCATGGAAGTCGGAATCCGCTAAGGAGTGTGTAACAACTCACCTGCC  380

Query  1778  GAATGAACTAGCCCTGAAAATGGATGGCGCTCAAGCGTGTTACCCATACCTCACCGTCAG  1837
             ||||||||||||||||||||||||||||||||||||||||||||||||||||||||||||
Sbjct  379   GAATGAACTAGCCCTGAAAATGGATGGCGCTCAAGCGTGTTACCCATACCTCACCGTCAG  320

Query  1838  CGTTTAAGTGACGCGCTGACGAGTAGGCAGGCGTGGAGGTCAGTGAAGAAGCCTTGGCAG  1897
             ||||||||||||||||||||||||||||||||||||||||||||||||||||||||||||
Sbjct  319   CGTTTAAGTGACGCGCTGACGAGTAGGCAGGCGTGGAGGTCAGTGAAGAAGCCTTGGCAG  260

Query  1898  TGATGCTGGGTGAAACGGCCTCTAGTGC  1925
             ||||||||||||||||||||||||||||
Sbjct  259   TGATGCTGGGTGAAACGGCCTCTAGTGC  232


>JAMYHV010000178.1 Trichosporon sp. PG3703 ctg_178, whole genome shotgun sequence
Length=5357

 Score = 2896 bits (1568),  Expect = 0.0
 Identities = 1827/1948 (94%), Gaps = 33/1948 (2%)
 Strand=Plus/Minus

Query  1     CAAGGTTTCCGTAGGTGAACCTGCGGAAGGATCATTAGTGAATTG-CTCTTTGAGCGTTA  59
             ||||||||||||||||||||||||||||||||||||||||| ||| |||| |  || |||
Sbjct  2169  CAAGGTTTCCGTAGGTGAACCTGCGGAAGGATCATTAGTGA-TTGCCTCTATAGGC-TTA  2112

Query  60    -AACTATATCCATCTACACCTGTGAACTGTT-GATTGACTT--CG---GTCAATTACTTT  112
              |||||||||||  |||||||||||||||||  ||| ||||  ||   ||| | || |||
Sbjct  2111  TAACTATATCCACTTACACCTGTGAACTGTTCTATT-ACTTGACGCAAGTCGAGTATTTT  2053

Query  113   TACAAACATTGTGTAATGAACGTCATGTTATTATAACAAAA-ATAACTTTCAACAACGGA  171
             |||||||| ||||||||||||||| | |||||||||||||| | ||||||||||||||||
Sbjct  2052  TACAAACAATGTGTAATGAACGTCGTTTTATTATAACAAAATAAAACTTTCAACAACGGA  1993

Query  172   TCTCTTGGCTCTCGCATCGATGAAGAACGCAGCGAAATGCGATAAGTAATGTGAATTGCA  231
             |||||||||||||||||||||||||||||||||||| |||||||||||||||||||||||
Sbjct  1992  TCTCTTGGCTCTCGCATCGATGAAGAACGCAGCGAATTGCGATAAGTAATGTGAATTGCA  1933

Query  232   GAATTCAGTGAATCATCGAATCTTTGAACGCAACTTGCGCTCTCTGGTATTCCGGAGAGC  291
             |||||||||||||||||||||||||||||||| |||||||||||||||||||||||||||
Sbjct  1932  GAATTCAGTGAATCATCGAATCTTTGAACGCAGCTTGCGCTCTCTGGTATTCCGGAGAGC  1873

Query  292   ATGCCTGTTTGAGTATCATGAAATCTCAACCATTAGGGTTTCTTAATGGCTTGGATTTGG  351
             |||||||||| ||| ||||||||||||||||| ||||||||| |||||| ||||||||||
Sbjct  1872  ATGCCTGTTTCAGTGTCATGAAATCTCAACCACTAGGGTTTCCTAATGGATTGGATTTGG  1813

Query  352   GCG-CTGCCA-CT-TGCCTGGCTCGCCTTAAAAGAGTTAGC--GTATTAAC-TTGTCGAT  405
             ||| |||| | || ||  | |||||||||||||||||||||  || || || ||   | |
Sbjct  1812  GCGTCTGCGATCTCTG-ATCGCTCGCCTTAAAAGAGTTAGCAAGT-TTGACATTAATG-T  1756

Query  406   CTGGCGTAATAAGTTTCGCTGGTGTAGACT-TG-AGAAGTGCGCTTCTAATCGTCTTC--  461
             |||| |||||||||||| |||| ||  | | ||  |||| | |||||||||||||  |  
Sbjct  1755  CTGGTGTAATAAGTTTCACTGG-GTCCATTGTGTTGAAGCGTGCTTCTAATCGTCCGCAA  1697

Query  462   GGACAATT-CTTGAACTCTGGTCTCAAATCAGGTAGGACTACCCGCTGAACTTAAGCATA  520
             |||||||| |||  ||||||| || |||||||||||||||||||||||||||||||||||
Sbjct  1696  GGACAATTACTTTGACTCTGGCCTGAAATCAGGTAGGACTACCCGCTGAACTTAAGCATA  1637

Query  521   TCAATAAGCGGAGGAAAAGAAACTAACTAGGATTCCCTTAGTAACGGCGAGTGAACCGGG  580
             ||||||||||||||||||||||||||| ||||||||| ||||||||||||||||| ||||
Sbjct  1636  TCAATAAGCGGAGGAAAAGAAACTAACAAGGATTCCCCTAGTAACGGCGAGTGAAGCGGG  1577

Query  581   AAAAGCTCAAATTTGTAATCTGGCTGTCTTCGATAGTCCGAGTTGTAATCTATAGACGTG  640
             || |||||||||||| |||||||| ||||||||| ||||||||||||||||||||| | |
Sbjct  1576  AAGAGCTCAAATTTGAAATCTGGCAGTCTTCGATTGTCCGAGTTGTAATCTATAGAGGCG  1517

Query  641   TTTTCCGTGCTGGACCGTATCTAAGTCCCTTGGAACAGG-GTATCAAAGAGGGTGACAAT  699
             |||||||||| ||||||| || ||||| | ||||| ||| |||||||||||||||| |||
Sbjct  1516  TTTTCCGTGCCGGACCGTGTCCAAGTCTCCTGGAA-AGGAGTATCAAAGAGGGTGATAAT  1458

Query  700   CCCGTGCTTGATACGACCACCAGTGCTCTGTGATACACGC-TCTACGAGTCGAGTTGTTT  758
             ||||| ||| | ||||||||| ||||||||||||||   | |||||||||||||||||||
Sbjct  1457  CCCGTACTTAACACGACCACCGGTGCTCTGTGATAC-GTCTTCTACGAGTCGAGTTGTTT  1399

Query  759   GGGAATGCAGCTCAAAATGGGTGGTAAATTCCATCTAAAGCTAAATATTGGCGAGAGACC  818
             ||||||||||||||||||||||||| ||||||||||||||||||||||||||||||||||
Sbjct  1398  GGGAATGCAGCTCAAAATGGGTGGTGAATTCCATCTAAAGCTAAATATTGGCGAGAGACC  1339

Query  819   GATAGCGAACAAGTACCGTGAGGGAAAGATGAAAAGCACTTTGGAAAGAGAGTTAAACAG  878
             ||||||||||||||||||||||||||||||||||||||||||||||||||||||||||||
Sbjct  1338  GATAGCGAACAAGTACCGTGAGGGAAAGATGAAAAGCACTTTGGAAAGAGAGTTAAACAG  1279

Query  879   TACGTGAAATTGTTGAAAGGGAAACGATTGAAGTCAGTCGTGTTCTTTGGATTCAGCTAG  938
             ||||||||||||||||||||||||||||||||||||||||||||||||||||||||| ||
Sbjct  1278  TACGTGAAATTGTTGAAAGGGAAACGATTGAAGTCAGTCGTGTTCTTTGGATTCAGCCAG  1219

Query  939   TTCTTCTAGTCTACTTCCATTGAACGGGTCAACATCAGTTTTGTCCGGTGGATAAAGATA  998
             |||| || |||||||||| ||||||||||||||||||||||||||||||||||||||  |
Sbjct  1218  TTCTGCTGGTCTACTTCCTTTGAACGGGTCAACATCAGTTTTGTCCGGTGGATAAAGGCA  1159

Query  999   GTAGGAATGTAGCTCCCCCGGGAGTGTTATAGACTATTATTGCATACACTGGGTGAGACT  1058
             |||||||||||||| | |||| |||||||||| ||||| |  ||||||||||||||||||
Sbjct  1158  GTAGGAATGTAGCTTCTCCGGAAGTGTTATAGCCTATTGTCACATACACTGGGTGAGACT  1099

Query  1059  GAGGACTGCAGCTCGCCTTT-TGGCCGGTCTTCGGACACGTTCGAGCTTAGGATGTTGAC  1117
             |||||||||||||||||||| ||||||  ||||||  |||||||||||||||||||||||
Sbjct  1098  GAGGACTGCAGCTCGCCTTTATGGCCGACCTTCGGGTACGTTCGAGCTTAGGATGTTGAC  1039

Query  1118  ATAATGGCTTTAAACGACCCGTCTTGAAACACGGACCAAGGAGTCTAACATATCTGCGAG  1177
             ||||||||||||||||||||||||||||||||||||||||||||||||||||||||||||
Sbjct  1038  ATAATGGCTTTAAACGACCCGTCTTGAAACACGGACCAAGGAGTCTAACATATCTGCGAG  979

Query  1178  TGTTTGAGTGTCAAACTCGAGCGCGTAATGAAAGTGAACTGGGAGGGATCCGTAAGGAGC  1237
             |||||| ||||||||||||||||||||||||||||||| | ||||||||||| |||||||
Sbjct  978   TGTTTGGGTGTCAAACTCGAGCGCGTAATGAAAGTGAA-TTGGAGGGATCCGCAAGGAGC  920

Query  1238  ACCTTCGACCGATCCGGATGTTTACTGATGGATTTGAGTAAGAGCATATATGCTGGGACC  1297
             ||||||||||||||| |||||||||||| |||||||||||||||||||||||||||||||
Sbjct  919   ACCTTCGACCGATCCAGATGTTTACTGAAGGATTTGAGTAAGAGCATATATGCTGGGACC  860

Query  1298  CGAAAGATGGTGAACTATGCCTGAATAGGGCGAAGCCAGGGGAAACTCTGGTGGAGGCTC  1357
             ||||||||||||||||||||||||||||||||||||||||||||||||||||||||||||
Sbjct  859   CGAAAGATGGTGAACTATGCCTGAATAGGGCGAAGCCAGGGGAAACTCTGGTGGAGGCTC  800

Query  1358  GTAGCGATTCTGACGTGCAAATCGATCGTCAAATTTGGGTATAGGGGCGAAAGACTAATC  1417
             ||||||||||||||||||||||||||||||||||||||||||||||||||||||||||||
Sbjct  799   GTAGCGATTCTGACGTGCAAATCGATCGTCAAATTTGGGTATAGGGGCGAAAGACTAATC  740

Query  1418  GAACCATCTAGTAGCTGGTTCCTGCCGAAGTTTCCCTCAGGATAGCAGAAACTCGCATCA  1477
             ||||||||||||||||||||||||||||||||||||||||||||||||||||||||||||
Sbjct  739   GAACCATCTAGTAGCTGGTTCCTGCCGAAGTTTCCCTCAGGATAGCAGAAACTCGCATCA  680

Query  1478  GTTTTATGAGGTAAAGCGAATGATTAGAGGCCTTGGGGACGAAACGTCCTTAACCTATTC  1537
             ||||||||||||||||||||||||||||||||||||||||||||||||||||||||||||
Sbjct  679   GTTTTATGAGGTAAAGCGAATGATTAGAGGCCTTGGGGACGAAACGTCCTTAACCTATTC  620

Query  1538  TCAAACTTTAAATATGTAAGAAGCACTTGTCACTTAATTGGACGTGTGCATGCGAATGAG  1597
             |||||||||||||||||||||||||||||| ||||||||| |||||||||||||||||||
Sbjct  619   TCAAACTTTAAATATGTAAGAAGCACTTGTTACTTAATTGAACGTGTGCATGCGAATGAG  560

Query  1598  AGTTTCTAGTGGGCCATTTTTGGTAAGCAGAACTGGCGATGCGGGATGAACCGATCGTGA  1657
             ||||||||||||||||||||||||||||||||||||||||||||||||||||||||||||
Sbjct  559   AGTTTCTAGTGGGCCATTTTTGGTAAGCAGAACTGGCGATGCGGGATGAACCGATCGTGA  500

Query  1658  GGTTAAGGTGCCGGAATACACGCTCATCAGACCCCACAAAAGGTGTTAGTTCATCTAGAC  1717
             ||||||||||||||||||||||||||||||| ||||||||||||||||||||||||||||
Sbjct  499   GGTTAAGGTGCCGGAATACACGCTCATCAGATCCCACAAAAGGTGTTAGTTCATCTAGAC  440

Query  1718  AGCAGGACGGTGGCCATGGAAGTCGGAATCCGCTAAGGAGTGTGTAACAACTCACCTGCC  1777
             ||||||||||||||||||||||||||||||||||||||||||||||||||||||||||||
Sbjct  439   AGCAGGACGGTGGCCATGGAAGTCGGAATCCGCTAAGGAGTGTGTAACAACTCACCTGCC  380

Query  1778  GAATGAACTAGCCCTGAAAATGGATGGCGCTCAAGCGTGTTACCCATACCTCACCGTCAG  1837
             ||||||||||||||||||||||||||||||||||||||||||||||||||||||||||||
Sbjct  379   GAATGAACTAGCCCTGAAAATGGATGGCGCTCAAGCGTGTTACCCATACCTCACCGTCAG  320

Query  1838  CGTTTAAGTGACGCGCTGACGAGTAGGCAGGCGTGGAGGTCAGTGAAGAAGCCTTGGCAG  1897
             ||||||||||||||||||||||||||||||||||||||||||||||||||||||||||||
Sbjct  319   CGTTTAAGTGACGCGCTGACGAGTAGGCAGGCGTGGAGGTCAGTGAAGAAGCCTTGGCAG  260

Query  1898  TGATGCTGGGTGAAACGGCCTCTAGTGC  1925
             ||||||||||||||||||||||||||||
Sbjct  259   TGATGCTGGGTGAAACGGCCTCTAGTGC  232


>JAMALZ010000002.1 Trichosporon sp. PB005A ctg_2, whole genome shotgun sequence
Length=1442098

 Score = 2896 bits (1568),  Expect = 0.0
 Identities = 1828/1949 (94%), Gaps = 35/1949 (2%)
 Strand=Plus/Minus

Query  1        CAAGGTTTCCGTAGGTGAACCTGCGGAAGGATCATTAGTGAATTG-C-TCTTTGAGCGTT  58
                ||||||||||||||||||||||||||||||||||||||||| ||| | |  ||| || ||
Sbjct  1319263  CAAGGTTTCCGTAGGTGAACCTGCGGAAGGATCATTAGTGA-TTGCCTTAATTG-GC-TT  1319207

Query  59       A-AACTATATCCATCTACACCTGTGAACTGTT-GATTGACTT--CG---GTCAATTACTT  111
                | |||||||||||  |||||||||||||||||  | | ||||  ||   ||| | || ||
Sbjct  1319206  ATAACTATATCCACTTACACCTGTGAACTGTTCTACT-ACTTGACGCAAGTCGAGTATTT  1319148

Query  112      TTACAAACATTGTGTAATGAACGTCATGTTATTATAACAAAA-ATAACTTTCAACAACGG  170
                ||||||||| ||||||||||||||| | |||||||||||||| | |||||||||||||||
Sbjct  1319147  TTACAAACAATGTGTAATGAACGTCGTTTTATTATAACAAAATAAAACTTTCAACAACGG  1319088

Query  171      ATCTCTTGGCTCTCGCATCGATGAAGAACGCAGCGAAATGCGATAAGTAATGTGAATTGC  230
                ||||||||||||||||||||||||||||||||||||| ||||||||||||||||||||||
Sbjct  1319087  ATCTCTTGGCTCTCGCATCGATGAAGAACGCAGCGAATTGCGATAAGTAATGTGAATTGC  1319028

Query  231      AGAATTCAGTGAATCATCGAATCTTTGAACGCAACTTGCGCTCTCTGGTATTCCGGAGAG  290
                ||||||||||||||||||||||||||||||||| ||||||||||||||||||||||||||
Sbjct  1319027  AGAATTCAGTGAATCATCGAATCTTTGAACGCAGCTTGCGCTCTCTGGTATTCCGGAGAG  1318968

Query  291      CATGCCTGTTTGAGTATCATGAAATCTCAACCATTAGGGTTTCTTAATGGCTTGGATTTG  350
                ||||||||||| ||| ||||||||||||||||| ||||||||| |||||| |||||||||
Sbjct  1318967  CATGCCTGTTTCAGTGTCATGAAATCTCAACCACTAGGGTTTCCTAATGGATTGGATTTG  1318908

Query  351      GGCG-CTGCCA-CT-TGCCTGGCTCGCCTTAAAAGAGTTAGC--GTATTAAC-TTGTCGA  404
                |||| |||| | || ||  | |||||||||||||||||||||  || || || ||   | 
Sbjct  1318907  GGCGTCTGCGATCTCTG-ATCGCTCGCCTTAAAAGAGTTAGCAAGT-TTGACATTAATG-  1318851

Query  405      TCTGGCGTAATAAGTTTCGCTGGTGTAGACT-TG-AGAAGTGCGCTTCTAATCGTCTTC-  461
                ||||| |||||||||||| |||| ||  | | ||  |||| | |||||||||||||  | 
Sbjct  1318850  TCTGGTGTAATAAGTTTCACTGG-GTCCATTGTGTTGAAGCGTGCTTCTAATCGTCCGCA  1318792

Query  462      -GGACAATT-CTTGAACTCTGGTCTCAAATCAGGTAGGACTACCCGCTGAACTTAAGCAT  519
                 |||||||| |||  ||||||| || ||||||||||||||||||||||||||||||||||
Sbjct  1318791  AGGACAATTACTTTGACTCTGGCCTGAAATCAGGTAGGACTACCCGCTGAACTTAAGCAT  1318732

Query  520      ATCAATAAGCGGAGGAAAAGAAACTAACTAGGATTCCCTTAGTAACGGCGAGTGAACCGG  579
                |||||||||||||||||||||||||||| ||||||||| ||||||||||||||||| |||
Sbjct  1318731  ATCAATAAGCGGAGGAAAAGAAACTAACAAGGATTCCCCTAGTAACGGCGAGTGAAGCGG  1318672

Query  580      GAAAAGCTCAAATTTGTAATCTGGCTGTCTTCGATAGTCCGAGTTGTAATCTATAGACGT  639
                ||| |||||||||||| |||||||| ||||||||| ||||||||||||||||||||| | 
Sbjct  1318671  GAAGAGCTCAAATTTGAAATCTGGCAGTCTTCGATTGTCCGAGTTGTAATCTATAGAGGC  1318612

Query  640      GTTTTCCGTGCTGGACCGTATCTAAGTCCCTTGGAACAGG-GTATCAAAGAGGGTGACAA  698
                ||||||||||| ||||||| || ||||| | ||||| ||| |||||||||||||||| ||
Sbjct  1318611  GTTTTCCGTGCCGGACCGTGTCCAAGTCTCCTGGAA-AGGAGTATCAAAGAGGGTGATAA  1318553

Query  699      TCCCGTGCTTGATACGACCACCAGTGCTCTGTGATACACGC-TCTACGAGTCGAGTTGTT  757
                |||||| ||| | ||||||||| ||||||||||||||   | ||||||||||||||||||
Sbjct  1318552  TCCCGTACTTAACACGACCACCGGTGCTCTGTGATAC-GTCTTCTACGAGTCGAGTTGTT  1318494

Query  758      TGGGAATGCAGCTCAAAATGGGTGGTAAATTCCATCTAAAGCTAAATATTGGCGAGAGAC  817
                |||||||||||||||||||||||||| |||||||||||||||||||||||||||||||||
Sbjct  1318493  TGGGAATGCAGCTCAAAATGGGTGGTGAATTCCATCTAAAGCTAAATATTGGCGAGAGAC  1318434

Query  818      CGATAGCGAACAAGTACCGTGAGGGAAAGATGAAAAGCACTTTGGAAAGAGAGTTAAACA  877
                ||||||||||||||||||||||||||||||||||||||||||||||||||||||||||||
Sbjct  1318433  CGATAGCGAACAAGTACCGTGAGGGAAAGATGAAAAGCACTTTGGAAAGAGAGTTAAACA  1318374

Query  878      GTACGTGAAATTGTTGAAAGGGAAACGATTGAAGTCAGTCGTGTTCTTTGGATTCAGCTA  937
                |||||||||||||||||||||||||||||||||||||||||||||||||||||||||| |
Sbjct  1318373  GTACGTGAAATTGTTGAAAGGGAAACGATTGAAGTCAGTCGTGTTCTTTGGATTCAGCCA  1318314

Query  938      GTTCTTCTAGTCTACTTCCATTGAACGGGTCAACATCAGTTTTGTCCGGTGGATAAAGAT  997
                ||||| || |||||||||| | |||||||||||||||||||||||||||||||||||| |
Sbjct  1318313  GTTCTGCTGGTCTACTTCCTTGGAACGGGTCAACATCAGTTTTGTCCGGTGGATAAAGGT  1318254

Query  998      AGTAGGAATGTAGCTCCCCCGGGAGTGTTATAGACTATTATTGCATACACTGGGTGAGAC  1057
                |||||||||||  || | |||| |||||||||| |||||||  |||||||||||||||||
Sbjct  1318253  AGTAGGAATGTGACTTCTCCGGAAGTGTTATAGCCTATTATCACATACACTGGGTGAGAC  1318194

Query  1058     TGAGGACTGCAGCTCGCCTTT-TGGCCGGTCTTCGGACACGTTCGAGCTTAGGATGTTGA  1116
                ||||||||||||||||||||| ||||||||||||||||||||||||||||||||||||||
Sbjct  1318193  TGAGGACTGCAGCTCGCCTTTATGGCCGGTCTTCGGACACGTTCGAGCTTAGGATGTTGA  1318134

Query  1117     CATAATGGCTTTAAACGACCCGTCTTGAAACACGGACCAAGGAGTCTAACATATCTGCGA  1176
                ||||||||||||||||||||||||||||||||||||||||||||||||||||||||||||
Sbjct  1318133  CATAATGGCTTTAAACGACCCGTCTTGAAACACGGACCAAGGAGTCTAACATATCTGCGA  1318074

Query  1177     GTGTTTGAGTGTCAAACTCGAGCGCGTAATGAAAGTGAACTGGGAGGGATCCGTAAGGAG  1236
                ||||||| ||||||||||||||||||||||||||||||| | ||||||||||| ||||||
Sbjct  1318073  GTGTTTGGGTGTCAAACTCGAGCGCGTAATGAAAGTGAA-TTGGAGGGATCCGCAAGGAG  1318015

Query  1237     CACCTTCGACCGATCCGGATGTTTACTGATGGATTTGAGTAAGAGCATATATGCTGGGAC  1296
                |||||||||||||||| |||||||||||| ||||||||||||||||||||||||||||||
Sbjct  1318014  CACCTTCGACCGATCCAGATGTTTACTGAAGGATTTGAGTAAGAGCATATATGCTGGGAC  1317955

Query  1297     CCGAAAGATGGTGAACTATGCCTGAATAGGGCGAAGCCAGGGGAAACTCTGGTGGAGGCT  1356
                ||||||||||||||||||||||||||||||||||||||||||||||||||||||||||||
Sbjct  1317954  CCGAAAGATGGTGAACTATGCCTGAATAGGGCGAAGCCAGGGGAAACTCTGGTGGAGGCT  1317895

Query  1357     CGTAGCGATTCTGACGTGCAAATCGATCGTCAAATTTGGGTATAGGGGCGAAAGACTAAT  1416
                ||||||||||||||||||||||||||||||||||||||||||||||||||||||||||||
Sbjct  1317894  CGTAGCGATTCTGACGTGCAAATCGATCGTCAAATTTGGGTATAGGGGCGAAAGACTAAT  1317835

Query  1417     CGAACCATCTAGTAGCTGGTTCCTGCCGAAGTTTCCCTCAGGATAGCAGAAACTCGCATC  1476
                ||||||||||||||||||||||||||||||||||||||||||||||||||||||||||||
Sbjct  1317834  CGAACCATCTAGTAGCTGGTTCCTGCCGAAGTTTCCCTCAGGATAGCAGAAACTCGCATC  1317775

Query  1477     AGTTTTATGAGGTAAAGCGAATGATTAGAGGCCTTGGGGACGAAACGTCCTTAACCTATT  1536
                ||||||||||||||||||||||||||||||||||||||||||||||||||||||||||||
Sbjct  1317774  AGTTTTATGAGGTAAAGCGAATGATTAGAGGCCTTGGGGACGAAACGTCCTTAACCTATT  1317715

Query  1537     CTCAAACTTTAAATATGTAAGAAGCACTTGTCACTTAATTGGACGTGTGCATGCGAATGA  1596
                ||||||||||||||||||||||||||||||| ||||||||| ||| ||||||||||||||
Sbjct  1317714  CTCAAACTTTAAATATGTAAGAAGCACTTGTTACTTAATTGAACGAGTGCATGCGAATGA  1317655

Query  1597     GAGTTTCTAGTGGGCCATTTTTGGTAAGCAGAACTGGCGATGCGGGATGAACCGATCGTG  1656
                ||||||||||||||||||||||||||||||||||||||||||||||||||||||||||||
Sbjct  1317654  GAGTTTCTAGTGGGCCATTTTTGGTAAGCAGAACTGGCGATGCGGGATGAACCGATCGTG  1317595

Query  1657     AGGTTAAGGTGCCGGAATACACGCTCATCAGACCCCACAAAAGGTGTTAGTTCATCTAGA  1716
                |||||||||||||||||||||||||||||||| |||||||||||||||||||||||||||
Sbjct  1317594  AGGTTAAGGTGCCGGAATACACGCTCATCAGATCCCACAAAAGGTGTTAGTTCATCTAGA  1317535

Query  1717     CAGCAGGACGGTGGCCATGGAAGTCGGAATCCGCTAAGGAGTGTGTAACAACTCACCTGC  1776
                ||||||||||||||||||||||||||||||||||||||||||||||||||||||||||||
Sbjct  1317534  CAGCAGGACGGTGGCCATGGAAGTCGGAATCCGCTAAGGAGTGTGTAACAACTCACCTGC  1317475

Query  1777     CGAATGAACTAGCCCTGAAAATGGATGGCGCTCAAGCGTGTTACCCATACCTCACCGTCA  1836
                ||||||||||||||||||||||||||||||||||||||||||||||||||||||||||||
Sbjct  1317474  CGAATGAACTAGCCCTGAAAATGGATGGCGCTCAAGCGTGTTACCCATACCTCACCGTCA  1317415

Query  1837     GCGTTTAAGTGACGCGCTGACGAGTAGGCAGGCGTGGAGGTCAGTGAAGAAGCCTTGGCA  1896
                ||||||||||||||||||||||||||||||||||||||||||||||||||||||||||||
Sbjct  1317414  GCGTTTAAGTGACGCGCTGACGAGTAGGCAGGCGTGGAGGTCAGTGAAGAAGCCTTGGCA  1317355

Query  1897     GTGATGCTGGGTGAAACGGCCTCTAGTGC  1925
                |||||||||||||||||||||||||||||
Sbjct  1317354  GTGATGCTGGGTGAAACGGCCTCTAGTGC  1317326


>JAMYHW010000003.1 Trichosporon sp. LN7006B ctg_3, whole genome shotgun sequence
Length=541317

 Score = 2896 bits (1568),  Expect = 0.0
 Identities = 1827/1948 (94%), Gaps = 33/1948 (2%)
 Strand=Plus/Minus

Query  1     CAAGGTTTCCGTAGGTGAACCTGCGGAAGGATCATTAGTGAATTG-CTCTTTGAGCGTTA  59
             ||||||||||||||||||||||||||||||||||||||||| ||| |||| |  || |||
Sbjct  2169  CAAGGTTTCCGTAGGTGAACCTGCGGAAGGATCATTAGTGA-TTGCCTCTATAGGC-TTA  2112

Query  60    -AACTATATCCATCTACACCTGTGAACTGTT-GATTGACTT--CG---GTCAATTACTTT  112
              |||||||||||  |||||||||||||||||  ||| ||||  ||   ||| | || |||
Sbjct  2111  TAACTATATCCACTTACACCTGTGAACTGTTCTATT-ACTTGACGCAAGTCGAGTATTTT  2053

Query  113   TACAAACATTGTGTAATGAACGTCATGTTATTATAACAAAA-ATAACTTTCAACAACGGA  171
             |||||||| ||||||||||||||| | |||||||||||||| | ||||||||||||||||
Sbjct  2052  TACAAACAATGTGTAATGAACGTCGTTTTATTATAACAAAATAAAACTTTCAACAACGGA  1993

Query  172   TCTCTTGGCTCTCGCATCGATGAAGAACGCAGCGAAATGCGATAAGTAATGTGAATTGCA  231
             |||||||||||||||||||||||||||||||||||| |||||||||||||||||||||||
Sbjct  1992  TCTCTTGGCTCTCGCATCGATGAAGAACGCAGCGAATTGCGATAAGTAATGTGAATTGCA  1933

Query  232   GAATTCAGTGAATCATCGAATCTTTGAACGCAACTTGCGCTCTCTGGTATTCCGGAGAGC  291
             |||||||||||||||||||||||||||||||| |||||||||||||||||||||||||||
Sbjct  1932  GAATTCAGTGAATCATCGAATCTTTGAACGCAGCTTGCGCTCTCTGGTATTCCGGAGAGC  1873

Query  292   ATGCCTGTTTGAGTATCATGAAATCTCAACCATTAGGGTTTCTTAATGGCTTGGATTTGG  351
             |||||||||| ||| ||||||||||||||||| ||||||||| |||||| ||||||||||
Sbjct  1872  ATGCCTGTTTCAGTGTCATGAAATCTCAACCACTAGGGTTTCCTAATGGATTGGATTTGG  1813

Query  352   GCG-CTGCCA-CT-TGCCTGGCTCGCCTTAAAAGAGTTAGC--GTATTAAC-TTGTCGAT  405
             ||| |||| | || ||  | |||||||||||||||||||||  || || || ||   | |
Sbjct  1812  GCGTCTGCGATCTCTG-ATCGCTCGCCTTAAAAGAGTTAGCAAGT-TTGACATTAATG-T  1756

Query  406   CTGGCGTAATAAGTTTCGCTGGTGTAGACT-TG-AGAAGTGCGCTTCTAATCGTCTTC--  461
             |||| |||||||||||| |||| ||  | | ||  |||| | |||||||||||||  |  
Sbjct  1755  CTGGTGTAATAAGTTTCACTGG-GTCCATTGTGTTGAAGCGTGCTTCTAATCGTCCGCAA  1697

Query  462   GGACAATT-CTTGAACTCTGGTCTCAAATCAGGTAGGACTACCCGCTGAACTTAAGCATA  520
             |||||||| |||  ||||||| || |||||||||||||||||||||||||||||||||||
Sbjct  1696  GGACAATTACTTTGACTCTGGCCTGAAATCAGGTAGGACTACCCGCTGAACTTAAGCATA  1637

Query  521   TCAATAAGCGGAGGAAAAGAAACTAACTAGGATTCCCTTAGTAACGGCGAGTGAACCGGG  580
             ||||||||||||||||||||||||||| ||||||||| ||||||||||||||||| ||||
Sbjct  1636  TCAATAAGCGGAGGAAAAGAAACTAACAAGGATTCCCCTAGTAACGGCGAGTGAAGCGGG  1577

Query  581   AAAAGCTCAAATTTGTAATCTGGCTGTCTTCGATAGTCCGAGTTGTAATCTATAGACGTG  640
             || |||||||||||| |||||||| ||||||||| ||||||||||||||||||||| | |
Sbjct  1576  AAGAGCTCAAATTTGAAATCTGGCAGTCTTCGATTGTCCGAGTTGTAATCTATAGAGGCG  1517

Query  641   TTTTCCGTGCTGGACCGTATCTAAGTCCCTTGGAACAGG-GTATCAAAGAGGGTGACAAT  699
             |||||||||| ||||||| || ||||| | ||||| ||| |||||||||||||||| |||
Sbjct  1516  TTTTCCGTGCCGGACCGTGTCCAAGTCTCCTGGAA-AGGAGTATCAAAGAGGGTGATAAT  1458

Query  700   CCCGTGCTTGATACGACCACCAGTGCTCTGTGATACACGC-TCTACGAGTCGAGTTGTTT  758
             ||||| ||| | ||||||||| ||||||||||||||   | |||||||||||||||||||
Sbjct  1457  CCCGTACTTAACACGACCACCGGTGCTCTGTGATAC-GTCTTCTACGAGTCGAGTTGTTT  1399

Query  759   GGGAATGCAGCTCAAAATGGGTGGTAAATTCCATCTAAAGCTAAATATTGGCGAGAGACC  818
             ||||||||||||||||||||||||| ||||||||||||||||||||||||||||||||||
Sbjct  1398  GGGAATGCAGCTCAAAATGGGTGGTGAATTCCATCTAAAGCTAAATATTGGCGAGAGACC  1339

Query  819   GATAGCGAACAAGTACCGTGAGGGAAAGATGAAAAGCACTTTGGAAAGAGAGTTAAACAG  878
             ||||||||||||||||||||||||||||||||||||||||||||||||||||||||||||
Sbjct  1338  GATAGCGAACAAGTACCGTGAGGGAAAGATGAAAAGCACTTTGGAAAGAGAGTTAAACAG  1279

Query  879   TACGTGAAATTGTTGAAAGGGAAACGATTGAAGTCAGTCGTGTTCTTTGGATTCAGCTAG  938
             ||||||||||||||||||||||||||||||||||||||||||||||||||||||||| ||
Sbjct  1278  TACGTGAAATTGTTGAAAGGGAAACGATTGAAGTCAGTCGTGTTCTTTGGATTCAGCCAG  1219

Query  939   TTCTTCTAGTCTACTTCCATTGAACGGGTCAACATCAGTTTTGTCCGGTGGATAAAGATA  998
             |||| || |||||||||| ||||||||||||||||||||||||||||||||||||||  |
Sbjct  1218  TTCTGCTGGTCTACTTCCTTTGAACGGGTCAACATCAGTTTTGTCCGGTGGATAAAGGCA  1159

Query  999   GTAGGAATGTAGCTCCCCCGGGAGTGTTATAGACTATTATTGCATACACTGGGTGAGACT  1058
             |||||||||||||| | |||| |||||||||| ||||| |  ||||||||||||||||||
Sbjct  1158  GTAGGAATGTAGCTTCTCCGGAAGTGTTATAGCCTATTGTCACATACACTGGGTGAGACT  1099

Query  1059  GAGGACTGCAGCTCGCCTTT-TGGCCGGTCTTCGGACACGTTCGAGCTTAGGATGTTGAC  1117
             |||||||||||||||||||| ||||||  ||||||  |||||||||||||||||||||||
Sbjct  1098  GAGGACTGCAGCTCGCCTTTATGGCCGACCTTCGGGTACGTTCGAGCTTAGGATGTTGAC  1039

Query  1118  ATAATGGCTTTAAACGACCCGTCTTGAAACACGGACCAAGGAGTCTAACATATCTGCGAG  1177
             ||||||||||||||||||||||||||||||||||||||||||||||||||||||||||||
Sbjct  1038  ATAATGGCTTTAAACGACCCGTCTTGAAACACGGACCAAGGAGTCTAACATATCTGCGAG  979

Query  1178  TGTTTGAGTGTCAAACTCGAGCGCGTAATGAAAGTGAACTGGGAGGGATCCGTAAGGAGC  1237
             |||||| ||||||||||||||||||||||||||||||| | ||||||||||| |||||||
Sbjct  978   TGTTTGGGTGTCAAACTCGAGCGCGTAATGAAAGTGAA-TTGGAGGGATCCGCAAGGAGC  920

Query  1238  ACCTTCGACCGATCCGGATGTTTACTGATGGATTTGAGTAAGAGCATATATGCTGGGACC  1297
             ||||||||||||||| |||||||||||| |||||||||||||||||||||||||||||||
Sbjct  919   ACCTTCGACCGATCCAGATGTTTACTGAAGGATTTGAGTAAGAGCATATATGCTGGGACC  860

Query  1298  CGAAAGATGGTGAACTATGCCTGAATAGGGCGAAGCCAGGGGAAACTCTGGTGGAGGCTC  1357
             ||||||||||||||||||||||||||||||||||||||||||||||||||||||||||||
Sbjct  859   CGAAAGATGGTGAACTATGCCTGAATAGGGCGAAGCCAGGGGAAACTCTGGTGGAGGCTC  800

Query  1358  GTAGCGATTCTGACGTGCAAATCGATCGTCAAATTTGGGTATAGGGGCGAAAGACTAATC  1417
             ||||||||||||||||||||||||||||||||||||||||||||||||||||||||||||
Sbjct  799   GTAGCGATTCTGACGTGCAAATCGATCGTCAAATTTGGGTATAGGGGCGAAAGACTAATC  740

Query  1418  GAACCATCTAGTAGCTGGTTCCTGCCGAAGTTTCCCTCAGGATAGCAGAAACTCGCATCA  1477
             ||||||||||||||||||||||||||||||||||||||||||||||||||||||||||||
Sbjct  739   GAACCATCTAGTAGCTGGTTCCTGCCGAAGTTTCCCTCAGGATAGCAGAAACTCGCATCA  680

Query  1478  GTTTTATGAGGTAAAGCGAATGATTAGAGGCCTTGGGGACGAAACGTCCTTAACCTATTC  1537
             ||||||||||||||||||||||||||||||||||||||||||||||||||||||||||||
Sbjct  679   GTTTTATGAGGTAAAGCGAATGATTAGAGGCCTTGGGGACGAAACGTCCTTAACCTATTC  620

Query  1538  TCAAACTTTAAATATGTAAGAAGCACTTGTCACTTAATTGGACGTGTGCATGCGAATGAG  1597
             |||||||||||||||||||||||||||||| ||||||||| |||||||||||||||||||
Sbjct  619   TCAAACTTTAAATATGTAAGAAGCACTTGTTACTTAATTGAACGTGTGCATGCGAATGAG  560

Query  1598  AGTTTCTAGTGGGCCATTTTTGGTAAGCAGAACTGGCGATGCGGGATGAACCGATCGTGA  1657
             ||||||||||||||||||||||||||||||||||||||||||||||||||||||||||||
Sbjct  559   AGTTTCTAGTGGGCCATTTTTGGTAAGCAGAACTGGCGATGCGGGATGAACCGATCGTGA  500

Query  1658  GGTTAAGGTGCCGGAATACACGCTCATCAGACCCCACAAAAGGTGTTAGTTCATCTAGAC  1717
             ||||||||||||||||||||||||||||||| ||||||||||||||||||||||||||||
Sbjct  499   GGTTAAGGTGCCGGAATACACGCTCATCAGATCCCACAAAAGGTGTTAGTTCATCTAGAC  440

Query  1718  AGCAGGACGGTGGCCATGGAAGTCGGAATCCGCTAAGGAGTGTGTAACAACTCACCTGCC  1777
             ||||||||||||||||||||||||||||||||||||||||||||||||||||||||||||
Sbjct  439   AGCAGGACGGTGGCCATGGAAGTCGGAATCCGCTAAGGAGTGTGTAACAACTCACCTGCC  380

Query  1778  GAATGAACTAGCCCTGAAAATGGATGGCGCTCAAGCGTGTTACCCATACCTCACCGTCAG  1837
             ||||||||||||||||||||||||||||||||||||||||||||||||||||||||||||
Sbjct  379   GAATGAACTAGCCCTGAAAATGGATGGCGCTCAAGCGTGTTACCCATACCTCACCGTCAG  320

Query  1838  CGTTTAAGTGACGCGCTGACGAGTAGGCAGGCGTGGAGGTCAGTGAAGAAGCCTTGGCAG  1897
             ||||||||||||||||||||||||||||||||||||||||||||||||||||||||||||
Sbjct  319   CGTTTAAGTGACGCGCTGACGAGTAGGCAGGCGTGGAGGTCAGTGAAGAAGCCTTGGCAG  260

Query  1898  TGATGCTGGGTGAAACGGCCTCTAGTGC  1925
             ||||||||||||||||||||||||||||
Sbjct  259   TGATGCTGGGTGAAACGGCCTCTAGTGC  232


>JH977602.1 Trichosporon asahii var. asahii CBS 2479 unplaced genomic scaffold 
scaffold00070, whole genome shotgun sequence
Length=2669337

 Score = 2891 bits (1565),  Expect = 0.0
 Identities = 1827/1949 (94%), Gaps = 35/1949 (2%)
 Strand=Plus/Plus

Query  1        CAAGGTTTCCGTAGGTGAACCTGCGGAAGGATCATTAGTGAATTGCTCTTT-GAGCGTTA  59
                ||||||||||||||||||||||||||||||||||||||||| |||| ||||  ||  |||
Sbjct  2324065  CAAGGTTTCCGTAGGTGAACCTGCGGAAGGATCATTAGTGA-TTGC-CTTTATAGGCTTA  2324122

Query  60       -AACTATATCCATCTACACCTGTGAACTGTT-GATTGACTT--CG---GTCAATTACTTT  112
                 |||||||||||  |||||||||||||||||  | | ||||  ||   ||| | || |||
Sbjct  2324123  TAACTATATCCACTTACACCTGTGAACTGTTCTACT-ACTTGACGCAAGTCGAGTATTTT  2324181

Query  113      TACAAACATTGTGTAATGAACGTCATGTTATTATAACAAAA-ATAACTTTCAACAACGGA  171
                |||||||| ||||||||||||||| | |||||||||||||| | ||||||||||||||||
Sbjct  2324182  TACAAACAATGTGTAATGAACGTCGTTTTATTATAACAAAATAAAACTTTCAACAACGGA  2324241

Query  172      TCTCTTGGCTCTCGCATCGATGAAGAACGCAGCGAAATGCGATAAGTAATGTGAATTGCA  231
                |||||||||||||||||||||||||||||||||||| |||||||||||||||||||||||
Sbjct  2324242  TCTCTTGGCTCTCGCATCGATGAAGAACGCAGCGAATTGCGATAAGTAATGTGAATTGCA  2324301

Query  232      GAATTCAGTGAATCATCGAATCTTTGAACGCAACTTGCGCTCTCTGGTATTCCGGAGAGC  291
                |||||||||||||||||||||||||||||||| |||||||||||||||||||||||||||
Sbjct  2324302  GAATTCAGTGAATCATCGAATCTTTGAACGCAGCTTGCGCTCTCTGGTATTCCGGAGAGC  2324361

Query  292      ATGCCTGTTTGAGTATCATGAAATCTCAACCATTAGGGTTTCTTAATGGCTTGGATTTGG  351
                |||||||||| ||| ||||||||||||||||| ||||||||| |||||| ||||||||||
Sbjct  2324362  ATGCCTGTTTCAGTGTCATGAAATCTCAACCACTAGGGTTTCCTAATGGATTGGATTTGG  2324421

Query  352      GCG-CTGCCACTTGCCTG---GCTCGCCTTAAAAGAGTTAGC--GTATTAAC-TTGTCGA  404
                ||| |||| | ||  |||   |||||||||||||||||||||  || || || ||   | 
Sbjct  2324422  GCGTCTGCGA-TT-TCTGATCGCTCGCCTTAAAAGAGTTAGCAAGT-TTGACATTAATG-  2324477

Query  405      TCTGGCGTAATAAGTTTCGCTGGTGTAGACT-TG-AGAAGTGCGCTTCTAATCGTCTTC-  461
                ||||| |||||||||||| |||| ||  | | ||  |||| | |||||||||||||  | 
Sbjct  2324478  TCTGGTGTAATAAGTTTCACTGG-GTCCATTGTGTTGAAGCGTGCTTCTAATCGTCCGCA  2324536

Query  462      -GGACAATT-CTTGAACTCTGGTCTCAAATCAGGTAGGACTACCCGCTGAACTTAAGCAT  519
                 |||||||| |||  ||||||| || ||||||||||||||||||||||||||||||||||
Sbjct  2324537  AGGACAATTACTTTGACTCTGGCCTGAAATCAGGTAGGACTACCCGCTGAACTTAAGCAT  2324596

Query  520      ATCAATAAGCGGAGGAAAAGAAACTAACTAGGATTCCCTTAGTAACGGCGAGTGAACCGG  579
                |||||||||||||||||||||||||||| ||||||||| ||||||||||||||||| |||
Sbjct  2324597  ATCAATAAGCGGAGGAAAAGAAACTAACAAGGATTCCCCTAGTAACGGCGAGTGAAGCGG  2324656

Query  580      GAAAAGCTCAAATTTGTAATCTGGCTGTCTTCGATAGTCCGAGTTGTAATCTATAGACGT  639
                ||| |||||||||||| |||||||| ||||||||| ||||||||||||||||||||| | 
Sbjct  2324657  GAAGAGCTCAAATTTGAAATCTGGCAGTCTTCGATTGTCCGAGTTGTAATCTATAGAGGC  2324716

Query  640      GTTTTCCGTGCTGGACCGTATCTAAGTCCCTTGGAACAGG-GTATCAAAGAGGGTGACAA  698
                ||||||||||| ||||||| || ||||| | ||||| ||| |||||||||||||||| ||
Sbjct  2324717  GTTTTCCGTGCCGGACCGTGTCCAAGTCTCCTGGAA-AGGAGTATCAAAGAGGGTGATAA  2324775

Query  699      TCCCGTGCTTGATACGACCACCAGTGCTCTGTGATACACGC-TCTACGAGTCGAGTTGTT  757
                |||||| ||| | ||||||||| ||||||||||||||   | ||||||||||||||||||
Sbjct  2324776  TCCCGTACTTAACACGACCACCGGTGCTCTGTGATAC-GTCTTCTACGAGTCGAGTTGTT  2324834

Query  758      TGGGAATGCAGCTCAAAATGGGTGGTAAATTCCATCTAAAGCTAAATATTGGCGAGAGAC  817
                |||||||||||||||||||||||||| |||||||||||||||||||||||||||||||||
Sbjct  2324835  TGGGAATGCAGCTCAAAATGGGTGGTGAATTCCATCTAAAGCTAAATATTGGCGAGAGAC  2324894

Query  818      CGATAGCGAACAAGTACCGTGAGGGAAAGATGAAAAGCACTTTGGAAAGAGAGTTAAACA  877
                ||||||||||||||||||||||||||||||||||||||||||||||||||||||||||||
Sbjct  2324895  CGATAGCGAACAAGTACCGTGAGGGAAAGATGAAAAGCACTTTGGAAAGAGAGTTAAACA  2324954

Query  878      GTACGTGAAATTGTTGAAAGGGAAACGATTGAAGTCAGTCGTGTTCTTTGGATTCAGCTA  937
                |||||||||||||||||||||||||||||||||||||||||||||||||||||||||| |
Sbjct  2324955  GTACGTGAAATTGTTGAAAGGGAAACGATTGAAGTCAGTCGTGTTCTTTGGATTCAGCCA  2325014

Query  938      GTTCTTCTAGTCTACTTCCATTGAACGGGTCAACATCAGTTTTGTCCGGTGGATAAAGAT  997
                ||||| || |||||||||| | |||||||||||||||||||||||||||||||||||| |
Sbjct  2325015  GTTCTGCTGGTCTACTTCCTTGGAACGGGTCAACATCAGTTTTGTCCGGTGGATAAAGGT  2325074

Query  998      AGTAGGAATGTAGCTCCCCCGGGAGTGTTATAGACTATTATTGCATACACTGGGTGAGAC  1057
                |||||||||||  || | |||| |||||||||| |||||||  |||||||||||||||||
Sbjct  2325075  AGTAGGAATGTGACTTCTCCGGAAGTGTTATAGCCTATTATCACATACACTGGGTGAGAC  2325134

Query  1058     TGAGGACTGCAGCTCGCCTTT-TGGCCGGTCTTCGGACACGTTCGAGCTTAGGATGTTGA  1116
                ||||||||||||||||||||| ||||||| |||||| |||||||||||||||||||||||
Sbjct  2325135  TGAGGACTGCAGCTCGCCTTTATGGCCGGCCTTCGGGCACGTTCGAGCTTAGGATGTTGA  2325194

Query  1117     CATAATGGCTTTAAACGACCCGTCTTGAAACACGGACCAAGGAGTCTAACATATCTGCGA  1176
                ||||||||||||||||||||||||||||||||||||||||||||||||||||||||||||
Sbjct  2325195  CATAATGGCTTTAAACGACCCGTCTTGAAACACGGACCAAGGAGTCTAACATATCTGCGA  2325254

Query  1177     GTGTTTGAGTGTCAAACTCGAGCGCGTAATGAAAGTGAACTGGGAGGGATCCGTAAGGAG  1236
                ||||||| ||||||||||||||||||||||||||||||| | ||||||||||| ||||||
Sbjct  2325255  GTGTTTGGGTGTCAAACTCGAGCGCGTAATGAAAGTGAA-TTGGAGGGATCCGCAAGGAG  2325313

Query  1237     CACCTTCGACCGATCCGGATGTTTACTGATGGATTTGAGTAAGAGCATATATGCTGGGAC  1296
                |||||||||||||||| |||||||||||| ||||||||||||||||||||||||||||||
Sbjct  2325314  CACCTTCGACCGATCCAGATGTTTACTGAAGGATTTGAGTAAGAGCATATATGCTGGGAC  2325373

Query  1297     CCGAAAGATGGTGAACTATGCCTGAATAGGGCGAAGCCAGGGGAAACTCTGGTGGAGGCT  1356
                ||||||||||||||||||||||||||||||||||||||||||||||||||||||||||||
Sbjct  2325374  CCGAAAGATGGTGAACTATGCCTGAATAGGGCGAAGCCAGGGGAAACTCTGGTGGAGGCT  2325433

Query  1357     CGTAGCGATTCTGACGTGCAAATCGATCGTCAAATTTGGGTATAGGGGCGAAAGACTAAT  1416
                ||||||||||||||||||||||||||||||||||||||||||||||||||||||||||||
Sbjct  2325434  CGTAGCGATTCTGACGTGCAAATCGATCGTCAAATTTGGGTATAGGGGCGAAAGACTAAT  2325493

Query  1417     CGAACCATCTAGTAGCTGGTTCCTGCCGAAGTTTCCCTCAGGATAGCAGAAACTCGCATC  1476
                ||||||||||||||||||||||||||||||||||||||||||||||||||||||||||||
Sbjct  2325494  CGAACCATCTAGTAGCTGGTTCCTGCCGAAGTTTCCCTCAGGATAGCAGAAACTCGCATC  2325553

Query  1477     AGTTTTATGAGGTAAAGCGAATGATTAGAGGCCTTGGGGACGAAACGTCCTTAACCTATT  1536
                ||||||||||||||||||||||||||||||||||||||||||||||||||||||||||||
Sbjct  2325554  AGTTTTATGAGGTAAAGCGAATGATTAGAGGCCTTGGGGACGAAACGTCCTTAACCTATT  2325613

Query  1537     CTCAAACTTTAAATATGTAAGAAGCACTTGTCACTTAATTGGACGTGTGCATGCGAATGA  1596
                ||||||||||||||||||||||||||||||| ||||||||| ||||||||||||||||||
Sbjct  2325614  CTCAAACTTTAAATATGTAAGAAGCACTTGTTACTTAATTGAACGTGTGCATGCGAATGA  2325673

Query  1597     GAGTTTCTAGTGGGCCATTTTTGGTAAGCAGAACTGGCGATGCGGGATGAACCGATCGTG  1656
                ||||||||||||||||||||||||||||||||||||||||||||||||||||||||||||
Sbjct  2325674  GAGTTTCTAGTGGGCCATTTTTGGTAAGCAGAACTGGCGATGCGGGATGAACCGATCGTG  2325733

Query  1657     AGGTTAAGGTGCCGGAATACACGCTCATCAGACCCCACAAAAGGTGTTAGTTCATCTAGA  1716
                |||||||||||||||||||||||||||||||| |||||||||||||||||||||||||||
Sbjct  2325734  AGGTTAAGGTGCCGGAATACACGCTCATCAGATCCCACAAAAGGTGTTAGTTCATCTAGA  2325793

Query  1717     CAGCAGGACGGTGGCCATGGAAGTCGGAATCCGCTAAGGAGTGTGTAACAACTCACCTGC  1776
                ||||||||||||||||||||||||||||||||||||||||||||||||||||||||||||
Sbjct  2325794  CAGCAGGACGGTGGCCATGGAAGTCGGAATCCGCTAAGGAGTGTGTAACAACTCACCTGC  2325853

Query  1777     CGAATGAACTAGCCCTGAAAATGGATGGCGCTCAAGCGTGTTACCCATACCTCACCGTCA  1836
                ||||||||||||||||||||||||||||||||||||||||||||||||||||||||||||
Sbjct  2325854  CGAATGAACTAGCCCTGAAAATGGATGGCGCTCAAGCGTGTTACCCATACCTCACCGTCA  2325913

Query  1837     GCGTTTAAGTGACGCGCTGACGAGTAGGCAGGCGTGGAGGTCAGTGAAGAAGCCTTGGCA  1896
                ||||||||||||||||||||||||||||||||||||||||||||||||||||||||||||
Sbjct  2325914  GCGTTTAAGTGACGCGCTGACGAGTAGGCAGGCGTGGAGGTCAGTGAAGAAGCCTTGGCA  2325973

Query  1897     GTGATGCTGGGTGAAACGGCCTCTAGTGC  1925
                |||||||||||||||||||||||||||||
Sbjct  2325974  GTGATGCTGGGTGAAACGGCCTCTAGTGC  2326002


 Score = 416 bits (225),  Expect = 1e-111
 Identities = 227/228 (99%), Gaps = 0/228 (0%)
 Strand=Plus/Plus

Query  1698     AGGTGTTAGTTCATCTAGACAGCAGGACGGTGGCCATGGAAGTCGGAATCCGCTAAGGAG  1757
                ||||||||||||||||||||||||||||||||||||||||||||||||||||||||||||
Sbjct  2320229  AGGTGTTAGTTCATCTAGACAGCAGGACGGTGGCCATGGAAGTCGGAATCCGCTAAGGAG  2320288

Query  1758     TGTGTAACAACTCACCTGCCGAATGAACTAGCCCTGAAAATGGATGGCGCTCAAGCGTGT  1817
                |||||||||||||||||||||||||||||||||||||||| |||||||||||||||||||
Sbjct  2320289  TGTGTAACAACTCACCTGCCGAATGAACTAGCCCTGAAAAGGGATGGCGCTCAAGCGTGT  2320348

Query  1818     TACCCATACCTCACCGTCAGCGTTTAAGTGACGCGCTGACGAGTAGGCAGGCGTGGAGGT  1877
                ||||||||||||||||||||||||||||||||||||||||||||||||||||||||||||
Sbjct  2320349  TACCCATACCTCACCGTCAGCGTTTAAGTGACGCGCTGACGAGTAGGCAGGCGTGGAGGT  2320408

Query  1878     CAGTGAAGAAGCCTTGGCAGTGATGCTGGGTGAAACGGCCTCTAGTGC  1925
                ||||||||||||||||||||||||||||||||||||||||||||||||
Sbjct  2320409  CAGTGAAGAAGCCTTGGCAGTGATGCTGGGTGAAACGGCCTCTAGTGC  2320456


 Score = 379 bits (205),  Expect = 2e-100
 Identities = 211/214 (99%), Gaps = 0/214 (0%)
 Strand=Plus/Plus

Query  1480     TTTATGAGGTAAAGCGAATGATTAGAGGCCTTGGGGACGAAACGTCCTTAACCTATTCTC  1539
                ||||||||||||||||||||||||||||||||||||||||||||||||||||||||||||
Sbjct  2312071  TTTATGAGGTAAAGCGAATGATTAGAGGCCTTGGGGACGAAACGTCCTTAACCTATTCTC  2312130

Query  1540     AAACTTTAAATATGTAAGAAGCACTTGTCACTTAATTGGACGTGTGCATGCGAATGAGAG  1599
                |||||||||||||||||||||||||||| ||||||||| |||||||||||||||||||||
Sbjct  2312131  AAACTTTAAATATGTAAGAAGCACTTGTTACTTAATTGAACGTGTGCATGCGAATGAGAG  2312190

Query  1600     TTTCTAGTGGGCCATTTTTGGTAAGCAGAACTGGCGATGCGGGATGAACCGATCGTGAGG  1659
                ||||||||||||||||||||||||||||||||||||||||||||||||||||||||||||
Sbjct  2312191  TTTCTAGTGGGCCATTTTTGGTAAGCAGAACTGGCGATGCGGGATGAACCGATCGTGAGG  2312250

Query  1660     TTAAGGTGCCGGAATACACGCTCATCAGACCCCA  1693
                ||||||||||||||||||||||||||||| ||||
Sbjct  2312251  TTAAGGTGCCGGAATACACGCTCATCAGATCCCA  2312284


 Score = 158 bits (85),  Expect = 8e-34
 Identities = 85/85 (100%), Gaps = 0/85 (0%)
 Strand=Plus/Plus

Query  1808     TCAAGCGTGTTACCCATACCTCACCGTCAGCGTTTAAGTGACGCGCTGACGAGTAGGCAG  1867
                ||||||||||||||||||||||||||||||||||||||||||||||||||||||||||||
Sbjct  2322294  TCAAGCGTGTTACCCATACCTCACCGTCAGCGTTTAAGTGACGCGCTGACGAGTAGGCAG  2322353

Query  1868     GCGTGGAGGTCAGTGAAGAAGCCTT  1892
                |||||||||||||||||||||||||
Sbjct  2322354  GCGTGGAGGTCAGTGAAGAAGCCTT  2322378


 Score = 87.9 bits (47),  Expect = 1e-12
 Identities = 55/59 (93%), Gaps = 0/59 (0%)
 Strand=Plus/Plus

Query  937      AGTTCTTCTAGTCTACTTCCATTGAACGGGTCAACATCAGTTTTGTCCGGTGGATAAAG  995
                |||||| || |||||||||| | ||||||||||||||||||||||||||||||||||||
Sbjct  2322211  AGTTCTGCTGGTCTACTTCCTTGGAACGGGTCAACATCAGTTTTGTCCGGTGGATAAAG  2322269


>NW_014040855.1 Trichosporon asahii var. asahii CBS 2479 unplaced genomic scaffold 
scaffold00070, whole genome shotgun sequence
Length=2669337

 Score = 2891 bits (1565),  Expect = 0.0
 Identities = 1827/1949 (94%), Gaps = 35/1949 (2%)
 Strand=Plus/Plus

Query  1        CAAGGTTTCCGTAGGTGAACCTGCGGAAGGATCATTAGTGAATTGCTCTTT-GAGCGTTA  59
                ||||||||||||||||||||||||||||||||||||||||| |||| ||||  ||  |||
Sbjct  2324065  CAAGGTTTCCGTAGGTGAACCTGCGGAAGGATCATTAGTGA-TTGC-CTTTATAGGCTTA  2324122

Query  60       -AACTATATCCATCTACACCTGTGAACTGTT-GATTGACTT--CG---GTCAATTACTTT  112
                 |||||||||||  |||||||||||||||||  | | ||||  ||   ||| | || |||
Sbjct  2324123  TAACTATATCCACTTACACCTGTGAACTGTTCTACT-ACTTGACGCAAGTCGAGTATTTT  2324181

Query  113      TACAAACATTGTGTAATGAACGTCATGTTATTATAACAAAA-ATAACTTTCAACAACGGA  171
                |||||||| ||||||||||||||| | |||||||||||||| | ||||||||||||||||
Sbjct  2324182  TACAAACAATGTGTAATGAACGTCGTTTTATTATAACAAAATAAAACTTTCAACAACGGA  2324241

Query  172      TCTCTTGGCTCTCGCATCGATGAAGAACGCAGCGAAATGCGATAAGTAATGTGAATTGCA  231
                |||||||||||||||||||||||||||||||||||| |||||||||||||||||||||||
Sbjct  2324242  TCTCTTGGCTCTCGCATCGATGAAGAACGCAGCGAATTGCGATAAGTAATGTGAATTGCA  2324301

Query  232      GAATTCAGTGAATCATCGAATCTTTGAACGCAACTTGCGCTCTCTGGTATTCCGGAGAGC  291
                |||||||||||||||||||||||||||||||| |||||||||||||||||||||||||||
Sbjct  2324302  GAATTCAGTGAATCATCGAATCTTTGAACGCAGCTTGCGCTCTCTGGTATTCCGGAGAGC  2324361

Query  292      ATGCCTGTTTGAGTATCATGAAATCTCAACCATTAGGGTTTCTTAATGGCTTGGATTTGG  351
                |||||||||| ||| ||||||||||||||||| ||||||||| |||||| ||||||||||
Sbjct  2324362  ATGCCTGTTTCAGTGTCATGAAATCTCAACCACTAGGGTTTCCTAATGGATTGGATTTGG  2324421

Query  352      GCG-CTGCCACTTGCCTG---GCTCGCCTTAAAAGAGTTAGC--GTATTAAC-TTGTCGA  404
                ||| |||| | ||  |||   |||||||||||||||||||||  || || || ||   | 
Sbjct  2324422  GCGTCTGCGA-TT-TCTGATCGCTCGCCTTAAAAGAGTTAGCAAGT-TTGACATTAATG-  2324477

Query  405      TCTGGCGTAATAAGTTTCGCTGGTGTAGACT-TG-AGAAGTGCGCTTCTAATCGTCTTC-  461
                ||||| |||||||||||| |||| ||  | | ||  |||| | |||||||||||||  | 
Sbjct  2324478  TCTGGTGTAATAAGTTTCACTGG-GTCCATTGTGTTGAAGCGTGCTTCTAATCGTCCGCA  2324536

Query  462      -GGACAATT-CTTGAACTCTGGTCTCAAATCAGGTAGGACTACCCGCTGAACTTAAGCAT  519
                 |||||||| |||  ||||||| || ||||||||||||||||||||||||||||||||||
Sbjct  2324537  AGGACAATTACTTTGACTCTGGCCTGAAATCAGGTAGGACTACCCGCTGAACTTAAGCAT  2324596

Query  520      ATCAATAAGCGGAGGAAAAGAAACTAACTAGGATTCCCTTAGTAACGGCGAGTGAACCGG  579
                |||||||||||||||||||||||||||| ||||||||| ||||||||||||||||| |||
Sbjct  2324597  ATCAATAAGCGGAGGAAAAGAAACTAACAAGGATTCCCCTAGTAACGGCGAGTGAAGCGG  2324656

Query  580      GAAAAGCTCAAATTTGTAATCTGGCTGTCTTCGATAGTCCGAGTTGTAATCTATAGACGT  639
                ||| |||||||||||| |||||||| ||||||||| ||||||||||||||||||||| | 
Sbjct  2324657  GAAGAGCTCAAATTTGAAATCTGGCAGTCTTCGATTGTCCGAGTTGTAATCTATAGAGGC  2324716

Query  640      GTTTTCCGTGCTGGACCGTATCTAAGTCCCTTGGAACAGG-GTATCAAAGAGGGTGACAA  698
                ||||||||||| ||||||| || ||||| | ||||| ||| |||||||||||||||| ||
Sbjct  2324717  GTTTTCCGTGCCGGACCGTGTCCAAGTCTCCTGGAA-AGGAGTATCAAAGAGGGTGATAA  2324775

Query  699      TCCCGTGCTTGATACGACCACCAGTGCTCTGTGATACACGC-TCTACGAGTCGAGTTGTT  757
                |||||| ||| | ||||||||| ||||||||||||||   | ||||||||||||||||||
Sbjct  2324776  TCCCGTACTTAACACGACCACCGGTGCTCTGTGATAC-GTCTTCTACGAGTCGAGTTGTT  2324834

Query  758      TGGGAATGCAGCTCAAAATGGGTGGTAAATTCCATCTAAAGCTAAATATTGGCGAGAGAC  817
                |||||||||||||||||||||||||| |||||||||||||||||||||||||||||||||
Sbjct  2324835  TGGGAATGCAGCTCAAAATGGGTGGTGAATTCCATCTAAAGCTAAATATTGGCGAGAGAC  2324894

Query  818      CGATAGCGAACAAGTACCGTGAGGGAAAGATGAAAAGCACTTTGGAAAGAGAGTTAAACA  877
                ||||||||||||||||||||||||||||||||||||||||||||||||||||||||||||
Sbjct  2324895  CGATAGCGAACAAGTACCGTGAGGGAAAGATGAAAAGCACTTTGGAAAGAGAGTTAAACA  2324954

Query  878      GTACGTGAAATTGTTGAAAGGGAAACGATTGAAGTCAGTCGTGTTCTTTGGATTCAGCTA  937
                |||||||||||||||||||||||||||||||||||||||||||||||||||||||||| |
Sbjct  2324955  GTACGTGAAATTGTTGAAAGGGAAACGATTGAAGTCAGTCGTGTTCTTTGGATTCAGCCA  2325014

Query  938      GTTCTTCTAGTCTACTTCCATTGAACGGGTCAACATCAGTTTTGTCCGGTGGATAAAGAT  997
                ||||| || |||||||||| | |||||||||||||||||||||||||||||||||||| |
Sbjct  2325015  GTTCTGCTGGTCTACTTCCTTGGAACGGGTCAACATCAGTTTTGTCCGGTGGATAAAGGT  2325074

Query  998      AGTAGGAATGTAGCTCCCCCGGGAGTGTTATAGACTATTATTGCATACACTGGGTGAGAC  1057
                |||||||||||  || | |||| |||||||||| |||||||  |||||||||||||||||
Sbjct  2325075  AGTAGGAATGTGACTTCTCCGGAAGTGTTATAGCCTATTATCACATACACTGGGTGAGAC  2325134

Query  1058     TGAGGACTGCAGCTCGCCTTT-TGGCCGGTCTTCGGACACGTTCGAGCTTAGGATGTTGA  1116
                ||||||||||||||||||||| ||||||| |||||| |||||||||||||||||||||||
Sbjct  2325135  TGAGGACTGCAGCTCGCCTTTATGGCCGGCCTTCGGGCACGTTCGAGCTTAGGATGTTGA  2325194

Query  1117     CATAATGGCTTTAAACGACCCGTCTTGAAACACGGACCAAGGAGTCTAACATATCTGCGA  1176
                ||||||||||||||||||||||||||||||||||||||||||||||||||||||||||||
Sbjct  2325195  CATAATGGCTTTAAACGACCCGTCTTGAAACACGGACCAAGGAGTCTAACATATCTGCGA  2325254

Query  1177     GTGTTTGAGTGTCAAACTCGAGCGCGTAATGAAAGTGAACTGGGAGGGATCCGTAAGGAG  1236
                ||||||| ||||||||||||||||||||||||||||||| | ||||||||||| ||||||
Sbjct  2325255  GTGTTTGGGTGTCAAACTCGAGCGCGTAATGAAAGTGAA-TTGGAGGGATCCGCAAGGAG  2325313

Query  1237     CACCTTCGACCGATCCGGATGTTTACTGATGGATTTGAGTAAGAGCATATATGCTGGGAC  1296
                |||||||||||||||| |||||||||||| ||||||||||||||||||||||||||||||
Sbjct  2325314  CACCTTCGACCGATCCAGATGTTTACTGAAGGATTTGAGTAAGAGCATATATGCTGGGAC  2325373

Query  1297     CCGAAAGATGGTGAACTATGCCTGAATAGGGCGAAGCCAGGGGAAACTCTGGTGGAGGCT  1356
                ||||||||||||||||||||||||||||||||||||||||||||||||||||||||||||
Sbjct  2325374  CCGAAAGATGGTGAACTATGCCTGAATAGGGCGAAGCCAGGGGAAACTCTGGTGGAGGCT  2325433

Query  1357     CGTAGCGATTCTGACGTGCAAATCGATCGTCAAATTTGGGTATAGGGGCGAAAGACTAAT  1416
                ||||||||||||||||||||||||||||||||||||||||||||||||||||||||||||
Sbjct  2325434  CGTAGCGATTCTGACGTGCAAATCGATCGTCAAATTTGGGTATAGGGGCGAAAGACTAAT  2325493

Query  1417     CGAACCATCTAGTAGCTGGTTCCTGCCGAAGTTTCCCTCAGGATAGCAGAAACTCGCATC  1476
                ||||||||||||||||||||||||||||||||||||||||||||||||||||||||||||
Sbjct  2325494  CGAACCATCTAGTAGCTGGTTCCTGCCGAAGTTTCCCTCAGGATAGCAGAAACTCGCATC  2325553

Query  1477     AGTTTTATGAGGTAAAGCGAATGATTAGAGGCCTTGGGGACGAAACGTCCTTAACCTATT  1536
                ||||||||||||||||||||||||||||||||||||||||||||||||||||||||||||
Sbjct  2325554  AGTTTTATGAGGTAAAGCGAATGATTAGAGGCCTTGGGGACGAAACGTCCTTAACCTATT  2325613

Query  1537     CTCAAACTTTAAATATGTAAGAAGCACTTGTCACTTAATTGGACGTGTGCATGCGAATGA  1596
                ||||||||||||||||||||||||||||||| ||||||||| ||||||||||||||||||
Sbjct  2325614  CTCAAACTTTAAATATGTAAGAAGCACTTGTTACTTAATTGAACGTGTGCATGCGAATGA  2325673

Query  1597     GAGTTTCTAGTGGGCCATTTTTGGTAAGCAGAACTGGCGATGCGGGATGAACCGATCGTG  1656
                ||||||||||||||||||||||||||||||||||||||||||||||||||||||||||||
Sbjct  2325674  GAGTTTCTAGTGGGCCATTTTTGGTAAGCAGAACTGGCGATGCGGGATGAACCGATCGTG  2325733

Query  1657     AGGTTAAGGTGCCGGAATACACGCTCATCAGACCCCACAAAAGGTGTTAGTTCATCTAGA  1716
                |||||||||||||||||||||||||||||||| |||||||||||||||||||||||||||
Sbjct  2325734  AGGTTAAGGTGCCGGAATACACGCTCATCAGATCCCACAAAAGGTGTTAGTTCATCTAGA  2325793

Query  1717     CAGCAGGACGGTGGCCATGGAAGTCGGAATCCGCTAAGGAGTGTGTAACAACTCACCTGC  1776
                ||||||||||||||||||||||||||||||||||||||||||||||||||||||||||||
Sbjct  2325794  CAGCAGGACGGTGGCCATGGAAGTCGGAATCCGCTAAGGAGTGTGTAACAACTCACCTGC  2325853

Query  1777     CGAATGAACTAGCCCTGAAAATGGATGGCGCTCAAGCGTGTTACCCATACCTCACCGTCA  1836
                ||||||||||||||||||||||||||||||||||||||||||||||||||||||||||||
Sbjct  2325854  CGAATGAACTAGCCCTGAAAATGGATGGCGCTCAAGCGTGTTACCCATACCTCACCGTCA  2325913

Query  1837     GCGTTTAAGTGACGCGCTGACGAGTAGGCAGGCGTGGAGGTCAGTGAAGAAGCCTTGGCA  1896
                ||||||||||||||||||||||||||||||||||||||||||||||||||||||||||||
Sbjct  2325914  GCGTTTAAGTGACGCGCTGACGAGTAGGCAGGCGTGGAGGTCAGTGAAGAAGCCTTGGCA  2325973

Query  1897     GTGATGCTGGGTGAAACGGCCTCTAGTGC  1925
                |||||||||||||||||||||||||||||
Sbjct  2325974  GTGATGCTGGGTGAAACGGCCTCTAGTGC  2326002


 Score = 416 bits (225),  Expect = 1e-111
 Identities = 227/228 (99%), Gaps = 0/228 (0%)
 Strand=Plus/Plus

Query  1698     AGGTGTTAGTTCATCTAGACAGCAGGACGGTGGCCATGGAAGTCGGAATCCGCTAAGGAG  1757
                ||||||||||||||||||||||||||||||||||||||||||||||||||||||||||||
Sbjct  2320229  AGGTGTTAGTTCATCTAGACAGCAGGACGGTGGCCATGGAAGTCGGAATCCGCTAAGGAG  2320288

Query  1758     TGTGTAACAACTCACCTGCCGAATGAACTAGCCCTGAAAATGGATGGCGCTCAAGCGTGT  1817
                |||||||||||||||||||||||||||||||||||||||| |||||||||||||||||||
Sbjct  2320289  TGTGTAACAACTCACCTGCCGAATGAACTAGCCCTGAAAAGGGATGGCGCTCAAGCGTGT  2320348

Query  1818     TACCCATACCTCACCGTCAGCGTTTAAGTGACGCGCTGACGAGTAGGCAGGCGTGGAGGT  1877
                ||||||||||||||||||||||||||||||||||||||||||||||||||||||||||||
Sbjct  2320349  TACCCATACCTCACCGTCAGCGTTTAAGTGACGCGCTGACGAGTAGGCAGGCGTGGAGGT  2320408

Query  1878     CAGTGAAGAAGCCTTGGCAGTGATGCTGGGTGAAACGGCCTCTAGTGC  1925
                ||||||||||||||||||||||||||||||||||||||||||||||||
Sbjct  2320409  CAGTGAAGAAGCCTTGGCAGTGATGCTGGGTGAAACGGCCTCTAGTGC  2320456


 Score = 379 bits (205),  Expect = 2e-100
 Identities = 211/214 (99%), Gaps = 0/214 (0%)
 Strand=Plus/Plus

Query  1480     TTTATGAGGTAAAGCGAATGATTAGAGGCCTTGGGGACGAAACGTCCTTAACCTATTCTC  1539
                ||||||||||||||||||||||||||||||||||||||||||||||||||||||||||||
Sbjct  2312071  TTTATGAGGTAAAGCGAATGATTAGAGGCCTTGGGGACGAAACGTCCTTAACCTATTCTC  2312130

Query  1540     AAACTTTAAATATGTAAGAAGCACTTGTCACTTAATTGGACGTGTGCATGCGAATGAGAG  1599
                |||||||||||||||||||||||||||| ||||||||| |||||||||||||||||||||
Sbjct  2312131  AAACTTTAAATATGTAAGAAGCACTTGTTACTTAATTGAACGTGTGCATGCGAATGAGAG  2312190

Query  1600     TTTCTAGTGGGCCATTTTTGGTAAGCAGAACTGGCGATGCGGGATGAACCGATCGTGAGG  1659
                ||||||||||||||||||||||||||||||||||||||||||||||||||||||||||||
Sbjct  2312191  TTTCTAGTGGGCCATTTTTGGTAAGCAGAACTGGCGATGCGGGATGAACCGATCGTGAGG  2312250

Query  1660     TTAAGGTGCCGGAATACACGCTCATCAGACCCCA  1693
                ||||||||||||||||||||||||||||| ||||
Sbjct  2312251  TTAAGGTGCCGGAATACACGCTCATCAGATCCCA  2312284


 Score = 158 bits (85),  Expect = 8e-34
 Identities = 85/85 (100%), Gaps = 0/85 (0%)
 Strand=Plus/Plus

Query  1808     TCAAGCGTGTTACCCATACCTCACCGTCAGCGTTTAAGTGACGCGCTGACGAGTAGGCAG  1867
                ||||||||||||||||||||||||||||||||||||||||||||||||||||||||||||
Sbjct  2322294  TCAAGCGTGTTACCCATACCTCACCGTCAGCGTTTAAGTGACGCGCTGACGAGTAGGCAG  2322353

Query  1868     GCGTGGAGGTCAGTGAAGAAGCCTT  1892
                |||||||||||||||||||||||||
Sbjct  2322354  GCGTGGAGGTCAGTGAAGAAGCCTT  2322378


 Score = 87.9 bits (47),  Expect = 1e-12
 Identities = 55/59 (93%), Gaps = 0/59 (0%)
 Strand=Plus/Plus

Query  937      AGTTCTTCTAGTCTACTTCCATTGAACGGGTCAACATCAGTTTTGTCCGGTGGATAAAG  995
                |||||| || |||||||||| | ||||||||||||||||||||||||||||||||||||
Sbjct  2322211  AGTTCTGCTGGTCTACTTCCTTGGAACGGGTCAACATCAGTTTTGTCCGGTGGATAAAG  2322269


>QPMP01000167.1 Colletotrichum tropicale strain CgS9275 KSG_CgS9275_v1_scaffold0167, 
whole genome shotgun sequence
Length=3005

 Score = 2885 bits (1562),  Expect = 0.0
 Identities = 1826/1949 (94%), Gaps = 35/1949 (2%)
 Strand=Plus/Minus

Query  1     CAAGGTTTCCGTAGGTGAACCTGCGGAAGGATCATTAGTGAATTGCTCTTT-GAGCGTTA  59
             ||||||||||||||||||||||||||||||||||||||||| |||| ||||  ||  |||
Sbjct  2789  CAAGGTTTCCGTAGGTGAACCTGCGGAAGGATCATTAGTGA-TTGC-CTTTATAGGCTTA  2732

Query  60    -AACTATATCCATCTACACCTGTGAACTGTT-GATTGACTT--CG---GTCAATTACTTT  112
              |||||||||||  |||||||||||||||||  | | ||||  ||   ||| | || |||
Sbjct  2731  TAACTATATCCACTTACACCTGTGAACTGTTCTACT-ACTTGACGCAAGTCGAGTATTTT  2673

Query  113   TACAAACATTGTGTAATGAACGTCATGTTATTATAACAAAA-ATAACTTTCAACAACGGA  171
             |||||||| ||||||||||||||| | |||||||||||||| | ||||||||||||||||
Sbjct  2672  TACAAACAATGTGTAATGAACGTCGTTTTATTATAACAAAATAAAACTTTCAACAACGGA  2613

Query  172   TCTCTTGGCTCTCGCATCGATGAAGAACGCAGCGAAATGCGATAAGTAATGTGAATTGCA  231
             |||||||||||||||||||||||||||||||||||| |||||||||||||||||||||||
Sbjct  2612  TCTCTTGGCTCTCGCATCGATGAAGAACGCAGCGAATTGCGATAAGTAATGTGAATTGCA  2553

Query  232   GAATTCAGTGAATCATCGAATCTTTGAACGCAACTTGCGCTCTCTGGTATTCCGGAGAGC  291
             |||||||||||||||||||||||||||||||| |||||||||||||||||||||||||||
Sbjct  2552  GAATTCAGTGAATCATCGAATCTTTGAACGCAGCTTGCGCTCTCTGGTATTCCGGAGAGC  2493

Query  292   ATGCCTGTTTGAGTATCATGAAATCTCAACCATTAGGGTTTCTTAATGGCTTGGATTTGG  351
             |||||||||| ||| ||||||||||||||||| ||||||||| |||||| ||||||||||
Sbjct  2492  ATGCCTGTTTCAGTGTCATGAAATCTCAACCACTAGGGTTTCCTAATGGATTGGATTTGG  2433

Query  352   GCG-CTGCCACTTGCCTG---GCTCGCCTTAAAAGAGTTAGC--GTATTAAC-TTGTCGA  404
             ||| |||| | ||  |||   |||||||||||||||||||||  || || || ||   | 
Sbjct  2432  GCGTCTGCGA-TT-TCTGATCGCTCGCCTTAAAAGAGTTAGCAAGT-TTGACATTAATG-  2377

Query  405   TCTGGCGTAATAAGTTTCGCTGGTGTAGACT-TG-AGAAGTGCGCTTCTAATCGTCTTC-  461
             || || |||||||||||| |||| ||  | | ||  |||| | |||||||||||||  | 
Sbjct  2376  TCCGGTGTAATAAGTTTCACTGG-GTCCATTGTGTTGAAGCGTGCTTCTAATCGTCCGCA  2318

Query  462   -GGACAATT-CTTGAACTCTGGTCTCAAATCAGGTAGGACTACCCGCTGAACTTAAGCAT  519
              |||||||| |||  ||||||| || ||||||||||||||||||||||||||||||||||
Sbjct  2317  AGGACAATTACTTTGACTCTGGCCTGAAATCAGGTAGGACTACCCGCTGAACTTAAGCAT  2258

Query  520   ATCAATAAGCGGAGGAAAAGAAACTAACTAGGATTCCCTTAGTAACGGCGAGTGAACCGG  579
             |||||||||||||||||||||||||||| ||||||||| ||||||||||||||||| |||
Sbjct  2257  ATCAATAAGCGGAGGAAAAGAAACTAACAAGGATTCCCCTAGTAACGGCGAGTGAAGCGG  2198

Query  580   GAAAAGCTCAAATTTGTAATCTGGCTGTCTTCGATAGTCCGAGTTGTAATCTATAGACGT  639
             ||| |||||||||||| |||||||| ||||||||| ||||||||||||||||||||| | 
Sbjct  2197  GAAGAGCTCAAATTTGAAATCTGGCAGTCTTCGATTGTCCGAGTTGTAATCTATAGAGGC  2138

Query  640   GTTTTCCGTGCTGGACCGTATCTAAGTCCCTTGGAACAGG-GTATCAAAGAGGGTGACAA  698
             ||||||||||| ||||||| || ||||| | ||||| ||| |||||||||||||||| ||
Sbjct  2137  GTTTTCCGTGCCGGACCGTGTCCAAGTCTCCTGGAA-AGGAGTATCAAAGAGGGTGATAA  2079

Query  699   TCCCGTGCTTGATACGACCACCAGTGCTCTGTGATACACGC-TCTACGAGTCGAGTTGTT  757
             |||||| ||| | ||||||||| ||||||||||||||   | ||||||||||||||||||
Sbjct  2078  TCCCGTACTTAACACGACCACCGGTGCTCTGTGATAC-GTCTTCTACGAGTCGAGTTGTT  2020

Query  758   TGGGAATGCAGCTCAAAATGGGTGGTAAATTCCATCTAAAGCTAAATATTGGCGAGAGAC  817
             |||||||||||||||||||||||||| |||||||||||||||||||||||||||||||||
Sbjct  2019  TGGGAATGCAGCTCAAAATGGGTGGTGAATTCCATCTAAAGCTAAATATTGGCGAGAGAC  1960

Query  818   CGATAGCGAACAAGTACCGTGAGGGAAAGATGAAAAGCACTTTGGAAAGAGAGTTAAACA  877
             ||||||||||||||||||||||||||||||||||||||||||||||||||||||||||||
Sbjct  1959  CGATAGCGAACAAGTACCGTGAGGGAAAGATGAAAAGCACTTTGGAAAGAGAGTTAAACA  1900

Query  878   GTACGTGAAATTGTTGAAAGGGAAACGATTGAAGTCAGTCGTGTTCTTTGGATTCAGCTA  937
             |||||||||||||||||||||||||||||||||||||||||||||||||||||||||| |
Sbjct  1899  GTACGTGAAATTGTTGAAAGGGAAACGATTGAAGTCAGTCGTGTTCTTTGGATTCAGCCA  1840

Query  938   GTTCTTCTAGTCTACTTCCATTGAACGGGTCAACATCAGTTTTGTCCGGTGGATAAAGAT  997
             ||||| || |||||||||| | |||||||||||||||||||||||||||||||||||| |
Sbjct  1839  GTTCTGCTGGTCTACTTCCTTGGAACGGGTCAACATCAGTTTTGTCCGGTGGATAAAGGT  1780

Query  998   AGTAGGAATGTAGCTCCCCCGGGAGTGTTATAGACTATTATTGCATACACTGGGTGAGAC  1057
             |||||||||||  || | |||| |||||||||| |||||||  |||||||||||||||||
Sbjct  1779  AGTAGGAATGTGACTTCTCCGGAAGTGTTATAGCCTATTATCACATACACTGGGTGAGAC  1720

Query  1058  TGAGGACTGCAGCTCGCCTTT-TGGCCGGTCTTCGGACACGTTCGAGCTTAGGATGTTGA  1116
             ||||||||||||||||||||| ||||||| |||||| |||||||||||||||||||||||
Sbjct  1719  TGAGGACTGCAGCTCGCCTTTATGGCCGGCCTTCGGGCACGTTCGAGCTTAGGATGTTGA  1660

Query  1117  CATAATGGCTTTAAACGACCCGTCTTGAAACACGGACCAAGGAGTCTAACATATCTGCGA  1176
             ||||||||||||||||||||||||||||||||||||||||||||||||||||||||||||
Sbjct  1659  CATAATGGCTTTAAACGACCCGTCTTGAAACACGGACCAAGGAGTCTAACATATCTGCGA  1600

Query  1177  GTGTTTGAGTGTCAAACTCGAGCGCGTAATGAAAGTGAACTGGGAGGGATCCGTAAGGAG  1236
             ||||||| ||||||||||||||||||||||||||||||| | ||||||||||| ||||||
Sbjct  1599  GTGTTTGGGTGTCAAACTCGAGCGCGTAATGAAAGTGAA-TTGGAGGGATCCGCAAGGAG  1541

Query  1237  CACCTTCGACCGATCCGGATGTTTACTGATGGATTTGAGTAAGAGCATATATGCTGGGAC  1296
             |||||||||||||||| |||||||||||| ||||||||||||||||||||||||||||||
Sbjct  1540  CACCTTCGACCGATCCAGATGTTTACTGAAGGATTTGAGTAAGAGCATATATGCTGGGAC  1481

Query  1297  CCGAAAGATGGTGAACTATGCCTGAATAGGGCGAAGCCAGGGGAAACTCTGGTGGAGGCT  1356
             ||||||||||||||||||||||||||||||||||||||||||||||||||||||||||||
Sbjct  1480  CCGAAAGATGGTGAACTATGCCTGAATAGGGCGAAGCCAGGGGAAACTCTGGTGGAGGCT  1421

Query  1357  CGTAGCGATTCTGACGTGCAAATCGATCGTCAAATTTGGGTATAGGGGCGAAAGACTAAT  1416
             ||||||||||||||||||||||||||||||||||||||||||||||||||||||||||||
Sbjct  1420  CGTAGCGATTCTGACGTGCAAATCGATCGTCAAATTTGGGTATAGGGGCGAAAGACTAAT  1361

Query  1417  CGAACCATCTAGTAGCTGGTTCCTGCCGAAGTTTCCCTCAGGATAGCAGAAACTCGCATC  1476
             ||||||||||||||||||||||||||||||||||||||||||||||||||||||||||||
Sbjct  1360  CGAACCATCTAGTAGCTGGTTCCTGCCGAAGTTTCCCTCAGGATAGCAGAAACTCGCATC  1301

Query  1477  AGTTTTATGAGGTAAAGCGAATGATTAGAGGCCTTGGGGACGAAACGTCCTTAACCTATT  1536
             ||||||||||||||||||||||||||||||||||||||||||||||||||||||||||||
Sbjct  1300  AGTTTTATGAGGTAAAGCGAATGATTAGAGGCCTTGGGGACGAAACGTCCTTAACCTATT  1241

Query  1537  CTCAAACTTTAAATATGTAAGAAGCACTTGTCACTTAATTGGACGTGTGCATGCGAATGA  1596
             ||||||||||||||||||||||||||||||| ||||||||| ||||||||||||||||||
Sbjct  1240  CTCAAACTTTAAATATGTAAGAAGCACTTGTTACTTAATTGAACGTGTGCATGCGAATGA  1181

Query  1597  GAGTTTCTAGTGGGCCATTTTTGGTAAGCAGAACTGGCGATGCGGGATGAACCGATCGTG  1656
             ||||||||||||||||||||||||||||||||||||||||||||||||||||||||||||
Sbjct  1180  GAGTTTCTAGTGGGCCATTTTTGGTAAGCAGAACTGGCGATGCGGGATGAACCGATCGTG  1121

Query  1657  AGGTTAAGGTGCCGGAATACACGCTCATCAGACCCCACAAAAGGTGTTAGTTCATCTAGA  1716
             |||||||||||||||||||||||||||||||| |||||||||||||||||||||||||||
Sbjct  1120  AGGTTAAGGTGCCGGAATACACGCTCATCAGATCCCACAAAAGGTGTTAGTTCATCTAGA  1061

Query  1717  CAGCAGGACGGTGGCCATGGAAGTCGGAATCCGCTAAGGAGTGTGTAACAACTCACCTGC  1776
             ||||||||||||||||||||||||||||||||||||||||||||||||||||||||||||
Sbjct  1060  CAGCAGGACGGTGGCCATGGAAGTCGGAATCCGCTAAGGAGTGTGTAACAACTCACCTGC  1001

Query  1777  CGAATGAACTAGCCCTGAAAATGGATGGCGCTCAAGCGTGTTACCCATACCTCACCGTCA  1836
             ||||||||||||||||||||||||||||||||||||||||||||||||||||||||||||
Sbjct  1000  CGAATGAACTAGCCCTGAAAATGGATGGCGCTCAAGCGTGTTACCCATACCTCACCGTCA  941

Query  1837  GCGTTTAAGTGACGCGCTGACGAGTAGGCAGGCGTGGAGGTCAGTGAAGAAGCCTTGGCA  1896
             ||||||||||||||||||||||||||||||||||||||||||||||||||||||||||||
Sbjct  940   GCGTTTAAGTGACGCGCTGACGAGTAGGCAGGCGTGGAGGTCAGTGAAGAAGCCTTGGCA  881

Query  1897  GTGATGCTGGGTGAAACGGCCTCTAGTGC  1925
             |||||||||||||||||||||||||||||
Sbjct  880   GTGATGCTGGGTGAAACGGCCTCTAGTGC  852


>PQXP01001035.1 Apiotrichum akiyoshidainum strain HP2023 Contig1119_5, whole 
genome shotgun sequence
Length=23348

 Score = 2874 bits (1556),  Expect = 0.0
 Identities = 1788/1900 (94%), Gaps = 23/1900 (1%)
 Strand=Plus/Minus

Query  1      CAAGGTTTCCGTAGGTGAACCTGCGGAAGGATCATTAGTGAATTG-C-TCTTTGAGCGTT  58
              ||||||||||||||||||||||||||||||||||||||||| ||| | || ||| || ||
Sbjct  19827  CAAGGTTTCCGTAGGTGAACCTGCGGAAGGATCATTAGTGA-TTGCCATC-TTG-GC-TT  19772

Query  59     AAACTATATCCATCTACACCTGTGAACTGTT-GATTGACTTCGGTC-AATT-ACTTTTAC  115
              ||||||||||||||||||||||||||| ||| ||||||  ||  ||  ||| | ||||||
Sbjct  19771  AAACTATATCCATCTACACCTGTGAACCGTTTGATTGA-ATC--TCTGATTCAATTTTAC  19715

Query  116    AAACATTGTGTAATGAACGTCATGTTATTATAAC-AAAAATAACTTTCAACAACGGATCT  174
              |||||||||||||||||||||||   || ||||| ||||| |||||| ||||||||||||
Sbjct  19714  AAACATTGTGTAATGAACGTCATTAGATCATAACTAAAAAAAACTTTTAACAACGGATCT  19655

Query  175    CTTGGCTCTCGCATCGATGAAGAACGCAGCGAAATGCGATAAGTAATGTGAATTGCAGAA  234
              ||||||||||||||||||||||||||||||||||||||||||||||||||||||||||||
Sbjct  19654  CTTGGCTCTCGCATCGATGAAGAACGCAGCGAAATGCGATAAGTAATGTGAATTGCAGAA  19595

Query  235    TTCAGTGAATCATCGAATCTTTGAACGCAACTTGCGCTCTCTGGTATTCCGGAGAGCATG  294
              ||||||||||||||||||||||||||||||||||||||||||||||||||||||||||||
Sbjct  19594  TTCAGTGAATCATCGAATCTTTGAACGCAACTTGCGCTCTCTGGTATTCCGGAGAGCATG  19535

Query  295    CCTGTTTGAGTATCATGAAATCTCAACCATTAGGGTTTCTTAATGGCTTGGATTTGGGCG  354
              ||||||||||| |||||||||||||||||||||||||||||||||||||||||||||  |
Sbjct  19534  CCTGTTTGAGTGTCATGAAATCTCAACCATTAGGGTTTCTTAATGGCTTGGATTTGGAGG  19475

Query  355    CTGCCACT-TGCCTGGCTCGCCTTAAAAGAGTTAGCG-TATTAAC--TTGTCGATCTGGC  410
               ||||| | ||  ||||||  || |||||||||||||   |||||  ||| | |||||||
Sbjct  19474  TTGCCATTCTGAATGGCTCCTCTCAAAAGAGTTAGCGAGTTTAACTATTG-CTATCTGGC  19416

Query  411    GTAATAAGTTTCGCTGGTGTAGACTTGAGAAGTGCGCTTCTAATCGTCTTCGGACAATT-  469
              |||||||||||||||||  | |  ||| |||| |||||||||||||||||||||||||| 
Sbjct  19415  GTAATAAGTTTCGCTGGAATGGTATTGTGAAGCGCGCTTCTAATCGTCTTCGGACAATTA  19356

Query  470    CTTGAACTCTGGTCTCAAATCAGGTAGGACTACCCGCTGAACTTAAGCATATCAATAAGC  529
              |||  ||||||| |||||||||||||||||||||||||||||||||||||||||||||||
Sbjct  19355  CTTTGACTCTGGCCTCAAATCAGGTAGGACTACCCGCTGAACTTAAGCATATCAATAAGC  19296

Query  530    GGAGGAAAAGAAACTAACTAGGATTCCCTTAGTAACGGCGAGTGAACCGGGAAAAGCTCA  589
              |||||||||||||||||| |||||||||||||||||||||||||||||||||||||||||
Sbjct  19295  GGAGGAAAAGAAACTAACAAGGATTCCCTTAGTAACGGCGAGTGAACCGGGAAAAGCTCA  19236

Query  590    AATTTGTAATCTGGCTGTCTTCGATAGTCCGAGTTGTAATCTATAGACGTGTTTTCCGTG  649
              |||||| |||||||||||||||||||||||||||||||||||||||| | ||||||||||
Sbjct  19235  AATTTGAAATCTGGCTGTCTTCGATAGTCCGAGTTGTAATCTATAGAAGCGTTTTCCGTG  19176

Query  650    CTGGACCGTATCTAAGTCCCTTGGAACAGGGTATCAAAGAGGGTGACAATCCCGTGCTTG  709
              ||| || || | |||||  ||||||||||  |||||||||||||||||||||||| ||| 
Sbjct  19175  CTGAACTGTGTATAAGTGTCTTGGAACAGACTATCAAAGAGGGTGACAATCCCGTACTTT  19116

Query  710    ATACGACCACCAGTGCTCTGTGATACACGCTCTACGAGTCGAGTTGTTTGGGAATGCAGC  769
              | || | || ||||||||||||||||   |||||||||||||||||||||||||||||||
Sbjct  19115  ACACAATCATCAGTGCTCTGTGATACGTTCTCTACGAGTCGAGTTGTTTGGGAATGCAGC  19056

Query  770    TCAAAATGGGTGGTAAATTCCATCTAAAGCTAAATATTGGCGAGAGACCGATAGCGAACA  829
              ||||||||||||||||||||||||||||||||||||||||||||||||||||||||||||
Sbjct  19055  TCAAAATGGGTGGTAAATTCCATCTAAAGCTAAATATTGGCGAGAGACCGATAGCGAACA  18996

Query  830    AGTACCGTGAGGGAAAGATGAAAAGCACTTTGGAAAGAGAGTTAAACAGTACGTGAAATT  889
              ||||||||||||||||||||||||||||||||||||||||||||||||||||||||||||
Sbjct  18995  AGTACCGTGAGGGAAAGATGAAAAGCACTTTGGAAAGAGAGTTAAACAGTACGTGAAATT  18936

Query  890    GTTGAAAGGGAAACGATTGAAGTCAGTCGTGTTCTTTGGATTCAGCTAGTTCTTCTAGTC  949
              ||| |||||||||||||||||||||||||||||  |||||||||||  | |||||  || 
Sbjct  18935  GTTAAAAGGGAAACGATTGAAGTCAGTCGTGTTTATTGGATTCAGC-CGGTCTTC-GGTG  18878

Query  950    TACTTCCATTGAACGGGTCAACATCAGTTTTGTCCGGTGGATAAAGATAGTAGGAATGTA  1009
              ||||||| || |||||||||||||||||||||||||||||||||||  ||||||||||| 
Sbjct  18877  TACTTCCTTTAAACGGGTCAACATCAGTTTTGTCCGGTGGATAAAGGCAGTAGGAATGTG  18818

Query  1010   GCTCCCCCGGGAGTGTTATAGACTATTATTGCATACACTGGGTGAGACTGAGGACTGCAG  1069
              |||||| |||||||||||||| ||||| |  ||||||||||  |||||||||||||||||
Sbjct  18817  GCTCCCTCGGGAGTGTTATAGCCTATTGTCACATACACTGGAGGAGACTGAGGACTGCAG  18758

Query  1070   CTCGCCTTTT-GGCCGGTCTTCGGACACGTTCGAGCTTAGGATGTTGACATAATGGCTTT  1128
              |||||||||| ||||||  ||||  |||||||||||||||||||||||||||||||||||
Sbjct  18757  CTCGCCTTTTTGGCCGGGGTTCGCCCACGTTCGAGCTTAGGATGTTGACATAATGGCTTT  18698

Query  1129   AAACGACCCGTCTTGAAACACGGACCAAGGAGTCTAACATATCTGCGAGTGTTTGAGTGT  1188
              ||||||||||||||||||||||||||||||||||||||||||||||||||||||||||||
Sbjct  18697  AAACGACCCGTCTTGAAACACGGACCAAGGAGTCTAACATATCTGCGAGTGTTTGAGTGT  18638

Query  1189   CAAACTCGAGCGCGTAATGAAAGTGAAC-TGGGAGGGATCCGTAAGGAGCACCTTCGACC  1247
              |||||||||||||||||||||||||||| | |||||||| || ||| |||||||||||||
Sbjct  18637  CAAACTCGAGCGCGTAATGAAAGTGAACGTAGGAGGGATGCGCAAGCAGCACCTTCGACC  18578

Query  1248   GATCCGGATGTTTACTGATGGATTTGAGTAAGAGCATATATGCTGGGACCCGAAAGATGG  1307
              ||||||||||||||||||||||||||||||||||||||||||||||||||||||||||||
Sbjct  18577  GATCCGGATGTTTACTGATGGATTTGAGTAAGAGCATATATGCTGGGACCCGAAAGATGG  18518

Query  1308   TGAACTATGCCTGAATAGGGCGAAGCCAGGGGAAACTCTGGTGGAGGCTCGTAGCGATTC  1367
              ||||||||||||||||||||||||||||||||||||||||||||||||||||||||||||
Sbjct  18517  TGAACTATGCCTGAATAGGGCGAAGCCAGGGGAAACTCTGGTGGAGGCTCGTAGCGATTC  18458

Query  1368   TGACGTGCAAATCGATCGTCAAATTTGGGTATAGGGGCGAAAGACTAATCGAACCATCTA  1427
              ||||||||||||||||||||||||||||||||||||||||||||||||||||||||||||
Sbjct  18457  TGACGTGCAAATCGATCGTCAAATTTGGGTATAGGGGCGAAAGACTAATCGAACCATCTA  18398

Query  1428   GTAGCTGGTTCCTGCCGAAGTTTCCCTCAGGATAGCAGAAACTCGCATCAGTTTTATGAG  1487
              ||||||||||||||||||||||||||||||||||||||||||||||||||||||||||||
Sbjct  18397  GTAGCTGGTTCCTGCCGAAGTTTCCCTCAGGATAGCAGAAACTCGCATCAGTTTTATGAG  18338

Query  1488   GTAAAGCGAATGATTAGAGGCCTTGGGGACGAAACGTCCTTAACCTATTCTCAAACTTTA  1547
              ||||||||||||||||||||||||||||||||||||||||||||||||||||||||||||
Sbjct  18337  GTAAAGCGAATGATTAGAGGCCTTGGGGACGAAACGTCCTTAACCTATTCTCAAACTTTA  18278

Query  1548   AATATGTAAGAAGCACTTGTCACTTAATTGGACGTGTGCATGCGAATGAGAGTTTCTAGT  1607
              |||||||||||||||||||||||||||||||||| |||||||||||||||||||||||||
Sbjct  18277  AATATGTAAGAAGCACTTGTCACTTAATTGGACGAGTGCATGCGAATGAGAGTTTCTAGT  18218

Query  1608   GGGCCATTTTTGGTAAGCAGAACTGGCGATGCGGGATGAACCGATCGTGAGGTTAAGGTG  1667
              ||||||||||||||   | |||||||||||||||||||||||||||||||||||||||||
Sbjct  18217  GGGCCATTTTTGGTRRKCWGAACTGGCGATGCGGGATGAACCGATCGTGAGGTTAAGGTG  18158

Query  1668   CCGGAATACACGCTCATCAGACCCCACAAAAGGTGTTAGTTCATCTAGACAGCAGGACGG  1727
              ||||||||||||||||||||||||||||||||||||||||||||||||||||||||||||
Sbjct  18157  CCGGAATACACGCTCATCAGACCCCACAAAAGGTGTTAGTTCATCTAGACAGCAGGACGG  18098

Query  1728   TGGCCATGGAAGTCGGAATCCGCTAAGGAGTGTGTAACAACTCACCTGCCGAATGAACTA  1787
              ||||||||||||||||||||||||||||||||||||||||||||||||||||||||||||
Sbjct  18097  TGGCCATGGAAGTCGGAATCCGCTAAGGAGTGTGTAACAACTCACCTGCCGAATGAACTA  18038

Query  1788   GCCCTGAAAATGGATGGCGCTCAAGCGTGTTACCCATACCTCACCGTCAGCGTTTAAGTG  1847
              ||||||||||||||||||||||||||||||||||||||||||||||||||||||||||||
Sbjct  18037  GCCCTGAAAATGGATGGCGCTCAAGCGTGTTACCCATACCTCACCGTCAGCGTTTAAGTG  17978

Query  1848   ACGCGCTGACGAGTAGGCAGGCGTGGAGGTCAGTGAAGAA  1887
              |||||||||||||||||||||||||||| |  ||||||||
Sbjct  17977  ACGCGCTGACGAGTAGGCAGGCGTGGAGATTTGTGAAGAA  17938


>RSCE01000026.1 Apiotrichum porosum strain DSM 27194 scaffold_26, whole genome 
shotgun sequence
Length=25018

 Score = 2872 bits (1555),  Expect = 0.0
 Identities = 1813/1936 (94%), Gaps = 23/1936 (1%)
 Strand=Plus/Plus

Query  1     CAAGGTTTCCGTAGGTGAACCTGCGGAAGGATCATTAGTGAATTGCTCT-TTGAGCGTTA  59
             ||||||||||||||||||||||||||||||||||||||||| |||| ||  || || | |
Sbjct  2708  CAAGGTTTCCGTAGGTGAACCTGCGGAAGGATCATTAGTGA-TTGCCCTAGTG-GCTTAA  2765

Query  60    AACTATATCCATCTACACCTGTGAACTGTT-GATTGAC-TTCGGTCAATTACTTTTACAA  117
             |||||||||||| ||||||||||||| ||| |||||||  || ||   | | ||||||||
Sbjct  2766  AACTATATCCATTTACACCTGTGAACCGTTTGATTGACACTCTGT-GTTGA-TTTTACAA  2823

Query  118   ACATTGTGTAATGAACGTCATGTTATTATAAC-AAAAATAACTTTCAACAACGGATCTCT  176
             ||| | ||||| ||| |||| ||||||||||| |||||||||||||||||||||||||||
Sbjct  2824  ACAATATGTAAAGAAAGTCAAGTTATTATAACAAAAAATAACTTTCAACAACGGATCTCT  2883

Query  177   TGGCTCTCGCATCGATGAAGAACGCAGCGAAATGCGATAAGTAATGTGAATTGCAGAATT  236
             ||||||||||||||||||||||||||||||||||||||||||||||||||||||||||||
Sbjct  2884  TGGCTCTCGCATCGATGAAGAACGCAGCGAAATGCGATAAGTAATGTGAATTGCAGAATT  2943

Query  237   CAGTGAATCATCGAATCTTTGAACGCAACTTGCGCTCTCTGGTATTCCGGAGAGCATGCC  296
             ||||||||||||||||||||||||||||||||||||||||||||||||||||||||||||
Sbjct  2944  CAGTGAATCATCGAATCTTTGAACGCAACTTGCGCTCTCTGGTATTCCGGAGAGCATGCC  3003

Query  297   TGTTTGAGTATCATGAAATCTCAACCATTAGGGTTTCTTAATGGCTTGGATTTGGGCGCT  356
             ||||||||| |||||||||||||||||||||||||||||||||||||||||||||| | |
Sbjct  3004  TGTTTGAGTGTCATGAAATCTCAACCATTAGGGTTTCTTAATGGCTTGGATTTGGGTGTT  3063

Query  357   GCCACTTGCCTGGCTCGCCTTAAAAGAGTTAGCG-TATTAAC-TTGTCGATCTGGCGTAA  414
             ||||  |  ||||||||||||||| |||||||||   |||||  ||||| ||||||||||
Sbjct  3064  GCCA-GTCTCTGGCTCGCCTTAAAGGAGTTAGCGAGTTTAACAATGTCG-TCTGGCGTAA  3121

Query  415   TAAGTTTCGCTGGTGTAGACTTGAGAAGTGCGCTTCTAATCGTCTTCGGACAATT-CTTG  473
             ||||||||||||||  ||||||| |||||  |||||||||||||||||||||||| ||| 
Sbjct  3122  TAAGTTTCGCTGGT-AAGACTTGTGAAGTTTGCTTCTAATCGTCTTCGGACAATTACTTT  3180

Query  474   AACTCTGGTCTCAAATCAGGTAGGACTACCCGCTGAACTTAAGCATATCAATAAGCGGAG  533
              ||||||| |||||||||||||||||||||||||||||||||||||||||||||||||||
Sbjct  3181  GACTCTGGCCTCAAATCAGGTAGGACTACCCGCTGAACTTAAGCATATCAATAAGCGGAG  3240

Query  534   GAAAAGAAACTAACTAGGATTCCCTTAGTAACGGCGAGTGAACCGGGAAAAGCTCAAATT  593
             |||||||||||||| ||||||||| |||||||||||||||||||||||| ||||||||||
Sbjct  3241  GAAAAGAAACTAACAAGGATTCCCCTAGTAACGGCGAGTGAACCGGGAAGAGCTCAAATT  3300

Query  594   TGTAATCTGGCTGTCTTCGATAGTCCGAGTTGTAATCTATAGACGTGTTTTCCGTGCTGG  653
             || |||||||| ||||||||| ||||||||||||||||||||| | ||||||||||||| 
Sbjct  3301  TGAAATCTGGCAGTCTTCGATTGTCCGAGTTGTAATCTATAGAAGCGTTTTCCGTGCTGA  3360

Query  654   ACCGTATCTAAGTCCCTTGGAACAGGGTATCAAAGAGGGTGACAATCCCGTGCTTGATAC  713
             || || | ||||||||||||||||||||||||||||||||||||||||||| ||| | ||
Sbjct  3361  ACTGTGTATAAGTCCCTTGGAACAGGGTATCAAAGAGGGTGACAATCCCGTACTTTACAC  3420

Query  714   GACCACCAGTGCTCTGTGATACACGCTCTACGAGTCGAGTTGTTTGGGAATGCAGCTCAA  773
              | || ||||||||||||||||   |||||||||||||||||||||||||||||||||||
Sbjct  3421  AATCATCAGTGCTCTGTGATACGTTCTCTACGAGTCGAGTTGTTTGGGAATGCAGCTCAA  3480

Query  774   AATGGGTGGTAAATTCCATCTAAAGCTAAATATTGGCGAGAGACCGATAGCGAACAAGTA  833
             ||||||||||||||||||||||||||||||||||||||||||||||||||||||||||||
Sbjct  3481  AATGGGTGGTAAATTCCATCTAAAGCTAAATATTGGCGAGAGACCGATAGCGAACAAGTA  3540

Query  834   CCGTGAGGGAAAGATGAAAAGCACTTTGGAAAGAGAGTTAAACAGTACGTGAAATTGTTG  893
             ||||||||||||||||||||||||||||||||||||||||||||||||||||||||||||
Sbjct  3541  CCGTGAGGGAAAGATGAAAAGCACTTTGGAAAGAGAGTTAAACAGTACGTGAAATTGTTG  3600

Query  894   AAAGGGAAACGA-TTGAAGTCAGTCGTGTTCTTTGGATTCAGCTAGTTCTTCTAGTCTAC  952
             ||||||||||||  |  | | | || ||||  ||||| |||||  |||||||  || |||
Sbjct  3601  AAAGGGAAACGAAATTCA-TGAATCATGTTTATTGGACTCAGC-CGTTCTTC-GGTGTAC  3657

Query  953   TTCCATTGAACGGGTCAACATCAGTTTTGTCCGGTGGATAAAGATAGTAGGAATGTAGCT  1012
             |||| || ||||||||||||||||||||||||| ||||||||| ||||||||| || |||
Sbjct  3658  TTCCTTTAAACGGGTCAACATCAGTTTTGTCCGATGGATAAAGGTAGTAGGAAGGTGGCT  3717

Query  1013  CCCCCGGGAGTGTTATAGACTATTATTGCATACACTGGGTGAGACTGAGGACTGCAGCTC  1072
             | | |||||||||||||| |||||  |||||||| ||| |||||||||||||||||||| 
Sbjct  3718  CTCTCGGGAGTGTTATAGCCTATTGCTGCATACATTGGATGAGACTGAGGACTGCAGCTT  3777

Query  1073  GCCTTT-TGGCCGGTCTTCGGACACGTTCGAGCTTAGGATGTTGACATAATGGCTTTAA-  1130
             |||||| |||||||  ||||  ||||||| ||||||||||||||||||| |  ||  || 
Sbjct  3778  GCCTTTATGGCCGGGGTTCGCCCACGTTCAAGCTTAGGATGTTGACATA-T-TCTCGAAT  3835

Query  1131  -ACGACCCGTCTTGAAACACGGACCAAGGAGTCTAACATATCTGCGAGTGTTTGAGTGTC  1189
              |||||||||||||||||||||||||||||||||||||||||||||||||||||||||||
Sbjct  3836  CACGACCCGTCTTGAAACACGGACCAAGGAGTCTAACATATCTGCGAGTGTTTGAGTGTC  3895

Query  1190  AAACTCGAGCGCGTAATGAAAGTGAACTGGGAGGGATCCGTAAGGAGCACCTTCGACCGA  1249
             |||||||||||||||||||||||||| ||||||||||||| |||||||||||||||||||
Sbjct  3896  AAACTCGAGCGCGTAATGAAAGTGAATTGGGAGGGATCCGCAAGGAGCACCTTCGACCGA  3955

Query  1250  TCCGGATGTTTACTGATGGATTTGAGTAAGAGCATATATGCTGGGACCCGAAAGATGGTG  1309
             ||| ||||||| | || |||||||||||||||||||||||||||||||||||||||||||
Sbjct  3956  TCCTGATGTTTTCGGAAGGATTTGAGTAAGAGCATATATGCTGGGACCCGAAAGATGGTG  4015

Query  1310  AACTATGCCTGAATAGGGCGAAGCCAGGGGAAACTCTGGTGGAGGCTCGTAGCGATTCTG  1369
             ||||||||||||||||||||||||||||||||||||||||||||||||||||||||||||
Sbjct  4016  AACTATGCCTGAATAGGGCGAAGCCAGGGGAAACTCTGGTGGAGGCTCGTAGCGATTCTG  4075

Query  1370  ACGTGCAAATCGATCGTCAAATTTGGGTATAGGGGCGAAAGACTAATCGAACCATCTAGT  1429
             ||||||||||||||||||||||||||||||||||||||||||||||||||||||||||||
Sbjct  4076  ACGTGCAAATCGATCGTCAAATTTGGGTATAGGGGCGAAAGACTAATCGAACCATCTAGT  4135

Query  1430  AGCTGGTTCCTGCCGAAGTTTCCCTCAGGATAGCAGAAACTCGCATCAGTTTTATGAGGT  1489
             ||||||||||||||||||||||||||||||||||||||||||||||||||||||||||||
Sbjct  4136  AGCTGGTTCCTGCCGAAGTTTCCCTCAGGATAGCAGAAACTCGCATCAGTTTTATGAGGT  4195

Query  1490  AAAGCGAATGATTAGAGGCCTTGGGGACGAAACGTCCTTAACCTATTCTCAAACTTTAAA  1549
             ||||||||||||||||||||||||||||||||||||||||||||||||||||||||||||
Sbjct  4196  AAAGCGAATGATTAGAGGCCTTGGGGACGAAACGTCCTTAACCTATTCTCAAACTTTAAA  4255

Query  1550  TATGTAAGAAGCACTTGTCACTTAATTGGACGTGTGCATGCGAATGAGAGTTTCTAGTGG  1609
             |||||||||||||||||||||||||||||||| |||||||||||||||||||||||||||
Sbjct  4256  TATGTAAGAAGCACTTGTCACTTAATTGGACGAGTGCATGCGAATGAGAGTTTCTAGTGG  4315

Query  1610  GCCATTTTTGGTAAGCAGAACTGGCGATGCGGGATGAACCGATCGTGAGGTTAAGGTGCC  1669
             ||||||||||||||||||||||||||||||||||||||||||||||||||||||||||||
Sbjct  4316  GCCATTTTTGGTAAGCAGAACTGGCGATGCGGGATGAACCGATCGTGAGGTTAAGGTGCC  4375

Query  1670  GGAATACACGCTCATCAGACCCCACAAAAGGTGTTAGTTCATCTAGACAGCAGGACGGTG  1729
             ||||||||||||||||||||||||||||||||||||||||||||||||||||||||||||
Sbjct  4376  GGAATACACGCTCATCAGACCCCACAAAAGGTGTTAGTTCATCTAGACAGCAGGACGGTG  4435

Query  1730  GCCATGGAAGTCGGAATCCGCTAAGGAGTGTGTAACAACTCACCTGCCGAATGAACTAGC  1789
             ||||||||||||||||||||||||||||||||||||||||||||||||||||||||||||
Sbjct  4436  GCCATGGAAGTCGGAATCCGCTAAGGAGTGTGTAACAACTCACCTGCCGAATGAACTAGC  4495

Query  1790  CCTGAAAATGGATGGCGCTCAAGCGTGTTACCCATACCTCACCGTCAGCGTTTAAGTGAC  1849
             ||||||||||||||||||||||||||||||||||||||||||||||||||||||||||||
Sbjct  4496  CCTGAAAATGGATGGCGCTCAAGCGTGTTACCCATACCTCACCGTCAGCGTTTAAGTGAC  4555

Query  1850  GCGCTGACGAGTAGGCAGGCGTGGAGGTCAGTGAAGAAGCCTTGGCAGTGATGCTGGGTG  1909
             |||||||||||||||||||||||||| |  ||||||||||||||||||||||||||||||
Sbjct  4556  GCGCTGACGAGTAGGCAGGCGTGGAGATTTGTGAAGAAGCCTTGGCAGTGATGCTGGGTG  4615

Query  1910  AAACGGCCTCTAGTGC  1925
             |||| | |||||||||
Sbjct  4616  AAACAGTCTCTAGTGC  4631


 Score = 2872 bits (1555),  Expect = 0.0
 Identities = 1813/1936 (94%), Gaps = 23/1936 (1%)
 Strand=Plus/Plus

Query  1      CAAGGTTTCCGTAGGTGAACCTGCGGAAGGATCATTAGTGAATTGCTCT-TTGAGCGTTA  59
              ||||||||||||||||||||||||||||||||||||||||| |||| ||  || || | |
Sbjct  10294  CAAGGTTTCCGTAGGTGAACCTGCGGAAGGATCATTAGTGA-TTGCCCTAGTG-GCTTAA  10351

Query  60     AACTATATCCATCTACACCTGTGAACTGTT-GATTGAC-TTCGGTCAATTACTTTTACAA  117
              |||||||||||| ||||||||||||| ||| |||||||  || ||   | | ||||||||
Sbjct  10352  AACTATATCCATTTACACCTGTGAACCGTTTGATTGACACTCTGT-GTTGA-TTTTACAA  10409

Query  118    ACATTGTGTAATGAACGTCATGTTATTATAAC-AAAAATAACTTTCAACAACGGATCTCT  176
              ||| | ||||| ||| |||| ||||||||||| |||||||||||||||||||||||||||
Sbjct  10410  ACAATATGTAAAGAAAGTCAAGTTATTATAACAAAAAATAACTTTCAACAACGGATCTCT  10469

Query  177    TGGCTCTCGCATCGATGAAGAACGCAGCGAAATGCGATAAGTAATGTGAATTGCAGAATT  236
              ||||||||||||||||||||||||||||||||||||||||||||||||||||||||||||
Sbjct  10470  TGGCTCTCGCATCGATGAAGAACGCAGCGAAATGCGATAAGTAATGTGAATTGCAGAATT  10529

Query  237    CAGTGAATCATCGAATCTTTGAACGCAACTTGCGCTCTCTGGTATTCCGGAGAGCATGCC  296
              ||||||||||||||||||||||||||||||||||||||||||||||||||||||||||||
Sbjct  10530  CAGTGAATCATCGAATCTTTGAACGCAACTTGCGCTCTCTGGTATTCCGGAGAGCATGCC  10589

Query  297    TGTTTGAGTATCATGAAATCTCAACCATTAGGGTTTCTTAATGGCTTGGATTTGGGCGCT  356
              ||||||||| |||||||||||||||||||||||||||||||||||||||||||||| | |
Sbjct  10590  TGTTTGAGTGTCATGAAATCTCAACCATTAGGGTTTCTTAATGGCTTGGATTTGGGTGTT  10649

Query  357    GCCACTTGCCTGGCTCGCCTTAAAAGAGTTAGCG-TATTAAC-TTGTCGATCTGGCGTAA  414
              ||||  |  ||||||||||||||| |||||||||   |||||  ||||| ||||||||||
Sbjct  10650  GCCA-GTCTCTGGCTCGCCTTAAAGGAGTTAGCGAGTTTAACAATGTCG-TCTGGCGTAA  10707

Query  415    TAAGTTTCGCTGGTGTAGACTTGAGAAGTGCGCTTCTAATCGTCTTCGGACAATT-CTTG  473
              ||||||||||||||  ||||||| |||||  |||||||||||||||||||||||| ||| 
Sbjct  10708  TAAGTTTCGCTGGT-AAGACTTGTGAAGTTTGCTTCTAATCGTCTTCGGACAATTACTTT  10766

Query  474    AACTCTGGTCTCAAATCAGGTAGGACTACCCGCTGAACTTAAGCATATCAATAAGCGGAG  533
               ||||||| |||||||||||||||||||||||||||||||||||||||||||||||||||
Sbjct  10767  GACTCTGGCCTCAAATCAGGTAGGACTACCCGCTGAACTTAAGCATATCAATAAGCGGAG  10826

Query  534    GAAAAGAAACTAACTAGGATTCCCTTAGTAACGGCGAGTGAACCGGGAAAAGCTCAAATT  593
              |||||||||||||| ||||||||| |||||||||||||||||||||||| ||||||||||
Sbjct  10827  GAAAAGAAACTAACAAGGATTCCCCTAGTAACGGCGAGTGAACCGGGAAGAGCTCAAATT  10886

Query  594    TGTAATCTGGCTGTCTTCGATAGTCCGAGTTGTAATCTATAGACGTGTTTTCCGTGCTGG  653
              || |||||||| ||||||||| ||||||||||||||||||||| | ||||||||||||| 
Sbjct  10887  TGAAATCTGGCAGTCTTCGATTGTCCGAGTTGTAATCTATAGAAGCGTTTTCCGTGCTGA  10946

Query  654    ACCGTATCTAAGTCCCTTGGAACAGGGTATCAAAGAGGGTGACAATCCCGTGCTTGATAC  713
              || || | ||||||||||||||||||||||||||||||||||||||||||| ||| | ||
Sbjct  10947  ACTGTGTATAAGTCCCTTGGAACAGGGTATCAAAGAGGGTGACAATCCCGTACTTTACAC  11006

Query  714    GACCACCAGTGCTCTGTGATACACGCTCTACGAGTCGAGTTGTTTGGGAATGCAGCTCAA  773
               | || ||||||||||||||||   |||||||||||||||||||||||||||||||||||
Sbjct  11007  AATCATCAGTGCTCTGTGATACGTTCTCTACGAGTCGAGTTGTTTGGGAATGCAGCTCAA  11066

Query  774    AATGGGTGGTAAATTCCATCTAAAGCTAAATATTGGCGAGAGACCGATAGCGAACAAGTA  833
              ||||||||||||||||||||||||||||||||||||||||||||||||||||||||||||
Sbjct  11067  AATGGGTGGTAAATTCCATCTAAAGCTAAATATTGGCGAGAGACCGATAGCGAACAAGTA  11126

Query  834    CCGTGAGGGAAAGATGAAAAGCACTTTGGAAAGAGAGTTAAACAGTACGTGAAATTGTTG  893
              ||||||||||||||||||||||||||||||||||||||||||||||||||||||||||||
Sbjct  11127  CCGTGAGGGAAAGATGAAAAGCACTTTGGAAAGAGAGTTAAACAGTACGTGAAATTGTTG  11186

Query  894    AAAGGGAAACGA-TTGAAGTCAGTCGTGTTCTTTGGATTCAGCTAGTTCTTCTAGTCTAC  952
              ||||||||||||  |  | | | || ||||  ||||| |||||  |||||||  || |||
Sbjct  11187  AAAGGGAAACGAAATTCA-TGAATCATGTTTATTGGACTCAGC-CGTTCTTC-GGTGTAC  11243

Query  953    TTCCATTGAACGGGTCAACATCAGTTTTGTCCGGTGGATAAAGATAGTAGGAATGTAGCT  1012
              |||| || ||||||||||||||||||||||||| ||||||||| ||||||||| || |||
Sbjct  11244  TTCCTTTAAACGGGTCAACATCAGTTTTGTCCGATGGATAAAGGTAGTAGGAAGGTGGCT  11303

Query  1013   CCCCCGGGAGTGTTATAGACTATTATTGCATACACTGGGTGAGACTGAGGACTGCAGCTC  1072
              | | |||||||||||||| |||||  |||||||| ||| |||||||||||||||||||| 
Sbjct  11304  CTCTCGGGAGTGTTATAGCCTATTGCTGCATACATTGGATGAGACTGAGGACTGCAGCTT  11363

Query  1073   GCCTTT-TGGCCGGTCTTCGGACACGTTCGAGCTTAGGATGTTGACATAATGGCTTTAA-  1130
              |||||| |||||||  ||||  ||||||| ||||||||||||||||||| |  ||  || 
Sbjct  11364  GCCTTTATGGCCGGGGTTCGCCCACGTTCAAGCTTAGGATGTTGACATA-T-TCTCGAAT  11421

Query  1131   -ACGACCCGTCTTGAAACACGGACCAAGGAGTCTAACATATCTGCGAGTGTTTGAGTGTC  1189
               |||||||||||||||||||||||||||||||||||||||||||||||||||||||||||
Sbjct  11422  CACGACCCGTCTTGAAACACGGACCAAGGAGTCTAACATATCTGCGAGTGTTTGAGTGTC  11481

Query  1190   AAACTCGAGCGCGTAATGAAAGTGAACTGGGAGGGATCCGTAAGGAGCACCTTCGACCGA  1249
              |||||||||||||||||||||||||| ||||||||||||| |||||||||||||||||||
Sbjct  11482  AAACTCGAGCGCGTAATGAAAGTGAATTGGGAGGGATCCGCAAGGAGCACCTTCGACCGA  11541

Query  1250   TCCGGATGTTTACTGATGGATTTGAGTAAGAGCATATATGCTGGGACCCGAAAGATGGTG  1309
              ||| ||||||| | || |||||||||||||||||||||||||||||||||||||||||||
Sbjct  11542  TCCTGATGTTTTCGGAAGGATTTGAGTAAGAGCATATATGCTGGGACCCGAAAGATGGTG  11601

Query  1310   AACTATGCCTGAATAGGGCGAAGCCAGGGGAAACTCTGGTGGAGGCTCGTAGCGATTCTG  1369
              ||||||||||||||||||||||||||||||||||||||||||||||||||||||||||||
Sbjct  11602  AACTATGCCTGAATAGGGCGAAGCCAGGGGAAACTCTGGTGGAGGCTCGTAGCGATTCTG  11661

Query  1370   ACGTGCAAATCGATCGTCAAATTTGGGTATAGGGGCGAAAGACTAATCGAACCATCTAGT  1429
              ||||||||||||||||||||||||||||||||||||||||||||||||||||||||||||
Sbjct  11662  ACGTGCAAATCGATCGTCAAATTTGGGTATAGGGGCGAAAGACTAATCGAACCATCTAGT  11721

Query  1430   AGCTGGTTCCTGCCGAAGTTTCCCTCAGGATAGCAGAAACTCGCATCAGTTTTATGAGGT  1489
              ||||||||||||||||||||||||||||||||||||||||||||||||||||||||||||
Sbjct  11722  AGCTGGTTCCTGCCGAAGTTTCCCTCAGGATAGCAGAAACTCGCATCAGTTTTATGAGGT  11781

Query  1490   AAAGCGAATGATTAGAGGCCTTGGGGACGAAACGTCCTTAACCTATTCTCAAACTTTAAA  1549
              ||||||||||||||||||||||||||||||||||||||||||||||||||||||||||||
Sbjct  11782  AAAGCGAATGATTAGAGGCCTTGGGGACGAAACGTCCTTAACCTATTCTCAAACTTTAAA  11841

Query  1550   TATGTAAGAAGCACTTGTCACTTAATTGGACGTGTGCATGCGAATGAGAGTTTCTAGTGG  1609
              |||||||||||||||||||||||||||||||| |||||||||||||||||||||||||||
Sbjct  11842  TATGTAAGAAGCACTTGTCACTTAATTGGACGAGTGCATGCGAATGAGAGTTTCTAGTGG  11901

Query  1610   GCCATTTTTGGTAAGCAGAACTGGCGATGCGGGATGAACCGATCGTGAGGTTAAGGTGCC  1669
              ||||||||||||||||||||||||||||||||||||||||||||||||||||||||||||
Sbjct  11902  GCCATTTTTGGTAAGCAGAACTGGCGATGCGGGATGAACCGATCGTGAGGTTAAGGTGCC  11961

Query  1670   GGAATACACGCTCATCAGACCCCACAAAAGGTGTTAGTTCATCTAGACAGCAGGACGGTG  1729
              ||||||||||||||||||||||||||||||||||||||||||||||||||||||||||||
Sbjct  11962  GGAATACACGCTCATCAGACCCCACAAAAGGTGTTAGTTCATCTAGACAGCAGGACGGTG  12021

Query  1730   GCCATGGAAGTCGGAATCCGCTAAGGAGTGTGTAACAACTCACCTGCCGAATGAACTAGC  1789
              ||||||||||||||||||||||||||||||||||||||||||||||||||||||||||||
Sbjct  12022  GCCATGGAAGTCGGAATCCGCTAAGGAGTGTGTAACAACTCACCTGCCGAATGAACTAGC  12081

Query  1790   CCTGAAAATGGATGGCGCTCAAGCGTGTTACCCATACCTCACCGTCAGCGTTTAAGTGAC  1849
              ||||||||||||||||||||||||||||||||||||||||||||||||||||||||||||
Sbjct  12082  CCTGAAAATGGATGGCGCTCAAGCGTGTTACCCATACCTCACCGTCAGCGTTTAAGTGAC  12141

Query  1850   GCGCTGACGAGTAGGCAGGCGTGGAGGTCAGTGAAGAAGCCTTGGCAGTGATGCTGGGTG  1909
              |||||||||||||||||||||||||| |  ||||||||||||||||||||||||||||||
Sbjct  12142  GCGCTGACGAGTAGGCAGGCGTGGAGATTTGTGAAGAAGCCTTGGCAGTGATGCTGGGTG  12201

Query  1910   AAACGGCCTCTAGTGC  1925
              |||| | |||||||||
Sbjct  12202  AAACAGTCTCTAGTGC  12217


 Score = 2872 bits (1555),  Expect = 0.0
 Identities = 1813/1936 (94%), Gaps = 23/1936 (1%)
 Strand=Plus/Plus

Query  1      CAAGGTTTCCGTAGGTGAACCTGCGGAAGGATCATTAGTGAATTGCTCT-TTGAGCGTTA  59
              ||||||||||||||||||||||||||||||||||||||||| |||| ||  || || | |
Sbjct  17880  CAAGGTTTCCGTAGGTGAACCTGCGGAAGGATCATTAGTGA-TTGCCCTAGTG-GCTTAA  17937

Query  60     AACTATATCCATCTACACCTGTGAACTGTT-GATTGAC-TTCGGTCAATTACTTTTACAA  117
              |||||||||||| ||||||||||||| ||| |||||||  || ||   | | ||||||||
Sbjct  17938  AACTATATCCATTTACACCTGTGAACCGTTTGATTGACACTCTGT-GTTGA-TTTTACAA  17995

Query  118    ACATTGTGTAATGAACGTCATGTTATTATAAC-AAAAATAACTTTCAACAACGGATCTCT  176
              ||| | ||||| ||| |||| ||||||||||| |||||||||||||||||||||||||||
Sbjct  17996  ACAATATGTAAAGAAAGTCAAGTTATTATAACAAAAAATAACTTTCAACAACGGATCTCT  18055

Query  177    TGGCTCTCGCATCGATGAAGAACGCAGCGAAATGCGATAAGTAATGTGAATTGCAGAATT  236
              ||||||||||||||||||||||||||||||||||||||||||||||||||||||||||||
Sbjct  18056  TGGCTCTCGCATCGATGAAGAACGCAGCGAAATGCGATAAGTAATGTGAATTGCAGAATT  18115

Query  237    CAGTGAATCATCGAATCTTTGAACGCAACTTGCGCTCTCTGGTATTCCGGAGAGCATGCC  296
              ||||||||||||||||||||||||||||||||||||||||||||||||||||||||||||
Sbjct  18116  CAGTGAATCATCGAATCTTTGAACGCAACTTGCGCTCTCTGGTATTCCGGAGAGCATGCC  18175

Query  297    TGTTTGAGTATCATGAAATCTCAACCATTAGGGTTTCTTAATGGCTTGGATTTGGGCGCT  356
              ||||||||| |||||||||||||||||||||||||||||||||||||||||||||| | |
Sbjct  18176  TGTTTGAGTGTCATGAAATCTCAACCATTAGGGTTTCTTAATGGCTTGGATTTGGGTGTT  18235

Query  357    GCCACTTGCCTGGCTCGCCTTAAAAGAGTTAGCG-TATTAAC-TTGTCGATCTGGCGTAA  414
              ||||  |  ||||||||||||||| |||||||||   |||||  ||||| ||||||||||
Sbjct  18236  GCCA-GTCTCTGGCTCGCCTTAAAGGAGTTAGCGAGTTTAACAATGTCG-TCTGGCGTAA  18293

Query  415    TAAGTTTCGCTGGTGTAGACTTGAGAAGTGCGCTTCTAATCGTCTTCGGACAATT-CTTG  473
              ||||||||||||||  ||||||| |||||  |||||||||||||||||||||||| ||| 
Sbjct  18294  TAAGTTTCGCTGGT-AAGACTTGTGAAGTTTGCTTCTAATCGTCTTCGGACAATTACTTT  18352

Query  474    AACTCTGGTCTCAAATCAGGTAGGACTACCCGCTGAACTTAAGCATATCAATAAGCGGAG  533
               ||||||| |||||||||||||||||||||||||||||||||||||||||||||||||||
Sbjct  18353  GACTCTGGCCTCAAATCAGGTAGGACTACCCGCTGAACTTAAGCATATCAATAAGCGGAG  18412

Query  534    GAAAAGAAACTAACTAGGATTCCCTTAGTAACGGCGAGTGAACCGGGAAAAGCTCAAATT  593
              |||||||||||||| ||||||||| |||||||||||||||||||||||| ||||||||||
Sbjct  18413  GAAAAGAAACTAACAAGGATTCCCCTAGTAACGGCGAGTGAACCGGGAAGAGCTCAAATT  18472

Query  594    TGTAATCTGGCTGTCTTCGATAGTCCGAGTTGTAATCTATAGACGTGTTTTCCGTGCTGG  653
              || |||||||| ||||||||| ||||||||||||||||||||| | ||||||||||||| 
Sbjct  18473  TGAAATCTGGCAGTCTTCGATTGTCCGAGTTGTAATCTATAGAAGCGTTTTCCGTGCTGA  18532

Query  654    ACCGTATCTAAGTCCCTTGGAACAGGGTATCAAAGAGGGTGACAATCCCGTGCTTGATAC  713
              || || | ||||||||||||||||||||||||||||||||||||||||||| ||| | ||
Sbjct  18533  ACTGTGTATAAGTCCCTTGGAACAGGGTATCAAAGAGGGTGACAATCCCGTACTTTACAC  18592

Query  714    GACCACCAGTGCTCTGTGATACACGCTCTACGAGTCGAGTTGTTTGGGAATGCAGCTCAA  773
               | || ||||||||||||||||   |||||||||||||||||||||||||||||||||||
Sbjct  18593  AATCATCAGTGCTCTGTGATACGTTCTCTACGAGTCGAGTTGTTTGGGAATGCAGCTCAA  18652

Query  774    AATGGGTGGTAAATTCCATCTAAAGCTAAATATTGGCGAGAGACCGATAGCGAACAAGTA  833
              ||||||||||||||||||||||||||||||||||||||||||||||||||||||||||||
Sbjct  18653  AATGGGTGGTAAATTCCATCTAAAGCTAAATATTGGCGAGAGACCGATAGCGAACAAGTA  18712

Query  834    CCGTGAGGGAAAGATGAAAAGCACTTTGGAAAGAGAGTTAAACAGTACGTGAAATTGTTG  893
              ||||||||||||||||||||||||||||||||||||||||||||||||||||||||||||
Sbjct  18713  CCGTGAGGGAAAGATGAAAAGCACTTTGGAAAGAGAGTTAAACAGTACGTGAAATTGTTG  18772

Query  894    AAAGGGAAACGA-TTGAAGTCAGTCGTGTTCTTTGGATTCAGCTAGTTCTTCTAGTCTAC  952
              ||||||||||||  |  | | | || ||||  ||||| |||||  |||||||  || |||
Sbjct  18773  AAAGGGAAACGAAATTCA-TGAATCATGTTTATTGGACTCAGC-CGTTCTTC-GGTGTAC  18829

Query  953    TTCCATTGAACGGGTCAACATCAGTTTTGTCCGGTGGATAAAGATAGTAGGAATGTAGCT  1012
              |||| || ||||||||||||||||||||||||| ||||||||| ||||||||| || |||
Sbjct  18830  TTCCTTTAAACGGGTCAACATCAGTTTTGTCCGATGGATAAAGGTAGTAGGAAGGTGGCT  18889

Query  1013   CCCCCGGGAGTGTTATAGACTATTATTGCATACACTGGGTGAGACTGAGGACTGCAGCTC  1072
              | | |||||||||||||| |||||  |||||||| ||| |||||||||||||||||||| 
Sbjct  18890  CTCTCGGGAGTGTTATAGCCTATTGCTGCATACATTGGATGAGACTGAGGACTGCAGCTT  18949

Query  1073   GCCTTT-TGGCCGGTCTTCGGACACGTTCGAGCTTAGGATGTTGACATAATGGCTTTAA-  1130
              |||||| |||||||  ||||  ||||||| ||||||||||||||||||| |  ||  || 
Sbjct  18950  GCCTTTATGGCCGGGGTTCGCCCACGTTCAAGCTTAGGATGTTGACATA-T-TCTCGAAT  19007

Query  1131   -ACGACCCGTCTTGAAACACGGACCAAGGAGTCTAACATATCTGCGAGTGTTTGAGTGTC  1189
               |||||||||||||||||||||||||||||||||||||||||||||||||||||||||||
Sbjct  19008  CACGACCCGTCTTGAAACACGGACCAAGGAGTCTAACATATCTGCGAGTGTTTGAGTGTC  19067

Query  1190   AAACTCGAGCGCGTAATGAAAGTGAACTGGGAGGGATCCGTAAGGAGCACCTTCGACCGA  1249
              |||||||||||||||||||||||||| ||||||||||||| |||||||||||||||||||
Sbjct  19068  AAACTCGAGCGCGTAATGAAAGTGAATTGGGAGGGATCCGCAAGGAGCACCTTCGACCGA  19127

Query  1250   TCCGGATGTTTACTGATGGATTTGAGTAAGAGCATATATGCTGGGACCCGAAAGATGGTG  1309
              ||| ||||||| | || |||||||||||||||||||||||||||||||||||||||||||
Sbjct  19128  TCCTGATGTTTTCGGAAGGATTTGAGTAAGAGCATATATGCTGGGACCCGAAAGATGGTG  19187

Query  1310   AACTATGCCTGAATAGGGCGAAGCCAGGGGAAACTCTGGTGGAGGCTCGTAGCGATTCTG  1369
              ||||||||||||||||||||||||||||||||||||||||||||||||||||||||||||
Sbjct  19188  AACTATGCCTGAATAGGGCGAAGCCAGGGGAAACTCTGGTGGAGGCTCGTAGCGATTCTG  19247

Query  1370   ACGTGCAAATCGATCGTCAAATTTGGGTATAGGGGCGAAAGACTAATCGAACCATCTAGT  1429
              ||||||||||||||||||||||||||||||||||||||||||||||||||||||||||||
Sbjct  19248  ACGTGCAAATCGATCGTCAAATTTGGGTATAGGGGCGAAAGACTAATCGAACCATCTAGT  19307

Query  1430   AGCTGGTTCCTGCCGAAGTTTCCCTCAGGATAGCAGAAACTCGCATCAGTTTTATGAGGT  1489
              ||||||||||||||||||||||||||||||||||||||||||||||||||||||||||||
Sbjct  19308  AGCTGGTTCCTGCCGAAGTTTCCCTCAGGATAGCAGAAACTCGCATCAGTTTTATGAGGT  19367

Query  1490   AAAGCGAATGATTAGAGGCCTTGGGGACGAAACGTCCTTAACCTATTCTCAAACTTTAAA  1549
              ||||||||||||||||||||||||||||||||||||||||||||||||||||||||||||
Sbjct  19368  AAAGCGAATGATTAGAGGCCTTGGGGACGAAACGTCCTTAACCTATTCTCAAACTTTAAA  19427

Query  1550   TATGTAAGAAGCACTTGTCACTTAATTGGACGTGTGCATGCGAATGAGAGTTTCTAGTGG  1609
              |||||||||||||||||||||||||||||||| |||||||||||||||||||||||||||
Sbjct  19428  TATGTAAGAAGCACTTGTCACTTAATTGGACGAGTGCATGCGAATGAGAGTTTCTAGTGG  19487

Query  1610   GCCATTTTTGGTAAGCAGAACTGGCGATGCGGGATGAACCGATCGTGAGGTTAAGGTGCC  1669
              ||||||||||||||||||||||||||||||||||||||||||||||||||||||||||||
Sbjct  19488  GCCATTTTTGGTAAGCAGAACTGGCGATGCGGGATGAACCGATCGTGAGGTTAAGGTGCC  19547

Query  1670   GGAATACACGCTCATCAGACCCCACAAAAGGTGTTAGTTCATCTAGACAGCAGGACGGTG  1729
              ||||||||||||||||||||||||||||||||||||||||||||||||||||||||||||
Sbjct  19548  GGAATACACGCTCATCAGACCCCACAAAAGGTGTTAGTTCATCTAGACAGCAGGACGGTG  19607

Query  1730   GCCATGGAAGTCGGAATCCGCTAAGGAGTGTGTAACAACTCACCTGCCGAATGAACTAGC  1789
              ||||||||||||||||||||||||||||||||||||||||||||||||||||||||||||
Sbjct  19608  GCCATGGAAGTCGGAATCCGCTAAGGAGTGTGTAACAACTCACCTGCCGAATGAACTAGC  19667

Query  1790   CCTGAAAATGGATGGCGCTCAAGCGTGTTACCCATACCTCACCGTCAGCGTTTAAGTGAC  1849
              ||||||||||||||||||||||||||||||||||||||||||||||||||||||||||||
Sbjct  19668  CCTGAAAATGGATGGCGCTCAAGCGTGTTACCCATACCTCACCGTCAGCGTTTAAGTGAC  19727

Query  1850   GCGCTGACGAGTAGGCAGGCGTGGAGGTCAGTGAAGAAGCCTTGGCAGTGATGCTGGGTG  1909
              |||||||||||||||||||||||||| |  ||||||||||||||||||||||||||||||
Sbjct  19728  GCGCTGACGAGTAGGCAGGCGTGGAGATTTGTGAAGAAGCCTTGGCAGTGATGCTGGGTG  19787

Query  1910   AAACGGCCTCTAGTGC  1925
              |||| | |||||||||
Sbjct  19788  AAACAGTCTCTAGTGC  19803


>RSCE01000022.1 Apiotrichum porosum strain DSM 27194 scaffold_22, whole genome 
shotgun sequence
Length=226415

 Score = 2872 bits (1555),  Expect = 0.0
 Identities = 1813/1936 (94%), Gaps = 23/1936 (1%)
 Strand=Plus/Plus

Query  1     CAAGGTTTCCGTAGGTGAACCTGCGGAAGGATCATTAGTGAATTGCTCT-TTGAGCGTTA  59
             ||||||||||||||||||||||||||||||||||||||||| |||| ||  || || | |
Sbjct  1268  CAAGGTTTCCGTAGGTGAACCTGCGGAAGGATCATTAGTGA-TTGCCCTAGTG-GCTTAA  1325

Query  60    AACTATATCCATCTACACCTGTGAACTGTT-GATTGAC-TTCGGTCAATTACTTTTACAA  117
             |||||||||||| ||||||||||||| ||| |||||||  || ||   | | ||||||||
Sbjct  1326  AACTATATCCATTTACACCTGTGAACCGTTTGATTGACACTCTGT-GTTGA-TTTTACAA  1383

Query  118   ACATTGTGTAATGAACGTCATGTTATTATAAC-AAAAATAACTTTCAACAACGGATCTCT  176
             ||| | ||||| ||| |||| ||||||||||| |||||||||||||||||||||||||||
Sbjct  1384  ACAATATGTAAAGAAAGTCAAGTTATTATAACAAAAAATAACTTTCAACAACGGATCTCT  1443

Query  177   TGGCTCTCGCATCGATGAAGAACGCAGCGAAATGCGATAAGTAATGTGAATTGCAGAATT  236
             ||||||||||||||||||||||||||||||||||||||||||||||||||||||||||||
Sbjct  1444  TGGCTCTCGCATCGATGAAGAACGCAGCGAAATGCGATAAGTAATGTGAATTGCAGAATT  1503

Query  237   CAGTGAATCATCGAATCTTTGAACGCAACTTGCGCTCTCTGGTATTCCGGAGAGCATGCC  296
             ||||||||||||||||||||||||||||||||||||||||||||||||||||||||||||
Sbjct  1504  CAGTGAATCATCGAATCTTTGAACGCAACTTGCGCTCTCTGGTATTCCGGAGAGCATGCC  1563

Query  297   TGTTTGAGTATCATGAAATCTCAACCATTAGGGTTTCTTAATGGCTTGGATTTGGGCGCT  356
             ||||||||| |||||||||||||||||||||||||||||||||||||||||||||| | |
Sbjct  1564  TGTTTGAGTGTCATGAAATCTCAACCATTAGGGTTTCTTAATGGCTTGGATTTGGGTGTT  1623

Query  357   GCCACTTGCCTGGCTCGCCTTAAAAGAGTTAGCG-TATTAAC-TTGTCGATCTGGCGTAA  414
             ||||  |  ||||||||||||||| |||||||||   |||||  ||||| ||||||||||
Sbjct  1624  GCCA-GTCTCTGGCTCGCCTTAAAGGAGTTAGCGAGTTTAACAATGTCG-TCTGGCGTAA  1681

Query  415   TAAGTTTCGCTGGTGTAGACTTGAGAAGTGCGCTTCTAATCGTCTTCGGACAATT-CTTG  473
             ||||||||||||||  ||||||| |||||  |||||||||||||||||||||||| ||| 
Sbjct  1682  TAAGTTTCGCTGGT-AAGACTTGTGAAGTTTGCTTCTAATCGTCTTCGGACAATTACTTT  1740

Query  474   AACTCTGGTCTCAAATCAGGTAGGACTACCCGCTGAACTTAAGCATATCAATAAGCGGAG  533
              ||||||| |||||||||||||||||||||||||||||||||||||||||||||||||||
Sbjct  1741  GACTCTGGCCTCAAATCAGGTAGGACTACCCGCTGAACTTAAGCATATCAATAAGCGGAG  1800

Query  534   GAAAAGAAACTAACTAGGATTCCCTTAGTAACGGCGAGTGAACCGGGAAAAGCTCAAATT  593
             |||||||||||||| ||||||||| |||||||||||||||||||||||| ||||||||||
Sbjct  1801  GAAAAGAAACTAACAAGGATTCCCCTAGTAACGGCGAGTGAACCGGGAAGAGCTCAAATT  1860

Query  594   TGTAATCTGGCTGTCTTCGATAGTCCGAGTTGTAATCTATAGACGTGTTTTCCGTGCTGG  653
             || |||||||| ||||||||| ||||||||||||||||||||| | ||||||||||||| 
Sbjct  1861  TGAAATCTGGCAGTCTTCGATTGTCCGAGTTGTAATCTATAGAAGCGTTTTCCGTGCTGA  1920

Query  654   ACCGTATCTAAGTCCCTTGGAACAGGGTATCAAAGAGGGTGACAATCCCGTGCTTGATAC  713
             || || | ||||||||||||||||||||||||||||||||||||||||||| ||| | ||
Sbjct  1921  ACTGTGTATAAGTCCCTTGGAACAGGGTATCAAAGAGGGTGACAATCCCGTACTTTACAC  1980

Query  714   GACCACCAGTGCTCTGTGATACACGCTCTACGAGTCGAGTTGTTTGGGAATGCAGCTCAA  773
              | || ||||||||||||||||   |||||||||||||||||||||||||||||||||||
Sbjct  1981  AATCATCAGTGCTCTGTGATACGTTCTCTACGAGTCGAGTTGTTTGGGAATGCAGCTCAA  2040

Query  774   AATGGGTGGTAAATTCCATCTAAAGCTAAATATTGGCGAGAGACCGATAGCGAACAAGTA  833
             ||||||||||||||||||||||||||||||||||||||||||||||||||||||||||||
Sbjct  2041  AATGGGTGGTAAATTCCATCTAAAGCTAAATATTGGCGAGAGACCGATAGCGAACAAGTA  2100

Query  834   CCGTGAGGGAAAGATGAAAAGCACTTTGGAAAGAGAGTTAAACAGTACGTGAAATTGTTG  893
             ||||||||||||||||||||||||||||||||||||||||||||||||||||||||||||
Sbjct  2101  CCGTGAGGGAAAGATGAAAAGCACTTTGGAAAGAGAGTTAAACAGTACGTGAAATTGTTG  2160

Query  894   AAAGGGAAACGA-TTGAAGTCAGTCGTGTTCTTTGGATTCAGCTAGTTCTTCTAGTCTAC  952
             ||||||||||||  |  | | | || ||||  ||||| |||||  |||||||  || |||
Sbjct  2161  AAAGGGAAACGAAATTCA-TGAATCATGTTTATTGGACTCAGC-CGTTCTTC-GGTGTAC  2217

Query  953   TTCCATTGAACGGGTCAACATCAGTTTTGTCCGGTGGATAAAGATAGTAGGAATGTAGCT  1012
             |||| || ||||||||||||||||||||||||| ||||||||| ||||||||| || |||
Sbjct  2218  TTCCTTTAAACGGGTCAACATCAGTTTTGTCCGATGGATAAAGGTAGTAGGAAGGTGGCT  2277

Query  1013  CCCCCGGGAGTGTTATAGACTATTATTGCATACACTGGGTGAGACTGAGGACTGCAGCTC  1072
             | | |||||||||||||| |||||  |||||||| ||| |||||||||||||||||||| 
Sbjct  2278  CTCTCGGGAGTGTTATAGCCTATTGCTGCATACATTGGATGAGACTGAGGACTGCAGCTT  2337

Query  1073  GCCTTT-TGGCCGGTCTTCGGACACGTTCGAGCTTAGGATGTTGACATAATGGCTTTAA-  1130
             |||||| |||||||  ||||  ||||||| ||||||||||||||||||| |  ||  || 
Sbjct  2338  GCCTTTATGGCCGGGGTTCGCCCACGTTCAAGCTTAGGATGTTGACATA-T-TCTCGAAT  2395

Query  1131  -ACGACCCGTCTTGAAACACGGACCAAGGAGTCTAACATATCTGCGAGTGTTTGAGTGTC  1189
              |||||||||||||||||||||||||||||||||||||||||||||||||||||||||||
Sbjct  2396  CACGACCCGTCTTGAAACACGGACCAAGGAGTCTAACATATCTGCGAGTGTTTGAGTGTC  2455

Query  1190  AAACTCGAGCGCGTAATGAAAGTGAACTGGGAGGGATCCGTAAGGAGCACCTTCGACCGA  1249
             |||||||||||||||||||||||||| ||||||||||||| |||||||||||||||||||
Sbjct  2456  AAACTCGAGCGCGTAATGAAAGTGAATTGGGAGGGATCCGCAAGGAGCACCTTCGACCGA  2515

Query  1250  TCCGGATGTTTACTGATGGATTTGAGTAAGAGCATATATGCTGGGACCCGAAAGATGGTG  1309
             ||| ||||||| | || |||||||||||||||||||||||||||||||||||||||||||
Sbjct  2516  TCCTGATGTTTTCGGAAGGATTTGAGTAAGAGCATATATGCTGGGACCCGAAAGATGGTG  2575

Query  1310  AACTATGCCTGAATAGGGCGAAGCCAGGGGAAACTCTGGTGGAGGCTCGTAGCGATTCTG  1369
             ||||||||||||||||||||||||||||||||||||||||||||||||||||||||||||
Sbjct  2576  AACTATGCCTGAATAGGGCGAAGCCAGGGGAAACTCTGGTGGAGGCTCGTAGCGATTCTG  2635

Query  1370  ACGTGCAAATCGATCGTCAAATTTGGGTATAGGGGCGAAAGACTAATCGAACCATCTAGT  1429
             ||||||||||||||||||||||||||||||||||||||||||||||||||||||||||||
Sbjct  2636  ACGTGCAAATCGATCGTCAAATTTGGGTATAGGGGCGAAAGACTAATCGAACCATCTAGT  2695

Query  1430  AGCTGGTTCCTGCCGAAGTTTCCCTCAGGATAGCAGAAACTCGCATCAGTTTTATGAGGT  1489
             ||||||||||||||||||||||||||||||||||||||||||||||||||||||||||||
Sbjct  2696  AGCTGGTTCCTGCCGAAGTTTCCCTCAGGATAGCAGAAACTCGCATCAGTTTTATGAGGT  2755

Query  1490  AAAGCGAATGATTAGAGGCCTTGGGGACGAAACGTCCTTAACCTATTCTCAAACTTTAAA  1549
             ||||||||||||||||||||||||||||||||||||||||||||||||||||||||||||
Sbjct  2756  AAAGCGAATGATTAGAGGCCTTGGGGACGAAACGTCCTTAACCTATTCTCAAACTTTAAA  2815

Query  1550  TATGTAAGAAGCACTTGTCACTTAATTGGACGTGTGCATGCGAATGAGAGTTTCTAGTGG  1609
             |||||||||||||||||||||||||||||||| |||||||||||||||||||||||||||
Sbjct  2816  TATGTAAGAAGCACTTGTCACTTAATTGGACGAGTGCATGCGAATGAGAGTTTCTAGTGG  2875

Query  1610  GCCATTTTTGGTAAGCAGAACTGGCGATGCGGGATGAACCGATCGTGAGGTTAAGGTGCC  1669
             ||||||||||||||||||||||||||||||||||||||||||||||||||||||||||||
Sbjct  2876  GCCATTTTTGGTAAGCAGAACTGGCGATGCGGGATGAACCGATCGTGAGGTTAAGGTGCC  2935

Query  1670  GGAATACACGCTCATCAGACCCCACAAAAGGTGTTAGTTCATCTAGACAGCAGGACGGTG  1729
             ||||||||||||||||||||||||||||||||||||||||||||||||||||||||||||
Sbjct  2936  GGAATACACGCTCATCAGACCCCACAAAAGGTGTTAGTTCATCTAGACAGCAGGACGGTG  2995

Query  1730  GCCATGGAAGTCGGAATCCGCTAAGGAGTGTGTAACAACTCACCTGCCGAATGAACTAGC  1789
             ||||||||||||||||||||||||||||||||||||||||||||||||||||||||||||
Sbjct  2996  GCCATGGAAGTCGGAATCCGCTAAGGAGTGTGTAACAACTCACCTGCCGAATGAACTAGC  3055

Query  1790  CCTGAAAATGGATGGCGCTCAAGCGTGTTACCCATACCTCACCGTCAGCGTTTAAGTGAC  1849
             ||||||||||||||||||||||||||||||||||||||||||||||||||||||||||||
Sbjct  3056  CCTGAAAATGGATGGCGCTCAAGCGTGTTACCCATACCTCACCGTCAGCGTTTAAGTGAC  3115

Query  1850  GCGCTGACGAGTAGGCAGGCGTGGAGGTCAGTGAAGAAGCCTTGGCAGTGATGCTGGGTG  1909
             |||||||||||||||||||||||||| |  ||||||||||||||||||||||||||||||
Sbjct  3116  GCGCTGACGAGTAGGCAGGCGTGGAGATTTGTGAAGAAGCCTTGGCAGTGATGCTGGGTG  3175

Query  1910  AAACGGCCTCTAGTGC  1925
             |||| | |||||||||
Sbjct  3176  AAACAGTCTCTAGTGC  3191


>NW_021167133.1 Apiotrichum porosum strain DSM 27194 chromosome Unknown scaffold_26, 
whole genome shotgun sequence
Length=25018

 Score = 2872 bits (1555),  Expect = 0.0
 Identities = 1813/1936 (94%), Gaps = 23/1936 (1%)
 Strand=Plus/Plus

Query  1     CAAGGTTTCCGTAGGTGAACCTGCGGAAGGATCATTAGTGAATTGCTCT-TTGAGCGTTA  59
             ||||||||||||||||||||||||||||||||||||||||| |||| ||  || || | |
Sbjct  2708  CAAGGTTTCCGTAGGTGAACCTGCGGAAGGATCATTAGTGA-TTGCCCTAGTG-GCTTAA  2765

Query  60    AACTATATCCATCTACACCTGTGAACTGTT-GATTGAC-TTCGGTCAATTACTTTTACAA  117
             |||||||||||| ||||||||||||| ||| |||||||  || ||   | | ||||||||
Sbjct  2766  AACTATATCCATTTACACCTGTGAACCGTTTGATTGACACTCTGT-GTTGA-TTTTACAA  2823

Query  118   ACATTGTGTAATGAACGTCATGTTATTATAAC-AAAAATAACTTTCAACAACGGATCTCT  176
             ||| | ||||| ||| |||| ||||||||||| |||||||||||||||||||||||||||
Sbjct  2824  ACAATATGTAAAGAAAGTCAAGTTATTATAACAAAAAATAACTTTCAACAACGGATCTCT  2883

Query  177   TGGCTCTCGCATCGATGAAGAACGCAGCGAAATGCGATAAGTAATGTGAATTGCAGAATT  236
             ||||||||||||||||||||||||||||||||||||||||||||||||||||||||||||
Sbjct  2884  TGGCTCTCGCATCGATGAAGAACGCAGCGAAATGCGATAAGTAATGTGAATTGCAGAATT  2943

Query  237   CAGTGAATCATCGAATCTTTGAACGCAACTTGCGCTCTCTGGTATTCCGGAGAGCATGCC  296
             ||||||||||||||||||||||||||||||||||||||||||||||||||||||||||||
Sbjct  2944  CAGTGAATCATCGAATCTTTGAACGCAACTTGCGCTCTCTGGTATTCCGGAGAGCATGCC  3003

Query  297   TGTTTGAGTATCATGAAATCTCAACCATTAGGGTTTCTTAATGGCTTGGATTTGGGCGCT  356
             ||||||||| |||||||||||||||||||||||||||||||||||||||||||||| | |
Sbjct  3004  TGTTTGAGTGTCATGAAATCTCAACCATTAGGGTTTCTTAATGGCTTGGATTTGGGTGTT  3063

Query  357   GCCACTTGCCTGGCTCGCCTTAAAAGAGTTAGCG-TATTAAC-TTGTCGATCTGGCGTAA  414
             ||||  |  ||||||||||||||| |||||||||   |||||  ||||| ||||||||||
Sbjct  3064  GCCA-GTCTCTGGCTCGCCTTAAAGGAGTTAGCGAGTTTAACAATGTCG-TCTGGCGTAA  3121

Query  415   TAAGTTTCGCTGGTGTAGACTTGAGAAGTGCGCTTCTAATCGTCTTCGGACAATT-CTTG  473
             ||||||||||||||  ||||||| |||||  |||||||||||||||||||||||| ||| 
Sbjct  3122  TAAGTTTCGCTGGT-AAGACTTGTGAAGTTTGCTTCTAATCGTCTTCGGACAATTACTTT  3180

Query  474   AACTCTGGTCTCAAATCAGGTAGGACTACCCGCTGAACTTAAGCATATCAATAAGCGGAG  533
              ||||||| |||||||||||||||||||||||||||||||||||||||||||||||||||
Sbjct  3181  GACTCTGGCCTCAAATCAGGTAGGACTACCCGCTGAACTTAAGCATATCAATAAGCGGAG  3240

Query  534   GAAAAGAAACTAACTAGGATTCCCTTAGTAACGGCGAGTGAACCGGGAAAAGCTCAAATT  593
             |||||||||||||| ||||||||| |||||||||||||||||||||||| ||||||||||
Sbjct  3241  GAAAAGAAACTAACAAGGATTCCCCTAGTAACGGCGAGTGAACCGGGAAGAGCTCAAATT  3300

Query  594   TGTAATCTGGCTGTCTTCGATAGTCCGAGTTGTAATCTATAGACGTGTTTTCCGTGCTGG  653
             || |||||||| ||||||||| ||||||||||||||||||||| | ||||||||||||| 
Sbjct  3301  TGAAATCTGGCAGTCTTCGATTGTCCGAGTTGTAATCTATAGAAGCGTTTTCCGTGCTGA  3360

Query  654   ACCGTATCTAAGTCCCTTGGAACAGGGTATCAAAGAGGGTGACAATCCCGTGCTTGATAC  713
             || || | ||||||||||||||||||||||||||||||||||||||||||| ||| | ||
Sbjct  3361  ACTGTGTATAAGTCCCTTGGAACAGGGTATCAAAGAGGGTGACAATCCCGTACTTTACAC  3420

Query  714   GACCACCAGTGCTCTGTGATACACGCTCTACGAGTCGAGTTGTTTGGGAATGCAGCTCAA  773
              | || ||||||||||||||||   |||||||||||||||||||||||||||||||||||
Sbjct  3421  AATCATCAGTGCTCTGTGATACGTTCTCTACGAGTCGAGTTGTTTGGGAATGCAGCTCAA  3480

Query  774   AATGGGTGGTAAATTCCATCTAAAGCTAAATATTGGCGAGAGACCGATAGCGAACAAGTA  833
             ||||||||||||||||||||||||||||||||||||||||||||||||||||||||||||
Sbjct  3481  AATGGGTGGTAAATTCCATCTAAAGCTAAATATTGGCGAGAGACCGATAGCGAACAAGTA  3540

Query  834   CCGTGAGGGAAAGATGAAAAGCACTTTGGAAAGAGAGTTAAACAGTACGTGAAATTGTTG  893
             ||||||||||||||||||||||||||||||||||||||||||||||||||||||||||||
Sbjct  3541  CCGTGAGGGAAAGATGAAAAGCACTTTGGAAAGAGAGTTAAACAGTACGTGAAATTGTTG  3600

Query  894   AAAGGGAAACGA-TTGAAGTCAGTCGTGTTCTTTGGATTCAGCTAGTTCTTCTAGTCTAC  952
             ||||||||||||  |  | | | || ||||  ||||| |||||  |||||||  || |||
Sbjct  3601  AAAGGGAAACGAAATTCA-TGAATCATGTTTATTGGACTCAGC-CGTTCTTC-GGTGTAC  3657

Query  953   TTCCATTGAACGGGTCAACATCAGTTTTGTCCGGTGGATAAAGATAGTAGGAATGTAGCT  1012
             |||| || ||||||||||||||||||||||||| ||||||||| ||||||||| || |||
Sbjct  3658  TTCCTTTAAACGGGTCAACATCAGTTTTGTCCGATGGATAAAGGTAGTAGGAAGGTGGCT  3717

Query  1013  CCCCCGGGAGTGTTATAGACTATTATTGCATACACTGGGTGAGACTGAGGACTGCAGCTC  1072
             | | |||||||||||||| |||||  |||||||| ||| |||||||||||||||||||| 
Sbjct  3718  CTCTCGGGAGTGTTATAGCCTATTGCTGCATACATTGGATGAGACTGAGGACTGCAGCTT  3777

Query  1073  GCCTTT-TGGCCGGTCTTCGGACACGTTCGAGCTTAGGATGTTGACATAATGGCTTTAA-  1130
             |||||| |||||||  ||||  ||||||| ||||||||||||||||||| |  ||  || 
Sbjct  3778  GCCTTTATGGCCGGGGTTCGCCCACGTTCAAGCTTAGGATGTTGACATA-T-TCTCGAAT  3835

Query  1131  -ACGACCCGTCTTGAAACACGGACCAAGGAGTCTAACATATCTGCGAGTGTTTGAGTGTC  1189
              |||||||||||||||||||||||||||||||||||||||||||||||||||||||||||
Sbjct  3836  CACGACCCGTCTTGAAACACGGACCAAGGAGTCTAACATATCTGCGAGTGTTTGAGTGTC  3895

Query  1190  AAACTCGAGCGCGTAATGAAAGTGAACTGGGAGGGATCCGTAAGGAGCACCTTCGACCGA  1249
             |||||||||||||||||||||||||| ||||||||||||| |||||||||||||||||||
Sbjct  3896  AAACTCGAGCGCGTAATGAAAGTGAATTGGGAGGGATCCGCAAGGAGCACCTTCGACCGA  3955

Query  1250  TCCGGATGTTTACTGATGGATTTGAGTAAGAGCATATATGCTGGGACCCGAAAGATGGTG  1309
             ||| ||||||| | || |||||||||||||||||||||||||||||||||||||||||||
Sbjct  3956  TCCTGATGTTTTCGGAAGGATTTGAGTAAGAGCATATATGCTGGGACCCGAAAGATGGTG  4015

Query  1310  AACTATGCCTGAATAGGGCGAAGCCAGGGGAAACTCTGGTGGAGGCTCGTAGCGATTCTG  1369
             ||||||||||||||||||||||||||||||||||||||||||||||||||||||||||||
Sbjct  4016  AACTATGCCTGAATAGGGCGAAGCCAGGGGAAACTCTGGTGGAGGCTCGTAGCGATTCTG  4075

Query  1370  ACGTGCAAATCGATCGTCAAATTTGGGTATAGGGGCGAAAGACTAATCGAACCATCTAGT  1429
             ||||||||||||||||||||||||||||||||||||||||||||||||||||||||||||
Sbjct  4076  ACGTGCAAATCGATCGTCAAATTTGGGTATAGGGGCGAAAGACTAATCGAACCATCTAGT  4135

Query  1430  AGCTGGTTCCTGCCGAAGTTTCCCTCAGGATAGCAGAAACTCGCATCAGTTTTATGAGGT  1489
             ||||||||||||||||||||||||||||||||||||||||||||||||||||||||||||
Sbjct  4136  AGCTGGTTCCTGCCGAAGTTTCCCTCAGGATAGCAGAAACTCGCATCAGTTTTATGAGGT  4195

Query  1490  AAAGCGAATGATTAGAGGCCTTGGGGACGAAACGTCCTTAACCTATTCTCAAACTTTAAA  1549
             ||||||||||||||||||||||||||||||||||||||||||||||||||||||||||||
Sbjct  4196  AAAGCGAATGATTAGAGGCCTTGGGGACGAAACGTCCTTAACCTATTCTCAAACTTTAAA  4255

Query  1550  TATGTAAGAAGCACTTGTCACTTAATTGGACGTGTGCATGCGAATGAGAGTTTCTAGTGG  1609
             |||||||||||||||||||||||||||||||| |||||||||||||||||||||||||||
Sbjct  4256  TATGTAAGAAGCACTTGTCACTTAATTGGACGAGTGCATGCGAATGAGAGTTTCTAGTGG  4315

Query  1610  GCCATTTTTGGTAAGCAGAACTGGCGATGCGGGATGAACCGATCGTGAGGTTAAGGTGCC  1669
             ||||||||||||||||||||||||||||||||||||||||||||||||||||||||||||
Sbjct  4316  GCCATTTTTGGTAAGCAGAACTGGCGATGCGGGATGAACCGATCGTGAGGTTAAGGTGCC  4375

Query  1670  GGAATACACGCTCATCAGACCCCACAAAAGGTGTTAGTTCATCTAGACAGCAGGACGGTG  1729
             ||||||||||||||||||||||||||||||||||||||||||||||||||||||||||||
Sbjct  4376  GGAATACACGCTCATCAGACCCCACAAAAGGTGTTAGTTCATCTAGACAGCAGGACGGTG  4435

Query  1730  GCCATGGAAGTCGGAATCCGCTAAGGAGTGTGTAACAACTCACCTGCCGAATGAACTAGC  1789
             ||||||||||||||||||||||||||||||||||||||||||||||||||||||||||||
Sbjct  4436  GCCATGGAAGTCGGAATCCGCTAAGGAGTGTGTAACAACTCACCTGCCGAATGAACTAGC  4495

Query  1790  CCTGAAAATGGATGGCGCTCAAGCGTGTTACCCATACCTCACCGTCAGCGTTTAAGTGAC  1849
             ||||||||||||||||||||||||||||||||||||||||||||||||||||||||||||
Sbjct  4496  CCTGAAAATGGATGGCGCTCAAGCGTGTTACCCATACCTCACCGTCAGCGTTTAAGTGAC  4555

Query  1850  GCGCTGACGAGTAGGCAGGCGTGGAGGTCAGTGAAGAAGCCTTGGCAGTGATGCTGGGTG  1909
             |||||||||||||||||||||||||| |  ||||||||||||||||||||||||||||||
Sbjct  4556  GCGCTGACGAGTAGGCAGGCGTGGAGATTTGTGAAGAAGCCTTGGCAGTGATGCTGGGTG  4615

Query  1910  AAACGGCCTCTAGTGC  1925
             |||| | |||||||||
Sbjct  4616  AAACAGTCTCTAGTGC  4631


 Score = 2872 bits (1555),  Expect = 0.0
 Identities = 1813/1936 (94%), Gaps = 23/1936 (1%)
 Strand=Plus/Plus

Query  1      CAAGGTTTCCGTAGGTGAACCTGCGGAAGGATCATTAGTGAATTGCTCT-TTGAGCGTTA  59
              ||||||||||||||||||||||||||||||||||||||||| |||| ||  || || | |
Sbjct  10294  CAAGGTTTCCGTAGGTGAACCTGCGGAAGGATCATTAGTGA-TTGCCCTAGTG-GCTTAA  10351

Query  60     AACTATATCCATCTACACCTGTGAACTGTT-GATTGAC-TTCGGTCAATTACTTTTACAA  117
              |||||||||||| ||||||||||||| ||| |||||||  || ||   | | ||||||||
Sbjct  10352  AACTATATCCATTTACACCTGTGAACCGTTTGATTGACACTCTGT-GTTGA-TTTTACAA  10409

Query  118    ACATTGTGTAATGAACGTCATGTTATTATAAC-AAAAATAACTTTCAACAACGGATCTCT  176
              ||| | ||||| ||| |||| ||||||||||| |||||||||||||||||||||||||||
Sbjct  10410  ACAATATGTAAAGAAAGTCAAGTTATTATAACAAAAAATAACTTTCAACAACGGATCTCT  10469

Query  177    TGGCTCTCGCATCGATGAAGAACGCAGCGAAATGCGATAAGTAATGTGAATTGCAGAATT  236
              ||||||||||||||||||||||||||||||||||||||||||||||||||||||||||||
Sbjct  10470  TGGCTCTCGCATCGATGAAGAACGCAGCGAAATGCGATAAGTAATGTGAATTGCAGAATT  10529

Query  237    CAGTGAATCATCGAATCTTTGAACGCAACTTGCGCTCTCTGGTATTCCGGAGAGCATGCC  296
              ||||||||||||||||||||||||||||||||||||||||||||||||||||||||||||
Sbjct  10530  CAGTGAATCATCGAATCTTTGAACGCAACTTGCGCTCTCTGGTATTCCGGAGAGCATGCC  10589

Query  297    TGTTTGAGTATCATGAAATCTCAACCATTAGGGTTTCTTAATGGCTTGGATTTGGGCGCT  356
              ||||||||| |||||||||||||||||||||||||||||||||||||||||||||| | |
Sbjct  10590  TGTTTGAGTGTCATGAAATCTCAACCATTAGGGTTTCTTAATGGCTTGGATTTGGGTGTT  10649

Query  357    GCCACTTGCCTGGCTCGCCTTAAAAGAGTTAGCG-TATTAAC-TTGTCGATCTGGCGTAA  414
              ||||  |  ||||||||||||||| |||||||||   |||||  ||||| ||||||||||
Sbjct  10650  GCCA-GTCTCTGGCTCGCCTTAAAGGAGTTAGCGAGTTTAACAATGTCG-TCTGGCGTAA  10707

Query  415    TAAGTTTCGCTGGTGTAGACTTGAGAAGTGCGCTTCTAATCGTCTTCGGACAATT-CTTG  473
              ||||||||||||||  ||||||| |||||  |||||||||||||||||||||||| ||| 
Sbjct  10708  TAAGTTTCGCTGGT-AAGACTTGTGAAGTTTGCTTCTAATCGTCTTCGGACAATTACTTT  10766

Query  474    AACTCTGGTCTCAAATCAGGTAGGACTACCCGCTGAACTTAAGCATATCAATAAGCGGAG  533
               ||||||| |||||||||||||||||||||||||||||||||||||||||||||||||||
Sbjct  10767  GACTCTGGCCTCAAATCAGGTAGGACTACCCGCTGAACTTAAGCATATCAATAAGCGGAG  10826

Query  534    GAAAAGAAACTAACTAGGATTCCCTTAGTAACGGCGAGTGAACCGGGAAAAGCTCAAATT  593
              |||||||||||||| ||||||||| |||||||||||||||||||||||| ||||||||||
Sbjct  10827  GAAAAGAAACTAACAAGGATTCCCCTAGTAACGGCGAGTGAACCGGGAAGAGCTCAAATT  10886

Query  594    TGTAATCTGGCTGTCTTCGATAGTCCGAGTTGTAATCTATAGACGTGTTTTCCGTGCTGG  653
              || |||||||| ||||||||| ||||||||||||||||||||| | ||||||||||||| 
Sbjct  10887  TGAAATCTGGCAGTCTTCGATTGTCCGAGTTGTAATCTATAGAAGCGTTTTCCGTGCTGA  10946

Query  654    ACCGTATCTAAGTCCCTTGGAACAGGGTATCAAAGAGGGTGACAATCCCGTGCTTGATAC  713
              || || | ||||||||||||||||||||||||||||||||||||||||||| ||| | ||
Sbjct  10947  ACTGTGTATAAGTCCCTTGGAACAGGGTATCAAAGAGGGTGACAATCCCGTACTTTACAC  11006

Query  714    GACCACCAGTGCTCTGTGATACACGCTCTACGAGTCGAGTTGTTTGGGAATGCAGCTCAA  773
               | || ||||||||||||||||   |||||||||||||||||||||||||||||||||||
Sbjct  11007  AATCATCAGTGCTCTGTGATACGTTCTCTACGAGTCGAGTTGTTTGGGAATGCAGCTCAA  11066

Query  774    AATGGGTGGTAAATTCCATCTAAAGCTAAATATTGGCGAGAGACCGATAGCGAACAAGTA  833
              ||||||||||||||||||||||||||||||||||||||||||||||||||||||||||||
Sbjct  11067  AATGGGTGGTAAATTCCATCTAAAGCTAAATATTGGCGAGAGACCGATAGCGAACAAGTA  11126

Query  834    CCGTGAGGGAAAGATGAAAAGCACTTTGGAAAGAGAGTTAAACAGTACGTGAAATTGTTG  893
              ||||||||||||||||||||||||||||||||||||||||||||||||||||||||||||
Sbjct  11127  CCGTGAGGGAAAGATGAAAAGCACTTTGGAAAGAGAGTTAAACAGTACGTGAAATTGTTG  11186

Query  894    AAAGGGAAACGA-TTGAAGTCAGTCGTGTTCTTTGGATTCAGCTAGTTCTTCTAGTCTAC  952
              ||||||||||||  |  | | | || ||||  ||||| |||||  |||||||  || |||
Sbjct  11187  AAAGGGAAACGAAATTCA-TGAATCATGTTTATTGGACTCAGC-CGTTCTTC-GGTGTAC  11243

Query  953    TTCCATTGAACGGGTCAACATCAGTTTTGTCCGGTGGATAAAGATAGTAGGAATGTAGCT  1012
              |||| || ||||||||||||||||||||||||| ||||||||| ||||||||| || |||
Sbjct  11244  TTCCTTTAAACGGGTCAACATCAGTTTTGTCCGATGGATAAAGGTAGTAGGAAGGTGGCT  11303

Query  1013   CCCCCGGGAGTGTTATAGACTATTATTGCATACACTGGGTGAGACTGAGGACTGCAGCTC  1072
              | | |||||||||||||| |||||  |||||||| ||| |||||||||||||||||||| 
Sbjct  11304  CTCTCGGGAGTGTTATAGCCTATTGCTGCATACATTGGATGAGACTGAGGACTGCAGCTT  11363

Query  1073   GCCTTT-TGGCCGGTCTTCGGACACGTTCGAGCTTAGGATGTTGACATAATGGCTTTAA-  1130
              |||||| |||||||  ||||  ||||||| ||||||||||||||||||| |  ||  || 
Sbjct  11364  GCCTTTATGGCCGGGGTTCGCCCACGTTCAAGCTTAGGATGTTGACATA-T-TCTCGAAT  11421

Query  1131   -ACGACCCGTCTTGAAACACGGACCAAGGAGTCTAACATATCTGCGAGTGTTTGAGTGTC  1189
               |||||||||||||||||||||||||||||||||||||||||||||||||||||||||||
Sbjct  11422  CACGACCCGTCTTGAAACACGGACCAAGGAGTCTAACATATCTGCGAGTGTTTGAGTGTC  11481

Query  1190   AAACTCGAGCGCGTAATGAAAGTGAACTGGGAGGGATCCGTAAGGAGCACCTTCGACCGA  1249
              |||||||||||||||||||||||||| ||||||||||||| |||||||||||||||||||
Sbjct  11482  AAACTCGAGCGCGTAATGAAAGTGAATTGGGAGGGATCCGCAAGGAGCACCTTCGACCGA  11541

Query  1250   TCCGGATGTTTACTGATGGATTTGAGTAAGAGCATATATGCTGGGACCCGAAAGATGGTG  1309
              ||| ||||||| | || |||||||||||||||||||||||||||||||||||||||||||
Sbjct  11542  TCCTGATGTTTTCGGAAGGATTTGAGTAAGAGCATATATGCTGGGACCCGAAAGATGGTG  11601

Query  1310   AACTATGCCTGAATAGGGCGAAGCCAGGGGAAACTCTGGTGGAGGCTCGTAGCGATTCTG  1369
              ||||||||||||||||||||||||||||||||||||||||||||||||||||||||||||
Sbjct  11602  AACTATGCCTGAATAGGGCGAAGCCAGGGGAAACTCTGGTGGAGGCTCGTAGCGATTCTG  11661

Query  1370   ACGTGCAAATCGATCGTCAAATTTGGGTATAGGGGCGAAAGACTAATCGAACCATCTAGT  1429
              ||||||||||||||||||||||||||||||||||||||||||||||||||||||||||||
Sbjct  11662  ACGTGCAAATCGATCGTCAAATTTGGGTATAGGGGCGAAAGACTAATCGAACCATCTAGT  11721

Query  1430   AGCTGGTTCCTGCCGAAGTTTCCCTCAGGATAGCAGAAACTCGCATCAGTTTTATGAGGT  1489
              ||||||||||||||||||||||||||||||||||||||||||||||||||||||||||||
Sbjct  11722  AGCTGGTTCCTGCCGAAGTTTCCCTCAGGATAGCAGAAACTCGCATCAGTTTTATGAGGT  11781

Query  1490   AAAGCGAATGATTAGAGGCCTTGGGGACGAAACGTCCTTAACCTATTCTCAAACTTTAAA  1549
              ||||||||||||||||||||||||||||||||||||||||||||||||||||||||||||
Sbjct  11782  AAAGCGAATGATTAGAGGCCTTGGGGACGAAACGTCCTTAACCTATTCTCAAACTTTAAA  11841

Query  1550   TATGTAAGAAGCACTTGTCACTTAATTGGACGTGTGCATGCGAATGAGAGTTTCTAGTGG  1609
              |||||||||||||||||||||||||||||||| |||||||||||||||||||||||||||
Sbjct  11842  TATGTAAGAAGCACTTGTCACTTAATTGGACGAGTGCATGCGAATGAGAGTTTCTAGTGG  11901

Query  1610   GCCATTTTTGGTAAGCAGAACTGGCGATGCGGGATGAACCGATCGTGAGGTTAAGGTGCC  1669
              ||||||||||||||||||||||||||||||||||||||||||||||||||||||||||||
Sbjct  11902  GCCATTTTTGGTAAGCAGAACTGGCGATGCGGGATGAACCGATCGTGAGGTTAAGGTGCC  11961

Query  1670   GGAATACACGCTCATCAGACCCCACAAAAGGTGTTAGTTCATCTAGACAGCAGGACGGTG  1729
              ||||||||||||||||||||||||||||||||||||||||||||||||||||||||||||
Sbjct  11962  GGAATACACGCTCATCAGACCCCACAAAAGGTGTTAGTTCATCTAGACAGCAGGACGGTG  12021

Query  1730   GCCATGGAAGTCGGAATCCGCTAAGGAGTGTGTAACAACTCACCTGCCGAATGAACTAGC  1789
              ||||||||||||||||||||||||||||||||||||||||||||||||||||||||||||
Sbjct  12022  GCCATGGAAGTCGGAATCCGCTAAGGAGTGTGTAACAACTCACCTGCCGAATGAACTAGC  12081

Query  1790   CCTGAAAATGGATGGCGCTCAAGCGTGTTACCCATACCTCACCGTCAGCGTTTAAGTGAC  1849
              ||||||||||||||||||||||||||||||||||||||||||||||||||||||||||||
Sbjct  12082  CCTGAAAATGGATGGCGCTCAAGCGTGTTACCCATACCTCACCGTCAGCGTTTAAGTGAC  12141

Query  1850   GCGCTGACGAGTAGGCAGGCGTGGAGGTCAGTGAAGAAGCCTTGGCAGTGATGCTGGGTG  1909
              |||||||||||||||||||||||||| |  ||||||||||||||||||||||||||||||
Sbjct  12142  GCGCTGACGAGTAGGCAGGCGTGGAGATTTGTGAAGAAGCCTTGGCAGTGATGCTGGGTG  12201

Query  1910   AAACGGCCTCTAGTGC  1925
              |||| | |||||||||
Sbjct  12202  AAACAGTCTCTAGTGC  12217


 Score = 2872 bits (1555),  Expect = 0.0
 Identities = 1813/1936 (94%), Gaps = 23/1936 (1%)
 Strand=Plus/Plus

Query  1      CAAGGTTTCCGTAGGTGAACCTGCGGAAGGATCATTAGTGAATTGCTCT-TTGAGCGTTA  59
              ||||||||||||||||||||||||||||||||||||||||| |||| ||  || || | |
Sbjct  17880  CAAGGTTTCCGTAGGTGAACCTGCGGAAGGATCATTAGTGA-TTGCCCTAGTG-GCTTAA  17937

Query  60     AACTATATCCATCTACACCTGTGAACTGTT-GATTGAC-TTCGGTCAATTACTTTTACAA  117
              |||||||||||| ||||||||||||| ||| |||||||  || ||   | | ||||||||
Sbjct  17938  AACTATATCCATTTACACCTGTGAACCGTTTGATTGACACTCTGT-GTTGA-TTTTACAA  17995

Query  118    ACATTGTGTAATGAACGTCATGTTATTATAAC-AAAAATAACTTTCAACAACGGATCTCT  176
              ||| | ||||| ||| |||| ||||||||||| |||||||||||||||||||||||||||
Sbjct  17996  ACAATATGTAAAGAAAGTCAAGTTATTATAACAAAAAATAACTTTCAACAACGGATCTCT  18055

Query  177    TGGCTCTCGCATCGATGAAGAACGCAGCGAAATGCGATAAGTAATGTGAATTGCAGAATT  236
              ||||||||||||||||||||||||||||||||||||||||||||||||||||||||||||
Sbjct  18056  TGGCTCTCGCATCGATGAAGAACGCAGCGAAATGCGATAAGTAATGTGAATTGCAGAATT  18115

Query  237    CAGTGAATCATCGAATCTTTGAACGCAACTTGCGCTCTCTGGTATTCCGGAGAGCATGCC  296
              ||||||||||||||||||||||||||||||||||||||||||||||||||||||||||||
Sbjct  18116  CAGTGAATCATCGAATCTTTGAACGCAACTTGCGCTCTCTGGTATTCCGGAGAGCATGCC  18175

Query  297    TGTTTGAGTATCATGAAATCTCAACCATTAGGGTTTCTTAATGGCTTGGATTTGGGCGCT  356
              ||||||||| |||||||||||||||||||||||||||||||||||||||||||||| | |
Sbjct  18176  TGTTTGAGTGTCATGAAATCTCAACCATTAGGGTTTCTTAATGGCTTGGATTTGGGTGTT  18235

Query  357    GCCACTTGCCTGGCTCGCCTTAAAAGAGTTAGCG-TATTAAC-TTGTCGATCTGGCGTAA  414
              ||||  |  ||||||||||||||| |||||||||   |||||  ||||| ||||||||||
Sbjct  18236  GCCA-GTCTCTGGCTCGCCTTAAAGGAGTTAGCGAGTTTAACAATGTCG-TCTGGCGTAA  18293

Query  415    TAAGTTTCGCTGGTGTAGACTTGAGAAGTGCGCTTCTAATCGTCTTCGGACAATT-CTTG  473
              ||||||||||||||  ||||||| |||||  |||||||||||||||||||||||| ||| 
Sbjct  18294  TAAGTTTCGCTGGT-AAGACTTGTGAAGTTTGCTTCTAATCGTCTTCGGACAATTACTTT  18352

Query  474    AACTCTGGTCTCAAATCAGGTAGGACTACCCGCTGAACTTAAGCATATCAATAAGCGGAG  533
               ||||||| |||||||||||||||||||||||||||||||||||||||||||||||||||
Sbjct  18353  GACTCTGGCCTCAAATCAGGTAGGACTACCCGCTGAACTTAAGCATATCAATAAGCGGAG  18412

Query  534    GAAAAGAAACTAACTAGGATTCCCTTAGTAACGGCGAGTGAACCGGGAAAAGCTCAAATT  593
              |||||||||||||| ||||||||| |||||||||||||||||||||||| ||||||||||
Sbjct  18413  GAAAAGAAACTAACAAGGATTCCCCTAGTAACGGCGAGTGAACCGGGAAGAGCTCAAATT  18472

Query  594    TGTAATCTGGCTGTCTTCGATAGTCCGAGTTGTAATCTATAGACGTGTTTTCCGTGCTGG  653
              || |||||||| ||||||||| ||||||||||||||||||||| | ||||||||||||| 
Sbjct  18473  TGAAATCTGGCAGTCTTCGATTGTCCGAGTTGTAATCTATAGAAGCGTTTTCCGTGCTGA  18532

Query  654    ACCGTATCTAAGTCCCTTGGAACAGGGTATCAAAGAGGGTGACAATCCCGTGCTTGATAC  713
              || || | ||||||||||||||||||||||||||||||||||||||||||| ||| | ||
Sbjct  18533  ACTGTGTATAAGTCCCTTGGAACAGGGTATCAAAGAGGGTGACAATCCCGTACTTTACAC  18592

Query  714    GACCACCAGTGCTCTGTGATACACGCTCTACGAGTCGAGTTGTTTGGGAATGCAGCTCAA  773
               | || ||||||||||||||||   |||||||||||||||||||||||||||||||||||
Sbjct  18593  AATCATCAGTGCTCTGTGATACGTTCTCTACGAGTCGAGTTGTTTGGGAATGCAGCTCAA  18652

Query  774    AATGGGTGGTAAATTCCATCTAAAGCTAAATATTGGCGAGAGACCGATAGCGAACAAGTA  833
              ||||||||||||||||||||||||||||||||||||||||||||||||||||||||||||
Sbjct  18653  AATGGGTGGTAAATTCCATCTAAAGCTAAATATTGGCGAGAGACCGATAGCGAACAAGTA  18712

Query  834    CCGTGAGGGAAAGATGAAAAGCACTTTGGAAAGAGAGTTAAACAGTACGTGAAATTGTTG  893
              ||||||||||||||||||||||||||||||||||||||||||||||||||||||||||||
Sbjct  18713  CCGTGAGGGAAAGATGAAAAGCACTTTGGAAAGAGAGTTAAACAGTACGTGAAATTGTTG  18772

Query  894    AAAGGGAAACGA-TTGAAGTCAGTCGTGTTCTTTGGATTCAGCTAGTTCTTCTAGTCTAC  952
              ||||||||||||  |  | | | || ||||  ||||| |||||  |||||||  || |||
Sbjct  18773  AAAGGGAAACGAAATTCA-TGAATCATGTTTATTGGACTCAGC-CGTTCTTC-GGTGTAC  18829

Query  953    TTCCATTGAACGGGTCAACATCAGTTTTGTCCGGTGGATAAAGATAGTAGGAATGTAGCT  1012
              |||| || ||||||||||||||||||||||||| ||||||||| ||||||||| || |||
Sbjct  18830  TTCCTTTAAACGGGTCAACATCAGTTTTGTCCGATGGATAAAGGTAGTAGGAAGGTGGCT  18889

Query  1013   CCCCCGGGAGTGTTATAGACTATTATTGCATACACTGGGTGAGACTGAGGACTGCAGCTC  1072
              | | |||||||||||||| |||||  |||||||| ||| |||||||||||||||||||| 
Sbjct  18890  CTCTCGGGAGTGTTATAGCCTATTGCTGCATACATTGGATGAGACTGAGGACTGCAGCTT  18949

Query  1073   GCCTTT-TGGCCGGTCTTCGGACACGTTCGAGCTTAGGATGTTGACATAATGGCTTTAA-  1130
              |||||| |||||||  ||||  ||||||| ||||||||||||||||||| |  ||  || 
Sbjct  18950  GCCTTTATGGCCGGGGTTCGCCCACGTTCAAGCTTAGGATGTTGACATA-T-TCTCGAAT  19007

Query  1131   -ACGACCCGTCTTGAAACACGGACCAAGGAGTCTAACATATCTGCGAGTGTTTGAGTGTC  1189
               |||||||||||||||||||||||||||||||||||||||||||||||||||||||||||
Sbjct  19008  CACGACCCGTCTTGAAACACGGACCAAGGAGTCTAACATATCTGCGAGTGTTTGAGTGTC  19067

Query  1190   AAACTCGAGCGCGTAATGAAAGTGAACTGGGAGGGATCCGTAAGGAGCACCTTCGACCGA  1249
              |||||||||||||||||||||||||| ||||||||||||| |||||||||||||||||||
Sbjct  19068  AAACTCGAGCGCGTAATGAAAGTGAATTGGGAGGGATCCGCAAGGAGCACCTTCGACCGA  19127

Query  1250   TCCGGATGTTTACTGATGGATTTGAGTAAGAGCATATATGCTGGGACCCGAAAGATGGTG  1309
              ||| ||||||| | || |||||||||||||||||||||||||||||||||||||||||||
Sbjct  19128  TCCTGATGTTTTCGGAAGGATTTGAGTAAGAGCATATATGCTGGGACCCGAAAGATGGTG  19187

Query  1310   AACTATGCCTGAATAGGGCGAAGCCAGGGGAAACTCTGGTGGAGGCTCGTAGCGATTCTG  1369
              ||||||||||||||||||||||||||||||||||||||||||||||||||||||||||||
Sbjct  19188  AACTATGCCTGAATAGGGCGAAGCCAGGGGAAACTCTGGTGGAGGCTCGTAGCGATTCTG  19247

Query  1370   ACGTGCAAATCGATCGTCAAATTTGGGTATAGGGGCGAAAGACTAATCGAACCATCTAGT  1429
              ||||||||||||||||||||||||||||||||||||||||||||||||||||||||||||
Sbjct  19248  ACGTGCAAATCGATCGTCAAATTTGGGTATAGGGGCGAAAGACTAATCGAACCATCTAGT  19307

Query  1430   AGCTGGTTCCTGCCGAAGTTTCCCTCAGGATAGCAGAAACTCGCATCAGTTTTATGAGGT  1489
              ||||||||||||||||||||||||||||||||||||||||||||||||||||||||||||
Sbjct  19308  AGCTGGTTCCTGCCGAAGTTTCCCTCAGGATAGCAGAAACTCGCATCAGTTTTATGAGGT  19367

Query  1490   AAAGCGAATGATTAGAGGCCTTGGGGACGAAACGTCCTTAACCTATTCTCAAACTTTAAA  1549
              ||||||||||||||||||||||||||||||||||||||||||||||||||||||||||||
Sbjct  19368  AAAGCGAATGATTAGAGGCCTTGGGGACGAAACGTCCTTAACCTATTCTCAAACTTTAAA  19427

Query  1550   TATGTAAGAAGCACTTGTCACTTAATTGGACGTGTGCATGCGAATGAGAGTTTCTAGTGG  1609
              |||||||||||||||||||||||||||||||| |||||||||||||||||||||||||||
Sbjct  19428  TATGTAAGAAGCACTTGTCACTTAATTGGACGAGTGCATGCGAATGAGAGTTTCTAGTGG  19487

Query  1610   GCCATTTTTGGTAAGCAGAACTGGCGATGCGGGATGAACCGATCGTGAGGTTAAGGTGCC  1669
              ||||||||||||||||||||||||||||||||||||||||||||||||||||||||||||
Sbjct  19488  GCCATTTTTGGTAAGCAGAACTGGCGATGCGGGATGAACCGATCGTGAGGTTAAGGTGCC  19547

Query  1670   GGAATACACGCTCATCAGACCCCACAAAAGGTGTTAGTTCATCTAGACAGCAGGACGGTG  1729
              ||||||||||||||||||||||||||||||||||||||||||||||||||||||||||||
Sbjct  19548  GGAATACACGCTCATCAGACCCCACAAAAGGTGTTAGTTCATCTAGACAGCAGGACGGTG  19607

Query  1730   GCCATGGAAGTCGGAATCCGCTAAGGAGTGTGTAACAACTCACCTGCCGAATGAACTAGC  1789
              ||||||||||||||||||||||||||||||||||||||||||||||||||||||||||||
Sbjct  19608  GCCATGGAAGTCGGAATCCGCTAAGGAGTGTGTAACAACTCACCTGCCGAATGAACTAGC  19667

Query  1790   CCTGAAAATGGATGGCGCTCAAGCGTGTTACCCATACCTCACCGTCAGCGTTTAAGTGAC  1849
              ||||||||||||||||||||||||||||||||||||||||||||||||||||||||||||
Sbjct  19668  CCTGAAAATGGATGGCGCTCAAGCGTGTTACCCATACCTCACCGTCAGCGTTTAAGTGAC  19727

Query  1850   GCGCTGACGAGTAGGCAGGCGTGGAGGTCAGTGAAGAAGCCTTGGCAGTGATGCTGGGTG  1909
              |||||||||||||||||||||||||| |  ||||||||||||||||||||||||||||||
Sbjct  19728  GCGCTGACGAGTAGGCAGGCGTGGAGATTTGTGAAGAAGCCTTGGCAGTGATGCTGGGTG  19787

Query  1910   AAACGGCCTCTAGTGC  1925
              |||| | |||||||||
Sbjct  19788  AAACAGTCTCTAGTGC  19803


>NW_021167129.1 Apiotrichum porosum strain DSM 27194 chromosome Unknown scaffold_22, 
whole genome shotgun sequence
Length=226415

 Score = 2872 bits (1555),  Expect = 0.0
 Identities = 1813/1936 (94%), Gaps = 23/1936 (1%)
 Strand=Plus/Plus

Query  1     CAAGGTTTCCGTAGGTGAACCTGCGGAAGGATCATTAGTGAATTGCTCT-TTGAGCGTTA  59
             ||||||||||||||||||||||||||||||||||||||||| |||| ||  || || | |
Sbjct  1268  CAAGGTTTCCGTAGGTGAACCTGCGGAAGGATCATTAGTGA-TTGCCCTAGTG-GCTTAA  1325

Query  60    AACTATATCCATCTACACCTGTGAACTGTT-GATTGAC-TTCGGTCAATTACTTTTACAA  117
             |||||||||||| ||||||||||||| ||| |||||||  || ||   | | ||||||||
Sbjct  1326  AACTATATCCATTTACACCTGTGAACCGTTTGATTGACACTCTGT-GTTGA-TTTTACAA  1383

Query  118   ACATTGTGTAATGAACGTCATGTTATTATAAC-AAAAATAACTTTCAACAACGGATCTCT  176
             ||| | ||||| ||| |||| ||||||||||| |||||||||||||||||||||||||||
Sbjct  1384  ACAATATGTAAAGAAAGTCAAGTTATTATAACAAAAAATAACTTTCAACAACGGATCTCT  1443

Query  177   TGGCTCTCGCATCGATGAAGAACGCAGCGAAATGCGATAAGTAATGTGAATTGCAGAATT  236
             ||||||||||||||||||||||||||||||||||||||||||||||||||||||||||||
Sbjct  1444  TGGCTCTCGCATCGATGAAGAACGCAGCGAAATGCGATAAGTAATGTGAATTGCAGAATT  1503

Query  237   CAGTGAATCATCGAATCTTTGAACGCAACTTGCGCTCTCTGGTATTCCGGAGAGCATGCC  296
             ||||||||||||||||||||||||||||||||||||||||||||||||||||||||||||
Sbjct  1504  CAGTGAATCATCGAATCTTTGAACGCAACTTGCGCTCTCTGGTATTCCGGAGAGCATGCC  1563

Query  297   TGTTTGAGTATCATGAAATCTCAACCATTAGGGTTTCTTAATGGCTTGGATTTGGGCGCT  356
             ||||||||| |||||||||||||||||||||||||||||||||||||||||||||| | |
Sbjct  1564  TGTTTGAGTGTCATGAAATCTCAACCATTAGGGTTTCTTAATGGCTTGGATTTGGGTGTT  1623

Query  357   GCCACTTGCCTGGCTCGCCTTAAAAGAGTTAGCG-TATTAAC-TTGTCGATCTGGCGTAA  414
             ||||  |  ||||||||||||||| |||||||||   |||||  ||||| ||||||||||
Sbjct  1624  GCCA-GTCTCTGGCTCGCCTTAAAGGAGTTAGCGAGTTTAACAATGTCG-TCTGGCGTAA  1681

Query  415   TAAGTTTCGCTGGTGTAGACTTGAGAAGTGCGCTTCTAATCGTCTTCGGACAATT-CTTG  473
             ||||||||||||||  ||||||| |||||  |||||||||||||||||||||||| ||| 
Sbjct  1682  TAAGTTTCGCTGGT-AAGACTTGTGAAGTTTGCTTCTAATCGTCTTCGGACAATTACTTT  1740

Query  474   AACTCTGGTCTCAAATCAGGTAGGACTACCCGCTGAACTTAAGCATATCAATAAGCGGAG  533
              ||||||| |||||||||||||||||||||||||||||||||||||||||||||||||||
Sbjct  1741  GACTCTGGCCTCAAATCAGGTAGGACTACCCGCTGAACTTAAGCATATCAATAAGCGGAG  1800

Query  534   GAAAAGAAACTAACTAGGATTCCCTTAGTAACGGCGAGTGAACCGGGAAAAGCTCAAATT  593
             |||||||||||||| ||||||||| |||||||||||||||||||||||| ||||||||||
Sbjct  1801  GAAAAGAAACTAACAAGGATTCCCCTAGTAACGGCGAGTGAACCGGGAAGAGCTCAAATT  1860

Query  594   TGTAATCTGGCTGTCTTCGATAGTCCGAGTTGTAATCTATAGACGTGTTTTCCGTGCTGG  653
             || |||||||| ||||||||| ||||||||||||||||||||| | ||||||||||||| 
Sbjct  1861  TGAAATCTGGCAGTCTTCGATTGTCCGAGTTGTAATCTATAGAAGCGTTTTCCGTGCTGA  1920

Query  654   ACCGTATCTAAGTCCCTTGGAACAGGGTATCAAAGAGGGTGACAATCCCGTGCTTGATAC  713
             || || | ||||||||||||||||||||||||||||||||||||||||||| ||| | ||
Sbjct  1921  ACTGTGTATAAGTCCCTTGGAACAGGGTATCAAAGAGGGTGACAATCCCGTACTTTACAC  1980

Query  714   GACCACCAGTGCTCTGTGATACACGCTCTACGAGTCGAGTTGTTTGGGAATGCAGCTCAA  773
              | || ||||||||||||||||   |||||||||||||||||||||||||||||||||||
Sbjct  1981  AATCATCAGTGCTCTGTGATACGTTCTCTACGAGTCGAGTTGTTTGGGAATGCAGCTCAA  2040

Query  774   AATGGGTGGTAAATTCCATCTAAAGCTAAATATTGGCGAGAGACCGATAGCGAACAAGTA  833
             ||||||||||||||||||||||||||||||||||||||||||||||||||||||||||||
Sbjct  2041  AATGGGTGGTAAATTCCATCTAAAGCTAAATATTGGCGAGAGACCGATAGCGAACAAGTA  2100

Query  834   CCGTGAGGGAAAGATGAAAAGCACTTTGGAAAGAGAGTTAAACAGTACGTGAAATTGTTG  893
             ||||||||||||||||||||||||||||||||||||||||||||||||||||||||||||
Sbjct  2101  CCGTGAGGGAAAGATGAAAAGCACTTTGGAAAGAGAGTTAAACAGTACGTGAAATTGTTG  2160

Query  894   AAAGGGAAACGA-TTGAAGTCAGTCGTGTTCTTTGGATTCAGCTAGTTCTTCTAGTCTAC  952
             ||||||||||||  |  | | | || ||||  ||||| |||||  |||||||  || |||
Sbjct  2161  AAAGGGAAACGAAATTCA-TGAATCATGTTTATTGGACTCAGC-CGTTCTTC-GGTGTAC  2217

Query  953   TTCCATTGAACGGGTCAACATCAGTTTTGTCCGGTGGATAAAGATAGTAGGAATGTAGCT  1012
             |||| || ||||||||||||||||||||||||| ||||||||| ||||||||| || |||
Sbjct  2218  TTCCTTTAAACGGGTCAACATCAGTTTTGTCCGATGGATAAAGGTAGTAGGAAGGTGGCT  2277

Query  1013  CCCCCGGGAGTGTTATAGACTATTATTGCATACACTGGGTGAGACTGAGGACTGCAGCTC  1072
             | | |||||||||||||| |||||  |||||||| ||| |||||||||||||||||||| 
Sbjct  2278  CTCTCGGGAGTGTTATAGCCTATTGCTGCATACATTGGATGAGACTGAGGACTGCAGCTT  2337

Query  1073  GCCTTT-TGGCCGGTCTTCGGACACGTTCGAGCTTAGGATGTTGACATAATGGCTTTAA-  1130
             |||||| |||||||  ||||  ||||||| ||||||||||||||||||| |  ||  || 
Sbjct  2338  GCCTTTATGGCCGGGGTTCGCCCACGTTCAAGCTTAGGATGTTGACATA-T-TCTCGAAT  2395

Query  1131  -ACGACCCGTCTTGAAACACGGACCAAGGAGTCTAACATATCTGCGAGTGTTTGAGTGTC  1189
              |||||||||||||||||||||||||||||||||||||||||||||||||||||||||||
Sbjct  2396  CACGACCCGTCTTGAAACACGGACCAAGGAGTCTAACATATCTGCGAGTGTTTGAGTGTC  2455

Query  1190  AAACTCGAGCGCGTAATGAAAGTGAACTGGGAGGGATCCGTAAGGAGCACCTTCGACCGA  1249
             |||||||||||||||||||||||||| ||||||||||||| |||||||||||||||||||
Sbjct  2456  AAACTCGAGCGCGTAATGAAAGTGAATTGGGAGGGATCCGCAAGGAGCACCTTCGACCGA  2515

Query  1250  TCCGGATGTTTACTGATGGATTTGAGTAAGAGCATATATGCTGGGACCCGAAAGATGGTG  1309
             ||| ||||||| | || |||||||||||||||||||||||||||||||||||||||||||
Sbjct  2516  TCCTGATGTTTTCGGAAGGATTTGAGTAAGAGCATATATGCTGGGACCCGAAAGATGGTG  2575

Query  1310  AACTATGCCTGAATAGGGCGAAGCCAGGGGAAACTCTGGTGGAGGCTCGTAGCGATTCTG  1369
             ||||||||||||||||||||||||||||||||||||||||||||||||||||||||||||
Sbjct  2576  AACTATGCCTGAATAGGGCGAAGCCAGGGGAAACTCTGGTGGAGGCTCGTAGCGATTCTG  2635

Query  1370  ACGTGCAAATCGATCGTCAAATTTGGGTATAGGGGCGAAAGACTAATCGAACCATCTAGT  1429
             ||||||||||||||||||||||||||||||||||||||||||||||||||||||||||||
Sbjct  2636  ACGTGCAAATCGATCGTCAAATTTGGGTATAGGGGCGAAAGACTAATCGAACCATCTAGT  2695

Query  1430  AGCTGGTTCCTGCCGAAGTTTCCCTCAGGATAGCAGAAACTCGCATCAGTTTTATGAGGT  1489
             ||||||||||||||||||||||||||||||||||||||||||||||||||||||||||||
Sbjct  2696  AGCTGGTTCCTGCCGAAGTTTCCCTCAGGATAGCAGAAACTCGCATCAGTTTTATGAGGT  2755

Query  1490  AAAGCGAATGATTAGAGGCCTTGGGGACGAAACGTCCTTAACCTATTCTCAAACTTTAAA  1549
             ||||||||||||||||||||||||||||||||||||||||||||||||||||||||||||
Sbjct  2756  AAAGCGAATGATTAGAGGCCTTGGGGACGAAACGTCCTTAACCTATTCTCAAACTTTAAA  2815

Query  1550  TATGTAAGAAGCACTTGTCACTTAATTGGACGTGTGCATGCGAATGAGAGTTTCTAGTGG  1609
             |||||||||||||||||||||||||||||||| |||||||||||||||||||||||||||
Sbjct  2816  TATGTAAGAAGCACTTGTCACTTAATTGGACGAGTGCATGCGAATGAGAGTTTCTAGTGG  2875

Query  1610  GCCATTTTTGGTAAGCAGAACTGGCGATGCGGGATGAACCGATCGTGAGGTTAAGGTGCC  1669
             ||||||||||||||||||||||||||||||||||||||||||||||||||||||||||||
Sbjct  2876  GCCATTTTTGGTAAGCAGAACTGGCGATGCGGGATGAACCGATCGTGAGGTTAAGGTGCC  2935

Query  1670  GGAATACACGCTCATCAGACCCCACAAAAGGTGTTAGTTCATCTAGACAGCAGGACGGTG  1729
             ||||||||||||||||||||||||||||||||||||||||||||||||||||||||||||
Sbjct  2936  GGAATACACGCTCATCAGACCCCACAAAAGGTGTTAGTTCATCTAGACAGCAGGACGGTG  2995

Query  1730  GCCATGGAAGTCGGAATCCGCTAAGGAGTGTGTAACAACTCACCTGCCGAATGAACTAGC  1789
             ||||||||||||||||||||||||||||||||||||||||||||||||||||||||||||
Sbjct  2996  GCCATGGAAGTCGGAATCCGCTAAGGAGTGTGTAACAACTCACCTGCCGAATGAACTAGC  3055

Query  1790  CCTGAAAATGGATGGCGCTCAAGCGTGTTACCCATACCTCACCGTCAGCGTTTAAGTGAC  1849
             ||||||||||||||||||||||||||||||||||||||||||||||||||||||||||||
Sbjct  3056  CCTGAAAATGGATGGCGCTCAAGCGTGTTACCCATACCTCACCGTCAGCGTTTAAGTGAC  3115

Query  1850  GCGCTGACGAGTAGGCAGGCGTGGAGGTCAGTGAAGAAGCCTTGGCAGTGATGCTGGGTG  1909
             |||||||||||||||||||||||||| |  ||||||||||||||||||||||||||||||
Sbjct  3116  GCGCTGACGAGTAGGCAGGCGTGGAGATTTGTGAAGAAGCCTTGGCAGTGATGCTGGGTG  3175

Query  1910  AAACGGCCTCTAGTGC  1925
             |||| | |||||||||
Sbjct  3176  AAACAGTCTCTAGTGC  3191


>PQXP01001036.1 Apiotrichum akiyoshidainum strain HP2023 Contig1119_3, whole 
genome shotgun sequence
Length=187578

 Score = 2780 bits (1505),  Expect = 0.0
 Identities = 1788/1942 (92%), Gaps = 27/1942 (1%)
 Strand=Plus/Minus

Query  1     CAAGGTTTCCGTAGGTGAACCTGCGGAAGGATCATTAGTGAATTG-C-TCTTTGAGCGTT  58
             ||||||||||||||||||||||||||||||||||||||||| ||| | || ||| || ||
Sbjct  4480  CAAGGTTTCCGTAGGTGAACCTGCGGAAGGATCATTAGTGA-TTGCCATC-TTG-GC-TT  4425

Query  59    AAACTATATCCATCTACACCTGTGAACTGTT-GATTGACTTCGGTC-AATT-ACTTTTAC  115
             ||||||||||||||||||||||||||| ||| ||||||  ||  ||  ||| | ||||||
Sbjct  4424  AAACTATATCCATCTACACCTGTGAACCGTTTGATTGA-ATC--TCTGATTCAATTTTAC  4368

Query  116   AAACATTGTGTAATGAACGTCATGTTATTATAAC-AAAAATAACTTTCAACAACGGATCT  174
             |||||||||||||||||||||||   || ||||| ||||| |||||| ||||||||||||
Sbjct  4367  AAACATTGTGTAATGAACGTCATTAGATCATAACTAAAAAAAACTTTTAACAACGGATCT  4308

Query  175   CTTGGCTCTCGCATCGATGAAGAACGCAGCGAAATGCGATAAGTAATGTGAATTGCAGAA  234
             ||||||||||||||||||||||||||||||||||||||||||||||||||||||||||||
Sbjct  4307  CTTGGCTCTCGCATCGATGAAGAACGCAGCGAAATGCGATAAGTAATGTGAATTGCAGAA  4248

Query  235   TTCAGTGAATCATCGAATCTTTGAACGCAACTTGCGCTCTCTGGTATTCCGGAGAGCATG  294
             ||||||||||||||||||||||||||||||||||||||||| || || || |||||||||
Sbjct  4247  TTCAGTGAATCATCGAATCTTTGAACGCAACTTGCGCTCTCYGGWATWCCRGAGAGCATG  4188

Query  295   CCTGTTTGAGTATCATGAAATCTCAACCATT-A-GGGTTTCT-TAA-TGGCTTGGATTTG  350
             |  ||||| || |||| | ||||| |  ||| |  |  ||||  || |  | || | |||
Sbjct  4187  CMWGTTTGMGTGTCATRARATCTCRAYSATTCASKGAWTTCTGYAATTSRCWTGKAYTTG  4128

Query  351   GGCGCTGCCACT-TGCCTGGCTCGCCTTAAAAGAGTTAGCG-TATTAACTTGTCG--ATC  406
             |  |  ||   | ||  ||  |   || ||  |||||||||   ||| |   | |  |||
Sbjct  4127  GAGGTYGCMWTTCTGAMTGSSTYCTCTCAAWMGAGTTAGCGAGTTTARC-YATWGMKATC  4069

Query  407   TGGCGTAATAAGTTTCGCTGGTGTAGACTTGAGAAGTGCGCTTCTAATCGTCTTCGGACA  466
              |  || | ||||||   |||  | |  ||| |||| |||||||||||||||||||||||
Sbjct  4068  YGKYGTWAWAAGTTTYKYTGGAATGGTATTGTGAAGCGCGCTTCTAATCGTCTTCGGACA  4009

Query  467   ATT-CTTGAACTCTGGTCTCAAATCAGGTAGGACTACCCGCTGAACTTAAGCATATCAAT  525
             ||| |||  ||||||| |||||||||||||||||||||||||||||||||||||||||||
Sbjct  4008  ATTACTTTGACTCTGGCCTCAAATCAGGTAGGACTACCCGCTGAACTTAAGCATATCAAT  3949

Query  526   AAGCGGAGGAAAAGAAACTAACTAGGATTCCCTTAGTAACGGCGAGTGAACCGGGAAAAG  585
             |||||||||||||||||||||| |||||||||||||||||||||||||||||||||||||
Sbjct  3948  AAGCGGAGGAAAAGAAACTAACAAGGATTCCCTTAGTAACGGCGAGTGAACCGGGAAAAG  3889

Query  586   CTCAAATTTGTAATCTGGCTGTCTTCGATAGTCCGAGTTGTAATCTATAGACGTGTTTTC  645
             |||||||||| |||||||||||||||||||||||||||||||||||||||| | ||||||
Sbjct  3888  CTCAAATTTGAAATCTGGCTGTCTTCGATAGTCCGAGTTGTAATCTATAGAAGCGTTTTC  3829

Query  646   CGTGCTGGACCGTATCTAAGTCCCTTGGAACAGGGTATCAAAGAGGGTGACAATCCCGTG  705
             ||||||| || || | |||||  ||||||||||  |||||||||||||||||||||||| 
Sbjct  3828  CGTGCTGAACTGTGTATAAGTGTCTTGGAACAGACTATCAAAGAGGGTGACAATCCCGTA  3769

Query  706   CTTGATACGACCACCAGTGCTCTGTGATACACGCTCTACGAGTCGAGTTGTTTGGGAATG  765
             ||| | || | || ||||||||||||||||   |||||||||||||||||||||||||||
Sbjct  3768  CTTTACACAATCATCAGTGCTCTGTGATACGTTCTCTACGAGTCGAGTTGTTTGGGAATG  3709

Query  766   CAGCTCAAAATGGGTGGTAAATTCCATCTAAAGCTAAATATTGGCGAGAGACCGATAGCG  825
             ||||||||||||||||||||||||||||||||||||||||||||||||||||||||||||
Sbjct  3708  CAGCTCAAAATGGGTGGTAAATTCCATCTAAAGCTAAATATTGGCGAGAGACCGATAGCG  3649

Query  826   AACAAGTACCGTGAGGGAAAGATGAAAAGCACTTTGGAAAGAGAGTTAAACAGTACGTGA  885
             ||||||||||||||||||||||||||||||||||||||||||||||||||||||||||||
Sbjct  3648  AACAAGTACCGTGAGGGAAAGATGAAAAGCACTTTGGAAAGAGAGTTAAACAGTACGTGA  3589

Query  886   AATTGTTGAAAGGGAAACGATTGAAGTCAGTCGTGTTCTTTGGATTCAGCTAGTTCTTCT  945
             ||||||| |||||||||||||||||||||||||||||  |||||||||||  | ||||| 
Sbjct  3588  AATTGTTAAAAGGGAAACGATTGAAGTCAGTCGTGTTTATTGGATTCAGC-CGGTCTTC-  3531

Query  946   AGTCTACTTCCATTGAACGGGTCAACATCAGTTTTGTCCGGTGGATAAAGATAGTAGGAA  1005
              || ||||||| || |||||||||||||||||||||||||||||||||||  ||||||||
Sbjct  3530  GGTGTACTTCCTTTAAACGGGTCAACATCAGTTTTGTCCGGTGGATAAAGGCAGTAGGAA  3471

Query  1006  TGTAGCTCCCCCGGGAGTGTTATAGACTATTATTGCATACACTGGGTGAGACTGAGGACT  1065
             ||| |||||| |||||||||||||| ||||| |  ||||||||||  |||||||||||||
Sbjct  3470  TGTGGCTCCCTCGGGAGTGTTATAGCCTATTGTCACATACACTGGAGGAGACTGAGGACT  3411

Query  1066  GCAGCTCGCCTTTT-GGCCGGTCTTCGGACACGTTCGAGCTTAGGATGTTGACATAATGG  1124
             |||||||||||||| ||||||  ||||  |||||||||||||||||||||||||||||||
Sbjct  3410  GCAGCTCGCCTTTTTGGCCGGGGTTCGCCCACGTTCGAGCTTAGGATGTTGACATAATGG  3351

Query  1125  CTTTAAACGACCCGTCTTGAAACACGGACCAAGGAGTCTAACATATCTGCGAGTGTTTGA  1184
             ||||||||||||||||||||||||||||||||||||||||||||||||||||||||||||
Sbjct  3350  CTTTAAACGACCCGTCTTGAAACACGGACCAAGGAGTCTAACATATCTGCGAGTGTTTGA  3291

Query  1185  GTGTCAAACTCGAGCGCGTAATGAAAGTGAAC-TGGGAGGGATCCGTAAGGAGCACCTTC  1243
             |||||||||||||||||||||||||||||||| | |||||||| || ||| |||||||||
Sbjct  3290  GTGTCAAACTCGAGCGCGTAATGAAAGTGAACGTAGGAGGGATGCGCAAGCAGCACCTTC  3231

Query  1244  GACCGATCCGGATGTTTACTGATGGATTTGAGTAAGAGCATATATGCTGGGACCCGAAAG  1303
             ||||||||||||||||||||||||||||||||||||||||||||||||||||||||||||
Sbjct  3230  GACCGATCCGGATGTTTACTGATGGATTTGAGTAAGAGCATATATGCTGGGACCCGAAAG  3171

Query  1304  ATGGTGAACTATGCCTGAATAGGGCGAAGCCAGGGGAAACTCTGGTGGAGGCTCGTAGCG  1363
             ||||||||||||||||||||||||||||||||||||||||||||||||||||||||||||
Sbjct  3170  ATGGTGAACTATGCCTGAATAGGGCGAAGCCAGGGGAAACTCTGGTGGAGGCTCGTAGCG  3111

Query  1364  ATTCTGACGTGCAAATCGATCGTCAAATTTGGGTATAGGGGCGAAAGACTAATCGAACCA  1423
             ||||||||||||||||||||||||||||||||||||||||||||||||||||||||||||
Sbjct  3110  ATTCTGACGTGCAAATCGATCGTCAAATTTGGGTATAGGGGCGAAAGACTAATCGAACCA  3051

Query  1424  TCTAGTAGCTGGTTCCTGCCGAAGTTTCCCTCAGGATAGCAGAAACTCGCATCAGTTTTA  1483
             ||||||||||||||||||||||||||||||||||||||||||||||||||||||||||||
Sbjct  3050  TCTAGTAGCTGGTTCCTGCCGAAGTTTCCCTCAGGATAGCAGAAACTCGCATCAGTTTTA  2991

Query  1484  TGAGGTAAAGCGAATGATTAGAGGCCTTGGGGACGAAACGTCCTTAACCTATTCTCAAAC  1543
             ||||||||||||||||||||||||||||||||||||||||||||||||||||||||||||
Sbjct  2990  TGAGGTAAAGCGAATGATTAGAGGCCTTGGGGACGAAACGTCCTTAACCTATTCTCAAAC  2931

Query  1544  TTTAAATATGTAAGAAGCACTTGTCACTTAATTGGACGTGTGCATGCGAATGAGAGTTTC  1603
             |||||||||||||||||||||||||||||||||||||| |||||||||||||||||||||
Sbjct  2930  TTTAAATATGTAAGAAGCACTTGTCACTTAATTGGACGAGTGCATGCGAATGAGAGTTTC  2871

Query  1604  TAGTGGGCCATTTTTGGTAAGCAGAACTGGCGATGCGGGATGAACCGATCGTGAGGTTAA  1663
             ||||||||||||||||||||||||||||||||||||||||||||||||||||||||||||
Sbjct  2870  TAGTGGGCCATTTTTGGTAAGCAGAACTGGCGATGCGGGATGAACCGATCGTGAGGTTAA  2811

Query  1664  GGTGCCGGAATACACGCTCATCAGACCCCACAAAAGGTGTTAGTTCATCTAGACAGCAGG  1723
             ||||||||||||||||||||||||||||||||||||||||||||||||||||||||||||
Sbjct  2810  GGTGCCGGAATACACGCTCATCAGACCCCACAAAAGGTGTTAGTTCATCTAGACAGCAGG  2751

Query  1724  ACGGTGGCCATGGAAGTCGGAATCCGCTAAGGAGTGTGTAACAACTCACCTGCCGAATGA  1783
             ||||||||||||||||||||||||||||||||||||||||||||||||||||||||||||
Sbjct  2750  ACGGTGGCCATGGAAGTCGGAATCCGCTAAGGAGTGTGTAACAACTCACCTGCCGAATGA  2691

Query  1784  ACTAGCCCTGAAAATGGATGGCGCTCAAGCGTGTTACCCATACCTCACCGTCAGCGTTTA  1843
             ||||||||||||||||||||||||||||||||||||||||||||||||||||||||||||
Sbjct  2690  ACTAGCCCTGAAAATGGATGGCGCTCAAGCGTGTTACCCATACCTCACCGTCAGCGTTTA  2631

Query  1844  AGTGACGCGCTGACGAGTAGGCAGGCGTGGAGGTCAGTGAAGAAGCCTTGGCAGTGATGC  1903
             |||||||||||||||||||||||||||||||| |  ||||||||||||||||||||||||
Sbjct  2630  AGTGACGCGCTGACGAGTAGGCAGGCGTGGAGATTTGTGAAGAAGCCTTGGCAGTGATGC  2571

Query  1904  TGGGTGAAACGGCCTCTAGTGC  1925
             |||||||||| | |||||||||
Sbjct  2570  TGGGTGAAACAGTCTCTAGTGC  2549


 Score = 955 bits (517),  Expect = 0.0
 Identities = 695/780 (89%), Gaps = 17/780 (2%)
 Strand=Plus/Minus

Query  12    TAGGTGAACCTGCGGAAGGATCATTAGTGAATTGC-TCTTTGAGCGTTAAACTATATCCA  70
             ||| ||||||| |||||   |||||| | | || | || ||| || ||||||||||||||
Sbjct  8312  TAGATGAACCTTCGGAACCTTCATTATTTATTTCCATC-TTG-GC-TTAAACTATATCCA  8256

Query  71    TCTACACCTGTGAACTGTT-GATTGACTTCGGTC-AATT-ACTTTTACAAACATTGTGTA  127
             ||||||||||||||| ||| ||||||  ||  ||  ||| | ||||||||||||||||||
Sbjct  8255  TCTACACCTGTGAACCGTTTGATTGA-ATC--TCTGATTCAATTTTACAAACATTGTGTA  8199

Query  128   ATGAACGTCATGTTATTATAAC-AAAAATAACTTTCAACAACGGATCTCTTGGCTCTCGC  186
             |||||||||||   || ||||| ||||| |||||| ||||||||||||||||||||||||
Sbjct  8198  ATGAACGTCATTAGATCATAACTAAAAAAAACTTTTAACAACGGATCTCTTGGCTCTCGC  8139

Query  187   ATCGATGAAGAACGCAGCGAAATGCGATAAGTAATGTGAATTGCAGAATTCAGTGAATCA  246
             |||||||||||||||||||||||||||||||||| |||||||||||||||||||||||||
Sbjct  8138  ATCGATGAAGAACGCAGCGAAATGCGATAAGTAAWGTGAATTGCAGAATTCAGTGAATCA  8079

Query  247   TCGAATCTTTGAACGCAACTTGCGCTCTCTGGTATTCCGGAGAGCATGCCTGTTTGAGTA  306
             |||||||||||||| |||||||||||||||||||| ||| |||| |||||||||||||| 
Sbjct  8078  TCGAATCTTTGAACTCAACTTGCGCTCTCTGGTATGCCGTAGAGAATGCCTGTTTGAGTG  8019

Query  307   TCATGAAATCTCAACCATTAGGGTTTCTTAATGGCTTGGATTTGGGCGCTGCCACT-TGC  365
             |||||||||||||||||||||||||||||||||||||||||||||  | ||||| | || 
Sbjct  8018  TCATGAAATCTCAACCATTAGGGTTTCTTAATGGCTTGGATTTGGAGGTTGCCATTCTGA  7959

Query  366   CTGGCTCGCCTTAAAAGAGTTAGCG-TATTAAC--TTGTCGATCTGGCGTAATAAGTTTC  422
              ||||||  || |||||||||||||   |||||  ||| | |||||||||||||||||||
Sbjct  7958  ATGGCTCCTCTCAAAAGAGTTAGCGAGTTTAACTATTG-CTATCTGGCGTAATAAGTTTC  7900

Query  423   GCTGGTGTAGACTTGAGAAGTGCGCTTCTAATCGTCTTCGGACAATT-CTTGAACTCTGG  481
             |||||  | |  ||| |||| |||||||||||||||||||||||||| |||  |||||||
Sbjct  7899  GCTGGAATGGTATTGTGAAGCGCGCTTCTAATCGTCTTCGGACAATTACTTTGACTCTGG  7840

Query  482   TCTCAAATCAGGTAGGACTACCCGCTGAACTTAAGCATATCAATAAGCGGAGGAAAAGAA  541
              |||||||||||||||||||||||||||||||||||||||||||||||||||||||||||
Sbjct  7839  CCTCAAATCAGGTAGGACTACCCGCTGAACTTAAGCATATCAATAAGCGGAGGAAAAGAA  7780

Query  542   ACTAACTAGGATTCCCTTAGTAACGGCGAGTGAACCGGGAAAAGCTCAAATTTGTAATCT  601
             |||||| ||||||||||||||||||||||||||||||||||||||||||||||| |||||
Sbjct  7779  ACTAACAAGGATTCCCTTAGTAACGGCGAGTGAACCGGGAAAAGCTCAAATTTGAAATCT  7720

Query  602   GGCTGTCTTCGATAGTCCGAGTTGTAATCTATAGACGTGTTTTCCGTGCTGGACCGTATC  661
             ||||||||||||||||||||||||||||||||||| | ||||||||||||| || || | 
Sbjct  7719  GGCTGTCTTCGATAGTCCGAGTTGTAATCTATAGAAGCGTTTTCCGTGCTGAACTGTGTA  7660

Query  662   TAAGTCCCTTGGAACAGGGTATCAAAGAGGGTGACAATCCCGTGCTTGATACGACCACCA  721
             |||||  ||||||||||  |||||||||||||||||||||||| ||| | || | || ||
Sbjct  7659  TAAGTGTCTTGGAACAGACTATCAAAGAGGGTGACAATCCCGTACTTTACACAATCATCA  7600

Query  722   GTGCTCTGTGATACACGCTCTACGAGTCGAGTTGTTTGGGAATGCAGCTCAAAATGGGTG  781
             ||||||||||||||   |||||||||||||||||||||||||||||||||||||||||||
Sbjct  7599  GTGCTCTGTGATACGTTCTCTACGAGTCGAGTTGTTTGGGAATGCAGCTCAAAATGGGTG  7540


 Score = 564 bits (305),  Expect = 4e-156
 Identities = 395/436 (91%), Gaps = 16/436 (4%)
 Strand=Plus/Minus

Query  1     CAAGGTTTCCGTAGGTGAACCTGCGGAAGGATCATTAGTGAATTG-C-TCTTTGAGCGTT  58
             ||||||||||||||||||||||||||||||||||||||||| ||| | || ||| || ||
Sbjct  8773  CAAGGTTTCCGTAGGTGAACCTGCGGAAGGATCATTAGTGA-TTGCCATC-TTG-GC-TT  8718
[truncated: 4,151,214 more chars]
