# Supplementary material for: Using nanopore sequencing to identify fungi from clinical samples with high phylogenetic resolution
Source: Sci Rep. 2023 Jun 16;13:9785. doi: 10.1038/s41598-023-37016-0 (PMC10275880; doi:10.1038/s41598-023-37016-0)
Supplement: Supplementary file 1 — Supplementary Information. [file 41598_2023_37016_MOESM1_ESM.zip › Supplementary_Information/Supplementary_Data/Data_S5_Mock_blast/results/Mock_RGN5_8_fmt0.txt]

BLASTN 2.13.0+


Reference: Zheng Zhang, Scott Schwartz, Lukas Wagner, and Webb
Miller (2000), "A greedy algorithm for aligning DNA sequences", J
Comput Biol 2000; 7(1-2):203-14.


Database: all.fna
           16,976,359 sequences; 173,045,930,078 total letters


Query= RCA95m_8

Length=2740
                                                                      Score     E
Sequences producing significant alignments:                          (Bits)  Value

QQSR01000402.1 Trichophyton mentagrophytes strain D15P127 NODE_40...  5014    0.0  
JAJVHL010000002.1 Trichophyton indotineae strain TIMM20114 ctg.00...  4979    0.0  
DS995812.1 Trichophyton equinum CBS 127.97 supercont1.95 genomic ...  4951    0.0  
GG698504.1 Trichophyton tonsurans CBS 112818 genomic scaffold sup...  4935    0.0  
WOFF01000004.1 Trichophyton schoenleinii strain CMCC(F)T2s Scaffo...  4913    0.0  
ABSU01000048.1 Trichophyton benhamiae CBS 112371 Abenha-G-c-336b0...  4625    0.0  
NW_003315066.1 Trichophyton benhamiae CBS 112371 chromosome Unkno...  4625    0.0  
ACYE01000405.1 Trichophyton verrucosum HKI 0517 contig00658_1.f1....  4590    0.0  
NW_003315232.1 Trichophyton verrucosum HKI 0517 contig00658_1.f1....  4590    0.0  
CAJUYU010000019.1 Trichophyton violaceum genome assembly, contig:...  4475    0.0  
JAADCK010000559.1 Trichophyton interdigitale strain UCMS-IGIB-CI1...  4329    0.0  
DS989826.1 Arthroderma gypseum CBS 118893 supercont1.5 genomic sc...  4207    0.0  
NW_003345197.1 Nannizzia gypsea CBS 118893 supercont1.5 genomic s...  4207    0.0  
CAJUYN010000019.1 Trichophyton soudanense genome assembly, contig...  4165    0.0  
CAJUYO010000017.1 Trichophyton yaoundei genome assembly, contig: ...  4148    0.0  
DS995704.1 Microsporum canis CBS 113480 supercont1.4 genomic scaf...  4054    0.0  
NW_003299166.1 Microsporum canis CBS 113480 supercont1.4 genomic ...  4054    0.0  
MU277664.1 Microsporum audouinii strain IHEM 2214 unplaced genomi...  4026    0.0  
JAACJD010000002.1 Arthroderma uncinatum strain CBS 119779 scaffol...  3910    0.0  
NW_022983864.1 Arthroderma uncinatum strain CBS 119779 chromosome...  3910    0.0  
JWPT01000147.1 Onygena corvina strain CBS 281.48 contig147, whole...  3568    0.0  
GG663373.1 Ajellomyces capsulatus G186AR genomic scaffold superco...  3389    0.0  
NW_025544811.1 Histoplasma capsulatum G186AR genomic scaffold sup...  3389    0.0  
ACFW01000053.1 Coccidioides posadasii C735 delta SOWgp gcontig_11...  3371    0.0  
NW_003315975.1 Coccidioides posadasii C735 delta SOWgp chromosome...  3371    0.0  
FQSS02000205.1 Malbranchea cinnamomea genome assembly, contig: Co...  3367    0.0  
FWWN02000412.1 Rhizomucor pusillus genome assembly, contig: Conti...  3367    0.0  
ACFW01000043.1 Coccidioides posadasii C735 delta SOWgp gcontig_11...  3365    0.0  
NW_003315985.1 Coccidioides posadasii C735 delta SOWgp chromosome...  3365    0.0  
PNEM01000003.1 Byssochlamys sp. AF001 NODE_3_length_4651098_cov_4...  3363    0.0  
CH476663.1 Ajellomyces capsulatus NAm1 scaffold_9 genomic scaffol...  3360    0.0  
NW_001813974.1 Histoplasma capsulatum NAm1 scaffold_9 genomic sca...  3360    0.0  
GG704915.1 Coccidioides immitis RS genomic scaffold supercont3.5,...  3350    0.0  
NW_004504307.1 Coccidioides immitis RS genomic scaffold supercont...  3350    0.0  
JAEVHH010000003.1 Histoplasma ohiense (nom. inval.) strain G217B ...  3349    0.0  
MSFN02000020.1 Aspergillus ochraceoroseus IBT 24754 P175scaffold_...  3315    0.0  
MSFN02000018.1 Aspergillus ochraceoroseus IBT 24754 P175scaffold_...  3315    0.0  
MSFN02000016.1 Aspergillus ochraceoroseus IBT 24754 P175scaffold_...  3315    0.0  
MSFN02000013.1 Aspergillus ochraceoroseus IBT 24754 P175scaffold_...  3315    0.0  
NW_024468495.1 Aspergillus ochraceoroseus IBT 24754 chromosome Un...  3315    0.0  
NW_024468493.1 Aspergillus ochraceoroseus IBT 24754 chromosome Un...  3315    0.0  
NW_024468491.1 Aspergillus ochraceoroseus IBT 24754 chromosome Un...  3315    0.0  
NW_024468488.1 Aspergillus ochraceoroseus IBT 24754 chromosome Un...  3315    0.0  
JSYV01000010.1 Evansstolkia leycettana strain CBS 398.68 contig01...  3314    0.0  
JAMAGX010000103.1 Aspergillaceae sp. M1327 strain PF1803 ctg_103,...  3312    0.0  
MSFN02000022.1 Aspergillus ochraceoroseus IBT 24754 P175scaffold_...  3312    0.0  
NW_024468497.1 Aspergillus ochraceoroseus IBT 24754 chromosome Un...  3312    0.0  
JAJAEC010000074.1 Aspergillus protuberus strain HOSP050413_4_129 ...  3304    0.0  
JAMAHQ010000420.1 Aspergillus sp. R2305 strain R3607 ctg_420, who...  3304    0.0  
JAMFNW010000055.1 Aspergillus sp. PM3604 strain PG3605 ctg_55, wh...  3304    0.0  
JAMAHS010000046.1 Aspergillus sp. F3603 strain S1902Y ctg_46, who...  3304    0.0  
JAMABK010000015.1 Aspergillus amoenus strain S2904 ctg_15, whole ...  3304    0.0  
JAMAHT010000021.1 Aspergillus sp. S1902Y strain PM3604 ctg_21, wh...  3304    0.0  
JAMAHR010000016.1 Aspergillus sp. R3607 strain F3603 ctg_16, whol...  3304    0.0  
JAMAHU010000063.1 Aspergillus sp. S2805 ctg_63, whole genome shot...  3304    0.0  
JAMAHF010000253.1 Penicillium sp. S1316 strain R2504 ctg_253, who...  3299    0.0  
JAMAAR010000004.1 Aspergillus sp. PM3601 ctg_4, whole genome shot...  3293    0.0  
JAMABB010000099.1 Aspergillus sp. S2111Y ctg_99, whole genome sho...  3293    0.0  
JAMAAY010000015.1 Aspergillus sp. 2NF925 ctg_15, whole genome sho...  3293    0.0  
JAMAAZ010000099.1 Aspergillus sp. R2506 ctg_99, whole genome shot...  3293    0.0  
JAJAED010000080.1 Aspergillus jensenii strain C4_18042019 NODE_80...  3293    0.0  
JAMAAW010000014.1 Aspergillus sp. S2111G.1 ctg_14, whole genome s...  3293    0.0  
JAMAAU010000012.1 Aspergillus sp. S3605 ctg_12, whole genome shot...  3293    0.0  
JAMABE010000109.1 Aspergillus sp. B3605 ctg_109, whole genome sho...  3293    0.0  
JAMAAT010000061.1 Aspergillus sp. 2NF922 ctg_61, whole genome sho...  3293    0.0  
JAMABC010000012.1 Aspergillus sp. R1430 ctg_12, whole genome shot...  3293    0.0  
JAMAAS010000050.1 Aspergillus sp. PG3606C ctg_50, whole genome sh...  3293    0.0  
JAMABA010000012.1 Aspergillus sp. 2NF923 ctg_12, whole genome sho...  3293    0.0  
JAMABD010000068.1 Aspergillus sp. S3602 ctg_68, whole genome shot...  3293    0.0  
JAMAAV010000011.1 Aspergillus sp. B3601 ctg_11, whole genome shot...  3293    0.0  
JAMAAX010000016.1 Aspergillus sp. S2101G ctg_16, whole genome sho...  3293    0.0  
CM000172.1 Aspergillus fumigatus Af293 chromosome 4, whole genome...  3291    0.0  
JAGXKD010000017.1 Aspergillus sp. GbtcF1 F1_0083, whole genome sh...  3291    0.0  
NC_007197.1 Aspergillus fumigatus Af293 chromosome 4, whole genom...  3291    0.0  
QAGH01001328.1 Aspergillus sp. MA 6037 contig01328, whole genome ...  3288    0.0  
AP024448.1 Aspergillus puulaauensis MK2 DNA, chromosome 6, nearly...  3288    0.0  
JALZZE010000013.1 Aspergillus sp. S1702 ctg_13, whole genome shot...  3288    0.0  
JAMAGV010000048.1 Talaromyces sp. PT3601 strain M1327 ctg_48, who...  3288    0.0  
NC_054862.1 Aspergillus puulaauensis MK2 DNA, chromosome 6, nearl...  3288    0.0  
MSFN02000021.1 Aspergillus ochraceoroseus IBT 24754 P175scaffold_...  3286    0.0  
NW_024468496.1 Aspergillus ochraceoroseus IBT 24754 chromosome Un...  3286    0.0  
JALZZG010000113.1 Aspergillus sp. PYS2105 ctg_113, whole genome s...  3284    0.0  
JALZYW010000096.1 Aspergillus sp. PB4102 ctg_96, whole genome sho...  3284    0.0  
JAAKEQ010000076.1 Aspergillus oerlinghausenensis strain CBS 13918...  3284    0.0  
JALZZL010000006.1 Aspergillus sp. PH2503 ctg_6, whole genome shot...  3284    0.0  
WXEU01000009.1 Monascus purpureus strain YJX-8 Scaffold7_1, whole...  3284    0.0  
JALZZO010000056.1 Aspergillus sp. PA40-03 ctg_56, whole genome sh...  3284    0.0  
JALZYR010000113.1 Aspergillus sp. PA2101 ctg_113, whole genome sh...  3284    0.0  
JAGHLQ010000003.1 Monascus pilosus strain MS-1 Contig3, whole gen...  3284    0.0  
JAGHLQ010000011.1 Monascus pilosus strain MS-1 Contig11, whole ge...  3284    0.0  
JALZZR010000073.1 Aspergillus sp. PH3601 ctg_74, whole genome sho...  3284    0.0  
SMSW01000009.1 Aspergillus cejpii strain FS110 scaffold9, whole g...  3284    0.0  
SMSW01000006.1 Aspergillus cejpii strain FS110 scaffold6, whole g...  3284    0.0  
SMSW01000012.1 Aspergillus cejpii strain FS110 scaffold12, whole ...  3284    0.0  
SMSW01000011.1 Aspergillus cejpii strain FS110 scaffold11, whole ...  3284    0.0  
PSNO01000002.1 Monascus ruber strain FWB13 Scaffold2, whole genom...  3284    0.0  
PSNO01000019.1 Monascus ruber strain FWB13 Scaffold19, whole geno...  3284    0.0  
PSNO01000017.1 Monascus ruber strain FWB13 Scaffold17, whole geno...  3284    0.0  
PSNO01000015.1 Monascus ruber strain FWB13 Scaffold15, whole geno...  3284    0.0  
PSNO01000014.1 Monascus ruber strain FWB13 Scaffold14, whole geno...  3284    0.0  
JAMFMN010000012.1 Aspergillus sp. Z5 strain PG40-03 ctg_12, whole...  3284    0.0  
JALZZC010000012.1 Aspergillus sp. PB4106 ctg_12, whole genome sho...  3284    0.0  
MSFL01000105.1 Aspergillus heteromorphus CBS 117.55 BO70scaffold_...  3282    0.0  
MSFL01000100.1 Aspergillus heteromorphus CBS 117.55 BO70scaffold_...  3282    0.0  
JALZZM010000228.1 Aspergillus sp. M3606 ctg_228, whole genome sho...  3282    0.0  
JALZYQ010000125.1 Aspergillus sp. R2804 ctg_125, whole genome sho...  3282    0.0  
JALZZJ010000047.1 Aspergillus sp. PK2410 ctg_47, whole genome sho...  3282    0.0  
JALZZH010000020.1 Aspergillus sp. S4401N ctg_20, whole genome sho...  3282    0.0  
JALZZB010000016.1 Aspergillus sp. F3604 ctg_16, whole genome shot...  3282    0.0  
JAMABJ010000010.1 Aspergillus sp. PA3604 ctg_10, whole genome sho...  3282    0.0  
JALZZN010000013.1 Aspergillus sp. PM3602 ctg_13, whole genome sho...  3282    0.0  
WOYA01000087.1 Aspergillus sp. 2663 0000087, whole genome shotgun...  3282    0.0  
JALZYY010000065.1 Aspergillus sp. PG3606D ctg_65, whole genome sh...  3282    0.0  
JALZYV010000007.1 Aspergillus sp. S2105 ctg_7, whole genome shotg...  3282    0.0  
JALZZF010000098.1 Aspergillus sp. S2103 ctg_99, whole genome shot...  3282    0.0  
JALZYO010000011.1 Aspergillus sp. PB2407 ctg_11, whole genome sho...  3282    0.0  
JALZYS010000038.1 Aspergillus sp. S1905 ctg_38, whole genome shot...  3282    0.0  
JALZZI010000243.1 Aspergillus sp. M3605 ctg_243, whole genome sho...  3282    0.0  
JALZYZ010000092.1 Aspergillus sp. S1903S ctg_92, whole genome sho...  3282    0.0  
JALZZP010000061.1 Aspergillus sp. R3602 ctg_61, whole genome shot...  3282    0.0  
JALZYU010000016.1 Aspergillus sp. PG3603 ctg_16, whole genome sho...  3282    0.0  
NW_020290510.1 Aspergillus heteromorphus CBS 117.55 chromosome Un...  3282    0.0  
NW_020290505.1 Aspergillus heteromorphus CBS 117.55 chromosome Un...  3282    0.0  
PSNO01000016.1 Monascus ruber strain FWB13 Scaffold16, whole geno...  3280    0.0  
MSFL01000134.1 Aspergillus heteromorphus CBS 117.55 BO70scaffold_...  3278    0.0  
NKHU02000428.1 Aspergillus thermomutatus strain HMR AF 39 NODE_42...  3278    0.0  
NKHV02000463.1 Aspergillus turcosus strain HMR AF 23 NODE_461, wh...  3278    0.0  
NW_020798475.1 Aspergillus thermomutatus strain HMR AF 39 chromos...  3278    0.0  
NW_020290539.1 Aspergillus heteromorphus CBS 117.55 chromosome Un...  3278    0.0  
MSFL01000137.1 Aspergillus heteromorphus CBS 117.55 BO70scaffold_...  3277    0.0  
MSFL01000117.1 Aspergillus heteromorphus CBS 117.55 BO70scaffold_...  3277    0.0  
MSFL01000113.1 Aspergillus heteromorphus CBS 117.55 BO70scaffold_...  3277    0.0  
MSFL01000110.1 Aspergillus heteromorphus CBS 117.55 BO70scaffold_...  3277    0.0  
MSFL01000103.1 Aspergillus heteromorphus CBS 117.55 BO70scaffold_...  3277    0.0  
JALZZK010000021.1 Aspergillus sp. S4402 ctg_21, whole genome shot...  3277    0.0  
NW_020290542.1 Aspergillus heteromorphus CBS 117.55 chromosome Un...  3277    0.0  
NW_020290522.1 Aspergillus heteromorphus CBS 117.55 chromosome Un...  3277    0.0  
NW_020290518.1 Aspergillus heteromorphus CBS 117.55 chromosome Un...  3277    0.0  
NW_020290515.1 Aspergillus heteromorphus CBS 117.55 chromosome Un...  3277    0.0  
NW_020290508.1 Aspergillus heteromorphus CBS 117.55 chromosome Un...  3277    0.0  
MNBE01000628.1 Penicillium subrubescens strain CBS 132785 PENSUBs...  3275    0.0  
MSFL01000148.1 Aspergillus heteromorphus CBS 117.55 BO70scaffold_...  3271    0.0  
MSFL01000136.1 Aspergillus heteromorphus CBS 117.55 BO70scaffold_...  3271    0.0  
JALZYL010000072.1 Aspergillus tritici strain S2209 ctg_72, whole ...  3271    0.0  
PSNO01000024.1 Monascus ruber strain FWB13 Scaffold24, whole geno...  3271    0.0  
NW_020290553.1 Aspergillus heteromorphus CBS 117.55 chromosome Un...  3271    0.0  
NW_020290541.1 Aspergillus heteromorphus CBS 117.55 chromosome Un...  3271    0.0  
MSFL01000135.1 Aspergillus heteromorphus CBS 117.55 BO70scaffold_...  3269    0.0  
MSFL01000121.1 Aspergillus heteromorphus CBS 117.55 BO70scaffold_...  3269    0.0  
NW_020290540.1 Aspergillus heteromorphus CBS 117.55 chromosome Un...  3269    0.0  
NW_020290526.1 Aspergillus heteromorphus CBS 117.55 chromosome Un...  3269    0.0  
MSFL01000185.1 Aspergillus heteromorphus CBS 117.55 BO70scaffold_...  3267    0.0  
MSFL01000143.1 Aspergillus heteromorphus CBS 117.55 BO70scaffold_...  3267    0.0  
MSFL01000124.1 Aspergillus heteromorphus CBS 117.55 BO70scaffold_...  3267    0.0  
JAMAHC010000176.1 Penicillium sp. R1202D strain S1126A ctg_176, w...  3267    0.0  
JAHXQV010000060.1 Aspergillus sp. ADI1 NODE_60_length_171069_cov_...  3267    0.0  
JAMAHE010000381.1 Penicillium sp. PH3801 strain S1316 ctg_381, wh...  3267    0.0  
JAMAHA010000120.1 Penicillium sp. PF2412A strain R1202D ctg_120, ...  3267    0.0  
JACBAD010001631.1 Aspergillus hiratsukae isolate CNM-CM5793 NODE_...  3267    0.0  
JAMAHD010000167.1 Penicillium sp. S1126A strain PH3801 ctg_167, w...  3267    0.0  
JRVD02000017.1 Penicillium oxalicum strain HP7-1 unanchor18, whol...  3267    0.0  
JRVD02000016.1 Penicillium oxalicum strain HP7-1 unanchor17, whol...  3267    0.0  
JAMAHB010000149.1 Penicillium sp. PT4103 strain D2Mb ctg_149, who...  3267    0.0  
CDMC01000060.1 Aspergillus calidoustus genome assembly Acal_Allpa...  3267    0.0  
JAMYHO010000160.1 Apiotrichum sp. PL3306B ctg_160, whole genome s...  3267    0.0  
NW_026088304.1 Penicillium oxalicum strain HP7-1 chromosome Unkno...  3267    0.0  
NW_026088303.1 Penicillium oxalicum strain HP7-1 chromosome Unkno...  3267    0.0  
NW_020290590.1 Aspergillus heteromorphus CBS 117.55 chromosome Un...  3267    0.0  
NW_020290548.1 Aspergillus heteromorphus CBS 117.55 chromosome Un...  3267    0.0  
NW_020290529.1 Aspergillus heteromorphus CBS 117.55 chromosome Un...  3267    0.0  
MSFL01000177.1 Aspergillus heteromorphus CBS 117.55 BO70scaffold_...  3265    0.0  
MSFL01000140.1 Aspergillus heteromorphus CBS 117.55 BO70scaffold_...  3265    0.0  
NIXA01000127.1 Byssochlamys sp. BYSS01 NODE_127_length_7579_cov_2...  3265    0.0  
BDHI01000032.1 Aspergillus awamori DNA, contig: Aawm32, strain: I...  3265    0.0  
PZKB01000354.1 Penicillium sp. MT2 MMC-2018 NODE_354, whole genom...  3265    0.0  
BLKH01000198.1 Aspergillus lentulus IFM 58399 DNA, scaffold_198, ...  3265    0.0  
JAMZTW010000107.1 Penicillium simplicissimum strain A4 tig0000017...  3265    0.0  
JAMZTW010000103.1 Penicillium simplicissimum strain A4 tig0000016...  3265    0.0  
JAMZTW010000100.1 Penicillium simplicissimum strain A4 tig0000015...  3265    0.0  
JAMZTW010000099.1 Penicillium simplicissimum strain A4 tig0000015...  3265    0.0  
JAMZTW010000097.1 Penicillium simplicissimum strain A4 tig0000015...  3265    0.0  
JAMZTW010000094.1 Penicillium simplicissimum strain A4 tig0000015...  3265    0.0  
JAMZTW010000093.1 Penicillium simplicissimum strain A4 tig0000015...  3265    0.0  
JAMZTW010000089.1 Penicillium simplicissimum strain A4 tig0000014...  3265    0.0  
JAMZTW010000088.1 Penicillium simplicissimum strain A4 tig0000014...  3265    0.0  
JAMZTW010000087.1 Penicillium simplicissimum strain A4 tig0000014...  3265    0.0  
JAMZTW010000086.1 Penicillium simplicissimum strain A4 tig0000014...  3265    0.0  
JAMZTW010000085.1 Penicillium simplicissimum strain A4 tig0000014...  3265    0.0  
JAMZTW010000078.1 Penicillium simplicissimum strain A4 tig0000012...  3265    0.0  
NW_022984065.1 Aspergillus lentulus IFM 58399 DNA, scaffold_198, ...  3265    0.0  
NW_020290582.1 Aspergillus heteromorphus CBS 117.55 chromosome Un...  3265    0.0  
NW_020290545.1 Aspergillus heteromorphus CBS 117.55 chromosome Un...  3265    0.0  
MSFL01000127.1 Aspergillus heteromorphus CBS 117.55 BO70scaffold_...  3262    0.0  
MSFL01000126.1 Aspergillus heteromorphus CBS 117.55 BO70scaffold_...  3262    0.0  
MSFL01000123.1 Aspergillus heteromorphus CBS 117.55 BO70scaffold_...  3262    0.0  
JACWGB010000032.1 Penicillium sp. VS AB III KN VS-AB-III-KN_conti...  3262    0.0  
JACWGC010000003.1 Penicillium sp. VS AB III KN 1 VS-AB-III-KN-1_c...  3262    0.0  
JAMZTW010000096.1 Penicillium simplicissimum strain A4 tig0000015...  3262    0.0  
NW_020290532.1 Aspergillus heteromorphus CBS 117.55 chromosome Un...  3262    0.0  
NW_020290531.1 Aspergillus heteromorphus CBS 117.55 chromosome Un...  3262    0.0  
NW_020290528.1 Aspergillus heteromorphus CBS 117.55 chromosome Un...  3262    0.0  
MSFL01000139.1 Aspergillus heteromorphus CBS 117.55 BO70scaffold_...  3260    0.0  
AM270982.1 Aspergillus niger supercontig An03                         3260    0.0  
JAAAPX010000306.1 Aspergillus fumigatiaffinis strain CNM-CM6805 N...  3260    0.0  
BDHI01000026.1 Aspergillus awamori DNA, contig: Aawm26, strain: I...  3260    0.0  
BDHI01000023.1 Aspergillus awamori DNA, contig: Aawm23, strain: I...  3260    0.0  
BDHI01000015.1 Aspergillus awamori DNA, contig: Aawm15, strain: I...  3260    0.0  
BDHI01000009.1 Aspergillus awamori DNA, contig: Aawm09, strain: I...  3260    0.0  
JAMZTW010000098.1 Penicillium simplicissimum strain A4 tig0000015...  3260    0.0  
JAMZTW010000092.1 Penicillium simplicissimum strain A4 tig0000015...  3260    0.0  
JAMZTW010000091.1 Penicillium simplicissimum strain A4 tig0000015...  3260    0.0  
NW_020290544.1 Aspergillus heteromorphus CBS 117.55 chromosome Un...  3260    0.0  
NT_166520.1 Aspergillus niger CBS 513.88 supercontig An03             3260    0.0  
MSFL01000161.1 Aspergillus heteromorphus CBS 117.55 BO70scaffold_...  3258    0.0  
MSFL01000125.1 Aspergillus heteromorphus CBS 117.55 BO70scaffold_...  3258    0.0  
MSZS01000021.1 Aspergillus novofumigatus IBT 16806 P174scaffold_2...  3258    0.0  
JAMZTW010000111.1 Penicillium simplicissimum strain A4 tig0000017...  3258    0.0  
NW_020194294.1 Aspergillus novofumigatus IBT 16806 chromosome Unk...  3258    0.0  
NW_020290566.1 Aspergillus heteromorphus CBS 117.55 chromosome Un...  3258    0.0  
NW_020290530.1 Aspergillus heteromorphus CBS 117.55 chromosome Un...  3258    0.0  
MSFL01000173.1 Aspergillus heteromorphus CBS 117.55 BO70scaffold_...  3254    0.0  
MSFL01000129.1 Aspergillus heteromorphus CBS 117.55 BO70scaffold_...  3254    0.0  
CP059872.1 Aspergillus flavus NRRL3357 chromosome 7                   3254    0.0  
JANAXO010000200.1 Aspergillus texensis strain TX-A-6-1-S NODE_200...  3254    0.0  
SJFF01000027.1 Aspergillus parasiticus strain E1365 E1365_(paired...  3254    0.0  
MSFK01000078.1 Aspergillus sclerotioniger CBS 115572 BO94scaffold...  3254    0.0  
BA000055.1 Aspergillus oryzae RIB40 DNA, chromosome 7                 3254    0.0  
JAMZTW010000102.1 Penicillium simplicissimum strain A4 tig0000016...  3254    0.0  
NC_036441.1 Aspergillus oryzae RIB40 DNA, chromosome 7                3254    0.0  
NW_020291068.1 Aspergillus sclerotioniger CBS 115572 chromosome U...  3254    0.0  
NC_054697.1 Aspergillus flavus NRRL3357 chromosome 7, complete se...  3254    0.0  
NW_020290578.1 Aspergillus heteromorphus CBS 117.55 chromosome Un...  3254    0.0  
NW_020290534.1 Aspergillus heteromorphus CBS 117.55 chromosome Un...  3254    0.0  
MSFL01000153.1 Aspergillus heteromorphus CBS 117.55 BO70scaffold_...  3253    0.0  
MAQV01000001.1 Aspergillus cristatus strain YKY807 scaffold1, who...  3253    0.0  
JAAVMA010000124.1 Penicillium ochrochloron strain RLS11 NODE_124_...  3253    0.0  
JAMZTW010000090.1 Penicillium simplicissimum strain A4 tig0000014...  3253    0.0  
NW_020290558.1 Aspergillus heteromorphus CBS 117.55 chromosome Un...  3253    0.0  
MSFL01000155.1 Aspergillus heteromorphus CBS 117.55 BO70scaffold_...  3251    0.0  
MSZS01000005.1 Aspergillus novofumigatus IBT 16806 P174scaffold_5...  3251    0.0  
NVQI01000082.1 Aspergillus sp. ATCC 12892 Aspergillus_oryzae_ATCC...  3251    0.0  
NW_020194278.1 Aspergillus novofumigatus IBT 16806 chromosome Unk...  3251    0.0  
NW_020290560.1 Aspergillus heteromorphus CBS 117.55 chromosome Un...  3251    0.0  
CDHK01000043.1 Penicillium brasilianum genome assembly Pbras_Allp...  3249    0.0  
JACVQR010000012.1 Penicillium fimorum strain S/N-308-OC-P1 S_N-30...  3249    0.0  
JAGXKE010000002.1 Aspergillus sp. GbtcF2 F2_63, whole genome shot...  3249    0.0  
MSFL01000115.1 Aspergillus heteromorphus CBS 117.55 BO70scaffold_...  3247    0.0  
WXEU01000010.1 Monascus purpureus strain YJX-8 Scaffold7_2, whole...  3247    0.0  
BDHI01000020.1 Aspergillus awamori DNA, contig: Aawm20, strain: I...  3247    0.0  
BDHI01000013.1 Aspergillus awamori DNA, contig: Aawm13, strain: I...  3247    0.0  
NW_020290520.1 Aspergillus heteromorphus CBS 117.55 chromosome Un...  3247    0.0  
MSZS01000019.1 Aspergillus novofumigatus IBT 16806 P174scaffold_1...  3245    0.0  
NW_020194292.1 Aspergillus novofumigatus IBT 16806 chromosome Unk...  3245    0.0  
DS995827.1 Trichophyton equinum CBS 127.97 supercont1.110 genomic...  3243    0.0  
JAILXB010000105.1 Aspergillus brunneus strain CBS 112.26 S/N-302-...  3241    0.0  
JAMAHH010000222.1 Aspergillus sp. S1107B strain PYS4201 ctg_222, ...  3241    0.0  
JAMAHK010000215.1 Aspergillus sp. S1801 strain PYS4241 ctg_215, w...  3241    0.0  
JAMAHL010000227.1 Aspergillus sp. PYS4241 strain PYS4240 ctg_227,...  3241    0.0  
JAMAGZ010000485.1 Aspergillaceae sp. PF1803 strain PT4103 ctg_485...  3241    0.0  
JAKLMM010000110.1 Aspergillus pseudoglaucus strain FJII-L3-SW-P1 ...  3241    0.0  
JAMAHI010000081.1 Aspergillus sp. PYS4201 strain S3505 ctg_81, wh...  3241    0.0  
JAMAHJ010000127.1 Aspergillus sp. S3505 strain S1801 ctg_127, who...  3241    0.0  
JAMAHG010000262.1 Aspergillus sp. R2504 strain S1107B ctg_262, wh...  3241    0.0  
JAMAHM010000141.1 Aspergillus sp. PYS4240 strain S1802E ctg_141, ...  3241    0.0  
JAJFZZ010000005.1 Aspergillus montevidensis strain ZYD4 Contig5, ...  3241    0.0  
MSFL01000112.1 Aspergillus heteromorphus CBS 117.55 BO70scaffold_...  3240    0.0  
WIWV01000274.1 Penicillium ucsense strain S1M29 PECM_scaffold_274...  3240    0.0  
LYCR01000272.1 Aspergillus bombycis strain NRRL26010 contig00272,...  3240    0.0  
AP024422.1 Aspergillus chevalieri M1 DNA, chromosome 7, nearly co...  3240    0.0  
CH476599.1 Aspergillus terreus NIH2624 scaffold_6 genomic scaffol...  3240    0.0  
NT_165929.1 Aspergillus terreus NIH2624 scaffold_6 genomic scaffo...  3240    0.0  
NC_057368.1 Aspergillus chevalieri M1 DNA, chromosome 7, nearly c...  3240    0.0  
NW_019170274.1 Aspergillus bombycis strain NRRL26010 chromosome U...  3240    0.0  
NW_020290517.1 Aspergillus heteromorphus CBS 117.55 chromosome Un...  3240    0.0  
CDHK01000042.1 Penicillium brasilianum genome assembly Pbras_Allp...  3238    0.0  
MSFU01000081.1 Aspergillus eucalypticola CBS 122712 BO83scaffold_...  3238    0.0  
MSFU01000103.1 Aspergillus eucalypticola CBS 122712 BO83scaffold_...  3238    0.0  
JAMZTW010000106.1 Penicillium simplicissimum strain A4 tig0000016...  3238    0.0  
NW_020290355.1 Aspergillus eucalypticola CBS 122712 chromosome Un...  3238    0.0  
NW_020290377.1 Aspergillus eucalypticola CBS 122712 chromosome Un...  3238    0.0  
MSZS01000020.1 Aspergillus novofumigatus IBT 16806 P174scaffold_2...  3236    0.0  
NW_020194293.1 Aspergillus novofumigatus IBT 16806 chromosome Unk...  3236    0.0  
MSZS01000050.1 Aspergillus novofumigatus IBT 16806 P174scaffold_5...  3234    0.0  
JACBKQ010000154.1 Aspergillus sp. A31 154, whole genome shotgun s...  3234    0.0  
NW_020194323.1 Aspergillus novofumigatus IBT 16806 chromosome Unk...  3234    0.0  
MSFM01000022.1 Aspergillus campestris IBT 28561 P168scaffold_22, ...  3232    0.0  
AP024428.1 Aspergillus luchuensis IFO 4308 DNA, chromosome 4, nea...  3232    0.0  
NC_054852.1 Aspergillus luchuensis IFO 4308 DNA, chromosome 4, ne...  3232    0.0  
NW_020194357.1 Aspergillus campestris IBT 28561 chromosome Unknow...  3232    0.0  
JAFBMQ010000006.1 Aspergillus westerdijkiae strain IBT 35663 utg0...  3230    0.0  
JALZYI010000115.1 Aspergillus tamarii strain PB2201 ctg_115, whol...  3229    0.0  
BLWE01000015.1 Aspergillus tubingensis WU-2223L DNA, scaffold_15,...  3229    0.0  
JAGUQL010000038.1 Penicillium corylophilum strain F5_1S_1A_F NODE...  3229    0.0  
NW_023336289.1 Aspergillus tubingensis WU-2223L DNA, scaffold_15,...  3229    0.0  
QCWU01000014.1 Colletotrichum sp. JS-367 scaffold14, whole genome...  3227    0.0  
JAMZTW010000101.1 Penicillium simplicissimum strain A4 tig0000016...  3227    0.0  
MSFM01000031.1 Aspergillus campestris IBT 28561 P168scaffold_31, ...  3225    0.0  
MSFM01000024.1 Aspergillus campestris IBT 28561 P168scaffold_24, ...  3225    0.0  
JAGUQC010000016.1 Aspergillus unguis strain F6_8S_P_4A NODE_16_le...  3225    0.0  
JAGMTT010000008.1 Aspergillus sp. MEXU 27854 Contig07, whole geno...  3225    0.0  
JACVQN010000201.1 Aspergillus croceus strain JS3-P1 JS3-P1_contig...  3225    0.0  
JACWGA010000006.1 Aspergillus sp. JS3-R5 JS3-R5_contig_6, whole g...  3225    0.0  
JAGXNN020000302.1 Aspergillus affinis strain CMG 70 NODE_302_leng...  3225    0.0  
NW_020194366.1 Aspergillus campestris IBT 28561 chromosome Unknow...  3225    0.0  
NW_020194359.1 Aspergillus campestris IBT 28561 chromosome Unknow...  3225    0.0  
MSFM01000006.1 Aspergillus campestris IBT 28561 P168scaffold_6, w...  3221    0.0  
VCAU01000267.1 Aspergillus nanangensis strain MST-FP2251 scaffold...  3221    0.0  
NW_020194341.1 Aspergillus campestris IBT 28561 chromosome Unknow...  3221    0.0  
MSFL01000192.1 Aspergillus heteromorphus CBS 117.55 BO70scaffold_...  3219    0.0  
NW_020290597.1 Aspergillus heteromorphus CBS 117.55 chromosome Un...  3219    0.0  
WBOJ01000006.1 Penicillium polonicum strain F7 contig.6, whole ge...  3217    0.0  
WBOJ01000005.1 Penicillium polonicum strain F7 contig.5, whole ge...  3217    0.0  
CM024083.1 Penicillium polonicum strain F7 chromosome IV, whole g...  3217    0.0  
MUGI01000139.1 Penicillium sp. BW_12 number12_ATCACG.R1_(paired)_...  3217    0.0  
LXJU01000057.1 Penicillium arizonense strain CBS 141311 PENARI_co...  3217    0.0  
PUXE01000268.1 Penicillium sp. SPG-F1 NODE_268_length_7477_cov_11...  3217    0.0  
CAJVNO010000062.1 Penicillium olsonii genome assembly, contig: NO...  3217    0.0  
JPLR01000001.1 Penicillium capsulatum strain LiaoWQ-2011 unitig_1...  3217    0.0  
JAETFV010000058.1 Penicillium robsamsonii strain VS III D KN3.2 V...  3217    0.0  
JAFCIW010000005.1 Penicillium aurantiogriseum strain IBT 35659 ut...  3217    0.0  
LLXE01000800.1 Penicillium freii strain DAOM 242723 scaffold_800,...  3217    0.0  
NW_019173334.1 Penicillium arizonense strain CBS 141311 chromosom...  3217    0.0  
JAMABY010000049.1 Penicillium citrinum strain PH4033 ctg_49, whol...  3216    0.0  
MSFO01000013.1 Aspergillus steynii IBT 23096 P170scaffold_13, who...  3216    0.0  
NW_020194410.1 Aspergillus steynii IBT 23096 chromosome Unknown P...  3216    0.0  
MSFO01000016.1 Aspergillus steynii IBT 23096 P170scaffold_16, who...  3214    0.0  
NW_020194413.1 Aspergillus steynii IBT 23096 chromosome Unknown P...  3214    0.0  
MSFL01000157.1 Aspergillus heteromorphus CBS 117.55 BO70scaffold_...  3212    0.0  
PUHX01000265.1 Penicillium sp. SPG-F15 NODE_265_length_4793_cov_1...  3212    0.0  
MUGH01000060.1 Penicillium sp. BW_MB Marcia_B_CGATGT.R1_(paired)_...  3212    0.0  
MSFO01000027.1 Aspergillus steynii IBT 23096 P170scaffold_27, who...  3212    0.0  
MSFO01000018.1 Aspergillus steynii IBT 23096 P170scaffold_18, who...  3212    0.0  
MSFO01000014.1 Aspergillus steynii IBT 23096 P170scaffold_14, who...  3212    0.0  
MDDG01000036.1 Penicillium coprophilum strain IBT 31321 PENCOP_co...  3212    0.0  
JAMAFK010000124.1 Penicillium paneum strain M1707 ctg_124, whole ...  3212    0.0  
JAMALG010000162.1 Filobasidiaceae sp. PT2105A-2 ctg_162, whole ge...  3212    0.0  
MUGJ01000069.1 Penicillium sp. BW_162_3FA 162_FA_TTAGGC.R1_(paire...  3212    0.0  
MSFU01000100.1 Aspergillus eucalypticola CBS 122712 BO83scaffold_...  3212    0.0  
NW_020290374.1 Aspergillus eucalypticola CBS 122712 chromosome Un...  3212    0.0  
NW_020194424.1 Aspergillus steynii IBT 23096 chromosome Unknown P...  3212    0.0  
NW_020194415.1 Aspergillus steynii IBT 23096 chromosome Unknown P...  3212    0.0  
NW_020194411.1 Aspergillus steynii IBT 23096 chromosome Unknown P...  3212    0.0  
NW_020290562.1 Aspergillus heteromorphus CBS 117.55 chromosome Un...  3212    0.0  
MSZS01000011.1 Aspergillus novofumigatus IBT 16806 P174scaffold_1...  3210    0.0  
MSFO01000025.1 Aspergillus steynii IBT 23096 P170scaffold_25, who...  3210    0.0  
MSFO01000021.1 Aspergillus steynii IBT 23096 P170scaffold_21, who...  3210    0.0  
MSFO01000019.1 Aspergillus steynii IBT 23096 P170scaffold_19, who...  3210    0.0  
MSFO01000017.1 Aspergillus steynii IBT 23096 P170scaffold_17, who...  3210    0.0  
NW_020194422.1 Aspergillus steynii IBT 23096 chromosome Unknown P...  3210    0.0  
NW_020194418.1 Aspergillus steynii IBT 23096 chromosome Unknown P...  3210    0.0  
NW_020194416.1 Aspergillus steynii IBT 23096 chromosome Unknown P...  3210    0.0  
NW_020194414.1 Aspergillus steynii IBT 23096 chromosome Unknown P...  3210    0.0  
NW_020194284.1 Aspergillus novofumigatus IBT 16806 chromosome Unk...  3210    0.0  
WBOJ01000007.1 Penicillium polonicum strain F7 contig.7, whole ge...  3208    0.0  
MSZS01000029.1 Aspergillus novofumigatus IBT 16806 P174scaffold_2...  3208    0.0  
MSFO01000033.1 Aspergillus steynii IBT 23096 P170scaffold_33, who...  3208    0.0  
MSFO01000022.1 Aspergillus steynii IBT 23096 P170scaffold_22, who...  3208    0.0  
NW_020194430.1 Aspergillus steynii IBT 23096 chromosome Unknown P...  3208    0.0  
NW_020194419.1 Aspergillus steynii IBT 23096 chromosome Unknown P...  3208    0.0  
NW_020194302.1 Aspergillus novofumigatus IBT 16806 chromosome Unk...  3208    0.0  
MSFO01000015.1 Aspergillus steynii IBT 23096 P170scaffold_15, who...  3206    0.0  
JNNR01000513.1 Penicillium nordicum strain UASWS BFE487 Contig513...  3206    0.0  
BDHI01000033.1 Aspergillus awamori DNA, contig: Aawm33, strain: I...  3206    0.0  
JACXYV010000042.1 Penicillium camemberti strain FM013=LCP06093 Pc...  3206    0.0  
JACXYV010000031.1 Penicillium camemberti strain FM013=LCP06093 Pc...  3206    0.0  
JACXYV010000016.1 Penicillium camemberti strain FM013=LCP06093 Pc...  3206    0.0  
NW_020194412.1 Aspergillus steynii IBT 23096 chromosome Unknown P...  3206    0.0  
MSFL01000170.1 Aspergillus heteromorphus CBS 117.55 BO70scaffold_...  3205    0.0  
MSFO01000024.1 Aspergillus steynii IBT 23096 P170scaffold_24, who...  3205    0.0  
NW_020194421.1 Aspergillus steynii IBT 23096 chromosome Unknown P...  3205    0.0  
NW_020290575.1 Aspergillus heteromorphus CBS 117.55 chromosome Un...  3205    0.0  
MSFO01000023.1 Aspergillus steynii IBT 23096 P170scaffold_23, who...  3203    0.0  
NW_020194420.1 Aspergillus steynii IBT 23096 chromosome Unknown P...  3203    0.0  
PKQL01000996.1 Penicillium sp. CF05 scaffold_995, whole genome sh...  3201    0.0  
CAJVRB010000041.1 Penicillium nalgiovense genome assembly, contig...  3201    0.0  
QAGI01000420.1 Penicillium sp. MA 6040 contig00420, whole genome ...  3201    0.0  
SWKU01000089.1 Curvularia kusanoi strain 30M1 scaffold_89, whole ...  3201    0.0  
MLQL01000163.1 Penicillium flavigenum strain IBT 14082 PENFLA_con...  3201    0.0  
CM002801.1 Penicillium chrysogenum strain P2niaD18 chromosome IV,...  3201    0.0  
JACXYV010000044.1 Penicillium camemberti strain FM013=LCP06093 Pc...  3201    0.0  
MSFO01000031.1 Aspergillus steynii IBT 23096 P170scaffold_31, who...  3199    0.0  
MSFM01000027.1 Aspergillus campestris IBT 28561 P168scaffold_27, ...  3199    0.0  
JACBAG010001485.1 Aspergillus felis isolate CNM-CM7691 NODE_443_l...  3199    0.0  
JACXYV010000053.1 Penicillium camemberti strain FM013=LCP06093 Pc...  3199    0.0  
JACXYV010000051.1 Penicillium camemberti strain FM013=LCP06093 Pc...  3199    0.0  
JACXYV010000043.1 Penicillium camemberti strain FM013=LCP06093 Pc...  3199    0.0  
NW_020194362.1 Aspergillus campestris IBT 28561 chromosome Unknow...  3199    0.0  
NW_020194428.1 Aspergillus steynii IBT 23096 chromosome Unknown P...  3199    0.0  
KN275988.1 Paracoccidioides brasiliensis Pb18 unplaced genomic sc...  3197    0.0  
KN275964.1 Paracoccidioides brasiliensis Pb18 unplaced genomic sc...  3197    0.0  
MSFO01000020.1 Aspergillus steynii IBT 23096 P170scaffold_20, who...  3197    0.0  
NW_011371389.1 Paracoccidioides brasiliensis Pb18 unplaced genomi...  3197    0.0  
NW_011371365.1 Paracoccidioides brasiliensis Pb18 unplaced genomi...  3197    0.0  
NW_020194417.1 Aspergillus steynii IBT 23096 chromosome Unknown P...  3197    0.0  
JPLR01000049.1 Penicillium capsulatum strain LiaoWQ-2011 unitig_2...  3195    0.0  
JACSPC010000172.1 Penicillium griseoroseum strain IF3SW-F1 NODE_1...  3195    0.0  
JACXYV010000030.1 Penicillium camemberti strain FM013=LCP06093 Pc...  3195    0.0  
JACXYV010000033.1 Penicillium camemberti strain FM013=LCP06093 Pc...  3193    0.0  
JACXYV010000039.1 Penicillium camemberti strain FM013=LCP06093 Pc...  3192    0.0  
JACVQR010000011.1 Penicillium fimorum strain S/N-308-OC-P1 S_N-30...  3190    0.0  
MSFL01000114.1 Aspergillus heteromorphus CBS 117.55 BO70scaffold_...  3188    0.0  
JACXYV010000034.1 Penicillium camemberti strain FM013=LCP06093 Pc...  3188    0.0  
KN294063.1 Paracoccidioides sp. 'lutzii' Pb01 unplaced genomic sc...  3188    0.0  
KN293998.1 Paracoccidioides sp. 'lutzii' Pb01 unplaced genomic sc...  3188    0.0  
NW_015441018.1 Paracoccidioides lutzii Pb01 unplaced genomic scaf...  3188    0.0  
NW_015440953.1 Paracoccidioides lutzii Pb01 unplaced genomic scaf...  3188    0.0  
NW_020290519.1 Aspergillus heteromorphus CBS 117.55 chromosome Un...  3188    0.0  
JACXYV010000045.1 Penicillium camemberti strain FM013=LCP06093 Pc...  3186    0.0  
JAKLNB010000448.1 Penicillium caseifulvum strain FKI-L3-CM-P1 NOD...  3184    0.0  
JAHAQQ010000405.1 Penicillium palitans strain F6_7S_1C_F NODE_405...  3184    0.0  
MSFL01000187.1 Aspergillus heteromorphus CBS 117.55 BO70scaffold_...  3182    0.0  
JACXYV010000050.1 Penicillium camemberti strain FM013=LCP06093 Pc...  3182    0.0  
JACXYV010000047.1 Penicillium camemberti strain FM013=LCP06093 Pc...  3182    0.0  
NW_020290592.1 Aspergillus heteromorphus CBS 117.55 chromosome Un...  3182    0.0  
JACXYV010000040.1 Penicillium camemberti strain FM013=LCP06093 Pc...  3179    0.0  
CAJVOY010000016.1 Penicillium salamii genome assembly, contig: NO...  3177    0.0  
JAAXYA010000249.1 Aspergillus quadrilineatus strain NRRL 201 isol...  3175    0.0  
JAASRZ010000049.1 Penicillium sp. str. #12 tig00000030_pilon, who...  3171    0.0  
JAFBMR010000004.1 Aspergillus sp. 'subgen. Cremei' strain IBT 356...  3171    0.0  
MSFO01000034.1 Aspergillus steynii IBT 23096 P170scaffold_34, who...  3169    0.0  
JAMZTW010000110.1 Penicillium simplicissimum strain A4 tig0000017...  3169    0.0  
NW_020194431.1 Aspergillus steynii IBT 23096 chromosome Unknown P...  3169    0.0  
QGQJ01000009.1 Blastomyces emzantsi strain MRL_BACNE1992 CNE-1-9-...  3157    0.0  
MBFL02000846.1 Aspergillus hancockii strain FRR 3425 scaffold_846...  3155    0.0  
MSFO01000028.1 Aspergillus steynii IBT 23096 P170scaffold_28, who...  3151    0.0  
NW_020194425.1 Aspergillus steynii IBT 23096 chromosome Unknown P...  3151    0.0  
MOWL01000077.1 Emergomyces orientalis strain 5z489 scaffold77, wh...  3149    0.0  
MOWL01000058.1 Emergomyces orientalis strain 5z489 scaffold58, wh...  3149    0.0  
MOWL01000055.1 Emergomyces orientalis strain 5z489 scaffold55, wh...  3149    0.0  
MOWL01000052.1 Emergomyces orientalis strain 5z489 scaffold52, wh...  3149    0.0  
JACSOR010000201.1 Penicillium dipodomyicola strain IIF7SW-F2 NODE...  3144    0.0  
JACXYV010000046.1 Penicillium camemberti strain FM013=LCP06093 Pc...  3142    0.0  
JAFEJD010002224.1 Blastomyces percursus strain IHEM 26956 2224, w...  3138    0.0  
GG657454.1 Blastomyces gilchristii SLH14081 genomic scaffold supe...  3133    0.0  
NW_003101676.1 Blastomyces gilchristii SLH14081 genomic scaffold ...  3133    0.0  
EQ999989.1 Blastomyces dermatitidis ER-3 genomic scaffold superco...  3127    0.0  
NW_025544790.1 Blastomyces dermatitidis ER-3 genomic scaffold sup...  3127    0.0  
JACXYV010000048.1 Penicillium camemberti strain FM013=LCP06093 Pc...  3120    0.0  
JACXYV010000041.1 Penicillium camemberti strain FM013=LCP06093 Pc...  3120    0.0  
JACVYH010000002.1 Nannizziopsis barbatae strain USC001 Nbarb_2, w...  3118    0.0  
BDHI01000006.1 Aspergillus awamori DNA, contig: Aawm06, strain: I...  3118    0.0  
MSFM01000039.1 Aspergillus campestris IBT 28561 P168scaffold_39, ...  3112    0.0  
NW_020194374.1 Aspergillus campestris IBT 28561 chromosome Unknow...  3112    0.0  
MSFL01000146.1 Aspergillus heteromorphus CBS 117.55 BO70scaffold_...  3109    0.0  
WXTY01000020.1 Spiromastix sp. SCSIO F190 Contig20, whole genome ...  3109    0.0  
NW_020290551.1 Aspergillus heteromorphus CBS 117.55 chromosome Un...  3109    0.0  
JACWFT010000001.1 Penicillium sp. VS I D KN VS-I-D-KN_contig_1, w...  3107    0.0  
QAGG01000433.1 Penicillium sp. MA 6036 contig00433, whole genome ...  3105    0.0  
CH476617.1 Uncinocarpus reesii 1704 scaffold_3 genomic scaffold, ...  3101    0.0  
NW_003052498.1 Uncinocarpus reesii 1704 scaffold_3 genomic scaffo...  3101    0.0  
JAMADR010000049.1 Thermoascaceae sp. PL2402 ctg_49, whole genome ...  3092    0.0  
JAMADS010000020.1 Thermoascaceae sp. M2901 strain PK2413 ctg_20, ...  3092    0.0  
QBDR01000027.1 Thermoascaceae sp. COH1141 Aspergillus_niger_strai...  3092    0.0  
JAMADT010000070.1 Thermoascaceae sp. PL2405 strain M2902 ctg_70, ...  3092    0.0  
JAMADP010000070.1 Thermoascaceae sp. M2902 strain PL2405 ctg_70, ...  3092    0.0  
MSFN02000028.1 Aspergillus ochraceoroseus IBT 24754 P175scaffold_...  3085    0.0  
NW_024468503.1 Aspergillus ochraceoroseus IBT 24754 chromosome Un...  3085    0.0  
JAJAEB010000129.1 Aspergillus creber strain HOSP050413_5_135 NODE...  3077    0.0  
JACXYV010000038.1 Penicillium camemberti strain FM013=LCP06093 Pc...  3077    0.0  
JAMAFS010000167.1 Debaryomycetaceae sp. 2NR914 strain R3503 ctg_1...  3073    0.0  
AZGZ01000008.1 Ascosphaera apis ARSEF 7405 Scaffold_8, whole geno...  3070    0.0  
JALZZQ010000116.1 Aspergillus sp. PB4105 ctg_116, whole genome sh...  3062    0.0  
QUQM01000005.1 Aspergillus tanneri strain NIH1004 AapTan_5_pilon_...  3061    0.0  
NW_022984632.1 Aspergillus tanneri strain NIH1004 chromosome Unkn...  3061    0.0  
JAKLNT010000379.1 Aspergillus quadricinctus strain FKII-L3-BK-DRA...  3049    0.0  
MSFL01000172.1 Aspergillus heteromorphus CBS 117.55 BO70scaffold_...  3029    0.0  
NW_020290577.1 Aspergillus heteromorphus CBS 117.55 chromosome Un...  3029    0.0  
JAMAFT010000082.1 Debaryomycetaceae sp. Y9007B-2 strain R13A2 ctg...  3014    0.0  
QPHH01000078.1 Aspergillus spinulosporus strain NRRL 2395 NODE_79...  3013    0.0  
PQMF01000356.1 Eurotiomycetes sp. MA 6039 contig00356, whole geno...  3007    0.0  
JAMAGL010000087.1 Talaromyces sp. PL2406 strain B14P1 ctg_87, who...  3003    0.0  
NHZS01000571.1 Talaromyces adpressus strain CBS 142503 Contig0000...  3001    0.0  
JAKLMW010000142.1 Talaromyces ruber strain FKI-L3-BK-DAB3 NODE_14...  3001    0.0  
JACVQZ010000011.1 Talaromyces thailandensis strain OC-R06-P5 OC-R...  3001    0.0  
MIKG01000049.1 Talaromyces amestolkiae strain CIB scaffold49.1, w...  3001    0.0  
NW_024468085.1 Talaromyces amestolkiae strain CIB chromosome Unkn...  3001    0.0  
DS027048.1 Aspergillus clavatus NRRL 1 1099423829794 genomic scaf...  3000    0.0  
NW_001517105.1 Aspergillus clavatus NRRL 1 1099423829794 genomic ...  3000    0.0  
MSFL01000162.1 Aspergillus heteromorphus CBS 117.55 BO70scaffold_...  2998    0.0  
KI912132.1 Pestalotiopsis fici W106-1 unplaced genomic scaffold P...  2998    0.0  
NW_020290567.1 Aspergillus heteromorphus CBS 117.55 chromosome Un...  2998    0.0  
CP017345.1 Talaromyces pinophilus strain 1-95 chromosome 2, compl...  2996    0.0  
LWEC01000617.1 Penicillium italicum strain GL-Gan1 contig_617, wh...  2996    0.0  
JAMAGD010000134.1 Talaromyces sp. P2101 strain PF2101 ctg_134, wh...  2992    0.0  
JAMAGB010000102.1 Talaromyces sp. PYS2103 strain P2101 ctg_102, w...  2992    0.0  
JABUIS010000056.1 Talaromyces purpureogenus strain Q2 scaffold56,...  2992    0.0  
JABUIS010000055.1 Talaromyces purpureogenus strain Q2 scaffold55,...  2992    0.0  
JABUIS010000054.1 Talaromyces purpureogenus strain Q2 scaffold54,...  2992    0.0  
JABUIS010000052.1 Talaromyces purpureogenus strain Q2 scaffold52,...  2992    0.0  
JABUIS010000049.1 Talaromyces purpureogenus strain Q2 scaffold49,...  2992    0.0  
JABUIS010000048.1 Talaromyces purpureogenus strain Q2 scaffold48,...  2992    0.0  
JABUIS010000045.1 Talaromyces purpureogenus strain Q2 scaffold45,...  2992    0.0  
JABUIS010000033.1 Talaromyces purpureogenus strain Q2 scaffold33,...  2992    0.0  
JAMAGC010000082.1 Talaromyces sp. PT2101 strain PF3502 ctg_82, wh...  2992    0.0  
JAMAFY010000057.1 Trichocomaceae sp. PB3603 strain PH2104 ctg_57,...  2990    0.0  
JAMAGA010000048.1 Talaromyces sp. PH2104 strain PT2101 ctg_48, wh...  2990    0.0  
JAMAGR010000149.1 Talaromyces sp. PF30-1D strain PG4302 ctg_149, ...  2990    0.0  
JAMAGO010000131.1 Talaromyces sp. PX2802 strain PF30-10 ctg_131, ...  2990    0.0  
EQ962657.1 Talaromyces stipitatus ATCC 10500 scf_1105507295515 ge...  2990    0.0  
JAMAGS010000128.1 Talaromyces sp. PF30-1C strain PF30-5 ctg_128, ...  2990    0.0  


>QQSR01000402.1 Trichophyton mentagrophytes strain D15P127 NODE_401, whole genome 
shotgun sequence
Length=7643

 Score = 5014 bits (2715),  Expect = 0.0
 Identities = 2732/2740 (99%), Gaps = 1/2740 (0%)
 Strand=Plus/Plus

Query  1     CAAGGTTTCCGTAGGTGAACCTGCGGAAGGATCATTAGCGCGCAGGCCGGAGGCTGGCCC  60
             ||||||||||||||||||||||||||||||||||||| ||||||||||||||||||||||
Sbjct  3185  CAAGGTTTCCGTAGGTGAACCTGCGGAAGGATCATTAACGCGCAGGCCGGAGGCTGGCCC  3244

Query  61    CCCACGATAGGGCCAAACGTCCGTCAGGGGTGAGCAGATGTGCGCCGGCCGTACCGCCCC  120
             ||||||||||||||||||||||||||||||||||||||||||||||||||||||||||||
Sbjct  3245  CCCACGATAGGGCCAAACGTCCGTCAGGGGTGAGCAGATGTGCGCCGGCCGTACCGCCCC  3304

Query  121   ATTCTTGTCTACATTACTCGGTTGCCTCGGCGGGCCGCGCTCTCCCAGGAGAGCCGTTCG  180
             |||||||||||| |||||||||||||||||||||||||||||||||||||||||||||||
Sbjct  3305  ATTCTTGTCTACCTTACTCGGTTGCCTCGGCGGGCCGCGCTCTCCCAGGAGAGCCGTTCG  3364

Query  181   GCGAGCCTCTCTTTAGTGGCTAAACGCTGGACCGCGCCCGCCGGAGGACAGACGCaaaaa  240
             ||||||||||||||||||||||||||||||||||||||||||||||||||||||||||||
Sbjct  3365  GCGAGCCTCTCTTTAGTGGCTAAACGCTGGACCGCGCCCGCCGGAGGACAGACGCAAAAA  3424

Query  241   aaTTCTTTCAGAAGAGCTGTCAGTCTGAGCGTTAGCAAGCAAAAATCAGTTAAAACTTTC  300
             ||||||||||||||||||||||||||||||||||||||||||||||||||||||||||||
Sbjct  3425  AATTCTTTCAGAAGAGCTGTCAGTCTGAGCGTTAGCAAGCAAAAATCAGTTAAAACTTTC  3484

Query  301   AACAACGGATCTCTTGGTTCCGGCATCGATGAAGAACGCAGCGAAATGCGATAAGTAATG  360
             ||||||||||||||||||||||||||||||||||||||||||||||||||||||||||||
Sbjct  3485  AACAACGGATCTCTTGGTTCCGGCATCGATGAAGAACGCAGCGAAATGCGATAAGTAATG  3544

Query  361   TGAATTGCAGAATTCCGTGAATCATCGAATCTTTGAACGCACATTGCGCCCCCTGGCATT  420
             ||||||||||||||||||||||||||||||||||||||||||||||||||||||||||||
Sbjct  3545  TGAATTGCAGAATTCCGTGAATCATCGAATCTTTGAACGCACATTGCGCCCCCTGGCATT  3604

Query  421   CCGGGGGGCATGCCTGTTCGAGCGTCATTTCAGCCCCTCAAGCCCGGCTTGTGTGATGGA  480
             ||||||||||||||||||||||||||||||||||||||||||||||||||||||||||||
Sbjct  3605  CCGGGGGGCATGCCTGTTCGAGCGTCATTTCAGCCCCTCAAGCCCGGCTTGTGTGATGGA  3664

Query  481   CGACCGTCCGGCGCCCCCGTCTTTGGGGGTGCGGGACGCGCCCGAAAAGCAGTGGCCAGG  540
             ||||||||||||||||||||||||||||||||||||||||||||||||||||||||||||
Sbjct  3665  CGACCGTCCGGCGCCCCCGTCTTTGGGGGTGCGGGACGCGCCCGAAAAGCAGTGGCCAGG  3724

Query  541   CCGCGATTCCGGCTTCCTAGGCGAATGGGCAACAAACCAGCGCCTCCAGGACCGGCCGCC  600
             ||||||||||||||||||||||||||||||||||||||||||||||||||||||||||||
Sbjct  3725  CCGCGATTCCGGCTTCCTAGGCGAATGGGCAACAAACCAGCGCCTCCAGGACCGGCCGCC  3784

Query  601   CTGGCCTCAAAATCTGTTTTATACTTATCAGGTTGACCTCGGATCAGGTAGGGATACCCG  660
             ||||||||||||||||||||||||||||||||||||||||||||||||||||||||||||
Sbjct  3785  CTGGCCTCAAAATCTGTTTTATACTTATCAGGTTGACCTCGGATCAGGTAGGGATACCCG  3844

Query  661   CTGAACTTAAGCATATCAATAAGCGGAGGAAAAGAAACCAACAGGGATTGCCCCAGTAAC  720
             ||||||||||||||||||||||||||||||||||||||||||||||||||||||||||||
Sbjct  3845  CTGAACTTAAGCATATCAATAAGCGGAGGAAAAGAAACCAACAGGGATTGCCCCAGTAAC  3904

Query  721   GGCGAGTGAAGCGGCAAGAGCTCAAATTTGAAATCTGGCCTCCCCCGGGGGGCCCGAGTT  780
             |||||||||||||||||||||||||||||||||||||||||||||| |||||||||||||
Sbjct  3905  GGCGAGTGAAGCGGCAAGAGCTCAAATTTGAAATCTGGCCTCCCCC-GGGGGCCCGAGTT  3963

Query  781   GTAATTTGCAGAGGATGCTTCGGGTGCGGCCGCCGTCTAAGTTCCTTGGAACAGGACGTC  840
             ||||||||||||||||||||||||||||||||||||||||||||||||||||||||||||
Sbjct  3964  GTAATTTGCAGAGGATGCTTCGGGTGCGGCCGCCGTCTAAGTTCCTTGGAACAGGACGTC  4023

Query  841   AGAGAGGGTGAGAATCCCGTCTTGGGCGGGCGGTCCGCGCCCGTGTGAAGCTCCTTCGAC  900
             ||||||||||||||||||||||||||||||||||||||||||||||||||||||||||||
Sbjct  4024  AGAGAGGGTGAGAATCCCGTCTTGGGCGGGCGGTCCGCGCCCGTGTGAAGCTCCTTCGAC  4083

Query  901   GAGTCGAGTTGTTTGGGAATGCAGCTCTAAGCGGGTGGTAAATTTCATCTAAAGCTAAAT  960
             ||||||||||||||||||||||||||||||||||||||||||||||||||||||||||||
Sbjct  4084  GAGTCGAGTTGTTTGGGAATGCAGCTCTAAGCGGGTGGTAAATTTCATCTAAAGCTAAAT  4143

Query  961   ATTGGCCGGAGACCGATAGCGCACAAGTAGAGTGATCGAAAGGTTAAAAGCACCTTGAAA  1020
             ||||||||||||||||||||||||||||||||||||||||||||||||||||||||||||
Sbjct  4144  ATTGGCCGGAGACCGATAGCGCACAAGTAGAGTGATCGAAAGGTTAAAAGCACCTTGAAA  4203

Query  1021  AGGGAGTTAAACAGCACGTGAAATTGTTGAAAGGGAAGCGCTTGCGGCCAGACTCGGGGG  1080
             |||||||||||||||||||||||||||||||||||||||||||||||||||| |||||||
Sbjct  4204  AGGGAGTTAAACAGCACGTGAAATTGTTGAAAGGGAAGCGCTTGCGGCCAGATTCGGGGG  4263

Query  1081  CGGGGTTCAGCGGGTGCTCGTCGCCCGTGTACTCCTCGTCTCCCGGGCCAGCATCAGTTT  1140
             ||||||||||||||||||||||||||||||| ||||||||||||||||||||||||||||
Sbjct  4264  CGGGGTTCAGCGGGTGCTCGTCGCCCGTGTATTCCTCGTCTCCCGGGCCAGCATCAGTTT  4323

Query  1141  CGACGGCCGGTCAAAGGCCCCCGGAATGTGTCGTCTCTCGGGACGTCTTATAGCCGGGGG  1200
             ||||||||||||||||||||||||||||||||||||||||||||||||||||||||||||
Sbjct  4324  CGACGGCCGGTCAAAGGCCCCCGGAATGTGTCGTCTCTCGGGACGTCTTATAGCCGGGGG  4383

Query  1201  TGCAATGCGGCCCGTCGGGACTGAGGAACGCGCTCCGGCTCGGATGCTGGCGTAATGGCC  1260
             ||||||||||||||||||||||||||||||||||||||||||||||||||||||||||||
Sbjct  4384  TGCAATGCGGCCCGTCGGGACTGAGGAACGCGCTCCGGCTCGGATGCTGGCGTAATGGCC  4443

Query  1261  GTAAGCGGCCCGTCTTGAAACACGGACCAAGGAGTCTAACATCCACGCGAGTGTTCGGGT  1320
             ||||||||||||||||||||||||||||||||||||||||||||||||||||||||||||
Sbjct  4444  GTAAGCGGCCCGTCTTGAAACACGGACCAAGGAGTCTAACATCCACGCGAGTGTTCGGGT  4503

Query  1321  GTCAAACCCGTGCGCGCAGTGAAAGCGAACGGAGGTGGGAGCCTTAGGGCGCACCATCGA  1380
             ||||||||||||||||||||||||||||||||||||||||||| ||||||||||||||||
Sbjct  4504  GTCAAACCCGTGCGCGCAGTGAAAGCGAACGGAGGTGGGAGCCCTAGGGCGCACCATCGA  4563

Query  1381  CCGATCCTGAAGTCTTCGGATGGATTTGAGTAGGAGCGTGGCCGTTGGGACCCGAAAGAT  1440
             ||||||||||||||||||||||||||||||||||||||||||||||||||||||||||||
Sbjct  4564  CCGATCCTGAAGTCTTCGGATGGATTTGAGTAGGAGCGTGGCCGTTGGGACCCGAAAGAT  4623

Query  1441  GGTGAACTATGCCTGAATAGGGTGAAGCCAGAGGAAACTCTGGTGGAGGCTCGCAGCGGT  1500
             ||||||||||||||||||||||||||||||||||||||||||||||||||||||||||||
Sbjct  4624  GGTGAACTATGCCTGAATAGGGTGAAGCCAGAGGAAACTCTGGTGGAGGCTCGCAGCGGT  4683

Query  1501  TCTGACGTGCAAATCGATCGTCAAATTTGGGCATAGGGGCGAAAGACTAATCGAACCATC  1560
             ||||||||||||||||||||||||||||||||||||||||||||||||||||||||||||
Sbjct  4684  TCTGACGTGCAAATCGATCGTCAAATTTGGGCATAGGGGCGAAAGACTAATCGAACCATC  4743

Query  1561  TAGTAGCTGGTTCCTGCCGAAGTTTCCCTCAGGATAGCAGTGACGAGATTCCAGTTTTAT  1620
             ||||||||||||||||||||||||||||||||||||||||||||||||||||||||||||
Sbjct  4744  TAGTAGCTGGTTCCTGCCGAAGTTTCCCTCAGGATAGCAGTGACGAGATTCCAGTTTTAT  4803

Query  1621  GAGGTAAAGCGAATGATTAGAGGCCTTGGGGATGAAACATCCTTAACCTATTCTCAAACT  1680
             ||||||||||||||||||||||||||||||||||||||||||||||||||||||||||||
Sbjct  4804  GAGGTAAAGCGAATGATTAGAGGCCTTGGGGATGAAACATCCTTAACCTATTCTCAAACT  4863

Query  1681  TTAAATATGTAAGAAGTCCTTGTTTCTTAAGTGAACGTGGGCACTAGAATGGAACGTCAC  1740
             |||||||||||||||| |||||||||||||||||||||||||||||||||||||||||||
Sbjct  4864  TTAAATATGTAAGAAGCCCTTGTTTCTTAAGTGAACGTGGGCACTAGAATGGAACGTCAC  4923

Query  1741  TAGTGGGCCATTTTTGGTAAGCAGAACTGGCGATGCGGGATGAACCGAACGCGAGGTTAA  1800
             ||||||||||||||||||||||||||||||||||||||||||||||||||||||||||||
Sbjct  4924  TAGTGGGCCATTTTTGGTAAGCAGAACTGGCGATGCGGGATGAACCGAACGCGAGGTTAA  4983

Query  1801  GGTGCCGGAATGCACGCTCATCAGACACCACAAAAGGTGTTAGTTCATCTAGACAGCCCG  1860
             ||||||||||||||||||||||||||||||||||||||||||||||||||||||||||||
Sbjct  4984  GGTGCCGGAATGCACGCTCATCAGACACCACAAAAGGTGTTAGTTCATCTAGACAGCCCG  5043

Query  1861  ACGGTGGCCATGGAAGTCGGAATCCGCTAAGGAGTGTGTAACAACTCACGGGCCGAATGA  1920
             ||||||||||||||||||||||||||||||||||||||||||||||||||||||||||||
Sbjct  5044  ACGGTGGCCATGGAAGTCGGAATCCGCTAAGGAGTGTGTAACAACTCACGGGCCGAATGA  5103

Query  1921  ACTAGCCCTGAAAATGGATGGCGCTCAAGCGTGCTACCCATACCTCGCCGCCGGGGTTGA  1980
             ||||||||||||||||||||||||||||||||||||||||||||||||||||||||||||
Sbjct  5104  ACTAGCCCTGAAAATGGATGGCGCTCAAGCGTGCTACCCATACCTCGCCGCCGGGGTTGA  5163

Query  1981  AATGACGCCCCGGCGAGTAGGCAGGCGTGGAGGTCCGTGACGAAGCCCTGGGGGTGACCC  2040
             ||||||||||||||||||||||||||||||||||||||||||||||||||||||||||||
Sbjct  5164  AATGACGCCCCGGCGAGTAGGCAGGCGTGGAGGTCCGTGACGAAGCCCTGGGGGTGACCC  5223

Query  2041  CGGGTCGAACGGCCTCTAGTGCAGATCTTGGTGGTAGTAGCAAATACTCAAATGAGAACT  2100
             ||||||||||||||||||||||||||||||||||||||||||||||||||||||||||||
Sbjct  5224  CGGGTCGAACGGCCTCTAGTGCAGATCTTGGTGGTAGTAGCAAATACTCAAATGAGAACT  5283

Query  2101  TTGAGGACTGAAGTGGGGAAAGGTTCCATGTGAACAGCAGTTGGACATGGGTTAGTCGAT  2160
             ||||||||||||||||||||||||||||||||||||||||||||||||||||||||||||
Sbjct  5284  TTGAGGACTGAAGTGGGGAAAGGTTCCATGTGAACAGCAGTTGGACATGGGTTAGTCGAT  5343

Query  2161  CCTAAGGCATAGGGTAGTTCCGATTGCATGTGCGCCCTGGTGCGCCGTCAGCCGAAAGGG  2220
             ||||||||||||||||||||||||||||||||||||||||||||||||||||||||||||
Sbjct  5344  CCTAAGGCATAGGGTAGTTCCGATTGCATGTGCGCCCTGGTGCGCCGTCAGCCGAAAGGG  5403

Query  2221  AAGCCGGTTAAGATTCCGGCACCTGGATGTGGATTCTCCACGGCAACGTAACTGAACGCG  2280
             ||||||||||||||||||||||||||||||||||||||||||||||||||||||||||||
Sbjct  5404  AAGCCGGTTAAGATTCCGGCACCTGGATGTGGATTCTCCACGGCAACGTAACTGAACGCG  5463

Query  2281  GAGACGTCGGCGGGGGTCTTGGGAAGAGTTATCTTTTCTTCTTGACGGCCTGTCACCCTG  2340
             |||||||||||||||||| |||||||||||||||||||||||||||||||||||||||||
Sbjct  5464  GAGACGTCGGCGGGGGTCCTGGGAAGAGTTATCTTTTCTTCTTGACGGCCTGTCACCCTG  5523

Query  2341  AAATCGGTTTGTCCGGAGCTAGGGTTCAACGGCCGGCAGAGCGCCGCACCTTTGCGGCGT  2400
             ||||||||||||||||||||||||||||||||||||||||||||||||||||||||||||
Sbjct  5524  AAATCGGTTTGTCCGGAGCTAGGGTTCAACGGCCGGCAGAGCGCCGCACCTTTGCGGCGT  5583

Query  2401  CCGGCGTGCCCCCGACGACCCTTGAAAATCCGCGGGAAGGAATAGTTTTCACGCCAGGTC  2460
             ||||||||||||||||||||||||||||||||||||||||||||||||||||||||||||
Sbjct  5584  CCGGCGTGCCCCCGACGACCCTTGAAAATCCGCGGGAAGGAATAGTTTTCACGCCAGGTC  5643

Query  2461  GTACTCATAACCGCAGCAGGTCTCCAAGGTGAAAAGCCTCTAGTTGATAGAACAATGTAG  2520
             ||||||||||||||||||||||||||||||||||||||||||||||||||||||||||||
Sbjct  5644  GTACTCATAACCGCAGCAGGTCTCCAAGGTGAAAAGCCTCTAGTTGATAGAACAATGTAG  5703

Query  2521  ATAAGGGAAGTCGGCAAAATAGATCCGTAACTTCGGGAAAAGGATTGGCTCTAAGGGTCG  2580
             ||||||||||||||||||||||||||||||||||||||||||||||||||||||||||||
Sbjct  5704  ATAAGGGAAGTCGGCAAAATAGATCCGTAACTTCGGGAAAAGGATTGGCTCTAAGGGTCG  5763

Query  2581  GGCGCGTTGGGCCTTGGGCGGAGGCCCTCGAGGCAGGATGGCACTAGCCGGGAGACCGGC  2640
             ||||||||||||||||||||||||||||||||||||||||||||||||||||||||||||
Sbjct  5764  GGCGCGTTGGGCCTTGGGCGGAGGCCCTCGAGGCAGGATGGCACTAGCCGGGAGACCGGC  5823

Query  2641  CGGCGCCGCCCAGCATCGGGGCGCGGACGCCCTCGGCAGGCCTCTGGCCGTCCGGCGCGC  2700
             ||||||||||||||||||||||||||||||||||||||||||||||||||||||||||||
Sbjct  5824  CGGCGCCGCCCAGCATCGGGGCGCGGACGCCCTCGGCAGGCCTCTGGCCGTCCGGCGCGC  5883

Query  2701  GCTTAACGACCAACTTAGAACTGGTACGGACAAGGGGAAT  2740
             ||||||||||||||||||||||||||||||||||||||||
Sbjct  5884  GCTTAACGACCAACTTAGAACTGGTACGGACAAGGGGAAT  5923


>JAJVHL010000002.1 Trichophyton indotineae strain TIMM20114 ctg.000001F, whole genome 
shotgun sequence
Length=8011651

 Score = 4979 bits (2696),  Expect = 0.0
 Identities = 2728/2743 (99%), Gaps = 4/2743 (0%)
 Strand=Plus/Plus

Query  1      CAAGGTTTCCGTAGGTGAACCTGCGGAAGGATCATTAGCGCGCAGGCCGGAGGCTGGCCC  60
              ||||||||||||||||||||||||||||||||||||| ||||||||||||||||||||||
Sbjct  10131  CAAGGTTTCCGTAGGTGAACCTGCGGAAGGATCATTAACGCGCAGGCCGGAGGCTGGCCC  10190

Query  61     CCCACGATAGGGCCAAACGTCCGTCAGGGGTGAGCAGATGTGCGCCGGCCGTACCGCCCC  120
              ||||||||||||||||||||||||||||||||||||||||||||||||||||||||||||
Sbjct  10191  CCCACGATAGGGCCAAACGTCCGTCAGGGGTGAGCAGATGTGCGCCGGCCGTACCGCCCC  10250

Query  121    ATTCTTGTCTACATTACTCGGTTGCCTCGGCGGGCCGCGCTCTCCCAGGAGAGCCGTTCG  180
              |||||||||||| |||||||||||||||||||||||||||||| ||||||||||||||||
Sbjct  10251  ATTCTTGTCTACCTTACTCGGTTGCCTCGGCGGGCCGCGCTCTTCCAGGAGAGCCGTTCG  10310

Query  181    GCGAGCCTCTCTTTAGTGGCTAAACGCTGGACCGCGCCCGCCGGAGGACAGACGCaaaaa  240
              ||||||||||||||||||||||||||||||||||||||||||||||||||||||||||||
Sbjct  10311  GCGAGCCTCTCTTTAGTGGCTAAACGCTGGACCGCGCCCGCCGGAGGACAGACGCAAAAA  10370

Query  241    aaTTCTTTCAGAAGAGCTGTCAGTCTGAGCGTTAGCAAGCAAAAATCAGTTAAAACTTTC  300
              ||||||||||||||||||||||||||||||||||||||||||||||||||||||||||||
Sbjct  10371  AATTCTTTCAGAAGAGCTGTCAGTCTGAGCGTTAGCAAGCAAAAATCAGTTAAAACTTTC  10430

Query  301    AACAACGGATCTCTTGGTTCCGGCATCGATGAAGAACGCAGCGAAATGCGATAAGTAATG  360
              ||||||||||||||||||||||||||||||||||||||||||||||||||||||||||||
Sbjct  10431  AACAACGGATCTCTTGGTTCCGGCATCGATGAAGAACGCAGCGAAATGCGATAAGTAATG  10490

Query  361    TGAATTGCAGAATTCCGTGAATCATCGAATCTTTGAACGCACATTGCGCCCCCTGGCATT  420
              ||||||||||||||||||||||||||||||||||||||||||||||||||||||||||||
Sbjct  10491  TGAATTGCAGAATTCCGTGAATCATCGAATCTTTGAACGCACATTGCGCCCCCTGGCATT  10550

Query  421    CCGGGGGGCATGCCTGTTCGAGCGTCATTTCAGCCCCTCAAGCCCGGCTTGTGTGATGGA  480
              ||||||||||||||||||||||||||||||||||||||||||||||||||||||||||||
Sbjct  10551  CCGGGGGGCATGCCTGTTCGAGCGTCATTTCAGCCCCTCAAGCCCGGCTTGTGTGATGGA  10610

Query  481    CGACCGTCCGGCGCCCCCGTCTTTGGGGGTGCGGGACGCGCCCGAAAAGCAGTGGCCAGG  540
              |||||||||||||||||||| |||||||||||||||||||||||||||||||||||||||
Sbjct  10611  CGACCGTCCGGCGCCCCCGTTTTTGGGGGTGCGGGACGCGCCCGAAAAGCAGTGGCCAGG  10670

Query  541    CCGCGATTCCGGCTTCCTAGGCGAATGGGCAACAAACCAGCGCCTCCAGGACCGGCCGCC  600
              ||||||||||||||||||||||||||||||||||||||||||||||||||||||||||||
Sbjct  10671  CCGCGATTCCGGCTTCCTAGGCGAATGGGCAACAAACCAGCGCCTCCAGGACCGGCCGCC  10730

Query  601    CTGGCCTCAAAATCTGTTTTATACTTATCAGGTTGACCTCGGATCAGGTAGGGATACCCG  660
              |||||||||||||||||||||||||||||||||||||||||||||||||||| |||||||
Sbjct  10731  CTGGCCTCAAAATCTGTTTTATACTTATCAGGTTGACCTCGGATCAGGTAGGAATACCCG  10790

Query  661    CTGAACTTAAGCATATCAATAAGCGGAGGAAAAGAAACCAACAGGGATTGCCCCAGTAAC  720
              ||||||||||||||||||||||||||||||||||||||||||||||||||||||||||||
Sbjct  10791  CTGAACTTAAGCATATCAATAAGCGGAGGAAAAGAAACCAACAGGGATTGCCCCAGTAAC  10850

Query  721    GGCGAGTGAAGCGGCAAGAGCTCAAATTTGAAATCTGGCCTCCCCCGGGGGGCCCGAGTT  780
              ||||||||||||||||||||||||||||||||||||||||| |||| |||||||||||||
Sbjct  10851  GGCGAGTGAAGCGGCAAGAGCTCAAATTTGAAATCTGGCCT-CCCCTGGGGGCCCGAGTT  10909

Query  781    GTAATTTGCAGAGGATGCTTCGGGTGCGGCCGCCGTCTAAGTTCCTTGGAACAGGACGTC  840
              ||||||||||||||||||||||||||||||||||||||||||||||||||||||||||||
Sbjct  10910  GTAATTTGCAGAGGATGCTTCGGGTGCGGCCGCCGTCTAAGTTCCTTGGAACAGGACGTC  10969

Query  841    AGAGAGGGTGAGAATCCCGTCTTGGGCGGGCGGTCCGCGCCCGTGTGAAGCTCCTTCGAC  900
              ||||||||||||||||||||||||||||||||||||||||||||||||||||||||||||
Sbjct  10970  AGAGAGGGTGAGAATCCCGTCTTGGGCGGGCGGTCCGCGCCCGTGTGAAGCTCCTTCGAC  11029

Query  901    GAGTCGAGTTGTTTGGGAATGCAGCTCTAAGCGGGTGGTAAATTTCATCTAAAGCTAAAT  960
              ||||||||||||||||||||||||||||||||||||||||||||||||||||||||||||
Sbjct  11030  GAGTCGAGTTGTTTGGGAATGCAGCTCTAAGCGGGTGGTAAATTTCATCTAAAGCTAAAT  11089

Query  961    ATTGGCCGGAGACCGATAGCGCACAAGTAGAGTGATCGAAAGGTTAAAAGCACCTTGAAA  1020
              ||||||||||||||||||||||||||||||||||||||||||||||||||||||||||||
Sbjct  11090  ATTGGCCGGAGACCGATAGCGCACAAGTAGAGTGATCGAAAGGTTAAAAGCACCTTGAAA  11149

Query  1021   AGGGAGTTAAACAGCACGTGAAATTGTTGAAAGGGAAGCGCTTGCGGCCAGACTCGGGGG  1080
              ||||||||||||||||||||||||||||||||||||||||||||||||||||||||||||
Sbjct  11150  AGGGAGTTAAACAGCACGTGAAATTGTTGAAAGGGAAGCGCTTGCGGCCAGACTCGGGGG  11209

Query  1081   CGGGGTTCAGCGGGTGCTCGTCGCCCGTGTACTCCTCGTCTCCCGGGCCAGCATCAGTTT  1140
              ||||||||||||||||||||||||||||||| ||||||| ||||||||||||||||||||
Sbjct  11210  CGGGGTTCAGCGGGTGCTCGTCGCCCGTGTATTCCTCGTTTCCCGGGCCAGCATCAGTTT  11269

Query  1141   CGACGGCCGGTCAAAGGCCCCCGGAATGTGTCGTCTCTCGGGACGTCTTATAGCCGGGGG  1200
              ||||||||||||||||||||||||||||||||||||||||||||||||||||||||||||
Sbjct  11270  CGACGGCCGGTCAAAGGCCCCCGGAATGTGTCGTCTCTCGGGACGTCTTATAGCCGGGGG  11329

Query  1201   TGCAATGCGGCCCGTCGGGACTGAGGAACGCGCTCCGGCTCGGATGCTGGCGTAATGGCC  1260
              ||||||||||||||||||||||||||||||||||||||||||||||||||||||||||||
Sbjct  11330  TGCAATGCGGCCCGTCGGGACTGAGGAACGCGCTCCGGCTCGGATGCTGGCGTAATGGCC  11389

Query  1261   GTAAGCGGCCCGTCTTGAAACACGGACCAAGGAGTCTAACATCCACGCGAGTGTTCGGGT  1320
              ||||||||||||||||||||||||||||||||||||||||||||||||||||||||||||
Sbjct  11390  GTAAGCGGCCCGTCTTGAAACACGGACCAAGGAGTCTAACATCCACGCGAGTGTTCGGGT  11449

Query  1321   GTCAAACCCGTGCGCGCAGTGAAAGCGAACGGAGGTGGGAGCCTTA--GGGCGCACCATC  1378
              ||||||||||||||||||||||||||||||||||||||||||||||  ||||||||||||
Sbjct  11450  GTCAAACCCGTGCGCGCAGTGAAAGCGAACGGAGGTGGGAGCCTTAGGGGGCGCACCATC  11509

Query  1379   GACCGATCCTGAAGTCTTCGGATGGATTTGAGTAGGAGCGTGGCCGTTGGGACCCGAAAG  1438
              ||||||||||||||||||||||||||||||||||||||||||||||||||||||||||||
Sbjct  11510  GACCGATCCTGAAGTCTTCGGATGGATTTGAGTAGGAGCGTGGCCGTTGGGACCCGAAAG  11569

Query  1439   ATGGTGAACTATGCCTGAATAGGGTGAAGCCAGAGGAAACTCTGGTGGAGGCTCGCAGCG  1498
              ||||||||||||||||||||||||||||||||||||||||||||||||||||||||||||
Sbjct  11570  ATGGTGAACTATGCCTGAATAGGGTGAAGCCAGAGGAAACTCTGGTGGAGGCTCGCAGCG  11629

Query  1499   GTTCTGACGTGCAAATCGATCGTCAAATTTGGGCATAGGGGCGAAAGACTAATCGAACCA  1558
              ||||||||||||||||||||||||||||||||||||||||||||||||||||||||||||
Sbjct  11630  GTTCTGACGTGCAAATCGATCGTCAAATTTGGGCATAGGGGCGAAAGACTAATCGAACCA  11689

Query  1559   TCTAGTAGCTGGTTCCTGCCGAAGTTTCCCTCAGGATAGCAGTGACGAGATTCCAGTTTT  1618
              ||||||||||||||||||||||||||||||||||||||||||||||||||||||||||||
Sbjct  11690  TCTAGTAGCTGGTTCCTGCCGAAGTTTCCCTCAGGATAGCAGTGACGAGATTCCAGTTTT  11749

Query  1619   ATGAGGTAAAGCGAATGATTAGAGGCCTTGGGGATGAAACATCCTTAACCTATTCTCAAA  1678
              ||||||||||||||||||||||||||||||||||||||||||||||||||||||||||||
Sbjct  11750  ATGAGGTAAAGCGAATGATTAGAGGCCTTGGGGATGAAACATCCTTAACCTATTCTCAAA  11809

Query  1679   CTTTAAATATGTAAGAAGTCCTTGTTTCTTAAGTGAACGTGGGCACTAGAATGGAACGTC  1738
              |||||||||||||||||| |||||||||||||||||||||||||||||||||||||||||
Sbjct  11810  CTTTAAATATGTAAGAAGCCCTTGTTTCTTAAGTGAACGTGGGCACTAGAATGGAACGTC  11869

Query  1739   ACTAGTGGGCCATTTTTGGTAAGCAGAACTGGCGATGCGGGATGAACCGAACGCGAGGTT  1798
              ||||||||||||||||||||||||||||||||||||||||||||||||||||||||||||
Sbjct  11870  ACTAGTGGGCCATTTTTGGTAAGCAGAACTGGCGATGCGGGATGAACCGAACGCGAGGTT  11929

Query  1799   AAGGTGCCGGAATGCACGCTCATCAGACACCACAAAAGGTGTTAGTTCATCTAGACAGCC  1858
              ||||||||||||||||||||||||||||||||||||||||||||||||||||||||||||
Sbjct  11930  AAGGTGCCGGAATGCACGCTCATCAGACACCACAAAAGGTGTTAGTTCATCTAGACAGCC  11989

Query  1859   CGACGGTGGCCATGGAAGTCGGAATCCGCTAAGGAGTGTGTAACAACTCACGGGCCGAAT  1918
              ||||||||||||||||||||||||||||||||||||||||||||||||||||||||||||
Sbjct  11990  CGACGGTGGCCATGGAAGTCGGAATCCGCTAAGGAGTGTGTAACAACTCACGGGCCGAAT  12049

Query  1919   GAACTAGCCCTGAAAATGGATGGCGCTCAAGCGTGCTACCCATACCTCGCCGCCGGGGTT  1978
              ||||||||||||||||||||||||||||||||||||||||||||||||||||||||||||
Sbjct  12050  GAACTAGCCCTGAAAATGGATGGCGCTCAAGCGTGCTACCCATACCTCGCCGCCGGGGTT  12109

Query  1979   GAAATGACGCCCCGGCGAGTAGGCAGGCGTGGAGGTCCGTGACGAAGCCCTGGGGGTGAC  2038
              ||||||||||||||||||||||||||||||||||||||||||||||||||||||||||||
Sbjct  12110  GAAATGACGCCCCGGCGAGTAGGCAGGCGTGGAGGTCCGTGACGAAGCCCTGGGGGTGAC  12169

Query  2039   CCCGGGTCGAACGGCCTCTAGTGCAGATCTTGGTGGTAGTAGCAAATACTCAAATGAGAA  2098
              ||||||||||||||||||||||||||||||||||||||||||||||||||||||||||||
Sbjct  12170  CCCGGGTCGAACGGCCTCTAGTGCAGATCTTGGTGGTAGTAGCAAATACTCAAATGAGAA  12229

Query  2099   CTTTGAGGACTGAAGTGGGGAAAGGTTCCATGTGAACAGCAGTTGGACATGGGTTAGTCG  2158
               |||||||||||||||||||||||||||||||||||||||||||||||||||||||||||
Sbjct  12230  TTTTGAGGACTGAAGTGGGGAAAGGTTCCATGTGAACAGCAGTTGGACATGGGTTAGTCG  12289

Query  2159   ATCCTAAGGCATAGGGTAGTTCCGATTGCATGTGCGCCCTGGTGCGCCGTCAGCCGAAAG  2218
              ||||||||||||||||||||||||||||||||||||||||||||||||||||||||||||
Sbjct  12290  ATCCTAAGGCATAGGGTAGTTCCGATTGCATGTGCGCCCTGGTGCGCCGTCAGCCGAAAG  12349

Query  2219   GGAAGCCGGTTAAGATTCCGGCACCTGGATGTGGATTCTCCACGGCAACGTAACTGAACG  2278
              ||||||||||||||||||||||||||||||||||||||||||||||||||||||||||||
Sbjct  12350  GGAAGCCGGTTAAGATTCCGGCACCTGGATGTGGATTCTCCACGGCAACGTAACTGAACG  12409

Query  2279   CGGAGACGTCGGC-GGGGGTCTTGGGAAGAGTTATCTTTTCTTCTTGACGGCCTGTCACC  2337
              ||||||||||||| ||||||| ||||||||||||||||||||||||||||||||||||||
Sbjct  12410  CGGAGACGTCGGCGGGGGGTCCTGGGAAGAGTTATCTTTTCTTCTTGACGGCCTGTCACC  12469

Query  2338   CTGAAATCGGTTTGTCCGGAGCTAGGGTTCAACGGCCGGCAGAGCGCCGCACCTTTGCGG  2397
              ||||||||||||||||||||||||||||||||||||||||||||||||||||||||||||
Sbjct  12470  CTGAAATCGGTTTGTCCGGAGCTAGGGTTCAACGGCCGGCAGAGCGCCGCACCTTTGCGG  12529

Query  2398   CGTCCGGCGTGCCCCCGACGACCCTTGAAAATCCGCGGGAAGGAATAGTTTTCACGCCAG  2457
              ||||||||||||||||||||||||||||||||||||||||||||||||||||||||||||
Sbjct  12530  CGTCCGGCGTGCCCCCGACGACCCTTGAAAATCCGCGGGAAGGAATAGTTTTCACGCCAG  12589

Query  2458   GTCGTACTCATAACCGCAGCAGGTCTCCAAGGTGAAAAGCCTCTAGTTGATAGAACAATG  2517
              ||||||||||||||||||||||||||||||||||||||||||||||||||||||||||||
Sbjct  12590  GTCGTACTCATAACCGCAGCAGGTCTCCAAGGTGAAAAGCCTCTAGTTGATAGAACAATG  12649

Query  2518   TAGATAAGGGAAGTCGGCAAAATAGATCCGTAACTTCGGGAAAAGGATTGGCTCTAAGGG  2577
              ||||||||||||||||||||||||||||||||||||||||||||||||||||||||||||
Sbjct  12650  TAGATAAGGGAAGTCGGCAAAATAGATCCGTAACTTCGGGAAAAGGATTGGCTCTAAGGG  12709

Query  2578   TCGGGCGCGTTGGGCCTTGGGCGGAGGCCCTCGAGGCAGGATGGCACTAGCCGGGAGACC  2637
              ||||||||||||||||||||||||||||||||||||||||||||||||||||||||||||
Sbjct  12710  TCGGGCGCGTTGGGCCTTGGGCGGAGGCCCTCGAGGCAGGATGGCACTAGCCGGGAGACC  12769

Query  2638   GGCCGGCGCCGCCCAGCATCGGGGCGCGGACGCCCTCGGCAGGCCTCTGGCCGTCCGGCG  2697
              ||||||||||||||||||||||||||||||||||||||||||||||||||||||||||||
Sbjct  12770  GGCCGGCGCCGCCCAGCATCGGGGCGCGGACGCCCTCGGCAGGCCTCTGGCCGTCCGGCG  12829

Query  2698   CGCGCTTAACGACCAACTTAGAACTGGTACGGACAAGGGGAAT  2740
              |||||||||||||||||||||||||||||||||||||||||||
Sbjct  12830  CGCGCTTAACGACCAACTTAGAACTGGTACGGACAAGGGGAAT  12872


 Score = 4972 bits (2692),  Expect = 0.0
 Identities = 2727/2743 (99%), Gaps = 5/2743 (0%)
 Strand=Plus/Plus

Query  1     CAAGGTTTCCGTAGGTGAACCTGCGGAAGGATCATTAGCGCGCAGGCCGGAGGCTGGCCC  60
             ||||||||||||||||||||||||||||||||||||| ||||||||||||||||||||||
Sbjct  1299  CAAGGTTTCCGTAGGTGAACCTGCGGAAGGATCATTAACGCGCAGGCCGGAGGCTGGCCC  1358

Query  61    CCCACGATAGGGCCAAACGTCCGTCAGGGGTGAGCAGATGTGCGCCGGCCGTACCGCCCC  120
             ||||||||||||||||||||||||||||||||||||||||||||||||||||||||||||
Sbjct  1359  CCCACGATAGGGCCAAACGTCCGTCAGGGGTGAGCAGATGTGCGCCGGCCGTACCGCCCC  1418

Query  121   ATTCTTGTCTACATTACTCGGTTGCCTCGGCGGGCCGCGCTCTCCCAGGAGAGCCGTTCG  180
             |||||||||||| |||||||||||||||||||||||||||||| ||||||||||||||||
Sbjct  1419  ATTCTTGTCTACCTTACTCGGTTGCCTCGGCGGGCCGCGCTCTTCCAGGAGAGCCGTTCG  1478

Query  181   GCGAGCCTCTCTTTAGTGGCTAAACGCTGGACCGCGCCCGCCGGAGGACAGACGCaaaaa  240
             ||||||||||||||||||||||||||||||||||||||||||||||||||||||||||||
Sbjct  1479  GCGAGCCTCTCTTTAGTGGCTAAACGCTGGACCGCGCCCGCCGGAGGACAGACGCAAAAA  1538

Query  241   aaTTCTTTCAGAAGAGCTGTCAGTCTGAGCGTTAGCAAGCAAAAATCAGTTAAAACTTTC  300
             ||||||||||||||||||||||||||||||||||||||||||||||||||||||||||||
Sbjct  1539  AATTCTTTCAGAAGAGCTGTCAGTCTGAGCGTTAGCAAGCAAAAATCAGTTAAAACTTTC  1598

Query  301   AACAACGGATCTCTTGGTTCCGGCATCGATGAAGAACGCAGCGAAATGCGATAAGTAATG  360
             ||||||||||||||||||||||||||||||||||||||||||||||||||||||||||||
Sbjct  1599  AACAACGGATCTCTTGGTTCCGGCATCGATGAAGAACGCAGCGAAATGCGATAAGTAATG  1658

Query  361   TGAATTGCAGAATTCCGTGAATCATCGAATCTTTGAACGCACATTGCGCCCCCTGGCATT  420
             ||||||||||||||||||||||||||||||||||||||||||||||||||||||||||||
Sbjct  1659  TGAATTGCAGAATTCCGTGAATCATCGAATCTTTGAACGCACATTGCGCCCCCTGGCATT  1718

Query  421   CCGGGGGGCATGCCTGTTCGAGCGTCATTTCAGCCCCTCAAGCCCGGCTTGTGTGATGGA  480
             ||||||||||||||||||||||||||||||||||||||||||||||||||||||||||||
Sbjct  1719  CCGGGGGGCATGCCTGTTCGAGCGTCATTTCAGCCCCTCAAGCCCGGCTTGTGTGATGGA  1778

Query  481   CGACCGTCCGGCGCCCCCGTCTTTGGGGGTGCGGGACGCGCCCGAAAAGCAGTGGCCAGG  540
             |||||||||||||||||||| |||||||||||||||||||||||||||||||||||||||
Sbjct  1779  CGACCGTCCGGCGCCCCCGTTTTTGGGGGTGCGGGACGCGCCCGAAAAGCAGTGGCCAGG  1838

Query  541   CCGCGATTCCGGCTTCCTAGGCGAATGGGCAACAAACCAGCGCCTCCAGGACCGGCCGCC  600
             ||||||||||||||||||||||||||||||||||||||||||||||||||||||||||||
Sbjct  1839  CCGCGATTCCGGCTTCCTAGGCGAATGGGCAACAAACCAGCGCCTCCAGGACCGGCCGCC  1898

Query  601   CTGGCCTCAAAATCTGTTTTATACTTATCAGGTTGACCTCGGATCAGGTAGGGATACCCG  660
             |||||||||||||||||||||||||||||||||||||||||||||||||||| |||||||
Sbjct  1899  CTGGCCTCAAAATCTGTTTTATACTTATCAGGTTGACCTCGGATCAGGTAGGAATACCCG  1958

Query  661   CTGAACTTAAGCATATCAATAAGCGGAGGAAAAGAAACCAACAGGGATTGCCCCAGTAAC  720
             ||||||||||||||||||||||||||||||||||||||||||||||||||||||||||||
Sbjct  1959  CTGAACTTAAGCATATCAATAAGCGGAGGAAAAGAAACCAACAGGGATTGCCCCAGTAAC  2018

Query  721   GGCGAGTGAAGCGGCAAGAGCTCAAATTTGAAATCTGGCCTCCCCCGGGGGGCCCGAGTT  780
             ||||||||||||||||||||||||||||||||||||||||| |||| |||||||||||||
Sbjct  2019  GGCGAGTGAAGCGGCAAGAGCTCAAATTTGAAATCTGGCCT-CCCCTGGGGGCCCGAGTT  2077

Query  781   GTAATTTGCAGAGGATGCTTCGGGTGCGGCCGCCGTCTAAGTTCCTTGGAACAGGACGTC  840
             ||||||||||||||||||||||||||||||||||||||||||||||||||||||||||||
Sbjct  2078  GTAATTTGCAGAGGATGCTTCGGGTGCGGCCGCCGTCTAAGTTCCTTGGAACAGGACGTC  2137

Query  841   AGAGAGGGTGAGAATCCCGTCTTGGGCGGGCGGTCCGCGCCCGTGTGAAGCTCCTTCGAC  900
             ||||||||||||||||||||||||||||||||||||||||||||||||||||||||||||
Sbjct  2138  AGAGAGGGTGAGAATCCCGTCTTGGGCGGGCGGTCCGCGCCCGTGTGAAGCTCCTTCGAC  2197

Query  901   GAGTCGAGTTGTTTGGGAATGCAGCTCTAAGCGGGTGGTAAATTTCATCTAAAGCTAAAT  960
             ||||||||||||||||||||||||||||||||||||||||||||||||||||||||||||
Sbjct  2198  GAGTCGAGTTGTTTGGGAATGCAGCTCTAAGCGGGTGGTAAATTTCATCTAAAGCTAAAT  2257

Query  961   ATTGGCCGGAGACCGATAGCGCACAAGTAGAGTGATCGAAAGGTTAAAAGCACCTTGAAA  1020
             ||||||||||||||||||||||||||||||||||||||||||||||||||||||||||||
Sbjct  2258  ATTGGCCGGAGACCGATAGCGCACAAGTAGAGTGATCGAAAGGTTAAAAGCACCTTGAAA  2317

Query  1021  AGGGAGTTAAACAGCACGTGAAATTGTTGAAAGGGAAGCGCTTGCGGCCAGACTCGGGGG  1080
             ||||||||||||||||||||||||||||||||||||||||||||||||||||||| ||||
Sbjct  2318  AGGGAGTTAAACAGCACGTGAAATTGTTGAAAGGGAAGCGCTTGCGGCCAGACTC-GGGG  2376

Query  1081  CGGGGTTCAGCGGGTGCTCGTCGCCCGTGTACTCCTCGTCTCCCGGGCCAGCATCAGTTT  1140
             ||||||||||||||||||||||||||||||| ||||||| ||||||||||||||||||||
Sbjct  2377  CGGGGTTCAGCGGGTGCTCGTCGCCCGTGTATTCCTCGTTTCCCGGGCCAGCATCAGTTT  2436

Query  1141  CGACGGCCGGTCAAAGGCCCCCGGAATGTGTCGTCTCTCGGGACGTCTTATAGCCGGGGG  1200
             ||||||||||||||||||||||||||||||||||||||||||||||||||||||||||||
Sbjct  2437  CGACGGCCGGTCAAAGGCCCCCGGAATGTGTCGTCTCTCGGGACGTCTTATAGCCGGGGG  2496

Query  1201  TGCAATGCGGCCCGTCGGGACTGAGGAACGCGCTCCGGCTCGGATGCTGGCGTAATGGCC  1260
             ||||||||||||||||||||||||||||||||||||||||||||||||||||||||||||
Sbjct  2497  TGCAATGCGGCCCGTCGGGACTGAGGAACGCGCTCCGGCTCGGATGCTGGCGTAATGGCC  2556

Query  1261  GTAAGCGGCCCGTCTTGAAACACGGACCAAGGAGTCTAACATCCACGCGAGTGTTCGGGT  1320
             ||||||||||||||||||||||||||||||||||||||||||||||||||||||||||||
Sbjct  2557  GTAAGCGGCCCGTCTTGAAACACGGACCAAGGAGTCTAACATCCACGCGAGTGTTCGGGT  2616

Query  1321  GTCAAACCCGTGCGCGCAGTGAAAGCGAACGGAGGTGGGAGCCTTA--GGGCGCACCATC  1378
             ||||||||||||||||||||||||||||||||||||||||||||||  ||||||||||||
Sbjct  2617  GTCAAACCCGTGCGCGCAGTGAAAGCGAACGGAGGTGGGAGCCTTAGGGGGCGCACCATC  2676

Query  1379  GACCGATCCTGAAGTCTTCGGATGGATTTGAGTAGGAGCGTGGCCGTTGGGACCCGAAAG  1438
             ||||||||||||||||||||||||||||||||||||||||||||||||||||||||||||
Sbjct  2677  GACCGATCCTGAAGTCTTCGGATGGATTTGAGTAGGAGCGTGGCCGTTGGGACCCGAAAG  2736

Query  1439  ATGGTGAACTATGCCTGAATAGGGTGAAGCCAGAGGAAACTCTGGTGGAGGCTCGCAGCG  1498
             ||||||||||||||||||||||||||||||||||||||||||||||||||||||||||||
Sbjct  2737  ATGGTGAACTATGCCTGAATAGGGTGAAGCCAGAGGAAACTCTGGTGGAGGCTCGCAGCG  2796

Query  1499  GTTCTGACGTGCAAATCGATCGTCAAATTTGGGCATAGGGGCGAAAGACTAATCGAACCA  1558
             ||||||||||||||||||||||||||||||||||||||||||||||||||||||||||||
Sbjct  2797  GTTCTGACGTGCAAATCGATCGTCAAATTTGGGCATAGGGGCGAAAGACTAATCGAACCA  2856

Query  1559  TCTAGTAGCTGGTTCCTGCCGAAGTTTCCCTCAGGATAGCAGTGACGAGATTCCAGTTTT  1618
             ||||||||||||||||||||||||||||||||||||||||||||||||||||||||||||
Sbjct  2857  TCTAGTAGCTGGTTCCTGCCGAAGTTTCCCTCAGGATAGCAGTGACGAGATTCCAGTTTT  2916

Query  1619  ATGAGGTAAAGCGAATGATTAGAGGCCTTGGGGATGAAACATCCTTAACCTATTCTCAAA  1678
             ||||||||||||||||||||||||||||||||||||||||||||||||||||||||||||
Sbjct  2917  ATGAGGTAAAGCGAATGATTAGAGGCCTTGGGGATGAAACATCCTTAACCTATTCTCAAA  2976

Query  1679  CTTTAAATATGTAAGAAGTCCTTGTTTCTTAAGTGAACGTGGGCACTAGAATGGAACGTC  1738
             |||||||||||||||||| |||||||||||||||||||||||||||||||||||||||||
Sbjct  2977  CTTTAAATATGTAAGAAGCCCTTGTTTCTTAAGTGAACGTGGGCACTAGAATGGAACGTC  3036

Query  1739  ACTAGTGGGCCATTTTTGGTAAGCAGAACTGGCGATGCGGGATGAACCGAACGCGAGGTT  1798
             ||||||||||||||||||||||||||||||||||||||||||||||||||||||||||||
Sbjct  3037  ACTAGTGGGCCATTTTTGGTAAGCAGAACTGGCGATGCGGGATGAACCGAACGCGAGGTT  3096

Query  1799  AAGGTGCCGGAATGCACGCTCATCAGACACCACAAAAGGTGTTAGTTCATCTAGACAGCC  1858
             ||||||||||||||||||||||||||||||||||||||||||||||||||||||||||||
Sbjct  3097  AAGGTGCCGGAATGCACGCTCATCAGACACCACAAAAGGTGTTAGTTCATCTAGACAGCC  3156

Query  1859  CGACGGTGGCCATGGAAGTCGGAATCCGCTAAGGAGTGTGTAACAACTCACGGGCCGAAT  1918
             ||||||||||||||||||||||||||||||||||||||||||||||||||||||||||||
Sbjct  3157  CGACGGTGGCCATGGAAGTCGGAATCCGCTAAGGAGTGTGTAACAACTCACGGGCCGAAT  3216

Query  1919  GAACTAGCCCTGAAAATGGATGGCGCTCAAGCGTGCTACCCATACCTCGCCGCCGGGGTT  1978
             ||||||||||||||||||||||||||||||||||||||||||||||||||||||||||||
Sbjct  3217  GAACTAGCCCTGAAAATGGATGGCGCTCAAGCGTGCTACCCATACCTCGCCGCCGGGGTT  3276

Query  1979  GAAATGACGCCCCGGCGAGTAGGCAGGCGTGGAGGTCCGTGACGAAGCCCTGGGGGTGAC  2038
             ||||||||||||||||||||||||||||||||||||||||||||||||||||||||||||
Sbjct  3277  GAAATGACGCCCCGGCGAGTAGGCAGGCGTGGAGGTCCGTGACGAAGCCCTGGGGGTGAC  3336

Query  2039  CCCGGGTCGAACGGCCTCTAGTGCAGATCTTGGTGGTAGTAGCAAATACTCAAATGAGAA  2098
             ||||||||||||||||||||||||||||||||||||||||||||||||||||||||||||
Sbjct  3337  CCCGGGTCGAACGGCCTCTAGTGCAGATCTTGGTGGTAGTAGCAAATACTCAAATGAGAA  3396

Query  2099  CTTTGAGGACTGAAGTGGGGAAAGGTTCCATGTGAACAGCAGTTGGACATGGGTTAGTCG  2158
              |||||||||||||||||||||||||||||||||||||||||||||||||||||||||||
Sbjct  3397  TTTTGAGGACTGAAGTGGGGAAAGGTTCCATGTGAACAGCAGTTGGACATGGGTTAGTCG  3456

Query  2159  ATCCTAAGGCATAGGGTAGTTCCGATTGCATGTGCGCCCTGGTGCGCCGTCAGCCGAAAG  2218
             ||||||||||||||||||||||||||||||||||||||||||||||||||||||||||||
Sbjct  3457  ATCCTAAGGCATAGGGTAGTTCCGATTGCATGTGCGCCCTGGTGCGCCGTCAGCCGAAAG  3516

Query  2219  GGAAGCCGGTTAAGATTCCGGCACCTGGATGTGGATTCTCCACGGCAACGTAACTGAACG  2278
             ||||||||||||||||||||||||||||||||||||||||||||||||||||||||||||
Sbjct  3517  GGAAGCCGGTTAAGATTCCGGCACCTGGATGTGGATTCTCCACGGCAACGTAACTGAACG  3576

Query  2279  CGGAGACGTCGGC-GGGGGTCTTGGGAAGAGTTATCTTTTCTTCTTGACGGCCTGTCACC  2337
             ||||||||||||| ||||||| ||||||||||||||||||||||||||||||||||||||
Sbjct  3577  CGGAGACGTCGGCGGGGGGTCCTGGGAAGAGTTATCTTTTCTTCTTGACGGCCTGTCACC  3636

Query  2338  CTGAAATCGGTTTGTCCGGAGCTAGGGTTCAACGGCCGGCAGAGCGCCGCACCTTTGCGG  2397
             ||||||||||||||||||||||||||||||||||||||||||||||||||||||||||||
Sbjct  3637  CTGAAATCGGTTTGTCCGGAGCTAGGGTTCAACGGCCGGCAGAGCGCCGCACCTTTGCGG  3696

Query  2398  CGTCCGGCGTGCCCCCGACGACCCTTGAAAATCCGCGGGAAGGAATAGTTTTCACGCCAG  2457
             ||||||||||||||||||||||||||||||||||||||||||||||||||||||||||||
Sbjct  3697  CGTCCGGCGTGCCCCCGACGACCCTTGAAAATCCGCGGGAAGGAATAGTTTTCACGCCAG  3756

Query  2458  GTCGTACTCATAACCGCAGCAGGTCTCCAAGGTGAAAAGCCTCTAGTTGATAGAACAATG  2517
             ||||||||||||||||||||||||||||||||||||||||||||||||||||||||||||
Sbjct  3757  GTCGTACTCATAACCGCAGCAGGTCTCCAAGGTGAAAAGCCTCTAGTTGATAGAACAATG  3816

Query  2518  TAGATAAGGGAAGTCGGCAAAATAGATCCGTAACTTCGGGAAAAGGATTGGCTCTAAGGG  2577
             ||||||||||||||||||||||||||||||||||||||||||||||||||||||||||||
Sbjct  3817  TAGATAAGGGAAGTCGGCAAAATAGATCCGTAACTTCGGGAAAAGGATTGGCTCTAAGGG  3876

Query  2578  TCGGGCGCGTTGGGCCTTGGGCGGAGGCCCTCGAGGCAGGATGGCACTAGCCGGGAGACC  2637
             ||||||||||||||||||||||||||||||||||||||||||||||||||||||||||||
Sbjct  3877  TCGGGCGCGTTGGGCCTTGGGCGGAGGCCCTCGAGGCAGGATGGCACTAGCCGGGAGACC  3936

Query  2638  GGCCGGCGCCGCCCAGCATCGGGGCGCGGACGCCCTCGGCAGGCCTCTGGCCGTCCGGCG  2697
             ||||||||||||||||||||||||||||||||||||||||||||||||||||||||||||
Sbjct  3937  GGCCGGCGCCGCCCAGCATCGGGGCGCGGACGCCCTCGGCAGGCCTCTGGCCGTCCGGCG  3996

Query  2698  CGCGCTTAACGACCAACTTAGAACTGGTACGGACAAGGGGAAT  2740
             |||||||||||||||||||||||||||||||||||||||||||
Sbjct  3997  CGCGCTTAACGACCAACTTAGAACTGGTACGGACAAGGGGAAT  4039


>DS995812.1 Trichophyton equinum CBS 127.97 supercont1.95 genomic scaffold, 
whole genome shotgun sequence
Length=36547

 Score = 4951 bits (2681),  Expect = 0.0
 Identities = 2724/2744 (99%), Gaps = 5/2744 (0%)
 Strand=Plus/Plus

Query  1     CAAGGTTTCCGTAGGTGAACCTGCGGAAGGATCATTAGCGCGCAGGCCGGAGGCTGGCCC  60
             ||||||||||||||||||||||||||||||||||||| ||||||||||||||||||||||
Sbjct  781   CAAGGTTTCCGTAGGTGAACCTGCGGAAGGATCATTAACGCGCAGGCCGGAGGCTGGCCC  840

Query  61    CCCACGATAGGGCCAAACGTCCGTCAGGGGTGAGCAGATGTGCGCCGGCCGTACCGCCCC  120
             |||| |||||||||||||||||||||||||||||||||||||||||||||||||||||||
Sbjct  841   CCCAGGATAGGGCCAAACGTCCGTCAGGGGTGAGCAGATGTGCGCCGGCCGTACCGCCCC  900

Query  121   ATTCTTGTCTACATTACTCGGTTGCCTCGGCGGGCCGCGCTCTCCCAGGAGAGCCGTTCG  180
             |||||||||||| |||||||||||||||||||||||||||||||||||||||||||||||
Sbjct  901   ATTCTTGTCTACCTTACTCGGTTGCCTCGGCGGGCCGCGCTCTCCCAGGAGAGCCGTTCG  960

Query  181   GCGAGCCTCTCTT--TAGTGGCTAAACGCTGGACCGCGCCCGCCGGAGGACAGACGC--a  236
             |||||||||||||  ||| |||| |||||||||||||||||||||||||||||||||  |
Sbjct  961   GCGAGCCTCTCTTTATAGCGGCTCAACGCTGGACCGCGCCCGCCGGAGGACAGACGCAAA  1020

Query  237   aaaaaaTTCTTTCAGAAGAGCTGTCAGTCTGAGCGTTAGCAAGCAAAAATCAGTTAAAAC  296
             ||||||||||||||||||||||||||||||||||||||||||||||||||||||||||||
Sbjct  1021  AAAAAATTCTTTCAGAAGAGCTGTCAGTCTGAGCGTTAGCAAGCAAAAATCAGTTAAAAC  1080

Query  297   TTTCAACAACGGATCTCTTGGTTCCGGCATCGATGAAGAACGCAGCGAAATGCGATAAGT  356
             ||||||||||||||||||||||||||||||||||||||||||||||||||||||||||||
Sbjct  1081  TTTCAACAACGGATCTCTTGGTTCCGGCATCGATGAAGAACGCAGCGAAATGCGATAAGT  1140

Query  357   AATGTGAATTGCAGAATTCCGTGAATCATCGAATCTTTGAACGCACATTGCGCCCCCTGG  416
             ||||||||||||||||||||||||||||||||||||||||||||||||||||||||||||
Sbjct  1141  AATGTGAATTGCAGAATTCCGTGAATCATCGAATCTTTGAACGCACATTGCGCCCCCTGG  1200

Query  417   CATTCCGGGGGGCATGCCTGTTCGAGCGTCATTTCAGCCCCTCAAGCCCGGCTTGTGTGA  476
             ||||||||||||||||||||||||||||||||||||||||||||||||||||||||||||
Sbjct  1201  CATTCCGGGGGGCATGCCTGTTCGAGCGTCATTTCAGCCCCTCAAGCCCGGCTTGTGTGA  1260

Query  477   TGGACGACCGTCCGGCGCCCCCGTCTTTGGGGGTGCGGGACGCGCCCGAAAAGCAGTGGC  536
             |||||||||||||||||||||||||| |||||||||||||||||||||||||||||||||
Sbjct  1261  TGGACGACCGTCCGGCGCCCCCGTCTCTGGGGGTGCGGGACGCGCCCGAAAAGCAGTGGC  1320

Query  537   CAGGCCGCGATTCCGGCTTCCTAGGCGAATGGGCAACAAACCAGCGCCTCCAGGACCGGC  596
             ||||||||||||||||||| ||||||||||||||||||||||||||||||||||||||||
Sbjct  1321  CAGGCCGCGATTCCGGCTTTCTAGGCGAATGGGCAACAAACCAGCGCCTCCAGGACCGGC  1380

Query  597   CGCCCTGGCCTCAAAATCTGTTTTATACTTATCAGGTTGACCTCGGATCAGGTAGGGATA  656
             ||||||||||||||||||||||||||||||||||||||||||||||||||||||||||||
Sbjct  1381  CGCCCTGGCCTCAAAATCTGTTTTATACTTATCAGGTTGACCTCGGATCAGGTAGGGATA  1440

Query  657   CCCGCTGAACTTAAGCATATCAATAAGCGGAGGAAAAGAAACCAACAGGGATTGCCCCAG  716
             |||||||||||||||||||||||||||||||||||||||||||||||||||||||| |||
Sbjct  1441  CCCGCTGAACTTAAGCATATCAATAAGCGGAGGAAAAGAAACCAACAGGGATTGCCTCAG  1500

Query  717   TAACGGCGAGTGAAGCGGCAAGAGCTCAAATTTGAAATCTGGCCTCCCCCGGGGGGCCCG  776
             |||||||||||||||||||||||||||||||||||||||||||||||||| |||||||||
Sbjct  1501  TAACGGCGAGTGAAGCGGCAAGAGCTCAAATTTGAAATCTGGCCTCCCCC-GGGGGCCCG  1559

Query  777   AGTTGTAATTTGCAGAGGATGCTTCGGGTGCGGCCGCCGTCTAAGTTCCTTGGAACAGGA  836
             ||||||||||||||||||||| ||||||||||||||||||||||||||||||||||||||
Sbjct  1560  AGTTGTAATTTGCAGAGGATGTTTCGGGTGCGGCCGCCGTCTAAGTTCCTTGGAACAGGA  1619

Query  837   CGTCAGAGAGGGTGAGAATCCCGTCTTGGGCGGGCGGTCCGCGCCCGTGTGAAGCTCCTT  896
             ||||||||||||||||||||||||||||||||||||||||||||||||||||||||||||
Sbjct  1620  CGTCAGAGAGGGTGAGAATCCCGTCTTGGGCGGGCGGTCCGCGCCCGTGTGAAGCTCCTT  1679

Query  897   CGACGAGTCGAGTTGTTTGGGAATGCAGCTCTAAGCGGGTGGTAAATTTCATCTAAAGCT  956
             ||||||||||||||||||||||||||||||||||||||||||||||||||||||||||||
Sbjct  1680  CGACGAGTCGAGTTGTTTGGGAATGCAGCTCTAAGCGGGTGGTAAATTTCATCTAAAGCT  1739

Query  957   AAATATTGGCCGGAGACCGATAGCGCACAAGTAGAGTGATCGAAAGGTTAAAAGCACCTT  1016
             ||||||||||||||||||||||||||||||||||||||||||||||||||||||||||||
Sbjct  1740  AAATATTGGCCGGAGACCGATAGCGCACAAGTAGAGTGATCGAAAGGTTAAAAGCACCTT  1799

Query  1017  GAAAAGGGAGTTAAACAGCACGTGAAATTGTTGAAAGGGAAGCGCTTGCGGCCAGACTCG  1076
             ||||||||||||||||||||||||||||||||||||||||||||||||||||||||||||
Sbjct  1800  GAAAAGGGAGTTAAACAGCACGTGAAATTGTTGAAAGGGAAGCGCTTGCGGCCAGACTCG  1859

Query  1077  GGGGCGGGGTTCAGCGGGTGCTCGTCGCCCGTGTACTCCTCGTCTCCCGGGCCAGCATCA  1136
             ||||||||||||||||||||||||||||||||||| ||||||| ||||||||||||||||
Sbjct  1860  GGGGCGGGGTTCAGCGGGTGCTCGTCGCCCGTGTATTCCTCGTTTCCCGGGCCAGCATCA  1919

Query  1137  GTTTCGACGGCCGGTCAAAGGCCCCCGGAATGTGTCGTCTCTCGGGACGTCTTATAGCCG  1196
             ||||||||||||||||||||||||||||||||||||||||||||||||||||||||||||
Sbjct  1920  GTTTCGACGGCCGGTCAAAGGCCCCCGGAATGTGTCGTCTCTCGGGACGTCTTATAGCCG  1979

Query  1197  GGGGTGCAATGCGGCCCGTCGGGACTGAGGAACGCGCTCCGGCTCGGATGCTGGCGTAAT  1256
             ||||||||||||||||||||||||||||||||||||||||||||||||||||||||||||
Sbjct  1980  GGGGTGCAATGCGGCCCGTCGGGACTGAGGAACGCGCTCCGGCTCGGATGCTGGCGTAAT  2039

Query  1257  GGCCGTAAGCGGCCCGTCTTGAAACACGGACCAAGGAGTCTAACATCCACGCGAGTGTTC  1316
             ||||||||||||||||||||||||||||||||||||||||||||||||||||||||||||
Sbjct  2040  GGCCGTAAGCGGCCCGTCTTGAAACACGGACCAAGGAGTCTAACATCCACGCGAGTGTTC  2099

Query  1317  GGGTGTCAAACCCGTGCGCGCAGTGAAAGCGAACGGAGGTGGGAGCCTTAGGGCGCACCA  1376
             ||||||||||||||||||||||||||||||||||||||||||||||| ||||||||||||
Sbjct  2100  GGGTGTCAAACCCGTGCGCGCAGTGAAAGCGAACGGAGGTGGGAGCCCTAGGGCGCACCA  2159

Query  1377  TCGACCGATCCTGAAGTCTTCGGATGGATTTGAGTAGGAGCGTGGCCGTTGGGACCCGAA  1436
             ||||||||||||||||||||||||||||||||||||||||||||||||||||||||||||
Sbjct  2160  TCGACCGATCCTGAAGTCTTCGGATGGATTTGAGTAGGAGCGTGGCCGTTGGGACCCGAA  2219

Query  1437  AGATGGTGAACTATGCCTGAATAGGGTGAAGCCAGAGGAAACTCTGGTGGAGGCTCGCAG  1496
             ||||||||||||||||||||||||||||||||||||||||||||||||||||||||||||
Sbjct  2220  AGATGGTGAACTATGCCTGAATAGGGTGAAGCCAGAGGAAACTCTGGTGGAGGCTCGCAG  2279

Query  1497  CGGTTCTGACGTGCAAATCGATCGTCAAATTTGGGCATAGGGGCGAAAGACTAATCGAAC  1556
             ||||||||||||||||||||||||||||||||||||||||||||||||||||||||||||
Sbjct  2280  CGGTTCTGACGTGCAAATCGATCGTCAAATTTGGGCATAGGGGCGAAAGACTAATCGAAC  2339

Query  1557  CATCTAGTAGCTGGTTCCTGCCGAAGTTTCCCTCAGGATAGCAGTGACGAGATTCCAGTT  1616
             ||||||||||||||||||||||||||||||||||||||||||||||||||||||||||||
Sbjct  2340  CATCTAGTAGCTGGTTCCTGCCGAAGTTTCCCTCAGGATAGCAGTGACGAGATTCCAGTT  2399

Query  1617  TTATGAGGTAAAGCGAATGATTAGAGGCCTTGGGGATGAAACATCCTTAACCTATTCTCA  1676
             ||||||||||||||||||||||||||||||||||||||||||||||||||||||||||||
Sbjct  2400  TTATGAGGTAAAGCGAATGATTAGAGGCCTTGGGGATGAAACATCCTTAACCTATTCTCA  2459

Query  1677  AACTTTAAATATGTAAGAAGTCCTTGTTTCTTAAGTGAACGTGGGCACTAGAATGGAACG  1736
             |||||||||||||||||||| |||||||||||||||||||||||||||||||||||||||
Sbjct  2460  AACTTTAAATATGTAAGAAGCCCTTGTTTCTTAAGTGAACGTGGGCACTAGAATGGAACG  2519

Query  1737  TCACTAGTGGGCCATTTTTGGTAAGCAGAACTGGCGATGCGGGATGAACCGAACGCGAGG  1796
             ||||||||||||||||||||||||||||||||||||||||||||||||||||||||||||
Sbjct  2520  TCACTAGTGGGCCATTTTTGGTAAGCAGAACTGGCGATGCGGGATGAACCGAACGCGAGG  2579

Query  1797  TTAAGGTGCCGGAATGCACGCTCATCAGACACCACAAAAGGTGTTAGTTCATCTAGACAG  1856
             ||||||||||||||||||||||||||||||||||||||||||||||||||||||||||||
Sbjct  2580  TTAAGGTGCCGGAATGCACGCTCATCAGACACCACAAAAGGTGTTAGTTCATCTAGACAG  2639

Query  1857  CCCGACGGTGGCCATGGAAGTCGGAATCCGCTAAGGAGTGTGTAACAACTCACGGGCCGA  1916
             ||||||||||||||||||||||||||||||||||||||||||||||||||||||||||||
Sbjct  2640  CCCGACGGTGGCCATGGAAGTCGGAATCCGCTAAGGAGTGTGTAACAACTCACGGGCCGA  2699

Query  1917  ATGAACTAGCCCTGAAAATGGATGGCGCTCAAGCGTGCTACCCATACCTCGCCGCCGGGG  1976
             ||||||||||||||||||||||||||||||||||||||||||||||||||||||||||||
Sbjct  2700  ATGAACTAGCCCTGAAAATGGATGGCGCTCAAGCGTGCTACCCATACCTCGCCGCCGGGG  2759

Query  1977  TTGAAATGACGCCCCGGCGAGTAGGCAGGCGTGGAGGTCCGTGACGAAGCCCTGGGGGTG  2036
             ||||||||||||||||||||||||||||||||||||||||||||||||||| ||||||||
Sbjct  2760  TTGAAATGACGCCCCGGCGAGTAGGCAGGCGTGGAGGTCCGTGACGAAGCCTTGGGGGTG  2819

Query  2037  ACCCCGGGTCGAACGGCCTCTAGTGCAGATCTTGGTGGTAGTAGCAAATACTCAAATGAG  2096
             ||||||||||||||||||||||||||||||||||||||||||||||||||||||||||||
Sbjct  2820  ACCCCGGGTCGAACGGCCTCTAGTGCAGATCTTGGTGGTAGTAGCAAATACTCAAATGAG  2879

Query  2097  AACTTTGAGGACTGAAGTGGGGAAAGGTTCCATGTGAACAGCAGTTGGACATGGGTTAGT  2156
             ||||||||||||||||||||||||||||||||||||||||||||||||||||||||||||
Sbjct  2880  AACTTTGAGGACTGAAGTGGGGAAAGGTTCCATGTGAACAGCAGTTGGACATGGGTTAGT  2939

Query  2157  CGATCCTAAGGCATAGGGTAGTTCCGATTGCATGTGCGCCCTGGTGCGCCGTCAGCCGAA  2216
             ||||||||||||||||||||||||||||||||||||||||||||||||||||||||||||
Sbjct  2940  CGATCCTAAGGCATAGGGTAGTTCCGATTGCATGTGCGCCCTGGTGCGCCGTCAGCCGAA  2999

Query  2217  AGGGAAGCCGGTTAAGATTCCGGCACCTGGATGTGGATTCTCCACGGCAACGTAACTGAA  2276
             ||||||||||||||||||||||||||||||||||||||||||||||||||||||||||||
Sbjct  3000  AGGGAAGCCGGTTAAGATTCCGGCACCTGGATGTGGATTCTCCACGGCAACGTAACTGAA  3059

Query  2277  CGCGGAGACGTCGGCGGGGGTCTTGGGAAGAGTTATCTTTTCTTCTTGACGGCCTGTCAC  2336
             |||||||||||||||||||||| |||||||||||||||||||||||||||||||||||||
Sbjct  3060  CGCGGAGACGTCGGCGGGGGTCCTGGGAAGAGTTATCTTTTCTTCTTGACGGCCTGTCAC  3119

Query  2337  CCTGAAATCGGTTTGTCCGGAGCTAGGGTTCAACGGCCGGCAGAGCGCCGCACCTTTGCG  2396
             ||||||||||||||||||||||||||||||||||||||||||||||||||||||||||||
Sbjct  3120  CCTGAAATCGGTTTGTCCGGAGCTAGGGTTCAACGGCCGGCAGAGCGCCGCACCTTTGCG  3179

Query  2397  GCGTCCGGCGTGCCCCCGACGACCCTTGAAAATCCGCGGGAAGGAATAGTTTTCACGCCA  2456
             ||||||||||||||||||||||||||||||||||||||||||||||||||||||||||||
Sbjct  3180  GCGTCCGGCGTGCCCCCGACGACCCTTGAAAATCCGCGGGAAGGAATAGTTTTCACGCCA  3239

Query  2457  GGTCGTACTCATAACCGCAGCAGGTCTCCAAGGTGAAAAGCCTCTAGTTGATAGAACAAT  2516
             ||||||||||||||||||||||||||||||||||||||||||||||||||||||||||||
Sbjct  3240  GGTCGTACTCATAACCGCAGCAGGTCTCCAAGGTGAAAAGCCTCTAGTTGATAGAACAAT  3299

Query  2517  GTAGATAAGGGAAGTCGGCAAAATAGATCCGTAACTTCGGGAAAAGGATTGGCTCTAAGG  2576
             ||||||||||||||||||||||||||||||||||||||||||||||||||||||||||||
Sbjct  3300  GTAGATAAGGGAAGTCGGCAAAATAGATCCGTAACTTCGGGAAAAGGATTGGCTCTAAGG  3359

Query  2577  GTCGGGCGCGTTGGGCCTTGGGCGGAGGCCCTCGAGGCAGGATGGCACTAGCCGGGAGAC  2636
             ||||||||||||||||||||||||||||||||||||||||||||||||||||||||||||
Sbjct  3360  GTCGGGCGCGTTGGGCCTTGGGCGGAGGCCCTCGAGGCAGGATGGCACTAGCCGGGAGAC  3419

Query  2637  CGGCCGGCGCCGCCCAGCATCGGGGCGCGGACGCCCTCGGCAGGCCTCTGGCCGTCCGGC  2696
             ||||||||||||||||||||||||||||||||||||||||||||||||||||||||||||
Sbjct  3420  CGGCCGGCGCCGCCCAGCATCGGGGCGCGGACGCCCTCGGCAGGCCTCTGGCCGTCCGGC  3479

Query  2697  GCGCGCTTAACGACCAACTTAGAACTGGTACGGACAAGGGGAAT  2740
             ||||||||||||||||||||||||||||||||||||||||||||
Sbjct  3480  GCGCGCTTAACGACCAACTTAGAACTGGTACGGACAAGGGGAAT  3523


 Score = 4951 bits (2681),  Expect = 0.0
 Identities = 2724/2744 (99%), Gaps = 5/2744 (0%)
 Strand=Plus/Plus

Query  1      CAAGGTTTCCGTAGGTGAACCTGCGGAAGGATCATTAGCGCGCAGGCCGGAGGCTGGCCC  60
              ||||||||||||||||||||||||||||||||||||| ||||||||||||||||||||||
Sbjct  9493   CAAGGTTTCCGTAGGTGAACCTGCGGAAGGATCATTAACGCGCAGGCCGGAGGCTGGCCC  9552

Query  61     CCCACGATAGGGCCAAACGTCCGTCAGGGGTGAGCAGATGTGCGCCGGCCGTACCGCCCC  120
              |||| |||||||||||||||||||||||||||||||||||||||||||||||||||||||
Sbjct  9553   CCCAGGATAGGGCCAAACGTCCGTCAGGGGTGAGCAGATGTGCGCCGGCCGTACCGCCCC  9612

Query  121    ATTCTTGTCTACATTACTCGGTTGCCTCGGCGGGCCGCGCTCTCCCAGGAGAGCCGTTCG  180
              |||||||||||| |||||||||||||||||||||||||||||||||||||||||||||||
Sbjct  9613   ATTCTTGTCTACCTTACTCGGTTGCCTCGGCGGGCCGCGCTCTCCCAGGAGAGCCGTTCG  9672

Query  181    GCGAGCCTCTCTT--TAGTGGCTAAACGCTGGACCGCGCCCGCCGGAGGACAGACGC--a  236
              |||||||||||||  ||| |||| |||||||||||||||||||||||||||||||||  |
Sbjct  9673   GCGAGCCTCTCTTTATAGCGGCTCAACGCTGGACCGCGCCCGCCGGAGGACAGACGCAAA  9732

Query  237    aaaaaaTTCTTTCAGAAGAGCTGTCAGTCTGAGCGTTAGCAAGCAAAAATCAGTTAAAAC  296
              ||||||||||||||||||||||||||||||||||||||||||||||||||||||||||||
Sbjct  9733   AAAAAATTCTTTCAGAAGAGCTGTCAGTCTGAGCGTTAGCAAGCAAAAATCAGTTAAAAC  9792

Query  297    TTTCAACAACGGATCTCTTGGTTCCGGCATCGATGAAGAACGCAGCGAAATGCGATAAGT  356
              ||||||||||||||||||||||||||||||||||||||||||||||||||||||||||||
Sbjct  9793   TTTCAACAACGGATCTCTTGGTTCCGGCATCGATGAAGAACGCAGCGAAATGCGATAAGT  9852

Query  357    AATGTGAATTGCAGAATTCCGTGAATCATCGAATCTTTGAACGCACATTGCGCCCCCTGG  416
              ||||||||||||||||||||||||||||||||||||||||||||||||||||||||||||
Sbjct  9853   AATGTGAATTGCAGAATTCCGTGAATCATCGAATCTTTGAACGCACATTGCGCCCCCTGG  9912

Query  417    CATTCCGGGGGGCATGCCTGTTCGAGCGTCATTTCAGCCCCTCAAGCCCGGCTTGTGTGA  476
              ||||||||||||||||||||||||||||||||||||||||||||||||||||||||||||
Sbjct  9913   CATTCCGGGGGGCATGCCTGTTCGAGCGTCATTTCAGCCCCTCAAGCCCGGCTTGTGTGA  9972

Query  477    TGGACGACCGTCCGGCGCCCCCGTCTTTGGGGGTGCGGGACGCGCCCGAAAAGCAGTGGC  536
              |||||||||||||||||||||||||| |||||||||||||||||||||||||||||||||
Sbjct  9973   TGGACGACCGTCCGGCGCCCCCGTCTCTGGGGGTGCGGGACGCGCCCGAAAAGCAGTGGC  10032

Query  537    CAGGCCGCGATTCCGGCTTCCTAGGCGAATGGGCAACAAACCAGCGCCTCCAGGACCGGC  596
              ||||||||||||||||||| ||||||||||||||||||||||||||||||||||||||||
Sbjct  10033  CAGGCCGCGATTCCGGCTTTCTAGGCGAATGGGCAACAAACCAGCGCCTCCAGGACCGGC  10092

Query  597    CGCCCTGGCCTCAAAATCTGTTTTATACTTATCAGGTTGACCTCGGATCAGGTAGGGATA  656
              ||||||||||||||||||||||||||||||||||||||||||||||||||||||||||||
Sbjct  10093  CGCCCTGGCCTCAAAATCTGTTTTATACTTATCAGGTTGACCTCGGATCAGGTAGGGATA  10152

Query  657    CCCGCTGAACTTAAGCATATCAATAAGCGGAGGAAAAGAAACCAACAGGGATTGCCCCAG  716
              |||||||||||||||||||||||||||||||||||||||||||||||||||||||| |||
Sbjct  10153  CCCGCTGAACTTAAGCATATCAATAAGCGGAGGAAAAGAAACCAACAGGGATTGCCTCAG  10212

Query  717    TAACGGCGAGTGAAGCGGCAAGAGCTCAAATTTGAAATCTGGCCTCCCCCGGGGGGCCCG  776
              |||||||||||||||||||||||||||||||||||||||||||||||||| |||||||||
Sbjct  10213  TAACGGCGAGTGAAGCGGCAAGAGCTCAAATTTGAAATCTGGCCTCCCCC-GGGGGCCCG  10271

Query  777    AGTTGTAATTTGCAGAGGATGCTTCGGGTGCGGCCGCCGTCTAAGTTCCTTGGAACAGGA  836
              ||||||||||||||||||||| ||||||||||||||||||||||||||||||||||||||
Sbjct  10272  AGTTGTAATTTGCAGAGGATGTTTCGGGTGCGGCCGCCGTCTAAGTTCCTTGGAACAGGA  10331

Query  837    CGTCAGAGAGGGTGAGAATCCCGTCTTGGGCGGGCGGTCCGCGCCCGTGTGAAGCTCCTT  896
              ||||||||||||||||||||||||||||||||||||||||||||||||||||||||||||
Sbjct  10332  CGTCAGAGAGGGTGAGAATCCCGTCTTGGGCGGGCGGTCCGCGCCCGTGTGAAGCTCCTT  10391

Query  897    CGACGAGTCGAGTTGTTTGGGAATGCAGCTCTAAGCGGGTGGTAAATTTCATCTAAAGCT  956
              ||||||||||||||||||||||||||||||||||||||||||||||||||||||||||||
Sbjct  10392  CGACGAGTCGAGTTGTTTGGGAATGCAGCTCTAAGCGGGTGGTAAATTTCATCTAAAGCT  10451

Query  957    AAATATTGGCCGGAGACCGATAGCGCACAAGTAGAGTGATCGAAAGGTTAAAAGCACCTT  1016
              ||||||||||||||||||||||||||||||||||||||||||||||||||||||||||||
Sbjct  10452  AAATATTGGCCGGAGACCGATAGCGCACAAGTAGAGTGATCGAAAGGTTAAAAGCACCTT  10511

Query  1017   GAAAAGGGAGTTAAACAGCACGTGAAATTGTTGAAAGGGAAGCGCTTGCGGCCAGACTCG  1076
              ||||||||||||||||||||||||||||||||||||||||||||||||||||||||||||
Sbjct  10512  GAAAAGGGAGTTAAACAGCACGTGAAATTGTTGAAAGGGAAGCGCTTGCGGCCAGACTCG  10571

Query  1077   GGGGCGGGGTTCAGCGGGTGCTCGTCGCCCGTGTACTCCTCGTCTCCCGGGCCAGCATCA  1136
              ||||||||||||||||||||||||||||||||||| ||||||| ||||||||||||||||
Sbjct  10572  GGGGCGGGGTTCAGCGGGTGCTCGTCGCCCGTGTATTCCTCGTTTCCCGGGCCAGCATCA  10631

Query  1137   GTTTCGACGGCCGGTCAAAGGCCCCCGGAATGTGTCGTCTCTCGGGACGTCTTATAGCCG  1196
              ||||||||||||||||||||||||||||||||||||||||||||||||||||||||||||
Sbjct  10632  GTTTCGACGGCCGGTCAAAGGCCCCCGGAATGTGTCGTCTCTCGGGACGTCTTATAGCCG  10691

Query  1197   GGGGTGCAATGCGGCCCGTCGGGACTGAGGAACGCGCTCCGGCTCGGATGCTGGCGTAAT  1256
              ||||||||||||||||||||||||||||||||||||||||||||||||||||||||||||
Sbjct  10692  GGGGTGCAATGCGGCCCGTCGGGACTGAGGAACGCGCTCCGGCTCGGATGCTGGCGTAAT  10751

Query  1257   GGCCGTAAGCGGCCCGTCTTGAAACACGGACCAAGGAGTCTAACATCCACGCGAGTGTTC  1316
              ||||||||||||||||||||||||||||||||||||||||||||||||||||||||||||
Sbjct  10752  GGCCGTAAGCGGCCCGTCTTGAAACACGGACCAAGGAGTCTAACATCCACGCGAGTGTTC  10811

Query  1317   GGGTGTCAAACCCGTGCGCGCAGTGAAAGCGAACGGAGGTGGGAGCCTTAGGGCGCACCA  1376
              ||||||||||||||||||||||||||||||||||||||||||||||| ||||||||||||
Sbjct  10812  GGGTGTCAAACCCGTGCGCGCAGTGAAAGCGAACGGAGGTGGGAGCCCTAGGGCGCACCA  10871

Query  1377   TCGACCGATCCTGAAGTCTTCGGATGGATTTGAGTAGGAGCGTGGCCGTTGGGACCCGAA  1436
              ||||||||||||||||||||||||||||||||||||||||||||||||||||||||||||
Sbjct  10872  TCGACCGATCCTGAAGTCTTCGGATGGATTTGAGTAGGAGCGTGGCCGTTGGGACCCGAA  10931

Query  1437   AGATGGTGAACTATGCCTGAATAGGGTGAAGCCAGAGGAAACTCTGGTGGAGGCTCGCAG  1496
              ||||||||||||||||||||||||||||||||||||||||||||||||||||||||||||
Sbjct  10932  AGATGGTGAACTATGCCTGAATAGGGTGAAGCCAGAGGAAACTCTGGTGGAGGCTCGCAG  10991

Query  1497   CGGTTCTGACGTGCAAATCGATCGTCAAATTTGGGCATAGGGGCGAAAGACTAATCGAAC  1556
              ||||||||||||||||||||||||||||||||||||||||||||||||||||||||||||
Sbjct  10992  CGGTTCTGACGTGCAAATCGATCGTCAAATTTGGGCATAGGGGCGAAAGACTAATCGAAC  11051

Query  1557   CATCTAGTAGCTGGTTCCTGCCGAAGTTTCCCTCAGGATAGCAGTGACGAGATTCCAGTT  1616
              ||||||||||||||||||||||||||||||||||||||||||||||||||||||||||||
Sbjct  11052  CATCTAGTAGCTGGTTCCTGCCGAAGTTTCCCTCAGGATAGCAGTGACGAGATTCCAGTT  11111

Query  1617   TTATGAGGTAAAGCGAATGATTAGAGGCCTTGGGGATGAAACATCCTTAACCTATTCTCA  1676
              ||||||||||||||||||||||||||||||||||||||||||||||||||||||||||||
Sbjct  11112  TTATGAGGTAAAGCGAATGATTAGAGGCCTTGGGGATGAAACATCCTTAACCTATTCTCA  11171

Query  1677   AACTTTAAATATGTAAGAAGTCCTTGTTTCTTAAGTGAACGTGGGCACTAGAATGGAACG  1736
              |||||||||||||||||||| |||||||||||||||||||||||||||||||||||||||
Sbjct  11172  AACTTTAAATATGTAAGAAGCCCTTGTTTCTTAAGTGAACGTGGGCACTAGAATGGAACG  11231

Query  1737   TCACTAGTGGGCCATTTTTGGTAAGCAGAACTGGCGATGCGGGATGAACCGAACGCGAGG  1796
              ||||||||||||||||||||||||||||||||||||||||||||||||||||||||||||
Sbjct  11232  TCACTAGTGGGCCATTTTTGGTAAGCAGAACTGGCGATGCGGGATGAACCGAACGCGAGG  11291

Query  1797   TTAAGGTGCCGGAATGCACGCTCATCAGACACCACAAAAGGTGTTAGTTCATCTAGACAG  1856
              ||||||||||||||||||||||||||||||||||||||||||||||||||||||||||||
Sbjct  11292  TTAAGGTGCCGGAATGCACGCTCATCAGACACCACAAAAGGTGTTAGTTCATCTAGACAG  11351

Query  1857   CCCGACGGTGGCCATGGAAGTCGGAATCCGCTAAGGAGTGTGTAACAACTCACGGGCCGA  1916
              ||||||||||||||||||||||||||||||||||||||||||||||||||||||||||||
Sbjct  11352  CCCGACGGTGGCCATGGAAGTCGGAATCCGCTAAGGAGTGTGTAACAACTCACGGGCCGA  11411

Query  1917   ATGAACTAGCCCTGAAAATGGATGGCGCTCAAGCGTGCTACCCATACCTCGCCGCCGGGG  1976
              ||||||||||||||||||||||||||||||||||||||||||||||||||||||||||||
Sbjct  11412  ATGAACTAGCCCTGAAAATGGATGGCGCTCAAGCGTGCTACCCATACCTCGCCGCCGGGG  11471

Query  1977   TTGAAATGACGCCCCGGCGAGTAGGCAGGCGTGGAGGTCCGTGACGAAGCCCTGGGGGTG  2036
              ||||||||||||||||||||||||||||||||||||||||||||||||||| ||||||||
Sbjct  11472  TTGAAATGACGCCCCGGCGAGTAGGCAGGCGTGGAGGTCCGTGACGAAGCCTTGGGGGTG  11531

Query  2037   ACCCCGGGTCGAACGGCCTCTAGTGCAGATCTTGGTGGTAGTAGCAAATACTCAAATGAG  2096
              ||||||||||||||||||||||||||||||||||||||||||||||||||||||||||||
Sbjct  11532  ACCCCGGGTCGAACGGCCTCTAGTGCAGATCTTGGTGGTAGTAGCAAATACTCAAATGAG  11591

Query  2097   AACTTTGAGGACTGAAGTGGGGAAAGGTTCCATGTGAACAGCAGTTGGACATGGGTTAGT  2156
              ||||||||||||||||||||||||||||||||||||||||||||||||||||||||||||
Sbjct  11592  AACTTTGAGGACTGAAGTGGGGAAAGGTTCCATGTGAACAGCAGTTGGACATGGGTTAGT  11651

Query  2157   CGATCCTAAGGCATAGGGTAGTTCCGATTGCATGTGCGCCCTGGTGCGCCGTCAGCCGAA  2216
              ||||||||||||||||||||||||||||||||||||||||||||||||||||||||||||
Sbjct  11652  CGATCCTAAGGCATAGGGTAGTTCCGATTGCATGTGCGCCCTGGTGCGCCGTCAGCCGAA  11711

Query  2217   AGGGAAGCCGGTTAAGATTCCGGCACCTGGATGTGGATTCTCCACGGCAACGTAACTGAA  2276
              ||||||||||||||||||||||||||||||||||||||||||||||||||||||||||||
Sbjct  11712  AGGGAAGCCGGTTAAGATTCCGGCACCTGGATGTGGATTCTCCACGGCAACGTAACTGAA  11771

Query  2277   CGCGGAGACGTCGGCGGGGGTCTTGGGAAGAGTTATCTTTTCTTCTTGACGGCCTGTCAC  2336
              |||||||||||||||||||||| |||||||||||||||||||||||||||||||||||||
Sbjct  11772  CGCGGAGACGTCGGCGGGGGTCCTGGGAAGAGTTATCTTTTCTTCTTGACGGCCTGTCAC  11831

Query  2337   CCTGAAATCGGTTTGTCCGGAGCTAGGGTTCAACGGCCGGCAGAGCGCCGCACCTTTGCG  2396
              ||||||||||||||||||||||||||||||||||||||||||||||||||||||||||||
Sbjct  11832  CCTGAAATCGGTTTGTCCGGAGCTAGGGTTCAACGGCCGGCAGAGCGCCGCACCTTTGCG  11891

Query  2397   GCGTCCGGCGTGCCCCCGACGACCCTTGAAAATCCGCGGGAAGGAATAGTTTTCACGCCA  2456
              ||||||||||||||||||||||||||||||||||||||||||||||||||||||||||||
Sbjct  11892  GCGTCCGGCGTGCCCCCGACGACCCTTGAAAATCCGCGGGAAGGAATAGTTTTCACGCCA  11951

Query  2457   GGTCGTACTCATAACCGCAGCAGGTCTCCAAGGTGAAAAGCCTCTAGTTGATAGAACAAT  2516
              ||||||||||||||||||||||||||||||||||||||||||||||||||||||||||||
Sbjct  11952  GGTCGTACTCATAACCGCAGCAGGTCTCCAAGGTGAAAAGCCTCTAGTTGATAGAACAAT  12011

Query  2517   GTAGATAAGGGAAGTCGGCAAAATAGATCCGTAACTTCGGGAAAAGGATTGGCTCTAAGG  2576
              ||||||||||||||||||||||||||||||||||||||||||||||||||||||||||||
Sbjct  12012  GTAGATAAGGGAAGTCGGCAAAATAGATCCGTAACTTCGGGAAAAGGATTGGCTCTAAGG  12071

Query  2577   GTCGGGCGCGTTGGGCCTTGGGCGGAGGCCCTCGAGGCAGGATGGCACTAGCCGGGAGAC  2636
              ||||||||||||||||||||||||||||||||||||||||||||||||||||||||||||
Sbjct  12072  GTCGGGCGCGTTGGGCCTTGGGCGGAGGCCCTCGAGGCAGGATGGCACTAGCCGGGAGAC  12131

Query  2637   CGGCCGGCGCCGCCCAGCATCGGGGCGCGGACGCCCTCGGCAGGCCTCTGGCCGTCCGGC  2696
              ||||||||||||||||||||||||||||||||||||||||||||||||||||||||||||
Sbjct  12132  CGGCCGGCGCCGCCCAGCATCGGGGCGCGGACGCCCTCGGCAGGCCTCTGGCCGTCCGGC  12191

Query  2697   GCGCGCTTAACGACCAACTTAGAACTGGTACGGACAAGGGGAAT  2740
              ||||||||||||||||||||||||||||||||||||||||||||
Sbjct  12192  GCGCGCTTAACGACCAACTTAGAACTGGTACGGACAAGGGGAAT  12235


 Score = 4951 bits (2681),  Expect = 0.0
 Identities = 2724/2744 (99%), Gaps = 5/2744 (0%)
 Strand=Plus/Plus

Query  1      CAAGGTTTCCGTAGGTGAACCTGCGGAAGGATCATTAGCGCGCAGGCCGGAGGCTGGCCC  60
              ||||||||||||||||||||||||||||||||||||| ||||||||||||||||||||||
Sbjct  18213  CAAGGTTTCCGTAGGTGAACCTGCGGAAGGATCATTAACGCGCAGGCCGGAGGCTGGCCC  18272

Query  61     CCCACGATAGGGCCAAACGTCCGTCAGGGGTGAGCAGATGTGCGCCGGCCGTACCGCCCC  120
              |||| |||||||||||||||||||||||||||||||||||||||||||||||||||||||
Sbjct  18273  CCCAGGATAGGGCCAAACGTCCGTCAGGGGTGAGCAGATGTGCGCCGGCCGTACCGCCCC  18332

Query  121    ATTCTTGTCTACATTACTCGGTTGCCTCGGCGGGCCGCGCTCTCCCAGGAGAGCCGTTCG  180
              |||||||||||| |||||||||||||||||||||||||||||||||||||||||||||||
Sbjct  18333  ATTCTTGTCTACCTTACTCGGTTGCCTCGGCGGGCCGCGCTCTCCCAGGAGAGCCGTTCG  18392

Query  181    GCGAGCCTCTCTT--TAGTGGCTAAACGCTGGACCGCGCCCGCCGGAGGACAGACGC--a  236
              |||||||||||||  ||| |||| |||||||||||||||||||||||||||||||||  |
Sbjct  18393  GCGAGCCTCTCTTTATAGCGGCTCAACGCTGGACCGCGCCCGCCGGAGGACAGACGCAAA  18452

Query  237    aaaaaaTTCTTTCAGAAGAGCTGTCAGTCTGAGCGTTAGCAAGCAAAAATCAGTTAAAAC  296
              ||||||||||||||||||||||||||||||||||||||||||||||||||||||||||||
Sbjct  18453  AAAAAATTCTTTCAGAAGAGCTGTCAGTCTGAGCGTTAGCAAGCAAAAATCAGTTAAAAC  18512

Query  297    TTTCAACAACGGATCTCTTGGTTCCGGCATCGATGAAGAACGCAGCGAAATGCGATAAGT  356
              ||||||||||||||||||||||||||||||||||||||||||||||||||||||||||||
Sbjct  18513  TTTCAACAACGGATCTCTTGGTTCCGGCATCGATGAAGAACGCAGCGAAATGCGATAAGT  18572

Query  357    AATGTGAATTGCAGAATTCCGTGAATCATCGAATCTTTGAACGCACATTGCGCCCCCTGG  416
              ||||||||||||||||||||||||||||||||||||||||||||||||||||||||||||
Sbjct  18573  AATGTGAATTGCAGAATTCCGTGAATCATCGAATCTTTGAACGCACATTGCGCCCCCTGG  18632

Query  417    CATTCCGGGGGGCATGCCTGTTCGAGCGTCATTTCAGCCCCTCAAGCCCGGCTTGTGTGA  476
              ||||||||||||||||||||||||||||||||||||||||||||||||||||||||||||
Sbjct  18633  CATTCCGGGGGGCATGCCTGTTCGAGCGTCATTTCAGCCCCTCAAGCCCGGCTTGTGTGA  18692

Query  477    TGGACGACCGTCCGGCGCCCCCGTCTTTGGGGGTGCGGGACGCGCCCGAAAAGCAGTGGC  536
              |||||||||||||||||||||||||| |||||||||||||||||||||||||||||||||
Sbjct  18693  TGGACGACCGTCCGGCGCCCCCGTCTCTGGGGGTGCGGGACGCGCCCGAAAAGCAGTGGC  18752

Query  537    CAGGCCGCGATTCCGGCTTCCTAGGCGAATGGGCAACAAACCAGCGCCTCCAGGACCGGC  596
              ||||||||||||||||||| ||||||||||||||||||||||||||||||||||||||||
Sbjct  18753  CAGGCCGCGATTCCGGCTTTCTAGGCGAATGGGCAACAAACCAGCGCCTCCAGGACCGGC  18812

Query  597    CGCCCTGGCCTCAAAATCTGTTTTATACTTATCAGGTTGACCTCGGATCAGGTAGGGATA  656
              ||||||||||||||||||||||||||||||||||||||||||||||||||||||||||||
Sbjct  18813  CGCCCTGGCCTCAAAATCTGTTTTATACTTATCAGGTTGACCTCGGATCAGGTAGGGATA  18872

Query  657    CCCGCTGAACTTAAGCATATCAATAAGCGGAGGAAAAGAAACCAACAGGGATTGCCCCAG  716
              |||||||||||||||||||||||||||||||||||||||||||||||||||||||| |||
Sbjct  18873  CCCGCTGAACTTAAGCATATCAATAAGCGGAGGAAAAGAAACCAACAGGGATTGCCTCAG  18932

Query  717    TAACGGCGAGTGAAGCGGCAAGAGCTCAAATTTGAAATCTGGCCTCCCCCGGGGGGCCCG  776
              |||||||||||||||||||||||||||||||||||||||||||||||||| |||||||||
Sbjct  18933  TAACGGCGAGTGAAGCGGCAAGAGCTCAAATTTGAAATCTGGCCTCCCCC-GGGGGCCCG  18991

Query  777    AGTTGTAATTTGCAGAGGATGCTTCGGGTGCGGCCGCCGTCTAAGTTCCTTGGAACAGGA  836
              ||||||||||||||||||||| ||||||||||||||||||||||||||||||||||||||
Sbjct  18992  AGTTGTAATTTGCAGAGGATGTTTCGGGTGCGGCCGCCGTCTAAGTTCCTTGGAACAGGA  19051

Query  837    CGTCAGAGAGGGTGAGAATCCCGTCTTGGGCGGGCGGTCCGCGCCCGTGTGAAGCTCCTT  896
              ||||||||||||||||||||||||||||||||||||||||||||||||||||||||||||
Sbjct  19052  CGTCAGAGAGGGTGAGAATCCCGTCTTGGGCGGGCGGTCCGCGCCCGTGTGAAGCTCCTT  19111

Query  897    CGACGAGTCGAGTTGTTTGGGAATGCAGCTCTAAGCGGGTGGTAAATTTCATCTAAAGCT  956
              ||||||||||||||||||||||||||||||||||||||||||||||||||||||||||||
Sbjct  19112  CGACGAGTCGAGTTGTTTGGGAATGCAGCTCTAAGCGGGTGGTAAATTTCATCTAAAGCT  19171

Query  957    AAATATTGGCCGGAGACCGATAGCGCACAAGTAGAGTGATCGAAAGGTTAAAAGCACCTT  1016
              ||||||||||||||||||||||||||||||||||||||||||||||||||||||||||||
Sbjct  19172  AAATATTGGCCGGAGACCGATAGCGCACAAGTAGAGTGATCGAAAGGTTAAAAGCACCTT  19231

Query  1017   GAAAAGGGAGTTAAACAGCACGTGAAATTGTTGAAAGGGAAGCGCTTGCGGCCAGACTCG  1076
              ||||||||||||||||||||||||||||||||||||||||||||||||||||||||||||
Sbjct  19232  GAAAAGGGAGTTAAACAGCACGTGAAATTGTTGAAAGGGAAGCGCTTGCGGCCAGACTCG  19291

Query  1077   GGGGCGGGGTTCAGCGGGTGCTCGTCGCCCGTGTACTCCTCGTCTCCCGGGCCAGCATCA  1136
              ||||||||||||||||||||||||||||||||||| ||||||| ||||||||||||||||
Sbjct  19292  GGGGCGGGGTTCAGCGGGTGCTCGTCGCCCGTGTATTCCTCGTTTCCCGGGCCAGCATCA  19351

Query  1137   GTTTCGACGGCCGGTCAAAGGCCCCCGGAATGTGTCGTCTCTCGGGACGTCTTATAGCCG  1196
              ||||||||||||||||||||||||||||||||||||||||||||||||||||||||||||
Sbjct  19352  GTTTCGACGGCCGGTCAAAGGCCCCCGGAATGTGTCGTCTCTCGGGACGTCTTATAGCCG  19411

Query  1197   GGGGTGCAATGCGGCCCGTCGGGACTGAGGAACGCGCTCCGGCTCGGATGCTGGCGTAAT  1256
              ||||||||||||||||||||||||||||||||||||||||||||||||||||||||||||
Sbjct  19412  GGGGTGCAATGCGGCCCGTCGGGACTGAGGAACGCGCTCCGGCTCGGATGCTGGCGTAAT  19471

Query  1257   GGCCGTAAGCGGCCCGTCTTGAAACACGGACCAAGGAGTCTAACATCCACGCGAGTGTTC  1316
              ||||||||||||||||||||||||||||||||||||||||||||||||||||||||||||
Sbjct  19472  GGCCGTAAGCGGCCCGTCTTGAAACACGGACCAAGGAGTCTAACATCCACGCGAGTGTTC  19531

Query  1317   GGGTGTCAAACCCGTGCGCGCAGTGAAAGCGAACGGAGGTGGGAGCCTTAGGGCGCACCA  1376
              ||||||||||||||||||||||||||||||||||||||||||||||| ||||||||||||
Sbjct  19532  GGGTGTCAAACCCGTGCGCGCAGTGAAAGCGAACGGAGGTGGGAGCCCTAGGGCGCACCA  19591

Query  1377   TCGACCGATCCTGAAGTCTTCGGATGGATTTGAGTAGGAGCGTGGCCGTTGGGACCCGAA  1436
              ||||||||||||||||||||||||||||||||||||||||||||||||||||||||||||
Sbjct  19592  TCGACCGATCCTGAAGTCTTCGGATGGATTTGAGTAGGAGCGTGGCCGTTGGGACCCGAA  19651

Query  1437   AGATGGTGAACTATGCCTGAATAGGGTGAAGCCAGAGGAAACTCTGGTGGAGGCTCGCAG  1496
              ||||||||||||||||||||||||||||||||||||||||||||||||||||||||||||
Sbjct  19652  AGATGGTGAACTATGCCTGAATAGGGTGAAGCCAGAGGAAACTCTGGTGGAGGCTCGCAG  19711

Query  1497   CGGTTCTGACGTGCAAATCGATCGTCAAATTTGGGCATAGGGGCGAAAGACTAATCGAAC  1556
              ||||||||||||||||||||||||||||||||||||||||||||||||||||||||||||
Sbjct  19712  CGGTTCTGACGTGCAAATCGATCGTCAAATTTGGGCATAGGGGCGAAAGACTAATCGAAC  19771

Query  1557   CATCTAGTAGCTGGTTCCTGCCGAAGTTTCCCTCAGGATAGCAGTGACGAGATTCCAGTT  1616
              ||||||||||||||||||||||||||||||||||||||||||||||||||||||||||||
Sbjct  19772  CATCTAGTAGCTGGTTCCTGCCGAAGTTTCCCTCAGGATAGCAGTGACGAGATTCCAGTT  19831

Query  1617   TTATGAGGTAAAGCGAATGATTAGAGGCCTTGGGGATGAAACATCCTTAACCTATTCTCA  1676
              ||||||||||||||||||||||||||||||||||||||||||||||||||||||||||||
Sbjct  19832  TTATGAGGTAAAGCGAATGATTAGAGGCCTTGGGGATGAAACATCCTTAACCTATTCTCA  19891

Query  1677   AACTTTAAATATGTAAGAAGTCCTTGTTTCTTAAGTGAACGTGGGCACTAGAATGGAACG  1736
              |||||||||||||||||||| |||||||||||||||||||||||||||||||||||||||
Sbjct  19892  AACTTTAAATATGTAAGAAGCCCTTGTTTCTTAAGTGAACGTGGGCACTAGAATGGAACG  19951

Query  1737   TCACTAGTGGGCCATTTTTGGTAAGCAGAACTGGCGATGCGGGATGAACCGAACGCGAGG  1796
              ||||||||||||||||||||||||||||||||||||||||||||||||||||||||||||
Sbjct  19952  TCACTAGTGGGCCATTTTTGGTAAGCAGAACTGGCGATGCGGGATGAACCGAACGCGAGG  20011

Query  1797   TTAAGGTGCCGGAATGCACGCTCATCAGACACCACAAAAGGTGTTAGTTCATCTAGACAG  1856
              ||||||||||||||||||||||||||||||||||||||||||||||||||||||||||||
Sbjct  20012  TTAAGGTGCCGGAATGCACGCTCATCAGACACCACAAAAGGTGTTAGTTCATCTAGACAG  20071

Query  1857   CCCGACGGTGGCCATGGAAGTCGGAATCCGCTAAGGAGTGTGTAACAACTCACGGGCCGA  1916
              ||||||||||||||||||||||||||||||||||||||||||||||||||||||||||||
Sbjct  20072  CCCGACGGTGGCCATGGAAGTCGGAATCCGCTAAGGAGTGTGTAACAACTCACGGGCCGA  20131

Query  1917   ATGAACTAGCCCTGAAAATGGATGGCGCTCAAGCGTGCTACCCATACCTCGCCGCCGGGG  1976
              ||||||||||||||||||||||||||||||||||||||||||||||||||||||||||||
Sbjct  20132  ATGAACTAGCCCTGAAAATGGATGGCGCTCAAGCGTGCTACCCATACCTCGCCGCCGGGG  20191

Query  1977   TTGAAATGACGCCCCGGCGAGTAGGCAGGCGTGGAGGTCCGTGACGAAGCCCTGGGGGTG  2036
              ||||||||||||||||||||||||||||||||||||||||||||||||||| ||||||||
Sbjct  20192  TTGAAATGACGCCCCGGCGAGTAGGCAGGCGTGGAGGTCCGTGACGAAGCCTTGGGGGTG  20251

Query  2037   ACCCCGGGTCGAACGGCCTCTAGTGCAGATCTTGGTGGTAGTAGCAAATACTCAAATGAG  2096
              ||||||||||||||||||||||||||||||||||||||||||||||||||||||||||||
Sbjct  20252  ACCCCGGGTCGAACGGCCTCTAGTGCAGATCTTGGTGGTAGTAGCAAATACTCAAATGAG  20311

Query  2097   AACTTTGAGGACTGAAGTGGGGAAAGGTTCCATGTGAACAGCAGTTGGACATGGGTTAGT  2156
              ||||||||||||||||||||||||||||||||||||||||||||||||||||||||||||
Sbjct  20312  AACTTTGAGGACTGAAGTGGGGAAAGGTTCCATGTGAACAGCAGTTGGACATGGGTTAGT  20371

Query  2157   CGATCCTAAGGCATAGGGTAGTTCCGATTGCATGTGCGCCCTGGTGCGCCGTCAGCCGAA  2216
              ||||||||||||||||||||||||||||||||||||||||||||||||||||||||||||
Sbjct  20372  CGATCCTAAGGCATAGGGTAGTTCCGATTGCATGTGCGCCCTGGTGCGCCGTCAGCCGAA  20431

Query  2217   AGGGAAGCCGGTTAAGATTCCGGCACCTGGATGTGGATTCTCCACGGCAACGTAACTGAA  2276
              ||||||||||||||||||||||||||||||||||||||||||||||||||||||||||||
Sbjct  20432  AGGGAAGCCGGTTAAGATTCCGGCACCTGGATGTGGATTCTCCACGGCAACGTAACTGAA  20491

Query  2277   CGCGGAGACGTCGGCGGGGGTCTTGGGAAGAGTTATCTTTTCTTCTTGACGGCCTGTCAC  2336
              |||||||||||||||||||||| |||||||||||||||||||||||||||||||||||||
Sbjct  20492  CGCGGAGACGTCGGCGGGGGTCCTGGGAAGAGTTATCTTTTCTTCTTGACGGCCTGTCAC  20551

Query  2337   CCTGAAATCGGTTTGTCCGGAGCTAGGGTTCAACGGCCGGCAGAGCGCCGCACCTTTGCG  2396
              ||||||||||||||||||||||||||||||||||||||||||||||||||||||||||||
Sbjct  20552  CCTGAAATCGGTTTGTCCGGAGCTAGGGTTCAACGGCCGGCAGAGCGCCGCACCTTTGCG  20611

Query  2397   GCGTCCGGCGTGCCCCCGACGACCCTTGAAAATCCGCGGGAAGGAATAGTTTTCACGCCA  2456
              ||||||||||||||||||||||||||||||||||||||||||||||||||||||||||||
Sbjct  20612  GCGTCCGGCGTGCCCCCGACGACCCTTGAAAATCCGCGGGAAGGAATAGTTTTCACGCCA  20671

Query  2457   GGTCGTACTCATAACCGCAGCAGGTCTCCAAGGTGAAAAGCCTCTAGTTGATAGAACAAT  2516
              ||||||||||||||||||||||||||||||||||||||||||||||||||||||||||||
Sbjct  20672  GGTCGTACTCATAACCGCAGCAGGTCTCCAAGGTGAAAAGCCTCTAGTTGATAGAACAAT  20731

Query  2517   GTAGATAAGGGAAGTCGGCAAAATAGATCCGTAACTTCGGGAAAAGGATTGGCTCTAAGG  2576
              ||||||||||||||||||||||||||||||||||||||||||||||||||||||||||||
Sbjct  20732  GTAGATAAGGGAAGTCGGCAAAATAGATCCGTAACTTCGGGAAAAGGATTGGCTCTAAGG  20791

Query  2577   GTCGGGCGCGTTGGGCCTTGGGCGGAGGCCCTCGAGGCAGGATGGCACTAGCCGGGAGAC  2636
              ||||||||||||||||||||||||||||||||||||||||||||||||||||||||||||
Sbjct  20792  GTCGGGCGCGTTGGGCCTTGGGCGGAGGCCCTCGAGGCAGGATGGCACTAGCCGGGAGAC  20851

Query  2637   CGGCCGGCGCCGCCCAGCATCGGGGCGCGGACGCCCTCGGCAGGCCTCTGGCCGTCCGGC  2696
              ||||||||||||||||||||||||||||||||||||||||||||||||||||||||||||
Sbjct  20852  CGGCCGGCGCCGCCCAGCATCGGGGCGCGGACGCCCTCGGCAGGCCTCTGGCCGTCCGGC  20911

Query  2697   GCGCGCTTAACGACCAACTTAGAACTGGTACGGACAAGGGGAAT  2740
              ||||||||||||||||||||||||||||||||||||||||||||
Sbjct  20912  GCGCGCTTAACGACCAACTTAGAACTGGTACGGACAAGGGGAAT  20955


>GG698504.1 Trichophyton tonsurans CBS 112818 genomic scaffold supercont1.28, 
whole genome shotgun sequence
Length=305211

 Score = 4935 bits (2672),  Expect = 0.0
 Identities = 2721/2744 (99%), Gaps = 5/2744 (0%)
 Strand=Plus/Plus

Query  1      CAAGGTTTCCGTAGGTGAACCTGCGGAAGGATCATTAGCGCGCAGGCCGGAGGCTGGCCC  60
              ||||||||||||||||||||||||||||||||||||| |||||||||||||||| |||||
Sbjct  13535  CAAGGTTTCCGTAGGTGAACCTGCGGAAGGATCATTAACGCGCAGGCCGGAGGCCGGCCC  13594

Query  61     CCCACGATAGGGCCAAACGTCCGTCAGGGGTGAGCAGATGTGCGCCGGCCGTACCGCCCC  120
              |||| |||||||||||||||||||||||||||||||||||||||||||||||||||||||
Sbjct  13595  CCCAGGATAGGGCCAAACGTCCGTCAGGGGTGAGCAGATGTGCGCCGGCCGTACCGCCCC  13654

Query  121    ATTCTTGTCTACATTACTCGGTTGCCTCGGCGGGCCGCGCTCTCCCAGGAGAGCCGTTCG  180
              |||||||||||| |||||||||||||||||||||||||||||||||||||||||||||||
Sbjct  13655  ATTCTTGTCTACCTTACTCGGTTGCCTCGGCGGGCCGCGCTCTCCCAGGAGAGCCGTTCG  13714

Query  181    GCGAGCCTCTCTT--TAGTGGCTAAACGCTGGACCGCGCCCGCCGGAGGACAGACGC--a  236
              |||||||||||||  ||| |||| |||||||||||||||||||||||||||||||||  |
Sbjct  13715  GCGAGCCTCTCTTTATAGCGGCTCAACGCTGGACCGCGCCCGCCGGAGGACAGACGCAAA  13774

Query  237    aaaaaaTTCTTTCAGAAGAGCTGTCAGTCTGAGCGTTAGCAAGCAAAAATCAGTTAAAAC  296
              ||||||||||||||||||||||||||||||||||||||||||||||||||||||||||||
Sbjct  13775  AAAAAATTCTTTCAGAAGAGCTGTCAGTCTGAGCGTTAGCAAGCAAAAATCAGTTAAAAC  13834

Query  297    TTTCAACAACGGATCTCTTGGTTCCGGCATCGATGAAGAACGCAGCGAAATGCGATAAGT  356
              ||||||||||||||||||||||||||||||||||||||||||||||||||||||||||||
Sbjct  13835  TTTCAACAACGGATCTCTTGGTTCCGGCATCGATGAAGAACGCAGCGAAATGCGATAAGT  13894

Query  357    AATGTGAATTGCAGAATTCCGTGAATCATCGAATCTTTGAACGCACATTGCGCCCCCTGG  416
              ||||||||||||||||||||||||||||||||||||||||||||||||||||||||||||
Sbjct  13895  AATGTGAATTGCAGAATTCCGTGAATCATCGAATCTTTGAACGCACATTGCGCCCCCTGG  13954

Query  417    CATTCCGGGGGGCATGCCTGTTCGAGCGTCATTTCAGCCCCTCAAGCCCGGCTTGTGTGA  476
              ||||||||||||||||||||||||||||||||||||||||||||||||||||||||||||
Sbjct  13955  CATTCCGGGGGGCATGCCTGTTCGAGCGTCATTTCAGCCCCTCAAGCCCGGCTTGTGTGA  14014

Query  477    TGGACGACCGTCCGGCGCCCCCGTCTTTGGGGGTGCGGGACGCGCCCGAAAAGCAGTGGC  536
              |||||||||||||||||||||||||| |||||||||||||||||||||||||||||||||
Sbjct  14015  TGGACGACCGTCCGGCGCCCCCGTCTCTGGGGGTGCGGGACGCGCCCGAAAAGCAGTGGC  14074

Query  537    CAGGCCGCGATTCCGGCTTCCTAGGCGAATGGGCAACAAACCAGCGCCTCCAGGACCGGC  596
              ||||||||||||||||||| ||||||||||||||||||||||||||||||||||||||||
Sbjct  14075  CAGGCCGCGATTCCGGCTTTCTAGGCGAATGGGCAACAAACCAGCGCCTCCAGGACCGGC  14134

Query  597    CGCCCTGGCCTCAAAATCTGTTTTATACTTATCAGGTTGACCTCGGATCAGGTAGGGATA  656
              ||||||||||||||||||||||||||||||||||||||||||||||||||||||||||||
Sbjct  14135  CGCCCTGGCCTCAAAATCTGTTTTATACTTATCAGGTTGACCTCGGATCAGGTAGGGATA  14194

Query  657    CCCGCTGAACTTAAGCATATCAATAAGCGGAGGAAAAGAAACCAACAGGGATTGCCCCAG  716
              ||||||||||||||||||||||||||||||||||||||||||||||||||||||||||||
Sbjct  14195  CCCGCTGAACTTAAGCATATCAATAAGCGGAGGAAAAGAAACCAACAGGGATTGCCCCAG  14254

Query  717    TAACGGCGAGTGAAGCGGCAAGAGCTCAAATTTGAAATCTGGCCTCCCCCGGGGGGCCCG  776
              |||||||||||||||||||||||||||||||||||||||||||||||||| |||||||||
Sbjct  14255  TAACGGCGAGTGAAGCGGCAAGAGCTCAAATTTGAAATCTGGCCTCCCCC-GGGGGCCCG  14313

Query  777    AGTTGTAATTTGCAGAGGATGCTTCGGGTGCGGCCGCCGTCTAAGTTCCTTGGAACAGGA  836
              ||||||||||||||||||||| ||||||||||||||||||||||||||||||||||||||
Sbjct  14314  AGTTGTAATTTGCAGAGGATGTTTCGGGTGCGGCCGCCGTCTAAGTTCCTTGGAACAGGA  14373

Query  837    CGTCAGAGAGGGTGAGAATCCCGTCTTGGGCGGGCGGTCCGCGCCCGTGTGAAGCTCCTT  896
              ||||||||||||||||||||||||||||||||||||||||||||||||||||||||||||
Sbjct  14374  CGTCAGAGAGGGTGAGAATCCCGTCTTGGGCGGGCGGTCCGCGCCCGTGTGAAGCTCCTT  14433

Query  897    CGACGAGTCGAGTTGTTTGGGAATGCAGCTCTAAGCGGGTGGTAAATTTCATCTAAAGCT  956
              ||||||||||||||||||||||||||||||||||||||||||||||||||||||||||||
Sbjct  14434  CGACGAGTCGAGTTGTTTGGGAATGCAGCTCTAAGCGGGTGGTAAATTTCATCTAAAGCT  14493

Query  957    AAATATTGGCCGGAGACCGATAGCGCACAAGTAGAGTGATCGAAAGGTTAAAAGCACCTT  1016
              ||||||||||||||||||||||||||||||||||||||||||||||||||||||||||||
Sbjct  14494  AAATATTGGCCGGAGACCGATAGCGCACAAGTAGAGTGATCGAAAGGTTAAAAGCACCTT  14553

Query  1017   GAAAAGGGAGTTAAACAGCACGTGAAATTGTTGAAAGGGAAGCGCTTGCGGCCAGACTCG  1076
              ||||||||||||||||||||||||||||||||||||||||||||||||||||||||||||
Sbjct  14554  GAAAAGGGAGTTAAACAGCACGTGAAATTGTTGAAAGGGAAGCGCTTGCGGCCAGACTCG  14613

Query  1077   GGGGCGGGGTTCAGCGGGTGCTCGTCGCCCGTGTACTCCTCGTCTCCCGGGCCAGCATCA  1136
              ||||||||||||||||||||||||||||||||||| ||||||| ||||||||||||||||
Sbjct  14614  GGGGCGGGGTTCAGCGGGTGCTCGTCGCCCGTGTATTCCTCGTTTCCCGGGCCAGCATCA  14673

Query  1137   GTTTCGACGGCCGGTCAAAGGCCCCCGGAATGTGTCGTCTCTCGGGACGTCTTATAGCCG  1196
              ||||||||||||||||||||||||||||||||||||||||||||||||||||||||||||
Sbjct  14674  GTTTCGACGGCCGGTCAAAGGCCCCCGGAATGTGTCGTCTCTCGGGACGTCTTATAGCCG  14733

Query  1197   GGGGTGCAATGCGGCCCGTCGGGACTGAGGAACGCGCTCCGGCTCGGATGCTGGCGTAAT  1256
              ||||||||||||||||||||||||||||||||||||||||||||||||||||||||||||
Sbjct  14734  GGGGTGCAATGCGGCCCGTCGGGACTGAGGAACGCGCTCCGGCTCGGATGCTGGCGTAAT  14793

Query  1257   GGCCGTAAGCGGCCCGTCTTGAAACACGGACCAAGGAGTCTAACATCCACGCGAGTGTTC  1316
              ||||||||||||||||||||||||||||||||||||||||||||||||||||||||||||
Sbjct  14794  GGCCGTAAGCGGCCCGTCTTGAAACACGGACCAAGGAGTCTAACATCCACGCGAGTGTTC  14853

Query  1317   GGGTGTCAAACCCGTGCGCGCAGTGAAAGCGAACGGAGGTGGGAGCCTTAGGGCGCACCA  1376
              ||||||||||||||||||||||||||||||||||||||||||||||| ||||||||||||
Sbjct  14854  GGGTGTCAAACCCGTGCGCGCAGTGAAAGCGAACGGAGGTGGGAGCCCTAGGGCGCACCA  14913

Query  1377   TCGACCGATCCTGAAGTCTTCGGATGGATTTGAGTAGGAGCGTGGCCGTTGGGACCCGAA  1436
              ||||||||||||||||||||||||||||||||||||||||||||||||||||||||||||
Sbjct  14914  TCGACCGATCCTGAAGTCTTCGGATGGATTTGAGTAGGAGCGTGGCCGTTGGGACCCGAA  14973

Query  1437   AGATGGTGAACTATGCCTGAATAGGGTGAAGCCAGAGGAAACTCTGGTGGAGGCTCGCAG  1496
              ||||||||||||||||||||||||||||||||||||||||||||||||||||||||||||
Sbjct  14974  AGATGGTGAACTATGCCTGAATAGGGTGAAGCCAGAGGAAACTCTGGTGGAGGCTCGCAG  15033

Query  1497   CGGTTCTGACGTGCAAATCGATCGTCAAATTTGGGCATAGGGGCGAAAGACTAATCGAAC  1556
              |||||||||||||||||||||||||| |||||||||||||||||||||||||||||||||
Sbjct  15034  CGGTTCTGACGTGCAAATCGATCGTCGAATTTGGGCATAGGGGCGAAAGACTAATCGAAC  15093

Query  1557   CATCTAGTAGCTGGTTCCTGCCGAAGTTTCCCTCAGGATAGCAGTGACGAGATTCCAGTT  1616
              ||||||||||||||||||||||||||||||||||||||||||||||||||||||||||||
Sbjct  15094  CATCTAGTAGCTGGTTCCTGCCGAAGTTTCCCTCAGGATAGCAGTGACGAGATTCCAGTT  15153

Query  1617   TTATGAGGTAAAGCGAATGATTAGAGGCCTTGGGGATGAAACATCCTTAACCTATTCTCA  1676
              ||||||||||||||||||||||||||||||||||||||||||||||||||||||||||||
Sbjct  15154  TTATGAGGTAAAGCGAATGATTAGAGGCCTTGGGGATGAAACATCCTTAACCTATTCTCA  15213

Query  1677   AACTTTAAATATGTAAGAAGTCCTTGTTTCTTAAGTGAACGTGGGCACTAGAATGGAACG  1736
              |||||||||||||||||||| |||||||||||||||||||||||||||||||||||||||
Sbjct  15214  AACTTTAAATATGTAAGAAGCCCTTGTTTCTTAAGTGAACGTGGGCACTAGAATGGAACG  15273

Query  1737   TCACTAGTGGGCCATTTTTGGTAAGCAGAACTGGCGATGCGGGATGAACCGAACGCGAGG  1796
              ||||||||||||||||||||||||||||||||||||||||||||||||||||||||||||
Sbjct  15274  TCACTAGTGGGCCATTTTTGGTAAGCAGAACTGGCGATGCGGGATGAACCGAACGCGAGG  15333

Query  1797   TTAAGGTGCCGGAATGCACGCTCATCAGACACCACAAAAGGTGTTAGTTCATCTAGACAG  1856
              ||||||||||||||||||||||||||||||||||||||||||||||||||||||||||||
Sbjct  15334  TTAAGGTGCCGGAATGCACGCTCATCAGACACCACAAAAGGTGTTAGTTCATCTAGACAG  15393

Query  1857   CCCGACGGTGGCCATGGAAGTCGGAATCCGCTAAGGAGTGTGTAACAACTCACGGGCCGA  1916
              ||||||||||||||||||||||||||||||||||||||||||||||||||||||||||||
Sbjct  15394  CCCGACGGTGGCCATGGAAGTCGGAATCCGCTAAGGAGTGTGTAACAACTCACGGGCCGA  15453

Query  1917   ATGAACTAGCCCTGAAAATGGATGGCGCTCAAGCGTGCTACCCATACCTCGCCGCCGGGG  1976
              ||||||||||||||||||||||||||||||||||||||||||||||||||||||||||||
Sbjct  15454  ATGAACTAGCCCTGAAAATGGATGGCGCTCAAGCGTGCTACCCATACCTCGCCGCCGGGG  15513

Query  1977   TTGAAATGACGCCCCGGCGAGTAGGCAGGCGTGGAGGTCCGTGACGAAGCCCTGGGGGTG  2036
              ||||||||||||||||||||||||||||||||||||||||||||||||||| ||||||||
Sbjct  15514  TTGAAATGACGCCCCGGCGAGTAGGCAGGCGTGGAGGTCCGTGACGAAGCCTTGGGGGTG  15573

Query  2037   ACCCCGGGTCGAACGGCCTCTAGTGCAGATCTTGGTGGTAGTAGCAAATACTCAAATGAG  2096
              ||||||||||||||||||||||||||||||||||||||||||||||||||||||||||||
Sbjct  15574  ACCCCGGGTCGAACGGCCTCTAGTGCAGATCTTGGTGGTAGTAGCAAATACTCAAATGAG  15633

Query  2097   AACTTTGAGGACTGAAGTGGGGAAAGGTTCCATGTGAACAGCAGTTGGACATGGGTTAGT  2156
              ||||||||||||||||||||||||||||||||||||||||||||||||||||||||||||
Sbjct  15634  AACTTTGAGGACTGAAGTGGGGAAAGGTTCCATGTGAACAGCAGTTGGACATGGGTTAGT  15693

Query  2157   CGATCCTAAGGCATAGGGTAGTTCCGATTGCATGTGCGCCCTGGTGCGCCGTCAGCCGAA  2216
              ||||||||||||||||||||||||||||||||||||||||||||||||||||||||||||
Sbjct  15694  CGATCCTAAGGCATAGGGTAGTTCCGATTGCATGTGCGCCCTGGTGCGCCGTCAGCCGAA  15753

Query  2217   AGGGAAGCCGGTTAAGATTCCGGCACCTGGATGTGGATTCTCCACGGCAACGTAACTGAA  2276
              ||||||||||||||||||||||||||||||||||||||||||||||||||||||||||||
Sbjct  15754  AGGGAAGCCGGTTAAGATTCCGGCACCTGGATGTGGATTCTCCACGGCAACGTAACTGAA  15813

Query  2277   CGCGGAGACGTCGGCGGGGGTCTTGGGAAGAGTTATCTTTTCTTCTTGACGGCCTGTCAC  2336
              |||||||||||||||||||||| |||||||||||||||||||||||||||||||||||||
Sbjct  15814  CGCGGAGACGTCGGCGGGGGTCCTGGGAAGAGTTATCTTTTCTTCTTGACGGCCTGTCAC  15873

Query  2337   CCTGAAATCGGTTTGTCCGGAGCTAGGGTTCAACGGCCGGCAGAGCGCCGCACCTTTGCG  2396
              ||||||||||||||||||||||||||||||||||||||||||||||||||||||||||||
Sbjct  15874  CCTGAAATCGGTTTGTCCGGAGCTAGGGTTCAACGGCCGGCAGAGCGCCGCACCTTTGCG  15933

Query  2397   GCGTCCGGCGTGCCCCCGACGACCCTTGAAAATCCGCGGGAAGGAATAGTTTTCACGCCA  2456
              ||||||||||||||||||||||||||||||||||||||||||||||||||||||||||||
Sbjct  15934  GCGTCCGGCGTGCCCCCGACGACCCTTGAAAATCCGCGGGAAGGAATAGTTTTCACGCCA  15993

Query  2457   GGTCGTACTCATAACCGCAGCAGGTCTCCAAGGTGAAAAGCCTCTAGTTGATAGAACAAT  2516
              ||||||||||||||||||||||||||||||||||||||||||||||||||||||||||||
Sbjct  15994  GGTCGTACTCATAACCGCAGCAGGTCTCCAAGGTGAAAAGCCTCTAGTTGATAGAACAAT  16053

Query  2517   GTAGATAAGGGAAGTCGGCAAAATAGATCCGTAACTTCGGGAAAAGGATTGGCTCTAAGG  2576
              |||||||||||||||||||||||| |||||||||||||||||||||||||||||||||||
Sbjct  16054  GTAGATAAGGGAAGTCGGCAAAATGGATCCGTAACTTCGGGAAAAGGATTGGCTCTAAGG  16113

Query  2577   GTCGGGCGCGTTGGGCCTTGGGCGGAGGCCCTCGAGGCAGGATGGCACTAGCCGGGAGAC  2636
              ||||||||||||||||||||||||||||||||||||||||||||||||||||||||||||
Sbjct  16114  GTCGGGCGCGTTGGGCCTTGGGCGGAGGCCCTCGAGGCAGGATGGCACTAGCCGGGAGAC  16173

Query  2637   CGGCCGGCGCCGCCCAGCATCGGGGCGCGGACGCCCTCGGCAGGCCTCTGGCCGTCCGGC  2696
              ||||||||||||||||||||||||||||||||||||||||||||||||||||||||||||
Sbjct  16174  CGGCCGGCGCCGCCCAGCATCGGGGCGCGGACGCCCTCGGCAGGCCTCTGGCCGTCCGGC  16233

Query  2697   GCGCGCTTAACGACCAACTTAGAACTGGTACGGACAAGGGGAAT  2740
              ||||||||||||||||||||||||| ||||||||||||||||||
Sbjct  16234  GCGCGCTTAACGACCAACTTAGAACCGGTACGGACAAGGGGAAT  16277


 Score = 3771 bits (2042),  Expect = 0.0
 Identities = 2065/2076 (99%), Gaps = 1/2076 (0%)
 Strand=Plus/Plus

Query  665   ACTTAAGCATATCAATAAGCGGAGGAAAAGAAACCAACAGGGATTGCCCCAGTAACGGCG  724
             ||||||||||||||||||||||||||||||||||||||||||||||||||||||||||||
Sbjct  5993  ACTTAAGCATATCAATAAGCGGAGGAAAAGAAACCAACAGGGATTGCCCCAGTAACGGCG  6052

Query  725   AGTGAAGCGGCAAGAGCTCAAATTTGAAATCTGGCCTCCCCCGGGGGGCCCGAGTTGTAA  784
             |||||||||||||||||||||||||||||||||||||||||| |||||||||||||||||
Sbjct  6053  AGTGAAGCGGCAAGAGCTCAAATTTGAAATCTGGCCTCCCCC-GGGGGCCCGAGTTGTAA  6111

Query  785   TTTGCAGAGGATGCTTCGGGTGCGGCCGCCGTCTAAGTTCCTTGGAACAGGACGTCAGAG  844
             ||||||||||||| ||||||||||||||||||||||||||||||||||||||||||||||
Sbjct  6112  TTTGCAGAGGATGTTTCGGGTGCGGCCGCCGTCTAAGTTCCTTGGAACAGGACGTCAGAG  6171

Query  845   AGGGTGAGAATCCCGTCTTGGGCGGGCGGTCCGCGCCCGTGTGAAGCTCCTTCGACGAGT  904
             ||||||||||||||||||||||||||||||||||||||||||||||||||||||||||||
Sbjct  6172  AGGGTGAGAATCCCGTCTTGGGCGGGCGGTCCGCGCCCGTGTGAAGCTCCTTCGACGAGT  6231

Query  905   CGAGTTGTTTGGGAATGCAGCTCTAAGCGGGTGGTAAATTTCATCTAAAGCTAAATATTG  964
             ||||||||||||||||||||||||||||||||||||||||||||||||||||||||||||
Sbjct  6232  CGAGTTGTTTGGGAATGCAGCTCTAAGCGGGTGGTAAATTTCATCTAAAGCTAAATATTG  6291

Query  965   GCCGGAGACCGATAGCGCACAAGTAGAGTGATCGAAAGGTTAAAAGCACCTTGAAAAGGG  1024
             ||||||||||||||||||||||||||||||||||||||||||||||||||||||||||||
Sbjct  6292  GCCGGAGACCGATAGCGCACAAGTAGAGTGATCGAAAGGTTAAAAGCACCTTGAAAAGGG  6351

Query  1025  AGTTAAACAGCACGTGAAATTGTTGAAAGGGAAGCGCTTGCGGCCAGACTCGGGGGCGGG  1084
             ||||||||||||||||||||||||||||||||||||||||||||||||||||||||||||
Sbjct  6352  AGTTAAACAGCACGTGAAATTGTTGAAAGGGAAGCGCTTGCGGCCAGACTCGGGGGCGGG  6411

Query  1085  GTTCAGCGGGTGCTCGTCGCCCGTGTACTCCTCGTCTCCCGGGCCAGCATCAGTTTCGAC  1144
             ||||||||||||||||||||||||||| ||||||| ||||||||||||||||||||||||
Sbjct  6412  GTTCAGCGGGTGCTCGTCGCCCGTGTATTCCTCGTTTCCCGGGCCAGCATCAGTTTCGAC  6471

Query  1145  GGCCGGTCAAAGGCCCCCGGAATGTGTCGTCTCTCGGGACGTCTTATAGCCGGGGGTGCA  1204
             ||||||||||||||||||||||||||||||||||||||||||||||||||||||||||||
Sbjct  6472  GGCCGGTCAAAGGCCCCCGGAATGTGTCGTCTCTCGGGACGTCTTATAGCCGGGGGTGCA  6531

Query  1205  ATGCGGCCCGTCGGGACTGAGGAACGCGCTCCGGCTCGGATGCTGGCGTAATGGCCGTAA  1264
             ||||||||||||||||||||||||||||||||||||||||||||||||||||||||||||
Sbjct  6532  ATGCGGCCCGTCGGGACTGAGGAACGCGCTCCGGCTCGGATGCTGGCGTAATGGCCGTAA  6591

Query  1265  GCGGCCCGTCTTGAAACACGGACCAAGGAGTCTAACATCCACGCGAGTGTTCGGGTGTCA  1324
             ||||||||||||||||||||||||||||||||||||||||||||||||||||||||||||
Sbjct  6592  GCGGCCCGTCTTGAAACACGGACCAAGGAGTCTAACATCCACGCGAGTGTTCGGGTGTCA  6651

Query  1325  AACCCGTGCGCGCAGTGAAAGCGAACGGAGGTGGGAGCCTTAGGGCGCACCATCGACCGA  1384
             ||||||||||||||||||||||||||||||||||||||| ||||||||||||||||||||
Sbjct  6652  AACCCGTGCGCGCAGTGAAAGCGAACGGAGGTGGGAGCCCTAGGGCGCACCATCGACCGA  6711

Query  1385  TCCTGAAGTCTTCGGATGGATTTGAGTAGGAGCGTGGCCGTTGGGACCCGAAAGATGGTG  1444
             ||||||||||||||||||||||||||||||||||||||||||||||||||||||||||||
Sbjct  6712  TCCTGAAGTCTTCGGATGGATTTGAGTAGGAGCGTGGCCGTTGGGACCCGAAAGATGGTG  6771

Query  1445  AACTATGCCTGAATAGGGTGAAGCCAGAGGAAACTCTGGTGGAGGCTCGCAGCGGTTCTG  1504
             ||||||||||||||||||||||||||||||||||||||||||||||||||||||||||||
Sbjct  6772  AACTATGCCTGAATAGGGTGAAGCCAGAGGAAACTCTGGTGGAGGCTCGCAGCGGTTCTG  6831

Query  1505  ACGTGCAAATCGATCGTCAAATTTGGGCATAGGGGCGAAAGACTAATCGAACCATCTAGT  1564
             |||||||||||||||||| |||||||||||||||||||||||||||||||||||||||||
Sbjct  6832  ACGTGCAAATCGATCGTCGAATTTGGGCATAGGGGCGAAAGACTAATCGAACCATCTAGT  6891

Query  1565  AGCTGGTTCCTGCCGAAGTTTCCCTCAGGATAGCAGTGACGAGATTCCAGTTTTATGAGG  1624
             ||||||||||||||||||||||||||||||||||||||||||||||||||||||||||||
Sbjct  6892  AGCTGGTTCCTGCCGAAGTTTCCCTCAGGATAGCAGTGACGAGATTCCAGTTTTATGAGG  6951

Query  1625  TAAAGCGAATGATTAGAGGCCTTGGGGATGAAACATCCTTAACCTATTCTCAAACTTTAA  1684
             ||||||||||||||||||||||||||||||||||||||||||||||||||||||||||||
Sbjct  6952  TAAAGCGAATGATTAGAGGCCTTGGGGATGAAACATCCTTAACCTATTCTCAAACTTTAA  7011

Query  1685  ATATGTAAGAAGTCCTTGTTTCTTAAGTGAACGTGGGCACTAGAATGGAACGTCACTAGT  1744
             |||||||||||| |||||||||||||||||||||||||||||||||||||||||||||||
Sbjct  7012  ATATGTAAGAAGCCCTTGTTTCTTAAGTGAACGTGGGCACTAGAATGGAACGTCACTAGT  7071

Query  1745  GGGCCATTTTTGGTAAGCAGAACTGGCGATGCGGGATGAACCGAACGCGAGGTTAAGGTG  1804
             ||||||||||||||||||||||||||||||||||||||||||||||||||||||||||||
Sbjct  7072  GGGCCATTTTTGGTAAGCAGAACTGGCGATGCGGGATGAACCGAACGCGAGGTTAAGGTG  7131

Query  1805  CCGGAATGCACGCTCATCAGACACCACAAAAGGTGTTAGTTCATCTAGACAGCCCGACGG  1864
             ||||||||||||||||||||||||||||||||||||||||||||||||||||||||||||
Sbjct  7132  CCGGAATGCACGCTCATCAGACACCACAAAAGGTGTTAGTTCATCTAGACAGCCCGACGG  7191

Query  1865  TGGCCATGGAAGTCGGAATCCGCTAAGGAGTGTGTAACAACTCACGGGCCGAATGAACTA  1924
             ||||||||||||||||||||||||||||||||||||||||||||||||||||||||||||
Sbjct  7192  TGGCCATGGAAGTCGGAATCCGCTAAGGAGTGTGTAACAACTCACGGGCCGAATGAACTA  7251

Query  1925  GCCCTGAAAATGGATGGCGCTCAAGCGTGCTACCCATACCTCGCCGCCGGGGTTGAAATG  1984
             ||||||||||||||||||||||||||||||||||||||||||||||||||||||||||||
Sbjct  7252  GCCCTGAAAATGGATGGCGCTCAAGCGTGCTACCCATACCTCGCCGCCGGGGTTGAAATG  7311

Query  1985  ACGCCCCGGCGAGTAGGCAGGCGTGGAGGTCCGTGACGAAGCCCTGGGGGTGACCCCGGG  2044
             ||||||||||||||||||||||||||||||||||||||||||| ||||||||||||||||
Sbjct  7312  ACGCCCCGGCGAGTAGGCAGGCGTGGAGGTCCGTGACGAAGCCTTGGGGGTGACCCCGGG  7371

Query  2045  TCGAACGGCCTCTAGTGCAGATCTTGGTGGTAGTAGCAAATACTCAAATGAGAACTTTGA  2104
             ||||||||||||||||||||||||||||||||||||||||||||||||||||||||||||
Sbjct  7372  TCGAACGGCCTCTAGTGCAGATCTTGGTGGTAGTAGCAAATACTCAAATGAGAACTTTGA  7431

Query  2105  GGACTGAAGTGGGGAAAGGTTCCATGTGAACAGCAGTTGGACATGGGTTAGTCGATCCTA  2164
             ||||||||||||||||||||||||||||||||||||||||||||||||||||||||||||
Sbjct  7432  GGACTGAAGTGGGGAAAGGTTCCATGTGAACAGCAGTTGGACATGGGTTAGTCGATCCTA  7491

Query  2165  AGGCATAGGGTAGTTCCGATTGCATGTGCGCCCTGGTGCGCCGTCAGCCGAAAGGGAAGC  2224
             ||||||||||||||||||||||||||||||||||||||||||||||||||||||||||||
Sbjct  7492  AGGCATAGGGTAGTTCCGATTGCATGTGCGCCCTGGTGCGCCGTCAGCCGAAAGGGAAGC  7551

Query  2225  CGGTTAAGATTCCGGCACCTGGATGTGGATTCTCCACGGCAACGTAACTGAACGCGGAGA  2284
             ||||||||||||||||||||||||||||||||||||||||||||||||||||||||||||
Sbjct  7552  CGGTTAAGATTCCGGCACCTGGATGTGGATTCTCCACGGCAACGTAACTGAACGCGGAGA  7611

Query  2285  CGTCGGCGGGGGTCTTGGGAAGAGTTATCTTTTCTTCTTGACGGCCTGTCACCCTGAAAT  2344
             |||||||||||||| |||||||||||||||||||||||||||||||||||||||||||||
Sbjct  7612  CGTCGGCGGGGGTCCTGGGAAGAGTTATCTTTTCTTCTTGACGGCCTGTCACCCTGAAAT  7671

Query  2345  CGGTTTGTCCGGAGCTAGGGTTCAACGGCCGGCAGAGCGCCGCACCTTTGCGGCGTCCGG  2404
             ||||||||||||||||||||||||||||||||||||||||||||||||||||||||||||
Sbjct  7672  CGGTTTGTCCGGAGCTAGGGTTCAACGGCCGGCAGAGCGCCGCACCTTTGCGGCGTCCGG  7731

Query  2405  CGTGCCCCCGACGACCCTTGAAAATCCGCGGGAAGGAATAGTTTTCACGCCAGGTCGTAC  2464
             ||||||||||||||||||||||||||||||||||||||||||||||||||||||||||||
Sbjct  7732  CGTGCCCCCGACGACCCTTGAAAATCCGCGGGAAGGAATAGTTTTCACGCCAGGTCGTAC  7791

Query  2465  TCATAACCGCAGCAGGTCTCCAAGGTGAAAAGCCTCTAGTTGATAGAACAATGTAGATAA  2524
             ||||||||||||||||||||||||||||||||||||||||||||||||||||||||||||
Sbjct  7792  TCATAACCGCAGCAGGTCTCCAAGGTGAAAAGCCTCTAGTTGATAGAACAATGTAGATAA  7851

Query  2525  GGGAAGTCGGCAAAATAGATCCGTAACTTCGGGAAAAGGATTGGCTCTAAGGGTCGGGCG  2584
             |||||||||||||||| |||||||||||||||||||||||||||||||||||||||||||
Sbjct  7852  GGGAAGTCGGCAAAATGGATCCGTAACTTCGGGAAAAGGATTGGCTCTAAGGGTCGGGCG  7911

Query  2585  CGTTGGGCCTTGGGCGGAGGCCCTCGAGGCAGGATGGCACTAGCCGGGAGACCGGCCGGC  2644
             ||||||||||||||||||||||||||||||||||||||||||||||||||||||||||||
Sbjct  7912  CGTTGGGCCTTGGGCGGAGGCCCTCGAGGCAGGATGGCACTAGCCGGGAGACCGGCCGGC  7971

Query  2645  GCCGCCCAGCATCGGGGCGCGGACGCCCTCGGCAGGCCTCTGGCCGTCCGGCGCGCGCTT  2704
             ||||||||||||||||||||||||||||||||||||||||||||||||||||||||||||
Sbjct  7972  GCCGCCCAGCATCGGGGCGCGGACGCCCTCGGCAGGCCTCTGGCCGTCCGGCGCGCGCTT  8031

Query  2705  AACGACCAACTTAGAACTGGTACGGACAAGGGGAAT  2740
             ||||||||||||||||| ||||||||||||||||||
Sbjct  8032  AACGACCAACTTAGAACCGGTACGGACAAGGGGAAT  8067


 Score = 2218 bits (1201),  Expect = 0.0
 Identities = 1272/1303 (98%), Gaps = 17/1303 (1%)
 Strand=Plus/Plus

Query  1     CAAGGTTTCCGTAGGTGAACCTGCGGAAGGATCATTAGCGCGCAGGCCGGAGGCTGGCCC  60
             ||||||||||||||||||||||||||||||||||||| |||||||||||||||| |||||
Sbjct  4693  CAAGGTTTCCGTAGGTGAACCTGCGGAAGGATCATTAACGCGCAGGCCGGAGGCCGGCCC  4752

Query  61    CCCACGATAGGGCCAAACGTCCGTCAGGGGTGAGCAGATGTGCGCCGGCCGTACCGCCCC  120
             |||| |||||||||||||||||||||||||||||||||||||||||||||||||||||||
Sbjct  4753  CCCAGGATAGGGCCAAACGTCCGTCAGGGGTGAGCAGATGTGCGCCGGCCGTACCGCCCC  4812

Query  121   ATTCTTGTCTACATTACTCGGTTGCCTCGGCGGGCCGCGCTCTCCCAGGAGAGCCGTTCG  180
             |||||||||||| |||||||||||||||||||||||||||||||||||||||||||||||
Sbjct  4813  ATTCTTGTCTACCTTACTCGGTTGCCTCGGCGGGCCGCGCTCTCCCAGGAGAGCCGTTCG  4872

Query  181   GCGAGCCTCTCTT--TAGTGGCTAAACGCTGGACCGCGCCCGCCGGAGGACAGACGC--a  236
             |||||||||||||  ||| |||| |||||||||||||||||||||||||||||||||  |
Sbjct  4873  GCGAGCCTCTCTTTATAGCGGCTCAACGCTGGACCGCGCCCGCCGGAGGACAGACGCAAA  4932

Query  237   aaaaaaTTCTTTCAGAAGAGCTGTCAGTCTGAGCGTTAGCAAGCAAAAATCAGTTAAAAC  296
             ||||||||||||||||||||||||||||||||||||||||||||||||||||||||||||
Sbjct  4933  AAAAAATTCTTTCAGAAGAGCTGTCAGTCTGAGCGTTAGCAAGCAAAAATCAGTTAAAAC  4992

Query  297   TTTCAACAACGGATCTCTTGGTTCCGGCATCGATGAAGAACGCAGCGAAATGCGATAAGT  356
             ||||||||||||||||||||||||||||||||||||||||||||||||||||||||||||
Sbjct  4993  TTTCAACAACGGATCTCTTGGTTCCGGCATCGATGAAGAACGCAGCGAAATGCGATAAGT  5052

Query  357   AATGTGAATTGCAGAATTCCGTGAATCATCGAATCTTTGAACGCACATTGCGCCCCCTGG  416
             ||||||||||||||||||||||||||||||||||||||||||||||||||||||||||||
Sbjct  5053  AATGTGAATTGCAGAATTCCGTGAATCATCGAATCTTTGAACGCACATTGCGCCCCCTGG  5112

Query  417   CATTCCGGGGGGCATGCCTGTTCGAGCGTCATTTCAGCCCCTCAAGCCCGGCTTGTGTGA  476
             ||||||||||||||||||||||||||||||||||||||||||||||||||||||||||||
Sbjct  5113  CATTCCGGGGGGCATGCCTGTTCGAGCGTCATTTCAGCCCCTCAAGCCCGGCTTGTGTGA  5172

Query  477   TGGACGACCGTCCGGCGCCCCCGTCTTTGGGGGTGCGGGACGCGCCCGAAAAGCAGTGGC  536
             |||||||||||||||||||||||||| |||||||||||||||||||||||||||||||||
Sbjct  5173  TGGACGACCGTCCGGCGCCCCCGTCTCTGGGGGTGCGGGACGCGCCCGAAAAGCAGTGGC  5232

Query  537   CAGGCCGCGATTCCGGCTTCCTAGGCGAATGGGCAACAAACCAGCGCCTCCAGGACCGGC  596
             ||||||||||||||||||| ||||||||||||||||||||||||||||||||||||||||
Sbjct  5233  CAGGCCGCGATTCCGGCTTTCTAGGCGAATGGGCAACAAACCAGCGCCTCCAGGACCGGC  5292

Query  597   CGCCCTGGCCTCAAAATCTGTTTTATACTTATCAGGTTGACCTCGGATCAGGTAGGGATA  656
             ||||||||||||||||||||||||||||||||||||||||||||||||||||||||||||
Sbjct  5293  CGCCCTGGCCTCAAAATCTGTTTTATACTTATCAGGTTGACCTCGGATCAGGTAGGGATA  5352

Query  657   CCCGCTGAACTTAAGCATATCAATAAGCGGAGGAAAAGAAACCAACAGGGATTGCCCCAG  716
             ||||||||||||||||||||||||||||||||||||||||||||||||||||||||||||
Sbjct  5353  CCCGCTGAACTTAAGCATATCAATAAGCGGAGGAAAAGAAACCAACAGGGATTGCCCCAG  5412

Query  717   TAACGGCGAGTGAAGCGGCAAGAGCTCAAATTTGAAATCTGGCCTCCCCCGGGGGGCCCG  776
             |||||||||||||||||||||||||||||||||||||||||||||||||| |||||||||
Sbjct  5413  TAACGGCGAGTGAAGCGGCAAGAGCTCAAATTTGAAATCTGGCCTCCCCC-GGGGGCCCG  5471

Query  777   AGTTGTAATTTGCAGAGGATGCTTCGGGTGCGGCCGCCGTCTAAGTTCCTTGGAACAGGA  836
             ||||||||||||||||||||| ||||||||||||||||||||||||||||||||||||||
Sbjct  5472  AGTTGTAATTTGCAGAGGATGTTTCGGGTGCGGCCGCCGTCTAAGTTCCTTGGAACAGGA  5531

Query  837   CGTCAGAGAGGGTGAGAATCCCGTCTTGGGCGGGCGGTCCGCGCCCGTGTGAAGCTCCTT  896
             ||||||||||||||||||||||||||||||||||||||||||||||||||||||||||||
Sbjct  5532  CGTCAGAGAGGGTGAGAATCCCGTCTTGGGCGGGCGGTCCGCGCCCGTGTGAAGCTCCTT  5591

Query  897   CGACGAGTCGAGTTGTTTGGGAATGCAGCTCTAAGCGGGTGGTAAATTTCATCTAAAGCT  956
             ||||||||||||||||||||||||||||||||||||||||||||||||||||||||||||
Sbjct  5592  CGACGAGTCGAGTTGTTTGGGAATGCAGCTCTAAGCGGGTGGTAAATTTCATCTAAAGCT  5651

Query  957   AAATATTGGCCGGAGACCGATAGCGCACAAGTAGAGTGATCGAAAGGTTAAAAGCACCTT  1016
             ||||||||||||||||||||||||||||||||||||||||||||||||||||||||||||
Sbjct  5652  AAATATTGGCCGGAGACCGATAGCGCACAAGTAGAGTGATCGAAAGGTTAAAAGCACCTT  5711

Query  1017  GAAAAGGGAGTTAAACAGCACGTGAAATTGTTGAAAGGGAAGCGCTTGCGGCCAGACTC-  1075
             ||||||||||||||||||||||||||||||||||||||||||||||||||||||||||| 
Sbjct  5712  GAAAAGGGAGTTAAACAGCACGTGAAATTGTTGAAAGGGAAGCGCTTGCGGCCAGACTCG  5771

Query  1076  GGGGGCGGGGTTCAGCGGGTGCTCGTCGC--CCG-TGTACT--CCT-CGTCTCCC-GGGC  1128
             |||||||||||||||||||||||||||||  ||| |||| |  ||| ||| | || ||||
Sbjct  5772  GGGGGCGGGGTTCAGCGGGTGCTCGTCGCGTCCGGTGTAATTTCCTTCGTTTTCCGGGGC  5831

Query  1129  CAGCATCAGTTTCGACGGCCGGTCAAAGGCCCCC--GGAATGTGTCGTCTCTCGGGACGT  1186
             ||||||||||||||||||||||||||||||||||  ||||||||||||||||||||||||
Sbjct  5832  CAGCATCAGTTTCGACGGCCGGTCAAAGGCCCCCCGGGAATGTGTCGTCTCTCGGGACGT  5891

Query  1187  CTTATAGCCGGGGGTGCAATGCGGCCCGTCGGG-ACTGAGGAACGCGCTCCGGCTCGGAT  1245
             |||||||||||||||||||||||||||||| || ||||||||||||||||||||||||||
Sbjct  5892  CTTATAGCCGGGGGTGCAATGCGGCCCGTCAGGAACTGAGGAACGCGCTCCGGCTCGGAT  5951

Query  1246  GCTGGCGTAAT-GGCCGTAAGCGGCCCGTCTTGAAACACGGAC  1287
             ||||||||||  |||||||||||||||||||||||||||||||
Sbjct  5952  GCTGGCGTAAAGGGCCGTAAGCGGCCCGTCTTGAAACACGGAC  5994


>WOFF01000004.1 Trichophyton schoenleinii strain CMCC(F)T2s Scaffold4, whole 
genome shotgun sequence
Length=4656536

 Score = 4913 bits (2660),  Expect = 0.0
 Identities = 2719/2746 (99%), Gaps = 9/2746 (0%)
 Strand=Plus/Plus

Query  1      CAAGGTTTCCGTAGGTGAACCTGCGGAAGGATCATTAGCGCGCAGGCCGGAGGCTGGCCC  60
              ||||||||||||||||||||||||||||||||||||| ||||||||||||||||||||||
Sbjct  30793  CAAGGTTTCCGTAGGTGAACCTGCGGAAGGATCATTAACGCGCAGGCCGGAGGCTGGCCC  30852

Query  61     CCCACGATAGGGCCAAACGTCCGTCAGGGGTGAGCAGATGTGCGCCGGCCGTACCGCCCC  120
              |||||||||||||||||||||| |||||||||||||||||||||||||||||||||||||
Sbjct  30853  CCCACGATAGGGCCAAACGTCCATCAGGGGTGAGCAGATGTGCGCCGGCCGTACCGCCCC  30912

Query  121    ATTCTTGTCTACATTACTCGGTTGCCTCGGCGGGCCGCGCTCTC-C-CAGGAGAGCCGTT  178
              |||||||||||| ||||||||||||||||||||||||||||||| | |||||||||||||
Sbjct  30913  ATTCTTGTCTACCTTACTCGGTTGCCTCGGCGGGCCGCGCTCTCTCTCAGGAGAGCCGTT  30972

Query  179    CGGCGAGCCTCTCTTTAGTGGCTAAACGCTGGACCGCGCCCGCCGGAGGACAGACGCaaa  238
              ||||||||||||||||||||||| ||||||||||||||||||||||||||||||||| ||
Sbjct  30973  CGGCGAGCCTCTCTTTAGTGGCTCAACGCTGGACCGCGCCCGCCGGAGGACAGACGC-AA  31031

Query  239    aaaaTTCTTTCAGAAGAGCTGTCAGTCTGAGCGTTAGCAAGCAAAAATCAGTTAAAACTT  298
              ||||||||||||||||||||||||||||||||||||||||||||||||||||||||||||
Sbjct  31032  AAAATTCTTTCAGAAGAGCTGTCAGTCTGAGCGTTAGCAAGCAAAAATCAGTTAAAACTT  31091

Query  299    TCAACAACGGATCTCTTGGTTCCGGCATCGATGAAGAACGCAGCGAAATGCGATAAGTAA  358
              ||||||||||||||||||||||||||||||||||||||||||||||||||||||||||||
Sbjct  31092  TCAACAACGGATCTCTTGGTTCCGGCATCGATGAAGAACGCAGCGAAATGCGATAAGTAA  31151

Query  359    TGTGAATTGCAGAATTCCGTGAATCATCGAATCTTTGAACGCACATTGCGCCCCCTGGCA  418
              |||||||||||||||||||||||||||||||||||||||||||||||||||||||||| |
Sbjct  31152  TGTGAATTGCAGAATTCCGTGAATCATCGAATCTTTGAACGCACATTGCGCCCCCTGGTA  31211

Query  419    TTCCGGGGGGCATGCCTGTTCGAGCGTCATTTCAGCCCCTCAAGCCCGGCTTGTGTGATG  478
              ||||||||||||||||||||||||||||||||||||||||||||||||||||||||||||
Sbjct  31212  TTCCGGGGGGCATGCCTGTTCGAGCGTCATTTCAGCCCCTCAAGCCCGGCTTGTGTGATG  31271

Query  479    GACGACCGTCCGGCGCCCCCGTCTTT-GGGGGTGCGGGACGCGCCCGAAAAGCAGTGGCC  537
              |||||||||||||| ||||| | | | |||||||||||||||||||||||||||||||||
Sbjct  31272  GACGACCGTCCGGCACCCCC-TTTCTCGGGGGTGCGGGACGCGCCCGAAAAGCAGTGGCC  31330

Query  538    AGGCCGCGATTCCGGCTTCCTAGGCGAATGG--GCAACAAACCAGCGCCTCCAGGACCGG  595
              |||||||||||||||||||||||||||||||  |||||||||||||||||||||||||||
Sbjct  31331  AGGCCGCGATTCCGGCTTCCTAGGCGAATGGGCGCAACAAACCAGCGCCTCCAGGACCGG  31390

Query  596    CCGCCCTGGCCTCAAAATCTGTTT-TATACTTATCAGGTTGACCTCGGATCAGGTAGGGA  654
              |||| ||||||||| ||||||||| |||||||||||||||||||||||||||||||||||
Sbjct  31391  CCGCTCTGGCCTCAGAATCTGTTTCTATACTTATCAGGTTGACCTCGGATCAGGTAGGGA  31450

Query  655    TACCCGCTGAACTTAAGCATATCAATAAGCGGAGGAAAAGAAACCAACAGGGATTGCCCC  714
              ||||||||||||||||||||||||||||||||||||||||||||||||||||||||||||
Sbjct  31451  TACCCGCTGAACTTAAGCATATCAATAAGCGGAGGAAAAGAAACCAACAGGGATTGCCCC  31510

Query  715    AGTAACGGCGAGTGAAGCGGCAAGAGCTCAAATTTGAAATCTGGCCTCCCCCGGGGGGCC  774
              |||||||||||||||||||||||||||||||||||||||||||||||||||| |||||||
Sbjct  31511  AGTAACGGCGAGTGAAGCGGCAAGAGCTCAAATTTGAAATCTGGCCTCCCCC-GGGGGCC  31569

Query  775    CGAGTTGTAATTTGCAGAGGATGCTTCGGGTGCGGCCGCCGTCTAAGTTCCTTGGAACAG  834
              ||||||||||||||||||||||||||||||||||||||||||||||||||||||||||||
Sbjct  31570  CGAGTTGTAATTTGCAGAGGATGCTTCGGGTGCGGCCGCCGTCTAAGTTCCTTGGAACAG  31629

Query  835    GACGTCAGAGAGGGTGAGAATCCCGTCTTGGGCGGGCGGTCCGCGCCCGTGTGAAGCTCC  894
              ||||||||||||||||||||||||||||||||||||||||||||||||||||||||||||
Sbjct  31630  GACGTCAGAGAGGGTGAGAATCCCGTCTTGGGCGGGCGGTCCGCGCCCGTGTGAAGCTCC  31689

Query  895    TTCGACGAGTCGAGTTGTTTGGGAATGCAGCTCTAAGCGGGTGGTAAATTTCATCTAAAG  954
              ||||||||||||||||||||||||||||||||||||||||||||||||||||||||||||
Sbjct  31690  TTCGACGAGTCGAGTTGTTTGGGAATGCAGCTCTAAGCGGGTGGTAAATTTCATCTAAAG  31749

Query  955    CTAAATATTGGCCGGAGACCGATAGCGCACAAGTAGAGTGATCGAAAGGTTAAAAGCACC  1014
              ||||||||||||||||||||||||||||||||||||||||||||||||||||||||||||
Sbjct  31750  CTAAATATTGGCCGGAGACCGATAGCGCACAAGTAGAGTGATCGAAAGGTTAAAAGCACC  31809

Query  1015   TTGAAAAGGGAGTTAAACAGCACGTGAAATTGTTGAAAGGGAAGCGCTTGCGGCCAGACT  1074
              ||||||||||||||||||||||||||||||||||||||||||||||||||||||||||||
Sbjct  31810  TTGAAAAGGGAGTTAAACAGCACGTGAAATTGTTGAAAGGGAAGCGCTTGCGGCCAGACT  31869

Query  1075   CGGGGGCGGGGTTCAGCGGGTGCTCGTCGCCCGTGTACTCCTCGTCTCCCGGGCCAGCAT  1134
              ||||||||||||||||||||||||||||||||||||| ||||||| ||||||||||||||
Sbjct  31870  CGGGGGCGGGGTTCAGCGGGTGCTCGTCGCCCGTGTATTCCTCGTTTCCCGGGCCAGCAT  31929

Query  1135   CAGTTTCGACGGCCGGTCAAAGGCCCCCGGAATGTGTCGTCTCTCGGGACGTCTTATAGC  1194
              ||||||||||||||||||||||||||||||||||||||||||||||||||||||||||||
Sbjct  31930  CAGTTTCGACGGCCGGTCAAAGGCCCCCGGAATGTGTCGTCTCTCGGGACGTCTTATAGC  31989

Query  1195   CGGGGGTGCAATGCGGCCCGTCGGGACTGAGGAACGCGCTCCGGCTCGGATGCTGGCGTA  1254
              |||||||||||||||||||||||||||||||||||||||| |||||||||||||||||||
Sbjct  31990  CGGGGGTGCAATGCGGCCCGTCGGGACTGAGGAACGCGCTTCGGCTCGGATGCTGGCGTA  32049

Query  1255   ATGGCCGTAAGCGGCCCGTCTTGAAACACGGACCAAGGAGTCTAACATCCACGCGAGTGT  1314
              ||||||||||||||||||||||||||||||||||||||||||||||||||||||||||| 
Sbjct  32050  ATGGCCGTAAGCGGCCCGTCTTGAAACACGGACCAAGGAGTCTAACATCCACGCGAGTGC  32109

Query  1315   TCGGGTGTCAAACCCGTGCGCGCAGTGAAAGCGAACGGAGGTGGGAGCCTTAGGGCGCAC  1374
               |||||||||||||||||||||||||||||||||||||||||||||||||||||||||||
Sbjct  32110  ACGGGTGTCAAACCCGTGCGCGCAGTGAAAGCGAACGGAGGTGGGAGCCTTAGGGCGCAC  32169

Query  1375   CATCGACCGATCCTGAAGTCTTCGGATGGATTTGAGTAGGAGCGTGGCCGTTGGGACCCG  1434
              ||||||||||||||||||||||||||||||||||||||||||||||||||||||||||||
Sbjct  32170  CATCGACCGATCCTGAAGTCTTCGGATGGATTTGAGTAGGAGCGTGGCCGTTGGGACCCG  32229

Query  1435   AAAGATGGTGAACTATGCCTGAATAGGGTGAAGCCAGAGGAAACTCTGGTGGAGGCTCGC  1494
              ||||||||||||||||||||||||||||||||||||||||||||||||||||||||||||
Sbjct  32230  AAAGATGGTGAACTATGCCTGAATAGGGTGAAGCCAGAGGAAACTCTGGTGGAGGCTCGC  32289

Query  1495   AGCGGTTCTGACGTGCAAATCGATCGTCAAATTTGGGCATAGGGGCGAAAGACTAATCGA  1554
              ||||||||||||||||||||||||||||||||||||||||||||||||||||||||||||
Sbjct  32290  AGCGGTTCTGACGTGCAAATCGATCGTCAAATTTGGGCATAGGGGCGAAAGACTAATCGA  32349

Query  1555   ACCATCTAGTAGCTGGTTCCTGCCGAAGTTTCCCTCAGGATAGCAGTGACGAGATTCCAG  1614
              ||||||||||||||||||||||||||||||||||||||||||||||||||||||||||||
Sbjct  32350  ACCATCTAGTAGCTGGTTCCTGCCGAAGTTTCCCTCAGGATAGCAGTGACGAGATTCCAG  32409

Query  1615   TTTTATGAGGTAAAGCGAATGATTAGAGGCCTTGGGGATGAAACATCCTTAACCTATTCT  1674
              ||||||||||||||||||||||||||||||||||||||||||||||||||||||||||||
Sbjct  32410  TTTTATGAGGTAAAGCGAATGATTAGAGGCCTTGGGGATGAAACATCCTTAACCTATTCT  32469

Query  1675   CAAACTTTAAATATGTAAGAAGTCCTTGTTTCTTAAGTGAACGTGGGCACTAGAATGGAA  1734
              |||||||||||||||||||||| |||||||||||||||||||||||||||||||||||||
Sbjct  32470  CAAACTTTAAATATGTAAGAAGCCCTTGTTTCTTAAGTGAACGTGGGCACTAGAATGGAA  32529

Query  1735   CGTCACTAGTGGGCCATTTTTGGTAAGCAGAACTGGCGATGCGGGATGAACCGAACGCGA  1794
              ||||||||||||||||||||||||||||||||||||||||||||||||||||||||||||
Sbjct  32530  CGTCACTAGTGGGCCATTTTTGGTAAGCAGAACTGGCGATGCGGGATGAACCGAACGCGA  32589

Query  1795   GGTTAAGGTGCCGGAATGCACGCTCATCAGACACCACAAAAGGTGTTAGTTCATCTAGAC  1854
              ||||||||||||||||||||||||||||||||||||||||||||||||||||||||||||
Sbjct  32590  GGTTAAGGTGCCGGAATGCACGCTCATCAGACACCACAAAAGGTGTTAGTTCATCTAGAC  32649

Query  1855   AGCCCGACGGTGGCCATGGAAGTCGGAATCCGCTAAGGAGTGTGTAACAACTCACGGGCC  1914
              |||||||||||||||||||||||||||||||||||||||||||||||| |||||||||||
Sbjct  32650  AGCCCGACGGTGGCCATGGAAGTCGGAATCCGCTAAGGAGTGTGTAACGACTCACGGGCC  32709

Query  1915   GAATGAACTAGCCCTGAAAATGGATGGCGCTCAAGCGTGCTACCCATACCTCGCCGCCGG  1974
              ||||||||||||||||||||||||||||||||||||||||||||||||||||||||||||
Sbjct  32710  GAATGAACTAGCCCTGAAAATGGATGGCGCTCAAGCGTGCTACCCATACCTCGCCGCCGG  32769

Query  1975   GGTTGAAATGACGCCCCGGCGAGTAGGCAGGCGTGGAGGTCCGTGACGAAGCCCTGGGGG  2034
              ||||||||||||||||||||||||||||||||||||||||||||||||||||||||||||
Sbjct  32770  GGTTGAAATGACGCCCCGGCGAGTAGGCAGGCGTGGAGGTCCGTGACGAAGCCCTGGGGG  32829

Query  2035   TGACCCCGGGTCGAACGGCCTCTAGTGCAGATCTTGGTGGTAGTAGCAAATACTCAAATG  2094
              ||||||||||||||||||||||||||||||||||||||||||||||||||||||||||||
Sbjct  32830  TGACCCCGGGTCGAACGGCCTCTAGTGCAGATCTTGGTGGTAGTAGCAAATACTCAAATG  32889

Query  2095   AGAACTTTGAGGACTGAAGTGGGGAAAGGTTCCATGTGAACAGCAGTTGGACATGGGTTA  2154
              ||||||||||||||||||||||||||||||||||||||||||||||||||||||||||||
Sbjct  32890  AGAACTTTGAGGACTGAAGTGGGGAAAGGTTCCATGTGAACAGCAGTTGGACATGGGTTA  32949

Query  2155   GTCGATCCTAAGGCATAGGGTAGTTCCGATTGCATGTGCGCCCTGGTGCGCCGTCAGCCG  2214
              ||||||||||||||||||||||||||||||||||||||||||||||||||||||||||||
Sbjct  32950  GTCGATCCTAAGGCATAGGGTAGTTCCGATTGCATGTGCGCCCTGGTGCGCCGTCAGCCG  33009

Query  2215   AAAGGGAAGCCGGTTAAGATTCCGGCACCTGGATGTGGATTCTCCACGGCAACGTAACTG  2274
              ||||||||||||||||||||||||||||||||||||||||||||||||||||||||||||
Sbjct  33010  AAAGGGAAGCCGGTTAAGATTCCGGCACCTGGATGTGGATTCTCCACGGCAACGTAACTG  33069

Query  2275   AACGCGGAGACGTCGGCGGGGGTCTTGGGAAGAGTTATCTTTTCTTCTTGACGGCCTGTC  2334
              |||||||||||||||||||||||| |||||||||||||||||||||||||||||||||||
Sbjct  33070  AACGCGGAGACGTCGGCGGGGGTCCTGGGAAGAGTTATCTTTTCTTCTTGACGGCCTGTC  33129

Query  2335   ACCCTGAAATCGGTTTGTCCGGAGCTAGGGTTCAACGGCCGGCAGAGCGCCGCACCTTTG  2394
              ||||||||||||||||||||||||||||||||||||||||||||||||||||||||||||
Sbjct  33130  ACCCTGAAATCGGTTTGTCCGGAGCTAGGGTTCAACGGCCGGCAGAGCGCCGCACCTTTG  33189

Query  2395   CGGCGTCCGGCGTGCCCCCGACGACCCTTGAAAATCCGCGGGAAGGAATAGTTTTCACGC  2454
              ||||||||||||||||||||||||||||||||||||||||||||||||||||||||||||
Sbjct  33190  CGGCGTCCGGCGTGCCCCCGACGACCCTTGAAAATCCGCGGGAAGGAATAGTTTTCACGC  33249

Query  2455   CAGGTCGTACTCATAACCGCAGCAGGTCTCCAAGGTGAAAAGCCTCTAGTTGATAGAACA  2514
              ||||||||||||||||||||||||||||||||||||||||||||||||||||||||||||
Sbjct  33250  CAGGTCGTACTCATAACCGCAGCAGGTCTCCAAGGTGAAAAGCCTCTAGTTGATAGAACA  33309

Query  2515   ATGTAGATAAGGGAAGTCGGCAAAATAGATCCGTAACTTCGGGAAAAGGATTGGCTCTAA  2574
              ||||||||||||||||||||||||||||||||||||||||||||||||||||||||||||
Sbjct  33310  ATGTAGATAAGGGAAGTCGGCAAAATAGATCCGTAACTTCGGGAAAAGGATTGGCTCTAA  33369

Query  2575   GGGTCGGGCGCGTTGGGCCTTGGGCGGAGGCCCTCGAGGCAGGATGGCACTAGCCGGGAG  2634
              ||||||||||||||||||||||||||||||||||||||||||||||||||||||||||||
Sbjct  33370  GGGTCGGGCGCGTTGGGCCTTGGGCGGAGGCCCTCGAGGCAGGATGGCACTAGCCGGGAG  33429

Query  2635   ACCGGCCGGCGCCGCCCAGCATCGGGGCGCGGACGCCCTCGGCAGGCCTCTGGCCGTCCG  2694
              ||||||||||||||||||||||||||||||||||||||||||||||||||||||||||||
Sbjct  33430  ACCGGCCGGCGCCGCCCAGCATCGGGGCGCGGACGCCCTCGGCAGGCCTCTGGCCGTCCG  33489

Query  2695   GCGCGCGCTTAACGACCAACTTAGAACTGGTACGGACAAGGGGAAT  2740
              ||||||||||||||||||||||||||||||||||||||||||||||
Sbjct  33490  GCGCGCGCTTAACGACCAACTTAGAACTGGTACGGACAAGGGGAAT  33535


 Score = 4913 bits (2660),  Expect = 0.0
 Identities = 2719/2746 (99%), Gaps = 9/2746 (0%)
 Strand=Plus/Plus

Query  1      CAAGGTTTCCGTAGGTGAACCTGCGGAAGGATCATTAGCGCGCAGGCCGGAGGCTGGCCC  60
              ||||||||||||||||||||||||||||||||||||| ||||||||||||||||||||||
Sbjct  47400  CAAGGTTTCCGTAGGTGAACCTGCGGAAGGATCATTAACGCGCAGGCCGGAGGCTGGCCC  47459

Query  61     CCCACGATAGGGCCAAACGTCCGTCAGGGGTGAGCAGATGTGCGCCGGCCGTACCGCCCC  120
              |||||||||||||||||||||| |||||||||||||||||||||||||||||||||||||
Sbjct  47460  CCCACGATAGGGCCAAACGTCCATCAGGGGTGAGCAGATGTGCGCCGGCCGTACCGCCCC  47519

Query  121    ATTCTTGTCTACATTACTCGGTTGCCTCGGCGGGCCGCGCTCTC-C-CAGGAGAGCCGTT  178
              |||||||||||| ||||||||||||||||||||||||||||||| | |||||||||||||
Sbjct  47520  ATTCTTGTCTACCTTACTCGGTTGCCTCGGCGGGCCGCGCTCTCTCTCAGGAGAGCCGTT  47579

Query  179    CGGCGAGCCTCTCTTTAGTGGCTAAACGCTGGACCGCGCCCGCCGGAGGACAGACGCaaa  238
              ||||||||||||||||||||||| ||||||||||||||||||||||||||||||||| ||
Sbjct  47580  CGGCGAGCCTCTCTTTAGTGGCTCAACGCTGGACCGCGCCCGCCGGAGGACAGACGC-AA  47638

Query  239    aaaaTTCTTTCAGAAGAGCTGTCAGTCTGAGCGTTAGCAAGCAAAAATCAGTTAAAACTT  298
              ||||||||||||||||||||||||||||||||||||||||||||||||||||||||||||
Sbjct  47639  AAAATTCTTTCAGAAGAGCTGTCAGTCTGAGCGTTAGCAAGCAAAAATCAGTTAAAACTT  47698

Query  299    TCAACAACGGATCTCTTGGTTCCGGCATCGATGAAGAACGCAGCGAAATGCGATAAGTAA  358
              ||||||||||||||||||||||||||||||||||||||||||||||||||||||||||||
Sbjct  47699  TCAACAACGGATCTCTTGGTTCCGGCATCGATGAAGAACGCAGCGAAATGCGATAAGTAA  47758

Query  359    TGTGAATTGCAGAATTCCGTGAATCATCGAATCTTTGAACGCACATTGCGCCCCCTGGCA  418
              |||||||||||||||||||||||||||||||||||||||||||||||||||||||||| |
Sbjct  47759  TGTGAATTGCAGAATTCCGTGAATCATCGAATCTTTGAACGCACATTGCGCCCCCTGGTA  47818

Query  419    TTCCGGGGGGCATGCCTGTTCGAGCGTCATTTCAGCCCCTCAAGCCCGGCTTGTGTGATG  478
              ||||||||||||||||||||||||||||||||||||||||||||||||||||||||||||
Sbjct  47819  TTCCGGGGGGCATGCCTGTTCGAGCGTCATTTCAGCCCCTCAAGCCCGGCTTGTGTGATG  47878

Query  479    GACGACCGTCCGGCGCCCCCGTCTTT-GGGGGTGCGGGACGCGCCCGAAAAGCAGTGGCC  537
              |||||||||||||| ||||| | | | |||||||||||||||||||||||||||||||||
Sbjct  47879  GACGACCGTCCGGCACCCCC-TTTCTCGGGGGTGCGGGACGCGCCCGAAAAGCAGTGGCC  47937

Query  538    AGGCCGCGATTCCGGCTTCCTAGGCGAATGG--GCAACAAACCAGCGCCTCCAGGACCGG  595
              |||||||||||||||||||||||||||||||  |||||||||||||||||||||||||||
Sbjct  47938  AGGCCGCGATTCCGGCTTCCTAGGCGAATGGGCGCAACAAACCAGCGCCTCCAGGACCGG  47997

Query  596    CCGCCCTGGCCTCAAAATCTGTTT-TATACTTATCAGGTTGACCTCGGATCAGGTAGGGA  654
              |||| ||||||||| ||||||||| |||||||||||||||||||||||||||||||||||
Sbjct  47998  CCGCTCTGGCCTCAGAATCTGTTTCTATACTTATCAGGTTGACCTCGGATCAGGTAGGGA  48057

Query  655    TACCCGCTGAACTTAAGCATATCAATAAGCGGAGGAAAAGAAACCAACAGGGATTGCCCC  714
              ||||||||||||||||||||||||||||||||||||||||||||||||||||||||||||
Sbjct  48058  TACCCGCTGAACTTAAGCATATCAATAAGCGGAGGAAAAGAAACCAACAGGGATTGCCCC  48117

Query  715    AGTAACGGCGAGTGAAGCGGCAAGAGCTCAAATTTGAAATCTGGCCTCCCCCGGGGGGCC  774
              |||||||||||||||||||||||||||||||||||||||||||||||||||| |||||||
Sbjct  48118  AGTAACGGCGAGTGAAGCGGCAAGAGCTCAAATTTGAAATCTGGCCTCCCCC-GGGGGCC  48176

Query  775    CGAGTTGTAATTTGCAGAGGATGCTTCGGGTGCGGCCGCCGTCTAAGTTCCTTGGAACAG  834
              ||||||||||||||||||||||||||||||||||||||||||||||||||||||||||||
Sbjct  48177  CGAGTTGTAATTTGCAGAGGATGCTTCGGGTGCGGCCGCCGTCTAAGTTCCTTGGAACAG  48236

Query  835    GACGTCAGAGAGGGTGAGAATCCCGTCTTGGGCGGGCGGTCCGCGCCCGTGTGAAGCTCC  894
              ||||||||||||||||||||||||||||||||||||||||||||||||||||||||||||
Sbjct  48237  GACGTCAGAGAGGGTGAGAATCCCGTCTTGGGCGGGCGGTCCGCGCCCGTGTGAAGCTCC  48296

Query  895    TTCGACGAGTCGAGTTGTTTGGGAATGCAGCTCTAAGCGGGTGGTAAATTTCATCTAAAG  954
              ||||||||||||||||||||||||||||||||||||||||||||||||||||||||||||
Sbjct  48297  TTCGACGAGTCGAGTTGTTTGGGAATGCAGCTCTAAGCGGGTGGTAAATTTCATCTAAAG  48356

Query  955    CTAAATATTGGCCGGAGACCGATAGCGCACAAGTAGAGTGATCGAAAGGTTAAAAGCACC  1014
              ||||||||||||||||||||||||||||||||||||||||||||||||||||||||||||
Sbjct  48357  CTAAATATTGGCCGGAGACCGATAGCGCACAAGTAGAGTGATCGAAAGGTTAAAAGCACC  48416

Query  1015   TTGAAAAGGGAGTTAAACAGCACGTGAAATTGTTGAAAGGGAAGCGCTTGCGGCCAGACT  1074
              ||||||||||||||||||||||||||||||||||||||||||||||||||||||||||||
Sbjct  48417  TTGAAAAGGGAGTTAAACAGCACGTGAAATTGTTGAAAGGGAAGCGCTTGCGGCCAGACT  48476

Query  1075   CGGGGGCGGGGTTCAGCGGGTGCTCGTCGCCCGTGTACTCCTCGTCTCCCGGGCCAGCAT  1134
              ||||||||||||||||||||||||||||||||||||| ||||||| ||||||||||||||
Sbjct  48477  CGGGGGCGGGGTTCAGCGGGTGCTCGTCGCCCGTGTATTCCTCGTTTCCCGGGCCAGCAT  48536

Query  1135   CAGTTTCGACGGCCGGTCAAAGGCCCCCGGAATGTGTCGTCTCTCGGGACGTCTTATAGC  1194
              ||||||||||||||||||||||||||||||||||||||||||||||||||||||||||||
Sbjct  48537  CAGTTTCGACGGCCGGTCAAAGGCCCCCGGAATGTGTCGTCTCTCGGGACGTCTTATAGC  48596

Query  1195   CGGGGGTGCAATGCGGCCCGTCGGGACTGAGGAACGCGCTCCGGCTCGGATGCTGGCGTA  1254
              |||||||||||||||||||||||||||||||||||||||| |||||||||||||||||||
Sbjct  48597  CGGGGGTGCAATGCGGCCCGTCGGGACTGAGGAACGCGCTTCGGCTCGGATGCTGGCGTA  48656

Query  1255   ATGGCCGTAAGCGGCCCGTCTTGAAACACGGACCAAGGAGTCTAACATCCACGCGAGTGT  1314
              ||||||||||||||||||||||||||||||||||||||||||||||||||||||||||| 
Sbjct  48657  ATGGCCGTAAGCGGCCCGTCTTGAAACACGGACCAAGGAGTCTAACATCCACGCGAGTGC  48716

Query  1315   TCGGGTGTCAAACCCGTGCGCGCAGTGAAAGCGAACGGAGGTGGGAGCCTTAGGGCGCAC  1374
               |||||||||||||||||||||||||||||||||||||||||||||||||||||||||||
Sbjct  48717  ACGGGTGTCAAACCCGTGCGCGCAGTGAAAGCGAACGGAGGTGGGAGCCTTAGGGCGCAC  48776

Query  1375   CATCGACCGATCCTGAAGTCTTCGGATGGATTTGAGTAGGAGCGTGGCCGTTGGGACCCG  1434
              ||||||||||||||||||||||||||||||||||||||||||||||||||||||||||||
Sbjct  48777  CATCGACCGATCCTGAAGTCTTCGGATGGATTTGAGTAGGAGCGTGGCCGTTGGGACCCG  48836

Query  1435   AAAGATGGTGAACTATGCCTGAATAGGGTGAAGCCAGAGGAAACTCTGGTGGAGGCTCGC  1494
              ||||||||||||||||||||||||||||||||||||||||||||||||||||||||||||
Sbjct  48837  AAAGATGGTGAACTATGCCTGAATAGGGTGAAGCCAGAGGAAACTCTGGTGGAGGCTCGC  48896

Query  1495   AGCGGTTCTGACGTGCAAATCGATCGTCAAATTTGGGCATAGGGGCGAAAGACTAATCGA  1554
              ||||||||||||||||||||||||||||||||||||||||||||||||||||||||||||
Sbjct  48897  AGCGGTTCTGACGTGCAAATCGATCGTCAAATTTGGGCATAGGGGCGAAAGACTAATCGA  48956

Query  1555   ACCATCTAGTAGCTGGTTCCTGCCGAAGTTTCCCTCAGGATAGCAGTGACGAGATTCCAG  1614
              ||||||||||||||||||||||||||||||||||||||||||||||||||||||||||||
Sbjct  48957  ACCATCTAGTAGCTGGTTCCTGCCGAAGTTTCCCTCAGGATAGCAGTGACGAGATTCCAG  49016

Query  1615   TTTTATGAGGTAAAGCGAATGATTAGAGGCCTTGGGGATGAAACATCCTTAACCTATTCT  1674
              ||||||||||||||||||||||||||||||||||||||||||||||||||||||||||||
Sbjct  49017  TTTTATGAGGTAAAGCGAATGATTAGAGGCCTTGGGGATGAAACATCCTTAACCTATTCT  49076

Query  1675   CAAACTTTAAATATGTAAGAAGTCCTTGTTTCTTAAGTGAACGTGGGCACTAGAATGGAA  1734
              |||||||||||||||||||||| |||||||||||||||||||||||||||||||||||||
Sbjct  49077  CAAACTTTAAATATGTAAGAAGCCCTTGTTTCTTAAGTGAACGTGGGCACTAGAATGGAA  49136

Query  1735   CGTCACTAGTGGGCCATTTTTGGTAAGCAGAACTGGCGATGCGGGATGAACCGAACGCGA  1794
              ||||||||||||||||||||||||||||||||||||||||||||||||||||||||||||
Sbjct  49137  CGTCACTAGTGGGCCATTTTTGGTAAGCAGAACTGGCGATGCGGGATGAACCGAACGCGA  49196

Query  1795   GGTTAAGGTGCCGGAATGCACGCTCATCAGACACCACAAAAGGTGTTAGTTCATCTAGAC  1854
              ||||||||||||||||||||||||||||||||||||||||||||||||||||||||||||
Sbjct  49197  GGTTAAGGTGCCGGAATGCACGCTCATCAGACACCACAAAAGGTGTTAGTTCATCTAGAC  49256

Query  1855   AGCCCGACGGTGGCCATGGAAGTCGGAATCCGCTAAGGAGTGTGTAACAACTCACGGGCC  1914
              |||||||||||||||||||||||||||||||||||||||||||||||| |||||||||||
Sbjct  49257  AGCCCGACGGTGGCCATGGAAGTCGGAATCCGCTAAGGAGTGTGTAACGACTCACGGGCC  49316

Query  1915   GAATGAACTAGCCCTGAAAATGGATGGCGCTCAAGCGTGCTACCCATACCTCGCCGCCGG  1974
              ||||||||||||||||||||||||||||||||||||||||||||||||||||||||||||
Sbjct  49317  GAATGAACTAGCCCTGAAAATGGATGGCGCTCAAGCGTGCTACCCATACCTCGCCGCCGG  49376

Query  1975   GGTTGAAATGACGCCCCGGCGAGTAGGCAGGCGTGGAGGTCCGTGACGAAGCCCTGGGGG  2034
              ||||||||||||||||||||||||||||||||||||||||||||||||||||||||||||
Sbjct  49377  GGTTGAAATGACGCCCCGGCGAGTAGGCAGGCGTGGAGGTCCGTGACGAAGCCCTGGGGG  49436

Query  2035   TGACCCCGGGTCGAACGGCCTCTAGTGCAGATCTTGGTGGTAGTAGCAAATACTCAAATG  2094
              ||||||||||||||||||||||||||||||||||||||||||||||||||||||||||||
Sbjct  49437  TGACCCCGGGTCGAACGGCCTCTAGTGCAGATCTTGGTGGTAGTAGCAAATACTCAAATG  49496

Query  2095   AGAACTTTGAGGACTGAAGTGGGGAAAGGTTCCATGTGAACAGCAGTTGGACATGGGTTA  2154
              ||||||||||||||||||||||||||||||||||||||||||||||||||||||||||||
Sbjct  49497  AGAACTTTGAGGACTGAAGTGGGGAAAGGTTCCATGTGAACAGCAGTTGGACATGGGTTA  49556

Query  2155   GTCGATCCTAAGGCATAGGGTAGTTCCGATTGCATGTGCGCCCTGGTGCGCCGTCAGCCG  2214
              ||||||||||||||||||||||||||||||||||||||||||||||||||||||||||||
Sbjct  49557  GTCGATCCTAAGGCATAGGGTAGTTCCGATTGCATGTGCGCCCTGGTGCGCCGTCAGCCG  49616

Query  2215   AAAGGGAAGCCGGTTAAGATTCCGGCACCTGGATGTGGATTCTCCACGGCAACGTAACTG  2274
              ||||||||||||||||||||||||||||||||||||||||||||||||||||||||||||
Sbjct  49617  AAAGGGAAGCCGGTTAAGATTCCGGCACCTGGATGTGGATTCTCCACGGCAACGTAACTG  49676

Query  2275   AACGCGGAGACGTCGGCGGGGGTCTTGGGAAGAGTTATCTTTTCTTCTTGACGGCCTGTC  2334
              |||||||||||||||||||||||| |||||||||||||||||||||||||||||||||||
Sbjct  49677  AACGCGGAGACGTCGGCGGGGGTCCTGGGAAGAGTTATCTTTTCTTCTTGACGGCCTGTC  49736

Query  2335   ACCCTGAAATCGGTTTGTCCGGAGCTAGGGTTCAACGGCCGGCAGAGCGCCGCACCTTTG  2394
              ||||||||||||||||||||||||||||||||||||||||||||||||||||||||||||
Sbjct  49737  ACCCTGAAATCGGTTTGTCCGGAGCTAGGGTTCAACGGCCGGCAGAGCGCCGCACCTTTG  49796

Query  2395   CGGCGTCCGGCGTGCCCCCGACGACCCTTGAAAATCCGCGGGAAGGAATAGTTTTCACGC  2454
              ||||||||||||||||||||||||||||||||||||||||||||||||||||||||||||
Sbjct  49797  CGGCGTCCGGCGTGCCCCCGACGACCCTTGAAAATCCGCGGGAAGGAATAGTTTTCACGC  49856

Query  2455   CAGGTCGTACTCATAACCGCAGCAGGTCTCCAAGGTGAAAAGCCTCTAGTTGATAGAACA  2514
              ||||||||||||||||||||||||||||||||||||||||||||||||||||||||||||
Sbjct  49857  CAGGTCGTACTCATAACCGCAGCAGGTCTCCAAGGTGAAAAGCCTCTAGTTGATAGAACA  49916

Query  2515   ATGTAGATAAGGGAAGTCGGCAAAATAGATCCGTAACTTCGGGAAAAGGATTGGCTCTAA  2574
              ||||||||||||||||||||||||||||||||||||||||||||||||||||||||||||
Sbjct  49917  ATGTAGATAAGGGAAGTCGGCAAAATAGATCCGTAACTTCGGGAAAAGGATTGGCTCTAA  49976

Query  2575   GGGTCGGGCGCGTTGGGCCTTGGGCGGAGGCCCTCGAGGCAGGATGGCACTAGCCGGGAG  2634
              ||||||||||||||||||||||||||||||||||||||||||||||||||||||||||||
Sbjct  49977  GGGTCGGGCGCGTTGGGCCTTGGGCGGAGGCCCTCGAGGCAGGATGGCACTAGCCGGGAG  50036

Query  2635   ACCGGCCGGCGCCGCCCAGCATCGGGGCGCGGACGCCCTCGGCAGGCCTCTGGCCGTCCG  2694
              ||||||||||||||||||||||||||||||||||||||||||||||||||||||||||||
Sbjct  50037  ACCGGCCGGCGCCGCCCAGCATCGGGGCGCGGACGCCCTCGGCAGGCCTCTGGCCGTCCG  50096

Query  2695   GCGCGCGCTTAACGACCAACTTAGAACTGGTACGGACAAGGGGAAT  2740
              ||||||||||||||||||||||||||||||||||||||||||||||
Sbjct  50097  GCGCGCGCTTAACGACCAACTTAGAACTGGTACGGACAAGGGGAAT  50142


 Score = 4909 bits (2658),  Expect = 0.0
 Identities = 2719/2747 (99%), Gaps = 10/2747 (0%)
 Strand=Plus/Plus

Query  1      CAAGGTTTCCGTAGGTGAACCTGCGGAAGGATCATTAGCGCGCAGGCCGGAGGCTGGCCC  60
              ||||||||||||||||||||||||||||||||||||| ||||||||||||||||||||||
Sbjct  22479  CAAGGTTTCCGTAGGTGAACCTGCGGAAGGATCATTAACGCGCAGGCCGGAGGCTGGCCC  22538

Query  61     CCCACGATAGGGCCAAACGTCCGTCAGGGGTGAGCAGATGTGCGCCGGCCGTACCGCCCC  120
              |||||||||||||||||||||| |||||||||||||||||||||||||||||||||||||
Sbjct  22539  CCCACGATAGGGCCAAACGTCCATCAGGGGTGAGCAGATGTGCGCCGGCCGTACCGCCCC  22598

Query  121    ATTCTTGTCTACATTACTCGGTTGCCTCGGCGGGCCGCGCTCTC-C-CAGGAGAGCCGTT  178
              |||||||||||| ||||||||||||||||||||||||||||||| | |||||||||||||
Sbjct  22599  ATTCTTGTCTACCTTACTCGGTTGCCTCGGCGGGCCGCGCTCTCTCTCAGGAGAGCCGTT  22658

Query  179    CGGCGAGCCTCTCTTTAGTGGCTAAACGCTGGACCGCGCCCGCCGGAGGACAGACGCaaa  238
              ||||||||||||||||||||||| ||||||||||||||||||||||||||||||||| ||
Sbjct  22659  CGGCGAGCCTCTCTTTAGTGGCTCAACGCTGGACCGCGCCCGCCGGAGGACAGACGC-AA  22717

Query  239    aaaaTTCTTTCAGAAGAGCTGTCAGTCTGAGCGTTAGCAAGCAAAAATCAGTTAAAACTT  298
              ||||||||||||||||||||||||||||||||||||||||||||||||||||||||||||
Sbjct  22718  AAAATTCTTTCAGAAGAGCTGTCAGTCTGAGCGTTAGCAAGCAAAAATCAGTTAAAACTT  22777

Query  299    TCAACAACGGATCTCTT-GGTTCCGGCATCGATGAAGAACGCAGCGAAATGCGATAAGTA  357
              ||||||||||||||||| ||||||||||||||||||||||||||||||||||||||||||
Sbjct  22778  TCAACAACGGATCTCTTGGGTTCCGGCATCGATGAAGAACGCAGCGAAATGCGATAAGTA  22837

Query  358    ATGTGAATTGCAGAATTCCGTGAATCATCGAATCTTTGAACGCACATTGCGCCCCCTGGC  417
              ||||||||||||||||||||||||||||||||||||||||||||||||||||||||||| 
Sbjct  22838  ATGTGAATTGCAGAATTCCGTGAATCATCGAATCTTTGAACGCACATTGCGCCCCCTGGT  22897

Query  418    ATTCCGGGGGGCATGCCTGTTCGAGCGTCATTTCAGCCCCTCAAGCCCGGCTTGTGTGAT  477
              ||||||||||||||||||||||||||||||||||||||||||||||||||||||||||||
Sbjct  22898  ATTCCGGGGGGCATGCCTGTTCGAGCGTCATTTCAGCCCCTCAAGCCCGGCTTGTGTGAT  22957

Query  478    GGACGACCGTCCGGCGCCCCCGTCTTT-GGGGGTGCGGGACGCGCCCGAAAAGCAGTGGC  536
              ||||||||||||||| ||||| | | | ||||||||||||||||||||||||||||||||
Sbjct  22958  GGACGACCGTCCGGCACCCCC-TTTCTCGGGGGTGCGGGACGCGCCCGAAAAGCAGTGGC  23016

Query  537    CAGGCCGCGATTCCGGCTTCCTAGGCGAATGG--GCAACAAACCAGCGCCTCCAGGACCG  594
              ||||||||||||||||||||||||||||||||  ||||||||||||||||||||||||||
Sbjct  23017  CAGGCCGCGATTCCGGCTTCCTAGGCGAATGGGCGCAACAAACCAGCGCCTCCAGGACCG  23076

Query  595    GCCGCCCTGGCCTCAAAATCTGTTT-TATACTTATCAGGTTGACCTCGGATCAGGTAGGG  653
              ||||| ||||||||| ||||||||| ||||||||||||||||||||||||||||||||||
Sbjct  23077  GCCGCTCTGGCCTCAGAATCTGTTTCTATACTTATCAGGTTGACCTCGGATCAGGTAGGG  23136

Query  654    ATACCCGCTGAACTTAAGCATATCAATAAGCGGAGGAAAAGAAACCAACAGGGATTGCCC  713
              ||||||||||||||||||||||||||||||||||||||||||||||||||||||||||||
Sbjct  23137  ATACCCGCTGAACTTAAGCATATCAATAAGCGGAGGAAAAGAAACCAACAGGGATTGCCC  23196

Query  714    CAGTAACGGCGAGTGAAGCGGCAAGAGCTCAAATTTGAAATCTGGCCTCCCCCGGGGGGC  773
              ||||||||||||||||||||||||||||||||||||||||||||||||||||| ||||||
Sbjct  23197  CAGTAACGGCGAGTGAAGCGGCAAGAGCTCAAATTTGAAATCTGGCCTCCCCC-GGGGGC  23255

Query  774    CCGAGTTGTAATTTGCAGAGGATGCTTCGGGTGCGGCCGCCGTCTAAGTTCCTTGGAACA  833
              ||||||||||||||||||||||||||||||||||||||||||||||||||||||||||||
Sbjct  23256  CCGAGTTGTAATTTGCAGAGGATGCTTCGGGTGCGGCCGCCGTCTAAGTTCCTTGGAACA  23315

Query  834    GGACGTCAGAGAGGGTGAGAATCCCGTCTTGGGCGGGCGGTCCGCGCCCGTGTGAAGCTC  893
              ||||||||||||||||||||||||||||||||||||||||||||||||||||||||||||
Sbjct  23316  GGACGTCAGAGAGGGTGAGAATCCCGTCTTGGGCGGGCGGTCCGCGCCCGTGTGAAGCTC  23375

Query  894    CTTCGACGAGTCGAGTTGTTTGGGAATGCAGCTCTAAGCGGGTGGTAAATTTCATCTAAA  953
              ||||||||||||||||||||||||||||||||||||||||||||||||||||||||||||
Sbjct  23376  CTTCGACGAGTCGAGTTGTTTGGGAATGCAGCTCTAAGCGGGTGGTAAATTTCATCTAAA  23435

Query  954    GCTAAATATTGGCCGGAGACCGATAGCGCACAAGTAGAGTGATCGAAAGGTTAAAAGCAC  1013
              ||||||||||||||||||||||||||||||||||||||||||||||||||||||||||||
Sbjct  23436  GCTAAATATTGGCCGGAGACCGATAGCGCACAAGTAGAGTGATCGAAAGGTTAAAAGCAC  23495

Query  1014   CTTGAAAAGGGAGTTAAACAGCACGTGAAATTGTTGAAAGGGAAGCGCTTGCGGCCAGAC  1073
              ||||||||||||||||||||||||||||||||||||||||||||||||||||||||||||
Sbjct  23496  CTTGAAAAGGGAGTTAAACAGCACGTGAAATTGTTGAAAGGGAAGCGCTTGCGGCCAGAC  23555

Query  1074   TCGGGGGCGGGGTTCAGCGGGTGCTCGTCGCCCGTGTACTCCTCGTCTCCCGGGCCAGCA  1133
              |||||||||||||||||||||||||||||||||||||| ||||||| |||||||||||||
Sbjct  23556  TCGGGGGCGGGGTTCAGCGGGTGCTCGTCGCCCGTGTATTCCTCGTTTCCCGGGCCAGCA  23615

Query  1134   TCAGTTTCGACGGCCGGTCAAAGGCCCCCGGAATGTGTCGTCTCTCGGGACGTCTTATAG  1193
              ||||||||||||||||||||||||||||||||||||||||||||||||||||||||||||
Sbjct  23616  TCAGTTTCGACGGCCGGTCAAAGGCCCCCGGAATGTGTCGTCTCTCGGGACGTCTTATAG  23675

Query  1194   CCGGGGGTGCAATGCGGCCCGTCGGGACTGAGGAACGCGCTCCGGCTCGGATGCTGGCGT  1253
              ||||||||||||||||||||||||||||||||||||||||| ||||||||||||||||||
Sbjct  23676  CCGGGGGTGCAATGCGGCCCGTCGGGACTGAGGAACGCGCTTCGGCTCGGATGCTGGCGT  23735

Query  1254   AATGGCCGTAAGCGGCCCGTCTTGAAACACGGACCAAGGAGTCTAACATCCACGCGAGTG  1313
              ||||||||||||||||||||||||||||||||||||||||||||||||||||||||||||
Sbjct  23736  AATGGCCGTAAGCGGCCCGTCTTGAAACACGGACCAAGGAGTCTAACATCCACGCGAGTG  23795

Query  1314   TTCGGGTGTCAAACCCGTGCGCGCAGTGAAAGCGAACGGAGGTGGGAGCCTTAGGGCGCA  1373
                ||||||||||||||||||||||||||||||||||||||||||||||||||||||||||
Sbjct  23796  CACGGGTGTCAAACCCGTGCGCGCAGTGAAAGCGAACGGAGGTGGGAGCCTTAGGGCGCA  23855

Query  1374   CCATCGACCGATCCTGAAGTCTTCGGATGGATTTGAGTAGGAGCGTGGCCGTTGGGACCC  1433
              ||||||||||||||||||||||||||||||||||||||||||||||||||||||||||||
Sbjct  23856  CCATCGACCGATCCTGAAGTCTTCGGATGGATTTGAGTAGGAGCGTGGCCGTTGGGACCC  23915

Query  1434   GAAAGATGGTGAACTATGCCTGAATAGGGTGAAGCCAGAGGAAACTCTGGTGGAGGCTCG  1493
              ||||||||||||||||||||||||||||||||||||||||||||||||||||||||||||
Sbjct  23916  GAAAGATGGTGAACTATGCCTGAATAGGGTGAAGCCAGAGGAAACTCTGGTGGAGGCTCG  23975

Query  1494   CAGCGGTTCTGACGTGCAAATCGATCGTCAAATTTGGGCATAGGGGCGAAAGACTAATCG  1553
              ||||||||||||||||||||||||||||||||||||||||||||||||||||||||||||
Sbjct  23976  CAGCGGTTCTGACGTGCAAATCGATCGTCAAATTTGGGCATAGGGGCGAAAGACTAATCG  24035

Query  1554   AACCATCTAGTAGCTGGTTCCTGCCGAAGTTTCCCTCAGGATAGCAGTGACGAGATTCCA  1613
              ||||||||||||||||||||||||||||||||||||||||||||||||||||||||||||
Sbjct  24036  AACCATCTAGTAGCTGGTTCCTGCCGAAGTTTCCCTCAGGATAGCAGTGACGAGATTCCA  24095

Query  1614   GTTTTATGAGGTAAAGCGAATGATTAGAGGCCTTGGGGATGAAACATCCTTAACCTATTC  1673
              ||||||||||||||||||||||||||||||||||||||||||||||||||||||||||||
Sbjct  24096  GTTTTATGAGGTAAAGCGAATGATTAGAGGCCTTGGGGATGAAACATCCTTAACCTATTC  24155

Query  1674   TCAAACTTTAAATATGTAAGAAGTCCTTGTTTCTTAAGTGAACGTGGGCACTAGAATGGA  1733
              ||||||||||||||||||||||| ||||||||||||||||||||||||||||||||||||
Sbjct  24156  TCAAACTTTAAATATGTAAGAAGCCCTTGTTTCTTAAGTGAACGTGGGCACTAGAATGGA  24215

Query  1734   ACGTCACTAGTGGGCCATTTTTGGTAAGCAGAACTGGCGATGCGGGATGAACCGAACGCG  1793
              ||||||||||||||||||||||||||||||||||||||||||||||||||||||||||||
Sbjct  24216  ACGTCACTAGTGGGCCATTTTTGGTAAGCAGAACTGGCGATGCGGGATGAACCGAACGCG  24275

Query  1794   AGGTTAAGGTGCCGGAATGCACGCTCATCAGACACCACAAAAGGTGTTAGTTCATCTAGA  1853
              ||||||||||||||||||||||||||||||||||||||||||||||||||||||||||||
Sbjct  24276  AGGTTAAGGTGCCGGAATGCACGCTCATCAGACACCACAAAAGGTGTTAGTTCATCTAGA  24335

Query  1854   CAGCCCGACGGTGGCCATGGAAGTCGGAATCCGCTAAGGAGTGTGTAACAACTCACGGGC  1913
              ||||||||||||||||||||||||||||||||||||||||||||||||| ||||||||||
Sbjct  24336  CAGCCCGACGGTGGCCATGGAAGTCGGAATCCGCTAAGGAGTGTGTAACGACTCACGGGC  24395

Query  1914   CGAATGAACTAGCCCTGAAAATGGATGGCGCTCAAGCGTGCTACCCATACCTCGCCGCCG  1973
              ||||||||||||||||||||||||||||||||||||||||||||||||||||||||||||
Sbjct  24396  CGAATGAACTAGCCCTGAAAATGGATGGCGCTCAAGCGTGCTACCCATACCTCGCCGCCG  24455

Query  1974   GGGTTGAAATGACGCCCCGGCGAGTAGGCAGGCGTGGAGGTCCGTGACGAAGCCCTGGGG  2033
              ||||||||||||||||||||||||||||||||||||||||||||||||||||||||||||
Sbjct  24456  GGGTTGAAATGACGCCCCGGCGAGTAGGCAGGCGTGGAGGTCCGTGACGAAGCCCTGGGG  24515

Query  2034   GTGACCCCGGGTCGAACGGCCTCTAGTGCAGATCTTGGTGGTAGTAGCAAATACTCAAAT  2093
              ||||||||||||||||||||||||||||||||||||||||||||||||||||||||||||
Sbjct  24516  GTGACCCCGGGTCGAACGGCCTCTAGTGCAGATCTTGGTGGTAGTAGCAAATACTCAAAT  24575

Query  2094   GAGAACTTTGAGGACTGAAGTGGGGAAAGGTTCCATGTGAACAGCAGTTGGACATGGGTT  2153
              ||||||||||||||||||||||||||||||||||||||||||||||||||||||||||||
Sbjct  24576  GAGAACTTTGAGGACTGAAGTGGGGAAAGGTTCCATGTGAACAGCAGTTGGACATGGGTT  24635

Query  2154   AGTCGATCCTAAGGCATAGGGTAGTTCCGATTGCATGTGCGCCCTGGTGCGCCGTCAGCC  2213
              ||||||||||||||||||||||||||||||||||||||||||||||||||||||||||||
Sbjct  24636  AGTCGATCCTAAGGCATAGGGTAGTTCCGATTGCATGTGCGCCCTGGTGCGCCGTCAGCC  24695

Query  2214   GAAAGGGAAGCCGGTTAAGATTCCGGCACCTGGATGTGGATTCTCCACGGCAACGTAACT  2273
              ||||||||||||||||||||||||||||||||||||||||||||||||||||||||||||
Sbjct  24696  GAAAGGGAAGCCGGTTAAGATTCCGGCACCTGGATGTGGATTCTCCACGGCAACGTAACT  24755

Query  2274   GAACGCGGAGACGTCGGCGGGGGTCTTGGGAAGAGTTATCTTTTCTTCTTGACGGCCTGT  2333
              ||||||||||||||||||||||||| ||||||||||||||||||||||||||||||||||
Sbjct  24756  GAACGCGGAGACGTCGGCGGGGGTCCTGGGAAGAGTTATCTTTTCTTCTTGACGGCCTGT  24815

Query  2334   CACCCTGAAATCGGTTTGTCCGGAGCTAGGGTTCAACGGCCGGCAGAGCGCCGCACCTTT  2393
              ||||||||||||||||||||||||||||||||||||||||||||||||||||||||||||
Sbjct  24816  CACCCTGAAATCGGTTTGTCCGGAGCTAGGGTTCAACGGCCGGCAGAGCGCCGCACCTTT  24875

Query  2394   GCGGCGTCCGGCGTGCCCCCGACGACCCTTGAAAATCCGCGGGAAGGAATAGTTTTCACG  2453
              ||||||||||||||||||||||||||||||||||||||||||||||||||||||||||||
Sbjct  24876  GCGGCGTCCGGCGTGCCCCCGACGACCCTTGAAAATCCGCGGGAAGGAATAGTTTTCACG  24935

Query  2454   CCAGGTCGTACTCATAACCGCAGCAGGTCTCCAAGGTGAAAAGCCTCTAGTTGATAGAAC  2513
              ||||||||||||||||||||||||||||||||||||||||||||||||||||||||||||
Sbjct  24936  CCAGGTCGTACTCATAACCGCAGCAGGTCTCCAAGGTGAAAAGCCTCTAGTTGATAGAAC  24995

Query  2514   AATGTAGATAAGGGAAGTCGGCAAAATAGATCCGTAACTTCGGGAAAAGGATTGGCTCTA  2573
              ||||||||||||||||||||||||||||||||||||||||||||||||||||||||||||
Sbjct  24996  AATGTAGATAAGGGAAGTCGGCAAAATAGATCCGTAACTTCGGGAAAAGGATTGGCTCTA  25055

Query  2574   AGGGTCGGGCGCGTTGGGCCTTGGGCGGAGGCCCTCGAGGCAGGATGGCACTAGCCGGGA  2633
              ||||||||||||||||||||||||||||||||||||||||||||||||||||||||||||
Sbjct  25056  AGGGTCGGGCGCGTTGGGCCTTGGGCGGAGGCCCTCGAGGCAGGATGGCACTAGCCGGGA  25115

Query  2634   GACCGGCCGGCGCCGCCCAGCATCGGGGCGCGGACGCCCTCGGCAGGCCTCTGGCCGTCC  2693
              ||||||||||||||||||||||||||||||||||||||||||||||||||||||||||||
Sbjct  25116  GACCGGCCGGCGCCGCCCAGCATCGGGGCGCGGACGCCCTCGGCAGGCCTCTGGCCGTCC  25175

Query  2694   GGCGCGCGCTTAACGACCAACTTAGAACTGGTACGGACAAGGGGAAT  2740
              |||||||||||||||||||||||||||||||||||||||||||||||
Sbjct  25176  GGCGCGCGCTTAACGACCAACTTAGAACTGGTACGGACAAGGGGAAT  25222


 Score = 4900 bits (2653),  Expect = 0.0
 Identities = 2717/2746 (99%), Gaps = 11/2746 (0%)
 Strand=Plus/Plus

Query  1      CAAGGTTTCCGTAGGTGAACCTGCGGAAGGATCATTAGCGCGCAGGCCGGAGGCTGGCCC  60
              ||||||||||||||||||||||||||||||||||||| ||||||||||||||||||||||
Sbjct  55714  CAAGGTTTCCGTAGGTGAACCTGCGGAAGGATCATTAACGCGCAGGCCGGAGGCTGGCCC  55773

Query  61     CCCACGATAGGGCCAAACGTCCGTCAGGGGTGAGCAGATGTGCGCCGGCCGTACCGCCCC  120
              |||||||||||||||||||||| |||||||||||||||||||||||||||||||||||||
Sbjct  55774  CCCACGATAGGGCCAAACGTCCATCAGGGGTGAGCAGATGTGCGCCGGCCGTACCGCCCC  55833

Query  121    ATTCTTGTCTACATTACTCGGTTGCCTCGGCGGGCCGCGCTCTC-C-CAGGAGAGCCGTT  178
              |||||||||||| ||||||||||||||||||||||||||||||| | |||||||||||||
Sbjct  55834  ATTCTTGTCTACCTTACTCGGTTGCCTCGGCGGGCCGCGCTCTCTCTCAGGAGAGCCGTT  55893

Query  179    CGGCGAGCCTCTCTTTAGTGGCTAAACGCTGGACCGCGCCCGCCGGAGGACAGACGCaaa  238
              ||||||||||||||||||||||| ||||||||||||||||||||||||||||||||| ||
Sbjct  55894  CGGCGAGCCTCTCTTTAGTGGCTCAACGCTGGACCGCGCCCGCCGGAGGACAGACGC-AA  55952

Query  239    aaaaTTCTTTCAGAAGAGCTGTCAGTCTGAGCGTTAGCAAGCAAAAATCAGTTAAAACTT  298
              ||||||||||||||||||||||||||||||||||||||||||||||||||||||||||||
Sbjct  55953  AAAATTCTTTCAGAAGAGCTGTCAGTCTGAGCGTTAGCAAGCAAAAATCAGTTAAAACTT  56012

Query  299    TCAACAACGGATCTCTTGGTTCCGGCATCGATGAAGAACGCAGCGAAATGCGATAAGTAA  358
              ||||||||||||||||||||||||||||||||||||||||||||||||||||||||||||
Sbjct  56013  TCAACAACGGATCTCTTGGTTCCGGCATCGATGAAGAACGCAGCGAAATGCGATAAGTAA  56072

Query  359    TGTGAATTGCAGAATTCCGTGAATCATCGAATCTTTGAACGCACATTGCGCCCCCTGGCA  418
              |||||||||||||||||||||||||||||||||||||||||||||||||||||||||| |
Sbjct  56073  TGTGAATTGCAGAATTCCGTGAATCATCGAATCTTTGAACGCACATTGCGCCCCCTGGTA  56132

Query  419    TTCCGGGGGGCATGCCTGTTCGAGCGTCATTTCAGCCCCTCAAGCCCGGCTTGTGTGATG  478
              ||||||||||||||||||||||||||||||||||||||||||||||||||||||||||||
Sbjct  56133  TTCCGGGGGGCATGCCTGTTCGAGCGTCATTTCAGCCCCTCAAGCCCGGCTTGTGTGATG  56192

Query  479    GACGACCGTCCGGCGCCCCCGTCTTT-GGGGGTGCGGGACGCGCCCGAAAAGCAGTGGCC  537
              |||||||||||||| ||||| | | | |||||||||||||||||||||||||||||||||
Sbjct  56193  GACGACCGTCCGGCACCCCC-TTTCTCGGGGGTGCGGGACGCGCCCGAAAAGCAGTGGCC  56251

Query  538    AGGCCGCGATTCCGGCTTCCTAGGCGAATGG--GCAACAAACCAGCGCCTCCAGGACCGG  595
              |||||||||||||||||||||||||||||||  |||||||||||||||||||||||||||
Sbjct  56252  AGGCCGCGATTCCGGCTTCCTAGGCGAATGGGCGCAACAAACCAGCGCCTCCAGGACCGG  56311

Query  596    CCGCCCTGGCCTCAAAATCTGTTT-TATACTTATCAGGTTGACCTCGGATCAGGTAGGGA  654
              |||| ||||||||| ||||||||| |||||||||||||||||||||||||||||||||||
Sbjct  56312  CCGCTCTGGCCTCAGAATCTGTTTCTATACTTATCAGGTTGACCTCGGATCAGGTAGGGA  56371

Query  655    TACCCGCTGAACTTAAGCATATCAATAAGCGGAGGAAAAGAAACCAACAGGGATTGCCCC  714
              ||||||||||||||||||||||||||||||||||||||||||||||||||||||||||||
Sbjct  56372  TACCCGCTGAACTTAAGCATATCAATAAGCGGAGGAAAAGAAACCAACAGGGATTGCCCC  56431

Query  715    AGTAACGGCGAGTGAAGCGGCAAGAGCTCAAATTTGAAATCTGGCCTCCCCCGGGGGGCC  774
              |||||||||||||||||||||||||||||||||||||||||||||||||||| |||||||
Sbjct  56432  AGTAACGGCGAGTGAAGCGGCAAGAGCTCAAATTTGAAATCTGGCCTCCCCC-GGGGGCC  56490

Query  775    CGAGTTGTAATTTGCAGAGGATGCTTCGGGTGCGGCCGCCGTCTAAGTTCCTTGGAACAG  834
              ||||||||||||||||||||||||||||||||||||||||||||||||||||||||||||
Sbjct  56491  CGAGTTGTAATTTGCAGAGGATGCTTCGGGTGCGGCCGCCGTCTAAGTTCCTTGGAACAG  56550

Query  835    GACGTCAGAGAGGGTGAGAATCCCGTCTTGGGCGGGCGGTCCGCGCCCGTGTGAAGCTCC  894
              ||||||||||||||||||||||||||||||||||||||||||||||||||||||||||||
Sbjct  56551  GACGTCAGAGAGGGTGAGAATCCCGTCTTGGGCGGGCGGTCCGCGCCCGTGTGAAGCTCC  56610

Query  895    TTCGACGAGTCGAGTTGTTTGGGAATGCAGCTCTAAGCGGGTGGTAAATTTCATCTAAAG  954
              ||||||||||||||||||||||||||||||||||||||||||||||||||||||||||||
Sbjct  56611  TTCGACGAGTCGAGTTGTTTGGGAATGCAGCTCTAAGCGGGTGGTAAATTTCATCTAAAG  56670

Query  955    CTAAATATTGGCCGGAGACCGATAGCGCACAAGTAGAGTGATCGAAAGGTTAAAAGCACC  1014
              ||||||||||||||||||||||||||||||||||||||||||||||||||||||||||||
Sbjct  56671  CTAAATATTGGCCGGAGACCGATAGCGCACAAGTAGAGTGATCGAAAGGTTAAAAGCACC  56730

Query  1015   TTGAAAAGGGAGTTAAACAGCACGTGAAATTGTTGAAAGGGAAGCGCTTGCGGCCAGACT  1074
              ||||||||||||||||||||||||||||||||||||||||||||||||||||||||||||
Sbjct  56731  TTGAAAAGGGAGTTAAACAGCACGTGAAATTGTTGAAAGGGAAGCGCTTGCGGCCAGACT  56790

Query  1075   CGGGGGCGGGGTTCAGCGGGTGCTCGTCGCCCGTGTACTCCTCGTCTCCCGGGCCAGCAT  1134
              ||||||||||||||||||||||||||||||||||||| ||||||| ||||||||||||||
Sbjct  56791  CGGGGGCGGGGTTCAGCGGGTGCTCGTCGCCCGTGTATTCCTCGTTTCCCGGGCCAGCAT  56850

Query  1135   CAGTTTCGACGGCCGGTCAAAGGCCCCCGGAATGTGTCGTCTCTCGGGACGTCTTATAGC  1194
              ||||||||||||||||||||||||||||||||||||||||||||||||||||||||||||
Sbjct  56851  CAGTTTCGACGGCCGGTCAAAGGCCCCCGGAATGTGTCGTCTCTCGGGACGTCTTATAGC  56910

Query  1195   CGGGGGTGCAATGCGGCCCGTCGGGACTGAGGAACGCGCTCCGGCTCGGATGCTGGCGTA  1254
              |||||||||||||||||||||||||||||||||||||||| |||||||||||||||||||
Sbjct  56911  CGGGGGTGCAATGCGGCCCGTCGGGACTGAGGAACGCGCTTCGGCTCGGATGCTGGCGTA  56970

Query  1255   ATGGCCGTAAGCGGCCCGTCTTGAAACACGGACCAAGGAGTCTAACATCCACGCGAGTGT  1314
              ||||||||||||||||||||||||||||||||||||||||||||||||||||||||||| 
Sbjct  56971  ATGGCCGTAAGCGGCCCGTCTTGAAACACGGACCAAGGAGTCTAACATCCACGCGAGTGC  57030

Query  1315   TCGGGTGTCAAACCCGTGCGCGCAGTGAAAGCGAACGGAGGTGGGAGCCTTAGGGCGCAC  1374
               |||||||||||||||||||||||||||||||||||||||||||||||||||||||||||
Sbjct  57031  ACGGGTGTCAAACCCGTGCGCGCAGTGAAAGCGAACGGAGGTGGGAGCCTTAGGGCGCAC  57090

Query  1375   CATCGACCGATCCTGAAGTCTTCGGATGGATTTGAGTAGGAGCGTGGCCGTTGGGACCCG  1434
              ||||||||||||||||||||||||||||||||||||||||||||||||||||||||||||
Sbjct  57091  CATCGACCGATCCTGAAGTCTTCGGATGGATTTGAGTAGGAGCGTGGCCGTTGGGACCCG  57150

Query  1435   AAAGATGGTGAACTATGCCTGAATAGGGTGAAGCCAGAGGAAACTCTGGTGGAGGCTCGC  1494
              ||||||||||||||||||||||||||||||||||||||||||||||||||||||||||||
Sbjct  57151  AAAGATGGTGAACTATGCCTGAATAGGGTGAAGCCAGAGGAAACTCTGGTGGAGGCTCGC  57210

Query  1495   AGCGGTTCTGACGTGCAAATCGATCGTCAAATTTGGGCATAGGGGCGAAAGACTAATCGA  1554
              ||||||||||||||||||||||||||||||||||||||||||||||||||||||||||||
Sbjct  57211  AGCGGTTCTGACGTGCAAATCGATCGTCAAATTTGGGCATAGGGGCGAAAGACTAATCGA  57270

Query  1555   ACCATCTAGTAGCTGGTTCCTGCCGAAGTTTCCCTCAGGATAGCAGTGACGAGATTCCAG  1614
              ||||||||||||||||||||||||||||||||||||||||||||||||||||||||||||
Sbjct  57271  ACCATCTAGTAGCTGGTTCCTGCCGAAGTTTCCCTCAGGATAGCAGTGACGAGATTCCAG  57330

Query  1615   TTTTATGAGGTAAAGCGAATGATTAGAGGCCTTGGGGATGAAACATCCTTAACCTATTCT  1674
              ||||||||||||||||||||||||||||||||||||||||||||||||||||||||||||
Sbjct  57331  TTTTATGAGGTAAAGCGAATGATTAGAGGCCTTGGGGATGAAACATCCTTAACCTATTCT  57390

Query  1675   CAAACTTTAAATATGTAAGAAGTCCTTGTTTCTTAAGTGAACGTGGGCACTAGAATGGAA  1734
              |||||||||||||||||||||| |||||||||||||||||||||||||||||||||||||
Sbjct  57391  CAAACTTTAAATATGTAAGAAGCCCTTGTTTCTTAAGTGAACGTGGGCACTAGAATGGAA  57450

Query  1735   CGTCACTAGTGGGCCATTTTTGGTAAGCAGAACTGGCGATGCGGGATGAACCGAACGCGA  1794
              ||||||||||||||||||||||||||||||||||||||||||||||||||||||||||||
Sbjct  57451  CGTCACTAGTGGGCCATTTTTGGTAAGCAGAACTGGCGATGCGGGATGAACCGAACGCGA  57510

Query  1795   GGTTAAGGTGCCGGAATGCACGCTCATCAGACACCACAAAAGGTGTTAGTTCATCTAGAC  1854
              ||||||||||||||||||||||||||||||||||||||||||||||||||||||||||||
Sbjct  57511  GGTTAAGGTGCCGGAATGCACGCTCATCAGACACCACAAAAGGTGTTAGTTCATCTAGAC  57570

Query  1855   AGCCCGACGGTGGCCATGGAAGTCGGAATCCGCTAAGGAGTGTGTAACAACTCACGGGCC  1914
              |||||||||||||||||||||||||||||||||||||||||||||||| |||||||||||
Sbjct  57571  AGCCCGACGGTGGCCATGGAAGTCGGAATCCGCTAAGGAGTGTGTAACGACTCACGGGCC  57630

Query  1915   GAATGAACTAGCCCTGAAAATGGATGGCGCTCAAGCGTGCTACCCATACCTCGCCGCCGG  1974
              ||||||||||||||||||||||||||||||||||||||||||||||||||||||||||||
Sbjct  57631  GAATGAACTAGCCCTGAAAATGGATGGCGCTCAAGCGTGCTACCCATACCTCGCCGCCGG  57690

Query  1975   GGTTGAAATGACGCCCCGGCGAGTAGGCAGGCGTGGAGGTCCGTGACGAAGCCCTGGGGG  2034
              ||||||||||||||||||||||||||||||||||||||||||||||||||||||| ||||
Sbjct  57691  GGTTGAAATGACGCCCCGGCGAGTAGGCAGGCGTGGAGGTCCGTGACGAAGCCCT-GGGG  57749

Query  2035   TGACCCCGGGTCGAACGGCCTCTAGTGCAGATCTTGGTGGTAGTAGCAAATACTCAAATG  2094
              ||||||||||||||||||||||||||||||||||||||||||||||||||||||||||||
Sbjct  57750  TGACCCCGGGTCGAACGGCCTCTAGTGCAGATCTTGGTGGTAGTAGCAAATACTCAAATG  57809

Query  2095   AGAACTTTGAGGACTGAAGTGGGGAAAGGTTCCATGTGAACAGCAGTTGGACATGGGTTA  2154
              ||||||||||||||||||||||||||||||||||||||||||||||||||||||||||||
Sbjct  57810  AGAACTTTGAGGACTGAAGTGGGGAAAGGTTCCATGTGAACAGCAGTTGGACATGGGTTA  57869

Query  2155   GTCGATCCTAAGGCATAGGGTAGTTCCGATTGCATGTGCGCCCTGGTGCGCCGTCAGCCG  2214
              ||||||||||||||||||||||||||||||||||||||||||||||||||||||||||||
Sbjct  57870  GTCGATCCTAAGGCATAGGGTAGTTCCGATTGCATGTGCGCCCTGGTGCGCCGTCAGCCG  57929

Query  2215   AAAGGGAAGCCGGTTAAGATTCCGGCACCTGGATGTGGATTCTCCACGGCAACGTAACTG  2274
              ||||||||||||||||||||||||||||||||||||||||||||||||||||||||||||
Sbjct  57930  AAAGGGAAGCCGGTTAAGATTCCGGCACCTGGATGTGGATTCTCCACGGCAACGTAACTG  57989

Query  2275   AACGCGGAGACGTCGGCGGGGGTCTTGGGAAGAGTTATCTTTTCTTCTTGACGGCCTGTC  2334
              ||||||||||||||||| |||||| |||||||||||||||||||||||||||||||||||
Sbjct  57990  AACGCGGAGACGTCGGC-GGGGTCCTGGGAAGAGTTATCTTTTCTTCTTGACGGCCTGTC  58048

Query  2335   ACCCTGAAATCGGTTTGTCCGGAGCTAGGGTTCAACGGCCGGCAGAGCGCCGCACCTTTG  2394
              ||||||||||||||||||||||||||||||||||||||||||||||||||||||||||||
Sbjct  58049  ACCCTGAAATCGGTTTGTCCGGAGCTAGGGTTCAACGGCCGGCAGAGCGCCGCACCTTTG  58108

Query  2395   CGGCGTCCGGCGTGCCCCCGACGACCCTTGAAAATCCGCGGGAAGGAATAGTTTTCACGC  2454
              ||||||||||||||||||||||||||||||||||||||||||||||||||||||||||||
Sbjct  58109  CGGCGTCCGGCGTGCCCCCGACGACCCTTGAAAATCCGCGGGAAGGAATAGTTTTCACGC  58168

Query  2455   CAGGTCGTACTCATAACCGCAGCAGGTCTCCAAGGTGAAAAGCCTCTAGTTGATAGAACA  2514
              ||||||||||||||||||||||||||||||||||||||||||||||||||||||||||||
Sbjct  58169  CAGGTCGTACTCATAACCGCAGCAGGTCTCCAAGGTGAAAAGCCTCTAGTTGATAGAACA  58228

Query  2515   ATGTAGATAAGGGAAGTCGGCAAAATAGATCCGTAACTTCGGGAAAAGGATTGGCTCTAA  2574
              ||||||||||||||||||||||||||||||||||||||||||||||||||||||||||||
Sbjct  58229  ATGTAGATAAGGGAAGTCGGCAAAATAGATCCGTAACTTCGGGAAAAGGATTGGCTCTAA  58288

Query  2575   GGGTCGGGCGCGTTGGGCCTTGGGCGGAGGCCCTCGAGGCAGGATGGCACTAGCCGGGAG  2634
              ||||||||||||||||||||||||||||||||||||||||||||||||||||||||||||
Sbjct  58289  GGGTCGGGCGCGTTGGGCCTTGGGCGGAGGCCCTCGAGGCAGGATGGCACTAGCCGGGAG  58348

Query  2635   ACCGGCCGGCGCCGCCCAGCATCGGGGCGCGGACGCCCTCGGCAGGCCTCTGGCCGTCCG  2694
              ||||||||||||||||||||||||||||||||||||||||||||||||||||||||||||
Sbjct  58349  ACCGGCCGGCGCCGCCCAGCATCGGGGCGCGGACGCCCTCGGCAGGCCTCTGGCCGTCCG  58408

Query  2695   GCGCGCGCTTAACGACCAACTTAGAACTGGTACGGACAAGGGGAAT  2740
              ||||||||||||||||||||||||||||||||||||||||||||||
Sbjct  58409  GCGCGCGCTTAACGACCAACTTAGAACTGGTACGGACAAGGGGAAT  58454


 Score = 4881 bits (2643),  Expect = 0.0
 Identities = 2714/2746 (99%), Gaps = 14/2746 (1%)
 Strand=Plus/Plus

Query  1     CAAGGTTTCCGTAGGTGAACCTGCGGAAGGATCATTAGCGCGCAGGCCGGAGGCTGGCCC  60
             ||||||||||||||||||||||||||||||||||||| ||||||||||||||||||||||
Sbjct  5877  CAAGGTTTCCGTAGGTGAACCTGCGGAAGGATCATTAACGCGCAGGCCGGAGGCTGGCCC  5936

Query  61    CCCACGATAGGGCCAAACGTCCGTCAGGGGTGAGCAGATGTGCGCCGGCCGTACCGCCCC  120
             |||||||||||||||||||||| |||||||||||||||||||||||||||||||||||||
Sbjct  5937  CCCACGATAGGGCCAAACGTCCATCAGGGGTGAGCAGATGTGCGCCGGCCGTACCGCCCC  5996

Query  121   ATTCTTGTCTACATTACTCGGTTGCCTCGGCGGGCCGCGCTCTC-C-CAGGAGAGCCGTT  178
             |||||||||||| ||||||||||||||||||||||||||||||| | |||||||||||||
Sbjct  5997  ATTCTTGTCTACCTTACTCGGTTGCCTCGGCGGGCCGCGCTCTCTCTCAGGAGAGCCGTT  6056

Query  179   CGGCGAGCCTCTCTTTAGTGGCTAAACGCTGGACCGCGCCCGCCGGAGGACAGACGCaaa  238
             ||||||||||||||||||||||| ||||||||||||||||||||||||||||||||| ||
Sbjct  6057  CGGCGAGCCTCTCTTTAGTGGCTCAACGCTGGACCGCGCCCGCCGGAGGACAGACGC-AA  6115

Query  239   aaaaTTCTTTCAGAAGAGCTGTCAGTCTGAGCGTTAGCAAGCAAAAATCAGTTAAAACTT  298
             ||||||||||||||||||||||||||||||||||||||||||||||||||||||||||||
Sbjct  6116  AAAATTCTTTCAGAAGAGCTGTCAGTCTGAGCGTTAGCAAGCAAAAATCAGTTAAAACTT  6175

Query  299   TCAACAACGGATCTCTTGGTTCCGGCATCGATGAAGAACGCAGCGAAATGCGATAAGTAA  358
             ||||||||||||||||||||| ||||||||||||||||||||||||||||||||||||||
Sbjct  6176  TCAACAACGGATCTCTTGGTT-CGGCATCGATGAAGAACGCAGCGAAATGCGATAAGTAA  6234

Query  359   TGTGAATTGCAGAATTCCGTGAATCATCGAATCTTTGAACGCACATTGCGCCCCCTGGCA  418
             |||||||||||||||||||||||||||||||||||||||||||||||||||||||||| |
Sbjct  6235  TGTGAATTGCAGAATTCCGTGAATCATCGAATCTTTGAACGCACATTGCGCCCCCTGGTA  6294

Query  419   TTCCGGGGGGCATGCCTGTTCGAGCGTCATTTCAGCCCCTCAAGCCCGGCTTGTGTGATG  478
             |||| |||||||||||||||||||||||||||||||||||||||||||||||||||||||
Sbjct  6295  TTCC-GGGGGCATGCCTGTTCGAGCGTCATTTCAGCCCCTCAAGCCCGGCTTGTGTGATG  6353

Query  479   GACGACCGTCCGGCGCCCCCGTCTTT-GGGGGTGCGGGACGCGCCCGAAAAGCAGTGGCC  537
             |||||||||||||| ||||| | | | |||||||||||||||||||||||||||||||||
Sbjct  6354  GACGACCGTCCGGCACCCCC-TTTCTCGGGGGTGCGGGACGCGCCCGAAAAGCAGTGGCC  6412

Query  538   AGGCCGCGATTCCGGCTTCCTAGGCGAATGG--GCAACAAACCAGCGCCTCCAGGACCGG  595
             |||||||||||||||||||||||||||||||  |||||||||||||||||||||||||||
Sbjct  6413  AGGCCGCGATTCCGGCTTCCTAGGCGAATGGGCGCAACAAACCAGCGCCTCCAGGACCGG  6472

Query  596   CCGCCCTGGCCTCAAAATCTGTTT-TATACTTATCAGGTTGACCTCGGATCAGGTAGGGA  654
             |||| ||||||||| ||||||||| |||||||||||||||||||||||||||||||||||
Sbjct  6473  CCGCTCTGGCCTCAGAATCTGTTTCTATACTTATCAGGTTGACCTCGGATCAGGTAGGGA  6532

Query  655   TACCCGCTGAACTTAAGCATATCAATAAGCGGAGGAAAAGAAACCAACAGGGATTGCCCC  714
             ||||||||||||||||||||||||||||||||||||||||||||||||||||||||||||
Sbjct  6533  TACCCGCTGAACTTAAGCATATCAATAAGCGGAGGAAAAGAAACCAACAGGGATTGCCCC  6592

Query  715   AGTAACGGCGAGTGAAGCGGCAAGAGCTCAAATTTGAAATCTGGCCTCCCCCGGGGGGCC  774
             ||||||||||||||||||||||||||||||||||||||||||||| |||||| |||||||
Sbjct  6593  AGTAACGGCGAGTGAAGCGGCAAGAGCTCAAATTTGAAATCTGGC-TCCCCC-GGGGGCC  6650

Query  775   CGAGTTGTAATTTGCAGAGGATGCTTCGGGTGCGGCCGCCGTCTAAGTTCCTTGGAACAG  834
             ||||||||||||||||||||||||||||||||||||||||||||||||||||||||||||
Sbjct  6651  CGAGTTGTAATTTGCAGAGGATGCTTCGGGTGCGGCCGCCGTCTAAGTTCCTTGGAACAG  6710

Query  835   GACGTCAGAGAGGGTGAGAATCCCGTCTTGGGCGGGCGGTCCGCGCCCGTGTGAAGCTCC  894
             ||||||||||||||||||||||||||||||||||||||||||||||||||||||||||||
Sbjct  6711  GACGTCAGAGAGGGTGAGAATCCCGTCTTGGGCGGGCGGTCCGCGCCCGTGTGAAGCTCC  6770

Query  895   TTCGACGAGTCGAGTTGTTTGGGAATGCAGCTCTAAGCGGGTGGTAAATTTCATCTAAAG  954
             ||||||||||||||||||||||||||||||||||||||||||||||||||||||||||||
Sbjct  6771  TTCGACGAGTCGAGTTGTTTGGGAATGCAGCTCTAAGCGGGTGGTAAATTTCATCTAAAG  6830

Query  955   CTAAATATTGGCCGGAGACCGATAGCGCACAAGTAGAGTGATCGAAAGGTTAAAAGCACC  1014
             ||||||||||||||||||||||||||||||||||||||||||||||||||||||||||||
Sbjct  6831  CTAAATATTGGCCGGAGACCGATAGCGCACAAGTAGAGTGATCGAAAGGTTAAAAGCACC  6890

Query  1015  TTGAAAAGGGAGTTAAACAGCACGTGAAATTGTTGAAAGGGAAGCGCTTGCGGCCAGACT  1074
             ||||||||||||||||||||||||||||||||||||||||||||||||||||||||||||
Sbjct  6891  TTGAAAAGGGAGTTAAACAGCACGTGAAATTGTTGAAAGGGAAGCGCTTGCGGCCAGACT  6950

Query  1075  CGGGGGCGGGGTTCAGCGGGTGCTCGTCGCCCGTGTACTCCTCGTCTCCCGGGCCAGCAT  1134
             ||||||||||||||||||||||||||||||||||||| ||||||| ||||||||||||||
Sbjct  6951  CGGGGGCGGGGTTCAGCGGGTGCTCGTCGCCCGTGTATTCCTCGTTTCCCGGGCCAGCAT  7010

Query  1135  CAGTTTCGACGGCCGGTCAAAGGCCCCCGGAATGTGTCGTCTCTCGGGACGTCTTATAGC  1194
             ||||||||||||||||||||||||||||||||||||||||||||||||||||||||||||
Sbjct  7011  CAGTTTCGACGGCCGGTCAAAGGCCCCCGGAATGTGTCGTCTCTCGGGACGTCTTATAGC  7070

Query  1195  CGGGGGTGCAATGCGGCCCGTCGGGACTGAGGAACGCGCTCCGGCTCGGATGCTGGCGTA  1254
             |||||||||||||||||||||||||||||||||||||||| |||||||||||||||||||
Sbjct  7071  CGGGGGTGCAATGCGGCCCGTCGGGACTGAGGAACGCGCTTCGGCTCGGATGCTGGCGTA  7130

Query  1255  ATGGCCGTAAGCGGCCCGTCTTGAAACACGGACCAAGGAGTCTAACATCCACGCGAGTGT  1314
             ||||||||||||||||||||||||||||||||||||||||||||||||||||||||||| 
Sbjct  7131  ATGGCCGTAAGCGGCCCGTCTTGAAACACGGACCAAGGAGTCTAACATCCACGCGAGTGC  7190

Query  1315  TCGGGTGTCAAACCCGTGCGCGCAGTGAAAGCGAACGGAGGTGGGAGCCTTAGGGCGCAC  1374
              |||||||||||||||||||||||||||||||||||||||||||||||||||||||||||
Sbjct  7191  ACGGGTGTCAAACCCGTGCGCGCAGTGAAAGCGAACGGAGGTGGGAGCCTTAGGGCGCAC  7250

Query  1375  CATCGACCGATCCTGAAGTCTTCGGATGGATTTGAGTAGGAGCGTGGCCGTTGGGACCCG  1434
             ||||||||||||||||||||||||||||||||||||||||||||||||||||||||||||
Sbjct  7251  CATCGACCGATCCTGAAGTCTTCGGATGGATTTGAGTAGGAGCGTGGCCGTTGGGACCCG  7310

Query  1435  AAAGATGGTGAACTATGCCTGAATAGGGTGAAGCCAGAGGAAACTCTGGTGGAGGCTCGC  1494
             ||||||||||||||||||||||||||||||||||||||||||||||||||||||||||||
Sbjct  7311  AAAGATGGTGAACTATGCCTGAATAGGGTGAAGCCAGAGGAAACTCTGGTGGAGGCTCGC  7370

Query  1495  AGCGGTTCTGACGTGCAAATCGATCGTCAAATTTGGGCATAGGGGCGAAAGACTAATCGA  1554
             ||||||||||||||||||||||||||||||||||||||||| ||||||||||||||||||
Sbjct  7371  AGCGGTTCTGACGTGCAAATCGATCGTCAAATTTGGGCATA-GGGCGAAAGACTAATCGA  7429

Query  1555  ACCATCTAGTAGCTGGTTCCTGCCGAAGTTTCCCTCAGGATAGCAGTGACGAGATTCCAG  1614
             ||||||||||||||||||||||||||||||||||||||||||||||||||||||||||||
Sbjct  7430  ACCATCTAGTAGCTGGTTCCTGCCGAAGTTTCCCTCAGGATAGCAGTGACGAGATTCCAG  7489

Query  1615  TTTTATGAGGTAAAGCGAATGATTAGAGGCCTTGGGGATGAAACATCCTTAACCTATTCT  1674
             ||||||||||||||||||||||||||||||||||||||||||||||||||||||||||||
Sbjct  7490  TTTTATGAGGTAAAGCGAATGATTAGAGGCCTTGGGGATGAAACATCCTTAACCTATTCT  7549

Query  1675  CAAACTTTAAATATGTAAGAAGTCCTTGTTTCTTAAGTGAACGTGGGCACTAGAATGGAA  1734
             |||||||||||||||||||||| |||||||||||||||||||||||||||||||||||||
Sbjct  7550  CAAACTTTAAATATGTAAGAAGCCCTTGTTTCTTAAGTGAACGTGGGCACTAGAATGGAA  7609

Query  1735  CGTCACTAGTGGGCCATTTTTGGTAAGCAGAACTGGCGATGCGGGATGAACCGAACGCGA  1794
             ||||||||||||||||||||||||||||||||||||||||||||||||||||||||||||
Sbjct  7610  CGTCACTAGTGGGCCATTTTTGGTAAGCAGAACTGGCGATGCGGGATGAACCGAACGCGA  7669

Query  1795  GGTTAAGGTGCCGGAATGCACGCTCATCAGACACCACAAAAGGTGTTAGTTCATCTAGAC  1854
             ||||||||||||||||||||||||||||||||||||||||||||||||||||||||||||
Sbjct  7670  GGTTAAGGTGCCGGAATGCACGCTCATCAGACACCACAAAAGGTGTTAGTTCATCTAGAC  7729

Query  1855  AGCCCGACGGTGGCCATGGAAGTCGGAATCCGCTAAGGAGTGTGTAACAACTCACGGGCC  1914
             |||||||||||||||||||||||||||||||||||||||||||||||| |||||||||||
Sbjct  7730  AGCCCGACGGTGGCCATGGAAGTCGGAATCCGCTAAGGAGTGTGTAACGACTCACGGGCC  7789

Query  1915  GAATGAACTAGCCCTGAAAATGGATGGCGCTCAAGCGTGCTACCCATACCTCGCCGCCGG  1974
             ||||||||||||||||||||||||||||||||||||||||||||||||||||||||||||
Sbjct  7790  GAATGAACTAGCCCTGAAAATGGATGGCGCTCAAGCGTGCTACCCATACCTCGCCGCCGG  7849

Query  1975  GGTTGAAATGACGCCCCGGCGAGTAGGCAGGCGTGGAGGTCCGTGACGAAGCCCTGGGGG  2034
             ||||||||||||||||||||||||||||||||||||||||||||||||||||||| ||||
Sbjct  7850  GGTTGAAATGACGCCCCGGCGAGTAGGCAGGCGTGGAGGTCCGTGACGAAGCCCT-GGGG  7908

Query  2035  TGACCCCGGGTCGAACGGCCTCTAGTGCAGATCTTGGTGGTAGTAGCAAATACTCAAATG  2094
             ||||||||||||||||||||||||||||||||||||||||||||||||||||||||||||
Sbjct  7909  TGACCCCGGGTCGAACGGCCTCTAGTGCAGATCTTGGTGGTAGTAGCAAATACTCAAATG  7968

Query  2095  AGAACTTTGAGGACTGAAGTGGGGAAAGGTTCCATGTGAACAGCAGTTGGACATGGGTTA  2154
             ||||||||||||||||||||||||||||||||||||||||||||||||||||||||||||
Sbjct  7969  AGAACTTTGAGGACTGAAGTGGGGAAAGGTTCCATGTGAACAGCAGTTGGACATGGGTTA  8028

Query  2155  GTCGATCCTAAGGCATAGGGTAGTTCCGATTGCATGTGCGCCCTGGTGCGCCGTCAGCCG  2214
             ||||||||||||||||||||||||||||||||||||||||||||||||||||||||||||
Sbjct  8029  GTCGATCCTAAGGCATAGGGTAGTTCCGATTGCATGTGCGCCCTGGTGCGCCGTCAGCCG  8088

Query  2215  AAAGGGAAGCCGGTTAAGATTCCGGCACCTGGATGTGGATTCTCCACGGCAACGTAACTG  2274
             ||||||||||||||||||||||||||||||||||||||||||||||||||||||||||||
Sbjct  8089  AAAGGGAAGCCGGTTAAGATTCCGGCACCTGGATGTGGATTCTCCACGGCAACGTAACTG  8148

Query  2275  AACGCGGAGACGTCGGCGGGGGTCTTGGGAAGAGTTATCTTTTCTTCTTGACGGCCTGTC  2334
             |||||||||||||||||||||||| |||||||||||||||||||||||||||||||||||
Sbjct  8149  AACGCGGAGACGTCGGCGGGGGTCCTGGGAAGAGTTATCTTTTCTTCTTGACGGCCTGTC  8208

Query  2335  ACCCTGAAATCGGTTTGTCCGGAGCTAGGGTTCAACGGCCGGCAGAGCGCCGCACCTTTG  2394
             ||||||||||||||||||||||||||||||||||||||||||||||||||||||||||||
Sbjct  8209  ACCCTGAAATCGGTTTGTCCGGAGCTAGGGTTCAACGGCCGGCAGAGCGCCGCACCTTTG  8268

Query  2395  CGGCGTCCGGCGTGCCCCCGACGACCCTTGAAAATCCGCGGGAAGGAATAGTTTTCACGC  2454
             ||||||||||||||||||||||||||||||||||||||||||||||||||||||||||||
Sbjct  8269  CGGCGTCCGGCGTGCCCCCGACGACCCTTGAAAATCCGCGGGAAGGAATAGTTTTCACGC  8328

Query  2455  CAGGTCGTACTCATAACCGCAGCAGGTCTCCAAGGTGAAAAGCCTCTAGTTGATAGAACA  2514
             ||||||||||||||||||||||||||||||||||||||||||||||||||||||||||||
Sbjct  8329  CAGGTCGTACTCATAACCGCAGCAGGTCTCCAAGGTGAAAAGCCTCTAGTTGATAGAACA  8388

Query  2515  ATGTAGATAAGGGAAGTCGGCAAAATAGATCCGTAACTTCGGGAAAAGGATTGGCTCTAA  2574
             ||||||||||||||||||||||||||||||||||||||||||||||||||||||||||||
Sbjct  8389  ATGTAGATAAGGGAAGTCGGCAAAATAGATCCGTAACTTCGGGAAAAGGATTGGCTCTAA  8448

Query  2575  GGGTCGGGCGCGTTGGGCCTTGGGCGGAGGCCCTCGAGGCAGGATGGCACTAGCCGGGAG  2634
             ||||||||||||||||||||||||||||||||||||||||||||||||||||||||||||
Sbjct  8449  GGGTCGGGCGCGTTGGGCCTTGGGCGGAGGCCCTCGAGGCAGGATGGCACTAGCCGGGAG  8508

Query  2635  ACCGGCCGGCGCCGCCCAGCATCGGGGCGCGGACGCCCTCGGCAGGCCTCTGGCCGTCCG  2694
             ||||||||||||||||||||||||||||||||||||||||||||||||||||||||||||
Sbjct  8509  ACCGGCCGGCGCCGCCCAGCATCGGGGCGCGGACGCCCTCGGCAGGCCTCTGGCCGTCCG  8568

Query  2695  GCGCGCGCTTAACGACCAACTTAGAACTGGTACGGACAAGGGGAAT  2740
             ||||||||||||||||||||||||||||||||||||||||||||||
Sbjct  8569  GCGCGCGCTTAACGACCAACTTAGAACTGGTACGGACAAGGGGAAT  8614


 Score = 4850 bits (2626),  Expect = 0.0
 Identities = 2710/2747 (99%), Gaps = 19/2747 (1%)
 Strand=Plus/Plus

Query  3      AGGTTTCCGTAGGTGAACCTGCGGAAGGATCATTAGCGCGCAGGCCGGAGGCTGGCCCCC  62
              ||||||||||||||||||||||||||||||||||| ||||||||||||||||||||||||
Sbjct  39090  AGGTTTCCGTAGGTGAACCTGCGGAAGGATCATTAACGCGCAGGCCGGAGGCTGGCCCCC  39149

Query  63     CACGATAGGGCCAAACGTCCGTCAGGGGTGAGCAGATGTGCGCCGGCCGTACCGCCCCAT  122
              |||||||||||||||||||| ||| |||||||||||||||||||||||||||||||||||
Sbjct  39150  CACGATAGGGCCAAACGTCCATCA-GGGTGAGCAGATGTGCGCCGGCCGTACCGCCCCAT  39208

Query  123    TCTTGTCTACATTACTCGGTTGCCTCGGCGGGCCGCGCTCTC-C-CAGGAGAGCCGTTCG  180
              |||||||||| ||||||||||||||||||||||||||||||| | |||||||||||||||
Sbjct  39209  TCTTGTCTACCTTACTCGGTTGCCTCGGCGGGCCGCGCTCTCTCTCAGGAGAGCCGTTCG  39268

Query  181    GCGAGCCTCTCTTTAGTGGCTAAACGCTGGACCGCGCCCGCCGGAGGACAGACGCaaaaa  240
              ||||||||||||||||||||| ||||||||||||||||||||||||||||||||||||||
Sbjct  39269  GCGAGCCTCTCTTTAGTGGCTCAACGCTGGACCGCGCCCGCCGGAGGACAGACGCAAAAA  39328

Query  241    aaTTCTTTCAGAAGAGCTGTCAGTCTGAGCGTTAGCAAGCAAAAA-TCAGTT-AAAACTT  298
              ||||||||||||||||||||||||||||||||||||||||||||| |||||| |||||||
Sbjct  39329  AATTCTTTCAGAAGAGCTGTCAGTCTGAGCGTTAGCAAGCAAAAAATCAGTTAAAAACTT  39388

Query  299    TCAACAACGGATCTCTTGGTTCCGGCATCGATGAAGAACGCAGCGAAATGCGATAAGTAA  358
              ||||||||||||||||||||||| ||||||||||||||||||||||||||||||||||||
Sbjct  39389  TCAACAACGGATCTCTTGGTTCC-GCATCGATGAAGAACGCAGCGAAATGCGATAAGTAA  39447

Query  359    TGTGAATTGCAGAATTCCGTGAATCATCGAATCTTTGAACGCACATTGCGCCCCCTGGCA  418
              ||||||||||||||||||||||||||||||||||||||||||||||||||||||| || |
Sbjct  39448  TGTGAATTGCAGAATTCCGTGAATCATCGAATCTTTGAACGCACATTGCGCCCCC-GGTA  39506

Query  419    TTCCGGGGGGCATGCCTGTTCGAGCGTCATTTCAGCCCCTCAAGCCCGGCTTGTGTGATG  478
              ||||||||||||||||||||||||||||||||||||||||||||||||||||||||||||
Sbjct  39507  TTCCGGGGGGCATGCCTGTTCGAGCGTCATTTCAGCCCCTCAAGCCCGGCTTGTGTGATG  39566

Query  479    GACGACCGTCCGGCGCCCCCGTCTTT-GGGGGTGCGGGACGCGCCCGAAAAGCAGTGGCC  537
              |||||||||||||| ||||| | | | |||||||||||||||||||||||||||||||||
Sbjct  39567  GACGACCGTCCGGCACCCCC-TTTCTCGGGGGTGCGGGACGCGCCCGAAAAGCAGTGGCC  39625

Query  538    AGGCCGCGATTCCGGCTTCCTAGGCGAATGG---GCAACAAACCAGCGCCTCCAGGACCG  594
              |||||||||||||||||||||||||||||||   ||||||||||||||||||||||||||
Sbjct  39626  AGGCCGCGATTCCGGCTTCCTAGGCGAATGGGGCGCAACAAACCAGCGCCTCCAGGACCG  39685

Query  595    GCCGCCCTGGCCTCAAAATCTGTTT-TATACTTATCAGGTTGACCTCGGATCAGGTAGGG  653
              ||||| ||||||||| ||||||||| ||||||||||||||||||||||||||||||||||
Sbjct  39686  GCCGCTCTGGCCTCAGAATCTGTTTCTATACTTATCAGGTTGACCTCGGATCAGGTAGGG  39745

Query  654    ATACCCGCTGAACTTAAGCATATCAATAAGCGGAGGAAAAGAAACCAACAGGGATTGCCC  713
              ||||||||||||||||||||||||||||||||||||||||||||||||||||||||||||
Sbjct  39746  ATACCCGCTGAACTTAAGCATATCAATAAGCGGAGGAAAAGAAACCAACAGGGATTGCCC  39805

Query  714    CAGTAACGGCGAGTGAAGCGGCAAGAGCTCAAATTTGAAATCTGGCCTCCCCCGGGGGGC  773
              ||||||||||||||||||||||||||||||||||||||||||||||||||||  ||||||
Sbjct  39806  CAGTAACGGCGAGTGAAGCGGCAAGAGCTCAAATTTGAAATCTGGCCTCCCC--GGGGGC  39863

Query  774    CCGAGTTGTAATTTGCAGAGGATGCTTCGGGTGCGGCCGCCGTCTAAGTTCCTTGGAACA  833
              ||||||||||||||||||||||||||||||||||||||||||||||||||||||||||||
Sbjct  39864  CCGAGTTGTAATTTGCAGAGGATGCTTCGGGTGCGGCCGCCGTCTAAGTTCCTTGGAACA  39923

Query  834    GGACGTCAGAGAGGGTGAGAATCCCGTCTTGGGCGGGCGGTCCGCGCCCGTGTGAAGCTC  893
              ||||||||||||||||||||||||||||||||||||||||||||||||||||||||||||
Sbjct  39924  GGACGTCAGAGAGGGTGAGAATCCCGTCTTGGGCGGGCGGTCCGCGCCCGTGTGAAGCTC  39983

Query  894    CTTCGACGAGTCGAGTTGTTTGGGAATGCAGCTCTAAGCGGGTGGTAAATTTCATCTAAA  953
              ||||||||||||||||||||||||||||||||||||||||||||||||||||||||||||
Sbjct  39984  CTTCGACGAGTCGAGTTGTTTGGGAATGCAGCTCTAAGCGGGTGGTAAATTTCATCTAAA  40043

Query  954    GCTAAATATTGGCCGGAGACCGATAGCGCACAAGTAGAGTGATCGAAAGGTTAAAAGCAC  1013
              ||||||||||||||||||||||||||||||||||||||||||||||||||||||||||||
Sbjct  40044  GCTAAATATTGGCCGGAGACCGATAGCGCACAAGTAGAGTGATCGAAAGGTTAAAAGCAC  40103

Query  1014   CTTGAAAAGGGAGTTAAACAGCACGTGAAATTGTTGAAAGGGAAGCGCTTGCGGCCAGAC  1073
              |||||||| |||||||||||||||||||||||||||||||||||||||||||||||||||
Sbjct  40104  CTTGAAAA-GGAGTTAAACAGCACGTGAAATTGTTGAAAGGGAAGCGCTTGCGGCCAGAC  40162

Query  1074   TCGGGGGCGGGGTTCAGCGGGTGCTCGTCGCCCGTGTACTCCTCGTCTCCCGGGCCAGCA  1133
              |||||||||||||||||||||||||||||||||||||| ||||||| |||||||||||||
Sbjct  40163  TCGGGGGCGGGGTTCAGCGGGTGCTCGTCGCCCGTGTATTCCTCGTTTCCCGGGCCAGCA  40222

Query  1134   TCAGTTTCGACGGCCGGTCAAAGGCCCCCGGAATGTGTCGTCTCTCGGGACGTCTTATAG  1193
              ||||||||||||||||||||||||||||||||||||||||||||||||||||||||||||
Sbjct  40223  TCAGTTTCGACGGCCGGTCAAAGGCCCCCGGAATGTGTCGTCTCTCGGGACGTCTTATAG  40282

Query  1194   CCGGGGGTGCAATGCGGCCCGTCGGGACTGAGGAACGCGCTCCGGCTCGGATGCTGGCGT  1253
              ||||||||||||||||||||||||||||||||||||||||| ||||||||||||||||||
Sbjct  40283  CCGGGGGTGCAATGCGGCCCGTCGGGACTGAGGAACGCGCTTCGGCTCGGATGCTGGCGT  40342

Query  1254   AATGGCCGTAAGCGGCCCGTCTTGAAACACGGACCAAGGAGTCTAACATCCACGCGAGTG  1313
              ||| ||||||||||||||||||||||||||||| ||||||||||||||||||||||||||
Sbjct  40343  AAT-GCCGTAAGCGGCCCGTCTTGAAACACGGA-CAAGGAGTCTAACATCCACGCGAGTG  40400

Query  1314   TTCGGGTGTCAAACCCGTGCGCGCAGTGAAAGCGAACGGAGGTGGGAGCCTTAGGGCGCA  1373
                ||||||||||| ||||||||||||||||||||||||||||||||||||||||||||||
Sbjct  40401  CACGGGTGTCAAA-CCGTGCGCGCAGTGAAAGCGAACGGAGGTGGGAGCCTTAGGGCGCA  40459

Query  1374   CCATCGACCGATCCTGAAGTCTTCGGATGGATTTGAGTAGGAGCGTGGCCGTTGGGACCC  1433
              ||||||||||||||||||||||||||||||||||||||||||||||||||||||||||||
Sbjct  40460  CCATCGACCGATCCTGAAGTCTTCGGATGGATTTGAGTAGGAGCGTGGCCGTTGGGACCC  40519

Query  1434   GAAAGATGGTGAACTATGCCTGAATAGGGTGAAGCCAGAGGAAACTCTGGTGGAGGCTCG  1493
              ||||||||||||||||||||||||||||||||||||||||||||||||||||||||||||
Sbjct  40520  GAAAGATGGTGAACTATGCCTGAATAGGGTGAAGCCAGAGGAAACTCTGGTGGAGGCTCG  40579

Query  1494   CAGCGGTTCTGACGTGCAAATCGATCGTCAAATTTGGGCATAGGGGCGAAAGACTAATCG  1553
              ||||||||||||||||||||||||||||||||||||||||||||||||||||||||||||
Sbjct  40580  CAGCGGTTCTGACGTGCAAATCGATCGTCAAATTTGGGCATAGGGGCGAAAGACTAATCG  40639

Query  1554   AACCATCTAGTAGCTGGTTCCTGCCGAAGTTTCCCTCAGGATAGCAGTGACGAGATTCCA  1613
              ||||||||||||||||||||||||||||||||||||||||||||||||||||||||||||
Sbjct  40640  AACCATCTAGTAGCTGGTTCCTGCCGAAGTTTCCCTCAGGATAGCAGTGACGAGATTCCA  40699

Query  1614   GTTTTATGAGGTAAAGCGAATGATTAGAGGCCTTGGGGATGAAACATCCTTAACCTATTC  1673
              ||||||||||||||||||||||||||||||||||||||||||||||||||||||||||||
Sbjct  40700  GTTTTATGAGGTAAAGCGAATGATTAGAGGCCTTGGGGATGAAACATCCTTAACCTATTC  40759

Query  1674   TCAAACTTTAAATATGTAAGAAGTCCTTGTTTCTTAAGTGAACGTGGGCACTAGAATGGA  1733
              ||||||||||||||||||||||| ||||||||||||||||||||||||||||||||||||
Sbjct  40760  TCAAACTTTAAATATGTAAGAAGCCCTTGTTTCTTAAGTGAACGTGGGCACTAGAATGGA  40819

Query  1734   ACGTCACTAGTGGGCCATTTTTGGTAAGCAGAACTGGCGATGCGGGATGAACCGAACGCG  1793
              ||||||||||||||||||||||||||||||||||||||||||||||||||||||||||||
Sbjct  40820  ACGTCACTAGTGGGCCATTTTTGGTAAGCAGAACTGGCGATGCGGGATGAACCGAACGCG  40879

Query  1794   AGGTTAAGGTGCCGGAATGCACGCTCATCAGACACCACAAAAGGTGTTAGTTCATCTAGA  1853
              ||||||||||||||||||||||||||||||||||||||||||||||||||||||||||||
Sbjct  40880  AGGTTAAGGTGCCGGAATGCACGCTCATCAGACACCACAAAAGGTGTTAGTTCATCTAGA  40939

Query  1854   CAGCCCGACGGTGGCCATGGAAGTCGGAATCCGCTAAGGAGTGTGTAACAACTCACGGGC  1913
              ||||||||||||||||||||||||||||||||||||||||||||||||| ||||||||||
Sbjct  40940  CAGCCCGACGGTGGCCATGGAAGTCGGAATCCGCTAAGGAGTGTGTAACGACTCACGGGC  40999

Query  1914   CGAATGAACTAGCCCTGAAAATGGATGGCGCTCAAGCGTGCTACCCATACCTCGCCGCCG  1973
              ||||||||||||||||||||||||||||||||||||||||||||||||||||||||||||
Sbjct  41000  CGAATGAACTAGCCCTGAAAATGGATGGCGCTCAAGCGTGCTACCCATACCTCGCCGCCG  41059

Query  1974   GGGTTGAAATGACGCCCCGGCGAGTAGGCAGGCGTGGAGGTCCGTGACGAAGCCCTGGGG  2033
              ||||||||||||||||||||||||||||||||||||||||||||||||||||||||||||
Sbjct  41060  GGGTTGAAATGACGCCCCGGCGAGTAGGCAGGCGTGGAGGTCCGTGACGAAGCCCTGGGG  41119

Query  2034   GTGACCCCGGGTCGAACGGCCTCTAGTGCAGATCTTGGTGGTAGTAGCAAATACTCAAAT  2093
              ||||||||||||||||||||||||||||||||||||||||||||||||||||||||||||
Sbjct  41120  GTGACCCCGGGTCGAACGGCCTCTAGTGCAGATCTTGGTGGTAGTAGCAAATACTCAAAT  41179

Query  2094   GAGAACTTTGAGGACTGAAGTGGGGAAAGGTTCCATGTGAACAGCAGTTGGACATGGGTT  2153
              ||||||||||||||||||||||||||||||||||||||||||||||||||||||||||||
Sbjct  41180  GAGAACTTTGAGGACTGAAGTGGGGAAAGGTTCCATGTGAACAGCAGTTGGACATGGGTT  41239

Query  2154   AGTCGATCCTAAGGCATAGGGTAGTTCCGATTGCATGTGCGCCCTGGTGCGCCGTCAGCC  2213
              ||||||||||||||||||||||||||||||||||||||||||||||||||||||||||||
Sbjct  41240  AGTCGATCCTAAGGCATAGGGTAGTTCCGATTGCATGTGCGCCCTGGTGCGCCGTCAGCC  41299

Query  2214   GAAAGGGAAGCCGGTTAAGATTCCGGCACCTGGATGTGGATTCTCCACGGCAACGTAACT  2273
              ||||||||||||||||||||||||||||||||||||||||||||||||||||||||||||
Sbjct  41300  GAAAGGGAAGCCGGTTAAGATTCCGGCACCTGGATGTGGATTCTCCACGGCAACGTAACT  41359

Query  2274   GAACGCGGAGACGTCGGCGGGGGTCTTGGGAAGAGTTATCTTTTCTTCTTGACGGCCTGT  2333
              ||||||||||||||||||||||||| ||||||||||||||||||||||||||||||||||
Sbjct  41360  GAACGCGGAGACGTCGGCGGGGGTCCTGGGAAGAGTTATCTTTTCTTCTTGACGGCCTGT  41419

Query  2334   CACCCTGAAATCGGTTTGTCCGGAGCTAGGGTTCAACGGCCGGCAGAGCGCCGCACCTTT  2393
              ||||||||||||||||||||||||||||||||||||||||||||||||||||||||||||
Sbjct  41420  CACCCTGAAATCGGTTTGTCCGGAGCTAGGGTTCAACGGCCGGCAGAGCGCCGCACCTTT  41479

Query  2394   GCGGCGTCCGGCGTGCCCCCGACGACCCTTGAAAATCCGCGGGAAGGAATAGTTTTCACG  2453
              ||||||||||||||||||||||||||||||||||||||||||||||||||||||||||||
Sbjct  41480  GCGGCGTCCGGCGTGCCCCCGACGACCCTTGAAAATCCGCGGGAAGGAATAGTTTTCACG  41539

Query  2454   CCAGGTCGTACTCATAACCGCAGCAGGTCTCCAAGGTGAAAAGCCTCTAGTTGATAGAAC  2513
              ||||||||||||||||||||||||||||||||||||||||||||||||||||||||||||
Sbjct  41540  CCAGGTCGTACTCATAACCGCAGCAGGTCTCCAAGGTGAAAAGCCTCTAGTTGATAGAAC  41599

Query  2514   AATGTAGATAAGGGAAGTCGGCAAAATAGATCCGTAACTTCGGGAAAAGGATTGGCTCTA  2573
              ||||||||||||||||||||||||||||||||||||||||||||||||||||||||||||
Sbjct  41600  AATGTAGATAAGGGAAGTCGGCAAAATAGATCCGTAACTTCGGGAAAAGGATTGGCTCTA  41659

Query  2574   AGGGTCGGGCGCGTTGGGCCTTGGGCGGAGGCCCTCGAGGCAGGATGGCACTAGCCGGGA  2633
              ||||||||||||||||||||||||||||||||||||||||||||||||||||||||||||
Sbjct  41660  AGGGTCGGGCGCGTTGGGCCTTGGGCGGAGGCCCTCGAGGCAGGATGGCACTAGCCGGGA  41719

Query  2634   GACCGGCCGGCGCCGCCCAGCATCGGGGCGCGGACGCCCTCGGCAGGCCTCTGGCCGTCC  2693
              ||||||||||||||||||||||||||||||||||||||||||||||||||||||||||||
Sbjct  41720  GACCGGCCGGCGCCGCCCAGCATCGGGGCGCGGACGCCCTCGGCAGGCCTCTGGCCGTCC  41779

Query  2694   GGCGCGCGCTTAACGACCAACTTAGAACTGGTACGGACAAGGGGAAT  2740
              |||||||||||||||||||||||||||||||||||||||||||||||
Sbjct  41780  GGCGCGCGCTTAACGACCAACTTAGAACTGGTACGGACAAGGGGAAT  41826


 Score = 4820 bits (2610),  Expect = 0.0
 Identities = 2706/2748 (98%), Gaps = 24/2748 (1%)
 Strand=Plus/Plus

Query  1      CAAGGTTTCCGTAGGTGAACCTGCGGAAGGATCATTAGCGCGCAGGCCGGAGGCTGGCCC  60
              ||||||||||||||||||||||||||||||||||||| ||||||||||||||||||||||
Sbjct  14179  CAAGGTTTCCGTAGGTGAACCTGCGGAAGGATCATTAACGCGCAGGCCGGAGGCTGGCCC  14238

Query  61     CCCACGATAGGGCCAAACGTCCGTCAGGGGTGAGCAGATGTGCGCCGGCCGTACCGCCCC  120
              |||||||||||||||||||||| |||||||||||||||||||||||||||||||||||||
Sbjct  14239  CCCACGATAGGGCCAAACGTCCATCAGGGGTGAGCAGATGTGCGCCGGCCGTACCGCCCC  14298

Query  121    ATTCTTGTCTACATTACTCGGTTGCCTCGGCGGGCCGCGCTCTC-C-CAGGAGAGCCGTT  178
              |||||||||||| ||||||||||||||||||||||||||||||| | |||||||||||||
Sbjct  14299  ATTCTTGTCTACCTTACTCGGTTGCCTCGGCGGGCCGCGCTCTCTCTCAGGAGAGCCGTT  14358

Query  179    CGGCGAGCCTCTCTTTAGTGGCTAAACGCTGGACCGCGCCCGCCGGAGGACAGACGCaaa  238
              ||||||||||||||||||||||| ||||||||||||||||||||||||||||||||| ||
Sbjct  14359  CGGCGAGCCTCTCTTTAGTGGCTCAACGCTGGACCGCGCCCGCCGGAGGACAGACGC-AA  14417

Query  239    aaaaTTCTTTCAGAAGAGCTGTCAGTCTGAGCGTTAGCAAGCAAAAATCAGTTAAAACTT  298
              ||||||||||||||||||||||||||||||||||||||||||||||||||||||||||||
Sbjct  14418  AAAATTCTTTCAGAAGAGCTGTCAGTCTGAGCGTTAGCAAGCAAAAATCAGTTAAAACTT  14477

Query  299    TCAACAACGGATCTCTTGGTTCCGGCATCGATGAAGAACGCAGCGAAATGCGATAAGTAA  358
              ||||||||||||||||||||||||||||||||||||||||||||||||||||||||||||
Sbjct  14478  TCAACAACGGATCTCTTGGTTCCGGCATCGATGAAGAACGCAGCGAAATGCGATAAGTAA  14537

Query  359    TGTGAATTGCAGAATTCCGTGAATCATCGAATCTTTGAACGCACATTGCGCCCCCTGGCA  418
              |||||||||||||||||||||||||||||||||||||||||||||||||| ||||||| |
Sbjct  14538  TGTGAATTGCAGAATTCCGTGAATCATCGAATCTTTGAACGCACATTGCG-CCCCTGGTA  14596

Query  419    TTCCGGGGGGCATGCCTGTTCGAGCGTCATTTCAGCCCCTCAAGCCCGGCTTGTGTGATG  478
              ||||||||||||||||||||||||||||||||||||||||||||||||||||||||||||
Sbjct  14597  TTCCGGGGGGCATGCCTGTTCGAGCGTCATTTCAGCCCCTCAAGCCCGGCTTGTGTGATG  14656

Query  479    GACGACCGTCCGGCGCCCCCGTCTTT-GGGGGTGCGGGACGCGCCCGAAAAGCAGTGGCC  537
              |||||||||||||| ||||| | | | |||||||||||||||||||||||||||||||||
Sbjct  14657  GACGACCGTCCGGCACCCCC-TTTCTCGGGGGTGCGGGACGCGCCCGAAAAGCAGTGGCC  14715

Query  538    AGGCCGCGATTCCGGCTTCCTAGGCGAATGG--GCAACAAACCAGCGCCTCCAGGACCGG  595
              |||||||||||||||||||||||||||||||  |||||||||||||||||||||||||||
Sbjct  14716  AGGCCGCGATTCCGGCTTCCTAGGCGAATGGGCGCAACAAACCAGCGCCTCCAGGACCGG  14775

Query  596    CCGCCCTGGCCTCAAAATCTGTTT-TATACTTATCAGGTTGACCTCGGATCAGGTAGGGA  654
              |||| ||||||||| ||||||||| |||||||||||||||||||||||||||||||||||
Sbjct  14776  CCGCTCTGGCCTCAGAATCTGTTTCTATACTTATCAGGTTGACCTCGGATCAGGTAGGGA  14835

Query  655    TACCCGCTGAACTTAAGCATATCAATAAGCGGAGGAAAAGAAACCAACAGGGATTGCCCC  714
              ||||||||||||||||||||||||||||||||||||||||||||||||||||||||||||
Sbjct  14836  TACCCGCTGAACTTAAGCATATCAATAAGCGGAGGAAAAGAAACCAACAGGGATTGCCCC  14895

Query  715    AGTAACGGCGAGTGAAGCGGCAAGAGCTCAAATTTGAAATCTGGCCTCCCCCGGGGGGCC  774
              |||||||||||||||||||||||||||||||||||||||||||||||||||| |||||||
Sbjct  14896  AGTAACGGCGAGTGAAGCGGCAAGAGCTCAAATTTGAAATCTGGCCTCCCCC-GGGGGCC  14954

Query  775    CGAGTTGTAATTTGCAGAGGATGCTTCGGGTGCGGCCGCCGTCTAAGTTCCTTGGAACAG  834
              ||||||||||||||||||||||||||||||||||||||||||||||||||||||||||||
Sbjct  14955  CGAGTTGTAATTTGCAGAGGATGCTTCGGGTGCGGCCGCCGTCTAAGTTCCTTGGAACAG  15014

Query  835    GACGTCAGAGAGGGTGAGAATCCCGTCTTGGGCGGGCGGTCCGCGCCCGTGTGAAGCTCC  894
              ||||||||||||||||||||||||||||||||||||||||||||||||||||||||||||
Sbjct  15015  GACGTCAGAGAGGGTGAGAATCCCGTCTTGGGCGGGCGGTCCGCGCCCGTGTGAAGCTCC  15074

Query  895    TTCGACGAGTCGAGTTGTTTGGGAATGCAGCTCTAAGCGGGTGGTAAATTTCATCTAAAG  954
              ||||||||||||||||||||||||||||||||||||||||||||||||||||||||||||
Sbjct  15075  TTCGACGAGTCGAGTTGTTTGGGAATGCAGCTCTAAGCGGGTGGTAAATTTCATCTAAAG  15134

Query  955    CTAAATATTGGCCGGAGACCGATAGCGCACAAGTAGAGTGATCGAAAGGTTAAAAGCACC  1014
              ||||||||||||||||||||||||||||||||||||||||||||||||||||||||||||
Sbjct  15135  CTAAATATTGGCCGGAGACCGATAGCGCACAAGTAGAGTGATCGAAAGGTTAAAAGCACC  15194

Query  1015   TTGAAAAGGGAGTTAAACAGCACGTGAAATTGTTGAAAGGGAAGCGCTTGCGGCCAGACT  1074
              ||||||||||||||||||||||||||||||||||||||||||||||||||||||||||||
Sbjct  15195  TTGAAAAGGGAGTTAAACAGCACGTGAAATTGTTGAAAGGGAAGCGCTTGCGGCCAGACT  15254

Query  1075   CGGGGGCGGGGTTCAGCGGGTGCTCGTCGCCCGTGTACTCCTCGTCTCCCGGGCCAGCAT  1134
              ||||||||||||||||||||||||||||||||||||| ||||||| ||||||||||||||
Sbjct  15255  CGGGGGCGGGGTTCAGCGGGTGCTCGTCGCCCGTGTATTCCTCGTTTCCCGGGCCAGCAT  15314

Query  1135   CAGTTTCGACGGCCGGTCAAAGGCCCCCGGAATGTGTCGTCTCTCGGGACGTCTTATAGC  1194
              ||||||||||||||||||||||||||||||||||||||||||||||||||||||||||||
Sbjct  15315  CAGTTTCGACGGCCGGTCAAAGGCCCCCGGAATGTGTCGTCTCTCGGGACGTCTTATAGC  15374

Query  1195   CGGGGGTGCAATGCGGCCCGTCGGGACTGAGGAACGCGCTCCGGCTCGGATGCTGGCGTA  1254
              |||||||||||||||||||||||||||||||||||||||| |||||||||||||||||||
Sbjct  15375  CGGGGGTGCAATGCGGCCCGTCGGGACTGAGGAACGCGCTTCGGCTCGGATGCTGGCGTA  15434

Query  1255   ATGGCCGTAAGCGGCCCGTCTTGAAACACGGACCAAGGAGTCTAACATCCACGCGAGTGT  1314
              ||||||||||||||||||||||||||||||||||||||||||||||||||||||||||| 
Sbjct  15435  ATGGCCGTAAGCGGCCCGTCTTGAAACACGGACCAAGGAGTCTAACATCCACGCGAGTGC  15494

Query  1315   TCGGGTGTCAAACCCGTGCGCGCAGTGAAAGCGAACGGAGGTGGGAGCCTTAGGGCGCAC  1374
               |||||||||||||||||||||||||||||||||||||||||||||||||||||||||||
Sbjct  15495  ACGGGTGTCAAACCCGTGCGCGCAGTGAAAGCGAACGGAGGTGGGAGCCTTAGGGCGCAC  15554

Query  1375   CATCGACCGATCCTGAAGTCTTCGGATGGATTTGAGTAGGAGCGTGGCCGTTGGGACCCG  1434
              ||||||||||||||||||||||||||||||||||||||||||||||||||||||||||||
Sbjct  15555  CATCGACCGATCCTGAAGTCTTCGGATGGATTTGAGTAGGAGCGTGGCCGTTGGGACCCG  15614

Query  1435   AAAGATGGTGAACTATGCCTGAATAGGGTGAAGCCAGAGGAAACTCTGGTGGAGGCTCGC  1494
              ||||||||||||||||||||||||||||||||||||||||||||||||||||||||||||
Sbjct  15615  AAAGATGGTGAACTATGCCTGAATAGGGTGAAGCCAGAGGAAACTCTGGTGGAGGCTCGC  15674

Query  1495   AGCGGTTCTGACGTGCAAATCGATCGTCAAATTTGGGCATAGGGGCGAAAGACTAATCGA  1554
              ||||||||||||||||||||||||||||||||||||||||||||||||||||||||||||
Sbjct  15675  AGCGGTTCTGACGTGCAAATCGATCGTCAAATTTGGGCATAGGGGCGAAAGACTAATCGA  15734

Query  1555   ACCATCTAGTAGCTGGTTCCTGCCGAAGTTTCCCTCAGGATAGCAGTGACGAGATTCCAG  1614
              ||||||||||||||||||||||||||||||||||||||||||||||||||||||||||||
Sbjct  15735  ACCATCTAGTAGCTGGTTCCTGCCGAAGTTTCCCTCAGGATAGCAGTGACGAGATTCCAG  15794

Query  1615   TTTTATGAGGTAAAGCGAATGATTAGAGGCCTTGGGGATGAAACATCCTTAACCTATTCT  1674
              ||||||||||||||||||||||||||||||||||||||||||||||||||||||||||||
Sbjct  15795  TTTTATGAGGTAAAGCGAATGATTAGAGGCCTTGGGGATGAAACATCCTTAACCTATTCT  15854

Query  1675   CAAACTTTAAATATGTAAGAAGTCCTTGTTTCTTAAGTGAACGTGGGCACTAGAATGGAA  1734
              |||||||||||||||||||||| |||||||||||||||||||||||||||||||||||||
Sbjct  15855  CAAACTTTAAATATGTAAGAAGCCCTTGTTTCTTAAGTGAACGTGGGCACTAGAATGGAA  15914

Query  1735   CGTCACTAGTGGGCCATTTTTGGTAAGCAGAACTGGCGATGCGGGATGAACCGAACGCGA  1794
              ||||||||||||||||||||||||||||||||||||||||||||||||||||||||||||
Sbjct  15915  CGTCACTAGTGGGCCATTTTTGGTAAGCAGAACTGGCGATGCGGGATGAACCGAACGCGA  15974

Query  1795   GGTTAAGGTGCCGGAATGCACGCTCATCAGACACCACAAAAGGTGTTAGTTCATCTAGAC  1854
              ||||||||||||||||||||||||||||||||||||||||||||||||||||||||||||
Sbjct  15975  GGTTAAGGTGCCGGAATGCACGCTCATCAGACACCACAAAAGGTGTTAGTTCATCTAGAC  16034

Query  1855   AGCCCGACGGTGGCCATGGAAGTCGGAATCCGCTAAGGAGTGTGTAACAACTCACGGGCC  1914
              |||||||||||||||||||||||||||||||||||||||||||||||| |||||||||||
Sbjct  16035  AGCCCGACGGTGGCCATGGAAGTCGGAATCCGCTAAGGAGTGTGTAACGACTCACGGGCC  16094

Query  1915   GAATGAACTAGCCCTGAAAATGGATGGCGCTCAAGCGTGCTACCCATACCTCGCCGCCGG  1974
              ||||||||||||||||||||||||||||||||||||||||||||||||||||||||||||
Sbjct  16095  GAATGAACTAGCCCTGAAAATGGATGGCGCTCAAGCGTGCTACCCATACCTCGCCGCCGG  16154

Query  1975   GGTTGAAATGACGCCCCGGCGAGTAGGCAGGCGTGGAGGTCCGTGACGAA-GCCCTGGGG  2033
              ||||||||||||||||||||||||||||| |||||||||||||||||||| |||||||||
Sbjct  16155  GGTTGAAATGACGCCCCGGCGAGTAGGCA-GCGTGGAGGTCCGTGACGAAGGCCCTGGGG  16213

Query  2034   GTGACCCCGGGTCGAACGGCCTCTAGTGCAGATCTTGGTGGTAGTAGCAAATACTCAAAT  2093
              |||| |||||||||||||||||||||||||||||||||||||||||||||||||||||||
Sbjct  16214  GTGA-CCCGGGTCGAACGGCCTCTAGTGCAGATCTTGGTGGTAGTAGCAAATACTCAAAT  16272

Query  2094   GAGAACTTTGAGGACTGAAGTGGGGAAAGGTTCCATGTGAACAGCAGTTGGACATGGGTT  2153
              ||||||||||||||||||||||||||||||||||||||||||||||||||||||||||||
Sbjct  16273  GAGAACTTTGAGGACTGAAGTGGGGAAAGGTTCCATGTGAACAGCAGTTGGACATGGGTT  16332

Query  2154   AGTCGATCCTAAGGCATAGGGTAGTTCCGATTGCATGTGCGCCCTGGTGCGCCGTCAGCC  2213
              |||||||||||||||||||||||||||||||||||||||||||||||||||||| |||||
Sbjct  16333  AGTCGATCCTAAGGCATAGGGTAGTTCCGATTGCATGTGCGCCCTGGTGCGCCG-CAGCC  16391

Query  2214   GAAAGGGAAGCCGGTTAAGATTCCGGCACCTGGATGTGGATTCTCCACGGCAACGTAACT  2273
              |||||| ||| |||||||||||||||||||||||||||||||||||||||||||||||||
Sbjct  16392  GAAAGG-AAG-CGGTTAAGATTCCGGCACCTGGATGTGGATTCTCCACGGCAACGTAACT  16449

Query  2274   GAACGCGGAGACGTCGGCGGGGGTCTTGGGAAGAGTTATCTTTTCTTCTTGACGGCCTGT  2333
              ||||||||||||||||||||||||| ||||||||||||||||||||||||||||| ||||
Sbjct  16450  GAACGCGGAGACGTCGGCGGGGGTCCTGGGAAGAGTTATCTTTTCTTCTTGACGG-CTGT  16508

Query  2334   CACCCTGAAATCGGTTTGTCCGGAGCTAGGGTTCAACGGCCGGCAGAGCGCCGCACCTTT  2393
              ||||||||||||||||||||||||||||||||||||||||||||||||||||||||||||
Sbjct  16509  CACCCTGAAATCGGTTTGTCCGGAGCTAGGGTTCAACGGCCGGCAGAGCGCCGCACCTTT  16568

Query  2394   GCGGCGTCCGGCGTGCCCCCGACGACCCTTGAAAATCCGCGGGAAGGAATAGTTTTCACG  2453
              ||||||||||||||||||||||||||||||||||||||||||||||||||||||||||||
Sbjct  16569  GCGGCGTCCGGCGTGCCCCCGACGACCCTTGAAAATCCGCGGGAAGGAATAGTTTTCACG  16628

Query  2454   CCAGGTCGTACTCATAACCGCAGCAGGTCTCCAAGGTGAAAAGCCTCTAGTTGATAGAAC  2513
              |||||||||||||||||||||||||||||||||||||| ||||||||||||||||| | |
Sbjct  16629  CCAGGTCGTACTCATAACCGCAGCAGGTCTCCAAGGTG-AAAGCCTCTAGTTGATA-A-C  16685

Query  2514   AATGT-AGATAAGGGAAGTCGGCAAAATAGATCCGTAACTTCGGGAAAAGGATTGGCTCT  2572
              ||||| |||| |||||||||||||||||||||||||||||||||||||||||||||||||
Sbjct  16686  AATGTTAGAT-AGGGAAGTCGGCAAAATAGATCCGTAACTTCGGGAAAAGGATTGGCTCT  16744

Query  2573   AAGGGTCGGGCGCGTTGGGCCTTGGGCGGAGGCCCTCGAGGCAGGATGGCACTAGCCGGG  2632
              ||||||| ||||||||||||||||||||||||||||||||||||||||||||||||||||
Sbjct  16745  AAGGGTC-GGCGCGTTGGGCCTTGGGCGGAGGCCCTCGAGGCAGGATGGCACTAGCCGGG  16803

Query  2633   AGACCGGCCGGCGCCGCCCAGCATCGGGGCGCGGACGCCCTCGGCAGGCCTCTGGCCGTC  2692
              ||||||||||||||||||||||||| ||||||||||||||||||||||||||||||||||
Sbjct  16804  AGACCGGCCGGCGCCGCCCAGCATC-GGGCGCGGACGCCCTCGGCAGGCCTCTGGCCGTC  16862

Query  2693   CGGCGCGCGCTTAACGACCAACTTAGAACTGGTACGGACAAGGGGAAT  2740
              ||||||||||||||||||||||||||||||||||||||||||||||||
Sbjct  16863  CGGCGCGCGCTTAACGACCAACTTAGAACTGGTACGGACAAGGGGAAT  16910


 Score = 4748 bits (2571),  Expect = 0.0
 Identities = 2699/2754 (98%), Gaps = 35/2754 (1%)
 Strand=Plus/Plus

Query  1      CAAGG-TTTCCGTAGGTGAACCTGCGGAAGGATCATTAGCGCGCAGGCCGGAGGCTGG-C  58
              ||||| |||||||||||||||||||||||||||||||| ||||||||||||||||||| |
Sbjct  64024  CAAGGTTTTCCGTAGGTGAACCTGCGGAAGGATCATTAACGCGCAGGCCGGAGGCTGGCC  64083

Query  59     CCCCCACGATAGGGCCAAACGTCCGTCAGGGGTGAGCAGATGTGCGCCGGCCGTACCGCC  118
              |||||||||||||||||||||||| |||||||||||||||||||||||||||||||||||
Sbjct  64084  CCCCCACGATAGGGCCAAACGTCCATCAGGGGTGAGCAGATGTGCGCCGGCCGTACCGCC  64143

Query  119    CCATTCTTGTCTACATTACTCGG-TTGCCTCGGCGGGCCGCGCTCTC-C-CAGGAGAGCC  175
              |||||||||||||| |||||||| ||||||||||||||||||||||| | ||||||||||
Sbjct  64144  CCATTCTTGTCTACCTTACTCGGTTTGCCTCGGCGGGCCGCGCTCTCTCTCAGGAGAGCC  64203

Query  176    GTTCGGCGAGCCTCTCTTTAGTGGCTAAACGCTGGACCGCGCCCGCCGGAGGACAGACGC  235
              |||| ||||||||||||||| ||||| |||||||||||||||||||||||||||||||||
Sbjct  64204  GTTC-GCGAGCCTCTCTTTATTGGCTCAACGCTGGACCGCGCCCGCCGGAGGACAGACGC  64262

Query  236    aaaaaaaTTCTTTCAGAAGAGCTGTCAGTCTGAGCGTTAGCAAGCAAAAATCAGTTAAAA  295
               |||||||||||||||||||||||||||||||||||||||||||||||||||| ||||||
Sbjct  64263  -AAAAAATTCTTTCAGAAGAGCTGTCAGTCTGAGCGTTAGCAAGCAAAAATCATTTAAAA  64321

Query  296    CTTTCAACAACGGATCTCTTGGTTCCGGCATCGATGAAGAACGCAGCGAAATGCGATAAG  355
              |||||||||||||||||||||||||||||||||||||| |||||||||||||||||||||
Sbjct  64322  CTTTCAACAACGGATCTCTTGGTTCCGGCATCGATGAA-AACGCAGCGAAATGCGATAAG  64380

Query  356    TAATGTGAATTGCAGAATTCCGTGAATCATCGAATCTTTGAACGCACATTGCGCCCCCTG  415
              ||||||||||||||||||||||||||||||||||||||||||||||||||||||||||||
Sbjct  64381  TAATGTGAATTGCAGAATTCCGTGAATCATCGAATCTTTGAACGCACATTGCGCCCCCTG  64440

Query  416    GCATTCCGGGGGGCATGCCTGTTCGAGCGTCATTTCAGCCCCTCAAGCCCGGCTTGTGTG  475
              | ||||||||||||||||||||||||||||||||||||||||||||||||||||||||||
Sbjct  64441  GTATTCCGGGGGGCATGCCTGTTCGAGCGTCATTTCAGCCCCTCAAGCCCGGCTTGTGTG  64500

Query  476    ATGGACGACCGTCCGGCGCCCCCGTCTTT-GGGGGTGCGGGACGCGCCCGAAAAGCAGTG  534
              ||||||||||||| ||| ||||| | | | ||||||||||||||||||||||||||||||
Sbjct  64501  ATGGACGACCGTC-GGCACCCCC-TTTCTCGGGGGTGCGGGACGCGCCCGAAAAGCAGTG  64558

Query  535    GCCAGGCCGCGATTCCGGCTTCCTAGGCGAATGG--GCAACAAACCAGCGCCTCCAGGAC  592
              ||||||||||||||||||||||||||||||||||  ||||||||||||||||||||||||
Sbjct  64559  GCCAGGCCGCGATTCCGGCTTCCTAGGCGAATGGGCGCAACAAACCAGCGCCTCCAGGAC  64618

Query  593    CGGCCGCCCTGGCCTCAAAATCTGTTT-TATACTTATCAGGTTGACCTCGGATCAGGTAG  651
              | ||||| ||||||||| ||||||||| ||||||||||||||||||||||||||||||||
Sbjct  64619  C-GCCGCTCTGGCCTCAGAATCTGTTTCTATACTTATCAGGTTGACCTCGGATCAGGTAG  64677

Query  652    GGATACCCGCTGAACTTAAGCATATCAATAAGCGGAGGAAAAGAAACCAACAGGGATTGC  711
              ||||||||||||||||||||||||||||||||||||||||||||||||||||||||||||
Sbjct  64678  GGATACCCGCTGAACTTAAGCATATCAATAAGCGGAGGAAAAGAAACCAACAGGGATTGC  64737

Query  712    CCCAGTAACGGCGAGTGAAGCGGCAAGAGCTCAAATTTGAAATCTGGCCTCCCCCGGGGG  771
              ||||||||||||||||||||||||||||||||||||||||||||||||||||||||||||
Sbjct  64738  CCCAGTAACGGCGAGTGAAGCGGCAAGAGCTCAAATTTGAAATCTGGCCTCCCCCGGGGG  64797

Query  772    GCCCGAGTTGTAATTTGCAGAGGATGCTTCGGGTGCGGCCGCCGTCTAAGTTCCTTGGAA  831
               |||||| ||||||||||||||||||||||||||||||||||||||||||||||||||||
Sbjct  64798  -CCCGAG-TGTAATTTGCAGAGGATGCTTCGGGTGCGGCCGCCGTCTAAGTTCCTTGGAA  64855

Query  832    CAGGACGTCAGAGAGGGTGAGAATCCCGTCTTGGGCGGGC-GGTCCGCGCCCGTGTGAAG  890
              |||||||||||||||||||||||||||||||||||||||| |||||||||||||||||||
Sbjct  64856  CAGGACGTCAGAGAGGGTGAGAATCCCGTCTTGGGCGGGCGGGTCCGCGCCCGTGTGAAG  64915

Query  891    CTCCTTCGACGAGTCGAGTTGTTTGGGAATGCAGCTCTAAGCGGGTGGTAAATTTCATCT  950
              ||||||||||||||||||||||||||||||||||||||||||||||||||||||||||||
Sbjct  64916  CTCCTTCGACGAGTCGAGTTGTTTGGGAATGCAGCTCTAAGCGGGTGGTAAATTTCATCT  64975

Query  951    AAAGCTAAATATTGGCCGGAGACCGATAGCGCACAAGTAGAGTGATCGAAAGGTTAAAAG  1010
              ||||||||||||||||||||||||||||||||||||||||||||||||||||||||||||
Sbjct  64976  AAAGCTAAATATTGGCCGGAGACCGATAGCGCACAAGTAGAGTGATCGAAAGGTTAAAAG  65035

Query  1011   CACCTTGAAAAGGGAGTTAAACAGCACGTGAAATTGTTGAAAGGGAAGCGCTTGCGGCCA  1070
              ||||||||||||||||||||||||||||||||||||||||||||||||||||||||||||
Sbjct  65036  CACCTTGAAAAGGGAGTTAAACAGCACGTGAAATTGTTGAAAGGGAAGCGCTTGCGGCCA  65095

Query  1071   GACTCGGGGGCGGGGTTCAGCGGGTGCTCGTCGCCCGTGTACTCCTCG-TCTCCCGGGCC  1129
              ||||||||||||||||||||| ||||||||||||||||||| |||||| | |||||||||
Sbjct  65096  GACTCGGGGGCGGGGTTCAGC-GGTGCTCGTCGCCCGTGTATTCCTCGTTTTCCCGGGCC  65154

Query  1130   AGCATCAGTTTCGACGGCCGGTCAAAGGCCCCCGGAATGTGTCGTCTCTCGGGACGTCTT  1189
              ||||||||||||||||||||||||||||||||||| ||||||||||||||||||||||||
Sbjct  65155  AGCATCAGTTTCGACGGCCGGTCAAAGGCCCCCGG-ATGTGTCGTCTCTCGGGACGTCTT  65213

Query  1190   ATAGCCGGGGGTGCAATGCGGCCCGTCGGGACTGAGGAACGCGCTCCGGCTCGGATGCTG  1249
              ||||||||||||||||||||||||||||||||||||||||||||| ||||||||||||||
Sbjct  65214  ATAGCCGGGGGTGCAATGCGGCCCGTCGGGACTGAGGAACGCGCTTCGGCTCGGATGCTG  65273

Query  1250   GCGTAATGGCCGTAA-GCGGCCCGTCTTGAAACACGGACCAAGGAGTCTAACATCCACGC  1308
              ||||||||||||||| ||||||||||||||||||||||||||||||||||||||||||||
Sbjct  65274  GCGTAATGGCCGTAAGGCGGCCCGTCTTGAAACACGGACCAAGGAGTCTAACATCCACGC  65333

Query  1309   GAGTGTTCGGGTGTCAAACCCGTGCGCGCAGTGAAAGCGAACGGAGGTGGGAGCCTTAGG  1368
              |||||  ||||||||||||||||||||||||||||||||||||||||| |||||||||||
Sbjct  65334  GAGTGCACGGGTGTCAAACCCGTGCGCGCAGTGAAAGCGAACGGAGGT-GGAGCCTTAGG  65392

Query  1369   GCGCACCATCGACCGATCCTGAAGTCTTCGGATGGATTTGAGTAGGAGCGTGGCCGTTGG  1428
              |||| |||||||||||||||||||||||||||||||||||||||||||||||||||||||
Sbjct  65393  GCGC-CCATCGACCGATCCTGAAGTCTTCGGATGGATTTGAGTAGGAGCGTGGCCGTTGG  65451

Query  1429   GACCCGAAAGATGGTGAACTATGCCTGAATAGGGTGAAGCCAGAGGAAACTCTGGTGGAG  1488
              ||||||||||||||||||||||||||||||| ||||||||||||||||||||||||||||
Sbjct  65452  GACCCGAAAGATGGTGAACTATGCCTGAATA-GGTGAAGCCAGAGGAAACTCTGGTGGAG  65510

Query  1489   GCTCGCAGCGGTTCTGACGTGCAAATCGATCGTCAAATTTGGGCAT-AGGGGCGAAAGAC  1547
              |||||||||||||||||||||||||||||||||||||||||||||| |||||||||||||
Sbjct  65511  GCTCGCAGCGGTTCTGACGTGCAAATCGATCGTCAAATTTGGGCATCAGGGGCGAAAGAC  65570

Query  1548   TAATCGAACCATCTAGTAGCTGGTTCCTGCCGAAGTTTCCCTCAGGATAGCAGTGACGAG  1607
              ||||||||||||||||||||||||||||||||||||||||||||||||||||||||||||
Sbjct  65571  TAATCGAACCATCTAGTAGCTGGTTCCTGCCGAAGTTTCCCTCAGGATAGCAGTGACGAG  65630

Query  1608   ATTCCAGTTTTATGAGGTAAAGCGAATGATTAGAGGCCTTGGGGATGAAACATCCTTAAC  1667
              |||||| ||||||||||||||||||||||||||||||||| |||||||||||||||||||
Sbjct  65631  ATTCCA-TTTTATGAGGTAAAGCGAATGATTAGAGGCCTT-GGGATGAAACATCCTTAAC  65688

Query  1668   CTATTCTCAAACTTTAAATATGTAAGAAGTCCTTGTTTCTTAAGTGAACGTGGGCACTAG  1727
              ||||||||||||||||||||||||||||| ||||||||||| ||||||||||||||||||
Sbjct  65689  CTATTCTCAAACTTTAAATATGTAAGAAGCCCTTGTTTCTT-AGTGAACGTGGGCACTAG  65747

Query  1728   AATGGAACGTCACTAGTGGGCCATTTTTGGTAAGCAGAACTGGCGATGCGGGATGAACCG  1787
              ||||||||||||||||||||||||||||||||||||||||||||||||||||||||||||
Sbjct  65748  AATGGAACGTCACTAGTGGGCCATTTTTGGTAAGCAGAACTGGCGATGCGGGATGAACCG  65807

Query  1788   AACGCGAGGTTAAGGTGCCGGAATGCACGCTCATCAGACACCACAAAAGGTGTTAGTTCA  1847
              ||||||||||||||||||||||||||||||||||||||||||||||||||||||||||||
Sbjct  65808  AACGCGAGGTTAAGGTGCCGGAATGCACGCTCATCAGACACCACAAAAGGTGTTAGTTCA  65867

Query  1848   TCTAGACAGCCCGACGGTGGCCATGGAAGTCGGAATCCGCTAAGGAGTGTGTAACAACTC  1907
              |||||||||||||||||||||||||||||||||||||||||||||||||||| || ||||
Sbjct  65868  TCTAGACAGCCCGACGGTGGCCATGGAAGTCGGAATCCGCTAAGGAGTGTGT-ACGACTC  65926

Query  1908   ACGGGCCGAATGAACTAGCCCTGAAAATGGATGGCGCTCAAGCGTGCTACCCATACCTCG  1967
              ||||||||||||||||||||||||||||||||||||||||||||||||||||||||||||
Sbjct  65927  ACGGGCCGAATGAACTAGCCCTGAAAATGGATGGCGCTCAAGCGTGCTACCCATACCTCG  65986

Query  1968   CCGCCGGGGTTGAAATGACGCCCCGGCGAGTAGGCAGGCGTGGAGGTCCGTGACGAAGCC  2027
              ||||||||||||||||||||||||||||||||||||||||||||||||||||||||||||
Sbjct  65987  CCGCCGGGGTTGAAATGACGCCCCGGCGAGTAGGCAGGCGTGGAGGTCCGTGACGAAGCC  66046

Query  2028   CTGGGGGTGACCCCGGGTCGAACGGCCTCTAGTGCAGATCTTGGTGGTAGTAGCAAATAC  2087
              ||||||||||||||||||||||||||||||||||||||||||||||||||||||||||||
Sbjct  66047  CTGGGGGTGACCCCGGGTCGAACGGCCTCTAGTGCAGATCTTGGTGGTAGTAGCAAATAC  66106

Query  2088   TCAAATGAGAACTTTGAGGACTGAAGTGGGGAAAGGTTCCATGTGAACAGCAGTTGGACA  2147
              ||||||||||||||||||||||||||||||||||||||||||||||||||||||||||||
Sbjct  66107  TCAAATGAGAACTTTGAGGACTGAAGTGGGGAAAGGTTCCATGTGAACAGCAGTTGGACA  66166

Query  2148   TGGGTTAGTCGATCCTAAGGCATAGGGTAGTTCCGATTGCATGTGCGCCCTGGTGCGCCG  2207
              ||||||||||||||||||||||||||||| ||||||||||||||||||||| ||||||||
Sbjct  66167  TGGGTTAGTCGATCCTAAGGCATAGGGTA-TTCCGATTGCATGTGCGCCCT-GTGCGCCG  66224

Query  2208   TCAGCCGAAAGGGAAGCCGGTTAAGATTCCGGCACCTGGATGTGGATTCTCCACGGCAAC  2267
              |||||||||||||||||||||||||||||| |||||||||||||||||||||||||||||
Sbjct  66225  TCAGCCGAAAGGGAAGCCGGTTAAGATTCC-GCACCTGGATGTGGATTCTCCACGGCAAC  66283

Query  2268   GTAACTGAACGCGGAGACGTCGGCGGGGGTCTTGGGAAGAGTTATCTTTTCTTCTTGACG  2327
              ||||||||||||||||||||||||||||||| ||||||||||||||||||||||||||||
Sbjct  66284  GTAACTGAACGCGGAGACGTCGGCGGGGGTCCTGGGAAGAGTTATCTTTTCTTCTTGACG  66343

Query  2328   GCCTGTCACCCTGAAATCGGTTTGTCCGGAGCTAGGGTTCAACGGCCGGCAGAGCGCCGC  2387
              ||||||||||||||||||||||||||||||||||||||||||||||||||||||||||||
Sbjct  66344  GCCTGTCACCCTGAAATCGGTTTGTCCGGAGCTAGGGTTCAACGGCCGGCAGAGCGCCGC  66403

Query  2388   ACCTTTGCGGCGTCCGGCGTGCCCCCGACGACCCTTGAAAATCCGCGGGAAGGAATAGTT  2447
              ||||||||||||||||||||||||||||||||||||||||||||||||||||||||||||
Sbjct  66404  ACCTTTGCGGCGTCCGGCGTGCCCCCGACGACCCTTGAAAATCCGCGGGAAGGAATAGTT  66463

Query  2448   TTCACGCCAGGTCGTACTCATAACCGCAGCAGGTCTCCAAGGTGAAAAGCCTCTAGTTGA  2507
              ||||||||||||||||||||||||||||||||||||||||||||||||||||||||||||
Sbjct  66464  TTCACGCCAGGTCGTACTCATAACCGCAGCAGGTCTCCAAGGTGAAAAGCCTCTAGTTGA  66523

Query  2508   TAGAACAATGTAGATAAGGGAAGTCGGCAAAATAGATCCGTAACTTCGGGAAAAGGATTG  2567
              ||||||||||||||||||||||||||||||||||||||||||||||||||||||||||||
Sbjct  66524  TAGAACAATGTAGATAAGGGAAGTCGGCAAAATAGATCCGTAACTTCGGGAAAAGGATTG  66583

Query  2568   GCTCTAAGGGTCGGGCGCGTTGGGCCTTGGGCGGAGGCCCTCGAGGCAGGATGGCACTAG  2627
              ||||||||||||||||||||||||||||||||||||||||||||||||||||||||||||
Sbjct  66584  GCTCTAAGGGTCGGGCGCGTTGGGCCTTGGGCGGAGGCCCTCGAGGCAGGATGGCACTAG  66643

Query  2628   CCGGGAGACCGGCCGGCG-CCGCCCAGCATCGGGGCGCGGACGCCCTCGGCAGGCCTCTG  2686
              |||||||||||||||||| |||||||||||| ||||||||||||||||||||||||||||
Sbjct  66644  CCGGGAGACCGGCCGGCGCCCGCCCAGCATC-GGGCGCGGACGCCCTCGGCAGGCCTCTG  66702

Query  2687   GCCGTCCGGCGCGCGCTTAACGACCAACTTAGAACTGGTACGGACAAGGGGAAT  2740
              ||||||||||||||||||||||||||||||||||||||||||||||||||||||
Sbjct  66703  GCCGTCCGGCGCGCGCTTAACGACCAACTTAGAACTGGTACGGACAAGGGGAAT  66756


 Score = 529 bits (286),  Expect = 2e-145
 Identities = 299/304 (98%), Gaps = 5/304 (2%)
 Strand=Plus/Plus

Query  2438  AGGAATAGTTTTCACGCCAGGTCGTACTCAT-AACCGCAGCAGGTCTCCAAGGTGAAAAG  2496
             ||||||||||||||||||||||||||||||| ||||||||||||||||||||||| ||||
Sbjct  1     AGGAATAGTTTTCACGCCAGGTCGTACTCATAAACCGCAGCAGGTCTCCAAGGTG-AAAG  59

Query  2497  CCTCTAGTTGATAGAACAATGTAGATAAGGGAAGTCGGCAAAATAGATCCGTAACTTCGG  2556
             ||||||||||||||||||||||||||||||||||||||||||||||||||||||||||||
Sbjct  60    CCTCTAGTTGATAGAACAATGTAGATAAGGGAAGTCGGCAAAATAGATCCGTAACTTCGG  119

Query  2557  GAAAAGGATTGGCTCTAAGGGTCGGGCGCGTTGGGCCTTGGGCGGAGGCCCTCGAGGCAG  2616
             |||||||||||||||||||||||||||||||||||||| ||||||||| |||||||||||
Sbjct  120   GAAAAGGATTGGCTCTAAGGGTCGGGCGCGTTGGGCCT-GGGCGGAGG-CCTCGAGGCAG  177

Query  2617  GATGGCACTAGCCGGGAGACCGGCCGGCGCCGCCCAGCATCGGGGCGCGGACGCCCTCGG  2676
             ||||||||||||||||||||||||||||||||||||||||| ||||||||||||||||||
Sbjct  178   GATGGCACTAGCCGGGAGACCGGCCGGCGCCGCCCAGCATC-GGGCGCGGACGCCCTCGG  236

Query  2677  CAGGCCTCTGGCCGTCCGGCGCGCGCTTAACGACCAACTTAGAACTGGTACGGACAAGGG  2736
             ||||||||||||||||||||||||||||||||||||||||||||||||||||||||||||
Sbjct  237   CAGGCCTCTGGCCGTCCGGCGCGCGCTTAACGACCAACTTAGAACTGGTACGGACAAGGG  296

Query  2737  GAAT  2740
             ||||
Sbjct  297   GAAT  300


>ABSU01000048.1 Trichophyton benhamiae CBS 112371 Abenha-G-c-336b03.f1, whole 
genome shotgun sequence
Length=16775

 Score = 4625 bits (2504),  Expect = 0.0
 Identities = 2672/2750 (97%), Gaps = 24/2750 (1%)
 Strand=Plus/Minus

Query  1      CAAGGTTTCCGTAGGTGAACCTGCGGAAGGATCATTAGCGCGCAGGCCGGAGGCTGGCCC  60
              ||||||||||||||||||||||||||||||||||||| ||||||||||||||||||||||
Sbjct  10948  CAAGGTTTCCGTAGGTGAACCTGCGGAAGGATCATTAACGCGCAGGCCGGAGGCTGGCCC  10889

Query  61     CCCACGATAGGGCCAAACG-TCCGTCAGGGGTGAGCAGATGTGCGCCGGCCGTACCGCCC  119
              |||||||||||| | |||| ||||||||||||| ||||||||||||||||| ||| ||||
Sbjct  10888  CCCACGATAGGGACCAACGTTCCGTCAGGGGTGTGCAGATGTGCGCCGGCCTTAC-GCCC  10830

Query  120    CATTCTTGTCTACATTACTCGGTTGCCTCGGCGGGCCGCGCTCTCCCAGGAGAGCCGTTC  179
              ||||||||||||| ||||||||||||||||||||||||||||||||  |||||| ||| |
Sbjct  10829  CATTCTTGTCTACCTTACTCGGTTGCCTCGGCGGGCCGCGCTCTCCTGGGAGAGTCGTCC  10770

Query  180    GGCGAGCCTCTCTTTAGTGGCTAAACGCTGGACCGCGCCCGCCGGAGGACAGACGCaaaa  239
              |||||||||||  || | ||||  | |||||| |||||||||||||||||||||   |||
Sbjct  10769  GGCGAGCCTCT--TTGGGGGCTTTA-GCTGGATCGCGCCCGCCGGAGGACAGACATCAAA  10713

Query  240    aaaTTCTTTCAGAAGAGCTGTCAGTCTGAGCGTTAGCAAGCAAAAATCAGTTAAAACTTT  299
              ||| || ||  ||| |||||||||||||||||||||||||  ||||||||||||||||||
Sbjct  10712  AAA-TC-TT-GGAA-AGCTGTCAGTCTGAGCGTTAGCAAG-TAAAATCAGTTAAAACTTT  10658

Query  300    CAACAACGGATCTCTTGGTTCCGGCATCGATGAAGAACGCAGCGAAATGCGATAAGTAAT  359
              ||||||||||||||||||||||||||||||||||||||||||||||||||||||||||||
Sbjct  10657  CAACAACGGATCTCTTGGTTCCGGCATCGATGAAGAACGCAGCGAAATGCGATAAGTAAT  10598

Query  360    GTGAATTGCAGAATTCCGTGAATCATCGAATCTTTGAACGCACATTGCGCCCCCTGGCAT  419
              |||||||||||||||||||||||||||||||||||||||||||||||||||| |||| ||
Sbjct  10597  GTGAATTGCAGAATTCCGTGAATCATCGAATCTTTGAACGCACATTGCGCCCTCTGGTAT  10538

Query  420    TCCGGGGGGCATGCCTGTTCGAGCGTCATTTCAGCCCCTCAAGCCCGGCTTGTGTGATGG  479
              ||||||||||||||||||||||||||||||||| ||||||||||||||||||||||||||
Sbjct  10537  TCCGGGGGGCATGCCTGTTCGAGCGTCATTTCAACCCCTCAAGCCCGGCTTGTGTGATGG  10478

Query  480    ACGACCGTCCGGCGCCCCCGTCTTTGGGGGTGCGGGACGCGCCCGAAAAGCAGTGGCCAG  539
              |||||||||||||  |||| ||||| |||| |||||||||||||||||||||||||||||
Sbjct  10477  ACGACCGTCCGGC--CCCC-TCTTTCGGGG-GCGGGACGCGCCCGAAAAGCAGTGGCCAG  10422

Query  540    GCCGCGATTCCGGCTTCCTAGGCGAATGGGCA-ACAAACCAGCGCCTCCAGGACCGGCCG  598
              ||||||||||||||||||| ||||||||||||  ||||||||||||  ||||||||||||
Sbjct  10421  GCCGCGATTCCGGCTTCCTGGGCGAATGGGCAGTCAAACCAGCGCCCTCAGGACCGGCCG  10362

Query  599    CCCTGGCCT----CAAAATCTGT-T---TTATACTTATCAGGTTGACCTCGGATCAGGTA  650
              | |||||||    | |||||| | |    |||  || |||||||||||||||||||||||
Sbjct  10361  CTCTGGCCTTCCCCCAAATCTCTCTGAGATATTTTTTTCAGGTTGACCTCGGATCAGGTA  10302

Query  651    GGGATACCCGCTGAACTTAAGCATATCAATAAGCGGAGGAAAAGAAACCAACAGGGATTG  710
              ||||||||||||||||||||||||||||||||||||||||||||||||||||||||||||
Sbjct  10301  GGGATACCCGCTGAACTTAAGCATATCAATAAGCGGAGGAAAAGAAACCAACAGGGATTG  10242

Query  711    CCCCAGTAACGGCGAGTGAAGCGGCAAGAGCTCAAATTTGAAATCTGGCCTCCCCCGGGG  770
              ||||||||||||||||||||||||||||||||||||||||||||||||||||| ||||||
Sbjct  10241  CCCCAGTAACGGCGAGTGAAGCGGCAAGAGCTCAAATTTGAAATCTGGCCTCCTCCGGGG  10182

Query  771    GGCCCGAGTTGTAATTTGCAGAGGATGCTTCGGGTGCGGCCGCCGTCTAAGTTCCTTGGA  830
              |  |||||||||||||||||||||||||||||||||||||| ||||||||||||||||||
Sbjct  10181  G-TCCGAGTTGTAATTTGCAGAGGATGCTTCGGGTGCGGCCCCCGTCTAAGTTCCTTGGA  10123

Query  831    ACAGGACGTCAGAGAGGGTGAGAATCCCGTCTTGGGCGGGCGGTCCGCGCCCGTGTGAAG  890
              ||||||||||||||||||||||||||||||||||||||||||| ||||||||||||||||
Sbjct  10122  ACAGGACGTCAGAGAGGGTGAGAATCCCGTCTTGGGCGGGCGGCCCGCGCCCGTGTGAAG  10063

Query  891    CTCCTTCGACGAGTCGAGTTGTTTGGGAATGCAGCTCTAAGCGGGTGGTAAATTTCATCT  950
              ||||||||||||||||||||||||||||||||||||||||||||||||||||||||||||
Sbjct  10062  CTCCTTCGACGAGTCGAGTTGTTTGGGAATGCAGCTCTAAGCGGGTGGTAAATTTCATCT  10003

Query  951    AAAGCTAAATATTGGCCGGAGACCGATAGCGCACAAGTAGAGTGATCGAAAGGTTAAAAG  1010
              ||||||||||| ||||||||||||||||||||||||||||||||||||||||||||||||
Sbjct  10002  AAAGCTAAATACTGGCCGGAGACCGATAGCGCACAAGTAGAGTGATCGAAAGGTTAAAAG  9943

Query  1011   CACCTTGAAAAGGGAGTTAAACAGCACGTGAAATTGTTGAAAGGGAAGCGCTTGCGGCCA  1070
              ||||||||||||||||||||||||||||||||||||||||||||||||||||||||||||
Sbjct  9942   CACCTTGAAAAGGGAGTTAAACAGCACGTGAAATTGTTGAAAGGGAAGCGCTTGCGGCCA  9883

Query  1071   GACTCGGGGGCGGGGTTCAGCGGGTGCTCGTCGCCCGTGTACTCCTCGTCTCCCGGGCCA  1130
              |||||||||||||||||||||||| |||||||||||||| ||||| ||   |||||||||
Sbjct  9882   GACTCGGGGGCGGGGTTCAGCGGGCGCTCGTCGCCCGTGCACTCCCCGCGCCCCGGGCCA  9823

Query  1131   GCATCAGTTTCGACGGCCGGTCAAAGGCCCCCGGAATGTGTCGTCTCTCGGGACGTCTTA  1190
              |||||||||||||||||||||||||||||||||||||||||||||||| |||||||||||
Sbjct  9822   GCATCAGTTTCGACGGCCGGTCAAAGGCCCCCGGAATGTGTCGTCTCTAGGGACGTCTTA  9763

Query  1191   TAGCCGGGGGTGCAATGCGGCCCGTCGGGACTGAGGAACGCGCTCCGGCTCGGATGCTGG  1250
              ||||||||||||||||||||||||||||||||||||||||||||||||||||||||||||
Sbjct  9762   TAGCCGGGGGTGCAATGCGGCCCGTCGGGACTGAGGAACGCGCTCCGGCTCGGATGCTGG  9703

Query  1251   CGTAATGGCCGTAAGCGGCCCGTCTTGAAACACGGACCAAGGAGTCTAACATCCACGCGA  1310
              ||||||||||||||||||||||||||||||||||||||||||||||||||||||||||||
Sbjct  9702   CGTAATGGCCGTAAGCGGCCCGTCTTGAAACACGGACCAAGGAGTCTAACATCCACGCGA  9643

Query  1311   GTGTTCGGGTGTCAAACCCGTGCGCGCAGTGAAAGCGAACGGAGGTGGGAGCCTTAGGGC  1370
              ||||||||||||||||||||||||||||||||||||||||||||||||||||||| ||||
Sbjct  9642   GTGTTCGGGTGTCAAACCCGTGCGCGCAGTGAAAGCGAACGGAGGTGGGAGCCTTTGGGC  9583

Query  1371   GCACCATCGACCGATCCTGAAGTCTTCGGATGGATTTGAGTAGGAGCGTGGCCGTTGGGA  1430
              ||||||||||||||||||||||||||||||||||||||||||||||||||||||||||||
Sbjct  9582   GCACCATCGACCGATCCTGAAGTCTTCGGATGGATTTGAGTAGGAGCGTGGCCGTTGGGA  9523

Query  1431   CCCGAAAGATGGTGAACTATGCCTGAATAGGGTGAAGCCAGAGGAAACTCTGGTGGAGGC  1490
              ||||||||||||||||||||||||||||||||||||||||||||||||||||||||||||
Sbjct  9522   CCCGAAAGATGGTGAACTATGCCTGAATAGGGTGAAGCCAGAGGAAACTCTGGTGGAGGC  9463

Query  1491   TCGCAGCGGTTCTGACGTGCAAATCGATCGTCAAATTTGGGCATAGGGGCGAAAGACTAA  1550
              ||||||||||||||||||||||||||||||||||||||||||||||||||||||||||||
Sbjct  9462   TCGCAGCGGTTCTGACGTGCAAATCGATCGTCAAATTTGGGCATAGGGGCGAAAGACTAA  9403

Query  1551   TCGAACCATCTAGTAGCTGGTTCCTGCCGAAGTTTCCCTCAGGATAGCAGTGACGAGATT  1610
              ||||||||||||||||||||||||||||||||||||||||||||||||||||||||||||
Sbjct  9402   TCGAACCATCTAGTAGCTGGTTCCTGCCGAAGTTTCCCTCAGGATAGCAGTGACGAGATT  9343

Query  1611   CCAGTTTTATGAGGTAAAGCGAATGATTAGAGGCCTTGGGGATGAAACATCCTTAACCTA  1670
              ||||||||||||||||||||||||||||||||||||||||||||||||||||||||||||
Sbjct  9342   CCAGTTTTATGAGGTAAAGCGAATGATTAGAGGCCTTGGGGATGAAACATCCTTAACCTA  9283

Query  1671   TTCTCAAACTTTAAATATGTAAGAAGTCCTTGTTTCTTAAGTGAACGTGGGCACTAGAAT  1730
              |||||||||||||||||||||||||| |||||||||||||||||||||||||||||||||
Sbjct  9282   TTCTCAAACTTTAAATATGTAAGAAGCCCTTGTTTCTTAAGTGAACGTGGGCACTAGAAT  9223

Query  1731   GGAACGTCACTAGTGGGCCATTTTTGGTAAGCAGAACTGGCGATGCGGGATGAACCGAAC  1790
              ||||||||||||||||||||||||||||||||||||||||||||||||||||||||||||
Sbjct  9222   GGAACGTCACTAGTGGGCCATTTTTGGTAAGCAGAACTGGCGATGCGGGATGAACCGAAC  9163

Query  1791   GCGAGGTTAAGGTGCCGGAATGCACGCTCATCAGACACCACAAAAGGTGTTAGTTCATCT  1850
              ||||||||||||||||||||||||||||||||||||||||||||||||||||||||||||
Sbjct  9162   GCGAGGTTAAGGTGCCGGAATGCACGCTCATCAGACACCACAAAAGGTGTTAGTTCATCT  9103

Query  1851   AGACAGCCCGACGGTGGCCATGGAAGTCGGAATCCGCTAAGGAGTGTGTAACAACTCACG  1910
              ||||||||||||||||||||||||||||||||||||||||||||||||||||||||||||
Sbjct  9102   AGACAGCCCGACGGTGGCCATGGAAGTCGGAATCCGCTAAGGAGTGTGTAACAACTCACG  9043

Query  1911   GGCCGAATGAACTAGCCCTGAAAATGGATGGCGCTCAAGCGTGCTACCCATACCTCGCCG  1970
              ||||||||||||||||||||||||||||||||||||||||||||||||||||||||||||
Sbjct  9042   GGCCGAATGAACTAGCCCTGAAAATGGATGGCGCTCAAGCGTGCTACCCATACCTCGCCG  8983

Query  1971   CCGGGGTTGAAATGACGCCCCGGCGAGTAGGCAGGCGTGGAGGTCCGTGACGAAGCCCTG  2030
              ||||||||||||||||||||||||||||||||||||||||||||||||||||||||||||
Sbjct  8982   CCGGGGTTGAAATGACGCCCCGGCGAGTAGGCAGGCGTGGAGGTCCGTGACGAAGCCCTG  8923

Query  2031   GGGGTGACCCCGGGTCGAACGGCCTCTAGTGCAGATCTTGGTGGTAGTAGCAAATACTCA  2090
              ||||||||||||||||||||||||||||||||||||||||||||||||||||||||||||
Sbjct  8922   GGGGTGACCCCGGGTCGAACGGCCTCTAGTGCAGATCTTGGTGGTAGTAGCAAATACTCA  8863

Query  2091   AATGAGAACTTTGAGGACTGAAGTGGGGAAAGGTTCCATGTGAACAGCAGTTGGACATGG  2150
              ||||||||||||||||||||||||||||||||||||||||||||||||||||||||||||
Sbjct  8862   AATGAGAACTTTGAGGACTGAAGTGGGGAAAGGTTCCATGTGAACAGCAGTTGGACATGG  8803

Query  2151   GTTAGTCGATCCTAAGGCATAGGGTAGTTCCGATTGCATGTGCGCCCTGGTGCGCCGTCA  2210
              ||||||||||||||||||||||||||||||||||||||||||||| ||||||||||||||
Sbjct  8802   GTTAGTCGATCCTAAGGCATAGGGTAGTTCCGATTGCATGTGCGCTCTGGTGCGCCGTCA  8743

Query  2211   GCCGAAAGGGAAGCCGGTTAAGATTCCGGCACCTGGATGTGGATTCTCCACGGCAACGTA  2270
              ||||||||||||||||||||||||||||||||||||||||||||||||||||||||||||
Sbjct  8742   GCCGAAAGGGAAGCCGGTTAAGATTCCGGCACCTGGATGTGGATTCTCCACGGCAACGTA  8683

Query  2271   ACTGAACGCGGAGACGTCGGCGGGGGTCTTGGGAAGAGTTATCTTTTCTTCTTGACGGCC  2330
              |||||||||||||||||||||||||||| ||||||||||||||||||||||||||||| |
Sbjct  8682   ACTGAACGCGGAGACGTCGGCGGGGGTCCTGGGAAGAGTTATCTTTTCTTCTTGACGGTC  8623

Query  2331   TGTCACCCTGAAATCGGTTTGTCCGGAGCTAGGGTTCAACGGCCGGCAGAGCGCCGCACC  2390
              ||||||||||||||||||||||||||||||||||||||||||||||||||||||||||||
Sbjct  8622   TGTCACCCTGAAATCGGTTTGTCCGGAGCTAGGGTTCAACGGCCGGCAGAGCGCCGCACC  8563

Query  2391   TTTGCGGCGTCCGGCGTGCCCCCGACGACCCTTGAAAATCCGCGGGAAGGAATAGTTTTC  2450
              |||||||||||||| |||||||||||||||||||||||||||||||||||||||||||||
Sbjct  8562   TTTGCGGCGTCCGGTGTGCCCCCGACGACCCTTGAAAATCCGCGGGAAGGAATAGTTTTC  8503

Query  2451   ACGCCAGGTCGTACTCATAACCGCAGCAGGTCTCCAAGGTGAAAAGCCTCTAGTTGATAG  2510
              ||||||||||||||||||||||||||||||||||||||||||||||||||||||||||||
Sbjct  8502   ACGCCAGGTCGTACTCATAACCGCAGCAGGTCTCCAAGGTGAAAAGCCTCTAGTTGATAG  8443

Query  2511   AACAATGTAGATAAGGGAAGTCGGCAAAATAGATCCGTAACTTCGGGAAAAGGATTGGCT  2570
              ||||||||||||||||||||||||||||||||||||||||||||||||||||||||||||
Sbjct  8442   AACAATGTAGATAAGGGAAGTCGGCAAAATAGATCCGTAACTTCGGGAAAAGGATTGGCT  8383

Query  2571   CTAAGGGTCGGGCGCGTTGGGCCTTGGGCGGAGGCCCTCGAGGCAGGATGGCACTAGCCG  2630
              ||||||||||||||||||||||||||||||||||||||||||||||| ||||||||||||
Sbjct  8382   CTAAGGGTCGGGCGCGTTGGGCCTTGGGCGGAGGCCCTCGAGGCAGGGTGGCACTAGCCG  8323

Query  2631   GGAGACCGGCCGGCGCCGCCCAGCATCGGGGCGCGGACGCCCTCGGCAGGCCTCTGGCCG  2690
              ||||||||||||||||||||||||||||||||||||||||||||||||||||||||||||
Sbjct  8322   GGAGACCGGCCGGCGCCGCCCAGCATCGGGGCGCGGACGCCCTCGGCAGGCCTCTGGCCG  8263

Query  2691   TCCGGCGCGCGCTTAACGACCAACTTAGAACTGGTACGGACAAGGGGAAT  2740
              ||||||||||||||||||||||||||||||||||||||||||||||||||
Sbjct  8262   TCCGGCGCGCGCTTAACGACCAACTTAGAACTGGTACGGACAAGGGGAAT  8213


 Score = 4010 bits (2171),  Expect = 0.0
 Identities = 2338/2415 (97%), Gaps = 25/2415 (1%)
 Strand=Plus/Minus

Query  1     CAAGGTTTCCGTAGGTGAACCTGCGGAAGGATCATTAGCGCGCAGGCCGGAGGCTGGCCC  60
             ||||||||||||||||||||||||||||||||||||| ||||||||||||||||||||||
Sbjct  2401  CAAGGTTTCCGTAGGTGAACCTGCGGAAGGATCATTAACGCGCAGGCCGGAGGCTGGCCC  2342

Query  61    CCCACGATAGGGCCAAACG-TCCGTCAGGGGTGAGCAGATGTGCGCCGGCCGTACCGCCC  119
             |||||||||||| | |||| ||||||||||||| ||||||||||||||||| ||| ||||
Sbjct  2341  CCCACGATAGGGACCAACGTTCCGTCAGGGGTGTGCAGATGTGCGCCGGCCTTAC-GCCC  2283

Query  120   CATTCTTGTCTACATTACTCGGTTGCCTCGGCGGGCCGCGCTCTCCCAGGAGAGCCGTTC  179
             ||||||||||||| ||||||||||||||||||||||||||||||||  |||||| ||| |
Sbjct  2282  CATTCTTGTCTACCTTACTCGGTTGCCTCGGCGGGCCGCGCTCTCCTGGGAGAGTCGTCC  2223

Query  180   GGCGAGCCTCTCTTTAGTGGCTAAACGCTGGACCGCGCCCGCCGGAGGACAGACGCaaaa  239
             |||||||||||  || | ||||  | |||||| |||||||||||||||||||||   |||
Sbjct  2222  GGCGAGCCTCT--TTGGGGGCTTTA-GCTGGATCGCGCCCGCCGGAGGACAGACATCAAA  2166

Query  240   aaaTTCTTTCAGAAGAGCTGTCAGTCTGAGCGTTAGCAAGCAAAAATCAGTTAAAACTTT  299
             ||| || ||  ||| |||||||||||||||||||||||||  ||||||||||||||||||
Sbjct  2165  AAA-TC-TT-GGAA-AGCTGTCAGTCTGAGCGTTAGCAAG-TAAAATCAGTTAAAACTTT  2111

Query  300   CAACAACGGATCTCTTGGTTCCGGCATCGATGAAGAACGCAGCGAAATGCGATAAGTAAT  359
             ||||||||||||||||||||||||||||||||||||||||||||||||||||||||||||
Sbjct  2110  CAACAACGGATCTCTTGGTTCCGGCATCGATGAAGAACGCAGCGAAATGCGATAAGTAAT  2051

Query  360   GTGAATTGCAGAATTCCGTGAATCATCGAATCTTTGAACGCACATTGCGCCCCCTGGCAT  419
             |||||||||||||||||||||||||||||||||||||||||||||||||||| |||| ||
Sbjct  2050  GTGAATTGCAGAATTCCGTGAATCATCGAATCTTTGAACGCACATTGCGCCCTCTGGTAT  1991

Query  420   TCCGGGGGGCATGCCTGTTCGAGCGTCATTTCAGCCCCTCAAGCCCGGCTTGTGTGATGG  479
             ||||||||||||||||||||||||||||||||| ||||||||||||||||||||||||||
Sbjct  1990  TCCGGGGGGCATGCCTGTTCGAGCGTCATTTCAACCCCTCAAGCCCGGCTTGTGTGATGG  1931

Query  480   ACGACCGTCCGGCGCCCCCGTCTTTGGGGGTGCGGGACGCGCCCGAAAAGCAGTGGCCAG  539
             |||||||||||||  |||| ||||| |||| |||||||||||||||||||||||||||||
Sbjct  1930  ACGACCGTCCGGC--CCCC-TCTTTCGGGG-GCGGGACGCGCCCGAAAAGCAGTGGCCAG  1875

Query  540   GCCGCGATTCCGGCTTCCTAGGCGAATGGGCA-ACAAACCAGCGCCTCCAGGACCGGCCG  598
             ||||||||||||||||||| ||||||||||||  ||||||||||||  ||||||||||||
Sbjct  1874  GCCGCGATTCCGGCTTCCTGGGCGAATGGGCAGTCAAACCAGCGCCCTCAGGACCGGCCG  1815

Query  599   CCCTGGCCT----CAAAATCTGT-T---TTATACTTATCAGGTTGACCTCGGATCAGGTA  650
             | |||||||    | |||||| | |    |||  || |||||||||||||||||||||||
Sbjct  1814  CTCTGGCCTTCCCCCAAATCTCTCTGAGATATTTTTTTCAGGTTGACCTCGGATCAGGTA  1755

Query  651   GGGATACCCGCTGAACTTAAGCATATCAATAAGCGGAGGAAAAGAAACCAACAGGGATTG  710
             ||||||||||||||||||||||||||||||||||||||||||||||||||||||||||||
Sbjct  1754  GGGATACCCGCTGAACTTAAGCATATCAATAAGCGGAGGAAAAGAAACCAACAGGGATTG  1695

Query  711   CCCCAGTAACGGCGAGTGAAGCGGCAAGAGCTCAAATTTGAAATCTGGCCTCCCCCGGGG  770
             ||||||||||||||||||||||||||||||||||||||||||||||||||||| ||||||
Sbjct  1694  CCCCAGTAACGGCGAGTGAAGCGGCAAGAGCTCAAATTTGAAATCTGGCCTCCTCCGGGG  1635

Query  771   GGCCCGAGTTGTAATTTGCAGAGGATGCTTCGGGTGCGGCCGCCGTCTAAGTTCCTTGGA  830
             |  |||||||||||||||||||||||||||||||||||||| ||||||||||||||||||
Sbjct  1634  G-TCCGAGTTGTAATTTGCAGAGGATGCTTCGGGTGCGGCCCCCGTCTAAGTTCCTTGGA  1576

Query  831   ACAGGACGTCAGAGAGGGTGAGAATCCCGTCTTGGGCGGGCGGTCCGCGCCCGTGTGAAG  890
             ||||||||||||||||||||||||||||||||||||||||||| ||||||||||||||||
Sbjct  1575  ACAGGACGTCAGAGAGGGTGAGAATCCCGTCTTGGGCGGGCGGCCCGCGCCCGTGTGAAG  1516

Query  891   CTCCTTCGACGAGTCGAGTTGTTTGGGAATGCAGCTCTAAGCGGGTGGTAAATTTCATCT  950
             ||||||||||||||||||||||||||||||||||||||||||||||||||||||||||||
Sbjct  1515  CTCCTTCGACGAGTCGAGTTGTTTGGGAATGCAGCTCTAAGCGGGTGGTAAATTTCATCT  1456

Query  951   AAAGCTAAATATTGGCCGGAGACCGATAGCGCACAAGTAGAGTGATCGAAAGGTTAAAAG  1010
             ||||||||||| ||||||||||||||||||||||||||||||||||||||||||||||||
Sbjct  1455  AAAGCTAAATACTGGCCGGAGACCGATAGCGCACAAGTAGAGTGATCGAAAGGTTAAAAG  1396

Query  1011  CACCTTGAAAAGGGAGTTAAACAGCACGTGAAATTGTTGAAAGGGAAGCGCTTGCGGCCA  1070
             ||||||||||||||||||||||||||||||||||||||||||||||||||||||||||||
Sbjct  1395  CACCTTGAAAAGGGAGTTAAACAGCACGTGAAATTGTTGAAAGGGAAGCGCTTGCGGCCA  1336

Query  1071  GACTCGGGGGCGGGGTTCAGCGGGTGCTCGTCGCCCGTGTACTCCTCGTCTCCCGGGCCA  1130
             |||||||||||||||||||||||| |||||||||||||| ||||| ||   |||||||||
Sbjct  1335  GACTCGGGGGCGGGGTTCAGCGGGCGCTCGTCGCCCGTGCACTCCCCGCGCCCCGGGCCA  1276

Query  1131  GCATCAGTTTCGACGGCCGGTCAAAGGCCCCCGGAATGTGTCGTCTCTCGGGACGTCTTA  1190
             |||||||||||||||||||||||||||||||||||||||||||||||| |||||||||||
Sbjct  1275  GCATCAGTTTCGACGGCCGGTCAAAGGCCCCCGGAATGTGTCGTCTCTAGGGACGTCTTA  1216

Query  1191  TAGCCGGGGGTGCAATGCGGCCCGTCGGGACTGAGGAACGCGCTCCGGCTCGGATGCTGG  1250
             ||||||||||||||||||||||||||||||||||||||||||||||||||||||||||||
Sbjct  1215  TAGCCGGGGGTGCAATGCGGCCCGTCGGGACTGAGGAACGCGCTCCGGCTCGGATGCTGG  1156

Query  1251  CGTAATGGCCGTAAGCGGCCCGTCTTGAAACACGGACCAAGGAGTCTAACATCCACGCGA  1310
             ||||||||||||||||||||||||||||||||||||||||||||||||||||||||||||
Sbjct  1155  CGTAATGGCCGTAAGCGGCCCGTCTTGAAACACGGACCAAGGAGTCTAACATCCACGCGA  1096

Query  1311  GTGTTCGGGTGTCAAACCCGTGCGCGCAGTGAAAGCGAACGGAGGTGGGAGCCTTAGGGC  1370
             ||||||||||||||||||||||||||||||||||||||||||||||||||||||| ||||
Sbjct  1095  GTGTTCGGGTGTCAAACCCGTGCGCGCAGTGAAAGCGAACGGAGGTGGGAGCCTTTGGGC  1036

Query  1371  GCACCATCGACCGATCCTGAAGTCTTCGGATGGATTTGAGTAGGAGCGTGGCCGTTGGGA  1430
             ||||||||||||||||||||||||||||||||||||||||||||||||||||||||||||
Sbjct  1035  GCACCATCGACCGATCCTGAAGTCTTCGGATGGATTTGAGTAGGAGCGTGGCCGTTGGGA  976

Query  1431  CCCGAAAGATGGTGAACTATGCCTGAATAGGGTGAAGCCAGAGGAAACTCTGGTGGAGGC  1490
             ||||||||||||||||||||||||||||||||||||||||||||||||||||||||||||
Sbjct  975   CCCGAAAGATGGTGAACTATGCCTGAATAGGGTGAAGCCAGAGGAAACTCTGGTGGAGGC  916

Query  1491  TCGCAGCGGTTCTGACGTGCAAATCGATCGTCAAATTTGGGCATAGGGGCGAAAGACTAA  1550
             ||||||||||||||||||||||||||||||||||||||||||||||||||||||||||||
Sbjct  915   TCGCAGCGGTTCTGACGTGCAAATCGATCGTCAAATTTGGGCATAGGGGCGAAAGACTAA  856

Query  1551  TCGAACCATCTAGTAGCTGGTTCCTGCCGAAGTTTCCCTCAGGATAGCAGTGACGAGATT  1610
             ||||||||||||||||||||||||||||||||||||||||||||||||||||||||||||
Sbjct  855   TCGAACCATCTAGTAGCTGGTTCCTGCCGAAGTTTCCCTCAGGATAGCAGTGACGAGATT  796

Query  1611  CCAGTTTTATGAGGTAAAGCGAATGATTAGAGGCCTTGGGGATGAAACATCCTTAACCTA  1670
             ||||||||||||||||||||||||||||||||||||||||||||||||||||||||||||
Sbjct  795   CCAGTTTTATGAGGTAAAGCGAATGATTAGAGGCCTTGGGGATGAAACATCCTTAACCTA  736

Query  1671  TTCTCAAACTTTAAATATGTAAGAAGTCCTTGTTTCTTAAGTGAACGTGGGCACTAGAAT  1730
             |||||||||||||||||||||||||| |||||||||||||||||||||||||||||||||
Sbjct  735   TTCTCAAACTTTAAATATGTAAGAAGCCCTTGTTTCTTAAGTGAACGTGGGCACTAGAAT  676

Query  1731  GGAACGTCACTAGTGGGCCATTTTTGGTAAGCAGAACTGGCGATGCGGGATGAACCGAAC  1790
             ||||||||||||||||||||||||||||||||||||||||||||||||||||||||||||
Sbjct  675   GGAACGTCACTAGTGGGCCATTTTTGGTAAGCAGAACTGGCGATGCGGGATGAACCGAAC  616

Query  1791  GCGAGGTTAAGGTGCCGGAATGCACGCTCATCAGACACCACAAAAGGTGTTAGTTCATCT  1850
             ||||||||||||||||||||||||||||||||||||||||||||||||||||||||||||
Sbjct  615   GCGAGGTTAAGGTGCCGGAATGCACGCTCATCAGACACCACAAAAGGTGTTAGTTCATCT  556

Query  1851  AGACAGCCCGACGGTGGCCATGGAAGTCGGAATCCGCTAAGGAGTGTGTAACAACTCACG  1910
             ||||||||||||||||||||||||||||||||||||||||||||||||||||||||||||
Sbjct  555   AGACAGCCCGACGGTGGCCATGGAAGTCGGAATCCGCTAAGGAGTGTGTAACAACTCACG  496

Query  1911  GGCCGAATGAACTAGCCCTGAAAATGGATGGCGCTCAAGCGTGCTACCCATACCTCGCCG  1970
             ||||||||||||||||||||||||||||||||||||||||||||||||||||||||||||
Sbjct  495   GGCCGAATGAACTAGCCCTGAAAATGGATGGCGCTCAAGCGTGCTACCCATACCTCGCCG  436

Query  1971  CCGGGGTTGAAATGACGCCCCGGCGAGTAGGCAGGCGTGGAGGTCCGTGACGAAGCCCTG  2030
             ||||||||||||||||||||||||||||||||||||||||||||||||||||||||||||
Sbjct  435   CCGGGGTTGAAATGACGCCCCGGCGAGTAGGCAGGCGTGGAGGTCCGTGACGAAGCCCTG  376

Query  2031  GGGGTGACCCCGGGTCGAACGGCCTCTAGTGCAGATCTTGGTGGTAGTAGCAAATACTCA  2090
             ||||||||||||||||||||||||||||||||||||||||||||||||||||||||||||
Sbjct  375   GGGGTGACCCCGGGTCGAACGGCCTCTAGTGCAGATCTTGGTGGTAGTAGCAAATACTCA  316

Query  2091  AATGAGAACTTTGAGGACTGAAGTGGGGAAAGGTTCCATGTGAACAGCAGTTGGACATGG  2150
             ||||||||||||||||||||||||||||||||||||||||||||||||||||||||||||
Sbjct  315   AATGAGAACTTTGAGGACTGAAGTGGGGAAAGGTTCCATGTGAACAGCAGTTGGACATGG  256

Query  2151  GTTAGTCGATCCTAAGGCATAGGGTAGTTCCGATTGCATGTGCGCCCTGGTGCGCCGTCA  2210
             ||||||||||||||||||||||||||||||||||||||||||||| ||||||||||||||
Sbjct  255   GTTAGTCGATCCTAAGGCATAGGGTAGTTCCGATTGCATGTGCGCTCTGGTGCGCCGTCA  196

Query  2211  GCCGAAAGGGAAGCCGGTTAAGATTCCGGCACCTGGATGTGGATTCTCCACGGCAACGTA  2270
             ||||||||||||||||||||||||||||||||||||||||||||||||||||||||||||
Sbjct  195   GCCGAAAGGGAAGCCGGTTAAGATTCCGGCACCTGGATGTGGATTCTCCACGGCAACGTA  136

Query  2271  ACTGAACGCGGAGACGTCGGCGGGGGTCTTGGGAAGAGTTATCTTTTCTTCTTGACGGCC  2330
             |||||||||||||||||||||||||||| ||||||||||||||||||||||||||||| |
Sbjct  135   ACTGAACGCGGAGACGTCGGCGGGGGTCCTGGGAAGAGTTATCTTTTCTTCTTGACGGTC  76

Query  2331  TGTCACCCTGAAATCGGTTTGTCCGGAGCTAGGGTTCAACGGCCGGCAGAGCGCCGCACC  2390
             ||||||||||||||||||||||||||||||||||||||||||||||||||||||||||||
Sbjct  75    TGTCACCCTGAAATCGGTTTGTCCGGAGCTAGGGTTCAACGGCCGGCAGAGCGCCGCACC  16

Query  2391  TTT-GCGGCGTCCGG  2404
             ||| |||||||||||
Sbjct  15    TTTTGCGGCGTCCGG  1


>NW_003315066.1 Trichophyton benhamiae CBS 112371 chromosome Unknown Abenha-G-c-336b03.f1, 
whole genome shotgun sequence
Length=16775

 Score = 4625 bits (2504),  Expect = 0.0
 Identities = 2672/2750 (97%), Gaps = 24/2750 (1%)
 Strand=Plus/Minus

Query  1      CAAGGTTTCCGTAGGTGAACCTGCGGAAGGATCATTAGCGCGCAGGCCGGAGGCTGGCCC  60
              ||||||||||||||||||||||||||||||||||||| ||||||||||||||||||||||
Sbjct  10948  CAAGGTTTCCGTAGGTGAACCTGCGGAAGGATCATTAACGCGCAGGCCGGAGGCTGGCCC  10889

Query  61     CCCACGATAGGGCCAAACG-TCCGTCAGGGGTGAGCAGATGTGCGCCGGCCGTACCGCCC  119
              |||||||||||| | |||| ||||||||||||| ||||||||||||||||| ||| ||||
Sbjct  10888  CCCACGATAGGGACCAACGTTCCGTCAGGGGTGTGCAGATGTGCGCCGGCCTTAC-GCCC  10830

Query  120    CATTCTTGTCTACATTACTCGGTTGCCTCGGCGGGCCGCGCTCTCCCAGGAGAGCCGTTC  179
              ||||||||||||| ||||||||||||||||||||||||||||||||  |||||| ||| |
Sbjct  10829  CATTCTTGTCTACCTTACTCGGTTGCCTCGGCGGGCCGCGCTCTCCTGGGAGAGTCGTCC  10770

Query  180    GGCGAGCCTCTCTTTAGTGGCTAAACGCTGGACCGCGCCCGCCGGAGGACAGACGCaaaa  239
              |||||||||||  || | ||||  | |||||| |||||||||||||||||||||   |||
Sbjct  10769  GGCGAGCCTCT--TTGGGGGCTTTA-GCTGGATCGCGCCCGCCGGAGGACAGACATCAAA  10713

Query  240    aaaTTCTTTCAGAAGAGCTGTCAGTCTGAGCGTTAGCAAGCAAAAATCAGTTAAAACTTT  299
              ||| || ||  ||| |||||||||||||||||||||||||  ||||||||||||||||||
Sbjct  10712  AAA-TC-TT-GGAA-AGCTGTCAGTCTGAGCGTTAGCAAG-TAAAATCAGTTAAAACTTT  10658

Query  300    CAACAACGGATCTCTTGGTTCCGGCATCGATGAAGAACGCAGCGAAATGCGATAAGTAAT  359
              ||||||||||||||||||||||||||||||||||||||||||||||||||||||||||||
Sbjct  10657  CAACAACGGATCTCTTGGTTCCGGCATCGATGAAGAACGCAGCGAAATGCGATAAGTAAT  10598

Query  360    GTGAATTGCAGAATTCCGTGAATCATCGAATCTTTGAACGCACATTGCGCCCCCTGGCAT  419
              |||||||||||||||||||||||||||||||||||||||||||||||||||| |||| ||
Sbjct  10597  GTGAATTGCAGAATTCCGTGAATCATCGAATCTTTGAACGCACATTGCGCCCTCTGGTAT  10538

Query  420    TCCGGGGGGCATGCCTGTTCGAGCGTCATTTCAGCCCCTCAAGCCCGGCTTGTGTGATGG  479
              ||||||||||||||||||||||||||||||||| ||||||||||||||||||||||||||
Sbjct  10537  TCCGGGGGGCATGCCTGTTCGAGCGTCATTTCAACCCCTCAAGCCCGGCTTGTGTGATGG  10478

Query  480    ACGACCGTCCGGCGCCCCCGTCTTTGGGGGTGCGGGACGCGCCCGAAAAGCAGTGGCCAG  539
              |||||||||||||  |||| ||||| |||| |||||||||||||||||||||||||||||
Sbjct  10477  ACGACCGTCCGGC--CCCC-TCTTTCGGGG-GCGGGACGCGCCCGAAAAGCAGTGGCCAG  10422

Query  540    GCCGCGATTCCGGCTTCCTAGGCGAATGGGCA-ACAAACCAGCGCCTCCAGGACCGGCCG  598
              ||||||||||||||||||| ||||||||||||  ||||||||||||  ||||||||||||
Sbjct  10421  GCCGCGATTCCGGCTTCCTGGGCGAATGGGCAGTCAAACCAGCGCCCTCAGGACCGGCCG  10362

Query  599    CCCTGGCCT----CAAAATCTGT-T---TTATACTTATCAGGTTGACCTCGGATCAGGTA  650
              | |||||||    | |||||| | |    |||  || |||||||||||||||||||||||
Sbjct  10361  CTCTGGCCTTCCCCCAAATCTCTCTGAGATATTTTTTTCAGGTTGACCTCGGATCAGGTA  10302

Query  651    GGGATACCCGCTGAACTTAAGCATATCAATAAGCGGAGGAAAAGAAACCAACAGGGATTG  710
              ||||||||||||||||||||||||||||||||||||||||||||||||||||||||||||
Sbjct  10301  GGGATACCCGCTGAACTTAAGCATATCAATAAGCGGAGGAAAAGAAACCAACAGGGATTG  10242

Query  711    CCCCAGTAACGGCGAGTGAAGCGGCAAGAGCTCAAATTTGAAATCTGGCCTCCCCCGGGG  770
              ||||||||||||||||||||||||||||||||||||||||||||||||||||| ||||||
Sbjct  10241  CCCCAGTAACGGCGAGTGAAGCGGCAAGAGCTCAAATTTGAAATCTGGCCTCCTCCGGGG  10182

Query  771    GGCCCGAGTTGTAATTTGCAGAGGATGCTTCGGGTGCGGCCGCCGTCTAAGTTCCTTGGA  830
              |  |||||||||||||||||||||||||||||||||||||| ||||||||||||||||||
Sbjct  10181  G-TCCGAGTTGTAATTTGCAGAGGATGCTTCGGGTGCGGCCCCCGTCTAAGTTCCTTGGA  10123

Query  831    ACAGGACGTCAGAGAGGGTGAGAATCCCGTCTTGGGCGGGCGGTCCGCGCCCGTGTGAAG  890
              ||||||||||||||||||||||||||||||||||||||||||| ||||||||||||||||
Sbjct  10122  ACAGGACGTCAGAGAGGGTGAGAATCCCGTCTTGGGCGGGCGGCCCGCGCCCGTGTGAAG  10063

Query  891    CTCCTTCGACGAGTCGAGTTGTTTGGGAATGCAGCTCTAAGCGGGTGGTAAATTTCATCT  950
              ||||||||||||||||||||||||||||||||||||||||||||||||||||||||||||
Sbjct  10062  CTCCTTCGACGAGTCGAGTTGTTTGGGAATGCAGCTCTAAGCGGGTGGTAAATTTCATCT  10003

Query  951    AAAGCTAAATATTGGCCGGAGACCGATAGCGCACAAGTAGAGTGATCGAAAGGTTAAAAG  1010
              ||||||||||| ||||||||||||||||||||||||||||||||||||||||||||||||
Sbjct  10002  AAAGCTAAATACTGGCCGGAGACCGATAGCGCACAAGTAGAGTGATCGAAAGGTTAAAAG  9943

Query  1011   CACCTTGAAAAGGGAGTTAAACAGCACGTGAAATTGTTGAAAGGGAAGCGCTTGCGGCCA  1070
              ||||||||||||||||||||||||||||||||||||||||||||||||||||||||||||
Sbjct  9942   CACCTTGAAAAGGGAGTTAAACAGCACGTGAAATTGTTGAAAGGGAAGCGCTTGCGGCCA  9883

Query  1071   GACTCGGGGGCGGGGTTCAGCGGGTGCTCGTCGCCCGTGTACTCCTCGTCTCCCGGGCCA  1130
              |||||||||||||||||||||||| |||||||||||||| ||||| ||   |||||||||
Sbjct  9882   GACTCGGGGGCGGGGTTCAGCGGGCGCTCGTCGCCCGTGCACTCCCCGCGCCCCGGGCCA  9823

Query  1131   GCATCAGTTTCGACGGCCGGTCAAAGGCCCCCGGAATGTGTCGTCTCTCGGGACGTCTTA  1190
              |||||||||||||||||||||||||||||||||||||||||||||||| |||||||||||
Sbjct  9822   GCATCAGTTTCGACGGCCGGTCAAAGGCCCCCGGAATGTGTCGTCTCTAGGGACGTCTTA  9763

Query  1191   TAGCCGGGGGTGCAATGCGGCCCGTCGGGACTGAGGAACGCGCTCCGGCTCGGATGCTGG  1250
              ||||||||||||||||||||||||||||||||||||||||||||||||||||||||||||
Sbjct  9762   TAGCCGGGGGTGCAATGCGGCCCGTCGGGACTGAGGAACGCGCTCCGGCTCGGATGCTGG  9703

Query  1251   CGTAATGGCCGTAAGCGGCCCGTCTTGAAACACGGACCAAGGAGTCTAACATCCACGCGA  1310
              ||||||||||||||||||||||||||||||||||||||||||||||||||||||||||||
Sbjct  9702   CGTAATGGCCGTAAGCGGCCCGTCTTGAAACACGGACCAAGGAGTCTAACATCCACGCGA  9643

Query  1311   GTGTTCGGGTGTCAAACCCGTGCGCGCAGTGAAAGCGAACGGAGGTGGGAGCCTTAGGGC  1370
              ||||||||||||||||||||||||||||||||||||||||||||||||||||||| ||||
Sbjct  9642   GTGTTCGGGTGTCAAACCCGTGCGCGCAGTGAAAGCGAACGGAGGTGGGAGCCTTTGGGC  9583

Query  1371   GCACCATCGACCGATCCTGAAGTCTTCGGATGGATTTGAGTAGGAGCGTGGCCGTTGGGA  1430
              ||||||||||||||||||||||||||||||||||||||||||||||||||||||||||||
Sbjct  9582   GCACCATCGACCGATCCTGAAGTCTTCGGATGGATTTGAGTAGGAGCGTGGCCGTTGGGA  9523

Query  1431   CCCGAAAGATGGTGAACTATGCCTGAATAGGGTGAAGCCAGAGGAAACTCTGGTGGAGGC  1490
              ||||||||||||||||||||||||||||||||||||||||||||||||||||||||||||
Sbjct  9522   CCCGAAAGATGGTGAACTATGCCTGAATAGGGTGAAGCCAGAGGAAACTCTGGTGGAGGC  9463

Query  1491   TCGCAGCGGTTCTGACGTGCAAATCGATCGTCAAATTTGGGCATAGGGGCGAAAGACTAA  1550
              ||||||||||||||||||||||||||||||||||||||||||||||||||||||||||||
Sbjct  9462   TCGCAGCGGTTCTGACGTGCAAATCGATCGTCAAATTTGGGCATAGGGGCGAAAGACTAA  9403

Query  1551   TCGAACCATCTAGTAGCTGGTTCCTGCCGAAGTTTCCCTCAGGATAGCAGTGACGAGATT  1610
              ||||||||||||||||||||||||||||||||||||||||||||||||||||||||||||
Sbjct  9402   TCGAACCATCTAGTAGCTGGTTCCTGCCGAAGTTTCCCTCAGGATAGCAGTGACGAGATT  9343

Query  1611   CCAGTTTTATGAGGTAAAGCGAATGATTAGAGGCCTTGGGGATGAAACATCCTTAACCTA  1670
              ||||||||||||||||||||||||||||||||||||||||||||||||||||||||||||
Sbjct  9342   CCAGTTTTATGAGGTAAAGCGAATGATTAGAGGCCTTGGGGATGAAACATCCTTAACCTA  9283

Query  1671   TTCTCAAACTTTAAATATGTAAGAAGTCCTTGTTTCTTAAGTGAACGTGGGCACTAGAAT  1730
              |||||||||||||||||||||||||| |||||||||||||||||||||||||||||||||
Sbjct  9282   TTCTCAAACTTTAAATATGTAAGAAGCCCTTGTTTCTTAAGTGAACGTGGGCACTAGAAT  9223

Query  1731   GGAACGTCACTAGTGGGCCATTTTTGGTAAGCAGAACTGGCGATGCGGGATGAACCGAAC  1790
              ||||||||||||||||||||||||||||||||||||||||||||||||||||||||||||
Sbjct  9222   GGAACGTCACTAGTGGGCCATTTTTGGTAAGCAGAACTGGCGATGCGGGATGAACCGAAC  9163

Query  1791   GCGAGGTTAAGGTGCCGGAATGCACGCTCATCAGACACCACAAAAGGTGTTAGTTCATCT  1850
              ||||||||||||||||||||||||||||||||||||||||||||||||||||||||||||
Sbjct  9162   GCGAGGTTAAGGTGCCGGAATGCACGCTCATCAGACACCACAAAAGGTGTTAGTTCATCT  9103

Query  1851   AGACAGCCCGACGGTGGCCATGGAAGTCGGAATCCGCTAAGGAGTGTGTAACAACTCACG  1910
              ||||||||||||||||||||||||||||||||||||||||||||||||||||||||||||
Sbjct  9102   AGACAGCCCGACGGTGGCCATGGAAGTCGGAATCCGCTAAGGAGTGTGTAACAACTCACG  9043

Query  1911   GGCCGAATGAACTAGCCCTGAAAATGGATGGCGCTCAAGCGTGCTACCCATACCTCGCCG  1970
              ||||||||||||||||||||||||||||||||||||||||||||||||||||||||||||
Sbjct  9042   GGCCGAATGAACTAGCCCTGAAAATGGATGGCGCTCAAGCGTGCTACCCATACCTCGCCG  8983

Query  1971   CCGGGGTTGAAATGACGCCCCGGCGAGTAGGCAGGCGTGGAGGTCCGTGACGAAGCCCTG  2030
              ||||||||||||||||||||||||||||||||||||||||||||||||||||||||||||
Sbjct  8982   CCGGGGTTGAAATGACGCCCCGGCGAGTAGGCAGGCGTGGAGGTCCGTGACGAAGCCCTG  8923

Query  2031   GGGGTGACCCCGGGTCGAACGGCCTCTAGTGCAGATCTTGGTGGTAGTAGCAAATACTCA  2090
              ||||||||||||||||||||||||||||||||||||||||||||||||||||||||||||
Sbjct  8922   GGGGTGACCCCGGGTCGAACGGCCTCTAGTGCAGATCTTGGTGGTAGTAGCAAATACTCA  8863

Query  2091   AATGAGAACTTTGAGGACTGAAGTGGGGAAAGGTTCCATGTGAACAGCAGTTGGACATGG  2150
              ||||||||||||||||||||||||||||||||||||||||||||||||||||||||||||
Sbjct  8862   AATGAGAACTTTGAGGACTGAAGTGGGGAAAGGTTCCATGTGAACAGCAGTTGGACATGG  8803

Query  2151   GTTAGTCGATCCTAAGGCATAGGGTAGTTCCGATTGCATGTGCGCCCTGGTGCGCCGTCA  2210
              ||||||||||||||||||||||||||||||||||||||||||||| ||||||||||||||
Sbjct  8802   GTTAGTCGATCCTAAGGCATAGGGTAGTTCCGATTGCATGTGCGCTCTGGTGCGCCGTCA  8743

Query  2211   GCCGAAAGGGAAGCCGGTTAAGATTCCGGCACCTGGATGTGGATTCTCCACGGCAACGTA  2270
              ||||||||||||||||||||||||||||||||||||||||||||||||||||||||||||
Sbjct  8742   GCCGAAAGGGAAGCCGGTTAAGATTCCGGCACCTGGATGTGGATTCTCCACGGCAACGTA  8683

Query  2271   ACTGAACGCGGAGACGTCGGCGGGGGTCTTGGGAAGAGTTATCTTTTCTTCTTGACGGCC  2330
              |||||||||||||||||||||||||||| ||||||||||||||||||||||||||||| |
Sbjct  8682   ACTGAACGCGGAGACGTCGGCGGGGGTCCTGGGAAGAGTTATCTTTTCTTCTTGACGGTC  8623

Query  2331   TGTCACCCTGAAATCGGTTTGTCCGGAGCTAGGGTTCAACGGCCGGCAGAGCGCCGCACC  2390
              ||||||||||||||||||||||||||||||||||||||||||||||||||||||||||||
Sbjct  8622   TGTCACCCTGAAATCGGTTTGTCCGGAGCTAGGGTTCAACGGCCGGCAGAGCGCCGCACC  8563

Query  2391   TTTGCGGCGTCCGGCGTGCCCCCGACGACCCTTGAAAATCCGCGGGAAGGAATAGTTTTC  2450
              |||||||||||||| |||||||||||||||||||||||||||||||||||||||||||||
Sbjct  8562   TTTGCGGCGTCCGGTGTGCCCCCGACGACCCTTGAAAATCCGCGGGAAGGAATAGTTTTC  8503

Query  2451   ACGCCAGGTCGTACTCATAACCGCAGCAGGTCTCCAAGGTGAAAAGCCTCTAGTTGATAG  2510
              ||||||||||||||||||||||||||||||||||||||||||||||||||||||||||||
Sbjct  8502   ACGCCAGGTCGTACTCATAACCGCAGCAGGTCTCCAAGGTGAAAAGCCTCTAGTTGATAG  8443

Query  2511   AACAATGTAGATAAGGGAAGTCGGCAAAATAGATCCGTAACTTCGGGAAAAGGATTGGCT  2570
              ||||||||||||||||||||||||||||||||||||||||||||||||||||||||||||
Sbjct  8442   AACAATGTAGATAAGGGAAGTCGGCAAAATAGATCCGTAACTTCGGGAAAAGGATTGGCT  8383

Query  2571   CTAAGGGTCGGGCGCGTTGGGCCTTGGGCGGAGGCCCTCGAGGCAGGATGGCACTAGCCG  2630
              ||||||||||||||||||||||||||||||||||||||||||||||| ||||||||||||
Sbjct  8382   CTAAGGGTCGGGCGCGTTGGGCCTTGGGCGGAGGCCCTCGAGGCAGGGTGGCACTAGCCG  8323

Query  2631   GGAGACCGGCCGGCGCCGCCCAGCATCGGGGCGCGGACGCCCTCGGCAGGCCTCTGGCCG  2690
              ||||||||||||||||||||||||||||||||||||||||||||||||||||||||||||
Sbjct  8322   GGAGACCGGCCGGCGCCGCCCAGCATCGGGGCGCGGACGCCCTCGGCAGGCCTCTGGCCG  8263

Query  2691   TCCGGCGCGCGCTTAACGACCAACTTAGAACTGGTACGGACAAGGGGAAT  2740
              ||||||||||||||||||||||||||||||||||||||||||||||||||
Sbjct  8262   TCCGGCGCGCGCTTAACGACCAACTTAGAACTGGTACGGACAAGGGGAAT  8213


 Score = 4010 bits (2171),  Expect = 0.0
 Identities = 2338/2415 (97%), Gaps = 25/2415 (1%)
 Strand=Plus/Minus

Query  1     CAAGGTTTCCGTAGGTGAACCTGCGGAAGGATCATTAGCGCGCAGGCCGGAGGCTGGCCC  60
             ||||||||||||||||||||||||||||||||||||| ||||||||||||||||||||||
Sbjct  2401  CAAGGTTTCCGTAGGTGAACCTGCGGAAGGATCATTAACGCGCAGGCCGGAGGCTGGCCC  2342

Query  61    CCCACGATAGGGCCAAACG-TCCGTCAGGGGTGAGCAGATGTGCGCCGGCCGTACCGCCC  119
             |||||||||||| | |||| ||||||||||||| ||||||||||||||||| ||| ||||
Sbjct  2341  CCCACGATAGGGACCAACGTTCCGTCAGGGGTGTGCAGATGTGCGCCGGCCTTAC-GCCC  2283

Query  120   CATTCTTGTCTACATTACTCGGTTGCCTCGGCGGGCCGCGCTCTCCCAGGAGAGCCGTTC  179
             ||||||||||||| ||||||||||||||||||||||||||||||||  |||||| ||| |
Sbjct  2282  CATTCTTGTCTACCTTACTCGGTTGCCTCGGCGGGCCGCGCTCTCCTGGGAGAGTCGTCC  2223

Query  180   GGCGAGCCTCTCTTTAGTGGCTAAACGCTGGACCGCGCCCGCCGGAGGACAGACGCaaaa  239
             |||||||||||  || | ||||  | |||||| |||||||||||||||||||||   |||
Sbjct  2222  GGCGAGCCTCT--TTGGGGGCTTTA-GCTGGATCGCGCCCGCCGGAGGACAGACATCAAA  2166

Query  240   aaaTTCTTTCAGAAGAGCTGTCAGTCTGAGCGTTAGCAAGCAAAAATCAGTTAAAACTTT  299
             ||| || ||  ||| |||||||||||||||||||||||||  ||||||||||||||||||
Sbjct  2165  AAA-TC-TT-GGAA-AGCTGTCAGTCTGAGCGTTAGCAAG-TAAAATCAGTTAAAACTTT  2111

Query  300   CAACAACGGATCTCTTGGTTCCGGCATCGATGAAGAACGCAGCGAAATGCGATAAGTAAT  359
             ||||||||||||||||||||||||||||||||||||||||||||||||||||||||||||
Sbjct  2110  CAACAACGGATCTCTTGGTTCCGGCATCGATGAAGAACGCAGCGAAATGCGATAAGTAAT  2051

Query  360   GTGAATTGCAGAATTCCGTGAATCATCGAATCTTTGAACGCACATTGCGCCCCCTGGCAT  419
             |||||||||||||||||||||||||||||||||||||||||||||||||||| |||| ||
Sbjct  2050  GTGAATTGCAGAATTCCGTGAATCATCGAATCTTTGAACGCACATTGCGCCCTCTGGTAT  1991

Query  420   TCCGGGGGGCATGCCTGTTCGAGCGTCATTTCAGCCCCTCAAGCCCGGCTTGTGTGATGG  479
             ||||||||||||||||||||||||||||||||| ||||||||||||||||||||||||||
Sbjct  1990  TCCGGGGGGCATGCCTGTTCGAGCGTCATTTCAACCCCTCAAGCCCGGCTTGTGTGATGG  1931

Query  480   ACGACCGTCCGGCGCCCCCGTCTTTGGGGGTGCGGGACGCGCCCGAAAAGCAGTGGCCAG  539
             |||||||||||||  |||| ||||| |||| |||||||||||||||||||||||||||||
Sbjct  1930  ACGACCGTCCGGC--CCCC-TCTTTCGGGG-GCGGGACGCGCCCGAAAAGCAGTGGCCAG  1875

Query  540   GCCGCGATTCCGGCTTCCTAGGCGAATGGGCA-ACAAACCAGCGCCTCCAGGACCGGCCG  598
             ||||||||||||||||||| ||||||||||||  ||||||||||||  ||||||||||||
Sbjct  1874  GCCGCGATTCCGGCTTCCTGGGCGAATGGGCAGTCAAACCAGCGCCCTCAGGACCGGCCG  1815

Query  599   CCCTGGCCT----CAAAATCTGT-T---TTATACTTATCAGGTTGACCTCGGATCAGGTA  650
             | |||||||    | |||||| | |    |||  || |||||||||||||||||||||||
Sbjct  1814  CTCTGGCCTTCCCCCAAATCTCTCTGAGATATTTTTTTCAGGTTGACCTCGGATCAGGTA  1755

Query  651   GGGATACCCGCTGAACTTAAGCATATCAATAAGCGGAGGAAAAGAAACCAACAGGGATTG  710
             ||||||||||||||||||||||||||||||||||||||||||||||||||||||||||||
Sbjct  1754  GGGATACCCGCTGAACTTAAGCATATCAATAAGCGGAGGAAAAGAAACCAACAGGGATTG  1695

Query  711   CCCCAGTAACGGCGAGTGAAGCGGCAAGAGCTCAAATTTGAAATCTGGCCTCCCCCGGGG  770
             ||||||||||||||||||||||||||||||||||||||||||||||||||||| ||||||
Sbjct  1694  CCCCAGTAACGGCGAGTGAAGCGGCAAGAGCTCAAATTTGAAATCTGGCCTCCTCCGGGG  1635

Query  771   GGCCCGAGTTGTAATTTGCAGAGGATGCTTCGGGTGCGGCCGCCGTCTAAGTTCCTTGGA  830
             |  |||||||||||||||||||||||||||||||||||||| ||||||||||||||||||
Sbjct  1634  G-TCCGAGTTGTAATTTGCAGAGGATGCTTCGGGTGCGGCCCCCGTCTAAGTTCCTTGGA  1576

Query  831   ACAGGACGTCAGAGAGGGTGAGAATCCCGTCTTGGGCGGGCGGTCCGCGCCCGTGTGAAG  890
             ||||||||||||||||||||||||||||||||||||||||||| ||||||||||||||||
Sbjct  1575  ACAGGACGTCAGAGAGGGTGAGAATCCCGTCTTGGGCGGGCGGCCCGCGCCCGTGTGAAG  1516

Query  891   CTCCTTCGACGAGTCGAGTTGTTTGGGAATGCAGCTCTAAGCGGGTGGTAAATTTCATCT  950
             ||||||||||||||||||||||||||||||||||||||||||||||||||||||||||||
Sbjct  1515  CTCCTTCGACGAGTCGAGTTGTTTGGGAATGCAGCTCTAAGCGGGTGGTAAATTTCATCT  1456

Query  951   AAAGCTAAATATTGGCCGGAGACCGATAGCGCACAAGTAGAGTGATCGAAAGGTTAAAAG  1010
             ||||||||||| ||||||||||||||||||||||||||||||||||||||||||||||||
Sbjct  1455  AAAGCTAAATACTGGCCGGAGACCGATAGCGCACAAGTAGAGTGATCGAAAGGTTAAAAG  1396

Query  1011  CACCTTGAAAAGGGAGTTAAACAGCACGTGAAATTGTTGAAAGGGAAGCGCTTGCGGCCA  1070
             ||||||||||||||||||||||||||||||||||||||||||||||||||||||||||||
Sbjct  1395  CACCTTGAAAAGGGAGTTAAACAGCACGTGAAATTGTTGAAAGGGAAGCGCTTGCGGCCA  1336

Query  1071  GACTCGGGGGCGGGGTTCAGCGGGTGCTCGTCGCCCGTGTACTCCTCGTCTCCCGGGCCA  1130
             |||||||||||||||||||||||| |||||||||||||| ||||| ||   |||||||||
Sbjct  1335  GACTCGGGGGCGGGGTTCAGCGGGCGCTCGTCGCCCGTGCACTCCCCGCGCCCCGGGCCA  1276

Query  1131  GCATCAGTTTCGACGGCCGGTCAAAGGCCCCCGGAATGTGTCGTCTCTCGGGACGTCTTA  1190
             |||||||||||||||||||||||||||||||||||||||||||||||| |||||||||||
Sbjct  1275  GCATCAGTTTCGACGGCCGGTCAAAGGCCCCCGGAATGTGTCGTCTCTAGGGACGTCTTA  1216

Query  1191  TAGCCGGGGGTGCAATGCGGCCCGTCGGGACTGAGGAACGCGCTCCGGCTCGGATGCTGG  1250
             ||||||||||||||||||||||||||||||||||||||||||||||||||||||||||||
Sbjct  1215  TAGCCGGGGGTGCAATGCGGCCCGTCGGGACTGAGGAACGCGCTCCGGCTCGGATGCTGG  1156

Query  1251  CGTAATGGCCGTAAGCGGCCCGTCTTGAAACACGGACCAAGGAGTCTAACATCCACGCGA  1310
             ||||||||||||||||||||||||||||||||||||||||||||||||||||||||||||
Sbjct  1155  CGTAATGGCCGTAAGCGGCCCGTCTTGAAACACGGACCAAGGAGTCTAACATCCACGCGA  1096

Query  1311  GTGTTCGGGTGTCAAACCCGTGCGCGCAGTGAAAGCGAACGGAGGTGGGAGCCTTAGGGC  1370
             ||||||||||||||||||||||||||||||||||||||||||||||||||||||| ||||
Sbjct  1095  GTGTTCGGGTGTCAAACCCGTGCGCGCAGTGAAAGCGAACGGAGGTGGGAGCCTTTGGGC  1036

Query  1371  GCACCATCGACCGATCCTGAAGTCTTCGGATGGATTTGAGTAGGAGCGTGGCCGTTGGGA  1430
             ||||||||||||||||||||||||||||||||||||||||||||||||||||||||||||
Sbjct  1035  GCACCATCGACCGATCCTGAAGTCTTCGGATGGATTTGAGTAGGAGCGTGGCCGTTGGGA  976

Query  1431  CCCGAAAGATGGTGAACTATGCCTGAATAGGGTGAAGCCAGAGGAAACTCTGGTGGAGGC  1490
             ||||||||||||||||||||||||||||||||||||||||||||||||||||||||||||
Sbjct  975   CCCGAAAGATGGTGAACTATGCCTGAATAGGGTGAAGCCAGAGGAAACTCTGGTGGAGGC  916

Query  1491  TCGCAGCGGTTCTGACGTGCAAATCGATCGTCAAATTTGGGCATAGGGGCGAAAGACTAA  1550
             ||||||||||||||||||||||||||||||||||||||||||||||||||||||||||||
Sbjct  915   TCGCAGCGGTTCTGACGTGCAAATCGATCGTCAAATTTGGGCATAGGGGCGAAAGACTAA  856

Query  1551  TCGAACCATCTAGTAGCTGGTTCCTGCCGAAGTTTCCCTCAGGATAGCAGTGACGAGATT  1610
             ||||||||||||||||||||||||||||||||||||||||||||||||||||||||||||
Sbjct  855   TCGAACCATCTAGTAGCTGGTTCCTGCCGAAGTTTCCCTCAGGATAGCAGTGACGAGATT  796

Query  1611  CCAGTTTTATGAGGTAAAGCGAATGATTAGAGGCCTTGGGGATGAAACATCCTTAACCTA  1670
             ||||||||||||||||||||||||||||||||||||||||||||||||||||||||||||
Sbjct  795   CCAGTTTTATGAGGTAAAGCGAATGATTAGAGGCCTTGGGGATGAAACATCCTTAACCTA  736

Query  1671  TTCTCAAACTTTAAATATGTAAGAAGTCCTTGTTTCTTAAGTGAACGTGGGCACTAGAAT  1730
             |||||||||||||||||||||||||| |||||||||||||||||||||||||||||||||
Sbjct  735   TTCTCAAACTTTAAATATGTAAGAAGCCCTTGTTTCTTAAGTGAACGTGGGCACTAGAAT  676

Query  1731  GGAACGTCACTAGTGGGCCATTTTTGGTAAGCAGAACTGGCGATGCGGGATGAACCGAAC  1790
             ||||||||||||||||||||||||||||||||||||||||||||||||||||||||||||
Sbjct  675   GGAACGTCACTAGTGGGCCATTTTTGGTAAGCAGAACTGGCGATGCGGGATGAACCGAAC  616

Query  1791  GCGAGGTTAAGGTGCCGGAATGCACGCTCATCAGACACCACAAAAGGTGTTAGTTCATCT  1850
             ||||||||||||||||||||||||||||||||||||||||||||||||||||||||||||
Sbjct  615   GCGAGGTTAAGGTGCCGGAATGCACGCTCATCAGACACCACAAAAGGTGTTAGTTCATCT  556

Query  1851  AGACAGCCCGACGGTGGCCATGGAAGTCGGAATCCGCTAAGGAGTGTGTAACAACTCACG  1910
             ||||||||||||||||||||||||||||||||||||||||||||||||||||||||||||
Sbjct  555   AGACAGCCCGACGGTGGCCATGGAAGTCGGAATCCGCTAAGGAGTGTGTAACAACTCACG  496

Query  1911  GGCCGAATGAACTAGCCCTGAAAATGGATGGCGCTCAAGCGTGCTACCCATACCTCGCCG  1970
             ||||||||||||||||||||||||||||||||||||||||||||||||||||||||||||
Sbjct  495   GGCCGAATGAACTAGCCCTGAAAATGGATGGCGCTCAAGCGTGCTACCCATACCTCGCCG  436

Query  1971  CCGGGGTTGAAATGACGCCCCGGCGAGTAGGCAGGCGTGGAGGTCCGTGACGAAGCCCTG  2030
             ||||||||||||||||||||||||||||||||||||||||||||||||||||||||||||
Sbjct  435   CCGGGGTTGAAATGACGCCCCGGCGAGTAGGCAGGCGTGGAGGTCCGTGACGAAGCCCTG  376

Query  2031  GGGGTGACCCCGGGTCGAACGGCCTCTAGTGCAGATCTTGGTGGTAGTAGCAAATACTCA  2090
             ||||||||||||||||||||||||||||||||||||||||||||||||||||||||||||
Sbjct  375   GGGGTGACCCCGGGTCGAACGGCCTCTAGTGCAGATCTTGGTGGTAGTAGCAAATACTCA  316

Query  2091  AATGAGAACTTTGAGGACTGAAGTGGGGAAAGGTTCCATGTGAACAGCAGTTGGACATGG  2150
             ||||||||||||||||||||||||||||||||||||||||||||||||||||||||||||
Sbjct  315   AATGAGAACTTTGAGGACTGAAGTGGGGAAAGGTTCCATGTGAACAGCAGTTGGACATGG  256

Query  2151  GTTAGTCGATCCTAAGGCATAGGGTAGTTCCGATTGCATGTGCGCCCTGGTGCGCCGTCA  2210
             ||||||||||||||||||||||||||||||||||||||||||||| ||||||||||||||
Sbjct  255   GTTAGTCGATCCTAAGGCATAGGGTAGTTCCGATTGCATGTGCGCTCTGGTGCGCCGTCA  196

Query  2211  GCCGAAAGGGAAGCCGGTTAAGATTCCGGCACCTGGATGTGGATTCTCCACGGCAACGTA  2270
             ||||||||||||||||||||||||||||||||||||||||||||||||||||||||||||
Sbjct  195   GCCGAAAGGGAAGCCGGTTAAGATTCCGGCACCTGGATGTGGATTCTCCACGGCAACGTA  136

Query  2271  ACTGAACGCGGAGACGTCGGCGGGGGTCTTGGGAAGAGTTATCTTTTCTTCTTGACGGCC  2330
             |||||||||||||||||||||||||||| ||||||||||||||||||||||||||||| |
Sbjct  135   ACTGAACGCGGAGACGTCGGCGGGGGTCCTGGGAAGAGTTATCTTTTCTTCTTGACGGTC  76

Query  2331  TGTCACCCTGAAATCGGTTTGTCCGGAGCTAGGGTTCAACGGCCGGCAGAGCGCCGCACC  2390
             ||||||||||||||||||||||||||||||||||||||||||||||||||||||||||||
Sbjct  75    TGTCACCCTGAAATCGGTTTGTCCGGAGCTAGGGTTCAACGGCCGGCAGAGCGCCGCACC  16

Query  2391  TTT-GCGGCGTCCGG  2404
             ||| |||||||||||
Sbjct  15    TTTTGCGGCGTCCGG  1


>ACYE01000405.1 Trichophyton verrucosum HKI 0517 contig00658_1.f1.exp, whole 
genome shotgun sequence
Length=6884

 Score = 4590 bits (2485),  Expect = 0.0
 Identities = 2664/2748 (97%), Gaps = 22/2748 (1%)
 Strand=Plus/Minus

Query  1     CAAGGTTTCCGTAGGTGAACCTGCGGAAGGATCATTAGCGCGCAGGCCGGAGGCTGGCCC  60
             ||||||||||||||||||||||||||||||||||||| ||||||||||||||||||||||
Sbjct  4118  CAAGGTTTCCGTAGGTGAACCTGCGGAAGGATCATTAACGCGCAGGCCGGAGGCTGGCCC  4059

Query  61    CCCACGATAGGGCCAAACG-TCCGTCAGGGGTGAGCAGATGTGCGCCGGCCGTACCGCCC  119
             ||||||||||||   | || ||| ||||||||| ||||||||||||||||| ||| ||||
Sbjct  4058  CCCACGATAGGGATCAGCGTTCCATCAGGGGTGTGCAGATGTGCGCCGGCCTTAC-GCCC  4000

Query  120   CATTCTTGTCTACATTACTCGGTTGCCTCGGCGGGCCGCGCTCTCCCAGGAGAGCCGTTC  179
             ||||||||||||| ||||||||||||||||||||||||||||||||| |||||| ||| |
Sbjct  3999  CATTCTTGTCTACCTTACTCGGTTGCCTCGGCGGGCCGCGCTCTCCCCGGAGAGTCGTCC  3940

Query  180   GGCGAGCCTCTCTTTAGTGGCTAAACGCTGGACCGCGCCCGCCGGAGGACAGACGCaaaa  239
             |||||||||||  |  | ||||  | |||||| |||||||||||||||||||||   |||
Sbjct  3939  GGCGAGCCTCT--TCGGGGGCTTTA-GCTGGATCGCGCCCGCCGGAGGACAGACATCAAA  3883

Query  240   aaaTTCTTTCAGAAGAGCTGTCAGTCTGAGCGTTAGCAAGCAAAAATCAGTTAAAACTTT  299
             ||| || ||  |||||||||||||||||||||||||||||||||| ||||||||||||||
Sbjct  3882  AAA-TC-TT--GAAGAGCTGTCAGTCTGAGCGTTAGCAAGCAAAA-TCAGTTAAAACTTT  3828

Query  300   CAACAACGGATCTCTTGGTTCCGGCATCGATGAAGAACGCAGCGAAATGCGATAAGTAAT  359
             ||||||||||||||||||||||||||||||||||||||||||||||||||||||||||||
Sbjct  3827  CAACAACGGATCTCTTGGTTCCGGCATCGATGAAGAACGCAGCGAAATGCGATAAGTAAT  3768

Query  360   GTGAATTGCAGAATTCCGTGAATCATCGAATCTTTGAACGCACATTGCGCCCCCTGGCAT  419
             |||||||||||||||||||||||||||||||||||||||||||||||||||| |||| ||
Sbjct  3767  GTGAATTGCAGAATTCCGTGAATCATCGAATCTTTGAACGCACATTGCGCCCTCTGGTAT  3708

Query  420   TCCGGGGGGCATGCCTGTTCGAGCGTCATTTCAGCCCCTCAAGCCCGGCTTGTGTGATGG  479
             ||||||||||||||||||||||||||||||||| |||||||||| |||||||||||||||
Sbjct  3707  TCCGGGGGGCATGCCTGTTCGAGCGTCATTTCAACCCCTCAAGCTCGGCTTGTGTGATGG  3648

Query  480   ACGACCGTCCGGCGCCCCCGTCTTTGGGGGTGCGGGACGCGCCCGAAAAGCAGTGGCCAG  539
             |||||||||||||  |||| ||||| |||| |||||||||||||||||||||||||||||
Sbjct  3647  ACGACCGTCCGGC--CCCC-TCTTTCGGGG-GCGGGACGCGCCCGAAAAGCAGTGGCCAG  3592

Query  540   GCCGCGATTCCGGCTTCCTAGGCGAATGGGCAA-CAAACCAGCGCCTCCAGGACCGGCCG  598
             ||||||||||||||||||| ||||||||||||| ||||||||||||  ||||||||||||
Sbjct  3591  GCCGCGATTCCGGCTTCCTGGGCGAATGGGCAATCAAACCAGCGCCCTCAGGACCGGCCG  3532

Query  599   CCCTGGCCT----CAAAATCTGT-T-TTATACTTATCAGGTTGACCTCGGATCAGGTAGG  652
             | |||||||    | |||||| | |   ||  || |||||||||||||||||||||||||
Sbjct  3531  CTCTGGCCTTCCCCCAAATCTCTCTGAGATTTTTTTCAGGTTGACCTCGGATCAGGTAGG  3472

Query  653   GATACCCGCTGAACTTAAGCATATCAATAAGCGGAGGAAAAGAAACCAACAGGGATTGCC  712
             ||||||||||||||||||||||||||||||||||||||||||||||||||||||||||||
Sbjct  3471  GATACCCGCTGAACTTAAGCATATCAATAAGCGGAGGAAAAGAAACCAACAGGGATTGCC  3412

Query  713   CCAGTAACGGCGAGTGAAGCGGCAAGAGCTCAAATTTGAAATCTGGCCTCCCCCGGGGGG  772
             |||||||||||||||||||||||| |||||||||||||||||||| ||||| ||||||| 
Sbjct  3411  CCAGTAACGGCGAGTGAAGCGGCAGGAGCTCAAATTTGAAATCTGACCTCCTCCGGGGG-  3353

Query  773   CCCGAGTTGTAATTTGCAGAGGATGCTTCGGGTGCGGCCGCCGTCTAAGTTCCTTGGAAC  832
              |||||||||||||||||||||||||||||||||||||| ||||||||||||||||||||
Sbjct  3352  TCCGAGTTGTAATTTGCAGAGGATGCTTCGGGTGCGGCCCCCGTCTAAGTTCCTTGGAAC  3293

Query  833   AGGACGTCAGAGAGGGTGAGAATCCCGTCTTGGGCGGGCGGTCCGCGCCCGTGTGAAGCT  892
             ||||||||||||||||||||||||||||||||||||||||| |||||||||||||||| |
Sbjct  3292  AGGACGTCAGAGAGGGTGAGAATCCCGTCTTGGGCGGGCGGCCCGCGCCCGTGTGAAGAT  3233

Query  893   CCTTCGACGAGTCGAGTTGTTTGGGAATGCAGCTCTAAGCGGGTGGTAAATTTCATCTAA  952
             ||||||||||||||||||||||||||||||||||||||||||||||||||||||||||||
Sbjct  3232  CCTTCGACGAGTCGAGTTGTTTGGGAATGCAGCTCTAAGCGGGTGGTAAATTTCATCTAA  3173

Query  953   AGCTAAATATTGGCCGGAGACCGATAGCGCACAAGTAGAGTGATCGAAAGGTTAAAAGCA  1012
             ||||||||| ||||||||||||||||||||||||||||||||||||||||||||||||||
Sbjct  3172  AGCTAAATACTGGCCGGAGACCGATAGCGCACAAGTAGAGTGATCGAAAGGTTAAAAGCA  3113

Query  1013  CCTTGAAAAGGGAGTTAAACAGCACGTGAAATTGTTGAAAGGGAAGCGCTTGCGGCCAGA  1072
             ||||||||||||||||||||||||||||||||||||||||||||||||||||||||||||
Sbjct  3112  CCTTGAAAAGGGAGTTAAACAGCACGTGAAATTGTTGAAAGGGAAGCGCTTGCGGCCAGA  3053

Query  1073  CTCGGGGGCGGGGTTCAGCGGGTGCTCGTCGCCCGTGTACTCCTCGTCTCCCGGGCCAGC  1132
             |||||||||||||||||||||| |||||||||||||| ||||| ||   |||||||||||
Sbjct  3052  CTCGGGGGCGGGGTTCAGCGGGCGCTCGTCGCCCGTGCACTCCCCGCGCCCCGGGCCAGC  2993

Query  1133  ATCAGTTTCGACGGCCGGTCAAAGGCCCCCGGAATGTGTCGTCTCTCGGGACGTCTTATA  1192
             |||||||||||||||||||||||||||||||||||||||||||||| |||||||||||||
Sbjct  2992  ATCAGTTTCGACGGCCGGTCAAAGGCCCCCGGAATGTGTCGTCTCTAGGGACGTCTTATA  2933

Query  1193  GCCGGGGGTGCAATGCGGCCCGTCGGGACTGAGGAACGCGCTCCGGCTCGGATGCTGGCG  1252
             ||||||||||||||||||||||||||||||||||||||||||||||||||||||||||||
Sbjct  2932  GCCGGGGGTGCAATGCGGCCCGTCGGGACTGAGGAACGCGCTCCGGCTCGGATGCTGGCG  2873

Query  1253  TAATGGCCGTAAGCGGCCCGTCTTGAAACACGGACCAAGGAGTCTAACATCCACGCGAGT  1312
             ||||||||||||||||||||||||||||||||||||||||||||||||||||||||||||
Sbjct  2872  TAATGGCCGTAAGCGGCCCGTCTTGAAACACGGACCAAGGAGTCTAACATCCACGCGAGT  2813

Query  1313  GTTCGGGTGTCAAACCCGTGCGCGCAGTGAAAGCGAACGGAGGTGGGAGCCTTAGGGCGC  1372
             ||||||||||||||||||||||||||||||||||||||||||||||||||||| ||||||
Sbjct  2812  GTTCGGGTGTCAAACCCGTGCGCGCAGTGAAAGCGAACGGAGGTGGGAGCCTTTGGGCGC  2753

Query  1373  ACCATCGACCGATCCTGAAGTCTTCGGATGGATTTGAGTAGGAGCGTGGCCGTTGGGACC  1432
             ||||||||||||||||||||||||||||||||||||||||||||||||||||||||||||
Sbjct  2752  ACCATCGACCGATCCTGAAGTCTTCGGATGGATTTGAGTAGGAGCGTGGCCGTTGGGACC  2693

Query  1433  CGAAAGATGGTGAACTATGCCTGAATAGGGTGAAGCCAGAGGAAACTCTGGTGGAGGCTC  1492
             |||||||||||||||||||||||| |||||||||||||||||||||||||||||||||||
Sbjct  2692  CGAAAGATGGTGAACTATGCCTGAGTAGGGTGAAGCCAGAGGAAACTCTGGTGGAGGCTC  2633

Query  1493  GCAGCGGTTCTGACGTGCAAATCGATCGTCAAATTTGGGCATAGGGGCGAAAGACTAATC  1552
             ||||||||||||||||||||||||||||||||||||||||||||||||||||||||||||
Sbjct  2632  GCAGCGGTTCTGACGTGCAAATCGATCGTCAAATTTGGGCATAGGGGCGAAAGACTAATC  2573

Query  1553  GAACCATCTAGTAGCTGGTTCCTGCCGAAGTTTCCCTCAGGATAGCAGTGACGAGATTCC  1612
             ||||||||||||||||||||||||||||||||||||||||||||||||||||||||||||
Sbjct  2572  GAACCATCTAGTAGCTGGTTCCTGCCGAAGTTTCCCTCAGGATAGCAGTGACGAGATTCC  2513

Query  1613  AGTTTTATGAGGTAAAGCGAATGATTAGAGGCCTTGGGGATGAAACATCCTTAACCTATT  1672
             ||||||||||||||||||||||||||||||||||||||||||||||||||||||||||||
Sbjct  2512  AGTTTTATGAGGTAAAGCGAATGATTAGAGGCCTTGGGGATGAAACATCCTTAACCTATT  2453

Query  1673  CTCAAACTTTAAATATGTAAGAAGTCCTTGTTTCTTAAGTGAACGTGGGCACTAGAATGG  1732
             |||||||||||||||||||||||| |||||||||||||||||||||||||||||||||||
Sbjct  2452  CTCAAACTTTAAATATGTAAGAAGCCCTTGTTTCTTAAGTGAACGTGGGCACTAGAATGG  2393

Query  1733  AACGTCACTAGTGGGCCATTTTTGGTAAGCAGAACTGGCGATGCGGGATGAACCGAACGC  1792
             ||||||||||||||||||||||||||||||||||| ||||||||||||||||||||||||
Sbjct  2392  AACGTCACTAGTGGGCCATTTTTGGTAAGCAGAACCGGCGATGCGGGATGAACCGAACGC  2333

Query  1793  GAGGTTAAGGTGCCGGAATGCACGCTCATCAGACACCACAAAAGGTGTTAGTTCATCTAG  1852
             ||||||||||||||||||||||||||||||||||||||||||||||||||||||||||||
Sbjct  2332  GAGGTTAAGGTGCCGGAATGCACGCTCATCAGACACCACAAAAGGTGTTAGTTCATCTAG  2273

Query  1853  ACAGCCCGACGGTGGCCATGGAAGTCGGAATCCGCTAAGGAGTGTGTAACAACTCACGGG  1912
             ||||||||||||||||||||||||||||||||||||||||||||||||||||||||||||
Sbjct  2272  ACAGCCCGACGGTGGCCATGGAAGTCGGAATCCGCTAAGGAGTGTGTAACAACTCACGGG  2213

Query  1913  CCGAATGAACTAGCCCTGAAAATGGATGGCGCTCAAGCGTGCTACCCATACCTCGCCGCC  1972
             ||||||||||||||||||||||||||||||||||||||||||||||||||||||||||||
Sbjct  2212  CCGAATGAACTAGCCCTGAAAATGGATGGCGCTCAAGCGTGCTACCCATACCTCGCCGCC  2153

Query  1973  GGGGTTGAAATGACGCCCCGGCGAGTAGGCAGGCGTGGAGGTCCGTGACGAAGCCCTGGG  2032
             ||||||||||||||||||||||||||||||||||||||||||||||||||||||||||||
Sbjct  2152  GGGGTTGAAATGACGCCCCGGCGAGTAGGCAGGCGTGGAGGTCCGTGACGAAGCCCTGGG  2093

Query  2033  GGTGACCCCGGGTCGAACGGCCTCTAGTGCAGATCTTGGTGGTAGTAGCAAATACTCAAA  2092
             ||||||||||||||||||||||||||||||||||||||||||||||||||||||||||||
Sbjct  2092  GGTGACCCCGGGTCGAACGGCCTCTAGTGCAGATCTTGGTGGTAGTAGCAAATACTCAAA  2033

Query  2093  TGAGAACTTTGAGGACTGAAGTGGGGAAAGGTTCCATGTGAACAGCAGTTGGACATGGGT  2152
              |||||||||||||||||||||||||||||||||||||||||||||||||||||||||||
Sbjct  2032  CGAGAACTTTGAGGACTGAAGTGGGGAAAGGTTCCATGTGAACAGCAGTTGGACATGGGT  1973

Query  2153  TAGTCGATCCTAAGGCATAGGGTAGTTCCGATTGCATGTGCGCCCTGGTGCGCCGTCAGC  2212
             ||||||||||||||||||||||||||||||||||||||||||||||||||||||||||||
Sbjct  1972  TAGTCGATCCTAAGGCATAGGGTAGTTCCGATTGCATGTGCGCCCTGGTGCGCCGTCAGC  1913

Query  2213  CGAAAGGGAAGCCGGTTAAGATTCCGGCACCTGGATGTGGATTCTCCACGGCAACGTAAC  2272
             ||||||||||||||||||||||||||||||||||||||||||||||||||||||||||||
Sbjct  1912  CGAAAGGGAAGCCGGTTAAGATTCCGGCACCTGGATGTGGATTCTCCACGGCAACGTAAC  1853

Query  2273  TGAACGCGGAGACGTCGGCGGGGGTCTTGGGAAGAGTTATCTTTTCTTCTTGACGGCCTG  2332
             |||||||||||||||||||||||||| ||||||||||||||||||||||||||||| |||
Sbjct  1852  TGAACGCGGAGACGTCGGCGGGGGTCCTGGGAAGAGTTATCTTTTCTTCTTGACGGTCTG  1793

Query  2333  TCACCCTGAAATCGGTTTGTCCGGAGCTAGGGTTCAACGGCCGGCAGAGCGCCGCACCTT  2392
             ||||||||||||||||||||||||||||||||||||||||||||||||||||||||||||
Sbjct  1792  TCACCCTGAAATCGGTTTGTCCGGAGCTAGGGTTCAACGGCCGGCAGAGCGCCGCACCTT  1733

Query  2393  TGCGGCGTCCGGCGTGCCCCCGACGACCCTTGAAAATCCGCGGGAAGGAATAGTTTTCAC  2452
             |||||||||||| ||||||||||||| |||||||||||||||||||||||||||||||||
Sbjct  1732  TGCGGCGTCCGGTGTGCCCCCGACGATCCTTGAAAATCCGCGGGAAGGAATAGTTTTCAC  1673

Query  2453  GCCAGGTCGTACTCATAACCGCAGCAGGTCTCCAAGGTGAAAAGCCTCTAGTTGATAGAA  2512
             ||||||||||||||||||||||||||||||||||||||||||||||||||||||||||||
Sbjct  1672  GCCAGGTCGTACTCATAACCGCAGCAGGTCTCCAAGGTGAAAAGCCTCTAGTTGATAGAA  1613

Query  2513  CAATGTAGATAAGGGAAGTCGGCAAAATAGATCCGTAACTTCGGGAAAAGGATTGGCTCT  2572
             ||||||||||||||||||||||||||||||||||||||||||||||||||||||||||||
Sbjct  1612  CAATGTAGATAAGGGAAGTCGGCAAAATAGATCCGTAACTTCGGGAAAAGGATTGGCTCT  1553

Query  2573  AAGGGTCGGGCGCGTTGGGCCTTGGGCGGAGGCCCTCGAGGCAGGATGGCACTAGCCGGG  2632
             ||||||||||||||||||||||||||||||||||||||||||||| ||||||||||||||
Sbjct  1552  AAGGGTCGGGCGCGTTGGGCCTTGGGCGGAGGCCCTCGAGGCAGGGTGGCACTAGCCGGG  1493

Query  2633  AGACCGGCCGGCGCCGCCCAGCATCGGGGCGCGGACGCCCTCGGCAGGCCTCTGGCCGTC  2692
             ||||||||||||||||||||||||||||||||||||||||||||||||||||||||||||
Sbjct  1492  AGACCGGCCGGCGCCGCCCAGCATCGGGGCGCGGACGCCCTCGGCAGGCCTCTGGCCGTC  1433

Query  2693  CGGCGCGCGCTTAACGACCAACTTAGAACTGGTACGGACAAGGGGAAT  2740
             ||||||||||||||||||||||||||||||||||||||||||||||||
Sbjct  1432  CGGCGCGCGCTTAACGACCAACTTAGAACTGGTACGGACAAGGGGAAT  1385


>NW_003315232.1 Trichophyton verrucosum HKI 0517 contig00658_1.f1.exp, whole 
genome shotgun sequence
Length=6884

 Score = 4590 bits (2485),  Expect = 0.0
 Identities = 2664/2748 (97%), Gaps = 22/2748 (1%)
 Strand=Plus/Minus

Query  1     CAAGGTTTCCGTAGGTGAACCTGCGGAAGGATCATTAGCGCGCAGGCCGGAGGCTGGCCC  60
             ||||||||||||||||||||||||||||||||||||| ||||||||||||||||||||||
Sbjct  4118  CAAGGTTTCCGTAGGTGAACCTGCGGAAGGATCATTAACGCGCAGGCCGGAGGCTGGCCC  4059

Query  61    CCCACGATAGGGCCAAACG-TCCGTCAGGGGTGAGCAGATGTGCGCCGGCCGTACCGCCC  119
             ||||||||||||   | || ||| ||||||||| ||||||||||||||||| ||| ||||
Sbjct  4058  CCCACGATAGGGATCAGCGTTCCATCAGGGGTGTGCAGATGTGCGCCGGCCTTAC-GCCC  4000

Query  120   CATTCTTGTCTACATTACTCGGTTGCCTCGGCGGGCCGCGCTCTCCCAGGAGAGCCGTTC  179
             ||||||||||||| ||||||||||||||||||||||||||||||||| |||||| ||| |
Sbjct  3999  CATTCTTGTCTACCTTACTCGGTTGCCTCGGCGGGCCGCGCTCTCCCCGGAGAGTCGTCC  3940

Query  180   GGCGAGCCTCTCTTTAGTGGCTAAACGCTGGACCGCGCCCGCCGGAGGACAGACGCaaaa  239
             |||||||||||  |  | ||||  | |||||| |||||||||||||||||||||   |||
Sbjct  3939  GGCGAGCCTCT--TCGGGGGCTTTA-GCTGGATCGCGCCCGCCGGAGGACAGACATCAAA  3883

Query  240   aaaTTCTTTCAGAAGAGCTGTCAGTCTGAGCGTTAGCAAGCAAAAATCAGTTAAAACTTT  299
             ||| || ||  |||||||||||||||||||||||||||||||||| ||||||||||||||
Sbjct  3882  AAA-TC-TT--GAAGAGCTGTCAGTCTGAGCGTTAGCAAGCAAAA-TCAGTTAAAACTTT  3828

Query  300   CAACAACGGATCTCTTGGTTCCGGCATCGATGAAGAACGCAGCGAAATGCGATAAGTAAT  359
             ||||||||||||||||||||||||||||||||||||||||||||||||||||||||||||
Sbjct  3827  CAACAACGGATCTCTTGGTTCCGGCATCGATGAAGAACGCAGCGAAATGCGATAAGTAAT  3768

Query  360   GTGAATTGCAGAATTCCGTGAATCATCGAATCTTTGAACGCACATTGCGCCCCCTGGCAT  419
             |||||||||||||||||||||||||||||||||||||||||||||||||||| |||| ||
Sbjct  3767  GTGAATTGCAGAATTCCGTGAATCATCGAATCTTTGAACGCACATTGCGCCCTCTGGTAT  3708

Query  420   TCCGGGGGGCATGCCTGTTCGAGCGTCATTTCAGCCCCTCAAGCCCGGCTTGTGTGATGG  479
             ||||||||||||||||||||||||||||||||| |||||||||| |||||||||||||||
Sbjct  3707  TCCGGGGGGCATGCCTGTTCGAGCGTCATTTCAACCCCTCAAGCTCGGCTTGTGTGATGG  3648

Query  480   ACGACCGTCCGGCGCCCCCGTCTTTGGGGGTGCGGGACGCGCCCGAAAAGCAGTGGCCAG  539
             |||||||||||||  |||| ||||| |||| |||||||||||||||||||||||||||||
Sbjct  3647  ACGACCGTCCGGC--CCCC-TCTTTCGGGG-GCGGGACGCGCCCGAAAAGCAGTGGCCAG  3592

Query  540   GCCGCGATTCCGGCTTCCTAGGCGAATGGGCAA-CAAACCAGCGCCTCCAGGACCGGCCG  598
             ||||||||||||||||||| ||||||||||||| ||||||||||||  ||||||||||||
Sbjct  3591  GCCGCGATTCCGGCTTCCTGGGCGAATGGGCAATCAAACCAGCGCCCTCAGGACCGGCCG  3532

Query  599   CCCTGGCCT----CAAAATCTGT-T-TTATACTTATCAGGTTGACCTCGGATCAGGTAGG  652
             | |||||||    | |||||| | |   ||  || |||||||||||||||||||||||||
Sbjct  3531  CTCTGGCCTTCCCCCAAATCTCTCTGAGATTTTTTTCAGGTTGACCTCGGATCAGGTAGG  3472

Query  653   GATACCCGCTGAACTTAAGCATATCAATAAGCGGAGGAAAAGAAACCAACAGGGATTGCC  712
             ||||||||||||||||||||||||||||||||||||||||||||||||||||||||||||
Sbjct  3471  GATACCCGCTGAACTTAAGCATATCAATAAGCGGAGGAAAAGAAACCAACAGGGATTGCC  3412

Query  713   CCAGTAACGGCGAGTGAAGCGGCAAGAGCTCAAATTTGAAATCTGGCCTCCCCCGGGGGG  772
             |||||||||||||||||||||||| |||||||||||||||||||| ||||| ||||||| 
Sbjct  3411  CCAGTAACGGCGAGTGAAGCGGCAGGAGCTCAAATTTGAAATCTGACCTCCTCCGGGGG-  3353

Query  773   CCCGAGTTGTAATTTGCAGAGGATGCTTCGGGTGCGGCCGCCGTCTAAGTTCCTTGGAAC  832
              |||||||||||||||||||||||||||||||||||||| ||||||||||||||||||||
Sbjct  3352  TCCGAGTTGTAATTTGCAGAGGATGCTTCGGGTGCGGCCCCCGTCTAAGTTCCTTGGAAC  3293

Query  833   AGGACGTCAGAGAGGGTGAGAATCCCGTCTTGGGCGGGCGGTCCGCGCCCGTGTGAAGCT  892
             ||||||||||||||||||||||||||||||||||||||||| |||||||||||||||| |
Sbjct  3292  AGGACGTCAGAGAGGGTGAGAATCCCGTCTTGGGCGGGCGGCCCGCGCCCGTGTGAAGAT  3233

Query  893   CCTTCGACGAGTCGAGTTGTTTGGGAATGCAGCTCTAAGCGGGTGGTAAATTTCATCTAA  952
             ||||||||||||||||||||||||||||||||||||||||||||||||||||||||||||
Sbjct  3232  CCTTCGACGAGTCGAGTTGTTTGGGAATGCAGCTCTAAGCGGGTGGTAAATTTCATCTAA  3173

Query  953   AGCTAAATATTGGCCGGAGACCGATAGCGCACAAGTAGAGTGATCGAAAGGTTAAAAGCA  1012
             ||||||||| ||||||||||||||||||||||||||||||||||||||||||||||||||
Sbjct  3172  AGCTAAATACTGGCCGGAGACCGATAGCGCACAAGTAGAGTGATCGAAAGGTTAAAAGCA  3113

Query  1013  CCTTGAAAAGGGAGTTAAACAGCACGTGAAATTGTTGAAAGGGAAGCGCTTGCGGCCAGA  1072
             ||||||||||||||||||||||||||||||||||||||||||||||||||||||||||||
Sbjct  3112  CCTTGAAAAGGGAGTTAAACAGCACGTGAAATTGTTGAAAGGGAAGCGCTTGCGGCCAGA  3053

Query  1073  CTCGGGGGCGGGGTTCAGCGGGTGCTCGTCGCCCGTGTACTCCTCGTCTCCCGGGCCAGC  1132
             |||||||||||||||||||||| |||||||||||||| ||||| ||   |||||||||||
Sbjct  3052  CTCGGGGGCGGGGTTCAGCGGGCGCTCGTCGCCCGTGCACTCCCCGCGCCCCGGGCCAGC  2993

Query  1133  ATCAGTTTCGACGGCCGGTCAAAGGCCCCCGGAATGTGTCGTCTCTCGGGACGTCTTATA  1192
             |||||||||||||||||||||||||||||||||||||||||||||| |||||||||||||
Sbjct  2992  ATCAGTTTCGACGGCCGGTCAAAGGCCCCCGGAATGTGTCGTCTCTAGGGACGTCTTATA  2933

Query  1193  GCCGGGGGTGCAATGCGGCCCGTCGGGACTGAGGAACGCGCTCCGGCTCGGATGCTGGCG  1252
             ||||||||||||||||||||||||||||||||||||||||||||||||||||||||||||
Sbjct  2932  GCCGGGGGTGCAATGCGGCCCGTCGGGACTGAGGAACGCGCTCCGGCTCGGATGCTGGCG  2873

Query  1253  TAATGGCCGTAAGCGGCCCGTCTTGAAACACGGACCAAGGAGTCTAACATCCACGCGAGT  1312
             ||||||||||||||||||||||||||||||||||||||||||||||||||||||||||||
Sbjct  2872  TAATGGCCGTAAGCGGCCCGTCTTGAAACACGGACCAAGGAGTCTAACATCCACGCGAGT  2813

Query  1313  GTTCGGGTGTCAAACCCGTGCGCGCAGTGAAAGCGAACGGAGGTGGGAGCCTTAGGGCGC  1372
             ||||||||||||||||||||||||||||||||||||||||||||||||||||| ||||||
Sbjct  2812  GTTCGGGTGTCAAACCCGTGCGCGCAGTGAAAGCGAACGGAGGTGGGAGCCTTTGGGCGC  2753

Query  1373  ACCATCGACCGATCCTGAAGTCTTCGGATGGATTTGAGTAGGAGCGTGGCCGTTGGGACC  1432
             ||||||||||||||||||||||||||||||||||||||||||||||||||||||||||||
Sbjct  2752  ACCATCGACCGATCCTGAAGTCTTCGGATGGATTTGAGTAGGAGCGTGGCCGTTGGGACC  2693

Query  1433  CGAAAGATGGTGAACTATGCCTGAATAGGGTGAAGCCAGAGGAAACTCTGGTGGAGGCTC  1492
             |||||||||||||||||||||||| |||||||||||||||||||||||||||||||||||
Sbjct  2692  CGAAAGATGGTGAACTATGCCTGAGTAGGGTGAAGCCAGAGGAAACTCTGGTGGAGGCTC  2633

Query  1493  GCAGCGGTTCTGACGTGCAAATCGATCGTCAAATTTGGGCATAGGGGCGAAAGACTAATC  1552
             ||||||||||||||||||||||||||||||||||||||||||||||||||||||||||||
Sbjct  2632  GCAGCGGTTCTGACGTGCAAATCGATCGTCAAATTTGGGCATAGGGGCGAAAGACTAATC  2573

Query  1553  GAACCATCTAGTAGCTGGTTCCTGCCGAAGTTTCCCTCAGGATAGCAGTGACGAGATTCC  1612
             ||||||||||||||||||||||||||||||||||||||||||||||||||||||||||||
Sbjct  2572  GAACCATCTAGTAGCTGGTTCCTGCCGAAGTTTCCCTCAGGATAGCAGTGACGAGATTCC  2513

Query  1613  AGTTTTATGAGGTAAAGCGAATGATTAGAGGCCTTGGGGATGAAACATCCTTAACCTATT  1672
             ||||||||||||||||||||||||||||||||||||||||||||||||||||||||||||
Sbjct  2512  AGTTTTATGAGGTAAAGCGAATGATTAGAGGCCTTGGGGATGAAACATCCTTAACCTATT  2453

Query  1673  CTCAAACTTTAAATATGTAAGAAGTCCTTGTTTCTTAAGTGAACGTGGGCACTAGAATGG  1732
             |||||||||||||||||||||||| |||||||||||||||||||||||||||||||||||
Sbjct  2452  CTCAAACTTTAAATATGTAAGAAGCCCTTGTTTCTTAAGTGAACGTGGGCACTAGAATGG  2393

Query  1733  AACGTCACTAGTGGGCCATTTTTGGTAAGCAGAACTGGCGATGCGGGATGAACCGAACGC  1792
             ||||||||||||||||||||||||||||||||||| ||||||||||||||||||||||||
Sbjct  2392  AACGTCACTAGTGGGCCATTTTTGGTAAGCAGAACCGGCGATGCGGGATGAACCGAACGC  2333

Query  1793  GAGGTTAAGGTGCCGGAATGCACGCTCATCAGACACCACAAAAGGTGTTAGTTCATCTAG  1852
             ||||||||||||||||||||||||||||||||||||||||||||||||||||||||||||
Sbjct  2332  GAGGTTAAGGTGCCGGAATGCACGCTCATCAGACACCACAAAAGGTGTTAGTTCATCTAG  2273

Query  1853  ACAGCCCGACGGTGGCCATGGAAGTCGGAATCCGCTAAGGAGTGTGTAACAACTCACGGG  1912
             ||||||||||||||||||||||||||||||||||||||||||||||||||||||||||||
Sbjct  2272  ACAGCCCGACGGTGGCCATGGAAGTCGGAATCCGCTAAGGAGTGTGTAACAACTCACGGG  2213

Query  1913  CCGAATGAACTAGCCCTGAAAATGGATGGCGCTCAAGCGTGCTACCCATACCTCGCCGCC  1972
             ||||||||||||||||||||||||||||||||||||||||||||||||||||||||||||
Sbjct  2212  CCGAATGAACTAGCCCTGAAAATGGATGGCGCTCAAGCGTGCTACCCATACCTCGCCGCC  2153

Query  1973  GGGGTTGAAATGACGCCCCGGCGAGTAGGCAGGCGTGGAGGTCCGTGACGAAGCCCTGGG  2032
             ||||||||||||||||||||||||||||||||||||||||||||||||||||||||||||
Sbjct  2152  GGGGTTGAAATGACGCCCCGGCGAGTAGGCAGGCGTGGAGGTCCGTGACGAAGCCCTGGG  2093

Query  2033  GGTGACCCCGGGTCGAACGGCCTCTAGTGCAGATCTTGGTGGTAGTAGCAAATACTCAAA  2092
             ||||||||||||||||||||||||||||||||||||||||||||||||||||||||||||
Sbjct  2092  GGTGACCCCGGGTCGAACGGCCTCTAGTGCAGATCTTGGTGGTAGTAGCAAATACTCAAA  2033

Query  2093  TGAGAACTTTGAGGACTGAAGTGGGGAAAGGTTCCATGTGAACAGCAGTTGGACATGGGT  2152
              |||||||||||||||||||||||||||||||||||||||||||||||||||||||||||
Sbjct  2032  CGAGAACTTTGAGGACTGAAGTGGGGAAAGGTTCCATGTGAACAGCAGTTGGACATGGGT  1973

Query  2153  TAGTCGATCCTAAGGCATAGGGTAGTTCCGATTGCATGTGCGCCCTGGTGCGCCGTCAGC  2212
             ||||||||||||||||||||||||||||||||||||||||||||||||||||||||||||
Sbjct  1972  TAGTCGATCCTAAGGCATAGGGTAGTTCCGATTGCATGTGCGCCCTGGTGCGCCGTCAGC  1913

Query  2213  CGAAAGGGAAGCCGGTTAAGATTCCGGCACCTGGATGTGGATTCTCCACGGCAACGTAAC  2272
             ||||||||||||||||||||||||||||||||||||||||||||||||||||||||||||
Sbjct  1912  CGAAAGGGAAGCCGGTTAAGATTCCGGCACCTGGATGTGGATTCTCCACGGCAACGTAAC  1853

Query  2273  TGAACGCGGAGACGTCGGCGGGGGTCTTGGGAAGAGTTATCTTTTCTTCTTGACGGCCTG  2332
             |||||||||||||||||||||||||| ||||||||||||||||||||||||||||| |||
Sbjct  1852  TGAACGCGGAGACGTCGGCGGGGGTCCTGGGAAGAGTTATCTTTTCTTCTTGACGGTCTG  1793

Query  2333  TCACCCTGAAATCGGTTTGTCCGGAGCTAGGGTTCAACGGCCGGCAGAGCGCCGCACCTT  2392
             ||||||||||||||||||||||||||||||||||||||||||||||||||||||||||||
Sbjct  1792  TCACCCTGAAATCGGTTTGTCCGGAGCTAGGGTTCAACGGCCGGCAGAGCGCCGCACCTT  1733

Query  2393  TGCGGCGTCCGGCGTGCCCCCGACGACCCTTGAAAATCCGCGGGAAGGAATAGTTTTCAC  2452
             |||||||||||| ||||||||||||| |||||||||||||||||||||||||||||||||
Sbjct  1732  TGCGGCGTCCGGTGTGCCCCCGACGATCCTTGAAAATCCGCGGGAAGGAATAGTTTTCAC  1673

Query  2453  GCCAGGTCGTACTCATAACCGCAGCAGGTCTCCAAGGTGAAAAGCCTCTAGTTGATAGAA  2512
             ||||||||||||||||||||||||||||||||||||||||||||||||||||||||||||
Sbjct  1672  GCCAGGTCGTACTCATAACCGCAGCAGGTCTCCAAGGTGAAAAGCCTCTAGTTGATAGAA  1613

Query  2513  CAATGTAGATAAGGGAAGTCGGCAAAATAGATCCGTAACTTCGGGAAAAGGATTGGCTCT  2572
             ||||||||||||||||||||||||||||||||||||||||||||||||||||||||||||
Sbjct  1612  CAATGTAGATAAGGGAAGTCGGCAAAATAGATCCGTAACTTCGGGAAAAGGATTGGCTCT  1553

Query  2573  AAGGGTCGGGCGCGTTGGGCCTTGGGCGGAGGCCCTCGAGGCAGGATGGCACTAGCCGGG  2632
             ||||||||||||||||||||||||||||||||||||||||||||| ||||||||||||||
Sbjct  1552  AAGGGTCGGGCGCGTTGGGCCTTGGGCGGAGGCCCTCGAGGCAGGGTGGCACTAGCCGGG  1493

Query  2633  AGACCGGCCGGCGCCGCCCAGCATCGGGGCGCGGACGCCCTCGGCAGGCCTCTGGCCGTC  2692
             ||||||||||||||||||||||||||||||||||||||||||||||||||||||||||||
Sbjct  1492  AGACCGGCCGGCGCCGCCCAGCATCGGGGCGCGGACGCCCTCGGCAGGCCTCTGGCCGTC  1433

Query  2693  CGGCGCGCGCTTAACGACCAACTTAGAACTGGTACGGACAAGGGGAAT  2740
             ||||||||||||||||||||||||||||||||||||||||||||||||
Sbjct  1432  CGGCGCGCGCTTAACGACCAACTTAGAACTGGTACGGACAAGGGGAAT  1385


>CAJUYU010000019.1 Trichophyton violaceum genome assembly, contig: Chr0_RaGOO, whole 
genome shotgun sequence
Length=7880

 Score = 4475 bits (2423),  Expect = 0.0
 Identities = 2659/2767 (96%), Gaps = 39/2767 (1%)
 Strand=Plus/Plus

Query  1     CAAGGTTTCCGTAGGTGAACCTGCGGAAGGATCATTAGCGCGCAGGCCGGAGGCTGGCCC  60
             ||||||||||||||||||||||||||||||||||||| ||||||||||||||||||||||
Sbjct  3034  CAAGGTTTCCGTAGGTGAACCTGCGGAAGGATCATTAACGCGCAGGCCGGAGGCTGGCCC  3093

Query  61    CCCACGATAGGGCCAAACG-TCCGTCAGGGGTGAGCAGATGTGCGCCGGCCGTACCGCCC  119
             |||||||||||| |  ||| ||| ||||||||||||||| |||||||||||||||  |||
Sbjct  3094  CCCACGATAGGGACCGACGTTCCATCAGGGGTGAGCAGACGTGCGCCGGCCGTACGCCCC  3153

Query  120   CATTCTTGTCTACATTACTCGGTTGCCTCGGCGGGCCGCGCTC----TCCCA-GGAGAGC  174
             ||||||||||||| | || ||||||||||||||||||||||||    | ||| |||||||
Sbjct  3154  CATTCTTGTCTACCTCACCCGGTTGCCTCGGCGGGCCGCGCTCCCCCTGCCAGGGAGAGC  3213

Query  175   CGTTCGGCGAGCCTCTCTT-TAGTGG-CTAAACGCTGGACCGCGCCCGCCGGAGGACAGA  232
             ||| ||||| ||| | ||| | | || ||  | || ||||||||||||||||||||||||
Sbjct  3214  CGTCCGGCGGGCC-C-CTTCTGGGGGCCTCGA-GCCGGACCGCGCCCGCCGGAGGACAGA  3270

Query  233   C-GCaa-aaaaaTTCTTTCAGAAGAGCTGTCAGTCTGAGCGT-TAGCAAGCAAAAATCAG  289
             |  |||  |||||||  || |||| ||||||||||||||||| |||||||| | ||||||
Sbjct  3271  CACCAAGGAAAATTC--TCTGAAGGGCTGTCAGTCTGAGCGTCTAGCAAGC-ACAATCAG  3327

Query  290   TTAAAACTTTCAACAACGGATCTCTTGGTTCCGGCATCGATGAAGAACGCAGCGAAATGC  349
             ||||||||||||||||||||||||||||||||||||||||||||||||||||||||||||
Sbjct  3328  TTAAAACTTTCAACAACGGATCTCTTGGTTCCGGCATCGATGAAGAACGCAGCGAAATGC  3387

Query  350   GATAAGTAATGTGAATTGCAGAATTCCGTGAATCATCGAATCTTTGAACGCACATTGCGC  409
             |||| |||||||||||||||||||||||||||||||||||||||||||||||||||||||
Sbjct  3388  GATACGTAATGTGAATTGCAGAATTCCGTGAATCATCGAATCTTTGAACGCACATTGCGC  3447

Query  410   CCCCTGGCATTCCGGGGGGCATGCCTGTTCGAGCGTCATTTCAGCCCCTCAAGCCCGGCT  469
             || |||||||||||||||||||||||||||||||||||||||| ||||||||||||||||
Sbjct  3448  CCTCTGGCATTCCGGGGGGCATGCCTGTTCGAGCGTCATTTCAACCCCTCAAGCCCGGCT  3507

Query  470   TGTGTGATGGACGACCGTCCGGCGCCCCCGTCTTTGGGGGTGCGGGACGCGCCCGAAAAG  529
             ||||||||||||||||||||||| || ||  | || |||| |||||||||||||||||||
Sbjct  3508  TGTGTGATGGACGACCGTCCGGCCCCTCC--C-TTCGGGG-GCGGGACGCGCCCGAAAAG  3563

Query  530   CAGTGGCCAGGCCGCGATTCCGGCTTCCTAGGCGAATGGGCA-ACAAACCAGCGCCTCCA  588
             ||||||||||||||||||||||||||||| ||||||||||||  ||||||||||||  ||
Sbjct  3564  CAGTGGCCAGGCCGCGATTCCGGCTTCCTGGGCGAATGGGCAGCCAAACCAGCGCCCTCA  3623

Query  589   GGACCGGCCGCCCTGGCCTCAA----A-ATCTGT-T-T-TATA-CTTATCAGGTTGACCT  639
             |||||||||||||||||| |||    | || | | | | |||| ||| ||||||||||||
Sbjct  3624  GGACCGGCCGCCCTGGCCCCAATCTTATATATATATATATATATCTTTTCAGGTTGACCT  3683

Query  640   CGGATCAGGTAGGGATACCCGCTGAACTTAAGCATATCAATAAGCGGAGGAAAAGAAACC  699
             ||||||||||||||||||||||||||||||||||||||||||||||||||||||||||||
Sbjct  3684  CGGATCAGGTAGGGATACCCGCTGAACTTAAGCATATCAATAAGCGGAGGAAAAGAAACC  3743

Query  700   AACAGGGATTGCCCCAGTAACGGCGAGTGAAGCGGCAAGAGCTCAAATTTGAAATCTGGC  759
             ||| ||||||||||||||||||||||||||||||||||||||||||||||||||||||||
Sbjct  3744  AACCGGGATTGCCCCAGTAACGGCGAGTGAAGCGGCAAGAGCTCAAATTTGAAATCTGGC  3803

Query  760   CTCCCCCGGGGGGCCCGAGTTGTAATTTGCAGAGGATGCTTCGGGTGCGGCCGCCGTCTA  819
             ||||||| ||||| ||||||||||||||||||||||||||||||| |||||| |||||||
Sbjct  3804  CTCCCCC-GGGGGTCCGAGTTGTAATTTGCAGAGGATGCTTCGGGCGCGGCCCCCGTCTA  3862

Query  820   AGTTCCTTGGAACAGGACGTCAGAGAGGGTGAGAATCCCGTCTTGGGCGGGCGGTCCGCG  879
             |||||||||||||||||||||||||||||||||||||||||||||||||||||| |||||
Sbjct  3863  AGTTCCTTGGAACAGGACGTCAGAGAGGGTGAGAATCCCGTCTTGGGCGGGCGGCCCGCG  3922

Query  880   CCCGTGTGAAGCTCCTTCGACGAGTCGAGTTGTTTGGGAATGCAGCTCTAAGCGGGTGGT  939
             ||||||||||||||||||||||||||||||||||||||||||||||||||||||||||||
Sbjct  3923  CCCGTGTGAAGCTCCTTCGACGAGTCGAGTTGTTTGGGAATGCAGCTCTAAGCGGGTGGT  3982

Query  940   AAATTTCATCTAAAGCTAAATATTGGCCGGAGACCGATAGCGCACAAGTAGAGTGATCGA  999
             ||||||||||||||||||||||  ||||||||||||||||||||||||||||||||||||
Sbjct  3983  AAATTTCATCTAAAGCTAAATACCGGCCGGAGACCGATAGCGCACAAGTAGAGTGATCGA  4042

Query  1000  AAGGTTAAAAGCACCTTGAAAAGGGAGTTAAACAGCACGTGAAATTGTTGAAAGGGAAGC  1059
             ||||||||||||||||||||||||||||||||||||||||||||||||||||||||||||
Sbjct  4043  AAGGTTAAAAGCACCTTGAAAAGGGAGTTAAACAGCACGTGAAATTGTTGAAAGGGAAGC  4102

Query  1060  GCTTGCGGCCAGACTC-GGGGGCGGGGTTCAGCGGGTGCTCGTCGCCCGTGTACTCCTCG  1118
             | |||||||||||||| ||||||||||||||||||| |||||||||||||| ||| | ||
Sbjct  4103  GTTTGCGGCCAGACTCGGGGGGCGGGGTTCAGCGGGCGCTCGTCGCCCGTGCACTGCCCG  4162

Query  1119  TCT-CCCGGGCCAGCATCAGTTTCGACGGCCGGTCAAAGGCCCCCGGAATGTGTCGTCTC  1177
              || |||||||||||||||| |||||||||||||||||||||||||||||||||||||||
Sbjct  4163  -CTCCCCGGGCCAGCATCAGCTTCGACGGCCGGTCAAAGGCCCCCGGAATGTGTCGTCTC  4221

Query  1178  TCGGGACGTCTTATAGCCGGGGGTGCAATGCGGCCCGTCGGGACTGAGGAACGCGCTCCG  1237
             | |||||||||||||||||||||||||||||||||||||| |||||||||||||||||||
Sbjct  4222  TAGGGACGTCTTATAGCCGGGGGTGCAATGCGGCCCGTCGAGACTGAGGAACGCGCTCCG  4281

Query  1238  GCTCGGATGCTGGCGTAATGGCCGTAAGCGGCCCGTCTTGAAACACGGACCAAGGAGTCT  1297
             ||||||||||||||||||||||||||||||||||||||||||||||||||||||||||||
Sbjct  4282  GCTCGGATGCTGGCGTAATGGCCGTAAGCGGCCCGTCTTGAAACACGGACCAAGGAGTCT  4341

Query  1298  AACATCCACGCGAGTGTTCGGGTGTCAAACCCGTGCGCGCAGTGAAAGCGAACGGAGGTG  1357
             ||||||||||||||||||||||||||||||||||||||||||||||||||||||||||||
Sbjct  4342  AACATCCACGCGAGTGTTCGGGTGTCAAACCCGTGCGCGCAGTGAAAGCGAACGGAGGTG  4401

Query  1358  GGAG----CCTTAGGGCGCACCATCGACCGATCCTGAAGTCTTCGGATGGATTTGAGTAG  1413
             ||||    ||  ||||||||||||||||||||||||||||||||||||||||||||||||
Sbjct  4402  GGAGCCCCCCCCAGGGCGCACCATCGACCGATCCTGAAGTCTTCGGATGGATTTGAGTAG  4461

Query  1414  GAGCGTGGCCGTTGGGACCCGAAAGATGGTGAACTATGCCTGAATAGGGTGAAGCCAGAG  1473
             ||||||||||||||||||||||||||||||||||||||||||||||||||||||||||||
Sbjct  4462  GAGCGTGGCCGTTGGGACCCGAAAGATGGTGAACTATGCCTGAATAGGGTGAAGCCAGAG  4521

Query  1474  GAAACTCTGGTGGAGGCTCGCAGCGGTTCTGACGTGCAAATCGATCGTCAAATTTGGGCA  1533
             ||||||||||||||||||||||||||||||||||||||||||||||||||||||||||||
Sbjct  4522  GAAACTCTGGTGGAGGCTCGCAGCGGTTCTGACGTGCAAATCGATCGTCAAATTTGGGCA  4581

Query  1534  TAGGGGCGAAAGACTAATCGAACCATCTAGTAGCTGGTTCCTGCCGAAGTTTCCCTCAGG  1593
             ||||||||||||||||||||||||||||||||||||||||||||||||||||||||||||
Sbjct  4582  TAGGGGCGAAAGACTAATCGAACCATCTAGTAGCTGGTTCCTGCCGAAGTTTCCCTCAGG  4641

Query  1594  ATAGCAGTGACGAGATTCCAGTTTTATGAGGTAAAGCGAATGATTAGAGGCCTTGGGGAT  1653
             ||||||||||||||||||||||||||||||||||||||||||||||||||||||||||||
Sbjct  4642  ATAGCAGTGACGAGATTCCAGTTTTATGAGGTAAAGCGAATGATTAGAGGCCTTGGGGAT  4701

Query  1654  GAAACATCCTTAACCTATTCTCAAACTTTAAATATGTAAGAAGTCCTTGTTTCTTAAGTG  1713
             ||||||||||||||||||||||||||||||||||||||||||| ||||||||||| ||||
Sbjct  4702  GAAACATCCTTAACCTATTCTCAAACTTTAAATATGTAAGAAGCCCTTGTTTCTTGAGTG  4761

Query  1714  AACGTGGGCACTAGAATGGAACGTCACTAGTGGGCCATTTTTGGTAAGCAGAACTGGCGA  1773
             ||||||||||||||||||||||||||||||||||||||||||||||||||||||||||||
Sbjct  4762  AACGTGGGCACTAGAATGGAACGTCACTAGTGGGCCATTTTTGGTAAGCAGAACTGGCGA  4821

Query  1774  TGCGGGATGAACCGAACGCGAGGTTAAGGTGCCGGAATGCACGCTCATCAGACACCACAA  1833
             ||||||||||||||||||||||||||||||||||||||||||||||||||||||||||||
Sbjct  4822  TGCGGGATGAACCGAACGCGAGGTTAAGGTGCCGGAATGCACGCTCATCAGACACCACAA  4881

Query  1834  AAGGTGTTAGTTCATCTAGACAGCCCGACGGTGGCCATGGAAGTCGGAATCCGCTAAGGA  1893
             ||||||||||||||||||||||||||||||||||||||||||||||||| ||||||||||
Sbjct  4882  AAGGTGTTAGTTCATCTAGACAGCCCGACGGTGGCCATGGAAGTCGGAACCCGCTAAGGA  4941

Query  1894  GTGTGTAACAACTCACGGGCCGAATGAACTAGCCCTGAAAATGGATGGCGCTCAAGCGTG  1953
             ||||||||||||||||||||||||||||||||||||||||||||||||||||||||||||
Sbjct  4942  GTGTGTAACAACTCACGGGCCGAATGAACTAGCCCTGAAAATGGATGGCGCTCAAGCGTG  5001

Query  1954  CTACCCATACCTCGCCGCCGGGGTTGAAATGACGCCCCGGCGAGTAGGCAGGCGTGGAGG  2013
             ||||||||||||||||||||||||||||||||||||||||||||||||||||||||||||
Sbjct  5002  CTACCCATACCTCGCCGCCGGGGTTGAAATGACGCCCCGGCGAGTAGGCAGGCGTGGAGG  5061

Query  2014  TCCGTGACGAAGCCCTGGGGGTGACCCCGGGTCGAACGGCCTCTAGTGCAGATCTTGGTG  2073
             ||||||||||||||||||||| ||||||||||||||||||||||||||||||||||||||
Sbjct  5062  TCCGTGACGAAGCCCTGGGGGCGACCCCGGGTCGAACGGCCTCTAGTGCAGATCTTGGTG  5121

Query  2074  GTAGTAGCAAATACTCAAATGAGAACTTTGAGGACTGAAGTGGGGAAAGGTTCCATGTGA  2133
             ||||||||||||||||||||||||||||||||||||||||||||||||||||||||||||
Sbjct  5122  GTAGTAGCAAATACTCAAATGAGAACTTTGAGGACTGAAGTGGGGAAAGGTTCCATGTGA  5181

Query  2134  ACAGCAGTTGGACATGGGTTAGTCGATCCTAAGGCATAGGGTAGTTCCGATTGCATGTGC  2193
             |||||||||||||||||||||||||||||||||||||||||||||| |||||||||||||
Sbjct  5182  ACAGCAGTTGGACATGGGTTAGTCGATCCTAAGGCATAGGGTAGTTTCGATTGCATGTGC  5241

Query  2194  GCCCTGGTGCGCCGTCAGCCGAAAGGGAAGCCGGTTAAGATTCCGGCACCTGGATGTGGA  2253
             |||| |||||||||||||||||||||||||||||||||||||||||||||||||||||||
Sbjct  5242  GCCCCGGTGCGCCGTCAGCCGAAAGGGAAGCCGGTTAAGATTCCGGCACCTGGATGTGGA  5301

Query  2254  TTCTCCACGGCAACGTAACTGAACGCGGAGACGTCGGCGGGGGTCTTGGGAAGAGTTATC  2313
             ||||||||||||||||||||||||||||||||||||||||||||| ||||||||||||||
Sbjct  5302  TTCTCCACGGCAACGTAACTGAACGCGGAGACGTCGGCGGGGGTCCTGGGAAGAGTTATC  5361

Query  2314  TTTTCTTCTTGACGGCCTGTCACCCTGAAATCGGTTTGTCCGGAGCTAGGGTTCAACGGC  2373
             ||||||||||||||||||||||||||||||||||||||||||||||||||||||||||||
Sbjct  5362  TTTTCTTCTTGACGGCCTGTCACCCTGAAATCGGTTTGTCCGGAGCTAGGGTTCAACGGC  5421

Query  2374  CGGCAGAGCGCCGCACCTTTGCGGCGTCCGGCGTGCCCCCGACGACCCTTGAAAATCCGC  2433
             ||||||||||||||||||||||||||||||||||||||||||||||||||||||||||||
Sbjct  5422  CGGCAGAGCGCCGCACCTTTGCGGCGTCCGGCGTGCCCCCGACGACCCTTGAAAATCCGC  5481

Query  2434  GGGAAGGAATAGTTTTCACGCCAGGTCGTACTCATAACCGCAGCAGGTCTCCAAGGTGAA  2493
             ||||||||||||||||||||||||||||||||||||||||||||||||||||||||||||
Sbjct  5482  GGGAAGGAATAGTTTTCACGCCAGGTCGTACTCATAACCGCAGCAGGTCTCCAAGGTGAA  5541

Query  2494  AAGCCTCTAGTTGATAGAACAATGTAGATAAGGGAAGTCGGCAAAATAGATCCGTAACTT  2553
             ||||||||||||||||||||||||||||||||||||||||||||||||||||||||||||
Sbjct  5542  AAGCCTCTAGTTGATAGAACAATGTAGATAAGGGAAGTCGGCAAAATAGATCCGTAACTT  5601

Query  2554  CGGGAAAAGGATTGGCTCTAAGGGTCGGGCGCGTTGGGCCTTGGGCGGAGGCCCTCGAGG  2613
             ||||||||||||||||||||||||||||||||||||||||  |||||||||||| |||||
Sbjct  5602  CGGGAAAAGGATTGGCTCTAAGGGTCGGGCGCGTTGGGCCCCGGGCGGAGGCCCCCGAGG  5661

Query  2614  CAGGATGGCACTAGCCGGGAGACCGGCCGGCGCCGCCCAGCATCGGGGCGCGGACGCCCT  2673
             ||||  ||||||||||||||||||||||||||||||||||||||||||||||||||||| 
Sbjct  5662  CAGGGCGGCACTAGCCGGGAGACCGGCCGGCGCCGCCCAGCATCGGGGCGCGGACGCCCC  5721

Query  2674  CGGCAGGCCTCTGGCCGTCCGGCGCGCGCTTAACGACCAACTTAGAACTGGTACGGACAA  2733
             |||||||||||||||||||||||||||||||||||||| |||||||||||||||||||||
Sbjct  5722  CGGCAGGCCTCTGGCCGTCCGGCGCGCGCTTAACGACCGACTTAGAACTGGTACGGACAA  5781

Query  2734  GGGGAAT  2740
             |||||||
Sbjct  5782  GGGGAAT  5788


>JAADCK010000559.1 Trichophyton interdigitale strain UCMS-IGIB-CI11 CI11_contig559, 
whole genome shotgun sequence
Length=4273

 Score = 4329 bits (2344),  Expect = 0.0
 Identities = 2370/2382 (99%), Gaps = 4/2382 (0%)
 Strand=Plus/Plus

Query  362   GAATTGCAGAATTCCGTGAATCATCGAATCTTTGAACGCACATTGCGCCCCCTGGCATTC  421
             ||||||||||||||||||||||||||||||||||||||||||||||||||||||||||||
Sbjct  1     GAATTGCAGAATTCCGTGAATCATCGAATCTTTGAACGCACATTGCGCCCCCTGGCATTC  60

Query  422   CGGGGGGCATGCCTGTTCGAGCGTCATTTCAGCCCCTCAAGCCCGGCTTGTGTGATGGAC  481
             ||||||||||||||||||||||||||||||||||||||||||||||||||||||||||||
Sbjct  61    CGGGGGGCATGCCTGTTCGAGCGTCATTTCAGCCCCTCAAGCCCGGCTTGTGTGATGGAC  120

Query  482   GACCGTCCGGCGCCCCCGTCTTTGGGGGTGCGGGACGCGCCCGAAAAGCAGTGGCCAGGC  541
             ||||||||||||||||||| ||||||||||||||||||||||||||||||||||||||||
Sbjct  121   GACCGTCCGGCGCCCCCGTTTTTGGGGGTGCGGGACGCGCCCGAAAAGCAGTGGCCAGGC  180

Query  542   CGCGATTCCGGCTTCCTAGGCGAATGGGCAACAAACCAGCGCCTCCAGGACCGGCCGCCC  601
             ||||||||||||||||||||||||||||||||||||||||||||||||||||||||||||
Sbjct  181   CGCGATTCCGGCTTCCTAGGCGAATGGGCAACAAACCAGCGCCTCCAGGACCGGCCGCCC  240

Query  602   TGGCCTCAAAATCTGTTTTATACTTATCAGGTTGACCTCGGATCAGGTAGGGATACCCGC  661
             ||||||||||||||||||||||||||||||||||||||||||||||||||| ||||||||
Sbjct  241   TGGCCTCAAAATCTGTTTTATACTTATCAGGTTGACCTCGGATCAGGTAGGAATACCCGC  300

Query  662   TGAACTTAAGCATATCAATAAGCGGAGGAAAAGAAACCAACAGGGATTGCCCCAGTAACG  721
             ||||||||||||||||||||||||||||||||||||||||||||||||||||||||||||
Sbjct  301   TGAACTTAAGCATATCAATAAGCGGAGGAAAAGAAACCAACAGGGATTGCCCCAGTAACG  360

Query  722   GCGAGTGAAGCGGCAAGAGCTCAAATTTGAAATCTGGCCTCCCCCGGGGGGCCCGAGTTG  781
             |||||||||||||||||||||||||||||||||||||||| |||| ||||||||||||||
Sbjct  361   GCGAGTGAAGCGGCAAGAGCTCAAATTTGAAATCTGGCCT-CCCCTGGGGGCCCGAGTTG  419

Query  782   TAATTTGCAGAGGATGCTTCGGGTGCGGCCGCCGTCTAAGTTCCTTGGAACAGGACGTCA  841
             ||||||||||||||||||||||||||||||||||||||||||||||||||||||||||||
Sbjct  420   TAATTTGCAGAGGATGCTTCGGGTGCGGCCGCCGTCTAAGTTCCTTGGAACAGGACGTCA  479

Query  842   GAGAGGGTGAGAATCCCGTCTTGGGCGGGCGGTCCGCGCCCGTGTGAAGCTCCTTCGACG  901
             ||||||||||||||||||||||||||||||||||||||||||||||||||||||||||||
Sbjct  480   GAGAGGGTGAGAATCCCGTCTTGGGCGGGCGGTCCGCGCCCGTGTGAAGCTCCTTCGACG  539

Query  902   AGTCGAGTTGTTTGGGAATGCAGCTCTAAGCGGGTGGTAAATTTCATCTAAAGCTAAATA  961
             ||||||||||||||||||||||||||||||||||||||||||||||||||||||||||||
Sbjct  540   AGTCGAGTTGTTTGGGAATGCAGCTCTAAGCGGGTGGTAAATTTCATCTAAAGCTAAATA  599

Query  962   TTGGCCGGAGACCGATAGCGCACAAGTAGAGTGATCGAAAGGTTAAAAGCACCTTGAAAA  1021
             ||||||||||||||||||||||||||||||||||||||||||||||||||||||||||||
Sbjct  600   TTGGCCGGAGACCGATAGCGCACAAGTAGAGTGATCGAAAGGTTAAAAGCACCTTGAAAA  659

Query  1022  GGGAGTTAAACAGCACGTGAAATTGTTGAAAGGGAAGCGCTTGCGGCCAGACTCGGGGGC  1081
             ||||||||||||||||||||||||||||||||||||||||||||||||||||||||||||
Sbjct  660   GGGAGTTAAACAGCACGTGAAATTGTTGAAAGGGAAGCGCTTGCGGCCAGACTCGGGGGC  719

Query  1082  GGGGTTCAGCGGGTGCTCGTCGCCCGTGTACTCCTCGTCTCCCGGGCCAGCATCAGTTTC  1141
             |||||||||||||||||||||||||||||| ||||||| |||||||||||||||||||||
Sbjct  720   GGGGTTCAGCGGGTGCTCGTCGCCCGTGTATTCCTCGTTTCCCGGGCCAGCATCAGTTTC  779

Query  1142  GACGGCCGGTCAAAGGCCCCCGGAATGTGTCGTCTCTCGGGACGTCTTATAGCCGGGGGT  1201
             ||||||||||||||||||||||||||||||||||||||||||||||||||||||||||||
Sbjct  780   GACGGCCGGTCAAAGGCCCCCGGAATGTGTCGTCTCTCGGGACGTCTTATAGCCGGGGGT  839

Query  1202  GCAATGCGGCCCGTCGGGACTGAGGAACGCGCTCCGGCTCGGATGCTGGCGTAATGGCCG  1261
             ||||||||||||||||||||||||||||||||||||||||||||||||||||||||||||
Sbjct  840   GCAATGCGGCCCGTCGGGACTGAGGAACGCGCTCCGGCTCGGATGCTGGCGTAATGGCCG  899

Query  1262  TAAGCGGCCCGTCTTGAAACACGGACCAAGGAGTCTAACATCCACGCGAGTGTTCGGGTG  1321
             ||||||||||||||||||||||||||||||||||||||||||||||||||||||||||||
Sbjct  900   TAAGCGGCCCGTCTTGAAACACGGACCAAGGAGTCTAACATCCACGCGAGTGTTCGGGTG  959

Query  1322  TCAAACCCGTGCGCGCAGTGAAAGCGAACGGAGGTGGGAGCCTTA--GGGCGCACCATCG  1379
             |||||||||||||||||||||||||||||||||||||||||||||  |||||||||||||
Sbjct  960   TCAAACCCGTGCGCGCAGTGAAAGCGAACGGAGGTGGGAGCCTTAGGGGGCGCACCATCG  1019

Query  1380  ACCGATCCTGAAGTCTTCGGATGGATTTGAGTAGGAGCGTGGCCGTTGGGACCCGAAAGA  1439
             ||||||||||||||||||||||||||||||||||||||||||||||||||||||||||||
Sbjct  1020  ACCGATCCTGAAGTCTTCGGATGGATTTGAGTAGGAGCGTGGCCGTTGGGACCCGAAAGA  1079

Query  1440  TGGTGAACTATGCCTGAATAGGGTGAAGCCAGAGGAAACTCTGGTGGAGGCTCGCAGCGG  1499
             ||||||||||||||||||||||||||||||||||||||||||||||||||||||||||||
Sbjct  1080  TGGTGAACTATGCCTGAATAGGGTGAAGCCAGAGGAAACTCTGGTGGAGGCTCGCAGCGG  1139

Query  1500  TTCTGACGTGCAAATCGATCGTCAAATTTGGGCATAGGGGCGAAAGACTAATCGAACCAT  1559
             ||||||||||||||||||||||||||||||||||||||||||||||||||||||||||||
Sbjct  1140  TTCTGACGTGCAAATCGATCGTCAAATTTGGGCATAGGGGCGAAAGACTAATCGAACCAT  1199

Query  1560  CTAGTAGCTGGTTCCTGCCGAAGTTTCCCTCAGGATAGCAGTGACGAGATTCCAGTTTTA  1619
             ||||||||||||||||||||||||||||||||||||||||||||||||||||||||||||
Sbjct  1200  CTAGTAGCTGGTTCCTGCCGAAGTTTCCCTCAGGATAGCAGTGACGAGATTCCAGTTTTA  1259

Query  1620  TGAGGTAAAGCGAATGATTAGAGGCCTTGGGGATGAAACATCCTTAACCTATTCTCAAAC  1679
             ||||||||||||||||||||||||||||||||||||||||||||||||||||||||||||
Sbjct  1260  TGAGGTAAAGCGAATGATTAGAGGCCTTGGGGATGAAACATCCTTAACCTATTCTCAAAC  1319

Query  1680  TTTAAATATGTAAGAAGTCCTTGTTTCTTAAGTGAACGTGGGCACTAGAATGGAACGTCA  1739
             ||||||||||||||||| ||||||||||||||||||||||||||||||||||||||||||
Sbjct  1320  TTTAAATATGTAAGAAGCCCTTGTTTCTTAAGTGAACGTGGGCACTAGAATGGAACGTCA  1379

Query  1740  CTAGTGGGCCATTTTTGGTAAGCAGAACTGGCGATGCGGGATGAACCGAACGCGAGGTTA  1799
             ||||||||||||||||||||||||||||||||||||||||||||||||||||||||||||
Sbjct  1380  CTAGTGGGCCATTTTTGGTAAGCAGAACTGGCGATGCGGGATGAACCGAACGCGAGGTTA  1439

Query  1800  AGGTGCCGGAATGCACGCTCATCAGACACCACAAAAGGTGTTAGTTCATCTAGACAGCCC  1859
             ||||||||||||||||||||||||||||||||||||||||||||||||||||||||||||
Sbjct  1440  AGGTGCCGGAATGCACGCTCATCAGACACCACAAAAGGTGTTAGTTCATCTAGACAGCCC  1499

Query  1860  GACGGTGGCCATGGAAGTCGGAATCCGCTAAGGAGTGTGTAACAACTCACGGGCCGAATG  1919
             ||||||||||||||||||||||||||||||||||||||||||||||||||||||||||||
Sbjct  1500  GACGGTGGCCATGGAAGTCGGAATCCGCTAAGGAGTGTGTAACAACTCACGGGCCGAATG  1559

Query  1920  AACTAGCCCTGAAAATGGATGGCGCTCAAGCGTGCTACCCATACCTCGCCGCCGGGGTTG  1979
             ||||||||||||||||||||||||||||||||||||||||||||||||||||||||||||
Sbjct  1560  AACTAGCCCTGAAAATGGATGGCGCTCAAGCGTGCTACCCATACCTCGCCGCCGGGGTTG  1619

Query  1980  AAATGACGCCCCGGCGAGTAGGCAGGCGTGGAGGTCCGTGACGAAGCCCTGGGGGTGACC  2039
             ||||||||||||||||||||||||||||||||||||||||||||||||||||||||||||
Sbjct  1620  AAATGACGCCCCGGCGAGTAGGCAGGCGTGGAGGTCCGTGACGAAGCCCTGGGGGTGACC  1679

Query  2040  CCGGGTCGAACGGCCTCTAGTGCAGATCTTGGTGGTAGTAGCAAATACTCAAATGAGAAC  2099
             ||||||||||||||||||||||||||||||||||||||||||||||||||||||||||| 
Sbjct  1680  CCGGGTCGAACGGCCTCTAGTGCAGATCTTGGTGGTAGTAGCAAATACTCAAATGAGAAT  1739

Query  2100  TTTGAGGACTGAAGTGGGGAAAGGTTCCATGTGAACAGCAGTTGGACATGGGTTAGTCGA  2159
             ||||||||||||||||||||||||||||||||||||||||||||||||||||||||||||
Sbjct  1740  TTTGAGGACTGAAGTGGGGAAAGGTTCCATGTGAACAGCAGTTGGACATGGGTTAGTCGA  1799

Query  2160  TCCTAAGGCATAGGGTAGTTCCGATTGCATGTGCGCCCTGGTGCGCCGTCAGCCGAAAGG  2219
             ||||||||||||||||||||||||||||||||||||||||||||||||||||||||||||
Sbjct  1800  TCCTAAGGCATAGGGTAGTTCCGATTGCATGTGCGCCCTGGTGCGCCGTCAGCCGAAAGG  1859

Query  2220  GAAGCCGGTTAAGATTCCGGCACCTGGATGTGGATTCTCCACGGCAACGTAACTGAACGC  2279
             ||||||||||||||||||||||||||||||||||||||||||||||||||||||||||||
Sbjct  1860  GAAGCCGGTTAAGATTCCGGCACCTGGATGTGGATTCTCCACGGCAACGTAACTGAACGC  1919

Query  2280  GGAGACGTCGGC-GGGGGTCTTGGGAAGAGTTATCTTTTCTTCTTGACGGCCTGTCACCC  2338
             |||||||||||| ||||||| |||||||||||||||||||||||||||||||||||||||
Sbjct  1920  GGAGACGTCGGCGGGGGGTCCTGGGAAGAGTTATCTTTTCTTCTTGACGGCCTGTCACCC  1979

Query  2339  TGAAATCGGTTTGTCCGGAGCTAGGGTTCAACGGCCGGCAGAGCGCCGCACCTTTGCGGC  2398
             ||||||||||||||||||||||||||||||||||||||||||||||||||||||||||||
Sbjct  1980  TGAAATCGGTTTGTCCGGAGCTAGGGTTCAACGGCCGGCAGAGCGCCGCACCTTTGCGGC  2039

Query  2399  GTCCGGCGTGCCCCCGACGACCCTTGAAAATCCGCGGGAAGGAATAGTTTTCACGCCAGG  2458
             ||||||||||||||||||||||||||||||||||||||||||||||||||||||||||||
Sbjct  2040  GTCCGGCGTGCCCCCGACGACCCTTGAAAATCCGCGGGAAGGAATAGTTTTCACGCCAGG  2099

Query  2459  TCGTACTCATAACCGCAGCAGGTCTCCAAGGTGAAAAGCCTCTAGTTGATAGAACAATGT  2518
             ||||||||||||||||||||||||||||||||||||||||||||||||||||||||||||
Sbjct  2100  TCGTACTCATAACCGCAGCAGGTCTCCAAGGTGAAAAGCCTCTAGTTGATAGAACAATGT  2159

Query  2519  AGATAAGGGAAGTCGGCAAAATAGATCCGTAACTTCGGGAAAAGGATTGGCTCTAAGGGT  2578
             ||||||||||||||||||||||||||||||||||||||||||||||||||||||||||||
Sbjct  2160  AGATAAGGGAAGTCGGCAAAATAGATCCGTAACTTCGGGAAAAGGATTGGCTCTAAGGGT  2219

Query  2579  CGGGCGCGTTGGGCCTTGGGCGGAGGCCCTCGAGGCAGGATGGCACTAGCCGGGAGACCG  2638
             ||||||||||||||||||||||||||||||||||||||||||||||||||||||||||||
Sbjct  2220  CGGGCGCGTTGGGCCTTGGGCGGAGGCCCTCGAGGCAGGATGGCACTAGCCGGGAGACCG  2279

Query  2639  GCCGGCGCCGCCCAGCATCGGGGCGCGGACGCCCTCGGCAGGCCTCTGGCCGTCCGGCGC  2698
             ||||||||||||||||||||||||||||||||||||||||||||||||||||||||||||
Sbjct  2280  GCCGGCGCCGCCCAGCATCGGGGCGCGGACGCCCTCGGCAGGCCTCTGGCCGTCCGGCGC  2339

Query  2699  GCGCTTAACGACCAACTTAGAACTGGTACGGACAAGGGGAAT  2740
             ||||||||||||||||||||||||||||||||||||||||||
Sbjct  2340  GCGCTTAACGACCAACTTAGAACTGGTACGGACAAGGGGAAT  2381


>DS989826.1 Arthroderma gypseum CBS 118893 supercont1.5 genomic scaffold, 
whole genome shotgun sequence
Length=1977277

 Score = 4207 bits (2278),  Expect = 0.0
 Identities = 2612/2763 (95%), Gaps = 64/2763 (2%)
 Strand=Plus/Plus

Query  1        CAAGGTTTCCGTAGGTGAACCTGCGGAAGGATCATTAGCGCGCAGGCCGGAGGCTGGCCC  60
                ||||||||||||||||||||||||||||||||||||| ||||||||||| || | ||   
Sbjct  1948249  CAAGGTTTCCGTAGGTGAACCTGCGGAAGGATCATTAACGCGCAGGCCGTAGAC-GG---  1948304

Query  61       CCCACGATAGGGCCAAACGTCCGTCAGGGGTGAGCAGATGTGCGCCGGCCGTAC-CGCCC  119
                 || || |    ||  |  | ||||  ||| | || | ||| ||||||||  || || ||
Sbjct  1948305  -CC-CG-T--CCCCGGA--TGCGTC-CGGG-G-GC-GGTGT-CGCCGGCC--ACACG-CC  1948349

Query  120      CATTCTTGTCTACATTACTCGGTTGCCTCGGCGGGCCGCGCTCTCCCAGGAGAGCCGTTC  179
                ||||||||||||  |||| | |||||||||||||||||||| |||   |  | |||  ||
Sbjct  1948350  CATTCTTGTCTA-TTTACCCAGTTGCCTCGGCGGGCCGCGCACTC-GTGCCGCGCC--TC  1948405

Query  180      GGCGAGCCTCTCTTTAGTGGC--T-AA-ACGCTGGACCGCGCCCGCCGGAGGACAGACGC  235
                |  |||||  ||    | | |  | ||  | ||||| ||||||||||||||||  |  | 
Sbjct  1948406  GAGGAGCC-GTC--CGGGGACAATCAACTCCCTGGATCGCGCCCGCCGGAGGA--G-TG-  1948458

Query  236      aaaaaaaTTCTTTCA-GAAGAGCTG-TCAGTCTGAGCGTTAGCAAGCAAAAATCAGTTAA  293
                |  |||| ||   || ||| | ||| || |||||||||||||||||  ||||||||||||
Sbjct  1948459  ATTAAAA-TC---CATGAATA-CTGTTCCGTCTGAGCGTTAGCAAG-TAAAATCAGTTAA  1948512

Query  294      AACTTTCAACAACGGATCTCTTGGTTCCGGCATCGATGAAGAACGCAGCGAAATGCGATA  353
                ||||||||||||||||||||||||||||||||||||||||||||||||||||||||||||
Sbjct  1948513  AACTTTCAACAACGGATCTCTTGGTTCCGGCATCGATGAAGAACGCAGCGAAATGCGATA  1948572

Query  354      AGTAATGTGAATTGCAGAATTCCGTGAATCATCGAATCTTTGAACGCACATTGCGCCCCC  413
                |||||||||||||||||||||||||||||||||||||||||||||||||||||||||| |
Sbjct  1948573  AGTAATGTGAATTGCAGAATTCCGTGAATCATCGAATCTTTGAACGCACATTGCGCCCTC  1948632

Query  414      TGGCATTCCGGGGGGCATGCCTGTTCGAGCGTCATTTCAGCCCCTCAAGCCCGGCTTGTG  473
                ||| ||||||||||||||||||||||||||||||||||| ||||||||||||||||||||
Sbjct  1948633  TGGTATTCCGGGGGGCATGCCTGTTCGAGCGTCATTTCAACCCCTCAAGCCCGGCTTGTG  1948692

Query  474      TGATGGACGACCGTCCGGCGCCC-CCGT-CTTTGGGGGTGCGGGACGCGCCCGAAAAGCA  531
                ||||||||||||||||  ||||| || | ||   |||| | |||||||||||||||||||
Sbjct  1948693  TGATGGACGACCGTCC--CGCCCTCCCTACTCCAGGGGAGGGGGACGCGCCCGAAAAGCA  1948750

Query  532      GTGGCCAGGCCGCGATTCCGGCTTCCTAGGCGAATGGGCAACAAACCAGCGCCTCCAGGA  591
                |||||||||||||||||||||| |||| |||||||||||||||||||| |||||| ||||
Sbjct  1948751  GTGGCCAGGCCGCGATTCCGGC-TCCTGGGCGAATGGGCAACAAACCAACGCCTCTAGGA  1948809

Query  592      CCGGCCG---CCCTGGCCTCAAAATCTGTT--TTAT--AC-T---T---ATCAGGTTGAC  637
                |||||||     ||||||| |   |  |||    ||  || |   |   |||||||||||
Sbjct  1948810  CCGGCCGGTTTTCTGGCCT-AGTTTTAGTTAGGGATGAACTTCCCTACAATCAGGTTGAC  1948868

Query  638      CTCGGATCAGGTAGGGATACCCGCTGAACTTAAGCATATCAATAAGCGGAGGAAAAGAAA  697
                ||||||||||||||||||||||||||||||||||||||||||||||||||||||||||||
Sbjct  1948869  CTCGGATCAGGTAGGGATACCCGCTGAACTTAAGCATATCAATAAGCGGAGGAAAAGAAA  1948928

Query  698      CCAACAGGGATTGCCCCAGTAACGGCGAGTGAAGCGGCAAGAGCTCAAATTTGAAATCTG  757
                |||||||||||||||||||||||||||||||||||||||| |||||||||||||||||||
Sbjct  1948929  CCAACAGGGATTGCCCCAGTAACGGCGAGTGAAGCGGCAAAAGCTCAAATTTGAAATCTG  1948988

Query  758      GCCTCCCCCGGGGGGCCCGAGTTGTAATTTGCAGAGGATGCTTCGGGTGCGGCCGCCGTC  817
                ||||||  | ||||| ||||||||||||||| ||||||||||||||||| ||||||||||
Sbjct  1948989  GCCTCCTAC-GGGGGTCCGAGTTGTAATTTGTAGAGGATGCTTCGGGTGTGGCCGCCGTC  1949047

Query  818      TAAGTTCCTTGGAACAGGACGTCAGAGAGGGTGAGAATCCCGTCTTGGGCGGGCGGTCCG  877
                |||||||||||||||||||||||||||||||||||||||||||||||||||| |||||||
Sbjct  1949048  TAAGTTCCTTGGAACAGGACGTCAGAGAGGGTGAGAATCCCGTCTTGGGCGGCCGGTCCG  1949107

Query  878      CGCCCGTGTGAAGCTCCTTCGACGAGTCGAGTTGTTTGGGAATGCAGCTCTAAGCGGGTG  937
                |||||||||||||||||||||| |||||||||||||||||||||||||||||||||||||
Sbjct  1949108  CGCCCGTGTGAAGCTCCTTCGAAGAGTCGAGTTGTTTGGGAATGCAGCTCTAAGCGGGTG  1949167

Query  938      GTAAATTTCATCTAAAGCTAAATATTGGCCGGAGACCGATAGCGCACAAGTAGAGTGATC  997
                |||||||||||||||||||||||| ||| |||||||||||||||||||||||||||||||
Sbjct  1949168  GTAAATTTCATCTAAAGCTAAATACTGGTCGGAGACCGATAGCGCACAAGTAGAGTGATC  1949227

Query  998      GAAAGGTTAAAAGCACCTTGAAAAGGGAGTTAAACAGCACGTGAAATTGTTGAAAGGGAA  1057
                ||||||||||||||||||||||||||||||||||||||||||||||||||||||||||||
Sbjct  1949228  GAAAGGTTAAAAGCACCTTGAAAAGGGAGTTAAACAGCACGTGAAATTGTTGAAAGGGAA  1949287

Query  1058     GCGCTTGCGGCCAGACTCGGGGGCGGGGTTCAGCGGGTGCTCGTCGCCCGTGTACTCCTC  1117
                |||||||||||||||||||||||||||||||||||||||||||||||||||| ||||| |
Sbjct  1949288  GCGCTTGCGGCCAGACTCGGGGGCGGGGTTCAGCGGGTGCTCGTCGCCCGTGCACTCCCC  1949347

Query  1118     GTCTCCCGGGCCAGCATCAGTTTCGACGGCCGGTCAAAGGCCCCCGGAATGTGTCGTCTC  1177
                |||||||||||||||||||||||||||||||||||||||||| |||||||||||||||||
Sbjct  1949348  GTCTCCCGGGCCAGCATCAGTTTCGACGGCCGGTCAAAGGCCTCCGGAATGTGTCGTCTC  1949407

Query  1178     TCGGGACGTCTTATAGCCGGGGGTGCAATGCGGCCCGTCGGGACTGAGGAACGCGCTCCG  1237
                ||||||||||||||||||||||||||||||||||||||||||||||||||||||||| ||
Sbjct  1949408  TCGGGACGTCTTATAGCCGGGGGTGCAATGCGGCCCGTCGGGACTGAGGAACGCGCTTCG  1949467

Query  1238     GCTCGGATGCTGGCGTAATGGCCGTAAGCGGCCCGTCTTGAAACACGGACCAAGGAGTCT  1297
                ||||||||||||||||||||||||||||||||||||||||||||||||||||||||||||
Sbjct  1949468  GCTCGGATGCTGGCGTAATGGCCGTAAGCGGCCCGTCTTGAAACACGGACCAAGGAGTCT  1949527

Query  1298     AACATCCACGCGAGTGTTCGGGTGTCAAACCCGTGCGCGCAGTGAAAGCGAACGGAGGTG  1357
                ||||||||||||||||||||||||||||||||||||||||||||||||||||||||||||
Sbjct  1949528  AACATCCACGCGAGTGTTCGGGTGTCAAACCCGTGCGCGCAGTGAAAGCGAACGGAGGTG  1949587

Query  1358     GGAGCCTTAGGGCGCACCATCGACCGATCCTGAAGTCTTCGGATGGATTTGAGTAGGAGC  1417
                ||||||||||||||||||||||||||||||||||||||||||||||||||||||||||||
Sbjct  1949588  GGAGCCTTAGGGCGCACCATCGACCGATCCTGAAGTCTTCGGATGGATTTGAGTAGGAGC  1949647

Query  1418     GTGGCCGTTGGGACCCGAAAGATGGTGAACTATGCCTGAATAGGGTGAAGCCAGAGGAAA  1477
                ||||||||||||||||||||||||||||||||||||||||||||||||||||||||||||
Sbjct  1949648  GTGGCCGTTGGGACCCGAAAGATGGTGAACTATGCCTGAATAGGGTGAAGCCAGAGGAAA  1949707

Query  1478     CTCTGGTGGAGGCTCGCAGCGGTTCTGACGTGCAAATCGATCGTCAAATTTGGGCATAGG  1537
                ||||||||||||||||||||||||||||||||||||||||||||||||||||||||||||
Sbjct  1949708  CTCTGGTGGAGGCTCGCAGCGGTTCTGACGTGCAAATCGATCGTCAAATTTGGGCATAGG  1949767

Query  1538     GGCGAAAGACTAATCGAACCATCTAGTAGCTGGTTCCTGCCGAAGTTTCCCTCAGGATAG  1597
                ||||||||||||||||||||||||||||||||||||||||||||||||||||||||||||
Sbjct  1949768  GGCGAAAGACTAATCGAACCATCTAGTAGCTGGTTCCTGCCGAAGTTTCCCTCAGGATAG  1949827

Query  1598     CAGTGACGAGATTCCAGTTTTATGAGGTAAAGCGAATGATTAGAGGCCTTGGGGATGAAA  1657
                ||||||||| ||||||||||||||||||||||||||||||||||||||||||||||||||
Sbjct  1949828  CAGTGACGATATTCCAGTTTTATGAGGTAAAGCGAATGATTAGAGGCCTTGGGGATGAAA  1949887

Query  1658     CATCCTTAACCTATTCTCAAACTTTAAATATGTAAGAAGTCCTTGTTTCTTAAGTGAACG  1717
                ||||||||||||||||||||||||||||||||||||||| ||||||||||||||||||||
Sbjct  1949888  CATCCTTAACCTATTCTCAAACTTTAAATATGTAAGAAGCCCTTGTTTCTTAAGTGAACG  1949947

Query  1718     TGGGCACTAGAATGGAACGTCACTAGTGGGCCATTTTTGGTAAGCAGAACTGGCGATGCG  1777
                ||||||||||||||||||||||||||||||||||||||||||||||||||||||||||||
Sbjct  1949948  TGGGCACTAGAATGGAACGTCACTAGTGGGCCATTTTTGGTAAGCAGAACTGGCGATGCG  1950007

Query  1778     GGATGAACCGAACGCGAGGTTAAGGTGCCGGAATGCACGCTCATCAGACACCACAAAAGG  1837
                ||||||||||||||||||||||||||||||||||||||||||||||||||||||||||||
Sbjct  1950008  GGATGAACCGAACGCGAGGTTAAGGTGCCGGAATGCACGCTCATCAGACACCACAAAAGG  1950067

Query  1838     TGTTAGTTCATCTAGACAGCCCGACGGTGGCCATGGAAGTCGGAATCCGCTAAGGAGTGT  1897
                ||||||||||||||||||||||||||||||||||||||||||||||||||||||||||||
Sbjct  1950068  TGTTAGTTCATCTAGACAGCCCGACGGTGGCCATGGAAGTCGGAATCCGCTAAGGAGTGT  1950127

Query  1898     GTAACAACTCACGGGCCGAATGAACTAGCCCTGAAAATGGATGGCGCTCAAGCGTGCTAC  1957
                ||||||||||||||||||||||||||||||||||||||||||||||||||||||||||||
Sbjct  1950128  GTAACAACTCACGGGCCGAATGAACTAGCCCTGAAAATGGATGGCGCTCAAGCGTGCTAC  1950187

Query  1958     CCATACCTCGCCGCCGGGGTTGAAATGACGCCCCGGCGAGTAGGCAGGCGTGGAGGTCCG  2017
                ||||||||||||||||||||||||||||||||||||||||||||||||||||||||||||
Sbjct  1950188  CCATACCTCGCCGCCGGGGTTGAAATGACGCCCCGGCGAGTAGGCAGGCGTGGAGGTCCG  1950247

Query  2018     TGACGAAGCCCTGGGGGTGACCCCGGGTCGAACGGCCTCTAGTGCAGATCTTGGTGGTAG  2077
                ||||||||||||||||||||||||||||||||||||||||||||||||||||||||||||
Sbjct  1950248  TGACGAAGCCCTGGGGGTGACCCCGGGTCGAACGGCCTCTAGTGCAGATCTTGGTGGTAG  1950307

Query  2078     TAGCAAATACTCAAATGAGAACTTTGAGGACTGAAGTGGGGAAAGGTTCCATGTGAACAG  2137
                ||||||||||||||||||||||||||||||||||||||||||||||||||||||||||||
Sbjct  1950308  TAGCAAATACTCAAATGAGAACTTTGAGGACTGAAGTGGGGAAAGGTTCCATGTGAACAG  1950367

Query  2138     CAGTTGGACATGGGTTAGTCGATCCTAAGGCATAGGGTAGTTCCGATTGCATGTGCGCCC  2197
                ||||||||||||||||||||||||||||||||||||||||||||||||||||||||||||
Sbjct  1950368  CAGTTGGACATGGGTTAGTCGATCCTAAGGCATAGGGTAGTTCCGATTGCATGTGCGCCC  1950427

Query  2198     TGGTGCGCCGTCAGCCGAAAGGGAAGCCGGTTAAGATTCCGGCACCTGGATGTGGATTCT  2257
                |||||||||||||||||||||||||||||||||| |||||||||||||||||||||||||
Sbjct  1950428  TGGTGCGCCGTCAGCCGAAAGGGAAGCCGGTTAAAATTCCGGCACCTGGATGTGGATTCT  1950487

Query  2258     CCACGGCAACGTAACTGAACGCGGAGACGTCGGCGGGGGTCTTGGGAAGAGTTATCTTTT  2317
                ||||||||||||||||||||||||||||||||||||||||| ||||||||||||||||||
Sbjct  1950488  CCACGGCAACGTAACTGAACGCGGAGACGTCGGCGGGGGTCCTGGGAAGAGTTATCTTTT  1950547

Query  2318     CTTCTTGACGGCCTGTCACCCTGAAATCGGTTTGTCCGGAGCTAGGGTTCAACGGCCGGC  2377
                |||||||||||||| ||||||||||||||||||||||||||||||||||||| |||||||
Sbjct  1950548  CTTCTTGACGGCCTATCACCCTGAAATCGGTTTGTCCGGAGCTAGGGTTCAATGGCCGGC  1950607

Query  2378     AGAGCGCCGCACCTTTGCGGCGTCCGGCGTGCCCCCGACGACCCTTGAAAATCCGCGGGA  2437
                ||||||||||||||||||||||||||||||||||||||||||||||||||||||||||||
Sbjct  1950608  AGAGCGCCGCACCTTTGCGGCGTCCGGCGTGCCCCCGACGACCCTTGAAAATCCGCGGGA  1950667

Query  2438     AGGAATAGTTTTCACGCCAGGTCGTACTCATAACCGCAGCAGGTCTCCAAGGTGAAAAGC  2497
                ||||||||||||||||||||||||||||||||||||||||||||||||||||||||||||
Sbjct  1950668  AGGAATAGTTTTCACGCCAGGTCGTACTCATAACCGCAGCAGGTCTCCAAGGTGAAAAGC  1950727

Query  2498     CTCTAGTTGATAGAACAATGTAGATAAGGGAAGTCGGCAAAATAGATCCGTAACTTCGGG  2557
                ||||||||||||||||||||||||||||||||||||||||||||||||||||||||||||
Sbjct  1950728  CTCTAGTTGATAGAACAATGTAGATAAGGGAAGTCGGCAAAATAGATCCGTAACTTCGGG  1950787

Query  2558     AAAAGGATTGGCTCTAAGGGTCGGGCGCGTTGGGCCTTGGGCGGAGGCCCTCGAGGCAGG  2617
                ||||||||||||||||||| ||||||||||||||||||||| |||| |||||||||||||
Sbjct  1950788  AAAAGGATTGGCTCTAAGGATCGGGCGCGTTGGGCCTTGGGTGGAGACCCTCGAGGCAGG  1950847

Query  2618     ATGGCACTAGCCGGGAGACCGGCCGGCGCCGCCCAGCATCGGGGCGCGGACGCCCTCGGC  2677
                   ||||||||||||  ||||||||||||||||||||||||||||| ||||||||| |||
Sbjct  1950848  GCAGCACTAGCCGGGCAACCGGCCGGCGCCGCCCAGCATCGGGGCGTGGACGCCCTTGGC  1950907

Query  2678     AGGCCTCTGGCCGTCCGGCGCGCGCTTAACGACCAACTTAGAACTGGTACGGACAAGGGG  2737
                |||||||||||||||||||||||||||||||| |||||||||||||||||||||||||||
Sbjct  1950908  AGGCCTCTGGCCGTCCGGCGCGCGCTTAACGATCAACTTAGAACTGGTACGGACAAGGGG  1950967

Query  2738     AAT  2740
                |||
Sbjct  1950968  AAT  1950970


 Score = 4119 bits (2230),  Expect = 0.0
 Identities = 2561/2711 (94%), Gaps = 61/2711 (2%)
 Strand=Plus/Plus

Query  1        CAAGGTTTCCGTAGGTGAACCTGCGGAAGGATCATTAGCGCGCAGGCCGGAGGCTGGCCC  60
                ||||||||||||||||||||||||||||||||||||| ||||||||||| || | ||   
Sbjct  1956555  CAAGGTTTCCGTAGGTGAACCTGCGGAAGGATCATTAACGCGCAGGCCGTAGAC-GG---  1956610

Query  61       CCCACGATAGGGCCAAACGTCCGTCAGGGGTGAGCAGATGTGCGCCGGCCGTAC-CGCCC  119
                 || || |    ||  |  | ||||  ||| | || | ||| ||||||||  || || ||
Sbjct  1956611  -CC-CG-T--CCCCGGA--TGCGTC-CGGG-G-GC-GGTGT-CGCCGGCC--ACACG-CC  1956655

Query  120      CATTCTTGTCTACATTACTCGGTTGCCTCGGCGGGCCGCGCTCTCCCAGGAGAGCCGTTC  179
                ||||||||||||  |||| | |||||||||||||||||||| |||   |  | |||  ||
Sbjct  1956656  CATTCTTGTCTA-TTTACCCAGTTGCCTCGGCGGGCCGCGCACTC-GTGCCGCGCC--TC  1956711

Query  180      GGCGAGCCTCTCTTTAGTGGC--T-AA-ACGCTGGACCGCGCCCGCCGGAGGACAGACGC  235
                |  |||||  ||    | | |  | ||  | ||||| ||||||||||||||||  |  | 
Sbjct  1956712  GAGGAGCC-GTC--CGGGGACAATCAACTCCCTGGATCGCGCCCGCCGGAGGA--G-TG-  1956764

Query  236      aaaaaaaTTCTTTCA-GAAGAGCTG-TCAGTCTGAGCGTTAGCAAGCAAAAATCAGTTAA  293
                |  |||| ||   || ||| | ||| || |||||||||||||||||  ||||||||||||
Sbjct  1956765  ATTAAAA-TC---CATGAATA-CTGTTCCGTCTGAGCGTTAGCAAG-TAAAATCAGTTAA  1956818

Query  294      AACTTTCAACAACGGATCTCTTGGTTCCGGCATCGATGAAGAACGCAGCGAAATGCGATA  353
                ||||||||||||||||||||||||||||||||||||||||||||||||||||||||||||
Sbjct  1956819  AACTTTCAACAACGGATCTCTTGGTTCCGGCATCGATGAAGAACGCAGCGAAATGCGATA  1956878

Query  354      AGTAATGTGAATTGCAGAATTCCGTGAATCATCGAATCTTTGAACGCACATTGCGCCCCC  413
                |||||||||||||||||||||||||||||||||||||||||||||||||||||||||| |
Sbjct  1956879  AGTAATGTGAATTGCAGAATTCCGTGAATCATCGAATCTTTGAACGCACATTGCGCCCTC  1956938

Query  414      TGGCATTCCGGGGGGCATGCCTGTTCGAGCGTCATTTCAGCCCCTCAAGCCCGGCTTGTG  473
                ||| ||||||||||||||||||||||||||||||||||| ||||||||||||||||||||
Sbjct  1956939  TGGTATTCCGGGGGGCATGCCTGTTCGAGCGTCATTTCAACCCCTCAAGCCCGGCTTGTG  1956998

Query  474      TGATGGACGACCGTCCGGCGCCCCCGTCTTTGGGGGTGCGGGACGCGCCCGAAAAGCAGT  533
                |||||||||||||||| || | |||  ||   |||| | |||||||||||||||||||||
Sbjct  1956999  TGATGGACGACCGTCCCGCCCTCCCTACTCCAGGGGAGGGGGACGCGCCCGAAAAGCAGT  1957058

Query  534      GGCCAGGCCGCGATTCCGGCTTCCTAGGCGAATGGGCAACAAACCAGCGCCTCCAGGACC  593
                |||||||||||||||||||| |||| |||||||||||||||||||| |||||| ||||||
Sbjct  1957059  GGCCAGGCCGCGATTCCGGC-TCCTGGGCGAATGGGCAACAAACCAACGCCTCTAGGACC  1957117

Query  594      GGCCGCC---CTGGCCTCAAAATCTGTTTT--AT-A-CTT-------ATCAGGTTGACCT  639
                |||||     ||||||| |   |  |||    || | |||       |||||||||||||
Sbjct  1957118  GGCCGGTTTTCTGGCCT-AGTTTA-GTTAGGGATGAACTTCCCTACAATCAGGTTGACCT  1957175

Query  640      CGGATCAGGTAGGGATACCCGCTGAACTTAAGCATATCAATAAGCGGAGGAAAAGAAACC  699
                ||||||||||||||||||||||||||||||||||||||||||||||||||||||||||||
Sbjct  1957176  CGGATCAGGTAGGGATACCCGCTGAACTTAAGCATATCAATAAGCGGAGGAAAAGAAACC  1957235

Query  700      AACAGGGATTGCCCCAGTAACGGCGAGTGAAGCGGCAAGAGCTCAAATTTGAAATCTGGC  759
                |||||||||||||||||||||||||||||||||||||| |||||||||||||||||||||
Sbjct  1957236  AACAGGGATTGCCCCAGTAACGGCGAGTGAAGCGGCAAAAGCTCAAATTTGAAATCTGGC  1957295

Query  760      CTCCCCCGGGGGGCCCGAGTTGTAATTTGCAGAGGATGCTTCGGGTGCGGCCGCCGTCTA  819
                ||||  ||||||  ||||||||||||||| ||||||||||||||||| ||||||||||||
Sbjct  1957296  CTCCTACGGGGGT-CCGAGTTGTAATTTGTAGAGGATGCTTCGGGTGTGGCCGCCGTCTA  1957354

Query  820      AGTTCCTTGGAACAGGACGTCAGAGAGGGTGAGAATCCCGTCTTGGGCGGGCGGTCCGCG  879
                |||||||||||||||||||||||||||||||||||||||||||||||||| |||||||||
Sbjct  1957355  AGTTCCTTGGAACAGGACGTCAGAGAGGGTGAGAATCCCGTCTTGGGCGGCCGGTCCGCG  1957414

Query  880      CCCGTGTGAAGCTCCTTCGACGAGTCGAGTTGTTTGGGAATGCAGCTCTAAGCGGGTGGT  939
                |||||||||||||||||||| |||||||||||||||||||||||||||||||||||||||
Sbjct  1957415  CCCGTGTGAAGCTCCTTCGAAGAGTCGAGTTGTTTGGGAATGCAGCTCTAAGCGGGTGGT  1957474

Query  940      AAATTTCATCTAAAGCTAAATATTGGCCGGAGACCGATAGCGCACAAGTAGAGTGATCGA  999
                |||||||||||||||||||||| ||| |||||||||||||||||||||||||||||||||
Sbjct  1957475  AAATTTCATCTAAAGCTAAATACTGGTCGGAGACCGATAGCGCACAAGTAGAGTGATCGA  1957534

Query  1000     AAGGTTAAAAGCACCTTGAAAAGGGAGTTAAACAGCACGTGAAATTGTTGAAAGGGAAGC  1059
                ||||||||||||||||||||||||||||||||||||||||||||||||||||||||||||
Sbjct  1957535  AAGGTTAAAAGCACCTTGAAAAGGGAGTTAAACAGCACGTGAAATTGTTGAAAGGGAAGC  1957594

Query  1060     GCTTGCGGCCAGACTCGGGGGCGGGGTTCAGCGGGTGCTCGTCGCCCGTGTACTCCTCGT  1119
                |||||||||||||||||||||||||||||||||||||||||||||||||| ||||| |||
Sbjct  1957595  GCTTGCGGCCAGACTCGGGGGCGGGGTTCAGCGGGTGCTCGTCGCCCGTGCACTCCCCGT  1957654

Query  1120     CTCCCGGGCCAGCATCAGTTTCGACGGCCGGTCAAAGGCCCCCGGAATGTGTCGTCTCTC  1179
                |||||||||||||||||||||||||||||||||||||||| |||||||||||||||||||
Sbjct  1957655  CTCCCGGGCCAGCATCAGTTTCGACGGCCGGTCAAAGGCCTCCGGAATGTGTCGTCTCTC  1957714

Query  1180     GGGACGTCTTATAGCCGGGGGTGCAATGCGGCCCGTCGGGACTGAGGAACGCGCTCCGGC  1239
                ||||||||||||||||||||||||||||||||||||||||||||||||||||||| ||||
Sbjct  1957715  GGGACGTCTTATAGCCGGGGGTGCAATGCGGCCCGTCGGGACTGAGGAACGCGCTTCGGC  1957774

Query  1240     TCGGATGCTGGCGTAATGGCCGTAAGCGGCCCGTCTTGAAACACGGACCAAGGAGTCTAA  1299
                ||||||||||||||||||||||||||||||||||||||||||||||||||||||||||||
Sbjct  1957775  TCGGATGCTGGCGTAATGGCCGTAAGCGGCCCGTCTTGAAACACGGACCAAGGAGTCTAA  1957834

Query  1300     CATCCACGCGAGTGTTCGGGTGTCAAACCCGTGCGCGCAGTGAAAGCGAACGGAGGTGGG  1359
                ||||||||||||||||||||||||||||||||||||||||||||||||||||||||||||
Sbjct  1957835  CATCCACGCGAGTGTTCGGGTGTCAAACCCGTGCGCGCAGTGAAAGCGAACGGAGGTGGG  1957894

Query  1360     AGCCTTAGGGCGCACCATCGACCGATCCTGAAGTCTTCGGATGGATTTGAGTAGGAGCGT  1419
                ||||||||||||||||||||||||||||||||||||||||||||||||||||||||||||
Sbjct  1957895  AGCCTTAGGGCGCACCATCGACCGATCCTGAAGTCTTCGGATGGATTTGAGTAGGAGCGT  1957954

Query  1420     GGCCGTTGGGACCCGAAAGATGGTGAACTATGCCTGAATAGGGTGAAGCCAGAGGAAACT  1479
                ||||||||||||||||||||||||||||||||||||||||||||||||||||||||||||
Sbjct  1957955  GGCCGTTGGGACCCGAAAGATGGTGAACTATGCCTGAATAGGGTGAAGCCAGAGGAAACT  1958014

Query  1480     CTGGTGGAGGCTCGCAGCGGTTCTGACGTGCAAATCGATCGTCAAATTTGGGCATAGGGG  1539
                ||||||||||||||||||||||||||||||||||||||||||||||||||||||||||||
Sbjct  1958015  CTGGTGGAGGCTCGCAGCGGTTCTGACGTGCAAATCGATCGTCAAATTTGGGCATAGGGG  1958074

Query  1540     CGAAAGACTAATCGAACCATCTAGTAGCTGGTTCCTGCCGAAGTTTCCCTCAGGATAGCA  1599
                ||||||||||||||||||||||||||||||||||||||||||||||||||||||||||||
Sbjct  1958075  CGAAAGACTAATCGAACCATCTAGTAGCTGGTTCCTGCCGAAGTTTCCCTCAGGATAGCA  1958134

Query  1600     GTGACGAGATTCCAGTTTTATGAGGTAAAGCGAATGATTAGAGGCCTTGGGGATGAAACA  1659
                ||||||| ||||||||||||||||||||||||||||||||||||||||||||||||||||
Sbjct  1958135  GTGACGATATTCCAGTTTTATGAGGTAAAGCGAATGATTAGAGGCCTTGGGGATGAAACA  1958194

Query  1660     TCCTTAACCTATTCTCAAACTTTAAATATGTAAGAAGTCCTTGTTTCTTAAGTGAACGTG  1719
                ||||||||||||||||||||||||||||||||||||| ||||||||||||||||||||||
Sbjct  1958195  TCCTTAACCTATTCTCAAACTTTAAATATGTAAGAAGCCCTTGTTTCTTAAGTGAACGTG  1958254

Query  1720     GGCACTAGAATGGAACGTCACTAGTGGGCCATTTTTGGTAAGCAGAACTGGCGATGCGGG  1779
                ||||||||||||||||||||||||||||||||||||||||||||||||||||||||||||
Sbjct  1958255  GGCACTAGAATGGAACGTCACTAGTGGGCCATTTTTGGTAAGCAGAACTGGCGATGCGGG  1958314

Query  1780     ATGAACCGAACGCGAGGTTAAGGTGCCGGAATGCACGCTCATCAGACACCACAAAAGGTG  1839
                ||||||||||||||||||||||||||||||||||||||||||||||||||||||||||||
Sbjct  1958315  ATGAACCGAACGCGAGGTTAAGGTGCCGGAATGCACGCTCATCAGACACCACAAAAGGTG  1958374

Query  1840     TTAGTTCATCTAGACAGCCCGACGGTGGCCATGGAAGTCGGAATCCGCTAAGGAGTGTGT  1899
                ||||||||||||||||||||||||||||||||||||||||||||||||||||||||||||
Sbjct  1958375  TTAGTTCATCTAGACAGCCCGACGGTGGCCATGGAAGTCGGAATCCGCTAAGGAGTGTGT  1958434

Query  1900     AACAACTCACGGGCCGAATGAACTAGCCCTGAAAATGGATGGCGCTCAAGCGTGCTACCC  1959
                ||||||||||||||||||||||||||||||||||||||||||||||||||||||||||||
Sbjct  1958435  AACAACTCACGGGCCGAATGAACTAGCCCTGAAAATGGATGGCGCTCAAGCGTGCTACCC  1958494

Query  1960     ATACCTCGCCGCCGGGGTTGAAATGACGCCCCGGCGAGTAGGCAGGCGTGGAGGTCCGTG  2019
                ||||||||||||||||||||||||||||||||||||||||||||||||||||||||||||
Sbjct  1958495  ATACCTCGCCGCCGGGGTTGAAATGACGCCCCGGCGAGTAGGCAGGCGTGGAGGTCCGTG  1958554

Query  2020     ACGAAGCCCTGGGGGTGACCCCGGGTCGAACGGCCTCTAGTGCAGATCTTGGTGGTAGTA  2079
                ||||||||||||||||||||||||||||||||||||||||||||||||||||||||||||
Sbjct  1958555  ACGAAGCCCTGGGGGTGACCCCGGGTCGAACGGCCTCTAGTGCAGATCTTGGTGGTAGTA  1958614

Query  2080     GCAAATACTCAAATGAGAACTTTGAGGACTGAAGTGGGGAAAGGTTCCATGTGAACAGCA  2139
                ||||||||||||||||||||||||||||||||||||||||||||||||||||||||||||
Sbjct  1958615  GCAAATACTCAAATGAGAACTTTGAGGACTGAAGTGGGGAAAGGTTCCATGTGAACAGCA  1958674

Query  2140     GTTGGACATGGGTTAGTCGATCCTAAGGCATAGGGTAGTTCCGATTGCATGTGCGCCCTG  2199
                ||||||||||||||||||||||||||||||||||||||||||||||||||||||||||||
Sbjct  1958675  GTTGGACATGGGTTAGTCGATCCTAAGGCATAGGGTAGTTCCGATTGCATGTGCGCCCTG  1958734

Query  2200     GTGCGCCGTCAGCCGAAAGGGAAGCCGGTTAAGATTCCGGCACCTGGATGTGGATTCTCC  2259
                |||||||||||||||||||||||||||||||| |||||||||||||||||||||||||||
Sbjct  1958735  GTGCGCCGTCAGCCGAAAGGGAAGCCGGTTAAAATTCCGGCACCTGGATGTGGATTCTCC  1958794

Query  2260     ACGGCAACGTAACTGAACGCGGAGACGTCGGCGGGGGTCTTGGGAAGAGTTATCTTTTCT  2319
                ||||||||||||||||||||||||||||||||||||||| ||||||||||||||||||||
Sbjct  1958795  ACGGCAACGTAACTGAACGCGGAGACGTCGGCGGGGGTCCTGGGAAGAGTTATCTTTTCT  1958854

Query  2320     TCTTGACGGCCTGTCACCCTGAAATCGGTTTGTCCGGAGCTAGGGTTCAACGGCCGGCAG  2379
                |||||||||||| ||||||||||||||||||||||||||||||||||||| |||||||||
Sbjct  1958855  TCTTGACGGCCTATCACCCTGAAATCGGTTTGTCCGGAGCTAGGGTTCAATGGCCGGCAG  1958914

Query  2380     AGCGCCGCACCTTTGCGGCGTCCGGCGTGCCCCCGACGACCCTTGAAAATCCGCGGGAAG  2439
                ||||||||||||||||||||||||||||||||||||||||||||||||||||||||||||
Sbjct  1958915  AGCGCCGCACCTTTGCGGCGTCCGGCGTGCCCCCGACGACCCTTGAAAATCCGCGGGAAG  1958974

Query  2440     GAATAGTTTTCACGCCAGGTCGTACTCATAACCGCAGCAGGTCTCCAAGGTGAAAAGCCT  2499
                ||||||||||||||||||||||||||||||||||||||||||||||||||||||||||||
Sbjct  1958975  GAATAGTTTTCACGCCAGGTCGTACTCATAACCGCAGCAGGTCTCCAAGGTGAAAAGCCT  1959034

Query  2500     CTAGTTGATAGAACAATGTAGATAAGGGAAGTCGGCAAAATAGATCCGTAACTTCGGGAA  2559
                ||||||||||||||||||||||||||||||||||||||||||||||||||||||||||||
Sbjct  1959035  CTAGTTGATAGAACAATGTAGATAAGGGAAGTCGGCAAAATAGATCCGTAACTTCGGGAA  1959094

Query  2560     AAGGATTGGCTCTAAGGGTCGGGCGCGTTGGGCCTTGGGCGGAGGCCCTCGAGGCAGGAT  2619
                ||||||||||||||||| ||||||||||||||||||||| |||| |||||||||||||  
Sbjct  1959095  AAGGATTGGCTCTAAGGATCGGGCGCGTTGGGCCTTGGGTGGAGACCCTCGAGGCAGGGC  1959154

Query  2620     GGCACTAGCCGGGAGACCGGCCGGCGCCGCCCAGCATCGGGGCGCGGACGCCCTCGGCAG  2679
                 ||||||||||||  ||||||||||||||||||||||||||||| ||||||||| |||||
Sbjct  1959155  AGCACTAGCCGGGCAACCGGCCGGCGCCGCCCAGCATCGGGGCGTGGACGCCCTTGGCAG  1959214

Query  2680     GCCTCTGGCCG  2690
                |||||||||||
Sbjct  1959215  GCCTCTGGCCG  1959225


 Score = 4017 bits (2175),  Expect = 0.0
 Identities = 2580/2765 (93%), Gaps = 70/2765 (3%)
 Strand=Plus/Plus

Query  1        CAAGGTTTCCGTAGGTGAACCTGCGGAAGGATCATTAGCGCGCAGGCCGGAGGCTGGCCC  60
                ||||||||||||||||||||||||||||||||||||| ||||||||||| || | ||   
Sbjct  1972279  CAAGGTTTCCGTAGGTGAACCTGCGGAAGGATCATTAACGCGCAGGCCGTAGAC-GG---  1972334

Query  61       CCCACGATAGGGCCAAACGTCCGTCAGGGGTGAGCAGATGTGCGCCGGCCGTAC-CGCCC  119
                 || || |    ||  |  | ||||  ||| | || | ||| ||||||||  || || ||
Sbjct  1972335  -CC-CG-T--CCCCGGA--TGCGTC-CGGG-G-GC-GGTGT-CGCCGGCC--ACACG-CC  1972379

Query  120      CATTCTTGTCTACATTACTCGGTTGCCTCGGCGGGCCGCGCTCTCCCAGGAGAGCCGTTC  179
                ||||||||||||  |||| | |||||||||||||||||||| |||   |  | |||  ||
Sbjct  1972380  CATTCTTGTCTA-TTTACCCAGTTGCCTCGGCGGGCCGCGCACTC-GTGCCGCGCC--TC  1972435

Query  180      GGCGAGCCTCTCTTTAGTGGC--T-AA-ACGCTGGACCGCGCCCGCCGGAGGACAGACGC  235
                |  |||||  ||    | | |  | ||  | ||||| ||||||||||||||||  |  | 
Sbjct  1972436  GAGGAGCC-GTC--CGGGGACAATCAACTCCCTGGATCGCGCCCGCCGGAGGA--G-TG-  1972488

Query  236      aaaaaaaTTCTTTCA-GAAGAGCTG-TCAGTCTGAGCGTTAGCAAGCAAAAATCAGTTAA  293
                |  |||| ||   || ||| | ||| || |||||||||||||||||  ||||||||||||
Sbjct  1972489  ATTAAAA-TC---CATGAATA-CTGTTCCGTCTGAGCGTTAGCAAG-TAAAATCAGTTAA  1972542

Query  294      AACTTTCAACAACGGATCTCTTGGTTCCGGCATCGATGAAGAACGCAGCGAAATGCGATA  353
                ||||||||||||||||||||||||||||||||||||||||||||||||||||||||||||
Sbjct  1972543  AACTTTCAACAACGGATCTCTTGGTTCCGGCATCGATGAAGAACGCAGCGAAATGCGATA  1972602

Query  354      AGTAATGTGAATTGCAGAATTCCGTGAATCATCGAATCTTTGAACGCACATTGCGCCCCC  413
                |||||||||||||||||||||||||||||||||||||||||||||||||||||||||| |
Sbjct  1972603  AGTAATGTGAATTGCAGAATTCCGTGAATCATCGAATCTTTGAACGCACATTGCGCCCTC  1972662

Query  414      TGGCATTCCGGGGGGCATGCCTGTTCGAGCGTCATTTCAGCCCCTCAAGCCCGGCTTGTG  473
                ||| ||||||||||||||||||||||||||||||||||| ||||||||||||||||||||
Sbjct  1972663  TGGTATTCCGGGGGGCATGCCTGTTCGAGCGTCATTTCAACCCCTCAAGCCCGGCTTGTG  1972722

Query  474      TGATGGACGACCGTCCGGCGCCC-CCGT-CTTTGGGGGTGCGGGACGCGCCCGAAAAGCA  531
                ||||||||||||||||  ||||| || | ||   |||| | |||||||||||||||||||
Sbjct  1972723  TGATGGACGACCGTCC--CGCCCTCCCTACTCCAGGGGAGGGGGACGCGCCCGAAAAGCA  1972780

Query  532      GTGGCCAGGCCGCGATTCCGGCTTCCTAGGCGAATGGGCAACAAACCAGCGCCTCCAGGA  591
                |||||||||||||||||||||| |||| |||||||||||||||||||| |||||| ||||
Sbjct  1972781  GTGGCCAGGCCGCGATTCCGGC-TCCTGGGCGAATGGGCAACAAACCAACGCCTCTAGGA  1972839

Query  592      CCGGCCG---CCCTGGCCTCAAAATCTGTT--TTAT--AC-T---T---ATCAGGTTGAC  637
                |||||||     ||||||| |   |  |||    ||  || |   |   |||||||||||
Sbjct  1972840  CCGGCCGGTTTTCTGGCCT-AGTTTTAGTTAGGGATGAACTTCCCTACAATCAGGTTGAC  1972898

Query  638      CTCGGATCAGGTAGGGATACCCGCTGAACTTAAGCATATCAATAAGCGGAGGAAAAGAAA  697
                ||||||||||||||||||||||||||||||||||||||||||||||||||||||||||||
Sbjct  1972899  CTCGGATCAGGTAGGGATACCCGCTGAACTTAAGCATATCAATAAGCGGAGGAAAAGAAA  1972958

Query  698      CCAACAGGGATTGCCCCAGTAACGGCGAGTGAAGCGGCAAGAGCTCAAATTTGAAATCTG  757
                |||||||||||||||||||||||||||||||||||||||| |||||||||||||||||||
Sbjct  1972959  CCAACAGGGATTGCCCCAGTAACGGCGAGTGAAGCGGCAAAAGCTCAAATTTGAAATCTG  1973018

Query  758      GCCTCCCCCGGGGGGCCCGAGTTGTAATTTGCAGAGGATGCTTCGGGTGCGGCCGCCGTC  817
                ||||||  | ||||| ||||||||||||||| ||||||||||||||||| ||||||||||
Sbjct  1973019  GCCTCCTAC-GGGGGTCCGAGTTGTAATTTGTAGAGGATGCTTCGGGTGTGGCCGCCGTC  1973077

Query  818      TAAGTTCCTTGGAACAGGACGTCAGAGAGGGTGAGAATCCCGTCTTGGGCGGGCGGTCCG  877
                |||||||||||||||||||||||||||||||||||||||||||||||||||| |||||||
Sbjct  1973078  TAAGTTCCTTGGAACAGGACGTCAGAGAGGGTGAGAATCCCGTCTTGGGCGGCCGGTCCG  1973137

Query  878      CGCCCGTGTGAAGCTCCTTCGACGAGTCGAGTTGTTTGGGAATGCAGCTCTAAGCGGGTG  937
                |||||||||||||||||||||| |||||||||||||||||||||||||||||||||||||
Sbjct  1973138  CGCCCGTGTGAAGCTCCTTCGAAGAGTCGAGTTGTTTGGGAATGCAGCTCTAAGCGGGTG  1973197

Query  938      GTAAATTTCATCTAAAGCTAAATATTGGCCGGAGACCGATAGCGCACAAGTAGAGTGATC  997
                |||||||||||||||||||||||| ||| |||||||||||||||||||||||||||||||
Sbjct  1973198  GTAAATTTCATCTAAAGCTAAATACTGGTCGGAGACCGATAGCGCACAAGTAGAGTGATC  1973257

Query  998      GAAAGGTTAAAAGCACCTTGAAAAGGGAGTTAAACAGCACGTGAAATTGTTGAAAGGGAA  1057
                ||||||||||||||||||||||||||||||||||||||||||||||||||||||||||||
Sbjct  1973258  GAAAGGTTAAAAGCACCTTGAAAAGGGAGTTAAACAGCACGTGAAATTGTTGAAAGGGAA  1973317

Query  1058     GCGCTTGCGGCCAGACTCGGGGGCGGGGTTCAGCGGGTGCTCGTCGCCCGTGTACTCCTC  1117
                |||||||||||||||||||||||||||||||||||||||||||||||||||| ||||| |
Sbjct  1973318  GCGCTTGCGGCCAGACTCGGGGGCGGGGTTCAGCGGGTGCTCGTCGCCCGTGCACTCCCC  1973377

Query  1118     GTCTCCCGGGCCAGCATCAGTTTCGACGGCCGGTCAAAGGCCCCCGGAATGTGTCGTCTC  1177
                |||||||||||||||||||||||||||||||||||||||||| |||||||||||||||||
Sbjct  1973378  GTCTCCCGGGCCAGCATCAGTTTCGACGGCCGGTCAAAGGCCTCCGGAATGTGTCGTCTC  1973437

Query  1178     TCGGGACGTCTTATAGCCGGGGGTGCAATGCGGCCCGTCGGGACTGAGGAACGCGCTCCG  1237
                ||||||||||||||||||||||||||||||||||||||||||||||||||||||||| ||
Sbjct  1973438  TCGGGACGTCTTATAGCCGGGGGTGCAATGCGGCCCGTCGGGACTGAGGAACGCGCTTCG  1973497

Query  1238     GCTCGGATGCTGGCGTAATGGCCGTAAGCGGCCCGTCTTGAAACACGGACCAAGGAGTCT  1297
                ||||||||||||||||||||||||||||||||||||||||||||||||||||||||||||
Sbjct  1973498  GCTCGGATGCTGGCGTAATGGCCGTAAGCGGCCCGTCTTGAAACACGGACCAAGGAGTCT  1973557

Query  1298     AACATCCACGCGAGTGTTCGGGTGTCAAACCCGTGCGCGCAGTGAAAGCGAACGGAGGTG  1357
                ||||||||||||||||||||||||||||||||||||||||||||||||||||||||||||
Sbjct  1973558  AACATCCACGCGAGTGTTCGGGTGTCAAACCCGTGCGCGCAGTGAAAGCGAACGGAGGTG  1973617

Query  1358     GGAGCCTTAGGGCGCACCATCGACCGATCCTGAAGTCTTCGGATGGATTTGAGTAGGAGC  1417
                |||||||||||||||||||||||||||||||||||||||||||||| || | ||  | | 
Sbjct  1973618  GGAGCCTTAGGGCGCACCATCGACCGATCCTGAAGTCTTCGGATGG-TTAGGGTTAG-GT  1973675

Query  1418     GTGGCCGTTGGGACCCGAAAGATGGTGAACTATGCCTGAATAGG--GTGAAGCCAGAGGA  1475
                  ||  ||| ||    |    | |||  |   |    |  ||||  ||||||||||||||
Sbjct  1973676  TAGG--GTTAGGTTAGGTTTTAGGGTTTAGGGTTAGGGTTTAGGGTGTGAAGCCAGAGGA  1973733

Query  1476     AACTCTGGTGGAGGCTCGCAGCGGTTCTGACGTGCAAATCGATCGTCAAATTTGGGCATA  1535
                ||||||||||||||||||||||||||||||||||||||||||||||||||||||||||||
Sbjct  1973734  AACTCTGGTGGAGGCTCGCAGCGGTTCTGACGTGCAAATCGATCGTCAAATTTGGGCATA  1973793

Query  1536     GGGGCGAAAGACTAATCGAACCATCTAGTAGCTGGTTCCTGCCGAAGTTTCCCTCAGGAT  1595
                ||||||||||||||||||||||||||||||||||||||||||||||||||||||||||||
Sbjct  1973794  GGGGCGAAAGACTAATCGAACCATCTAGTAGCTGGTTCCTGCCGAAGTTTCCCTCAGGAT  1973853

Query  1596     AGCAGTGACGAGATTCCAGTTTTATGAGGTAAAGCGAATGATTAGAGGCCTTGGGGATGA  1655
                ||||||||||| ||||||||||||||||||||||||||||||||||||||||||||||||
Sbjct  1973854  AGCAGTGACGATATTCCAGTTTTATGAGGTAAAGCGAATGATTAGAGGCCTTGGGGATGA  1973913

Query  1656     AACATCCTTAACCTATTCTCAAACTTTAAATATGTAAGAAGTCCTTGTTTCTTAAGTGAA  1715
                ||||||||||||||||||||||||||||||||||||||||| ||||||||||||||||||
Sbjct  1973914  AACATCCTTAACCTATTCTCAAACTTTAAATATGTAAGAAGCCCTTGTTTCTTAAGTGAA  1973973

Query  1716     CGTGGGCACTAGAATGGAACGTCACTAGTGGGCCATTTTTGGTAAGCAGAACTGGCGATG  1775
                ||||||||||||||||||||||||||||||||||||||||||||||||||||||||||||
Sbjct  1973974  CGTGGGCACTAGAATGGAACGTCACTAGTGGGCCATTTTTGGTAAGCAGAACTGGCGATG  1974033

Query  1776     CGGGATGAACCGAACGCGAGGTTAAGGTGCCGGAATGCACGCTCATCAGACACCACAAAA  1835
                ||||||||||||||||||||||||||||||||||||||||||||||||||||||||||||
Sbjct  1974034  CGGGATGAACCGAACGCGAGGTTAAGGTGCCGGAATGCACGCTCATCAGACACCACAAAA  1974093

Query  1836     GGTGTTAGTTCATCTAGACAGCCCGACGGTGGCCATGGAAGTCGGAATCCGCTAAGGAGT  1895
                ||||||||||||||||||||||||||||||||||||||||||||||||||||||||||||
Sbjct  1974094  GGTGTTAGTTCATCTAGACAGCCCGACGGTGGCCATGGAAGTCGGAATCCGCTAAGGAGT  1974153

Query  1896     GTGTAACAACTCACGGGCCGAATGAACTAGCCCTGAAAATGGATGGCGCTCAAGCGTGCT  1955
                ||||||||||||||||||||||||||||||||||||||||||||||||||||||||||||
Sbjct  1974154  GTGTAACAACTCACGGGCCGAATGAACTAGCCCTGAAAATGGATGGCGCTCAAGCGTGCT  1974213

Query  1956     ACCCATACCTCGCCGCCGGGGTTGAAATGACGCCCCGGCGAGTAGGCAGGCGTGGAGGTC  2015
                ||||||||||||||||||||||||||||||||||||||||||||||||||||||||||||
Sbjct  1974214  ACCCATACCTCGCCGCCGGGGTTGAAATGACGCCCCGGCGAGTAGGCAGGCGTGGAGGTC  1974273

Query  2016     CGTGACGAAGCCCTGGGGGTGACCCCGGGTCGAACGGCCTCTAGTGCAGATCTTGGTGGT  2075
                ||||||||||||||||||||||||||||||||||||||||||||||||||||||||||||
Sbjct  1974274  CGTGACGAAGCCCTGGGGGTGACCCCGGGTCGAACGGCCTCTAGTGCAGATCTTGGTGGT  1974333

Query  2076     AGTAGCAAATACTCAAATGAGAACTTTGAGGACTGAAGTGGGGAAAGGTTCCATGTGAAC  2135
                ||||||||||||||||||||||||||||||||||||||||||||||||||||||||||||
Sbjct  1974334  AGTAGCAAATACTCAAATGAGAACTTTGAGGACTGAAGTGGGGAAAGGTTCCATGTGAAC  1974393

Query  2136     AGCAGTTGGACATGGGTTAGTCGATCCTAAGGCATAGGGTAGTTCCGATTGCATGTGCGC  2195
                ||||||||||||||||||||||||||||||||||||||||||||||||||||||||||||
Sbjct  1974394  AGCAGTTGGACATGGGTTAGTCGATCCTAAGGCATAGGGTAGTTCCGATTGCATGTGCGC  1974453

Query  2196     CCTGGTGCGCCGTCAGCCGAAAGGGAAGCCGGTTAAGATTCCGGCACCTGGATGTGGATT  2255
                |||||||||||||||||||||||||||||||||||| |||||||||||||||||||||||
Sbjct  1974454  CCTGGTGCGCCGTCAGCCGAAAGGGAAGCCGGTTAAAATTCCGGCACCTGGATGTGGATT  1974513

Query  2256     CTCCACGGCAACGTAACTGAACGCGGAGACGTCGGCGGGGGTCTTGGGAAGAGTTATCTT  2315
                ||||||||||||||||||||||||||||||||||||||||||| ||||||||||||||||
Sbjct  1974514  CTCCACGGCAACGTAACTGAACGCGGAGACGTCGGCGGGGGTCCTGGGAAGAGTTATCTT  1974573

Query  2316     TTCTTCTTGACGGCCTGTCACCCTGAAATCGGTTTGTCCGGAGCTAGGGTTCAACGGCCG  2375
                |||||||||||||||| ||||||||||||||||||||||||||||||||||||| |||||
Sbjct  1974574  TTCTTCTTGACGGCCTATCACCCTGAAATCGGTTTGTCCGGAGCTAGGGTTCAATGGCCG  1974633

Query  2376     GCAGAGCGCCGCACCTTTGCGGCGTCCGGCGTGCCCCCGACGACCCTTGAAAATCCGCGG  2435
                ||||||||||||||||||||||||||||||||||||||||||||||||||||||||||||
Sbjct  1974634  GCAGAGCGCCGCACCTTTGCGGCGTCCGGCGTGCCCCCGACGACCCTTGAAAATCCGCGG  1974693

Query  2436     GAAGGAATAGTTTTCACGCCAGGTCGTACTCATAACCGCAGCAGGTCTCCAAGGTGAAAA  2495
                ||||||||||||||||||||||||||||||||||||||||||||||||||||||||||||
Sbjct  1974694  GAAGGAATAGTTTTCACGCCAGGTCGTACTCATAACCGCAGCAGGTCTCCAAGGTGAAAA  1974753

Query  2496     GCCTCTAGTTGATAGAACAATGTAGATAAGGGAAGTCGGCAAAATAGATCCGTAACTTCG  2555
                ||||||||||||||||||||||||||||||||||||||||||||||||||||||||||||
Sbjct  1974754  GCCTCTAGTTGATAGAACAATGTAGATAAGGGAAGTCGGCAAAATAGATCCGTAACTTCG  1974813

Query  2556     GGAAAAGGATTGGCTCTAAGGGTCGGGCGCGTTGGGCCTTGGGCGGAGGCCCTCGAGGCA  2615
                ||||||||||||||||||||| ||||||||||||||||||||| |||| |||||||||||
Sbjct  1974814  GGAAAAGGATTGGCTCTAAGGATCGGGCGCGTTGGGCCTTGGGTGGAGACCCTCGAGGCA  1974873

Query  2616     GGATGGCACTAGCCGGGAGACCGGCCGGCGCCGCCCAGCATCGGGGCGCGGACGCCCTCG  2675
                ||   ||||||||||||  ||||||||||||||||||||||||||||| ||||||||| |
Sbjct  1974874  GGGCAGCACTAGCCGGGCAACCGGCCGGCGCCGCCCAGCATCGGGGCGTGGACGCCCTTG  1974933

Query  2676     GCAGGCCTCTGGCCGTCCGGCGCGCGCTTAACGACCAACTTAGAACTGGTACGGACAAGG  2735
                |||||||||||||||||||||||||||||||||| |||||||||||||||||||||||||
Sbjct  1974934  GCAGGCCTCTGGCCGTCCGGCGCGCGCTTAACGATCAACTTAGAACTGGTACGGACAAGG  1974993

Query  2736     GGAAT  2740
                |||||
Sbjct  1974994  GGAAT  1974998


 Score = 3927 bits (2126),  Expect = 0.0
 Identities = 2568/2769 (93%), Gaps = 80/2769 (3%)
 Strand=Plus/Plus

Query  1        CAAGGTTTCCGTAGGTGAACCTGCGGAAGGATCATTAGCGCGCAGGCCGGAGGCTGGCCC  60
                ||||||||||||||||||||||||||||||||||||| ||||||||||| || | ||   
Sbjct  1964416  CAAGGTTTCCGTAGGTGAACCTGCGGAAGGATCATTAACGCGCAGGCCGTAGAC-GG---  1964471

Query  61       CCCACGATAGGGCCAAACGTCCGTCAGGGGTGAGCAGATGTGCGCCGGCCGTAC-CGCCC  119
                 || || |    ||  |  | ||||  ||| | || | ||| ||||||||  || || ||
Sbjct  1964472  -CC-CG-T--CCCCGGA--TGCGTC-CGGG-G-GC-GGTGT-CGCCGGCC--ACACG-CC  1964516

Query  120      CATTCTTGTCTACATTACTCGGTTGCCTCGGCGGGCCGCGCTCTCCCAGGAGAGCCGTTC  179
                ||||||||||||  |||| | |||||||||||||||||||| |||   |  | |||  ||
Sbjct  1964517  CATTCTTGTCTA-TTTACCCAGTTGCCTCGGCGGGCCGCGCACTC-GTGCCGCGCC--TC  1964572

Query  180      GGCGAGCCTCTCTTTAGTGGC--T-AA-ACGCTGGACCGCGCCCGCCGGAGGACAGACGC  235
                |  |||||  ||    | | |  | ||  | ||||| ||||||||||||||||  |  | 
Sbjct  1964573  GAGGAGCC-GTC--CGGGGACAATCAACTCCCTGGATCGCGCCCGCCGGAGGA--G-TG-  1964625

Query  236      aaaaaaaTTCTTTCA-GAAGAGCTG-TCAGTCTGAGCGTTAGCAAGCAAAAATCAGTTAA  293
                |  |||| ||   || ||| | ||| || |||||||||||||||||  ||||||||||||
Sbjct  1964626  ATTAAAA-TC---CATGAATA-CTGTTCCGTCTGAGCGTTAGCAAG-TAAAATCAGTTAA  1964679

Query  294      AACTTTCAACAACGGATCTCTTGGTTCCGGCATCGATGAAGAACGCAGCGAAATGCGATA  353
                ||||||||||||||||||||||||||||||||||||||||||||||||||||||||||||
Sbjct  1964680  AACTTTCAACAACGGATCTCTTGGTTCCGGCATCGATGAAGAACGCAGCGAAATGCGATA  1964739

Query  354      AGTAATGTGAATTGCAGAATTCCGTGAATCATCGAATCTTTGAACGCACATTGCGCCCCC  413
                |||||||||||||||||||||||||||||||||||||||||||||||||||||||||| |
Sbjct  1964740  AGTAATGTGAATTGCAGAATTCCGTGAATCATCGAATCTTTGAACGCACATTGCGCCCTC  1964799

Query  414      TGGCATTCCGGGGGGCATGCCTGTTCGAGCGTCATTTCAGCCCCTCAAGCCCGGCTTGTG  473
                ||| ||||||||||||||||||||||||||||||||||| ||||||||||||||||||||
Sbjct  1964800  TGGTATTCCGGGGGGCATGCCTGTTCGAGCGTCATTTCAACCCCTCAAGCCCGGCTTGTG  1964859

Query  474      TGATGGACGACCGTCCGGCGCCC-CCGT-CTTTGGGGGTGCGGGACGCGCCCGAAAAGCA  531
                ||||||||||||||||  ||||| || | ||   |||| | |||||||||||||||||||
Sbjct  1964860  TGATGGACGACCGTCC--CGCCCTCCCTACTCCAGGGGAGGGGGACGCGCCCGAAAAGCA  1964917

Query  532      GTGGCCAGGCCGCGATTCCGGCTTCCTAGGCGAATGGGCAACAAACCAGCGCCTCCAGGA  591
                |||||||||||||||||||||| |||| |||||||||||||||||||| |||||| ||||
Sbjct  1964918  GTGGCCAGGCCGCGATTCCGGC-TCCTGGGCGAATGGGCAACAAACCAACGCCTCTAGGA  1964976

Query  592      CCGGCCG---CCCTGGCCTCAAAATCTGTT--TTAT--AC-T---T---ATCAGGTTGAC  637
                |||||||     ||||||| |   |  |||    ||  || |   |   |||||||||||
Sbjct  1964977  CCGGCCGGTTTTCTGGCCT-AGTTTTAGTTAGGGATGAACTTCCCTACAATCAGGTTGAC  1965035

Query  638      CTCGGATCAGGTAGGGATACCCGCTGAACTTAAGCATATCAATAAGCGGAGGAAAAGAAA  697
                ||||||||||||||||||||||||||||||||||||||||||||||||||||||||||||
Sbjct  1965036  CTCGGATCAGGTAGGGATACCCGCTGAACTTAAGCATATCAATAAGCGGAGGAAAAGAAA  1965095

Query  698      CCAACAGGGATTGCCCCAGTAACGGCGAGTGAAGCGGCAAGAGCTCAAATTTGAAATCTG  757
                |||||||||||||||||||||||||||||||||||||||| |||||||||||||||||||
Sbjct  1965096  CCAACAGGGATTGCCCCAGTAACGGCGAGTGAAGCGGCAAAAGCTCAAATTTGAAATCTG  1965155

Query  758      GCCTCCCCCGGGGGGCCCGAGTTGTAATTTGCAGAGGATGCTTCGGGTGCGGCCGCCGTC  817
                ||||||  | ||||| ||||||||||||||| ||||||||||||||||| ||||||||||
Sbjct  1965156  GCCTCCTAC-GGGGGTCCGAGTTGTAATTTGTAGAGGATGCTTCGGGTGTGGCCGCCGTC  1965214

Query  818      TAAGTTCCTTGGAACAGGACGTCAGAGAGGGTGAGAATCCCGTCTTGGGCGGGCGGTCCG  877
                |||||||||||||||||||||||||||||||||||||||||||||||||||| |||||||
Sbjct  1965215  TAAGTTCCTTGGAACAGGACGTCAGAGAGGGTGAGAATCCCGTCTTGGGCGGCCGGTCCG  1965274

Query  878      CGCCCGTGTGAAGCTCCTTCGACGAGTCGAGTTGTTTGGGAATGCAGCTCTAAGCGGGTG  937
                |||||||||||||||||||||| |||||||||||||||||||||||||||||||||||||
Sbjct  1965275  CGCCCGTGTGAAGCTCCTTCGAAGAGTCGAGTTGTTTGGGAATGCAGCTCTAAGCGGGTG  1965334

Query  938      GTAAATTTCATCTAAAGCTAAATATTGGCCGGAGACCGATAGCGCACAAGTAGAGTGATC  997
                |||||||||||||||||||||||| ||| |||||||||||||||||||||||||||||||
Sbjct  1965335  GTAAATTTCATCTAAAGCTAAATACTGGTCGGAGACCGATAGCGCACAAGTAGAGTGATC  1965394

Query  998      GAAAGGTTAAAAGCACCTTGAAAAGGGAGTTAAACAGCACGTGAAATTGTTGAAAGGGAA  1057
                ||||||||||||||||||||||||||||||||||||||||||||||||||||||||||||
Sbjct  1965395  GAAAGGTTAAAAGCACCTTGAAAAGGGAGTTAAACAGCACGTGAAATTGTTGAAAGGGAA  1965454

Query  1058     GCGCTTGCGGCCAGACTCGGGGGCGGGGTTCAGCGGGTGCTCGTCGCCCGTGTACTCCTC  1117
                |||||||||||||||||||||||||||||||||||||||||||||||||||| ||||| |
Sbjct  1965455  GCGCTTGCGGCCAGACTCGGGGGCGGGGTTCAGCGGGTGCTCGTCGCCCGTGCACTCCCC  1965514

Query  1118     GTCTCCCGGGCCAGCATCAGTTTCGACGGCCGGTCAAAGGCCCCCGGAATGTGTCGTCTC  1177
                |||||||||||||||||||||||||||||||||||||||||| |||||||||||||||||
Sbjct  1965515  GTCTCCCGGGCCAGCATCAGTTTCGACGGCCGGTCAAAGGCCTCCGGAATGTGTCGTCTC  1965574

Query  1178     TCGGGACGTCTTATAGCCGGGGGTGCAATGCGGCCCGTCGGGACTGAGGAACGCGCTCCG  1237
                ||||||||||||||||||||||||||||||||| ||||||||||||||||||||||| ||
Sbjct  1965575  TCGGGACGTCTTATAGCCGGGGGTGCAATGCGG-CCGTCGGGACTGAGGAACGCGCTTCG  1965633

Query  1238     GCTCGGATGCTGGCGTAATGGCCGTAAGCGGCCCGTCTTGAAACACGGACCAAGGAGTCT  1297
                ||||||||||||||||||||||||||||||||||||||||||||||||||||||||||||
Sbjct  1965634  GCTCGGATGCTGGCGTAATGGCCGTAAGCGGCCCGTCTTGAAACACGGACCAAGGAGTCT  1965693

Query  1298     AACATCCACGCGAGTGTTCGGGTGTCAAACCCGTGCGCGCAGTGAAAGCGAACGGAGGTG  1357
                ||||||||||||||||||||||||||||||||||||||||||||||||||||||||||||
Sbjct  1965694  AACATCCACGCGAGTGTTCGGGTGTCAAACCCGTGCGCGCAGTGAAAGCGAACGGAGGTG  1965753

Query  1358     GGAGCCTTAGGGCGCACCATCGACCGATCCTGAAGTCTTCGGATGGATTTGAGT-AGG--  1414
                |||||||||||||||||||||||||||||||||||||||||||||| || | || |||  
Sbjct  1965754  GGAGCCTTAGGGCGCACCATCGACCGATCCTGAAGTCTTCGGATGG-TTAGGGTTAGGTT  1965812

Query  1415     AGCGTGGCCGTTGGGACCCGAAAGAT-GGTGAACTATGCCTGAATAGGGTGAAGCCAGAG  1473
                || ||    ||| ||     |  | |  | |   || |||||||||||||||||||||||
Sbjct  1965813  AGGGTTAG-GTTAGGTTTT-AGGGTTTAGGGT--TAGGCCTGAATAGGGTGAAGCCAGAG  1965868

Query  1474     GAAACTCTGGTGGAGGCTCGCAGCGGTTCTGACGTGCAAATCGATCGTCAAATTTGGGCA  1533
                ||||||||||||||||||||||||||||||||||||||||||||||||||||||||||||
Sbjct  1965869  GAAACTCTGGTGGAGGCTCGCAGCGGTTCTGACGTGCAAATCGATCGTCAAATTTGGGCA  1965928

Query  1534     TAGGGGCGAAAGACTAATCGAACCATCTAGTAGCTGGTTCCTGCCGAAGTTTCCCTCAGG  1593
                ||||||||||||||||||||||||||||||||||||||||||||||||||||||||||||
Sbjct  1965929  TAGGGGCGAAAGACTAATCGAACCATCTAGTAGCTGGTTCCTGCCGAAGTTTCCCTCAGG  1965988

Query  1594     ATAGCAGTGACGAGATTCCAGTTTTATGAGGTAAAGCGAATGATTAGAGGCCTTGGGGAT  1653
                ||||||||||||| ||||||||||||||||||||||||||||||||||||||||||||||
Sbjct  1965989  ATAGCAGTGACGATATTCCAGTTTTATGAGGTAAAGCGAATGATTAGAGGCCTTGGGGAT  1966048

Query  1654     GAAACATCCTTAACCTATTCTCAAACTTTAAATATGTAAGAAGTCCTTGTTTCTTAAGTG  1713
                ||||||||||||||||||||||||||||||||||||||||||| ||||||||||||||||
Sbjct  1966049  GAAACATCCTTAACCTATTCTCAAACTTTAAATATGTAAGAAGCCCTTGTTTCTTAAGTG  1966108

Query  1714     AACGTGGGCACTAGAATGGAACGTCACTAGTGGGCCATTTTTGGTAAGCAGAACTGGCGA  1773
                ||||||||||||||||||||||||||||||||||||||||||||||||||||||||||||
Sbjct  1966109  AACGTGGGCACTAGAATGGAACGTCACTAGTGGGCCATTTTTGGTAAGCAGAACTGGCGA  1966168

Query  1774     TGCGGGATGAACCGAACGCGAGGTTAAGGTGCCGGAATGCACGCTCATCAGACACCACAA  1833
                ||||||||||||||||||||||||||||||||||||||||||||||||||||||||||||
Sbjct  1966169  TGCGGGATGAACCGAACGCGAGGTTAAGGTGCCGGAATGCACGCTCATCAGACACCACAA  1966228

Query  1834     AAGGTGTTAGTTCATCTAGACAGCCCGACGGTGGCCATGGAAGTCGGAATCCGCTAAGGA  1893
                ||||||||||||||||||||||||||||||||||||||||||||||||||||||||||||
Sbjct  1966229  AAGGTGTTAGTTCATCTAGACAGCCCGACGGTGGCCATGGAAGTCGGAATCCGCTAAGGA  1966288

Query  1894     GTGTGTAACAACTCACGGGCCGAATGAACTAGCCCTGAAAATGGATGGCGCTCAAGCGTG  1953
                ||||||||||||||||||||||||||||||||||||||||||||||||||||||||||||
Sbjct  1966289  GTGTGTAACAACTCACGGGCCGAATGAACTAGCCCTGAAAATGGATGGCGCTCAAGCGTG  1966348

Query  1954     CTACCCATACCTCGCCGCCGGGGTTGAAATGACGCCCCGGCGAGTAGGC-AGGCGTGGAG  2012
                ||||||||||||||||||||||||||||||||||||   | |  ||||  ||| ||  ||
Sbjct  1966349  CTACCCATACCTCGCCGCCGGGGTTGAAATGACGCCATAG-GGTTAGGTTAGG-GTT-AG  1966405

Query  2013     GTCCGTGACGA-AGCCCTGGGGGTGACCCCGGGTCGAACGGCCTCTAGTGCAGATCTTGG  2071
                ||   |   |  ||  ||||||||||||||||||||||||||||||||||||||||||||
Sbjct  1966406  GTTTTTAGGGTTAGGGCTGGGGGTGACCCCGGGTCGAACGGCCTCTAGTGCAGATCTTGG  1966465

Query  2072     TGGTAGTAGCAAATACTCAAATGAGAACTTTGAGGACTGAAGTGGGGAAAGGTTCCATGT  2131
                |||||||||||||||||||||||||||| |||||||||||||||||||||||||||||||
Sbjct  1966466  TGGTAGTAGCAAATACTCAAATGAGAAC-TTGAGGACTGAAGTGGGGAAAGGTTCCATGT  1966524

Query  2132     GAACAGCAGTTGGACATGGGTTAGTCGATCCTAAGGCATAGGGTAGTTCCGATTGCATGT  2191
                ||||||||||||||||||||||||||||||||||||||||||||||||||||||||||||
Sbjct  1966525  GAACAGCAGTTGGACATGGGTTAGTCGATCCTAAGGCATAGGGTAGTTCCGATTGCATGT  1966584

Query  2192     GCGCCCTGGTGCGCCGTCAGCCGAAAGGGAAGCCGGTTAAGATTCCGGCACCTGGATGTG  2251
                |||||||||||||||||||||||||||||||||||||||| |||||||||||||||||||
Sbjct  1966585  GCGCCCTGGTGCGCCGTCAGCCGAAAGGGAAGCCGGTTAAAATTCCGGCACCTGGATGTG  1966644

Query  2252     GATTCTCCACGGCAACGTAACTGAACGCGGAGACGTCGGCGGGGGTCTTGGGAAGAGTTA  2311
                ||||||||||||||||||||||||||||||||||||||||||||||| ||||||||||||
Sbjct  1966645  GATTCTCCACGGCAACGTAACTGAACGCGGAGACGTCGGCGGGGGTCCTGGGAAGAGTTA  1966704

Query  2312     TCTTTTCTTCTTGACGGCCTGTCACCCTGAAATCGGTTTGTCCGGAGCTAGGGTTCAACG  2371
                |||||||||||||||||||| ||||||||||||||||||||||||||||||||||||| |
Sbjct  1966705  TCTTTTCTTCTTGACGGCCTATCACCCTGAAATCGGTTTGTCCGGAGCTAGGGTTCAATG  1966764

Query  2372     GCCGGCAGAGCGCCGCACCTTTGCGGCGTCCGGCGTGCCCCCGACGACCCTTGAAAATCC  2431
                ||||||||||||||||||||||||||||||||||||||||||||||||||||||||||||
Sbjct  1966765  GCCGGCAGAGCGCCGCACCTTTGCGGCGTCCGGCGTGCCCCCGACGACCCTTGAAAATCC  1966824

Query  2432     GCGGGAAGGAATAGTTTTCACGCCAGGTCGTACTCATAACCGCAGCAGGTCTCCAAGGTG  2491
                ||||||||||||||||||||||||||||||||||||||||||||||||||||||||||||
Sbjct  1966825  GCGGGAAGGAATAGTTTTCACGCCAGGTCGTACTCATAACCGCAGCAGGTCTCCAAGGTG  1966884

Query  2492     AAAAGCCTCTAGTTGATAGAACAATGTAGATAAGGGAAGTCGGCAAAATAGATCCGTAAC  2551
                ||||||||||||||||||||||||||||||||||||||||||||||||||||||||||||
Sbjct  1966885  AAAAGCCTCTAGTTGATAGAACAATGTAGATAAGGGAAGTCGGCAAAATAGATCCGTAAC  1966944

Query  2552     TTCGGGAAAAGGATTGGCTCTAAGGGTCGGGCGCGTTGGGCCTTGGGCGGAGGCCCTCGA  2611
                ||||||||||||||||||||||||| ||||||||||||||||||||| |||| |||||||
Sbjct  1966945  TTCGGGAAAAGGATTGGCTCTAAGGATCGGGCGCGTTGGGCCTTGGGTGGAGACCCTCGA  1967004

Query  2612     GGCAGGATGGCACTAGCCGGGAGACCGGCCGGCGCCGCCCAGCATCGGGGCGCGGACGCC  2671
                ||||||   ||||||||||||  ||||||||||||||||||||||||||||| |||||||
Sbjct  1967005  GGCAGGGCAGCACTAGCCGGGCAACCGGCCGGCGCCGCCCAGCATCGGGGCGTGGACGCC  1967064

Query  2672     CTCGGCAGGCCTCTGGCCGTCCGGCGCGCGCTTAACGACCAACTTAGAACTGGTACGGAC  2731
                || ||||||||||||||||||||||||||||||||||| |||||||||||||||||||||
Sbjct  1967065  CTTGGCAGGCCTCTGGCCGTCCGGCGCGCGCTTAACGATCAACTTAGAACTGGTACGGAC  1967124

Query  2732     AAGGGGAAT  2740
                |||||||||
Sbjct  1967125  AAGGGGAAT  1967133


>NW_003345197.1 Nannizzia gypsea CBS 118893 supercont1.5 genomic scaffold, whole 
genome shotgun sequence
Length=1977277

 Score = 4207 bits (2278),  Expect = 0.0
 Identities = 2612/2763 (95%), Gaps = 64/2763 (2%)
 Strand=Plus/Plus

Query  1        CAAGGTTTCCGTAGGTGAACCTGCGGAAGGATCATTAGCGCGCAGGCCGGAGGCTGGCCC  60
                ||||||||||||||||||||||||||||||||||||| ||||||||||| || | ||   
Sbjct  1948249  CAAGGTTTCCGTAGGTGAACCTGCGGAAGGATCATTAACGCGCAGGCCGTAGAC-GG---  1948304

Query  61       CCCACGATAGGGCCAAACGTCCGTCAGGGGTGAGCAGATGTGCGCCGGCCGTAC-CGCCC  119
                 || || |    ||  |  | ||||  ||| | || | ||| ||||||||  || || ||
Sbjct  1948305  -CC-CG-T--CCCCGGA--TGCGTC-CGGG-G-GC-GGTGT-CGCCGGCC--ACACG-CC  1948349

Query  120      CATTCTTGTCTACATTACTCGGTTGCCTCGGCGGGCCGCGCTCTCCCAGGAGAGCCGTTC  179
                ||||||||||||  |||| | |||||||||||||||||||| |||   |  | |||  ||
Sbjct  1948350  CATTCTTGTCTA-TTTACCCAGTTGCCTCGGCGGGCCGCGCACTC-GTGCCGCGCC--TC  1948405

Query  180      GGCGAGCCTCTCTTTAGTGGC--T-AA-ACGCTGGACCGCGCCCGCCGGAGGACAGACGC  235
                |  |||||  ||    | | |  | ||  | ||||| ||||||||||||||||  |  | 
Sbjct  1948406  GAGGAGCC-GTC--CGGGGACAATCAACTCCCTGGATCGCGCCCGCCGGAGGA--G-TG-  1948458

Query  236      aaaaaaaTTCTTTCA-GAAGAGCTG-TCAGTCTGAGCGTTAGCAAGCAAAAATCAGTTAA  293
                |  |||| ||   || ||| | ||| || |||||||||||||||||  ||||||||||||
Sbjct  1948459  ATTAAAA-TC---CATGAATA-CTGTTCCGTCTGAGCGTTAGCAAG-TAAAATCAGTTAA  1948512

Query  294      AACTTTCAACAACGGATCTCTTGGTTCCGGCATCGATGAAGAACGCAGCGAAATGCGATA  353
                ||||||||||||||||||||||||||||||||||||||||||||||||||||||||||||
Sbjct  1948513  AACTTTCAACAACGGATCTCTTGGTTCCGGCATCGATGAAGAACGCAGCGAAATGCGATA  1948572

Query  354      AGTAATGTGAATTGCAGAATTCCGTGAATCATCGAATCTTTGAACGCACATTGCGCCCCC  413
                |||||||||||||||||||||||||||||||||||||||||||||||||||||||||| |
Sbjct  1948573  AGTAATGTGAATTGCAGAATTCCGTGAATCATCGAATCTTTGAACGCACATTGCGCCCTC  1948632

Query  414      TGGCATTCCGGGGGGCATGCCTGTTCGAGCGTCATTTCAGCCCCTCAAGCCCGGCTTGTG  473
                ||| ||||||||||||||||||||||||||||||||||| ||||||||||||||||||||
Sbjct  1948633  TGGTATTCCGGGGGGCATGCCTGTTCGAGCGTCATTTCAACCCCTCAAGCCCGGCTTGTG  1948692

Query  474      TGATGGACGACCGTCCGGCGCCC-CCGT-CTTTGGGGGTGCGGGACGCGCCCGAAAAGCA  531
                ||||||||||||||||  ||||| || | ||   |||| | |||||||||||||||||||
Sbjct  1948693  TGATGGACGACCGTCC--CGCCCTCCCTACTCCAGGGGAGGGGGACGCGCCCGAAAAGCA  1948750

Query  532      GTGGCCAGGCCGCGATTCCGGCTTCCTAGGCGAATGGGCAACAAACCAGCGCCTCCAGGA  591
                |||||||||||||||||||||| |||| |||||||||||||||||||| |||||| ||||
Sbjct  1948751  GTGGCCAGGCCGCGATTCCGGC-TCCTGGGCGAATGGGCAACAAACCAACGCCTCTAGGA  1948809

Query  592      CCGGCCG---CCCTGGCCTCAAAATCTGTT--TTAT--AC-T---T---ATCAGGTTGAC  637
                |||||||     ||||||| |   |  |||    ||  || |   |   |||||||||||
Sbjct  1948810  CCGGCCGGTTTTCTGGCCT-AGTTTTAGTTAGGGATGAACTTCCCTACAATCAGGTTGAC  1948868

Query  638      CTCGGATCAGGTAGGGATACCCGCTGAACTTAAGCATATCAATAAGCGGAGGAAAAGAAA  697
                ||||||||||||||||||||||||||||||||||||||||||||||||||||||||||||
Sbjct  1948869  CTCGGATCAGGTAGGGATACCCGCTGAACTTAAGCATATCAATAAGCGGAGGAAAAGAAA  1948928

Query  698      CCAACAGGGATTGCCCCAGTAACGGCGAGTGAAGCGGCAAGAGCTCAAATTTGAAATCTG  757
                |||||||||||||||||||||||||||||||||||||||| |||||||||||||||||||
Sbjct  1948929  CCAACAGGGATTGCCCCAGTAACGGCGAGTGAAGCGGCAAAAGCTCAAATTTGAAATCTG  1948988

Query  758      GCCTCCCCCGGGGGGCCCGAGTTGTAATTTGCAGAGGATGCTTCGGGTGCGGCCGCCGTC  817
                ||||||  | ||||| ||||||||||||||| ||||||||||||||||| ||||||||||
Sbjct  1948989  GCCTCCTAC-GGGGGTCCGAGTTGTAATTTGTAGAGGATGCTTCGGGTGTGGCCGCCGTC  1949047

Query  818      TAAGTTCCTTGGAACAGGACGTCAGAGAGGGTGAGAATCCCGTCTTGGGCGGGCGGTCCG  877
                |||||||||||||||||||||||||||||||||||||||||||||||||||| |||||||
Sbjct  1949048  TAAGTTCCTTGGAACAGGACGTCAGAGAGGGTGAGAATCCCGTCTTGGGCGGCCGGTCCG  1949107

Query  878      CGCCCGTGTGAAGCTCCTTCGACGAGTCGAGTTGTTTGGGAATGCAGCTCTAAGCGGGTG  937
                |||||||||||||||||||||| |||||||||||||||||||||||||||||||||||||
Sbjct  1949108  CGCCCGTGTGAAGCTCCTTCGAAGAGTCGAGTTGTTTGGGAATGCAGCTCTAAGCGGGTG  1949167

Query  938      GTAAATTTCATCTAAAGCTAAATATTGGCCGGAGACCGATAGCGCACAAGTAGAGTGATC  997
                |||||||||||||||||||||||| ||| |||||||||||||||||||||||||||||||
Sbjct  1949168  GTAAATTTCATCTAAAGCTAAATACTGGTCGGAGACCGATAGCGCACAAGTAGAGTGATC  1949227

Query  998      GAAAGGTTAAAAGCACCTTGAAAAGGGAGTTAAACAGCACGTGAAATTGTTGAAAGGGAA  1057
                ||||||||||||||||||||||||||||||||||||||||||||||||||||||||||||
Sbjct  1949228  GAAAGGTTAAAAGCACCTTGAAAAGGGAGTTAAACAGCACGTGAAATTGTTGAAAGGGAA  1949287

Query  1058     GCGCTTGCGGCCAGACTCGGGGGCGGGGTTCAGCGGGTGCTCGTCGCCCGTGTACTCCTC  1117
                |||||||||||||||||||||||||||||||||||||||||||||||||||| ||||| |
Sbjct  1949288  GCGCTTGCGGCCAGACTCGGGGGCGGGGTTCAGCGGGTGCTCGTCGCCCGTGCACTCCCC  1949347

Query  1118     GTCTCCCGGGCCAGCATCAGTTTCGACGGCCGGTCAAAGGCCCCCGGAATGTGTCGTCTC  1177
                |||||||||||||||||||||||||||||||||||||||||| |||||||||||||||||
Sbjct  1949348  GTCTCCCGGGCCAGCATCAGTTTCGACGGCCGGTCAAAGGCCTCCGGAATGTGTCGTCTC  1949407

Query  1178     TCGGGACGTCTTATAGCCGGGGGTGCAATGCGGCCCGTCGGGACTGAGGAACGCGCTCCG  1237
                ||||||||||||||||||||||||||||||||||||||||||||||||||||||||| ||
Sbjct  1949408  TCGGGACGTCTTATAGCCGGGGGTGCAATGCGGCCCGTCGGGACTGAGGAACGCGCTTCG  1949467

Query  1238     GCTCGGATGCTGGCGTAATGGCCGTAAGCGGCCCGTCTTGAAACACGGACCAAGGAGTCT  1297
                ||||||||||||||||||||||||||||||||||||||||||||||||||||||||||||
Sbjct  1949468  GCTCGGATGCTGGCGTAATGGCCGTAAGCGGCCCGTCTTGAAACACGGACCAAGGAGTCT  1949527

Query  1298     AACATCCACGCGAGTGTTCGGGTGTCAAACCCGTGCGCGCAGTGAAAGCGAACGGAGGTG  1357
                ||||||||||||||||||||||||||||||||||||||||||||||||||||||||||||
Sbjct  1949528  AACATCCACGCGAGTGTTCGGGTGTCAAACCCGTGCGCGCAGTGAAAGCGAACGGAGGTG  1949587

Query  1358     GGAGCCTTAGGGCGCACCATCGACCGATCCTGAAGTCTTCGGATGGATTTGAGTAGGAGC  1417
                ||||||||||||||||||||||||||||||||||||||||||||||||||||||||||||
Sbjct  1949588  GGAGCCTTAGGGCGCACCATCGACCGATCCTGAAGTCTTCGGATGGATTTGAGTAGGAGC  1949647

Query  1418     GTGGCCGTTGGGACCCGAAAGATGGTGAACTATGCCTGAATAGGGTGAAGCCAGAGGAAA  1477
                ||||||||||||||||||||||||||||||||||||||||||||||||||||||||||||
Sbjct  1949648  GTGGCCGTTGGGACCCGAAAGATGGTGAACTATGCCTGAATAGGGTGAAGCCAGAGGAAA  1949707

Query  1478     CTCTGGTGGAGGCTCGCAGCGGTTCTGACGTGCAAATCGATCGTCAAATTTGGGCATAGG  1537
                ||||||||||||||||||||||||||||||||||||||||||||||||||||||||||||
Sbjct  1949708  CTCTGGTGGAGGCTCGCAGCGGTTCTGACGTGCAAATCGATCGTCAAATTTGGGCATAGG  1949767

Query  1538     GGCGAAAGACTAATCGAACCATCTAGTAGCTGGTTCCTGCCGAAGTTTCCCTCAGGATAG  1597
                ||||||||||||||||||||||||||||||||||||||||||||||||||||||||||||
Sbjct  1949768  GGCGAAAGACTAATCGAACCATCTAGTAGCTGGTTCCTGCCGAAGTTTCCCTCAGGATAG  1949827

Query  1598     CAGTGACGAGATTCCAGTTTTATGAGGTAAAGCGAATGATTAGAGGCCTTGGGGATGAAA  1657
                ||||||||| ||||||||||||||||||||||||||||||||||||||||||||||||||
Sbjct  1949828  CAGTGACGATATTCCAGTTTTATGAGGTAAAGCGAATGATTAGAGGCCTTGGGGATGAAA  1949887

Query  1658     CATCCTTAACCTATTCTCAAACTTTAAATATGTAAGAAGTCCTTGTTTCTTAAGTGAACG  1717
                ||||||||||||||||||||||||||||||||||||||| ||||||||||||||||||||
Sbjct  1949888  CATCCTTAACCTATTCTCAAACTTTAAATATGTAAGAAGCCCTTGTTTCTTAAGTGAACG  1949947

Query  1718     TGGGCACTAGAATGGAACGTCACTAGTGGGCCATTTTTGGTAAGCAGAACTGGCGATGCG  1777
                ||||||||||||||||||||||||||||||||||||||||||||||||||||||||||||
Sbjct  1949948  TGGGCACTAGAATGGAACGTCACTAGTGGGCCATTTTTGGTAAGCAGAACTGGCGATGCG  1950007

Query  1778     GGATGAACCGAACGCGAGGTTAAGGTGCCGGAATGCACGCTCATCAGACACCACAAAAGG  1837
                ||||||||||||||||||||||||||||||||||||||||||||||||||||||||||||
Sbjct  1950008  GGATGAACCGAACGCGAGGTTAAGGTGCCGGAATGCACGCTCATCAGACACCACAAAAGG  1950067

Query  1838     TGTTAGTTCATCTAGACAGCCCGACGGTGGCCATGGAAGTCGGAATCCGCTAAGGAGTGT  1897
                ||||||||||||||||||||||||||||||||||||||||||||||||||||||||||||
Sbjct  1950068  TGTTAGTTCATCTAGACAGCCCGACGGTGGCCATGGAAGTCGGAATCCGCTAAGGAGTGT  1950127

Query  1898     GTAACAACTCACGGGCCGAATGAACTAGCCCTGAAAATGGATGGCGCTCAAGCGTGCTAC  1957
                ||||||||||||||||||||||||||||||||||||||||||||||||||||||||||||
Sbjct  1950128  GTAACAACTCACGGGCCGAATGAACTAGCCCTGAAAATGGATGGCGCTCAAGCGTGCTAC  1950187

Query  1958     CCATACCTCGCCGCCGGGGTTGAAATGACGCCCCGGCGAGTAGGCAGGCGTGGAGGTCCG  2017
                ||||||||||||||||||||||||||||||||||||||||||||||||||||||||||||
Sbjct  1950188  CCATACCTCGCCGCCGGGGTTGAAATGACGCCCCGGCGAGTAGGCAGGCGTGGAGGTCCG  1950247

Query  2018     TGACGAAGCCCTGGGGGTGACCCCGGGTCGAACGGCCTCTAGTGCAGATCTTGGTGGTAG  2077
                ||||||||||||||||||||||||||||||||||||||||||||||||||||||||||||
Sbjct  1950248  TGACGAAGCCCTGGGGGTGACCCCGGGTCGAACGGCCTCTAGTGCAGATCTTGGTGGTAG  1950307

Query  2078     TAGCAAATACTCAAATGAGAACTTTGAGGACTGAAGTGGGGAAAGGTTCCATGTGAACAG  2137
                ||||||||||||||||||||||||||||||||||||||||||||||||||||||||||||
Sbjct  1950308  TAGCAAATACTCAAATGAGAACTTTGAGGACTGAAGTGGGGAAAGGTTCCATGTGAACAG  1950367

Query  2138     CAGTTGGACATGGGTTAGTCGATCCTAAGGCATAGGGTAGTTCCGATTGCATGTGCGCCC  2197
                ||||||||||||||||||||||||||||||||||||||||||||||||||||||||||||
Sbjct  1950368  CAGTTGGACATGGGTTAGTCGATCCTAAGGCATAGGGTAGTTCCGATTGCATGTGCGCCC  1950427

Query  2198     TGGTGCGCCGTCAGCCGAAAGGGAAGCCGGTTAAGATTCCGGCACCTGGATGTGGATTCT  2257
                |||||||||||||||||||||||||||||||||| |||||||||||||||||||||||||
Sbjct  1950428  TGGTGCGCCGTCAGCCGAAAGGGAAGCCGGTTAAAATTCCGGCACCTGGATGTGGATTCT  1950487

Query  2258     CCACGGCAACGTAACTGAACGCGGAGACGTCGGCGGGGGTCTTGGGAAGAGTTATCTTTT  2317
                ||||||||||||||||||||||||||||||||||||||||| ||||||||||||||||||
Sbjct  1950488  CCACGGCAACGTAACTGAACGCGGAGACGTCGGCGGGGGTCCTGGGAAGAGTTATCTTTT  1950547

Query  2318     CTTCTTGACGGCCTGTCACCCTGAAATCGGTTTGTCCGGAGCTAGGGTTCAACGGCCGGC  2377
                |||||||||||||| ||||||||||||||||||||||||||||||||||||| |||||||
Sbjct  1950548  CTTCTTGACGGCCTATCACCCTGAAATCGGTTTGTCCGGAGCTAGGGTTCAATGGCCGGC  1950607

Query  2378     AGAGCGCCGCACCTTTGCGGCGTCCGGCGTGCCCCCGACGACCCTTGAAAATCCGCGGGA  2437
                ||||||||||||||||||||||||||||||||||||||||||||||||||||||||||||
Sbjct  1950608  AGAGCGCCGCACCTTTGCGGCGTCCGGCGTGCCCCCGACGACCCTTGAAAATCCGCGGGA  1950667

Query  2438     AGGAATAGTTTTCACGCCAGGTCGTACTCATAACCGCAGCAGGTCTCCAAGGTGAAAAGC  2497
                ||||||||||||||||||||||||||||||||||||||||||||||||||||||||||||
Sbjct  1950668  AGGAATAGTTTTCACGCCAGGTCGTACTCATAACCGCAGCAGGTCTCCAAGGTGAAAAGC  1950727

Query  2498     CTCTAGTTGATAGAACAATGTAGATAAGGGAAGTCGGCAAAATAGATCCGTAACTTCGGG  2557
                ||||||||||||||||||||||||||||||||||||||||||||||||||||||||||||
Sbjct  1950728  CTCTAGTTGATAGAACAATGTAGATAAGGGAAGTCGGCAAAATAGATCCGTAACTTCGGG  1950787

Query  2558     AAAAGGATTGGCTCTAAGGGTCGGGCGCGTTGGGCCTTGGGCGGAGGCCCTCGAGGCAGG  2617
                ||||||||||||||||||| ||||||||||||||||||||| |||| |||||||||||||
Sbjct  1950788  AAAAGGATTGGCTCTAAGGATCGGGCGCGTTGGGCCTTGGGTGGAGACCCTCGAGGCAGG  1950847

Query  2618     ATGGCACTAGCCGGGAGACCGGCCGGCGCCGCCCAGCATCGGGGCGCGGACGCCCTCGGC  2677
                   ||||||||||||  ||||||||||||||||||||||||||||| ||||||||| |||
Sbjct  1950848  GCAGCACTAGCCGGGCAACCGGCCGGCGCCGCCCAGCATCGGGGCGTGGACGCCCTTGGC  1950907

Query  2678     AGGCCTCTGGCCGTCCGGCGCGCGCTTAACGACCAACTTAGAACTGGTACGGACAAGGGG  2737
                |||||||||||||||||||||||||||||||| |||||||||||||||||||||||||||
Sbjct  1950908  AGGCCTCTGGCCGTCCGGCGCGCGCTTAACGATCAACTTAGAACTGGTACGGACAAGGGG  1950967

Query  2738     AAT  2740
                |||
Sbjct  1950968  AAT  1950970


 Score = 4119 bits (2230),  Expect = 0.0
 Identities = 2561/2711 (94%), Gaps = 61/2711 (2%)
 Strand=Plus/Plus

Query  1        CAAGGTTTCCGTAGGTGAACCTGCGGAAGGATCATTAGCGCGCAGGCCGGAGGCTGGCCC  60
                ||||||||||||||||||||||||||||||||||||| ||||||||||| || | ||   
Sbjct  1956555  CAAGGTTTCCGTAGGTGAACCTGCGGAAGGATCATTAACGCGCAGGCCGTAGAC-GG---  1956610

Query  61       CCCACGATAGGGCCAAACGTCCGTCAGGGGTGAGCAGATGTGCGCCGGCCGTAC-CGCCC  119
                 || || |    ||  |  | ||||  ||| | || | ||| ||||||||  || || ||
Sbjct  1956611  -CC-CG-T--CCCCGGA--TGCGTC-CGGG-G-GC-GGTGT-CGCCGGCC--ACACG-CC  1956655

Query  120      CATTCTTGTCTACATTACTCGGTTGCCTCGGCGGGCCGCGCTCTCCCAGGAGAGCCGTTC  179
                ||||||||||||  |||| | |||||||||||||||||||| |||   |  | |||  ||
Sbjct  1956656  CATTCTTGTCTA-TTTACCCAGTTGCCTCGGCGGGCCGCGCACTC-GTGCCGCGCC--TC  1956711

Query  180      GGCGAGCCTCTCTTTAGTGGC--T-AA-ACGCTGGACCGCGCCCGCCGGAGGACAGACGC  235
                |  |||||  ||    | | |  | ||  | ||||| ||||||||||||||||  |  | 
Sbjct  1956712  GAGGAGCC-GTC--CGGGGACAATCAACTCCCTGGATCGCGCCCGCCGGAGGA--G-TG-  1956764

Query  236      aaaaaaaTTCTTTCA-GAAGAGCTG-TCAGTCTGAGCGTTAGCAAGCAAAAATCAGTTAA  293
                |  |||| ||   || ||| | ||| || |||||||||||||||||  ||||||||||||
Sbjct  1956765  ATTAAAA-TC---CATGAATA-CTGTTCCGTCTGAGCGTTAGCAAG-TAAAATCAGTTAA  1956818

Query  294      AACTTTCAACAACGGATCTCTTGGTTCCGGCATCGATGAAGAACGCAGCGAAATGCGATA  353
                ||||||||||||||||||||||||||||||||||||||||||||||||||||||||||||
Sbjct  1956819  AACTTTCAACAACGGATCTCTTGGTTCCGGCATCGATGAAGAACGCAGCGAAATGCGATA  1956878

Query  354      AGTAATGTGAATTGCAGAATTCCGTGAATCATCGAATCTTTGAACGCACATTGCGCCCCC  413
                |||||||||||||||||||||||||||||||||||||||||||||||||||||||||| |
Sbjct  1956879  AGTAATGTGAATTGCAGAATTCCGTGAATCATCGAATCTTTGAACGCACATTGCGCCCTC  1956938

Query  414      TGGCATTCCGGGGGGCATGCCTGTTCGAGCGTCATTTCAGCCCCTCAAGCCCGGCTTGTG  473
                ||| ||||||||||||||||||||||||||||||||||| ||||||||||||||||||||
Sbjct  1956939  TGGTATTCCGGGGGGCATGCCTGTTCGAGCGTCATTTCAACCCCTCAAGCCCGGCTTGTG  1956998

Query  474      TGATGGACGACCGTCCGGCGCCCCCGTCTTTGGGGGTGCGGGACGCGCCCGAAAAGCAGT  533
                |||||||||||||||| || | |||  ||   |||| | |||||||||||||||||||||
Sbjct  1956999  TGATGGACGACCGTCCCGCCCTCCCTACTCCAGGGGAGGGGGACGCGCCCGAAAAGCAGT  1957058

Query  534      GGCCAGGCCGCGATTCCGGCTTCCTAGGCGAATGGGCAACAAACCAGCGCCTCCAGGACC  593
                |||||||||||||||||||| |||| |||||||||||||||||||| |||||| ||||||
Sbjct  1957059  GGCCAGGCCGCGATTCCGGC-TCCTGGGCGAATGGGCAACAAACCAACGCCTCTAGGACC  1957117

Query  594      GGCCGCC---CTGGCCTCAAAATCTGTTTT--AT-A-CTT-------ATCAGGTTGACCT  639
                |||||     ||||||| |   |  |||    || | |||       |||||||||||||
Sbjct  1957118  GGCCGGTTTTCTGGCCT-AGTTTA-GTTAGGGATGAACTTCCCTACAATCAGGTTGACCT  1957175

Query  640      CGGATCAGGTAGGGATACCCGCTGAACTTAAGCATATCAATAAGCGGAGGAAAAGAAACC  699
                ||||||||||||||||||||||||||||||||||||||||||||||||||||||||||||
Sbjct  1957176  CGGATCAGGTAGGGATACCCGCTGAACTTAAGCATATCAATAAGCGGAGGAAAAGAAACC  1957235

Query  700      AACAGGGATTGCCCCAGTAACGGCGAGTGAAGCGGCAAGAGCTCAAATTTGAAATCTGGC  759
                |||||||||||||||||||||||||||||||||||||| |||||||||||||||||||||
Sbjct  1957236  AACAGGGATTGCCCCAGTAACGGCGAGTGAAGCGGCAAAAGCTCAAATTTGAAATCTGGC  1957295

Query  760      CTCCCCCGGGGGGCCCGAGTTGTAATTTGCAGAGGATGCTTCGGGTGCGGCCGCCGTCTA  819
                ||||  ||||||  ||||||||||||||| ||||||||||||||||| ||||||||||||
Sbjct  1957296  CTCCTACGGGGGT-CCGAGTTGTAATTTGTAGAGGATGCTTCGGGTGTGGCCGCCGTCTA  1957354

Query  820      AGTTCCTTGGAACAGGACGTCAGAGAGGGTGAGAATCCCGTCTTGGGCGGGCGGTCCGCG  879
                |||||||||||||||||||||||||||||||||||||||||||||||||| |||||||||
Sbjct  1957355  AGTTCCTTGGAACAGGACGTCAGAGAGGGTGAGAATCCCGTCTTGGGCGGCCGGTCCGCG  1957414

Query  880      CCCGTGTGAAGCTCCTTCGACGAGTCGAGTTGTTTGGGAATGCAGCTCTAAGCGGGTGGT  939
                |||||||||||||||||||| |||||||||||||||||||||||||||||||||||||||
Sbjct  1957415  CCCGTGTGAAGCTCCTTCGAAGAGTCGAGTTGTTTGGGAATGCAGCTCTAAGCGGGTGGT  1957474

Query  940      AAATTTCATCTAAAGCTAAATATTGGCCGGAGACCGATAGCGCACAAGTAGAGTGATCGA  999
                |||||||||||||||||||||| ||| |||||||||||||||||||||||||||||||||
Sbjct  1957475  AAATTTCATCTAAAGCTAAATACTGGTCGGAGACCGATAGCGCACAAGTAGAGTGATCGA  1957534

Query  1000     AAGGTTAAAAGCACCTTGAAAAGGGAGTTAAACAGCACGTGAAATTGTTGAAAGGGAAGC  1059
                ||||||||||||||||||||||||||||||||||||||||||||||||||||||||||||
Sbjct  1957535  AAGGTTAAAAGCACCTTGAAAAGGGAGTTAAACAGCACGTGAAATTGTTGAAAGGGAAGC  1957594

Query  1060     GCTTGCGGCCAGACTCGGGGGCGGGGTTCAGCGGGTGCTCGTCGCCCGTGTACTCCTCGT  1119
                |||||||||||||||||||||||||||||||||||||||||||||||||| ||||| |||
Sbjct  1957595  GCTTGCGGCCAGACTCGGGGGCGGGGTTCAGCGGGTGCTCGTCGCCCGTGCACTCCCCGT  1957654

Query  1120     CTCCCGGGCCAGCATCAGTTTCGACGGCCGGTCAAAGGCCCCCGGAATGTGTCGTCTCTC  1179
                |||||||||||||||||||||||||||||||||||||||| |||||||||||||||||||
Sbjct  1957655  CTCCCGGGCCAGCATCAGTTTCGACGGCCGGTCAAAGGCCTCCGGAATGTGTCGTCTCTC  1957714

Query  1180     GGGACGTCTTATAGCCGGGGGTGCAATGCGGCCCGTCGGGACTGAGGAACGCGCTCCGGC  1239
                ||||||||||||||||||||||||||||||||||||||||||||||||||||||| ||||
Sbjct  1957715  GGGACGTCTTATAGCCGGGGGTGCAATGCGGCCCGTCGGGACTGAGGAACGCGCTTCGGC  1957774

Query  1240     TCGGATGCTGGCGTAATGGCCGTAAGCGGCCCGTCTTGAAACACGGACCAAGGAGTCTAA  1299
                ||||||||||||||||||||||||||||||||||||||||||||||||||||||||||||
Sbjct  1957775  TCGGATGCTGGCGTAATGGCCGTAAGCGGCCCGTCTTGAAACACGGACCAAGGAGTCTAA  1957834

Query  1300     CATCCACGCGAGTGTTCGGGTGTCAAACCCGTGCGCGCAGTGAAAGCGAACGGAGGTGGG  1359
                ||||||||||||||||||||||||||||||||||||||||||||||||||||||||||||
Sbjct  1957835  CATCCACGCGAGTGTTCGGGTGTCAAACCCGTGCGCGCAGTGAAAGCGAACGGAGGTGGG  1957894

Query  1360     AGCCTTAGGGCGCACCATCGACCGATCCTGAAGTCTTCGGATGGATTTGAGTAGGAGCGT  1419
                ||||||||||||||||||||||||||||||||||||||||||||||||||||||||||||
Sbjct  1957895  AGCCTTAGGGCGCACCATCGACCGATCCTGAAGTCTTCGGATGGATTTGAGTAGGAGCGT  1957954

Query  1420     GGCCGTTGGGACCCGAAAGATGGTGAACTATGCCTGAATAGGGTGAAGCCAGAGGAAACT  1479
                ||||||||||||||||||||||||||||||||||||||||||||||||||||||||||||
Sbjct  1957955  GGCCGTTGGGACCCGAAAGATGGTGAACTATGCCTGAATAGGGTGAAGCCAGAGGAAACT  1958014

Query  1480     CTGGTGGAGGCTCGCAGCGGTTCTGACGTGCAAATCGATCGTCAAATTTGGGCATAGGGG  1539
                ||||||||||||||||||||||||||||||||||||||||||||||||||||||||||||
Sbjct  1958015  CTGGTGGAGGCTCGCAGCGGTTCTGACGTGCAAATCGATCGTCAAATTTGGGCATAGGGG  1958074

Query  1540     CGAAAGACTAATCGAACCATCTAGTAGCTGGTTCCTGCCGAAGTTTCCCTCAGGATAGCA  1599
                ||||||||||||||||||||||||||||||||||||||||||||||||||||||||||||
Sbjct  1958075  CGAAAGACTAATCGAACCATCTAGTAGCTGGTTCCTGCCGAAGTTTCCCTCAGGATAGCA  1958134

Query  1600     GTGACGAGATTCCAGTTTTATGAGGTAAAGCGAATGATTAGAGGCCTTGGGGATGAAACA  1659
                ||||||| ||||||||||||||||||||||||||||||||||||||||||||||||||||
Sbjct  1958135  GTGACGATATTCCAGTTTTATGAGGTAAAGCGAATGATTAGAGGCCTTGGGGATGAAACA  1958194

Query  1660     TCCTTAACCTATTCTCAAACTTTAAATATGTAAGAAGTCCTTGTTTCTTAAGTGAACGTG  1719
                ||||||||||||||||||||||||||||||||||||| ||||||||||||||||||||||
Sbjct  1958195  TCCTTAACCTATTCTCAAACTTTAAATATGTAAGAAGCCCTTGTTTCTTAAGTGAACGTG  1958254

Query  1720     GGCACTAGAATGGAACGTCACTAGTGGGCCATTTTTGGTAAGCAGAACTGGCGATGCGGG  1779
                ||||||||||||||||||||||||||||||||||||||||||||||||||||||||||||
Sbjct  1958255  GGCACTAGAATGGAACGTCACTAGTGGGCCATTTTTGGTAAGCAGAACTGGCGATGCGGG  1958314

Query  1780     ATGAACCGAACGCGAGGTTAAGGTGCCGGAATGCACGCTCATCAGACACCACAAAAGGTG  1839
                ||||||||||||||||||||||||||||||||||||||||||||||||||||||||||||
Sbjct  1958315  ATGAACCGAACGCGAGGTTAAGGTGCCGGAATGCACGCTCATCAGACACCACAAAAGGTG  1958374

Query  1840     TTAGTTCATCTAGACAGCCCGACGGTGGCCATGGAAGTCGGAATCCGCTAAGGAGTGTGT  1899
                ||||||||||||||||||||||||||||||||||||||||||||||||||||||||||||
Sbjct  1958375  TTAGTTCATCTAGACAGCCCGACGGTGGCCATGGAAGTCGGAATCCGCTAAGGAGTGTGT  1958434

Query  1900     AACAACTCACGGGCCGAATGAACTAGCCCTGAAAATGGATGGCGCTCAAGCGTGCTACCC  1959
                ||||||||||||||||||||||||||||||||||||||||||||||||||||||||||||
Sbjct  1958435  AACAACTCACGGGCCGAATGAACTAGCCCTGAAAATGGATGGCGCTCAAGCGTGCTACCC  1958494

Query  1960     ATACCTCGCCGCCGGGGTTGAAATGACGCCCCGGCGAGTAGGCAGGCGTGGAGGTCCGTG  2019
                ||||||||||||||||||||||||||||||||||||||||||||||||||||||||||||
Sbjct  1958495  ATACCTCGCCGCCGGGGTTGAAATGACGCCCCGGCGAGTAGGCAGGCGTGGAGGTCCGTG  1958554

Query  2020     ACGAAGCCCTGGGGGTGACCCCGGGTCGAACGGCCTCTAGTGCAGATCTTGGTGGTAGTA  2079
                ||||||||||||||||||||||||||||||||||||||||||||||||||||||||||||
Sbjct  1958555  ACGAAGCCCTGGGGGTGACCCCGGGTCGAACGGCCTCTAGTGCAGATCTTGGTGGTAGTA  1958614

Query  2080     GCAAATACTCAAATGAGAACTTTGAGGACTGAAGTGGGGAAAGGTTCCATGTGAACAGCA  2139
                ||||||||||||||||||||||||||||||||||||||||||||||||||||||||||||
Sbjct  1958615  GCAAATACTCAAATGAGAACTTTGAGGACTGAAGTGGGGAAAGGTTCCATGTGAACAGCA  1958674

Query  2140     GTTGGACATGGGTTAGTCGATCCTAAGGCATAGGGTAGTTCCGATTGCATGTGCGCCCTG  2199
                ||||||||||||||||||||||||||||||||||||||||||||||||||||||||||||
Sbjct  1958675  GTTGGACATGGGTTAGTCGATCCTAAGGCATAGGGTAGTTCCGATTGCATGTGCGCCCTG  1958734

Query  2200     GTGCGCCGTCAGCCGAAAGGGAAGCCGGTTAAGATTCCGGCACCTGGATGTGGATTCTCC  2259
                |||||||||||||||||||||||||||||||| |||||||||||||||||||||||||||
Sbjct  1958735  GTGCGCCGTCAGCCGAAAGGGAAGCCGGTTAAAATTCCGGCACCTGGATGTGGATTCTCC  1958794

Query  2260     ACGGCAACGTAACTGAACGCGGAGACGTCGGCGGGGGTCTTGGGAAGAGTTATCTTTTCT  2319
                ||||||||||||||||||||||||||||||||||||||| ||||||||||||||||||||
Sbjct  1958795  ACGGCAACGTAACTGAACGCGGAGACGTCGGCGGGGGTCCTGGGAAGAGTTATCTTTTCT  1958854

Query  2320     TCTTGACGGCCTGTCACCCTGAAATCGGTTTGTCCGGAGCTAGGGTTCAACGGCCGGCAG  2379
                |||||||||||| ||||||||||||||||||||||||||||||||||||| |||||||||
Sbjct  1958855  TCTTGACGGCCTATCACCCTGAAATCGGTTTGTCCGGAGCTAGGGTTCAATGGCCGGCAG  1958914

Query  2380     AGCGCCGCACCTTTGCGGCGTCCGGCGTGCCCCCGACGACCCTTGAAAATCCGCGGGAAG  2439
                ||||||||||||||||||||||||||||||||||||||||||||||||||||||||||||
Sbjct  1958915  AGCGCCGCACCTTTGCGGCGTCCGGCGTGCCCCCGACGACCCTTGAAAATCCGCGGGAAG  1958974

Query  2440     GAATAGTTTTCACGCCAGGTCGTACTCATAACCGCAGCAGGTCTCCAAGGTGAAAAGCCT  2499
                ||||||||||||||||||||||||||||||||||||||||||||||||||||||||||||
Sbjct  1958975  GAATAGTTTTCACGCCAGGTCGTACTCATAACCGCAGCAGGTCTCCAAGGTGAAAAGCCT  1959034

Query  2500     CTAGTTGATAGAACAATGTAGATAAGGGAAGTCGGCAAAATAGATCCGTAACTTCGGGAA  2559
                ||||||||||||||||||||||||||||||||||||||||||||||||||||||||||||
Sbjct  1959035  CTAGTTGATAGAACAATGTAGATAAGGGAAGTCGGCAAAATAGATCCGTAACTTCGGGAA  1959094

Query  2560     AAGGATTGGCTCTAAGGGTCGGGCGCGTTGGGCCTTGGGCGGAGGCCCTCGAGGCAGGAT  2619
                ||||||||||||||||| ||||||||||||||||||||| |||| |||||||||||||  
Sbjct  1959095  AAGGATTGGCTCTAAGGATCGGGCGCGTTGGGCCTTGGGTGGAGACCCTCGAGGCAGGGC  1959154

Query  2620     GGCACTAGCCGGGAGACCGGCCGGCGCCGCCCAGCATCGGGGCGCGGACGCCCTCGGCAG  2679
                 ||||||||||||  ||||||||||||||||||||||||||||| ||||||||| |||||
Sbjct  1959155  AGCACTAGCCGGGCAACCGGCCGGCGCCGCCCAGCATCGGGGCGTGGACGCCCTTGGCAG  1959214

Query  2680     GCCTCTGGCCG  2690
                |||||||||||
Sbjct  1959215  GCCTCTGGCCG  1959225


 Score = 4017 bits (2175),  Expect = 0.0
 Identities = 2580/2765 (93%), Gaps = 70/2765 (3%)
 Strand=Plus/Plus

Query  1        CAAGGTTTCCGTAGGTGAACCTGCGGAAGGATCATTAGCGCGCAGGCCGGAGGCTGGCCC  60
                ||||||||||||||||||||||||||||||||||||| ||||||||||| || | ||   
Sbjct  1972279  CAAGGTTTCCGTAGGTGAACCTGCGGAAGGATCATTAACGCGCAGGCCGTAGAC-GG---  1972334

Query  61       CCCACGATAGGGCCAAACGTCCGTCAGGGGTGAGCAGATGTGCGCCGGCCGTAC-CGCCC  119
                 || || |    ||  |  | ||||  ||| | || | ||| ||||||||  || || ||
Sbjct  1972335  -CC-CG-T--CCCCGGA--TGCGTC-CGGG-G-GC-GGTGT-CGCCGGCC--ACACG-CC  1972379

Query  120      CATTCTTGTCTACATTACTCGGTTGCCTCGGCGGGCCGCGCTCTCCCAGGAGAGCCGTTC  179
                ||||||||||||  |||| | |||||||||||||||||||| |||   |  | |||  ||
Sbjct  1972380  CATTCTTGTCTA-TTTACCCAGTTGCCTCGGCGGGCCGCGCACTC-GTGCCGCGCC--TC  1972435

Query  180      GGCGAGCCTCTCTTTAGTGGC--T-AA-ACGCTGGACCGCGCCCGCCGGAGGACAGACGC  235
                |  |||||  ||    | | |  | ||  | ||||| ||||||||||||||||  |  | 
Sbjct  1972436  GAGGAGCC-GTC--CGGGGACAATCAACTCCCTGGATCGCGCCCGCCGGAGGA--G-TG-  1972488

Query  236      aaaaaaaTTCTTTCA-GAAGAGCTG-TCAGTCTGAGCGTTAGCAAGCAAAAATCAGTTAA  293
                |  |||| ||   || ||| | ||| || |||||||||||||||||  ||||||||||||
Sbjct  1972489  ATTAAAA-TC---CATGAATA-CTGTTCCGTCTGAGCGTTAGCAAG-TAAAATCAGTTAA  1972542

Query  294      AACTTTCAACAACGGATCTCTTGGTTCCGGCATCGATGAAGAACGCAGCGAAATGCGATA  353
                ||||||||||||||||||||||||||||||||||||||||||||||||||||||||||||
Sbjct  1972543  AACTTTCAACAACGGATCTCTTGGTTCCGGCATCGATGAAGAACGCAGCGAAATGCGATA  1972602

Query  354      AGTAATGTGAATTGCAGAATTCCGTGAATCATCGAATCTTTGAACGCACATTGCGCCCCC  413
                |||||||||||||||||||||||||||||||||||||||||||||||||||||||||| |
Sbjct  1972603  AGTAATGTGAATTGCAGAATTCCGTGAATCATCGAATCTTTGAACGCACATTGCGCCCTC  1972662

Query  414      TGGCATTCCGGGGGGCATGCCTGTTCGAGCGTCATTTCAGCCCCTCAAGCCCGGCTTGTG  473
                ||| ||||||||||||||||||||||||||||||||||| ||||||||||||||||||||
Sbjct  1972663  TGGTATTCCGGGGGGCATGCCTGTTCGAGCGTCATTTCAACCCCTCAAGCCCGGCTTGTG  1972722

Query  474      TGATGGACGACCGTCCGGCGCCC-CCGT-CTTTGGGGGTGCGGGACGCGCCCGAAAAGCA  531
                ||||||||||||||||  ||||| || | ||   |||| | |||||||||||||||||||
Sbjct  1972723  TGATGGACGACCGTCC--CGCCCTCCCTACTCCAGGGGAGGGGGACGCGCCCGAAAAGCA  1972780

Query  532      GTGGCCAGGCCGCGATTCCGGCTTCCTAGGCGAATGGGCAACAAACCAGCGCCTCCAGGA  591
                |||||||||||||||||||||| |||| |||||||||||||||||||| |||||| ||||
Sbjct  1972781  GTGGCCAGGCCGCGATTCCGGC-TCCTGGGCGAATGGGCAACAAACCAACGCCTCTAGGA  1972839

Query  592      CCGGCCG---CCCTGGCCTCAAAATCTGTT--TTAT--AC-T---T---ATCAGGTTGAC  637
                |||||||     ||||||| |   |  |||    ||  || |   |   |||||||||||
Sbjct  1972840  CCGGCCGGTTTTCTGGCCT-AGTTTTAGTTAGGGATGAACTTCCCTACAATCAGGTTGAC  1972898

Query  638      CTCGGATCAGGTAGGGATACCCGCTGAACTTAAGCATATCAATAAGCGGAGGAAAAGAAA  697
                ||||||||||||||||||||||||||||||||||||||||||||||||||||||||||||
Sbjct  1972899  CTCGGATCAGGTAGGGATACCCGCTGAACTTAAGCATATCAATAAGCGGAGGAAAAGAAA  1972958

Query  698      CCAACAGGGATTGCCCCAGTAACGGCGAGTGAAGCGGCAAGAGCTCAAATTTGAAATCTG  757
                |||||||||||||||||||||||||||||||||||||||| |||||||||||||||||||
Sbjct  1972959  CCAACAGGGATTGCCCCAGTAACGGCGAGTGAAGCGGCAAAAGCTCAAATTTGAAATCTG  1973018

Query  758      GCCTCCCCCGGGGGGCCCGAGTTGTAATTTGCAGAGGATGCTTCGGGTGCGGCCGCCGTC  817
                ||||||  | ||||| ||||||||||||||| ||||||||||||||||| ||||||||||
Sbjct  1973019  GCCTCCTAC-GGGGGTCCGAGTTGTAATTTGTAGAGGATGCTTCGGGTGTGGCCGCCGTC  1973077

Query  818      TAAGTTCCTTGGAACAGGACGTCAGAGAGGGTGAGAATCCCGTCTTGGGCGGGCGGTCCG  877
                |||||||||||||||||||||||||||||||||||||||||||||||||||| |||||||
Sbjct  1973078  TAAGTTCCTTGGAACAGGACGTCAGAGAGGGTGAGAATCCCGTCTTGGGCGGCCGGTCCG  1973137

Query  878      CGCCCGTGTGAAGCTCCTTCGACGAGTCGAGTTGTTTGGGAATGCAGCTCTAAGCGGGTG  937
                |||||||||||||||||||||| |||||||||||||||||||||||||||||||||||||
Sbjct  1973138  CGCCCGTGTGAAGCTCCTTCGAAGAGTCGAGTTGTTTGGGAATGCAGCTCTAAGCGGGTG  1973197

Query  938      GTAAATTTCATCTAAAGCTAAATATTGGCCGGAGACCGATAGCGCACAAGTAGAGTGATC  997
                |||||||||||||||||||||||| ||| |||||||||||||||||||||||||||||||
Sbjct  1973198  GTAAATTTCATCTAAAGCTAAATACTGGTCGGAGACCGATAGCGCACAAGTAGAGTGATC  1973257

Query  998      GAAAGGTTAAAAGCACCTTGAAAAGGGAGTTAAACAGCACGTGAAATTGTTGAAAGGGAA  1057
                ||||||||||||||||||||||||||||||||||||||||||||||||||||||||||||
Sbjct  1973258  GAAAGGTTAAAAGCACCTTGAAAAGGGAGTTAAACAGCACGTGAAATTGTTGAAAGGGAA  1973317

Query  1058     GCGCTTGCGGCCAGACTCGGGGGCGGGGTTCAGCGGGTGCTCGTCGCCCGTGTACTCCTC  1117
                |||||||||||||||||||||||||||||||||||||||||||||||||||| ||||| |
Sbjct  1973318  GCGCTTGCGGCCAGACTCGGGGGCGGGGTTCAGCGGGTGCTCGTCGCCCGTGCACTCCCC  1973377

Query  1118     GTCTCCCGGGCCAGCATCAGTTTCGACGGCCGGTCAAAGGCCCCCGGAATGTGTCGTCTC  1177
                |||||||||||||||||||||||||||||||||||||||||| |||||||||||||||||
Sbjct  1973378  GTCTCCCGGGCCAGCATCAGTTTCGACGGCCGGTCAAAGGCCTCCGGAATGTGTCGTCTC  1973437

Query  1178     TCGGGACGTCTTATAGCCGGGGGTGCAATGCGGCCCGTCGGGACTGAGGAACGCGCTCCG  1237
                ||||||||||||||||||||||||||||||||||||||||||||||||||||||||| ||
Sbjct  1973438  TCGGGACGTCTTATAGCCGGGGGTGCAATGCGGCCCGTCGGGACTGAGGAACGCGCTTCG  1973497

Query  1238     GCTCGGATGCTGGCGTAATGGCCGTAAGCGGCCCGTCTTGAAACACGGACCAAGGAGTCT  1297
                ||||||||||||||||||||||||||||||||||||||||||||||||||||||||||||
Sbjct  1973498  GCTCGGATGCTGGCGTAATGGCCGTAAGCGGCCCGTCTTGAAACACGGACCAAGGAGTCT  1973557

Query  1298     AACATCCACGCGAGTGTTCGGGTGTCAAACCCGTGCGCGCAGTGAAAGCGAACGGAGGTG  1357
                ||||||||||||||||||||||||||||||||||||||||||||||||||||||||||||
Sbjct  1973558  AACATCCACGCGAGTGTTCGGGTGTCAAACCCGTGCGCGCAGTGAAAGCGAACGGAGGTG  1973617

Query  1358     GGAGCCTTAGGGCGCACCATCGACCGATCCTGAAGTCTTCGGATGGATTTGAGTAGGAGC  1417
                |||||||||||||||||||||||||||||||||||||||||||||| || | ||  | | 
Sbjct  1973618  GGAGCCTTAGGGCGCACCATCGACCGATCCTGAAGTCTTCGGATGG-TTAGGGTTAG-GT  1973675

Query  1418     GTGGCCGTTGGGACCCGAAAGATGGTGAACTATGCCTGAATAGG--GTGAAGCCAGAGGA  1475
                  ||  ||| ||    |    | |||  |   |    |  ||||  ||||||||||||||
Sbjct  1973676  TAGG--GTTAGGTTAGGTTTTAGGGTTTAGGGTTAGGGTTTAGGGTGTGAAGCCAGAGGA  1973733

Query  1476     AACTCTGGTGGAGGCTCGCAGCGGTTCTGACGTGCAAATCGATCGTCAAATTTGGGCATA  1535
                ||||||||||||||||||||||||||||||||||||||||||||||||||||||||||||
Sbjct  1973734  AACTCTGGTGGAGGCTCGCAGCGGTTCTGACGTGCAAATCGATCGTCAAATTTGGGCATA  1973793

Query  1536     GGGGCGAAAGACTAATCGAACCATCTAGTAGCTGGTTCCTGCCGAAGTTTCCCTCAGGAT  1595
                ||||||||||||||||||||||||||||||||||||||||||||||||||||||||||||
Sbjct  1973794  GGGGCGAAAGACTAATCGAACCATCTAGTAGCTGGTTCCTGCCGAAGTTTCCCTCAGGAT  1973853

Query  1596     AGCAGTGACGAGATTCCAGTTTTATGAGGTAAAGCGAATGATTAGAGGCCTTGGGGATGA  1655
                ||||||||||| ||||||||||||||||||||||||||||||||||||||||||||||||
Sbjct  1973854  AGCAGTGACGATATTCCAGTTTTATGAGGTAAAGCGAATGATTAGAGGCCTTGGGGATGA  1973913

Query  1656     AACATCCTTAACCTATTCTCAAACTTTAAATATGTAAGAAGTCCTTGTTTCTTAAGTGAA  1715
                ||||||||||||||||||||||||||||||||||||||||| ||||||||||||||||||
Sbjct  1973914  AACATCCTTAACCTATTCTCAAACTTTAAATATGTAAGAAGCCCTTGTTTCTTAAGTGAA  1973973

Query  1716     CGTGGGCACTAGAATGGAACGTCACTAGTGGGCCATTTTTGGTAAGCAGAACTGGCGATG  1775
                ||||||||||||||||||||||||||||||||||||||||||||||||||||||||||||
Sbjct  1973974  CGTGGGCACTAGAATGGAACGTCACTAGTGGGCCATTTTTGGTAAGCAGAACTGGCGATG  1974033

Query  1776     CGGGATGAACCGAACGCGAGGTTAAGGTGCCGGAATGCACGCTCATCAGACACCACAAAA  1835
                ||||||||||||||||||||||||||||||||||||||||||||||||||||||||||||
Sbjct  1974034  CGGGATGAACCGAACGCGAGGTTAAGGTGCCGGAATGCACGCTCATCAGACACCACAAAA  1974093

Query  1836     GGTGTTAGTTCATCTAGACAGCCCGACGGTGGCCATGGAAGTCGGAATCCGCTAAGGAGT  1895
                ||||||||||||||||||||||||||||||||||||||||||||||||||||||||||||
Sbjct  1974094  GGTGTTAGTTCATCTAGACAGCCCGACGGTGGCCATGGAAGTCGGAATCCGCTAAGGAGT  1974153

Query  1896     GTGTAACAACTCACGGGCCGAATGAACTAGCCCTGAAAATGGATGGCGCTCAAGCGTGCT  1955
                ||||||||||||||||||||||||||||||||||||||||||||||||||||||||||||
Sbjct  1974154  GTGTAACAACTCACGGGCCGAATGAACTAGCCCTGAAAATGGATGGCGCTCAAGCGTGCT  1974213

Query  1956     ACCCATACCTCGCCGCCGGGGTTGAAATGACGCCCCGGCGAGTAGGCAGGCGTGGAGGTC  2015
                ||||||||||||||||||||||||||||||||||||||||||||||||||||||||||||
Sbjct  1974214  ACCCATACCTCGCCGCCGGGGTTGAAATGACGCCCCGGCGAGTAGGCAGGCGTGGAGGTC  1974273

Query  2016     CGTGACGAAGCCCTGGGGGTGACCCCGGGTCGAACGGCCTCTAGTGCAGATCTTGGTGGT  2075
                ||||||||||||||||||||||||||||||||||||||||||||||||||||||||||||
Sbjct  1974274  CGTGACGAAGCCCTGGGGGTGACCCCGGGTCGAACGGCCTCTAGTGCAGATCTTGGTGGT  1974333

Query  2076     AGTAGCAAATACTCAAATGAGAACTTTGAGGACTGAAGTGGGGAAAGGTTCCATGTGAAC  2135
                ||||||||||||||||||||||||||||||||||||||||||||||||||||||||||||
Sbjct  1974334  AGTAGCAAATACTCAAATGAGAACTTTGAGGACTGAAGTGGGGAAAGGTTCCATGTGAAC  1974393

Query  2136     AGCAGTTGGACATGGGTTAGTCGATCCTAAGGCATAGGGTAGTTCCGATTGCATGTGCGC  2195
                ||||||||||||||||||||||||||||||||||||||||||||||||||||||||||||
Sbjct  1974394  AGCAGTTGGACATGGGTTAGTCGATCCTAAGGCATAGGGTAGTTCCGATTGCATGTGCGC  1974453

Query  2196     CCTGGTGCGCCGTCAGCCGAAAGGGAAGCCGGTTAAGATTCCGGCACCTGGATGTGGATT  2255
                |||||||||||||||||||||||||||||||||||| |||||||||||||||||||||||
Sbjct  1974454  CCTGGTGCGCCGTCAGCCGAAAGGGAAGCCGGTTAAAATTCCGGCACCTGGATGTGGATT  1974513

Query  2256     CTCCACGGCAACGTAACTGAACGCGGAGACGTCGGCGGGGGTCTTGGGAAGAGTTATCTT  2315
                ||||||||||||||||||||||||||||||||||||||||||| ||||||||||||||||
Sbjct  1974514  CTCCACGGCAACGTAACTGAACGCGGAGACGTCGGCGGGGGTCCTGGGAAGAGTTATCTT  1974573

Query  2316     TTCTTCTTGACGGCCTGTCACCCTGAAATCGGTTTGTCCGGAGCTAGGGTTCAACGGCCG  2375
                |||||||||||||||| ||||||||||||||||||||||||||||||||||||| |||||
Sbjct  1974574  TTCTTCTTGACGGCCTATCACCCTGAAATCGGTTTGTCCGGAGCTAGGGTTCAATGGCCG  1974633

Query  2376     GCAGAGCGCCGCACCTTTGCGGCGTCCGGCGTGCCCCCGACGACCCTTGAAAATCCGCGG  2435
                ||||||||||||||||||||||||||||||||||||||||||||||||||||||||||||
Sbjct  1974634  GCAGAGCGCCGCACCTTTGCGGCGTCCGGCGTGCCCCCGACGACCCTTGAAAATCCGCGG  1974693

Query  2436     GAAGGAATAGTTTTCACGCCAGGTCGTACTCATAACCGCAGCAGGTCTCCAAGGTGAAAA  2495
                ||||||||||||||||||||||||||||||||||||||||||||||||||||||||||||
Sbjct  1974694  GAAGGAATAGTTTTCACGCCAGGTCGTACTCATAACCGCAGCAGGTCTCCAAGGTGAAAA  1974753

Query  2496     GCCTCTAGTTGATAGAACAATGTAGATAAGGGAAGTCGGCAAAATAGATCCGTAACTTCG  2555
                ||||||||||||||||||||||||||||||||||||||||||||||||||||||||||||
Sbjct  1974754  GCCTCTAGTTGATAGAACAATGTAGATAAGGGAAGTCGGCAAAATAGATCCGTAACTTCG  1974813

Query  2556     GGAAAAGGATTGGCTCTAAGGGTCGGGCGCGTTGGGCCTTGGGCGGAGGCCCTCGAGGCA  2615
                ||||||||||||||||||||| ||||||||||||||||||||| |||| |||||||||||
Sbjct  1974814  GGAAAAGGATTGGCTCTAAGGATCGGGCGCGTTGGGCCTTGGGTGGAGACCCTCGAGGCA  1974873

Query  2616     GGATGGCACTAGCCGGGAGACCGGCCGGCGCCGCCCAGCATCGGGGCGCGGACGCCCTCG  2675
                ||   ||||||||||||  ||||||||||||||||||||||||||||| ||||||||| |
Sbjct  1974874  GGGCAGCACTAGCCGGGCAACCGGCCGGCGCCGCCCAGCATCGGGGCGTGGACGCCCTTG  1974933

Query  2676     GCAGGCCTCTGGCCGTCCGGCGCGCGCTTAACGACCAACTTAGAACTGGTACGGACAAGG  2735
                |||||||||||||||||||||||||||||||||| |||||||||||||||||||||||||
Sbjct  1974934  GCAGGCCTCTGGCCGTCCGGCGCGCGCTTAACGATCAACTTAGAACTGGTACGGACAAGG  1974993

Query  2736     GGAAT  2740
                |||||
Sbjct  1974994  GGAAT  1974998


 Score = 3927 bits (2126),  Expect = 0.0
 Identities = 2568/2769 (93%), Gaps = 80/2769 (3%)
 Strand=Plus/Plus

Query  1        CAAGGTTTCCGTAGGTGAACCTGCGGAAGGATCATTAGCGCGCAGGCCGGAGGCTGGCCC  60
                ||||||||||||||||||||||||||||||||||||| ||||||||||| || | ||   
Sbjct  1964416  CAAGGTTTCCGTAGGTGAACCTGCGGAAGGATCATTAACGCGCAGGCCGTAGAC-GG---  1964471

Query  61       CCCACGATAGGGCCAAACGTCCGTCAGGGGTGAGCAGATGTGCGCCGGCCGTAC-CGCCC  119
                 || || |    ||  |  | ||||  ||| | || | ||| ||||||||  || || ||
Sbjct  1964472  -CC-CG-T--CCCCGGA--TGCGTC-CGGG-G-GC-GGTGT-CGCCGGCC--ACACG-CC  1964516

Query  120      CATTCTTGTCTACATTACTCGGTTGCCTCGGCGGGCCGCGCTCTCCCAGGAGAGCCGTTC  179
                ||||||||||||  |||| | |||||||||||||||||||| |||   |  | |||  ||
Sbjct  1964517  CATTCTTGTCTA-TTTACCCAGTTGCCTCGGCGGGCCGCGCACTC-GTGCCGCGCC--TC  1964572

Query  180      GGCGAGCCTCTCTTTAGTGGC--T-AA-ACGCTGGACCGCGCCCGCCGGAGGACAGACGC  235
                |  |||||  ||    | | |  | ||  | ||||| ||||||||||||||||  |  | 
Sbjct  1964573  GAGGAGCC-GTC--CGGGGACAATCAACTCCCTGGATCGCGCCCGCCGGAGGA--G-TG-  1964625

Query  236      aaaaaaaTTCTTTCA-GAAGAGCTG-TCAGTCTGAGCGTTAGCAAGCAAAAATCAGTTAA  293
                |  |||| ||   || ||| | ||| || |||||||||||||||||  ||||||||||||
Sbjct  1964626  ATTAAAA-TC---CATGAATA-CTGTTCCGTCTGAGCGTTAGCAAG-TAAAATCAGTTAA  1964679

Query  294      AACTTTCAACAACGGATCTCTTGGTTCCGGCATCGATGAAGAACGCAGCGAAATGCGATA  353
                ||||||||||||||||||||||||||||||||||||||||||||||||||||||||||||
Sbjct  1964680  AACTTTCAACAACGGATCTCTTGGTTCCGGCATCGATGAAGAACGCAGCGAAATGCGATA  1964739

Query  354      AGTAATGTGAATTGCAGAATTCCGTGAATCATCGAATCTTTGAACGCACATTGCGCCCCC  413
                |||||||||||||||||||||||||||||||||||||||||||||||||||||||||| |
Sbjct  1964740  AGTAATGTGAATTGCAGAATTCCGTGAATCATCGAATCTTTGAACGCACATTGCGCCCTC  1964799

Query  414      TGGCATTCCGGGGGGCATGCCTGTTCGAGCGTCATTTCAGCCCCTCAAGCCCGGCTTGTG  473
                ||| ||||||||||||||||||||||||||||||||||| ||||||||||||||||||||
Sbjct  1964800  TGGTATTCCGGGGGGCATGCCTGTTCGAGCGTCATTTCAACCCCTCAAGCCCGGCTTGTG  1964859

Query  474      TGATGGACGACCGTCCGGCGCCC-CCGT-CTTTGGGGGTGCGGGACGCGCCCGAAAAGCA  531
                ||||||||||||||||  ||||| || | ||   |||| | |||||||||||||||||||
Sbjct  1964860  TGATGGACGACCGTCC--CGCCCTCCCTACTCCAGGGGAGGGGGACGCGCCCGAAAAGCA  1964917

Query  532      GTGGCCAGGCCGCGATTCCGGCTTCCTAGGCGAATGGGCAACAAACCAGCGCCTCCAGGA  591
                |||||||||||||||||||||| |||| |||||||||||||||||||| |||||| ||||
Sbjct  1964918  GTGGCCAGGCCGCGATTCCGGC-TCCTGGGCGAATGGGCAACAAACCAACGCCTCTAGGA  1964976

Query  592      CCGGCCG---CCCTGGCCTCAAAATCTGTT--TTAT--AC-T---T---ATCAGGTTGAC  637
                |||||||     ||||||| |   |  |||    ||  || |   |   |||||||||||
Sbjct  1964977  CCGGCCGGTTTTCTGGCCT-AGTTTTAGTTAGGGATGAACTTCCCTACAATCAGGTTGAC  1965035

Query  638      CTCGGATCAGGTAGGGATACCCGCTGAACTTAAGCATATCAATAAGCGGAGGAAAAGAAA  697
                ||||||||||||||||||||||||||||||||||||||||||||||||||||||||||||
Sbjct  1965036  CTCGGATCAGGTAGGGATACCCGCTGAACTTAAGCATATCAATAAGCGGAGGAAAAGAAA  1965095

Query  698      CCAACAGGGATTGCCCCAGTAACGGCGAGTGAAGCGGCAAGAGCTCAAATTTGAAATCTG  757
                |||||||||||||||||||||||||||||||||||||||| |||||||||||||||||||
Sbjct  1965096  CCAACAGGGATTGCCCCAGTAACGGCGAGTGAAGCGGCAAAAGCTCAAATTTGAAATCTG  1965155

Query  758      GCCTCCCCCGGGGGGCCCGAGTTGTAATTTGCAGAGGATGCTTCGGGTGCGGCCGCCGTC  817
                ||||||  | ||||| ||||||||||||||| ||||||||||||||||| ||||||||||
Sbjct  1965156  GCCTCCTAC-GGGGGTCCGAGTTGTAATTTGTAGAGGATGCTTCGGGTGTGGCCGCCGTC  1965214

Query  818      TAAGTTCCTTGGAACAGGACGTCAGAGAGGGTGAGAATCCCGTCTTGGGCGGGCGGTCCG  877
                |||||||||||||||||||||||||||||||||||||||||||||||||||| |||||||
Sbjct  1965215  TAAGTTCCTTGGAACAGGACGTCAGAGAGGGTGAGAATCCCGTCTTGGGCGGCCGGTCCG  1965274

Query  878      CGCCCGTGTGAAGCTCCTTCGACGAGTCGAGTTGTTTGGGAATGCAGCTCTAAGCGGGTG  937
                |||||||||||||||||||||| |||||||||||||||||||||||||||||||||||||
Sbjct  1965275  CGCCCGTGTGAAGCTCCTTCGAAGAGTCGAGTTGTTTGGGAATGCAGCTCTAAGCGGGTG  1965334

Query  938      GTAAATTTCATCTAAAGCTAAATATTGGCCGGAGACCGATAGCGCACAAGTAGAGTGATC  997
                |||||||||||||||||||||||| ||| |||||||||||||||||||||||||||||||
Sbjct  1965335  GTAAATTTCATCTAAAGCTAAATACTGGTCGGAGACCGATAGCGCACAAGTAGAGTGATC  1965394

Query  998      GAAAGGTTAAAAGCACCTTGAAAAGGGAGTTAAACAGCACGTGAAATTGTTGAAAGGGAA  1057
                ||||||||||||||||||||||||||||||||||||||||||||||||||||||||||||
Sbjct  1965395  GAAAGGTTAAAAGCACCTTGAAAAGGGAGTTAAACAGCACGTGAAATTGTTGAAAGGGAA  1965454

Query  1058     GCGCTTGCGGCCAGACTCGGGGGCGGGGTTCAGCGGGTGCTCGTCGCCCGTGTACTCCTC  1117
                |||||||||||||||||||||||||||||||||||||||||||||||||||| ||||| |
Sbjct  1965455  GCGCTTGCGGCCAGACTCGGGGGCGGGGTTCAGCGGGTGCTCGTCGCCCGTGCACTCCCC  1965514

Query  1118     GTCTCCCGGGCCAGCATCAGTTTCGACGGCCGGTCAAAGGCCCCCGGAATGTGTCGTCTC  1177
                |||||||||||||||||||||||||||||||||||||||||| |||||||||||||||||
Sbjct  1965515  GTCTCCCGGGCCAGCATCAGTTTCGACGGCCGGTCAAAGGCCTCCGGAATGTGTCGTCTC  1965574

Query  1178     TCGGGACGTCTTATAGCCGGGGGTGCAATGCGGCCCGTCGGGACTGAGGAACGCGCTCCG  1237
                ||||||||||||||||||||||||||||||||| ||||||||||||||||||||||| ||
Sbjct  1965575  TCGGGACGTCTTATAGCCGGGGGTGCAATGCGG-CCGTCGGGACTGAGGAACGCGCTTCG  1965633

Query  1238     GCTCGGATGCTGGCGTAATGGCCGTAAGCGGCCCGTCTTGAAACACGGACCAAGGAGTCT  1297
                ||||||||||||||||||||||||||||||||||||||||||||||||||||||||||||
Sbjct  1965634  GCTCGGATGCTGGCGTAATGGCCGTAAGCGGCCCGTCTTGAAACACGGACCAAGGAGTCT  1965693

Query  1298     AACATCCACGCGAGTGTTCGGGTGTCAAACCCGTGCGCGCAGTGAAAGCGAACGGAGGTG  1357
                ||||||||||||||||||||||||||||||||||||||||||||||||||||||||||||
Sbjct  1965694  AACATCCACGCGAGTGTTCGGGTGTCAAACCCGTGCGCGCAGTGAAAGCGAACGGAGGTG  1965753

Query  1358     GGAGCCTTAGGGCGCACCATCGACCGATCCTGAAGTCTTCGGATGGATTTGAGT-AGG--  1414
                |||||||||||||||||||||||||||||||||||||||||||||| || | || |||  
Sbjct  1965754  GGAGCCTTAGGGCGCACCATCGACCGATCCTGAAGTCTTCGGATGG-TTAGGGTTAGGTT  1965812

Query  1415     AGCGTGGCCGTTGGGACCCGAAAGAT-GGTGAACTATGCCTGAATAGGGTGAAGCCAGAG  1473
                || ||    ||| ||     |  | |  | |   || |||||||||||||||||||||||
Sbjct  1965813  AGGGTTAG-GTTAGGTTTT-AGGGTTTAGGGT--TAGGCCTGAATAGGGTGAAGCCAGAG  1965868

Query  1474     GAAACTCTGGTGGAGGCTCGCAGCGGTTCTGACGTGCAAATCGATCGTCAAATTTGGGCA  1533
                ||||||||||||||||||||||||||||||||||||||||||||||||||||||||||||
Sbjct  1965869  GAAACTCTGGTGGAGGCTCGCAGCGGTTCTGACGTGCAAATCGATCGTCAAATTTGGGCA  1965928

Query  1534     TAGGGGCGAAAGACTAATCGAACCATCTAGTAGCTGGTTCCTGCCGAAGTTTCCCTCAGG  1593
                ||||||||||||||||||||||||||||||||||||||||||||||||||||||||||||
Sbjct  1965929  TAGGGGCGAAAGACTAATCGAACCATCTAGTAGCTGGTTCCTGCCGAAGTTTCCCTCAGG  1965988

Query  1594     ATAGCAGTGACGAGATTCCAGTTTTATGAGGTAAAGCGAATGATTAGAGGCCTTGGGGAT  1653
                ||||||||||||| ||||||||||||||||||||||||||||||||||||||||||||||
Sbjct  1965989  ATAGCAGTGACGATATTCCAGTTTTATGAGGTAAAGCGAATGATTAGAGGCCTTGGGGAT  1966048

Query  1654     GAAACATCCTTAACCTATTCTCAAACTTTAAATATGTAAGAAGTCCTTGTTTCTTAAGTG  1713
                ||||||||||||||||||||||||||||||||||||||||||| ||||||||||||||||
Sbjct  1966049  GAAACATCCTTAACCTATTCTCAAACTTTAAATATGTAAGAAGCCCTTGTTTCTTAAGTG  1966108

Query  1714     AACGTGGGCACTAGAATGGAACGTCACTAGTGGGCCATTTTTGGTAAGCAGAACTGGCGA  1773
                ||||||||||||||||||||||||||||||||||||||||||||||||||||||||||||
Sbjct  1966109  AACGTGGGCACTAGAATGGAACGTCACTAGTGGGCCATTTTTGGTAAGCAGAACTGGCGA  1966168

Query  1774     TGCGGGATGAACCGAACGCGAGGTTAAGGTGCCGGAATGCACGCTCATCAGACACCACAA  1833
                ||||||||||||||||||||||||||||||||||||||||||||||||||||||||||||
Sbjct  1966169  TGCGGGATGAACCGAACGCGAGGTTAAGGTGCCGGAATGCACGCTCATCAGACACCACAA  1966228

Query  1834     AAGGTGTTAGTTCATCTAGACAGCCCGACGGTGGCCATGGAAGTCGGAATCCGCTAAGGA  1893
                ||||||||||||||||||||||||||||||||||||||||||||||||||||||||||||
Sbjct  1966229  AAGGTGTTAGTTCATCTAGACAGCCCGACGGTGGCCATGGAAGTCGGAATCCGCTAAGGA  1966288

Query  1894     GTGTGTAACAACTCACGGGCCGAATGAACTAGCCCTGAAAATGGATGGCGCTCAAGCGTG  1953
                ||||||||||||||||||||||||||||||||||||||||||||||||||||||||||||
Sbjct  1966289  GTGTGTAACAACTCACGGGCCGAATGAACTAGCCCTGAAAATGGATGGCGCTCAAGCGTG  1966348

Query  1954     CTACCCATACCTCGCCGCCGGGGTTGAAATGACGCCCCGGCGAGTAGGC-AGGCGTGGAG  2012
                ||||||||||||||||||||||||||||||||||||   | |  ||||  ||| ||  ||
Sbjct  1966349  CTACCCATACCTCGCCGCCGGGGTTGAAATGACGCCATAG-GGTTAGGTTAGG-GTT-AG  1966405

Query  2013     GTCCGTGACGA-AGCCCTGGGGGTGACCCCGGGTCGAACGGCCTCTAGTGCAGATCTTGG  2071
                ||   |   |  ||  ||||||||||||||||||||||||||||||||||||||||||||
Sbjct  1966406  GTTTTTAGGGTTAGGGCTGGGGGTGACCCCGGGTCGAACGGCCTCTAGTGCAGATCTTGG  1966465

Query  2072     TGGTAGTAGCAAATACTCAAATGAGAACTTTGAGGACTGAAGTGGGGAAAGGTTCCATGT  2131
                |||||||||||||||||||||||||||| |||||||||||||||||||||||||||||||
Sbjct  1966466  TGGTAGTAGCAAATACTCAAATGAGAAC-TTGAGGACTGAAGTGGGGAAAGGTTCCATGT  1966524

Query  2132     GAACAGCAGTTGGACATGGGTTAGTCGATCCTAAGGCATAGGGTAGTTCCGATTGCATGT  2191
                ||||||||||||||||||||||||||||||||||||||||||||||||||||||||||||
Sbjct  1966525  GAACAGCAGTTGGACATGGGTTAGTCGATCCTAAGGCATAGGGTAGTTCCGATTGCATGT  1966584

Query  2192     GCGCCCTGGTGCGCCGTCAGCCGAAAGGGAAGCCGGTTAAGATTCCGGCACCTGGATGTG  2251
                |||||||||||||||||||||||||||||||||||||||| |||||||||||||||||||
Sbjct  1966585  GCGCCCTGGTGCGCCGTCAGCCGAAAGGGAAGCCGGTTAAAATTCCGGCACCTGGATGTG  1966644

Query  2252     GATTCTCCACGGCAACGTAACTGAACGCGGAGACGTCGGCGGGGGTCTTGGGAAGAGTTA  2311
                ||||||||||||||||||||||||||||||||||||||||||||||| ||||||||||||
Sbjct  1966645  GATTCTCCACGGCAACGTAACTGAACGCGGAGACGTCGGCGGGGGTCCTGGGAAGAGTTA  1966704

Query  2312     TCTTTTCTTCTTGACGGCCTGTCACCCTGAAATCGGTTTGTCCGGAGCTAGGGTTCAACG  2371
                |||||||||||||||||||| ||||||||||||||||||||||||||||||||||||| |
Sbjct  1966705  TCTTTTCTTCTTGACGGCCTATCACCCTGAAATCGGTTTGTCCGGAGCTAGGGTTCAATG  1966764

Query  2372     GCCGGCAGAGCGCCGCACCTTTGCGGCGTCCGGCGTGCCCCCGACGACCCTTGAAAATCC  2431
                ||||||||||||||||||||||||||||||||||||||||||||||||||||||||||||
Sbjct  1966765  GCCGGCAGAGCGCCGCACCTTTGCGGCGTCCGGCGTGCCCCCGACGACCCTTGAAAATCC  1966824

Query  2432     GCGGGAAGGAATAGTTTTCACGCCAGGTCGTACTCATAACCGCAGCAGGTCTCCAAGGTG  2491
                ||||||||||||||||||||||||||||||||||||||||||||||||||||||||||||
Sbjct  1966825  GCGGGAAGGAATAGTTTTCACGCCAGGTCGTACTCATAACCGCAGCAGGTCTCCAAGGTG  1966884

Query  2492     AAAAGCCTCTAGTTGATAGAACAATGTAGATAAGGGAAGTCGGCAAAATAGATCCGTAAC  2551
                ||||||||||||||||||||||||||||||||||||||||||||||||||||||||||||
Sbjct  1966885  AAAAGCCTCTAGTTGATAGAACAATGTAGATAAGGGAAGTCGGCAAAATAGATCCGTAAC  1966944

Query  2552     TTCGGGAAAAGGATTGGCTCTAAGGGTCGGGCGCGTTGGGCCTTGGGCGGAGGCCCTCGA  2611
                ||||||||||||||||||||||||| ||||||||||||||||||||| |||| |||||||
Sbjct  1966945  TTCGGGAAAAGGATTGGCTCTAAGGATCGGGCGCGTTGGGCCTTGGGTGGAGACCCTCGA  1967004

Query  2612     GGCAGGATGGCACTAGCCGGGAGACCGGCCGGCGCCGCCCAGCATCGGGGCGCGGACGCC  2671
                ||||||   ||||||||||||  ||||||||||||||||||||||||||||| |||||||
Sbjct  1967005  GGCAGGGCAGCACTAGCCGGGCAACCGGCCGGCGCCGCCCAGCATCGGGGCGTGGACGCC  1967064

Query  2672     CTCGGCAGGCCTCTGGCCGTCCGGCGCGCGCTTAACGACCAACTTAGAACTGGTACGGAC  2731
                || ||||||||||||||||||||||||||||||||||| |||||||||||||||||||||
Sbjct  1967065  CTTGGCAGGCCTCTGGCCGTCCGGCGCGCGCTTAACGATCAACTTAGAACTGGTACGGAC  1967124

Query  2732     AAGGGGAAT  2740
                |||||||||
Sbjct  1967125  AAGGGGAAT  1967133


>CAJUYN010000019.1 Trichophyton soudanense genome assembly, contig: Chr0_RaGOO, 
whole genome shotgun sequence
Length=6394

 Score = 4165 bits (2255),  Expect = 0.0
 Identities = 2396/2461 (97%), Gaps = 21/2461 (1%)
 Strand=Plus/Plus

Query  295   ACTTTCAACAACGGATCTCTTGGTTCCGGCATCGATGAAGAACGCAGCGAAATGCGATAA  354
             ||||||||||||||||||||||||||||||||||||||||||||||||||||||||||||
Sbjct  1900  ACTTTCAACAACGGATCTCTTGGTTCCGGCATCGATGAAGAACGCAGCGAAATGCGATAA  1959

Query  355   GTAATGTGAATTGCAGAATTCCGTGAATCATCGAATCTTTGAACGCACATTGCGCCCCCT  414
             ||||||||||||||||||||||||||||||||||||||||||||||||||||||||| ||
Sbjct  1960  GTAATGTGAATTGCAGAATTCCGTGAATCATCGAATCTTTGAACGCACATTGCGCCCTCT  2019

Query  415   GGCATTCCGGGGGGCATGCCTGTTCGAGCGTCATTTCAGCCCCTCAAGCCCGGCTTGTGT  474
             |||||||||||||||||||||||||||||||||||||| |||||||||||||||||||||
Sbjct  2020  GGCATTCCGGGGGGCATGCCTGTTCGAGCGTCATTTCAACCCCTCAAGCCCGGCTTGTGT  2079
[truncated: 4,497,925 more chars]
