# Supplementary material for: Using nanopore sequencing to identify fungi from clinical samples with high phylogenetic resolution
Source: Sci Rep. 2023 Jun 16;13:9785. doi: 10.1038/s41598-023-37016-0 (PMC10275880; doi:10.1038/s41598-023-37016-0)
Supplement: Supplementary file 1 — Supplementary Information. [file 41598_2023_37016_MOESM1_ESM.zip › Supplementary_Information/Supplementary_Data/Data_S5_Mock_blast/results/Mock_RGN5_9_fmt0.txt]

BLASTN 2.13.0+


Reference: Zheng Zhang, Scott Schwartz, Lukas Wagner, and Webb
Miller (2000), "A greedy algorithm for aligning DNA sequences", J
Comput Biol 2000; 7(1-2):203-14.


Database: all.fna
           16,976,359 sequences; 173,045,930,078 total letters


Query= RCA95m_9

Length=2655
                                                                      Score     E
Sequences producing significant alignments:                          (Bits)  Value

CM000172.1 Aspergillus fumigatus Af293 chromosome 4, whole genome...  4883    0.0  
JAGXKD010000017.1 Aspergillus sp. GbtcF1 F1_0083, whole genome sh...  4883    0.0  
NC_007197.1 Aspergillus fumigatus Af293 chromosome 4, whole genom...  4883    0.0  
JAAKEQ010000076.1 Aspergillus oerlinghausenensis strain CBS 13918...  4826    0.0  
BLKH01000198.1 Aspergillus lentulus IFM 58399 DNA, scaffold_198, ...  4802    0.0  
NW_022984065.1 Aspergillus lentulus IFM 58399 DNA, scaffold_198, ...  4802    0.0  
JAAAPX010000306.1 Aspergillus fumigatiaffinis strain CNM-CM6805 N...  4791    0.0  
MSZS01000021.1 Aspergillus novofumigatus IBT 16806 P174scaffold_2...  4772    0.0  
NW_020194294.1 Aspergillus novofumigatus IBT 16806 chromosome Unk...  4772    0.0  
JACBAD010001631.1 Aspergillus hiratsukae isolate CNM-CM5793 NODE_...  4763    0.0  
MSZS01000005.1 Aspergillus novofumigatus IBT 16806 P174scaffold_5...  4759    0.0  
NW_020194278.1 Aspergillus novofumigatus IBT 16806 chromosome Unk...  4759    0.0  
MSZS01000019.1 Aspergillus novofumigatus IBT 16806 P174scaffold_1...  4747    0.0  
NW_020194292.1 Aspergillus novofumigatus IBT 16806 chromosome Unk...  4747    0.0  
NKHU02000428.1 Aspergillus thermomutatus strain HMR AF 39 NODE_42...  4743    0.0  
NW_020798475.1 Aspergillus thermomutatus strain HMR AF 39 chromos...  4743    0.0  
NKHV02000463.1 Aspergillus turcosus strain HMR AF 23 NODE_461, wh...  4741    0.0  
MSZS01000020.1 Aspergillus novofumigatus IBT 16806 P174scaffold_2...  4721    0.0  
NW_020194293.1 Aspergillus novofumigatus IBT 16806 chromosome Unk...  4721    0.0  
MSZS01000050.1 Aspergillus novofumigatus IBT 16806 P174scaffold_5...  4708    0.0  
NW_020194323.1 Aspergillus novofumigatus IBT 16806 chromosome Unk...  4708    0.0  
JACBAG010001485.1 Aspergillus felis isolate CNM-CM7691 NODE_443_l...  4691    0.0  
MSZS01000011.1 Aspergillus novofumigatus IBT 16806 P174scaffold_1...  4660    0.0  
NW_020194284.1 Aspergillus novofumigatus IBT 16806 chromosome Unk...  4660    0.0  
MSZS01000029.1 Aspergillus novofumigatus IBT 16806 P174scaffold_2...  4649    0.0  
NW_020194302.1 Aspergillus novofumigatus IBT 16806 chromosome Unk...  4649    0.0  
SMSW01000009.1 Aspergillus cejpii strain FS110 scaffold9, whole g...  4521    0.0  
SMSW01000006.1 Aspergillus cejpii strain FS110 scaffold6, whole g...  4521    0.0  
SMSW01000012.1 Aspergillus cejpii strain FS110 scaffold12, whole ...  4521    0.0  
SMSW01000011.1 Aspergillus cejpii strain FS110 scaffold11, whole ...  4521    0.0  
JAMYHO010000160.1 Apiotrichum sp. PL3306B ctg_160, whole genome s...  4462    0.0  
JAGMTT010000008.1 Aspergillus sp. MEXU 27854 Contig07, whole geno...  4335    0.0  
JSYV01000010.1 Evansstolkia leycettana strain CBS 398.68 contig01...  4331    0.0  
JACBKQ010000154.1 Aspergillus sp. A31 154, whole genome shotgun s...  4324    0.0  
JAMAGX010000103.1 Aspergillaceae sp. M1327 strain PF1803 ctg_103,...  4324    0.0  
CH476599.1 Aspergillus terreus NIH2624 scaffold_6 genomic scaffol...  4324    0.0  
NT_165929.1 Aspergillus terreus NIH2624 scaffold_6 genomic scaffo...  4324    0.0  
JALZYL010000072.1 Aspergillus tritici strain S2209 ctg_72, whole ...  4322    0.0  
AM270982.1 Aspergillus niger supercontig An03                         4322    0.0  
BDHI01000023.1 Aspergillus awamori DNA, contig: Aawm23, strain: I...  4322    0.0  
BDHI01000015.1 Aspergillus awamori DNA, contig: Aawm15, strain: I...  4322    0.0  
BDHI01000009.1 Aspergillus awamori DNA, contig: Aawm09, strain: I...  4322    0.0  
NT_166520.1 Aspergillus niger CBS 513.88 supercontig An03             4322    0.0  
BDHI01000032.1 Aspergillus awamori DNA, contig: Aawm32, strain: I...  4320    0.0  
BDHI01000026.1 Aspergillus awamori DNA, contig: Aawm26, strain: I...  4320    0.0  
AP024428.1 Aspergillus luchuensis IFO 4308 DNA, chromosome 4, nea...  4316    0.0  
NC_054852.1 Aspergillus luchuensis IFO 4308 DNA, chromosome 4, ne...  4316    0.0  
MSFL01000103.1 Aspergillus heteromorphus CBS 117.55 BO70scaffold_...  4314    0.0  
PZKB01000354.1 Penicillium sp. MT2 MMC-2018 NODE_354, whole genom...  4314    0.0  
NW_020290508.1 Aspergillus heteromorphus CBS 117.55 chromosome Un...  4314    0.0  
BDHI01000013.1 Aspergillus awamori DNA, contig: Aawm13, strain: I...  4313    0.0  
MSFL01000110.1 Aspergillus heteromorphus CBS 117.55 BO70scaffold_...  4311    0.0  
VCAU01000267.1 Aspergillus nanangensis strain MST-FP2251 scaffold...  4311    0.0  
JACVQR010000012.1 Penicillium fimorum strain S/N-308-OC-P1 S_N-30...  4311    0.0  
BLWE01000015.1 Aspergillus tubingensis WU-2223L DNA, scaffold_15,...  4311    0.0  
MSFU01000081.1 Aspergillus eucalypticola CBS 122712 BO83scaffold_...  4311    0.0  
MSFU01000103.1 Aspergillus eucalypticola CBS 122712 BO83scaffold_...  4311    0.0  
NW_020290355.1 Aspergillus eucalypticola CBS 122712 chromosome Un...  4311    0.0  
NW_020290377.1 Aspergillus eucalypticola CBS 122712 chromosome Un...  4311    0.0  
NW_023336289.1 Aspergillus tubingensis WU-2223L DNA, scaffold_15,...  4311    0.0  
NW_020290515.1 Aspergillus heteromorphus CBS 117.55 chromosome Un...  4311    0.0  
MSFL01000100.1 Aspergillus heteromorphus CBS 117.55 BO70scaffold_...  4307    0.0  
NW_020290505.1 Aspergillus heteromorphus CBS 117.55 chromosome Un...  4307    0.0  
MSFL01000113.1 Aspergillus heteromorphus CBS 117.55 BO70scaffold_...  4301    0.0  
BDHI01000020.1 Aspergillus awamori DNA, contig: Aawm20, strain: I...  4301    0.0  
NW_020290518.1 Aspergillus heteromorphus CBS 117.55 chromosome Un...  4301    0.0  
QUQM01000005.1 Aspergillus tanneri strain NIH1004 AapTan_5_pilon_...  4300    0.0  
NW_022984632.1 Aspergillus tanneri strain NIH1004 chromosome Unkn...  4300    0.0  
MSFL01000185.1 Aspergillus heteromorphus CBS 117.55 BO70scaffold_...  4298    0.0  
MSFL01000126.1 Aspergillus heteromorphus CBS 117.55 BO70scaffold_...  4298    0.0  
MSFL01000121.1 Aspergillus heteromorphus CBS 117.55 BO70scaffold_...  4298    0.0  
NW_020290590.1 Aspergillus heteromorphus CBS 117.55 chromosome Un...  4298    0.0  
NW_020290531.1 Aspergillus heteromorphus CBS 117.55 chromosome Un...  4298    0.0  
NW_020290526.1 Aspergillus heteromorphus CBS 117.55 chromosome Un...  4298    0.0  
MSFL01000148.1 Aspergillus heteromorphus CBS 117.55 BO70scaffold_...  4296    0.0  
NW_020290553.1 Aspergillus heteromorphus CBS 117.55 chromosome Un...  4296    0.0  
MSFM01000022.1 Aspergillus campestris IBT 28561 P168scaffold_22, ...  4294    0.0  
NW_020194357.1 Aspergillus campestris IBT 28561 chromosome Unknow...  4294    0.0  
MSFL01000134.1 Aspergillus heteromorphus CBS 117.55 BO70scaffold_...  4292    0.0  
JAMZTW010000107.1 Penicillium simplicissimum strain A4 tig0000017...  4292    0.0  
JAMZTW010000103.1 Penicillium simplicissimum strain A4 tig0000016...  4292    0.0  
JAMZTW010000100.1 Penicillium simplicissimum strain A4 tig0000015...  4292    0.0  
JAMZTW010000099.1 Penicillium simplicissimum strain A4 tig0000015...  4292    0.0  
JAMZTW010000097.1 Penicillium simplicissimum strain A4 tig0000015...  4292    0.0  
JAMZTW010000094.1 Penicillium simplicissimum strain A4 tig0000015...  4292    0.0  
JAMZTW010000093.1 Penicillium simplicissimum strain A4 tig0000015...  4292    0.0  
JAMZTW010000089.1 Penicillium simplicissimum strain A4 tig0000014...  4292    0.0  
JAMZTW010000088.1 Penicillium simplicissimum strain A4 tig0000014...  4292    0.0  
JAMZTW010000087.1 Penicillium simplicissimum strain A4 tig0000014...  4292    0.0  
JAMZTW010000086.1 Penicillium simplicissimum strain A4 tig0000014...  4292    0.0  
JAMZTW010000085.1 Penicillium simplicissimum strain A4 tig0000014...  4292    0.0  
JAMZTW010000078.1 Penicillium simplicissimum strain A4 tig0000012...  4292    0.0  
NW_020290539.1 Aspergillus heteromorphus CBS 117.55 chromosome Un...  4292    0.0  
MSFL01000137.1 Aspergillus heteromorphus CBS 117.55 BO70scaffold_...  4289    0.0  
MSFL01000135.1 Aspergillus heteromorphus CBS 117.55 BO70scaffold_...  4289    0.0  
MSFL01000125.1 Aspergillus heteromorphus CBS 117.55 BO70scaffold_...  4289    0.0  
MSFL01000117.1 Aspergillus heteromorphus CBS 117.55 BO70scaffold_...  4289    0.0  
MSFL01000105.1 Aspergillus heteromorphus CBS 117.55 BO70scaffold_...  4289    0.0  
NW_020290542.1 Aspergillus heteromorphus CBS 117.55 chromosome Un...  4289    0.0  
NW_020290540.1 Aspergillus heteromorphus CBS 117.55 chromosome Un...  4289    0.0  
NW_020290530.1 Aspergillus heteromorphus CBS 117.55 chromosome Un...  4289    0.0  
NW_020290522.1 Aspergillus heteromorphus CBS 117.55 chromosome Un...  4289    0.0  
NW_020290510.1 Aspergillus heteromorphus CBS 117.55 chromosome Un...  4289    0.0  
JAFBMR010000004.1 Aspergillus sp. 'subgen. Cremei' strain IBT 356...  4287    0.0  
JAMZTW010000096.1 Penicillium simplicissimum strain A4 tig0000015...  4287    0.0  
MSFL01000127.1 Aspergillus heteromorphus CBS 117.55 BO70scaffold_...  4285    0.0  
JAMZTW010000098.1 Penicillium simplicissimum strain A4 tig0000015...  4285    0.0  
JAMZTW010000091.1 Penicillium simplicissimum strain A4 tig0000015...  4285    0.0  
NW_020290532.1 Aspergillus heteromorphus CBS 117.55 chromosome Un...  4285    0.0  
MSFL01000136.1 Aspergillus heteromorphus CBS 117.55 BO70scaffold_...  4283    0.0  
JAMZTW010000090.1 Penicillium simplicissimum strain A4 tig0000014...  4283    0.0  
NW_020290541.1 Aspergillus heteromorphus CBS 117.55 chromosome Un...  4283    0.0  
MSFL01000161.1 Aspergillus heteromorphus CBS 117.55 BO70scaffold_...  4281    0.0  
MSFM01000031.1 Aspergillus campestris IBT 28561 P168scaffold_31, ...  4281    0.0  
JAMZTW010000102.1 Penicillium simplicissimum strain A4 tig0000016...  4281    0.0  
NW_020194366.1 Aspergillus campestris IBT 28561 chromosome Unknow...  4281    0.0  
NW_020290566.1 Aspergillus heteromorphus CBS 117.55 chromosome Un...  4281    0.0  
MSFL01000177.1 Aspergillus heteromorphus CBS 117.55 BO70scaffold_...  4279    0.0  
MSFL01000143.1 Aspergillus heteromorphus CBS 117.55 BO70scaffold_...  4279    0.0  
MSFL01000139.1 Aspergillus heteromorphus CBS 117.55 BO70scaffold_...  4279    0.0  
NW_020290582.1 Aspergillus heteromorphus CBS 117.55 chromosome Un...  4279    0.0  
NW_020290548.1 Aspergillus heteromorphus CBS 117.55 chromosome Un...  4279    0.0  
NW_020290544.1 Aspergillus heteromorphus CBS 117.55 chromosome Un...  4279    0.0  
MSFL01000140.1 Aspergillus heteromorphus CBS 117.55 BO70scaffold_...  4277    0.0  
NW_020290545.1 Aspergillus heteromorphus CBS 117.55 chromosome Un...  4277    0.0  
MSFL01000124.1 Aspergillus heteromorphus CBS 117.55 BO70scaffold_...  4276    0.0  
MSFO01000018.1 Aspergillus steynii IBT 23096 P170scaffold_18, who...  4276    0.0  
MSFO01000015.1 Aspergillus steynii IBT 23096 P170scaffold_15, who...  4276    0.0  
MSFO01000013.1 Aspergillus steynii IBT 23096 P170scaffold_13, who...  4276    0.0  
NW_020194415.1 Aspergillus steynii IBT 23096 chromosome Unknown P...  4276    0.0  
NW_020194412.1 Aspergillus steynii IBT 23096 chromosome Unknown P...  4276    0.0  
NW_020194410.1 Aspergillus steynii IBT 23096 chromosome Unknown P...  4276    0.0  
NW_020290529.1 Aspergillus heteromorphus CBS 117.55 chromosome Un...  4276    0.0  
MSFO01000027.1 Aspergillus steynii IBT 23096 P170scaffold_27, who...  4274    0.0  
MSFO01000019.1 Aspergillus steynii IBT 23096 P170scaffold_19, who...  4274    0.0  
MSFO01000014.1 Aspergillus steynii IBT 23096 P170scaffold_14, who...  4274    0.0  
MSFM01000024.1 Aspergillus campestris IBT 28561 P168scaffold_24, ...  4274    0.0  
NW_020194359.1 Aspergillus campestris IBT 28561 chromosome Unknow...  4274    0.0  
NW_020194424.1 Aspergillus steynii IBT 23096 chromosome Unknown P...  4274    0.0  
NW_020194416.1 Aspergillus steynii IBT 23096 chromosome Unknown P...  4274    0.0  
NW_020194411.1 Aspergillus steynii IBT 23096 chromosome Unknown P...  4274    0.0  
MSFL01000129.1 Aspergillus heteromorphus CBS 117.55 BO70scaffold_...  4272    0.0  
NW_020290534.1 Aspergillus heteromorphus CBS 117.55 chromosome Un...  4272    0.0  
MSFO01000022.1 Aspergillus steynii IBT 23096 P170scaffold_22, who...  4270    0.0  
NW_020194419.1 Aspergillus steynii IBT 23096 chromosome Unknown P...  4270    0.0  
MSFO01000025.1 Aspergillus steynii IBT 23096 P170scaffold_25, who...  4268    0.0  
MSFO01000017.1 Aspergillus steynii IBT 23096 P170scaffold_17, who...  4268    0.0  
JAMZTW010000092.1 Penicillium simplicissimum strain A4 tig0000015...  4268    0.0  
NW_020194422.1 Aspergillus steynii IBT 23096 chromosome Unknown P...  4268    0.0  
NW_020194414.1 Aspergillus steynii IBT 23096 chromosome Unknown P...  4268    0.0  
MNBE01000628.1 Penicillium subrubescens strain CBS 132785 PENSUBs...  4266    0.0  
CDHK01000043.1 Penicillium brasilianum genome assembly Pbras_Allp...  4266    0.0  
MSFO01000016.1 Aspergillus steynii IBT 23096 P170scaffold_16, who...  4266    0.0  
MSFM01000006.1 Aspergillus campestris IBT 28561 P168scaffold_6, w...  4266    0.0  
BDHI01000033.1 Aspergillus awamori DNA, contig: Aawm33, strain: I...  4266    0.0  
MSFU01000100.1 Aspergillus eucalypticola CBS 122712 BO83scaffold_...  4266    0.0  
JAAVMA010000124.1 Penicillium ochrochloron strain RLS11 NODE_124_...  4266    0.0  
JAMZTW010000111.1 Penicillium simplicissimum strain A4 tig0000017...  4266    0.0  
NW_020290374.1 Aspergillus eucalypticola CBS 122712 chromosome Un...  4266    0.0  
NW_020194341.1 Aspergillus campestris IBT 28561 chromosome Unknow...  4266    0.0  
NW_020194413.1 Aspergillus steynii IBT 23096 chromosome Unknown P...  4266    0.0  
MSFO01000024.1 Aspergillus steynii IBT 23096 P170scaffold_24, who...  4263    0.0  
JAMZTW010000106.1 Penicillium simplicissimum strain A4 tig0000016...  4263    0.0  
NW_020194421.1 Aspergillus steynii IBT 23096 chromosome Unknown P...  4263    0.0  
JAMAHC010000176.1 Penicillium sp. R1202D strain S1126A ctg_176, w...  4261    0.0  
JAMAHE010000381.1 Penicillium sp. PH3801 strain S1316 ctg_381, wh...  4261    0.0  
JAMAHA010000120.1 Penicillium sp. PF2412A strain R1202D ctg_120, ...  4261    0.0  
JAMAHD010000167.1 Penicillium sp. S1126A strain PH3801 ctg_167, w...  4261    0.0  
JRVD02000017.1 Penicillium oxalicum strain HP7-1 unanchor18, whol...  4261    0.0  
JRVD02000016.1 Penicillium oxalicum strain HP7-1 unanchor17, whol...  4261    0.0  
JAMAHB010000149.1 Penicillium sp. PT4103 strain D2Mb ctg_149, who...  4261    0.0  
NW_026088304.1 Penicillium oxalicum strain HP7-1 chromosome Unkno...  4261    0.0  
NW_026088303.1 Penicillium oxalicum strain HP7-1 chromosome Unkno...  4261    0.0  
MSFK01000078.1 Aspergillus sclerotioniger CBS 115572 BO94scaffold...  4259    0.0  
NW_020291068.1 Aspergillus sclerotioniger CBS 115572 chromosome U...  4259    0.0  
CDHK01000042.1 Penicillium brasilianum genome assembly Pbras_Allp...  4255    0.0  
MSFO01000033.1 Aspergillus steynii IBT 23096 P170scaffold_33, who...  4255    0.0  
MSFO01000021.1 Aspergillus steynii IBT 23096 P170scaffold_21, who...  4255    0.0  
NW_020194430.1 Aspergillus steynii IBT 23096 chromosome Unknown P...  4255    0.0  
NW_020194418.1 Aspergillus steynii IBT 23096 chromosome Unknown P...  4255    0.0  
MSFL01000153.1 Aspergillus heteromorphus CBS 117.55 BO70scaffold_...  4253    0.0  
MSFL01000115.1 Aspergillus heteromorphus CBS 117.55 BO70scaffold_...  4253    0.0  
MSFL01000112.1 Aspergillus heteromorphus CBS 117.55 BO70scaffold_...  4253    0.0  
MSFO01000020.1 Aspergillus steynii IBT 23096 P170scaffold_20, who...  4253    0.0  
NW_020194417.1 Aspergillus steynii IBT 23096 chromosome Unknown P...  4253    0.0  
NW_020290558.1 Aspergillus heteromorphus CBS 117.55 chromosome Un...  4253    0.0  
NW_020290520.1 Aspergillus heteromorphus CBS 117.55 chromosome Un...  4253    0.0  
NW_020290517.1 Aspergillus heteromorphus CBS 117.55 chromosome Un...  4253    0.0  
MSFO01000023.1 Aspergillus steynii IBT 23096 P170scaffold_23, who...  4252    0.0  
NW_020194420.1 Aspergillus steynii IBT 23096 chromosome Unknown P...  4252    0.0  
JANAXO010000200.1 Aspergillus texensis strain TX-A-6-1-S NODE_200...  4244    0.0  
MSFO01000031.1 Aspergillus steynii IBT 23096 P170scaffold_31, who...  4244    0.0  
JAGXNN020000302.1 Aspergillus affinis strain CMG 70 NODE_302_leng...  4244    0.0  
NW_020194428.1 Aspergillus steynii IBT 23096 chromosome Unknown P...  4244    0.0  
MSFL01000123.1 Aspergillus heteromorphus CBS 117.55 BO70scaffold_...  4241    0.0  
MSFM01000027.1 Aspergillus campestris IBT 28561 P168scaffold_27, ...  4241    0.0  
JAMAGZ010000485.1 Aspergillaceae sp. PF1803 strain PT4103 ctg_485...  4241    0.0  
NW_020194362.1 Aspergillus campestris IBT 28561 chromosome Unknow...  4241    0.0  
NW_020290528.1 Aspergillus heteromorphus CBS 117.55 chromosome Un...  4241    0.0  
NGZO01000001.1 Aspergillus persii strain NIBRFGC000004109 scaffol...  4237    0.0  
JACWGB010000032.1 Penicillium sp. VS AB III KN VS-AB-III-KN_conti...  4237    0.0  
JALZYI010000115.1 Aspergillus tamarii strain PB2201 ctg_115, whol...  4237    0.0  
JACWGC010000003.1 Penicillium sp. VS AB III KN 1 VS-AB-III-KN-1_c...  4237    0.0  
LYCR01000272.1 Aspergillus bombycis strain NRRL26010 contig00272,...  4235    0.0  
NW_019170274.1 Aspergillus bombycis strain NRRL26010 chromosome U...  4235    0.0  
MSFL01000157.1 Aspergillus heteromorphus CBS 117.55 BO70scaffold_...  4231    0.0  
JAMZTW010000101.1 Penicillium simplicissimum strain A4 tig0000016...  4231    0.0  
NW_020290562.1 Aspergillus heteromorphus CBS 117.55 chromosome Un...  4231    0.0  
WIWV01000274.1 Penicillium ucsense strain S1M29 PECM_scaffold_274...  4229    0.0  
CP059872.1 Aspergillus flavus NRRL3357 chromosome 7                   4229    0.0  
SJFF01000027.1 Aspergillus parasiticus strain E1365 E1365_(paired...  4229    0.0  
BA000055.1 Aspergillus oryzae RIB40 DNA, chromosome 7                 4229    0.0  
NC_036441.1 Aspergillus oryzae RIB40 DNA, chromosome 7                4229    0.0  
NC_054697.1 Aspergillus flavus NRRL3357 chromosome 7, complete se...  4229    0.0  
JAGUQL010000038.1 Penicillium corylophilum strain F5_1S_1A_F NODE...  4228    0.0  
MSFO01000034.1 Aspergillus steynii IBT 23096 P170scaffold_34, who...  4226    0.0  
NW_020194431.1 Aspergillus steynii IBT 23096 chromosome Unknown P...  4226    0.0  
JAGXKE010000002.1 Aspergillus sp. GbtcF2 F2_63, whole genome shot...  4217    0.0  
MSFL01000173.1 Aspergillus heteromorphus CBS 117.55 BO70scaffold_...  4215    0.0  
NW_020290578.1 Aspergillus heteromorphus CBS 117.55 chromosome Un...  4215    0.0  
NVQI01000082.1 Aspergillus sp. ATCC 12892 Aspergillus_oryzae_ATCC...  4213    0.0  
MSFL01000170.1 Aspergillus heteromorphus CBS 117.55 BO70scaffold_...  4204    0.0  
NW_020290575.1 Aspergillus heteromorphus CBS 117.55 chromosome Un...  4204    0.0  
QCWU01000014.1 Colletotrichum sp. JS-367 scaffold14, whole genome...  4202    0.0  
MLQL01000163.1 Penicillium flavigenum strain IBT 14082 PENFLA_con...  4202    0.0  
JACSPC010000172.1 Penicillium griseoroseum strain IF3SW-F1 NODE_1...  4200    0.0  
MSFO01000028.1 Aspergillus steynii IBT 23096 P170scaffold_28, who...  4198    0.0  
NW_020194425.1 Aspergillus steynii IBT 23096 chromosome Unknown P...  4198    0.0  
QAGI01000420.1 Penicillium sp. MA 6040 contig00420, whole genome ...  4194    0.0  
SWKU01000089.1 Curvularia kusanoi strain 30M1 scaffold_89, whole ...  4194    0.0  
CM002801.1 Penicillium chrysogenum strain P2niaD18 chromosome IV,...  4194    0.0  
JAMZTW010000110.1 Penicillium simplicissimum strain A4 tig0000017...  4194    0.0  
MBFL02000846.1 Aspergillus hancockii strain FRR 3425 scaffold_846...  4189    0.0  
PKQL01000996.1 Penicillium sp. CF05 scaffold_995, whole genome sh...  4189    0.0  
CAJVRB010000041.1 Penicillium nalgiovense genome assembly, contig...  4189    0.0  
JACVQR010000011.1 Penicillium fimorum strain S/N-308-OC-P1 S_N-30...  4183    0.0  
JAFBMQ010000006.1 Aspergillus westerdijkiae strain IBT 35663 utg0...  4181    0.0  
JAMALG010000162.1 Filobasidiaceae sp. PT2105A-2 ctg_162, whole ge...  4180    0.0  
MUGH01000060.1 Penicillium sp. BW_MB Marcia_B_CGATGT.R1_(paired)_...  4178    0.0  
JNNR01000513.1 Penicillium nordicum strain UASWS BFE487 Contig513...  4178    0.0  
WBOJ01000006.1 Penicillium polonicum strain F7 contig.6, whole ge...  4172    0.0  
WBOJ01000005.1 Penicillium polonicum strain F7 contig.5, whole ge...  4172    0.0  
CM024083.1 Penicillium polonicum strain F7 chromosome IV, whole g...  4172    0.0  
AOTG01000575.1 Penicillium paxilli ATCC 26601 contig431_0, whole ...  4172    0.0  
PUHX01000265.1 Penicillium sp. SPG-F15 NODE_265_length_4793_cov_1...  4169    0.0  
JAFCIW010000005.1 Penicillium aurantiogriseum strain IBT 35659 ut...  4169    0.0  
MUGJ01000069.1 Penicillium sp. BW_162_3FA 162_FA_TTAGGC.R1_(paire...  4169    0.0  
MDDG01000036.1 Penicillium coprophilum strain IBT 31321 PENCOP_co...  4167    0.0  
MSFL01000114.1 Aspergillus heteromorphus CBS 117.55 BO70scaffold_...  4165    0.0  
NW_020290519.1 Aspergillus heteromorphus CBS 117.55 chromosome Un...  4165    0.0  
MUGI01000139.1 Penicillium sp. BW_12 number12_ATCACG.R1_(paired)_...  4163    0.0  
PUXE01000268.1 Penicillium sp. SPG-F1 NODE_268_length_7477_cov_11...  4163    0.0  
JAETFV010000058.1 Penicillium robsamsonii strain VS III D KN3.2 V...  4163    0.0  
LLXE01000800.1 Penicillium freii strain DAOM 242723 scaffold_800,...  4161    0.0  
JACXYV010000042.1 Penicillium camemberti strain FM013=LCP06093 Pc...  4161    0.0  
JACXYV010000031.1 Penicillium camemberti strain FM013=LCP06093 Pc...  4161    0.0  
JACXYV010000016.1 Penicillium camemberti strain FM013=LCP06093 Pc...  4156    0.0  
JAMAFK010000124.1 Penicillium paneum strain M1707 ctg_124, whole ...  4154    0.0  
BDHI01000006.1 Aspergillus awamori DNA, contig: Aawm06, strain: I...  4150    0.0  
JACXYV010000051.1 Penicillium camemberti strain FM013=LCP06093 Pc...  4150    0.0  
JACXYV010000044.1 Penicillium camemberti strain FM013=LCP06093 Pc...  4150    0.0  
WBOJ01000007.1 Penicillium polonicum strain F7 contig.7, whole ge...  4145    0.0  
JACXYV010000043.1 Penicillium camemberti strain FM013=LCP06093 Pc...  4143    0.0  
JACXYV010000039.1 Penicillium camemberti strain FM013=LCP06093 Pc...  4143    0.0  
JACXYV010000030.1 Penicillium camemberti strain FM013=LCP06093 Pc...  4143    0.0  
JAKLNB010000448.1 Penicillium caseifulvum strain FKI-L3-CM-P1 NOD...  4141    0.0  
JAHAQQ010000405.1 Penicillium palitans strain F6_7S_1C_F NODE_405...  4141    0.0  
JACXYV010000053.1 Penicillium camemberti strain FM013=LCP06093 Pc...  4137    0.0  
JACXYV010000047.1 Penicillium camemberti strain FM013=LCP06093 Pc...  4137    0.0  
JACXYV010000034.1 Penicillium camemberti strain FM013=LCP06093 Pc...  4137    0.0  
JACXYV010000045.1 Penicillium camemberti strain FM013=LCP06093 Pc...  4130    0.0  
JACXYV010000033.1 Penicillium camemberti strain FM013=LCP06093 Pc...  4130    0.0  
JACXYV010000050.1 Penicillium camemberti strain FM013=LCP06093 Pc...  4128    0.0  
JACXYV010000040.1 Penicillium camemberti strain FM013=LCP06093 Pc...  4122    0.0  
MSFM01000039.1 Aspergillus campestris IBT 28561 P168scaffold_39, ...  4117    0.0  
NW_020194374.1 Aspergillus campestris IBT 28561 chromosome Unknow...  4117    0.0  
MSFL01000155.1 Aspergillus heteromorphus CBS 117.55 BO70scaffold_...  4111    0.0  
NW_020290560.1 Aspergillus heteromorphus CBS 117.55 chromosome Un...  4111    0.0  
JAASRZ010000049.1 Penicillium sp. str. #12 tig00000030_pilon, who...  4109    0.0  
CAJVNO010000062.1 Penicillium olsonii genome assembly, contig: NO...  4087    0.0  
JACXYV010000046.1 Penicillium camemberti strain FM013=LCP06093 Pc...  4080    0.0  
MSFL01000146.1 Aspergillus heteromorphus CBS 117.55 BO70scaffold_...  4067    0.0  
NW_020290551.1 Aspergillus heteromorphus CBS 117.55 chromosome Un...  4067    0.0  
JACXYV010000048.1 Penicillium camemberti strain FM013=LCP06093 Pc...  4048    0.0  
MSFN02000020.1 Aspergillus ochraceoroseus IBT 24754 P175scaffold_...  4043    0.0  
MSFN02000016.1 Aspergillus ochraceoroseus IBT 24754 P175scaffold_...  4043    0.0  
MSFN02000013.1 Aspergillus ochraceoroseus IBT 24754 P175scaffold_...  4043    0.0  
NW_024468495.1 Aspergillus ochraceoroseus IBT 24754 chromosome Un...  4043    0.0  
NW_024468491.1 Aspergillus ochraceoroseus IBT 24754 chromosome Un...  4043    0.0  
NW_024468488.1 Aspergillus ochraceoroseus IBT 24754 chromosome Un...  4043    0.0  
MSFN02000018.1 Aspergillus ochraceoroseus IBT 24754 P175scaffold_...  4041    0.0  
NW_024468493.1 Aspergillus ochraceoroseus IBT 24754 chromosome Un...  4041    0.0  
MSFN02000022.1 Aspergillus ochraceoroseus IBT 24754 P175scaffold_...  4039    0.0  
NW_024468497.1 Aspergillus ochraceoroseus IBT 24754 chromosome Un...  4039    0.0  
JAMABY010000049.1 Penicillium citrinum strain PH4033 ctg_49, whol...  4026    0.0  
JAMADR010000049.1 Thermoascaceae sp. PL2402 ctg_49, whole genome ...  4021    0.0  
JAMADP010000070.1 Thermoascaceae sp. M2902 strain PL2405 ctg_70, ...  4021    0.0  
MSFN02000021.1 Aspergillus ochraceoroseus IBT 24754 P175scaffold_...  4013    0.0  
NW_024468496.1 Aspergillus ochraceoroseus IBT 24754 chromosome Un...  4013    0.0  
PNEM01000003.1 Byssochlamys sp. AF001 NODE_3_length_4651098_cov_4...  4012    0.0  
JAMADS010000020.1 Thermoascaceae sp. M2901 strain PK2413 ctg_20, ...  4008    0.0  
QBDR01000027.1 Thermoascaceae sp. COH1141 Aspergillus_niger_strai...  4008    0.0  
JAMADT010000070.1 Thermoascaceae sp. PL2405 strain M2902 ctg_70, ...  4008    0.0  
JAJAEC010000074.1 Aspergillus protuberus strain HOSP050413_4_129 ...  4004    0.0  
JAMAHQ010000420.1 Aspergillus sp. R2305 strain R3607 ctg_420, who...  4004    0.0  
JAMFNW010000055.1 Aspergillus sp. PM3604 strain PG3605 ctg_55, wh...  4004    0.0  
JAMAHS010000046.1 Aspergillus sp. F3603 strain S1902Y ctg_46, who...  4004    0.0  
JAMABK010000015.1 Aspergillus amoenus strain S2904 ctg_15, whole ...  4004    0.0  
JAMAHT010000021.1 Aspergillus sp. S1902Y strain PM3604 ctg_21, wh...  4004    0.0  
RCNU01000051.1 Paecilomyces variotii strain CBS 101075 C8Q69scaff...  4004    0.0  
RCNU01000028.1 Paecilomyces variotii strain CBS 101075 C8Q69scaff...  4004    0.0  
JAMAHR010000016.1 Aspergillus sp. R3607 strain F3603 ctg_16, whol...  4004    0.0  
JAMAHU010000063.1 Aspergillus sp. S2805 ctg_63, whole genome shot...  4004    0.0  
NW_021167190.1 Paecilomyces variotii strain CBS 101075 chromosome...  4004    0.0  
NW_021167167.1 Paecilomyces variotii strain CBS 101075 chromosome...  4004    0.0  
JAHXQV010000060.1 Aspergillus sp. ADI1 NODE_60_length_171069_cov_...  4000    0.0  
CDMC01000060.1 Aspergillus calidoustus genome assembly Acal_Allpa...  4000    0.0  
JAMAHF010000253.1 Penicillium sp. S1316 strain R2504 ctg_253, who...  3997    0.0  
JALZZG010000113.1 Aspergillus sp. PYS2105 ctg_113, whole genome s...  3995    0.0  
JALZYW010000096.1 Aspergillus sp. PB4102 ctg_96, whole genome sho...  3995    0.0  
JALZZL010000006.1 Aspergillus sp. PH2503 ctg_6, whole genome shot...  3995    0.0  
JALZZO010000056.1 Aspergillus sp. PA40-03 ctg_56, whole genome sh...  3995    0.0  
JALZYR010000113.1 Aspergillus sp. PA2101 ctg_113, whole genome sh...  3995    0.0  
JALZZD010000127.1 Aspergillus sp. F3605 ctg_127, whole genome sho...  3995    0.0  
JALZZR010000073.1 Aspergillus sp. PH3601 ctg_74, whole genome sho...  3995    0.0  
JAMFMN010000012.1 Aspergillus sp. Z5 strain PG40-03 ctg_12, whole...  3995    0.0  
JALZZC010000012.1 Aspergillus sp. PB4106 ctg_12, whole genome sho...  3995    0.0  
JALZYX010000138.1 Aspergillus sp. PG3608 ctg_138, whole genome sh...  3995    0.0  
JALZZM010000228.1 Aspergillus sp. M3606 ctg_228, whole genome sho...  3989    0.0  
JALZYQ010000125.1 Aspergillus sp. R2804 ctg_125, whole genome sho...  3989    0.0  
JALZZJ010000047.1 Aspergillus sp. PK2410 ctg_47, whole genome sho...  3989    0.0  
JALZZH010000020.1 Aspergillus sp. S4401N ctg_20, whole genome sho...  3989    0.0  
JALZZB010000016.1 Aspergillus sp. F3604 ctg_16, whole genome shot...  3989    0.0  
DS027048.1 Aspergillus clavatus NRRL 1 1099423829794 genomic scaf...  3989    0.0  
JALZZN010000013.1 Aspergillus sp. PM3602 ctg_13, whole genome sho...  3989    0.0  
JALZYY010000065.1 Aspergillus sp. PG3606D ctg_65, whole genome sh...  3989    0.0  
JALZYV010000007.1 Aspergillus sp. S2105 ctg_7, whole genome shotg...  3989    0.0  
JALZZF010000098.1 Aspergillus sp. S2103 ctg_99, whole genome shot...  3989    0.0  
JALZYO010000011.1 Aspergillus sp. PB2407 ctg_11, whole genome sho...  3989    0.0  
JALZYS010000038.1 Aspergillus sp. S1905 ctg_38, whole genome shot...  3989    0.0  
JALZZI010000243.1 Aspergillus sp. M3605 ctg_243, whole genome sho...  3989    0.0  
JALZYZ010000092.1 Aspergillus sp. S1903S ctg_92, whole genome sho...  3989    0.0  
JALZZP010000061.1 Aspergillus sp. R3602 ctg_61, whole genome shot...  3989    0.0  
JALZYU010000016.1 Aspergillus sp. PG3603 ctg_16, whole genome sho...  3989    0.0  
NW_001517105.1 Aspergillus clavatus NRRL 1 1099423829794 genomic ...  3989    0.0  
JALZZK010000021.1 Aspergillus sp. S4402 ctg_21, whole genome shot...  3984    0.0  
WOYA01000087.1 Aspergillus sp. 2663 0000087, whole genome shotgun...  3984    0.0  
JALZZE010000013.1 Aspergillus sp. S1702 ctg_13, whole genome shot...  3984    0.0  
MSFL01000192.1 Aspergillus heteromorphus CBS 117.55 BO70scaffold_...  3982    0.0  
JAMAAR010000004.1 Aspergillus sp. PM3601 ctg_4, whole genome shot...  3982    0.0  
JAMABB010000099.1 Aspergillus sp. S2111Y ctg_99, whole genome sho...  3982    0.0  
JAMAAY010000015.1 Aspergillus sp. 2NF925 ctg_15, whole genome sho...  3982    0.0  
JAMAAZ010000099.1 Aspergillus sp. R2506 ctg_99, whole genome shot...  3982    0.0  
JAJAED010000080.1 Aspergillus jensenii strain C4_18042019 NODE_80...  3982    0.0  
JAMAAW010000014.1 Aspergillus sp. S2111G.1 ctg_14, whole genome s...  3982    0.0  
JAMAAU010000012.1 Aspergillus sp. S3605 ctg_12, whole genome shot...  3982    0.0  
JAMABE010000109.1 Aspergillus sp. B3605 ctg_109, whole genome sho...  3982    0.0  
QAGH01001328.1 Aspergillus sp. MA 6037 contig01328, whole genome ...  3982    0.0  
JAMAAT010000061.1 Aspergillus sp. 2NF922 ctg_61, whole genome sho...  3982    0.0  
JAMABC010000012.1 Aspergillus sp. R1430 ctg_12, whole genome shot...  3982    0.0  
AP024448.1 Aspergillus puulaauensis MK2 DNA, chromosome 6, nearly...  3982    0.0  
JAMAAS010000050.1 Aspergillus sp. PG3606C ctg_50, whole genome sh...  3982    0.0  
JAMABA010000012.1 Aspergillus sp. 2NF923 ctg_12, whole genome sho...  3982    0.0  
JAMABD010000068.1 Aspergillus sp. S3602 ctg_68, whole genome shot...  3982    0.0  
JAMAAV010000011.1 Aspergillus sp. B3601 ctg_11, whole genome shot...  3982    0.0  
JAMAAX010000016.1 Aspergillus sp. S2101G ctg_16, whole genome sho...  3982    0.0  
NC_054862.1 Aspergillus puulaauensis MK2 DNA, chromosome 6, nearl...  3982    0.0  
NW_020290597.1 Aspergillus heteromorphus CBS 117.55 chromosome Un...  3982    0.0  
JAMABJ010000010.1 Aspergillus sp. PA3604 ctg_10, whole genome sho...  3978    0.0  
JAMAHH010000222.1 Aspergillus sp. S1107B strain PYS4201 ctg_222, ...  3976    0.0  
JAMAHK010000215.1 Aspergillus sp. S1801 strain PYS4241 ctg_215, w...  3976    0.0  
JAMAHL010000227.1 Aspergillus sp. PYS4241 strain PYS4240 ctg_227,...  3976    0.0  
MAQV01000001.1 Aspergillus cristatus strain YKY807 scaffold1, who...  3976    0.0  
JAMAHI010000081.1 Aspergillus sp. PYS4201 strain S3505 ctg_81, wh...  3976    0.0  
JAMAHJ010000127.1 Aspergillus sp. S3505 strain S1801 ctg_127, who...  3976    0.0  
JAMAHG010000262.1 Aspergillus sp. R2504 strain S1107B ctg_262, wh...  3976    0.0  
JAMAHM010000141.1 Aspergillus sp. PYS4240 strain S1802E ctg_141, ...  3976    0.0  
JAJFZZ010000005.1 Aspergillus montevidensis strain ZYD4 Contig5, ...  3976    0.0  
AP024422.1 Aspergillus chevalieri M1 DNA, chromosome 7, nearly co...  3969    0.0  
NC_057368.1 Aspergillus chevalieri M1 DNA, chromosome 7, nearly c...  3969    0.0  
JAAXYA010000249.1 Aspergillus quadrilineatus strain NRRL 201 isol...  3965    0.0  
JAILXB010000105.1 Aspergillus brunneus strain CBS 112.26 S/N-302-...  3965    0.0  
JAKLMM010000110.1 Aspergillus pseudoglaucus strain FJII-L3-SW-P1 ...  3965    0.0  
JAKLNT010000379.1 Aspergillus quadricinctus strain FKII-L3-BK-DRA...  3964    0.0  
JAGHLQ010000003.1 Monascus pilosus strain MS-1 Contig3, whole gen...  3964    0.0  
JAGHLQ010000011.1 Monascus pilosus strain MS-1 Contig11, whole ge...  3964    0.0  
PSNO01000019.1 Monascus ruber strain FWB13 Scaffold19, whole geno...  3964    0.0  
PSNO01000017.1 Monascus ruber strain FWB13 Scaffold17, whole geno...  3964    0.0  
PSNO01000015.1 Monascus ruber strain FWB13 Scaffold15, whole geno...  3964    0.0  
PSNO01000014.1 Monascus ruber strain FWB13 Scaffold14, whole geno...  3964    0.0  
PSNO01000016.1 Monascus ruber strain FWB13 Scaffold16, whole geno...  3958    0.0  
PSNO01000002.1 Monascus ruber strain FWB13 Scaffold2, whole genom...  3956    0.0  
MSFL01000187.1 Aspergillus heteromorphus CBS 117.55 BO70scaffold_...  3952    0.0  
JACXYV010000038.1 Penicillium camemberti strain FM013=LCP06093 Pc...  3952    0.0  
NW_020290592.1 Aspergillus heteromorphus CBS 117.55 chromosome Un...  3952    0.0  
WXEU01000009.1 Monascus purpureus strain YJX-8 Scaffold7_1, whole...  3951    0.0  
PSNO01000024.1 Monascus ruber strain FWB13 Scaffold24, whole geno...  3943    0.0  
JAGUQC010000016.1 Aspergillus unguis strain F6_8S_P_4A NODE_16_le...  3940    0.0  
JACVQN010000201.1 Aspergillus croceus strain JS3-P1 JS3-P1_contig...  3940    0.0  
JACWGA010000006.1 Aspergillus sp. JS3-R5 JS3-R5_contig_6, whole g...  3940    0.0  
JAMAHP010000181.1 Aspergillus sp. R2407 strain R2305 ctg_181, who...  3938    0.0  
LHQR01000026.1 Penicillium griseofulvum strain PG3 contig_11, who...  3934    0.0  
NW_024467432.1 Penicillium griseofulvum strain PG3 chromosome Unk...  3934    0.0  
JACSOR010000201.1 Penicillium dipodomyicola strain IIF7SW-F2 NODE...  3923    0.0  
WOFQ01000267.1 Xenoacremonium recifei strain IHEM 4405 Scaffold26...  3910    0.0  
NIXA01000127.1 Byssochlamys sp. BYSS01 NODE_127_length_7579_cov_2...  3904    0.0  
WXEU01000010.1 Monascus purpureus strain YJX-8 Scaffold7_2, whole...  3897    0.0  
MSFL01000178.1 Aspergillus heteromorphus CBS 117.55 BO70scaffold_...  3892    0.0  
NW_020290583.1 Aspergillus heteromorphus CBS 117.55 chromosome Un...  3892    0.0  
JAMAFV010000131.1 Onygenales sp. R13A2 strain PYS4502 ctg_131, wh...  3819    0.0  
JAMAFU010000007.1 Onygenales sp. R3503 strain PB3601 ctg_7, whole...  3816    0.0  
JAMAFW010000152.1 Trichocomaceae sp. PB3601 strain PB3603 ctg_152...  3816    0.0  
JAMAGR010000149.1 Talaromyces sp. PF30-1D strain PG4302 ctg_149, ...  3799    0.0  
JAMAGO010000131.1 Talaromyces sp. PX2802 strain PF30-10 ctg_131, ...  3799    0.0  
JAMAGS010000128.1 Talaromyces sp. PF30-1C strain PF30-5 ctg_128, ...  3799    0.0  
JAMAGT010000027.1 Talaromyces sp. PG4302 strain PT3601 ctg_27, wh...  3799    0.0  
JAMAGN010000108.1 Talaromyces sp. B14P1 strain PYS2902 ctg_108, w...  3799    0.0  
JAMAGQ010000140.1 Talaromyces sp. PF30-10 strain PF30-1C ctg_140,...  3799    0.0  
JAMAFY010000057.1 Trichocomaceae sp. PB3603 strain PH2104 ctg_57,...  3797    0.0  
JAMAGA010000048.1 Talaromyces sp. PH2104 strain PT2101 ctg_48, wh...  3797    0.0  
JAMAFZ010000028.1 Talaromyces sp. F3606 strain PYS2103 ctg_28, wh...  3797    0.0  
JAMAGD010000134.1 Talaromyces sp. P2101 strain PF2101 ctg_134, wh...  3792    0.0  
JAMAGB010000102.1 Talaromyces sp. PYS2103 strain P2101 ctg_102, w...  3792    0.0  
JAKLMW010000142.1 Talaromyces ruber strain FKI-L3-BK-DAB3 NODE_14...  3792    0.0  
JABUIS010000056.1 Talaromyces purpureogenus strain Q2 scaffold56,...  3792    0.0  
JABUIS010000055.1 Talaromyces purpureogenus strain Q2 scaffold55,...  3792    0.0  
JABUIS010000054.1 Talaromyces purpureogenus strain Q2 scaffold54,...  3792    0.0  
JABUIS010000052.1 Talaromyces purpureogenus strain Q2 scaffold52,...  3792    0.0  
JABUIS010000049.1 Talaromyces purpureogenus strain Q2 scaffold49,...  3792    0.0  
JABUIS010000048.1 Talaromyces purpureogenus strain Q2 scaffold48,...  3792    0.0  
JABUIS010000045.1 Talaromyces purpureogenus strain Q2 scaffold45,...  3792    0.0  
JABUIS010000033.1 Talaromyces purpureogenus strain Q2 scaffold33,...  3792    0.0  
JAMAGC010000082.1 Talaromyces sp. PT2101 strain PF3502 ctg_82, wh...  3792    0.0  
MIKG01000049.1 Talaromyces amestolkiae strain CIB scaffold49.1, w...  3790    0.0  
NW_024468085.1 Talaromyces amestolkiae strain CIB chromosome Unkn...  3790    0.0  
NHZS01000571.1 Talaromyces adpressus strain CBS 142503 Contig0000...  3788    0.0  
JACVQZ010000011.1 Talaromyces thailandensis strain OC-R06-P5 OC-R...  3784    0.0  
EQ962657.1 Talaromyces stipitatus ATCC 10500 scf_1105507295515 ge...  3784    0.0  
JNNX01000010.1 Talaromyces piceae strain 9-3 scaffold8, whole gen...  3784    0.0  
NW_002990118.1 Talaromyces stipitatus ATCC 10500 scf_110550729551...  3784    0.0  
JAMAGL010000087.1 Talaromyces sp. PL2406 strain B14P1 ctg_87, who...  3779    0.0  
CP017345.1 Talaromyces pinophilus strain 1-95 chromosome 2, compl...  3771    0.0  
MJVA01000145.1 Talaromyces wortmannii strain LMB-HP14 scaffold183...  3760    0.0  
CP036229.1 Talaromyces funiculosus strain X33 chromosome 7            3757    0.0  
PQMF01000356.1 Eurotiomycetes sp. MA 6039 contig00356, whole geno...  3740    0.0  
MSFL01000118.1 Aspergillus heteromorphus CBS 117.55 BO70scaffold_...  3736    0.0  
JAMAGK010000163.1 Talaromyces sp. R2412 strain PX1902 ctg_163, wh...  3736    0.0  
NW_020290523.1 Aspergillus heteromorphus CBS 117.55 chromosome Un...  3736    0.0  
JABUIS010000047.1 Talaromyces purpureogenus strain Q2 scaffold47,...  3735    0.0  
JAMAFX010000591.1 Trichocomaceae sp. PYS4502 strain F3606 ctg_591...  3725    0.0  
JAMAGI010000135.1 Talaromyces sp. R2405 strain R2412 ctg_135, who...  3722    0.0  
JAMAGJ010000117.1 Talaromyces sp. PX2406 strain PL2406 ctg_117, w...  3722    0.0  
CP055901.1 Talaromyces rugulosus strain W13939 chromosome IV          3722    0.0  
NC_049564.1 Talaromyces rugulosus chromosome IV, complete sequence    3722    0.0  
JAMAGF010000115.1 Talaromyces sp. PF2101 strain X2403 ctg_115, wh...  3716    0.0  
MSFN02000028.1 Aspergillus ochraceoroseus IBT 24754 P175scaffold_...  3716    0.0  
JAMAGG010000200.1 Talaromyces sp. PM2405 strain R2405 ctg_200, wh...  3716    0.0  
JAMAGE010000108.1 Talaromyces sp. PF3502 strain PM2405 ctg_108, w...  3716    0.0  
JAMAGH010000082.1 Talaromyces sp. X2403 strain PX2406 ctg_82, who...  3716    0.0  
NW_024468503.1 Aspergillus ochraceoroseus IBT 24754 chromosome Un...  3716    0.0  
CACM01000378.1 Erysiphe pisi, MIRA assembly whole genome shotgun ...  3709    0.0  
QPHH01000078.1 Aspergillus spinulosporus strain NRRL 2395 NODE_79...  3707    0.0  
JAJAEB010000129.1 Aspergillus creber strain HOSP050413_5_135 NODE...  3707    0.0  
JAJTJA010000007.1 Talaromyces proteolyticus strain PMI_201 BGW36s...  3694    0.0  
NW_025764283.1 Talaromyces proteolyticus strain PMI_201 chromosom...  3694    0.0  
MSFL01000172.1 Aspergillus heteromorphus CBS 117.55 BO70scaffold_...  3672    0.0  
NW_020290577.1 Aspergillus heteromorphus CBS 117.55 chromosome Un...  3672    0.0  
JAKLNL010000244.1 Talaromyces liani strain FKII-L2-CM-DRAB3 NODE_...  3661    0.0  
MSFL01000164.1 Aspergillus heteromorphus CBS 117.55 BO70scaffold_...  3648    0.0  
NW_020290569.1 Aspergillus heteromorphus CBS 117.55 chromosome Un...  3648    0.0  
KI912132.1 Pestalotiopsis fici W106-1 unplaced genomic scaffold P...  3633    0.0  
NW_006917114.1 Pestalotiopsis fici W106-1 unplaced genomic scaffo...  3633    0.0  
MSFL01000165.1 Aspergillus heteromorphus CBS 117.55 BO70scaffold_...  3611    0.0  
NW_020290570.1 Aspergillus heteromorphus CBS 117.55 chromosome Un...  3611    0.0  
JABCSE010000029.1 Penicillium roqueforti strain LCP96 04111 scaff...  3598    0.0  
NW_024067592.1 Penicillium roqueforti strain LCP96 04111 chromoso...  3598    0.0  
CH476663.1 Ajellomyces capsulatus NAm1 scaffold_9 genomic scaffol...  3587    0.0  
NW_001813974.1 Histoplasma capsulatum NAm1 scaffold_9 genomic sca...  3587    0.0  
JABUIS010000042.1 Talaromyces purpureogenus strain Q2 scaffold42,...  3583    0.0  
GG663373.1 Ajellomyces capsulatus G186AR genomic scaffold superco...  3581    0.0  
NW_025544811.1 Histoplasma capsulatum G186AR genomic scaffold sup...  3581    0.0  
JACGXQ010000002.1 Talaromyces trachyspermus strain 4014 Contig-3-...  3579    0.0  
JAEVHH010000003.1 Histoplasma ohiense (nom. inval.) strain G217B ...  3567    0.0  
MSFL01000194.1 Aspergillus heteromorphus CBS 117.55 BO70scaffold_...  3563    0.0  
MSFL01000175.1 Aspergillus heteromorphus CBS 117.55 BO70scaffold_...  3563    0.0  
NW_020290599.1 Aspergillus heteromorphus CBS 117.55 chromosome Un...  3563    0.0  
NW_020290580.1 Aspergillus heteromorphus CBS 117.55 chromosome Un...  3563    0.0  
JALZZQ010000116.1 Aspergillus sp. PB4105 ctg_116, whole genome sh...  3546    0.0  
MSFO01000032.1 Aspergillus steynii IBT 23096 P170scaffold_32, who...  3533    0.0  
NW_020194429.1 Aspergillus steynii IBT 23096 chromosome Unknown P...  3533    0.0  
LWEC01000617.1 Penicillium italicum strain GL-Gan1 contig_617, wh...  3526    0.0  
JAMAKF010000045.1 Sarocladiaceae sp. R1802 ctg_45, whole genome s...  3506    0.0  
MSFL01000162.1 Aspergillus heteromorphus CBS 117.55 BO70scaffold_...  3500    0.0  
NW_020290567.1 Aspergillus heteromorphus CBS 117.55 chromosome Un...  3500    0.0  
SSOS01000020.1 Aspergillus ochraceus strain fc-1 Scaffold_Scf_20,...  3491    0.0  
FQSS02000205.1 Malbranchea cinnamomea genome assembly, contig: Co...  3489    0.0  
FWWN02000412.1 Rhizomucor pusillus genome assembly, contig: Conti...  3489    0.0  
JAMAFS010000167.1 Debaryomycetaceae sp. 2NR914 strain R3503 ctg_1...  3435    0.0  
MSFL01000196.1 Aspergillus heteromorphus CBS 117.55 BO70scaffold_...  3419    0.0  
NW_020290601.1 Aspergillus heteromorphus CBS 117.55 chromosome Un...  3419    0.0  


>CM000172.1 Aspergillus fumigatus Af293 chromosome 4, whole genome shotgun 
sequence
Length=3923705

 Score = 4883 bits (2644),  Expect = 0.0
 Identities = 2652/2655 (99%), Gaps = 3/2655 (0%)
 Strand=Plus/Minus

Query  1       CAAGGTTTCCGTAGGTGAACCTGCGGAAGGATCATTACCGAGTGAGGGCCCTCTGGGTCC  60
               ||||||||||||||||||||||||||||||||||||||||||||||||||||||||||||
Sbjct  442681  CAAGGTTTCCGTAGGTGAACCTGCGGAAGGATCATTACCGAGTGAGGGCCCTCTGGGTCC  442622

Query  61      AACCTCCCACCCGTGTCTATCGTACCTTGTTGCTTcggcgggcccgccgtttcgacggcc  120
               ||||||||||||||||||||||||||||||||||||||||||||||||||||||||||||
Sbjct  442621  AACCTCCCACCCGTGTCTATCGTACCTTGTTGCTTCGGCGGGCCCGCCGTTTCGACGGCC  442562

Query  121     gccggggaggccttgcgcccccgggcccgcgcccgccgAAGACCCCAACATGAACGCTGT  180
               ||||||||||||||||||||||||||||||||||||||||||||||||||||||||||||
Sbjct  442561  GCCGGGGAGGCCTTGCGCCCCCGGGCCCGCGCCCGCCGAAGACCCCAACATGAACGCTGT  442502

Query  181     TCTGAAAGTATGCAGTCTGAGTTGATTATCGTAATCAGTTAAAACTTTCAACAACGGATC  240
               ||||||||||||||||||||||||||||||||||||||||||||||||||||||||||||
Sbjct  442501  TCTGAAAGTATGCAGTCTGAGTTGATTATCGTAATCAGTTAAAACTTTCAACAACGGATC  442442

Query  241     TCTTGGTTCCGGCATCGATGAAGAACGCAGCGAAATGCGATAAGTAATGTGAATTGCAGA  300
               ||||||||||||||||||||||||||||||||||||||||||||||||||||||||||||
Sbjct  442441  TCTTGGTTCCGGCATCGATGAAGAACGCAGCGAAATGCGATAAGTAATGTGAATTGCAGA  442382

Query  301     ATTCAGTGAATCATCGAGTCTTTGAACGCACATTGCGCCCCCTGGTATTCCGGGGGGCAT  360
               ||||||||||||||||||||||||||||||||||||||||||||||||||||||||||||
Sbjct  442381  ATTCAGTGAATCATCGAGTCTTTGAACGCACATTGCGCCCCCTGGTATTCCGGGGGGCAT  442322

Query  361     GCCTGTCCGAGCGTCATTGCTGCCCTCAAGCACGGCTTGTGTGTTGGGCCCCCGTCCCCC  420
               ||||||||||||||||||||||||||||||||||||||||||||||||||||||||||||
Sbjct  442321  GCCTGTCCGAGCGTCATTGCTGCCCTCAAGCACGGCTTGTGTGTTGGGCCCCCGTCCCCC  442262

Query  421     TCTCCCGGGGGACGGGCCCGAAAGGCAGCGGCGGCACCGCGTCCGGTCCTCGAGCGTATG  480
               ||||||||||||||||||||||||||||||||||||||||||||||||||||||||||||
Sbjct  442261  TCTCCCGGGGGACGGGCCCGAAAGGCAGCGGCGGCACCGCGTCCGGTCCTCGAGCGTATG  442202

Query  481     GGGCTTTGTCACCTGCTCTGTAGGCCCGGCCGGCGCCAGCCGACACCCAACTTTATTTTT  540
               ||||||||||||||||||||||||||||||||||||||||||||||||||||||||||||
Sbjct  442201  GGGCTTTGTCACCTGCTCTGTAGGCCCGGCCGGCGCCAGCCGACACCCAACTTTATTTTT  442142

Query  541     CTAAGGTTGACCTCGGATCAGGTAGGGATACCCGCTGAACTTAAGCATATCAATAAGCGG  600
               ||||||||||||||||||||||||||||||||||||||||||||||||||||||||||||
Sbjct  442141  CTAAGGTTGACCTCGGATCAGGTAGGGATACCCGCTGAACTTAAGCATATCAATAAGCGG  442082

Query  601     AGGAAAAGAAACCAACAGGGATTGCCTCAGTAACGGCGAGTGAAGCGGCAAGAGCTCAAA  660
               ||||||||||||||||||||||||||||||||||||||||||||||||||||||||||||
Sbjct  442081  AGGAAAAGAAACCAACAGGGATTGCCTCAGTAACGGCGAGTGAAGCGGCAAGAGCTCAAA  442022

Query  661     TTTGAAAGCTGGCCCCTTCGGGGTCCGCGTTGTAATTTGCAGAGGATGCTTCGGGTGCAG  720
               ||||||||||||||||||||||||||||||||||||||||||||||||||||||||||||
Sbjct  442021  TTTGAAAGCTGGCCCCTTCGGGGTCCGCGTTGTAATTTGCAGAGGATGCTTCGGGTGCAG  441962

Query  721     CCCCCGTCTAAGTGCCCTGGAACGGGCCGTCATAGAGGGTGAGAATCCCGTCTGGGACGG  780
               ||||||||||||||||||||||||||||||||||||||||||||||||||||||||||||
Sbjct  441961  CCCCCGTCTAAGTGCCCTGGAACGGGCCGTCATAGAGGGTGAGAATCCCGTCTGGGACGG  441902

Query  781     GGTGTCTGCGTCCGTGTGAAGCTCCTTCGACGAGTCGAGTTGTTTGGGAATGCAGCTCTA  840
               ||||||||||||||||||||||||||||||||||||||||||||||||||||||||||||
Sbjct  441901  GGTGTCTGCGTCCGTGTGAAGCTCCTTCGACGAGTCGAGTTGTTTGGGAATGCAGCTCTA  441842

Query  841     AATGGGTGGTAAATTTCATCTAAAGCTAAATACTGGCCGGAGACCGATAGCGCACAAGTA  900
               ||||||||||||||||||||||||||||||||||||||||||||||||||||||||||||
Sbjct  441841  AATGGGTGGTAAATTTCATCTAAAGCTAAATACTGGCCGGAGACCGATAGCGCACAAGTA  441782

Query  901     GAGTGATCGAAAGATGAAAAGCACTTTGAAAAGAGAGTTAAACAGCACGTGAAATTGTTG  960
               ||||||||||||||||||||||||||||||||||||||||||||||||||||||||||||
Sbjct  441781  GAGTGATCGAAAGATGAAAAGCACTTTGAAAAGAGAGTTAAACAGCACGTGAAATTGTTG  441722

Query  961     AAAGGGAAGCGTTTGCGACCAGACTCGCCCGCGGGGTTCAGCCGGCATTCGTGCCGGTGT  1020
               ||||||||||||||||||||||||||||||||||||||||||||||||||||||||||||
Sbjct  441721  AAAGGGAAGCGTTTGCGACCAGACTCGCCCGCGGGGTTCAGCCGGCATTCGTGCCGGTGT  441662

Query  1021    ACTTCCCCGTGGGCGGGCCAGCGTCGGTTTGGGCGGCCGGTCAAAGGCCCTCGGAATGTA  1080
               ||||||||||||||||||||||||||||||||||||||||||||||||||||||||||||
Sbjct  441661  ACTTCCCCGTGGGCGGGCCAGCGTCGGTTTGGGCGGCCGGTCAAAGGCCCTCGGAATGTA  441602

Query  1081    TCACCTCTCGGGGTGTCTTATAGCCGAGGGTGCAATGCGGCCTGCCTGGACCGAGGAACG  1140
               ||||||||||||||||||||||||||||||||||||||||||||||||||||||||||||
Sbjct  441601  TCACCTCTCGGGGTGTCTTATAGCCGAGGGTGCAATGCGGCCTGCCTGGACCGAGGAACG  441542

Query  1141    CGCTTCGGCTCGGACGCTGGCGTAATGGTCGTAAATGACCCGTCTTGAAACACGGACCAA  1200
               ||||||||||||||||||||||||||||||||||||||||||||||||||||||||||||
Sbjct  441541  CGCTTCGGCTCGGACGCTGGCGTAATGGTCGTAAATGACCCGTCTTGAAACACGGACCAA  441482

Query  1201    GGAGTCTAACATCTACGCGAGTGTTCGGGTGTCAAACCCGTACGCGCAGTGAAAGCGAAC  1260
               ||||||||||||||||||||||||||||||||||||||||||||||||||||||||||||
Sbjct  441481  GGAGTCTAACATCTACGCGAGTGTTCGGGTGTCAAACCCGTACGCGCAGTGAAAGCGAAC  441422

Query  1261    GGAGGTGGGAGCCCCTCGCTCGCGGGGCGCACCATCGACCGATCCTGATGTCTTCGGATG  1320
               |||||||||||||||   ||||||||||||||||||||||||||||||||||||||||||
Sbjct  441421  GGAGGTGGGAGCCCC---CTCGCGGGGCGCACCATCGACCGATCCTGATGTCTTCGGATG  441365

Query  1321    GATTTGAGTACGAGCGTAGCTGTGGGGACCCGAAAGATGGTGAACTATGCCTGAATAGGG  1380
               ||||||||||||||||||||||||||||||||||||||||||||||||||||||||||||
Sbjct  441364  GATTTGAGTACGAGCGTAGCTGTGGGGACCCGAAAGATGGTGAACTATGCCTGAATAGGG  441305

Query  1381    CGAAGCCAGAGGAAACTCTGGTGGAGGCTCGCAGCGGTTCTGACGTGCAAATCGATCGTC  1440
               ||||||||||||||||||||||||||||||||||||||||||||||||||||||||||||
Sbjct  441304  CGAAGCCAGAGGAAACTCTGGTGGAGGCTCGCAGCGGTTCTGACGTGCAAATCGATCGTC  441245

Query  1441    AAATTTGGGTATAGGGGCGAAAGACTAATCGAACCATCTAGTAGCTGGTTCCTGCCGAAG  1500
               ||||||||||||||||||||||||||||||||||||||||||||||||||||||||||||
Sbjct  441244  AAATTTGGGTATAGGGGCGAAAGACTAATCGAACCATCTAGTAGCTGGTTCCTGCCGAAG  441185

Query  1501    TTTCCCTCAGGATAGCAGTAACGCGGATCAGTTTTATGAGGTAAAGCGAATGATTAGAGG  1560
               ||||||||||||||||||||||||||||||||||||||||||||||||||||||||||||
Sbjct  441184  TTTCCCTCAGGATAGCAGTAACGCGGATCAGTTTTATGAGGTAAAGCGAATGATTAGAGG  441125

Query  1561    CCTTGGGGTTGAAACAACCTTAACCTATTCTCAAACTTTAAATATGTAAGAAGCGCTTGT  1620
               ||||||||||||||||||||||||||||||||||||||||||||||||||||||||||||
Sbjct  441124  CCTTGGGGTTGAAACAACCTTAACCTATTCTCAAACTTTAAATATGTAAGAAGCGCTTGT  441065

Query  1621    TGCTTAGTTGAACGTGCGCATTAGAATGAAGCGTTACTAGTGGGCCATTTTTGGTAAGCA  1680
               ||||||||||||||||||||||||||||||||||||||||||||||||||||||||||||
Sbjct  441064  TGCTTAGTTGAACGTGCGCATTAGAATGAAGCGTTACTAGTGGGCCATTTTTGGTAAGCA  441005

Query  1681    GAACTGGCGATGCGGGATGAACCGAACGCGAGGTTAAGGTGCCGGAATGCACGCTCATCA  1740
               ||||||||||||||||||||||||||||||||||||||||||||||||||||||||||||
Sbjct  441004  GAACTGGCGATGCGGGATGAACCGAACGCGAGGTTAAGGTGCCGGAATGCACGCTCATCA  440945

Query  1741    GACACCACAAAAGGTGTTAGTTCATCTAGACAGCCCGACGGTGGCCATGGAAGTCGGAAT  1800
               ||||||||||||||||||||||||||||||||||||||||||||||||||||||||||||
Sbjct  440944  GACACCACAAAAGGTGTTAGTTCATCTAGACAGCCCGACGGTGGCCATGGAAGTCGGAAT  440885

Query  1801    CCGCTAAGGAGTGTGTAACAACTCACGGGCCGAATGAACTAGCCCTGAAAATGGATGGCG  1860
               ||||||||||||||||||||||||||||||||||||||||||||||||||||||||||||
Sbjct  440884  CCGCTAAGGAGTGTGTAACAACTCACGGGCCGAATGAACTAGCCCTGAAAATGGATGGCG  440825

Query  1861    CTCAAGCGTGCTACCCATACCTCGCCGTCGGGGTAGAAACGACGCCCCGACGAGTAGGCA  1920
               ||||||||||||||||||||||||||||||||||||||||||||||||||||||||||||
Sbjct  440824  CTCAAGCGTGCTACCCATACCTCGCCGTCGGGGTAGAAACGACGCCCCGACGAGTAGGCA  440765

Query  1921    GGCGTGGGGGTCCGTGACGAAGCCTTGGGAGTGATCCCGGGTCGAACGGCCCCTAGTGCA  1980
               ||||||||||||||||||||||||||||||||||||||||||||||||||||||||||||
Sbjct  440764  GGCGTGGGGGTCCGTGACGAAGCCTTGGGAGTGATCCCGGGTCGAACGGCCCCTAGTGCA  440705

Query  1981    GATCTTGGTGGTAGTAGCAAATACTCAAATGAGAACTTTGAGGACTGAAGTGGGGAAAGG  2040
               ||||||||||||||||||||||||||||||||||||||||||||||||||||||||||||
Sbjct  440704  GATCTTGGTGGTAGTAGCAAATACTCAAATGAGAACTTTGAGGACTGAAGTGGGGAAAGG  440645

Query  2041    TTCCATGTGAACAGCAGTTGGACATGGGTTAGTCGATCCTAAGGCATAGGGAAGTTCCGT  2100
               ||||||||||||||||||||||||||||||||||||||||||||||||||||||||||||
Sbjct  440644  TTCCATGTGAACAGCAGTTGGACATGGGTTAGTCGATCCTAAGGCATAGGGAAGTTCCGT  440585

Query  2101    TTGAAAGGCGCCCTCGTGCGCCGTGTGCCGAAAGGGAAGCCGGTTAACATTCCGGCACCT  2160
               ||||||||||||||||||||||||||||||||||||||||||||||||||||||||||||
Sbjct  440584  TTGAAAGGCGCCCTCGTGCGCCGTGTGCCGAAAGGGAAGCCGGTTAACATTCCGGCACCT  440525

Query  2161    GGATGTGGATTCTCCACGGCAACGTAACTGAACGCGGAGACGTCGGCGGGGGTCCTGGGA  2220
               ||||||||||||||||||||||||||||||||||||||||||||||||||||||||||||
Sbjct  440524  GGATGTGGATTCTCCACGGCAACGTAACTGAACGCGGAGACGTCGGCGGGGGTCCTGGGA  440465

Query  2221    AGAGTTCTCTTTTCTTCTTGACAGCCTTCCACCCTGAAATCGGTTTGTCCGGAGCTAGGG  2280
               ||||||||||||||||||||||||||||||||||||||||||||||||||||||||||||
Sbjct  440464  AGAGTTCTCTTTTCTTCTTGACAGCCTTCCACCCTGAAATCGGTTTGTCCGGAGCTAGGG  440405

Query  2281    TTCCATGGCTGGCAGAGCCCCGCACCTTTGCGGGGTCCGGTGCGCCCCCGACGACCCTTG  2340
               ||||||||||||||||||||||||||||||||||||||||||||||||||||||||||||
Sbjct  440404  TTCCATGGCTGGCAGAGCCCCGCACCTTTGCGGGGTCCGGTGCGCCCCCGACGACCCTTG  440345

Query  2341    AAAATCCGCGGGAAGGAATAGTTTTCACGCCAGGTCGTACTCATAACCGCAGCAGGTCTC  2400
               ||||||||||||||||||||||||||||||||||||||||||||||||||||||||||||
Sbjct  440344  AAAATCCGCGGGAAGGAATAGTTTTCACGCCAGGTCGTACTCATAACCGCAGCAGGTCTC  440285

Query  2401    CAAGGTGAACAGCCTCTAGTTGATAGAACAATGTAGATAAGGGAAGTCGGCAAAATGGAT  2460
               ||||||||||||||||||||||||||||||||||||||||||||||||||||||||||||
Sbjct  440284  CAAGGTGAACAGCCTCTAGTTGATAGAACAATGTAGATAAGGGAAGTCGGCAAAATGGAT  440225

Query  2461    CCGTAACTTCGGGATAAGGATTGGCTCTAAGGGTCGGGCCCGCTGGGCCTTGGGGGAAAC  2520
               ||||||||||||||||||||||||||||||||||||||||||||||||||||||||||||
Sbjct  440224  CCGTAACTTCGGGATAAGGATTGGCTCTAAGGGTCGGGCCCGCTGGGCCTTGGGGGAAAC  440165

Query  2521    CCCTCGGAGCAGGGGGGCACTAGCCGGGCAACCGGCCGGCGCCCCCCAGCACTGGGGCGG  2580
               ||||||||||||||||||||||||||||||||||||||||||||||||||||||||||||
Sbjct  440164  CCCTCGGAGCAGGGGGGCACTAGCCGGGCAACCGGCCGGCGCCCCCCAGCACTGGGGCGG  440105

Query  2581    GGACGCCCTTGGCAGGCTTCGGCCGTCCGGCGGGCGCTTAACGACCAACTTAGAACTGGT  2640
               ||||||||||||||||||||||||||||||||||||||||||||||||||||||||||||
Sbjct  440104  GGACGCCCTTGGCAGGCTTCGGCCGTCCGGCGGGCGCTTAACGACCAACTTAGAACTGGT  440045

Query  2641    ACGGACAAGGGGAAT  2655
               |||||||||||||||
Sbjct  440044  ACGGACAAGGGGAAT  440030


 Score = 2896 bits (1568),  Expect = 0.0
 Identities = 1576/1579 (99%), Gaps = 3/1579 (0%)
 Strand=Plus/Minus

Query  1077    TGTATCACCTCTCGGGGTGTCTTATAGCCGAGGGTGCAATGCGGCCTGCCTGGACCGAGG  1136
               ||||||||||||||||||||||||||||||||||||||||||||||||||||||||||||
Sbjct  710596  TGTATCACCTCTCGGGGTGTCTTATAGCCGAGGGTGCAATGCGGCCTGCCTGGACCGAGG  710537

Query  1137    AACGCGCTTCGGCTCGGACGCTGGCGTAATGGTCGTAAATGACCCGTCTTGAAACACGGA  1196
               ||||||||||||||||||||||||||||||||||||||||||||||||||||||||||||
Sbjct  710536  AACGCGCTTCGGCTCGGACGCTGGCGTAATGGTCGTAAATGACCCGTCTTGAAACACGGA  710477

Query  1197    CCAAGGAGTCTAACATCTACGCGAGTGTTCGGGTGTCAAACCCGTACGCGCAGTGAAAGC  1256
               ||||||||||||||||||||||||||||||||||||||||||||||||||||||||||||
Sbjct  710476  CCAAGGAGTCTAACATCTACGCGAGTGTTCGGGTGTCAAACCCGTACGCGCAGTGAAAGC  710417

Query  1257    GAACGGAGGTGGGAGCCCCTCGCTCGCGGGGCGCACCATCGACCGATCCTGATGTCTTCG  1316
               |||||||||||||||||||   ||||||||||||||||||||||||||||||||||||||
Sbjct  710416  GAACGGAGGTGGGAGCCCC---CTCGCGGGGCGCACCATCGACCGATCCTGATGTCTTCG  710360

Query  1317    GATGGATTTGAGTACGAGCGTAGCTGTGGGGACCCGAAAGATGGTGAACTATGCCTGAAT  1376
               ||||||||||||||||||||||||||||||||||||||||||||||||||||||||||||
Sbjct  710359  GATGGATTTGAGTACGAGCGTAGCTGTGGGGACCCGAAAGATGGTGAACTATGCCTGAAT  710300

Query  1377    AGGGCGAAGCCAGAGGAAACTCTGGTGGAGGCTCGCAGCGGTTCTGACGTGCAAATCGAT  1436
               ||||||||||||||||||||||||||||||||||||||||||||||||||||||||||||
Sbjct  710299  AGGGCGAAGCCAGAGGAAACTCTGGTGGAGGCTCGCAGCGGTTCTGACGTGCAAATCGAT  710240

Query  1437    CGTCAAATTTGGGTATAGGGGCGAAAGACTAATCGAACCATCTAGTAGCTGGTTCCTGCC  1496
               ||||||||||||||||||||||||||||||||||||||||||||||||||||||||||||
Sbjct  710239  CGTCAAATTTGGGTATAGGGGCGAAAGACTAATCGAACCATCTAGTAGCTGGTTCCTGCC  710180

Query  1497    GAAGTTTCCCTCAGGATAGCAGTAACGCGGATCAGTTTTATGAGGTAAAGCGAATGATTA  1556
               ||||||||||||||||||||||||||||||||||||||||||||||||||||||||||||
Sbjct  710179  GAAGTTTCCCTCAGGATAGCAGTAACGCGGATCAGTTTTATGAGGTAAAGCGAATGATTA  710120

Query  1557    GAGGCCTTGGGGTTGAAACAACCTTAACCTATTCTCAAACTTTAAATATGTAAGAAGCGC  1616
               ||||||||||||||||||||||||||||||||||||||||||||||||||||||||||||
Sbjct  710119  GAGGCCTTGGGGTTGAAACAACCTTAACCTATTCTCAAACTTTAAATATGTAAGAAGCGC  710060

Query  1617    TTGTTGCTTAGTTGAACGTGCGCATTAGAATGAAGCGTTACTAGTGGGCCATTTTTGGTA  1676
               ||||||||||||||||||||||||||||||||||||||||||||||||||||||||||||
Sbjct  710059  TTGTTGCTTAGTTGAACGTGCGCATTAGAATGAAGCGTTACTAGTGGGCCATTTTTGGTA  710000

Query  1677    AGCAGAACTGGCGATGCGGGATGAACCGAACGCGAGGTTAAGGTGCCGGAATGCACGCTC  1736
               ||||||||||||||||||||||||||||||||||||||||||||||||||||||||||||
Sbjct  709999  AGCAGAACTGGCGATGCGGGATGAACCGAACGCGAGGTTAAGGTGCCGGAATGCACGCTC  709940

Query  1737    ATCAGACACCACAAAAGGTGTTAGTTCATCTAGACAGCCCGACGGTGGCCATGGAAGTCG  1796
               ||||||||||||||||||||||||||||||||||||||||||||||||||||||||||||
Sbjct  709939  ATCAGACACCACAAAAGGTGTTAGTTCATCTAGACAGCCCGACGGTGGCCATGGAAGTCG  709880

Query  1797    GAATCCGCTAAGGAGTGTGTAACAACTCACGGGCCGAATGAACTAGCCCTGAAAATGGAT  1856
               ||||||||||||||||||||||||||||||||||||||||||||||||||||||||||||
Sbjct  709879  GAATCCGCTAAGGAGTGTGTAACAACTCACGGGCCGAATGAACTAGCCCTGAAAATGGAT  709820

Query  1857    GGCGCTCAAGCGTGCTACCCATACCTCGCCGTCGGGGTAGAAACGACGCCCCGACGAGTA  1916
               ||||||||||||||||||||||||||||||||||||||||||||||||||||||||||||
Sbjct  709819  GGCGCTCAAGCGTGCTACCCATACCTCGCCGTCGGGGTAGAAACGACGCCCCGACGAGTA  709760

Query  1917    GGCAGGCGTGGGGGTCCGTGACGAAGCCTTGGGAGTGATCCCGGGTCGAACGGCCCCTAG  1976
               ||||||||||||||||||||||||||||||||||||||||||||||||||||||||||||
Sbjct  709759  GGCAGGCGTGGGGGTCCGTGACGAAGCCTTGGGAGTGATCCCGGGTCGAACGGCCCCTAG  709700

Query  1977    TGCAGATCTTGGTGGTAGTAGCAAATACTCAAATGAGAACTTTGAGGACTGAAGTGGGGA  2036
               ||||||||||||||||||||||||||||||||||||||||||||||||||||||||||||
Sbjct  709699  TGCAGATCTTGGTGGTAGTAGCAAATACTCAAATGAGAACTTTGAGGACTGAAGTGGGGA  709640

Query  2037    AAGGTTCCATGTGAACAGCAGTTGGACATGGGTTAGTCGATCCTAAGGCATAGGGAAGTT  2096
               ||||||||||||||||||||||||||||||||||||||||||||||||||||||||||||
Sbjct  709639  AAGGTTCCATGTGAACAGCAGTTGGACATGGGTTAGTCGATCCTAAGGCATAGGGAAGTT  709580

Query  2097    CCGTTTGAAAGGCGCCCTCGTGCGCCGTGTGCCGAAAGGGAAGCCGGTTAACATTCCGGC  2156
               ||||||||||||||||||||||||||||||||||||||||||||||||||||||||||||
Sbjct  709579  CCGTTTGAAAGGCGCCCTCGTGCGCCGTGTGCCGAAAGGGAAGCCGGTTAACATTCCGGC  709520

Query  2157    ACCTGGATGTGGATTCTCCACGGCAACGTAACTGAACGCGGAGACGTCGGCGGGGGTCCT  2216
               ||||||||||||||||||||||||||||||||||||||||||||||||||||||||||||
Sbjct  709519  ACCTGGATGTGGATTCTCCACGGCAACGTAACTGAACGCGGAGACGTCGGCGGGGGTCCT  709460

Query  2217    GGGAAGAGTTCTCTTTTCTTCTTGACAGCCTTCCACCCTGAAATCGGTTTGTCCGGAGCT  2276
               ||||||||||||||||||||||||||||||||||||||||||||||||||||||||||||
Sbjct  709459  GGGAAGAGTTCTCTTTTCTTCTTGACAGCCTTCCACCCTGAAATCGGTTTGTCCGGAGCT  709400

Query  2277    AGGGTTCCATGGCTGGCAGAGCCCCGCACCTTTGCGGGGTCCGGTGCGCCCCCGACGACC  2336
               ||||||||||||||||||||||||||||||||||||||||||||||||||||||||||||
Sbjct  709399  AGGGTTCCATGGCTGGCAGAGCCCCGCACCTTTGCGGGGTCCGGTGCGCCCCCGACGACC  709340

Query  2337    CTTGAAAATCCGCGGGAAGGAATAGTTTTCACGCCAGGTCGTACTCATAACCGCAGCAGG  2396
               ||||||||||||||||||||||||||||||||||||||||||||||||||||||||||||
Sbjct  709339  CTTGAAAATCCGCGGGAAGGAATAGTTTTCACGCCAGGTCGTACTCATAACCGCAGCAGG  709280

Query  2397    TCTCCAAGGTGAACAGCCTCTAGTTGATAGAACAATGTAGATAAGGGAAGTCGGCAAAAT  2456
               ||||||||||||||||||||||||||||||||||||||||||||||||||||||||||||
Sbjct  709279  TCTCCAAGGTGAACAGCCTCTAGTTGATAGAACAATGTAGATAAGGGAAGTCGGCAAAAT  709220

Query  2457    GGATCCGTAACTTCGGGATAAGGATTGGCTCTAAGGGTCGGGCCCGCTGGGCCTTGGGGG  2516
               ||||||||||||||||||||||||||||||||||||||||||||||||||||||||||||
Sbjct  709219  GGATCCGTAACTTCGGGATAAGGATTGGCTCTAAGGGTCGGGCCCGCTGGGCCTTGGGGG  709160

Query  2517    AAACCCCTCGGAGCAGGGGGGCACTAGCCGGGCAACCGGCCGGCGCCCCCCAGCACTGGG  2576
               ||||||||||||||||||||||||||||||||||||||||||||||||||||||||||||
Sbjct  709159  AAACCCCTCGGAGCAGGGGGGCACTAGCCGGGCAACCGGCCGGCGCCCCCCAGCACTGGG  709100

Query  2577    GCGGGGACGCCCTTGGCAGGCTTCGGCCGTCCGGCGGGCGCTTAACGACCAACTTAGAAC  2636
               ||||||||||||||||||||||||||||||||||||||||||||||||||||||||||||
Sbjct  709099  GCGGGGACGCCCTTGGCAGGCTTCGGCCGTCCGGCGGGCGCTTAACGACCAACTTAGAAC  709040

Query  2637    TGGTACGGACAAGGGGAAT  2655
               |||||||||||||||||||
Sbjct  709039  TGGTACGGACAAGGGGAAT  709021


>JAGXKD010000017.1 Aspergillus sp. GbtcF1 F1_0083, whole genome shotgun sequence
Length=3663542

 Score = 4883 bits (2644),  Expect = 0.0
 Identities = 2652/2655 (99%), Gaps = 3/2655 (0%)
 Strand=Plus/Minus

Query  1       CAAGGTTTCCGTAGGTGAACCTGCGGAAGGATCATTACCGAGTGAGGGCCCTCTGGGTCC  60
               ||||||||||||||||||||||||||||||||||||||||||||||||||||||||||||
Sbjct  432929  CAAGGTTTCCGTAGGTGAACCTGCGGAAGGATCATTACCGAGTGAGGGCCCTCTGGGTCC  432870

Query  61      AACCTCCCACCCGTGTCTATCGTACCTTGTTGCTTcggcgggcccgccgtttcgacggcc  120
               ||||||||||||||||||||||||||||||||||||||||||||||||||||||||||||
Sbjct  432869  AACCTCCCACCCGTGTCTATCGTACCTTGTTGCTTCGGCGGGCCCGCCGTTTCGACGGCC  432810

Query  121     gccggggaggccttgcgcccccgggcccgcgcccgccgAAGACCCCAACATGAACGCTGT  180
               ||||||||||||||||||||||||||||||||||||||||||||||||||||||||||||
Sbjct  432809  GCCGGGGAGGCCTTGCGCCCCCGGGCCCGCGCCCGCCGAAGACCCCAACATGAACGCTGT  432750

Query  181     TCTGAAAGTATGCAGTCTGAGTTGATTATCGTAATCAGTTAAAACTTTCAACAACGGATC  240
               ||||||||||||||||||||||||||||||||||||||||||||||||||||||||||||
Sbjct  432749  TCTGAAAGTATGCAGTCTGAGTTGATTATCGTAATCAGTTAAAACTTTCAACAACGGATC  432690

Query  241     TCTTGGTTCCGGCATCGATGAAGAACGCAGCGAAATGCGATAAGTAATGTGAATTGCAGA  300
               ||||||||||||||||||||||||||||||||||||||||||||||||||||||||||||
Sbjct  432689  TCTTGGTTCCGGCATCGATGAAGAACGCAGCGAAATGCGATAAGTAATGTGAATTGCAGA  432630

Query  301     ATTCAGTGAATCATCGAGTCTTTGAACGCACATTGCGCCCCCTGGTATTCCGGGGGGCAT  360
               ||||||||||||||||||||||||||||||||||||||||||||||||||||||||||||
Sbjct  432629  ATTCAGTGAATCATCGAGTCTTTGAACGCACATTGCGCCCCCTGGTATTCCGGGGGGCAT  432570

Query  361     GCCTGTCCGAGCGTCATTGCTGCCCTCAAGCACGGCTTGTGTGTTGGGCCCCCGTCCCCC  420
               ||||||||||||||||||||||||||||||||||||||||||||||||||||||||||||
Sbjct  432569  GCCTGTCCGAGCGTCATTGCTGCCCTCAAGCACGGCTTGTGTGTTGGGCCCCCGTCCCCC  432510

Query  421     TCTCCCGGGGGACGGGCCCGAAAGGCAGCGGCGGCACCGCGTCCGGTCCTCGAGCGTATG  480
               ||||||||||||||||||||||||||||||||||||||||||||||||||||||||||||
Sbjct  432509  TCTCCCGGGGGACGGGCCCGAAAGGCAGCGGCGGCACCGCGTCCGGTCCTCGAGCGTATG  432450

Query  481     GGGCTTTGTCACCTGCTCTGTAGGCCCGGCCGGCGCCAGCCGACACCCAACTTTATTTTT  540
               ||||||||||||||||||||||||||||||||||||||||||||||||||||||||||||
Sbjct  432449  GGGCTTTGTCACCTGCTCTGTAGGCCCGGCCGGCGCCAGCCGACACCCAACTTTATTTTT  432390

Query  541     CTAAGGTTGACCTCGGATCAGGTAGGGATACCCGCTGAACTTAAGCATATCAATAAGCGG  600
               ||||||||||||||||||||||||||||||||||||||||||||||||||||||||||||
Sbjct  432389  CTAAGGTTGACCTCGGATCAGGTAGGGATACCCGCTGAACTTAAGCATATCAATAAGCGG  432330

Query  601     AGGAAAAGAAACCAACAGGGATTGCCTCAGTAACGGCGAGTGAAGCGGCAAGAGCTCAAA  660
               ||||||||||||||||||||||||||||||||||||||||||||||||||||||||||||
Sbjct  432329  AGGAAAAGAAACCAACAGGGATTGCCTCAGTAACGGCGAGTGAAGCGGCAAGAGCTCAAA  432270

Query  661     TTTGAAAGCTGGCCCCTTCGGGGTCCGCGTTGTAATTTGCAGAGGATGCTTCGGGTGCAG  720
               ||||||||||||||||||||||||||||||||||||||||||||||||||||||||||||
Sbjct  432269  TTTGAAAGCTGGCCCCTTCGGGGTCCGCGTTGTAATTTGCAGAGGATGCTTCGGGTGCAG  432210

Query  721     CCCCCGTCTAAGTGCCCTGGAACGGGCCGTCATAGAGGGTGAGAATCCCGTCTGGGACGG  780
               ||||||||||||||||||||||||||||||||||||||||||||||||||||||||||||
Sbjct  432209  CCCCCGTCTAAGTGCCCTGGAACGGGCCGTCATAGAGGGTGAGAATCCCGTCTGGGACGG  432150

Query  781     GGTGTCTGCGTCCGTGTGAAGCTCCTTCGACGAGTCGAGTTGTTTGGGAATGCAGCTCTA  840
               ||||||||||||||||||||||||||||||||||||||||||||||||||||||||||||
Sbjct  432149  GGTGTCTGCGTCCGTGTGAAGCTCCTTCGACGAGTCGAGTTGTTTGGGAATGCAGCTCTA  432090

Query  841     AATGGGTGGTAAATTTCATCTAAAGCTAAATACTGGCCGGAGACCGATAGCGCACAAGTA  900
               ||||||||||||||||||||||||||||||||||||||||||||||||||||||||||||
Sbjct  432089  AATGGGTGGTAAATTTCATCTAAAGCTAAATACTGGCCGGAGACCGATAGCGCACAAGTA  432030

Query  901     GAGTGATCGAAAGATGAAAAGCACTTTGAAAAGAGAGTTAAACAGCACGTGAAATTGTTG  960
               ||||||||||||||||||||||||||||||||||||||||||||||||||||||||||||
Sbjct  432029  GAGTGATCGAAAGATGAAAAGCACTTTGAAAAGAGAGTTAAACAGCACGTGAAATTGTTG  431970

Query  961     AAAGGGAAGCGTTTGCGACCAGACTCGCCCGCGGGGTTCAGCCGGCATTCGTGCCGGTGT  1020
               ||||||||||||||||||||||||||||||||||||||||||||||||||||||||||||
Sbjct  431969  AAAGGGAAGCGTTTGCGACCAGACTCGCCCGCGGGGTTCAGCCGGCATTCGTGCCGGTGT  431910

Query  1021    ACTTCCCCGTGGGCGGGCCAGCGTCGGTTTGGGCGGCCGGTCAAAGGCCCTCGGAATGTA  1080
               ||||||||||||||||||||||||||||||||||||||||||||||||||||||||||||
Sbjct  431909  ACTTCCCCGTGGGCGGGCCAGCGTCGGTTTGGGCGGCCGGTCAAAGGCCCTCGGAATGTA  431850

Query  1081    TCACCTCTCGGGGTGTCTTATAGCCGAGGGTGCAATGCGGCCTGCCTGGACCGAGGAACG  1140
               ||||||||||||||||||||||||||||||||||||||||||||||||||||||||||||
Sbjct  431849  TCACCTCTCGGGGTGTCTTATAGCCGAGGGTGCAATGCGGCCTGCCTGGACCGAGGAACG  431790

Query  1141    CGCTTCGGCTCGGACGCTGGCGTAATGGTCGTAAATGACCCGTCTTGAAACACGGACCAA  1200
               ||||||||||||||||||||||||||||||||||||||||||||||||||||||||||||
Sbjct  431789  CGCTTCGGCTCGGACGCTGGCGTAATGGTCGTAAATGACCCGTCTTGAAACACGGACCAA  431730

Query  1201    GGAGTCTAACATCTACGCGAGTGTTCGGGTGTCAAACCCGTACGCGCAGTGAAAGCGAAC  1260
               ||||||||||||||||||||||||||||||||||||||||||||||||||||||||||||
Sbjct  431729  GGAGTCTAACATCTACGCGAGTGTTCGGGTGTCAAACCCGTACGCGCAGTGAAAGCGAAC  431670

Query  1261    GGAGGTGGGAGCCCCTCGCTCGCGGGGCGCACCATCGACCGATCCTGATGTCTTCGGATG  1320
               |||||||||||||||   ||||||||||||||||||||||||||||||||||||||||||
Sbjct  431669  GGAGGTGGGAGCCCC---CTCGCGGGGCGCACCATCGACCGATCCTGATGTCTTCGGATG  431613

Query  1321    GATTTGAGTACGAGCGTAGCTGTGGGGACCCGAAAGATGGTGAACTATGCCTGAATAGGG  1380
               ||||||||||||||||||||||||||||||||||||||||||||||||||||||||||||
Sbjct  431612  GATTTGAGTACGAGCGTAGCTGTGGGGACCCGAAAGATGGTGAACTATGCCTGAATAGGG  431553

Query  1381    CGAAGCCAGAGGAAACTCTGGTGGAGGCTCGCAGCGGTTCTGACGTGCAAATCGATCGTC  1440
               ||||||||||||||||||||||||||||||||||||||||||||||||||||||||||||
Sbjct  431552  CGAAGCCAGAGGAAACTCTGGTGGAGGCTCGCAGCGGTTCTGACGTGCAAATCGATCGTC  431493

Query  1441    AAATTTGGGTATAGGGGCGAAAGACTAATCGAACCATCTAGTAGCTGGTTCCTGCCGAAG  1500
               ||||||||||||||||||||||||||||||||||||||||||||||||||||||||||||
Sbjct  431492  AAATTTGGGTATAGGGGCGAAAGACTAATCGAACCATCTAGTAGCTGGTTCCTGCCGAAG  431433

Query  1501    TTTCCCTCAGGATAGCAGTAACGCGGATCAGTTTTATGAGGTAAAGCGAATGATTAGAGG  1560
               ||||||||||||||||||||||||||||||||||||||||||||||||||||||||||||
Sbjct  431432  TTTCCCTCAGGATAGCAGTAACGCGGATCAGTTTTATGAGGTAAAGCGAATGATTAGAGG  431373

Query  1561    CCTTGGGGTTGAAACAACCTTAACCTATTCTCAAACTTTAAATATGTAAGAAGCGCTTGT  1620
               ||||||||||||||||||||||||||||||||||||||||||||||||||||||||||||
Sbjct  431372  CCTTGGGGTTGAAACAACCTTAACCTATTCTCAAACTTTAAATATGTAAGAAGCGCTTGT  431313

Query  1621    TGCTTAGTTGAACGTGCGCATTAGAATGAAGCGTTACTAGTGGGCCATTTTTGGTAAGCA  1680
               ||||||||||||||||||||||||||||||||||||||||||||||||||||||||||||
Sbjct  431312  TGCTTAGTTGAACGTGCGCATTAGAATGAAGCGTTACTAGTGGGCCATTTTTGGTAAGCA  431253

Query  1681    GAACTGGCGATGCGGGATGAACCGAACGCGAGGTTAAGGTGCCGGAATGCACGCTCATCA  1740
               ||||||||||||||||||||||||||||||||||||||||||||||||||||||||||||
Sbjct  431252  GAACTGGCGATGCGGGATGAACCGAACGCGAGGTTAAGGTGCCGGAATGCACGCTCATCA  431193

Query  1741    GACACCACAAAAGGTGTTAGTTCATCTAGACAGCCCGACGGTGGCCATGGAAGTCGGAAT  1800
               ||||||||||||||||||||||||||||||||||||||||||||||||||||||||||||
Sbjct  431192  GACACCACAAAAGGTGTTAGTTCATCTAGACAGCCCGACGGTGGCCATGGAAGTCGGAAT  431133

Query  1801    CCGCTAAGGAGTGTGTAACAACTCACGGGCCGAATGAACTAGCCCTGAAAATGGATGGCG  1860
               ||||||||||||||||||||||||||||||||||||||||||||||||||||||||||||
Sbjct  431132  CCGCTAAGGAGTGTGTAACAACTCACGGGCCGAATGAACTAGCCCTGAAAATGGATGGCG  431073

Query  1861    CTCAAGCGTGCTACCCATACCTCGCCGTCGGGGTAGAAACGACGCCCCGACGAGTAGGCA  1920
               ||||||||||||||||||||||||||||||||||||||||||||||||||||||||||||
Sbjct  431072  CTCAAGCGTGCTACCCATACCTCGCCGTCGGGGTAGAAACGACGCCCCGACGAGTAGGCA  431013

Query  1921    GGCGTGGGGGTCCGTGACGAAGCCTTGGGAGTGATCCCGGGTCGAACGGCCCCTAGTGCA  1980
               ||||||||||||||||||||||||||||||||||||||||||||||||||||||||||||
Sbjct  431012  GGCGTGGGGGTCCGTGACGAAGCCTTGGGAGTGATCCCGGGTCGAACGGCCCCTAGTGCA  430953

Query  1981    GATCTTGGTGGTAGTAGCAAATACTCAAATGAGAACTTTGAGGACTGAAGTGGGGAAAGG  2040
               ||||||||||||||||||||||||||||||||||||||||||||||||||||||||||||
Sbjct  430952  GATCTTGGTGGTAGTAGCAAATACTCAAATGAGAACTTTGAGGACTGAAGTGGGGAAAGG  430893

Query  2041    TTCCATGTGAACAGCAGTTGGACATGGGTTAGTCGATCCTAAGGCATAGGGAAGTTCCGT  2100
               ||||||||||||||||||||||||||||||||||||||||||||||||||||||||||||
Sbjct  430892  TTCCATGTGAACAGCAGTTGGACATGGGTTAGTCGATCCTAAGGCATAGGGAAGTTCCGT  430833

Query  2101    TTGAAAGGCGCCCTCGTGCGCCGTGTGCCGAAAGGGAAGCCGGTTAACATTCCGGCACCT  2160
               ||||||||||||||||||||||||||||||||||||||||||||||||||||||||||||
Sbjct  430832  TTGAAAGGCGCCCTCGTGCGCCGTGTGCCGAAAGGGAAGCCGGTTAACATTCCGGCACCT  430773

Query  2161    GGATGTGGATTCTCCACGGCAACGTAACTGAACGCGGAGACGTCGGCGGGGGTCCTGGGA  2220
               ||||||||||||||||||||||||||||||||||||||||||||||||||||||||||||
Sbjct  430772  GGATGTGGATTCTCCACGGCAACGTAACTGAACGCGGAGACGTCGGCGGGGGTCCTGGGA  430713

Query  2221    AGAGTTCTCTTTTCTTCTTGACAGCCTTCCACCCTGAAATCGGTTTGTCCGGAGCTAGGG  2280
               ||||||||||||||||||||||||||||||||||||||||||||||||||||||||||||
Sbjct  430712  AGAGTTCTCTTTTCTTCTTGACAGCCTTCCACCCTGAAATCGGTTTGTCCGGAGCTAGGG  430653

Query  2281    TTCCATGGCTGGCAGAGCCCCGCACCTTTGCGGGGTCCGGTGCGCCCCCGACGACCCTTG  2340
               ||||||||||||||||||||||||||||||||||||||||||||||||||||||||||||
Sbjct  430652  TTCCATGGCTGGCAGAGCCCCGCACCTTTGCGGGGTCCGGTGCGCCCCCGACGACCCTTG  430593

Query  2341    AAAATCCGCGGGAAGGAATAGTTTTCACGCCAGGTCGTACTCATAACCGCAGCAGGTCTC  2400
               ||||||||||||||||||||||||||||||||||||||||||||||||||||||||||||
Sbjct  430592  AAAATCCGCGGGAAGGAATAGTTTTCACGCCAGGTCGTACTCATAACCGCAGCAGGTCTC  430533

Query  2401    CAAGGTGAACAGCCTCTAGTTGATAGAACAATGTAGATAAGGGAAGTCGGCAAAATGGAT  2460
               ||||||||||||||||||||||||||||||||||||||||||||||||||||||||||||
Sbjct  430532  CAAGGTGAACAGCCTCTAGTTGATAGAACAATGTAGATAAGGGAAGTCGGCAAAATGGAT  430473

Query  2461    CCGTAACTTCGGGATAAGGATTGGCTCTAAGGGTCGGGCCCGCTGGGCCTTGGGGGAAAC  2520
               ||||||||||||||||||||||||||||||||||||||||||||||||||||||||||||
Sbjct  430472  CCGTAACTTCGGGATAAGGATTGGCTCTAAGGGTCGGGCCCGCTGGGCCTTGGGGGAAAC  430413

Query  2521    CCCTCGGAGCAGGGGGGCACTAGCCGGGCAACCGGCCGGCGCCCCCCAGCACTGGGGCGG  2580
               ||||||||||||||||||||||||||||||||||||||||||||||||||||||||||||
Sbjct  430412  CCCTCGGAGCAGGGGGGCACTAGCCGGGCAACCGGCCGGCGCCCCCCAGCACTGGGGCGG  430353

Query  2581    GGACGCCCTTGGCAGGCTTCGGCCGTCCGGCGGGCGCTTAACGACCAACTTAGAACTGGT  2640
               ||||||||||||||||||||||||||||||||||||||||||||||||||||||||||||
Sbjct  430352  GGACGCCCTTGGCAGGCTTCGGCCGTCCGGCGGGCGCTTAACGACCAACTTAGAACTGGT  430293

Query  2641    ACGGACAAGGGGAAT  2655
               |||||||||||||||
Sbjct  430292  ACGGACAAGGGGAAT  430278


 Score = 4883 bits (2644),  Expect = 0.0
 Identities = 2652/2655 (99%), Gaps = 3/2655 (0%)
 Strand=Plus/Minus

Query  1       CAAGGTTTCCGTAGGTGAACCTGCGGAAGGATCATTACCGAGTGAGGGCCCTCTGGGTCC  60
               ||||||||||||||||||||||||||||||||||||||||||||||||||||||||||||
Sbjct  440757  CAAGGTTTCCGTAGGTGAACCTGCGGAAGGATCATTACCGAGTGAGGGCCCTCTGGGTCC  440698

Query  61      AACCTCCCACCCGTGTCTATCGTACCTTGTTGCTTcggcgggcccgccgtttcgacggcc  120
               ||||||||||||||||||||||||||||||||||||||||||||||||||||||||||||
Sbjct  440697  AACCTCCCACCCGTGTCTATCGTACCTTGTTGCTTCGGCGGGCCCGCCGTTTCGACGGCC  440638

Query  121     gccggggaggccttgcgcccccgggcccgcgcccgccgAAGACCCCAACATGAACGCTGT  180
               ||||||||||||||||||||||||||||||||||||||||||||||||||||||||||||
Sbjct  440637  GCCGGGGAGGCCTTGCGCCCCCGGGCCCGCGCCCGCCGAAGACCCCAACATGAACGCTGT  440578

Query  181     TCTGAAAGTATGCAGTCTGAGTTGATTATCGTAATCAGTTAAAACTTTCAACAACGGATC  240
               ||||||||||||||||||||||||||||||||||||||||||||||||||||||||||||
Sbjct  440577  TCTGAAAGTATGCAGTCTGAGTTGATTATCGTAATCAGTTAAAACTTTCAACAACGGATC  440518

Query  241     TCTTGGTTCCGGCATCGATGAAGAACGCAGCGAAATGCGATAAGTAATGTGAATTGCAGA  300
               ||||||||||||||||||||||||||||||||||||||||||||||||||||||||||||
Sbjct  440517  TCTTGGTTCCGGCATCGATGAAGAACGCAGCGAAATGCGATAAGTAATGTGAATTGCAGA  440458

Query  301     ATTCAGTGAATCATCGAGTCTTTGAACGCACATTGCGCCCCCTGGTATTCCGGGGGGCAT  360
               ||||||||||||||||||||||||||||||||||||||||||||||||||||||||||||
Sbjct  440457  ATTCAGTGAATCATCGAGTCTTTGAACGCACATTGCGCCCCCTGGTATTCCGGGGGGCAT  440398

Query  361     GCCTGTCCGAGCGTCATTGCTGCCCTCAAGCACGGCTTGTGTGTTGGGCCCCCGTCCCCC  420
               ||||||||||||||||||||||||||||||||||||||||||||||||||||||||||||
Sbjct  440397  GCCTGTCCGAGCGTCATTGCTGCCCTCAAGCACGGCTTGTGTGTTGGGCCCCCGTCCCCC  440338

Query  421     TCTCCCGGGGGACGGGCCCGAAAGGCAGCGGCGGCACCGCGTCCGGTCCTCGAGCGTATG  480
               ||||||||||||||||||||||||||||||||||||||||||||||||||||||||||||
Sbjct  440337  TCTCCCGGGGGACGGGCCCGAAAGGCAGCGGCGGCACCGCGTCCGGTCCTCGAGCGTATG  440278

Query  481     GGGCTTTGTCACCTGCTCTGTAGGCCCGGCCGGCGCCAGCCGACACCCAACTTTATTTTT  540
               ||||||||||||||||||||||||||||||||||||||||||||||||||||||||||||
Sbjct  440277  GGGCTTTGTCACCTGCTCTGTAGGCCCGGCCGGCGCCAGCCGACACCCAACTTTATTTTT  440218

Query  541     CTAAGGTTGACCTCGGATCAGGTAGGGATACCCGCTGAACTTAAGCATATCAATAAGCGG  600
               ||||||||||||||||||||||||||||||||||||||||||||||||||||||||||||
Sbjct  440217  CTAAGGTTGACCTCGGATCAGGTAGGGATACCCGCTGAACTTAAGCATATCAATAAGCGG  440158

Query  601     AGGAAAAGAAACCAACAGGGATTGCCTCAGTAACGGCGAGTGAAGCGGCAAGAGCTCAAA  660
               ||||||||||||||||||||||||||||||||||||||||||||||||||||||||||||
Sbjct  440157  AGGAAAAGAAACCAACAGGGATTGCCTCAGTAACGGCGAGTGAAGCGGCAAGAGCTCAAA  440098

Query  661     TTTGAAAGCTGGCCCCTTCGGGGTCCGCGTTGTAATTTGCAGAGGATGCTTCGGGTGCAG  720
               ||||||||||||||||||||||||||||||||||||||||||||||||||||||||||||
Sbjct  440097  TTTGAAAGCTGGCCCCTTCGGGGTCCGCGTTGTAATTTGCAGAGGATGCTTCGGGTGCAG  440038

Query  721     CCCCCGTCTAAGTGCCCTGGAACGGGCCGTCATAGAGGGTGAGAATCCCGTCTGGGACGG  780
               ||||||||||||||||||||||||||||||||||||||||||||||||||||||||||||
Sbjct  440037  CCCCCGTCTAAGTGCCCTGGAACGGGCCGTCATAGAGGGTGAGAATCCCGTCTGGGACGG  439978

Query  781     GGTGTCTGCGTCCGTGTGAAGCTCCTTCGACGAGTCGAGTTGTTTGGGAATGCAGCTCTA  840
               ||||||||||||||||||||||||||||||||||||||||||||||||||||||||||||
Sbjct  439977  GGTGTCTGCGTCCGTGTGAAGCTCCTTCGACGAGTCGAGTTGTTTGGGAATGCAGCTCTA  439918

Query  841     AATGGGTGGTAAATTTCATCTAAAGCTAAATACTGGCCGGAGACCGATAGCGCACAAGTA  900
               ||||||||||||||||||||||||||||||||||||||||||||||||||||||||||||
Sbjct  439917  AATGGGTGGTAAATTTCATCTAAAGCTAAATACTGGCCGGAGACCGATAGCGCACAAGTA  439858

Query  901     GAGTGATCGAAAGATGAAAAGCACTTTGAAAAGAGAGTTAAACAGCACGTGAAATTGTTG  960
               ||||||||||||||||||||||||||||||||||||||||||||||||||||||||||||
Sbjct  439857  GAGTGATCGAAAGATGAAAAGCACTTTGAAAAGAGAGTTAAACAGCACGTGAAATTGTTG  439798

Query  961     AAAGGGAAGCGTTTGCGACCAGACTCGCCCGCGGGGTTCAGCCGGCATTCGTGCCGGTGT  1020
               ||||||||||||||||||||||||||||||||||||||||||||||||||||||||||||
Sbjct  439797  AAAGGGAAGCGTTTGCGACCAGACTCGCCCGCGGGGTTCAGCCGGCATTCGTGCCGGTGT  439738

Query  1021    ACTTCCCCGTGGGCGGGCCAGCGTCGGTTTGGGCGGCCGGTCAAAGGCCCTCGGAATGTA  1080
               ||||||||||||||||||||||||||||||||||||||||||||||||||||||||||||
Sbjct  439737  ACTTCCCCGTGGGCGGGCCAGCGTCGGTTTGGGCGGCCGGTCAAAGGCCCTCGGAATGTA  439678

Query  1081    TCACCTCTCGGGGTGTCTTATAGCCGAGGGTGCAATGCGGCCTGCCTGGACCGAGGAACG  1140
               ||||||||||||||||||||||||||||||||||||||||||||||||||||||||||||
Sbjct  439677  TCACCTCTCGGGGTGTCTTATAGCCGAGGGTGCAATGCGGCCTGCCTGGACCGAGGAACG  439618

Query  1141    CGCTTCGGCTCGGACGCTGGCGTAATGGTCGTAAATGACCCGTCTTGAAACACGGACCAA  1200
               ||||||||||||||||||||||||||||||||||||||||||||||||||||||||||||
Sbjct  439617  CGCTTCGGCTCGGACGCTGGCGTAATGGTCGTAAATGACCCGTCTTGAAACACGGACCAA  439558

Query  1201    GGAGTCTAACATCTACGCGAGTGTTCGGGTGTCAAACCCGTACGCGCAGTGAAAGCGAAC  1260
               ||||||||||||||||||||||||||||||||||||||||||||||||||||||||||||
Sbjct  439557  GGAGTCTAACATCTACGCGAGTGTTCGGGTGTCAAACCCGTACGCGCAGTGAAAGCGAAC  439498

Query  1261    GGAGGTGGGAGCCCCTCGCTCGCGGGGCGCACCATCGACCGATCCTGATGTCTTCGGATG  1320
               |||||||||||||||   ||||||||||||||||||||||||||||||||||||||||||
Sbjct  439497  GGAGGTGGGAGCCCC---CTCGCGGGGCGCACCATCGACCGATCCTGATGTCTTCGGATG  439441

Query  1321    GATTTGAGTACGAGCGTAGCTGTGGGGACCCGAAAGATGGTGAACTATGCCTGAATAGGG  1380
               ||||||||||||||||||||||||||||||||||||||||||||||||||||||||||||
Sbjct  439440  GATTTGAGTACGAGCGTAGCTGTGGGGACCCGAAAGATGGTGAACTATGCCTGAATAGGG  439381

Query  1381    CGAAGCCAGAGGAAACTCTGGTGGAGGCTCGCAGCGGTTCTGACGTGCAAATCGATCGTC  1440
               ||||||||||||||||||||||||||||||||||||||||||||||||||||||||||||
Sbjct  439380  CGAAGCCAGAGGAAACTCTGGTGGAGGCTCGCAGCGGTTCTGACGTGCAAATCGATCGTC  439321

Query  1441    AAATTTGGGTATAGGGGCGAAAGACTAATCGAACCATCTAGTAGCTGGTTCCTGCCGAAG  1500
               ||||||||||||||||||||||||||||||||||||||||||||||||||||||||||||
Sbjct  439320  AAATTTGGGTATAGGGGCGAAAGACTAATCGAACCATCTAGTAGCTGGTTCCTGCCGAAG  439261

Query  1501    TTTCCCTCAGGATAGCAGTAACGCGGATCAGTTTTATGAGGTAAAGCGAATGATTAGAGG  1560
               ||||||||||||||||||||||||||||||||||||||||||||||||||||||||||||
Sbjct  439260  TTTCCCTCAGGATAGCAGTAACGCGGATCAGTTTTATGAGGTAAAGCGAATGATTAGAGG  439201

Query  1561    CCTTGGGGTTGAAACAACCTTAACCTATTCTCAAACTTTAAATATGTAAGAAGCGCTTGT  1620
               ||||||||||||||||||||||||||||||||||||||||||||||||||||||||||||
Sbjct  439200  CCTTGGGGTTGAAACAACCTTAACCTATTCTCAAACTTTAAATATGTAAGAAGCGCTTGT  439141

Query  1621    TGCTTAGTTGAACGTGCGCATTAGAATGAAGCGTTACTAGTGGGCCATTTTTGGTAAGCA  1680
               ||||||||||||||||||||||||||||||||||||||||||||||||||||||||||||
Sbjct  439140  TGCTTAGTTGAACGTGCGCATTAGAATGAAGCGTTACTAGTGGGCCATTTTTGGTAAGCA  439081

Query  1681    GAACTGGCGATGCGGGATGAACCGAACGCGAGGTTAAGGTGCCGGAATGCACGCTCATCA  1740
               ||||||||||||||||||||||||||||||||||||||||||||||||||||||||||||
Sbjct  439080  GAACTGGCGATGCGGGATGAACCGAACGCGAGGTTAAGGTGCCGGAATGCACGCTCATCA  439021

Query  1741    GACACCACAAAAGGTGTTAGTTCATCTAGACAGCCCGACGGTGGCCATGGAAGTCGGAAT  1800
               ||||||||||||||||||||||||||||||||||||||||||||||||||||||||||||
Sbjct  439020  GACACCACAAAAGGTGTTAGTTCATCTAGACAGCCCGACGGTGGCCATGGAAGTCGGAAT  438961

Query  1801    CCGCTAAGGAGTGTGTAACAACTCACGGGCCGAATGAACTAGCCCTGAAAATGGATGGCG  1860
               ||||||||||||||||||||||||||||||||||||||||||||||||||||||||||||
Sbjct  438960  CCGCTAAGGAGTGTGTAACAACTCACGGGCCGAATGAACTAGCCCTGAAAATGGATGGCG  438901

Query  1861    CTCAAGCGTGCTACCCATACCTCGCCGTCGGGGTAGAAACGACGCCCCGACGAGTAGGCA  1920
               ||||||||||||||||||||||||||||||||||||||||||||||||||||||||||||
Sbjct  438900  CTCAAGCGTGCTACCCATACCTCGCCGTCGGGGTAGAAACGACGCCCCGACGAGTAGGCA  438841

Query  1921    GGCGTGGGGGTCCGTGACGAAGCCTTGGGAGTGATCCCGGGTCGAACGGCCCCTAGTGCA  1980
               ||||||||||||||||||||||||||||||||||||||||||||||||||||||||||||
Sbjct  438840  GGCGTGGGGGTCCGTGACGAAGCCTTGGGAGTGATCCCGGGTCGAACGGCCCCTAGTGCA  438781

Query  1981    GATCTTGGTGGTAGTAGCAAATACTCAAATGAGAACTTTGAGGACTGAAGTGGGGAAAGG  2040
               ||||||||||||||||||||||||||||||||||||||||||||||||||||||||||||
Sbjct  438780  GATCTTGGTGGTAGTAGCAAATACTCAAATGAGAACTTTGAGGACTGAAGTGGGGAAAGG  438721

Query  2041    TTCCATGTGAACAGCAGTTGGACATGGGTTAGTCGATCCTAAGGCATAGGGAAGTTCCGT  2100
               ||||||||||||||||||||||||||||||||||||||||||||||||||||||||||||
Sbjct  438720  TTCCATGTGAACAGCAGTTGGACATGGGTTAGTCGATCCTAAGGCATAGGGAAGTTCCGT  438661

Query  2101    TTGAAAGGCGCCCTCGTGCGCCGTGTGCCGAAAGGGAAGCCGGTTAACATTCCGGCACCT  2160
               ||||||||||||||||||||||||||||||||||||||||||||||||||||||||||||
Sbjct  438660  TTGAAAGGCGCCCTCGTGCGCCGTGTGCCGAAAGGGAAGCCGGTTAACATTCCGGCACCT  438601

Query  2161    GGATGTGGATTCTCCACGGCAACGTAACTGAACGCGGAGACGTCGGCGGGGGTCCTGGGA  2220
               ||||||||||||||||||||||||||||||||||||||||||||||||||||||||||||
Sbjct  438600  GGATGTGGATTCTCCACGGCAACGTAACTGAACGCGGAGACGTCGGCGGGGGTCCTGGGA  438541

Query  2221    AGAGTTCTCTTTTCTTCTTGACAGCCTTCCACCCTGAAATCGGTTTGTCCGGAGCTAGGG  2280
               ||||||||||||||||||||||||||||||||||||||||||||||||||||||||||||
Sbjct  438540  AGAGTTCTCTTTTCTTCTTGACAGCCTTCCACCCTGAAATCGGTTTGTCCGGAGCTAGGG  438481

Query  2281    TTCCATGGCTGGCAGAGCCCCGCACCTTTGCGGGGTCCGGTGCGCCCCCGACGACCCTTG  2340
               ||||||||||||||||||||||||||||||||||||||||||||||||||||||||||||
Sbjct  438480  TTCCATGGCTGGCAGAGCCCCGCACCTTTGCGGGGTCCGGTGCGCCCCCGACGACCCTTG  438421

Query  2341    AAAATCCGCGGGAAGGAATAGTTTTCACGCCAGGTCGTACTCATAACCGCAGCAGGTCTC  2400
               ||||||||||||||||||||||||||||||||||||||||||||||||||||||||||||
Sbjct  438420  AAAATCCGCGGGAAGGAATAGTTTTCACGCCAGGTCGTACTCATAACCGCAGCAGGTCTC  438361

Query  2401    CAAGGTGAACAGCCTCTAGTTGATAGAACAATGTAGATAAGGGAAGTCGGCAAAATGGAT  2460
               ||||||||||||||||||||||||||||||||||||||||||||||||||||||||||||
Sbjct  438360  CAAGGTGAACAGCCTCTAGTTGATAGAACAATGTAGATAAGGGAAGTCGGCAAAATGGAT  438301

Query  2461    CCGTAACTTCGGGATAAGGATTGGCTCTAAGGGTCGGGCCCGCTGGGCCTTGGGGGAAAC  2520
               ||||||||||||||||||||||||||||||||||||||||||||||||||||||||||||
Sbjct  438300  CCGTAACTTCGGGATAAGGATTGGCTCTAAGGGTCGGGCCCGCTGGGCCTTGGGGGAAAC  438241

Query  2521    CCCTCGGAGCAGGGGGGCACTAGCCGGGCAACCGGCCGGCGCCCCCCAGCACTGGGGCGG  2580
               ||||||||||||||||||||||||||||||||||||||||||||||||||||||||||||
Sbjct  438240  CCCTCGGAGCAGGGGGGCACTAGCCGGGCAACCGGCCGGCGCCCCCCAGCACTGGGGCGG  438181

Query  2581    GGACGCCCTTGGCAGGCTTCGGCCGTCCGGCGGGCGCTTAACGACCAACTTAGAACTGGT  2640
               ||||||||||||||||||||||||||||||||||||||||||||||||||||||||||||
Sbjct  438180  GGACGCCCTTGGCAGGCTTCGGCCGTCCGGCGGGCGCTTAACGACCAACTTAGAACTGGT  438121

Query  2641    ACGGACAAGGGGAAT  2655
               |||||||||||||||
Sbjct  438120  ACGGACAAGGGGAAT  438106


 Score = 4883 bits (2644),  Expect = 0.0
 Identities = 2652/2655 (99%), Gaps = 3/2655 (0%)
 Strand=Plus/Minus

Query  1       CAAGGTTTCCGTAGGTGAACCTGCGGAAGGATCATTACCGAGTGAGGGCCCTCTGGGTCC  60
               ||||||||||||||||||||||||||||||||||||||||||||||||||||||||||||
Sbjct  448585  CAAGGTTTCCGTAGGTGAACCTGCGGAAGGATCATTACCGAGTGAGGGCCCTCTGGGTCC  448526

Query  61      AACCTCCCACCCGTGTCTATCGTACCTTGTTGCTTcggcgggcccgccgtttcgacggcc  120
               ||||||||||||||||||||||||||||||||||||||||||||||||||||||||||||
Sbjct  448525  AACCTCCCACCCGTGTCTATCGTACCTTGTTGCTTCGGCGGGCCCGCCGTTTCGACGGCC  448466

Query  121     gccggggaggccttgcgcccccgggcccgcgcccgccgAAGACCCCAACATGAACGCTGT  180
               ||||||||||||||||||||||||||||||||||||||||||||||||||||||||||||
Sbjct  448465  GCCGGGGAGGCCTTGCGCCCCCGGGCCCGCGCCCGCCGAAGACCCCAACATGAACGCTGT  448406

Query  181     TCTGAAAGTATGCAGTCTGAGTTGATTATCGTAATCAGTTAAAACTTTCAACAACGGATC  240
               ||||||||||||||||||||||||||||||||||||||||||||||||||||||||||||
Sbjct  448405  TCTGAAAGTATGCAGTCTGAGTTGATTATCGTAATCAGTTAAAACTTTCAACAACGGATC  448346

Query  241     TCTTGGTTCCGGCATCGATGAAGAACGCAGCGAAATGCGATAAGTAATGTGAATTGCAGA  300
               ||||||||||||||||||||||||||||||||||||||||||||||||||||||||||||
Sbjct  448345  TCTTGGTTCCGGCATCGATGAAGAACGCAGCGAAATGCGATAAGTAATGTGAATTGCAGA  448286

Query  301     ATTCAGTGAATCATCGAGTCTTTGAACGCACATTGCGCCCCCTGGTATTCCGGGGGGCAT  360
               ||||||||||||||||||||||||||||||||||||||||||||||||||||||||||||
Sbjct  448285  ATTCAGTGAATCATCGAGTCTTTGAACGCACATTGCGCCCCCTGGTATTCCGGGGGGCAT  448226

Query  361     GCCTGTCCGAGCGTCATTGCTGCCCTCAAGCACGGCTTGTGTGTTGGGCCCCCGTCCCCC  420
               ||||||||||||||||||||||||||||||||||||||||||||||||||||||||||||
Sbjct  448225  GCCTGTCCGAGCGTCATTGCTGCCCTCAAGCACGGCTTGTGTGTTGGGCCCCCGTCCCCC  448166

Query  421     TCTCCCGGGGGACGGGCCCGAAAGGCAGCGGCGGCACCGCGTCCGGTCCTCGAGCGTATG  480
               ||||||||||||||||||||||||||||||||||||||||||||||||||||||||||||
Sbjct  448165  TCTCCCGGGGGACGGGCCCGAAAGGCAGCGGCGGCACCGCGTCCGGTCCTCGAGCGTATG  448106

Query  481     GGGCTTTGTCACCTGCTCTGTAGGCCCGGCCGGCGCCAGCCGACACCCAACTTTATTTTT  540
               ||||||||||||||||||||||||||||||||||||||||||||||||||||||||||||
Sbjct  448105  GGGCTTTGTCACCTGCTCTGTAGGCCCGGCCGGCGCCAGCCGACACCCAACTTTATTTTT  448046

Query  541     CTAAGGTTGACCTCGGATCAGGTAGGGATACCCGCTGAACTTAAGCATATCAATAAGCGG  600
               ||||||||||||||||||||||||||||||||||||||||||||||||||||||||||||
Sbjct  448045  CTAAGGTTGACCTCGGATCAGGTAGGGATACCCGCTGAACTTAAGCATATCAATAAGCGG  447986

Query  601     AGGAAAAGAAACCAACAGGGATTGCCTCAGTAACGGCGAGTGAAGCGGCAAGAGCTCAAA  660
               ||||||||||||||||||||||||||||||||||||||||||||||||||||||||||||
Sbjct  447985  AGGAAAAGAAACCAACAGGGATTGCCTCAGTAACGGCGAGTGAAGCGGCAAGAGCTCAAA  447926

Query  661     TTTGAAAGCTGGCCCCTTCGGGGTCCGCGTTGTAATTTGCAGAGGATGCTTCGGGTGCAG  720
               ||||||||||||||||||||||||||||||||||||||||||||||||||||||||||||
Sbjct  447925  TTTGAAAGCTGGCCCCTTCGGGGTCCGCGTTGTAATTTGCAGAGGATGCTTCGGGTGCAG  447866

Query  721     CCCCCGTCTAAGTGCCCTGGAACGGGCCGTCATAGAGGGTGAGAATCCCGTCTGGGACGG  780
               ||||||||||||||||||||||||||||||||||||||||||||||||||||||||||||
Sbjct  447865  CCCCCGTCTAAGTGCCCTGGAACGGGCCGTCATAGAGGGTGAGAATCCCGTCTGGGACGG  447806

Query  781     GGTGTCTGCGTCCGTGTGAAGCTCCTTCGACGAGTCGAGTTGTTTGGGAATGCAGCTCTA  840
               ||||||||||||||||||||||||||||||||||||||||||||||||||||||||||||
Sbjct  447805  GGTGTCTGCGTCCGTGTGAAGCTCCTTCGACGAGTCGAGTTGTTTGGGAATGCAGCTCTA  447746

Query  841     AATGGGTGGTAAATTTCATCTAAAGCTAAATACTGGCCGGAGACCGATAGCGCACAAGTA  900
               ||||||||||||||||||||||||||||||||||||||||||||||||||||||||||||
Sbjct  447745  AATGGGTGGTAAATTTCATCTAAAGCTAAATACTGGCCGGAGACCGATAGCGCACAAGTA  447686

Query  901     GAGTGATCGAAAGATGAAAAGCACTTTGAAAAGAGAGTTAAACAGCACGTGAAATTGTTG  960
               ||||||||||||||||||||||||||||||||||||||||||||||||||||||||||||
Sbjct  447685  GAGTGATCGAAAGATGAAAAGCACTTTGAAAAGAGAGTTAAACAGCACGTGAAATTGTTG  447626

Query  961     AAAGGGAAGCGTTTGCGACCAGACTCGCCCGCGGGGTTCAGCCGGCATTCGTGCCGGTGT  1020
               ||||||||||||||||||||||||||||||||||||||||||||||||||||||||||||
Sbjct  447625  AAAGGGAAGCGTTTGCGACCAGACTCGCCCGCGGGGTTCAGCCGGCATTCGTGCCGGTGT  447566

Query  1021    ACTTCCCCGTGGGCGGGCCAGCGTCGGTTTGGGCGGCCGGTCAAAGGCCCTCGGAATGTA  1080
               ||||||||||||||||||||||||||||||||||||||||||||||||||||||||||||
Sbjct  447565  ACTTCCCCGTGGGCGGGCCAGCGTCGGTTTGGGCGGCCGGTCAAAGGCCCTCGGAATGTA  447506

Query  1081    TCACCTCTCGGGGTGTCTTATAGCCGAGGGTGCAATGCGGCCTGCCTGGACCGAGGAACG  1140
               ||||||||||||||||||||||||||||||||||||||||||||||||||||||||||||
Sbjct  447505  TCACCTCTCGGGGTGTCTTATAGCCGAGGGTGCAATGCGGCCTGCCTGGACCGAGGAACG  447446

Query  1141    CGCTTCGGCTCGGACGCTGGCGTAATGGTCGTAAATGACCCGTCTTGAAACACGGACCAA  1200
               ||||||||||||||||||||||||||||||||||||||||||||||||||||||||||||
Sbjct  447445  CGCTTCGGCTCGGACGCTGGCGTAATGGTCGTAAATGACCCGTCTTGAAACACGGACCAA  447386

Query  1201    GGAGTCTAACATCTACGCGAGTGTTCGGGTGTCAAACCCGTACGCGCAGTGAAAGCGAAC  1260
               ||||||||||||||||||||||||||||||||||||||||||||||||||||||||||||
Sbjct  447385  GGAGTCTAACATCTACGCGAGTGTTCGGGTGTCAAACCCGTACGCGCAGTGAAAGCGAAC  447326

Query  1261    GGAGGTGGGAGCCCCTCGCTCGCGGGGCGCACCATCGACCGATCCTGATGTCTTCGGATG  1320
               |||||||||||||||   ||||||||||||||||||||||||||||||||||||||||||
Sbjct  447325  GGAGGTGGGAGCCCC---CTCGCGGGGCGCACCATCGACCGATCCTGATGTCTTCGGATG  447269

Query  1321    GATTTGAGTACGAGCGTAGCTGTGGGGACCCGAAAGATGGTGAACTATGCCTGAATAGGG  1380
               ||||||||||||||||||||||||||||||||||||||||||||||||||||||||||||
Sbjct  447268  GATTTGAGTACGAGCGTAGCTGTGGGGACCCGAAAGATGGTGAACTATGCCTGAATAGGG  447209

Query  1381    CGAAGCCAGAGGAAACTCTGGTGGAGGCTCGCAGCGGTTCTGACGTGCAAATCGATCGTC  1440
               ||||||||||||||||||||||||||||||||||||||||||||||||||||||||||||
Sbjct  447208  CGAAGCCAGAGGAAACTCTGGTGGAGGCTCGCAGCGGTTCTGACGTGCAAATCGATCGTC  447149

Query  1441    AAATTTGGGTATAGGGGCGAAAGACTAATCGAACCATCTAGTAGCTGGTTCCTGCCGAAG  1500
               ||||||||||||||||||||||||||||||||||||||||||||||||||||||||||||
Sbjct  447148  AAATTTGGGTATAGGGGCGAAAGACTAATCGAACCATCTAGTAGCTGGTTCCTGCCGAAG  447089

Query  1501    TTTCCCTCAGGATAGCAGTAACGCGGATCAGTTTTATGAGGTAAAGCGAATGATTAGAGG  1560
               ||||||||||||||||||||||||||||||||||||||||||||||||||||||||||||
Sbjct  447088  TTTCCCTCAGGATAGCAGTAACGCGGATCAGTTTTATGAGGTAAAGCGAATGATTAGAGG  447029

Query  1561    CCTTGGGGTTGAAACAACCTTAACCTATTCTCAAACTTTAAATATGTAAGAAGCGCTTGT  1620
               ||||||||||||||||||||||||||||||||||||||||||||||||||||||||||||
Sbjct  447028  CCTTGGGGTTGAAACAACCTTAACCTATTCTCAAACTTTAAATATGTAAGAAGCGCTTGT  446969

Query  1621    TGCTTAGTTGAACGTGCGCATTAGAATGAAGCGTTACTAGTGGGCCATTTTTGGTAAGCA  1680
               ||||||||||||||||||||||||||||||||||||||||||||||||||||||||||||
Sbjct  446968  TGCTTAGTTGAACGTGCGCATTAGAATGAAGCGTTACTAGTGGGCCATTTTTGGTAAGCA  446909

Query  1681    GAACTGGCGATGCGGGATGAACCGAACGCGAGGTTAAGGTGCCGGAATGCACGCTCATCA  1740
               ||||||||||||||||||||||||||||||||||||||||||||||||||||||||||||
Sbjct  446908  GAACTGGCGATGCGGGATGAACCGAACGCGAGGTTAAGGTGCCGGAATGCACGCTCATCA  446849

Query  1741    GACACCACAAAAGGTGTTAGTTCATCTAGACAGCCCGACGGTGGCCATGGAAGTCGGAAT  1800
               ||||||||||||||||||||||||||||||||||||||||||||||||||||||||||||
Sbjct  446848  GACACCACAAAAGGTGTTAGTTCATCTAGACAGCCCGACGGTGGCCATGGAAGTCGGAAT  446789

Query  1801    CCGCTAAGGAGTGTGTAACAACTCACGGGCCGAATGAACTAGCCCTGAAAATGGATGGCG  1860
               ||||||||||||||||||||||||||||||||||||||||||||||||||||||||||||
Sbjct  446788  CCGCTAAGGAGTGTGTAACAACTCACGGGCCGAATGAACTAGCCCTGAAAATGGATGGCG  446729

Query  1861    CTCAAGCGTGCTACCCATACCTCGCCGTCGGGGTAGAAACGACGCCCCGACGAGTAGGCA  1920
               ||||||||||||||||||||||||||||||||||||||||||||||||||||||||||||
Sbjct  446728  CTCAAGCGTGCTACCCATACCTCGCCGTCGGGGTAGAAACGACGCCCCGACGAGTAGGCA  446669

Query  1921    GGCGTGGGGGTCCGTGACGAAGCCTTGGGAGTGATCCCGGGTCGAACGGCCCCTAGTGCA  1980
               ||||||||||||||||||||||||||||||||||||||||||||||||||||||||||||
Sbjct  446668  GGCGTGGGGGTCCGTGACGAAGCCTTGGGAGTGATCCCGGGTCGAACGGCCCCTAGTGCA  446609

Query  1981    GATCTTGGTGGTAGTAGCAAATACTCAAATGAGAACTTTGAGGACTGAAGTGGGGAAAGG  2040
               ||||||||||||||||||||||||||||||||||||||||||||||||||||||||||||
Sbjct  446608  GATCTTGGTGGTAGTAGCAAATACTCAAATGAGAACTTTGAGGACTGAAGTGGGGAAAGG  446549

Query  2041    TTCCATGTGAACAGCAGTTGGACATGGGTTAGTCGATCCTAAGGCATAGGGAAGTTCCGT  2100
               ||||||||||||||||||||||||||||||||||||||||||||||||||||||||||||
Sbjct  446548  TTCCATGTGAACAGCAGTTGGACATGGGTTAGTCGATCCTAAGGCATAGGGAAGTTCCGT  446489

Query  2101    TTGAAAGGCGCCCTCGTGCGCCGTGTGCCGAAAGGGAAGCCGGTTAACATTCCGGCACCT  2160
               ||||||||||||||||||||||||||||||||||||||||||||||||||||||||||||
Sbjct  446488  TTGAAAGGCGCCCTCGTGCGCCGTGTGCCGAAAGGGAAGCCGGTTAACATTCCGGCACCT  446429

Query  2161    GGATGTGGATTCTCCACGGCAACGTAACTGAACGCGGAGACGTCGGCGGGGGTCCTGGGA  2220
               ||||||||||||||||||||||||||||||||||||||||||||||||||||||||||||
Sbjct  446428  GGATGTGGATTCTCCACGGCAACGTAACTGAACGCGGAGACGTCGGCGGGGGTCCTGGGA  446369

Query  2221    AGAGTTCTCTTTTCTTCTTGACAGCCTTCCACCCTGAAATCGGTTTGTCCGGAGCTAGGG  2280
               ||||||||||||||||||||||||||||||||||||||||||||||||||||||||||||
Sbjct  446368  AGAGTTCTCTTTTCTTCTTGACAGCCTTCCACCCTGAAATCGGTTTGTCCGGAGCTAGGG  446309

Query  2281    TTCCATGGCTGGCAGAGCCCCGCACCTTTGCGGGGTCCGGTGCGCCCCCGACGACCCTTG  2340
               ||||||||||||||||||||||||||||||||||||||||||||||||||||||||||||
Sbjct  446308  TTCCATGGCTGGCAGAGCCCCGCACCTTTGCGGGGTCCGGTGCGCCCCCGACGACCCTTG  446249

Query  2341    AAAATCCGCGGGAAGGAATAGTTTTCACGCCAGGTCGTACTCATAACCGCAGCAGGTCTC  2400
               ||||||||||||||||||||||||||||||||||||||||||||||||||||||||||||
Sbjct  446248  AAAATCCGCGGGAAGGAATAGTTTTCACGCCAGGTCGTACTCATAACCGCAGCAGGTCTC  446189

Query  2401    CAAGGTGAACAGCCTCTAGTTGATAGAACAATGTAGATAAGGGAAGTCGGCAAAATGGAT  2460
               ||||||||||||||||||||||||||||||||||||||||||||||||||||||||||||
Sbjct  446188  CAAGGTGAACAGCCTCTAGTTGATAGAACAATGTAGATAAGGGAAGTCGGCAAAATGGAT  446129

Query  2461    CCGTAACTTCGGGATAAGGATTGGCTCTAAGGGTCGGGCCCGCTGGGCCTTGGGGGAAAC  2520
               ||||||||||||||||||||||||||||||||||||||||||||||||||||||||||||
Sbjct  446128  CCGTAACTTCGGGATAAGGATTGGCTCTAAGGGTCGGGCCCGCTGGGCCTTGGGGGAAAC  446069

Query  2521    CCCTCGGAGCAGGGGGGCACTAGCCGGGCAACCGGCCGGCGCCCCCCAGCACTGGGGCGG  2580
               ||||||||||||||||||||||||||||||||||||||||||||||||||||||||||||
Sbjct  446068  CCCTCGGAGCAGGGGGGCACTAGCCGGGCAACCGGCCGGCGCCCCCCAGCACTGGGGCGG  446009

Query  2581    GGACGCCCTTGGCAGGCTTCGGCCGTCCGGCGGGCGCTTAACGACCAACTTAGAACTGGT  2640
               ||||||||||||||||||||||||||||||||||||||||||||||||||||||||||||
Sbjct  446008  GGACGCCCTTGGCAGGCTTCGGCCGTCCGGCGGGCGCTTAACGACCAACTTAGAACTGGT  445949

Query  2641    ACGGACAAGGGGAAT  2655
               |||||||||||||||
Sbjct  445948  ACGGACAAGGGGAAT  445934


 Score = 4883 bits (2644),  Expect = 0.0
 Identities = 2652/2655 (99%), Gaps = 3/2655 (0%)
 Strand=Plus/Minus

Query  1       CAAGGTTTCCGTAGGTGAACCTGCGGAAGGATCATTACCGAGTGAGGGCCCTCTGGGTCC  60
               ||||||||||||||||||||||||||||||||||||||||||||||||||||||||||||
Sbjct  456412  CAAGGTTTCCGTAGGTGAACCTGCGGAAGGATCATTACCGAGTGAGGGCCCTCTGGGTCC  456353

Query  61      AACCTCCCACCCGTGTCTATCGTACCTTGTTGCTTcggcgggcccgccgtttcgacggcc  120
               ||||||||||||||||||||||||||||||||||||||||||||||||||||||||||||
Sbjct  456352  AACCTCCCACCCGTGTCTATCGTACCTTGTTGCTTCGGCGGGCCCGCCGTTTCGACGGCC  456293

Query  121     gccggggaggccttgcgcccccgggcccgcgcccgccgAAGACCCCAACATGAACGCTGT  180
               ||||||||||||||||||||||||||||||||||||||||||||||||||||||||||||
Sbjct  456292  GCCGGGGAGGCCTTGCGCCCCCGGGCCCGCGCCCGCCGAAGACCCCAACATGAACGCTGT  456233

Query  181     TCTGAAAGTATGCAGTCTGAGTTGATTATCGTAATCAGTTAAAACTTTCAACAACGGATC  240
               ||||||||||||||||||||||||||||||||||||||||||||||||||||||||||||
Sbjct  456232  TCTGAAAGTATGCAGTCTGAGTTGATTATCGTAATCAGTTAAAACTTTCAACAACGGATC  456173

Query  241     TCTTGGTTCCGGCATCGATGAAGAACGCAGCGAAATGCGATAAGTAATGTGAATTGCAGA  300
               ||||||||||||||||||||||||||||||||||||||||||||||||||||||||||||
Sbjct  456172  TCTTGGTTCCGGCATCGATGAAGAACGCAGCGAAATGCGATAAGTAATGTGAATTGCAGA  456113

Query  301     ATTCAGTGAATCATCGAGTCTTTGAACGCACATTGCGCCCCCTGGTATTCCGGGGGGCAT  360
               ||||||||||||||||||||||||||||||||||||||||||||||||||||||||||||
Sbjct  456112  ATTCAGTGAATCATCGAGTCTTTGAACGCACATTGCGCCCCCTGGTATTCCGGGGGGCAT  456053

Query  361     GCCTGTCCGAGCGTCATTGCTGCCCTCAAGCACGGCTTGTGTGTTGGGCCCCCGTCCCCC  420
               ||||||||||||||||||||||||||||||||||||||||||||||||||||||||||||
Sbjct  456052  GCCTGTCCGAGCGTCATTGCTGCCCTCAAGCACGGCTTGTGTGTTGGGCCCCCGTCCCCC  455993

Query  421     TCTCCCGGGGGACGGGCCCGAAAGGCAGCGGCGGCACCGCGTCCGGTCCTCGAGCGTATG  480
               ||||||||||||||||||||||||||||||||||||||||||||||||||||||||||||
Sbjct  455992  TCTCCCGGGGGACGGGCCCGAAAGGCAGCGGCGGCACCGCGTCCGGTCCTCGAGCGTATG  455933

Query  481     GGGCTTTGTCACCTGCTCTGTAGGCCCGGCCGGCGCCAGCCGACACCCAACTTTATTTTT  540
               ||||||||||||||||||||||||||||||||||||||||||||||||||||||||||||
Sbjct  455932  GGGCTTTGTCACCTGCTCTGTAGGCCCGGCCGGCGCCAGCCGACACCCAACTTTATTTTT  455873

Query  541     CTAAGGTTGACCTCGGATCAGGTAGGGATACCCGCTGAACTTAAGCATATCAATAAGCGG  600
               ||||||||||||||||||||||||||||||||||||||||||||||||||||||||||||
Sbjct  455872  CTAAGGTTGACCTCGGATCAGGTAGGGATACCCGCTGAACTTAAGCATATCAATAAGCGG  455813

Query  601     AGGAAAAGAAACCAACAGGGATTGCCTCAGTAACGGCGAGTGAAGCGGCAAGAGCTCAAA  660
               ||||||||||||||||||||||||||||||||||||||||||||||||||||||||||||
Sbjct  455812  AGGAAAAGAAACCAACAGGGATTGCCTCAGTAACGGCGAGTGAAGCGGCAAGAGCTCAAA  455753

Query  661     TTTGAAAGCTGGCCCCTTCGGGGTCCGCGTTGTAATTTGCAGAGGATGCTTCGGGTGCAG  720
               ||||||||||||||||||||||||||||||||||||||||||||||||||||||||||||
Sbjct  455752  TTTGAAAGCTGGCCCCTTCGGGGTCCGCGTTGTAATTTGCAGAGGATGCTTCGGGTGCAG  455693

Query  721     CCCCCGTCTAAGTGCCCTGGAACGGGCCGTCATAGAGGGTGAGAATCCCGTCTGGGACGG  780
               ||||||||||||||||||||||||||||||||||||||||||||||||||||||||||||
Sbjct  455692  CCCCCGTCTAAGTGCCCTGGAACGGGCCGTCATAGAGGGTGAGAATCCCGTCTGGGACGG  455633

Query  781     GGTGTCTGCGTCCGTGTGAAGCTCCTTCGACGAGTCGAGTTGTTTGGGAATGCAGCTCTA  840
               ||||||||||||||||||||||||||||||||||||||||||||||||||||||||||||
Sbjct  455632  GGTGTCTGCGTCCGTGTGAAGCTCCTTCGACGAGTCGAGTTGTTTGGGAATGCAGCTCTA  455573

Query  841     AATGGGTGGTAAATTTCATCTAAAGCTAAATACTGGCCGGAGACCGATAGCGCACAAGTA  900
               ||||||||||||||||||||||||||||||||||||||||||||||||||||||||||||
Sbjct  455572  AATGGGTGGTAAATTTCATCTAAAGCTAAATACTGGCCGGAGACCGATAGCGCACAAGTA  455513

Query  901     GAGTGATCGAAAGATGAAAAGCACTTTGAAAAGAGAGTTAAACAGCACGTGAAATTGTTG  960
               ||||||||||||||||||||||||||||||||||||||||||||||||||||||||||||
Sbjct  455512  GAGTGATCGAAAGATGAAAAGCACTTTGAAAAGAGAGTTAAACAGCACGTGAAATTGTTG  455453

Query  961     AAAGGGAAGCGTTTGCGACCAGACTCGCCCGCGGGGTTCAGCCGGCATTCGTGCCGGTGT  1020
               ||||||||||||||||||||||||||||||||||||||||||||||||||||||||||||
Sbjct  455452  AAAGGGAAGCGTTTGCGACCAGACTCGCCCGCGGGGTTCAGCCGGCATTCGTGCCGGTGT  455393

Query  1021    ACTTCCCCGTGGGCGGGCCAGCGTCGGTTTGGGCGGCCGGTCAAAGGCCCTCGGAATGTA  1080
               ||||||||||||||||||||||||||||||||||||||||||||||||||||||||||||
Sbjct  455392  ACTTCCCCGTGGGCGGGCCAGCGTCGGTTTGGGCGGCCGGTCAAAGGCCCTCGGAATGTA  455333

Query  1081    TCACCTCTCGGGGTGTCTTATAGCCGAGGGTGCAATGCGGCCTGCCTGGACCGAGGAACG  1140
               ||||||||||||||||||||||||||||||||||||||||||||||||||||||||||||
Sbjct  455332  TCACCTCTCGGGGTGTCTTATAGCCGAGGGTGCAATGCGGCCTGCCTGGACCGAGGAACG  455273

Query  1141    CGCTTCGGCTCGGACGCTGGCGTAATGGTCGTAAATGACCCGTCTTGAAACACGGACCAA  1200
               ||||||||||||||||||||||||||||||||||||||||||||||||||||||||||||
Sbjct  455272  CGCTTCGGCTCGGACGCTGGCGTAATGGTCGTAAATGACCCGTCTTGAAACACGGACCAA  455213

Query  1201    GGAGTCTAACATCTACGCGAGTGTTCGGGTGTCAAACCCGTACGCGCAGTGAAAGCGAAC  1260
               ||||||||||||||||||||||||||||||||||||||||||||||||||||||||||||
Sbjct  455212  GGAGTCTAACATCTACGCGAGTGTTCGGGTGTCAAACCCGTACGCGCAGTGAAAGCGAAC  455153

Query  1261    GGAGGTGGGAGCCCCTCGCTCGCGGGGCGCACCATCGACCGATCCTGATGTCTTCGGATG  1320
               |||||||||||||||   ||||||||||||||||||||||||||||||||||||||||||
Sbjct  455152  GGAGGTGGGAGCCCC---CTCGCGGGGCGCACCATCGACCGATCCTGATGTCTTCGGATG  455096

Query  1321    GATTTGAGTACGAGCGTAGCTGTGGGGACCCGAAAGATGGTGAACTATGCCTGAATAGGG  1380
               ||||||||||||||||||||||||||||||||||||||||||||||||||||||||||||
Sbjct  455095  GATTTGAGTACGAGCGTAGCTGTGGGGACCCGAAAGATGGTGAACTATGCCTGAATAGGG  455036

Query  1381    CGAAGCCAGAGGAAACTCTGGTGGAGGCTCGCAGCGGTTCTGACGTGCAAATCGATCGTC  1440
               ||||||||||||||||||||||||||||||||||||||||||||||||||||||||||||
Sbjct  455035  CGAAGCCAGAGGAAACTCTGGTGGAGGCTCGCAGCGGTTCTGACGTGCAAATCGATCGTC  454976

Query  1441    AAATTTGGGTATAGGGGCGAAAGACTAATCGAACCATCTAGTAGCTGGTTCCTGCCGAAG  1500
               ||||||||||||||||||||||||||||||||||||||||||||||||||||||||||||
Sbjct  454975  AAATTTGGGTATAGGGGCGAAAGACTAATCGAACCATCTAGTAGCTGGTTCCTGCCGAAG  454916

Query  1501    TTTCCCTCAGGATAGCAGTAACGCGGATCAGTTTTATGAGGTAAAGCGAATGATTAGAGG  1560
               ||||||||||||||||||||||||||||||||||||||||||||||||||||||||||||
Sbjct  454915  TTTCCCTCAGGATAGCAGTAACGCGGATCAGTTTTATGAGGTAAAGCGAATGATTAGAGG  454856

Query  1561    CCTTGGGGTTGAAACAACCTTAACCTATTCTCAAACTTTAAATATGTAAGAAGCGCTTGT  1620
               ||||||||||||||||||||||||||||||||||||||||||||||||||||||||||||
Sbjct  454855  CCTTGGGGTTGAAACAACCTTAACCTATTCTCAAACTTTAAATATGTAAGAAGCGCTTGT  454796

Query  1621    TGCTTAGTTGAACGTGCGCATTAGAATGAAGCGTTACTAGTGGGCCATTTTTGGTAAGCA  1680
               ||||||||||||||||||||||||||||||||||||||||||||||||||||||||||||
Sbjct  454795  TGCTTAGTTGAACGTGCGCATTAGAATGAAGCGTTACTAGTGGGCCATTTTTGGTAAGCA  454736

Query  1681    GAACTGGCGATGCGGGATGAACCGAACGCGAGGTTAAGGTGCCGGAATGCACGCTCATCA  1740
               ||||||||||||||||||||||||||||||||||||||||||||||||||||||||||||
Sbjct  454735  GAACTGGCGATGCGGGATGAACCGAACGCGAGGTTAAGGTGCCGGAATGCACGCTCATCA  454676

Query  1741    GACACCACAAAAGGTGTTAGTTCATCTAGACAGCCCGACGGTGGCCATGGAAGTCGGAAT  1800
               ||||||||||||||||||||||||||||||||||||||||||||||||||||||||||||
Sbjct  454675  GACACCACAAAAGGTGTTAGTTCATCTAGACAGCCCGACGGTGGCCATGGAAGTCGGAAT  454616

Query  1801    CCGCTAAGGAGTGTGTAACAACTCACGGGCCGAATGAACTAGCCCTGAAAATGGATGGCG  1860
               ||||||||||||||||||||||||||||||||||||||||||||||||||||||||||||
Sbjct  454615  CCGCTAAGGAGTGTGTAACAACTCACGGGCCGAATGAACTAGCCCTGAAAATGGATGGCG  454556

Query  1861    CTCAAGCGTGCTACCCATACCTCGCCGTCGGGGTAGAAACGACGCCCCGACGAGTAGGCA  1920
               ||||||||||||||||||||||||||||||||||||||||||||||||||||||||||||
Sbjct  454555  CTCAAGCGTGCTACCCATACCTCGCCGTCGGGGTAGAAACGACGCCCCGACGAGTAGGCA  454496

Query  1921    GGCGTGGGGGTCCGTGACGAAGCCTTGGGAGTGATCCCGGGTCGAACGGCCCCTAGTGCA  1980
               ||||||||||||||||||||||||||||||||||||||||||||||||||||||||||||
Sbjct  454495  GGCGTGGGGGTCCGTGACGAAGCCTTGGGAGTGATCCCGGGTCGAACGGCCCCTAGTGCA  454436

Query  1981    GATCTTGGTGGTAGTAGCAAATACTCAAATGAGAACTTTGAGGACTGAAGTGGGGAAAGG  2040
               ||||||||||||||||||||||||||||||||||||||||||||||||||||||||||||
Sbjct  454435  GATCTTGGTGGTAGTAGCAAATACTCAAATGAGAACTTTGAGGACTGAAGTGGGGAAAGG  454376

Query  2041    TTCCATGTGAACAGCAGTTGGACATGGGTTAGTCGATCCTAAGGCATAGGGAAGTTCCGT  2100
               ||||||||||||||||||||||||||||||||||||||||||||||||||||||||||||
Sbjct  454375  TTCCATGTGAACAGCAGTTGGACATGGGTTAGTCGATCCTAAGGCATAGGGAAGTTCCGT  454316

Query  2101    TTGAAAGGCGCCCTCGTGCGCCGTGTGCCGAAAGGGAAGCCGGTTAACATTCCGGCACCT  2160
               ||||||||||||||||||||||||||||||||||||||||||||||||||||||||||||
Sbjct  454315  TTGAAAGGCGCCCTCGTGCGCCGTGTGCCGAAAGGGAAGCCGGTTAACATTCCGGCACCT  454256

Query  2161    GGATGTGGATTCTCCACGGCAACGTAACTGAACGCGGAGACGTCGGCGGGGGTCCTGGGA  2220
               ||||||||||||||||||||||||||||||||||||||||||||||||||||||||||||
Sbjct  454255  GGATGTGGATTCTCCACGGCAACGTAACTGAACGCGGAGACGTCGGCGGGGGTCCTGGGA  454196

Query  2221    AGAGTTCTCTTTTCTTCTTGACAGCCTTCCACCCTGAAATCGGTTTGTCCGGAGCTAGGG  2280
               ||||||||||||||||||||||||||||||||||||||||||||||||||||||||||||
Sbjct  454195  AGAGTTCTCTTTTCTTCTTGACAGCCTTCCACCCTGAAATCGGTTTGTCCGGAGCTAGGG  454136

Query  2281    TTCCATGGCTGGCAGAGCCCCGCACCTTTGCGGGGTCCGGTGCGCCCCCGACGACCCTTG  2340
               ||||||||||||||||||||||||||||||||||||||||||||||||||||||||||||
Sbjct  454135  TTCCATGGCTGGCAGAGCCCCGCACCTTTGCGGGGTCCGGTGCGCCCCCGACGACCCTTG  454076

Query  2341    AAAATCCGCGGGAAGGAATAGTTTTCACGCCAGGTCGTACTCATAACCGCAGCAGGTCTC  2400
               ||||||||||||||||||||||||||||||||||||||||||||||||||||||||||||
Sbjct  454075  AAAATCCGCGGGAAGGAATAGTTTTCACGCCAGGTCGTACTCATAACCGCAGCAGGTCTC  454016

Query  2401    CAAGGTGAACAGCCTCTAGTTGATAGAACAATGTAGATAAGGGAAGTCGGCAAAATGGAT  2460
               ||||||||||||||||||||||||||||||||||||||||||||||||||||||||||||
Sbjct  454015  CAAGGTGAACAGCCTCTAGTTGATAGAACAATGTAGATAAGGGAAGTCGGCAAAATGGAT  453956

Query  2461    CCGTAACTTCGGGATAAGGATTGGCTCTAAGGGTCGGGCCCGCTGGGCCTTGGGGGAAAC  2520
               ||||||||||||||||||||||||||||||||||||||||||||||||||||||||||||
Sbjct  453955  CCGTAACTTCGGGATAAGGATTGGCTCTAAGGGTCGGGCCCGCTGGGCCTTGGGGGAAAC  453896

Query  2521    CCCTCGGAGCAGGGGGGCACTAGCCGGGCAACCGGCCGGCGCCCCCCAGCACTGGGGCGG  2580
               ||||||||||||||||||||||||||||||||||||||||||||||||||||||||||||
Sbjct  453895  CCCTCGGAGCAGGGGGGCACTAGCCGGGCAACCGGCCGGCGCCCCCCAGCACTGGGGCGG  453836

Query  2581    GGACGCCCTTGGCAGGCTTCGGCCGTCCGGCGGGCGCTTAACGACCAACTTAGAACTGGT  2640
               ||||||||||||||||||||||||||||||||||||||||||||||||||||||||||||
Sbjct  453835  GGACGCCCTTGGCAGGCTTCGGCCGTCCGGCGGGCGCTTAACGACCAACTTAGAACTGGT  453776

Query  2641    ACGGACAAGGGGAAT  2655
               |||||||||||||||
Sbjct  453775  ACGGACAAGGGGAAT  453761


 Score = 4883 bits (2644),  Expect = 0.0
 Identities = 2652/2655 (99%), Gaps = 3/2655 (0%)
 Strand=Plus/Minus

Query  1       CAAGGTTTCCGTAGGTGAACCTGCGGAAGGATCATTACCGAGTGAGGGCCCTCTGGGTCC  60
               ||||||||||||||||||||||||||||||||||||||||||||||||||||||||||||
Sbjct  464240  CAAGGTTTCCGTAGGTGAACCTGCGGAAGGATCATTACCGAGTGAGGGCCCTCTGGGTCC  464181

Query  61      AACCTCCCACCCGTGTCTATCGTACCTTGTTGCTTcggcgggcccgccgtttcgacggcc  120
               ||||||||||||||||||||||||||||||||||||||||||||||||||||||||||||
Sbjct  464180  AACCTCCCACCCGTGTCTATCGTACCTTGTTGCTTCGGCGGGCCCGCCGTTTCGACGGCC  464121

Query  121     gccggggaggccttgcgcccccgggcccgcgcccgccgAAGACCCCAACATGAACGCTGT  180
               ||||||||||||||||||||||||||||||||||||||||||||||||||||||||||||
Sbjct  464120  GCCGGGGAGGCCTTGCGCCCCCGGGCCCGCGCCCGCCGAAGACCCCAACATGAACGCTGT  464061

Query  181     TCTGAAAGTATGCAGTCTGAGTTGATTATCGTAATCAGTTAAAACTTTCAACAACGGATC  240
               ||||||||||||||||||||||||||||||||||||||||||||||||||||||||||||
Sbjct  464060  TCTGAAAGTATGCAGTCTGAGTTGATTATCGTAATCAGTTAAAACTTTCAACAACGGATC  464001

Query  241     TCTTGGTTCCGGCATCGATGAAGAACGCAGCGAAATGCGATAAGTAATGTGAATTGCAGA  300
               ||||||||||||||||||||||||||||||||||||||||||||||||||||||||||||
Sbjct  464000  TCTTGGTTCCGGCATCGATGAAGAACGCAGCGAAATGCGATAAGTAATGTGAATTGCAGA  463941

Query  301     ATTCAGTGAATCATCGAGTCTTTGAACGCACATTGCGCCCCCTGGTATTCCGGGGGGCAT  360
               ||||||||||||||||||||||||||||||||||||||||||||||||||||||||||||
Sbjct  463940  ATTCAGTGAATCATCGAGTCTTTGAACGCACATTGCGCCCCCTGGTATTCCGGGGGGCAT  463881

Query  361     GCCTGTCCGAGCGTCATTGCTGCCCTCAAGCACGGCTTGTGTGTTGGGCCCCCGTCCCCC  420
               ||||||||||||||||||||||||||||||||||||||||||||||||||||||||||||
Sbjct  463880  GCCTGTCCGAGCGTCATTGCTGCCCTCAAGCACGGCTTGTGTGTTGGGCCCCCGTCCCCC  463821

Query  421     TCTCCCGGGGGACGGGCCCGAAAGGCAGCGGCGGCACCGCGTCCGGTCCTCGAGCGTATG  480
               ||||||||||||||||||||||||||||||||||||||||||||||||||||||||||||
Sbjct  463820  TCTCCCGGGGGACGGGCCCGAAAGGCAGCGGCGGCACCGCGTCCGGTCCTCGAGCGTATG  463761

Query  481     GGGCTTTGTCACCTGCTCTGTAGGCCCGGCCGGCGCCAGCCGACACCCAACTTTATTTTT  540
               ||||||||||||||||||||||||||||||||||||||||||||||||||||||||||||
Sbjct  463760  GGGCTTTGTCACCTGCTCTGTAGGCCCGGCCGGCGCCAGCCGACACCCAACTTTATTTTT  463701

Query  541     CTAAGGTTGACCTCGGATCAGGTAGGGATACCCGCTGAACTTAAGCATATCAATAAGCGG  600
               ||||||||||||||||||||||||||||||||||||||||||||||||||||||||||||
Sbjct  463700  CTAAGGTTGACCTCGGATCAGGTAGGGATACCCGCTGAACTTAAGCATATCAATAAGCGG  463641

Query  601     AGGAAAAGAAACCAACAGGGATTGCCTCAGTAACGGCGAGTGAAGCGGCAAGAGCTCAAA  660
               ||||||||||||||||||||||||||||||||||||||||||||||||||||||||||||
Sbjct  463640  AGGAAAAGAAACCAACAGGGATTGCCTCAGTAACGGCGAGTGAAGCGGCAAGAGCTCAAA  463581

Query  661     TTTGAAAGCTGGCCCCTTCGGGGTCCGCGTTGTAATTTGCAGAGGATGCTTCGGGTGCAG  720
               ||||||||||||||||||||||||||||||||||||||||||||||||||||||||||||
Sbjct  463580  TTTGAAAGCTGGCCCCTTCGGGGTCCGCGTTGTAATTTGCAGAGGATGCTTCGGGTGCAG  463521

Query  721     CCCCCGTCTAAGTGCCCTGGAACGGGCCGTCATAGAGGGTGAGAATCCCGTCTGGGACGG  780
               ||||||||||||||||||||||||||||||||||||||||||||||||||||||||||||
Sbjct  463520  CCCCCGTCTAAGTGCCCTGGAACGGGCCGTCATAGAGGGTGAGAATCCCGTCTGGGACGG  463461

Query  781     GGTGTCTGCGTCCGTGTGAAGCTCCTTCGACGAGTCGAGTTGTTTGGGAATGCAGCTCTA  840
               ||||||||||||||||||||||||||||||||||||||||||||||||||||||||||||
Sbjct  463460  GGTGTCTGCGTCCGTGTGAAGCTCCTTCGACGAGTCGAGTTGTTTGGGAATGCAGCTCTA  463401

Query  841     AATGGGTGGTAAATTTCATCTAAAGCTAAATACTGGCCGGAGACCGATAGCGCACAAGTA  900
               ||||||||||||||||||||||||||||||||||||||||||||||||||||||||||||
Sbjct  463400  AATGGGTGGTAAATTTCATCTAAAGCTAAATACTGGCCGGAGACCGATAGCGCACAAGTA  463341

Query  901     GAGTGATCGAAAGATGAAAAGCACTTTGAAAAGAGAGTTAAACAGCACGTGAAATTGTTG  960
               ||||||||||||||||||||||||||||||||||||||||||||||||||||||||||||
Sbjct  463340  GAGTGATCGAAAGATGAAAAGCACTTTGAAAAGAGAGTTAAACAGCACGTGAAATTGTTG  463281

Query  961     AAAGGGAAGCGTTTGCGACCAGACTCGCCCGCGGGGTTCAGCCGGCATTCGTGCCGGTGT  1020
               ||||||||||||||||||||||||||||||||||||||||||||||||||||||||||||
Sbjct  463280  AAAGGGAAGCGTTTGCGACCAGACTCGCCCGCGGGGTTCAGCCGGCATTCGTGCCGGTGT  463221

Query  1021    ACTTCCCCGTGGGCGGGCCAGCGTCGGTTTGGGCGGCCGGTCAAAGGCCCTCGGAATGTA  1080
               ||||||||||||||||||||||||||||||||||||||||||||||||||||||||||||
Sbjct  463220  ACTTCCCCGTGGGCGGGCCAGCGTCGGTTTGGGCGGCCGGTCAAAGGCCCTCGGAATGTA  463161

Query  1081    TCACCTCTCGGGGTGTCTTATAGCCGAGGGTGCAATGCGGCCTGCCTGGACCGAGGAACG  1140
               ||||||||||||||||||||||||||||||||||||||||||||||||||||||||||||
Sbjct  463160  TCACCTCTCGGGGTGTCTTATAGCCGAGGGTGCAATGCGGCCTGCCTGGACCGAGGAACG  463101

Query  1141    CGCTTCGGCTCGGACGCTGGCGTAATGGTCGTAAATGACCCGTCTTGAAACACGGACCAA  1200
               ||||||||||||||||||||||||||||||||||||||||||||||||||||||||||||
Sbjct  463100  CGCTTCGGCTCGGACGCTGGCGTAATGGTCGTAAATGACCCGTCTTGAAACACGGACCAA  463041

Query  1201    GGAGTCTAACATCTACGCGAGTGTTCGGGTGTCAAACCCGTACGCGCAGTGAAAGCGAAC  1260
               ||||||||||||||||||||||||||||||||||||||||||||||||||||||||||||
Sbjct  463040  GGAGTCTAACATCTACGCGAGTGTTCGGGTGTCAAACCCGTACGCGCAGTGAAAGCGAAC  462981

Query  1261    GGAGGTGGGAGCCCCTCGCTCGCGGGGCGCACCATCGACCGATCCTGATGTCTTCGGATG  1320
               |||||||||||||||   ||||||||||||||||||||||||||||||||||||||||||
Sbjct  462980  GGAGGTGGGAGCCCC---CTCGCGGGGCGCACCATCGACCGATCCTGATGTCTTCGGATG  462924

Query  1321    GATTTGAGTACGAGCGTAGCTGTGGGGACCCGAAAGATGGTGAACTATGCCTGAATAGGG  1380
               ||||||||||||||||||||||||||||||||||||||||||||||||||||||||||||
Sbjct  462923  GATTTGAGTACGAGCGTAGCTGTGGGGACCCGAAAGATGGTGAACTATGCCTGAATAGGG  462864

Query  1381    CGAAGCCAGAGGAAACTCTGGTGGAGGCTCGCAGCGGTTCTGACGTGCAAATCGATCGTC  1440
               ||||||||||||||||||||||||||||||||||||||||||||||||||||||||||||
Sbjct  462863  CGAAGCCAGAGGAAACTCTGGTGGAGGCTCGCAGCGGTTCTGACGTGCAAATCGATCGTC  462804

Query  1441    AAATTTGGGTATAGGGGCGAAAGACTAATCGAACCATCTAGTAGCTGGTTCCTGCCGAAG  1500
               ||||||||||||||||||||||||||||||||||||||||||||||||||||||||||||
Sbjct  462803  AAATTTGGGTATAGGGGCGAAAGACTAATCGAACCATCTAGTAGCTGGTTCCTGCCGAAG  462744

Query  1501    TTTCCCTCAGGATAGCAGTAACGCGGATCAGTTTTATGAGGTAAAGCGAATGATTAGAGG  1560
               ||||||||||||||||||||||||||||||||||||||||||||||||||||||||||||
Sbjct  462743  TTTCCCTCAGGATAGCAGTAACGCGGATCAGTTTTATGAGGTAAAGCGAATGATTAGAGG  462684

Query  1561    CCTTGGGGTTGAAACAACCTTAACCTATTCTCAAACTTTAAATATGTAAGAAGCGCTTGT  1620
               ||||||||||||||||||||||||||||||||||||||||||||||||||||||||||||
Sbjct  462683  CCTTGGGGTTGAAACAACCTTAACCTATTCTCAAACTTTAAATATGTAAGAAGCGCTTGT  462624

Query  1621    TGCTTAGTTGAACGTGCGCATTAGAATGAAGCGTTACTAGTGGGCCATTTTTGGTAAGCA  1680
               ||||||||||||||||||||||||||||||||||||||||||||||||||||||||||||
Sbjct  462623  TGCTTAGTTGAACGTGCGCATTAGAATGAAGCGTTACTAGTGGGCCATTTTTGGTAAGCA  462564

Query  1681    GAACTGGCGATGCGGGATGAACCGAACGCGAGGTTAAGGTGCCGGAATGCACGCTCATCA  1740
               ||||||||||||||||||||||||||||||||||||||||||||||||||||||||||||
Sbjct  462563  GAACTGGCGATGCGGGATGAACCGAACGCGAGGTTAAGGTGCCGGAATGCACGCTCATCA  462504

Query  1741    GACACCACAAAAGGTGTTAGTTCATCTAGACAGCCCGACGGTGGCCATGGAAGTCGGAAT  1800
               ||||||||||||||||||||||||||||||||||||||||||||||||||||||||||||
Sbjct  462503  GACACCACAAAAGGTGTTAGTTCATCTAGACAGCCCGACGGTGGCCATGGAAGTCGGAAT  462444

Query  1801    CCGCTAAGGAGTGTGTAACAACTCACGGGCCGAATGAACTAGCCCTGAAAATGGATGGCG  1860
               ||||||||||||||||||||||||||||||||||||||||||||||||||||||||||||
Sbjct  462443  CCGCTAAGGAGTGTGTAACAACTCACGGGCCGAATGAACTAGCCCTGAAAATGGATGGCG  462384

Query  1861    CTCAAGCGTGCTACCCATACCTCGCCGTCGGGGTAGAAACGACGCCCCGACGAGTAGGCA  1920
               ||||||||||||||||||||||||||||||||||||||||||||||||||||||||||||
Sbjct  462383  CTCAAGCGTGCTACCCATACCTCGCCGTCGGGGTAGAAACGACGCCCCGACGAGTAGGCA  462324

Query  1921    GGCGTGGGGGTCCGTGACGAAGCCTTGGGAGTGATCCCGGGTCGAACGGCCCCTAGTGCA  1980
               ||||||||||||||||||||||||||||||||||||||||||||||||||||||||||||
Sbjct  462323  GGCGTGGGGGTCCGTGACGAAGCCTTGGGAGTGATCCCGGGTCGAACGGCCCCTAGTGCA  462264

Query  1981    GATCTTGGTGGTAGTAGCAAATACTCAAATGAGAACTTTGAGGACTGAAGTGGGGAAAGG  2040
               ||||||||||||||||||||||||||||||||||||||||||||||||||||||||||||
Sbjct  462263  GATCTTGGTGGTAGTAGCAAATACTCAAATGAGAACTTTGAGGACTGAAGTGGGGAAAGG  462204

Query  2041    TTCCATGTGAACAGCAGTTGGACATGGGTTAGTCGATCCTAAGGCATAGGGAAGTTCCGT  2100
               ||||||||||||||||||||||||||||||||||||||||||||||||||||||||||||
Sbjct  462203  TTCCATGTGAACAGCAGTTGGACATGGGTTAGTCGATCCTAAGGCATAGGGAAGTTCCGT  462144

Query  2101    TTGAAAGGCGCCCTCGTGCGCCGTGTGCCGAAAGGGAAGCCGGTTAACATTCCGGCACCT  2160
               ||||||||||||||||||||||||||||||||||||||||||||||||||||||||||||
Sbjct  462143  TTGAAAGGCGCCCTCGTGCGCCGTGTGCCGAAAGGGAAGCCGGTTAACATTCCGGCACCT  462084

Query  2161    GGATGTGGATTCTCCACGGCAACGTAACTGAACGCGGAGACGTCGGCGGGGGTCCTGGGA  2220
               ||||||||||||||||||||||||||||||||||||||||||||||||||||||||||||
Sbjct  462083  GGATGTGGATTCTCCACGGCAACGTAACTGAACGCGGAGACGTCGGCGGGGGTCCTGGGA  462024

Query  2221    AGAGTTCTCTTTTCTTCTTGACAGCCTTCCACCCTGAAATCGGTTTGTCCGGAGCTAGGG  2280
               ||||||||||||||||||||||||||||||||||||||||||||||||||||||||||||
Sbjct  462023  AGAGTTCTCTTTTCTTCTTGACAGCCTTCCACCCTGAAATCGGTTTGTCCGGAGCTAGGG  461964

Query  2281    TTCCATGGCTGGCAGAGCCCCGCACCTTTGCGGGGTCCGGTGCGCCCCCGACGACCCTTG  2340
               ||||||||||||||||||||||||||||||||||||||||||||||||||||||||||||
Sbjct  461963  TTCCATGGCTGGCAGAGCCCCGCACCTTTGCGGGGTCCGGTGCGCCCCCGACGACCCTTG  461904

Query  2341    AAAATCCGCGGGAAGGAATAGTTTTCACGCCAGGTCGTACTCATAACCGCAGCAGGTCTC  2400
               ||||||||||||||||||||||||||||||||||||||||||||||||||||||||||||
Sbjct  461903  AAAATCCGCGGGAAGGAATAGTTTTCACGCCAGGTCGTACTCATAACCGCAGCAGGTCTC  461844

Query  2401    CAAGGTGAACAGCCTCTAGTTGATAGAACAATGTAGATAAGGGAAGTCGGCAAAATGGAT  2460
               ||||||||||||||||||||||||||||||||||||||||||||||||||||||||||||
Sbjct  461843  CAAGGTGAACAGCCTCTAGTTGATAGAACAATGTAGATAAGGGAAGTCGGCAAAATGGAT  461784

Query  2461    CCGTAACTTCGGGATAAGGATTGGCTCTAAGGGTCGGGCCCGCTGGGCCTTGGGGGAAAC  2520
               ||||||||||||||||||||||||||||||||||||||||||||||||||||||||||||
Sbjct  461783  CCGTAACTTCGGGATAAGGATTGGCTCTAAGGGTCGGGCCCGCTGGGCCTTGGGGGAAAC  461724

Query  2521    CCCTCGGAGCAGGGGGGCACTAGCCGGGCAACCGGCCGGCGCCCCCCAGCACTGGGGCGG  2580
               ||||||||||||||||||||||||||||||||||||||||||||||||||||||||||||
Sbjct  461723  CCCTCGGAGCAGGGGGGCACTAGCCGGGCAACCGGCCGGCGCCCCCCAGCACTGGGGCGG  461664

Query  2581    GGACGCCCTTGGCAGGCTTCGGCCGTCCGGCGGGCGCTTAACGACCAACTTAGAACTGGT  2640
               ||||||||||||||||||||||||||||||||||||||||||||||||||||||||||||
Sbjct  461663  GGACGCCCTTGGCAGGCTTCGGCCGTCCGGCGGGCGCTTAACGACCAACTTAGAACTGGT  461604

Query  2641    ACGGACAAGGGGAAT  2655
               |||||||||||||||
Sbjct  461603  ACGGACAAGGGGAAT  461589


 Score = 4883 bits (2644),  Expect = 0.0
 Identities = 2652/2655 (99%), Gaps = 3/2655 (0%)
 Strand=Plus/Minus

Query  1       CAAGGTTTCCGTAGGTGAACCTGCGGAAGGATCATTACCGAGTGAGGGCCCTCTGGGTCC  60
               ||||||||||||||||||||||||||||||||||||||||||||||||||||||||||||
Sbjct  472068  CAAGGTTTCCGTAGGTGAACCTGCGGAAGGATCATTACCGAGTGAGGGCCCTCTGGGTCC  472009

Query  61      AACCTCCCACCCGTGTCTATCGTACCTTGTTGCTTcggcgggcccgccgtttcgacggcc  120
               ||||||||||||||||||||||||||||||||||||||||||||||||||||||||||||
Sbjct  472008  AACCTCCCACCCGTGTCTATCGTACCTTGTTGCTTCGGCGGGCCCGCCGTTTCGACGGCC  471949

Query  121     gccggggaggccttgcgcccccgggcccgcgcccgccgAAGACCCCAACATGAACGCTGT  180
               ||||||||||||||||||||||||||||||||||||||||||||||||||||||||||||
Sbjct  471948  GCCGGGGAGGCCTTGCGCCCCCGGGCCCGCGCCCGCCGAAGACCCCAACATGAACGCTGT  471889

Query  181     TCTGAAAGTATGCAGTCTGAGTTGATTATCGTAATCAGTTAAAACTTTCAACAACGGATC  240
               ||||||||||||||||||||||||||||||||||||||||||||||||||||||||||||
Sbjct  471888  TCTGAAAGTATGCAGTCTGAGTTGATTATCGTAATCAGTTAAAACTTTCAACAACGGATC  471829

Query  241     TCTTGGTTCCGGCATCGATGAAGAACGCAGCGAAATGCGATAAGTAATGTGAATTGCAGA  300
               ||||||||||||||||||||||||||||||||||||||||||||||||||||||||||||
Sbjct  471828  TCTTGGTTCCGGCATCGATGAAGAACGCAGCGAAATGCGATAAGTAATGTGAATTGCAGA  471769

Query  301     ATTCAGTGAATCATCGAGTCTTTGAACGCACATTGCGCCCCCTGGTATTCCGGGGGGCAT  360
               ||||||||||||||||||||||||||||||||||||||||||||||||||||||||||||
Sbjct  471768  ATTCAGTGAATCATCGAGTCTTTGAACGCACATTGCGCCCCCTGGTATTCCGGGGGGCAT  471709

Query  361     GCCTGTCCGAGCGTCATTGCTGCCCTCAAGCACGGCTTGTGTGTTGGGCCCCCGTCCCCC  420
               ||||||||||||||||||||||||||||||||||||||||||||||||||||||||||||
Sbjct  471708  GCCTGTCCGAGCGTCATTGCTGCCCTCAAGCACGGCTTGTGTGTTGGGCCCCCGTCCCCC  471649

Query  421     TCTCCCGGGGGACGGGCCCGAAAGGCAGCGGCGGCACCGCGTCCGGTCCTCGAGCGTATG  480
               ||||||||||||||||||||||||||||||||||||||||||||||||||||||||||||
Sbjct  471648  TCTCCCGGGGGACGGGCCCGAAAGGCAGCGGCGGCACCGCGTCCGGTCCTCGAGCGTATG  471589

Query  481     GGGCTTTGTCACCTGCTCTGTAGGCCCGGCCGGCGCCAGCCGACACCCAACTTTATTTTT  540
               ||||||||||||||||||||||||||||||||||||||||||||||||||||||||||||
Sbjct  471588  GGGCTTTGTCACCTGCTCTGTAGGCCCGGCCGGCGCCAGCCGACACCCAACTTTATTTTT  471529

Query  541     CTAAGGTTGACCTCGGATCAGGTAGGGATACCCGCTGAACTTAAGCATATCAATAAGCGG  600
               ||||||||||||||||||||||||||||||||||||||||||||||||||||||||||||
Sbjct  471528  CTAAGGTTGACCTCGGATCAGGTAGGGATACCCGCTGAACTTAAGCATATCAATAAGCGG  471469

Query  601     AGGAAAAGAAACCAACAGGGATTGCCTCAGTAACGGCGAGTGAAGCGGCAAGAGCTCAAA  660
               ||||||||||||||||||||||||||||||||||||||||||||||||||||||||||||
Sbjct  471468  AGGAAAAGAAACCAACAGGGATTGCCTCAGTAACGGCGAGTGAAGCGGCAAGAGCTCAAA  471409

Query  661     TTTGAAAGCTGGCCCCTTCGGGGTCCGCGTTGTAATTTGCAGAGGATGCTTCGGGTGCAG  720
               ||||||||||||||||||||||||||||||||||||||||||||||||||||||||||||
Sbjct  471408  TTTGAAAGCTGGCCCCTTCGGGGTCCGCGTTGTAATTTGCAGAGGATGCTTCGGGTGCAG  471349

Query  721     CCCCCGTCTAAGTGCCCTGGAACGGGCCGTCATAGAGGGTGAGAATCCCGTCTGGGACGG  780
               ||||||||||||||||||||||||||||||||||||||||||||||||||||||||||||
Sbjct  471348  CCCCCGTCTAAGTGCCCTGGAACGGGCCGTCATAGAGGGTGAGAATCCCGTCTGGGACGG  471289

Query  781     GGTGTCTGCGTCCGTGTGAAGCTCCTTCGACGAGTCGAGTTGTTTGGGAATGCAGCTCTA  840
               ||||||||||||||||||||||||||||||||||||||||||||||||||||||||||||
Sbjct  471288  GGTGTCTGCGTCCGTGTGAAGCTCCTTCGACGAGTCGAGTTGTTTGGGAATGCAGCTCTA  471229

Query  841     AATGGGTGGTAAATTTCATCTAAAGCTAAATACTGGCCGGAGACCGATAGCGCACAAGTA  900
               ||||||||||||||||||||||||||||||||||||||||||||||||||||||||||||
Sbjct  471228  AATGGGTGGTAAATTTCATCTAAAGCTAAATACTGGCCGGAGACCGATAGCGCACAAGTA  471169

Query  901     GAGTGATCGAAAGATGAAAAGCACTTTGAAAAGAGAGTTAAACAGCACGTGAAATTGTTG  960
               ||||||||||||||||||||||||||||||||||||||||||||||||||||||||||||
Sbjct  471168  GAGTGATCGAAAGATGAAAAGCACTTTGAAAAGAGAGTTAAACAGCACGTGAAATTGTTG  471109

Query  961     AAAGGGAAGCGTTTGCGACCAGACTCGCCCGCGGGGTTCAGCCGGCATTCGTGCCGGTGT  1020
               ||||||||||||||||||||||||||||||||||||||||||||||||||||||||||||
Sbjct  471108  AAAGGGAAGCGTTTGCGACCAGACTCGCCCGCGGGGTTCAGCCGGCATTCGTGCCGGTGT  471049

Query  1021    ACTTCCCCGTGGGCGGGCCAGCGTCGGTTTGGGCGGCCGGTCAAAGGCCCTCGGAATGTA  1080
               ||||||||||||||||||||||||||||||||||||||||||||||||||||||||||||
Sbjct  471048  ACTTCCCCGTGGGCGGGCCAGCGTCGGTTTGGGCGGCCGGTCAAAGGCCCTCGGAATGTA  470989

Query  1081    TCACCTCTCGGGGTGTCTTATAGCCGAGGGTGCAATGCGGCCTGCCTGGACCGAGGAACG  1140
               ||||||||||||||||||||||||||||||||||||||||||||||||||||||||||||
Sbjct  470988  TCACCTCTCGGGGTGTCTTATAGCCGAGGGTGCAATGCGGCCTGCCTGGACCGAGGAACG  470929

Query  1141    CGCTTCGGCTCGGACGCTGGCGTAATGGTCGTAAATGACCCGTCTTGAAACACGGACCAA  1200
               ||||||||||||||||||||||||||||||||||||||||||||||||||||||||||||
Sbjct  470928  CGCTTCGGCTCGGACGCTGGCGTAATGGTCGTAAATGACCCGTCTTGAAACACGGACCAA  470869

Query  1201    GGAGTCTAACATCTACGCGAGTGTTCGGGTGTCAAACCCGTACGCGCAGTGAAAGCGAAC  1260
               ||||||||||||||||||||||||||||||||||||||||||||||||||||||||||||
Sbjct  470868  GGAGTCTAACATCTACGCGAGTGTTCGGGTGTCAAACCCGTACGCGCAGTGAAAGCGAAC  470809

Query  1261    GGAGGTGGGAGCCCCTCGCTCGCGGGGCGCACCATCGACCGATCCTGATGTCTTCGGATG  1320
               |||||||||||||||   ||||||||||||||||||||||||||||||||||||||||||
Sbjct  470808  GGAGGTGGGAGCCCC---CTCGCGGGGCGCACCATCGACCGATCCTGATGTCTTCGGATG  470752

Query  1321    GATTTGAGTACGAGCGTAGCTGTGGGGACCCGAAAGATGGTGAACTATGCCTGAATAGGG  1380
               ||||||||||||||||||||||||||||||||||||||||||||||||||||||||||||
Sbjct  470751  GATTTGAGTACGAGCGTAGCTGTGGGGACCCGAAAGATGGTGAACTATGCCTGAATAGGG  470692

Query  1381    CGAAGCCAGAGGAAACTCTGGTGGAGGCTCGCAGCGGTTCTGACGTGCAAATCGATCGTC  1440
               ||||||||||||||||||||||||||||||||||||||||||||||||||||||||||||
Sbjct  470691  CGAAGCCAGAGGAAACTCTGGTGGAGGCTCGCAGCGGTTCTGACGTGCAAATCGATCGTC  470632

Query  1441    AAATTTGGGTATAGGGGCGAAAGACTAATCGAACCATCTAGTAGCTGGTTCCTGCCGAAG  1500
               ||||||||||||||||||||||||||||||||||||||||||||||||||||||||||||
Sbjct  470631  AAATTTGGGTATAGGGGCGAAAGACTAATCGAACCATCTAGTAGCTGGTTCCTGCCGAAG  470572

Query  1501    TTTCCCTCAGGATAGCAGTAACGCGGATCAGTTTTATGAGGTAAAGCGAATGATTAGAGG  1560
               ||||||||||||||||||||||||||||||||||||||||||||||||||||||||||||
Sbjct  470571  TTTCCCTCAGGATAGCAGTAACGCGGATCAGTTTTATGAGGTAAAGCGAATGATTAGAGG  470512

Query  1561    CCTTGGGGTTGAAACAACCTTAACCTATTCTCAAACTTTAAATATGTAAGAAGCGCTTGT  1620
               ||||||||||||||||||||||||||||||||||||||||||||||||||||||||||||
Sbjct  470511  CCTTGGGGTTGAAACAACCTTAACCTATTCTCAAACTTTAAATATGTAAGAAGCGCTTGT  470452

Query  1621    TGCTTAGTTGAACGTGCGCATTAGAATGAAGCGTTACTAGTGGGCCATTTTTGGTAAGCA  1680
               ||||||||||||||||||||||||||||||||||||||||||||||||||||||||||||
Sbjct  470451  TGCTTAGTTGAACGTGCGCATTAGAATGAAGCGTTACTAGTGGGCCATTTTTGGTAAGCA  470392

Query  1681    GAACTGGCGATGCGGGATGAACCGAACGCGAGGTTAAGGTGCCGGAATGCACGCTCATCA  1740
               ||||||||||||||||||||||||||||||||||||||||||||||||||||||||||||
Sbjct  470391  GAACTGGCGATGCGGGATGAACCGAACGCGAGGTTAAGGTGCCGGAATGCACGCTCATCA  470332

Query  1741    GACACCACAAAAGGTGTTAGTTCATCTAGACAGCCCGACGGTGGCCATGGAAGTCGGAAT  1800
               ||||||||||||||||||||||||||||||||||||||||||||||||||||||||||||
Sbjct  470331  GACACCACAAAAGGTGTTAGTTCATCTAGACAGCCCGACGGTGGCCATGGAAGTCGGAAT  470272

Query  1801    CCGCTAAGGAGTGTGTAACAACTCACGGGCCGAATGAACTAGCCCTGAAAATGGATGGCG  1860
               ||||||||||||||||||||||||||||||||||||||||||||||||||||||||||||
Sbjct  470271  CCGCTAAGGAGTGTGTAACAACTCACGGGCCGAATGAACTAGCCCTGAAAATGGATGGCG  470212

Query  1861    CTCAAGCGTGCTACCCATACCTCGCCGTCGGGGTAGAAACGACGCCCCGACGAGTAGGCA  1920
               ||||||||||||||||||||||||||||||||||||||||||||||||||||||||||||
Sbjct  470211  CTCAAGCGTGCTACCCATACCTCGCCGTCGGGGTAGAAACGACGCCCCGACGAGTAGGCA  470152

Query  1921    GGCGTGGGGGTCCGTGACGAAGCCTTGGGAGTGATCCCGGGTCGAACGGCCCCTAGTGCA  1980
               ||||||||||||||||||||||||||||||||||||||||||||||||||||||||||||
Sbjct  470151  GGCGTGGGGGTCCGTGACGAAGCCTTGGGAGTGATCCCGGGTCGAACGGCCCCTAGTGCA  470092

Query  1981    GATCTTGGTGGTAGTAGCAAATACTCAAATGAGAACTTTGAGGACTGAAGTGGGGAAAGG  2040
               ||||||||||||||||||||||||||||||||||||||||||||||||||||||||||||
Sbjct  470091  GATCTTGGTGGTAGTAGCAAATACTCAAATGAGAACTTTGAGGACTGAAGTGGGGAAAGG  470032

Query  2041    TTCCATGTGAACAGCAGTTGGACATGGGTTAGTCGATCCTAAGGCATAGGGAAGTTCCGT  2100
               ||||||||||||||||||||||||||||||||||||||||||||||||||||||||||||
Sbjct  470031  TTCCATGTGAACAGCAGTTGGACATGGGTTAGTCGATCCTAAGGCATAGGGAAGTTCCGT  469972

Query  2101    TTGAAAGGCGCCCTCGTGCGCCGTGTGCCGAAAGGGAAGCCGGTTAACATTCCGGCACCT  2160
               ||||||||||||||||||||||||||||||||||||||||||||||||||||||||||||
Sbjct  469971  TTGAAAGGCGCCCTCGTGCGCCGTGTGCCGAAAGGGAAGCCGGTTAACATTCCGGCACCT  469912

Query  2161    GGATGTGGATTCTCCACGGCAACGTAACTGAACGCGGAGACGTCGGCGGGGGTCCTGGGA  2220
               ||||||||||||||||||||||||||||||||||||||||||||||||||||||||||||
Sbjct  469911  GGATGTGGATTCTCCACGGCAACGTAACTGAACGCGGAGACGTCGGCGGGGGTCCTGGGA  469852

Query  2221    AGAGTTCTCTTTTCTTCTTGACAGCCTTCCACCCTGAAATCGGTTTGTCCGGAGCTAGGG  2280
               ||||||||||||||||||||||||||||||||||||||||||||||||||||||||||||
Sbjct  469851  AGAGTTCTCTTTTCTTCTTGACAGCCTTCCACCCTGAAATCGGTTTGTCCGGAGCTAGGG  469792

Query  2281    TTCCATGGCTGGCAGAGCCCCGCACCTTTGCGGGGTCCGGTGCGCCCCCGACGACCCTTG  2340
               ||||||||||||||||||||||||||||||||||||||||||||||||||||||||||||
Sbjct  469791  TTCCATGGCTGGCAGAGCCCCGCACCTTTGCGGGGTCCGGTGCGCCCCCGACGACCCTTG  469732

Query  2341    AAAATCCGCGGGAAGGAATAGTTTTCACGCCAGGTCGTACTCATAACCGCAGCAGGTCTC  2400
               ||||||||||||||||||||||||||||||||||||||||||||||||||||||||||||
Sbjct  469731  AAAATCCGCGGGAAGGAATAGTTTTCACGCCAGGTCGTACTCATAACCGCAGCAGGTCTC  469672

Query  2401    CAAGGTGAACAGCCTCTAGTTGATAGAACAATGTAGATAAGGGAAGTCGGCAAAATGGAT  2460
               ||||||||||||||||||||||||||||||||||||||||||||||||||||||||||||
Sbjct  469671  CAAGGTGAACAGCCTCTAGTTGATAGAACAATGTAGATAAGGGAAGTCGGCAAAATGGAT  469612

Query  2461    CCGTAACTTCGGGATAAGGATTGGCTCTAAGGGTCGGGCCCGCTGGGCCTTGGGGGAAAC  2520
               ||||||||||||||||||||||||||||||||||||||||||||||||||||||||||||
Sbjct  469611  CCGTAACTTCGGGATAAGGATTGGCTCTAAGGGTCGGGCCCGCTGGGCCTTGGGGGAAAC  469552

Query  2521    CCCTCGGAGCAGGGGGGCACTAGCCGGGCAACCGGCCGGCGCCCCCCAGCACTGGGGCGG  2580
               ||||||||||||||||||||||||||||||||||||||||||||||||||||||||||||
Sbjct  469551  CCCTCGGAGCAGGGGGGCACTAGCCGGGCAACCGGCCGGCGCCCCCCAGCACTGGGGCGG  469492

Query  2581    GGACGCCCTTGGCAGGCTTCGGCCGTCCGGCGGGCGCTTAACGACCAACTTAGAACTGGT  2640
               ||||||||||||||||||||||||||||||||||||||||||||||||||||||||||||
Sbjct  469491  GGACGCCCTTGGCAGGCTTCGGCCGTCCGGCGGGCGCTTAACGACCAACTTAGAACTGGT  469432

Query  2641    ACGGACAAGGGGAAT  2655
               |||||||||||||||
Sbjct  469431  ACGGACAAGGGGAAT  469417


 Score = 4883 bits (2644),  Expect = 0.0
 Identities = 2652/2655 (99%), Gaps = 3/2655 (0%)
 Strand=Plus/Minus

Query  1       CAAGGTTTCCGTAGGTGAACCTGCGGAAGGATCATTACCGAGTGAGGGCCCTCTGGGTCC  60
               ||||||||||||||||||||||||||||||||||||||||||||||||||||||||||||
Sbjct  479896  CAAGGTTTCCGTAGGTGAACCTGCGGAAGGATCATTACCGAGTGAGGGCCCTCTGGGTCC  479837

Query  61      AACCTCCCACCCGTGTCTATCGTACCTTGTTGCTTcggcgggcccgccgtttcgacggcc  120
               ||||||||||||||||||||||||||||||||||||||||||||||||||||||||||||
Sbjct  479836  AACCTCCCACCCGTGTCTATCGTACCTTGTTGCTTCGGCGGGCCCGCCGTTTCGACGGCC  479777

Query  121     gccggggaggccttgcgcccccgggcccgcgcccgccgAAGACCCCAACATGAACGCTGT  180
               ||||||||||||||||||||||||||||||||||||||||||||||||||||||||||||
Sbjct  479776  GCCGGGGAGGCCTTGCGCCCCCGGGCCCGCGCCCGCCGAAGACCCCAACATGAACGCTGT  479717

Query  181     TCTGAAAGTATGCAGTCTGAGTTGATTATCGTAATCAGTTAAAACTTTCAACAACGGATC  240
               ||||||||||||||||||||||||||||||||||||||||||||||||||||||||||||
Sbjct  479716  TCTGAAAGTATGCAGTCTGAGTTGATTATCGTAATCAGTTAAAACTTTCAACAACGGATC  479657

Query  241     TCTTGGTTCCGGCATCGATGAAGAACGCAGCGAAATGCGATAAGTAATGTGAATTGCAGA  300
               ||||||||||||||||||||||||||||||||||||||||||||||||||||||||||||
Sbjct  479656  TCTTGGTTCCGGCATCGATGAAGAACGCAGCGAAATGCGATAAGTAATGTGAATTGCAGA  479597

Query  301     ATTCAGTGAATCATCGAGTCTTTGAACGCACATTGCGCCCCCTGGTATTCCGGGGGGCAT  360
               ||||||||||||||||||||||||||||||||||||||||||||||||||||||||||||
Sbjct  479596  ATTCAGTGAATCATCGAGTCTTTGAACGCACATTGCGCCCCCTGGTATTCCGGGGGGCAT  479537

Query  361     GCCTGTCCGAGCGTCATTGCTGCCCTCAAGCACGGCTTGTGTGTTGGGCCCCCGTCCCCC  420
               ||||||||||||||||||||||||||||||||||||||||||||||||||||||||||||
Sbjct  479536  GCCTGTCCGAGCGTCATTGCTGCCCTCAAGCACGGCTTGTGTGTTGGGCCCCCGTCCCCC  479477

Query  421     TCTCCCGGGGGACGGGCCCGAAAGGCAGCGGCGGCACCGCGTCCGGTCCTCGAGCGTATG  480
               ||||||||||||||||||||||||||||||||||||||||||||||||||||||||||||
Sbjct  479476  TCTCCCGGGGGACGGGCCCGAAAGGCAGCGGCGGCACCGCGTCCGGTCCTCGAGCGTATG  479417

Query  481     GGGCTTTGTCACCTGCTCTGTAGGCCCGGCCGGCGCCAGCCGACACCCAACTTTATTTTT  540
               ||||||||||||||||||||||||||||||||||||||||||||||||||||||||||||
Sbjct  479416  GGGCTTTGTCACCTGCTCTGTAGGCCCGGCCGGCGCCAGCCGACACCCAACTTTATTTTT  479357

Query  541     CTAAGGTTGACCTCGGATCAGGTAGGGATACCCGCTGAACTTAAGCATATCAATAAGCGG  600
               ||||||||||||||||||||||||||||||||||||||||||||||||||||||||||||
Sbjct  479356  CTAAGGTTGACCTCGGATCAGGTAGGGATACCCGCTGAACTTAAGCATATCAATAAGCGG  479297

Query  601     AGGAAAAGAAACCAACAGGGATTGCCTCAGTAACGGCGAGTGAAGCGGCAAGAGCTCAAA  660
               ||||||||||||||||||||||||||||||||||||||||||||||||||||||||||||
Sbjct  479296  AGGAAAAGAAACCAACAGGGATTGCCTCAGTAACGGCGAGTGAAGCGGCAAGAGCTCAAA  479237

Query  661     TTTGAAAGCTGGCCCCTTCGGGGTCCGCGTTGTAATTTGCAGAGGATGCTTCGGGTGCAG  720
               ||||||||||||||||||||||||||||||||||||||||||||||||||||||||||||
Sbjct  479236  TTTGAAAGCTGGCCCCTTCGGGGTCCGCGTTGTAATTTGCAGAGGATGCTTCGGGTGCAG  479177

Query  721     CCCCCGTCTAAGTGCCCTGGAACGGGCCGTCATAGAGGGTGAGAATCCCGTCTGGGACGG  780
               ||||||||||||||||||||||||||||||||||||||||||||||||||||||||||||
Sbjct  479176  CCCCCGTCTAAGTGCCCTGGAACGGGCCGTCATAGAGGGTGAGAATCCCGTCTGGGACGG  479117

Query  781     GGTGTCTGCGTCCGTGTGAAGCTCCTTCGACGAGTCGAGTTGTTTGGGAATGCAGCTCTA  840
               ||||||||||||||||||||||||||||||||||||||||||||||||||||||||||||
Sbjct  479116  GGTGTCTGCGTCCGTGTGAAGCTCCTTCGACGAGTCGAGTTGTTTGGGAATGCAGCTCTA  479057

Query  841     AATGGGTGGTAAATTTCATCTAAAGCTAAATACTGGCCGGAGACCGATAGCGCACAAGTA  900
               ||||||||||||||||||||||||||||||||||||||||||||||||||||||||||||
Sbjct  479056  AATGGGTGGTAAATTTCATCTAAAGCTAAATACTGGCCGGAGACCGATAGCGCACAAGTA  478997

Query  901     GAGTGATCGAAAGATGAAAAGCACTTTGAAAAGAGAGTTAAACAGCACGTGAAATTGTTG  960
               ||||||||||||||||||||||||||||||||||||||||||||||||||||||||||||
Sbjct  478996  GAGTGATCGAAAGATGAAAAGCACTTTGAAAAGAGAGTTAAACAGCACGTGAAATTGTTG  478937

Query  961     AAAGGGAAGCGTTTGCGACCAGACTCGCCCGCGGGGTTCAGCCGGCATTCGTGCCGGTGT  1020
               ||||||||||||||||||||||||||||||||||||||||||||||||||||||||||||
Sbjct  478936  AAAGGGAAGCGTTTGCGACCAGACTCGCCCGCGGGGTTCAGCCGGCATTCGTGCCGGTGT  478877

Query  1021    ACTTCCCCGTGGGCGGGCCAGCGTCGGTTTGGGCGGCCGGTCAAAGGCCCTCGGAATGTA  1080
               ||||||||||||||||||||||||||||||||||||||||||||||||||||||||||||
Sbjct  478876  ACTTCCCCGTGGGCGGGCCAGCGTCGGTTTGGGCGGCCGGTCAAAGGCCCTCGGAATGTA  478817

Query  1081    TCACCTCTCGGGGTGTCTTATAGCCGAGGGTGCAATGCGGCCTGCCTGGACCGAGGAACG  1140
               ||||||||||||||||||||||||||||||||||||||||||||||||||||||||||||
Sbjct  478816  TCACCTCTCGGGGTGTCTTATAGCCGAGGGTGCAATGCGGCCTGCCTGGACCGAGGAACG  478757

Query  1141    CGCTTCGGCTCGGACGCTGGCGTAATGGTCGTAAATGACCCGTCTTGAAACACGGACCAA  1200
               ||||||||||||||||||||||||||||||||||||||||||||||||||||||||||||
Sbjct  478756  CGCTTCGGCTCGGACGCTGGCGTAATGGTCGTAAATGACCCGTCTTGAAACACGGACCAA  478697

Query  1201    GGAGTCTAACATCTACGCGAGTGTTCGGGTGTCAAACCCGTACGCGCAGTGAAAGCGAAC  1260
               ||||||||||||||||||||||||||||||||||||||||||||||||||||||||||||
Sbjct  478696  GGAGTCTAACATCTACGCGAGTGTTCGGGTGTCAAACCCGTACGCGCAGTGAAAGCGAAC  478637

Query  1261    GGAGGTGGGAGCCCCTCGCTCGCGGGGCGCACCATCGACCGATCCTGATGTCTTCGGATG  1320
               |||||||||||||||   ||||||||||||||||||||||||||||||||||||||||||
Sbjct  478636  GGAGGTGGGAGCCCC---CTCGCGGGGCGCACCATCGACCGATCCTGATGTCTTCGGATG  478580

Query  1321    GATTTGAGTACGAGCGTAGCTGTGGGGACCCGAAAGATGGTGAACTATGCCTGAATAGGG  1380
               ||||||||||||||||||||||||||||||||||||||||||||||||||||||||||||
Sbjct  478579  GATTTGAGTACGAGCGTAGCTGTGGGGACCCGAAAGATGGTGAACTATGCCTGAATAGGG  478520

Query  1381    CGAAGCCAGAGGAAACTCTGGTGGAGGCTCGCAGCGGTTCTGACGTGCAAATCGATCGTC  1440
               ||||||||||||||||||||||||||||||||||||||||||||||||||||||||||||
Sbjct  478519  CGAAGCCAGAGGAAACTCTGGTGGAGGCTCGCAGCGGTTCTGACGTGCAAATCGATCGTC  478460

Query  1441    AAATTTGGGTATAGGGGCGAAAGACTAATCGAACCATCTAGTAGCTGGTTCCTGCCGAAG  1500
               ||||||||||||||||||||||||||||||||||||||||||||||||||||||||||||
Sbjct  478459  AAATTTGGGTATAGGGGCGAAAGACTAATCGAACCATCTAGTAGCTGGTTCCTGCCGAAG  478400

Query  1501    TTTCCCTCAGGATAGCAGTAACGCGGATCAGTTTTATGAGGTAAAGCGAATGATTAGAGG  1560
               ||||||||||||||||||||||||||||||||||||||||||||||||||||||||||||
Sbjct  478399  TTTCCCTCAGGATAGCAGTAACGCGGATCAGTTTTATGAGGTAAAGCGAATGATTAGAGG  478340

Query  1561    CCTTGGGGTTGAAACAACCTTAACCTATTCTCAAACTTTAAATATGTAAGAAGCGCTTGT  1620
               ||||||||||||||||||||||||||||||||||||||||||||||||||||||||||||
Sbjct  478339  CCTTGGGGTTGAAACAACCTTAACCTATTCTCAAACTTTAAATATGTAAGAAGCGCTTGT  478280

Query  1621    TGCTTAGTTGAACGTGCGCATTAGAATGAAGCGTTACTAGTGGGCCATTTTTGGTAAGCA  1680
               ||||||||||||||||||||||||||||||||||||||||||||||||||||||||||||
Sbjct  478279  TGCTTAGTTGAACGTGCGCATTAGAATGAAGCGTTACTAGTGGGCCATTTTTGGTAAGCA  478220

Query  1681    GAACTGGCGATGCGGGATGAACCGAACGCGAGGTTAAGGTGCCGGAATGCACGCTCATCA  1740
               ||||||||||||||||||||||||||||||||||||||||||||||||||||||||||||
Sbjct  478219  GAACTGGCGATGCGGGATGAACCGAACGCGAGGTTAAGGTGCCGGAATGCACGCTCATCA  478160

Query  1741    GACACCACAAAAGGTGTTAGTTCATCTAGACAGCCCGACGGTGGCCATGGAAGTCGGAAT  1800
               ||||||||||||||||||||||||||||||||||||||||||||||||||||||||||||
Sbjct  478159  GACACCACAAAAGGTGTTAGTTCATCTAGACAGCCCGACGGTGGCCATGGAAGTCGGAAT  478100

Query  1801    CCGCTAAGGAGTGTGTAACAACTCACGGGCCGAATGAACTAGCCCTGAAAATGGATGGCG  1860
               ||||||||||||||||||||||||||||||||||||||||||||||||||||||||||||
Sbjct  478099  CCGCTAAGGAGTGTGTAACAACTCACGGGCCGAATGAACTAGCCCTGAAAATGGATGGCG  478040

Query  1861    CTCAAGCGTGCTACCCATACCTCGCCGTCGGGGTAGAAACGACGCCCCGACGAGTAGGCA  1920
               ||||||||||||||||||||||||||||||||||||||||||||||||||||||||||||
Sbjct  478039  CTCAAGCGTGCTACCCATACCTCGCCGTCGGGGTAGAAACGACGCCCCGACGAGTAGGCA  477980

Query  1921    GGCGTGGGGGTCCGTGACGAAGCCTTGGGAGTGATCCCGGGTCGAACGGCCCCTAGTGCA  1980
               ||||||||||||||||||||||||||||||||||||||||||||||||||||||||||||
Sbjct  477979  GGCGTGGGGGTCCGTGACGAAGCCTTGGGAGTGATCCCGGGTCGAACGGCCCCTAGTGCA  477920

Query  1981    GATCTTGGTGGTAGTAGCAAATACTCAAATGAGAACTTTGAGGACTGAAGTGGGGAAAGG  2040
               ||||||||||||||||||||||||||||||||||||||||||||||||||||||||||||
Sbjct  477919  GATCTTGGTGGTAGTAGCAAATACTCAAATGAGAACTTTGAGGACTGAAGTGGGGAAAGG  477860

Query  2041    TTCCATGTGAACAGCAGTTGGACATGGGTTAGTCGATCCTAAGGCATAGGGAAGTTCCGT  2100
               ||||||||||||||||||||||||||||||||||||||||||||||||||||||||||||
Sbjct  477859  TTCCATGTGAACAGCAGTTGGACATGGGTTAGTCGATCCTAAGGCATAGGGAAGTTCCGT  477800

Query  2101    TTGAAAGGCGCCCTCGTGCGCCGTGTGCCGAAAGGGAAGCCGGTTAACATTCCGGCACCT  2160
               ||||||||||||||||||||||||||||||||||||||||||||||||||||||||||||
Sbjct  477799  TTGAAAGGCGCCCTCGTGCGCCGTGTGCCGAAAGGGAAGCCGGTTAACATTCCGGCACCT  477740

Query  2161    GGATGTGGATTCTCCACGGCAACGTAACTGAACGCGGAGACGTCGGCGGGGGTCCTGGGA  2220
               ||||||||||||||||||||||||||||||||||||||||||||||||||||||||||||
Sbjct  477739  GGATGTGGATTCTCCACGGCAACGTAACTGAACGCGGAGACGTCGGCGGGGGTCCTGGGA  477680

Query  2221    AGAGTTCTCTTTTCTTCTTGACAGCCTTCCACCCTGAAATCGGTTTGTCCGGAGCTAGGG  2280
               ||||||||||||||||||||||||||||||||||||||||||||||||||||||||||||
Sbjct  477679  AGAGTTCTCTTTTCTTCTTGACAGCCTTCCACCCTGAAATCGGTTTGTCCGGAGCTAGGG  477620

Query  2281    TTCCATGGCTGGCAGAGCCCCGCACCTTTGCGGGGTCCGGTGCGCCCCCGACGACCCTTG  2340
               ||||||||||||||||||||||||||||||||||||||||||||||||||||||||||||
Sbjct  477619  TTCCATGGCTGGCAGAGCCCCGCACCTTTGCGGGGTCCGGTGCGCCCCCGACGACCCTTG  477560

Query  2341    AAAATCCGCGGGAAGGAATAGTTTTCACGCCAGGTCGTACTCATAACCGCAGCAGGTCTC  2400
               ||||||||||||||||||||||||||||||||||||||||||||||||||||||||||||
Sbjct  477559  AAAATCCGCGGGAAGGAATAGTTTTCACGCCAGGTCGTACTCATAACCGCAGCAGGTCTC  477500

Query  2401    CAAGGTGAACAGCCTCTAGTTGATAGAACAATGTAGATAAGGGAAGTCGGCAAAATGGAT  2460
               ||||||||||||||||||||||||||||||||||||||||||||||||||||||||||||
Sbjct  477499  CAAGGTGAACAGCCTCTAGTTGATAGAACAATGTAGATAAGGGAAGTCGGCAAAATGGAT  477440

Query  2461    CCGTAACTTCGGGATAAGGATTGGCTCTAAGGGTCGGGCCCGCTGGGCCTTGGGGGAAAC  2520
               ||||||||||||||||||||||||||||||||||||||||||||||||||||||||||||
Sbjct  477439  CCGTAACTTCGGGATAAGGATTGGCTCTAAGGGTCGGGCCCGCTGGGCCTTGGGGGAAAC  477380

Query  2521    CCCTCGGAGCAGGGGGGCACTAGCCGGGCAACCGGCCGGCGCCCCCCAGCACTGGGGCGG  2580
               ||||||||||||||||||||||||||||||||||||||||||||||||||||||||||||
Sbjct  477379  CCCTCGGAGCAGGGGGGCACTAGCCGGGCAACCGGCCGGCGCCCCCCAGCACTGGGGCGG  477320

Query  2581    GGACGCCCTTGGCAGGCTTCGGCCGTCCGGCGGGCGCTTAACGACCAACTTAGAACTGGT  2640
               ||||||||||||||||||||||||||||||||||||||||||||||||||||||||||||
Sbjct  477319  GGACGCCCTTGGCAGGCTTCGGCCGTCCGGCGGGCGCTTAACGACCAACTTAGAACTGGT  477260

Query  2641    ACGGACAAGGGGAAT  2655
               |||||||||||||||
Sbjct  477259  ACGGACAAGGGGAAT  477245


 Score = 4883 bits (2644),  Expect = 0.0
 Identities = 2652/2655 (99%), Gaps = 3/2655 (0%)
 Strand=Plus/Minus

Query  1       CAAGGTTTCCGTAGGTGAACCTGCGGAAGGATCATTACCGAGTGAGGGCCCTCTGGGTCC  60
               ||||||||||||||||||||||||||||||||||||||||||||||||||||||||||||
Sbjct  495551  CAAGGTTTCCGTAGGTGAACCTGCGGAAGGATCATTACCGAGTGAGGGCCCTCTGGGTCC  495492

Query  61      AACCTCCCACCCGTGTCTATCGTACCTTGTTGCTTcggcgggcccgccgtttcgacggcc  120
               ||||||||||||||||||||||||||||||||||||||||||||||||||||||||||||
Sbjct  495491  AACCTCCCACCCGTGTCTATCGTACCTTGTTGCTTCGGCGGGCCCGCCGTTTCGACGGCC  495432

Query  121     gccggggaggccttgcgcccccgggcccgcgcccgccgAAGACCCCAACATGAACGCTGT  180
               ||||||||||||||||||||||||||||||||||||||||||||||||||||||||||||
Sbjct  495431  GCCGGGGAGGCCTTGCGCCCCCGGGCCCGCGCCCGCCGAAGACCCCAACATGAACGCTGT  495372

Query  181     TCTGAAAGTATGCAGTCTGAGTTGATTATCGTAATCAGTTAAAACTTTCAACAACGGATC  240
               ||||||||||||||||||||||||||||||||||||||||||||||||||||||||||||
Sbjct  495371  TCTGAAAGTATGCAGTCTGAGTTGATTATCGTAATCAGTTAAAACTTTCAACAACGGATC  495312

Query  241     TCTTGGTTCCGGCATCGATGAAGAACGCAGCGAAATGCGATAAGTAATGTGAATTGCAGA  300
               ||||||||||||||||||||||||||||||||||||||||||||||||||||||||||||
Sbjct  495311  TCTTGGTTCCGGCATCGATGAAGAACGCAGCGAAATGCGATAAGTAATGTGAATTGCAGA  495252

Query  301     ATTCAGTGAATCATCGAGTCTTTGAACGCACATTGCGCCCCCTGGTATTCCGGGGGGCAT  360
               ||||||||||||||||||||||||||||||||||||||||||||||||||||||||||||
Sbjct  495251  ATTCAGTGAATCATCGAGTCTTTGAACGCACATTGCGCCCCCTGGTATTCCGGGGGGCAT  495192

Query  361     GCCTGTCCGAGCGTCATTGCTGCCCTCAAGCACGGCTTGTGTGTTGGGCCCCCGTCCCCC  420
               ||||||||||||||||||||||||||||||||||||||||||||||||||||||||||||
Sbjct  495191  GCCTGTCCGAGCGTCATTGCTGCCCTCAAGCACGGCTTGTGTGTTGGGCCCCCGTCCCCC  495132

Query  421     TCTCCCGGGGGACGGGCCCGAAAGGCAGCGGCGGCACCGCGTCCGGTCCTCGAGCGTATG  480
               ||||||||||||||||||||||||||||||||||||||||||||||||||||||||||||
Sbjct  495131  TCTCCCGGGGGACGGGCCCGAAAGGCAGCGGCGGCACCGCGTCCGGTCCTCGAGCGTATG  495072

Query  481     GGGCTTTGTCACCTGCTCTGTAGGCCCGGCCGGCGCCAGCCGACACCCAACTTTATTTTT  540
               ||||||||||||||||||||||||||||||||||||||||||||||||||||||||||||
Sbjct  495071  GGGCTTTGTCACCTGCTCTGTAGGCCCGGCCGGCGCCAGCCGACACCCAACTTTATTTTT  495012

Query  541     CTAAGGTTGACCTCGGATCAGGTAGGGATACCCGCTGAACTTAAGCATATCAATAAGCGG  600
               ||||||||||||||||||||||||||||||||||||||||||||||||||||||||||||
Sbjct  495011  CTAAGGTTGACCTCGGATCAGGTAGGGATACCCGCTGAACTTAAGCATATCAATAAGCGG  494952

Query  601     AGGAAAAGAAACCAACAGGGATTGCCTCAGTAACGGCGAGTGAAGCGGCAAGAGCTCAAA  660
               ||||||||||||||||||||||||||||||||||||||||||||||||||||||||||||
Sbjct  494951  AGGAAAAGAAACCAACAGGGATTGCCTCAGTAACGGCGAGTGAAGCGGCAAGAGCTCAAA  494892

Query  661     TTTGAAAGCTGGCCCCTTCGGGGTCCGCGTTGTAATTTGCAGAGGATGCTTCGGGTGCAG  720
               ||||||||||||||||||||||||||||||||||||||||||||||||||||||||||||
Sbjct  494891  TTTGAAAGCTGGCCCCTTCGGGGTCCGCGTTGTAATTTGCAGAGGATGCTTCGGGTGCAG  494832

Query  721     CCCCCGTCTAAGTGCCCTGGAACGGGCCGTCATAGAGGGTGAGAATCCCGTCTGGGACGG  780
               ||||||||||||||||||||||||||||||||||||||||||||||||||||||||||||
Sbjct  494831  CCCCCGTCTAAGTGCCCTGGAACGGGCCGTCATAGAGGGTGAGAATCCCGTCTGGGACGG  494772

Query  781     GGTGTCTGCGTCCGTGTGAAGCTCCTTCGACGAGTCGAGTTGTTTGGGAATGCAGCTCTA  840
               ||||||||||||||||||||||||||||||||||||||||||||||||||||||||||||
Sbjct  494771  GGTGTCTGCGTCCGTGTGAAGCTCCTTCGACGAGTCGAGTTGTTTGGGAATGCAGCTCTA  494712

Query  841     AATGGGTGGTAAATTTCATCTAAAGCTAAATACTGGCCGGAGACCGATAGCGCACAAGTA  900
               ||||||||||||||||||||||||||||||||||||||||||||||||||||||||||||
Sbjct  494711  AATGGGTGGTAAATTTCATCTAAAGCTAAATACTGGCCGGAGACCGATAGCGCACAAGTA  494652

Query  901     GAGTGATCGAAAGATGAAAAGCACTTTGAAAAGAGAGTTAAACAGCACGTGAAATTGTTG  960
               ||||||||||||||||||||||||||||||||||||||||||||||||||||||||||||
Sbjct  494651  GAGTGATCGAAAGATGAAAAGCACTTTGAAAAGAGAGTTAAACAGCACGTGAAATTGTTG  494592

Query  961     AAAGGGAAGCGTTTGCGACCAGACTCGCCCGCGGGGTTCAGCCGGCATTCGTGCCGGTGT  1020
               ||||||||||||||||||||||||||||||||||||||||||||||||||||||||||||
Sbjct  494591  AAAGGGAAGCGTTTGCGACCAGACTCGCCCGCGGGGTTCAGCCGGCATTCGTGCCGGTGT  494532

Query  1021    ACTTCCCCGTGGGCGGGCCAGCGTCGGTTTGGGCGGCCGGTCAAAGGCCCTCGGAATGTA  1080
               ||||||||||||||||||||||||||||||||||||||||||||||||||||||||||||
Sbjct  494531  ACTTCCCCGTGGGCGGGCCAGCGTCGGTTTGGGCGGCCGGTCAAAGGCCCTCGGAATGTA  494472

Query  1081    TCACCTCTCGGGGTGTCTTATAGCCGAGGGTGCAATGCGGCCTGCCTGGACCGAGGAACG  1140
               ||||||||||||||||||||||||||||||||||||||||||||||||||||||||||||
Sbjct  494471  TCACCTCTCGGGGTGTCTTATAGCCGAGGGTGCAATGCGGCCTGCCTGGACCGAGGAACG  494412

Query  1141    CGCTTCGGCTCGGACGCTGGCGTAATGGTCGTAAATGACCCGTCTTGAAACACGGACCAA  1200
               ||||||||||||||||||||||||||||||||||||||||||||||||||||||||||||
Sbjct  494411  CGCTTCGGCTCGGACGCTGGCGTAATGGTCGTAAATGACCCGTCTTGAAACACGGACCAA  494352

Query  1201    GGAGTCTAACATCTACGCGAGTGTTCGGGTGTCAAACCCGTACGCGCAGTGAAAGCGAAC  1260
               ||||||||||||||||||||||||||||||||||||||||||||||||||||||||||||
Sbjct  494351  GGAGTCTAACATCTACGCGAGTGTTCGGGTGTCAAACCCGTACGCGCAGTGAAAGCGAAC  494292

Query  1261    GGAGGTGGGAGCCCCTCGCTCGCGGGGCGCACCATCGACCGATCCTGATGTCTTCGGATG  1320
               |||||||||||||||   ||||||||||||||||||||||||||||||||||||||||||
Sbjct  494291  GGAGGTGGGAGCCCC---CTCGCGGGGCGCACCATCGACCGATCCTGATGTCTTCGGATG  494235

Query  1321    GATTTGAGTACGAGCGTAGCTGTGGGGACCCGAAAGATGGTGAACTATGCCTGAATAGGG  1380
               ||||||||||||||||||||||||||||||||||||||||||||||||||||||||||||
Sbjct  494234  GATTTGAGTACGAGCGTAGCTGTGGGGACCCGAAAGATGGTGAACTATGCCTGAATAGGG  494175

Query  1381    CGAAGCCAGAGGAAACTCTGGTGGAGGCTCGCAGCGGTTCTGACGTGCAAATCGATCGTC  1440
               ||||||||||||||||||||||||||||||||||||||||||||||||||||||||||||
Sbjct  494174  CGAAGCCAGAGGAAACTCTGGTGGAGGCTCGCAGCGGTTCTGACGTGCAAATCGATCGTC  494115

Query  1441    AAATTTGGGTATAGGGGCGAAAGACTAATCGAACCATCTAGTAGCTGGTTCCTGCCGAAG  1500
               ||||||||||||||||||||||||||||||||||||||||||||||||||||||||||||
Sbjct  494114  AAATTTGGGTATAGGGGCGAAAGACTAATCGAACCATCTAGTAGCTGGTTCCTGCCGAAG  494055

Query  1501    TTTCCCTCAGGATAGCAGTAACGCGGATCAGTTTTATGAGGTAAAGCGAATGATTAGAGG  1560
               ||||||||||||||||||||||||||||||||||||||||||||||||||||||||||||
Sbjct  494054  TTTCCCTCAGGATAGCAGTAACGCGGATCAGTTTTATGAGGTAAAGCGAATGATTAGAGG  493995

Query  1561    CCTTGGGGTTGAAACAACCTTAACCTATTCTCAAACTTTAAATATGTAAGAAGCGCTTGT  1620
               ||||||||||||||||||||||||||||||||||||||||||||||||||||||||||||
Sbjct  493994  CCTTGGGGTTGAAACAACCTTAACCTATTCTCAAACTTTAAATATGTAAGAAGCGCTTGT  493935

Query  1621    TGCTTAGTTGAACGTGCGCATTAGAATGAAGCGTTACTAGTGGGCCATTTTTGGTAAGCA  1680
               ||||||||||||||||||||||||||||||||||||||||||||||||||||||||||||
Sbjct  493934  TGCTTAGTTGAACGTGCGCATTAGAATGAAGCGTTACTAGTGGGCCATTTTTGGTAAGCA  493875

Query  1681    GAACTGGCGATGCGGGATGAACCGAACGCGAGGTTAAGGTGCCGGAATGCACGCTCATCA  1740
               ||||||||||||||||||||||||||||||||||||||||||||||||||||||||||||
Sbjct  493874  GAACTGGCGATGCGGGATGAACCGAACGCGAGGTTAAGGTGCCGGAATGCACGCTCATCA  493815

Query  1741    GACACCACAAAAGGTGTTAGTTCATCTAGACAGCCCGACGGTGGCCATGGAAGTCGGAAT  1800
               ||||||||||||||||||||||||||||||||||||||||||||||||||||||||||||
Sbjct  493814  GACACCACAAAAGGTGTTAGTTCATCTAGACAGCCCGACGGTGGCCATGGAAGTCGGAAT  493755

Query  1801    CCGCTAAGGAGTGTGTAACAACTCACGGGCCGAATGAACTAGCCCTGAAAATGGATGGCG  1860
               ||||||||||||||||||||||||||||||||||||||||||||||||||||||||||||
Sbjct  493754  CCGCTAAGGAGTGTGTAACAACTCACGGGCCGAATGAACTAGCCCTGAAAATGGATGGCG  493695

Query  1861    CTCAAGCGTGCTACCCATACCTCGCCGTCGGGGTAGAAACGACGCCCCGACGAGTAGGCA  1920
               ||||||||||||||||||||||||||||||||||||||||||||||||||||||||||||
Sbjct  493694  CTCAAGCGTGCTACCCATACCTCGCCGTCGGGGTAGAAACGACGCCCCGACGAGTAGGCA  493635

Query  1921    GGCGTGGGGGTCCGTGACGAAGCCTTGGGAGTGATCCCGGGTCGAACGGCCCCTAGTGCA  1980
               ||||||||||||||||||||||||||||||||||||||||||||||||||||||||||||
Sbjct  493634  GGCGTGGGGGTCCGTGACGAAGCCTTGGGAGTGATCCCGGGTCGAACGGCCCCTAGTGCA  493575

Query  1981    GATCTTGGTGGTAGTAGCAAATACTCAAATGAGAACTTTGAGGACTGAAGTGGGGAAAGG  2040
               ||||||||||||||||||||||||||||||||||||||||||||||||||||||||||||
Sbjct  493574  GATCTTGGTGGTAGTAGCAAATACTCAAATGAGAACTTTGAGGACTGAAGTGGGGAAAGG  493515

Query  2041    TTCCATGTGAACAGCAGTTGGACATGGGTTAGTCGATCCTAAGGCATAGGGAAGTTCCGT  2100
               ||||||||||||||||||||||||||||||||||||||||||||||||||||||||||||
Sbjct  493514  TTCCATGTGAACAGCAGTTGGACATGGGTTAGTCGATCCTAAGGCATAGGGAAGTTCCGT  493455

Query  2101    TTGAAAGGCGCCCTCGTGCGCCGTGTGCCGAAAGGGAAGCCGGTTAACATTCCGGCACCT  2160
               ||||||||||||||||||||||||||||||||||||||||||||||||||||||||||||
Sbjct  493454  TTGAAAGGCGCCCTCGTGCGCCGTGTGCCGAAAGGGAAGCCGGTTAACATTCCGGCACCT  493395

Query  2161    GGATGTGGATTCTCCACGGCAACGTAACTGAACGCGGAGACGTCGGCGGGGGTCCTGGGA  2220
               ||||||||||||||||||||||||||||||||||||||||||||||||||||||||||||
Sbjct  493394  GGATGTGGATTCTCCACGGCAACGTAACTGAACGCGGAGACGTCGGCGGGGGTCCTGGGA  493335

Query  2221    AGAGTTCTCTTTTCTTCTTGACAGCCTTCCACCCTGAAATCGGTTTGTCCGGAGCTAGGG  2280
               ||||||||||||||||||||||||||||||||||||||||||||||||||||||||||||
Sbjct  493334  AGAGTTCTCTTTTCTTCTTGACAGCCTTCCACCCTGAAATCGGTTTGTCCGGAGCTAGGG  493275

Query  2281    TTCCATGGCTGGCAGAGCCCCGCACCTTTGCGGGGTCCGGTGCGCCCCCGACGACCCTTG  2340
               ||||||||||||||||||||||||||||||||||||||||||||||||||||||||||||
Sbjct  493274  TTCCATGGCTGGCAGAGCCCCGCACCTTTGCGGGGTCCGGTGCGCCCCCGACGACCCTTG  493215

Query  2341    AAAATCCGCGGGAAGGAATAGTTTTCACGCCAGGTCGTACTCATAACCGCAGCAGGTCTC  2400
               ||||||||||||||||||||||||||||||||||||||||||||||||||||||||||||
Sbjct  493214  AAAATCCGCGGGAAGGAATAGTTTTCACGCCAGGTCGTACTCATAACCGCAGCAGGTCTC  493155

Query  2401    CAAGGTGAACAGCCTCTAGTTGATAGAACAATGTAGATAAGGGAAGTCGGCAAAATGGAT  2460
               ||||||||||||||||||||||||||||||||||||||||||||||||||||||||||||
Sbjct  493154  CAAGGTGAACAGCCTCTAGTTGATAGAACAATGTAGATAAGGGAAGTCGGCAAAATGGAT  493095

Query  2461    CCGTAACTTCGGGATAAGGATTGGCTCTAAGGGTCGGGCCCGCTGGGCCTTGGGGGAAAC  2520
               ||||||||||||||||||||||||||||||||||||||||||||||||||||||||||||
Sbjct  493094  CCGTAACTTCGGGATAAGGATTGGCTCTAAGGGTCGGGCCCGCTGGGCCTTGGGGGAAAC  493035

Query  2521    CCCTCGGAGCAGGGGGGCACTAGCCGGGCAACCGGCCGGCGCCCCCCAGCACTGGGGCGG  2580
               ||||||||||||||||||||||||||||||||||||||||||||||||||||||||||||
Sbjct  493034  CCCTCGGAGCAGGGGGGCACTAGCCGGGCAACCGGCCGGCGCCCCCCAGCACTGGGGCGG  492975

Query  2581    GGACGCCCTTGGCAGGCTTCGGCCGTCCGGCGGGCGCTTAACGACCAACTTAGAACTGGT  2640
               ||||||||||||||||||||||||||||||||||||||||||||||||||||||||||||
Sbjct  492974  GGACGCCCTTGGCAGGCTTCGGCCGTCCGGCGGGCGCTTAACGACCAACTTAGAACTGGT  492915

Query  2641    ACGGACAAGGGGAAT  2655
               |||||||||||||||
Sbjct  492914  ACGGACAAGGGGAAT  492900


 Score = 4878 bits (2641),  Expect = 0.0
 Identities = 2651/2655 (99%), Gaps = 4/2655 (0%)
 Strand=Plus/Minus

Query  1       CAAGGTTTCCGTAGGTGAACCTGCGGAAGGATCATTACCGAGTGAGGGCCCTCTGGGTCC  60
               ||||||||||||||||||||||||||||||||||||||||||||||||||||||||||||
Sbjct  487723  CAAGGTTTCCGTAGGTGAACCTGCGGAAGGATCATTACCGAGTGAGGGCCCTCTGGGTCC  487664

Query  61      AACCTCCCACCCGTGTCTATCGTACCTTGTTGCTTcggcgggcccgccgtttcgacggcc  120
               ||||||||||||||||||||||||||||||||||||||||||||||||||||||||||||
Sbjct  487663  AACCTCCCACCCGTGTCTATCGTACCTTGTTGCTTCGGCGGGCCCGCCGTTTCGACGGCC  487604

Query  121     gccggggaggccttgcgcccccgggcccgcgcccgccgAAGACCCCAACATGAACGCTGT  180
               ||||||||||||||||||||||||||||||||||||||||||||||||||||||||||||
Sbjct  487603  GCCGGGGAGGCCTTGCGCCCCCGGGCCCGCGCCCGCCGAAGACCCCAACATGAACGCTGT  487544

Query  181     TCTGAAAGTATGCAGTCTGAGTTGATTATCGTAATCAGTTAAAACTTTCAACAACGGATC  240
               ||||||||||||||||||||||||||||||||||||||||||||||||||||||||||||
Sbjct  487543  TCTGAAAGTATGCAGTCTGAGTTGATTATCGTAATCAGTTAAAACTTTCAACAACGGATC  487484

Query  241     TCTTGGTTCCGGCATCGATGAAGAACGCAGCGAAATGCGATAAGTAATGTGAATTGCAGA  300
               ||||||||||||||||||||||||||||||||||||||||||||||||||||||||||||
Sbjct  487483  TCTTGGTTCCGGCATCGATGAAGAACGCAGCGAAATGCGATAAGTAATGTGAATTGCAGA  487424

Query  301     ATTCAGTGAATCATCGAGTCTTTGAACGCACATTGCGCCCCCTGGTATTCCGGGGGGCAT  360
               |||||||||||||||||||||||||||||||||||||||||||||||||||||||| |||
Sbjct  487423  ATTCAGTGAATCATCGAGTCTTTGAACGCACATTGCGCCCCCTGGTATTCCGGGGG-CAT  487365

Query  361     GCCTGTCCGAGCGTCATTGCTGCCCTCAAGCACGGCTTGTGTGTTGGGCCCCCGTCCCCC  420
               ||||||||||||||||||||||||||||||||||||||||||||||||||||||||||||
Sbjct  487364  GCCTGTCCGAGCGTCATTGCTGCCCTCAAGCACGGCTTGTGTGTTGGGCCCCCGTCCCCC  487305

Query  421     TCTCCCGGGGGACGGGCCCGAAAGGCAGCGGCGGCACCGCGTCCGGTCCTCGAGCGTATG  480
               ||||||||||||||||||||||||||||||||||||||||||||||||||||||||||||
Sbjct  487304  TCTCCCGGGGGACGGGCCCGAAAGGCAGCGGCGGCACCGCGTCCGGTCCTCGAGCGTATG  487245

Query  481     GGGCTTTGTCACCTGCTCTGTAGGCCCGGCCGGCGCCAGCCGACACCCAACTTTATTTTT  540
               ||||||||||||||||||||||||||||||||||||||||||||||||||||||||||||
Sbjct  487244  GGGCTTTGTCACCTGCTCTGTAGGCCCGGCCGGCGCCAGCCGACACCCAACTTTATTTTT  487185

Query  541     CTAAGGTTGACCTCGGATCAGGTAGGGATACCCGCTGAACTTAAGCATATCAATAAGCGG  600
               ||||||||||||||||||||||||||||||||||||||||||||||||||||||||||||
Sbjct  487184  CTAAGGTTGACCTCGGATCAGGTAGGGATACCCGCTGAACTTAAGCATATCAATAAGCGG  487125

Query  601     AGGAAAAGAAACCAACAGGGATTGCCTCAGTAACGGCGAGTGAAGCGGCAAGAGCTCAAA  660
               ||||||||||||||||||||||||||||||||||||||||||||||||||||||||||||
Sbjct  487124  AGGAAAAGAAACCAACAGGGATTGCCTCAGTAACGGCGAGTGAAGCGGCAAGAGCTCAAA  487065

Query  661     TTTGAAAGCTGGCCCCTTCGGGGTCCGCGTTGTAATTTGCAGAGGATGCTTCGGGTGCAG  720
               ||||||||||||||||||||||||||||||||||||||||||||||||||||||||||||
Sbjct  487064  TTTGAAAGCTGGCCCCTTCGGGGTCCGCGTTGTAATTTGCAGAGGATGCTTCGGGTGCAG  487005

Query  721     CCCCCGTCTAAGTGCCCTGGAACGGGCCGTCATAGAGGGTGAGAATCCCGTCTGGGACGG  780
               ||||||||||||||||||||||||||||||||||||||||||||||||||||||||||||
Sbjct  487004  CCCCCGTCTAAGTGCCCTGGAACGGGCCGTCATAGAGGGTGAGAATCCCGTCTGGGACGG  486945

Query  781     GGTGTCTGCGTCCGTGTGAAGCTCCTTCGACGAGTCGAGTTGTTTGGGAATGCAGCTCTA  840
               ||||||||||||||||||||||||||||||||||||||||||||||||||||||||||||
Sbjct  486944  GGTGTCTGCGTCCGTGTGAAGCTCCTTCGACGAGTCGAGTTGTTTGGGAATGCAGCTCTA  486885

Query  841     AATGGGTGGTAAATTTCATCTAAAGCTAAATACTGGCCGGAGACCGATAGCGCACAAGTA  900
               ||||||||||||||||||||||||||||||||||||||||||||||||||||||||||||
Sbjct  486884  AATGGGTGGTAAATTTCATCTAAAGCTAAATACTGGCCGGAGACCGATAGCGCACAAGTA  486825

Query  901     GAGTGATCGAAAGATGAAAAGCACTTTGAAAAGAGAGTTAAACAGCACGTGAAATTGTTG  960
               ||||||||||||||||||||||||||||||||||||||||||||||||||||||||||||
Sbjct  486824  GAGTGATCGAAAGATGAAAAGCACTTTGAAAAGAGAGTTAAACAGCACGTGAAATTGTTG  486765

Query  961     AAAGGGAAGCGTTTGCGACCAGACTCGCCCGCGGGGTTCAGCCGGCATTCGTGCCGGTGT  1020
               ||||||||||||||||||||||||||||||||||||||||||||||||||||||||||||
Sbjct  486764  AAAGGGAAGCGTTTGCGACCAGACTCGCCCGCGGGGTTCAGCCGGCATTCGTGCCGGTGT  486705

Query  1021    ACTTCCCCGTGGGCGGGCCAGCGTCGGTTTGGGCGGCCGGTCAAAGGCCCTCGGAATGTA  1080
               ||||||||||||||||||||||||||||||||||||||||||||||||||||||||||||
Sbjct  486704  ACTTCCCCGTGGGCGGGCCAGCGTCGGTTTGGGCGGCCGGTCAAAGGCCCTCGGAATGTA  486645

Query  1081    TCACCTCTCGGGGTGTCTTATAGCCGAGGGTGCAATGCGGCCTGCCTGGACCGAGGAACG  1140
               ||||||||||||||||||||||||||||||||||||||||||||||||||||||||||||
Sbjct  486644  TCACCTCTCGGGGTGTCTTATAGCCGAGGGTGCAATGCGGCCTGCCTGGACCGAGGAACG  486585

Query  1141    CGCTTCGGCTCGGACGCTGGCGTAATGGTCGTAAATGACCCGTCTTGAAACACGGACCAA  1200
               ||||||||||||||||||||||||||||||||||||||||||||||||||||||||||||
Sbjct  486584  CGCTTCGGCTCGGACGCTGGCGTAATGGTCGTAAATGACCCGTCTTGAAACACGGACCAA  486525

Query  1201    GGAGTCTAACATCTACGCGAGTGTTCGGGTGTCAAACCCGTACGCGCAGTGAAAGCGAAC  1260
               ||||||||||||||||||||||||||||||||||||||||||||||||||||||||||||
Sbjct  486524  GGAGTCTAACATCTACGCGAGTGTTCGGGTGTCAAACCCGTACGCGCAGTGAAAGCGAAC  486465

Query  1261    GGAGGTGGGAGCCCCTCGCTCGCGGGGCGCACCATCGACCGATCCTGATGTCTTCGGATG  1320
               |||||||||||||||   ||||||||||||||||||||||||||||||||||||||||||
Sbjct  486464  GGAGGTGGGAGCCCC---CTCGCGGGGCGCACCATCGACCGATCCTGATGTCTTCGGATG  486408

Query  1321    GATTTGAGTACGAGCGTAGCTGTGGGGACCCGAAAGATGGTGAACTATGCCTGAATAGGG  1380
               ||||||||||||||||||||||||||||||||||||||||||||||||||||||||||||
Sbjct  486407  GATTTGAGTACGAGCGTAGCTGTGGGGACCCGAAAGATGGTGAACTATGCCTGAATAGGG  486348

Query  1381    CGAAGCCAGAGGAAACTCTGGTGGAGGCTCGCAGCGGTTCTGACGTGCAAATCGATCGTC  1440
               ||||||||||||||||||||||||||||||||||||||||||||||||||||||||||||
Sbjct  486347  CGAAGCCAGAGGAAACTCTGGTGGAGGCTCGCAGCGGTTCTGACGTGCAAATCGATCGTC  486288

Query  1441    AAATTTGGGTATAGGGGCGAAAGACTAATCGAACCATCTAGTAGCTGGTTCCTGCCGAAG  1500
               ||||||||||||||||||||||||||||||||||||||||||||||||||||||||||||
Sbjct  486287  AAATTTGGGTATAGGGGCGAAAGACTAATCGAACCATCTAGTAGCTGGTTCCTGCCGAAG  486228

Query  1501    TTTCCCTCAGGATAGCAGTAACGCGGATCAGTTTTATGAGGTAAAGCGAATGATTAGAGG  1560
               ||||||||||||||||||||||||||||||||||||||||||||||||||||||||||||
Sbjct  486227  TTTCCCTCAGGATAGCAGTAACGCGGATCAGTTTTATGAGGTAAAGCGAATGATTAGAGG  486168

Query  1561    CCTTGGGGTTGAAACAACCTTAACCTATTCTCAAACTTTAAATATGTAAGAAGCGCTTGT  1620
               ||||||||||||||||||||||||||||||||||||||||||||||||||||||||||||
Sbjct  486167  CCTTGGGGTTGAAACAACCTTAACCTATTCTCAAACTTTAAATATGTAAGAAGCGCTTGT  486108

Query  1621    TGCTTAGTTGAACGTGCGCATTAGAATGAAGCGTTACTAGTGGGCCATTTTTGGTAAGCA  1680
               ||||||||||||||||||||||||||||||||||||||||||||||||||||||||||||
Sbjct  486107  TGCTTAGTTGAACGTGCGCATTAGAATGAAGCGTTACTAGTGGGCCATTTTTGGTAAGCA  486048

Query  1681    GAACTGGCGATGCGGGATGAACCGAACGCGAGGTTAAGGTGCCGGAATGCACGCTCATCA  1740
               ||||||||||||||||||||||||||||||||||||||||||||||||||||||||||||
Sbjct  486047  GAACTGGCGATGCGGGATGAACCGAACGCGAGGTTAAGGTGCCGGAATGCACGCTCATCA  485988

Query  1741    GACACCACAAAAGGTGTTAGTTCATCTAGACAGCCCGACGGTGGCCATGGAAGTCGGAAT  1800
               ||||||||||||||||||||||||||||||||||||||||||||||||||||||||||||
Sbjct  485987  GACACCACAAAAGGTGTTAGTTCATCTAGACAGCCCGACGGTGGCCATGGAAGTCGGAAT  485928

Query  1801    CCGCTAAGGAGTGTGTAACAACTCACGGGCCGAATGAACTAGCCCTGAAAATGGATGGCG  1860
               ||||||||||||||||||||||||||||||||||||||||||||||||||||||||||||
Sbjct  485927  CCGCTAAGGAGTGTGTAACAACTCACGGGCCGAATGAACTAGCCCTGAAAATGGATGGCG  485868

Query  1861    CTCAAGCGTGCTACCCATACCTCGCCGTCGGGGTAGAAACGACGCCCCGACGAGTAGGCA  1920
               ||||||||||||||||||||||||||||||||||||||||||||||||||||||||||||
Sbjct  485867  CTCAAGCGTGCTACCCATACCTCGCCGTCGGGGTAGAAACGACGCCCCGACGAGTAGGCA  485808

Query  1921    GGCGTGGGGGTCCGTGACGAAGCCTTGGGAGTGATCCCGGGTCGAACGGCCCCTAGTGCA  1980
               ||||||||||||||||||||||||||||||||||||||||||||||||||||||||||||
Sbjct  485807  GGCGTGGGGGTCCGTGACGAAGCCTTGGGAGTGATCCCGGGTCGAACGGCCCCTAGTGCA  485748

Query  1981    GATCTTGGTGGTAGTAGCAAATACTCAAATGAGAACTTTGAGGACTGAAGTGGGGAAAGG  2040
               ||||||||||||||||||||||||||||||||||||||||||||||||||||||||||||
Sbjct  485747  GATCTTGGTGGTAGTAGCAAATACTCAAATGAGAACTTTGAGGACTGAAGTGGGGAAAGG  485688

Query  2041    TTCCATGTGAACAGCAGTTGGACATGGGTTAGTCGATCCTAAGGCATAGGGAAGTTCCGT  2100
               ||||||||||||||||||||||||||||||||||||||||||||||||||||||||||||
Sbjct  485687  TTCCATGTGAACAGCAGTTGGACATGGGTTAGTCGATCCTAAGGCATAGGGAAGTTCCGT  485628

Query  2101    TTGAAAGGCGCCCTCGTGCGCCGTGTGCCGAAAGGGAAGCCGGTTAACATTCCGGCACCT  2160
               ||||||||||||||||||||||||||||||||||||||||||||||||||||||||||||
Sbjct  485627  TTGAAAGGCGCCCTCGTGCGCCGTGTGCCGAAAGGGAAGCCGGTTAACATTCCGGCACCT  485568

Query  2161    GGATGTGGATTCTCCACGGCAACGTAACTGAACGCGGAGACGTCGGCGGGGGTCCTGGGA  2220
               ||||||||||||||||||||||||||||||||||||||||||||||||||||||||||||
Sbjct  485567  GGATGTGGATTCTCCACGGCAACGTAACTGAACGCGGAGACGTCGGCGGGGGTCCTGGGA  485508

Query  2221    AGAGTTCTCTTTTCTTCTTGACAGCCTTCCACCCTGAAATCGGTTTGTCCGGAGCTAGGG  2280
               ||||||||||||||||||||||||||||||||||||||||||||||||||||||||||||
Sbjct  485507  AGAGTTCTCTTTTCTTCTTGACAGCCTTCCACCCTGAAATCGGTTTGTCCGGAGCTAGGG  485448

Query  2281    TTCCATGGCTGGCAGAGCCCCGCACCTTTGCGGGGTCCGGTGCGCCCCCGACGACCCTTG  2340
               ||||||||||||||||||||||||||||||||||||||||||||||||||||||||||||
Sbjct  485447  TTCCATGGCTGGCAGAGCCCCGCACCTTTGCGGGGTCCGGTGCGCCCCCGACGACCCTTG  485388

Query  2341    AAAATCCGCGGGAAGGAATAGTTTTCACGCCAGGTCGTACTCATAACCGCAGCAGGTCTC  2400
               ||||||||||||||||||||||||||||||||||||||||||||||||||||||||||||
Sbjct  485387  AAAATCCGCGGGAAGGAATAGTTTTCACGCCAGGTCGTACTCATAACCGCAGCAGGTCTC  485328

Query  2401    CAAGGTGAACAGCCTCTAGTTGATAGAACAATGTAGATAAGGGAAGTCGGCAAAATGGAT  2460
               ||||||||||||||||||||||||||||||||||||||||||||||||||||||||||||
Sbjct  485327  CAAGGTGAACAGCCTCTAGTTGATAGAACAATGTAGATAAGGGAAGTCGGCAAAATGGAT  485268

Query  2461    CCGTAACTTCGGGATAAGGATTGGCTCTAAGGGTCGGGCCCGCTGGGCCTTGGGGGAAAC  2520
               ||||||||||||||||||||||||||||||||||||||||||||||||||||||||||||
Sbjct  485267  CCGTAACTTCGGGATAAGGATTGGCTCTAAGGGTCGGGCCCGCTGGGCCTTGGGGGAAAC  485208

Query  2521    CCCTCGGAGCAGGGGGGCACTAGCCGGGCAACCGGCCGGCGCCCCCCAGCACTGGGGCGG  2580
               ||||||||||||||||||||||||||||||||||||||||||||||||||||||||||||
Sbjct  485207  CCCTCGGAGCAGGGGGGCACTAGCCGGGCAACCGGCCGGCGCCCCCCAGCACTGGGGCGG  485148

Query  2581    GGACGCCCTTGGCAGGCTTCGGCCGTCCGGCGGGCGCTTAACGACCAACTTAGAACTGGT  2640
               ||||||||||||||||||||||||||||||||||||||||||||||||||||||||||||
Sbjct  485147  GGACGCCCTTGGCAGGCTTCGGCCGTCCGGCGGGCGCTTAACGACCAACTTAGAACTGGT  485088

Query  2641    ACGGACAAGGGGAAT  2655
               |||||||||||||||
Sbjct  485087  ACGGACAAGGGGAAT  485073


 Score = 2896 bits (1568),  Expect = 0.0
 Identities = 1576/1579 (99%), Gaps = 3/1579 (0%)
 Strand=Plus/Minus

Query  1077    TGTATCACCTCTCGGGGTGTCTTATAGCCGAGGGTGCAATGCGGCCTGCCTGGACCGAGG  1136
               ||||||||||||||||||||||||||||||||||||||||||||||||||||||||||||
Sbjct  502303  TGTATCACCTCTCGGGGTGTCTTATAGCCGAGGGTGCAATGCGGCCTGCCTGGACCGAGG  502244

Query  1137    AACGCGCTTCGGCTCGGACGCTGGCGTAATGGTCGTAAATGACCCGTCTTGAAACACGGA  1196
               ||||||||||||||||||||||||||||||||||||||||||||||||||||||||||||
Sbjct  502243  AACGCGCTTCGGCTCGGACGCTGGCGTAATGGTCGTAAATGACCCGTCTTGAAACACGGA  502184

Query  1197    CCAAGGAGTCTAACATCTACGCGAGTGTTCGGGTGTCAAACCCGTACGCGCAGTGAAAGC  1256
               ||||||||||||||||||||||||||||||||||||||||||||||||||||||||||||
Sbjct  502183  CCAAGGAGTCTAACATCTACGCGAGTGTTCGGGTGTCAAACCCGTACGCGCAGTGAAAGC  502124

Query  1257    GAACGGAGGTGGGAGCCCCTCGCTCGCGGGGCGCACCATCGACCGATCCTGATGTCTTCG  1316
               |||||||||||||||||||   ||||||||||||||||||||||||||||||||||||||
Sbjct  502123  GAACGGAGGTGGGAGCCCC---CTCGCGGGGCGCACCATCGACCGATCCTGATGTCTTCG  502067

Query  1317    GATGGATTTGAGTACGAGCGTAGCTGTGGGGACCCGAAAGATGGTGAACTATGCCTGAAT  1376
               ||||||||||||||||||||||||||||||||||||||||||||||||||||||||||||
Sbjct  502066  GATGGATTTGAGTACGAGCGTAGCTGTGGGGACCCGAAAGATGGTGAACTATGCCTGAAT  502007

Query  1377    AGGGCGAAGCCAGAGGAAACTCTGGTGGAGGCTCGCAGCGGTTCTGACGTGCAAATCGAT  1436
               ||||||||||||||||||||||||||||||||||||||||||||||||||||||||||||
Sbjct  502006  AGGGCGAAGCCAGAGGAAACTCTGGTGGAGGCTCGCAGCGGTTCTGACGTGCAAATCGAT  501947

Query  1437    CGTCAAATTTGGGTATAGGGGCGAAAGACTAATCGAACCATCTAGTAGCTGGTTCCTGCC  1496
               ||||||||||||||||||||||||||||||||||||||||||||||||||||||||||||
Sbjct  501946  CGTCAAATTTGGGTATAGGGGCGAAAGACTAATCGAACCATCTAGTAGCTGGTTCCTGCC  501887

Query  1497    GAAGTTTCCCTCAGGATAGCAGTAACGCGGATCAGTTTTATGAGGTAAAGCGAATGATTA  1556
               ||||||||||||||||||||||||||||||||||||||||||||||||||||||||||||
Sbjct  501886  GAAGTTTCCCTCAGGATAGCAGTAACGCGGATCAGTTTTATGAGGTAAAGCGAATGATTA  501827

Query  1557    GAGGCCTTGGGGTTGAAACAACCTTAACCTATTCTCAAACTTTAAATATGTAAGAAGCGC  1616
               ||||||||||||||||||||||||||||||||||||||||||||||||||||||||||||
Sbjct  501826  GAGGCCTTGGGGTTGAAACAACCTTAACCTATTCTCAAACTTTAAATATGTAAGAAGCGC  501767

Query  1617    TTGTTGCTTAGTTGAACGTGCGCATTAGAATGAAGCGTTACTAGTGGGCCATTTTTGGTA  1676
               ||||||||||||||||||||||||||||||||||||||||||||||||||||||||||||
Sbjct  501766  TTGTTGCTTAGTTGAACGTGCGCATTAGAATGAAGCGTTACTAGTGGGCCATTTTTGGTA  501707

Query  1677    AGCAGAACTGGCGATGCGGGATGAACCGAACGCGAGGTTAAGGTGCCGGAATGCACGCTC  1736
               ||||||||||||||||||||||||||||||||||||||||||||||||||||||||||||
Sbjct  501706  AGCAGAACTGGCGATGCGGGATGAACCGAACGCGAGGTTAAGGTGCCGGAATGCACGCTC  501647

Query  1737    ATCAGACACCACAAAAGGTGTTAGTTCATCTAGACAGCCCGACGGTGGCCATGGAAGTCG  1796
               ||||||||||||||||||||||||||||||||||||||||||||||||||||||||||||
Sbjct  501646  ATCAGACACCACAAAAGGTGTTAGTTCATCTAGACAGCCCGACGGTGGCCATGGAAGTCG  501587

Query  1797    GAATCCGCTAAGGAGTGTGTAACAACTCACGGGCCGAATGAACTAGCCCTGAAAATGGAT  1856
               ||||||||||||||||||||||||||||||||||||||||||||||||||||||||||||
Sbjct  501586  GAATCCGCTAAGGAGTGTGTAACAACTCACGGGCCGAATGAACTAGCCCTGAAAATGGAT  501527

Query  1857    GGCGCTCAAGCGTGCTACCCATACCTCGCCGTCGGGGTAGAAACGACGCCCCGACGAGTA  1916
               ||||||||||||||||||||||||||||||||||||||||||||||||||||||||||||
Sbjct  501526  GGCGCTCAAGCGTGCTACCCATACCTCGCCGTCGGGGTAGAAACGACGCCCCGACGAGTA  501467

Query  1917    GGCAGGCGTGGGGGTCCGTGACGAAGCCTTGGGAGTGATCCCGGGTCGAACGGCCCCTAG  1976
               ||||||||||||||||||||||||||||||||||||||||||||||||||||||||||||
Sbjct  501466  GGCAGGCGTGGGGGTCCGTGACGAAGCCTTGGGAGTGATCCCGGGTCGAACGGCCCCTAG  501407

Query  1977    TGCAGATCTTGGTGGTAGTAGCAAATACTCAAATGAGAACTTTGAGGACTGAAGTGGGGA  2036
               ||||||||||||||||||||||||||||||||||||||||||||||||||||||||||||
Sbjct  501406  TGCAGATCTTGGTGGTAGTAGCAAATACTCAAATGAGAACTTTGAGGACTGAAGTGGGGA  501347

Query  2037    AAGGTTCCATGTGAACAGCAGTTGGACATGGGTTAGTCGATCCTAAGGCATAGGGAAGTT  2096
               ||||||||||||||||||||||||||||||||||||||||||||||||||||||||||||
Sbjct  501346  AAGGTTCCATGTGAACAGCAGTTGGACATGGGTTAGTCGATCCTAAGGCATAGGGAAGTT  501287

Query  2097    CCGTTTGAAAGGCGCCCTCGTGCGCCGTGTGCCGAAAGGGAAGCCGGTTAACATTCCGGC  2156
               ||||||||||||||||||||||||||||||||||||||||||||||||||||||||||||
Sbjct  501286  CCGTTTGAAAGGCGCCCTCGTGCGCCGTGTGCCGAAAGGGAAGCCGGTTAACATTCCGGC  501227

Query  2157    ACCTGGATGTGGATTCTCCACGGCAACGTAACTGAACGCGGAGACGTCGGCGGGGGTCCT  2216
               ||||||||||||||||||||||||||||||||||||||||||||||||||||||||||||
Sbjct  501226  ACCTGGATGTGGATTCTCCACGGCAACGTAACTGAACGCGGAGACGTCGGCGGGGGTCCT  501167

Query  2217    GGGAAGAGTTCTCTTTTCTTCTTGACAGCCTTCCACCCTGAAATCGGTTTGTCCGGAGCT  2276
               ||||||||||||||||||||||||||||||||||||||||||||||||||||||||||||
Sbjct  501166  GGGAAGAGTTCTCTTTTCTTCTTGACAGCCTTCCACCCTGAAATCGGTTTGTCCGGAGCT  501107

Query  2277    AGGGTTCCATGGCTGGCAGAGCCCCGCACCTTTGCGGGGTCCGGTGCGCCCCCGACGACC  2336
               ||||||||||||||||||||||||||||||||||||||||||||||||||||||||||||
Sbjct  501106  AGGGTTCCATGGCTGGCAGAGCCCCGCACCTTTGCGGGGTCCGGTGCGCCCCCGACGACC  501047

Query  2337    CTTGAAAATCCGCGGGAAGGAATAGTTTTCACGCCAGGTCGTACTCATAACCGCAGCAGG  2396
               ||||||||||||||||||||||||||||||||||||||||||||||||||||||||||||
Sbjct  501046  CTTGAAAATCCGCGGGAAGGAATAGTTTTCACGCCAGGTCGTACTCATAACCGCAGCAGG  500987

Query  2397    TCTCCAAGGTGAACAGCCTCTAGTTGATAGAACAATGTAGATAAGGGAAGTCGGCAAAAT  2456
               ||||||||||||||||||||||||||||||||||||||||||||||||||||||||||||
Sbjct  500986  TCTCCAAGGTGAACAGCCTCTAGTTGATAGAACAATGTAGATAAGGGAAGTCGGCAAAAT  500927

Query  2457    GGATCCGTAACTTCGGGATAAGGATTGGCTCTAAGGGTCGGGCCCGCTGGGCCTTGGGGG  2516
               ||||||||||||||||||||||||||||||||||||||||||||||||||||||||||||
Sbjct  500926  GGATCCGTAACTTCGGGATAAGGATTGGCTCTAAGGGTCGGGCCCGCTGGGCCTTGGGGG  500867

Query  2517    AAACCCCTCGGAGCAGGGGGGCACTAGCCGGGCAACCGGCCGGCGCCCCCCAGCACTGGG  2576
               ||||||||||||||||||||||||||||||||||||||||||||||||||||||||||||
Sbjct  500866  AAACCCCTCGGAGCAGGGGGGCACTAGCCGGGCAACCGGCCGGCGCCCCCCAGCACTGGG  500807

Query  2577    GCGGGGACGCCCTTGGCAGGCTTCGGCCGTCCGGCGGGCGCTTAACGACCAACTTAGAAC  2636
               ||||||||||||||||||||||||||||||||||||||||||||||||||||||||||||
Sbjct  500806  GCGGGGACGCCCTTGGCAGGCTTCGGCCGTCCGGCGGGCGCTTAACGACCAACTTAGAAC  500747

Query  2637    TGGTACGGACAAGGGGAAT  2655
               |||||||||||||||||||
Sbjct  500746  TGGTACGGACAAGGGGAAT  500728


>NC_007197.1 Aspergillus fumigatus Af293 chromosome 4, whole genome shotgun 
sequence
Length=3923705

 Score = 4883 bits (2644),  Expect = 0.0
 Identities = 2652/2655 (99%), Gaps = 3/2655 (0%)
 Strand=Plus/Minus

Query  1       CAAGGTTTCCGTAGGTGAACCTGCGGAAGGATCATTACCGAGTGAGGGCCCTCTGGGTCC  60
               ||||||||||||||||||||||||||||||||||||||||||||||||||||||||||||
Sbjct  442681  CAAGGTTTCCGTAGGTGAACCTGCGGAAGGATCATTACCGAGTGAGGGCCCTCTGGGTCC  442622

Query  61      AACCTCCCACCCGTGTCTATCGTACCTTGTTGCTTcggcgggcccgccgtttcgacggcc  120
               ||||||||||||||||||||||||||||||||||||||||||||||||||||||||||||
Sbjct  442621  AACCTCCCACCCGTGTCTATCGTACCTTGTTGCTTCGGCGGGCCCGCCGTTTCGACGGCC  442562

Query  121     gccggggaggccttgcgcccccgggcccgcgcccgccgAAGACCCCAACATGAACGCTGT  180
               ||||||||||||||||||||||||||||||||||||||||||||||||||||||||||||
Sbjct  442561  GCCGGGGAGGCCTTGCGCCCCCGGGCCCGCGCCCGCCGAAGACCCCAACATGAACGCTGT  442502

Query  181     TCTGAAAGTATGCAGTCTGAGTTGATTATCGTAATCAGTTAAAACTTTCAACAACGGATC  240
               ||||||||||||||||||||||||||||||||||||||||||||||||||||||||||||
Sbjct  442501  TCTGAAAGTATGCAGTCTGAGTTGATTATCGTAATCAGTTAAAACTTTCAACAACGGATC  442442

Query  241     TCTTGGTTCCGGCATCGATGAAGAACGCAGCGAAATGCGATAAGTAATGTGAATTGCAGA  300
               ||||||||||||||||||||||||||||||||||||||||||||||||||||||||||||
Sbjct  442441  TCTTGGTTCCGGCATCGATGAAGAACGCAGCGAAATGCGATAAGTAATGTGAATTGCAGA  442382

Query  301     ATTCAGTGAATCATCGAGTCTTTGAACGCACATTGCGCCCCCTGGTATTCCGGGGGGCAT  360
               ||||||||||||||||||||||||||||||||||||||||||||||||||||||||||||
Sbjct  442381  ATTCAGTGAATCATCGAGTCTTTGAACGCACATTGCGCCCCCTGGTATTCCGGGGGGCAT  442322

Query  361     GCCTGTCCGAGCGTCATTGCTGCCCTCAAGCACGGCTTGTGTGTTGGGCCCCCGTCCCCC  420
               ||||||||||||||||||||||||||||||||||||||||||||||||||||||||||||
Sbjct  442321  GCCTGTCCGAGCGTCATTGCTGCCCTCAAGCACGGCTTGTGTGTTGGGCCCCCGTCCCCC  442262

Query  421     TCTCCCGGGGGACGGGCCCGAAAGGCAGCGGCGGCACCGCGTCCGGTCCTCGAGCGTATG  480
               ||||||||||||||||||||||||||||||||||||||||||||||||||||||||||||
Sbjct  442261  TCTCCCGGGGGACGGGCCCGAAAGGCAGCGGCGGCACCGCGTCCGGTCCTCGAGCGTATG  442202

Query  481     GGGCTTTGTCACCTGCTCTGTAGGCCCGGCCGGCGCCAGCCGACACCCAACTTTATTTTT  540
               ||||||||||||||||||||||||||||||||||||||||||||||||||||||||||||
Sbjct  442201  GGGCTTTGTCACCTGCTCTGTAGGCCCGGCCGGCGCCAGCCGACACCCAACTTTATTTTT  442142

Query  541     CTAAGGTTGACCTCGGATCAGGTAGGGATACCCGCTGAACTTAAGCATATCAATAAGCGG  600
               ||||||||||||||||||||||||||||||||||||||||||||||||||||||||||||
Sbjct  442141  CTAAGGTTGACCTCGGATCAGGTAGGGATACCCGCTGAACTTAAGCATATCAATAAGCGG  442082

Query  601     AGGAAAAGAAACCAACAGGGATTGCCTCAGTAACGGCGAGTGAAGCGGCAAGAGCTCAAA  660
               ||||||||||||||||||||||||||||||||||||||||||||||||||||||||||||
Sbjct  442081  AGGAAAAGAAACCAACAGGGATTGCCTCAGTAACGGCGAGTGAAGCGGCAAGAGCTCAAA  442022

Query  661     TTTGAAAGCTGGCCCCTTCGGGGTCCGCGTTGTAATTTGCAGAGGATGCTTCGGGTGCAG  720
               ||||||||||||||||||||||||||||||||||||||||||||||||||||||||||||
Sbjct  442021  TTTGAAAGCTGGCCCCTTCGGGGTCCGCGTTGTAATTTGCAGAGGATGCTTCGGGTGCAG  441962

Query  721     CCCCCGTCTAAGTGCCCTGGAACGGGCCGTCATAGAGGGTGAGAATCCCGTCTGGGACGG  780
               ||||||||||||||||||||||||||||||||||||||||||||||||||||||||||||
Sbjct  441961  CCCCCGTCTAAGTGCCCTGGAACGGGCCGTCATAGAGGGTGAGAATCCCGTCTGGGACGG  441902

Query  781     GGTGTCTGCGTCCGTGTGAAGCTCCTTCGACGAGTCGAGTTGTTTGGGAATGCAGCTCTA  840
               ||||||||||||||||||||||||||||||||||||||||||||||||||||||||||||
Sbjct  441901  GGTGTCTGCGTCCGTGTGAAGCTCCTTCGACGAGTCGAGTTGTTTGGGAATGCAGCTCTA  441842

Query  841     AATGGGTGGTAAATTTCATCTAAAGCTAAATACTGGCCGGAGACCGATAGCGCACAAGTA  900
               ||||||||||||||||||||||||||||||||||||||||||||||||||||||||||||
Sbjct  441841  AATGGGTGGTAAATTTCATCTAAAGCTAAATACTGGCCGGAGACCGATAGCGCACAAGTA  441782

Query  901     GAGTGATCGAAAGATGAAAAGCACTTTGAAAAGAGAGTTAAACAGCACGTGAAATTGTTG  960
               ||||||||||||||||||||||||||||||||||||||||||||||||||||||||||||
Sbjct  441781  GAGTGATCGAAAGATGAAAAGCACTTTGAAAAGAGAGTTAAACAGCACGTGAAATTGTTG  441722

Query  961     AAAGGGAAGCGTTTGCGACCAGACTCGCCCGCGGGGTTCAGCCGGCATTCGTGCCGGTGT  1020
               ||||||||||||||||||||||||||||||||||||||||||||||||||||||||||||
Sbjct  441721  AAAGGGAAGCGTTTGCGACCAGACTCGCCCGCGGGGTTCAGCCGGCATTCGTGCCGGTGT  441662

Query  1021    ACTTCCCCGTGGGCGGGCCAGCGTCGGTTTGGGCGGCCGGTCAAAGGCCCTCGGAATGTA  1080
               ||||||||||||||||||||||||||||||||||||||||||||||||||||||||||||
Sbjct  441661  ACTTCCCCGTGGGCGGGCCAGCGTCGGTTTGGGCGGCCGGTCAAAGGCCCTCGGAATGTA  441602

Query  1081    TCACCTCTCGGGGTGTCTTATAGCCGAGGGTGCAATGCGGCCTGCCTGGACCGAGGAACG  1140
               ||||||||||||||||||||||||||||||||||||||||||||||||||||||||||||
Sbjct  441601  TCACCTCTCGGGGTGTCTTATAGCCGAGGGTGCAATGCGGCCTGCCTGGACCGAGGAACG  441542

Query  1141    CGCTTCGGCTCGGACGCTGGCGTAATGGTCGTAAATGACCCGTCTTGAAACACGGACCAA  1200
               ||||||||||||||||||||||||||||||||||||||||||||||||||||||||||||
Sbjct  441541  CGCTTCGGCTCGGACGCTGGCGTAATGGTCGTAAATGACCCGTCTTGAAACACGGACCAA  441482

Query  1201    GGAGTCTAACATCTACGCGAGTGTTCGGGTGTCAAACCCGTACGCGCAGTGAAAGCGAAC  1260
               ||||||||||||||||||||||||||||||||||||||||||||||||||||||||||||
Sbjct  441481  GGAGTCTAACATCTACGCGAGTGTTCGGGTGTCAAACCCGTACGCGCAGTGAAAGCGAAC  441422

Query  1261    GGAGGTGGGAGCCCCTCGCTCGCGGGGCGCACCATCGACCGATCCTGATGTCTTCGGATG  1320
               |||||||||||||||   ||||||||||||||||||||||||||||||||||||||||||
Sbjct  441421  GGAGGTGGGAGCCCC---CTCGCGGGGCGCACCATCGACCGATCCTGATGTCTTCGGATG  441365

Query  1321    GATTTGAGTACGAGCGTAGCTGTGGGGACCCGAAAGATGGTGAACTATGCCTGAATAGGG  1380
               ||||||||||||||||||||||||||||||||||||||||||||||||||||||||||||
Sbjct  441364  GATTTGAGTACGAGCGTAGCTGTGGGGACCCGAAAGATGGTGAACTATGCCTGAATAGGG  441305

Query  1381    CGAAGCCAGAGGAAACTCTGGTGGAGGCTCGCAGCGGTTCTGACGTGCAAATCGATCGTC  1440
               ||||||||||||||||||||||||||||||||||||||||||||||||||||||||||||
Sbjct  441304  CGAAGCCAGAGGAAACTCTGGTGGAGGCTCGCAGCGGTTCTGACGTGCAAATCGATCGTC  441245

Query  1441    AAATTTGGGTATAGGGGCGAAAGACTAATCGAACCATCTAGTAGCTGGTTCCTGCCGAAG  1500
               ||||||||||||||||||||||||||||||||||||||||||||||||||||||||||||
Sbjct  441244  AAATTTGGGTATAGGGGCGAAAGACTAATCGAACCATCTAGTAGCTGGTTCCTGCCGAAG  441185

Query  1501    TTTCCCTCAGGATAGCAGTAACGCGGATCAGTTTTATGAGGTAAAGCGAATGATTAGAGG  1560
               ||||||||||||||||||||||||||||||||||||||||||||||||||||||||||||
Sbjct  441184  TTTCCCTCAGGATAGCAGTAACGCGGATCAGTTTTATGAGGTAAAGCGAATGATTAGAGG  441125

Query  1561    CCTTGGGGTTGAAACAACCTTAACCTATTCTCAAACTTTAAATATGTAAGAAGCGCTTGT  1620
               ||||||||||||||||||||||||||||||||||||||||||||||||||||||||||||
Sbjct  441124  CCTTGGGGTTGAAACAACCTTAACCTATTCTCAAACTTTAAATATGTAAGAAGCGCTTGT  441065

Query  1621    TGCTTAGTTGAACGTGCGCATTAGAATGAAGCGTTACTAGTGGGCCATTTTTGGTAAGCA  1680
               ||||||||||||||||||||||||||||||||||||||||||||||||||||||||||||
Sbjct  441064  TGCTTAGTTGAACGTGCGCATTAGAATGAAGCGTTACTAGTGGGCCATTTTTGGTAAGCA  441005

Query  1681    GAACTGGCGATGCGGGATGAACCGAACGCGAGGTTAAGGTGCCGGAATGCACGCTCATCA  1740
               ||||||||||||||||||||||||||||||||||||||||||||||||||||||||||||
Sbjct  441004  GAACTGGCGATGCGGGATGAACCGAACGCGAGGTTAAGGTGCCGGAATGCACGCTCATCA  440945

Query  1741    GACACCACAAAAGGTGTTAGTTCATCTAGACAGCCCGACGGTGGCCATGGAAGTCGGAAT  1800
               ||||||||||||||||||||||||||||||||||||||||||||||||||||||||||||
Sbjct  440944  GACACCACAAAAGGTGTTAGTTCATCTAGACAGCCCGACGGTGGCCATGGAAGTCGGAAT  440885

Query  1801    CCGCTAAGGAGTGTGTAACAACTCACGGGCCGAATGAACTAGCCCTGAAAATGGATGGCG  1860
               ||||||||||||||||||||||||||||||||||||||||||||||||||||||||||||
Sbjct  440884  CCGCTAAGGAGTGTGTAACAACTCACGGGCCGAATGAACTAGCCCTGAAAATGGATGGCG  440825

Query  1861    CTCAAGCGTGCTACCCATACCTCGCCGTCGGGGTAGAAACGACGCCCCGACGAGTAGGCA  1920
               ||||||||||||||||||||||||||||||||||||||||||||||||||||||||||||
Sbjct  440824  CTCAAGCGTGCTACCCATACCTCGCCGTCGGGGTAGAAACGACGCCCCGACGAGTAGGCA  440765

Query  1921    GGCGTGGGGGTCCGTGACGAAGCCTTGGGAGTGATCCCGGGTCGAACGGCCCCTAGTGCA  1980
               ||||||||||||||||||||||||||||||||||||||||||||||||||||||||||||
Sbjct  440764  GGCGTGGGGGTCCGTGACGAAGCCTTGGGAGTGATCCCGGGTCGAACGGCCCCTAGTGCA  440705

Query  1981    GATCTTGGTGGTAGTAGCAAATACTCAAATGAGAACTTTGAGGACTGAAGTGGGGAAAGG  2040
               ||||||||||||||||||||||||||||||||||||||||||||||||||||||||||||
Sbjct  440704  GATCTTGGTGGTAGTAGCAAATACTCAAATGAGAACTTTGAGGACTGAAGTGGGGAAAGG  440645

Query  2041    TTCCATGTGAACAGCAGTTGGACATGGGTTAGTCGATCCTAAGGCATAGGGAAGTTCCGT  2100
               ||||||||||||||||||||||||||||||||||||||||||||||||||||||||||||
Sbjct  440644  TTCCATGTGAACAGCAGTTGGACATGGGTTAGTCGATCCTAAGGCATAGGGAAGTTCCGT  440585

Query  2101    TTGAAAGGCGCCCTCGTGCGCCGTGTGCCGAAAGGGAAGCCGGTTAACATTCCGGCACCT  2160
               ||||||||||||||||||||||||||||||||||||||||||||||||||||||||||||
Sbjct  440584  TTGAAAGGCGCCCTCGTGCGCCGTGTGCCGAAAGGGAAGCCGGTTAACATTCCGGCACCT  440525

Query  2161    GGATGTGGATTCTCCACGGCAACGTAACTGAACGCGGAGACGTCGGCGGGGGTCCTGGGA  2220
               ||||||||||||||||||||||||||||||||||||||||||||||||||||||||||||
Sbjct  440524  GGATGTGGATTCTCCACGGCAACGTAACTGAACGCGGAGACGTCGGCGGGGGTCCTGGGA  440465

Query  2221    AGAGTTCTCTTTTCTTCTTGACAGCCTTCCACCCTGAAATCGGTTTGTCCGGAGCTAGGG  2280
               ||||||||||||||||||||||||||||||||||||||||||||||||||||||||||||
Sbjct  440464  AGAGTTCTCTTTTCTTCTTGACAGCCTTCCACCCTGAAATCGGTTTGTCCGGAGCTAGGG  440405

Query  2281    TTCCATGGCTGGCAGAGCCCCGCACCTTTGCGGGGTCCGGTGCGCCCCCGACGACCCTTG  2340
               ||||||||||||||||||||||||||||||||||||||||||||||||||||||||||||
Sbjct  440404  TTCCATGGCTGGCAGAGCCCCGCACCTTTGCGGGGTCCGGTGCGCCCCCGACGACCCTTG  440345

Query  2341    AAAATCCGCGGGAAGGAATAGTTTTCACGCCAGGTCGTACTCATAACCGCAGCAGGTCTC  2400
               ||||||||||||||||||||||||||||||||||||||||||||||||||||||||||||
Sbjct  440344  AAAATCCGCGGGAAGGAATAGTTTTCACGCCAGGTCGTACTCATAACCGCAGCAGGTCTC  440285

Query  2401    CAAGGTGAACAGCCTCTAGTTGATAGAACAATGTAGATAAGGGAAGTCGGCAAAATGGAT  2460
               ||||||||||||||||||||||||||||||||||||||||||||||||||||||||||||
Sbjct  440284  CAAGGTGAACAGCCTCTAGTTGATAGAACAATGTAGATAAGGGAAGTCGGCAAAATGGAT  440225

Query  2461    CCGTAACTTCGGGATAAGGATTGGCTCTAAGGGTCGGGCCCGCTGGGCCTTGGGGGAAAC  2520
               ||||||||||||||||||||||||||||||||||||||||||||||||||||||||||||
Sbjct  440224  CCGTAACTTCGGGATAAGGATTGGCTCTAAGGGTCGGGCCCGCTGGGCCTTGGGGGAAAC  440165

Query  2521    CCCTCGGAGCAGGGGGGCACTAGCCGGGCAACCGGCCGGCGCCCCCCAGCACTGGGGCGG  2580
               ||||||||||||||||||||||||||||||||||||||||||||||||||||||||||||
Sbjct  440164  CCCTCGGAGCAGGGGGGCACTAGCCGGGCAACCGGCCGGCGCCCCCCAGCACTGGGGCGG  440105

Query  2581    GGACGCCCTTGGCAGGCTTCGGCCGTCCGGCGGGCGCTTAACGACCAACTTAGAACTGGT  2640
               ||||||||||||||||||||||||||||||||||||||||||||||||||||||||||||
Sbjct  440104  GGACGCCCTTGGCAGGCTTCGGCCGTCCGGCGGGCGCTTAACGACCAACTTAGAACTGGT  440045

Query  2641    ACGGACAAGGGGAAT  2655
               |||||||||||||||
Sbjct  440044  ACGGACAAGGGGAAT  440030


 Score = 2896 bits (1568),  Expect = 0.0
 Identities = 1576/1579 (99%), Gaps = 3/1579 (0%)
 Strand=Plus/Minus

Query  1077    TGTATCACCTCTCGGGGTGTCTTATAGCCGAGGGTGCAATGCGGCCTGCCTGGACCGAGG  1136
               ||||||||||||||||||||||||||||||||||||||||||||||||||||||||||||
Sbjct  710596  TGTATCACCTCTCGGGGTGTCTTATAGCCGAGGGTGCAATGCGGCCTGCCTGGACCGAGG  710537

Query  1137    AACGCGCTTCGGCTCGGACGCTGGCGTAATGGTCGTAAATGACCCGTCTTGAAACACGGA  1196
               ||||||||||||||||||||||||||||||||||||||||||||||||||||||||||||
Sbjct  710536  AACGCGCTTCGGCTCGGACGCTGGCGTAATGGTCGTAAATGACCCGTCTTGAAACACGGA  710477

Query  1197    CCAAGGAGTCTAACATCTACGCGAGTGTTCGGGTGTCAAACCCGTACGCGCAGTGAAAGC  1256
               ||||||||||||||||||||||||||||||||||||||||||||||||||||||||||||
Sbjct  710476  CCAAGGAGTCTAACATCTACGCGAGTGTTCGGGTGTCAAACCCGTACGCGCAGTGAAAGC  710417

Query  1257    GAACGGAGGTGGGAGCCCCTCGCTCGCGGGGCGCACCATCGACCGATCCTGATGTCTTCG  1316
               |||||||||||||||||||   ||||||||||||||||||||||||||||||||||||||
Sbjct  710416  GAACGGAGGTGGGAGCCCC---CTCGCGGGGCGCACCATCGACCGATCCTGATGTCTTCG  710360

Query  1317    GATGGATTTGAGTACGAGCGTAGCTGTGGGGACCCGAAAGATGGTGAACTATGCCTGAAT  1376
               ||||||||||||||||||||||||||||||||||||||||||||||||||||||||||||
Sbjct  710359  GATGGATTTGAGTACGAGCGTAGCTGTGGGGACCCGAAAGATGGTGAACTATGCCTGAAT  710300

Query  1377    AGGGCGAAGCCAGAGGAAACTCTGGTGGAGGCTCGCAGCGGTTCTGACGTGCAAATCGAT  1436
               ||||||||||||||||||||||||||||||||||||||||||||||||||||||||||||
Sbjct  710299  AGGGCGAAGCCAGAGGAAACTCTGGTGGAGGCTCGCAGCGGTTCTGACGTGCAAATCGAT  710240

Query  1437    CGTCAAATTTGGGTATAGGGGCGAAAGACTAATCGAACCATCTAGTAGCTGGTTCCTGCC  1496
               ||||||||||||||||||||||||||||||||||||||||||||||||||||||||||||
Sbjct  710239  CGTCAAATTTGGGTATAGGGGCGAAAGACTAATCGAACCATCTAGTAGCTGGTTCCTGCC  710180

Query  1497    GAAGTTTCCCTCAGGATAGCAGTAACGCGGATCAGTTTTATGAGGTAAAGCGAATGATTA  1556
               ||||||||||||||||||||||||||||||||||||||||||||||||||||||||||||
Sbjct  710179  GAAGTTTCCCTCAGGATAGCAGTAACGCGGATCAGTTTTATGAGGTAAAGCGAATGATTA  710120

Query  1557    GAGGCCTTGGGGTTGAAACAACCTTAACCTATTCTCAAACTTTAAATATGTAAGAAGCGC  1616
               ||||||||||||||||||||||||||||||||||||||||||||||||||||||||||||
Sbjct  710119  GAGGCCTTGGGGTTGAAACAACCTTAACCTATTCTCAAACTTTAAATATGTAAGAAGCGC  710060

Query  1617    TTGTTGCTTAGTTGAACGTGCGCATTAGAATGAAGCGTTACTAGTGGGCCATTTTTGGTA  1676
               ||||||||||||||||||||||||||||||||||||||||||||||||||||||||||||
Sbjct  710059  TTGTTGCTTAGTTGAACGTGCGCATTAGAATGAAGCGTTACTAGTGGGCCATTTTTGGTA  710000

Query  1677    AGCAGAACTGGCGATGCGGGATGAACCGAACGCGAGGTTAAGGTGCCGGAATGCACGCTC  1736
               ||||||||||||||||||||||||||||||||||||||||||||||||||||||||||||
Sbjct  709999  AGCAGAACTGGCGATGCGGGATGAACCGAACGCGAGGTTAAGGTGCCGGAATGCACGCTC  709940

Query  1737    ATCAGACACCACAAAAGGTGTTAGTTCATCTAGACAGCCCGACGGTGGCCATGGAAGTCG  1796
               ||||||||||||||||||||||||||||||||||||||||||||||||||||||||||||
Sbjct  709939  ATCAGACACCACAAAAGGTGTTAGTTCATCTAGACAGCCCGACGGTGGCCATGGAAGTCG  709880

Query  1797    GAATCCGCTAAGGAGTGTGTAACAACTCACGGGCCGAATGAACTAGCCCTGAAAATGGAT  1856
               ||||||||||||||||||||||||||||||||||||||||||||||||||||||||||||
Sbjct  709879  GAATCCGCTAAGGAGTGTGTAACAACTCACGGGCCGAATGAACTAGCCCTGAAAATGGAT  709820

Query  1857    GGCGCTCAAGCGTGCTACCCATACCTCGCCGTCGGGGTAGAAACGACGCCCCGACGAGTA  1916
               ||||||||||||||||||||||||||||||||||||||||||||||||||||||||||||
Sbjct  709819  GGCGCTCAAGCGTGCTACCCATACCTCGCCGTCGGGGTAGAAACGACGCCCCGACGAGTA  709760

Query  1917    GGCAGGCGTGGGGGTCCGTGACGAAGCCTTGGGAGTGATCCCGGGTCGAACGGCCCCTAG  1976
               ||||||||||||||||||||||||||||||||||||||||||||||||||||||||||||
Sbjct  709759  GGCAGGCGTGGGGGTCCGTGACGAAGCCTTGGGAGTGATCCCGGGTCGAACGGCCCCTAG  709700

Query  1977    TGCAGATCTTGGTGGTAGTAGCAAATACTCAAATGAGAACTTTGAGGACTGAAGTGGGGA  2036
               ||||||||||||||||||||||||||||||||||||||||||||||||||||||||||||
Sbjct  709699  TGCAGATCTTGGTGGTAGTAGCAAATACTCAAATGAGAACTTTGAGGACTGAAGTGGGGA  709640

Query  2037    AAGGTTCCATGTGAACAGCAGTTGGACATGGGTTAGTCGATCCTAAGGCATAGGGAAGTT  2096
               ||||||||||||||||||||||||||||||||||||||||||||||||||||||||||||
Sbjct  709639  AAGGTTCCATGTGAACAGCAGTTGGACATGGGTTAGTCGATCCTAAGGCATAGGGAAGTT  709580

Query  2097    CCGTTTGAAAGGCGCCCTCGTGCGCCGTGTGCCGAAAGGGAAGCCGGTTAACATTCCGGC  2156
               ||||||||||||||||||||||||||||||||||||||||||||||||||||||||||||
Sbjct  709579  CCGTTTGAAAGGCGCCCTCGTGCGCCGTGTGCCGAAAGGGAAGCCGGTTAACATTCCGGC  709520

Query  2157    ACCTGGATGTGGATTCTCCACGGCAACGTAACTGAACGCGGAGACGTCGGCGGGGGTCCT  2216
               ||||||||||||||||||||||||||||||||||||||||||||||||||||||||||||
Sbjct  709519  ACCTGGATGTGGATTCTCCACGGCAACGTAACTGAACGCGGAGACGTCGGCGGGGGTCCT  709460

Query  2217    GGGAAGAGTTCTCTTTTCTTCTTGACAGCCTTCCACCCTGAAATCGGTTTGTCCGGAGCT  2276
               ||||||||||||||||||||||||||||||||||||||||||||||||||||||||||||
Sbjct  709459  GGGAAGAGTTCTCTTTTCTTCTTGACAGCCTTCCACCCTGAAATCGGTTTGTCCGGAGCT  709400

Query  2277    AGGGTTCCATGGCTGGCAGAGCCCCGCACCTTTGCGGGGTCCGGTGCGCCCCCGACGACC  2336
               ||||||||||||||||||||||||||||||||||||||||||||||||||||||||||||
Sbjct  709399  AGGGTTCCATGGCTGGCAGAGCCCCGCACCTTTGCGGGGTCCGGTGCGCCCCCGACGACC  709340

Query  2337    CTTGAAAATCCGCGGGAAGGAATAGTTTTCACGCCAGGTCGTACTCATAACCGCAGCAGG  2396
               ||||||||||||||||||||||||||||||||||||||||||||||||||||||||||||
Sbjct  709339  CTTGAAAATCCGCGGGAAGGAATAGTTTTCACGCCAGGTCGTACTCATAACCGCAGCAGG  709280

Query  2397    TCTCCAAGGTGAACAGCCTCTAGTTGATAGAACAATGTAGATAAGGGAAGTCGGCAAAAT  2456
               ||||||||||||||||||||||||||||||||||||||||||||||||||||||||||||
Sbjct  709279  TCTCCAAGGTGAACAGCCTCTAGTTGATAGAACAATGTAGATAAGGGAAGTCGGCAAAAT  709220

Query  2457    GGATCCGTAACTTCGGGATAAGGATTGGCTCTAAGGGTCGGGCCCGCTGGGCCTTGGGGG  2516
               ||||||||||||||||||||||||||||||||||||||||||||||||||||||||||||
Sbjct  709219  GGATCCGTAACTTCGGGATAAGGATTGGCTCTAAGGGTCGGGCCCGCTGGGCCTTGGGGG  709160

Query  2517    AAACCCCTCGGAGCAGGGGGGCACTAGCCGGGCAACCGGCCGGCGCCCCCCAGCACTGGG  2576
               ||||||||||||||||||||||||||||||||||||||||||||||||||||||||||||
Sbjct  709159  AAACCCCTCGGAGCAGGGGGGCACTAGCCGGGCAACCGGCCGGCGCCCCCCAGCACTGGG  709100

Query  2577    GCGGGGACGCCCTTGGCAGGCTTCGGCCGTCCGGCGGGCGCTTAACGACCAACTTAGAAC  2636
               ||||||||||||||||||||||||||||||||||||||||||||||||||||||||||||
Sbjct  709099  GCGGGGACGCCCTTGGCAGGCTTCGGCCGTCCGGCGGGCGCTTAACGACCAACTTAGAAC  709040

Query  2637    TGGTACGGACAAGGGGAAT  2655
               |||||||||||||||||||
Sbjct  709039  TGGTACGGACAAGGGGAAT  709021


>JAAKEQ010000076.1 Aspergillus oerlinghausenensis strain CBS 139183 NODE_76_length_72056_cov_1543.617333, 
whole genome shotgun sequence
Length=72056

 Score = 4826 bits (2613),  Expect = 0.0
 Identities = 2642/2655 (99%), Gaps = 5/2655 (0%)
 Strand=Plus/Plus

Query  1      CAAGGTTTCCGTAGGTGAACCTGCGGAAGGATCATTACCGAGTGAGGGCCCTCTGGGTCC  60
              ||||||||||||||||||||||||||||||||||||||||||||||||||||||||||||
Sbjct  62445  CAAGGTTTCCGTAGGTGAACCTGCGGAAGGATCATTACCGAGTGAGGGCCCTCTGGGTCC  62504

Query  61     AACCTCCCACCCGTGTCTATCGTACCTTGTTGCTTcggcgggcccgccgtttcgacggcc  120
              ||||||||||||||||||||||||||||||||||||||||||||||||||||||||||||
Sbjct  62505  AACCTCCCACCCGTGTCTATCGTACCTTGTTGCTTCGGCGGGCCCGCCGTTTCGACGGCC  62564

Query  121    gccggggaggccttgcgcccccgggcccgcgcccgccgAAGACCCCAACATGAACGCTGT  180
              ||||||||||||| ||||||||||||||||||||||||||||||||||||||||||||||
Sbjct  62565  GCCGGGGAGGCCTCGCGCCCCCGGGCCCGCGCCCGCCGAAGACCCCAACATGAACGCTGT  62624

Query  181    TCTGAAAGTATGCAGTCTGAGTTGATTATCGTAATCAGTTAAAACTTTCAACAACGGATC  240
              |||||||||||||||||||||||||||||| |||||||||||||||||||||||||||||
Sbjct  62625  TCTGAAAGTATGCAGTCTGAGTTGATTATCATAATCAGTTAAAACTTTCAACAACGGATC  62684

Query  241    TCTTGGTTCCGGCATCGATGAAGAACGCAGCGAAATGCGATAAGTAATGTGAATTGCAGA  300
              ||||||||||||||||||||||||||||||||||||||||||||||||||||||||||||
Sbjct  62685  TCTTGGTTCCGGCATCGATGAAGAACGCAGCGAAATGCGATAAGTAATGTGAATTGCAGA  62744

Query  301    ATTCAGTGAATCATCGAGTCTTTGAACGCACATTGCGCCCCCTGGTATTCCGGGGGGCAT  360
              ||||||||||||||||||||||||||||||||||||||||||||||||||||||||||||
Sbjct  62745  ATTCAGTGAATCATCGAGTCTTTGAACGCACATTGCGCCCCCTGGTATTCCGGGGGGCAT  62804

Query  361    GCCTGTCCGAGCGTCATTGCTGCCCTCAAGCACGGCTTGTGTGTTGGGCCCCCGTCCCCC  420
              ||||||||||||||||||||||||||||||||||||||||||||||||||||||||||||
Sbjct  62805  GCCTGTCCGAGCGTCATTGCTGCCCTCAAGCACGGCTTGTGTGTTGGGCCCCCGTCCCCC  62864

Query  421    TCTCCCGGGGGACGGGCCCGAAAGGCAGCGGCGGCACCGCGTCCGGTCCTCGAGCGTATG  480
              ||||||||||||||||||||||||||||||||||||||||||||||||||||||||||||
Sbjct  62865  TCTCCCGGGGGACGGGCCCGAAAGGCAGCGGCGGCACCGCGTCCGGTCCTCGAGCGTATG  62924

Query  481    GGGCTTTGTCACCTGCTCTGTAGGCCCGGCCGGCGCCAGCCGACACCCAACTTTATTTTT  540
              ||||||||||||| |||||||||||||||||||||||||||||||||||||||||  |||
Sbjct  62925  GGGCTTTGTCACCCGCTCTGTAGGCCCGGCCGGCGCCAGCCGACACCCAACTTTA--TTT  62982

Query  541    CTAAGGTTGACCTCGGATCAGGTAGGGATACCCGCTGAACTTAAGCATATCAATAAGCGG  600
              ||||||||||||||||||||||||||||||||||||||||||||||||||||||||||||
Sbjct  62983  CTAAGGTTGACCTCGGATCAGGTAGGGATACCCGCTGAACTTAAGCATATCAATAAGCGG  63042

Query  601    AGGAAAAGAAACCAACAGGGATTGCCTCAGTAACGGCGAGTGAAGCGGCAAGAGCTCAAA  660
              ||||||||||||||||||||||||||||||||||||||||||||||||||||||||||||
Sbjct  63043  AGGAAAAGAAACCAACAGGGATTGCCTCAGTAACGGCGAGTGAAGCGGCAAGAGCTCAAA  63102

Query  661    TTTGAAAGCTGGCCCCTTCGGGGTCCGCGTTGTAATTTGCAGAGGATGCTTCGGGTGCAG  720
              |||||||||||||||| |||||||||||||||||||||||||||||||||||||||||||
Sbjct  63103  TTTGAAAGCTGGCCCCCTCGGGGTCCGCGTTGTAATTTGCAGAGGATGCTTCGGGTGCAG  63162

Query  721    CCCCCGTCTAAGTGCCCTGGAACGGGCCGTCATAGAGGGTGAGAATCCCGTCTGGGACGG  780
              ||||||||||||||||||||||||||||||||||||||||||||||||||||||||||||
Sbjct  63163  CCCCCGTCTAAGTGCCCTGGAACGGGCCGTCATAGAGGGTGAGAATCCCGTCTGGGACGG  63222

Query  781    GGTGTCTGCGTCCGTGTGAAGCTCCTTCGACGAGTCGAGTTGTTTGGGAATGCAGCTCTA  840
              ||||||||||||||||||||||||||||||||||||||||||||||||||||||||||||
Sbjct  63223  GGTGTCTGCGTCCGTGTGAAGCTCCTTCGACGAGTCGAGTTGTTTGGGAATGCAGCTCTA  63282

Query  841    AATGGGTGGTAAATTTCATCTAAAGCTAAATACTGGCCGGAGACCGATAGCGCACAAGTA  900
              ||||||||||||||||||||||||||||||||||||||||||||||||||||||||||||
Sbjct  63283  AATGGGTGGTAAATTTCATCTAAAGCTAAATACTGGCCGGAGACCGATAGCGCACAAGTA  63342

Query  901    GAGTGATCGAAAGATGAAAAGCACTTTGAAAAGAGAGTTAAACAGCACGTGAAATTGTTG  960
              ||||||||||||||||||||||||||||||||||||||||||||||||||||||||||||
Sbjct  63343  GAGTGATCGAAAGATGAAAAGCACTTTGAAAAGAGAGTTAAACAGCACGTGAAATTGTTG  63402

Query  961    AAAGGGAAGCGTTTGCGACCAGACTCGCCCGCGGGGTTCAGCCGGCATTCGTGCCGGTGT  1020
              ||||||||||||||||||||||||||||||||||||||||||||||||||||||||||||
Sbjct  63403  AAAGGGAAGCGTTTGCGACCAGACTCGCCCGCGGGGTTCAGCCGGCATTCGTGCCGGTGT  63462

Query  1021   ACTTCCCCGTGGGCGGGCCAGCGTCGGTTTGGGCGGCCGGTCAAAGGCCCTCGGAATGTA  1080
              ||||||||||||||||||||||||||||||||||||||||||||||||||||||||||||
Sbjct  63463  ACTTCCCCGTGGGCGGGCCAGCGTCGGTTTGGGCGGCCGGTCAAAGGCCCTCGGAATGTA  63522

Query  1081   TCACCTCTCGGGGTGTCTTATAGCCGAGGGTGCAATGCGGCCTGCCTGGACCGAGGAACG  1140
              |||||||||||||||||||||||||||||||||||||||||||||| |||||||||||||
Sbjct  63523  TCACCTCTCGGGGTGTCTTATAGCCGAGGGTGCAATGCGGCCTGCCCGGACCGAGGAACG  63582

Query  1141   CGCTTCGGCTCGGACGCTGGCGTAATGGTCGTAAATGACCCGTCTTGAAACACGGACCAA  1200
              ||||||||||||||||||||||||||||||||||||||||||||||||||||||||||||
Sbjct  63583  CGCTTCGGCTCGGACGCTGGCGTAATGGTCGTAAATGACCCGTCTTGAAACACGGACCAA  63642

Query  1201   GGAGTCTAACATCTACGCGAGTGTTCGGGTGTCAAACCCGTACGCGCAGTGAAAGCGAAC  1260
              ||||||||||||||||||||||||||||||||||||||||||||||||||||||||||||
Sbjct  63643  GGAGTCTAACATCTACGCGAGTGTTCGGGTGTCAAACCCGTACGCGCAGTGAAAGCGAAC  63702

Query  1261   GGAGGTGGGAGCCCCTCGCTCGCGGGGCGCACCATCGACCGATCCTGATGTCTTCGGATG  1320
              |||||||||||||||   ||||||||||||||||||||||||||||||||||||||||||
Sbjct  63703  GGAGGTGGGAGCCCC---CTCGCGGGGCGCACCATCGACCGATCCTGATGTCTTCGGATG  63759

Query  1321   GATTTGAGTACGAGCGTAGCTGTGGGGACCCGAAAGATGGTGAACTATGCCTGAATAGGG  1380
              ||||||||||||||||||||||||||||||||||||||||||||||||||||||||||||
Sbjct  63760  GATTTGAGTACGAGCGTAGCTGTGGGGACCCGAAAGATGGTGAACTATGCCTGAATAGGG  63819

Query  1381   CGAAGCCAGAGGAAACTCTGGTGGAGGCTCGCAGCGGTTCTGACGTGCAAATCGATCGTC  1440
              ||||||||||||||||||||||||||||||||||||||||||||||||||||||||||||
Sbjct  63820  CGAAGCCAGAGGAAACTCTGGTGGAGGCTCGCAGCGGTTCTGACGTGCAAATCGATCGTC  63879

Query  1441   AAATTTGGGTATAGGGGCGAAAGACTAATCGAACCATCTAGTAGCTGGTTCCTGCCGAAG  1500
              ||||||||||||||||||||||||||||||||||||||||||||||||||||||||||||
Sbjct  63880  AAATTTGGGTATAGGGGCGAAAGACTAATCGAACCATCTAGTAGCTGGTTCCTGCCGAAG  63939

Query  1501   TTTCCCTCAGGATAGCAGTAACGCGGATCAGTTTTATGAGGTAAAGCGAATGATTAGAGG  1560
              ||||||||||||||||||||||||||||||||||||||||||||||||||||||||||||
Sbjct  63940  TTTCCCTCAGGATAGCAGTAACGCGGATCAGTTTTATGAGGTAAAGCGAATGATTAGAGG  63999

Query  1561   CCTTGGGGTTGAAACAACCTTAACCTATTCTCAAACTTTAAATATGTAAGAAGCGCTTGT  1620
              ||||||||||||||||||||||||||||||||||||||||||||||||||||||||||||
Sbjct  64000  CCTTGGGGTTGAAACAACCTTAACCTATTCTCAAACTTTAAATATGTAAGAAGCGCTTGT  64059

Query  1621   TGCTTAGTTGAACGTGCGCATTAGAATGAAGCGTTACTAGTGGGCCATTTTTGGTAAGCA  1680
              ||||||||||||||||||||||||||||||||||||||||||||||||||||||||||||
Sbjct  64060  TGCTTAGTTGAACGTGCGCATTAGAATGAAGCGTTACTAGTGGGCCATTTTTGGTAAGCA  64119

Query  1681   GAACTGGCGATGCGGGATGAACCGAACGCGAGGTTAAGGTGCCGGAATGCACGCTCATCA  1740
              ||||||||||||||||||||||||||||||||||||||||||||||||||||||||||||
Sbjct  64120  GAACTGGCGATGCGGGATGAACCGAACGCGAGGTTAAGGTGCCGGAATGCACGCTCATCA  64179

Query  1741   GACACCACAAAAGGTGTTAGTTCATCTAGACAGCCCGACGGTGGCCATGGAAGTCGGAAT  1800
              ||||||||||||||||||||||||||||||||||||||||||||||||||||||||||||
Sbjct  64180  GACACCACAAAAGGTGTTAGTTCATCTAGACAGCCCGACGGTGGCCATGGAAGTCGGAAT  64239

Query  1801   CCGCTAAGGAGTGTGTAACAACTCACGGGCCGAATGAACTAGCCCTGAAAATGGATGGCG  1860
              ||||||||||||||||||||||||||||||||||||||||||||||||||||||||||||
Sbjct  64240  CCGCTAAGGAGTGTGTAACAACTCACGGGCCGAATGAACTAGCCCTGAAAATGGATGGCG  64299

Query  1861   CTCAAGCGTGCTACCCATACCTCGCCGTCGGGGTAGAAACGACGCCCCGACGAGTAGGCA  1920
              |||||||||||||||||||||||||||||||||||||||||| |||||||||||||||||
Sbjct  64300  CTCAAGCGTGCTACCCATACCTCGCCGTCGGGGTAGAAACGATGCCCCGACGAGTAGGCA  64359

Query  1921   GGCGTGGGGGTCCGTGACGAAGCCTTGGGAGTGATCCCGGGTCGAACGGCCCCTAGTGCA  1980
              ||||||||||||||||||||||||||||||||||||||||||||||||||||||||||||
Sbjct  64360  GGCGTGGGGGTCCGTGACGAAGCCTTGGGAGTGATCCCGGGTCGAACGGCCCCTAGTGCA  64419

Query  1981   GATCTTGGTGGTAGTAGCAAATACTCAAATGAGAACTTTGAGGACTGAAGTGGGGAAAGG  2040
              ||||||||||||||||||||||||||||||||||||||||||||||||||||||||||||
Sbjct  64420  GATCTTGGTGGTAGTAGCAAATACTCAAATGAGAACTTTGAGGACTGAAGTGGGGAAAGG  64479

Query  2041   TTCCATGTGAACAGCAGTTGGACATGGGTTAGTCGATCCTAAGGCATAGGGAAGTTCCGT  2100
              ||||||||||||||||||||||||||||||||||||||||||||||||||||||||||||
Sbjct  64480  TTCCATGTGAACAGCAGTTGGACATGGGTTAGTCGATCCTAAGGCATAGGGAAGTTCCGT  64539

Query  2101   TTGAAAGGCGCCCTCGTGCGCCGTGTGCCGAAAGGGAAGCCGGTTAACATTCCGGCACCT  2160
              ||||||||||||||||||||||||||||||||||||||||||||||||||||||||||||
Sbjct  64540  TTGAAAGGCGCCCTCGTGCGCCGTGTGCCGAAAGGGAAGCCGGTTAACATTCCGGCACCT  64599

Query  2161   GGATGTGGATTCTCCACGGCAACGTAACTGAACGCGGAGACGTCGGCGGGGGTCCTGGGA  2220
              ||||||||||||||||||||||||||||||||||||||||||||||||||||||||||||
Sbjct  64600  GGATGTGGATTCTCCACGGCAACGTAACTGAACGCGGAGACGTCGGCGGGGGTCCTGGGA  64659

Query  2221   AGAGTTCTCTTTTCTTCTTGACAGCCTTCCACCCTGAAATCGGTTTGTCCGGAGCTAGGG  2280
              ||||||||||||||||||||||||||||||||||||||||||||||||||||||||||||
Sbjct  64660  AGAGTTCTCTTTTCTTCTTGACAGCCTTCCACCCTGAAATCGGTTTGTCCGGAGCTAGGG  64719

Query  2281   TTCCATGGCTGGCAGAGCCCCGCACCTTTGCGGGGTCCGGTGCGCCCCCGACGACCCTTG  2340
              ||| ||||||||||||||||||||||||||||||||||||||||||||||||||||||||
Sbjct  64720  TTCTATGGCTGGCAGAGCCCCGCACCTTTGCGGGGTCCGGTGCGCCCCCGACGACCCTTG  64779

Query  2341   AAAATCCGCGGGAAGGAATAGTTTTCACGCCAGGTCGTACTCATAACCGCAGCAGGTCTC  2400
              ||||||||||||||||||||||||||||||||||||||||||||||||||||||||||||
Sbjct  64780  AAAATCCGCGGGAAGGAATAGTTTTCACGCCAGGTCGTACTCATAACCGCAGCAGGTCTC  64839

Query  2401   CAAGGTGAACAGCCTCTAGTTGATAGAACAATGTAGATAAGGGAAGTCGGCAAAATGGAT  2460
              ||||||||||||||||||||||||||||||||||||||||||||||||||||||||||||
Sbjct  64840  CAAGGTGAACAGCCTCTAGTTGATAGAACAATGTAGATAAGGGAAGTCGGCAAAATGGAT  64899

Query  2461   CCGTAACTTCGGGATAAGGATTGGCTCTAAGGGTCGGGCCCGCTGGGCCTTGGGGGAAAC  2520
              ||||||||||||||||||||||||||||||||||||||||||||||||||||||||||||
Sbjct  64900  CCGTAACTTCGGGATAAGGATTGGCTCTAAGGGTCGGGCCCGCTGGGCCTTGGGGGAAAC  64959

Query  2521   CCCTCGGAGCAGGGGGGCACTAGCCGGGCAACCGGCCGGCGCCCCCCAGCACTGGGGCGG  2580
              ||||||||||||||||||||||||||||||||||||||||||||||||||||||||| ||
Sbjct  64960  CCCTCGGAGCAGGGGGGCACTAGCCGGGCAACCGGCCGGCGCCCCCCAGCACTGGGGTGG  65019

Query  2581   GGACGCCCTTGGCAGGCTTCGGCCGTCCGGCGGGCGCTTAACGACCAACTTAGAACTGGT  2640
              ||||||||||||||||||||||||||||||||||||||||||||||||||||||||||||
Sbjct  65020  GGACGCCCTTGGCAGGCTTCGGCCGTCCGGCGGGCGCTTAACGACCAACTTAGAACTGGT  65079

Query  2641   ACGGACAAGGGGAAT  2655
              |||||||||||||||
Sbjct  65080  ACGGACAAGGGGAAT  65094


>BLKH01000198.1 Aspergillus lentulus IFM 58399 DNA, scaffold_198, whole genome 
shotgun sequence
Length=4491

 Score = 4802 bits (2600),  Expect = 0.0
 Identities = 2638/2655 (99%), Gaps = 7/2655 (0%)
 Strand=Plus/Plus

Query  1     CAAGGTTTCCGTAGGTGAACCTGCGGAAGGATCATTACCGAGTGAGGGCCCTCTGGGTCC  60
             ||||||||||||||||||||||||||||||||||||||||||||||||||||||||||||
Sbjct  286   CAAGGTTTCCGTAGGTGAACCTGCGGAAGGATCATTACCGAGTGAGGGCCCTCTGGGTCC  345

Query  61    AACCTCCCACCCGTGTCTATCGTACCTTGTTGCTTcggcgggcccgccgtttcgacggcc  120
             ||||||||||||||||||||||||||||||||||||||||||||||||||||||||||||
Sbjct  346   AACCTCCCACCCGTGTCTATCGTACCTTGTTGCTTCGGCGGGCCCGCCGTTTCGACGGCC  405

Query  121   gccggggaggccttgcgcccccgggcccgcgcccgccgAAGACCCCAACATGAACGCTGT  180
             ||||||||||||| ||||||||||||||||||||||||||||||||||||||||||||||
Sbjct  406   GCCGGGGAGGCCTCGCGCCCCCGGGCCCGCGCCCGCCGAAGACCCCAACATGAACGCTGT  465

Query  181   TCTGAAAGTATGCAGTCTGAGTTGATTATCGTAATCAGTTAAAACTTTCAACAACGGATC  240
             |||||||||||||||||||||||||||||| |||||||||||||||||||||||||||||
Sbjct  466   TCTGAAAGTATGCAGTCTGAGTTGATTATCATAATCAGTTAAAACTTTCAACAACGGATC  525

Query  241   TCTTGGTTCCGGCATCGATGAAGAACGCAGCGAAATGCGATAAGTAATGTGAATTGCAGA  300
             ||||||||||||||||||||||||||||||||||||||||||||||||||||||||||||
Sbjct  526   TCTTGGTTCCGGCATCGATGAAGAACGCAGCGAAATGCGATAAGTAATGTGAATTGCAGA  585

Query  301   ATTCAGTGAATCATCGAGTCTTTGAACGCACATTGCGCCCCCTGGTATTCCGGGGGGCAT  360
             ||||||||||||||||||||||||||||||||||||||||||||||||||||||||||||
Sbjct  586   ATTCAGTGAATCATCGAGTCTTTGAACGCACATTGCGCCCCCTGGTATTCCGGGGGGCAT  645

Query  361   GCCTGTCCGAGCGTCATTGCTGCCCTCAAGCACGGCTTGTGTGTTGGGCCCCCGTCCCCC  420
             |||||||||||||||||||||||||||||||||||||||||||||||||||| || ||||
Sbjct  646   GCCTGTCCGAGCGTCATTGCTGCCCTCAAGCACGGCTTGTGTGTTGGGCCCC-GT-CCCC  703

Query  421   TCTCCCGGGGGACGGGCCCGAAAGGCAGCGGCGGCACCGCGTCCGGTCCTCGAGCGTATG  480
             || ||| |||||||||||||||||||||||||||||||||||||||||||||||||||||
Sbjct  704   TC-CCCCGGGGACGGGCCCGAAAGGCAGCGGCGGCACCGCGTCCGGTCCTCGAGCGTATG  762

Query  481   GGGCTTTGTCACCTGCTCTGTAGGCCCGGCCGGCGCCAGCCGACACCCAACTTTATTTTT  540
             ||||||||||||| ||||||||||||||||||||||||||||||||||||||||| ||||
Sbjct  763   GGGCTTTGTCACCCGCTCTGTAGGCCCGGCCGGCGCCAGCCGACACCCAACTTTA-TTTT  821

Query  541   CTAAGGTTGACCTCGGATCAGGTAGGGATACCCGCTGAACTTAAGCATATCAATAAGCGG  600
             ||||||||||||||||||||||||||||||||||||||||||||||||||||||||||||
Sbjct  822   CTAAGGTTGACCTCGGATCAGGTAGGGATACCCGCTGAACTTAAGCATATCAATAAGCGG  881

Query  601   AGGAAAAGAAACCAACAGGGATTGCCTCAGTAACGGCGAGTGAAGCGGCAAGAGCTCAAA  660
             ||||||||||||||||||||||||||||||||||||||||||||||||||||||||||||
Sbjct  882   AGGAAAAGAAACCAACAGGGATTGCCTCAGTAACGGCGAGTGAAGCGGCAAGAGCTCAAA  941

Query  661   TTTGAAAGCTGGCCCCTTCGGGGTCCGCGTTGTAATTTGCAGAGGATGCTTCGGGTGCAG  720
             |||||||||||||||| |||||||||||||||||||||||||||||||||||||||||||
Sbjct  942   TTTGAAAGCTGGCCCCCTCGGGGTCCGCGTTGTAATTTGCAGAGGATGCTTCGGGTGCAG  1001

Query  721   CCCCCGTCTAAGTGCCCTGGAACGGGCCGTCATAGAGGGTGAGAATCCCGTCTGGGACGG  780
             ||||||||||||||||||||||||||||||||||||||||||||||||||||||||||||
Sbjct  1002  CCCCCGTCTAAGTGCCCTGGAACGGGCCGTCATAGAGGGTGAGAATCCCGTCTGGGACGG  1061

Query  781   GGTGTCTGCGTCCGTGTGAAGCTCCTTCGACGAGTCGAGTTGTTTGGGAATGCAGCTCTA  840
             ||||||||||||||||||||||||||||||||||||||||||||||||||||||||||||
Sbjct  1062  GGTGTCTGCGTCCGTGTGAAGCTCCTTCGACGAGTCGAGTTGTTTGGGAATGCAGCTCTA  1121

Query  841   AATGGGTGGTAAATTTCATCTAAAGCTAAATACTGGCCGGAGACCGATAGCGCACAAGTA  900
             ||||||||||||||||||||||||||||||||||||||||||||||||||||||||||||
Sbjct  1122  AATGGGTGGTAAATTTCATCTAAAGCTAAATACTGGCCGGAGACCGATAGCGCACAAGTA  1181

Query  901   GAGTGATCGAAAGATGAAAAGCACTTTGAAAAGAGAGTTAAACAGCACGTGAAATTGTTG  960
             ||||||||||||||||||||||||||||||||||||||||||||||||||||||||||||
Sbjct  1182  GAGTGATCGAAAGATGAAAAGCACTTTGAAAAGAGAGTTAAACAGCACGTGAAATTGTTG  1241

Query  961   AAAGGGAAGCGTTTGCGACCAGACTCGCCCGCGGGGTTCAGCCGGCATTCGTGCCGGTGT  1020
             ||||||||||||||||||||||||||||||||||||||||||||||||||||||||||||
Sbjct  1242  AAAGGGAAGCGTTTGCGACCAGACTCGCCCGCGGGGTTCAGCCGGCATTCGTGCCGGTGT  1301

Query  1021  ACTTCCCCGTGGGCGGGCCAGCGTCGGTTTGGGCGGCCGGTCAAAGGCCCTCGGAATGTA  1080
             ||||||||||||||||||||||||||||||||||||||||||||||||||||||||||||
Sbjct  1302  ACTTCCCCGTGGGCGGGCCAGCGTCGGTTTGGGCGGCCGGTCAAAGGCCCTCGGAATGTA  1361

Query  1081  TCACCTCTCGGGGTGTCTTATAGCCGAGGGTGCAATGCGGCCTGCCTGGACCGAGGAACG  1140
             |||||||||||||||||||||||||||||||||||||||||||||| |||||||||||||
Sbjct  1362  TCACCTCTCGGGGTGTCTTATAGCCGAGGGTGCAATGCGGCCTGCCCGGACCGAGGAACG  1421

Query  1141  CGCTTCGGCTCGGACGCTGGCGTAATGGTCGTAAATGACCCGTCTTGAAACACGGACCAA  1200
             ||||||||||||||||||||||||||||||||||||||||||||||||||||||||||||
Sbjct  1422  CGCTTCGGCTCGGACGCTGGCGTAATGGTCGTAAATGACCCGTCTTGAAACACGGACCAA  1481

Query  1201  GGAGTCTAACATCTACGCGAGTGTTCGGGTGTCAAACCCGTACGCGCAGTGAAAGCGAAC  1260
             ||||||||||||||||||||||||||||||||||||||||||||||||||||||||||||
Sbjct  1482  GGAGTCTAACATCTACGCGAGTGTTCGGGTGTCAAACCCGTACGCGCAGTGAAAGCGAAC  1541

Query  1261  GGAGGTGGGAGCCCCTCGCTCGCGGGGCGCACCATCGACCGATCCTGATGTCTTCGGATG  1320
             |||||||||||||||   ||||||||||||||||||||||||||||||||||||||||||
Sbjct  1542  GGAGGTGGGAGCCCC---CTCGCGGGGCGCACCATCGACCGATCCTGATGTCTTCGGATG  1598

Query  1321  GATTTGAGTACGAGCGTAGCTGTGGGGACCCGAAAGATGGTGAACTATGCCTGAATAGGG  1380
             ||||||||||||||||||||||||||||||||||||||||||||||||||||||||||||
Sbjct  1599  GATTTGAGTACGAGCGTAGCTGTGGGGACCCGAAAGATGGTGAACTATGCCTGAATAGGG  1658

Query  1381  CGAAGCCAGAGGAAACTCTGGTGGAGGCTCGCAGCGGTTCTGACGTGCAAATCGATCGTC  1440
             ||||||||||||||||||||||||||||||||||||||||||||||||||||||||||||
Sbjct  1659  CGAAGCCAGAGGAAACTCTGGTGGAGGCTCGCAGCGGTTCTGACGTGCAAATCGATCGTC  1718

Query  1441  AAATTTGGGTATAGGGGCGAAAGACTAATCGAACCATCTAGTAGCTGGTTCCTGCCGAAG  1500
              |||||||||||||||||||||||||||||||||||||||||||||||||||||||||||
Sbjct  1719  GAATTTGGGTATAGGGGCGAAAGACTAATCGAACCATCTAGTAGCTGGTTCCTGCCGAAG  1778

Query  1501  TTTCCCTCAGGATAGCAGTAACGCGGATCAGTTTTATGAGGTAAAGCGAATGATTAGAGG  1560
             ||||||||||||||||||||||||||||||||||||||||||||||||||||||||||||
Sbjct  1779  TTTCCCTCAGGATAGCAGTAACGCGGATCAGTTTTATGAGGTAAAGCGAATGATTAGAGG  1838

Query  1561  CCTTGGGGTTGAAACAACCTTAACCTATTCTCAAACTTTAAATATGTAAGAAGCGCTTGT  1620
             ||||||||||||||||||||||||||||||||||||||||||||||||||||||||||||
Sbjct  1839  CCTTGGGGTTGAAACAACCTTAACCTATTCTCAAACTTTAAATATGTAAGAAGCGCTTGT  1898

Query  1621  TGCTTAGTTGAACGTGCGCATTAGAATGAAGCGTTACTAGTGGGCCATTTTTGGTAAGCA  1680
             ||||||||||||||||||||||||||||||||||||||||||||||||||||||||||||
Sbjct  1899  TGCTTAGTTGAACGTGCGCATTAGAATGAAGCGTTACTAGTGGGCCATTTTTGGTAAGCA  1958

Query  1681  GAACTGGCGATGCGGGATGAACCGAACGCGAGGTTAAGGTGCCGGAATGCACGCTCATCA  1740
             ||||||||||||||||||||||||||||||||||||||||||||||||||||||||||||
Sbjct  1959  GAACTGGCGATGCGGGATGAACCGAACGCGAGGTTAAGGTGCCGGAATGCACGCTCATCA  2018

Query  1741  GACACCACAAAAGGTGTTAGTTCATCTAGACAGCCCGACGGTGGCCATGGAAGTCGGAAT  1800
             ||||||||||||||||||||||||||||||||||||||||||||||||||||||||||||
Sbjct  2019  GACACCACAAAAGGTGTTAGTTCATCTAGACAGCCCGACGGTGGCCATGGAAGTCGGAAT  2078

Query  1801  CCGCTAAGGAGTGTGTAACAACTCACGGGCCGAATGAACTAGCCCTGAAAATGGATGGCG  1860
             ||||||||||||||||||||||||||||||||||||||||||||||||||||||||||||
Sbjct  2079  CCGCTAAGGAGTGTGTAACAACTCACGGGCCGAATGAACTAGCCCTGAAAATGGATGGCG  2138

Query  1861  CTCAAGCGTGCTACCCATACCTCGCCGTCGGGGTAGAAACGACGCCCCGACGAGTAGGCA  1920
             |||||||||||||||||||||||||||||||||||||||||| |||||||||||||||||
Sbjct  2139  CTCAAGCGTGCTACCCATACCTCGCCGTCGGGGTAGAAACGATGCCCCGACGAGTAGGCA  2198

Query  1921  GGCGTGGGGGTCCGTGACGAAGCCTTGGGAGTGATCCCGGGTCGAACGGCCCCTAGTGCA  1980
             ||||||||||||||||||||||||||||||||||||||||||||||||||||||||||||
Sbjct  2199  GGCGTGGGGGTCCGTGACGAAGCCTTGGGAGTGATCCCGGGTCGAACGGCCCCTAGTGCA  2258

Query  1981  GATCTTGGTGGTAGTAGCAAATACTCAAATGAGAACTTTGAGGACTGAAGTGGGGAAAGG  2040
             ||||||||||||||||||||||||||||||||||||||||||||||||||||||||||||
Sbjct  2259  GATCTTGGTGGTAGTAGCAAATACTCAAATGAGAACTTTGAGGACTGAAGTGGGGAAAGG  2318

Query  2041  TTCCATGTGAACAGCAGTTGGACATGGGTTAGTCGATCCTAAGGCATAGGGAAGTTCCGT  2100
             ||||||||||||||||||||||||||||||||||||||||||||||||||||||||||||
Sbjct  2319  TTCCATGTGAACAGCAGTTGGACATGGGTTAGTCGATCCTAAGGCATAGGGAAGTTCCGT  2378

Query  2101  TTGAAAGGCGCCCTCGTGCGCCGTGTGCCGAAAGGGAAGCCGGTTAACATTCCGGCACCT  2160
             ||||||||||||||||||||||||||||||||||||||||||||||||||||||||||||
Sbjct  2379  TTGAAAGGCGCCCTCGTGCGCCGTGTGCCGAAAGGGAAGCCGGTTAACATTCCGGCACCT  2438

Query  2161  GGATGTGGATTCTCCACGGCAACGTAACTGAACGCGGAGACGTCGGCGGGGGTCCTGGGA  2220
             ||||||||||||||||||||||||||||||||||||||||||||||||||||||||||||
Sbjct  2439  GGATGTGGATTCTCCACGGCAACGTAACTGAACGCGGAGACGTCGGCGGGGGTCCTGGGA  2498

Query  2221  AGAGTTCTCTTTTCTTCTTGACAGCCTTCCACCCTGAAATCGGTTTGTCCGGAGCTAGGG  2280
             ||||||||||||||||||||||||||||||||||||||||||||||||||||||||||||
Sbjct  2499  AGAGTTCTCTTTTCTTCTTGACAGCCTTCCACCCTGAAATCGGTTTGTCCGGAGCTAGGG  2558

Query  2281  TTCCATGGCTGGCAGAGCCCCGCACCTTTGCGGGGTCCGGTGCGCCCCCGACGACCCTTG  2340
             ||| ||||||||||||||||||||||||||||||||||||||||||||||||||||||||
Sbjct  2559  TTCTATGGCTGGCAGAGCCCCGCACCTTTGCGGGGTCCGGTGCGCCCCCGACGACCCTTG  2618

Query  2341  AAAATCCGCGGGAAGGAATAGTTTTCACGCCAGGTCGTACTCATAACCGCAGCAGGTCTC  2400
             ||||||||||||||||||||||||||||||||||||||||||||||||||||||||||||
Sbjct  2619  AAAATCCGCGGGAAGGAATAGTTTTCACGCCAGGTCGTACTCATAACCGCAGCAGGTCTC  2678

Query  2401  CAAGGTGAACAGCCTCTAGTTGATAGAACAATGTAGATAAGGGAAGTCGGCAAAATGGAT  2460
             ||||||||||||||||||||||||||||||||||||||||||||||||||||||||||||
Sbjct  2679  CAAGGTGAACAGCCTCTAGTTGATAGAACAATGTAGATAAGGGAAGTCGGCAAAATGGAT  2738

Query  2461  CCGTAACTTCGGGATAAGGATTGGCTCTAAGGGTCGGGCCCGCTGGGCCTTGGGGGAAAC  2520
             ||||||||||||||||||||||||||||||||||||||||||||||||||||||||||||
Sbjct  2739  CCGTAACTTCGGGATAAGGATTGGCTCTAAGGGTCGGGCCCGCTGGGCCTTGGGGGAAAC  2798

Query  2521  CCCTCGGAGCAGGGGGGCACTAGCCGGGCAACCGGCCGGCGCCCCCCAGCACTGGGGCGG  2580
             ||||||||||||||||||||||||||||||||||||||||||||||||||||||||| ||
Sbjct  2799  CCCTCGGAGCAGGGGGGCACTAGCCGGGCAACCGGCCGGCGCCCCCCAGCACTGGGGTGG  2858

Query  2581  GGACGCCCTTGGCAGGCTTCGGCCGTCCGGCGGGCGCTTAACGACCAACTTAGAACTGGT  2640
             ||||||||||||||||||||||||||||||||||||||||||||||||||||||||||||
Sbjct  2859  GGACGCCCTTGGCAGGCTTCGGCCGTCCGGCGGGCGCTTAACGACCAACTTAGAACTGGT  2918

Query  2641  ACGGACAAGGGGAAT  2655
             |||||||||||||||
Sbjct  2919  ACGGACAAGGGGAAT  2933


>NW_022984065.1 Aspergillus lentulus IFM 58399 DNA, scaffold_198, whole genome 
shotgun sequence
Length=4491

 Score = 4802 bits (2600),  Expect = 0.0
 Identities = 2638/2655 (99%), Gaps = 7/2655 (0%)
 Strand=Plus/Plus

Query  1     CAAGGTTTCCGTAGGTGAACCTGCGGAAGGATCATTACCGAGTGAGGGCCCTCTGGGTCC  60
             ||||||||||||||||||||||||||||||||||||||||||||||||||||||||||||
Sbjct  286   CAAGGTTTCCGTAGGTGAACCTGCGGAAGGATCATTACCGAGTGAGGGCCCTCTGGGTCC  345

Query  61    AACCTCCCACCCGTGTCTATCGTACCTTGTTGCTTcggcgggcccgccgtttcgacggcc  120
             ||||||||||||||||||||||||||||||||||||||||||||||||||||||||||||
Sbjct  346   AACCTCCCACCCGTGTCTATCGTACCTTGTTGCTTCGGCGGGCCCGCCGTTTCGACGGCC  405

Query  121   gccggggaggccttgcgcccccgggcccgcgcccgccgAAGACCCCAACATGAACGCTGT  180
             ||||||||||||| ||||||||||||||||||||||||||||||||||||||||||||||
Sbjct  406   GCCGGGGAGGCCTCGCGCCCCCGGGCCCGCGCCCGCCGAAGACCCCAACATGAACGCTGT  465

Query  181   TCTGAAAGTATGCAGTCTGAGTTGATTATCGTAATCAGTTAAAACTTTCAACAACGGATC  240
             |||||||||||||||||||||||||||||| |||||||||||||||||||||||||||||
Sbjct  466   TCTGAAAGTATGCAGTCTGAGTTGATTATCATAATCAGTTAAAACTTTCAACAACGGATC  525

Query  241   TCTTGGTTCCGGCATCGATGAAGAACGCAGCGAAATGCGATAAGTAATGTGAATTGCAGA  300
             ||||||||||||||||||||||||||||||||||||||||||||||||||||||||||||
Sbjct  526   TCTTGGTTCCGGCATCGATGAAGAACGCAGCGAAATGCGATAAGTAATGTGAATTGCAGA  585

Query  301   ATTCAGTGAATCATCGAGTCTTTGAACGCACATTGCGCCCCCTGGTATTCCGGGGGGCAT  360
             ||||||||||||||||||||||||||||||||||||||||||||||||||||||||||||
Sbjct  586   ATTCAGTGAATCATCGAGTCTTTGAACGCACATTGCGCCCCCTGGTATTCCGGGGGGCAT  645

Query  361   GCCTGTCCGAGCGTCATTGCTGCCCTCAAGCACGGCTTGTGTGTTGGGCCCCCGTCCCCC  420
             |||||||||||||||||||||||||||||||||||||||||||||||||||| || ||||
Sbjct  646   GCCTGTCCGAGCGTCATTGCTGCCCTCAAGCACGGCTTGTGTGTTGGGCCCC-GT-CCCC  703

Query  421   TCTCCCGGGGGACGGGCCCGAAAGGCAGCGGCGGCACCGCGTCCGGTCCTCGAGCGTATG  480
             || ||| |||||||||||||||||||||||||||||||||||||||||||||||||||||
Sbjct  704   TC-CCCCGGGGACGGGCCCGAAAGGCAGCGGCGGCACCGCGTCCGGTCCTCGAGCGTATG  762

Query  481   GGGCTTTGTCACCTGCTCTGTAGGCCCGGCCGGCGCCAGCCGACACCCAACTTTATTTTT  540
             ||||||||||||| ||||||||||||||||||||||||||||||||||||||||| ||||
Sbjct  763   GGGCTTTGTCACCCGCTCTGTAGGCCCGGCCGGCGCCAGCCGACACCCAACTTTA-TTTT  821

Query  541   CTAAGGTTGACCTCGGATCAGGTAGGGATACCCGCTGAACTTAAGCATATCAATAAGCGG  600
             ||||||||||||||||||||||||||||||||||||||||||||||||||||||||||||
Sbjct  822   CTAAGGTTGACCTCGGATCAGGTAGGGATACCCGCTGAACTTAAGCATATCAATAAGCGG  881

Query  601   AGGAAAAGAAACCAACAGGGATTGCCTCAGTAACGGCGAGTGAAGCGGCAAGAGCTCAAA  660
             ||||||||||||||||||||||||||||||||||||||||||||||||||||||||||||
Sbjct  882   AGGAAAAGAAACCAACAGGGATTGCCTCAGTAACGGCGAGTGAAGCGGCAAGAGCTCAAA  941

Query  661   TTTGAAAGCTGGCCCCTTCGGGGTCCGCGTTGTAATTTGCAGAGGATGCTTCGGGTGCAG  720
             |||||||||||||||| |||||||||||||||||||||||||||||||||||||||||||
Sbjct  942   TTTGAAAGCTGGCCCCCTCGGGGTCCGCGTTGTAATTTGCAGAGGATGCTTCGGGTGCAG  1001

Query  721   CCCCCGTCTAAGTGCCCTGGAACGGGCCGTCATAGAGGGTGAGAATCCCGTCTGGGACGG  780
             ||||||||||||||||||||||||||||||||||||||||||||||||||||||||||||
Sbjct  1002  CCCCCGTCTAAGTGCCCTGGAACGGGCCGTCATAGAGGGTGAGAATCCCGTCTGGGACGG  1061

Query  781   GGTGTCTGCGTCCGTGTGAAGCTCCTTCGACGAGTCGAGTTGTTTGGGAATGCAGCTCTA  840
             ||||||||||||||||||||||||||||||||||||||||||||||||||||||||||||
Sbjct  1062  GGTGTCTGCGTCCGTGTGAAGCTCCTTCGACGAGTCGAGTTGTTTGGGAATGCAGCTCTA  1121

Query  841   AATGGGTGGTAAATTTCATCTAAAGCTAAATACTGGCCGGAGACCGATAGCGCACAAGTA  900
             ||||||||||||||||||||||||||||||||||||||||||||||||||||||||||||
Sbjct  1122  AATGGGTGGTAAATTTCATCTAAAGCTAAATACTGGCCGGAGACCGATAGCGCACAAGTA  1181

Query  901   GAGTGATCGAAAGATGAAAAGCACTTTGAAAAGAGAGTTAAACAGCACGTGAAATTGTTG  960
             ||||||||||||||||||||||||||||||||||||||||||||||||||||||||||||
Sbjct  1182  GAGTGATCGAAAGATGAAAAGCACTTTGAAAAGAGAGTTAAACAGCACGTGAAATTGTTG  1241

Query  961   AAAGGGAAGCGTTTGCGACCAGACTCGCCCGCGGGGTTCAGCCGGCATTCGTGCCGGTGT  1020
             ||||||||||||||||||||||||||||||||||||||||||||||||||||||||||||
Sbjct  1242  AAAGGGAAGCGTTTGCGACCAGACTCGCCCGCGGGGTTCAGCCGGCATTCGTGCCGGTGT  1301

Query  1021  ACTTCCCCGTGGGCGGGCCAGCGTCGGTTTGGGCGGCCGGTCAAAGGCCCTCGGAATGTA  1080
             ||||||||||||||||||||||||||||||||||||||||||||||||||||||||||||
Sbjct  1302  ACTTCCCCGTGGGCGGGCCAGCGTCGGTTTGGGCGGCCGGTCAAAGGCCCTCGGAATGTA  1361

Query  1081  TCACCTCTCGGGGTGTCTTATAGCCGAGGGTGCAATGCGGCCTGCCTGGACCGAGGAACG  1140
             |||||||||||||||||||||||||||||||||||||||||||||| |||||||||||||
Sbjct  1362  TCACCTCTCGGGGTGTCTTATAGCCGAGGGTGCAATGCGGCCTGCCCGGACCGAGGAACG  1421

Query  1141  CGCTTCGGCTCGGACGCTGGCGTAATGGTCGTAAATGACCCGTCTTGAAACACGGACCAA  1200
             ||||||||||||||||||||||||||||||||||||||||||||||||||||||||||||
Sbjct  1422  CGCTTCGGCTCGGACGCTGGCGTAATGGTCGTAAATGACCCGTCTTGAAACACGGACCAA  1481

Query  1201  GGAGTCTAACATCTACGCGAGTGTTCGGGTGTCAAACCCGTACGCGCAGTGAAAGCGAAC  1260
             ||||||||||||||||||||||||||||||||||||||||||||||||||||||||||||
Sbjct  1482  GGAGTCTAACATCTACGCGAGTGTTCGGGTGTCAAACCCGTACGCGCAGTGAAAGCGAAC  1541

Query  1261  GGAGGTGGGAGCCCCTCGCTCGCGGGGCGCACCATCGACCGATCCTGATGTCTTCGGATG  1320
             |||||||||||||||   ||||||||||||||||||||||||||||||||||||||||||
Sbjct  1542  GGAGGTGGGAGCCCC---CTCGCGGGGCGCACCATCGACCGATCCTGATGTCTTCGGATG  1598

Query  1321  GATTTGAGTACGAGCGTAGCTGTGGGGACCCGAAAGATGGTGAACTATGCCTGAATAGGG  1380
             ||||||||||||||||||||||||||||||||||||||||||||||||||||||||||||
Sbjct  1599  GATTTGAGTACGAGCGTAGCTGTGGGGACCCGAAAGATGGTGAACTATGCCTGAATAGGG  1658

Query  1381  CGAAGCCAGAGGAAACTCTGGTGGAGGCTCGCAGCGGTTCTGACGTGCAAATCGATCGTC  1440
             ||||||||||||||||||||||||||||||||||||||||||||||||||||||||||||
Sbjct  1659  CGAAGCCAGAGGAAACTCTGGTGGAGGCTCGCAGCGGTTCTGACGTGCAAATCGATCGTC  1718

Query  1441  AAATTTGGGTATAGGGGCGAAAGACTAATCGAACCATCTAGTAGCTGGTTCCTGCCGAAG  1500
              |||||||||||||||||||||||||||||||||||||||||||||||||||||||||||
Sbjct  1719  GAATTTGGGTATAGGGGCGAAAGACTAATCGAACCATCTAGTAGCTGGTTCCTGCCGAAG  1778

Query  1501  TTTCCCTCAGGATAGCAGTAACGCGGATCAGTTTTATGAGGTAAAGCGAATGATTAGAGG  1560
             ||||||||||||||||||||||||||||||||||||||||||||||||||||||||||||
Sbjct  1779  TTTCCCTCAGGATAGCAGTAACGCGGATCAGTTTTATGAGGTAAAGCGAATGATTAGAGG  1838

Query  1561  CCTTGGGGTTGAAACAACCTTAACCTATTCTCAAACTTTAAATATGTAAGAAGCGCTTGT  1620
             ||||||||||||||||||||||||||||||||||||||||||||||||||||||||||||
Sbjct  1839  CCTTGGGGTTGAAACAACCTTAACCTATTCTCAAACTTTAAATATGTAAGAAGCGCTTGT  1898

Query  1621  TGCTTAGTTGAACGTGCGCATTAGAATGAAGCGTTACTAGTGGGCCATTTTTGGTAAGCA  1680
             ||||||||||||||||||||||||||||||||||||||||||||||||||||||||||||
Sbjct  1899  TGCTTAGTTGAACGTGCGCATTAGAATGAAGCGTTACTAGTGGGCCATTTTTGGTAAGCA  1958

Query  1681  GAACTGGCGATGCGGGATGAACCGAACGCGAGGTTAAGGTGCCGGAATGCACGCTCATCA  1740
             ||||||||||||||||||||||||||||||||||||||||||||||||||||||||||||
Sbjct  1959  GAACTGGCGATGCGGGATGAACCGAACGCGAGGTTAAGGTGCCGGAATGCACGCTCATCA  2018

Query  1741  GACACCACAAAAGGTGTTAGTTCATCTAGACAGCCCGACGGTGGCCATGGAAGTCGGAAT  1800
             ||||||||||||||||||||||||||||||||||||||||||||||||||||||||||||
Sbjct  2019  GACACCACAAAAGGTGTTAGTTCATCTAGACAGCCCGACGGTGGCCATGGAAGTCGGAAT  2078

Query  1801  CCGCTAAGGAGTGTGTAACAACTCACGGGCCGAATGAACTAGCCCTGAAAATGGATGGCG  1860
             ||||||||||||||||||||||||||||||||||||||||||||||||||||||||||||
Sbjct  2079  CCGCTAAGGAGTGTGTAACAACTCACGGGCCGAATGAACTAGCCCTGAAAATGGATGGCG  2138

Query  1861  CTCAAGCGTGCTACCCATACCTCGCCGTCGGGGTAGAAACGACGCCCCGACGAGTAGGCA  1920
             |||||||||||||||||||||||||||||||||||||||||| |||||||||||||||||
Sbjct  2139  CTCAAGCGTGCTACCCATACCTCGCCGTCGGGGTAGAAACGATGCCCCGACGAGTAGGCA  2198

Query  1921  GGCGTGGGGGTCCGTGACGAAGCCTTGGGAGTGATCCCGGGTCGAACGGCCCCTAGTGCA  1980
             ||||||||||||||||||||||||||||||||||||||||||||||||||||||||||||
Sbjct  2199  GGCGTGGGGGTCCGTGACGAAGCCTTGGGAGTGATCCCGGGTCGAACGGCCCCTAGTGCA  2258

Query  1981  GATCTTGGTGGTAGTAGCAAATACTCAAATGAGAACTTTGAGGACTGAAGTGGGGAAAGG  2040
             ||||||||||||||||||||||||||||||||||||||||||||||||||||||||||||
Sbjct  2259  GATCTTGGTGGTAGTAGCAAATACTCAAATGAGAACTTTGAGGACTGAAGTGGGGAAAGG  2318

Query  2041  TTCCATGTGAACAGCAGTTGGACATGGGTTAGTCGATCCTAAGGCATAGGGAAGTTCCGT  2100
             ||||||||||||||||||||||||||||||||||||||||||||||||||||||||||||
Sbjct  2319  TTCCATGTGAACAGCAGTTGGACATGGGTTAGTCGATCCTAAGGCATAGGGAAGTTCCGT  2378

Query  2101  TTGAAAGGCGCCCTCGTGCGCCGTGTGCCGAAAGGGAAGCCGGTTAACATTCCGGCACCT  2160
             ||||||||||||||||||||||||||||||||||||||||||||||||||||||||||||
Sbjct  2379  TTGAAAGGCGCCCTCGTGCGCCGTGTGCCGAAAGGGAAGCCGGTTAACATTCCGGCACCT  2438

Query  2161  GGATGTGGATTCTCCACGGCAACGTAACTGAACGCGGAGACGTCGGCGGGGGTCCTGGGA  2220
             ||||||||||||||||||||||||||||||||||||||||||||||||||||||||||||
Sbjct  2439  GGATGTGGATTCTCCACGGCAACGTAACTGAACGCGGAGACGTCGGCGGGGGTCCTGGGA  2498

Query  2221  AGAGTTCTCTTTTCTTCTTGACAGCCTTCCACCCTGAAATCGGTTTGTCCGGAGCTAGGG  2280
             ||||||||||||||||||||||||||||||||||||||||||||||||||||||||||||
Sbjct  2499  AGAGTTCTCTTTTCTTCTTGACAGCCTTCCACCCTGAAATCGGTTTGTCCGGAGCTAGGG  2558

Query  2281  TTCCATGGCTGGCAGAGCCCCGCACCTTTGCGGGGTCCGGTGCGCCCCCGACGACCCTTG  2340
             ||| ||||||||||||||||||||||||||||||||||||||||||||||||||||||||
Sbjct  2559  TTCTATGGCTGGCAGAGCCCCGCACCTTTGCGGGGTCCGGTGCGCCCCCGACGACCCTTG  2618

Query  2341  AAAATCCGCGGGAAGGAATAGTTTTCACGCCAGGTCGTACTCATAACCGCAGCAGGTCTC  2400
             ||||||||||||||||||||||||||||||||||||||||||||||||||||||||||||
Sbjct  2619  AAAATCCGCGGGAAGGAATAGTTTTCACGCCAGGTCGTACTCATAACCGCAGCAGGTCTC  2678

Query  2401  CAAGGTGAACAGCCTCTAGTTGATAGAACAATGTAGATAAGGGAAGTCGGCAAAATGGAT  2460
             ||||||||||||||||||||||||||||||||||||||||||||||||||||||||||||
Sbjct  2679  CAAGGTGAACAGCCTCTAGTTGATAGAACAATGTAGATAAGGGAAGTCGGCAAAATGGAT  2738

Query  2461  CCGTAACTTCGGGATAAGGATTGGCTCTAAGGGTCGGGCCCGCTGGGCCTTGGGGGAAAC  2520
             ||||||||||||||||||||||||||||||||||||||||||||||||||||||||||||
Sbjct  2739  CCGTAACTTCGGGATAAGGATTGGCTCTAAGGGTCGGGCCCGCTGGGCCTTGGGGGAAAC  2798

Query  2521  CCCTCGGAGCAGGGGGGCACTAGCCGGGCAACCGGCCGGCGCCCCCCAGCACTGGGGCGG  2580
             ||||||||||||||||||||||||||||||||||||||||||||||||||||||||| ||
Sbjct  2799  CCCTCGGAGCAGGGGGGCACTAGCCGGGCAACCGGCCGGCGCCCCCCAGCACTGGGGTGG  2858

Query  2581  GGACGCCCTTGGCAGGCTTCGGCCGTCCGGCGGGCGCTTAACGACCAACTTAGAACTGGT  2640
             ||||||||||||||||||||||||||||||||||||||||||||||||||||||||||||
Sbjct  2859  GGACGCCCTTGGCAGGCTTCGGCCGTCCGGCGGGCGCTTAACGACCAACTTAGAACTGGT  2918

Query  2641  ACGGACAAGGGGAAT  2655
             |||||||||||||||
Sbjct  2919  ACGGACAAGGGGAAT  2933


>JAAAPX010000306.1 Aspergillus fumigatiaffinis strain CNM-CM6805 NODE_306_length_12274_cov_1672.242059_pilon, 
whole genome shotgun sequence
Length=12274

 Score = 4791 bits (2594),  Expect = 0.0
 Identities = 2636/2655 (99%), Gaps = 7/2655 (0%)
 Strand=Plus/Minus

Query  1     CAAGGTTTCCGTAGGTGAACCTGCGGAAGGATCATTACCGAGTGAGGGCCCTCTGGGTCC  60
             ||||||||||||||||||||||||||||||||||||||||||||||||||||||||||||
Sbjct  2862  CAAGGTTTCCGTAGGTGAACCTGCGGAAGGATCATTACCGAGTGAGGGCCCTCTGGGTCC  2803

Query  61    AACCTCCCACCCGTGTCTATCGTACCTTGTTGCTTcggcgggcccgccgtttcgacggcc  120
             ||||||||||||||||||||||||||||||||||||||||||||||||||||||||||||
Sbjct  2802  AACCTCCCACCCGTGTCTATCGTACCTTGTTGCTTCGGCGGGCCCGCCGTTTCGACGGCC  2743

Query  121   gccggggaggccttgcgcccccgggcccgcgcccgccgAAGACCCCAACATGAACGCTGT  180
             ||||||||||||| ||||||||||||||||||||||||||||||||||||||||||||||
Sbjct  2742  GCCGGGGAGGCCTCGCGCCCCCGGGCCCGCGCCCGCCGAAGACCCCAACATGAACGCTGT  2683

Query  181   TCTGAAAGTATGCAGTCTGAGTTGATTATCGTAATCAGTTAAAACTTTCAACAACGGATC  240
             |||||||||||||||||||||||||||||| |||||||||||||||||||||||||||||
Sbjct  2682  TCTGAAAGTATGCAGTCTGAGTTGATTATCATAATCAGTTAAAACTTTCAACAACGGATC  2623

Query  241   TCTTGGTTCCGGCATCGATGAAGAACGCAGCGAAATGCGATAAGTAATGTGAATTGCAGA  300
             ||||||||||||||||||||||||||||||||||||||||||||||||||||||||||||
Sbjct  2622  TCTTGGTTCCGGCATCGATGAAGAACGCAGCGAAATGCGATAAGTAATGTGAATTGCAGA  2563

Query  301   ATTCAGTGAATCATCGAGTCTTTGAACGCACATTGCGCCCCCTGGTATTCCGGGGGGCAT  360
             ||||||||||||||||||||||||||||||||||||||||||||||||||||||||||||
Sbjct  2562  ATTCAGTGAATCATCGAGTCTTTGAACGCACATTGCGCCCCCTGGTATTCCGGGGGGCAT  2503

Query  361   GCCTGTCCGAGCGTCATTGCTGCCCTCAAGCACGGCTTGTGTGTTGGGCCCCCGTCCCCC  420
             |||||||||||||||||||||||||||||||||||||||||||||||||||| || ||||
Sbjct  2502  GCCTGTCCGAGCGTCATTGCTGCCCTCAAGCACGGCTTGTGTGTTGGGCCCC-GT-CCCC  2445

Query  421   TCTCCCGGGGGACGGGCCCGAAAGGCAGCGGCGGCACCGCGTCCGGTCCTCGAGCGTATG  480
             || ||| |||||||||||||||||||||||||||||||||||||| ||||||||||||||
Sbjct  2444  TC-CCCCGGGGACGGGCCCGAAAGGCAGCGGCGGCACCGCGTCCGATCCTCGAGCGTATG  2386

Query  481   GGGCTTTGTCACCTGCTCTGTAGGCCCGGCCGGCGCCAGCCGACACCCAACTTTATTTTT  540
             ||||||||||||| |||||||||||||||||||||||||||||||||||||||| | |||
Sbjct  2385  GGGCTTTGTCACCCGCTCTGTAGGCCCGGCCGGCGCCAGCCGACACCCAACTTT-TATTT  2327

Query  541   CTAAGGTTGACCTCGGATCAGGTAGGGATACCCGCTGAACTTAAGCATATCAATAAGCGG  600
             ||||||||||||||||||||||||||||||||||||||||||||||||||||||||||||
Sbjct  2326  CTAAGGTTGACCTCGGATCAGGTAGGGATACCCGCTGAACTTAAGCATATCAATAAGCGG  2267

Query  601   AGGAAAAGAAACCAACAGGGATTGCCTCAGTAACGGCGAGTGAAGCGGCAAGAGCTCAAA  660
             ||||||||||||||||||||||||||||||||||||||||||||||||||||||||||||
Sbjct  2266  AGGAAAAGAAACCAACAGGGATTGCCTCAGTAACGGCGAGTGAAGCGGCAAGAGCTCAAA  2207

Query  661   TTTGAAAGCTGGCCCCTTCGGGGTCCGCGTTGTAATTTGCAGAGGATGCTTCGGGTGCAG  720
             |||||||||||||||| |||||||||||||||||||||||||||||||||||||||||||
Sbjct  2206  TTTGAAAGCTGGCCCCCTCGGGGTCCGCGTTGTAATTTGCAGAGGATGCTTCGGGTGCAG  2147

Query  721   CCCCCGTCTAAGTGCCCTGGAACGGGCCGTCATAGAGGGTGAGAATCCCGTCTGGGACGG  780
             ||||||||||||||||||||||||||||||||||||||||||||||||||||||||||||
Sbjct  2146  CCCCCGTCTAAGTGCCCTGGAACGGGCCGTCATAGAGGGTGAGAATCCCGTCTGGGACGG  2087

Query  781   GGTGTCTGCGTCCGTGTGAAGCTCCTTCGACGAGTCGAGTTGTTTGGGAATGCAGCTCTA  840
             ||||||||||||||||||||||||||||||||||||||||||||||||||||||||||||
Sbjct  2086  GGTGTCTGCGTCCGTGTGAAGCTCCTTCGACGAGTCGAGTTGTTTGGGAATGCAGCTCTA  2027

Query  841   AATGGGTGGTAAATTTCATCTAAAGCTAAATACTGGCCGGAGACCGATAGCGCACAAGTA  900
             ||||||||||||||||||||||||||||||||||||||||||||||||||||||||||||
Sbjct  2026  AATGGGTGGTAAATTTCATCTAAAGCTAAATACTGGCCGGAGACCGATAGCGCACAAGTA  1967

Query  901   GAGTGATCGAAAGATGAAAAGCACTTTGAAAAGAGAGTTAAACAGCACGTGAAATTGTTG  960
             ||||||||||||||||||||||||||||||||||||||||||||||||||||||||||||
Sbjct  1966  GAGTGATCGAAAGATGAAAAGCACTTTGAAAAGAGAGTTAAACAGCACGTGAAATTGTTG  1907

Query  961   AAAGGGAAGCGTTTGCGACCAGACTCGCCCGCGGGGTTCAGCCGGCATTCGTGCCGGTGT  1020
             ||||||||||||||||||||||||||||||||||||||||||||||||||||||||||||
Sbjct  1906  AAAGGGAAGCGTTTGCGACCAGACTCGCCCGCGGGGTTCAGCCGGCATTCGTGCCGGTGT  1847

Query  1021  ACTTCCCCGTGGGCGGGCCAGCGTCGGTTTGGGCGGCCGGTCAAAGGCCCTCGGAATGTA  1080
             ||||||||||||||||||||||||||||||||||||||||||||||||||||||||||||
Sbjct  1846  ACTTCCCCGTGGGCGGGCCAGCGTCGGTTTGGGCGGCCGGTCAAAGGCCCTCGGAATGTA  1787

Query  1081  TCACCTCTCGGGGTGTCTTATAGCCGAGGGTGCAATGCGGCCTGCCTGGACCGAGGAACG  1140
             |||||||||||||||||||||||||||||||||||||||||||||| |||||||||||||
Sbjct  1786  TCACCTCTCGGGGTGTCTTATAGCCGAGGGTGCAATGCGGCCTGCCCGGACCGAGGAACG  1727

Query  1141  CGCTTCGGCTCGGACGCTGGCGTAATGGTCGTAAATGACCCGTCTTGAAACACGGACCAA  1200
             ||||||||||||||||||||||||||||||||||||||||||||||||||||||||||||
Sbjct  1726  CGCTTCGGCTCGGACGCTGGCGTAATGGTCGTAAATGACCCGTCTTGAAACACGGACCAA  1667

Query  1201  GGAGTCTAACATCTACGCGAGTGTTCGGGTGTCAAACCCGTACGCGCAGTGAAAGCGAAC  1260
             ||||||||||||||||||||||||||||||||||||||||||||||||||||||||||||
Sbjct  1666  GGAGTCTAACATCTACGCGAGTGTTCGGGTGTCAAACCCGTACGCGCAGTGAAAGCGAAC  1607

Query  1261  GGAGGTGGGAGCCCCTCGCTCGCGGGGCGCACCATCGACCGATCCTGATGTCTTCGGATG  1320
             |||||||||||||||   ||||||||||||||||||||||||||||||||||||||||||
Sbjct  1606  GGAGGTGGGAGCCCC---CTCGCGGGGCGCACCATCGACCGATCCTGATGTCTTCGGATG  1550

Query  1321  GATTTGAGTACGAGCGTAGCTGTGGGGACCCGAAAGATGGTGAACTATGCCTGAATAGGG  1380
             ||||||||||||||||||||||||||||||||||||||||||||||||||||||||||||
Sbjct  1549  GATTTGAGTACGAGCGTAGCTGTGGGGACCCGAAAGATGGTGAACTATGCCTGAATAGGG  1490

Query  1381  CGAAGCCAGAGGAAACTCTGGTGGAGGCTCGCAGCGGTTCTGACGTGCAAATCGATCGTC  1440
             ||||||||||||||||||||||||||||||||||||||||||||||||||||||||||||
Sbjct  1489  CGAAGCCAGAGGAAACTCTGGTGGAGGCTCGCAGCGGTTCTGACGTGCAAATCGATCGTC  1430

Query  1441  AAATTTGGGTATAGGGGCGAAAGACTAATCGAACCATCTAGTAGCTGGTTCCTGCCGAAG  1500
              |||||||||||||||||||||||||||||||||||||||||||||||||||||||||||
Sbjct  1429  GAATTTGGGTATAGGGGCGAAAGACTAATCGAACCATCTAGTAGCTGGTTCCTGCCGAAG  1370

Query  1501  TTTCCCTCAGGATAGCAGTAACGCGGATCAGTTTTATGAGGTAAAGCGAATGATTAGAGG  1560
             ||||||||||||||||||||||||||||||||||||||||||||||||||||||||||||
Sbjct  1369  TTTCCCTCAGGATAGCAGTAACGCGGATCAGTTTTATGAGGTAAAGCGAATGATTAGAGG  1310

Query  1561  CCTTGGGGTTGAAACAACCTTAACCTATTCTCAAACTTTAAATATGTAAGAAGCGCTTGT  1620
             ||||||||||||||||||||||||||||||||||||||||||||||||||||||||||||
Sbjct  1309  CCTTGGGGTTGAAACAACCTTAACCTATTCTCAAACTTTAAATATGTAAGAAGCGCTTGT  1250

Query  1621  TGCTTAGTTGAACGTGCGCATTAGAATGAAGCGTTACTAGTGGGCCATTTTTGGTAAGCA  1680
             ||||||||||||||||||||||||||||||||||||||||||||||||||||||||||||
Sbjct  1249  TGCTTAGTTGAACGTGCGCATTAGAATGAAGCGTTACTAGTGGGCCATTTTTGGTAAGCA  1190

Query  1681  GAACTGGCGATGCGGGATGAACCGAACGCGAGGTTAAGGTGCCGGAATGCACGCTCATCA  1740
             ||||||||||||||||||||||||||||||||||||||||||||||||||||||||||||
Sbjct  1189  GAACTGGCGATGCGGGATGAACCGAACGCGAGGTTAAGGTGCCGGAATGCACGCTCATCA  1130

Query  1741  GACACCACAAAAGGTGTTAGTTCATCTAGACAGCCCGACGGTGGCCATGGAAGTCGGAAT  1800
             ||||||||||||||||||||||||||||||||||||||||||||||||||||||||||||
Sbjct  1129  GACACCACAAAAGGTGTTAGTTCATCTAGACAGCCCGACGGTGGCCATGGAAGTCGGAAT  1070

Query  1801  CCGCTAAGGAGTGTGTAACAACTCACGGGCCGAATGAACTAGCCCTGAAAATGGATGGCG  1860
             ||||||||||||||||||||||||||||||||||||||||||||||||||||||||||||
Sbjct  1069  CCGCTAAGGAGTGTGTAACAACTCACGGGCCGAATGAACTAGCCCTGAAAATGGATGGCG  1010

Query  1861  CTCAAGCGTGCTACCCATACCTCGCCGTCGGGGTAGAAACGACGCCCCGACGAGTAGGCA  1920
             |||||||||||||||||||||||||||||||||||||||||| |||||||||||||||||
Sbjct  1009  CTCAAGCGTGCTACCCATACCTCGCCGTCGGGGTAGAAACGATGCCCCGACGAGTAGGCA  950

Query  1921  GGCGTGGGGGTCCGTGACGAAGCCTTGGGAGTGATCCCGGGTCGAACGGCCCCTAGTGCA  1980
             ||||||||||||||||||||||||||||||||||||||||||||||||||||||||||||
Sbjct  949   GGCGTGGGGGTCCGTGACGAAGCCTTGGGAGTGATCCCGGGTCGAACGGCCCCTAGTGCA  890

Query  1981  GATCTTGGTGGTAGTAGCAAATACTCAAATGAGAACTTTGAGGACTGAAGTGGGGAAAGG  2040
             ||||||||||||||||||||||||||||||||||||||||||||||||||||||||||||
Sbjct  889   GATCTTGGTGGTAGTAGCAAATACTCAAATGAGAACTTTGAGGACTGAAGTGGGGAAAGG  830

Query  2041  TTCCATGTGAACAGCAGTTGGACATGGGTTAGTCGATCCTAAGGCATAGGGAAGTTCCGT  2100
             ||||||||||||||||||||||||||||||||||||||||||||||||||||||||||||
Sbjct  829   TTCCATGTGAACAGCAGTTGGACATGGGTTAGTCGATCCTAAGGCATAGGGAAGTTCCGT  770

Query  2101  TTGAAAGGCGCCCTCGTGCGCCGTGTGCCGAAAGGGAAGCCGGTTAACATTCCGGCACCT  2160
             ||||||||||||||||||||||||||||||||||||||||||||||||||||||||||||
Sbjct  769   TTGAAAGGCGCCCTCGTGCGCCGTGTGCCGAAAGGGAAGCCGGTTAACATTCCGGCACCT  710

Query  2161  GGATGTGGATTCTCCACGGCAACGTAACTGAACGCGGAGACGTCGGCGGGGGTCCTGGGA  2220
             ||||||||||||||||||||||||||||||||||||||||||||||||||||||||||||
Sbjct  709   GGATGTGGATTCTCCACGGCAACGTAACTGAACGCGGAGACGTCGGCGGGGGTCCTGGGA  650

Query  2221  AGAGTTCTCTTTTCTTCTTGACAGCCTTCCACCCTGAAATCGGTTTGTCCGGAGCTAGGG  2280
             ||||||||||||||||||||||||||||||||||||||||||||||||||||||||||||
Sbjct  649   AGAGTTCTCTTTTCTTCTTGACAGCCTTCCACCCTGAAATCGGTTTGTCCGGAGCTAGGG  590

Query  2281  TTCCATGGCTGGCAGAGCCCCGCACCTTTGCGGGGTCCGGTGCGCCCCCGACGACCCTTG  2340
             ||| ||||||||||||||||||||||||||||||||||||||||||||||||||||||||
Sbjct  589   TTCTATGGCTGGCAGAGCCCCGCACCTTTGCGGGGTCCGGTGCGCCCCCGACGACCCTTG  530

Query  2341  AAAATCCGCGGGAAGGAATAGTTTTCACGCCAGGTCGTACTCATAACCGCAGCAGGTCTC  2400
             ||||||||||||||||||||||||||||||||||||||||||||||||||||||||||||
Sbjct  529   AAAATCCGCGGGAAGGAATAGTTTTCACGCCAGGTCGTACTCATAACCGCAGCAGGTCTC  470

Query  2401  CAAGGTGAACAGCCTCTAGTTGATAGAACAATGTAGATAAGGGAAGTCGGCAAAATGGAT  2460
             ||||||||||||||||||||||||||||||||||||||||||||||||||||||||||||
Sbjct  469   CAAGGTGAACAGCCTCTAGTTGATAGAACAATGTAGATAAGGGAAGTCGGCAAAATGGAT  410

Query  2461  CCGTAACTTCGGGATAAGGATTGGCTCTAAGGGTCGGGCCCGCTGGGCCTTGGGGGAAAC  2520
             ||||||||||||||||||||||||||||||||||||||||||||||||||||||||||||
Sbjct  409   CCGTAACTTCGGGATAAGGATTGGCTCTAAGGGTCGGGCCCGCTGGGCCTTGGGGGAAAC  350

Query  2521  CCCTCGGAGCAGGGGGGCACTAGCCGGGCAACCGGCCGGCGCCCCCCAGCACTGGGGCGG  2580
             ||||||||||||||||||||||||||||||||||||||||||||||||||||||||| ||
Sbjct  349   CCCTCGGAGCAGGGGGGCACTAGCCGGGCAACCGGCCGGCGCCCCCCAGCACTGGGGTGG  290

Query  2581  GGACGCCCTTGGCAGGCTTCGGCCGTCCGGCGGGCGCTTAACGACCAACTTAGAACTGGT  2640
             ||||||||||||||||||||||||||||||||||||||||||||||||||||||||||||
Sbjct  289   GGACGCCCTTGGCAGGCTTCGGCCGTCCGGCGGGCGCTTAACGACCAACTTAGAACTGGT  230

Query  2641  ACGGACAAGGGGAAT  2655
             |||||||||||||||
Sbjct  229   ACGGACAAGGGGAAT  215


 Score = 4791 bits (2594),  Expect = 0.0
 Identities = 2636/2655 (99%), Gaps = 7/2655 (0%)
 Strand=Plus/Plus

Query  1      CAAGGTTTCCGTAGGTGAACCTGCGGAAGGATCATTACCGAGTGAGGGCCCTCTGGGTCC  60
              ||||||||||||||||||||||||||||||||||||||||||||||||||||||||||||
Sbjct  9413   CAAGGTTTCCGTAGGTGAACCTGCGGAAGGATCATTACCGAGTGAGGGCCCTCTGGGTCC  9472

Query  61     AACCTCCCACCCGTGTCTATCGTACCTTGTTGCTTcggcgggcccgccgtttcgacggcc  120
              ||||||||||||||||||||||||||||||||||||||||||||||||||||||||||||
Sbjct  9473   AACCTCCCACCCGTGTCTATCGTACCTTGTTGCTTCGGCGGGCCCGCCGTTTCGACGGCC  9532

Query  121    gccggggaggccttgcgcccccgggcccgcgcccgccgAAGACCCCAACATGAACGCTGT  180
              ||||||||||||| ||||||||||||||||||||||||||||||||||||||||||||||
Sbjct  9533   GCCGGGGAGGCCTCGCGCCCCCGGGCCCGCGCCCGCCGAAGACCCCAACATGAACGCTGT  9592

Query  181    TCTGAAAGTATGCAGTCTGAGTTGATTATCGTAATCAGTTAAAACTTTCAACAACGGATC  240
              |||||||||||||||||||||||||||||| |||||||||||||||||||||||||||||
Sbjct  9593   TCTGAAAGTATGCAGTCTGAGTTGATTATCATAATCAGTTAAAACTTTCAACAACGGATC  9652

Query  241    TCTTGGTTCCGGCATCGATGAAGAACGCAGCGAAATGCGATAAGTAATGTGAATTGCAGA  300
              ||||||||||||||||||||||||||||||||||||||||||||||||||||||||||||
Sbjct  9653   TCTTGGTTCCGGCATCGATGAAGAACGCAGCGAAATGCGATAAGTAATGTGAATTGCAGA  9712

Query  301    ATTCAGTGAATCATCGAGTCTTTGAACGCACATTGCGCCCCCTGGTATTCCGGGGGGCAT  360
              ||||||||||||||||||||||||||||||||||||||||||||||||||||||||||||
Sbjct  9713   ATTCAGTGAATCATCGAGTCTTTGAACGCACATTGCGCCCCCTGGTATTCCGGGGGGCAT  9772

Query  361    GCCTGTCCGAGCGTCATTGCTGCCCTCAAGCACGGCTTGTGTGTTGGGCCCCCGTCCCCC  420
              |||||||||||||||||||||||||||||||||||||||||||||||||||| || ||||
Sbjct  9773   GCCTGTCCGAGCGTCATTGCTGCCCTCAAGCACGGCTTGTGTGTTGGGCCCC-GT-CCCC  9830

Query  421    TCTCCCGGGGGACGGGCCCGAAAGGCAGCGGCGGCACCGCGTCCGGTCCTCGAGCGTATG  480
              || ||| |||||||||||||||||||||||||||||||||||||| ||||||||||||||
Sbjct  9831   TC-CCCCGGGGACGGGCCCGAAAGGCAGCGGCGGCACCGCGTCCGATCCTCGAGCGTATG  9889

Query  481    GGGCTTTGTCACCTGCTCTGTAGGCCCGGCCGGCGCCAGCCGACACCCAACTTTATTTTT  540
              ||||||||||||| |||||||||||||||||||||||||||||||||||||||| | |||
Sbjct  9890   GGGCTTTGTCACCCGCTCTGTAGGCCCGGCCGGCGCCAGCCGACACCCAACTTT-TATTT  9948

Query  541    CTAAGGTTGACCTCGGATCAGGTAGGGATACCCGCTGAACTTAAGCATATCAATAAGCGG  600
              ||||||||||||||||||||||||||||||||||||||||||||||||||||||||||||
Sbjct  9949   CTAAGGTTGACCTCGGATCAGGTAGGGATACCCGCTGAACTTAAGCATATCAATAAGCGG  10008

Query  601    AGGAAAAGAAACCAACAGGGATTGCCTCAGTAACGGCGAGTGAAGCGGCAAGAGCTCAAA  660
              ||||||||||||||||||||||||||||||||||||||||||||||||||||||||||||
Sbjct  10009  AGGAAAAGAAACCAACAGGGATTGCCTCAGTAACGGCGAGTGAAGCGGCAAGAGCTCAAA  10068

Query  661    TTTGAAAGCTGGCCCCTTCGGGGTCCGCGTTGTAATTTGCAGAGGATGCTTCGGGTGCAG  720
              |||||||||||||||| |||||||||||||||||||||||||||||||||||||||||||
Sbjct  10069  TTTGAAAGCTGGCCCCCTCGGGGTCCGCGTTGTAATTTGCAGAGGATGCTTCGGGTGCAG  10128

Query  721    CCCCCGTCTAAGTGCCCTGGAACGGGCCGTCATAGAGGGTGAGAATCCCGTCTGGGACGG  780
              ||||||||||||||||||||||||||||||||||||||||||||||||||||||||||||
Sbjct  10129  CCCCCGTCTAAGTGCCCTGGAACGGGCCGTCATAGAGGGTGAGAATCCCGTCTGGGACGG  10188

Query  781    GGTGTCTGCGTCCGTGTGAAGCTCCTTCGACGAGTCGAGTTGTTTGGGAATGCAGCTCTA  840
              ||||||||||||||||||||||||||||||||||||||||||||||||||||||||||||
Sbjct  10189  GGTGTCTGCGTCCGTGTGAAGCTCCTTCGACGAGTCGAGTTGTTTGGGAATGCAGCTCTA  10248

Query  841    AATGGGTGGTAAATTTCATCTAAAGCTAAATACTGGCCGGAGACCGATAGCGCACAAGTA  900
              ||||||||||||||||||||||||||||||||||||||||||||||||||||||||||||
Sbjct  10249  AATGGGTGGTAAATTTCATCTAAAGCTAAATACTGGCCGGAGACCGATAGCGCACAAGTA  10308

Query  901    GAGTGATCGAAAGATGAAAAGCACTTTGAAAAGAGAGTTAAACAGCACGTGAAATTGTTG  960
              ||||||||||||||||||||||||||||||||||||||||||||||||||||||||||||
Sbjct  10309  GAGTGATCGAAAGATGAAAAGCACTTTGAAAAGAGAGTTAAACAGCACGTGAAATTGTTG  10368

Query  961    AAAGGGAAGCGTTTGCGACCAGACTCGCCCGCGGGGTTCAGCCGGCATTCGTGCCGGTGT  1020
              ||||||||||||||||||||||||||||||||||||||||||||||||||||||||||||
Sbjct  10369  AAAGGGAAGCGTTTGCGACCAGACTCGCCCGCGGGGTTCAGCCGGCATTCGTGCCGGTGT  10428

Query  1021   ACTTCCCCGTGGGCGGGCCAGCGTCGGTTTGGGCGGCCGGTCAAAGGCCCTCGGAATGTA  1080
              ||||||||||||||||||||||||||||||||||||||||||||||||||||||||||||
Sbjct  10429  ACTTCCCCGTGGGCGGGCCAGCGTCGGTTTGGGCGGCCGGTCAAAGGCCCTCGGAATGTA  10488

Query  1081   TCACCTCTCGGGGTGTCTTATAGCCGAGGGTGCAATGCGGCCTGCCTGGACCGAGGAACG  1140
              |||||||||||||||||||||||||||||||||||||||||||||| |||||||||||||
Sbjct  10489  TCACCTCTCGGGGTGTCTTATAGCCGAGGGTGCAATGCGGCCTGCCCGGACCGAGGAACG  10548

Query  1141   CGCTTCGGCTCGGACGCTGGCGTAATGGTCGTAAATGACCCGTCTTGAAACACGGACCAA  1200
              ||||||||||||||||||||||||||||||||||||||||||||||||||||||||||||
Sbjct  10549  CGCTTCGGCTCGGACGCTGGCGTAATGGTCGTAAATGACCCGTCTTGAAACACGGACCAA  10608

Query  1201   GGAGTCTAACATCTACGCGAGTGTTCGGGTGTCAAACCCGTACGCGCAGTGAAAGCGAAC  1260
              ||||||||||||||||||||||||||||||||||||||||||||||||||||||||||||
Sbjct  10609  GGAGTCTAACATCTACGCGAGTGTTCGGGTGTCAAACCCGTACGCGCAGTGAAAGCGAAC  10668

Query  1261   GGAGGTGGGAGCCCCTCGCTCGCGGGGCGCACCATCGACCGATCCTGATGTCTTCGGATG  1320
              |||||||||||||||   ||||||||||||||||||||||||||||||||||||||||||
Sbjct  10669  GGAGGTGGGAGCCCC---CTCGCGGGGCGCACCATCGACCGATCCTGATGTCTTCGGATG  10725

Query  1321   GATTTGAGTACGAGCGTAGCTGTGGGGACCCGAAAGATGGTGAACTATGCCTGAATAGGG  1380
              ||||||||||||||||||||||||||||||||||||||||||||||||||||||||||||
Sbjct  10726  GATTTGAGTACGAGCGTAGCTGTGGGGACCCGAAAGATGGTGAACTATGCCTGAATAGGG  10785

Query  1381   CGAAGCCAGAGGAAACTCTGGTGGAGGCTCGCAGCGGTTCTGACGTGCAAATCGATCGTC  1440
              ||||||||||||||||||||||||||||||||||||||||||||||||||||||||||||
Sbjct  10786  CGAAGCCAGAGGAAACTCTGGTGGAGGCTCGCAGCGGTTCTGACGTGCAAATCGATCGTC  10845

Query  1441   AAATTTGGGTATAGGGGCGAAAGACTAATCGAACCATCTAGTAGCTGGTTCCTGCCGAAG  1500
               |||||||||||||||||||||||||||||||||||||||||||||||||||||||||||
Sbjct  10846  GAATTTGGGTATAGGGGCGAAAGACTAATCGAACCATCTAGTAGCTGGTTCCTGCCGAAG  10905

Query  1501   TTTCCCTCAGGATAGCAGTAACGCGGATCAGTTTTATGAGGTAAAGCGAATGATTAGAGG  1560
              ||||||||||||||||||||||||||||||||||||||||||||||||||||||||||||
Sbjct  10906  TTTCCCTCAGGATAGCAGTAACGCGGATCAGTTTTATGAGGTAAAGCGAATGATTAGAGG  10965

Query  1561   CCTTGGGGTTGAAACAACCTTAACCTATTCTCAAACTTTAAATATGTAAGAAGCGCTTGT  1620
              ||||||||||||||||||||||||||||||||||||||||||||||||||||||||||||
Sbjct  10966  CCTTGGGGTTGAAACAACCTTAACCTATTCTCAAACTTTAAATATGTAAGAAGCGCTTGT  11025

Query  1621   TGCTTAGTTGAACGTGCGCATTAGAATGAAGCGTTACTAGTGGGCCATTTTTGGTAAGCA  1680
              ||||||||||||||||||||||||||||||||||||||||||||||||||||||||||||
Sbjct  11026  TGCTTAGTTGAACGTGCGCATTAGAATGAAGCGTTACTAGTGGGCCATTTTTGGTAAGCA  11085

Query  1681   GAACTGGCGATGCGGGATGAACCGAACGCGAGGTTAAGGTGCCGGAATGCACGCTCATCA  1740
              ||||||||||||||||||||||||||||||||||||||||||||||||||||||||||||
Sbjct  11086  GAACTGGCGATGCGGGATGAACCGAACGCGAGGTTAAGGTGCCGGAATGCACGCTCATCA  11145

Query  1741   GACACCACAAAAGGTGTTAGTTCATCTAGACAGCCCGACGGTGGCCATGGAAGTCGGAAT  1800
              ||||||||||||||||||||||||||||||||||||||||||||||||||||||||||||
Sbjct  11146  GACACCACAAAAGGTGTTAGTTCATCTAGACAGCCCGACGGTGGCCATGGAAGTCGGAAT  11205

Query  1801   CCGCTAAGGAGTGTGTAACAACTCACGGGCCGAATGAACTAGCCCTGAAAATGGATGGCG  1860
              ||||||||||||||||||||||||||||||||||||||||||||||||||||||||||||
Sbjct  11206  CCGCTAAGGAGTGTGTAACAACTCACGGGCCGAATGAACTAGCCCTGAAAATGGATGGCG  11265

Query  1861   CTCAAGCGTGCTACCCATACCTCGCCGTCGGGGTAGAAACGACGCCCCGACGAGTAGGCA  1920
              |||||||||||||||||||||||||||||||||||||||||| |||||||||||||||||
Sbjct  11266  CTCAAGCGTGCTACCCATACCTCGCCGTCGGGGTAGAAACGATGCCCCGACGAGTAGGCA  11325

Query  1921   GGCGTGGGGGTCCGTGACGAAGCCTTGGGAGTGATCCCGGGTCGAACGGCCCCTAGTGCA  1980
              ||||||||||||||||||||||||||||||||||||||||||||||||||||||||||||
Sbjct  11326  GGCGTGGGGGTCCGTGACGAAGCCTTGGGAGTGATCCCGGGTCGAACGGCCCCTAGTGCA  11385

Query  1981   GATCTTGGTGGTAGTAGCAAATACTCAAATGAGAACTTTGAGGACTGAAGTGGGGAAAGG  2040
              ||||||||||||||||||||||||||||||||||||||||||||||||||||||||||||
Sbjct  11386  GATCTTGGTGGTAGTAGCAAATACTCAAATGAGAACTTTGAGGACTGAAGTGGGGAAAGG  11445

Query  2041   TTCCATGTGAACAGCAGTTGGACATGGGTTAGTCGATCCTAAGGCATAGGGAAGTTCCGT  2100
              ||||||||||||||||||||||||||||||||||||||||||||||||||||||||||||
Sbjct  11446  TTCCATGTGAACAGCAGTTGGACATGGGTTAGTCGATCCTAAGGCATAGGGAAGTTCCGT  11505

Query  2101   TTGAAAGGCGCCCTCGTGCGCCGTGTGCCGAAAGGGAAGCCGGTTAACATTCCGGCACCT  2160
              ||||||||||||||||||||||||||||||||||||||||||||||||||||||||||||
Sbjct  11506  TTGAAAGGCGCCCTCGTGCGCCGTGTGCCGAAAGGGAAGCCGGTTAACATTCCGGCACCT  11565

Query  2161   GGATGTGGATTCTCCACGGCAACGTAACTGAACGCGGAGACGTCGGCGGGGGTCCTGGGA  2220
              ||||||||||||||||||||||||||||||||||||||||||||||||||||||||||||
Sbjct  11566  GGATGTGGATTCTCCACGGCAACGTAACTGAACGCGGAGACGTCGGCGGGGGTCCTGGGA  11625

Query  2221   AGAGTTCTCTTTTCTTCTTGACAGCCTTCCACCCTGAAATCGGTTTGTCCGGAGCTAGGG  2280
              ||||||||||||||||||||||||||||||||||||||||||||||||||||||||||||
Sbjct  11626  AGAGTTCTCTTTTCTTCTTGACAGCCTTCCACCCTGAAATCGGTTTGTCCGGAGCTAGGG  11685

Query  2281   TTCCATGGCTGGCAGAGCCCCGCACCTTTGCGGGGTCCGGTGCGCCCCCGACGACCCTTG  2340
              ||| ||||||||||||||||||||||||||||||||||||||||||||||||||||||||
Sbjct  11686  TTCTATGGCTGGCAGAGCCCCGCACCTTTGCGGGGTCCGGTGCGCCCCCGACGACCCTTG  11745

Query  2341   AAAATCCGCGGGAAGGAATAGTTTTCACGCCAGGTCGTACTCATAACCGCAGCAGGTCTC  2400
              ||||||||||||||||||||||||||||||||||||||||||||||||||||||||||||
Sbjct  11746  AAAATCCGCGGGAAGGAATAGTTTTCACGCCAGGTCGTACTCATAACCGCAGCAGGTCTC  11805

Query  2401   CAAGGTGAACAGCCTCTAGTTGATAGAACAATGTAGATAAGGGAAGTCGGCAAAATGGAT  2460
              ||||||||||||||||||||||||||||||||||||||||||||||||||||||||||||
Sbjct  11806  CAAGGTGAACAGCCTCTAGTTGATAGAACAATGTAGATAAGGGAAGTCGGCAAAATGGAT  11865

Query  2461   CCGTAACTTCGGGATAAGGATTGGCTCTAAGGGTCGGGCCCGCTGGGCCTTGGGGGAAAC  2520
              ||||||||||||||||||||||||||||||||||||||||||||||||||||||||||||
Sbjct  11866  CCGTAACTTCGGGATAAGGATTGGCTCTAAGGGTCGGGCCCGCTGGGCCTTGGGGGAAAC  11925

Query  2521   CCCTCGGAGCAGGGGGGCACTAGCCGGGCAACCGGCCGGCGCCCCCCAGCACTGGGGCGG  2580
              ||||||||||||||||||||||||||||||||||||||||||||||||||||||||| ||
Sbjct  11926  CCCTCGGAGCAGGGGGGCACTAGCCGGGCAACCGGCCGGCGCCCCCCAGCACTGGGGTGG  11985

Query  2581   GGACGCCCTTGGCAGGCTTCGGCCGTCCGGCGGGCGCTTAACGACCAACTTAGAACTGGT  2640
              ||||||||||||||||||||||||||||||||||||||||||||||||||||||||||||
Sbjct  11986  GGACGCCCTTGGCAGGCTTCGGCCGTCCGGCGGGCGCTTAACGACCAACTTAGAACTGGT  12045

Query  2641   ACGGACAAGGGGAAT  2655
              |||||||||||||||
Sbjct  12046  ACGGACAAGGGGAAT  12060


>MSZS01000021.1 Aspergillus novofumigatus IBT 16806 P174scaffold_21, whole genome 
shotgun sequence
Length=17644

 Score = 4772 bits (2584),  Expect = 0.0
 Identities = 2633/2655 (99%), Gaps = 9/2655 (0%)
 Strand=Plus/Minus

Query  1      CAAGGTTTCCGTAGGTGAACCTGCGGAAGGATCATTACCGAGTGAGGGCCCTCTGGGTCC  60
              ||||||||||||||||||||||||||||||||||||||||||||||||||||||||||||
Sbjct  12397  CAAGGTTTCCGTAGGTGAACCTGCGGAAGGATCATTACCGAGTGAGGGCCCTCTGGGTCC  12338

Query  61     AACCTCCCACCCGTGTCTATCGTACCTTGTTGCTTcggcgggcccgccgtttcgacggcc  120
              ||||||||||||||||||||||||||||||||||||||||||||||||||||||||||||
Sbjct  12337  AACCTCCCACCCGTGTCTATCGTACCTTGTTGCTTCGGCGGGCCCGCCGTTTCGACGGCC  12278

Query  121    gccggggaggccttgcgcccccgggcccgcgcccgccgAAGACCCCAACATGAACGCTGT  180
              ||||||||||||| ||||||||||||||||||||||||||||||||||||||||||||||
Sbjct  12277  GCCGGGGAGGCCTCGCGCCCCCGGGCCCGCGCCCGCCGAAGACCCCAACATGAACGCTGT  12218

Query  181    TCTGAAAGTATGCAGTCTGAGTTGATTATCGTAATCAGTTAAAACTTTCAACAACGGATC  240
              |||||||||||||||||||||||||||||| |||||||||||||||||||||||||||||
Sbjct  12217  TCTGAAAGTATGCAGTCTGAGTTGATTATCATAATCAGTTAAAACTTTCAACAACGGATC  12158

Query  241    TCTTGGTTCCGGCATCGATGAAGAACGCAGCGAAATGCGATAAGTAATGTGAATTGCAGA  300
              ||||||||||||||||||||||||||||||||||||||||||||||||||||||||||||
Sbjct  12157  TCTTGGTTCCGGCATCGATGAAGAACGCAGCGAAATGCGATAAGTAATGTGAATTGCAGA  12098

Query  301    ATTCAGTGAATCATCGAGTCTTTGAACGCACATTGCGCCCCCTGGTATTCCGGGGGGCAT  360
              ||||||||||||||||||||||||||||||||||||||||||||||||||||||||||||
Sbjct  12097  ATTCAGTGAATCATCGAGTCTTTGAACGCACATTGCGCCCCCTGGTATTCCGGGGGGCAT  12038

Query  361    GCCTGTCCGAGCGTCATTGCTGCCCTCAAGCACGGCTTGTGTGTTGGGCCCCCGTCCCCC  420
              |||||||||||||||||||||||||||||||||||||||||||||||||||| || ||||
Sbjct  12037  GCCTGTCCGAGCGTCATTGCTGCCCTCAAGCACGGCTTGTGTGTTGGGCCCC-GT-CCCC  11980

Query  421    TCTCCCGGGGGACGGGCCCGAAAGGCAGCGGCGGCACCGCGTCCGGTCCTCGAGCGTATG  480
              || ||| |||||||||||||||||||||||||||||||||||||||||||||||||||||
Sbjct  11979  TC-CCCCGGGGACGGGCCCGAAAGGCAGCGGCGGCACCGCGTCCGGTCCTCGAGCGTATG  11921

Query  481    GGGCTTTGTCACCTGCTCTGTAGGCCCGGCCGGCGCCAGCCGACACCCAACTTTATTTTT  540
              ||||||||||||| ||||||||||||||||||||||||||||||||||||||||||||  
Sbjct  11920  GGGCTTTGTCACCCGCTCTGTAGGCCCGGCCGGCGCCAGCCGACACCCAACTTTATTT--  11863

Query  541    CTAAGGTTGACCTCGGATCAGGTAGGGATACCCGCTGAACTTAAGCATATCAATAAGCGG  600
              ||||||||||||||||||||||||||||||||||||||||||||||||||||||||||||
Sbjct  11862  CTAAGGTTGACCTCGGATCAGGTAGGGATACCCGCTGAACTTAAGCATATCAATAAGCGG  11803

Query  601    AGGAAAAGAAACCAACAGGGATTGCCTCAGTAACGGCGAGTGAAGCGGCAAGAGCTCAAA  660
              ||||||||||||||||||||||||||||||||||||||||||||||||||||||||||||
Sbjct  11802  AGGAAAAGAAACCAACAGGGATTGCCTCAGTAACGGCGAGTGAAGCGGCAAGAGCTCAAA  11743

Query  661    TTTGAAAGCTGGCCCCTTCGGGGTCCGCGTTGTAATTTGCAGAGGATGCTTCGGGTGCAG  720
              |||||||||||||||| |||||||||||||||||||||||||||||||||||||||||||
Sbjct  11742  TTTGAAAGCTGGCCCCCTCGGGGTCCGCGTTGTAATTTGCAGAGGATGCTTCGGGTGCAG  11683

Query  721    CCCCCGTCTAAGTGCCCTGGAACGGGCCGTCATAGAGGGTGAGAATCCCGTCTGGGACGG  780
              ||||||||||||||||||||||||||||||||||||||||||||||||||||||||||||
Sbjct  11682  CCCCCGTCTAAGTGCCCTGGAACGGGCCGTCATAGAGGGTGAGAATCCCGTCTGGGACGG  11623

Query  781    GGTGTCTGCGTCCGTGTGAAGCTCCTTCGACGAGTCGAGTTGTTTGGGAATGCAGCTCTA  840
              ||||||||||||||||||||||||||||||||||||||||||||||||||||||||||||
Sbjct  11622  GGTGTCTGCGTCCGTGTGAAGCTCCTTCGACGAGTCGAGTTGTTTGGGAATGCAGCTCTA  11563

Query  841    AATGGGTGGTAAATTTCATCTAAAGCTAAATACTGGCCGGAGACCGATAGCGCACAAGTA  900
              ||||||||||||||||||||||||||||||||||||||||||||||||||||||||||||
Sbjct  11562  AATGGGTGGTAAATTTCATCTAAAGCTAAATACTGGCCGGAGACCGATAGCGCACAAGTA  11503

Query  901    GAGTGATCGAAAGATGAAAAGCACTTTGAAAAGAGAGTTAAACAGCACGTGAAATTGTTG  960
              ||||||||||||||||||||||||||||||||||||||||||||||||||||||||||||
Sbjct  11502  GAGTGATCGAAAGATGAAAAGCACTTTGAAAAGAGAGTTAAACAGCACGTGAAATTGTTG  11443

Query  961    AAAGGGAAGCGTTTGCGACCAGACTCGCCCGCGGGGTTCAGCCGGCATTCGTGCCGGTGT  1020
              ||||||||||||||||||||||||||||||||||||||||||||||||||||||||||||
Sbjct  11442  AAAGGGAAGCGTTTGCGACCAGACTCGCCCGCGGGGTTCAGCCGGCATTCGTGCCGGTGT  11383

Query  1021   ACTTCCCCGTGGGCGGGCCAGCGTCGGTTTGGGCGGCCGGTCAAAGGCCCTCGGAATGTA  1080
              ||||||||||||||||||||||||||||||||||||||||||||||||||||||||||||
Sbjct  11382  ACTTCCCCGTGGGCGGGCCAGCGTCGGTTTGGGCGGCCGGTCAAAGGCCCTCGGAATGTA  11323

Query  1081   TCACCTCTCGGGGTGTCTTATAGCCGAGGGTGCAATGCGGCCTGCCTGGACCGAGGAACG  1140
              ||||| |||||||||||||||||||||||||||||||||||||||| |||||||||||||
Sbjct  11322  TCACCCCTCGGGGTGTCTTATAGCCGAGGGTGCAATGCGGCCTGCCCGGACCGAGGAACG  11263

Query  1141   CGCTTCGGCTCGGACGCTGGCGTAATGGTCGTAAATGACCCGTCTTGAAACACGGACCAA  1200
              ||||||||||||||||||||||||||||||||||||||||||||||||||||||||||||
Sbjct  11262  CGCTTCGGCTCGGACGCTGGCGTAATGGTCGTAAATGACCCGTCTTGAAACACGGACCAA  11203

Query  1201   GGAGTCTAACATCTACGCGAGTGTTCGGGTGTCAAACCCGTACGCGCAGTGAAAGCGAAC  1260
              ||||||||||||||||||||||||||||||||||||||||||||||||||||||||||||
Sbjct  11202  GGAGTCTAACATCTACGCGAGTGTTCGGGTGTCAAACCCGTACGCGCAGTGAAAGCGAAC  11143

Query  1261   GGAGGTGGGAGCCCCTCGCTCGCGGGGCGCACCATCGACCGATCCTGATGTCTTCGGATG  1320
              |||||||||||||||   |||| |||||||||||||||||||||||||||||||||||||
Sbjct  11142  GGAGGTGGGAGCCCC---CTCGTGGGGCGCACCATCGACCGATCCTGATGTCTTCGGATG  11086

Query  1321   GATTTGAGTACGAGCGTAGCTGTGGGGACCCGAAAGATGGTGAACTATGCCTGAATAGGG  1380
              ||||||||||||||||||||||||||||||||||||||||||||||||||||||||||||
Sbjct  11085  GATTTGAGTACGAGCGTAGCTGTGGGGACCCGAAAGATGGTGAACTATGCCTGAATAGGG  11026

Query  1381   CGAAGCCAGAGGAAACTCTGGTGGAGGCTCGCAGCGGTTCTGACGTGCAAATCGATCGTC  1440
              ||||||||||||||||||||||||||||||||||||||||||||||||||||||||||||
Sbjct  11025  CGAAGCCAGAGGAAACTCTGGTGGAGGCTCGCAGCGGTTCTGACGTGCAAATCGATCGTC  10966

Query  1441   AAATTTGGGTATAGGGGCGAAAGACTAATCGAACCATCTAGTAGCTGGTTCCTGCCGAAG  1500
               |||||||||||||||||||||||||||||||||||||||||||||||||||||||||||
Sbjct  10965  GAATTTGGGTATAGGGGCGAAAGACTAATCGAACCATCTAGTAGCTGGTTCCTGCCGAAG  10906

Query  1501   TTTCCCTCAGGATAGCAGTAACGCGGATCAGTTTTATGAGGTAAAGCGAATGATTAGAGG  1560
              ||||||||||||||||||||||||||||||||||||||||||||||||||||||||||||
Sbjct  10905  TTTCCCTCAGGATAGCAGTAACGCGGATCAGTTTTATGAGGTAAAGCGAATGATTAGAGG  10846

Query  1561   CCTTGGGGTTGAAACAACCTTAACCTATTCTCAAACTTTAAATATGTAAGAAGCGCTTGT  1620
              ||||||||||||||||||||||||||||||||||||||||||||||||||||||||||||
Sbjct  10845  CCTTGGGGTTGAAACAACCTTAACCTATTCTCAAACTTTAAATATGTAAGAAGCGCTTGT  10786

Query  1621   TGCTTAGTTGAACGTGCGCATTAGAATGAAGCGTTACTAGTGGGCCATTTTTGGTAAGCA  1680
              ||||||||||||||||||||||||||||||||||||||||||||||||||||||||||||
Sbjct  10785  TGCTTAGTTGAACGTGCGCATTAGAATGAAGCGTTACTAGTGGGCCATTTTTGGTAAGCA  10726

Query  1681   GAACTGGCGATGCGGGATGAACCGAACGCGAGGTTAAGGTGCCGGAATGCACGCTCATCA  1740
              ||||||||||||||||||||||||||||||||||||||||||||||||||||||||||||
Sbjct  10725  GAACTGGCGATGCGGGATGAACCGAACGCGAGGTTAAGGTGCCGGAATGCACGCTCATCA  10666

Query  1741   GACACCACAAAAGGTGTTAGTTCATCTAGACAGCCCGACGGTGGCCATGGAAGTCGGAAT  1800
              ||||||||||||||||||||||||||||||||||||||||||||||||||||||||||||
Sbjct  10665  GACACCACAAAAGGTGTTAGTTCATCTAGACAGCCCGACGGTGGCCATGGAAGTCGGAAT  10606

Query  1801   CCGCTAAGGAGTGTGTAACAACTCACGGGCCGAATGAACTAGCCCTGAAAATGGATGGCG  1860
              ||||||||||||||||||||||||||||||||||||||||||||||||||||||||||||
Sbjct  10605  CCGCTAAGGAGTGTGTAACAACTCACGGGCCGAATGAACTAGCCCTGAAAATGGATGGCG  10546

Query  1861   CTCAAGCGTGCTACCCATACCTCGCCGTCGGGGTAGAAACGACGCCCCGACGAGTAGGCA  1920
              |||||||||||||||||||||||||||||||||||||||||| |||||||||||||||||
Sbjct  10545  CTCAAGCGTGCTACCCATACCTCGCCGTCGGGGTAGAAACGATGCCCCGACGAGTAGGCA  10486

Query  1921   GGCGTGGGGGTCCGTGACGAAGCCTTGGGAGTGATCCCGGGTCGAACGGCCCCTAGTGCA  1980
              ||||||||||||||||||||||||||||||||||||||||||||||||||||||||||||
Sbjct  10485  GGCGTGGGGGTCCGTGACGAAGCCTTGGGAGTGATCCCGGGTCGAACGGCCCCTAGTGCA  10426

Query  1981   GATCTTGGTGGTAGTAGCAAATACTCAAATGAGAACTTTGAGGACTGAAGTGGGGAAAGG  2040
              ||||||||||||||||||||||||||||||||||||||||||||||||||||||||||||
Sbjct  10425  GATCTTGGTGGTAGTAGCAAATACTCAAATGAGAACTTTGAGGACTGAAGTGGGGAAAGG  10366

Query  2041   TTCCATGTGAACAGCAGTTGGACATGGGTTAGTCGATCCTAAGGCATAGGGAAGTTCCGT  2100
              ||||||||||||||||||||||||||||||||||||||||||||||||||||||||||||
Sbjct  10365  TTCCATGTGAACAGCAGTTGGACATGGGTTAGTCGATCCTAAGGCATAGGGAAGTTCCGT  10306

Query  2101   TTGAAAGGCGCCCTCGTGCGCCGTGTGCCGAAAGGGAAGCCGGTTAACATTCCGGCACCT  2160
              ||||||||||||||||||||||||||||||||||||||||||||||||||||||||||||
Sbjct  10305  TTGAAAGGCGCCCTCGTGCGCCGTGTGCCGAAAGGGAAGCCGGTTAACATTCCGGCACCT  10246

Query  2161   GGATGTGGATTCTCCACGGCAACGTAACTGAACGCGGAGACGTCGGCGGGGGTCCTGGGA  2220
              ||||||||||||||||||||||||||||||||||||||||||||||||||||||||||||
Sbjct  10245  GGATGTGGATTCTCCACGGCAACGTAACTGAACGCGGAGACGTCGGCGGGGGTCCTGGGA  10186

Query  2221   AGAGTTCTCTTTTCTTCTTGACAGCCTTCCACCCTGAAATCGGTTTGTCCGGAGCTAGGG  2280
              ||||||||||||||||||||||||||||||||||||||||||||||||||||||||||||
Sbjct  10185  AGAGTTCTCTTTTCTTCTTGACAGCCTTCCACCCTGAAATCGGTTTGTCCGGAGCTAGGG  10126

Query  2281   TTCCATGGCTGGCAGAGCCCCGCACCTTTGCGGGGTCCGGTGCGCCCCCGACGACCCTTG  2340
              ||| ||||||||||||||||||||||||||||||||||||||||||||||||||||||||
Sbjct  10125  TTCTATGGCTGGCAGAGCCCCGCACCTTTGCGGGGTCCGGTGCGCCCCCGACGACCCTTG  10066

Query  2341   AAAATCCGCGGGAAGGAATAGTTTTCACGCCAGGTCGTACTCATAACCGCAGCAGGTCTC  2400
              ||||||||||||||||||||||||||||||||||||||||||||||||||||||||||||
Sbjct  10065  AAAATCCGCGGGAAGGAATAGTTTTCACGCCAGGTCGTACTCATAACCGCAGCAGGTCTC  10006

Query  2401   CAAGGTGAACAGCCTCTAGTTGATAGAACAATGTAGATAAGGGAAGTCGGCAAAATGGAT  2460
              ||||||||||||||||||||||||||||||||||||||||||||||||||||||||||||
Sbjct  10005  CAAGGTGAACAGCCTCTAGTTGATAGAACAATGTAGATAAGGGAAGTCGGCAAAATGGAT  9946

Query  2461   CCGTAACTTCGGGATAAGGATTGGCTCTAAGGGTCGGGCCCGCTGGGCCTTGGGGGAAAC  2520
              ||||||||||||||||||||||||||||||||||||||||||||||||||||||||||||
Sbjct  9945   CCGTAACTTCGGGATAAGGATTGGCTCTAAGGGTCGGGCCCGCTGGGCCTTGGGGGAAAC  9886

Query  2521   CCCTCGGAGCAGGGGGGCACTAGCCGGGCAACCGGCCGGCGCCCCCCAGCACTGGGGCGG  2580
              |||||||||||||||||||||||||||||||||||||||||||||| |||||||||| ||
Sbjct  9885   CCCTCGGAGCAGGGGGGCACTAGCCGGGCAACCGGCCGGCGCCCCC-AGCACTGGGGTGG  9827

Query  2581   GGACGCCCTTGGCAGGCTTCGGCCGTCCGGCGGGCGCTTAACGACCAACTTAGAACTGGT  2640
              |||||||||||||||||||||||||||||||||||| |||||||||||||||||||||||
Sbjct  9826   GGACGCCCTTGGCAGGCTTCGGCCGTCCGGCGGGCGATTAACGACCAACTTAGAACTGGT  9767

Query  2641   ACGGACAAGGGGAAT  2655
              |||||||||||||||
Sbjct  9766   ACGGACAAGGGGAAT  9752


 Score = 4687 bits (2538),  Expect = 0.0
 Identities = 2620/2655 (99%), Gaps = 23/2655 (1%)
 Strand=Plus/Minus

Query  1     CAAGGTTTCCGTAGGTGAACCTGCGGAAGGATCATTACCGAGTGAGGGCCCTCTGGGTCC  60
             ||||||||||||||||||||||||||||||||||||||||||||||||||||||||||||
Sbjct  4310  CAAGGTTTCCGTAGGTGAACCTGCGGAAGGATCATTACCGAGTGAGGGCCCTCTGGGTCC  4251

Query  61    AACCTCCCACCCGTGTCTATCGTACCTTGTTGCTTcggcgggcccgccgtttcgacggcc  120
             ||||||||||||||||||||||||||||||||||||||||||||||||||||||||||||
Sbjct  4250  AACCTCCCACCCGTGTCTATCGTACCTTGTTGCTTCGGCGGGCCCGCCGTTTCGACGGCC  4191

Query  121   gccggggaggccttgcgcccccgggcccgcgcccgccgAAGACCCCAACATGAACGCTGT  180
             ||||||||||||| ||||||| ||||||||||||||||||||||||||||||||||||||
Sbjct  4190  GCCGGGGAGGCCTCGCGCCCC-GGGCCCGCGCCCGCCGAAGACCCCAACATGAACGCTGT  4132

Query  181   TCTGAAAGTATGCAGTCTGAGTTGATTATCGTAATCAGTTAAAACTTTCAACAACGGATC  240
             |||||||||||||||||||||||||||||| |||||||||||||||||||||||||||||
Sbjct  4131  TCTGAAAGTATGCAGTCTGAGTTGATTATCATAATCAGTTAAAACTTTCAACAACGGATC  4072

Query  241   TCTTGGTTCCGGCATCGATGAAGAACGCAGCGAAATGCGATAAGTAATGTGAATTGCAGA  300
             ||||||||||||||||||||||||||||||||||||||||||||||||||||||||||||
Sbjct  4071  TCTTGGTTCCGGCATCGATGAAGAACGCAGCGAAATGCGATAAGTAATGTGAATTGCAGA  4012

Query  301   ATTCAGTGAATCATCGAGTCTTTGAACGCACATTGCGCCCCCTGGTATTCCGGGGGGCAT  360
             |||||||||||||||||||||||||||||||||||||||||||||||||||||||| |||
Sbjct  4011  ATTCAGTGAATCATCGAGTCTTTGAACGCACATTGCGCCCCCTGGTATTCCGGGGG-CAT  3953

Query  361   GCCTGTCCGAGCGTCATTGCTGCCCTCAAGCACGGCTTGTGTGTTGGGCCCCCGTCCCCC  420
             |||||||||||||||||||||||||||||||||||||||||||||||||||  ||  |||
Sbjct  3952  GCCTGTCCGAGCGTCATTGCTGCCCTCAAGCACGGCTTGTGTGTTGGGCCC--GT--CCC  3897

Query  421   TCTCCCGGGGGACGGGCCCGAAAGGCAGCGGCGGCACCGCGTCCGGTCCTCGAGCGTATG  480
             || ||| |||||||||||||||||||||||||||||||||||||||||||||||||||||
Sbjct  3896  TC-CCCCGGGGACGGGCCCGAAAGGCAGCGGCGGCACCGCGTCCGGTCCTCGAGCGTATG  3838

Query  481   GGGCTTTGTCACCTGCTCTGTAGGCCCGGCCGGCGCCAGCCGACACCCAACTTTATTTTT  540
             ||||||||||||| ||||||||||||||||||||||||||||||||||||||||||||  
Sbjct  3837  GGGCTTTGTCACCCGCTCTGTAGGCCCGGCCGGCGCCAGCCGACACCCAACTTTATTT--  3780

Query  541   CTAAGGTTGACCTCGGATCAGGTAGGGATACCCGCTGAACTTAAGCATATCAATAAGCGG  600
             ||||||||||||||||||||||||||||||||||||||||||||||||||||||||||||
Sbjct  3779  CTAAGGTTGACCTCGGATCAGGTAGGGATACCCGCTGAACTTAAGCATATCAATAAGCGG  3720

Query  601   AGGAAAAGAAACCAACAGGGATTGCCTCAGTAACGGCGAGTGAAGCGGCAAGAGCTCAAA  660
             ||||||||||||||||||||||||||||||||||||||||||||||||||||||||||||
Sbjct  3719  AGGAAAAGAAACCAACAGGGATTGCCTCAGTAACGGCGAGTGAAGCGGCAAGAGCTCAAA  3660

Query  661   TTTGAAAGCTGGCCCCTTCGGGGTCCGCGTTGTAATTTGCAGAGGATGCTTCGGGTGCAG  720
             |||||||||||||||| |||||||||||||||||||||||||||||||||||||||||||
Sbjct  3659  TTTGAAAGCTGGCCCCCTCGGGGTCCGCGTTGTAATTTGCAGAGGATGCTTCGGGTGCAG  3600

Query  721   CCCCCGTCTAAGTGCCCTGGAACGGGCCGTCATAGAGGGTGAGAATCCCGTCTGGGACGG  780
             ||||||||||||||||||||||||||||||||||||||||||||||||||||||||||||
Sbjct  3599  CCCCCGTCTAAGTGCCCTGGAACGGGCCGTCATAGAGGGTGAGAATCCCGTCTGGGACGG  3540

Query  781   GGTGTCTGCGTCCGTGTGAAGCTCCTTCGACGAGTCGAGTTGTTTGGGAATGCAGCTCTA  840
             ||||||||||||||||||||||||||||||||||||||||||||||||||||||||||||
Sbjct  3539  GGTGTCTGCGTCCGTGTGAAGCTCCTTCGACGAGTCGAGTTGTTTGGGAATGCAGCTCTA  3480

Query  841   AATGGGTGGTAAATTTCATCTAAAGCTAAATACTGGCCGGAGACCGATAGCGCACAAGTA  900
             ||||||||||||||||||||||||||||||||||||||||||||||||||||||||||||
Sbjct  3479  AATGGGTGGTAAATTTCATCTAAAGCTAAATACTGGCCGGAGACCGATAGCGCACAAGTA  3420

Query  901   GAGTGATCGAAAGATGAAAAGCACTTTGAAAAGAGAGTTAAACAGCACGTGAAATTGTTG  960
             ||||||||||||||||||||||||||||||||||||||||||||||||||||||||||||
Sbjct  3419  GAGTGATCGAAAGATGAAAAGCACTTTGAAAAGAGAGTTAAACAGCACGTGAAATTGTTG  3360

Query  961   AAAGGGAAGCGTTTGCGACCAGACTCGCCCGCGGGGTTCAGCCGGCATTCGTGCCGGTGT  1020
             ||||||||||||||||||||||||||||||||||||||||||||||||||||||||||||
Sbjct  3359  AAAGGGAAGCGTTTGCGACCAGACTCGCCCGCGGGGTTCAGCCGGCATTCGTGCCGGTGT  3300

Query  1021  ACTTCCCCGTGGGCGGGCCAGCGTCGGTTTGGGCGGCCGGTCAAAGGCCCTCGGAATGTA  1080
             ||||||||||||||||||||||||||||||||||||||||||||||||||||||||||||
Sbjct  3299  ACTTCCCCGTGGGCGGGCCAGCGTCGGTTTGGGCGGCCGGTCAAAGGCCCTCGGAATGTA  3240

Query  1081  TCACCTCTCGGGGTGTCTTATAGCCGAGGGTGCAATGCGGCCTGCCTGGACCGAGGAACG  1140
             ||||| |||||||||||||||||||||||||||||||||||||||| |||||||||||||
Sbjct  3239  TCACCCCTCGGGGTGTCTTATAGCCGAGGGTGCAATGCGGCCTGCCCGGACCGAGGAACG  3180

Query  1141  CGCTTCGGCTCGGACGCTGGCGTAATGGTCGTAAATGACCCGTCTTGAAACACGGACCAA  1200
             ||||||||||||||||||||||||||||||||||||||||||||||||||||||||||||
Sbjct  3179  CGCTTCGGCTCGGACGCTGGCGTAATGGTCGTAAATGACCCGTCTTGAAACACGGACCAA  3120

Query  1201  GGAGTCTAACATCTACGCGAGTGTTCGGGTGTCAAACCCGTACGCGCAGTGAAAGCGAAC  1260
             ||||||||||||||||||||||||||||||||||||||||||||||||||||||||||||
Sbjct  3119  GGAGTCTAACATCTACGCGAGTGTTCGGGTGTCAAACCCGTACGCGCAGTGAAAGCGAAC  3060

Query  1261  GGAGGTGGGAGCCCCTCGCTCGCGGGGCGCACCATCGACCGATCCTGATGTCTTCGGATG  1320
             |||||||||||||||||| |   |||||||||||||||||||||||||||||||||||||
Sbjct  3059  GGAGGTGGGAGCCCCTCG-T---GGGGCGCACCATCGACCGATCCTGATGTCTTCGGATG  3004

Query  1321  GATTTGAGTACGAGCGTAGCTGTGGGGACCCGAAAGATGGTGAACTATGCCTGAATAGGG  1380
             ||||||||||||||||||||||||||||||||||||||||||||||||||||||||||||
Sbjct  3003  GATTTGAGTACGAGCGTAGCTGTGGGGACCCGAAAGATGGTGAACTATGCCTGAATAGGG  2944

Query  1381  CGAAGCCAGAGGAAACTCTGGTGGAGGCTCGCAGCGGTTCTGACGTGCAAATCGATCGTC  1440
             ||||||||||||||||||||||||||||||||||||||||||||||||||||||||||||
Sbjct  2943  CGAAGCCAGAGGAAACTCTGGTGGAGGCTCGCAGCGGTTCTGACGTGCAAATCGATCGTC  2884

Query  1441  AAATTTGGGTATAGGGGCGAAAGACTAATCGAACCATCTAGTAGCTGGTTCCTGCCGAAG  1500
              |||||||||||||||||||||||||||||||||||||||||||||||||||||||||||
Sbjct  2883  GAATTTGGGTATAGGGGCGAAAGACTAATCGAACCATCTAGTAGCTGGTTCCTGCCGAAG  2824

Query  1501  TTTCCCTCAGGATAGCAGTAACGCGGATCAGTTTTATGAGGTAAAGCGAATGATTAGAGG  1560
             ||||||||||||||||||||||||||||||||||||||||||||||||||||||||||||
Sbjct  2823  TTTCCCTCAGGATAGCAGTAACGCGGATCAGTTTTATGAGGTAAAGCGAATGATTAGAGG  2764

Query  1561  CCTTGGGGTTGAAACAACCTTAACCTATTCTCAAACTTTAAATATGTAAGAAGCGCTTGT  1620
             ||||||||||||||||||||||||||||||||||||||||||||||||||||||||||||
Sbjct  2763  CCTTGGGGTTGAAACAACCTTAACCTATTCTCAAACTTTAAATATGTAAGAAGCGCTTGT  2704

Query  1621  TGCTTAGTTGAACGTGCGCATTAGAATGAAGCGTTACTAGTGGGCCATTTTTGGTAAGCA  1680
             ||||||||||||||||||||||||||||||||||||||||||||||||||||||||||||
Sbjct  2703  TGCTTAGTTGAACGTGCGCATTAGAATGAAGCGTTACTAGTGGGCCATTTTTGGTAAGCA  2644

Query  1681  GAACTGGCGATGCGGGATGAACCGAACGCGAGGTTAAGGTGCCGGAATGCACGCTCATCA  1740
             ||||||||||||||||||||||||||||||||||||||||||||||||||||||||||||
Sbjct  2643  GAACTGGCGATGCGGGATGAACCGAACGCGAGGTTAAGGTGCCGGAATGCACGCTCATCA  2584

Query  1741  GACACCACAAAAGGTGTTAGTTCATCTAGACAGCCCGACGGTGGCCATGGAAGTCGGAAT  1800
             ||||||||||||||||||||||||||||||||||||||||||||||||||||||||||||
Sbjct  2583  GACACCACAAAAGGTGTTAGTTCATCTAGACAGCCCGACGGTGGCCATGGAAGTCGGAAT  2524

Query  1801  CCGCTAAGGAGTGTGTAACAACTCACGGGCCGAATGAACTAGCCCTGAAAATGGATGGCG  1860
             ||||||||||||||||||||||||||||||||||||||||||||||||||||||||||||
Sbjct  2523  CCGCTAAGGAGTGTGTAACAACTCACGGGCCGAATGAACTAGCCCTGAAAATGGATGGCG  2464

Query  1861  CTCAAGCGTGCTACCCATACCTCGCCGTCGGGGTAGAAACGACGCCCCGACGAGTAGGCA  1920
             |||||||||||||||||||||||||||||||||||||||||| |||||||||||||||||
Sbjct  2463  CTCAAGCGTGCTACCCATACCTCGCCGTCGGGGTAGAAACGATGCCCCGACGAGTAGGCA  2404

Query  1921  GGCGTGGGGGTCCGTGACGAAGCCTTGGGAGTGATCCCGGGTCGAACGGCCCCTAGTGCA  1980
             ||||||||| ||||||||||||||||||||||||||||||||||||||||||||||||||
Sbjct  2403  GGCGTGGGG-TCCGTGACGAAGCCTTGGGAGTGATCCCGGGTCGAACGGCCCCTAGTGCA  2345

Query  1981  GATCTTGGTGGTAGTAGCAAATACTCAAATGAGAACTTTGAGGACTGAAGTGGGGAAAGG  2040
             ||||||||||||||||||||||||||||||||||||||||||||||||||||||||||||
Sbjct  2344  GATCTTGGTGGTAGTAGCAAATACTCAAATGAGAACTTTGAGGACTGAAGTGGGGAAAGG  2285

Query  2041  TTCCATGTGAACAGCAGTTGGACATGGGTTAGTCGATCCTAAGGCATAGGGAAGTTCCGT  2100
             ||||||||||||||||||||||||||||||||||||||||||||||||||||||||||||
Sbjct  2284  TTCCATGTGAACAGCAGTTGGACATGGGTTAGTCGATCCTAAGGCATAGGGAAGTTCCGT  2225

Query  2101  TTGAAAGGCGCCCTCGTGCGCCGTGTGCCGAAAGGGAAGCCGGTTAACATTCCGGCACCT  2160
             ||||||||||||||||||||||||||||||||||||||||||||||||||||||||||||
Sbjct  2224  TTGAAAGGCGCCCTCGTGCGCCGTGTGCCGAAAGGGAAGCCGGTTAACATTCCGGCACCT  2165

Query  2161  GGATGTGGATTCTCCACGGCAACGTAACTGAACGCGGAGACGTCGGCGGGGGTCCTGGGA  2220
             ||||||||||||||||||||||||||||||||||||||||||||||||||| ||||||||
Sbjct  2164  GGATGTGGATTCTCCACGGCAACGTAACTGAACGCGGAGACGTCGGCGGGG-TCCTGGGA  2106

Query  2221  AGAGTTCTCTTTTCTTCTTGACAGCCTTCCACCCTGAAATCGGTTTGTCCGGAGCTAGGG  2280
             ||||||||||||||||||||||||||||||||||||||||||||||||||||||||||||
Sbjct  2105  AGAGTTCTCTTTTCTTCTTGACAGCCTTCCACCCTGAAATCGGTTTGTCCGGAGCTAGGG  2046

Query  2281  TTCCATGGCTGGCAGAGCCCCGCACCTTTGCGGGGTCCGGTGCGCCCCCGACGACCCTTG  2340
             ||| |||||||||||||||||||||||||||||||||||||||||||| |||||||||||
Sbjct  2045  TTCTATGGCTGGCAGAGCCCCGCACCTTTGCGGGGTCCGGTGCGCCCC-GACGACCCTTG  1987

Query  2341  AAAATCCGCGGGAAGGAATAGTTTTCACGCCAGGTCGTACTCATAACCGCAGCAGGTCTC  2400
             ||||||||||||||||||||||||||||||||||||||||||||||||||||||||||||
Sbjct  1986  AAAATCCGCGGGAAGGAATAGTTTTCACGCCAGGTCGTACTCATAACCGCAGCAGGTCTC  1927

Query  2401  CAAGGTGAACAGCCTCTAGTTGATAGAACAATGTAGATAAGGGAAGTCGGCAAAATGGAT  2460
             ||||||||||||||||||||||||||||||||||||||||||||||||||||||||||||
Sbjct  1926  CAAGGTGAACAGCCTCTAGTTGATAGAACAATGTAGATAAGGGAAGTCGGCAAAATGGAT  1867

Query  2461  CCGTAACTTCGGGATAAGGATTGGCTCTAAGGGTCGGGCCCGCTGGGCCTTGGGGGAAAC  2520
             ||||||||||||||||||||||||||||||||||||||||||||||||||||||| ||||
Sbjct  1866  CCGTAACTTCGGGATAAGGATTGGCTCTAAGGGTCGGGCCCGCTGGGCCTTGGGG-AAAC  1808

Query  2521  CCCTCGGAGCAGGGGGGCACTAGCCGGGCAACCGGCCGGCGCCCCCCAGCACTGGGGCGG  2580
             |||||||||||||||| ||||||||||||||||||||||||||||  |||||||||  ||
Sbjct  1807  CCCTCGGAGCAGGGGG-CACTAGCCGGGCAACCGGCCGGCGCCCC--AGCACTGGGT-GG  1752

Query  2581  GGACGCCCTTGGCAGGCTTCGGCCGTCCGGCGGGCGCTTAACGACCAACTTAGAACTGGT  2640
             ||||| |||||||||||||||||||||||||||||| |||||||||||||||||||||||
Sbjct  1751  GGACG-CCTTGGCAGGCTTCGGCCGTCCGGCGGGCGATTAACGACCAACTTAGAACTGGT  1693

Query  2641  ACGGACAAGGGGAAT  2655
             ||||||||||| |||
Sbjct  1692  ACGGACAAGGG-AAT  1679


>NW_020194294.1 Aspergillus novofumigatus IBT 16806 chromosome Unknown P174scaffold_21, 
whole genome shotgun sequence
Length=17644

 Score = 4772 bits (2584),  Expect = 0.0
 Identities = 2633/2655 (99%), Gaps = 9/2655 (0%)
 Strand=Plus/Minus

Query  1      CAAGGTTTCCGTAGGTGAACCTGCGGAAGGATCATTACCGAGTGAGGGCCCTCTGGGTCC  60
              ||||||||||||||||||||||||||||||||||||||||||||||||||||||||||||
Sbjct  12397  CAAGGTTTCCGTAGGTGAACCTGCGGAAGGATCATTACCGAGTGAGGGCCCTCTGGGTCC  12338

Query  61     AACCTCCCACCCGTGTCTATCGTACCTTGTTGCTTcggcgggcccgccgtttcgacggcc  120
              ||||||||||||||||||||||||||||||||||||||||||||||||||||||||||||
Sbjct  12337  AACCTCCCACCCGTGTCTATCGTACCTTGTTGCTTCGGCGGGCCCGCCGTTTCGACGGCC  12278

Query  121    gccggggaggccttgcgcccccgggcccgcgcccgccgAAGACCCCAACATGAACGCTGT  180
              ||||||||||||| ||||||||||||||||||||||||||||||||||||||||||||||
Sbjct  12277  GCCGGGGAGGCCTCGCGCCCCCGGGCCCGCGCCCGCCGAAGACCCCAACATGAACGCTGT  12218

Query  181    TCTGAAAGTATGCAGTCTGAGTTGATTATCGTAATCAGTTAAAACTTTCAACAACGGATC  240
              |||||||||||||||||||||||||||||| |||||||||||||||||||||||||||||
Sbjct  12217  TCTGAAAGTATGCAGTCTGAGTTGATTATCATAATCAGTTAAAACTTTCAACAACGGATC  12158

Query  241    TCTTGGTTCCGGCATCGATGAAGAACGCAGCGAAATGCGATAAGTAATGTGAATTGCAGA  300
              ||||||||||||||||||||||||||||||||||||||||||||||||||||||||||||
Sbjct  12157  TCTTGGTTCCGGCATCGATGAAGAACGCAGCGAAATGCGATAAGTAATGTGAATTGCAGA  12098

Query  301    ATTCAGTGAATCATCGAGTCTTTGAACGCACATTGCGCCCCCTGGTATTCCGGGGGGCAT  360
              ||||||||||||||||||||||||||||||||||||||||||||||||||||||||||||
Sbjct  12097  ATTCAGTGAATCATCGAGTCTTTGAACGCACATTGCGCCCCCTGGTATTCCGGGGGGCAT  12038

Query  361    GCCTGTCCGAGCGTCATTGCTGCCCTCAAGCACGGCTTGTGTGTTGGGCCCCCGTCCCCC  420
              |||||||||||||||||||||||||||||||||||||||||||||||||||| || ||||
Sbjct  12037  GCCTGTCCGAGCGTCATTGCTGCCCTCAAGCACGGCTTGTGTGTTGGGCCCC-GT-CCCC  11980

Query  421    TCTCCCGGGGGACGGGCCCGAAAGGCAGCGGCGGCACCGCGTCCGGTCCTCGAGCGTATG  480
              || ||| |||||||||||||||||||||||||||||||||||||||||||||||||||||
Sbjct  11979  TC-CCCCGGGGACGGGCCCGAAAGGCAGCGGCGGCACCGCGTCCGGTCCTCGAGCGTATG  11921

Query  481    GGGCTTTGTCACCTGCTCTGTAGGCCCGGCCGGCGCCAGCCGACACCCAACTTTATTTTT  540
              ||||||||||||| ||||||||||||||||||||||||||||||||||||||||||||  
Sbjct  11920  GGGCTTTGTCACCCGCTCTGTAGGCCCGGCCGGCGCCAGCCGACACCCAACTTTATTT--  11863

Query  541    CTAAGGTTGACCTCGGATCAGGTAGGGATACCCGCTGAACTTAAGCATATCAATAAGCGG  600
              ||||||||||||||||||||||||||||||||||||||||||||||||||||||||||||
Sbjct  11862  CTAAGGTTGACCTCGGATCAGGTAGGGATACCCGCTGAACTTAAGCATATCAATAAGCGG  11803

Query  601    AGGAAAAGAAACCAACAGGGATTGCCTCAGTAACGGCGAGTGAAGCGGCAAGAGCTCAAA  660
              ||||||||||||||||||||||||||||||||||||||||||||||||||||||||||||
Sbjct  11802  AGGAAAAGAAACCAACAGGGATTGCCTCAGTAACGGCGAGTGAAGCGGCAAGAGCTCAAA  11743

Query  661    TTTGAAAGCTGGCCCCTTCGGGGTCCGCGTTGTAATTTGCAGAGGATGCTTCGGGTGCAG  720
              |||||||||||||||| |||||||||||||||||||||||||||||||||||||||||||
Sbjct  11742  TTTGAAAGCTGGCCCCCTCGGGGTCCGCGTTGTAATTTGCAGAGGATGCTTCGGGTGCAG  11683

Query  721    CCCCCGTCTAAGTGCCCTGGAACGGGCCGTCATAGAGGGTGAGAATCCCGTCTGGGACGG  780
              ||||||||||||||||||||||||||||||||||||||||||||||||||||||||||||
Sbjct  11682  CCCCCGTCTAAGTGCCCTGGAACGGGCCGTCATAGAGGGTGAGAATCCCGTCTGGGACGG  11623

Query  781    GGTGTCTGCGTCCGTGTGAAGCTCCTTCGACGAGTCGAGTTGTTTGGGAATGCAGCTCTA  840
              ||||||||||||||||||||||||||||||||||||||||||||||||||||||||||||
Sbjct  11622  GGTGTCTGCGTCCGTGTGAAGCTCCTTCGACGAGTCGAGTTGTTTGGGAATGCAGCTCTA  11563

Query  841    AATGGGTGGTAAATTTCATCTAAAGCTAAATACTGGCCGGAGACCGATAGCGCACAAGTA  900
              ||||||||||||||||||||||||||||||||||||||||||||||||||||||||||||
Sbjct  11562  AATGGGTGGTAAATTTCATCTAAAGCTAAATACTGGCCGGAGACCGATAGCGCACAAGTA  11503

Query  901    GAGTGATCGAAAGATGAAAAGCACTTTGAAAAGAGAGTTAAACAGCACGTGAAATTGTTG  960
              ||||||||||||||||||||||||||||||||||||||||||||||||||||||||||||
Sbjct  11502  GAGTGATCGAAAGATGAAAAGCACTTTGAAAAGAGAGTTAAACAGCACGTGAAATTGTTG  11443

Query  961    AAAGGGAAGCGTTTGCGACCAGACTCGCCCGCGGGGTTCAGCCGGCATTCGTGCCGGTGT  1020
              ||||||||||||||||||||||||||||||||||||||||||||||||||||||||||||
Sbjct  11442  AAAGGGAAGCGTTTGCGACCAGACTCGCCCGCGGGGTTCAGCCGGCATTCGTGCCGGTGT  11383

Query  1021   ACTTCCCCGTGGGCGGGCCAGCGTCGGTTTGGGCGGCCGGTCAAAGGCCCTCGGAATGTA  1080
              ||||||||||||||||||||||||||||||||||||||||||||||||||||||||||||
Sbjct  11382  ACTTCCCCGTGGGCGGGCCAGCGTCGGTTTGGGCGGCCGGTCAAAGGCCCTCGGAATGTA  11323

Query  1081   TCACCTCTCGGGGTGTCTTATAGCCGAGGGTGCAATGCGGCCTGCCTGGACCGAGGAACG  1140
              ||||| |||||||||||||||||||||||||||||||||||||||| |||||||||||||
Sbjct  11322  TCACCCCTCGGGGTGTCTTATAGCCGAGGGTGCAATGCGGCCTGCCCGGACCGAGGAACG  11263

Query  1141   CGCTTCGGCTCGGACGCTGGCGTAATGGTCGTAAATGACCCGTCTTGAAACACGGACCAA  1200
              ||||||||||||||||||||||||||||||||||||||||||||||||||||||||||||
Sbjct  11262  CGCTTCGGCTCGGACGCTGGCGTAATGGTCGTAAATGACCCGTCTTGAAACACGGACCAA  11203

Query  1201   GGAGTCTAACATCTACGCGAGTGTTCGGGTGTCAAACCCGTACGCGCAGTGAAAGCGAAC  1260
              ||||||||||||||||||||||||||||||||||||||||||||||||||||||||||||
Sbjct  11202  GGAGTCTAACATCTACGCGAGTGTTCGGGTGTCAAACCCGTACGCGCAGTGAAAGCGAAC  11143

Query  1261   GGAGGTGGGAGCCCCTCGCTCGCGGGGCGCACCATCGACCGATCCTGATGTCTTCGGATG  1320
              |||||||||||||||   |||| |||||||||||||||||||||||||||||||||||||
Sbjct  11142  GGAGGTGGGAGCCCC---CTCGTGGGGCGCACCATCGACCGATCCTGATGTCTTCGGATG  11086

Query  1321   GATTTGAGTACGAGCGTAGCTGTGGGGACCCGAAAGATGGTGAACTATGCCTGAATAGGG  1380
              ||||||||||||||||||||||||||||||||||||||||||||||||||||||||||||
Sbjct  11085  GATTTGAGTACGAGCGTAGCTGTGGGGACCCGAAAGATGGTGAACTATGCCTGAATAGGG  11026

Query  1381   CGAAGCCAGAGGAAACTCTGGTGGAGGCTCGCAGCGGTTCTGACGTGCAAATCGATCGTC  1440
              ||||||||||||||||||||||||||||||||||||||||||||||||||||||||||||
Sbjct  11025  CGAAGCCAGAGGAAACTCTGGTGGAGGCTCGCAGCGGTTCTGACGTGCAAATCGATCGTC  10966

Query  1441   AAATTTGGGTATAGGGGCGAAAGACTAATCGAACCATCTAGTAGCTGGTTCCTGCCGAAG  1500
               |||||||||||||||||||||||||||||||||||||||||||||||||||||||||||
Sbjct  10965  GAATTTGGGTATAGGGGCGAAAGACTAATCGAACCATCTAGTAGCTGGTTCCTGCCGAAG  10906

Query  1501   TTTCCCTCAGGATAGCAGTAACGCGGATCAGTTTTATGAGGTAAAGCGAATGATTAGAGG  1560
              ||||||||||||||||||||||||||||||||||||||||||||||||||||||||||||
Sbjct  10905  TTTCCCTCAGGATAGCAGTAACGCGGATCAGTTTTATGAGGTAAAGCGAATGATTAGAGG  10846

Query  1561   CCTTGGGGTTGAAACAACCTTAACCTATTCTCAAACTTTAAATATGTAAGAAGCGCTTGT  1620
              ||||||||||||||||||||||||||||||||||||||||||||||||||||||||||||
Sbjct  10845  CCTTGGGGTTGAAACAACCTTAACCTATTCTCAAACTTTAAATATGTAAGAAGCGCTTGT  10786

Query  1621   TGCTTAGTTGAACGTGCGCATTAGAATGAAGCGTTACTAGTGGGCCATTTTTGGTAAGCA  1680
              ||||||||||||||||||||||||||||||||||||||||||||||||||||||||||||
Sbjct  10785  TGCTTAGTTGAACGTGCGCATTAGAATGAAGCGTTACTAGTGGGCCATTTTTGGTAAGCA  10726

Query  1681   GAACTGGCGATGCGGGATGAACCGAACGCGAGGTTAAGGTGCCGGAATGCACGCTCATCA  1740
              ||||||||||||||||||||||||||||||||||||||||||||||||||||||||||||
Sbjct  10725  GAACTGGCGATGCGGGATGAACCGAACGCGAGGTTAAGGTGCCGGAATGCACGCTCATCA  10666

Query  1741   GACACCACAAAAGGTGTTAGTTCATCTAGACAGCCCGACGGTGGCCATGGAAGTCGGAAT  1800
              ||||||||||||||||||||||||||||||||||||||||||||||||||||||||||||
Sbjct  10665  GACACCACAAAAGGTGTTAGTTCATCTAGACAGCCCGACGGTGGCCATGGAAGTCGGAAT  10606

Query  1801   CCGCTAAGGAGTGTGTAACAACTCACGGGCCGAATGAACTAGCCCTGAAAATGGATGGCG  1860
              ||||||||||||||||||||||||||||||||||||||||||||||||||||||||||||
Sbjct  10605  CCGCTAAGGAGTGTGTAACAACTCACGGGCCGAATGAACTAGCCCTGAAAATGGATGGCG  10546

Query  1861   CTCAAGCGTGCTACCCATACCTCGCCGTCGGGGTAGAAACGACGCCCCGACGAGTAGGCA  1920
              |||||||||||||||||||||||||||||||||||||||||| |||||||||||||||||
Sbjct  10545  CTCAAGCGTGCTACCCATACCTCGCCGTCGGGGTAGAAACGATGCCCCGACGAGTAGGCA  10486

Query  1921   GGCGTGGGGGTCCGTGACGAAGCCTTGGGAGTGATCCCGGGTCGAACGGCCCCTAGTGCA  1980
              ||||||||||||||||||||||||||||||||||||||||||||||||||||||||||||
Sbjct  10485  GGCGTGGGGGTCCGTGACGAAGCCTTGGGAGTGATCCCGGGTCGAACGGCCCCTAGTGCA  10426

Query  1981   GATCTTGGTGGTAGTAGCAAATACTCAAATGAGAACTTTGAGGACTGAAGTGGGGAAAGG  2040
              ||||||||||||||||||||||||||||||||||||||||||||||||||||||||||||
Sbjct  10425  GATCTTGGTGGTAGTAGCAAATACTCAAATGAGAACTTTGAGGACTGAAGTGGGGAAAGG  10366

Query  2041   TTCCATGTGAACAGCAGTTGGACATGGGTTAGTCGATCCTAAGGCATAGGGAAGTTCCGT  2100
              ||||||||||||||||||||||||||||||||||||||||||||||||||||||||||||
Sbjct  10365  TTCCATGTGAACAGCAGTTGGACATGGGTTAGTCGATCCTAAGGCATAGGGAAGTTCCGT  10306

Query  2101   TTGAAAGGCGCCCTCGTGCGCCGTGTGCCGAAAGGGAAGCCGGTTAACATTCCGGCACCT  2160
              ||||||||||||||||||||||||||||||||||||||||||||||||||||||||||||
Sbjct  10305  TTGAAAGGCGCCCTCGTGCGCCGTGTGCCGAAAGGGAAGCCGGTTAACATTCCGGCACCT  10246

Query  2161   GGATGTGGATTCTCCACGGCAACGTAACTGAACGCGGAGACGTCGGCGGGGGTCCTGGGA  2220
              ||||||||||||||||||||||||||||||||||||||||||||||||||||||||||||
Sbjct  10245  GGATGTGGATTCTCCACGGCAACGTAACTGAACGCGGAGACGTCGGCGGGGGTCCTGGGA  10186

Query  2221   AGAGTTCTCTTTTCTTCTTGACAGCCTTCCACCCTGAAATCGGTTTGTCCGGAGCTAGGG  2280
              ||||||||||||||||||||||||||||||||||||||||||||||||||||||||||||
Sbjct  10185  AGAGTTCTCTTTTCTTCTTGACAGCCTTCCACCCTGAAATCGGTTTGTCCGGAGCTAGGG  10126

Query  2281   TTCCATGGCTGGCAGAGCCCCGCACCTTTGCGGGGTCCGGTGCGCCCCCGACGACCCTTG  2340
              ||| ||||||||||||||||||||||||||||||||||||||||||||||||||||||||
Sbjct  10125  TTCTATGGCTGGCAGAGCCCCGCACCTTTGCGGGGTCCGGTGCGCCCCCGACGACCCTTG  10066

Query  2341   AAAATCCGCGGGAAGGAATAGTTTTCACGCCAGGTCGTACTCATAACCGCAGCAGGTCTC  2400
              ||||||||||||||||||||||||||||||||||||||||||||||||||||||||||||
Sbjct  10065  AAAATCCGCGGGAAGGAATAGTTTTCACGCCAGGTCGTACTCATAACCGCAGCAGGTCTC  10006

Query  2401   CAAGGTGAACAGCCTCTAGTTGATAGAACAATGTAGATAAGGGAAGTCGGCAAAATGGAT  2460
              ||||||||||||||||||||||||||||||||||||||||||||||||||||||||||||
Sbjct  10005  CAAGGTGAACAGCCTCTAGTTGATAGAACAATGTAGATAAGGGAAGTCGGCAAAATGGAT  9946

Query  2461   CCGTAACTTCGGGATAAGGATTGGCTCTAAGGGTCGGGCCCGCTGGGCCTTGGGGGAAAC  2520
              ||||||||||||||||||||||||||||||||||||||||||||||||||||||||||||
Sbjct  9945   CCGTAACTTCGGGATAAGGATTGGCTCTAAGGGTCGGGCCCGCTGGGCCTTGGGGGAAAC  9886

Query  2521   CCCTCGGAGCAGGGGGGCACTAGCCGGGCAACCGGCCGGCGCCCCCCAGCACTGGGGCGG  2580
              |||||||||||||||||||||||||||||||||||||||||||||| |||||||||| ||
Sbjct  9885   CCCTCGGAGCAGGGGGGCACTAGCCGGGCAACCGGCCGGCGCCCCC-AGCACTGGGGTGG  9827

Query  2581   GGACGCCCTTGGCAGGCTTCGGCCGTCCGGCGGGCGCTTAACGACCAACTTAGAACTGGT  2640
              |||||||||||||||||||||||||||||||||||| |||||||||||||||||||||||
Sbjct  9826   GGACGCCCTTGGCAGGCTTCGGCCGTCCGGCGGGCGATTAACGACCAACTTAGAACTGGT  9767

Query  2641   ACGGACAAGGGGAAT  2655
              |||||||||||||||
Sbjct  9766   ACGGACAAGGGGAAT  9752


 Score = 4687 bits (2538),  Expect = 0.0
 Identities = 2620/2655 (99%), Gaps = 23/2655 (1%)
 Strand=Plus/Minus

Query  1     CAAGGTTTCCGTAGGTGAACCTGCGGAAGGATCATTACCGAGTGAGGGCCCTCTGGGTCC  60
             ||||||||||||||||||||||||||||||||||||||||||||||||||||||||||||
Sbjct  4310  CAAGGTTTCCGTAGGTGAACCTGCGGAAGGATCATTACCGAGTGAGGGCCCTCTGGGTCC  4251

Query  61    AACCTCCCACCCGTGTCTATCGTACCTTGTTGCTTcggcgggcccgccgtttcgacggcc  120
             ||||||||||||||||||||||||||||||||||||||||||||||||||||||||||||
Sbjct  4250  AACCTCCCACCCGTGTCTATCGTACCTTGTTGCTTCGGCGGGCCCGCCGTTTCGACGGCC  4191

Query  121   gccggggaggccttgcgcccccgggcccgcgcccgccgAAGACCCCAACATGAACGCTGT  180
             ||||||||||||| ||||||| ||||||||||||||||||||||||||||||||||||||
Sbjct  4190  GCCGGGGAGGCCTCGCGCCCC-GGGCCCGCGCCCGCCGAAGACCCCAACATGAACGCTGT  4132

Query  181   TCTGAAAGTATGCAGTCTGAGTTGATTATCGTAATCAGTTAAAACTTTCAACAACGGATC  240
             |||||||||||||||||||||||||||||| |||||||||||||||||||||||||||||
Sbjct  4131  TCTGAAAGTATGCAGTCTGAGTTGATTATCATAATCAGTTAAAACTTTCAACAACGGATC  4072

Query  241   TCTTGGTTCCGGCATCGATGAAGAACGCAGCGAAATGCGATAAGTAATGTGAATTGCAGA  300
             ||||||||||||||||||||||||||||||||||||||||||||||||||||||||||||
Sbjct  4071  TCTTGGTTCCGGCATCGATGAAGAACGCAGCGAAATGCGATAAGTAATGTGAATTGCAGA  4012

Query  301   ATTCAGTGAATCATCGAGTCTTTGAACGCACATTGCGCCCCCTGGTATTCCGGGGGGCAT  360
             |||||||||||||||||||||||||||||||||||||||||||||||||||||||| |||
Sbjct  4011  ATTCAGTGAATCATCGAGTCTTTGAACGCACATTGCGCCCCCTGGTATTCCGGGGG-CAT  3953

Query  361   GCCTGTCCGAGCGTCATTGCTGCCCTCAAGCACGGCTTGTGTGTTGGGCCCCCGTCCCCC  420
             |||||||||||||||||||||||||||||||||||||||||||||||||||  ||  |||
Sbjct  3952  GCCTGTCCGAGCGTCATTGCTGCCCTCAAGCACGGCTTGTGTGTTGGGCCC--GT--CCC  3897

Query  421   TCTCCCGGGGGACGGGCCCGAAAGGCAGCGGCGGCACCGCGTCCGGTCCTCGAGCGTATG  480
             || ||| |||||||||||||||||||||||||||||||||||||||||||||||||||||
Sbjct  3896  TC-CCCCGGGGACGGGCCCGAAAGGCAGCGGCGGCACCGCGTCCGGTCCTCGAGCGTATG  3838

Query  481   GGGCTTTGTCACCTGCTCTGTAGGCCCGGCCGGCGCCAGCCGACACCCAACTTTATTTTT  540
             ||||||||||||| ||||||||||||||||||||||||||||||||||||||||||||  
Sbjct  3837  GGGCTTTGTCACCCGCTCTGTAGGCCCGGCCGGCGCCAGCCGACACCCAACTTTATTT--  3780

Query  541   CTAAGGTTGACCTCGGATCAGGTAGGGATACCCGCTGAACTTAAGCATATCAATAAGCGG  600
             ||||||||||||||||||||||||||||||||||||||||||||||||||||||||||||
Sbjct  3779  CTAAGGTTGACCTCGGATCAGGTAGGGATACCCGCTGAACTTAAGCATATCAATAAGCGG  3720

Query  601   AGGAAAAGAAACCAACAGGGATTGCCTCAGTAACGGCGAGTGAAGCGGCAAGAGCTCAAA  660
             ||||||||||||||||||||||||||||||||||||||||||||||||||||||||||||
Sbjct  3719  AGGAAAAGAAACCAACAGGGATTGCCTCAGTAACGGCGAGTGAAGCGGCAAGAGCTCAAA  3660

Query  661   TTTGAAAGCTGGCCCCTTCGGGGTCCGCGTTGTAATTTGCAGAGGATGCTTCGGGTGCAG  720
             |||||||||||||||| |||||||||||||||||||||||||||||||||||||||||||
Sbjct  3659  TTTGAAAGCTGGCCCCCTCGGGGTCCGCGTTGTAATTTGCAGAGGATGCTTCGGGTGCAG  3600

Query  721   CCCCCGTCTAAGTGCCCTGGAACGGGCCGTCATAGAGGGTGAGAATCCCGTCTGGGACGG  780
             ||||||||||||||||||||||||||||||||||||||||||||||||||||||||||||
Sbjct  3599  CCCCCGTCTAAGTGCCCTGGAACGGGCCGTCATAGAGGGTGAGAATCCCGTCTGGGACGG  3540

Query  781   GGTGTCTGCGTCCGTGTGAAGCTCCTTCGACGAGTCGAGTTGTTTGGGAATGCAGCTCTA  840
             ||||||||||||||||||||||||||||||||||||||||||||||||||||||||||||
Sbjct  3539  GGTGTCTGCGTCCGTGTGAAGCTCCTTCGACGAGTCGAGTTGTTTGGGAATGCAGCTCTA  3480

Query  841   AATGGGTGGTAAATTTCATCTAAAGCTAAATACTGGCCGGAGACCGATAGCGCACAAGTA  900
             ||||||||||||||||||||||||||||||||||||||||||||||||||||||||||||
Sbjct  3479  AATGGGTGGTAAATTTCATCTAAAGCTAAATACTGGCCGGAGACCGATAGCGCACAAGTA  3420

Query  901   GAGTGATCGAAAGATGAAAAGCACTTTGAAAAGAGAGTTAAACAGCACGTGAAATTGTTG  960
             ||||||||||||||||||||||||||||||||||||||||||||||||||||||||||||
Sbjct  3419  GAGTGATCGAAAGATGAAAAGCACTTTGAAAAGAGAGTTAAACAGCACGTGAAATTGTTG  3360

Query  961   AAAGGGAAGCGTTTGCGACCAGACTCGCCCGCGGGGTTCAGCCGGCATTCGTGCCGGTGT  1020
             ||||||||||||||||||||||||||||||||||||||||||||||||||||||||||||
Sbjct  3359  AAAGGGAAGCGTTTGCGACCAGACTCGCCCGCGGGGTTCAGCCGGCATTCGTGCCGGTGT  3300

Query  1021  ACTTCCCCGTGGGCGGGCCAGCGTCGGTTTGGGCGGCCGGTCAAAGGCCCTCGGAATGTA  1080
             ||||||||||||||||||||||||||||||||||||||||||||||||||||||||||||
Sbjct  3299  ACTTCCCCGTGGGCGGGCCAGCGTCGGTTTGGGCGGCCGGTCAAAGGCCCTCGGAATGTA  3240

Query  1081  TCACCTCTCGGGGTGTCTTATAGCCGAGGGTGCAATGCGGCCTGCCTGGACCGAGGAACG  1140
             ||||| |||||||||||||||||||||||||||||||||||||||| |||||||||||||
Sbjct  3239  TCACCCCTCGGGGTGTCTTATAGCCGAGGGTGCAATGCGGCCTGCCCGGACCGAGGAACG  3180

Query  1141  CGCTTCGGCTCGGACGCTGGCGTAATGGTCGTAAATGACCCGTCTTGAAACACGGACCAA  1200
             ||||||||||||||||||||||||||||||||||||||||||||||||||||||||||||
Sbjct  3179  CGCTTCGGCTCGGACGCTGGCGTAATGGTCGTAAATGACCCGTCTTGAAACACGGACCAA  3120

Query  1201  GGAGTCTAACATCTACGCGAGTGTTCGGGTGTCAAACCCGTACGCGCAGTGAAAGCGAAC  1260
             ||||||||||||||||||||||||||||||||||||||||||||||||||||||||||||
Sbjct  3119  GGAGTCTAACATCTACGCGAGTGTTCGGGTGTCAAACCCGTACGCGCAGTGAAAGCGAAC  3060

Query  1261  GGAGGTGGGAGCCCCTCGCTCGCGGGGCGCACCATCGACCGATCCTGATGTCTTCGGATG  1320
             |||||||||||||||||| |   |||||||||||||||||||||||||||||||||||||
Sbjct  3059  GGAGGTGGGAGCCCCTCG-T---GGGGCGCACCATCGACCGATCCTGATGTCTTCGGATG  3004

Query  1321  GATTTGAGTACGAGCGTAGCTGTGGGGACCCGAAAGATGGTGAACTATGCCTGAATAGGG  1380
             ||||||||||||||||||||||||||||||||||||||||||||||||||||||||||||
Sbjct  3003  GATTTGAGTACGAGCGTAGCTGTGGGGACCCGAAAGATGGTGAACTATGCCTGAATAGGG  2944

Query  1381  CGAAGCCAGAGGAAACTCTGGTGGAGGCTCGCAGCGGTTCTGACGTGCAAATCGATCGTC  1440
             ||||||||||||||||||||||||||||||||||||||||||||||||||||||||||||
Sbjct  2943  CGAAGCCAGAGGAAACTCTGGTGGAGGCTCGCAGCGGTTCTGACGTGCAAATCGATCGTC  2884

Query  1441  AAATTTGGGTATAGGGGCGAAAGACTAATCGAACCATCTAGTAGCTGGTTCCTGCCGAAG  1500
              |||||||||||||||||||||||||||||||||||||||||||||||||||||||||||
Sbjct  2883  GAATTTGGGTATAGGGGCGAAAGACTAATCGAACCATCTAGTAGCTGGTTCCTGCCGAAG  2824

Query  1501  TTTCCCTCAGGATAGCAGTAACGCGGATCAGTTTTATGAGGTAAAGCGAATGATTAGAGG  1560
             ||||||||||||||||||||||||||||||||||||||||||||||||||||||||||||
Sbjct  2823  TTTCCCTCAGGATAGCAGTAACGCGGATCAGTTTTATGAGGTAAAGCGAATGATTAGAGG  2764

Query  1561  CCTTGGGGTTGAAACAACCTTAACCTATTCTCAAACTTTAAATATGTAAGAAGCGCTTGT  1620
             ||||||||||||||||||||||||||||||||||||||||||||||||||||||||||||
Sbjct  2763  CCTTGGGGTTGAAACAACCTTAACCTATTCTCAAACTTTAAATATGTAAGAAGCGCTTGT  2704

Query  1621  TGCTTAGTTGAACGTGCGCATTAGAATGAAGCGTTACTAGTGGGCCATTTTTGGTAAGCA  1680
             ||||||||||||||||||||||||||||||||||||||||||||||||||||||||||||
Sbjct  2703  TGCTTAGTTGAACGTGCGCATTAGAATGAAGCGTTACTAGTGGGCCATTTTTGGTAAGCA  2644

Query  1681  GAACTGGCGATGCGGGATGAACCGAACGCGAGGTTAAGGTGCCGGAATGCACGCTCATCA  1740
             ||||||||||||||||||||||||||||||||||||||||||||||||||||||||||||
Sbjct  2643  GAACTGGCGATGCGGGATGAACCGAACGCGAGGTTAAGGTGCCGGAATGCACGCTCATCA  2584

Query  1741  GACACCACAAAAGGTGTTAGTTCATCTAGACAGCCCGACGGTGGCCATGGAAGTCGGAAT  1800
             ||||||||||||||||||||||||||||||||||||||||||||||||||||||||||||
Sbjct  2583  GACACCACAAAAGGTGTTAGTTCATCTAGACAGCCCGACGGTGGCCATGGAAGTCGGAAT  2524

Query  1801  CCGCTAAGGAGTGTGTAACAACTCACGGGCCGAATGAACTAGCCCTGAAAATGGATGGCG  1860
             ||||||||||||||||||||||||||||||||||||||||||||||||||||||||||||
Sbjct  2523  CCGCTAAGGAGTGTGTAACAACTCACGGGCCGAATGAACTAGCCCTGAAAATGGATGGCG  2464

Query  1861  CTCAAGCGTGCTACCCATACCTCGCCGTCGGGGTAGAAACGACGCCCCGACGAGTAGGCA  1920
             |||||||||||||||||||||||||||||||||||||||||| |||||||||||||||||
Sbjct  2463  CTCAAGCGTGCTACCCATACCTCGCCGTCGGGGTAGAAACGATGCCCCGACGAGTAGGCA  2404

Query  1921  GGCGTGGGGGTCCGTGACGAAGCCTTGGGAGTGATCCCGGGTCGAACGGCCCCTAGTGCA  1980
             ||||||||| ||||||||||||||||||||||||||||||||||||||||||||||||||
Sbjct  2403  GGCGTGGGG-TCCGTGACGAAGCCTTGGGAGTGATCCCGGGTCGAACGGCCCCTAGTGCA  2345

Query  1981  GATCTTGGTGGTAGTAGCAAATACTCAAATGAGAACTTTGAGGACTGAAGTGGGGAAAGG  2040
             ||||||||||||||||||||||||||||||||||||||||||||||||||||||||||||
Sbjct  2344  GATCTTGGTGGTAGTAGCAAATACTCAAATGAGAACTTTGAGGACTGAAGTGGGGAAAGG  2285

Query  2041  TTCCATGTGAACAGCAGTTGGACATGGGTTAGTCGATCCTAAGGCATAGGGAAGTTCCGT  2100
             ||||||||||||||||||||||||||||||||||||||||||||||||||||||||||||
Sbjct  2284  TTCCATGTGAACAGCAGTTGGACATGGGTTAGTCGATCCTAAGGCATAGGGAAGTTCCGT  2225

Query  2101  TTGAAAGGCGCCCTCGTGCGCCGTGTGCCGAAAGGGAAGCCGGTTAACATTCCGGCACCT  2160
             ||||||||||||||||||||||||||||||||||||||||||||||||||||||||||||
Sbjct  2224  TTGAAAGGCGCCCTCGTGCGCCGTGTGCCGAAAGGGAAGCCGGTTAACATTCCGGCACCT  2165

Query  2161  GGATGTGGATTCTCCACGGCAACGTAACTGAACGCGGAGACGTCGGCGGGGGTCCTGGGA  2220
             ||||||||||||||||||||||||||||||||||||||||||||||||||| ||||||||
Sbjct  2164  GGATGTGGATTCTCCACGGCAACGTAACTGAACGCGGAGACGTCGGCGGGG-TCCTGGGA  2106

Query  2221  AGAGTTCTCTTTTCTTCTTGACAGCCTTCCACCCTGAAATCGGTTTGTCCGGAGCTAGGG  2280
             ||||||||||||||||||||||||||||||||||||||||||||||||||||||||||||
Sbjct  2105  AGAGTTCTCTTTTCTTCTTGACAGCCTTCCACCCTGAAATCGGTTTGTCCGGAGCTAGGG  2046

Query  2281  TTCCATGGCTGGCAGAGCCCCGCACCTTTGCGGGGTCCGGTGCGCCCCCGACGACCCTTG  2340
             ||| |||||||||||||||||||||||||||||||||||||||||||| |||||||||||
Sbjct  2045  TTCTATGGCTGGCAGAGCCCCGCACCTTTGCGGGGTCCGGTGCGCCCC-GACGACCCTTG  1987

Query  2341  AAAATCCGCGGGAAGGAATAGTTTTCACGCCAGGTCGTACTCATAACCGCAGCAGGTCTC  2400
             ||||||||||||||||||||||||||||||||||||||||||||||||||||||||||||
Sbjct  1986  AAAATCCGCGGGAAGGAATAGTTTTCACGCCAGGTCGTACTCATAACCGCAGCAGGTCTC  1927

Query  2401  CAAGGTGAACAGCCTCTAGTTGATAGAACAATGTAGATAAGGGAAGTCGGCAAAATGGAT  2460
             ||||||||||||||||||||||||||||||||||||||||||||||||||||||||||||
Sbjct  1926  CAAGGTGAACAGCCTCTAGTTGATAGAACAATGTAGATAAGGGAAGTCGGCAAAATGGAT  1867

Query  2461  CCGTAACTTCGGGATAAGGATTGGCTCTAAGGGTCGGGCCCGCTGGGCCTTGGGGGAAAC  2520
             ||||||||||||||||||||||||||||||||||||||||||||||||||||||| ||||
Sbjct  1866  CCGTAACTTCGGGATAAGGATTGGCTCTAAGGGTCGGGCCCGCTGGGCCTTGGGG-AAAC  1808

Query  2521  CCCTCGGAGCAGGGGGGCACTAGCCGGGCAACCGGCCGGCGCCCCCCAGCACTGGGGCGG  2580
             |||||||||||||||| ||||||||||||||||||||||||||||  |||||||||  ||
Sbjct  1807  CCCTCGGAGCAGGGGG-CACTAGCCGGGCAACCGGCCGGCGCCCC--AGCACTGGGT-GG  1752

Query  2581  GGACGCCCTTGGCAGGCTTCGGCCGTCCGGCGGGCGCTTAACGACCAACTTAGAACTGGT  2640
             ||||| |||||||||||||||||||||||||||||| |||||||||||||||||||||||
Sbjct  1751  GGACG-CCTTGGCAGGCTTCGGCCGTCCGGCGGGCGATTAACGACCAACTTAGAACTGGT  1693

Query  2641  ACGGACAAGGGGAAT  2655
             ||||||||||| |||
Sbjct  1692  ACGGACAAGGG-AAT  1679


>JACBAD010001631.1 Aspergillus hiratsukae isolate CNM-CM5793 NODE_500_length_6896_cov_985.958119_pilon, 
whole genome shotgun sequence
Length=6896

 Score = 4763 bits (2579),  Expect = 0.0
 Identities = 2636/2662 (99%), Gaps = 10/2662 (0%)
 Strand=Plus/Minus

Query  1     CAAGGTTTCCGTAGGTGAACCTGCGGAAGGATCATTACCGAGTG-AGGGCCCTCTGGGTC  59
             ||||||||||||||||||||||||||||||||||||||||||||  ||||||||||||||
Sbjct  2706  CAAGGTTTCCGTAGGTGAACCTGCGGAAGGATCATTACCGAGTGCTGGGCCCTCTGGGTC  2647

Query  60    CAACCTCCCACCCGTGTCTATCGTACCTTGTTGCTTcggcgggcccgccgttt-cg-acg  117
             ||||||||||||||||||||| ||||||||||||||||||||||||||||||| || |||
Sbjct  2646  CAACCTCCCACCCGTGTCTATTGTACCTTGTTGCTTCGGCGGGCCCGCCGTTTTCGAACG  2587

Query  118   gccgccggggaggccttgcgcccccgggcccgcgcccgccgAAGACCCCAACATGAACGC  177
             |||||||||||||||| |||||||||||||||||||||||||||||||||||||||||||
Sbjct  2586  GCCGCCGGGGAGGCCTCGCGCCCCCGGGCCCGCGCCCGCCGAAGACCCCAACATGAACGC  2527

Query  178   TGTTCTGAAAGTATGCAGTCTGAGTT-GATTATCGTAATCAGTTAAAACTTTCAACAACG  236
             |||||||||||||||||||||||||| ||||||| |||||||||||||||||||||||||
Sbjct  2526  TGTTCTGAAAGTATGCAGTCTGAGTTTGATTATCATAATCAGTTAAAACTTTCAACAACG  2467

Query  237   GATCTCTTGGTTCCGGCATCGATGAAGAACGCAGCGAAATGCGATAAGTAATGTGAATTG  296
             ||||||||||||||||||||||||||||||||||||||||||||||||||||||||||||
Sbjct  2466  GATCTCTTGGTTCCGGCATCGATGAAGAACGCAGCGAAATGCGATAAGTAATGTGAATTG  2407

Query  297   CAGAATTCAGTGAATCATCGAGTCTTTGAACGCACATTGCGCCCCCTGGTATTCCGGGGG  356
             ||||||||||||||||||||||||||||||||||||||||||||||||||||||||||||
Sbjct  2406  CAGAATTCAGTGAATCATCGAGTCTTTGAACGCACATTGCGCCCCCTGGTATTCCGGGGG  2347

Query  357   GCATGCCTGTCCGAGCGTCATTGCTGCCCTCAAGCACGGCTTGTGTGTTGGGCCCCCGTC  416
             ||||||||||||||||||||||||||||||||||||||||||||||||||||||||||||
Sbjct  2346  GCATGCCTGTCCGAGCGTCATTGCTGCCCTCAAGCACGGCTTGTGTGTTGGGCCCCCGTC  2287

Query  417   CCC--CTCTCCCGGGGGACGGGCCCGAAAGGCAGCGGCGGCACCGCGTCCGGTCCTCGAG  474
             |||   |||||| |||||||||||||||||||||||||||||||||||||| ||||||||
Sbjct  2286  CCCGGTTCTCCCCGGGGACGGGCCCGAAAGGCAGCGGCGGCACCGCGTCCGATCCTCGAG  2227

Query  475   CGTATGGGGCTTTGTCACCTGCTCTGTAGGCCCGGCCGGCGCCAGCCGACACCC-AACTT  533
             ||||||||||||||||||| |||||||||||||||||||||||||||||||||| |||||
Sbjct  2226  CGTATGGGGCTTTGTCACCCGCTCTGTAGGCCCGGCCGGCGCCAGCCGACACCCCAACTT  2167

Query  534   TATTTTTCTAAGGTTGACCTCGGATCAGGTAGGGATACCCGCTGAACTTAAGCATATCAA  593
             ||||||||||||||||||||||||||||||||||||||||||||||||||||||||||||
Sbjct  2166  TATTTTTCTAAGGTTGACCTCGGATCAGGTAGGGATACCCGCTGAACTTAAGCATATCAA  2107

Query  594   TAAGCGGAGGAAAAGAAACCAACAGGGATTGCCTCAGTAACGGCGAGTGAAGCGGCAAGA  653
             ||||||||||||||||||||||||||||||||||||||||||||||||||||||||||||
Sbjct  2106  TAAGCGGAGGAAAAGAAACCAACAGGGATTGCCTCAGTAACGGCGAGTGAAGCGGCAAGA  2047

Query  654   GCTCAAATTTGAAAGCTGGCCCCTTCGGGGTCCGCGTTGTAATTTGCAGAGGATGCTTCG  713
             ||||||||||||||||||||||| ||||||||||||||||||||||||||||||||||||
Sbjct  2046  GCTCAAATTTGAAAGCTGGCCCCCTCGGGGTCCGCGTTGTAATTTGCAGAGGATGCTTCG  1987

Query  714   GGTGCAGCCCCCGTCTAAGTGCCCTGGAACGGGCCGTCATAGAGGGTGAGAATCCCGTCT  773
             ||||||||||||||||||||||||||||||||||||||||||||||||||||||||||||
Sbjct  1986  GGTGCAGCCCCCGTCTAAGTGCCCTGGAACGGGCCGTCATAGAGGGTGAGAATCCCGTCT  1927

Query  774   GGGACGGGGTGTCTGCGTCCGTGTGAAGCTCCTTCGACGAGTCGAGTTGTTTGGGAATGC  833
             ||||||||||||||||||||||||||||||||||||||||||||||||||||||||||||
Sbjct  1926  GGGACGGGGTGTCTGCGTCCGTGTGAAGCTCCTTCGACGAGTCGAGTTGTTTGGGAATGC  1867

Query  834   AGCTCTAAATGGGTGGTAAATTTCATCTAAAGCTAAATACTGGCCGGAGACCGATAGCGC  893
             ||||||||||||||||||||||||||||||||||||||||||||||||||||||||||||
Sbjct  1866  AGCTCTAAATGGGTGGTAAATTTCATCTAAAGCTAAATACTGGCCGGAGACCGATAGCGC  1807

Query  894   ACAAGTAGAGTGATCGAAAGATGAAAAGCACTTTGAAAAGAGAGTTAAACAGCACGTGAA  953
             ||||||||||||||||||||||||||||||||||||||||||||||||||||||||||||
Sbjct  1806  ACAAGTAGAGTGATCGAAAGATGAAAAGCACTTTGAAAAGAGAGTTAAACAGCACGTGAA  1747

Query  954   ATTGTTGAAAGGGAAGCGTTTGCGACCAGACTCGCCCGCGGGGTTCAGCCGGCATTCGTG  1013
             ||||||||||||||||||||||||||||||||||||||||||||||||||||||||||||
Sbjct  1746  ATTGTTGAAAGGGAAGCGTTTGCGACCAGACTCGCCCGCGGGGTTCAGCCGGCATTCGTG  1687

Query  1014  CCGGTGTACTTCCCCGTGGGCGGGCCAGCGTCGGTTTGGGCGGCCGGTCAAAGGCCCTCG  1073
             ||||||||||||||||||||||||||||||||||||||||||||||||||||||||||||
Sbjct  1686  CCGGTGTACTTCCCCGTGGGCGGGCCAGCGTCGGTTTGGGCGGCCGGTCAAAGGCCCTCG  1627

Query  1074  GAATGTATCACCTCTCGGGGTGTCTTATAGCCGAGGGTGCAATGCGGCCTGCCTGGACCG  1133
             ||||||||||||  ||||||||||||||||||||||||||||||||||||||| ||||||
Sbjct  1626  GAATGTATCACCCTTCGGGGTGTCTTATAGCCGAGGGTGCAATGCGGCCTGCCCGGACCG  1567

Query  1134  AGGAACGCGCTTCGGCTCGGACGCTGGCGTAATGGTCGTAAATGACCCGTCTTGAAACAC  1193
             ||||||||||||||||||||||||||||||||||||||||||||||||||||||||||||
Sbjct  1566  AGGAACGCGCTTCGGCTCGGACGCTGGCGTAATGGTCGTAAATGACCCGTCTTGAAACAC  1507

Query  1194  GGACCAAGGAGTCTAACATCTACGCGAGTGTTCGGGTGTCAAACCCGTACGCGCAGTGAA  1253
             ||||||||||||||||||||||||||||||||||||||||||||||||||||||||||||
Sbjct  1506  GGACCAAGGAGTCTAACATCTACGCGAGTGTTCGGGTGTCAAACCCGTACGCGCAGTGAA  1447

Query  1254  AGCGAACGGAGGTGGGAGCCCCTCGCTCGCGGGGCGCACCATCGACCGATCCTGATGTCT  1313
             ||||||||||||||||||||||   |||| ||||||||||||||||||||||||||||||
Sbjct  1446  AGCGAACGGAGGTGGGAGCCCC---CTCGTGGGGCGCACCATCGACCGATCCTGATGTCT  1390

Query  1314  TCGGATGGATTTGAGTACGAGCGTAGCTGTGGGGACCCGAAAGATGGTGAACTATGCCTG  1373
             ||||||||||||||||||||||||||||||||||||||||||||||||||||||||||||
Sbjct  1389  TCGGATGGATTTGAGTACGAGCGTAGCTGTGGGGACCCGAAAGATGGTGAACTATGCCTG  1330

Query  1374  AATAGGGCGAAGCCAGAGGAAACTCTGGTGGAGGCTCGCAGCGGTTCTGACGTGCAAATC  1433
             ||||||||||||||||||||||||||||||||||||||||||||||||||||||||||||
Sbjct  1329  AATAGGGCGAAGCCAGAGGAAACTCTGGTGGAGGCTCGCAGCGGTTCTGACGTGCAAATC  1270

Query  1434  GATCGTCAAATTTGGGTATAGGGGCGAAAGACTAATCGAACCATCTAGTAGCTGGTTCCT  1493
             ||||||||||||||||||||||||||||||||||||||||||||||||||||||||||||
Sbjct  1269  GATCGTCAAATTTGGGTATAGGGGCGAAAGACTAATCGAACCATCTAGTAGCTGGTTCCT  1210

Query  1494  GCCGAAGTTTCCCTCAGGATAGCAGTAACGCGGATCAGTTTTATGAGGTAAAGCGAATGA  1553
             ||||||||||||||||||||||||||||||||||||||||||||||||||||||||||||
Sbjct  1209  GCCGAAGTTTCCCTCAGGATAGCAGTAACGCGGATCAGTTTTATGAGGTAAAGCGAATGA  1150

Query  1554  TTAGAGGCCTTGGGGTTGAAACAACCTTAACCTATTCTCAAACTTTAAATATGTAAGAAG  1613
             ||||||||||||||||||||||||||||||||||||||||||||||||||||||||||||
Sbjct  1149  TTAGAGGCCTTGGGGTTGAAACAACCTTAACCTATTCTCAAACTTTAAATATGTAAGAAG  1090

Query  1614  CGCTTGTTGCTTAGTTGAACGTGCGCATTAGAATGAAGCGTTACTAGTGGGCCATTTTTG  1673
             ||||||||||||||||||||||||||||||||||||||||||||||||||||||||||||
Sbjct  1089  CGCTTGTTGCTTAGTTGAACGTGCGCATTAGAATGAAGCGTTACTAGTGGGCCATTTTTG  1030

Query  1674  GTAAGCAGAACTGGCGATGCGGGATGAACCGAACGCGAGGTTAAGGTGCCGGAATGCACG  1733
             ||||||||||||||||||||||||||||||||||||||||||||||||||||||||||||
Sbjct  1029  GTAAGCAGAACTGGCGATGCGGGATGAACCGAACGCGAGGTTAAGGTGCCGGAATGCACG  970

Query  1734  CTCATCAGACACCACAAAAGGTGTTAGTTCATCTAGACAGCCCGACGGTGGCCATGGAAG  1793
             ||||||||||||||||||||||||||||||||||||||||||||||||||||||||||||
Sbjct  969   CTCATCAGACACCACAAAAGGTGTTAGTTCATCTAGACAGCCCGACGGTGGCCATGGAAG  910

Query  1794  TCGGAATCCGCTAAGGAGTGTGTAACAACTCACGGGCCGAATGAACTAGCCCTGAAAATG  1853
             ||||||||||||||||||||||||||||||||||||||||||||||||||||||||||||
Sbjct  909   TCGGAATCCGCTAAGGAGTGTGTAACAACTCACGGGCCGAATGAACTAGCCCTGAAAATG  850

Query  1854  GATGGCGCTCAAGCGTGCTACCCATACCTCGCCGTCGGGGTAGAAACGACGCCCCGACGA  1913
             ||||||||||||||||||||||||||||||||||||||||||||||||| ||||||||||
Sbjct  849   GATGGCGCTCAAGCGTGCTACCCATACCTCGCCGTCGGGGTAGAAACGATGCCCCGACGA  790

Query  1914  GTAGGCAGGCGTGGGGGTCCGTGACGAAGCCTTGGGAGTGATCCCGGGTCGAACGGCCCC  1973
             ||||||||||||||||||||||||||||||||||||||||||||||||||||||||||||
Sbjct  789   GTAGGCAGGCGTGGGGGTCCGTGACGAAGCCTTGGGAGTGATCCCGGGTCGAACGGCCCC  730

Query  1974  TAGTGCAGATCTTGGTGGTAGTAGCAAATACTCAAATGAGAACTTTGAGGACTGAAGTGG  2033
             ||||||||||||||||||||||||||||||||||||||||||||||||||||||||||||
Sbjct  729   TAGTGCAGATCTTGGTGGTAGTAGCAAATACTCAAATGAGAACTTTGAGGACTGAAGTGG  670

Query  2034  GGAAAGGTTCCATGTGAACAGCAGTTGGACATGGGTTAGTCGATCCTAAGGCATAGGGAA  2093
             ||||||||||||||||||||||||||||||||||||||||||||||||||||||||||||
Sbjct  669   GGAAAGGTTCCATGTGAACAGCAGTTGGACATGGGTTAGTCGATCCTAAGGCATAGGGAA  610

Query  2094  GTTCCGTTTGAAAGGCGCCCTCGTGCGCCGTGTGCCGAAAGGGAAGCCGGTTAACATTCC  2153
             ||||||||||||||||||||||||||||||||||||||||||||||||||||||||||||
Sbjct  609   GTTCCGTTTGAAAGGCGCCCTCGTGCGCCGTGTGCCGAAAGGGAAGCCGGTTAACATTCC  550

Query  2154  GGCACCTGGATGTGGATTCTCCACGGCAACGTAACTGAACGCGGAGACGTCGGCGGGGGT  2213
             ||||||||||||||||||||||||||||||||||||||||||||||||||||||||||||
Sbjct  549   GGCACCTGGATGTGGATTCTCCACGGCAACGTAACTGAACGCGGAGACGTCGGCGGGGGT  490

Query  2214  CCTGGGAAGAGTTCTCTTTTCTTCTTGACAGCCTTCCACCCTGAAATCGGTTTGTCCGGA  2273
             ||||||||||||||||||||||||||||||||||||||||||||||||||||||||||||
Sbjct  489   CCTGGGAAGAGTTCTCTTTTCTTCTTGACAGCCTTCCACCCTGAAATCGGTTTGTCCGGA  430

Query  2274  GCTAGGGTTCCATGGCTGGCAGAGCCCCGCACCTTTGCGGGGTCCGGTGCGCCCCCGACG  2333
             |||||||||| |||||||||||||||||||||||||||||||||||||||||||||||||
Sbjct  429   GCTAGGGTTCTATGGCTGGCAGAGCCCCGCACCTTTGCGGGGTCCGGTGCGCCCCCGACG  370

Query  2334  ACCCTTGAAAATCCGCGGGAAGGAATAGTTTTCACGCCAGGTCGTACTCATAACCGCAGC  2393
             ||||||||||||||||||||||||||||||||||||||||||||||||||||||||||||
Sbjct  369   ACCCTTGAAAATCCGCGGGAAGGAATAGTTTTCACGCCAGGTCGTACTCATAACCGCAGC  310

Query  2394  AGGTCTCCAAGGTGAACAGCCTCTAGTTGATAGAACAATGTAGATAAGGGAAGTCGGCAA  2453
             ||||||||||||||||||||||||||||||||||||||||||||||||||||||||||||
Sbjct  309   AGGTCTCCAAGGTGAACAGCCTCTAGTTGATAGAACAATGTAGATAAGGGAAGTCGGCAA  250

Query  2454  AATGGATCCGTAACTTCGGGATAAGGATTGGCTCTAAGGGTCGGGCCCGCTGGGCCTTGG  2513
             ||||||||||||||||||||||||||||||||||||||||||||||||||||||||||||
Sbjct  249   AATGGATCCGTAACTTCGGGATAAGGATTGGCTCTAAGGGTCGGGCCCGCTGGGCCTTGG  190

Query  2514  GGGAAACCCCTCGGAGCAGGGGGGCACTAGCCGGGCAACCGGCCGGCGCCCCCCAGCACT  2573
             ||||||||||||||||||||||||||||||||||||||||||||||||||||||||||||
Sbjct  189   GGGAAACCCCTCGGAGCAGGGGGGCACTAGCCGGGCAACCGGCCGGCGCCCCCCAGCACT  130

Query  2574  GGGGCGGGGACGCCCTTGGCAGGCTTCGGCCGTCCGGCGGGCGCTTAACGACCAACTTAG  2633
             |||| |||||||||||||||||||||||||||||||||||||||||||||||||||||||
Sbjct  129   GGGGTGGGGACGCCCTTGGCAGGCTTCGGCCGTCCGGCGGGCGCTTAACGACCAACTTAG  70

Query  2634  AACTGGTACGGACAAGGGGAAT  2655
             ||||||||||||||||||||||
Sbjct  69    AACTGGTACGGACAAGGGGAAT  48


>MSZS01000005.1 Aspergillus novofumigatus IBT 16806 P174scaffold_5, whole genome 
shotgun sequence
Length=3352756

 Score = 4759 bits (2577),  Expect = 0.0
 Identities = 2631/2655 (99%), Gaps = 11/2655 (0%)
 Strand=Plus/Plus

Query  1        CAAGGTTTCCGTAGGTGAACCTGCGGAAGGATCATTACCGAGTGAGGGCCCTCTGGGTCC  60
                ||||||||||||||||||||||||||||||||||||||||||||||||||||||||||||
Sbjct  3345769  CAAGGTTTCCGTAGGTGAACCTGCGGAAGGATCATTACCGAGTGAGGGCCCTCTGGGTCC  3345828

Query  61       AACCTCCCACCCGTGTCTATCGTACCTTGTTGCTTcggcgggcccgccgtttcgacggcc  120
                ||||||||||||||||||||||||||||||||||||||||||||||||||||||||||||
Sbjct  3345829  AACCTCCCACCCGTGTCTATCGTACCTTGTTGCTTCGGCGGGCCCGCCGTTTCGACGGCC  3345888

Query  121      gccggggaggccttgcgcccccgggcccgcgcccgccgAAGACCCCAACATGAACGCTGT  180
                ||||||||||||| ||||||||||||||||||||||||||||||||||||||||||||||
Sbjct  3345889  GCCGGGGAGGCCTCGCGCCCCCGGGCCCGCGCCCGCCGAAGACCCCAACATGAACGCTGT  3345948

Query  181      TCTGAAAGTATGCAGTCTGAGTTGATTATCGTAATCAGTTAAAACTTTCAACAACGGATC  240
                |||||||||||||||||||||||||||||| |||||||||||||||||||||||||||||
Sbjct  3345949  TCTGAAAGTATGCAGTCTGAGTTGATTATCATAATCAGTTAAAACTTTCAACAACGGATC  3346008

Query  241      TCTTGGTTCCGGCATCGATGAAGAACGCAGCGAAATGCGATAAGTAATGTGAATTGCAGA  300
                ||||||||||||||||||||||||||||||||||||||||||||||||||||||||||||
Sbjct  3346009  TCTTGGTTCCGGCATCGATGAAGAACGCAGCGAAATGCGATAAGTAATGTGAATTGCAGA  3346068

Query  301      ATTCAGTGAATCATCGAGTCTTTGAACGCACATTGCGCCCCCTGGTATTCCGGGGGGCAT  360
                ||||||||||||||||||||||||||||||||||||||||||||||||||||||||||||
Sbjct  3346069  ATTCAGTGAATCATCGAGTCTTTGAACGCACATTGCGCCCCCTGGTATTCCGGGGGGCAT  3346128

Query  361      GCCTGTCCGAGCGTCATTGCTGCCCTCAAGCACGGCTTGTGTGTTGGGCCCCCGTCCCCC  420
                |||||||||||||||||||||||||||||||||||||||||||||||||||| || ||||
Sbjct  3346129  GCCTGTCCGAGCGTCATTGCTGCCCTCAAGCACGGCTTGTGTGTTGGGCCCC-GT-CCCC  3346186

Query  421      TCTCCCGGGGGACGGGCCCGAAAGGCAGCGGCGGCACCGCGTCCGGTCCTCGAGCGTATG  480
                || ||| |||||||||||||||||||||||||||||||||||||||||||||||||||||
Sbjct  3346187  TC-CCCCGGGGACGGGCCCGAAAGGCAGCGGCGGCACCGCGTCCGGTCCTCGAGCGTATG  3346245

Query  481      GGGCTTTGTCACCTGCTCTGTAGGCCCGGCCGGCGCCAGCCGACACCCAACTTTATTTTT  540
                ||||||||||||| |||||||||||||||||||||||||||||||||||||||||  |||
Sbjct  3346246  GGGCTTTGTCACCCGCTCTGTAGGCCCGGCCGGCGCCAGCCGACACCCAACTTTA--TTT  3346303

Query  541      CTAAGGTTGACCTCGGATCAGGTAGGGATACCCGCTGAACTTAAGCATATCAATAAGCGG  600
                ||||||||||||||||||||||||||||||||||||||||||||||||||||||||||||
Sbjct  3346304  CTAAGGTTGACCTCGGATCAGGTAGGGATACCCGCTGAACTTAAGCATATCAATAAGCGG  3346363

Query  601      AGGAAAAGAAACCAACAGGGATTGCCTCAGTAACGGCGAGTGAAGCGGCAAGAGCTCAAA  660
                ||||||||||||||||||||||||||||||||||||||||||||||||||||||||||||
Sbjct  3346364  AGGAAAAGAAACCAACAGGGATTGCCTCAGTAACGGCGAGTGAAGCGGCAAGAGCTCAAA  3346423

Query  661      TTTGAAAGCTGGCCCCTTCGGGGTCCGCGTTGTAATTTGCAGAGGATGCTTCGGGTGCAG  720
                |||||||||||||||| |||||||||||||||||||||||||||||||||||||||||||
Sbjct  3346424  TTTGAAAGCTGGCCCCCTCGGGGTCCGCGTTGTAATTTGCAGAGGATGCTTCGGGTGCAG  3346483

Query  721      CCCCCGTCTAAGTGCCCTGGAACGGGCCGTCATAGAGGGTGAGAATCCCGTCTGGGACGG  780
                ||||||||||||||||||||||||||||||||||||||||||||||||||||||||||||
Sbjct  3346484  CCCCCGTCTAAGTGCCCTGGAACGGGCCGTCATAGAGGGTGAGAATCCCGTCTGGGACGG  3346543

Query  781      GGTGTCTGCGTCCGTGTGAAGCTCCTTCGACGAGTCGAGTTGTTTGGGAATGCAGCTCTA  840
                ||||||||||||||||||||||||||||||||||||||||||||||||||||||||||||
Sbjct  3346544  GGTGTCTGCGTCCGTGTGAAGCTCCTTCGACGAGTCGAGTTGTTTGGGAATGCAGCTCTA  3346603

Query  841      AATGGGTGGTAAATTTCATCTAAAGCTAAATACTGGCCGGAGACCGATAGCGCACAAGTA  900
                ||||||||||||||||||||||||||||||||||||||||||||||||||||||||||||
Sbjct  3346604  AATGGGTGGTAAATTTCATCTAAAGCTAAATACTGGCCGGAGACCGATAGCGCACAAGTA  3346663

Query  901      GAGTGATCGAAAGATGAAAAGCACTTTGAAAAGAGAGTTAAACAGCACGTGAAATTGTTG  960
                ||||||||||||||||||||||||||||||||||||||||||||||||||||||||||||
Sbjct  3346664  GAGTGATCGAAAGATGAAAAGCACTTTGAAAAGAGAGTTAAACAGCACGTGAAATTGTTG  3346723

Query  961      AAAGGGAAGCGTTTGCGACCAGACTCGCCCGCGGGGTTCAGCCGGCATTCGTGCCGGTGT  1020
                ||||||||||||||||||||||||||||||||||||||||||||||||||||||||||||
Sbjct  3346724  AAAGGGAAGCGTTTGCGACCAGACTCGCCCGCGGGGTTCAGCCGGCATTCGTGCCGGTGT  3346783

Query  1021     ACTTCCCCGTGGGCGGGCCAGCGTCGGTTTGGGCGGCCGGTCAAAGGCCCTCGGAATGTA  1080
                ||||||||||||||||||||||||||||||||||||||||||||||||||||||||||||
Sbjct  3346784  ACTTCCCCGTGGGCGGGCCAGCGTCGGTTTGGGCGGCCGGTCAAAGGCCCTCGGAATGTA  3346843

Query  1081     TCACCTCTCGGGGTGTCTTATAGCCGAGGGTGCAATGCGGCCTGCCTGGACCGAGGAACG  1140
                ||||| |||||||||||||||||||||||||||||||||||||||| |||||||||||||
Sbjct  3346844  TCACCCCTCGGGGTGTCTTATAGCCGAGGGTGCAATGCGGCCTGCCCGGACCGAGGAACG  3346903

Query  1141     CGCTTCGGCTCGGACGCTGGCGTAATGGTCGTAAATGACCCGTCTTGAAACACGGACCAA  1200
                ||||||||||||||||||||||||||||||||||||||||||||||||||||||||||||
Sbjct  3346904  CGCTTCGGCTCGGACGCTGGCGTAATGGTCGTAAATGACCCGTCTTGAAACACGGACCAA  3346963

Query  1201     GGAGTCTAACATCTACGCGAGTGTTCGGGTGTCAAACCCGTACGCGCAGTGAAAGCGAAC  1260
                ||||||||||||||||||||||||||||||||||||||||||||||||||||||||||||
Sbjct  3346964  GGAGTCTAACATCTACGCGAGTGTTCGGGTGTCAAACCCGTACGCGCAGTGAAAGCGAAC  3347023

Query  1261     GGAGGTGGGAGCCCCTCGCTCGCGGGGCGCACCATCGACCGATCCTGATGTCTTCGGATG  1320
                |||||||||||||||   |||| |||||||||||||||||||||||||||||||||||||
Sbjct  3347024  GGAGGTGGGAGCCCC---CTCGTGGGGCGCACCATCGACCGATCCTGATGTCTTCGGATG  3347080

Query  1321     GATTTGAGTACGAGCGTAGCTGTGGGGACCCGAAAGATGGTGAACTATGCCTGAATAGGG  1380
                ||||||||||||||||||||||||||||||||||||||||||||||||||||||||||||
Sbjct  3347081  GATTTGAGTACGAGCGTAGCTGTGGGGACCCGAAAGATGGTGAACTATGCCTGAATAGGG  3347140

Query  1381     CGAAGCCAGAGGAAACTCTGGTGGAGGCTCGCAGCGGTTCTGACGTGCAAATCGATCGTC  1440
                ||||||||||||||||||||||||||||||||||||||||||||||||||||||||||||
Sbjct  3347141  CGAAGCCAGAGGAAACTCTGGTGGAGGCTCGCAGCGGTTCTGACGTGCAAATCGATCGTC  3347200

Query  1441     AAATTTGGGTATAGGGGCGAAAGACTAATCGAACCATCTAGTAGCTGGTTCCTGCCGAAG  1500
                 |||||||||||||||||||||||||||||||||||||||||||||||||||||||||||
Sbjct  3347201  GAATTTGGGTATAGGGGCGAAAGACTAATCGAACCATCTAGTAGCTGGTTCCTGCCGAAG  3347260

Query  1501     TTTCCCTCAGGATAGCAGTAACGCGGATCAGTTTTATGAGGTAAAGCGAATGATTAGAGG  1560
                ||||||||||||||||||||||||||||||||||||||||||||||||||||||||||||
Sbjct  3347261  TTTCCCTCAGGATAGCAGTAACGCGGATCAGTTTTATGAGGTAAAGCGAATGATTAGAGG  3347320

Query  1561     CCTTGGGGTTGAAACAACCTTAACCTATTCTCAAACTTTAAATATGTAAGAAGCGCTTGT  1620
                ||||||||||||||||||||||||||||||||||||||||||||||||||||||||||||
Sbjct  3347321  CCTTGGGGTTGAAACAACCTTAACCTATTCTCAAACTTTAAATATGTAAGAAGCGCTTGT  3347380

Query  1621     TGCTTAGTTGAACGTGCGCATTAGAATGAAGCGTTACTAGTGGGCCATTTTTGGTAAGCA  1680
                ||||||||||||||||||||||||||||||||||||||||||||||||||||||||||||
Sbjct  3347381  TGCTTAGTTGAACGTGCGCATTAGAATGAAGCGTTACTAGTGGGCCATTTTTGGTAAGCA  3347440

Query  1681     GAACTGGCGATGCGGGATGAACCGAACGCGAGGTTAAGGTGCCGGAATGCACGCTCATCA  1740
                ||||||||||||||||||||||||||||||||||||||||||||||||||||||||||||
Sbjct  3347441  GAACTGGCGATGCGGGATGAACCGAACGCGAGGTTAAGGTGCCGGAATGCACGCTCATCA  3347500

Query  1741     GACACCACAAAAGGTGTTAGTTCATCTAGACAGCCCGACGGTGGCCATGGAAGTCGGAAT  1800
                ||||||||||||||||||||||||||||||||||||||||||||||||||||||||||||
Sbjct  3347501  GACACCACAAAAGGTGTTAGTTCATCTAGACAGCCCGACGGTGGCCATGGAAGTCGGAAT  3347560

Query  1801     CCGCTAAGGAGTGTGTAACAACTCACGGGCCGAATGAACTAGCCCTGAAAATGGATGGCG  1860
                ||||||||||||||||||||||||||||||||||||||||||||||||||||||||||||
Sbjct  3347561  CCGCTAAGGAGTGTGTAACAACTCACGGGCCGAATGAACTAGCCCTGAAAATGGATGGCG  3347620

Query  1861     CTCAAGCGTGCTACCCATACCTCGCCGTCGGGGTAGAAACGACGCCCCGACGAGTAGGCA  1920
                |||||||||||||||||||||||||||||||||||||||||| |||||||||||||||||
Sbjct  3347621  CTCAAGCGTGCTACCCATACCTCGCCGTCGGGGTAGAAACGATGCCCCGACGAGTAGGCA  3347680

Query  1921     GGCGTGGGGGTCCGTGACGAAGCCTTGGGAGTGATCCCGGGTCGAACGGCCCCTAGTGCA  1980
                ||||||||||||||||||||||||||||||||||||||||||||||||| ||||||||||
Sbjct  3347681  GGCGTGGGGGTCCGTGACGAAGCCTTGGGAGTGATCCCGGGTCGAACGG-CCCTAGTGCA  3347739

Query  1981     GATCTTGGTGGTAGTAGCAAATACTCAAATGAGAACTTTGAGGACTGAAGTGGGGAAAGG  2040
                ||||||||||||||||||||||||||||||||||||||||||||||||||||||||||||
Sbjct  3347740  GATCTTGGTGGTAGTAGCAAATACTCAAATGAGAACTTTGAGGACTGAAGTGGGGAAAGG  3347799

Query  2041     TTCCATGTGAACAGCAGTTGGACATGGGTTAGTCGATCCTAAGGCATAGGGAAGTTCCGT  2100
                ||||||||||||||||||||||||||||||||||||||||||||||||||||||||||||
Sbjct  3347800  TTCCATGTGAACAGCAGTTGGACATGGGTTAGTCGATCCTAAGGCATAGGGAAGTTCCGT  3347859

Query  2101     TTGAAAGGCGCCCTCGTGCGCCGTGTGCCGAAAGGGAAGCCGGTTAACATTCCGGCACCT  2160
                ||||||||||||||||||||||||||||||||||||||||||||||||||||||||||||
Sbjct  3347860  TTGAAAGGCGCCCTCGTGCGCCGTGTGCCGAAAGGGAAGCCGGTTAACATTCCGGCACCT  3347919

Query  2161     GGATGTGGATTCTCCACGGCAACGTAACTGAACGCGGAGACGTCGGCGGGGGTCCTGGGA  2220
                ||||||||||||||||||||||||||||||||||||||||||||||||||||||||||||
Sbjct  3347920  GGATGTGGATTCTCCACGGCAACGTAACTGAACGCGGAGACGTCGGCGGGGGTCCTGGGA  3347979

Query  2221     AGAGTTCTCTTTTCTTCTTGACAGCCTTCCACCCTGAAATCGGTTTGTCCGGAGCTAGGG  2280
                ||||||||||||||||||||||||||||||||||||||||||||||||||||||||||||
Sbjct  3347980  AGAGTTCTCTTTTCTTCTTGACAGCCTTCCACCCTGAAATCGGTTTGTCCGGAGCTAGGG  3348039

Query  2281     TTCCATGGCTGGCAGAGCCCCGCACCTTTGCGGGGTCCGGTGCGCCCCCGACGACCCTTG  2340
                ||| |||||||||||||||||||||||||||||||||||||||| |||||||||||||||
Sbjct  3348040  TTCTATGGCTGGCAGAGCCCCGCACCTTTGCGGGGTCCGGTGCG-CCCCGACGACCCTTG  3348098

Query  2341     AAAATCCGCGGGAAGGAATAGTTTTCACGCCAGGTCGTACTCATAACCGCAGCAGGTCTC  2400
                ||||||||||||||||||||||||||||||||||||||||||||||||||||||||||||
Sbjct  3348099  AAAATCCGCGGGAAGGAATAGTTTTCACGCCAGGTCGTACTCATAACCGCAGCAGGTCTC  3348158

Query  2401     CAAGGTGAACAGCCTCTAGTTGATAGAACAATGTAGATAAGGGAAGTCGGCAAAATGGAT  2460
                ||||||||||||||||||||||||||||||||||||||||||||||||||||||||||||
Sbjct  3348159  CAAGGTGAACAGCCTCTAGTTGATAGAACAATGTAGATAAGGGAAGTCGGCAAAATGGAT  3348218

Query  2461     CCGTAACTTCGGGATAAGGATTGGCTCTAAGGGTCGGGCCCGCTGGGCCTTGGGGGAAAC  2520
                ||||||||||||||||||||||||||||||||||||||||||||||||||||||||||||
Sbjct  3348219  CCGTAACTTCGGGATAAGGATTGGCTCTAAGGGTCGGGCCCGCTGGGCCTTGGGGGAAAC  3348278

Query  2521     CCCTCGGAGCAGGGGGGCACTAGCCGGGCAACCGGCCGGCGCCCCCCAGCACTGGGGCGG  2580
                ||||||||||||||||||||||||||||||||||||||||| ||||||||||||||| ||
Sbjct  3348279  CCCTCGGAGCAGGGGGGCACTAGCCGGGCAACCGGCCGGCG-CCCCCAGCACTGGGGTGG  3348337

Query  2581     GGACGCCCTTGGCAGGCTTCGGCCGTCCGGCGGGCGCTTAACGACCAACTTAGAACTGGT  2640
                |||||||||||||||||||||||||||||||||||| |||||||||||||||||||||||
Sbjct  3348338  GGACGCCCTTGGCAGGCTTCGGCCGTCCGGCGGGCGATTAACGACCAACTTAGAACTGGT  3348397

Query  2641     ACGGACAAGGGGAAT  2655
                |||||||||||||||
Sbjct  3348398  ACGGACAAGGGGAAT  3348412


 Score = 4747 bits (2570),  Expect = 0.0
 Identities = 2629/2655 (99%), Gaps = 13/2655 (0%)
 Strand=Plus/Plus

Query  1        CAAGGTTTCCGTAGGTGAACCTGCGGAAGGATCATTACCGAGTGAGGGCCCTCTGGGTCC  60
                ||||||||||||||||||||||||||||||||||||||||||||||||||||||||||||
Sbjct  3337688  CAAGGTTTCCGTAGGTGAACCTGCGGAAGGATCATTACCGAGTGAGGGCCCTCTGGGTCC  3337747

Query  61       AACCTCCCACCCGTGTCTATCGTACCTTGTTGCTTcggcgggcccgccgtttcgacggcc  120
                ||||||||||||||||||||||||||||||||||||||||||||||||||||||||||||
Sbjct  3337748  AACCTCCCACCCGTGTCTATCGTACCTTGTTGCTTCGGCGGGCCCGCCGTTTCGACGGCC  3337807

Query  121      gccggggaggccttgcgcccccgggcccgcgcccgccgAAGACCCCAACATGAACGCTGT  180
                ||||||||||||| ||| ||||||||||||||||||||||||||||||||||||||||||
Sbjct  3337808  GCCGGGGAGGCCTCGCG-CCCCGGGCCCGCGCCCGCCGAAGACCCCAACATGAACGCTGT  3337866

Query  181      TCTGAAAGTATGCAGTCTGAGTTGATTATCGTAATCAGTTAAAACTTTCAACAACGGATC  240
                |||||||||||||||||||||||||||||| |||||||||||||||||||||||||||||
Sbjct  3337867  TCTGAAAGTATGCAGTCTGAGTTGATTATCATAATCAGTTAAAACTTTCAACAACGGATC  3337926

Query  241      TCTTGGTTCCGGCATCGATGAAGAACGCAGCGAAATGCGATAAGTAATGTGAATTGCAGA  300
                ||||||||||||||||||||||||||||||||||||||||||||||||||||||||||||
Sbjct  3337927  TCTTGGTTCCGGCATCGATGAAGAACGCAGCGAAATGCGATAAGTAATGTGAATTGCAGA  3337986

Query  301      ATTCAGTGAATCATCGAGTCTTTGAACGCACATTGCGCCCCCTGGTATTCCGGGGGGCAT  360
                ||||||||||||||||||||||||||||||||||||||||||||||||||||||||||||
Sbjct  3337987  ATTCAGTGAATCATCGAGTCTTTGAACGCACATTGCGCCCCCTGGTATTCCGGGGGGCAT  3338046

Query  361      GCCTGTCCGAGCGTCATTGCTGCCCTCAAGCACGGCTTGTGTGTTGGGCCCCCGTCCCCC  420
                |||||||||||||||||||||||||||||||||||||||||||||||||||| || ||||
Sbjct  3338047  GCCTGTCCGAGCGTCATTGCTGCCCTCAAGCACGGCTTGTGTGTTGGGCCCC-GT-CCCC  3338104

Query  421      TCTCCCGGGGGACGGGCCCGAAAGGCAGCGGCGGCACCGCGTCCGGTCCTCGAGCGTATG  480
                || ||| |||||||||||||||||||||||||||||||||||||||||||||||||||||
Sbjct  3338105  TC-CCCCGGGGACGGGCCCGAAAGGCAGCGGCGGCACCGCGTCCGGTCCTCGAGCGTATG  3338163

Query  481      GGGCTTTGTCACCTGCTCTGTAGGCCCGGCCGGCGCCAGCCGACACCCAACTTTATTTTT  540
                ||||||||||||| |||||||||||||||||||||||||||||||||||||||||  |||
Sbjct  3338164  GGGCTTTGTCACCCGCTCTGTAGGCCCGGCCGGCGCCAGCCGACACCCAACTTTA--TTT  3338221

Query  541      CTAAGGTTGACCTCGGATCAGGTAGGGATACCCGCTGAACTTAAGCATATCAATAAGCGG  600
                ||||||||||||||||||||||||||||||||||||||||||||||||||||||||||||
Sbjct  3338222  CTAAGGTTGACCTCGGATCAGGTAGGGATACCCGCTGAACTTAAGCATATCAATAAGCGG  3338281

Query  601      AGGAAAAGAAACCAACAGGGATTGCCTCAGTAACGGCGAGTGAAGCGGCAAGAGCTCAAA  660
                ||||||||||||||||||||||||||||||||||||||||||||||||||||||||||||
Sbjct  3338282  AGGAAAAGAAACCAACAGGGATTGCCTCAGTAACGGCGAGTGAAGCGGCAAGAGCTCAAA  3338341

Query  661      TTTGAAAGCTGGCCCCTTCGGGGTCCGCGTTGTAATTTGCAGAGGATGCTTCGGGTGCAG  720
                |||||||||||||||| |||||||||||||||||||||||||||||||||||||||||||
Sbjct  3338342  TTTGAAAGCTGGCCCCCTCGGGGTCCGCGTTGTAATTTGCAGAGGATGCTTCGGGTGCAG  3338401

Query  721      CCCCCGTCTAAGTGCCCTGGAACGGGCCGTCATAGAGGGTGAGAATCCCGTCTGGGACGG  780
                 |||||||||||||||||||||||||||||||||||||||||||||||||||||||||||
Sbjct  3338402  -CCCCGTCTAAGTGCCCTGGAACGGGCCGTCATAGAGGGTGAGAATCCCGTCTGGGACGG  3338460

Query  781      GGTGTCTGCGTCCGTGTGAAGCTCCTTCGACGAGTCGAGTTGTTTGGGAATGCAGCTCTA  840
                ||||||||||||||||||||||||||||||||||||||||||||||||||||||||||||
Sbjct  3338461  GGTGTCTGCGTCCGTGTGAAGCTCCTTCGACGAGTCGAGTTGTTTGGGAATGCAGCTCTA  3338520

Query  841      AATGGGTGGTAAATTTCATCTAAAGCTAAATACTGGCCGGAGACCGATAGCGCACAAGTA  900
                ||||||||||||||||||||||||||||||||||||||||||||||||||||||||||||
Sbjct  3338521  AATGGGTGGTAAATTTCATCTAAAGCTAAATACTGGCCGGAGACCGATAGCGCACAAGTA  3338580

Query  901      GAGTGATCGAAAGATGAAAAGCACTTTGAAAAGAGAGTTAAACAGCACGTGAAATTGTTG  960
                ||||||||||||||||||||||||||||||||||||||||||||||||||||||||||||
Sbjct  3338581  GAGTGATCGAAAGATGAAAAGCACTTTGAAAAGAGAGTTAAACAGCACGTGAAATTGTTG  3338640

Query  961      AAAGGGAAGCGTTTGCGACCAGACTCGCCCGCGGGGTTCAGCCGGCATTCGTGCCGGTGT  1020
                ||||||||||||||||||||||||||||||||||||||||||||||||||||||||||||
Sbjct  3338641  AAAGGGAAGCGTTTGCGACCAGACTCGCCCGCGGGGTTCAGCCGGCATTCGTGCCGGTGT  3338700

Query  1021     ACTTCCCCGTGGGCGGGCCAGCGTCGGTTTGGGCGGCCGGTCAAAGGCCCTCGGAATGTA  1080
                ||||||||||||||||||||||||||||||||||||||||||||||||||||||||||||
Sbjct  3338701  ACTTCCCCGTGGGCGGGCCAGCGTCGGTTTGGGCGGCCGGTCAAAGGCCCTCGGAATGTA  3338760

Query  1081     TCACCTCTCGGGGTGTCTTATAGCCGAGGGTGCAATGCGGCCTGCCTGGACCGAGGAACG  1140
                ||||| |||||||||||||||||||||||||||||||||||||||| |||||||||||||
Sbjct  3338761  TCACCCCTCGGGGTGTCTTATAGCCGAGGGTGCAATGCGGCCTGCCCGGACCGAGGAACG  3338820

Query  1141     CGCTTCGGCTCGGACGCTGGCGTAATGGTCGTAAATGACCCGTCTTGAAACACGGACCAA  1200
                ||||||||||||||||||||||||||||||||||||||||||||||||||||||||||||
Sbjct  3338821  CGCTTCGGCTCGGACGCTGGCGTAATGGTCGTAAATGACCCGTCTTGAAACACGGACCAA  3338880

Query  1201     GGAGTCTAACATCTACGCGAGTGTTCGGGTGTCAAACCCGTACGCGCAGTGAAAGCGAAC  1260
                ||||||||||||||||||||||||||||||||||||||||||||||||||||||||||||
Sbjct  3338881  GGAGTCTAACATCTACGCGAGTGTTCGGGTGTCAAACCCGTACGCGCAGTGAAAGCGAAC  3338940

Query  1261     GGAGGTGGGAGCCCCTCGCTCGCGGGGCGCACCATCGACCGATCCTGATGTCTTCGGATG  1320
                |||||||||||||||   |||| |||||||||||||||||||||||||||||||||||||
Sbjct  3338941  GGAGGTGGGAGCCCC---CTCGTGGGGCGCACCATCGACCGATCCTGATGTCTTCGGATG  3338997

Query  1321     GATTTGAGTACGAGCGTAGCTGTGGGGACCCGAAAGATGGTGAACTATGCCTGAATAGGG  1380
                ||||||||||||||||||||||||||||||||||||||||||||||||||||||||||||
Sbjct  3338998  GATTTGAGTACGAGCGTAGCTGTGGGGACCCGAAAGATGGTGAACTATGCCTGAATAGGG  3339057

Query  1381     CGAAGCCAGAGGAAACTCTGGTGGAGGCTCGCAGCGGTTCTGACGTGCAAATCGATCGTC  1440
                ||||||||||||||||||||||||||||||||||||||||||||||||||||||||||||
Sbjct  3339058  CGAAGCCAGAGGAAACTCTGGTGGAGGCTCGCAGCGGTTCTGACGTGCAAATCGATCGTC  3339117

Query  1441     AAATTTGGGTATAGGGGCGAAAGACTAATCGAACCATCTAGTAGCTGGTTCCTGCCGAAG  1500
                 |||||||||||||||||||||||||||||||||||||||||||||||||||||||||||
Sbjct  3339118  GAATTTGGGTATAGGGGCGAAAGACTAATCGAACCATCTAGTAGCTGGTTCCTGCCGAAG  3339177

Query  1501     TTTCCCTCAGGATAGCAGTAACGCGGATCAGTTTTATGAGGTAAAGCGAATGATTAGAGG  1560
                ||||||||||||||||||||||||||||||||||||||||||||||||||||||||||||
Sbjct  3339178  TTTCCCTCAGGATAGCAGTAACGCGGATCAGTTTTATGAGGTAAAGCGAATGATTAGAGG  3339237

Query  1561     CCTTGGGGTTGAAACAACCTTAACCTATTCTCAAACTTTAAATATGTAAGAAGCGCTTGT  1620
                ||||||||||||||||||||||||||||||||||||||||||||||||||||||||||||
Sbjct  3339238  CCTTGGGGTTGAAACAACCTTAACCTATTCTCAAACTTTAAATATGTAAGAAGCGCTTGT  3339297

Query  1621     TGCTTAGTTGAACGTGCGCATTAGAATGAAGCGTTACTAGTGGGCCATTTTTGGTAAGCA  1680
                ||||||||||||||||||||||||||||||||||||||||||||||||||||||||||||
Sbjct  3339298  TGCTTAGTTGAACGTGCGCATTAGAATGAAGCGTTACTAGTGGGCCATTTTTGGTAAGCA  3339357

Query  1681     GAACTGGCGATGCGGGATGAACCGAACGCGAGGTTAAGGTGCCGGAATGCACGCTCATCA  1740
                ||||||||||||||||||||||||||||||||||||||||||||||||||||||||||||
Sbjct  3339358  GAACTGGCGATGCGGGATGAACCGAACGCGAGGTTAAGGTGCCGGAATGCACGCTCATCA  3339417

Query  1741     GACACCACAAAAGGTGTTAGTTCATCTAGACAGCCCGACGGTGGCCATGGAAGTCGGAAT  1800
                ||||||||||||||||||||||||||||||||||||||||||||||||||||||||||||
Sbjct  3339418  GACACCACAAAAGGTGTTAGTTCATCTAGACAGCCCGACGGTGGCCATGGAAGTCGGAAT  3339477

Query  1801     CCGCTAAGGAGTGTGTAACAACTCACGGGCCGAATGAACTAGCCCTGAAAATGGATGGCG  1860
                ||||||||||||||||||||||||||||||||||||||||||||||||||||||||||||
Sbjct  3339478  CCGCTAAGGAGTGTGTAACAACTCACGGGCCGAATGAACTAGCCCTGAAAATGGATGGCG  3339537

Query  1861     CTCAAGCGTGCTACCCATACCTCGCCGTCGGGGTAGAAACGACGCCCCGACGAGTAGGCA  1920
                |||||||||||||||||||||||||||||||||||||||||| |||||||||||||||||
Sbjct  3339538  CTCAAGCGTGCTACCCATACCTCGCCGTCGGGGTAGAAACGATGCCCCGACGAGTAGGCA  3339597

Query  1921     GGCGTGGGGGTCCGTGACGAAGCCTTGGGAGTGATCCCGGGTCGAACGGCCCCTAGTGCA  1980
                ||||||||||||||||||||||||||||||||||||||||||||||||| ||||||||||
Sbjct  3339598  GGCGTGGGGGTCCGTGACGAAGCCTTGGGAGTGATCCCGGGTCGAACGG-CCCTAGTGCA  3339656

Query  1981     GATCTTGGTGGTAGTAGCAAATACTCAAATGAGAACTTTGAGGACTGAAGTGGGGAAAGG  2040
                ||||||||||||||||||||||||||||||||||||||||||||||||||||||||||||
Sbjct  3339657  GATCTTGGTGGTAGTAGCAAATACTCAAATGAGAACTTTGAGGACTGAAGTGGGGAAAGG  3339716

Query  2041     TTCCATGTGAACAGCAGTTGGACATGGGTTAGTCGATCCTAAGGCATAGGGAAGTTCCGT  2100
                ||||||||||||||||||||||||||||||||||||||||||||||||||||||||||||
Sbjct  3339717  TTCCATGTGAACAGCAGTTGGACATGGGTTAGTCGATCCTAAGGCATAGGGAAGTTCCGT  3339776

Query  2101     TTGAAAGGCGCCCTCGTGCGCCGTGTGCCGAAAGGGAAGCCGGTTAACATTCCGGCACCT  2160
                ||||||||||||||||||||||||||||||||||||||||||||||||||||||||||||
Sbjct  3339777  TTGAAAGGCGCCCTCGTGCGCCGTGTGCCGAAAGGGAAGCCGGTTAACATTCCGGCACCT  3339836

Query  2161     GGATGTGGATTCTCCACGGCAACGTAACTGAACGCGGAGACGTCGGCGGGGGTCCTGGGA  2220
                ||||||||||||||||||||||||||||||||||||||||||||||||||||||||||||
Sbjct  3339837  GGATGTGGATTCTCCACGGCAACGTAACTGAACGCGGAGACGTCGGCGGGGGTCCTGGGA  3339896

Query  2221     AGAGTTCTCTTTTCTTCTTGACAGCCTTCCACCCTGAAATCGGTTTGTCCGGAGCTAGGG  2280
                ||||||||||||||||||||||||||||||||||||||||||||||||||||||||||||
Sbjct  3339897  AGAGTTCTCTTTTCTTCTTGACAGCCTTCCACCCTGAAATCGGTTTGTCCGGAGCTAGGG  3339956

Query  2281     TTCCATGGCTGGCAGAGCCCCGCACCTTTGCGGGGTCCGGTGCGCCCCCGACGACCCTTG  2340
                ||| |||||||||||||||||||||||||||||||||||||||| |||||||||||||||
Sbjct  3339957  TTCTATGGCTGGCAGAGCCCCGCACCTTTGCGGGGTCCGGTGCG-CCCCGACGACCCTTG  3340015

Query  2341     AAAATCCGCGGGAAGGAATAGTTTTCACGCCAGGTCGTACTCATAACCGCAGCAGGTCTC  2400
                ||||||||||||||||||||||||||||||||||||||||||||||||||||||||||||
Sbjct  3340016  AAAATCCGCGGGAAGGAATAGTTTTCACGCCAGGTCGTACTCATAACCGCAGCAGGTCTC  3340075

Query  2401     CAAGGTGAACAGCCTCTAGTTGATAGAACAATGTAGATAAGGGAAGTCGGCAAAATGGAT  2460
                ||||||||||||||||||||||||||||||||||||||||||||||||||||||||||||
Sbjct  3340076  CAAGGTGAACAGCCTCTAGTTGATAGAACAATGTAGATAAGGGAAGTCGGCAAAATGGAT  3340135

Query  2461     CCGTAACTTCGGGATAAGGATTGGCTCTAAGGGTCGGGCCCGCTGGGCCTTGGGGGAAAC  2520
                ||||||||||||||||||||||||||||||||||||||||||||||||||||||||||||
Sbjct  3340136  CCGTAACTTCGGGATAAGGATTGGCTCTAAGGGTCGGGCCCGCTGGGCCTTGGGGGAAAC  3340195

Query  2521     CCCTCGGAGCAGGGGGGCACTAGCCGGGCAACCGGCCGGCGCCCCCCAGCACTGGGGCGG  2580
                ||||||||||||||||||||||||||||||||||||||||| ||||||||||||||| ||
Sbjct  3340196  CCCTCGGAGCAGGGGGGCACTAGCCGGGCAACCGGCCGGCG-CCCCCAGCACTGGGGTGG  3340254

Query  2581     GGACGCCCTTGGCAGGCTTCGGCCGTCCGGCGGGCGCTTAACGACCAACTTAGAACTGGT  2640
                |||||||||||||||||||||||||||||||||||| |||||||||||||||||||||||
Sbjct  3340255  GGACGCCCTTGGCAGGCTTCGGCCGTCCGGCGGGCGATTAACGACCAACTTAGAACTGGT  3340314

Query  2641     ACGGACAAGGGGAAT  2655
                |||||||||||||||
Sbjct  3340315  ACGGACAAGGGGAAT  3340329


>NW_020194278.1 Aspergillus novofumigatus IBT 16806 chromosome Unknown P174scaffold_5, 
whole genome shotgun sequence
Length=3352756

 Score = 4759 bits (2577),  Expect = 0.0
 Identities = 2631/2655 (99%), Gaps = 11/2655 (0%)
 Strand=Plus/Plus

Query  1        CAAGGTTTCCGTAGGTGAACCTGCGGAAGGATCATTACCGAGTGAGGGCCCTCTGGGTCC  60
                ||||||||||||||||||||||||||||||||||||||||||||||||||||||||||||
Sbjct  3345769  CAAGGTTTCCGTAGGTGAACCTGCGGAAGGATCATTACCGAGTGAGGGCCCTCTGGGTCC  3345828

Query  61       AACCTCCCACCCGTGTCTATCGTACCTTGTTGCTTcggcgggcccgccgtttcgacggcc  120
                ||||||||||||||||||||||||||||||||||||||||||||||||||||||||||||
Sbjct  3345829  AACCTCCCACCCGTGTCTATCGTACCTTGTTGCTTCGGCGGGCCCGCCGTTTCGACGGCC  3345888

Query  121      gccggggaggccttgcgcccccgggcccgcgcccgccgAAGACCCCAACATGAACGCTGT  180
                ||||||||||||| ||||||||||||||||||||||||||||||||||||||||||||||
Sbjct  3345889  GCCGGGGAGGCCTCGCGCCCCCGGGCCCGCGCCCGCCGAAGACCCCAACATGAACGCTGT  3345948

Query  181      TCTGAAAGTATGCAGTCTGAGTTGATTATCGTAATCAGTTAAAACTTTCAACAACGGATC  240
                |||||||||||||||||||||||||||||| |||||||||||||||||||||||||||||
Sbjct  3345949  TCTGAAAGTATGCAGTCTGAGTTGATTATCATAATCAGTTAAAACTTTCAACAACGGATC  3346008

Query  241      TCTTGGTTCCGGCATCGATGAAGAACGCAGCGAAATGCGATAAGTAATGTGAATTGCAGA  300
                ||||||||||||||||||||||||||||||||||||||||||||||||||||||||||||
Sbjct  3346009  TCTTGGTTCCGGCATCGATGAAGAACGCAGCGAAATGCGATAAGTAATGTGAATTGCAGA  3346068

Query  301      ATTCAGTGAATCATCGAGTCTTTGAACGCACATTGCGCCCCCTGGTATTCCGGGGGGCAT  360
                ||||||||||||||||||||||||||||||||||||||||||||||||||||||||||||
Sbjct  3346069  ATTCAGTGAATCATCGAGTCTTTGAACGCACATTGCGCCCCCTGGTATTCCGGGGGGCAT  3346128

Query  361      GCCTGTCCGAGCGTCATTGCTGCCCTCAAGCACGGCTTGTGTGTTGGGCCCCCGTCCCCC  420
                |||||||||||||||||||||||||||||||||||||||||||||||||||| || ||||
Sbjct  3346129  GCCTGTCCGAGCGTCATTGCTGCCCTCAAGCACGGCTTGTGTGTTGGGCCCC-GT-CCCC  3346186

Query  421      TCTCCCGGGGGACGGGCCCGAAAGGCAGCGGCGGCACCGCGTCCGGTCCTCGAGCGTATG  480
                || ||| |||||||||||||||||||||||||||||||||||||||||||||||||||||
Sbjct  3346187  TC-CCCCGGGGACGGGCCCGAAAGGCAGCGGCGGCACCGCGTCCGGTCCTCGAGCGTATG  3346245

Query  481      GGGCTTTGTCACCTGCTCTGTAGGCCCGGCCGGCGCCAGCCGACACCCAACTTTATTTTT  540
                ||||||||||||| |||||||||||||||||||||||||||||||||||||||||  |||
Sbjct  3346246  GGGCTTTGTCACCCGCTCTGTAGGCCCGGCCGGCGCCAGCCGACACCCAACTTTA--TTT  3346303

Query  541      CTAAGGTTGACCTCGGATCAGGTAGGGATACCCGCTGAACTTAAGCATATCAATAAGCGG  600
                ||||||||||||||||||||||||||||||||||||||||||||||||||||||||||||
Sbjct  3346304  CTAAGGTTGACCTCGGATCAGGTAGGGATACCCGCTGAACTTAAGCATATCAATAAGCGG  3346363

Query  601      AGGAAAAGAAACCAACAGGGATTGCCTCAGTAACGGCGAGTGAAGCGGCAAGAGCTCAAA  660
                ||||||||||||||||||||||||||||||||||||||||||||||||||||||||||||
Sbjct  3346364  AGGAAAAGAAACCAACAGGGATTGCCTCAGTAACGGCGAGTGAAGCGGCAAGAGCTCAAA  3346423

Query  661      TTTGAAAGCTGGCCCCTTCGGGGTCCGCGTTGTAATTTGCAGAGGATGCTTCGGGTGCAG  720
                |||||||||||||||| |||||||||||||||||||||||||||||||||||||||||||
Sbjct  3346424  TTTGAAAGCTGGCCCCCTCGGGGTCCGCGTTGTAATTTGCAGAGGATGCTTCGGGTGCAG  3346483

Query  721      CCCCCGTCTAAGTGCCCTGGAACGGGCCGTCATAGAGGGTGAGAATCCCGTCTGGGACGG  780
                ||||||||||||||||||||||||||||||||||||||||||||||||||||||||||||
Sbjct  3346484  CCCCCGTCTAAGTGCCCTGGAACGGGCCGTCATAGAGGGTGAGAATCCCGTCTGGGACGG  3346543

Query  781      GGTGTCTGCGTCCGTGTGAAGCTCCTTCGACGAGTCGAGTTGTTTGGGAATGCAGCTCTA  840
                ||||||||||||||||||||||||||||||||||||||||||||||||||||||||||||
Sbjct  3346544  GGTGTCTGCGTCCGTGTGAAGCTCCTTCGACGAGTCGAGTTGTTTGGGAATGCAGCTCTA  3346603

Query  841      AATGGGTGGTAAATTTCATCTAAAGCTAAATACTGGCCGGAGACCGATAGCGCACAAGTA  900
                ||||||||||||||||||||||||||||||||||||||||||||||||||||||||||||
Sbjct  3346604  AATGGGTGGTAAATTTCATCTAAAGCTAAATACTGGCCGGAGACCGATAGCGCACAAGTA  3346663

Query  901      GAGTGATCGAAAGATGAAAAGCACTTTGAAAAGAGAGTTAAACAGCACGTGAAATTGTTG  960
                ||||||||||||||||||||||||||||||||||||||||||||||||||||||||||||
Sbjct  3346664  GAGTGATCGAAAGATGAAAAGCACTTTGAAAAGAGAGTTAAACAGCACGTGAAATTGTTG  3346723

Query  961      AAAGGGAAGCGTTTGCGACCAGACTCGCCCGCGGGGTTCAGCCGGCATTCGTGCCGGTGT  1020
                ||||||||||||||||||||||||||||||||||||||||||||||||||||||||||||
Sbjct  3346724  AAAGGGAAGCGTTTGCGACCAGACTCGCCCGCGGGGTTCAGCCGGCATTCGTGCCGGTGT  3346783

Query  1021     ACTTCCCCGTGGGCGGGCCAGCGTCGGTTTGGGCGGCCGGTCAAAGGCCCTCGGAATGTA  1080
                ||||||||||||||||||||||||||||||||||||||||||||||||||||||||||||
Sbjct  3346784  ACTTCCCCGTGGGCGGGCCAGCGTCGGTTTGGGCGGCCGGTCAAAGGCCCTCGGAATGTA  3346843

Query  1081     TCACCTCTCGGGGTGTCTTATAGCCGAGGGTGCAATGCGGCCTGCCTGGACCGAGGAACG  1140
                ||||| |||||||||||||||||||||||||||||||||||||||| |||||||||||||
Sbjct  3346844  TCACCCCTCGGGGTGTCTTATAGCCGAGGGTGCAATGCGGCCTGCCCGGACCGAGGAACG  3346903

Query  1141     CGCTTCGGCTCGGACGCTGGCGTAATGGTCGTAAATGACCCGTCTTGAAACACGGACCAA  1200
                ||||||||||||||||||||||||||||||||||||||||||||||||||||||||||||
Sbjct  3346904  CGCTTCGGCTCGGACGCTGGCGTAATGGTCGTAAATGACCCGTCTTGAAACACGGACCAA  3346963

Query  1201     GGAGTCTAACATCTACGCGAGTGTTCGGGTGTCAAACCCGTACGCGCAGTGAAAGCGAAC  1260
                ||||||||||||||||||||||||||||||||||||||||||||||||||||||||||||
Sbjct  3346964  GGAGTCTAACATCTACGCGAGTGTTCGGGTGTCAAACCCGTACGCGCAGTGAAAGCGAAC  3347023

Query  1261     GGAGGTGGGAGCCCCTCGCTCGCGGGGCGCACCATCGACCGATCCTGATGTCTTCGGATG  1320
                |||||||||||||||   |||| |||||||||||||||||||||||||||||||||||||
Sbjct  3347024  GGAGGTGGGAGCCCC---CTCGTGGGGCGCACCATCGACCGATCCTGATGTCTTCGGATG  3347080

Query  1321     GATTTGAGTACGAGCGTAGCTGTGGGGACCCGAAAGATGGTGAACTATGCCTGAATAGGG  1380
                ||||||||||||||||||||||||||||||||||||||||||||||||||||||||||||
Sbjct  3347081  GATTTGAGTACGAGCGTAGCTGTGGGGACCCGAAAGATGGTGAACTATGCCTGAATAGGG  3347140

Query  1381     CGAAGCCAGAGGAAACTCTGGTGGAGGCTCGCAGCGGTTCTGACGTGCAAATCGATCGTC  1440
                ||||||||||||||||||||||||||||||||||||||||||||||||||||||||||||
Sbjct  3347141  CGAAGCCAGAGGAAACTCTGGTGGAGGCTCGCAGCGGTTCTGACGTGCAAATCGATCGTC  3347200

Query  1441     AAATTTGGGTATAGGGGCGAAAGACTAATCGAACCATCTAGTAGCTGGTTCCTGCCGAAG  1500
                 |||||||||||||||||||||||||||||||||||||||||||||||||||||||||||
Sbjct  3347201  GAATTTGGGTATAGGGGCGAAAGACTAATCGAACCATCTAGTAGCTGGTTCCTGCCGAAG  3347260

Query  1501     TTTCCCTCAGGATAGCAGTAACGCGGATCAGTTTTATGAGGTAAAGCGAATGATTAGAGG  1560
                ||||||||||||||||||||||||||||||||||||||||||||||||||||||||||||
Sbjct  3347261  TTTCCCTCAGGATAGCAGTAACGCGGATCAGTTTTATGAGGTAAAGCGAATGATTAGAGG  3347320

Query  1561     CCTTGGGGTTGAAACAACCTTAACCTATTCTCAAACTTTAAATATGTAAGAAGCGCTTGT  1620
                ||||||||||||||||||||||||||||||||||||||||||||||||||||||||||||
Sbjct  3347321  CCTTGGGGTTGAAACAACCTTAACCTATTCTCAAACTTTAAATATGTAAGAAGCGCTTGT  3347380

Query  1621     TGCTTAGTTGAACGTGCGCATTAGAATGAAGCGTTACTAGTGGGCCATTTTTGGTAAGCA  1680
                ||||||||||||||||||||||||||||||||||||||||||||||||||||||||||||
Sbjct  3347381  TGCTTAGTTGAACGTGCGCATTAGAATGAAGCGTTACTAGTGGGCCATTTTTGGTAAGCA  3347440

Query  1681     GAACTGGCGATGCGGGATGAACCGAACGCGAGGTTAAGGTGCCGGAATGCACGCTCATCA  1740
                ||||||||||||||||||||||||||||||||||||||||||||||||||||||||||||
Sbjct  3347441  GAACTGGCGATGCGGGATGAACCGAACGCGAGGTTAAGGTGCCGGAATGCACGCTCATCA  3347500

Query  1741     GACACCACAAAAGGTGTTAGTTCATCTAGACAGCCCGACGGTGGCCATGGAAGTCGGAAT  1800
                ||||||||||||||||||||||||||||||||||||||||||||||||||||||||||||
Sbjct  3347501  GACACCACAAAAGGTGTTAGTTCATCTAGACAGCCCGACGGTGGCCATGGAAGTCGGAAT  3347560

Query  1801     CCGCTAAGGAGTGTGTAACAACTCACGGGCCGAATGAACTAGCCCTGAAAATGGATGGCG  1860
                ||||||||||||||||||||||||||||||||||||||||||||||||||||||||||||
Sbjct  3347561  CCGCTAAGGAGTGTGTAACAACTCACGGGCCGAATGAACTAGCCCTGAAAATGGATGGCG  3347620

Query  1861     CTCAAGCGTGCTACCCATACCTCGCCGTCGGGGTAGAAACGACGCCCCGACGAGTAGGCA  1920
                |||||||||||||||||||||||||||||||||||||||||| |||||||||||||||||
Sbjct  3347621  CTCAAGCGTGCTACCCATACCTCGCCGTCGGGGTAGAAACGATGCCCCGACGAGTAGGCA  3347680

Query  1921     GGCGTGGGGGTCCGTGACGAAGCCTTGGGAGTGATCCCGGGTCGAACGGCCCCTAGTGCA  1980
                ||||||||||||||||||||||||||||||||||||||||||||||||| ||||||||||
Sbjct  3347681  GGCGTGGGGGTCCGTGACGAAGCCTTGGGAGTGATCCCGGGTCGAACGG-CCCTAGTGCA  3347739

Query  1981     GATCTTGGTGGTAGTAGCAAATACTCAAATGAGAACTTTGAGGACTGAAGTGGGGAAAGG  2040
                ||||||||||||||||||||||||||||||||||||||||||||||||||||||||||||
Sbjct  3347740  GATCTTGGTGGTAGTAGCAAATACTCAAATGAGAACTTTGAGGACTGAAGTGGGGAAAGG  3347799

Query  2041     TTCCATGTGAACAGCAGTTGGACATGGGTTAGTCGATCCTAAGGCATAGGGAAGTTCCGT  2100
                ||||||||||||||||||||||||||||||||||||||||||||||||||||||||||||
Sbjct  3347800  TTCCATGTGAACAGCAGTTGGACATGGGTTAGTCGATCCTAAGGCATAGGGAAGTTCCGT  3347859

Query  2101     TTGAAAGGCGCCCTCGTGCGCCGTGTGCCGAAAGGGAAGCCGGTTAACATTCCGGCACCT  2160
                ||||||||||||||||||||||||||||||||||||||||||||||||||||||||||||
Sbjct  3347860  TTGAAAGGCGCCCTCGTGCGCCGTGTGCCGAAAGGGAAGCCGGTTAACATTCCGGCACCT  3347919

Query  2161     GGATGTGGATTCTCCACGGCAACGTAACTGAACGCGGAGACGTCGGCGGGGGTCCTGGGA  2220
                ||||||||||||||||||||||||||||||||||||||||||||||||||||||||||||
Sbjct  3347920  GGATGTGGATTCTCCACGGCAACGTAACTGAACGCGGAGACGTCGGCGGGGGTCCTGGGA  3347979

Query  2221     AGAGTTCTCTTTTCTTCTTGACAGCCTTCCACCCTGAAATCGGTTTGTCCGGAGCTAGGG  2280
                ||||||||||||||||||||||||||||||||||||||||||||||||||||||||||||
Sbjct  3347980  AGAGTTCTCTTTTCTTCTTGACAGCCTTCCACCCTGAAATCGGTTTGTCCGGAGCTAGGG  3348039

Query  2281     TTCCATGGCTGGCAGAGCCCCGCACCTTTGCGGGGTCCGGTGCGCCCCCGACGACCCTTG  2340
                ||| |||||||||||||||||||||||||||||||||||||||| |||||||||||||||
Sbjct  3348040  TTCTATGGCTGGCAGAGCCCCGCACCTTTGCGGGGTCCGGTGCG-CCCCGACGACCCTTG  3348098

Query  2341     AAAATCCGCGGGAAGGAATAGTTTTCACGCCAGGTCGTACTCATAACCGCAGCAGGTCTC  2400
                ||||||||||||||||||||||||||||||||||||||||||||||||||||||||||||
Sbjct  3348099  AAAATCCGCGGGAAGGAATAGTTTTCACGCCAGGTCGTACTCATAACCGCAGCAGGTCTC  3348158

Query  2401     CAAGGTGAACAGCCTCTAGTTGATAGAACAATGTAGATAAGGGAAGTCGGCAAAATGGAT  2460
                ||||||||||||||||||||||||||||||||||||||||||||||||||||||||||||
Sbjct  3348159  CAAGGTGAACAGCCTCTAGTTGATAGAACAATGTAGATAAGGGAAGTCGGCAAAATGGAT  3348218

Query  2461     CCGTAACTTCGGGATAAGGATTGGCTCTAAGGGTCGGGCCCGCTGGGCCTTGGGGGAAAC  2520
                ||||||||||||||||||||||||||||||||||||||||||||||||||||||||||||
Sbjct  3348219  CCGTAACTTCGGGATAAGGATTGGCTCTAAGGGTCGGGCCCGCTGGGCCTTGGGGGAAAC  3348278

Query  2521     CCCTCGGAGCAGGGGGGCACTAGCCGGGCAACCGGCCGGCGCCCCCCAGCACTGGGGCGG  2580
                ||||||||||||||||||||||||||||||||||||||||| ||||||||||||||| ||
Sbjct  3348279  CCCTCGGAGCAGGGGGGCACTAGCCGGGCAACCGGCCGGCG-CCCCCAGCACTGGGGTGG  3348337

Query  2581     GGACGCCCTTGGCAGGCTTCGGCCGTCCGGCGGGCGCTTAACGACCAACTTAGAACTGGT  2640
                |||||||||||||||||||||||||||||||||||| |||||||||||||||||||||||
Sbjct  3348338  GGACGCCCTTGGCAGGCTTCGGCCGTCCGGCGGGCGATTAACGACCAACTTAGAACTGGT  3348397

Query  2641     ACGGACAAGGGGAAT  2655
                |||||||||||||||
Sbjct  3348398  ACGGACAAGGGGAAT  3348412


 Score = 4747 bits (2570),  Expect = 0.0
 Identities = 2629/2655 (99%), Gaps = 13/2655 (0%)
 Strand=Plus/Plus

Query  1        CAAGGTTTCCGTAGGTGAACCTGCGGAAGGATCATTACCGAGTGAGGGCCCTCTGGGTCC  60
                ||||||||||||||||||||||||||||||||||||||||||||||||||||||||||||
Sbjct  3337688  CAAGGTTTCCGTAGGTGAACCTGCGGAAGGATCATTACCGAGTGAGGGCCCTCTGGGTCC  3337747

Query  61       AACCTCCCACCCGTGTCTATCGTACCTTGTTGCTTcggcgggcccgccgtttcgacggcc  120
                ||||||||||||||||||||||||||||||||||||||||||||||||||||||||||||
Sbjct  3337748  AACCTCCCACCCGTGTCTATCGTACCTTGTTGCTTCGGCGGGCCCGCCGTTTCGACGGCC  3337807

Query  121      gccggggaggccttgcgcccccgggcccgcgcccgccgAAGACCCCAACATGAACGCTGT  180
                ||||||||||||| ||| ||||||||||||||||||||||||||||||||||||||||||
Sbjct  3337808  GCCGGGGAGGCCTCGCG-CCCCGGGCCCGCGCCCGCCGAAGACCCCAACATGAACGCTGT  3337866

Query  181      TCTGAAAGTATGCAGTCTGAGTTGATTATCGTAATCAGTTAAAACTTTCAACAACGGATC  240
                |||||||||||||||||||||||||||||| |||||||||||||||||||||||||||||
Sbjct  3337867  TCTGAAAGTATGCAGTCTGAGTTGATTATCATAATCAGTTAAAACTTTCAACAACGGATC  3337926

Query  241      TCTTGGTTCCGGCATCGATGAAGAACGCAGCGAAATGCGATAAGTAATGTGAATTGCAGA  300
                ||||||||||||||||||||||||||||||||||||||||||||||||||||||||||||
Sbjct  3337927  TCTTGGTTCCGGCATCGATGAAGAACGCAGCGAAATGCGATAAGTAATGTGAATTGCAGA  3337986

Query  301      ATTCAGTGAATCATCGAGTCTTTGAACGCACATTGCGCCCCCTGGTATTCCGGGGGGCAT  360
                ||||||||||||||||||||||||||||||||||||||||||||||||||||||||||||
Sbjct  3337987  ATTCAGTGAATCATCGAGTCTTTGAACGCACATTGCGCCCCCTGGTATTCCGGGGGGCAT  3338046

Query  361      GCCTGTCCGAGCGTCATTGCTGCCCTCAAGCACGGCTTGTGTGTTGGGCCCCCGTCCCCC  420
                |||||||||||||||||||||||||||||||||||||||||||||||||||| || ||||
Sbjct  3338047  GCCTGTCCGAGCGTCATTGCTGCCCTCAAGCACGGCTTGTGTGTTGGGCCCC-GT-CCCC  3338104

Query  421      TCTCCCGGGGGACGGGCCCGAAAGGCAGCGGCGGCACCGCGTCCGGTCCTCGAGCGTATG  480
                || ||| |||||||||||||||||||||||||||||||||||||||||||||||||||||
Sbjct  3338105  TC-CCCCGGGGACGGGCCCGAAAGGCAGCGGCGGCACCGCGTCCGGTCCTCGAGCGTATG  3338163

Query  481      GGGCTTTGTCACCTGCTCTGTAGGCCCGGCCGGCGCCAGCCGACACCCAACTTTATTTTT  540
                ||||||||||||| |||||||||||||||||||||||||||||||||||||||||  |||
Sbjct  3338164  GGGCTTTGTCACCCGCTCTGTAGGCCCGGCCGGCGCCAGCCGACACCCAACTTTA--TTT  3338221

Query  541      CTAAGGTTGACCTCGGATCAGGTAGGGATACCCGCTGAACTTAAGCATATCAATAAGCGG  600
                ||||||||||||||||||||||||||||||||||||||||||||||||||||||||||||
Sbjct  3338222  CTAAGGTTGACCTCGGATCAGGTAGGGATACCCGCTGAACTTAAGCATATCAATAAGCGG  3338281

Query  601      AGGAAAAGAAACCAACAGGGATTGCCTCAGTAACGGCGAGTGAAGCGGCAAGAGCTCAAA  660
                ||||||||||||||||||||||||||||||||||||||||||||||||||||||||||||
Sbjct  3338282  AGGAAAAGAAACCAACAGGGATTGCCTCAGTAACGGCGAGTGAAGCGGCAAGAGCTCAAA  3338341

Query  661      TTTGAAAGCTGGCCCCTTCGGGGTCCGCGTTGTAATTTGCAGAGGATGCTTCGGGTGCAG  720
                |||||||||||||||| |||||||||||||||||||||||||||||||||||||||||||
Sbjct  3338342  TTTGAAAGCTGGCCCCCTCGGGGTCCGCGTTGTAATTTGCAGAGGATGCTTCGGGTGCAG  3338401

Query  721      CCCCCGTCTAAGTGCCCTGGAACGGGCCGTCATAGAGGGTGAGAATCCCGTCTGGGACGG  780
                 |||||||||||||||||||||||||||||||||||||||||||||||||||||||||||
Sbjct  3338402  -CCCCGTCTAAGTGCCCTGGAACGGGCCGTCATAGAGGGTGAGAATCCCGTCTGGGACGG  3338460

Query  781      GGTGTCTGCGTCCGTGTGAAGCTCCTTCGACGAGTCGAGTTGTTTGGGAATGCAGCTCTA  840
                ||||||||||||||||||||||||||||||||||||||||||||||||||||||||||||
Sbjct  3338461  GGTGTCTGCGTCCGTGTGAAGCTCCTTCGACGAGTCGAGTTGTTTGGGAATGCAGCTCTA  3338520

Query  841      AATGGGTGGTAAATTTCATCTAAAGCTAAATACTGGCCGGAGACCGATAGCGCACAAGTA  900
                ||||||||||||||||||||||||||||||||||||||||||||||||||||||||||||
Sbjct  3338521  AATGGGTGGTAAATTTCATCTAAAGCTAAATACTGGCCGGAGACCGATAGCGCACAAGTA  3338580

Query  901      GAGTGATCGAAAGATGAAAAGCACTTTGAAAAGAGAGTTAAACAGCACGTGAAATTGTTG  960
                ||||||||||||||||||||||||||||||||||||||||||||||||||||||||||||
Sbjct  3338581  GAGTGATCGAAAGATGAAAAGCACTTTGAAAAGAGAGTTAAACAGCACGTGAAATTGTTG  3338640

Query  961      AAAGGGAAGCGTTTGCGACCAGACTCGCCCGCGGGGTTCAGCCGGCATTCGTGCCGGTGT  1020
                ||||||||||||||||||||||||||||||||||||||||||||||||||||||||||||
Sbjct  3338641  AAAGGGAAGCGTTTGCGACCAGACTCGCCCGCGGGGTTCAGCCGGCATTCGTGCCGGTGT  3338700

Query  1021     ACTTCCCCGTGGGCGGGCCAGCGTCGGTTTGGGCGGCCGGTCAAAGGCCCTCGGAATGTA  1080
                ||||||||||||||||||||||||||||||||||||||||||||||||||||||||||||
Sbjct  3338701  ACTTCCCCGTGGGCGGGCCAGCGTCGGTTTGGGCGGCCGGTCAAAGGCCCTCGGAATGTA  3338760

Query  1081     TCACCTCTCGGGGTGTCTTATAGCCGAGGGTGCAATGCGGCCTGCCTGGACCGAGGAACG  1140
                ||||| |||||||||||||||||||||||||||||||||||||||| |||||||||||||
Sbjct  3338761  TCACCCCTCGGGGTGTCTTATAGCCGAGGGTGCAATGCGGCCTGCCCGGACCGAGGAACG  3338820

Query  1141     CGCTTCGGCTCGGACGCTGGCGTAATGGTCGTAAATGACCCGTCTTGAAACACGGACCAA  1200
                ||||||||||||||||||||||||||||||||||||||||||||||||||||||||||||
Sbjct  3338821  CGCTTCGGCTCGGACGCTGGCGTAATGGTCGTAAATGACCCGTCTTGAAACACGGACCAA  3338880

Query  1201     GGAGTCTAACATCTACGCGAGTGTTCGGGTGTCAAACCCGTACGCGCAGTGAAAGCGAAC  1260
                ||||||||||||||||||||||||||||||||||||||||||||||||||||||||||||
Sbjct  3338881  GGAGTCTAACATCTACGCGAGTGTTCGGGTGTCAAACCCGTACGCGCAGTGAAAGCGAAC  3338940

Query  1261     GGAGGTGGGAGCCCCTCGCTCGCGGGGCGCACCATCGACCGATCCTGATGTCTTCGGATG  1320
                |||||||||||||||   |||| |||||||||||||||||||||||||||||||||||||
Sbjct  3338941  GGAGGTGGGAGCCCC---CTCGTGGGGCGCACCATCGACCGATCCTGATGTCTTCGGATG  3338997

Query  1321     GATTTGAGTACGAGCGTAGCTGTGGGGACCCGAAAGATGGTGAACTATGCCTGAATAGGG  1380
                ||||||||||||||||||||||||||||||||||||||||||||||||||||||||||||
Sbjct  3338998  GATTTGAGTACGAGCGTAGCTGTGGGGACCCGAAAGATGGTGAACTATGCCTGAATAGGG  3339057

Query  1381     CGAAGCCAGAGGAAACTCTGGTGGAGGCTCGCAGCGGTTCTGACGTGCAAATCGATCGTC  1440
                ||||||||||||||||||||||||||||||||||||||||||||||||||||||||||||
Sbjct  3339058  CGAAGCCAGAGGAAACTCTGGTGGAGGCTCGCAGCGGTTCTGACGTGCAAATCGATCGTC  3339117

Query  1441     AAATTTGGGTATAGGGGCGAAAGACTAATCGAACCATCTAGTAGCTGGTTCCTGCCGAAG  1500
                 |||||||||||||||||||||||||||||||||||||||||||||||||||||||||||
Sbjct  3339118  GAATTTGGGTATAGGGGCGAAAGACTAATCGAACCATCTAGTAGCTGGTTCCTGCCGAAG  3339177

Query  1501     TTTCCCTCAGGATAGCAGTAACGCGGATCAGTTTTATGAGGTAAAGCGAATGATTAGAGG  1560
                ||||||||||||||||||||||||||||||||||||||||||||||||||||||||||||
Sbjct  3339178  TTTCCCTCAGGATAGCAGTAACGCGGATCAGTTTTATGAGGTAAAGCGAATGATTAGAGG  3339237

Query  1561     CCTTGGGGTTGAAACAACCTTAACCTATTCTCAAACTTTAAATATGTAAGAAGCGCTTGT  1620
                ||||||||||||||||||||||||||||||||||||||||||||||||||||||||||||
Sbjct  3339238  CCTTGGGGTTGAAACAACCTTAACCTATTCTCAAACTTTAAATATGTAAGAAGCGCTTGT  3339297

Query  1621     TGCTTAGTTGAACGTGCGCATTAGAATGAAGCGTTACTAGTGGGCCATTTTTGGTAAGCA  1680
                ||||||||||||||||||||||||||||||||||||||||||||||||||||||||||||
Sbjct  3339298  TGCTTAGTTGAACGTGCGCATTAGAATGAAGCGTTACTAGTGGGCCATTTTTGGTAAGCA  3339357

Query  1681     GAACTGGCGATGCGGGATGAACCGAACGCGAGGTTAAGGTGCCGGAATGCACGCTCATCA  1740
                ||||||||||||||||||||||||||||||||||||||||||||||||||||||||||||
Sbjct  3339358  GAACTGGCGATGCGGGATGAACCGAACGCGAGGTTAAGGTGCCGGAATGCACGCTCATCA  3339417

Query  1741     GACACCACAAAAGGTGTTAGTTCATCTAGACAGCCCGACGGTGGCCATGGAAGTCGGAAT  1800
                ||||||||||||||||||||||||||||||||||||||||||||||||||||||||||||
Sbjct  3339418  GACACCACAAAAGGTGTTAGTTCATCTAGACAGCCCGACGGTGGCCATGGAAGTCGGAAT  3339477

Query  1801     CCGCTAAGGAGTGTGTAACAACTCACGGGCCGAATGAACTAGCCCTGAAAATGGATGGCG  1860
                ||||||||||||||||||||||||||||||||||||||||||||||||||||||||||||
Sbjct  3339478  CCGCTAAGGAGTGTGTAACAACTCACGGGCCGAATGAACTAGCCCTGAAAATGGATGGCG  3339537

Query  1861     CTCAAGCGTGCTACCCATACCTCGCCGTCGGGGTAGAAACGACGCCCCGACGAGTAGGCA  1920
                |||||||||||||||||||||||||||||||||||||||||| |||||||||||||||||
Sbjct  3339538  CTCAAGCGTGCTACCCATACCTCGCCGTCGGGGTAGAAACGATGCCCCGACGAGTAGGCA  3339597

Query  1921     GGCGTGGGGGTCCGTGACGAAGCCTTGGGAGTGATCCCGGGTCGAACGGCCCCTAGTGCA  1980
                ||||||||||||||||||||||||||||||||||||||||||||||||| ||||||||||
Sbjct  3339598  GGCGTGGGGGTCCGTGACGAAGCCTTGGGAGTGATCCCGGGTCGAACGG-CCCTAGTGCA  3339656

Query  1981     GATCTTGGTGGTAGTAGCAAATACTCAAATGAGAACTTTGAGGACTGAAGTGGGGAAAGG  2040
                ||||||||||||||||||||||||||||||||||||||||||||||||||||||||||||
Sbjct  3339657  GATCTTGGTGGTAGTAGCAAATACTCAAATGAGAACTTTGAGGACTGAAGTGGGGAAAGG  3339716

Query  2041     TTCCATGTGAACAGCAGTTGGACATGGGTTAGTCGATCCTAAGGCATAGGGAAGTTCCGT  2100
                ||||||||||||||||||||||||||||||||||||||||||||||||||||||||||||
Sbjct  3339717  TTCCATGTGAACAGCAGTTGGACATGGGTTAGTCGATCCTAAGGCATAGGGAAGTTCCGT  3339776

Query  2101     TTGAAAGGCGCCCTCGTGCGCCGTGTGCCGAAAGGGAAGCCGGTTAACATTCCGGCACCT  2160
                ||||||||||||||||||||||||||||||||||||||||||||||||||||||||||||
Sbjct  3339777  TTGAAAGGCGCCCTCGTGCGCCGTGTGCCGAAAGGGAAGCCGGTTAACATTCCGGCACCT  3339836

Query  2161     GGATGTGGATTCTCCACGGCAACGTAACTGAACGCGGAGACGTCGGCGGGGGTCCTGGGA  2220
                ||||||||||||||||||||||||||||||||||||||||||||||||||||||||||||
Sbjct  3339837  GGATGTGGATTCTCCACGGCAACGTAACTGAACGCGGAGACGTCGGCGGGGGTCCTGGGA  3339896

Query  2221     AGAGTTCTCTTTTCTTCTTGACAGCCTTCCACCCTGAAATCGGTTTGTCCGGAGCTAGGG  2280
                ||||||||||||||||||||||||||||||||||||||||||||||||||||||||||||
Sbjct  3339897  AGAGTTCTCTTTTCTTCTTGACAGCCTTCCACCCTGAAATCGGTTTGTCCGGAGCTAGGG  3339956

Query  2281     TTCCATGGCTGGCAGAGCCCCGCACCTTTGCGGGGTCCGGTGCGCCCCCGACGACCCTTG  2340
                ||| |||||||||||||||||||||||||||||||||||||||| |||||||||||||||
Sbjct  3339957  TTCTATGGCTGGCAGAGCCCCGCACCTTTGCGGGGTCCGGTGCG-CCCCGACGACCCTTG  3340015

Query  2341     AAAATCCGCGGGAAGGAATAGTTTTCACGCCAGGTCGTACTCATAACCGCAGCAGGTCTC  2400
                ||||||||||||||||||||||||||||||||||||||||||||||||||||||||||||
Sbjct  3340016  AAAATCCGCGGGAAGGAATAGTTTTCACGCCAGGTCGTACTCATAACCGCAGCAGGTCTC  3340075

Query  2401     CAAGGTGAACAGCCTCTAGTTGATAGAACAATGTAGATAAGGGAAGTCGGCAAAATGGAT  2460
                ||||||||||||||||||||||||||||||||||||||||||||||||||||||||||||
Sbjct  3340076  CAAGGTGAACAGCCTCTAGTTGATAGAACAATGTAGATAAGGGAAGTCGGCAAAATGGAT  3340135

Query  2461     CCGTAACTTCGGGATAAGGATTGGCTCTAAGGGTCGGGCCCGCTGGGCCTTGGGGGAAAC  2520
                ||||||||||||||||||||||||||||||||||||||||||||||||||||||||||||
Sbjct  3340136  CCGTAACTTCGGGATAAGGATTGGCTCTAAGGGTCGGGCCCGCTGGGCCTTGGGGGAAAC  3340195

Query  2521     CCCTCGGAGCAGGGGGGCACTAGCCGGGCAACCGGCCGGCGCCCCCCAGCACTGGGGCGG  2580
                ||||||||||||||||||||||||||||||||||||||||| ||||||||||||||| ||
Sbjct  3340196  CCCTCGGAGCAGGGGGGCACTAGCCGGGCAACCGGCCGGCG-CCCCCAGCACTGGGGTGG  3340254

Query  2581     GGACGCCCTTGGCAGGCTTCGGCCGTCCGGCGGGCGCTTAACGACCAACTTAGAACTGGT  2640
                |||||||||||||||||||||||||||||||||||| |||||||||||||||||||||||
Sbjct  3340255  GGACGCCCTTGGCAGGCTTCGGCCGTCCGGCGGGCGATTAACGACCAACTTAGAACTGGT  3340314

Query  2641     ACGGACAAGGGGAAT  2655
                |||||||||||||||
Sbjct  3340315  ACGGACAAGGGGAAT  3340329


>MSZS01000019.1 Aspergillus novofumigatus IBT 16806 P174scaffold_19, whole genome 
shotgun sequence
Length=19468

 Score = 4747 bits (2570),  Expect = 0.0
 Identities = 2629/2655 (99%), Gaps = 13/2655 (0%)
 Strand=Plus/Plus

Query  1      CAAGGTTTCCGTAGGTGAACCTGCGGAAGGATCATTACCGAGTGAGGGCCCTCTGGGTCC  60
              ||||||||||||||||||||||||||||||||||||||||||||||||||||||||||||
Sbjct  14050  CAAGGTTTCCGTAGGTGAACCTGCGGAAGGATCATTACCGAGTGAGGGCCCTCTGGGTCC  14109

Query  61     AACCTCCCACCCGTGTCTATCGTACCTTGTTGCTTcggcgggcccgccgtttcgacggcc  120
              ||||||||||||||||||||||||||||||||||||||||||||||||||||||||||||
Sbjct  14110  AACCTCCCACCCGTGTCTATCGTACCTTGTTGCTTCGGCGGGCCCGCCGTTTCGACGGCC  14169

Query  121    gccggggaggccttgcgcccccgggcccgcgcccgccgAAGACCCCAACATGAACGCTGT  180
              ||||||||||||| ||| ||||||||||||||||||||||||||||||||||||||||||
Sbjct  14170  GCCGGGGAGGCCTCGCG-CCCCGGGCCCGCGCCCGCCGAAGACCCCAACATGAACGCTGT  14228

Query  181    TCTGAAAGTATGCAGTCTGAGTTGATTATCGTAATCAGTTAAAACTTTCAACAACGGATC  240
              |||||||||||||||||||||||||||||| |||||||||||||||||||||||||||||
Sbjct  14229  TCTGAAAGTATGCAGTCTGAGTTGATTATCATAATCAGTTAAAACTTTCAACAACGGATC  14288

Query  241    TCTTGGTTCCGGCATCGATGAAGAACGCAGCGAAATGCGATAAGTAATGTGAATTGCAGA  300
              ||||||||||||||||||||||||||||||||||||||||||||||||||||||||||||
Sbjct  14289  TCTTGGTTCCGGCATCGATGAAGAACGCAGCGAAATGCGATAAGTAATGTGAATTGCAGA  14348

Query  301    ATTCAGTGAATCATCGAGTCTTTGAACGCACATTGCGCCCCCTGGTATTCCGGGGGGCAT  360
              ||||||||||||||||||||||||||||||||||||||||||||||||||| ||||||||
Sbjct  14349  ATTCAGTGAATCATCGAGTCTTTGAACGCACATTGCGCCCCCTGGTATTCC-GGGGGCAT  14407

Query  361    GCCTGTCCGAGCGTCATTGCTGCCCTCAAGCACGGCTTGTGTGTTGGGCCCCCGTCCCCC  420
              |||||||||||||||||||||||||||||||||||||||||||||||||||| || ||||
Sbjct  14408  GCCTGTCCGAGCGTCATTGCTGCCCTCAAGCACGGCTTGTGTGTTGGGCCCC-GT-CCCC  14465

Query  421    TCTCCCGGGGGACGGGCCCGAAAGGCAGCGGCGGCACCGCGTCCGGTCCTCGAGCGTATG  480
              || ||| |||||||||||||||||||||||||||||||||||||||||||||||||||||
Sbjct  14466  TC-CCCCGGGGACGGGCCCGAAAGGCAGCGGCGGCACCGCGTCCGGTCCTCGAGCGTATG  14524

Query  481    GGGCTTTGTCACCTGCTCTGTAGGCCCGGCCGGCGCCAGCCGACACCCAACTTTATTTTT  540
              ||||||||||||| |||||||||||||||||||||||||||||||||||||||||  |||
Sbjct  14525  GGGCTTTGTCACCCGCTCTGTAGGCCCGGCCGGCGCCAGCCGACACCCAACTTTA--TTT  14582

Query  541    CTAAGGTTGACCTCGGATCAGGTAGGGATACCCGCTGAACTTAAGCATATCAATAAGCGG  600
              ||||||||||||||||||||||||||||||||||||||||||||||||||||||||||||
Sbjct  14583  CTAAGGTTGACCTCGGATCAGGTAGGGATACCCGCTGAACTTAAGCATATCAATAAGCGG  14642

Query  601    AGGAAAAGAAACCAACAGGGATTGCCTCAGTAACGGCGAGTGAAGCGGCAAGAGCTCAAA  660
              ||||||||||||||||||||||||||||||||||||||||||||||||||||||||||||
Sbjct  14643  AGGAAAAGAAACCAACAGGGATTGCCTCAGTAACGGCGAGTGAAGCGGCAAGAGCTCAAA  14702

Query  661    TTTGAAAGCTGGCCCCTTCGGGGTCCGCGTTGTAATTTGCAGAGGATGCTTCGGGTGCAG  720
              |||||||||||||||| |||||||||||||||||||||||||||||||||||||||||||
Sbjct  14703  TTTGAAAGCTGGCCCCCTCGGGGTCCGCGTTGTAATTTGCAGAGGATGCTTCGGGTGCAG  14762

Query  721    CCCCCGTCTAAGTGCCCTGGAACGGGCCGTCATAGAGGGTGAGAATCCCGTCTGGGACGG  780
               |||||||||||||||||||||||||||||||||||||||||||||||||||||||||||
Sbjct  14763  -CCCCGTCTAAGTGCCCTGGAACGGGCCGTCATAGAGGGTGAGAATCCCGTCTGGGACGG  14821

Query  781    GGTGTCTGCGTCCGTGTGAAGCTCCTTCGACGAGTCGAGTTGTTTGGGAATGCAGCTCTA  840
              ||||||||||||||||||||||||||||||||||||||||||||||||||||||||||||
Sbjct  14822  GGTGTCTGCGTCCGTGTGAAGCTCCTTCGACGAGTCGAGTTGTTTGGGAATGCAGCTCTA  14881

Query  841    AATGGGTGGTAAATTTCATCTAAAGCTAAATACTGGCCGGAGACCGATAGCGCACAAGTA  900
              ||||||||||||||||||||||||||||||||||||||||||||||||||||||||||||
Sbjct  14882  AATGGGTGGTAAATTTCATCTAAAGCTAAATACTGGCCGGAGACCGATAGCGCACAAGTA  14941

Query  901    GAGTGATCGAAAGATGAAAAGCACTTTGAAAAGAGAGTTAAACAGCACGTGAAATTGTTG  960
              ||||||||||||||||||||||||||||||||||||||||||||||||||||||||||||
Sbjct  14942  GAGTGATCGAAAGATGAAAAGCACTTTGAAAAGAGAGTTAAACAGCACGTGAAATTGTTG  15001

Query  961    AAAGGGAAGCGTTTGCGACCAGACTCGCCCGCGGGGTTCAGCCGGCATTCGTGCCGGTGT  1020
              |||||||||||||||||||||||||||||||| |||||||||||||||||||||||||||
Sbjct  15002  AAAGGGAAGCGTTTGCGACCAGACTCGCCCGC-GGGTTCAGCCGGCATTCGTGCCGGTGT  15060

Query  1021   ACTTCCCCGTGGGCGGGCCAGCGTCGGTTTGGGCGGCCGGTCAAAGGCCCTCGGAATGTA  1080
              ||||||||||||||||||||||||||||||||||||||||||||||||||||||||||||
Sbjct  15061  ACTTCCCCGTGGGCGGGCCAGCGTCGGTTTGGGCGGCCGGTCAAAGGCCCTCGGAATGTA  15120

Query  1081   TCACCTCTCGGGGTGTCTTATAGCCGAGGGTGCAATGCGGCCTGCCTGGACCGAGGAACG  1140
              ||||| |||||||||||||||||||||||||||||||||||||||| |||||||||||||
Sbjct  15121  TCACCCCTCGGGGTGTCTTATAGCCGAGGGTGCAATGCGGCCTGCCCGGACCGAGGAACG  15180

Query  1141   CGCTTCGGCTCGGACGCTGGCGTAATGGTCGTAAATGACCCGTCTTGAAACACGGACCAA  1200
              ||||||||||||||||||||||||||||||||||||||||||||||||||||||||||||
Sbjct  15181  CGCTTCGGCTCGGACGCTGGCGTAATGGTCGTAAATGACCCGTCTTGAAACACGGACCAA  15240

Query  1201   GGAGTCTAACATCTACGCGAGTGTTCGGGTGTCAAACCCGTACGCGCAGTGAAAGCGAAC  1260
              ||||||||||||||||||||||||||||||||||||||||||||||||||||||||||||
Sbjct  15241  GGAGTCTAACATCTACGCGAGTGTTCGGGTGTCAAACCCGTACGCGCAGTGAAAGCGAAC  15300

Query  1261   GGAGGTGGGAGCCCCTCGCTCGCGGGGCGCACCATCGACCGATCCTGATGTCTTCGGATG  1320
              |||||||||||||||   |||| |||||||||||||||||||||||||||||||||||||
Sbjct  15301  GGAGGTGGGAGCCCC---CTCGTGGGGCGCACCATCGACCGATCCTGATGTCTTCGGATG  15357

Query  1321   GATTTGAGTACGAGCGTAGCTGTGGGGACCCGAAAGATGGTGAACTATGCCTGAATAGGG  1380
              ||||||||||||||||||||||||||||||||||||||||||||||||||||||||||||
Sbjct  15358  GATTTGAGTACGAGCGTAGCTGTGGGGACCCGAAAGATGGTGAACTATGCCTGAATAGGG  15417

Query  1381   CGAAGCCAGAGGAAACTCTGGTGGAGGCTCGCAGCGGTTCTGACGTGCAAATCGATCGTC  1440
              ||||||||||||||||||||||||||||||||||||||||||||||||||||||||||||
Sbjct  15418  CGAAGCCAGAGGAAACTCTGGTGGAGGCTCGCAGCGGTTCTGACGTGCAAATCGATCGTC  15477

Query  1441   AAATTTGGGTATAGGGGCGAAAGACTAATCGAACCATCTAGTAGCTGGTTCCTGCCGAAG  1500
               |||||||||||||||||||||||||||||||||||||||||||||||||||||||||||
Sbjct  15478  GAATTTGGGTATAGGGGCGAAAGACTAATCGAACCATCTAGTAGCTGGTTCCTGCCGAAG  15537

Query  1501   TTTCCCTCAGGATAGCAGTAACGCGGATCAGTTTTATGAGGTAAAGCGAATGATTAGAGG  1560
              ||||||||||||||||||||||||||||||||||||||||||||||||||||||||||||
Sbjct  15538  TTTCCCTCAGGATAGCAGTAACGCGGATCAGTTTTATGAGGTAAAGCGAATGATTAGAGG  15597

Query  1561   CCTTGGGGTTGAAACAACCTTAACCTATTCTCAAACTTTAAATATGTAAGAAGCGCTTGT  1620
              ||||||||||||||||||||||||||||||||||||||||||||||||||||||||||||
Sbjct  15598  CCTTGGGGTTGAAACAACCTTAACCTATTCTCAAACTTTAAATATGTAAGAAGCGCTTGT  15657

Query  1621   TGCTTAGTTGAACGTGCGCATTAGAATGAAGCGTTACTAGTGGGCCATTTTTGGTAAGCA  1680
              ||||||||||||||||||||||||||||||||||||||||||||||||||||||||||||
Sbjct  15658  TGCTTAGTTGAACGTGCGCATTAGAATGAAGCGTTACTAGTGGGCCATTTTTGGTAAGCA  15717

Query  1681   GAACTGGCGATGCGGGATGAACCGAACGCGAGGTTAAGGTGCCGGAATGCACGCTCATCA  1740
              ||||||||||||||||||||||||||||||||||||||||||||||||||||||||||||
Sbjct  15718  GAACTGGCGATGCGGGATGAACCGAACGCGAGGTTAAGGTGCCGGAATGCACGCTCATCA  15777

Query  1741   GACACCACAAAAGGTGTTAGTTCATCTAGACAGCCCGACGGTGGCCATGGAAGTCGGAAT  1800
              ||||||||||||||||||||||||||||||||||||||||||||||||||||||||||||
Sbjct  15778  GACACCACAAAAGGTGTTAGTTCATCTAGACAGCCCGACGGTGGCCATGGAAGTCGGAAT  15837

Query  1801   CCGCTAAGGAGTGTGTAACAACTCACGGGCCGAATGAACTAGCCCTGAAAATGGATGGCG  1860
              ||||||||||||||||||||||||||||||||||||||||||||||||||||||||||||
Sbjct  15838  CCGCTAAGGAGTGTGTAACAACTCACGGGCCGAATGAACTAGCCCTGAAAATGGATGGCG  15897

Query  1861   CTCAAGCGTGCTACCCATACCTCGCCGTCGGGGTAGAAACGACGCCCCGACGAGTAGGCA  1920
              |||||||||||||||||||||||||||||||||||||||||| |||||||||||||||||
Sbjct  15898  CTCAAGCGTGCTACCCATACCTCGCCGTCGGGGTAGAAACGATGCCCCGACGAGTAGGCA  15957

Query  1921   GGCGTGGGGGTCCGTGACGAAGCCTTGGGAGTGATCCCGGGTCGAACGGCCCCTAGTGCA  1980
              ||||||||||||||||||||||||||||||||||||||||||||||||||||||||||||
Sbjct  15958  GGCGTGGGGGTCCGTGACGAAGCCTTGGGAGTGATCCCGGGTCGAACGGCCCCTAGTGCA  16017

Query  1981   GATCTTGGTGGTAGTAGCAAATACTCAAATGAGAACTTTGAGGACTGAAGTGGGGAAAGG  2040
              ||||||||||||||||||||||||||||||||||||||||||||||||||||||||||||
Sbjct  16018  GATCTTGGTGGTAGTAGCAAATACTCAAATGAGAACTTTGAGGACTGAAGTGGGGAAAGG  16077

Query  2041   TTCCATGTGAACAGCAGTTGGACATGGGTTAGTCGATCCTAAGGCATAGGGAAGTTCCGT  2100
              ||||||||||||||||||||||||||||||||||||||||||||||||||||||||||||
Sbjct  16078  TTCCATGTGAACAGCAGTTGGACATGGGTTAGTCGATCCTAAGGCATAGGGAAGTTCCGT  16137

Query  2101   TTGAAAGGCGCCCTCGTGCGCCGTGTGCCGAAAGGGAAGCCGGTTAACATTCCGGCACCT  2160
              ||||||||||||||||||||||||||||||||||||||||||||||||||||||||||||
Sbjct  16138  TTGAAAGGCGCCCTCGTGCGCCGTGTGCCGAAAGGGAAGCCGGTTAACATTCCGGCACCT  16197

Query  2161   GGATGTGGATTCTCCACGGCAACGTAACTGAACGCGGAGACGTCGGCGGGGGTCCTGGGA  2220
              ||||||||||||||||||||||||||||||||||||||||||||||||||||||||||||
Sbjct  16198  GGATGTGGATTCTCCACGGCAACGTAACTGAACGCGGAGACGTCGGCGGGGGTCCTGGGA  16257

Query  2221   AGAGTTCTCTTTTCTTCTTGACAGCCTTCCACCCTGAAATCGGTTTGTCCGGAGCTAGGG  2280
              ||||||||||||||||||||||||||||||||||||||||||||||||||||||||||||
Sbjct  16258  AGAGTTCTCTTTTCTTCTTGACAGCCTTCCACCCTGAAATCGGTTTGTCCGGAGCTAGGG  16317

Query  2281   TTCCATGGCTGGCAGAGCCCCGCACCTTTGCGGGGTCCGGTGCGCCCCCGACGACCCTTG  2340
              ||| ||||||||||||||||||||||||||||||||||||||||||||||||||||||||
Sbjct  16318  TTCTATGGCTGGCAGAGCCCCGCACCTTTGCGGGGTCCGGTGCGCCCCCGACGACCCTTG  16377

Query  2341   AAAATCCGCGGGAAGGAATAGTTTTCACGCCAGGTCGTACTCATAACCGCAGCAGGTCTC  2400
              ||||||||||||||||||||||||||||||||||||||||||||||||||||||||||||
Sbjct  16378  AAAATCCGCGGGAAGGAATAGTTTTCACGCCAGGTCGTACTCATAACCGCAGCAGGTCTC  16437

Query  2401   CAAGGTGAACAGCCTCTAGTTGATAGAACAATGTAGATAAGGGAAGTCGGCAAAATGGAT  2460
              ||||||||||||||||||||||||||||||||||||||||||||||||||||||||||||
Sbjct  16438  CAAGGTGAACAGCCTCTAGTTGATAGAACAATGTAGATAAGGGAAGTCGGCAAAATGGAT  16497

Query  2461   CCGTAACTTCGGGATAAGGATTGGCTCTAAGGGTCGGGCCCGCTGGGCCTTGGGGGAAAC  2520
              ||||||||||||||||||||||||||||||||||||||||||||||||||||||||||||
Sbjct  16498  CCGTAACTTCGGGATAAGGATTGGCTCTAAGGGTCGGGCCCGCTGGGCCTTGGGGGAAAC  16557

Query  2521   CCCTCGGAGCAGGGGGGCACTAGCCGGGCAACCGGCCGGCGCCCCCCAGCACTGGGGCGG  2580
              ||||||||||| ||||||||||||||||||||||||||||||||||||||||||||| ||
Sbjct  16558  CCCTCGGAGCA-GGGGGCACTAGCCGGGCAACCGGCCGGCGCCCCCCAGCACTGGGGTGG  16616

Query  2581   GGACGCCCTTGGCAGGCTTCGGCCGTCCGGCGGGCGCTTAACGACCAACTTAGAACTGGT  2640
              |||||||||||||||||||||||||||||||||||| |||||||||||||||||||||||
Sbjct  16617  GGACGCCCTTGGCAGGCTTCGGCCGTCCGGCGGGCGATTAACGACCAACTTAGAACTGGT  16676

Query  2641   ACGGACAAGGGGAAT  2655
              |||||||||||||||
Sbjct  16677  ACGGACAAGGGGAAT  16691


 Score = 4726 bits (2559),  Expect = 0.0
 Identities = 2626/2655 (99%), Gaps = 17/2655 (1%)
 Strand=Plus/Plus

Query  1     CAAGGTTTCCGTAGGTGAACCTGCGGAAGGATCATTACCGAGTGAGGGCCCTCTGGGTCC  60
             ||||||||||||||||||||||||||||||||||||||||||||||||||||||||||||
Sbjct  5985  CAAGGTTTCCGTAGGTGAACCTGCGGAAGGATCATTACCGAGTGAGGGCCCTCTGGGTCC  6044

Query  61    AACCTCCCACCCGTGTCTATCGTACCTTGTTGCTTcggcgggcccgccgtttcgacggcc  120
             ||||||||||||||||||||||||||||||||||||||||||||||||||||||||||||
Sbjct  6045  AACCTCCCACCCGTGTCTATCGTACCTTGTTGCTTCGGCGGGCCCGCCGTTTCGACGGCC  6104

Query  121   gccggggaggccttgcgcccccgggcccgcgcccgccgAAGACCCCAACATGAACGCTGT  180
             ||||||||||||| ||| ||||||||||||||||||||||||||||||||||||||||||
Sbjct  6105  GCCGGGGAGGCCTCGCG-CCCCGGGCCCGCGCCCGCCGAAGACCCCAACATGAACGCTGT  6163

Query  181   TCTGAAAGTATGCAGTCTGAGTTGATTATCGTAATCAGTTAAAACTTTCAACAACGGATC  240
             |||||||||||||||||||||||||||||| |||||||||||||||||||||||||||||
Sbjct  6164  TCTGAAAGTATGCAGTCTGAGTTGATTATCATAATCAGTTAAAACTTTCAACAACGGATC  6223

Query  241   TCTTGGTTCCGGCATCGATGAAGAACGCAGCGAAATGCGATAAGTAATGTGAATTGCAGA  300
             ||||||||||||||||||||||||||||||||||||||||||||||||||||||||||||
Sbjct  6224  TCTTGGTTCCGGCATCGATGAAGAACGCAGCGAAATGCGATAAGTAATGTGAATTGCAGA  6283

Query  301   ATTCAGTGAATCATCGAGTCTTTGAACGCACATTGCGCCCCCTGGTATTCCGGGGGGCAT  360
             ||||||||||||||||||||||||||||||||||||||||||||||||||| ||||||||
Sbjct  6284  ATTCAGTGAATCATCGAGTCTTTGAACGCACATTGCGCCCCCTGGTATTCC-GGGGGCAT  6342

Query  361   GCCTGTCCGAGCGTCATTGCTGCCCTCAAGCACGGCTTGTGTGTTGGGCCCCCGTCCCCC  420
             |||||||||||||||||||||||||||||||||||||||||||||||||||| || ||||
Sbjct  6343  GCCTGTCCGAGCGTCATTGCTGCCCTCAAGCACGGCTTGTGTGTTGGGCCCC-GT-CCCC  6400

Query  421   TCTCCCGGGGGACGGGCCCGAAAGGCAGCGGCGGCACCGCGTCCGGTCCTCGAGCGTATG  480
             || |||  ||||||||||||||||||||||||||||||||||||||||||||||||||||
Sbjct  6401  TC-CCC--GGGACGGGCCCGAAAGGCAGCGGCGGCACCGCGTCCGGTCCTCGAGCGTATG  6457

Query  481   GGGCTTTGTCACCTGCTCTGTAGGCCCGGCCGGCGCCAGCCGACACCCAACTTTATTTTT  540
             ||||||||||||| |||||||||||||||||||||||||||||||||||||||||  |||
Sbjct  6458  GGGCTTTGTCACCCGCTCTGTAGGCCCGGCCGGCGCCAGCCGACACCCAACTTTA--TTT  6515

Query  541   CTAAGGTTGACCTCGGATCAGGTAGGGATACCCGCTGAACTTAAGCATATCAATAAGCGG  600
             ||||||||||||||||||||||||||||||||||||||||||||||||||||||||||||
Sbjct  6516  CTAAGGTTGACCTCGGATCAGGTAGGGATACCCGCTGAACTTAAGCATATCAATAAGCGG  6575

Query  601   AGGAAAAGAAACCAACAGGGATTGCCTCAGTAACGGCGAGTGAAGCGGCAAGAGCTCAAA  660
             ||||||||||||||||||||||||||||||||||||||||||||||||||||||||||||
Sbjct  6576  AGGAAAAGAAACCAACAGGGATTGCCTCAGTAACGGCGAGTGAAGCGGCAAGAGCTCAAA  6635

Query  661   TTTGAAAGCTGGCCCCTTCGGGGTCCGCGTTGTAATTTGCAGAGGATGCTTCGGGTGCAG  720
             |||||||||||||||| |||||||||||||||||||||||||||||||||||||||||||
Sbjct  6636  TTTGAAAGCTGGCCCCCTCGGGGTCCGCGTTGTAATTTGCAGAGGATGCTTCGGGTGCAG  6695

Query  721   CCCCCGTCTAAGTGCCCTGGAACGGGCCGTCATAGAGGGTGAGAATCCCGTCTGGGACGG  780
             ||||||||||||||||||||||||||||||||||||||||||||||||||||||||||||
Sbjct  6696  CCCCCGTCTAAGTGCCCTGGAACGGGCCGTCATAGAGGGTGAGAATCCCGTCTGGGACGG  6755

Query  781   GGTGTCTGCGTCCGTGTGAAGCTCCTTCGACGAGTCGAGTTGTTTGGGAATGCAGCTCTA  840
             ||||||||||||||||||||||||||||||||||||||||||||||||||||||||||||
Sbjct  6756  GGTGTCTGCGTCCGTGTGAAGCTCCTTCGACGAGTCGAGTTGTTTGGGAATGCAGCTCTA  6815

Query  841   AATGGGTGGTAAATTTCATCTAAAGCTAAATACTGGCCGGAGACCGATAGCGCACAAGTA  900
             ||||||||||||||||||||||||||||||||||||||||||||||||||||||||||||
Sbjct  6816  AATGGGTGGTAAATTTCATCTAAAGCTAAATACTGGCCGGAGACCGATAGCGCACAAGTA  6875

Query  901   GAGTGATCGAAAGATGAAAAGCACTTTGAAAAGAGAGTTAAACAGCACGTGAAATTGTTG  960
             ||||||||||||||||||||||||||||||||||||||||||||||||||||||||||||
Sbjct  6876  GAGTGATCGAAAGATGAAAAGCACTTTGAAAAGAGAGTTAAACAGCACGTGAAATTGTTG  6935

Query  961   AAAGGGAAGCGTTTGCGACCAGACTCGCCCGCGGGGTTCAGCCGGCATTCGTGCCGGTGT  1020
             |||||||||||||||||||||||||||||||| |||||||||||||||||||||||||||
Sbjct  6936  AAAGGGAAGCGTTTGCGACCAGACTCGCCCGC-GGGTTCAGCCGGCATTCGTGCCGGTGT  6994

Query  1021  ACTTCCCCGTGGGCGGGCCAGCGTCGGTTTGGGCGGCCGGTCAAAGGCCCTCGGAATGTA  1080
             ||||||||||||||||||||||||||||||||||||||||||||||||||||||||||||
Sbjct  6995  ACTTCCCCGTGGGCGGGCCAGCGTCGGTTTGGGCGGCCGGTCAAAGGCCCTCGGAATGTA  7054

Query  1081  TCACCTCTCGGGGTGTCTTATAGCCGAGGGTGCAATGCGGCCTGCCTGGACCGAGGAACG  1140
             ||||| ||| |||||||||||||||||||||||||||||||||||| |||||||||||||
Sbjct  7055  TCACCCCTC-GGGTGTCTTATAGCCGAGGGTGCAATGCGGCCTGCCCGGACCGAGGAACG  7113

Query  1141  CGCTTCGGCTCGGACGCTGGCGTAATGGTCGTAAATGACCCGTCTTGAAACACGGACCAA  1200
             ||||||||||||||||||||||||||||||||||||||||||||||||||||||||||||
Sbjct  7114  CGCTTCGGCTCGGACGCTGGCGTAATGGTCGTAAATGACCCGTCTTGAAACACGGACCAA  7173

Query  1201  GGAGTCTAACATCTACGCGAGTGTTCGGGTGTCAAACCCGTACGCGCAGTGAAAGCGAAC  1260
             ||||||||||||||||||||||||||||||||||||||||||||||||||||||||||||
Sbjct  7174  GGAGTCTAACATCTACGCGAGTGTTCGGGTGTCAAACCCGTACGCGCAGTGAAAGCGAAC  7233

Query  1261  GGAGGTGGGAGCCCCTCGCTCGCGGGGCGCACCATCGACCGATCCTGATGTCTTCGGATG  1320
             |||||||||||||||   |||| |||||||||||||||||||||||||||||||||||||
Sbjct  7234  GGAGGTGGGAGCCCC---CTCGTGGGGCGCACCATCGACCGATCCTGATGTCTTCGGATG  7290

Query  1321  GATTTGAGTACGAGCGTAGCTGTGGGGACCCGAAAGATGGTGAACTATGCCTGAATAGGG  1380
             ||||||||||||||||||||||| ||||||||||||||||||||||||||||||||||||
Sbjct  7291  GATTTGAGTACGAGCGTAGCTGT-GGGACCCGAAAGATGGTGAACTATGCCTGAATAGGG  7349

Query  1381  CGAAGCCAGAGGAAACTCTGGTGGAGGCTCGCAGCGGTTCTGACGTGCAAATCGATCGTC  1440
             ||||||||||||||||||||||||||||||||||||||||||||||||||||||||||||
Sbjct  7350  CGAAGCCAGAGGAAACTCTGGTGGAGGCTCGCAGCGGTTCTGACGTGCAAATCGATCGTC  7409

Query  1441  AAATTTGGGTATAGGGGCGAAAGACTAATCGAACCATCTAGTAGCTGGTTCCTGCCGAAG  1500
              |||||||||||||||||||||||||||||||||||||||||||||||||||||||||||
Sbjct  7410  GAATTTGGGTATAGGGGCGAAAGACTAATCGAACCATCTAGTAGCTGGTTCCTGCCGAAG  7469

Query  1501  TTTCCCTCAGGATAGCAGTAACGCGGATCAGTTTTATGAGGTAAAGCGAATGATTAGAGG  1560
             ||||||||||||||||||||||||||||||||||||||||||||||||||||||||||||
Sbjct  7470  TTTCCCTCAGGATAGCAGTAACGCGGATCAGTTTTATGAGGTAAAGCGAATGATTAGAGG  7529

Query  1561  CCTTGGGGTTGAAACAACCTTAACCTATTCTCAAACTTTAAATATGTAAGAAGCGCTTGT  1620
             ||||||||||||||||||||||||||||||||||||||||||||||||||||||||||||
Sbjct  7530  CCTTGGGGTTGAAACAACCTTAACCTATTCTCAAACTTTAAATATGTAAGAAGCGCTTGT  7589

Query  1621  TGCTTAGTTGAACGTGCGCATTAGAATGAAGCGTTACTAGTGGGCCATTTTTGGTAAGCA  1680
             ||||||||||||||||||||||||||||||||||||||||||||||||||||||||||||
Sbjct  7590  TGCTTAGTTGAACGTGCGCATTAGAATGAAGCGTTACTAGTGGGCCATTTTTGGTAAGCA  7649

Query  1681  GAACTGGCGATGCGGGATGAACCGAACGCGAGGTTAAGGTGCCGGAATGCACGCTCATCA  1740
             ||||||||||||||||||||||||||||||||||||||||||||||||||||||||||||
Sbjct  7650  GAACTGGCGATGCGGGATGAACCGAACGCGAGGTTAAGGTGCCGGAATGCACGCTCATCA  7709

Query  1741  GACACCACAAAAGGTGTTAGTTCATCTAGACAGCCCGACGGTGGCCATGGAAGTCGGAAT  1800
             ||||||||||||||||||||||||||||||||||||||||||||||||||||||||||||
Sbjct  7710  GACACCACAAAAGGTGTTAGTTCATCTAGACAGCCCGACGGTGGCCATGGAAGTCGGAAT  7769

Query  1801  CCGCTAAGGAGTGTGTAACAACTCACGGGCCGAATGAACTAGCCCTGAAAATGGATGGCG  1860
             ||||||||||||||||||||||||||||||||||||||||||||||||||||||||||||
Sbjct  7770  CCGCTAAGGAGTGTGTAACAACTCACGGGCCGAATGAACTAGCCCTGAAAATGGATGGCG  7829

Query  1861  CTCAAGCGTGCTACCCATACCTCGCCGTCGGGGTAGAAACGACGCCCCGACGAGTAGGCA  1920
             |||||||||||||||||||||||||||||||||||||||||| |||||||||||||||||
Sbjct  7830  CTCAAGCGTGCTACCCATACCTCGCCGTCGGGGTAGAAACGATGCCCCGACGAGTAGGCA  7889

Query  1921  GGCGTGGGGGTCCGTGACGAAGCCTTGGGAGTGATCCCGGGTCGAACGGCCCCTAGTGCA  1980
             ||||||||||||||||||||||||||||||||||||||||||||||||||||||||||||
Sbjct  7890  GGCGTGGGGGTCCGTGACGAAGCCTTGGGAGTGATCCCGGGTCGAACGGCCCCTAGTGCA  7949

Query  1981  GATCTTGGTGGTAGTAGCAAATACTCAAATGAGAACTTTGAGGACTGAAGTGGGGAAAGG  2040
             ||||||||||||||||||||||||||||||||||||||||||||||||||||||||||||
Sbjct  7950  GATCTTGGTGGTAGTAGCAAATACTCAAATGAGAACTTTGAGGACTGAAGTGGGGAAAGG  8009

Query  2041  TTCCATGTGAACAGCAGTTGGACATGGGTTAGTCGATCCTAAGGCATAGGGAAGTTCCGT  2100
             ||||||||||||||||||||||||||||||||||||||||||||||||||||||||||||
Sbjct  8010  TTCCATGTGAACAGCAGTTGGACATGGGTTAGTCGATCCTAAGGCATAGGGAAGTTCCGT  8069

Query  2101  TTGAAAGGCGCCCTCGTGCGCCGTGTGCCGAAAGGGAAGCCGGTTAACATTCCGGCACCT  2160
             ||||||||||||||||||||||||||||||||||||||||||||||||||||||||||||
Sbjct  8070  TTGAAAGGCGCCCTCGTGCGCCGTGTGCCGAAAGGGAAGCCGGTTAACATTCCGGCACCT  8129

Query  2161  GGATGTGGATTCTCCACGGCAACGTAACTGAACGCGGAGACGTCGGCGGGGGTCCTGGGA  2220
             ||||||||||||||||||||||||||||||||||||||||||||||||||||||||||||
Sbjct  8130  GGATGTGGATTCTCCACGGCAACGTAACTGAACGCGGAGACGTCGGCGGGGGTCCTGGGA  8189

Query  2221  AGAGTTCTCTTTTCTTCTTGACAGCCTTCCACCCTGAAATCGGTTTGTCCGGAGCTAGGG  2280
             ||||||||||||||||||||||||||||||||||||||||||||||||||||||||||||
Sbjct  8190  AGAGTTCTCTTTTCTTCTTGACAGCCTTCCACCCTGAAATCGGTTTGTCCGGAGCTAGGG  8249

Query  2281  TTCCATGGCTGGCAGAGCCCCGCACCTTTGCGGGGTCCGGTGCGCCCCCGACGACCCTTG  2340
             ||| ||||||||||||||||||||||||||||||||||||||||||||||||||||||||
Sbjct  8250  TTCTATGGCTGGCAGAGCCCCGCACCTTTGCGGGGTCCGGTGCGCCCCCGACGACCCTTG  8309

Query  2341  AAAATCCGCGGGAAGGAATAGTTTTCACGCCAGGTCGTACTCATAACCGCAGCAGGTCTC  2400
             ||||||||||||||||||||||||||||||||||||||||||||||||||||||||||||
Sbjct  8310  AAAATCCGCGGGAAGGAATAGTTTTCACGCCAGGTCGTACTCATAACCGCAGCAGGTCTC  8369

Query  2401  CAAGGTGAACAGCCTCTAGTTGATAGAACAATGTAGATAAGGGAAGTCGGCAAAATGGAT  2460
             ||||||||||||||||||||||||||||||||||||||||||||||||||||||||||||
Sbjct  8370  CAAGGTGAACAGCCTCTAGTTGATAGAACAATGTAGATAAGGGAAGTCGGCAAAATGGAT  8429

Query  2461  CCGTAACTTCGGGATAAGGATTGGCTCTAAGGGTCGGGCCCGCTGGGCCTTGGGGGAAAC  2520
             ||||||||||||||||||||||||||||||||||||||||||||||||||| ||||||||
Sbjct  8430  CCGTAACTTCGGGATAAGGATTGGCTCTAAGGGTCGGGCCCGCTGGGCCTT-GGGGAAAC  8488

Query  2521  CCCTCGGAGCAGGGGGGCACTAGCCGGGCAACCGGCCGGCGCCCCCCAGCACTGGGGCGG  2580
             ||||||||||||||||||||||||||||||||||||||||| ||||||||||||||| ||
Sbjct  8489  CCCTCGGAGCAGGGGGGCACTAGCCGGGCAACCGGCCGGCG-CCCCCAGCACTGGGGTGG  8547

Query  2581  GGACGCCCTTGGCAGGCTTCGGCCGTCCGGCGGGCGCTTAACGACCAACTTAGAACTGGT  2640
             |||||||||||||||||||||||||||||||||||| |||||||||||||||||||||||
Sbjct  8548  GGACGCCCTTGGCAGGCTTCGGCCGTCCGGCGGGCGATTAACGACCAACTTAGAACTGGT  8607

Query  2641  ACGGACAAGGGGAAT  2655
             |||||||||||||||
Sbjct  8608  ACGGACAAGGGGAAT  8622


 Score = 1053 bits (570),  Expect = 0.0
 Identities = 599/611 (98%), Gaps = 9/611 (1%)
 Strand=Plus/Plus

Query  2045  ATGTGAACAGCAGTTGGACATGGGTTAGTCGATCCTAAGGCATAGGGAAGTTCCGTTTGA  2104
             ||||||||||||||||||||||||||||||||||||||||||||||||||||||||||||
Sbjct  1     ATGTGAACAGCAGTTGGACATGGGTTAGTCGATCCTAAGGCATAGGGAAGTTCCGTTTGA  60

Query  2105  AAGGCGCCCTCGTGCGCCGTGTGCCGAAAGGGAAGCCGGTTAACATTCCGGCACCTGGAT  2164
             ||||||||||||||||||||||||||||||||||||||||||||||||||||||||||||
Sbjct  61    AAGGCGCCCTCGTGCGCCGTGTGCCGAAAGGGAAGCCGGTTAACATTCCGGCACCTGGAT  120

Query  2165  GTGGATTCTCCACGGCAACGTAACTGAACGCGGAGACGTCGGCGGGGGTCCTGGGAAGAG  2224
             ||||||||||||||||||||||||||||||||||||||||||| ||||||||||||||||
Sbjct  121   GTGGATTCTCCACGGCAACGTAACTGAACGCGGAGACGTCGGC-GGGGTCCTGGGAAGAG  179

Query  2225  TTCTCTTTTCTTCTTGACAGCCTTCCACCCTGAAATCGGTTTGTCCGGAGCTAGGGTTCC  2284
             ||||||||||||||||||||||||||||||||||||||||||||||||||||||||||| 
Sbjct  180   TTCTCTTTTCTTCTTGACAGCCTTCCACCCTGAAATCGGTTTGTCCGGAGCTAGGGTTCT  239

Query  2285  ATGGCTGGCAGAGCCCCGCACCTTTGCGGGGTCCGGTGCGCCCCCGACGACCCTTGAAAA  2344
             |||||||||||||||||||||||||||||| ||||||||| |||||||||||||||||||
Sbjct  240   ATGGCTGGCAGAGCCCCGCACCTTTGCGGG-TCCGGTGCG-CCCCGACGACCCTTGAAAA  297

Query  2345  TCCGCGGGAAGGAATAGTTTTCACGCCAGGTCGTACTCATAACCGCAGCAGGTCTCCAAG  2404
             ||||||||||||||||||||||||||||||||||||||||||||||||||||||||||||
Sbjct  298   TCCGCGGGAAGGAATAGTTTTCACGCCAGGTCGTACTCATAACCGCAGCAGGTCTCCAAG  357

Query  2405  GTGAACAGCCTCTAGTTGATAGAACAATGTAGATAAGGGAAGTCGGCAAAATGGATCCGT  2464
             ||||||||||||||||||||||||||||||||||||||||||||||||||||||||||||
Sbjct  358   GTGAACAGCCTCTAGTTGATAGAACAATGTAGATAAGGGAAGTCGGCAAAATGGATCCGT  417

Query  2465  AACTTCGGGATAAGGATTGGCTCTAAGGGTCGGGCCCGCTGGGCCTTGGGGGAAACCCCT  2524
             |||||| |||||||||||||||||||||||| ||||||||||||||| ||||||||||||
Sbjct  418   AACTTC-GGATAAGGATTGGCTCTAAGGGTC-GGCCCGCTGGGCCTT-GGGGAAACCCCT  474

Query  2525  CGGAGCAGGGGGGCACTAGCCGGGCAACCGGCCGGCGCCCCCCAGCACTGGGGCGGGGAC  2584
             ||||||| ||||||||||||||||||||||||||||||||||||||||||||| ||||||
Sbjct  475   CGGAGCA-GGGGGCACTAGCCGGGCAACCGGCCGGCGCCCCCCAGCACTGGGGTGGGGAC  533

Query  2585  GCCCTTGGCAGGCTTCGGCCGTCCGGCGGGCGCTTAACGACCAACTTAGAACTGGTACGG  2644
             ||||||||||||||||||||||||||| |||| |||||||||||||||||||||||||||
Sbjct  534   GCCCTTGGCAGGCTTCGGCCGTCCGGC-GGCGATTAACGACCAACTTAGAACTGGTACGG  592

Query  2645  ACAAGGGGAAT  2655
             ||||||| |||
Sbjct  593   ACAAGGG-AAT  602


>NW_020194292.1 Aspergillus novofumigatus IBT 16806 chromosome Unknown P174scaffold_19, 
whole genome shotgun sequence
Length=19468

 Score = 4747 bits (2570),  Expect = 0.0
 Identities = 2629/2655 (99%), Gaps = 13/2655 (0%)
 Strand=Plus/Plus

Query  1      CAAGGTTTCCGTAGGTGAACCTGCGGAAGGATCATTACCGAGTGAGGGCCCTCTGGGTCC  60
              ||||||||||||||||||||||||||||||||||||||||||||||||||||||||||||
Sbjct  14050  CAAGGTTTCCGTAGGTGAACCTGCGGAAGGATCATTACCGAGTGAGGGCCCTCTGGGTCC  14109

Query  61     AACCTCCCACCCGTGTCTATCGTACCTTGTTGCTTcggcgggcccgccgtttcgacggcc  120
              ||||||||||||||||||||||||||||||||||||||||||||||||||||||||||||
Sbjct  14110  AACCTCCCACCCGTGTCTATCGTACCTTGTTGCTTCGGCGGGCCCGCCGTTTCGACGGCC  14169

Query  121    gccggggaggccttgcgcccccgggcccgcgcccgccgAAGACCCCAACATGAACGCTGT  180
              ||||||||||||| ||| ||||||||||||||||||||||||||||||||||||||||||
Sbjct  14170  GCCGGGGAGGCCTCGCG-CCCCGGGCCCGCGCCCGCCGAAGACCCCAACATGAACGCTGT  14228

Query  181    TCTGAAAGTATGCAGTCTGAGTTGATTATCGTAATCAGTTAAAACTTTCAACAACGGATC  240
              |||||||||||||||||||||||||||||| |||||||||||||||||||||||||||||
Sbjct  14229  TCTGAAAGTATGCAGTCTGAGTTGATTATCATAATCAGTTAAAACTTTCAACAACGGATC  14288

Query  241    TCTTGGTTCCGGCATCGATGAAGAACGCAGCGAAATGCGATAAGTAATGTGAATTGCAGA  300
              ||||||||||||||||||||||||||||||||||||||||||||||||||||||||||||
Sbjct  14289  TCTTGGTTCCGGCATCGATGAAGAACGCAGCGAAATGCGATAAGTAATGTGAATTGCAGA  14348

Query  301    ATTCAGTGAATCATCGAGTCTTTGAACGCACATTGCGCCCCCTGGTATTCCGGGGGGCAT  360
              ||||||||||||||||||||||||||||||||||||||||||||||||||| ||||||||
Sbjct  14349  ATTCAGTGAATCATCGAGTCTTTGAACGCACATTGCGCCCCCTGGTATTCC-GGGGGCAT  14407

Query  361    GCCTGTCCGAGCGTCATTGCTGCCCTCAAGCACGGCTTGTGTGTTGGGCCCCCGTCCCCC  420
              |||||||||||||||||||||||||||||||||||||||||||||||||||| || ||||
Sbjct  14408  GCCTGTCCGAGCGTCATTGCTGCCCTCAAGCACGGCTTGTGTGTTGGGCCCC-GT-CCCC  14465

Query  421    TCTCCCGGGGGACGGGCCCGAAAGGCAGCGGCGGCACCGCGTCCGGTCCTCGAGCGTATG  480
              || ||| |||||||||||||||||||||||||||||||||||||||||||||||||||||
Sbjct  14466  TC-CCCCGGGGACGGGCCCGAAAGGCAGCGGCGGCACCGCGTCCGGTCCTCGAGCGTATG  14524

Query  481    GGGCTTTGTCACCTGCTCTGTAGGCCCGGCCGGCGCCAGCCGACACCCAACTTTATTTTT  540
              ||||||||||||| |||||||||||||||||||||||||||||||||||||||||  |||
Sbjct  14525  GGGCTTTGTCACCCGCTCTGTAGGCCCGGCCGGCGCCAGCCGACACCCAACTTTA--TTT  14582

Query  541    CTAAGGTTGACCTCGGATCAGGTAGGGATACCCGCTGAACTTAAGCATATCAATAAGCGG  600
              ||||||||||||||||||||||||||||||||||||||||||||||||||||||||||||
Sbjct  14583  CTAAGGTTGACCTCGGATCAGGTAGGGATACCCGCTGAACTTAAGCATATCAATAAGCGG  14642

Query  601    AGGAAAAGAAACCAACAGGGATTGCCTCAGTAACGGCGAGTGAAGCGGCAAGAGCTCAAA  660
              ||||||||||||||||||||||||||||||||||||||||||||||||||||||||||||
Sbjct  14643  AGGAAAAGAAACCAACAGGGATTGCCTCAGTAACGGCGAGTGAAGCGGCAAGAGCTCAAA  14702

Query  661    TTTGAAAGCTGGCCCCTTCGGGGTCCGCGTTGTAATTTGCAGAGGATGCTTCGGGTGCAG  720
              |||||||||||||||| |||||||||||||||||||||||||||||||||||||||||||
Sbjct  14703  TTTGAAAGCTGGCCCCCTCGGGGTCCGCGTTGTAATTTGCAGAGGATGCTTCGGGTGCAG  14762

Query  721    CCCCCGTCTAAGTGCCCTGGAACGGGCCGTCATAGAGGGTGAGAATCCCGTCTGGGACGG  780
               |||||||||||||||||||||||||||||||||||||||||||||||||||||||||||
Sbjct  14763  -CCCCGTCTAAGTGCCCTGGAACGGGCCGTCATAGAGGGTGAGAATCCCGTCTGGGACGG  14821

Query  781    GGTGTCTGCGTCCGTGTGAAGCTCCTTCGACGAGTCGAGTTGTTTGGGAATGCAGCTCTA  840
              ||||||||||||||||||||||||||||||||||||||||||||||||||||||||||||
Sbjct  14822  GGTGTCTGCGTCCGTGTGAAGCTCCTTCGACGAGTCGAGTTGTTTGGGAATGCAGCTCTA  14881

Query  841    AATGGGTGGTAAATTTCATCTAAAGCTAAATACTGGCCGGAGACCGATAGCGCACAAGTA  900
              ||||||||||||||||||||||||||||||||||||||||||||||||||||||||||||
Sbjct  14882  AATGGGTGGTAAATTTCATCTAAAGCTAAATACTGGCCGGAGACCGATAGCGCACAAGTA  14941

Query  901    GAGTGATCGAAAGATGAAAAGCACTTTGAAAAGAGAGTTAAACAGCACGTGAAATTGTTG  960
              ||||||||||||||||||||||||||||||||||||||||||||||||||||||||||||
Sbjct  14942  GAGTGATCGAAAGATGAAAAGCACTTTGAAAAGAGAGTTAAACAGCACGTGAAATTGTTG  15001

Query  961    AAAGGGAAGCGTTTGCGACCAGACTCGCCCGCGGGGTTCAGCCGGCATTCGTGCCGGTGT  1020
              |||||||||||||||||||||||||||||||| |||||||||||||||||||||||||||
Sbjct  15002  AAAGGGAAGCGTTTGCGACCAGACTCGCCCGC-GGGTTCAGCCGGCATTCGTGCCGGTGT  15060

Query  1021   ACTTCCCCGTGGGCGGGCCAGCGTCGGTTTGGGCGGCCGGTCAAAGGCCCTCGGAATGTA  1080
              ||||||||||||||||||||||||||||||||||||||||||||||||||||||||||||
Sbjct  15061  ACTTCCCCGTGGGCGGGCCAGCGTCGGTTTGGGCGGCCGGTCAAAGGCCCTCGGAATGTA  15120

Query  1081   TCACCTCTCGGGGTGTCTTATAGCCGAGGGTGCAATGCGGCCTGCCTGGACCGAGGAACG  1140
              ||||| |||||||||||||||||||||||||||||||||||||||| |||||||||||||
Sbjct  15121  TCACCCCTCGGGGTGTCTTATAGCCGAGGGTGCAATGCGGCCTGCCCGGACCGAGGAACG  15180

Query  1141   CGCTTCGGCTCGGACGCTGGCGTAATGGTCGTAAATGACCCGTCTTGAAACACGGACCAA  1200
              ||||||||||||||||||||||||||||||||||||||||||||||||||||||||||||
Sbjct  15181  CGCTTCGGCTCGGACGCTGGCGTAATGGTCGTAAATGACCCGTCTTGAAACACGGACCAA  15240

Query  1201   GGAGTCTAACATCTACGCGAGTGTTCGGGTGTCAAACCCGTACGCGCAGTGAAAGCGAAC  1260
              ||||||||||||||||||||||||||||||||||||||||||||||||||||||||||||
Sbjct  15241  GGAGTCTAACATCTACGCGAGTGTTCGGGTGTCAAACCCGTACGCGCAGTGAAAGCGAAC  15300

Query  1261   GGAGGTGGGAGCCCCTCGCTCGCGGGGCGCACCATCGACCGATCCTGATGTCTTCGGATG  1320
              |||||||||||||||   |||| |||||||||||||||||||||||||||||||||||||
Sbjct  15301  GGAGGTGGGAGCCCC---CTCGTGGGGCGCACCATCGACCGATCCTGATGTCTTCGGATG  15357

Query  1321   GATTTGAGTACGAGCGTAGCTGTGGGGACCCGAAAGATGGTGAACTATGCCTGAATAGGG  1380
              ||||||||||||||||||||||||||||||||||||||||||||||||||||||||||||
Sbjct  15358  GATTTGAGTACGAGCGTAGCTGTGGGGACCCGAAAGATGGTGAACTATGCCTGAATAGGG  15417

Query  1381   CGAAGCCAGAGGAAACTCTGGTGGAGGCTCGCAGCGGTTCTGACGTGCAAATCGATCGTC  1440
              ||||||||||||||||||||||||||||||||||||||||||||||||||||||||||||
Sbjct  15418  CGAAGCCAGAGGAAACTCTGGTGGAGGCTCGCAGCGGTTCTGACGTGCAAATCGATCGTC  15477

Query  1441   AAATTTGGGTATAGGGGCGAAAGACTAATCGAACCATCTAGTAGCTGGTTCCTGCCGAAG  1500
               |||||||||||||||||||||||||||||||||||||||||||||||||||||||||||
Sbjct  15478  GAATTTGGGTATAGGGGCGAAAGACTAATCGAACCATCTAGTAGCTGGTTCCTGCCGAAG  15537

Query  1501   TTTCCCTCAGGATAGCAGTAACGCGGATCAGTTTTATGAGGTAAAGCGAATGATTAGAGG  1560
              ||||||||||||||||||||||||||||||||||||||||||||||||||||||||||||
Sbjct  15538  TTTCCCTCAGGATAGCAGTAACGCGGATCAGTTTTATGAGGTAAAGCGAATGATTAGAGG  15597

Query  1561   CCTTGGGGTTGAAACAACCTTAACCTATTCTCAAACTTTAAATATGTAAGAAGCGCTTGT  1620
              ||||||||||||||||||||||||||||||||||||||||||||||||||||||||||||
Sbjct  15598  CCTTGGGGTTGAAACAACCTTAACCTATTCTCAAACTTTAAATATGTAAGAAGCGCTTGT  15657

Query  1621   TGCTTAGTTGAACGTGCGCATTAGAATGAAGCGTTACTAGTGGGCCATTTTTGGTAAGCA  1680
              ||||||||||||||||||||||||||||||||||||||||||||||||||||||||||||
Sbjct  15658  TGCTTAGTTGAACGTGCGCATTAGAATGAAGCGTTACTAGTGGGCCATTTTTGGTAAGCA  15717

Query  1681   GAACTGGCGATGCGGGATGAACCGAACGCGAGGTTAAGGTGCCGGAATGCACGCTCATCA  1740
              ||||||||||||||||||||||||||||||||||||||||||||||||||||||||||||
Sbjct  15718  GAACTGGCGATGCGGGATGAACCGAACGCGAGGTTAAGGTGCCGGAATGCACGCTCATCA  15777

Query  1741   GACACCACAAAAGGTGTTAGTTCATCTAGACAGCCCGACGGTGGCCATGGAAGTCGGAAT  1800
              ||||||||||||||||||||||||||||||||||||||||||||||||||||||||||||
Sbjct  15778  GACACCACAAAAGGTGTTAGTTCATCTAGACAGCCCGACGGTGGCCATGGAAGTCGGAAT  15837

Query  1801   CCGCTAAGGAGTGTGTAACAACTCACGGGCCGAATGAACTAGCCCTGAAAATGGATGGCG  1860
              ||||||||||||||||||||||||||||||||||||||||||||||||||||||||||||
Sbjct  15838  CCGCTAAGGAGTGTGTAACAACTCACGGGCCGAATGAACTAGCCCTGAAAATGGATGGCG  15897

Query  1861   CTCAAGCGTGCTACCCATACCTCGCCGTCGGGGTAGAAACGACGCCCCGACGAGTAGGCA  1920
              |||||||||||||||||||||||||||||||||||||||||| |||||||||||||||||
Sbjct  15898  CTCAAGCGTGCTACCCATACCTCGCCGTCGGGGTAGAAACGATGCCCCGACGAGTAGGCA  15957

Query  1921   GGCGTGGGGGTCCGTGACGAAGCCTTGGGAGTGATCCCGGGTCGAACGGCCCCTAGTGCA  1980
              ||||||||||||||||||||||||||||||||||||||||||||||||||||||||||||
Sbjct  15958  GGCGTGGGGGTCCGTGACGAAGCCTTGGGAGTGATCCCGGGTCGAACGGCCCCTAGTGCA  16017

Query  1981   GATCTTGGTGGTAGTAGCAAATACTCAAATGAGAACTTTGAGGACTGAAGTGGGGAAAGG  2040
              ||||||||||||||||||||||||||||||||||||||||||||||||||||||||||||
Sbjct  16018  GATCTTGGTGGTAGTAGCAAATACTCAAATGAGAACTTTGAGGACTGAAGTGGGGAAAGG  16077

Query  2041   TTCCATGTGAACAGCAGTTGGACATGGGTTAGTCGATCCTAAGGCATAGGGAAGTTCCGT  2100
              ||||||||||||||||||||||||||||||||||||||||||||||||||||||||||||
Sbjct  16078  TTCCATGTGAACAGCAGTTGGACATGGGTTAGTCGATCCTAAGGCATAGGGAAGTTCCGT  16137

Query  2101   TTGAAAGGCGCCCTCGTGCGCCGTGTGCCGAAAGGGAAGCCGGTTAACATTCCGGCACCT  2160
              ||||||||||||||||||||||||||||||||||||||||||||||||||||||||||||
Sbjct  16138  TTGAAAGGCGCCCTCGTGCGCCGTGTGCCGAAAGGGAAGCCGGTTAACATTCCGGCACCT  16197

Query  2161   GGATGTGGATTCTCCACGGCAACGTAACTGAACGCGGAGACGTCGGCGGGGGTCCTGGGA  2220
              ||||||||||||||||||||||||||||||||||||||||||||||||||||||||||||
Sbjct  16198  GGATGTGGATTCTCCACGGCAACGTAACTGAACGCGGAGACGTCGGCGGGGGTCCTGGGA  16257

Query  2221   AGAGTTCTCTTTTCTTCTTGACAGCCTTCCACCCTGAAATCGGTTTGTCCGGAGCTAGGG  2280
              ||||||||||||||||||||||||||||||||||||||||||||||||||||||||||||
Sbjct  16258  AGAGTTCTCTTTTCTTCTTGACAGCCTTCCACCCTGAAATCGGTTTGTCCGGAGCTAGGG  16317

Query  2281   TTCCATGGCTGGCAGAGCCCCGCACCTTTGCGGGGTCCGGTGCGCCCCCGACGACCCTTG  2340
              ||| ||||||||||||||||||||||||||||||||||||||||||||||||||||||||
Sbjct  16318  TTCTATGGCTGGCAGAGCCCCGCACCTTTGCGGGGTCCGGTGCGCCCCCGACGACCCTTG  16377

Query  2341   AAAATCCGCGGGAAGGAATAGTTTTCACGCCAGGTCGTACTCATAACCGCAGCAGGTCTC  2400
              ||||||||||||||||||||||||||||||||||||||||||||||||||||||||||||
Sbjct  16378  AAAATCCGCGGGAAGGAATAGTTTTCACGCCAGGTCGTACTCATAACCGCAGCAGGTCTC  16437

Query  2401   CAAGGTGAACAGCCTCTAGTTGATAGAACAATGTAGATAAGGGAAGTCGGCAAAATGGAT  2460
              ||||||||||||||||||||||||||||||||||||||||||||||||||||||||||||
Sbjct  16438  CAAGGTGAACAGCCTCTAGTTGATAGAACAATGTAGATAAGGGAAGTCGGCAAAATGGAT  16497

Query  2461   CCGTAACTTCGGGATAAGGATTGGCTCTAAGGGTCGGGCCCGCTGGGCCTTGGGGGAAAC  2520
              ||||||||||||||||||||||||||||||||||||||||||||||||||||||||||||
Sbjct  16498  CCGTAACTTCGGGATAAGGATTGGCTCTAAGGGTCGGGCCCGCTGGGCCTTGGGGGAAAC  16557

Query  2521   CCCTCGGAGCAGGGGGGCACTAGCCGGGCAACCGGCCGGCGCCCCCCAGCACTGGGGCGG  2580
              ||||||||||| ||||||||||||||||||||||||||||||||||||||||||||| ||
Sbjct  16558  CCCTCGGAGCA-GGGGGCACTAGCCGGGCAACCGGCCGGCGCCCCCCAGCACTGGGGTGG  16616

Query  2581   GGACGCCCTTGGCAGGCTTCGGCCGTCCGGCGGGCGCTTAACGACCAACTTAGAACTGGT  2640
              |||||||||||||||||||||||||||||||||||| |||||||||||||||||||||||
Sbjct  16617  GGACGCCCTTGGCAGGCTTCGGCCGTCCGGCGGGCGATTAACGACCAACTTAGAACTGGT  16676

Query  2641   ACGGACAAGGGGAAT  2655
              |||||||||||||||
Sbjct  16677  ACGGACAAGGGGAAT  16691


 Score = 4726 bits (2559),  Expect = 0.0
 Identities = 2626/2655 (99%), Gaps = 17/2655 (1%)
 Strand=Plus/Plus

Query  1     CAAGGTTTCCGTAGGTGAACCTGCGGAAGGATCATTACCGAGTGAGGGCCCTCTGGGTCC  60
             ||||||||||||||||||||||||||||||||||||||||||||||||||||||||||||
Sbjct  5985  CAAGGTTTCCGTAGGTGAACCTGCGGAAGGATCATTACCGAGTGAGGGCCCTCTGGGTCC  6044

Query  61    AACCTCCCACCCGTGTCTATCGTACCTTGTTGCTTcggcgggcccgccgtttcgacggcc  120
             ||||||||||||||||||||||||||||||||||||||||||||||||||||||||||||
Sbjct  6045  AACCTCCCACCCGTGTCTATCGTACCTTGTTGCTTCGGCGGGCCCGCCGTTTCGACGGCC  6104

Query  121   gccggggaggccttgcgcccccgggcccgcgcccgccgAAGACCCCAACATGAACGCTGT  180
             ||||||||||||| ||| ||||||||||||||||||||||||||||||||||||||||||
Sbjct  6105  GCCGGGGAGGCCTCGCG-CCCCGGGCCCGCGCCCGCCGAAGACCCCAACATGAACGCTGT  6163

Query  181   TCTGAAAGTATGCAGTCTGAGTTGATTATCGTAATCAGTTAAAACTTTCAACAACGGATC  240
             |||||||||||||||||||||||||||||| |||||||||||||||||||||||||||||
Sbjct  6164  TCTGAAAGTATGCAGTCTGAGTTGATTATCATAATCAGTTAAAACTTTCAACAACGGATC  6223

Query  241   TCTTGGTTCCGGCATCGATGAAGAACGCAGCGAAATGCGATAAGTAATGTGAATTGCAGA  300
             ||||||||||||||||||||||||||||||||||||||||||||||||||||||||||||
Sbjct  6224  TCTTGGTTCCGGCATCGATGAAGAACGCAGCGAAATGCGATAAGTAATGTGAATTGCAGA  6283

Query  301   ATTCAGTGAATCATCGAGTCTTTGAACGCACATTGCGCCCCCTGGTATTCCGGGGGGCAT  360
             ||||||||||||||||||||||||||||||||||||||||||||||||||| ||||||||
Sbjct  6284  ATTCAGTGAATCATCGAGTCTTTGAACGCACATTGCGCCCCCTGGTATTCC-GGGGGCAT  6342

Query  361   GCCTGTCCGAGCGTCATTGCTGCCCTCAAGCACGGCTTGTGTGTTGGGCCCCCGTCCCCC  420
             |||||||||||||||||||||||||||||||||||||||||||||||||||| || ||||
Sbjct  6343  GCCTGTCCGAGCGTCATTGCTGCCCTCAAGCACGGCTTGTGTGTTGGGCCCC-GT-CCCC  6400

Query  421   TCTCCCGGGGGACGGGCCCGAAAGGCAGCGGCGGCACCGCGTCCGGTCCTCGAGCGTATG  480
             || |||  ||||||||||||||||||||||||||||||||||||||||||||||||||||
Sbjct  6401  TC-CCC--GGGACGGGCCCGAAAGGCAGCGGCGGCACCGCGTCCGGTCCTCGAGCGTATG  6457

Query  481   GGGCTTTGTCACCTGCTCTGTAGGCCCGGCCGGCGCCAGCCGACACCCAACTTTATTTTT  540
             ||||||||||||| |||||||||||||||||||||||||||||||||||||||||  |||
Sbjct  6458  GGGCTTTGTCACCCGCTCTGTAGGCCCGGCCGGCGCCAGCCGACACCCAACTTTA--TTT  6515

Query  541   CTAAGGTTGACCTCGGATCAGGTAGGGATACCCGCTGAACTTAAGCATATCAATAAGCGG  600
             ||||||||||||||||||||||||||||||||||||||||||||||||||||||||||||
Sbjct  6516  CTAAGGTTGACCTCGGATCAGGTAGGGATACCCGCTGAACTTAAGCATATCAATAAGCGG  6575

Query  601   AGGAAAAGAAACCAACAGGGATTGCCTCAGTAACGGCGAGTGAAGCGGCAAGAGCTCAAA  660
             ||||||||||||||||||||||||||||||||||||||||||||||||||||||||||||
Sbjct  6576  AGGAAAAGAAACCAACAGGGATTGCCTCAGTAACGGCGAGTGAAGCGGCAAGAGCTCAAA  6635

Query  661   TTTGAAAGCTGGCCCCTTCGGGGTCCGCGTTGTAATTTGCAGAGGATGCTTCGGGTGCAG  720
             |||||||||||||||| |||||||||||||||||||||||||||||||||||||||||||
Sbjct  6636  TTTGAAAGCTGGCCCCCTCGGGGTCCGCGTTGTAATTTGCAGAGGATGCTTCGGGTGCAG  6695

Query  721   CCCCCGTCTAAGTGCCCTGGAACGGGCCGTCATAGAGGGTGAGAATCCCGTCTGGGACGG  780
             ||||||||||||||||||||||||||||||||||||||||||||||||||||||||||||
Sbjct  6696  CCCCCGTCTAAGTGCCCTGGAACGGGCCGTCATAGAGGGTGAGAATCCCGTCTGGGACGG  6755

Query  781   GGTGTCTGCGTCCGTGTGAAGCTCCTTCGACGAGTCGAGTTGTTTGGGAATGCAGCTCTA  840
             ||||||||||||||||||||||||||||||||||||||||||||||||||||||||||||
Sbjct  6756  GGTGTCTGCGTCCGTGTGAAGCTCCTTCGACGAGTCGAGTTGTTTGGGAATGCAGCTCTA  6815

Query  841   AATGGGTGGTAAATTTCATCTAAAGCTAAATACTGGCCGGAGACCGATAGCGCACAAGTA  900
             ||||||||||||||||||||||||||||||||||||||||||||||||||||||||||||
Sbjct  6816  AATGGGTGGTAAATTTCATCTAAAGCTAAATACTGGCCGGAGACCGATAGCGCACAAGTA  6875

Query  901   GAGTGATCGAAAGATGAAAAGCACTTTGAAAAGAGAGTTAAACAGCACGTGAAATTGTTG  960
             ||||||||||||||||||||||||||||||||||||||||||||||||||||||||||||
Sbjct  6876  GAGTGATCGAAAGATGAAAAGCACTTTGAAAAGAGAGTTAAACAGCACGTGAAATTGTTG  6935

Query  961   AAAGGGAAGCGTTTGCGACCAGACTCGCCCGCGGGGTTCAGCCGGCATTCGTGCCGGTGT  1020
             |||||||||||||||||||||||||||||||| |||||||||||||||||||||||||||
Sbjct  6936  AAAGGGAAGCGTTTGCGACCAGACTCGCCCGC-GGGTTCAGCCGGCATTCGTGCCGGTGT  6994

Query  1021  ACTTCCCCGTGGGCGGGCCAGCGTCGGTTTGGGCGGCCGGTCAAAGGCCCTCGGAATGTA  1080
             ||||||||||||||||||||||||||||||||||||||||||||||||||||||||||||
Sbjct  6995  ACTTCCCCGTGGGCGGGCCAGCGTCGGTTTGGGCGGCCGGTCAAAGGCCCTCGGAATGTA  7054

Query  1081  TCACCTCTCGGGGTGTCTTATAGCCGAGGGTGCAATGCGGCCTGCCTGGACCGAGGAACG  1140
             ||||| ||| |||||||||||||||||||||||||||||||||||| |||||||||||||
Sbjct  7055  TCACCCCTC-GGGTGTCTTATAGCCGAGGGTGCAATGCGGCCTGCCCGGACCGAGGAACG  7113

Query  1141  CGCTTCGGCTCGGACGCTGGCGTAATGGTCGTAAATGACCCGTCTTGAAACACGGACCAA  1200
             ||||||||||||||||||||||||||||||||||||||||||||||||||||||||||||
Sbjct  7114  CGCTTCGGCTCGGACGCTGGCGTAATGGTCGTAAATGACCCGTCTTGAAACACGGACCAA  7173

Query  1201  GGAGTCTAACATCTACGCGAGTGTTCGGGTGTCAAACCCGTACGCGCAGTGAAAGCGAAC  1260
             ||||||||||||||||||||||||||||||||||||||||||||||||||||||||||||
Sbjct  7174  GGAGTCTAACATCTACGCGAGTGTTCGGGTGTCAAACCCGTACGCGCAGTGAAAGCGAAC  7233

Query  1261  GGAGGTGGGAGCCCCTCGCTCGCGGGGCGCACCATCGACCGATCCTGATGTCTTCGGATG  1320
             |||||||||||||||   |||| |||||||||||||||||||||||||||||||||||||
Sbjct  7234  GGAGGTGGGAGCCCC---CTCGTGGGGCGCACCATCGACCGATCCTGATGTCTTCGGATG  7290

Query  1321  GATTTGAGTACGAGCGTAGCTGTGGGGACCCGAAAGATGGTGAACTATGCCTGAATAGGG  1380
             ||||||||||||||||||||||| ||||||||||||||||||||||||||||||||||||
Sbjct  7291  GATTTGAGTACGAGCGTAGCTGT-GGGACCCGAAAGATGGTGAACTATGCCTGAATAGGG  7349

Query  1381  CGAAGCCAGAGGAAACTCTGGTGGAGGCTCGCAGCGGTTCTGACGTGCAAATCGATCGTC  1440
             ||||||||||||||||||||||||||||||||||||||||||||||||||||||||||||
Sbjct  7350  CGAAGCCAGAGGAAACTCTGGTGGAGGCTCGCAGCGGTTCTGACGTGCAAATCGATCGTC  7409

Query  1441  AAATTTGGGTATAGGGGCGAAAGACTAATCGAACCATCTAGTAGCTGGTTCCTGCCGAAG  1500
              |||||||||||||||||||||||||||||||||||||||||||||||||||||||||||
Sbjct  7410  GAATTTGGGTATAGGGGCGAAAGACTAATCGAACCATCTAGTAGCTGGTTCCTGCCGAAG  7469

Query  1501  TTTCCCTCAGGATAGCAGTAACGCGGATCAGTTTTATGAGGTAAAGCGAATGATTAGAGG  1560
             ||||||||||||||||||||||||||||||||||||||||||||||||||||||||||||
Sbjct  7470  TTTCCCTCAGGATAGCAGTAACGCGGATCAGTTTTATGAGGTAAAGCGAATGATTAGAGG  7529

Query  1561  CCTTGGGGTTGAAACAACCTTAACCTATTCTCAAACTTTAAATATGTAAGAAGCGCTTGT  1620
             ||||||||||||||||||||||||||||||||||||||||||||||||||||||||||||
Sbjct  7530  CCTTGGGGTTGAAACAACCTTAACCTATTCTCAAACTTTAAATATGTAAGAAGCGCTTGT  7589

Query  1621  TGCTTAGTTGAACGTGCGCATTAGAATGAAGCGTTACTAGTGGGCCATTTTTGGTAAGCA  1680
             ||||||||||||||||||||||||||||||||||||||||||||||||||||||||||||
Sbjct  7590  TGCTTAGTTGAACGTGCGCATTAGAATGAAGCGTTACTAGTGGGCCATTTTTGGTAAGCA  7649

Query  1681  GAACTGGCGATGCGGGATGAACCGAACGCGAGGTTAAGGTGCCGGAATGCACGCTCATCA  1740
             ||||||||||||||||||||||||||||||||||||||||||||||||||||||||||||
Sbjct  7650  GAACTGGCGATGCGGGATGAACCGAACGCGAGGTTAAGGTGCCGGAATGCACGCTCATCA  7709

Query  1741  GACACCACAAAAGGTGTTAGTTCATCTAGACAGCCCGACGGTGGCCATGGAAGTCGGAAT  1800
             ||||||||||||||||||||||||||||||||||||||||||||||||||||||||||||
Sbjct  7710  GACACCACAAAAGGTGTTAGTTCATCTAGACAGCCCGACGGTGGCCATGGAAGTCGGAAT  7769

Query  1801  CCGCTAAGGAGTGTGTAACAACTCACGGGCCGAATGAACTAGCCCTGAAAATGGATGGCG  1860
             ||||||||||||||||||||||||||||||||||||||||||||||||||||||||||||
Sbjct  7770  CCGCTAAGGAGTGTGTAACAACTCACGGGCCGAATGAACTAGCCCTGAAAATGGATGGCG  7829

Query  1861  CTCAAGCGTGCTACCCATACCTCGCCGTCGGGGTAGAAACGACGCCCCGACGAGTAGGCA  1920
             |||||||||||||||||||||||||||||||||||||||||| |||||||||||||||||
Sbjct  7830  CTCAAGCGTGCTACCCATACCTCGCCGTCGGGGTAGAAACGATGCCCCGACGAGTAGGCA  7889

Query  1921  GGCGTGGGGGTCCGTGACGAAGCCTTGGGAGTGATCCCGGGTCGAACGGCCCCTAGTGCA  1980
             ||||||||||||||||||||||||||||||||||||||||||||||||||||||||||||
Sbjct  7890  GGCGTGGGGGTCCGTGACGAAGCCTTGGGAGTGATCCCGGGTCGAACGGCCCCTAGTGCA  7949

Query  1981  GATCTTGGTGGTAGTAGCAAATACTCAAATGAGAACTTTGAGGACTGAAGTGGGGAAAGG  2040
             ||||||||||||||||||||||||||||||||||||||||||||||||||||||||||||
Sbjct  7950  GATCTTGGTGGTAGTAGCAAATACTCAAATGAGAACTTTGAGGACTGAAGTGGGGAAAGG  8009

Query  2041  TTCCATGTGAACAGCAGTTGGACATGGGTTAGTCGATCCTAAGGCATAGGGAAGTTCCGT  2100
             ||||||||||||||||||||||||||||||||||||||||||||||||||||||||||||
Sbjct  8010  TTCCATGTGAACAGCAGTTGGACATGGGTTAGTCGATCCTAAGGCATAGGGAAGTTCCGT  8069

Query  2101  TTGAAAGGCGCCCTCGTGCGCCGTGTGCCGAAAGGGAAGCCGGTTAACATTCCGGCACCT  2160
             ||||||||||||||||||||||||||||||||||||||||||||||||||||||||||||
Sbjct  8070  TTGAAAGGCGCCCTCGTGCGCCGTGTGCCGAAAGGGAAGCCGGTTAACATTCCGGCACCT  8129

Query  2161  GGATGTGGATTCTCCACGGCAACGTAACTGAACGCGGAGACGTCGGCGGGGGTCCTGGGA  2220
             ||||||||||||||||||||||||||||||||||||||||||||||||||||||||||||
Sbjct  8130  GGATGTGGATTCTCCACGGCAACGTAACTGAACGCGGAGACGTCGGCGGGGGTCCTGGGA  8189

Query  2221  AGAGTTCTCTTTTCTTCTTGACAGCCTTCCACCCTGAAATCGGTTTGTCCGGAGCTAGGG  2280
             ||||||||||||||||||||||||||||||||||||||||||||||||||||||||||||
Sbjct  8190  AGAGTTCTCTTTTCTTCTTGACAGCCTTCCACCCTGAAATCGGTTTGTCCGGAGCTAGGG  8249

Query  2281  TTCCATGGCTGGCAGAGCCCCGCACCTTTGCGGGGTCCGGTGCGCCCCCGACGACCCTTG  2340
             ||| ||||||||||||||||||||||||||||||||||||||||||||||||||||||||
Sbjct  8250  TTCTATGGCTGGCAGAGCCCCGCACCTTTGCGGGGTCCGGTGCGCCCCCGACGACCCTTG  8309

Query  2341  AAAATCCGCGGGAAGGAATAGTTTTCACGCCAGGTCGTACTCATAACCGCAGCAGGTCTC  2400
             ||||||||||||||||||||||||||||||||||||||||||||||||||||||||||||
Sbjct  8310  AAAATCCGCGGGAAGGAATAGTTTTCACGCCAGGTCGTACTCATAACCGCAGCAGGTCTC  8369

Query  2401  CAAGGTGAACAGCCTCTAGTTGATAGAACAATGTAGATAAGGGAAGTCGGCAAAATGGAT  2460
             ||||||||||||||||||||||||||||||||||||||||||||||||||||||||||||
Sbjct  8370  CAAGGTGAACAGCCTCTAGTTGATAGAACAATGTAGATAAGGGAAGTCGGCAAAATGGAT  8429

Query  2461  CCGTAACTTCGGGATAAGGATTGGCTCTAAGGGTCGGGCCCGCTGGGCCTTGGGGGAAAC  2520
             ||||||||||||||||||||||||||||||||||||||||||||||||||| ||||||||
Sbjct  8430  CCGTAACTTCGGGATAAGGATTGGCTCTAAGGGTCGGGCCCGCTGGGCCTT-GGGGAAAC  8488

Query  2521  CCCTCGGAGCAGGGGGGCACTAGCCGGGCAACCGGCCGGCGCCCCCCAGCACTGGGGCGG  2580
             ||||||||||||||||||||||||||||||||||||||||| ||||||||||||||| ||
Sbjct  8489  CCCTCGGAGCAGGGGGGCACTAGCCGGGCAACCGGCCGGCG-CCCCCAGCACTGGGGTGG  8547

Query  2581  GGACGCCCTTGGCAGGCTTCGGCCGTCCGGCGGGCGCTTAACGACCAACTTAGAACTGGT  2640
             |||||||||||||||||||||||||||||||||||| |||||||||||||||||||||||
Sbjct  8548  GGACGCCCTTGGCAGGCTTCGGCCGTCCGGCGGGCGATTAACGACCAACTTAGAACTGGT  8607

Query  2641  ACGGACAAGGGGAAT  2655
             |||||||||||||||
Sbjct  8608  ACGGACAAGGGGAAT  8622


 Score = 1053 bits (570),  Expect = 0.0
 Identities = 599/611 (98%), Gaps = 9/611 (1%)
 Strand=Plus/Plus

Query  2045  ATGTGAACAGCAGTTGGACATGGGTTAGTCGATCCTAAGGCATAGGGAAGTTCCGTTTGA  2104
             ||||||||||||||||||||||||||||||||||||||||||||||||||||||||||||
Sbjct  1     ATGTGAACAGCAGTTGGACATGGGTTAGTCGATCCTAAGGCATAGGGAAGTTCCGTTTGA  60

Query  2105  AAGGCGCCCTCGTGCGCCGTGTGCCGAAAGGGAAGCCGGTTAACATTCCGGCACCTGGAT  2164
             ||||||||||||||||||||||||||||||||||||||||||||||||||||||||||||
Sbjct  61    AAGGCGCCCTCGTGCGCCGTGTGCCGAAAGGGAAGCCGGTTAACATTCCGGCACCTGGAT  120

Query  2165  GTGGATTCTCCACGGCAACGTAACTGAACGCGGAGACGTCGGCGGGGGTCCTGGGAAGAG  2224
             ||||||||||||||||||||||||||||||||||||||||||| ||||||||||||||||
Sbjct  121   GTGGATTCTCCACGGCAACGTAACTGAACGCGGAGACGTCGGC-GGGGTCCTGGGAAGAG  179

Query  2225  TTCTCTTTTCTTCTTGACAGCCTTCCACCCTGAAATCGGTTTGTCCGGAGCTAGGGTTCC  2284
             ||||||||||||||||||||||||||||||||||||||||||||||||||||||||||| 
Sbjct  180   TTCTCTTTTCTTCTTGACAGCCTTCCACCCTGAAATCGGTTTGTCCGGAGCTAGGGTTCT  239

Query  2285  ATGGCTGGCAGAGCCCCGCACCTTTGCGGGGTCCGGTGCGCCCCCGACGACCCTTGAAAA  2344
             |||||||||||||||||||||||||||||| ||||||||| |||||||||||||||||||
Sbjct  240   ATGGCTGGCAGAGCCCCGCACCTTTGCGGG-TCCGGTGCG-CCCCGACGACCCTTGAAAA  297

Query  2345  TCCGCGGGAAGGAATAGTTTTCACGCCAGGTCGTACTCATAACCGCAGCAGGTCTCCAAG  2404
             ||||||||||||||||||||||||||||||||||||||||||||||||||||||||||||
Sbjct  298   TCCGCGGGAAGGAATAGTTTTCACGCCAGGTCGTACTCATAACCGCAGCAGGTCTCCAAG  357

Query  2405  GTGAACAGCCTCTAGTTGATAGAACAATGTAGATAAGGGAAGTCGGCAAAATGGATCCGT  2464
             ||||||||||||||||||||||||||||||||||||||||||||||||||||||||||||
Sbjct  358   GTGAACAGCCTCTAGTTGATAGAACAATGTAGATAAGGGAAGTCGGCAAAATGGATCCGT  417

Query  2465  AACTTCGGGATAAGGATTGGCTCTAAGGGTCGGGCCCGCTGGGCCTTGGGGGAAACCCCT  2524
             |||||| |||||||||||||||||||||||| ||||||||||||||| ||||||||||||
Sbjct  418   AACTTC-GGATAAGGATTGGCTCTAAGGGTC-GGCCCGCTGGGCCTT-GGGGAAACCCCT  474

Query  2525  CGGAGCAGGGGGGCACTAGCCGGGCAACCGGCCGGCGCCCCCCAGCACTGGGGCGGGGAC  2584
             ||||||| ||||||||||||||||||||||||||||||||||||||||||||| ||||||
Sbjct  475   CGGAGCA-GGGGGCACTAGCCGGGCAACCGGCCGGCGCCCCCCAGCACTGGGGTGGGGAC  533

Query  2585  GCCCTTGGCAGGCTTCGGCCGTCCGGCGGGCGCTTAACGACCAACTTAGAACTGGTACGG  2644
             ||||||||||||||||||||||||||| |||| |||||||||||||||||||||||||||
Sbjct  534   GCCCTTGGCAGGCTTCGGCCGTCCGGC-GGCGATTAACGACCAACTTAGAACTGGTACGG  592

Query  2645  ACAAGGGGAAT  2655
             ||||||| |||
Sbjct  593   ACAAGGG-AAT  602


>NKHU02000428.1 Aspergillus thermomutatus strain HMR AF 39 NODE_425, whole genome 
shotgun sequence
Length=15883

 Score = 4743 bits (2568),  Expect = 0.0
 Identities = 2629/2658 (99%), Gaps = 6/2658 (0%)
 Strand=Plus/Plus

Query  1     CAAGGTTTCCGTAGGTGAACCTGCGGAAGGATCATTACCGAGTGAGGGCCCTCTGGGTCC  60
             ||||||||||||||||||||||||||||||||||||||||||||||||||||||||||||
Sbjct  3147  CAAGGTTTCCGTAGGTGAACCTGCGGAAGGATCATTACCGAGTGAGGGCCCTCTGGGTCC  3206

Query  61    AACCTCCCACCCGTGTCTATCGTACCTTGTTGCTTcggcgggcccgccgtttcgacggcc  120
             |||||||||||||||||||| |||||||||||||||||||||||||||||||| ||||||
Sbjct  3207  AACCTCCCACCCGTGTCTATTGTACCTTGTTGCTTCGGCGGGCCCGCCGTTTCTACGGCC  3266

Query  121   gccggggaggccttgcgcccccgggcccgcgcccgccgAAGACCCCAACATGAACGCTGT  180
             ||||||||||||| |||||||||||||||||||||||||||||| |||||||||||||||
Sbjct  3267  GCCGGGGAGGCCTCGCGCCCCCGGGCCCGCGCCCGCCGAAGACCACAACATGAACGCTGT  3326

Query  181   TCTGAAAGTATGCAGTCTGAGTTGATTATCGTAATCAGTTAAAACTTTCAACAACGGATC  240
             |||||||||||||||||||||| ||||||| |||||||||||||||||||||||||||||
Sbjct  3327  TCTGAAAGTATGCAGTCTGAGTCGATTATCATAATCAGTTAAAACTTTCAACAACGGATC  3386

Query  241   TCTTGGTTCCGGCATCGATGAAGAACGCAGCGAAATGCGATAAGTAATGTGAATTGCAGA  300
             ||||||||||||||||||||||||||||||||||||||||||||||||||||||||||||
Sbjct  3387  TCTTGGTTCCGGCATCGATGAAGAACGCAGCGAAATGCGATAAGTAATGTGAATTGCAGA  3446

Query  301   ATTCAGTGAATCATCGAGTCTTTGAACGCACATTGCGCCCCCTGGTATTCCGGGGGGCAT  360
             ||||||||||||||||||||||||||||||||||||||||||||||||||||||||||||
Sbjct  3447  ATTCAGTGAATCATCGAGTCTTTGAACGCACATTGCGCCCCCTGGTATTCCGGGGGGCAT  3506

Query  361   GCCTGTCCGAGCGTCATTGCTGCCCTCAAGCACGGCTTGTGTGTTGGGCCCCCGTCCCC-  419
             |||||||||||||||||||||||||||||||||||||||||||||||||| |||||||| 
Sbjct  3507  GCCTGTCCGAGCGTCATTGCTGCCCTCAAGCACGGCTTGTGTGTTGGGCCGCCGTCCCCG  3566

Query  420   --CTCTCCCGGGGGACGGGCCCGAAAGGCAGCGGCGGCACCGCGTCCGGTCCTCGAGCGT  477
                |||||| ||||||||||||||||||||||||||||||||||||||||||||||||||
Sbjct  3567  GTTTCTCCCCGGGGACGGGCCCGAAAGGCAGCGGCGGCACCGCGTCCGGTCCTCGAGCGT  3626

Query  478   ATGGGGCTTTGTCACCTGCTCTGTAGGCCCGGCCGGCGCCAGCCGACACCCAACTTTATT  537
             ||||||||| |||||| ||||||||||||||||||||||||||||||  |||||   | |
Sbjct  3627  ATGGGGCTTCGTCACCCGCTCTGTAGGCCCGGCCGGCGCCAGCCGACGACCAACCCAACT  3686

Query  538   TTTCTAAGGTTGACCTCGGATCAGGTAGGGATACCCGCTGAACTTAAGCATATCAATAAG  597
             ||||||||||||||||||||||||||||||||||||||||||||||||||||||||||||
Sbjct  3687  TTTCTAAGGTTGACCTCGGATCAGGTAGGGATACCCGCTGAACTTAAGCATATCAATAAG  3746

Query  598   CGGAGGAAAAGAAACCAACAGGGATTGCCTCAGTAACGGCGAGTGAAGCGGCAAGAGCTC  657
             ||||||||||||||||||||||||||||||||||||||||||||||||||||||||||||
Sbjct  3747  CGGAGGAAAAGAAACCAACAGGGATTGCCTCAGTAACGGCGAGTGAAGCGGCAAGAGCTC  3806

Query  658   AAATTTGAAAGCTGGCCCCTTCGGGGTCCGCGTTGTAATTTGCAGAGGATGCTTCGGGTG  717
             ||||||||||||||||||| ||||||||||||||||||||||||||||||||||||||||
Sbjct  3807  AAATTTGAAAGCTGGCCCCCTCGGGGTCCGCGTTGTAATTTGCAGAGGATGCTTCGGGTG  3866

Query  718   CAGCCCCCGTCTAAGTGCCCTGGAACGGGCCGTCATAGAGGGTGAGAATCCCGTCTGGGA  777
             ||||||||||||||||||||||||||||||||||||||||||||||||||||||||||||
Sbjct  3867  CAGCCCCCGTCTAAGTGCCCTGGAACGGGCCGTCATAGAGGGTGAGAATCCCGTCTGGGA  3926

Query  778   CGGGGTGTCTGCGTCCGTGTGAAGCTCCTTCGACGAGTCGAGTTGTTTGGGAATGCAGCT  837
             ||||||||||||||||||||||||||||||||||||||||||||||||||||||||||||
Sbjct  3927  CGGGGTGTCTGCGTCCGTGTGAAGCTCCTTCGACGAGTCGAGTTGTTTGGGAATGCAGCT  3986

Query  838   CTAAATGGGTGGTAAATTTCATCTAAAGCTAAATACTGGCCGGAGACCGATAGCGCACAA  897
             ||||||||||||||||||||||||||||||||||||||||||||||||||||||||||||
Sbjct  3987  CTAAATGGGTGGTAAATTTCATCTAAAGCTAAATACTGGCCGGAGACCGATAGCGCACAA  4046

Query  898   GTAGAGTGATCGAAAGATGAAAAGCACTTTGAAAAGAGAGTTAAACAGCACGTGAAATTG  957
             ||||||||||||||||||||||||||||||||||||||||||||||||||||||||||||
Sbjct  4047  GTAGAGTGATCGAAAGATGAAAAGCACTTTGAAAAGAGAGTTAAACAGCACGTGAAATTG  4106

Query  958   TTGAAAGGGAAGCGTTTGCGACCAGACTCGCCCGCGGGGTTCAGCCGGCATTCGTGCCGG  1017
             ||||||||||||||||||||||||||||||||||||||||||||||||||||||||||||
Sbjct  4107  TTGAAAGGGAAGCGTTTGCGACCAGACTCGCCCGCGGGGTTCAGCCGGCATTCGTGCCGG  4166

Query  1018  TGTACTTCCCCGTGGGCGGGCCAGCGTCGGTTTGGGCGGCCGGTCAAAGGCCCTCGGAAT  1077
             ||||||||||||||||||||||||||||||||||||||||||||||||||||||||||||
Sbjct  4167  TGTACTTCCCCGTGGGCGGGCCAGCGTCGGTTTGGGCGGCCGGTCAAAGGCCCTCGGAAT  4226

Query  1078  GTATCACCTCTCGGGGTGTCTTATAGCCGAGGGTGCAATGCGGCCTGCCTGGACCGAGGA  1137
             |||||||| |||||||||||||||||||||||||||||||||||||||||||||||||||
Sbjct  4227  GTATCACCCCTCGGGGTGTCTTATAGCCGAGGGTGCAATGCGGCCTGCCTGGACCGAGGA  4286

Query  1138  ACGCGCTTCGGCTCGGACGCTGGCGTAATGGTCGTAAATGACCCGTCTTGAAACACGGAC  1197
             ||||||||||||||||||||||||||||||||||||||||||||||||||||||||||||
Sbjct  4287  ACGCGCTTCGGCTCGGACGCTGGCGTAATGGTCGTAAATGACCCGTCTTGAAACACGGAC  4346

Query  1198  CAAGGAGTCTAACATCTACGCGAGTGTTCGGGTGTCAAACCCGTACGCGCAGTGAAAGCG  1257
             ||||||||||||||||||||||||||||||||||||||||||||||||||||||||||||
Sbjct  4347  CAAGGAGTCTAACATCTACGCGAGTGTTCGGGTGTCAAACCCGTACGCGCAGTGAAAGCG  4406

Query  1258  AACGGAGGTGGGAGCCCCTCGCTCGCGGGGCGCACCATCGACCGATCCTGATGTCTTCGG  1317
             ||||||||||||||||||   |||| ||||||||||||||||||||||||||||||||||
Sbjct  4407  AACGGAGGTGGGAGCCCC---CTCGTGGGGCGCACCATCGACCGATCCTGATGTCTTCGG  4463

Query  1318  ATGGATTTGAGTACGAGCGTAGCTGTGGGGACCCGAAAGATGGTGAACTATGCCTGAATA  1377
             ||||||||||||||||||||||||||||||||||||||||||||||||||||||||||||
Sbjct  4464  ATGGATTTGAGTACGAGCGTAGCTGTGGGGACCCGAAAGATGGTGAACTATGCCTGAATA  4523

Query  1378  GGGCGAAGCCAGAGGAAACTCTGGTGGAGGCTCGCAGCGGTTCTGACGTGCAAATCGATC  1437
             ||||||||||||||||||||||||||||||||||||||||||||||||||||||||||||
Sbjct  4524  GGGCGAAGCCAGAGGAAACTCTGGTGGAGGCTCGCAGCGGTTCTGACGTGCAAATCGATC  4583

Query  1438  GTCAAATTTGGGTATAGGGGCGAAAGACTAATCGAACCATCTAGTAGCTGGTTCCTGCCG  1497
             ||||||||||||||||||||||||||||||||||||||||||||||||||||||||||||
Sbjct  4584  GTCAAATTTGGGTATAGGGGCGAAAGACTAATCGAACCATCTAGTAGCTGGTTCCTGCCG  4643

Query  1498  AAGTTTCCCTCAGGATAGCAGTAACGCGGATCAGTTTTATGAGGTAAAGCGAATGATTAG  1557
             ||||||||||||||||||||||||||||||||||||||||||||||||||||||||||||
Sbjct  4644  AAGTTTCCCTCAGGATAGCAGTAACGCGGATCAGTTTTATGAGGTAAAGCGAATGATTAG  4703

Query  1558  AGGCCTTGGGGTTGAAACAACCTTAACCTATTCTCAAACTTTAAATATGTAAGAAGCGCT  1617
             ||||||||||||||||||||||||||||||||||||||||||||||||||||||||||||
Sbjct  4704  AGGCCTTGGGGTTGAAACAACCTTAACCTATTCTCAAACTTTAAATATGTAAGAAGCGCT  4763

Query  1618  TGTTGCTTAGTTGAACGTGCGCATTAGAATGAAGCGTTACTAGTGGGCCATTTTTGGTAA  1677
             ||||||||||||||||||||||||||||||||||||||||||||||||||||||||||||
Sbjct  4764  TGTTGCTTAGTTGAACGTGCGCATTAGAATGAAGCGTTACTAGTGGGCCATTTTTGGTAA  4823

Query  1678  GCAGAACTGGCGATGCGGGATGAACCGAACGCGAGGTTAAGGTGCCGGAATGCACGCTCA  1737
             ||||||||||||||||||||||||||||||||||||||||||||||||||||||||||||
Sbjct  4824  GCAGAACTGGCGATGCGGGATGAACCGAACGCGAGGTTAAGGTGCCGGAATGCACGCTCA  4883

Query  1738  TCAGACACCACAAAAGGTGTTAGTTCATCTAGACAGCCCGACGGTGGCCATGGAAGTCGG  1797
             ||||||||||||||||||||||||||||||||||||||||||||||||||||||||||||
Sbjct  4884  TCAGACACCACAAAAGGTGTTAGTTCATCTAGACAGCCCGACGGTGGCCATGGAAGTCGG  4943

Query  1798  AATCCGCTAAGGAGTGTGTAACAACTCACGGGCCGAATGAACTAGCCCTGAAAATGGATG  1857
             ||||||||||||||||||||||||||||||||||||||||||||||||||||||||||||
Sbjct  4944  AATCCGCTAAGGAGTGTGTAACAACTCACGGGCCGAATGAACTAGCCCTGAAAATGGATG  5003

Query  1858  GCGCTCAAGCGTGCTACCCATACCTCGCCGTCGGGGTAGAAACGACGCCCCGACGAGTAG  1917
             ||||||||||||||||||||||||||||||||||||||||||||| ||||||||||||||
Sbjct  5004  GCGCTCAAGCGTGCTACCCATACCTCGCCGTCGGGGTAGAAACGATGCCCCGACGAGTAG  5063

Query  1918  GCAGGCGTGGGGGTCCGTGACGAAGCCTTGGGAGTGATCCCGGGTCGAACGGCCCCTAGT  1977
             ||||||||||||||||||||||||||||||||||||||||||||||||||||||||||||
Sbjct  5064  GCAGGCGTGGGGGTCCGTGACGAAGCCTTGGGAGTGATCCCGGGTCGAACGGCCCCTAGT  5123

Query  1978  GCAGATCTTGGTGGTAGTAGCAAATACTCAAATGAGAACTTTGAGGACTGAAGTGGGGAA  2037
             ||||||||||||||||||||||||||||||||||||||||||||||||||||||||||||
Sbjct  5124  GCAGATCTTGGTGGTAGTAGCAAATACTCAAATGAGAACTTTGAGGACTGAAGTGGGGAA  5183

Query  2038  AGGTTCCATGTGAACAGCAGTTGGACATGGGTTAGTCGATCCTAAGGCATAGGGAAGTTC  2097
             ||||||||||||||||||||||||||||||||||||||||||||||||||||||||||||
Sbjct  5184  AGGTTCCATGTGAACAGCAGTTGGACATGGGTTAGTCGATCCTAAGGCATAGGGAAGTTC  5243

Query  2098  CGTTTGAAAGGCGCCCTCGTGCGCCGTGTGCCGAAAGGGAAGCCGGTTAACATTCCGGCA  2157
             ||||||||||||||||||||||||||||||||||||||||||||||||||||||||||||
Sbjct  5244  CGTTTGAAAGGCGCCCTCGTGCGCCGTGTGCCGAAAGGGAAGCCGGTTAACATTCCGGCA  5303

Query  2158  CCTGGATGTGGATTCTCCACGGCAACGTAACTGAACGCGGAGACGTCGGCGGGGGTCCTG  2217
             ||||||||||||||||||||||||||||||||||||||||||||||||||||||||||||
Sbjct  5304  CCTGGATGTGGATTCTCCACGGCAACGTAACTGAACGCGGAGACGTCGGCGGGGGTCCTG  5363

Query  2218  GGAAGAGTTCTCTTTTCTTCTTGACAGCCTTCCACCCTGAAATCGGTTTGTCCGGAGCTA  2277
             ||||||||||||||||||||||||||||||||||||||||||||||||||||||||||||
Sbjct  5364  GGAAGAGTTCTCTTTTCTTCTTGACAGCCTTCCACCCTGAAATCGGTTTGTCCGGAGCTA  5423

Query  2278  GGGTTCCATGGCTGGCAGAGCCCCGCACCTTTGCGGGGTCCGGTGCGCCCCCGACGACCC  2337
             |||||| |||||||||||||||||||||||||||||||||||||||||||||||||||||
Sbjct  5424  GGGTTCTATGGCTGGCAGAGCCCCGCACCTTTGCGGGGTCCGGTGCGCCCCCGACGACCC  5483

Query  2338  TTGAAAATCCGCGGGAAGGAATAGTTTTCACGCCAGGTCGTACTCATAACCGCAGCAGGT  2397
             ||||||||||||||||||||||||||||||||||||||||||||||||||||||||||||
Sbjct  5484  TTGAAAATCCGCGGGAAGGAATAGTTTTCACGCCAGGTCGTACTCATAACCGCAGCAGGT  5543

Query  2398  CTCCAAGGTGAACAGCCTCTAGTTGATAGAACAATGTAGATAAGGGAAGTCGGCAAAATG  2457
             ||||||||||||||||||||||||||||||||||||||||||||||||||||||||||||
Sbjct  5544  CTCCAAGGTGAACAGCCTCTAGTTGATAGAACAATGTAGATAAGGGAAGTCGGCAAAATG  5603

Query  2458  GATCCGTAACTTCGGGATAAGGATTGGCTCTAAGGGTCGGGCCCGCTGGGCCTTGGGGGA  2517
             ||||||||||||||||||||||||||||||||||||||||||||||||||||||||||||
Sbjct  5604  GATCCGTAACTTCGGGATAAGGATTGGCTCTAAGGGTCGGGCCCGCTGGGCCTTGGGGGA  5663

Query  2518  AACCCCTCGGAGCAGGGGGGCACTAGCCGGGCAACCGGCCGGCGCCCCCCAGCACTGGGG  2577
             ||||||||||||||||||||||||||||||||||||||||||||||||||||||||||||
Sbjct  5664  AACCCCTCGGAGCAGGGGGGCACTAGCCGGGCAACCGGCCGGCGCCCCCCAGCACTGGGG  5723

Query  2578  CGGGGACGCCCTTGGCAGGCTTCGGCCGTCCGGCGGGCGCTTAACGACCAACTTAGAACT  2637
              |||||||||||||||||||||||||||||||||||||||||||||||||||||||||||
Sbjct  5724  TGGGGACGCCCTTGGCAGGCTTCGGCCGTCCGGCGGGCGCTTAACGACCAACTTAGAACT  5783

Query  2638  GGTACGGACAAGGGGAAT  2655
             ||||||||||||||||||
Sbjct  5784  GGTACGGACAAGGGGAAT  5801


 Score = 4743 bits (2568),  Expect = 0.0
 Identities = 2629/2658 (99%), Gaps = 6/2658 (0%)
 Strand=Plus/Minus

Query  1      CAAGGTTTCCGTAGGTGAACCTGCGGAAGGATCATTACCGAGTGAGGGCCCTCTGGGTCC  60
              ||||||||||||||||||||||||||||||||||||||||||||||||||||||||||||
Sbjct  11724  CAAGGTTTCCGTAGGTGAACCTGCGGAAGGATCATTACCGAGTGAGGGCCCTCTGGGTCC  11665

Query  61     AACCTCCCACCCGTGTCTATCGTACCTTGTTGCTTcggcgggcccgccgtttcgacggcc  120
              |||||||||||||||||||| |||||||||||||||||||||||||||||||| ||||||
Sbjct  11664  AACCTCCCACCCGTGTCTATTGTACCTTGTTGCTTCGGCGGGCCCGCCGTTTCTACGGCC  11605

Query  121    gccggggaggccttgcgcccccgggcccgcgcccgccgAAGACCCCAACATGAACGCTGT  180
              ||||||||||||| |||||||||||||||||||||||||||||| |||||||||||||||
Sbjct  11604  GCCGGGGAGGCCTCGCGCCCCCGGGCCCGCGCCCGCCGAAGACCACAACATGAACGCTGT  11545

Query  181    TCTGAAAGTATGCAGTCTGAGTTGATTATCGTAATCAGTTAAAACTTTCAACAACGGATC  240
              |||||||||||||||||||||| ||||||| |||||||||||||||||||||||||||||
Sbjct  11544  TCTGAAAGTATGCAGTCTGAGTCGATTATCATAATCAGTTAAAACTTTCAACAACGGATC  11485

Query  241    TCTTGGTTCCGGCATCGATGAAGAACGCAGCGAAATGCGATAAGTAATGTGAATTGCAGA  300
              ||||||||||||||||||||||||||||||||||||||||||||||||||||||||||||
Sbjct  11484  TCTTGGTTCCGGCATCGATGAAGAACGCAGCGAAATGCGATAAGTAATGTGAATTGCAGA  11425

Query  301    ATTCAGTGAATCATCGAGTCTTTGAACGCACATTGCGCCCCCTGGTATTCCGGGGGGCAT  360
              ||||||||||||||||||||||||||||||||||||||||||||||||||||||||||||
Sbjct  11424  ATTCAGTGAATCATCGAGTCTTTGAACGCACATTGCGCCCCCTGGTATTCCGGGGGGCAT  11365

Query  361    GCCTGTCCGAGCGTCATTGCTGCCCTCAAGCACGGCTTGTGTGTTGGGCCCCCGTCCCC-  419
              |||||||||||||||||||||||||||||||||||||||||||||||||| |||||||| 
Sbjct  11364  GCCTGTCCGAGCGTCATTGCTGCCCTCAAGCACGGCTTGTGTGTTGGGCCGCCGTCCCCG  11305

Query  420    --CTCTCCCGGGGGACGGGCCCGAAAGGCAGCGGCGGCACCGCGTCCGGTCCTCGAGCGT  477
                 |||||| ||||||||||||||||||||||||||||||||||||||||||||||||||
Sbjct  11304  GTTTCTCCCCGGGGACGGGCCCGAAAGGCAGCGGCGGCACCGCGTCCGGTCCTCGAGCGT  11245

Query  478    ATGGGGCTTTGTCACCTGCTCTGTAGGCCCGGCCGGCGCCAGCCGACACCCAACTTTATT  537
              ||||||||| |||||| ||||||||||||||||||||||||||||||  |||||   | |
Sbjct  11244  ATGGGGCTTCGTCACCCGCTCTGTAGGCCCGGCCGGCGCCAGCCGACGACCAACCCAACT  11185

Query  538    TTTCTAAGGTTGACCTCGGATCAGGTAGGGATACCCGCTGAACTTAAGCATATCAATAAG  597
              ||||||||||||||||||||||||||||||||||||||||||||||||||||||||||||
Sbjct  11184  TTTCTAAGGTTGACCTCGGATCAGGTAGGGATACCCGCTGAACTTAAGCATATCAATAAG  11125

Query  598    CGGAGGAAAAGAAACCAACAGGGATTGCCTCAGTAACGGCGAGTGAAGCGGCAAGAGCTC  657
              ||||||||||||||||||||||||||||||||||||||||||||||||||||||||||||
Sbjct  11124  CGGAGGAAAAGAAACCAACAGGGATTGCCTCAGTAACGGCGAGTGAAGCGGCAAGAGCTC  11065

Query  658    AAATTTGAAAGCTGGCCCCTTCGGGGTCCGCGTTGTAATTTGCAGAGGATGCTTCGGGTG  717
              ||||||||||||||||||| ||||||||||||||||||||||||||||||||||||||||
Sbjct  11064  AAATTTGAAAGCTGGCCCCCTCGGGGTCCGCGTTGTAATTTGCAGAGGATGCTTCGGGTG  11005

Query  718    CAGCCCCCGTCTAAGTGCCCTGGAACGGGCCGTCATAGAGGGTGAGAATCCCGTCTGGGA  777
              ||||||||||||||||||||||||||||||||||||||||||||||||||||||||||||
Sbjct  11004  CAGCCCCCGTCTAAGTGCCCTGGAACGGGCCGTCATAGAGGGTGAGAATCCCGTCTGGGA  10945

Query  778    CGGGGTGTCTGCGTCCGTGTGAAGCTCCTTCGACGAGTCGAGTTGTTTGGGAATGCAGCT  837
              ||||||||||||||||||||||||||||||||||||||||||||||||||||||||||||
Sbjct  10944  CGGGGTGTCTGCGTCCGTGTGAAGCTCCTTCGACGAGTCGAGTTGTTTGGGAATGCAGCT  10885

Query  838    CTAAATGGGTGGTAAATTTCATCTAAAGCTAAATACTGGCCGGAGACCGATAGCGCACAA  897
              ||||||||||||||||||||||||||||||||||||||||||||||||||||||||||||
Sbjct  10884  CTAAATGGGTGGTAAATTTCATCTAAAGCTAAATACTGGCCGGAGACCGATAGCGCACAA  10825

Query  898    GTAGAGTGATCGAAAGATGAAAAGCACTTTGAAAAGAGAGTTAAACAGCACGTGAAATTG  957
              ||||||||||||||||||||||||||||||||||||||||||||||||||||||||||||
Sbjct  10824  GTAGAGTGATCGAAAGATGAAAAGCACTTTGAAAAGAGAGTTAAACAGCACGTGAAATTG  10765

Query  958    TTGAAAGGGAAGCGTTTGCGACCAGACTCGCCCGCGGGGTTCAGCCGGCATTCGTGCCGG  1017
              ||||||||||||||||||||||||||||||||||||||||||||||||||||||||||||
Sbjct  10764  TTGAAAGGGAAGCGTTTGCGACCAGACTCGCCCGCGGGGTTCAGCCGGCATTCGTGCCGG  10705

Query  1018   TGTACTTCCCCGTGGGCGGGCCAGCGTCGGTTTGGGCGGCCGGTCAAAGGCCCTCGGAAT  1077
              ||||||||||||||||||||||||||||||||||||||||||||||||||||||||||||
Sbjct  10704  TGTACTTCCCCGTGGGCGGGCCAGCGTCGGTTTGGGCGGCCGGTCAAAGGCCCTCGGAAT  10645

Query  1078   GTATCACCTCTCGGGGTGTCTTATAGCCGAGGGTGCAATGCGGCCTGCCTGGACCGAGGA  1137
              |||||||| |||||||||||||||||||||||||||||||||||||||||||||||||||
Sbjct  10644  GTATCACCCCTCGGGGTGTCTTATAGCCGAGGGTGCAATGCGGCCTGCCTGGACCGAGGA  10585

Query  1138   ACGCGCTTCGGCTCGGACGCTGGCGTAATGGTCGTAAATGACCCGTCTTGAAACACGGAC  1197
              ||||||||||||||||||||||||||||||||||||||||||||||||||||||||||||
Sbjct  10584  ACGCGCTTCGGCTCGGACGCTGGCGTAATGGTCGTAAATGACCCGTCTTGAAACACGGAC  10525

Query  1198   CAAGGAGTCTAACATCTACGCGAGTGTTCGGGTGTCAAACCCGTACGCGCAGTGAAAGCG  1257
              ||||||||||||||||||||||||||||||||||||||||||||||||||||||||||||
Sbjct  10524  CAAGGAGTCTAACATCTACGCGAGTGTTCGGGTGTCAAACCCGTACGCGCAGTGAAAGCG  10465

Query  1258   AACGGAGGTGGGAGCCCCTCGCTCGCGGGGCGCACCATCGACCGATCCTGATGTCTTCGG  1317
              ||||||||||||||||||   |||| ||||||||||||||||||||||||||||||||||
Sbjct  10464  AACGGAGGTGGGAGCCCC---CTCGTGGGGCGCACCATCGACCGATCCTGATGTCTTCGG  10408

Query  1318   ATGGATTTGAGTACGAGCGTAGCTGTGGGGACCCGAAAGATGGTGAACTATGCCTGAATA  1377
              ||||||||||||||||||||||||||||||||||||||||||||||||||||||||||||
Sbjct  10407  ATGGATTTGAGTACGAGCGTAGCTGTGGGGACCCGAAAGATGGTGAACTATGCCTGAATA  10348

Query  1378   GGGCGAAGCCAGAGGAAACTCTGGTGGAGGCTCGCAGCGGTTCTGACGTGCAAATCGATC  1437
              ||||||||||||||||||||||||||||||||||||||||||||||||||||||||||||
Sbjct  10347  GGGCGAAGCCAGAGGAAACTCTGGTGGAGGCTCGCAGCGGTTCTGACGTGCAAATCGATC  10288

Query  1438   GTCAAATTTGGGTATAGGGGCGAAAGACTAATCGAACCATCTAGTAGCTGGTTCCTGCCG  1497
              ||||||||||||||||||||||||||||||||||||||||||||||||||||||||||||
Sbjct  10287  GTCAAATTTGGGTATAGGGGCGAAAGACTAATCGAACCATCTAGTAGCTGGTTCCTGCCG  10228

Query  1498   AAGTTTCCCTCAGGATAGCAGTAACGCGGATCAGTTTTATGAGGTAAAGCGAATGATTAG  1557
              ||||||||||||||||||||||||||||||||||||||||||||||||||||||||||||
Sbjct  10227  AAGTTTCCCTCAGGATAGCAGTAACGCGGATCAGTTTTATGAGGTAAAGCGAATGATTAG  10168

Query  1558   AGGCCTTGGGGTTGAAACAACCTTAACCTATTCTCAAACTTTAAATATGTAAGAAGCGCT  1617
              ||||||||||||||||||||||||||||||||||||||||||||||||||||||||||||
Sbjct  10167  AGGCCTTGGGGTTGAAACAACCTTAACCTATTCTCAAACTTTAAATATGTAAGAAGCGCT  10108

Query  1618   TGTTGCTTAGTTGAACGTGCGCATTAGAATGAAGCGTTACTAGTGGGCCATTTTTGGTAA  1677
              ||||||||||||||||||||||||||||||||||||||||||||||||||||||||||||
Sbjct  10107  TGTTGCTTAGTTGAACGTGCGCATTAGAATGAAGCGTTACTAGTGGGCCATTTTTGGTAA  10048

Query  1678   GCAGAACTGGCGATGCGGGATGAACCGAACGCGAGGTTAAGGTGCCGGAATGCACGCTCA  1737
              ||||||||||||||||||||||||||||||||||||||||||||||||||||||||||||
Sbjct  10047  GCAGAACTGGCGATGCGGGATGAACCGAACGCGAGGTTAAGGTGCCGGAATGCACGCTCA  9988

Query  1738   TCAGACACCACAAAAGGTGTTAGTTCATCTAGACAGCCCGACGGTGGCCATGGAAGTCGG  1797
              ||||||||||||||||||||||||||||||||||||||||||||||||||||||||||||
Sbjct  9987   TCAGACACCACAAAAGGTGTTAGTTCATCTAGACAGCCCGACGGTGGCCATGGAAGTCGG  9928

Query  1798   AATCCGCTAAGGAGTGTGTAACAACTCACGGGCCGAATGAACTAGCCCTGAAAATGGATG  1857
              ||||||||||||||||||||||||||||||||||||||||||||||||||||||||||||
Sbjct  9927   AATCCGCTAAGGAGTGTGTAACAACTCACGGGCCGAATGAACTAGCCCTGAAAATGGATG  9868

Query  1858   GCGCTCAAGCGTGCTACCCATACCTCGCCGTCGGGGTAGAAACGACGCCCCGACGAGTAG  1917
              ||||||||||||||||||||||||||||||||||||||||||||| ||||||||||||||
Sbjct  9867   GCGCTCAAGCGTGCTACCCATACCTCGCCGTCGGGGTAGAAACGATGCCCCGACGAGTAG  9808
[truncated: 4,815,676 more chars]
