# Supplementary material for: Using nanopore sequencing to identify fungi from clinical samples with high phylogenetic resolution
Source: Sci Rep. 2023 Jun 16;13:9785. doi: 10.1038/s41598-023-37016-0 (PMC10275880; doi:10.1038/s41598-023-37016-0)
Supplement: Supplementary file 1 — Supplementary Information. [file 41598_2023_37016_MOESM1_ESM.zip › Supplementary_Information/Supplementary_Data/Data_S5_Mock_blast/results/Mock_RGN3_7_fmt0.txt]

BLASTN 2.13.0+


Reference: Zheng Zhang, Scott Schwartz, Lukas Wagner, and Webb
Miller (2000), "A greedy algorithm for aligning DNA sequences", J
Comput Biol 2000; 7(1-2):203-14.


Database: all.fna
           16,976,359 sequences; 173,045,930,078 total letters


Query= LR5_7

Length=1736
                                                                      Score     E
Sequences producing significant alignments:                          (Bits)  Value

CM003566.1 Saccharomyces sp. 'boulardii' strain unique28 chromoso...  3206    0.0  
BK006945.2 TPA: Saccharomyces cerevisiae S288C chromosome XII, co...  3206    0.0  
NC_001144.5 Saccharomyces cerevisiae S288C chromosome XII, comple...  3206    0.0  
VZVN01000183.1 Saccharomyces cerevisiae x Saccharomyces kudriavze...  3201    0.0  
VZWS01000247.1 Saccharomyces cerevisiae x Saccharomyces kudriavze...  3201    0.0  
JANLBP010000030.1 Alternaria dauci isolate CALB1 scaffold30, whol...  3175    0.0  
JANLBP010000035.1 Alternaria dauci isolate CALB1 scaffold35, whol...  3149    0.0  
VZVB01000255.1 Saccharomyces cerevisiae x Saccharomyces eubayanus...  3144    0.0  
MVPU01000017.1 Saccharomyces sp. M14 scaffold15, whole genome sho...  3081    0.0  
LT986474.1 Saccharomyces jurei genome assembly, chromosome: XII.1     3064    0.0  
CP030973.1 Saccharomyces kudriavzevii strain CR85 chromosome XII,...  3057    0.0  
FYBL01000016.1 Torulaspora microellipsoides genome assembly, cont...  3049    0.0  
AABZ01000315.1 Saccharomyces mikatae IFO 1815 contig_884, whole g...  3033    0.0  
CP049009.1 Saccharomyces pastorianus strain CBS 1483 chromosome S...  3013    0.0  
VZWP01000066.1 Saccharomyces eubayanus x Saccharomyces uvarum str...  3003    0.0  
CM034489.1 Saccharomyces uvarum strain CBS 7001 chromosome XII, w...  3003    0.0  
CP080215.1 Saccharomyces bayanus strain FM677 chromosome XII          2998    0.0  
LFGC01001445.1 Malassezia obtusa strain CBS 7876 MO7876_opera_sca...  2994    0.0  
CP048993.1 Saccharomyces pastorianus strain CBS 1483 chromosome S...  2963    0.0  
QQZM01000164.1 Geotrichum candidum strain LMA-244 Scaffold164, wh...  2758    0.0  
PPNJ01000122.1 Phaffomyces thermotolerans strain NRRL Y-11709 fla...  2704    0.0  
JAAIFI010001039.1 Phlebia tremellosa strain BBEL0901 Scaffold1039...  2547    0.0  
VZWC01000071.1 Saccharomyces cerevisiae x Saccharomyces eubayanus...  2178    0.0  
KV907804.1 Aspergillus carbonarius ITEM 5010 unplaced genomic sca...  1882    0.0  
PUHR01000350.1 Kazachstania exigua strain OG2 scaffold_350, whole...  1783    0.0  
CAKOGT010000019.1 Kazachstania bulderi genome assembly, contig: K...  1757    0.0  
MVPU01000083.1 Saccharomyces sp. M14 scaffold83, whole genome sho...  1672    0.0  
VZWC01000182.1 Saccharomyces cerevisiae x Saccharomyces eubayanus...  1637    0.0  
HE616749.1 Torulaspora delbrueckii CBS 1146 chromosome 8, complet...  1620    0.0  
PPHX02000037.1 Torulaspora franciscae strain NRRL Y-17532 flatten...  1620    0.0  
NC_016508.1 Torulaspora delbrueckii CBS 1146 chromosome 8, comple...  1620    0.0  
OX291442.1 Torulaspora quercuum strain UCD657 genome assembly, ch...  1615    0.0  
JABBEO010000012.1 Torulaspora pretoriensis strain CBS 2187 scaffo...  1615    0.0  
HE650828.1 Kazachstania africana CBS 2517 chromosome 8, complete ...  1611    0.0  
NC_018947.1 Kazachstania africana CBS 2517 chromosome 8, complete...  1611    0.0  
PPNA02000031.1 Torulaspora maleeae strain CBS 10694 NODE_31_lengt...  1604    0.0  
CP059251.1 Torulaspora globosa strain CBS764 chromosome 6             1604    0.0  
NC_050732.1 Torulaspora globosa chromosome 6, complete sequence       1604    0.0  
PPOP02000110.1 Kazachstania bromeliacearum strain NRRL Y-48836 NO...  1600    0.0  
CP059272.1 Torulaspora sp. CBS 2947 strain CBS2947 chromosome 6       1598    0.0  
CAKNUP010000036.1 Torulaspora indica genome assembly, contig: NOD...  1598    0.0  
HE580273.2 Naumovozyma dairenensis CBS 421 chromosome 7, complete...  1594    0.0  
NC_016485.2 Naumovozyma dairenensis CBS 421 chromosome 7, complet...  1594    0.0  
PPOL02000167.1 Kazachstania siamensis strain NRRL Y-48842 NODE_16...  1591    0.0  
HE576754.1 Naumovozyma castellii CBS 4309 chromosome 3, complete ...  1589    0.0  
NC_016493.1 Naumovozyma castellii CBS 4309 chromosome 3, complete...  1589    0.0  
NJIJ01000033.1 Kazachstania servazzii strain SRCM102023 contig000...  1581    0.0  
NJIJ01000034.1 Kazachstania servazzii strain SRCM102023 contig000...  1581    0.0  
NJIJ01000036.1 Kazachstania servazzii strain SRCM102023 contig000...  1581    0.0  
NJIJ01000040.1 Kazachstania servazzii strain SRCM102023 contig000...  1581    0.0  
NJIJ01000049.1 Kazachstania servazzii strain SRCM102023 contig000...  1581    0.0  
NJIJ01000052.1 Kazachstania servazzii strain SRCM102023 contig000...  1581    0.0  
NJIJ01000053.1 Kazachstania servazzii strain SRCM102023 contig000...  1581    0.0  
NJIJ01000054.1 Kazachstania servazzii strain SRCM102023 contig000...  1581    0.0  
NJIJ01000055.1 Kazachstania servazzii strain SRCM102023 contig000...  1581    0.0  
NJIJ01000059.1 Kazachstania servazzii strain SRCM102023 contig000...  1581    0.0  
NJIJ01000060.1 Kazachstania servazzii strain SRCM102023 contig000...  1581    0.0  
NJIJ01000061.1 Kazachstania servazzii strain SRCM102023 contig000...  1581    0.0  
NJIJ01000063.1 Kazachstania servazzii strain SRCM102023 contig000...  1581    0.0  
NJIJ01000064.1 Kazachstania servazzii strain SRCM102023 contig000...  1581    0.0  
NJIJ01000066.1 Kazachstania servazzii strain SRCM102023 contig000...  1581    0.0  
NJIJ01000069.1 Kazachstania servazzii strain SRCM102023 contig000...  1581    0.0  
NJIJ01000071.1 Kazachstania servazzii strain SRCM102023 contig000...  1581    0.0  
NJIJ01000073.1 Kazachstania servazzii strain SRCM102023 contig000...  1581    0.0  
NJIJ01000074.1 Kazachstania servazzii strain SRCM102023 contig000...  1581    0.0  
NJIJ01000075.1 Kazachstania servazzii strain SRCM102023 contig000...  1581    0.0  
NJIJ01000085.1 Kazachstania servazzii strain SRCM102023 contig000...  1581    0.0  
NJIJ01000032.1 Kazachstania servazzii strain SRCM102023 contig000...  1576    0.0  
NJIJ01000045.1 Kazachstania servazzii strain SRCM102023 contig000...  1576    0.0  
NJIJ01000062.1 Kazachstania servazzii strain SRCM102023 contig000...  1576    0.0  
NJIJ01000043.1 Kazachstania servazzii strain SRCM102023 contig000...  1570    0.0  
PPOK01000135.1 Kazachstania taianensis strain NRRL Y-48846 NODE_1...  1563    0.0  
NJIJ01000026.1 Kazachstania servazzii strain SRCM102023 contig000...  1561    0.0  
NJIJ01000044.1 Kazachstania servazzii strain SRCM102023 contig000...  1557    0.0  
DS480380.1 Vanderwaltozyma polyspora DSM 70294 KpolScaffold1036 g...  1557    0.0  
DS480601.1 Vanderwaltozyma polyspora DSM 70294 KpolScaffold531 ge...  1557    0.0  
NW_001834692.1 Vanderwaltozyma polyspora DSM 70294 KpolScaffold10...  1557    0.0  
NW_001834471.1 Vanderwaltozyma polyspora DSM 70294 KpolScaffold53...  1557    0.0  
FXLY01000006.1 Kazachstania saulgeensis genome assembly, contig: ...  1535    0.0  
DS480635.1 Vanderwaltozyma polyspora DSM 70294 KpolScaffold516 ge...  1531    0.0  
PPOJ02000117.1 Kazachstania intestinalis strain NRRL Y-48847 NODE...  1531    0.0  
NW_001834437.1 Vanderwaltozyma polyspora DSM 70294 KpolScaffold51...  1531    0.0  
PPMT01000013.1 Yueomyces sinensis strain NRRL Y-17406 NODE_13_len...  1528    0.0  
NJIJ01000041.1 Kazachstania servazzii strain SRCM102023 contig000...  1506    0.0  
JAIWYV020000017.1 Kazachstania humilis strain YMX004033 scaffold1...  1502    0.0  
JAIWYV020000005.1 Kazachstania humilis strain YMX004033 scaffold0...  1502    0.0  
CAEFZW010000005.1 Kazachstania barnettii strain CLIB 1767 genome ...  1502    0.0  
NW_024545242.1 Kazachstania barnettii strain CLIB 1767 genome ass...  1502    0.0  
LIOO01000008.1 Saccharomyces boulardii (nom. inval.) strain uniqu...  1498    0.0  
JAFHAQ020000021.1 Kazachstania slooffiae strain ABBL 000022F_arro...  1482    0.0  
LT598468.1 Lachancea mirantina genome assembly, chromosome: H, wh...  1474    0.0  
CAPW01000003.1 Candida castellii CBS 4332 WGS project CAPW0000000...  1472    0.0  
HE978314.1 Kazachstania naganishii CBS 8797 chromosome 1, complet...  1465    0.0  
NC_035922.1 Kazachstania naganishii CBS 8797 chromosome 1, comple...  1465    0.0  
CM000694.1 Saccharomyces kluyveri NRRL Y-12651 chromosome H, whol...  1458    0.0  
PPON02000133.1 Kazachstania unispora strain NRRL Y-1556 NODE_149_...  1456    0.0  
LT598461.1 Lachancea dasiensis CBS 10888 genome assembly, chromos...  1452    0.0  
LT598491.1 Lachancea fermentati strain CBS 6772 genome assembly, ...  1450    0.0  
PPKA01000099.1 Zygosaccharomyces bisporus strain NRRL Y-12626 fla...  1448    0.0  
OVGK01000075.1 Zygosaccharomyces pseudobailii genome assembly, co...  1447    0.0  
PPJZ01000145.1 Zygosaccharomyces kombuchaensis strain NRRL YB-481...  1443    0.0  
LT598453.1 Lachancea nothofagi CBS 11611 genome assembly, chromos...  1441    0.0  
LT598476.1 Lachancea sp. CBS 6924 genome assembly, chromosome: G,...  1439    0.0  
CP019493.1 Zygosaccharomyces parabailii strain ATCC 60483 chromos...  1437    0.0  
VAPW01000078.1 Kazachstania telluris strain UCD400 NODE_78_length...  1437    0.0  
CU928180.1 Lachancea thermotolerans CBS 6340 chromosome H complet...  1432    0.0  
CP019500.1 Zygosaccharomyces parabailii strain ATCC 60483 chromos...  1432    0.0  
LN890542.1 Lachancea quebecensis genome assembly LAQU0, scaffold ...  1432    0.0  
LT598481.1 Lachancea meyersii CBS 8951 genome assembly, chromosom...  1432    0.0  
NC_013084.1 Lachancea thermotolerans CBS 6340 chromosome H comple...  1432    0.0  
PPXN02000161.1 Grigorovia transvaalensis strain NRRL Y-17245 NODE...  1430    0.0  
AADM01000465.1 Lachancea waltii NCYC 2644 cont464, whole genome s...  1428    0.0  
LN736364.1 Lachancea lanzarotensis genome assembly LALA0, scaffol...  1424    0.0  
NW_019212883.1 Lachancea lanzarotensis genome assembly LALA0, sca...  1424    0.0  
JAEVGP010000015.1 [Candida] nivariensis strain CBS 9983 tig24, wh...  1423    0.0  
JAEVGP010000005.1 [Candida] nivariensis strain CBS 9983 tig05, wh...  1423    0.0  
JAKZLQ010000155.1 Kazachstania bovina isolate CBS 16326 contig_77...  1410    0.0  
JAMAJF010000066.1 Kazachstania sp. Y4206 ctg_66, whole genome sho...  1408    0.0  
UEGL01000028.1 Zygosaccharomyces sapae isolate ABT301 genome asse...  1399    0.0  
UEGL01000008.1 Zygosaccharomyces sapae isolate ABT301 genome asse...  1395    0.0  
UEGL01000009.1 Zygosaccharomyces sapae isolate ABT301 genome asse...  1393    0.0  
UEGL01000006.1 Zygosaccharomyces sapae isolate ABT301 genome asse...  1391    0.0  
AADM01000401.1 Lachancea waltii NCYC 2644 cont400, whole genome s...  1391    0.0  
JFAV03000033.1 Hanseniaspora vineae strain T02/19AF xfSc0000000, ...  1391    0.0  
PPJY02000051.1 Zygotorulaspora florentina strain NRRL Y-1560 NODE...  1391    0.0  
UEGL01000052.1 Zygosaccharomyces sapae isolate ABT301 genome asse...  1387    0.0  
UEGL01000010.1 Zygosaccharomyces sapae isolate ABT301 genome asse...  1386    0.0  
UEGL01000039.1 Zygosaccharomyces sapae isolate ABT301 genome asse...  1386    0.0  
LJCY02000024.1 Chrysoporthe cubensis strain CMW 10028 tig25, whol...  1384    0.0  
LPNM01000013.1 Hanseniaspora osmophila strain AWRI3579 Hanseniasp...  1380    0.0  
PTXO01000010.1 Hanseniaspora gamundiae strain CRUB 1928 scaffold_...  1380    0.0  
CU928181.1 Zygosaccharomyces rouxii strain CBS732 chromosome E co...  1378    0.0  
NC_012994.1 Zygosaccharomyces rouxii strain CBS732 chromosome E c...  1378    0.0  
JANLBP010000028.1 Alternaria dauci isolate CALB1 scaffold28, whol...  1376    0.0  
CP006026.1 Saccharomycetaceae sp. 'Ashbya aceri' chromosome VII, ...  1373    0.0  
CP058611.1 Zygotorulaspora mrakii strain NRRL Y-6702 chromosome 8     1371    0.0  
CP058607.1 Zygotorulaspora mrakii strain NRRL Y-6702 chromosome 4     1371    0.0  
CR380958.2 Candida glabrata strain CBS138 chromosome L complete s...  1371    0.0  
NC_006035.2 [Candida] glabrata strain CBS138 chromosome L complet...  1371    0.0  
NC_050726.1 Zygotorulaspora mrakii chromosome 8, complete sequence    1371    0.0  
NC_050722.1 Zygotorulaspora mrakii chromosome 4, complete sequence    1371    0.0  
AE016820.4 Ashbya gossypii ATCC 10895 chromosome VII, complete se...  1363    0.0  
NC_005788.4 Eremothecium gossypii ATCC 10895 chromosome VII, comp...  1363    0.0  
HE806320.1 Tetrapisispora blattae CBS 6284 chromosome 5, complete...  1362    0.0  
HE806319.1 Tetrapisispora blattae CBS 6284 chromosome 4, complete...  1362    0.0  
NC_020189.1 Tetrapisispora blattae CBS 6284 chromosome 5, complet...  1362    0.0  
NC_020188.1 Tetrapisispora blattae CBS 6284 chromosome 4, complet...  1362    0.0  
JAHUZD010000048.1 Candida oxycetoniae strain CBS 10844 scaffold94...  1356    0.0  
NW_026055390.1 Candida oxycetoniae strain CBS 10844 chromosome Un...  1356    0.0  
CP002500.1 Eremothecium cymbalariae DBVPG#7215 chromosome 4, comp...  1351    0.0  
NC_016452.1 Eremothecium cymbalariae DBVPG#7215 chromosome 4, com...  1351    0.0  
SRHL01000186.1 Hanseniaspora occidentalis var. citrica strain CBS...  1347    0.0  
BLZB01000046.1 Zygosaccharomyces siamensis MinabeTanabe DNA, NODE...  1334    0.0  
SWBN01000017.1 Zygosaccharomyces mellis isolate 6-7431 Contig0001...  1330    0.0  
SWBN01000023.1 Zygosaccharomyces mellis isolate 6-7431 Contig0002...  1327    0.0  
SWBN01000015.1 Zygosaccharomyces mellis isolate 6-7431 Contig0001...  1327    0.0  
CAPT01000119.1 Nakaseomyces delphensis CBS 2170 WGS project CAPT0...  1319    0.0  
CM036081.1 Saccharomycodes ludwigii strain NBRC 1722 chromosome I...  1315    0.0  
NC_060201.1 Saccharomycodes ludwigii strain NBRC 1722 chromosome ...  1315    0.0  
JABFEO010000007.1 Hanseniaspora mollemarum strain CBS 15034 NODE_...  1308    0.0  
JANBXG010000012.1 Nakazawaea ambrosiae strain VH60_CP 12, whole g...  1299    0.0  
JAFNJT010000233.1 Hanseniaspora lindneri strain CBS 285 NODE_233_...  1297    0.0  
PPNQ01000118.1 Hanseniaspora hatyaiensis (nom. inval.) strain ZIM...  1293    0.0  
VZXH01000410.1 Saccharomyces cerevisiae x Saccharomyces eubayanus...  1293    0.0  
SRHK01000294.1 Hanseniaspora nectarophila strain CBS 13383 flatte...  1293    0.0  
PPNX01000081.1 Hanseniaspora pseudoguilliermondii strain ZIM213 N...  1288    0.0  
SRHG01000087.1 Hanseniaspora guilliermondii strain NRRL Y-1625 fl...  1288    0.0  
SRHF01000095.1 Hanseniaspora sp. CRUB 1602 flattened_line_186, wh...  1286    0.0  
LPNL01000013.1 Hanseniaspora opuntiae strain AWRI3578 Hanseniaspo...  1277    0.0  
PPLD01000124.1 Hanseniaspora clermontiae strain NRRL Y-27515 flat...  1271    0.0  
SAUG01000248.1 Rusavskia elegans strain YAF01 contig265, whole ge...  1269    0.0  
PTQS01000009.1 Hanseniaspora uvarum strain CBA6001 contig9, whole...  1266    0.0  
PTQS01000008.1 Hanseniaspora uvarum strain CBA6001 contig8, whole...  1266    0.0  
PTQS01000014.1 Hanseniaspora uvarum strain CBA6001 contig14, whol...  1266    0.0  
PTQS01000011.1 Hanseniaspora uvarum strain CBA6001 contig11, whol...  1266    0.0  
PTQS01000010.1 Hanseniaspora uvarum strain CBA6001 contig10, whol...  1266    0.0  
SRHI01000135.1 Hanseniaspora lachancei strain NRRL Y-27514 flatte...  1266    0.0  
PTQS01000012.1 Hanseniaspora uvarum strain CBA6001 contig12, whol...  1260    0.0  
KV454011.1 Pachysolen tannophilus NRRL Y-2460 unplaced genomic sc...  1256    0.0  
JAFLRI010000008.1 Nakazawaea ishiwadae strain GDMCC 60786 Contig8...  1256    0.0  
JAFLRI010000017.1 Nakazawaea ishiwadae strain GDMCC 60786 Contig1...  1256    0.0  
PPIW01000121.1 Ogataea nitratoaversa strain NRRL Y-48449 flattene...  1253    0.0  
VZXH01000458.1 Saccharomyces cerevisiae x Saccharomyces eubayanus...  1253    0.0  
FUGC01000084.1 Zygosaccharomyces bailii strain IST302 genome asse...  1253    0.0  
NDXA01000178.1 Spathaspora xylofermentans strain UFMG-HMD23.3 Spa...  1253    0.0  
PPKV02000051.1 Kuraishia ogatae strain NRRL Y-48474 NODE_51_lengt...  1251    0.0  
PPNY01000097.1 Hanseniaspora singularis (nom. inval.) strain ZIM2...  1247    0.0  
BLYF01000219.1 Racodium therryanum Rac09Pj11-1 DNA, sequence0219,...  1245    0.0  
PPKU01000182.1 Nakazawaea holstii strain NRRL Y-2155 flattened_li...  1245    0.0  
JANXEX010000021.1 [Candida] palmioleophila strain CBS 18098 conti...  1243    0.0  
CAPU01000149.1 Candida bracarensis CBS 10154 WGS project CAPU0000...  1243    0.0  
UICF01000026.1 [Candida] vartiovaarae genome assembly, contig: Co...  1242    0.0  
PPOQ01000062.1 Debaryomyces prosopidis strain NRRL Y-27369 flatte...  1242    0.0  
PPLV01000009.1 Ambrosiozyma maleeae (nom. inval.) strain NRRL Y-6...  1242    0.0  
PPKM01000147.1 Ogataea pilisensis strain NRRL Y-27598 NODE_147_le...  1242    0.0  
PPKG01000060.1 Peterozyma toletana strain NRRL YB-4247 flattened_...  1240    0.0  
PPKD01000049.1 Tetrapisispora namnaoensis strain NRRL Y-27982 NOD...  1240    0.0  
PPLH02000088.1 Cyberlindnera mrakii strain NRRL Y-1364 NODE_88_le...  1238    0.0  
PPMG02000138.1 [Candida] ponderosae strain NRRL YB-2307 NODE_138_...  1238    0.0  
PPOR01000001.1 Debaryomyces nepalensis strain NRRL Y-7108 NODE_1_...  1236    0.0  
JAHKSL010001523.1 Ogataea polymorpha x Ogataea parapolymorpha iso...  1236    0.0  
JAHKSL010000469.1 Ogataea polymorpha x Ogataea parapolymorpha iso...  1236    0.0  
CM002300.1 Ogataea parapolymorpha DL-1 chromosome I, whole genome...  1236    0.0  
CP083469.1 Cyberlindnera sargentensis strain SHA 17.2 chromosome VI   1236    0.0  
JAHLUX010000021.1 Ogataea angusta isolate 61-244 61-244_NODE_21_l...  1236    0.0  
AECK01000007.1 Ogataea polymorpha strain NCYC 495 leu1.1 OGAPOsca...  1236    0.0  
PPOW01000036.1 Debaryomyces subglobosus strain NRRL Y-6666 NODE_3...  1236    0.0  
JADIOQ010000139.1 [Candida] chilensis strain NRRL Y-17141 NODE_17...  1236    0.0  
DS995909.1 Penicillium marneffei ATCC 18224 scf_1105668340730 gen...  1236    0.0  
NW_002196671.1 Talaromyces marneffei ATCC 18224 scf_1105668340730...  1236    0.0  
NC_027866.1 Ogataea parapolymorpha DL-1 chromosome I, whole genom...  1236    0.0  
NW_017264704.1 Ogataea polymorpha strain NCYC 495 leu1.1 chromoso...  1236    0.0  
NW_025065235.1 Ogataea angusta isolate 61-244 chromosome Unknown ...  1236    0.0  
JAHKSL010001529.1 Ogataea polymorpha x Ogataea parapolymorpha iso...  1234    0.0  
PPKB01000052.1 Tetrapisispora fleetii strain NRRL Y-27350 NODE_52...  1234    0.0  
PPKF01000034.1 Peterozyma xylosa strain NRRL Y-12939 flattened_li...  1234    0.0  
PPNR02000093.1 Cyberlindnera saturnus strain NRRL Y-17396 flatten...  1232    0.0  
JACVEX010000009.1 Cyberlindnera subsufficiens strain NG8.2 NODE_2...  1232    0.0  
PPNS02000133.1 Cyberlindnera suaveolens strain NRRL Y-17391 NODE_...  1232    0.0  
PPOS02000018.1 Debaryomyces maramus strain NRRL Y-2171 NODE_18_le...  1230    0.0  
JAHLUL010000027.1 Ogataea haglerorum isolate 81-453-3 81-453-3_NO...  1230    0.0  
JAEUBD010001227.1 Ogataea thermophila strain NCAIM Y.01608 scaffo...  1230    0.0  
NW_025065177.1 Ogataea haglerorum isolate 81-453-3 chromosome Unk...  1230    0.0  
JAHKSL010001528.1 Ogataea polymorpha x Ogataea parapolymorpha iso...  1229    0.0  
JAHKSL010001527.1 Ogataea polymorpha x Ogataea parapolymorpha iso...  1229    0.0  
JAHKSL010001524.1 Ogataea polymorpha x Ogataea parapolymorpha iso...  1229    0.0  
UICF01000022.1 [Candida] vartiovaarae genome assembly, contig: Co...  1229    0.0  
JAHDIT010000291.1 Ogataea degrootiae strain UCD465 NODE_301_lengt...  1227    0.0  
NBZC01000158.1 Scheffersomyces stambukii strain UFMG-CM-Y427 NODE...  1227    0.0  
FYBW01000192.1 Candida psychrophila genome assembly, contig: rDNA...  1225    0.0  
JACWFX010000010.1 [Candida] anglica strain VS III C KN 3 VS-III-C...  1225    0.0  
NBND01000012.1 Millerozyma farinosa strain KCTC 27753 contig12, w...  1223    0.0  
JAFIDH010000010.1 Kurtzmaniella quercitrusa var. filamentosus (no...  1221    0.0  
PPPA02000022.1 [Candida] ascalaphidarum strain NRRL Y-27908 NODE_...  1221    0.0  
KI547142.1 Spathaspora arborariae UFMG-19.1A unplaced genomic sca...  1221    0.0  
PPKI01000113.1 Ogataea trehalophila strain NRRL Y-6781 NODE_113_l...  1221    0.0  
PPMI02000096.1 Wickerhamomyces alni strain NRRL Y-11625 NODE_96_l...  1221    0.0  
PPNG01000187.1 Kurtzmaniella cleridarum strain NRRL Y-48386 flatt...  1221    0.0  
PPKC01000049.1 Tetrapisispora iriomotensis strain NRRL Y-27309 fl...  1221    0.0  
NHAO01000032.1 Nakazawaea wickerhamii strain NRRL Y-2563 flattene...  1221    0.0  
PPUV01000166.1 Spathaspora sp. UFMG-CM-Y6060 NODE_166_length_5646...  1218    0.0  
PPLM01000288.1 Cephaloascus albidus strain NRRL Y-7343 flattened_...  1218    0.0  
JAFIDI010000015.1 Kurtzmaniella quercitrusa var. comoensis (nom. ...  1216    0.0  
JAFIDI010000023.1 Kurtzmaniella quercitrusa var. comoensis (nom. ...  1216    0.0  
JAFIDI010000019.1 Kurtzmaniella quercitrusa var. comoensis (nom. ...  1216    0.0  
LQMS01001967.1 Spathaspora girioi strain UFMG-CM-Y302 NODE_415_le...  1214    0.0  
PPHU01000073.1 Ambrosiozyma ambrosiae strain NRRL Y-7524 flattene...  1212    0.0  
CAKXYY010000043.1 [Candida] railenensis strain CLIB 1423 genome a...  1212    0.0  
PPMP01000092.1 Kurtzmaniella fragi strain NRRL Y-17910 flattened_...  1210    0.0  
JAGSID010000072.1 Scheffersomyces segobiensis strain DSM 27193 sc...  1210    0.0  
JAMAFR010000013.1 Debaryomycetaceae sp. 2NR913A strain Y9007B-2 c...  1208    0.0  
JAMAFM010000023.1 Aspergillus sp. PG3605 strain 2NP920 ctg_23, wh...  1208    0.0  
JAMAFQ010000012.1 Debaryomycetaceae sp. Y9007B strain 2NR914 ctg_...  1208    0.0  
JAMAFP010000020.1 Debaryomycetaceae sp. NP9010 strain 2NR913A ctg...  1208    0.0  
JAMAFO010000022.1 Debaryomycetaceae sp. 2NP920 strain Y9007B ctg_...  1208    0.0  
LQMS01001966.1 Spathaspora girioi strain UFMG-CM-Y302 NODE_414_le...  1208    0.0  
PPKT01000023.1 Ogataea nonfermentans strain NRRL YB-2203 flattene...  1206    0.0  
GL996500.1 Spathaspora passalidarum NRRL Y-27907 unplaced genomic...  1206    0.0  
PPKR01000012.1 Ogataea minuta strain NRRL Y-411 NODE_12_length_83...  1206    0.0  
CP000497.1 Scheffersomyces stipitis CBS 6054 chromosome 3, comple...  1206    0.0  
NC_009043.1 Scheffersomyces stipitis CBS 6054 chromosome 3, compl...  1206    0.0  
NW_006767426.1 Spathaspora passalidarum NRRL Y-27907 unplaced gen...  1206    0.0  
JAMAFN010000082.1 Debaryomycetaceae sp. 2NP930A strain NP9010 ctg...  1203    0.0  
JAMAFL010000022.1 Penicillium sp. R2202 strain 2NP930A ctg_22, wh...  1203    0.0  
PPIU01000004.1 Meyerozyma athensensis strain NRRL Y-27644 NODE_4_...  1203    0.0  
PPHW01000174.1 Ambrosiozyma vanderkliftii strain NRRL Y-63633 fla...  1201    0.0  
CP048731.1 Cyberlindnera fabianii isolate JOY008 chromosome 16        1199    0.0  
PPKH02000077.1 Ogataea zsoltii strain NRRL Y-27601 NODE_77_length...  1197    0.0  
PPKY02000093.1 Ambrosiozyma oregonensis (nom. inval.) strain NRRL...  1197    0.0  
PPKZ02000081.1 Ambrosiozyma philentoma strain NRRL Y-7523 NODE_81...  1192    0.0  
JAEUBE010000199.1 Ogataea philodendri strain CBS6075 scaffold16, ...  1192    0.0  
PPIY01000089.1 [Candida] schatavii strain NRRL Y-17078 flattened_...  1192    0.0  
NW_025763930.1 Ogataea philodendri strain CBS6075 chromosome Unkn...  1192    0.0  
PPIX02000046.1 Ogataea populi-albae strain NRRL Y-48632 NODE_46_l...  1190    0.0  
PPLW02000029.1 Ambrosiozyma pseudovanderkliftii strain NRRL Y-636...  1190    0.0  
MQSX02000078.1 Sugiyamaella xylanicola (nom. inval.) strain UFMG-...  1188    0.0  
PPXL02000001.1 Wickerhamomyces hampshirensis strain NRRL YB-4128 ...  1188    0.0  
JAHZQW010000108.1 Candida margitis strain CBS 14175 scaffold189, ...  1188    0.0  
CH981532.1 Lodderomyces elongisporus NRRL YB-4239 supercont1.9 ge...  1188    0.0  
CAJVQF010000056.1 Candida sanyaensis strain UCD423 genome assembl...  1188    0.0  
CH445386.1 Parastagonospora nodorum SN15 scaffold_66, whole genom...  1188    0.0  
HE605209.1 Candida parapsilosis strain CDC317 annotated contig 00...  1188    0.0  
NSGQ01000174.1 Spathaspora sp. JA1 scaffold_174, whole genome sho...  1188    0.0  
HE681725.1 Candida orthopsilosis Co 90-125, chromosome 7 draft se...  1188    0.0  
NC_018301.1 Candida orthopsilosis Co 90-125, chromosome 7 draft s...  1188    0.0  
NW_023503284.1 Candida parapsilosis strain CDC317 annotated conti...  1188    0.0  
NW_001884610.1 Parastagonospora nodorum SN15 chromosome Unknown s...  1188    0.0  
NW_001813677.1 Lodderomyces elongisporus NRRL YB-4239 supercont1....  1188    0.0  
PPKP02000043.1 Ogataea kodamae strain NRRL Y-17234 NODE_43_length...  1184    0.0  
PPMM02000033.1 Priceomyces carsonii strain NRRL YB-4275 NODE_33_l...  1184    0.0  
PPLN02000030.1 Cephaloascus fragrans strain NRRL Y-6742 NODE_30_l...  1184    0.0  
WWPN01000002.1 Candida sojae strain NCYC-2607 tig00000002, whole ...  1182    0.0  
CAJVQF010000101.1 Candida sanyaensis strain UCD423 genome assembl...  1181    0.0  
JAHMUF010000032.1 Scheffersomyces spartinae strain ARV_011 scaffo...  1181    0.0  
NW_025065079.1 Scheffersomyces spartinae strain ARV_011 chromosom...  1181    0.0  
CAJVQF010000008.1 Candida sanyaensis strain UCD423 genome assembl...  1179    0.0  
PPNU02000031.1 Cyberlindnera mycetangii strain NRRL Y-6843 NODE_3...  1179    0.0  
CP014503.1 Sugiyamaella lignohabitans strain CBS 10342 chromosome...  1179    0.0  
NC_031674.1 Sugiyamaella lignohabitans strain CBS 10342 chromosom...  1179    0.0  
GG692410.1 Candida tropicalis MYA-3404 genomic scaffold supercont...  1175    0.0  
GG692404.1 Candida tropicalis MYA-3404 genomic scaffold supercont...  1175    0.0  
WUJJ01000645.1 Candida sp. LN1 LN_645, whole genome shotgun sequence  1175    0.0  
BADS01000001.1 Meyerozyma caribbica MG20W DNA, contig: contig1, w...  1175    0.0  
PPHT01000081.1 Ogataea henricii strain NRRL YB-2194 flattened_lin...  1175    0.0  
LBNG01000280.1 Candida sp. LDI48194 Contig_74_mapping, whole geno...  1175    0.0  
NW_003020045.1 Candida tropicalis MYA-3404 genomic scaffold super...  1175    0.0  
NW_003020039.1 Candida tropicalis MYA-3404 genomic scaffold super...  1175    0.0  
JAIHNG010000152.1 Candida theae strain CBS 12239 scaffold69, whol...  1171    0.0  
JAEOAQ010000005.1 Candida metapsilosis strain BP57 scaffold5, who...  1171    0.0  
QLNQ01000018.1 Candida viswanathii strain ATCC 20962 contig14, wh...  1171    0.0  
PPNT01000111.1 Cyberlindnera xylosilytica strain NRRL YB-2097 fla...  1170    0.0  
CH408159.1 Pichia guilliermondii ATCC 6260 scaffold_5 genomic sca...  1166    0.0  
JAMALC010000343.1 Rhodotorula sp. M30-05A-2 ctg_343, whole genome...  1166    0.0  
HG793131.1 Kuraishia capsulata CBS 1993 genomic scaffold, Kuraish...  1166    0.0  
NW_019172956.1 Kuraishia capsulata CBS 1993 genomic scaffold, Kur...  1166    0.0  
NW_001809796.1 Meyerozyma guilliermondii ATCC 6260 scaffold_5 gen...  1166    0.0  
JAEUBF010000039.1 Wickerhamomyces mucosus strain CBS6341 scaffold...  1164    0.0  
PPKS01000031.1 Ogataea naganishii strain NRRL Y-7654 NODE_31_leng...  1164    0.0  
CP017630.1 Candida albicans SC5314 chromosome R sequence              1164    0.0  
NC_032096.1 Candida albicans SC5314 chromosome R, complete sequence   1164    0.0  
JADIOR010000171.1 Limtongozyma cylindracea strain NRRL Y-17506 fl...  1162    0.0  
PPIE02000061.1 Spencermartinsiella europaea strain NRRL Y-48265 N...  1160    0.0  
QLNQ01000024.1 Candida viswanathii strain ATCC 20962 contig8, who...  1160    0.0  
QLNQ01000013.1 Candida viswanathii strain ATCC 20962 contig19, wh...  1160    0.0  
PPJL02000080.1 Blastobotrys muscicola strain NRRL Y-7993 NODE_80_...  1158    0.0  
PPJL02000148.1 Blastobotrys muscicola strain NRRL Y-7993 NODE_148...  1158    0.0  
PPJL02000141.1 Blastobotrys muscicola strain NRRL Y-7993 NODE_141...  1158    0.0  
PPJL02000129.1 Blastobotrys muscicola strain NRRL Y-7993 NODE_129...  1158    0.0  
PPJL02000127.1 Blastobotrys muscicola strain NRRL Y-7993 NODE_127...  1158    0.0  
PPJL02000121.1 Blastobotrys muscicola strain NRRL Y-7993 NODE_121...  1158    0.0  
PPJL02000119.1 Blastobotrys muscicola strain NRRL Y-7993 NODE_119...  1158    0.0  
PPJL02000117.1 Blastobotrys muscicola strain NRRL Y-7993 NODE_117...  1158    0.0  
PPJL02000116.1 Blastobotrys muscicola strain NRRL Y-7993 NODE_116...  1158    0.0  
PPKJ01000009.1 Ogataea trehaloabstinens strain NRRL Y-27595 NODE_...  1158    0.0  
JANBXE010000085.1 Wickerhamomyces bisporus strain VH7_F 85, whole...  1157    0.0  
PPLI01000098.1 Cyberlindnera misumaiensis strain NRRL Y-17389 fla...  1157    0.0  
PPMN02000062.1 Priceomyces castillae strain NRRL Y-7501 NODE_62_l...  1153    0.0  
JAGSYN010000329.1 [Candida] subhashii strain CBS 10753 scaffold22...  1153    0.0  
JAIHNE010000018.1 Candida pseudojiufengensis strain CBS 10847 sca...  1153    0.0  
NW_026057492.1 [Candida] subhashii strain CBS 10753 chromosome Un...  1153    0.0  
FM992695.1 Candida dubliniensis CD36 chromosome R, complete sequence  1149    0.0  
NC_012867.1 Candida dubliniensis CD36 chromosome R, complete sequ...  1149    0.0  
JAMAJS010000004.1 Saccharomycetales sp. PK3305 ctg_4, whole genom...  1147    0.0  
HE612864.1 Tetrapisispora phaffii CBS 4417 chromosome 9, complete...  1142    0.0  
JANBXH010000027.1 Kuraishia molischiana strain VH39_BB 27, whole ...  1142    0.0  
JAIHNF010000004.1 Candida jiufengensis strain CBS 10846 scaffold9...  1142    0.0  
NC_016528.1 Tetrapisispora phaffii CBS 4417 chromosome 9, complet...  1142    0.0  
PPJD01000031.1 Diddensiella caesifluorescens strain NRRL Y-48781 ...  1140    0.0  
PPML02000044.1 Wickerhamomyces sp. NRRL YB-2243 NODE_44_length_94...  1134    0.0  
JAEUBG010005620.1 Wickerhamomyces pijperi strain CBS2887 scaffold...  1134    0.0  
PPKQ01000080.1 Ogataea methylovora strain NRRL Y-17250 flattened_...  1134    0.0  
PPJV01000150.1 Lipomyces japonicus strain NRRL Y-17848 flattened_...  1133    0.0  
PPID01000307.1 Sporopachydermia lactativora strain NRRL Y-11591 N...  1131    0.0  
JAGJTG010000017.1 Lipomyces starkeyi strain AS 2.1560 Contig17, w...  1131    0.0  
JAGJTG010000012.1 Lipomyces starkeyi strain AS 2.1560 Contig12, w...  1131    0.0  
PPMU02000064.1 Wickerhamomyces canadensis strain NRRL Y-1888 NODE...  1131    0.0  
PPLL02000039.1 Candida corydali strain NRRL Y-27910 flattened_lin...  1127    0.0  
QBLK01000090.1 Nadsonia starkeyi-henricii strain UCD142 NODE_90_l...  1127    0.0  
PPJW01000181.1 Lipomyces sp. NRRL Y-11553 NODE_181_length_5280_co...  1125    0.0  
NREI01000028.1 Wickerhamiella infanticola strain NRRL Y-17858 NOD...  1123    0.0  
PPMK02000045.1 Trigonopsis vinaria strain NRRL Y-5715 NODE_45_len...  1120    0.0  
JACADK010000001.1 Blastobotrys adeninivorans strain TMCC 70007 Sc...  1110    0.0  
JNFU01000008.1 Saccharomycopsis schoenii strain CBS 7425 scaffold...  1110    0.0  
PPJH01000031.1 Blastobotrys raffinosifermentans strain NRRL Y-271...  1110    0.0  
PPPC02000005.1 [Candida] gorgasii strain NRRL Y-27707 NODE_5_leng...  1109    0.0  
PPLO02000025.1 Suhomyces pyralidae strain NRRL Y-27085 NODE_25_le...  1109    0.0  
PPIF01000029.1 Priceomyces medius strain NRRL Y-7122 flattened_li...  1099    0.0  
PPJT02000318.1 Lipomyces arxii strain NRRL Y-17921 NODE_318_lengt...  1092    0.0  
JAMYHY010000223.1 Debaryomyces sp. S3305 ctg_223, whole genome sh...  1092    0.0  
PPJS02000121.1 Lipomyces mesembrius strain NRRL Y-27506 NODE_121_...  1092    0.0  
CALSDN010000028.1 [Candida] jaroonii strain CLIB 1444 genome asse...  1092    0.0  
MXQC01000182.1 Spathaspora boniae strain UFMG-CM-Y306 NODE_182_le...  1090    0.0  
PPXM02000005.1 Trigonopsis variabilis strain NRRL Y-1579 NODE_5_l...  1086    0.0  
JAKQXL010000035.1 [Candida] membranifaciens subsp. flavinogenes s...  1081    0.0  
VZWC01000187.1 Saccharomyces cerevisiae x Saccharomyces eubayanus...  1081    0.0  
JAFIIU010000017.1 Barnettozyma botsteinii strain 1118 scaffold000...  1081    0.0  
PPNF02000006.1 Middelhovenomyces tepae strain NRRL Y-17670 NODE_6...  1077    0.0  
OX291660.1 Blastobotrys aristata strain UCD613 genome assembly, c...  1077    0.0  
PPMA01000079.1 Barnettozyma pratensis strain NRRL Y-12696 flatten...  1074    0.0  
CP012823.1 Saccharomycopsis fibuligera strain KPH12 chromosome 1,...  1072    0.0  
CP012816.1 Saccharomycopsis fibuligera x Saccharomycopsis cf. fib...  1072    0.0  
CP012809.1 Saccharomycopsis fibuligera x Saccharomycopsis cf. fib...  1072    0.0  
PPLQ02000038.1 Suhomyces emberorum strain NRRL Y-27606 NODE_38_le...  1070    0.0  
KV454217.1 Wickerhamomyces anomalus NRRL Y-366-8 unplaced genomic...  1066    0.0  
NW_017567119.1 Wickerhamomyces anomalus NRRL Y-366-8 unplaced gen...  1066    0.0  
PPJC01000195.1 Botryozyma nematodophila strain NRRL Y-17705 NODE_...  1062    0.0  
PPJC01000194.1 Botryozyma nematodophila strain NRRL Y-17705 NODE_...  1062    0.0  
PPJC01000192.1 Botryozyma nematodophila strain NRRL Y-17705 NODE_...  1062    0.0  
PPJC01000188.1 Botryozyma nematodophila strain NRRL Y-17705 NODE_...  1062    0.0  
PPJC01000184.1 Botryozyma nematodophila strain NRRL Y-17705 NODE_...  1062    0.0  
PPJC01000183.1 Botryozyma nematodophila strain NRRL Y-17705 NODE_...  1062    0.0  
PPJC01000182.1 Botryozyma nematodophila strain NRRL Y-17705 NODE_...  1062    0.0  
PPJC01000180.1 Botryozyma nematodophila strain NRRL Y-17705 NODE_...  1062    0.0  
PPJC01000179.1 Botryozyma nematodophila strain NRRL Y-17705 NODE_...  1062    0.0  
PPJC01000178.1 Botryozyma nematodophila strain NRRL Y-17705 NODE_...  1062    0.0  
PPJC01000143.1 Botryozyma nematodophila strain NRRL Y-17705 NODE_...  1062    0.0  
PPJC01000142.1 Botryozyma nematodophila strain NRRL Y-17705 NODE_...  1062    0.0  
JAMAIE010000059.1 Barnettozyma californica strain PB4207 ctg_59, ...  1051    0.0  
VZXH01000500.1 Saccharomyces cerevisiae x Saccharomyces eubayanus...  1050    0.0  
VZXH01000487.1 Saccharomyces cerevisiae x Saccharomyces eubayanus...  1048    0.0  
NDIQ01000022.1 Wickerhamiella sorbophila strain DS02 contig2, who...  1046    0.0  
PPJU01000051.1 Lipomyces doorenjongii strain NRRL Y-27504 NODE_51...  1046    0.0  
NW_020194005.1 Wickerhamiella sorbophila strain DS02 chromosome U...  1046    0.0  
NDIQ01000001.1 Wickerhamiella sorbophila strain DS02 contig1, who...  1040    0.0  
NW_020193984.1 Wickerhamiella sorbophila strain DS02 chromosome U...  1040    0.0  
JAMAIF010000949.1 Wickerhamomyces sp. M8010 ctg_949, whole genome...  1038    0.0  
JAMAIG010000885.1 Wickerhamomyces sp. PG4208 ctg_885, whole genom...  1037    0.0  
PPJK02000354.1 Blastobotrys niveus strain NRRL Y-17581 NODE_354_l...  1024    0.0  
VZXH01000447.1 Saccharomyces cerevisiae x Saccharomyces eubayanus...  1020    0.0  
PPJI02000140.1 Blastobotrys proliferans strain NRRL Y-17577 NODE_...  1016    0.0  
JAMALA010000109.1 Cystobasidiaceae sp. 2NF920 ctg_109, whole geno...  1011    0.0  
PPON02000327.1 Kazachstania unispora strain NRRL Y-1556 NODE_478_...  1007    0.0  
JAGFJS020000022.1 Aureobasidium zeae strain KZ1 contig22, whole g...  996     0.0  
KV908255.1 Aspergillus carbonarius ITEM 5010 unplaced genomic sca...  996     0.0  
QLPI01022481.1 Chroogomphus rutilus strain MG62 scaffold29387_cov...  994     0.0  
JAKSGJ010000128.1 Aureobasidium sp. TD-062 128, whole genome shot...  994     0.0  
JAJJJQ010000026.1 Aureobasidium mangrovei isolate SARA-138H conti...  994     0.0  
PPLZ02000101.1 Barnettozyma populi strain NRRL Y-12728 NODE_101_l...  985     0.0  
JAMKPW010000037.1 Zalaria obscura isolate JY119 NODE_47_length_89...  976     0.0  
CAIJEO010000007.1 Aureobasidium sp. AWRI4233 CO-2020 genome assem...  965     0.0  
JAKLML010000161.1 Aureobasidium lini strain FJII-L3-CM-P3 NODE_16...  963     0.0  
MSDY01000012.1 Aureobasidium sp. FSWF8-4 FSW8-bin-4-scaffold_95, ...  963     0.0  
JACWFU010000004.1 Aureobasidium leucospermi strain VS I D KN 2 VS...  963     0.0  
KZ614018.1 Meliniomyces variabilis F unplaced genomic scaffold L2...  959     0.0  
JALILT010000001.1 Umbilicaria phaea isolate TBG_1112 scaffold3_si...  957     0.0  
JPJW01003315.1 Pseudogymnoascus sp. VKM F-4513 (FW-928) contig_33...  955     0.0  
JPJU01003588.1 Pseudogymnoascus sp. VKM F-4246 contig_3588, whole...  955     0.0  
CAIJEN010000013.1 Aureobasidium sp. AWRI4619 CO-2020 genome assem...  952     0.0  
CAIJEN010000012.1 Aureobasidium sp. AWRI4619 CO-2020 genome assem...  952     0.0  
JAJDFE010000234.1 Geoglossum glabrum strain SNMEAD4Z8R 234, whole...  952     0.0  
JPJT01006801.1 Pseudogymnoascus sp. VKM F-3775 contig_6801, whole...  950     0.0  
SWBF01000142.1 Aureobasidium sp. EXF-10727 contig_141, whole geno...  950     0.0  
JAHFYN010000134.1 Aureobasidium sp. EXF-3399 contig133, whole gen...  950     0.0  
CAINUL010000013.1 Aureobasidium sp. AWRI4620 CO-2020 genome assem...  950     0.0  
JAESVG020000010.1 Elsinoe batatas strain CRI-CJ2 Contig00010, who...  950     0.0  
SWBG01000120.1 Aureobasidium sp. EXF-10728 contig_119, whole geno...  950     0.0  
CAINUL010000014.1 Aureobasidium sp. AWRI4620 CO-2020 genome assem...  948     0.0  
JAADKB010000015.1 Delphinella strobiligena strain CBS 735.71 BDV9...  948     0.0  
AADM01000467.1 Lachancea waltii NCYC 2644 cont466, whole genome s...  944     0.0  
JABULC010000244.1 Phyllosticta citricarpa strain USA122 NODE_245_...  942     0.0  
SWBK01000757.1 Aureobasidium sp. EXF-12344 contig_756, whole geno...  941     0.0  
JAJDFF010000358.1 Geoglossum cookeanum strain AXV2JGJCKQ 358, who...  941     0.0  
SWBJ01000377.1 Aureobasidium sp. EXF-12298 contig_376, whole geno...  941     0.0  
SWBL01000854.1 Aureobasidium sp. EXF-3400 contig_853, whole genom...  941     0.0  
JAJVDC010000460.1 Neofusicoccum ribis strain M1-105 NODE_460_leng...  937     0.0  
BCGM01000001.1 Wickerhamiella domercqiae DNA, scaffold: scaffold_...  935     0.0  
JPKC01003371.1 Pseudogymnoascus sp. VKM F-4518 (FW-2643) contig_3...  933     0.0  
QOCM01000030.1 Phyllosticta citriasiana strain CGMCC3.14344 uniti...  931     0.0  
QOCM01000015.1 Phyllosticta citriasiana strain CGMCC3.14344 uniti...  931     0.0  
QOCM01000071.1 Phyllosticta citriasiana strain CGMCC3.14344 uniti...  931     0.0  
JAHEWH010000069.1 Halenospora varia strain MPI-CAGE-AT-0135 B0J14...  929     0.0  
PPIM01000086.1 Saturnispora zaruensis strain NRRL Y-7008 NODE_87_...  928     0.0  
JAEQDS010000054.1 Macrophomina phaseolina strain mp053 scf7180000...  926     0.0  
JAEQDS010000056.1 Macrophomina phaseolina strain mp053 scf7180000...  926     0.0  
JAJJID010000923.1 Macrophomina pseudophaseolina strain WAC 2767 9...  920     0.0  
JAJMYO010000170.1 Diplodia sapinea strain KE8364 scaffold_170, wh...  920     0.0  
WCAA01000217.1 Antarctomyces pellizariae strain UFMG-CB-12416 NOD...  917     0.0  
JAJVCZ020000008.1 Diplodia seriata strain FDS-637 FDS-637_contig_...  915     0.0  
JAJVCZ020000012.1 Diplodia seriata strain FDS-637 FDS-637_contig_...  915     0.0  
JAKSGN010000035.1 Macrophomina tecta strain BRIP 70781 contig_11,...  915     0.0  
LAEG01000342.1 Diplodia scrobiculata strain CMW30223 contig343, w...  915     0.0  
JAJMVL010000314.1 Dothiorella sarmentorum strain KEdek scaffold_3...  915     0.0  
JAJMYN010000198.1 Lasiodiplodia sp. KE8368 scaffold_201, whole ge...  909     0.0  
VNWV01000007.1 Lasiodiplodia sp. COLG20 Scaffold_7, whole genome ...  909     0.0  
JAEQDS010000057.1 Macrophomina phaseolina strain mp053 scf7180000...  909     0.0  
JAJMVG010000158.1 Lasiodiplodia sp. KE8409 scaffold_158, whole ge...  909     0.0  
JAJMVU010000126.1 Botryosphaeria kuwatsukai strain KE8637 scaffol...  909     0.0  
VNWU01000208.1 Lasiodiplodia sp. COLG96 NODE_208_length_54465_cov...  909     0.0  
AYLM01000747.1 Cairneyella variabilis strain VPRI 42388 contig199...  907     0.0  
RHKH01000373.1 Lasiodiplodia gonubiensis strain CBS 115812 NODE_3...  904     0.0  
QCYV01000282.1 Lasiodiplodia theobromae strain AM2As scaffold_87,...  898     0.0  
WWBZ02000031.1 Botryosphaeria dothidea strain sdau11-99 scaffold3...  898     0.0  
WWBZ02000013.1 Botryosphaeria dothidea strain sdau11-99 scaffold1...  898     0.0  
WWBZ02000002.1 Botryosphaeria dothidea strain sdau11-99 scaffold1...  898     0.0  
NW_023336571.1 Lasiodiplodia theobromae strain AM2As chromosome U...  898     0.0  
AADM01000434.1 Lachancea waltii NCYC 2644 cont433, whole genome s...  896     0.0  
PPLA01003017.1 Citeromyces hawaiiensis strain NRRL Y-11581 scf718...  857     0.0  
PPOY01000027.1 [Candida] tammaniensis strain NRRL Y-8257 NODE_27_...  835     0.0  
VZXH01000561.1 Saccharomyces cerevisiae x Saccharomyces eubayanus...  830     0.0  
NREI01000060.1 Wickerhamiella infanticola strain NRRL Y-17858 NOD...  800     0.0  
PPKL01000026.1 Ogataea pini strain NRRL Y-11528 NODE_26_length_13...  798     0.0  
JNNM01000014.1 Saccharomycopsis sp. UWO(PS) 91-127.1 scaffold_11,...  787     0.0  
PPMR02000138.1 Cyberlindnera petersonii strain NRRL YB-3808 NODE_...  785     0.0  
PPON02000364.1 Kazachstania unispora strain NRRL Y-1556 NODE_550_...  747     0.0  
QYLQ01000035.1 Kluyveromyces nonfermentans strain NRRL Y-27343 fl...  725     0.0  
DS480545.1 Vanderwaltozyma polyspora DSM 70294 KpolScaffold544 ge...  721     0.0  
NW_001834527.1 Vanderwaltozyma polyspora DSM 70294 KpolScaffold54...  721     0.0  
CR382124.1 Kluyveromyces lactis strain NRRL Y-1140 chromosome D c...  719     0.0  
AP012217.1 Kluyveromyces marxianus DMKU3-1042 DNA, complete genom...  719     0.0  
NC_006040.1 Kluyveromyces lactis strain NRRL Y-1140 chromosome D ...  719     0.0  
NC_036029.1 Kluyveromyces marxianus DMKU3-1042 DNA, complete geno...  719     0.0  
WACN01000021.1 Kluyveromyces starmeri strain UFMG-CM-Y3682 NODE_2...  715     0.0  
JAGEVD010000506.1 Kluyveromyces sp. PCH397 tig00000581, whole gen...  713     0.0  
JAGEVD010000505.1 Kluyveromyces sp. PCH397 tig00000580, whole gen...  713     0.0  
JAGEVD010000295.1 Kluyveromyces sp. PCH397 tig00000367, whole gen...  713     0.0  
LQMS01001598.1 Spathaspora girioi strain UFMG-CM-Y302 NODE_742_le...  713     0.0  
AEAV01000475.1 Kluyveromyces wickerhamii UCD 54-210 contig00897, ...  713     0.0  
VZXH01000655.1 Saccharomyces cerevisiae x Saccharomyces eubayanus...  710     0.0  
DUXO01000923.1 TPA: Saccharomyces cerevisiae x Saccharomyces uvar...  701     0.0  
PPJP02000040.1 Kluyveromyces dobzhanskii strain NRRL Y-1974 NODE_...  701     0.0  


>CM003566.1 Saccharomyces sp. 'boulardii' strain unique28 chromosome XII, 
whole genome shotgun sequence
Length=1042097

 Score = 3206 bits (1736),  Expect = 0.0
 Identities = 1736/1736 (100%), Gaps = 0/1736 (0%)
 Strand=Plus/Minus

Query  1       CAAGGTTTCCGTAGGTGAACCTGCGGAAGGATCATTAAAGAAATTTAATAATTTTGAAAA  60
               ||||||||||||||||||||||||||||||||||||||||||||||||||||||||||||
Sbjct  435640  CAAGGTTTCCGTAGGTGAACCTGCGGAAGGATCATTAAAGAAATTTAATAATTTTGAAAA  435581

Query  61      TGGAtttttttGTTTTGGCAAGAGCATGAGAGCTTTTACTGGGCAAGAAGACAAGAGATG  120
               ||||||||||||||||||||||||||||||||||||||||||||||||||||||||||||
Sbjct  435580  TGGATTTTTTTGTTTTGGCAAGAGCATGAGAGCTTTTACTGGGCAAGAAGACAAGAGATG  435521

Query  121     GAGAGTCCAGCCGGGCCTGCGCTTAAGTGCGCGGTCTTGCTAGGCTTGTAAGTTTCTTTC  180
               ||||||||||||||||||||||||||||||||||||||||||||||||||||||||||||
Sbjct  435520  GAGAGTCCAGCCGGGCCTGCGCTTAAGTGCGCGGTCTTGCTAGGCTTGTAAGTTTCTTTC  435461

Query  181     TTGCTATTCCAAACGGTGAGAGATTTCTGTGCTTTTGTTATAGGACAATTAAAACCGTTT  240
               ||||||||||||||||||||||||||||||||||||||||||||||||||||||||||||
Sbjct  435460  TTGCTATTCCAAACGGTGAGAGATTTCTGTGCTTTTGTTATAGGACAATTAAAACCGTTT  435401

Query  241     CAATACAACACACTGTGGAGTTTTCATATCTTTGCAACTTTTTCTTTGGGCATTCGAGCA  300
               ||||||||||||||||||||||||||||||||||||||||||||||||||||||||||||
Sbjct  435400  CAATACAACACACTGTGGAGTTTTCATATCTTTGCAACTTTTTCTTTGGGCATTCGAGCA  435341

Query  301     ATCGGGGCCCAGAGGTAACAAACACAAACAATTTTATCTATTCATTAAATTTTTGTCAAA  360
               ||||||||||||||||||||||||||||||||||||||||||||||||||||||||||||
Sbjct  435340  ATCGGGGCCCAGAGGTAACAAACACAAACAATTTTATCTATTCATTAAATTTTTGTCAAA  435281

Query  361     AACAAGAATTTTCGTAACTGGAAATTTTAAAATATTAAAAACTTTCAACAACGGATCTCT  420
               ||||||||||||||||||||||||||||||||||||||||||||||||||||||||||||
Sbjct  435280  AACAAGAATTTTCGTAACTGGAAATTTTAAAATATTAAAAACTTTCAACAACGGATCTCT  435221

Query  421     TGGTTCTCGCATCGATGAAGAACGCAGCGAAATGCGATACGTAATGTGAATTGCAGAATT  480
               ||||||||||||||||||||||||||||||||||||||||||||||||||||||||||||
Sbjct  435220  TGGTTCTCGCATCGATGAAGAACGCAGCGAAATGCGATACGTAATGTGAATTGCAGAATT  435161

Query  481     CCGTGAATCATCGAATCTTTGAACGCACATTGCGCCCCTTGGTATTCCAGGGGGCATGCC  540
               ||||||||||||||||||||||||||||||||||||||||||||||||||||||||||||
Sbjct  435160  CCGTGAATCATCGAATCTTTGAACGCACATTGCGCCCCTTGGTATTCCAGGGGGCATGCC  435101

Query  541     TGTTTGAGCGTCATTTCCTTCTCAAACATTCTGTTTGGTAGTGAGTGATACTCTTTGGAG  600
               ||||||||||||||||||||||||||||||||||||||||||||||||||||||||||||
Sbjct  435100  TGTTTGAGCGTCATTTCCTTCTCAAACATTCTGTTTGGTAGTGAGTGATACTCTTTGGAG  435041

Query  601     TTAACTTGAAATTGCTGGCCTTTTCATTGGATGttttttttCCAAAGAGAGGTTTCTCTG  660
               ||||||||||||||||||||||||||||||||||||||||||||||||||||||||||||
Sbjct  435040  TTAACTTGAAATTGCTGGCCTTTTCATTGGATGTTTTTTTTCCAAAGAGAGGTTTCTCTG  434981

Query  661     CGTGCTTGAGGTATAATGCAAGTACGGTCGTTTTAGGTTTTACCAACTGCGGCTAATCtt  720
               ||||||||||||||||||||||||||||||||||||||||||||||||||||||||||||
Sbjct  434980  CGTGCTTGAGGTATAATGCAAGTACGGTCGTTTTAGGTTTTACCAACTGCGGCTAATCTT  434921

Query  721     tttttATACTGAGCGTATTGGAACGTTATCGATAAGAAGAGAGCGTCTAGGCGAACAATG  780
               ||||||||||||||||||||||||||||||||||||||||||||||||||||||||||||
Sbjct  434920  TTTTTATACTGAGCGTATTGGAACGTTATCGATAAGAAGAGAGCGTCTAGGCGAACAATG  434861

Query  781     TTCTTAAAGTTTGACCTCAAATCAGGTAGGAGTACCCGCTGAACTTAAGCATATCAATAA  840
               ||||||||||||||||||||||||||||||||||||||||||||||||||||||||||||
Sbjct  434860  TTCTTAAAGTTTGACCTCAAATCAGGTAGGAGTACCCGCTGAACTTAAGCATATCAATAA  434801

Query  841     GCGGAGGAAAAGAAACCAACCGGGATTGCCTTAGTAACGGCGAGTGAAGCGGCAAAAGCT  900
               ||||||||||||||||||||||||||||||||||||||||||||||||||||||||||||
Sbjct  434800  GCGGAGGAAAAGAAACCAACCGGGATTGCCTTAGTAACGGCGAGTGAAGCGGCAAAAGCT  434741

Query  901     CAAATTTGAAATCTGGTACCTTCGGTGCCCGAGTTGTAATTTGGAGAGGGCAACTTTGGG  960
               ||||||||||||||||||||||||||||||||||||||||||||||||||||||||||||
Sbjct  434740  CAAATTTGAAATCTGGTACCTTCGGTGCCCGAGTTGTAATTTGGAGAGGGCAACTTTGGG  434681

Query  961     GCCGTTCCTTGTCTATGTTCCTTGGAACAGGACGTCATAGAGGGTGAGAATCCCGTGTGG  1020
               ||||||||||||||||||||||||||||||||||||||||||||||||||||||||||||
Sbjct  434680  GCCGTTCCTTGTCTATGTTCCTTGGAACAGGACGTCATAGAGGGTGAGAATCCCGTGTGG  434621

Query  1021    CGAGGAGTGCGGTTCTTTGTAAAGTGCCTTCGAAGAGTCGAGTTGTTTGGGAATGCAGCT  1080
               ||||||||||||||||||||||||||||||||||||||||||||||||||||||||||||
Sbjct  434620  CGAGGAGTGCGGTTCTTTGTAAAGTGCCTTCGAAGAGTCGAGTTGTTTGGGAATGCAGCT  434561

Query  1081    CTAAGTGGGTGGTAAATTCCATCTAAAGCTAAATATTGGCGAGAGACCGATAGCGAACAA  1140
               ||||||||||||||||||||||||||||||||||||||||||||||||||||||||||||
Sbjct  434560  CTAAGTGGGTGGTAAATTCCATCTAAAGCTAAATATTGGCGAGAGACCGATAGCGAACAA  434501

Query  1141    GTACAGTGATGGAAAGATGAAAAGAACTTTGAAAAGAGAGTGAAAAAGTACGTGAAATTG  1200
               ||||||||||||||||||||||||||||||||||||||||||||||||||||||||||||
Sbjct  434500  GTACAGTGATGGAAAGATGAAAAGAACTTTGAAAAGAGAGTGAAAAAGTACGTGAAATTG  434441

Query  1201    TTGAAAGGGAAGGGCATTTGATCAGACATGGTGTTTTGTGCCCTCTGCTCCTTGTGGGTA  1260
               ||||||||||||||||||||||||||||||||||||||||||||||||||||||||||||
Sbjct  434440  TTGAAAGGGAAGGGCATTTGATCAGACATGGTGTTTTGTGCCCTCTGCTCCTTGTGGGTA  434381

Query  1261    GGGGAATCTCGCATTTCACTGGGCCAGCATCAGTTTTGGTGGCAGGATAAATCCATAGGA  1320
               ||||||||||||||||||||||||||||||||||||||||||||||||||||||||||||
Sbjct  434380  GGGGAATCTCGCATTTCACTGGGCCAGCATCAGTTTTGGTGGCAGGATAAATCCATAGGA  434321

Query  1321    ATGTAGCTTGCCTCGGTAAGTATTATAGCCTGTGGGAATACTGCCAGCTGGGACTGAGGA  1380
               ||||||||||||||||||||||||||||||||||||||||||||||||||||||||||||
Sbjct  434320  ATGTAGCTTGCCTCGGTAAGTATTATAGCCTGTGGGAATACTGCCAGCTGGGACTGAGGA  434261

Query  1381    CTGCGACGTAAGTCAAGGATGCTGGCATAATGGTTATATGCCGCCCGTCTTGAAACACGG  1440
               ||||||||||||||||||||||||||||||||||||||||||||||||||||||||||||
Sbjct  434260  CTGCGACGTAAGTCAAGGATGCTGGCATAATGGTTATATGCCGCCCGTCTTGAAACACGG  434201

Query  1441    ACCAAGGAGTCTAACGTCTATGCGAGTGTTTGGGTGTAAAACCCATACGCGTAATGAAAG  1500
               ||||||||||||||||||||||||||||||||||||||||||||||||||||||||||||
Sbjct  434200  ACCAAGGAGTCTAACGTCTATGCGAGTGTTTGGGTGTAAAACCCATACGCGTAATGAAAG  434141

Query  1501    TGAACGTAGGTTGGGGCCTCGCAAGAGGTGCACAATCGACCGATCCTGATGTCTTCGGAT  1560
               ||||||||||||||||||||||||||||||||||||||||||||||||||||||||||||
Sbjct  434140  TGAACGTAGGTTGGGGCCTCGCAAGAGGTGCACAATCGACCGATCCTGATGTCTTCGGAT  434081

Query  1561    GGATTTGAGTAAGAGCATAGCTGTTGGGACCCGAAAGATGGTGAACTATGCCTGAATAGG  1620
               ||||||||||||||||||||||||||||||||||||||||||||||||||||||||||||
Sbjct  434080  GGATTTGAGTAAGAGCATAGCTGTTGGGACCCGAAAGATGGTGAACTATGCCTGAATAGG  434021

Query  1621    GTGAAGCCAGAGGAAACTCTGGTGGAGGCTCGTAGCGGTTCTGACGTGCAAATCGATCGT  1680
               ||||||||||||||||||||||||||||||||||||||||||||||||||||||||||||
Sbjct  434020  GTGAAGCCAGAGGAAACTCTGGTGGAGGCTCGTAGCGGTTCTGACGTGCAAATCGATCGT  433961

Query  1681    CGAATTTGGGTATAGGGGCGAAAGACTAATCGAACCATCTAGTAGCTGGTTCCTGC  1736
               ||||||||||||||||||||||||||||||||||||||||||||||||||||||||
Sbjct  433960  CGAATTTGGGTATAGGGGCGAAAGACTAATCGAACCATCTAGTAGCTGGTTCCTGC  433905


 Score = 3201 bits (1733),  Expect = 0.0
 Identities = 1735/1736 (99%), Gaps = 0/1736 (0%)
 Strand=Plus/Minus

Query  1       CAAGGTTTCCGTAGGTGAACCTGCGGAAGGATCATTAAAGAAATTTAATAATTTTGAAAA  60
               ||||||||||||||||||||||||||||||||||||||||||||||||||||||||||||
Sbjct  453800  CAAGGTTTCCGTAGGTGAACCTGCGGAAGGATCATTAAAGAAATTTAATAATTTTGAAAA  453741

Query  61      TGGAtttttttGTTTTGGCAAGAGCATGAGAGCTTTTACTGGGCAAGAAGACAAGAGATG  120
               ||||||||||||||||||||||||||||||||||||||||||||||||||||| ||||||
Sbjct  453740  TGGATTTTTTTGTTTTGGCAAGAGCATGAGAGCTTTTACTGGGCAAGAAGACAGGAGATG  453681

Query  121     GAGAGTCCAGCCGGGCCTGCGCTTAAGTGCGCGGTCTTGCTAGGCTTGTAAGTTTCTTTC  180
               ||||||||||||||||||||||||||||||||||||||||||||||||||||||||||||
Sbjct  453680  GAGAGTCCAGCCGGGCCTGCGCTTAAGTGCGCGGTCTTGCTAGGCTTGTAAGTTTCTTTC  453621

Query  181     TTGCTATTCCAAACGGTGAGAGATTTCTGTGCTTTTGTTATAGGACAATTAAAACCGTTT  240
               ||||||||||||||||||||||||||||||||||||||||||||||||||||||||||||
Sbjct  453620  TTGCTATTCCAAACGGTGAGAGATTTCTGTGCTTTTGTTATAGGACAATTAAAACCGTTT  453561

Query  241     CAATACAACACACTGTGGAGTTTTCATATCTTTGCAACTTTTTCTTTGGGCATTCGAGCA  300
               ||||||||||||||||||||||||||||||||||||||||||||||||||||||||||||
Sbjct  453560  CAATACAACACACTGTGGAGTTTTCATATCTTTGCAACTTTTTCTTTGGGCATTCGAGCA  453501

Query  301     ATCGGGGCCCAGAGGTAACAAACACAAACAATTTTATCTATTCATTAAATTTTTGTCAAA  360
               ||||||||||||||||||||||||||||||||||||||||||||||||||||||||||||
Sbjct  453500  ATCGGGGCCCAGAGGTAACAAACACAAACAATTTTATCTATTCATTAAATTTTTGTCAAA  453441

Query  361     AACAAGAATTTTCGTAACTGGAAATTTTAAAATATTAAAAACTTTCAACAACGGATCTCT  420
               ||||||||||||||||||||||||||||||||||||||||||||||||||||||||||||
Sbjct  453440  AACAAGAATTTTCGTAACTGGAAATTTTAAAATATTAAAAACTTTCAACAACGGATCTCT  453381

Query  421     TGGTTCTCGCATCGATGAAGAACGCAGCGAAATGCGATACGTAATGTGAATTGCAGAATT  480
               ||||||||||||||||||||||||||||||||||||||||||||||||||||||||||||
Sbjct  453380  TGGTTCTCGCATCGATGAAGAACGCAGCGAAATGCGATACGTAATGTGAATTGCAGAATT  453321

Query  481     CCGTGAATCATCGAATCTTTGAACGCACATTGCGCCCCTTGGTATTCCAGGGGGCATGCC  540
               ||||||||||||||||||||||||||||||||||||||||||||||||||||||||||||
Sbjct  453320  CCGTGAATCATCGAATCTTTGAACGCACATTGCGCCCCTTGGTATTCCAGGGGGCATGCC  453261

Query  541     TGTTTGAGCGTCATTTCCTTCTCAAACATTCTGTTTGGTAGTGAGTGATACTCTTTGGAG  600
               ||||||||||||||||||||||||||||||||||||||||||||||||||||||||||||
Sbjct  453260  TGTTTGAGCGTCATTTCCTTCTCAAACATTCTGTTTGGTAGTGAGTGATACTCTTTGGAG  453201

Query  601     TTAACTTGAAATTGCTGGCCTTTTCATTGGATGttttttttCCAAAGAGAGGTTTCTCTG  660
               ||||||||||||||||||||||||||||||||||||||||||||||||||||||||||||
Sbjct  453200  TTAACTTGAAATTGCTGGCCTTTTCATTGGATGTTTTTTTTCCAAAGAGAGGTTTCTCTG  453141

Query  661     CGTGCTTGAGGTATAATGCAAGTACGGTCGTTTTAGGTTTTACCAACTGCGGCTAATCtt  720
               ||||||||||||||||||||||||||||||||||||||||||||||||||||||||||||
Sbjct  453140  CGTGCTTGAGGTATAATGCAAGTACGGTCGTTTTAGGTTTTACCAACTGCGGCTAATCTT  453081

Query  721     tttttATACTGAGCGTATTGGAACGTTATCGATAAGAAGAGAGCGTCTAGGCGAACAATG  780
               ||||||||||||||||||||||||||||||||||||||||||||||||||||||||||||
Sbjct  453080  TTTTTATACTGAGCGTATTGGAACGTTATCGATAAGAAGAGAGCGTCTAGGCGAACAATG  453021

Query  781     TTCTTAAAGTTTGACCTCAAATCAGGTAGGAGTACCCGCTGAACTTAAGCATATCAATAA  840
               ||||||||||||||||||||||||||||||||||||||||||||||||||||||||||||
Sbjct  453020  TTCTTAAAGTTTGACCTCAAATCAGGTAGGAGTACCCGCTGAACTTAAGCATATCAATAA  452961

Query  841     GCGGAGGAAAAGAAACCAACCGGGATTGCCTTAGTAACGGCGAGTGAAGCGGCAAAAGCT  900
               ||||||||||||||||||||||||||||||||||||||||||||||||||||||||||||
Sbjct  452960  GCGGAGGAAAAGAAACCAACCGGGATTGCCTTAGTAACGGCGAGTGAAGCGGCAAAAGCT  452901

Query  901     CAAATTTGAAATCTGGTACCTTCGGTGCCCGAGTTGTAATTTGGAGAGGGCAACTTTGGG  960
               ||||||||||||||||||||||||||||||||||||||||||||||||||||||||||||
Sbjct  452900  CAAATTTGAAATCTGGTACCTTCGGTGCCCGAGTTGTAATTTGGAGAGGGCAACTTTGGG  452841

Query  961     GCCGTTCCTTGTCTATGTTCCTTGGAACAGGACGTCATAGAGGGTGAGAATCCCGTGTGG  1020
               ||||||||||||||||||||||||||||||||||||||||||||||||||||||||||||
Sbjct  452840  GCCGTTCCTTGTCTATGTTCCTTGGAACAGGACGTCATAGAGGGTGAGAATCCCGTGTGG  452781

Query  1021    CGAGGAGTGCGGTTCTTTGTAAAGTGCCTTCGAAGAGTCGAGTTGTTTGGGAATGCAGCT  1080
               ||||||||||||||||||||||||||||||||||||||||||||||||||||||||||||
Sbjct  452780  CGAGGAGTGCGGTTCTTTGTAAAGTGCCTTCGAAGAGTCGAGTTGTTTGGGAATGCAGCT  452721

Query  1081    CTAAGTGGGTGGTAAATTCCATCTAAAGCTAAATATTGGCGAGAGACCGATAGCGAACAA  1140
               ||||||||||||||||||||||||||||||||||||||||||||||||||||||||||||
Sbjct  452720  CTAAGTGGGTGGTAAATTCCATCTAAAGCTAAATATTGGCGAGAGACCGATAGCGAACAA  452661

Query  1141    GTACAGTGATGGAAAGATGAAAAGAACTTTGAAAAGAGAGTGAAAAAGTACGTGAAATTG  1200
               ||||||||||||||||||||||||||||||||||||||||||||||||||||||||||||
Sbjct  452660  GTACAGTGATGGAAAGATGAAAAGAACTTTGAAAAGAGAGTGAAAAAGTACGTGAAATTG  452601

Query  1201    TTGAAAGGGAAGGGCATTTGATCAGACATGGTGTTTTGTGCCCTCTGCTCCTTGTGGGTA  1260
               ||||||||||||||||||||||||||||||||||||||||||||||||||||||||||||
Sbjct  452600  TTGAAAGGGAAGGGCATTTGATCAGACATGGTGTTTTGTGCCCTCTGCTCCTTGTGGGTA  452541

Query  1261    GGGGAATCTCGCATTTCACTGGGCCAGCATCAGTTTTGGTGGCAGGATAAATCCATAGGA  1320
               ||||||||||||||||||||||||||||||||||||||||||||||||||||||||||||
Sbjct  452540  GGGGAATCTCGCATTTCACTGGGCCAGCATCAGTTTTGGTGGCAGGATAAATCCATAGGA  452481

Query  1321    ATGTAGCTTGCCTCGGTAAGTATTATAGCCTGTGGGAATACTGCCAGCTGGGACTGAGGA  1380
               ||||||||||||||||||||||||||||||||||||||||||||||||||||||||||||
Sbjct  452480  ATGTAGCTTGCCTCGGTAAGTATTATAGCCTGTGGGAATACTGCCAGCTGGGACTGAGGA  452421

Query  1381    CTGCGACGTAAGTCAAGGATGCTGGCATAATGGTTATATGCCGCCCGTCTTGAAACACGG  1440
               ||||||||||||||||||||||||||||||||||||||||||||||||||||||||||||
Sbjct  452420  CTGCGACGTAAGTCAAGGATGCTGGCATAATGGTTATATGCCGCCCGTCTTGAAACACGG  452361

Query  1441    ACCAAGGAGTCTAACGTCTATGCGAGTGTTTGGGTGTAAAACCCATACGCGTAATGAAAG  1500
               ||||||||||||||||||||||||||||||||||||||||||||||||||||||||||||
Sbjct  452360  ACCAAGGAGTCTAACGTCTATGCGAGTGTTTGGGTGTAAAACCCATACGCGTAATGAAAG  452301

Query  1501    TGAACGTAGGTTGGGGCCTCGCAAGAGGTGCACAATCGACCGATCCTGATGTCTTCGGAT  1560
               ||||||||||||||||||||||||||||||||||||||||||||||||||||||||||||
Sbjct  452300  TGAACGTAGGTTGGGGCCTCGCAAGAGGTGCACAATCGACCGATCCTGATGTCTTCGGAT  452241

Query  1561    GGATTTGAGTAAGAGCATAGCTGTTGGGACCCGAAAGATGGTGAACTATGCCTGAATAGG  1620
               ||||||||||||||||||||||||||||||||||||||||||||||||||||||||||||
Sbjct  452240  GGATTTGAGTAAGAGCATAGCTGTTGGGACCCGAAAGATGGTGAACTATGCCTGAATAGG  452181

Query  1621    GTGAAGCCAGAGGAAACTCTGGTGGAGGCTCGTAGCGGTTCTGACGTGCAAATCGATCGT  1680
               ||||||||||||||||||||||||||||||||||||||||||||||||||||||||||||
Sbjct  452180  GTGAAGCCAGAGGAAACTCTGGTGGAGGCTCGTAGCGGTTCTGACGTGCAAATCGATCGT  452121

Query  1681    CGAATTTGGGTATAGGGGCGAAAGACTAATCGAACCATCTAGTAGCTGGTTCCTGC  1736
               ||||||||||||||||||||||||||||||||||||||||||||||||||||||||
Sbjct  452120  CGAATTTGGGTATAGGGGCGAAAGACTAATCGAACCATCTAGTAGCTGGTTCCTGC  452065


 Score = 3201 bits (1733),  Expect = 0.0
 Identities = 1735/1736 (99%), Gaps = 0/1736 (0%)
 Strand=Plus/Minus

Query  1       CAAGGTTTCCGTAGGTGAACCTGCGGAAGGATCATTAAAGAAATTTAATAATTTTGAAAA  60
               ||||||||||||||||||||||||||||||||||||||||||||||||||||||||||||
Sbjct  471935  CAAGGTTTCCGTAGGTGAACCTGCGGAAGGATCATTAAAGAAATTTAATAATTTTGAAAA  471876

Query  61      TGGAtttttttGTTTTGGCAAGAGCATGAGAGCTTTTACTGGGCAAGAAGACAAGAGATG  120
               ||||||||||||||||||||||||||||||||||||||||||||||||||||| ||||||
Sbjct  471875  TGGATTTTTTTGTTTTGGCAAGAGCATGAGAGCTTTTACTGGGCAAGAAGACAGGAGATG  471816

Query  121     GAGAGTCCAGCCGGGCCTGCGCTTAAGTGCGCGGTCTTGCTAGGCTTGTAAGTTTCTTTC  180
               ||||||||||||||||||||||||||||||||||||||||||||||||||||||||||||
Sbjct  471815  GAGAGTCCAGCCGGGCCTGCGCTTAAGTGCGCGGTCTTGCTAGGCTTGTAAGTTTCTTTC  471756

Query  181     TTGCTATTCCAAACGGTGAGAGATTTCTGTGCTTTTGTTATAGGACAATTAAAACCGTTT  240
               ||||||||||||||||||||||||||||||||||||||||||||||||||||||||||||
Sbjct  471755  TTGCTATTCCAAACGGTGAGAGATTTCTGTGCTTTTGTTATAGGACAATTAAAACCGTTT  471696

Query  241     CAATACAACACACTGTGGAGTTTTCATATCTTTGCAACTTTTTCTTTGGGCATTCGAGCA  300
               ||||||||||||||||||||||||||||||||||||||||||||||||||||||||||||
Sbjct  471695  CAATACAACACACTGTGGAGTTTTCATATCTTTGCAACTTTTTCTTTGGGCATTCGAGCA  471636

Query  301     ATCGGGGCCCAGAGGTAACAAACACAAACAATTTTATCTATTCATTAAATTTTTGTCAAA  360
               ||||||||||||||||||||||||||||||||||||||||||||||||||||||||||||
Sbjct  471635  ATCGGGGCCCAGAGGTAACAAACACAAACAATTTTATCTATTCATTAAATTTTTGTCAAA  471576

Query  361     AACAAGAATTTTCGTAACTGGAAATTTTAAAATATTAAAAACTTTCAACAACGGATCTCT  420
               ||||||||||||||||||||||||||||||||||||||||||||||||||||||||||||
Sbjct  471575  AACAAGAATTTTCGTAACTGGAAATTTTAAAATATTAAAAACTTTCAACAACGGATCTCT  471516

Query  421     TGGTTCTCGCATCGATGAAGAACGCAGCGAAATGCGATACGTAATGTGAATTGCAGAATT  480
               ||||||||||||||||||||||||||||||||||||||||||||||||||||||||||||
Sbjct  471515  TGGTTCTCGCATCGATGAAGAACGCAGCGAAATGCGATACGTAATGTGAATTGCAGAATT  471456

Query  481     CCGTGAATCATCGAATCTTTGAACGCACATTGCGCCCCTTGGTATTCCAGGGGGCATGCC  540
               ||||||||||||||||||||||||||||||||||||||||||||||||||||||||||||
Sbjct  471455  CCGTGAATCATCGAATCTTTGAACGCACATTGCGCCCCTTGGTATTCCAGGGGGCATGCC  471396

Query  541     TGTTTGAGCGTCATTTCCTTCTCAAACATTCTGTTTGGTAGTGAGTGATACTCTTTGGAG  600
               ||||||||||||||||||||||||||||||||||||||||||||||||||||||||||||
Sbjct  471395  TGTTTGAGCGTCATTTCCTTCTCAAACATTCTGTTTGGTAGTGAGTGATACTCTTTGGAG  471336

Query  601     TTAACTTGAAATTGCTGGCCTTTTCATTGGATGttttttttCCAAAGAGAGGTTTCTCTG  660
               ||||||||||||||||||||||||||||||||||||||||||||||||||||||||||||
Sbjct  471335  TTAACTTGAAATTGCTGGCCTTTTCATTGGATGTTTTTTTTCCAAAGAGAGGTTTCTCTG  471276

Query  661     CGTGCTTGAGGTATAATGCAAGTACGGTCGTTTTAGGTTTTACCAACTGCGGCTAATCtt  720
               ||||||||||||||||||||||||||||||||||||||||||||||||||||||||||||
Sbjct  471275  CGTGCTTGAGGTATAATGCAAGTACGGTCGTTTTAGGTTTTACCAACTGCGGCTAATCTT  471216

Query  721     tttttATACTGAGCGTATTGGAACGTTATCGATAAGAAGAGAGCGTCTAGGCGAACAATG  780
               ||||||||||||||||||||||||||||||||||||||||||||||||||||||||||||
Sbjct  471215  TTTTTATACTGAGCGTATTGGAACGTTATCGATAAGAAGAGAGCGTCTAGGCGAACAATG  471156

Query  781     TTCTTAAAGTTTGACCTCAAATCAGGTAGGAGTACCCGCTGAACTTAAGCATATCAATAA  840
               ||||||||||||||||||||||||||||||||||||||||||||||||||||||||||||
Sbjct  471155  TTCTTAAAGTTTGACCTCAAATCAGGTAGGAGTACCCGCTGAACTTAAGCATATCAATAA  471096

Query  841     GCGGAGGAAAAGAAACCAACCGGGATTGCCTTAGTAACGGCGAGTGAAGCGGCAAAAGCT  900
               ||||||||||||||||||||||||||||||||||||||||||||||||||||||||||||
Sbjct  471095  GCGGAGGAAAAGAAACCAACCGGGATTGCCTTAGTAACGGCGAGTGAAGCGGCAAAAGCT  471036

Query  901     CAAATTTGAAATCTGGTACCTTCGGTGCCCGAGTTGTAATTTGGAGAGGGCAACTTTGGG  960
               ||||||||||||||||||||||||||||||||||||||||||||||||||||||||||||
Sbjct  471035  CAAATTTGAAATCTGGTACCTTCGGTGCCCGAGTTGTAATTTGGAGAGGGCAACTTTGGG  470976

Query  961     GCCGTTCCTTGTCTATGTTCCTTGGAACAGGACGTCATAGAGGGTGAGAATCCCGTGTGG  1020
               ||||||||||||||||||||||||||||||||||||||||||||||||||||||||||||
Sbjct  470975  GCCGTTCCTTGTCTATGTTCCTTGGAACAGGACGTCATAGAGGGTGAGAATCCCGTGTGG  470916

Query  1021    CGAGGAGTGCGGTTCTTTGTAAAGTGCCTTCGAAGAGTCGAGTTGTTTGGGAATGCAGCT  1080
               ||||||||||||||||||||||||||||||||||||||||||||||||||||||||||||
Sbjct  470915  CGAGGAGTGCGGTTCTTTGTAAAGTGCCTTCGAAGAGTCGAGTTGTTTGGGAATGCAGCT  470856

Query  1081    CTAAGTGGGTGGTAAATTCCATCTAAAGCTAAATATTGGCGAGAGACCGATAGCGAACAA  1140
               ||||||||||||||||||||||||||||||||||||||||||||||||||||||||||||
Sbjct  470855  CTAAGTGGGTGGTAAATTCCATCTAAAGCTAAATATTGGCGAGAGACCGATAGCGAACAA  470796

Query  1141    GTACAGTGATGGAAAGATGAAAAGAACTTTGAAAAGAGAGTGAAAAAGTACGTGAAATTG  1200
               ||||||||||||||||||||||||||||||||||||||||||||||||||||||||||||
Sbjct  470795  GTACAGTGATGGAAAGATGAAAAGAACTTTGAAAAGAGAGTGAAAAAGTACGTGAAATTG  470736

Query  1201    TTGAAAGGGAAGGGCATTTGATCAGACATGGTGTTTTGTGCCCTCTGCTCCTTGTGGGTA  1260
               ||||||||||||||||||||||||||||||||||||||||||||||||||||||||||||
Sbjct  470735  TTGAAAGGGAAGGGCATTTGATCAGACATGGTGTTTTGTGCCCTCTGCTCCTTGTGGGTA  470676

Query  1261    GGGGAATCTCGCATTTCACTGGGCCAGCATCAGTTTTGGTGGCAGGATAAATCCATAGGA  1320
               ||||||||||||||||||||||||||||||||||||||||||||||||||||||||||||
Sbjct  470675  GGGGAATCTCGCATTTCACTGGGCCAGCATCAGTTTTGGTGGCAGGATAAATCCATAGGA  470616

Query  1321    ATGTAGCTTGCCTCGGTAAGTATTATAGCCTGTGGGAATACTGCCAGCTGGGACTGAGGA  1380
               ||||||||||||||||||||||||||||||||||||||||||||||||||||||||||||
Sbjct  470615  ATGTAGCTTGCCTCGGTAAGTATTATAGCCTGTGGGAATACTGCCAGCTGGGACTGAGGA  470556

Query  1381    CTGCGACGTAAGTCAAGGATGCTGGCATAATGGTTATATGCCGCCCGTCTTGAAACACGG  1440
               ||||||||||||||||||||||||||||||||||||||||||||||||||||||||||||
Sbjct  470555  CTGCGACGTAAGTCAAGGATGCTGGCATAATGGTTATATGCCGCCCGTCTTGAAACACGG  470496

Query  1441    ACCAAGGAGTCTAACGTCTATGCGAGTGTTTGGGTGTAAAACCCATACGCGTAATGAAAG  1500
               ||||||||||||||||||||||||||||||||||||||||||||||||||||||||||||
Sbjct  470495  ACCAAGGAGTCTAACGTCTATGCGAGTGTTTGGGTGTAAAACCCATACGCGTAATGAAAG  470436

Query  1501    TGAACGTAGGTTGGGGCCTCGCAAGAGGTGCACAATCGACCGATCCTGATGTCTTCGGAT  1560
               ||||||||||||||||||||||||||||||||||||||||||||||||||||||||||||
Sbjct  470435  TGAACGTAGGTTGGGGCCTCGCAAGAGGTGCACAATCGACCGATCCTGATGTCTTCGGAT  470376

Query  1561    GGATTTGAGTAAGAGCATAGCTGTTGGGACCCGAAAGATGGTGAACTATGCCTGAATAGG  1620
               ||||||||||||||||||||||||||||||||||||||||||||||||||||||||||||
Sbjct  470375  GGATTTGAGTAAGAGCATAGCTGTTGGGACCCGAAAGATGGTGAACTATGCCTGAATAGG  470316

Query  1621    GTGAAGCCAGAGGAAACTCTGGTGGAGGCTCGTAGCGGTTCTGACGTGCAAATCGATCGT  1680
               ||||||||||||||||||||||||||||||||||||||||||||||||||||||||||||
Sbjct  470315  GTGAAGCCAGAGGAAACTCTGGTGGAGGCTCGTAGCGGTTCTGACGTGCAAATCGATCGT  470256

Query  1681    CGAATTTGGGTATAGGGGCGAAAGACTAATCGAACCATCTAGTAGCTGGTTCCTGC  1736
               ||||||||||||||||||||||||||||||||||||||||||||||||||||||||
Sbjct  470255  CGAATTTGGGTATAGGGGCGAAAGACTAATCGAACCATCTAGTAGCTGGTTCCTGC  470200


 Score = 3199 bits (1732),  Expect = 0.0
 Identities = 1735/1736 (99%), Gaps = 1/1736 (0%)
 Strand=Plus/Minus

Query  1       CAAGGTTTCCGTAGGTGAACCTGCGGAAGGATCATTAAAGAAATTTAATAATTTTGAAAA  60
               ||||||||||||||||||||||||||||||||||||||||||||||||||||||||||||
Sbjct  444719  CAAGGTTTCCGTAGGTGAACCTGCGGAAGGATCATTAAAGAAATTTAATAATTTTGAAAA  444660

Query  61      TGGAtttttttGTTTTGGCAAGAGCATGAGAGCTTTTACTGGGCAAGAAGACAAGAGATG  120
               ||||||||||||||||||||||||||||||||||||||||||||||||||||| ||||||
Sbjct  444659  TGGATTTTTTTGTTTTGGCAAGAGCATGAGAGCTTTTACTGGGCAAGAAGACA-GAGATG  444601

Query  121     GAGAGTCCAGCCGGGCCTGCGCTTAAGTGCGCGGTCTTGCTAGGCTTGTAAGTTTCTTTC  180
               ||||||||||||||||||||||||||||||||||||||||||||||||||||||||||||
Sbjct  444600  GAGAGTCCAGCCGGGCCTGCGCTTAAGTGCGCGGTCTTGCTAGGCTTGTAAGTTTCTTTC  444541

Query  181     TTGCTATTCCAAACGGTGAGAGATTTCTGTGCTTTTGTTATAGGACAATTAAAACCGTTT  240
               ||||||||||||||||||||||||||||||||||||||||||||||||||||||||||||
Sbjct  444540  TTGCTATTCCAAACGGTGAGAGATTTCTGTGCTTTTGTTATAGGACAATTAAAACCGTTT  444481

Query  241     CAATACAACACACTGTGGAGTTTTCATATCTTTGCAACTTTTTCTTTGGGCATTCGAGCA  300
               ||||||||||||||||||||||||||||||||||||||||||||||||||||||||||||
Sbjct  444480  CAATACAACACACTGTGGAGTTTTCATATCTTTGCAACTTTTTCTTTGGGCATTCGAGCA  444421

Query  301     ATCGGGGCCCAGAGGTAACAAACACAAACAATTTTATCTATTCATTAAATTTTTGTCAAA  360
               ||||||||||||||||||||||||||||||||||||||||||||||||||||||||||||
Sbjct  444420  ATCGGGGCCCAGAGGTAACAAACACAAACAATTTTATCTATTCATTAAATTTTTGTCAAA  444361

Query  361     AACAAGAATTTTCGTAACTGGAAATTTTAAAATATTAAAAACTTTCAACAACGGATCTCT  420
               ||||||||||||||||||||||||||||||||||||||||||||||||||||||||||||
Sbjct  444360  AACAAGAATTTTCGTAACTGGAAATTTTAAAATATTAAAAACTTTCAACAACGGATCTCT  444301

Query  421     TGGTTCTCGCATCGATGAAGAACGCAGCGAAATGCGATACGTAATGTGAATTGCAGAATT  480
               ||||||||||||||||||||||||||||||||||||||||||||||||||||||||||||
Sbjct  444300  TGGTTCTCGCATCGATGAAGAACGCAGCGAAATGCGATACGTAATGTGAATTGCAGAATT  444241

Query  481     CCGTGAATCATCGAATCTTTGAACGCACATTGCGCCCCTTGGTATTCCAGGGGGCATGCC  540
               ||||||||||||||||||||||||||||||||||||||||||||||||||||||||||||
Sbjct  444240  CCGTGAATCATCGAATCTTTGAACGCACATTGCGCCCCTTGGTATTCCAGGGGGCATGCC  444181

Query  541     TGTTTGAGCGTCATTTCCTTCTCAAACATTCTGTTTGGTAGTGAGTGATACTCTTTGGAG  600
               ||||||||||||||||||||||||||||||||||||||||||||||||||||||||||||
Sbjct  444180  TGTTTGAGCGTCATTTCCTTCTCAAACATTCTGTTTGGTAGTGAGTGATACTCTTTGGAG  444121

Query  601     TTAACTTGAAATTGCTGGCCTTTTCATTGGATGttttttttCCAAAGAGAGGTTTCTCTG  660
               ||||||||||||||||||||||||||||||||||||||||||||||||||||||||||||
Sbjct  444120  TTAACTTGAAATTGCTGGCCTTTTCATTGGATGTTTTTTTTCCAAAGAGAGGTTTCTCTG  444061

Query  661     CGTGCTTGAGGTATAATGCAAGTACGGTCGTTTTAGGTTTTACCAACTGCGGCTAATCtt  720
               ||||||||||||||||||||||||||||||||||||||||||||||||||||||||||||
Sbjct  444060  CGTGCTTGAGGTATAATGCAAGTACGGTCGTTTTAGGTTTTACCAACTGCGGCTAATCTT  444001

Query  721     tttttATACTGAGCGTATTGGAACGTTATCGATAAGAAGAGAGCGTCTAGGCGAACAATG  780
               ||||||||||||||||||||||||||||||||||||||||||||||||||||||||||||
Sbjct  444000  TTTTTATACTGAGCGTATTGGAACGTTATCGATAAGAAGAGAGCGTCTAGGCGAACAATG  443941

Query  781     TTCTTAAAGTTTGACCTCAAATCAGGTAGGAGTACCCGCTGAACTTAAGCATATCAATAA  840
               ||||||||||||||||||||||||||||||||||||||||||||||||||||||||||||
Sbjct  443940  TTCTTAAAGTTTGACCTCAAATCAGGTAGGAGTACCCGCTGAACTTAAGCATATCAATAA  443881

Query  841     GCGGAGGAAAAGAAACCAACCGGGATTGCCTTAGTAACGGCGAGTGAAGCGGCAAAAGCT  900
               ||||||||||||||||||||||||||||||||||||||||||||||||||||||||||||
Sbjct  443880  GCGGAGGAAAAGAAACCAACCGGGATTGCCTTAGTAACGGCGAGTGAAGCGGCAAAAGCT  443821

Query  901     CAAATTTGAAATCTGGTACCTTCGGTGCCCGAGTTGTAATTTGGAGAGGGCAACTTTGGG  960
               ||||||||||||||||||||||||||||||||||||||||||||||||||||||||||||
Sbjct  443820  CAAATTTGAAATCTGGTACCTTCGGTGCCCGAGTTGTAATTTGGAGAGGGCAACTTTGGG  443761

Query  961     GCCGTTCCTTGTCTATGTTCCTTGGAACAGGACGTCATAGAGGGTGAGAATCCCGTGTGG  1020
               ||||||||||||||||||||||||||||||||||||||||||||||||||||||||||||
Sbjct  443760  GCCGTTCCTTGTCTATGTTCCTTGGAACAGGACGTCATAGAGGGTGAGAATCCCGTGTGG  443701

Query  1021    CGAGGAGTGCGGTTCTTTGTAAAGTGCCTTCGAAGAGTCGAGTTGTTTGGGAATGCAGCT  1080
               ||||||||||||||||||||||||||||||||||||||||||||||||||||||||||||
Sbjct  443700  CGAGGAGTGCGGTTCTTTGTAAAGTGCCTTCGAAGAGTCGAGTTGTTTGGGAATGCAGCT  443641

Query  1081    CTAAGTGGGTGGTAAATTCCATCTAAAGCTAAATATTGGCGAGAGACCGATAGCGAACAA  1140
               ||||||||||||||||||||||||||||||||||||||||||||||||||||||||||||
Sbjct  443640  CTAAGTGGGTGGTAAATTCCATCTAAAGCTAAATATTGGCGAGAGACCGATAGCGAACAA  443581

Query  1141    GTACAGTGATGGAAAGATGAAAAGAACTTTGAAAAGAGAGTGAAAAAGTACGTGAAATTG  1200
               ||||||||||||||||||||||||||||||||||||||||||||||||||||||||||||
Sbjct  443580  GTACAGTGATGGAAAGATGAAAAGAACTTTGAAAAGAGAGTGAAAAAGTACGTGAAATTG  443521

Query  1201    TTGAAAGGGAAGGGCATTTGATCAGACATGGTGTTTTGTGCCCTCTGCTCCTTGTGGGTA  1260
               ||||||||||||||||||||||||||||||||||||||||||||||||||||||||||||
Sbjct  443520  TTGAAAGGGAAGGGCATTTGATCAGACATGGTGTTTTGTGCCCTCTGCTCCTTGTGGGTA  443461

Query  1261    GGGGAATCTCGCATTTCACTGGGCCAGCATCAGTTTTGGTGGCAGGATAAATCCATAGGA  1320
               ||||||||||||||||||||||||||||||||||||||||||||||||||||||||||||
Sbjct  443460  GGGGAATCTCGCATTTCACTGGGCCAGCATCAGTTTTGGTGGCAGGATAAATCCATAGGA  443401

Query  1321    ATGTAGCTTGCCTCGGTAAGTATTATAGCCTGTGGGAATACTGCCAGCTGGGACTGAGGA  1380
               ||||||||||||||||||||||||||||||||||||||||||||||||||||||||||||
Sbjct  443400  ATGTAGCTTGCCTCGGTAAGTATTATAGCCTGTGGGAATACTGCCAGCTGGGACTGAGGA  443341

Query  1381    CTGCGACGTAAGTCAAGGATGCTGGCATAATGGTTATATGCCGCCCGTCTTGAAACACGG  1440
               ||||||||||||||||||||||||||||||||||||||||||||||||||||||||||||
Sbjct  443340  CTGCGACGTAAGTCAAGGATGCTGGCATAATGGTTATATGCCGCCCGTCTTGAAACACGG  443281

Query  1441    ACCAAGGAGTCTAACGTCTATGCGAGTGTTTGGGTGTAAAACCCATACGCGTAATGAAAG  1500
               ||||||||||||||||||||||||||||||||||||||||||||||||||||||||||||
Sbjct  443280  ACCAAGGAGTCTAACGTCTATGCGAGTGTTTGGGTGTAAAACCCATACGCGTAATGAAAG  443221

Query  1501    TGAACGTAGGTTGGGGCCTCGCAAGAGGTGCACAATCGACCGATCCTGATGTCTTCGGAT  1560
               ||||||||||||||||||||||||||||||||||||||||||||||||||||||||||||
Sbjct  443220  TGAACGTAGGTTGGGGCCTCGCAAGAGGTGCACAATCGACCGATCCTGATGTCTTCGGAT  443161

Query  1561    GGATTTGAGTAAGAGCATAGCTGTTGGGACCCGAAAGATGGTGAACTATGCCTGAATAGG  1620
               ||||||||||||||||||||||||||||||||||||||||||||||||||||||||||||
Sbjct  443160  GGATTTGAGTAAGAGCATAGCTGTTGGGACCCGAAAGATGGTGAACTATGCCTGAATAGG  443101

Query  1621    GTGAAGCCAGAGGAAACTCTGGTGGAGGCTCGTAGCGGTTCTGACGTGCAAATCGATCGT  1680
               ||||||||||||||||||||||||||||||||||||||||||||||||||||||||||||
Sbjct  443100  GTGAAGCCAGAGGAAACTCTGGTGGAGGCTCGTAGCGGTTCTGACGTGCAAATCGATCGT  443041

Query  1681    CGAATTTGGGTATAGGGGCGAAAGACTAATCGAACCATCTAGTAGCTGGTTCCTGC  1736
               ||||||||||||||||||||||||||||||||||||||||||||||||||||||||
Sbjct  443040  CGAATTTGGGTATAGGGGCGAAAGACTAATCGAACCATCTAGTAGCTGGTTCCTGC  442985


 Score = 3162 bits (1712),  Expect = 0.0
 Identities = 1729/1736 (99%), Gaps = 6/1736 (0%)
 Strand=Plus/Minus

Query  1       CAAGGTTTCCGTAGGTGAACCTGCGGAAGGATCATTAAAGAAATTTAATAATTTTGAAAA  60
               ||||||||||||||||||||||||||||||||||||||||||||||||||||||||||||
Sbjct  462866  CAAGGTTTCCGTAGGTGAACCTGCGGAAGGATCATTAAAGAAATTTAATAATTTTGAAAA  462807

Query  61      TGGAtttttttGTTTTGGCAAGAGCATGAGAGCTTTTACTGGGCAAGAAGACAAGAGATG  120
               |||||||||||||||||||||||||||||||||||| |||||||||||||||| ||||||
Sbjct  462806  TGGATTTTTTTGTTTTGGCAAGAGCATGAGAGCTTT-ACTGGGCAAGAAGACAGGAGATG  462748

Query  121     GAGAGTCCAGCCGGGCCTGCGCTTAAGTGCGCGGTCTTGCTAGGCTTGTAAGTTTCTTTC  180
               ||||||||||||||||||||||||||||||||||||||||||||||||||||||||||||
Sbjct  462747  GAGAGTCCAGCCGGGCCTGCGCTTAAGTGCGCGGTCTTGCTAGGCTTGTAAGTTTCTTTC  462688

Query  181     TTGCTATTCCAAACGGTGAGAGATTTCTGTGCTTTTGTTATAGGACAATTAAAACCGTTT  240
               ||||||||||||||||||||||||||||||||||||||||||||||||||||||||||||
Sbjct  462687  TTGCTATTCCAAACGGTGAGAGATTTCTGTGCTTTTGTTATAGGACAATTAAAACCGTTT  462628

Query  241     CAATACAACACACTGTGGAGTTTTCATATCTTTGCAACTTTTTCTTTGGGCATTCGAGCA  300
               ||||||||||||||||||||||||||||||||||||||||||||||||||||||||||||
Sbjct  462627  CAATACAACACACTGTGGAGTTTTCATATCTTTGCAACTTTTTCTTTGGGCATTCGAGCA  462568

Query  301     ATCGGGGCCCAGAGGTAACAAACACAAACAATTTTATCTATTCATTAAATTTTTGTCAAA  360
               |||||||||||||||||||||||||||||||||||||||||||||||| |||||||| ||
Sbjct  462567  ATCGGGGCCCAGAGGTAACAAACACAAACAATTTTATCTATTCATTAA-TTTTTGTC-AA  462510

Query  361     AACAAGAATTTTCGTAACTGGAAATTTTAAAATATTAAAAACTTTCAACAACGGATCTCT  420
               |||||||| |||||||||||||||||||||||||||||||||||||||||||||||||||
Sbjct  462509  AACAAGAA-TTTCGTAACTGGAAATTTTAAAATATTAAAAACTTTCAACAACGGATCTCT  462451

Query  421     TGGTTCTCGCATCGATGAAGAACGCAGCGAAATGCGATACGTAATGTGAATTGCAGAATT  480
               ||||||||||||||||||||||||||||||||||||||||||||||||||||||||||||
Sbjct  462450  TGGTTCTCGCATCGATGAAGAACGCAGCGAAATGCGATACGTAATGTGAATTGCAGAATT  462391

Query  481     CCGTGAATCATCGAATCTTTGAACGCACATTGCGCCCCTTGGTATTCCAGGGGGCATGCC  540
               ||||||||||||||||||||||||||||||||||||||||||||||||||||||||||||
Sbjct  462390  CCGTGAATCATCGAATCTTTGAACGCACATTGCGCCCCTTGGTATTCCAGGGGGCATGCC  462331

Query  541     TGTTTGAGCGTCATTTCCTTCTCAAACATTCTGTTTGGTAGTGAGTGATACTCTTTGGAG  600
               ||||||||||||||||||||||||||||||||||||||||||||||||||||||||||||
Sbjct  462330  TGTTTGAGCGTCATTTCCTTCTCAAACATTCTGTTTGGTAGTGAGTGATACTCTTTGGAG  462271

Query  601     TTAACTTGAAATTGCTGGCCTTTTCATTGGATGttttttttCCAAAGAGAGGTTTCTCTG  660
               ||||||||||||||||||||||||||||||||||||||||||||||||||||||||||||
Sbjct  462270  TTAACTTGAAATTGCTGGCCTTTTCATTGGATGTTTTTTTTCCAAAGAGAGGTTTCTCTG  462211

Query  661     CGTGCTTGAGGTATAATGCAAGTACGGTCGTTTTAGGTTTTACCAACTGCGGCTAATCtt  720
               ||||||||||||||||||||||||||||||||||||||||||||||||||||||||||||
Sbjct  462210  CGTGCTTGAGGTATAATGCAAGTACGGTCGTTTTAGGTTTTACCAACTGCGGCTAATCTT  462151

Query  721     tttttATACTGAGCGTATTGGAACGTTATCGATAAGAAGAGAGCGTCTAGGCGAACAATG  780
               ||||||||||||||||||||||||||||||||||||||||||||||||||||||||||||
Sbjct  462150  TTTTTATACTGAGCGTATTGGAACGTTATCGATAAGAAGAGAGCGTCTAGGCGAACAATG  462091

Query  781     TTCTTAAAGTTTGACCTCAAATCAGGTAGGAGTACCCGCTGAACTTAAGCATATCAATAA  840
               ||||||||||||||||||||||||||||||||||||||||||||||||||||||||||||
Sbjct  462090  TTCTTAAAGTTTGACCTCAAATCAGGTAGGAGTACCCGCTGAACTTAAGCATATCAATAA  462031

Query  841     GCGGAGGAAAAGAAACCAACCGGGATTGCCTTAGTAACGGCGAGTGAAGCGGCAAAAGCT  900
               ||||||||||||||||||||||||||||||||||||||||||||||||||||||||||||
Sbjct  462030  GCGGAGGAAAAGAAACCAACCGGGATTGCCTTAGTAACGGCGAGTGAAGCGGCAAAAGCT  461971

Query  901     CAAATTTGAAATCTGGTACCTTCGGTGCCCGAGTTGTAATTTGGAGAGGGCAACTTTGGG  960
               ||||||||||||||||||||||||||||||||||||||||||||||||||||||||||||
Sbjct  461970  CAAATTTGAAATCTGGTACCTTCGGTGCCCGAGTTGTAATTTGGAGAGGGCAACTTTGGG  461911

Query  961     GCCGTTCCTTGTCTATGTTCCTTGGAACAGGACGTCATAGAGGGTGAGAATCCCGTGTGG  1020
               ||||||||||||||||||||||||||||||||||||||||||||||||||||||||||||
Sbjct  461910  GCCGTTCCTTGTCTATGTTCCTTGGAACAGGACGTCATAGAGGGTGAGAATCCCGTGTGG  461851

Query  1021    CGAGGAGTGCGGTTCTTTGTAAAGTGCCTTCGAAGAGTCGAGTTGTTTGGGAATGCAGCT  1080
               ||||||||||||||||||||||||||||||||||||||||||||||||||||||||||||
Sbjct  461850  CGAGGAGTGCGGTTCTTTGTAAAGTGCCTTCGAAGAGTCGAGTTGTTTGGGAATGCAGCT  461791

Query  1081    CTAAGTGGGTGGTAAATTCCATCTAAAGCTAAATATTGGCGAGAGACCGATAGCGAACAA  1140
               ||||||||||||||||||||||||||||||||||||||||||||||||||||||||||||
Sbjct  461790  CTAAGTGGGTGGTAAATTCCATCTAAAGCTAAATATTGGCGAGAGACCGATAGCGAACAA  461731

Query  1141    GTACAGTGATGGAAAGATGAAAAGAACTTTGAAAAGAGAGTGAAAAAGTACGTGAAATTG  1200
               |||||||||||||||||||||| |||||||||||||||||||||||||||||||||||||
Sbjct  461730  GTACAGTGATGGAAAGATGAAA-GAACTTTGAAAAGAGAGTGAAAAAGTACGTGAAATTG  461672

Query  1201    TTGAAAGGGAAGGGCATTTGATCAGACATGGTGTTTTGTGCCCTCTGCTCCTTGTGGGTA  1260
               ||||||||||||||||||||||||||||||||||||||||||||||||||||||||||||
Sbjct  461671  TTGAAAGGGAAGGGCATTTGATCAGACATGGTGTTTTGTGCCCTCTGCTCCTTGTGGGTA  461612

Query  1261    GGGGAATCTCGCATTTCACTGGGCCAGCATCAGTTTTGGTGGCAGGATAAATCCATAGGA  1320
               ||||||||||||||||||||||||||||||||||||||||||||||||||||||||||||
Sbjct  461611  GGGGAATCTCGCATTTCACTGGGCCAGCATCAGTTTTGGTGGCAGGATAAATCCATAGGA  461552

Query  1321    ATGTAGCTTGCCTCGGTAAGTATTATAGCCTGTGGGAATACTGCCAGCTGGGACTGAGGA  1380
               ||||||||||||||||||||||||||||||||||||||||||||||||||||||||||||
Sbjct  461551  ATGTAGCTTGCCTCGGTAAGTATTATAGCCTGTGGGAATACTGCCAGCTGGGACTGAGGA  461492

Query  1381    CTGCGACGTAAGTCAAGGATGCTGGCATAATGGTTATATGCCGCCCGTCTTGAAACACGG  1440
               ||||||||||||||||||||||||||||||||||||||||||||||||||||||||||||
Sbjct  461491  CTGCGACGTAAGTCAAGGATGCTGGCATAATGGTTATATGCCGCCCGTCTTGAAACACGG  461432

Query  1441    ACCAAGGAGTCTAACGTCTATGCGAGTGTTTGGGTGTAAAACCCATACGCGTAATGAAAG  1500
               ||||||||||||||||||||||||||||||||||||||||||||||||||||||||||||
Sbjct  461431  ACCAAGGAGTCTAACGTCTATGCGAGTGTTTGGGTGTAAAACCCATACGCGTAATGAAAG  461372

Query  1501    TGAACGTAGGTTGGGGCCTCGCAAGAGGTGCACAATCGACCGATCCTGATGTCTTCGGAT  1560
               ||||||||||||||||||||||||||||||||||||||||||||||||||||||||||||
Sbjct  461371  TGAACGTAGGTTGGGGCCTCGCAAGAGGTGCACAATCGACCGATCCTGATGTCTTCGGAT  461312

Query  1561    GGATTTGAGTAAGAGCATAGCTGTTGGGACCCGAAAGATGGTGAACTATGCCTGAATAGG  1620
               ||||||||||||||||||||||||||||||||||||||||||||||||||||||||||||
Sbjct  461311  GGATTTGAGTAAGAGCATAGCTGTTGGGACCCGAAAGATGGTGAACTATGCCTGAATAGG  461252

Query  1621    GTGAAGCCAGAGGAAACTCTGGTGGAGGCTCGTAGCGGTTCTGACGTGCAAATCGATCGT  1680
               ||||||||||||||||||||||||||||||||||||||||||||||||||||||||||||
Sbjct  461251  GTGAAGCCAGAGGAAACTCTGGTGGAGGCTCGTAGCGGTTCTGACGTGCAAATCGATCGT  461192

Query  1681    CGAATTTGGGTATAGGGGCGAAAGACTAATCGAACCATCTAGTAGCTGGTTCCTGC  1736
               |||||||||||||||||||||||||||||||||||||||||||||||||||| |||
Sbjct  461191  CGAATTTGGGTATAGGGGCGAAAGACTAATCGAACCATCTAGTAGCTGGTTC-TGC  461137


>BK006945.2 TPA_inf: Saccharomyces cerevisiae S288C chromosome XII, complete 
sequence
Length=1078177

 Score = 3206 bits (1736),  Expect = 0.0
 Identities = 1736/1736 (100%), Gaps = 0/1736 (0%)
 Strand=Plus/Minus

Query  1       CAAGGTTTCCGTAGGTGAACCTGCGGAAGGATCATTAAAGAAATTTAATAATTTTGAAAA  60
               ||||||||||||||||||||||||||||||||||||||||||||||||||||||||||||
Sbjct  455969  CAAGGTTTCCGTAGGTGAACCTGCGGAAGGATCATTAAAGAAATTTAATAATTTTGAAAA  455910

Query  61      TGGAtttttttGTTTTGGCAAGAGCATGAGAGCTTTTACTGGGCAAGAAGACAAGAGATG  120
               ||||||||||||||||||||||||||||||||||||||||||||||||||||||||||||
Sbjct  455909  TGGATTTTTTTGTTTTGGCAAGAGCATGAGAGCTTTTACTGGGCAAGAAGACAAGAGATG  455850

Query  121     GAGAGTCCAGCCGGGCCTGCGCTTAAGTGCGCGGTCTTGCTAGGCTTGTAAGTTTCTTTC  180
               ||||||||||||||||||||||||||||||||||||||||||||||||||||||||||||
Sbjct  455849  GAGAGTCCAGCCGGGCCTGCGCTTAAGTGCGCGGTCTTGCTAGGCTTGTAAGTTTCTTTC  455790

Query  181     TTGCTATTCCAAACGGTGAGAGATTTCTGTGCTTTTGTTATAGGACAATTAAAACCGTTT  240
               ||||||||||||||||||||||||||||||||||||||||||||||||||||||||||||
Sbjct  455789  TTGCTATTCCAAACGGTGAGAGATTTCTGTGCTTTTGTTATAGGACAATTAAAACCGTTT  455730

Query  241     CAATACAACACACTGTGGAGTTTTCATATCTTTGCAACTTTTTCTTTGGGCATTCGAGCA  300
               ||||||||||||||||||||||||||||||||||||||||||||||||||||||||||||
Sbjct  455729  CAATACAACACACTGTGGAGTTTTCATATCTTTGCAACTTTTTCTTTGGGCATTCGAGCA  455670

Query  301     ATCGGGGCCCAGAGGTAACAAACACAAACAATTTTATCTATTCATTAAATTTTTGTCAAA  360
               ||||||||||||||||||||||||||||||||||||||||||||||||||||||||||||
Sbjct  455669  ATCGGGGCCCAGAGGTAACAAACACAAACAATTTTATCTATTCATTAAATTTTTGTCAAA  455610

Query  361     AACAAGAATTTTCGTAACTGGAAATTTTAAAATATTAAAAACTTTCAACAACGGATCTCT  420
               ||||||||||||||||||||||||||||||||||||||||||||||||||||||||||||
Sbjct  455609  AACAAGAATTTTCGTAACTGGAAATTTTAAAATATTAAAAACTTTCAACAACGGATCTCT  455550

Query  421     TGGTTCTCGCATCGATGAAGAACGCAGCGAAATGCGATACGTAATGTGAATTGCAGAATT  480
               ||||||||||||||||||||||||||||||||||||||||||||||||||||||||||||
Sbjct  455549  TGGTTCTCGCATCGATGAAGAACGCAGCGAAATGCGATACGTAATGTGAATTGCAGAATT  455490

Query  481     CCGTGAATCATCGAATCTTTGAACGCACATTGCGCCCCTTGGTATTCCAGGGGGCATGCC  540
               ||||||||||||||||||||||||||||||||||||||||||||||||||||||||||||
Sbjct  455489  CCGTGAATCATCGAATCTTTGAACGCACATTGCGCCCCTTGGTATTCCAGGGGGCATGCC  455430

Query  541     TGTTTGAGCGTCATTTCCTTCTCAAACATTCTGTTTGGTAGTGAGTGATACTCTTTGGAG  600
               ||||||||||||||||||||||||||||||||||||||||||||||||||||||||||||
Sbjct  455429  TGTTTGAGCGTCATTTCCTTCTCAAACATTCTGTTTGGTAGTGAGTGATACTCTTTGGAG  455370

Query  601     TTAACTTGAAATTGCTGGCCTTTTCATTGGATGttttttttCCAAAGAGAGGTTTCTCTG  660
               ||||||||||||||||||||||||||||||||||||||||||||||||||||||||||||
Sbjct  455369  TTAACTTGAAATTGCTGGCCTTTTCATTGGATGTTTTTTTTCCAAAGAGAGGTTTCTCTG  455310

Query  661     CGTGCTTGAGGTATAATGCAAGTACGGTCGTTTTAGGTTTTACCAACTGCGGCTAATCtt  720
               ||||||||||||||||||||||||||||||||||||||||||||||||||||||||||||
Sbjct  455309  CGTGCTTGAGGTATAATGCAAGTACGGTCGTTTTAGGTTTTACCAACTGCGGCTAATCTT  455250

Query  721     tttttATACTGAGCGTATTGGAACGTTATCGATAAGAAGAGAGCGTCTAGGCGAACAATG  780
               ||||||||||||||||||||||||||||||||||||||||||||||||||||||||||||
Sbjct  455249  TTTTTATACTGAGCGTATTGGAACGTTATCGATAAGAAGAGAGCGTCTAGGCGAACAATG  455190

Query  781     TTCTTAAAGTTTGACCTCAAATCAGGTAGGAGTACCCGCTGAACTTAAGCATATCAATAA  840
               ||||||||||||||||||||||||||||||||||||||||||||||||||||||||||||
Sbjct  455189  TTCTTAAAGTTTGACCTCAAATCAGGTAGGAGTACCCGCTGAACTTAAGCATATCAATAA  455130

Query  841     GCGGAGGAAAAGAAACCAACCGGGATTGCCTTAGTAACGGCGAGTGAAGCGGCAAAAGCT  900
               ||||||||||||||||||||||||||||||||||||||||||||||||||||||||||||
Sbjct  455129  GCGGAGGAAAAGAAACCAACCGGGATTGCCTTAGTAACGGCGAGTGAAGCGGCAAAAGCT  455070

Query  901     CAAATTTGAAATCTGGTACCTTCGGTGCCCGAGTTGTAATTTGGAGAGGGCAACTTTGGG  960
               ||||||||||||||||||||||||||||||||||||||||||||||||||||||||||||
Sbjct  455069  CAAATTTGAAATCTGGTACCTTCGGTGCCCGAGTTGTAATTTGGAGAGGGCAACTTTGGG  455010

Query  961     GCCGTTCCTTGTCTATGTTCCTTGGAACAGGACGTCATAGAGGGTGAGAATCCCGTGTGG  1020
               ||||||||||||||||||||||||||||||||||||||||||||||||||||||||||||
Sbjct  455009  GCCGTTCCTTGTCTATGTTCCTTGGAACAGGACGTCATAGAGGGTGAGAATCCCGTGTGG  454950

Query  1021    CGAGGAGTGCGGTTCTTTGTAAAGTGCCTTCGAAGAGTCGAGTTGTTTGGGAATGCAGCT  1080
               ||||||||||||||||||||||||||||||||||||||||||||||||||||||||||||
Sbjct  454949  CGAGGAGTGCGGTTCTTTGTAAAGTGCCTTCGAAGAGTCGAGTTGTTTGGGAATGCAGCT  454890

Query  1081    CTAAGTGGGTGGTAAATTCCATCTAAAGCTAAATATTGGCGAGAGACCGATAGCGAACAA  1140
               ||||||||||||||||||||||||||||||||||||||||||||||||||||||||||||
Sbjct  454889  CTAAGTGGGTGGTAAATTCCATCTAAAGCTAAATATTGGCGAGAGACCGATAGCGAACAA  454830

Query  1141    GTACAGTGATGGAAAGATGAAAAGAACTTTGAAAAGAGAGTGAAAAAGTACGTGAAATTG  1200
               ||||||||||||||||||||||||||||||||||||||||||||||||||||||||||||
Sbjct  454829  GTACAGTGATGGAAAGATGAAAAGAACTTTGAAAAGAGAGTGAAAAAGTACGTGAAATTG  454770

Query  1201    TTGAAAGGGAAGGGCATTTGATCAGACATGGTGTTTTGTGCCCTCTGCTCCTTGTGGGTA  1260
               ||||||||||||||||||||||||||||||||||||||||||||||||||||||||||||
Sbjct  454769  TTGAAAGGGAAGGGCATTTGATCAGACATGGTGTTTTGTGCCCTCTGCTCCTTGTGGGTA  454710

Query  1261    GGGGAATCTCGCATTTCACTGGGCCAGCATCAGTTTTGGTGGCAGGATAAATCCATAGGA  1320
               ||||||||||||||||||||||||||||||||||||||||||||||||||||||||||||
Sbjct  454709  GGGGAATCTCGCATTTCACTGGGCCAGCATCAGTTTTGGTGGCAGGATAAATCCATAGGA  454650

Query  1321    ATGTAGCTTGCCTCGGTAAGTATTATAGCCTGTGGGAATACTGCCAGCTGGGACTGAGGA  1380
               ||||||||||||||||||||||||||||||||||||||||||||||||||||||||||||
Sbjct  454649  ATGTAGCTTGCCTCGGTAAGTATTATAGCCTGTGGGAATACTGCCAGCTGGGACTGAGGA  454590

Query  1381    CTGCGACGTAAGTCAAGGATGCTGGCATAATGGTTATATGCCGCCCGTCTTGAAACACGG  1440
               ||||||||||||||||||||||||||||||||||||||||||||||||||||||||||||
Sbjct  454589  CTGCGACGTAAGTCAAGGATGCTGGCATAATGGTTATATGCCGCCCGTCTTGAAACACGG  454530

Query  1441    ACCAAGGAGTCTAACGTCTATGCGAGTGTTTGGGTGTAAAACCCATACGCGTAATGAAAG  1500
               ||||||||||||||||||||||||||||||||||||||||||||||||||||||||||||
Sbjct  454529  ACCAAGGAGTCTAACGTCTATGCGAGTGTTTGGGTGTAAAACCCATACGCGTAATGAAAG  454470

Query  1501    TGAACGTAGGTTGGGGCCTCGCAAGAGGTGCACAATCGACCGATCCTGATGTCTTCGGAT  1560
               ||||||||||||||||||||||||||||||||||||||||||||||||||||||||||||
Sbjct  454469  TGAACGTAGGTTGGGGCCTCGCAAGAGGTGCACAATCGACCGATCCTGATGTCTTCGGAT  454410

Query  1561    GGATTTGAGTAAGAGCATAGCTGTTGGGACCCGAAAGATGGTGAACTATGCCTGAATAGG  1620
               ||||||||||||||||||||||||||||||||||||||||||||||||||||||||||||
Sbjct  454409  GGATTTGAGTAAGAGCATAGCTGTTGGGACCCGAAAGATGGTGAACTATGCCTGAATAGG  454350

Query  1621    GTGAAGCCAGAGGAAACTCTGGTGGAGGCTCGTAGCGGTTCTGACGTGCAAATCGATCGT  1680
               ||||||||||||||||||||||||||||||||||||||||||||||||||||||||||||
Sbjct  454349  GTGAAGCCAGAGGAAACTCTGGTGGAGGCTCGTAGCGGTTCTGACGTGCAAATCGATCGT  454290

Query  1681    CGAATTTGGGTATAGGGGCGAAAGACTAATCGAACCATCTAGTAGCTGGTTCCTGC  1736
               ||||||||||||||||||||||||||||||||||||||||||||||||||||||||
Sbjct  454289  CGAATTTGGGTATAGGGGCGAAAGACTAATCGAACCATCTAGTAGCTGGTTCCTGC  454234


 Score = 3206 bits (1736),  Expect = 0.0
 Identities = 1736/1736 (100%), Gaps = 0/1736 (0%)
 Strand=Plus/Minus

Query  1       CAAGGTTTCCGTAGGTGAACCTGCGGAAGGATCATTAAAGAAATTTAATAATTTTGAAAA  60
               ||||||||||||||||||||||||||||||||||||||||||||||||||||||||||||
Sbjct  465106  CAAGGTTTCCGTAGGTGAACCTGCGGAAGGATCATTAAAGAAATTTAATAATTTTGAAAA  465047

Query  61      TGGAtttttttGTTTTGGCAAGAGCATGAGAGCTTTTACTGGGCAAGAAGACAAGAGATG  120
               ||||||||||||||||||||||||||||||||||||||||||||||||||||||||||||
Sbjct  465046  TGGATTTTTTTGTTTTGGCAAGAGCATGAGAGCTTTTACTGGGCAAGAAGACAAGAGATG  464987

Query  121     GAGAGTCCAGCCGGGCCTGCGCTTAAGTGCGCGGTCTTGCTAGGCTTGTAAGTTTCTTTC  180
               ||||||||||||||||||||||||||||||||||||||||||||||||||||||||||||
Sbjct  464986  GAGAGTCCAGCCGGGCCTGCGCTTAAGTGCGCGGTCTTGCTAGGCTTGTAAGTTTCTTTC  464927

Query  181     TTGCTATTCCAAACGGTGAGAGATTTCTGTGCTTTTGTTATAGGACAATTAAAACCGTTT  240
               ||||||||||||||||||||||||||||||||||||||||||||||||||||||||||||
Sbjct  464926  TTGCTATTCCAAACGGTGAGAGATTTCTGTGCTTTTGTTATAGGACAATTAAAACCGTTT  464867

Query  241     CAATACAACACACTGTGGAGTTTTCATATCTTTGCAACTTTTTCTTTGGGCATTCGAGCA  300
               ||||||||||||||||||||||||||||||||||||||||||||||||||||||||||||
Sbjct  464866  CAATACAACACACTGTGGAGTTTTCATATCTTTGCAACTTTTTCTTTGGGCATTCGAGCA  464807

Query  301     ATCGGGGCCCAGAGGTAACAAACACAAACAATTTTATCTATTCATTAAATTTTTGTCAAA  360
               ||||||||||||||||||||||||||||||||||||||||||||||||||||||||||||
Sbjct  464806  ATCGGGGCCCAGAGGTAACAAACACAAACAATTTTATCTATTCATTAAATTTTTGTCAAA  464747

Query  361     AACAAGAATTTTCGTAACTGGAAATTTTAAAATATTAAAAACTTTCAACAACGGATCTCT  420
               ||||||||||||||||||||||||||||||||||||||||||||||||||||||||||||
Sbjct  464746  AACAAGAATTTTCGTAACTGGAAATTTTAAAATATTAAAAACTTTCAACAACGGATCTCT  464687

Query  421     TGGTTCTCGCATCGATGAAGAACGCAGCGAAATGCGATACGTAATGTGAATTGCAGAATT  480
               ||||||||||||||||||||||||||||||||||||||||||||||||||||||||||||
Sbjct  464686  TGGTTCTCGCATCGATGAAGAACGCAGCGAAATGCGATACGTAATGTGAATTGCAGAATT  464627

Query  481     CCGTGAATCATCGAATCTTTGAACGCACATTGCGCCCCTTGGTATTCCAGGGGGCATGCC  540
               ||||||||||||||||||||||||||||||||||||||||||||||||||||||||||||
Sbjct  464626  CCGTGAATCATCGAATCTTTGAACGCACATTGCGCCCCTTGGTATTCCAGGGGGCATGCC  464567

Query  541     TGTTTGAGCGTCATTTCCTTCTCAAACATTCTGTTTGGTAGTGAGTGATACTCTTTGGAG  600
               ||||||||||||||||||||||||||||||||||||||||||||||||||||||||||||
Sbjct  464566  TGTTTGAGCGTCATTTCCTTCTCAAACATTCTGTTTGGTAGTGAGTGATACTCTTTGGAG  464507

Query  601     TTAACTTGAAATTGCTGGCCTTTTCATTGGATGttttttttCCAAAGAGAGGTTTCTCTG  660
               ||||||||||||||||||||||||||||||||||||||||||||||||||||||||||||
Sbjct  464506  TTAACTTGAAATTGCTGGCCTTTTCATTGGATGTTTTTTTTCCAAAGAGAGGTTTCTCTG  464447

Query  661     CGTGCTTGAGGTATAATGCAAGTACGGTCGTTTTAGGTTTTACCAACTGCGGCTAATCtt  720
               ||||||||||||||||||||||||||||||||||||||||||||||||||||||||||||
Sbjct  464446  CGTGCTTGAGGTATAATGCAAGTACGGTCGTTTTAGGTTTTACCAACTGCGGCTAATCTT  464387

Query  721     tttttATACTGAGCGTATTGGAACGTTATCGATAAGAAGAGAGCGTCTAGGCGAACAATG  780
               ||||||||||||||||||||||||||||||||||||||||||||||||||||||||||||
Sbjct  464386  TTTTTATACTGAGCGTATTGGAACGTTATCGATAAGAAGAGAGCGTCTAGGCGAACAATG  464327

Query  781     TTCTTAAAGTTTGACCTCAAATCAGGTAGGAGTACCCGCTGAACTTAAGCATATCAATAA  840
               ||||||||||||||||||||||||||||||||||||||||||||||||||||||||||||
Sbjct  464326  TTCTTAAAGTTTGACCTCAAATCAGGTAGGAGTACCCGCTGAACTTAAGCATATCAATAA  464267

Query  841     GCGGAGGAAAAGAAACCAACCGGGATTGCCTTAGTAACGGCGAGTGAAGCGGCAAAAGCT  900
               ||||||||||||||||||||||||||||||||||||||||||||||||||||||||||||
Sbjct  464266  GCGGAGGAAAAGAAACCAACCGGGATTGCCTTAGTAACGGCGAGTGAAGCGGCAAAAGCT  464207

Query  901     CAAATTTGAAATCTGGTACCTTCGGTGCCCGAGTTGTAATTTGGAGAGGGCAACTTTGGG  960
               ||||||||||||||||||||||||||||||||||||||||||||||||||||||||||||
Sbjct  464206  CAAATTTGAAATCTGGTACCTTCGGTGCCCGAGTTGTAATTTGGAGAGGGCAACTTTGGG  464147

Query  961     GCCGTTCCTTGTCTATGTTCCTTGGAACAGGACGTCATAGAGGGTGAGAATCCCGTGTGG  1020
               ||||||||||||||||||||||||||||||||||||||||||||||||||||||||||||
Sbjct  464146  GCCGTTCCTTGTCTATGTTCCTTGGAACAGGACGTCATAGAGGGTGAGAATCCCGTGTGG  464087

Query  1021    CGAGGAGTGCGGTTCTTTGTAAAGTGCCTTCGAAGAGTCGAGTTGTTTGGGAATGCAGCT  1080
               ||||||||||||||||||||||||||||||||||||||||||||||||||||||||||||
Sbjct  464086  CGAGGAGTGCGGTTCTTTGTAAAGTGCCTTCGAAGAGTCGAGTTGTTTGGGAATGCAGCT  464027

Query  1081    CTAAGTGGGTGGTAAATTCCATCTAAAGCTAAATATTGGCGAGAGACCGATAGCGAACAA  1140
               ||||||||||||||||||||||||||||||||||||||||||||||||||||||||||||
Sbjct  464026  CTAAGTGGGTGGTAAATTCCATCTAAAGCTAAATATTGGCGAGAGACCGATAGCGAACAA  463967

Query  1141    GTACAGTGATGGAAAGATGAAAAGAACTTTGAAAAGAGAGTGAAAAAGTACGTGAAATTG  1200
               ||||||||||||||||||||||||||||||||||||||||||||||||||||||||||||
Sbjct  463966  GTACAGTGATGGAAAGATGAAAAGAACTTTGAAAAGAGAGTGAAAAAGTACGTGAAATTG  463907

Query  1201    TTGAAAGGGAAGGGCATTTGATCAGACATGGTGTTTTGTGCCCTCTGCTCCTTGTGGGTA  1260
               ||||||||||||||||||||||||||||||||||||||||||||||||||||||||||||
Sbjct  463906  TTGAAAGGGAAGGGCATTTGATCAGACATGGTGTTTTGTGCCCTCTGCTCCTTGTGGGTA  463847

Query  1261    GGGGAATCTCGCATTTCACTGGGCCAGCATCAGTTTTGGTGGCAGGATAAATCCATAGGA  1320
               ||||||||||||||||||||||||||||||||||||||||||||||||||||||||||||
Sbjct  463846  GGGGAATCTCGCATTTCACTGGGCCAGCATCAGTTTTGGTGGCAGGATAAATCCATAGGA  463787

Query  1321    ATGTAGCTTGCCTCGGTAAGTATTATAGCCTGTGGGAATACTGCCAGCTGGGACTGAGGA  1380
               ||||||||||||||||||||||||||||||||||||||||||||||||||||||||||||
Sbjct  463786  ATGTAGCTTGCCTCGGTAAGTATTATAGCCTGTGGGAATACTGCCAGCTGGGACTGAGGA  463727

Query  1381    CTGCGACGTAAGTCAAGGATGCTGGCATAATGGTTATATGCCGCCCGTCTTGAAACACGG  1440
               ||||||||||||||||||||||||||||||||||||||||||||||||||||||||||||
Sbjct  463726  CTGCGACGTAAGTCAAGGATGCTGGCATAATGGTTATATGCCGCCCGTCTTGAAACACGG  463667

Query  1441    ACCAAGGAGTCTAACGTCTATGCGAGTGTTTGGGTGTAAAACCCATACGCGTAATGAAAG  1500
               ||||||||||||||||||||||||||||||||||||||||||||||||||||||||||||
Sbjct  463666  ACCAAGGAGTCTAACGTCTATGCGAGTGTTTGGGTGTAAAACCCATACGCGTAATGAAAG  463607

Query  1501    TGAACGTAGGTTGGGGCCTCGCAAGAGGTGCACAATCGACCGATCCTGATGTCTTCGGAT  1560
               ||||||||||||||||||||||||||||||||||||||||||||||||||||||||||||
Sbjct  463606  TGAACGTAGGTTGGGGCCTCGCAAGAGGTGCACAATCGACCGATCCTGATGTCTTCGGAT  463547

Query  1561    GGATTTGAGTAAGAGCATAGCTGTTGGGACCCGAAAGATGGTGAACTATGCCTGAATAGG  1620
               ||||||||||||||||||||||||||||||||||||||||||||||||||||||||||||
Sbjct  463546  GGATTTGAGTAAGAGCATAGCTGTTGGGACCCGAAAGATGGTGAACTATGCCTGAATAGG  463487

Query  1621    GTGAAGCCAGAGGAAACTCTGGTGGAGGCTCGTAGCGGTTCTGACGTGCAAATCGATCGT  1680
               ||||||||||||||||||||||||||||||||||||||||||||||||||||||||||||
Sbjct  463486  GTGAAGCCAGAGGAAACTCTGGTGGAGGCTCGTAGCGGTTCTGACGTGCAAATCGATCGT  463427

Query  1681    CGAATTTGGGTATAGGGGCGAAAGACTAATCGAACCATCTAGTAGCTGGTTCCTGC  1736
               ||||||||||||||||||||||||||||||||||||||||||||||||||||||||
Sbjct  463426  CGAATTTGGGTATAGGGGCGAAAGACTAATCGAACCATCTAGTAGCTGGTTCCTGC  463371


>NC_001144.5 Saccharomyces cerevisiae S288C chromosome XII, complete sequence
Length=1078177

 Score = 3206 bits (1736),  Expect = 0.0
 Identities = 1736/1736 (100%), Gaps = 0/1736 (0%)
 Strand=Plus/Minus

Query  1       CAAGGTTTCCGTAGGTGAACCTGCGGAAGGATCATTAAAGAAATTTAATAATTTTGAAAA  60
               ||||||||||||||||||||||||||||||||||||||||||||||||||||||||||||
Sbjct  455969  CAAGGTTTCCGTAGGTGAACCTGCGGAAGGATCATTAAAGAAATTTAATAATTTTGAAAA  455910

Query  61      TGGAtttttttGTTTTGGCAAGAGCATGAGAGCTTTTACTGGGCAAGAAGACAAGAGATG  120
               ||||||||||||||||||||||||||||||||||||||||||||||||||||||||||||
Sbjct  455909  TGGATTTTTTTGTTTTGGCAAGAGCATGAGAGCTTTTACTGGGCAAGAAGACAAGAGATG  455850

Query  121     GAGAGTCCAGCCGGGCCTGCGCTTAAGTGCGCGGTCTTGCTAGGCTTGTAAGTTTCTTTC  180
               ||||||||||||||||||||||||||||||||||||||||||||||||||||||||||||
Sbjct  455849  GAGAGTCCAGCCGGGCCTGCGCTTAAGTGCGCGGTCTTGCTAGGCTTGTAAGTTTCTTTC  455790

Query  181     TTGCTATTCCAAACGGTGAGAGATTTCTGTGCTTTTGTTATAGGACAATTAAAACCGTTT  240
               ||||||||||||||||||||||||||||||||||||||||||||||||||||||||||||
Sbjct  455789  TTGCTATTCCAAACGGTGAGAGATTTCTGTGCTTTTGTTATAGGACAATTAAAACCGTTT  455730

Query  241     CAATACAACACACTGTGGAGTTTTCATATCTTTGCAACTTTTTCTTTGGGCATTCGAGCA  300
               ||||||||||||||||||||||||||||||||||||||||||||||||||||||||||||
Sbjct  455729  CAATACAACACACTGTGGAGTTTTCATATCTTTGCAACTTTTTCTTTGGGCATTCGAGCA  455670

Query  301     ATCGGGGCCCAGAGGTAACAAACACAAACAATTTTATCTATTCATTAAATTTTTGTCAAA  360
               ||||||||||||||||||||||||||||||||||||||||||||||||||||||||||||
Sbjct  455669  ATCGGGGCCCAGAGGTAACAAACACAAACAATTTTATCTATTCATTAAATTTTTGTCAAA  455610

Query  361     AACAAGAATTTTCGTAACTGGAAATTTTAAAATATTAAAAACTTTCAACAACGGATCTCT  420
               ||||||||||||||||||||||||||||||||||||||||||||||||||||||||||||
Sbjct  455609  AACAAGAATTTTCGTAACTGGAAATTTTAAAATATTAAAAACTTTCAACAACGGATCTCT  455550

Query  421     TGGTTCTCGCATCGATGAAGAACGCAGCGAAATGCGATACGTAATGTGAATTGCAGAATT  480
               ||||||||||||||||||||||||||||||||||||||||||||||||||||||||||||
Sbjct  455549  TGGTTCTCGCATCGATGAAGAACGCAGCGAAATGCGATACGTAATGTGAATTGCAGAATT  455490

Query  481     CCGTGAATCATCGAATCTTTGAACGCACATTGCGCCCCTTGGTATTCCAGGGGGCATGCC  540
               ||||||||||||||||||||||||||||||||||||||||||||||||||||||||||||
Sbjct  455489  CCGTGAATCATCGAATCTTTGAACGCACATTGCGCCCCTTGGTATTCCAGGGGGCATGCC  455430

Query  541     TGTTTGAGCGTCATTTCCTTCTCAAACATTCTGTTTGGTAGTGAGTGATACTCTTTGGAG  600
               ||||||||||||||||||||||||||||||||||||||||||||||||||||||||||||
Sbjct  455429  TGTTTGAGCGTCATTTCCTTCTCAAACATTCTGTTTGGTAGTGAGTGATACTCTTTGGAG  455370

Query  601     TTAACTTGAAATTGCTGGCCTTTTCATTGGATGttttttttCCAAAGAGAGGTTTCTCTG  660
               ||||||||||||||||||||||||||||||||||||||||||||||||||||||||||||
Sbjct  455369  TTAACTTGAAATTGCTGGCCTTTTCATTGGATGTTTTTTTTCCAAAGAGAGGTTTCTCTG  455310

Query  661     CGTGCTTGAGGTATAATGCAAGTACGGTCGTTTTAGGTTTTACCAACTGCGGCTAATCtt  720
               ||||||||||||||||||||||||||||||||||||||||||||||||||||||||||||
Sbjct  455309  CGTGCTTGAGGTATAATGCAAGTACGGTCGTTTTAGGTTTTACCAACTGCGGCTAATCTT  455250

Query  721     tttttATACTGAGCGTATTGGAACGTTATCGATAAGAAGAGAGCGTCTAGGCGAACAATG  780
               ||||||||||||||||||||||||||||||||||||||||||||||||||||||||||||
Sbjct  455249  TTTTTATACTGAGCGTATTGGAACGTTATCGATAAGAAGAGAGCGTCTAGGCGAACAATG  455190

Query  781     TTCTTAAAGTTTGACCTCAAATCAGGTAGGAGTACCCGCTGAACTTAAGCATATCAATAA  840
               ||||||||||||||||||||||||||||||||||||||||||||||||||||||||||||
Sbjct  455189  TTCTTAAAGTTTGACCTCAAATCAGGTAGGAGTACCCGCTGAACTTAAGCATATCAATAA  455130

Query  841     GCGGAGGAAAAGAAACCAACCGGGATTGCCTTAGTAACGGCGAGTGAAGCGGCAAAAGCT  900
               ||||||||||||||||||||||||||||||||||||||||||||||||||||||||||||
Sbjct  455129  GCGGAGGAAAAGAAACCAACCGGGATTGCCTTAGTAACGGCGAGTGAAGCGGCAAAAGCT  455070

Query  901     CAAATTTGAAATCTGGTACCTTCGGTGCCCGAGTTGTAATTTGGAGAGGGCAACTTTGGG  960
               ||||||||||||||||||||||||||||||||||||||||||||||||||||||||||||
Sbjct  455069  CAAATTTGAAATCTGGTACCTTCGGTGCCCGAGTTGTAATTTGGAGAGGGCAACTTTGGG  455010

Query  961     GCCGTTCCTTGTCTATGTTCCTTGGAACAGGACGTCATAGAGGGTGAGAATCCCGTGTGG  1020
               ||||||||||||||||||||||||||||||||||||||||||||||||||||||||||||
Sbjct  455009  GCCGTTCCTTGTCTATGTTCCTTGGAACAGGACGTCATAGAGGGTGAGAATCCCGTGTGG  454950

Query  1021    CGAGGAGTGCGGTTCTTTGTAAAGTGCCTTCGAAGAGTCGAGTTGTTTGGGAATGCAGCT  1080
               ||||||||||||||||||||||||||||||||||||||||||||||||||||||||||||
Sbjct  454949  CGAGGAGTGCGGTTCTTTGTAAAGTGCCTTCGAAGAGTCGAGTTGTTTGGGAATGCAGCT  454890

Query  1081    CTAAGTGGGTGGTAAATTCCATCTAAAGCTAAATATTGGCGAGAGACCGATAGCGAACAA  1140
               ||||||||||||||||||||||||||||||||||||||||||||||||||||||||||||
Sbjct  454889  CTAAGTGGGTGGTAAATTCCATCTAAAGCTAAATATTGGCGAGAGACCGATAGCGAACAA  454830

Query  1141    GTACAGTGATGGAAAGATGAAAAGAACTTTGAAAAGAGAGTGAAAAAGTACGTGAAATTG  1200
               ||||||||||||||||||||||||||||||||||||||||||||||||||||||||||||
Sbjct  454829  GTACAGTGATGGAAAGATGAAAAGAACTTTGAAAAGAGAGTGAAAAAGTACGTGAAATTG  454770

Query  1201    TTGAAAGGGAAGGGCATTTGATCAGACATGGTGTTTTGTGCCCTCTGCTCCTTGTGGGTA  1260
               ||||||||||||||||||||||||||||||||||||||||||||||||||||||||||||
Sbjct  454769  TTGAAAGGGAAGGGCATTTGATCAGACATGGTGTTTTGTGCCCTCTGCTCCTTGTGGGTA  454710

Query  1261    GGGGAATCTCGCATTTCACTGGGCCAGCATCAGTTTTGGTGGCAGGATAAATCCATAGGA  1320
               ||||||||||||||||||||||||||||||||||||||||||||||||||||||||||||
Sbjct  454709  GGGGAATCTCGCATTTCACTGGGCCAGCATCAGTTTTGGTGGCAGGATAAATCCATAGGA  454650

Query  1321    ATGTAGCTTGCCTCGGTAAGTATTATAGCCTGTGGGAATACTGCCAGCTGGGACTGAGGA  1380
               ||||||||||||||||||||||||||||||||||||||||||||||||||||||||||||
Sbjct  454649  ATGTAGCTTGCCTCGGTAAGTATTATAGCCTGTGGGAATACTGCCAGCTGGGACTGAGGA  454590

Query  1381    CTGCGACGTAAGTCAAGGATGCTGGCATAATGGTTATATGCCGCCCGTCTTGAAACACGG  1440
               ||||||||||||||||||||||||||||||||||||||||||||||||||||||||||||
Sbjct  454589  CTGCGACGTAAGTCAAGGATGCTGGCATAATGGTTATATGCCGCCCGTCTTGAAACACGG  454530

Query  1441    ACCAAGGAGTCTAACGTCTATGCGAGTGTTTGGGTGTAAAACCCATACGCGTAATGAAAG  1500
               ||||||||||||||||||||||||||||||||||||||||||||||||||||||||||||
Sbjct  454529  ACCAAGGAGTCTAACGTCTATGCGAGTGTTTGGGTGTAAAACCCATACGCGTAATGAAAG  454470

Query  1501    TGAACGTAGGTTGGGGCCTCGCAAGAGGTGCACAATCGACCGATCCTGATGTCTTCGGAT  1560
               ||||||||||||||||||||||||||||||||||||||||||||||||||||||||||||
Sbjct  454469  TGAACGTAGGTTGGGGCCTCGCAAGAGGTGCACAATCGACCGATCCTGATGTCTTCGGAT  454410

Query  1561    GGATTTGAGTAAGAGCATAGCTGTTGGGACCCGAAAGATGGTGAACTATGCCTGAATAGG  1620
               ||||||||||||||||||||||||||||||||||||||||||||||||||||||||||||
Sbjct  454409  GGATTTGAGTAAGAGCATAGCTGTTGGGACCCGAAAGATGGTGAACTATGCCTGAATAGG  454350

Query  1621    GTGAAGCCAGAGGAAACTCTGGTGGAGGCTCGTAGCGGTTCTGACGTGCAAATCGATCGT  1680
               ||||||||||||||||||||||||||||||||||||||||||||||||||||||||||||
Sbjct  454349  GTGAAGCCAGAGGAAACTCTGGTGGAGGCTCGTAGCGGTTCTGACGTGCAAATCGATCGT  454290

Query  1681    CGAATTTGGGTATAGGGGCGAAAGACTAATCGAACCATCTAGTAGCTGGTTCCTGC  1736
               ||||||||||||||||||||||||||||||||||||||||||||||||||||||||
Sbjct  454289  CGAATTTGGGTATAGGGGCGAAAGACTAATCGAACCATCTAGTAGCTGGTTCCTGC  454234


 Score = 3206 bits (1736),  Expect = 0.0
 Identities = 1736/1736 (100%), Gaps = 0/1736 (0%)
 Strand=Plus/Minus

Query  1       CAAGGTTTCCGTAGGTGAACCTGCGGAAGGATCATTAAAGAAATTTAATAATTTTGAAAA  60
               ||||||||||||||||||||||||||||||||||||||||||||||||||||||||||||
Sbjct  465106  CAAGGTTTCCGTAGGTGAACCTGCGGAAGGATCATTAAAGAAATTTAATAATTTTGAAAA  465047

Query  61      TGGAtttttttGTTTTGGCAAGAGCATGAGAGCTTTTACTGGGCAAGAAGACAAGAGATG  120
               ||||||||||||||||||||||||||||||||||||||||||||||||||||||||||||
Sbjct  465046  TGGATTTTTTTGTTTTGGCAAGAGCATGAGAGCTTTTACTGGGCAAGAAGACAAGAGATG  464987

Query  121     GAGAGTCCAGCCGGGCCTGCGCTTAAGTGCGCGGTCTTGCTAGGCTTGTAAGTTTCTTTC  180
               ||||||||||||||||||||||||||||||||||||||||||||||||||||||||||||
Sbjct  464986  GAGAGTCCAGCCGGGCCTGCGCTTAAGTGCGCGGTCTTGCTAGGCTTGTAAGTTTCTTTC  464927

Query  181     TTGCTATTCCAAACGGTGAGAGATTTCTGTGCTTTTGTTATAGGACAATTAAAACCGTTT  240
               ||||||||||||||||||||||||||||||||||||||||||||||||||||||||||||
Sbjct  464926  TTGCTATTCCAAACGGTGAGAGATTTCTGTGCTTTTGTTATAGGACAATTAAAACCGTTT  464867

Query  241     CAATACAACACACTGTGGAGTTTTCATATCTTTGCAACTTTTTCTTTGGGCATTCGAGCA  300
               ||||||||||||||||||||||||||||||||||||||||||||||||||||||||||||
Sbjct  464866  CAATACAACACACTGTGGAGTTTTCATATCTTTGCAACTTTTTCTTTGGGCATTCGAGCA  464807

Query  301     ATCGGGGCCCAGAGGTAACAAACACAAACAATTTTATCTATTCATTAAATTTTTGTCAAA  360
               ||||||||||||||||||||||||||||||||||||||||||||||||||||||||||||
Sbjct  464806  ATCGGGGCCCAGAGGTAACAAACACAAACAATTTTATCTATTCATTAAATTTTTGTCAAA  464747

Query  361     AACAAGAATTTTCGTAACTGGAAATTTTAAAATATTAAAAACTTTCAACAACGGATCTCT  420
               ||||||||||||||||||||||||||||||||||||||||||||||||||||||||||||
Sbjct  464746  AACAAGAATTTTCGTAACTGGAAATTTTAAAATATTAAAAACTTTCAACAACGGATCTCT  464687

Query  421     TGGTTCTCGCATCGATGAAGAACGCAGCGAAATGCGATACGTAATGTGAATTGCAGAATT  480
               ||||||||||||||||||||||||||||||||||||||||||||||||||||||||||||
Sbjct  464686  TGGTTCTCGCATCGATGAAGAACGCAGCGAAATGCGATACGTAATGTGAATTGCAGAATT  464627

Query  481     CCGTGAATCATCGAATCTTTGAACGCACATTGCGCCCCTTGGTATTCCAGGGGGCATGCC  540
               ||||||||||||||||||||||||||||||||||||||||||||||||||||||||||||
Sbjct  464626  CCGTGAATCATCGAATCTTTGAACGCACATTGCGCCCCTTGGTATTCCAGGGGGCATGCC  464567

Query  541     TGTTTGAGCGTCATTTCCTTCTCAAACATTCTGTTTGGTAGTGAGTGATACTCTTTGGAG  600
               ||||||||||||||||||||||||||||||||||||||||||||||||||||||||||||
Sbjct  464566  TGTTTGAGCGTCATTTCCTTCTCAAACATTCTGTTTGGTAGTGAGTGATACTCTTTGGAG  464507

Query  601     TTAACTTGAAATTGCTGGCCTTTTCATTGGATGttttttttCCAAAGAGAGGTTTCTCTG  660
               ||||||||||||||||||||||||||||||||||||||||||||||||||||||||||||
Sbjct  464506  TTAACTTGAAATTGCTGGCCTTTTCATTGGATGTTTTTTTTCCAAAGAGAGGTTTCTCTG  464447

Query  661     CGTGCTTGAGGTATAATGCAAGTACGGTCGTTTTAGGTTTTACCAACTGCGGCTAATCtt  720
               ||||||||||||||||||||||||||||||||||||||||||||||||||||||||||||
Sbjct  464446  CGTGCTTGAGGTATAATGCAAGTACGGTCGTTTTAGGTTTTACCAACTGCGGCTAATCTT  464387

Query  721     tttttATACTGAGCGTATTGGAACGTTATCGATAAGAAGAGAGCGTCTAGGCGAACAATG  780
               ||||||||||||||||||||||||||||||||||||||||||||||||||||||||||||
Sbjct  464386  TTTTTATACTGAGCGTATTGGAACGTTATCGATAAGAAGAGAGCGTCTAGGCGAACAATG  464327

Query  781     TTCTTAAAGTTTGACCTCAAATCAGGTAGGAGTACCCGCTGAACTTAAGCATATCAATAA  840
               ||||||||||||||||||||||||||||||||||||||||||||||||||||||||||||
Sbjct  464326  TTCTTAAAGTTTGACCTCAAATCAGGTAGGAGTACCCGCTGAACTTAAGCATATCAATAA  464267

Query  841     GCGGAGGAAAAGAAACCAACCGGGATTGCCTTAGTAACGGCGAGTGAAGCGGCAAAAGCT  900
               ||||||||||||||||||||||||||||||||||||||||||||||||||||||||||||
Sbjct  464266  GCGGAGGAAAAGAAACCAACCGGGATTGCCTTAGTAACGGCGAGTGAAGCGGCAAAAGCT  464207

Query  901     CAAATTTGAAATCTGGTACCTTCGGTGCCCGAGTTGTAATTTGGAGAGGGCAACTTTGGG  960
               ||||||||||||||||||||||||||||||||||||||||||||||||||||||||||||
Sbjct  464206  CAAATTTGAAATCTGGTACCTTCGGTGCCCGAGTTGTAATTTGGAGAGGGCAACTTTGGG  464147

Query  961     GCCGTTCCTTGTCTATGTTCCTTGGAACAGGACGTCATAGAGGGTGAGAATCCCGTGTGG  1020
               ||||||||||||||||||||||||||||||||||||||||||||||||||||||||||||
Sbjct  464146  GCCGTTCCTTGTCTATGTTCCTTGGAACAGGACGTCATAGAGGGTGAGAATCCCGTGTGG  464087

Query  1021    CGAGGAGTGCGGTTCTTTGTAAAGTGCCTTCGAAGAGTCGAGTTGTTTGGGAATGCAGCT  1080
               ||||||||||||||||||||||||||||||||||||||||||||||||||||||||||||
Sbjct  464086  CGAGGAGTGCGGTTCTTTGTAAAGTGCCTTCGAAGAGTCGAGTTGTTTGGGAATGCAGCT  464027

Query  1081    CTAAGTGGGTGGTAAATTCCATCTAAAGCTAAATATTGGCGAGAGACCGATAGCGAACAA  1140
               ||||||||||||||||||||||||||||||||||||||||||||||||||||||||||||
Sbjct  464026  CTAAGTGGGTGGTAAATTCCATCTAAAGCTAAATATTGGCGAGAGACCGATAGCGAACAA  463967

Query  1141    GTACAGTGATGGAAAGATGAAAAGAACTTTGAAAAGAGAGTGAAAAAGTACGTGAAATTG  1200
               ||||||||||||||||||||||||||||||||||||||||||||||||||||||||||||
Sbjct  463966  GTACAGTGATGGAAAGATGAAAAGAACTTTGAAAAGAGAGTGAAAAAGTACGTGAAATTG  463907

Query  1201    TTGAAAGGGAAGGGCATTTGATCAGACATGGTGTTTTGTGCCCTCTGCTCCTTGTGGGTA  1260
               ||||||||||||||||||||||||||||||||||||||||||||||||||||||||||||
Sbjct  463906  TTGAAAGGGAAGGGCATTTGATCAGACATGGTGTTTTGTGCCCTCTGCTCCTTGTGGGTA  463847

Query  1261    GGGGAATCTCGCATTTCACTGGGCCAGCATCAGTTTTGGTGGCAGGATAAATCCATAGGA  1320
               ||||||||||||||||||||||||||||||||||||||||||||||||||||||||||||
Sbjct  463846  GGGGAATCTCGCATTTCACTGGGCCAGCATCAGTTTTGGTGGCAGGATAAATCCATAGGA  463787

Query  1321    ATGTAGCTTGCCTCGGTAAGTATTATAGCCTGTGGGAATACTGCCAGCTGGGACTGAGGA  1380
               ||||||||||||||||||||||||||||||||||||||||||||||||||||||||||||
Sbjct  463786  ATGTAGCTTGCCTCGGTAAGTATTATAGCCTGTGGGAATACTGCCAGCTGGGACTGAGGA  463727

Query  1381    CTGCGACGTAAGTCAAGGATGCTGGCATAATGGTTATATGCCGCCCGTCTTGAAACACGG  1440
               ||||||||||||||||||||||||||||||||||||||||||||||||||||||||||||
Sbjct  463726  CTGCGACGTAAGTCAAGGATGCTGGCATAATGGTTATATGCCGCCCGTCTTGAAACACGG  463667

Query  1441    ACCAAGGAGTCTAACGTCTATGCGAGTGTTTGGGTGTAAAACCCATACGCGTAATGAAAG  1500
               ||||||||||||||||||||||||||||||||||||||||||||||||||||||||||||
Sbjct  463666  ACCAAGGAGTCTAACGTCTATGCGAGTGTTTGGGTGTAAAACCCATACGCGTAATGAAAG  463607

Query  1501    TGAACGTAGGTTGGGGCCTCGCAAGAGGTGCACAATCGACCGATCCTGATGTCTTCGGAT  1560
               ||||||||||||||||||||||||||||||||||||||||||||||||||||||||||||
Sbjct  463606  TGAACGTAGGTTGGGGCCTCGCAAGAGGTGCACAATCGACCGATCCTGATGTCTTCGGAT  463547

Query  1561    GGATTTGAGTAAGAGCATAGCTGTTGGGACCCGAAAGATGGTGAACTATGCCTGAATAGG  1620
               ||||||||||||||||||||||||||||||||||||||||||||||||||||||||||||
Sbjct  463546  GGATTTGAGTAAGAGCATAGCTGTTGGGACCCGAAAGATGGTGAACTATGCCTGAATAGG  463487

Query  1621    GTGAAGCCAGAGGAAACTCTGGTGGAGGCTCGTAGCGGTTCTGACGTGCAAATCGATCGT  1680
               ||||||||||||||||||||||||||||||||||||||||||||||||||||||||||||
Sbjct  463486  GTGAAGCCAGAGGAAACTCTGGTGGAGGCTCGTAGCGGTTCTGACGTGCAAATCGATCGT  463427

Query  1681    CGAATTTGGGTATAGGGGCGAAAGACTAATCGAACCATCTAGTAGCTGGTTCCTGC  1736
               ||||||||||||||||||||||||||||||||||||||||||||||||||||||||
Sbjct  463426  CGAATTTGGGTATAGGGGCGAAAGACTAATCGAACCATCTAGTAGCTGGTTCCTGC  463371


>VZVN01000183.1 Saccharomyces cerevisiae x Saccharomyces kudriavzevii strain 
yHQL621 flattened_line_364, whole genome shotgun sequence
Length=7438

 Score = 3201 bits (1733),  Expect = 0.0
 Identities = 1736/1737 (99%), Gaps = 1/1737 (0%)
 Strand=Plus/Plus

Query  1     CAAGGTTTCCGTAGGTGAACCTGCGGAAGGATCATTAAAGAAATTTAATAATTTTGAAAA  60
             ||||||||||||||||||||||||||||||||||||||||||||||||||||||||||||
Sbjct  3844  CAAGGTTTCCGTAGGTGAACCTGCGGAAGGATCATTAAAGAAATTTAATAATTTTGAAAA  3903

Query  61    TGGAtttttttGTTTTGGCAAGAGCATGAGAGCTTTTACTGGGCAAGAAGACAAGAGATG  120
             ||||||||||||||||||||||||||||||||||||||||||||||||||||||||||||
Sbjct  3904  TGGATTTTTTTGTTTTGGCAAGAGCATGAGAGCTTTTACTGGGCAAGAAGACAAGAGATG  3963

Query  121   GAGAGTCCAGCCGGGCCTGCGCTTAAGTGCGCGGTCTTGCTAGGCTTGTAAGTTTCTTTC  180
             ||||||||||||||||||||||||||||||||||||||||||||||||||||||||||||
Sbjct  3964  GAGAGTCCAGCCGGGCCTGCGCTTAAGTGCGCGGTCTTGCTAGGCTTGTAAGTTTCTTTC  4023

Query  181   TTGCTATTCCAAACGGTGAGAGATTTCTGTGCTTTTGTTATAGGACAATTAAAACCGTTT  240
             ||||||||||||||||||||||||||||||||||||||||||||||||||||||||||||
Sbjct  4024  TTGCTATTCCAAACGGTGAGAGATTTCTGTGCTTTTGTTATAGGACAATTAAAACCGTTT  4083

Query  241   CAATACAACACACTGTGGAGTTTTCATATCTTTGCAACTTTTTCTTTGGGCATTCGAGCA  300
             ||||||||||||||||||||||||||||||||||||||||||||||||||||||||||||
Sbjct  4084  CAATACAACACACTGTGGAGTTTTCATATCTTTGCAACTTTTTCTTTGGGCATTCGAGCA  4143

Query  301   ATCGGGGCCCAGAGGTAACAAACACAAACAATTTTATCTATTCATTAAATTTTTGTCAAA  360
             ||||||||||||||||||||||||||||||||||||||||||||||||||||||||||||
Sbjct  4144  ATCGGGGCCCAGAGGTAACAAACACAAACAATTTTATCTATTCATTAAATTTTTGTCAAA  4203

Query  361   AACAAGAATTTTCGTAACTGGAAATTTTAAAATATTAAAAACTTTCAACAACGGATCTCT  420
             ||||||||||||||||||||||||||||||||||||||||||||||||||||||||||||
Sbjct  4204  AACAAGAATTTTCGTAACTGGAAATTTTAAAATATTAAAAACTTTCAACAACGGATCTCT  4263

Query  421   TGGTTCTCGCATCGATGAAGAACGCAGCGAAATGCGATACGTAATGTGAATTGCAGAATT  480
             ||||||||||||||||||||||||||||||||||||||||||||||||||||||||||||
Sbjct  4264  TGGTTCTCGCATCGATGAAGAACGCAGCGAAATGCGATACGTAATGTGAATTGCAGAATT  4323

Query  481   CCGTGAATCATCGAATCTTTGAACGCACATTGCGCCCCTTGGTATTCCAGGGGGCATGCC  540
             ||||||||||||||||||||||||||||||||||||||||||||||||||||||||||||
Sbjct  4324  CCGTGAATCATCGAATCTTTGAACGCACATTGCGCCCCTTGGTATTCCAGGGGGCATGCC  4383

Query  541   TGTTTGAGCGTCATTTCCTTCTCAAACATTCTGTTTGGTAGTGAGTGATACTCTTTGGAG  600
             ||||||||||||||||||||||||||||||||||||||||||||||||||||||||||||
Sbjct  4384  TGTTTGAGCGTCATTTCCTTCTCAAACATTCTGTTTGGTAGTGAGTGATACTCTTTGGAG  4443

Query  601   TTAACTTGAAATTGCTGGCCTTTTCATTGGATG-ttttttttCCAAAGAGAGGTTTCTCT  659
             ||||||||||||||||||||||||||||||||| ||||||||||||||||||||||||||
Sbjct  4444  TTAACTTGAAATTGCTGGCCTTTTCATTGGATGTTTTTTTTTCCAAAGAGAGGTTTCTCT  4503

Query  660   GCGTGCTTGAGGTATAATGCAAGTACGGTCGTTTTAGGTTTTACCAACTGCGGCTAATCt  719
             ||||||||||||||||||||||||||||||||||||||||||||||||||||||||||||
Sbjct  4504  GCGTGCTTGAGGTATAATGCAAGTACGGTCGTTTTAGGTTTTACCAACTGCGGCTAATCT  4563

Query  720   ttttttATACTGAGCGTATTGGAACGTTATCGATAAGAAGAGAGCGTCTAGGCGAACAAT  779
             ||||||||||||||||||||||||||||||||||||||||||||||||||||||||||||
Sbjct  4564  TTTTTTATACTGAGCGTATTGGAACGTTATCGATAAGAAGAGAGCGTCTAGGCGAACAAT  4623

Query  780   GTTCTTAAAGTTTGACCTCAAATCAGGTAGGAGTACCCGCTGAACTTAAGCATATCAATA  839
             ||||||||||||||||||||||||||||||||||||||||||||||||||||||||||||
Sbjct  4624  GTTCTTAAAGTTTGACCTCAAATCAGGTAGGAGTACCCGCTGAACTTAAGCATATCAATA  4683

Query  840   AGCGGAGGAAAAGAAACCAACCGGGATTGCCTTAGTAACGGCGAGTGAAGCGGCAAAAGC  899
             ||||||||||||||||||||||||||||||||||||||||||||||||||||||||||||
Sbjct  4684  AGCGGAGGAAAAGAAACCAACCGGGATTGCCTTAGTAACGGCGAGTGAAGCGGCAAAAGC  4743

Query  900   TCAAATTTGAAATCTGGTACCTTCGGTGCCCGAGTTGTAATTTGGAGAGGGCAACTTTGG  959
             ||||||||||||||||||||||||||||||||||||||||||||||||||||||||||||
Sbjct  4744  TCAAATTTGAAATCTGGTACCTTCGGTGCCCGAGTTGTAATTTGGAGAGGGCAACTTTGG  4803

Query  960   GGCCGTTCCTTGTCTATGTTCCTTGGAACAGGACGTCATAGAGGGTGAGAATCCCGTGTG  1019
             ||||||||||||||||||||||||||||||||||||||||||||||||||||||||||||
Sbjct  4804  GGCCGTTCCTTGTCTATGTTCCTTGGAACAGGACGTCATAGAGGGTGAGAATCCCGTGTG  4863

Query  1020  GCGAGGAGTGCGGTTCTTTGTAAAGTGCCTTCGAAGAGTCGAGTTGTTTGGGAATGCAGC  1079
             ||||||||||||||||||||||||||||||||||||||||||||||||||||||||||||
Sbjct  4864  GCGAGGAGTGCGGTTCTTTGTAAAGTGCCTTCGAAGAGTCGAGTTGTTTGGGAATGCAGC  4923

Query  1080  TCTAAGTGGGTGGTAAATTCCATCTAAAGCTAAATATTGGCGAGAGACCGATAGCGAACA  1139
             ||||||||||||||||||||||||||||||||||||||||||||||||||||||||||||
Sbjct  4924  TCTAAGTGGGTGGTAAATTCCATCTAAAGCTAAATATTGGCGAGAGACCGATAGCGAACA  4983

Query  1140  AGTACAGTGATGGAAAGATGAAAAGAACTTTGAAAAGAGAGTGAAAAAGTACGTGAAATT  1199
             ||||||||||||||||||||||||||||||||||||||||||||||||||||||||||||
Sbjct  4984  AGTACAGTGATGGAAAGATGAAAAGAACTTTGAAAAGAGAGTGAAAAAGTACGTGAAATT  5043

Query  1200  GTTGAAAGGGAAGGGCATTTGATCAGACATGGTGTTTTGTGCCCTCTGCTCCTTGTGGGT  1259
             ||||||||||||||||||||||||||||||||||||||||||||||||||||||||||||
Sbjct  5044  GTTGAAAGGGAAGGGCATTTGATCAGACATGGTGTTTTGTGCCCTCTGCTCCTTGTGGGT  5103

Query  1260  AGGGGAATCTCGCATTTCACTGGGCCAGCATCAGTTTTGGTGGCAGGATAAATCCATAGG  1319
             ||||||||||||||||||||||||||||||||||||||||||||||||||||||||||||
Sbjct  5104  AGGGGAATCTCGCATTTCACTGGGCCAGCATCAGTTTTGGTGGCAGGATAAATCCATAGG  5163

Query  1320  AATGTAGCTTGCCTCGGTAAGTATTATAGCCTGTGGGAATACTGCCAGCTGGGACTGAGG  1379
             ||||||||||||||||||||||||||||||||||||||||||||||||||||||||||||
Sbjct  5164  AATGTAGCTTGCCTCGGTAAGTATTATAGCCTGTGGGAATACTGCCAGCTGGGACTGAGG  5223

Query  1380  ACTGCGACGTAAGTCAAGGATGCTGGCATAATGGTTATATGCCGCCCGTCTTGAAACACG  1439
             ||||||||||||||||||||||||||||||||||||||||||||||||||||||||||||
Sbjct  5224  ACTGCGACGTAAGTCAAGGATGCTGGCATAATGGTTATATGCCGCCCGTCTTGAAACACG  5283

Query  1440  GACCAAGGAGTCTAACGTCTATGCGAGTGTTTGGGTGTAAAACCCATACGCGTAATGAAA  1499
             ||||||||||||||||||||||||||||||||||||||||||||||||||||||||||||
Sbjct  5284  GACCAAGGAGTCTAACGTCTATGCGAGTGTTTGGGTGTAAAACCCATACGCGTAATGAAA  5343

Query  1500  GTGAACGTAGGTTGGGGCCTCGCAAGAGGTGCACAATCGACCGATCCTGATGTCTTCGGA  1559
             ||||||||||||||||||||||||||||||||||||||||||||||||||||||||||||
Sbjct  5344  GTGAACGTAGGTTGGGGCCTCGCAAGAGGTGCACAATCGACCGATCCTGATGTCTTCGGA  5403

Query  1560  TGGATTTGAGTAAGAGCATAGCTGTTGGGACCCGAAAGATGGTGAACTATGCCTGAATAG  1619
             ||||||||||||||||||||||||||||||||||||||||||||||||||||||||||||
Sbjct  5404  TGGATTTGAGTAAGAGCATAGCTGTTGGGACCCGAAAGATGGTGAACTATGCCTGAATAG  5463

Query  1620  GGTGAAGCCAGAGGAAACTCTGGTGGAGGCTCGTAGCGGTTCTGACGTGCAAATCGATCG  1679
             ||||||||||||||||||||||||||||||||||||||||||||||||||||||||||||
Sbjct  5464  GGTGAAGCCAGAGGAAACTCTGGTGGAGGCTCGTAGCGGTTCTGACGTGCAAATCGATCG  5523

Query  1680  TCGAATTTGGGTATAGGGGCGAAAGACTAATCGAACCATCTAGTAGCTGGTTCCTGC  1736
             |||||||||||||||||||||||||||||||||||||||||||||||||||||||||
Sbjct  5524  TCGAATTTGGGTATAGGGGCGAAAGACTAATCGAACCATCTAGTAGCTGGTTCCTGC  5580


>VZWS01000247.1 Saccharomyces cerevisiae x Saccharomyces kudriavzevii x Saccharomyces 
eubayanus strain yHQL560 flattened_line_488, whole 
genome shotgun sequence
Length=6308

 Score = 3201 bits (1733),  Expect = 0.0
 Identities = 1735/1736 (99%), Gaps = 0/1736 (0%)
 Strand=Plus/Plus

Query  1     CAAGGTTTCCGTAGGTGAACCTGCGGAAGGATCATTAAAGAAATTTAATAATTTTGAAAA  60
             ||||||||||||||||||||||||||||||||||||||||||||||||||||||||||||
Sbjct  1770  CAAGGTTTCCGTAGGTGAACCTGCGGAAGGATCATTAAAGAAATTTAATAATTTTGAAAA  1829

Query  61    TGGAtttttttGTTTTGGCAAGAGCATGAGAGCTTTTACTGGGCAAGAAGACAAGAGATG  120
             ||||||||||||||||||||||||||||||||||||||| ||||||||||||||||||||
Sbjct  1830  TGGATTTTTTTGTTTTGGCAAGAGCATGAGAGCTTTTACCGGGCAAGAAGACAAGAGATG  1889

Query  121   GAGAGTCCAGCCGGGCCTGCGCTTAAGTGCGCGGTCTTGCTAGGCTTGTAAGTTTCTTTC  180
             ||||||||||||||||||||||||||||||||||||||||||||||||||||||||||||
Sbjct  1890  GAGAGTCCAGCCGGGCCTGCGCTTAAGTGCGCGGTCTTGCTAGGCTTGTAAGTTTCTTTC  1949

Query  181   TTGCTATTCCAAACGGTGAGAGATTTCTGTGCTTTTGTTATAGGACAATTAAAACCGTTT  240
             ||||||||||||||||||||||||||||||||||||||||||||||||||||||||||||
Sbjct  1950  TTGCTATTCCAAACGGTGAGAGATTTCTGTGCTTTTGTTATAGGACAATTAAAACCGTTT  2009

Query  241   CAATACAACACACTGTGGAGTTTTCATATCTTTGCAACTTTTTCTTTGGGCATTCGAGCA  300
             ||||||||||||||||||||||||||||||||||||||||||||||||||||||||||||
Sbjct  2010  CAATACAACACACTGTGGAGTTTTCATATCTTTGCAACTTTTTCTTTGGGCATTCGAGCA  2069

Query  301   ATCGGGGCCCAGAGGTAACAAACACAAACAATTTTATCTATTCATTAAATTTTTGTCAAA  360
             ||||||||||||||||||||||||||||||||||||||||||||||||||||||||||||
Sbjct  2070  ATCGGGGCCCAGAGGTAACAAACACAAACAATTTTATCTATTCATTAAATTTTTGTCAAA  2129

Query  361   AACAAGAATTTTCGTAACTGGAAATTTTAAAATATTAAAAACTTTCAACAACGGATCTCT  420
             ||||||||||||||||||||||||||||||||||||||||||||||||||||||||||||
Sbjct  2130  AACAAGAATTTTCGTAACTGGAAATTTTAAAATATTAAAAACTTTCAACAACGGATCTCT  2189

Query  421   TGGTTCTCGCATCGATGAAGAACGCAGCGAAATGCGATACGTAATGTGAATTGCAGAATT  480
             ||||||||||||||||||||||||||||||||||||||||||||||||||||||||||||
Sbjct  2190  TGGTTCTCGCATCGATGAAGAACGCAGCGAAATGCGATACGTAATGTGAATTGCAGAATT  2249

Query  481   CCGTGAATCATCGAATCTTTGAACGCACATTGCGCCCCTTGGTATTCCAGGGGGCATGCC  540
             ||||||||||||||||||||||||||||||||||||||||||||||||||||||||||||
Sbjct  2250  CCGTGAATCATCGAATCTTTGAACGCACATTGCGCCCCTTGGTATTCCAGGGGGCATGCC  2309

Query  541   TGTTTGAGCGTCATTTCCTTCTCAAACATTCTGTTTGGTAGTGAGTGATACTCTTTGGAG  600
             ||||||||||||||||||||||||||||||||||||||||||||||||||||||||||||
Sbjct  2310  TGTTTGAGCGTCATTTCCTTCTCAAACATTCTGTTTGGTAGTGAGTGATACTCTTTGGAG  2369

Query  601   TTAACTTGAAATTGCTGGCCTTTTCATTGGATGttttttttCCAAAGAGAGGTTTCTCTG  660
             ||||||||||||||||||||||||||||||||||||||||||||||||||||||||||||
Sbjct  2370  TTAACTTGAAATTGCTGGCCTTTTCATTGGATGTTTTTTTTCCAAAGAGAGGTTTCTCTG  2429

Query  661   CGTGCTTGAGGTATAATGCAAGTACGGTCGTTTTAGGTTTTACCAACTGCGGCTAATCtt  720
             ||||||||||||||||||||||||||||||||||||||||||||||||||||||||||||
Sbjct  2430  CGTGCTTGAGGTATAATGCAAGTACGGTCGTTTTAGGTTTTACCAACTGCGGCTAATCTT  2489

Query  721   tttttATACTGAGCGTATTGGAACGTTATCGATAAGAAGAGAGCGTCTAGGCGAACAATG  780
             ||||||||||||||||||||||||||||||||||||||||||||||||||||||||||||
Sbjct  2490  TTTTTATACTGAGCGTATTGGAACGTTATCGATAAGAAGAGAGCGTCTAGGCGAACAATG  2549

Query  781   TTCTTAAAGTTTGACCTCAAATCAGGTAGGAGTACCCGCTGAACTTAAGCATATCAATAA  840
             ||||||||||||||||||||||||||||||||||||||||||||||||||||||||||||
Sbjct  2550  TTCTTAAAGTTTGACCTCAAATCAGGTAGGAGTACCCGCTGAACTTAAGCATATCAATAA  2609

Query  841   GCGGAGGAAAAGAAACCAACCGGGATTGCCTTAGTAACGGCGAGTGAAGCGGCAAAAGCT  900
             ||||||||||||||||||||||||||||||||||||||||||||||||||||||||||||
Sbjct  2610  GCGGAGGAAAAGAAACCAACCGGGATTGCCTTAGTAACGGCGAGTGAAGCGGCAAAAGCT  2669

Query  901   CAAATTTGAAATCTGGTACCTTCGGTGCCCGAGTTGTAATTTGGAGAGGGCAACTTTGGG  960
             ||||||||||||||||||||||||||||||||||||||||||||||||||||||||||||
Sbjct  2670  CAAATTTGAAATCTGGTACCTTCGGTGCCCGAGTTGTAATTTGGAGAGGGCAACTTTGGG  2729

Query  961   GCCGTTCCTTGTCTATGTTCCTTGGAACAGGACGTCATAGAGGGTGAGAATCCCGTGTGG  1020
             ||||||||||||||||||||||||||||||||||||||||||||||||||||||||||||
Sbjct  2730  GCCGTTCCTTGTCTATGTTCCTTGGAACAGGACGTCATAGAGGGTGAGAATCCCGTGTGG  2789

Query  1021  CGAGGAGTGCGGTTCTTTGTAAAGTGCCTTCGAAGAGTCGAGTTGTTTGGGAATGCAGCT  1080
             ||||||||||||||||||||||||||||||||||||||||||||||||||||||||||||
Sbjct  2790  CGAGGAGTGCGGTTCTTTGTAAAGTGCCTTCGAAGAGTCGAGTTGTTTGGGAATGCAGCT  2849

Query  1081  CTAAGTGGGTGGTAAATTCCATCTAAAGCTAAATATTGGCGAGAGACCGATAGCGAACAA  1140
             ||||||||||||||||||||||||||||||||||||||||||||||||||||||||||||
Sbjct  2850  CTAAGTGGGTGGTAAATTCCATCTAAAGCTAAATATTGGCGAGAGACCGATAGCGAACAA  2909

Query  1141  GTACAGTGATGGAAAGATGAAAAGAACTTTGAAAAGAGAGTGAAAAAGTACGTGAAATTG  1200
             ||||||||||||||||||||||||||||||||||||||||||||||||||||||||||||
Sbjct  2910  GTACAGTGATGGAAAGATGAAAAGAACTTTGAAAAGAGAGTGAAAAAGTACGTGAAATTG  2969

Query  1201  TTGAAAGGGAAGGGCATTTGATCAGACATGGTGTTTTGTGCCCTCTGCTCCTTGTGGGTA  1260
             ||||||||||||||||||||||||||||||||||||||||||||||||||||||||||||
Sbjct  2970  TTGAAAGGGAAGGGCATTTGATCAGACATGGTGTTTTGTGCCCTCTGCTCCTTGTGGGTA  3029

Query  1261  GGGGAATCTCGCATTTCACTGGGCCAGCATCAGTTTTGGTGGCAGGATAAATCCATAGGA  1320
             ||||||||||||||||||||||||||||||||||||||||||||||||||||||||||||
Sbjct  3030  GGGGAATCTCGCATTTCACTGGGCCAGCATCAGTTTTGGTGGCAGGATAAATCCATAGGA  3089

Query  1321  ATGTAGCTTGCCTCGGTAAGTATTATAGCCTGTGGGAATACTGCCAGCTGGGACTGAGGA  1380
             ||||||||||||||||||||||||||||||||||||||||||||||||||||||||||||
Sbjct  3090  ATGTAGCTTGCCTCGGTAAGTATTATAGCCTGTGGGAATACTGCCAGCTGGGACTGAGGA  3149

Query  1381  CTGCGACGTAAGTCAAGGATGCTGGCATAATGGTTATATGCCGCCCGTCTTGAAACACGG  1440
             ||||||||||||||||||||||||||||||||||||||||||||||||||||||||||||
Sbjct  3150  CTGCGACGTAAGTCAAGGATGCTGGCATAATGGTTATATGCCGCCCGTCTTGAAACACGG  3209

Query  1441  ACCAAGGAGTCTAACGTCTATGCGAGTGTTTGGGTGTAAAACCCATACGCGTAATGAAAG  1500
             ||||||||||||||||||||||||||||||||||||||||||||||||||||||||||||
Sbjct  3210  ACCAAGGAGTCTAACGTCTATGCGAGTGTTTGGGTGTAAAACCCATACGCGTAATGAAAG  3269

Query  1501  TGAACGTAGGTTGGGGCCTCGCAAGAGGTGCACAATCGACCGATCCTGATGTCTTCGGAT  1560
             ||||||||||||||||||||||||||||||||||||||||||||||||||||||||||||
Sbjct  3270  TGAACGTAGGTTGGGGCCTCGCAAGAGGTGCACAATCGACCGATCCTGATGTCTTCGGAT  3329

Query  1561  GGATTTGAGTAAGAGCATAGCTGTTGGGACCCGAAAGATGGTGAACTATGCCTGAATAGG  1620
             ||||||||||||||||||||||||||||||||||||||||||||||||||||||||||||
Sbjct  3330  GGATTTGAGTAAGAGCATAGCTGTTGGGACCCGAAAGATGGTGAACTATGCCTGAATAGG  3389

Query  1621  GTGAAGCCAGAGGAAACTCTGGTGGAGGCTCGTAGCGGTTCTGACGTGCAAATCGATCGT  1680
             ||||||||||||||||||||||||||||||||||||||||||||||||||||||||||||
Sbjct  3390  GTGAAGCCAGAGGAAACTCTGGTGGAGGCTCGTAGCGGTTCTGACGTGCAAATCGATCGT  3449

Query  1681  CGAATTTGGGTATAGGGGCGAAAGACTAATCGAACCATCTAGTAGCTGGTTCCTGC  1736
             ||||||||||||||||||||||||||||||||||||||||||||||||||||||||
Sbjct  3450  CGAATTTGGGTATAGGGGCGAAAGACTAATCGAACCATCTAGTAGCTGGTTCCTGC  3505


>JANLBP010000030.1 Alternaria dauci isolate CALB1 scaffold30, whole genome shotgun 
sequence
Length=9161

 Score = 3175 bits (1719),  Expect = 0.0
 Identities = 1734/1740 (99%), Gaps = 5/1740 (0%)
 Strand=Plus/Minus

Query  1     CAAGGTTTCCGTAGGTGAACCTGCGGAAGGATCATTAAAGAAATTTAATAATTTTGAAAA  60
             ||||||||||||||||||||||||||||||||||||||||||||||||||||||||||||
Sbjct  4185  CAAGGTTTCCGTAGGTGAACCTGCGGAAGGATCATTAAAGAAATTTAATAATTTTGAAAA  4126

Query  61    TGGAttttttt---GTTTTGGCAAGAGCATGAGAGCTTTTACTGGGCAAGAAGACAAGAG  117
             |||||||||||   ||||||||||||||||||||||||||||||||||||||||||||||
Sbjct  4125  TGGATTTTTTTTTTGTTTTGGCAAGAGCATGAGAGCTTTTACTGGGCAAGAAGACAAGAG  4066

Query  118   ATGGAGAGTCCAGCCGGGCCTGCGCTTAAGTGCGCGGTCTTGCTAGGCTTGTAAGTTTCT  177
             ||||||||||||||||||||||||||||||||||||||||||||||||||||||||||||
Sbjct  4065  ATGGAGAGTCCAGCCGGGCCTGCGCTTAAGTGCGCGGTCTTGCTAGGCTTGTAAGTTTCT  4006

Query  178   TTCTTGCTATTCCAAACGGTGAGAGATTTCTGTGCTTTTGTTATAGGACAATTAAAACCG  237
             ||||||||||||||||||||||||||||||||||||||||||||||||||||||||||||
Sbjct  4005  TTCTTGCTATTCCAAACGGTGAGAGATTTCTGTGCTTTTGTTATAGGACAATTAAAACCG  3946

Query  238   TTTCAATACAACACACTGTGGAGTTTTCATATCTTTGCAACTTTTTCTTTGGGCATTCGA  297
             ||||||||||||||||||||||||||||||||||||||||||||||||||||||||||||
Sbjct  3945  TTTCAATACAACACACTGTGGAGTTTTCATATCTTTGCAACTTTTTCTTTGGGCATTCGA  3886

Query  298   GCAATCGGGGCCCAGAGGT-AACAAACACAAACAATTTTATCTATTCATTAAATTTTTGT  356
             ||||||||||||||||||| ||||||||||||||||||||||||||||||||||||| ||
Sbjct  3885  GCAATCGGGGCCCAGAGGTTAACAAACACAAACAATTTTATCTATTCATTAAATTTTCGT  3826

Query  357   CAAAAACAAGAATTTTCGTAACTGGAAATTTTAAAATATTAAAAACTTTCAACAACGGAT  416
             ||||||||||||||||||||||||||||||||||||||||||||||||||||||||||||
Sbjct  3825  CAAAAACAAGAATTTTCGTAACTGGAAATTTTAAAATATTAAAAACTTTCAACAACGGAT  3766

Query  417   CTCTTGGTTCTCGCATCGATGAAGAACGCAGCGAAATGCGATACGTAATGTGAATTGCAG  476
             ||||||||||||||||||||||||||||||||||||||||||||||||||||||||||||
Sbjct  3765  CTCTTGGTTCTCGCATCGATGAAGAACGCAGCGAAATGCGATACGTAATGTGAATTGCAG  3706

Query  477   AATTCCGTGAATCATCGAATCTTTGAACGCACATTGCGCCCCTTGGTATTCCAGGGGGCA  536
             ||||||||||||||||||||||||||||||||||||||||||||||||||||||||||||
Sbjct  3705  AATTCCGTGAATCATCGAATCTTTGAACGCACATTGCGCCCCTTGGTATTCCAGGGGGCA  3646

Query  537   TGCCTGTTTGAGCGTCATTTCCTTCTCAAACATTCTGTTTGGTAGTGAGTGATACTCTTT  596
             ||||||||||||||||||||||||||||||||||||||||||||||||||||||||||||
Sbjct  3645  TGCCTGTTTGAGCGTCATTTCCTTCTCAAACATTCTGTTTGGTAGTGAGTGATACTCTTT  3586

Query  597   GGAGTTAACTTGAAATTGCTGGCCTTTTCATTGGATGttttttttCCAAAGAGAGGTTTC  656
             ||||||||||||||||||||||||||||||||||||||||||||||||||||||||||||
Sbjct  3585  GGAGTTAACTTGAAATTGCTGGCCTTTTCATTGGATGTTTTTTTTCCAAAGAGAGGTTTC  3526

Query  657   TCTGCGTGCTTGAGGTATAATGCAAGTACGGTCGTTTTAGGTTTTACCAACTGCGGCTAA  716
             ||||||||||||||||||||||||||||||||||||||||||||||||||||||||||||
Sbjct  3525  TCTGCGTGCTTGAGGTATAATGCAAGTACGGTCGTTTTAGGTTTTACCAACTGCGGCTAA  3466

Query  717   TCtttttttATACTGAGCGTATTGGAACGTTATCGATAAGAAGAGAGCGTCTAGGCGAAC  776
             |||||||| |||||||||||||||||||||||||||||||||||||||||||||||||||
Sbjct  3465  TCTTTTTT-ATACTGAGCGTATTGGAACGTTATCGATAAGAAGAGAGCGTCTAGGCGAAC  3407

Query  777   AATGTTCTTAAAGTTTGACCTCAAATCAGGTAGGAGTACCCGCTGAACTTAAGCATATCA  836
             ||||||||||||||||||||||||||||||||||||||||||||||||||||||||||||
Sbjct  3406  AATGTTCTTAAAGTTTGACCTCAAATCAGGTAGGAGTACCCGCTGAACTTAAGCATATCA  3347

Query  837   ATAAGCGGAGGAAAAGAAACCAACCGGGATTGCCTTAGTAACGGCGAGTGAAGCGGCAAA  896
             ||||||||||||||||||||||||||||||||||||||||||||||||||||||||||||
Sbjct  3346  ATAAGCGGAGGAAAAGAAACCAACCGGGATTGCCTTAGTAACGGCGAGTGAAGCGGCAAA  3287

Query  897   AGCTCAAATTTGAAATCTGGTACCTTCGGTGCCCGAGTTGTAATTTGGAGAGGGCAACTT  956
             ||||||||||||||||||||||||||||||||||||||||||||||||||||||||||||
Sbjct  3286  AGCTCAAATTTGAAATCTGGTACCTTCGGTGCCCGAGTTGTAATTTGGAGAGGGCAACTT  3227

Query  957   TGGGGCCGTTCCTTGTCTATGTTCCTTGGAACAGGACGTCATAGAGGGTGAGAATCCCGT  1016
             ||||||||||||||||||||||||||||||||||||||||||||||||||||||||||||
Sbjct  3226  TGGGGCCGTTCCTTGTCTATGTTCCTTGGAACAGGACGTCATAGAGGGTGAGAATCCCGT  3167

Query  1017  GTGGCGAGGAGTGCGGTTCTTTGTAAAGTGCCTTCGAAGAGTCGAGTTGTTTGGGAATGC  1076
             ||||||||||||||||||||||||||||||||||||||||||||||||||||||||||||
Sbjct  3166  GTGGCGAGGAGTGCGGTTCTTTGTAAAGTGCCTTCGAAGAGTCGAGTTGTTTGGGAATGC  3107

Query  1077  AGCTCTAAGTGGGTGGTAAATTCCATCTAAAGCTAAATATTGGCGAGAGACCGATAGCGA  1136
             ||||||||||||||||||||||||||||||||||||||||||||||||||||||||||||
Sbjct  3106  AGCTCTAAGTGGGTGGTAAATTCCATCTAAAGCTAAATATTGGCGAGAGACCGATAGCGA  3047

Query  1137  ACAAGTACAGTGATGGAAAGATGAAAAGAACTTTGAAAAGAGAGTGAAAAAGTACGTGAA  1196
             ||||||||||||||||||||||||||||||||||||||||||||||||||||||||||||
Sbjct  3046  ACAAGTACAGTGATGGAAAGATGAAAAGAACTTTGAAAAGAGAGTGAAAAAGTACGTGAA  2987

Query  1197  ATTGTTGAAAGGGAAGGGCATTTGATCAGACATGGTGTTTTGTGCCCTCTGCTCCTTGTG  1256
             ||||||||||||||||||||||||||||||||||||||||||||||||||||||||||||
Sbjct  2986  ATTGTTGAAAGGGAAGGGCATTTGATCAGACATGGTGTTTTGTGCCCTCTGCTCCTTGTG  2927

Query  1257  GGTAGGGGAATCTCGCATTTCACTGGGCCAGCATCAGTTTTGGTGGCAGGATAAATCCAT  1316
             ||||||||||||||||||||||||||||||||||||||||||||||||||||||||||||
Sbjct  2926  GGTAGGGGAATCTCGCATTTCACTGGGCCAGCATCAGTTTTGGTGGCAGGATAAATCCAT  2867

Query  1317  AGGAATGTAGCTTGCCTCGGTAAGTATTATAGCCTGTGGGAATACTGCCAGCTGGGACTG  1376
             ||||||||||||||||||||||||||||||||||||||||||||||||||||||||||||
Sbjct  2866  AGGAATGTAGCTTGCCTCGGTAAGTATTATAGCCTGTGGGAATACTGCCAGCTGGGACTG  2807

Query  1377  AGGACTGCGACGTAAGTCAAGGATGCTGGCATAATGGTTATATGCCGCCCGTCTTGAAAC  1436
             ||||||||||||||||||||||||||||||||||||||||||||||||||||||||||||
Sbjct  2806  AGGACTGCGACGTAAGTCAAGGATGCTGGCATAATGGTTATATGCCGCCCGTCTTGAAAC  2747

Query  1437  ACGGACCAAGGAGTCTAACGTCTATGCGAGTGTTTGGGTGTAAAACCCATACGCGTAATG  1496
             ||||||||||||||||||||||||||||||||||||||||||||||||||||||||||||
Sbjct  2746  ACGGACCAAGGAGTCTAACGTCTATGCGAGTGTTTGGGTGTAAAACCCATACGCGTAATG  2687

Query  1497  AAAGTGAACGTAGGTTGGGGCCTCGCAAGAGGTGCACAATCGACCGATCCTGATGTCTTC  1556
             ||||||||||||||||||||||||||||||||||||||||||||||||||||||||||||
Sbjct  2686  AAAGTGAACGTAGGTTGGGGCCTCGCAAGAGGTGCACAATCGACCGATCCTGATGTCTTC  2627

Query  1557  GGATGGATTTGAGTAAGAGCATAGCTGTTGGGACCCGAAAGATGGTGAACTATGCCTGAA  1616
             ||||||||||||||||||||||||||||||||||||||||||||||||||||||||||||
Sbjct  2626  GGATGGATTTGAGTAAGAGCATAGCTGTTGGGACCCGAAAGATGGTGAACTATGCCTGAA  2567

Query  1617  TAGGGTGAAGCCAGAGGAAACTCTGGTGGAGGCTCGTAGCGGTTCTGACGTGCAAATCGA  1676
             ||||||||||||||||||||||||||||||||||||||||||||||||||||||||||||
Sbjct  2566  TAGGGTGAAGCCAGAGGAAACTCTGGTGGAGGCTCGTAGCGGTTCTGACGTGCAAATCGA  2507

Query  1677  TCGTCGAATTTGGGTATAGGGGCGAAAGACTAATCGAACCATCTAGTAGCTGGTTCCTGC  1736
             ||||||||||||||||||||||||||||||||||||||||||||||||||||||||||||
Sbjct  2506  TCGTCGAATTTGGGTATAGGGGCGAAAGACTAATCGAACCATCTAGTAGCTGGTTCCTGC  2447


>JANLBP010000035.1 Alternaria dauci isolate CALB1 scaffold35, whole genome shotgun 
sequence
Length=6654

 Score = 3149 bits (1705),  Expect = 0.0
 Identities = 1730/1741 (99%), Gaps = 6/1741 (0%)
 Strand=Plus/Minus

Query  1     CAAGGTTTCCGTAGGTGAACCTGCGGAAGGATCATTAAAGAAATTTAATAATTTTGAAAA  60
             ||||||||||||||||||||||||||||||||||||||||||||||||||||||||||||
Sbjct  4181  CAAGGTTTCCGTAGGTGAACCTGCGGAAGGATCATTAAAGAAATTTAATAATTTTGAAAA  4122

Query  61    TGGAttttttt---GTTTTGGCAAGAGCATGAGAGCTTTTACTGGGCAAGAAGACAAGAG  117
             |||||||||||   ||||||||||||||||||||||||||||||||||||||||||||||
Sbjct  4121  TGGATTTTTTTTTTGTTTTGGCAAGAGCATGAGAGCTTTTACTGGGCAAGAAGACAAGAG  4062

Query  118   ATGGAGAGTCCAGCCGGGCCTGCGCTTAAGTGCGCGGTCTTGCTAGGCTTGTAAGTTTCT  177
             ||||||||||||||||||||||||||||||||||||||||||||||||||||||||||||
Sbjct  4061  ATGGAGAGTCCAGCCGGGCCTGCGCTTAAGTGCGCGGTCTTGCTAGGCTTGTAAGTTTCT  4002

Query  178   TTCTTGCTATTCCAAACGGTGAGAGATTTCTGTGCTTTTGTTATAGGACAATTAAAACCG  237
             ||||||||||||||||||||||||||||||||||||||||||||||||||||||||||||
Sbjct  4001  TTCTTGCTATTCCAAACGGTGAGAGATTTCTGTGCTTTTGTTATAGGACAATTAAAACCG  3942

Query  238   TTTCAATACAACACACTGTGGAGTTTTCATATCTTTGCAACTTTTTCTTTGGGCATTCGA  297
             ||||||||||||||||||||||||||||||||||||||||||||||||||||||||||||
Sbjct  3941  TTTCAATACAACACACTGTGGAGTTTTCATATCTTTGCAACTTTTTCTTTGGGCATTCGA  3882

Query  298   GCAATCGGGGCCCAGAGGT-AACAAACACAAACAATTTTATCTATTCATTAAATTTTTGT  356
             ||||||||||||||||||| ||||||||||||||||||||||||||||||||||||| ||
Sbjct  3881  GCAATCGGGGCCCAGAGGTTAACAAACACAAACAATTTTATCTATTCATTAAATTTTCGT  3822

Query  357   CAAAAACAAGAATTTTCGTAACTGGAAATTTTAAAATATTAAAAACTTTCAACAACGGAT  416
             ||||||||||||||||||||||||||||||||||||||||||||||||||||||||||||
Sbjct  3821  CAAAAACAAGAATTTTCGTAACTGGAAATTTTAAAATATTAAAAACTTTCAACAACGGAT  3762

Query  417   CTCTTGGTTCTCGCATCGATGAAGAACGCAGCGAAATGCGATACGTAATGTGAATTGCAG  476
             ||||||||||||||||||||||||||||||||||||||||||||||||||||||||||||
Sbjct  3761  CTCTTGGTTCTCGCATCGATGAAGAACGCAGCGAAATGCGATACGTAATGTGAATTGCAG  3702

Query  477   AATTCCGTGAATCATCGAATCTTTGAACGCACATTGCGCCCCTTGGTATTCCAGGGGGCA  536
             ||||||||||||||||||||||||||||||||||||||||||||||||||||||||||||
Sbjct  3701  AATTCCGTGAATCATCGAATCTTTGAACGCACATTGCGCCCCTTGGTATTCCAGGGGGCA  3642

Query  537   TGCCTGTTTGAGCGTCATTTCCTTCTCAAACATTCTGTTTGGTAGTGAGTGATACTCTTT  596
             ||||||||||||||||||||||||||||||||||||||||||||||||||||||||||||
Sbjct  3641  TGCCTGTTTGAGCGTCATTTCCTTCTCAAACATTCTGTTTGGTAGTGAGTGATACTCTTT  3582

Query  597   GGAGTTAACTTGAAATTGCTGGCCTTTTCATTGGATGtttttttt-CCAAAGAGAGGTTT  655
             ||||||||||||||||||||||||||||||||||||||||||||| ||||||||||||||
Sbjct  3581  GGAGTTAACTTGAAATTGCTGGCCTTTTCATTGGATGTTTTTTTTTCCAAAGAGAGGTTT  3522

Query  656   CTCTGCGTGCTTGAGGTATAATGCAAGTACGGTCGTTTTAGGTTTTACCAACTGCGGCTA  715
             ||||||||||||||||||||||||||||||||||||||||||||||||||||||||||||
Sbjct  3521  CTCTGCGTGCTTGAGGTATAATGCAAGTACGGTCGTTTTAGGTTTTACCAACTGCGGCTA  3462

Query  716   ATCtttttttATACTGAGCGTATTGGAACGTTATCGATAAGAAGAGAGCGTCTAGGCGAA  775
             ||||||||| ||||||||||||||||||||||||||||||||||||||||||||||||||
Sbjct  3461  ATCTTTTTT-ATACTGAGCGTATTGGAACGTTATCGATAAGAAGAGAGCGTCTAGGCGAA  3403

Query  776   CAATGTTCTTAAAGTTTGACCTCAAATCAGGTAGGAGTACCCGCTGAACTTAAGCATATC  835
             ||||||||||||||||||||||||||||||||||||||||||||||||||||||||||||
Sbjct  3402  CAATGTTCTTAAAGTTTGACCTCAAATCAGGTAGGAGTACCCGCTGAACTTAAGCATATC  3343

Query  836   AATAAGCGGAGGAAAAGAAACCAACCGGGATTGCCTTAGTAACGGCGAGTGAAGCGGCAA  895
             ||||||||||||||||||||||||||||||||||||||||||||||||||||||||||||
Sbjct  3342  AATAAGCGGAGGAAAAGAAACCAACCGGGATTGCCTTAGTAACGGCGAGTGAAGCGGCAA  3283

Query  896   AAGCTCAAATTTGAAATCTGGTACCTTCGGTGCCCGAGTTGTAATTTGGAGAGGGCAACT  955
             ||||||||||||||||||||||||||||||||||||||||||||||||||||||||||||
Sbjct  3282  AAGCTCAAATTTGAAATCTGGTACCTTCGGTGCCCGAGTTGTAATTTGGAGAGGGCAACT  3223

Query  956   TTGGGGCCGTTCCTTGTCTATGTTCCTTGGAACAGGACGTCATAGAGGGTGAGAATCCCG  1015
             ||||||||||||||||||||||||||||||||||||||||||||||||||||||||||||
Sbjct  3222  TTGGGGCCGTTCCTTGTCTATGTTCCTTGGAACAGGACGTCATAGAGGGTGAGAATCCCG  3163

Query  1016  TGTGGCGAGGAGTGCGGTTCTTTGTAAAGTGCCTTCGAAGAGTCGAGTTGTTTGGGAATG  1075
             ||||||||||||||||||||||||||||||||||||||||||||||||||||||||||||
Sbjct  3162  TGTGGCGAGGAGTGCGGTTCTTTGTAAAGTGCCTTCGAAGAGTCGAGTTGTTTGGGAATG  3103

Query  1076  CAGCTCTAAGTGGGTGGTAAATTCCATCTAAAGCTAAATATTGGCGAGAGACCGATAGCG  1135
             ||||||||||||||||||||||||||||||||||||||||||||||||||||||||||||
Sbjct  3102  CAGCTCTAAGTGGGTGGTAAATTCCATCTAAAGCTAAATATTGGCGAGAGACCGATAGCG  3043

Query  1136  AACAAGTACAGTGATGGAAAGATGAAAAGAACTTTGAAAAGAGAGTGAAAAAGTACGTGA  1195
             ||||||||||||||||||||||||||||||||||||||||||||||||||||||||||||
Sbjct  3042  AACAAGTACAGTGATGGAAAGATGAAAAGAACTTTGAAAAGAGAGTGAAAAAGTACGTGA  2983

Query  1196  AATTGTTGAAAGGGAAGGGCATTTGATCAGACATGGTGTTTTGTGCCCTCTGCTCCTTGT  1255
             ||||||||||||||||||||||||||||||||||||||||||||||||||||||||||||
Sbjct  2982  AATTGTTGAAAGGGAAGGGCATTTGATCAGACATGGTGTTTTGTGCCCTCTGCTCCTTGT  2923

Query  1256  GGGTAGGGGAATCTCGCATTTCACTGGGCCAGCATCAGTTTTGGTGGCAGGATAAATCCA  1315
             ||||||||||||||||||||||||||||||||||||||||||||||||||||||||||||
Sbjct  2922  GGGTAGGGGAATCTCGCATTTCACTGGGCCAGCATCAGTTTTGGTGGCAGGATAAATCCA  2863

Query  1316  TAGGAATGTAGCTTGCCTCGGTAAGTATTATAGCCTGTGGGAATACTGCCAGCTGGGACT  1375
             ||||||||||||||||||||||||||||||||||||||||||||||||||||||||||||
Sbjct  2862  TAGGAATGTAGCTTGCCTCGGTAAGTATTATAGCCTGTGGGAATACTGCCAGCTGGGACT  2803

Query  1376  GAGGACTGCGACGTAAGTCAAGGATGCTGGCATAATGGTTATATGCCGCCCGTCTTGAAA  1435
             ||||||||||||||||||||||||||||||||||||||||||||||||||||||||||||
Sbjct  2802  GAGGACTGCGACGTAAGTCAAGGATGCTGGCATAATGGTTATATGCCGCCCGTCTTGAAA  2743

Query  1436  CACGGACCAAGGAGTCTAACGTCTATGCGAGTGTTTGGGTGTAAAACCCATACGCGTAAT  1495
             ||||||||||||||||||||||||||||||||||||||||||||||||||||||||||||
Sbjct  2742  CACGGACCAAGGAGTCTAACGTCTATGCGAGTGTTTGGGTGTAAAACCCATACGCGTAAT  2683

Query  1496  GAAAGTGAACGTAGGTTGGGGCCTCGCAAGAGGTGCACAATCGACCGATCCTGATGTCTT  1555
             ||||||||||||||||||||||||||||||||||||||||||||||||||||||||||||
Sbjct  2682  GAAAGTGAACGTAGGTTGGGGCCTCGCAAGAGGTGCACAATCGACCGATCCTGATGTCTT  2623

Query  1556  CGGATGGATTTGAGTAAGAGCATAGCTGTTGGGACCCGAAAGATGGTGAACTATGCCTGA  1615
             ||||||||||||||||||||||||||||||||||||||||||||||||||||||||||||
Sbjct  2622  CGGATGGATTTGAGTAAGAGCATAGCTGTTGGGACCCGAAAGATGGTGAACTATGCCTGA  2563

Query  1616  ATAGGGTGAAGCCAGAGGAAACTCTGGTGGAGGCTCGTAGCGGTTCTGACGTGCAAATCG  1675
             ||||||||||||||||||||||||||||||||||||| ||||||||||||||||||||||
Sbjct  2562  ATAGGGTGAAGCCAGAGGAAACTCTGGTGGAGGCTCGCAGCGGTTCTGACGTGCAAATCG  2503

Query  1676  ATCGTCGAATTTGGGTATAGGGGCGAAAGACTAATCGAACCATCTAGTAGCTGGTTCCTG  1735
             |||||| |||||||| |||||||||||||||||||||||| |||||||||||||||||||
Sbjct  2502  ATCGTCAAATTTGGGCATAGGGGCGAAAGACTAATCGAACTATCTAGTAGCTGGTTCCTG  2443

Query  1736  C  1736
             |
Sbjct  2442  C  2442


>VZVB01000255.1 Saccharomyces cerevisiae x Saccharomyces eubayanus strain yHQL630 
flattened_line_509, whole genome shotgun sequence
Length=6198

 Score = 3144 bits (1702),  Expect = 0.0
 Identities = 1734/1747 (99%), Gaps = 12/1747 (1%)
 Strand=Plus/Minus

Query  1     CAAGGTTTCCGTAGGTGAACCTGCGGAAGGATCATTAAAGAAATTTAATAATTTTGAAAA  60
             ||||||||||||||||||||||||||||||||||||||||||||||||||||||||||||
Sbjct  4429  CAAGGTTTCCGTAGGTGAACCTGCGGAAGGATCATTAAAGAAATTTAATAATTTTGAAAA  4370

Query  61    TGGAttttttt--------GTTTTGGCAAGAGCATGAGAGCTTTTACTGGGCAAGAAGAC  112
             |||||||||||        |||||||||||||||||||||||||||||||||||||||||
Sbjct  4369  TGGATTTTTTTTTTTTTTTGTTTTGGCAAGAGCATGAGAGCTTTTACTGGGCAAGAAGAC  4310

Query  113   AAGAGATGGAGAGTCCAGCCGGGCCTGCGCTTAAGTGCGCGGTCTTGCTAGGCTTGTAAG  172
             ||||||||||||||||||||||||||||||||||||||||||||||||||||||||||||
Sbjct  4309  AAGAGATGGAGAGTCCAGCCGGGCCTGCGCTTAAGTGCGCGGTCTTGCTAGGCTTGTAAG  4250

Query  173   TTTCTTTCTTGCTATTCCAAACGGTGAGAGATTTCTGTGCTTTTGTTATAGGACAATTAA  232
             ||||||||||||||||||||||||||||||||||||||||||||||||||||||||||||
Sbjct  4249  TTTCTTTCTTGCTATTCCAAACGGTGAGAGATTTCTGTGCTTTTGTTATAGGACAATTAA  4190

Query  233   AACCGTTTCAATACAACACACTGTGGAGTTTTCATATCTTTGCAACTTTTTCTTTGGGCA  292
             ||||||||||||||||||||||||||||||||||||||||||||||||||||||||||||
Sbjct  4189  AACCGTTTCAATACAACACACTGTGGAGTTTTCATATCTTTGCAACTTTTTCTTTGGGCA  4130

Query  293   TTCGAGCAATCGGGGCCCAGAGGT-AACAAACACAAACAATTTTATCTATTCATTAAATT  351
             |||||||||||||||||||||||| |||||||||||||||||||||||||||||||||||
Sbjct  4129  TTCGAGCAATCGGGGCCCAGAGGTTAACAAACACAAACAATTTTATCTATTCATTAAATT  4070

Query  352   TTTGTCAAAAACAAGAATTTTCGTAACTGGAAATTTTAAAATATTAAAAACTTTCAACAA  411
             ||||||||||||||||||||||||||||||||||||||||||||||||||||||||||||
Sbjct  4069  TTTGTCAAAAACAAGAATTTTCGTAACTGGAAATTTTAAAATATTAAAAACTTTCAACAA  4010

Query  412   CGGATCTCTTGGTTCTCGCATCGATGAAGAACGCAGCGAAATGCGATACGTAATGTGAAT  471
             ||||||||||||||||||||||||||||||||||||||||||||||| ||||||||||||
Sbjct  4009  CGGATCTCTTGGTTCTCGCATCGATGAAGAACGCAGCGAAATGCGATTCGTAATGTGAAT  3950

Query  472   TGCAGAATTCCGTGAATCATCGAATCTTTGAACGCACATTGCGCCCCTTGGTATTCCAGG  531
             ||||||||||||||||||||||||||||||||||||||||||||||||||||||||||||
Sbjct  3949  TGCAGAATTCCGTGAATCATCGAATCTTTGAACGCACATTGCGCCCCTTGGTATTCCAGG  3890

Query  532   GGGCATGCCTGTTTGAGCGTCATTTCCTTCTCAAACATTCTGTTTGGTAGTGAGTGATAC  591
             ||||||||||||||||||||||||||||||||||||||||||||||||||||||||||||
Sbjct  3889  GGGCATGCCTGTTTGAGCGTCATTTCCTTCTCAAACATTCTGTTTGGTAGTGAGTGATAC  3830

Query  592   TCTTTGGAGTTAACTTGAAATTGCTGGCCTTTTCATTGGATGtttttttt--CCAAAGAG  649
             ||||||||||||||||||||||||||||||||||||||||||||||||||  ||||||||
Sbjct  3829  TCTTTGGAGTTAACTTGAAATTGCTGGCCTTTTCATTGGATGTTTTTTTTTTCCAAAGAG  3770

Query  650   AGGTTTCTCTGCGTGCTTGAGGTATAATGCAAGTACGGTCGTTTTAGGTTTTACCAACTG  709
             ||||||||||||||||||||||||||||||||||||||||||||||||||||||||||||
Sbjct  3769  AGGTTTCTCTGCGTGCTTGAGGTATAATGCAAGTACGGTCGTTTTAGGTTTTACCAACTG  3710

Query  710   CGGCTAATCtttttttATACTGAGCGTATTGGAACGTTATCGATAAGAAGAGAGCGTCTA  769
             ||||||||||||||| ||||||||||||||||||||||||||||||||||||||||||||
Sbjct  3709  CGGCTAATCTTTTTT-ATACTGAGCGTATTGGAACGTTATCGATAAGAAGAGAGCGTCTA  3651

Query  770   GGCGAACAATGTTCTTAAAGTTTGACCTCAAATCAGGTAGGAGTACCCGCTGAACTTAAG  829
             ||||||||||||||||||||||||||||||||||||||||||||||||||||||||||||
Sbjct  3650  GGCGAACAATGTTCTTAAAGTTTGACCTCAAATCAGGTAGGAGTACCCGCTGAACTTAAG  3591

Query  830   CATATCAATAAGCGGAGGAAAAGAAACCAACCGGGATTGCCTTAGTAACGGCGAGTGAAG  889
             ||||||||||||||||||||||||||||||||||||||||||||||||||||||||||||
Sbjct  3590  CATATCAATAAGCGGAGGAAAAGAAACCAACCGGGATTGCCTTAGTAACGGCGAGTGAAG  3531

Query  890   CGGCAAAAGCTCAAATTTGAAATCTGGTACCTTCGGTGCCCGAGTTGTAATTTGGAGAGG  949
             ||||||||||||||||||||||||||||||||||||||||||||||||||||||||||||
Sbjct  3530  CGGCAAAAGCTCAAATTTGAAATCTGGTACCTTCGGTGCCCGAGTTGTAATTTGGAGAGG  3471

Query  950   GCAACTTTGGGGCCGTTCCTTGTCTATGTTCCTTGGAACAGGACGTCATAGAGGGTGAGA  1009
             ||||||||||||||||||||||||||||||||||||||||||||||||||||||||||||
Sbjct  3470  GCAACTTTGGGGCCGTTCCTTGTCTATGTTCCTTGGAACAGGACGTCATAGAGGGTGAGA  3411

Query  1010  ATCCCGTGTGGCGAGGAGTGCGGTTCTTTGTAAAGTGCCTTCGAAGAGTCGAGTTGTTTG  1069
             ||||||||||||||||||||||||||||||||||||||||||||||||||||||||||||
Sbjct  3410  ATCCCGTGTGGCGAGGAGTGCGGTTCTTTGTAAAGTGCCTTCGAAGAGTCGAGTTGTTTG  3351

Query  1070  GGAATGCAGCTCTAAGTGGGTGGTAAATTCCATCTAAAGCTAAATATTGGCGAGAGACCG  1129
             ||||||||||||||||||||||||||||||||||||||||||||||||||||||||||||
Sbjct  3350  GGAATGCAGCTCTAAGTGGGTGGTAAATTCCATCTAAAGCTAAATATTGGCGAGAGACCG  3291

Query  1130  ATAGCGAACAAGTACAGTGATGGAAAGATGAAAAGAACTTTGAAAAGAGAGTGAAAAAGT  1189
             ||||||||||||||||||||||||||||||||||||||||||||||||||||||||||||
Sbjct  3290  ATAGCGAACAAGTACAGTGATGGAAAGATGAAAAGAACTTTGAAAAGAGAGTGAAAAAGT  3231

Query  1190  ACGTGAAATTGTTGAAAGGGAAGGGCATTTGATCAGACATGGTGTTTTGTGCCCTCTGCT  1249
             ||||||||||||||||||||||||||||||||||||||||||||||||||||||||||||
Sbjct  3230  ACGTGAAATTGTTGAAAGGGAAGGGCATTTGATCAGACATGGTGTTTTGTGCCCTCTGCT  3171

Query  1250  CCTTGTGGGTAGGGGAATCTCGCATTTCACTGGGCCAGCATCAGTTTTGGTGGCAGGATA  1309
             ||||||||||||||||||||||||||||||||||||||||||||||||||||||||||||
Sbjct  3170  CCTTGTGGGTAGGGGAATCTCGCATTTCACTGGGCCAGCATCAGTTTTGGTGGCAGGATA  3111

Query  1310  AATCCATAGGAATGTAGCTTGCCTCGGTAAGTATTATAGCCTGTGGGAATACTGCCAGCT  1369
             ||||||||||||||||||||||||||||||||||||||||||||||||||||||||||||
Sbjct  3110  AATCCATAGGAATGTAGCTTGCCTCGGTAAGTATTATAGCCTGTGGGAATACTGCCAGCT  3051

Query  1370  GGGACTGAGGACTGCGACGTAAGTCAAGGATGCTGGCATAATGGTTATATGCCGCCCGTC  1429
             ||||||||||||||||||||||||||||||||||||||||||||||||||||||||||||
Sbjct  3050  GGGACTGAGGACTGCGACGTAAGTCAAGGATGCTGGCATAATGGTTATATGCCGCCCGTC  2991

Query  1430  TTGAAACACGGACCAAGGAGTCTAACGTCTATGCGAGTGTTTGGGTGTAAAACCCATACG  1489
             ||||||||||||||||||||||||||||||||||||||||||||||||||||||||||||
Sbjct  2990  TTGAAACACGGACCAAGGAGTCTAACGTCTATGCGAGTGTTTGGGTGTAAAACCCATACG  2931

Query  1490  CGTAATGAAAGTGAACGTAGGTTGGGGCCTCGCAAGAGGTGCACAATCGACCGATCCTGA  1549
             ||||||||||||||||||||||||||||||||||||||||||||||||||||||||||||
Sbjct  2930  CGTAATGAAAGTGAACGTAGGTTGGGGCCTCGCAAGAGGTGCACAATCGACCGATCCTGA  2871

Query  1550  TGTCTTCGGATGGATTTGAGTAAGAGCATAGCTGTTGGGACCCGAAAGATGGTGAACTAT  1609
             ||||||||||||||||||||||||||||||||||||||||||||||||||||||||||||
Sbjct  2870  TGTCTTCGGATGGATTTGAGTAAGAGCATAGCTGTTGGGACCCGAAAGATGGTGAACTAT  2811

Query  1610  GCCTGAATAGGGTGAAGCCAGAGGAAACTCTGGTGGAGGCTCGTAGCGGTTCTGACGTGC  1669
             ||||||||||||||||||||||||||||||||||||||||||||||||||||||||||||
Sbjct  2810  GCCTGAATAGGGTGAAGCCAGAGGAAACTCTGGTGGAGGCTCGTAGCGGTTCTGACGTGC  2751

Query  1670  AAATCGATCGTCGAATTTGGGTATAGGGGCGAAAGACTAATCGAACCATCTAGTAGCTGG  1729
             ||||||||||||||||||||||||||||||||||||||||||||||||||||||||||||
Sbjct  2750  AAATCGATCGTCGAATTTGGGTATAGGGGCGAAAGACTAATCGAACCATCTAGTAGCTGG  2691

Query  1730  TTCCTGC  1736
             |||||||
Sbjct  2690  TTCCTGC  2684


>MVPU01000017.1 Saccharomyces sp. M14 scaffold15, whole genome shotgun sequence
Length=570571

 Score = 3081 bits (1668),  Expect = 0.0
 Identities = 1716/1738 (99%), Gaps = 7/1738 (0%)
 Strand=Plus/Plus

Query  1       CAAGGTTTCCGTAGGTGAACCTGCGGAAGGATCATTAAAGAAATTTAATAATTTTGAAAA  60
               ||||||||||||||||||||||||||||||||||||||||||||||||||||||||| | 
Sbjct  109816  CAAGGTTTCCGTAGGTGAACCTGCGGAAGGATCATTAAAGAAATTTAATAATTTTGATAT  109875

Query  61      TGGAtttttttGTTTTGGCAAGAGCATGAGAGCTTTTACTGGGCAAGAAGACAAGAGATG  120
               ||||||||||||||||||||||||| ||||||||||||||||||||||||||||||||||
Sbjct  109876  TGGATTTTTTTGTTTTGGCAAGAGCGTGAGAGCTTTTACTGGGCAAGAAGACAAGAGATG  109935

Query  121     GAGAGTCCAGCCGGGCCTGCGCTTAAGTGCGCGGTCTTGCTAGGCTTGTAAGTTTCTTTC  180
               |||||||||||||||||||||||||||||||||||||||||||||||| |||||||||||
Sbjct  109936  GAGAGTCCAGCCGGGCCTGCGCTTAAGTGCGCGGTCTTGCTAGGCTTGCAAGTTTCTTTC  109995

Query  181     TTGCTATTCCAAACGGTGAGAGATTTCTGTGCTTTTGTTATAGGACAATTAAAACCGTTT  240
               |||||||||||||| ||  |||| |||| || ||||||||||||||||||||||||||||
Sbjct  109996  TTGCTATTCCAAACAGT--GAGACTTCTCTGTTTTTGTTATAGGACAATTAAAACCGTTT  110053

Query  241     CAATACAACACACTGTGGAGTTTTCATATCTTTGCAACTTTTTCTTTGGGCATTCGAGCA  300
               |||||||||||||||||||||||| |||  ||||||||||||||||||||  ||||||||
Sbjct  110054  CAATACAACACACTGTGGAGTTTTTATACTTTTGCAACTTTTTCTTTGGG-TTTCGAGCA  110112

Query  301     ATCGGGGCCCAGAGGTAACAAACACAAACAATTTTATCTATTCATTAAATTTTTGTCAAA  360
               ||| | ||||||||||||||||||||||||||||||| ||||||||||||||||||||||
Sbjct  110113  ATC-GAGCCCAGAGGTAACAAACACAAACAATTTTATTTATTCATTAAATTTTTGTCAAA  110171

Query  361     AACAAGAATTTTCGTAACTGGAAATTTTAAAATATTAAAAACTTTCAACAACGGATCTCT  420
               |||||||||||||||||||||||||||||||| |||||||||||||||||||||||||||
Sbjct  110172  AACAAGAATTTTCGTAACTGGAAATTTTAAAAAATTAAAAACTTTCAACAACGGATCTCT  110231

Query  421     TGGTTCTCGCATCGATGAAGAACGCAGCGAAATGCGATACGTAATGTGAATTGCAGAATT  480
               ||||||||||||||||||||||||||||||||||||||||||||||||||||||||||||
Sbjct  110232  TGGTTCTCGCATCGATGAAGAACGCAGCGAAATGCGATACGTAATGTGAATTGCAGAATT  110291

Query  481     CCGTGAATCATCGAATCTTTGAACGCACATTGCGCCCCTTGGTATTCCAGGGGGCATGCC  540
               ||||||||||||||||||||||||||||||||||||||||||||||||||||||||||||
Sbjct  110292  CCGTGAATCATCGAATCTTTGAACGCACATTGCGCCCCTTGGTATTCCAGGGGGCATGCC  110351

Query  541     TGTTTGAGCGTCATTTCCTTCTCAAACATTCTGTTTGGTAGTGAGTGATACTCTTTGGAG  600
               ||||||||||||||||||||||||||||||||||||||||||||||||||||||||||||
Sbjct  110352  TGTTTGAGCGTCATTTCCTTCTCAAACATTCTGTTTGGTAGTGAGTGATACTCTTTGGAG  110411

Query  601     TTAACTTGAAATTGCTGGCCTTTTCATTGGATG--ttttttttCCAAAGAGAGGTTTCTC  658
               |||||||||||||||||||||||||||||||||  |||||||||||||||||||||||||
Sbjct  110412  TTAACTTGAAATTGCTGGCCTTTTCATTGGATGTTTTTTTTTTCCAAAGAGAGGTTTCTC  110471

Query  659     TGCGTGCTTGAGGTATAATGCAAGTACGGTCGTTTTAGGTTTTACCAACTGCGGCTAATC  718
               ||||||||||||||||||||||||||||||||||||||||||||||||||||||||||||
Sbjct  110472  TGCGTGCTTGAGGTATAATGCAAGTACGGTCGTTTTAGGTTTTACCAACTGCGGCTAATC  110531

Query  719     tttttttATACTGAGCGTATTGGAACGTTATCGATAAGAAGAGAGCGTCTAGGCGAACAA  778
                |||||||||||||||||||||||||||||||||||||||||||||||||||||||||||
Sbjct  110532  -TTTTTTATACTGAGCGTATTGGAACGTTATCGATAAGAAGAGAGCGTCTAGGCGAACAA  110590

Query  779     TGTTCTTAAAGTTTGACCTCAAATCAGGTAGGAGTACCCGCTGAACTTAAGCATATCAAT  838
               ||||||||||||||||||||||||||||||||||||||||||||||||||||||||||||
Sbjct  110591  TGTTCTTAAAGTTTGACCTCAAATCAGGTAGGAGTACCCGCTGAACTTAAGCATATCAAT  110650

Query  839     AAGCGGAGGAAAAGAAACCAACCGGGATTGCCTTAGTAACGGCGAGTGAAGCGGCAAAAG  898
               ||||||||||||||||||||||||||||||||||||||||||||||||||||||||||||
Sbjct  110651  AAGCGGAGGAAAAGAAACCAACCGGGATTGCCTTAGTAACGGCGAGTGAAGCGGCAAAAG  110710

Query  899     CTCAAATTTGAAATCTGGTACCTTCGGTGCCCGAGTTGTAATTTGGAGAGGGCAACTTTG  958
               ||||||||||||||||||||||||||||||||||||||||||||||||||||||||||||
Sbjct  110711  CTCAAATTTGAAATCTGGTACCTTCGGTGCCCGAGTTGTAATTTGGAGAGGGCAACTTTG  110770

Query  959     GGGCCGTTCCTTGTCTATGTTCCTTGGAACAGGACGTCATAGAGGGTGAGAATCCCGTGT  1018
               ||||||||||||||||||||||||||||||||||||||||||||||||||||||||||||
Sbjct  110771  GGGCCGTTCCTTGTCTATGTTCCTTGGAACAGGACGTCATAGAGGGTGAGAATCCCGTGT  110830

Query  1019    GGCGAGGAGTGCGGTTCTTTGTAAAGTGCCTTCGAAGAGTCGAGTTGTTTGGGAATGCAG  1078
               ||||||||||||||||||||||||||||||||||||||||||||||||||||||||||||
Sbjct  110831  GGCGAGGAGTGCGGTTCTTTGTAAAGTGCCTTCGAAGAGTCGAGTTGTTTGGGAATGCAG  110890

Query  1079    CTCTAAGTGGGTGGTAAATTCCATCTAAAGCTAAATATTGGCGAGAGACCGATAGCGAAC  1138
               ||||||||||||||||||||||||||||||||||||||||||||||||||||||||||||
Sbjct  110891  CTCTAAGTGGGTGGTAAATTCCATCTAAAGCTAAATATTGGCGAGAGACCGATAGCGAAC  110950

Query  1139    AAGTACAGTGATGGAAAGATGAAAAGAACTTTGAAAAGAGAGTGAAAAAGTACGTGAAAT  1198
               ||||||||||||||||||||||||||||||||||||||||||||||||||||||||||||
Sbjct  110951  AAGTACAGTGATGGAAAGATGAAAAGAACTTTGAAAAGAGAGTGAAAAAGTACGTGAAAT  111010

Query  1199    TGTTGAAAGGGAAGGGCATTTGATCAGACATGGTGTTTTGTGCCCTCTGCTCCTTGTGGG  1258
               ||||||||||||||||||||||||||||||||||||||||||||||||||||||||||||
Sbjct  111011  TGTTGAAAGGGAAGGGCATTTGATCAGACATGGTGTTTTGTGCCCTCTGCTCCTTGTGGG  111070

Query  1259    TAGGGGAATCTCGCATTTCACTGGGCCAGCATCAGTTTTGGTGGCAGGATAAATCCATAG  1318
               ||||||||||||||||||||||||||||||||||||||||||||||||||||||||||||
Sbjct  111071  TAGGGGAATCTCGCATTTCACTGGGCCAGCATCAGTTTTGGTGGCAGGATAAATCCATAG  111130

Query  1319    GAATGTAGCTTGCCTCGGTAAGTATTATAGCCTGTGGGAATACTGCCAGCTGGGACTGAG  1378
               ||||||||||||||||||||||||||||||||||||||||||||||||||||||||||||
Sbjct  111131  GAATGTAGCTTGCCTCGGTAAGTATTATAGCCTGTGGGAATACTGCCAGCTGGGACTGAG  111190

Query  1379    GACTGCGACGTAAGTCAAGGATGCTGGCATAATGGTTATATGCCGCCCGTCTTGAAACAC  1438
               ||||||||||||||||||||||||||||||||||||||||||||||||||||||||||||
Sbjct  111191  GACTGCGACGTAAGTCAAGGATGCTGGCATAATGGTTATATGCCGCCCGTCTTGAAACAC  111250

Query  1439    GGACCAAGGAGTCTAACGTCTATGCGAGTGTTTGGGTGTAAAACCCATACGCGTAATGAA  1498
               ||||||||||||||||||||||||||||||||||||||||||||||||||||||||||||
Sbjct  111251  GGACCAAGGAGTCTAACGTCTATGCGAGTGTTTGGGTGTAAAACCCATACGCGTAATGAA  111310

Query  1499    AGTGAACGTAGGTTGGGGCCTCGCAAGAGGTGCACAATCGACCGATCCTGATGTCTTCGG  1558
               ||||||||||||||||||||||||||||||||||||||||||||||||||||||||||||
Sbjct  111311  AGTGAACGTAGGTTGGGGCCTCGCAAGAGGTGCACAATCGACCGATCCTGATGTCTTCGG  111370

Query  1559    ATGGATTTGAGTAAGAGCATAGCTGTTGGGACCCGAAAGATGGTGAACTATGCCTGAATA  1618
               ||||||||||||||||||||||||||||||||||||||||||||||||||||||||||||
Sbjct  111371  ATGGATTTGAGTAAGAGCATAGCTGTTGGGACCCGAAAGATGGTGAACTATGCCTGAATA  111430

Query  1619    GGGTGAAGCCAGAGGAAACTCTGGTGGAGGCTCGTAGCGGTTCTGACGTGCAAATCGATC  1678
               ||||||||||||||||||||||||||||||||||||||||||||||||||||||||||||
Sbjct  111431  GGGTGAAGCCAGAGGAAACTCTGGTGGAGGCTCGTAGCGGTTCTGACGTGCAAATCGATC  111490

Query  1679    GTCGAATTTGGGTATAGGGGCGAAAGACTAATCGAACCATCTAGTAGCTGGTTCCTGC  1736
               ||||||||||||||||||||||||||||||||||||||||||||||||||||||||||
Sbjct  111491  GTCGAATTTGGGTATAGGGGCGAAAGACTAATCGAACCATCTAGTAGCTGGTTCCTGC  111548


>LT986474.1 Saccharomyces jurei genome assembly, chromosome: XII.1
Length=458950

 Score = 3064 bits (1659),  Expect = 0.0
 Identities = 1712/1737 (99%), Gaps = 5/1737 (0%)
 Strand=Plus/Minus

Query  1       CAAGGTTTCCGTAGGTGAACCTGCGGAAGGATCATTAAAGAAATTTAATAATTTTGAAAA  60
               ||||||||||||||||||||||||||||||||||||||||||||||||||||||||||||
Sbjct  452930  CAAGGTTTCCGTAGGTGAACCTGCGGAAGGATCATTAAAGAAATTTAATAATTTTGAAAA  452871

Query  61      TGGAtttttttGTTTTGGCAAGAGCATGAGAGCTTTTACTGGGCAAGAAGACAAGAGATG  120
               ||||||||||||||||||||||||||||||  ||||||||||||||||| ||||||||||
Sbjct  452870  TGGATTTTTTTGTTTTGGCAAGAGCATGAG--CTTTTACTGGGCAAGAATACAAGAGATG  452813

Query  121     GAGAGTCCAGCCGGGCCTGCGCTTAAGTGCGCGGTCTTGCTAGGCTTGTAAGTTTCTTTC  180
               ||||||||||  |||||||||||||||||||||||||| |||||||||||||||||||||
Sbjct  452812  GAGAGTCCAGTGGGGCCTGCGCTTAAGTGCGCGGTCTTACTAGGCTTGTAAGTTTCTTTC  452753

Query  181     TTGCTATTCCAAACGGTGAGAGATTTCTGTGCTTTTGTTATAGGACAATTAAAACCGTTT  240
               |||||||||||||| ||||||||| | |||| ||||||||||||||||||||||||||||
Sbjct  452752  TTGCTATTCCAAACAGTGAGAGATCTTTGTGTTTTTGTTATAGGACAATTAAAACCGTTT  452693

Query  241     CAATACAACACACTGTGGAGTTTTCATATCTTTGCAACTTTTTCTTTGGGCATTCGAGCA  300
               |||||||||||||||||||||||| |||||||||||||||||||||||||| ||||||||
Sbjct  452692  CAATACAACACACTGTGGAGTTTTTATATCTTTGCAACTTTTTCTTTGGGCTTTCGAGCA  452633

Query  301     ATCGGGGCCCAGAGGTAACAAACACAAACAATTTTATCTATTCATTAAATTTTTGTCAAA  360
               |||| |||||||||||||||||||||||||||||||| ||||||||||||||||||||||
Sbjct  452632  ATCGAGGCCCAGAGGTAACAAACACAAACAATTTTATTTATTCATTAAATTTTTGTCAAA  452573

Query  361     AACAAGAATTTTCGTAACTGGAAATTTTAAAA-TATTAAAAACTTTCAACAACGGATCTC  419
               |||||||||||||||||||||||||||||||| |||||||||||||||||||||||||||
Sbjct  452572  AACAAGAATTTTCGTAACTGGAAATTTTAAAAATATTAAAAACTTTCAACAACGGATCTC  452513

Query  420     TTGGTTCTCGCATCGATGAAGAACGCAGCGAAATGCGATACGTAATGTGAATTGCAGAAT  479
               ||||||||||||||||||||||||||||||||||||||||||||||||||||||||||||
Sbjct  452512  TTGGTTCTCGCATCGATGAAGAACGCAGCGAAATGCGATACGTAATGTGAATTGCAGAAT  452453

Query  480     TCCGTGAATCATCGAATCTTTGAACGCACATTGCGCCCCTTGGTATTCCAGGGGGCATGC  539
               ||||||||||||||||||||||||||||||||||||||||||||||||||||||||||||
Sbjct  452452  TCCGTGAATCATCGAATCTTTGAACGCACATTGCGCCCCTTGGTATTCCAGGGGGCATGC  452393

Query  540     CTGTTTGAGCGTCATTTCCTTCTCAAACATTCTGTTTGGTAGTGAGTGATACTCTTTGGA  599
               ||||||||||||||||||||||||||||||||||||||||||||||||||||||||||||
Sbjct  452392  CTGTTTGAGCGTCATTTCCTTCTCAAACATTCTGTTTGGTAGTGAGTGATACTCTTTGGA  452333

Query  600     GTTAACTTGAAATTGCTGGCCTTTTCATTGGATGttttttttCCAAAGAGAGGTTTCTCT  659
               ||||||||||||||||||||||||||||||||||||||||| ||||||||||||||||||
Sbjct  452332  GTTAACTTGAAATTGCTGGCCTTTTCATTGGATGTTTTTTT-CCAAAGAGAGGTTTCTCT  452274

Query  660     GCGTGCTTGAGGTATAATGCAAGTACGGTCGTTTTAGGTTTTACCAACTGCGGCTAATCt  719
               ||||||||||||||||||||||||||||||||||||||||||||||||||||||||||||
Sbjct  452273  GCGTGCTTGAGGTATAATGCAAGTACGGTCGTTTTAGGTTTTACCAACTGCGGCTAATCT  452214

Query  720     ttttttATACTGAGCGTATTGGAACGTTATCGATAAGAAGAGAGCGTCTAGGCGAACAAT  779
               |||||  |||||||||||||||||||||||||||||||||||||||||||||||||||||
Sbjct  452213  TTTTT-GTACTGAGCGTATTGGAACGTTATCGATAAGAAGAGAGCGTCTAGGCGAACAAT  452155

Query  780     GTTCTTAAAGTTTGACCTCAAATCAGGTAGGAGTACCCGCTGAACTTAAGCATATCAATA  839
               ||||||||||||||||||||||||||||||||||||||||||||||||||||||||||||
Sbjct  452154  GTTCTTAAAGTTTGACCTCAAATCAGGTAGGAGTACCCGCTGAACTTAAGCATATCAATA  452095

Query  840     AGCGGAGGAAAAGAAACCAACCGGGATTGCCTTAGTAACGGCGAGTGAAGCGGCAAAAGC  899
               ||||||||||||||||||||||||||||||||||||||||||||||||||||||||||||
Sbjct  452094  AGCGGAGGAAAAGAAACCAACCGGGATTGCCTTAGTAACGGCGAGTGAAGCGGCAAAAGC  452035

Query  900     TCAAATTTGAAATCTGGTACCTTCGGTGCCCGAGTTGTAATTTGGAGAGGGCAACTTTGG  959
               ||||||||||||||||||||||| ||||||||||||||||||||||||||||||||||||
Sbjct  452034  TCAAATTTGAAATCTGGTACCTTTGGTGCCCGAGTTGTAATTTGGAGAGGGCAACTTTGG  451975

Query  960     GGCCGTTCCTTGTCTATGTTCCTTGGAACAGGACGTCATAGAGGGTGAGAATCCCGTGTG  1019
               ||||||||||||||||||||||||||||||||||||||||||||||||||||||||||||
Sbjct  451974  GGCCGTTCCTTGTCTATGTTCCTTGGAACAGGACGTCATAGAGGGTGAGAATCCCGTGTG  451915

Query  1020    GCGAGGAGTGCGGTTCTTTGTAAAGTGCCTTCGAAGAGTCGAGTTGTTTGGGAATGCAGC  1079
               ||||||||||||||||| ||||||||||||||||||||||||||||||||||||||||||
Sbjct  451914  GCGAGGAGTGCGGTTCTATGTAAAGTGCCTTCGAAGAGTCGAGTTGTTTGGGAATGCAGC  451855

Query  1080    TCTAAGTGGGTGGTAAATTCCATCTAAAGCTAAATATTGGCGAGAGACCGATAGCGAACA  1139
               ||||||||||||||||||||||||||||||||||||||||||||||||||||||||||||
Sbjct  451854  TCTAAGTGGGTGGTAAATTCCATCTAAAGCTAAATATTGGCGAGAGACCGATAGCGAACA  451795

Query  1140    AGTACAGTGATGGAAAGATGAAAAGAACTTTGAAAAGAGAGTGAAAAAGTACGTGAAATT  1199
               ||||||||||||||||||||||||||||||||||||||||||||||||||||||||||||
Sbjct  451794  AGTACAGTGATGGAAAGATGAAAAGAACTTTGAAAAGAGAGTGAAAAAGTACGTGAAATT  451735

Query  1200    GTTGAAAGGGAAGGGCATTTGATCAGACATGGTGTTTTGTGCCCTCTGCTCCTTGTGGGT  1259
               ||||||||||||||||||||||||||||||||||||||||||||||||||||||||||||
Sbjct  451734  GTTGAAAGGGAAGGGCATTTGATCAGACATGGTGTTTTGTGCCCTCTGCTCCTTGTGGGT  451675

Query  1260    AGGGGAATCTCGCATTTCACTGGGCCAGCATCAGTTTTGGTGGCAGGATAAATCCATAGG  1319
               ||||||||||||||||||||||||||||||||||||||||||||||||||||||| ||||
Sbjct  451674  AGGGGAATCTCGCATTTCACTGGGCCAGCATCAGTTTTGGTGGCAGGATAAATCCGTAGG  451615

Query  1320    AATGTAGCTTGCCTCGGTAAGTATTATAGCCTGTGGGAATACTGCCAGCTGGGACTGAGG  1379
               |||||| ||||| |||| ||||||||||||||| ||||||||||||||||||||||||||
Sbjct  451614  AATGTAACTTGCTTCGGGAAGTATTATAGCCTGCGGGAATACTGCCAGCTGGGACTGAGG  451555

Query  1380    ACTGCGACGTAAGTCAAGGATGCTGGCATAATGGTTATATGCCGCCCGTCTTGAAACACG  1439
               ||||||||||||||||||||||||||||||||||||||||||||||||||||||||||||
Sbjct  451554  ACTGCGACGTAAGTCAAGGATGCTGGCATAATGGTTATATGCCGCCCGTCTTGAAACACG  451495

Query  1440    GACCAAGGAGTCTAACGTCTATGCGAGTGTTTGGGTGTAAAACCCATACGCGTAATGAAA  1499
               ||||||||||||||||||||||||||||||||||||||||||||||||||||||||||||
Sbjct  451494  GACCAAGGAGTCTAACGTCTATGCGAGTGTTTGGGTGTAAAACCCATACGCGTAATGAAA  451435

Query  1500    GTGAACGTAGGTTGGGGCCTCGCAAGAGGTGCACAATCGACCGATCCTGATGTCTTCGGA  1559
               ||||||||||||||||||||||||||||||||||||||||||||||||||||||||||||
Sbjct  451434  GTGAACGTAGGTTGGGGCCTCGCAAGAGGTGCACAATCGACCGATCCTGATGTCTTCGGA  451375

Query  1560    TGGATTTGAGTAAGAGCATAGCTGTTGGGACCCGAAAGATGGTGAACTATGCCTGAATAG  1619
               ||||||||||||||||||||||||||||||||||||||||||||||||||||||||||||
Sbjct  451374  TGGATTTGAGTAAGAGCATAGCTGTTGGGACCCGAAAGATGGTGAACTATGCCTGAATAG  451315

Query  1620    GGTGAAGCCAGAGGAAACTCTGGTGGAGGCTCGTAGCGGTTCTGACGTGCAAATCGATCG  1679
               ||||||||||||||||||||||||||||||||||||||||||||||||||||||||||||
Sbjct  451314  GGTGAAGCCAGAGGAAACTCTGGTGGAGGCTCGTAGCGGTTCTGACGTGCAAATCGATCG  451255

Query  1680    TCGAATTTGGGTATAGGGGCGAAAGACTAATCGAACCATCTAGTAGCTGGTTCCTGC  1736
               |||||||||||||||||||||||||||||||||||||||||||||||||||||||||
Sbjct  451254  TCGAATTTGGGTATAGGGGCGAAAGACTAATCGAACCATCTAGTAGCTGGTTCCTGC  451198


>CP030973.1 Saccharomyces kudriavzevii strain CR85 chromosome XII, complete 
sequence
Length=1030200

 Score = 3057 bits (1655),  Expect = 0.0
 Identities = 1711/1738 (98%), Gaps = 3/1738 (0%)
 Strand=Plus/Minus

Query  1       CAAGGTTTCCGTAGGTGAACCTGCGGAAGGATCATTAAAGAAATTTAATAATTTTGAAAA  60
               ||||||||||||||||||||||||||||||||||||||||||||||||||||||||||||
Sbjct  446029  CAAGGTTTCCGTAGGTGAACCTGCGGAAGGATCATTAAAGAAATTTAATAATTTTGAAAA  445970

Query  61      TGGAtttttttGTTTTGGCAAGAGCATGAGAGCTTTTACTGGGCAAGAAGACAAGAGATG  120
               ||||||| ||||||||||||||||| ||||||||||||||||||||| ||||||||||||
Sbjct  445969  TGGATTTGTTTGTTTTGGCAAGAGCGTGAGAGCTTTTACTGGGCAAGTAGACAAGAGATG  445910

Query  121     GAGAGTCCAGCCGGGCCTGCGCTTAAGTGCGCGGTCTTGCTAGGCTTGTAAGTTTCTTTC  180
               |||||||||||||||||||||||||||||||||||||||||||||||| |||||||||||
Sbjct  445909  GAGAGTCCAGCCGGGCCTGCGCTTAAGTGCGCGGTCTTGCTAGGCTTGCAAGTTTCTTTC  445850

Query  181     TTGCTATTCCAAACGGTGAGAGATTTCTGTGCTTTTGTTATAGGACAATTAAAACCGTTT  240
               |||||||||||||| ||||||||||||| || ||||||||||||||||| ||||||||||
Sbjct  445849  TTGCTATTCCAAACAGTGAGAGATTTCTCTGTTTTTGTTATAGGACAATCAAAACCGTTT  445790

Query  241     CAATACAACACACTGTGGAGTTTTCATATCTTTGCAACTTTTTCTTTGGGCATTCGAGCA  300
               |||||||||||||||||||||||| ||||||||||||||||||||||||||  |||||||
Sbjct  445789  CAATACAACACACTGTGGAGTTTTTATATCTTTGCAACTTTTTCTTTGGGCTGTCGAGCA  445730

Query  301     ATCGGGGCCCAGAGGTAACAAACACAAACAATTTTATCTATTCATTAAATTTTTGTCAAA  360
               ||||| ||||||||||||||||||||||||||||||| ||||||||||||||||||||||
Sbjct  445729  ATCGGAGCCCAGAGGTAACAAACACAAACAATTTTATTTATTCATTAAATTTTTGTCAAA  445670

Query  361     AACAAGAATTTTCGTAACTGGAAATTTTAAAA-TATTAAAAACTTTCAACAACGGATCTC  419
               |||||||||||||||||||||||||||||||| |||||||||||||||||||||||||||
Sbjct  445669  AACAAGAATTTTCGTAACTGGAAATTTTAAAAATATTAAAAACTTTCAACAACGGATCTC  445610

Query  420     TTGGTTCTCGCATCGATGAAGAACGCAGCGAAATGCGATACGTAATGTGAATTGCAGAAT  479
               ||||||||||||||||||||||||||||||||||||||||||||||||||||||||||||
Sbjct  445609  TTGGTTCTCGCATCGATGAAGAACGCAGCGAAATGCGATACGTAATGTGAATTGCAGAAT  445550

Query  480     TCCGTGAATCATCGAATCTTTGAACGCACATTGCGCCCCTTGGTATTCCAGGGGGCATGC  539
               ||||||||||||||||||||||||||||||||||||||||||||||||||||||||||||
Sbjct  445549  TCCGTGAATCATCGAATCTTTGAACGCACATTGCGCCCCTTGGTATTCCAGGGGGCATGC  445490

Query  540     CTGTTTGAGCGTCATTTCCTTCTCAAACATTCTGTTTGGTAGTGAGTGATACTCTTTGGA  599
               ||||||||||||||||||||||||||||||||||||||||||||||||||||||||||||
Sbjct  445489  CTGTTTGAGCGTCATTTCCTTCTCAAACATTCTGTTTGGTAGTGAGTGATACTCTTTGGA  445430

Query  600     GTTAACTTGAAATTGCTGGCCTTTTCATTGGATGttttttttCCAAAGAGAGGTTTCTCT  659
               ||||||||||||||||||||||||||||||||||||||||||||||||||||||||||||
Sbjct  445429  GTTAACTTGAAATTGCTGGCCTTTTCATTGGATGTTTTTTTTCCAAAGAGAGGTTTCTCT  445370

Query  660     GCGTGCTTGAGGTATAATGCAAGTACGGTCGTTTTAGGTTTTACCAACTGCGGCTAATCt  719
               ||||||||||||||||||||||||||||||||||||||||||||||||||||||||||||
Sbjct  445369  GCGTGCTTGAGGTATAATGCAAGTACGGTCGTTTTAGGTTTTACCAACTGCGGCTAATCT  445310

Query  720     ttttttATACTGAGCGTATTGGAACGTTATCGATAAGAAGAGAGCGTCTAGGCGAACAAT  779
               |||||  |||||||||||||||||||||||||||||||||||||||||||||||||||||
Sbjct  445309  TTTTT-GTACTGAGCGTATTGGAACGTTATCGATAAGAAGAGAGCGTCTAGGCGAACAAT  445251

Query  780     GTTCTTAAAGTTTGACCTCAAATCAGGTAGGAGTACCCGCTGAACTTAAGCATATCAATA  839
                |||||||||||||||||||||||||||||||||||||||||||||||||||||||||||
Sbjct  445250  ATTCTTAAAGTTTGACCTCAAATCAGGTAGGAGTACCCGCTGAACTTAAGCATATCAATA  445191

Query  840     AGCGGAGGAAAAGAAACCAACCGGGATTGCCTTAGTAACGGCGAGTGAAGCGGCAAAAGC  899
               ||||||||||||||||||||||||||||||||||||||||||||||||||||||||||||
Sbjct  445190  AGCGGAGGAAAAGAAACCAACCGGGATTGCCTTAGTAACGGCGAGTGAAGCGGCAAAAGC  445131

Query  900     TCAAATTTGAAATCTGGTACCTTCGGTGCCCGAGTTGTAATTTGGAGAGGGCAACTTTGG  959
               ||||||||||||||||||||||||||||||||||||||||||||||||||||||||||||
Sbjct  445130  TCAAATTTGAAATCTGGTACCTTCGGTGCCCGAGTTGTAATTTGGAGAGGGCAACTTTGG  445071

Query  960     GGCCGTTCCTTGTCTATGTTCCTTGGAACAGGACGTCATAGAGGGTGAGAATCCCGTGTG  1019
                 ||||||||||||||||||||||||||||||||||||||||||||||||||||||||||
Sbjct  445070  AACCGTTCCTTGTCTATGTTCCTTGGAACAGGACGTCATAGAGGGTGAGAATCCCGTGTG  445011

Query  1020    GCGAGGAGTGCGGTTCTTT-GTAAAGTGCCTTCGAAGAGTCGAGTTGTTTGGGAATGCAG  1078
               ||||||||||||||||||| ||||||||||||||||||||||||||||||||||||||||
Sbjct  445010  GCGAGGAGTGCGGTTCTTTTGTAAAGTGCCTTCGAAGAGTCGAGTTGTTTGGGAATGCAG  444951

Query  1079    CTCTAAGTGGGTGGTAAATTCCATCTAAAGCTAAATATTGGCGAGAGACCGATAGCGAAC  1138
               ||||||||||||||||||||||||||||||||||||||||||||||||||||||||||||
Sbjct  444950  CTCTAAGTGGGTGGTAAATTCCATCTAAAGCTAAATATTGGCGAGAGACCGATAGCGAAC  444891

Query  1139    AAGTACAGTGATGGAAAGATGAAAAGAACTTTGAAAAGAGAGTGAAAAAGTACGTGAAAT  1198
               ||||||||||||||||||||||||||||||||||||||||||||||||||||||||||||
Sbjct  444890  AAGTACAGTGATGGAAAGATGAAAAGAACTTTGAAAAGAGAGTGAAAAAGTACGTGAAAT  444831

Query  1199    TGTTGAAAGGGAAGGGCATTTGATCAGACATGGTGTTTTGTGCCCTCTGCTCCTTGTGGG  1258
               |||||||||||||||||||||||||||||||||||||||| |||||||||||||||||||
Sbjct  444830  TGTTGAAAGGGAAGGGCATTTGATCAGACATGGTGTTTTGCGCCCTCTGCTCCTTGTGGG  444771

Query  1259    TAGGGGAATCTCGCATTTCACTGGGCCAGCATCAGTTTTGGTGGCAGGATAAATCCATAG  1318
               | |||||||||||||||||||||||||||||||||||||||||||||||||||||| |||
Sbjct  444770  TGGGGGAATCTCGCATTTCACTGGGCCAGCATCAGTTTTGGTGGCAGGATAAATCCGTAG  444711

Query  1319    GAATGTAGCTTGCCTCGGTAAGTATTATAGCCTGTGGGAATACTGCCAGCTGGGACTGAG  1378
               ||||||| ||||| |||| ||||||||||||||| |||||||||||||||||||||||||
Sbjct  444710  GAATGTAACTTGCTTCGGGAAGTATTATAGCCTGCGGGAATACTGCCAGCTGGGACTGAG  444651

Query  1379    GACTGCGACGTAAGTCAAGGATGCTGGCATAATGGTTATATGCCGCCCGTCTTGAAACAC  1438
               ||||||||||||||||||||||||||||||||||||||||||||||||||||||||||||
Sbjct  444650  GACTGCGACGTAAGTCAAGGATGCTGGCATAATGGTTATATGCCGCCCGTCTTGAAACAC  444591

Query  1439    GGACCAAGGAGTCTAACGTCTATGCGAGTGTTTGGGTGTAAAACCCATACGCGTAATGAA  1498
               ||||||||||||||||||||||||||||||||||||||||||||||||||||||||||||
Sbjct  444590  GGACCAAGGAGTCTAACGTCTATGCGAGTGTTTGGGTGTAAAACCCATACGCGTAATGAA  444531

Query  1499    AGTGAACGTAGGTTGGGGCCTCGCAAGAGGTGCACAATCGACCGATCCTGATGTCTTCGG  1558
               ||||||||||||||||||||||||||||||||||||||||||||||||||||||||||||
Sbjct  444530  AGTGAACGTAGGTTGGGGCCTCGCAAGAGGTGCACAATCGACCGATCCTGATGTCTTCGG  444471

Query  1559    ATGGATTTGAGTAAGAGCATAGCTGTTGGGACCCGAAAGATGGTGAACTATGCCTGAATA  1618
               ||||||||||||||||||||||||||||||||||||||||||||||||||||||||||||
Sbjct  444470  ATGGATTTGAGTAAGAGCATAGCTGTTGGGACCCGAAAGATGGTGAACTATGCCTGAATA  444411

Query  1619    GGGTGAAGCCAGAGGAAACTCTGGTGGAGGCTCGTAGCGGTTCTGACGTGCAAATCGATC  1678
               ||||||||||||||||||||||||||||||||||||||||||||||||||||||||||||
Sbjct  444410  GGGTGAAGCCAGAGGAAACTCTGGTGGAGGCTCGTAGCGGTTCTGACGTGCAAATCGATC  444351

Query  1679    GTCGAATTTGGGTATAGGGGCGAAAGACTAATCGAACCATCTAGTAGCTGGTTCCTGC  1736
               ||||||||||||||||||||||||||||||||||||||||||||||||||||||||||
Sbjct  444350  GTCGAATTTGGGTATAGGGGCGAAAGACTAATCGAACCATCTAGTAGCTGGTTCCTGC  444293


>FYBL01000016.1 Torulaspora microellipsoides genome assembly, contig: scaffold7, 
whole genome shotgun sequence
Length=12037

 Score = 3049 bits (1651),  Expect = 0.0
 Identities = 1711/1736 (99%), Gaps = 22/1736 (1%)
 Strand=Plus/Plus

Query  1     CAAGGTTTCCGTAGGTGAACCTGCGGAAGGATCATTAAAGAAATTTAATAATTTTGAAAA  60
             ||||||||||||||||||||||||||||||||||||||||||||||||||||||||||||
Sbjct  102   CAAGGTTTCCGTAGGTGAACCTGCGGAAGGATCATTAAAGAAATTTAATAATTTTGAAAA  161

Query  61    TGGAtttttttGTTTTGGCAAGAGCATGAGAGCTTTTACTGGGCAAGAAGACAAGAGATG  120
             ||||||||||||||||||||||||||||||||||||||||||||||||||||| ||||||
Sbjct  162   TGGATTTTTTTGTTTTGGCAAGAGCATGAGAGCTTTTACTGGGCAAGAAGACAGGAGATG  221

Query  121   GAGAGTCCAGCCGGGCCTGCGCTTAAGTGCGCGGTCTTGCTAGGCTTGTAAGTTTCTTTC  180
             ||||||||||||||||||||||||||||||||||||||||||||||||||||||||||||
Sbjct  222   GAGAGTCCAGCCGGGCCTGCGCTTAAGTGCGCGGTCTTGCTAGGCTTGTAAGTTTCTTTC  281

Query  181   TTGCTATTCCAAACGGTGAGAGATTTCTGTGCTTTTGTTATAGGACAATTAAAACCGTTT  240
             ||||||||||||||||||||||||||||||||||||||||||||||||||||||||||||
Sbjct  282   TTGCTATTCCAAACGGTGAGAGATTTCTGTGCTTTTGTTATAGGACAATTAAAACCGTTT  341

Query  241   CAATACAACACACTGTGGAGTTTTCATATCTTTGCAACTTTTTCTTTGGGCATTCGAGCA  300
             ||||||||||||||||||||||||||||||||||||||||||||||||||||||||||||
Sbjct  342   CAATACAACACACTGTGGAGTTTTCATATCTTTGCAACTTTTTCTTTGGGCATTCGAGCA  401

Query  301   ATCGGGGCCCAGAGGTAACAAACACAAACAATTTTATCTATTCATTAAATTTTTGTCAAA  360
             ||||||||||||||||||||||||||||||||||||||||||||||||||||||||||||
Sbjct  402   ATCGGGGCCCAGAGGTAACAAACACAAACAATTTTATCTATTCATTAAATTTTTGTCAAA  461

Query  361   AACAAGAATTTTCGTAACTGGAAATTTTAAAATATTAAAAACTTTCAACAACGGATCTCT  420
             ||||||||||||||||||||||||||||||||||||||||||||||||||||||||||||
Sbjct  462   AACAAGAATTTTCGTAACTGGAAATTTTAAAATATTAAAAACTTTCAACAACGGATCTCT  521

Query  421   TGGTTCTCGCATCGATGAAGAACGCAGCGAAATGCGATACGTAATGTGAATTGCAGAATT  480
             ||||||||||||||||||||||||||||||||||||||||||||||||||||||||||||
Sbjct  522   TGGTTCTCGCATCGATGAAGAACGCAGCGAAATGCGATACGTAATGTGAATTGCAGAATT  581

Query  481   CCGTGAATCATCGAATCTTTGAACGCACATTGCGCCCCTTGGTATTCCAGGGGGCATGCC  540
             ||||||||||||||||||||||||||||||||||||||||||||||||||||||||||||
Sbjct  582   CCGTGAATCATCGAATCTTTGAACGCACATTGCGCCCCTTGGTATTCCAGGGGGCATGCC  641

Query  541   TGTTTGAGCGTCATTTCCTTCTCAAACATTCTGTTTGGTAGTGAGTGATACTCTTTGGAG  600
             ||||||||||||||||||||||||||||||||||||||||||||||||||||||||||||
Sbjct  642   TGTTTGAGCGTCATTTCCTTCTCAAACATTCTGTTTGGTAGTGAGTGATACTCTTTGGAG  701

Query  601   TTAACTTGAAATTGCTGGCCTTTTCATTGGATGttttttttCCAAAGAGAGGTTTCTCTG  660
             ||||||||||||||||||||||||||||||||||||||||||||||||||||||||||||
Sbjct  702   TTAACTTGAAATTGCTGGCCTTTTCATTGGATGTTTTTTTTCCAAAGAGAGGTTTCTCTG  761

Query  661   CGTGCTTGAGGTATAATGCAAGTACGGTCGTTTTAGGTTTTACCAACTGCGGCTAATCtt  720
             ||||||||||||||||||||||||||||||||||||||||||||||||||||||||||||
Sbjct  762   CGTGCTTGAGGTATAATGCAAGTACGGTCGTTTTAGGTTTTACCAACTGCGGCTAATCTT  821

Query  721   tttttATACTGAGCGTATTGGAACGTTATCGATAAGAAGAGAGCGTCTAGGCGAACAATG  780
             ||||||||||||||||||||||||||||||||||||||||||||||||||||||||||||
Sbjct  822   TTTTTATACTGAGCGTATTGGAACGTTATCGATAAGAAGAGAGCGTCTAGGCGAACAATG  881

Query  781   TTCTTAAAGTTTGACCTCAAATCAGGTAGGAGTACCCGCTGAACTTAAGCATATCAATAA  840
             ||||||||||||||||||||||||||||||||||||||||||||||||||||||||||||
Sbjct  882   TTCTTAAAGTTTGACCTCAAATCAGGTAGGAGTACCCGCTGAACTTAAGCATATCAATAA  941

Query  841   GCGGAGGAAAAGAAACCAACCGGGATTGCCTTAGTAACGGCGAGTGAAGCGGCAAAAGCT  900
             ||||||||||||||||||||||||||||||||||||||||||||||||||||||||||||
Sbjct  942   GCGGAGGAAAAGAAACCAACCGGGATTGCCTTAGTAACGGCGAGTGAAGCGGCAAAAGCT  1001

Query  901   CAAATTTGAAATCTGGTACCTTCGGTGCCCGAGTTGTAATTTGGAGAGGGCAACTTTGGG  960
             ||||||||||||||||||||||||||||||||||||||||||||||||||||||||||||
Sbjct  1002  CAAATTTGAAATCTGGTACCTTCGGTGCCCGAGTTGTAATTTGGAGAGGGCAACTTTGGG  1061

Query  961   GCCGTTCCTTGTCTATGTTCCTTGGAACAGGACGTCATAGAGGGTGAGAATCCCGTGTGG  1020
             ||||||||||||||||||||||||||||||||||||||||||||||||||||||||||||
Sbjct  1062  GCCGTTCCTTGTCTATGTTCCTTGGAACAGGACGTCATAGAGGGTGAGAATCCCGTGTGG  1121

Query  1021  CGAGGAGTGCGGTTCTTTGTAAAGTGCCTTCGAAGAGTCGAGTTGTTTGGGAATGCAGCT  1080
             ||||||||||||||||||||||||||||||||||||||||||||||||||||||||||||
Sbjct  1122  CGAGGAGTGCGGTTCTTTGTAAAGTGCCTTCGAAGAGTCGAGTTGTTTGGGAATGCAGCT  1181

Query  1081  CTAAGTGGGTGGTAAATTCCATCTAAAGCTAAATATTGGCGAGAGACCGATAGCGAACAA  1140
             ||||||||||||||||||||||||||||||||||||||||||||||||||||||||||||
Sbjct  1182  CTAAGTGGGTGGTAAATTCCATCTAAAGCTAAATATTGGCGAGAGACCGATAGCGAACAA  1241

Query  1141  GTACAGTGATGGAAAGATGAAAAGAACTTTGAAAAGAGAGTGAAAAAGTACGTGAAATTG  1200
             ||||||||||||||||||||||||||||||||||||||||||||||||||||||||||||
Sbjct  1242  GTACAGTGATGGAAAGATGAAAAGAACTTTGAAAAGAGAGTGAAAAAGTACGTGAAATTG  1301

Query  1201  TTGAAAGGGAAGGGCATTTGATCAGACATGGTGTTTTGTGCCCTCTGCTCCTTGTGGGTA  1260
             ||||||||||||||||||||||||||||||||||||                       |
Sbjct  1302  TTGAAAGGGAAGGGCATTTGATCAGACATGGTGTTTN----------------------A  1339

Query  1261  GGGGAATCTCGCATTTCACTGGGCCAGCATCAGTTTTGGTGGCAGGATAAATCCATAGGA  1320
             ||||||||||||||||||||||||||||||||||||||||||||||||||||||||||||
Sbjct  1340  GGGGAATCTCGCATTTCACTGGGCCAGCATCAGTTTTGGTGGCAGGATAAATCCATAGGA  1399

Query  1321  ATGTAGCTTGCCTCGGTAAGTATTATAGCCTGTGGGAATACTGCCAGCTGGGACTGAGGA  1380
             ||||||||||||||||||||||||||||||||||||||||||||||||||||||||||||
Sbjct  1400  ATGTAGCTTGCCTCGGTAAGTATTATAGCCTGTGGGAATACTGCCAGCTGGGACTGAGGA  1459

Query  1381  CTGCGACGTAAGTCAAGGATGCTGGCATAATGGTTATATGCCGCCCGTCTTGAAACACGG  1440
             ||||||||||||||||||||||||||||||||||||||||||||||||||||||||||||
Sbjct  1460  CTGCGACGTAAGTCAAGGATGCTGGCATAATGGTTATATGCCGCCCGTCTTGAAACACGG  1519

Query  1441  ACCAAGGAGTCTAACGTCTATGCGAGTGTTTGGGTGTAAAACCCATACGCGTAATGAAAG  1500
             |||||||||||||||||||||||||||||||||||||||||||| |||||||||||||||
Sbjct  1520  ACCAAGGAGTCTAACGTCTATGCGAGTGTTTGGGTGTAAAACCCGTACGCGTAATGAAAG  1579

Query  1501  TGAACGTAGGTTGGGGCCTCGCAAGAGGTGCACAATCGACCGATCCTGATGTCTTCGGAT  1560
             ||||||||||||||||||||||||||||||||||||||||||||||||||||||||||||
Sbjct  1580  TGAACGTAGGTTGGGGCCTCGCAAGAGGTGCACAATCGACCGATCCTGATGTCTTCGGAT  1639

Query  1561  GGATTTGAGTAAGAGCATAGCTGTTGGGACCCGAAAGATGGTGAACTATGCCTGAATAGG  1620
             ||||||||||||||||||||||||||||||||||||||||||||||||||||||||||||
Sbjct  1640  GGATTTGAGTAAGAGCATAGCTGTTGGGACCCGAAAGATGGTGAACTATGCCTGAATAGG  1699

Query  1621  GTGAAGCCAGAGGAAACTCTGGTGGAGGCTCGTAGCGGTTCTGACGTGCAAATCGATCGT  1680
             ||||||||||||||||||||||||||||||||||||||||||||||||||||||||||||
Sbjct  1700  GTGAAGCCAGAGGAAACTCTGGTGGAGGCTCGTAGCGGTTCTGACGTGCAAATCGATCGT  1759

Query  1681  CGAATTTGGGTATAGGGGCGAAAGACTAATCGAACCATCTAGTAGCTGGTTCCTGC  1736
             ||||||||||||||||||||||||||||||||||||||||||||||||||||||||
Sbjct  1760  CGAATTTGGGTATAGGGGCGAAAGACTAATCGAACCATCTAGTAGCTGGTTCCTGC  1815


 Score = 1626 bits (880),  Expect = 0.0
 Identities = 939/968 (97%), Gaps = 1/968 (0%)
 Strand=Plus/Plus

Query  770    GGCGAACAATGTTCTTAAAGTTTGACCTCAAATCAGGTAGGAGTACCCGCTGAACTTAAG  829
              ||||||||||  ||| |||||||||||||||||||||||||| |||||||||||||||||
Sbjct  9882   GGCGAACAATACTCTCAAAGTTTGACCTCAAATCAGGTAGGACTACCCGCTGAACTTAAG  9941

Query  830    CATATCAATAAGCGGAGGAAAAGAAACCAACCGGGATTGCCTTAGTAACGGCGAGTGAAG  889
              ||||||||||||||||||||||||||||||||||||||||||||||||||||||||||||
Sbjct  9942   CATATCAATAAGCGGAGGAAAAGAAACCAACCGGGATTGCCTTAGTAACGGCGAGTGAAG  10001

Query  890    CGGCAAAAGCTCAAATTTGAAATCTGGTACCTTCGGTGCCCGAGTTGTAATTTGGAGAGG  949
              |||||||||||||||||||||||||||||||||||||||||||||||||||||| ||| |
Sbjct  10002  CGGCAAAAGCTCAAATTTGAAATCTGGTACCTTCGGTGCCCGAGTTGTAATTTGTAGAAG  10061

Query  950    GCAACTTTGGGGCCGTTCCTTGTCTATGTTCCTTGGAACAGGACGTCATAGAGGGTGAGA  1009
              | ||||||||||| | ||||||||||||||||||||||||||||||||||||||||||||
Sbjct  10062  GTAACTTTGGGGCTGGTCCTTGTCTATGTTCCTTGGAACAGGACGTCATAGAGGGTGAGA  10121

Query  1010   ATCCCGTGTGGCGAGGAGTGCGGTTCTTTGTAAAGTGCCTTCGAAGAGTCGAGTTGTTTG  1069
              |||||||||||||||||   | |||||||||||||||| |||||||||||||||||||||
Sbjct  10122  ATCCCGTGTGGCGAGGATCCCAGTTCTTTGTAAAGTGCTTTCGAAGAGTCGAGTTGTTTG  10181

Query  1070   GGAATGCAGCTCTAAGTGGGTGGTAAATTCCATCTAAAGCTAAATATTGGCGAGAGACCG  1129
              ||||||||||||||||||||||||||||||||||||||||||||||||||||||||||||
Sbjct  10182  GGAATGCAGCTCTAAGTGGGTGGTAAATTCCATCTAAAGCTAAATATTGGCGAGAGACCG  10241

Query  1130   ATAGCGAACAAGTACAGTGATGGAAAGATGAAAAGAACTTTGAAAAGAGAGTGAAAAAGT  1189
              ||||||||||||||||||||||||||||||||||||||||||||||||||||||||||||
Sbjct  10242  ATAGCGAACAAGTACAGTGATGGAAAGATGAAAAGAACTTTGAAAAGAGAGTGAAAAAGT  10301

Query  1190   ACGTGAAATTGTTGAAAGGGAAGGGCATTTGATCAGACATGGTGTTTTGTGCCCTCTGCT  1249
              ||||||||||||||||||||||||||||||||||||||||||||||||| ||||||||||
Sbjct  10302  ACGTGAAATTGTTGAAAGGGAAGGGCATTTGATCAGACATGGTGTTTTGCGCCCTCTGCT  10361

Query  1250   CCTTGTGGGTAGGGGAATCTCGCATTTCACTGGGCCAGCATCAGTTTTGGTGGCAGGATA  1309
              |||||||||| |||||||||||||  |||||||||||||||| ||||||| |||||||||
Sbjct  10362  CCTTGTGGGTGGGGGAATCTCGCAGCTCACTGGGCCAGCATCGGTTTTGGCGGCAGGATA  10421

Query  1310   AATCCATAGGAATGTAGCTTGCCTCGGTAAGTATTATAGCCTGTGGGAATACTGCCAGCT  1369
              ||||   ||||||||| ||||||||||||||||||||||||||| |||||||||||||||
Sbjct  10422  AATCTGCAGGAATGTAACTTGCCTCGGTAAGTATTATAGCCTGTAGGAATACTGCCAGCT  10481

Query  1370   GGGACTGAGGACTGCGAC-GTAAGTCAAGGATGCTGGCATAATGGTTATATGCCGCCCGT  1428
              ||||||||||||||||||  || |||||||||||||||||||||||||||||||||||||
Sbjct  10482  GGGACTGAGGACTGCGACTTTACGTCAAGGATGCTGGCATAATGGTTATATGCCGCCCGT  10541

Query  1429   CTTGAAACACGGACCAAGGAGTCTAACGTCTATGCGAGTGTTTGGGTGTAAAACCCATAC  1488
              |||||||||||||||||||||||||||||||||||||||||||||||||||||||| |||
Sbjct  10542  CTTGAAACACGGACCAAGGAGTCTAACGTCTATGCGAGTGTTTGGGTGTAAAACCCGTAC  10601

Query  1489   GCGTAATGAAAGTGAACGTAGGTTGGGGCCTCGCAAGAGGTGCACAATCGACCGATCCTG  1548
              ||||||||||||||||||||||||||||||||||||||||||||||||||||||||||||
Sbjct  10602  GCGTAATGAAAGTGAACGTAGGTTGGGGCCTCGCAAGAGGTGCACAATCGACCGATCCTG  10661

Query  1549   ATGTCTTCGGATGGATTTGAGTAAGAGCATAGCTGTTGGGACCCGAAAGATGGTGAACTA  1608
              ||||||||||||||||||||||||||||||||||||||||||||||||||||||||||||
Sbjct  10662  ATGTCTTCGGATGGATTTGAGTAAGAGCATAGCTGTTGGGACCCGAAAGATGGTGAACTA  10721

Query  1609   TGCCTGAATAGGGTGAAGCCAGAGGAAACTCTGGTGGAGGCTCGTAGCGGTTCTGACGTG  1668
              ||||||||||||||||||||||||||||||||||||||||||||||||||||||||||||
Sbjct  10722  TGCCTGAATAGGGTGAAGCCAGAGGAAACTCTGGTGGAGGCTCGTAGCGGTTCTGACGTG  10781

Query  1669   CAAATCGATCGTCGAATTTGGGTATAGGGGCGAAAGACTAATCGAACCATCTAGTAGCTG  1728
              ||||||||||||||||||||||||||||||||||||||||||||||||||||||||||||
Sbjct  10782  CAAATCGATCGTCGAATTTGGGTATAGGGGCGAAAGACTAATCGAACCATCTAGTAGCTG  10841

Query  1729   GTTCCTGC  1736
              ||||||||
Sbjct  10842  GTTCCTGC  10849


 Score = 407 bits (220),  Expect = 7e-109
 Identities = 290/321 (90%), Gaps = 16/321 (5%)
 Strand=Plus/Plus

Query  308   CCCAGAGGTAACAAACACAAACAATTTTATCTATTCATTAAATTTTTGTCAAAAACAAGA  367
             |||| |||| |||||||||||||| ||| | | ||  ||| | ||  ||| |||||   |
Sbjct  9410  CCCAAAGGTGACAAACACAAACAACTTTTT-T-TT--TTATA-TTCAGTC-AAAAC--CA  9461

Query  368   ATTTTCGTAACTGGAAATTTTAAAATATTAAAAACTTTCAACAACGGATCTCTTGGTTCT  427
             | |||||| | | |||| || |||||||| ||||||||||||||||||||||||||||||
Sbjct  9462  A-TTTCGTTA-T-GAAA-TTAAAAATATTTAAAACTTTCAACAACGGATCTCTTGGTTCT  9517

Query  428   CGCATCGATGAAGAACGCAGCGAAATGCGATACGTAATGTGAATTGCAGAATTCCGTGAA  487
             ||||||||||||||||||||||||||||||||||||||||||||||||||||||||||||
Sbjct  9518  CGCATCGATGAAGAACGCAGCGAAATGCGATACGTAATGTGAATTGCAGAATTCCGTGAA  9577

Query  488   TCATCGAATCTTTGAACGCACATTGCGCCCCTTGGTATTCCAGGGGGCATGCCTGTTTGA  547
             ||||||||||||||||||||||||||||||||||||||||||||||||||||||||||||
Sbjct  9578  TCATCGAATCTTTGAACGCACATTGCGCCCCTTGGTATTCCAGGGGGCATGCCTGTTTGA  9637

Query  548   GCGTCATTTCCTTCTCAAAC-ATTCTGTTTGGTAGTGAGTGATACTCTT--TGGAGTTAA  604
             |||||||||||||||||||| |||||||||||||||||||||||||||   | | |||||
Sbjct  9638  GCGTCATTTCCTTCTCAAACAATTCTGTTTGGTAGTGAGTGATACTCTAACTAGGGTTAA  9697

Query  605   CTTGAAATTGCTGGCCT-TTT  624
             |||||||||||| |||| |||
Sbjct  9698  CTTGAAATTGCTAGCCTGTTT  9718


 Score = 78.7 bits (42),  Expect = 6e-10
 Identities = 46/48 (96%), Gaps = 0/48 (0%)
 Strand=Plus/Plus

Query  1     CAAGGTTTCCGTAGGTGAACCTGCGGAAGGATCATTAAAGAAATTTAA  48
             ||||||||||||||||||||||||||||||||||||| |||||| |||
Sbjct  9160  CAAGGTTTCCGTAGGTGAACCTGCGGAAGGATCATTAGAGAAATCTAA  9207


>AABZ01000315.1 Saccharomyces mikatae IFO 1815 contig_884, whole genome shotgun 
sequence
Length=9553

 Score = 3033 bits (1642),  Expect = 0.0
 Identities = 1708/1739 (98%), Gaps = 7/1739 (0%)
 Strand=Plus/Minus

Query  1     CAAGGTTTCCGTAGGTGAACCTGCGGAAGGATCATTAAAGAAATTTAATAATTTTGAAAA  60
             ||||||||||||||||||||||||||||||||||||||||||||||||||||||||||||
Sbjct  5170  CAAGGTTTCCGTAGGTGAACCTGCGGAAGGATCATTAAAGAAATTTAATAATTTTGAAAA  5111

Query  61    TGGAtttttttGTTTTGGCAAGAGCATGAGAGCTTTTACTGGGCAAGAAGACAAGAGATG  120
             ||||||||||||||||||||||||||||||  ||||||||||||||||||||||||||||
Sbjct  5110  TGGATTTTTTTGTTTTGGCAAGAGCATGAG--CTTTTACTGGGCAAGAAGACAAGAGATG  5053

Query  121   GAGAGTCCAGCCGGGCCTGCGCTTAAGTGCGCGGTCTTGCTAGGCTTGTAAGTTTCTTTC  180
             ||||||||||  ||||||||||||||||||||||||||||||||||||||||||||||||
Sbjct  5052  GAGAGTCCAGTGGGGCCTGCGCTTAAGTGCGCGGTCTTGCTAGGCTTGTAAGTTTCTTTC  4993

Query  181   TTGCTATTCCAAACGGTGAGAGATTTCTGTGCTTTTGTTATAGGACAATTAAAACCGTTT  240
             |||||||||||||| |||||||||||||||| |||||||||||||||| |||||||||||
Sbjct  4992  TTGCTATTCCAAACAGTGAGAGATTTCTGTGTTTTTGTTATAGGACAACTAAAACCGTTT  4933

Query  241   CAATACAACACACTGTGGAGTTTTCATATCTTTGCAACTTTTTCTTTGGGCATTCGAGCA  300
             |||||||||||||||||||||||| |||||||||||||||||||||||||| ||||||||
Sbjct  4932  CAATACAACACACTGTGGAGTTTTTATATCTTTGCAACTTTTTCTTTGGGCTTTCGAGCA  4873

Query  301   ATCGGGGCCCAGAGGTAACAAACACAAACAATTTTATCTATTCATTAAATTTTTGTCAAA  360
             ||||| ||||||||||||||||||||||||||||||| ||||||||||||||||||||||
Sbjct  4872  ATCGGAGCCCAGAGGTAACAAACACAAACAATTTTATTTATTCATTAAATTTTTGTCAAA  4813

Query  361   AACAAGAATTTTCGTAACTGGAAATTTTAAAA-TATTAAAAACTTTCAACAACGGATCTC  419
             |||||||||||||||||||||||||||||||| |||||||||||||||||||||||||||
Sbjct  4812  AACAAGAATTTTCGTAACTGGAAATTTTAAAAATATTAAAAACTTTCAACAACGGATCTC  4753

Query  420   TTGGTTCTCGCATCGATGAAGAACGCAGCGAAATGCGATACGTAATGTGAATTGCAGAAT  479
             ||||||||||||||||||||||||||||||||||||||||||||||||||||||||||||
Sbjct  4752  TTGGTTCTCGCATCGATGAAGAACGCAGCGAAATGCGATACGTAATGTGAATTGCAGAAT  4693

Query  480   TCCGTGAATCATCGAATCTTTGAACGCACATTGCGCCCCTTGGTATTCCAGGGGGCATGC  539
             ||||||||||||||||||||||||||||||||||||||||||||||||||||||||||||
Sbjct  4692  TCCGTGAATCATCGAATCTTTGAACGCACATTGCGCCCCTTGGTATTCCAGGGGGCATGC  4633

Query  540   CTGTTTGAGCGTCATTTCCTTCTCAAACATTCTGTTTGGTAGTGAGTGATACTCTTTGGA  599
             ||||||||||||||||||||||||||||||||||||||||||||||||||||||||||||
Sbjct  4632  CTGTTTGAGCGTCATTTCCTTCTCAAACATTCTGTTTGGTAGTGAGTGATACTCTTTGGA  4573

Query  600   GTTAACTTGAAATTGCTGGCCTTTTCATTGGATGttttttttCCAAAGAGAGGTTTCTCT  659
             ||||||||||||||||||||||||||||||||||||||||| ||||||||||||||||||
Sbjct  4572  GTTAACTTGAAATTGCTGGCCTTTTCATTGGATGTTTTTTT-CCAAAGAGAGGTTTCTCT  4514

Query  660   GCGTGCTTGAGGTATAATGCAAGTACGGTCGTTTTAGGTTTTACCAACTGCGGCTAATCt  719
             ||||||||||||||||||||||||||||||||||||||||||||||||||||||||||||
Sbjct  4513  GCGTGCTTGAGGTATAATGCAAGTACGGTCGTTTTAGGTTTTACCAACTGCGGCTAATCT  4454

Query  720   ttttttATACTGAGCGTATTGGAACGTTATCGATAAGAAGAGAGCGTCTAGGCGAACAAT  779
             |||||  |||||||||||||||||||||||| ||||||||||||||||||||||||||||
Sbjct  4453  TTTTT-GTACTGAGCGTATTGGAACGTTATCAATAAGAAGAGAGCGTCTAGGCGAACAAT  4395

Query  780   GTTCTTAAAGTTTGACCTCAAATCAGGTAGGAGTACCCGCTGAACTTAAGCATATCAATA  839
             ||||||||||||||||||||||||||||||||||||||||||||||||||||||||||||
Sbjct  4394  GTTCTTAAAGTTTGACCTCAAATCAGGTAGGAGTACCCGCTGAACTTAAGCATATCAATA  4335

Query  840   AGCGGAGGAAAAGAAACCAACCGGGATTGCCTTAGTAACGGCGAGTGAAGCGGCAAAAGC  899
             ||||||||||||||||||||||||||||||||||||||||||||||||||||||||||||
Sbjct  4334  AGCGGAGGAAAAGAAACCAACCGGGATTGCCTTAGTAACGGCGAGTGAAGCGGCAAAAGC  4275

Query  900   TCAAATTTGAAATCTGGTACCTTCGGTGCCCGAGTTGTAATTTGGAGAGGGCAACTTTGG  959
             ||||||||||||||||||||||| |||||||||||||||||||||||||||||| || | 
Sbjct  4274  TCAAATTTGAAATCTGGTACCTTTGGTGCCCGAGTTGTAATTTGGAGAGGGCAATTTCGA  4215

Query  960   GGCCGTTCCTTGTCTATGTTCCTTGGAACAGGACGTCATAGAGGGTGAGAATCCCGTGTG  1019
             | ||||||||||||||||||||||||||||||||||||||||||||||||||||||||||
Sbjct  4214  GACCGTTCCTTGTCTATGTTCCTTGGAACAGGACGTCATAGAGGGTGAGAATCCCGTGTG  4155

Query  1020  GCGAGGAGTGCGGTTCT--TTGTAAAGTGCCTTCGAAGAGTCGAGTTGTTTGGGAATGCA  1077
             |||||||||||||||||   ||| || |||||||||||||||||||||||||||||||||
Sbjct  4154  GCGAGGAGTGCGGTTCTCAATGTGAAATGCCTTCGAAGAGTCGAGTTGTTTGGGAATGCA  4095

Query  1078  GCTCTAAGTGGGTGGTAAATTCCATCTAAAGCTAAATATTGGCGAGAGACCGATAGCGAA  1137
             ||||||||||||||||||||||||||||||||||||||||||||||||||||||||||||
Sbjct  4094  GCTCTAAGTGGGTGGTAAATTCCATCTAAAGCTAAATATTGGCGAGAGACCGATAGCGAA  4035

Query  1138  CAAGTACAGTGATGGAAAGATGAAAAGAACTTTGAAAAGAGAGTGAAAAAGTACGTGAAA  1197
             ||||||||||||||||||||||||||||||||||||||||||||||||||||||||||||
Sbjct  4034  CAAGTACAGTGATGGAAAGATGAAAAGAACTTTGAAAAGAGAGTGAAAAAGTACGTGAAA  3975

Query  1198  TTGTTGAAAGGGAAGGGCATTTGATCAGACATGGTGTTTTGTGCCCTCTGCTCCTTGTGG  1257
             ||||||||||||||||||||||||||||||||||||||||||||||||||||||||||||
Sbjct  3974  TTGTTGAAAGGGAAGGGCATTTGATCAGACATGGTGTTTTGTGCCCTCTGCTCCTTGTGG  3915

Query  1258  GTAGGGGAATCTCGCATTTCACTGGGCCAGCATCAGTTTTGGTGGCAGGATAAATCCATA  1317
             ||||||||||||||||||||||||||||||||||||||||||||||||||||||||| ||
Sbjct  3914  GTAGGGGAATCTCGCATTTCACTGGGCCAGCATCAGTTTTGGTGGCAGGATAAATCCGTA  3855

Query  1318  GGAATGTAGCTTGCCTCGGTAAGTATTATAGCCTGTGGGAATACTGCCAGCTGGGACTGA  1377
             |||||||| ||||| |||| ||||||||||||||| ||||||||||||||||||||||||
Sbjct  3854  GGAATGTAACTTGCTTCGGGAAGTATTATAGCCTGCGGGAATACTGCCAGCTGGGACTGA  3795

Query  1378  GGACTGCGACGTAAGTCAAGGATGCTGGCATAATGGTTATATGCCGCCCGTCTTGAAACA  1437
             ||||||||||||||||||||||||||||||||||||||||||||||||||||||||||||
Sbjct  3794  GGACTGCGACGTAAGTCAAGGATGCTGGCATAATGGTTATATGCCGCCCGTCTTGAAACA  3735

Query  1438  CGGACCAAGGAGTCTAACGTCTATGCGAGTGTTTGGGTGTAAAACCCATACGCGTAATGA  1497
             ||||||||||||||||||||||||||||||||||||||||||||||||||||||||||||
Sbjct  3734  CGGACCAAGGAGTCTAACGTCTATGCGAGTGTTTGGGTGTAAAACCCATACGCGTAATGA  3675

Query  1498  AAGTGAACGTAGGTTGGGGCCTCGCAAGAGGTGCACAATCGACCGATCCTGATGTCTTCG  1557
             ||||||||||||||||||||||||||||||||||||||||||||||||||||||||||||
Sbjct  3674  AAGTGAACGTAGGTTGGGGCCTCGCAAGAGGTGCACAATCGACCGATCCTGATGTCTTCG  3615

Query  1558  GATGGATTTGAGTAAGAGCATAGCTGTTGGGACCCGAAAGATGGTGAACTATGCCTGAAT  1617
             ||||||||||||||||||||||||||||||||||||||||||||||||||||||||||||
Sbjct  3614  GATGGATTTGAGTAAGAGCATAGCTGTTGGGACCCGAAAGATGGTGAACTATGCCTGAAT  3555

Query  1618  AGGGTGAAGCCAGAGGAAACTCTGGTGGAGGCTCGTAGCGGTTCTGACGTGCAAATCGAT  1677
             ||||||||||||||||||||||||||||||||||||||||||||||||||||||||||||
Sbjct  3554  AGGGTGAAGCCAGAGGAAACTCTGGTGGAGGCTCGTAGCGGTTCTGACGTGCAAATCGAT  3495

Query  1678  CGTCGAATTTGGGTATAGGGGCGAAAGACTAATCGAACCATCTAGTAGCTGGTTCCTGC  1736
             |||||||||||||||||||||||||||||||||||||||||||||||||||||||||||
Sbjct  3494  CGTCGAATTTGGGTATAGGGGCGAAAGACTAATCGAACCATCTAGTAGCTGGTTCCTGC  3436


>CP049009.1 Saccharomyces pastorianus strain CBS 1483 chromosome SeXII
Length=1038742

 Score = 3013 bits (1631),  Expect = 0.0
 Identities = 1704/1738 (98%), Gaps = 9/1738 (1%)
 Strand=Plus/Minus

Query  1       CAAGGTTTCCGTAGGTGAACCTGCGGAAGGATCATTAAAGAAATTTAATAATTTTGAAAA  60
               ||||||||||||||||||||||||||||||||||||||||||||||||||||||||| | 
Sbjct  459311  CAAGGTTTCCGTAGGTGAACCTGCGGAAGGATCATTAAAGAAATTTAATAATTTTGATAT  459252

Query  61      TGGAtttttttGTTTTGGCAAGAGCATGAGAGCTTTTACTGGGCAAGAAGACAAGAGATG  120
               ||||||||||||||||||||||||| ||||||||||||||||||||||||||||||||||
Sbjct  459251  TGGATTTTTTTGTTTTGGCAAGAGCGTGAGAGCTTTTACTGGGCAAGAAGACAAGAGATG  459192

Query  121     GAGAGTCCAGCCGGGCCTGCGCTTAAGTGCGCGGTCTTGCTAGGCTTGTAAGTTTCTTTC  180
               |||||||||||||||||||||||||||||||||||||||||||||||| |||||||||||
Sbjct  459191  GAGAGTCCAGCCGGGCCTGCGCTTAAGTGCGCGGTCTTGCTAGGCTTGCAAGTTTCTTTC  459132

Query  181     TTGCTATTCCAAACGGTGAGAGATTTCTGTGCTTTTGTTATAGGACAATTAAAACCGTTT  240
               |||||||||||||| ||||||   |||| || ||||||||||||||||||||||||||||
Sbjct  459131  TTGCTATTCCAAACAGTGAGA--CTTCTCTGTTTTTGTTATAGGACAATTAAAACCGTTT  459074

Query  241     CAATACAACACACTGTGGAGTTTTCATATCTTTGCAACTTTTTCTTTGGGCATTCGAGCA  300
               |||||||||||||||||||||||| |||  ||||||||||||||||||||  ||||||||
Sbjct  459073  CAATACAACACACTGTGGAGTTTTTATACTTTTGCAACTTTTTCTTTGGG-TTTCGAGCA  459015

Query  301     ATCGGGGCCCAGAGGTAACAAACACAAACAATTTTATCTATTCATTAAATTTTTGTCAAA  360
               ||||  ||||||||||||||||||||||||||||||| ||||||||||||||||||||||
Sbjct  459014  ATCG-AGCCCAGAGGTAACAAACACAAACAATTTTATTTATTCATTAAATTTTTGTCAAA  458956

Query  361     AACAAGAATTTTCGTAACTGGAAATTTTAAAA-T-ATTAAAAACTTTCAACAACGGATCT  418
               |||||||||||||||||||||||||||||||| | |||||||||||||||||||||||||
Sbjct  458955  AACAAGAATTTTCGTAACTGGAAATTTTAAAAATAATTAAAAACTTTCAACAACGGATCT  458896

Query  419     CTTGGTTCTCGCATCGATGAAGAACGCAGCGAAATGCGATACGTAATGTGAATTGCAGAA  478
               ||||||||||||||||||||||||||||||||||||||||||||||||||||||||||||
Sbjct  458895  CTTGGTTCTCGCATCGATGAAGAACGCAGCGAAATGCGATACGTAATGTGAATTGCAGAA  458836

Query  479     TTCCGTGAATCATCGAATCTTTGAACGCACATTGCGCCCCTTGGTATTCCAGGGGGCATG  538
               ||||||||||||||||||||||||||||||||||||||||||||||||||||||||||||
Sbjct  458835  TTCCGTGAATCATCGAATCTTTGAACGCACATTGCGCCCCTTGGTATTCCAGGGGGCATG  458776

Query  539     CCTGTTTGAGCGTCATTTCCTTCTCAAACATTCTGTTTGGTAGTGAGTGATACTCTTTGG  598
               |||||||||||||||||||||||||||||||||||||||||||||||||||||||| |||
Sbjct  458775  CCTGTTTGAGCGTCATTTCCTTCTCAAACATTCTGTTTGGTAGTGAGTGATACTCTCTGG  458716

Query  599     AGTTAACTTGAAATTGCTGGCCTTTTCATTGGATGttttttttCCAAAGAGAGGTTTCTC  658
               ||||||||||||||||||||||||||||||||||||||||||||||||||||||||||||
Sbjct  458715  AGTTAACTTGAAATTGCTGGCCTTTTCATTGGATGTTTTTTTTCCAAAGAGAGGTTTCTC  458656

Query  659     TGCGTGCTTGAGGTATAATGCAAGTACGGTCGTTTTAGGTTTTACCAACTGCGGCTAATC  718
               ||||||||||||||||||||||||||||||||||||||||||||||||||||||||||||
Sbjct  458655  TGCGTGCTTGAGGTATAATGCAAGTACGGTCGTTTTAGGTTTTACCAACTGCGGCTAATC  458596

Query  719     tttttttATACTGAGCGTATTGGAACGTTATCGATAAGAAGAGAGCGTCTAGGCGAACAA  778
               ||||    |||||||||||||| |||||||||||||||||||||||||||||||||||||
Sbjct  458595  TTTT---GTACTGAGCGTATTGAAACGTTATCGATAAGAAGAGAGCGTCTAGGCGAACAA  458539

Query  779     TGTTCTTAAAGTTTGACCTCAAATCAGGTAGGAGTACCCGCTGAACTTAAGCATATCAAT  838
               ||||||||||||||||||||||||||||||||||||||||||||||||||||||||||||
Sbjct  458538  TGTTCTTAAAGTTTGACCTCAAATCAGGTAGGAGTACCCGCTGAACTTAAGCATATCAAT  458479

Query  839     AAGCGGAGGAAAAGAAACCAACCGGGATTGCCTTAGTAACGGCGAGTGAAGCGGCAAAAG  898
               ||||||||||||||||||||||||||||||||||||||||||||||||||||||||||||
Sbjct  458478  AAGCGGAGGAAAAGAAACCAACCGGGATTGCCTTAGTAACGGCGAGTGAAGCGGCAAAAG  458419

Query  899     CTCAAATTTGAAATCTGGTACCTTCGGTGCCCGAGTTGTAATTTGGAGAGGGCAACTTTG  958
               ||||||||||||||||||||||||||||||||||||||||||||||||||||||||||||
Sbjct  458418  CTCAAATTTGAAATCTGGTACCTTCGGTGCCCGAGTTGTAATTTGGAGAGGGCAACTTTG  458359

Query  959     GGGCCGTTCCTTGTCTATGTTCCTTGGAACAGGACGTCATAGAGGGTGAGAATCCCGTGT  1018
               ||||||||||||||||||||||||||||||||||||||||||||||||||||||||||||
Sbjct  458358  GGGCCGTTCCTTGTCTATGTTCCTTGGAACAGGACGTCATAGAGGGTGAGAATCCCGTGT  458299

Query  1019    GGCGAGGAGTGCGGTTCTTTGTAAAGTGCCTTCGAAGAGTCGAGTTGTTTGGGAATGCAG  1078
               |||||||||||||||||| |||||||||||||||||||||||||||||||||||||||||
Sbjct  458298  GGCGAGGAGTGCGGTTCTATGTAAAGTGCCTTCGAAGAGTCGAGTTGTTTGGGAATGCAG  458239

Query  1079    CTCTAAGTGGGTGGTAAATTCCATCTAAAGCTAAATATTGGCGAGAGACCGATAGCGAAC  1138
               ||||||||||||||||||||||||||||||||||||||||||||||||||||||||||||
Sbjct  458238  CTCTAAGTGGGTGGTAAATTCCATCTAAAGCTAAATATTGGCGAGAGACCGATAGCGAAC  458179

Query  1139    AAGTACAGTGATGGAAAGATGAAAAGAACTTTGAAAAGAGAGTGAAAAAGTACGTGAAAT  1198
               ||||||||||||||||||||||||||||||||||||||||||||||||||||||||||||
Sbjct  458178  AAGTACAGTGATGGAAAGATGAAAAGAACTTTGAAAAGAGAGTGAAAAAGTACGTGAAAT  458119

Query  1199    TGTTGAAAGGGAAGGGCATTTGATCAGACATGGTGTTTTGTGCCCTCTGCTCCTTGTGGG  1258
               ||||||||||||||||||||||||||||||||||||||||||||||||||||||||||||
Sbjct  458118  TGTTGAAAGGGAAGGGCATTTGATCAGACATGGTGTTTTGTGCCCTCTGCTCCTTGTGGG  458059

Query  1259    TAGGGGAATCTCGCATTTCACTGGGCCAGCATCAGTTTTGGTGGCAGGATAAATCCATAG  1318
               ||||||||||||||| |||||||||||||||||||||||||||||||||||||||| |||
Sbjct  458058  TAGGGGAATCTCGCAGTTCACTGGGCCAGCATCAGTTTTGGTGGCAGGATAAATCCGTAG  457999

Query  1319    GAATGTAGCTTGCCTCGGTAAGTATTATAGCCTGTGGGAATACTGCCAGCTGGGACTGAG  1378
               ||||||| ||||| |||| |||||||||||||| |||||||||||||| |||||||||||
Sbjct  457998  GAATGTAACTTGCTTCGGGAAGTATTATAGCCTATGGGAATACTGCCAACTGGGACTGAG  457939

Query  1379    GACTGCGACGTAAGTCAAGGATGCTGGCATAATGGTTATATGCCGCCCGTCTTGAAACAC  1438
               ||||||||||||||||||||||||||||||||||||||||||||||||||||||||||||
Sbjct  457938  GACTGCGACGTAAGTCAAGGATGCTGGCATAATGGTTATATGCCGCCCGTCTTGAAACAC  457879

Query  1439    GGACCAAGGAGTCTAACGTCTATGCGAGTGTTTGGGTGTAAAACCCATACGCGTAATGAA  1498
               ||||||||||||||||||||||||||||||||||||||||||||||||||||||||||||
Sbjct  457878  GGACCAAGGAGTCTAACGTCTATGCGAGTGTTTGGGTGTAAAACCCATACGCGTAATGAA  457819

Query  1499    AGTGAACGTAGGTTGGGGCCTCGCAAGAGGTGCACAATCGACCGATCCTGATGTCTTCGG  1558
               ||||||||||||||||||||||||||||||||||||||||||||||||||||||||||||
Sbjct  457818  AGTGAACGTAGGTTGGGGCCTCGCAAGAGGTGCACAATCGACCGATCCTGATGTCTTCGG  457759

Query  1559    ATGGATTTGAGTAAGAGCATAGCTGTTGGGACCCGAAAGATGGTGAACTATGCCTGAATA  1618
               ||||||||||||||||||||||||||||||||||||||||||||||||||||||||||||
Sbjct  457758  ATGGATTTGAGTAAGAGCATAGCTGTTGGGACCCGAAAGATGGTGAACTATGCCTGAATA  457699

Query  1619    GGGTGAAGCCAGAGGAAACTCTGGTGGAGGCTCGTAGCGGTTCTGACGTGCAAATCGATC  1678
               ||||||||||||||||||||||||||||||||||||||||||||||||||||||||||||
Sbjct  457698  GGGTGAAGCCAGAGGAAACTCTGGTGGAGGCTCGTAGCGGTTCTGACGTGCAAATCGATC  457639

Query  1679    GTCGAATTTGGGTATAGGGGCGAAAGACTAATCGAACCATCTAGTAGCTGGTTCCTGC  1736
               ||||||||||||||||||||||||||||||||||||||||||||||||||||||||||
Sbjct  457638  GTCGAATTTGGGTATAGGGGCGAAAGACTAATCGAACCATCTAGTAGCTGGTTCCTGC  457581


>VZWP01000066.1 Saccharomyces eubayanus x Saccharomyces uvarum strain yHQL555 
flattened_line_128, whole genome shotgun sequence
Length=5696

 Score = 3003 bits (1626),  Expect = 0.0
 Identities = 1702/1738 (98%), Gaps = 7/1738 (0%)
 Strand=Plus/Minus

Query  1     CAAGGTTTCCGTAGGTGAACCTGCGGAAGGATCATTAAAGAAATTTAATAATTTTGAAAA  60
             ||||||||||||||||||||||||||||||||||||||||||||||||||||||||| | 
Sbjct  3035  CAAGGTTTCCGTAGGTGAACCTGCGGAAGGATCATTAAAGAAATTTAATAATTTTGATAT  2976

Query  61    TGGAtttttttGTTTTGGCAAGAGCATGAGAGCTTTTACTGGGCAAGAAGACAAGAGATG  120
             ||||||||||||||||||||||||| ||||||||||||||||||||||||||||||||||
Sbjct  2975  TGGATTTTTTTGTTTTGGCAAGAGCGTGAGAGCTTTTACTGGGCAAGAAGACAAGAGATG  2916

Query  121   GAGAGTCCAGCCGGGCCTGCGCTTAAGTGCGCGGTCTTGCTAGGCTTGTAAGTTTCTTTC  180
             |||||||||||||||||||||||||||||||||||||||||||||||| || ||||||||
Sbjct  2915  GAGAGTCCAGCCGGGCCTGCGCTTAAGTGCGCGGTCTTGCTAGGCTTGCAAATTTCTTTC  2856

Query  181   TTGCTATTCCAAACGGTGAGAGATTTCTGTGCTTTTGTTATAGGACAATTAAAACCGTTT  240
             |||||||||||||| ||||||   |||| || ||||||||||||||||||||||||||||
Sbjct  2855  TTGCTATTCCAAACAGTGAGA--CTTCTCTGTTTTTGTTATAGGACAATTAAAACCGTTT  2798

Query  241   CAATACAACACACTGTGGAGTTTTCATATCTTTGCAACTTTTTCTTTGGGCATTCGAGCA  300
             |||||||||||||||||||||||| |||  ||||||||||||||||||||| ||||||||
Sbjct  2797  CAATACAACACACTGTGGAGTTTTTATACTTTTGCAACTTTTTCTTTGGGC-TTCGAGCA  2739

Query  301   ATCGGGGCCCAGAGGTAACAAACACAAACAATTTTATCTATTCATTAAATTTTTGTCAAA  360
             ||| | ||||||||||||||||||||||||||||||| ||||||||||||||||||||||
Sbjct  2738  ATC-GAGCCCAGAGGTAACAAACACAAACAATTTTATTTATTCATTAAATTTTTGTCAAA  2680

Query  361   AACAAGAATTTTCGTAACTGGAAATTTTAAAA-T-ATTAAAAACTTTCAACAACGGATCT  418
             |||||||||||||||||||||||||||||||| | |||||||||||||||||||||||||
Sbjct  2679  AACAAGAATTTTCGTAACTGGAAATTTTAAAAATAATTAAAAACTTTCAACAACGGATCT  2620

Query  419   CTTGGTTCTCGCATCGATGAAGAACGCAGCGAAATGCGATACGTAATGTGAATTGCAGAA  478
             ||||||||||||||||||||||||||||||||||||||||||||||||||||||||||||
Sbjct  2619  CTTGGTTCTCGCATCGATGAAGAACGCAGCGAAATGCGATACGTAATGTGAATTGCAGAA  2560

Query  479   TTCCGTGAATCATCGAATCTTTGAACGCACATTGCGCCCCTTGGTATTCCAGGGGGCATG  538
             ||||||||||||||||||||||||||||||||||||||||||||||||||||||||||||
Sbjct  2559  TTCCGTGAATCATCGAATCTTTGAACGCACATTGCGCCCCTTGGTATTCCAGGGGGCATG  2500

Query  539   CCTGTTTGAGCGTCATTTCCTTCTCAAACATTCTGTTTGGTAGTGAGTGATACTCTTTGG  598
             |||||||||||||||||||||||||||||||||||||||||||||||||||||||| |||
Sbjct  2499  CCTGTTTGAGCGTCATTTCCTTCTCAAACATTCTGTTTGGTAGTGAGTGATACTCTCTGG  2440

Query  599   AGTTAACTTGAAATTGCTGGCCTTTTCATTGGATGttttttttCCAAAGAGAGGTTTCTC  658
             ||||||||||||||||||||||||||||||||||||||||||||||||||||||||||||
Sbjct  2439  AGTTAACTTGAAATTGCTGGCCTTTTCATTGGATGTTTTTTTTCCAAAGAGAGGTTTCTC  2380

Query  659   TGCGTGCTTGAGGTATAATGCAAGTACGGTCGTTTTAGGTTTTACCAACTGCGGCTAATC  718
             ||||||||||||||||||||||||||||||||||||||||||||||||||||||||||||
Sbjct  2379  TGCGTGCTTGAGGTATAATGCAAGTACGGTCGTTTTAGGTTTTACCAACTGCGGCTAATC  2320

Query  719   tttttttATACTGAGCGTATTGGAACGTTATCGATAAGAAGAGAGCGTCTAGGCGAACAA  778
             ||||||  |||||||||||||| |||||||||||||||||||||||||||||||||||||
Sbjct  2319  TTTTTT-GTACTGAGCGTATTGAAACGTTATCGATAAGAAGAGAGCGTCTAGGCGAACAA  2261

Query  779   TGTTCTTAAAGTTTGACCTCAAATCAGGTAGGAGTACCCGCTGAACTTAAGCATATCAAT  838
             ||||||||||||||||||||||||||||||||||||||||||||||||||||||||||||
Sbjct  2260  TGTTCTTAAAGTTTGACCTCAAATCAGGTAGGAGTACCCGCTGAACTTAAGCATATCAAT  2201

Query  839   AAGCGGAGGAAAAGAAACCAACCGGGATTGCCTTAGTAACGGCGAGTGAAGCGGCAAAAG  898
             ||||||||||||||||||||||||||||||||||||||||||||||||||||||||||||
Sbjct  2200  AAGCGGAGGAAAAGAAACCAACCGGGATTGCCTTAGTAACGGCGAGTGAAGCGGCAAAAG  2141

Query  899   CTCAAATTTGAAATCTGGTACCTTCGGTGCCCGAGTTGTAATTTGGAGAGGGCAACTTTG  958
             |||||||||||||||||||||||| |||||||||||||||||||||||||||||||||||
Sbjct  2140  CTCAAATTTGAAATCTGGTACCTTTGGTGCCCGAGTTGTAATTTGGAGAGGGCAACTTTG  2081

Query  959   GGGCCGTTCCTTGTCTATGTTCCTTGGAACAGGACGTCATAGAGGGTGAGAATCCCGTGT  1018
             || |||||||||||||||||||||||||||||||||||||||||||||||||||||||||
Sbjct  2080  GGACCGTTCCTTGTCTATGTTCCTTGGAACAGGACGTCATAGAGGGTGAGAATCCCGTGT  2021

Query  1019  GGCGAGGAGTGCGGTTCTTTGTAAAGTGCCTTCGAAGAGTCGAGTTGTTTGGGAATGCAG  1078
             |||||||||||||||||| |||||||||||||||||||||||||||||||||||||||||
Sbjct  2020  GGCGAGGAGTGCGGTTCTATGTAAAGTGCCTTCGAAGAGTCGAGTTGTTTGGGAATGCAG  1961

Query  1079  CTCTAAGTGGGTGGTAAATTCCATCTAAAGCTAAATATTGGCGAGAGACCGATAGCGAAC  1138
             ||||||||||||||||||||||||||||||||||||||||||||||||||||||||||||
Sbjct  1960  CTCTAAGTGGGTGGTAAATTCCATCTAAAGCTAAATATTGGCGAGAGACCGATAGCGAAC  1901

Query  1139  AAGTACAGTGATGGAAAGATGAAAAGAACTTTGAAAAGAGAGTGAAAAAGTACGTGAAAT  1198
             ||||||||||||||||||||||||||||||||||||||||||||||||||||||||||||
Sbjct  1900  AAGTACAGTGATGGAAAGATGAAAAGAACTTTGAAAAGAGAGTGAAAAAGTACGTGAAAT  1841

Query  1199  TGTTGAAAGGGAAGGGCATTTGATCAGACATGGTGTTTTGTGCCCTCTGCTCCTTGTGGG  1258
             |||||||||||||||||||||||||||||||||||||||| |||||||||||||||||||
Sbjct  1840  TGTTGAAAGGGAAGGGCATTTGATCAGACATGGTGTTTTGCGCCCTCTGCTCCTTGTGGG  1781

Query  1259  TAGGGGAATCTCGCATTTCACTGGGCCAGCATCAGTTTTGGTGGCAGGATAAATCCATAG  1318
             | ||||||||||||| |||||||||||||||||||||||||||||||||||||||| |||
Sbjct  1780  TGGGGGAATCTCGCAGTTCACTGGGCCAGCATCAGTTTTGGTGGCAGGATAAATCCGTAG  1721

Query  1319  GAATGTAGCTTGCCTCGGTAAGTATTATAGCCTGTGGGAATACTGCCAGCTGGGACTGAG  1378
             ||||||| ||||| |||| |||||||||||||| ||||||||||||||||||||||||||
Sbjct  1720  GAATGTAACTTGCTTCGGGAAGTATTATAGCCTATGGGAATACTGCCAGCTGGGACTGAG  1661

Query  1379  GACTGCGACGTAAGTCAAGGATGCTGGCATAATGGTTATATGCCGCCCGTCTTGAAACAC  1438
             ||||||||||||||||||||||||||||||||||||||||||||||||||||||||||||
Sbjct  1660  GACTGCGACGTAAGTCAAGGATGCTGGCATAATGGTTATATGCCGCCCGTCTTGAAACAC  1601

Query  1439  GGACCAAGGAGTCTAACGTCTATGCGAGTGTTTGGGTGTAAAACCCATACGCGTAATGAA  1498
             ||||||||||||||||||||||||| ||||||||||||||||||||||||||||||||||
Sbjct  1600  GGACCAAGGAGTCTAACGTCTATGCAAGTGTTTGGGTGTAAAACCCATACGCGTAATGAA  1541

Query  1499  AGTGAACGTAGGTTGGGGCCTCGCAAGAGGTGCACAATCGACCGATCCTGATGTCTTCGG  1558
             ||||||||||||||||||||||||||||||||||||||||||||||||||||||||||||
Sbjct  1540  AGTGAACGTAGGTTGGGGCCTCGCAAGAGGTGCACAATCGACCGATCCTGATGTCTTCGG  1481

Query  1559  ATGGATTTGAGTAAGAGCATAGCTGTTGGGACCCGAAAGATGGTGAACTATGCCTGAATA  1618
             ||||||||||||||||||||||||||||||||||||||||||||||||||||||||||||
Sbjct  1480  ATGGATTTGAGTAAGAGCATAGCTGTTGGGACCCGAAAGATGGTGAACTATGCCTGAATA  1421

Query  1619  GGGTGAAGCCAGAGGAAACTCTGGTGGAGGCTCGTAGCGGTTCTGACGTGCAAATCGATC  1678
             ||||||||||||||||||||||||||||||||||||||||||||||||||||||||||||
Sbjct  1420  GGGTGAAGCCAGAGGAAACTCTGGTGGAGGCTCGTAGCGGTTCTGACGTGCAAATCGATC  1361

Query  1679  GTCGAATTTGGGTATAGGGGCGAAAGACTAATCGAACCATCTAGTAGCTGGTTCCTGC  1736
             ||||||||||||||||||||||||||||||||||||||||||||||||||||||||||
Sbjct  1360  GTCGAATTTGGGTATAGGGGCGAAAGACTAATCGAACCATCTAGTAGCTGGTTCCTGC  1303


>CM034489.1 Saccharomyces uvarum strain CBS 7001 chromosome XII, whole genome 
shotgun sequence
Length=1117227

 Score = 3003 bits (1626),  Expect = 0.0
 Identities = 1702/1738 (98%), Gaps = 7/1738 (0%)
 Strand=Plus/Minus

Query  1       CAAGGTTTCCGTAGGTGAACCTGCGGAAGGATCATTAAAGAAATTTAATAATTTTGAAAA  60
               ||||||||||||||||||||||||||||||||||||||||||||||||||||||||| | 
Sbjct  476113  CAAGGTTTCCGTAGGTGAACCTGCGGAAGGATCATTAAAGAAATTTAATAATTTTGATAT  476054

Query  61      TGGAtttttttGTTTTGGCAAGAGCATGAGAGCTTTTACTGGGCAAGAAGACAAGAGATG  120
               ||||||||||||||||||||||||| ||||||||||||||||||||||||||||||||||
Sbjct  476053  TGGATTTTTTTGTTTTGGCAAGAGCGTGAGAGCTTTTACTGGGCAAGAAGACAAGAGATG  475994

Query  121     GAGAGTCCAGCCGGGCCTGCGCTTAAGTGCGCGGTCTTGCTAGGCTTGTAAGTTTCTTTC  180
               |||||||||||||||||||||||||||||||||||||||||||||||| || ||||||||
Sbjct  475993  GAGAGTCCAGCCGGGCCTGCGCTTAAGTGCGCGGTCTTGCTAGGCTTGCAAATTTCTTTC  475934

Query  181     TTGCTATTCCAAACGGTGAGAGATTTCTGTGCTTTTGTTATAGGACAATTAAAACCGTTT  240
               |||||||||||||| ||||||   |||| || ||||||||||||||||||||||||||||
Sbjct  475933  TTGCTATTCCAAACAGTGAGA--CTTCTCTGTTTTTGTTATAGGACAATTAAAACCGTTT  475876

Query  241     CAATACAACACACTGTGGAGTTTTCATATCTTTGCAACTTTTTCTTTGGGCATTCGAGCA  300
               |||||||||||||||||||||||| |||  ||||||||||||||||||||| ||||||||
Sbjct  475875  CAATACAACACACTGTGGAGTTTTTATACTTTTGCAACTTTTTCTTTGGGC-TTCGAGCA  475817

Query  301     ATCGGGGCCCAGAGGTAACAAACACAAACAATTTTATCTATTCATTAAATTTTTGTCAAA  360
               ||| | ||||||||||||||||||||||||||||||| ||||||||||||||||||||||
Sbjct  475816  ATC-GAGCCCAGAGGTAACAAACACAAACAATTTTATTTATTCATTAAATTTTTGTCAAA  475758

Query  361     AACAAGAATTTTCGTAACTGGAAATTTTAAAA-T-ATTAAAAACTTTCAACAACGGATCT  418
               |||||||||||||||||||||||||||||||| | |||||||||||||||||||||||||
Sbjct  475757  AACAAGAATTTTCGTAACTGGAAATTTTAAAAATAATTAAAAACTTTCAACAACGGATCT  475698

Query  419     CTTGGTTCTCGCATCGATGAAGAACGCAGCGAAATGCGATACGTAATGTGAATTGCAGAA  478
               ||||||||||||||||||||||||||||||||||||||||||||||||||||||||||||
Sbjct  475697  CTTGGTTCTCGCATCGATGAAGAACGCAGCGAAATGCGATACGTAATGTGAATTGCAGAA  475638

Query  479     TTCCGTGAATCATCGAATCTTTGAACGCACATTGCGCCCCTTGGTATTCCAGGGGGCATG  538
               ||||||||||||||||||||||||||||||||||||||||||||||||||||||||||||
Sbjct  475637  TTCCGTGAATCATCGAATCTTTGAACGCACATTGCGCCCCTTGGTATTCCAGGGGGCATG  475578

Query  539     CCTGTTTGAGCGTCATTTCCTTCTCAAACATTCTGTTTGGTAGTGAGTGATACTCTTTGG  598
               |||||||||||||||||||||||||||||||||||||||||||||||||||||||| |||
Sbjct  475577  CCTGTTTGAGCGTCATTTCCTTCTCAAACATTCTGTTTGGTAGTGAGTGATACTCTCTGG  475518

Query  599     AGTTAACTTGAAATTGCTGGCCTTTTCATTGGATGttttttttCCAAAGAGAGGTTTCTC  658
               ||||||||||||||||||||||||||||||||||||||||||||||||||||||||||||
Sbjct  475517  AGTTAACTTGAAATTGCTGGCCTTTTCATTGGATGTTTTTTTTCCAAAGAGAGGTTTCTC  475458

Query  659     TGCGTGCTTGAGGTATAATGCAAGTACGGTCGTTTTAGGTTTTACCAACTGCGGCTAATC  718
               ||||||||||||||||||||||||||||||||||||||||||||||||||||||||||||
Sbjct  475457  TGCGTGCTTGAGGTATAATGCAAGTACGGTCGTTTTAGGTTTTACCAACTGCGGCTAATC  475398

Query  719     tttttttATACTGAGCGTATTGGAACGTTATCGATAAGAAGAGAGCGTCTAGGCGAACAA  778
               ||||||  |||||||||||||| |||||||||||||||||||||||||||||||||||||
Sbjct  475397  TTTTTT-GTACTGAGCGTATTGAAACGTTATCGATAAGAAGAGAGCGTCTAGGCGAACAA  475339

Query  779     TGTTCTTAAAGTTTGACCTCAAATCAGGTAGGAGTACCCGCTGAACTTAAGCATATCAAT  838
               ||||||||||||||||||||||||||||||||||||||||||||||||||||||||||||
Sbjct  475338  TGTTCTTAAAGTTTGACCTCAAATCAGGTAGGAGTACCCGCTGAACTTAAGCATATCAAT  475279

Query  839     AAGCGGAGGAAAAGAAACCAACCGGGATTGCCTTAGTAACGGCGAGTGAAGCGGCAAAAG  898
               ||||||||||||||||||||||||||||||||||||||||||||||||||||||||||||
Sbjct  475278  AAGCGGAGGAAAAGAAACCAACCGGGATTGCCTTAGTAACGGCGAGTGAAGCGGCAAAAG  475219

Query  899     CTCAAATTTGAAATCTGGTACCTTCGGTGCCCGAGTTGTAATTTGGAGAGGGCAACTTTG  958
               |||||||||||||||||||||||| |||||||||||||||||||||||||||||||||||
Sbjct  475218  CTCAAATTTGAAATCTGGTACCTTTGGTGCCCGAGTTGTAATTTGGAGAGGGCAACTTTG  475159

Query  959     GGGCCGTTCCTTGTCTATGTTCCTTGGAACAGGACGTCATAGAGGGTGAGAATCCCGTGT  1018
               || |||||||||||||||||||||||||||||||||||||||||||||||||||||||||
Sbjct  475158  GGACCGTTCCTTGTCTATGTTCCTTGGAACAGGACGTCATAGAGGGTGAGAATCCCGTGT  475099

Query  1019    GGCGAGGAGTGCGGTTCTTTGTAAAGTGCCTTCGAAGAGTCGAGTTGTTTGGGAATGCAG  1078
               |||||||||||||||||| |||||||||||||||||||||||||||||||||||||||||
Sbjct  475098  GGCGAGGAGTGCGGTTCTATGTAAAGTGCCTTCGAAGAGTCGAGTTGTTTGGGAATGCAG  475039

Query  1079    CTCTAAGTGGGTGGTAAATTCCATCTAAAGCTAAATATTGGCGAGAGACCGATAGCGAAC  1138
               ||||||||||||||||||||||||||||||||||||||||||||||||||||||||||||
Sbjct  475038  CTCTAAGTGGGTGGTAAATTCCATCTAAAGCTAAATATTGGCGAGAGACCGATAGCGAAC  474979

Query  1139    AAGTACAGTGATGGAAAGATGAAAAGAACTTTGAAAAGAGAGTGAAAAAGTACGTGAAAT  1198
               ||||||||||||||||||||||||||||||||||||||||||||||||||||||||||||
Sbjct  474978  AAGTACAGTGATGGAAAGATGAAAAGAACTTTGAAAAGAGAGTGAAAAAGTACGTGAAAT  474919

Query  1199    TGTTGAAAGGGAAGGGCATTTGATCAGACATGGTGTTTTGTGCCCTCTGCTCCTTGTGGG  1258
               |||||||||||||||||||||||||||||||||||||||| |||||||||||||||||||
Sbjct  474918  TGTTGAAAGGGAAGGGCATTTGATCAGACATGGTGTTTTGCGCCCTCTGCTCCTTGTGGG  474859

Query  1259    TAGGGGAATCTCGCATTTCACTGGGCCAGCATCAGTTTTGGTGGCAGGATAAATCCATAG  1318
               | ||||||||||||| |||||||||||||||||||||||||||||||||||||||| |||
Sbjct  474858  TGGGGGAATCTCGCAGTTCACTGGGCCAGCATCAGTTTTGGTGGCAGGATAAATCCGTAG  474799

Query  1319    GAATGTAGCTTGCCTCGGTAAGTATTATAGCCTGTGGGAATACTGCCAGCTGGGACTGAG  1378
               ||||||| ||||| |||| |||||||||||||| ||||||||||||||||||||||||||
Sbjct  474798  GAATGTAACTTGCTTCGGGAAGTATTATAGCCTATGGGAATACTGCCAGCTGGGACTGAG  474739

Query  1379    GACTGCGACGTAAGTCAAGGATGCTGGCATAATGGTTATATGCCGCCCGTCTTGAAACAC  1438
               ||||||||||||||||||||||||||||||||||||||||||||||||||||||||||||
Sbjct  474738  GACTGCGACGTAAGTCAAGGATGCTGGCATAATGGTTATATGCCGCCCGTCTTGAAACAC  474679

Query  1439    GGACCAAGGAGTCTAACGTCTATGCGAGTGTTTGGGTGTAAAACCCATACGCGTAATGAA  1498
               ||||||||||||||||||||||||| ||||||||||||||||||||||||||||||||||
Sbjct  474678  GGACCAAGGAGTCTAACGTCTATGCAAGTGTTTGGGTGTAAAACCCATACGCGTAATGAA  474619

Query  1499    AGTGAACGTAGGTTGGGGCCTCGCAAGAGGTGCACAATCGACCGATCCTGATGTCTTCGG  1558
               ||||||||||||||||||||||||||||||||||||||||||||||||||||||||||||
Sbjct  474618  AGTGAACGTAGGTTGGGGCCTCGCAAGAGGTGCACAATCGACCGATCCTGATGTCTTCGG  474559

Query  1559    ATGGATTTGAGTAAGAGCATAGCTGTTGGGACCCGAAAGATGGTGAACTATGCCTGAATA  1618
               ||||||||||||||||||||||||||||||||||||||||||||||||||||||||||||
Sbjct  474558  ATGGATTTGAGTAAGAGCATAGCTGTTGGGACCCGAAAGATGGTGAACTATGCCTGAATA  474499

Query  1619    GGGTGAAGCCAGAGGAAACTCTGGTGGAGGCTCGTAGCGGTTCTGACGTGCAAATCGATC  1678
               ||||||||||||||||||||||||||||||||||||||||||||||||||||||||||||
Sbjct  474498  GGGTGAAGCCAGAGGAAACTCTGGTGGAGGCTCGTAGCGGTTCTGACGTGCAAATCGATC  474439

Query  1679    GTCGAATTTGGGTATAGGGGCGAAAGACTAATCGAACCATCTAGTAGCTGGTTCCTGC  1736
               ||||||||||||||||||||||||||||||||||||||||||||||||||||||||||
Sbjct  474438  GTCGAATTTGGGTATAGGGGCGAAAGACTAATCGAACCATCTAGTAGCTGGTTCCTGC  474381


 Score = 3003 bits (1626),  Expect = 0.0
 Identities = 1702/1738 (98%), Gaps = 7/1738 (0%)
 Strand=Plus/Minus

Query  1       CAAGGTTTCCGTAGGTGAACCTGCGGAAGGATCATTAAAGAAATTTAATAATTTTGAAAA  60
               ||||||||||||||||||||||||||||||||||||||||||||||||||||||||| | 
Sbjct  485149  CAAGGTTTCCGTAGGTGAACCTGCGGAAGGATCATTAAAGAAATTTAATAATTTTGATAT  485090

Query  61      TGGAtttttttGTTTTGGCAAGAGCATGAGAGCTTTTACTGGGCAAGAAGACAAGAGATG  120
               ||||||||||||||||||||||||| ||||||||||||||||||||||||||||||||||
Sbjct  485089  TGGATTTTTTTGTTTTGGCAAGAGCGTGAGAGCTTTTACTGGGCAAGAAGACAAGAGATG  485030

Query  121     GAGAGTCCAGCCGGGCCTGCGCTTAAGTGCGCGGTCTTGCTAGGCTTGTAAGTTTCTTTC  180
               |||||||||||||||||||||||||||||||||||||||||||||||| || ||||||||
Sbjct  485029  GAGAGTCCAGCCGGGCCTGCGCTTAAGTGCGCGGTCTTGCTAGGCTTGCAAATTTCTTTC  484970

Query  181     TTGCTATTCCAAACGGTGAGAGATTTCTGTGCTTTTGTTATAGGACAATTAAAACCGTTT  240
               |||||||||||||| ||||||   |||| || ||||||||||||||||||||||||||||
Sbjct  484969  TTGCTATTCCAAACAGTGAGA--CTTCTCTGTTTTTGTTATAGGACAATTAAAACCGTTT  484912

Query  241     CAATACAACACACTGTGGAGTTTTCATATCTTTGCAACTTTTTCTTTGGGCATTCGAGCA  300
               |||||||||||||||||||||||| |||  ||||||||||||||||||||| ||||||||
Sbjct  484911  CAATACAACACACTGTGGAGTTTTTATACTTTTGCAACTTTTTCTTTGGGC-TTCGAGCA  484853

Query  301     ATCGGGGCCCAGAGGTAACAAACACAAACAATTTTATCTATTCATTAAATTTTTGTCAAA  360
               ||| | ||||||||||||||||||||||||||||||| ||||||||||||||||||||||
Sbjct  484852  ATC-GAGCCCAGAGGTAACAAACACAAACAATTTTATTTATTCATTAAATTTTTGTCAAA  484794

Query  361     AACAAGAATTTTCGTAACTGGAAATTTTAAAA-T-ATTAAAAACTTTCAACAACGGATCT  418
               |||||||||||||||||||||||||||||||| | |||||||||||||||||||||||||
Sbjct  484793  AACAAGAATTTTCGTAACTGGAAATTTTAAAAATAATTAAAAACTTTCAACAACGGATCT  484734

Query  419     CTTGGTTCTCGCATCGATGAAGAACGCAGCGAAATGCGATACGTAATGTGAATTGCAGAA  478
               ||||||||||||||||||||||||||||||||||||||||||||||||||||||||||||
Sbjct  484733  CTTGGTTCTCGCATCGATGAAGAACGCAGCGAAATGCGATACGTAATGTGAATTGCAGAA  484674

Query  479     TTCCGTGAATCATCGAATCTTTGAACGCACATTGCGCCCCTTGGTATTCCAGGGGGCATG  538
               ||||||||||||||||||||||||||||||||||||||||||||||||||||||||||||
Sbjct  484673  TTCCGTGAATCATCGAATCTTTGAACGCACATTGCGCCCCTTGGTATTCCAGGGGGCATG  484614

Query  539     CCTGTTTGAGCGTCATTTCCTTCTCAAACATTCTGTTTGGTAGTGAGTGATACTCTTTGG  598
               |||||||||||||||||||||||||||||||||||||||||||||||||||||||| |||
Sbjct  484613  CCTGTTTGAGCGTCATTTCCTTCTCAAACATTCTGTTTGGTAGTGAGTGATACTCTCTGG  484554

Query  599     AGTTAACTTGAAATTGCTGGCCTTTTCATTGGATGttttttttCCAAAGAGAGGTTTCTC  658
               ||||||||||||||||||||||||||||||||||||||||||||||||||||||||||||
Sbjct  484553  AGTTAACTTGAAATTGCTGGCCTTTTCATTGGATGTTTTTTTTCCAAAGAGAGGTTTCTC  484494

Query  659     TGCGTGCTTGAGGTATAATGCAAGTACGGTCGTTTTAGGTTTTACCAACTGCGGCTAATC  718
               ||||||||||||||||||||||||||||||||||||||||||||||||||||||||||||
Sbjct  484493  TGCGTGCTTGAGGTATAATGCAAGTACGGTCGTTTTAGGTTTTACCAACTGCGGCTAATC  484434

Query  719     tttttttATACTGAGCGTATTGGAACGTTATCGATAAGAAGAGAGCGTCTAGGCGAACAA  778
               ||||||  |||||||||||||| |||||||||||||||||||||||||||||||||||||
Sbjct  484433  TTTTTT-GTACTGAGCGTATTGAAACGTTATCGATAAGAAGAGAGCGTCTAGGCGAACAA  484375

Query  779     TGTTCTTAAAGTTTGACCTCAAATCAGGTAGGAGTACCCGCTGAACTTAAGCATATCAAT  838
               ||||||||||||||||||||||||||||||||||||||||||||||||||||||||||||
Sbjct  484374  TGTTCTTAAAGTTTGACCTCAAATCAGGTAGGAGTACCCGCTGAACTTAAGCATATCAAT  484315

Query  839     AAGCGGAGGAAAAGAAACCAACCGGGATTGCCTTAGTAACGGCGAGTGAAGCGGCAAAAG  898
               ||||||||||||||||||||||||||||||||||||||||||||||||||||||||||||
Sbjct  484314  AAGCGGAGGAAAAGAAACCAACCGGGATTGCCTTAGTAACGGCGAGTGAAGCGGCAAAAG  484255

Query  899     CTCAAATTTGAAATCTGGTACCTTCGGTGCCCGAGTTGTAATTTGGAGAGGGCAACTTTG  958
               |||||||||||||||||||||||| |||||||||||||||||||||||||||||||||||
Sbjct  484254  CTCAAATTTGAAATCTGGTACCTTTGGTGCCCGAGTTGTAATTTGGAGAGGGCAACTTTG  484195

Query  959     GGGCCGTTCCTTGTCTATGTTCCTTGGAACAGGACGTCATAGAGGGTGAGAATCCCGTGT  1018
               || |||||||||||||||||||||||||||||||||||||||||||||||||||||||||
Sbjct  484194  GGACCGTTCCTTGTCTATGTTCCTTGGAACAGGACGTCATAGAGGGTGAGAATCCCGTGT  484135

Query  1019    GGCGAGGAGTGCGGTTCTTTGTAAAGTGCCTTCGAAGAGTCGAGTTGTTTGGGAATGCAG  1078
               |||||||||||||||||| |||||||||||||||||||||||||||||||||||||||||
Sbjct  484134  GGCGAGGAGTGCGGTTCTATGTAAAGTGCCTTCGAAGAGTCGAGTTGTTTGGGAATGCAG  484075

Query  1079    CTCTAAGTGGGTGGTAAATTCCATCTAAAGCTAAATATTGGCGAGAGACCGATAGCGAAC  1138
               ||||||||||||||||||||||||||||||||||||||||||||||||||||||||||||
Sbjct  484074  CTCTAAGTGGGTGGTAAATTCCATCTAAAGCTAAATATTGGCGAGAGACCGATAGCGAAC  484015

Query  1139    AAGTACAGTGATGGAAAGATGAAAAGAACTTTGAAAAGAGAGTGAAAAAGTACGTGAAAT  1198
               ||||||||||||||||||||||||||||||||||||||||||||||||||||||||||||
Sbjct  484014  AAGTACAGTGATGGAAAGATGAAAAGAACTTTGAAAAGAGAGTGAAAAAGTACGTGAAAT  483955

Query  1199    TGTTGAAAGGGAAGGGCATTTGATCAGACATGGTGTTTTGTGCCCTCTGCTCCTTGTGGG  1258
               |||||||||||||||||||||||||||||||||||||||| |||||||||||||||||||
Sbjct  483954  TGTTGAAAGGGAAGGGCATTTGATCAGACATGGTGTTTTGCGCCCTCTGCTCCTTGTGGG  483895

Query  1259    TAGGGGAATCTCGCATTTCACTGGGCCAGCATCAGTTTTGGTGGCAGGATAAATCCATAG  1318
               | ||||||||||||| |||||||||||||||||||||||||||||||||||||||| |||
Sbjct  483894  TGGGGGAATCTCGCAGTTCACTGGGCCAGCATCAGTTTTGGTGGCAGGATAAATCCGTAG  483835

Query  1319    GAATGTAGCTTGCCTCGGTAAGTATTATAGCCTGTGGGAATACTGCCAGCTGGGACTGAG  1378
               ||||||| ||||| |||| |||||||||||||| ||||||||||||||||||||||||||
Sbjct  483834  GAATGTAACTTGCTTCGGGAAGTATTATAGCCTATGGGAATACTGCCAGCTGGGACTGAG  483775

Query  1379    GACTGCGACGTAAGTCAAGGATGCTGGCATAATGGTTATATGCCGCCCGTCTTGAAACAC  1438
               ||||||||||||||||||||||||||||||||||||||||||||||||||||||||||||
Sbjct  483774  GACTGCGACGTAAGTCAAGGATGCTGGCATAATGGTTATATGCCGCCCGTCTTGAAACAC  483715

Query  1439    GGACCAAGGAGTCTAACGTCTATGCGAGTGTTTGGGTGTAAAACCCATACGCGTAATGAA  1498
               ||||||||||||||||||||||||| ||||||||||||||||||||||||||||||||||
Sbjct  483714  GGACCAAGGAGTCTAACGTCTATGCAAGTGTTTGGGTGTAAAACCCATACGCGTAATGAA  483655

Query  1499    AGTGAACGTAGGTTGGGGCCTCGCAAGAGGTGCACAATCGACCGATCCTGATGTCTTCGG  1558
               ||||||||||||||||||||||||||||||||||||||||||||||||||||||||||||
Sbjct  483654  AGTGAACGTAGGTTGGGGCCTCGCAAGAGGTGCACAATCGACCGATCCTGATGTCTTCGG  483595

Query  1559    ATGGATTTGAGTAAGAGCATAGCTGTTGGGACCCGAAAGATGGTGAACTATGCCTGAATA  1618
               ||||||||||||||||||||||||||||||||||||||||||||||||||||||||||||
Sbjct  483594  ATGGATTTGAGTAAGAGCATAGCTGTTGGGACCCGAAAGATGGTGAACTATGCCTGAATA  483535

Query  1619    GGGTGAAGCCAGAGGAAACTCTGGTGGAGGCTCGTAGCGGTTCTGACGTGCAAATCGATC  1678
               ||||||||||||||||||||||||||||||||||||||||||||||||||||||||||||
Sbjct  483534  GGGTGAAGCCAGAGGAAACTCTGGTGGAGGCTCGTAGCGGTTCTGACGTGCAAATCGATC  483475

Query  1679    GTCGAATTTGGGTATAGGGGCGAAAGACTAATCGAACCATCTAGTAGCTGGTTCCTGC  1736
               ||||||||||||||||||||||||||||||||||||||||||||||||||||||||||
Sbjct  483474  GTCGAATTTGGGTATAGGGGCGAAAGACTAATCGAACCATCTAGTAGCTGGTTCCTGC  483417


 Score = 3003 bits (1626),  Expect = 0.0
 Identities = 1702/1738 (98%), Gaps = 7/1738 (0%)
 Strand=Plus/Minus

Query  1       CAAGGTTTCCGTAGGTGAACCTGCGGAAGGATCATTAAAGAAATTTAATAATTTTGAAAA  60
               ||||||||||||||||||||||||||||||||||||||||||||||||||||||||| | 
Sbjct  534512  CAAGGTTTCCGTAGGTGAACCTGCGGAAGGATCATTAAAGAAATTTAATAATTTTGATAT  534453

Query  61      TGGAtttttttGTTTTGGCAAGAGCATGAGAGCTTTTACTGGGCAAGAAGACAAGAGATG  120
               ||||||||||||||||||||||||| ||||||||||||||||||||||||||||||||||
Sbjct  534452  TGGATTTTTTTGTTTTGGCAAGAGCGTGAGAGCTTTTACTGGGCAAGAAGACAAGAGATG  534393

Query  121     GAGAGTCCAGCCGGGCCTGCGCTTAAGTGCGCGGTCTTGCTAGGCTTGTAAGTTTCTTTC  180
               |||||||||||||||||||||||||||||||||||||||||||||||| || ||||||||
Sbjct  534392  GAGAGTCCAGCCGGGCCTGCGCTTAAGTGCGCGGTCTTGCTAGGCTTGCAAATTTCTTTC  534333

Query  181     TTGCTATTCCAAACGGTGAGAGATTTCTGTGCTTTTGTTATAGGACAATTAAAACCGTTT  240
               |||||||||||||| ||||||   |||| || ||||||||||||||||||||||||||||
Sbjct  534332  TTGCTATTCCAAACAGTGAGA--CTTCTCTGTTTTTGTTATAGGACAATTAAAACCGTTT  534275

Query  241     CAATACAACACACTGTGGAGTTTTCATATCTTTGCAACTTTTTCTTTGGGCATTCGAGCA  300
               |||||||||||||||||||||||| |||  ||||||||||||||||||||| ||||||||
Sbjct  534274  CAATACAACACACTGTGGAGTTTTTATACTTTTGCAACTTTTTCTTTGGGC-TTCGAGCA  534216

Query  301     ATCGGGGCCCAGAGGTAACAAACACAAACAATTTTATCTATTCATTAAATTTTTGTCAAA  360
               ||| | ||||||||||||||||||||||||||||||| ||||||||||||||||||||||
Sbjct  534215  ATC-GAGCCCAGAGGTAACAAACACAAACAATTTTATTTATTCATTAAATTTTTGTCAAA  534157

Query  361     AACAAGAATTTTCGTAACTGGAAATTTTAAAA-T-ATTAAAAACTTTCAACAACGGATCT  418
               |||||||||||||||||||||||||||||||| | |||||||||||||||||||||||||
Sbjct  534156  AACAAGAATTTTCGTAACTGGAAATTTTAAAAATAATTAAAAACTTTCAACAACGGATCT  534097

Query  419     CTTGGTTCTCGCATCGATGAAGAACGCAGCGAAATGCGATACGTAATGTGAATTGCAGAA  478
               ||||||||||||||||||||||||||||||||||||||||||||||||||||||||||||
Sbjct  534096  CTTGGTTCTCGCATCGATGAAGAACGCAGCGAAATGCGATACGTAATGTGAATTGCAGAA  534037

Query  479     TTCCGTGAATCATCGAATCTTTGAACGCACATTGCGCCCCTTGGTATTCCAGGGGGCATG  538
               ||||||||||||||||||||||||||||||||||||||||||||||||||||||||||||
Sbjct  534036  TTCCGTGAATCATCGAATCTTTGAACGCACATTGCGCCCCTTGGTATTCCAGGGGGCATG  533977

Query  539     CCTGTTTGAGCGTCATTTCCTTCTCAAACATTCTGTTTGGTAGTGAGTGATACTCTTTGG  598
               |||||||||||||||||||||||||||||||||||||||||||||||||||||||| |||
Sbjct  533976  CCTGTTTGAGCGTCATTTCCTTCTCAAACATTCTGTTTGGTAGTGAGTGATACTCTCTGG  533917

Query  599     AGTTAACTTGAAATTGCTGGCCTTTTCATTGGATGttttttttCCAAAGAGAGGTTTCTC  658
               ||||||||||||||||||||||||||||||||||||||||||||||||||||||||||||
Sbjct  533916  AGTTAACTTGAAATTGCTGGCCTTTTCATTGGATGTTTTTTTTCCAAAGAGAGGTTTCTC  533857

Query  659     TGCGTGCTTGAGGTATAATGCAAGTACGGTCGTTTTAGGTTTTACCAACTGCGGCTAATC  718
               ||||||||||||||||||||||||||||||||||||||||||||||||||||||||||||
Sbjct  533856  TGCGTGCTTGAGGTATAATGCAAGTACGGTCGTTTTAGGTTTTACCAACTGCGGCTAATC  533797

Query  719     tttttttATACTGAGCGTATTGGAACGTTATCGATAAGAAGAGAGCGTCTAGGCGAACAA  778
               ||||||  |||||||||||||| |||||||||||||||||||||||||||||||||||||
Sbjct  533796  TTTTTT-GTACTGAGCGTATTGAAACGTTATCGATAAGAAGAGAGCGTCTAGGCGAACAA  533738

Query  779     TGTTCTTAAAGTTTGACCTCAAATCAGGTAGGAGTACCCGCTGAACTTAAGCATATCAAT  838
               ||||||||||||||||||||||||||||||||||||||||||||||||||||||||||||
Sbjct  533737  TGTTCTTAAAGTTTGACCTCAAATCAGGTAGGAGTACCCGCTGAACTTAAGCATATCAAT  533678

Query  839     AAGCGGAGGAAAAGAAACCAACCGGGATTGCCTTAGTAACGGCGAGTGAAGCGGCAAAAG  898
               ||||||||||||||||||||||||||||||||||||||||||||||||||||||||||||
Sbjct  533677  AAGCGGAGGAAAAGAAACCAACCGGGATTGCCTTAGTAACGGCGAGTGAAGCGGCAAAAG  533618

Query  899     CTCAAATTTGAAATCTGGTACCTTCGGTGCCCGAGTTGTAATTTGGAGAGGGCAACTTTG  958
               |||||||||||||||||||||||| |||||||||||||||||||||||||||||||||||
Sbjct  533617  CTCAAATTTGAAATCTGGTACCTTTGGTGCCCGAGTTGTAATTTGGAGAGGGCAACTTTG  533558

Query  959     GGGCCGTTCCTTGTCTATGTTCCTTGGAACAGGACGTCATAGAGGGTGAGAATCCCGTGT  1018
               || |||||||||||||||||||||||||||||||||||||||||||||||||||||||||
Sbjct  533557  GGACCGTTCCTTGTCTATGTTCCTTGGAACAGGACGTCATAGAGGGTGAGAATCCCGTGT  533498

Query  1019    GGCGAGGAGTGCGGTTCTTTGTAAAGTGCCTTCGAAGAGTCGAGTTGTTTGGGAATGCAG  1078
               |||||||||||||||||| |||||||||||||||||||||||||||||||||||||||||
Sbjct  533497  GGCGAGGAGTGCGGTTCTATGTAAAGTGCCTTCGAAGAGTCGAGTTGTTTGGGAATGCAG  533438

Query  1079    CTCTAAGTGGGTGGTAAATTCCATCTAAAGCTAAATATTGGCGAGAGACCGATAGCGAAC  1138
               ||||||||||||||||||||||||||||||||||||||||||||||||||||||||||||
Sbjct  533437  CTCTAAGTGGGTGGTAAATTCCATCTAAAGCTAAATATTGGCGAGAGACCGATAGCGAAC  533378

Query  1139    AAGTACAGTGATGGAAAGATGAAAAGAACTTTGAAAAGAGAGTGAAAAAGTACGTGAAAT  1198
               ||||||||||||||||||||||||||||||||||||||||||||||||||||||||||||
Sbjct  533377  AAGTACAGTGATGGAAAGATGAAAAGAACTTTGAAAAGAGAGTGAAAAAGTACGTGAAAT  533318

Query  1199    TGTTGAAAGGGAAGGGCATTTGATCAGACATGGTGTTTTGTGCCCTCTGCTCCTTGTGGG  1258
               |||||||||||||||||||||||||||||||||||||||| |||||||||||||||||||
Sbjct  533317  TGTTGAAAGGGAAGGGCATTTGATCAGACATGGTGTTTTGCGCCCTCTGCTCCTTGTGGG  533258

Query  1259    TAGGGGAATCTCGCATTTCACTGGGCCAGCATCAGTTTTGGTGGCAGGATAAATCCATAG  1318
               | ||||||||||||| |||||||||||||||||||||||||||||||||||||||| |||
Sbjct  533257  TGGGGGAATCTCGCAGTTCACTGGGCCAGCATCAGTTTTGGTGGCAGGATAAATCCGTAG  533198

Query  1319    GAATGTAGCTTGCCTCGGTAAGTATTATAGCCTGTGGGAATACTGCCAGCTGGGACTGAG  1378
               ||||||| ||||| |||| |||||||||||||| ||||||||||||||||||||||||||
Sbjct  533197  GAATGTAACTTGCTTCGGGAAGTATTATAGCCTATGGGAATACTGCCAGCTGGGACTGAG  533138

Query  1379    GACTGCGACGTAAGTCAAGGATGCTGGCATAATGGTTATATGCCGCCCGTCTTGAAACAC  1438
               ||||||||||||||||||||||||||||||||||||||||||||||||||||||||||||
Sbjct  533137  GACTGCGACGTAAGTCAAGGATGCTGGCATAATGGTTATATGCCGCCCGTCTTGAAACAC  533078

Query  1439    GGACCAAGGAGTCTAACGTCTATGCGAGTGTTTGGGTGTAAAACCCATACGCGTAATGAA  1498
               ||||||||||||||||||||||||| ||||||||||||||||||||||||||||||||||
Sbjct  533077  GGACCAAGGAGTCTAACGTCTATGCAAGTGTTTGGGTGTAAAACCCATACGCGTAATGAA  533018

Query  1499    AGTGAACGTAGGTTGGGGCCTCGCAAGAGGTGCACAATCGACCGATCCTGATGTCTTCGG  1558
               ||||||||||||||||||||||||||||||||||||||||||||||||||||||||||||
Sbjct  533017  AGTGAACGTAGGTTGGGGCCTCGCAAGAGGTGCACAATCGACCGATCCTGATGTCTTCGG  532958

Query  1559    ATGGATTTGAGTAAGAGCATAGCTGTTGGGACCCGAAAGATGGTGAACTATGCCTGAATA  1618
               ||||||||||||||||||||||||||||||||||||||||||||||||||||||||||||
Sbjct  532957  ATGGATTTGAGTAAGAGCATAGCTGTTGGGACCCGAAAGATGGTGAACTATGCCTGAATA  532898

Query  1619    GGGTGAAGCCAGAGGAAACTCTGGTGGAGGCTCGTAGCGGTTCTGACGTGCAAATCGATC  1678
               ||||||||||||||||||||||||||||||||||||||||||||||||||||||||||||
Sbjct  532897  GGGTGAAGCCAGAGGAAACTCTGGTGGAGGCTCGTAGCGGTTCTGACGTGCAAATCGATC  532838

Query  1679    GTCGAATTTGGGTATAGGGGCGAAAGACTAATCGAACCATCTAGTAGCTGGTTCCTGC  1736
               ||||||||||||||||||||||||||||||||||||||||||||||||||||||||||
Sbjct  532837  GTCGAATTTGGGTATAGGGGCGAAAGACTAATCGAACCATCTAGTAGCTGGTTCCTGC  532780


 Score = 3003 bits (1626),  Expect = 0.0
 Identities = 1702/1738 (98%), Gaps = 7/1738 (0%)
 Strand=Plus/Minus

Query  1       CAAGGTTTCCGTAGGTGAACCTGCGGAAGGATCATTAAAGAAATTTAATAATTTTGAAAA  60
               ||||||||||||||||||||||||||||||||||||||||||||||||||||||||| | 
Sbjct  543548  CAAGGTTTCCGTAGGTGAACCTGCGGAAGGATCATTAAAGAAATTTAATAATTTTGATAT  543489

Query  61      TGGAtttttttGTTTTGGCAAGAGCATGAGAGCTTTTACTGGGCAAGAAGACAAGAGATG  120
               ||||||||||||||||||||||||| ||||||||||||||||||||||||||||||||||
Sbjct  543488  TGGATTTTTTTGTTTTGGCAAGAGCGTGAGAGCTTTTACTGGGCAAGAAGACAAGAGATG  543429

Query  121     GAGAGTCCAGCCGGGCCTGCGCTTAAGTGCGCGGTCTTGCTAGGCTTGTAAGTTTCTTTC  180
               |||||||||||||||||||||||||||||||||||||||||||||||| || ||||||||
Sbjct  543428  GAGAGTCCAGCCGGGCCTGCGCTTAAGTGCGCGGTCTTGCTAGGCTTGCAAATTTCTTTC  543369

Query  181     TTGCTATTCCAAACGGTGAGAGATTTCTGTGCTTTTGTTATAGGACAATTAAAACCGTTT  240
               |||||||||||||| ||||||   |||| || ||||||||||||||||||||||||||||
Sbjct  543368  TTGCTATTCCAAACAGTGAGA--CTTCTCTGTTTTTGTTATAGGACAATTAAAACCGTTT  543311

Query  241     CAATACAACACACTGTGGAGTTTTCATATCTTTGCAACTTTTTCTTTGGGCATTCGAGCA  300
               |||||||||||||||||||||||| |||  ||||||||||||||||||||| ||||||||
Sbjct  543310  CAATACAACACACTGTGGAGTTTTTATACTTTTGCAACTTTTTCTTTGGGC-TTCGAGCA  543252

Query  301     ATCGGGGCCCAGAGGTAACAAACACAAACAATTTTATCTATTCATTAAATTTTTGTCAAA  360
               ||| | ||||||||||||||||||||||||||||||| ||||||||||||||||||||||
Sbjct  543251  ATC-GAGCCCAGAGGTAACAAACACAAACAATTTTATTTATTCATTAAATTTTTGTCAAA  543193

Query  361     AACAAGAATTTTCGTAACTGGAAATTTTAAAA-T-ATTAAAAACTTTCAACAACGGATCT  418
               |||||||||||||||||||||||||||||||| | |||||||||||||||||||||||||
Sbjct  543192  AACAAGAATTTTCGTAACTGGAAATTTTAAAAATAATTAAAAACTTTCAACAACGGATCT  543133

Query  419     CTTGGTTCTCGCATCGATGAAGAACGCAGCGAAATGCGATACGTAATGTGAATTGCAGAA  478
               ||||||||||||||||||||||||||||||||||||||||||||||||||||||||||||
Sbjct  543132  CTTGGTTCTCGCATCGATGAAGAACGCAGCGAAATGCGATACGTAATGTGAATTGCAGAA  543073

Query  479     TTCCGTGAATCATCGAATCTTTGAACGCACATTGCGCCCCTTGGTATTCCAGGGGGCATG  538
               ||||||||||||||||||||||||||||||||||||||||||||||||||||||||||||
Sbjct  543072  TTCCGTGAATCATCGAATCTTTGAACGCACATTGCGCCCCTTGGTATTCCAGGGGGCATG  543013

Query  539     CCTGTTTGAGCGTCATTTCCTTCTCAAACATTCTGTTTGGTAGTGAGTGATACTCTTTGG  598
               |||||||||||||||||||||||||||||||||||||||||||||||||||||||| |||
Sbjct  543012  CCTGTTTGAGCGTCATTTCCTTCTCAAACATTCTGTTTGGTAGTGAGTGATACTCTCTGG  542953

Query  599     AGTTAACTTGAAATTGCTGGCCTTTTCATTGGATGttttttttCCAAAGAGAGGTTTCTC  658
               ||||||||||||||||||||||||||||||||||||||||||||||||||||||||||||
Sbjct  542952  AGTTAACTTGAAATTGCTGGCCTTTTCATTGGATGTTTTTTTTCCAAAGAGAGGTTTCTC  542893

Query  659     TGCGTGCTTGAGGTATAATGCAAGTACGGTCGTTTTAGGTTTTACCAACTGCGGCTAATC  718
               ||||||||||||||||||||||||||||||||||||||||||||||||||||||||||||
Sbjct  542892  TGCGTGCTTGAGGTATAATGCAAGTACGGTCGTTTTAGGTTTTACCAACTGCGGCTAATC  542833

Query  719     tttttttATACTGAGCGTATTGGAACGTTATCGATAAGAAGAGAGCGTCTAGGCGAACAA  778
               ||||||  |||||||||||||| |||||||||||||||||||||||||||||||||||||
Sbjct  542832  TTTTTT-GTACTGAGCGTATTGAAACGTTATCGATAAGAAGAGAGCGTCTAGGCGAACAA  542774

Query  779     TGTTCTTAAAGTTTGACCTCAAATCAGGTAGGAGTACCCGCTGAACTTAAGCATATCAAT  838
               ||||||||||||||||||||||||||||||||||||||||||||||||||||||||||||
Sbjct  542773  TGTTCTTAAAGTTTGACCTCAAATCAGGTAGGAGTACCCGCTGAACTTAAGCATATCAAT  542714

Query  839     AAGCGGAGGAAAAGAAACCAACCGGGATTGCCTTAGTAACGGCGAGTGAAGCGGCAAAAG  898
               ||||||||||||||||||||||||||||||||||||||||||||||||||||||||||||
Sbjct  542713  AAGCGGAGGAAAAGAAACCAACCGGGATTGCCTTAGTAACGGCGAGTGAAGCGGCAAAAG  542654

Query  899     CTCAAATTTGAAATCTGGTACCTTCGGTGCCCGAGTTGTAATTTGGAGAGGGCAACTTTG  958
               |||||||||||||||||||||||| |||||||||||||||||||||||||||||||||||
Sbjct  542653  CTCAAATTTGAAATCTGGTACCTTTGGTGCCCGAGTTGTAATTTGGAGAGGGCAACTTTG  542594

Query  959     GGGCCGTTCCTTGTCTATGTTCCTTGGAACAGGACGTCATAGAGGGTGAGAATCCCGTGT  1018
               || |||||||||||||||||||||||||||||||||||||||||||||||||||||||||
Sbjct  542593  GGACCGTTCCTTGTCTATGTTCCTTGGAACAGGACGTCATAGAGGGTGAGAATCCCGTGT  542534

Query  1019    GGCGAGGAGTGCGGTTCTTTGTAAAGTGCCTTCGAAGAGTCGAGTTGTTTGGGAATGCAG  1078
               |||||||||||||||||| |||||||||||||||||||||||||||||||||||||||||
Sbjct  542533  GGCGAGGAGTGCGGTTCTATGTAAAGTGCCTTCGAAGAGTCGAGTTGTTTGGGAATGCAG  542474

Query  1079    CTCTAAGTGGGTGGTAAATTCCATCTAAAGCTAAATATTGGCGAGAGACCGATAGCGAAC  1138
               ||||||||||||||||||||||||||||||||||||||||||||||||||||||||||||
Sbjct  542473  CTCTAAGTGGGTGGTAAATTCCATCTAAAGCTAAATATTGGCGAGAGACCGATAGCGAAC  542414

Query  1139    AAGTACAGTGATGGAAAGATGAAAAGAACTTTGAAAAGAGAGTGAAAAAGTACGTGAAAT  1198
               ||||||||||||||||||||||||||||||||||||||||||||||||||||||||||||
Sbjct  542413  AAGTACAGTGATGGAAAGATGAAAAGAACTTTGAAAAGAGAGTGAAAAAGTACGTGAAAT  542354

Query  1199    TGTTGAAAGGGAAGGGCATTTGATCAGACATGGTGTTTTGTGCCCTCTGCTCCTTGTGGG  1258
               |||||||||||||||||||||||||||||||||||||||| |||||||||||||||||||
Sbjct  542353  TGTTGAAAGGGAAGGGCATTTGATCAGACATGGTGTTTTGCGCCCTCTGCTCCTTGTGGG  542294

Query  1259    TAGGGGAATCTCGCATTTCACTGGGCCAGCATCAGTTTTGGTGGCAGGATAAATCCATAG  1318
               | ||||||||||||| |||||||||||||||||||||||||||||||||||||||| |||
Sbjct  542293  TGGGGGAATCTCGCAGTTCACTGGGCCAGCATCAGTTTTGGTGGCAGGATAAATCCGTAG  542234

Query  1319    GAATGTAGCTTGCCTCGGTAAGTATTATAGCCTGTGGGAATACTGCCAGCTGGGACTGAG  1378
               ||||||| ||||| |||| |||||||||||||| ||||||||||||||||||||||||||
Sbjct  542233  GAATGTAACTTGCTTCGGGAAGTATTATAGCCTATGGGAATACTGCCAGCTGGGACTGAG  542174

Query  1379    GACTGCGACGTAAGTCAAGGATGCTGGCATAATGGTTATATGCCGCCCGTCTTGAAACAC  1438
               ||||||||||||||||||||||||||||||||||||||||||||||||||||||||||||
Sbjct  542173  GACTGCGACGTAAGTCAAGGATGCTGGCATAATGGTTATATGCCGCCCGTCTTGAAACAC  542114

Query  1439    GGACCAAGGAGTCTAACGTCTATGCGAGTGTTTGGGTGTAAAACCCATACGCGTAATGAA  1498
               ||||||||||||||||||||||||| ||||||||||||||||||||||||||||||||||
Sbjct  542113  GGACCAAGGAGTCTAACGTCTATGCAAGTGTTTGGGTGTAAAACCCATACGCGTAATGAA  542054

Query  1499    AGTGAACGTAGGTTGGGGCCTCGCAAGAGGTGCACAATCGACCGATCCTGATGTCTTCGG  1558
               ||||||||||||||||||||||||||||||||||||||||||||||||||||||||||||
Sbjct  542053  AGTGAACGTAGGTTGGGGCCTCGCAAGAGGTGCACAATCGACCGATCCTGATGTCTTCGG  541994

Query  1559    ATGGATTTGAGTAAGAGCATAGCTGTTGGGACCCGAAAGATGGTGAACTATGCCTGAATA  1618
               ||||||||||||||||||||||||||||||||||||||||||||||||||||||||||||
Sbjct  541993  ATGGATTTGAGTAAGAGCATAGCTGTTGGGACCCGAAAGATGGTGAACTATGCCTGAATA  541934

Query  1619    GGGTGAAGCCAGAGGAAACTCTGGTGGAGGCTCGTAGCGGTTCTGACGTGCAAATCGATC  1678
               ||||||||||||||||||||||||||||||||||||||||||||||||||||||||||||
Sbjct  541933  GGGTGAAGCCAGAGGAAACTCTGGTGGAGGCTCGTAGCGGTTCTGACGTGCAAATCGATC  541874

Query  1679    GTCGAATTTGGGTATAGGGGCGAAAGACTAATCGAACCATCTAGTAGCTGGTTCCTGC  1736
               ||||||||||||||||||||||||||||||||||||||||||||||||||||||||||
Sbjct  541873  GTCGAATTTGGGTATAGGGGCGAAAGACTAATCGAACCATCTAGTAGCTGGTTCCTGC  541816


 Score = 2998 bits (1623),  Expect = 0.0
 Identities = 1701/1738 (98%), Gaps = 8/1738 (0%)
 Strand=Plus/Minus

Query  1       CAAGGTTTCCGTAGGTGAACCTGCGGAAGGATCATTAAAGAAATTTAATAATTTTGAAAA  60
               ||||||||||||||||||||||||||||||||||||||||||||||||||||||||| | 
Sbjct  494184  CAAGGTTTCCGTAGGTGAACCTGCGGAAGGATCATTAAAGAAATTTAATAATTTTGATAT  494125

Query  61      TGGAtttttttGTTTTGGCAAGAGCATGAGAGCTTTTACTGGGCAAGAAGACAAGAGATG  120
               |||||||||| |||||||||||||| ||||||||||||||||||||||||||||||||||
Sbjct  494124  TGGATTTTTT-GTTTTGGCAAGAGCGTGAGAGCTTTTACTGGGCAAGAAGACAAGAGATG  494066

Query  121     GAGAGTCCAGCCGGGCCTGCGCTTAAGTGCGCGGTCTTGCTAGGCTTGTAAGTTTCTTTC  180
               |||||||||||||||||||||||||||||||||||||||||||||||| || ||||||||
Sbjct  494065  GAGAGTCCAGCCGGGCCTGCGCTTAAGTGCGCGGTCTTGCTAGGCTTGCAAATTTCTTTC  494006

Query  181     TTGCTATTCCAAACGGTGAGAGATTTCTGTGCTTTTGTTATAGGACAATTAAAACCGTTT  240
               |||||||||||||| ||||||   |||| || ||||||||||||||||||||||||||||
Sbjct  494005  TTGCTATTCCAAACAGTGAGA--CTTCTCTGTTTTTGTTATAGGACAATTAAAACCGTTT  493948

Query  241     CAATACAACACACTGTGGAGTTTTCATATCTTTGCAACTTTTTCTTTGGGCATTCGAGCA  300
               |||||||||||||||||||||||| |||  ||||||||||||||||||||| ||||||||
Sbjct  493947  CAATACAACACACTGTGGAGTTTTTATACTTTTGCAACTTTTTCTTTGGGC-TTCGAGCA  493889

Query  301     ATCGGGGCCCAGAGGTAACAAACACAAACAATTTTATCTATTCATTAAATTTTTGTCAAA  360
               ||| | ||||||||||||||||||||||||||||||| ||||||||||||||||||||||
Sbjct  493888  ATC-GAGCCCAGAGGTAACAAACACAAACAATTTTATTTATTCATTAAATTTTTGTCAAA  493830

Query  361     AACAAGAATTTTCGTAACTGGAAATTTTAAAA-T-ATTAAAAACTTTCAACAACGGATCT  418
               |||||||||||||||||||||||||||||||| | |||||||||||||||||||||||||
Sbjct  493829  AACAAGAATTTTCGTAACTGGAAATTTTAAAAATAATTAAAAACTTTCAACAACGGATCT  493770

Query  419     CTTGGTTCTCGCATCGATGAAGAACGCAGCGAAATGCGATACGTAATGTGAATTGCAGAA  478
               ||||||||||||||||||||||||||||||||||||||||||||||||||||||||||||
Sbjct  493769  CTTGGTTCTCGCATCGATGAAGAACGCAGCGAAATGCGATACGTAATGTGAATTGCAGAA  493710

Query  479     TTCCGTGAATCATCGAATCTTTGAACGCACATTGCGCCCCTTGGTATTCCAGGGGGCATG  538
               ||||||||||||||||||||||||||||||||||||||||||||||||||||||||||||
Sbjct  493709  TTCCGTGAATCATCGAATCTTTGAACGCACATTGCGCCCCTTGGTATTCCAGGGGGCATG  493650

Query  539     CCTGTTTGAGCGTCATTTCCTTCTCAAACATTCTGTTTGGTAGTGAGTGATACTCTTTGG  598
               |||||||||||||||||||||||||||||||||||||||||||||||||||||||| |||
Sbjct  493649  CCTGTTTGAGCGTCATTTCCTTCTCAAACATTCTGTTTGGTAGTGAGTGATACTCTCTGG  493590

Query  599     AGTTAACTTGAAATTGCTGGCCTTTTCATTGGATGttttttttCCAAAGAGAGGTTTCTC  658
               ||||||||||||||||||||||||||||||||||||||||||||||||||||||||||||
Sbjct  493589  AGTTAACTTGAAATTGCTGGCCTTTTCATTGGATGTTTTTTTTCCAAAGAGAGGTTTCTC  493530

Query  659     TGCGTGCTTGAGGTATAATGCAAGTACGGTCGTTTTAGGTTTTACCAACTGCGGCTAATC  718
               ||||||||||||||||||||||||||||||||||||||||||||||||||||||||||||
Sbjct  493529  TGCGTGCTTGAGGTATAATGCAAGTACGGTCGTTTTAGGTTTTACCAACTGCGGCTAATC  493470

Query  719     tttttttATACTGAGCGTATTGGAACGTTATCGATAAGAAGAGAGCGTCTAGGCGAACAA  778
               ||||||  |||||||||||||| |||||||||||||||||||||||||||||||||||||
Sbjct  493469  TTTTTT-GTACTGAGCGTATTGAAACGTTATCGATAAGAAGAGAGCGTCTAGGCGAACAA  493411

Query  779     TGTTCTTAAAGTTTGACCTCAAATCAGGTAGGAGTACCCGCTGAACTTAAGCATATCAAT  838
               ||||||||||||||||||||||||||||||||||||||||||||||||||||||||||||
Sbjct  493410  TGTTCTTAAAGTTTGACCTCAAATCAGGTAGGAGTACCCGCTGAACTTAAGCATATCAAT  493351

Query  839     AAGCGGAGGAAAAGAAACCAACCGGGATTGCCTTAGTAACGGCGAGTGAAGCGGCAAAAG  898
               ||||||||||||||||||||||||||||||||||||||||||||||||||||||||||||
Sbjct  493350  AAGCGGAGGAAAAGAAACCAACCGGGATTGCCTTAGTAACGGCGAGTGAAGCGGCAAAAG  493291

Query  899     CTCAAATTTGAAATCTGGTACCTTCGGTGCCCGAGTTGTAATTTGGAGAGGGCAACTTTG  958
               |||||||||||||||||||||||| |||||||||||||||||||||||||||||||||||
Sbjct  493290  CTCAAATTTGAAATCTGGTACCTTTGGTGCCCGAGTTGTAATTTGGAGAGGGCAACTTTG  493231

Query  959     GGGCCGTTCCTTGTCTATGTTCCTTGGAACAGGACGTCATAGAGGGTGAGAATCCCGTGT  1018
               || |||||||||||||||||||||||||||||||||||||||||||||||||||||||||
Sbjct  493230  GGACCGTTCCTTGTCTATGTTCCTTGGAACAGGACGTCATAGAGGGTGAGAATCCCGTGT  493171

Query  1019    GGCGAGGAGTGCGGTTCTTTGTAAAGTGCCTTCGAAGAGTCGAGTTGTTTGGGAATGCAG  1078
               |||||||||||||||||| |||||||||||||||||||||||||||||||||||||||||
Sbjct  493170  GGCGAGGAGTGCGGTTCTATGTAAAGTGCCTTCGAAGAGTCGAGTTGTTTGGGAATGCAG  493111

Query  1079    CTCTAAGTGGGTGGTAAATTCCATCTAAAGCTAAATATTGGCGAGAGACCGATAGCGAAC  1138
               ||||||||||||||||||||||||||||||||||||||||||||||||||||||||||||
Sbjct  493110  CTCTAAGTGGGTGGTAAATTCCATCTAAAGCTAAATATTGGCGAGAGACCGATAGCGAAC  493051

Query  1139    AAGTACAGTGATGGAAAGATGAAAAGAACTTTGAAAAGAGAGTGAAAAAGTACGTGAAAT  1198
               ||||||||||||||||||||||||||||||||||||||||||||||||||||||||||||
Sbjct  493050  AAGTACAGTGATGGAAAGATGAAAAGAACTTTGAAAAGAGAGTGAAAAAGTACGTGAAAT  492991

Query  1199    TGTTGAAAGGGAAGGGCATTTGATCAGACATGGTGTTTTGTGCCCTCTGCTCCTTGTGGG  1258
               |||||||||||||||||||||||||||||||||||||||| |||||||||||||||||||
Sbjct  492990  TGTTGAAAGGGAAGGGCATTTGATCAGACATGGTGTTTTGCGCCCTCTGCTCCTTGTGGG  492931

Query  1259    TAGGGGAATCTCGCATTTCACTGGGCCAGCATCAGTTTTGGTGGCAGGATAAATCCATAG  1318
               | ||||||||||||| |||||||||||||||||||||||||||||||||||||||| |||
Sbjct  492930  TGGGGGAATCTCGCAGTTCACTGGGCCAGCATCAGTTTTGGTGGCAGGATAAATCCGTAG  492871

Query  1319    GAATGTAGCTTGCCTCGGTAAGTATTATAGCCTGTGGGAATACTGCCAGCTGGGACTGAG  1378
               ||||||| ||||| |||| |||||||||||||| ||||||||||||||||||||||||||
Sbjct  492870  GAATGTAACTTGCTTCGGGAAGTATTATAGCCTATGGGAATACTGCCAGCTGGGACTGAG  492811

Query  1379    GACTGCGACGTAAGTCAAGGATGCTGGCATAATGGTTATATGCCGCCCGTCTTGAAACAC  1438
               ||||||||||||||||||||||||||||||||||||||||||||||||||||||||||||
Sbjct  492810  GACTGCGACGTAAGTCAAGGATGCTGGCATAATGGTTATATGCCGCCCGTCTTGAAACAC  492751

Query  1439    GGACCAAGGAGTCTAACGTCTATGCGAGTGTTTGGGTGTAAAACCCATACGCGTAATGAA  1498
               ||||||||||||||||||||||||| ||||||||||||||||||||||||||||||||||
Sbjct  492750  GGACCAAGGAGTCTAACGTCTATGCAAGTGTTTGGGTGTAAAACCCATACGCGTAATGAA  492691

Query  1499    AGTGAACGTAGGTTGGGGCCTCGCAAGAGGTGCACAATCGACCGATCCTGATGTCTTCGG  1558
               ||||||||||||||||||||||||||||||||||||||||||||||||||||||||||||
Sbjct  492690  AGTGAACGTAGGTTGGGGCCTCGCAAGAGGTGCACAATCGACCGATCCTGATGTCTTCGG  492631

Query  1559    ATGGATTTGAGTAAGAGCATAGCTGTTGGGACCCGAAAGATGGTGAACTATGCCTGAATA  1618
               ||||||||||||||||||||||||||||||||||||||||||||||||||||||||||||
Sbjct  492630  ATGGATTTGAGTAAGAGCATAGCTGTTGGGACCCGAAAGATGGTGAACTATGCCTGAATA  492571

Query  1619    GGGTGAAGCCAGAGGAAACTCTGGTGGAGGCTCGTAGCGGTTCTGACGTGCAAATCGATC  1678
               ||||||||||||||||||||||||||||||||||||||||||||||||||||||||||||
Sbjct  492570  GGGTGAAGCCAGAGGAAACTCTGGTGGAGGCTCGTAGCGGTTCTGACGTGCAAATCGATC  492511

Query  1679    GTCGAATTTGGGTATAGGGGCGAAAGACTAATCGAACCATCTAGTAGCTGGTTCCTGC  1736
               ||||||||||||||||||||||||||||||||||||||||||||||||||||||||||
Sbjct  492510  GTCGAATTTGGGTATAGGGGCGAAAGACTAATCGAACCATCTAGTAGCTGGTTCCTGC  492453


 Score = 2948 bits (1596),  Expect = 0.0
 Identities = 1693/1738 (97%), Gaps = 14/1738 (1%)
 Strand=Plus/Minus

Query  1       CAAGGTTTCCGTAGGTGAACCTGCGGAAGGATCATTAAAGAAATTTAATAATTTTGAAAA  60
               ||||||||||||||||||||||||||||||||||||||||||||||||||||||||| | 
Sbjct  503214  CAAGGTTTCCGTAGGTGAACCTGCGGAAGGATCATTAAAGAAATTTAATAATTTTGATAT  503155

Query  61      TGGAtttttttGTTTTGGCAAGAGCATGAGAGCTTTTACTGGGCAAGAAGACAAGAGATG  120
               ||||||||||||||| ||||||||| ||||||||||||||||||||||||||||||||||
Sbjct  503154  TGGATTTTTTTGTTT-GGCAAGAGCGTGAGAGCTTTTACTGGGCAAGAAGACAAGAGATG  503096

Query  121     GAGAGTCCAGCCGGGCCTGCGCTTAAGTGCGCGGTCTTGCTAGGCTTGTAAGTTTCTTTC  180
               |||||||||||||||||||||||||||||||||||||||||||||||| || ||||||||
Sbjct  503095  GAGAGTCCAGCCGGGCCTGCGCTTAAGTGCGCGGTCTTGCTAGGCTTGCAAATTTCTTTC  503036

Query  181     TTGCTATTCCAAACGGTGAGAGATTTCTGTGCTTTTGTTATAGGACAATTAAAACCGTTT  240
               |||||||||||||| ||||||   |||| || ||||||||||||||||||||||||||||
Sbjct  503035  TTGCTATTCCAAACAGTGAGA--CTTCTCTGTTTTTGTTATAGGACAATTAAAACCGTTT  502978

Query  241     CAATACAACACACTGTGGAGTTTTCATATCTTTGCAACTTTTTCTTTGGGCATTCGAGCA  300
               |||||||||||||||||||||||| |||  ||||||||||||||||||||| ||||||| 
Sbjct  502977  CAATACAACACACTGTGGAGTTTTTATACTTTTGCAACTTTTTCTTTGGGC-TTCGAGC-  502920

Query  301     ATCGGGGCCCAGAGGTAACAAACACAAACAATTTTATCTATTCATTAAATTTTTGTCAAA  360
               ||| | ||||||||||||||||||||||||||||||| ||||||||||||||||||||||
Sbjct  502919  ATC-GAGCCCAGAGGTAACAAACACAAACAATTTTATTTATTCATTAAATTTTTGTCAAA  502861

Query  361     AACAAGAATTTTCGTAACTGGAAATTTTAAAA-TATTAAAAACTTTCAACAACGGATCTC  419
               | |||||||||||||||||||||||||||||| || | ||||||||||||||||||||||
Sbjct  502860  A-CAAGAATTTTCGTAACTGGAAATTTTAAAAATAATTAAAACTTTCAACAACGGATCTC  502802

Query  420     TTGGTTCTCGCATCGATGAAGAACGCAGCGAAATGCGATACGTAATGTGAATTGCAGAAT  479
               ||||||||||||||||||||||||||||||||||||||||||||||||||||||||||||
Sbjct  502801  TTGGTTCTCGCATCGATGAAGAACGCAGCGAAATGCGATACGTAATGTGAATTGCAGAAT  502742

Query  480     TCCGTGAATCATCGAATCTTTGAACGCACATTGCGCCCCTTGGTATTCCAGGGGGCATGC  539
               ||||||||||||||||||||||||||||||||||||||||||||||||||||||||||||
Sbjct  502741  TCCGTGAATCATCGAATCTTTGAACGCACATTGCGCCCCTTGGTATTCCAGGGGGCATGC  502682

Query  540     CTGTTTGAGCGTCATTTCCTTCTCAAACATTCTGTTTGGTAGTGAGTGATACTCTTTGGA  599
               ||||||||||||||||||||||||||||||||||||||||||||||||||||||| ||||
Sbjct  502681  CTGTTTGAGCGTCATTTCCTTCTCAAACATTCTGTTTGGTAGTGAGTGATACTCTCTGGA  502622

Query  600     GTTAACTTGAAATTGCTGGCCTTTTCATTGGATGttttttttCCAAAGAGAGGTTTCTCT  659
               ||||||||||||||||||||||||||||||||||||||||||||||||||||||||||||
Sbjct  502621  GTTAACTTGAAATTGCTGGCCTTTTCATTGGATGTTTTTTTTCCAAAGAGAGGTTTCTCT  502562

Query  660     GCGTGCTTGAGGTATAATGCAAGTACGGTCGTTTTAGGTTTTACCAACTGCGGCTAATCt  719
               ||||||||||||||||||||||||||||||||||||||||||||||||||||||||||||
Sbjct  502561  GCGTGCTTGAGGTATAATGCAAGTACGGTCGTTTTAGGTTTTACCAACTGCGGCTAATCT  502502

Query  720     ttttttATACTGAGCGTATTGGAACGTTATCGATAAGAAGAGAGCGTCTAGGCGAACAAT  779
               |||||  |||||||||||||| ||||||||||||||||||||||||||||||||||||||
Sbjct  502501  TTTTT-GTACTGAGCGTATTGAAACGTTATCGATAAGAAGAGAGCGTCTAGGCGAACAAT  502443

Query  780     GTTCTTAAAGTTTGACCTCAAATCAGGTAGGAGTACCCGCTGAACTTAAGCATATCAATA  839
               |||||||||||| |||||||||||||||||||||||||||||||||||||||||||||||
Sbjct  502442  GTTCTTAAAGTT-GACCTCAAATCAGGTAGGAGTACCCGCTGAACTTAAGCATATCAATA  502384

Query  840     AGCGGAGGAAAAGAAACCAACCGGGATTGCCTTAGTAACGGCGAGTGAAGCGGCAAAAGC  899
               ||||||||||||||||||||||||||||||||||||||||||||||||||||||||||||
Sbjct  502383  AGCGGAGGAAAAGAAACCAACCGGGATTGCCTTAGTAACGGCGAGTGAAGCGGCAAAAGC  502324

Query  900     TCAAATTTGAAATCTGGTACCTTCGGTGCCCGAGTTGTAATTTGGAGAGGGCAACTTTGG  959
               ||||||||||||||||||||||| ||||||||||||||||||||||||||||||||||||
Sbjct  502323  TCAAATTTGAAATCTGGTACCTTTGGTGCCCGAGTTGTAATTTGGAGAGGGCAACTTTGG  502264

Query  960     GGCCGTTCCTTGTCTATGTTCCTTGGAACAGGACGTCATAGAGGGTGAGAATCCCGTGTG  1019
               | ||||||||||||||||||||||||||||||||||||||||||||||||||||||||||
Sbjct  502263  GACCGTTCCTTGTCTATGTTCCTTGGAACAGGACGTCATAGAGGGTGAGAATCCCGTGTG  502204

Query  1020    GCGAGGAGTGCGGTTCTTTGTAAAGTGCCTTCGAAGAGTCGAGTTGTTTGGGAATGCAGC  1079
               ||||||||||||||||| ||||||||||||||||||||||||||||||||||||||||||
Sbjct  502203  GCGAGGAGTGCGGTTCTATGTAAAGTGCCTTCGAAGAGTCGAGTTGTTTGGGAATGCAGC  502144

Query  1080    TCTAAGTGGGTGGTAAATTCCATCTAAAGCTAAATATTGGCGAGAGACCGATAGCGAACA  1139
               ||||||||||||||||||||||||||||||||||||||||||||||||||||||||||||
Sbjct  502143  TCTAAGTGGGTGGTAAATTCCATCTAAAGCTAAATATTGGCGAGAGACCGATAGCGAACA  502084

Query  1140    AGTACAGTGATGGAAAGATGAAAAGAACTTTGAAAAGAGAGTGAAAAAGTACGTGAAATT  1199
               ||||||||||||||||||||||||||||||||||||||||||||||||||||||||||||
Sbjct  502083  AGTACAGTGATGGAAAGATGAAAAGAACTTTGAAAAGAGAGTGAAAAAGTACGTGAAATT  502024

Query  1200    GTTGAAAGGGAAGGGCATTTGATCAGACATGGTGTTTTGTGCCCTCTGCTCCTTGTGGGT  1259
               ||||||||||||||||||||||||||||||||||||||| ||||||||||||||||||||
Sbjct  502023  GTTGAAAGGGAAGGGCATTTGATCAGACATGGTGTTTTGCGCCCTCTGCTCCTTGTGGGT  501964

Query  1260    AGGGGAATCTCGCATTTCACTGGGCCAGCATCAGTTTTGGTGGCAGGATAAATCCATAGG  1319
                ||||||||||||| |||||||||||||||||||||| ||||||||||||| ||| ||||
Sbjct  501963  GGGGGAATCTCGCAGTTCACTGGGCCAGCATCAGTTT-GGTGGCAGGATAA-TCCGTAGG  501906

Query  1320    AATGTAGCTTGCCTCGGTAAGTATTATAGCCTGTGGGAATACTGCCAGCTGGGACTGAGG  1379
               |||||| ||||| |||| |||||||||||||| |||||||||||||||||||||||||||
Sbjct  501905  AATGTAACTTGCTTCGGGAAGTATTATAGCCTATGGGAATACTGCCAGCTGGGACTGAGG  501846

Query  1380    ACTGCGACGTAAGTCAAGGATGCTGGCATAATGGTTATATGCCGCCCGTCTTGAAACACG  1439
               ||||||||||||||||||||||||||||||||||||||||||||||||||||||||||||
Sbjct  501845  ACTGCGACGTAAGTCAAGGATGCTGGCATAATGGTTATATGCCGCCCGTCTTGAAACACG  501786

Query  1440    GACCAAGGAGTCTAACGTCTATGCGAGTGTTTGGG-TGTAAAACCCATACGCGTAATGAA  1498
               |||||||||||||||||||||||| |||||||||| ||||||||||||||||||||||||
Sbjct  501785  GACCAAGGAGTCTAACGTCTATGCAAGTGTTTGGGGTGTAAAACCCATACGCGTAATGAA  501726

Query  1499    AGTGAACGTAGGTTGGGGCCTCGCAAGAGGTGCACAATCGACCGATCCTGATGTCTTCGG  1558
                |||||||||||||||||||||||||||||||||||||||||||||||||||||||||||
Sbjct  501725  -GTGAACGTAGGTTGGGGCCTCGCAAGAGGTGCACAATCGACCGATCCTGATGTCTTCGG  501667

Query  1559    ATGGATTTGAGTAAGAGCATAGCTGTTGGGACCCGAAAGATGGTGAACTATGCCTGAATA  1618
               ||||||||||||||||||||||||||||||||||||||||||||||||||||||||||||
Sbjct  501666  ATGGATTTGAGTAAGAGCATAGCTGTTGGGACCCGAAAGATGGTGAACTATGCCTGAATA  501607

Query  1619    GGGTGAAGCCAGAGGAAACTCTGGTGGAGGCTCGTAGCGGTTCTGACGTGCAAATCGATC  1678
               ||||||||||||||||||||||||||||||||||||||||||||||||||||||||||||
Sbjct  501606  GGGTGAAGCCAGAGGAAACTCTGGTGGAGGCTCGTAGCGGTTCTGACGTGCAAATCGATC  501547

Query  1679    GTCGAATTTGGGTATAGGGGCGAAAGACTAATCGAACCATCTAGTAGCTGGTTCCTGC  1736
               ||||||||||||||||||||||||||||||||||||||||||||||||||||||||||
Sbjct  501546  GTCGAATTTGGGTATAGGGGCGAAAGACTAATCGAACCATCTAGTAGCTGGTTCCTGC  501489


 Score = 2940 bits (1592),  Expect = 0.0
 Identities = 1696/1743 (97%), Gaps = 20/1743 (1%)
 Strand=Plus/Minus

Query  1       CAAGGTTTCCGTAGGTGAACCTGCGGAAGGATCATTAAAGAAATTTAATAATTTTGAAAA  60
               ||||||||||||||||||||||||||||||||||||||||||||||||||||||||| | 
Sbjct  525481  CAAGGTTTCCGTAGGTGAACCTGCGGAAGGATCATTAAAGAAATTTAATAATTTTGATAT  525422

Query  61      TGGAtttttttGTTTTGGCAAGAGCATGAGAGCTTTTACTGGGCAAGAAGACAAGAGATG  120
               ||||||||||||||||||||||||| ||||||||||||||||||||||||||||||||||
Sbjct  525421  TGGATTTTTTTGTTTTGGCAAGAGCGTGAGAGCTTTTACTGGGCAAGAAGACAAGAGATG  525362

Query  121     GAGAGTCCAGCCGGGCCTGCGCTTAAGTGCGCGGTCTTGCTAGGCTTGTAAGTTTCTTTC  180
               |||||||||||||||||||||||||||||||||||||||||||||||| || ||||||||
Sbjct  525361  GAGAGTCCAGCCGGGCCTGCGCTTAAGTGCGCGGTCTTGCTAGGCTTGCAAATTTCTTTC  525302

Query  181     TTGCTATTCCAAACGGTGAGAGATTTCTGTGCTTTTGTTATAGGACAATTAAAACCGTTT  240
               |||||||||||||| ||||||   |||| || ||||||||||||||||||||||||||||
Sbjct  525301  TTGCTATTCCAAACAGTGAGA--CTTCTCTG-TTTTGTTATAGGACAATTAAAACCGTTT  525245

Query  241     CAATACAACACACTGTGGAGTTTTCATATCTTTGCAACTTTTTCTTTGGGCATTCGAGCA  300
               ||||||||||| |||||||||||| |||  ||||||||||||||||||| | ||||||||
Sbjct  525244  CAATACAACAC-CTGTGGAGTTTTTATACTTTTGCAACTTTTTCTTTGG-C-TTCGAGCA  525188

Query  301     ATCGGGGCCCAGAGGTAACAAACACAAACAATTTTATCTATTCATTAAATTTTTGTCAAA  360
               ||| | ||||||||||||||||||||||||||||||| ||||||||||||||||||||||
Sbjct  525187  ATC-GAGCCCAGAGGTAACAAACACAAACAATTTTATTTATTCATTAAATTTTTGTCAAA  525129

Query  361     AACAAGAATTTTCGTAACTGGAAATTTTAAAA-T-ATTAAAAACTTTCAACAACGGATCT  418
               |||||||||||||||||||||||||||||||| | |||||||||||||||||||||||||
Sbjct  525128  AACAAGAATTTTCGTAACTGGAAATTTTAAAAATAATTAAAAACTTTCAACAACGGATCT  525069

Query  419     CTTGGTTCTCGCATCGATGAAGAACGCAGCGAAATGCGATACGTAATGTGAATTGCAGAA  478
               ||||||||||||||||||||||||||||||||||||||||||||||||||||||||||||
Sbjct  525068  CTTGGTTCTCGCATCGATGAAGAACGCAGCGAAATGCGATACGTAATGTGAATTGCAGAA  525009

Query  479     TTCCGTGAATCATCGAATCTTTGAACGCACATTGCGCCCCTTGGTATTCCAGGGGGCATG  538
               ||||||||||||||||||||||||||||||||||||||| ||||||||||||||||||||
Sbjct  525008  TTCCGTGAATCATCGAATCTTTGAACGCACATTGCGCCC-TTGGTATTCCAGGGGGCATG  524950

Query  539     CCTGTTTGAGCGTCATTTCCTTCTCAAACATTCTGTTTGGTAGTGAGTGATACTCTTTGG  598
               |||||||||||||||||||||||||||||||||||||||||||||||||||||||| |||
Sbjct  524949  CCTGTTTGAGCGTCATTTCCTTCTCAAACATTCTGTTTGGTAGTGAGTGATACTCTCTGG  524890

Query  599     AGTTAACTTGAAATTGCTGGCCTTTTCATTGGATGtttttttt-CCAAAGAGAGGTTTCT  657
               ||||||||||||||||||||||||||||||||||||||||||| ||||||||||||||||
Sbjct  524889  AGTTAACTTGAAATTGCTGGCCTTTTCATTGGATGTTTTTTTTTCCAAAGAGAGGTTTCT  524830

Query  658     CTGCGTGCTTGAGGTATAATGCAAGTACGGTCGTTTTAGGTTTTACCAACTGCGGCTAAT  717
               ||||||||||||||||||||||||||||||||||||||||||||||||||||||||||||
Sbjct  524829  CTGCGTGCTTGAGGTATAATGCAAGTACGGTCGTTTTAGGTTTTACCAACTGCGGCTAAT  524770

Query  718     CtttttttATACTGAGCGTATTGGAACGTTATCGATAAGAAGAGAGCGTCTAGGCGAACA  777
               |||||||  |||||||||||||| ||||||||||||||||||||||||||||||||||||
Sbjct  524769  CTTTTTT-GTACTGAGCGTATTG-AACGTTATCGATAAGAAGAGAGCGTCTAGGCGAACA  524712

Query  778     ATGTTCTTAAAGTTTGACCTCAAATCAGGTAGGAGTACCCGCTGAACTTAAGCATATCAA  837
               ||||||||||||||||||||||||||||||||||||||||||||||||||||||||||||
Sbjct  524711  ATGTTCTTAAAGTTTGACCTCAAATCAGGTAGGAGTACCCGCTGAACTTAAGCATATCAA  524652

Query  838     TAAGCGGAGGAAAAGAAACCAACCGGGATTGCCTTAGTAACGGCGAGTGAAGCGGCAAAA  897
               ||||||||||||||||||||||||||||||||||||||||||||||||||||||||||||
Sbjct  524651  TAAGCGGAGGAAAAGAAACCAACCGGGATTGCCTTAGTAACGGCGAGTGAAGCGGCAAAA  524592

Query  898     GCTCAAATTTGAAATCTGGTACCTTCGGTGCCCGAGTTGTAATTTGGAGAGGGCAACTTT  957
               ||||||||||||||||||||||||| |||||||||||||||||| |||||||||||||||
Sbjct  524591  GCTCAAATTTGAAATCTGGTACCTTTGGTGCCCGAGTTGTAATT-GGAGAGGGCAACTTT  524533

Query  958     GGGGCCGTTCCTTGTCTATGTTCCTTGGAACAGGACGTCATAGAGGGTGAGAATCCCGTG  1017
               ||| ||||||||||||||||||||||||||||||||||||||||||||||||||||||||
Sbjct  524532  GGGACCGTTCCTTGTCTATGTTCCTTGGAACAGGACGTCATAGAGGGTGAGAATCCCGTG  524473

Query  1018    TGGCGAGGAGTGCGGTTCTTTGTAAAGTGCCTTCGAAGAGTCGAGTTGTTTGGGAATGCA  1077
               ||||||||||||||||||| ||||||||||||||||||||||||||||||||||||||||
Sbjct  524472  TGGCGAGGAGTGCGGTTCTATGTAAAGTGCCTTCGAAGAGTCGAGTTGTTTGGGAATGCA  524413

Query  1078    GCTCTAAGTGGGTGGTAAATTCCATCTAAAGCTAAATATTGGCGAGAGACCGATAGCGAA  1137
               ||||||||||||||||||||||||||||||||||| ||||||||||||||||||||||||
Sbjct  524412  GCTCTAAGTGGGTGGTAAATTCCATCTAAAGCTAA-TATTGGCGAGAGACCGATAGCGAA  524354

Query  1138    CAAGTACAGTGATGGAAAGATGAAAAGAACTTTGAAAAGAGAGTGAAAAAGTACGTGAAA  1197
               ||||||||||||||||||||||||||||||||||||||||||||||||||||||||||||
Sbjct  524353  CAAGTACAGTGATGGAAAGATGAAAAGAACTTTGAAAAGAGAGTGAAAAAGTACGTGAAA  524294

Query  1198    TTGTTGAAAGGGAAGGGCATTTGATCAGACATGGTGTTTTGTGCCCTCTGCTCCTTGTGG  1257
               ||||||||||||||||||||||||||||||||||||||||| ||||||||||||||||||
Sbjct  524293  TTGTTGAAAGGGAAGGGCATTTGATCAGACATGGTGTTTTGCGCCCTCTGCTCCTTGTGG  524234

Query  1258    GTAGGGGAATCTCGCATTTCACTGGGCCAGCATCAGTTTTGGTGGCAGGATAAATCCATA  1317
               || ||||||||||||| ||| |||||||||||||||||||||||||||||||||||| ||
Sbjct  524233  GTGGGGGAATCTCGCAGTTC-CTGGGCCAGCATCAGTTTTGGTGGCAGGATAAATCCGTA  524175

Query  1318    GGAATGTAGCTTGCCTCGGTAAGTATTATAGCCTGTGGGAATACTGCCAGCTGGGACTGA  1377
               |||||||| ||||| |||| |||||||||||||| |||||||||||||||||||||||||
Sbjct  524174  GGAATGTAACTTGCTTCGGGAAGTATTATAGCCTATGGGAATACTGCCAGCTGGGACTGA  524115

Query  1378    GGACTGCGACGTAAGTCAAGGATGCTGGCATAATGGTTATATGCCGCCCGTCTTGAAACA  1437
               ||||||||||||||||||||||||||||||||||||||||||||||||||||||||||||
Sbjct  524114  GGACTGCGACGTAAGTCAAGGATGCTGGCATAATGGTTATATGCCGCCCGTCTTGAAACA  524055

Query  1438    CGGACCAAGGAG-TCTAACGTCTATGCGAGTG-TTTGGGTGTAAAACCCATACGCGTAAT  1495
               |||||||||||| |||||||||||||| |||| |||||||||||||||||||||||||||
Sbjct  524054  CGGACCAAGGAGGTCTAACGTCTATGCAAGTGGTTTGGGTGTAAAACCCATACGCGTAAT  523995

Query  1496    GAAAGTGAACGTAGGTTGGGGCC-TCGCAAGAGGTGCACAATCGACCGATCCTGATGTCT  1554
               ||||||||||||||||||||||| ||||||||||||||||||||||||||||||||||||
Sbjct  523994  GAAAGTGAACGTAGGTTGGGGCCCTCGCAAGAGGTGCACAATCGACCGATCCTGATGTCT  523935

Query  1555    TCGGATGGATTTGAGTAAGAGCATAGCTGTTGGGACCCGAAAGATGGTGAACTATGCCTG  1614
               ||||||||||||||||||||||||||||||||||||||||||||||||||||||||||||
Sbjct  523934  TCGGATGGATTTGAGTAAGAGCATAGCTGTTGGGACCCGAAAGATGGTGAACTATGCCTG  523875

Query  1615    AATAGGGTGAAGCCAGAGGAAACTCTGGTGG-AGGCTCGTAGCGGTTCTGACGTGCAAAT  1673
               ||||||||||||||||||||||||||||||| ||||||||||||||||||||||||||||
Sbjct  523874  AATAGGGTGAAGCCAGAGGAAACTCTGGTGGGAGGCTCGTAGCGGTTCTGACGTGCAAAT  523815

Query  1674    CGATCGTCGAATTTGGGTATAGGGGCGAAAGACTAATCGAACCATCTAGTAGCTGGTTCC  1733
               ||||||||||||||||||||||||||||||||||||||||||||||||||||||||||||
Sbjct  523814  CGATCGTCGAATTTGGGTATAGGGGCGAAAGACTAATCGAACCATCTAGTAGCTGGTTCC  523755

Query  1734    TGC  1736
               |||
Sbjct  523754  TGC  523752


 Score = 2916 bits (1579),  Expect = 0.0
 Identities = 1692/1743 (97%), Gaps = 21/1743 (1%)
 Strand=Plus/Minus

Query  1       CAAGGTTTCCGTAGGTGAACCTGCGGAAGGATCATTAAAGAAATTTAATAATTTTGAAAA  60
               ||||||||||||||||||||||||||||||||||||||||||||||||||||||||| | 
Sbjct  512212  CAAGGTTTCCGTAGGTGAACCTGCGGAAGGATCATTAAAGAAATTTAATAATTTTGATAT  512153

Query  61      TGGAtttttttGTTTTGGCAAGAGCATGAGAGCTTTTACTGGGCAAGAAGACAAGAGATG  120
               ||||||||||||||||||||||||| |||||||||||||||| |||||||||||||||||
Sbjct  512152  TGGATTTTTTTGTTTTGGCAAGAGCGTGAGAGCTTTTACTGG-CAAGAAGACAAGAGATG  512094

Query  121     GAGAGTCCAGCCGGGCCTGCGCTTAAGTGCGCGGTCTTGCTAGGCTTGTAAGTTTCTTTC  180
               |||||||||||||||||||||||||||||||||||||||||||||||| || ||||||||
Sbjct  512093  GAGAGTCCAGCCGGGCCTGCGCTTAAGTGCGCGGTCTTGCTAGGCTTGCAAATTTCTTTC  512034

Query  181     TTGCTATTCCAAACGGTGAGAGATTTCTGTGCTTTTGTTATAGGACAATTAAAACCGTTT  240
               |||||||||||||| ||||||   |||| || ||||||||||||||||||||| ||||||
Sbjct  512033  TTGCTATTCCAAACAGTGAGA--CTTCTCTGTTTTTGTTATAGGACAATTAAA-CCGTTT  511977

Query  241     CAATACAACACACTGTGGAGTTTTCATATCTTTGCAACTTTTTCTTTGGGCATTCGAGCA  300
               |||||||||||||||||||||||| |||  ||||| || |||||||||||| ||||||||
Sbjct  511976  CAATACAACACACTGTGGAGTTTTTATACTTTTGC-AC-TTTTCTTTGGGC-TTCGAGCA  511920

Query  301     ATCGGGGCCCAGAGGTAACAAACACAAACAATTTTATCTATTCATTAAATTTTTGTCAAA  360
               ||| | ||||||||||||||||||||||||||||||| ||||||||||||||||||||||
Sbjct  511919  ATC-GAGCCCAGAGGTAACAAACACAAACAATTTTATTTATTCATTAAATTTTTGTCAAA  511861

Query  361     AACAAGAATTTTCGTAACTGGAAATTTTAAAATA-TTAAAAACTTTCAACAACGGATCTC  419
               |||||||||||||||||||||||||||||||||| |||||||| ||||||||||||||||
Sbjct  511860  AACAAGAATTTTCGTAACTGGAAATTTTAAAATAATTAAAAAC-TTCAACAACGGATCTC  511802

Query  420     TTGGTTCTCGCATCGATGAAGAACGCAGCGAAATGCGATACGTAATGTGAATTGCAGAAT  479
               ||||||||||||||||||||||||||||||||||||||||||||||||||||||||||||
Sbjct  511801  TTGGTTCTCGCATCGATGAAGAACGCAGCGAAATGCGATACGTAATGTGAATTGCAGAAT  511742

Query  480     TCCGTGAATCATCGAATCTTTGAACGCACATTGCGCCCCTTGGTATTCCAGGGGGCATGC  539
               |||||||||||||||||||| |||||||||||||||||||||||||||||||||||||||
Sbjct  511741  TCCGTGAATCATCGAATCTT-GAACGCACATTGCGCCCCTTGGTATTCCAGGGGGCATGC  511683

Query  540     CTGTTTGAGCGTCATTTCCTTCTCAAACATTCTGTTTGGTAGTGAGTGATACTCTTTGGA  599
               |||||||||||||||||||||||||||||||||||| |||||||||||||||||| ||||
Sbjct  511682  CTGTTTGAGCGTCATTTCCTTCTCAAACATTCTGTT-GGTAGTGAGTGATACTCTCTGGA  511624

Query  600     GTTAACTTGAAATTGCTGGCCTTTTCATTGGATGttttttttCCAAAGAGAGGTTTCTCT  659
               ||||||||||||||||||||||||||||||||||||||||||||||||||||||||||||
Sbjct  511623  GTTAACTTGAAATTGCTGGCCTTTTCATTGGATGTTTTTTTTCCAAAGAGAGGTTTCTCT  511564

Query  660     GCGTGCTTGAGGTATAATGCAAGTACGGTCGTTTTA-GGTTTTACCAACTGCGGCTAATC  718
               |||||||||||||||||||||||||||||||||||| |||||||||||||||||||||||
Sbjct  511563  GCGTGCTTGAGGTATAATGCAAGTACGGTCGTTTTAAGGTTTTACCAACTGCGGCTAATC  511504

Query  719     tttttttATACTGAGCGTATTGGAACGTTATCGATAAGAAGAGAGCGTCTAGGCGAACAA  778
               ||||||  |||||||||||||| |||||||||||||||||||||||||||||||||||||
Sbjct  511503  TTTTTT-GTACTGAGCGTATTGAAACGTTATCGATAAGAAGAGAGCGTCTAGGCGAACAA  511445

Query  779     TGTTCTTAAAGTTTGACCTCAAATCAGGTAGGAGTACCCGCTGAACTTAAGCATATCAAT  838
               ||||||||||||||||||||||||||||||||||||||||||||||||||||||||||||
Sbjct  511444  TGTTCTTAAAGTTTGACCTCAAATCAGGTAGGAGTACCCGCTGAACTTAAGCATATCAAT  511385

Query  839     AAGCGGAGGAAAAGAAACCAACCGGGATTGCCTTAGTAACGGCGAGTGAAGCGGCAAAAG  898
               ||||||||||||||||||||||||||||||||||||||||||||||||||||||||||||
Sbjct  511384  AAGCGGAGGAAAAGAAACCAACCGGGATTGCCTTAGTAACGGCGAGTGAAGCGGCAAAAG  511325

Query  899     CTCAAATTTGAAATCTGGTACCTTCGGTGCCCGAGTTGTAATTTGGAGAGGGCAACTTTG  958
               |||||||| ||||||||||||||| |||||||||||||||||||||||||||||||||||
Sbjct  511324  CTCAAATT-GAAATCTGGTACCTTTGGTGCCCGAGTTGTAATTTGGAGAGGGCAACTTTG  511266

Query  959     GGGCCGTTCCTTGTCTATGTTCCTTGGAACAGGACGTCATAGAGGGTGAGAATCCCGTGT  1018
               || |||||||||||||||||||||||||||||||||||||||||||||||||||||||||
Sbjct  511265  GGACCGTTCCTTGTCTATGTTCCTTGGAACAGGACGTCATAGAGGGTGAGAATCCCGTGT  511206

Query  1019    GGCGAGGAGTGCGGTTCTTTGTAAAGTGCCTTCGAAGAGTCGAGTTGTTTGGGAATGCAG  1078
               |||||||||||||||||| |||||||||||||||||||||||||||||||||||||||||
Sbjct  511205  GGCGAGGAGTGCGGTTCTATGTAAAGTGCCTTCGAAGAGTCGAGTTGTTTGGGAATGCAG  511146

Query  1079    CTCTAAGTGGGTGGTAAATTCCATCTAAAGCTAAATATTGGCGAGAGACCGATAGCGAAC  1138
               ||||||||||||||||||||||||||||||||||||||||||||||||||||||||||||
Sbjct  511145  CTCTAAGTGGGTGGTAAATTCCATCTAAAGCTAAATATTGGCGAGAGACCGATAGCGAAC  511086

Query  1139    AAGTACAGTGATGGAAAG-ATGAAAAGAACTTTGAAAAGAGAGTGAAAAAGTACGTGAAA  1197
               |||||||||||||||||| |||||||||||||||||||||||||||||||||||||||||
Sbjct  511085  AAGTACAGTGATGGAAAGGATGAAAAGAACTTTGAAAAGAGAGTGAAAAAGTACGTGAAA  511026

Query  1198    TTGTTGAAAGGGAAGGGCATTTGATCAGACATGGTGTTTTGTGCCCTCTGCTCCTTGTGG  1257
               ||||||||||||||||||||||||||||||||||||||||| ||||||||||||||||||
Sbjct  511025  TTGTTGAAAGGGAAGGGCATTTGATCAGACATGGTGTTTTGCGCCCTCTGCTCCTTGTGG  510966

Query  1258    GTAGGGGAATC-TCGCATTTCACTGGGCCAGCATCAGTTTTGGTGGCAGGATAAATCCAT  1316
               ||  ||||||| ||||| |||||||||||||||||||||||||||||||||||||||| |
Sbjct  510965  GTGTGGGAATCATCGCAGTTCACTGGGCCAGCATCAGTTTTGGTGGCAGGATAAATCCGT  510906

Query  1317    AGGAATGTAGCTTGCCTCGGTAAGTATTATAGCCTGTGGGAATACTGCCAGCTGGGACTG  1376
               ||||||||| ||||| |||| |||||||||||||| ||||||||||||||||||||||||
Sbjct  510905  AGGAATGTAACTTGCTTCGGGAAGTATTATAGCCTATGGGAATACTGCCAGCTGGGACTG  510846

Query  1377    AGGACTGCGACGTAAGTCAAGG-ATGCTGGCATAATGGTTATATGCCGCCCGTCTTGAAA  1435
               |||||||||||||||||||||| |||||||||||||||||||||||||||||||||||||
Sbjct  510845  AGGACTGCGACGTAAGTCAAGGGATGCTGGCATAATGGTTATATGCCGCCCGTCTTGAAA  510786

Query  1436    CACGGACCAAGGAGTCTAACGTCTATGCGAGTGTTTGGGTGTAAAACCCATACGCGTAAT  1495
               ||||||||||||||||||||||||| || |||||||||||||||||||||||||||||||
Sbjct  510785  CACGGACCAAGGAGTCTAACGTCTA-GCAAGTGTTTGGGTGTAAAACCCATACGCGTAAT  510727

Query  1496    GAAA-GTGAACGTAGGTTGGGGCCTCGCAAGAGGTGCACAATCGACCGATCCTGATGTCT  1554
               |||| |||||||||||||||||||||||||||||||||||||||||||||||||||||||
Sbjct  510726  GAAAAGTGAACGTAGGTTGGGGCCTCGCAAGAGGTGCACAATCGACCGATCCTGATGTCT  510667

Query  1555    TCGGATGGATTTGAGTAAGAGCATAGCTGTTGGGACCCGAAAGATGGTGAACTATGCCTG  1614
               ||||||||||||||||||||||||||||||||||||||||||||||||||||||||||||
Sbjct  510666  TCGGATGGATTTGAGTAAGAGCATAGCTGTTGGGACCCGAAAGATGGTGAACTATGCCTG  510607

Query  1615    AATAGGG-TGAAGCCAGAGGAAACTCTGGTGGAGGCTCGTAGCGGTTCTGACGTGCAAAT  1673
               ||||||| ||||||||||||||||||||||||||||||||||||||||||||||||||||
Sbjct  510606  AATAGGGGTGAAGCCAGAGGAAACTCTGGTGGAGGCTCGTAGCGGTTCTGACGTGCAAAT  510547

Query  1674    CGATCGTCGAATTTGGGTATAGGGGCGAAAGACTAATCGAACCATCTAGTAGCTGGTTCC  1733
               ||||||||||||||||||||||||||||||||||||||||||||||||||||||||||||
Sbjct  510546  CGATCGTCGAATTTGGGTATAGGGGCGAAAGACTAATCGAACCATCTAGTAGCTGGTTCC  510487

Query  1734    TGC  1736
               |||
Sbjct  510486  TGC  510484


 Score = 2913 bits (1577),  Expect = 0.0
 Identities = 1658/1696 (98%), Gaps = 9/1696 (1%)
 Strand=Plus/Minus

Query  1       CAAGGTTTCCGTAGGTGAACCTGCGGAAGGATCATTAAAGAAATTTAATAATTTTGAAAA  60
               ||||||||||||||||||||||||||||||||||||||||||||||||||||||||| | 
Sbjct  516466  CAAGGTTTCCGTAGGTGAACCTGCGGAAGGATCATTAAAGAAATTTAATAATTTTGATAT  516407

Query  61      TGGAtttttttGTTTTGGCAAGAGCATGAGAGCTTTTACTGGGCAAGAAGACAAGAGATG  120
               ||||||||||||||||||||||||| ||||||||||||||||||||||||||||||||||
Sbjct  516406  TGGATTTTTTTGTTTTGGCAAGAGCGTGAGAGCTTTTACTGGGCAAGAAGACAAGAGATG  516347

Query  121     GAGAGTCCAGCCGGGCCTGCGCTTAAGTGCGCGGTCTTGCTAGGCTTGTAAGTTTCTTTC  180
               |||||||||||||||||||||||||||||||||||||||||||||||| || ||||||||
Sbjct  516346  GAGAGTCCAGCCGGGCCTGCGCTTAAGTGCGCGGTCTTGCTAGGCTTGCAAATTTCTTTC  516287

Query  181     TTGCTATTCCAAACGGTGAGAGATTTCTGTGCTTTTGTTATAGGACAATTAAAACCGTTT  240
               |||||||||||||| ||||||   |||| || ||||||||||||||||||||||||||||
Sbjct  516286  TTGCTATTCCAAACAGTGAGA--CTTCTCTGTTTTTGTTATAGGACAATTAAAACCGTTT  516229

Query  241     CAATACAACACACTGTGGAGTTTTCATATCTTTGCAACTTTTTCTTTGGGCATTCGAGCA  300
               |||||||||||||||||||||||| |||  ||||||||||||||||||||| ||||||||
Sbjct  516228  CAATACAACACACTGTGGAGTTTTTATACTTTTGCAACTTTTTCTTTGGGC-TTCGAGCA  516170

Query  301     ATCGGGGCCCAGAGGTAACAAACACAAACAATTTTATCTATTCATTAAATTTTTGTCAAA  360
               ||| | ||||||||||||||||||||||||||||||| ||||||||||||||| ||||||
Sbjct  516169  ATC-GAGCCCAGAGGTAACAAACACAAACAATTTTATTTATTCATTAAATTTT-GTCAAA  516112

Query  361     AACAAGAATTTTCGTAACTGGAAATTTTAAAA-T-ATTAAAAACTTTCAACAACGGATCT  418
               |||||||||||||||||||||||||||||||| | |||||||||||||||||||||||||
Sbjct  516111  AACAAGAATTTTCGTAACTGGAAATTTTAAAAATAATTAAAAACTTTCAACAACGGATCT  516052

Query  419     CTTGGTTCTCGCATCGATGAAGAACGCAGCGAAATGCGATACGTAATGTGAATTGCAGAA  478
               ||||||||||||||||||||||||||||||||||||||||||||||||||||||||||||
Sbjct  516051  CTTGGTTCTCGCATCGATGAAGAACGCAGCGAAATGCGATACGTAATGTGAATTGCAGAA  515992

Query  479     TTCCGTGAATCATCGAATCTTTGAACGCACATTGCGCCCCTTGGTATTCCAGGGGGCATG  538
               ||||||||||||||||||||||||||||||||||||||||||||||||||||||||||||
Sbjct  515991  TTCCGTGAATCATCGAATCTTTGAACGCACATTGCGCCCCTTGGTATTCCAGGGGGCATG  515932

Query  539     CCTGTTTGAGCGTCATTTCCTTCTCAAACATTCTGTTTGGTAGTGAGTGATACTCTTTGG  598
               |||||||||||||||||||||||||||||||||||||||||||||||||||||||| |||
Sbjct  515931  CCTGTTTGAGCGTCATTTCCTTCTCAAACATTCTGTTTGGTAGTGAGTGATACTCTCTGG  515872

Query  599     AGTTAACTTGAAATTGCTGGCCTTTTCATTGGATGttttttttCCAAAGAGAGGTTTCTC  658
               ||||||||||||||||||||||||||||||||||||||||||||||||||||||||||||
Sbjct  515871  AGTTAACTTGAAATTGCTGGCCTTTTCATTGGATGTTTTTTTTCCAAAGAGAGGTTTCTC  515812

Query  659     TGCGTGCTTGAGGTATAATGCAAGTACGGTCGTTTTAGGTTTTACCAACTGCGGCTAATC  718
               ||||||||||||||||||||||||||||||||||||||||||||||||||||||||||||
Sbjct  515811  TGCGTGCTTGAGGTATAATGCAAGTACGGTCGTTTTAGGTTTTACCAACTGCGGCTAATC  515752

Query  719     tttttttATACTGAGCGTATTGGAACGTTATCGATAAGAAGAGAGCGTCTAGGCGAACAA  778
               ||||||  |||||||||||||| |||||||||||||||||||||||||||||||||||||
Sbjct  515751  TTTTTTG-TACTGAGCGTATTGAAACGTTATCGATAAGAAGAGAGCGTCTAGGCGAACAA  515693

Query  779     TGTTCTTAAAGTTTGACCTCAAATCAGGTAGGAGTACCCGCTGAACTTAAGCATATCAAT  838
               ||||||||||||||||||||||||||||||||||||||||||||||||||||||||||||
Sbjct  515692  TGTTCTTAAAGTTTGACCTCAAATCAGGTAGGAGTACCCGCTGAACTTAAGCATATCAAT  515633

Query  839     AAGCGGAGGAAAAGAAACCAACCGGGATTGCCTTAGTAACGGCGAGTGAAGCGGCAAAAG  898
               ||||||||||||||||||||||||||||||||||||||||||||||||||||||||||||
Sbjct  515632  AAGCGGAGGAAAAGAAACCAACCGGGATTGCCTTAGTAACGGCGAGTGAAGCGGCAAAAG  515573

Query  899     CTCAAATTTGAAATCTGGTACCTTCGGTGCCCGAGTTGTAATTTGGAGAGGGCAACTTTG  958
               |||||||||||||||||||||||| |||||||||||||||||||||||||||||||||||
Sbjct  515572  CTCAAATTTGAAATCTGGTACCTTTGGTGCCCGAGTTGTAATTTGGAGAGGGCAACTTTG  515513

Query  959     GGGCCGTTCCTTGTCTATGTTCCTTGGAACAGGACGTCATAGAGGGTGAGAATCCCGTGT  1018
               || |||||||||||||||||||||||||||||||||||||||||||||||||||||||||
Sbjct  515512  GGACCGTTCCTTGTCTATGTTCCTTGGAACAGGACGTCATAGAGGGTGAGAATCCCGTGT  515453

Query  1019    GGCGAGGAGTGCGGTTCTTTGTAAAGTGCCTTCGAAGAGTCGAGTTGTTTGGGAATGCAG  1078
               |||||||||||||||||| |||||||||||||||||||||||||||||||||||||||||
Sbjct  515452  GGCGAGGAGTGCGGTTCTATGTAAAGTGCCTTCGAAGAGTCGAGTTGTTTGGGAATGCAG  515393

Query  1079    CTCTAAGTGGGTGGTAAATTCCATCTAAAGCTAAATATTGGCGAGAGACCGATAGCGAAC  1138
               ||||||||||||||||||||||||||||||||||||||||||||||||||||||||||||
Sbjct  515392  CTCTAAGTGGGTGGTAAATTCCATCTAAAGCTAAATATTGGCGAGAGACCGATAGCGAAC  515333

Query  1139    AAGTACAGTGATGGAAAGATGAAAAGAACTTTGAAAAGAGAGTGAAAAAGTACGTGAAAT  1198
               ||||||||||||||||||||||||||||||||||||||||||||||||||||||||||||
Sbjct  515332  AAGTACAGTGATGGAAAGATGAAAAGAACTTTGAAAAGAGAGTGAAAAAGTACGTGAAAT  515273

Query  1199    TGTTGAAAGGGAAGGGCATTTGATCAGACATGGTGTTTTGTGCCCTCTGCTCCTTGTGGG  1258
               |||||||||||||||||||||||||||||||||||||||| |||||||||||||||||||
Sbjct  515272  TGTTGAAAGGGAAGGGCATTTGATCAGACATGGTGTTTTGCGCCCTCTGCTCCTTGTGGG  515213

Query  1259    TAGGGGAATCTCGCATTTCACTGGGCCAGCATCAGTTTTGGTGGCAGGATAAATCCATAG  1318
               | ||||||||||||| |||||||||||||||||||||||||||||||||||||||| |||
Sbjct  515212  TGGGGGAATCTCGCAGTTCACTGGGCCAGCATCAGTTTTGGTGGCAGGATAAATCCGTAG  515153

Query  1319    GAATGTAGCTTGCCTCGGTAAGTATTATAGCCTGTGGGAATACTGCCAGCTGGGACTGAG  1378
               ||||||| ||||| |||| |||||||||||||| ||||||||||||||||||||||||||
Sbjct  515152  GAATGTAACTTGCTTCGGGAAGTATTATAGCCTATGGGAATACTGCCAGCTGGGACTGAG  515093

Query  1379    GACTGCGACGTAAGTCAAGGATGCTGGCATAATGGTTATATGCCGCCCGTCTTGAAACAC  1438
               ||||||||||||||||||||||||||||||||||||||||||||||||||||||||||||
Sbjct  515092  GACTGCGACGTAAGTCAAGGATGCTGGCATAATGGTTATATGCCGCCCGTCTTGAAACAC  515033

Query  1439    GGACCAAGGAGTCTAACGTCTATGCGAGTGTTTGGGTGTAAAACCCATACGCGTAATGAA  1498
               ||||||||||||||||||||||||| ||||||||||||||||||||||||||||||||||
Sbjct  515032  GGACCAAGGAGTCTAACGTCTATGCAAGTGTTTGGGTGTAAAACCCATACGCGTAATGAA  514973

Query  1499    AGTGAACGTAGGTTGGGGCCTCGCAAGAGGTGCACAATCGACCGATCCTGATGTCTTCGG  1558
                |||||||||||||||||||||||||||||||||||||||||||||||||||||||||||
Sbjct  514972  -GTGAACGTAGGTTGGGGCCTCGCAAGAGGTGCACAATCGACCGATCCTGATGTCTTCGG  514914

Query  1559    ATGGATTTGAGTAAGAGCATAGCTGTTGGGACCCGAAAGATGGTGAACTATGCCTGAATA  1618
               ||||||||||||||||||||||||||||||||||||||||||||||||||||||||||||
Sbjct  514913  ATGGATTTGAGTAAGAGCATAGCTGTTGGGACCCGAAAGATGGTGAACTATGCCTGAATA  514854

Query  1619    GGGTGAAGCCAGAGGAAACTCTGGTGGAGGCTCGTAGCGGTTCTGACGTGCAAATCGATC  1678
               ||||||||||||||||||||||||||||||||||||||||||||||||||||||||||||
Sbjct  514853  GGGTGAAGCCAGAGGAAACTCTGGTGGAGGCTCGTAGCGGTTCTGACGTGCAAATCGATC  514794

Query  1679    GTCGAATTTGGGTATA  1694
               ||||||||||||||||
Sbjct  514793  GTCGAATTTGGGTATA  514778


>CP080215.1 Saccharomyces bayanus strain FM677 chromosome XII
Length=1157004

 Score = 2998 bits (1623),  Expect = 0.0
 Identities = 1701/1738 (98%), Gaps = 7/1738 (0%)
 Strand=Plus/Minus

Query  1       CAAGGTTTCCGTAGGTGAACCTGCGGAAGGATCATTAAAGAAATTTAATAATTTTGAAAA  60
               ||||||||||||||||||||||||||||||||||||||||||||||||||||||||| | 
Sbjct  483889  CAAGGTTTCCGTAGGTGAACCTGCGGAAGGATCATTAAAGAAATTTAATAATTTTGATAT  483830

Query  61      TGGAtttttttGTTTTGGCAAGAGCATGAGAGCTTTTACTGGGCAAGAAGACAAGAGATG  120
               ||||||||||||||||||||||||| ||||||||||||||||||||||||||||||||||
Sbjct  483829  TGGATTTTTTTGTTTTGGCAAGAGCGTGAGAGCTTTTACTGGGCAAGAAGACAAGAGATG  483770

Query  121     GAGAGTCCAGCCGGGCCTGCGCTTAAGTGCGCGGTCTTGCTAGGCTTGTAAGTTTCTTTC  180
               |||||||||||||||||||||||||||||||||||||||||||||||| |||||||||||
Sbjct  483769  GAGAGTCCAGCCGGGCCTGCGCTTAAGTGCGCGGTCTTGCTAGGCTTGCAAGTTTCTTTC  483710

Query  181     TTGCTATTCCAAACGGTGAGAGATTTCTGTGCTTTTGTTATAGGACAATTAAAACCGTTT  240
               |||||||||||||| ||||||   |||| || ||||||||||||||||||||||||||||
Sbjct  483709  TTGCTATTCCAAACAGTGAGA--CTTCTCTGTTTTTGTTATAGGACAATTAAAACCGTTT  483652

Query  241     CAATACAACACACTGTGGAGTTTTCATATCTTTGCAACTTTTTCTTTGGGCATTCGAGCA  300
               |||||||||||||||||||||||| |||  ||||||||||||||||||||  ||||||||
Sbjct  483651  CAATACAACACACTGTGGAGTTTTTATACTTTTGCAACTTTTTCTTTGGG-TTTCGAGCA  483593

Query  301     ATCGGGGCCCAGAGGTAACAAACACAAACAATTTTATCTATTCATTAAATTTTTGTCAAA  360
               ||||  ||||||||||||||||||||||||||||||| ||||||||||||||||||||||
Sbjct  483592  ATCG-AGCCCAGAGGTAACAAACACAAACAATTTTATTTATTCATTAAATTTTTGTCAAA  483534

Query  361     AACAAGAATTTTCGTAACTGGAAATTTTAAAA-T-ATTAAAAACTTTCAACAACGGATCT  418
               |||||||||||||||||||||||||||||||| | |||||||||||||||||||||||||
Sbjct  483533  AACAAGAATTTTCGTAACTGGAAATTTTAAAAATAATTAAAAACTTTCAACAACGGATCT  483474

Query  419     CTTGGTTCTCGCATCGATGAAGAACGCAGCGAAATGCGATACGTAATGTGAATTGCAGAA  478
               ||||||||||||||||||||||||||||||||||||||||||||||||||||||||||||
Sbjct  483473  CTTGGTTCTCGCATCGATGAAGAACGCAGCGAAATGCGATACGTAATGTGAATTGCAGAA  483414

Query  479     TTCCGTGAATCATCGAATCTTTGAACGCACATTGCGCCCCTTGGTATTCCAGGGGGCATG  538
               ||||||||||||||||||||||||||||||||||||||||||||||||||||||||||||
Sbjct  483413  TTCCGTGAATCATCGAATCTTTGAACGCACATTGCGCCCCTTGGTATTCCAGGGGGCATG  483354

Query  539     CCTGTTTGAGCGTCATTTCCTTCTCAAACATTCTGTTTGGTAGTGAGTGATACTCTTTGG  598
               |||||||||||||||||||||||||||||||||||||||||||||||||||||||| |||
Sbjct  483353  CCTGTTTGAGCGTCATTTCCTTCTCAAACATTCTGTTTGGTAGTGAGTGATACTCTCTGG  483294

Query  599     AGTTAACTTGAAATTGCTGGCCTTTTCATTGGATGttttttttCCAAAGAGAGGTTTCTC  658
               ||||||||||||||||||||||||||||||||||||||||||||||||||||||||||||
Sbjct  483293  AGTTAACTTGAAATTGCTGGCCTTTTCATTGGATGTTTTTTTTCCAAAGAGAGGTTTCTC  483234

Query  659     TGCGTGCTTGAGGTATAATGCAAGTACGGTCGTTTTAGGTTTTACCAACTGCGGCTAATC  718
               ||||||||||||||||||||||||||||||||||||||||||||||||||||||||||||
Sbjct  483233  TGCGTGCTTGAGGTATAATGCAAGTACGGTCGTTTTAGGTTTTACCAACTGCGGCTAATC  483174

Query  719     tttttttATACTGAGCGTATTGGAACGTTATCGATAAGAAGAGAGCGTCTAGGCGAACAA  778
               ||||||  |||||||||||||| |||||||||||||||||||||||||||||||||||||
Sbjct  483173  TTTTTT-GTACTGAGCGTATTGAAACGTTATCGATAAGAAGAGAGCGTCTAGGCGAACAA  483115

Query  779     TGTTCTTAAAGTTTGACCTCAAATCAGGTAGGAGTACCCGCTGAACTTAAGCATATCAAT  838
               ||||||||||||||||||||||||||||||||||||||||||||||||||||||||||||
Sbjct  483114  TGTTCTTAAAGTTTGACCTCAAATCAGGTAGGAGTACCCGCTGAACTTAAGCATATCAAT  483055

Query  839     AAGCGGAGGAAAAGAAACCAACCGGGATTGCCTTAGTAACGGCGAGTGAAGCGGCAAAAG  898
               ||||||||||||||||||||||||||||||||||||||||||||||||||||||||||||
Sbjct  483054  AAGCGGAGGAAAAGAAACCAACCGGGATTGCCTTAGTAACGGCGAGTGAAGCGGCAAAAG  482995

Query  899     CTCAAATTTGAAATCTGGTACCTTCGGTGCCCGAGTTGTAATTTGGAGAGGGCAACTTTG  958
               |||||||||||||||||||||||| |||||||||||||||||||||||||||||||||||
Sbjct  482994  CTCAAATTTGAAATCTGGTACCTTTGGTGCCCGAGTTGTAATTTGGAGAGGGCAACTTTG  482935

Query  959     GGGCCGTTCCTTGTCTATGTTCCTTGGAACAGGACGTCATAGAGGGTGAGAATCCCGTGT  1018
               || |||||||||||||||||||||||||||||||||||||||||||||||||||||||||
Sbjct  482934  GGACCGTTCCTTGTCTATGTTCCTTGGAACAGGACGTCATAGAGGGTGAGAATCCCGTGT  482875

Query  1019    GGCGAGGAGTGCGGTTCTTTGTAAAGTGCCTTCGAAGAGTCGAGTTGTTTGGGAATGCAG  1078
               |||||||||||||||||| |||||||||||||||||||||||||||||||||||||||||
Sbjct  482874  GGCGAGGAGTGCGGTTCTATGTAAAGTGCCTTCGAAGAGTCGAGTTGTTTGGGAATGCAG  482815

Query  1079    CTCTAAGTGGGTGGTAAATTCCATCTAAAGCTAAATATTGGCGAGAGACCGATAGCGAAC  1138
               ||||||||||||||||||||||||||||||||||||||||||||||||||||||||||||
Sbjct  482814  CTCTAAGTGGGTGGTAAATTCCATCTAAAGCTAAATATTGGCGAGAGACCGATAGCGAAC  482755

Query  1139    AAGTACAGTGATGGAAAGATGAAAAGAACTTTGAAAAGAGAGTGAAAAAGTACGTGAAAT  1198
               ||||||||||||||||||||||||||||||||||||||||||||||||||||||||||||
Sbjct  482754  AAGTACAGTGATGGAAAGATGAAAAGAACTTTGAAAAGAGAGTGAAAAAGTACGTGAAAT  482695

Query  1199    TGTTGAAAGGGAAGGGCATTTGATCAGACATGGTGTTTTGTGCCCTCTGCTCCTTGTGGG  1258
               |||||||||||||||||||||||||||||||||||||||| |||||||||||||||||||
Sbjct  482694  TGTTGAAAGGGAAGGGCATTTGATCAGACATGGTGTTTTGCGCCCTCTGCTCCTTGTGGG  482635

Query  1259    TAGGGGAATCTCGCATTTCACTGGGCCAGCATCAGTTTTGGTGGCAGGATAAATCCATAG  1318
               | ||||||||||||| |||||||||||||||||||||||||||||||||||||||| |||
Sbjct  482634  TGGGGGAATCTCGCAGTTCACTGGGCCAGCATCAGTTTTGGTGGCAGGATAAATCCGTAG  482575

Query  1319    GAATGTAGCTTGCCTCGGTAAGTATTATAGCCTGTGGGAATACTGCCAGCTGGGACTGAG  1378
               ||||||| ||||| |||| |||||||||||||| |||||||||||||| |||||||||||
Sbjct  482574  GAATGTAACTTGCTTCGGGAAGTATTATAGCCTATGGGAATACTGCCAACTGGGACTGAG  482515

Query  1379    GACTGCGACGTAAGTCAAGGATGCTGGCATAATGGTTATATGCCGCCCGTCTTGAAACAC  1438
               ||||||||||||||||||||||||||||||||||||||||||||||||||||||||||||
Sbjct  482514  GACTGCGACGTAAGTCAAGGATGCTGGCATAATGGTTATATGCCGCCCGTCTTGAAACAC  482455

Query  1439    GGACCAAGGAGTCTAACGTCTATGCGAGTGTTTGGGTGTAAAACCCATACGCGTAATGAA  1498
               ||||||||||||||||||||||||| ||||||||||||||||||||||||||||||||||
Sbjct  482454  GGACCAAGGAGTCTAACGTCTATGCAAGTGTTTGGGTGTAAAACCCATACGCGTAATGAA  482395

Query  1499    AGTGAACGTAGGTTGGGGCCTCGCAAGAGGTGCACAATCGACCGATCCTGATGTCTTCGG  1558
               ||||||||||||||||||||||||||||||||||||||||||||||||||||||||||||
Sbjct  482394  AGTGAACGTAGGTTGGGGCCTCGCAAGAGGTGCACAATCGACCGATCCTGATGTCTTCGG  482335

Query  1559    ATGGATTTGAGTAAGAGCATAGCTGTTGGGACCCGAAAGATGGTGAACTATGCCTGAATA  1618
               ||||||||||||||||||||||||||||||||||||||||||||||||||||||||||||
Sbjct  482334  ATGGATTTGAGTAAGAGCATAGCTGTTGGGACCCGAAAGATGGTGAACTATGCCTGAATA  482275

Query  1619    GGGTGAAGCCAGAGGAAACTCTGGTGGAGGCTCGTAGCGGTTCTGACGTGCAAATCGATC  1678
               ||||||||||||||||||||||||||||||||||||||||||||||||||||||||||||
Sbjct  482274  GGGTGAAGCCAGAGGAAACTCTGGTGGAGGCTCGTAGCGGTTCTGACGTGCAAATCGATC  482215

Query  1679    GTCGAATTTGGGTATAGGGGCGAAAGACTAATCGAACCATCTAGTAGCTGGTTCCTGC  1736
               ||||||||||||||||||||||||||||||||||||||||||||||||||||||||||
Sbjct  482214  GTCGAATTTGGGTATAGGGGCGAAAGACTAATCGAACCATCTAGTAGCTGGTTCCTGC  482157


 Score = 2998 bits (1623),  Expect = 0.0
 Identities = 1701/1738 (98%), Gaps = 7/1738 (0%)
 Strand=Plus/Minus

Query  1       CAAGGTTTCCGTAGGTGAACCTGCGGAAGGATCATTAAAGAAATTTAATAATTTTGAAAA  60
               ||||||||||||||||||||||||||||||||||||||||||||||||||||||||| | 
Sbjct  556100  CAAGGTTTCCGTAGGTGAACCTGCGGAAGGATCATTAAAGAAATTTAATAATTTTGATAT  556041

Query  61      TGGAtttttttGTTTTGGCAAGAGCATGAGAGCTTTTACTGGGCAAGAAGACAAGAGATG  120
               ||||||||||||||||||||||||| ||||||||||||||||||||||||||||||||||
Sbjct  556040  TGGATTTTTTTGTTTTGGCAAGAGCGTGAGAGCTTTTACTGGGCAAGAAGACAAGAGATG  555981

Query  121     GAGAGTCCAGCCGGGCCTGCGCTTAAGTGCGCGGTCTTGCTAGGCTTGTAAGTTTCTTTC  180
               |||||||||||||||||||||||||||||||||||||||||||||||| |||||||||||
Sbjct  555980  GAGAGTCCAGCCGGGCCTGCGCTTAAGTGCGCGGTCTTGCTAGGCTTGCAAGTTTCTTTC  555921

Query  181     TTGCTATTCCAAACGGTGAGAGATTTCTGTGCTTTTGTTATAGGACAATTAAAACCGTTT  240
               |||||||||||||| ||||||   |||| || ||||||||||||||||||||||||||||
Sbjct  555920  TTGCTATTCCAAACAGTGAGA--CTTCTCTGTTTTTGTTATAGGACAATTAAAACCGTTT  555863

Query  241     CAATACAACACACTGTGGAGTTTTCATATCTTTGCAACTTTTTCTTTGGGCATTCGAGCA  300
               |||||||||||||||||||||||| |||  ||||||||||||||||||||  ||||||||
Sbjct  555862  CAATACAACACACTGTGGAGTTTTTATACTTTTGCAACTTTTTCTTTGGG-TTTCGAGCA  555804

Query  301     ATCGGGGCCCAGAGGTAACAAACACAAACAATTTTATCTATTCATTAAATTTTTGTCAAA  360
               ||||  ||||||||||||||||||||||||||||||| ||||||||||||||||||||||
Sbjct  555803  ATCG-AGCCCAGAGGTAACAAACACAAACAATTTTATTTATTCATTAAATTTTTGTCAAA  555745

Query  361     AACAAGAATTTTCGTAACTGGAAATTTTAAAA-T-ATTAAAAACTTTCAACAACGGATCT  418
               |||||||||||||||||||||||||||||||| | |||||||||||||||||||||||||
Sbjct  555744  AACAAGAATTTTCGTAACTGGAAATTTTAAAAATAATTAAAAACTTTCAACAACGGATCT  555685

Query  419     CTTGGTTCTCGCATCGATGAAGAACGCAGCGAAATGCGATACGTAATGTGAATTGCAGAA  478
               ||||||||||||||||||||||||||||||||||||||||||||||||||||||||||||
Sbjct  555684  CTTGGTTCTCGCATCGATGAAGAACGCAGCGAAATGCGATACGTAATGTGAATTGCAGAA  555625

Query  479     TTCCGTGAATCATCGAATCTTTGAACGCACATTGCGCCCCTTGGTATTCCAGGGGGCATG  538
               ||||||||||||||||||||||||||||||||||||||||||||||||||||||||||||
Sbjct  555624  TTCCGTGAATCATCGAATCTTTGAACGCACATTGCGCCCCTTGGTATTCCAGGGGGCATG  555565

Query  539     CCTGTTTGAGCGTCATTTCCTTCTCAAACATTCTGTTTGGTAGTGAGTGATACTCTTTGG  598
               |||||||||||||||||||||||||||||||||||||||||||||||||||||||| |||
Sbjct  555564  CCTGTTTGAGCGTCATTTCCTTCTCAAACATTCTGTTTGGTAGTGAGTGATACTCTCTGG  555505

Query  599     AGTTAACTTGAAATTGCTGGCCTTTTCATTGGATGttttttttCCAAAGAGAGGTTTCTC  658
               ||||||||||||||||||||||||||||||||||||||||||||||||||||||||||||
Sbjct  555504  AGTTAACTTGAAATTGCTGGCCTTTTCATTGGATGTTTTTTTTCCAAAGAGAGGTTTCTC  555445

Query  659     TGCGTGCTTGAGGTATAATGCAAGTACGGTCGTTTTAGGTTTTACCAACTGCGGCTAATC  718
               ||||||||||||||||||||||||||||||||||||||||||||||||||||||||||||
Sbjct  555444  TGCGTGCTTGAGGTATAATGCAAGTACGGTCGTTTTAGGTTTTACCAACTGCGGCTAATC  555385

Query  719     tttttttATACTGAGCGTATTGGAACGTTATCGATAAGAAGAGAGCGTCTAGGCGAACAA  778
               ||||||  |||||||||||||| |||||||||||||||||||||||||||||||||||||
Sbjct  555384  TTTTTT-GTACTGAGCGTATTGAAACGTTATCGATAAGAAGAGAGCGTCTAGGCGAACAA  555326

Query  779     TGTTCTTAAAGTTTGACCTCAAATCAGGTAGGAGTACCCGCTGAACTTAAGCATATCAAT  838
               ||||||||||||||||||||||||||||||||||||||||||||||||||||||||||||
Sbjct  555325  TGTTCTTAAAGTTTGACCTCAAATCAGGTAGGAGTACCCGCTGAACTTAAGCATATCAAT  555266

Query  839     AAGCGGAGGAAAAGAAACCAACCGGGATTGCCTTAGTAACGGCGAGTGAAGCGGCAAAAG  898
               ||||||||||||||||||||||||||||||||||||||||||||||||||||||||||||
Sbjct  555265  AAGCGGAGGAAAAGAAACCAACCGGGATTGCCTTAGTAACGGCGAGTGAAGCGGCAAAAG  555206

Query  899     CTCAAATTTGAAATCTGGTACCTTCGGTGCCCGAGTTGTAATTTGGAGAGGGCAACTTTG  958
               |||||||||||||||||||||||| |||||||||||||||||||||||||||||||||||
Sbjct  555205  CTCAAATTTGAAATCTGGTACCTTTGGTGCCCGAGTTGTAATTTGGAGAGGGCAACTTTG  555146

Query  959     GGGCCGTTCCTTGTCTATGTTCCTTGGAACAGGACGTCATAGAGGGTGAGAATCCCGTGT  1018
               || |||||||||||||||||||||||||||||||||||||||||||||||||||||||||
Sbjct  555145  GGACCGTTCCTTGTCTATGTTCCTTGGAACAGGACGTCATAGAGGGTGAGAATCCCGTGT  555086

Query  1019    GGCGAGGAGTGCGGTTCTTTGTAAAGTGCCTTCGAAGAGTCGAGTTGTTTGGGAATGCAG  1078
               |||||||||||||||||| |||||||||||||||||||||||||||||||||||||||||
Sbjct  555085  GGCGAGGAGTGCGGTTCTATGTAAAGTGCCTTCGAAGAGTCGAGTTGTTTGGGAATGCAG  555026

Query  1079    CTCTAAGTGGGTGGTAAATTCCATCTAAAGCTAAATATTGGCGAGAGACCGATAGCGAAC  1138
               ||||||||||||||||||||||||||||||||||||||||||||||||||||||||||||
Sbjct  555025  CTCTAAGTGGGTGGTAAATTCCATCTAAAGCTAAATATTGGCGAGAGACCGATAGCGAAC  554966

Query  1139    AAGTACAGTGATGGAAAGATGAAAAGAACTTTGAAAAGAGAGTGAAAAAGTACGTGAAAT  1198
               ||||||||||||||||||||||||||||||||||||||||||||||||||||||||||||
Sbjct  554965  AAGTACAGTGATGGAAAGATGAAAAGAACTTTGAAAAGAGAGTGAAAAAGTACGTGAAAT  554906

Query  1199    TGTTGAAAGGGAAGGGCATTTGATCAGACATGGTGTTTTGTGCCCTCTGCTCCTTGTGGG  1258
               |||||||||||||||||||||||||||||||||||||||| |||||||||||||||||||
Sbjct  554905  TGTTGAAAGGGAAGGGCATTTGATCAGACATGGTGTTTTGCGCCCTCTGCTCCTTGTGGG  554846

Query  1259    TAGGGGAATCTCGCATTTCACTGGGCCAGCATCAGTTTTGGTGGCAGGATAAATCCATAG  1318
               | ||||||||||||| |||||||||||||||||||||||||||||||||||||||| |||
Sbjct  554845  TGGGGGAATCTCGCAGTTCACTGGGCCAGCATCAGTTTTGGTGGCAGGATAAATCCGTAG  554786

Query  1319    GAATGTAGCTTGCCTCGGTAAGTATTATAGCCTGTGGGAATACTGCCAGCTGGGACTGAG  1378
               ||||||| ||||| |||| |||||||||||||| |||||||||||||| |||||||||||
Sbjct  554785  GAATGTAACTTGCTTCGGGAAGTATTATAGCCTATGGGAATACTGCCAACTGGGACTGAG  554726

Query  1379    GACTGCGACGTAAGTCAAGGATGCTGGCATAATGGTTATATGCCGCCCGTCTTGAAACAC  1438
               ||||||||||||||||||||||||||||||||||||||||||||||||||||||||||||
Sbjct  554725  GACTGCGACGTAAGTCAAGGATGCTGGCATAATGGTTATATGCCGCCCGTCTTGAAACAC  554666

Query  1439    GGACCAAGGAGTCTAACGTCTATGCGAGTGTTTGGGTGTAAAACCCATACGCGTAATGAA  1498
               ||||||||||||||||||||||||| ||||||||||||||||||||||||||||||||||
Sbjct  554665  GGACCAAGGAGTCTAACGTCTATGCAAGTGTTTGGGTGTAAAACCCATACGCGTAATGAA  554606

Query  1499    AGTGAACGTAGGTTGGGGCCTCGCAAGAGGTGCACAATCGACCGATCCTGATGTCTTCGG  1558
               ||||||||||||||||||||||||||||||||||||||||||||||||||||||||||||
Sbjct  554605  AGTGAACGTAGGTTGGGGCCTCGCAAGAGGTGCACAATCGACCGATCCTGATGTCTTCGG  554546

Query  1559    ATGGATTTGAGTAAGAGCATAGCTGTTGGGACCCGAAAGATGGTGAACTATGCCTGAATA  1618
               ||||||||||||||||||||||||||||||||||||||||||||||||||||||||||||
Sbjct  554545  ATGGATTTGAGTAAGAGCATAGCTGTTGGGACCCGAAAGATGGTGAACTATGCCTGAATA  554486

Query  1619    GGGTGAAGCCAGAGGAAACTCTGGTGGAGGCTCGTAGCGGTTCTGACGTGCAAATCGATC  1678
               ||||||||||||||||||||||||||||||||||||||||||||||||||||||||||||
Sbjct  554485  GGGTGAAGCCAGAGGAAACTCTGGTGGAGGCTCGTAGCGGTTCTGACGTGCAAATCGATC  554426

Query  1679    GTCGAATTTGGGTATAGGGGCGAAAGACTAATCGAACCATCTAGTAGCTGGTTCCTGC  1736
               ||||||||||||||||||||||||||||||||||||||||||||||||||||||||||
Sbjct  554425  GTCGAATTTGGGTATAGGGGCGAAAGACTAATCGAACCATCTAGTAGCTGGTTCCTGC  554368


 Score = 2994 bits (1621),  Expect = 0.0
 Identities = 1701/1739 (98%), Gaps = 8/1739 (0%)
 Strand=Plus/Minus

Query  1       CAAGGTTTCCGTAGGTGAACCTGCGGAAGGATCATTAAAGAAATTTAATAATTTTGAAAA  60
               ||||||||||||||||||||||||||||||||||||||||||||||||||||||||| | 
Sbjct  492916  CAAGGTTTCCGTAGGTGAACCTGCGGAAGGATCATTAAAGAAATTTAATAATTTTGATAT  492857

Query  61      TGGAtttttttGTTTTGGCAAGAGCATGAGAGCTTTTACTGGGCAAGAAGACAAGAGATG  120
               ||||||||||||||||||||||||| ||||||||||||||||||||||||||||||||||
Sbjct  492856  TGGATTTTTTTGTTTTGGCAAGAGCGTGAGAGCTTTTACTGGGCAAGAAGACAAGAGATG  492797

Query  121     GAGAGTCCAGCCGGGCCTGCGCTTAAGTGCGCGGTCTTGCTAGGCTTGTAAGTTTCTTTC  180
               |||||||||||||||||||||||||||||||||||||||||||||||| |||||||||||
Sbjct  492796  GAGAGTCCAGCCGGGCCTGCGCTTAAGTGCGCGGTCTTGCTAGGCTTGCAAGTTTCTTTC  492737

Query  181     TTGCTATTCCAAACGGTGAGAGATTTCTGTGCTTTTGTTATAGGACAATTAAAACCGTTT  240
               |||||||||||||| ||||||   |||| || ||||||||||||||||||||||||||||
Sbjct  492736  TTGCTATTCCAAACAGTGAGA--CTTCTCTGTTTTTGTTATAGGACAATTAAAACCGTTT  492679

Query  241     CAATACAACACACTGTGGAGTTTTCATATCTTTGCAACTTTTTCTTTGGGCATTCGAGCA  300
               |||||||||||||||||||||||| |||  ||||||||||||||||||||  ||||||||
Sbjct  492678  CAATACAACACACTGTGGAGTTTTTATACTTTTGCAACTTTTTCTTTGGG-TTTCGAGCA  492620

Query  301     ATCGGGGCCCAGAGGTAACAAACACAAACAATTTTATCTATTCATTAAATTTTTGTCAAA  360
               ||||  ||||||||||||||||||||||||||||||| ||||||||||||||||||||||
Sbjct  492619  ATCG-AGCCCAGAGGTAACAAACACAAACAATTTTATTTATTCATTAAATTTTTGTCAAA  492561

Query  361     AACAAGAATTTTCGTAACTGGAAATTTTAAAA-T-ATTAAAAACTTTCAACAACGGATCT  418
               |||||||||||||||||||||||||||||||| | |||||||||||||||||||||||||
Sbjct  492560  AACAAGAATTTTCGTAACTGGAAATTTTAAAAATAATTAAAAACTTTCAACAACGGATCT  492501

Query  419     CTTGGTTCTCGCATCGATGAAGAACGCAGCGAAATGCGATACGTAATGTGAATTGCAGAA  478
               ||||||||||||||||||||||||||||||||||||||||||||||||||||||||||||
Sbjct  492500  CTTGGTTCTCGCATCGATGAAGAACGCAGCGAAATGCGATACGTAATGTGAATTGCAGAA  492441

Query  479     TTCCGTGAATCATCGAATCTTTGAACGCACATTGCGCCCCTTGGTATTCCAGGGGGCATG  538
               ||||||||||||||||||||||||||||||||||||||||||||||||||||||||||||
Sbjct  492440  TTCCGTGAATCATCGAATCTTTGAACGCACATTGCGCCCCTTGGTATTCCAGGGGGCATG  492381

Query  539     CCTGTTTGAGCGTCATTTCCTTCTCAAACATTCTGTTTGGTAGTGAGTGATACTCTTTGG  598
               |||||||||||||||||||||||||||||||||||||||||||||||||||||||| |||
Sbjct  492380  CCTGTTTGAGCGTCATTTCCTTCTCAAACATTCTGTTTGGTAGTGAGTGATACTCTCTGG  492321

Query  599     AGTTAACTTGAAATTGCTGGCCTTTTCATTGGATGttttttttCCAAAGAGAGGTTTCTC  658
               ||||||||||||||||||||||||||||||||||||||||||||||||||||||||||||
Sbjct  492320  AGTTAACTTGAAATTGCTGGCCTTTTCATTGGATGTTTTTTTTCCAAAGAGAGGTTTCTC  492261

Query  659     TGCGTGCTTGAGGTATAATGCAAGTACGGTCGTTTTAGGTTTTACCAACTGCGGCTAATC  718
               ||||||||||||||||||||||||||||||||||||||||||||||||||||||||||||
Sbjct  492260  TGCGTGCTTGAGGTATAATGCAAGTACGGTCGTTTTAGGTTTTACCAACTGCGGCTAATC  492201

Query  719     tttttttATACTGAGCGTATTGGAACGTTATCGATAAGAAGAGAGCGTCTAGGCGAACAA  778
               ||||||  |||||||||||||| |||||||||||||||||||||||||||||||||||||
Sbjct  492200  TTTTTT-GTACTGAGCGTATTGAAACGTTATCGATAAGAAGAGAGCGTCTAGGCGAACAA  492142

Query  779     TGTTCTTAAAGTTTGACCTCAAATCAGGTAGGAGTACCCGCTGAACTTAAGCATATCAAT  838
               ||||||||||||||||||||||||||||||||||||||||||||||||||||||||||||
Sbjct  492141  TGTTCTTAAAGTTTGACCTCAAATCAGGTAGGAGTACCCGCTGAACTTAAGCATATCAAT  492082

Query  839     AAGCGGAGGAAAAGAAACCAACCGGGATTGCCTTAGTAACGGCGAGTGAAGCGGCAAAAG  898
               ||||||||||||||||||||||||||||||||||||||||||||||||||||||||||||
Sbjct  492081  AAGCGGAGGAAAAGAAACCAACCGGGATTGCCTTAGTAACGGCGAGTGAAGCGGCAAAAG  492022

Query  899     CTCAAATTTGAAATCTGGTACCTTCGGTGCCCGAGTTGTAATTTGGAGAGGGCAACTTTG  958
               |||||||||||||||||||||||| |||||||||||||||||||||||||||||||||||
Sbjct  492021  CTCAAATTTGAAATCTGGTACCTTTGGTGCCCGAGTTGTAATTTGGAGAGGGCAACTTTG  491962

Query  959     GGGCCGTTCCTTGTCTATGTTCCTTGGAACAGGACGTCATAGAGGGTGAGAATCCCGTGT  1018
               || |||||||||||||||||||||||||||||||||||||||||||||||||||||||||
Sbjct  491961  GGACCGTTCCTTGTCTATGTTCCTTGGAACAGGACGTCATAGAGGGTGAGAATCCCGTGT  491902

Query  1019    GGCGAGGAGTGCGGTTCTTTGTAAAGTGCCTTCGAAGAGTCGAGTTGTTTGGGAATGCAG  1078
               |||||||||||||||||| |||||||||||||||||||||||||||||||||||||||||
Sbjct  491901  GGCGAGGAGTGCGGTTCTATGTAAAGTGCCTTCGAAGAGTCGAGTTGTTTGGGAATGCAG  491842

Query  1079    CTCTAAGTGGGTGGTAAATTCCATCTAAAGCTAAATATTGGCGAGAGACCGATAGCGAAC  1138
               ||||||||||||||||||||||||||||||||||||||||||||||||||||||||||||
Sbjct  491841  CTCTAAGTGGGTGGTAAATTCCATCTAAAGCTAAATATTGGCGAGAGACCGATAGCGAAC  491782

Query  1139    AAGTACAGTGATGGAAAGATGAAAAGAACTTTGAAAAGAGAGTGAAAAAGTACGTGAAAT  1198
               ||||||||||||||||||||||||||||||||||||||||||||||||||||||||||||
Sbjct  491781  AAGTACAGTGATGGAAAGATGAAAAGAACTTTGAAAAGAGAGTGAAAAAGTACGTGAAAT  491722

Query  1199    TGTTGAAAGGGAAGGGCATTTGATCAGACATGGTGTTTTGTGCCCTCTGCTCCTTGTGGG  1258
               |||||||||||||||||||||||||||||||||||||||| |||||||||||||||||||
Sbjct  491721  TGTTGAAAGGGAAGGGCATTTGATCAGACATGGTGTTTTGCGCCCTCTGCTCCTTGTGGG  491662

Query  1259    T-AGGGGAATCTCGCATTTCACTGGGCCAGCATCAGTTTTGGTGGCAGGATAAATCCATA  1317
               |  ||||||||||||| |||||||||||||||||||||||||||||||||||||||| ||
Sbjct  491661  TGGGGGGAATCTCGCAGTTCACTGGGCCAGCATCAGTTTTGGTGGCAGGATAAATCCGTA  491602

Query  1318    GGAATGTAGCTTGCCTCGGTAAGTATTATAGCCTGTGGGAATACTGCCAGCTGGGACTGA  1377
               |||||||| ||||| |||| |||||||||||||| |||||||||||||| ||||||||||
Sbjct  491601  GGAATGTAACTTGCTTCGGGAAGTATTATAGCCTATGGGAATACTGCCAACTGGGACTGA  491542

Query  1378    GGACTGCGACGTAAGTCAAGGATGCTGGCATAATGGTTATATGCCGCCCGTCTTGAAACA  1437
               ||||||||||||||||||||||||||||||||||||||||||||||||||||||||||||
Sbjct  491541  GGACTGCGACGTAAGTCAAGGATGCTGGCATAATGGTTATATGCCGCCCGTCTTGAAACA  491482

Query  1438    CGGACCAAGGAGTCTAACGTCTATGCGAGTGTTTGGGTGTAAAACCCATACGCGTAATGA  1497
               |||||||||||||||||||||||||| |||||||||||||||||||||||||||||||||
Sbjct  491481  CGGACCAAGGAGTCTAACGTCTATGCAAGTGTTTGGGTGTAAAACCCATACGCGTAATGA  491422

Query  1498    AAGTGAACGTAGGTTGGGGCCTCGCAAGAGGTGCACAATCGACCGATCCTGATGTCTTCG  1557
               ||||||||||||||||||||||||||||||||||||||||||||||||||||||||||||
Sbjct  491421  AAGTGAACGTAGGTTGGGGCCTCGCAAGAGGTGCACAATCGACCGATCCTGATGTCTTCG  491362

Query  1558    GATGGATTTGAGTAAGAGCATAGCTGTTGGGACCCGAAAGATGGTGAACTATGCCTGAAT  1617
               ||||||||||||||||||||||||||||||||||||||||||||||||||||||||||||
Sbjct  491361  GATGGATTTGAGTAAGAGCATAGCTGTTGGGACCCGAAAGATGGTGAACTATGCCTGAAT  491302

Query  1618    AGGGTGAAGCCAGAGGAAACTCTGGTGGAGGCTCGTAGCGGTTCTGACGTGCAAATCGAT  1677
               ||||||||||||||||||||||||||||||||||||||||||||||||||||||||||||
Sbjct  491301  AGGGTGAAGCCAGAGGAAACTCTGGTGGAGGCTCGTAGCGGTTCTGACGTGCAAATCGAT  491242

Query  1678    CGTCGAATTTGGGTATAGGGGCGAAAGACTAATCGAACCATCTAGTAGCTGGTTCCTGC  1736
               |||||||||||||||||||||||||||||||||||||||||||||||||||||||||||
Sbjct  491241  CGTCGAATTTGGGTATAGGGGCGAAAGACTAATCGAACCATCTAGTAGCTGGTTCCTGC  491183


 Score = 2992 bits (1620),  Expect = 0.0
 Identities = 1700/1738 (98%), Gaps = 8/1738 (0%)
 Strand=Plus/Minus

Query  1       CAAGGTTTCCGTAGGTGAACCTGCGGAAGGATCATTAAAGAAATTTAATAATTTTGAAAA  60
               ||||||||||||||||||||||||||||||||||||||||||||||||||||||||| | 
Sbjct  501944  CAAGGTTTCCGTAGGTGAACCTGCGGAAGGATCATTAAAGAAATTTAATAATTTTGATAT  501885

Query  61      TGGAtttttttGTTTTGGCAAGAGCATGAGAGCTTTTACTGGGCAAGAAGACAAGAGATG  120
               ||||||||||||||||||||||||| ||||||||||||||||||||||||||||||||||
Sbjct  501884  TGGATTTTTTTGTTTTGGCAAGAGCGTGAGAGCTTTTACTGGGCAAGAAGACAAGAGATG  501825

Query  121     GAGAGTCCAGCCGGGCCTGCGCTTAAGTGCGCGGTCTTGCTAGGCTTGTAAGTTTCTTTC  180
               |||||||||||||||||||||||||||||||||||||||||||||||| |||||||||||
Sbjct  501824  GAGAGTCCAGCCGGGCCTGCGCTTAAGTGCGCGGTCTTGCTAGGCTTGCAAGTTTCTTTC  501765

Query  181     TTGCTATTCCAAACGGTGAGAGATTTCTGTGCTTTTGTTATAGGACAATTAAAACCGTTT  240
               |||||||||||||| ||||||   |||| || ||||||||||||||||||||||||||||
Sbjct  501764  TTGCTATTCCAAACAGTGAGA--CTTCTCTGTTTTTGTTATAGGACAATTAAAACCGTTT  501707

Query  241     CAATACAACACACTGTGGAGTTTTCATATCTTTGCAACTTTTTCTTTGGGCATTCGAGCA  300
               |||||||||||||||||||||||| |||  ||||||||||||||||||||  ||||||||
Sbjct  501706  CAATACAACACACTGTGGAGTTTTTATACTTTTGCAACTTTTTCTTTGGG-TTTCGAGCA  501648

Query  301     ATCGGGGCCCAGAGGTAACAAACACAAACAATTTTATCTATTCATTAAATTTTTGTCAAA  360
               ||||  ||||||||||||||||||||||||||||||| ||||||||||||||||||||||
Sbjct  501647  ATCG-AGCCCAGAGGTAACAAACACAAACAATTTTATTTATTCATTAAATTTTTGTCAAA  501589

Query  361     AACAAGAATTTTCGTAACTGGAAATTTTAAAA-T-ATTAAAAACTTTCAACAACGGATCT  418
               |||||||||||||||||||||||||||||||| | |||||||||||||||||||||||||
Sbjct  501588  AACAAGAATTTTCGTAACTGGAAATTTTAAAAATAATTAAAAACTTTCAACAACGGATCT  501529

Query  419     CTTGGTTCTCGCATCGATGAAGAACGCAGCGAAATGCGATACGTAATGTGAATTGCAGAA  478
               ||||||||||||||||||||||||||||||||||||||||||||||||||||||||||||
Sbjct  501528  CTTGGTTCTCGCATCGATGAAGAACGCAGCGAAATGCGATACGTAATGTGAATTGCAGAA  501469

Query  479     TTCCGTGAATCATCGAATCTTTGAACGCACATTGCGCCCCTTGGTATTCCAGGGGGCATG  538
               ||||||||||||||||||||||||||||||||||||||||||||||||||||||||||||
Sbjct  501468  TTCCGTGAATCATCGAATCTTTGAACGCACATTGCGCCCCTTGGTATTCCAGGGGGCATG  501409

Query  539     CCTGTTTGAGCGTCATTTCCTTCTCAAACATTCTGTTTGGTAGTGAGTGATACTCTTTGG  598
               |||||||||||||||||||||||||||||||||||||||||||||||||||||||| |||
Sbjct  501408  CCTGTTTGAGCGTCATTTCCTTCTCAAACATTCTGTTTGGTAGTGAGTGATACTCTCTGG  501349

Query  599     AGTTAACTTGAAATTGCTGGCCTTTTCATTGGATGttttttttCCAAAGAGAGGTTTCTC  658
               ||||||||||||||||||||||||||||||||||||||||||||||||||||||||||||
Sbjct  501348  AGTTAACTTGAAATTGCTGGCCTTTTCATTGGATGTTTTTTTTCCAAAGAGAGGTTTCTC  501289

Query  659     TGCGTGCTTGAGGTATAATGCAAGTACGGTCGTTTTAGGTTTTACCAACTGCGGCTAATC  718
               ||||||||||||||||||||||||||||||||||||||||||||||||||||||||||||
Sbjct  501288  TGCGTGCTTGAGGTATAATGCAAGTACGGTCGTTTTAGGTTTTACCAACTGCGGCTAATC  501229

Query  719     tttttttATACTGAGCGTATTGGAACGTTATCGATAAGAAGAGAGCGTCTAGGCGAACAA  778
               |||||   |||||||||||||| |||||||||||||||||||||||||||||||||||||
Sbjct  501228  TTTTT--GTACTGAGCGTATTGAAACGTTATCGATAAGAAGAGAGCGTCTAGGCGAACAA  501171

Query  779     TGTTCTTAAAGTTTGACCTCAAATCAGGTAGGAGTACCCGCTGAACTTAAGCATATCAAT  838
               ||||||||||||||||||||||||||||||||||||||||||||||||||||||||||||
Sbjct  501170  TGTTCTTAAAGTTTGACCTCAAATCAGGTAGGAGTACCCGCTGAACTTAAGCATATCAAT  501111

Query  839     AAGCGGAGGAAAAGAAACCAACCGGGATTGCCTTAGTAACGGCGAGTGAAGCGGCAAAAG  898
               ||||||||||||||||||||||||||||||||||||||||||||||||||||||||||||
Sbjct  501110  AAGCGGAGGAAAAGAAACCAACCGGGATTGCCTTAGTAACGGCGAGTGAAGCGGCAAAAG  501051

Query  899     CTCAAATTTGAAATCTGGTACCTTCGGTGCCCGAGTTGTAATTTGGAGAGGGCAACTTTG  958
               |||||||||||||||||||||||| |||||||||||||||||||||||||||||||||||
Sbjct  501050  CTCAAATTTGAAATCTGGTACCTTTGGTGCCCGAGTTGTAATTTGGAGAGGGCAACTTTG  500991

Query  959     GGGCCGTTCCTTGTCTATGTTCCTTGGAACAGGACGTCATAGAGGGTGAGAATCCCGTGT  1018
               || |||||||||||||||||||||||||||||||||||||||||||||||||||||||||
Sbjct  500990  GGACCGTTCCTTGTCTATGTTCCTTGGAACAGGACGTCATAGAGGGTGAGAATCCCGTGT  500931

Query  1019    GGCGAGGAGTGCGGTTCTTTGTAAAGTGCCTTCGAAGAGTCGAGTTGTTTGGGAATGCAG  1078
               |||||||||||||||||| |||||||||||||||||||||||||||||||||||||||||
Sbjct  500930  GGCGAGGAGTGCGGTTCTATGTAAAGTGCCTTCGAAGAGTCGAGTTGTTTGGGAATGCAG  500871

Query  1079    CTCTAAGTGGGTGGTAAATTCCATCTAAAGCTAAATATTGGCGAGAGACCGATAGCGAAC  1138
               ||||||||||||||||||||||||||||||||||||||||||||||||||||||||||||
Sbjct  500870  CTCTAAGTGGGTGGTAAATTCCATCTAAAGCTAAATATTGGCGAGAGACCGATAGCGAAC  500811

Query  1139    AAGTACAGTGATGGAAAGATGAAAAGAACTTTGAAAAGAGAGTGAAAAAGTACGTGAAAT  1198
               ||||||||||||||||||||||||||||||||||||||||||||||||||||||||||||
Sbjct  500810  AAGTACAGTGATGGAAAGATGAAAAGAACTTTGAAAAGAGAGTGAAAAAGTACGTGAAAT  500751

Query  1199    TGTTGAAAGGGAAGGGCATTTGATCAGACATGGTGTTTTGTGCCCTCTGCTCCTTGTGGG  1258
               |||||||||||||||||||||||||||||||||||||||| |||||||||||||||||||
Sbjct  500750  TGTTGAAAGGGAAGGGCATTTGATCAGACATGGTGTTTTGCGCCCTCTGCTCCTTGTGGG  500691

Query  1259    TAGGGGAATCTCGCATTTCACTGGGCCAGCATCAGTTTTGGTGGCAGGATAAATCCATAG  1318
               | ||||||||||||| |||||||||||||||||||||||||||||||||||||||| |||
Sbjct  500690  TGGGGGAATCTCGCAGTTCACTGGGCCAGCATCAGTTTTGGTGGCAGGATAAATCCGTAG  500631

Query  1319    GAATGTAGCTTGCCTCGGTAAGTATTATAGCCTGTGGGAATACTGCCAGCTGGGACTGAG  1378
               ||||||| ||||| |||| |||||||||||||| |||||||||||||| |||||||||||
Sbjct  500630  GAATGTAACTTGCTTCGGGAAGTATTATAGCCTATGGGAATACTGCCAACTGGGACTGAG  500571

Query  1379    GACTGCGACGTAAGTCAAGGATGCTGGCATAATGGTTATATGCCGCCCGTCTTGAAACAC  1438
               ||||||||||||||||||||||||||||||||||||||||||||||||||||||||||||
Sbjct  500570  GACTGCGACGTAAGTCAAGGATGCTGGCATAATGGTTATATGCCGCCCGTCTTGAAACAC  500511

Query  1439    GGACCAAGGAGTCTAACGTCTATGCGAGTGTTTGGGTGTAAAACCCATACGCGTAATGAA  1498
               ||||||||||||||||||||||||| ||||||||||||||||||||||||||||||||||
Sbjct  500510  GGACCAAGGAGTCTAACGTCTATGCAAGTGTTTGGGTGTAAAACCCATACGCGTAATGAA  500451

Query  1499    AGTGAACGTAGGTTGGGGCCTCGCAAGAGGTGCACAATCGACCGATCCTGATGTCTTCGG  1558
               ||||||||||||||||||||||||||||||||||||||||||||||||||||||||||||
Sbjct  500450  AGTGAACGTAGGTTGGGGCCTCGCAAGAGGTGCACAATCGACCGATCCTGATGTCTTCGG  500391

Query  1559    ATGGATTTGAGTAAGAGCATAGCTGTTGGGACCCGAAAGATGGTGAACTATGCCTGAATA  1618
               ||||||||||||||||||||||||||||||||||||||||||||||||||||||||||||
Sbjct  500390  ATGGATTTGAGTAAGAGCATAGCTGTTGGGACCCGAAAGATGGTGAACTATGCCTGAATA  500331

Query  1619    GGGTGAAGCCAGAGGAAACTCTGGTGGAGGCTCGTAGCGGTTCTGACGTGCAAATCGATC  1678
               ||||||||||||||||||||||||||||||||||||||||||||||||||||||||||||
Sbjct  500330  GGGTGAAGCCAGAGGAAACTCTGGTGGAGGCTCGTAGCGGTTCTGACGTGCAAATCGATC  500271

Query  1679    GTCGAATTTGGGTATAGGGGCGAAAGACTAATCGAACCATCTAGTAGCTGGTTCCTGC  1736
               ||||||||||||||||||||||||||||||||||||||||||||||||||||||||||
Sbjct  500270  GTCGAATTTGGGTATAGGGGCGAAAGACTAATCGAACCATCTAGTAGCTGGTTCCTGC  500213


 Score = 2992 bits (1620),  Expect = 0.0
 Identities = 1700/1738 (98%), Gaps = 8/1738 (0%)
 Strand=Plus/Minus

Query  1       CAAGGTTTCCGTAGGTGAACCTGCGGAAGGATCATTAAAGAAATTTAATAATTTTGAAAA  60
               ||||||||||||||||||||||||||||||||||||||||||||||||||||||||| | 
Sbjct  510963  CAAGGTTTCCGTAGGTGAACCTGCGGAAGGATCATTAAAGAAATTTAATAATTTTGATAT  510904

Query  61      TGGAtttttttGTTTTGGCAAGAGCATGAGAGCTTTTACTGGGCAAGAAGACAAGAGATG  120
               ||||||||||||||||||||||||| ||||||||||||||||||||||||||||||||||
Sbjct  510903  TGGATTTTTTTGTTTTGGCAAGAGCGTGAGAGCTTTTACTGGGCAAGAAGACAAGAGATG  510844

Query  121     GAGAGTCCAGCCGGGCCTGCGCTTAAGTGCGCGGTCTTGCTAGGCTTGTAAGTTTCTTTC  180
               |||||||||||||||||||||||||||||||||||||||||||||||| |||||||||||
Sbjct  510843  GAGAGTCCAGCCGGGCCTGCGCTTAAGTGCGCGGTCTTGCTAGGCTTGCAAGTTTCTTTC  510784

Query  181     TTGCTATTCCAAACGGTGAGAGATTTCTGTGCTTTTGTTATAGGACAATTAAAACCGTTT  240
               |||||||||||||| ||||||   |||| || ||||||||||||||||||||||||||||
Sbjct  510783  TTGCTATTCCAAACAGTGAGA--CTTCTCTGTTTTTGTTATAGGACAATTAAAACCGTTT  510726

Query  241     CAATACAACACACTGTGGAGTTTTCATATCTTTGCAACTTTTTCTTTGGGCATTCGAGCA  300
               |||||||||||||||||||||||| |||  ||||||||||||||||||||  ||||||||
Sbjct  510725  CAATACAACACACTGTGGAGTTTTTATACTTTTGCAACTTTTTCTTTGGG-TTTCGAGCA  510667

Query  301     ATCGGGGCCCAGAGGTAACAAACACAAACAATTTTATCTATTCATTAAATTTTTGTCAAA  360
               ||||  ||||||||||||||||||||||||||||||| ||||||||||||||||||||||
Sbjct  510666  ATCG-AGCCCAGAGGTAACAAACACAAACAATTTTATTTATTCATTAAATTTTTGTCAAA  510608

Query  361     AACAAGAATTTTCGTAACTGGAAATTTTAAAA-T-ATTAAAAACTTTCAACAACGGATCT  418
               |||||||||||||||||||||||||||||||| | |||||||||||||||||||||||||
Sbjct  510607  AACAAGAATTTTCGTAACTGGAAATTTTAAAAATAATTAAAAACTTTCAACAACGGATCT  510548

Query  419     CTTGGTTCTCGCATCGATGAAGAACGCAGCGAAATGCGATACGTAATGTGAATTGCAGAA  478
               ||||||||||||||||||||||||||||||||||||||||||||||||||||||||||||
Sbjct  510547  CTTGGTTCTCGCATCGATGAAGAACGCAGCGAAATGCGATACGTAATGTGAATTGCAGAA  510488

Query  479     TTCCGTGAATCATCGAATCTTTGAACGCACATTGCGCCCCTTGGTATTCCAGGGGGCATG  538
               ||||||||||||||||||||||||||||||||||||||||||||||||||||||||||||
Sbjct  510487  TTCCGTGAATCATCGAATCTTTGAACGCACATTGCGCCCCTTGGTATTCCAGGGGGCATG  510428

Query  539     CCTGTTTGAGCGTCATTTCCTTCTCAAACATTCTGTTTGGTAGTGAGTGATACTCTTTGG  598
               |||||||||||||||||||||||||||||||||||||||||||||||||||||||| |||
Sbjct  510427  CCTGTTTGAGCGTCATTTCCTTCTCAAACATTCTGTTTGGTAGTGAGTGATACTCTCTGG  510368

Query  599     AGTTAACTTGAAATTGCTGGCCTTTTCATTGGATGttttttttCCAAAGAGAGGTTTCTC  658
               ||||||||||||||||||||||||||||||||||||||||||||||||||||||||||||
Sbjct  510367  AGTTAACTTGAAATTGCTGGCCTTTTCATTGGATGTTTTTTTTCCAAAGAGAGGTTTCTC  510308

Query  659     TGCGTGCTTGAGGTATAATGCAAGTACGGTCGTTTTAGGTTTTACCAACTGCGGCTAATC  718
               ||||||||||||||||||||||||||||||||||||||||||||||||||||||||||||
Sbjct  510307  TGCGTGCTTGAGGTATAATGCAAGTACGGTCGTTTTAGGTTTTACCAACTGCGGCTAATC  510248

Query  719     tttttttATACTGAGCGTATTGGAACGTTATCGATAAGAAGAGAGCGTCTAGGCGAACAA  778
               |||||   |||||||||||||| |||||||||||||||||||||||||||||||||||||
Sbjct  510247  TTTTT--GTACTGAGCGTATTGAAACGTTATCGATAAGAAGAGAGCGTCTAGGCGAACAA  510190

Query  779     TGTTCTTAAAGTTTGACCTCAAATCAGGTAGGAGTACCCGCTGAACTTAAGCATATCAAT  838
               ||||||||||||||||||||||||||||||||||||||||||||||||||||||||||||
Sbjct  510189  TGTTCTTAAAGTTTGACCTCAAATCAGGTAGGAGTACCCGCTGAACTTAAGCATATCAAT  510130

Query  839     AAGCGGAGGAAAAGAAACCAACCGGGATTGCCTTAGTAACGGCGAGTGAAGCGGCAAAAG  898
               ||||||||||||||||||||||||||||||||||||||||||||||||||||||||||||
Sbjct  510129  AAGCGGAGGAAAAGAAACCAACCGGGATTGCCTTAGTAACGGCGAGTGAAGCGGCAAAAG  510070

Query  899     CTCAAATTTGAAATCTGGTACCTTCGGTGCCCGAGTTGTAATTTGGAGAGGGCAACTTTG  958
               |||||||||||||||||||||||| |||||||||||||||||||||||||||||||||||
Sbjct  510069  CTCAAATTTGAAATCTGGTACCTTTGGTGCCCGAGTTGTAATTTGGAGAGGGCAACTTTG  510010

Query  959     GGGCCGTTCCTTGTCTATGTTCCTTGGAACAGGACGTCATAGAGGGTGAGAATCCCGTGT  1018
               || |||||||||||||||||||||||||||||||||||||||||||||||||||||||||
Sbjct  510009  GGACCGTTCCTTGTCTATGTTCCTTGGAACAGGACGTCATAGAGGGTGAGAATCCCGTGT  509950

Query  1019    GGCGAGGAGTGCGGTTCTTTGTAAAGTGCCTTCGAAGAGTCGAGTTGTTTGGGAATGCAG  1078
               |||||||||||||||||| |||||||||||||||||||||||||||||||||||||||||
Sbjct  509949  GGCGAGGAGTGCGGTTCTATGTAAAGTGCCTTCGAAGAGTCGAGTTGTTTGGGAATGCAG  509890

Query  1079    CTCTAAGTGGGTGGTAAATTCCATCTAAAGCTAAATATTGGCGAGAGACCGATAGCGAAC  1138
               ||||||||||||||||||||||||||||||||||||||||||||||||||||||||||||
Sbjct  509889  CTCTAAGTGGGTGGTAAATTCCATCTAAAGCTAAATATTGGCGAGAGACCGATAGCGAAC  509830

Query  1139    AAGTACAGTGATGGAAAGATGAAAAGAACTTTGAAAAGAGAGTGAAAAAGTACGTGAAAT  1198
               ||||||||||||||||||||||||||||||||||||||||||||||||||||||||||||
Sbjct  509829  AAGTACAGTGATGGAAAGATGAAAAGAACTTTGAAAAGAGAGTGAAAAAGTACGTGAAAT  509770

Query  1199    TGTTGAAAGGGAAGGGCATTTGATCAGACATGGTGTTTTGTGCCCTCTGCTCCTTGTGGG  1258
               |||||||||||||||||||||||||||||||||||||||| |||||||||||||||||||
Sbjct  509769  TGTTGAAAGGGAAGGGCATTTGATCAGACATGGTGTTTTGCGCCCTCTGCTCCTTGTGGG  509710

Query  1259    TAGGGGAATCTCGCATTTCACTGGGCCAGCATCAGTTTTGGTGGCAGGATAAATCCATAG  1318
               | ||||||||||||| |||||||||||||||||||||||||||||||||||||||| |||
Sbjct  509709  TGGGGGAATCTCGCAGTTCACTGGGCCAGCATCAGTTTTGGTGGCAGGATAAATCCGTAG  509650

Query  1319    GAATGTAGCTTGCCTCGGTAAGTATTATAGCCTGTGGGAATACTGCCAGCTGGGACTGAG  1378
               ||||||| ||||| |||| |||||||||||||| |||||||||||||| |||||||||||
Sbjct  509649  GAATGTAACTTGCTTCGGGAAGTATTATAGCCTATGGGAATACTGCCAACTGGGACTGAG  509590

Query  1379    GACTGCGACGTAAGTCAAGGATGCTGGCATAATGGTTATATGCCGCCCGTCTTGAAACAC  1438
               ||||||||||||||||||||||||||||||||||||||||||||||||||||||||||||
Sbjct  509589  GACTGCGACGTAAGTCAAGGATGCTGGCATAATGGTTATATGCCGCCCGTCTTGAAACAC  509530

Query  1439    GGACCAAGGAGTCTAACGTCTATGCGAGTGTTTGGGTGTAAAACCCATACGCGTAATGAA  1498
               ||||||||||||||||||||||||| ||||||||||||||||||||||||||||||||||
Sbjct  509529  GGACCAAGGAGTCTAACGTCTATGCAAGTGTTTGGGTGTAAAACCCATACGCGTAATGAA  509470

Query  1499    AGTGAACGTAGGTTGGGGCCTCGCAAGAGGTGCACAATCGACCGATCCTGATGTCTTCGG  1558
               ||||||||||||||||||||||||||||||||||||||||||||||||||||||||||||
Sbjct  509469  AGTGAACGTAGGTTGGGGCCTCGCAAGAGGTGCACAATCGACCGATCCTGATGTCTTCGG  509410

Query  1559    ATGGATTTGAGTAAGAGCATAGCTGTTGGGACCCGAAAGATGGTGAACTATGCCTGAATA  1618
               ||||||||||||||||||||||||||||||||||||||||||||||||||||||||||||
Sbjct  509409  ATGGATTTGAGTAAGAGCATAGCTGTTGGGACCCGAAAGATGGTGAACTATGCCTGAATA  509350

Query  1619    GGGTGAAGCCAGAGGAAACTCTGGTGGAGGCTCGTAGCGGTTCTGACGTGCAAATCGATC  1678
               ||||||||||||||||||||||||||||||||||||||||||||||||||||||||||||
Sbjct  509349  GGGTGAAGCCAGAGGAAACTCTGGTGGAGGCTCGTAGCGGTTCTGACGTGCAAATCGATC  509290

Query  1679    GTCGAATTTGGGTATAGGGGCGAAAGACTAATCGAACCATCTAGTAGCTGGTTCCTGC  1736
               ||||||||||||||||||||||||||||||||||||||||||||||||||||||||||
Sbjct  509289  GTCGAATTTGGGTATAGGGGCGAAAGACTAATCGAACCATCTAGTAGCTGGTTCCTGC  509232


 Score = 2992 bits (1620),  Expect = 0.0
 Identities = 1700/1738 (98%), Gaps = 8/1738 (0%)
 Strand=Plus/Minus

Query  1       CAAGGTTTCCGTAGGTGAACCTGCGGAAGGATCATTAAAGAAATTTAATAATTTTGAAAA  60
               ||||||||||||||||||||||||||||||||||||||||||||||||||||||||| | 
Sbjct  547027  CAAGGTTTCCGTAGGTGAACCTGCGGAAGGATCATTAAAGAAATTTAATAATTTTGATAT  546968

Query  61      TGGAtttttttGTTTTGGCAAGAGCATGAGAGCTTTTACTGGGCAAGAAGACAAGAGATG  120
               ||||||||||||||||||||||||| ||||||||||||||||||||||||||||||||||
Sbjct  546967  TGGATTTTTTTGTTTTGGCAAGAGCGTGAGAGCTTTTACTGGGCAAGAAGACAAGAGATG  546908

Query  121     GAGAGTCCAGCCGGGCCTGCGCTTAAGTGCGCGGTCTTGCTAGGCTTGTAAGTTTCTTTC  180
               |||||||||||||||||||||||||||||||||||||||||||||||| |||||||||||
Sbjct  546907  GAGAGTCCAGCCGGGCCTGCGCTTAAGTGCGCGGTCTTGCTAGGCTTGCAAGTTTCTTTC  546848

Query  181     TTGCTATTCCAAACGGTGAGAGATTTCTGTGCTTTTGTTATAGGACAATTAAAACCGTTT  240
               |||||||||||||| ||||||   |||| || ||||||||||||||||||||||||||||
Sbjct  546847  TTGCTATTCCAAACAGTGAGA--CTTCTCTGTTTTTGTTATAGGACAATTAAAACCGTTT  546790

Query  241     CAATACAACACACTGTGGAGTTTTCATATCTTTGCAACTTTTTCTTTGGGCATTCGAGCA  300
               |||||||||||||||||||||||| |||  ||||||||||||||||||||  ||||||||
Sbjct  546789  CAATACAACACACTGTGGAGTTTTTATACTTTTGCAACTTTTTCTTTGGG-TTTCGAGCA  546731

Query  301     ATCGGGGCCCAGAGGTAACAAACACAAACAATTTTATCTATTCATTAAATTTTTGTCAAA  360
               ||||  ||||||||||||||||||||||||||||||| ||||||||||||||||||||||
Sbjct  546730  ATCG-AGCCCAGAGGTAACAAACACAAACAATTTTATTTATTCATTAAATTTTTGTCAAA  546672

Query  361     AACAAGAATTTTCGTAACTGGAAATTTTAAAA-T-ATTAAAAACTTTCAACAACGGATCT  418
               |||||||||||||||||||||||||||||||| | |||||||||||||||||||||||||
Sbjct  546671  AACAAGAATTTTCGTAACTGGAAATTTTAAAAATAATTAAAAACTTTCAACAACGGATCT  546612

Query  419     CTTGGTTCTCGCATCGATGAAGAACGCAGCGAAATGCGATACGTAATGTGAATTGCAGAA  478
               ||||||||||||||||||||||||||||||||||||||||||||||||||||||||||||
Sbjct  546611  CTTGGTTCTCGCATCGATGAAGAACGCAGCGAAATGCGATACGTAATGTGAATTGCAGAA  546552

Query  479     TTCCGTGAATCATCGAATCTTTGAACGCACATTGCGCCCCTTGGTATTCCAGGGGGCATG  538
               ||||||||||||||||||||||||||||||||||||||||||||||||||||||||||||
Sbjct  546551  TTCCGTGAATCATCGAATCTTTGAACGCACATTGCGCCCCTTGGTATTCCAGGGGGCATG  546492

Query  539     CCTGTTTGAGCGTCATTTCCTTCTCAAACATTCTGTTTGGTAGTGAGTGATACTCTTTGG  598
               |||||||||||||||||||||||||||||||||||||||||||||||||||||||| |||
Sbjct  546491  CCTGTTTGAGCGTCATTTCCTTCTCAAACATTCTGTTTGGTAGTGAGTGATACTCTCTGG  546432

Query  599     AGTTAACTTGAAATTGCTGGCCTTTTCATTGGATGttttttttCCAAAGAGAGGTTTCTC  658
               ||||||||||||||||||||||||||||||||||||||||||||||||||||||||||||
Sbjct  546431  AGTTAACTTGAAATTGCTGGCCTTTTCATTGGATGTTTTTTTTCCAAAGAGAGGTTTCTC  546372

Query  659     TGCGTGCTTGAGGTATAATGCAAGTACGGTCGTTTTAGGTTTTACCAACTGCGGCTAATC  718
               ||||||||||||||||||||||||||||||||||||||||||||||||||||||||||||
Sbjct  546371  TGCGTGCTTGAGGTATAATGCAAGTACGGTCGTTTTAGGTTTTACCAACTGCGGCTAATC  546312

Query  719     tttttttATACTGAGCGTATTGGAACGTTATCGATAAGAAGAGAGCGTCTAGGCGAACAA  778
               |||||   |||||||||||||| |||||||||||||||||||||||||||||||||||||
Sbjct  546311  TTTTT--GTACTGAGCGTATTGAAACGTTATCGATAAGAAGAGAGCGTCTAGGCGAACAA  546254

Query  779     TGTTCTTAAAGTTTGACCTCAAATCAGGTAGGAGTACCCGCTGAACTTAAGCATATCAAT  838
               ||||||||||||||||||||||||||||||||||||||||||||||||||||||||||||
Sbjct  546253  TGTTCTTAAAGTTTGACCTCAAATCAGGTAGGAGTACCCGCTGAACTTAAGCATATCAAT  546194

Query  839     AAGCGGAGGAAAAGAAACCAACCGGGATTGCCTTAGTAACGGCGAGTGAAGCGGCAAAAG  898
               ||||||||||||||||||||||||||||||||||||||||||||||||||||||||||||
Sbjct  546193  AAGCGGAGGAAAAGAAACCAACCGGGATTGCCTTAGTAACGGCGAGTGAAGCGGCAAAAG  546134

Query  899     CTCAAATTTGAAATCTGGTACCTTCGGTGCCCGAGTTGTAATTTGGAGAGGGCAACTTTG  958
               |||||||||||||||||||||||| |||||||||||||||||||||||||||||||||||
Sbjct  546133  CTCAAATTTGAAATCTGGTACCTTTGGTGCCCGAGTTGTAATTTGGAGAGGGCAACTTTG  546074

Query  959     GGGCCGTTCCTTGTCTATGTTCCTTGGAACAGGACGTCATAGAGGGTGAGAATCCCGTGT  1018
               || |||||||||||||||||||||||||||||||||||||||||||||||||||||||||
Sbjct  546073  GGACCGTTCCTTGTCTATGTTCCTTGGAACAGGACGTCATAGAGGGTGAGAATCCCGTGT  546014

Query  1019    GGCGAGGAGTGCGGTTCTTTGTAAAGTGCCTTCGAAGAGTCGAGTTGTTTGGGAATGCAG  1078
               |||||||||||||||||| |||||||||||||||||||||||||||||||||||||||||
Sbjct  546013  GGCGAGGAGTGCGGTTCTATGTAAAGTGCCTTCGAAGAGTCGAGTTGTTTGGGAATGCAG  545954

Query  1079    CTCTAAGTGGGTGGTAAATTCCATCTAAAGCTAAATATTGGCGAGAGACCGATAGCGAAC  1138
               ||||||||||||||||||||||||||||||||||||||||||||||||||||||||||||
Sbjct  545953  CTCTAAGTGGGTGGTAAATTCCATCTAAAGCTAAATATTGGCGAGAGACCGATAGCGAAC  545894

Query  1139    AAGTACAGTGATGGAAAGATGAAAAGAACTTTGAAAAGAGAGTGAAAAAGTACGTGAAAT  1198
               ||||||||||||||||||||||||||||||||||||||||||||||||||||||||||||
Sbjct  545893  AAGTACAGTGATGGAAAGATGAAAAGAACTTTGAAAAGAGAGTGAAAAAGTACGTGAAAT  545834

Query  1199    TGTTGAAAGGGAAGGGCATTTGATCAGACATGGTGTTTTGTGCCCTCTGCTCCTTGTGGG  1258
               |||||||||||||||||||||||||||||||||||||||| |||||||||||||||||||
Sbjct  545833  TGTTGAAAGGGAAGGGCATTTGATCAGACATGGTGTTTTGCGCCCTCTGCTCCTTGTGGG  545774

Query  1259    TAGGGGAATCTCGCATTTCACTGGGCCAGCATCAGTTTTGGTGGCAGGATAAATCCATAG  1318
               | ||||||||||||| |||||||||||||||||||||||||||||||||||||||| |||
Sbjct  545773  TGGGGGAATCTCGCAGTTCACTGGGCCAGCATCAGTTTTGGTGGCAGGATAAATCCGTAG  545714

Query  1319    GAATGTAGCTTGCCTCGGTAAGTATTATAGCCTGTGGGAATACTGCCAGCTGGGACTGAG  1378
               ||||||| ||||| |||| |||||||||||||| |||||||||||||| |||||||||||
Sbjct  545713  GAATGTAACTTGCTTCGGGAAGTATTATAGCCTATGGGAATACTGCCAACTGGGACTGAG  545654

Query  1379    GACTGCGACGTAAGTCAAGGATGCTGGCATAATGGTTATATGCCGCCCGTCTTGAAACAC  1438
               ||||||||||||||||||||||||||||||||||||||||||||||||||||||||||||
Sbjct  545653  GACTGCGACGTAAGTCAAGGATGCTGGCATAATGGTTATATGCCGCCCGTCTTGAAACAC  545594

Query  1439    GGACCAAGGAGTCTAACGTCTATGCGAGTGTTTGGGTGTAAAACCCATACGCGTAATGAA  1498
               ||||||||||||||||||||||||| ||||||||||||||||||||||||||||||||||
Sbjct  545593  GGACCAAGGAGTCTAACGTCTATGCAAGTGTTTGGGTGTAAAACCCATACGCGTAATGAA  545534

Query  1499    AGTGAACGTAGGTTGGGGCCTCGCAAGAGGTGCACAATCGACCGATCCTGATGTCTTCGG  1558
               ||||||||||||||||||||||||||||||||||||||||||||||||||||||||||||
Sbjct  545533  AGTGAACGTAGGTTGGGGCCTCGCAAGAGGTGCACAATCGACCGATCCTGATGTCTTCGG  545474

Query  1559    ATGGATTTGAGTAAGAGCATAGCTGTTGGGACCCGAAAGATGGTGAACTATGCCTGAATA  1618
               ||||||||||||||||||||||||||||||||||||||||||||||||||||||||||||
Sbjct  545473  ATGGATTTGAGTAAGAGCATAGCTGTTGGGACCCGAAAGATGGTGAACTATGCCTGAATA  545414

Query  1619    GGGTGAAGCCAGAGGAAACTCTGGTGGAGGCTCGTAGCGGTTCTGACGTGCAAATCGATC  1678
               ||||||||||||||||||||||||||||||||||||||||||||||||||||||||||||
Sbjct  545413  GGGTGAAGCCAGAGGAAACTCTGGTGGAGGCTCGTAGCGGTTCTGACGTGCAAATCGATC  545354

Query  1679    GTCGAATTTGGGTATAGGGGCGAAAGACTAATCGAACCATCTAGTAGCTGGTTCCTGC  1736
               ||||||||||||||||||||||||||||||||||||||||||||||||||||||||||
Sbjct  545353  GTCGAATTTGGGTATAGGGGCGAAAGACTAATCGAACCATCTAGTAGCTGGTTCCTGC  545296


 Score = 2992 bits (1620),  Expect = 0.0
 Identities = 1700/1738 (98%), Gaps = 8/1738 (0%)
 Strand=Plus/Minus

Query  1       CAAGGTTTCCGTAGGTGAACCTGCGGAAGGATCATTAAAGAAATTTAATAATTTTGAAAA  60
               ||||||||||||||||||||||||||||||||||||||||||||||||||||||||| | 
Sbjct  583182  CAAGGTTTCCGTAGGTGAACCTGCGGAAGGATCATTAAAGAAATTTAATAATTTTGATAT  583123

Query  61      TGGAtttttttGTTTTGGCAAGAGCATGAGAGCTTTTACTGGGCAAGAAGACAAGAGATG  120
               ||||||||||||||||||||||||| ||||||||||||||||||||||||||||||||||
Sbjct  583122  TGGATTTTTTTGTTTTGGCAAGAGCGTGAGAGCTTTTACTGGGCAAGAAGACAAGAGATG  583063

Query  121     GAGAGTCCAGCCGGGCCTGCGCTTAAGTGCGCGGTCTTGCTAGGCTTGTAAGTTTCTTTC  180
               |||||||||||||||||||||||||||||||||||||||||||||||| |||||||||||
Sbjct  583062  GAGAGTCCAGCCGGGCCTGCGCTTAAGTGCGCGGTCTTGCTAGGCTTGCAAGTTTCTTTC  583003

Query  181     TTGCTATTCCAAACGGTGAGAGATTTCTGTGCTTTTGTTATAGGACAATTAAAACCGTTT  240
               |||||||||||||| ||||||   |||| || ||||||||||||||||||||||||||||
Sbjct  583002  TTGCTATTCCAAACAGTGAGA--CTTCTCTGTTTTTGTTATAGGACAATTAAAACCGTTT  582945

Query  241     CAATACAACACACTGTGGAGTTTTCATATCTTTGCAACTTTTTCTTTGGGCATTCGAGCA  300
               |||||||||||||||||||||||| |||  ||||||||||||||||||||  ||||||||
Sbjct  582944  CAATACAACACACTGTGGAGTTTTTATACTTTTGCAACTTTTTCTTTGGG-TTTCGAGCA  582886

Query  301     ATCGGGGCCCAGAGGTAACAAACACAAACAATTTTATCTATTCATTAAATTTTTGTCAAA  360
               ||||  ||||||||||||||||||||||||||||||| ||||||||||||||||||||||
Sbjct  582885  ATCG-AGCCCAGAGGTAACAAACACAAACAATTTTATTTATTCATTAAATTTTTGTCAAA  582827

Query  361     AACAAGAATTTTCGTAACTGGAAATTTTAAAA-T-ATTAAAAACTTTCAACAACGGATCT  418
               |||||||||||||||||||||||||||||||| | |||||||||||||||||||||||||
Sbjct  582826  AACAAGAATTTTCGTAACTGGAAATTTTAAAAATAATTAAAAACTTTCAACAACGGATCT  582767

Query  419     CTTGGTTCTCGCATCGATGAAGAACGCAGCGAAATGCGATACGTAATGTGAATTGCAGAA  478
               ||||||||||||||||||||||||||||||||||||||||||||||||||||||||||||
Sbjct  582766  CTTGGTTCTCGCATCGATGAAGAACGCAGCGAAATGCGATACGTAATGTGAATTGCAGAA  582707

Query  479     TTCCGTGAATCATCGAATCTTTGAACGCACATTGCGCCCCTTGGTATTCCAGGGGGCATG  538
               ||||||||||||||||||||||||||||||||||||||||||||||||||||||||||||
Sbjct  582706  TTCCGTGAATCATCGAATCTTTGAACGCACATTGCGCCCCTTGGTATTCCAGGGGGCATG  582647

Query  539     CCTGTTTGAGCGTCATTTCCTTCTCAAACATTCTGTTTGGTAGTGAGTGATACTCTTTGG  598
               |||||||||||||||||||||||||||||||||||||||||||||||||||||||| |||
Sbjct  582646  CCTGTTTGAGCGTCATTTCCTTCTCAAACATTCTGTTTGGTAGTGAGTGATACTCTCTGG  582587

Query  599     AGTTAACTTGAAATTGCTGGCCTTTTCATTGGATGttttttttCCAAAGAGAGGTTTCTC  658
               ||||||||||||||||||||||||||||||||||||||||||||||||||||||||||||
Sbjct  582586  AGTTAACTTGAAATTGCTGGCCTTTTCATTGGATGTTTTTTTTCCAAAGAGAGGTTTCTC  582527

Query  659     TGCGTGCTTGAGGTATAATGCAAGTACGGTCGTTTTAGGTTTTACCAACTGCGGCTAATC  718
               ||||||||||||||||||||||||||||||||||||||||||||||||||||||||||||
Sbjct  582526  TGCGTGCTTGAGGTATAATGCAAGTACGGTCGTTTTAGGTTTTACCAACTGCGGCTAATC  582467

Query  719     tttttttATACTGAGCGTATTGGAACGTTATCGATAAGAAGAGAGCGTCTAGGCGAACAA  778
               |||||   |||||||||||||| |||||||||||||||||||||||||||||||||||||
Sbjct  582466  TTTTT--GTACTGAGCGTATTGAAACGTTATCGATAAGAAGAGAGCGTCTAGGCGAACAA  582409

Query  779     TGTTCTTAAAGTTTGACCTCAAATCAGGTAGGAGTACCCGCTGAACTTAAGCATATCAAT  838
               ||||||||||||||||||||||||||||||||||||||||||||||||||||||||||||
Sbjct  582408  TGTTCTTAAAGTTTGACCTCAAATCAGGTAGGAGTACCCGCTGAACTTAAGCATATCAAT  582349

Query  839     AAGCGGAGGAAAAGAAACCAACCGGGATTGCCTTAGTAACGGCGAGTGAAGCGGCAAAAG  898
               ||||||||||||||||||||||||||||||||||||||||||||||||||||||||||||
Sbjct  582348  AAGCGGAGGAAAAGAAACCAACCGGGATTGCCTTAGTAACGGCGAGTGAAGCGGCAAAAG  582289

Query  899     CTCAAATTTGAAATCTGGTACCTTCGGTGCCCGAGTTGTAATTTGGAGAGGGCAACTTTG  958
               |||||||||||||||||||||||| |||||||||||||||||||||||||||||||||||
Sbjct  582288  CTCAAATTTGAAATCTGGTACCTTTGGTGCCCGAGTTGTAATTTGGAGAGGGCAACTTTG  582229

Query  959     GGGCCGTTCCTTGTCTATGTTCCTTGGAACAGGACGTCATAGAGGGTGAGAATCCCGTGT  1018
               || |||||||||||||||||||||||||||||||||||||||||||||||||||||||||
Sbjct  582228  GGACCGTTCCTTGTCTATGTTCCTTGGAACAGGACGTCATAGAGGGTGAGAATCCCGTGT  582169

Query  1019    GGCGAGGAGTGCGGTTCTTTGTAAAGTGCCTTCGAAGAGTCGAGTTGTTTGGGAATGCAG  1078
               |||||||||||||||||| |||||||||||||||||||||||||||||||||||||||||
Sbjct  582168  GGCGAGGAGTGCGGTTCTATGTAAAGTGCCTTCGAAGAGTCGAGTTGTTTGGGAATGCAG  582109

Query  1079    CTCTAAGTGGGTGGTAAATTCCATCTAAAGCTAAATATTGGCGAGAGACCGATAGCGAAC  1138
               ||||||||||||||||||||||||||||||||||||||||||||||||||||||||||||
Sbjct  582108  CTCTAAGTGGGTGGTAAATTCCATCTAAAGCTAAATATTGGCGAGAGACCGATAGCGAAC  582049

Query  1139    AAGTACAGTGATGGAAAGATGAAAAGAACTTTGAAAAGAGAGTGAAAAAGTACGTGAAAT  1198
               ||||||||||||||||||||||||||||||||||||||||||||||||||||||||||||
Sbjct  582048  AAGTACAGTGATGGAAAGATGAAAAGAACTTTGAAAAGAGAGTGAAAAAGTACGTGAAAT  581989

Query  1199    TGTTGAAAGGGAAGGGCATTTGATCAGACATGGTGTTTTGTGCCCTCTGCTCCTTGTGGG  1258
               |||||||||||||||||||||||||||||||||||||||| |||||||||||||||||||
Sbjct  581988  TGTTGAAAGGGAAGGGCATTTGATCAGACATGGTGTTTTGCGCCCTCTGCTCCTTGTGGG  581929

Query  1259    TAGGGGAATCTCGCATTTCACTGGGCCAGCATCAGTTTTGGTGGCAGGATAAATCCATAG  1318
               | ||||||||||||| |||||||||||||||||||||||||||||||||||||||| |||
Sbjct  581928  TGGGGGAATCTCGCAGTTCACTGGGCCAGCATCAGTTTTGGTGGCAGGATAAATCCGTAG  581869

Query  1319    GAATGTAGCTTGCCTCGGTAAGTATTATAGCCTGTGGGAATACTGCCAGCTGGGACTGAG  1378
               ||||||| ||||| |||| |||||||||||||| |||||||||||||| |||||||||||
Sbjct  581868  GAATGTAACTTGCTTCGGGAAGTATTATAGCCTATGGGAATACTGCCAACTGGGACTGAG  581809

Query  1379    GACTGCGACGTAAGTCAAGGATGCTGGCATAATGGTTATATGCCGCCCGTCTTGAAACAC  1438
               ||||||||||||||||||||||||||||||||||||||||||||||||||||||||||||
Sbjct  581808  GACTGCGACGTAAGTCAAGGATGCTGGCATAATGGTTATATGCCGCCCGTCTTGAAACAC  581749

Query  1439    GGACCAAGGAGTCTAACGTCTATGCGAGTGTTTGGGTGTAAAACCCATACGCGTAATGAA  1498
               ||||||||||||||||||||||||| ||||||||||||||||||||||||||||||||||
Sbjct  581748  GGACCAAGGAGTCTAACGTCTATGCAAGTGTTTGGGTGTAAAACCCATACGCGTAATGAA  581689

Query  1499    AGTGAACGTAGGTTGGGGCCTCGCAAGAGGTGCACAATCGACCGATCCTGATGTCTTCGG  1558
               ||||||||||||||||||||||||||||||||||||||||||||||||||||||||||||
Sbjct  581688  AGTGAACGTAGGTTGGGGCCTCGCAAGAGGTGCACAATCGACCGATCCTGATGTCTTCGG  581629

Query  1559    ATGGATTTGAGTAAGAGCATAGCTGTTGGGACCCGAAAGATGGTGAACTATGCCTGAATA  1618
               ||||||||||||||||||||||||||||||||||||||||||||||||||||||||||||
Sbjct  581628  ATGGATTTGAGTAAGAGCATAGCTGTTGGGACCCGAAAGATGGTGAACTATGCCTGAATA  581569

Query  1619    GGGTGAAGCCAGAGGAAACTCTGGTGGAGGCTCGTAGCGGTTCTGACGTGCAAATCGATC  1678
               ||||||||||||||||||||||||||||||||||||||||||||||||||||||||||||
Sbjct  581568  GGGTGAAGCCAGAGGAAACTCTGGTGGAGGCTCGTAGCGGTTCTGACGTGCAAATCGATC  581509

Query  1679    GTCGAATTTGGGTATAGGGGCGAAAGACTAATCGAACCATCTAGTAGCTGGTTCCTGC  1736
               ||||||||||||||||||||||||||||||||||||||||||||||||||||||||||
Sbjct  581508  GTCGAATTTGGGTATAGGGGCGAAAGACTAATCGAACCATCTAGTAGCTGGTTCCTGC  581451


 Score = 2985 bits (1616),  Expect = 0.0
 Identities = 1699/1738 (98%), Gaps = 9/1738 (1%)
 Strand=Plus/Minus

Query  1       CAAGGTTTCCGTAGGTGAACCTGCGGAAGGATCATTAAAGAAATTTAATAATTTTGAAAA  60
               ||||||||||||||||||||||||||||||||||||||||||||||||||||||||| | 
Sbjct  474865  CAAGGTTTCCGTAGGTGAACCTGCGGAAGGATCATTAAAGAAATTTAATAATTTTGATAT  474806

Query  61      TGGAtttttttGTTTTGGCAAGAGCATGAGAGCTTTTACTGGGCAAGAAGACAAGAGATG  120
               ||||||||||||||||||||||||| ||||||||||||||||||||||||||||||||||
Sbjct  474805  TGGATTTTTTTGTTTTGGCAAGAGCGTGAGAGCTTTTACTGGGCAAGAAGACAAGAGATG  474746

Query  121     GAGAGTCCAGCCGGGCCTGCGCTTAAGTGCGCGGTCTTGCTAGGCTTGTAAGTTTCTTTC  180
               |||||||||||||||||||||||||||||||||||||||||||||||| |||||||||||
Sbjct  474745  GAGAGTCCAGCCGGGCCTGCGCTTAAGTGCGCGGTCTTGCTAGGCTTGCAAGTTTCTTTC  474686

Query  181     TTGCTATTCCAAACGGTGAGAGATTTCTGTGCTTTTGTTATAGGACAATTAAAACCGTTT  240
               |||||||||||||| ||||||   |||| || ||||||||||||||||||||||||||||
Sbjct  474685  TTGCTATTCCAAACAGTGAGA--CTTCTCTGTTTTTGTTATAGGACAATTAAAACCGTTT  474628

Query  241     CAATACAACACACTGTGGAGTTTTCATATCTTTGCAACTTTTTCTTTGGGCATTCGAGCA  300
               |||||||||||||||||||||||| |||  ||||||||||||||||||||  ||||||||
Sbjct  474627  CAATACAACACACTGTGGAGTTTTTATACTTTTGCAACTTTTTCTTTGGG-TTTCGAGCA  474569

Query  301     ATCGGGGCCCAGAGGTAACAAACACAAACAATTTTATCTATTCATTAAATTTTTGTCAAA  360
               ||||  ||||||||||||||||||||||||||||||| ||||||||||||||||||||||
Sbjct  474568  ATCG-AGCCCAGAGGTAACAAACACAAACAATTTTATTTATTCATTAAATTTTTGTCAAA  474510

Query  361     AACAAGAATTTTCGTAACTGGAAATTTTAAAA-T-ATTAAAAACTTTCAACAACGGATCT  418
               |||||||||||||||||||||||||||||||| | |||||||||||||||||||||||||
Sbjct  474509  AACAAGAATTTTCGTAACTGGAAATTTTAAAAATAATTAAAAACTTTCAACAACGGATCT  474450

Query  419     CTTGGTTCTCGCATCGATGAAGAACGCAGCGAAATGCGATACGTAATGTGAATTGCAGAA  478
               ||||||||||||||||||||||||||||||||||||||||||||||||||||||||||||
Sbjct  474449  CTTGGTTCTCGCATCGATGAAGAACGCAGCGAAATGCGATACGTAATGTGAATTGCAGAA  474390

Query  479     TTCCGTGAATCATCGAATCTTTGAACGCACATTGCGCCCCTTGGTATTCCAGGGGGCATG  538
               ||||||||||||||||||||||||||||||||||||||||||||||||||||||||||||
Sbjct  474389  TTCCGTGAATCATCGAATCTTTGAACGCACATTGCGCCCCTTGGTATTCCAGGGGGCATG  474330

Query  539     CCTGTTTGAGCGTCATTTCCTTCTCAAACATTCTGTTTGGTAGTGAGTGATACTCTTTGG  598
               |||||||||||||||||||||||||||||||||||||||||||||||||||||||| |||
Sbjct  474329  CCTGTTTGAGCGTCATTTCCTTCTCAAACATTCTGTTTGGTAGTGAGTGATACTCTCTGG  474270

Query  599     AGTTAACTTGAAATTGCTGGCCTTTTCATTGGATGttttttttCCAAAGAGAGGTTTCTC  658
               |||||||||||||||||||||||||||||||||||||||||| |||||||||||||||||
Sbjct  474269  AGTTAACTTGAAATTGCTGGCCTTTTCATTGGATGTTTTTTT-CCAAAGAGAGGTTTCTC  474211

Query  659     TGCGTGCTTGAGGTATAATGCAAGTACGGTCGTTTTAGGTTTTACCAACTGCGGCTAATC  718
               ||||||||||||||||||||||||||||||||||||||||||||||||||||||||||||
Sbjct  474210  TGCGTGCTTGAGGTATAATGCAAGTACGGTCGTTTTAGGTTTTACCAACTGCGGCTAATC  474151

Query  719     tttttttATACTGAGCGTATTGGAACGTTATCGATAAGAAGAGAGCGTCTAGGCGAACAA  778
               |||||   |||||||||||||| |||||||||||||||||||||||||||||||||||||
Sbjct  474150  TTTTT--GTACTGAGCGTATTGAAACGTTATCGATAAGAAGAGAGCGTCTAGGCGAACAA  474093

Query  779     TGTTCTTAAAGTTTGACCTCAAATCAGGTAGGAGTACCCGCTGAACTTAAGCATATCAAT  838
               ||||||||||||||||||||||||||||||||||||||||||||||||||||||||||||
Sbjct  474092  TGTTCTTAAAGTTTGACCTCAAATCAGGTAGGAGTACCCGCTGAACTTAAGCATATCAAT  474033

Query  839     AAGCGGAGGAAAAGAAACCAACCGGGATTGCCTTAGTAACGGCGAGTGAAGCGGCAAAAG  898
               ||||||||||||||||||||||||||||||||||||||||||||||||||||||||||||
Sbjct  474032  AAGCGGAGGAAAAGAAACCAACCGGGATTGCCTTAGTAACGGCGAGTGAAGCGGCAAAAG  473973

Query  899     CTCAAATTTGAAATCTGGTACCTTCGGTGCCCGAGTTGTAATTTGGAGAGGGCAACTTTG  958
               |||||||||||||||||||||||| |||||||||||||||||||||||||||||||||||
Sbjct  473972  CTCAAATTTGAAATCTGGTACCTTTGGTGCCCGAGTTGTAATTTGGAGAGGGCAACTTTG  473913

Query  959     GGGCCGTTCCTTGTCTATGTTCCTTGGAACAGGACGTCATAGAGGGTGAGAATCCCGTGT  1018
               || |||||||||||||||||||||||||||||||||||||||||||||||||||||||||
Sbjct  473912  GGACCGTTCCTTGTCTATGTTCCTTGGAACAGGACGTCATAGAGGGTGAGAATCCCGTGT  473853

Query  1019    GGCGAGGAGTGCGGTTCTTTGTAAAGTGCCTTCGAAGAGTCGAGTTGTTTGGGAATGCAG  1078
               |||||||||||||||||| |||||||||||||||||||||||||||||||||||||||||
Sbjct  473852  GGCGAGGAGTGCGGTTCTATGTAAAGTGCCTTCGAAGAGTCGAGTTGTTTGGGAATGCAG  473793

Query  1079    CTCTAAGTGGGTGGTAAATTCCATCTAAAGCTAAATATTGGCGAGAGACCGATAGCGAAC  1138
               ||||||||||||||||||||||||||||||||||||||||||||||||||||||||||||
Sbjct  473792  CTCTAAGTGGGTGGTAAATTCCATCTAAAGCTAAATATTGGCGAGAGACCGATAGCGAAC  473733

Query  1139    AAGTACAGTGATGGAAAGATGAAAAGAACTTTGAAAAGAGAGTGAAAAAGTACGTGAAAT  1198
               ||||||||||||||||||||||||||||||||||||||||||||||||||||||||||||
Sbjct  473732  AAGTACAGTGATGGAAAGATGAAAAGAACTTTGAAAAGAGAGTGAAAAAGTACGTGAAAT  473673

Query  1199    TGTTGAAAGGGAAGGGCATTTGATCAGACATGGTGTTTTGTGCCCTCTGCTCCTTGTGGG  1258
               |||||||||||||||||||||||||||||||||||||||| |||||||||||||||||||
Sbjct  473672  TGTTGAAAGGGAAGGGCATTTGATCAGACATGGTGTTTTGCGCCCTCTGCTCCTTGTGGG  473613

Query  1259    TAGGGGAATCTCGCATTTCACTGGGCCAGCATCAGTTTTGGTGGCAGGATAAATCCATAG  1318
               | ||||||||||||| |||||||||||||||||||||||||||||||||||||||| |||
Sbjct  473612  TGGGGGAATCTCGCAGTTCACTGGGCCAGCATCAGTTTTGGTGGCAGGATAAATCCGTAG  473553

Query  1319    GAATGTAGCTTGCCTCGGTAAGTATTATAGCCTGTGGGAATACTGCCAGCTGGGACTGAG  1378
               ||||||| ||||| |||| |||||||||||||| |||||||||||||| |||||||||||
Sbjct  473552  GAATGTAACTTGCTTCGGGAAGTATTATAGCCTATGGGAATACTGCCAACTGGGACTGAG  473493

Query  1379    GACTGCGACGTAAGTCAAGGATGCTGGCATAATGGTTATATGCCGCCCGTCTTGAAACAC  1438
               ||||||||||||||||||||||||||||||||||||||||||||||||||||||||||||
Sbjct  473492  GACTGCGACGTAAGTCAAGGATGCTGGCATAATGGTTATATGCCGCCCGTCTTGAAACAC  473433

Query  1439    GGACCAAGGAGTCTAACGTCTATGCGAGTGTTTGGGTGTAAAACCCATACGCGTAATGAA  1498
               ||||||||||||||||||||||||| ||||||||||||||||||||||||||||||||||
Sbjct  473432  GGACCAAGGAGTCTAACGTCTATGCAAGTGTTTGGGTGTAAAACCCATACGCGTAATGAA  473373

Query  1499    AGTGAACGTAGGTTGGGGCCTCGCAAGAGGTGCACAATCGACCGATCCTGATGTCTTCGG  1558
               ||||||||||||||||||||||||||||||||||||||||||||||||||||||||||||
Sbjct  473372  AGTGAACGTAGGTTGGGGCCTCGCAAGAGGTGCACAATCGACCGATCCTGATGTCTTCGG  473313

Query  1559    ATGGATTTGAGTAAGAGCATAGCTGTTGGGACCCGAAAGATGGTGAACTATGCCTGAATA  1618
               ||||||||||||||||||||||||||||||||||||||||||||||||||||||||||||
Sbjct  473312  ATGGATTTGAGTAAGAGCATAGCTGTTGGGACCCGAAAGATGGTGAACTATGCCTGAATA  473253

Query  1619    GGGTGAAGCCAGAGGAAACTCTGGTGGAGGCTCGTAGCGGTTCTGACGTGCAAATCGATC  1678
               ||||||||||||||||||||||||||||||||||||||||||||||||||||||||||||
Sbjct  473252  GGGTGAAGCCAGAGGAAACTCTGGTGGAGGCTCGTAGCGGTTCTGACGTGCAAATCGATC  473193

Query  1679    GTCGAATTTGGGTATAGGGGCGAAAGACTAATCGAACCATCTAGTAGCTGGTTCCTGC  1736
               ||||||||||||||||||||||||||||||||||||||||||||||||||||||||||
Sbjct  473192  GTCGAATTTGGGTATAGGGGCGAAAGACTAATCGAACCATCTAGTAGCTGGTTCCTGC  473135


 Score = 2985 bits (1616),  Expect = 0.0
 Identities = 1699/1738 (98%), Gaps = 9/1738 (1%)
 Strand=Plus/Minus

Query  1       CAAGGTTTCCGTAGGTGAACCTGCGGAAGGATCATTAAAGAAATTTAATAATTTTGAAAA  60
               ||||||||||||||||||||||||||||||||||||||||||||||||||||||||| | 
Sbjct  519976  CAAGGTTTCCGTAGGTGAACCTGCGGAAGGATCATTAAAGAAATTTAATAATTTTGATAT  519917

Query  61      TGGAtttttttGTTTTGGCAAGAGCATGAGAGCTTTTACTGGGCAAGAAGACAAGAGATG  120
               ||||||||||||||||||||||||| ||||||||||||||||||||||||||||||||||
Sbjct  519916  TGGATTTTTTTGTTTTGGCAAGAGCGTGAGAGCTTTTACTGGGCAAGAAGACAAGAGATG  519857

Query  121     GAGAGTCCAGCCGGGCCTGCGCTTAAGTGCGCGGTCTTGCTAGGCTTGTAAGTTTCTTTC  180
               |||||||||||||||||||||||||||||||||||||||||||||||| |||||||||||
Sbjct  519856  GAGAGTCCAGCCGGGCCTGCGCTTAAGTGCGCGGTCTTGCTAGGCTTGCAAGTTTCTTTC  519797

Query  181     TTGCTATTCCAAACGGTGAGAGATTTCTGTGCTTTTGTTATAGGACAATTAAAACCGTTT  240
               |||||||||||||| ||||||   |||| || ||||||||||||||||||||||||||||
Sbjct  519796  TTGCTATTCCAAACAGTGAGA--CTTCTCTGTTTTTGTTATAGGACAATTAAAACCGTTT  519739

Query  241     CAATACAACACACTGTGGAGTTTTCATATCTTTGCAACTTTTTCTTTGGGCATTCGAGCA  300
               |||||||||||||||||||||||| |||  ||||||||||||||||||||  ||||||||
Sbjct  519738  CAATACAACACACTGTGGAGTTTTTATACTTTTGCAACTTTTTCTTTGGG-TTTCGAGCA  519680

Query  301     ATCGGGGCCCAGAGGTAACAAACACAAACAATTTTATCTATTCATTAAATTTTTGTCAAA  360
               ||||  ||||||||||||||||||||||||||||||| ||||||||||||||||||||||
Sbjct  519679  ATCG-AGCCCAGAGGTAACAAACACAAACAATTTTATTTATTCATTAAATTTTTGTCAAA  519621

Query  361     AACAAGAATTTTCGTAACTGGAAATTTTAAAA-T-ATTAAAAACTTTCAACAACGGATCT  418
               |||||||||||||||||||||||||||||||| | |||||||||||||||||||||||||
Sbjct  519620  AACAAGAATTTTCGTAACTGGAAATTTTAAAAATAATTAAAAACTTTCAACAACGGATCT  519561

Query  419     CTTGGTTCTCGCATCGATGAAGAACGCAGCGAAATGCGATACGTAATGTGAATTGCAGAA  478
               ||||||||||||||||||||||||||||||||||||||||||||||||||||||||||||
Sbjct  519560  CTTGGTTCTCGCATCGATGAAGAACGCAGCGAAATGCGATACGTAATGTGAATTGCAGAA  519501

Query  479     TTCCGTGAATCATCGAATCTTTGAACGCACATTGCGCCCCTTGGTATTCCAGGGGGCATG  538
               ||||||||||||||||||||||||||||||||||||||||||||||||||||||||||||
Sbjct  519500  TTCCGTGAATCATCGAATCTTTGAACGCACATTGCGCCCCTTGGTATTCCAGGGGGCATG  519441

Query  539     CCTGTTTGAGCGTCATTTCCTTCTCAAACATTCTGTTTGGTAGTGAGTGATACTCTTTGG  598
               |||||||||||||||||||||||||||||||||||||||||||||||||||||||| |||
Sbjct  519440  CCTGTTTGAGCGTCATTTCCTTCTCAAACATTCTGTTTGGTAGTGAGTGATACTCTCTGG  519381

Query  599     AGTTAACTTGAAATTGCTGGCCTTTTCATTGGATGttttttttCCAAAGAGAGGTTTCTC  658
               |||||||||||||||||||||||||||||||||||||||||| |||||||||||||||||
Sbjct  519380  AGTTAACTTGAAATTGCTGGCCTTTTCATTGGATGTTTTTTT-CCAAAGAGAGGTTTCTC  519322

Query  659     TGCGTGCTTGAGGTATAATGCAAGTACGGTCGTTTTAGGTTTTACCAACTGCGGCTAATC  718
               ||||||||||||||||||||||||||||||||||||||||||||||||||||||||||||
Sbjct  519321  TGCGTGCTTGAGGTATAATGCAAGTACGGTCGTTTTAGGTTTTACCAACTGCGGCTAATC  519262

Query  719     tttttttATACTGAGCGTATTGGAACGTTATCGATAAGAAGAGAGCGTCTAGGCGAACAA  778
               |||||   |||||||||||||| |||||||||||||||||||||||||||||||||||||
Sbjct  519261  TTTTT--GTACTGAGCGTATTGAAACGTTATCGATAAGAAGAGAGCGTCTAGGCGAACAA  519204

Query  779     TGTTCTTAAAGTTTGACCTCAAATCAGGTAGGAGTACCCGCTGAACTTAAGCATATCAAT  838
               ||||||||||||||||||||||||||||||||||||||||||||||||||||||||||||
Sbjct  519203  TGTTCTTAAAGTTTGACCTCAAATCAGGTAGGAGTACCCGCTGAACTTAAGCATATCAAT  519144

Query  839     AAGCGGAGGAAAAGAAACCAACCGGGATTGCCTTAGTAACGGCGAGTGAAGCGGCAAAAG  898
               ||||||||||||||||||||||||||||||||||||||||||||||||||||||||||||
Sbjct  519143  AAGCGGAGGAAAAGAAACCAACCGGGATTGCCTTAGTAACGGCGAGTGAAGCGGCAAAAG  519084

Query  899     CTCAAATTTGAAATCTGGTACCTTCGGTGCCCGAGTTGTAATTTGGAGAGGGCAACTTTG  958
               |||||||||||||||||||||||| |||||||||||||||||||||||||||||||||||
Sbjct  519083  CTCAAATTTGAAATCTGGTACCTTTGGTGCCCGAGTTGTAATTTGGAGAGGGCAACTTTG  519024

Query  959     GGGCCGTTCCTTGTCTATGTTCCTTGGAACAGGACGTCATAGAGGGTGAGAATCCCGTGT  1018
               || |||||||||||||||||||||||||||||||||||||||||||||||||||||||||
Sbjct  519023  GGACCGTTCCTTGTCTATGTTCCTTGGAACAGGACGTCATAGAGGGTGAGAATCCCGTGT  518964

Query  1019    GGCGAGGAGTGCGGTTCTTTGTAAAGTGCCTTCGAAGAGTCGAGTTGTTTGGGAATGCAG  1078
               |||||||||||||||||| |||||||||||||||||||||||||||||||||||||||||
Sbjct  518963  GGCGAGGAGTGCGGTTCTATGTAAAGTGCCTTCGAAGAGTCGAGTTGTTTGGGAATGCAG  518904

Query  1079    CTCTAAGTGGGTGGTAAATTCCATCTAAAGCTAAATATTGGCGAGAGACCGATAGCGAAC  1138
               ||||||||||||||||||||||||||||||||||||||||||||||||||||||||||||
Sbjct  518903  CTCTAAGTGGGTGGTAAATTCCATCTAAAGCTAAATATTGGCGAGAGACCGATAGCGAAC  518844

Query  1139    AAGTACAGTGATGGAAAGATGAAAAGAACTTTGAAAAGAGAGTGAAAAAGTACGTGAAAT  1198
               ||||||||||||||||||||||||||||||||||||||||||||||||||||||||||||
Sbjct  518843  AAGTACAGTGATGGAAAGATGAAAAGAACTTTGAAAAGAGAGTGAAAAAGTACGTGAAAT  518784

Query  1199    TGTTGAAAGGGAAGGGCATTTGATCAGACATGGTGTTTTGTGCCCTCTGCTCCTTGTGGG  1258
               |||||||||||||||||||||||||||||||||||||||| |||||||||||||||||||
Sbjct  518783  TGTTGAAAGGGAAGGGCATTTGATCAGACATGGTGTTTTGCGCCCTCTGCTCCTTGTGGG  518724

Query  1259    TAGGGGAATCTCGCATTTCACTGGGCCAGCATCAGTTTTGGTGGCAGGATAAATCCATAG  1318
               | ||||||||||||| |||||||||||||||||||||||||||||||||||||||| |||
Sbjct  518723  TGGGGGAATCTCGCAGTTCACTGGGCCAGCATCAGTTTTGGTGGCAGGATAAATCCGTAG  518664

Query  1319    GAATGTAGCTTGCCTCGGTAAGTATTATAGCCTGTGGGAATACTGCCAGCTGGGACTGAG  1378
               ||||||| ||||| |||| |||||||||||||| |||||||||||||| |||||||||||
Sbjct  518663  GAATGTAACTTGCTTCGGGAAGTATTATAGCCTATGGGAATACTGCCAACTGGGACTGAG  518604

Query  1379    GACTGCGACGTAAGTCAAGGATGCTGGCATAATGGTTATATGCCGCCCGTCTTGAAACAC  1438
               ||||||||||||||||||||||||||||||||||||||||||||||||||||||||||||
Sbjct  518603  GACTGCGACGTAAGTCAAGGATGCTGGCATAATGGTTATATGCCGCCCGTCTTGAAACAC  518544

Query  1439    GGACCAAGGAGTCTAACGTCTATGCGAGTGTTTGGGTGTAAAACCCATACGCGTAATGAA  1498
               ||||||||||||||||||||||||| ||||||||||||||||||||||||||||||||||
Sbjct  518543  GGACCAAGGAGTCTAACGTCTATGCAAGTGTTTGGGTGTAAAACCCATACGCGTAATGAA  518484

Query  1499    AGTGAACGTAGGTTGGGGCCTCGCAAGAGGTGCACAATCGACCGATCCTGATGTCTTCGG  1558
               ||||||||||||||||||||||||||||||||||||||||||||||||||||||||||||
Sbjct  518483  AGTGAACGTAGGTTGGGGCCTCGCAAGAGGTGCACAATCGACCGATCCTGATGTCTTCGG  518424

Query  1559    ATGGATTTGAGTAAGAGCATAGCTGTTGGGACCCGAAAGATGGTGAACTATGCCTGAATA  1618
               ||||||||||||||||||||||||||||||||||||||||||||||||||||||||||||
Sbjct  518423  ATGGATTTGAGTAAGAGCATAGCTGTTGGGACCCGAAAGATGGTGAACTATGCCTGAATA  518364

Query  1619    GGGTGAAGCCAGAGGAAACTCTGGTGGAGGCTCGTAGCGGTTCTGACGTGCAAATCGATC  1678
               ||||||||||||||||||||||||||||||||||||||||||||||||||||||||||||
Sbjct  518363  GGGTGAAGCCAGAGGAAACTCTGGTGGAGGCTCGTAGCGGTTCTGACGTGCAAATCGATC  518304

Query  1679    GTCGAATTTGGGTATAGGGGCGAAAGACTAATCGAACCATCTAGTAGCTGGTTCCTGC  1736
               ||||||||||||||||||||||||||||||||||||||||||||||||||||||||||
Sbjct  518303  GTCGAATTTGGGTATAGGGGCGAAAGACTAATCGAACCATCTAGTAGCTGGTTCCTGC  518246


 Score = 2985 bits (1616),  Expect = 0.0
 Identities = 1699/1738 (98%), Gaps = 9/1738 (1%)
 Strand=Plus/Minus

Query  1       CAAGGTTTCCGTAGGTGAACCTGCGGAAGGATCATTAAAGAAATTTAATAATTTTGAAAA  60
               ||||||||||||||||||||||||||||||||||||||||||||||||||||||||| | 
Sbjct  528993  CAAGGTTTCCGTAGGTGAACCTGCGGAAGGATCATTAAAGAAATTTAATAATTTTGATAT  528934

Query  61      TGGAtttttttGTTTTGGCAAGAGCATGAGAGCTTTTACTGGGCAAGAAGACAAGAGATG  120
               ||||||||||||||||||||||||| ||||||||||||||||||||||||||||||||||
Sbjct  528933  TGGATTTTTTTGTTTTGGCAAGAGCGTGAGAGCTTTTACTGGGCAAGAAGACAAGAGATG  528874

Query  121     GAGAGTCCAGCCGGGCCTGCGCTTAAGTGCGCGGTCTTGCTAGGCTTGTAAGTTTCTTTC  180
               |||||||||||||||||||||||||||||||||||||||||||||||| |||||||||||
Sbjct  528873  GAGAGTCCAGCCGGGCCTGCGCTTAAGTGCGCGGTCTTGCTAGGCTTGCAAGTTTCTTTC  528814

Query  181     TTGCTATTCCAAACGGTGAGAGATTTCTGTGCTTTTGTTATAGGACAATTAAAACCGTTT  240
               |||||||||||||| ||||||   |||| || ||||||||||||||||||||||||||||
Sbjct  528813  TTGCTATTCCAAACAGTGAGA--CTTCTCTGTTTTTGTTATAGGACAATTAAAACCGTTT  528756

Query  241     CAATACAACACACTGTGGAGTTTTCATATCTTTGCAACTTTTTCTTTGGGCATTCGAGCA  300
               |||||||||||||||||||||||| |||  ||||||||||||||||||||  ||||||||
Sbjct  528755  CAATACAACACACTGTGGAGTTTTTATACTTTTGCAACTTTTTCTTTGGG-TTTCGAGCA  528697

Query  301     ATCGGGGCCCAGAGGTAACAAACACAAACAATTTTATCTATTCATTAAATTTTTGTCAAA  360
               ||||  ||||||||||||||||||||||||||||||| ||||||||||||||||||||||
Sbjct  528696  ATCG-AGCCCAGAGGTAACAAACACAAACAATTTTATTTATTCATTAAATTTTTGTCAAA  528638

Query  361     AACAAGAATTTTCGTAACTGGAAATTTTAAAA-T-ATTAAAAACTTTCAACAACGGATCT  418
               |||||||||||||||||||||||||||||||| | |||||||||||||||||||||||||
Sbjct  528637  AACAAGAATTTTCGTAACTGGAAATTTTAAAAATAATTAAAAACTTTCAACAACGGATCT  528578

Query  419     CTTGGTTCTCGCATCGATGAAGAACGCAGCGAAATGCGATACGTAATGTGAATTGCAGAA  478
               ||||||||||||||||||||||||||||||||||||||||||||||||||||||||||||
Sbjct  528577  CTTGGTTCTCGCATCGATGAAGAACGCAGCGAAATGCGATACGTAATGTGAATTGCAGAA  528518

Query  479     TTCCGTGAATCATCGAATCTTTGAACGCACATTGCGCCCCTTGGTATTCCAGGGGGCATG  538
               ||||||||||||||||||||||||||||||||||||||||||||||||||||||||||||
Sbjct  528517  TTCCGTGAATCATCGAATCTTTGAACGCACATTGCGCCCCTTGGTATTCCAGGGGGCATG  528458

Query  539     CCTGTTTGAGCGTCATTTCCTTCTCAAACATTCTGTTTGGTAGTGAGTGATACTCTTTGG  598
               |||||||||||||||||||||||||||||||||||||||||||||||||||||||| |||
Sbjct  528457  CCTGTTTGAGCGTCATTTCCTTCTCAAACATTCTGTTTGGTAGTGAGTGATACTCTCTGG  528398

Query  599     AGTTAACTTGAAATTGCTGGCCTTTTCATTGGATGttttttttCCAAAGAGAGGTTTCTC  658
               |||||||||||||||||||||||||||||||||||||||||| |||||||||||||||||
Sbjct  528397  AGTTAACTTGAAATTGCTGGCCTTTTCATTGGATGTTTTTTT-CCAAAGAGAGGTTTCTC  528339

Query  659     TGCGTGCTTGAGGTATAATGCAAGTACGGTCGTTTTAGGTTTTACCAACTGCGGCTAATC  718
               ||||||||||||||||||||||||||||||||||||||||||||||||||||||||||||
Sbjct  528338  TGCGTGCTTGAGGTATAATGCAAGTACGGTCGTTTTAGGTTTTACCAACTGCGGCTAATC  528279

Query  719     tttttttATACTGAGCGTATTGGAACGTTATCGATAAGAAGAGAGCGTCTAGGCGAACAA  778
               |||||   |||||||||||||| |||||||||||||||||||||||||||||||||||||
Sbjct  528278  TTTTT--GTACTGAGCGTATTGAAACGTTATCGATAAGAAGAGAGCGTCTAGGCGAACAA  528221

Query  779     TGTTCTTAAAGTTTGACCTCAAATCAGGTAGGAGTACCCGCTGAACTTAAGCATATCAAT  838
               ||||||||||||||||||||||||||||||||||||||||||||||||||||||||||||
Sbjct  528220  TGTTCTTAAAGTTTGACCTCAAATCAGGTAGGAGTACCCGCTGAACTTAAGCATATCAAT  528161

Query  839     AAGCGGAGGAAAAGAAACCAACCGGGATTGCCTTAGTAACGGCGAGTGAAGCGGCAAAAG  898
               ||||||||||||||||||||||||||||||||||||||||||||||||||||||||||||
Sbjct  528160  AAGCGGAGGAAAAGAAACCAACCGGGATTGCCTTAGTAACGGCGAGTGAAGCGGCAAAAG  528101

Query  899     CTCAAATTTGAAATCTGGTACCTTCGGTGCCCGAGTTGTAATTTGGAGAGGGCAACTTTG  958
               |||||||||||||||||||||||| |||||||||||||||||||||||||||||||||||
Sbjct  528100  CTCAAATTTGAAATCTGGTACCTTTGGTGCCCGAGTTGTAATTTGGAGAGGGCAACTTTG  528041

Query  959     GGGCCGTTCCTTGTCTATGTTCCTTGGAACAGGACGTCATAGAGGGTGAGAATCCCGTGT  1018
               || |||||||||||||||||||||||||||||||||||||||||||||||||||||||||
Sbjct  528040  GGACCGTTCCTTGTCTATGTTCCTTGGAACAGGACGTCATAGAGGGTGAGAATCCCGTGT  527981

Query  1019    GGCGAGGAGTGCGGTTCTTTGTAAAGTGCCTTCGAAGAGTCGAGTTGTTTGGGAATGCAG  1078
               |||||||||||||||||| |||||||||||||||||||||||||||||||||||||||||
Sbjct  527980  GGCGAGGAGTGCGGTTCTATGTAAAGTGCCTTCGAAGAGTCGAGTTGTTTGGGAATGCAG  527921

Query  1079    CTCTAAGTGGGTGGTAAATTCCATCTAAAGCTAAATATTGGCGAGAGACCGATAGCGAAC  1138
               ||||||||||||||||||||||||||||||||||||||||||||||||||||||||||||
Sbjct  527920  CTCTAAGTGGGTGGTAAATTCCATCTAAAGCTAAATATTGGCGAGAGACCGATAGCGAAC  527861

Query  1139    AAGTACAGTGATGGAAAGATGAAAAGAACTTTGAAAAGAGAGTGAAAAAGTACGTGAAAT  1198
               ||||||||||||||||||||||||||||||||||||||||||||||||||||||||||||
Sbjct  527860  AAGTACAGTGATGGAAAGATGAAAAGAACTTTGAAAAGAGAGTGAAAAAGTACGTGAAAT  527801

Query  1199    TGTTGAAAGGGAAGGGCATTTGATCAGACATGGTGTTTTGTGCCCTCTGCTCCTTGTGGG  1258
               |||||||||||||||||||||||||||||||||||||||| |||||||||||||||||||
Sbjct  527800  TGTTGAAAGGGAAGGGCATTTGATCAGACATGGTGTTTTGCGCCCTCTGCTCCTTGTGGG  527741

Query  1259    TAGGGGAATCTCGCATTTCACTGGGCCAGCATCAGTTTTGGTGGCAGGATAAATCCATAG  1318
               | ||||||||||||| |||||||||||||||||||||||||||||||||||||||| |||
Sbjct  527740  TGGGGGAATCTCGCAGTTCACTGGGCCAGCATCAGTTTTGGTGGCAGGATAAATCCGTAG  527681

Query  1319    GAATGTAGCTTGCCTCGGTAAGTATTATAGCCTGTGGGAATACTGCCAGCTGGGACTGAG  1378
               ||||||| ||||| |||| |||||||||||||| |||||||||||||| |||||||||||
Sbjct  527680  GAATGTAACTTGCTTCGGGAAGTATTATAGCCTATGGGAATACTGCCAACTGGGACTGAG  527621

Query  1379    GACTGCGACGTAAGTCAAGGATGCTGGCATAATGGTTATATGCCGCCCGTCTTGAAACAC  1438
               ||||||||||||||||||||||||||||||||||||||||||||||||||||||||||||
Sbjct  527620  GACTGCGACGTAAGTCAAGGATGCTGGCATAATGGTTATATGCCGCCCGTCTTGAAACAC  527561

Query  1439    GGACCAAGGAGTCTAACGTCTATGCGAGTGTTTGGGTGTAAAACCCATACGCGTAATGAA  1498
               ||||||||||||||||||||||||| ||||||||||||||||||||||||||||||||||
Sbjct  527560  GGACCAAGGAGTCTAACGTCTATGCAAGTGTTTGGGTGTAAAACCCATACGCGTAATGAA  527501

Query  1499    AGTGAACGTAGGTTGGGGCCTCGCAAGAGGTGCACAATCGACCGATCCTGATGTCTTCGG  1558
               ||||||||||||||||||||||||||||||||||||||||||||||||||||||||||||
Sbjct  527500  AGTGAACGTAGGTTGGGGCCTCGCAAGAGGTGCACAATCGACCGATCCTGATGTCTTCGG  527441

Query  1559    ATGGATTTGAGTAAGAGCATAGCTGTTGGGACCCGAAAGATGGTGAACTATGCCTGAATA  1618
               ||||||||||||||||||||||||||||||||||||||||||||||||||||||||||||
Sbjct  527440  ATGGATTTGAGTAAGAGCATAGCTGTTGGGACCCGAAAGATGGTGAACTATGCCTGAATA  527381

Query  1619    GGGTGAAGCCAGAGGAAACTCTGGTGGAGGCTCGTAGCGGTTCTGACGTGCAAATCGATC  1678
               ||||||||||||||||||||||||||||||||||||||||||||||||||||||||||||
Sbjct  527380  GGGTGAAGCCAGAGGAAACTCTGGTGGAGGCTCGTAGCGGTTCTGACGTGCAAATCGATC  527321

Query  1679    GTCGAATTTGGGTATAGGGGCGAAAGACTAATCGAACCATCTAGTAGCTGGTTCCTGC  1736
               ||||||||||||||||||||||||||||||||||||||||||||||||||||||||||
Sbjct  527320  GTCGAATTTGGGTATAGGGGCGAAAGACTAATCGAACCATCTAGTAGCTGGTTCCTGC  527263


 Score = 2985 bits (1616),  Expect = 0.0
 Identities = 1699/1738 (98%), Gaps = 9/1738 (1%)
 Strand=Plus/Minus

Query  1       CAAGGTTTCCGTAGGTGAACCTGCGGAAGGATCATTAAAGAAATTTAATAATTTTGAAAA  60
               ||||||||||||||||||||||||||||||||||||||||||||||||||||||||| | 
Sbjct  538008  CAAGGTTTCCGTAGGTGAACCTGCGGAAGGATCATTAAAGAAATTTAATAATTTTGATAT  537949

Query  61      TGGAtttttttGTTTTGGCAAGAGCATGAGAGCTTTTACTGGGCAAGAAGACAAGAGATG  120
               ||||||||||||||||||||||||| ||||||||||||||||||||||||||||||||||
Sbjct  537948  TGGATTTTTTTGTTTTGGCAAGAGCGTGAGAGCTTTTACTGGGCAAGAAGACAAGAGATG  537889

Query  121     GAGAGTCCAGCCGGGCCTGCGCTTAAGTGCGCGGTCTTGCTAGGCTTGTAAGTTTCTTTC  180
               |||||||||||||||||||||||||||||||||||||||||||||||| |||||||||||
Sbjct  537888  GAGAGTCCAGCCGGGCCTGCGCTTAAGTGCGCGGTCTTGCTAGGCTTGCAAGTTTCTTTC  537829

Query  181     TTGCTATTCCAAACGGTGAGAGATTTCTGTGCTTTTGTTATAGGACAATTAAAACCGTTT  240
               |||||||||||||| ||||||   |||| || ||||||||||||||||||||||||||||
Sbjct  537828  TTGCTATTCCAAACAGTGAGA--CTTCTCTGTTTTTGTTATAGGACAATTAAAACCGTTT  537771

Query  241     CAATACAACACACTGTGGAGTTTTCATATCTTTGCAACTTTTTCTTTGGGCATTCGAGCA  300
               |||||||||||||||||||||||| |||  ||||||||||||||||||||  ||||||||
Sbjct  537770  CAATACAACACACTGTGGAGTTTTTATACTTTTGCAACTTTTTCTTTGGG-TTTCGAGCA  537712

Query  301     ATCGGGGCCCAGAGGTAACAAACACAAACAATTTTATCTATTCATTAAATTTTTGTCAAA  360
               ||||  ||||||||||||||||||||||||||||||| ||||||||||||||||||||||
Sbjct  537711  ATCG-AGCCCAGAGGTAACAAACACAAACAATTTTATTTATTCATTAAATTTTTGTCAAA  537653

Query  361     AACAAGAATTTTCGTAACTGGAAATTTTAAAA-T-ATTAAAAACTTTCAACAACGGATCT  418
               |||||||||||||||||||||||||||||||| | |||||||||||||||||||||||||
Sbjct  537652  AACAAGAATTTTCGTAACTGGAAATTTTAAAAATAATTAAAAACTTTCAACAACGGATCT  537593

Query  419     CTTGGTTCTCGCATCGATGAAGAACGCAGCGAAATGCGATACGTAATGTGAATTGCAGAA  478
               ||||||||||||||||||||||||||||||||||||||||||||||||||||||||||||
Sbjct  537592  CTTGGTTCTCGCATCGATGAAGAACGCAGCGAAATGCGATACGTAATGTGAATTGCAGAA  537533

Query  479     TTCCGTGAATCATCGAATCTTTGAACGCACATTGCGCCCCTTGGTATTCCAGGGGGCATG  538
               ||||||||||||||||||||||||||||||||||||||||||||||||||||||||||||
Sbjct  537532  TTCCGTGAATCATCGAATCTTTGAACGCACATTGCGCCCCTTGGTATTCCAGGGGGCATG  537473

Query  539     CCTGTTTGAGCGTCATTTCCTTCTCAAACATTCTGTTTGGTAGTGAGTGATACTCTTTGG  598
               |||||||||||||||||||||||||||||||||||||||||||||||||||||||| |||
Sbjct  537472  CCTGTTTGAGCGTCATTTCCTTCTCAAACATTCTGTTTGGTAGTGAGTGATACTCTCTGG  537413

Query  599     AGTTAACTTGAAATTGCTGGCCTTTTCATTGGATGttttttttCCAAAGAGAGGTTTCTC  658
               |||||||||||||||||||||||||||||||||||||||||| |||||||||||||||||
Sbjct  537412  AGTTAACTTGAAATTGCTGGCCTTTTCATTGGATGTTTTTTT-CCAAAGAGAGGTTTCTC  537354

Query  659     TGCGTGCTTGAGGTATAATGCAAGTACGGTCGTTTTAGGTTTTACCAACTGCGGCTAATC  718
               ||||||||||||||||||||||||||||||||||||||||||||||||||||||||||||
Sbjct  537353  TGCGTGCTTGAGGTATAATGCAAGTACGGTCGTTTTAGGTTTTACCAACTGCGGCTAATC  537294

Query  719     tttttttATACTGAGCGTATTGGAACGTTATCGATAAGAAGAGAGCGTCTAGGCGAACAA  778
               |||||   |||||||||||||| |||||||||||||||||||||||||||||||||||||
Sbjct  537293  TTTTT--GTACTGAGCGTATTGAAACGTTATCGATAAGAAGAGAGCGTCTAGGCGAACAA  537236

Query  779     TGTTCTTAAAGTTTGACCTCAAATCAGGTAGGAGTACCCGCTGAACTTAAGCATATCAAT  838
               ||||||||||||||||||||||||||||||||||||||||||||||||||||||||||||
Sbjct  537235  TGTTCTTAAAGTTTGACCTCAAATCAGGTAGGAGTACCCGCTGAACTTAAGCATATCAAT  537176

Query  839     AAGCGGAGGAAAAGAAACCAACCGGGATTGCCTTAGTAACGGCGAGTGAAGCGGCAAAAG  898
               ||||||||||||||||||||||||||||||||||||||||||||||||||||||||||||
Sbjct  537175  AAGCGGAGGAAAAGAAACCAACCGGGATTGCCTTAGTAACGGCGAGTGAAGCGGCAAAAG  537116

Query  899     CTCAAATTTGAAATCTGGTACCTTCGGTGCCCGAGTTGTAATTTGGAGAGGGCAACTTTG  958
               |||||||||||||||||||||||| |||||||||||||||||||||||||||||||||||
Sbjct  537115  CTCAAATTTGAAATCTGGTACCTTTGGTGCCCGAGTTGTAATTTGGAGAGGGCAACTTTG  537056

Query  959     GGGCCGTTCCTTGTCTATGTTCCTTGGAACAGGACGTCATAGAGGGTGAGAATCCCGTGT  1018
               || |||||||||||||||||||||||||||||||||||||||||||||||||||||||||
Sbjct  537055  GGACCGTTCCTTGTCTATGTTCCTTGGAACAGGACGTCATAGAGGGTGAGAATCCCGTGT  536996

Query  1019    GGCGAGGAGTGCGGTTCTTTGTAAAGTGCCTTCGAAGAGTCGAGTTGTTTGGGAATGCAG  1078
               |||||||||||||||||| |||||||||||||||||||||||||||||||||||||||||
Sbjct  536995  GGCGAGGAGTGCGGTTCTATGTAAAGTGCCTTCGAAGAGTCGAGTTGTTTGGGAATGCAG  536936

Query  1079    CTCTAAGTGGGTGGTAAATTCCATCTAAAGCTAAATATTGGCGAGAGACCGATAGCGAAC  1138
               ||||||||||||||||||||||||||||||||||||||||||||||||||||||||||||
Sbjct  536935  CTCTAAGTGGGTGGTAAATTCCATCTAAAGCTAAATATTGGCGAGAGACCGATAGCGAAC  536876

Query  1139    AAGTACAGTGATGGAAAGATGAAAAGAACTTTGAAAAGAGAGTGAAAAAGTACGTGAAAT  1198
               ||||||||||||||||||||||||||||||||||||||||||||||||||||||||||||
Sbjct  536875  AAGTACAGTGATGGAAAGATGAAAAGAACTTTGAAAAGAGAGTGAAAAAGTACGTGAAAT  536816

Query  1199    TGTTGAAAGGGAAGGGCATTTGATCAGACATGGTGTTTTGTGCCCTCTGCTCCTTGTGGG  1258
               |||||||||||||||||||||||||||||||||||||||| |||||||||||||||||||
Sbjct  536815  TGTTGAAAGGGAAGGGCATTTGATCAGACATGGTGTTTTGCGCCCTCTGCTCCTTGTGGG  536756

Query  1259    TAGGGGAATCTCGCATTTCACTGGGCCAGCATCAGTTTTGGTGGCAGGATAAATCCATAG  1318
               | ||||||||||||| |||||||||||||||||||||||||||||||||||||||| |||
Sbjct  536755  TGGGGGAATCTCGCAGTTCACTGGGCCAGCATCAGTTTTGGTGGCAGGATAAATCCGTAG  536696

Query  1319    GAATGTAGCTTGCCTCGGTAAGTATTATAGCCTGTGGGAATACTGCCAGCTGGGACTGAG  1378
               ||||||| ||||| |||| |||||||||||||| |||||||||||||| |||||||||||
Sbjct  536695  GAATGTAACTTGCTTCGGGAAGTATTATAGCCTATGGGAATACTGCCAACTGGGACTGAG  536636

Query  1379    GACTGCGACGTAAGTCAAGGATGCTGGCATAATGGTTATATGCCGCCCGTCTTGAAACAC  1438
               ||||||||||||||||||||||||||||||||||||||||||||||||||||||||||||
Sbjct  536635  GACTGCGACGTAAGTCAAGGATGCTGGCATAATGGTTATATGCCGCCCGTCTTGAAACAC  536576

Query  1439    GGACCAAGGAGTCTAACGTCTATGCGAGTGTTTGGGTGTAAAACCCATACGCGTAATGAA  1498
               ||||||||||||||||||||||||| ||||||||||||||||||||||||||||||||||
Sbjct  536575  GGACCAAGGAGTCTAACGTCTATGCAAGTGTTTGGGTGTAAAACCCATACGCGTAATGAA  536516

Query  1499    AGTGAACGTAGGTTGGGGCCTCGCAAGAGGTGCACAATCGACCGATCCTGATGTCTTCGG  1558
               ||||||||||||||||||||||||||||||||||||||||||||||||||||||||||||
Sbjct  536515  AGTGAACGTAGGTTGGGGCCTCGCAAGAGGTGCACAATCGACCGATCCTGATGTCTTCGG  536456

Query  1559    ATGGATTTGAGTAAGAGCATAGCTGTTGGGACCCGAAAGATGGTGAACTATGCCTGAATA  1618
               ||||||||||||||||||||||||||||||||||||||||||||||||||||||||||||
Sbjct  536455  ATGGATTTGAGTAAGAGCATAGCTGTTGGGACCCGAAAGATGGTGAACTATGCCTGAATA  536396

Query  1619    GGGTGAAGCCAGAGGAAACTCTGGTGGAGGCTCGTAGCGGTTCTGACGTGCAAATCGATC  1678
               ||||||||||||||||||||||||||||||||||||||||||||||||||||||||||||
Sbjct  536395  GGGTGAAGCCAGAGGAAACTCTGGTGGAGGCTCGTAGCGGTTCTGACGTGCAAATCGATC  536336

Query  1679    GTCGAATTTGGGTATAGGGGCGAAAGACTAATCGAACCATCTAGTAGCTGGTTCCTGC  1736
               ||||||||||||||||||||||||||||||||||||||||||||||||||||||||||
Sbjct  536335  GTCGAATTTGGGTATAGGGGCGAAAGACTAATCGAACCATCTAGTAGCTGGTTCCTGC  536278


 Score = 2985 bits (1616),  Expect = 0.0
 Identities = 1699/1738 (98%), Gaps = 9/1738 (1%)
 Strand=Plus/Minus

Query  1       CAAGGTTTCCGTAGGTGAACCTGCGGAAGGATCATTAAAGAAATTTAATAATTTTGAAAA  60
               ||||||||||||||||||||||||||||||||||||||||||||||||||||||||| | 
Sbjct  565124  CAAGGTTTCCGTAGGTGAACCTGCGGAAGGATCATTAAAGAAATTTAATAATTTTGATAT  565065

Query  61      TGGAtttttttGTTTTGGCAAGAGCATGAGAGCTTTTACTGGGCAAGAAGACAAGAGATG  120
               ||||||||||||||||||||||||| ||||||||||||||||||||||||||||||||||
Sbjct  565064  TGGATTTTTTTGTTTTGGCAAGAGCGTGAGAGCTTTTACTGGGCAAGAAGACAAGAGATG  565005

Query  121     GAGAGTCCAGCCGGGCCTGCGCTTAAGTGCGCGGTCTTGCTAGGCTTGTAAGTTTCTTTC  180
               |||||||||||||||||||||||||||||||||||||||||||||||| |||||||||||
Sbjct  565004  GAGAGTCCAGCCGGGCCTGCGCTTAAGTGCGCGGTCTTGCTAGGCTTGCAAGTTTCTTTC  564945

Query  181     TTGCTATTCCAAACGGTGAGAGATTTCTGTGCTTTTGTTATAGGACAATTAAAACCGTTT  240
               |||||||||||||| ||||||   |||| || ||||||||||||||||||||||||||||
Sbjct  564944  TTGCTATTCCAAACAGTGAGA--CTTCTCTGTTTTTGTTATAGGACAATTAAAACCGTTT  564887

Query  241     CAATACAACACACTGTGGAGTTTTCATATCTTTGCAACTTTTTCTTTGGGCATTCGAGCA  300
               |||||||||||||||||||||||| |||  ||||||||||||||||||||  ||||||||
Sbjct  564886  CAATACAACACACTGTGGAGTTTTTATACTTTTGCAACTTTTTCTTTGGG-TTTCGAGCA  564828

Query  301     ATCGGGGCCCAGAGGTAACAAACACAAACAATTTTATCTATTCATTAAATTTTTGTCAAA  360
               ||||  ||||||||||||||||||||||||||||||| ||||||||||||||||||||||
Sbjct  564827  ATCG-AGCCCAGAGGTAACAAACACAAACAATTTTATTTATTCATTAAATTTTTGTCAAA  564769

Query  361     AACAAGAATTTTCGTAACTGGAAATTTTAAAA-T-ATTAAAAACTTTCAACAACGGATCT  418
               |||||||||||||||||||||||||||||||| | |||||||||||||||||||||||||
Sbjct  564768  AACAAGAATTTTCGTAACTGGAAATTTTAAAAATAATTAAAAACTTTCAACAACGGATCT  564709

Query  419     CTTGGTTCTCGCATCGATGAAGAACGCAGCGAAATGCGATACGTAATGTGAATTGCAGAA  478
               ||||||||||||||||||||||||||||||||||||||||||||||||||||||||||||
Sbjct  564708  CTTGGTTCTCGCATCGATGAAGAACGCAGCGAAATGCGATACGTAATGTGAATTGCAGAA  564649

Query  479     TTCCGTGAATCATCGAATCTTTGAACGCACATTGCGCCCCTTGGTATTCCAGGGGGCATG  538
               ||||||||||||||||||||||||||||||||||||||||||||||||||||||||||||
Sbjct  564648  TTCCGTGAATCATCGAATCTTTGAACGCACATTGCGCCCCTTGGTATTCCAGGGGGCATG  564589

Query  539     CCTGTTTGAGCGTCATTTCCTTCTCAAACATTCTGTTTGGTAGTGAGTGATACTCTTTGG  598
               |||||||||||||||||||||||||||||||||||||||||||||||||||||||| |||
Sbjct  564588  CCTGTTTGAGCGTCATTTCCTTCTCAAACATTCTGTTTGGTAGTGAGTGATACTCTCTGG  564529

Query  599     AGTTAACTTGAAATTGCTGGCCTTTTCATTGGATGttttttttCCAAAGAGAGGTTTCTC  658
               |||||||||||||||||||||||||||||||||||||||||| |||||||||||||||||
Sbjct  564528  AGTTAACTTGAAATTGCTGGCCTTTTCATTGGATGTTTTTTT-CCAAAGAGAGGTTTCTC  564470

Query  659     TGCGTGCTTGAGGTATAATGCAAGTACGGTCGTTTTAGGTTTTACCAACTGCGGCTAATC  718
               ||||||||||||||||||||||||||||||||||||||||||||||||||||||||||||
Sbjct  564469  TGCGTGCTTGAGGTATAATGCAAGTACGGTCGTTTTAGGTTTTACCAACTGCGGCTAATC  564410

Query  719     tttttttATACTGAGCGTATTGGAACGTTATCGATAAGAAGAGAGCGTCTAGGCGAACAA  778
               |||||   |||||||||||||| |||||||||||||||||||||||||||||||||||||
Sbjct  564409  TTTTT--GTACTGAGCGTATTGAAACGTTATCGATAAGAAGAGAGCGTCTAGGCGAACAA  564352

Query  779     TGTTCTTAAAGTTTGACCTCAAATCAGGTAGGAGTACCCGCTGAACTTAAGCATATCAAT  838
               ||||||||||||||||||||||||||||||||||||||||||||||||||||||||||||
Sbjct  564351  TGTTCTTAAAGTTTGACCTCAAATCAGGTAGGAGTACCCGCTGAACTTAAGCATATCAAT  564292

Query  839     AAGCGGAGGAAAAGAAACCAACCGGGATTGCCTTAGTAACGGCGAGTGAAGCGGCAAAAG  898
               ||||||||||||||||||||||||||||||||||||||||||||||||||||||||||||
Sbjct  564291  AAGCGGAGGAAAAGAAACCAACCGGGATTGCCTTAGTAACGGCGAGTGAAGCGGCAAAAG  564232

Query  899     CTCAAATTTGAAATCTGGTACCTTCGGTGCCCGAGTTGTAATTTGGAGAGGGCAACTTTG  958
               |||||||||||||||||||||||| |||||||||||||||||||||||||||||||||||
Sbjct  564231  CTCAAATTTGAAATCTGGTACCTTTGGTGCCCGAGTTGTAATTTGGAGAGGGCAACTTTG  564172

Query  959     GGGCCGTTCCTTGTCTATGTTCCTTGGAACAGGACGTCATAGAGGGTGAGAATCCCGTGT  1018
               || |||||||||||||||||||||||||||||||||||||||||||||||||||||||||
Sbjct  564171  GGACCGTTCCTTGTCTATGTTCCTTGGAACAGGACGTCATAGAGGGTGAGAATCCCGTGT  564112

Query  1019    GGCGAGGAGTGCGGTTCTTTGTAAAGTGCCTTCGAAGAGTCGAGTTGTTTGGGAATGCAG  1078
               |||||||||||||||||| |||||||||||||||||||||||||||||||||||||||||
Sbjct  564111  GGCGAGGAGTGCGGTTCTATGTAAAGTGCCTTCGAAGAGTCGAGTTGTTTGGGAATGCAG  564052

Query  1079    CTCTAAGTGGGTGGTAAATTCCATCTAAAGCTAAATATTGGCGAGAGACCGATAGCGAAC  1138
               ||||||||||||||||||||||||||||||||||||||||||||||||||||||||||||
Sbjct  564051  CTCTAAGTGGGTGGTAAATTCCATCTAAAGCTAAATATTGGCGAGAGACCGATAGCGAAC  563992

Query  1139    AAGTACAGTGATGGAAAGATGAAAAGAACTTTGAAAAGAGAGTGAAAAAGTACGTGAAAT  1198
               ||||||||||||||||||||||||||||||||||||||||||||||||||||||||||||
Sbjct  563991  AAGTACAGTGATGGAAAGATGAAAAGAACTTTGAAAAGAGAGTGAAAAAGTACGTGAAAT  563932

Query  1199    TGTTGAAAGGGAAGGGCATTTGATCAGACATGGTGTTTTGTGCCCTCTGCTCCTTGTGGG  1258
               |||||||||||||||||||||||||||||||||||||||| |||||||||||||||||||
Sbjct  563931  TGTTGAAAGGGAAGGGCATTTGATCAGACATGGTGTTTTGCGCCCTCTGCTCCTTGTGGG  563872

Query  1259    TAGGGGAATCTCGCATTTCACTGGGCCAGCATCAGTTTTGGTGGCAGGATAAATCCATAG  1318
               | ||||||||||||| |||||||||||||||||||||||||||||||||||||||| |||
Sbjct  563871  TGGGGGAATCTCGCAGTTCACTGGGCCAGCATCAGTTTTGGTGGCAGGATAAATCCGTAG  563812

Query  1319    GAATGTAGCTTGCCTCGGTAAGTATTATAGCCTGTGGGAATACTGCCAGCTGGGACTGAG  1378
               ||||||| ||||| |||| |||||||||||||| |||||||||||||| |||||||||||
Sbjct  563811  GAATGTAACTTGCTTCGGGAAGTATTATAGCCTATGGGAATACTGCCAACTGGGACTGAG  563752

Query  1379    GACTGCGACGTAAGTCAAGGATGCTGGCATAATGGTTATATGCCGCCCGTCTTGAAACAC  1438
               ||||||||||||||||||||||||||||||||||||||||||||||||||||||||||||
Sbjct  563751  GACTGCGACGTAAGTCAAGGATGCTGGCATAATGGTTATATGCCGCCCGTCTTGAAACAC  563692

Query  1439    GGACCAAGGAGTCTAACGTCTATGCGAGTGTTTGGGTGTAAAACCCATACGCGTAATGAA  1498
               ||||||||||||||||||||||||| ||||||||||||||||||||||||||||||||||
Sbjct  563691  GGACCAAGGAGTCTAACGTCTATGCAAGTGTTTGGGTGTAAAACCCATACGCGTAATGAA  563632

Query  1499    AGTGAACGTAGGTTGGGGCCTCGCAAGAGGTGCACAATCGACCGATCCTGATGTCTTCGG  1558
               ||||||||||||||||||||||||||||||||||||||||||||||||||||||||||||
Sbjct  563631  AGTGAACGTAGGTTGGGGCCTCGCAAGAGGTGCACAATCGACCGATCCTGATGTCTTCGG  563572

Query  1559    ATGGATTTGAGTAAGAGCATAGCTGTTGGGACCCGAAAGATGGTGAACTATGCCTGAATA  1618
               ||||||||||||||||||||||||||||||||||||||||||||||||||||||||||||
Sbjct  563571  ATGGATTTGAGTAAGAGCATAGCTGTTGGGACCCGAAAGATGGTGAACTATGCCTGAATA  563512

Query  1619    GGGTGAAGCCAGAGGAAACTCTGGTGGAGGCTCGTAGCGGTTCTGACGTGCAAATCGATC  1678
               ||||||||||||||||||||||||||||||||||||||||||||||||||||||||||||
Sbjct  563511  GGGTGAAGCCAGAGGAAACTCTGGTGGAGGCTCGTAGCGGTTCTGACGTGCAAATCGATC  563452

Query  1679    GTCGAATTTGGGTATAGGGGCGAAAGACTAATCGAACCATCTAGTAGCTGGTTCCTGC  1736
               ||||||||||||||||||||||||||||||||||||||||||||||||||||||||||
Sbjct  563451  GTCGAATTTGGGTATAGGGGCGAAAGACTAATCGAACCATCTAGTAGCTGGTTCCTGC  563394


 Score = 2985 bits (1616),  Expect = 0.0
 Identities = 1699/1738 (98%), Gaps = 9/1738 (1%)
 Strand=Plus/Minus

Query  1       CAAGGTTTCCGTAGGTGAACCTGCGGAAGGATCATTAAAGAAATTTAATAATTTTGAAAA  60
               ||||||||||||||||||||||||||||||||||||||||||||||||||||||||| | 
Sbjct  574146  CAAGGTTTCCGTAGGTGAACCTGCGGAAGGATCATTAAAGAAATTTAATAATTTTGATAT  574087

Query  61      TGGAtttttttGTTTTGGCAAGAGCATGAGAGCTTTTACTGGGCAAGAAGACAAGAGATG  120
               ||||||||||||||||||||||||| ||||||||||||||||||||||||||||||||||
Sbjct  574086  TGGATTTTTTTGTTTTGGCAAGAGCGTGAGAGCTTTTACTGGGCAAGAAGACAAGAGATG  574027

Query  121     GAGAGTCCAGCCGGGCCTGCGCTTAAGTGCGCGGTCTTGCTAGGCTTGTAAGTTTCTTTC  180
               |||||||||||||||||||||||||||||||||||||||||||||||| |||||||||||
Sbjct  574026  GAGAGTCCAGCCGGGCCTGCGCTTAAGTGCGCGGTCTTGCTAGGCTTGCAAGTTTCTTTC  573967

Query  181     TTGCTATTCCAAACGGTGAGAGATTTCTGTGCTTTTGTTATAGGACAATTAAAACCGTTT  240
               |||||||||||||| ||||||   |||| || ||||||||||||||||||||||||||||
Sbjct  573966  TTGCTATTCCAAACAGTGAGA--CTTCTCTGTTTTTGTTATAGGACAATTAAAACCGTTT  573909

Query  241     CAATACAACACACTGTGGAGTTTTCATATCTTTGCAACTTTTTCTTTGGGCATTCGAGCA  300
               |||||||||||||||||||||||| |||  ||||||||||||||||||||  ||||||||
Sbjct  573908  CAATACAACACACTGTGGAGTTTTTATACTTTTGCAACTTTTTCTTTGGG-TTTCGAGCA  573850

Query  301     ATCGGGGCCCAGAGGTAACAAACACAAACAATTTTATCTATTCATTAAATTTTTGTCAAA  360
               ||||  ||||||||||||||||||||||||||||||| ||||||||||||||||||||||
Sbjct  573849  ATCG-AGCCCAGAGGTAACAAACACAAACAATTTTATTTATTCATTAAATTTTTGTCAAA  573791

Query  361     AACAAGAATTTTCGTAACTGGAAATTTTAAAA-T-ATTAAAAACTTTCAACAACGGATCT  418
               |||||||||||||||||||||||||||||||| | |||||||||||||||||||||||||
Sbjct  573790  AACAAGAATTTTCGTAACTGGAAATTTTAAAAATAATTAAAAACTTTCAACAACGGATCT  573731

Query  419     CTTGGTTCTCGCATCGATGAAGAACGCAGCGAAATGCGATACGTAATGTGAATTGCAGAA  478
               ||||||||||||||||||||||||||||||||||||||||||||||||||||||||||||
Sbjct  573730  CTTGGTTCTCGCATCGATGAAGAACGCAGCGAAATGCGATACGTAATGTGAATTGCAGAA  573671

Query  479     TTCCGTGAATCATCGAATCTTTGAACGCACATTGCGCCCCTTGGTATTCCAGGGGGCATG  538
               ||||||||||||||||||||||||||||||||||||||||||||||||||||||||||||
Sbjct  573670  TTCCGTGAATCATCGAATCTTTGAACGCACATTGCGCCCCTTGGTATTCCAGGGGGCATG  573611

Query  539     CCTGTTTGAGCGTCATTTCCTTCTCAAACATTCTGTTTGGTAGTGAGTGATACTCTTTGG  598
               |||||||||||||||||||||||||||||||||||||||||||||||||||||||| |||
Sbjct  573610  CCTGTTTGAGCGTCATTTCCTTCTCAAACATTCTGTTTGGTAGTGAGTGATACTCTCTGG  573551

Query  599     AGTTAACTTGAAATTGCTGGCCTTTTCATTGGATGttttttttCCAAAGAGAGGTTTCTC  658
               |||||||||||||||||||||||||||||||||||||||||| |||||||||||||||||
Sbjct  573550  AGTTAACTTGAAATTGCTGGCCTTTTCATTGGATGTTTTTTT-CCAAAGAGAGGTTTCTC  573492

Query  659     TGCGTGCTTGAGGTATAATGCAAGTACGGTCGTTTTAGGTTTTACCAACTGCGGCTAATC  718
               ||||||||||||||||||||||||||||||||||||||||||||||||||||||||||||
Sbjct  573491  TGCGTGCTTGAGGTATAATGCAAGTACGGTCGTTTTAGGTTTTACCAACTGCGGCTAATC  573432

Query  719     tttttttATACTGAGCGTATTGGAACGTTATCGATAAGAAGAGAGCGTCTAGGCGAACAA  778
               |||||   |||||||||||||| |||||||||||||||||||||||||||||||||||||
Sbjct  573431  TTTTT--GTACTGAGCGTATTGAAACGTTATCGATAAGAAGAGAGCGTCTAGGCGAACAA  573374

Query  779     TGTTCTTAAAGTTTGACCTCAAATCAGGTAGGAGTACCCGCTGAACTTAAGCATATCAAT  838
               ||||||||||||||||||||||||||||||||||||||||||||||||||||||||||||
Sbjct  573373  TGTTCTTAAAGTTTGACCTCAAATCAGGTAGGAGTACCCGCTGAACTTAAGCATATCAAT  573314

Query  839     AAGCGGAGGAAAAGAAACCAACCGGGATTGCCTTAGTAACGGCGAGTGAAGCGGCAAAAG  898
               ||||||||||||||||||||||||||||||||||||||||||||||||||||||||||||
Sbjct  573313  AAGCGGAGGAAAAGAAACCAACCGGGATTGCCTTAGTAACGGCGAGTGAAGCGGCAAAAG  573254

Query  899     CTCAAATTTGAAATCTGGTACCTTCGGTGCCCGAGTTGTAATTTGGAGAGGGCAACTTTG  958
               |||||||||||||||||||||||| |||||||||||||||||||||||||||||||||||
Sbjct  573253  CTCAAATTTGAAATCTGGTACCTTTGGTGCCCGAGTTGTAATTTGGAGAGGGCAACTTTG  573194

Query  959     GGGCCGTTCCTTGTCTATGTTCCTTGGAACAGGACGTCATAGAGGGTGAGAATCCCGTGT  1018
               || |||||||||||||||||||||||||||||||||||||||||||||||||||||||||
Sbjct  573193  GGACCGTTCCTTGTCTATGTTCCTTGGAACAGGACGTCATAGAGGGTGAGAATCCCGTGT  573134

Query  1019    GGCGAGGAGTGCGGTTCTTTGTAAAGTGCCTTCGAAGAGTCGAGTTGTTTGGGAATGCAG  1078
               |||||||||||||||||| |||||||||||||||||||||||||||||||||||||||||
Sbjct  573133  GGCGAGGAGTGCGGTTCTATGTAAAGTGCCTTCGAAGAGTCGAGTTGTTTGGGAATGCAG  573074

Query  1079    CTCTAAGTGGGTGGTAAATTCCATCTAAAGCTAAATATTGGCGAGAGACCGATAGCGAAC  1138
               ||||||||||||||||||||||||||||||||||||||||||||||||||||||||||||
Sbjct  573073  CTCTAAGTGGGTGGTAAATTCCATCTAAAGCTAAATATTGGCGAGAGACCGATAGCGAAC  573014

Query  1139    AAGTACAGTGATGGAAAGATGAAAAGAACTTTGAAAAGAGAGTGAAAAAGTACGTGAAAT  1198
               ||||||||||||||||||||||||||||||||||||||||||||||||||||||||||||
Sbjct  573013  AAGTACAGTGATGGAAAGATGAAAAGAACTTTGAAAAGAGAGTGAAAAAGTACGTGAAAT  572954

Query  1199    TGTTGAAAGGGAAGGGCATTTGATCAGACATGGTGTTTTGTGCCCTCTGCTCCTTGTGGG  1258
               |||||||||||||||||||||||||||||||||||||||| |||||||||||||||||||
Sbjct  572953  TGTTGAAAGGGAAGGGCATTTGATCAGACATGGTGTTTTGCGCCCTCTGCTCCTTGTGGG  572894

Query  1259    TAGGGGAATCTCGCATTTCACTGGGCCAGCATCAGTTTTGGTGGCAGGATAAATCCATAG  1318
               | ||||||||||||| |||||||||||||||||||||||||||||||||||||||| |||
Sbjct  572893  TGGGGGAATCTCGCAGTTCACTGGGCCAGCATCAGTTTTGGTGGCAGGATAAATCCGTAG  572834

Query  1319    GAATGTAGCTTGCCTCGGTAAGTATTATAGCCTGTGGGAATACTGCCAGCTGGGACTGAG  1378
               ||||||| ||||| |||| |||||||||||||| |||||||||||||| |||||||||||
Sbjct  572833  GAATGTAACTTGCTTCGGGAAGTATTATAGCCTATGGGAATACTGCCAACTGGGACTGAG  572774

Query  1379    GACTGCGACGTAAGTCAAGGATGCTGGCATAATGGTTATATGCCGCCCGTCTTGAAACAC  1438
               ||||||||||||||||||||||||||||||||||||||||||||||||||||||||||||
Sbjct  572773  GACTGCGACGTAAGTCAAGGATGCTGGCATAATGGTTATATGCCGCCCGTCTTGAAACAC  572714

Query  1439    GGACCAAGGAGTCTAACGTCTATGCGAGTGTTTGGGTGTAAAACCCATACGCGTAATGAA  1498
               ||||||||||||||||||||||||| ||||||||||||||||||||||||||||||||||
Sbjct  572713  GGACCAAGGAGTCTAACGTCTATGCAAGTGTTTGGGTGTAAAACCCATACGCGTAATGAA  572654

Query  1499    AGTGAACGTAGGTTGGGGCCTCGCAAGAGGTGCACAATCGACCGATCCTGATGTCTTCGG  1558
               ||||||||||||||||||||||||||||||||||||||||||||||||||||||||||||
Sbjct  572653  AGTGAACGTAGGTTGGGGCCTCGCAAGAGGTGCACAATCGACCGATCCTGATGTCTTCGG  572594

Query  1559    ATGGATTTGAGTAAGAGCATAGCTGTTGGGACCCGAAAGATGGTGAACTATGCCTGAATA  1618
               ||||||||||||||||||||||||||||||||||||||||||||||||||||||||||||
Sbjct  572593  ATGGATTTGAGTAAGAGCATAGCTGTTGGGACCCGAAAGATGGTGAACTATGCCTGAATA  572534

Query  1619    GGGTGAAGCCAGAGGAAACTCTGGTGGAGGCTCGTAGCGGTTCTGACGTGCAAATCGATC  1678
               ||||||||||||||||||||||||||||||||||||||||||||||||||||||||||||
Sbjct  572533  GGGTGAAGCCAGAGGAAACTCTGGTGGAGGCTCGTAGCGGTTCTGACGTGCAAATCGATC  572474

Query  1679    GTCGAATTTGGGTATAGGGGCGAAAGACTAATCGAACCATCTAGTAGCTGGTTCCTGC  1736
               ||||||||||||||||||||||||||||||||||||||||||||||||||||||||||
Sbjct  572473  GTCGAATTTGGGTATAGGGGCGAAAGACTAATCGAACCATCTAGTAGCTGGTTCCTGC  572416


>LFGC01001445.1 Malassezia obtusa strain CBS 7876 MO7876_opera_scaffold_226, 
whole genome shotgun sequence
Length=7666

 Score = 2994 bits (1621),  Expect = 0.0
 Identities = 1621/1621 (100%), Gaps = 0/1621 (0%)
 Strand=Plus/Minus

Query  1     CAAGGTTTCCGTAGGTGAACCTGCGGAAGGATCATTAAAGAAATTTAATAATTTTGAAAA  60
             ||||||||||||||||||||||||||||||||||||||||||||||||||||||||||||
Sbjct  1621  CAAGGTTTCCGTAGGTGAACCTGCGGAAGGATCATTAAAGAAATTTAATAATTTTGAAAA  1562

Query  61    TGGAtttttttGTTTTGGCAAGAGCATGAGAGCTTTTACTGGGCAAGAAGACAAGAGATG  120
             ||||||||||||||||||||||||||||||||||||||||||||||||||||||||||||
Sbjct  1561  TGGATTTTTTTGTTTTGGCAAGAGCATGAGAGCTTTTACTGGGCAAGAAGACAAGAGATG  1502

Query  121   GAGAGTCCAGCCGGGCCTGCGCTTAAGTGCGCGGTCTTGCTAGGCTTGTAAGTTTCTTTC  180
             ||||||||||||||||||||||||||||||||||||||||||||||||||||||||||||
Sbjct  1501  GAGAGTCCAGCCGGGCCTGCGCTTAAGTGCGCGGTCTTGCTAGGCTTGTAAGTTTCTTTC  1442

Query  181   TTGCTATTCCAAACGGTGAGAGATTTCTGTGCTTTTGTTATAGGACAATTAAAACCGTTT  240
             ||||||||||||||||||||||||||||||||||||||||||||||||||||||||||||
Sbjct  1441  TTGCTATTCCAAACGGTGAGAGATTTCTGTGCTTTTGTTATAGGACAATTAAAACCGTTT  1382

Query  241   CAATACAACACACTGTGGAGTTTTCATATCTTTGCAACTTTTTCTTTGGGCATTCGAGCA  300
             ||||||||||||||||||||||||||||||||||||||||||||||||||||||||||||
Sbjct  1381  CAATACAACACACTGTGGAGTTTTCATATCTTTGCAACTTTTTCTTTGGGCATTCGAGCA  1322

Query  301   ATCGGGGCCCAGAGGTAACAAACACAAACAATTTTATCTATTCATTAAATTTTTGTCAAA  360
             ||||||||||||||||||||||||||||||||||||||||||||||||||||||||||||
Sbjct  1321  ATCGGGGCCCAGAGGTAACAAACACAAACAATTTTATCTATTCATTAAATTTTTGTCAAA  1262

Query  361   AACAAGAATTTTCGTAACTGGAAATTTTAAAATATTAAAAACTTTCAACAACGGATCTCT  420
             ||||||||||||||||||||||||||||||||||||||||||||||||||||||||||||
Sbjct  1261  AACAAGAATTTTCGTAACTGGAAATTTTAAAATATTAAAAACTTTCAACAACGGATCTCT  1202

Query  421   TGGTTCTCGCATCGATGAAGAACGCAGCGAAATGCGATACGTAATGTGAATTGCAGAATT  480
             ||||||||||||||||||||||||||||||||||||||||||||||||||||||||||||
Sbjct  1201  TGGTTCTCGCATCGATGAAGAACGCAGCGAAATGCGATACGTAATGTGAATTGCAGAATT  1142

Query  481   CCGTGAATCATCGAATCTTTGAACGCACATTGCGCCCCTTGGTATTCCAGGGGGCATGCC  540
             ||||||||||||||||||||||||||||||||||||||||||||||||||||||||||||
Sbjct  1141  CCGTGAATCATCGAATCTTTGAACGCACATTGCGCCCCTTGGTATTCCAGGGGGCATGCC  1082

Query  541   TGTTTGAGCGTCATTTCCTTCTCAAACATTCTGTTTGGTAGTGAGTGATACTCTTTGGAG  600
             ||||||||||||||||||||||||||||||||||||||||||||||||||||||||||||
Sbjct  1081  TGTTTGAGCGTCATTTCCTTCTCAAACATTCTGTTTGGTAGTGAGTGATACTCTTTGGAG  1022

Query  601   TTAACTTGAAATTGCTGGCCTTTTCATTGGATGttttttttCCAAAGAGAGGTTTCTCTG  660
             ||||||||||||||||||||||||||||||||||||||||||||||||||||||||||||
Sbjct  1021  TTAACTTGAAATTGCTGGCCTTTTCATTGGATGTTTTTTTTCCAAAGAGAGGTTTCTCTG  962

Query  661   CGTGCTTGAGGTATAATGCAAGTACGGTCGTTTTAGGTTTTACCAACTGCGGCTAATCtt  720
             ||||||||||||||||||||||||||||||||||||||||||||||||||||||||||||
Sbjct  961   CGTGCTTGAGGTATAATGCAAGTACGGTCGTTTTAGGTTTTACCAACTGCGGCTAATCTT  902

Query  721   tttttATACTGAGCGTATTGGAACGTTATCGATAAGAAGAGAGCGTCTAGGCGAACAATG  780
             ||||||||||||||||||||||||||||||||||||||||||||||||||||||||||||
Sbjct  901   TTTTTATACTGAGCGTATTGGAACGTTATCGATAAGAAGAGAGCGTCTAGGCGAACAATG  842

Query  781   TTCTTAAAGTTTGACCTCAAATCAGGTAGGAGTACCCGCTGAACTTAAGCATATCAATAA  840
             ||||||||||||||||||||||||||||||||||||||||||||||||||||||||||||
Sbjct  841   TTCTTAAAGTTTGACCTCAAATCAGGTAGGAGTACCCGCTGAACTTAAGCATATCAATAA  782

Query  841   GCGGAGGAAAAGAAACCAACCGGGATTGCCTTAGTAACGGCGAGTGAAGCGGCAAAAGCT  900
             ||||||||||||||||||||||||||||||||||||||||||||||||||||||||||||
Sbjct  781   GCGGAGGAAAAGAAACCAACCGGGATTGCCTTAGTAACGGCGAGTGAAGCGGCAAAAGCT  722

Query  901   CAAATTTGAAATCTGGTACCTTCGGTGCCCGAGTTGTAATTTGGAGAGGGCAACTTTGGG  960
             ||||||||||||||||||||||||||||||||||||||||||||||||||||||||||||
Sbjct  721   CAAATTTGAAATCTGGTACCTTCGGTGCCCGAGTTGTAATTTGGAGAGGGCAACTTTGGG  662

Query  961   GCCGTTCCTTGTCTATGTTCCTTGGAACAGGACGTCATAGAGGGTGAGAATCCCGTGTGG  1020
             ||||||||||||||||||||||||||||||||||||||||||||||||||||||||||||
Sbjct  661   GCCGTTCCTTGTCTATGTTCCTTGGAACAGGACGTCATAGAGGGTGAGAATCCCGTGTGG  602

Query  1021  CGAGGAGTGCGGTTCTTTGTAAAGTGCCTTCGAAGAGTCGAGTTGTTTGGGAATGCAGCT  1080
             ||||||||||||||||||||||||||||||||||||||||||||||||||||||||||||
Sbjct  601   CGAGGAGTGCGGTTCTTTGTAAAGTGCCTTCGAAGAGTCGAGTTGTTTGGGAATGCAGCT  542

Query  1081  CTAAGTGGGTGGTAAATTCCATCTAAAGCTAAATATTGGCGAGAGACCGATAGCGAACAA  1140
             ||||||||||||||||||||||||||||||||||||||||||||||||||||||||||||
Sbjct  541   CTAAGTGGGTGGTAAATTCCATCTAAAGCTAAATATTGGCGAGAGACCGATAGCGAACAA  482

Query  1141  GTACAGTGATGGAAAGATGAAAAGAACTTTGAAAAGAGAGTGAAAAAGTACGTGAAATTG  1200
             ||||||||||||||||||||||||||||||||||||||||||||||||||||||||||||
Sbjct  481   GTACAGTGATGGAAAGATGAAAAGAACTTTGAAAAGAGAGTGAAAAAGTACGTGAAATTG  422

Query  1201  TTGAAAGGGAAGGGCATTTGATCAGACATGGTGTTTTGTGCCCTCTGCTCCTTGTGGGTA  1260
             ||||||||||||||||||||||||||||||||||||||||||||||||||||||||||||
Sbjct  421   TTGAAAGGGAAGGGCATTTGATCAGACATGGTGTTTTGTGCCCTCTGCTCCTTGTGGGTA  362

Query  1261  GGGGAATCTCGCATTTCACTGGGCCAGCATCAGTTTTGGTGGCAGGATAAATCCATAGGA  1320
             ||||||||||||||||||||||||||||||||||||||||||||||||||||||||||||
Sbjct  361   GGGGAATCTCGCATTTCACTGGGCCAGCATCAGTTTTGGTGGCAGGATAAATCCATAGGA  302

Query  1321  ATGTAGCTTGCCTCGGTAAGTATTATAGCCTGTGGGAATACTGCCAGCTGGGACTGAGGA  1380
             ||||||||||||||||||||||||||||||||||||||||||||||||||||||||||||
Sbjct  301   ATGTAGCTTGCCTCGGTAAGTATTATAGCCTGTGGGAATACTGCCAGCTGGGACTGAGGA  242

Query  1381  CTGCGACGTAAGTCAAGGATGCTGGCATAATGGTTATATGCCGCCCGTCTTGAAACACGG  1440
             ||||||||||||||||||||||||||||||||||||||||||||||||||||||||||||
Sbjct  241   CTGCGACGTAAGTCAAGGATGCTGGCATAATGGTTATATGCCGCCCGTCTTGAAACACGG  182

Query  1441  ACCAAGGAGTCTAACGTCTATGCGAGTGTTTGGGTGTAAAACCCATACGCGTAATGAAAG  1500
             ||||||||||||||||||||||||||||||||||||||||||||||||||||||||||||
Sbjct  181   ACCAAGGAGTCTAACGTCTATGCGAGTGTTTGGGTGTAAAACCCATACGCGTAATGAAAG  122

Query  1501  TGAACGTAGGTTGGGGCCTCGCAAGAGGTGCACAATCGACCGATCCTGATGTCTTCGGAT  1560
             ||||||||||||||||||||||||||||||||||||||||||||||||||||||||||||
Sbjct  121   TGAACGTAGGTTGGGGCCTCGCAAGAGGTGCACAATCGACCGATCCTGATGTCTTCGGAT  62

Query  1561  GGATTTGAGTAAGAGCATAGCTGTTGGGACCCGAAAGATGGTGAACTATGCCTGAATAGG  1620
             ||||||||||||||||||||||||||||||||||||||||||||||||||||||||||||
Sbjct  61    GGATTTGAGTAAGAGCATAGCTGTTGGGACCCGAAAGATGGTGAACTATGCCTGAATAGG  2

Query  1621  G  1621
             |
Sbjct  1     G  1


>CP048993.1 Saccharomyces pastorianus strain CBS 1483 chromosome ScXII
Length=1135585

 Score = 2963 bits (1604),  Expect = 0.0
 Identities = 1704/1744 (98%), Gaps = 39/1744 (2%)
 Strand=Plus/Minus

Query  1       CAAGGTTTCCGTAGGTGAACCTGCGGAAGGATCATTAAAGAAATTTAATAATTTTGAAAA  60
               ||||||||||||||||||||||||||||||||||||||||||||||||||||||||||||
Sbjct  517777  CAAGGTTTCCGTAGGTGAACCTGCGGAAGGATCATTAAAGAAATTTAATAATTTTGAAAA  517718

Query  61      TGGAttttttt-------GTTTTGGCAAGAGCATGAGAGCTTTTACTGGGCAAGAAGACA  113
               |||||||||||       ||||||||||||||||||||||||||||||||||||||||||
Sbjct  517717  TGGATTTTTTTTTTTTTTGTTTTGGCAAGAGCATGAGAGCTTTTACTGGGCAAGAAGACA  517658

Query  114     AGAGATGGAGAGTCCAGCCGGGCCTGCGCTTAAGTGCGCGGTCTTGCTAGGCTTGTAAGT  173
               ||||||||||||||||||||||||||||||||||||||||||||||||||||||||||||
Sbjct  517657  AGAGATGGAGAGTCCAGCCGGGCCTGCGCTTAAGTGCGCGGTCTTGCTAGGCTTGTAAGT  517598

Query  174     TTCTTTCTTGCTATTCCAAACGGTGAGAGATTTCTGTGCTTTTGTTATAGGACAATTAAA  233
               |||||||||||||||||||||||||||||||||||||||||| |||||||||||||||||
Sbjct  517597  TTCTTTCTTGCTATTCCAAACGGTGAGAGATTTCTGTGCTTT-GTTATAGGACAATTAAA  517539

Query  234     ACCGTTTCAATACAACACACTGTGGAGTTTTCATATCTTTGCAACTTTTTCTTTGGGCAT  293
               ||||||||||||||||||||||||||||||||||||||||||||||||| ||||||||||
Sbjct  517538  ACCGTTTCAATACAACACACTGTGGAGTTTTCATATCTTTGCAACTTTT-CTTTGGGCAT  517480

Query  294     TCGAGCAATCGGGGCCCAGAGG-TAACAAACACAAACAATTTTATCTATTCATTAAATTT  352
               ||||||||||   ||||||||| |||||||||||||||||||||||||||||||||||||
Sbjct  517479  TCGAGCAATC--AGCCCAGAGGTTAACAAACACAAACAATTTTATCTATTCATTAAATTT  517422

Query  353     TTGTCAAAAACAAGAATTTTCGTAACTGGAAATTTTAAAATATTAAAAACTTTCAACAAC  412
               | ||| ||||||||||||||||||||||||||||||||||||||||||||||||||||||
Sbjct  517421  T-GTC-AAAACAAGAATTTTCGTAACTGGAAATTTTAAAATATTAAAAACTTTCAACAAC  517364

Query  413     GGATCTCTTGGTTCTCGCATCGATGAAGAACGCAGCGAAATGCGATACGTAATGTGAATT  472
               ||||||||||||||||||||||||||||||||||||||||||||||||||||||||||||
Sbjct  517363  GGATCTCTTGGTTCTCGCATCGATGAAGAACGCAGCGAAATGCGATACGTAATGTGAATT  517304

Query  473     GCAGAATTCCGTGAATCATCGAATCTTTGAACGCACATTGCGCCCCTTGGTATTCCAGGG  532
               ||||||||||||||||||||||||||||||||||||||||||||||||||||||||||||
Sbjct  517303  GCAGAATTCCGTGAATCATCGAATCTTTGAACGCACATTGCGCCCCTTGGTATTCCAGGG  517244

Query  533     GGCATGCCTGTTTGAGCGTCATTTCCTTCTCAAACATTCTGTTTGGTAGTGAGTGATACT  592
               |||||||||||||||||||||||     ||||||||||||||||||||||||||||||||
Sbjct  517243  GGCATGCCTGTTTGAGCGTCATT-----CTCAAACATTCTGTTTGGTAGTGAGTGATACT  517189

Query  593     CTTTGGAGTTAACTTGAAATTGCTGGCCTTTTCATTGGATGttttttttCCAAAGAGAGG  652
                 ||||||||||||||||||||||||||||||||||||||||||||   |||||||||||
Sbjct  517188  --TTGGAGTTAACTTGAAATTGCTGGCCTTTTCATTGGATGTTTTT---CCAAAGAGAGG  517134

Query  653     TTTCTCTGCGTGCTTGAGGTATAATGCAAGTACGGTCGTTTTAGGTTTTACCAACTGCGG  712
               |||||  |||||||||||||||||||||||||||||||||||||||||||||||||||||
Sbjct  517133  TTTCT--GCGTGCTTGAGGTATAATGCAAGTACGGTCGTTTTAGGTTTTACCAACTGCGG  517076

Query  713     CTAATCtttttttATACTGAGCGTATTGGAACGTTATCGATAAGAAGAGAGCGTCTAGGC  772
               ||||||||||   ||||||||||||||||||||||||||||||||||||  |||||||||
Sbjct  517075  CTAATCTTTT---ATACTGAGCGTATTGGAACGTTATCGATAAGAAGAG--CGTCTAGGC  517021

Query  773     GAACAATGTTCTTAAAGTTTGACCTCAAATCAGGTAGGAGTACCCGCTGAACTTAAGCAT  832
               ||||||||||||||||||||||||||||||||||||||||||||||||||||||||||||
Sbjct  517020  GAACAATGTTCTTAAAGTTTGACCTCAAATCAGGTAGGAGTACCCGCTGAACTTAAGCAT  516961

Query  833     ATCAATAAGCGGAGGAAAAGAAACCAACCGGGATTGCCTTAGTAACGGCGAGTGAAGCGG  892
               ||||||||||||||||||||||||||||||||||||||||||||||||||||||||||||
Sbjct  516960  ATCAATAAGCGGAGGAAAAGAAACCAACCGGGATTGCCTTAGTAACGGCGAGTGAAGCGG  516901

Query  893     CAAAAGCTCAAATTTGAAATCTGGTACCTTCGGTGCCCGAGTTGTAATTTGGAGAGGGCA  952
               ||||||||||||||||||||||||||||||||||||||||||||||||||||||||||||
Sbjct  516900  CAAAAGCTCAAATTTGAAATCTGGTACCTTCGGTGCCCGAGTTGTAATTTGGAGAGGGCA  516841

Query  953     ACTTTGGGGCCGTTCCTTGTCTATGTTCCTTGGAACAGGACGTCATAGAGGGTGAGAATC  1012
               ||||||||||||||||||||||||||||||||||||||||||||||||||||||||||||
Sbjct  516840  ACTTTGGGGCCGTTCCTTGTCTATGTTCCTTGGAACAGGACGTCATAGAGGGTGAGAATC  516781

Query  1013    CCGTGTGGCGAGGAGTGCGGTTCTTTGTAAAGTGCCTTCGAAGAGTCGAGTTGTTTGGGA  1072
               ||||||||||||||||||||||||||||||||||||||||||||||||||||||||||||
Sbjct  516780  CCGTGTGGCGAGGAGTGCGGTTCTTTGTAAAGTGCCTTCGAAGAGTCGAGTTGTTTGGGA  516721

Query  1073    ATGCAGCTCTAAGTGGGTGGTAAATTCCATCTAAAGCTAAATATTGGCGAGAGACCGATA  1132
               ||||||||||||||||||||||||||||||||||||||||||||||||||||||||||||
Sbjct  516720  ATGCAGCTCTAAGTGGGTGGTAAATTCCATCTAAAGCTAAATATTGGCGAGAGACCGATA  516661

Query  1133    GCGAACAAGTACAGTGATGGAAAGATGAAAAGAACTTTGAAAAGAGAGTGAAAAAGTACG  1192
               ||||||||||||||||||||||||||||||| | ||||||   |||  || |||||||||
Sbjct  516660  GCGAACAAGTACAGTGATGGAAAGATGAAAA-A-CTTTGA---GAG--TG-AAAAGTACG  516609

Query  1193    TGAAATTGTTGAAAGGGAAGGGCATTTGATCAGACATGGTGTTTTGTGCCCTCTGCTCCT  1252
               ||||||||||||||||||||||||||||||||||||||||||||||||||||||||||||
Sbjct  516608  TGAAATTGTTGAAAGGGAAGGGCATTTGATCAGACATGGTGTTTTGTGCCCTCTGCTCCT  516549

Query  1253    TGTGGGTAGGGGAATCTCGCATTTCACTGGGCCAGCATCAGTTTTGGTGGCAGGATAAAT  1312
               ||||||||||||||||||||||||||||||||||||||||||||||||||||||||||||
Sbjct  516548  TGTGGGTAGGGGAATCTCGCATTTCACTGGGCCAGCATCAGTTTTGGTGGCAGGATAAAT  516489

Query  1313    CCATAGGAATGTAGCTTGCCTCGGTAAGTATTATAGCCTGTGGGAATACTGCCAGCTGGG  1372
               ||||||||||||||||||||||||||||||||||||||||||||||||||||||||||||
Sbjct  516488  CCATAGGAATGTAGCTTGCCTCGGTAAGTATTATAGCCTGTGGGAATACTGCCAGCTGGG  516429

Query  1373    ACTGAGGACTGCGACGTAAGTCAAGGATGCTGGCATAATGGTTATATGCCGCCCGTCTTG  1432
               ||||||||||||||||||||||||||||||||||||||||||||||||||||||||||||
Sbjct  516428  ACTGAGGACTGCGACGTAAGTCAAGGATGCTGGCATAATGGTTATATGCCGCCCGTCTTG  516369

Query  1433    AAACACGGACCAAGGAGTCTAACGTCTATGCGAGTGTTTGGGTGTAAAACCCATACGCGT  1492
               ||||||||||||||||||||||||||||||||||||||||||||||||||||||||||||
Sbjct  516368  AAACACGGACCAAGGAGTCTAACGTCTATGCGAGTGTTTGGGTGTAAAACCCATACGCGT  516309

Query  1493    AATGAAAGTGAACGTAGGTTGGGGCCTCGCAAGAGGTGCACAATCGACCGATCCTGATGT  1552
               ||||||||||||||||||||||||||||||||||||||||||||||||||||||||||||
Sbjct  516308  AATGAAAGTGAACGTAGGTTGGGGCCTCGCAAGAGGTGCACAATCGACCGATCCTGATGT  516249

Query  1553    CTTCGGATGGATTTGAGTAAGAGCATAGCTGTTGGGACCCGAAAGATGGTGAACTATGCC  1612
               ||||||||||||||||||||||||||||||||||||||||||||||||||||||||||||
Sbjct  516248  CTTCGGATGGATTTGAGTAAGAGCATAGCTGTTGGGACCCGAAAGATGGTGAACTATGCC  516189

Query  1613    TGAATAGGGTGAAGCCAGAGGAAACTCTGGTGGAGGCTCGTAGCGGTTCTGACGTGCAAA  1672
               ||||||||||||||||||||||||||||||||||||||||||||||||||||||||||||
Sbjct  516188  TGAATAGGGTGAAGCCAGAGGAAACTCTGGTGGAGGCTCGTAGCGGTTCTGACGTGCAAA  516129

Query  1673    TCGATCGTCGAATTTGGGTATAGGGGCGAAAGACTAATCGAACCATCTAGTAGCTGGTTC  1732
               ||||||||||||||||||||||||||||||||||||||||||||||||||||||||||||
Sbjct  516128  TCGATCGTCGAATTTGGGTATAGGGGCGAAAGACTAATCGAACCATCTAGTAGCTGGTTC  516069

Query  1733    CTGC  1736
               ||||
Sbjct  516068  CTGC  516065


 Score = 2950 bits (1597),  Expect = 0.0
 Identities = 1697/1737 (98%), Gaps = 39/1737 (2%)
 Strand=Plus/Minus

Query  1       CAAGGTTTCCGTAGGTGAACCTGCGGAAGGATCATTAAAGAAATTTAATAATTTTGAAAA  60
               ||||||||||||||||||||||||||||||||||||||||||||||||||||||||||||
Sbjct  526081  CAAGGTTTCCGTAGGTGAACCTGCGGAAGGATCATTAAAGAAATTTAATAATTTTGAAAA  526022

Query  61      TGGAtttttttGTTTTGGCAAGAGCATGAGAGCTTTTACTGGGCAAGAAGACAAGAGATG  120
               |||||||||  ||||||||||||||||||||||||| |||||||||||||||||||||||
Sbjct  526021  TGGATTTTT--GTTTTGGCAAGAGCATGAGAGCTTT-ACTGGGCAAGAAGACAAGAGATG  525965

Query  121     GAGAGTCCAGCCGGGCCTGCGCTTAAGTGCGCGGTCTTGCTAGGCTTGTAAGTTTCTTTC  180
               |||||||||||||||||||||||||||||||||||||||||||||||||||||||   ||
Sbjct  525964  GAGAGTCCAGCCGGGCCTGCGCTTAAGTGCGCGGTCTTGCTAGGCTTGTAAGTTT---TC  525908

Query  181     TTGCTATTCCAAACGGTGAGAGATTTCTGTGCTTTTGTTATAGGACAATTAAAACCGTTT  240
               ||||||||||||||||||||||||||||||||||| ||||||||||||||||||||||||
Sbjct  525907  TTGCTATTCCAAACGGTGAGAGATTTCTGTGCTTT-GTTATAGGACAATTAAAACCGTTT  525849

Query  241     CAATACAACACACTGTGGAGTTTTCATATCTTTGCAACTTTTTCTTTGGGCATTCGAGCA  300
               |||||||||||||||||||||||||||||||||||||||||| |||||||||||||||||
Sbjct  525848  CAATACAACACACTGTGGAGTTTTCATATCTTTGCAACTTTT-CTTTGGGCATTCGAGCA  525790

Query  301     ATCGGGGCCCAGAGG-TAACAAACACAAACAATTTTATCTATTCATTAAATTTTTGTCAA  359
               |||   ||||||||| |||||||||||||||||||||||||||||||||||||| ||| |
Sbjct  525789  ATC--AGCCCAGAGGTTAACAAACACAAACAATTTTATCTATTCATTAAATTTT-GTC-A  525734

Query  360     AAACAAGAATTTTCGTAACTGGAAATTTTAAAATATTAAAAACTTTCAACAACGGATCTC  419
               ||||||||||||||||||||||||||||||||||||||||| ||||||||||||||||||
Sbjct  525733  AAACAAGAATTTTCGTAACTGGAAATTTTAAAATATTAAAA-CTTTCAACAACGGATCTC  525675

Query  420     TTGGTTCTCGCATCGATGAAGAACGCAGCGAAATGCGATACGTAATGTGAATTGCAGAAT  479
               ||||||||||||||||||||||||||||||||||||||||||||||||||||||||||||
Sbjct  525674  TTGGTTCTCGCATCGATGAAGAACGCAGCGAAATGCGATACGTAATGTGAATTGCAGAAT  525615

Query  480     TCCGTGAATCATCGAATCTTTGAACGCACATTGCGCCCCTTGGTATTCCAGGGGGCATGC  539
               |||||||||||||||||||| ||||||||||||||||| ||||||||||||||| |||||
Sbjct  525614  TCCGTGAATCATCGAATCTT-GAACGCACATTGCGCCC-TTGGTATTCCAGGGG-CATGC  525558

Query  540     CTGTTTGAGCGTCATTTCCTTCTCAAACATTCTGTTTGGTAGTGAGTGATACTCTTTGGA  599
               ||||||||||||||||||    |||||||||||||||||||||||||||||||  || ||
Sbjct  525557  CTGTTTGAGCGTCATTTC----TCAAACATTCTGTTTGGTAGTGAGTGATACT--TT-GA  525505

Query  600     GTTAACTTGAAATTGCTGGCCTTTTCATTGGATGttttttttCCAAAGAGAGGTTTCTCT  659
               |||||||||||||||||||||||| |||| ||||   |||||||||||||||||||||  
Sbjct  525504  GTTAACTTGAAATTGCTGGCCTTT-CATT-GATG---TTTTTCCAAAGAGAGGTTTCT--  525452

Query  660     GCGTGCTTGAGGTATAATGCAAGTACGGTCGTTTTAGGTTTTACCAACTGCGGCTAATCt  719
               ||||||||||||||||||||||||||||||||||||||||||||||||||||||||||||
Sbjct  525451  GCGTGCTTGAGGTATAATGCAAGTACGGTCGTTTTAGGTTTTACCAACTGCGGCTAATCT  525392

Query  720     ttttttATACTGAGCGTATTGGAACGTTATCGATAAGAAGAGAGCGTCTAGGCGAACAAT  779
               ||||| ||||||||||||||||||||||||||||||||||||||||||||||||||||||
Sbjct  525391  TTTTT-ATACTGAGCGTATTGGAACGTTATCGATAAGAAGAGAGCGTCTAGGCGAACAAT  525333

Query  780     GTTCTTAAAGTTTGACCTCAAATCAGGTAGGAGTACCCGCTGAACTTAAGCATATCAATA  839
               ||||||||||||||||||||||||||||||||||||||||||||||||||||||||||||
Sbjct  525332  GTTCTTAAAGTTTGACCTCAAATCAGGTAGGAGTACCCGCTGAACTTAAGCATATCAATA  525273

Query  840     AGCGGAGGAAAAGAAACCAACCGGGATTGCCTTAGTAACGGCGAGTGAAGCGGCAAAAGC  899
               ||||||||||||||||||||||||||||||||||||||||||||||||||||||||| ||
Sbjct  525272  AGCGGAGGAAAAGAAACCAACCGGGATTGCCTTAGTAACGGCGAGTGAAGCGGCAAA-GC  525214

Query  900     TCAAATTTGAAATCTGGTACCTTCGGTGCCCGAGTTGTAATTTGGAGAGGGCAACTTTGG  959
               |||||||||||||||||||||||||||||||||||||||||||| |||||||||||||||
Sbjct  525213  TCAAATTTGAAATCTGGTACCTTCGGTGCCCGAGTTGTAATTTG-AGAGGGCAACTTTGG  525155

Query  960     GGCCGTTCCTTGTCTATGTTCCTTGGAACAGGACGTCATAGAGGGTGAGAATCCCGTGTG  1019
               ||||||||||||||||||||||||| ||||||||||||||||||||||||||||||||||
Sbjct  525154  GGCCGTTCCTTGTCTATGTTCCTTG-AACAGGACGTCATAGAGGGTGAGAATCCCGTGTG  525096

Query  1020    GCGAGGAGTGCGGTTCTTTGTAAAGTGCCTTCGAAGAGTCGAGTTGTTTGGGAATGCAGC  1079
               ||||||||||||||||||||||||||||||||||||||||||||||||||||||||||||
Sbjct  525095  GCGAGGAGTGCGGTTCTTTGTAAAGTGCCTTCGAAGAGTCGAGTTGTTTGGGAATGCAGC  525036

Query  1080    TCTAAGTGGGTGGTAAATTCCATCTAAAGCTAAATATTGGCGAGAGACCGATAGCGAACA  1139
               ||||||||||||||||||||||||||||||||||||||||||||||||||||||||||||
Sbjct  525035  TCTAAGTGGGTGGTAAATTCCATCTAAAGCTAAATATTGGCGAGAGACCGATAGCGAACA  524976

Query  1140    AGTACAGTGATGGAAAGATGAAAAGAACTTTGAAAAGAGAGTGAAAAAGTACGTGAAATT  1199
               ||||||||||||||||||||||||||||||||||||||||||||||||||||||||||||
Sbjct  524975  AGTACAGTGATGGAAAGATGAAAAGAACTTTGAAAAGAGAGTGAAAAAGTACGTGAAATT  524916

Query  1200    GTTGAAAGGGAAGGGCATTTGATCAGACATGGTGTTTTGTGCCCTCTGCTCCTTGTGGGT  1259
               ||||||||| ||||||||||||||||||||||||||||||||||||||||||||||||||
Sbjct  524915  GTTGAAAGG-AAGGGCATTTGATCAGACATGGTGTTTTGTGCCCTCTGCTCCTTGTGGGT  524857

Query  1260    AGGGGAATCTCGCATTTCACTGGGCCAGCATCAGTTTTGGTGGCAGGATAAATCCATAGG  1319
               ||||||||||||||||||||||||||||||||||||||||||||||||||||||||||||
Sbjct  524856  AGGGGAATCTCGCATTTCACTGGGCCAGCATCAGTTTTGGTGGCAGGATAAATCCATAGG  524797

Query  1320    AATGTAGCTTGCCTCGGTAAGTATTATAGCCTGTGGGAATACTGCCAGCTGGGACTGAGG  1379
               ||||||||||||||||||||||||||||||||||||||||||||||||||||||||||||
Sbjct  524796  AATGTAGCTTGCCTCGGTAAGTATTATAGCCTGTGGGAATACTGCCAGCTGGGACTGAGG  524737

Query  1380    ACTGCGACGTAAGTCAAGGATGCTGGCATAATGGTTATATGCCGCCCGTCTTGAAACACG  1439
               ||||||||||||||||||||||||||||||||||||||||||||||||||||||||||||
Sbjct  524736  ACTGCGACGTAAGTCAAGGATGCTGGCATAATGGTTATATGCCGCCCGTCTTGAAACACG  524677

Query  1440    GACCAAGGAGTCTAACGTCTATGCGAGTGTTTGGGTGTAAAACCCATACGCGTAATGAAA  1499
               ||||||||||||||||||||||||||||||||||||||||| ||||||||||||||||||
Sbjct  524676  GACCAAGGAGTCTAACGTCTATGCGAGTGTTTGGGTGTAAA-CCCATACGCGTAATGAAA  524618

Query  1500    GTGAACGTAGGTTGGGGCCTCGCAAGAGGTGCACAATCGACCGATCCTGATGTCTTCGGA  1559
               ||||||||||||||||||||||||||||||||||||||||||||||||||||||||||||
Sbjct  524617  GTGAACGTAGGTTGGGGCCTCGCAAGAGGTGCACAATCGACCGATCCTGATGTCTTCGGA  524558

Query  1560    TGGATTTGAGTAAGAGCATAGCTGTTGGGACCCGAAAGATGGTGAACTATGCCTGAATAG  1619
               ||||||||||||||||||||||||||||||||||||||||||||||||||||||||||||
Sbjct  524557  TGGATTTGAGTAAGAGCATAGCTGTTGGGACCCGAAAGATGGTGAACTATGCCTGAATAG  524498

Query  1620    GGTGAAGCCAGAGGAAACTCTGGTGGAGGCTCGTAGCGGTTCTGACGTGCAAATCGATCG  1679
               ||||||||||||||||||||||||||||||||||||||||||||||||||||||||||||
Sbjct  524497  GGTGAAGCCAGAGGAAACTCTGGTGGAGGCTCGTAGCGGTTCTGACGTGCAAATCGATCG  524438

Query  1680    TCGAATTTGGGTATAGGGGCGAAAGACTAATCGAACCATCTAGTAGCTGGTTCCTGC  1736
               |||||||||||||||||| || |||||||||||||||||||||||||||||||||||
Sbjct  524437  TCGAATTTGGGTATAGGG-CG-AAGACTAATCGAACCATCTAGTAGCTGGTTCCTGC  524383


 Score = 2937 bits (1590),  Expect = 0.0
 Identities = 1700/1745 (97%), Gaps = 39/1745 (2%)
 Strand=Plus/Minus

Query  1       CAAGGTTTCCGTAGGTGAACCTGCGGAAGGATCATTAAAGAAATTTAATAATTTTGAAAA  60
               ||||||||||||||||||||||||||||||||||||||||||||||||||||||||||||
Sbjct  508839  CAAGGTTTCCGTAGGTGAACCTGCGGAAGGATCATTAAAGAAATTTAATAATTTTGAAAA  508780

Query  61      TGGAttttttt-----GT-TTTGGCAAGAGCATGAGAGCTTTTACTGGGCAAGAAGACAA  114
               |||||||||||      | |||||||||||||||||||||||||||||||||||||||||
Sbjct  508779  TGGATTTTTTTTTTTTTTGTTTGGCAAGAGCATGAGAGCTTTTACTGGGCAAGAAGACAA  508720

Query  115     GAGATGGAGAGTCCAGCCGGGCCTGCGCTTAAGTGCGCGGTCTTGCTAGGCTTGTAAGTT  174
               ||||||||||||||||||||||||||||||||||||||||||||||||||||||||||||
Sbjct  508719  GAGATGGAGAGTCCAGCCGGGCCTGCGCTTAAGTGCGCGGTCTTGCTAGGCTTGTAAGTT  508660

Query  175     TCTTTCTTGCTATTCCAAACGGTGAGAGATTTCTGTGCTTTTGTTATAGGACAATTAAAA  234
               ||||||||||||||||||||||||||||||||||||||||||||||||||||||||||||
Sbjct  508659  TCTTTCTTGCTATTCCAAACGGTGAGAGATTTCTGTGCTTTTGTTATAGGACAATTAAAA  508600

Query  235     CCGTTTCAATACAACACACTGTGGAGTTTTCATATCTTTGCAACTTTTTCTTTGGGCATT  294
               ||||||||||||||||||||||||||||||||||||||||||||||||||||||||||||
Sbjct  508599  CCGTTTCAATACAACACACTGTGGAGTTTTCATATCTTTGCAACTTTTTCTTTGGGCATT  508540

Query  295     CGAGCAATCGGGGCCCAGAGGT-AACAAACACAAACAATTTTATCTATTCATTAAATTTT  353
               |||||||||||||||||||||| |||||||||||||||||||||||||||||||||||||
Sbjct  508539  CGAGCAATCGGGGCCCAGAGGTTAACAAACACAAACAATTTTATCTATTCATTAAATTTT  508480

Query  354     TGTCAAAAACAAGAATTTTCGTAACTGGAAATTTTAAAATATTAAAAACTTTCAACAACG  413
               ||||||||||||||||||||||||||||||||||||||||||||||||||||||||||||
Sbjct  508479  TGTCAAAAACAAGAATTTTCGTAACTGGAAATTTTAAAATATTAAAAACTTTCAACAACG  508420

Query  414     GATCTCTTGGTTCTCGCATCGATGAAGAACGCAGCGAAATGCGATACGTAATGTGAATTG  473
               ||||||||||||||||||||||||||||||||||||||||||||||||||||||||||||
Sbjct  508419  GATCTCTTGGTTCTCGCATCGATGAAGAACGCAGCGAAATGCGATACGTAATGTGAATTG  508360

Query  474     CAGAATTCCGTGAATCATCGAATCTTTGAACGCACATTGCGCCCCTTGGTATTCCAGGGG  533
               ||||||||||||||||||||||||||||||||||||||||||||||||||||||||||||
Sbjct  508359  CAGAATTCCGTGAATCATCGAATCTTTGAACGCACATTGCGCCCCTTGGTATTCCAGGGG  508300

Query  534     GCATGCCTGTTTGAGCGTCATTTCCTTCTCAAACATTCTGTTTGGTAGTGAGTGATACTC  593
               ||||||||||||||||||||||||||||||||||||||||||||||||||||||||||||
Sbjct  508299  GCATGCCTGTTTGAGCGTCATTTCCTTCTCAAACATTCTGTTTGGTAGTGAGTGATACTC  508240

Query  594     TTTGGAGTTAACTTGAAATTGCTGGCCTTTTCATTGGATGttttttttCCAAAGAGAGGT  653
               |||||||||||||||||||||||||||||||||||||||||||||   ||||  ||||||
Sbjct  508239  TTTGGAGTTAACTTGAAATTGCTGGCCTTTTCATTGGATGTTTTT---CCAA--AGAGGT  508185

Query  654     TTCTCTGCGTGCTTGAGGTATAATGCAAGTACGGTCGTTTTAGGTTTTACCAACTGCGGC  713
               ||||||||||||||||||||||||||||||||||||||||||||||| ||||||||||||
Sbjct  508184  TTCTCTGCGTGCTTGAGGTATAATGCAAGTACGGTCGTTTTAGGTTT-ACCAACTGCGGC  508126

Query  714     TAATCtttttttATACTGAGCGTATTGGAACGTTATCGATAAGAAGAGAGCGTCTAGGCG  773
               |||||||||   ||||||||||||||||||||||||||||||||||||||||||||||||
Sbjct  508125  TAATCTTTT---ATACTGAGCGTATTGGAACGTTATCGATAAGAAGAGAGCGTCTAGGCG  508069

Query  774     AACAATGTTCTTAAAGTTTGACCTCAAATCAGGTAGGAGTACCCGCTGAACTTAAGCATA  833
               ||||||||||||||||||||||||||||||||||||||||||||||||||||||||||||
Sbjct  508068  AACAATGTTCTTAAAGTTTGACCTCAAATCAGGTAGGAGTACCCGCTGAACTTAAGCATA  508009

Query  834     TCAATAAGCGGAGGAAAAGAAACCAACCGGGATTGCCTTAGTAACGGCGAGTGAAGCGGC  893
               ||||||||||||||||||||||||||||||||||||||||||||||||||||||||||||
Sbjct  508008  TCAATAAGCGGAGGAAAAGAAACCAACCGGGATTGCCTTAGTAACGGCGAGTGAAGCGGC  507949

Query  894     AAAAGCTCAAATTTGAAATCTGGTACCTTCGGTGCCCGAGTTGTAATTTGGAGAG-GGCA  952
               ||| ||||||||||||||||||||||||||||||||    |||||||||| |||| ||||
Sbjct  507948  AAA-GCTCAAATTTGAAATCTGGTACCTTCGGTGCCT---TTGTAATTTGTAGAGAGGCA  507893

Query  953     ACTTTGGGGCCGTTCCTTGTCTATGTTCCTTGGAACAGGACGTCATAGAGGGTGAGAATC  1012
               ||||||||||||||||||||||||||||||||||||||||||||||||||| ||||||||
Sbjct  507892  ACTTTGGGGCCGTTCCTTGTCTATGTTCCTTGGAACAGGACGTCATAGAGG-TGAGAATC  507834

Query  1013    CCGTGTGGCGAGGAG-TGCGGTTCTTTGTAAAGTGCCTTCGAAGAGTCGAGTTGTTTGGG  1071
               ||||||||||||| | ||||||||||||||||||||||||||||||||||||||  ||||
Sbjct  507833  CCGTGTGGCGAGGCGGTGCGGTTCTTTGTAAAGTGCCTTCGAAGAGTCGAGTTGAATGGG  507774

Query  1072    AATGCAGCTCTAAGTGGGTGGTAAATTCCATCTAAAGCTAAATATTGGCGAGAGACCGAT  1131
               ||||||||||||||  |||||||||||||||||||||||||||||||||||||  |||||
Sbjct  507773  AATGCAGCTCTAAG--GGTGGTAAATTCCATCTAAAGCTAAATATTGGCGAGA--CCGAT  507718

Query  1132    AGCGAACAAGTACAGTGATGGAAAGATGAAAAGAACTTTGAAAAGAGAGTGAAAAAGTAC  1191
               ||||||||||||||||||||||||||||||| ||||||||||| |||  || ||||||||
Sbjct  507717  AGCGAACAAGTACAGTGATGGAAAGATGAAA-GAACTTTGAAA-GAG--TG-AAAAGTAC  507663

Query  1192    GTGAAATTGTTGAAAGGGAAGGGCATTTGATCAGACATGGTGTTTTGTGCCCTCTGCTCC  1251
               ||||||||||||||||| ||||||||||||||||||||||||||| ||||||||||||||
Sbjct  507662  GTGAAATTGTTGAAAGG-AAGGGCATTTGATCAGACATGGTGTTT-GTGCCCTCTGCTCC  507605

Query  1252    TTGTGGGTAGGGGAATCTCGCATTTCACTGGGCCAGCATCAGTTTTGGTGGCAGGATAAA  1311
               |||||||||||| |||||||||||||||||||||||||||||||| ||||||||||||||
Sbjct  507604  TTGTGGGTAGGG-AATCTCGCATTTCACTGGGCCAGCATCAGTTT-GGTGGCAGGATAAA  507547

Query  1312    TCCATAGGAATGTAGCTTGCCTCGGTAAGTATTATAGCCTGTGGGAATACTGCCAGCTGG  1371
               ||||||||||||||||||||||||||||||||||||||||||||||||||||||||||||
Sbjct  507546  TCCATAGGAATGTAGCTTGCCTCGGTAAGTATTATAGCCTGTGGGAATACTGCCAGCTGG  507487

Query  1372    GACTGAGGACTGCGACGTAAGTCAAGGATGCTGGCATAATGGTTATATGCCGCCCGTCTT  1431
               ||||||||||||||||||||||||||||||||||||||||||||||||||||||||||||
Sbjct  507486  GACTGAGGACTGCGACGTAAGTCAAGGATGCTGGCATAATGGTTATATGCCGCCCGTCTT  507427

Query  1432    GAAACACGGACCAAGGAGTCTAACGTCTATGCGAGTGTTTGGGTGTAAAACCCATACGCG  1491
               ||||||||||||||||||||||||||||||||||||||||||||||||| ||||||||||
Sbjct  507426  GAAACACGGACCAAGGAGTCTAACGTCTATGCGAGTGTTTGGGTGTAAA-CCCATACGCG  507368

Query  1492    TAATGAAAGTGAACGTAGGTTGGGGCCTCGCAAGAGGTGCACAATCGACCGATCCTGATG  1551
               ||||||||||||||||||||||||||||||||||||||||||||||||||||||||||||
Sbjct  507367  TAATGAAAGTGAACGTAGGTTGGGGCCTCGCAAGAGGTGCACAATCGACCGATCCTGATG  507308

Query  1552    TCTTCGGATGGATTTGAGTAAGAGCATAGCTGTTGGGACCCGAAAGATGGTGAACTATGC  1611
               ||||||||||||||||||||||||||||||||||||||||||||||||||||||||||||
Sbjct  507307  TCTTCGGATGGATTTGAGTAAGAGCATAGCTGTTGGGACCCGAAAGATGGTGAACTATGC  507248

Query  1612    CTGAATAGGGTGAAGCCAGAGGAAACTCTGGTGGAGGCTCGTAGCGGTTCTGACGTGCAA  1671
               ||||||||||||||||||||||||||||||||||||||||||||||||||||||||||||
Sbjct  507247  CTGAATAGGGTGAAGCCAGAGGAAACTCTGGTGGAGGCTCGTAGCGGTTCTGACGTGCAA  507188

Query  1672    ATCGATCGTCGAATTTGGGTATAGGGGCGAAAGACTAATCGAACCATCTAGTAGCTGGTT  1731
               |||||||||||||||||||||||||| || ||||||||||||||||||||||||||||||
Sbjct  507187  ATCGATCGTCGAATTTGGGTATAGGG-CG-AAGACTAATCGAACCATCTAGTAGCTGGTT  507130

Query  1732    CCTGC  1736
               |||||
Sbjct  507129  CCTGC  507125


 Score = 2924 bits (1583),  Expect = 0.0
 Identities = 1698/1744 (97%), Gaps = 46/1744 (3%)
 Strand=Plus/Minus

Query  1       CAAGGTTTCCGTAGGTGAACCTGCGGAAGGATCATTAAAGAAATTTAATAATTTTGAAAA  60
               ||||||||||||||||||||||||||||||||||||||||||||||||||||||||||||
Sbjct  473842  CAAGGTTTCCGTAGGTGAACCTGCGGAAGGATCATTAAAGAAATTTAATAATTTTGAAAA  473783

Query  61      TGGAttttttt-------GTTTTGGCAAGAGCATGAGAGCTTTTACTGGGCAAGAAGACA  113
               |||||||||||       ||||||||||||||||||||||||||||||||||||||||||
Sbjct  473782  TGGATTTTTTTTTTTTTTGTTTTGGCAAGAGCATGAGAGCTTTTACTGGGCAAGAAGACA  473723

Query  114     AGAGATGGAGAGTCCAGCCGGGCCTGCGCTTAAGTGCGCGGTCTTGCTAGGCTTGTAAGT  173
               ||||||||||||||||||||||||||||||||||||||||||||||||||||||||||||
Sbjct  473722  AGAGATGGAGAGTCCAGCCGGGCCTGCGCTTAAGTGCGCGGTCTTGCTAGGCTTGTAAGT  473663

Query  174     TTCTTTCTTGCTATTCCAAACGGTGAGAGATTTCTGTGCTTTTGTTATAGGACAATTAAA  233
               |||||||||||||||||||||||||||||||||||||||||| |||||||||||||||||
Sbjct  473662  TTCTTTCTTGCTATTCCAAACGGTGAGAGATTTCTGTGCTTT-GTTATAGGACAATTAAA  473604

Query  234     ACCGTTTCAATACAACACACTGTGGAGTTTTCATATCTTTGCAACTTTTTCTTTGGGCAT  293
               ||||||||||||||||||||||||||||||||||||||||||||||||||||||||||||
Sbjct  473603  ACCGTTTCAATACAACACACTGTGGAGTTTTCATATCTTTGCAACTTTTTCTTTGGGCAT  473544

Query  294     TCGAGCAATCGGGGCCCAGAGGT-AACAAACACAAACAATTTTATCTATTCATTAAATTT  352
               ||||||||||||||||||||||| ||||||||||||||||||||||||||||||||||||
Sbjct  473543  TCGAGCAATCGGGGCCCAGAGGTTAACAAACACAAACAATTTTATCTATTCATTAAATTT  473484

Query  353     TTGTCAAAAACAAGAATTTTCGTAACTGGAAATTTTAAAATATTAAAAACTTTCAACAAC  412
               ||||||||||||||||||||||||||||||||||||||||||||||||||||||||||||
Sbjct  473483  TTGTCAAAAACAAGAATTTTCGTAACTGGAAATTTTAAAATATTAAAAACTTTCAACAAC  473424

Query  413     GGATCTCTTGGTTCTCGCATCGATGAAGAACGCAGCGAAATGCGATACGTAATGTGAATT  472
               ||||||||||||||||||||||||||||||||||||||||||||||||||||||||   |
Sbjct  473423  GGATCTCTTGGTTCTCGCATCGATGAAGAACGCAGCGAAATGCGATACGTAATGTG---T  473367

Query  473     GCAGAATTCCGTGAATCATCGAATCTTTGAACGCACATTGCGCCCCTTGGTATTCCAGGG  532
               ||||||||||||||||||||||||||||||||||||||||||||| |||||||| || ||
Sbjct  473366  GCAGAATTCCGTGAATCATCGAATCTTTGAACGCACATTGCGCCC-TTGGTATT-CA-GG  473310

Query  533     GGCATGCCTGTTTGAGCGTCATTTCCTTCTCAAACATTCTGTTTGGTAGTGAGTGATACT  592
               ||||||||||||||||||||||||||||||||||||||||||||||||||||||||||||
Sbjct  473309  GGCATGCCTGTTTGAGCGTCATTTCCTTCTCAAACATTCTGTTTGGTAGTGAGTGATACT  473250

Query  593     CTTTGGAGTTAACTTGAAATTGCTGGCCTTTTCATTGGATGttttttttCCAAAGAGAGG  652
               |||||| |||||||||||||||||||||||| ||||||||||||||   |||||||| ||
Sbjct  473249  CTTTGG-GTTAACTTGAAATTGCTGGCCTTT-CATTGGATGTTTTT---CCAAAGAG-GG  473196

Query  653     TTTCTCTGCGTGCTTGAGGTATAATGCAAGTACGGTCGTTTTAGGTTTTACCAACTGCGG  712
               |||||||||||||||||||||||||||||||||||||||||||||||| |||||||||||
Sbjct  473195  TTTCTCTGCGTGCTTGAGGTATAATGCAAGTACGGTCGTTTTAGGTTT-ACCAACTGCGG  473137

Query  713     CTAATCtttttttATACTGAGCGTATTGGAACGTTATCGATAAGAAGAGAGCGTCTAGGC  772
               ||||||||||   ||||||||||||||||||||||||||||||||||||  |||||||||
Sbjct  473136  CTAATCTTTT---ATACTGAGCGTATTGGAACGTTATCGATAAGAAGAG--CGTCTAGGC  473082

Query  773     GAACAATGTTCTTAAAGTTTGACCTCAAATCAGGTAGGAGTACCCGCTGAACTTAAGCAT  832
               ||||||||||||||||||||||||||||||||||||||||||||||||||||||||||||
Sbjct  473081  GAACAATGTTCTTAAAGTTTGACCTCAAATCAGGTAGGAGTACCCGCTGAACTTAAGCAT  473022

Query  833     ATCAATAAGCGGAGGAAAAGAAACCAACCGGGATTGCCTTAGTAACGGCGAGTGAAGCGG  892
               |||||||||||||||||||  |||||||||||||||||||||||||||||||||||||||
Sbjct  473021  ATCAATAAGCGGAGGAAAA--AACCAACCGGGATTGCCTTAGTAACGGCGAGTGAAGCGG  472964

Query  893     CAAAAGCTCAAATTTGAAATCTGGTACCTTCGGTGCCCGAGTTGTAATTTGGAGAGGGCA  952
               |||| |||||||||||||||||||||||||||||||||||||||||||||||||||| ||
Sbjct  472963  CAAA-GCTCAAATTTGAAATCTGGTACCTTCGGTGCCCGAGTTGTAATTTGGAGAGG-CA  472906

Query  953     ACTTTGGGGCCGTTCCTTGTCTATGTTCCTTGGAACAGGACGTCATAGAGGGTGAGAATC  1012
               ||||||||||||||||||||||||||||||||||||||||||||||||||| ||||||||
Sbjct  472905  ACTTTGGGGCCGTTCCTTGTCTATGTTCCTTGGAACAGGACGTCATAGAGG-TGAGAATC  472847

Query  1013    CCGTGTGGCGAGGAGTGCGGTTCTTTGTAAAGTGCCTTCGAAGAGTCGAGTTGTTTGGGA  1072
               ||||||||||||||||||||||||||||||||||||||||||||||||||||||||||||
Sbjct  472846  CCGTGTGGCGAGGAGTGCGGTTCTTTGTAAAGTGCCTTCGAAGAGTCGAGTTGTTTGGGA  472787

Query  1073    ATGCAGCTCTAAGTGGGTGGTAAATTCCATCTAAAGCTAAATATTGGCGAGAGACCGATA  1132
               ||||||||||||||||||||||||||||||||||||||||||||||||||||  ||||||
Sbjct  472786  ATGCAGCTCTAAGTGGGTGGTAAATTCCATCTAAAGCTAAATATTGGCGAGA--CCGATA  472729

Query  1133    GCGAACAAGTACAGTGATGGAAAGATGAAAAGAACTTTGAAAAGAGAGTGAAAAAGTACG  1192
               |||||||||||||||||||||||||||||| ||||||||  || |||||| |||||||||
Sbjct  472728  GCGAACAAGTACAGTGATGGAAAGATGAAA-GAACTTTG--AA-AGAGTG-AAAAGTACG  472674

Query  1193    TGAAATTGTTGAAAGGGAAGGGCATTTGATCAGACATGGTGTTTTGTGCCCTCTGCTCCT  1252
               |||||||||||||||| ||||||||||||||||||||||||||| |||||||||||||||
Sbjct  472673  TGAAATTGTTGAAAGG-AAGGGCATTTGATCAGACATGGTGTTT-GTGCCCTCTGCTCCT  472616

Query  1253    TGTGGGTAGGGGAATCTCGCATTTCACTGGGCCAGCATCAGTTTTGGTGGCAGGATAAAT  1312
               ||||||||||| |||||||||||||||||||||||||||||||| |||||||||||||||
Sbjct  472615  TGTGGGTAGGG-AATCTCGCATTTCACTGGGCCAGCATCAGTTT-GGTGGCAGGATAAAT  472558

Query  1313    CCATAGGAATGTAGCTTGCCTCGGTAAGTATTATAGCCTGTGGGAATACTGCCAGCTGGG  1372
               ||||||||||||||||||||||||||||||||||||||||||||||||||||||||||||
Sbjct  472557  CCATAGGAATGTAGCTTGCCTCGGTAAGTATTATAGCCTGTGGGAATACTGCCAGCTGGG  472498

Query  1373    ACTGAGGACTGCGACGTAAGTCAAGGATGCTGGCATAATGGTTATATGCCGCCCGTCTTG  1432
               ||||||||||||||||||||||||||||||||||||||||||||||||||||||||||||
Sbjct  472497  ACTGAGGACTGCGACGTAAGTCAAGGATGCTGGCATAATGGTTATATGCCGCCCGTCTTG  472438

Query  1433    AAACACGGACCAAGGAGTCTAACGTCTATGCGAGTGTTTGGGTGTAAAACCCATACGCGT  1492
               |||||||||||||||||||||||||||||||||||||||||||||||| |||||||||||
Sbjct  472437  AAACACGGACCAAGGAGTCTAACGTCTATGCGAGTGTTTGGGTGTAAA-CCCATACGCGT  472379

Query  1493    AATGAAAGTGAACGTAGGTTGGGGCCTCGCAAGAGGTGCACAATCGACCGATCCTGATGT  1552
               ||||||||||||||||||||||||||||||||||||||||||||||||||||||||||||
Sbjct  472378  AATGAAAGTGAACGTAGGTTGGGGCCTCGCAAGAGGTGCACAATCGACCGATCCTGATGT  472319

Query  1553    CTTCGGATGGATTTGAGTAAGAGCATAGCTGTTGGGACCCGAAAGATGGTGAACTATGCC  1612
               ||||||||||||||||||||||||||||||||||||||||||||||||||||||||||||
Sbjct  472318  CTTCGGATGGATTTGAGTAAGAGCATAGCTGTTGGGACCCGAAAGATGGTGAACTATGCC  472259

Query  1613    TGAATAGGGTGAAGCCAGAGGAAACTCTGGTGGAGGCTCGTAGCGGTTCTGACGTGCAAA  1672
               ||||||||||||||||||||||||||||||||||||||||||||| ||||||||||||||
Sbjct  472258  TGAATAGGGTGAAGCCAGAGGAAACTCTGGTGGAGGCTCGTAGCG-TTCTGACGTGCAAA  472200

Query  1673    TCGATCGTCGAATTTGGGTATAGGGGCGAAAGACTAATCGAACCATCTAGTAGCTGGTTC  1732
               |||||||||||||||||||||||||||||| |||||||||||||||||||||||||||||
Sbjct  472199  TCGATCGTCGAATTTGGGTATAGGGGCGAA-GACTAATCGAACCATCTAGTAGCTGGTTC  472141

Query  1733    CTGC  1736
               ||||
Sbjct  472140  CTGC  472137


 Score = 2898 bits (1569),  Expect = 0.0
 Identities = 1689/1737 (97%), Gaps = 48/1737 (3%)
 Strand=Plus/Minus

Query  1       CAAGGTTTCCGTAGGTGAACCTGCGGAAGGATCATTAAAGAAATTTAATAATTTTGAAAA  60
               ||||||||||||||||||||||||||||||||||||||||||||||||||||||||||||
Sbjct  500257  CAAGGTTTCCGTAGGTGAACCTGCGGAAGGATCATTAAAGAAATTTAATAATTTTGAAAA  500198

Query  61      TGGAtttttttGTTTTGGCAAGAGCATGAGAGCTTTTACTGGGCAAGAAGACAAGAGATG  120
               |||||||||  | ||||||||||||||||||||||| |||||||||||||||||||||||
Sbjct  500197  TGGATTTTT--G-TTTGGCAAGAGCATGAGAGCTTT-ACTGGGCAAGAAGACAAGAGATG  500142

Query  121     GAGAGTCCAGCCGGGCCTGCGCTTAAGTGCGCGGTCTTGCTAGGCTTGTAAGTTTCTTTC  180
               ||||||||||||||||||||||||||||||||||||||||||||||||||||||||||||
Sbjct  500141  GAGAGTCCAGCCGGGCCTGCGCTTAAGTGCGCGGTCTTGCTAGGCTTGTAAGTTTCTTTC  500082

Query  181     TTGCTATTCCAAACGGTGAGAGATTTCTGTGCTTTTGTTATAGGACAATTAAAACCGTTT  240
               ||||||||||||||||||||||||||||||||||||||||||||||||||||||||||||
Sbjct  500081  TTGCTATTCCAAACGGTGAGAGATTTCTGTGCTTTTGTTATAGGACAATTAAAACCGTTT  500022

Query  241     CAATACAACACACTGTGGAGTTTTCATATCTTTGCAACTTTTTCTTTGGGCATTCGAGCA  300
               |||||||||||||||||||||||||||||||||||||||||| |||||||||||||||||
Sbjct  500021  CAATACAACACACTGTGGAGTTTTCATATCTTTGCAACTTTT-CTTTGGGCATTCGAGCA  499963

Query  301     ATCGGGGCCCAGAGG-TAACAAACACAAACAATTTTATCTATTCATTAAATTTTTGTCAA  359
               |||       ||||| |||||||||||||||||||||||||||||||||||||| ||| |
Sbjct  499962  ATC-------AGAGGTTAACAAACACAAACAATTTTATCTATTCATTAAATTTT-GTC-A  499912

Query  360     AAACAAGAATTTTCGTAACTGGAAATTTTAAAATATTAAAAACTTTCAACAACGGATCTC  419
               ||||||||||||||||||||||||||||||||||||||||| ||||||||||||||||||
Sbjct  499911  AAACAAGAATTTTCGTAACTGGAAATTTTAAAATATTAAAA-CTTTCAACAACGGATCTC  499853

Query  420     TTGGTTCTCGCATCGATGAAGAACGCAGCGAAATGCGATACGTAATGTGAATTGCAGAAT  479
               |||||||||||||||||||||||||||||||||||||||||||||||||||| |||||||
Sbjct  499852  TTGGTTCTCGCATCGATGAAGAACGCAGCGAAATGCGATACGTAATGTGAAT-GCAGAAT  499794

Query  480     TCCGTGAATCATCGAATCTTTGAACGCACATTGCGCCCCTTGGTATTCCAGGGGGCATGC  539
               |||||||||||||||||||||||||||||||||||||| |||||||| || |||||||||
Sbjct  499793  TCCGTGAATCATCGAATCTTTGAACGCACATTGCGCCC-TTGGTATT-CA-GGGGCATGC  499737

Query  540     CTGTTTGAGCGTCATTTCCTTCTCAAACATTCTGTTTGGTAGTGAGTGATACTCTTTGGA  599
               ||||||||||||||||||||||||||||||||||||||||||||||||||||||||||||
Sbjct  499736  CTGTTTGAGCGTCATTTCCTTCTCAAACATTCTGTTTGGTAGTGAGTGATACTCTTTGGA  499677

Query  600     GTTAACTTGAAATTGCTGGCCTTTTCATTGGATGttttttttCCAAAGAGAGGTTTCTCT  659
               |||||||||||||||||||||||||||||||||||||||   || || ||||||||||||
Sbjct  499676  GTTAACTTGAAATTGCTGGCCTTTTCATTGGATGTTTTT---CC-AA-AGAGGTTTCTCT  499622

Query  660     GCGTGCTTGAGGTATAATGCAAGTACGGTCGTTTTAGGTTTTACCAACTGCGGCTAATCt  719
               ||||||||||||||||||||||||||||||||||||||||| ||||||||||||||||||
Sbjct  499621  GCGTGCTTGAGGTATAATGCAAGTACGGTCGTTTTAGGTTT-ACCAACTGCGGCTAATCT  499563

Query  720     ttttttATACTGAGCGTATTGGAACGTTATCGATAAGAAGAGAGCGTCTAGGCGAACAAT  779
               |||   ||||||||||||||||||||||||||||||||||||  ||||||||||||||||
Sbjct  499562  TTT---ATACTGAGCGTATTGGAACGTTATCGATAAGAAGAG--CGTCTAGGCGAACAAT  499508

Query  780     GTTCTTAAAGTTTGACCTCAAATCAGGTAGGAGTACCCGCTGAACTTAAGCATATCAATA  839
               ||||||||||||||||||||||||||||||||||||||||||||||||||||||||||||
Sbjct  499507  GTTCTTAAAGTTTGACCTCAAATCAGGTAGGAGTACCCGCTGAACTTAAGCATATCAATA  499448

Query  840     AGCGGAGGAAAAGAAACCAACCGGGATTGCCTTAGTAACGGCGAGTGAAGCGGCAAAAGC  899
               ||||||||||||||||||||||||||||||||||||||||||||||||||||||||||||
Sbjct  499447  AGCGGAGGAAAAGAAACCAACCGGGATTGCCTTAGTAACGGCGAGTGAAGCGGCAAAAGC  499388

Query  900     TCAAATTTGAAATCTGGTACCTTCGGTGCCCGAGTTGTAATTTGGAGAGGGCAACTTTGG  959
               |||||||||||||||||||||||||||||||||||||||||||||||  |||||||||||
Sbjct  499387  TCAAATTTGAAATCTGGTACCTTCGGTGCCCGAGTTGTAATTTGGAG--GGCAACTTTGG  499330

Query  960     GGCCGTTCCTTGTCTATGTTCCTTGGAACAGGACGTCATAGAGGGTGAGAATCCCGTGTG  1019
               |||||||||||||||||||||||||||||||||||||||||||| |||||||||||||||
Sbjct  499329  GGCCGTTCCTTGTCTATGTTCCTTGGAACAGGACGTCATAGAGG-TGAGAATCCCGTGTG  499271

Query  1020    GCGAGGAGTGCGGTTCTTTGTAAAGTGCCTTCGAAGAGTCGAGTTGTTTGGGAATGCAGC  1079
               ||||||||||||||||||||||||||||||||||||||||||||||||||||||||||||
Sbjct  499270  GCGAGGAGTGCGGTTCTTTGTAAAGTGCCTTCGAAGAGTCGAGTTGTTTGGGAATGCAGC  499211

Query  1080    TCTAAGTGGGTGGTAAATTCCATCTAAAGCTAAATATTGGCGAGAGACCGATAGCGAACA  1139
               |||||||||||||||||||||||||||||||||||||||||||||  |||||||||||||
Sbjct  499210  TCTAAGTGGGTGGTAAATTCCATCTAAAGCTAAATATTGGCGAGA--CCGATAGCGAACA  499153

Query  1140    AGTACAGTGATGGAAAGATGAAAAGAACTTTGAAAAGAGAGTGAAAAAGTACGTGAAATT  1199
               ||||||||||||||||||||||| ||||||||||| |||  || ||||||||||||||||
Sbjct  499152  AGTACAGTGATGGAAAGATGAAA-GAACTTTGAAA-GAG--TG-AAAAGTACGTGAAATT  499098

Query  1200    GTTGAAAGGGAAGGGCATTTGATCAGACATGGTGTTTTGTGCCCTCTGCTCCTTGTGGGT  1259
               ||||||||| ||||||||||||||||||||||||||| ||||||||||||||||||||||
Sbjct  499097  GTTGAAAGG-AAGGGCATTTGATCAGACATGGTGTTT-GTGCCCTCTGCTCCTTGTGGGT  499040

Query  1260    AGGGGAATCTCGCATTTCACTGGGCCAGCATCAGTTTTGGTGGCAGGATAAATCCATAGG  1319
               |||| |||||||||||||||||||||||||||||||| ||||||||||||||||||||||
Sbjct  499039  AGGG-AATCTCGCATTTCACTGGGCCAGCATCAGTTT-GGTGGCAGGATAAATCCATAGG  498982

Query  1320    AATGTAGCTTGCCTCGGTAAGTATTATAGCCTGTGGGAATACTGCCAGCTGGGACTGAGG  1379
               ||||||||||||||||||||||||||||||||||||||||||||||||||||||||||||
Sbjct  498981  AATGTAGCTTGCCTCGGTAAGTATTATAGCCTGTGGGAATACTGCCAGCTGGGACTGAGG  498922

Query  1380    ACTGCGACGTAAGTCAAGGATGCTGGCATAATGGTTATATGCCGCCCGTCTTGAAACACG  1439
               ||||||||||||||||||||||||||||||||||||||||||||||||||||||||||||
Sbjct  498921  ACTGCGACGTAAGTCAAGGATGCTGGCATAATGGTTATATGCCGCCCGTCTTGAAACACG  498862

Query  1440    GACCAAGGAGTCTAACGTCTATGCGAGTGTTTGGGTGTAAAACCCATACGCGTAATGAAA  1499
               ||||||||||||||||||||||||||||||||||||||||| ||||||||||||||||||
Sbjct  498861  GACCAAGGAGTCTAACGTCTATGCGAGTGTTTGGGTGTAAA-CCCATACGCGTAATGAAA  498803

Query  1500    GTGAACGTAGGTTGGGGCCTCGCAAGAGGTGCACAATCGACCGATCCTGATGTCTTCGGA  1559
               ||||||||||||||||||||||||||||||||||||||||||||||||||||||||||||
Sbjct  498802  GTGAACGTAGGTTGGGGCCTCGCAAGAGGTGCACAATCGACCGATCCTGATGTCTTCGGA  498743

Query  1560    TGGATTTGAGTAAGAGCATAGCTGTTGGGACCCGAAAGATGGTGAACTATGCCTGAATAG  1619
               ||||||||||||||||||||||||||||||||||||||||||||||||||||||||||||
Sbjct  498742  TGGATTTGAGTAAGAGCATAGCTGTTGGGACCCGAAAGATGGTGAACTATGCCTGAATAG  498683

Query  1620    GGTGAAGCCAGAGGAAACTCTGGTGGAGGCTCGTAGCGGTTCTGACGTGCAAATCGATCG  1679
               |||||||||||||||||||||||||||||||||||||| |||||||||||||||||||||
Sbjct  498682  GGTGAAGCCAGAGGAAACTCTGGTGGAGGCTCGTAGCG-TTCTGACGTGCAAATCGATCG  498624

Query  1680    TCGAATTTGGGTATAGGGGCGAAAGACTAATCGAACCATCTAGTAGCTGGTTCCTGC  1736
               ||||||||||||||||||||||| |||||||||||||||||||||||||||||||||
Sbjct  498623  TCGAATTTGGGTATAGGGGCGAA-GACTAATCGAACCATCTAGTAGCTGGTTCCTGC  498568


 Score = 2878 bits (1558),  Expect = 0.0
 Identities = 1686/1737 (97%), Gaps = 51/1737 (3%)
 Strand=Plus/Minus

Query  1       CAAGGTTTCCGTAGGTGAACCTGCGGAAGGATCATTAAAGAAATTTAATAATTTTGAAAA  60
               ||||||||||||||||||||||||||||||||||||||||||||||||||||||||||||
Sbjct  482733  CAAGGTTTCCGTAGGTGAACCTGCGGAAGGATCATTAAAGAAATTTAATAATTTTGAAAA  482674

Query  61      TGGAtttttttGTTTTGGCAAGAGCATGAGAGCTTTTACTGGGCAAGAAGACAAGAGATG  120
               |||||||||  | ||||||||||||||||||||||| |||||||||||||||||||||||
Sbjct  482673  TGGATTTTT--G-TTTGGCAAGAGCATGAGAGCTTT-ACTGGGCAAGAAGACAAGAGATG  482618

Query  121     GAGAGTCCAGCCGGGCCTGCGCTTAAGTGCGCGGTCTTGCTAGGCTTGTAAGTTTCTTTC  180
               ||||||||||||||||||||||||||||||||||||||||||||||||||||||||||||
Sbjct  482617  GAGAGTCCAGCCGGGCCTGCGCTTAAGTGCGCGGTCTTGCTAGGCTTGTAAGTTTCTTTC  482558

Query  181     TTGCTATTCCAAACGGTGAGAGATTTCTGTGCTTTTGTTATAGGACAATTAAAACCGTTT  240
               ||||||||||||||||||||||||||||||||||| ||||||||||||||||||||||||
Sbjct  482557  TTGCTATTCCAAACGGTGAGAGATTTCTGTGCTTT-GTTATAGGACAATTAAAACCGTTT  482499

Query  241     CAATACAACACACTGTGGAGTTTTCATATCTTTGCAACTTTTTCTTTGGGCATTCGAGCA  300
               |||||||||||||||||||||||||||||||||||||||||| |||||||||||||||||
Sbjct  482498  CAATACAACACACTGTGGAGTTTTCATATCTTTGCAACTTTT-CTTTGGGCATTCGAGCA  482440

Query  301     ATCGGGGCCCAGAGG-TAACAAACACAAACAATTTTATCTATTCATTAAATTTTTGTCAA  359
               |||||| |||||||| |||||||||||||||||||||||||||||||||||||| ||| |
Sbjct  482439  ATCGGG-CCCAGAGGTTAACAAACACAAACAATTTTATCTATTCATTAAATTTT-GTC-A  482383

Query  360     AAACAAGAATTTTCGTAACTGGAAATTTTAAAATATTAAAAACTTTCAACAACGGATCTC  419
               ||||||||||||||||||||||||||||||||||||||||| ||||||||||||||||||
Sbjct  482382  AAACAAGAATTTTCGTAACTGGAAATTTTAAAATATTAAAA-CTTTCAACAACGGATCTC  482324

Query  420     TTGGTTCTCGCATCGATGAAGAACGCAGCGAAATGCGATACGTAATGTGAATTGCAGAAT  479
               |||||||||||||||||||||||||||||||||||||||||||||||||     ||||||
Sbjct  482323  TTGGTTCTCGCATCGATGAAGAACGCAGCGAAATGCGATACGTAATGTG-----CAGAAT  482269

Query  480     TCCGTGAATCATCGAATCTTTGAACGCACATTGCGCCCCTTGGTATTCCAGGGGGCATGC  539
[truncated: 2,769,132 more chars]
