# Supplementary material for: Using nanopore sequencing to identify fungi from clinical samples with high phylogenetic resolution
Source: Sci Rep. 2023 Jun 16;13:9785. doi: 10.1038/s41598-023-37016-0 (PMC10275880; doi:10.1038/s41598-023-37016-0)
Supplement: Supplementary file 1 — Supplementary Information. [file 41598_2023_37016_MOESM1_ESM.zip › Supplementary_Information/Supplementary_Data/Data_S5_Mock_blast/results/Mock_RGN1_1_fmt6.txt]

JAIGNX010000036.1	100	350	189	0	0	100.000	1.07e-92
JAIGNX010000036.1	100	350	189	0	0	100.000	1.07e-92
JAIGNX010000006.1	100	350	189	0	0	100.000	1.07e-92
JAMALN010001036.1	100	326	185	2	2	97.884	1.80e-85
JAMYHH010000682.1	100	326	185	2	2	97.884	1.80e-85
JAMALM010001433.1	100	326	185	2	2	97.884	1.80e-85
JAMAMB010000006.1	100	316	184	5	1	96.842	1.08e-82
JAMAMA010000005.1	100	316	184	5	1	96.842	1.08e-82
BEDZ01000082.1	100	289	179	5	5	94.709	2.36e-74
BEDW01000020.1	100	276	180	8	6	92.784	1.84e-70
JAMALP010000010.1	100	259	178	10	7	91.282	1.85e-65
JAMALO010000017.1	100	259	178	10	7	91.282	1.85e-65
BEDY01000008.1	100	244	171	12	6	90.476	5.18e-61
JAMYHM010000230.1	100	241	177	7	13	89.848	6.70e-60
JAMYHL010000155.1	100	241	177	7	13	89.848	6.70e-60
JAMYHP010000150.1	100	241	177	7	13	89.848	6.70e-60
JAMYHS010001152.1	100	241	177	7	13	89.848	6.70e-60
JAMYHQ010001361.1	100	237	177	7	14	89.394	8.67e-59
JAMYHN010000191.1	100	237	177	7	14	89.394	8.67e-59
JAMYHR010000054.1	100	237	177	7	14	89.394	8.67e-59
JAMYHO010000241.1	100	237	177	7	14	89.394	8.67e-59
JAMALS010000003.1	100	233	175	8	13	89.286	1.12e-57
JAMFRD010000198.1	100	233	175	8	13	89.286	1.12e-57
JAMALR010000011.1	100	233	175	8	13	89.286	1.12e-57
JAMALQ010000137.1	100	233	175	8	13	89.286	1.12e-57
JAMFRE010000187.1	100	233	175	8	13	89.286	1.12e-57
BEDX01000012.1	100	222	170	15	8	88.083	2.43e-54
PQXP01000239.1	100	220	171	12	11	88.144	8.73e-54
PQXP01000591.1	100	220	171	12	11	88.144	8.73e-54
PQXP01000591.1	100	209	169	14	11	87.113	1.89e-50
PQXP01000591.1	100	191	165	17	14	84.184	6.84e-45
PQXP01001050.1	100	220	171	12	11	88.144	8.73e-54
PQXP01001035.1	100	220	171	12	11	88.144	8.73e-54
PQXP01001036.1	100	220	171	12	11	88.144	8.73e-54
PQXP01001036.1	100	220	171	12	11	88.144	8.73e-54
PQXP01001036.1	100	191	166	17	13	84.694	6.84e-45
PQXP01001036.1	100	165	126	6	10	88.732	4.15e-37
PQXP01001036.1	100	161	152	21	9	83.516	5.37e-36
PQXP01001036.1	100	147	118	7	10	87.407	1.50e-31
JALJEG010000101.1	100	220	172	14	10	87.755	8.73e-54
JAMYHU010000003.1	100	217	173	13	12	87.374	1.13e-52
JAMYHV010000178.1	100	217	173	13	12	87.374	1.13e-52
JAMYHW010000003.1	100	217	173	13	12	87.374	1.13e-52
RSCE01000026.1	100	217	169	16	8	87.565	1.13e-52
RSCE01000026.1	100	217	169	16	8	87.565	1.13e-52
RSCE01000026.1	100	217	169	16	8	87.565	1.13e-52
RSCE01000022.1	100	217	169	16	8	87.565	1.13e-52
NW_021167133.1	100	217	169	16	8	87.565	1.13e-52
NW_021167133.1	100	217	169	16	8	87.565	1.13e-52
NW_021167133.1	100	217	169	16	8	87.565	1.13e-52
NW_021167129.1	100	217	169	16	8	87.565	1.13e-52
QPMP01000167.1	100	211	172	14	12	86.869	5.25e-51
JH977602.1	100	211	172	14	12	86.869	5.25e-51
NW_014040855.1	100	211	172	14	12	86.869	5.25e-51
PQXP01000946.1	97	209	165	12	11	87.766	1.89e-50
PQXP01000946.1	97	187	162	14	13	85.714	8.85e-44
JAMALZ010000002.1	100	206	172	13	14	86.432	2.44e-49
QKWK01000021.1	100	185	165	21	9	84.615	3.18e-43
PQXP01000592.1	89	180	151	12	12	86.286	1.48e-41
PQXP01000592.1	89	128	107	10	7	86.290	5.44e-26
NBSH01000033.1	100	158	158	29	6	81.865	6.94e-35
NBSH01000033.1	100	158	158	29	6	81.865	6.94e-35
NBSH01000032.1	100	158	158	29	6	81.865	6.94e-35
NBSH01000032.1	100	158	158	29	6	81.865	6.94e-35
NBSH01000032.1	100	158	158	29	6	81.865	6.94e-35
NW_019028973.1	100	158	158	29	6	81.865	6.94e-35
NW_019028973.1	100	158	158	29	6	81.865	6.94e-35
NW_019028972.1	100	158	158	29	6	81.865	6.94e-35
NW_019028972.1	100	158	158	29	6	81.865	6.94e-35
NW_019028972.1	100	158	158	29	6	81.865	6.94e-35
RSCD01000041.1	100	152	158	18	16	82.292	3.23e-33
RSCD01000041.1	100	139	156	18	18	81.250	2.51e-29
RSCD01000041.1	100	130	152	17	19	80.851	1.51e-26
RSCD01000010.1	100	152	158	18	16	82.292	3.23e-33
RSCD01000010.1	100	152	158	18	16	82.292	3.23e-33
RSCD01000010.1	100	152	158	18	16	82.292	3.23e-33
RSCD01000010.1	100	152	158	18	16	82.292	3.23e-33
RSCD01000010.1	100	152	158	18	16	82.292	3.23e-33
RSCD01000010.1	100	145	157	18	17	81.771	5.40e-31
JALAIP010002631.1	100	134	160	24	16	80.000	1.17e-27
MCFC01000139.1	100	115	151	22	18	79.058	4.24e-22
JALAIM010001695.1	100	113	159	24	20	78.325	1.52e-21
JAMRJJ010000019.1	100	111	153	25	17	78.462	5.48e-21
JAMRJJ010000019.1	100	106	153	24	19	78.061	2.55e-19
JAMRJJ010000019.1	100	100	152	24	20	77.551	1.19e-17
JAMRJJ010000019.1	100	73.1	148	23	25	75.510	2.59e-09
JAKFAO010000004.1	100	108	149	23	18	78.421	7.09e-20
JAMRJJ010000013.1	100	108	153	25	18	78.061	7.09e-20
JAMRJJ010000013.1	100	108	153	25	18	78.061	7.09e-20
JAMRJJ010000013.1	100	108	153	25	18	78.061	7.09e-20
JAMRJJ010000013.1	100	108	153	25	18	78.061	7.09e-20
JAMRJJ010000013.1	100	108	153	25	18	78.061	7.09e-20
JAMRJJ010000013.1	100	108	153	25	18	78.061	7.09e-20
JAMRJJ010000013.1	100	108	153	25	18	78.061	7.09e-20
JAMRJJ010000013.1	100	108	153	25	18	78.061	7.09e-20
JAMRJJ010000013.1	100	104	153	26	18	77.665	9.17e-19
JAMRJJ010000020.1	100	108	153	25	18	78.061	7.09e-20
JAMRJJ010000020.1	100	108	153	25	18	78.061	7.09e-20
JAMRJJ010000020.1	100	108	153	25	18	78.061	7.09e-20
JAMRJJ010000020.1	100	108	153	25	18	78.061	7.09e-20
JAMRJJ010000020.1	100	108	153	25	18	78.061	7.09e-20
JAMRJJ010000007.1	100	108	153	25	18	78.061	7.09e-20
JAMRJJ010000007.1	100	108	153	25	18	78.061	7.09e-20
JAMRJJ010000007.1	100	108	153	25	18	78.061	7.09e-20
JAMRJJ010000007.1	100	108	153	25	18	78.061	7.09e-20
JAMRJJ010000023.1	100	108	153	25	18	78.061	7.09e-20
JAMRJJ010000023.1	100	108	153	25	18	78.061	7.09e-20
JAMRJJ010000023.1	100	108	153	25	18	78.061	7.09e-20
JAMRJJ010000023.1	100	108	153	25	18	78.061	7.09e-20
JAMRJJ010000023.1	100	102	152	22	21	77.949	3.30e-18
JAMRJJ010000024.1	100	108	153	25	18	78.061	7.09e-20
JAMRJJ010000024.1	100	108	153	25	18	78.061	7.09e-20
JAMRJJ010000024.1	100	108	153	25	18	78.061	7.09e-20
JAMRJJ010000024.1	100	108	153	25	18	78.061	7.09e-20
JAMRJJ010000024.1	100	108	153	25	18	78.061	7.09e-20
JAMRJJ010000004.1	100	108	153	25	18	78.061	7.09e-20
JAAAXZ010000726.1	100	99.0	154	19	25	77.778	4.27e-17
JAAAXZ010000726.1	100	99.0	154	19	25	77.778	4.27e-17
JAAAXZ010000726.1	100	99.0	154	19	25	77.778	4.27e-17
JAAAXZ010000726.1	100	99.0	154	19	25	77.778	4.27e-17
JAAAXZ010000726.1	100	99.0	154	19	25	77.778	4.27e-17
JAHXHD010001605.1	100	93.5	152	21	24	77.157	1.99e-15
CP086717.1	63	93.5	69	8	1	88.462	1.99e-15
CP086717.1	63	93.5	69	8	1	88.462	1.99e-15
CP086717.1	63	93.5	69	8	1	88.462	1.99e-15
CP086717.1	63	93.5	69	8	1	88.462	1.99e-15
CP086717.1	63	93.5	69	8	1	88.462	1.99e-15
CP086717.1	63	93.5	69	8	1	88.462	1.99e-15
CP086717.1	63	93.5	69	8	1	88.462	1.99e-15
CP086717.1	63	87.9	68	8	2	87.179	9.24e-14
CP086717.1	63	87.9	66	7	2	88.000	9.24e-14
CP086717.1	63	78.7	63	9	1	86.301	5.56e-11
CP086717.1	63	76.8	41	0	0	100.000	2.00e-10
CP086717.1	63	76.8	41	0	0	100.000	2.00e-10
CP086717.1	63	76.8	41	0	0	100.000	2.00e-10
CP086717.1	63	76.8	41	0	0	100.000	2.00e-10
CP086717.1	63	76.8	41	0	0	100.000	2.00e-10
CP086717.1	63	76.8	41	0	0	100.000	2.00e-10
CP086717.1	63	76.8	41	0	0	100.000	2.00e-10
CP086717.1	63	71.3	41	0	1	97.619	9.30e-09
CP086717.1	63	69.4	40	0	1	97.561	3.35e-08
JAIFAB010000018.1	89	89.8	105	16	10	80.153	2.57e-14
JAIFAB010000018.1	89	89.8	105	16	10	80.153	2.57e-14
JAIFAB010000018.1	89	75.0	42	1	0	97.674	7.19e-10
JAIFAB010000018.1	89	75.0	42	1	0	97.674	7.19e-10
NW_025763639.1	89	89.8	105	16	10	80.153	2.57e-14
NW_025763639.1	89	89.8	105	16	10	80.153	2.57e-14
NW_025763639.1	89	75.0	42	1	0	97.674	7.19e-10
NW_025763639.1	89	75.0	42	1	0	97.674	7.19e-10
JH795862.1	57	86.1	62	4	3	89.855	3.32e-13
JH795862.1	57	86.1	62	4	3	89.855	3.32e-13
JH795862.1	57	73.1	41	1	0	97.619	2.59e-09
JH795862.1	57	73.1	41	1	0	97.619	2.59e-09
NW_024467205.1	57	86.1	62	4	3	89.855	3.32e-13
NW_024467205.1	57	86.1	62	4	3	89.855	3.32e-13
NW_024467205.1	57	73.1	41	1	0	97.619	2.59e-09
NW_024467205.1	57	73.1	41	1	0	97.619	2.59e-09
JAKLLX010000014.1	68	84.2	73	9	4	84.884	1.19e-12
JAKLLX010000014.1	68	71.3	43	1	1	95.556	9.30e-09
JAKMXP010000019.1	48	84.2	45	0	0	100.000	1.19e-12
JAKMXP010000019.1	48	84.2	45	0	0	100.000	1.19e-12
JAKMXP010000019.1	48	84.2	45	0	0	100.000	1.19e-12
JAKMXP010000019.1	48	73.1	44	1	1	95.652	2.59e-09
JAKMXP010000019.1	48	73.1	44	1	1	95.652	2.59e-09
JAKMXP010000019.1	48	73.1	44	1	1	95.652	2.59e-09
JAKMXP010000018.1	48	84.2	45	0	0	100.000	1.19e-12
JAKMXP010000018.1	48	84.2	45	0	0	100.000	1.19e-12
JAKMXP010000018.1	48	84.2	45	0	0	100.000	1.19e-12
JAKMXP010000018.1	48	73.1	44	1	1	95.652	2.59e-09
JAKMXP010000018.1	48	69.4	39	1	0	97.500	3.35e-08
JAKMXP010000018.1	48	69.4	39	1	0	97.500	3.35e-08
JAKMXP010000014.1	48	84.2	45	0	0	100.000	1.19e-12
JAKMXP010000014.1	48	84.2	45	0	0	100.000	1.19e-12
JAKMXP010000014.1	48	84.2	45	0	0	100.000	1.19e-12
JAKMXP010000014.1	48	73.1	44	1	1	95.652	2.59e-09
JAKMXP010000014.1	48	73.1	44	1	1	95.652	2.59e-09
JAKMXP010000014.1	48	69.4	39	1	0	97.500	3.35e-08
JAKMXP010000006.1	48	84.2	45	0	0	100.000	1.19e-12
JAKMXP010000006.1	48	73.1	44	1	1	95.652	2.59e-09
QPFY01000001.1	47	82.4	44	0	0	100.000	4.30e-12
QPFY01000001.1	47	82.4	44	0	0	100.000	4.30e-12
QPFY01000001.1	47	82.4	44	0	0	100.000	4.30e-12
QPFY01000001.1	47	82.4	44	0	0	100.000	4.30e-12
QPFY01000001.1	47	82.4	44	0	0	100.000	4.30e-12
QPFY01000001.1	47	82.4	44	0	0	100.000	4.30e-12
QPFY01000001.1	47	73.1	44	1	1	95.652	2.59e-09
QPFY01000001.1	47	73.1	44	1	1	95.652	2.59e-09
QPFY01000001.1	47	73.1	44	1	1	95.652	2.59e-09
QPFY01000001.1	47	73.1	44	1	1	95.652	2.59e-09
QPFY01000001.1	47	73.1	44	1	1	95.652	2.59e-09
JAHWDX010000017.1	47	82.4	44	0	0	100.000	4.30e-12
JAHWDX010000017.1	47	82.4	44	0	0	100.000	4.30e-12
JAHWDX010000017.1	47	82.4	44	0	0	100.000	4.30e-12
JAHWDX010000017.1	47	82.4	44	0	0	100.000	4.30e-12
JAHWDX010000017.1	47	78.7	44	1	0	97.778	5.56e-11
JAHWDX010000017.1	47	78.7	44	1	0	97.778	5.56e-11
JAHWDX010000017.1	47	78.7	44	1	0	97.778	5.56e-11
JAHWDX010000017.1	47	78.7	44	1	0	97.778	5.56e-11
JAHWDX010000017.1	47	78.7	44	1	0	97.778	5.56e-11
JAHWDX010000016.1	47	82.4	44	0	0	100.000	4.30e-12
JAHWDX010000016.1	47	82.4	44	0	0	100.000	4.30e-12
JAHWDX010000016.1	47	82.4	44	0	0	100.000	4.30e-12
JAHWDX010000016.1	47	78.7	44	1	0	97.778	5.56e-11
JAHWDX010000016.1	47	78.7	44	1	0	97.778	5.56e-11
JAHWDX010000015.1	47	82.4	44	0	0	100.000	4.30e-12
JAHWDX010000015.1	47	82.4	44	0	0	100.000	4.30e-12
JAHWDX010000015.1	47	78.7	44	1	0	97.778	5.56e-11
JAHWDX010000015.1	47	78.7	44	1	0	97.778	5.56e-11
JAHWDX010000014.1	47	82.4	44	0	0	100.000	4.30e-12
JAHWDX010000014.1	47	82.4	44	0	0	100.000	4.30e-12
JAHWDX010000014.1	47	82.4	44	0	0	100.000	4.30e-12
JAHWDX010000014.1	47	78.7	44	1	0	97.778	5.56e-11
JAHWDX010000014.1	47	78.7	44	1	0	97.778	5.56e-11
JAHWDX010000014.1	47	78.7	44	1	0	97.778	5.56e-11
JAHWDX010000014.1	47	76.8	44	0	1	97.778	2.00e-10
JAHWDX010000014.1	47	75.0	43	0	1	97.727	7.19e-10
JAJONI010001993.1	46	82.4	44	0	0	100.000	4.30e-12
JAJONI010001993.1	46	69.4	42	1	1	95.455	3.35e-08
JAMRJJ010000016.1	60	82.4	68	8	3	86.076	4.30e-12
JAMRJJ010000016.1	60	82.4	68	8	3	86.076	4.30e-12
JAMRJJ010000016.1	60	82.4	68	8	3	86.076	4.30e-12
JAMRJJ010000016.1	60	82.4	68	8	3	86.076	4.30e-12
JAMRJJ010000016.1	60	69.4	37	0	0	100.000	3.35e-08
JAMRJJ010000016.1	60	69.4	37	0	0	100.000	3.35e-08
JAMRJJ010000016.1	60	69.4	37	0	0	100.000	3.35e-08
QLPO01000267.1	46	82.4	51	1	2	94.444	4.30e-12
QLPO01000267.1	46	63.9	34	0	0	100.000	1.56e-06
KZ627157.1	44	82.4	44	0	0	100.000	4.30e-12
KZ627157.1	44	67.6	39	0	1	97.500	1.20e-07
JALBUQ010000245.1	46	82.4	44	0	0	100.000	4.30e-12
JALBUQ010000245.1	46	82.4	44	0	0	100.000	4.30e-12
JALBUQ010000245.1	46	69.4	42	1	1	95.455	3.35e-08
JALBUQ010000245.1	46	69.4	41	2	0	95.349	3.35e-08
JALBUQ010000185.1	46	82.4	44	0	0	100.000	4.30e-12
JALBUQ010000185.1	46	82.4	44	0	0	100.000	4.30e-12
JALBUQ010000185.1	46	82.4	44	0	0	100.000	4.30e-12
JALBUQ010000185.1	46	82.4	44	0	0	100.000	4.30e-12
JALBUQ010000185.1	46	69.4	41	2	0	95.349	3.35e-08
JALBUQ010000185.1	46	69.4	41	2	0	95.349	3.35e-08
JALBUQ010000185.1	46	69.4	41	2	0	95.349	3.35e-08
JALBUQ010000185.1	46	67.6	41	1	1	95.349	1.20e-07
JALBUQ010000185.1	46	67.6	41	1	1	95.349	1.20e-07
JALBUQ010000185.1	46	63.9	34	0	0	100.000	1.56e-06
JALBUQ010000147.1	46	82.4	44	0	0	100.000	4.30e-12
JALBUQ010000147.1	46	82.4	44	0	0	100.000	4.30e-12
JALBUQ010000147.1	46	82.4	44	0	0	100.000	4.30e-12
JALBUQ010000147.1	46	82.4	44	0	0	100.000	4.30e-12
JALBUQ010000147.1	46	82.4	44	0	0	100.000	4.30e-12
JALBUQ010000147.1	46	71.3	42	2	0	95.455	9.30e-09
JALBUQ010000147.1	46	69.4	41	2	0	95.349	3.35e-08
JALBUQ010000147.1	46	69.4	41	2	0	95.349	3.35e-08
JALBUQ010000147.1	46	69.4	41	2	0	95.349	3.35e-08
JALBUQ010000147.1	46	69.4	41	2	0	95.349	3.35e-08
JALBUQ010000147.1	46	69.4	41	2	0	95.349	3.35e-08
JALBUQ010000147.1	46	67.6	41	1	1	95.349	1.20e-07
BHFW01000088.1	46	82.4	51	1	2	94.444	4.30e-12
BHFW01000088.1	46	82.4	51	1	2	94.444	4.30e-12
BHFW01000088.1	46	80.5	50	2	1	94.340	1.55e-11
BHFW01000088.1	46	63.9	34	0	0	100.000	1.56e-06
BHFW01000088.1	46	63.9	34	0	0	100.000	1.56e-06
BHFW01000088.1	46	63.9	34	0	0	100.000	1.56e-06
BHFW01000070.1	46	82.4	51	1	2	94.444	4.30e-12
BHFW01000070.1	46	82.4	51	1	2	94.444	4.30e-12
BHFW01000070.1	46	82.4	51	1	2	94.444	4.30e-12
BHFW01000070.1	46	63.9	34	0	0	100.000	1.56e-06
BHFW01000070.1	46	63.9	34	0	0	100.000	1.56e-06
BHFW01000070.1	46	63.9	34	0	0	100.000	1.56e-06
BHFW01000058.1	46	82.4	51	1	2	94.444	4.30e-12
BHFW01000058.1	46	82.4	51	1	2	94.444	4.30e-12
BHFW01000058.1	46	82.4	51	1	2	94.444	4.30e-12
BHFW01000058.1	46	82.4	51	1	2	94.444	4.30e-12
BHFW01000058.1	46	63.9	34	0	0	100.000	1.56e-06
BHFW01000058.1	46	63.9	34	0	0	100.000	1.56e-06
BHFW01000058.1	46	63.9	34	0	0	100.000	1.56e-06
BHFW01000058.1	46	63.9	34	0	0	100.000	1.56e-06
BHFW01000053.1	46	82.4	51	1	2	94.444	4.30e-12
BHFW01000053.1	46	82.4	51	1	2	94.444	4.30e-12
BHFW01000053.1	46	63.9	34	0	0	100.000	1.56e-06
BHFW01000035.1	46	82.4	51	1	2	94.444	4.30e-12
BHFW01000035.1	46	82.4	51	1	2	94.444	4.30e-12
BHFW01000035.1	46	82.4	51	1	2	94.444	4.30e-12
BHFW01000035.1	46	82.4	51	1	2	94.444	4.30e-12
BHFW01000035.1	46	63.9	34	0	0	100.000	1.56e-06
BHFW01000035.1	46	63.9	34	0	0	100.000	1.56e-06
BHFW01000035.1	46	63.9	34	0	0	100.000	1.56e-06
BHFW01000035.1	46	63.9	34	0	0	100.000	1.56e-06
BHFW01000033.1	46	82.4	51	1	2	94.444	4.30e-12
BHFW01000033.1	46	82.4	51	1	2	94.444	4.30e-12
BHFW01000033.1	46	63.9	34	0	0	100.000	1.56e-06
BHFW01000033.1	46	63.9	34	0	0	100.000	1.56e-06
BHFW01000020.1	46	82.4	51	1	2	94.444	4.30e-12
BHFW01000020.1	46	82.4	51	1	2	94.444	4.30e-12
BHFW01000020.1	46	82.4	51	1	2	94.444	4.30e-12
BHFW01000020.1	46	82.4	51	1	2	94.444	4.30e-12
BHFW01000020.1	46	82.4	51	1	2	94.444	4.30e-12
BHFW01000020.1	46	82.4	51	1	2	94.444	4.30e-12
BHFW01000020.1	46	82.4	51	1	2	94.444	4.30e-12
BHFW01000020.1	46	63.9	34	0	0	100.000	1.56e-06
BHFW01000020.1	46	63.9	34	0	0	100.000	1.56e-06
BHFW01000020.1	46	63.9	34	0	0	100.000	1.56e-06
BHFW01000020.1	46	63.9	34	0	0	100.000	1.56e-06
BHFW01000020.1	46	63.9	34	0	0	100.000	1.56e-06
BHFW01000020.1	46	63.9	34	0	0	100.000	1.56e-06
BHFW01000020.1	46	63.9	34	0	0	100.000	1.56e-06
BHFW01000006.1	46	82.4	51	1	2	94.444	4.30e-12
BHFW01000006.1	46	76.8	50	2	2	92.593	2.00e-10
BHFW01000006.1	46	63.9	34	0	0	100.000	1.56e-06
BHFW01000006.1	46	63.9	34	0	0	100.000	1.56e-06
BHFW01000006.1	46	63.9	34	0	0	100.000	1.56e-06
FMWQ01000056.1	48	82.4	44	0	0	100.000	4.30e-12
FMWQ01000056.1	48	82.4	44	0	0	100.000	4.30e-12
FMWQ01000056.1	48	82.4	44	0	0	100.000	4.30e-12
FMWQ01000056.1	48	82.4	44	0	0	100.000	4.30e-12
FMWQ01000056.1	48	82.4	44	0	0	100.000	4.30e-12
FMWQ01000056.1	48	82.4	44	0	0	100.000	4.30e-12
FMWQ01000056.1	48	82.4	44	0	0	100.000	4.30e-12
FMWQ01000056.1	48	82.4	44	0	0	100.000	4.30e-12
FMWQ01000056.1	48	75.0	45	1	1	95.745	7.19e-10
FMWQ01000056.1	48	75.0	45	1	1	95.745	7.19e-10
FMWQ01000056.1	48	75.0	45	1	1	95.745	7.19e-10
FMWQ01000056.1	48	75.0	45	1	1	95.745	7.19e-10
FMWQ01000056.1	48	75.0	45	1	1	95.745	7.19e-10
FMWQ01000056.1	48	75.0	45	1	1	95.745	7.19e-10
FMWQ01000056.1	48	75.0	45	1	1	95.745	7.19e-10
FMWQ01000056.1	48	75.0	45	1	1	95.745	7.19e-10
KQ474094.1	48	80.5	43	0	0	100.000	1.55e-11
KQ474094.1	48	80.5	43	0	0	100.000	1.55e-11
KQ474094.1	48	80.5	43	0	0	100.000	1.55e-11
KQ474094.1	48	80.5	43	0	0	100.000	1.55e-11
KQ474094.1	48	80.5	43	0	0	100.000	1.55e-11
KQ474094.1	48	80.5	43	0	0	100.000	1.55e-11
KQ474094.1	48	80.5	43	0	0	100.000	1.55e-11
KQ474094.1	48	76.8	45	2	0	95.745	2.00e-10
KQ474094.1	48	76.8	46	1	1	95.833	2.00e-10
KQ474094.1	48	76.8	46	1	1	95.833	2.00e-10
KQ474094.1	48	76.8	46	1	1	95.833	2.00e-10
KQ474094.1	48	76.8	46	1	1	95.833	2.00e-10
KQ474094.1	48	76.8	46	1	1	95.833	2.00e-10
KQ474094.1	48	76.8	46	1	1	95.833	2.00e-10
KQ474094.1	48	76.8	46	1	1	95.833	2.00e-10
KQ474094.1	48	76.8	46	1	1	95.833	2.00e-10
KQ474094.1	48	76.8	46	1	1	95.833	2.00e-10
KQ474094.1	48	73.1	42	0	1	97.674	2.59e-09
SJRY01000318.1	41	80.5	43	0	0	100.000	1.55e-11
SJRY01000318.1	41	63.9	34	0	0	100.000	1.56e-06
SJRY01000317.1	41	80.5	43	0	0	100.000	1.55e-11
SJRY01000317.1	41	80.5	43	0	0	100.000	1.55e-11
SJRY01000317.1	41	80.5	43	0	0	100.000	1.55e-11
SJRY01000317.1	41	80.5	43	0	0	100.000	1.55e-11
SJRY01000317.1	41	80.5	43	0	0	100.000	1.55e-11
SJRY01000317.1	41	63.9	34	0	0	100.000	1.56e-06
SJRY01000317.1	41	63.9	34	0	0	100.000	1.56e-06
SJRY01000317.1	41	63.9	34	0	0	100.000	1.56e-06
SJRY01000317.1	41	63.9	34	0	0	100.000	1.56e-06
SJRY01000317.1	41	63.9	34	0	0	100.000	1.56e-06
SJRY01000200.1	41	80.5	43	0	0	100.000	1.55e-11
SJRY01000200.1	41	80.5	43	0	0	100.000	1.55e-11
SJRY01000200.1	41	63.9	34	0	0	100.000	1.56e-06
SJRY01000200.1	41	63.9	34	0	0	100.000	1.56e-06
MWVB01000024.1	23	80.5	43	0	0	100.000	1.55e-11
MWVB01000024.1	23	80.5	43	0	0	100.000	1.55e-11
CDLV01000017.1	47	80.5	43	0	0	100.000	1.55e-11
CDLV01000017.1	47	73.1	43	2	0	95.556	2.59e-09
QPIF01000122.1	47	80.5	43	0	0	100.000	1.55e-11
QPIF01000122.1	47	69.4	44	1	2	93.617	3.35e-08
QPIF01000094.1	47	80.5	43	0	0	100.000	1.55e-11
QPIF01000094.1	47	80.5	43	0	0	100.000	1.55e-11
QPIF01000094.1	47	69.4	44	1	2	93.617	3.35e-08
QPIF01000094.1	47	69.4	44	1	2	93.617	3.35e-08
QPIF01000045.1	47	80.5	43	0	0	100.000	1.55e-11
QPIF01000045.1	47	80.5	43	0	0	100.000	1.55e-11
QPIF01000045.1	47	80.5	43	0	0	100.000	1.55e-11
QPIF01000045.1	47	80.5	43	0	0	100.000	1.55e-11
QPIF01000045.1	47	73.1	44	1	1	95.652	2.59e-09
QPIF01000045.1	47	69.4	44	1	2	93.617	3.35e-08
QPIF01000045.1	47	69.4	44	1	2	93.617	3.35e-08
QPIF01000045.1	47	69.4	44	1	2	93.617	3.35e-08
QPIF01000030.1	47	80.5	43	0	0	100.000	1.55e-11
QPIF01000030.1	47	80.5	43	0	0	100.000	1.55e-11
QPIF01000030.1	47	69.4	44	1	2	93.617	3.35e-08
QPIF01000030.1	47	69.4	44	1	2	93.617	3.35e-08
JAGYWK010000084.1	48	80.5	43	0	0	100.000	1.55e-11
JAGYWK010000084.1	48	76.8	46	1	1	95.833	2.00e-10
JAMALD010000046.1	48	80.5	43	0	0	100.000	1.55e-11
JAMALD010000046.1	48	76.8	45	2	0	95.745	2.00e-10
JANBVD010000023.1	48	80.5	43	0	0	100.000	1.55e-11
JANBVD010000023.1	48	80.5	43	0	0	100.000	1.55e-11
JANBVD010000023.1	48	80.5	43	0	0	100.000	1.55e-11
JANBVD010000023.1	48	80.5	43	0	0	100.000	1.55e-11
JANBVD010000023.1	48	76.8	46	1	1	95.833	2.00e-10
JANBVD010000023.1	48	76.8	46	1	1	95.833	2.00e-10
JANBVD010000023.1	48	76.8	46	1	1	95.833	2.00e-10
JANBVD010000023.1	48	76.8	46	1	1	95.833	2.00e-10
JANBVD010000022.1	48	80.5	43	0	0	100.000	1.55e-11
JANBVD010000022.1	48	80.5	43	0	0	100.000	1.55e-11
JANBVD010000022.1	48	80.5	43	0	0	100.000	1.55e-11
JANBVD010000022.1	48	80.5	43	0	0	100.000	1.55e-11
JANBVD010000022.1	48	80.5	43	0	0	100.000	1.55e-11
JANBVD010000022.1	48	80.5	43	0	0	100.000	1.55e-11
JANBVD010000022.1	48	80.5	43	0	0	100.000	1.55e-11
JANBVD010000022.1	48	80.5	43	0	0	100.000	1.55e-11
JANBVD010000022.1	48	76.8	46	1	1	95.833	2.00e-10
JANBVD010000022.1	48	76.8	46	1	1	95.833	2.00e-10
JANBVD010000022.1	48	76.8	46	1	1	95.833	2.00e-10
JANBVD010000022.1	48	76.8	46	1	1	95.833	2.00e-10
JANBVD010000022.1	48	76.8	46	1	1	95.833	2.00e-10
JANBVD010000022.1	48	76.8	46	1	1	95.833	2.00e-10
JANBVD010000022.1	48	76.8	46	1	1	95.833	2.00e-10
JANBVD010000022.1	48	76.8	46	1	1	95.833	2.00e-10
JANBVD010000014.1	48	80.5	43	0	0	100.000	1.55e-11
JANBVD010000014.1	48	80.5	43	0	0	100.000	1.55e-11
JANBVD010000014.1	48	80.5	43	0	0	100.000	1.55e-11
JANBVD010000014.1	48	76.8	46	1	1	95.833	2.00e-10
JANBVD010000014.1	48	76.8	46	1	1	95.833	2.00e-10
JANBVD010000014.1	48	76.8	46	1	1	95.833	2.00e-10
JANBVD010000013.1	48	80.5	43	0	0	100.000	1.55e-11
JANBVD010000013.1	48	80.5	43	0	0	100.000	1.55e-11
JANBVD010000013.1	48	76.8	46	1	1	95.833	2.00e-10
JANBVD010000013.1	48	76.8	46	1	1	95.833	2.00e-10
CAKKSX020000011.1	48	80.5	43	0	0	100.000	1.55e-11
CAKKSX020000011.1	48	80.5	43	0	0	100.000	1.55e-11
CAKKSX020000011.1	48	80.5	43	0	0	100.000	1.55e-11
CAKKSX020000011.1	48	80.5	43	0	0	100.000	1.55e-11
CAKKSX020000011.1	48	76.8	46	1	1	95.833	2.00e-10
CAKKSX020000011.1	48	76.8	46	1	1	95.833	2.00e-10
CAKKSX020000011.1	48	76.8	46	1	1	95.833	2.00e-10
CAKKSX020000011.1	48	76.8	46	1	1	95.833	2.00e-10
JANIBP010000032.1	48	80.5	43	0	0	100.000	1.55e-11
JANIBP010000032.1	48	76.8	46	1	1	95.833	2.00e-10
JANIBP010000032.1	48	75.0	42	1	0	97.674	7.19e-10
JANIBP010000029.1	56	80.5	43	0	0	100.000	1.55e-11
JANIBP010000029.1	56	80.5	43	0	0	100.000	1.55e-11
JANIBP010000029.1	56	80.5	43	0	0	100.000	1.55e-11
JANIBP010000029.1	56	78.7	42	0	0	100.000	5.56e-11
JANIBP010000029.1	56	76.8	57	4	3	89.062	2.00e-10
JANIBP010000029.1	56	71.3	56	5	3	87.500	9.30e-09
JANIBP010000029.1	56	71.3	56	5	3	87.500	9.30e-09
JANIBP010000028.1	47	80.5	43	0	0	100.000	1.55e-11
JANIBP010000028.1	47	80.5	43	0	0	100.000	1.55e-11
JANIBP010000028.1	47	80.5	43	0	0	100.000	1.55e-11
JANIBP010000028.1	47	80.5	43	0	0	100.000	1.55e-11
JANIBP010000028.1	47	73.1	44	1	1	95.652	2.59e-09
JANIBP010000022.1	56	80.5	43	0	0	100.000	1.55e-11
JANIBP010000022.1	56	80.5	43	0	0	100.000	1.55e-11
JANIBP010000022.1	56	80.5	43	0	0	100.000	1.55e-11
JANIBP010000022.1	56	80.5	43	0	0	100.000	1.55e-11
JANIBP010000022.1	56	80.5	43	0	0	100.000	1.55e-11
JANIBP010000022.1	56	80.5	43	0	0	100.000	1.55e-11
JANIBP010000022.1	56	80.5	43	0	0	100.000	1.55e-11
JANIBP010000022.1	56	80.5	43	0	0	100.000	1.55e-11
JANIBP010000022.1	56	80.5	43	0	0	100.000	1.55e-11
JANIBP010000022.1	56	80.5	43	0	0	100.000	1.55e-11
JANIBP010000022.1	56	80.5	43	0	0	100.000	1.55e-11
JANIBP010000022.1	56	76.8	57	4	3	89.062	2.00e-10
JANIBP010000022.1	56	76.8	57	4	3	89.062	2.00e-10
JANIBP010000022.1	56	76.8	57	4	3	89.062	2.00e-10
JANIBP010000022.1	56	76.8	57	4	3	89.062	2.00e-10
JANIBP010000022.1	56	76.8	57	4	3	89.062	2.00e-10
JANIBP010000022.1	56	76.8	57	4	3	89.062	2.00e-10
JANIBP010000022.1	56	76.8	57	4	3	89.062	2.00e-10
JANIBP010000022.1	56	76.8	57	4	3	89.062	2.00e-10
JANIBP010000022.1	56	76.8	57	4	3	89.062	2.00e-10
JANIBP010000022.1	56	76.8	57	4	3	89.062	2.00e-10
JANIBP010000022.1	56	69.4	37	0	0	100.000	3.35e-08
JANIBP010000011.1	48	80.5	43	0	0	100.000	1.55e-11
JANIBP010000011.1	48	80.5	43	0	0	100.000	1.55e-11
JANIBP010000011.1	48	76.8	46	1	1	95.833	2.00e-10
JANIBP010000011.1	48	76.8	46	1	1	95.833	2.00e-10
JACWFO010000095.1	23	80.5	43	0	0	100.000	1.55e-11
SOZI01000280.1	48	80.5	43	0	0	100.000	1.55e-11
SOZI01000280.1	48	76.8	46	1	1	95.833	2.00e-10
JAKEZK010000138.1	48	80.5	43	0	0	100.000	1.55e-11
JAKEZK010000138.1	48	76.8	46	1	1	95.833	2.00e-10
QYSD01000090.1	48	80.5	43	0	0	100.000	1.55e-11
QYSD01000090.1	48	76.8	46	1	1	95.833	2.00e-10
JAIHLT010000016.1	48	80.5	43	0	0	100.000	1.55e-11
JAIHLT010000016.1	48	76.8	46	1	1	95.833	2.00e-10
JAIHLT010000016.1	48	69.4	37	0	0	100.000	3.35e-08
JAIHLT010000016.1	48	69.4	37	0	0	100.000	3.35e-08
JAIHLT010000016.1	48	69.4	37	0	0	100.000	3.35e-08
JAIHLT010000016.1	48	69.4	37	0	0	100.000	3.35e-08
JAIHLT010000016.1	48	69.4	37	0	0	100.000	3.35e-08
JAIHLT010000016.1	48	69.4	37	0	0	100.000	3.35e-08
JAIHLT010000016.1	48	69.4	37	0	0	100.000	3.35e-08
JAIHLT010000016.1	48	69.4	37	0	0	100.000	3.35e-08
JAIHLT010000016.1	48	69.4	37	0	0	100.000	3.35e-08
JAIHLT010000016.1	48	69.4	37	0	0	100.000	3.35e-08
JAIHLT010000016.1	48	69.4	37	0	0	100.000	3.35e-08
JAIHLT010000016.1	48	69.4	37	0	0	100.000	3.35e-08
NW_017264949.1	48	80.5	43	0	0	100.000	1.55e-11
NW_017264949.1	48	80.5	43	0	0	100.000	1.55e-11
NW_017264949.1	48	80.5	43	0	0	100.000	1.55e-11
NW_017264949.1	48	80.5	43	0	0	100.000	1.55e-11
NW_017264949.1	48	80.5	43	0	0	100.000	1.55e-11
NW_017264949.1	48	80.5	43	0	0	100.000	1.55e-11
NW_017264949.1	48	80.5	43	0	0	100.000	1.55e-11
NW_017264949.1	48	76.8	45	2	0	95.745	2.00e-10
NW_017264949.1	48	76.8	46	1	1	95.833	2.00e-10
NW_017264949.1	48	76.8	46	1	1	95.833	2.00e-10
NW_017264949.1	48	76.8	46	1	1	95.833	2.00e-10
NW_017264949.1	48	76.8	46	1	1	95.833	2.00e-10
NW_017264949.1	48	76.8	46	1	1	95.833	2.00e-10
NW_017264949.1	48	76.8	46	1	1	95.833	2.00e-10
NW_017264949.1	48	76.8	46	1	1	95.833	2.00e-10
NW_017264949.1	48	76.8	46	1	1	95.833	2.00e-10
NW_017264949.1	48	76.8	46	1	1	95.833	2.00e-10
NW_017264949.1	48	73.1	42	0	1	97.674	2.59e-09
LXFE01000067.1	24	78.7	44	1	0	97.778	5.56e-11
JAHWDV010000018.1	46	78.7	42	0	0	100.000	5.56e-11
JAHWDV010000018.1	46	78.7	44	1	0	97.778	5.56e-11
JAHWDV010000018.1	46	78.7	42	0	0	100.000	5.56e-11
JAHWDV010000018.1	46	78.7	44	1	0	97.778	5.56e-11
JAHWDV010000018.1	46	78.7	42	0	0	100.000	5.56e-11
JAHWDV010000018.1	46	78.7	44	1	0	97.778	5.56e-11
JAHWDV010000018.1	46	78.7	42	0	0	100.000	5.56e-11
JAHWDV010000018.1	46	78.7	44	1	0	97.778	5.56e-11
JAHWDV010000018.1	46	78.7	42	0	0	100.000	5.56e-11
JAHWDV010000018.1	46	78.7	44	1	0	97.778	5.56e-11
JAHWDV010000018.1	46	78.7	42	0	0	100.000	5.56e-11
JAHWDV010000017.1	46	78.7	42	0	0	100.000	5.56e-11
JAHWDV010000017.1	46	78.7	44	1	0	97.778	5.56e-11
JAHWDX010000021.1	24	78.7	44	1	0	97.778	5.56e-11
MVAI01000457.1	22	78.7	42	0	0	100.000	5.56e-11
JAMALH010000007.1	66	78.7	72	10	4	83.721	5.56e-11
JAMALH010000007.1	66	78.7	72	10	4	83.721	5.56e-11
JAMALH010000007.1	66	71.3	40	1	0	97.561	9.30e-09
JAMALH010000007.1	66	71.3	40	1	0	97.561	9.30e-09
PJQD01000066.1	47	78.7	42	0	0	100.000	5.56e-11
PJQD01000066.1	47	76.8	46	1	1	95.833	2.00e-10
JACGZH010000010.1	22	78.7	42	0	0	100.000	5.56e-11
JACGZH010000010.1	22	78.7	42	0	0	100.000	5.56e-11
JACGZH010000007.1	22	78.7	42	0	0	100.000	5.56e-11
JACGZH010000006.1	22	78.7	42	0	0	100.000	5.56e-11
JACGZH010000006.1	22	78.7	42	0	0	100.000	5.56e-11
JACGZH010000006.1	22	78.7	42	0	0	100.000	5.56e-11
JACGZH010000006.1	22	78.7	42	0	0	100.000	5.56e-11
JACGZH010000019.1	22	78.7	42	0	0	100.000	5.56e-11
JACGZH010000019.1	22	78.7	42	0	0	100.000	5.56e-11
JACGZH010000019.1	22	78.7	42	0	0	100.000	5.56e-11
JACGZH010000018.1	22	78.7	42	0	0	100.000	5.56e-11
JACGZH010000018.1	22	78.7	42	0	0	100.000	5.56e-11
JACGZH010000018.1	22	78.7	42	0	0	100.000	5.56e-11
JACGZH010000015.1	22	78.7	42	0	0	100.000	5.56e-11
JACGZH010000015.1	22	78.7	42	0	0	100.000	5.56e-11
JACGZH010000015.1	22	78.7	42	0	0	100.000	5.56e-11
JACGZH010000015.1	22	78.7	42	0	0	100.000	5.56e-11
JACGZH010000015.1	22	78.7	42	0	0	100.000	5.56e-11
JACGZH010000014.1	22	78.7	42	0	0	100.000	5.56e-11
JACGZH010000014.1	22	78.7	42	0	0	100.000	5.56e-11
JACGZH010000014.1	22	78.7	42	0	0	100.000	5.56e-11
JACGZH010000014.1	22	78.7	42	0	0	100.000	5.56e-11
JACGZH010000014.1	22	78.7	42	0	0	100.000	5.56e-11
JACGZH010000013.1	22	78.7	42	0	0	100.000	5.56e-11
JACGZH010000013.1	22	78.7	42	0	0	100.000	5.56e-11
JACGZH010000013.1	22	78.7	42	0	0	100.000	5.56e-11
JACGZH010000013.1	22	78.7	42	0	0	100.000	5.56e-11
JACGZH010000013.1	22	78.7	42	0	0	100.000	5.56e-11
JACGZH010000013.1	22	78.7	42	0	0	100.000	5.56e-11
JACGZH010000001.1	22	78.7	42	0	0	100.000	5.56e-11
JACGZH010000001.1	22	78.7	42	0	0	100.000	5.56e-11
JACGZH010000001.1	22	78.7	42	0	0	100.000	5.56e-11
JACGZH010000001.1	22	76.8	41	0	0	100.000	2.00e-10
MVAH01000408.1	22	78.7	42	0	0	100.000	5.56e-11
JAEBUP010000011.1	24	78.7	44	1	0	97.778	5.56e-11
WIUZ02000063.1	24	78.7	44	1	0	97.778	5.56e-11
WIUZ02000063.1	24	78.7	44	1	0	97.778	5.56e-11
WIUZ02000062.1	24	78.7	44	1	0	97.778	5.56e-11
WIUZ02000006.1	24	78.7	44	1	0	97.778	5.56e-11
WIUZ02000036.1	24	78.7	44	1	0	97.778	5.56e-11
WIUZ02000036.1	24	78.7	44	1	0	97.778	5.56e-11
WIUZ02000036.1	24	78.7	44	1	0	97.778	5.56e-11
WIUZ02000036.1	24	78.7	44	1	0	97.778	5.56e-11
WIUZ02000036.1	24	78.7	44	1	0	97.778	5.56e-11
WIUZ02000032.1	24	78.7	44	1	0	97.778	5.56e-11
WIUZ02000032.1	24	78.7	44	1	0	97.778	5.56e-11
WIUZ02000032.1	24	78.7	44	1	0	97.778	5.56e-11
WIUZ02000032.1	24	78.7	44	1	0	97.778	5.56e-11
WIUZ02000032.1	24	78.7	44	1	0	97.778	5.56e-11
WIUZ02000032.1	24	78.7	44	1	0	97.778	5.56e-11
WIUZ02000032.1	24	78.7	44	1	0	97.778	5.56e-11
WIUZ02000032.1	24	78.7	44	1	0	97.778	5.56e-11
WIUZ02000032.1	24	78.7	44	1	0	97.778	5.56e-11
JAMALI010000176.1	66	78.7	72	10	4	83.721	5.56e-11
JAMALI010000176.1	66	76.8	48	2	1	94.118	2.00e-10
JAMALI010000176.1	66	71.3	40	1	0	97.561	9.30e-09
QGMH01000668.1	100	78.7	146	17	28	76.440	5.56e-11
NW_022157782.1	100	78.7	146	17	28	76.440	5.56e-11
JABRWF010000005.1	41	76.8	43	1	0	97.727	2.00e-10
JABRWF010000005.1	41	76.8	43	1	0	97.727	2.00e-10
JABRWF010000005.1	41	76.8	43	1	0	97.727	2.00e-10
JABRWF010000005.1	41	58.4	33	1	0	97.059	7.24e-05
JABRWF010000005.1	41	58.4	33	1	0	97.059	7.24e-05
JABRWF010000005.1	41	58.4	33	1	0	97.059	7.24e-05
PPJG01000111.1	44	76.8	72	8	6	83.721	2.00e-10
WSTI01002812.1	42	76.8	43	1	0	97.727	2.00e-10
WSTI01002812.1	42	60.2	34	1	0	97.143	2.01e-05
SEOQ01000808.1	41	76.8	43	1	0	97.727	2.00e-10
SEOQ01000808.1	41	63.9	34	0	0	100.000	1.56e-06
JADCUA010000030.1	23	76.8	43	1	0	97.727	2.00e-10
JADCUA010000030.1	23	76.8	43	1	0	97.727	2.00e-10
JSYW01000167.1	23	76.8	43	1	0	97.727	2.00e-10
QCWT01000098.1	43	76.8	46	1	1	95.833	2.00e-10
QCWT01000098.1	43	76.8	46	1	1	95.833	2.00e-10
QCWT01000098.1	43	76.8	46	1	1	95.833	2.00e-10
QCWT01000098.1	43	63.9	34	0	0	100.000	1.56e-06
QCWT01000098.1	43	63.9	34	0	0	100.000	1.56e-06
QCWT01000098.1	43	63.9	34	0	0	100.000	1.56e-06
QCWT01000106.1	43	76.8	46	1	1	95.833	2.00e-10
QCWT01000106.1	43	76.8	46	1	1	95.833	2.00e-10
QCWT01000106.1	43	63.9	34	0	0	100.000	1.56e-06
QCWT01000106.1	43	63.9	34	0	0	100.000	1.56e-06
JABBWI010000070.1	23	76.8	43	1	0	97.727	2.00e-10
JABBWI010000070.1	23	73.1	41	1	0	97.619	2.59e-09
KV454270.1	26	76.8	48	2	1	94.118	2.00e-10
KE007261.1	23	76.8	43	1	0	97.727	2.00e-10
PPJQ02000060.1	23	76.8	43	1	0	97.727	2.00e-10
QLOV01005045.1	23	76.8	43	1	0	97.727	2.00e-10
JAMAKY010000122.1	23	76.8	43	1	0	97.727	2.00e-10
LS992273.1	23	76.8	43	1	0	97.727	2.00e-10
LS992273.1	23	76.8	43	1	0	97.727	2.00e-10
FM992695.1	25	76.8	45	2	0	95.745	2.00e-10
CVRC01301917.1	44	76.8	46	1	1	95.833	2.00e-10
CVRC01301917.1	44	67.6	36	0	0	100.000	1.20e-07
SJKF01000009.1	41	76.8	43	1	0	97.727	2.00e-10
SJKF01000009.1	41	76.8	43	1	0	97.727	2.00e-10
SJKF01000009.1	41	63.9	34	0	0	100.000	1.56e-06
SJKF01000009.1	41	63.9	34	0	0	100.000	1.56e-06
CAJVQF010000101.1	25	76.8	45	2	0	95.745	2.00e-10
CAJVQF010000101.1	25	76.8	45	2	0	95.745	2.00e-10
CAJVQF010000101.1	25	76.8	45	2	0	95.745	2.00e-10
CAJVQF010000101.1	25	76.8	45	2	0	95.745	2.00e-10
CAJVQF010000101.1	25	76.8	45	2	0	95.745	2.00e-10
CAJVQF010000101.1	25	76.8	45	2	0	95.745	2.00e-10
CAJVQF010000056.1	25	76.8	45	2	0	95.745	2.00e-10
CAJVQF010000056.1	25	76.8	45	2	0	95.745	2.00e-10
CAJVQF010000056.1	25	76.8	45	2	0	95.745	2.00e-10
CAJVQF010000056.1	25	76.8	45	2	0	95.745	2.00e-10
CAJVQF010000056.1	25	76.8	45	2	0	95.745	2.00e-10
CAJVQF010000056.1	25	76.8	45	2	0	95.745	2.00e-10
CAJVQF010000056.1	25	76.8	45	2	0	95.745	2.00e-10
CAJVQF010000056.1	25	76.8	45	2	0	95.745	2.00e-10
CAJVQF010000008.1	25	76.8	45	2	0	95.745	2.00e-10
CAJVQF010000008.1	25	76.8	45	2	0	95.745	2.00e-10
CAJVQF010000008.1	25	76.8	45	2	0	95.745	2.00e-10
CAJVQF010000008.1	25	76.8	45	2	0	95.745	2.00e-10
CAJVQF010000008.1	25	76.8	45	2	0	95.745	2.00e-10
SFCI01000210.1	41	76.8	43	1	0	97.727	2.00e-10
SFCI01000210.1	41	63.9	34	0	0	100.000	1.56e-06
QLPH01027625.1	43	76.8	46	1	1	95.833	2.00e-10
QLPH01027625.1	43	63.9	34	0	0	100.000	1.56e-06
BROO01000005.1	23	76.8	43	1	0	97.727	2.00e-10
BROO01000005.1	23	76.8	43	1	0	97.727	2.00e-10
BROO01000005.1	23	76.8	43	1	0	97.727	2.00e-10
BROO01000005.1	23	76.8	43	1	0	97.727	2.00e-10
BROO01000005.1	23	76.8	43	1	0	97.727	2.00e-10
BROO01000005.1	23	76.8	43	1	0	97.727	2.00e-10
BROO01000005.1	23	76.8	43	1	0	97.727	2.00e-10
BROO01000005.1	23	76.8	43	1	0	97.727	2.00e-10
BROO01000005.1	23	76.8	43	1	0	97.727	2.00e-10
BROO01000005.1	23	76.8	43	1	0	97.727	2.00e-10
BROO01000005.1	23	76.8	43	1	0	97.727	2.00e-10
BROO01000005.1	23	75.0	42	1	0	97.674	7.19e-10
BROO01000005.1	23	73.1	41	1	0	97.619	2.59e-09
JACWFZ010000022.1	23	76.8	43	1	0	97.727	2.00e-10
QLON01001433.1	23	76.8	43	1	0	97.727	2.00e-10
QLON01001093.1	23	76.8	43	1	0	97.727	2.00e-10
JADNYI010000904.1	41	76.8	43	1	0	97.727	2.00e-10
JADNYI010000904.1	41	63.9	34	0	0	100.000	1.56e-06
JADNYI010000882.1	41	76.8	43	1	0	97.727	2.00e-10
JADNYI010000882.1	41	63.9	34	0	0	100.000	1.56e-06
JADNYI010000868.1	41	76.8	43	1	0	97.727	2.00e-10
JADNYI010000868.1	41	63.9	34	0	0	100.000	1.56e-06
JADNYI010000867.1	23	76.8	43	1	0	97.727	2.00e-10
JADNYI010000676.1	41	76.8	43	1	0	97.727	2.00e-10
JADNYI010000676.1	41	63.9	34	0	0	100.000	1.56e-06
JADNYI010000631.1	41	76.8	43	1	0	97.727	2.00e-10
JADNYI010000631.1	41	76.8	43	1	0	97.727	2.00e-10
JADNYI010000631.1	41	63.9	34	0	0	100.000	1.56e-06
JADNYI010000631.1	41	63.9	34	0	0	100.000	1.56e-06
JADNYI010000559.1	41	76.8	43	1	0	97.727	2.00e-10
JADNYI010000559.1	41	76.8	43	1	0	97.727	2.00e-10
JADNYI010000559.1	41	63.9	34	0	0	100.000	1.56e-06
JADNYI010000559.1	41	63.9	34	0	0	100.000	1.56e-06
KZ110649.1	23	76.8	43	1	0	97.727	2.00e-10
JAKKCX010000017.1	23	76.8	43	1	0	97.727	2.00e-10
JAKKCX010000017.1	23	76.8	43	1	0	97.727	2.00e-10
JAKKCX010000015.1	23	76.8	43	1	0	97.727	2.00e-10
JAKKCX010000015.1	23	76.8	43	1	0	97.727	2.00e-10
JAKKCX010000015.1	23	76.8	43	1	0	97.727	2.00e-10
JAKKCX010000015.1	23	76.8	43	1	0	97.727	2.00e-10
JAKKCX010000015.1	23	76.8	43	1	0	97.727	2.00e-10
JAKKCX010000015.1	23	76.8	43	1	0	97.727	2.00e-10
JAKKCX010000012.1	23	76.8	43	1	0	97.727	2.00e-10
JAKKCX010000012.1	23	76.8	43	1	0	97.727	2.00e-10
JAKKCX010000012.1	23	76.8	43	1	0	97.727	2.00e-10
JAKKCX010000012.1	23	76.8	43	1	0	97.727	2.00e-10
JAKKCX010000012.1	23	76.8	43	1	0	97.727	2.00e-10
JAKKCX010000007.1	23	76.8	43	1	0	97.727	2.00e-10
JAKKCX010000007.1	23	76.8	43	1	0	97.727	2.00e-10
JAKKCX010000007.1	23	76.8	43	1	0	97.727	2.00e-10
JAKKCX010000007.1	23	76.8	43	1	0	97.727	2.00e-10
RCHG01003737.1	23	76.8	43	1	0	97.727	2.00e-10
QUOP01000211.1	41	76.8	43	1	0	97.727	2.00e-10
QUOP01000211.1	41	76.8	43	1	0	97.727	2.00e-10
QUOP01000211.1	41	76.8	43	1	0	97.727	2.00e-10
QUOP01000211.1	41	63.9	34	0	0	100.000	1.56e-06
QUOP01000211.1	41	63.9	34	0	0	100.000	1.56e-06
QUOP01000211.1	41	63.9	34	0	0	100.000	1.56e-06
CP015465.1	23	76.8	43	1	0	97.727	2.00e-10
CP015465.1	23	76.8	43	1	0	97.727	2.00e-10
CP015465.1	23	76.8	43	1	0	97.727	2.00e-10
CP015465.1	23	76.8	43	1	0	97.727	2.00e-10
CP015465.1	23	76.8	43	1	0	97.727	2.00e-10
CP015465.1	23	76.8	43	1	0	97.727	2.00e-10
CP015465.1	23	76.8	43	1	0	97.727	2.00e-10
QLOM01009230.1	23	76.8	43	1	0	97.727	2.00e-10
HE797234.1	23	76.8	43	1	0	97.727	2.00e-10
SWKT01000191.1	23	76.8	43	1	0	97.727	2.00e-10
JAGYZC010000040.1	23	76.8	43	1	0	97.727	2.00e-10
JAGYZC010000040.1	23	62.1	43	0	4	91.489	5.60e-06
JAGYZC010000032.1	23	76.8	43	1	0	97.727	2.00e-10
JAGYZC010000032.1	23	76.8	43	1	0	97.727	2.00e-10
JAGYZC010000032.1	23	76.8	43	1	0	97.727	2.00e-10
JAGYZC010000003.1	23	76.8	43	1	0	97.727	2.00e-10
KV418079.1	41	76.8	43	1	0	97.727	2.00e-10
KV418079.1	41	58.4	33	1	0	97.059	7.24e-05
JAMYHL010000240.1	23	76.8	43	1	0	97.727	2.00e-10
CP059660.1	42	76.8	43	1	0	97.727	2.00e-10
CP059660.1	42	76.8	43	1	0	97.727	2.00e-10
CP059660.1	42	60.2	34	1	0	97.143	2.01e-05
CP059660.1	42	60.2	34	1	0	97.143	2.01e-05
BQUP01000028.1	23	76.8	43	1	0	97.727	2.00e-10
QFEV01005614.1	23	76.8	43	1	0	97.727	2.00e-10
QUOL01000013.1	41	76.8	43	1	0	97.727	2.00e-10
QUOL01000013.1	41	76.8	43	1	0	97.727	2.00e-10
QUOL01000013.1	41	76.8	43	1	0	97.727	2.00e-10
QUOL01000013.1	41	76.8	43	1	0	97.727	2.00e-10
QUOL01000013.1	41	76.8	43	1	0	97.727	2.00e-10
QUOL01000013.1	41	63.9	34	0	0	100.000	1.56e-06
QUOL01000013.1	41	63.9	34	0	0	100.000	1.56e-06
QUOL01000013.1	41	63.9	34	0	0	100.000	1.56e-06
QUOL01000013.1	41	63.9	34	0	0	100.000	1.56e-06
QUOL01000013.1	41	63.9	34	0	0	100.000	1.56e-06
WSTX01001897.1	38	76.8	63	2	7	87.500	2.00e-10
JAFCAK010000006.1	25	76.8	45	2	0	95.745	2.00e-10
JAFCAK010000006.1	25	76.8	45	2	0	95.745	2.00e-10
JAFCAK010000006.1	25	76.8	45	2	0	95.745	2.00e-10
JAFCAK010000006.1	25	76.8	45	2	0	95.745	2.00e-10
JAFCAK010000048.1	25	76.8	45	2	0	95.745	2.00e-10
JAFCAK010000048.1	25	69.4	37	0	0	100.000	3.35e-08
JAFCAK010000011.1	25	76.8	45	2	0	95.745	2.00e-10
JACFYU010000049.1	44	76.8	48	2	1	94.118	2.00e-10
JACFYU010000049.1	44	76.8	48	2	1	94.118	2.00e-10
JACFYU010000049.1	44	76.8	48	2	1	94.118	2.00e-10
JACFYU010000049.1	44	76.8	48	2	1	94.118	2.00e-10
JACFYU010000049.1	44	63.9	34	0	0	100.000	1.56e-06
JACFYU010000049.1	44	63.9	34	0	0	100.000	1.56e-06
JACFYU010000049.1	44	63.9	34	0	0	100.000	1.56e-06
JACFYU010000049.1	44	63.9	34	0	0	100.000	1.56e-06
JACFYU010000049.1	44	63.9	34	0	0	100.000	1.56e-06
CAJVPT010023313.1	48	76.8	48	2	1	94.118	2.00e-10
CAJVPT010023313.1	48	58.4	37	3	0	92.500	7.24e-05
GG692410.1	25	76.8	45	2	0	95.745	2.00e-10
GG692404.1	25	76.8	45	2	0	95.745	2.00e-10
GG692404.1	25	76.8	45	2	0	95.745	2.00e-10
GG692404.1	25	76.8	45	2	0	95.745	2.00e-10
JABYQP010000066.1	23	76.8	43	1	0	97.727	2.00e-10
JABYQP010000066.1	23	76.8	43	1	0	97.727	2.00e-10
QLPF01001213.1	41	76.8	43	1	0	97.727	2.00e-10
QLPF01001213.1	41	63.9	34	0	0	100.000	1.56e-06
JAEVFJ010000057.1	23	76.8	43	1	0	97.727	2.00e-10
JAEVFJ010000057.1	23	76.8	43	1	0	97.727	2.00e-10
BEWF01000223.1	41	76.8	43	1	0	97.727	2.00e-10
BEWF01000223.1	41	63.9	34	0	0	100.000	1.56e-06
MCFL01000080.1	24	76.8	44	0	1	97.778	2.00e-10
MCFL01000080.1	24	76.8	44	0	1	97.778	2.00e-10
MCFL01000080.1	24	76.8	44	0	1	97.778	2.00e-10
MCFL01000433.1	27	76.8	48	2	1	94.118	2.00e-10
MCFL01000296.1	24	76.8	44	0	1	97.778	2.00e-10
MCFL01000296.1	24	76.8	44	0	1	97.778	2.00e-10
SPNW01000229.1	22	76.8	41	0	0	100.000	2.00e-10
WUJJ01000645.1	25	76.8	45	2	0	95.745	2.00e-10
JABYQK010000206.1	23	76.8	43	1	0	97.727	2.00e-10
JABYQK010000188.1	23	76.8	43	1	0	97.727	2.00e-10
JABYQK010000188.1	23	76.8	43	1	0	97.727	2.00e-10
QMFG01011871.1	23	76.8	43	1	0	97.727	2.00e-10
WWPN01000002.1	25	76.8	45	2	0	95.745	2.00e-10
WWPN01000002.1	25	76.8	45	2	0	95.745	2.00e-10
WWPN01000002.1	25	76.8	45	2	0	95.745	2.00e-10
JAJTUO010000263.1	23	76.8	43	1	0	97.727	2.00e-10
JAJTUO010000263.1	23	76.8	43	1	0	97.727	2.00e-10
JAMALA010000128.1	23	76.8	43	1	0	97.727	2.00e-10
VTPW01000021.1	41	76.8	43	1	0	97.727	2.00e-10
VTPW01000021.1	41	76.8	43	1	0	97.727	2.00e-10
VTPW01000021.1	41	76.8	43	1	0	97.727	2.00e-10
VTPW01000021.1	41	63.9	34	0	0	100.000	1.56e-06
VTPW01000021.1	41	63.9	34	0	0	100.000	1.56e-06
VTPW01000021.1	41	63.9	34	0	0	100.000	1.56e-06
VTPW01000019.1	41	76.8	43	1	0	97.727	2.00e-10
VTPW01000019.1	41	76.8	43	1	0	97.727	2.00e-10
VTPW01000019.1	41	76.8	43	1	0	97.727	2.00e-10
VTPW01000019.1	41	76.8	43	1	0	97.727	2.00e-10
VTPW01000019.1	41	76.8	43	1	0	97.727	2.00e-10
VTPW01000019.1	41	76.8	43	1	0	97.727	2.00e-10
VTPW01000019.1	41	71.3	40	1	0	97.561	9.30e-09
VTPW01000019.1	41	63.9	34	0	0	100.000	1.56e-06
VTPW01000019.1	41	63.9	34	0	0	100.000	1.56e-06
VTPW01000019.1	41	63.9	34	0	0	100.000	1.56e-06
VTPW01000019.1	41	63.9	34	0	0	100.000	1.56e-06
VTPW01000019.1	41	63.9	34	0	0	100.000	1.56e-06
VTPW01000019.1	41	63.9	34	0	0	100.000	1.56e-06
VTPW01000019.1	41	63.9	34	0	0	100.000	1.56e-06
VTPW01000013.1	41	76.8	43	1	0	97.727	2.00e-10
VTPW01000013.1	41	76.8	43	1	0	97.727	2.00e-10
VTPW01000013.1	41	76.8	43	1	0	97.727	2.00e-10
VTPW01000013.1	41	76.8	43	1	0	97.727	2.00e-10
VTPW01000013.1	41	76.8	43	1	0	97.727	2.00e-10
VTPW01000013.1	41	76.8	43	1	0	97.727	2.00e-10
VTPW01000013.1	41	76.8	43	1	0	97.727	2.00e-10
VTPW01000013.1	41	63.9	34	0	0	100.000	1.56e-06
VTPW01000013.1	41	63.9	34	0	0	100.000	1.56e-06
VTPW01000013.1	41	63.9	34	0	0	100.000	1.56e-06
VTPW01000013.1	41	63.9	34	0	0	100.000	1.56e-06
VTPW01000013.1	41	63.9	34	0	0	100.000	1.56e-06
VTPW01000013.1	41	63.9	34	0	0	100.000	1.56e-06
VTPW01000013.1	41	63.9	34	0	0	100.000	1.56e-06
JAHTMV010000058.1	23	76.8	43	1	0	97.727	2.00e-10
JAHTMV010000058.1	23	76.8	43	1	0	97.727	2.00e-10
JAKLNA010000086.1	23	76.8	43	1	0	97.727	2.00e-10
MJIM01000216.1	23	76.8	43	1	0	97.727	2.00e-10
MJIM01000193.1	23	76.8	43	1	0	97.727	2.00e-10
MJIM01000158.1	23	76.8	43	1	0	97.727	2.00e-10
MJIM01000158.1	23	76.8	43	1	0	97.727	2.00e-10
MJIM01000133.1	23	76.8	43	1	0	97.727	2.00e-10
MJIM01000133.1	23	76.8	43	1	0	97.727	2.00e-10
MJIM01000133.1	23	76.8	43	1	0	97.727	2.00e-10
CAJVPI010002398.1	48	76.8	51	1	3	92.727	2.00e-10
CAJVPI010002398.1	48	69.4	37	0	0	100.000	3.35e-08
WSUB01000455.1	31	76.8	53	1	4	91.379	2.00e-10
JACKQL010012592.1	23	76.8	43	1	0	97.727	2.00e-10
QFEW01020685.1	23	76.8	43	1	0	97.727	2.00e-10
JAMAKX010000114.1	23	76.8	43	1	0	97.727	2.00e-10
JACETU010000006.1	41	76.8	43	1	0	97.727	2.00e-10
JACETU010000006.1	41	76.8	43	1	0	97.727	2.00e-10
JACETU010000006.1	41	76.8	43	1	0	97.727	2.00e-10
JACETU010000006.1	41	76.8	43	1	0	97.727	2.00e-10
JACETU010000006.1	41	76.8	43	1	0	97.727	2.00e-10
JACETU010000006.1	41	76.8	43	1	0	97.727	2.00e-10
JACETU010000006.1	41	76.8	43	1	0	97.727	2.00e-10
JACETU010000006.1	41	76.8	43	1	0	97.727	2.00e-10
JACETU010000006.1	41	76.8	43	1	0	97.727	2.00e-10
JACETU010000006.1	41	76.8	43	1	0	97.727	2.00e-10
JACETU010000006.1	41	76.8	43	1	0	97.727	2.00e-10
JACETU010000006.1	41	76.8	43	1	0	97.727	2.00e-10
JACETU010000006.1	41	76.8	43	1	0	97.727	2.00e-10
JACETU010000006.1	41	76.8	43	1	0	97.727	2.00e-10
JACETU010000006.1	41	76.8	43	1	0	97.727	2.00e-10
JACETU010000006.1	41	63.9	34	0	0	100.000	1.56e-06
JACETU010000006.1	41	63.9	34	0	0	100.000	1.56e-06
JACETU010000006.1	41	63.9	34	0	0	100.000	1.56e-06
JACETU010000006.1	41	63.9	34	0	0	100.000	1.56e-06
JACETU010000006.1	41	63.9	34	0	0	100.000	1.56e-06
JACETU010000006.1	41	63.9	34	0	0	100.000	1.56e-06
JACETU010000006.1	41	63.9	34	0	0	100.000	1.56e-06
JACETU010000006.1	41	63.9	34	0	0	100.000	1.56e-06
JACETU010000006.1	41	63.9	34	0	0	100.000	1.56e-06
JACETU010000006.1	41	63.9	34	0	0	100.000	1.56e-06
JACETU010000006.1	41	63.9	34	0	0	100.000	1.56e-06
JACETU010000006.1	41	63.9	34	0	0	100.000	1.56e-06
JACETU010000006.1	41	63.9	34	0	0	100.000	1.56e-06
JACETU010000006.1	41	63.9	34	0	0	100.000	1.56e-06
JACETU010000006.1	41	63.9	34	0	0	100.000	1.56e-06
JAMAKZ010000113.1	23	76.8	43	1	0	97.727	2.00e-10
QFFB01009303.1	23	76.8	43	1	0	97.727	2.00e-10
CP054538.1	23	76.8	43	1	0	97.727	2.00e-10
SZZO02000036.1	41	76.8	43	1	0	97.727	2.00e-10
SZZO02000036.1	41	76.8	43	1	0	97.727	2.00e-10
SZZO02000036.1	41	63.9	34	0	0	100.000	1.56e-06
SZZO02000036.1	41	63.9	34	0	0	100.000	1.56e-06
SZZO02000036.1	41	63.9	34	0	0	100.000	1.56e-06
SZZO02000036.1	41	60.2	34	1	0	97.143	2.01e-05
WSTY01001988.1	31	76.8	53	1	4	91.379	2.00e-10
CP017630.1	25	76.8	45	2	0	95.745	2.00e-10
QLPO01000156.1	23	76.8	43	1	0	97.727	2.00e-10
JABWDW010000015.1	23	76.8	43	1	0	97.727	2.00e-10
JABWDW010000112.1	23	76.8	43	1	0	97.727	2.00e-10
JABWDW010000112.1	23	76.8	43	1	0	97.727	2.00e-10
JABWDW010000112.1	23	76.8	43	1	0	97.727	2.00e-10
JAACJO010000144.1	25	76.8	46	1	1	95.833	2.00e-10
JAACJO010000144.1	25	76.8	46	1	1	95.833	2.00e-10
JAACJO010000142.1	25	76.8	46	1	1	95.833	2.00e-10
JAACJO010000143.1	25	76.8	46	1	1	95.833	2.00e-10
JAACJO010000134.1	25	76.8	46	1	1	95.833	2.00e-10
JAACJO010000129.1	25	76.8	46	1	1	95.833	2.00e-10
JAACJO010000125.1	25	76.8	46	1	1	95.833	2.00e-10
JAACJO010000118.1	25	76.8	46	1	1	95.833	2.00e-10
JAACJO010000119.1	25	76.8	46	1	1	95.833	2.00e-10
JAACJO010000116.1	25	76.8	46	1	1	95.833	2.00e-10
JAACJO010000114.1	25	76.8	46	1	1	95.833	2.00e-10
JAACJO010000097.1	25	76.8	46	1	1	95.833	2.00e-10
JAACJO010000097.1	25	76.8	46	1	1	95.833	2.00e-10
JAACJO010000090.1	25	76.8	46	1	1	95.833	2.00e-10
JAACJO010000087.1	25	76.8	46	1	1	95.833	2.00e-10
JAACJO010000087.1	25	76.8	46	1	1	95.833	2.00e-10
JAACJO010000082.1	25	76.8	46	1	1	95.833	2.00e-10
JAACJO010000074.1	25	76.8	46	1	1	95.833	2.00e-10
JAACJO010000074.1	25	76.8	46	1	1	95.833	2.00e-10
JAACJO010000074.1	25	76.8	46	1	1	95.833	2.00e-10
JAACJO010000074.1	25	76.8	46	1	1	95.833	2.00e-10
JAACJO010000030.1	25	76.8	46	1	1	95.833	2.00e-10
JAACJO010000012.1	25	76.8	46	1	1	95.833	2.00e-10
JAACJO010000012.1	25	76.8	46	1	1	95.833	2.00e-10
QGOB01000071.1	23	76.8	43	1	0	97.727	2.00e-10
QGOB01000614.1	23	76.8	43	1	0	97.727	2.00e-10
WSUI01003619.1	38	76.8	63	2	7	87.500	2.00e-10
JABBWG010000643.1	23	76.8	43	1	0	97.727	2.00e-10
JABBWG010000524.1	23	76.8	43	1	0	97.727	2.00e-10
JABBWG010000517.1	23	76.8	43	1	0	97.727	2.00e-10
PPMC02000040.1	23	76.8	43	1	0	97.727	2.00e-10
RCHF01014469.1	25	76.8	45	2	0	95.745	2.00e-10
JACXVL010000845.1	41	76.8	43	1	0	97.727	2.00e-10
JACXVL010000845.1	41	63.9	34	0	0	100.000	1.56e-06
JACXVL010000807.1	41	76.8	43	1	0	97.727	2.00e-10
JACXVL010000807.1	41	63.9	34	0	0	100.000	1.56e-06
QOVE01009538.1	23	76.8	43	1	0	97.727	2.00e-10
WSUD01005565.1	31	76.8	53	1	4	91.379	2.00e-10
JACAZF010000026.1	23	76.8	43	1	0	97.727	2.00e-10
JACAZF010000026.1	23	76.8	43	1	0	97.727	2.00e-10
JACAZF010000026.1	23	76.8	43	1	0	97.727	2.00e-10
JACAZF010000026.1	23	76.8	43	1	0	97.727	2.00e-10
JACAZF010000026.1	23	76.8	43	1	0	97.727	2.00e-10
JACAZF010000026.1	23	76.8	43	1	0	97.727	2.00e-10
JACAZF010000026.1	23	76.8	43	1	0	97.727	2.00e-10
JACAZF010000026.1	23	76.8	43	1	0	97.727	2.00e-10
JACAZF010000026.1	23	76.8	43	1	0	97.727	2.00e-10
JACAZF010000026.1	23	76.8	43	1	0	97.727	2.00e-10
JACAZF010000026.1	23	76.8	43	1	0	97.727	2.00e-10
JACAZF010000004.1	23	76.8	43	1	0	97.727	2.00e-10
JACAZF010000004.1	23	76.8	43	1	0	97.727	2.00e-10
JACAZF010000004.1	23	76.8	43	1	0	97.727	2.00e-10
JACAZF010000004.1	23	76.8	43	1	0	97.727	2.00e-10
JACAZF010000004.1	23	76.8	43	1	0	97.727	2.00e-10
JACAZF010000004.1	23	76.8	43	1	0	97.727	2.00e-10
JACAZF010000004.1	23	76.8	43	1	0	97.727	2.00e-10
JACAZF010000004.1	23	76.8	43	1	0	97.727	2.00e-10
JACAZF010000004.1	23	76.8	43	1	0	97.727	2.00e-10
JACAZF010000004.1	23	76.8	43	1	0	97.727	2.00e-10
JACAZF010000004.1	23	76.8	43	1	0	97.727	2.00e-10
JACAZF010000004.1	23	76.8	43	1	0	97.727	2.00e-10
JACAZF010000004.1	23	76.8	43	1	0	97.727	2.00e-10
JACAZF010000004.1	23	76.8	43	1	0	97.727	2.00e-10
JACAZF010000004.1	23	76.8	43	1	0	97.727	2.00e-10
JACAZF010000004.1	23	76.8	43	1	0	97.727	2.00e-10
MCFI01000036.1	26	76.8	47	3	0	94.000	2.00e-10
MCFI01000026.1	26	76.8	47	3	0	94.000	2.00e-10
PPJR02000002.1	23	76.8	43	1	0	97.727	2.00e-10
PPJR02000115.1	23	76.8	43	1	0	97.727	2.00e-10
PPMD02000032.1	23	76.8	43	1	0	97.727	2.00e-10
QXDT01000045.1	23	76.8	43	1	0	97.727	2.00e-10
JABFYK010060743.1	23	76.8	43	1	0	97.727	2.00e-10
WSUC01000464.1	31	76.8	53	1	4	91.379	2.00e-10
JAOVFP010000010.1	23	76.8	43	1	0	97.727	2.00e-10
JAOVFP010000010.1	23	76.8	43	1	0	97.727	2.00e-10
JAOVFP010000010.1	23	76.8	43	1	0	97.727	2.00e-10
JAOVFP010000010.1	23	76.8	43	1	0	97.727	2.00e-10
JAOVFP010000010.1	23	76.8	43	1	0	97.727	2.00e-10
JAOVFP010000010.1	23	76.8	43	1	0	97.727	2.00e-10
JAOVFP010000010.1	23	76.8	43	1	0	97.727	2.00e-10
JAOVFP010000010.1	23	76.8	43	1	0	97.727	2.00e-10
JAOVFP010000010.1	23	76.8	43	1	0	97.727	2.00e-10
JAOVFP010000010.1	23	76.8	43	1	0	97.727	2.00e-10
JAOVFP010000010.1	23	76.8	43	1	0	97.727	2.00e-10
JAOVFP010000010.1	23	76.8	43	1	0	97.727	2.00e-10
JAOVFP010000010.1	23	76.8	43	1	0	97.727	2.00e-10
JAOVFP010000010.1	23	76.8	43	1	0	97.727	2.00e-10
JAOVFP010000010.1	23	76.8	43	1	0	97.727	2.00e-10
JAOVFP010000010.1	23	76.8	43	1	0	97.727	2.00e-10
JAOVFP010000010.1	23	76.8	43	1	0	97.727	2.00e-10
JAOVFP010000010.1	23	76.8	43	1	0	97.727	2.00e-10
JAOVFP010000010.1	23	76.8	43	1	0	97.727	2.00e-10
JAOVFP010000003.1	23	76.8	43	1	0	97.727	2.00e-10
JAOVFP010000003.1	23	76.8	43	1	0	97.727	2.00e-10
JAOVFP010000003.1	23	76.8	43	1	0	97.727	2.00e-10
JAOVFP010000003.1	23	76.8	43	1	0	97.727	2.00e-10
JAOVFP010000003.1	23	76.8	43	1	0	97.727	2.00e-10
JAOVFP010000003.1	23	76.8	43	1	0	97.727	2.00e-10
LBNG01000280.1	25	76.8	45	2	0	95.745	2.00e-10
LBNG01000280.1	25	76.8	45	2	0	95.745	2.00e-10
QCWS01000004.1	41	76.8	43	1	0	97.727	2.00e-10
QCWS01000004.1	41	63.9	34	0	0	100.000	1.56e-06
QCWS01000124.1	41	76.8	43	1	0	97.727	2.00e-10
QCWS01000124.1	41	76.8	43	1	0	97.727	2.00e-10
QCWS01000124.1	41	76.8	43	1	0	97.727	2.00e-10
QCWS01000124.1	41	76.8	43	1	0	97.727	2.00e-10
QCWS01000124.1	41	76.8	43	1	0	97.727	2.00e-10
QCWS01000124.1	41	76.8	43	1	0	97.727	2.00e-10
QCWS01000124.1	41	63.9	34	0	0	100.000	1.56e-06
QCWS01000124.1	41	63.9	34	0	0	100.000	1.56e-06
QCWS01000124.1	41	63.9	34	0	0	100.000	1.56e-06
QCWS01000124.1	41	63.9	34	0	0	100.000	1.56e-06
QCWS01000124.1	41	63.9	34	0	0	100.000	1.56e-06
QCWS01000124.1	41	63.9	34	0	0	100.000	1.56e-06
QLNQ01000024.1	25	76.8	45	2	0	95.745	2.00e-10
QLNQ01000024.1	25	76.8	45	2	0	95.745	2.00e-10
QLNQ01000024.1	25	76.8	45	2	0	95.745	2.00e-10
QLNQ01000024.1	25	76.8	45	2	0	95.745	2.00e-10
QLNQ01000024.1	25	76.8	45	2	0	95.745	2.00e-10
QLNQ01000013.1	25	76.8	45	2	0	95.745	2.00e-10
QLNQ01000013.1	25	76.8	45	2	0	95.745	2.00e-10
QLNQ01000013.1	25	76.8	45	2	0	95.745	2.00e-10
QLNQ01000013.1	25	76.8	45	2	0	95.745	2.00e-10
QLNQ01000013.1	25	76.8	45	2	0	95.745	2.00e-10
QLNQ01000013.1	25	76.8	45	2	0	95.745	2.00e-10
QLNQ01000018.1	25	76.8	45	2	0	95.745	2.00e-10
LSRD01000391.1	23	76.8	43	1	0	97.727	2.00e-10
NW_023503025.1	23	76.8	43	1	0	97.727	2.00e-10
NW_023503025.1	23	76.8	43	1	0	97.727	2.00e-10
NW_023503025.1	23	76.8	43	1	0	97.727	2.00e-10
NW_023503025.1	23	76.8	43	1	0	97.727	2.00e-10
NW_023503025.1	23	76.8	43	1	0	97.727	2.00e-10
NW_023503025.1	23	76.8	43	1	0	97.727	2.00e-10
NW_023503025.1	23	76.8	43	1	0	97.727	2.00e-10
NW_023503025.1	23	76.8	43	1	0	97.727	2.00e-10
NW_023503025.1	23	76.8	43	1	0	97.727	2.00e-10
NW_023503025.1	23	76.8	43	1	0	97.727	2.00e-10
NW_023503025.1	23	76.8	43	1	0	97.727	2.00e-10
NW_023503003.1	23	76.8	43	1	0	97.727	2.00e-10
NW_023503003.1	23	76.8	43	1	0	97.727	2.00e-10
NW_023503003.1	23	76.8	43	1	0	97.727	2.00e-10
NW_023503003.1	23	76.8	43	1	0	97.727	2.00e-10
NW_023503003.1	23	76.8	43	1	0	97.727	2.00e-10
NW_023503003.1	23	76.8	43	1	0	97.727	2.00e-10
NW_023503003.1	23	76.8	43	1	0	97.727	2.00e-10
NW_023503003.1	23	76.8	43	1	0	97.727	2.00e-10
NW_023503003.1	23	76.8	43	1	0	97.727	2.00e-10
NW_023503003.1	23	76.8	43	1	0	97.727	2.00e-10
NW_023503003.1	23	76.8	43	1	0	97.727	2.00e-10
NW_023503003.1	23	76.8	43	1	0	97.727	2.00e-10
NW_023503003.1	23	76.8	43	1	0	97.727	2.00e-10
NW_023503003.1	23	76.8	43	1	0	97.727	2.00e-10
NW_023503003.1	23	76.8	43	1	0	97.727	2.00e-10
NW_023503003.1	23	76.8	43	1	0	97.727	2.00e-10
NW_024468028.1	26	76.8	47	3	0	94.000	2.00e-10
NW_024468018.1	26	76.8	47	3	0	94.000	2.00e-10
NW_024539199.1	23	76.8	43	1	0	97.727	2.00e-10
NW_024539080.1	23	76.8	43	1	0	97.727	2.00e-10
NW_024539073.1	23	76.8	43	1	0	97.727	2.00e-10
NW_006267345.1	23	76.8	43	1	0	97.727	2.00e-10
NW_006267345.1	23	76.8	43	1	0	97.727	2.00e-10
NW_006267345.1	23	76.8	43	1	0	97.727	2.00e-10
NW_025764321.1	23	76.8	43	1	0	97.727	2.00e-10
NW_025764418.1	23	76.8	43	1	0	97.727	2.00e-10
NW_025764418.1	23	76.8	43	1	0	97.727	2.00e-10
NW_025764418.1	23	76.8	43	1	0	97.727	2.00e-10
NC_032096.1	25	76.8	45	2	0	95.745	2.00e-10
NW_023503161.1	41	76.8	43	1	0	97.727	2.00e-10
NW_023503161.1	41	76.8	43	1	0	97.727	2.00e-10
NW_023503161.1	41	76.8	43	1	0	97.727	2.00e-10
NW_023503161.1	41	76.8	43	1	0	97.727	2.00e-10
NW_023503161.1	41	76.8	43	1	0	97.727	2.00e-10
NW_023503161.1	41	76.8	43	1	0	97.727	2.00e-10
NW_023503161.1	41	76.8	43	1	0	97.727	2.00e-10
NW_023503161.1	41	76.8	43	1	0	97.727	2.00e-10
NW_023503161.1	41	76.8	43	1	0	97.727	2.00e-10
NW_023503161.1	41	76.8	43	1	0	97.727	2.00e-10
NW_023503161.1	41	76.8	43	1	0	97.727	2.00e-10
NW_023503161.1	41	76.8	43	1	0	97.727	2.00e-10
NW_023503161.1	41	76.8	43	1	0	97.727	2.00e-10
NW_023503161.1	41	76.8	43	1	0	97.727	2.00e-10
NW_023503161.1	41	76.8	43	1	0	97.727	2.00e-10
NW_023503161.1	41	63.9	34	0	0	100.000	1.56e-06
NW_023503161.1	41	63.9	34	0	0	100.000	1.56e-06
NW_023503161.1	41	63.9	34	0	0	100.000	1.56e-06
NW_023503161.1	41	63.9	34	0	0	100.000	1.56e-06
NW_023503161.1	41	63.9	34	0	0	100.000	1.56e-06
NW_023503161.1	41	63.9	34	0	0	100.000	1.56e-06
NW_023503161.1	41	63.9	34	0	0	100.000	1.56e-06
NW_023503161.1	41	63.9	34	0	0	100.000	1.56e-06
NW_023503161.1	41	63.9	34	0	0	100.000	1.56e-06
NW_023503161.1	41	63.9	34	0	0	100.000	1.56e-06
NW_023503161.1	41	63.9	34	0	0	100.000	1.56e-06
NW_023503161.1	41	63.9	34	0	0	100.000	1.56e-06
NW_023503161.1	41	63.9	34	0	0	100.000	1.56e-06
NW_023503161.1	41	63.9	34	0	0	100.000	1.56e-06
NW_023503161.1	41	63.9	34	0	0	100.000	1.56e-06
NW_003020045.1	25	76.8	45	2	0	95.745	2.00e-10
NW_003020039.1	25	76.8	45	2	0	95.745	2.00e-10
NW_003020039.1	25	76.8	45	2	0	95.745	2.00e-10
NW_003020039.1	25	76.8	45	2	0	95.745	2.00e-10
NC_057372.1	42	76.8	43	1	0	97.727	2.00e-10
NC_057372.1	42	76.8	43	1	0	97.727	2.00e-10
NC_057372.1	42	60.2	34	1	0	97.143	2.01e-05
NC_057372.1	42	60.2	34	1	0	97.143	2.01e-05
NW_012133531.1	23	76.8	43	1	0	97.727	2.00e-10
NW_020169890.1	23	76.8	43	1	0	97.727	2.00e-10
NW_008806311.1	23	76.8	43	1	0	97.727	2.00e-10
NC_012867.1	25	76.8	45	2	0	95.745	2.00e-10
NW_025952986.1	23	76.8	43	1	0	97.727	2.00e-10
NW_025952986.1	23	76.8	43	1	0	97.727	2.00e-10
NW_017567008.1	26	76.8	48	2	1	94.118	2.00e-10
JAACJP010000158.1	23	75.0	42	1	0	97.674	7.19e-10
JAACJP010000158.1	23	75.0	42	1	0	97.674	7.19e-10
JAACJP010000158.1	23	75.0	42	1	0	97.674	7.19e-10
JAACJP010000145.1	46	75.0	42	1	0	97.674	7.19e-10
JAACJP010000145.1	46	65.8	42	2	1	93.333	4.33e-07
JAACJP010000122.1	46	75.0	42	1	0	97.674	7.19e-10
JAACJP010000122.1	46	65.8	42	2	1	93.333	4.33e-07
JAACJP010000120.1	46	75.0	42	1	0	97.674	7.19e-10
JAACJP010000120.1	46	65.8	42	2	1	93.333	4.33e-07
JAACJP010000118.1	46	75.0	42	1	0	97.674	7.19e-10
JAACJP010000118.1	46	65.8	42	2	1	93.333	4.33e-07
JAACJP010000109.1	46	75.0	42	1	0	97.674	7.19e-10
JAACJP010000109.1	46	75.0	42	1	0	97.674	7.19e-10
JAACJP010000109.1	46	65.8	42	2	1	93.333	4.33e-07
JAACJP010000109.1	46	65.8	42	2	1	93.333	4.33e-07
JAACJP010000112.1	46	75.0	42	1	0	97.674	7.19e-10
JAACJP010000112.1	46	65.8	42	2	1	93.333	4.33e-07
JAACJP010000103.1	46	75.0	42	1	0	97.674	7.19e-10
JAACJP010000103.1	46	75.0	42	1	0	97.674	7.19e-10
JAACJP010000103.1	46	65.8	42	2	1	93.333	4.33e-07
JAACJP010000103.1	46	65.8	42	2	1	93.333	4.33e-07
JAACJP010000101.1	46	75.0	42	1	0	97.674	7.19e-10
JAACJP010000101.1	46	75.0	42	1	0	97.674	7.19e-10
JAACJP010000101.1	46	65.8	42	2	1	93.333	4.33e-07
JAACJP010000101.1	46	65.8	42	2	1	93.333	4.33e-07
JAACJP010000088.1	46	75.0	42	1	0	97.674	7.19e-10
JAACJP010000088.1	46	75.0	42	1	0	97.674	7.19e-10
JAACJP010000088.1	46	75.0	42	1	0	97.674	7.19e-10
JAACJP010000088.1	46	75.0	42	1	0	97.674	7.19e-10
JAACJP010000088.1	46	65.8	42	2	1	93.333	4.33e-07
JAACJP010000088.1	46	65.8	42	2	1	93.333	4.33e-07
JAACJP010000088.1	46	65.8	42	2	1	93.333	4.33e-07
JAACJP010000088.1	46	65.8	42	2	1	93.333	4.33e-07
JAACJP010000039.1	46	75.0	42	1	0	97.674	7.19e-10
JAACJP010000039.1	46	75.0	42	1	0	97.674	7.19e-10
JAACJP010000039.1	46	75.0	42	1	0	97.674	7.19e-10
JAACJP010000039.1	46	65.8	42	2	1	93.333	4.33e-07
JAACJP010000039.1	46	65.8	42	2	1	93.333	4.33e-07
JAACJP010000039.1	46	65.8	42	2	1	93.333	4.33e-07
PPNW02000058.1	23	75.0	42	1	0	97.674	7.19e-10
SJRY01000308.1	23	75.0	42	1	0	97.674	7.19e-10
QLPG01001634.1	41	75.0	42	1	0	97.674	7.19e-10
QLPG01001634.1	41	63.9	34	0	0	100.000	1.56e-06
JAEUWK010000281.1	23	75.0	42	1	0	97.674	7.19e-10
VBSK01000426.1	45	75.0	45	0	2	95.745	7.19e-10
VBSK01000426.1	45	75.0	45	0	2	95.745	7.19e-10
VBSK01000426.1	45	75.0	45	0	2	95.745	7.19e-10
VBSK01000426.1	45	75.0	45	0	2	95.745	7.19e-10
VBSK01000426.1	45	63.9	37	0	1	97.368	1.56e-06
VBSK01000426.1	45	63.9	37	0	1	97.368	1.56e-06
VBSK01000426.1	45	63.9	37	0	1	97.368	1.56e-06
VBSK01000426.1	45	63.9	37	0	1	97.368	1.56e-06
DS547248.1	23	75.0	42	1	0	97.674	7.19e-10
DS547248.1	23	75.0	42	1	0	97.674	7.19e-10
DS547248.1	23	75.0	42	1	0	97.674	7.19e-10
DS547321.1	23	75.0	42	1	0	97.674	7.19e-10
DS547340.1	23	75.0	42	1	0	97.674	7.19e-10
DS547340.1	23	75.0	42	1	0	97.674	7.19e-10
DS547682.1	23	75.0	42	1	0	97.674	7.19e-10
DS547683.1	23	75.0	42	1	0	97.674	7.19e-10
JAJIRX010000195.1	23	75.0	42	1	0	97.674	7.19e-10
JAJIRX010000195.1	23	75.0	42	1	0	97.674	7.19e-10
JAJIRX010000195.1	23	75.0	42	1	0	97.674	7.19e-10
JAJIRX010000195.1	23	75.0	42	1	0	97.674	7.19e-10
JAJIRX010000195.1	23	75.0	42	1	0	97.674	7.19e-10
JAJIRX010000195.1	23	75.0	42	1	0	97.674	7.19e-10
SGPM01000952.1	23	75.0	42	1	0	97.674	7.19e-10
JACTVC010000061.1	23	75.0	42	1	0	97.674	7.19e-10
JACTVC010000061.1	23	75.0	42	1	0	97.674	7.19e-10
JACTVC010000061.1	23	75.0	42	1	0	97.674	7.19e-10
JACTVC010000061.1	23	75.0	42	1	0	97.674	7.19e-10
JACTVC010000057.1	23	75.0	42	1	0	97.674	7.19e-10
JACTVC010000057.1	23	75.0	42	1	0	97.674	7.19e-10
JACTVC010000057.1	23	75.0	42	1	0	97.674	7.19e-10
JACTVC010000057.1	23	75.0	42	1	0	97.674	7.19e-10
JACTVC010000057.1	23	75.0	42	1	0	97.674	7.19e-10
JACTVC010000057.1	23	75.0	42	1	0	97.674	7.19e-10
JACTVC010000057.1	23	75.0	42	1	0	97.674	7.19e-10
JACTVC010000057.1	23	75.0	42	1	0	97.674	7.19e-10
JACTVC010000057.1	23	75.0	42	1	0	97.674	7.19e-10
JACTVC010000057.1	23	75.0	42	1	0	97.674	7.19e-10
JACTVC010000057.1	23	75.0	42	1	0	97.674	7.19e-10
JACTVC010000036.1	23	75.0	42	1	0	97.674	7.19e-10
JAACJK010000194.1	23	75.0	42	1	0	97.674	7.19e-10
JAACJK010000268.1	23	75.0	42	1	0	97.674	7.19e-10
JAACJK010000100.1	23	75.0	42	1	0	97.674	7.19e-10
JAACJK010000100.1	23	75.0	42	1	0	97.674	7.19e-10
JAACJK010000118.1	23	75.0	42	1	0	97.674	7.19e-10
JAACJK010000118.1	23	75.0	42	1	0	97.674	7.19e-10
JAACJK010000118.1	23	75.0	42	1	0	97.674	7.19e-10
JAACJK010000156.1	23	75.0	42	1	0	97.674	7.19e-10
JAACJK010000156.1	23	75.0	42	1	0	97.674	7.19e-10
JAACJK010000156.1	23	73.1	42	0	1	97.674	2.59e-09
JAACJK010000269.1	23	75.0	42	1	0	97.674	7.19e-10
JAACJK010000269.1	23	75.0	42	1	0	97.674	7.19e-10
JAACJK010000269.1	23	75.0	42	1	0	97.674	7.19e-10
JAACJK010000269.1	23	75.0	42	1	0	97.674	7.19e-10
JAACJK010000215.1	23	75.0	42	1	0	97.674	7.19e-10
JAACJK010000181.1	23	75.0	42	1	0	97.674	7.19e-10
JAACJK010000181.1	23	75.0	42	1	0	97.674	7.19e-10
JAACJK010000181.1	23	75.0	42	1	0	97.674	7.19e-10
JAACJK010000181.1	23	75.0	42	1	0	97.674	7.19e-10
JAACJK010000157.1	23	75.0	42	1	0	97.674	7.19e-10
JAACJK010000157.1	23	71.3	40	1	0	97.561	9.30e-09
JAACJK010000271.1	23	75.0	42	1	0	97.674	7.19e-10
JAACJK010000271.1	23	75.0	42	1	0	97.674	7.19e-10
JAACJK010000271.1	23	75.0	42	1	0	97.674	7.19e-10
JAACJK010000104.1	23	75.0	42	1	0	97.674	7.19e-10
JAACJK010000104.1	23	75.0	42	1	0	97.674	7.19e-10
JAACJK010000048.1	23	75.0	42	1	0	97.674	7.19e-10
JAACJK010000071.1	23	75.0	42	1	0	97.674	7.19e-10
JAACJK010000071.1	23	75.0	42	1	0	97.674	7.19e-10
JAACJK010000071.1	23	75.0	42	1	0	97.674	7.19e-10
JAACJK010000188.1	23	75.0	42	1	0	97.674	7.19e-10
JAACJK010000188.1	23	75.0	42	1	0	97.674	7.19e-10
JAACJK010000188.1	23	75.0	42	1	0	97.674	7.19e-10
JAACJK010000188.1	23	75.0	42	1	0	97.674	7.19e-10
JAACJK010000105.1	23	75.0	42	1	0	97.674	7.19e-10
JAACJK010000105.1	23	75.0	42	1	0	97.674	7.19e-10
JAACJK010000131.1	23	75.0	42	1	0	97.674	7.19e-10
JAACJK010000131.1	23	75.0	42	1	0	97.674	7.19e-10
JAACJK010000024.1	23	75.0	42	1	0	97.674	7.19e-10
JAACJK010000024.1	23	75.0	42	1	0	97.674	7.19e-10
JAACJK010000024.1	23	75.0	42	1	0	97.674	7.19e-10
JAACJK010000212.1	23	75.0	42	1	0	97.674	7.19e-10
JAACJK010000212.1	23	75.0	42	1	0	97.674	7.19e-10
JAACJK010000212.1	23	75.0	42	1	0	97.674	7.19e-10
JAACJK010000218.1	23	75.0	42	1	0	97.674	7.19e-10
JAACJK010000218.1	23	75.0	42	1	0	97.674	7.19e-10
JAACJK010000218.1	23	75.0	42	1	0	97.674	7.19e-10
JAACJK010000056.1	23	75.0	42	1	0	97.674	7.19e-10
JAACJK010000056.1	23	75.0	42	1	0	97.674	7.19e-10
JAACJK010000159.1	23	75.0	42	1	0	97.674	7.19e-10
JAACJK010000159.1	23	75.0	42	1	0	97.674	7.19e-10
JAACJK010000159.1	23	75.0	42	1	0	97.674	7.19e-10
JAACJK010000159.1	23	75.0	42	1	0	97.674	7.19e-10
JAACJK010000133.1	23	75.0	42	1	0	97.674	7.19e-10
JAACJK010000133.1	23	75.0	42	1	0	97.674	7.19e-10
JAACJK010000130.1	23	75.0	42	1	0	97.674	7.19e-10
JAACJK010000130.1	23	75.0	42	1	0	97.674	7.19e-10
JAACJK010000130.1	23	75.0	42	1	0	97.674	7.19e-10
JAACJK010000132.1	23	75.0	42	1	0	97.674	7.19e-10
JAACJK010000132.1	23	75.0	42	1	0	97.674	7.19e-10
JAACJK010000132.1	23	75.0	42	1	0	97.674	7.19e-10
JAACJK010000132.1	23	75.0	42	1	0	97.674	7.19e-10
JAACJK010000239.1	23	75.0	42	1	0	97.674	7.19e-10
JAACJK010000239.1	23	75.0	42	1	0	97.674	7.19e-10
JAACJK010000239.1	23	75.0	42	1	0	97.674	7.19e-10
JAACJK010000239.1	23	75.0	42	1	0	97.674	7.19e-10
JAACJK010000108.1	23	75.0	42	1	0	97.674	7.19e-10
JAACJK010000108.1	23	75.0	42	1	0	97.674	7.19e-10
JAACJK010000108.1	23	75.0	42	1	0	97.674	7.19e-10
JAACJK010000259.1	23	75.0	42	1	0	97.674	7.19e-10
JAACJK010000259.1	23	75.0	42	1	0	97.674	7.19e-10
JAACJK010000259.1	23	75.0	42	1	0	97.674	7.19e-10
JAACJK010000259.1	23	75.0	42	1	0	97.674	7.19e-10
JSYX01001005.1	25	75.0	45	1	1	95.745	7.19e-10
JAHBOF010000281.1	41	75.0	42	1	0	97.674	7.19e-10
JAHBOF010000281.1	41	75.0	42	1	0	97.674	7.19e-10
JAHBOF010000281.1	41	75.0	42	1	0	97.674	7.19e-10
JAHBOF010000281.1	41	75.0	42	1	0	97.674	7.19e-10
JAHBOF010000281.1	41	75.0	42	1	0	97.674	7.19e-10
JAHBOF010000281.1	41	75.0	42	1	0	97.674	7.19e-10
JAHBOF010000281.1	41	75.0	42	1	0	97.674	7.19e-10
JAHBOF010000281.1	41	63.9	34	0	0	100.000	1.56e-06
JAHBOF010000281.1	41	63.9	34	0	0	100.000	1.56e-06
JAHBOF010000281.1	41	63.9	34	0	0	100.000	1.56e-06
JAHBOF010000281.1	41	63.9	34	0	0	100.000	1.56e-06
JAHBOF010000281.1	41	63.9	34	0	0	100.000	1.56e-06
JAHBOF010000281.1	41	63.9	34	0	0	100.000	1.56e-06
JAHBOF010000281.1	41	63.9	34	0	0	100.000	1.56e-06
JACGCK010000686.1	23	75.0	42	1	0	97.674	7.19e-10
JACGCK010000652.1	23	75.0	42	1	0	97.674	7.19e-10
JACGCK010000351.1	23	75.0	42	1	0	97.674	7.19e-10
JACGCK010000351.1	23	75.0	42	1	0	97.674	7.19e-10
JACGCK010000351.1	23	75.0	42	1	0	97.674	7.19e-10
JACGCK010000351.1	23	75.0	42	1	0	97.674	7.19e-10
WSTK01001258.1	23	75.0	42	1	0	97.674	7.19e-10
JACAZH010000105.1	23	75.0	42	1	0	97.674	7.19e-10
JACAZH010000105.1	23	75.0	42	1	0	97.674	7.19e-10
JACAZH010000105.1	23	75.0	42	1	0	97.674	7.19e-10
JACAZH010000105.1	23	75.0	42	1	0	97.674	7.19e-10
JACAZH010000078.1	23	75.0	42	1	0	97.674	7.19e-10
JACAZH010000078.1	23	75.0	42	1	0	97.674	7.19e-10
JACAZH010000078.1	23	75.0	42	1	0	97.674	7.19e-10
JACAZH010000078.1	23	75.0	42	1	0	97.674	7.19e-10
JACAZH010000065.1	23	75.0	42	1	0	97.674	7.19e-10
JACAZH010000065.1	23	75.0	42	1	0	97.674	7.19e-10
JACAZH010000065.1	23	75.0	42	1	0	97.674	7.19e-10
JACAZH010000065.1	23	75.0	42	1	0	97.674	7.19e-10
JACAZH010000065.1	23	75.0	42	1	0	97.674	7.19e-10
JACAZH010000065.1	23	75.0	42	1	0	97.674	7.19e-10
JACAZH010000065.1	23	75.0	42	1	0	97.674	7.19e-10
JACAZH010000065.1	23	75.0	42	1	0	97.674	7.19e-10
JACAZH010000065.1	23	75.0	42	1	0	97.674	7.19e-10
JACAZH010000065.1	23	75.0	42	1	0	97.674	7.19e-10
JACAZH010000051.1	23	75.0	42	1	0	97.674	7.19e-10
JACAZH010000051.1	23	75.0	42	1	0	97.674	7.19e-10
JACAZH010000051.1	23	75.0	42	1	0	97.674	7.19e-10
JACAZH010000051.1	23	75.0	42	1	0	97.674	7.19e-10
JACAZH010000051.1	23	75.0	42	1	0	97.674	7.19e-10
JACAZH010000034.1	23	75.0	42	1	0	97.674	7.19e-10
JACAZH010000034.1	23	75.0	42	1	0	97.674	7.19e-10
JACAZH010000034.1	23	75.0	42	1	0	97.674	7.19e-10
JACAZH010000034.1	23	75.0	42	1	0	97.674	7.19e-10
JACAZH010000020.1	23	75.0	42	1	0	97.674	7.19e-10
JACAZH010000003.1	23	75.0	42	1	0	97.674	7.19e-10
JACAZH010000003.1	23	75.0	42	1	0	97.674	7.19e-10
JACGCN010000083.1	23	75.0	42	1	0	97.674	7.19e-10
JACGCN010000083.1	23	75.0	42	1	0	97.674	7.19e-10
JACGCN010000083.1	23	75.0	42	1	0	97.674	7.19e-10
JACGCN010000083.1	23	75.0	42	1	0	97.674	7.19e-10
JACGCN010000083.1	23	75.0	42	1	0	97.674	7.19e-10
JACGCN010000083.1	23	75.0	42	1	0	97.674	7.19e-10
JACGCN010000083.1	23	75.0	42	1	0	97.674	7.19e-10
JACGCN010000083.1	23	75.0	42	1	0	97.674	7.19e-10
JACGCN010000083.1	23	69.4	37	0	0	100.000	3.35e-08
QEYC01000017.1	23	75.0	42	1	0	97.674	7.19e-10
QEYC01000014.1	23	75.0	42	1	0	97.674	7.19e-10
WSTO01001823.1	43	75.0	42	1	0	97.674	7.19e-10
WSTO01001823.1	43	65.8	37	1	0	97.368	4.33e-07
WSTP01000649.1	41	75.0	42	1	0	97.674	7.19e-10
WSTP01000649.1	41	63.9	34	0	0	100.000	1.56e-06
FN430270.1	45	75.0	45	0	2	95.745	7.19e-10
FN430270.1	45	73.1	44	0	2	95.652	2.59e-09
FN430270.1	45	63.9	37	0	1	97.368	1.56e-06
FN430270.1	45	63.9	37	0	1	97.368	1.56e-06
FN430206.1	45	75.0	45	0	2	95.745	7.19e-10
FN430206.1	45	75.0	45	0	2	95.745	7.19e-10
FN430206.1	45	63.9	37	0	1	97.368	1.56e-06
FN430206.1	45	63.9	37	0	1	97.368	1.56e-06
FN430142.1	45	75.0	45	0	2	95.745	7.19e-10
FN430142.1	45	63.9	37	0	1	97.368	1.56e-06
QFDT01010753.1	23	75.0	42	1	0	97.674	7.19e-10
QFEU01001228.1	23	75.0	42	1	0	97.674	7.19e-10
JAAXNY010000005.1	41	75.0	42	1	0	97.674	7.19e-10
JAAXNY010000005.1	41	75.0	42	1	0	97.674	7.19e-10
JAAXNY010000005.1	41	75.0	42	1	0	97.674	7.19e-10
JAAXNY010000005.1	41	75.0	42	1	0	97.674	7.19e-10
JAAXNY010000005.1	41	63.9	34	0	0	100.000	1.56e-06
JAAXNY010000005.1	41	63.9	34	0	0	100.000	1.56e-06
JAAXNY010000005.1	41	63.9	34	0	0	100.000	1.56e-06
JAAXNY010000005.1	41	63.9	34	0	0	100.000	1.56e-06
JAACJJ010000010.1	23	75.0	42	1	0	97.674	7.19e-10
JAACJJ010000010.1	23	75.0	42	1	0	97.674	7.19e-10
JAACJJ010000010.1	23	75.0	42	1	0	97.674	7.19e-10
JAACJJ010000007.1	23	75.0	42	1	0	97.674	7.19e-10
JAACJJ010000007.1	23	75.0	42	1	0	97.674	7.19e-10
JAACJJ010000007.1	23	75.0	42	1	0	97.674	7.19e-10
JAACJJ010000039.1	23	75.0	42	1	0	97.674	7.19e-10
JAACJJ010000039.1	23	75.0	42	1	0	97.674	7.19e-10
JAACJJ010000068.1	23	75.0	42	1	0	97.674	7.19e-10
JAACJJ010000068.1	23	71.3	40	1	0	97.561	9.30e-09
JAACJJ010000066.1	23	75.0	42	1	0	97.674	7.19e-10
JAACJJ010000066.1	23	67.6	41	1	1	95.349	1.20e-07
JAACJJ010000023.1	23	75.0	42	1	0	97.674	7.19e-10
JAACJJ010000023.1	23	75.0	42	1	0	97.674	7.19e-10
JAACJJ010000023.1	23	75.0	42	1	0	97.674	7.19e-10
JAACJJ010000049.1	23	75.0	42	1	0	97.674	7.19e-10
JAACJJ010000049.1	23	75.0	42	1	0	97.674	7.19e-10
JAACJJ010000049.1	23	75.0	42	1	0	97.674	7.19e-10
JAACJJ010000053.1	23	75.0	42	1	0	97.674	7.19e-10
JAACJJ010000053.1	23	75.0	42	1	0	97.674	7.19e-10
JAACJJ010000034.1	23	75.0	42	1	0	97.674	7.19e-10
JAACJJ010000034.1	23	75.0	42	1	0	97.674	7.19e-10
JAACJJ010000034.1	23	75.0	42	1	0	97.674	7.19e-10
JAACJJ010000013.1	23	75.0	42	1	0	97.674	7.19e-10
JAACJJ010000013.1	23	75.0	42	1	0	97.674	7.19e-10
JAACJJ010000013.1	23	67.6	41	1	1	95.349	1.20e-07
JAIFHD010004692.1	23	75.0	42	1	0	97.674	7.19e-10
JADNRV010000941.1	23	75.0	42	1	0	97.674	7.19e-10
JADNRV010000901.1	23	75.0	42	1	0	97.674	7.19e-10
QMFE01033801.1	23	75.0	42	1	0	97.674	7.19e-10
BIMQ01000240.1	41	75.0	42	1	0	97.674	7.19e-10
BIMQ01000240.1	41	63.9	34	0	0	100.000	1.56e-06
NHYE01003690.1	23	75.0	42	1	0	97.674	7.19e-10
JAJIRY010000273.1	23	75.0	42	1	0	97.674	7.19e-10
JAJIRY010000273.1	23	75.0	42	1	0	97.674	7.19e-10
JAJIRY010000273.1	23	75.0	42	1	0	97.674	7.19e-10
JAJIRY010000273.1	23	75.0	42	1	0	97.674	7.19e-10
JAJIRY010000273.1	23	75.0	42	1	0	97.674	7.19e-10
JAJIRY010000273.1	23	75.0	42	1	0	97.674	7.19e-10
JAJIRY010000273.1	23	75.0	42	1	0	97.674	7.19e-10
JAJIRY010000273.1	23	75.0	42	1	0	97.674	7.19e-10
JAJIRY010000273.1	23	75.0	42	1	0	97.674	7.19e-10
JAJIRY010000273.1	23	75.0	42	1	0	97.674	7.19e-10
JAJIRY010000273.1	23	75.0	42	1	0	97.674	7.19e-10
JAJIRY010000273.1	23	75.0	42	1	0	97.674	7.19e-10
JAJIRY010000273.1	23	75.0	42	1	0	97.674	7.19e-10
JAJIRY010000273.1	23	75.0	42	1	0	97.674	7.19e-10
JAJIRY010000273.1	23	75.0	42	1	0	97.674	7.19e-10
JAJIRY010000273.1	23	75.0	42	1	0	97.674	7.19e-10
JAJIRY010000273.1	23	75.0	42	1	0	97.674	7.19e-10
JAJIRY010000273.1	23	75.0	42	1	0	97.674	7.19e-10
JAJIRY010000273.1	23	75.0	42	1	0	97.674	7.19e-10
JAJIRY010000273.1	23	75.0	42	1	0	97.674	7.19e-10
JAJIRY010000273.1	23	75.0	42	1	0	97.674	7.19e-10
JAJIRY010000273.1	23	75.0	42	1	0	97.674	7.19e-10
JAJIRY010000273.1	23	75.0	42	1	0	97.674	7.19e-10
JAJIRY010000273.1	23	75.0	42	1	0	97.674	7.19e-10
JAJIRY010000273.1	23	75.0	42	1	0	97.674	7.19e-10
JAJIRY010000273.1	23	75.0	42	1	0	97.674	7.19e-10
JAJIRY010000273.1	23	75.0	42	1	0	97.674	7.19e-10
JAJIRY010000273.1	23	75.0	42	1	0	97.674	7.19e-10
JAJIRY010000273.1	23	75.0	42	1	0	97.674	7.19e-10
JAJIRY010000273.1	23	75.0	42	1	0	97.674	7.19e-10
JAJIRY010000273.1	23	75.0	42	1	0	97.674	7.19e-10
JAJIRY010000273.1	23	75.0	42	1	0	97.674	7.19e-10
JAJIRY010000273.1	23	75.0	42	1	0	97.674	7.19e-10
JAJIRY010000273.1	23	67.6	41	1	1	95.349	1.20e-07
JAECYW010000042.1	23	75.0	42	1	0	97.674	7.19e-10
JAECYW010000042.1	23	75.0	42	1	0	97.674	7.19e-10
JAECYW010000042.1	23	75.0	42	1	0	97.674	7.19e-10
JAECYW010000042.1	23	75.0	42	1	0	97.674	7.19e-10
JAECYW010000042.1	23	75.0	42	1	0	97.674	7.19e-10
JAECYW010000042.1	23	75.0	42	1	0	97.674	7.19e-10
JAECYW010000033.1	23	75.0	42	1	0	97.674	7.19e-10
JAECYW010000033.1	23	75.0	42	1	0	97.674	7.19e-10
JAECYW010000026.1	23	75.0	42	1	0	97.674	7.19e-10
JAECYW010000026.1	23	75.0	42	1	0	97.674	7.19e-10
JAECYW010000026.1	23	75.0	42	1	0	97.674	7.19e-10
JADNYJ010000967.1	23	75.0	42	1	0	97.674	7.19e-10
WSTQ01000522.1	42	75.0	42	1	0	97.674	7.19e-10
WSTQ01000522.1	42	63.9	36	1	0	97.297	1.56e-06
JAACJL010000026.1	23	75.0	42	1	0	97.674	7.19e-10
JAACJL010000026.1	23	75.0	42	1	0	97.674	7.19e-10
JAACJL010000050.1	23	75.0	42	1	0	97.674	7.19e-10
JAACJL010000050.1	23	75.0	42	1	0	97.674	7.19e-10
JAACJL010000013.1	23	75.0	42	1	0	97.674	7.19e-10
JAACJL010000013.1	23	62.1	40	1	2	93.023	5.60e-06
JAACJL010000036.1	23	75.0	42	1	0	97.674	7.19e-10
JAACJL010000036.1	23	75.0	42	1	0	97.674	7.19e-10
JAACJL010000036.1	23	67.6	41	1	1	95.349	1.20e-07
JAACJL010000043.1	23	75.0	42	1	0	97.674	7.19e-10
JAACJL010000043.1	23	75.0	42	1	0	97.674	7.19e-10
JAACJL010000054.1	23	75.0	42	1	0	97.674	7.19e-10
JAACJL010000010.1	23	75.0	42	1	0	97.674	7.19e-10
JAACJL010000042.1	23	75.0	42	1	0	97.674	7.19e-10
JAACJL010000069.1	23	75.0	42	1	0	97.674	7.19e-10
JAACJL010000069.1	23	75.0	42	1	0	97.674	7.19e-10
JAACJL010000053.1	23	75.0	42	1	0	97.674	7.19e-10
JAACJL010000055.1	23	75.0	42	1	0	97.674	7.19e-10
JAACJL010000055.1	23	75.0	42	1	0	97.674	7.19e-10
JAACJL010000063.1	23	75.0	42	1	0	97.674	7.19e-10
JAACJL010000063.1	23	75.0	42	1	0	97.674	7.19e-10
JAACJL010000063.1	23	75.0	42	1	0	97.674	7.19e-10
JAACJL010000023.1	23	75.0	42	1	0	97.674	7.19e-10
JAACJL010000023.1	23	75.0	42	1	0	97.674	7.19e-10
FTPT01000062.1	23	75.0	42	1	0	97.674	7.19e-10
CP059639.1	39	75.0	42	1	0	97.674	7.19e-10
CP059639.1	39	75.0	42	1	0	97.674	7.19e-10
CP059639.1	39	75.0	42	1	0	97.674	7.19e-10
CP059639.1	39	75.0	42	1	0	97.674	7.19e-10
CP059639.1	39	58.4	31	0	0	100.000	7.24e-05
CP059639.1	39	58.4	31	0	0	100.000	7.24e-05
CP059639.1	39	58.4	31	0	0	100.000	7.24e-05
CP059639.1	39	58.4	31	0	0	100.000	7.24e-05
CP059623.1	39	75.0	42	1	0	97.674	7.19e-10
CP059623.1	39	75.0	42	1	0	97.674	7.19e-10
CP059623.1	39	75.0	42	1	0	97.674	7.19e-10
CP059623.1	39	75.0	42	1	0	97.674	7.19e-10
CP059623.1	39	75.0	42	1	0	97.674	7.19e-10
CP059623.1	39	58.4	31	0	0	100.000	7.24e-05
CP059623.1	39	58.4	31	0	0	100.000	7.24e-05
CP059623.1	39	58.4	31	0	0	100.000	7.24e-05
CM039010.1	23	75.0	42	1	0	97.674	7.19e-10
CM039010.1	23	75.0	42	1	0	97.674	7.19e-10
CM039010.1	23	75.0	42	1	0	97.674	7.19e-10
WSTS01000908.1	41	75.0	42	1	0	97.674	7.19e-10
WSTS01000908.1	41	63.9	34	0	0	100.000	1.56e-06
JAEKIV010001022.1	23	75.0	42	1	0	97.674	7.19e-10
WIQG01001237.1	23	75.0	42	1	0	97.674	7.19e-10
WIQG01001221.1	23	75.0	42	1	0	97.674	7.19e-10
WIQG01001125.1	23	75.0	42	1	0	97.674	7.19e-10
WIQG01001076.1	23	75.0	42	1	0	97.674	7.19e-10
JAMKHW010000007.1	23	75.0	42	1	0	97.674	7.19e-10
JAMKHW010000007.1	23	75.0	42	1	0	97.674	7.19e-10
JAMKHW010000007.1	23	75.0	42	1	0	97.674	7.19e-10
JAMKHW010000007.1	23	75.0	42	1	0	97.674	7.19e-10
JAMKHW010000007.1	23	75.0	42	1	0	97.674	7.19e-10
JAMKHW010000007.1	23	75.0	42	1	0	97.674	7.19e-10
JAMKHW010000007.1	23	75.0	42	1	0	97.674	7.19e-10
JAMKHW010000007.1	23	75.0	42	1	0	97.674	7.19e-10
JAMKHW010000007.1	23	75.0	42	1	0	97.674	7.19e-10
JAMKHW010000012.1	23	75.0	42	1	0	97.674	7.19e-10
JAMKHW010000012.1	23	75.0	42	1	0	97.674	7.19e-10
JAMKHW010000012.1	23	75.0	42	1	0	97.674	7.19e-10
JAMKHW010000012.1	23	75.0	42	1	0	97.674	7.19e-10
LBLO01001191.1	23	75.0	42	1	0	97.674	7.19e-10
QFFD01007179.1	23	75.0	42	1	0	97.674	7.19e-10
KN831910.1	23	75.0	42	1	0	97.674	7.19e-10
KN831782.1	23	75.0	42	1	0	97.674	7.19e-10
CALYLX010000168.1	48	75.0	42	1	0	97.674	7.19e-10
CALYLX010000168.1	48	75.0	42	1	0	97.674	7.19e-10
CALYLX010000168.1	48	75.0	42	1	0	97.674	7.19e-10
CALYLX010000168.1	48	75.0	42	1	0	97.674	7.19e-10
CALYLX010000168.1	48	75.0	42	1	0	97.674	7.19e-10
CALYLX010000168.1	48	75.0	42	1	0	97.674	7.19e-10
CALYLX010000168.1	48	75.0	42	1	0	97.674	7.19e-10
CALYLX010000168.1	48	65.8	43	4	0	91.489	4.33e-07
CALYLX010000168.1	48	65.8	43	4	0	91.489	4.33e-07
CALYLX010000168.1	48	65.8	43	4	0	91.489	4.33e-07
CALYLX010000168.1	48	65.8	43	4	0	91.489	4.33e-07
CALYLX010000168.1	48	65.8	43	4	0	91.489	4.33e-07
CALYLX010000168.1	48	65.8	43	4	0	91.489	4.33e-07
CALYLX010000168.1	48	65.8	43	4	0	91.489	4.33e-07
CALYLX010000167.1	48	75.0	42	1	0	97.674	7.19e-10
CALYLX010000167.1	48	75.0	42	1	0	97.674	7.19e-10
CALYLX010000167.1	48	75.0	42	1	0	97.674	7.19e-10
CALYLX010000167.1	48	75.0	42	1	0	97.674	7.19e-10
CALYLX010000167.1	48	75.0	42	1	0	97.674	7.19e-10
CALYLX010000167.1	48	75.0	42	1	0	97.674	7.19e-10
CALYLX010000167.1	48	75.0	42	1	0	97.674	7.19e-10
CALYLX010000167.1	48	75.0	42	1	0	97.674	7.19e-10
CALYLX010000167.1	48	65.8	43	4	0	91.489	4.33e-07
CALYLX010000167.1	48	65.8	43	4	0	91.489	4.33e-07
CALYLX010000167.1	48	65.8	43	4	0	91.489	4.33e-07
CALYLX010000167.1	48	65.8	43	4	0	91.489	4.33e-07
CALYLX010000167.1	48	65.8	43	4	0	91.489	4.33e-07
CALYLX010000167.1	48	65.8	43	4	0	91.489	4.33e-07
CALYLX010000167.1	48	65.8	43	4	0	91.489	4.33e-07
CALYLX010000167.1	48	65.8	43	4	0	91.489	4.33e-07
CALYLX010000166.1	48	75.0	42	1	0	97.674	7.19e-10
CALYLX010000166.1	48	75.0	42	1	0	97.674	7.19e-10
CALYLX010000166.1	48	75.0	42	1	0	97.674	7.19e-10
CALYLX010000166.1	48	75.0	42	1	0	97.674	7.19e-10
CALYLX010000166.1	48	75.0	42	1	0	97.674	7.19e-10
CALYLX010000166.1	48	75.0	42	1	0	97.674	7.19e-10
CALYLX010000166.1	48	75.0	42	1	0	97.674	7.19e-10
CALYLX010000166.1	48	75.0	42	1	0	97.674	7.19e-10
CALYLX010000166.1	48	75.0	42	1	0	97.674	7.19e-10
CALYLX010000166.1	48	75.0	42	1	0	97.674	7.19e-10
CALYLX010000166.1	48	65.8	43	4	0	91.489	4.33e-07
CALYLX010000166.1	48	65.8	43	4	0	91.489	4.33e-07
CALYLX010000166.1	48	65.8	43	4	0	91.489	4.33e-07
CALYLX010000166.1	48	65.8	43	4	0	91.489	4.33e-07
CALYLX010000166.1	48	65.8	43	4	0	91.489	4.33e-07
CALYLX010000166.1	48	65.8	43	4	0	91.489	4.33e-07
CALYLX010000166.1	48	65.8	43	4	0	91.489	4.33e-07
CALYLX010000166.1	48	65.8	43	4	0	91.489	4.33e-07
CALYLX010000166.1	48	65.8	43	4	0	91.489	4.33e-07
CALYLX010000166.1	48	65.8	43	4	0	91.489	4.33e-07
CALYLX010000166.1	48	65.8	43	4	0	91.489	4.33e-07
CALYLX010000165.1	48	75.0	42	1	0	97.674	7.19e-10
CALYLX010000165.1	48	75.0	42	1	0	97.674	7.19e-10
CALYLX010000165.1	48	75.0	42	1	0	97.674	7.19e-10
CALYLX010000165.1	48	75.0	42	1	0	97.674	7.19e-10
CALYLX010000165.1	48	75.0	42	1	0	97.674	7.19e-10
CALYLX010000165.1	48	75.0	42	1	0	97.674	7.19e-10
CALYLX010000165.1	48	75.0	42	1	0	97.674	7.19e-10
CALYLX010000165.1	48	75.0	42	1	0	97.674	7.19e-10
CALYLX010000165.1	48	75.0	42	1	0	97.674	7.19e-10
CALYLX010000165.1	48	75.0	42	1	0	97.674	7.19e-10
CALYLX010000165.1	48	65.8	43	4	0	91.489	4.33e-07
CALYLX010000165.1	48	65.8	43	4	0	91.489	4.33e-07
CALYLX010000165.1	48	65.8	43	4	0	91.489	4.33e-07
CALYLX010000165.1	48	65.8	43	4	0	91.489	4.33e-07
CALYLX010000165.1	48	65.8	43	4	0	91.489	4.33e-07
CALYLX010000165.1	48	65.8	43	4	0	91.489	4.33e-07
CALYLX010000165.1	48	65.8	43	4	0	91.489	4.33e-07
CALYLX010000165.1	48	65.8	43	4	0	91.489	4.33e-07
CALYLX010000165.1	48	65.8	43	4	0	91.489	4.33e-07
CALYLX010000165.1	48	65.8	43	4	0	91.489	4.33e-07
CALYLX010000165.1	48	65.8	43	4	0	91.489	4.33e-07
CALYLX010000164.1	48	75.0	42	1	0	97.674	7.19e-10
CALYLX010000164.1	48	75.0	42	1	0	97.674	7.19e-10
CALYLX010000164.1	48	75.0	42	1	0	97.674	7.19e-10
CALYLX010000164.1	48	75.0	42	1	0	97.674	7.19e-10
CALYLX010000164.1	48	75.0	42	1	0	97.674	7.19e-10
CALYLX010000164.1	48	75.0	42	1	0	97.674	7.19e-10
CALYLX010000164.1	48	75.0	42	1	0	97.674	7.19e-10
CALYLX010000164.1	48	75.0	42	1	0	97.674	7.19e-10
CALYLX010000164.1	48	75.0	42	1	0	97.674	7.19e-10
CALYLX010000164.1	48	75.0	42	1	0	97.674	7.19e-10
CALYLX010000164.1	48	75.0	42	1	0	97.674	7.19e-10
CALYLX010000164.1	48	75.0	42	1	0	97.674	7.19e-10
CALYLX010000164.1	48	65.8	43	4	0	91.489	4.33e-07
CALYLX010000164.1	48	65.8	43	4	0	91.489	4.33e-07
CALYLX010000164.1	48	65.8	43	4	0	91.489	4.33e-07
CALYLX010000164.1	48	65.8	43	4	0	91.489	4.33e-07
CALYLX010000164.1	48	65.8	43	4	0	91.489	4.33e-07
CALYLX010000164.1	48	65.8	43	4	0	91.489	4.33e-07
CALYLX010000164.1	48	65.8	43	4	0	91.489	4.33e-07
CALYLX010000164.1	48	65.8	43	4	0	91.489	4.33e-07
CALYLX010000164.1	48	65.8	43	4	0	91.489	4.33e-07
CALYLX010000164.1	48	65.8	43	4	0	91.489	4.33e-07
CALYLX010000164.1	48	65.8	43	4	0	91.489	4.33e-07
CALYLX010000164.1	48	65.8	43	4	0	91.489	4.33e-07
CALYLX010000163.1	48	75.0	42	1	0	97.674	7.19e-10
CALYLX010000163.1	48	75.0	42	1	0	97.674	7.19e-10
CALYLX010000163.1	48	75.0	42	1	0	97.674	7.19e-10
CALYLX010000163.1	48	75.0	42	1	0	97.674	7.19e-10
CALYLX010000163.1	48	75.0	42	1	0	97.674	7.19e-10
CALYLX010000163.1	48	75.0	42	1	0	97.674	7.19e-10
CALYLX010000163.1	48	75.0	42	1	0	97.674	7.19e-10
CALYLX010000163.1	48	65.8	43	4	0	91.489	4.33e-07
CALYLX010000163.1	48	65.8	43	4	0	91.489	4.33e-07
CALYLX010000163.1	48	65.8	43	4	0	91.489	4.33e-07
CALYLX010000163.1	48	65.8	43	4	0	91.489	4.33e-07
CALYLX010000163.1	48	65.8	43	4	0	91.489	4.33e-07
CALYLX010000163.1	48	65.8	43	4	0	91.489	4.33e-07
CALYLX010000163.1	48	65.8	43	4	0	91.489	4.33e-07
CALYLX010000163.1	48	65.8	43	4	0	91.489	4.33e-07
CALYLX010000162.1	48	75.0	42	1	0	97.674	7.19e-10
CALYLX010000162.1	48	73.1	41	1	0	97.619	2.59e-09
CALYLX010000162.1	48	65.8	43	4	0	91.489	4.33e-07
CALYLX010000162.1	48	65.8	43	4	0	91.489	4.33e-07
CALYLX010000162.1	48	65.8	43	4	0	91.489	4.33e-07
CALYLX010000162.1	48	60.2	40	4	0	90.909	2.01e-05
CALYLX010000161.1	48	75.0	42	1	0	97.674	7.19e-10
CALYLX010000161.1	48	75.0	42	1	0	97.674	7.19e-10
CALYLX010000161.1	48	75.0	42	1	0	97.674	7.19e-10
CALYLX010000161.1	48	75.0	42	1	0	97.674	7.19e-10
CALYLX010000161.1	48	75.0	42	1	0	97.674	7.19e-10
CALYLX010000161.1	48	75.0	42	1	0	97.674	7.19e-10
CALYLX010000161.1	48	65.8	43	4	0	91.489	4.33e-07
CALYLX010000161.1	48	65.8	43	4	0	91.489	4.33e-07
CALYLX010000161.1	48	65.8	43	4	0	91.489	4.33e-07
CALYLX010000161.1	48	65.8	43	4	0	91.489	4.33e-07
CALYLX010000161.1	48	65.8	43	4	0	91.489	4.33e-07
CALYLX010000161.1	48	65.8	43	4	0	91.489	4.33e-07
CALYLX010000161.1	48	65.8	43	4	0	91.489	4.33e-07
CALYLX010000130.1	48	75.0	42	1	0	97.674	7.19e-10
CALYLX010000130.1	48	75.0	42	1	0	97.674	7.19e-10
CALYLX010000130.1	48	75.0	42	1	0	97.674	7.19e-10
CALYLX010000130.1	48	75.0	42	1	0	97.674	7.19e-10
CALYLX010000130.1	48	75.0	42	1	0	97.674	7.19e-10
CALYLX010000130.1	48	75.0	42	1	0	97.674	7.19e-10
CALYLX010000130.1	48	75.0	42	1	0	97.674	7.19e-10
CALYLX010000130.1	48	75.0	42	1	0	97.674	7.19e-10
CALYLX010000130.1	48	75.0	42	1	0	97.674	7.19e-10
CALYLX010000130.1	48	75.0	42	1	0	97.674	7.19e-10
CALYLX010000130.1	48	75.0	42	1	0	97.674	7.19e-10
CALYLX010000130.1	48	75.0	42	1	0	97.674	7.19e-10
CALYLX010000130.1	48	75.0	42	1	0	97.674	7.19e-10
CALYLX010000130.1	48	75.0	42	1	0	97.674	7.19e-10
CALYLX010000130.1	48	75.0	42	1	0	97.674	7.19e-10
CALYLX010000130.1	48	75.0	42	1	0	97.674	7.19e-10
CALYLX010000130.1	48	75.0	42	1	0	97.674	7.19e-10
CALYLX010000130.1	48	75.0	42	1	0	97.674	7.19e-10
CALYLX010000130.1	48	75.0	42	1	0	97.674	7.19e-10
CALYLX010000130.1	48	75.0	42	1	0	97.674	7.19e-10
CALYLX010000130.1	48	65.8	43	4	0	91.489	4.33e-07
CALYLX010000130.1	48	65.8	43	4	0	91.489	4.33e-07
CALYLX010000130.1	48	65.8	43	4	0	91.489	4.33e-07
CALYLX010000130.1	48	65.8	43	4	0	91.489	4.33e-07
CALYLX010000130.1	48	65.8	43	4	0	91.489	4.33e-07
CALYLX010000130.1	48	65.8	43	4	0	91.489	4.33e-07
CALYLX010000130.1	48	65.8	43	4	0	91.489	4.33e-07
CALYLX010000130.1	48	65.8	43	4	0	91.489	4.33e-07
CALYLX010000130.1	48	65.8	43	4	0	91.489	4.33e-07
CALYLX010000130.1	48	65.8	43	4	0	91.489	4.33e-07
CALYLX010000130.1	48	65.8	43	4	0	91.489	4.33e-07
CALYLX010000130.1	48	65.8	43	4	0	91.489	4.33e-07
CALYLX010000130.1	48	65.8	43	4	0	91.489	4.33e-07
CALYLX010000130.1	48	65.8	43	4	0	91.489	4.33e-07
CALYLX010000130.1	48	65.8	43	4	0	91.489	4.33e-07
CALYLX010000130.1	48	65.8	43	4	0	91.489	4.33e-07
CALYLX010000130.1	48	65.8	43	4	0	91.489	4.33e-07
CALYLX010000130.1	48	65.8	43	4	0	91.489	4.33e-07
CALYLX010000130.1	48	65.8	43	4	0	91.489	4.33e-07
CALYLX010000130.1	48	65.8	43	4	0	91.489	4.33e-07
CALYLX010000129.1	48	75.0	42	1	0	97.674	7.19e-10
CALYLX010000129.1	48	75.0	42	1	0	97.674	7.19e-10
CALYLX010000129.1	48	75.0	42	1	0	97.674	7.19e-10
CALYLX010000129.1	48	75.0	42	1	0	97.674	7.19e-10
CALYLX010000129.1	48	75.0	42	1	0	97.674	7.19e-10
CALYLX010000129.1	48	75.0	42	1	0	97.674	7.19e-10
CALYLX010000129.1	48	75.0	42	1	0	97.674	7.19e-10
CALYLX010000129.1	48	75.0	42	1	0	97.674	7.19e-10
CALYLX010000129.1	48	75.0	42	1	0	97.674	7.19e-10
CALYLX010000129.1	48	75.0	42	1	0	97.674	7.19e-10
CALYLX010000129.1	48	65.8	43	4	0	91.489	4.33e-07
CALYLX010000129.1	48	65.8	43	4	0	91.489	4.33e-07
CALYLX010000129.1	48	65.8	43	4	0	91.489	4.33e-07
CALYLX010000129.1	48	65.8	43	4	0	91.489	4.33e-07
CALYLX010000129.1	48	65.8	43	4	0	91.489	4.33e-07
CALYLX010000129.1	48	65.8	43	4	0	91.489	4.33e-07
CALYLX010000129.1	48	65.8	43	4	0	91.489	4.33e-07
CALYLX010000129.1	48	65.8	43	4	0	91.489	4.33e-07
CALYLX010000129.1	48	65.8	43	4	0	91.489	4.33e-07
CALYLX010000129.1	48	65.8	43	4	0	91.489	4.33e-07
CALYLX010000128.1	48	75.0	42	1	0	97.674	7.19e-10
CALYLX010000128.1	48	75.0	42	1	0	97.674	7.19e-10
CALYLX010000128.1	48	75.0	42	1	0	97.674	7.19e-10
CALYLX010000128.1	48	75.0	42	1	0	97.674	7.19e-10
CALYLX010000128.1	48	71.3	40	1	0	97.561	9.30e-09
CALYLX010000128.1	48	65.8	43	4	0	91.489	4.33e-07
CALYLX010000128.1	48	65.8	43	4	0	91.489	4.33e-07
CALYLX010000128.1	48	65.8	43	4	0	91.489	4.33e-07
CALYLX010000128.1	48	65.8	43	4	0	91.489	4.33e-07
CALYLX010000128.1	48	65.8	43	4	0	91.489	4.33e-07
CALYLX010000107.1	44	75.0	42	1	0	97.674	7.19e-10
CALYLX010000107.1	44	75.0	42	1	0	97.674	7.19e-10
CALYLX010000107.1	44	75.0	42	1	0	97.674	7.19e-10
CALYLX010000107.1	44	75.0	42	1	0	97.674	7.19e-10
CALYLX010000107.1	44	75.0	42	1	0	97.674	7.19e-10
CALYLX010000107.1	44	75.0	42	1	0	97.674	7.19e-10
CALYLX010000107.1	44	75.0	42	1	0	97.674	7.19e-10
CALYLX010000107.1	44	75.0	42	1	0	97.674	7.19e-10
CALYLX010000107.1	44	75.0	42	1	0	97.674	7.19e-10
CALYLX010000107.1	44	75.0	42	1	0	97.674	7.19e-10
CALYLX010000107.1	44	75.0	42	1	0	97.674	7.19e-10
CALYLX010000107.1	44	75.0	42	1	0	97.674	7.19e-10
CALYLX010000107.1	44	75.0	42	1	0	97.674	7.19e-10
CALYLX010000107.1	44	65.8	39	2	0	95.122	4.33e-07
CALYLX010000107.1	44	65.8	39	2	0	95.122	4.33e-07
CALYLX010000107.1	44	65.8	39	2	0	95.122	4.33e-07
CALYLX010000107.1	44	65.8	39	2	0	95.122	4.33e-07
CALYLX010000107.1	44	65.8	39	2	0	95.122	4.33e-07
CALYLX010000107.1	44	65.8	39	2	0	95.122	4.33e-07
CALYLX010000107.1	44	65.8	39	2	0	95.122	4.33e-07
CALYLX010000107.1	44	65.8	39	2	0	95.122	4.33e-07
CALYLX010000107.1	44	65.8	39	2	0	95.122	4.33e-07
CALYLX010000107.1	44	65.8	39	2	0	95.122	4.33e-07
CALYLX010000107.1	44	65.8	39	2	0	95.122	4.33e-07
CALYLX010000107.1	44	65.8	39	2	0	95.122	4.33e-07
CALYLX010000042.1	48	75.0	42	1	0	97.674	7.19e-10
CALYLX010000042.1	48	75.0	42	1	0	97.674	7.19e-10
CALYLX010000042.1	48	75.0	42	1	0	97.674	7.19e-10
CALYLX010000042.1	48	75.0	42	1	0	97.674	7.19e-10
CALYLX010000042.1	48	75.0	42	1	0	97.674	7.19e-10
CALYLX010000042.1	48	65.8	43	4	0	91.489	4.33e-07
CALYLX010000042.1	48	65.8	43	4	0	91.489	4.33e-07
CALYLX010000042.1	48	65.8	43	4	0	91.489	4.33e-07
CALYLX010000042.1	48	65.8	43	4	0	91.489	4.33e-07
CALYLX010000042.1	48	65.8	43	4	0	91.489	4.33e-07
QFED01004345.1	23	75.0	42	1	0	97.674	7.19e-10
JAEDXJ010000012.1	23	75.0	42	1	0	97.674	7.19e-10
QMFG01015693.1	23	75.0	42	1	0	97.674	7.19e-10
CP068001.1	48	75.0	42	1	0	97.674	7.19e-10
CP068001.1	48	75.0	42	1	0	97.674	7.19e-10
CP068001.1	48	75.0	42	1	0	97.674	7.19e-10
CP068001.1	48	75.0	42	1	0	97.674	7.19e-10
CP068001.1	48	75.0	42	1	0	97.674	7.19e-10
CP068001.1	48	71.3	44	3	0	93.617	9.30e-09
CP068001.1	48	71.3	44	3	0	93.617	9.30e-09
CP068001.1	48	71.3	44	3	0	93.617	9.30e-09
CP068001.1	48	71.3	44	3	0	93.617	9.30e-09
CP068001.1	48	71.3	44	3	0	93.617	9.30e-09
QFEZ01001001.1	41	75.0	42	1	0	97.674	7.19e-10
QFEZ01001001.1	41	63.9	34	0	0	100.000	1.56e-06
JAJOHK020101001.1	23	75.0	42	1	0	97.674	7.19e-10
JAJOHK020099519.1	23	75.0	42	1	0	97.674	7.19e-10
JAJOHK020098877.1	23	75.0	42	1	0	97.674	7.19e-10
JAJOHK020098773.1	23	75.0	42	1	0	97.674	7.19e-10
JAJOHK020098765.1	23	75.0	42	1	0	97.674	7.19e-10
JAJOHK020097679.1	23	75.0	42	1	0	97.674	7.19e-10
JAJOHK020097033.1	23	75.0	42	1	0	97.674	7.19e-10
JAJOHK020096425.1	23	75.0	42	1	0	97.674	7.19e-10
JAJOHK020096288.1	23	75.0	42	1	0	97.674	7.19e-10
JAJOHK020096259.1	23	75.0	42	1	0	97.674	7.19e-10
JAJOHK020096216.1	23	75.0	42	1	0	97.674	7.19e-10
JAJOHK020096015.1	23	75.0	42	1	0	97.674	7.19e-10
JAJOHK020095970.1	23	75.0	42	1	0	97.674	7.19e-10
JAJOHK020093844.1	23	75.0	42	1	0	97.674	7.19e-10
JAJOHK020092648.1	23	75.0	42	1	0	97.674	7.19e-10
JAJOHK020092647.1	23	75.0	42	1	0	97.674	7.19e-10
JAJOHK020092621.1	23	75.0	42	1	0	97.674	7.19e-10
JAJOHK020092292.1	23	75.0	42	1	0	97.674	7.19e-10
JAJOHK020091991.1	23	75.0	42	1	0	97.674	7.19e-10
JAJOHK020091326.1	23	75.0	42	1	0	97.674	7.19e-10
JAJOHK020091315.1	23	75.0	42	1	0	97.674	7.19e-10
JAJOHK020090901.1	23	75.0	42	1	0	97.674	7.19e-10
JAJOHK020090695.1	23	75.0	42	1	0	97.674	7.19e-10
JAJOHK020090669.1	23	75.0	42	1	0	97.674	7.19e-10
JAJOHK020090617.1	23	75.0	42	1	0	97.674	7.19e-10
JAJOHK020089934.1	23	75.0	42	1	0	97.674	7.19e-10
JAJOHK020089282.1	23	75.0	42	1	0	97.674	7.19e-10
JAJOHK020087769.1	23	75.0	42	1	0	97.674	7.19e-10
JAJOHK020087448.1	23	75.0	42	1	0	97.674	7.19e-10
JAJOHK020086170.1	23	75.0	42	1	0	97.674	7.19e-10
JAJOHK020085347.1	23	75.0	42	1	0	97.674	7.19e-10
JAJOHK020083241.1	23	75.0	42	1	0	97.674	7.19e-10
JAJOHK020082919.1	23	75.0	42	1	0	97.674	7.19e-10
JAJOHK020081575.1	23	75.0	42	1	0	97.674	7.19e-10
