# Supplementary material for: Using nanopore sequencing to identify fungi from clinical samples with high phylogenetic resolution
Source: Sci Rep. 2023 Jun 16;13:9785. doi: 10.1038/s41598-023-37016-0 (PMC10275880; doi:10.1038/s41598-023-37016-0)
Supplement: Supplementary file 1 — Supplementary Information. [file 41598_2023_37016_MOESM1_ESM.zip › Supplementary_Information/Supplementary_Data/Data_S5_Mock_blast/results/Mock_RGN5_3_fmt0.txt]

BLASTN 2.13.0+


Reference: Zheng Zhang, Scott Schwartz, Lukas Wagner, and Webb
Miller (2000), "A greedy algorithm for aligning DNA sequences", J
Comput Biol 2000; 7(1-2):203-14.


Database: all.fna
           16,976,359 sequences; 173,045,930,078 total letters


Query= RCA95m_3

Length=2608
                                                                      Score     E
Sequences producing significant alignments:                          (Bits)  Value

CM046507.1 Fusarium keratoplasticum isolate Fu6.1 chromosome 5, w...  4796    0.0  
JANGXZ010000016.1 Fusarium keratoplasticum isolate Fu6.1 Fu6.scaf...  4774    0.0  
JAMOFW010000560.1 Fusarium falciforme strain C5 NODE_560_length_8...  4748    0.0  
JANGYC010000023.1 Fusarium sp. Ph1 Ph1.scaf16, whole genome shotg...  4730    0.0  
CM046520.1 Fusarium sp. Ph1 chromosome 5, whole genome shotgun se...  4730    0.0  
JAGTJS010000006.1 Fusarium solani strain FSSC 5 MPI-SDFR-AT-0091 ...  4719    0.0  
NW_025764822.1 Fusarium solani strain FSSC 5 MPI-SDFR-AT-0091 chr...  4719    0.0  
CP090038.1 Fusarium solani-melongenae strain CRI 24-3 chromosome 10   4704    0.0  
JABCKC010000044.1 Fusarium papillatum strain NRRL 62944 NRRL62944...  4686    0.0  
JABEEN010000028.1 Fusarium tuaranense strain NRRL 46518 F_tuarane...  4686    0.0  
JAALXN010000035.1 Fusarium drepaniforme strain NRRL 62941 NRRL629...  4686    0.0  
NHTE02000129.1 Fusarium euwallaceae strain HFEW-16-IV-019 Scaffol...  4680    0.0  
JABCKE020000005.1 Fusarium sp. NRRL 62610 NRRL62610_c0000005, who...  4674    0.0  
CM046478.1 Fusarium sp. LHS14.1 chromosome 2, whole genome shotgu...  4671    0.0  
SSHR01000396.1 Fusarium neocosmosporiellum strain NRRL 22166 F_ne...  4658    0.0  
JAANQP010000010.1 Fusarium protoensiforme strain NRRL 22178 NRRL2...  4468    0.0  
MAEB01000001.1 Fusarium phaseoli strain NRRL 31156 Contig0.1, who...  4438    0.0  
MAEA01000003.1 Fusarium cuneirostrum strain NRRL 31157 Contig2.1,...  4438    0.0  
JAJOOV010000089.1 Fusarium tucumaniae strain NRRL 30196 F_tucuman...  4438    0.0  
JAJHJD010000037.1 Fusarium virguliforme strain FV201 000036F, who...  4434    0.0  
NKUJ01000970.1 Fusarium kuroshium isolate UCR3666 scaffold_1023, ...  4397    0.0  
JABFEX010000024.1 Fusarium illudens strain NRRL 22090 NRRL22090_c...  4396    0.0  
MAEG01000005.1 Fusarium azukiicola strain NRRL 54364 Contig4.1, w...  4372    0.0  
JAJODA010000065.1 Fusarium cicatricum strain NRRL 54954 F_cicatri...  4228    0.0  
JABEYC010000211.1 Fusarium zealandicum strain NRRL 22465 NRRL2246...  4222    0.0  
JABFFA010000104.1 Fusarium nematophilum strain NRRL 54600 NRRL546...  4220    0.0  
JAAVUK010000044.1 Fusarium buxicola strain NRRL 36148 F_buxicola_...  4205    0.0  
JABCKW010000047.1 Fusarium cyanostomum strain NRRL 53998 F_cyanos...  4193    0.0  
JABFEP010000142.1 Fusarium albidum strain NRRL_22152 NRRL22152_c0...  4169    0.0  
NKCJ01001051.1 Fusarium sp. AF-6 strain NRRL62590 scaffold_1079, ...  4167    0.0  
JAAQPG010000089.1 Fusarium udum strain NRRL 25194 NRRL25194_c0000...  4163    0.0  
JAAOAQ010000060.1 Fusarium phyllophilum strain NRRL 13617 NRRL136...  4152    0.0  
SRZU01000329.1 Fusarium xylarioides strain KSU18978 scaffold330, ...  4148    0.0  
JAAQPF010000070.1 Fusarium globosum strain NRRL 26131 NRRL26131_c...  4141    0.0  
JADAQZ010000048.1 Fusarium sp. 'flavolapis' strain MK7 NODE_3, wh...  4141    0.0  
JABSTL010000213.1 Fusarium sp. NRRL 29148 NRRL29148_c0000213, who...  4135    0.0  
JABEES010000096.1 Fusarium concentricum strain NRRL 25181 F_conce...  4135    0.0  
JACDIX010000202.1 Fusarium siculi strain KOD 1856 F_siculi_KOD185...  4135    0.0  
JABFFF010000091.1 Fusarium sublunatum strain NRRL 13384 NRRL13384...  4132    0.0  
JAHBOG010000005.1 Fusarium sp. MPI-SDFR-AT-0072 DER46scaffold_5, ...  4124    0.0  
JAAGWO010000111.1 Fusarium decemcellulare strain NRRL 13412 NRRL1...  4124    0.0  
JAJTCY010000048.1 Fusarium commune strain F23a F23a_Scaffold50, w...  4124    0.0  
JAJTCY010000047.1 Fusarium commune strain F23a F23a_Scaffold49, w...  4124    0.0  
JAALXM010000119.1 Fusarium sp. NRRL 62957 NRRL62957_c0000119, who...  4122    0.0  
JADBHU010000057.1 Fusarium devonianum strain NRRL 22134 F_rusci_2...  4120    0.0  
JABEEM010000056.1 Fusarium secorum strain NRRL 62593 F_secorum_62...  4119    0.0  
JABFAK010000045.1 Fusarium sp. NRRL 66182 NRRL66182_c0000045, who...  4117    0.0  
JAJJWO010000007.1 Fusarium sp. NRRL 66739 Fusarium_sp_66739_conti...  4117    0.0  
JAJTCY010000045.1 Fusarium commune strain F23a F23a_Scaffold47, w...  4117    0.0  
JABCKB010000044.1 Fusarium continuum strain NRRL 66286 NRRL66286_...  4115    0.0  
JAJTCY010000046.1 Fusarium commune strain F23a F23a_Scaffold48, w...  4113    0.0  
JAAVUC010000042.1 Fusarium nelsonii strain NRRL 13338 F_nelsonii_...  4100    0.0  
JAADYS010000048.1 Fusarium albosuccineum strain NRRL 20459 NRRL20...  4098    0.0  
NJCR01000385.1 Fusarium hostae strain Hy9 F.hostae_Hy9_contig_385...  4098    0.0  
JAJTCY010000044.1 Fusarium commune strain F23a F23a_Scaffold46, w...  4095    0.0  
JACTAS010000038.1 Fusarium sp. 190-020-2 NODE_38_length_367184_co...  4093    0.0  
JAGMUX010000056.1 Fusarium redolens strain MPI-CAGE-AT-0023 BKA55...  4093    0.0  
JAAIJJ010000313.1 Fusarium sp. Barmshour F-nonpath-Barmshour__con...  4093    0.0  
NW_025763719.1 Fusarium redolens strain MPI-CAGE-AT-0023 chromoso...  4093    0.0  
JABFFL010000030.1 Fusarium zanthoxyli strain NRRL 66285 NRRL66285...  4089    0.0  
JABGLY010000216.1 Fusarium dimerum strain NRRL 20691 NRRL20691_c0...  4085    0.0  
JAAVUD010000014.1 Fusarium chlamydosporum strain NRRL 13444 F_chl...  4078    0.0  
JAGFMC010000005.1 Fusarium sp. C39 Scaffold5_1, whole genome shot...  4074    0.0  
JAGFMC010000023.1 Fusarium sp. C39 Scaffold23_1, whole genome sho...  4074    0.0  
JAGFMC010000018.1 Fusarium sp. C39 Scaffold18_1, whole genome sho...  4074    0.0  
JAGFMC010000015.1 Fusarium sp. C39 Scaffold15_1, whole genome sho...  4074    0.0  
JABFFC010000021.1 Fusarium penzigii strain NRRL 20711 NRRL20711_c...  4071    0.0  
JAGPXF010000016.1 Fusarium tricinctum strain MPI-SDFR-AT-0068 BKA...  4069    0.0  
JABEEU010000010.1 Fusarium acuminatum strain F829 F_acuminatum_F8...  4069    0.0  
JABFEV010000079.1 Fusarium domesticum strain NRRL 29976 NRRL29976...  4065    0.0  
JAASAY010000001.1 Fusarium stilboides strain NRRL 20429 F_stilboi...  4063    0.0  
JAGMVH010000004.1 Fusarium avenaceum strain MPI-SDFR-AT-0044 DER4...  4061    0.0  
JAHMRZ010000026.1 Fusarium sp. PT contig_26, whole genome shotgun...  4054    0.0  
JABCJZ010000040.1 Fusarium sp. NRRL 53497 NRRL53497_c0000040, who...  4052    0.0  
JABFFI010000124.1 Fusarium robinianum strain NRRL 25729 NRRL25729...  4050    0.0  
JABFET010000023.1 Fusarium sp. FSAMSC_23 NRRL13829_c0000023, whol...  4050    0.0  
JABFFG010000089.1 Fusarium transvaalense strain NRRL 31008 NRRL31...  4045    0.0  
JAHMRZ010000010.1 Fusarium sp. PT contig_10, whole genome shotgun...  4037    0.0  
JADANP010000007.1 Fusarium sacchari strain FS66 utg000007l, whole...  4036    0.0  
JAAOAG010000101.1 Fusarium begoniae strain NRRL 25300 NRRL25300_c...  4036    0.0  
JACWFA010000008.1 Fusarium sororula strain FCC 5425 0000008, whol...  4036    0.0  
JAAOAT010000016.1 Fusarium ramigenum strain NRRL 25208 NRRL25208_...  4030    0.0  
LTDI01000199.1 Fusarium agapanthi strain NRRL 54464 contig0199, w...  4030    0.0  
JABSTN010000015.1 Fusarium sp. NRRL 53293 NRRL53293_c0000014, who...  4030    0.0  
JAJEQZ010000045.1 Fusarium marasasianum strain CMW 25512 0000045,...  4030    0.0  
JAAOAS010000041.1 Fusarium pseudocircinatum strain NRRL 36939 NRR...  4030    0.0  
JAAOAM010000103.1 Fusarium mexicanum strain NRRL 53147 NRRL53147_...  4030    0.0  
JABSTM010000049.1 Fusarium sp. NRRL 47473 NRRL47473_c0000049, who...  4030    0.0  
LJGR01000025.1 Fusarium temperatum strain CMWF389 Scaffold25, who...  4030    0.0  
WPDH01000015.1 Corinectria fuckeliana strain CBS 125109 Corinectr...  4026    0.0  
CM043919.1 Fusarium circinatum strain CMWF1803 chromosome 2, whol...  4024    0.0  
JAAOAU010000166.1 Fusarium sterilihyphosum strain NRRL 25623 NRRL...  4024    0.0  
JAAQRH010000157.1 Fusarium pseudonygamai strain NRRL 13592 NRRL13...  4024    0.0  
MAEC01000005.1 Fusarium brasiliense strain NRRL 31757 Contig4.1, ...  4024    0.0  
JAAOAI010000148.1 Fusarium bulbicola strain NRRL 25176 NRRL25176_...  4024    0.0  
JAAOAJ010000012.1 Fusarium coicis strain NRRL 66233 NRRL66233_c00...  4024    0.0  
JABFEY010000025.1 Fusarium longipes strain NRRL 13317 NRRL13317_c...  4021    0.0  
JAAOAK010000002.1 Fusarium denticulatum strain NRRL 25311 NRRL253...  4019    0.0  
JAHBCI010000013.1 Fusarium musae strain F31 contig_1, whole genom...  4019    0.0  
DS022269.1 Fusarium verticillioides 7600 supercont3.31, whole gen...  4019    0.0  
CM000580.1 Fusarium verticillioides 7600 chromosome 3, whole geno...  4019    0.0  
JABEVY010000058.1 Fusarium anthophilum strain NRRL 25214 NRRL2521...  4019    0.0  
NW_017387867.1 Fusarium verticillioides 7600 chromosome Unknown s...  4019    0.0  
NC_031677.1 Fusarium verticillioides 7600 chromosome 3, whole gen...  4019    0.0  
NW_025408615.1 Fusarium musae strain F31 chromosome Unknown conti...  4019    0.0  
JAGQDI010000028.1 Fusarium pilosicola strain CMWF1183 scaffold000...  4017    0.0  
JAGMUU010000097.1 Dactylonectria estremocensis strain MPI-CAGE-AT...  4015    0.0  
QGEA01000123.1 Fusarium irregulare strain NRRL 31160 FIESC15_3116...  4013    0.0  
QHHH01000096.1 Fusarium citri strain NRRL 66334 (ITEM 10392) FIES...  4013    0.0  
JAAOAO010000139.1 Fusarium napiforme strain NRRL 25196 NRRL25196_...  4013    0.0  
QGEC01000048.1 Fusarium clavum strain NRRL 66337 (ITEM 11348) FIE...  4013    0.0  
QHHG01000076.1 Fusarium sp. NRRL 66335 FIESC33_66335_contig_00000...  4013    0.0  
JABCJV010000024.1 Fusarium luffae strain NRRL 66473 NRRL66473_c00...  4013    0.0  
JAGMUV010000014.1 Dactylonectria macrodidyma strain MPI-CAGE-AT-0...  4012    0.0  
JAAGWQ010000076.1 Fusarium heterosporum strain NRRL 20693 NRRL206...  4010    0.0  
VYWZ01000226.1 Fusarium xyrophilum strain NRRL 62721 Fusarium_sp_...  4010    0.0  
JABKKP010000069.1 Fusarium caatingaense strain NRRL 66470 NRRL664...  4008    0.0  
JAJFAS010000217.1 Fusarium sp. HKF-74 NODE_220_length_3141_cov_43...  4008    0.0  
QGDY01000031.1 Fusarium nanum strain NRRL 66324 (ITEM 6748) FIESC...  4008    0.0  
QGED01000021.1 Fusarium camptoceras strain NRRL 13381 F_camptocer...  4008    0.0  
NJCS01000061.1 Fusarium sp. Na10 Fusarium.sp._Na10_contig_61, who...  4006    0.0  
JAGPNQ010000002.1 Ilyonectria sp. MPI-CAGE-AT-0026 BKA56scaffold_...  4006    0.0  
QHHJ01000088.1 Fusarium scirpi strain NRRL 66328 FIESC_9_66328_co...  4002    0.0  
QKXC01000042.1 Fusarium coffeatum strain FIESC_28 BRIP53273_conti...  4002    0.0  
JABEXW010000036.1 Fusarium sarcochroum strain NRRL 20472 NRRL2047...  4002    0.0  
QHKN01000102.1 Fusarium humuli strain NRRL 66339 (ITEM 11401) FIE...  4002    0.0  
JAHKNZ010000034.1 Fusarium sp. S19/10 NODE_34_length_464292_cov_1...  4002    0.0  
JAALXH010000042.1 Fusarium tanahbumbuense strain NRRL 66471 NRRL6...  4002    0.0  
NW_022157841.1 Fusarium coffeatum strain FIESC_28 chromosome Unkn...  4002    0.0  
JABFAI010000051.1 Fusarium gaditjirri strain NRRL 45417 NRRL45417...  4000    0.0  
QGDZ01000070.1 Fusarium incarnatum strain NRRL 66325 (ITEM 7155) ...  3997    0.0  
JAHKOA010000011.1 Fusarium sp. S18/39 NODE_11_length_1492770_cov_...  3997    0.0  
JAHBOO010000003.1 Fusarium flagelliforme strain FIESC 12 MPI-CAGE...  3997    0.0  
NW_025763505.1 Fusarium flagelliforme strain FIESC 12 MPI-CAGE-AA...  3997    0.0  
RQWH01000024.1 Neonectria sp. DH2 000023F, whole genome shotgun s...  3993    0.0  
RQWH01000011.1 Neonectria sp. DH2 000010F, whole genome shotgun s...  3993    0.0  
JABCJW010000060.1 Fusarium newnesense strain NRRL 66241 NRRL66241...  3991    0.0  
QGQB01000193.1 Neonectria hederae strain CBS 714.97 NhederaeCBS71...  3991    0.0  
JAAVUA010000034.1 Fusarium miscanthi strain NRRL 26231 F_miscanth...  3989    0.0  
JABFFB010000030.1 Fusarium nisikadoi strain NRRL 25179 NRRL25179_...  3989    0.0  
JABFMM010000004.1 Fusarium foetens strain NRRL 38302 NRRL38302_c0...  3989    0.0  
WOFQ01000223.1 Xenoacremonium recifei strain IHEM 4405 Scaffold22...  3989    0.0  
JAHEWK010000019.1 Ilyonectria destructans strain MPI-CAGE-AT-0134...  3988    0.0  
JABSTD010000069.1 Neonectria galligena strain NRRL 20487 Cylindro...  3984    0.0  
JAHREO010000004.1 Fusarium sp. TH15 scaffold4, whole genome shotg...  3984    0.0  
JAMAKE010000445.1 Nectriaceae sp. PG4201 ctg_445, whole genome sh...  3982    0.0  
QGQA01000156.1 Neonectria punicea strain CBS 119724 NpuniceaCBS11...  3978    0.0  
JAJTIX010000175.1 Ilyonectria robusta strain PMI_751 BGZ61scaffol...  3978    0.0  
WPDD01000053.1 Neonectria faginata strain A.R. 4307 Neonectria_fa...  3978    0.0  
NW_025764609.1 Ilyonectria robusta strain PMI_751 chromosome Unkn...  3978    0.0  
PPHJ01000046.1 Ilyonectria mors-panacis strain g3b Consensus_Cont...  3971    0.0  
LXHY01000078.1 Fusarium praegraminearum strain NRRL 39664 39664_c...  3965    0.0  
JAGDVF010000026.1 Fusarium boothii strain CBS 316.73 NODE_25_leng...  3958    0.0  
JAAAXZ010000975.1 Podosphaera xanthii isolate Wanju2017 POXAN0099...  3958    0.0  
OU830638.1 Neonectria neomacrospora isolate KNNDK1 genome assembl...  3956    0.0  
CP088260.1 Fusarium asiaticum strain KCTC 16664 chromosome 4          3952    0.0  
JAGDVJ010000033.1 Fusarium aethiopicum strain CBS 122858 NODE_31_...  3952    0.0  
JAADJG010000015.1 Fusarium austroafricanum strain NRRL 53441 NRRL...  3952    0.0  
JAGDUS010000087.1 Fusarium mesoamericanum strain CBS 415.86 NODE_...  3952    0.0  
CP064749.1 Fusarium culmorum strain Class2-1B chromosome 3            3952    0.0  
JAGDUV010000066.1 Fusarium louisianense strain CBS 127525 NODE_67...  3952    0.0  
JAGDVB010000022.1 Fusarium cortaderiae strain CBS 119183 NODE_23_...  3952    0.0  
CM000577.1 Fusarium graminearum PH-1 chromosome 4, whole genome s...  3952    0.0  
NC_026477.1 Fusarium graminearum PH-1 chromosome 4, whole genome ...  3952    0.0  
JANFOG010000029.1 Mariannaea sp. PMI_226 BGZ63scaffold_29, whole ...  3940    0.0  
JAJFPB010000002.1 Paramyrothecium sp. XJ0827 Scaffold2_1, whole g...  3936    0.0  
VTGD01000096.1 Calonectria crousiana strain CMW 27249 scaffold96_...  3932    0.0  
VTGD01000279.1 Calonectria crousiana strain CMW 27249 scaffold279...  3932    0.0  
JAANBC010000817.1 Stylonectria norvegica strain IHI 201603 Contig...  3927    0.0  
PYIU01000001.1 Aquanectria penicillioides strain NNIBRFG19 Scaffo...  3927    0.0  
JAACIZ010000019.1 Calonectria pauciramosa strain CBS 138824 scaff...  3925    0.0  
JAAVUE010000028.1 Fusarium nodosum strain NRRL 36351 Fusarium_sp_...  3925    0.0  
JAHVYC010000325.1 Calonectria multiphialidica strain CBS 112678 s...  3925    0.0  
JAHKNS010000003.1 Fusarium sporotrichioides strain S17/16 NODE_3_...  3925    0.0  
JAFFKB010000121.1 Fusarium langsethiae strain Fe2391 contig_44_pi...  3925    0.0  
JAFFKB010000042.1 Fusarium langsethiae strain Fe2391 contig_197_p...  3925    0.0  
JAHAPR010000097.1 Fusarium annulatum strain F8_4S_2B NODE_97_leng...  3923    0.0  
JAKZGU010000338.1 Calonectria pteridis isolate LPF059 scaffold338...  3921    0.0  
NAGG01000016.1 Calonectria naviculata strain CBS 101121 contig_19...  3921    0.0  
JALHAH010000005.1 Paramyrothecium foliicola strain TJWQPF1 Scaffo...  3919    0.0  
JABFFJ010000033.1 Fusarium verrucosum strain NRRL 22566 NRRL22566...  3919    0.0  
JAATNT010000122.1 Fusarium chaquense strain NRRL 66748 FCHAQ2_667...  3919    0.0  
JAAVUF010000002.1 Fusarium sibiricum strain NRRL 53430 F_sibiricu...  3919    0.0  
JABFER010000084.1 Fusarium armeniacum strain NRRL 25141 NRRL25141...  3919    0.0  
PYIU01000012.1 Aquanectria penicillioides strain NNIBRFG19 Scaffo...  3917    0.0  
QUZD01000067.1 Pseudonectria foliicola strain JAC18-02 Pfoliicola...  3917    0.0  
VTGB01000077.1 Calonectria honghensis strain CMW 47669 scaffold77...  3914    0.0  
VTGC01000106.1 Calonectria fujianensis strain CMW 27257 scaffold1...  3914    0.0  
JAGXTR010000017.1 Biscogniauxia mediterranea strain Bm01 utg00001...  3910    0.0  
JAAQRI010000051.1 Fusarium tjaetaba strain NRRL 66243 NRRL66243_c...  3910    0.0  
NW_023501247.1 Fusarium tjaetaba strain NRRL 66243 chromosome Unk...  3910    0.0  
VTGE01000112.1 Calonectria aciculata strain CMW 47645 scaffold112...  3908    0.0  
JABCJU010000095.1 Fusarium kyushuense strain NRRL 25348 NRRL25348...  3906    0.0  
JAHVYB010000441.1 Calonectria henricotiae strain JAC13-131 scaffo...  3906    0.0  
JAALXK010000102.1 Fusarium anguioides strain NRRL 25385 NRRL25385...  3903    0.0  
JAHXZK010000037.1 Calonectria hawksworthii strain S6964 scaffold3...  3899    0.0  
JALHBW010000173.1 Tolypocladium endophyticum strain MX560 NODE_18...  3899    0.0  
CP085827.1 Calonectria ilicicola strain GDYJ169 chromosome 3          3897    0.0  
JAACJA010000003.1 Calonectria hongkongensis strain CMW 47271 scaf...  3888    0.0  
RZGP01000011.1 Cladobotryum protrusum strain CCMJ2080 utg774, who...  3886    0.0  
RZGP01000005.1 Cladobotryum protrusum strain CCMJ2080 utg62, whol...  3886    0.0  
RZGP01000012.1 Cladobotryum protrusum strain CCMJ2080 utg1060, wh...  3886    0.0  
JAAOAR010000018.1 Fusarium pseudoanthophilum strain NRRL 25211 NR...  3882    0.0  
VTGA01000089.1 Calonectria pseudoturangicola strain CMW 47496 sca...  3882    0.0  
RZGP01000010.1 Cladobotryum protrusum strain CCMJ2080 utg771, who...  3879    0.0  
RZGP01000015.1 Cladobotryum protrusum strain CCMJ2080 utg1513, wh...  3877    0.0  
WBSA01000020.1 Calcarisporium arbuscula strain NRRL 3705 Contig20...  3875    0.0  
CAJVRK010000006.1 Thelonectria discophora genome assembly, contig...  3869    0.0  
RZGP01000016.1 Cladobotryum protrusum strain CCMJ2080 utg1956, wh...  3868    0.0  
WWCI01000003.1 Hypomyces rosellus strain CCMJ2808 utg2, whole gen...  3868    0.0  
JAHREC010000062.1 Albifimbria verrucaria strain IMI 368023 scaffo...  3868    0.0  
WBSA01000029.1 Calcarisporium arbuscula strain NRRL 3705 Contig29...  3864    0.0  
WOUF01000012.1 Fusarium poae strain DAOMC 252244 contig_8, whole ...  3860    0.0  
CM033788.1 Fusarium poae strain DAOMC 252244 chromosome 4, whole ...  3860    0.0  
NW_025408665.1 Fusarium poae strain DAOMC 252244 chromosome Unkno...  3860    0.0  
NC_058402.1 Fusarium poae strain DAOMC 252244 chromosome 4, whole...  3860    0.0  
JAAVUH010000037.1 Fusarium palustre strain NRRL 54050 F_palustre_...  3858    0.0  
JALHCB010000118.1 Tolypocladium geodes strain CBS 723.70 NODE_120...  3858    0.0  
JPHH03000067.1 Tolypocladium sp. Sup5 PDA-1 contig_67, whole geno...  3858    0.0  
JALHBZ010000003.1 Tolypocladium ovalisporum strain CBS 700.92 NOD...  3853    0.0  
LN649232.1 Fusarium venenatum strain A3/5 genome assembly, chromo...  3853    0.0  
NC_038015.1 Fusarium venenatum strain A3/5 genome assembly, chrom...  3853    0.0  
QEPE01000006.1 Tolypocladium inflatum strain CBS 567.84 unitig_4,...  3847    0.0  
JPIJ02000044.1 Tolypocladium sp. Salcha MEA-2 scf7180000000142.qu...  3847    0.0  
JPIJ02000043.1 Tolypocladium sp. Salcha MEA-2 scf7180000000141.qu...  3847    0.0  
JPIJ02000042.1 Tolypocladium sp. Salcha MEA-2 scf7180000000140.qu...  3847    0.0  
JPIJ02000041.1 Tolypocladium sp. Salcha MEA-2 scf7180000000139.qu...  3847    0.0  
WMHX01000045.1 Thelonectria rubi strain CBS 177.27 Thelonectriaru...  3842    0.0  
JALHBX010000025.1 Tolypocladium tundrense strain CBS 569.84 NODE_...  3834    0.0  
LDPL01000039.1 Neonectria ditissima isolate RS 324p N324S52, whol...  3834    0.0  
JALHCC010000088.1 Tolypocladium cylindrosporum strain CBS 718.70 ...  3829    0.0  
JALHBY010000001.1 Tolypocladium pustulatum strain CBS 110433 NODE...  3827    0.0  
SPDT01000017.1 Hypomyces perniciosus strain HP10 HP_3179, whole g...  3821    0.0  
SPDT01000006.1 Hypomyces perniciosus strain HP10 HP_84, whole gen...  3818    0.0  
SPDT01000013.1 Hypomyces perniciosus strain HP10 HP_394, whole ge...  3818    0.0  
VCCP01000006.1 [Paecilomyces] penicillatus strain SAAS_ppe1 scaff...  3816    0.0  
JAGPNK010000007.1 Stachybotrys elegans strain MPI-CAGE-CH-0235 B0...  3812    0.0  
JAOALB010000451.1 Mycogone perniciosa strain MgR1 Scaffold_371:1-...  3810    0.0  
SPDT01000018.1 Hypomyces perniciosus strain HP10 HP_4175, whole g...  3808    0.0  
SPDT01000023.1 Hypomyces perniciosus strain HP10 HP_16771, whole ...  3808    0.0  
CP086365.1 Purpureocillium takamizusanense strain PT3 chromosome 12   3797    0.0  
CP086360.1 Purpureocillium takamizusanense strain PT3 chromosome 7    3797    0.0  
NC_063079.1 Purpureocillium takamizusanense chromosome 12, comple...  3797    0.0  
NC_063074.1 Purpureocillium takamizusanense chromosome 7, complet...  3797    0.0  
ABDG02000018.1 Trichoderma atroviride IMI 206040 TRIATcontig_18, ...  3795    0.0  
NW_014013638.1 Trichoderma atroviride IMI 206040 chromosome Unkno...  3795    0.0  
CAKNEU010000599.1 Mariannaea elegans strain NBRC102301 genome ass...  3794    0.0  
ANCB02000636.1 Trichoderma hamatum GD12 scf_32592_438.contig_1, w...  3792    0.0  
JAMFRD010000174.1 Pascua sp. PH4015B ctg_174, whole genome shotgu...  3790    0.0  
MU251324.1 Emericellopsis sp. TS7 unplaced genomic scaffold F5Z01...  3786    0.0  
NW_025764785.1 Emericellopsis atlantica unplaced genomic scaffold...  3786    0.0  
JABSTY010000224.1 Trichoderma erinaceum strain CRRI-T2N1 Scaffold...  3784    0.0  
JAEMHR010000101.1 Beauveria felina strain SYSU-MS7908 NODE_101, w...  3783    0.0  
SPDT01000022.1 Hypomyces perniciosus strain HP10 HP_11406, whole ...  3781    0.0  
CAKNET010000227.1 Sphaerostilbella broomeana strain TFC201724 gen...  3779    0.0  
JAANBB010000831.1 Cylindrodendrum hubeiense strain IHI 201604 Con...  3775    0.0  
PKSG01000010.1 Tolypocladium paradoxum strain NRBC 100945 NODE_47...  3773    0.0  
JAJPEM010000006.1 Trichoderma koningiopsis strain RA3a contig_6, ...  3771    0.0  
JAMYIC010000017.1 Microcera coccophila strain CBS 310.34 Microcer...  3768    0.0  
ANBJ01000189.1 Trichoderma longibrachiatum SMF2 contig189, whole ...  3764    0.0  
ANBJ01000173.1 Trichoderma longibrachiatum SMF2 contig173, whole ...  3764    0.0  
CM034697.1 Trichoderma semiorbis strain FJ059 chromosome IV, whol...  3762    0.0  
BCGG01000020.1 Alternaria consortialis DNA, scaffold: scaffold_19...  3759    0.0  
ANBJ01000187.1 Trichoderma longibrachiatum SMF2 contig187, whole ...  3759    0.0  
OW971925.1 Trichoderma pseudokoningii genome assembly, chromosome: 6  3759    0.0  
JAAOZV010000010.1 Trichoderma sp. TAM-2020a strain COAD 3006 NODE...  3759    0.0  
MDJU01000880.1 Trichoderma pleuroti strain TPhu1 contig880, whole...  3757    0.0  
LCTT01000968.1 Epichloe sylvatica strain GR10156 Contig00968, who...  3757    0.0  
PXOA01000065.1 Trichoderma arundinaceum strain IBT 40837 IBT40837...  3755    0.0  
CP075868.1 Trichoderma simmonsii strain GH-Sj1 chromosome V           3755    0.0  
PXNZ01000067.1 Trichoderma brevicompactum strain IBT 40841 IBT408...  3755    0.0  
LFMI01000005.1 Trichoderma parareesei isolate CBS 125925 contig_8...  3753    0.0  
GL985064.1 Trichoderma reesei QM6a unplaced genomic scaffold TRIR...  3753    0.0  
NW_006711156.1 Trichoderma reesei QM6a unplaced genomic scaffold ...  3753    0.0  
CM008060.1 Pochonia chlamydosporia 170 chromosome 6, whole genome...  3751    0.0  
SESN01000780.1 Trichoderma lixii strain MUT 3171 NODE_780_length_...  3751    0.0  
CP098270.1 Epichloe bromicola strain Nfe1 chromosome 6                3751    0.0  
NC_035795.1 Pochonia chlamydosporia 170 chromosome 6, whole genom...  3751    0.0  
LDEE01000003.1 Stachybotrys chartarum strain 51-11 scaffold3, who...  3747    0.0  
LELE01000387.1 Epichloe uncinata strain e167 Contig00387, whole g...  3746    0.0  
CP097977.1 Epichloe brachyelytri strain E1124 chromosome 3            3742    0.0  
CP064809.1 Epichloe typhina subsp. clarkii strain 1605_22 chromos...  3742    0.0  
JAINEY010000007.1 Trichoderma gracile strain HK011-1 TgHK011-1_ct...  3740    0.0  
ABDF02000071.1 Trichoderma virens Gv29-8 TRIVIscaffold_71, whole ...  3736    0.0  
JAFEKR010000121.1 Epichloe hybrida isolate Lp1 Scaffold_121, whol...  3736    0.0  
NW_014013678.1 Trichoderma virens Gv29-8 chromosome Unknown TRIVI...  3736    0.0  
WXUD01000039.1 Trichoderma sp. TW21990_1 Scaffold23_1, whole geno...  3735    0.0  
ML974120.1 Trichoderma sp. TW21990_1 unplaced genomic scaffold Sc...  3735    0.0  
JAGIXG020000195.1 Emericellopsis cladophorae strain MUM 19.33 NOD...  3735    0.0  
JANBXD010000004.1 Beauveria sp. NWAFU-1 scaffold4, whole genome s...  3729    0.0  
AFRD01000776.1 Periglandula ipomoeae IasaF13 contig00829, whole g...  3727    0.0  
CABFOC020000081.1 Clonostachys solani genome assembly, contig: un...  3725    0.0  
CABFOC020000080.1 Clonostachys solani genome assembly, contig: un...  3725    0.0  
CABFOC020000030.1 Clonostachys solani genome assembly, contig: un...  3725    0.0  
CABFOC020000028.1 Clonostachys solani genome assembly, contig: un...  3725    0.0  
CABFOC020000026.1 Clonostachys solani genome assembly, contig: un...  3725    0.0  
CABFOC020000025.1 Clonostachys solani genome assembly, contig: un...  3725    0.0  
CABFOC020000022.1 Clonostachys solani genome assembly, contig: un...  3725    0.0  
CABFOC020000027.1 Clonostachys solani genome assembly, contig: un...  3723    0.0  
JALHBU010000096.1 Tolypocladium tropicale strain MX337 NODE_97_le...  3722    0.0  
JAFEKR010000115.1 Epichloe hybrida isolate Lp1 Scaffold_115, whol...  3720    0.0  
CABFOC020000033.1 Clonostachys solani genome assembly, contig: un...  3718    0.0  
CABFOC020000029.1 Clonostachys solani genome assembly, contig: un...  3718    0.0  
CABFOC020000023.1 Clonostachys solani genome assembly, contig: un...  3711    0.0  
JADCTT010000013.1 Clonostachys rosea strain CanS41 contig_13, who...  3709    0.0  
CABFOC020000024.1 Clonostachys solani genome assembly, contig: un...  3707    0.0  
JFGX01000962.1 Epichloe aotearoae strain ATCC MYA-1229 contig0096...  3705    0.0  
SRQK01000774.1 Claviceps sp. LM220 group G6 strain LM220 contig_7...  3705    0.0  
QERE01000236.1 Claviceps ripicola isolate JM_7.2 LM218_contig_236...  3705    0.0  
SRQJ01000755.1 Claviceps sp. LM219 group G6 strain LM219 contig_7...  3705    0.0  
JALAAE010000006.1 Epichloe sibirici strain T71 ES_Scaffold6, whol...  3705    0.0  
SRQI01000525.1 Claviceps sp. LM218 group G6 strain LM218 contig_5...  3705    0.0  
SRQL01000969.1 Claviceps sp. LM454 group G7 strain LM454 contig_9...  3705    0.0  
NIWZ02000163.1 Lecanicillium sp. LEC01 scaffold163-19527, whole g...  3703    0.0  
CP098284.1 Epichloe gansuensis strain e7080 chromosome 4              3703    0.0  
JAKLMQ010000130.1 Gamszarea kalimantanensis strain FJII-L10-SW-P1...  3701    0.0  
JADQAY010000046.1 Lecanicillium sp. FJII-L10-SW-P1 FJII-L10-SW-P1...  3701    0.0  
PVQA01000083.1 Fusarium burgessii strain NRRL 66654 Fspec_KOD1446...  3699    0.0  
AZNG01000001.1 Metarhizium brunneum ARSEF 3297 scaffold_1, whole ...  3698    0.0  
FYEV01001521.1 Geosmithia flava genome assembly, contig: 10373, w...  3698    0.0  
JMNC01001122.1 Cordyceps farinosa strain MTCC 4114 NODE_827, whol...  3698    0.0  
AZHC01000090.1 Metarhizium rileyi RCEF 4871 scaffold_90, whole ge...  3698    0.0  
NW_014574716.1 Metarhizium brunneum ARSEF 3297 chromosome Unknown...  3698    0.0  
SRQB01000761.1 Claviceps sp. LM458 group G5 strain LM458 contig_7...  3696    0.0  
PXYO01000290.1 Lecanicillium sp. MT-2017a strain AZ2 AZ2_690, who...  3696    0.0  
SRQG01000679.1 Claviceps aff. humidiphila group G2b strain LM81 c...  3694    0.0  
CP083250.1 Epichloe scottii strain TT-2021a chromosome 6              3692    0.0  
JAMAJY010000122.1 Lecanicillium sp. S3808 ctg_122, whole genome s...  3692    0.0  
JABUBV010000006.1 Metarhizium anisopliae strain JEF-290 contig6, ...  3692    0.0  
JABUBV010000003.1 Metarhizium anisopliae strain JEF-290 contig3, ...  3692    0.0  
JABUBV010000018.1 Metarhizium anisopliae strain JEF-290 contig18,...  3692    0.0  
JABUBV010000017.1 Metarhizium anisopliae strain JEF-290 contig17,...  3692    0.0  
JABUBV010000015.1 Metarhizium anisopliae strain JEF-290 contig15,...  3692    0.0  
JABUBV010000014.1 Metarhizium anisopliae strain JEF-290 contig14,...  3692    0.0  
SRQD01000677.1 Claviceps sp. Clav50 group G5 strain Clav50 contig...  3692    0.0  
SRPZ01000616.1 Claviceps maximensis strain CCC 398 contig_616, wh...  3688    0.0  
CP098294.1 Epichloe glyceriae strain E2772 chromosome 6               3687    0.0  
CM004176.1 Drechmeria coniospora strain ARSEF 6962 chromosome 03,...  3687    0.0  
NC_054391.1 Drechmeria coniospora strain ARSEF 6962 chromosome 03...  3687    0.0  
JACEFI010000005.1 Metarhizium humberi strain ESALQ1638 Scaffold_0...  3685    0.0  
SRQH01000942.1 Claviceps sp. LM84 group G4 strain LM84 contig_942...  3683    0.0  
SRQM01000717.1 Claviceps humidiphila strain LM576 contig_717, who...  3683    0.0  
SRQE01001096.1 Claviceps sp. LM77 group G4 strain LM77 contig_109...  3683    0.0  
CP072754.1 Ustilaginoidea virens strain UV-8b chromosome 2            3681    0.0  
JAIOWQ010000006.1 Keithomyces neogunnii strain Cg7.2a Contig6, wh...  3681    0.0  
JAIOWQ010000003.1 Keithomyces neogunnii strain Cg7.2a Contig3, wh...  3681    0.0  
NC_057317.1 Ustilaginoidea virens chromosome 2, complete sequence     3681    0.0  
CP098279.1 Epichloe elymi strain Nfe728 chromosome 7                  3679    0.0  
CP098275.1 Epichloe elymi strain Nfe728 chromosome 3                  3679    0.0  
CABFOC020000098.1 Clonostachys solani genome assembly, contig: un...  3679    0.0  
PXOC01000182.1 Trichothecium ovalisporum strain DAOM 186447 DAOM1...  3679    0.0  
RQPE01000018.1 Sarocladium brachiariae strain HND5 tig00000018, w...  3677    0.0  
CP099635.1 Epichloe amarillans strain NFE702 chromosome 3             3677    0.0  
CP097907.1 Epichloe baconii strain E357 chromosome 6                  3677    0.0  
JAALXG010000005.1 Simplicillium aogashimaense strain 72-15.1 scaf...  3677    0.0  
JABAEC010000250.1 Claviceps paspali strain ILB388 NODE_250_length...  3674    0.0  
CM036091.1 Trichoderma cornu-damae strain KA19-0412C chromosome 5...  3674    0.0  
RQPE01000019.1 Sarocladium brachiariae strain HND5 tig00000019, w...  3672    0.0  
RQPE01000017.1 Sarocladium brachiariae strain HND5 tig00000017, w...  3672    0.0  
SRPP01000747.1 Claviceps monticola strain CCC 1483 contig_747, wh...  3670    0.0  
LUFD01000069.1 Cordyceps pruinosa strain KACC 44470 contig_96, wh...  3664    0.0  
CP031388.1 Epichloe festucae Fl1 chromosome 4, complete sequence      3663    0.0  
JABCKD010000014.1 Fusarium sp. NRRL 66088 NRRL66088_c0000014, who...  3663    0.0  
JAIZPD010000016.1 Hirsutella rhossiliensis strain HR02 scaffold00...  3661    0.0  
SRPO01000683.1 Claviceps pazoutovae strain CCC 1485 contig_683, w...  3661    0.0  
NW_025408682.1 Hirsutella rhossiliensis strain HR02 chromosome Un...  3661    0.0  
JFHB01000445.1 Atkinsonella hypoxylon strain B4728 contig00445, w...  3659    0.0  
JMNB01000202.1 Beauveria rudraprayagi strain MTCC 8017 Br_NODE_11...  3657    0.0  
WNLN01000607.1 Acremonium sp. CBMAI 1973 contig00607, whole genom...  3653    0.0  
SRPT01001355.1 Claviceps digitariae strain CCC 659 contig_1355, w...  3651    0.0  
SRPN01000647.1 Claviceps capensis strain CCC 1504 contig_647, who...  3651    0.0  
QLOO01004436.1 Suillus sp. MG131 scaffold5893_cov151, whole genom...  3650    0.0  
JABUBV010000016.1 Metarhizium anisopliae strain JEF-290 contig16,...  3650    0.0  
SRPU01002473.1 Claviceps lovelessii strain CCC 647 contig_2473, w...  3650    0.0  
NRSZ01000054.1 Tolypocladium capitatum strain CBS 113982 NODE_78_...  3646    0.0  
SRQF01000982.1 Claviceps sp. LM78 group G4 strain LM78 contig_982...  3639    0.0  
SRPQ01000938.1 Claviceps cyperi strain CCC 1219 contig_938, whole...  3635    0.0  
KQ030526.1 Hirsutella minnesotensis 3608 unplaced genomic scaffol...  3633    0.0  
NRQP01000005.1 Tolypocladium guangdongense strain GD1-15 Scaffold...  3631    0.0  
JAHLKD010000206.1 Cladochytrium replicatum strain JEL 714 BJ742sc...  3631    0.0  
JAFEMN010000028.1 Epichloe coenophiala strain ATCC 90664 e19_scaf...  3629    0.0  
LDPL01000008.1 Neonectria ditissima isolate RS 324p N324S8, whole...  3629    0.0  
JAJIYY010000003.1 Simplicillium sp. C3G150-2 Scaffold3, whole gen...  3629    0.0  
FYEU01000250.1 Geosmithia putterillii genome assembly, contig: 30...  3627    0.0  
JAFEMN010000033.1 Epichloe coenophiala strain ATCC 90664 e19_scaf...  3624    0.0  
JAFEMN010000159.1 Epichloe coenophiala strain ATCC 90664 e19_scaf...  3624    0.0  
JAFEMN010000151.1 Epichloe coenophiala strain ATCC 90664 e19_scaf...  3624    0.0  
JAFEMN010000146.1 Epichloe coenophiala strain ATCC 90664 e19_scaf...  3624    0.0  
JABNMW010000047.1 Ramularia coccinea strain NJWW scaffold47, whol...  3624    0.0  
JABNMW010000046.1 Ramularia coccinea strain NJWW scaffold46, whol...  3624    0.0  
JABNMW010000037.1 Ramularia coccinea strain NJWW scaffold37, whol...  3624    0.0  
JABNMW010000003.1 Ramularia coccinea strain NJWW scaffold3, whole...  3624    0.0  
JABNMW010000029.1 Ramularia coccinea strain NJWW scaffold29, whol...  3624    0.0  
JABNMW010000018.1 Ramularia coccinea strain NJWW scaffold18, whol...  3624    0.0  
JABNMW010000017.1 Ramularia coccinea strain NJWW scaffold17, whol...  3624    0.0  
JABNMW010000012.1 Ramularia coccinea strain NJWW scaffold12, whol...  3624    0.0  
JABNMW010000025.1 Ramularia coccinea strain NJWW scaffold25, whol...  3622    0.0  
SRQA01001794.1 Claviceps citrina strain CCC 265 contig_1794, whol...  3622    0.0  
NRQP01000009.1 Tolypocladium guangdongense strain GD1-15 Scaffold...  3620    0.0  
JABNMW010000002.1 Ramularia coccinea strain NJWW scaffold2, whole...  3618    0.0  
JABNMW010000030.1 Ramularia coccinea strain NJWW scaffold30, whol...  3616    0.0  
SRPY01001176.1 Claviceps africana strain CCC 489 contig_1176, who...  3615    0.0  
JADCQZ010000027.1 Acremonium sp. FKII-L8-BK-P5 FKII-L8-BK-P5_cont...  3613    0.0  
JAAVUB010000027.1 Fusarium lyarnte (nom. inval.) strain NRRL 5425...  3613    0.0  
JAKLNE010000136.1 Acremonium citrinum strain FKII-L8-BK-P5 NODE_1...  3613    0.0  
JALAIL010000532.1 Niorma chrysophthalma isolate LIQ78TCHR-2 scaff...  3611    0.0  
JABNMW010000027.1 Ramularia coccinea strain NJWW scaffold27, whol...  3611    0.0  
SRPW01002400.1 Claviceps pusilla strain CCC 602 contig_2400, whol...  3611    0.0  
JAMAKF010000043.1 Sarocladiaceae sp. R1802 ctg_43, whole genome s...  3609    0.0  
JABNMW010000031.1 Ramularia coccinea strain NJWW scaffold31, whol...  3607    0.0  
RHKH01000374.1 Lasiodiplodia gonubiensis strain CBS 115812 NODE_1...  3607    0.0  
SRPV01002220.1 Claviceps sorghi strain CCC 632 contig_2220, whole...  3607    0.0  
JAFEME010000726.1 Cordycipitaceae sp. BML-2020a strain Field(W)_7...  3605    0.0  
CABFOC020000032.1 Clonostachys solani genome assembly, contig: un...  3602    0.0  
NRQP01000008.1 Tolypocladium guangdongense strain GD1-15 Scaffold...  3598    0.0  
JAKVPT010000017.1 Trichothecium roseum strain ZM-Tr2021 unanchor8...  3592    0.0  
JAKVPT010000014.1 Trichothecium roseum strain ZM-Tr2021 unanchor5...  3592    0.0  
JAKVPT010000013.1 Trichothecium roseum strain ZM-Tr2021 unanchor4...  3592    0.0  
JAKVPT010000012.1 Trichothecium roseum strain ZM-Tr2021 unanchor3...  3592    0.0  
JAKVPT010000011.1 Trichothecium roseum strain ZM-Tr2021 unanchor2...  3592    0.0  
CM040342.1 Trichothecium roseum strain ZM-Tr2021 chromosome 7, wh...  3592    0.0  
CM040341.1 Trichothecium roseum strain ZM-Tr2021 chromosome 6, wh...  3592    0.0  
JABFMN010000028.1 Fusarium torulosum strain NRRL 22747 NRRL22747_...  3589    0.0  
JAHRHY010000039.1 Linnemannia hyalina strain SCG-10 scaffold_39, ...  3576    0.0  
JANZYN010000259.1 Cordyceps tenuipes strain YF17002 Scaffold259, ...  3572    0.0  
JAKVPT010000015.1 Trichothecium roseum strain ZM-Tr2021 unanchor6...  3570    0.0  
CAGA01000149.1 Claviceps purpurea 20.1 WGS project CAGA00000000 d...  3570    0.0  
RYZW01001856.1 Colletotrichum trifolii strain 543-2 KSG_Tri_v1_sc...  3570    0.0  
RYZW01000175.1 Colletotrichum trifolii strain 543-2 KSG_Tri_v1_sc...  3570    0.0  
NQYS01000011.1 Escovopsis sp. AC Esco_Acolombica_AS2_SC11, whole ...  3570    0.0  
JALHCA010000986.1 Tolypocladium nubicola strain CBS 568.84 NODE_1...  3568    0.0  
NJEV01001218.1 Cordyceps sp. RAO-2017 strain 1346 Contig_1218, wh...  3565    0.0  
NIGB01000012.1 Escovopsis weberi strain EWB Escovopsis_AS4_SC12, ...  3565    0.0  
JAKVPT010000016.1 Trichothecium roseum strain ZM-Tr2021 unanchor7...  3565    0.0  
QAPG01001088.1 Colletotrichum spinosum strain CBS 515.97 scaffold...  3565    0.0  
QAPF01001335.1 Colletotrichum sidae strain CBS 518.97 scaffold129...  3559    0.0  
NQYR01000023.1 Escovopsis sp. Ae733 Esco_Ae733_AS2_SC23, whole ge...  3555    0.0  
DS231684.1 Fusarium graminearum PH-1 supercont3.22 genomic scaffo...  3544    0.0  
NW_001837906.1 Fusarium graminearum PH-1 supercont3.22 genomic sc...  3544    0.0  
AMCV02000075.1 Colletotrichum orbiculare MAFF 240422 strain 104-T...  3539    0.0  
JAAVMX010000019.1 Ophiocordyceps sinensis strain IOZ07 IOZ07Conti...  3535    0.0  
JAAVMX010000018.1 Ophiocordyceps sinensis strain IOZ07 IOZ07Conti...  3535    0.0  
JAAVMX010000017.1 Ophiocordyceps sinensis strain IOZ07 IOZ07Conti...  3535    0.0  
JAAVMX010000008.1 Ophiocordyceps sinensis strain IOZ07 IOZ07Conti...  3535    0.0  
JAAVMX010000002.1 Ophiocordyceps sinensis strain IOZ07 IOZ07Conti...  3535    0.0  
QCWU01000007.1 Colletotrichum sp. JS-367 scaffold7, whole genome ...  3535    0.0  
JABKKQ010000398.1 Fusarium sp. KOD 1611 KOD116_c0000398, whole ge...  3535    0.0  
CP077954.1 Colletotrichum gigasporum strain JS-0367 chromosome VIII   3535    0.0  
MASP02000184.1 Colletotrichum lindemuthianum strain 89 A2 2-3 iso...  3535    0.0  
LFRF01000005.1 Tolypocladium ophioglossoides CBS 100239 scaffold_...  3526    0.0  
JABNMW010000020.1 Ramularia coccinea strain NJWW scaffold20, whol...  3522    0.0  
NJHP01000146.1 Colletotrichum sansevieriae strain Sa-1-2 Colleto_...  3491    0.0  
LECQ01000016.1 Colletotrichum coccodes strain NJ-RT1 RT1_contig_1...  3491    0.0  
JADEZT010000010.1 Colletotrichum echinochloae strain B-48 ctg10, ...  3483    0.0  
PXOB01000154.1 Trichothecium sympodiale strain DAOM 209012 DAOM20...  3483    0.0  
JAHSQG010000066.1 Colletotrichum sublineola strain CsGL1 tig00001...  3482    0.0  
JAHSQG010000064.1 Colletotrichum sublineola strain CsGL1 tig00001...  3482    0.0  
JAHSQG010000063.1 Colletotrichum sublineola strain CsGL1 tig00001...  3482    0.0  
JAHSQG010000062.1 Colletotrichum sublineola strain CsGL1 tig00001...  3482    0.0  
JAHSQG010000060.1 Colletotrichum sublineola strain CsGL1 tig00001...  3482    0.0  
JAHSQG010000059.1 Colletotrichum sublineola strain CsGL1 tig00001...  3482    0.0  
JAHSQG010000058.1 Colletotrichum sublineola strain CsGL1 tig00001...  3482    0.0  
JAHSQG010000057.1 Colletotrichum sublineola strain CsGL1 tig00001...  3482    0.0  
JAHSQG010000056.1 Colletotrichum sublineola strain CsGL1 tig00001...  3482    0.0  
JAHSQG010000054.1 Colletotrichum sublineola strain CsGL1 tig00001...  3482    0.0  
JAHSQG010000053.1 Colletotrichum sublineola strain CsGL1 tig00001...  3482    0.0  
JAHSQG010000051.1 Colletotrichum sublineola strain CsGL1 tig00001...  3482    0.0  
JAHSQG010000048.1 Colletotrichum sublineola strain CsGL1 tig00001...  3482    0.0  
JAHSQG010000046.1 Colletotrichum sublineola strain CsGL1 tig00001...  3482    0.0  
JAHSQG010000045.1 Colletotrichum sublineola strain CsGL1 tig00001...  3482    0.0  
JAHSQG010000044.1 Colletotrichum sublineola strain CsGL1 tig00001...  3482    0.0  
JAHSQG010000036.1 Colletotrichum sublineola strain CsGL1 tig00001...  3482    0.0  
JAHSQG010000055.1 Colletotrichum sublineola strain CsGL1 tig00001...  3480    0.0  
JADEZO010000008.1 Colletotrichum eleusines strain NJC-16 ctg8, wh...  3480    0.0  
SWKJ01000109.1 Colletotrichum falcatum strain CF08 000000F233, wh...  3463    0.0  
SWKJ01000205.1 Colletotrichum falcatum strain CF08 000000F205, wh...  3463    0.0  
BQXU01000082.1 Colletotrichum spaethianum MAFF 239500 DNA, contig...  3463    0.0  
LFIW01000531.1 Colletotrichum incanum strain MAFF 238704 contig62...  3463    0.0  
FWCC01000042.1 Lecanicillium fungicola 150-1 genome assembly, con...  3463    0.0  
NW_026054852.1 Colletotrichum spaethianum MAFF 239500 DNA, contig...  3463    0.0  
JAJTCY010000040.1 Fusarium commune strain F23a F23a_Scaffold40, w...  3461    0.0  
BQXV01000018.1 Colletotrichum tofieldiae MAFF 712333 DNA, contig1...  3458    0.0  
BQXV01000008.1 Colletotrichum tofieldiae MAFF 712333 DNA, contig0...  3458    0.0  
BPPX01000080.1 Colletotrichum liriopes MAFF 242679 DNA, contig80,...  3456    0.0  
WPDF01000116.1 Neonectria coccinea strain CBS 119158 Neonectria_c...  3456    0.0  
GG697442.1 Glomerella graminicola M1.001 genomic scaffold superco...  3450    0.0  
NW_007361116.1 Colletotrichum graminicola M1.001 genomic scaffold...  3450    0.0  
LSAX01000017.1 Reticulascus tulasneorum strain NRRL18230 unitig_4...  3446    0.0  
LSAX01000031.1 Reticulascus tulasneorum strain NRRL18230 unitig_4...  3446    0.0  
LSAX01000036.1 Reticulascus tulasneorum strain NRRL18230 unitig_4...  3446    0.0  
LSAX01000015.1 Reticulascus tulasneorum strain NRRL18230 unitig_4...  3446    0.0  
LSAX01000022.1 Reticulascus tulasneorum strain NRRL18230 unitig_4...  3446    0.0  
LSAX01000029.1 Reticulascus tulasneorum strain NRRL18230 unitig_4...  3446    0.0  
LSAX01000034.1 Reticulascus tulasneorum strain NRRL18230 unitig_1...  3439    0.0  
JABEEJ010000006.1 Fusarium brevicatenulatum strain NRRL 25447 F_b...  3437    0.0  
AFQZ01001817.1 Aciculosporium take MAFF-241224 contig01817, whole...  3435    0.0  
JABEEO010000008.1 Fusarium tupiense strain NRRL 53984 F_tupiense_...  3398    0.0  
SRQC01000801.1 Claviceps sp. Clav32 group G5 strain Clav32 contig...  3395    0.0  
DS231680.1 Fusarium graminearum PH-1 supercont3.18 genomic scaffo...  3382    0.0  
NW_001837910.1 Fusarium graminearum PH-1 supercont3.18 genomic sc...  3382    0.0  


>CM046507.1 Fusarium keratoplasticum isolate Fu6.1 chromosome 5, whole genome 
shotgun sequence
Length=4213465

 Score = 4796 bits (2597),  Expect = 0.0
 Identities = 2607/2611 (99%), Gaps = 3/2611 (0%)
 Strand=Plus/Minus

Query  1        CAAGGTCTCCGTTGGTGAACCAGCGGAGGGATCATTACCGAGTTATACAACTCATCAACC  60
                ||||||||||||||||||||||||||||||||||||||||||||||||||||||||||||
Sbjct  4189366  CAAGGTCTCCGTTGGTGAACCAGCGGAGGGATCATTACCGAGTTATACAACTCATCAACC  4189307

Query  61       CTGTGAACATACCTAAAACGTTGCTTCGGCGGGAACAGACGGCCCCGTAACACGGGCCGC  120
                ||||||||||||||||||||||||||||||||||||||||||||||||||||||||||||
Sbjct  4189306  CTGTGAACATACCTAAAACGTTGCTTCGGCGGGAACAGACGGCCCCGTAACACGGGCCGC  4189247

Query  121      CCCCGCCAGAGGACCCCCTAACTCTGTTTCTATTATGTTTCTTCTGAGTAAAACAAGCAA  180
                ||||||||||||||||||||||||||||||||||||||||||||||||||||||||||||
Sbjct  4189246  CCCCGCCAGAGGACCCCCTAACTCTGTTTCTATTATGTTTCTTCTGAGTAAAACAAGCAA  4189187

Query  181      ATAAATTAAAACTTTCAACAACGGATCTCTTGGCTCTGGCATCGATGAAGAACGCAGCGA  240
                ||||||||||||||||||||||||||||||||||||||||||||||||||||||||||||
Sbjct  4189186  ATAAATTAAAACTTTCAACAACGGATCTCTTGGCTCTGGCATCGATGAAGAACGCAGCGA  4189127

Query  241      AATGCGATAAGTAATGTGAATTGCAGAATTCAGTGAATCATCGAATCTTTGAACGCACAT  300
                ||||||||||||||||||||||||||||||||||||||||||||||||||||||||||||
Sbjct  4189126  AATGCGATAAGTAATGTGAATTGCAGAATTCAGTGAATCATCGAATCTTTGAACGCACAT  4189067

Query  301      TGCGCCCGCCAGTATTCTGGCGGGCATGCCTGTTCGAGCGTCATTACAACCCTCAGGCCC  360
                ||||||||||||||||||||||||||||||||||||||||||||||||||||||||||||
Sbjct  4189066  TGCGCCCGCCAGTATTCTGGCGGGCATGCCTGTTCGAGCGTCATTACAACCCTCAGGCCC  4189007

Query  361      CCGGGCCTGGCGTTGGGGATCGGCGAGGCGCCCCCTGCGGGCACACGCCGTCCCCCAAAT  420
                ||||||||||||||||||||||||||||||||||||||||||||||||||||||||||||
Sbjct  4189006  CCGGGCCTGGCGTTGGGGATCGGCGAGGCGCCCCCTGCGGGCACACGCCGTCCCCCAAAT  4188947

Query  421      ACAGTGGCGGTCCCGCCGCAGCTTCCATTGCGTAGTAGCTAACACCTCGCAACTGGAGAG  480
                ||||||||||||||||||||||||||||||||||||||||||||||||||||||||||||
Sbjct  4188946  ACAGTGGCGGTCCCGCCGCAGCTTCCATTGCGTAGTAGCTAACACCTCGCAACTGGAGAG  4188887

Query  481      CGGCGCGGCCACGCCGTAAAACACCCAACTTCTGAATGTTGACCTCGAATCAGGTAGGAA  540
                ||||||||||| ||||||||||||||||||||||||||||||||||||||||||||||||
Sbjct  4188886  CGGCGCGGCCATGCCGTAAAACACCCAACTTCTGAATGTTGACCTCGAATCAGGTAGGAA  4188827

Query  541      TACCCGCTGAACTTAAGCATATCAATAAGCGGAGGAAAAGAAACCAACAGGGATTGCCCC  600
                ||||||||||||||||||||||||||||||||||||||||||||||||||||||||||||
Sbjct  4188826  TACCCGCTGAACTTAAGCATATCAATAAGCGGAGGAAAAGAAACCAACAGGGATTGCCCC  4188767

Query  601      AGTAACGGCGAGTGAAGCGGCAACAGCTCAAATTTGAAATCTGGCTCTCGGGCCCGAGTT  660
                ||||||||||||||||||||||||||||||||||||||||||||||||||||||||||||
Sbjct  4188766  AGTAACGGCGAGTGAAGCGGCAACAGCTCAAATTTGAAATCTGGCTCTCGGGCCCGAGTT  4188707

Query  661      GTAATTTGTAGAGGATGCTTTTGGTGAGGTGCCTTCCGAGTTCCCTGGAACGGGACGCCA  720
                ||||||||||||||||||||||||||||||||||||||||||||||||||||||||||||
Sbjct  4188706  GTAATTTGTAGAGGATGCTTTTGGTGAGGTGCCTTCCGAGTTCCCTGGAACGGGACGCCA  4188647

Query  721      TAGAGGGTGAGAGCCCCGTCTGGTTGGACACCGATCCTCTGTAAAGCTCCTTCGACGAGT  780
                ||||||||||||||||||||||||||||||||||||||||||||||||||||||||||||
Sbjct  4188646  TAGAGGGTGAGAGCCCCGTCTGGTTGGACACCGATCCTCTGTAAAGCTCCTTCGACGAGT  4188587

Query  781      CGAGTAGTTTGGGAATGCTGCTCTAAATGGGAGGTATATGTCTTCTAAAGCTAAATACCG  840
                ||||||||||||||||||||||||||||||||||||||||||||||||||||||||||||
Sbjct  4188586  CGAGTAGTTTGGGAATGCTGCTCTAAATGGGAGGTATATGTCTTCTAAAGCTAAATACCG  4188527

Query  841      GCCAGAGACCGATAGCGCACAAGTAGAGTGATCGAAAGATGAAAAGAACTTTGAAAAGAG  900
                ||||||||||||||||||||||||||||||||||||||||||||||||||||||||||||
Sbjct  4188526  GCCAGAGACCGATAGCGCACAAGTAGAGTGATCGAAAGATGAAAAGAACTTTGAAAAGAG  4188467

Query  901      AGTTAAACAGTACGTGAAATTGTTGAAAGGGAAGCGCTTGTGACCAGACTTGGGCTTGGT  960
                ||||||||||||||||||||||||||||||||||||||||||||||||||||||||||||
Sbjct  4188466  AGTTAAACAGTACGTGAAATTGTTGAAAGGGAAGCGCTTGTGACCAGACTTGGGCTTGGT  4188407

Query  961      TGATCATCCGGGGTTCTCCCCGGTGCACTCTTCCGGCCCAGGCCAGCATCAGTTCGCCCT  1020
                ||||||||||||||||||||||||||||||||||||||||||||||||||||||||||||
Sbjct  4188406  TGATCATCCGGGGTTCTCCCCGGTGCACTCTTCCGGCCCAGGCCAGCATCAGTTCGCCCT  4188347

Query  1021     GGGGGACAAAGGCTTCGGGAATGTGGCTCTCTCCGGGGAGTGTTATAGCCCGTTGCGTAA  1080
                ||||||||||||||||||||||||||||||||||||||||||||||||||||||||||||
Sbjct  4188346  GGGGGACAAAGGCTTCGGGAATGTGGCTCTCTCCGGGGAGTGTTATAGCCCGTTGCGTAA  4188287

Query  1081     TACCCTGTGGCGGACTGAGGTTCGCGCATTCGCAAGGATGCTGGCGTAATGGTCATCAGT  1140
                ||||||||||||||||||||||||||||||||||||||||||||||||||||||||||||
Sbjct  4188286  TACCCTGTGGCGGACTGAGGTTCGCGCATTCGCAAGGATGCTGGCGTAATGGTCATCAGT  4188227

Query  1141     GACCCGTCTTGAAACACGGACCAAGGAGTCGTCTTCGTATGCGAGTGTTCGGGTGTCAAA  1200
                ||||||||||||||||||||||||||||||||||||||||||||||||||||||||||||
Sbjct  4188226  GACCCGTCTTGAAACACGGACCAAGGAGTCGTCTTCGTATGCGAGTGTTCGGGTGTCAAA  4188167

Query  1201     CCCCTACGCGAAATGAAAGTGAACGCAGGTGAGAGCTTCGGCGCATCATCGACCGATCCT  1260
                ||||||||||||||||||||||||||||||||||||||||||||||||||||||||||||
Sbjct  4188166  CCCCTACGCGAAATGAAAGTGAACGCAGGTGAGAGCTTCGGCGCATCATCGACCGATCCT  4188107

Query  1261     GATGTTATCGGATGGATTTGAGTAAGAGCATACGGGGCCGGACCCGAAAGAAGGTGAACT  1320
                ||||||||||||||||||||||||||||||||||||||||||||||||||||||||||||
Sbjct  4188106  GATGTTATCGGATGGATTTGAGTAAGAGCATACGGGGCCGGACCCGAAAGAAGGTGAACT  4188047

Query  1321     ATGCCTGTGTAGGGTGAAGCCAGAGGAAACTCTGGTGGAGGCTCGCAGCGGTTCTGACGT  1380
                ||||||||||||||||||||||||||||||||||||||||||||||||||||||||||||
Sbjct  4188046  ATGCCTGTGTAGGGTGAAGCCAGAGGAAACTCTGGTGGAGGCTCGCAGCGGTTCTGACGT  4187987

Query  1381     GCAAATCGATCGTCAAACATGGGCATGGGGG-CGAAAGACTAATCGAACCTTCTAGTAGC  1439
                ||||||||||||||||||||||||||||||| ||||||||||||||||||||||||||||
Sbjct  4187986  GCAAATCGATCGTCAAACATGGGCATGGGGGGCGAAAGACTAATCGAACCTTCTAGTAGC  4187927

Query  1440     TGGTTTCCGCCGAAGTTTCCCTCAGGATAGCAGTGTTGAACTCAGTTTTATGAGGTAAAG  1499
                ||||||||||||||||||||||||||||||||||||||||||||||||||||||||||||
Sbjct  4187926  TGGTTTCCGCCGAAGTTTCCCTCAGGATAGCAGTGTTGAACTCAGTTTTATGAGGTAAAG  4187867

Query  1500     CGAATGATTAGGG-ACTCGGGGGCGCTATTTAGCCTTCATCCATTCTCAAACTTTAAATA  1558
                ||||||||||||| ||||||||||||||||||||||||||||||||||||||||||||||
Sbjct  4187866  CGAATGATTAGGGGACTCGGGGGCGCTATTTAGCCTTCATCCATTCTCAAACTTTAAATA  4187807

Query  1559     TGTAAGAAGCCCTTGTTGCTTAATTGAACGTGGGCATTCGAATGAATCAACACTAGTGGG  1618
                ||||||||||||||||||||||||||||||||||||||||||||||||||||||||||||
Sbjct  4187806  TGTAAGAAGCCCTTGTTGCTTAATTGAACGTGGGCATTCGAATGAATCAACACTAGTGGG  4187747

Query  1619     CCATTTTTGGTAAGCAGAACTGGCGATGCGGGATGAACCGAACGCGAGGTTAAGGTGCCA  1678
                ||||||||||||||||||||||||||||||||||||||||||||||||||||||||||||
Sbjct  4187746  CCATTTTTGGTAAGCAGAACTGGCGATGCGGGATGAACCGAACGCGAGGTTAAGGTGCCA  4187687

Query  1679     GAGTAGACGCTCATCAGACACCACAAAAGGTGTTAGTACATCTTGACAGCAGGACGGTGG  1738
                ||||||||||||||||||||||||||||||||||||||||||||||||||||||||||||
Sbjct  4187686  GAGTAGACGCTCATCAGACACCACAAAAGGTGTTAGTACATCTTGACAGCAGGACGGTGG  4187627

Query  1739     CCATGGAAGTCGGAATCCGCTAAGGACTGTGTAACAACTCACCTGCCGAATGTACTAGCC  1798
                ||||||||||||||||||||||||||||||||||||||||||||||||||||||||||||
Sbjct  4187626  CCATGGAAGTCGGAATCCGCTAAGGACTGTGTAACAACTCACCTGCCGAATGTACTAGCC  4187567

Query  1799     CTGAAAATGGATGGCGCTCAAGCGTCTCACCCATACCTCGCCCTCAGGGTAGAAACGATG  1858
                ||||||||||||||||||||||||||||||||||||||||||||||||||||||||||||
Sbjct  4187566  CTGAAAATGGATGGCGCTCAAGCGTCTCACCCATACCTCGCCCTCAGGGTAGAAACGATG  4187507

Query  1859     CCCTGAGGAGTAGGCGGACGTGGAGGTCAGTGACGAAGCCTAGGGCGTGAGCCCGGGTTG  1918
                ||||||||||||||||||||||||||||||||||||||||||||||||||||||||||||
Sbjct  4187506  CCCTGAGGAGTAGGCGGACGTGGAGGTCAGTGACGAAGCCTAGGGCGTGAGCCCGGGTTG  4187447

Query  1919     AACGGCCTCTAGTGCAGATCTTGGTGGTAGTAGCAAATACTTCAATGAGAACTTGAAGGA  1978
                ||||||||||||||||||||||||||||||||||||||||||||||||||||||||||||
Sbjct  4187446  AACGGCCTCTAGTGCAGATCTTGGTGGTAGTAGCAAATACTTCAATGAGAACTTGAAGGA  4187387

Query  1979     CCGAAGTGGGGAAAGGTTCCATGTGAACAGCGGTTGGACATGGGTTAGTCGATCCTAAGC  2038
                ||||||||||||||||||||||||||||||||||||||||||||||||||||||||||||
Sbjct  4187386  CCGAAGTGGGGAAAGGTTCCATGTGAACAGCGGTTGGACATGGGTTAGTCGATCCTAAGC  4187327

Query  2039     CATAGGGAAGTTCCGTTTCAAAGGCGCACTATGCGCCGTCTGGCGAAAGGGGAGCCGGTC  2098
                ||||||||||||||||||||||||||||||||||||||||||||||||||||||||||||
Sbjct  4187326  CATAGGGAAGTTCCGTTTCAAAGGCGCACTATGCGCCGTCTGGCGAAAGGGGAGCCGGTC  4187267

Query  2099     AATATTCCGGCACCTGGATGTGGGTTTTGCGCGGCAACGCAACTGAACGCGGAGACGACG  2158
                ||||||||||||||||||||||||||||||||||||||||||||||||||||||||||||
Sbjct  4187266  AATATTCCGGCACCTGGATGTGGGTTTTGCGCGGCAACGCAACTGAACGCGGAGACGACG  4187207

Query  2159     GCGGGGGCCCCGGGCAGAGTTCTCTTTTCTTCTTAACAGTCTCTCACCCTGAAATCGGTT  2218
                ||||||||||||||||||||||||||||||||||||||||||||||||||||||||||||
Sbjct  4187206  GCGGGGGCCCCGGGCAGAGTTCTCTTTTCTTCTTAACAGTCTCTCACCCTGAAATCGGTT  4187147

Query  2219     TGTCCGGAGCTAGGGTTTAATGGCTGGAAGAGCCCAGCACCTCTGCTGGGTCCGGTGCGC  2278
                ||||||||||||||||||||||||||||||||||||||||||||||||||||||||||||
Sbjct  4187146  TGTCCGGAGCTAGGGTTTAATGGCTGGAAGAGCCCAGCACCTCTGCTGGGTCCGGTGCGC  4187087

Query  2279     TCTCGACGTCCCTTGAAAATCCGCGGGAAGAAATAATTCTCACGCCAGGTCGTACTCATA  2338
                ||||||||||||||||||||||||||||||||||||||||||||||||||||||||||||
Sbjct  4187086  TCTCGACGTCCCTTGAAAATCCGCGGGAAGAAATAATTCTCACGCCAGGTCGTACTCATA  4187027

Query  2339     ACCGCAGCAGGTCTCCAAGGTGAACAGCCTCTGGTTGATAGAACAATGTAGATAAGGGAA  2398
                ||||||||||||||||||||||||||||||||||||||||||||||||||||||||||||
Sbjct  4187026  ACCGCAGCAGGTCTCCAAGGTGAACAGCCTCTGGTTGATAGAACAATGTAGATAAGGGAA  4186967

Query  2399     GTCGGCAAAATAGATCCGTAACTTCGGGATAAGGATTGGCTCTAAGGGTTGGGCACGCAG  2458
                ||||||||||||||||||||||||||||||||||||||||||||||||||||||||||||
Sbjct  4186966  GTCGGCAAAATAGATCCGTAACTTCGGGATAAGGATTGGCTCTAAGGGTTGGGCACGCAG  4186907

Query  2459     GGCCTTGGGCGGACGCCATGGGGG-CAGGCTGCTTCTAGCCGGGCAACCGGCCGGCGGCG  2517
                |||||||||||||||||||||||| |||||||||||||||||||||||||||||||||||
Sbjct  4186906  GGCCTTGGGCGGACGCCATGGGGGGCAGGCTGCTTCTAGCCGGGCAACCGGCCGGCGGCG  4186847

Query  2518     GCCAGCACCCGTGCGCTGATGCCCTTGGCAGGCTTCGGCCGTCCGGCGTGCGGTTAACAA  2577
                ||||||||||||||||||||||||||||||||||||||||||||||||||||||||||||
Sbjct  4186846  GCCAGCACCCGTGCGCTGATGCCCTTGGCAGGCTTCGGCCGTCCGGCGTGCGGTTAACAA  4186787

Query  2578     CCAACTTAGAACTGGTACGGACAAGGGGAAT  2608
                |||||||||||||||||||||||||||||||
Sbjct  4186786  CCAACTTAGAACTGGTACGGACAAGGGGAAT  4186756


 Score = 4783 bits (2590),  Expect = 0.0
 Identities = 2607/2614 (99%), Gaps = 6/2614 (0%)
 Strand=Plus/Minus

Query  1        CAAGGTCTCCGTTGGTGAACCAGCGGAGGGATCATTACCGAGTTATACAACTCATCAACC  60
                ||||||||||||||||||||||||||||||||||||||||||||||||||||||||||||
Sbjct  4181126  CAAGGTCTCCGTTGGTGAACCAGCGGAGGGATCATTACCGAGTTATACAACTCATCAACC  4181067

Query  61       CTGTGAACATACCTAAAACGTTGCTTCGGCGGGAACAGACGGCCCCGTAACACGGGCCGC  120
                ||||||||||||||||||||||||||||||||||||||||||||||||||||||||||||
Sbjct  4181066  CTGTGAACATACCTAAAACGTTGCTTCGGCGGGAACAGACGGCCCCGTAACACGGGCCGC  4181007

Query  121      CCCCGCCAGAGGACCCCCTAACTCTGTTTCTATTATGTTTCTTCTGAGTAAAACAAGCAA  180
                ||||||||||||||||||||||||||||||||||||||||||||||||||||||||||||
Sbjct  4181006  CCCCGCCAGAGGACCCCCTAACTCTGTTTCTATTATGTTTCTTCTGAGTAAAACAAGCAA  4180947

Query  181      ATAAATTAAAACTTTCAACAACGGATCTCTTGGCTCTGGCATCGATGAAGAACGCAGCGA  240
                ||||||||||||||||||||||||||||||||||||||||||||||||||||||||||||
Sbjct  4180946  ATAAATTAAAACTTTCAACAACGGATCTCTTGGCTCTGGCATCGATGAAGAACGCAGCGA  4180887

Query  241      AATGCGATAAGTAATGTGAATTGCAGAATTCAGTGAATCATCGAATCTTTGAACGCACAT  300
                ||||||||||||||||||||||||||||||||||||||||||||||||||||||||||||
Sbjct  4180886  AATGCGATAAGTAATGTGAATTGCAGAATTCAGTGAATCATCGAATCTTTGAACGCACAT  4180827

Query  301      TGCGCCCGCCAGTATTCTGGCGGGCATGCCTGTTCGAGCGTCATTACAACCCTCAGGCCC  360
                ||||||||||||||||||||||||||||||||||||||||||||||||||||||||||||
Sbjct  4180826  TGCGCCCGCCAGTATTCTGGCGGGCATGCCTGTTCGAGCGTCATTACAACCCTCAGGCCC  4180767

Query  361      CCGGGCCTGGCGTTGGGGATCGGCGAGGCGCCCCCTGCGGGCACACGCCGTCCCCCAAAT  420
                ||||||||||||||||||||||||||||||||||||||||||||||||||||||||||||
Sbjct  4180766  CCGGGCCTGGCGTTGGGGATCGGCGAGGCGCCCCCTGCGGGCACACGCCGTCCCCCAAAT  4180707

Query  421      ACAGTGGCGGTCCCGCCGCAGCTTCCATTGCGTAGTAGCTAACACCTCGCAACTGGAGAG  480
                ||||||||||||||||||||||||||||||||||||||||||||||||||||||||||||
Sbjct  4180706  ACAGTGGCGGTCCCGCCGCAGCTTCCATTGCGTAGTAGCTAACACCTCGCAACTGGAGAG  4180647

Query  481      CGGCGCGGCCACGCCGTAAAACACCCAACTTCTGAATGTTGACCTCGAATCAGGTAGGAA  540
                ||||||||||| ||||||||||||||||||||||||||||||||||||||||||||||||
Sbjct  4180646  CGGCGCGGCCATGCCGTAAAACACCCAACTTCTGAATGTTGACCTCGAATCAGGTAGGAA  4180587

Query  541      TACCCGCTGAACTTAAGCATATCAATAAGCGGAGGAAAAGAAACCAACAGGGATTGCCCC  600
                ||||||||||||||||||||||||||||||||||||||||||||||||||||||||||||
Sbjct  4180586  TACCCGCTGAACTTAAGCATATCAATAAGCGGAGGAAAAGAAACCAACAGGGATTGCCCC  4180527

Query  601      AGTAACGGCGAGTGAAGCGGCAACAGCTCAAATTTGAAATCTGGCTCTCGGGCCCGAGTT  660
                ||||||||||||||||||||||||||||||||||||||||||||||||||||||||||||
Sbjct  4180526  AGTAACGGCGAGTGAAGCGGCAACAGCTCAAATTTGAAATCTGGCTCTCGGGCCCGAGTT  4180467

Query  661      GTAATTTGTAGAGGATGCTTTTGGTGAGGTGCCTTCCGAGTTCCCTGGAACGGGACGCCA  720
                ||||||||||||||||||||||||||||||||||||||||||||||||||||||||||||
Sbjct  4180466  GTAATTTGTAGAGGATGCTTTTGGTGAGGTGCCTTCCGAGTTCCCTGGAACGGGACGCCA  4180407

Query  721      TAGAGGGTGAGAGCCCCGTCTGGTTGGACACCGATCCTCTGTAAAGCTCCTTCGACGAGT  780
                ||||||||||||||||||||||||||||||||||||||||||||||||||||||||||||
Sbjct  4180406  TAGAGGGTGAGAGCCCCGTCTGGTTGGACACCGATCCTCTGTAAAGCTCCTTCGACGAGT  4180347

Query  781      CGAGTAGTTTGGGAATGCTGCTCTAAATGGGAGGTATATGTCTTCTAAAGCTAAATACCG  840
                ||||||||||||||||||||||||||||||||||||||||||||||||||||||||||||
Sbjct  4180346  CGAGTAGTTTGGGAATGCTGCTCTAAATGGGAGGTATATGTCTTCTAAAGCTAAATACCG  4180287

Query  841      GCCAGAGACCGATAGCGCACAAGTAGAGTGATCGAAAGATGAAAAGAACTTTGAAAAGAG  900
                ||||||||||||||||||||||||||||||||||||||||||||||||||||||||||||
Sbjct  4180286  GCCAGAGACCGATAGCGCACAAGTAGAGTGATCGAAAGATGAAAAGAACTTTGAAAAGAG  4180227

Query  901      AGTTAAACAGTACGTGAAATTGTTGAAAGGGAAGCGCTTGTGACCAGACTTGGGCTTGGT  960
                ||||||||||||||||||||||||||||||||||||||||||||||||||||||||||||
Sbjct  4180226  AGTTAAACAGTACGTGAAATTGTTGAAAGGGAAGCGCTTGTGACCAGACTTGGGCTTGGT  4180167

Query  961      TGATCATCCGGGGTTCTCCCCGGTGCACTCTTCCGGCCCAGGCCAGCATCAGTTCGCCCT  1020
                ||||||||||||||||||||||||||||||||||||||||||||||||||||||||||||
Sbjct  4180166  TGATCATCCGGGGTTCTCCCCGGTGCACTCTTCCGGCCCAGGCCAGCATCAGTTCGCCCT  4180107

Query  1021     GGGGG-ACAAAGGCTTCGGGAATGTGGCTCTCTCCGGGGAGTGTTATAGCCCGTTGCGTA  1079
                ||||| ||||||||||||||||||||||||||||||||||||||||||||||||||||||
Sbjct  4180106  GGGGGGACAAAGGCTTCGGGAATGTGGCTCTCTCCGGGGAGTGTTATAGCCCGTTGCGTA  4180047

Query  1080     ATACCCTGTGGCGGACTGAGGTTCGCGCATTCGCAAGGATGCTGGCGTAATGGTCATCAG  1139
                ||||||||||||||||||||||||||||||||||||||||||||||||||||||||||||
Sbjct  4180046  ATACCCTGTGGCGGACTGAGGTTCGCGCATTCGCAAGGATGCTGGCGTAATGGTCATCAG  4179987

Query  1140     TGACCCGTCTTGAAACACGGACCAAGGAGTCGTCTTCGTATGCGAGTGTTCGGGTGTCAA  1199
                ||||||||||||||||||||||||||||||||||||||||||||||||||||||||||||
Sbjct  4179986  TGACCCGTCTTGAAACACGGACCAAGGAGTCGTCTTCGTATGCGAGTGTTCGGGTGTCAA  4179927

Query  1200     ACCCCTACGCGAAATGAAAGTGAACGCAGGTGAGAGCTTCGGCGCATCATCGACCGATCC  1259
                ||||||||||||||||||||||||||||||||||||||||||||||||||||||||||||
Sbjct  4179926  ACCCCTACGCGAAATGAAAGTGAACGCAGGTGAGAGCTTCGGCGCATCATCGACCGATCC  4179867

Query  1260     TGATGTTATCGGATGGATTTGAGTAAGAGCATACGGGGCCGGACCCGAAAGAAGGTGAAC  1319
                ||||||||||||||||||||||||||||||||||||||||||||||||||||||||||||
Sbjct  4179866  TGATGTTATCGGATGGATTTGAGTAAGAGCATACGGGGCCGGACCCGAAAGAAGGTGAAC  4179807

Query  1320     TATGCCTGTGTAGGG-TGAAGCCAGAGGAAACTCTGGTGGAGGCTCGCAGCGGTTCTGAC  1378
                ||||||||||||||| ||||||||||||||||||||||||||||||||||||||||||||
Sbjct  4179806  TATGCCTGTGTAGGGGTGAAGCCAGAGGAAACTCTGGTGGAGGCTCGCAGCGGTTCTGAC  4179747

Query  1379     GTGCAAATCGATCGTCAAACATGGGCATGGGGG-CGAAAGACTAATCGAACCTTCTAGTA  1437
                ||||||||||||||||||||||||||||||||| ||||||||||||||||||||||||||
Sbjct  4179746  GTGCAAATCGATCGTCAAACATGGGCATGGGGGGCGAAAGACTAATCGAACCTTCTAGTA  4179687

Query  1438     GCTGGTTTCCGCCGAAGTTTCCCTCAGGATAGCAGTGTTGAACTCAGTTTTATGAGGTAA  1497
                ||||||||||||||||||||||||||||||||||||||||||||||||||||||||||||
Sbjct  4179686  GCTGGTTTCCGCCGAAGTTTCCCTCAGGATAGCAGTGTTGAACTCAGTTTTATGAGGTAA  4179627

Query  1498     AGCGAATGATTAGGG-ACTCGGGGGCGCTATTTAGCCTTCATCCATTCTCAAACTTTAAA  1556
                ||||||||||||||| ||||||||||||||||||||||||||||||||||||||||||||
Sbjct  4179626  AGCGAATGATTAGGGGACTCGGGGGCGCTATTTAGCCTTCATCCATTCTCAAACTTTAAA  4179567

Query  1557     TATGTAAGAAGCCCTTGTTGCTTAATTGAACGTGGGCATTCGAATGAATCAACACTAGTG  1616
                ||||||||||||||||||||||||||||||||||||||||||||||||||||||||||||
Sbjct  4179566  TATGTAAGAAGCCCTTGTTGCTTAATTGAACGTGGGCATTCGAATGAATCAACACTAGTG  4179507

Query  1617     GGCCATTTTTGGTAAGCAGAACTGGCGATGCGGGATGAACCGAACGCGAGGTTAAGGTGC  1676
                ||||||||||||||||||||||||||||||||||||||||||||||||||||||||||||
Sbjct  4179506  GGCCATTTTTGGTAAGCAGAACTGGCGATGCGGGATGAACCGAACGCGAGGTTAAGGTGC  4179447

Query  1677     CAGAGTAGACGCTCATCAGACACCACAAAAGGTGTTAGTACATCTTGACAGCAGGACGGT  1736
                ||||||||||||||||||||||||||||||||||||||||||||||||||||||||||||
Sbjct  4179446  CAGAGTAGACGCTCATCAGACACCACAAAAGGTGTTAGTACATCTTGACAGCAGGACGGT  4179387

Query  1737     GGCCATGGAAGTCGGAATCCGCTAAGGACTGTGTAACAACTCACCTGCCGAATGTACTAG  1796
                ||||||||||||||||||||||||||||||||||||||||||||||||||||||||||||
Sbjct  4179386  GGCCATGGAAGTCGGAATCCGCTAAGGACTGTGTAACAACTCACCTGCCGAATGTACTAG  4179327

Query  1797     CCCTGAAAATGGATGGCGCTCAAGCGTCTCACCCATACCTCGCCCTCAGGGTAGAAACGA  1856
                ||||||||||||||||||||||||||||||||||||||||||||||||||||||||||||
Sbjct  4179326  CCCTGAAAATGGATGGCGCTCAAGCGTCTCACCCATACCTCGCCCTCAGGGTAGAAACGA  4179267

Query  1857     TGCCCTGAGGAGTAGGCGGACGTGGAGGTCAGTGACGAAGCCTAGGGCGTGAGCCCGGGT  1916
                ||||||||||||||||||||||||||||||||||||||||||||||||||||||||||||
Sbjct  4179266  TGCCCTGAGGAGTAGGCGGACGTGGAGGTCAGTGACGAAGCCTAGGGCGTGAGCCCGGGT  4179207

Query  1917     TGAACGGCCTCTAGTGCAGATCTTGGTGGTAGTAGCAAATACTTCAATGAGAACTTGAAG  1976
                ||||||||||||||||||||||||||||||||||||||||||||||||||||||||||||
Sbjct  4179206  TGAACGGCCTCTAGTGCAGATCTTGGTGGTAGTAGCAAATACTTCAATGAGAACTTGAAG  4179147

Query  1977     GACCGAAGTGGGGAAAGGTTCCATGTGAACAGCGGTTGGACATGGGTTAGTCGATCCTAA  2036
                ||||||||||||||||||||||||||||||||||||||||||||||||||||||||||||
Sbjct  4179146  GACCGAAGTGGGGAAAGGTTCCATGTGAACAGCGGTTGGACATGGGTTAGTCGATCCTAA  4179087

Query  2037     GCCATAGGGAAGTTCCGTTTCAAAGGCGCACTATGCGCCGTCTGGCGAAAGGGGAGCCGG  2096
                ||||||||||||||||||||||||||||||||||||||||||||||||||||||||||||
Sbjct  4179086  GCCATAGGGAAGTTCCGTTTCAAAGGCGCACTATGCGCCGTCTGGCGAAAGGGGAGCCGG  4179027

Query  2097     TCAATATTCCGGCACCTGGATGTGGGTTTTGCGCGGCAACGCAACTGAACGCGGAGACGA  2156
                ||||||||||||||||||||||||||||||||||||||||||||||||||||||||||||
Sbjct  4179026  TCAATATTCCGGCACCTGGATGTGGGTTTTGCGCGGCAACGCAACTGAACGCGGAGACGA  4178967

Query  2157     CGGCGGGGGCCCCGGGCAGAGTTCTCTTTTCTTCTTAACAGTCTCTCACCCTGAAATCGG  2216
                ||||||||||||||||||||||||||||||||||||||||||||||||||||||||||||
Sbjct  4178966  CGGCGGGGGCCCCGGGCAGAGTTCTCTTTTCTTCTTAACAGTCTCTCACCCTGAAATCGG  4178907

Query  2217     TTTGTCCGGAGCTAGGG-TTTAATGGCTGGAAGAGCCCAGCACCTCTGCTGGGTCCGGTG  2275
                ||||||||||||||||| ||||||||||||||||||||||||||||||||||||||||||
Sbjct  4178906  TTTGTCCGGAGCTAGGGGTTTAATGGCTGGAAGAGCCCAGCACCTCTGCTGGGTCCGGTG  4178847

Query  2276     CGCTCTCGACGTCCCTTGAAAATCCGCGGGAAGAAATAATTCTCACGCCAGGTCGTACTC  2335
                ||||||||||||||||||||||||||||||||||||||||||||||||||||||||||||
Sbjct  4178846  CGCTCTCGACGTCCCTTGAAAATCCGCGGGAAGAAATAATTCTCACGCCAGGTCGTACTC  4178787

Query  2336     ATAACCGCAGCAGGTCTCCAAGGTGAACAGCCTCTGGTTGATAGAACAATGTAGATAAGG  2395
                ||||||||||||||||||||||||||||||||||||||||||||||||||||||||||||
Sbjct  4178786  ATAACCGCAGCAGGTCTCCAAGGTGAACAGCCTCTGGTTGATAGAACAATGTAGATAAGG  4178727

Query  2396     GAAGTCGGCAAAATAGATCCGTAACTTCGGGATAAGGATTGGCTCTAAGGGTTGGGCACG  2455
                ||||||||||||||||||||||||||||||||||||||||||||||||||||||||||||
Sbjct  4178726  GAAGTCGGCAAAATAGATCCGTAACTTCGGGATAAGGATTGGCTCTAAGGGTTGGGCACG  4178667

Query  2456     CAGGGCCTTGGGCGGACGCCATGGGGG-CAGGCTGCTTCTAGCCGGGCAACCGGCCGGCG  2514
                ||||||||||||||||||||||||||| ||||||||||||||||||||||||||||||||
Sbjct  4178666  CAGGGCCTTGGGCGGACGCCATGGGGGGCAGGCTGCTTCTAGCCGGGCAACCGGCCGGCG  4178607

Query  2515     GCGGCCAGCACCCGTGCGCTGATGCCCTTGGCAGGCTTCGGCCGTCCGGCGTGCGGTTAA  2574
                ||||||||||||||||||||||||||||||||||||||||||||||||||||||||||||
Sbjct  4178606  GCGGCCAGCACCCGTGCGCTGATGCCCTTGGCAGGCTTCGGCCGTCCGGCGTGCGGTTAA  4178547

Query  2575     CAACCAACTTAGAACTGGTACGGACAAGGGGAAT  2608
                ||||||||||||||||||||||||||||||||||
Sbjct  4178546  CAACCAACTTAGAACTGGTACGGACAAGGGGAAT  4178513


 Score = 4750 bits (2572),  Expect = 0.0
 Identities = 2603/2616 (99%), Gaps = 10/2616 (0%)
 Strand=Plus/Minus

Query  1        CAAGGTCTCCGTTGGTGAACCAGCGGAGGGATCATTACCGAGTTATACAACTCATCAACC  60
                ||||||||||||||||||||||||||||||||||||||||||||||||||||||||||||
Sbjct  4164635  CAAGGTCTCCGTTGGTGAACCAGCGGAGGGATCATTACCGAGTTATACAACTCATCAACC  4164576

Query  61       CTGTGAACATACCTAAAACGTTGCTTCGGCGGGAACAGACGGCCCCGTAACACGGGCCGC  120
                ||||||||||||||||||||||||||||||||||||||||||||||||||||||||||||
Sbjct  4164575  CTGTGAACATACCTAAAACGTTGCTTCGGCGGGAACAGACGGCCCCGTAACACGGGCCGC  4164516

Query  121      CCCCGCCAGAGGACCCCCTAACTCTGTTTCTATTATGTTTCTTCTGAGTAAAACAAGCAA  180
                ||||||||||||||||||||||||||||||||||||||||||||||||||||||||||||
Sbjct  4164515  CCCCGCCAGAGGACCCCCTAACTCTGTTTCTATTATGTTTCTTCTGAGTAAAACAAGCAA  4164456

Query  181      ATAAATTAAAACTTTCAACAACGGATCTCTTGGCTCTGGCATCGATGAAGAACGCAGCGA  240
                ||||||||||||||||||||||||||||||||||||||||||||||||||||||||||||
Sbjct  4164455  ATAAATTAAAACTTTCAACAACGGATCTCTTGGCTCTGGCATCGATGAAGAACGCAGCGA  4164396

Query  241      AATGCGATAAGTAATGTGAATTGCAGAATTCAGTGAATCATCGAATCTTTGAACGCACAT  300
                ||||||||||||||||||||||||||||||||||||||||||||||||||||||||||||
Sbjct  4164395  AATGCGATAAGTAATGTGAATTGCAGAATTCAGTGAATCATCGAATCTTTGAACGCACAT  4164336

Query  301      TGCGCCCGCCAGTATTCTGGCGGGCATGCCTGTTCGAGCGTCATTACAACCCTCAGGCCC  360
                ||||||||||||||||||||||||||||||||||||||||||||||||||||||||||||
Sbjct  4164335  TGCGCCCGCCAGTATTCTGGCGGGCATGCCTGTTCGAGCGTCATTACAACCCTCAGGCCC  4164276

Query  361      CCGGGCCTGGCGTTGGGGATCGGCGAGGCGCCCCCTGCGGGCACACGCCGTCCCCCAAAT  420
                ||||||||||||||||||||||||||||||||||||||||||||||||||||||||||||
Sbjct  4164275  CCGGGCCTGGCGTTGGGGATCGGCGAGGCGCCCCCTGCGGGCACACGCCGTCCCCCAAAT  4164216

Query  421      ACAGTGGCGGTCCCGCCGCAGCTTCCATTGCGTAGTAGCTAACACCTCGCAACTGGAGAG  480
                ||||||||||||||||||||||||||||||||||||||||||||||||||||||||||||
Sbjct  4164215  ACAGTGGCGGTCCCGCCGCAGCTTCCATTGCGTAGTAGCTAACACCTCGCAACTGGAGAG  4164156

Query  481      CGGCGCGGCCACGCCGTAAAA-CACCCAACTTCTGAATGTTGACCTCGAATCAGGTAGGA  539
                ||||||||||| ||||||||| ||||||||||||||||||||||||||||||||||||||
Sbjct  4164155  CGGCGCGGCCATGCCGTAAAAACACCCAACTTCTGAATGTTGACCTCGAATCAGGTAGGA  4164096

Query  540      ATACCCGCTGAACTTAAGCATATCAATAAGCGGAGGAAAAGAAACCAACAGGGATTGCCC  599
                ||||||||||||||||||||||||||||||||||||||||||||||||||||||||||||
Sbjct  4164095  ATACCCGCTGAACTTAAGCATATCAATAAGCGGAGGAAAAGAAACCAACAGGGATTGCCC  4164036

Query  600      CAGTAACGGCGAGTGAAGCGGCAACAGCTCAAATTTGAAATCTGGCTCTCGGGCCCGAGT  659
                ||||||||||||||||||||||||||||||||||||||||||||||||||||||||||||
Sbjct  4164035  CAGTAACGGCGAGTGAAGCGGCAACAGCTCAAATTTGAAATCTGGCTCTCGGGCCCGAGT  4163976

Query  660      TGTAATTTGTAGAGGATGCTTTTGGTGAGGTGCCTTCCGAGTTCCCTGGAACGGGACGCC  719
                ||||||||||||||||||||||||||||||||||||||||||||||||||||||||||||
Sbjct  4163975  TGTAATTTGTAGAGGATGCTTTTGGTGAGGTGCCTTCCGAGTTCCCTGGAACGGGACGCC  4163916

Query  720      ATAGAGGGTGAGAGCCCCGTCTGGTTGGACACCGATCCTCTGTAAAGCTCCTTCGACGAG  779
                ||||||||||||||||||||||||||||||||||||||||||||||||||||||||||||
Sbjct  4163915  ATAGAGGGTGAGAGCCCCGTCTGGTTGGACACCGATCCTCTGTAAAGCTCCTTCGACGAG  4163856

Query  780      TCGAGTAGTTTGGGAATGCTGCTCTAAATGGGAGGTATATGTCTTCTAAAGCTAAATACC  839
                ||||||||||||||||||||||||||||||||||||||||||||||||||||||||||||
Sbjct  4163855  TCGAGTAGTTTGGGAATGCTGCTCTAAATGGGAGGTATATGTCTTCTAAAGCTAAATACC  4163796

Query  840      GGCCAGAGACCGATAGCGCACAAGTAGAGTGATCGAAAGATGAAAAGAACTTTGAAAAGA  899
                ||||||||||||||||||||||||||||||||||||||||||||||||||||||||||||
Sbjct  4163795  GGCCAGAGACCGATAGCGCACAAGTAGAGTGATCGAAAGATGAAAAGAACTTTGAAAAGA  4163736

Query  900      GAGTTAAACAGTACGTGAAATTGTTGAAAGGGAAGCGCTTGTGACCAGACTTGGGCTTGG  959
                ||||||||||||||||||||||||||||||||||||||||||||||||||||||||||||
Sbjct  4163735  GAGTTAAACAGTACGTGAAATTGTTGAAAGGGAAGCGCTTGTGACCAGACTTGGGCTTGG  4163676

Query  960      TTGATCATCCGGGGTTCTCCCCGGTGCACTCTTCCGGCCCAGGCCAGCATCAGTTCGCCC  1019
                ||||||||||||||||||||||||||||||||||||||||||||||||||||||||||||
Sbjct  4163675  TTGATCATCCGGGGTTCTCCCCGGTGCACTCTTCCGGCCCAGGCCAGCATCAGTTCGCCC  4163616

Query  1020     TGGGGG-ACAAAGGCTTCGGGAATGTGGCTCTCTCCGGGGAGTGTTATAGCCCGTTGCGT  1078
                |||||| ||||||||||||||||||||||||||  |||||||||||||||||||||||||
Sbjct  4163615  TGGGGGGACAAAGGCTTCGGGAATGTGGCTCTC--CGGGGAGTGTTATAGCCCGTTGCGT  4163558

Query  1079     AATACCCTGTGGCGGACTGAGGTTCGCGCATTCGCAAGGATGCTGGCGTAATGGTCATCA  1138
                ||||||||||||||||||||||||||||||||||||||||||||||||||||||||||||
Sbjct  4163557  AATACCCTGTGGCGGACTGAGGTTCGCGCATTCGCAAGGATGCTGGCGTAATGGTCATCA  4163498

Query  1139     GTGACCCGTCTTGAAACACGGACCAAGGAGTCGTCTTCGTATGCGAGTGTTCGGGTGTCA  1198
                ||||||||||||||||||||||||||||||||||||||||||||||||||||||||||||
Sbjct  4163497  GTGACCCGTCTTGAAACACGGACCAAGGAGTCGTCTTCGTATGCGAGTGTTCGGGTGTCA  4163438

Query  1199     AACCCCTACGCGAAATGAAAGTGAACGCAGGTGAGAGCTTCGGCGCATCATCGACCGATC  1258
                ||||||||||||||||||||||||||||||||||||||||||||||||||||||||||||
Sbjct  4163437  AACCCCTACGCGAAATGAAAGTGAACGCAGGTGAGAGCTTCGGCGCATCATCGACCGATC  4163378

Query  1259     CTGATGTTATCGGATGGATTTGAGTAAGAGCATACGGGGCCGGACCCGAAAGAAGGTGAA  1318
                ||||||||||||||||||||||||||||||||||||||||||||||||||||||||||||
Sbjct  4163377  CTGATGTTATCGGATGGATTTGAGTAAGAGCATACGGGGCCGGACCCGAAAGAAGGTGAA  4163318

Query  1319     CTATGCCTGTGTAGGGTGAAGCCAGAGGAAACTCTGGTGGAGGCTCGCAGCGGTTCTGAC  1378
                ||||||||||||||||||||||||||||||||||||||||||||||||||||||||||||
Sbjct  4163317  CTATGCCTGTGTAGGGTGAAGCCAGAGGAAACTCTGGTGGAGGCTCGCAGCGGTTCTGAC  4163258

Query  1379     GTGCAAATCGATCGTCAAACATGGGCATGGGGG-CGAAAGACTAATCGAACCTTCTAGTA  1437
                ||||||||||||||||||||||||||||||||| ||||||||||||||||||||||||||
Sbjct  4163257  GTGCAAATCGATCGTCAAACATGGGCATGGGGGGCGAAAGACTAATCGAACCTTCTAGTA  4163198

Query  1438     GCTGGTTTCCGCCGAAGTTTCCCTCAGGATAGCAGTGTTGAACTCAGTTTTATGAGGTAA  1497
                ||||||||||||||||||||||||||||||||||||||||||||||||||||||||||||
Sbjct  4163197  GCTGGTTTCCGCCGAAGTTTCCCTCAGGATAGCAGTGTTGAACTCAGTTTTATGAGGTAA  4163138

Query  1498     AGCGAATGATTAGGG-ACTC-GGGGGCGCTATTTAGCCTTCATCCATTCTCAAACTTTAA  1555
                ||||||||||||||| |||| |||||||||||||||||||||||||||||||||||||||
Sbjct  4163137  AGCGAATGATTAGGGGACTCGGGGGGCGCTATTTAGCCTTCATCCATTCTCAAACTTTAA  4163078

Query  1556     ATATGTAAGAAGCCCTTGTTGCTTAATTGAACGTGGGCATTCGAATGAATCAACACTAGT  1615
                ||||||||||||||||||||||||||||||||||||||||||||||||||||||||||||
Sbjct  4163077  ATATGTAAGAAGCCCTTGTTGCTTAATTGAACGTGGGCATTCGAATGAATCAACACTAGT  4163018

Query  1616     GGGCCATTTTT-GGTAAGCAGAACTGGCGATGCGGGATGAACCGAACGCGAGGTTAAGGT  1674
                ||||||||||| ||||||||||||||||||||||||||||||||||||||||||||||||
Sbjct  4163017  GGGCCATTTTTTGGTAAGCAGAACTGGCGATGCGGGATGAACCGAACGCGAGGTTAAGGT  4162958

Query  1675     GCCAGAGTAGACGCTCATCAGACACCACAAAAGGTGTTAGTACATCTTGACAGCAGGACG  1734
                ||||||||||||||||||||||||||| ||||||||||||||||||||||||||||||||
Sbjct  4162957  GCCAGAGTAGACGCTCATCAGACACCAAAAAAGGTGTTAGTACATCTTGACAGCAGGACG  4162898

Query  1735     GTGGCCATGGAAGTCGGAATCCGCTAAGGACTGTGTAACAACTCACCTGCCGAATGTACT  1794
                ||||||||||||||||||||||||||||||||||||||||||||||||||||||||||||
Sbjct  4162897  GTGGCCATGGAAGTCGGAATCCGCTAAGGACTGTGTAACAACTCACCTGCCGAATGTACT  4162838

Query  1795     AGCCCTGAAAATGGATGGCGCTCAAGCGTCTCACCCATACCTCGCCCTCAGGGTAGAAAC  1854
                ||||||||||||||||||||||||||||||||||||||||||||||||||||||||||||
Sbjct  4162837  AGCCCTGAAAATGGATGGCGCTCAAGCGTCTCACCCATACCTCGCCCTCAGGGTAGAAAC  4162778

Query  1855     GATGCCCTGAGGAGTAGGCGGACGTGGAGGTCAGTGACGAAGCCTAGGGCGTGAGCCCGG  1914
                ||||||||||||||||||||||||||||||||||||||||||||||||||||||||||||
Sbjct  4162777  GATGCCCTGAGGAGTAGGCGGACGTGGAGGTCAGTGACGAAGCCTAGGGCGTGAGCCCGG  4162718

Query  1915     GTTGAACGGCCTCTAGTGCAGATCTTGGTGGTAGTAGCAAATACTTCAATGAGAACTTGA  1974
                ||||||||||||||||||||||||||||||||||||||||||||||||||||||||||||
Sbjct  4162717  GTTGAACGGCCTCTAGTGCAGATCTTGGTGGTAGTAGCAAATACTTCAATGAGAACTTGA  4162658

Query  1975     AGGACCGAAGTGGGGAAAGGTTCCATGTGAACAGCGGTTGGACATGGGTTAGTCGATCCT  2034
                ||||||||||||||||||||||||||||||||||||||||||||||||||||||||||||
Sbjct  4162657  AGGACCGAAGTGGGGAAAGGTTCCATGTGAACAGCGGTTGGACATGGGTTAGTCGATCCT  4162598

Query  2035     AAGCCATAGGGAAGTTCCGTTTCAAAGGCGCACTATGCGCCGTCTGGCGAAAGGGGAGCC  2094
                ||||||||||||||||||||||||||||||||||||||||||||||||||||||||||||
Sbjct  4162597  AAGCCATAGGGAAGTTCCGTTTCAAAGGCGCACTATGCGCCGTCTGGCGAAAGGGGAGCC  4162538

Query  2095     GGTCAATATTCCGGCACCTGGATGTGGGTTTTGCGCGGCAACGCAACTGAACGCGGAGAC  2154
                ||||||||||||||||||||||||||||||||||||||||||||||||||||||||||||
Sbjct  4162537  GGTCAATATTCCGGCACCTGGATGTGGGTTTTGCGCGGCAACGCAACTGAACGCGGAGAC  4162478

Query  2155     GACGGCGGGGGCCCCGGGCAGAGTTCTCTTTT-CTTCTTAACAGTCTCTCACCCTGAAAT  2213
                |||||||||||||||||||||||||||||||| |||||||||||||||||||||||||||
Sbjct  4162477  GACGGCGGGGGCCCCGGGCAGAGTTCTCTTTTTCTTCTTAACAGTCTCTCACCCTGAAAT  4162418

Query  2214     CGGTTTGTCCGGAGCTAGGGTTTAATGGCTGGAAGAGCCCAGCACCTCTGCTGGGTCCGG  2273
                ||||||||||||||||||||||||||||||||||||||||||||||||||||||||||||
Sbjct  4162417  CGGTTTGTCCGGAGCTAGGGTTTAATGGCTGGAAGAGCCCAGCACCTCTGCTGGGTCCGG  4162358

Query  2274     TGCGCTCTCGACGTCCCTTGAAAATCCGCGGGAAGAAATAATTCTCACGCCAGGTCGTAC  2333
                ||||||||||||||||||||||||||||||||||||||||||||||||||||||||||||
Sbjct  4162357  TGCGCTCTCGACGTCCCTTGAAAATCCGCGGGAAGAAATAATTCTCACGCCAGGTCGTAC  4162298

Query  2334     TCATAACCGCAGCAGGTCTCCAAGGTGAACAGCCTCTGGTTGATAGAACAATGTAGATAA  2393
                ||||||||||||||||||||||||||||||||||||||||||||||||||||||||||||
Sbjct  4162297  TCATAACCGCAGCAGGTCTCCAAGGTGAACAGCCTCTGGTTGATAGAACAATGTAGATAA  4162238

Query  2394     GGGAAGTCGGCAAAATAGATCCGTAACTTCGGGATAAGGATTGGCTCTAAGGGTTGGGCA  2453
                ||||||||||||||||||||||||||||||||||||||||||||||||||||||||||||
Sbjct  4162237  GGGAAGTCGGCAAAATAGATCCGTAACTTCGGGATAAGGATTGGCTCTAAGGGTTGGGCA  4162178

Query  2454     CGCAGGGCCTTGGGCGGACGCCATGGGGG-CAGGCTGCTTCTAGCCGGGCAACCGGCCGG  2512
                ||||||||||||||||||||||||||||| |||||||||| |||||||||||||||||||
Sbjct  4162177  CGCAGGGCCTTGGGCGGACGCCATGGGGGGCAGGCTGCTTTTAGCCGGGCAACCGGCCGG  4162118

Query  2513     CGGCGGCCAGCACCCGTGCGCTGATGCCCTTGGCAGGCTTCGGCCGTCCGGCGTGCGGTT  2572
                ||||||||||||||||||||||||||||||||||||||||||||||||||||||||||||
Sbjct  4162117  CGGCGGCCAGCACCCGTGCGCTGATGCCCTTGGCAGGCTTCGGCCGTCCGGCGTGCGGTT  4162058

Query  2573     AACAACCAACTTAGAACTGGTACGGACAAGGGGAAT  2608
                ||||||||||||||||||||||||||||||||||||
Sbjct  4162057  AACAACCAACTTAGAACTGGTACGGACAAGGGGAAT  4162022


 Score = 4732 bits (2562),  Expect = 0.0
 Identities = 2604/2621 (99%), Gaps = 15/2621 (1%)
 Strand=Plus/Minus

Query  1        CAAGGTCTCCGTTGGTGAACCAGCGGAGGGATCATTACCGAGTTATACAACTCATCAACC  60
                ||||||||||||||||||||||||||||||||||||||||||||||||||||||||||||
Sbjct  4197588  CAAGGTCTCCGTTGGTGAACCAGCGGAGGGATCATTACCGAGTTATACAACTCATCAACC  4197529

Query  61       CTGTGAACATACCTAAAACGTTGCTTCGGCGGG-AACAGACGGCCCCGTAACACGGGCCG  119
                ||||||||||||||||||||||||||||||||| |||||||||||| |||||||||||||
Sbjct  4197528  CTGTGAACATACCTAAAACGTTGCTTCGGCGGGGAACAGACGGCCC-GTAACACGGGCCG  4197470

Query  120      CCCCC--GCCAGAGGACCCCCTAACTCTGTTTCTATTATGTTTCTTCTGAGTAAAACAAG  177
                |||||  |||||||||||||||||||||||||||||||||||||||||||||||||||||
Sbjct  4197469  CCCCCCCGCCAGAGGACCCCCTAACTCTGTTTCTATTATGTTTCTTCTGAGTAAAACAAG  4197410

Query  178      CAAATAAATTAAAACTTTCAACAACGGATCTCTTGGCTCTGGCATCGATGAAGAACGCAG  237
                ||||||||||||||||||||||||||||||||||||||||||||||||||||||||||||
Sbjct  4197409  CAAATAAATTAAAACTTTCAACAACGGATCTCTTGGCTCTGGCATCGATGAAGAACGCAG  4197350

Query  238      CGAAATGCGATAAGTAATGTGAATTGCAGAATTCAGTGAATCATCGAATCTTTGAACGCA  297
                ||||||||||||||||||||||||||||||||||||||||||||||||||||||||||||
Sbjct  4197349  CGAAATGCGATAAGTAATGTGAATTGCAGAATTCAGTGAATCATCGAATCTTTGAACGCA  4197290

Query  298      CATTGCGCCCGCCAGTATTCTGGCGGGCATGCCTGTTCGAGCGTCATTACAACCCTCAGG  357
                ||||||||||||||||||||||||||||||||||||||||||||||||||||||||||||
Sbjct  4197289  CATTGCGCCCGCCAGTATTCTGGCGGGCATGCCTGTTCGAGCGTCATTACAACCCTCAGG  4197230

Query  358      CCCCCGGGCCTGGCGTTGGGGATCGGCGAGGCGCCCCCTGCGGGCACACGCCGTCCCCCA  417
                ||||||||||||||||||||||||||||||||||||||||||||||||||||||||||||
Sbjct  4197229  CCCCCGGGCCTGGCGTTGGGGATCGGCGAGGCGCCCCCTGCGGGCACACGCCGTCCCCCA  4197170

Query  418      AATACAGTGGCGGTCCCGCCGCAGCTTCCATTGCGTAGTAGCTAACACCTCGCAACTGGA  477
                || |||||||||||||||||||||||||||||||||||||||||||||||||||||||||
Sbjct  4197169  AA-ACAGTGGCGGTCCCGCCGCAGCTTCCATTGCGTAGTAGCTAACACCTCGCAACTGGA  4197111

Query  478      GAGCGGCGCGGCCACGCCGTAAAA-CACCCAACTTCTGAATGTTGACCTCGAATCAGGTA  536
                |||||||||||||| ||||||||| |||||||||||||||||||||||||||||||||||
Sbjct  4197110  GAGCGGCGCGGCCATGCCGTAAAAACACCCAACTTCTGAATGTTGACCTCGAATCAGGTA  4197051

Query  537      GGAATACCCGCTGAACTTAAGCATATCAATAAGCGGAGGAAAAGAAACCAACAGGGATTG  596
                ||||||||||||||||||||||||||||||||||||||||||||||||||||||||||||
Sbjct  4197050  GGAATACCCGCTGAACTTAAGCATATCAATAAGCGGAGGAAAAGAAACCAACAGGGATTG  4196991

Query  597      CCCCAGTAACGGCGAGTGAAGCGGCAACAGCTCAAATTTGAAATCTGGCTCTCGGGCCCG  656
                ||||||||||||||||||||||||||||||||||||||||||||||||||||||||||||
Sbjct  4196990  CCCCAGTAACGGCGAGTGAAGCGGCAACAGCTCAAATTTGAAATCTGGCTCTCGGGCCCG  4196931

Query  657      AGTTGTAATTTGTAGAGGATGCTTTTGGTGAGGTGCCTTCCGAGTTCCC-TGGAACGGGA  715
                ||||||||||||||||||||||||||||||||||||||||||||||||| ||||||||||
Sbjct  4196930  AGTTGTAATTTGTAGAGGATGCTTTTGGTGAGGTGCCTTCCGAGTTCCCCTGGAACGGGA  4196871

Query  716      CGCCATAGAGGGTGAGAGCCCCGTCTGGTTGGACACCGATCCTCTGTAAAGCTCCTTCGA  775
                ||||||||||||||||||||||||||||||||||||||||||||||||||||||||||||
Sbjct  4196870  CGCCATAGAGGGTGAGAGCCCCGTCTGGTTGGACACCGATCCTCTGTAAAGCTCCTTCGA  4196811

Query  776      CGAGTCGAGTAGTTTGGGAATGCTGCTCTAAATGGGAGGTATATGTCTTCTAAAGCTAAA  835
                ||||||||||||||||||||||||||||||||||||||||||||||||||||||||||||
Sbjct  4196810  CGAGTCGAGTAGTTTGGGAATGCTGCTCTAAATGGGAGGTATATGTCTTCTAAAGCTAAA  4196751

Query  836      TACCGGCCAGAGACCGATAGCGCACAAGTAGAGTGATCGAAAGATGAAAAGAACTTTGAA  895
                ||||||||||||||||||||||||||||||||||||||||||||||||||||||||||||
Sbjct  4196750  TACCGGCCAGAGACCGATAGCGCACAAGTAGAGTGATCGAAAGATGAAAAGAACTTTGAA  4196691

Query  896      AAGAGAGTTAAACAGTACGTGAAATTGTTGAAAGGGAAGCGCTTGTGACCAGACTTGGGC  955
                ||||||||||||||||||||||||||||||||||||||||||||||||||||||||||||
Sbjct  4196690  AAGAGAGTTAAACAGTACGTGAAATTGTTGAAAGGGAAGCGCTTGTGACCAGACTTGGGC  4196631

Query  956      TTGGTTGATCATCCGGGGTTCTCCCCGGTGCACTCTTCCGGCCCAGGCCAGCATCAGTTC  1015
                ||||||||||||||||||||||||||||||||||||||||||||||||||||||||||||
Sbjct  4196630  TTGGTTGATCATCCGGGGTTCTCCCCGGTGCACTCTTCCGGCCCAGGCCAGCATCAGTTC  4196571

Query  1016     GCCCTGGGGGACAAAGGCTTCGGGAATGTGG---CTCTCTCCGGGGAGTGTTATAGCCCG  1072
                |||||||||||||||||||||||||||||||   ||||||||||||||||||||||||||
Sbjct  4196570  GCCCTGGGGGACAAAGGCTTCGGGAATGTGGGCTCTCTCTCCGGGGAGTGTTATAGCCCG  4196511

Query  1073     TTGCGTAATACCCTGTGGCGGACTGAGGTTCGCGCATTCGCAAGGATGCTGGCGTAATGG  1132
                ||||||||||||||||||||||||||||||||||||||||||||||||||||||||||||
Sbjct  4196510  TTGCGTAATACCCTGTGGCGGACTGAGGTTCGCGCATTCGCAAGGATGCTGGCGTAATGG  4196451

Query  1133     TCATCAGTGACCCGTCTTGAAACACGGACCAAGGAGTCGTCTTCGTATGCGAGTGTTCGG  1192
                ||||||||||||||||||||||||||||||||||||||||||||||||||||||||||||
Sbjct  4196450  TCATCAGTGACCCGTCTTGAAACACGGACCAAGGAGTCGTCTTCGTATGCGAGTGTTCGG  4196391

Query  1193     GTGTCAAACCCCTACGCGAAATGAAAGTGAACGCAGGTGAGAGCTTCGGCGCATCATCGA  1252
                ||||||||||||||||||||||||||||||||||||||||||||||||||||||||||||
Sbjct  4196390  GTGTCAAACCCCTACGCGAAATGAAAGTGAACGCAGGTGAGAGCTTCGGCGCATCATCGA  4196331

Query  1253     CCGATCCTGATGTTATCGGATGGATTTGAGTAAGAGCATACGGGGCCGGACCCGAAAGAA  1312
                ||||||||||||||||||||||||||||||||||||||||||||||||||||||||||||
Sbjct  4196330  CCGATCCTGATGTTATCGGATGGATTTGAGTAAGAGCATACGGGGCCGGACCCGAAAGAA  4196271

Query  1313     GGTGAACTATGCCTGTGTAGGGTGAAGCCAGAGGAAACTCTGGTGGAGGCTCGCAGCGGT  1372
                ||||||||||||||||||||||||||||||||||||||||||||||||||||||||||||
Sbjct  4196270  GGTGAACTATGCCTGTGTAGGGTGAAGCCAGAGGAAACTCTGGTGGAGGCTCGCAGCGGT  4196211

Query  1373     TCTGACGTGCAAATCGATCGTCAAACATGGGCATGGGGGCGAAAGACTAATCGAACCTTC  1432
                ||||||||||||||||||||||||||||||||||||||||||||||||||||||||||||
Sbjct  4196210  TCTGACGTGCAAATCGATCGTCAAACATGGGCATGGGGGCGAAAGACTAATCGAACCTTC  4196151

Query  1433     TAGTAGCTGGTTTCCGCCGAAGTTTCCCTCAGGATAGCAGTGTTGAACTCAGTTTTATGA  1492
                ||||||||||||||||||||||||||||||||||||||||||||||||||||||||||||
Sbjct  4196150  TAGTAGCTGGTTTCCGCCGAAGTTTCCCTCAGGATAGCAGTGTTGAACTCAGTTTTATGA  4196091

Query  1493     GGTAAAGCGAATGATTAGGGACTCGGGGGCGCTATTTAGCCTTCATCCATTCTCAAACTT  1552
                ||||||||||||||||||||||||||||||||||||||||||||||||||||||||||||
Sbjct  4196090  GGTAAAGCGAATGATTAGGGACTCGGGGGCGCTATTTAGCCTTCATCCATTCTCAAACTT  4196031

Query  1553     TAAATATGTAAGAAGCCCTTGTTGCTTAATTGAACGTGGGCATTCGAATGAATCAACACT  1612
                ||||||||||||||||||||||||||||||||||||||||||||||||||||||||||||
Sbjct  4196030  TAAATATGTAAGAAGCCCTTGTTGCTTAATTGAACGTGGGCATTCGAATGAATCAACACT  4195971

Query  1613     AGTGGGCCATTTTTGGTAAGCAGAACTGGCGATGCGGGATGAACCGAACGCGAGGTTAAG  1672
                ||||||||||||||||||||||||||||||||||||||||||||||||||||||||||||
Sbjct  4195970  AGTGGGCCATTTTTGGTAAGCAGAACTGGCGATGCGGGATGAACCGAACGCGAGGTTAAG  4195911

Query  1673     GTGCCAGAGTAGACGCTCATCAGACACCACAAAAGGTGTTAGTACATCTTGACAGCAGGA  1732
                ||||||||||||||||||||||||||||||||||||||||||||||||||||||||||||
Sbjct  4195910  GTGCCAGAGTAGACGCTCATCAGACACCACAAAAGGTGTTAGTACATCTTGACAGCAGGA  4195851

Query  1733     CGGTGGCCATGGAAGTCGGAATCCGCTAAGGACTGTGTAACAACTCACCTGCCGAATGTA  1792
                ||||||||||||||||||||||||||||||||||||||||||||||||||||||||||||
Sbjct  4195850  CGGTGGCCATGGAAGTCGGAATCCGCTAAGGACTGTGTAACAACTCACCTGCCGAATGTA  4195791

Query  1793     CTAGCCCTGAAAATGGATGGCGCTCAAGCGTCTCACCCATACCTCGCCCTCAGGGTAGAA  1852
                ||||||||||||||||||||||||||||||||||||||||||||||||||||||||||||
Sbjct  4195790  CTAGCCCTGAAAATGGATGGCGCTCAAGCGTCTCACCCATACCTCGCCCTCAGGGTAGAA  4195731

Query  1853     ACGATGCCCTGAGGAGTAGGCGGACGTGGAGGTCAGTGACGAAGCCTAGGGCGTGAGCCC  1912
                ||||||||||||||||||||||||||||||||||||||||||||||||||||||||||||
Sbjct  4195730  ACGATGCCCTGAGGAGTAGGCGGACGTGGAGGTCAGTGACGAAGCCTAGGGCGTGAGCCC  4195671

Query  1913     GGGTTGAACGGCCTCTAGTGCAGATCTTGGTGGTAGTAGCAAATACTTCAATGAGAACTT  1972
                ||| ||||||||||||||||||||||||||||||||||||||||||||||||||||||||
Sbjct  4195670  GGGCTGAACGGCCTCTAGTGCAGATCTTGGTGGTAGTAGCAAATACTTCAATGAGAACTT  4195611

Query  1973     GAAGGACCGAAGTGGGGAAAGGTTCCATGTGAACAGCGGTTGGACATGGGTTAGTCGATC  2032
                ||||||||||||||||||||||||||||||||||||||||||||||||||||||||||||
Sbjct  4195610  GAAGGACCGAAGTGGGGAAAGGTTCCATGTGAACAGCGGTTGGACATGGGTTAGTCGATC  4195551

Query  2033     CTAAGCCATAGGGAAGTTCCGTTTCAAAGGCGCA---CTATGCGCCGTCTGGCGAAAGGG  2089
                ||||||||||||||||||||||||||||||||||   |||||||||||||||||||||||
Sbjct  4195550  CTAAGCCATAGGGAAGTTCCGTTTCAAAGGCGCAGCACTATGCGCCGTCTGGCGAAAGGG  4195491

Query  2090     GAGCCGGTCAATATTCCGGCACCTGGATGTGGGTTTTGCGCGGCAACGCAACTGAACGCG  2149
                ||||||||||||||||||||||||||||||||||||||||||||||||||||||||||||
Sbjct  4195490  GAGCCGGTCAATATTCCGGCACCTGGATGTGGGTTTTGCGCGGCAACGCAACTGAACGCG  4195431

Query  2150     GAGACGACGGCGGGGG-CCCCGGGCAGAGTTCTCTTTT-CTTCTTAACAGTCTCTCACCC  2207
                |||||||||||||||| ||||||||||||||||||||| |||||||||||||||||||||
Sbjct  4195430  GAGACGACGGCGGGGGGCCCCGGGCAGAGTTCTCTTTTTCTTCTTAACAGTCTCTCACCC  4195371

Query  2208     TGAAATCGGTTTGTCCGGAGCTAGGGTTTAATGGCTGGAAGAGCCCAGCACCTCTGCTGG  2267
                ||||||||||||||||||||||||||||||||||||||||||||||||||||||||||||
Sbjct  4195370  TGAAATCGGTTTGTCCGGAGCTAGGGTTTAATGGCTGGAAGAGCCCAGCACCTCTGCTGG  4195311

Query  2268     GTCCGGTGCGCTCTCGACGTCCCTTGAAAATCCGCGGGAAGAAATAATTCTCACGCCAGG  2327
                ||||||||||||||||||||||||||||||||||||||||||||||||||||||||||||
Sbjct  4195310  GTCCGGTGCGCTCTCGACGTCCCTTGAAAATCCGCGGGAAGAAATAATTCTCACGCCAGG  4195251

Query  2328     TCGTACTCATAACCGCAGCAGGTCTCCAAGGTGAACAGCCTCTGGTTGATAGAACAATGT  2387
                ||||||||||||||||||||||||||||||||||||||||||||||||||||||||||||
Sbjct  4195250  TCGTACTCATAACCGCAGCAGGTCTCCAAGGTGAACAGCCTCTGGTTGATAGAACAATGT  4195191

Query  2388     AGATAAGGGAAGTCGGCAAAATAGATCCGTAACTTCGGGATAAGGATTGGCTCTAAGGGT  2447
                ||||||||||||||||||||||||||||||||||||||||||||||||||||||||||||
Sbjct  4195190  AGATAAGGGAAGTCGGCAAAATAGATCCGTAACTTCGGGATAAGGATTGGCTCTAAGGGT  4195131

Query  2448     TGGGCACGCAGGGCCTTGGGCGGACGCCATGGGGGCAGGCTGCTTCTAGCCGGGCAACCG  2507
                ||||||||||||||||||||||||||||||||||||||||||||||||||||||||||||
Sbjct  4195130  TGGGCACGCAGGGCCTTGGGCGGACGCCATGGGGGCAGGCTGCTTCTAGCCGGGCAACCG  4195071

Query  2508     GCCGGCGGCGGCCAGCACCCGTGCGCTGATGCCCTTGGCAGGCTTCGGCCGTCCGGCGTG  2567
                ||||||||||||||||||||||||||||||||||||||||||||||||||||||||||||
Sbjct  4195070  GCCGGCGGCGGCCAGCACCCGTGCGCTGATGCCCTTGGCAGGCTTCGGCCGTCCGGCGTG  4195011

Query  2568     CGGTTAACAACCAACTTAGAACTGGTACGGACAAGGGGAAT  2608
                |||||||||||||||||||||||||||||||||||||||||
Sbjct  4195010  CGGTTAACAACCAACTTAGAACTGGTACGGACAAGGGGAAT  4194970


 Score = 4728 bits (2560),  Expect = 0.0
 Identities = 2604/2622 (99%), Gaps = 16/2622 (1%)
 Strand=Plus/Minus

Query  1        CAAGGTCTCCGTTGGTGAACCAGCGGAGGGATCATTACCGAGTTATACAACTCATCAACC  60
                ||||||||||||||||||||||||||||||||||||||||||||||||||||||||||||
Sbjct  4172890  CAAGGTCTCCGTTGGTGAACCAGCGGAGGGATCATTACCGAGTTATACAACTCATCAACC  4172831

Query  61       CTGTGAACATACCTAAAACGTTGCTTCGGCGGGAACAGACGGCCCCGTAACACGGGCCGC  120
                ||||||||||||||||||||||||||||||||||||||||||||||||||||||||||||
Sbjct  4172830  CTGTGAACATACCTAAAACGTTGCTTCGGCGGGAACAGACGGCCCCGTAACACGGGCCGC  4172771

Query  121      CCCCGCCAGAGGACCCCCTAACTCTGTTTCTATTATGTTTCTTCTGAGTAAAACAAGCAA  180
                ||||||||||||||||||||||||||||||||||||||||||||||||||||||||||||
Sbjct  4172770  CCCCGCCAGAGGACCCCCTAACTCTGTTTCTATTATGTTTCTTCTGAGTAAAACAAGCAA  4172711

Query  181      ATAAATTAAAACTTTCAACAACGGATCTCTTGGCTCTGGCATCGATGAAGAACGCAGCGA  240
                ||||||||||||||||||||||||||||||||||||||||||||||||||||||||||||
Sbjct  4172710  ATAAATTAAAACTTTCAACAACGGATCTCTTGGCTCTGGCATCGATGAAGAACGCAGCGA  4172651

Query  241      AATGCGATAAGTAATGTGAATTGCAGAATTCAGTGAATCATCGAATCTTTGAACGCACAT  300
                ||||||||||||||||||||||||||||||||||||||||||||||||||||||||||||
Sbjct  4172650  AATGCGATAAGTAATGTGAATTGCAGAATTCAGTGAATCATCGAATCTTTGAACGCACAT  4172591

Query  301      TGCGCCCGCCAGTATTCTGGCGGGCATGCCTGTTCGAGCGTCATTACAACCCTCAGGCCC  360
                ||||||||||||||||||||||||||||||||||||||||||||||||||||||||||||
Sbjct  4172590  TGCGCCCGCCAGTATTCTGGCGGGCATGCCTGTTCGAGCGTCATTACAACCCTCAGGCCC  4172531

Query  361      CCGGGCCTGGCGTTGGGGATCGGCGAGGCGCCCCCTGCGGGCACACGCCGTCCCCCAAAT  420
                ||||||||||||||||||||||||||||||||||||||||||||||||||||||||||||
Sbjct  4172530  CCGGGCCTGGCGTTGGGGATCGGCGAGGCGCCCCCTGCGGGCACACGCCGTCCCCCAAAT  4172471

Query  421      ACAGTGGCGGTCCCGCCGCAGCTTCCATTGCGTAGTAGCTAACACCTCGCAACTGGAGAG  480
                ||||||||||||||||||||||||||||||||||||||||||||||||||||||||||||
Sbjct  4172470  ACAGTGGCGGTCCCGCCGCAGCTTCCATTGCGTAGTAGCTAACACCTCGCAACTGGAGAG  4172411

Query  481      CGGCGCGGCCACGCCGTAAAA--CACCCAACTTCTGAATGTTGACCTCGAATCAGGTAGG  538
                ||||||||||| |||||||||  |||||||||||||||||||||||||||||||||||||
Sbjct  4172410  CGGCGCGGCCATGCCGTAAAAAACACCCAACTTCTGAATGTTGACCTCGAATCAGGTAGG  4172351

Query  539      AATACCCGCTGAACTTAAGCATATCAATAAGCGGAGGAAAAGAAACCAACAGGGATTGCC  598
                ||||||||||||||||||||||||||||||||||||||||||||||||||||||||||||
Sbjct  4172350  AATACCCGCTGAACTTAAGCATATCAATAAGCGGAGGAAAAGAAACCAACAGGGATTGCC  4172291

Query  599      CCAGTAACGGCGAGTGAAGCGGCAACAGCTCAAATTTGAAATCTGGCTCTCGGGCCCGAG  658
                ||||||||||||||||||||||||||||||||||||||||||||||||||||||||||||
Sbjct  4172290  CCAGTAACGGCGAGTGAAGCGGCAACAGCTCAAATTTGAAATCTGGCTCTCGGGCCCGAG  4172231

Query  659      TTGTAATTTGTAGAGGATGCTTTTGGTGAGGTGCCTTCCGAGTTCCCTGGAACGGGACGC  718
                ||||||||||||||||||||||||||||||||||||||||||||||||||||||||||||
Sbjct  4172230  TTGTAATTTGTAGAGGATGCTTTTGGTGAGGTGCCTTCCGAGTTCCCTGGAACGGGACGC  4172171

Query  719      CATAGAGGGTGAGAGCCCCGTCTGGTTGGACACCGATCCTCTGTAAAGCTCCTTCGACGA  778
                ||||||||||||||||||||||||||||||||||||||||||||||||||||||||||||
Sbjct  4172170  CATAGAGGGTGAGAGCCCCGTCTGGTTGGACACCGATCCTCTGTAAAGCTCCTTCGACGA  4172111

Query  779      GTCGAGTAGTTTGGGAATGCTGCTCTAAATGGGAGGTATATGTCTTCTAAAGCTAAATAC  838
                ||||||||||||||||||||||||||||||||||||||||||||||||||||||||||||
Sbjct  4172110  GTCGAGTAGTTTGGGAATGCTGCTCTAAATGGGAGGTATATGTCTTCTAAAGCTAAATAC  4172051

Query  839      CGGCCAGAGACCGATAGCGCACAAGTAGAGTGATCGAAAGATGAAAAGAACTTTGAAAA-  897
                ||||||||||||||||||||||||||||||||||||||||||||||||||||||||||| 
Sbjct  4172050  CGGCCAGAGACCGATAGCGCACAAGTAGAGTGATCGAAAGATGAAAAGAACTTTGAAAAA  4171991

Query  898      GAGAGTTAAACAGTACGTGAAATTGTTGAAAGGGAAGCGCTTGTGACCAGACTTGGGCTT  957
                ||||||||||||||||||||||||||||||||||||||||||||||||||||||||||||
Sbjct  4171990  GAGAGTTAAACAGTACGTGAAATTGTTGAAAGGGAAGCGCTTGTGACCAGACTTGGGCTT  4171931

Query  958      GGTTGATCATCCGGGGTTCTCCCCGGTGCACTCTTCCGGCCCAGGCCAGCATCAGTTCGC  1017
                ||||||||||||||||||||||||||||||||||||||||||||||||||||||||||||
Sbjct  4171930  GGTTGATCATCCGGGGTTCTCCCCGGTGCACTCTTCCGGCCCAGGCCAGCATCAGTTCGC  4171871

Query  1018     CCTGGGGGACAAAGGCTTCGGGAATGTGGCTCTCTCCGGGGAGTGTTATAGCCCGTTGCG  1077
                ||||||||||||||||||||||||||||||||||||||||||||||||||||||||||||
Sbjct  4171870  CCTGGGGGACAAAGGCTTCGGGAATGTGGCTCTCTCCGGGGAGTGTTATAGCCCGTTGCG  4171811

Query  1078     TAATACCCTGTGGCGGACTGAGGTTCGCGCATTCGCAAGGATGCTGGCGTAATGGTCATC  1137
                ||||||||||||||||||||||||||||||||||||||||||||||||||||||||||||
Sbjct  4171810  TAATACCCTGTGGCGGACTGAGGTTCGCGCATTCGCAAGGATGCTGGCGTAATGGTCATC  4171751

Query  1138     AGTGACCCGTCTTGAAACACGGACCAAGGAGTCGTCTTCGTATGCGAGTGTTCGGGTGTC  1197
                ||||||||||||||||||||||||||||||||||||||||||||||||||||||||||||
Sbjct  4171750  AGTGACCCGTCTTGAAACACGGACCAAGGAGTCGTCTTCGTATGCGAGTGTTCGGGTGTC  4171691

Query  1198     AAACCCCTACGCGAAATGAAAGTGAACGCAGGTGAGAGCTTCGGCGCATCATCGACCGAT  1257
                ||||||||||||||||||||||||||||||||||||||||||||||||||||||||||||
Sbjct  4171690  AAACCCCTACGCGAAATGAAAGTGAACGCAGGTGAGAGCTTCGGCGCATCATCGACCGAT  4171631

Query  1258     CCTGATGTTATCGGATGGATTTGAGTAA-GAGCATACGGGGCCGGACCCGAAA-GAAGGT  1315
                |||||||||||||||||||||||||||| |||||||||||||||||||||||| ||||||
Sbjct  4171630  CCTGATGTTATCGGATGGATTTGAGTAAAGAGCATACGGGGCCGGACCCGAAAAGAAGGT  4171571

Query  1316     GAACTATGCCTGTGTAGGGTGAAGCCAGAGGAAACTCTGGTGGAGGCTCGCAGCGGTTCT  1375
                ||||||||||||||||||||||||||||||||||||||||||||||||||||||||||||
Sbjct  4171570  GAACTATGCCTGTGTAGGGTGAAGCCAGAGGAAACTCTGGTGGAGGCTCGCAGCGGTTCT  4171511

Query  1376     GACGTGCAAATCGATCGTCAAACATGGGCATGGGGG-CGAAAGACTAATCGAACCTTCTA  1434
                |||||||||||||||||||||||||||||||||||| |||||||||||||||||||||||
Sbjct  4171510  GACGTGCAAATCGATCGTCAAACATGGGCATGGGGGGCGAAAGACTAATCGAACCTTCTA  4171451

Query  1435     GTAGCTGGTTTCCGCCGAAGTTTCCCTCAGGATAGCAGTGTTGAACTCAGTTTTATGAGG  1494
                ||||||||||||||||||||||||||||||||||||||||||||||||||||||||||||
Sbjct  4171450  GTAGCTGGTTTCCGCCGAAGTTTCCCTCAGGATAGCAGTGTTGAACTCAGTTTTATGAGG  4171391

Query  1495     TAAAGCGAATGATTAGGG-ACTC--GGGGGCGCTATTTAGCCTTCATCCATTCTCAAACT  1551
                |||||||||||||||||| ||||  |||||||||||||||||||||||||||||||||||
Sbjct  4171390  TAAAGCGAATGATTAGGGGACTCGGGGGGGCGCTATTTAGCCTTCATCCATTCTCAAACT  4171331

Query  1552     TTAAATATGTAAGAAGCCCTTGTTGCTTAATTGAACGTGGGCATTCGAATGAATCAACAC  1611
                ||||||||||||||||||||||||||||||||||||||||||||||||||||||||||||
Sbjct  4171330  TTAAATATGTAAGAAGCCCTTGTTGCTTAATTGAACGTGGGCATTCGAATGAATCAACAC  4171271

Query  1612     TAGTGGGCCATTTTT--GGTAAGCAGAACTGGCGATGCGGGATGAACCGAACGCGAGGTT  1669
                |||||||||||||||  |||||||||||||||||||||||||||||||||||||||||||
Sbjct  4171270  TAGTGGGCCATTTTTTTGGTAAGCAGAACTGGCGATGCGGGATGAACCGAACGCGAGGTT  4171211

Query  1670     AAGGTGCCAGAGTAGACGCTCATCAGACACCACAAAAGGTGTTAGTACATCTTGACAGCA  1729
                ||||||||||||||||||||||||||||||||||||||||||||||||||||||||||||
Sbjct  4171210  AAGGTGCCAGAGTAGACGCTCATCAGACACCACAAAAGGTGTTAGTACATCTTGACAGCA  4171151

Query  1730     GGACGGTGGCCATGGAAGTCGGAATCCGCTAAGGACTGTGTAACAACTCACCTGCCGAAT  1789
                ||||||||||||||||||||||||||||||||||||||||||||||||||||||||||||
Sbjct  4171150  GGACGGTGGCCATGGAAGTCGGAATCCGCTAAGGACTGTGTAACAACTCACCTGCCGAAT  4171091

Query  1790     GTACTAGCCCTGAAAATGGATGGCGCTCAAGCGTCTCACCCATACCTCGCCCTCAGGGTA  1849
                ||||||||||||||||||||||||||||||||||||||||||||||||||||||||||||
Sbjct  4171090  GTACTAGCCCTGAAAATGGATGGCGCTCAAGCGTCTCACCCATACCTCGCCCTCAGGGTA  4171031

Query  1850     GAAACGATGCCCTGAGGAGTAGGCGGACGTGGAGGTCAGTGACGAAGCCTAGGGCGTGAG  1909
                ||||||||||||||||||||||||||||||||||||||||||||||||||||||||||||
Sbjct  4171030  GAAACGATGCCCTGAGGAGTAGGCGGACGTGGAGGTCAGTGACGAAGCCTAGGGCGTGAG  4170971

Query  1910     CCCGGGTTGAACGGCCTCTAGTGCAGATCTTGGTGGTAGTAGCAAATACTTCAATGAGAA  1969
                ||||||||||||||||||||||||||||||||||||||||||||||||||||||||||||
Sbjct  4170970  CCCGGGTTGAACGGCCTCTAGTGCAGATCTTGGTGGTAGTAGCAAATACTTCAATGAGAA  4170911

Query  1970     CTTGAAGGACCGAAGTGGGGAAAGGTTCCATGTGAACAGCGGTTGGACATGGGTTAGTCG  2029
                ||||||||||||||||||||||||||||||||||||||||||||||||||||||||||||
Sbjct  4170910  CTTGAAGGACCGAAGTGGGGAAAGGTTCCATGTGAACAGCGGTTGGACATGGGTTAGTCG  4170851

Query  2030     ATCCTAAGCCATAGGGAAGTTCCGTTTCAAAGGCGCACTATGCGCCGTCTGGCGAAAGGG  2089
                ||||||||||||||||||||||||||||||||||||||||||||||||||||||||||||
Sbjct  4170850  ATCCTAAGCCATAGGGAAGTTCCGTTTCAAAGGCGCACTATGCGCCGTCTGGCGAAAGGG  4170791

Query  2090     G-AGCCGGTCAATATTCCGGCACCTGGATGTGGGTTTTGCGCGGCAACGCAACTGAACGC  2148
                | ||||||||||||||||||||||||||||||||||||||||||||||||||||||||||
Sbjct  4170790  GGAGCCGGTCAATATTCCGGCACCTGGATGTGGGTTTTGCGCGGCAACGCAACTGAACGC  4170731

Query  2149     GG-AGACGACGGCGGGGGCCCCGGGCAGAGTTCTCTTTTCTTCTTAACAGTCTCTCACCC  2207
                || ||||||||  |||||||||||||||||||||||||||||||||||||||||||||||
Sbjct  4170730  GGGAGACGACG--GGGGGCCCCGGGCAGAGTTCTCTTTTCTTCTTAACAGTCTCTCACCC  4170673

Query  2208     TGAAATCGGTTTGTCCGGAGCTAGGGTTTAATGGCTGGAAGAGCCCAGCACCTCTGCTGG  2267
                ||||||||||||||||||||||||||||||||||||||||||||||||||||||||||||
Sbjct  4170672  TGAAATCGGTTTGTCCGGAGCTAGGGTTTAATGGCTGGAAGAGCCCAGCACCTCTGCTGG  4170613

Query  2268     GTCCGGTGCGCTCTCGACGTCCCTTGAAAATCCGCGGGAAGAAATAATTCTCACGCCAGG  2327
                |||||||| |||||||||||||||||||||||||||||||||||||||||||||||||||
Sbjct  4170612  GTCCGGTGTGCTCTCGACGTCCCTTGAAAATCCGCGGGAAGAAATAATTCTCACGCCAGG  4170553

Query  2328     TCGTACTCATAACCGCAGCAGGTCTCCAAGGTGAACAGCCTCTGGTTGATAGAACAATGT  2387
                ||||||||||||||||||||||||||||||||||||||||||||||||||||||||||||
Sbjct  4170552  TCGTACTCATAACCGCAGCAGGTCTCCAAGGTGAACAGCCTCTGGTTGATAGAACAATGT  4170493

Query  2388     AGATAAGGGAAGTCGGCAAAATAGATCCGTAACTTCGGGATAAGGATTGGCTCTAAGGGT  2447
                ||||||||||||||||||||||||||||||||||||||||||||||||||||||||||||
Sbjct  4170492  AGATAAGGGAAGTCGGCAAAATAGATCCGTAACTTCGGGATAAGGATTGGCTCTAAGGGT  4170433

Query  2448     TGGGCACGCAGGGCCTTGGGCGGACGCCATGGGGG-CAGGCTGCTTCTAGCCGGGCAACC  2506
                ||||||||||||||||||||||||||||||||||| ||||||||||||||||||||||||
Sbjct  4170432  TGGGCACGCAGGGCCTTGGGCGGACGCCATGGGGGGCAGGCTGCTTCTAGCCGGGCAACC  4170373

Query  2507     GGCCGGCGGCGGCCAGCACCCGTGCGCTGATGCCCTTGGCAGGCTTCGGCCGTCCGGCGT  2566
                ||||||||||||||||||||||||||||||||||||||||||||||||||||||||||||
Sbjct  4170372  GGCCGGCGGCGGCCAGCACCCGTGCGCTGATGCCCTTGGCAGGCTTCGGCCGTCCGGCGT  4170313

Query  2567     GCGGTTAACAACCAACTTAGAACTGGTACGGACAAGGGGAAT  2608
                ||||||||||||||||||||||||||||||||||||||||||
Sbjct  4170312  GCGGTTAACAACCAACTTAGAACTGGTACGGACAAGGGGAAT  4170271


 Score = 4468 bits (2419),  Expect = 0.0
 Identities = 2491/2521 (99%), Gaps = 23/2521 (1%)
 Strand=Plus/Minus

Query  101      GGCCCCGTAACACGGGCCGCCCCC-GCCAGAGGACCCCCTAACTCTGTTTCTATTATGTT  159
                |||||||||||||||||||||||| |||||||||||||||||||||||||||||||||||
Sbjct  4205713  GGCCCCGTAACACGGGCCGCCCCCCGCCAGAGGACCCCCTAACTCTGTTTCTATTATGTT  4205654

Query  160      TCTTCTGAGTAAAA---CAAGCAAATAAATTAAAACTTTCAACAACGGATCTCTTGGCTC  216
                ||||||||||||||   |||||||||||||||||||||||||||||||||||||||||||
Sbjct  4205653  TCTTCTGAGTAAAAAAACAAGCAAATAAATTAAAACTTTCAACAACGGATCTCTTGGCTC  4205594

Query  217      TGGCATCGATGAAGAACGCAGCGAAATGCGATAAGTAATGTGAATTGCAGAATTCAGTGA  276
                ||||||||||||||||||||||||||||||||||||||||||||||||||||||||||||
Sbjct  4205593  TGGCATCGATGAAGAACGCAGCGAAATGCGATAAGTAATGTGAATTGCAGAATTCAGTGA  4205534

Query  277      ATCATCGAATCTTTGAACGCACATTGCGCCCGCCAGTATTCTGGCGGGCATGCCTGTTCG  336
                ||||||||||||||||||||||||||||||||||||||||||||||||||||||||||||
Sbjct  4205533  ATCATCGAATCTTTGAACGCACATTGCGCCCGCCAGTATTCTGGCGGGCATGCCTGTTCG  4205474

Query  337      AGCGTCATTACAACCCTCAGGCCCCCGGGCCTGGCGTTGGGGATCGGCGAGGCGCCCCCT  396
                ||||||||||||||||||||  ||||||| |||||||||||||||||||||||||   ||
Sbjct  4205473  AGCGTCATTACAACCCTCAG--CCCCGGG-CTGGCGTTGGGGATCGGCGAGGCGC--TCT  4205419

Query  397      GCGGGC-ACACGCCGTCCCCCAAATACAGTGGCGGTCCCGCCGCAGCTTCCATTGCGTAG  455
                |||||| ||||||||||||||||||||||||| |||||||||||||||||||||||||||
Sbjct  4205418  GCGGGCAACACGCCGTCCCCCAAATACAGTGGTGGTCCCGCCGCAGCTTCCATTGCGTAG  4205359

Query  456      TAGCTAACACCTCGCAACTGGAGAGCGG-C-GCGGCCACGCCGTAAAA--CACCCAACTT  511
                |||||||||||||||||||||||||||| | || |||| |||||||||  ||||||||||
Sbjct  4205358  TAGCTAACACCTCGCAACTGGAGAGCGGGCGGCTGCCATGCCGTAAAAAACACCCAACTT  4205299

Query  512      CTGAATGTTGACCTCGAATCAGGTAGGAATACCCGCTGAACTTAAGCATATCAATAAGCG  571
                ||||||||||||||||||||||||||||||||||||||||||||||||||||||||||||
Sbjct  4205298  CTGAATGTTGACCTCGAATCAGGTAGGAATACCCGCTGAACTTAAGCATATCAATAAGCG  4205239

Query  572      GAGGAAAAGAAACCAACAGGGATTGCCCCAGTAACGGCGAGTGAAGCGGCAACAGCTCAA  631
                ||||||||||||||||||||||||||||||||||||||||||||||||||||||||||||
Sbjct  4205238  GAGGAAAAGAAACCAACAGGGATTGCCCCAGTAACGGCGAGTGAAGCGGCAACAGCTCAA  4205179

Query  632      ATTTGAAATCTGGCTCTCGGGCCCGAGTTGTAATTTGTAGAGGATGCTTTTGGTGAGGTG  691
                ||||||||||||||||||||||||||||||||||||||||||||||||||||||||||||
Sbjct  4205178  ATTTGAAATCTGGCTCTCGGGCCCGAGTTGTAATTTGTAGAGGATGCTTTTGGTGAGGTG  4205119

Query  692      CCTTCCGAGTTCCC-TGGAACGGGACGCCATAGAGGGTGAGAGCCCCGTCTGGTTGGACA  750
                |||||||||||||| |||||||||||||||||||||||||||||||||||||||||||||
Sbjct  4205118  CCTTCCGAGTTCCCCTGGAACGGGACGCCATAGAGGGTGAGAGCCCCGTCTGGTTGGACA  4205059

Query  751      CCGATCCTCTGTAAAGCTCCTTCGACGAGTCGAGTAGTTTGGGAATGCTGCTCTAAATGG  810
                ||||||||||||||||||||||||||||||||||||||||||||||||||||||||||||
Sbjct  4205058  CCGATCCTCTGTAAAGCTCCTTCGACGAGTCGAGTAGTTTGGGAATGCTGCTCTAAATGG  4204999

Query  811      GAGGTATATGTCTTCTAAAGCTAAATACCGGCCAGAGACCGATAGCGCACAAGTAGAGTG  870
                ||||||||||||||||||||||||||||||||||||||||||||||||||||||||||||
Sbjct  4204998  GAGGTATATGTCTTCTAAAGCTAAATACCGGCCAGAGACCGATAGCGCACAAGTAGAGTG  4204939

Query  871      ATCGAAAGATGAAAAGAACTTTGAAAAGAGAGTTAAACAGTACGTGAAATTGTTGAAAGG  930
                ||||||||||||||||||||||||||||||||||||||||||||||||||||||||||||
Sbjct  4204938  ATCGAAAGATGAAAAGAACTTTGAAAAGAGAGTTAAACAGTACGTGAAATTGTTGAAAGG  4204879

Query  931      GAAGCGCTTGTGACCAGACTTGGGCTTGGTTGATCATCCGGGGTTCTCCCCGGTGCACTC  990
                ||||||||||||||||||||||||||||||||||||||||||||||||||||||||||||
Sbjct  4204878  GAAGCGCTTGTGACCAGACTTGGGCTTGGTTGATCATCCGGGGTTCTCCCCGGTGCACTC  4204819

Query  991      TTCCGGCCCAGGCCAGCATCAGTTCGCCCTGGGGGACAAAGGCTTCGGGAATGTGGCTCT  1050
                ||||||||||||||||||||||||||||||||||||||||||||||||||||||||||||
Sbjct  4204818  TTCCGGCCCAGGCCAGCATCAGTTCGCCCTGGGGGACAAAGGCTTCGGGAATGTGGCTCT  4204759

Query  1051     CTCCGGGGAGTGTTATAGCCCGTTGCGTAATACCCTGTGGCGGACTGAGGTTCGCGCATT  1110
                ||||||||||||||||||||||||||||||||||||||||||||||||||||||||||||
Sbjct  4204758  CTCCGGGGAGTGTTATAGCCCGTTGCGTAATACCCTGTGGCGGACTGAGGTTCGCGCATT  4204699

Query  1111     CGCAAGGATGCTGGCGTAATGGTCATCAGTGACCCGTCTTGAAACACGGACCAAGGAGTC  1170
                ||||||||||||||||||||||||||||||||||||||||||||||||||||||||||||
Sbjct  4204698  CGCAAGGATGCTGGCGTAATGGTCATCAGTGACCCGTCTTGAAACACGGACCAAGGAGTC  4204639

Query  1171     GTCTTCGTATGCGAGTGTTCGGGTGTCAAACCCCTACGCGAAATGAAAGTGAACGCAGGT  1230
                ||||||||||||||||||||||||||||||||||||||||||||||||||||||||||||
Sbjct  4204638  GTCTTCGTATGCGAGTGTTCGGGTGTCAAACCCCTACGCGAAATGAAAGTGAACGCAGGT  4204579

Query  1231     GAGAGCTTCGGCGCATCATCGACCGATCCTGATGTTATCGGATGGATTTGAGTAAGAGCA  1290
                ||||||||||||||||||||||||||||||||||||||||||||||||||||||||||||
Sbjct  4204578  GAGAGCTTCGGCGCATCATCGACCGATCCTGATGTTATCGGATGGATTTGAGTAAGAGCA  4204519

Query  1291     TACGGGGCCGGACCCGAAAGAAGGTGAACTATGCCTGTGTAGGGTGAAGCCAGAGGAAAC  1350
                ||||||||||||||||||||||||||||||||||||||| | ||||||||||||||||||
Sbjct  4204518  TACGGGGCCGGACCCGAAAGAAGGTGAACTATGCCTGTG-AAGGTGAAGCCAGAGGAAAC  4204460

Query  1351     TCTGGTGGAGGCTCGCAGCGGTTCTGACGTGCAAATCGATCGTCAAACATGGGCATGGGG  1410
                ||||||||||||||||||||||||||||||||||||||||||||||||||||||||||||
Sbjct  4204459  TCTGGTGGAGGCTCGCAGCGGTTCTGACGTGCAAATCGATCGTCAAACATGGGCATGGGG  4204400

Query  1411     G-CGAAAGACTAATCGAACCTTCTAGTAGCTGGTTTCCGCCGAAGTTTCCCTCAGGATAG  1469
                | ||||||||||||||||||||||||||||||||||||||||||||||||||||||||||
Sbjct  4204399  GGCGAAAGACTAATCGAACCTTCTAGTAGCTGGTTTCCGCCGAAGTTTCCCTCAGGATAG  4204340

Query  1470     CAGTGTTGAACTCAGTTTTATGAGGTAAAGCGAATGATTAGGGACTCGGGGGCGCTATTT  1529
                ||||||||||||||||||||||||||||||||||||||||||||||||||||||||||||
Sbjct  4204339  CAGTGTTGAACTCAGTTTTATGAGGTAAAGCGAATGATTAGGGACTCGGGGGCGCTATTT  4204280

Query  1530     AGCCTTCATCCATTCTCAAACTTTAAATATGTAAGAAGCCCTTGTTGCTTAATTGAACGT  1589
                ||||||||||||||||||||||||||||||||||||||||||||||||||||||||||||
Sbjct  4204279  AGCCTTCATCCATTCTCAAACTTTAAATATGTAAGAAGCCCTTGTTGCTTAATTGAACGT  4204220

Query  1590     GGGCATTCGAATGAATCAACACTAGTGGGCCATTTTTGGTAAGCAGAACTGGCGATGCGG  1649
                ||||||||||||||||||||||||||||||||||||||||||||||||||||||||||||
Sbjct  4204219  GGGCATTCGAATGAATCAACACTAGTGGGCCATTTTTGGTAAGCAGAACTGGCGATGCGG  4204160

Query  1650     GATGAACCGAACGCGAGGTTAAGGTGCCAGAGTAGACGCTCATCAGACACCACAAAA-GG  1708
                ||||||||||||||||||||||||||||||||||||||||||||||||||||||||| ||
Sbjct  4204159  GATGAACCGAACGCGAGGTTAAGGTGCCAGAGTAGACGCTCATCAGACACCACAAAAAGG  4204100

Query  1709     TGTTAGTACATCTTGACAGCAGGACGGTGGCCATGGAAGTCGGAATCCGCTAAGGACTGT  1768
                ||||||||||||||||||||||||||||||||||||||||||||||||||||||||||||
Sbjct  4204099  TGTTAGTACATCTTGACAGCAGGACGGTGGCCATGGAAGTCGGAATCCGCTAAGGACTGT  4204040

Query  1769     GTAACAACTCACCTGCCGAATGTACTAGCCCTGAAAATGGATGGCGCTCAAGCGTCTCAC  1828
                ||||||||||||||||||||||||||||||||||||||||||||||||||||||||||||
Sbjct  4204039  GTAACAACTCACCTGCCGAATGTACTAGCCCTGAAAATGGATGGCGCTCAAGCGTCTCAC  4203980

Query  1829     CCATACCTCGCCCTCAGGGTAGAAACGATGCCCTGAGGAGTAGGCGGACGTGGAGGTCAG  1888
                ||||||||||||||||||||||||||||||||||||||||||||||||||||||||||||
Sbjct  4203979  CCATACCTCGCCCTCAGGGTAGAAACGATGCCCTGAGGAGTAGGCGGACGTGGAGGTCAG  4203920

Query  1889     TGACGAAGCCTAGGGCGTGAGCCCGGGTTGAACGGCCTCTAGTGCAGATCTTGGTGGTAG  1948
                ||||||||||||||||||||||||||||||||||||||||||||||||||||||||||||
Sbjct  4203919  TGACGAAGCCTAGGGCGTGAGCCCGGGTTGAACGGCCTCTAGTGCAGATCTTGGTGGTAG  4203860

Query  1949     TAGCAAATACTTCAATGAGAACTTGAAGGACCGAAGTGGGGAAAGGTTCCATGTGAACAG  2008
                ||||||||||||||||||||||||||||||||||||||||||||||||||||||||||||
Sbjct  4203859  TAGCAAATACTTCAATGAGAACTTGAAGGACCGAAGTGGGGAAAGGTTCCATGTGAACAG  4203800

Query  2009     CGGTTGGACATGGGTTAGTCGATCCTAAGCCATAGGGAAGTTCCGTTTCAAAGGCGCACT  2068
                ||||||||||||||||||||||||||||||||||||||||||||||||||||||||||||
Sbjct  4203799  CGGTTGGACATGGGTTAGTCGATCCTAAGCCATAGGGAAGTTCCGTTTCAAAGGCGCACT  4203740

Query  2069     ATGCGCCGTCTGGCGAAAGGGGAGCCGGTCAATATTCCGGCACCTGGATGTGGGTTTTGC  2128
                ||||||||||||||||||||||||||||||||||||||||||||||||||||||||||||
Sbjct  4203739  ATGCGCCGTCTGGCGAAAGGGGAGCCGGTCAATATTCCGGCACCTGGATGTGGGTTTTGC  4203680

Query  2129     GCGGCAACGCAACTGAACGCGGAGACGACGGCGGGGG-CCCCGGGCAGAGTTCTCTTTTC  2187
                ||||||||||||||||||||||||||||||||||||| |||||||||||||||| |||||
Sbjct  4203679  GCGGCAACGCAACTGAACGCGGAGACGACGGCGGGGGGCCCCGGGCAGAGTTCTTTTTTC  4203620

Query  2188     TTCTTAACAGTCTCTCACCCTGAAATCGGTTTGTCCGGAGCTAGGGTTTAATGGCTGGAA  2247
                ||||||||||||||||||||||||||||||||||||||||||||||||||||||||||||
Sbjct  4203619  TTCTTAACAGTCTCTCACCCTGAAATCGGTTTGTCCGGAGCTAGGGTTTAATGGCTGGAA  4203560

Query  2248     GAGCCCAGCACCTCTGCTGGGTCCGGTGCGCTCTCGACGTCCCTTGAAAATCCGCGGGAA  2307
                ||||||||||||||||||||||||||||||||||||||||||||||||||||||||||||
Sbjct  4203559  GAGCCCAGCACCTCTGCTGGGTCCGGTGCGCTCTCGACGTCCCTTGAAAATCCGCGGGAA  4203500

Query  2308     GAAATAATTCTCACGCCAGGTCGTACTCATAACCGCAGCAGGTCTCCAAGGTGAACAGCC  2367
                ||||||||||||||||||||||||||||||||||||||||||||||||||||||||||||
Sbjct  4203499  GAAATAATTCTCACGCCAGGTCGTACTCATAACCGCAGCAGGTCTCCAAGGTGAACAGCC  4203440

Query  2368     TCTGGTTGATAGAACAATGTAGATAAGGGAAGTCGGCAAAATAGATCCGTAACTTCGGGA  2427
                |||||||||||||||||||||||||||||||||||||||||||||||||||||||||| |
Sbjct  4203439  TCTGGTTGATAGAACAATGTAGATAAGGGAAGTCGGCAAAATAGATCCGTAACTTCGG-A  4203381

Query  2428     TAAGGATTGGCTCTAAGGGTTGGGCACGCAGGGCCTTGGGCGGACGCCATGGGGGCAGGC  2487
                ||||||||||||||||||||||||||||||||||||||||||||||||||||||||||||
Sbjct  4203380  TAAGGATTGGCTCTAAGGGTTGGGCACGCAGGGCCTTGGGCGGACGCCATGGGGGCAGGC  4203321

Query  2488     TGCTTCTAGCCGGGCAACCGGCCGGCGGCGGCCAGCACCCGTGCGCTGATGCCCTTGGCA  2547
                ||||| |||||||||||| || ||| ||||||||||||||||||||||||||||||||||
Sbjct  4203320  TGCTT-TAGCCGGGCAAC-GG-CGGTGGCGGCCAGCACCCGTGCGCTGATGCCCTTGGCA  4203264

Query  2548     GGCTTCGGCCGTCCGGCGTGCGGTTAACAACCAACTTAGAACTGGTACGGACAAGGGGAA  2607
                ||||||||||||||||||||||||||||||||||||||||||||||||||||||||||||
Sbjct  4203263  GGCTTCGGCCGTCCGGCGTGCGGTTAACAACCAACTTAGAACTGGTACGGACAAGGGGAA  4203204

Query  2608     T  2608
                |
Sbjct  4203203  T  4203203


 Score = 3260 bits (1765),  Expect = 0.0
 Identities = 1999/2099 (95%), Gaps = 67/2099 (3%)
 Strand=Plus/Minus

Query  542      ACCCG-CTGAACTTAAGCATATCAATAAGCGGAGGAAAAGAAAC--CAACAGGGATTGCC  598
                ||||| |||||||||||||||||||||||  |||||||||||||  |||||||||    |
Sbjct  4213465  ACCCGCCTGAACTTAAGCATATCAATAAG--GAGGAAAAGAAACTACAACAGGGA----C  4213412

Query  599      CCAGTAACGGCGAG-TGAAGCGGCAACAGCTCAAATTT-GAAATCTGGCTCTCGGGCCCG  656
                   |  || || || ||||||||||||||||||||||| ||||||   | ||||||||||
Sbjct  4213411  TTTGGCACTGCTAGATGAAGCGGCAACAGCTCAAATTTTGAAATC--ACCCTCGGGCCCG  4213354

Query  657      AGTTGTAATTTGTAGAGGATGCTTTTGGTGAGGTGCCTTCCGAGTTC--C-CTGGAACGG  713
                ||||||||||||||||||||| |||| ||||||||  ||  ||||||  | ||  |||||
Sbjct  4213353  AGTTGTAATTTGTAGAGGATG-TTTT-GTGAGGTG--TT-GGAGTTCTTCTCT-TAACGG  4213300

Query  714      GACGCCATAGAGGGTGAGAGCCCCGTCTGGTTGGACACCGATCCT-CTGTAAAGCTCCTT  772
                ||||||||||||||||||  ||| ||||  |||||||| |||||| ||||||||||||||
Sbjct  4213299  GACGCCATAGAGGGTGAG-CCCCTGTCT--TTGGACACTGATCCTTCTGTAAAGCTCCTT  4213243

Query  773      C--GACG-AGTCGAGT---AGTTTGGGAATGCTGCTCTAAAT-GGGAGGTATATGTCTTC  825
                |   ||| ||||||||   ||||||||||||||||||||||| |||| ||  | | ||| 
Sbjct  4213242  CAACACGCAGTCGAGTAGAAGTTTGGGAATGCTGCTCTAAATTGGGA-GTGCAGGCCTTT  4213184

Query  826      TAAAGCTAAATACCGGCCAGAGACCGATAGCGCACAAGTAGAGTGATCGAAAGATG---A  882
                  ||| ||||||||| ||||| || ||||  |||||||||||||||| ||||||||   |
Sbjct  4213183  CGAAGTTAAATACCG-CCAGA-ACTGATA--GCACAAGTAGAGTGATTGAAAGATGGAAA  4213128

Query  883      AAAGAACTTTGAAAAGAGAGTTAAACAGTACGTGAAATTGTTGAAA-GG---GAAGCGCT  938
                |||||||||||||||||||||||||||||||||||||||||||||| ||   |||| |||
Sbjct  4213127  AAAGAACTTTGAAAAGAGAGTTAAACAGTACGTGAAATTGTTGAAAAGGAAAGAAGTGCT  4213068

Query  939      TGTGACCAGACTTGGGCTTGGTTGATCATCCGGGGTTCTCCCCGGTGCACTCTTCCGGCC  998
                 ||||||||||||||||||||| |||||| | ||| ||||||||||||||| |||||| |
Sbjct  4213067  GGTGACCAGACTTGGGCTTGGT-GATCAT-C-GGG-TCTCCCCGGTGCACTTTTCCGGAC  4213012

Query  999      CAGGCCAGCATCAGTTCGCCCTGGGGGACAAAGGCTTCGGGAATGTGGCTCTCTCCGGGG  1058
                |||||||||||||||||||||||||||||||||||||||||||||||||||| |||||| 
Sbjct  4213011  CAGGCCAGCATCAGTTCGCCCTGGGGGACAAAGGCTTCGGGAATGTGGCTCTTTCCGGG-  4212953

Query  1059     AGTGTTATAGCCCGTTGCGTAATACCCTGTGGCGGACTGAGGTTCGCGCATTCGCAAGGA  1118
                |||||||||||  |||||||||||||||||||||||||||| |||||||| |||||||||
Sbjct  4212952  AGTGTTATAGC--GTTGCGTAATACCCTGTGGCGGACTGAG-TTCGCGCACTCGCAAGGA  4212896

Query  1119     TGCTGGCGTAATGGTCATCAGTGACCCGTCTTGAAACACGGACCAAGG--AGTCGTCTTC  1176
                ||||||||||||||||||||||||||||||||||||||||||||||||  ||||||||||
Sbjct  4212895  TGCTGGCGTAATGGTCATCAGTGACCCGTCTTGAAACACGGACCAAGGTGAGTCGTCTTC  4212836

Query  1177     GTATGCGAGTGTTCGGGTGTCAAACCCCTACGCGAAATGAAAGTGAACGCAGGTGAGAGC  1236
                ||||||||||||||||||||||||||||||||||||||||||||||||||||||||||| 
Sbjct  4212835  GTATGCGAGTGTTCGGGTGTCAAACCCCTACGCGAAATGAAAGTGAACGCAGGTGAGAG-  4212777

Query  1237     TTCGGCGCATCATCGACCGATCCTGATGTTATCGGATGGATTTGAGTAAGAGCATACGGG  1296
                ||||||||||||||||||||||||||||||||||||||||||||||||||||||||||||
Sbjct  4212776  TTCGGCGCATCATCGACCGATCCTGATGTTATCGGATGGATTTGAGTAAGAGCATACGGG  4212717

Query  1297     GCCGGACCCGAAAGAAGGTGAACTATGCCTGTGTAGGGTGAAGCCAGAGGAAACTCTGGT  1356
                || |||||||||||||||||||||||||||||||||||||||||||||||||||||||||
Sbjct  4212716  GC-GGACCCGAAAGAAGGTGAACTATGCCTGTGTAGGGTGAAGCCAGAGGAAACTCTGGT  4212658

Query  1357     GGAGGCTCGCAGCGGTTCTGACGTGCAAATCGATCGTCAAACATGGGCATGGGGGCGAAA  1416
                ||||||||||||||||||||||||||||||||||||||||||||||||||||||||||||
Sbjct  4212657  GGAGGCTCGCAGCGGTTCTGACGTGCAAATCGATCGTCAAACATGGGCATGGGGGCGAAA  4212598

Query  1417     GACTAATCGAACCTTCTAGTAGCTGGTTTCCGCCGAAGTTTCCCTCAGGATAGCAGTGTT  1476
                ||||||||||||||||||||||||||||||||||||||||||||||||||||||||||||
Sbjct  4212597  GACTAATCGAACCTTCTAGTAGCTGGTTTCCGCCGAAGTTTCCCTCAGGATAGCAGTGTT  4212538

Query  1477     GAACTCAGTTTT-ATGAGGT-AAAGCGAATGATTAGGGACTCGGGGGCGCTATTTAGCCT  1534
                |||||||||||| ||||||| |||||||||||||||||||||||||||||||||||||||
Sbjct  4212537  GAACTCAGTTTTTATGAGGTAAAAGCGAATGATTAGGGACTCGGGGGCGCTATTTAGCCT  4212478

Query  1535     TCATCCATTCTCAAACTTTAAATATGTAAGAAGCCCTTGTTGCTTAATTGAACGTGGGCA  1594
                ||||||||||||||||||||||||||||||||||||||||||||||||||||||||||||
Sbjct  4212477  TCATCCATTCTCAAACTTTAAATATGTAAGAAGCCCTTGTTGCTTAATTGAACGTGGGCA  4212418

Query  1595     TTCGAATGAATCAACACTAGTGGGCCATTTTTGGTAAGCAGAACTGGCGATGCGGGATGA  1654
                ||||||||||||||||||||||||||||||||||||||||||||||||||||||||||||
Sbjct  4212417  TTCGAATGAATCAACACTAGTGGGCCATTTTTGGTAAGCAGAACTGGCGATGCGGGATGA  4212358

Query  1655     ACCGAACGCGAGGTTAAGGTGCCAGAGTAGACGCTCATCAGACACCACAAAAGGTGTTAG  1714
                ||||||||||||||||||||||||||||||||||||||||||||||||||||||||||||
Sbjct  4212357  ACCGAACGCGAGGTTAAGGTGCCAGAGTAGACGCTCATCAGACACCACAAAAGGTGTTAG  4212298

Query  1715     TACATCTTGACAGCAGGACGGTGGCCATGGAAGTCGGAATCCGCTAAGGACTGTGTAACA  1774
                ||||||||||||||||||||||||||||||||||||||||||||||||||||||||||||
Sbjct  4212297  TACATCTTGACAGCAGGACGGTGGCCATGGAAGTCGGAATCCGCTAAGGACTGTGTAACA  4212238

Query  1775     ACTCACCTGCCGAATGTACTAGCCCTGAAAATGGATGGCGCTCAAGCGTCTCACCCATAC  1834
                ||||||||||||||||||||||||||||||||||||||||||||||||||||||||||||
Sbjct  4212237  ACTCACCTGCCGAATGTACTAGCCCTGAAAATGGATGGCGCTCAAGCGTCTCACCCATAC  4212178

Query  1835     CTCGCCCTCAGGGTAGAAACGATGCCCTGAGGAGTAGGCGGACGTGGAGGTCA-GTGACG  1893
                ||||||||||||||||||||||||||||||||||||||||||||||||||||| ||||||
Sbjct  4212177  CTCGCCCTCAGGGTAGAAACGATGCCCTGAGGAGTAGGCGGACGTGGAGGTCATGTGACG  4212118

Query  1894     AAGCCT-AGGGCGTGAGCCCGGGTTGAACGGCCTCTAGTGCAGATCTTGGTGGTAGTAGC  1952
                |||| | |||||||||||||||||||||||||||||||||||||||||||||||||||||
Sbjct  4212117  AAGCTTCAGGGCGTGAGCCCGGGTTGAACGGCCTCTAGTGCAGATCTTGGTGGTAGTAGC  4212058

Query  1953     AAATACTTCAATGAGAACTTGAAGGACCGAAGTGGGGAAAGGTTCCATGTGAACAGCGGT  2012
                ||||||||||||||||||||||||||||||||||||||||||||||||||||||||||||
Sbjct  4212057  AAATACTTCAATGAGAACTTGAAGGACCGAAGTGGGGAAAGGTTCCATGTGAACAGCGGT  4211998

Query  2013     TGGACATGGGTTAGTCGATCCTAAGCCATAGGGAAGTTCCGTTTCAAAGGCGCACTATGC  2072
                ||||||||||||||||||||| ||||||||||||||||||||||||||||||||||||||
Sbjct  4211997  TGGACATGGGTTAGTCGATCCCAAGCCATAGGGAAGTTCCGTTTCAAAGGCGCACTATGC  4211938

Query  2073     GCCGTCTGGCGAAAGGGGAGCCGGTCAATATTCCGGCACCTGGATGTGGGTTTTGCGCGG  2132
                ||||||||||||||||||||||||||||||||||||||||||||||||||||||||||||
Sbjct  4211937  GCCGTCTGGCGAAAGGGGAGCCGGTCAATATTCCGGCACCTGGATGTGGGTTTTGCGCGG  4211878

Query  2133     CAACGCAACTGAACGCGGAGACGACGGCGGGGG-CCCCGGGCAGAGTTCTCTTTTCTTCT  2191
                ||||||||||||||||||||||||||||||||| ||||||||||||||||||||||||||
Sbjct  4211877  CAACGCAACTGAACGCGGAGACGACGGCGGGGGGCCCCGGGCAGAGTTCTCTTTTCTTCT  4211818

Query  2192     TAACAGTCTCTCACCC-TGAAATCGGTTTGTCCGGAGCTAGGG-TTTAATGGCTGGAAGA  2249
                |||||||||||||||| |||||||||||||||||||||||||| ||||||||||||||||
Sbjct  4211817  TAACAGTCTCTCACCCCTGAAATCGGTTTGTCCGGAGCTAGGGGTTTAATGGCTGGAAGA  4211758

Query  2250     GCCCAGCACCTCTGCTGGGTCCGGTGCGCTCTCGACGTCCCTTGAAAATCCGCGGGAAGA  2309
                |||||||||||||||||||||||||||||||  |||||||||||||||||||||||||||
Sbjct  4211757  GCCCAGCACCTCTGCTGGGTCCGGTGCGCTC--GACGTCCCTTGAAAATCCGCGGGAAGA  4211700

Query  2310     AATAATTCTCACGCCAGGTCGTACTCATAACCGCAGCAGGTCTCCAAGGTGAACAGCCTC  2369
                ||||||||||||||||||||||||||||||||||||||||||||||||||||||||||||
Sbjct  4211699  AATAATTCTCACGCCAGGTCGTACTCATAACCGCAGCAGGTCTCCAAGGTGAACAGCCTC  4211640

Query  2370     TGGTTGATAGAACAATGTAGATAAGGGAAGTCGGCAAAATAGATCCGTAACTTCGGGATA  2429
                ||||||||||||||||||||||||||||||||||||||||||||||||||||||||||||
Sbjct  4211639  TGGTTGATAGAACAATGTAGATAAGGGAAGTCGGCAAAATAGATCCGTAACTTCGGGATA  4211580

Query  2430     AGGATTGGCTCTAAGGGTTGGGCACGCAGGGCCTTGGGCGGACGCCATGGGGGCAGGCTG  2489
                ||||||||||||||||||||||||||||||||||||||||||||||||||||||||||||
Sbjct  4211579  AGGATTGGCTCTAAGGGTTGGGCACGCAGGGCCTTGGGCGGACGCCATGGGGGCAGGCTG  4211520

Query  2490     CTTCTAGCCGGGCAACCGGCCGGCGGCGGCCAGCACCCGTGCGCTGATGCCCTTGGCAGG  2549
                ||| ||||||||||||||||||||||||||||||||||||||||||||||||||||||||
Sbjct  4211519  CTT-TAGCCGGGCAACCGGCCGGCGGCGGCCAGCACCCGTGCGCTGATGCCCTTGGCAGG  4211461

Query  2550     CTTCGGCCGTCCGGCGTGCGGTTAACAACCAACTTAGAACTGGTACGGACAAGGGGAAT  2608
                |||||||||||||||||||||||||||||||||||||||||||||||||||||||||||
Sbjct  4211460  CTTCGGCCGTCCGGCGTGCGGTTAACAACCAACTTAGAACTGGTACGGACAAGGGGAAT  4211402


 Score = 121 bits (65),  Expect = 2e-22
 Identities = 68/69 (99%), Gaps = 1/69 (1%)
 Strand=Plus/Minus

Query  1        CAAGGTCTCCGTTGGTGAACCAGCGGAGGGATCATTACCGAGTTATACAACTCATCAACC  60
                ||||||||||||||||||||||||||||||||||||||||||||||||||||||||||||
Sbjct  4205781  CAAGGTCTCCGTTGGTGAACCAGCGGAGGGATCATTACCGAGTTATACAACTCATCAACC  4205722

Query  61       CTGTGAACA  69
                |||| ||||
Sbjct  4205721  CTGT-AACA  4205714


>JANGXZ010000016.1 Fusarium keratoplasticum isolate Fu6.1 Fu6.scaf16, whole genome 
shotgun sequence
Length=121220

 Score = 4774 bits (2585),  Expect = 0.0
 Identities = 2607/2616 (99%), Gaps = 8/2616 (0%)
 Strand=Plus/Minus

Query  1      CAAGGTCTCCGTTGGTGAACCAGCGGAGGGATCATTACCGAGTTATACAACTCATCAACC  60
              ||||||||||||||||||||||||||||||||||||||||||||||||||||||||||||
Sbjct  75374  CAAGGTCTCCGTTGGTGAACCAGCGGAGGGATCATTACCGAGTTATACAACTCATCAACC  75315

Query  61     CTGTGAACATACCTAAAACGTTGCTTCGGCGGGAACAGACGGCCCCGTAACACGGGCCGC  120
              ||||||||||||||||||||||||||||||||||||||||||||||||||||||||||||
Sbjct  75314  CTGTGAACATACCTAAAACGTTGCTTCGGCGGGAACAGACGGCCCCGTAACACGGGCCGC  75255

Query  121    CCCCGCCAGAGGACCCCCTAACTCTGTTTCTATTATGTTTCTTCTGAGTAAAACAAGCAA  180
              ||||||||||||||||||||||||||||||||||||||||||||||||||||||||||||
Sbjct  75254  CCCCGCCAGAGGACCCCCTAACTCTGTTTCTATTATGTTTCTTCTGAGTAAAACAAGCAA  75195

Query  181    ATAAATTAAAACTTTCAACAACGGATCTCTTGGCTCTGGCATCGATGAAGAACGCAGCGA  240
              ||||||||||||||||||||||||||||||||||||||||||||||||||||||||||||
Sbjct  75194  ATAAATTAAAACTTTCAACAACGGATCTCTTGGCTCTGGCATCGATGAAGAACGCAGCGA  75135

Query  241    AATGCGATAAGTAATGTGAATTGCAGAATTCAGTGAATCATCGAATCTTTGAACGCACAT  300
              ||||||||||||||||||||||||||||||||||||||||||||||||||||||||||||
Sbjct  75134  AATGCGATAAGTAATGTGAATTGCAGAATTCAGTGAATCATCGAATCTTTGAACGCACAT  75075

Query  301    TGCGCCCGCCAGTATTCTGGCGGGCATGCCTGTTCGAGCGTCATTACAACCCTCAGGCCC  360
              ||||||||||||||||||||||||||||||||||||||||||||||||||||||||||||
Sbjct  75074  TGCGCCCGCCAGTATTCTGGCGGGCATGCCTGTTCGAGCGTCATTACAACCCTCAGGCCC  75015

Query  361    CCGGGCCTGGCGTTGGGGATCGGCGAGGCGCCCCC-TGCGGGCACACGCCGTCCCCC-AA  418
              ||||||||||||||||||||||||||||||||||| ||||||||||||||||||||| ||
Sbjct  75014  CCGGGCCTGGCGTTGGGGATCGGCGAGGCGCCCCCCTGCGGGCACACGCCGTCCCCCCAA  74955

Query  419    ATACAGTGGCGGTCCCGCCGCAGCTTCCATTGCGTAGTAGCTAACACCTCGCAACTGGAG  478
              ||||||||||||||||||||||||||||||||||||||||||||||||||||||||||||
Sbjct  74954  ATACAGTGGCGGTCCCGCCGCAGCTTCCATTGCGTAGTAGCTAACACCTCGCAACTGGAG  74895

Query  479    AGCGGCGCGGCCACGCCGTAAAACACCCAACTTCTGAATGTTGACCTCGAATCAGGTAGG  538
              ||||||||||||| ||||||||||||||||||||||||||||||||||||||||||||||
Sbjct  74894  AGCGGCGCGGCCATGCCGTAAAACACCCAACTTCTGAATGTTGACCTCGAATCAGGTAGG  74835

Query  539    AATACCCGCTGAACTTAAGCATATCAATAAGCGGAGGAAAA-GAAACCAACAGGGATTGC  597
              ||||||||||||||||||||||||||||||||||||||||| ||||||||||||||||||
Sbjct  74834  AATACCCGCTGAACTTAAGCATATCAATAAGCGGAGGAAAAAGAAACCAACAGGGATTGC  74775

Query  598    CCCAGTAACGGCGAGTGAAGCGGCAACAGCTCAAATTTGAAATCTGGCTCTCGGGCCCGA  657
              ||||||||||||||||||||||||||||||||||||||||||||||||||||||||||||
Sbjct  74774  CCCAGTAACGGCGAGTGAAGCGGCAACAGCTCAAATTTGAAATCTGGCTCTCGGGCCCGA  74715

Query  658    GTTGTAATTTGTAGAGGATGCTTTTGGTGAGGTGCCTTCCGAGTTCCCTGGAACGGGACG  717
              ||||||||||||||||||||||||||||||||||||||||||||||||||||||||||||
Sbjct  74714  GTTGTAATTTGTAGAGGATGCTTTTGGTGAGGTGCCTTCCGAGTTCCCTGGAACGGGACG  74655

Query  718    CCATAGAGGGTGAGAGCCCCGTCTGGTTGGACACCGATCCTCTGTAAA-GCTCCTTCGAC  776
              |||||||||||||||||||||||||||||||||||||||||||||||| |||||||||||
Sbjct  74654  CCATAGAGGGTGAGAGCCCCGTCTGGTTGGACACCGATCCTCTGTAAAAGCTCCTTCGAC  74595

Query  777    GAGTCGAGTAGTTTGGGAATGCTGCTCTAAATGGGAGGTATATGTCTTCTAAAGCTAAAT  836
              ||||||||||||||||||||||||||||||||||||||||||||||||||||||||||||
Sbjct  74594  GAGTCGAGTAGTTTGGGAATGCTGCTCTAAATGGGAGGTATATGTCTTCTAAAGCTAAAT  74535

Query  837    ACCGGCCAGAGACCGATAGCGCACAAGTAGAGTGATCGAAAGATGAAAAGAACTTTGAAA  896
              ||||||||||||||||||||||||||||||||||||||||||||||||||||||||||||
Sbjct  74534  ACCGGCCAGAGACCGATAGCGCACAAGTAGAGTGATCGAAAGATGAAAAGAACTTTGAAA  74475

Query  897    AGAGAGTTAAACAGTACGTGAAATTGTTGAAAGGGAAGCGCTTGTGACCAGACTTGGGCT  956
              ||||||||||||||||||||||||||||||||||||||||||||||||||||||||||||
Sbjct  74474  AGAGAGTTAAACAGTACGTGAAATTGTTGAAAGGGAAGCGCTTGTGACCAGACTTGGGCT  74415

Query  957    TGGTTGATCATCCGGGGTTCTCCCCGGTGCACTCTTCCGGCCCAGGCCAGCATCAGTTCG  1016
              ||||||||||||||||||||||||||||||||||||||||||||||||||||||||||||
Sbjct  74414  TGGTTGATCATCCGGGGTTCTCCCCGGTGCACTCTTCCGGCCCAGGCCAGCATCAGTTCG  74355

Query  1017   CCCTGGGGGACAAAGGCTTCGGGAATGTGGCTCTCTCCGGGGAGTGTTATAGCCCGTTGC  1076
              ||||||||||||||||||||||||||||||||||||||||||||||||||||||||||||
Sbjct  74354  CCCTGGGGGACAAAGGCTTCGGGAATGTGGCTCTCTCCGGGGAGTGTTATAGCCCGTTGC  74295

Query  1077   GTAATACCCTGTGGCGGACTGAGGTTCGCGCATTCGCAAGGATGCTGGCGTAATGGTCAT  1136
              ||||||||||||||||||||||||||||||||||||||||||||||||||||||||||||
Sbjct  74294  GTAATACCCTGTGGCGGACTGAGGTTCGCGCATTCGCAAGGATGCTGGCGTAATGGTCAT  74235

Query  1137   CAGTGACCCGTCTTGAAACACGGACCAAGGAGTCGTCTTCGTATGCGAGTGTTCGGGTGT  1196
              ||||||||||||||||||||||||||||||||||||||||||||||||||||||||||||
Sbjct  74234  CAGTGACCCGTCTTGAAACACGGACCAAGGAGTCGTCTTCGTATGCGAGTGTTCGGGTGT  74175

Query  1197   CAAACCCCTACGCGAAATGAAAGTGAACGCAGGTGAGAGCTTCGGCGCATCATCGACCGA  1256
              ||||||||||||||||||||||||||||||||||||||||||||||||||||||||||||
Sbjct  74174  CAAACCCCTACGCGAAATGAAAGTGAACGCAGGTGAGAGCTTCGGCGCATCATCGACCGA  74115

Query  1257   TCCTGATGTTATCGGATGGATTTGAGTAAGAGCATACGGGGCCGGACCCGAAAGAAGGTG  1316
              ||||||||||||||||||||||||||||||||||||||||||||||||||||||||||||
Sbjct  74114  TCCTGATGTTATCGGATGGATTTGAGTAAGAGCATACGGGGCCGGACCCGAAAGAAGGTG  74055

Query  1317   AACTATGCCTGTGT-AGGGTGAAGCCAGAGGAAACTCTGGTGGAGGCTCGCAGCGGTTCT  1375
              |||||||||||||| |||||||||||||||||||||||||||||||||||||||||||||
Sbjct  74054  AACTATGCCTGTGTGAGGGTGAAGCCAGAGGAAACTCTGGTGGAGGCTCGCAGCGGTTCT  73995

Query  1376   GACGTGCAAATCGATCGTCAAACATGGGCATGGGGG-CGAAAGACTAATCGAACCTTCTA  1434
              |||||||||||||||||||||||||||||||||||| |||||||||||||||||||||||
Sbjct  73994  GACGTGCAAATCGATCGTCAAACATGGGCATGGGGGGCGAAAGACTAATCGAACCTTCTA  73935

Query  1435   GTAGCTGGTTTCCGCCGAAGTTTCCCTCAGGATAGCAGTGTTGAACTCAGTTTTATGAGG  1494
              ||||||||||||||||||||||||||||||||||||||||||||||||||||||||||||
Sbjct  73934  GTAGCTGGTTTCCGCCGAAGTTTCCCTCAGGATAGCAGTGTTGAACTCAGTTTTATGAGG  73875

Query  1495   TAAAGCGAATGATTAGGGACTCGGGGGCGCTATTTAGCCTTCATCCATTCTCAAACTTTA  1554
              ||||||||||||||||||||||||||||||||||||||||||||||||||||||||||||
Sbjct  73874  TAAAGCGAATGATTAGGGACTCGGGGGCGCTATTTAGCCTTCATCCATTCTCAAACTTTA  73815

Query  1555   AATATGTAAGAAGCCCTTGTTGCTTAATTGAACGTGGGCATTCGAATGAATCAACACTAG  1614
              ||||||||||||||||||||||||||||||||||||||||||||||||||||||||||||
Sbjct  73814  AATATGTAAGAAGCCCTTGTTGCTTAATTGAACGTGGGCATTCGAATGAATCAACACTAG  73755

Query  1615   TGGGCCATTTTTGGTAAGCAGAACTGGCGATGCGGGATGAACCGAACGCGAGGTTAAGGT  1674
              ||||||||||||||||||||||||||||||||||||||||||||||||||||||||||||
Sbjct  73754  TGGGCCATTTTTGGTAAGCAGAACTGGCGATGCGGGATGAACCGAACGCGAGGTTAAGGT  73695

Query  1675   GCCAGAGTAGACGCTCATCAGACACCACAAAAGGTGTTAGTACATCTTGACAGCAGGACG  1734
              ||||||||||||||||||||||||||||||||||||||||||||||||||||||||||||
Sbjct  73694  GCCAGAGTAGACGCTCATCAGACACCACAAAAGGTGTTAGTACATCTTGACAGCAGGACG  73635

Query  1735   GTGGCCATGGAAGTCGGAATCCGCTAAGGACTGTGTAACAACTCACCTGCCGAATGTACT  1794
              ||||||||||||||||||||||||||||||||||||||||||||||||||||||||||||
Sbjct  73634  GTGGCCATGGAAGTCGGAATCCGCTAAGGACTGTGTAACAACTCACCTGCCGAATGTACT  73575

Query  1795   AGCCCTGAAAATGGATGGCGCTCAAGCGTCTCACCCATACCTCGCCCTCAGGG-TAGAAA  1853
              ||||||||||||||||||||||||||||||||||||||||||||||||||||| ||||||
Sbjct  73574  AGCCCTGAAAATGGATGGCGCTCAAGCGTCTCACCCATACCTCGCCCTCAGGGGTAGAAA  73515

Query  1854   CGATGCCCTGAGGAGTAGGCGGACGTGGAGGTCAGTGACGAAGCCTAGGGCGTGAGCCCG  1913
              ||||||||||||||||||||||||||||||||||||||||||||||||||||||||||||
Sbjct  73514  CGATGCCCTGAGGAGTAGGCGGACGTGGAGGTCAGTGACGAAGCCTAGGGCGTGAGCCCG  73455

Query  1914   GGTTGAACGGCCTCTAGTGCAGATCTTGGTGGTAGTAGCAAATACTTCAATGAGAACTTG  1973
              ||||||||||||||||||||||||||||||||||||||||||||||||||||||||||||
Sbjct  73454  GGTTGAACGGCCTCTAGTGCAGATCTTGGTGGTAGTAGCAAATACTTCAATGAGAACTTG  73395

Query  1974   AAGGACCGAAGTGGGGAAAGGTTCCATGTGAACAGCGGTTGGACATGGGTTAGTCGATCC  2033
              ||||||||||||||||||||||||||||||||||||||||||||||||||||||||||||
Sbjct  73394  AAGGACCGAAGTGGGGAAAGGTTCCATGTGAACAGCGGTTGGACATGGGTTAGTCGATCC  73335

Query  2034   TAAGCCATAGGGAAGTTCCGTTTCAAAGGCGCACTATGCGCCGTCTGGCGAAAGGGGAGC  2093
              ||||||||||||||||||||||||||||||||||||||||||||||||||||||||||||
Sbjct  73334  TAAGCCATAGGGAAGTTCCGTTTCAAAGGCGCACTATGCGCCGTCTGGCGAAAGGGGAGC  73275

Query  2094   CGGTCAATATTCCGGCACCTGGATGTGGGTTTTGCGCGGCAACGCAACTGAACGCGGAGA  2153
              ||||||||||||||||||||||||||||||||||||||||||||||||||||||||||||
Sbjct  73274  CGGTCAATATTCCGGCACCTGGATGTGGGTTTTGCGCGGCAACGCAACTGAACGCGGAGA  73215

Query  2154   CGACGGCGGGGGCCCCGGGCAGAGTTCTCTTTTCTTCTTAACAGTCTCTCACCCTGAAAT  2213
              ||||||||||||||||||||||||||||||||||||||||||||||||||||||||||||
Sbjct  73214  CGACGGCGGGGGCCCCGGGCAGAGTTCTCTTTTCTTCTTAACAGTCTCTCACCCTGAAAT  73155

Query  2214   CGGTTTGTCCGGAGCTAGGGTTTAATGGCTGGAAGAGCCCAGCACCTCTGCTGGGTCCGG  2273
              ||||||||||||||||||||||||||||||||||||||||||||||||||||||||||||
Sbjct  73154  CGGTTTGTCCGGAGCTAGGGTTTAATGGCTGGAAGAGCCCAGCACCTCTGCTGGGTCCGG  73095

Query  2274   TGCGCTCTCGACGTCCCTTGAAAATCCGCGGGAAGAAATAATTCTCACGCCAGGTCGTAC  2333
              ||||||||||||||||||||||||||||||||||||||||||||||||||||||||||||
Sbjct  73094  TGCGCTCTCGACGTCCCTTGAAAATCCGCGGGAAGAAATAATTCTCACGCCAGGTCGTAC  73035

Query  2334   TCATAACCGCAGCAGGTCTCCAAGGTGAACAGCCTCTGGTTGATAGAACAATGTAGATAA  2393
              ||||||||||||||||||||||||||||||||||||||||||||||||||||||||||||
Sbjct  73034  TCATAACCGCAGCAGGTCTCCAAGGTGAACAGCCTCTGGTTGATAGAACAATGTAGATAA  72975

Query  2394   GGGAAGTCGGCAAAATAGATCCGTAACTTCGGGATAAGGATTGGCTCTAAGGGTTGGGCA  2453
              ||||||||||||||||||||||||||||||||||||||||||||||||||||||||||||
Sbjct  72974  GGGAAGTCGGCAAAATAGATCCGTAACTTCGGGATAAGGATTGGCTCTAAGGGTTGGGCA  72915

Query  2454   CGCAGGGCCTTGGGCGGACGCCATGGGGG-CAGGCTGCTTCTAGCCGGGCAACCGGCCGG  2512
              ||||||||||||||||||||||||||||| ||||||||||||||||||||||||||||||
Sbjct  72914  CGCAGGGCCTTGGGCGGACGCCATGGGGGGCAGGCTGCTTCTAGCCGGGCAACCGGCCGG  72855

Query  2513   CGGCGGCCAGCACCCGTGCGCTGATGCCCTTGGCAGGCTTCGGCCGTCCGGCGTGCGGTT  2572
              ||||||||||||||||||||||||||||||||||||||||||||||||||||||||||||
Sbjct  72854  CGGCGGCCAGCACCCGTGCGCTGATGCCCTTGGCAGGCTTCGGCCGTCCGGCGTGCGGTT  72795

Query  2573   AACAACCAACTTAGAACTGGTACGGACAAGGGGAAT  2608
              ||||||||||||||||||||||||||||||||||||
Sbjct  72794  AACAACCAACTTAGAACTGGTACGGACAAGGGGAAT  72759


 Score = 4765 bits (2580),  Expect = 0.0
 Identities = 2605/2615 (99%), Gaps = 9/2615 (0%)
 Strand=Plus/Minus

Query  1      CAAGGTCTCCGTTGGTGAACCAGCGGAGGGATCATTACCGAGTTATACAACTCATCAACC  60
              ||||||||||||||||||||||||||||||||||||||||||||||||||||||||||||
Sbjct  50633  CAAGGTCTCCGTTGGTGAACCAGCGGAGGGATCATTACCGAGTTATACAACTCATCAACC  50574

Query  61     CTGTGAACATACCTAAAACGTTGCTTCGGCGGGAACAGACGGCCCCGTAACACGGGCCGC  120
              ||||||||||||||||||||||||||||||||||||||||||||||||||||||||||||
Sbjct  50573  CTGTGAACATACCTAAAACGTTGCTTCGGCGGGAACAGACGGCCCCGTAACACGGGCCGC  50514

Query  121    CCCCGCCAGAGGACCCCCTAACTCTGTTTCTATTATGTTTCTTCTGAGTAAAACAAGCAA  180
              ||||||||||||||||||||||||||||||||||||||||||||||||||||||||||||
Sbjct  50513  CCCCGCCAGAGGACCCCCTAACTCTGTTTCTATTATGTTTCTTCTGAGTAAAACAAGCAA  50454

Query  181    ATAAATTAAAACTTTCAACAACGGATCTCTTGGCTCTGGCATCGATGAAGAACGCAGCGA  240
              ||||||||||||||||||||||||||||||||||||||||||||||||||||||||||||
Sbjct  50453  ATAAATTAAAACTTTCAACAACGGATCTCTTGGCTCTGGCATCGATGAAGAACGCAGCGA  50394

Query  241    AATGCGATAAGTAATGTGAATTGCAGAATTCAGTGAATCATCGAATCTTTGAACGCACAT  300
              ||||||||||||||||||||||||||||||||||||||||||||||||||||||||||||
Sbjct  50393  AATGCGATAAGTAATGTGAATTGCAGAATTCAGTGAATCATCGAATCTTTGAACGCACAT  50334

Query  301    TGCGCCCGCCAGTATTCTGGCGGGCATGCCTGTTCGAGCGTCATTACAACCC-TCAGGCC  359
              |||||||||||||||||||||||||||||||||||||||||||||||||||| |||||||
Sbjct  50333  TGCGCCCGCCAGTATTCTGGCGGGCATGCCTGTTCGAGCGTCATTACAACCCCTCAGGCC  50274

Query  360    CCCGGGCCTGGCGTTGGGGATCGGCGAGGCGCCCCCTGCGGGCACACGCCGTCCCCCAAA  419
              ||||||||||||||||||||||||||||||||||||||||||||||||||||||||||||
Sbjct  50273  CCCGGGCCTGGCGTTGGGGATCGGCGAGGCGCCCCCTGCGGGCACACGCCGTCCCCCAAA  50214

Query  420    TACAGTGGCGGTCCCGCCGCAGCTTCCATTGCGTAGTAGCTAACACCTCGCAACTGGAGA  479
              ||||||||||||||||||||||||||||||||||||||||||||||||||||||||||||
Sbjct  50213  TACAGTGGCGGTCCCGCCGCAGCTTCCATTGCGTAGTAGCTAACACCTCGCAACTGGAGA  50154

Query  480    GCGGCGCGGCCACGCCGTAAAACACCCAACTTCTGAATGTTGACCTCGAATCAGGTAGGA  539
              |||||||||||| |||||||||||||||||||||||||||||||||||||||||||||||
Sbjct  50153  GCGGCGCGGCCATGCCGTAAAACACCCAACTTCTGAATGTTGACCTCGAATCAGGTAGGA  50094

Query  540    ATACCCGCTGAACTTAAGCATATCAATAAGCGGAGGAAAA-GAAACCAACAGGGATTGCC  598
              |||||||||||||||||||||||||||||||||||||||| |||||||||||||||||||
Sbjct  50093  ATACCCGCTGAACTTAAGCATATCAATAAGCGGAGGAAAAAGAAACCAACAGGGATTGCC  50034

Query  599    CCAGTAACGGCGAGTGAAGCGGCAACAGCTCAAATTTGAAATCTGGCTCTCGGGCCCGAG  658
              ||||||||||||||||||||||||||||||||||||||||||||||||||||||||||||
Sbjct  50033  CCAGTAACGGCGAGTGAAGCGGCAACAGCTCAAATTTGAAATCTGGCTCTCGGGCCCGAG  49974

Query  659    TTGTAATTTGTAGAGGATGCTTTTGGTGAGGTGCCTTCCGAGTTCCCTGGAACGGGACGC  718
              ||||||||||||||||||||||||||||||||||||||||||||||||||||||||||||
Sbjct  49973  TTGTAATTTGTAGAGGATGCTTTTGGTGAGGTGCCTTCCGAGTTCCCTGGAACGGGACGC  49914

Query  719    CATAGAGGGTGAGAGCCCCGTCTGGTTGGACACCGATCCTCTGTAAAGCTCCTTCGACGA  778
              ||||||||||||||||||||||||||||||||||||||||||||||||||||||||||||
Sbjct  49913  CATAGAGGGTGAGAGCCCCGTCTGGTTGGACACCGATCCTCTGTAAAGCTCCTTCGACGA  49854

Query  779    GTCGAGTAGTTTGGGAATGCTGCTCTAAATGGGAGGTATATGTCTTCTAAAGCTAAATAC  838
              ||||||||||||||||||||||||||||||||||||||||||||||||||||||||||||
Sbjct  49853  GTCGAGTAGTTTGGGAATGCTGCTCTAAATGGGAGGTATATGTCTTCTAAAGCTAAATAC  49794

Query  839    CGGCCAGAGACCGATAGCGCACAAGTAGAGTGATCGAAAGATGAAAAGAACTTTGAAAAG  898
              ||||||||||||||||||||||||||||||||||||||||||||||||||||||||||||
Sbjct  49793  CGGCCAGAGACCGATAGCGCACAAGTAGAGTGATCGAAAGATGAAAAGAACTTTGAAAAG  49734

Query  899    AGAGTTAAACAGTACGTGAAATTGTTGAAAGGGAAGCGCTTGTGACCAGACTTGGGCTTG  958
              ||||||||||||||||||||||||||||||||||||||||||||||||||||||||||||
Sbjct  49733  AGAGTTAAACAGTACGTGAAATTGTTGAAAGGGAAGCGCTTGTGACCAGACTTGGGCTTG  49674

Query  959    GTTGATCATCCGGGGTTCTCCCCGGTGCACTCTTCCGGCCCAGGCCAGCATCAGTTCGCC  1018
              ||||||||||||||||||||||||||||||||||||||||||||||||||||||||||||
Sbjct  49673  GTTGATCATCCGGGGTTCTCCCCGGTGCACTCTTCCGGCCCAGGCCAGCATCAGTTCGCC  49614

Query  1019   CTGGGGGACAAAGGCTTCGGGAATGTGGCTCTCTCCGGGGAGTGTTATAGCCCGTTGCGT  1078
              ||||||||||||||||||||||||||||||||||||||||||||||||||||||||||||
Sbjct  49613  CTGGGGGACAAAGGCTTCGGGAATGTGGCTCTCTCCGGGGAGTGTTATAGCCCGTTGCGT  49554

Query  1079   AATACCCTGTGGCGGACTGAGGTTCGCGCATTCGCAAGGATGCTGGCGTAATGGTCATCA  1138
              ||||||||||||||||||||||||||||||||||||||||||||||||||||||||||||
Sbjct  49553  AATACCCTGTGGCGGACTGAGGTTCGCGCATTCGCAAGGATGCTGGCGTAATGGTCATCA  49494

Query  1139   GTGACCCGTCTTGAAACACGGACCAAGGAGTCGTCTTCGTATGCGAGTGTTCGGGTGTCA  1198
              ||||||||||||||||||||||||||||||||||||||||||||||||||||||||||||
Sbjct  49493  GTGACCCGTCTTGAAACACGGACCAAGGAGTCGTCTTCGTATGCGAGTGTTCGGGTGTCA  49434

Query  1199   AACCCCTACGCGAAATGAAAGTGAACGCAGGTGAGAGCTTCGGCGCATCATCGACCGATC  1258
              ||||||||||||||||||||||||||||||||||||||||||||||||||||||||||||
Sbjct  49433  AACCCCTACGCGAAATGAAAGTGAACGCAGGTGAGAGCTTCGGCGCATCATCGACCGATC  49374

Query  1259   CTGATGTTATCGGATGGATTTGAGTAAGAGCATACGGGGCCGGACCCGAAAGAAGGTGAA  1318
              ||||||||||||||||||||||||||||||||||||||||||||||||||||||||||||
Sbjct  49373  CTGATGTTATCGGATGGATTTGAGTAAGAGCATACGGGGCCGGACCCGAAAGAAGGTGAA  49314

Query  1319   CTATGCCTGTGTAGGGTGAAGCCAGAGGAAACTCTGGTGGAGGCTCGCAGCGGTTCTGAC  1378
              ||||||||||||||||||||||||||||||||||||||||||||||||||||||||||||
Sbjct  49313  CTATGCCTGTGTAGGGTGAAGCCAGAGGAAACTCTGGTGGAGGCTCGCAGCGGTTCTGAC  49254

Query  1379   GTGCAAATCGATCGTCAAACATGGGCATGGGGG-CGAAAGACTAATCGAACCTTCTAGTA  1437
              ||||||||||||||||||||||||||||||||| ||||||||||||||||||||||||||
Sbjct  49253  GTGCAAATCGATCGTCAAACATGGGCATGGGGGGCGAAAGACTAATCGAACCTTCTAGTA  49194

Query  1438   GCTGGTTTCCGCCGAAGTTTCCCTCAGGATAGCAGTGTTGAACTCAGTTTTATGAGGTAA  1497
              ||||||||||||||||||||||||||||||||||||||||||||||||||||||||||||
Sbjct  49193  GCTGGTTTCCGCCGAAGTTTCCCTCAGGATAGCAGTGTTGAACTCAGTTTTATGAGGTAA  49134

Query  1498   AGCGAATGATTAGGG-ACTCGGGGGCGCTATTTAGCCTTCATCCATTCTCAAACTTTAAA  1556
              ||||||||||||||| ||||||||||||||||||||||||||||||||||||||||||||
Sbjct  49133  AGCGAATGATTAGGGGACTCGGGGGCGCTATTTAGCCTTCATCCATTCTCAAACTTTAAA  49074

Query  1557   TATGTAAGAAGCCCTTGTTGCTTAATTGAACGTGGGCATTCGAATGAATCAACACTAGTG  1616
              ||||||||||||||||||||||||||||||||||||||||||||||||||||||||||||
Sbjct  49073  TATGTAAGAAGCCCTTGTTGCTTAATTGAACGTGGGCATTCGAATGAATCAACACTAGTG  49014

Query  1617   GGCCATTTTTGGTAAGCAGAACTGGCGATGCGGGATGAACCGAACGCGAGGTTAAGGTGC  1676
              ||||||||||||||||||||||||||||||||||||||||||||||||||||||||||||
Sbjct  49013  GGCCATTTTTGGTAAGCAGAACTGGCGATGCGGGATGAACCGAACGCGAGGTTAAGGTGC  48954

Query  1677   CAGAGTAGACGCTCATCAGACACCACAAAAGGTGTTAGTACATCTTGACAGCAGGACGGT  1736
              ||||||||||||||||||||||||||||||||||||||||||||||||||||||||||||
Sbjct  48953  CAGAGTAGACGCTCATCAGACACCACAAAAGGTGTTAGTACATCTTGACAGCAGGACGGT  48894

Query  1737   GGCCATGGAAGTCGGAATCCGCTAAGGACTGTGTAACAACTCACCTGCCGAATGTACTAG  1796
              ||||||||||||||||||||||||||||||||||||||||||||||||||||||||||||
Sbjct  48893  GGCCATGGAAGTCGGAATCCGCTAAGGACTGTGTAACAACTCACCTGCCGAATGTACTAG  48834

Query  1797   CCCTGAAAATGGATGGCGCTCAAGCGTCTCACCCATACCTCGCCCTCAGGGTAGAAACGA  1856
              ||||||||||||||||||||||||||||||||||||||||||||||||||||||||||||
Sbjct  48833  CCCTGAAAATGGATGGCGCTCAAGCGTCTCACCCATACCTCGCCCTCAGGGTAGAAACGA  48774

Query  1857   TGCCCTGAGGAGTAGGCGGACGTGGAGGTCAGTGACGAAGCCTAGGGCGTGAGCCCGGGT  1916
              ||||||||||||||||||||||||||||||||||||||||||||||||||||||||||||
Sbjct  48773  TGCCCTGAGGAGTAGGCGGACGTGGAGGTCAGTGACGAAGCCTAGGGCGTGAGCCCGGGT  48714

Query  1917   TGAACGGCCTCTAGTGCAGATCTTGGTGGTAGTAGCAAATACTTCAATGAGAACTTGAAG  1976
              ||||||||||||||||||||||||||||||||||||||||||||||||||||||||||||
Sbjct  48713  TGAACGGCCTCTAGTGCAGATCTTGGTGGTAGTAGCAAATACTTCAATGAGAACTTGAAG  48654

Query  1977   GACCGAAGTGGGGAAAGGTTCCATGTGAACAGCGGTTGGACATGGGTTAGTCGATCCTAA  2036
              ||||||||||||||||||||||||||||||||||||||||||||||||||||||||||||
Sbjct  48653  GACCGAAGTGGGGAAAGGTTCCATGTGAACAGCGGTTGGACATGGGTTAGTCGATCCTAA  48594

Query  2037   GCCATAGGGAAGTTCCGTTTCAAAGGCGCACTATGCGCCGTCTGGCGAAAGGGGAGCCGG  2096
              ||||||||||||||||||||||||||||||||||||||||||||||||||||||||||||
Sbjct  48593  GCCATAGGGAAGTTCCGTTTCAAAGGCGCACTATGCGCCGTCTGGCGAAAGGGGAGCCGG  48534

Query  2097   TCAATATTCCGGCACCTGGATGTGGGTTTTGCGCGGCAACGCAACTGAACGCGGAGACGA  2156
              ||||||||||||||||||||||||||||||||||||||||||||||||||||||||||||
Sbjct  48533  TCAATATTCCGGCACCTGGATGTGGGTTTTGCGCGGCAACGCAACTGAACGCGGAGACGA  48474

Query  2157   CGGCGGGGG-CCCCGGGCAGAGTTCTCTTTTCTTCTTAACAGTCTCTCACCC-TGAAATC  2214
              ||||||||| |||||||||||||||||||||||||||||||||||||||||| |||||||
Sbjct  48473  CGGCGGGGGGCCCCGGGCAGAGTTCTCTTTTCTTCTTAACAGTCTCTCACCCCTGAAATC  48414

Query  2215   GGTTTGTCCGGAGCTAGGGTTTAATGGCTGGAAGAGCCCAGCACCTCTGCTGGGTCCGGT  2274
              ||||||||||||||||||||||||||||||||||||||||||||||||||||||||||||
Sbjct  48413  GGTTTGTCCGGAGCTAGGGTTTAATGGCTGGAAGAGCCCAGCACCTCTGCTGGGTCCGGT  48354

Query  2275   GCGCTCTCGACGTCCCTTGAAAATCCGCGGGAAGAAATAATTCTCACGCCAGGTCGTACT  2334
              ||||||  ||||||||||||||||||||||||||||||||||||||||||||||||||||
Sbjct  48353  GCGCTC--GACGTCCCTTGAAAATCCGCGGGAAGAAATAATTCTCACGCCAGGTCGTACT  48296

Query  2335   CATAACCGCAGCAGGTCTCCAAGGTGAACAGCCTCTGGTTGATAGAACAATGTAGATAAG  2394
              ||||||||||||||||||||||||||||||||||||||||||||||||||||||||||||
Sbjct  48295  CATAACCGCAGCAGGTCTCCAAGGTGAACAGCCTCTGGTTGATAGAACAATGTAGATAAG  48236

Query  2395   GGAAGTCGGCAAAATAGATCCGTAACTTCGGGATAAGGATTGGCTCTAAGGGTTGGGCAC  2454
              ||||||||||||||||||||||||||||||||||||||||||||||||||||||||||||
Sbjct  48235  GGAAGTCGGCAAAATAGATCCGTAACTTCGGGATAAGGATTGGCTCTAAGGGTTGGGCAC  48176

Query  2455   GCAGGGCCTTGGGCGGACGCCATGGGGG-CAGGCTGCTTCTAGCCGGGCAACCGGCCGGC  2513
              |||||||||||||||||||||||||||| |||||||||||||||||||||||||||||||
Sbjct  48175  GCAGGGCCTTGGGCGGACGCCATGGGGGGCAGGCTGCTTCTAGCCGGGCAACCGGCCGGC  48116

Query  2514   GGCGGCCAGCACCCGTGCGCTGATGCCCTTGGCAGGCTTCGGCCGTCCGGCGTGCGGTTA  2573
              ||||||||||||||||||||||||||||||||||||||||||||||||||||||||||||
Sbjct  48115  GGCGGCCAGCACCCGTGCGCTGATGCCCTTGGCAGGCTTCGGCCGTCCGGCGTGCGGTTA  48056

Query  2574   ACAACCAACTTAGAACTGGTACGGACAAGGGGAAT  2608
              |||||||||||||||||||||||||||||||||||
Sbjct  48055  ACAACCAACTTAGAACTGGTACGGACAAGGGGAAT  48021


 Score = 4765 bits (2580),  Expect = 0.0
 Identities = 2607/2618 (99%), Gaps = 10/2618 (0%)
 Strand=Plus/Minus

Query  1      CAAGGTCTCCGTTGGTGAACCAGCGGAGGGATCATTACCGAGTTATACAACTCATCAACC  60
              ||||||||||||||||||||||||||||||||||||||||||||||||||||||||||||
Sbjct  83616  CAAGGTCTCCGTTGGTGAACCAGCGGAGGGATCATTACCGAGTTATACAACTCATCAACC  83557

Query  61     CTGTGAACATACCTAAAA-CGTTGCTTCGGCGGGAACAGACGGCCCCGTAACACGGGCCG  119
              |||||||||||||||||| |||||||||||||||||||||||||||||||||||||||||
Sbjct  83556  CTGTGAACATACCTAAAAACGTTGCTTCGGCGGGAACAGACGGCCCCGTAACACGGGCCG  83497

Query  120    CCCCC-GCCAGAGGACCCCC-TAACTCTGTTTCTATTATGTTTCTTCTGAGTAAAACAAG  177
              ||||| |||||||||||||| |||||||||||||||||||||||||||||||||||||||
Sbjct  83496  CCCCCCGCCAGAGGACCCCCCTAACTCTGTTTCTATTATGTTTCTTCTGAGTAAAACAAG  83437

Query  178    CAAATAAATTAAAACTTTCAACAACGGATCTCTTGGCTCTGGCATCGATGAAGAACGCAG  237
              ||||||||||||||||||||||||||||||||||||||||||||||||||||||||||||
Sbjct  83436  CAAATAAATTAAAACTTTCAACAACGGATCTCTTGGCTCTGGCATCGATGAAGAACGCAG  83377

Query  238    CGAAATGCGATAAGTAATGTGAATTGCAGAATTCAGTGAATCATCGAATCTTTGAACGCA  297
              ||||||||||||||||||||||||||||||||||||||||||||||||||||||||||||
Sbjct  83376  CGAAATGCGATAAGTAATGTGAATTGCAGAATTCAGTGAATCATCGAATCTTTGAACGCA  83317

Query  298    CATTGCGCCCGCCAGTATTCTGGCGGGCATGCCTGTTCGAGCGTCATTACAACCCTCAGG  357
              ||||||||||||||||||||||||||||||||||||||||||||||||||||||||||||
Sbjct  83316  CATTGCGCCCGCCAGTATTCTGGCGGGCATGCCTGTTCGAGCGTCATTACAACCCTCAGG  83257

Query  358    CCCCCGGGCCTGGCGTTGGGGATCGGCGAGGCGCCCCC--TGCGGGCACACGCCGTCCCC  415
              ||||||||||||||||||||||||||||||||||||||  ||||||||||||||||||||
Sbjct  83256  CCCCCGGGCCTGGCGTTGGGGATCGGCGAGGCGCCCCCCCTGCGGGCACACGCCGTCCCC  83197

Query  416    C-AAATACAGTGGCGGTCCCGCCGCAGCTTCCATTGCGTAGTAGCTAACACCTCGCAACT  474
              | ||||||||||||||||||||||||||||||||||||||||||||||||||||||||||
Sbjct  83196  CCAAATACAGTGGCGGTCCCGCCGCAGCTTCCATTGCGTAGTAGCTAACACCTCGCAACT  83137

Query  475    GGAGAGCGGCGCGGCCACGCCGTAAAACACCCAACTTCTGAATGTTGACCTCGAATCAGG  534
              ||||||||||||||||| ||||||||||||||||||||||||||||||||||||||||||
Sbjct  83136  GGAGAGCGGCGCGGCCATGCCGTAAAACACCCAACTTCTGAATGTTGACCTCGAATCAGG  83077

Query  535    TAGGAATACCCGCTGAACTTAAGCATATCAATAAGCGGAGGAAAA-GAAACCAACAGGGA  593
              ||||||||||||||||||||||||||||||||||||||||||||| ||||||||||||||
Sbjct  83076  TAGGAATACCCGCTGAACTTAAGCATATCAATAAGCGGAGGAAAAAGAAACCAACAGGGA  83017

Query  594    TTGCCCCAGTAACGGCGAGTGAAGCGGCAACAGCTCAAATTTGAAATCTGGCTCTCGGGC  653
              ||||||||||||||||||||||||||||||||||||||||||||||||||||||||||||
Sbjct  83016  TTGCCCCAGTAACGGCGAGTGAAGCGGCAACAGCTCAAATTTGAAATCTGGCTCTCGGGC  82957

Query  654    CCGAGTTGTAATTTGTAGAGGATGCTTTTGGTGAGGTGCCTTCCGAGTTCCCTGGAACGG  713
              ||||||||||||||||||||||||||||||||||||||||||||||||||||||||||||
Sbjct  82956  CCGAGTTGTAATTTGTAGAGGATGCTTTTGGTGAGGTGCCTTCCGAGTTCCCTGGAACGG  82897

Query  714    GACGCCATAGAGGGTGAGAGCCCCGTCTGGTTGGACACCGATCCTCTGTAAA-GCTCCTT  772
              |||||||||||||||||||||||||||||||||||||||||||||||||||| |||||||
Sbjct  82896  GACGCCATAGAGGGTGAGAGCCCCGTCTGGTTGGACACCGATCCTCTGTAAAAGCTCCTT  82837

Query  773    CGACGAGTCGAGTAGTTTGGGAATGCTGCTCTAAATGGGAGGTATATGTCTTCTAAAGCT  832
              ||||||||||||||||||||||||||||||||||||||||||||||||||||||||||||
Sbjct  82836  CGACGAGTCGAGTAGTTTGGGAATGCTGCTCTAAATGGGAGGTATATGTCTTCTAAAGCT  82777

Query  833    AAATACCGGCCAGAGACCGATAGCGCACAAGTAGAGTGATCGAAAGATGAAAAGAACTTT  892
              ||||||||||||||||||||||||||||||||||||||||||||||||||||||||||||
Sbjct  82776  AAATACCGGCCAGAGACCGATAGCGCACAAGTAGAGTGATCGAAAGATGAAAAGAACTTT  82717

Query  893    GAAAAGAGAGTTAAACAGTACGTGAAATTGTTGAAAGGGAAGCGCTTGTGACCAGACTTG  952
              ||||||||||||||||||||||||||||||||||||||||||||||||||||||||||||
Sbjct  82716  GAAAAGAGAGTTAAACAGTACGTGAAATTGTTGAAAGGGAAGCGCTTGTGACCAGACTTG  82657

Query  953    GGCTTGGTTGATCATCCGGGGTTCTCCCCGGTGCACTCTTCCGGCCCAGGCCAGCATCAG  1012
              ||||||||||||||||||||||||||||||||||||||||||||||||||||||||||||
Sbjct  82656  GGCTTGGTTGATCATCCGGGGTTCTCCCCGGTGCACTCTTCCGGCCCAGGCCAGCATCAG  82597

Query  1013   TTCGCCCTGGGGGACAAAGGCTTCGGGAATGTGGCTCTCTCCGGGGAGTGTTATAGCCCG  1072
              ||||||||||||||||||||||||||||||||||||||||||||||||||||||||||||
Sbjct  82596  TTCGCCCTGGGGGACAAAGGCTTCGGGAATGTGGCTCTCTCCGGGGAGTGTTATAGCCCG  82537

Query  1073   TTGCGTAATACCCTGTGGCGGACTGAGGTTCGCGCATTCGCAAGGATGCTGGCGTAATGG  1132
              ||||||||||||||||||||||||||||||||||||||||||||||||||||||||||||
Sbjct  82536  TTGCGTAATACCCTGTGGCGGACTGAGGTTCGCGCATTCGCAAGGATGCTGGCGTAATGG  82477

Query  1133   TCATCAGTGACCCGTCTTGAAACACGGACCAAGGAGTCGTCTTCGTATGCGAGTGTTCGG  1192
              ||||||||||||||||||||||||||||||||||||||||||||||||||||||||||||
Sbjct  82476  TCATCAGTGACCCGTCTTGAAACACGGACCAAGGAGTCGTCTTCGTATGCGAGTGTTCGG  82417

Query  1193   GTGTCAAACCCCTACGCGAAATGAAAGTGAACGCAGGTGAGAGCTTCGGCGCATCATCGA  1252
              ||||||||||||||||||||||||||||||||||||||||||||||||||||||||||||
Sbjct  82416  GTGTCAAACCCCTACGCGAAATGAAAGTGAACGCAGGTGAGAGCTTCGGCGCATCATCGA  82357

Query  1253   CCGATCCTGATGTTATCGGATGGATTTGAGTAAGAGCATACGGGGCCGGACCCGAAAGAA  1312
              ||||||||||||||||||||||||||||||||||||||||||||||||||||||||||||
Sbjct  82356  CCGATCCTGATGTTATCGGATGGATTTGAGTAAGAGCATACGGGGCCGGACCCGAAAGAA  82297

Query  1313   GGTGAACTATGCCTGTGTAGGGTGAAGCCAGAGGAAACTCTGGTGGAGGCTCGCAGCGGT  1372
              ||||||||||||||||||||||||||||||||||||||||||||||||||||||||||||
Sbjct  82296  GGTGAACTATGCCTGTGTAGGGTGAAGCCAGAGGAAACTCTGGTGGAGGCTCGCAGCGGT  82237

Query  1373   TCTGACGTGCAAATCGATCGTCAAACATGGGCATGGGGGCGAAAGACTAATCGAACCTTC  1432
              ||||||||||||||||||||||||||||||||||||||||||||||||||||||||||||
Sbjct  82236  TCTGACGTGCAAATCGATCGTCAAACATGGGCATGGGGGCGAAAGACTAATCGAACCTTC  82177

Query  1433   TAGTAGCTGGTTTCCGCCGAAGTTTCCCTCAGGATAGCAGTGTTGAACTCAGTTTTATGA  1492
              ||||||||||||||||||||||||||||||||||||||||||||||||||||||||||||
Sbjct  82176  TAGTAGCTGGTTTCCGCCGAAGTTTCCCTCAGGATAGCAGTGTTGAACTCAGTTTTATGA  82117

Query  1493   GGTAAAGCGAATGATTAGGGACTCGGGGGCGCTATTTAGCCTTCATCCATTCTCAAACTT  1552
              ||||||||||||||||||||||||||||||||||||||||||||||||||||||||||||
Sbjct  82116  GGTAAAGCGAATGATTAGGGACTCGGGGGCGCTATTTAGCCTTCATCCATTCTCAAACTT  82057

Query  1553   TAAATATGTAAGAAGCCCTTGTTGCTTAATTGAACGTGGGCATTCGAATGAATCAACACT  1612
              ||||||||||||||||||||||||||||||||||||||||||||||||||||||||||||
Sbjct  82056  TAAATATGTAAGAAGCCCTTGTTGCTTAATTGAACGTGGGCATTCGAATGAATCAACACT  81997

Query  1613   AGTGGGCCATTTTTGGTAAGCAGAACTGGCGATGCGGGATGAACCGAACGCGAGGTTAAG  1672
              ||||||||||||||||||||||||||||||||||||||||||||||||||||||||||||
Sbjct  81996  AGTGGGCCATTTTTGGTAAGCAGAACTGGCGATGCGGGATGAACCGAACGCGAGGTTAAG  81937

Query  1673   GTGCCAGAGTAGACGCTCATCAGACACCACAAAAGGTGTTAGTACATCTTGACAGCAGGA  1732
              ||||||||||||||||||||||||||||||||||||||||||||||||||||||||||||
Sbjct  81936  GTGCCAGAGTAGACGCTCATCAGACACCACAAAAGGTGTTAGTACATCTTGACAGCAGGA  81877

Query  1733   CGGTGGCCATGGAAGTCGGAATCCGCTAAGGACTGTGTAACAACTCACCTGCCGAATGTA  1792
              ||||||||||||||||||||||||||||||||||||||||||||||||||||||||||||
Sbjct  81876  CGGTGGCCATGGAAGTCGGAATCCGCTAAGGACTGTGTAACAACTCACCTGCCGAATGTA  81817

Query  1793   CTAGCCCTGAAAATGGATGGCGCTCAAGCGTCTCACCCATACCTCGCCCTCAGGGTAGAA  1852
              ||||||||||||||||||||||||||||||||||||||||||||||||||||||||||||
Sbjct  81816  CTAGCCCTGAAAATGGATGGCGCTCAAGCGTCTCACCCATACCTCGCCCTCAGGGTAGAA  81757

Query  1853   ACGATGCCCTGAGGAGTAGGCGGACGTGGAGGTCAGTGACGAAGCCTAGGGCGTGAGCCC  1912
              ||||||||||||||||||||||||||||||||||||||||||||||||||||||||||||
Sbjct  81756  ACGATGCCCTGAGGAGTAGGCGGACGTGGAGGTCAGTGACGAAGCCTAGGGCGTGAGCCC  81697

Query  1913   GGGTTGAACGGCCTCTAGTGCAGATCTTGGTGGTAGTAGCAAATACTTCAATGAGAACTT  1972
              ||||||||||||||||||||||||||||||||||||||||||||||||||||||||||||
Sbjct  81696  GGGTTGAACGGCCTCTAGTGCAGATCTTGGTGGTAGTAGCAAATACTTCAATGAGAACTT  81637

Query  1973   GAAGGACCGAAGTGGGG-AAAGGTTCCATGTGAACAGCGGTTGGACATGGGTTAGTCGAT  2031
              ||||||||||||||||| ||||||||||||||||||||||||||||||||||||||||||
Sbjct  81636  GAAGGACCGAAGTGGGGGAAAGGTTCCATGTGAACAGCGGTTGGACATGGGTTAGTCGAT  81577

Query  2032   CCTAAGCCATAGGGAAGTTCCGTTTCAAAGGCGCACTATGCGCCGTCTGGCGAAAGGGGA  2091
              ||||||||||||||||||||||||||||||||||||||||||||||||||||||||||||
Sbjct  81576  CCTAAGCCATAGGGAAGTTCCGTTTCAAAGGCGCACTATGCGCCGTCTGGCGAAAGGGGA  81517

Query  2092   GCCGGTCAATATTCCGGCACCTGGATGTGGGTTTTGCGCGGCAACGCAACTGAACGCGGA  2151
              ||||||||||||||||||||||||||||||||||||||||||||||||||||||||||||
Sbjct  81516  GCCGGTCAATATTCCGGCACCTGGATGTGGGTTTTGCGCGGCAACGCAACTGAACGCGGA  81457

Query  2152   GACGACGGCGGGGGCCCCGGGCAGAGTTCTCTTTTCTTCTTAACAGTCTCTCACCCTGAA  2211
              ||||||||||||||||||||||||||||||||||||||||||||||||||||||||||||
Sbjct  81456  GACGACGGCGGGGGCCCCGGGCAGAGTTCTCTTTTCTTCTTAACAGTCTCTCACCCTGAA  81397

Query  2212   ATCGGTTTGTCCGGAGCTAGGGTTTAATGGCTGGAAGAGCCCAGCACCTCTGCTGGGTCC  2271
              ||||||||||||||||||||||||||||||||||||||||||||||||||||||||||||
Sbjct  81396  ATCGGTTTGTCCGGAGCTAGGGTTTAATGGCTGGAAGAGCCCAGCACCTCTGCTGGGTCC  81337

Query  2272   GGTGCGCTCTCGACGTCCCTTGAAAATCCGCGGGAAGAAATAATTCTCACGCCAGGTCGT  2331
              ||||||||||||||||||||||||||||||||||||||||||||||||||||||||||||
Sbjct  81336  GGTGCGCTCTCGACGTCCCTTGAAAATCCGCGGGAAGAAATAATTCTCACGCCAGGTCGT  81277

Query  2332   ACTCATAACCGCAGCAGGTCTCCAAGGTGAACAGCCTCTGGTTGATAGAACAATGTAGAT  2391
              ||||||||||||||||||||||||||||||||||||||||||||||||||||||||||||
Sbjct  81276  ACTCATAACCGCAGCAGGTCTCCAAGGTGAACAGCCTCTGGTTGATAGAACAATGTAGAT  81217

Query  2392   AAGGGAAGTCGGCAAAATAGATCCGTAACTTCGGGATAAGGATTGGCTCTAAGGGTTGGG  2451
              ||||||||||||||||||||||||||||||||||||||||||||||||||||||||||||
Sbjct  81216  AAGGGAAGTCGGCAAAATAGATCCGTAACTTCGGGATAAGGATTGGCTCTAAGGGTTGGG  81157

Query  2452   CACGCAGGGCCTTGGGCGGACGCCATGGGGG-CAGGCTGCTTCTAGCCGGGCAACCGGCC  2510
              ||||||||||||||||||||||||||||||| ||||||||||||||||||||||||||||
Sbjct  81156  CACGCAGGGCCTTGGGCGGACGCCATGGGGGGCAGGCTGCTTCTAGCCGGGCAACCGGCC  81097

Query  2511   GGCGGCGGCCAGCACCCGTGCGCTGATGCCCTTGGCAGGCTTCGGCCGTCCGGCGTGCGG  2570
              ||||||||||||||||||||||||||||||||||||||||||||||||||||||||||||
Sbjct  81096  GGCGGCGGCCAGCACCCGTGCGCTGATGCCCTTGGCAGGCTTCGGCCGTCCGGCGTGCGG  81037

Query  2571   TTAACAACCAACTTAGAACTGGTACGGACAAGGGGAAT  2608
              ||||||||||||||||||||||||||||||||||||||
Sbjct  81036  TTAACAACCAACTTAGAACTGGTACGGACAAGGGGAAT  80999


 Score = 4763 bits (2579),  Expect = 0.0
 Identities = 2604/2614 (99%), Gaps = 9/2614 (0%)
 Strand=Plus/Minus

Query  1      CAAGGTCTCCGTTGGTGAACCAGCGGAGGGATCATTACCGAGTTATACAACTCATCAACC  60
              ||||||||||||||||||||||||||||||||||||||||||||||||||||||||||||
Sbjct  91860  CAAGGTCTCCGTTGGTGAACCAGCGGAGGGATCATTACCGAGTTATACAACTCATCAACC  91801

Query  61     CTGTGAACATACCTAAAACGTTGCTTCGGCGGGAACAGACGGCCCCGTAACACGGGCCGC  120
              ||||||||||||||||||||||||||||||||||||||||||||||||||||||||||||
Sbjct  91800  CTGTGAACATACCTAAAACGTTGCTTCGGCGGGAACAGACGGCCCCGTAACACGGGCCGC  91741

Query  121    CCCCGCCAGAGGACCCCCTAACTCTGTTTCTATTATGTTTCTTCTGAGTAAAACAAGCAA  180
              ||||||||||||||||||||||||||||||||||||||||||||||||||||||||||||
Sbjct  91740  CCCCGCCAGAGGACCCCCTAACTCTGTTTCTATTATGTTTCTTCTGAGTAAAACAAGCAA  91681

Query  181    ATAAATTAAAACTTTCAACAACGGATCTCTTGGCTCTGGCATCGATGAAGAACGCAGCGA  240
              ||||||||||||||||||||||||||||||||||||||||||||||||||||||||||||
Sbjct  91680  ATAAATTAAAACTTTCAACAACGGATCTCTTGGCTCTGGCATCGATGAAGAACGCAGCGA  91621

Query  241    AATGCGATAAGTAATGTGAATTGCAGAATTCAGTGAATCATCGAATCTTTGAACGCACAT  300
              ||||||||||||||||||||||||||||||||||||||||||||||||||||||||||||
Sbjct  91620  AATGCGATAAGTAATGTGAATTGCAGAATTCAGTGAATCATCGAATCTTTGAACGCACAT  91561

Query  301    TGCGCCCGCCAGTATTCTGGCGGGCATGCCTGTTCGAGCGTCATTACAACCCTCAGGCCC  360
              ||||||||||||||||||||||||||||||||||||||||||||||||||||||||||||
Sbjct  91560  TGCGCCCGCCAGTATTCTGGCGGGCATGCCTGTTCGAGCGTCATTACAACCCTCAGGCCC  91501

Query  361    CCGGGCCTGGCGTTGGGGATCGGCGAGGCGCCCCCTGCGGGCACACGCCGTCCCCCAAAT  420
              ||||||||||||||||||||||||||||||||||||||||||||||||||||||||||||
Sbjct  91500  CCGGGCCTGGCGTTGGGGATCGGCGAGGCGCCCCCTGCGGGCACACGCCGTCCCCCAAAT  91441

Query  421    ACAGTGGCGGTCCCGCCGCAGCTTCCATTGCGTAGTAGCTAACACCTCGCAACTGGAGAG  480
              ||||||||||||||||||||||||||||||||||||||||||||||||||||||||||||
Sbjct  91440  ACAGTGGCGGTCCCGCCGCAGCTTCCATTGCGTAGTAGCTAACACCTCGCAACTGGAGAG  91381

Query  481    CGGCGCGGCCACGCCGTAAAACACCCAACTTCTGAATGTTGACCTCGAATCAGGTAGGAA  540
              ||||||||||| ||||||||||||||||||||||||||||||||||||||||||||||||
Sbjct  91380  CGGCGCGGCCATGCCGTAAAACACCCAACTTCTGAATGTTGACCTCGAATCAGGTAGGAA  91321

Query  541    TACCCGCTGAACTTAAGCATATCAATAAGCGGAGGAAAAGAAACCAACAGGGATTGCCCC  600
              ||||||||||||||||||||||||||||||||||||||||||||||||||||||||||||
Sbjct  91320  TACCCGCTGAACTTAAGCATATCAATAAGCGGAGGAAAAGAAACCAACAGGGATTGCCCC  91261

Query  601    AGTAACGGCGAGTGAAGCGGCAACAGCTCAAATTTGAAATCTGGCTCTCGGGCCCGAGTT  660
              ||||||||||||||||||||||||||||||||||||||||||||||||||||||||||||
Sbjct  91260  AGTAACGGCGAGTGAAGCGGCAACAGCTCAAATTTGAAATCTGGCTCTCGGGCCCGAGTT  91201

Query  661    GTAATTTGTAGAGGATGCTTTTGGTGAGGTGCCTTCCGAGTTCCCTGGAACGGGACGCCA  720
              ||||||||||||||||||||||||||||||||||||||||||||||||||||||||||||
Sbjct  91200  GTAATTTGTAGAGGATGCTTTTGGTGAGGTGCCTTCCGAGTTCCCTGGAACGGGACGCCA  91141

Query  721    TAGAGGGTGAGAGCCCCGTCTGGTTGGACACCGATCCTCTGTAAAGCTCCTTCGACGAGT  780
              ||||||||||||||||||||||||||||||||||||||||||||||||||||||||||||
Sbjct  91140  TAGAGGGTGAGAGCCCCGTCTGGTTGGACACCGATCCTCTGTAAAGCTCCTTCGACGAGT  91081

Query  781    CGAGTAGTTTGGGAATGCTGCTCTAAATGGGAGGTATATGTCTTCTAAAGCTAAATACCG  840
              ||||||||||||||||||||||||||||||||||||||||||||||||||||||||||||
Sbjct  91080  CGAGTAGTTTGGGAATGCTGCTCTAAATGGGAGGTATATGTCTTCTAAAGCTAAATACCG  91021

Query  841    GCCAGAGACCGATAGCGCACAAGTAGAGTGATCGAAAGATGAAAAGAACTTTGAAAAGAG  900
              ||||||||||||||||||||||||||||||||||||||||||||||||||||||||||||
Sbjct  91020  GCCAGAGACCGATAGCGCACAAGTAGAGTGATCGAAAGATGAAAAGAACTTTGAAAAGAG  90961

Query  901    AGTTAAACAGTACGTGAAATTGTTGAAAGGGAAGCGCTTGTGACCAGACTTGGGCTTGGT  960
              ||||||||||||||||||||||||||||||||||||||||||||||||||||||||||||
Sbjct  90960  AGTTAAACAGTACGTGAAATTGTTGAAAGGGAAGCGCTTGTGACCAGACTTGGGCTTGGT  90901

Query  961    TGATCATCCGGGGTTCTCCCCGGTGCACTCTTCCGGCCCAGGCCAGCATCAGTTCGCCCT  1020
              ||||||||||||||||||||||||||||||||||||||||||||||||||||||||||||
Sbjct  90900  TGATCATCCGGGGTTCTCCCCGGTGCACTCTTCCGGCCCAGGCCAGCATCAGTTCGCCCT  90841

Query  1021   GGGGGACAAAGGCTTCGGGAATGTGGCTCTCTCCGGGGAGTGTTATAGCCCGTTGCGTAA  1080
              |||||||||||||||||||||||||||||||  |||||||||||||||||||||||||||
Sbjct  90840  GGGGGACAAAGGCTTCGGGAATGTGGCTCTC--CGGGGAGTGTTATAGCCCGTTGCGTAA  90783

Query  1081   TACCCTGTGGCGGACTGAGGTTCGCGCATTCGCAAGGATGCTGGCGTAATGGTCATCAGT  1140
              ||||||||||||||||||||||||||||||||||||||||||||||||||||||||||||
Sbjct  90782  TACCCTGTGGCGGACTGAGGTTCGCGCATTCGCAAGGATGCTGGCGTAATGGTCATCAGT  90723

Query  1141   GACCCGTCTTGAAACACGGACCAAGGAGTCGTCTTCGTATGCGAGTGTTCGGGTGTCAAA  1200
              ||||||||||||||||||||||||||||||||||||||||||||||||||||||||||||
Sbjct  90722  GACCCGTCTTGAAACACGGACCAAGGAGTCGTCTTCGTATGCGAGTGTTCGGGTGTCAAA  90663

Query  1201   CCCCTACGCGAAATGAAAGTGAACGCAGGTGAGAGCTTCGGCGCATCATCGACCGATCCT  1260
              ||||||||||||||||||||||||||||||||||||||||||||||||||||||||||||
Sbjct  90662  CCCCTACGCGAAATGAAAGTGAACGCAGGTGAGAGCTTCGGCGCATCATCGACCGATCCT  90603

Query  1261   GATGTTATCGGATGGATTTGAGTAAGAGCATACGGGGCCGGACCCGAAAGAAGGTGAACT  1320
              ||||||||||||||||||||||||||||||||||||||||||||||||||||||||||||
Sbjct  90602  GATGTTATCGGATGGATTTGAGTAAGAGCATACGGGGCCGGACCCGAAAGAAGGTGAACT  90543

Query  1321   ATGCCTGTGTAGGGTGAAGCCAGAGGAAACTCTGGTGGAGGCTCGCAGCGGTTCTGACGT  1380
              ||||||||||||||||||||||||||||||||||||||||||||||||||||||||||||
Sbjct  90542  ATGCCTGTGTAGGGTGAAGCCAGAGGAAACTCTGGTGGAGGCTCGCAGCGGTTCTGACGT  90483

Query  1381   GCAAATCGATCGTCAAACATGGGCATGGGGG-CGAAAGACTAATCGAACCTTCTAGTAGC  1439
              ||||||||||||||||||||||||||||||| ||||||||||||||||||||||||||||
Sbjct  90482  GCAAATCGATCGTCAAACATGGGCATGGGGGGCGAAAGACTAATCGAACCTTCTAGTAGC  90423

Query  1440   TGGTTTCCGCCGAAGTTTCCCTCAGGATAGCAGTGTTGAACTCAGTTTTATGAGGTAAAG  1499
              ||||||||||||||||||||||||||||||||||||||||||||||||||||||||||||
Sbjct  90422  TGGTTTCCGCCGAAGTTTCCCTCAGGATAGCAGTGTTGAACTCAGTTTTATGAGGTAAAG  90363

Query  1500   CGAATGATTAGGGACTCGGGGGCGCTATTTAGCCTTCATCCATTCTCAAACTTTAAATAT  1559
              ||||||||||||||||||||||||||||||||||||||||||||||||||||||||||||
Sbjct  90362  CGAATGATTAGGGACTCGGGGGCGCTATTTAGCCTTCATCCATTCTCAAACTTTAAATAT  90303

Query  1560   GTAAGAAGCCCTTGTTGCTTAATTGAACGTGGGCATTCGAATGAATCAACACTAGTGGGC  1619
              ||||||||||||||||||||||||||||||||||||||||||||||||||||||||||||
Sbjct  90302  GTAAGAAGCCCTTGTTGCTTAATTGAACGTGGGCATTCGAATGAATCAACACTAGTGGGC  90243

Query  1620   CATTTTT--GGTAAGCAGAACTGGCGATGCGGGATGAACCGAACGCGAGGTTAAGGTGCC  1677
              |||||||  |||||||||||||||||||||||||||||||||||||||||||||||||||
Sbjct  90242  CATTTTTTTGGTAAGCAGAACTGGCGATGCGGGATGAACCGAACGCGAGGTTAAGGTGCC  90183

Query  1678   AGAGTAGACGCTCATCAGACACCACAAAA-GGTGTTAGTACATCTTGACAGCAGGACGGT  1736
              ||||||||||||||||||||||||||||| ||||||||||||||||||||||||||||||
Sbjct  90182  AGAGTAGACGCTCATCAGACACCACAAAAAGGTGTTAGTACATCTTGACAGCAGGACGGT  90123

Query  1737   GGCCATGGAAGTCGGAATCCGCTAAGGACTGTGTAACAACTCACCTGCCGAATGTACTAG  1796
              ||||||||||||||||||||||||||||||||||||||||||||||||||||||||||||
Sbjct  90122  GGCCATGGAAGTCGGAATCCGCTAAGGACTGTGTAACAACTCACCTGCCGAATGTACTAG  90063

Query  1797   CCCTGAAAATGGATGGCGCTCAAGCGTCTCACCCATACCTCGCCCTCAGGGTAGAAACGA  1856
              ||||||||||||||||||||||||||||||||||||||||||||||||||||||||||||
Sbjct  90062  CCCTGAAAATGGATGGCGCTCAAGCGTCTCACCCATACCTCGCCCTCAGGGTAGAAACGA  90003

Query  1857   TGCCCTGAGGAGTAGGCGGACGTGGAGGTCAGTGACGAAGCCTA-GGGCGTGAGCCCGGG  1915
              |||||||||||||||||||||||||||||||||||||||||||| |||||||||||||||
Sbjct  90002  TGCCCTGAGGAGTAGGCGGACGTGGAGGTCAGTGACGAAGCCTACGGGCGTGAGCCCGGG  89943

Query  1916   TTGAACGGCCTCTAGTGCAGATCTTGGTGGTAGTAGCAAATACTTCAATGAGAACTTGAA  1975
              ||||||||||||||||||||||||||||||||||||||||||||||||||||||||||||
Sbjct  89942  TTGAACGGCCTCTAGTGCAGATCTTGGTGGTAGTAGCAAATACTTCAATGAGAACTTGAA  89883

Query  1976   GGACCGAAGTGGGGAAAGGTTCCATGTGAACAGCGGTTGGACATGGGTTAGTCGATCCTA  2035
              ||||||||||||||||||||||||||||||||||||||||||||||||||||||||||||
Sbjct  89882  GGACCGAAGTGGGGAAAGGTTCCATGTGAACAGCGGTTGGACATGGGTTAGTCGATCCTA  89823

Query  2036   AGCCATAGGGAAGTTCCGTTTCAAAGGCGCACTATGCGCCGTCTGGCGAAAGGGGAGCCG  2095
              ||||||||||||||||||||||||||||||||||||||||||||||||||||||||||||
Sbjct  89822  AGCCATAGGGAAGTTCCGTTTCAAAGGCGCACTATGCGCCGTCTGGCGAAAGGGGAGCCG  89763

Query  2096   GTCAATATTCCGGCACCTGGATGTGGGTTTTGCGCGGCAACGCAACTGAACGCGGAGACG  2155
              ||||||||||||||||||||||||||||||||||||||||||||||||||||||||||||
Sbjct  89762  GTCAATATTCCGGCACCTGGATGTGGGTTTTGCGCGGCAACGCAACTGAACGCGGAGACG  89703

Query  2156   ACGGCGGGGGCCCCGGGCAGAGTTCTCTTTTCTTCTTAACAGTCTCTCACCCTGAAATCG  2215
              ||||||||||||||||||||||||||||||||||||||||||||||||||||||||||||
Sbjct  89702  ACGGCGGGGGCCCCGGGCAGAGTTCTCTTTTCTTCTTAACAGTCTCTCACCCTGAAATCG  89643

Query  2216   GTTTGTCCGGAGCTAGGGTTTAATGGCTGGAAGAGCCCAGCACCTCTGCTGGGTCCGGTG  2275
              ||||||||||||||||||||||||||||||||||||||||||||||||||||||||||||
Sbjct  89642  GTTTGTCCGGAGCTAGGGTTTAATGGCTGGAAGAGCCCAGCACCTCTGCTGGGTCCGGTG  89583

Query  2276   CGCTCTCGACGTCCCTTGAAAATCCGCGGGAAGAAATAATTCTCACGCCAGGTCGTACTC  2335
              ||||| ||||||||||||||||||||||||||||||||||||||||||||||||||||||
Sbjct  89582  CGCTC-CGACGTCCCTTGAAAATCCGCGGGAAGAAATAATTCTCACGCCAGGTCGTACTC  89524

Query  2336   ATAACCGCAGCAGGTCTCCAAGGTGAACAGCCTCTGGTTGATAGAACAATGTAGATAAGG  2395
              ||||||||||||||||||||||||||||||||||||||||||||||||||||||||||||
Sbjct  89523  ATAACCGCAGCAGGTCTCCAAGGTGAACAGCCTCTGGTTGATAGAACAATGTAGATAAGG  89464

Query  2396   GAAGTCGGCAAAATAGATCCGTAACTTCGGGATAAGGATTGGCTCTAAGGGTTGGGCACG  2455
              ||||||||||||||||||||||||||||||||||||||||||||||||||||||||||||
Sbjct  89463  GAAGTCGGCAAAATAGATCCGTAACTTCGGGATAAGGATTGGCTCTAAGGGTTGGGCACG  89404

Query  2456   CAGGGCCTTGGGCGGACGCCATGGGGG-CAGGCTGCTTCTAGCCGGGCAACCGGCCGGCG  2514
              ||||||||||||||||||||||||||| ||||||||||||||||||||||||||||||||
Sbjct  89403  CAGGGCCTTGGGCGGACGCCATGGGGGGCAGGCTGCTTCTAGCCGGGCAACCGGCCGGCG  89344

Query  2515   GCGGCCAGCACCCGTGCGCTGATGCCCTTGGCAGGCTTCGGCCGTCCGGCGTGCGGTTAA  2574
              ||||||||||||||||||||||||||||||||||||||||||||||||||||||||||||
Sbjct  89343  GCGGCCAGCACCCGTGCGCTGATGCCCTTGGCAGGCTTCGGCCGTCCGGCGTGCGGTTAA  89284

Query  2575   CAACCAACTTAGAACTGGTACGGACAAGGGGAAT  2608
              ||||||||||||||||||||||||||||||||||
Sbjct  89283  CAACCAACTTAGAACTGGTACGGACAAGGGGAAT  89250


 Score = 4756 bits (2575),  Expect = 0.0
 Identities = 2604/2616 (99%), Gaps = 10/2616 (0%)
 Strand=Plus/Minus

Query  1     CAAGGTCTCCGTTGGTGAACCAGCGGAGGGATCATTACCGAGTTATACAACTCATCAACC  60
             ||||||||||||||||||||||||||||||||||||||||||||||||||||||||||||
Sbjct  9418  CAAGGTCTCCGTTGGTGAACCAGCGGAGGGATCATTACCGAGTTATACAACTCATCAACC  9359

Query  61    CTGTGAACATACCTAAAACGTTGCTTCGGCGGGAACAGACGGCCCC-GTAACACGGGCCG  119
             |||||||||||||||||||||||||||||||||||||||||||||| |||||||||||||
Sbjct  9358  CTGTGAACATACCTAAAACGTTGCTTCGGCGGGAACAGACGGCCCCCGTAACACGGGCCG  9299

Query  120   CCCCC-GCCAGAGGACCCCCTAACTCTGTTTCTATTATGTTTCTTCTGAGTAAAACAAGC  178
             ||||| |||||||||||||| |||||||||||||||||||||||||||||||||||||||
Sbjct  9298  CCCCCCGCCAGAGGACCCCCCAACTCTGTTTCTATTATGTTTCTTCTGAGTAAAACAAGC  9239

Query  179   AAATAAATTAAAACTTTCAACAACGGATCTCTTGGCTCTGGCATCGATGAAGAACGCAGC  238
             ||||||||||||||||||||||||||||||||||||||||||||||||||||||||||||
Sbjct  9238  AAATAAATTAAAACTTTCAACAACGGATCTCTTGGCTCTGGCATCGATGAAGAACGCAGC  9179

Query  239   GAAATGCGATAAGTAATGTGAATTGCAGAATTCAGTGAATCATCGAATCTTTGAACGCAC  298
             ||||||||||||||||||||||||||||||||||||||||||||||||||||||||||||
Sbjct  9178  GAAATGCGATAAGTAATGTGAATTGCAGAATTCAGTGAATCATCGAATCTTTGAACGCAC  9119

Query  299   ATTGCGCCCGCCAGTATTCTGGCGGGCATGCCTGTTCGAGCGTCATTACAACCCTCAGGC  358
             ||||||||||||||||||||||||||||||||||||||||||||||||||||||||||||
Sbjct  9118  ATTGCGCCCGCCAGTATTCTGGCGGGCATGCCTGTTCGAGCGTCATTACAACCCTCAGGC  9059

Query  359   CCCCGGGCCTGGCGTTGGGGATCGGCGAGGCGCCCCC-TGCGGGCACACGCCGTCCCCCA  417
             ||||||||||||||||||||||||||||||||||||| ||||||  ||||||||||||||
Sbjct  9058  CCCCGGGCCTGGCGTTGGGGATCGGCGAGGCGCCCCCCTGCGGG--CACGCCGTCCCCCA  9001

Query  418   AATACAGTGGCGGTCCCGCCGCAGCTTCCATTGCGTAGTAGCTAACACCTCGCAACTGGA  477
             ||||||||||||||||||||||||||||||||||||||||||||||||||||||||||||
Sbjct  9000  AATACAGTGGCGGTCCCGCCGCAGCTTCCATTGCGTAGTAGCTAACACCTCGCAACTGGA  8941

Query  478   GAGCGGCGCGGCCACGCCGTAAAACACCCAACTTCTGAATGTTGACCTCGAATCAGGTAG  537
             |||||||||||||| |||||||||||||||||||||||||||||||||||||||||||||
Sbjct  8940  GAGCGGCGCGGCCATGCCGTAAAACACCCAACTTCTGAATGTTGACCTCGAATCAGGTAG  8881

Query  538   GAATACCCGCTGAACTTAAGCATATCAATAAGCGGAGGAAAAGAAACCAACAGGGATTGC  597
             ||||||||||||||||||||||||||||||||||||||||||||||||||||||||||||
Sbjct  8880  GAATACCCGCTGAACTTAAGCATATCAATAAGCGGAGGAAAAGAAACCAACAGGGATTGC  8821

Query  598   CCCAGTAACGGCGAGTGAAGCGGCAACAGCTCAAATTTGAAATCTGGCTCTCGGGCCCGA  657
             ||||||||||||||||||||||||||||||||||||||||||||||||||||||||||||
Sbjct  8820  CCCAGTAACGGCGAGTGAAGCGGCAACAGCTCAAATTTGAAATCTGGCTCTCGGGCCCGA  8761

Query  658   GTTGTAATTTGTAGAGGATGCTTTTGGTGAGGTGCCTTCCGAGTTCCCTGGAACGGGACG  717
             ||||||||||||||||||||||||||||||||||||||||||||||||||||||||||||
Sbjct  8760  GTTGTAATTTGTAGAGGATGCTTTTGGTGAGGTGCCTTCCGAGTTCCCTGGAACGGGACG  8701

Query  718   CCATAGAGGGTGAGAGCCCCGTCTGGTTGGACACCGATCCTCTGTAAA-GCTCCTTCGAC  776
             |||||||||||||||||||||||||||||||||||||||||||||||| |||||||||||
Sbjct  8700  CCATAGAGGGTGAGAGCCCCGTCTGGTTGGACACCGATCCTCTGTAAAAGCTCCTTCGAC  8641

Query  777   GAGTCGAGTAGTTTGGGAATGCTGCTCTAAATGGGAGGTATATGTCTTCTAAAGCTAAAT  836
             ||||||||||||||||||||||||||||||||||||||||||||||||||||||||||||
Sbjct  8640  GAGTCGAGTAGTTTGGGAATGCTGCTCTAAATGGGAGGTATATGTCTTCTAAAGCTAAAT  8581

Query  837   ACCGGCCAGAGACCGATAGCGCACAAGTAGAGTGATCGAAAGATGAAAAGAACTTTGAAA  896
             ||||||||||||||||||||||||||||||||||||||||||||||||||||||||||||
Sbjct  8580  ACCGGCCAGAGACCGATAGCGCACAAGTAGAGTGATCGAAAGATGAAAAGAACTTTGAAA  8521

Query  897   AGAGAGTTAAACAGTACGTGAAATTGTTGAAAGGGAAGCGCTTGTGACCAGACTTGGGCT  956
             ||||||||||||||||||||||||||||||||||||||||||||||||||||||||||||
Sbjct  8520  AGAGAGTTAAACAGTACGTGAAATTGTTGAAAGGGAAGCGCTTGTGACCAGACTTGGGCT  8461

Query  957   TGGTTGATCATCCGGGGTTCTCCCCGGTGCACTCTTCCGGCCCAGGCCAGCATCAGTTCG  1016
             ||||||||||||||||||||||||||||||||||||||||||||||||||||||||||||
Sbjct  8460  TGGTTGATCATCCGGGGTTCTCCCCGGTGCACTCTTCCGGCCCAGGCCAGCATCAGTTCG  8401

Query  1017  CCCTGGGGGACAAAGGCTTCGGGAATGTGGCTCTCTCCGGGG-AGTGTTATAGCCCGTTG  1075
             |||||||||||||||||||||||||||||||||||||||||| |||||||||||||||||
Sbjct  8400  CCCTGGGGGACAAAGGCTTCGGGAATGTGGCTCTCTCCGGGGGAGTGTTATAGCCCGTTG  8341

Query  1076  CGTAATACCCTGTGGCGGACTGAGGTTCGCGCATTCGCAAGGATGCTGGCGTAATGGTCA  1135
             ||||||||||||||||||||||||||||||||||||||||||||||||||||||||||||
Sbjct  8340  CGTAATACCCTGTGGCGGACTGAGGTTCGCGCATTCGCAAGGATGCTGGCGTAATGGTCA  8281

Query  1136  TCAGTGACCCGTCTTGAAACACGGACCAAGGAGTCGTCTTCGTATGCGAGTGTTCGGGTG  1195
             ||||||||||||||||||||||||||||||||||||||||||||||||||||||||||||
Sbjct  8280  TCAGTGACCCGTCTTGAAACACGGACCAAGGAGTCGTCTTCGTATGCGAGTGTTCGGGTG  8221

Query  1196  TCAAACCCCTACGCGAAATGAAAGTGAACGCAGGTGAGAGCTTCGGCGCATCATCGACCG  1255
             ||||||||||||||||||||||||||||||||||||||||||||||||||||||||||||
Sbjct  8220  TCAAACCCCTACGCGAAATGAAAGTGAACGCAGGTGAGAGCTTCGGCGCATCATCGACCG  8161

Query  1256  ATCCTGATGTTATCGGATGGATTTGAGTAAGAGCATACGGGGCCGGACCCGAAAGAAGGT  1315
             ||||||||||||||||||||||||||||||||||||||||||||||||||||||||||||
Sbjct  8160  ATCCTGATGTTATCGGATGGATTTGAGTAAGAGCATACGGGGCCGGACCCGAAAGAAGGT  8101

Query  1316  GAACTATGCCTGTGTAGGGTGAAGCCAGAGGAAACTCTGGTGGAGGCTCGCAGCGGTTCT  1375
             ||||||||||||||||||||||||||||||||||||||||||||||||||||||||||||
Sbjct  8100  GAACTATGCCTGTGTAGGGTGAAGCCAGAGGAAACTCTGGTGGAGGCTCGCAGCGGTTCT  8041

Query  1376  GACGTGCAAATCGATCGTCAAACATGGGCATGGGGG-CGAAAGACTAATCGAACCTTCTA  1434
             |||||||||||||||||||||||||||||||||||| |||||||||||||||||||||||
Sbjct  8040  GACGTGCAAATCGATCGTCAAACATGGGCATGGGGGGCGAAAGACTAATCGAACCTTCTA  7981

Query  1435  GTAGCTGGTTTCCGCCGAAGTTTCCCTCAGGATAGCAGTGTTGAACTCAGTTTTATGAGG  1494
             ||||||||||||||||||||||||||||||||||||||||||||||||||||||||||||
Sbjct  7980  GTAGCTGGTTTCCGCCGAAGTTTCCCTCAGGATAGCAGTGTTGAACTCAGTTTTATGAGG  7921

Query  1495  TAAAGCGAATGATTAGGGACTCGGGGGCGCTATTTAGCCTTCATCCATTCTCAAACTTTA  1554
             ||||||||||||||||||||||||||||||||||||||||||||||||||||||||||||
Sbjct  7920  TAAAGCGAATGATTAGGGACTCGGGGGCGCTATTTAGCCTTCATCCATTCTCAAACTTTA  7861

Query  1555  AATATGTAAGAAGCCCTTGTTGCTTAATTGAACGTGGGCATTCGAATGAATCAACACTAG  1614
             ||||||||||||||||||||||||||||||||||||||||||||||||||||||||||||
Sbjct  7860  AATATGTAAGAAGCCCTTGTTGCTTAATTGAACGTGGGCATTCGAATGAATCAACACTAG  7801

Query  1615  TGGGCCATTTTTGGTAAGCAGAACTGGCGATGCGGGATGAACCGAACGCGAGGTTAAGGT  1674
             ||||||||||||||||||||||||||||||||||||||||||||||||||||||||||||
Sbjct  7800  TGGGCCATTTTTGGTAAGCAGAACTGGCGATGCGGGATGAACCGAACGCGAGGTTAAGGT  7741

Query  1675  GCCAGAGTAGACGCTCATCAGACACCACAAAAGGTGTTAGTACATCTTGACAGCAGGACG  1734
             ||||||||||||||||||||||||||||||||||||||||||||||||||||||||||||
Sbjct  7740  GCCAGAGTAGACGCTCATCAGACACCACAAAAGGTGTTAGTACATCTTGACAGCAGGACG  7681

Query  1735  GTGGCCATGGAAGTCGGAATCCGCTAAGGACTGTGTAACAACTCACCTGCCGAATGTACT  1794
             ||||||||||||||||||||||||||||||||||||||||||||||||||||||||||||
Sbjct  7680  GTGGCCATGGAAGTCGGAATCCGCTAAGGACTGTGTAACAACTCACCTGCCGAATGTACT  7621

Query  1795  AGCCCTGAAAATGGATGGCGCTCAAGCGTCTCACCCATACCTCGCCCTCAGGGTAGAAAC  1854
             ||||||||||||||||||||||||||||||||||||||||||||||||||||||||||||
Sbjct  7620  AGCCCTGAAAATGGATGGCGCTCAAGCGTCTCACCCATACCTCGCCCTCAGGGTAGAAAC  7561

Query  1855  GATGCCCTGAGGAGTAGGCGGACGTGGAGGTCAGTGACGAAGCCTAGGGCGTGAGCCCGG  1914
             ||||||||||||||||||||||||||||||||||||||||||||||||||||||||||||
Sbjct  7560  GATGCCCTGAGGAGTAGGCGGACGTGGAGGTCAGTGACGAAGCCTAGGGCGTGAGCCCGG  7501

Query  1915  GTTGAACGGCCTCTAGTGCAGATCTTGGTGGTAGTAGCAAATACTTCAATGAGAACTTGA  1974
             ||||||||||||||||||||||||||||||||||||||||||||||||||||||||||||
Sbjct  7500  GTTGAACGGCCTCTAGTGCAGATCTTGGTGGTAGTAGCAAATACTTCAATGAGAACTTGA  7441

Query  1975  AGGACCGAAGTGGGG-AAAGGTTCCATGTGAACAGCGGTTGGACATGGGTTAGTCGATCC  2033
             ||||||||||||||| ||||||||||||||||||||||||||||||||||||||||||||
Sbjct  7440  AGGACCGAAGTGGGGGAAAGGTTCCATGTGAACAGCGGTTGGACATGGGTTAGTCGATCC  7381

Query  2034  TAAGCCATAGGGAAGTTCCGTTTCAAAGGCGCACTATGCGCCGTCTGGCGAAAGGGGAGC  2093
             ||||||||||||||||||||||||||||||||||||||||||||||||||||||||||||
Sbjct  7380  TAAGCCATAGGGAAGTTCCGTTTCAAAGGCGCACTATGCGCCGTCTGGCGAAAGGGGAGC  7321

Query  2094  CGGTCAATATTCCGGCACCTGGATGTGGGTTTTGCGCGGCAACGCAACTGAACGCGGAGA  2153
             ||||||||||||||||||||||||||||||||||||||||||||||||||||||||||||
Sbjct  7320  CGGTCAATATTCCGGCACCTGGATGTGGGTTTTGCGCGGCAACGCAACTGAACGCGGAGA  7261

Query  2154  CGACGGCGGGGGCCCCGGGCAGAGTTCTCTTTTCTTCTTAACAGTCTCTCACCCTGAAAT  2213
             ||||||||||||||||||||||||||||||||||||||||||||||||||||||||||||
Sbjct  7260  CGACGGCGGGGGCCCCGGGCAGAGTTCTCTTTTCTTCTTAACAGTCTCTCACCCTGAAAT  7201

Query  2214  CGGTTTGTCCGGAGCTAGGGTTTAATGGCTGGAAGAGCCCAGCACCTCTGCTGGGTCCGG  2273
             ||||||||||||||||||||||||||||||||||||||||||||||||||||||||||||
Sbjct  7200  CGGTTTGTCCGGAGCTAGGGTTTAATGGCTGGAAGAGCCCAGCACCTCTGCTGGGTCCGG  7141

Query  2274  TGCGCTCTCGACGTCCCTTGAAAATCCGCGGGAAGAAATAATTCTCACGCCAGGTCGTAC  2333
             ||||||||||||||||||||||||||||||||||||||||||||||||||||||||||||
Sbjct  7140  TGCGCTCTCGACGTCCCTTGAAAATCCGCGGGAAGAAATAATTCTCACGCCAGGTCGTAC  7081

Query  2334  TCATAACCGCAGCAGGTCTCCAAGGTGAACAGCCTCTGGTTGATAGAACAATGTAGATAA  2393
             ||||||||||||||||||||||||||||||||||||||||||||||||||||||||||||
Sbjct  7080  TCATAACCGCAGCAGGTCTCCAAGGTGAACAGCCTCTGGTTGATAGAACAATGTAGATAA  7021

Query  2394  GGGAAGTCGGCAAAA-TAGATCCGTAACTTCGGGATAAGGATTGGCTCTAAGGGTTGGGC  2452
             ||||||||||||||| ||||||||||||||||||||||||||||||||||||||||||||
Sbjct  7020  GGGAAGTCGGCAAAAATAGATCCGTAACTTCGGGATAAGGATTGGCTCTAAGGGTTGGGC  6961

Query  2453  ACGCAGGGCCTTGGGCGGACGCCATGGGGGCAGGCTGCTTCTAGCCGGGCAACCGGCCGG  2512
             ||||||||||||||||||||||||||||||||||||||||||||||||||||||||||||
Sbjct  6960  ACGCAGGGCCTTGGGCGGACGCCATGGGGGCAGGCTGCTTCTAGCCGGGCAACCGGCCGG  6901

Query  2513  CGGCGGCCAGCACCCGTGCGCTGATGCCCTTGGCAGGCTTCGGCCGTCCGGCGTGCGGTT  2572
             ||||||||||||||||||||||||||||||||||||||||||||||||||||||||||||
Sbjct  6900  CGGCGGCCAGCACCCGTGCGCTGATGCCCTTGGCAGGCTTCGGCCGTCCGGCGTGCGGTT  6841

Query  2573  AACAACCAACTTAGAACTGGTACGGACAAGGGGAAT  2608
             ||||||||||||||||||||||||||||||||||||
Sbjct  6840  AACAACCAACTTAGAACTGGTACGGACAAGGGGAAT  6805


 Score = 4745 bits (2569),  Expect = 0.0
 Identities = 2606/2621 (99%), Gaps = 13/2621 (0%)
 Strand=Plus/Minus

Query  1      CAAGGTCTCCGTTGGTGAACCAGCGGAGGGATCATTACCGAGTTATACAACTCATCAACC  60
              ||||||||||||||||||||||||||||||||||||||||||||||||||||||||||||
Sbjct  67136  CAAGGTCTCCGTTGGTGAACCAGCGGAGGGATCATTACCGAGTTATACAACTCATCAACC  67077

Query  61     CTGTGAACATACCTAAAACGTTGCTTCGGCGGGAACAGACGGCCCCGTAACACGGGCCGC  120
              ||||||||||||||||||||||||||||||||||||||||||||||||||||||||||||
Sbjct  67076  CTGTGAACATACCTAAAACGTTGCTTCGGCGGGAACAGACGGCCCCGTAACACGGGCCGC  67017

Query  121    CCCCGCCAGAG--GACCCCCTAACTCTGTTTCTATTATGTTTCTTCTGAGTAAAACAAGC  178
              |||||||||||  |||||||||||||||||||||||||||||||||||||||||||||||
Sbjct  67016  CCCCGCCAGAGAGGACCCCCTAACTCTGTTTCTATTATGTTTCTTCTGAGTAAAACAAGC  66957

Query  179    AAATAAATTAAAACTTTCAACAACGGATCTCTTGGCTCTGGCATCGATGAAGAACGCAGC  238
              ||||||||||||||||||||||||||||||||||||||||||||||||||||||||||||
Sbjct  66956  AAATAAATTAAAACTTTCAACAACGGATCTCTTGGCTCTGGCATCGATGAAGAACGCAGC  66897

Query  239    GAAATGCGATAAGTAATGTGAATTGCAGAATTCAGTGAATCATCGAATCTTTGAACGCAC  298
              ||||||||||||||||||||||||||||||||||||||||||||||||||||||||||||
Sbjct  66896  GAAATGCGATAAGTAATGTGAATTGCAGAATTCAGTGAATCATCGAATCTTTGAACGCAC  66837

Query  299    ATTGCGCCCGCCAGTATTCTGGCGGGCATGCCTGTTCGAGCGTCATTACAACCCTCAGGC  358
              ||||||||||||||||||||||||||||||||||||||||||||||||||||||||||||
Sbjct  66836  ATTGCGCCCGCCAGTATTCTGGCGGGCATGCCTGTTCGAGCGTCATTACAACCCTCAGGC  66777

Query  359    CCCCGGGCCTGGCGTTGGGGATCGGCGAGGCGCCCCC-TGCGGGCACACGCCGTCCCCC-  416
              ||||||||||||||||| ||||||||||||||||||| ||||||||||||||||||||| 
Sbjct  66776  CCCCGGGCCTGGCGTTGAGGATCGGCGAGGCGCCCCCCTGCGGGCACACGCCGTCCCCCC  66717

Query  417    -AAATACAGTGGCGGTCCCGCCGCAGCTTCCATTGCGTAGTAGCTAACACCTCGCAACTG  475
               |||||||||||||||||||||||||||||||||||||||||||||||||||||||||||
Sbjct  66716  AAAATACAGTGGCGGTCCCGCCGCAGCTTCCATTGCGTAGTAGCTAACACCTCGCAACTG  66657

Query  476    GAGAGCGGCGCGGCCACGCCGTAAAACACCCAACTTCTGAATGTTGACCTCGAATCAGGT  535
              |||||||||||||||| |||||||||||||||||||||||||||||||||||||||||||
Sbjct  66656  GAGAGCGGCGCGGCCATGCCGTAAAACACCCAACTTCTGAATGTTGACCTCGAATCAGGT  66597

Query  536    AGGAATACCCGCTGAACTTAAGCATATCAATAAGCGGAGGAAAAGAAACCAACAGGGATT  595
              ||||||||||||||||||||||||||||||||||||||||||||||||||||||||||||
Sbjct  66596  AGGAATACCCGCTGAACTTAAGCATATCAATAAGCGGAGGAAAAGAAACCAACAGGGATT  66537

Query  596    GCCCCAGTAACGGCGAGTGAAGCGGCAACAGCTCAAATTTGAAATCTGGCTCTCGGGCCC  655
              ||||||||||||||||||||||||||||||||||||||||||||||||||||||||||||
Sbjct  66536  GCCCCAGTAACGGCGAGTGAAGCGGCAACAGCTCAAATTTGAAATCTGGCTCTCGGGCCC  66477

Query  656    GAGTTGTAATTTGTAGAGGATGCTTTTGGTGAGGTGCCTTCCGAGTTCCCTGGAACGGGA  715
              ||||||||||||||||||||||||||||||||||||||||||||||||||||||||||||
Sbjct  66476  GAGTTGTAATTTGTAGAGGATGCTTTTGGTGAGGTGCCTTCCGAGTTCCCTGGAACGGGA  66417

Query  716    CGCCATAGAGGGTGAGAGCCCCGTCTGGTTGGACACCGATCCTCTGTAAA-GCTCCTTCG  774
              |||||||||||||||||||||||||||||||||||||||||||||||||| |||||||||
Sbjct  66416  CGCCATAGAGGGTGAGAGCCCCGTCTGGTTGGACACCGATCCTCTGTAAAAGCTCCTTCG  66357

Query  775    ACGAGTCGAGTAGTTTGGGAATGCTGCTCTAAATGGGAGGTATATGTCTTCTAAAGCTAA  834
              ||||||||||||||||||||||||||||||||||||||||||||||||||||||||||||
Sbjct  66356  ACGAGTCGAGTAGTTTGGGAATGCTGCTCTAAATGGGAGGTATATGTCTTCTAAAGCTAA  66297

Query  835    ATACCGGCCAGAGACCGATAGCGCACAAGTAGAGTGATCGAAAGATGAAAAGAACTTTGA  894
              ||||||||||||||||||||||||||||||||||||||||||||||||||||||||||||
Sbjct  66296  ATACCGGCCAGAGACCGATAGCGCACAAGTAGAGTGATCGAAAGATGAAAAGAACTTTGA  66237

Query  895    AAAGAGAGTTAAACAGTACGTGAAATTGTTGAAAGGGAAGCGCTTGTGACCAGACTTGGG  954
              ||||||||||||||||||||||||||||||||||||||||||||||||||||||||||||
Sbjct  66236  AAAGAGAGTTAAACAGTACGTGAAATTGTTGAAAGGGAAGCGCTTGTGACCAGACTTGGG  66177

Query  955    CTTGGTTGATCATCCGGGGTTCTCCCCGGTGCACTCTTCCGGCCCAGGCCAGCATCAGTT  1014
              ||||||||||||||||||||||||||||||||||||||||||||||||||||||||||||
Sbjct  66176  CTTGGTTGATCATCCGGGGTTCTCCCCGGTGCACTCTTCCGGCCCAGGCCAGCATCAGTT  66117

Query  1015   CGCCCTGGGGGACAAAGGCTTCGGGAATGTGGCTCTCTCCGGGGAGTGTTATAGCCCGTT  1074
              ||||||||||||||||||||||||||||||||||||||||||||||||||||||||||||
Sbjct  66116  CGCCCTGGGGGACAAAGGCTTCGGGAATGTGGCTCTCTCCGGGGAGTGTTATAGCCCGTT  66057

Query  1075   GCGTAATACCCTGTGGCGGACTGAGGTTCGCGCATTCGCAAGGATGCTGGCGTAATGGTC  1134
              ||||||||||||||||||||||||||||||||||||||||||||||||||||||||||||
Sbjct  66056  GCGTAATACCCTGTGGCGGACTGAGGTTCGCGCATTCGCAAGGATGCTGGCGTAATGGTC  65997

Query  1135   ATCAGTGACCCGTCTTGAAACACGGACCAAGGAGTCGTCTTCGTATGCGAGTGTTCGGGT  1194
              ||||||||||||||||||||||||||||||||||||||||||||||||||||||||||||
Sbjct  65996  ATCAGTGACCCGTCTTGAAACACGGACCAAGGAGTCGTCTTCGTATGCGAGTGTTCGGGT  65937

Query  1195   GTCAAACCCCTACGCGAAATGAAAGTGAACGCAGGTGAGAGCTTCGGCGCATCATCGACC  1254
              ||||||||||||||||||||||||||||||||||||||||||||||||||||||||||||
Sbjct  65936  GTCAAACCCCTACGCGAAATGAAAGTGAACGCAGGTGAGAGCTTCGGCGCATCATCGACC  65877

Query  1255   GATCCTGATGTTATCGGATGGATTTGAGTAAGAGCATACGGGGCCGGACCCGAAAGAAGG  1314
              ||||||||||||||||||||||||||||||||||||||||||||||||||||||||||||
Sbjct  65876  GATCCTGATGTTATCGGATGGATTTGAGTAAGAGCATACGGGGCCGGACCCGAAAGAAGG  65817

Query  1315   TGAACTATGCCTGTGTAGGG--TGAAGCCAGAGGAAACTCTGGTGGAGGCTCGCAGCGGT  1372
              ||||||||||||||||||||  ||||||||||||||||||||||||||||||||||||||
Sbjct  65816  TGAACTATGCCTGTGTAGGGGGTGAAGCCAGAGGAAACTCTGGTGGAGGCTCGCAGCGGT  65757

Query  1373   TCTGACGTGCAAATCGATCGTCAAACATGGGCATGGGGGCGAAAGACTAATCGAACCTTC  1432
              ||||||||||||||||||||||||||||||||||||||||||||||||||||||||||||
Sbjct  65756  TCTGACGTGCAAATCGATCGTCAAACATGGGCATGGGGGCGAAAGACTAATCGAACCTTC  65697

Query  1433   TAGTAGCTGGTTTCCGCCGAAGTTTCCCTCAGGATAGCAGTGTTGAACTCAGTTTTATGA  1492
              ||||||||||||||||||||||||||||||||||||||||||||||||||||||||||||
Sbjct  65696  TAGTAGCTGGTTTCCGCCGAAGTTTCCCTCAGGATAGCAGTGTTGAACTCAGTTTTATGA  65637

Query  1493   GGTAAAGCGAATGATTAGGGACTCGGGGG-CGCTATTTAGCCTTCATCCATTCTCAAACT  1551
              ||||||||||||||||||||||||||||| ||||||||||||||||||||||||||||||
Sbjct  65636  GGTAAAGCGAATGATTAGGGACTCGGGGGGCGCTATTTAGCCTTCATCCATTCTCAAACT  65577

Query  1552   TTAAATATGTAAGAAGCCCTTGTTGCTTAATTGAACGTGGGCATTCGAATGAATCAACAC  1611
              ||||||||||||||||||||||||||||||||||||||||||||||||||||||||||||
Sbjct  65576  TTAAATATGTAAGAAGCCCTTGTTGCTTAATTGAACGTGGGCATTCGAATGAATCAACAC  65517

Query  1612   TAGTGGGCCATTTTT-GGTAAGCAGAACTGGCGATGCGGGATGAACCGAACGCGAGGTTA  1670
              ||||||||||||||| ||||||||||||||||||||||||||||||||||||||||||||
Sbjct  65516  TAGTGGGCCATTTTTTGGTAAGCAGAACTGGCGATGCGGGATGAACCGAACGCGAGGTTA  65457

Query  1671   AGGTGCCAGAGTAGACGCTCATCAGACACCACAAAAGGTGTTAGTACATCTTGACAGCAG  1730
              ||||||||||||||||||||||||||||||||||||||||||||||||||||||||||||
Sbjct  65456  AGGTGCCAGAGTAGACGCTCATCAGACACCACAAAAGGTGTTAGTACATCTTGACAGCAG  65397

Query  1731   GACGGTGGCCATGGAAGTCGGAATCCGCTAAGGACTGTGTAACAACTCACCTGCCGAATG  1790
              ||||||||||||||||||||||||||||||||||||||||||||||||||||||||||||
Sbjct  65396  GACGGTGGCCATGGAAGTCGGAATCCGCTAAGGACTGTGTAACAACTCACCTGCCGAATG  65337

Query  1791   TACTAGCCCTGAAAATGGATGGCGCTCAAGCGTCTCACCCATACCTCGCCCTCAGGGTAG  1850
              ||||||||||||||||||||||||||||||||||||||||||||||||||||||||||||
Sbjct  65336  TACTAGCCCTGAAAATGGATGGCGCTCAAGCGTCTCACCCATACCTCGCCCTCAGGGTAG  65277

Query  1851   AAACGATGCCCTGAGGAGTAGGCGGACGTGGAGGTCAGTGACGAAGCCTAGGG-CGTGAG  1909
              ||||||||||||||||||||||||||||||||||||||||||||||||||||| ||||||
Sbjct  65276  AAACGATGCCCTGAGGAGTAGGCGGACGTGGAGGTCAGTGACGAAGCCTAGGGGCGTGAG  65217

Query  1910   CCCGGGTTGAACGGCCTCTAGTGCAGATCTTGGTGGTAGTAGCAAATACTTCAATGAGAA  1969
              ||||||||||||||||||||||||||||||||||||||||||||||||||||||||||||
Sbjct  65216  CCCGGGTTGAACGGCCTCTAGTGCAGATCTTGGTGGTAGTAGCAAATACTTCAATGAGAA  65157

Query  1970   CTTGAAGGACCGAAGTGGGGAAAGGTTCCATGTGAACAGCGGTTGGACATGGGTTAGTCG  2029
              ||||||||||||||||||||||||||||||||||||||||||||||||||||||||||||
Sbjct  65156  CTTGAAGGACCGAAGTGGGGAAAGGTTCCATGTGAACAGCGGTTGGACATGGGTTAGTCG  65097

Query  2030   ATCCTAAGCCATAGGGAAGTTCCGTTTCAAAGGCGCACTATGCGCCGTCTGGCGAAAGGG  2089
              ||||||||||||||||||||||||||||||||||||||||||||||||||||||||||||
Sbjct  65096  ATCCTAAGCCATAGGGAAGTTCCGTTTCAAAGGCGCACTATGCGCCGTCTGGCGAAAGGG  65037

Query  2090   GAGCCGGTCAATATTCCGGCACCTGGATGTGGGTTTTGCGCGGCAACGCAACTGAACGCG  2149
              ||||||||||||||||||||||||||||||||||||||||||||||||||||||||||||
Sbjct  65036  GAGCCGGTCAATATTCCGGCACCTGGATGTGGGTTTTGCGCGGCAACGCAACTGAACGCG  64977

Query  2150   GAGACGACGGCGGGGGCCCCGGGCAGAGTTCTCTTTTCTTCTTAACAGTCTCTCACCCTG  2209
              ||||||||||||||||||||||||||||||||||||||||||||||||||||||||||||
Sbjct  64976  GAGACGACGGCGGGGGCCCCGGGCAGAGTTCTCTTTTCTTCTTAACAGTCTCTCACCCTG  64917

Query  2210   AAATCGGTTTGTCCGGAGCTAGGGTTTAATGGCTGGAAGAGCCCAGCACCTCTGCTGGGT  2269
              ||||||||||||||||||||||||||||||||||||||||||||||||||||||||||||
Sbjct  64916  AAATCGGTTTGTCCGGAGCTAGGGTTTAATGGCTGGAAGAGCCCAGCACCTCTGCTGGGT  64857

Query  2270   CCGGTGCGCTCTCGACGTCCCTTGAAAATCCGCGGGAAGAAATAATTCTCACGCCAGGTC  2329
              ||||||||||||||||||||||||||||||||||||||||||||||||||||||||||||
Sbjct  64856  CCGGTGCGCTCTCGACGTCCCTTGAAAATCCGCGGGAAGAAATAATTCTCACGCCAGGTC  64797

Query  2330   GTACTCATAACCGCAGCAGGTCTCCAAGGTGAACAGCCTCTGGTTGATAGAACAATGTAG  2389
              ||||||||||||||||||||||||||||||||||||||||||||||||||||||||||||
Sbjct  64796  GTACTCATAACCGCAGCAGGTCTCCAAGGTGAACAGCCTCTGGTTGATAGAACAATGTAG  64737

Query  2390   ATAAGGGAAGTCGGCAAAA-TAGATCCGTAACTTCGGGATAAGGATTGGCTCTAAGGGTT  2448
              ||||||||||||||||||| ||||||||||||||||||||||||||||||||||||||||
Sbjct  64736  ATAAGGGAAGTCGGCAAAAATAGATCCGTAACTTCGGGATAAGGATTGGCTCTAAGGGTT  64677

Query  2449   GGGCACGCAGGGCCTTGGGCGGACGCCATGGGGG-CAGGCTGCTTCTAGCCGGGCAACCG  2507
              |||||||||||||||||||||||||||||||||| |||||||||||||||||||||||||
Sbjct  64676  GGGCACGCAGGGCCTTGGGCGGACGCCATGGGGGGCAGGCTGCTTCTAGCCGGGCAACCG  64617

Query  2508   GCCGGCGGCGGCCAGCACCCGTGCGCTGATGCCCTTGGCAGGCTTCGGCCGTCCGGCGTG  2567
              ||||||||||||||||||||||||||||||||||||||||||||||||||||||||||||
Sbjct  64616  GCCGGCGGCGGCCAGCACCCGTGCGCTGATGCCCTTGGCAGGCTTCGGCCGTCCGGCGTG  64557

Query  2568   CGGTTAACAACCAACTTAGAACTGGTACGGACAAGGGGAAT  2608
              |||||||||||||||||||||||||||||||||||||||||
Sbjct  64556  CGGTTAACAACCAACTTAGAACTGGTACGGACAAGGGGAAT  64516


 Score = 4743 bits (2568),  Expect = 0.0
 Identities = 2602/2616 (99%), Gaps = 12/2616 (0%)
 Strand=Plus/Minus

Query  1      CAAGGTCTCCGTTGGTGAACCAGCGGAGGGATCATTACCGAGTTATACAACTCATCAACC  60
              ||||||||||||||||||||||||||||||||||||||||||||||||||||||||||||
Sbjct  17641  CAAGGTCTCCGTTGGTGAACCAGCGGAGGGATCATTACCGAGTTATACAACTCATCAACC  17582

Query  61     CTGTGAACATACCTAAAACGTTGCTTCGGCGGGAACAGACGGCCCC-GTAACACGGGCCG  119
              |||||||||||||||||||||||||||||||||||||||||||||| |||||||||||||
Sbjct  17581  CTGTGAACATACCTAAAACGTTGCTTCGGCGGGAACAGACGGCCCCCGTAACACGGGCCG  17522

Query  120    CCCCC--GCCAGAGGACCCCC-TAACTCTGTTTCTATTATGTTTCTTCTGAGTAAAACAA  176
              |||||  |||||||||||||| ||||||||||||||||||||||||||||||||||||||
Sbjct  17521  CCCCCCCGCCAGAGGACCCCCCTAACTCTGTTTCTATTATGTTTCTTCTGAGTAAAACAA  17462

Query  177    GCAAATAAATTAAAACTTTCAACAACGGATCTCTTGGCTCTGGCATCGATGAAGAACGCA  236
              ||||||||||||||||||||||||||||||||||||||||||||||||||||||||||||
Sbjct  17461  GCAAATAAATTAAAACTTTCAACAACGGATCTCTTGGCTCTGGCATCGATGAAGAACGCA  17402

Query  237    GCGAAATGCGATAAGTAATGTGAATTGCAGAATTCAGTGAATCATCGAATCTTTGAACGC  296
              ||||||||||||||||||||||||||||||||||||||||||||||||||||||||||||
Sbjct  17401  GCGAAATGCGATAAGTAATGTGAATTGCAGAATTCAGTGAATCATCGAATCTTTGAACGC  17342

Query  297    ACATTGCGCCCGCCAGTATTCTGGCGGGCATGCCTGTTCGAGCGTCATTACAACCCTCAG  356
              ||||||||||||||||||||||||||||||||||||||||||||||||||||||||||||
Sbjct  17341  ACATTGCGCCCGCCAGTATTCTGGCGGGCATGCCTGTTCGAGCGTCATTACAACCCTCAG  17282

Query  357    GCCCCCGGGCCTGGCGTTGGGGATCGGCGAGGCGCCCCCTGCGGGCACACGCCGTCCCCC  416
              ||||||||||||||||||||||||||||||||||||||||||||||||||||||||||||
Sbjct  17281  GCCCCCGGGCCTGGCGTTGGGGATCGGCGAGGCGCCCCCTGCGGGCACACGCCGTCCCCC  17222

Query  417    AAATACAGTGGCGGTCCCGCCGCAGCTTCCATTGCGTAGTAGCTAACACCTCGCAACTGG  476
              ||||||||||||||||||||||||||||||||||||||||||||||||||||||||||||
Sbjct  17221  AAATACAGTGGCGGTCCCGCCGCAGCTTCCATTGCGTAGTAGCTAACACCTCGCAACTGG  17162

Query  477    AGAGCGGCGCGGCCACGCCGTAAAACACCCAACTTCTGAATGTTGACCTCGAATCAGGTA  536
              ||||||||||||||| ||||||||||||||||||||||||||||||||||||||||||||
Sbjct  17161  AGAGCGGCGCGGCCATGCCGTAAAACACCCAACTTCTGAATGTTGACCTCGAATCAGGTA  17102

Query  537    GGAATACCCGCTGAACTTAAGCATATCAATAAGCGGAGGAAAAGAAACCAACAGGGATTG  596
              ||||||||||||||||||||||||||||||||||||||||||||||||||||||||||||
Sbjct  17101  GGAATACCCGCTGAACTTAAGCATATCAATAAGCGGAGGAAAAGAAACCAACAGGGATTG  17042

Query  597    CCCCAGTAACGGCGAGTGAAGCGGCAACAGCTCAAATTTGAAATCTGGCTCTCGGGCCCG  656
              ||||||||||||||||||||||||||||||||||||||||||||||||||||||||||||
Sbjct  17041  CCCCAGTAACGGCGAGTGAAGCGGCAACAGCTCAAATTTGAAATCTGGCTCTCGGGCCCG  16982

Query  657    AGTTGTAATTTGTAGAGGATGCTTTTGGTGAGGTGCCTTCCGAGTTCCCTGGAACGGGAC  716
              ||||||||||||||||||||||||||||||||||||||||||||||||||||||||||||
Sbjct  16981  AGTTGTAATTTGTAGAGGATGCTTTTGGTGAGGTGCCTTCCGAGTTCCCTGGAACGGGAC  16922

Query  717    GCCATAGAGGGTGAGAGCCCCGTCTGGTTGGACACCGATCCTCTGTAAA-GCTCCTTCGA  775
              ||||||||||||||||||||||||||||||||||||||||||||||||| ||||||||||
Sbjct  16921  GCCATAGAGGGTGAGAGCCCCGTCTGGTTGGACACCGATCCTCTGTAAAAGCTCCTTCGA  16862

Query  776    CGAGTCGAGTAGTTTGGGAATGCTGCTCTAAATGGGAGGTATATGTCTTCTAAAGCTAAA  835
              ||||||||||||||||||||||||||||||||||||||||||||||||||||||||||||
Sbjct  16861  CGAGTCGAGTAGTTTGGGAATGCTGCTCTAAATGGGAGGTATATGTCTTCTAAAGCTAAA  16802

Query  836    TACCGGCCAGAGACCGATAGCGCACAAGTAGAGTGATCGAAAGATGAAAAGAACTTTGAA  895
              ||||||||||||||||||||||||||||||||||||||||||||||||||||||||||||
Sbjct  16801  TACCGGCCAGAGACCGATAGCGCACAAGTAGAGTGATCGAAAGATGAAAAGAACTTTGAA  16742

Query  896    AAGAGAGTTAAACAGTACGTGAAATTGTTGAAAGGGAAGCGCTTGTGACCAGACTTGGGC  955
              ||||||||||||||||||||||||||||||||||||||||||||||||||||||||||||
Sbjct  16741  AAGAGAGTTAAACAGTACGTGAAATTGTTGAAAGGGAAGCGCTTGTGACCAGACTTGGGC  16682

Query  956    TTGGTTGATCATCCGGGGTTCTCCCCGGTGCACTCTTCCGGCCCAGGCCAGCATCAGTTC  1015
              ||||||||||||||||||||||||||||||||||||||||||||||||||||||||||||
Sbjct  16681  TTGGTTGATCATCCGGGGTTCTCCCCGGTGCACTCTTCCGGCCCAGGCCAGCATCAGTTC  16622

Query  1016   GCCCTGGGGG-ACAAAGGCTTCGGGAATGTGGCTCTCTCCGGGGAGTGTTATAGCCCGTT  1074
              |||||||||| |||||||||||||||||||||||||||||||||||||||||||||||||
Sbjct  16621  GCCCTGGGGGGACAAAGGCTTCGGGAATGTGGCTCTCTCCGGGGAGTGTTATAGCCCGTT  16562

Query  1075   GCGTAATACCCTGTGGCGGACTGAGGTTCGCGCATTCGCAAGGATGCTGGCGTAATGGTC  1134
              ||||||||||||||||||||||||||||||||||||||||||||||||||||||||||||
Sbjct  16561  GCGTAATACCCTGTGGCGGACTGAGGTTCGCGCATTCGCAAGGATGCTGGCGTAATGGTC  16502

Query  1135   ATCAGTGACCCGTCTTGAAACACGGACCAAGGAGTCGTCTTCGTATGCGAGTGTTCGGGT  1194
              ||||||||||||||||||||||||||||||||||||||||||||||||||||||||||||
Sbjct  16501  ATCAGTGACCCGTCTTGAAACACGGACCAAGGAGTCGTCTTCGTATGCGAGTGTTCGGGT  16442

Query  1195   GTCAAACCCCTACGCGAAATGAAAGTGAACGCAGGTGAGAGCTTCGGCGCATCATCGACC  1254
              ||||||||||  ||||||||||||||||||||||||||||||||||||||||||||||||
Sbjct  16441  GTCAAACCCC--CGCGAAATGAAAGTGAACGCAGGTGAGAGCTTCGGCGCATCATCGACC  16384

Query  1255   GATCCTGATGTTATCGGATGGATTTGAGTAAGAGCATACGGGGCCGGACCCGAAAGAAGG  1314
              ||||||||||||||||||||||||||||||||||||||||||||||||||||||||||||
Sbjct  16383  GATCCTGATGTTATCGGATGGATTTGAGTAAGAGCATACGGGGCCGGACCCGAAAGAAGG  16324

Query  1315   TGAACTATGCCTGTGTAGGGTGAAGCCAGAGGAAACTCTGGTGGAGGCTCGCAGCGGTTC  1374
              ||||||||||||||||||||||||||||||||||||||||||||||||||||||||||||
Sbjct  16323  TGAACTATGCCTGTGTAGGGTGAAGCCAGAGGAAACTCTGGTGGAGGCTCGCAGCGGTTC  16264

Query  1375   TGACGTGCAAATCGATCGTCAAACATGGGCATGGGGGCGAAAGACTAATCGAACCTTCTA  1434
              ||||||||||||||||||||||||||||||||||||||||||||||||||||||||||||
Sbjct  16263  TGACGTGCAAATCGATCGTCAAACATGGGCATGGGGGCGAAAGACTAATCGAACCTTCTA  16204

Query  1435   GTAGCTGGTTTCCGCCGAAGTTTCCCTCAGGATAGCAGTGTTGAACTCAGTTTTATGAGG  1494
              ||||||||||||||||||||||||||||||||||||||||||||||||||||||||||||
Sbjct  16203  GTAGCTGGTTTCCGCCGAAGTTTCCCTCAGGATAGCAGTGTTGAACTCAGTTTTATGAGG  16144

Query  1495   TAAAGCGAATGATTAGGGACTCGGGGG-CGCTATTTAGCCTTCATCCATTCTCAAACTTT  1553
              ||||||||||||||||||||||||||| ||||||||||||||||||||||||||||||||
Sbjct  16143  TAAAGCGAATGATTAGGGACTCGGGGGGCGCTATTTAGCCTTCATCCATTCTCAAACTTT  16084

Query  1554   AAATATGTAAGAAGCCCTTGTTGCTTAATTGAACGTGGGCATTCGAATGAATCAACACTA  1613
              ||||||||||||||||||||||||||||||||||||||||||||||||||||||||||||
Sbjct  16083  AAATATGTAAGAAGCCCTTGTTGCTTAATTGAACGTGGGCATTCGAATGAATCAACACTA  16024

Query  1614   GTGGGCCATTTTTGGTAAGCAGAACTGGCGATGCGGGATGAACCGAACGCGAGGTTAAGG  1673
              ||||||||||||||||||||||||||||||||||||||||||||||||||||||||||||
Sbjct  16023  GTGGGCCATTTTTGGTAAGCAGAACTGGCGATGCGGGATGAACCGAACGCGAGGTTAAGG  15964

Query  1674   TGCCAGAGTAGACGCTCATCAGACACCACAAAAGGTGTTAGTACATCTTGACAGCAGGAC  1733
              ||||||||||||||||||||||||||||||||||||||||||||||||||||||||||||
Sbjct  15963  TGCCAGAGTAGACGCTCATCAGACACCACAAAAGGTGTTAGTACATCTTGACAGCAGGAC  15904

Query  1734   GGTGGCCATGGAAGTCGGAATCCGCTAAGGACTGTGTAACAACTCACCTGCCGAATGTAC  1793
              ||||||||||||||||||||||||||||||||||||||||||||||||||||||||||||
Sbjct  15903  GGTGGCCATGGAAGTCGGAATCCGCTAAGGACTGTGTAACAACTCACCTGCCGAATGTAC  15844

Query  1794   TAGCCCTGAAAATGGATGGCGCTCAAGCGTCTCACCCATACCTCGCCCTCAGGGTAGAAA  1853
              ||||||||||||||||||||||||||||||||||||||||||||||||||||||||||||
Sbjct  15843  TAGCCCTGAAAATGGATGGCGCTCAAGCGTCTCACCCATACCTCGCCCTCAGGGTAGAAA  15784

Query  1854   CGATGCCCTGAGGAGTAGGCGGACGTGGAGGTCAGTGACGAAGCCTAGGGCGTGAGCCCG  1913
              |||||||||||||||||||||||||||||||||||||||||||||| |||||||||||||
Sbjct  15783  CGATGCCCTGAGGAGTAGGCGGACGTGGAGGTCAGTGACGAAGCCTTGGGCGTGAGCCCG  15724

Query  1914   GGTTGAACGGCCTCTAGTGCAGATCTTGGTGGTAGTAGCAAATACTTCAATGAGAACTTG  1973
              | ||||||||||||||||||||||||||||||||||||||||||||||||||||||||||
Sbjct  15723  G-TTGAACGGCCTCTAGTGCAGATCTTGGTGGTAGTAGCAAATACTTCAATGAGAACTTG  15665

Query  1974   AAGGACCGAAGTGGGGAAAGGTTCCATGTGAACAGCGGTTGGACATGGGTTAGTCGATCC  2033
              ||||||||||||||||||||||||||||||||||||||||||||||||||||||||||||
Sbjct  15664  AAGGACCGAAGTGGGGAAAGGTTCCATGTGAACAGCGGTTGGACATGGGTTAGTCGATCC  15605

Query  2034   TAAGCCATAGGGAAGTTCCGTTTCAAAGGCGCACTATGCGCCGTCTGGCGAAAGGGGAGC  2093
              ||||||||||||||||||||||||||||||||||||||||||||||||||||||||||||
Sbjct  15604  TAAGCCATAGGGAAGTTCCGTTTCAAAGGCGCACTATGCGCCGTCTGGCGAAAGGGGAGC  15545

Query  2094   CGGTCAATATTCCGGCACCTGGATGTGGGTTTTGCGCGGCAACGCAACTGAACGCGGAGA  2153
              ||||||||||||||||||||||||||||||||||||||||||||||||||||||||||||
Sbjct  15544  CGGTCAATATTCCGGCACCTGGATGTGGGTTTTGCGCGGCAACGCAACTGAACGCGGAGA  15485

Query  2154   CGACGGCGGGGGCCCCGGGCAGAGTTCTCTTTTCTTCTTAACAGTCTCTCACCCTGAAAT  2213
              ||||||||||||||||||||||||||||||||||||||||||||||||||||||||||||
Sbjct  15484  CGACGGCGGGGGCCCCGGGCAGAGTTCTCTTTTCTTCTTAACAGTCTCTCACCCTGAAAT  15425

Query  2214   CGGTTTGTCCGGAGCTAGGGTTTAATGGCTGGAAGAGCCCAGCACCTCTGCTGGGTCCGG  2273
              ||||||||||||||||||||||||||||||||||||||||||||||||||||||||||||
Sbjct  15424  CGGTTTGTCCGGAGCTAGGGTTTAATGGCTGGAAGAGCCCAGCACCTCTGCTGGGTCCGG  15365

Query  2274   TGCGCTCTCGACGTCCCTTGAAAATCCGCGGGAAGAAATAA-TTCTCACGCCAGGTCGTA  2332
              ||||||| ||||||||||||||||||||||||||||||||| ||||||||||||||||||
Sbjct  15364  TGCGCTC-CGACGTCCCTTGAAAATCCGCGGGAAGAAATAAATTCTCACGCCAGGTCGTA  15306

Query  2333   CTCATAACCGCAGCAGGTCTCCAAGGTGAACAGCCTCTGGTTGATAGAACAATGTAGATA  2392
              ||||||||||||||||||||||||||||||||||||||||||||||||||||||||||||
Sbjct  15305  CTCATAACCGCAGCAGGTCTCCAAGGTGAACAGCCTCTGGTTGATAGAACAATGTAGATA  15246

Query  2393   AGGGAAGTCGGCAAAATAGATCCGTAACTTCGGGATAAGGATTGGCTCTAAGGGTTGGGC  2452
              ||||||||||||||||||||||||||||||||||||||||||||||||||||||||||||
Sbjct  15245  AGGGAAGTCGGCAAAATAGATCCGTAACTTCGGGATAAGGATTGGCTCTAAGGGTTGGGC  15186

Query  2453   ACGCAGGGCCTTGGGCGGACGCCATGGGGGCAGGCTGCTTCTAGCCGGGCAACCGGCCGG  2512
              ||||||||||||||||||||||||||||||||||||||||||||||||||||||||||||
Sbjct  15185  ACGCAGGGCCTTGGGCGGACGCCATGGGGGCAGGCTGCTTCTAGCCGGGCAACCGGCCGG  15126

Query  2513   CGGCGGCCAGCACCCGTGCGCTGATGCCCTTGGCAGGCTTCGGCCGTCCGGCGTGCGGTT  2572
              ||||||||||||||||||||||||||||||||||||||||||||||||||||||||||||
Sbjct  15125  CGGCGGCCAGCACCCGTGCGCTGATGCCCTTGGCAGGCTTCGGCCGTCCGGCGTGCGGTT  15066

Query  2573   AACAACCAACTTAGAACTGGTACGGACAAGGGGAAT  2608
              ||||||||||||||||||||||||||||||||||||
Sbjct  15065  AACAACCAACTTAGAACTGGTACGGACAAGGGGAAT  15030


 Score = 4743 bits (2568),  Expect = 0.0
 Identities = 2604/2619 (99%), Gaps = 11/2619 (0%)
 Strand=Plus/Minus

Query  1      CAAGGTCTCCGTTGGTGAACCAGCGGAGGGATCATTACCGAGTTATACAACTCATCAACC  60
              ||||||||||||||||||||||||||||||||||||||||||||||||||||||||||||
Sbjct  25883  CAAGGTCTCCGTTGGTGAACCAGCGGAGGGATCATTACCGAGTTATACAACTCATCAACC  25824

Query  61     CTGTGAACATACCTAAAACGTTGCTTCGGCGGGAACAGACGGCCCCGTAACACGGGCCGC  120
              ||||||||||||||||||||||||||||||||||||||||||||||||||||||||||||
Sbjct  25823  CTGTGAACATACCTAAAACGTTGCTTCGGCGGGAACAGACGGCCCCGTAACACGGGCCGC  25764

Query  121    CCCCGCCAGAGGACCCCC-TAACTCTGTTTCTATTATGTTTCTTCTGAGTAAAACAAGCA  179
              |||||||||||||||||| |||||||||||||||||||||||||||||||||||||||||
Sbjct  25763  CCCCGCCAGAGGACCCCCCTAACTCTGTTTCTATTATGTTTCTTCTGAGTAAAACAAGCA  25704

Query  180    AATAAATTAAAACTTTCAACAACGGATCTCTTGGCTCTGGCATCGATGAAGAACGCAGCG  239
              ||||||||||||||||||||||||||||||||||||||||||||||||||||||||||||
Sbjct  25703  AATAAATTAAAACTTTCAACAACGGATCTCTTGGCTCTGGCATCGATGAAGAACGCAGCG  25644

Query  240    AAATGCGATAAGTAATGTGAATTGCAGAATTCAGTGAATCATCGAATCTTTGAACGCACA  299
              ||||||||||||||||||||||||||||||||||||||||||||||||||||||||||||
Sbjct  25643  AAATGCGATAAGTAATGTGAATTGCAGAATTCAGTGAATCATCGAATCTTTGAACGCACA  25584

Query  300    TTGCGCCCGCCAGTATTCTGGCGGGCATGCCTGTTCGAGCGTCATTACAACCCTCAGGCC  359
              ||||||||||||||||||||||||||||||||||||||||||||||||||||||||||||
Sbjct  25583  TTGCGCCCGCCAGTATTCTGGCGGGCATGCCTGTTCGAGCGTCATTACAACCCTCAGGCC  25524

Query  360    CCCGGGCCTGGCGTTGGGGATCGGCGAGGCGCCCCCTGCGGGCACACGCCGTCCCCC--A  417
              ||||||||||||||||||||||||||||||||||| |||||||||||||||||||||  |
Sbjct  25523  CCCGGGCCTGGCGTTGGGGATCGGCGAGGCGCCCCTTGCGGGCACACGCCGTCCCCCCCA  25464

Query  418    AATACAGTGGCGGTCCCGCCGCAGCTTCCATTGCGTAGTAGCTAACACCTCGCAACTGGA  477
              ||||||||||||||||||||||||||||||||||||||||||||||||||||||||||||
Sbjct  25463  AATACAGTGGCGGTCCCGCCGCAGCTTCCATTGCGTAGTAGCTAACACCTCGCAACTGGA  25404

Query  478    GAGCGGCGCGGCCACGCCGTAAAA-CACCCAACTTCTGAATGTTGACCTCGAATCAGGTA  536
              |||||||||||||| ||||||||| |||||||||||||||||||||||||||||||||||
Sbjct  25403  GAGCGGCGCGGCCATGCCGTAAAAACACCCAACTTCTGAATGTTGACCTCGAATCAGGTA  25344

Query  537    GGAATACCCGCTGAACTTAAGCATATCAATAAGCGGAGGAAAAGAAACCAACAGGGATTG  596
              ||||||||||||||||||||||||||||||||||||||||||||||||||||||||||||
Sbjct  25343  GGAATACCCGCTGAACTTAAGCATATCAATAAGCGGAGGAAAAGAAACCAACAGGGATTG  25284

Query  597    CCCCAGTAACGGCGAGTGAAGCGGCAACAGCTCAAATTTGAAATCTGGCTCTCGGGCCCG  656
              ||||||||||||||||||||||||||||||||||||||||||||||||||||||||||||
Sbjct  25283  CCCCAGTAACGGCGAGTGAAGCGGCAACAGCTCAAATTTGAAATCTGGCTCTCGGGCCCG  25224

Query  657    AGTTGTAATTTGTAGAGGATGCTTTTGGTGAGGTGCCTTCCGAGTTCCCTGGAACGGGAC  716
              ||||||||||||||||||||||||||||||||||||||||||||||||||||||||||||
Sbjct  25223  AGTTGTAATTTGTAGAGGATGCTTTTGGTGAGGTGCCTTCCGAGTTCCCTGGAACGGGAC  25164

Query  717    GCCATAGAGGGTGAGAGCCCCGTCTGGTTGGACACCGATCCTCTGTAAAGCTCCTTCGAC  776
              ||||||||||||||||||||||||||||||||||||||||||||||||||||||||||||
Sbjct  25163  GCCATAGAGGGTGAGAGCCCCGTCTGGTTGGACACCGATCCTCTGTAAAGCTCCTTCGAC  25104

Query  777    GAGTCGAGTAGTTTGGGAATGCTGCTCTAAATGGGAGGTATATGTCTTCTAAAGCTAAAT  836
              ||||||||||||||||||||||||||||||||||||||||||||||||||||||||||||
Sbjct  25103  GAGTCGAGTAGTTTGGGAATGCTGCTCTAAATGGGAGGTATATGTCTTCTAAAGCTAAAT  25044

Query  837    ACCGGCCAGAGACCGATAGCGCACAAGTAGAGTGATCGAAAGATGAAAAGAACTTTGAAA  896
              ||||||||||||||||||||||||||||||||||||||||||||||||||||||||||||
Sbjct  25043  ACCGGCCAGAGACCGATAGCGCACAAGTAGAGTGATCGAAAGATGAAAAGAACTTTGAAA  24984

Query  897    AGAGAGTTAAACAGTACGTGAAATTGTTGAAAGGGAAGCGCTTGTGACCAGACTTGGGCT  956
              ||||||||||||||||||||||||||||||||||||||||||||||||||||||||||||
Sbjct  24983  AGAGAGTTAAACAGTACGTGAAATTGTTGAAAGGGAAGCGCTTGTGACCAGACTTGGGCT  24924

Query  957    TGGTTGATCATCCGGGGTTCTCCCCGGTGCACTCTTCCGGCCCAGGCCAGCATCAGTTCG  1016
              ||||||||||||||||||||||||||||||||||||||||||||||||||||||||||||
Sbjct  24923  TGGTTGATCATCCGGGGTTCTCCCCGGTGCACTCTTCCGGCCCAGGCCAGCATCAGTTCG  24864

Query  1017   CCCTGGGGGACAAAGGCTTCGGGAATGTGGCTCTCTCCGGGG-AGTGTTATAGCCCGTTG  1075
              |||||||||||||||||||||||||||||||||||||||||| |||||||||||||||||
Sbjct  24863  CCCTGGGGGACAAAGGCTTCGGGAATGTGGCTCTCTCCGGGGGAGTGTTATAGCCCGTTG  24804

Query  1076   CGTAATACCCTGTGGCGGACTGAGGTTCGCGCATTCGCAAGGATGCTGGCGTAATGGTCA  1135
              ||||||||||||||||||||||||||||||||||||||||||||||||||||||||||||
Sbjct  24803  CGTAATACCCTGTGGCGGACTGAGGTTCGCGCATTCGCAAGGATGCTGGCGTAATGGTCA  24744

Query  1136   TCAGTGACCCGTCTTGAAACACGGACCAAGGAGTCGTCTTCGTATGCGAGTGTTCGGGTG  1195
              ||||||||||||||||||||||||||||||||||||||||||||||||||||||||||||
Sbjct  24743  TCAGTGACCCGTCTTGAAACACGGACCAAGGAGTCGTCTTCGTATGCGAGTGTTCGGGTG  24684

Query  1196   TCAAACCCCTACGCGAAATGAAAGTGAACGCAGGTGAGAGCTTCGGCGCATCATCGACCG  1255
              ||||||||||||||||||||||||||||||||||||||||||||||||||||||||||||
Sbjct  24683  TCAAACCCCTACGCGAAATGAAAGTGAACGCAGGTGAGAGCTTCGGCGCATCATCGACCG  24624

Query  1256   ATCCTGATGTTATCGGATGGATTTGAGTAAGAGCATACGGGGCCGGACCCGAAAGAAGGT  1315
              ||||||||||||||||||||||||||||||||||||||||||||||||||||||||||||
Sbjct  24623  ATCCTGATGTTATCGGATGGATTTGAGTAAGAGCATACGGGGCCGGACCCGAAAGAAGGT  24564

Query  1316   GAACTATGCCTGTGTAGGGTGAAGCCAGAGGAAACTCTGGTGGAGGCTCGCAGCGGTTCT  1375
              ||||||||||||||| ||||||||||||||||||||||||||||||||||||||||||||
Sbjct  24563  GAACTATGCCTGTGTGGGGTGAAGCCAGAGGAAACTCTGGTGGAGGCTCGCAGCGGTTCT  24504

Query  1376   GACGTGCAAATCGATCGTCAAACATGGGCATGGGGG-CGAAAGACTAATCGAACCTTCTA  1434
              |||||||||||||||||||||||||||||||||||| |||||||||||||||||||||||
Sbjct  24503  GACGTGCAAATCGATCGTCAAACATGGGCATGGGGGGCGAAAGACTAATCGAACCTTCTA  24444

Query  1435   GTAGCTGGTTTCCGCCGAAGTTTCCCTCAGGATAGCAGTGTTGAACTCAGTTTTATGAGG  1494
              ||||||||||||||||||||||||||||||||||||||||||||||||||||||||||||
Sbjct  24443  GTAGCTGGTTTCCGCCGAAGTTTCCCTCAGGATAGCAGTGTTGAACTCAGTTTTATGAGG  24384

Query  1495   TAAAGCGAATGATTAGGGACTCGGGGG-CGCTATTTAGCCTTCATCCATTCTCAAACTTT  1553
              ||||||||||||||||||||||||||| ||||||||||||||||||||||||||||||||
Sbjct  24383  TAAAGCGAATGATTAGGGACTCGGGGGGCGCTATTTAGCCTTCATCCATTCTCAAACTTT  24324

Query  1554   AAATATGTAAGAAGCCCTTGTTGCTTAATTGAACGTGGGCATTCGAATGAATCAACACTA  1613
              ||||||||||||||||||||||||||||||||||||||||||||||||||||||||||||
Sbjct  24323  AAATATGTAAGAAGCCCTTGTTGCTTAATTGAACGTGGGCATTCGAATGAATCAACACTA  24264

Query  1614   GTGGGCCATTTTT-GGTAAGCAGAACTGGCGATGCGGGATGAACCGAACGCGAGGTTAAG  1672
              ||||||||||||| ||||||||||||||||||||||||||||||||||||||||||||||
Sbjct  24263  GTGGGCCATTTTTTGGTAAGCAGAACTGGCGATGCGGGATGAACCGAACGCGAGGTTAAG  24204

Query  1673   GTGCCAGAGTAGACGCTCATCAGACACCACAAAAGGTGTTAGTACATCTTGACAGCAGGA  1732
              ||||||||||||||||||||||||||||||||||||||||||||||||||||||||||||
Sbjct  24203  GTGCCAGAGTAGACGCTCATCAGACACCACAAAAGGTGTTAGTACATCTTGACAGCAGGA  24144

Query  1733   CGGTGGCCATGGAAGTCGGAATCCGCTAAGGACTGTGTAACAACTCACCTGCCGAATGTA  1792
              ||||||||||||||||||||||||||||||||||||||||||||||||||||||||||||
Sbjct  24143  CGGTGGCCATGGAAGTCGGAATCCGCTAAGGACTGTGTAACAACTCACCTGCCGAATGTA  24084

Query  1793   CTAGCCCTGAAAATGGATGGCGCTCAAGCGTCTCACCCATACCTCGCCCTCAGGGTAGAA  1852
              ||||||||||||||||||||||||||||||||||||||||||||||||||||||||||||
Sbjct  24083  CTAGCCCTGAAAATGGATGGCGCTCAAGCGTCTCACCCATACCTCGCCCTCAGGGTAGAA  24024

Query  1853   ACGATGCCCTGAGGAGTAGGCGGACGTGGAGGTCAGTGACGAAGCCTAGGG-CGTGAGCC  1911
              ||||||||||||||||||||||||||||||||||||||||||||||| ||| ||||||||
Sbjct  24023  ACGATGCCCTGAGGAGTAGGCGGACGTGGAGGTCAGTGACGAAGCCTTGGGGCGTGAGCC  23964

Query  1912   CGGGTTGAACGGCCTCTAGTGCAGATCTTGGTGGTAGTAGCAAATACTTCAATGAGAACT  1971
              ||||||||||||||||||||||||||||||||||||||||||||||||||||||||||||
Sbjct  23963  CGGGTTGAACGGCCTCTAGTGCAGATCTTGGTGGTAGTAGCAAATACTTCAATGAGAACT  23904

Query  1972   TGAAGGACCGAAGTGGGGAAAGGTTCCATGTGAACAGCGGTTGGACATGGGTTAGTCGAT  2031
              ||||||||||||||||||||||||||||||||||||||||||||||||||||||||||||
Sbjct  23903  TGAAGGACCGAAGTGGGGAAAGGTTCCATGTGAACAGCGGTTGGACATGGGTTAGTCGAT  23844

Query  2032   CCTAAGCCATAGGGAAGTTCCGTTTCAAAGGCGCACTATGCGCCGTCTGGCGAAAGGGGA  2091
              ||||||||||||||||||||||||||||||||||||||||||||||||||||||||||||
Sbjct  23843  CCTAAGCCATAGGGAAGTTCCGTTTCAAAGGCGCACTATGCGCCGTCTGGCGAAAGGGGA  23784

Query  2092   GCCGGTCAATATTCCGGCACCTGGATGTGGGTTTTGCGCGGCAACGCAACTGAACGCGGA  2151
              ||||||||||||||||||||||||||||||||||||||||||||||||||||||||||||
Sbjct  23783  GCCGGTCAATATTCCGGCACCTGGATGTGGGTTTTGCGCGGCAACGCAACTGAACGCGGA  23724

Query  2152   GACGACGGCGGGGGCCCCGGGCAGAGTTCTCTTTTCTTCTTAACAGTCTCTCACCCTGAA  2211
              ||||||||||||||||||||||||||||||||||||||||||||||||||||||||||||
Sbjct  23723  GACGACGGCGGGGGCCCCGGGCAGAGTTCTCTTTTCTTCTTAACAGTCTCTCACCCTGAA  23664

Query  2212   ATCGGTTTGTCCGGAGCTAGGGTTTAATGGCTGGAAGAGCCCAGCACCTCTGCTGGGTCC  2271
              ||||||||||||||||||||||||||||||||||||||||||||||||||||||||||||
Sbjct  23663  ATCGGTTTGTCCGGAGCTAGGGTTTAATGGCTGGAAGAGCCCAGCACCTCTGCTGGGTCC  23604

Query  2272   GGTGCGCTCTCGACGTCCCTTGAAAATCCGCGGGAAGAAATAATTCTCACGCCAGGTCGT  2331
              ||||||||||||||||||||||||||||||||||||||||||||||||||||||||||||
Sbjct  23603  GGTGCGCTCTCGACGTCCCTTGAAAATCCGCGGGAAGAAATAATTCTCACGCCAGGTCGT  23544

Query  2332   ACTCATAACCGCAGCAGGTCTCCAAGGTGAACAGCCTCTGGTTGATAGAACAATGTAGAT  2391
              ||||||||||||||||||||||||||||||||||||||||||||||||||||||||||||
Sbjct  23543  ACTCATAACCGCAGCAGGTCTCCAAGGTGAACAGCCTCTGGTTGATAGAACAATGTAGAT  23484

Query  2392   AAGGGAAGTCGGCAAAATAGATCCGTAACTTCGGGATAAGGATTGGCTCTAAGGGTTGGG  2451
              ||||||||||||||||||||||||||||||||||||||||||||||||||||||||||||
Sbjct  23483  AAGGGAAGTCGGCAAAATAGATCCGTAACTTCGGGATAAGGATTGGCTCTAAGGGTTGGG  23424

Query  2452   CACGCAGGGCCTTGGGCGGACGCCATGGGGG-CAGGCTGCTTCTAGCCGGGCAACCGGCC  2510
              ||||||||||||||||||||||||||||||| ||||||||||||||||||||||||||||
Sbjct  23423  CACGCAGGGCCTTGGGCGGACGCCATGGGGGGCAGGCTGCTTCTAGCCGGGCAACCGGCC  23364

Query  2511   GGCGGCGGCCAGCACCCGTGCGCTGATGCCCTTGGCAGGCTTCGGCCGTCCGGCGTGCGG  2570
              ||||||||||||||||||||||||||||||||||||||||||||||||||||||||||||
Sbjct  23363  GGCGGCGGCCAGCACCCGTGCGCTGATGCCCTTGGCAGGCTTCGGCCGTCCGGCGTGCGG  23304

Query  2571   TTAACAACCAACTTAGAACTGGTACGGACAA-GGGGAAT  2608
              ||||||||||||||||||||||||||||||| |||||||
Sbjct  23303  TTAACAACCAACTTAGAACTGGTACGGACAAAGGGGAAT  23265


 Score = 4734 bits (2563),  Expect = 0.0
 Identities = 2604/2621 (99%), Gaps = 14/2621 (1%)
 Strand=Plus/Minus

Query  1      CAAGGTCTCCGTTGGTGAACCAGCGGAGGGATCATTACCGAGTTATACAACTCATCAACC  60
              ||||||||||||||||||||||||||||||||||||||||||||||||||||||||||||
Sbjct  42375  CAAGGTCTCCGTTGGTGAACCAGCGGAGGGATCATTACCGAGTTATACAACTCATCAACC  42316

Query  61     CTGTGAACATACCTAAAACGTTGCTTCGGCGGGAACAGACGGCCCCGTAACACGGGCCGC  120
              ||||||||||||||||||||||||||||||||||||||||||||||||||||||||||||
Sbjct  42315  CTGTGAACATACCTAAAACGTTGCTTCGGCGGGAACAGACGGCCCCGTAACACGGGCCGC  42256

Query  121    CCCC--GCCAGAGGACCCCCTAACTCTGTTTCTATTATGTTTCTTCTGAGTAAAA-CAAG  177
              ||||  |||||||||||||| |||||||||||||||||||||||||||||||||| ||||
Sbjct  42255  CCCCCCGCCAGAGGACCCCCCAACTCTGTTTCTATTATGTTTCTTCTGAGTAAAAACAAG  42196

Query  178    CAAATAAATTAAAACTTTCAACAACGGATCTCTTGGCTCTGGCATCGATGAAGAACGCAG  237
              ||||||||||||||||||||||||||||||||||||||||||||||||||||||||||||
Sbjct  42195  CAAATAAATTAAAACTTTCAACAACGGATCTCTTGGCTCTGGCATCGATGAAGAACGCAG  42136

Query  238    CGAAATGCGATAAGTAATGTGAATTGCAGAATTCAGTGAATCATCGAATCTTTGAACGCA  297
              ||||||||||||||||||||||||||||||||||||||||||||||||||||||||||||
Sbjct  42135  CGAAATGCGATAAGTAATGTGAATTGCAGAATTCAGTGAATCATCGAATCTTTGAACGCA  42076

Query  298    CATTGCGCCCGCCAGTATTCTGGCGGGCATGCCTGTTCGAGCGTCATTACAACCC-TCAG  356
              ||||||||||||||||||||||||||||||||||||||||||||||||||||||| ||||
Sbjct  42075  CATTGCGCCCGCCAGTATTCTGGCGGGCATGCCTGTTCGAGCGTCATTACAACCCCTCAG  42016

Query  357    GCCCCCGGGCCTGGCGTTGGGGATCGGCGAGGCGCCCCCTGCGGGCACACGCCGTCCCCC  416
              |||||||| |||||||||||||||||||||||||||||||||||||||||||||||||||
Sbjct  42015  GCCCCCGG-CCTGGCGTTGGGGATCGGCGAGGCGCCCCCTGCGGGCACACGCCGTCCCCC  41957

Query  417    -AAAT-ACAGTGGCGGTCCCGCCGCAGCTTCCATTGCGTAGTAGCTAACACCTCGCAACT  474
               |||| ||||||||||||||||||||||||||||||||||||||||||||||||||||||
Sbjct  41956  CAAATAACAGTGGCGGTCCCGCCGCAGCTTCCATTGCGTAGTAGCTAACACCTCGCAACT  41897

Query  475    GGAGAGCGGCGCGGCCACGCCGTAAAACACCCAACTTCTGAATGTTGACCTCGAATCAGG  534
              ||||||||||||||||| ||||||||||||||||||||||||||||||||||||||||||
Sbjct  41896  GGAGAGCGGCGCGGCCATGCCGTAAAACACCCAACTTCTGAATGTTGACCTCGAATCAGG  41837

Query  535    TAGGAATACCCGCTGAACTTAAGCATATCAATAAGCGGAGGAAAAGAAACCAACAGGGAT  594
              ||||||||||||||||||||||||||||||||||||||||||||||||||||||||||||
Sbjct  41836  TAGGAATACCCGCTGAACTTAAGCATATCAATAAGCGGAGGAAAAGAAACCAACAGGGAT  41777

Query  595    TGCCCCAGTAACGGCGAGTGAAGCGGCAACAGCTCAAATTTGAAATCTGGCTCTCGGGCC  654
              ||||||||||||||||||||||||||||||||||||||||||||||||||||||||||||
Sbjct  41776  TGCCCCAGTAACGGCGAGTGAAGCGGCAACAGCTCAAATTTGAAATCTGGCTCTCGGGCC  41717

Query  655    CGAGTTGTAATTTGTAGAGGATGCTTTTGGTGAGGTGCCTTCCGAGTTCCCTGGAACGGG  714
              ||||||||||||||||||||||||||||||||||||||||||||||||||||||||||||
Sbjct  41716  CGAGTTGTAATTTGTAGAGGATGCTTTTGGTGAGGTGCCTTCCGAGTTCCCTGGAACGGG  41657

Query  715    ACGCCATAGAGGGTGAGAGCCCCGTCTGGTTGGACACCGATCCTCTGTAAA-GCTCCTTC  773
              ||||||||||||||||||||||||||||||||||||||||||||||||||| ||||||||
Sbjct  41656  ACGCCATAGAGGGTGAGAGCCCCGTCTGGTTGGACACCGATCCTCTGTAAAAGCTCCTTC  41597

Query  774    GACGAGTCGAGTAGTTTGGGAATGCTGCTCTAAATGGGAGGTATATGTCTTCTAAAGCTA  833
              ||||||||||||||||||||||||||||||||||||||||||||||||||||||||||||
Sbjct  41596  GACGAGTCGAGTAGTTTGGGAATGCTGCTCTAAATGGGAGGTATATGTCTTCTAAAGCTA  41537

Query  834    AATACCGGCCAGAGACCGATAGCGCACAAGTAGAGTGATCGAAAGATGAAAAGAACTTTG  893
              ||||||||||||||||||||||||||||||||||||||||||||||||||||||||||||
Sbjct  41536  AATACCGGCCAGAGACCGATAGCGCACAAGTAGAGTGATCGAAAGATGAAAAGAACTTTG  41477

Query  894    AAAAGAGAGTTAAACAGTACGTGAAATTGTTGAAAGGGAAGCGCTTGTGACCAGACTTGG  953
              ||||||||||||||||||||||||||||||||||||||||||||||||||||||||||||
Sbjct  41476  AAAAGAGAGTTAAACAGTACGTGAAATTGTTGAAAGGGAAGCGCTTGTGACCAGACTTGG  41417

Query  954    GCTTGGTTGATCATCCGGGGTTCTCCCCGGTGCACTCTTCCGGCCCAGGCCAGCATCAGT  1013
              ||||||||||||||||||||||||||||||||||||||||||||||||||||||||||||
Sbjct  41416  GCTTGGTTGATCATCCGGGGTTCTCCCCGGTGCACTCTTCCGGCCCAGGCCAGCATCAGT  41357

Query  1014   TCGCCCTGGGGGACAAAGGCTTCGGGAATGTGGCTCTCTCCGGGGAGTGTTATAGCCCGT  1073
              ||||||||||||||||||||||||||||||||||||||||||||||||||||||||||||
Sbjct  41356  TCGCCCTGGGGGACAAAGGCTTCGGGAATGTGGCTCTCTCCGGGGAGTGTTATAGCCCGT  41297

Query  1074   TGCGTAATACCCTGTGGCGGACTGAGGTTCGCGCATTCGCAAGGATGCTGGCGTAATGGT  1133
              ||||||||||||||||||||||||||||||||||||||||||||||||||||||||||||
Sbjct  41296  TGCGTAATACCCTGTGGCGGACTGAGGTTCGCGCATTCGCAAGGATGCTGGCGTAATGGT  41237

Query  1134   CATCAGTGACCCGTCTTGAAACACGGACCAAGGAGTCGTCTTCGTATGCGAGTGTTCGGG  1193
              ||||||||||||||||||||||||||||||||||||||||||||||||||||||||||||
Sbjct  41236  CATCAGTGACCCGTCTTGAAACACGGACCAAGGAGTCGTCTTCGTATGCGAGTGTTCGGG  41177

Query  1194   TGTCAAACCCCTACGCGAAATGAAAGTGAACGCAGGTGAGAGCTTCGGCGCATCATCGAC  1253
              ||||||||||||||||||||||||||||||||||||||||||||||||||||||||||||
Sbjct  41176  TGTCAAACCCCTACGCGAAATGAAAGTGAACGCAGGTGAGAGCTTCGGCGCATCATCGAC  41117

Query  1254   CGATCCTGATGTTATCGGATGGATTTGAGTAAGAGCATACGGGGCCGGACCCGAAAGAAG  1313
              ||||||||||||||||||||||||||||||||||||||||||||||||||||||||||||
Sbjct  41116  CGATCCTGATGTTATCGGATGGATTTGAGTAAGAGCATACGGGGCCGGACCCGAAAGAAG  41057

Query  1314   GTGAACTATGCCTGTGTAGGGTGAAGCCAGAGGAAACTCTGGTGGAGGCTCGCAGCGGTT  1373
              ||||||||||||||||||||||||||||||||||||||||||||||||||||||||||||
Sbjct  41056  GTGAACTATGCCTGTGTAGGGTGAAGCCAGAGGAAACTCTGGTGGAGGCTCGCAGCGGTT  40997

Query  1374   CTGACGTGCAAATCGATCGTCAAACATGGGCATGGGGGCGAAAGACTAATCGAACCTTCT  1433
              ||||||||||||||||||||||||||||||||||||||||||||||||||||||||||||
Sbjct  40996  CTGACGTGCAAATCGATCGTCAAACATGGGCATGGGGGCGAAAGACTAATCGAACCTTCT  40937

Query  1434   AGTAGCTGGTTTCCGCCGAAGTTTCCCTCAGGATAGCAGTGTTGAACTCAGTTTTATGAG  1493
              ||||||||||||||||||||||||||||||||||||||||||||||||||||||||||||
Sbjct  40936  AGTAGCTGGTTTCCGCCGAAGTTTCCCTCAGGATAGCAGTGTTGAACTCAGTTTTATGAG  40877

Query  1494   GTAAAGCGAATGATTAGGG-ACTC-GGGGGCGCTATTTAGCCTTCATCCATTCTCAAACT  1551
              ||||||||||||||||||| |||| |||||||||||||||||||||||||||||||||||
Sbjct  40876  GTAAAGCGAATGATTAGGGGACTCGGGGGGCGCTATTTAGCCTTCATCCATTCTCAAACT  40817

Query  1552   TTAAATATGTAAGAAGCCCTTGTTGCTTAATTGAACGTGGGCATTCGAATGAATCAACAC  1611
              ||||||||||||||||||||||||||||||||||||||||||||||||||||||||||||
Sbjct  40816  TTAAATATGTAAGAAGCCCTTGTTGCTTAATTGAACGTGGGCATTCGAATGAATCAACAC  40757

Query  1612   TAGTGGGCCATTTTT-GGTAAGCAGAACTGGCGATGCGGGATGAACCGAACGCGAGGTTA  1670
              ||||||||||||||| ||||||||||||||||||||||||||||||||||||||||||||
Sbjct  40756  TAGTGGGCCATTTTTTGGTAAGCAGAACTGGCGATGCGGGATGAACCGAACGCGAGGTTA  40697

Query  1671   AGGTGCCAGAGTAGACGCTCATCAGACACCACAAAAGGTGTTAGTACATCTTGACAGCAG  1730
              ||||||||||||||||||||||||||||||||||||||||||||||||||||||||||||
Sbjct  40696  AGGTGCCAGAGTAGACGCTCATCAGACACCACAAAAGGTGTTAGTACATCTTGACAGCAG  40637

Query  1731   GACGGTGGCCATGGAAGTCGGAATCCGCTAAGGACTGTGTAACAACTCACCTGCCGAATG  1790
              ||||||||||||||||||||||||||||||||||||||||||||||||||||||||||||
Sbjct  40636  GACGGTGGCCATGGAAGTCGGAATCCGCTAAGGACTGTGTAACAACTCACCTGCCGAATG  40577

Query  1791   TACTAGCCCTGAAAATGGATGGCGCTCAAGCGTCTCACCCATACCTCGCCCTCAGGGTAG  1850
              ||||||||||||||||||||||||||||||||||||||||||||||||||||||||||||
Sbjct  40576  TACTAGCCCTGAAAATGGATGGCGCTCAAGCGTCTCACCCATACCTCGCCCTCAGGGTAG  40517

Query  1851   AAACGATGCCCTGAGGAGTAGGCGGACGTGGAGGTCAGTGACGAAGCCT--AGGGCGTGA  1908
              |||||||||||||||||||||||||||||||||||||||||||||||||   ||||||||
Sbjct  40516  AAACGATGCCCTGAGGAGTAGGCGGACGTGGAGGTCAGTGACGAAGCCTTGGGGGCGTGA  40457

Query  1909   GCCCGGGTTGAACGGCCTCTAGTGCAGATCTTGGTGGTAGTAGCAAATACTTCAATGAGA  1968
              ||||||||||||||||||||||||||||||||||||||||||||||||||||||||||||
Sbjct  40456  GCCCGGGTTGAACGGCCTCTAGTGCAGATCTTGGTGGTAGTAGCAAATACTTCAATGAGA  40397

Query  1969   ACTTGAAGGACCGAAGTGGGG-AAAGGTTCCATGTGAACAGCGGTTGGACATGGGTTAGT  2027
              ||||||||||||||||||||| ||||||||||||||||||||||||||||||||||||||
Sbjct  40396  ACTTGAAGGACCGAAGTGGGGGAAAGGTTCCATGTGAACAGCGGTTGGACATGGGTTAGT  40337

Query  2028   CGATCCTAAGCCATAGGGAAGTTCCGTTTCAAAGGCGCACTATGCGCCGTCTGGCGAAAG  2087
              ||||||||||||||||||||||||||||||||||||||||||||||||||||||||||||
Sbjct  40336  CGATCCTAAGCCATAGGGAAGTTCCGTTTCAAAGGCGCACTATGCGCCGTCTGGCGAAAG  40277

Query  2088   GGGAGCCGGTCAATATTCCGGCACCTGGATGTGGGTTTTGCGCGGCAACGCAACTGAACG  2147
              ||||||||||||||||||||||||||||||||||||||||||||||||||||||||||||
Sbjct  40276  GGGAGCCGGTCAATATTCCGGCACCTGGATGTGGGTTTTGCGCGGCAACGCAACTGAACG  40217

Query  2148   CGGAGACGACGGCGGGGGCCCCGGGCAGAGTTCTCTTTTCTTCTTAACAGTCTCTCACCC  2207
              ||||||||||||||||||||||||||||||||||||||||||||||||||||||||||||
Sbjct  40216  CGGAGACGACGGCGGGGGCCCCGGGCAGAGTTCTCTTTTCTTCTTAACAGTCTCTCACCC  40157

Query  2208   TGAAATCGGTTTGTCCGGAGCTAGGGTTTAATGGCTGGAAGAGCCCAGCACCTCTGCTGG  2267
              ||||||||||||||||||||||||||||||||||||||||||||||||||||||||||||
Sbjct  40156  TGAAATCGGTTTGTCCGGAGCTAGGGTTTAATGGCTGGAAGAGCCCAGCACCTCTGCTGG  40097

Query  2268   GTCCGGTGCGCTCTCGACGTCCCTTGAAAATCCGCGGGAAGAAATAATTCTCACGCCAGG  2327
              ||||||||||||||||||||||||||||||||||||||||||||||||||||||||||||
Sbjct  40096  GTCCGGTGCGCTCTCGACGTCCCTTGAAAATCCGCGGGAAGAAATAATTCTCACGCCAGG  40037

Query  2328   TCGTACTCATAACCGCAGCAGGTCTCCAAGGTGAACAGCCTCTGGTTGATAGAACAATGT  2387
              ||||||||||||||||||||||||||||||||||||||||||||||||||||||||||||
Sbjct  40036  TCGTACTCATAACCGCAGCAGGTCTCCAAGGTGAACAGCCTCTGGTTGATAGAACAATGT  39977

Query  2388   AGATAAGGGAAGTCGGCAAAATAGATCCGTAACTTCGGGATAAGGATTGGCTCTAAGGGT  2447
              ||||||||||||||||||||||||||||||||||||||||||||||||||||||||||||
Sbjct  39976  AGATAAGGGAAGTCGGCAAAATAGATCCGTAACTTCGGGATAAGGATTGGCTCTAAGGGT  39917

Query  2448   TGGGCACGCAGGGCCTTGGGCGGACGCCATGGGGGCAGGCTGCTTCTAGCCGGGCAACCG  2507
              ||||||||||||||||||||||||||||||||||||||||||||||||||||||||||||
Sbjct  39916  TGGGCACGCAGGGCCTTGGGCGGACGCCATGGGGGCAGGCTGCTTCTAGCCGGGCAACCG  39857

Query  2508   GCCGGCGGCGGCCAGCACCCGTGCGCTGATGCCCTTGGCAGGCTTCGGCCGTCCGGCGTG  2567
              ||||||||||||||||||||||||||||||||||||||||||||||||||||||||||||
Sbjct  39856  GCCGGCGGCGGCCAGCACCCGTGCGCTGATGCCCTTGGCAGGCTTCGGCCGTCCGGCGTG  39797

Query  2568   CGGTTAACAACCAACTTAGAACTGGTACGGACAAGGGGAAT  2608
              |||||||||||||||||||||||||||||||||||||||||
Sbjct  39796  CGGTTAACAACCAACTTAGAACTGGTACGGACAAGGGGAAT  39756


 Score = 4717 bits (2554),  Expect = 0.0
 Identities = 2606/2627 (99%), Gaps = 19/2627 (1%)
 Strand=Plus/Minus

Query  1      CAAGGTCTCCGTTGGTGAACCAGCGGAGGGATCATTACCGAGTTATACAACTCATCAACC  60
              ||||||||||||||||||||||||||||||||||||||||||||||||||||||||||||
Sbjct  34133  CAAGGTCTCCGTTGGTGAACCAGCGGAGGGATCATTACCGAGTTATACAACTCATCAACC  34074

Query  61     CTGTGAACATACCTAAAACGTTGCTTCGGCGGGAACAGACGGCCCCGTAACACGGGCCGC  120
              ||||||||||||||||||||||||||||||||||||||||||||||||||||||||||||
Sbjct  34073  CTGTGAACATACCTAAAACGTTGCTTCGGCGGGAACAGACGGCCCCGTAACACGGGCCGC  34014

Query  121    CCCC-GCCAGAGGACCCCC-TAACTCTGTTTCTATTATGTTTCTTCTGAGTAAAACAAGC  178
              |||| |||||||||||||| ||||||||||||||||||||||||||||||||||||||||
Sbjct  34013  CCCCCGCCAGAGGACCCCCCTAACTCTGTTTCTATTATGTTTCTTCTGAGTAAAACAAGC  33954

Query  179    AAATAAATTAAAACTTTCAACAACGGATCTCTTGGCTCTGGCATCGATGAAGAACGCAGC  238
              ||||||||||||||||||||||||||||||||||||||||||||||||||||||||||||
Sbjct  33953  AAATAAATTAAAACTTTCAACAACGGATCTCTTGGCTCTGGCATCGATGAAGAACGCAGC  33894

Query  239    GAAATGCGATAAGTAATGTGAATTGCAGAATTCAGTGAATCATCGAATCTTTGAACGCAC  298
              ||||||||||||||||||||||||||||||||||||||||||||||||||||||||||||
Sbjct  33893  GAAATGCGATAAGTAATGTGAATTGCAGAATTCAGTGAATCATCGAATCTTTGAACGCAC  33834

Query  299    ATTGCGCCCGCCAGTATTCTGGCGGGCATGCCTGTTCGAGCGTCATTACAACCCTCAGGC  358
              ||||||||||||||||||||||||||||||||||||||||||||||||||||||||||||
Sbjct  33833  ATTGCGCCCGCCAGTATTCTGGCGGGCATGCCTGTTCGAGCGTCATTACAACCCTCAGGC  33774

Query  359    CCCC-GGGCCTGGCGTTGGGGATCGGCGAGGCGCCCCCTGCGGGCACACGCCGTCCCCCA  417
              |||| |||||||||||||||||||||||||||||||||||||||||||||||||||||||
Sbjct  33773  CCCCCGGGCCTGGCGTTGGGGATCGGCGAGGCGCCCCCTGCGGGCACACGCCGTCCCCCA  33714

Query  418    A--ATACAGTGGCGGTCCCGCCGCAGCTTCCATTGCGTAGTAGCTAACACCTCGCAACTG  475
              |  |||||||||||||||||||||||||||||||||||||||||||||||||||||||||
Sbjct  33713  ATAATACAGTGGCGGTCCCGCCGCAGCTTCCATTGCGTAGTAGCTAACACCTCGCAACTG  33654

Query  476    GAGAGCGGCGCGGCCACGCCGTAAAA-CACCCAACTTCTGAATGTTGACCTCGAATCAGG  534
              |||||||||||||||| ||||||||| |||||||||||||||||||||||||||||||||
Sbjct  33653  GAGAGCGGCGCGGCCATGCCGTAAAAACACCCAACTTCTGAATGTTGACCTCGAATCAGG  33594

Query  535    TAGGAATACCCGCTGAACTTAAGCATATCAATAAGCGGAGGAAAAGAAACCAACAGGGAT  594
              ||||||||||||||||||||||||||||||||||||||||||||||||||||||||||||
Sbjct  33593  TAGGAATACCCGCTGAACTTAAGCATATCAATAAGCGGAGGAAAAGAAACCAACAGGGAT  33534

Query  595    TGCCCCAGTAACGGCGAGTGAAGCGGCAACAGCTCAAATTTGAAATCTGGCTCTCGGGCC  654
              ||||||||||||||||||||||||||||||||||||||||||||||||||||||||||||
Sbjct  33533  TGCCCCAGTAACGGCGAGTGAAGCGGCAACAGCTCAAATTTGAAATCTGGCTCTCGGGCC  33474

Query  655    CGAGTTGTAATTTGTAGAGGATGCTTTTGGTGAGGTGCCTTCCGAGTTCCCTGGAACGGG  714
              ||||||||||||||||||||||||||||||||||||||||||||||||||||||||||||
Sbjct  33473  CGAGTTGTAATTTGTAGAGGATGCTTTTGGTGAGGTGCCTTCCGAGTTCCCTGGAACGGG  33414

Query  715    ACGCCATAGAGGGTGAGAGCCCCGTCTGGTTGGACACCGATCCTCTGTAAA-GCTCCTTC  773
              ||||||||||||||||||||||||||||||||||||||||||||||||||| ||||||||
Sbjct  33413  ACGCCATAGAGGGTGAGAGCCCCGTCTGGTTGGACACCGATCCTCTGTAAAAGCTCCTTC  33354

Query  774    GACGAGTCGAGTAGTTTGGGAATGCTGCTCTAAATGGGAGGTATATGTCTTCTAAAGCTA  833
              ||||||||||||||||||||||||||||||||||||||||||||||||||||||||||||
Sbjct  33353  GACGAGTCGAGTAGTTTGGGAATGCTGCTCTAAATGGGAGGTATATGTCTTCTAAAGCTA  33294

Query  834    AATACCGGCCAGAGACCGATAGCGCACAAGTAGAGTGATCGAAAGATGAAAAGAACTTTG  893
              ||||||||||||||||||||||||||||||||||||||||||||||||||||||||||||
Sbjct  33293  AATACCGGCCAGAGACCGATAGCGCACAAGTAGAGTGATCGAAAGATGAAAAGAACTTTG  33234

Query  894    AAAA-GAGAGTTAAACAGTACGTGAAATTGTTGAAAGGGAAGCGCTTGTGACCAGACTTG  952
              |||| |||||||||||||||||||||||||||||||||||||||||||||||||||||||
Sbjct  33233  AAAAAGAGAGTTAAACAGTACGTGAAATTGTTGAAAGGGAAGCGCTTGTGACCAGACTTG  33174

Query  953    GGCTTGGTTGATCATCCGGGGTTCTCCCCGGTGCACTCTTCCGGCCCAGGCCAGCATCAG  1012
              ||||||||||||||||||||||||||||||||||||||||||||||||||||||||||||
Sbjct  33173  GGCTTGGTTGATCATCCGGGGTTCTCCCCGGTGCACTCTTCCGGCCCAGGCCAGCATCAG  33114

Query  1013   TTCGCCCTGGGGG-ACAAAGGCTTCGGGAATGTGGCTCTCTCCGGGGAGTGTTATAGCCC  1071
              ||||||||||||| ||||||||||||||||||||||||||||||||||||||||||||||
Sbjct  33113  TTCGCCCTGGGGGGACAAAGGCTTCGGGAATGTGGCTCTCTCCGGGGAGTGTTATAGCCC  33054

Query  1072   GTTGCGTAATACCCTGTGGCGGACTGAGGTTCGCGCATTCGCAAGGATGCTGGCGTAATG  1131
              ||||||||||||||||||||||||||||||||||||||||||||||||||||||||||||
Sbjct  33053  GTTGCGTAATACCCTGTGGCGGACTGAGGTTCGCGCATTCGCAAGGATGCTGGCGTAATG  32994

Query  1132   GTCATCAGTGACCCGTCTTGAAACACGGACCAAGGAGTCGTCTTCGTATGCGAGTGTTCG  1191
              ||||||||||||||||||||||||||||||||||||||||||||||||||||||||||||
Sbjct  32993  GTCATCAGTGACCCGTCTTGAAACACGGACCAAGGAGTCGTCTTCGTATGCGAGTGTTCG  32934

Query  1192   GGTGTCAAACCCCTACGCGAAATGAAAGTGAACGCAGGTGAGAGCTTCGGCGCATCATCG  1251
              ||||||||||||||||||||||||||||||||||||||||||||||||||||||||||||
Sbjct  32933  GGTGTCAAACCCCTACGCGAAATGAAAGTGAACGCAGGTGAGAGCTTCGGCGCATCATCG  32874

Query  1252   ACCGATCCTGATGTTATCGGATGGATTTGAGTAAGAGCATACGGGGCCGGACCCGAAAGA  1311
              ||||||||||||||||||||||||||||||||||||||||||||||||||||||||||||
Sbjct  32873  ACCGATCCTGATGTTATCGGATGGATTTGAGTAAGAGCATACGGGGCCGGACCCGAAAGA  32814

Query  1312   AGGTGAACTATGCCTGTGTAGGG-TGAAGCCAGAGGAAACTCTGGTGGAGGCTCGCAGCG  1370
              ||||||||||||||||||||||| ||||||||||||||||||||||||||||||||||||
Sbjct  32813  AGGTGAACTATGCCTGTGTAGGGGTGAAGCCAGAGGAAACTCTGGTGGAGGCTCGCAGCG  32754

Query  1371   GTTCTGACGTGCAAATCGATCGTCAAACATGGGCATGGGGGCGAAAGACTAATCGAACCT  1430
              ||||||||||||||||||||||||||||||||||||||||||||||||||||||||||||
Sbjct  32753  GTTCTGACGTGCAAATCGATCGTCAAACATGGGCATGGGGGCGAAAGACTAATCGAACCT  32694

Query  1431   TCTAGTAGCTGGTTTCCGCCGAAGTTTCCCTCAGGATAGCAGTGTTGAACTCAGTTTTAT  1490
              ||||||||||||||||||||||||||||||||||||||||||||||||||||||||||||
Sbjct  32693  TCTAGTAGCTGGTTTCCGCCGAAGTTTCCCTCAGGATAGCAGTGTTGAACTCAGTTTTAT  32634

Query  1491   GAGGTAAA-GCGAATGATTAGGG-ACTC-GGGGGCGCTATTTAGCCTTCATCCATTCTCA  1547
              |||||||| |||||||||||||| |||| |||||||||||||||||||||||||||||||
Sbjct  32633  GAGGTAAAAGCGAATGATTAGGGGACTCGGGGGGCGCTATTTAGCCTTCATCCATTCTCA  32574

Query  1548   AACTTTAAATATGTAAGAAGCCCTTGTTGCTTAATTGAACGTGGGCATTCGAATGAATCA  1607
              ||||||||||||||||||||||||||||||||||||||||||||||||||||||||||||
Sbjct  32573  AACTTTAAATATGTAAGAAGCCCTTGTTGCTTAATTGAACGTGGGCATTCGAATGAATCA  32514

Query  1608   ACACTAGTGGGCCATTTTTGGTAAGCAGAACTGGCGATGCGGGATGAACCGAACGCGAGG  1667
              ||||||||||||||||||||||||||||||||||||||||||||||||||||||||||||
Sbjct  32513  ACACTAGTGGGCCATTTTTGGTAAGCAGAACTGGCGATGCGGGATGAACCGAACGCGAGG  32454

Query  1668   TTAAGGTGCCAGAGTAGACGCTCATCAGACACCACAAAA-GGTGTTAGTACATCTTGACA  1726
              ||||||||||||||||||||||||||||||||||||||| ||||||||||||||||||||
Sbjct  32453  TTAAGGTGCCAGAGTAGACGCTCATCAGACACCACAAAAAGGTGTTAGTACATCTTGACA  32394

Query  1727   GCAGGACGGTGGCCATGGAAGTCGGAATCCGCTAAGGACTGTGTAACAACTCACCTGCCG  1786
              ||||||||||||||||||||||||||||||||||||||||||||||||||||||||||||
Sbjct  32393  GCAGGACGGTGGCCATGGAAGTCGGAATCCGCTAAGGACTGTGTAACAACTCACCTGCCG  32334

Query  1787   AATGTACTAGCCCTGAAAATGGATGGCGCTCAAGCGTCTCACCCATACCTCGCCC-TCAG  1845
              ||||||||||||||||||||||||||||||||||||||||||||||||||||||| ||||
Sbjct  32333  AATGTACTAGCCCTGAAAATGGATGGCGCTCAAGCGTCTCACCCATACCTCGCCCCTCAG  32274

Query  1846   GGTAGAAACGATGCCCTGAGGAGTAGGCGGACGTGGAGGTCAGTGACGAAGCCTAGGGCG  1905
              |||||||||||||||||||||||||||||||||||||||||||||||||||||| |||||
Sbjct  32273  GGTAGAAACGATGCCCTGAGGAGTAGGCGGACGTGGAGGTCAGTGACGAAGCCTGGGGCG  32214

Query  1906   TGAGCCCGGGTTGAACGGCCTCTAGTGCAGATCTTGGTGGTAGTAGCAAATACTTCAATG  1965
              ||||||||||||||||||||||||||||||||||||||||||||||||||||||||||||
Sbjct  32213  TGAGCCCGGGTTGAACGGCCTCTAGTGCAGATCTTGGTGGTAGTAGCAAATACTTCAATG  32154

Query  1966   AGAACTTGAAGGACCGAAGTGGGG-AAAGGTTCCATGTGAACAGCGGTTGGACATGGGTT  2024
              |||||||||||||||||||||||| |||||||||||||||||||||||||||||||||||
Sbjct  32153  AGAACTTGAAGGACCGAAGTGGGGGAAAGGTTCCATGTGAACAGCGGTTGGACATGGGTT  32094

Query  2025   AGTCGATCCTAAGCCATAGGGAAGTTCCGTTTCAAAGGCGCACTATGCGCCGTCTGGCGA  2084
              ||||||||||||||||||||||||||||||||||||||||||||||||||||||||||||
Sbjct  32093  AGTCGATCCTAAGCCATAGGGAAGTTCCGTTTCAAAGGCGCACTATGCGCCGTCTGGCGA  32034

Query  2085   AAGGGGAGCCGGTCAATATTCCGGCACCTGGATGTGGGTTTTGCGCGGCAACGCAACTGA  2144
              ||||||||||||||||||||||||||||||||||||||||||||||||||||||||||||
Sbjct  32033  AAGGGGAGCCGGTCAATATTCCGGCACCTGGATGTGGGTTTTGCGCGGCAACGCAACTGA  31974

Query  2145   ACGCGGAGACGACGGCGGGGGCCCCGGGCAGAGTTCTCTTTTCTTCTTAACAGTCTCTCA  2204
              ||||||||||||||||||||||||||||||||||||||||||||||||||||||||||||
Sbjct  31973  ACGCGGAGACGACGGCGGGGGCCCCGGGCAGAGTTCTCTTTTCTTCTTAACAGTCTCTCA  31914

Query  2205   CCCTGAAATCGGTTTGTCCGGAGCTAGGGTTTAATGGCTGGAAGAGCCCAGCACCTCTGC  2264
              ||||||||||||||||||||||||||||||||||||||||||||||||||||||||||||
Sbjct  31913  CCCTGAAATCGGTTTGTCCGGAGCTAGGGTTTAATGGCTGGAAGAGCCCAGCACCTCTGC  31854

Query  2265   TGGGTCCGGTGCGCTCTCGACGTCCCTTGAAAATCCGCGGGAAGAAATAATTCTCACGCC  2324
              ||||||||||||||||||||||||||||||||||||||||||||||||||||||||||||
Sbjct  31853  TGGGTCCGGTGCGCTCTCGACGTCCCTTGAAAATCCGCGGGAAGAAATAATTCTCACGCC  31794

Query  2325   AGGTCGTACTCATAACCGCAGCAGGTCTCCAAGGTGAACAGCCTCTGGTTGATAGAACAA  2384
              ||||||||||||||||||||||||||||||||||||||||||||||||||||||||||||
Sbjct  31793  AGGTCGTACTCATAACCGCAGCAGGTCTCCAAGGTGAACAGCCTCTGGTTGATAGAACAA  31734

Query  2385   TGTAGATAAGGGAAGTCGGCAAAATAGATCCGTAACTTCGGGATAAGGATTGGCTCTAAG  2444
              ||||||||||||||||||||||||||||||||||||||||||||||||||||||||||||
Sbjct  31733  TGTAGATAAGGGAAGTCGGCAAAATAGATCCGTAACTTCGGGATAAGGATTGGCTCTAAG  31674

Query  2445   GGTTGGGCACGCAGGGCCTTGGGCGGACGCCATGGGGGCAGGCTGCTTCTAGCCGGGCAA  2504
              ||||||||||||||||||||||||||||||||||||||||||||||||||||||||||||
Sbjct  31673  GGTTGGGCACGCAGGGCCTTGGGCGGACGCCATGGGGGCAGGCTGCTTCTAGCCGGGCAA  31614

Query  2505   CCGGCCGGCGGCGGCCAGCACCCGTGCGCTGATGCCCTTGGCAGGCTTCGGCCGTCCGGC  2564
              ||||||||||||||||||||||||||||||||||||||||||||||||||||||||||||
Sbjct  31613  CCGGCCGGCGGCGGCCAGCACCCGTGCGCTGATGCCCTTGGCAGGCTTCGGCCGTCCGGC  31554

Query  2565   GTGCGGTTAACAACCAAC---TTAGAACTGGTACGGACAAGGGGAAT  2608
              ||||||||||||||||||   ||||||||||||||||||||||||||
Sbjct  31553  GTGCGGTTAACAACCAACCAATTAGAACTGGTACGGACAAGGGGAAT  31507


 Score = 4711 bits (2551),  Expect = 0.0
 Identities = 2604/2626 (99%), Gaps = 18/2626 (1%)
 Strand=Plus/Minus

Query  1      CAAGGTCTCCGTTGGTGAACCAGCGGAGGGATCATTACCGAGTTATACAACTCATCAACC  60
              ||||||||||||||||||||||||||||||||||||||||||||||||||||||||||||
Sbjct  58891  CAAGGTCTCCGTTGGTGAACCAGCGGAGGGATCATTACCGAGTTATACAACTCATCAACC  58832

Query  61     CTGTGAACATACCTAAAACGTTGCTTCGGCGGGAACAGACGGCCCCGTAACACGGGCCGC  120
              ||||||||||||||||||||||||||||||||||||||||||||||||||||||||||||
Sbjct  58831  CTGTGAACATACCTAAAACGTTGCTTCGGCGGGAACAGACGGCCCCGTAACACGGGCCGC  58772

Query  121    CCCCGCCAGAG--GA--CCCCCTAACTCTGTTTCTATTATGTTTCTTCTGAGTAAAACAA  176
              |||||||||||  ||  ||||| |||||||||||||||||||||||||||||||||||||
Sbjct  58771  CCCCGCCAGAGAGGACCCCCCCCAACTCTGTTTCTATTATGTTTCTTCTGAGTAAAACAA  58712

Query  177    GCAAATAAATTAAAACTTTCAACAACGGATCTCTTGGCTCTGGCATCGATGAAGAACGCA  236
              ||||||||||||||||||||||||||||||||||||||||||||||||||||||||||||
Sbjct  58711  GCAAATAAATTAAAACTTTCAACAACGGATCTCTTGGCTCTGGCATCGATGAAGAACGCA  58652

Query  237    GCGAAATGCGATAAGTAATGTGAATTGCAGAATTCAGTGAATCATCGAATCTTTGAACGC  296
              ||||||||||||||||||||||||||||||||||||||||||||||||||||||||||||
Sbjct  58651  GCGAAATGCGATAAGTAATGTGAATTGCAGAATTCAGTGAATCATCGAATCTTTGAACGC  58592

Query  297    ACATTGCGCCCGCCAGTATTCTGGCGGGCATGCCTGTTCGAGCGTCATTACAACCCTCAG  356
              ||||||||||||||||||||||||||||||||||||||||||||||||||||||||||||
Sbjct  58591  ACATTGCGCCCGCCAGTATTCTGGCGGGCATGCCTGTTCGAGCGTCATTACAACCCTCAG  58532

Query  357    GCCCCCGGGCCTGGCGTTGGGGATCGGCGAGGCGCCCCC-TGCGGGCACACGCCGTCCCC  415
              ||||||||||||||||||||||||||||||||||||||| ||||||||||||||||||||
Sbjct  58531  GCCCCCGGGCCTGGCGTTGGGGATCGGCGAGGCGCCCCCCTGCGGGCACACGCCGTCCCC  58472

Query  416    C--AAATACAGTGGCGGTCCCGCCGCAGCTTCCATTGCGTAGTAGCTAACACCTCGCAAC  473
              |   ||||||||||||||||||||||||||||||||||||||||||||||||||||||||
Sbjct  58471  CCCCAATACAGTGGCGGTCCCGCCGCAGCTTCCATTGCGTAGTAGCTAACACCTCGCAAC  58412

Query  474    TGGAGAGCGGCGCGGCCACGCCGTAAAA-CACCCAACTTCTGAATGTTGACCTCGAATCA  532
              |||||||||||||||||| |||||||||  ||||||||||||||||||||||||||||||
Sbjct  58411  TGGAGAGCGGCGCGGCCATGCCGTAAAAAAACCCAACTTCTGAATGTTGACCTCGAATCA  58352

Query  533    GGTAGGAATACCCGCTGAACTTAAGCATATCAATAAGCGGAGGAAAA-GAAACCAACAGG  591
              ||||||||||||||||||||||||||||||||||||||||||||||| ||||||||||||
Sbjct  58351  GGTAGGAATACCCGCTGAACTTAAGCATATCAATAAGCGGAGGAAAAAGAAACCAACAGG  58292

Query  592    GATTGCCCCAGTAACGGCGAGTGAAGCGGCAACAGCTCAAATTTGAAATCTGGCTCTCGG  651
              ||||||||||||||||||||||||||||||||||||||||||||||||||||||||||||
Sbjct  58291  GATTGCCCCAGTAACGGCGAGTGAAGCGGCAACAGCTCAAATTTGAAATCTGGCTCTCGG  58232

Query  652    GCCCGAGTTGTAATTTGTAGAGGATGCTTTTGGTGAGGTGCCTTCCGAGTTCCCTGGAAC  711
              ||||||||||||||||||||||||||||||||||||||||||||||||||||||||||||
Sbjct  58231  GCCCGAGTTGTAATTTGTAGAGGATGCTTTTGGTGAGGTGCCTTCCGAGTTCCCTGGAAC  58172

Query  712    GGGACGCCATAGAGGGTGAGAGCCCCGTCTGGTTGGACACCGATCCTCTGTAAAGCTCCT  771
              ||||||||||||||||||||||||||||||||||||||||||||||||||||||||||||
Sbjct  58171  GGGACGCCATAGAGGGTGAGAGCCCCGTCTGGTTGGACACCGATCCTCTGTAAAGCTCCT  58112

Query  772    TCGACGAGTCGAGTAGTTTGGGAATGCTGCTCTAAATGGGAGGTATATGTCTTCTAAAGC  831
              ||||||||||||||||||||||||||||||||||||||||||||||||||||||||||||
Sbjct  58111  TCGACGAGTCGAGTAGTTTGGGAATGCTGCTCTAAATGGGAGGTATATGTCTTCTAAAGC  58052

Query  832    TAAATACCGGCCAGAGACCGATAGCGCACAAGTAGAGTGATCGAAAGATGAAAAGAACTT  891
              ||||||||||||||||||||||||||||||||||||||||||||||||||||||||||||
Sbjct  58051  TAAATACCGGCCAGAGACCGATAGCGCACAAGTAGAGTGATCGAAAGATGAAAAGAACTT  57992

Query  892    TGAAAAGAGAGTTAAACAGTACGTGAAATTGTTGAAAGGGAAGCGCTTGTGACCAGACTT  951
              ||||||||||||||||||||||||||||||||||||||||||||||||||||||||||||
Sbjct  57991  TGAAAAGAGAGTTAAACAGTACGTGAAATTGTTGAAAGGGAAGCGCTTGTGACCAGACTT  57932

Query  952    GGGCTTGGTTGATCATCCGGGGTTCTCCCCGGTGCACTCTTCCGGCCCAGGCCAGCATCA  1011
              ||||||||||||||||||||||||||||||||||||||||||||||||||||||||||||
Sbjct  57931  GGGCTTGGTTGATCATCCGGGGTTCTCCCCGGTGCACTCTTCCGGCCCAGGCCAGCATCA  57872

Query  1012   GTTCGCCCTGGGGGACAAAGGCTTCGGGAATGTGGCTCTCTCCGGGGAGTGTTATAGCCC  1071
              ||||||||||||||||||||||||||||||||||||||||||||||||||||||||||||
Sbjct  57871  GTTCGCCCTGGGGGACAAAGGCTTCGGGAATGTGGCTCTCTCCGGGGAGTGTTATAGCCC  57812

Query  1072   GTTGCGTAATACCCTGTGGCGGACTGAGGTTCGCGCATTCGCAAGGATGCTGGCGTAATG  1131
              ||||||||||||||||||||||||||||||||||||||||||||||||||||||||||||
Sbjct  57811  GTTGCGTAATACCCTGTGGCGGACTGAGGTTCGCGCATTCGCAAGGATGCTGGCGTAATG  57752

Query  1132   GTCATCAGTGACCCGTCTTGAAACACGGACCAAGGAGTCGTCTTCGTATGCGAGTGTTCG  1191
              ||||||||||||||||||||||||||||||||||||||||||||||||||||||||||||
Sbjct  57751  GTCATCAGTGACCCGTCTTGAAACACGGACCAAGGAGTCGTCTTCGTATGCGAGTGTTCG  57692

Query  1192   GGTGTCAAACCCCTACGCGAAATGAAAGTGAACGCAGGTGAGAGCTTCGGCGCATCATCG  1251
              ||||||||||||||||||||||||||||||||||||||||||||||||||||||||||||
Sbjct  57691  GGTGTCAAACCCCTACGCGAAATGAAAGTGAACGCAGGTGAGAGCTTCGGCGCATCATCG  57632

Query  1252   ACCGATCCTGATGTTATCGGATGGATTTGAGTAAGAGCATACGGGGCCGGACCCGAAAGA  1311
              ||||||||||||||||||||||||||||||||||||||||||||||||||||||||||||
Sbjct  57631  ACCGATCCTGATGTTATCGGATGGATTTGAGTAAGAGCATACGGGGCCGGACCCGAAAGA  57572

Query  1312   AGGTGAACTATGCCTGTGTAGGGTGAAGCCAGAGGAAACTCTGGTGGAGGCTCGCAGCGG  1371
              ||||||||||||||||||||||||||||||||||||||||||||||||||||||||||||
Sbjct  57571  AGGTGAACTATGCCTGTGTAGGGTGAAGCCAGAGGAAACTCTGGTGGAGGCTCGCAGCGG  57512

Query  1372   TTCTGACGTGCAAATCGATCGTCAAACATGGGCATGGGGGCGAAAGACTAATCGAACCTT  1431
              ||||||||||||||||||||||||||||||||||||||||||||||||||||||||||||
Sbjct  57511  TTCTGACGTGCAAATCGATCGTCAAACATGGGCATGGGGGCGAAAGACTAATCGAACCTT  57452

Query  1432   CTAGTAGCTGGTTTCCGCCGAAGTTTCCCTCAGGATAGCAGTGTTGAACTCAGTTTTATG  1491
              ||||||||||||||||||||||||||||||||||||||||||||||||||||||||||||
Sbjct  57451  CTAGTAGCTGGTTTCCGCCGAAGTTTCCCTCAGGATAGCAGTGTTGAACTCAGTTTTATG  57392

Query  1492   AGGTAAAGCGAATGATTAGGG-ACTCGGGGGCGCTATTTAGCCTTCATCCATTCTCAAAC  1550
              ||||||||||||||||||||| ||||||||||||||||||||||||||||||||||||||
Sbjct  57391  AGGTAAAGCGAATGATTAGGGGACTCGGGGGCGCTATTTAGCCTTCATCCATTCTCAAAC  57332

Query  1551   TTTAAATATGTAAGAAGCCCTTGTTGCTTAATTGAACGTGGGCATTCGAATGAATCAACA  1610
              ||||||||||||||||||||||||||||||||||||||||||||||||||||||||||||
Sbjct  57331  TTTAAATATGTAAGAAGCCCTTGTTGCTTAATTGAACGTGGGCATTCGAATGAATCAACA  57272

Query  1611   CTAGTGGGCCATTTTT-GGTAAGCAGAACTGGCGATGCGGGATGAACCGAACGCGAGGTT  1669
              |||||||||||||||| |||||||||||||||||||||||||||||||||||||||||||
Sbjct  57271  CTAGTGGGCCATTTTTTGGTAAGCAGAACTGGCGATGCGGGATGAACCGAACGCGAGGTT  57212

Query  1670   AAGGTGCCAGAGTAGACGCTCATCAGACACCACAAAA-GGTGTTAGTACATCTTGACAGC  1728
              ||||||||||||||||||||||||||||||||||||| ||||||||||||||||||||||
Sbjct  57211  AAGGTGCCAGAGTAGACGCTCATCAGACACCACAAAAAGGTGTTAGTACATCTTGACAGC  57152

Query  1729   AGGACGGTGGCCATGGAAGTCGGAATCCGCTAAGGACTGTGTAACAACTCACCTGCCGAA  1788
              ||||||||||||||||||||||||||||||||||||||||||||||||||||||||||||
Sbjct  57151  AGGACGGTGGCCATGGAAGTCGGAATCCGCTAAGGACTGTGTAACAACTCACCTGCCGAA  57092

Query  1789   TGTACTAGCCCTGAAAATGGATGGCGCTCAAGCGTCTCACCCATACCTCGCCCTCAGGGT  1848
              ||||||||||||||||||||||||||||||||||||||||||||||||||||||||||||
Sbjct  57091  TGTACTAGCCCTGAAAATGGATGGCGCTCAAGCGTCTCACCCATACCTCGCCCTCAGGGT  57032

Query  1849   AGAAACGATGCCCTGAGGAGTAGGCGGACGTGGAGGTCAGTGACGAAGCCTAGGG-CGTG  1907
              ||||||||||||||||||||||||||||||||||||||||||||||||||||||| ||||
Sbjct  57031  AGAAACGATGCCCTGAGGAGTAGGCGGACGTGGAGGTCAGTGACGAAGCCTAGGGGCGTG  56972

Query  1908   AGCCCGGGTTGAACGGCCTCTAGTGCAGATCTTGGTGGTAGTAGCAAATACTTCAATGAG  1967
              ||||||||||||||||||||||||||||||||||||||||||||||||||||||||||||
Sbjct  56971  AGCCCGGGTTGAACGGCCTCTAGTGCAGATCTTGGTGGTAGTAGCAAATACTTCAATGAG  56912

Query  1968   AACTTGAAGGACCGAAGTGGGGAAAGGTTCCATGTGAACAGCGGTTGGACATGGGTTAGT  2027
              ||||||||||||||||||||||||||||||||||||||||||||||||||||||||||||
Sbjct  56911  AACTTGAAGGACCGAAGTGGGGAAAGGTTCCATGTGAACAGCGGTTGGACATGGGTTAGT  56852

Query  2028   CGATCCTAAGCCATAGGGAAGTTCCGTTTCAAAGGCGCACTATGCGCCGTCTGGCGAAAG  2087
              ||||||||||||||||||||||||||||||||||||||||||||||||||||||||||||
Sbjct  56851  CGATCCTAAGCCATAGGGAAGTTCCGTTTCAAAGGCGCACTATGCGCCGTCTGGCGAAAG  56792

Query  2088   GGGAGCCGGTCAATATTCCGGCACCTGGATGTGGGTTTTGCGCGGCAACGCAACTGAACG  2147
              ||||||||||||||||||||||||||||||||||||||||||||||||||||||||||||
Sbjct  56791  GGGAGCCGGTCAATATTCCGGCACCTGGATGTGGGTTTTGCGCGGCAACGCAACTGAACG  56732

Query  2148   CGGAGACGACGGCGGGGG--CCCCGGGCAGAGTTCTCTTTT--CTTCTTAACAGTCTCTC  2203
              ||||||||||||||||||  |||||||||||||||||||||  |||||||||||||||||
Sbjct  56731  CGGAGACGACGGCGGGGGGCCCCCGGGCAGAGTTCTCTTTTTTCTTCTTAACAGTCTCTC  56672

Query  2204   ACCCTGAAATCGGTTTGTCCGGAGCTAGGGTTTAATGGCTGGAAGAGCCCAGCACCTCTG  2263
              ||||||||||||||||||||||||||||||||||||||||||||||||||||||||||||
Sbjct  56671  ACCCTGAAATCGGTTTGTCCGGAGCTAGGGTTTAATGGCTGGAAGAGCCCAGCACCTCTG  56612

Query  2264   CTGGGTCCGGTGCGCTCTCGACGTCCCTTGAAAATCCGCGGGAAGAAATAATTCTCACGC  2323
              ||||||||||||||||||||||||||||||||||||||||||||||||||||||||||||
Sbjct  56611  CTGGGTCCGGTGCGCTCTCGACGTCCCTTGAAAATCCGCGGGAAGAAATAATTCTCACGC  56552

Query  2324   CAGGTCGTACTCATAACCGCAGCAGGTCTCCAAGGTGAACAGCCTCTGGTTGATAGAACA  2383
              ||||||||||||||||||||||||||||||||||||||||||||||||||||||||||||
Sbjct  56551  CAGGTCGTACTCATAACCGCAGCAGGTCTCCAAGGTGAACAGCCTCTGGTTGATAGAACA  56492

Query  2384   ATGTAGATAAGGGAAGTCGGCAAAATAGATCCGTAACTTCGGGATAAGGATTGGCTCTAA  2443
              ||||||||||||||||||||||||||||||||||||||||||||||||||||||||||||
Sbjct  56491  ATGTAGATAAGGGAAGTCGGCAAAATAGATCCGTAACTTCGGGATAAGGATTGGCTCTAA  56432

Query  2444   GGGTTGGGCACGCAGGGCCTTGGGCGGACGCCATGGGGG-CAGGCTGCTTCTAGCCGGGC  2502
              ||||||||||||||||||||||||||||||||||||||| ||||||||||||||||||||
Sbjct  56431  GGGTTGGGCACGCAGGGCCTTGGGCGGACGCCATGGGGGGCAGGCTGCTTCTAGCCGGGC  56372

Query  2503   AACCGGCCGGCGGCGGCCAGCACCCGTGCGCTGATGCCCTTGGCAGGCTTCGGCCGTCCG  2562
              ||||||||||||||||||||||||||||||||||||||||||||||||||||||||||||
Sbjct  56371  AACCGGCCGGCGGCGGCCAGCACCCGTGCGCTGATGCCCTTGGCAGGCTTCGGCCGTCCG  56312

Query  2563   GCGTGCGGTTAACAACCAACTTAGAACTGGTACGGACAAGGGGAAT  2608
              ||||||||||||||||||||||||||||||||||||||||||||||
Sbjct  56311  GCGTGCGGTTAACAACCAACTTAGAACTGGTACGGACAAGGGGAAT  56266


 Score = 4370 bits (2366),  Expect = 0.0
 Identities = 2563/2645 (97%), Gaps = 66/2645 (2%)
 Strand=Plus/Minus

Query  1       CAAGGTCTCCGTTGGTG-AACCAGCGGAGGGATCATTACCGAG--TTATACAACTCATCA  57
               ||||||||||||||||| |||||||||||||||||||||||||  |||||||||||||||
Sbjct  100084  CAAGGTCTCCGTTGGTGTAACCAGCGGAGGGATCATTACCGAGAGTTATACAACTCATCA  100025

Query  58      ACCCTGTGAACATACCT-AAAA-CGTTGCTTCGGCGGGAACAGACGGCCCCGTAACACGG  115
               ||||||||||||||||| |||| |||||||||||||||||||||||||||||||||||||
Sbjct  100024  ACCCTGTGAACATACCTCAAAACCGTTGCTTCGGCGGGAACAGACGGCCCCGTAACACGG  99965

Query  116     GCCGCCCCC-GCCAGAGGACCCCC-TAACTCTGTTTCT-ATTATG-TTTCTTCTGAGTAA  171
               ||||||||| |||||||||||||| ||||||||||||| |||||| ||||||||||||||
Sbjct  99964   GCCGCCCCCCGCCAGAGGACCCCCCTAACTCTGTTTCTTATTATGTTTTCTTCTGAGTAA  99905

Query  172     AACAAGCAAATAAATTAAAACTTTCAACAACGGATCTCTTGGCTCTGGCATCGATGAAGA  231
               ||||||||||||||||||||||||||||||||||||||||||||||||||||||||||||
Sbjct  99904   AACAAGCAAATAAATTAAAACTTTCAACAACGGATCTCTTGGCTCTGGCATCGATGAAGA  99845

Query  232     ACGCAGCGAAATGCGATAAGTAATGTGAATTGCAGAATTCAGTGAATCATCGAATCTTTG  291
               |||||| |||||||||||||||||||||||||||||||||||||||||||||||||||||
Sbjct  99844   ACGCAG-GAAATGCGATAAGTAATGTGAATTGCAGAATTCAGTGAATCATCGAATCTTTG  99786

Query  292     AACGCACATTGCGCCCGCCAGTATTCTGGCGGGCATGCCTGTTCGAGCGTCATTACAACC  351
               ||||||||||||||||||||||||||||||||||||||||||||||||||||||||||||
Sbjct  99785   AACGCACATTGCGCCCGCCAGTATTCTGGCGGGCATGCCTGTTCGAGCGTCATTACAACC  99726

Query  352     CTCAGGCCCCCGGGCCTGGCGTTGG-GGATCGGCGAGGCGC-CCCCTGCGGGCACACGCC  409
               ||||||||||   |   |||||||| ||||||||||||||| ||||||||||||||||  
Sbjct  99725   CTCAGGCCCC---G---GGCGTTGGCGGATCGGCGAGGCGCGCCCCTGCGGGCACACG--  99674

Query  410     GTCCCCCAAATACAGTGGCGGTCCCGCCGCAGCTTCCATTGCGTAGTAGCTAACACCTCG  469
                |||||||||||||||||||||||||||||||||||||||||||||||||||||||||||
Sbjct  99673   -TCCCCCAAATACAGTGGCGGTCCCGCCGCAGCTTCCATTGCGTAGTAGCTAACACCTCG  99615

Query  470     CAACTGGAGAGCGGCGCGGCCACGCCGTAAAACACCCAACTTCTGAATGTTGACCTCGAA  529
               |||||||||||||||||||| | ||||||||||||| |||||||||||||||||||||||
Sbjct  99614   CAACTGGAGAGCGGCGCGGCTATGCCGTAAAACACC-AACTTCTGAATGTTGACCTCGAA  99556

Query  530     TCAGGTAGG-AATACCCGCTGAACTTAAGCATATCAATAAGCGGAGGAAAA-GAAACCAA  587
               || |||||| ||||||||||||||||||||||||||||||||||||||||| ||||||||
Sbjct  99555   TC-GGTAGGTAATACCCGCTGAACTTAAGCATATCAATAAGCGGAGGAAAAAGAAACCAA  99497

Query  588     CAGGGATTGCCCCAGTAACGGCGAGTGA----AGCGGCAACAGCTCAAATTTGAAATCTG  643
               ||||||||||||||||||||||||||||    ||||||||||||||||||||||||||||
Sbjct  99496   CAGGGATTGCCCCAGTAACGGCGAGTGAGTGAAGCGGCAACAGCTCAAATTTGAAATCTG  99437

Query  644     GCTCTCGGGCCCGAGTTGTAATTTGTAGAGGATGCTTTT--GGTGAGGTGCCTTCCG-AG  700
               |||||||||||||||||||||||||||||||||||||||  |||||||||||||||| ||
Sbjct  99436   GCTCTCGGGCCCGAGTTGTAATTTGTAGAGGATGCTTTTTTGGTGAGGTGCCTTCCGGAG  99377

Query  701     TTCCCTGGAACGGGACGCCATAGAG--GGTGAGAGCCCCGTCTGGTTGGACACCGATCCT  758
               |||||| ||||||||||||||||||  |||||||||||||||||||||||||||||||||
Sbjct  99376   TTCCCT-GAACGGGACGCCATAGAGAGGGTGAGAGCCCCGTCTGGTTGGACACCGATCCT  99318

Query  759     CTGTAAAGCTCCTTCGACGAGTCGAGTAGTTTGGGAATGCTGCTCT-AAATGGGAGGTAT  817
               |||||||||||||||||||||||||||||||||||||||||||||| |||||||||||||
Sbjct  99317   CTGTAAAGCTCCTTCGACGAGTCGAGTAGTTTGGGAATGCTGCTCTTAAATGGGAGGTAT  99258

Query  818     ATGTCTTCTAAAGCTAAATACCGG-CCAGAGACCGATAGCGCACAAGTAGAGTGATCGAA  876
               |||||||||||||||||||||||| |||||||||||||| ||||||||||||||||||||
Sbjct  99257   ATGTCTTCTAAAGCTAAATACCGGGCCAGAGACCGATAG-GCACAAGTAGAGTGATCGAA  99199

Query  877     AGATGAAAA-GAACTTTGAAAAGAGAGTTAAACAGTACGTGAAATTGTTGAAAGGGAAGC  935
               ||||||||| |||||||||||||||||||||||||||||||||||||   ||||||||||
Sbjct  99198   AGATGAAAAAGAACTTTGAAAAGAGAGTTAAACAGTACGTGAAATTG---AAAGGGAAGC  99142

Query  936     GCTTGTGACCAGACTTGGGCTTGGTTGATCATCCGGGGTTCTCCCCGGTGCACTCTTCCG  995
               ||||||||||||||||||||||||||||||||||||||||||||| ||||||||||||||
Sbjct  99141   GCTTGTGACCAGACTTGGGCTTGGTTGATCATCCGGGGTTCTCCC-GGTGCACTCTTCCG  99083

Query  996     GCCCAGGCCAGCATCAGTTCGCCCTGGGGGACAAAGGCTTCGGGAATGTGGCTCTCTCCG  1055
                |||||||||||||||||||||||||||||||||||||||||||||||||||||||||||
Sbjct  99082   CCCCAGGCCAGCATCAGTTCGCCCTGGGGGACAAAGGCTTCGGGAATGTGGCTCTCTCCG  99023

Query  1056    GGGAGTGTTATAGCCCGTTGCGTAATACCCTGTGGCGGACTGAGGTTCGCGCATTCGCAA  1115
               |||||||||||||||||||||||||| ||||||||||||||||||||||||||||||| |
Sbjct  99022   GGGAGTGTTATAGCCCGTTGCGTAAT-CCCTGTGGCGGACTGAGGTTCGCGCATTCGCGA  98964

Query  1116    GGATGCTGGCGTAATGGTCATCAGTGACCCGTCTTGAAACACGGACCAAGGAGTCGTCTT  1175
               | ||||||||||||||||||||||||||| ||||||||||||||||||||||||||||||
Sbjct  98963   G-ATGCTGGCGTAATGGTCATCAGTGACCGGTCTTGAAACACGGACCAAGGAGTCGTCTT  98905

Query  1176    CGTATGCGAGTGTTCGGGTGTCAAACCCCTACGCGAAATGAAAGTGAACGCAGGTGAGAG  1235
               |||||||| |||||||||||||||||||||||||||||||||||||||||||||||||||
Sbjct  98904   CGTATGCG-GTGTTCGGGTGTCAAACCCCTACGCGAAATGAAAGTGAACGCAGGTGAGAG  98846

Query  1236    CTTCG-GCGCATCATCGACCGATCCTGATGTTATCGGATGGATTTGAGTAAGAGCATACG  1294
               ||||| ||||||||||||||||||||||||||||||||||||||||||||||  ||||||
Sbjct  98845   CTTCGCGCGCATCATCGACCGATCCTGATGTTATCGGATGGATTTGAGTAAG--CATACG  98788

Query  1295    GGGCCGGACCCGAAA-GAAGGTGAACTATGCCTGTGTAGGGTGAAGCCAGAGGAAACTCT  1353
               ||||||||||||||| ||||||||||||||||||||| ||||||||||||||||||||||
Sbjct  98787   GGGCCGGACCCGAAAAGAAGGTGAACTATGCCTGTGTGGGGTGAAGCCAGAGGAAACTCT  98728

Query  1354    GGTGGAGGCTCGCAGCGGTTCTGACGTGCAAATCGATCGTCAAACATGGGCATGGGGG-C  1412
               ||||||| |||||| |||||||||||| |||||||||| ||||||||||||||||||| |
Sbjct  98727   GGTGGAG-CTCGCAACGGTTCTGACGTACAAATCGATCATCAAACATGGGCATGGGGGGC  98669

Query  1413    G-AAAGACTAATCGAACCTTCTAGTAGCTGGTTTCCGCCGAAGTTTCCCTCAGGATAGCA  1471
               | ||||||||||||||||||||||||||||||||||||||||||||||||||||||||||
Sbjct  98668   GAAAAGACTAATCGAACCTTCTAGTAGCTGGTTTCCGCCGAAGTTTCCCTCAGGATAGCA  98609

Query  1472    GTGTTGAACTCAGTTTTATGAGGTAAAGCGAATGATTAGGGACTCGGGGGCGCTATTTAG  1531
               |||||||||||||||||||||||||||||||||||||||||||||||||| |||||||||
Sbjct  98608   GTGTTGAACTCAGTTTTATGAGGTAAAGCGAATGATTAGGGACTCGGGGG-GCTATTTAG  98550

Query  1532    CCTTCATCCATTCTCAAACTTTAAATATGTAAGAAGCCCTTGTTGCTTAATTGAACGTGG  1591
               ||||||||||||||||||||||||||||||||  ||||||||||||||||||||||||||
Sbjct  98549   CCTTCATCCATTCTCAAACTTTAAATATGTAA--AGCCCTTGTTGCTTAATTGAACGTGG  98492

Query  1592    GCATTCGAATGAATCAACACTAGTGGGCCATTTTTGGTAAGCAGAACTGGCGATGCGGGA  1651
               ||||||||||||||||||||||||||||||||||||||  ||||||||||||||||||||
Sbjct  98491   GCATTCGAATGAATCAACACTAGTGGGCCATTTTTGGTGGGCAGAACTGGCGATGCGGGA  98432

Query  1652    TGAACCGAACGCGAGGTTAAGGTGCCAGAGTAGACGCTCATCAGACACCACAAAAGGTGT  1711
               ||||||||||||||||||||||||||||||||||||||||||||||||||||||||||||
Sbjct  98431   TGAACCGAACGCGAGGTTAAGGTGCCAGAGTAGACGCTCATCAGACACCACAAAAGGTGT  98372

Query  1712    TAGTACATCTTGACAGCAGGACGGTGGCCATGGAAGTCGGAATCCGCTAAGGACTGTGTA  1771
               ||||||||||||||||||||||||||||||||||||||||||||||||||||||||||||
Sbjct  98371   TAGTACATCTTGACAGCAGGACGGTGGCCATGGAAGTCGGAATCCGCTAAGGACTGTGTA  98312

Query  1772    ACAACTCACCTGCCGAATGTACTAGCCCTGAAAATGGATGGCGCTCAAGCGTCTCACCCA  1831
               ||||||||||||||||||||||||||||  ||||||||||||||||||||||||||||||
Sbjct  98311   ACAACTCACCTGCCGAATGTACTAGCCCGAAAAATGGATGGCGCTCAAGCGTCTCACCCA  98252

Query  1832    TACCT----CGCCCTCAGGGTAGAAACGATGCCCTGAGGAGTAGGCGGACGTGGAGGTCA  1887
               |||||    ||||||||||||||||||||||||||||||||  |||||||||||||||||
Sbjct  98251   TACCTACCTCGCCCTCAGGGTAGAAACGATGCCCTGAGGAG-GGGCGGACGTGGAGGTCA  98193

Query  1888    GTGACGAAGCCTAGGGCGTGAGCCCGGGTTGAACGGCCTCTAGTGCAGATCTTGGTGGTA  1947
               ||||||||||||||||||||||||||||||||||||||||||||||||||||||||||||
Sbjct  98192   GTGACGAAGCCTAGGGCGTGAGCCCGGGTTGAACGGCCTCTAGTGCAGATCTTGGTGGTA  98133

Query  1948    GTAGCAAATACTTCAATGAGAACTTGAAGGACCGAAGTGGGGAAAGGTTCCATGTGAACA  2007
               ||||||||||||||||||||||||||||||||||||||||||||||||||||||||||||
Sbjct  98132   GTAGCAAATACTTCAATGAGAACTTGAAGGACCGAAGTGGGGAAAGGTTCCATGTGAACA  98073

Query  2008    GCGGTTGGACATGGGTTAGTCGATCCTAAGCCATAGGGAAGTTCCGTTTCAAAGGCGCAC  2067
               ||||||||||||||||||||||||||||||||||||||||||||||||||||||||||||
Sbjct  98072   GCGGTTGGACATGGGTTAGTCGATCCTAAGCCATAGGGAAGTTCCGTTTCAAAGGCGCAC  98013

Query  2068    TATGCGCCGTCTGGCGAAAGGGGAGCCGGTCAATATTCCGGCACCTGGATGTGGGTTTTG  2127
               ||||||||||||||||||| || |||||||||||||||||||||||||||||||||||||
Sbjct  98012   TATGCGCCGTCTGGCGAAAAGG-AGCCGGTCAATATTCCGGCACCTGGATGTGGGTTTTG  97954

Query  2128    CGCGGCAACGCAACTGAACGCGGAGACGACGGCGGGGGCCCCGGGCAGAGTTCTCTTTTC  2187
               ||||||||||||||||||||||||||||||||||||||||||||||||||||||||||||
Sbjct  97953   CGCGGCAACGCAACTGAACGCGGAGACGACGGCGGGGGCCCCGGGCAGAGTTCTCTTTTC  97894

Query  2188    TTCTTAACAGTCTCTCACCCTGAAATCGGTTTGTCCGGAGCTAGGGTTTAATGGCTGGAA  2247
               ||||||||||||||||||||||||||||||||||||||||||||||||||||||||||||
Sbjct  97893   TTCTTAACAGTCTCTCACCCTGAAATCGGTTTGTCCGGAGCTAGGGTTTAATGGCTGGAA  97834

Query  2248    GAGCCCAGCACCTCTGCTGGGTCCGGTGCGCTCTCGACGTCCCTTGAAAATCCGCGGGAA  2307
               ||||||||||||||||||||||||||||||||||||||||||||||||||||||||||||
Sbjct  97833   GAGCCCAGCACCTCTGCTGGGTCCGGTGCGCTCTCGACGTCCCTTGAAAATCCGCGGGAA  97774

Query  2308    GAAATAATTCTCACGCCAGGTCGTACTCATAACCGCAGCAGGTCTCCAAGGTGAACAGCC  2367
               ||||||||||||||||||||||||||||||||||||||||||||||||||||||||||||
Sbjct  97773   GAAATAATTCTCACGCCAGGTCGTACTCATAACCGCAGCAGGTCTCCAAGGTGAACAGCC  97714

Query  2368    TCTGGTTGATAGAACAATGTAGATAAGGGAAGTCGGCAAAA-TAGATCCGTAACTTCGGG  2426
               ||||||||||||||||||||||||||||||||||||||||| ||||||||||||||||||
Sbjct  97713   TCTGGTTGATAGAACAATGTAGATAAGGGAAGTCGGCAAAAATAGATCCGTAACTTCGGG  97654

Query  2427    ATAAGGATTGGCTCTAAGGGTTGGGCACGCAGGGCCTTGGGCGG-ACGCCAT-GGGGGCA  2484
               |||||||||||||||||||||||||||||||||||||||||||| ||||||| |||||||
Sbjct  97653   ATAAGGATTGGCTCTAAGGGTTGGGCACGCAGGGCCTTGGGCGGGACGCCATGGGGGGCA  97594

Query  2485    GGCTGCTTCTAGCCGGGCAACCGGCCGGCGGCGGCCAGCACCCGTGCGCTGATGCCCTTG  2544
               |||||||||||||||||||||||||||||||| |||||||||||||||||||||||||||
Sbjct  97593   GGCTGCTTCTAGCCGGGCAACCGGCCGGCGGCAGCCAGCACCCGTGCGCTGATGCCCTTG  97534

Query  2545    GC-AGGCTTCGGCCGTCCGGCGTGCGGTTAACAACCAACTTAGAACTGGTACGGACAAGG  2603
               || |||||||||||||||||||||||||||||||||||||||||||||||||||||||||
Sbjct  97533   GCGAGGCTTCGGCCGTCCGGCGTGCGGTTAACAACCAACTTAGAACTGGTACGGACAAGG  97474

Query  2604    GGAAT  2608
               |||||
Sbjct  97473   GGAAT  97469


 Score = 2375 bits (1286),  Expect = 0.0
 Identities = 2296/2726 (84%), Gaps = 300/2726 (11%)
 Strand=Plus/Minus

Query  11      GTTGGTGAACCAGCGGAGGGATCATTACCGAGTTA--TACAACTCATCAACCCTGTG-A-  66
               |||| |||||||||||||| ||||||||| |||||   |||||||||| |||||||| | 
Sbjct  116300  GTTGTTGAACCAGCGGAGG-ATCATTACC-AGTTAGCCACAACTCATCTACCCTGTGTAG  116243

Query  67      -ACA--TACCT-AAAACGTTGCTTCGGCGGGAACAGACGGCCCCGTAACACGGGCCGCCC  122
                 ||  ||||| |||||||||||||||||||||| |||||||||||||||||||||||||
Sbjct  116242  TGCAGCTACCTAAAAACGTTGCTTCGGCGGGAACGGACGGCCCCGTAACACGGGCCGCCC  116183

Query  123     CCGCCAGAGGACCCCCTAAC--TCTGTTTCTATTATGTTT-CTTCTGAGT-AAAAC-AAG  177
               ||| ||||     |||||||  |||||||||||||||||| ||| || || ||||| |||
Sbjct  116182  CCGTCAGA-----CCCTAACTTTCTGTTTCTATTATGTTTTCTTGTG-GTAAAAACAAAG  116129

Query  178     CAAATAAATTAAAACTTTCAACAACGGATCTCTTGGCTC-TGGCATCGATGAAGAACGCA  236
               ||||||||||||||| |||||||||||||||||||||||  |||||||||||||||||| 
Sbjct  116128  CAAATAAATTAAAACATTCAACAACGGATCTCTTGGCTCGGGGCATCGATGAAGAACGCT  116069

Query  237     GCGA-AATGCGATAAGTAATGTGAATTGCAG-AATTCAGTGAATCATCGAATCTTT-GAA  293
               | || ||| ||||||||||||||   ||||| |||||||||||||||| ||||||| |||
Sbjct  116068  G-GATAATACGATAAGTAATGTG--GTGCAGAAATTCAGTGAATCATCAAATCTTTTGAA  116012

Query  294     CGCACATTGC-GCCCGCCAGTATTCTGGCGG--GCATGCC-TGTTCGAG--CGTCATTAC  347
               ||||||||||  |||||||||||||||||||  ||||||| | ||||||  ||||||| |
Sbjct  116011  CGCACATTGCCCCCCGCCAGTATTCTGGCGGAGGCATGCCATATTCGAGCACGTCATTGC  115952

Query  348     AACCCTCAGGCCCCCGGGCCTGGCG-TTGGGGATCGGCGAGGCGCCCCCTGCGGGCACAC  406
                |||||||||  ||| | |   ||| ||| | |||||| |   |   ||||||||  |||
Sbjct  115951  -ACCCTCAGG--CCCAGACACAGCGTTTGAGAATCGGC-A---G---CCTGCGGG--CAC  115904

Query  407     GCCGTCCCCCAAA--T--AC-A-GTGGCGGTCCCGCCGCAGCTTCCATTGCGTAGTAGCT  460
               |||||||||||||  |   | | |||||||| ||||||||||||||||||  ||||||||
Sbjct  115903  GCCGTCCCCCAAAGCTCCCCAATGTGGCGGT-CCGCCGCAGCTTCCATTG--TAGTAGCT  115847

Query  461     AACACCTCGCAACTGGAG--AGCGGCGCGGCCACGCCGTAAAA-CACCCAACTTCTGAAT  517
               ||||||||||||||||||  ||| || |  ||| ||||||||| ||||||||||||||||
Sbjct  115846  AACACCTCGCAACTGGAGGCAGC-GCCCAACCATGCCGTAAAAACACCCAACTTCTGAAT  115788

Query  518     GTTGACCTCGAATC-AGGTAGGAATACCCGCTGAACTTAAGCATATCAATAAGCGGAGGA  576
               |||||||||||||| ||||||||||||||||||||||||||||||||   || |||||||
Sbjct  115787  GTTGACCTCGAATCCAGGTAGGAATACCCGCTGAACTTAAGCATATCGTCAAACGGAGGA  115728

Query  577     AAAGAAACCAACAGGGATTGCCCC-AGTAACGGCGAGTGAAGCGGCAACAGCTCAAATTT  635
               |||||||| ||| || |||||||| |||||||||  |||||||||        |||||||
Sbjct  115727  AAAGAAAC-AAC-GG-ATTGCCCCCAGTAACGGCAGGTGAAGCGG--------CAAATTT  115679

Query  636     GAAATCTGGCTCTCGGGCCCGAGTTGTAATTTGTAGAGGATGCTTTT-GGTGAGGTGCCT  694
               ||||||||||||||||||  ||||||| ||||||||||||||||||| ||||||||||||
Sbjct  115678  GAAATCTGGCTCTCGGGC--GAGTTGT-ATTTGTAGAGGATGCTTTTTGGTGAGGTGCCT  115622

Query  695     TCCGAGTTCCC-TGGAACGGGACGCCATAGAGGGTGAGAGCCCCGTCTGGTTGGACACCG  753
               || |||||||| |||||| |||| ||||||||||||||||||| |||| |||||||||||
Sbjct  115621  TC-GAGTTCCCCTGGAACAGGAC-CCATAGAGGGTGAGAGCCC-GTCT-GTTGGACACCG  115566

Query  754     ATCCTCTGTAAAGCTCCTTCGACGAG-TCGAGTAGTTTGGGAATGCTGCTCTAAATGGGA  812
               |||  |||| ||||||||||||| || || |||||||||||||||||||||||    |||
Sbjct  115565  ATCACCTGT-AAGCTCCTTCGACAAGGTC-AGTAGTTTGGGAATGCTGCTCTA----GGA  115512

Query  813     GGTATATGTCTTCTAAAGCTAAATACCGGCCAGAGACCGATAGCGCACAAGTAG--AG-T  869
               |||||||||||||||||||||||||||| ||||| |||||| |  ||||||| |  || |
Sbjct  115511  GGTATATGTCTTCTAAAGCTAAATACCGACCAGA-ACCGAT-GTACACAAGTGGGGAGGT  115454

Query  870     GATC-G-AAAGATGAAAAGAACTTTGAAAAGAGAGTTAAACAGTACGT-GAAATTGTTGA  926
               |||| | ||||||||||||||||||||||||||  ||||||| |   | |||||||||||
Sbjct  115453  GATCCGAAAAGATGAAAAGAACTTTGAAAAGAG--TTAAACAATTTTTTGAAATTGTTGA  115396

Query  927     AAGGGAAGCGCTTG-TGACCAGACTTGGGCTTGGTTGATCATCCGGGGTTCTCCCCGGTG  985
               |||| ||||||||| ||||||||||||||||||||||||||||||   |||||||  |||
Sbjct  115395  AAGG-AAGCGCTTGCTGACCAGACTTGGGCTTGGTTGATCATCCG---TTCTCCC--GTG  115342

Query  986     CACTCTTCCGGCCCAGGCCAGCATCAGTTCGCCCTGGGGGACAAAGGCTTCGGGAATGTG  1045
               |||||||| ||||||| |||||||| | || ||||||||||||| |||||||||      
Sbjct  115341  CACTCTTCAGGCCCAG-CCAGCATC-GATCCCCCTGGGGGACAA-GGCTTCGGG------  115291

Query  1046    GCTCTCTCCGGGGAGTGTTATAGCCCGTTGCGTAATACCCTGTGGCGGACTGAGGTTCGC  1105
                ||||||||||| |||||||||| |||||||||||||||||||||||||||||| ||| |
Sbjct  115290  -CTCTCTCCGGG-AGTGTTATAG-CCGTTGCGTAATACCCTGTGGCGGACTGAG-TTC-C  115236

Query  1106    GCATTCGCAAGGATGCTGGCGTAATGGTCATCAGTGACCCGTCTTGAAACACGGACCAAG  1165
               |||||| |   ||||||||| |  |||||||| |||||||||||||   | |  |||| |
Sbjct  115235  GCATTC-CTGAGATGCTGGCATG-TGGTCATC-GTGACCCGTCTTG---C-CT-ACCA-G  115185

Query  1166    GAGTCGTCTTCGTATGCGAGTGTTCGGGTGTCAAACCCCTACGCG-AAATGAAAGTGAAC  1224
               |  || ||||||||||||||||||||||| |    ||  |||||| ||||||||||||||
Sbjct  115184  G--TC-TCTTCGTATGCGAGTGTTCGGGTATG---CC--TACGCGAAAATGAAAGTGAAC  115133

Query  1225    GCAGGTGAGAGCTTCGGCGCATCATCGACCGATCCTGATGTTATCGGATGGATTTGAGTA  1284
               ||||||||||||||||||  |||   ||||||||    |||||||||||||||||| |||
Sbjct  115132  GCAGGTGAGAGCTTCGGC--ATC---GACCGATC----TGTTATCGGATGGATTTG-GTA  115083

Query  1285    AGAGCATACGGGGCCGGACCCGAAAGAAGGTGAACTATGCCTGTGTAGGGTGAAGCCAGA  1344
               ||||||||||||  ||||||||||||||||||||||||||||||||||| ||||||||||
Sbjct  115082  AGAGCATACGGG--CGGACCCGAAAGAAGGTGAACTATGCCTGTGTAGG-TGAAGCCAGA  115026

Query  1345    GGAAACTCTGGTGGAGGCTCGCAGCGGTTCTGACGT-GCAAATCGATCGTCAAACATGGG  1403
                ||||||||||||||| ||| | ||||||||||| | ||||||| |||  ||| | ||||
Sbjct  115025  -GAAACTCTGGTGGAG-CTC-CTGCGGTTCTGACATTGCAAATC-ATC--CAA-C-TGGG  114974

Query  1404    CATGGGGGCGAAA-GACTAATCGAACCTTCTAGT----A--GCTGGTTTCCGCCGAAGTT  1456
               |  |||||||||| || ||||| ||||||||| |    |  |||||||||| |   ||||
Sbjct  114973  CTGGGGGGCGAAAAGA-TAATC-AACCTTCTATTCCCTATTGCTGGTTTCC-C---AGTT  114920

Query  1457    TCCCTCAGGATAGCA--GTGTTGAACTCAGTTTT-ATGAGGTAA-AG---CGAATGATTA  1509
               |||||| ||||| |   ||||||||||||||||| ||||||||| |    ||||||||||
Sbjct  114919  TCCCTCCGGATAACTTGGTGTTGAACTCAGTTTTTATGAGGTAAGAAAAACGAATGATTA  114860

Query  1510    GGGACTCGGGGGCGCTATT-TAGCCTTCATCCATTCTCAAACTTTAAATATGTAA-GAAG  1567
               ||||||||||| ||||||| ||  || |||||  |||| |||||||||||||||| ||||
Sbjct  114859  GGGACTCGGGG-CGCTATTGTATGCT-CATCCGATCTC-AACTTTAAATATGTAAAGAAG  114803

Query  1568    CCCTTGTTGCTTAATTGAACGTGGGCATTC-GA-ATGAATCAACACTAGT-GG---GC-C  1620
               |||||||||||||||||||||||||||||| || |||||||||||||| | ||   || |
Sbjct  114802  CCCTTGTTGCTTAATTGAACGTGGGCATTCAGATATGAATCAACACTAATTGGAAAGCTC  114743

Query  1621    ATTTTTGGTAAGCAGAACTGGCGATGCGGGATGAACCGAACGCGAGGTTAAGGTGCCAGA  1680
                 ||||||||||||| ||||||||||||||||||||||||||  || | |||||||||||
Sbjct  114742  CATTTTGGTAAGCAG-ACTGGCGATGCGGGATGAACCGAACG--AGTTAAAGGTGCCAGA  114686

Query  1681    GT-AGACGCTCATCAGACACCAC--AAAAGGTGTTAGTACATCTTGACAGCAGGACGGTG  1737
               || |||||||||||||||||| |  |||||||||| || |||||||||||||||||||||
Sbjct  114685  GTAAGACGCTCATCAGACACCGCCCAAAAGGTGTT-GTGCATCTTGACAGCAGGACGGTG  114627

Query  1738    GCCATGGAAGTCGGAATCCGCTAAGGAC-TGTGTAACAACTCACCTGCCGAATGT-AC-T  1794
               |||||||||||| |  |  | || | || |||||||||||||||||||||||||| || |
Sbjct  114626  GCCATGGAAGTCAGG-T--G-TAGGAACTTGTGTAACAACTCACCTGCCGAATGTTACTT  114571

Query  1795    AGCCCTGAAAATGGAT-GGCGCTCAAGCGTCTCACCCA----TACCTCGCCCTCAGG---  1846
               |||||||||  || || |||||||  |||||||||||     |||||||||||||||   
Sbjct  114570  AGCCCTGAAGCTGAATTGGCGCTC--GCGTCTCACCCCCGCTTACCTCGCCCTCAGGAAT  114513

Query  1847    -G-TAGAAACGATGCCCTGAGGAGTAGGCGGACGTGGAGG--TCAGTGACGAAGCCTAGG  1902
                | ||||| |||||||||||||||||||||||||||||||  ||||||||||||||||||
Sbjct  114512  TGTTAGAAGCGATGCCCTGAGGAGTAGGCGGACGTGGAGGGGTCAGTGACGAAGCCTAGG  114453

Query  1903    GCGTGAGCCCGGGTTGAACGGCCTCTAGTGCAGATCTTGGTGGTAGTAGCAAATACTTCA  1962
               ||||||||||||||||||| ||||||||||||||||||||||||||||||   | |||||
Sbjct  114452  GCGTGAGCCCGGGTTGAACAGCCTCTAGTGCAGATCTTGGTGGTAGTAGC---TGCTTCA  114396

Query  1963    ATGAGAACTTGAAGG-ACCGAAGTGGGGAAAGGTTCCATGTGAACAGCGGTTGGACATG-  2020
               ||||||||||||||| ||| | | | |||||||||||||||||||||||||||||| |  
Sbjct  114395  ATGAGAACTTGAAGGGACC-A-G-GAGGAAAGGTTCCATGTGAACAGCGGTTGGACGTAA  114339

Query  2021    GGTTAG---TCGATCCTAAGCCATAGGGAAGTTCCGTTTCAAAGGCGCACTATGCGCCGT  2077
               |||| |   ||||| ||||||||||||||||||||||||||| |||||||||||||||||
Sbjct  114338  GGTTGGCAATCGAT-CTAAGCCATAGGGAAGTTCCGTTTCAA-GGCGCACTATGCGCCGT  114281

Query  2078    C--TGG-C-GAAAGGGGAGCCGGTCAATATTCCGGCACCTGGATGTG--GGTTTTGCGCG  2131
               |  | | | |  |||| | ||||||||||||||||||||||||||||  |||||||||||
Sbjct  114280  CGATCGTCTGGCAGGGAAACCGGTCAATATTCCGGCACCTGGATGTGTGGGTTTTGCGCG  114221

Query  2132    GCAACGCAACTGAA-CGCGGAGACGACGGCGGGGGCCCCGGGCAG-AG--TTCTCTTTTC  2187
               ||||| ||   ||| |||||||||||||||| || |||||||||| |   ||||||||||
Sbjct  114220  GCAACACA---GAACCGCGGAGACGACGGCGAGG-CCCCGGGCAGGAAATTTCTCTTTTC  114165

Query  2188    TTCTTAACAGTCTCTCACCCTGAAATCGGTTT-GTCCGGAGCTAGGGTTTAATGGCTGGA  2246
               |||||||| |||||||   ||||||||||||| |||||  ||||||||||||| ||||||
Sbjct  114164  TTCTTAACGGTCTCTC---CTGAAATCGGTTTTGTCCG--GCTAGGGTTTAATAGCTGGA  114110

Query  2247    A-GAGCCCAGCACCTCTGCTGGGTCCGGTGCG--CTCTCGACGTCCCTTGAAAATCCGCG  2303
               | ||||||  |   ||| |||||||||||||   ||||||||||||   |||||||||||
Sbjct  114109  AAGAGCCC--CTT-TCT-CTGGGTCCGGTGCCTTCTCTCGACGTCCGCAGAAAATCCGCG  114054

Query  2304    GGAAGAAATAATTCTCACGCCAGGTCGTACTC--ATA-------ACCGCAGCAGGTCTCC  2354
               ||||||||||||||||||||| ||||||||||  |||       |||||| | |||||||
Sbjct  114053  GGAAGAAATAATTCTCACGCC-GGTCGTACTCGCATATATTAACACCGCAACGGGTCTCC  113995

Query  2355    --AAGGTGAACAGCCTCTGGTTGATAGAACAATGTAGATAA--GGGAAGTCGGCAAAA--  2408
                 ||||||||||||||||||||||||||||||||| || ||  |||||||||||||||  
Sbjct  113994  CAAAGGTGAACAGCCTCTGGTTGATAGAACAATGTGGAGAATGGGGAAGTCGGCAAAAGC  113935

Query  2409    T-AGATCCGTAACTTCGGGATAAGGATTGGCTCTAAGGGTTGGGCACGCAGGGCCTTGGG  2467
               | || ||||||||||| ||  |||  || |||||  ||||||||||||||||||||||||
Sbjct  113934  TGAG-TCCGTAACTTCAGGC-AAG--TTAGCTCTG-GGGTTGGGCACGCAGGGCCTTGGG  113880

Query  2468    CGG-ACGCCATG-GGGGCAGGCTGCTTCTAGCCGGGCAACCGGCCGGCGGCGGCCAGCAC  2525
               ||| |||||||| ||||||||||||||||||||||||||||||||| |  | || | |||
Sbjct  113879  CGGGACGCCATGAGGGGCAGGCTGCTTCTAGCCGGGCAACCGGCCGACC-CAGC-A-CAC  113823

Query  2526    CCGTGCGCTGATGCCCT-TGGC-AG-GCTTCGGCCGTCCGGCGTGCGGTTAACAACCAAC  2582
               | ||||  |||| |||  |||| || || |   ||||||  | |||| |||||  |||||
Sbjct  113822  C-GTGC--TGATACCCGCTGGCGAGAGCCTAAACCGTCC--CATGCGATTAACCGCCAAC  113768

Query  2583    TTAGAACTGGTACGGACAAGGGGAAT  2608
               ||| |  || |||||||| ||| |||
Sbjct  113767  TTA-AG-TG-TACGGACA-GGG-AAT  113747


 Score = 1821 bits (986),  Expect = 0.0
 Identities = 2172/2685 (81%), Gaps = 320/2685 (12%)
 Strand=Plus/Minus

Query  2       AAGGT-CTCCGTTGGTG--AACCAGCGGAGGGATCATTACCGAGTTATACAACTCATCAA  58
               ||||| |||||||||||  ||||||||||||   | ||||| |||||  || ||||||||
Sbjct  108296  AAGGTACTCCGTTGGTGTTAACCAGCGGAGGTCGCCTTACC-AGTTA-CCACCTCATCAA  108239

Query  59      CCC--TGTGAA-CATACCTAAAACGTTGCTTCGGCGGGAACAGACGGCCCCGTAACACGG  115
               |||  ||| |    ||||||||||||||||||||||||||||||||||||||||||||||
Sbjct  108238  CCCCCTGTAATGGGTACCTAAAACGTTGCTTCGGCGGGAACAGACGGCCCCGTAACACGG  108179

Query  116     GCCGCCCCCGCCAGAGGACCCCCTAACTCTGTTTCTATTATGTTTCTTCT--GA-GTAAA  172
               ||| |||||||||||||||||  ||||||||||||    |||   |  ||   | |||||
Sbjct  108178  GCC-CCCCCGCCAGAGGACCC--TAACTCTGTTTCAGCCATG-AACAGCTACCAGGTAAA  108123

Query  173     ACAAGCAAATA--AATTAAAACTTTCAACAACGGATCTCTTGGCTCTGGCATCGAT-GAA  229
               |||||||||||  ||||||||||||||||||||||||||||||||||||||||||| | |
Sbjct  108122  ACAAGCAAATAGAAATTAAAACTTTCAACAACGGATCTCTTGGCTCTGGCATCGATAGCA  108063

Query  230     GAACGCAGCGAAATGCGATAAGTAATGTG--AATTGCAGAATTCAGTGAATC-ATC----  282
                ||||||||||||||||||||||||||||  ||||||||||||||||||||| |||    
Sbjct  108062  -AACGCAGCGAAATGCGATAAGTAATGTGGTAATTGCAGAATTCAGTGAATCCATCTATT  108004

Query  283     -GAATCTTTGAACGCACATTGCGCCCGCCAGTATTCTGGCGGGCATGCCTGTTCGAGCGT  341
                |||||  ||||||||||||||  ||   ||||||||| |   | | ||  |||||||||
Sbjct  108003  TGAATCACTGAACGCACATTGC--CCATAAGTATTCTGAC--ACCT-CC-ATTCGAGCGT  107950

Query  342     CATTACAACCCTCAGGCCCCCGGGCCTGGCGTTG---GGGATCGGCGAGGCGCCCCCTGC  398
               |||||  |   || | ||||| ||||||||||||   ||||| | |||||| ||||||||
Sbjct  107949  CATTATTA---TC-GACCCCCAGGCCTGGCGTTGCTGGGGAT-GACGAGGC-CCCCCTGC  107896

Query  399     GGGCACACGCCGTCCCCCAAATACAGTGGCGGTCCCGCCGCAGCTTCCATTGCGTAGTAG  458
                     ||  | | |||||||||||||| |  | || | || ||||||| ||||||||| 
Sbjct  107895  AATTTTAC--C-T-CCCCAAATACAGTGTC--T-CC-CTGCGGCTTCCAATGCGTAGTAA  107844

Query  459     CTAACACCTCGCAACTGGAGAGCGGCGCGGCCACGCCGTAAAACACCCAACT-TCTGAAT  517
               |  || |||||||||| | | ||  | | | ||     | | |  |  ||   |||||||
Sbjct  107843  C--AC-CCTCGCAACT-G-G-GC--CACCG-CA---AAT-ATATGCTTAATGCTCTGAAT  107797

Query  518     GTT-GACCTCGAATCAGGTAGGAATACCCGCTGAACTTAAGCATATCAATAAGCGGAGGA  576
                || || |||||||| ||| ||||||||||||||||||| |||||||    |  || |||
Sbjct  107796  CTTCGA-CTCGAATC-GGT-GGAATACCCGCTGAACTTA-GCATATC--GCA-TGGCGGA  107744

Query  577     AAAGAAAC--CAACAGGGA-TTGCCCCAGTAACGGCGAGTGAAGCGGCAACAGCTCA-AA  632
               ||||||||  |||| ||||   ||||| ||||||||| ||||||||||||||||||| ||
Sbjct  107743  AAAGAAACTTCAACGGGGACCCGCCCC-GTAACGGCG-GTGAAGCGGCAACAGCTCAGAA  107686

Query  633     TTTGAAATCTGGCTCTCGGG-CCCGAGTTG-TA-ATTTGTAGAGGA-TGC-TTTTGGTGA  687
               |||| ||||||||||||||| |||| ||||  | |     ||||   ||| |||||||||
Sbjct  107685  TTTGCAATCTGGCTCTCGGGGCCCG-GTTGCCAGACCCCCAGAGATCTGCTTTTTGGTGA  107627

Query  688     GGTGC--CTTCCGAGTT-CCCTGGAAC-GG-GAC-GCCA--TAGAG-GGTGA-G-AGCCC  736
               |||||  |||| | ||| ||||||  | ||  || ||||   || | ||||| | |||| 
Sbjct  107626  GGTGCAGCTTCAG-GTTCCCCTGGGGCAGGACACTGCCACCCAGGGAGGTGAGGCAGCCG  107568

Query  737     CGTCT---GGTTGGACACCGATCCTCTGTAAAGCTCCTTCGA-CGA-GTC---G-AGTAG  787
                 |||   |||||||||  ||||||||||||| ||| ||||| | | |||   | |||||
Sbjct  107567  AATCTGCAGGTTGGACATAGATCCTCTGTAAAACTC-TTCGACCCAGGTCTGGGAAGTAG  107509

Query  788     TTTGGGAATGCTGCT---CTAAATGGGAGGTATATGTCTTCTAAA--GCTAAATACCGGC  842
               |||||||||||||||   |||||||| ||||||||||||||||||  ||||| ||    |
Sbjct  107508  TTTGGGAATGCTGCTGCTCTAAATGG-AGGTATATGTCTTCTAAAAAGCTAATTA---AC  107453

Query  843     CAGAGACCGATAGCGCACAAGTAGAGTGATCGAAAGATGAAAAGAACTTTGAAAAGAGAG  902
               |  ||||| |||  |||| |||||||||||| ||||||||||| |||   ||||| | ||
Sbjct  107452  C--AGACC-ATA--GCACCAGTAGAGTGATC-AAAGATGAAAAAAAC---GAAAA-AAAG  107403

Query  903     TTAAACAGTACGTGAAATTGTTGAAAGGGAAGCGCTTGTGA--CCAGACTTGGGCTTGGT  960
               |||||||||   ||||||||||||  |||||||||||||||  |||||||||||||||  
Sbjct  107402  TTAAACAGT-GATGAAATTGTTGAGGGGGAAGCGCTTGTGAGGCCAGACTTGGGCTTG--  107346

Query  961     TGATCATCCGGGGTTCTCCCCGGTGCACTCT---TCCGGCCCAGGCCAGCATCAGTTCGC  1017
                 |||||||||||||||||||||||||||||   |||||||||||| ||||||||||| |
Sbjct  107345  --ATCATCCGGGGTTCTCCCCGGTGCACTCTACTTCCGGCCCAGGCAAGCATCAGTTC-C  107289

Query  1018    CCTGGGGGACAAAGGCTTCG-GGAATGTGGCTCTCTCC-GGGGAGTGTTATAGCCC-G-T  1073
               |||||||||||||||||||| ||||||| | ||||||| ||||||||||||||||| | |
Sbjct  107288  CCTGGGGGACAAAGGCTTCGAGGAATGT-G-TCTCTCCGGGGGAGTGTTATAGCCCCGTT  107231

Query  1074    TGCGTAATA--C-CCTGTGGCGGA--CTGAGGTT-CG----CGCATTCGCAAGGATGCTG  1123
               |   |||||  | |||||||||||  | |||||| ||    | ||||| |||||||||||
Sbjct  107230  TAAATAATACCCACCTGTGGCGGACCCAGAGGTTCCGCTTCCACATTCACAAGGATGCTG  107171

Query  1124    GCGTAATGGTCATCAGTGACCCGTCTTGAAACACGGACCAAG----GA-GTCGTCTTC--  1176
               || |  ||||   ||||||||| || ||||||||| | ||||     |  || |||||  
Sbjct  107170  GCAT-GTGGTTC-CAGTGACCCATCATGAAACACG-A-CAAGATTAAATATCATCTTCAA  107115

Query  1177    GTATGCGAGTGTTCGGGTGT--CAAACCCCTAC-GC-GAAATGAAAGTGAACGCAGGTGA  1232
                |||||||||||||||||||  |||||||||||  | |||||| |||||||| | |||||
Sbjct  107114  ATATGCGAGTGTTCGGGTGTGTCAAACCCCTACACCAGAAATG-AAGTGAAC-C-GGTGA  107058

Query  1233    GAGCTTCGGCGCATCATCGACCGATCCTGATGTTATCGGATGGATTTGAG-TAAGAGCAT  1291
               |||||||  | | ||||| | ||||  |||||||||||||||||||||||   |||||||
Sbjct  107057  GAGCTTC--C-C-TCATC-A-CGAT--TGATGTTATCGGATGGATTTGAGAGTAGAGCAT  107006

Query  1292    ACGGGGCCGGACCCGAAAGAAGGTGAACTATGCCTGTGTAGGGTGAAGCCAGAGGAAACT  1351
               || |||  ||   |||||||||||||||| | | |||||||| |||||||  | ||||||
Sbjct  107005  AC-GGG--GG---CGAAAGAAGGTGAACTGTACTTGTGTAGG-TGAAGCC--A-GAAACT  106956

Query  1352    CTGGTGGAGGCTCGCAGCGGTTCTGACGTGCAAATCGATCGTCAAACATGGGCATG-GGG  1410
               |   | ||   |  |||| |||||||| |||||||||||| ||   | |||||||| |||
Sbjct  106955  C---T-GA---T-ACAGCAGTTCTGAC-TGCAAATCGATCATC-GGC-TGGGCATGAGGG  106907

Query  1411    -GCGAAAGACTAATCGAAC-CTTCTAGTAGCTGGTTTCCGCCGAAGTTTCCCTCAGGAT-  1467
                |||||||||||||||||| ||||||||||||||||||| ||  |||||||||| |||| 
Sbjct  106906  TGCGAAAGACTAATCGAACGCTTCTAGTAGCTGGTTTCC-CC--AGTTTCCCTCGGGATC  106850

Query  1468    --AGCAGTGTTGAACTCAGTTTTATGAGGTAAAGCGAATGATTAGGGACTCGGGGGCGCT  1525
                 |||||| ||| ||  || |||||||||| ||||| |||||||||| ||  ||||||||
Sbjct  106849  CCAGCAGTATTG-ACATAG-TTTATGAGGT-AAGCG-ATGATTAGGGGCTTCGGGGCGCT  106794

Query  1526    A-TTTAGCCTTCATCC-ATTCTCAAACTTTAAATATGTAAGAAGCCCTTG-TTGCTT---  1579
               | |||||||||||||| |||||||||||||||||||||  |||| ||||| ||||||   
Sbjct  106793  ATTTTAGCCTTCATCCCATTCTCAAACTTTAAATATGT--GAAG-CCTTGTTTGCTTAAG  106737

Query  1580    --AATTGA-AC-GTGGGCATTCGAATGAATCAACACTAGTGGGCCATTTTTGGTAAGCAG  1635
                 |||| | ||  |||||||||||||||||||||||||||||||||||||||||||||||
Sbjct  106736  AAAATTTAGACATTGGGCATTCGAATGAATCAACACTAGTGGGCCATTTTTGGTAAGCAG  106677

Query  1636    AACTGGCGATGCGGGA-T-GAACCGAACGCGAGGTT-AAGGTGCCAGAGTAGACGCTCAT  1692
               |||||||||||||||| | |||||  | || || |  ||||||| |  | | || |||||
Sbjct  106676  AACTGGCGATGCGGGAGTTGAACCAGAGGC-AGTTGGAAGGTGCAAATGGACACTCTCAT  106618

Query  1693    CAGACACCACAAAAGGTGTTAGTACATCTTGACAGCAGGACGG---T--GGCC--A-TGG  1744
               ||||||||      ||||||||||| |   |||| ||  ||||   |  ||||  | |||
Sbjct  106617  CAGACACCTG----GGTGTTAGTACGT---GACAACAA-ACGGGCATTTGGCCGTAATGG  106566

Query  1745    AAGTCGGAATCCGCTAAGGACTGTGTAACAACTCACCTGCCGAATGTACTAGCCCTGAAA  1804
               | |||||||||  |||||||||||| | ||||||   ||||||| |   |||| |    |
Sbjct  106565  A-GTCGGAATCA-CTAAGGACTGTGGA-CAACTCT--TGCCGAA-GATGTAGCAC----A  106516

Query  1805    ATGGATGGCGCTCAAGCGTCTCACCCATACCTCGCCCTCA-GGGTAGAAACGATGCCCTG  1863
               ||||||||||||||||||||||||||||||||||||  || |||||||||||||||||||
Sbjct  106515  ATGGATGGCGCTCAAGCGTCTCACCCATACCTCGCCTCCAGGGGTAGAAACGATGCCCTG  106456

Query  1864    AGGAG-TAGGCGGACGTGGAGGTCAGTGACGAAGCCTAGGG--CGTGAGCCCGGGTTGAA  1920
               ||||| |||||||||||||||||||||||||||||||||||  |||||||||||||||||
Sbjct  106455  AGGAGGTAGGCGGACGTGGAGGTCAGTGACGAAGCCTAGGGAGCGTGAGCCCGGGTTGAA  106396

Query  1921    CGGC-CTCT-AGTGCAGATCTTGGTGGTA--GTA-GCAAATACTTCAATGAGAACTTGAA  1975
               || | | || |||||||||||||||||||  ||  | |||||||||||||||||||||||
Sbjct  106395  CGACACCCTCAGTGCAGATCTTGGTGGTATTGTGTGTAAATACTTCAATGAGAACTTGAA  106336

Query  1976    GGACCGAAGTGGGGAAAGGTTCCATGTGAA-CAGCGGTTGGACATGGGTT--A-GTCGAT  2031
               ||||||| |||||||| |||||||||||   |   |||||||||||| ||  | ||||||
Sbjct  106335  GGACCGAGGTGGGGAA-GGTTCCATGTGGTGCCTTGGTTGGACATGGATTTGATGTCGAT  106277

Query  2032    CCTAAGCCATAGGGAAGTT-CCGTTTCAAAGGCGCACTATGCGCCGTCTGGCGAAAGGGG  2090
                |||||||||||||||||| |||||||||||||||||||||||||||||||||   ||| 
Sbjct  106276  -CTAAGCCATAGGGAAGTTTCCGTTTCAAAGGCGCACTATGCGCCGTCTGGCG---GGGA  106221

Query  2091    AGCCGGTCAATATTCCGGCACCTGGATGTGGGTTTTGCGCG-GCAACGCAAC----TGAA  2145
               | ||||||   ||||||||||||||||| || ||||||||| ||||||||||    ||||
Sbjct  106220  A-CCGGTCC--ATTCCGGCACCTGGATG-GG-TTTTGCGCGAGCAACGCAACGGCCTGAA  106166

Query  2146    CGCGGAGACGACGGCGGGGGCCCCGGGCAGAGTTCTCTTTT-CTTCTTAACAGTCTCTCA  2204
               || |     |||||||||||||||||||||||||||||||| |||||||||||||||  |
Sbjct  106165  CG-GTT---GACGGCGGGGGCCCCGGGCAGAGTTCTCTTTTTCTTCTTAACAGTCTC--A  106112

Query  2205    CCCTGAAATCGG--TTTGTCCGGAGCTAGGGTTTAATGGCTGGAAGAGCCCAGCACCTCT  2262
               |||  || ||||  ||||||||||||| |||||||||||||||| |||||||||||||||
Sbjct  106111  CCCACAA-TCGGTTTTTGTCCGGAGCTGGGGTTTAATGGCTGGA-GAGCCCAGCACCTCT  106054

Query  2263    GCTGGGTCCGGT-G-CGCTCTCGACGTCCCTTGAAAATCC-GCGGGAAGAAATAATTCTC  2319
               |||||||||| | | ||||||||||||||||||||||||| ||||||| |||||||||||
Sbjct  106053  GCTGGGTCCGATTGCCGCTCTCGACGTCCCTTGAAAATCCCGCGGGAA-AAATAATTCTC  105995

Query  2320    ACGCCAGGTCGTACTCATAACCGCAGCAGGTCTCCAAGGTGAACAGCCTCTGGTTGATAG  2379
               ||   || | ||||||||||||||||||||||||||||||||||||||||||    ||||
Sbjct  105994  ACATAAG-T-GTACTCATAACCGCAGCAGGTCTCCAAGGTGAACAGCCTCTG----ATAG  105941

Query  2380    AACAATGTAGATAAGGGAAGTCGGC-AAAATAGATCCGTAACTTCGGGATAAGGATTGGC  2438
               |||||||  ||   ||||||||||| ||||||||||||||||||| ||||||||||| ||
Sbjct  105940  AACAATGGCGAATGGGGAAGTCGGCAAAAATAGATCCGTAACTTCAGGATAAGGATTAGC  105881

Query  2439    TCTAAGGGTTGGGCACGCAGGGC-CTTGGGCGGA-C-GCC--ATGGGGGCAG-GCTGCTT  2492
               |||  ||||||||||| |||||| |||||||||  | |||  |||||||||| ||||   
Sbjct  105880  TCTG-GGGTTGGGCACACAGGGCACTTGGGCGGTGCCGCCTCATGGGGGCAGAGCTG---  105825

Query  2493    CTAGCCGGGCAACCGGCCGGCGGCGGCCAGCACCCGTGCGCTGAT  2537
               ||||||||||| || | |||| ||   ||||||||||||||||||
Sbjct  105824  CTAGCCGGGCAGCCTGACGGCAGC---CAGCACCCGTGCGCTGAT  105783


 Score = 859 bits (465),  Expect = 0.0
 Identities = 1336/1711 (78%), Gaps = 242/1711 (14%)
 Strand=Plus/Minus

Query  6     TCTCC-GTTGGTGA-ACCAGCGGAGGGATCATTACCG--A-GTTATA--CAACTCATCAA  58
             ||||| |||||||| | | ||||||||||||||||||  | ||||||  |||||||||||
Sbjct  1621  TCTCCTGTTGGTGAGAAC-GCGGAGGGATCATTACCGGGAGGTTATACCCAACTCATCAA  1563

Query  59    CCCT-GT-GAACATA-C-CTAAAACGTTGCTTCGGCGGGAACAGACGGCCCCGTAACACG  114
             |||| || ||| ||| | |||||| |||| || || ||||| ||||||    |||| | |
Sbjct  1562  CCCTTGTGGAATATACCTCTAAAAAGTTG-TTGGGTGGGAA-AGACGG---TGTAA-A-G  1510

Query  115   GGC--CGCCCCCGCC--AGA-G--GA-C--CC-C--CTAACTCTGTTTCTAT-TA-TGTT  159
             |||  | ||||||||  ||| |  || |  || |  |||||||||||| |||  | ||||
Sbjct  1509  GGCTGCCCCCCCGCCAGAGAGGTAGACCATCCACTTCTAACTCTGTTTTTATGAAGTGTT  1450

Query  160   TCTTCTGAGTAAAA----CAAGCAAATAAATTAAAACTTT-CAACAACG-GAT---CTCT  210
             ||||||||||||||    |||||||||||||||||||||| |||||||| |||   ||||
Sbjct  1449  TCTTCTGAGTAAAAAAGGCAAGCAAATAAATTAAAACTTTTCAACAACGCGATCGACTCT  1390

Query  211   TGGCTCTGGCATCGATG-----AAGAACGCAGCGAAATGCG--AT-----AAGTAA-TGT  257
             | |||||||||||||||     |||||||||||||||||||  ||     ||||||  ||
Sbjct  1389  T-GCTCTGGCATCGATGTGGTGAAGAACGCAGCGAAATGCGGTATAAGGCAAGTAAGCGT  1331

Query  258   -GAATTGCAGAATTCAGTGAATCATCGAATCTTT--GAACGCACAT-----T-G--CGCC  306
              ||||||||||||||   ||||||||||||||||  ||||||||||     | |  ||| 
Sbjct  1330  CGAATTGCAGAATTC--CGAATCATCGAATCTTTTTGAACGCACATAACAGTAGCCCGCT  1273

Query  307   CGCCAGTATTCTGGCGGGCA-TGCCTGTTCGAGCGTCATT-ACAACCCTCAGGCCCC-CG  363
             |||||| ||||||  ||| | ||||||||||  ||   ||  ||||| ||||||||| | 
Sbjct  1272  CGCCAG-ATTCTGCGGGGTAGTGCCTGTTCG-CCGCTTTTGGCAACCTTCAGGCCCCTCA  1215

Query  364   GGCCTGGCGTTGGGGATCGGCGAGGCGCCCCCTGCGGGC-ACACGCCGTCCCCCAAAT-A  421
              |||||| |||||||||||||||   |   |  |||| | | |||||  |||||||||  
Sbjct  1214  AGCCTGGTGTTGGGGATCGGCGA-TTG---CAAGCGGTCAATACGCCCCCCCCCAAATGT  1159

Query  422   CAGTGGCGG---TCCCGCCGCAGCTTCCATTGCGTAGTAGCTAACACC--TCGCAACTGG  476
             ||| |||||   |||||| | |  ||||||||||||||||||||||||  ||||||||||
Sbjct  1158  CAGCGGCGGTAATCCCGCTGTA-TTTCCATTGCGTAGTAGCTAACACCACTCGCAACTGG  1100

Query  477   AGAGCGGCGCGGCCACGCCGT-AAAACACCCAACTTCTGAATGTTGACCTCGAATCAGG-  534
             ||||||| ||| ||| ||||| |||||| ||||| |  ||||||||||||||||||||| 
Sbjct  1099  AGAGCGGTGCG-CCATGCCGTAAAAACA-CCAAC-TGGGAATGTTGACCTCGAATCAGGG  1043

Query  535   TAGGAATACCCGCTGAACTTAAGC---ATATCA-ATAAGCGGAGGAAAAGAAACCAACAG  590
             || ||||| |||||| | ||  ||   |||||| | ||||||  |   | ||||||||  
Sbjct  1042  TA-GAATA-CCGCTGCA-TTTGGCATAATATCACACAAGCGG-TG---A-AAACCAAC--  993

Query  591   GGATTGCCCCAGTAACGGCGAGTGAAGCGGCAACAGC---TCAAAT--T--TGAA--ATC  641
               |    ||||||||||| ||||||||||||||||||    ||  |  |  ||||    |
Sbjct  992   --A----CCCAGTAACGGTGAGTGAAGCGGCAACAGCCCGCCACCTCCTCCTGAACGCCC  939

Query  642   TGGCTCTCGGGCCCGAGTTGT--AATTTGTAGAGGATGCTTTTGGTGAG-GTGCCTTCCG  698
              | |||||||||| |||||||  ||||||||||||||||        ||  |||| ||| 
Sbjct  938   AGCCTCTCGGGCCTGAGTTGTGTAATTTGTAGAGGATGCGCCAAAAAAGCCTGCCCTCC-  880

Query  699   AGTTCCCTGGAA-CGGGACGCCATAGAGGGTGAGAG-CCCCGTCTGGTTGGACACCGAT-  755
                | |  ||||  ||||||||  |||    ||||| ||||||||||||   ||||||| 
Sbjct  879   --CTGCTGGGAATGGGGACGCC--AGA----GAGAGCCCCCGTCTGGTT-ACCACCGATC  829

Query  756   CCTCTGTAA--A--GCTCCTT-C---GACGAGTCGAGTAGT-TTGGGAATGCTGCTCTAA  806
             |||||| ||  |  ||||||| |   || |||||||| |||   |||||||||| |||||
Sbjct  828   CCTCTGGAAGTATTGCTCCTTCCTTGGATGAGTCGAGAAGTCAGGGGAATGCTG-TCTAA  770

Query  807   ATGGGAGGTATATGTCTTCTAAA-GCTAAATACCGGCCAGAGACCGATAGCGCACAAGTA  865
             ||||||||||||   |||  ||| ||||||||||||||||||||||||||||||||||||
Sbjct  769   ATGGGAGGTATA---CTTTAAAAGGCTAAATACCGGCCAGAGACCGATAGCGCACAAGTA  713

Query  866   GAGTGATCGAAAGATGAAAA-GAACTTTGAAAAGAGAGTTAAACAGTACGTG--AAATTG  922
             |||||||||||||||||||| |||||||||||  ||||||||||||||||||  ||||||
Sbjct  712   GAGTGATCGAAAGATGAAAAAGAACTTTGAAA--AGAGTTAAACAGTACGTGTGAAATTG  655

Query  923   TTG---AAAG-GG-AAGCGCTTGTGACCAGACTTGGGCTTGG-TTGATCATCCGGGGTTC  976
             |||   |||| || |||   |   ||||||||||  | || | |||||||||| ||||||
Sbjct  654   TTGTGTAAAGTGGGAAG---TA--GACCAGACTTCAGTTTTGCTTGATCATCC-GGGTTC  601

Query  977   TCCCCGGTGCACTCTTCCGGCCCAGGCCAGCATCAGTTC--GCCC-TGGGGGACAAAGGC  1033
             ||||  |||||||||||||||||||||||||||||||||  |||| ||||||||||||||
Sbjct  600   TCCCTTGTGCACTCTTCCGGCCCAGGCCAGCATCAGTTCTCGCCCTTGGGGGACAAAGGC  541

Query  1034  TTCGGGAATGTGGCTCTCTCCG-GGGAGTGTTATAGCCCGTTGCGTAATACCC-TGTGGC  1091
             |  ||||| | ||||||||||  |||||||   |||||||||||  ||||||| ||||||
Sbjct  540   T--GGGAA-G-GGCTCTCTCCTTGGGAGTGAG-TAGCCCGTTGC--AATACCCCTGTGGC  488

Query  1092  GGACT-GAGGTTCGCG--CATTCGCAA-GGATGCTGGCGTAATGGTCATCAGTG-AC---  1143
             ||||| |||||||| |  | | || || ||||||||||||||||||||  |||| |    
Sbjct  487   GGACTTGAGGTTCGTGAGCCTGCGTAAGGGATGCTGGCGTAATGGTCA--AGTGCAAAAT  430

Query  1144  CCGTCTT-GAAACACG--GACCAAGGAGTC-GTCTT---C-G-T--ATGC---GAGTGTT  1189
             ||||||| |||||| |  ||||| | |||  | |||   | | |  |||    |||||||
Sbjct  429   CCGTCTTTGAAACATGATGACCATG-AGTTTGCCTTGTACAGGTGTATGTGGTGAGTGTT  371

Query  1190  CGGGTGTCAAACCCCTAC---GCGAAATGAAAGTGAACGCAGGTGAGAGCTTCGGCGCAT  1246
             ||||||||||| ||| ||   | ||||||||||||||||||||||||||||  |||||||
Sbjct  370   CGGGTGTCAAAACCCCACAAAGTGAAATGAAAGTGAACGCAGGTGAGAGCT--GGCGCAT  313

Query  1247  CATCGACCGATCC---TGATGTT---ATCGGATGGATTTGAGTAAGAGCATACGGGGCCG  1300
             |||||||||||||   ||||| |   ||  |||||||||||||||||||||||||| |||
Sbjct  312   CATCGACCGATCCCGCTGATGCTGCCATTTGATGGATTTGAGTAAGAGCATACGGG-CCG  254

Query  1301  GACCC-GAAAGAAGGTGAACTATGCCTGTGTAGGGTGAAGCCAGAGGAAACT-CTGGTGG  1358
              |||| ||||||||||||||||  || |   ||| ||  ||| ||  ||  | |||||||
Sbjct  253   -ACCCGGAAAGAAGGTGAACTA--CCAGA--AGG-TGGTGCC-GA--AACTTCCTGGTGG  203

Query  1359  AGGCTCGCAGCGGTTCTG-ACGTGCAAATCGATCGTCAAACATGGGCATGGGGGCGAAAG  1417
             ||||||| |||||||||| ||||||||||||||||||||||||||||||||||| |   |
Sbjct  202   AGGCTCGTAGCGGTTCTGGACGTGCAAATCGATCGTCAAACATGGGCATGGGGG-GTTTG  144

Query  1418  ACTAATCGAACCTTCTAGTAGCTGGTTTCCGCCGAAGTTTCCCTCAGGATAG--CAGTGT  1475
               | | |||||||||||||||||||||||||||||||||  | | || | ||  ||  ||
Sbjct  143   --TGACCGAACCTTCTAGTAGCTGGTTTCCGCCGAAGTTCTCAT-AG-ACAGTGCAA-GT  89

Query  1476  TGAACTCAGTTTTATGAGGTAAAGCGAATGATTAGGG-ACTCGGGGGCGCTATTTAGCC-  1533
             |||||||||||||||||||||||| |||||||||||| ||| |     ||| || | || 
Sbjct  88    TGAACTCAGTTTTATGAGGTAAAG-GAATGATTAGGGGACTGGTTTAAGCT-TTCATCCA  31

Query  1534  TTCATCCATTCTCAAACTTTAAATATGTAAG  1564
             ||| ||  ||| |||||||||||||||||||
Sbjct  30    TTCTTCT-TTCACAAACTTTAAATATGTAAG  1


>JAMOFW010000560.1 Fusarium falciforme strain C5 NODE_560_length_8236_cov_4337.098978, 
whole genome shotgun sequence
Length=8236

 Score = 4748 bits (2571),  Expect = 0.0
 Identities = 2597/2609 (99%), Gaps = 3/2609 (0%)
 Strand=Plus/Plus

Query  1     CAAGGTCTCCGTTGGTGAACCAGCGGAGGGATCATTACCGAGTTATACAACTCATCAACC  60
             ||||||||||||||||||||||||||||||||||||||||||||||||||||||||||||
Sbjct  3753  CAAGGTCTCCGTTGGTGAACCAGCGGAGGGATCATTACCGAGTTATACAACTCATCAACC  3812

Query  61    CTGTGAACATACCTAAAACGTTGCTTCGGCGGGAACAGACGGCCCCGTAACACGGGCCGC  120
             ||||||||||||||| |||||||| |||||||||||||||||||||||||||||||||||
Sbjct  3813  CTGTGAACATACCTATAACGTTGCCTCGGCGGGAACAGACGGCCCCGTAACACGGGCCGC  3872

Query  121   CCCCGCCAGAGGACCCCCTAACTCTGTTTCTATTATGTTTCTTCTGAGTAAAACAAGCAA  180
             ||||||||||||||||||||||||||||||||| ||||||||||||||| ||||||||||
Sbjct  3873  CCCCGCCAGAGGACCCCCTAACTCTGTTTCTATAATGTTTCTTCTGAGT-AAACAAGCAA  3931

Query  181   ATAAATTAAAACTTTCAACAACGGATCTCTTGGCTCTGGCATCGATGAAGAACGCAGCGA  240
             ||||||||||||||||||||||||||||||||||||||||||||||||||||||||||||
Sbjct  3932  ATAAATTAAAACTTTCAACAACGGATCTCTTGGCTCTGGCATCGATGAAGAACGCAGCGA  3991

Query  241   AATGCGATAAGTAATGTGAATTGCAGAATTCAGTGAATCATCGAATCTTTGAACGCACAT  300
             ||||||||||||||||||||||||||||||||||||||||||||||||||||||||||||
Sbjct  3992  AATGCGATAAGTAATGTGAATTGCAGAATTCAGTGAATCATCGAATCTTTGAACGCACAT  4051

Query  301   TGCGCCCGCCAGTATTCTGGCGGGCATGCCTGTTCGAGCGTCATTACAACCCTCAGGCCC  360
             ||||||||||||||||||||||||||||||||||||||||||||||||||||||||||||
Sbjct  4052  TGCGCCCGCCAGTATTCTGGCGGGCATGCCTGTTCGAGCGTCATTACAACCCTCAGGCCC  4111

Query  361   CCGGGCCTGGCGTTGGGGATCGGCGAGGCGCCCCCTGCGGGCAC-ACGCCGTCCCCCAAA  419
             ||||||||||||||||||||||||| |  ||||||||||||||| |||||||||||||||
Sbjct  4112  CCGGGCCTGGCGTTGGGGATCGGCG-GAAGCCCCCTGCGGGCACAACGCCGTCCCCCAAA  4170

Query  420   TACAGTGGCGGTCCCGCCGCAGCTTCCATTGCGTAGTAGCTAACACCTCGCAACTGGAGA  479
             ||||||||||||||||||||||||||||||||||||||||||||||||||||||||||||
Sbjct  4171  TACAGTGGCGGTCCCGCCGCAGCTTCCATTGCGTAGTAGCTAACACCTCGCAACTGGAGA  4230

Query  480   GCGGCGCGGCCACGCCGTAAAACACCCAACTTCTGAATGTTGACCTCGAATCAGGTAGGA  539
             ||||||||||||||||||||||||||||||||||||||||||||||||||||||||||||
Sbjct  4231  GCGGCGCGGCCACGCCGTAAAACACCCAACTTCTGAATGTTGACCTCGAATCAGGTAGGA  4290

Query  540   ATACCCGCTGAACTTAAGCATATCAATAAGCGGAGGAAAAGAAACCAACAGGGATTGCCC  599
             ||||||||||||||||||||||||||||||||||||||||||||||||||||||||||||
Sbjct  4291  ATACCCGCTGAACTTAAGCATATCAATAAGCGGAGGAAAAGAAACCAACAGGGATTGCCC  4350

Query  600   CAGTAACGGCGAGTGAAGCGGCAACAGCTCAAATTTGAAATCTGGCTCTCGGGCCCGAGT  659
             ||||||||||||||||||||||||||||||||||||||||||||||||||||||||||||
Sbjct  4351  CAGTAACGGCGAGTGAAGCGGCAACAGCTCAAATTTGAAATCTGGCTCTCGGGCCCGAGT  4410

Query  660   TGTAATTTGTAGAGGATGCTTTTGGTGAGGTGCCTTCCGAGTTCCCTGGAACGGGACGCC  719
             ||||||||||||||||||||||||||||||||||||||||||||||||||||||||||||
Sbjct  4411  TGTAATTTGTAGAGGATGCTTTTGGTGAGGTGCCTTCCGAGTTCCCTGGAACGGGACGCC  4470

Query  720   ATAGAGGGTGAGAGCCCCGTCTGGTTGGACACCGATCCTCTGTAAAGCTCCTTCGACGAG  779
             ||||||||||||||||||||||||||||||||||||||||||||||||||||||||||||
Sbjct  4471  ATAGAGGGTGAGAGCCCCGTCTGGTTGGACACCGATCCTCTGTAAAGCTCCTTCGACGAG  4530

Query  780   TCGAGTAGTTTGGGAATGCTGCTCTAAATGGGAGGTATATGTCTTCTAAAGCTAAATACC  839
             ||||||||||||||||||||||||||||||||||||||||||||||||||||||||||||
Sbjct  4531  TCGAGTAGTTTGGGAATGCTGCTCTAAATGGGAGGTATATGTCTTCTAAAGCTAAATACC  4590

Query  840   GGCCAGAGACCGATAGCGCACAAGTAGAGTGATCGAAAGATGAAAAGAACTTTGAAAAGA  899
             ||||||||||||||||||||||||||||||||||||||||||||||||||||||||||||
Sbjct  4591  GGCCAGAGACCGATAGCGCACAAGTAGAGTGATCGAAAGATGAAAAGAACTTTGAAAAGA  4650

Query  900   GAGTTAAACAGTACGTGAAATTGTTGAAAGGGAAGCGCTTGTGACCAGACTTGGGCTTGG  959
             |||||||| |||||||||||||||||||||||||||||||||||||||||||||||||||
Sbjct  4651  GAGTTAAAAAGTACGTGAAATTGTTGAAAGGGAAGCGCTTGTGACCAGACTTGGGCTTGG  4710

Query  960   TTGATCATCCGGGGTTCTCCCCGGTGCACTCTTCCGGCCCAGGCCAGCATCAGTTCGCCC  1019
             |||||||||||||||||||||||||||||||||||||| |||||||||||||||||||||
Sbjct  4711  TTGATCATCCGGGGTTCTCCCCGGTGCACTCTTCCGGCTCAGGCCAGCATCAGTTCGCCC  4770

Query  1020  TGGGGGACAAAGGCTTCGGGAATGTGGCTCTCTCCGGGGAGTGTTATAGCCCGTTGCGTA  1079
             ||||||| ||||||||||||||||||||||||||||||||||||||||||||| ||||||
Sbjct  4771  TGGGGGATAAAGGCTTCGGGAATGTGGCTCTCTCCGGGGAGTGTTATAGCCCGCTGCGTA  4830

Query  1080  ATACCCTGTGGCGGACTGAGGTTCGCGCATTCGCAAGGATGCTGGCGTAATGGTCATCAG  1139
             ||||||||||||||||||||||||||||||||||||||||||||||||||||||||||||
Sbjct  4831  ATACCCTGTGGCGGACTGAGGTTCGCGCATTCGCAAGGATGCTGGCGTAATGGTCATCAG  4890

Query  1140  TGACCCGTCTTGAAACACGGACCAAGGAGTCGTCTTCGTATGCGAGTGTTCGGGTGTCAA  1199
             ||||||||||||||||||||||||||||||||||||||||||||||||||||||||||||
Sbjct  4891  TGACCCGTCTTGAAACACGGACCAAGGAGTCGTCTTCGTATGCGAGTGTTCGGGTGTCAA  4950

Query  1200  ACCCCTACGCGAAATGAAAGTGAACGCAGGTGAGAGCTTCGGCGCATCATCGACCGATCC  1259
             ||||||||||||||||||||||||||||||||||||||||||||||||||||||||||||
Sbjct  4951  ACCCCTACGCGAAATGAAAGTGAACGCAGGTGAGAGCTTCGGCGCATCATCGACCGATCC  5010

Query  1260  TGATGTTATCGGATGGATTTGAGTAAGAGCATACGGGGCCGGACCCGAAAGAAGGTGAAC  1319
             ||||||||||||||||||||||||||||||||||||||||||||||||||||||||||||
Sbjct  5011  TGATGTTATCGGATGGATTTGAGTAAGAGCATACGGGGCCGGACCCGAAAGAAGGTGAAC  5070

Query  1320  TATGCCTGTGTAGGGTGAAGCCAGAGGAAACTCTGGTGGAGGCTCGCAGCGGTTCTGACG  1379
             ||||||||||||||||||||||||||||||||||||||||||||||||||||||||||||
Sbjct  5071  TATGCCTGTGTAGGGTGAAGCCAGAGGAAACTCTGGTGGAGGCTCGCAGCGGTTCTGACG  5130

Query  1380  TGCAAATCGATCGTCAAACATGGGCATGGGGGCGAAAGACTAATCGAACCTTCTAGTAGC  1439
             ||||||||||||||||||||||||||||||||||||||||||||||||||||||||||||
Sbjct  5131  TGCAAATCGATCGTCAAACATGGGCATGGGGGCGAAAGACTAATCGAACCTTCTAGTAGC  5190

Query  1440  TGGTTTCCGCCGAAGTTTCCCTCAGGATAGCAGTGTTGAACTCAGTTTTATGAGGTAAAG  1499
             ||||||||||||||||||||||||||||||||||||||||||||||||||||||||||||
Sbjct  5191  TGGTTTCCGCCGAAGTTTCCCTCAGGATAGCAGTGTTGAACTCAGTTTTATGAGGTAAAG  5250

Query  1500  CGAATGATTAGGGACTCGGGGGCGCTATTTAGCCTTCATCCATTCTCAAACTTTAAATAT  1559
             ||||||||||||||||||||||||||||||||||||||||||||||||||||||||||||
Sbjct  5251  CGAATGATTAGGGACTCGGGGGCGCTATTTAGCCTTCATCCATTCTCAAACTTTAAATAT  5310

Query  1560  GTAAGAAGCCCTTGTTGCTTAATTGAACGTGGGCATTCGAATGAATCAACACTAGTGGGC  1619
             ||||||||||||||||||||||||||||||||||||||||||||||||||||||||||||
Sbjct  5311  GTAAGAAGCCCTTGTTGCTTAATTGAACGTGGGCATTCGAATGAATCAACACTAGTGGGC  5370

Query  1620  CATTTTTGGTAAGCAGAACTGGCGATGCGGGATGAACCGAACGCGAGGTTAAGGTGCCAG  1679
             ||||||||||||||||||||||||||||||||||||||||||||||||||||||||||||
Sbjct  5371  CATTTTTGGTAAGCAGAACTGGCGATGCGGGATGAACCGAACGCGAGGTTAAGGTGCCAG  5430

Query  1680  AGTAGACGCTCATCAGACACCACAAAAGGTGTTAGTACATCTTGACAGCAGGACGGTGGC  1739
             ||||||||||||||||||||||||||||||||||||||||||||||||||||||||||||
Sbjct  5431  AGTAGACGCTCATCAGACACCACAAAAGGTGTTAGTACATCTTGACAGCAGGACGGTGGC  5490

Query  1740  CATGGAAGTCGGAATCCGCTAAGGACTGTGTAACAACTCACCTGCCGAATGTACTAGCCC  1799
             ||||||||||||||||||||||||||||||||||||||||||||||||||||||||||||
Sbjct  5491  CATGGAAGTCGGAATCCGCTAAGGACTGTGTAACAACTCACCTGCCGAATGTACTAGCCC  5550

Query  1800  TGAAAATGGATGGCGCTCAAGCGTCTCACCCATACCTCGCCCTCAGGGTAGAAACGATGC  1859
             ||||||||||||||||||||||||||||||||||||||||||||||||||||||||||||
Sbjct  5551  TGAAAATGGATGGCGCTCAAGCGTCTCACCCATACCTCGCCCTCAGGGTAGAAACGATGC  5610

Query  1860  CCTGAGGAGTAGGCGGACGTGGAGGTCAGTGACGAAGCCTAGGGCGTGAGCCCGGGTTGA  1919
             ||||||||||||||||||||||||||||||||||||||||||||||||||||||||||||
Sbjct  5611  CCTGAGGAGTAGGCGGACGTGGAGGTCAGTGACGAAGCCTAGGGCGTGAGCCCGGGTTGA  5670

Query  1920  ACGGCCTCTAGTGCAGATCTTGGTGGTAGTAGCAAATACTTCAATGAGAACTTGAAGGAC  1979
             ||||||||||||||||||||||||||||||||||||||||||||||||||||||||||||
Sbjct  5671  ACGGCCTCTAGTGCAGATCTTGGTGGTAGTAGCAAATACTTCAATGAGAACTTGAAGGAC  5730

Query  1980  CGAAGTGGGGAAAGGTTCCATGTGAACAGCGGTTGGACATGGGTTAGTCGATCCTAAGCC  2039
             ||||||||||||||||||||||||||||||||||||||||||||||||||||||||||||
Sbjct  5731  CGAAGTGGGGAAAGGTTCCATGTGAACAGCGGTTGGACATGGGTTAGTCGATCCTAAGCC  5790

Query  2040  ATAGGGAAGTTCCGTTTCAAAGGCGCACTATGCGCCGTCTGGCGAAAGGGGAGCCGGTCA  2099
             ||||||||||||||||||||||||||||||||||||||||||||||||||||||||||||
Sbjct  5791  ATAGGGAAGTTCCGTTTCAAAGGCGCACTATGCGCCGTCTGGCGAAAGGGGAGCCGGTCA  5850

Query  2100  ATATTCCGGCACCTGGATGTGGGTTTTGCGCGGCAACGCAACTGAACGCGGAGACGACGG  2159
             ||||||||||||||||||||||||||||||||||||||||||||||||||||||||||||
Sbjct  5851  ATATTCCGGCACCTGGATGTGGGTTTTGCGCGGCAACGCAACTGAACGCGGAGACGACGG  5910

Query  2160  CGGGGGCCCCGGGCAGAGTTCTCTTTTCTTCTTAACAGTCTCTCACCCTGAAATCGGTTT  2219
             ||||||||||||||||||||||||||||||||||||||||||||||||||||||||||||
Sbjct  5911  CGGGGGCCCCGGGCAGAGTTCTCTTTTCTTCTTAACAGTCTCTCACCCTGAAATCGGTTT  5970

Query  2220  GTCCGGAGCTAGGGTTTAATGGCTGGAAGAGCCCAGCACCTCTGCTGGGTCCGGTGCGCT  2279
             ||||||||||||||||||||||||||||||||||||||||||||||||||||||||||||
Sbjct  5971  GTCCGGAGCTAGGGTTTAATGGCTGGAAGAGCCCAGCACCTCTGCTGGGTCCGGTGCGCT  6030

Query  2280  CTCGACGTCCCTTGAAAATCCGCGGGAAGAAATAATTCTCACGCCAGGTCGTACTCATAA  2339
             ||||||||||||||||||||||||||||||||||||||||||||||||||||||||||||
Sbjct  6031  CTCGACGTCCCTTGAAAATCCGCGGGAAGAAATAATTCTCACGCCAGGTCGTACTCATAA  6090

Query  2340  CCGCAGCAGGTCTCCAAGGTGAACAGCCTCTGGTTGATAGAACAATGTAGATAAGGGAAG  2399
             ||||||||||||||||||||||||||||||||||||||||||||||||||||||||||||
Sbjct  6091  CCGCAGCAGGTCTCCAAGGTGAACAGCCTCTGGTTGATAGAACAATGTAGATAAGGGAAG  6150

Query  2400  TCGGCAAAATAGATCCGTAACTTCGGGATAAGGATTGGCTCTAAGGGTTGGGCACGCAGG  2459
             ||||||||||||||||||||||||||||||||||||||||||||||||||||||||||||
Sbjct  6151  TCGGCAAAATAGATCCGTAACTTCGGGATAAGGATTGGCTCTAAGGGTTGGGCACGCAGG  6210

Query  2460  GCCTTGGGCGGACGCCATGGGGGCAGGCTGCTTCTAGCCGGGCAACCGGCCGGCGGCGGC  2519
             ||||||||||||||||||||||||||||||||||||||||||||||||||||||||||||
Sbjct  6211  GCCTTGGGCGGACGCCATGGGGGCAGGCTGCTTCTAGCCGGGCAACCGGCCGGCGGCGGC  6270

Query  2520  CAGCACCCGTGCGCTGATGCCCTTGGCAGGCTTCGGCCGTCCGGCGTGCGGTTAACAACC  2579
             ||||||||||||||||||||||||||||||||||||||||||||||||||||||||||||
Sbjct  6271  CAGCACCCGTGCGCTGATGCCCTTGGCAGGCTTCGGCCGTCCGGCGTGCGGTTAACAACC  6330

Query  2580  AACTTAGAACTGGTACGGACAAGGGGAAT  2608
             |||||||||||||||||||||||||||||
Sbjct  6331  AACTTAGAACTGGTACGGACAAGGGGAAT  6359


>JANGYC010000023.1 Fusarium sp. Ph1 Ph1.scaf16, whole genome shotgun sequence
Length=91089

 Score = 4730 bits (2561),  Expect = 0.0
 Identities = 2593/2608 (99%), Gaps = 4/2608 (0%)
 Strand=Plus/Plus

Query  1      CAAGGTCTCCGTTGGTGAACCAGCGGAGGGATCATTACCGAGTTATACAACTCATCAACC  60
              ||||||||||||||||||||||||||||||||||||||||||||||||||||||||||||
Sbjct  9695   CAAGGTCTCCGTTGGTGAACCAGCGGAGGGATCATTACCGAGTTATACAACTCATCAACC  9754

Query  61     CTGTGAACATACCTAAAACGTTGCTTCGGCGGGAACAGACGGCCCCGTAACACGGGCCGC  120
              ||||||||||||||||||||||||||||||||||||||||||||||||||||||||||||
Sbjct  9755   CTGTGAACATACCTAAAACGTTGCTTCGGCGGGAACAGACGGCCCCGTAACACGGGCCGC  9814

Query  121    CCCCGCCAGAGGACCCCCTAACTCTGTTTCTATTATGTTTCTTCTGAGTAAAACAAGCAA  180
              ||||||||||||| ||||||||||||||| ||| |||||| |||||||| ||||||||||
Sbjct  9815   CCCCGCCAGAGGA-CCCCTAACTCTGTTTTTATAATGTTT-TTCTGAGT-AAACAAGCAA  9871

Query  181    ATAAATTAAAACTTTCAACAACGGATCTCTTGGCTCTGGCATCGATGAAGAACGCAGCGA  240
              ||||||||||||||||||||||||||||||||||||||||||||||||||||||||||||
Sbjct  9872   ATAAATTAAAACTTTCAACAACGGATCTCTTGGCTCTGGCATCGATGAAGAACGCAGCGA  9931

Query  241    AATGCGATAAGTAATGTGAATTGCAGAATTCAGTGAATCATCGAATCTTTGAACGCACAT  300
              ||||||||||||||||||||||||||||||||||||||||||||||||||||||||||||
Sbjct  9932   AATGCGATAAGTAATGTGAATTGCAGAATTCAGTGAATCATCGAATCTTTGAACGCACAT  9991

Query  301    TGCGCCCGCCAGTATTCTGGCGGGCATGCCTGTTCGAGCGTCATTACAACCCTCAGGCCC  360
              ||||||||||||||||||||||||||||||||||||||||||||||||||||||||||||
Sbjct  9992   TGCGCCCGCCAGTATTCTGGCGGGCATGCCTGTTCGAGCGTCATTACAACCCTCAGGCCC  10051

Query  361    CCGGGCCTGGCGTTGGGGATCGGCGAGGCGCCCCCTGCGGGCACACGCCGTCCCCCAAAT  420
              ||||||||||||||||||||||||| |  ||||||||||||||||||||||||| |||||
Sbjct  10052  CCGGGCCTGGCGTTGGGGATCGGCG-GAAGCCCCCTGCGGGCACACGCCGTCCCTCAAAT  10110

Query  421    ACAGTGGCGGTCCCGCCGCAGCTTCCATTGCGTAGTAGCTAACACCTCGCAACTGGAGAG  480
              ||||||||||||||||||||||||||||||||||||||||||||||||||||||||||||
Sbjct  10111  ACAGTGGCGGTCCCGCCGCAGCTTCCATTGCGTAGTAGCTAACACCTCGCAACTGGAGAG  10170

Query  481    CGGCGCGGCCACGCCGTAAAACACCCAACTTCTGAATGTTGACCTCGAATCAGGTAGGAA  540
              ||||||||||||||||||||||||||||||||||||||||||||||||||||||||||||
Sbjct  10171  CGGCGCGGCCACGCCGTAAAACACCCAACTTCTGAATGTTGACCTCGAATCAGGTAGGAA  10230

Query  541    TACCCGCTGAACTTAAGCATATCAATAAGCGGAGGAAAAGAAACCAACAGGGATTGCCCC  600
              ||||||||||||||||||||||||||||||||||||||||||||||||||||||||||||
Sbjct  10231  TACCCGCTGAACTTAAGCATATCAATAAGCGGAGGAAAAGAAACCAACAGGGATTGCCCC  10290

Query  601    AGTAACGGCGAGTGAAGCGGCAACAGCTCAAATTTGAAATCTGGCTCTCGGGCCCGAGTT  660
              ||||||||||||||||||||||||||||||||||||||||||||||||||||||||||||
Sbjct  10291  AGTAACGGCGAGTGAAGCGGCAACAGCTCAAATTTGAAATCTGGCTCTCGGGCCCGAGTT  10350

Query  661    GTAATTTGTAGAGGATGCTTTTGGTGAGGTGCCTTCCGAGTTCCCTGGAACGGGACGCCA  720
              ||||||||||||||||||||||||||||||||||||||||||||||||||||||||||||
Sbjct  10351  GTAATTTGTAGAGGATGCTTTTGGTGAGGTGCCTTCCGAGTTCCCTGGAACGGGACGCCA  10410

Query  721    TAGAGGGTGAGAGCCCCGTCTGGTTGGACACCGATCCTCTGTAAAGCTCCTTCGACGAGT  780
              ||||||||||||||||||||||||||||||||||||||||||||||||||||||||||||
Sbjct  10411  TAGAGGGTGAGAGCCCCGTCTGGTTGGACACCGATCCTCTGTAAAGCTCCTTCGACGAGT  10470

Query  781    CGAGTAGTTTGGGAATGCTGCTCTAAATGGGAGGTATATGTCTTCTAAAGCTAAATACCG  840
              ||||||||||||||||||||||||||||||||||||||||||||||||||||||||||||
Sbjct  10471  CGAGTAGTTTGGGAATGCTGCTCTAAATGGGAGGTATATGTCTTCTAAAGCTAAATACCG  10530

Query  841    GCCAGAGACCGATAGCGCACAAGTAGAGTGATCGAAAGATGAAAAGAACTTTGAAAAGAG  900
              ||||||||||||||||||||||||||||||||||||||||||||||||||||||||||||
Sbjct  10531  GCCAGAGACCGATAGCGCACAAGTAGAGTGATCGAAAGATGAAAAGAACTTTGAAAAGAG  10590

Query  901    AGTTAAACAGTACGTGAAATTGTTGAAAGGGAAGCGCTTGTGACCAGACTTGGGCTTGGT  960
              ||||||| ||||||||||||||||||||||||||||||||||||||||||||||||||||
Sbjct  10591  AGTTAAAAAGTACGTGAAATTGTTGAAAGGGAAGCGCTTGTGACCAGACTTGGGCTTGGT  10650

Query  961    TGATCATCCGGGGTTCTCCCCGGTGCACTCTTCCGGCCCAGGCCAGCATCAGTTCGCCCT  1020
              ||||||||||||||||||||||||||||||||||||| ||||||||||||||||||||||
Sbjct  10651  TGATCATCCGGGGTTCTCCCCGGTGCACTCTTCCGGCTCAGGCCAGCATCAGTTCGCCCT  10710

Query  1021   GGGGGACAAAGGCTTCGGGAATGTGGCTCTCTCCGGGGAGTGTTATAGCCCGTTGCGTAA  1080
              |||||| ||||||||||||||||||||||||||||||||||||||||||||| |||||||
Sbjct  10711  GGGGGATAAAGGCTTCGGGAATGTGGCTCTCTCCGGGGAGTGTTATAGCCCGCTGCGTAA  10770

Query  1081   TACCCTGTGGCGGACTGAGGTTCGCGCATTCGCAAGGATGCTGGCGTAATGGTCATCAGT  1140
              ||||||||||||||||||||||||||||||||||||||||||||||||||||||||||||
Sbjct  10771  TACCCTGTGGCGGACTGAGGTTCGCGCATTCGCAAGGATGCTGGCGTAATGGTCATCAGT  10830

Query  1141   GACCCGTCTTGAAACACGGACCAAGGAGTCGTCTTCGTATGCGAGTGTTCGGGTGTCAAA  1200
              ||||||||||||||||||||||||||||||||||||||||||||||||||||||||||||
Sbjct  10831  GACCCGTCTTGAAACACGGACCAAGGAGTCGTCTTCGTATGCGAGTGTTCGGGTGTCAAA  10890

Query  1201   CCCCTACGCGAAATGAAAGTGAACGCAGGTGAGAGCTTCGGCGCATCATCGACCGATCCT  1260
              ||||||||||||||||||||||||||||||||||||||||||||||||||||||||||||
Sbjct  10891  CCCCTACGCGAAATGAAAGTGAACGCAGGTGAGAGCTTCGGCGCATCATCGACCGATCCT  10950

Query  1261   GATGTTATCGGATGGATTTGAGTAAGAGCATACGGGGCCGGACCCGAAAGAAGGTGAACT  1320
              |||||| |||||||||||||||||||||||||||||||||||||||||||||||||||||
Sbjct  10951  GATGTTTTCGGATGGATTTGAGTAAGAGCATACGGGGCCGGACCCGAAAGAAGGTGAACT  11010

Query  1321   ATGCCTGTGTAGGGTGAAGCCAGAGGAAACTCTGGTGGAGGCTCGCAGCGGTTCTGACGT  1380
              ||||||||||||||||||||||||||||||||||||||||||||||||||||||||||||
Sbjct  11011  ATGCCTGTGTAGGGTGAAGCCAGAGGAAACTCTGGTGGAGGCTCGCAGCGGTTCTGACGT  11070

Query  1381   GCAAATCGATCGTCAAACATGGGCATGGGGGCGAAAGACTAATCGAACCTTCTAGTAGCT  1440
              ||||||||||||||||||||||||||||||||||||||||||||||||||||||||||||
Sbjct  11071  GCAAATCGATCGTCAAACATGGGCATGGGGGCGAAAGACTAATCGAACCTTCTAGTAGCT  11130

Query  1441   GGTTTCCGCCGAAGTTTCCCTCAGGATAGCAGTGTTGAACTCAGTTTTATGAGGTAAAGC  1500
              ||||||||||||||||||||||||||||||||||||||||||||||||||||||||||||
Sbjct  11131  GGTTTCCGCCGAAGTTTCCCTCAGGATAGCAGTGTTGAACTCAGTTTTATGAGGTAAAGC  11190

Query  1501   GAATGATTAGGGACTCGGGGGCGCTATTTAGCCTTCATCCATTCTCAAACTTTAAATATG  1560
              ||||||||||||||||||||||||||||||||||||||||||||||||||||||||||||
Sbjct  11191  GAATGATTAGGGACTCGGGGGCGCTATTTAGCCTTCATCCATTCTCAAACTTTAAATATG  11250

Query  1561   TAAGAAGCCCTTGTTGCTTAATTGAACGTGGGCATTCGAATGAATCAACACTAGTGGGCC  1620
              ||||||||||||||||||||||||||||||||||||||||||||||||||||||||||||
Sbjct  11251  TAAGAAGCCCTTGTTGCTTAATTGAACGTGGGCATTCGAATGAATCAACACTAGTGGGCC  11310

Query  1621   ATTTTTGGTAAGCAGAACTGGCGATGCGGGATGAACCGAACGCGAGGTTAAGGTGCCAGA  1680
              ||||||||||||||||||||||||||||||||||||||||||||||||||||||||||||
Sbjct  11311  ATTTTTGGTAAGCAGAACTGGCGATGCGGGATGAACCGAACGCGAGGTTAAGGTGCCAGA  11370

Query  1681   GTAGACGCTCATCAGACACCACAAAAGGTGTTAGTACATCTTGACAGCAGGACGGTGGCC  1740
              ||||||||||||||||||||||||||||||||||||||||||||||||||||||||||||
Sbjct  11371  GTAGACGCTCATCAGACACCACAAAAGGTGTTAGTACATCTTGACAGCAGGACGGTGGCC  11430

Query  1741   ATGGAAGTCGGAATCCGCTAAGGACTGTGTAACAACTCACCTGCCGAATGTACTAGCCCT  1800
              ||||||||||||||||||||||||||||||||||||||||||||||||||||||||||||
Sbjct  11431  ATGGAAGTCGGAATCCGCTAAGGACTGTGTAACAACTCACCTGCCGAATGTACTAGCCCT  11490

Query  1801   GAAAATGGATGGCGCTCAAGCGTCTCACCCATACCTCGCCCTCAGGGTAGAAACGATGCC  1860
              ||||||||||||||||||||||||||||||||||||||||||||||||||||||||||||
Sbjct  11491  GAAAATGGATGGCGCTCAAGCGTCTCACCCATACCTCGCCCTCAGGGTAGAAACGATGCC  11550

Query  1861   CTGAGGAGTAGGCGGACGTGGAGGTCAGTGACGAAGCCTAGGGCGTGAGCCCGGGTTGAA  1920
              ||||||||||||||||||||||||||||||||||||||||||||||||||||||||||||
Sbjct  11551  CTGAGGAGTAGGCGGACGTGGAGGTCAGTGACGAAGCCTAGGGCGTGAGCCCGGGTTGAA  11610

Query  1921   CGGCCTCTAGTGCAGATCTTGGTGGTAGTAGCAAATACTTCAATGAGAACTTGAAGGACC  1980
              ||||||||||||||||||||||||||||||||||||||||||||||||||||||||||||
Sbjct  11611  CGGCCTCTAGTGCAGATCTTGGTGGTAGTAGCAAATACTTCAATGAGAACTTGAAGGACC  11670

Query  1981   GAAGTGGGGAAAGGTTCCATGTGAACAGCGGTTGGACATGGGTTAGTCGATCCTAAGCCA  2040
              ||||||||||||||||||||||||||||||||||||||||||||||||||||||||||||
Sbjct  11671  GAAGTGGGGAAAGGTTCCATGTGAACAGCGGTTGGACATGGGTTAGTCGATCCTAAGCCA  11730

Query  2041   TAGGGAAGTTCCGTTTCAAAGGCGCACTATGCGCCGTCTGGCGAAAGGGGAGCCGGTCAA  2100
              ||||||||||||||||||||||||||||||||||||||||||||||||||||||||||||
Sbjct  11731  TAGGGAAGTTCCGTTTCAAAGGCGCACTATGCGCCGTCTGGCGAAAGGGGAGCCGGTCAA  11790

Query  2101   TATTCCGGCACCTGGATGTGGGTTTTGCGCGGCAACGCAACTGAACGCGGAGACGACGGC  2160
              ||||||||||||||||||||||||||||||||||||||||||||||||||||||||||||
Sbjct  11791  TATTCCGGCACCTGGATGTGGGTTTTGCGCGGCAACGCAACTGAACGCGGAGACGACGGC  11850

Query  2161   GGGGGCCCCGGGCAGAGTTCTCTTTTCTTCTTAACAGTCTCTCACCCTGAAATCGGTTTG  2220
              ||||||||||||||||||||||||||||||||||||||||||||||||||||||||||||
Sbjct  11851  GGGGGCCCCGGGCAGAGTTCTCTTTTCTTCTTAACAGTCTCTCACCCTGAAATCGGTTTG  11910

Query  2221   TCCGGAGCTAGGGTTTAATGGCTGGAAGAGCCCAGCACCTCTGCTGGGTCCGGTGCGCTC  2280
              ||||||||||||||||||||||||||||||||||||||||||||||||||||||||||||
Sbjct  11911  TCCGGAGCTAGGGTTTAATGGCTGGAAGAGCCCAGCACCTCTGCTGGGTCCGGTGCGCTC  11970

Query  2281   TCGACGTCCCTTGAAAATCCGCGGGAAGAAATAATTCTCACGCCAGGTCGTACTCATAAC  2340
              ||||||||||||||||||||||||||||||||||||||||||||||||||||||||||||
Sbjct  11971  TCGACGTCCCTTGAAAATCCGCGGGAAGAAATAATTCTCACGCCAGGTCGTACTCATAAC  12030

Query  2341   CGCAGCAGGTCTCCAAGGTGAACAGCCTCTGGTTGATAGAACAATGTAGATAAGGGAAGT  2400
              ||||||||||||||||||||||||||||||||||||||||||||||||||||||||||||
Sbjct  12031  CGCAGCAGGTCTCCAAGGTGAACAGCCTCTGGTTGATAGAACAATGTAGATAAGGGAAGT  12090

Query  2401   CGGCAAAATAGATCCGTAACTTCGGGATAAGGATTGGCTCTAAGGGTTGGGCACGCAGGG  2460
              ||||||||||||||||||||||||||||||||||||||||||||||||||||||||||||
Sbjct  12091  CGGCAAAATAGATCCGTAACTTCGGGATAAGGATTGGCTCTAAGGGTTGGGCACGCAGGG  12150

Query  2461   CCTTGGGCGGACGCCATGGGGGCAGGCTGCTTCTAGCCGGGCAACCGGCCGGCGGCGGCC  2520
              ||||||||||||||||||||||||||||||||||||||||||||||||||||||||||||
Sbjct  12151  CCTTGGGCGGACGCCATGGGGGCAGGCTGCTTCTAGCCGGGCAACCGGCCGGCGGCGGCC  12210

Query  2521   AGCACCCGTGCGCTGATGCCCTTGGCAGGCTTCGGCCGTCCGGCGTGCGGTTAACAACCA  2580
              |||||||||| |||||||||||||||||||||||||||||||||||||||||||||||||
Sbjct  12211  AGCACCCGTGTGCTGATGCCCTTGGCAGGCTTCGGCCGTCCGGCGTGCGGTTAACAACCA  12270

Query  2581   ACTTAGAACTGGTACGGACAAGGGGAAT  2608
              ||||||||||||||||||||||||||||
Sbjct  12271  ACTTAGAACTGGTACGGACAAGGGGAAT  12298


 Score = 4730 bits (2561),  Expect = 0.0
 Identities = 2593/2608 (99%), Gaps = 4/2608 (0%)
 Strand=Plus/Plus

Query  1      CAAGGTCTCCGTTGGTGAACCAGCGGAGGGATCATTACCGAGTTATACAACTCATCAACC  60
              ||||||||||||||||||||||||||||||||||||||||||||||||||||||||||||
Sbjct  17665  CAAGGTCTCCGTTGGTGAACCAGCGGAGGGATCATTACCGAGTTATACAACTCATCAACC  17724

Query  61     CTGTGAACATACCTAAAACGTTGCTTCGGCGGGAACAGACGGCCCCGTAACACGGGCCGC  120
              ||||||||||||||||||||||||||||||||||||||||||||||||||||||||||||
Sbjct  17725  CTGTGAACATACCTAAAACGTTGCTTCGGCGGGAACAGACGGCCCCGTAACACGGGCCGC  17784

Query  121    CCCCGCCAGAGGACCCCCTAACTCTGTTTCTATTATGTTTCTTCTGAGTAAAACAAGCAA  180
              ||||||||||||| ||||||||||||||| ||| |||||| |||||||| ||||||||||
Sbjct  17785  CCCCGCCAGAGGA-CCCCTAACTCTGTTTTTATAATGTTT-TTCTGAGT-AAACAAGCAA  17841

Query  181    ATAAATTAAAACTTTCAACAACGGATCTCTTGGCTCTGGCATCGATGAAGAACGCAGCGA  240
              ||||||||||||||||||||||||||||||||||||||||||||||||||||||||||||
Sbjct  17842  ATAAATTAAAACTTTCAACAACGGATCTCTTGGCTCTGGCATCGATGAAGAACGCAGCGA  17901

Query  241    AATGCGATAAGTAATGTGAATTGCAGAATTCAGTGAATCATCGAATCTTTGAACGCACAT  300
              ||||||||||||||||||||||||||||||||||||||||||||||||||||||||||||
Sbjct  17902  AATGCGATAAGTAATGTGAATTGCAGAATTCAGTGAATCATCGAATCTTTGAACGCACAT  17961

Query  301    TGCGCCCGCCAGTATTCTGGCGGGCATGCCTGTTCGAGCGTCATTACAACCCTCAGGCCC  360
              ||||||||||||||||||||||||||||||||||||||||||||||||||||||||||||
Sbjct  17962  TGCGCCCGCCAGTATTCTGGCGGGCATGCCTGTTCGAGCGTCATTACAACCCTCAGGCCC  18021

Query  361    CCGGGCCTGGCGTTGGGGATCGGCGAGGCGCCCCCTGCGGGCACACGCCGTCCCCCAAAT  420
              ||||||||||||||||||||||||| |  ||||||||||||||||||||||||| |||||
Sbjct  18022  CCGGGCCTGGCGTTGGGGATCGGCG-GAAGCCCCCTGCGGGCACACGCCGTCCCTCAAAT  18080

Query  421    ACAGTGGCGGTCCCGCCGCAGCTTCCATTGCGTAGTAGCTAACACCTCGCAACTGGAGAG  480
              ||||||||||||||||||||||||||||||||||||||||||||||||||||||||||||
Sbjct  18081  ACAGTGGCGGTCCCGCCGCAGCTTCCATTGCGTAGTAGCTAACACCTCGCAACTGGAGAG  18140

Query  481    CGGCGCGGCCACGCCGTAAAACACCCAACTTCTGAATGTTGACCTCGAATCAGGTAGGAA  540
              ||||||||||||||||||||||||||||||||||||||||||||||||||||||||||||
Sbjct  18141  CGGCGCGGCCACGCCGTAAAACACCCAACTTCTGAATGTTGACCTCGAATCAGGTAGGAA  18200

Query  541    TACCCGCTGAACTTAAGCATATCAATAAGCGGAGGAAAAGAAACCAACAGGGATTGCCCC  600
              ||||||||||||||||||||||||||||||||||||||||||||||||||||||||||||
Sbjct  18201  TACCCGCTGAACTTAAGCATATCAATAAGCGGAGGAAAAGAAACCAACAGGGATTGCCCC  18260

Query  601    AGTAACGGCGAGTGAAGCGGCAACAGCTCAAATTTGAAATCTGGCTCTCGGGCCCGAGTT  660
              ||||||||||||||||||||||||||||||||||||||||||||||||||||||||||||
Sbjct  18261  AGTAACGGCGAGTGAAGCGGCAACAGCTCAAATTTGAAATCTGGCTCTCGGGCCCGAGTT  18320

Query  661    GTAATTTGTAGAGGATGCTTTTGGTGAGGTGCCTTCCGAGTTCCCTGGAACGGGACGCCA  720
              ||||||||||||||||||||||||||||||||||||||||||||||||||||||||||||
Sbjct  18321  GTAATTTGTAGAGGATGCTTTTGGTGAGGTGCCTTCCGAGTTCCCTGGAACGGGACGCCA  18380

Query  721    TAGAGGGTGAGAGCCCCGTCTGGTTGGACACCGATCCTCTGTAAAGCTCCTTCGACGAGT  780
              ||||||||||||||||||||||||||||||||||||||||||||||||||||||||||||
Sbjct  18381  TAGAGGGTGAGAGCCCCGTCTGGTTGGACACCGATCCTCTGTAAAGCTCCTTCGACGAGT  18440

Query  781    CGAGTAGTTTGGGAATGCTGCTCTAAATGGGAGGTATATGTCTTCTAAAGCTAAATACCG  840
              ||||||||||||||||||||||||||||||||||||||||||||||||||||||||||||
Sbjct  18441  CGAGTAGTTTGGGAATGCTGCTCTAAATGGGAGGTATATGTCTTCTAAAGCTAAATACCG  18500

Query  841    GCCAGAGACCGATAGCGCACAAGTAGAGTGATCGAAAGATGAAAAGAACTTTGAAAAGAG  900
              ||||||||||||||||||||||||||||||||||||||||||||||||||||||||||||
Sbjct  18501  GCCAGAGACCGATAGCGCACAAGTAGAGTGATCGAAAGATGAAAAGAACTTTGAAAAGAG  18560

Query  901    AGTTAAACAGTACGTGAAATTGTTGAAAGGGAAGCGCTTGTGACCAGACTTGGGCTTGGT  960
              ||||||| ||||||||||||||||||||||||||||||||||||||||||||||||||||
Sbjct  18561  AGTTAAAAAGTACGTGAAATTGTTGAAAGGGAAGCGCTTGTGACCAGACTTGGGCTTGGT  18620

Query  961    TGATCATCCGGGGTTCTCCCCGGTGCACTCTTCCGGCCCAGGCCAGCATCAGTTCGCCCT  1020
              ||||||||||||||||||||||||||||||||||||| ||||||||||||||||||||||
Sbjct  18621  TGATCATCCGGGGTTCTCCCCGGTGCACTCTTCCGGCTCAGGCCAGCATCAGTTCGCCCT  18680

Query  1021   GGGGGACAAAGGCTTCGGGAATGTGGCTCTCTCCGGGGAGTGTTATAGCCCGTTGCGTAA  1080
              |||||| ||||||||||||||||||||||||||||||||||||||||||||| |||||||
Sbjct  18681  GGGGGATAAAGGCTTCGGGAATGTGGCTCTCTCCGGGGAGTGTTATAGCCCGCTGCGTAA  18740

Query  1081   TACCCTGTGGCGGACTGAGGTTCGCGCATTCGCAAGGATGCTGGCGTAATGGTCATCAGT  1140
              ||||||||||||||||||||||||||||||||||||||||||||||||||||||||||||
Sbjct  18741  TACCCTGTGGCGGACTGAGGTTCGCGCATTCGCAAGGATGCTGGCGTAATGGTCATCAGT  18800

Query  1141   GACCCGTCTTGAAACACGGACCAAGGAGTCGTCTTCGTATGCGAGTGTTCGGGTGTCAAA  1200
              ||||||||||||||||||||||||||||||||||||||||||||||||||||||||||||
Sbjct  18801  GACCCGTCTTGAAACACGGACCAAGGAGTCGTCTTCGTATGCGAGTGTTCGGGTGTCAAA  18860

Query  1201   CCCCTACGCGAAATGAAAGTGAACGCAGGTGAGAGCTTCGGCGCATCATCGACCGATCCT  1260
              ||||||||||||||||||||||||||||||||||||||||||||||||||||||||||||
Sbjct  18861  CCCCTACGCGAAATGAAAGTGAACGCAGGTGAGAGCTTCGGCGCATCATCGACCGATCCT  18920

Query  1261   GATGTTATCGGATGGATTTGAGTAAGAGCATACGGGGCCGGACCCGAAAGAAGGTGAACT  1320
              |||||| |||||||||||||||||||||||||||||||||||||||||||||||||||||
Sbjct  18921  GATGTTTTCGGATGGATTTGAGTAAGAGCATACGGGGCCGGACCCGAAAGAAGGTGAACT  18980

Query  1321   ATGCCTGTGTAGGGTGAAGCCAGAGGAAACTCTGGTGGAGGCTCGCAGCGGTTCTGACGT  1380
              ||||||||||||||||||||||||||||||||||||||||||||||||||||||||||||
Sbjct  18981  ATGCCTGTGTAGGGTGAAGCCAGAGGAAACTCTGGTGGAGGCTCGCAGCGGTTCTGACGT  19040

Query  1381   GCAAATCGATCGTCAAACATGGGCATGGGGGCGAAAGACTAATCGAACCTTCTAGTAGCT  1440
              ||||||||||||||||||||||||||||||||||||||||||||||||||||||||||||
Sbjct  19041  GCAAATCGATCGTCAAACATGGGCATGGGGGCGAAAGACTAATCGAACCTTCTAGTAGCT  19100

Query  1441   GGTTTCCGCCGAAGTTTCCCTCAGGATAGCAGTGTTGAACTCAGTTTTATGAGGTAAAGC  1500
              ||||||||||||||||||||||||||||||||||||||||||||||||||||||||||||
Sbjct  19101  GGTTTCCGCCGAAGTTTCCCTCAGGATAGCAGTGTTGAACTCAGTTTTATGAGGTAAAGC  19160

Query  1501   GAATGATTAGGGACTCGGGGGCGCTATTTAGCCTTCATCCATTCTCAAACTTTAAATATG  1560
              ||||||||||||||||||||||||||||||||||||||||||||||||||||||||||||
Sbjct  19161  GAATGATTAGGGACTCGGGGGCGCTATTTAGCCTTCATCCATTCTCAAACTTTAAATATG  19220

Query  1561   TAAGAAGCCCTTGTTGCTTAATTGAACGTGGGCATTCGAATGAATCAACACTAGTGGGCC  1620
              ||||||||||||||||||||||||||||||||||||||||||||||||||||||||||||
Sbjct  19221  TAAGAAGCCCTTGTTGCTTAATTGAACGTGGGCATTCGAATGAATCAACACTAGTGGGCC  19280

Query  1621   ATTTTTGGTAAGCAGAACTGGCGATGCGGGATGAACCGAACGCGAGGTTAAGGTGCCAGA  1680
              ||||||||||||||||||||||||||||||||||||||||||||||||||||||||||||
Sbjct  19281  ATTTTTGGTAAGCAGAACTGGCGATGCGGGATGAACCGAACGCGAGGTTAAGGTGCCAGA  19340

Query  1681   GTAGACGCTCATCAGACACCACAAAAGGTGTTAGTACATCTTGACAGCAGGACGGTGGCC  1740
              ||||||||||||||||||||||||||||||||||||||||||||||||||||||||||||
Sbjct  19341  GTAGACGCTCATCAGACACCACAAAAGGTGTTAGTACATCTTGACAGCAGGACGGTGGCC  19400

Query  1741   ATGGAAGTCGGAATCCGCTAAGGACTGTGTAACAACTCACCTGCCGAATGTACTAGCCCT  1800
              ||||||||||||||||||||||||||||||||||||||||||||||||||||||||||||
Sbjct  19401  ATGGAAGTCGGAATCCGCTAAGGACTGTGTAACAACTCACCTGCCGAATGTACTAGCCCT  19460

Query  1801   GAAAATGGATGGCGCTCAAGCGTCTCACCCATACCTCGCCCTCAGGGTAGAAACGATGCC  1860
              ||||||||||||||||||||||||||||||||||||||||||||||||||||||||||||
Sbjct  19461  GAAAATGGATGGCGCTCAAGCGTCTCACCCATACCTCGCCCTCAGGGTAGAAACGATGCC  19520

Query  1861   CTGAGGAGTAGGCGGACGTGGAGGTCAGTGACGAAGCCTAGGGCGTGAGCCCGGGTTGAA  1920
              ||||||||||||||||||||||||||||||||||||||||||||||||||||||||||||
Sbjct  19521  CTGAGGAGTAGGCGGACGTGGAGGTCAGTGACGAAGCCTAGGGCGTGAGCCCGGGTTGAA  19580

Query  1921   CGGCCTCTAGTGCAGATCTTGGTGGTAGTAGCAAATACTTCAATGAGAACTTGAAGGACC  1980
              ||||||||||||||||||||||||||||||||||||||||||||||||||||||||||||
Sbjct  19581  CGGCCTCTAGTGCAGATCTTGGTGGTAGTAGCAAATACTTCAATGAGAACTTGAAGGACC  19640

Query  1981   GAAGTGGGGAAAGGTTCCATGTGAACAGCGGTTGGACATGGGTTAGTCGATCCTAAGCCA  2040
              ||||||||||||||||||||||||||||||||||||||||||||||||||||||||||||
Sbjct  19641  GAAGTGGGGAAAGGTTCCATGTGAACAGCGGTTGGACATGGGTTAGTCGATCCTAAGCCA  19700

Query  2041   TAGGGAAGTTCCGTTTCAAAGGCGCACTATGCGCCGTCTGGCGAAAGGGGAGCCGGTCAA  2100
              ||||||||||||||||||||||||||||||||||||||||||||||||||||||||||||
Sbjct  19701  TAGGGAAGTTCCGTTTCAAAGGCGCACTATGCGCCGTCTGGCGAAAGGGGAGCCGGTCAA  19760

Query  2101   TATTCCGGCACCTGGATGTGGGTTTTGCGCGGCAACGCAACTGAACGCGGAGACGACGGC  2160
              ||||||||||||||||||||||||||||||||||||||||||||||||||||||||||||
Sbjct  19761  TATTCCGGCACCTGGATGTGGGTTTTGCGCGGCAACGCAACTGAACGCGGAGACGACGGC  19820

Query  2161   GGGGGCCCCGGGCAGAGTTCTCTTTTCTTCTTAACAGTCTCTCACCCTGAAATCGGTTTG  2220
              ||||||||||||||||||||||||||||||||||||||||||||||||||||||||||||
Sbjct  19821  GGGGGCCCCGGGCAGAGTTCTCTTTTCTTCTTAACAGTCTCTCACCCTGAAATCGGTTTG  19880

Query  2221   TCCGGAGCTAGGGTTTAATGGCTGGAAGAGCCCAGCACCTCTGCTGGGTCCGGTGCGCTC  2280
              ||||||||||||||||||||||||||||||||||||||||||||||||||||||||||||
Sbjct  19881  TCCGGAGCTAGGGTTTAATGGCTGGAAGAGCCCAGCACCTCTGCTGGGTCCGGTGCGCTC  19940

Query  2281   TCGACGTCCCTTGAAAATCCGCGGGAAGAAATAATTCTCACGCCAGGTCGTACTCATAAC  2340
              ||||||||||||||||||||||||||||||||||||||||||||||||||||||||||||
Sbjct  19941  TCGACGTCCCTTGAAAATCCGCGGGAAGAAATAATTCTCACGCCAGGTCGTACTCATAAC  20000

Query  2341   CGCAGCAGGTCTCCAAGGTGAACAGCCTCTGGTTGATAGAACAATGTAGATAAGGGAAGT  2400
              ||||||||||||||||||||||||||||||||||||||||||||||||||||||||||||
Sbjct  20001  CGCAGCAGGTCTCCAAGGTGAACAGCCTCTGGTTGATAGAACAATGTAGATAAGGGAAGT  20060

Query  2401   CGGCAAAATAGATCCGTAACTTCGGGATAAGGATTGGCTCTAAGGGTTGGGCACGCAGGG  2460
              ||||||||||||||||||||||||||||||||||||||||||||||||||||||||||||
Sbjct  20061  CGGCAAAATAGATCCGTAACTTCGGGATAAGGATTGGCTCTAAGGGTTGGGCACGCAGGG  20120

Query  2461   CCTTGGGCGGACGCCATGGGGGCAGGCTGCTTCTAGCCGGGCAACCGGCCGGCGGCGGCC  2520
              ||||||||||||||||||||||||||||||||||||||||||||||||||||||||||||
Sbjct  20121  CCTTGGGCGGACGCCATGGGGGCAGGCTGCTTCTAGCCGGGCAACCGGCCGGCGGCGGCC  20180

Query  2521   AGCACCCGTGCGCTGATGCCCTTGGCAGGCTTCGGCCGTCCGGCGTGCGGTTAACAACCA  2580
              |||||||||| |||||||||||||||||||||||||||||||||||||||||||||||||
Sbjct  20181  AGCACCCGTGTGCTGATGCCCTTGGCAGGCTTCGGCCGTCCGGCGTGCGGTTAACAACCA  20240

Query  2581   ACTTAGAACTGGTACGGACAAGGGGAAT  2608
              ||||||||||||||||||||||||||||
Sbjct  20241  ACTTAGAACTGGTACGGACAAGGGGAAT  20268


 Score = 4730 bits (2561),  Expect = 0.0
 Identities = 2593/2608 (99%), Gaps = 4/2608 (0%)
 Strand=Plus/Plus

Query  1      CAAGGTCTCCGTTGGTGAACCAGCGGAGGGATCATTACCGAGTTATACAACTCATCAACC  60
              ||||||||||||||||||||||||||||||||||||||||||||||||||||||||||||
Sbjct  25635  CAAGGTCTCCGTTGGTGAACCAGCGGAGGGATCATTACCGAGTTATACAACTCATCAACC  25694

Query  61     CTGTGAACATACCTAAAACGTTGCTTCGGCGGGAACAGACGGCCCCGTAACACGGGCCGC  120
              ||||||||||||||||||||||||||||||||||||||||||||||||||||||||||||
Sbjct  25695  CTGTGAACATACCTAAAACGTTGCTTCGGCGGGAACAGACGGCCCCGTAACACGGGCCGC  25754

Query  121    CCCCGCCAGAGGACCCCCTAACTCTGTTTCTATTATGTTTCTTCTGAGTAAAACAAGCAA  180
              ||||||||||||| ||||||||||||||| ||| |||||| |||||||| ||||||||||
Sbjct  25755  CCCCGCCAGAGGA-CCCCTAACTCTGTTTTTATAATGTTT-TTCTGAGT-AAACAAGCAA  25811

Query  181    ATAAATTAAAACTTTCAACAACGGATCTCTTGGCTCTGGCATCGATGAAGAACGCAGCGA  240
              ||||||||||||||||||||||||||||||||||||||||||||||||||||||||||||
Sbjct  25812  ATAAATTAAAACTTTCAACAACGGATCTCTTGGCTCTGGCATCGATGAAGAACGCAGCGA  25871

Query  241    AATGCGATAAGTAATGTGAATTGCAGAATTCAGTGAATCATCGAATCTTTGAACGCACAT  300
              ||||||||||||||||||||||||||||||||||||||||||||||||||||||||||||
Sbjct  25872  AATGCGATAAGTAATGTGAATTGCAGAATTCAGTGAATCATCGAATCTTTGAACGCACAT  25931

Query  301    TGCGCCCGCCAGTATTCTGGCGGGCATGCCTGTTCGAGCGTCATTACAACCCTCAGGCCC  360
              ||||||||||||||||||||||||||||||||||||||||||||||||||||||||||||
Sbjct  25932  TGCGCCCGCCAGTATTCTGGCGGGCATGCCTGTTCGAGCGTCATTACAACCCTCAGGCCC  25991

Query  361    CCGGGCCTGGCGTTGGGGATCGGCGAGGCGCCCCCTGCGGGCACACGCCGTCCCCCAAAT  420
              ||||||||||||||||||||||||| |  ||||||||||||||||||||||||| |||||
Sbjct  25992  CCGGGCCTGGCGTTGGGGATCGGCG-GAAGCCCCCTGCGGGCACACGCCGTCCCTCAAAT  26050

Query  421    ACAGTGGCGGTCCCGCCGCAGCTTCCATTGCGTAGTAGCTAACACCTCGCAACTGGAGAG  480
              ||||||||||||||||||||||||||||||||||||||||||||||||||||||||||||
Sbjct  26051  ACAGTGGCGGTCCCGCCGCAGCTTCCATTGCGTAGTAGCTAACACCTCGCAACTGGAGAG  26110

Query  481    CGGCGCGGCCACGCCGTAAAACACCCAACTTCTGAATGTTGACCTCGAATCAGGTAGGAA  540
              ||||||||||||||||||||||||||||||||||||||||||||||||||||||||||||
Sbjct  26111  CGGCGCGGCCACGCCGTAAAACACCCAACTTCTGAATGTTGACCTCGAATCAGGTAGGAA  26170

Query  541    TACCCGCTGAACTTAAGCATATCAATAAGCGGAGGAAAAGAAACCAACAGGGATTGCCCC  600
              ||||||||||||||||||||||||||||||||||||||||||||||||||||||||||||
Sbjct  26171  TACCCGCTGAACTTAAGCATATCAATAAGCGGAGGAAAAGAAACCAACAGGGATTGCCCC  26230

Query  601    AGTAACGGCGAGTGAAGCGGCAACAGCTCAAATTTGAAATCTGGCTCTCGGGCCCGAGTT  660
              ||||||||||||||||||||||||||||||||||||||||||||||||||||||||||||
Sbjct  26231  AGTAACGGCGAGTGAAGCGGCAACAGCTCAAATTTGAAATCTGGCTCTCGGGCCCGAGTT  26290

Query  661    GTAATTTGTAGAGGATGCTTTTGGTGAGGTGCCTTCCGAGTTCCCTGGAACGGGACGCCA  720
              ||||||||||||||||||||||||||||||||||||||||||||||||||||||||||||
Sbjct  26291  GTAATTTGTAGAGGATGCTTTTGGTGAGGTGCCTTCCGAGTTCCCTGGAACGGGACGCCA  26350

Query  721    TAGAGGGTGAGAGCCCCGTCTGGTTGGACACCGATCCTCTGTAAAGCTCCTTCGACGAGT  780
              ||||||||||||||||||||||||||||||||||||||||||||||||||||||||||||
Sbjct  26351  TAGAGGGTGAGAGCCCCGTCTGGTTGGACACCGATCCTCTGTAAAGCTCCTTCGACGAGT  26410

Query  781    CGAGTAGTTTGGGAATGCTGCTCTAAATGGGAGGTATATGTCTTCTAAAGCTAAATACCG  840
              ||||||||||||||||||||||||||||||||||||||||||||||||||||||||||||
Sbjct  26411  CGAGTAGTTTGGGAATGCTGCTCTAAATGGGAGGTATATGTCTTCTAAAGCTAAATACCG  26470

Query  841    GCCAGAGACCGATAGCGCACAAGTAGAGTGATCGAAAGATGAAAAGAACTTTGAAAAGAG  900
              ||||||||||||||||||||||||||||||||||||||||||||||||||||||||||||
Sbjct  26471  GCCAGAGACCGATAGCGCACAAGTAGAGTGATCGAAAGATGAAAAGAACTTTGAAAAGAG  26530

Query  901    AGTTAAACAGTACGTGAAATTGTTGAAAGGGAAGCGCTTGTGACCAGACTTGGGCTTGGT  960
              ||||||| ||||||||||||||||||||||||||||||||||||||||||||||||||||
Sbjct  26531  AGTTAAAAAGTACGTGAAATTGTTGAAAGGGAAGCGCTTGTGACCAGACTTGGGCTTGGT  26590

Query  961    TGATCATCCGGGGTTCTCCCCGGTGCACTCTTCCGGCCCAGGCCAGCATCAGTTCGCCCT  1020
              ||||||||||||||||||||||||||||||||||||| ||||||||||||||||||||||
Sbjct  26591  TGATCATCCGGGGTTCTCCCCGGTGCACTCTTCCGGCTCAGGCCAGCATCAGTTCGCCCT  26650

Query  1021   GGGGGACAAAGGCTTCGGGAATGTGGCTCTCTCCGGGGAGTGTTATAGCCCGTTGCGTAA  1080
              |||||| ||||||||||||||||||||||||||||||||||||||||||||| |||||||
Sbjct  26651  GGGGGATAAAGGCTTCGGGAATGTGGCTCTCTCCGGGGAGTGTTATAGCCCGCTGCGTAA  26710

Query  1081   TACCCTGTGGCGGACTGAGGTTCGCGCATTCGCAAGGATGCTGGCGTAATGGTCATCAGT  1140
              ||||||||||||||||||||||||||||||||||||||||||||||||||||||||||||
Sbjct  26711  TACCCTGTGGCGGACTGAGGTTCGCGCATTCGCAAGGATGCTGGCGTAATGGTCATCAGT  26770

Query  1141   GACCCGTCTTGAAACACGGACCAAGGAGTCGTCTTCGTATGCGAGTGTTCGGGTGTCAAA  1200
              ||||||||||||||||||||||||||||||||||||||||||||||||||||||||||||
Sbjct  26771  GACCCGTCTTGAAACACGGACCAAGGAGTCGTCTTCGTATGCGAGTGTTCGGGTGTCAAA  26830

Query  1201   CCCCTACGCGAAATGAAAGTGAACGCAGGTGAGAGCTTCGGCGCATCATCGACCGATCCT  1260
              ||||||||||||||||||||||||||||||||||||||||||||||||||||||||||||
Sbjct  26831  CCCCTACGCGAAATGAAAGTGAACGCAGGTGAGAGCTTCGGCGCATCATCGACCGATCCT  26890

Query  1261   GATGTTATCGGATGGATTTGAGTAAGAGCATACGGGGCCGGACCCGAAAGAAGGTGAACT  1320
              |||||| |||||||||||||||||||||||||||||||||||||||||||||||||||||
Sbjct  26891  GATGTTTTCGGATGGATTTGAGTAAGAGCATACGGGGCCGGACCCGAAAGAAGGTGAACT  26950

Query  1321   ATGCCTGTGTAGGGTGAAGCCAGAGGAAACTCTGGTGGAGGCTCGCAGCGGTTCTGACGT  1380
              ||||||||||||||||||||||||||||||||||||||||||||||||||||||||||||
Sbjct  26951  ATGCCTGTGTAGGGTGAAGCCAGAGGAAACTCTGGTGGAGGCTCGCAGCGGTTCTGACGT  27010

Query  1381   GCAAATCGATCGTCAAACATGGGCATGGGGGCGAAAGACTAATCGAACCTTCTAGTAGCT  1440
              ||||||||||||||||||||||||||||||||||||||||||||||||||||||||||||
Sbjct  27011  GCAAATCGATCGTCAAACATGGGCATGGGGGCGAAAGACTAATCGAACCTTCTAGTAGCT  27070

Query  1441   GGTTTCCGCCGAAGTTTCCCTCAGGATAGCAGTGTTGAACTCAGTTTTATGAGGTAAAGC  1500
              ||||||||||||||||||||||||||||||||||||||||||||||||||||||||||||
Sbjct  27071  GGTTTCCGCCGAAGTTTCCCTCAGGATAGCAGTGTTGAACTCAGTTTTATGAGGTAAAGC  27130

Query  1501   GAATGATTAGGGACTCGGGGGCGCTATTTAGCCTTCATCCATTCTCAAACTTTAAATATG  1560
              ||||||||||||||||||||||||||||||||||||||||||||||||||||||||||||
Sbjct  27131  GAATGATTAGGGACTCGGGGGCGCTATTTAGCCTTCATCCATTCTCAAACTTTAAATATG  27190

Query  1561   TAAGAAGCCCTTGTTGCTTAATTGAACGTGGGCATTCGAATGAATCAACACTAGTGGGCC  1620
              ||||||||||||||||||||||||||||||||||||||||||||||||||||||||||||
Sbjct  27191  TAAGAAGCCCTTGTTGCTTAATTGAACGTGGGCATTCGAATGAATCAACACTAGTGGGCC  27250

Query  1621   ATTTTTGGTAAGCAGAACTGGCGATGCGGGATGAACCGAACGCGAGGTTAAGGTGCCAGA  1680
              ||||||||||||||||||||||||||||||||||||||||||||||||||||||||||||
Sbjct  27251  ATTTTTGGTAAGCAGAACTGGCGATGCGGGATGAACCGAACGCGAGGTTAAGGTGCCAGA  27310

Query  1681   GTAGACGCTCATCAGACACCACAAAAGGTGTTAGTACATCTTGACAGCAGGACGGTGGCC  1740
              ||||||||||||||||||||||||||||||||||||||||||||||||||||||||||||
Sbjct  27311  GTAGACGCTCATCAGACACCACAAAAGGTGTTAGTACATCTTGACAGCAGGACGGTGGCC  27370

Query  1741   ATGGAAGTCGGAATCCGCTAAGGACTGTGTAACAACTCACCTGCCGAATGTACTAGCCCT  1800
              ||||||||||||||||||||||||||||||||||||||||||||||||||||||||||||
Sbjct  27371  ATGGAAGTCGGAATCCGCTAAGGACTGTGTAACAACTCACCTGCCGAATGTACTAGCCCT  27430

Query  1801   GAAAATGGATGGCGCTCAAGCGTCTCACCCATACCTCGCCCTCAGGGTAGAAACGATGCC  1860
              ||||||||||||||||||||||||||||||||||||||||||||||||||||||||||||
Sbjct  27431  GAAAATGGATGGCGCTCAAGCGTCTCACCCATACCTCGCCCTCAGGGTAGAAACGATGCC  27490

Query  1861   CTGAGGAGTAGGCGGACGTGGAGGTCAGTGACGAAGCCTAGGGCGTGAGCCCGGGTTGAA  1920
              ||||||||||||||||||||||||||||||||||||||||||||||||||||||||||||
Sbjct  27491  CTGAGGAGTAGGCGGACGTGGAGGTCAGTGACGAAGCCTAGGGCGTGAGCCCGGGTTGAA  27550

Query  1921   CGGCCTCTAGTGCAGATCTTGGTGGTAGTAGCAAATACTTCAATGAGAACTTGAAGGACC  1980
              ||||||||||||||||||||||||||||||||||||||||||||||||||||||||||||
Sbjct  27551  CGGCCTCTAGTGCAGATCTTGGTGGTAGTAGCAAATACTTCAATGAGAACTTGAAGGACC  27610

Query  1981   GAAGTGGGGAAAGGTTCCATGTGAACAGCGGTTGGACATGGGTTAGTCGATCCTAAGCCA  2040
              ||||||||||||||||||||||||||||||||||||||||||||||||||||||||||||
Sbjct  27611  GAAGTGGGGAAAGGTTCCATGTGAACAGCGGTTGGACATGGGTTAGTCGATCCTAAGCCA  27670

Query  2041   TAGGGAAGTTCCGTTTCAAAGGCGCACTATGCGCCGTCTGGCGAAAGGGGAGCCGGTCAA  2100
              ||||||||||||||||||||||||||||||||||||||||||||||||||||||||||||
Sbjct  27671  TAGGGAAGTTCCGTTTCAAAGGCGCACTATGCGCCGTCTGGCGAAAGGGGAGCCGGTCAA  27730

Query  2101   TATTCCGGCACCTGGATGTGGGTTTTGCGCGGCAACGCAACTGAACGCGGAGACGACGGC  2160
              ||||||||||||||||||||||||||||||||||||||||||||||||||||||||||||
Sbjct  27731  TATTCCGGCACCTGGATGTGGGTTTTGCGCGGCAACGCAACTGAACGCGGAGACGACGGC  27790

Query  2161   GGGGGCCCCGGGCAGAGTTCTCTTTTCTTCTTAACAGTCTCTCACCCTGAAATCGGTTTG  2220
              ||||||||||||||||||||||||||||||||||||||||||||||||||||||||||||
Sbjct  27791  GGGGGCCCCGGGCAGAGTTCTCTTTTCTTCTTAACAGTCTCTCACCCTGAAATCGGTTTG  27850

Query  2221   TCCGGAGCTAGGGTTTAATGGCTGGAAGAGCCCAGCACCTCTGCTGGGTCCGGTGCGCTC  2280
              ||||||||||||||||||||||||||||||||||||||||||||||||||||||||||||
Sbjct  27851  TCCGGAGCTAGGGTTTAATGGCTGGAAGAGCCCAGCACCTCTGCTGGGTCCGGTGCGCTC  27910

Query  2281   TCGACGTCCCTTGAAAATCCGCGGGAAGAAATAATTCTCACGCCAGGTCGTACTCATAAC  2340
              ||||||||||||||||||||||||||||||||||||||||||||||||||||||||||||
Sbjct  27911  TCGACGTCCCTTGAAAATCCGCGGGAAGAAATAATTCTCACGCCAGGTCGTACTCATAAC  27970

Query  2341   CGCAGCAGGTCTCCAAGGTGAACAGCCTCTGGTTGATAGAACAATGTAGATAAGGGAAGT  2400
              ||||||||||||||||||||||||||||||||||||||||||||||||||||||||||||
Sbjct  27971  CGCAGCAGGTCTCCAAGGTGAACAGCCTCTGGTTGATAGAACAATGTAGATAAGGGAAGT  28030

Query  2401   CGGCAAAATAGATCCGTAACTTCGGGATAAGGATTGGCTCTAAGGGTTGGGCACGCAGGG  2460
              ||||||||||||||||||||||||||||||||||||||||||||||||||||||||||||
Sbjct  28031  CGGCAAAATAGATCCGTAACTTCGGGATAAGGATTGGCTCTAAGGGTTGGGCACGCAGGG  28090

Query  2461   CCTTGGGCGGACGCCATGGGGGCAGGCTGCTTCTAGCCGGGCAACCGGCCGGCGGCGGCC  2520
              ||||||||||||||||||||||||||||||||||||||||||||||||||||||||||||
Sbjct  28091  CCTTGGGCGGACGCCATGGGGGCAGGCTGCTTCTAGCCGGGCAACCGGCCGGCGGCGGCC  28150

Query  2521   AGCACCCGTGCGCTGATGCCCTTGGCAGGCTTCGGCCGTCCGGCGTGCGGTTAACAACCA  2580
              |||||||||| |||||||||||||||||||||||||||||||||||||||||||||||||
Sbjct  28151  AGCACCCGTGTGCTGATGCCCTTGGCAGGCTTCGGCCGTCCGGCGTGCGGTTAACAACCA  28210

Query  2581   ACTTAGAACTGGTACGGACAAGGGGAAT  2608
              ||||||||||||||||||||||||||||
Sbjct  28211  ACTTAGAACTGGTACGGACAAGGGGAAT  28238


 Score = 4730 bits (2561),  Expect = 0.0
 Identities = 2593/2608 (99%), Gaps = 4/2608 (0%)
 Strand=Plus/Plus

Query  1      CAAGGTCTCCGTTGGTGAACCAGCGGAGGGATCATTACCGAGTTATACAACTCATCAACC  60
              ||||||||||||||||||||||||||||||||||||||||||||||||||||||||||||
Sbjct  33605  CAAGGTCTCCGTTGGTGAACCAGCGGAGGGATCATTACCGAGTTATACAACTCATCAACC  33664

Query  61     CTGTGAACATACCTAAAACGTTGCTTCGGCGGGAACAGACGGCCCCGTAACACGGGCCGC  120
              ||||||||||||||||||||||||||||||||||||||||||||||||||||||||||||
Sbjct  33665  CTGTGAACATACCTAAAACGTTGCTTCGGCGGGAACAGACGGCCCCGTAACACGGGCCGC  33724

Query  121    CCCCGCCAGAGGACCCCCTAACTCTGTTTCTATTATGTTTCTTCTGAGTAAAACAAGCAA  180
              ||||||||||||| ||||||||||||||| ||| |||||| |||||||| ||||||||||
Sbjct  33725  CCCCGCCAGAGGA-CCCCTAACTCTGTTTTTATAATGTTT-TTCTGAGT-AAACAAGCAA  33781

Query  181    ATAAATTAAAACTTTCAACAACGGATCTCTTGGCTCTGGCATCGATGAAGAACGCAGCGA  240
              ||||||||||||||||||||||||||||||||||||||||||||||||||||||||||||
Sbjct  33782  ATAAATTAAAACTTTCAACAACGGATCTCTTGGCTCTGGCATCGATGAAGAACGCAGCGA  33841

Query  241    AATGCGATAAGTAATGTGAATTGCAGAATTCAGTGAATCATCGAATCTTTGAACGCACAT  300
              ||||||||||||||||||||||||||||||||||||||||||||||||||||||||||||
Sbjct  33842  AATGCGATAAGTAATGTGAATTGCAGAATTCAGTGAATCATCGAATCTTTGAACGCACAT  33901

Query  301    TGCGCCCGCCAGTATTCTGGCGGGCATGCCTGTTCGAGCGTCATTACAACCCTCAGGCCC  360
              ||||||||||||||||||||||||||||||||||||||||||||||||||||||||||||
Sbjct  33902  TGCGCCCGCCAGTATTCTGGCGGGCATGCCTGTTCGAGCGTCATTACAACCCTCAGGCCC  33961

Query  361    CCGGGCCTGGCGTTGGGGATCGGCGAGGCGCCCCCTGCGGGCACACGCCGTCCCCCAAAT  420
              ||||||||||||||||||||||||| |  ||||||||||||||||||||||||| |||||
Sbjct  33962  CCGGGCCTGGCGTTGGGGATCGGCG-GAAGCCCCCTGCGGGCACACGCCGTCCCTCAAAT  34020

Query  421    ACAGTGGCGGTCCCGCCGCAGCTTCCATTGCGTAGTAGCTAACACCTCGCAACTGGAGAG  480
              ||||||||||||||||||||||||||||||||||||||||||||||||||||||||||||
Sbjct  34021  ACAGTGGCGGTCCCGCCGCAGCTTCCATTGCGTAGTAGCTAACACCTCGCAACTGGAGAG  34080

Query  481    CGGCGCGGCCACGCCGTAAAACACCCAACTTCTGAATGTTGACCTCGAATCAGGTAGGAA  540
              ||||||||||||||||||||||||||||||||||||||||||||||||||||||||||||
Sbjct  34081  CGGCGCGGCCACGCCGTAAAACACCCAACTTCTGAATGTTGACCTCGAATCAGGTAGGAA  34140

Query  541    TACCCGCTGAACTTAAGCATATCAATAAGCGGAGGAAAAGAAACCAACAGGGATTGCCCC  600
              ||||||||||||||||||||||||||||||||||||||||||||||||||||||||||||
Sbjct  34141  TACCCGCTGAACTTAAGCATATCAATAAGCGGAGGAAAAGAAACCAACAGGGATTGCCCC  34200

Query  601    AGTAACGGCGAGTGAAGCGGCAACAGCTCAAATTTGAAATCTGGCTCTCGGGCCCGAGTT  660
              ||||||||||||||||||||||||||||||||||||||||||||||||||||||||||||
Sbjct  34201  AGTAACGGCGAGTGAAGCGGCAACAGCTCAAATTTGAAATCTGGCTCTCGGGCCCGAGTT  34260

Query  661    GTAATTTGTAGAGGATGCTTTTGGTGAGGTGCCTTCCGAGTTCCCTGGAACGGGACGCCA  720
              ||||||||||||||||||||||||||||||||||||||||||||||||||||||||||||
Sbjct  34261  GTAATTTGTAGAGGATGCTTTTGGTGAGGTGCCTTCCGAGTTCCCTGGAACGGGACGCCA  34320

Query  721    TAGAGGGTGAGAGCCCCGTCTGGTTGGACACCGATCCTCTGTAAAGCTCCTTCGACGAGT  780
              ||||||||||||||||||||||||||||||||||||||||||||||||||||||||||||
Sbjct  34321  TAGAGGGTGAGAGCCCCGTCTGGTTGGACACCGATCCTCTGTAAAGCTCCTTCGACGAGT  34380

Query  781    CGAGTAGTTTGGGAATGCTGCTCTAAATGGGAGGTATATGTCTTCTAAAGCTAAATACCG  840
              ||||||||||||||||||||||||||||||||||||||||||||||||||||||||||||
Sbjct  34381  CGAGTAGTTTGGGAATGCTGCTCTAAATGGGAGGTATATGTCTTCTAAAGCTAAATACCG  34440

Query  841    GCCAGAGACCGATAGCGCACAAGTAGAGTGATCGAAAGATGAAAAGAACTTTGAAAAGAG  900
              ||||||||||||||||||||||||||||||||||||||||||||||||||||||||||||
Sbjct  34441  GCCAGAGACCGATAGCGCACAAGTAGAGTGATCGAAAGATGAAAAGAACTTTGAAAAGAG  34500

Query  901    AGTTAAACAGTACGTGAAATTGTTGAAAGGGAAGCGCTTGTGACCAGACTTGGGCTTGGT  960
              ||||||| ||||||||||||||||||||||||||||||||||||||||||||||||||||
Sbjct  34501  AGTTAAAAAGTACGTGAAATTGTTGAAAGGGAAGCGCTTGTGACCAGACTTGGGCTTGGT  34560

Query  961    TGATCATCCGGGGTTCTCCCCGGTGCACTCTTCCGGCCCAGGCCAGCATCAGTTCGCCCT  1020
              ||||||||||||||||||||||||||||||||||||| ||||||||||||||||||||||
Sbjct  34561  TGATCATCCGGGGTTCTCCCCGGTGCACTCTTCCGGCTCAGGCCAGCATCAGTTCGCCCT  34620

Query  1021   GGGGGACAAAGGCTTCGGGAATGTGGCTCTCTCCGGGGAGTGTTATAGCCCGTTGCGTAA  1080
              |||||| ||||||||||||||||||||||||||||||||||||||||||||| |||||||
Sbjct  34621  GGGGGATAAAGGCTTCGGGAATGTGGCTCTCTCCGGGGAGTGTTATAGCCCGCTGCGTAA  34680

Query  1081   TACCCTGTGGCGGACTGAGGTTCGCGCATTCGCAAGGATGCTGGCGTAATGGTCATCAGT  1140
              ||||||||||||||||||||||||||||||||||||||||||||||||||||||||||||
Sbjct  34681  TACCCTGTGGCGGACTGAGGTTCGCGCATTCGCAAGGATGCTGGCGTAATGGTCATCAGT  34740

Query  1141   GACCCGTCTTGAAACACGGACCAAGGAGTCGTCTTCGTATGCGAGTGTTCGGGTGTCAAA  1200
              ||||||||||||||||||||||||||||||||||||||||||||||||||||||||||||
Sbjct  34741  GACCCGTCTTGAAACACGGACCAAGGAGTCGTCTTCGTATGCGAGTGTTCGGGTGTCAAA  34800

Query  1201   CCCCTACGCGAAATGAAAGTGAACGCAGGTGAGAGCTTCGGCGCATCATCGACCGATCCT  1260
              ||||||||||||||||||||||||||||||||||||||||||||||||||||||||||||
Sbjct  34801  CCCCTACGCGAAATGAAAGTGAACGCAGGTGAGAGCTTCGGCGCATCATCGACCGATCCT  34860

Query  1261   GATGTTATCGGATGGATTTGAGTAAGAGCATACGGGGCCGGACCCGAAAGAAGGTGAACT  1320
              |||||| |||||||||||||||||||||||||||||||||||||||||||||||||||||
Sbjct  34861  GATGTTTTCGGATGGATTTGAGTAAGAGCATACGGGGCCGGACCCGAAAGAAGGTGAACT  34920

Query  1321   ATGCCTGTGTAGGGTGAAGCCAGAGGAAACTCTGGTGGAGGCTCGCAGCGGTTCTGACGT  1380
              ||||||||||||||||||||||||||||||||||||||||||||||||||||||||||||
Sbjct  34921  ATGCCTGTGTAGGGTGAAGCCAGAGGAAACTCTGGTGGAGGCTCGCAGCGGTTCTGACGT  34980

Query  1381   GCAAATCGATCGTCAAACATGGGCATGGGGGCGAAAGACTAATCGAACCTTCTAGTAGCT  1440
              ||||||||||||||||||||||||||||||||||||||||||||||||||||||||||||
Sbjct  34981  GCAAATCGATCGTCAAACATGGGCATGGGGGCGAAAGACTAATCGAACCTTCTAGTAGCT  35040

Query  1441   GGTTTCCGCCGAAGTTTCCCTCAGGATAGCAGTGTTGAACTCAGTTTTATGAGGTAAAGC  1500
              ||||||||||||||||||||||||||||||||||||||||||||||||||||||||||||
Sbjct  35041  GGTTTCCGCCGAAGTTTCCCTCAGGATAGCAGTGTTGAACTCAGTTTTATGAGGTAAAGC  35100

Query  1501   GAATGATTAGGGACTCGGGGGCGCTATTTAGCCTTCATCCATTCTCAAACTTTAAATATG  1560
              ||||||||||||||||||||||||||||||||||||||||||||||||||||||||||||
Sbjct  35101  GAATGATTAGGGACTCGGGGGCGCTATTTAGCCTTCATCCATTCTCAAACTTTAAATATG  35160

Query  1561   TAAGAAGCCCTTGTTGCTTAATTGAACGTGGGCATTCGAATGAATCAACACTAGTGGGCC  1620
              ||||||||||||||||||||||||||||||||||||||||||||||||||||||||||||
Sbjct  35161  TAAGAAGCCCTTGTTGCTTAATTGAACGTGGGCATTCGAATGAATCAACACTAGTGGGCC  35220

Query  1621   ATTTTTGGTAAGCAGAACTGGCGATGCGGGATGAACCGAACGCGAGGTTAAGGTGCCAGA  1680
              ||||||||||||||||||||||||||||||||||||||||||||||||||||||||||||
Sbjct  35221  ATTTTTGGTAAGCAGAACTGGCGATGCGGGATGAACCGAACGCGAGGTTAAGGTGCCAGA  35280

Query  1681   GTAGACGCTCATCAGACACCACAAAAGGTGTTAGTACATCTTGACAGCAGGACGGTGGCC  1740
              ||||||||||||||||||||||||||||||||||||||||||||||||||||||||||||
Sbjct  35281  GTAGACGCTCATCAGACACCACAAAAGGTGTTAGTACATCTTGACAGCAGGACGGTGGCC  35340

Query  1741   ATGGAAGTCGGAATCCGCTAAGGACTGTGTAACAACTCACCTGCCGAATGTACTAGCCCT  1800
              ||||||||||||||||||||||||||||||||||||||||||||||||||||||||||||
Sbjct  35341  ATGGAAGTCGGAATCCGCTAAGGACTGTGTAACAACTCACCTGCCGAATGTACTAGCCCT  35400

Query  1801   GAAAATGGATGGCGCTCAAGCGTCTCACCCATACCTCGCCCTCAGGGTAGAAACGATGCC  1860
              ||||||||||||||||||||||||||||||||||||||||||||||||||||||||||||
Sbjct  35401  GAAAATGGATGGCGCTCAAGCGTCTCACCCATACCTCGCCCTCAGGGTAGAAACGATGCC  35460

Query  1861   CTGAGGAGTAGGCGGACGTGGAGGTCAGTGACGAAGCCTAGGGCGTGAGCCCGGGTTGAA  1920
              ||||||||||||||||||||||||||||||||||||||||||||||||||||||||||||
Sbjct  35461  CTGAGGAGTAGGCGGACGTGGAGGTCAGTGACGAAGCCTAGGGCGTGAGCCCGGGTTGAA  35520

Query  1921   CGGCCTCTAGTGCAGATCTTGGTGGTAGTAGCAAATACTTCAATGAGAACTTGAAGGACC  1980
              ||||||||||||||||||||||||||||||||||||||||||||||||||||||||||||
Sbjct  35521  CGGCCTCTAGTGCAGATCTTGGTGGTAGTAGCAAATACTTCAATGAGAACTTGAAGGACC  35580

Query  1981   GAAGTGGGGAAAGGTTCCATGTGAACAGCGGTTGGACATGGGTTAGTCGATCCTAAGCCA  2040
              ||||||||||||||||||||||||||||||||||||||||||||||||||||||||||||
Sbjct  35581  GAAGTGGGGAAAGGTTCCATGTGAACAGCGGTTGGACATGGGTTAGTCGATCCTAAGCCA  35640

Query  2041   TAGGGAAGTTCCGTTTCAAAGGCGCACTATGCGCCGTCTGGCGAAAGGGGAGCCGGTCAA  2100
              ||||||||||||||||||||||||||||||||||||||||||||||||||||||||||||
Sbjct  35641  TAGGGAAGTTCCGTTTCAAAGGCGCACTATGCGCCGTCTGGCGAAAGGGGAGCCGGTCAA  35700

Query  2101   TATTCCGGCACCTGGATGTGGGTTTTGCGCGGCAACGCAACTGAACGCGGAGACGACGGC  2160
              ||||||||||||||||||||||||||||||||||||||||||||||||||||||||||||
Sbjct  35701  TATTCCGGCACCTGGATGTGGGTTTTGCGCGGCAACGCAACTGAACGCGGAGACGACGGC  35760

Query  2161   GGGGGCCCCGGGCAGAGTTCTCTTTTCTTCTTAACAGTCTCTCACCCTGAAATCGGTTTG  2220
              ||||||||||||||||||||||||||||||||||||||||||||||||||||||||||||
Sbjct  35761  GGGGGCCCCGGGCAGAGTTCTCTTTTCTTCTTAACAGTCTCTCACCCTGAAATCGGTTTG  35820

Query  2221   TCCGGAGCTAGGGTTTAATGGCTGGAAGAGCCCAGCACCTCTGCTGGGTCCGGTGCGCTC  2280
              ||||||||||||||||||||||||||||||||||||||||||||||||||||||||||||
Sbjct  35821  TCCGGAGCTAGGGTTTAATGGCTGGAAGAGCCCAGCACCTCTGCTGGGTCCGGTGCGCTC  35880

Query  2281   TCGACGTCCCTTGAAAATCCGCGGGAAGAAATAATTCTCACGCCAGGTCGTACTCATAAC  2340
              ||||||||||||||||||||||||||||||||||||||||||||||||||||||||||||
Sbjct  35881  TCGACGTCCCTTGAAAATCCGCGGGAAGAAATAATTCTCACGCCAGGTCGTACTCATAAC  35940

Query  2341   CGCAGCAGGTCTCCAAGGTGAACAGCCTCTGGTTGATAGAACAATGTAGATAAGGGAAGT  2400
              ||||||||||||||||||||||||||||||||||||||||||||||||||||||||||||
Sbjct  35941  CGCAGCAGGTCTCCAAGGTGAACAGCCTCTGGTTGATAGAACAATGTAGATAAGGGAAGT  36000

Query  2401   CGGCAAAATAGATCCGTAACTTCGGGATAAGGATTGGCTCTAAGGGTTGGGCACGCAGGG  2460
              ||||||||||||||||||||||||||||||||||||||||||||||||||||||||||||
Sbjct  36001  CGGCAAAATAGATCCGTAACTTCGGGATAAGGATTGGCTCTAAGGGTTGGGCACGCAGGG  36060

Query  2461   CCTTGGGCGGACGCCATGGGGGCAGGCTGCTTCTAGCCGGGCAACCGGCCGGCGGCGGCC  2520
              ||||||||||||||||||||||||||||||||||||||||||||||||||||||||||||
Sbjct  36061  CCTTGGGCGGACGCCATGGGGGCAGGCTGCTTCTAGCCGGGCAACCGGCCGGCGGCGGCC  36120

Query  2521   AGCACCCGTGCGCTGATGCCCTTGGCAGGCTTCGGCCGTCCGGCGTGCGGTTAACAACCA  2580
              |||||||||| |||||||||||||||||||||||||||||||||||||||||||||||||
Sbjct  36121  AGCACCCGTGTGCTGATGCCCTTGGCAGGCTTCGGCCGTCCGGCGTGCGGTTAACAACCA  36180

Query  2581   ACTTAGAACTGGTACGGACAAGGGGAAT  2608
              ||||||||||||||||||||||||||||
Sbjct  36181  ACTTAGAACTGGTACGGACAAGGGGAAT  36208


 Score = 4730 bits (2561),  Expect = 0.0
 Identities = 2593/2608 (99%), Gaps = 4/2608 (0%)
 Strand=Plus/Plus

Query  1      CAAGGTCTCCGTTGGTGAACCAGCGGAGGGATCATTACCGAGTTATACAACTCATCAACC  60
              ||||||||||||||||||||||||||||||||||||||||||||||||||||||||||||
Sbjct  49546  CAAGGTCTCCGTTGGTGAACCAGCGGAGGGATCATTACCGAGTTATACAACTCATCAACC  49605

Query  61     CTGTGAACATACCTAAAACGTTGCTTCGGCGGGAACAGACGGCCCCGTAACACGGGCCGC  120
              ||||||||||||||||||||||||||||||||||||||||||||||||||||||||||||
Sbjct  49606  CTGTGAACATACCTAAAACGTTGCTTCGGCGGGAACAGACGGCCCCGTAACACGGGCCGC  49665

Query  121    CCCCGCCAGAGGACCCCCTAACTCTGTTTCTATTATGTTTCTTCTGAGTAAAACAAGCAA  180
              ||||||||||||| ||||||||||||||| ||| |||||| |||||||| ||||||||||
Sbjct  49666  CCCCGCCAGAGGA-CCCCTAACTCTGTTTTTATAATGTTT-TTCTGAGT-AAACAAGCAA  49722

Query  181    ATAAATTAAAACTTTCAACAACGGATCTCTTGGCTCTGGCATCGATGAAGAACGCAGCGA  240
              ||||||||||||||||||||||||||||||||||||||||||||||||||||||||||||
Sbjct  49723  ATAAATTAAAACTTTCAACAACGGATCTCTTGGCTCTGGCATCGATGAAGAACGCAGCGA  49782

Query  241    AATGCGATAAGTAATGTGAATTGCAGAATTCAGTGAATCATCGAATCTTTGAACGCACAT  300
              ||||||||||||||||||||||||||||||||||||||||||||||||||||||||||||
Sbjct  49783  AATGCGATAAGTAATGTGAATTGCAGAATTCAGTGAATCATCGAATCTTTGAACGCACAT  49842

Query  301    TGCGCCCGCCAGTATTCTGGCGGGCATGCCTGTTCGAGCGTCATTACAACCCTCAGGCCC  360
              ||||||||||||||||||||||||||||||||||||||||||||||||||||||||||||
Sbjct  49843  TGCGCCCGCCAGTATTCTGGCGGGCATGCCTGTTCGAGCGTCATTACAACCCTCAGGCCC  49902

Query  361    CCGGGCCTGGCGTTGGGGATCGGCGAGGCGCCCCCTGCGGGCACACGCCGTCCCCCAAAT  420
              ||||||||||||||||||||||||| |  ||||||||||||||||||||||||| |||||
Sbjct  49903  CCGGGCCTGGCGTTGGGGATCGGCG-GAAGCCCCCTGCGGGCACACGCCGTCCCTCAAAT  49961

Query  421    ACAGTGGCGGTCCCGCCGCAGCTTCCATTGCGTAGTAGCTAACACCTCGCAACTGGAGAG  480
              ||||||||||||||||||||||||||||||||||||||||||||||||||||||||||||
Sbjct  49962  ACAGTGGCGGTCCCGCCGCAGCTTCCATTGCGTAGTAGCTAACACCTCGCAACTGGAGAG  50021

Query  481    CGGCGCGGCCACGCCGTAAAACACCCAACTTCTGAATGTTGACCTCGAATCAGGTAGGAA  540
              ||||||||||||||||||||||||||||||||||||||||||||||||||||||||||||
Sbjct  50022  CGGCGCGGCCACGCCGTAAAACACCCAACTTCTGAATGTTGACCTCGAATCAGGTAGGAA  50081

Query  541    TACCCGCTGAACTTAAGCATATCAATAAGCGGAGGAAAAGAAACCAACAGGGATTGCCCC  600
              ||||||||||||||||||||||||||||||||||||||||||||||||||||||||||||
Sbjct  50082  TACCCGCTGAACTTAAGCATATCAATAAGCGGAGGAAAAGAAACCAACAGGGATTGCCCC  50141

Query  601    AGTAACGGCGAGTGAAGCGGCAACAGCTCAAATTTGAAATCTGGCTCTCGGGCCCGAGTT  660
              ||||||||||||||||||||||||||||||||||||||||||||||||||||||||||||
Sbjct  50142  AGTAACGGCGAGTGAAGCGGCAACAGCTCAAATTTGAAATCTGGCTCTCGGGCCCGAGTT  50201

Query  661    GTAATTTGTAGAGGATGCTTTTGGTGAGGTGCCTTCCGAGTTCCCTGGAACGGGACGCCA  720
              ||||||||||||||||||||||||||||||||||||||||||||||||||||||||||||
Sbjct  50202  GTAATTTGTAGAGGATGCTTTTGGTGAGGTGCCTTCCGAGTTCCCTGGAACGGGACGCCA  50261

Query  721    TAGAGGGTGAGAGCCCCGTCTGGTTGGACACCGATCCTCTGTAAAGCTCCTTCGACGAGT  780
              ||||||||||||||||||||||||||||||||||||||||||||||||||||||||||||
Sbjct  50262  TAGAGGGTGAGAGCCCCGTCTGGTTGGACACCGATCCTCTGTAAAGCTCCTTCGACGAGT  50321

Query  781    CGAGTAGTTTGGGAATGCTGCTCTAAATGGGAGGTATATGTCTTCTAAAGCTAAATACCG  840
              ||||||||||||||||||||||||||||||||||||||||||||||||||||||||||||
Sbjct  50322  CGAGTAGTTTGGGAATGCTGCTCTAAATGGGAGGTATATGTCTTCTAAAGCTAAATACCG  50381

Query  841    GCCAGAGACCGATAGCGCACAAGTAGAGTGATCGAAAGATGAAAAGAACTTTGAAAAGAG  900
              ||||||||||||||||||||||||||||||||||||||||||||||||||||||||||||
Sbjct  50382  GCCAGAGACCGATAGCGCACAAGTAGAGTGATCGAAAGATGAAAAGAACTTTGAAAAGAG  50441

Query  901    AGTTAAACAGTACGTGAAATTGTTGAAAGGGAAGCGCTTGTGACCAGACTTGGGCTTGGT  960
              ||||||| ||||||||||||||||||||||||||||||||||||||||||||||||||||
Sbjct  50442  AGTTAAAAAGTACGTGAAATTGTTGAAAGGGAAGCGCTTGTGACCAGACTTGGGCTTGGT  50501

Query  961    TGATCATCCGGGGTTCTCCCCGGTGCACTCTTCCGGCCCAGGCCAGCATCAGTTCGCCCT  1020
              ||||||||||||||||||||||||||||||||||||| ||||||||||||||||||||||
Sbjct  50502  TGATCATCCGGGGTTCTCCCCGGTGCACTCTTCCGGCTCAGGCCAGCATCAGTTCGCCCT  50561

Query  1021   GGGGGACAAAGGCTTCGGGAATGTGGCTCTCTCCGGGGAGTGTTATAGCCCGTTGCGTAA  1080
              |||||| ||||||||||||||||||||||||||||||||||||||||||||| |||||||
Sbjct  50562  GGGGGATAAAGGCTTCGGGAATGTGGCTCTCTCCGGGGAGTGTTATAGCCCGCTGCGTAA  50621

Query  1081   TACCCTGTGGCGGACTGAGGTTCGCGCATTCGCAAGGATGCTGGCGTAATGGTCATCAGT  1140
              ||||||||||||||||||||||||||||||||||||||||||||||||||||||||||||
Sbjct  50622  TACCCTGTGGCGGACTGAGGTTCGCGCATTCGCAAGGATGCTGGCGTAATGGTCATCAGT  50681

Query  1141   GACCCGTCTTGAAACACGGACCAAGGAGTCGTCTTCGTATGCGAGTGTTCGGGTGTCAAA  1200
              ||||||||||||||||||||||||||||||||||||||||||||||||||||||||||||
Sbjct  50682  GACCCGTCTTGAAACACGGACCAAGGAGTCGTCTTCGTATGCGAGTGTTCGGGTGTCAAA  50741

Query  1201   CCCCTACGCGAAATGAAAGTGAACGCAGGTGAGAGCTTCGGCGCATCATCGACCGATCCT  1260
              ||||||||||||||||||||||||||||||||||||||||||||||||||||||||||||
Sbjct  50742  CCCCTACGCGAAATGAAAGTGAACGCAGGTGAGAGCTTCGGCGCATCATCGACCGATCCT  50801

Query  1261   GATGTTATCGGATGGATTTGAGTAAGAGCATACGGGGCCGGACCCGAAAGAAGGTGAACT  1320
              |||||| |||||||||||||||||||||||||||||||||||||||||||||||||||||
Sbjct  50802  GATGTTTTCGGATGGATTTGAGTAAGAGCATACGGGGCCGGACCCGAAAGAAGGTGAACT  50861

Query  1321   ATGCCTGTGTAGGGTGAAGCCAGAGGAAACTCTGGTGGAGGCTCGCAGCGGTTCTGACGT  1380
              ||||||||||||||||||||||||||||||||||||||||||||||||||||||||||||
Sbjct  50862  ATGCCTGTGTAGGGTGAAGCCAGAGGAAACTCTGGTGGAGGCTCGCAGCGGTTCTGACGT  50921

Query  1381   GCAAATCGATCGTCAAACATGGGCATGGGGGCGAAAGACTAATCGAACCTTCTAGTAGCT  1440
              ||||||||||||||||||||||||||||||||||||||||||||||||||||||||||||
Sbjct  50922  GCAAATCGATCGTCAAACATGGGCATGGGGGCGAAAGACTAATCGAACCTTCTAGTAGCT  50981

Query  1441   GGTTTCCGCCGAAGTTTCCCTCAGGATAGCAGTGTTGAACTCAGTTTTATGAGGTAAAGC  1500
              ||||||||||||||||||||||||||||||||||||||||||||||||||||||||||||
Sbjct  50982  GGTTTCCGCCGAAGTTTCCCTCAGGATAGCAGTGTTGAACTCAGTTTTATGAGGTAAAGC  51041

Query  1501   GAATGATTAGGGACTCGGGGGCGCTATTTAGCCTTCATCCATTCTCAAACTTTAAATATG  1560
              ||||||||||||||||||||||||||||||||||||||||||||||||||||||||||||
Sbjct  51042  GAATGATTAGGGACTCGGGGGCGCTATTTAGCCTTCATCCATTCTCAAACTTTAAATATG  51101

Query  1561   TAAGAAGCCCTTGTTGCTTAATTGAACGTGGGCATTCGAATGAATCAACACTAGTGGGCC  1620
              ||||||||||||||||||||||||||||||||||||||||||||||||||||||||||||
Sbjct  51102  TAAGAAGCCCTTGTTGCTTAATTGAACGTGGGCATTCGAATGAATCAACACTAGTGGGCC  51161

Query  1621   ATTTTTGGTAAGCAGAACTGGCGATGCGGGATGAACCGAACGCGAGGTTAAGGTGCCAGA  1680
              ||||||||||||||||||||||||||||||||||||||||||||||||||||||||||||
Sbjct  51162  ATTTTTGGTAAGCAGAACTGGCGATGCGGGATGAACCGAACGCGAGGTTAAGGTGCCAGA  51221

Query  1681   GTAGACGCTCATCAGACACCACAAAAGGTGTTAGTACATCTTGACAGCAGGACGGTGGCC  1740
              ||||||||||||||||||||||||||||||||||||||||||||||||||||||||||||
Sbjct  51222  GTAGACGCTCATCAGACACCACAAAAGGTGTTAGTACATCTTGACAGCAGGACGGTGGCC  51281

Query  1741   ATGGAAGTCGGAATCCGCTAAGGACTGTGTAACAACTCACCTGCCGAATGTACTAGCCCT  1800
              ||||||||||||||||||||||||||||||||||||||||||||||||||||||||||||
Sbjct  51282  ATGGAAGTCGGAATCCGCTAAGGACTGTGTAACAACTCACCTGCCGAATGTACTAGCCCT  51341

Query  1801   GAAAATGGATGGCGCTCAAGCGTCTCACCCATACCTCGCCCTCAGGGTAGAAACGATGCC  1860
              ||||||||||||||||||||||||||||||||||||||||||||||||||||||||||||
Sbjct  51342  GAAAATGGATGGCGCTCAAGCGTCTCACCCATACCTCGCCCTCAGGGTAGAAACGATGCC  51401

Query  1861   CTGAGGAGTAGGCGGACGTGGAGGTCAGTGACGAAGCCTAGGGCGTGAGCCCGGGTTGAA  1920
              ||||||||||||||||||||||||||||||||||||||||||||||||||||||||||||
Sbjct  51402  CTGAGGAGTAGGCGGACGTGGAGGTCAGTGACGAAGCCTAGGGCGTGAGCCCGGGTTGAA  51461

Query  1921   CGGCCTCTAGTGCAGATCTTGGTGGTAGTAGCAAATACTTCAATGAGAACTTGAAGGACC  1980
              ||||||||||||||||||||||||||||||||||||||||||||||||||||||||||||
Sbjct  51462  CGGCCTCTAGTGCAGATCTTGGTGGTAGTAGCAAATACTTCAATGAGAACTTGAAGGACC  51521

Query  1981   GAAGTGGGGAAAGGTTCCATGTGAACAGCGGTTGGACATGGGTTAGTCGATCCTAAGCCA  2040
              ||||||||||||||||||||||||||||||||||||||||||||||||||||||||||||
Sbjct  51522  GAAGTGGGGAAAGGTTCCATGTGAACAGCGGTTGGACATGGGTTAGTCGATCCTAAGCCA  51581

Query  2041   TAGGGAAGTTCCGTTTCAAAGGCGCACTATGCGCCGTCTGGCGAAAGGGGAGCCGGTCAA  2100
              ||||||||||||||||||||||||||||||||||||||||||||||||||||||||||||
Sbjct  51582  TAGGGAAGTTCCGTTTCAAAGGCGCACTATGCGCCGTCTGGCGAAAGGGGAGCCGGTCAA  51641

Query  2101   TATTCCGGCACCTGGATGTGGGTTTTGCGCGGCAACGCAACTGAACGCGGAGACGACGGC  2160
              ||||||||||||||||||||||||||||||||||||||||||||||||||||||||||||
Sbjct  51642  TATTCCGGCACCTGGATGTGGGTTTTGCGCGGCAACGCAACTGAACGCGGAGACGACGGC  51701

Query  2161   GGGGGCCCCGGGCAGAGTTCTCTTTTCTTCTTAACAGTCTCTCACCCTGAAATCGGTTTG  2220
              ||||||||||||||||||||||||||||||||||||||||||||||||||||||||||||
Sbjct  51702  GGGGGCCCCGGGCAGAGTTCTCTTTTCTTCTTAACAGTCTCTCACCCTGAAATCGGTTTG  51761

Query  2221   TCCGGAGCTAGGGTTTAATGGCTGGAAGAGCCCAGCACCTCTGCTGGGTCCGGTGCGCTC  2280
              ||||||||||||||||||||||||||||||||||||||||||||||||||||||||||||
Sbjct  51762  TCCGGAGCTAGGGTTTAATGGCTGGAAGAGCCCAGCACCTCTGCTGGGTCCGGTGCGCTC  51821

Query  2281   TCGACGTCCCTTGAAAATCCGCGGGAAGAAATAATTCTCACGCCAGGTCGTACTCATAAC  2340
              ||||||||||||||||||||||||||||||||||||||||||||||||||||||||||||
Sbjct  51822  TCGACGTCCCTTGAAAATCCGCGGGAAGAAATAATTCTCACGCCAGGTCGTACTCATAAC  51881

Query  2341   CGCAGCAGGTCTCCAAGGTGAACAGCCTCTGGTTGATAGAACAATGTAGATAAGGGAAGT  2400
              ||||||||||||||||||||||||||||||||||||||||||||||||||||||||||||
Sbjct  51882  CGCAGCAGGTCTCCAAGGTGAACAGCCTCTGGTTGATAGAACAATGTAGATAAGGGAAGT  51941

Query  2401   CGGCAAAATAGATCCGTAACTTCGGGATAAGGATTGGCTCTAAGGGTTGGGCACGCAGGG  2460
              ||||||||||||||||||||||||||||||||||||||||||||||||||||||||||||
Sbjct  51942  CGGCAAAATAGATCCGTAACTTCGGGATAAGGATTGGCTCTAAGGGTTGGGCACGCAGGG  52001

Query  2461   CCTTGGGCGGACGCCATGGGGGCAGGCTGCTTCTAGCCGGGCAACCGGCCGGCGGCGGCC  2520
              ||||||||||||||||||||||||||||||||||||||||||||||||||||||||||||
Sbjct  52002  CCTTGGGCGGACGCCATGGGGGCAGGCTGCTTCTAGCCGGGCAACCGGCCGGCGGCGGCC  52061

Query  2521   AGCACCCGTGCGCTGATGCCCTTGGCAGGCTTCGGCCGTCCGGCGTGCGGTTAACAACCA  2580
              |||||||||| |||||||||||||||||||||||||||||||||||||||||||||||||
Sbjct  52062  AGCACCCGTGTGCTGATGCCCTTGGCAGGCTTCGGCCGTCCGGCGTGCGGTTAACAACCA  52121

Query  2581   ACTTAGAACTGGTACGGACAAGGGGAAT  2608
              ||||||||||||||||||||||||||||
Sbjct  52122  ACTTAGAACTGGTACGGACAAGGGGAAT  52149


 Score = 4730 bits (2561),  Expect = 0.0
 Identities = 2593/2608 (99%), Gaps = 4/2608 (0%)
 Strand=Plus/Plus

Query  1      CAAGGTCTCCGTTGGTGAACCAGCGGAGGGATCATTACCGAGTTATACAACTCATCAACC  60
              ||||||||||||||||||||||||||||||||||||||||||||||||||||||||||||
Sbjct  57522  CAAGGTCTCCGTTGGTGAACCAGCGGAGGGATCATTACCGAGTTATACAACTCATCAACC  57581

Query  61     CTGTGAACATACCTAAAACGTTGCTTCGGCGGGAACAGACGGCCCCGTAACACGGGCCGC  120
              ||||||||||||||||||||||||||||||||||||||||||||||||||||||||||||
Sbjct  57582  CTGTGAACATACCTAAAACGTTGCTTCGGCGGGAACAGACGGCCCCGTAACACGGGCCGC  57641

Query  121    CCCCGCCAGAGGACCCCCTAACTCTGTTTCTATTATGTTTCTTCTGAGTAAAACAAGCAA  180
              ||||||||||||| ||||||||||||||| ||| |||||| |||||||| ||||||||||
Sbjct  57642  CCCCGCCAGAGGA-CCCCTAACTCTGTTTTTATAATGTTT-TTCTGAGT-AAACAAGCAA  57698

Query  181    ATAAATTAAAACTTTCAACAACGGATCTCTTGGCTCTGGCATCGATGAAGAACGCAGCGA  240
              ||||||||||||||||||||||||||||||||||||||||||||||||||||||||||||
Sbjct  57699  ATAAATTAAAACTTTCAACAACGGATCTCTTGGCTCTGGCATCGATGAAGAACGCAGCGA  57758

Query  241    AATGCGATAAGTAATGTGAATTGCAGAATTCAGTGAATCATCGAATCTTTGAACGCACAT  300
              ||||||||||||||||||||||||||||||||||||||||||||||||||||||||||||
Sbjct  57759  AATGCGATAAGTAATGTGAATTGCAGAATTCAGTGAATCATCGAATCTTTGAACGCACAT  57818

Query  301    TGCGCCCGCCAGTATTCTGGCGGGCATGCCTGTTCGAGCGTCATTACAACCCTCAGGCCC  360
              ||||||||||||||||||||||||||||||||||||||||||||||||||||||||||||
Sbjct  57819  TGCGCCCGCCAGTATTCTGGCGGGCATGCCTGTTCGAGCGTCATTACAACCCTCAGGCCC  57878

Query  361    CCGGGCCTGGCGTTGGGGATCGGCGAGGCGCCCCCTGCGGGCACACGCCGTCCCCCAAAT  420
              ||||||||||||||||||||||||| |  ||||||||||||||||||||||||| |||||
Sbjct  57879  CCGGGCCTGGCGTTGGGGATCGGCG-GAAGCCCCCTGCGGGCACACGCCGTCCCTCAAAT  57937

Query  421    ACAGTGGCGGTCCCGCCGCAGCTTCCATTGCGTAGTAGCTAACACCTCGCAACTGGAGAG  480
              ||||||||||||||||||||||||||||||||||||||||||||||||||||||||||||
Sbjct  57938  ACAGTGGCGGTCCCGCCGCAGCTTCCATTGCGTAGTAGCTAACACCTCGCAACTGGAGAG  57997

Query  481    CGGCGCGGCCACGCCGTAAAACACCCAACTTCTGAATGTTGACCTCGAATCAGGTAGGAA  540
              ||||||||||||||||||||||||||||||||||||||||||||||||||||||||||||
Sbjct  57998  CGGCGCGGCCACGCCGTAAAACACCCAACTTCTGAATGTTGACCTCGAATCAGGTAGGAA  58057

Query  541    TACCCGCTGAACTTAAGCATATCAATAAGCGGAGGAAAAGAAACCAACAGGGATTGCCCC  600
              ||||||||||||||||||||||||||||||||||||||||||||||||||||||||||||
Sbjct  58058  TACCCGCTGAACTTAAGCATATCAATAAGCGGAGGAAAAGAAACCAACAGGGATTGCCCC  58117

Query  601    AGTAACGGCGAGTGAAGCGGCAACAGCTCAAATTTGAAATCTGGCTCTCGGGCCCGAGTT  660
              ||||||||||||||||||||||||||||||||||||||||||||||||||||||||||||
Sbjct  58118  AGTAACGGCGAGTGAAGCGGCAACAGCTCAAATTTGAAATCTGGCTCTCGGGCCCGAGTT  58177

Query  661    GTAATTTGTAGAGGATGCTTTTGGTGAGGTGCCTTCCGAGTTCCCTGGAACGGGACGCCA  720
              ||||||||||||||||||||||||||||||||||||||||||||||||||||||||||||
Sbjct  58178  GTAATTTGTAGAGGATGCTTTTGGTGAGGTGCCTTCCGAGTTCCCTGGAACGGGACGCCA  58237

Query  721    TAGAGGGTGAGAGCCCCGTCTGGTTGGACACCGATCCTCTGTAAAGCTCCTTCGACGAGT  780
              ||||||||||||||||||||||||||||||||||||||||||||||||||||||||||||
Sbjct  58238  TAGAGGGTGAGAGCCCCGTCTGGTTGGACACCGATCCTCTGTAAAGCTCCTTCGACGAGT  58297

Query  781    CGAGTAGTTTGGGAATGCTGCTCTAAATGGGAGGTATATGTCTTCTAAAGCTAAATACCG  840
              ||||||||||||||||||||||||||||||||||||||||||||||||||||||||||||
Sbjct  58298  CGAGTAGTTTGGGAATGCTGCTCTAAATGGGAGGTATATGTCTTCTAAAGCTAAATACCG  58357

Query  841    GCCAGAGACCGATAGCGCACAAGTAGAGTGATCGAAAGATGAAAAGAACTTTGAAAAGAG  900
              ||||||||||||||||||||||||||||||||||||||||||||||||||||||||||||
Sbjct  58358  GCCAGAGACCGATAGCGCACAAGTAGAGTGATCGAAAGATGAAAAGAACTTTGAAAAGAG  58417

Query  901    AGTTAAACAGTACGTGAAATTGTTGAAAGGGAAGCGCTTGTGACCAGACTTGGGCTTGGT  960
              ||||||| ||||||||||||||||||||||||||||||||||||||||||||||||||||
Sbjct  58418  AGTTAAAAAGTACGTGAAATTGTTGAAAGGGAAGCGCTTGTGACCAGACTTGGGCTTGGT  58477

Query  961    TGATCATCCGGGGTTCTCCCCGGTGCACTCTTCCGGCCCAGGCCAGCATCAGTTCGCCCT  1020
              ||||||||||||||||||||||||||||||||||||| ||||||||||||||||||||||
Sbjct  58478  TGATCATCCGGGGTTCTCCCCGGTGCACTCTTCCGGCTCAGGCCAGCATCAGTTCGCCCT  58537

Query  1021   GGGGGACAAAGGCTTCGGGAATGTGGCTCTCTCCGGGGAGTGTTATAGCCCGTTGCGTAA  1080
              |||||| ||||||||||||||||||||||||||||||||||||||||||||| |||||||
Sbjct  58538  GGGGGATAAAGGCTTCGGGAATGTGGCTCTCTCCGGGGAGTGTTATAGCCCGCTGCGTAA  58597

Query  1081   TACCCTGTGGCGGACTGAGGTTCGCGCATTCGCAAGGATGCTGGCGTAATGGTCATCAGT  1140
              ||||||||||||||||||||||||||||||||||||||||||||||||||||||||||||
Sbjct  58598  TACCCTGTGGCGGACTGAGGTTCGCGCATTCGCAAGGATGCTGGCGTAATGGTCATCAGT  58657

Query  1141   GACCCGTCTTGAAACACGGACCAAGGAGTCGTCTTCGTATGCGAGTGTTCGGGTGTCAAA  1200
              ||||||||||||||||||||||||||||||||||||||||||||||||||||||||||||
Sbjct  58658  GACCCGTCTTGAAACACGGACCAAGGAGTCGTCTTCGTATGCGAGTGTTCGGGTGTCAAA  58717

Query  1201   CCCCTACGCGAAATGAAAGTGAACGCAGGTGAGAGCTTCGGCGCATCATCGACCGATCCT  1260
              ||||||||||||||||||||||||||||||||||||||||||||||||||||||||||||
Sbjct  58718  CCCCTACGCGAAATGAAAGTGAACGCAGGTGAGAGCTTCGGCGCATCATCGACCGATCCT  58777

Query  1261   GATGTTATCGGATGGATTTGAGTAAGAGCATACGGGGCCGGACCCGAAAGAAGGTGAACT  1320
              |||||| |||||||||||||||||||||||||||||||||||||||||||||||||||||
Sbjct  58778  GATGTTTTCGGATGGATTTGAGTAAGAGCATACGGGGCCGGACCCGAAAGAAGGTGAACT  58837

Query  1321   ATGCCTGTGTAGGGTGAAGCCAGAGGAAACTCTGGTGGAGGCTCGCAGCGGTTCTGACGT  1380
              ||||||||||||||||||||||||||||||||||||||||||||||||||||||||||||
Sbjct  58838  ATGCCTGTGTAGGGTGAAGCCAGAGGAAACTCTGGTGGAGGCTCGCAGCGGTTCTGACGT  58897

Query  1381   GCAAATCGATCGTCAAACATGGGCATGGGGGCGAAAGACTAATCGAACCTTCTAGTAGCT  1440
              ||||||||||||||||||||||||||||||||||||||||||||||||||||||||||||
Sbjct  58898  GCAAATCGATCGTCAAACATGGGCATGGGGGCGAAAGACTAATCGAACCTTCTAGTAGCT  58957

Query  1441   GGTTTCCGCCGAAGTTTCCCTCAGGATAGCAGTGTTGAACTCAGTTTTATGAGGTAAAGC  1500
              ||||||||||||||||||||||||||||||||||||||||||||||||||||||||||||
Sbjct  58958  GGTTTCCGCCGAAGTTTCCCTCAGGATAGCAGTGTTGAACTCAGTTTTATGAGGTAAAGC  59017

Query  1501   GAATGATTAGGGACTCGGGGGCGCTATTTAGCCTTCATCCATTCTCAAACTTTAAATATG  1560
              ||||||||||||||||||||||||||||||||||||||||||||||||||||||||||||
Sbjct  59018  GAATGATTAGGGACTCGGGGGCGCTATTTAGCCTTCATCCATTCTCAAACTTTAAATATG  59077

Query  1561   TAAGAAGCCCTTGTTGCTTAATTGAACGTGGGCATTCGAATGAATCAACACTAGTGGGCC  1620
              ||||||||||||||||||||||||||||||||||||||||||||||||||||||||||||
Sbjct  59078  TAAGAAGCCCTTGTTGCTTAATTGAACGTGGGCATTCGAATGAATCAACACTAGTGGGCC  59137

Query  1621   ATTTTTGGTAAGCAGAACTGGCGATGCGGGATGAACCGAACGCGAGGTTAAGGTGCCAGA  1680
              ||||||||||||||||||||||||||||||||||||||||||||||||||||||||||||
Sbjct  59138  ATTTTTGGTAAGCAGAACTGGCGATGCGGGATGAACCGAACGCGAGGTTAAGGTGCCAGA  59197

Query  1681   GTAGACGCTCATCAGACACCACAAAAGGTGTTAGTACATCTTGACAGCAGGACGGTGGCC  1740
              ||||||||||||||||||||||||||||||||||||||||||||||||||||||||||||
Sbjct  59198  GTAGACGCTCATCAGACACCACAAAAGGTGTTAGTACATCTTGACAGCAGGACGGTGGCC  59257

Query  1741   ATGGAAGTCGGAATCCGCTAAGGACTGTGTAACAACTCACCTGCCGAATGTACTAGCCCT  1800
              ||||||||||||||||||||||||||||||||||||||||||||||||||||||||||||
Sbjct  59258  ATGGAAGTCGGAATCCGCTAAGGACTGTGTAACAACTCACCTGCCGAATGTACTAGCCCT  59317

Query  1801   GAAAATGGATGGCGCTCAAGCGTCTCACCCATACCTCGCCCTCAGGGTAGAAACGATGCC  1860
              ||||||||||||||||||||||||||||||||||||||||||||||||||||||||||||
Sbjct  59318  GAAAATGGATGGCGCTCAAGCGTCTCACCCATACCTCGCCCTCAGGGTAGAAACGATGCC  59377

Query  1861   CTGAGGAGTAGGCGGACGTGGAGGTCAGTGACGAAGCCTAGGGCGTGAGCCCGGGTTGAA  1920
              ||||||||||||||||||||||||||||||||||||||||||||||||||||||||||||
Sbjct  59378  CTGAGGAGTAGGCGGACGTGGAGGTCAGTGACGAAGCCTAGGGCGTGAGCCCGGGTTGAA  59437

Query  1921   CGGCCTCTAGTGCAGATCTTGGTGGTAGTAGCAAATACTTCAATGAGAACTTGAAGGACC  1980
              ||||||||||||||||||||||||||||||||||||||||||||||||||||||||||||
Sbjct  59438  CGGCCTCTAGTGCAGATCTTGGTGGTAGTAGCAAATACTTCAATGAGAACTTGAAGGACC  59497

Query  1981   GAAGTGGGGAAAGGTTCCATGTGAACAGCGGTTGGACATGGGTTAGTCGATCCTAAGCCA  2040
              ||||||||||||||||||||||||||||||||||||||||||||||||||||||||||||
Sbjct  59498  GAAGTGGGGAAAGGTTCCATGTGAACAGCGGTTGGACATGGGTTAGTCGATCCTAAGCCA  59557

Query  2041   TAGGGAAGTTCCGTTTCAAAGGCGCACTATGCGCCGTCTGGCGAAAGGGGAGCCGGTCAA  2100
              ||||||||||||||||||||||||||||||||||||||||||||||||||||||||||||
Sbjct  59558  TAGGGAAGTTCCGTTTCAAAGGCGCACTATGCGCCGTCTGGCGAAAGGGGAGCCGGTCAA  59617

Query  2101   TATTCCGGCACCTGGATGTGGGTTTTGCGCGGCAACGCAACTGAACGCGGAGACGACGGC  2160
              ||||||||||||||||||||||||||||||||||||||||||||||||||||||||||||
Sbjct  59618  TATTCCGGCACCTGGATGTGGGTTTTGCGCGGCAACGCAACTGAACGCGGAGACGACGGC  59677

Query  2161   GGGGGCCCCGGGCAGAGTTCTCTTTTCTTCTTAACAGTCTCTCACCCTGAAATCGGTTTG  2220
              ||||||||||||||||||||||||||||||||||||||||||||||||||||||||||||
Sbjct  59678  GGGGGCCCCGGGCAGAGTTCTCTTTTCTTCTTAACAGTCTCTCACCCTGAAATCGGTTTG  59737

Query  2221   TCCGGAGCTAGGGTTTAATGGCTGGAAGAGCCCAGCACCTCTGCTGGGTCCGGTGCGCTC  2280
              ||||||||||||||||||||||||||||||||||||||||||||||||||||||||||||
Sbjct  59738  TCCGGAGCTAGGGTTTAATGGCTGGAAGAGCCCAGCACCTCTGCTGGGTCCGGTGCGCTC  59797

Query  2281   TCGACGTCCCTTGAAAATCCGCGGGAAGAAATAATTCTCACGCCAGGTCGTACTCATAAC  2340
              ||||||||||||||||||||||||||||||||||||||||||||||||||||||||||||
Sbjct  59798  TCGACGTCCCTTGAAAATCCGCGGGAAGAAATAATTCTCACGCCAGGTCGTACTCATAAC  59857

Query  2341   CGCAGCAGGTCTCCAAGGTGAACAGCCTCTGGTTGATAGAACAATGTAGATAAGGGAAGT  2400
              ||||||||||||||||||||||||||||||||||||||||||||||||||||||||||||
Sbjct  59858  CGCAGCAGGTCTCCAAGGTGAACAGCCTCTGGTTGATAGAACAATGTAGATAAGGGAAGT  59917

Query  2401   CGGCAAAATAGATCCGTAACTTCGGGATAAGGATTGGCTCTAAGGGTTGGGCACGCAGGG  2460
              ||||||||||||||||||||||||||||||||||||||||||||||||||||||||||||
Sbjct  59918  CGGCAAAATAGATCCGTAACTTCGGGATAAGGATTGGCTCTAAGGGTTGGGCACGCAGGG  59977

Query  2461   CCTTGGGCGGACGCCATGGGGGCAGGCTGCTTCTAGCCGGGCAACCGGCCGGCGGCGGCC  2520
              ||||||||||||||||||||||||||||||||||||||||||||||||||||||||||||
Sbjct  59978  CCTTGGGCGGACGCCATGGGGGCAGGCTGCTTCTAGCCGGGCAACCGGCCGGCGGCGGCC  60037

Query  2521   AGCACCCGTGCGCTGATGCCCTTGGCAGGCTTCGGCCGTCCGGCGTGCGGTTAACAACCA  2580
              |||||||||| |||||||||||||||||||||||||||||||||||||||||||||||||
Sbjct  60038  AGCACCCGTGTGCTGATGCCCTTGGCAGGCTTCGGCCGTCCGGCGTGCGGTTAACAACCA  60097

Query  2581   ACTTAGAACTGGTACGGACAAGGGGAAT  2608
              ||||||||||||||||||||||||||||
Sbjct  60098  ACTTAGAACTGGTACGGACAAGGGGAAT  60125


 Score = 4730 bits (2561),  Expect = 0.0
 Identities = 2593/2608 (99%), Gaps = 4/2608 (0%)
 Strand=Plus/Plus

Query  1      CAAGGTCTCCGTTGGTGAACCAGCGGAGGGATCATTACCGAGTTATACAACTCATCAACC  60
              ||||||||||||||||||||||||||||||||||||||||||||||||||||||||||||
Sbjct  65494  CAAGGTCTCCGTTGGTGAACCAGCGGAGGGATCATTACCGAGTTATACAACTCATCAACC  65553

Query  61     CTGTGAACATACCTAAAACGTTGCTTCGGCGGGAACAGACGGCCCCGTAACACGGGCCGC  120
              ||||||||||||||||||||||||||||||||||||||||||||||||||||||||||||
Sbjct  65554  CTGTGAACATACCTAAAACGTTGCTTCGGCGGGAACAGACGGCCCCGTAACACGGGCCGC  65613

Query  121    CCCCGCCAGAGGACCCCCTAACTCTGTTTCTATTATGTTTCTTCTGAGTAAAACAAGCAA  180
              ||||||||||||| ||||||||||||||| ||| |||||| |||||||| ||||||||||
Sbjct  65614  CCCCGCCAGAGGA-CCCCTAACTCTGTTTTTATAATGTTT-TTCTGAGT-AAACAAGCAA  65670

Query  181    ATAAATTAAAACTTTCAACAACGGATCTCTTGGCTCTGGCATCGATGAAGAACGCAGCGA  240
              ||||||||||||||||||||||||||||||||||||||||||||||||||||||||||||
Sbjct  65671  ATAAATTAAAACTTTCAACAACGGATCTCTTGGCTCTGGCATCGATGAAGAACGCAGCGA  65730

Query  241    AATGCGATAAGTAATGTGAATTGCAGAATTCAGTGAATCATCGAATCTTTGAACGCACAT  300
              ||||||||||||||||||||||||||||||||||||||||||||||||||||||||||||
Sbjct  65731  AATGCGATAAGTAATGTGAATTGCAGAATTCAGTGAATCATCGAATCTTTGAACGCACAT  65790

Query  301    TGCGCCCGCCAGTATTCTGGCGGGCATGCCTGTTCGAGCGTCATTACAACCCTCAGGCCC  360
              ||||||||||||||||||||||||||||||||||||||||||||||||||||||||||||
Sbjct  65791  TGCGCCCGCCAGTATTCTGGCGGGCATGCCTGTTCGAGCGTCATTACAACCCTCAGGCCC  65850

Query  361    CCGGGCCTGGCGTTGGGGATCGGCGAGGCGCCCCCTGCGGGCACACGCCGTCCCCCAAAT  420
              ||||||||||||||||||||||||| |  ||||||||||||||||||||||||| |||||
Sbjct  65851  CCGGGCCTGGCGTTGGGGATCGGCG-GAAGCCCCCTGCGGGCACACGCCGTCCCTCAAAT  65909

Query  421    ACAGTGGCGGTCCCGCCGCAGCTTCCATTGCGTAGTAGCTAACACCTCGCAACTGGAGAG  480
              ||||||||||||||||||||||||||||||||||||||||||||||||||||||||||||
Sbjct  65910  ACAGTGGCGGTCCCGCCGCAGCTTCCATTGCGTAGTAGCTAACACCTCGCAACTGGAGAG  65969

Query  481    CGGCGCGGCCACGCCGTAAAACACCCAACTTCTGAATGTTGACCTCGAATCAGGTAGGAA  540
              ||||||||||||||||||||||||||||||||||||||||||||||||||||||||||||
Sbjct  65970  CGGCGCGGCCACGCCGTAAAACACCCAACTTCTGAATGTTGACCTCGAATCAGGTAGGAA  66029

Query  541    TACCCGCTGAACTTAAGCATATCAATAAGCGGAGGAAAAGAAACCAACAGGGATTGCCCC  600
              ||||||||||||||||||||||||||||||||||||||||||||||||||||||||||||
Sbjct  66030  TACCCGCTGAACTTAAGCATATCAATAAGCGGAGGAAAAGAAACCAACAGGGATTGCCCC  66089

Query  601    AGTAACGGCGAGTGAAGCGGCAACAGCTCAAATTTGAAATCTGGCTCTCGGGCCCGAGTT  660
              ||||||||||||||||||||||||||||||||||||||||||||||||||||||||||||
Sbjct  66090  AGTAACGGCGAGTGAAGCGGCAACAGCTCAAATTTGAAATCTGGCTCTCGGGCCCGAGTT  66149

Query  661    GTAATTTGTAGAGGATGCTTTTGGTGAGGTGCCTTCCGAGTTCCCTGGAACGGGACGCCA  720
              ||||||||||||||||||||||||||||||||||||||||||||||||||||||||||||
Sbjct  66150  GTAATTTGTAGAGGATGCTTTTGGTGAGGTGCCTTCCGAGTTCCCTGGAACGGGACGCCA  66209

Query  721    TAGAGGGTGAGAGCCCCGTCTGGTTGGACACCGATCCTCTGTAAAGCTCCTTCGACGAGT  780
              ||||||||||||||||||||||||||||||||||||||||||||||||||||||||||||
Sbjct  66210  TAGAGGGTGAGAGCCCCGTCTGGTTGGACACCGATCCTCTGTAAAGCTCCTTCGACGAGT  66269

Query  781    CGAGTAGTTTGGGAATGCTGCTCTAAATGGGAGGTATATGTCTTCTAAAGCTAAATACCG  840
              ||||||||||||||||||||||||||||||||||||||||||||||||||||||||||||
Sbjct  66270  CGAGTAGTTTGGGAATGCTGCTCTAAATGGGAGGTATATGTCTTCTAAAGCTAAATACCG  66329

Query  841    GCCAGAGACCGATAGCGCACAAGTAGAGTGATCGAAAGATGAAAAGAACTTTGAAAAGAG  900
              ||||||||||||||||||||||||||||||||||||||||||||||||||||||||||||
Sbjct  66330  GCCAGAGACCGATAGCGCACAAGTAGAGTGATCGAAAGATGAAAAGAACTTTGAAAAGAG  66389

Query  901    AGTTAAACAGTACGTGAAATTGTTGAAAGGGAAGCGCTTGTGACCAGACTTGGGCTTGGT  960
              ||||||| ||||||||||||||||||||||||||||||||||||||||||||||||||||
Sbjct  66390  AGTTAAAAAGTACGTGAAATTGTTGAAAGGGAAGCGCTTGTGACCAGACTTGGGCTTGGT  66449

Query  961    TGATCATCCGGGGTTCTCCCCGGTGCACTCTTCCGGCCCAGGCCAGCATCAGTTCGCCCT  1020
              ||||||||||||||||||||||||||||||||||||| ||||||||||||||||||||||
Sbjct  66450  TGATCATCCGGGGTTCTCCCCGGTGCACTCTTCCGGCTCAGGCCAGCATCAGTTCGCCCT  66509

Query  1021   GGGGGACAAAGGCTTCGGGAATGTGGCTCTCTCCGGGGAGTGTTATAGCCCGTTGCGTAA  1080
              |||||| ||||||||||||||||||||||||||||||||||||||||||||| |||||||
Sbjct  66510  GGGGGATAAAGGCTTCGGGAATGTGGCTCTCTCCGGGGAGTGTTATAGCCCGCTGCGTAA  66569

Query  1081   TACCCTGTGGCGGACTGAGGTTCGCGCATTCGCAAGGATGCTGGCGTAATGGTCATCAGT  1140
              ||||||||||||||||||||||||||||||||||||||||||||||||||||||||||||
Sbjct  66570  TACCCTGTGGCGGACTGAGGTTCGCGCATTCGCAAGGATGCTGGCGTAATGGTCATCAGT  66629

Query  1141   GACCCGTCTTGAAACACGGACCAAGGAGTCGTCTTCGTATGCGAGTGTTCGGGTGTCAAA  1200
              ||||||||||||||||||||||||||||||||||||||||||||||||||||||||||||
Sbjct  66630  GACCCGTCTTGAAACACGGACCAAGGAGTCGTCTTCGTATGCGAGTGTTCGGGTGTCAAA  66689

Query  1201   CCCCTACGCGAAATGAAAGTGAACGCAGGTGAGAGCTTCGGCGCATCATCGACCGATCCT  1260
              ||||||||||||||||||||||||||||||||||||||||||||||||||||||||||||
Sbjct  66690  CCCCTACGCGAAATGAAAGTGAACGCAGGTGAGAGCTTCGGCGCATCATCGACCGATCCT  66749

Query  1261   GATGTTATCGGATGGATTTGAGTAAGAGCATACGGGGCCGGACCCGAAAGAAGGTGAACT  1320
              |||||| |||||||||||||||||||||||||||||||||||||||||||||||||||||
Sbjct  66750  GATGTTTTCGGATGGATTTGAGTAAGAGCATACGGGGCCGGACCCGAAAGAAGGTGAACT  66809

Query  1321   ATGCCTGTGTAGGGTGAAGCCAGAGGAAACTCTGGTGGAGGCTCGCAGCGGTTCTGACGT  1380
              ||||||||||||||||||||||||||||||||||||||||||||||||||||||||||||
Sbjct  66810  ATGCCTGTGTAGGGTGAAGCCAGAGGAAACTCTGGTGGAGGCTCGCAGCGGTTCTGACGT  66869

Query  1381   GCAAATCGATCGTCAAACATGGGCATGGGGGCGAAAGACTAATCGAACCTTCTAGTAGCT  1440
              ||||||||||||||||||||||||||||||||||||||||||||||||||||||||||||
Sbjct  66870  GCAAATCGATCGTCAAACATGGGCATGGGGGCGAAAGACTAATCGAACCTTCTAGTAGCT  66929

Query  1441   GGTTTCCGCCGAAGTTTCCCTCAGGATAGCAGTGTTGAACTCAGTTTTATGAGGTAAAGC  1500
              ||||||||||||||||||||||||||||||||||||||||||||||||||||||||||||
Sbjct  66930  GGTTTCCGCCGAAGTTTCCCTCAGGATAGCAGTGTTGAACTCAGTTTTATGAGGTAAAGC  66989

Query  1501   GAATGATTAGGGACTCGGGGGCGCTATTTAGCCTTCATCCATTCTCAAACTTTAAATATG  1560
              ||||||||||||||||||||||||||||||||||||||||||||||||||||||||||||
Sbjct  66990  GAATGATTAGGGACTCGGGGGCGCTATTTAGCCTTCATCCATTCTCAAACTTTAAATATG  67049

Query  1561   TAAGAAGCCCTTGTTGCTTAATTGAACGTGGGCATTCGAATGAATCAACACTAGTGGGCC  1620
              ||||||||||||||||||||||||||||||||||||||||||||||||||||||||||||
Sbjct  67050  TAAGAAGCCCTTGTTGCTTAATTGAACGTGGGCATTCGAATGAATCAACACTAGTGGGCC  67109

Query  1621   ATTTTTGGTAAGCAGAACTGGCGATGCGGGATGAACCGAACGCGAGGTTAAGGTGCCAGA  1680
              ||||||||||||||||||||||||||||||||||||||||||||||||||||||||||||
Sbjct  67110  ATTTTTGGTAAGCAGAACTGGCGATGCGGGATGAACCGAACGCGAGGTTAAGGTGCCAGA  67169

Query  1681   GTAGACGCTCATCAGACACCACAAAAGGTGTTAGTACATCTTGACAGCAGGACGGTGGCC  1740
              ||||||||||||||||||||||||||||||||||||||||||||||||||||||||||||
Sbjct  67170  GTAGACGCTCATCAGACACCACAAAAGGTGTTAGTACATCTTGACAGCAGGACGGTGGCC  67229

Query  1741   ATGGAAGTCGGAATCCGCTAAGGACTGTGTAACAACTCACCTGCCGAATGTACTAGCCCT  1800
              ||||||||||||||||||||||||||||||||||||||||||||||||||||||||||||
Sbjct  67230  ATGGAAGTCGGAATCCGCTAAGGACTGTGTAACAACTCACCTGCCGAATGTACTAGCCCT  67289

Query  1801   GAAAATGGATGGCGCTCAAGCGTCTCACCCATACCTCGCCCTCAGGGTAGAAACGATGCC  1860
              ||||||||||||||||||||||||||||||||||||||||||||||||||||||||||||
Sbjct  67290  GAAAATGGATGGCGCTCAAGCGTCTCACCCATACCTCGCCCTCAGGGTAGAAACGATGCC  67349

Query  1861   CTGAGGAGTAGGCGGACGTGGAGGTCAGTGACGAAGCCTAGGGCGTGAGCCCGGGTTGAA  1920
              ||||||||||||||||||||||||||||||||||||||||||||||||||||||||||||
Sbjct  67350  CTGAGGAGTAGGCGGACGTGGAGGTCAGTGACGAAGCCTAGGGCGTGAGCCCGGGTTGAA  67409

Query  1921   CGGCCTCTAGTGCAGATCTTGGTGGTAGTAGCAAATACTTCAATGAGAACTTGAAGGACC  1980
              ||||||||||||||||||||||||||||||||||||||||||||||||||||||||||||
Sbjct  67410  CGGCCTCTAGTGCAGATCTTGGTGGTAGTAGCAAATACTTCAATGAGAACTTGAAGGACC  67469

Query  1981   GAAGTGGGGAAAGGTTCCATGTGAACAGCGGTTGGACATGGGTTAGTCGATCCTAAGCCA  2040
              ||||||||||||||||||||||||||||||||||||||||||||||||||||||||||||
Sbjct  67470  GAAGTGGGGAAAGGTTCCATGTGAACAGCGGTTGGACATGGGTTAGTCGATCCTAAGCCA  67529

Query  2041   TAGGGAAGTTCCGTTTCAAAGGCGCACTATGCGCCGTCTGGCGAAAGGGGAGCCGGTCAA  2100
              ||||||||||||||||||||||||||||||||||||||||||||||||||||||||||||
Sbjct  67530  TAGGGAAGTTCCGTTTCAAAGGCGCACTATGCGCCGTCTGGCGAAAGGGGAGCCGGTCAA  67589

Query  2101   TATTCCGGCACCTGGATGTGGGTTTTGCGCGGCAACGCAACTGAACGCGGAGACGACGGC  2160
              ||||||||||||||||||||||||||||||||||||||||||||||||||||||||||||
Sbjct  67590  TATTCCGGCACCTGGATGTGGGTTTTGCGCGGCAACGCAACTGAACGCGGAGACGACGGC  67649

Query  2161   GGGGGCCCCGGGCAGAGTTCTCTTTTCTTCTTAACAGTCTCTCACCCTGAAATCGGTTTG  2220
              ||||||||||||||||||||||||||||||||||||||||||||||||||||||||||||
Sbjct  67650  GGGGGCCCCGGGCAGAGTTCTCTTTTCTTCTTAACAGTCTCTCACCCTGAAATCGGTTTG  67709

Query  2221   TCCGGAGCTAGGGTTTAATGGCTGGAAGAGCCCAGCACCTCTGCTGGGTCCGGTGCGCTC  2280
              ||||||||||||||||||||||||||||||||||||||||||||||||||||||||||||
Sbjct  67710  TCCGGAGCTAGGGTTTAATGGCTGGAAGAGCCCAGCACCTCTGCTGGGTCCGGTGCGCTC  67769

Query  2281   TCGACGTCCCTTGAAAATCCGCGGGAAGAAATAATTCTCACGCCAGGTCGTACTCATAAC  2340
              ||||||||||||||||||||||||||||||||||||||||||||||||||||||||||||
Sbjct  67770  TCGACGTCCCTTGAAAATCCGCGGGAAGAAATAATTCTCACGCCAGGTCGTACTCATAAC  67829

Query  2341   CGCAGCAGGTCTCCAAGGTGAACAGCCTCTGGTTGATAGAACAATGTAGATAAGGGAAGT  2400
              ||||||||||||||||||||||||||||||||||||||||||||||||||||||||||||
Sbjct  67830  CGCAGCAGGTCTCCAAGGTGAACAGCCTCTGGTTGATAGAACAATGTAGATAAGGGAAGT  67889

Query  2401   CGGCAAAATAGATCCGTAACTTCGGGATAAGGATTGGCTCTAAGGGTTGGGCACGCAGGG  2460
              ||||||||||||||||||||||||||||||||||||||||||||||||||||||||||||
Sbjct  67890  CGGCAAAATAGATCCGTAACTTCGGGATAAGGATTGGCTCTAAGGGTTGGGCACGCAGGG  67949

Query  2461   CCTTGGGCGGACGCCATGGGGGCAGGCTGCTTCTAGCCGGGCAACCGGCCGGCGGCGGCC  2520
              ||||||||||||||||||||||||||||||||||||||||||||||||||||||||||||
Sbjct  67950  CCTTGGGCGGACGCCATGGGGGCAGGCTGCTTCTAGCCGGGCAACCGGCCGGCGGCGGCC  68009

Query  2521   AGCACCCGTGCGCTGATGCCCTTGGCAGGCTTCGGCCGTCCGGCGTGCGGTTAACAACCA  2580
              |||||||||| |||||||||||||||||||||||||||||||||||||||||||||||||
Sbjct  68010  AGCACCCGTGTGCTGATGCCCTTGGCAGGCTTCGGCCGTCCGGCGTGCGGTTAACAACCA  68069

Query  2581   ACTTAGAACTGGTACGGACAAGGGGAAT  2608
              ||||||||||||||||||||||||||||
Sbjct  68070  ACTTAGAACTGGTACGGACAAGGGGAAT  68097


 Score = 4730 bits (2561),  Expect = 0.0
 Identities = 2593/2608 (99%), Gaps = 4/2608 (0%)
 Strand=Plus/Plus

Query  1      CAAGGTCTCCGTTGGTGAACCAGCGGAGGGATCATTACCGAGTTATACAACTCATCAACC  60
              ||||||||||||||||||||||||||||||||||||||||||||||||||||||||||||
Sbjct  73466  CAAGGTCTCCGTTGGTGAACCAGCGGAGGGATCATTACCGAGTTATACAACTCATCAACC  73525

Query  61     CTGTGAACATACCTAAAACGTTGCTTCGGCGGGAACAGACGGCCCCGTAACACGGGCCGC  120
              ||||||||||||||||||||||||||||||||||||||||||||||||||||||||||||
Sbjct  73526  CTGTGAACATACCTAAAACGTTGCTTCGGCGGGAACAGACGGCCCCGTAACACGGGCCGC  73585

Query  121    CCCCGCCAGAGGACCCCCTAACTCTGTTTCTATTATGTTTCTTCTGAGTAAAACAAGCAA  180
              ||||||||||||| ||||||||||||||| ||| |||||| |||||||| ||||||||||
Sbjct  73586  CCCCGCCAGAGGA-CCCCTAACTCTGTTTTTATAATGTTT-TTCTGAGT-AAACAAGCAA  73642

Query  181    ATAAATTAAAACTTTCAACAACGGATCTCTTGGCTCTGGCATCGATGAAGAACGCAGCGA  240
              ||||||||||||||||||||||||||||||||||||||||||||||||||||||||||||
Sbjct  73643  ATAAATTAAAACTTTCAACAACGGATCTCTTGGCTCTGGCATCGATGAAGAACGCAGCGA  73702

Query  241    AATGCGATAAGTAATGTGAATTGCAGAATTCAGTGAATCATCGAATCTTTGAACGCACAT  300
              ||||||||||||||||||||||||||||||||||||||||||||||||||||||||||||
Sbjct  73703  AATGCGATAAGTAATGTGAATTGCAGAATTCAGTGAATCATCGAATCTTTGAACGCACAT  73762

Query  301    TGCGCCCGCCAGTATTCTGGCGGGCATGCCTGTTCGAGCGTCATTACAACCCTCAGGCCC  360
              ||||||||||||||||||||||||||||||||||||||||||||||||||||||||||||
Sbjct  73763  TGCGCCCGCCAGTATTCTGGCGGGCATGCCTGTTCGAGCGTCATTACAACCCTCAGGCCC  73822

Query  361    CCGGGCCTGGCGTTGGGGATCGGCGAGGCGCCCCCTGCGGGCACACGCCGTCCCCCAAAT  420
              ||||||||||||||||||||||||| |  ||||||||||||||||||||||||| |||||
Sbjct  73823  CCGGGCCTGGCGTTGGGGATCGGCG-GAAGCCCCCTGCGGGCACACGCCGTCCCTCAAAT  73881

Query  421    ACAGTGGCGGTCCCGCCGCAGCTTCCATTGCGTAGTAGCTAACACCTCGCAACTGGAGAG  480
              ||||||||||||||||||||||||||||||||||||||||||||||||||||||||||||
Sbjct  73882  ACAGTGGCGGTCCCGCCGCAGCTTCCATTGCGTAGTAGCTAACACCTCGCAACTGGAGAG  73941

Query  481    CGGCGCGGCCACGCCGTAAAACACCCAACTTCTGAATGTTGACCTCGAATCAGGTAGGAA  540
              ||||||||||||||||||||||||||||||||||||||||||||||||||||||||||||
Sbjct  73942  CGGCGCGGCCACGCCGTAAAACACCCAACTTCTGAATGTTGACCTCGAATCAGGTAGGAA  74001

Query  541    TACCCGCTGAACTTAAGCATATCAATAAGCGGAGGAAAAGAAACCAACAGGGATTGCCCC  600
              ||||||||||||||||||||||||||||||||||||||||||||||||||||||||||||
Sbjct  74002  TACCCGCTGAACTTAAGCATATCAATAAGCGGAGGAAAAGAAACCAACAGGGATTGCCCC  74061

Query  601    AGTAACGGCGAGTGAAGCGGCAACAGCTCAAATTTGAAATCTGGCTCTCGGGCCCGAGTT  660
              ||||||||||||||||||||||||||||||||||||||||||||||||||||||||||||
Sbjct  74062  AGTAACGGCGAGTGAAGCGGCAACAGCTCAAATTTGAAATCTGGCTCTCGGGCCCGAGTT  74121

Query  661    GTAATTTGTAGAGGATGCTTTTGGTGAGGTGCCTTCCGAGTTCCCTGGAACGGGACGCCA  720
              ||||||||||||||||||||||||||||||||||||||||||||||||||||||||||||
Sbjct  74122  GTAATTTGTAGAGGATGCTTTTGGTGAGGTGCCTTCCGAGTTCCCTGGAACGGGACGCCA  74181

Query  721    TAGAGGGTGAGAGCCCCGTCTGGTTGGACACCGATCCTCTGTAAAGCTCCTTCGACGAGT  780
              ||||||||||||||||||||||||||||||||||||||||||||||||||||||||||||
Sbjct  74182  TAGAGGGTGAGAGCCCCGTCTGGTTGGACACCGATCCTCTGTAAAGCTCCTTCGACGAGT  74241

Query  781    CGAGTAGTTTGGGAATGCTGCTCTAAATGGGAGGTATATGTCTTCTAAAGCTAAATACCG  840
              ||||||||||||||||||||||||||||||||||||||||||||||||||||||||||||
Sbjct  74242  CGAGTAGTTTGGGAATGCTGCTCTAAATGGGAGGTATATGTCTTCTAAAGCTAAATACCG  74301

Query  841    GCCAGAGACCGATAGCGCACAAGTAGAGTGATCGAAAGATGAAAAGAACTTTGAAAAGAG  900
              ||||||||||||||||||||||||||||||||||||||||||||||||||||||||||||
Sbjct  74302  GCCAGAGACCGATAGCGCACAAGTAGAGTGATCGAAAGATGAAAAGAACTTTGAAAAGAG  74361

Query  901    AGTTAAACAGTACGTGAAATTGTTGAAAGGGAAGCGCTTGTGACCAGACTTGGGCTTGGT  960
              ||||||| ||||||||||||||||||||||||||||||||||||||||||||||||||||
Sbjct  74362  AGTTAAAAAGTACGTGAAATTGTTGAAAGGGAAGCGCTTGTGACCAGACTTGGGCTTGGT  74421

Query  961    TGATCATCCGGGGTTCTCCCCGGTGCACTCTTCCGGCCCAGGCCAGCATCAGTTCGCCCT  1020
              ||||||||||||||||||||||||||||||||||||| ||||||||||||||||||||||
Sbjct  74422  TGATCATCCGGGGTTCTCCCCGGTGCACTCTTCCGGCTCAGGCCAGCATCAGTTCGCCCT  74481

Query  1021   GGGGGACAAAGGCTTCGGGAATGTGGCTCTCTCCGGGGAGTGTTATAGCCCGTTGCGTAA  1080
              |||||| ||||||||||||||||||||||||||||||||||||||||||||| |||||||
Sbjct  74482  GGGGGATAAAGGCTTCGGGAATGTGGCTCTCTCCGGGGAGTGTTATAGCCCGCTGCGTAA  74541

Query  1081   TACCCTGTGGCGGACTGAGGTTCGCGCATTCGCAAGGATGCTGGCGTAATGGTCATCAGT  1140
              ||||||||||||||||||||||||||||||||||||||||||||||||||||||||||||
Sbjct  74542  TACCCTGTGGCGGACTGAGGTTCGCGCATTCGCAAGGATGCTGGCGTAATGGTCATCAGT  74601

Query  1141   GACCCGTCTTGAAACACGGACCAAGGAGTCGTCTTCGTATGCGAGTGTTCGGGTGTCAAA  1200
              ||||||||||||||||||||||||||||||||||||||||||||||||||||||||||||
Sbjct  74602  GACCCGTCTTGAAACACGGACCAAGGAGTCGTCTTCGTATGCGAGTGTTCGGGTGTCAAA  74661

Query  1201   CCCCTACGCGAAATGAAAGTGAACGCAGGTGAGAGCTTCGGCGCATCATCGACCGATCCT  1260
              ||||||||||||||||||||||||||||||||||||||||||||||||||||||||||||
Sbjct  74662  CCCCTACGCGAAATGAAAGTGAACGCAGGTGAGAGCTTCGGCGCATCATCGACCGATCCT  74721

Query  1261   GATGTTATCGGATGGATTTGAGTAAGAGCATACGGGGCCGGACCCGAAAGAAGGTGAACT  1320
              |||||| |||||||||||||||||||||||||||||||||||||||||||||||||||||
Sbjct  74722  GATGTTTTCGGATGGATTTGAGTAAGAGCATACGGGGCCGGACCCGAAAGAAGGTGAACT  74781

Query  1321   ATGCCTGTGTAGGGTGAAGCCAGAGGAAACTCTGGTGGAGGCTCGCAGCGGTTCTGACGT  1380
              ||||||||||||||||||||||||||||||||||||||||||||||||||||||||||||
Sbjct  74782  ATGCCTGTGTAGGGTGAAGCCAGAGGAAACTCTGGTGGAGGCTCGCAGCGGTTCTGACGT  74841

Query  1381   GCAAATCGATCGTCAAACATGGGCATGGGGGCGAAAGACTAATCGAACCTTCTAGTAGCT  1440
              ||||||||||||||||||||||||||||||||||||||||||||||||||||||||||||
Sbjct  74842  GCAAATCGATCGTCAAACATGGGCATGGGGGCGAAAGACTAATCGAACCTTCTAGTAGCT  74901

Query  1441   GGTTTCCGCCGAAGTTTCCCTCAGGATAGCAGTGTTGAACTCAGTTTTATGAGGTAAAGC  1500
              ||||||||||||||||||||||||||||||||||||||||||||||||||||||||||||
Sbjct  74902  GGTTTCCGCCGAAGTTTCCCTCAGGATAGCAGTGTTGAACTCAGTTTTATGAGGTAAAGC  74961

Query  1501   GAATGATTAGGGACTCGGGGGCGCTATTTAGCCTTCATCCATTCTCAAACTTTAAATATG  1560
              ||||||||||||||||||||||||||||||||||||||||||||||||||||||||||||
Sbjct  74962  GAATGATTAGGGACTCGGGGGCGCTATTTAGCCTTCATCCATTCTCAAACTTTAAATATG  75021

Query  1561   TAAGAAGCCCTTGTTGCTTAATTGAACGTGGGCATTCGAATGAATCAACACTAGTGGGCC  1620
              ||||||||||||||||||||||||||||||||||||||||||||||||||||||||||||
Sbjct  75022  TAAGAAGCCCTTGTTGCTTAATTGAACGTGGGCATTCGAATGAATCAACACTAGTGGGCC  75081

Query  1621   ATTTTTGGTAAGCAGAACTGGCGATGCGGGATGAACCGAACGCGAGGTTAAGGTGCCAGA  1680
              ||||||||||||||||||||||||||||||||||||||||||||||||||||||||||||
Sbjct  75082  ATTTTTGGTAAGCAGAACTGGCGATGCGGGATGAACCGAACGCGAGGTTAAGGTGCCAGA  75141

Query  1681   GTAGACGCTCATCAGACACCACAAAAGGTGTTAGTACATCTTGACAGCAGGACGGTGGCC  1740
              ||||||||||||||||||||||||||||||||||||||||||||||||||||||||||||
Sbjct  75142  GTAGACGCTCATCAGACACCACAAAAGGTGTTAGTACATCTTGACAGCAGGACGGTGGCC  75201

Query  1741   ATGGAAGTCGGAATCCGCTAAGGACTGTGTAACAACTCACCTGCCGAATGTACTAGCCCT  1800
              ||||||||||||||||||||||||||||||||||||||||||||||||||||||||||||
Sbjct  75202  ATGGAAGTCGGAATCCGCTAAGGACTGTGTAACAACTCACCTGCCGAATGTACTAGCCCT  75261

Query  1801   GAAAATGGATGGCGCTCAAGCGTCTCACCCATACCTCGCCCTCAGGGTAGAAACGATGCC  1860
              ||||||||||||||||||||||||||||||||||||||||||||||||||||||||||||
Sbjct  75262  GAAAATGGATGGCGCTCAAGCGTCTCACCCATACCTCGCCCTCAGGGTAGAAACGATGCC  75321

Query  1861   CTGAGGAGTAGGCGGACGTGGAGGTCAGTGACGAAGCCTAGGGCGTGAGCCCGGGTTGAA  1920
              ||||||||||||||||||||||||||||||||||||||||||||||||||||||||||||
Sbjct  75322  CTGAGGAGTAGGCGGACGTGGAGGTCAGTGACGAAGCCTAGGGCGTGAGCCCGGGTTGAA  75381

Query  1921   CGGCCTCTAGTGCAGATCTTGGTGGTAGTAGCAAATACTTCAATGAGAACTTGAAGGACC  1980
              ||||||||||||||||||||||||||||||||||||||||||||||||||||||||||||
Sbjct  75382  CGGCCTCTAGTGCAGATCTTGGTGGTAGTAGCAAATACTTCAATGAGAACTTGAAGGACC  75441

Query  1981   GAAGTGGGGAAAGGTTCCATGTGAACAGCGGTTGGACATGGGTTAGTCGATCCTAAGCCA  2040
              ||||||||||||||||||||||||||||||||||||||||||||||||||||||||||||
Sbjct  75442  GAAGTGGGGAAAGGTTCCATGTGAACAGCGGTTGGACATGGGTTAGTCGATCCTAAGCCA  75501

Query  2041   TAGGGAAGTTCCGTTTCAAAGGCGCACTATGCGCCGTCTGGCGAAAGGGGAGCCGGTCAA  2100
              ||||||||||||||||||||||||||||||||||||||||||||||||||||||||||||
Sbjct  75502  TAGGGAAGTTCCGTTTCAAAGGCGCACTATGCGCCGTCTGGCGAAAGGGGAGCCGGTCAA  75561

Query  2101   TATTCCGGCACCTGGATGTGGGTTTTGCGCGGCAACGCAACTGAACGCGGAGACGACGGC  2160
              ||||||||||||||||||||||||||||||||||||||||||||||||||||||||||||
Sbjct  75562  TATTCCGGCACCTGGATGTGGGTTTTGCGCGGCAACGCAACTGAACGCGGAGACGACGGC  75621

Query  2161   GGGGGCCCCGGGCAGAGTTCTCTTTTCTTCTTAACAGTCTCTCACCCTGAAATCGGTTTG  2220
              ||||||||||||||||||||||||||||||||||||||||||||||||||||||||||||
Sbjct  75622  GGGGGCCCCGGGCAGAGTTCTCTTTTCTTCTTAACAGTCTCTCACCCTGAAATCGGTTTG  75681

Query  2221   TCCGGAGCTAGGGTTTAATGGCTGGAAGAGCCCAGCACCTCTGCTGGGTCCGGTGCGCTC  2280
              ||||||||||||||||||||||||||||||||||||||||||||||||||||||||||||
Sbjct  75682  TCCGGAGCTAGGGTTTAATGGCTGGAAGAGCCCAGCACCTCTGCTGGGTCCGGTGCGCTC  75741

Query  2281   TCGACGTCCCTTGAAAATCCGCGGGAAGAAATAATTCTCACGCCAGGTCGTACTCATAAC  2340
              ||||||||||||||||||||||||||||||||||||||||||||||||||||||||||||
Sbjct  75742  TCGACGTCCCTTGAAAATCCGCGGGAAGAAATAATTCTCACGCCAGGTCGTACTCATAAC  75801

Query  2341   CGCAGCAGGTCTCCAAGGTGAACAGCCTCTGGTTGATAGAACAATGTAGATAAGGGAAGT  2400
              ||||||||||||||||||||||||||||||||||||||||||||||||||||||||||||
Sbjct  75802  CGCAGCAGGTCTCCAAGGTGAACAGCCTCTGGTTGATAGAACAATGTAGATAAGGGAAGT  75861

Query  2401   CGGCAAAATAGATCCGTAACTTCGGGATAAGGATTGGCTCTAAGGGTTGGGCACGCAGGG  2460
              ||||||||||||||||||||||||||||||||||||||||||||||||||||||||||||
Sbjct  75862  CGGCAAAATAGATCCGTAACTTCGGGATAAGGATTGGCTCTAAGGGTTGGGCACGCAGGG  75921

Query  2461   CCTTGGGCGGACGCCATGGGGGCAGGCTGCTTCTAGCCGGGCAACCGGCCGGCGGCGGCC  2520
              ||||||||||||||||||||||||||||||||||||||||||||||||||||||||||||
Sbjct  75922  CCTTGGGCGGACGCCATGGGGGCAGGCTGCTTCTAGCCGGGCAACCGGCCGGCGGCGGCC  75981

Query  2521   AGCACCCGTGCGCTGATGCCCTTGGCAGGCTTCGGCCGTCCGGCGTGCGGTTAACAACCA  2580
              |||||||||| |||||||||||||||||||||||||||||||||||||||||||||||||
Sbjct  75982  AGCACCCGTGTGCTGATGCCCTTGGCAGGCTTCGGCCGTCCGGCGTGCGGTTAACAACCA  76041

Query  2581   ACTTAGAACTGGTACGGACAAGGGGAAT  2608
              ||||||||||||||||||||||||||||
Sbjct  76042  ACTTAGAACTGGTACGGACAAGGGGAAT  76069


 Score = 4724 bits (2558),  Expect = 0.0
 Identities = 2593/2609 (99%), Gaps = 5/2609 (0%)
 Strand=Plus/Plus

Query  1      CAAGGTCTCCGTTGGTGAACCAGCGGAGGGATCATTACCGAGTTATACAACTCATCAACC  60
              ||||||||||||||||||||||||||||||||||||||||||||||||||||||||||||
Sbjct  41575  CAAGGTCTCCGTTGGTGAACCAGCGGAGGGATCATTACCGAGTTATACAACTCATCAACC  41634

Query  61     CTGTGAACATACCTAAAACGTTGCTTCGGCGGGAACAGACGGCCCCGTAACACGGGCCGC  120
              ||||||||||||||||||||||||||||||||||||||||||||||||||||||||||||
Sbjct  41635  CTGTGAACATACCTAAAACGTTGCTTCGGCGGGAACAGACGGCCCCGTAACACGGGCCGC  41694

Query  121    CCCCGCCAGAGGACCCCCTAACTCTGTTTCTATTATGTTTCTTCTGAGTAAAACAAGCAA  180
              ||||||||||||| ||||||||||||||| ||| |||||| |||||||| ||||||||||
Sbjct  41695  CCCCGCCAGAGGA-CCCCTAACTCTGTTTTTATAATGTTT-TTCTGAGT-AAACAAGCAA  41751

Query  181    ATAAATTAAAACTTTCAACAACGGATCTCTTGGCTCTGGCATCGATGAAGAACGCAGCGA  240
              ||||||||||||||||||||||||||||||||||||||||||||||||||||||||||||
Sbjct  41752  ATAAATTAAAACTTTCAACAACGGATCTCTTGGCTCTGGCATCGATGAAGAACGCAGCGA  41811

Query  241    AATGCGATAAGTAATGTGAATTGCAGAATTCAGTGAATCATCGAATCTTTGAACGCACAT  300
              ||||||||||||||||||||||||||||||||||||||||||||||||||||||||||||
Sbjct  41812  AATGCGATAAGTAATGTGAATTGCAGAATTCAGTGAATCATCGAATCTTTGAACGCACAT  41871

Query  301    TGCGCCCGCCAGTATTCTGGCGGGCATGCCTGTTCGAGCGTCATTACAACCCTCAGGCCC  360
              ||||||||||||||||||||||||||||||||||||||||||||||||||||||||||||
Sbjct  41872  TGCGCCCGCCAGTATTCTGGCGGGCATGCCTGTTCGAGCGTCATTACAACCCTCAGGCCC  41931

Query  361    CCGGGCCTGGCGTTGGGGATCGGCGAGGCGCCCCCTGCGGGCACACGCCGTCCCCCAAAT  420
              ||||||||||||||||||||||||| |  ||||||||||||||||||||||||| |||||
Sbjct  41932  CCGGGCCTGGCGTTGGGGATCGGCG-GAAGCCCCCTGCGGGCACACGCCGTCCCTCAAAT  41990

Query  421    ACAGTGGCGGTCCCGCCGCAGCTTCCATTGCGTAGTAGCTAACACCTCGCAACTGGAGAG  480
              ||||||||||||||||||||||||||||||||||||||||||||||||||||||||||||
Sbjct  41991  ACAGTGGCGGTCCCGCCGCAGCTTCCATTGCGTAGTAGCTAACACCTCGCAACTGGAGAG  42050

Query  481    CGGCGCGGCCACGCCGTAAAACACCCAACTTCTGAATGTTGACCTCGAATCAGGTAGGAA  540
              ||||||||||||||||||||||||||||||||||||||||||||||||||||||||||||
Sbjct  42051  CGGCGCGGCCACGCCGTAAAACACCCAACTTCTGAATGTTGACCTCGAATCAGGTAGGAA  42110

Query  541    TACCCGCTGAACTTAAGCATATCAATAAGCGGAGGAAAAGAAACCAACAGGGATTGCCCC  600
              ||||||||||||||||||||||||||||||||||||||||||||||||||||||||||||
Sbjct  42111  TACCCGCTGAACTTAAGCATATCAATAAGCGGAGGAAAAGAAACCAACAGGGATTGCCCC  42170

Query  601    AGTAACGGCGAGTGAAGCGGCAACAGCTCAAATTTGAAATCTGGCTCTCGGGCCCGAGTT  660
              ||||||||||||||||||||||||||||||||||||||||||||||||||||||||||||
Sbjct  42171  AGTAACGGCGAGTGAAGCGGCAACAGCTCAAATTTGAAATCTGGCTCTCGGGCCCGAGTT  42230

Query  661    GTAATTTGTAGAGGATGCTTTTGGTGAGGTGCCTTCCGAGTTCCCTGGAACGGGACGCCA  720
              ||||||||||||||||||||||||||||||||||||||||||||||||||||||||||||
Sbjct  42231  GTAATTTGTAGAGGATGCTTTTGGTGAGGTGCCTTCCGAGTTCCCTGGAACGGGACGCCA  42290

Query  721    TAGAGGGTGAGAGCCCCGTCTGGTTGGACACCGATCCTCTGTAAAGCTCCTTCGACGAGT  780
              ||||||||||||||||||||||||||||||||||||||||||||||||||||||||||||
Sbjct  42291  TAGAGGGTGAGAGCCCCGTCTGGTTGGACACCGATCCTCTGTAAAGCTCCTTCGACGAGT  42350

Query  781    CGAGTAGTTTGGGAATGCTGCTCTAAATGGGAGGTATATGTCTTCTAAAGCTAAATACCG  840
              ||||||||||||||||||||||||||||||||||||||||||||||||||||||||||||
Sbjct  42351  CGAGTAGTTTGGGAATGCTGCTCTAAATGGGAGGTATATGTCTTCTAAAGCTAAATACCG  42410

Query  841    GCCAGAGACCGATAGCGCACAAGTAGAGTGATCGAAAGATGAAAAGAACTTTGAAAAGAG  900
              ||||||||||||||||||||||||||||||||||||||||||||||||||||||||||||
Sbjct  42411  GCCAGAGACCGATAGCGCACAAGTAGAGTGATCGAAAGATGAAAAGAACTTTGAAAAGAG  42470

Query  901    AGTTAAACAGTACGTGAAATTGTTGAAAGGGAAGCGCTTGTGACCAGACTTGGGCTTGGT  960
              ||||||| ||||||||||||||||||||||||||||||||||||||||||||||||||||
Sbjct  42471  AGTTAAAAAGTACGTGAAATTGTTGAAAGGGAAGCGCTTGTGACCAGACTTGGGCTTGGT  42530

Query  961    TGATCATCCGGGGTTCTCCCCGGTGCACTCTTCCGGCCCAGGCCAGCATCAGTTCGCCCT  1020
              ||||||||||||||||||||||||||||||||||||| ||||||||||||||||||||||
Sbjct  42531  TGATCATCCGGGGTTCTCCCCGGTGCACTCTTCCGGCTCAGGCCAGCATCAGTTCGCCCT  42590

Query  1021   GGGGGACAAAGGCTTCGGGAATGTGGCTCTCTCCGGGGAGTGTTATAGCCCGTTGCGTAA  1080
              |||||| ||||||||||||||||||||||||||||||||||||||||||||| |||||||
Sbjct  42591  GGGGGATAAAGGCTTCGGGAATGTGGCTCTCTCCGGGGAGTGTTATAGCCCGCTGCGTAA  42650

Query  1081   TACCCTGTGGCGGACTGAGGTTCGCGCATTCGCAAGGATGCTGGCGTAATGGTCATCAGT  1140
              ||||||||||||||||||||||||||||||||||||||||||||||||||||||||||||
Sbjct  42651  TACCCTGTGGCGGACTGAGGTTCGCGCATTCGCAAGGATGCTGGCGTAATGGTCATCAGT  42710

Query  1141   GACCCGTCTTGAAACACGGACCAAGGAGTCGTCTTCGTATGCGAGTGTTCGGGTGTCAAA  1200
              ||||||||||||||||||||||||||||||||||||||||||||||||||||||||||||
Sbjct  42711  GACCCGTCTTGAAACACGGACCAAGGAGTCGTCTTCGTATGCGAGTGTTCGGGTGTCAAA  42770

Query  1201   CCCCTACGCGAAATGAAAGTGAACGCAGGTGAGAGCTTCGGCGCATCATCGACCGATCCT  1260
              ||||||||||||||||||||||||||||||||||||||||||||||||||||||||||||
Sbjct  42771  CCCCTACGCGAAATGAAAGTGAACGCAGGTGAGAGCTTCGGCGCATCATCGACCGATCCT  42830

Query  1261   GATGTTATCGGATGGATTTGAGTAAGAGCATACGGGGCCGGACCCGAAAGAAGGTGAACT  1320
              |||||| |||||||||||||||||||||||||||||||||||||||||||||||||||||
Sbjct  42831  GATGTTTTCGGATGGATTTGAGTAAGAGCATACGGGGCCGGACCCGAAAGAAGGTGAACT  42890

Query  1321   ATGCCTGTGTAGGGTGAAGCCAGAGGAAACTCTGGTGGAGGCTCGCAGCGGTTCTGACGT  1380
              ||||||||||||||||||||||||||||||||||||||||||||||||||||||||||||
Sbjct  42891  ATGCCTGTGTAGGGTGAAGCCAGAGGAAACTCTGGTGGAGGCTCGCAGCGGTTCTGACGT  42950

Query  1381   GCAAATCGATCGTCAAACATGGGCATGGGGGCGAAAGACTAATCGAACCTTCTAGTAGCT  1440
              ||||||||||||||||||||||||||||||||||||||||||||||||||||||||||||
Sbjct  42951  GCAAATCGATCGTCAAACATGGGCATGGGGGCGAAAGACTAATCGAACCTTCTAGTAGCT  43010

Query  1441   GGTTTCCGCCGAAGTTTCCCTCAGGATAGCAGTGTTGAACTCAGTTTTATGAGGTAAAGC  1500
              ||||||||||||||||||||||||||||||||||||||||||||||||||||||||||||
Sbjct  43011  GGTTTCCGCCGAAGTTTCCCTCAGGATAGCAGTGTTGAACTCAGTTTTATGAGGTAAAGC  43070

Query  1501   GAATGATTAGGGACTCGGGGGCGCTATTTAGCCTTCATCCATTCTCAAACTTTAAATATG  1560
              ||||||||||||||||||||||||||||||||||||||||||||||||||||||||||||
Sbjct  43071  GAATGATTAGGGACTCGGGGGCGCTATTTAGCCTTCATCCATTCTCAAACTTTAAATATG  43130

Query  1561   TAAGAAGCCCTTGTTGCTTAATTGAACGTGGGCATTCGAATGAATCAACACTAGTGGGCC  1620
              ||||||||||||||||||||||||||||||||||||||||||||||||||||||||||||
Sbjct  43131  TAAGAAGCCCTTGTTGCTTAATTGAACGTGGGCATTCGAATGAATCAACACTAGTGGGCC  43190

Query  1621   ATTTTTGGTAAGCAGAACTGGCGATGCGGGATGAACCGAACGCGAGGTTAAGGTGCCAGA  1680
              ||||||||||||||||||||||||||||||||||||||||||||||||||||||||||||
Sbjct  43191  ATTTTTGGTAAGCAGAACTGGCGATGCGGGATGAACCGAACGCGAGGTTAAGGTGCCAGA  43250

Query  1681   GTAGACGCTCATCAGACACCACAAAAGGTGTTAGTACATCTTGACAGCAGGACGGTGGCC  1740
              ||||||||||||||||||||||||||||||||||||||||||||||||||||||||||||
Sbjct  43251  GTAGACGCTCATCAGACACCACAAAAGGTGTTAGTACATCTTGACAGCAGGACGGTGGCC  43310

Query  1741   ATGGAAGTCGGAATCCGCTAAGGACTGTGTAACAACTCACCTGCCGAATGTACTAGCCCT  1800
              ||||||||||||||||||||||||||||||||||||||||||||||||||||||||||||
Sbjct  43311  ATGGAAGTCGGAATCCGCTAAGGACTGTGTAACAACTCACCTGCCGAATGTACTAGCCCT  43370

Query  1801   GAAAATGGATGGCGCTCAAGCGTCTCACCCATACCTCGCCCTCAGGGTAGAAACGATGCC  1860
              ||||||||||||||||||||||||||||||||||||||||||||||||||||||||||||
Sbjct  43371  GAAAATGGATGGCGCTCAAGCGTCTCACCCATACCTCGCCCTCAGGGTAGAAACGATGCC  43430

Query  1861   CTGAGGAGTAGGCGGACGTGGAGGTCAGTGACGAAGCCTAGGGCGTGAGCCCGGGTTGAA  1920
              ||||||||||||||||||||||||||||||||||||||||||||||||||||||||||||
Sbjct  43431  CTGAGGAGTAGGCGGACGTGGAGGTCAGTGACGAAGCCTAGGGCGTGAGCCCGGGTTGAA  43490

Query  1921   CGGCCTCTAGTGCAGATCTTGGTGGTAGTAGCAAATACTTCAATGAGAACTTGAAGGACC  1980
              ||||||||||||||||||||||||||||||||||||||||||||||||||||||||||||
Sbjct  43491  CGGCCTCTAGTGCAGATCTTGGTGGTAGTAGCAAATACTTCAATGAGAACTTGAAGGACC  43550

Query  1981   GAAGTGGGGAAAGGTTCCATGTGAACAGCGGTTGGACATGGGTTAGTCGATCCTAAGCCA  2040
              ||||||||||||||||||||||||||||||||||||||||||||||||||||||||||||
Sbjct  43551  GAAGTGGGGAAAGGTTCCATGTGAACAGCGGTTGGACATGGGTTAGTCGATCCTAAGCCA  43610

Query  2041   TAGGGAAGTTCCGTTTCAAAGGCGCACTATGCGCCGTCTGGCGAAAGGGGAGCCGGTCAA  2100
              ||||||||||||||||||||||||||||||||||||||||||||||||||||||||||||
Sbjct  43611  TAGGGAAGTTCCGTTTCAAAGGCGCACTATGCGCCGTCTGGCGAAAGGGGAGCCGGTCAA  43670

Query  2101   TATTCCGGCACCTGGATGTGGGTTTTGCGCGGCAACGCAACTGAACGCGGAGACGACGGC  2160
              ||||||||||||||||||||||||||||||||||||||||||||||||||||||||||||
Sbjct  43671  TATTCCGGCACCTGGATGTGGGTTTTGCGCGGCAACGCAACTGAACGCGGAGACGACGGC  43730

Query  2161   G-GGGGCCCCGGGCAGAGTTCTCTTTTCTTCTTAACAGTCTCTCACCCTGAAATCGGTTT  2219
              | ||||||||||||||||||||||||||||||||||||||||||||||||||||||||||
Sbjct  43731  GCGGGGCCCCGGGCAGAGTTCTCTTTTCTTCTTAACAGTCTCTCACCCTGAAATCGGTTT  43790

Query  2220   GTCCGGAGCTAGGGTTTAATGGCTGGAAGAGCCCAGCACCTCTGCTGGGTCCGGTGCGCT  2279
              ||||||||||||||||||||||||||||||||||||||||||||||||||||||||||||
Sbjct  43791  GTCCGGAGCTAGGGTTTAATGGCTGGAAGAGCCCAGCACCTCTGCTGGGTCCGGTGCGCT  43850

Query  2280   CTCGACGTCCCTTGAAAATCCGCGGGAAGAAATAATTCTCACGCCAGGTCGTACTCATAA  2339
              ||||||||||||||||||||||||||||||||||||||||||||||||||||||||||||
Sbjct  43851  CTCGACGTCCCTTGAAAATCCGCGGGAAGAAATAATTCTCACGCCAGGTCGTACTCATAA  43910

Query  2340   CCGCAGCAGGTCTCCAAGGTGAACAGCCTCTGGTTGATAGAACAATGTAGATAAGGGAAG  2399
              ||||||||||||||||||||||||||||||||||||||||||||||||||||||||||||
Sbjct  43911  CCGCAGCAGGTCTCCAAGGTGAACAGCCTCTGGTTGATAGAACAATGTAGATAAGGGAAG  43970

Query  2400   TCGGCAAAATAGATCCGTAACTTCGGGATAAGGATTGGCTCTAAGGGTTGGGCACGCAGG  2459
              ||||||||||||||||||||||||||||||||||||||||||||||||||||||||||||
Sbjct  43971  TCGGCAAAATAGATCCGTAACTTCGGGATAAGGATTGGCTCTAAGGGTTGGGCACGCAGG  44030

Query  2460   GCCTTGGGCGGACGCCATGGGGGCAGGCTGCTTCTAGCCGGGCAACCGGCCGGCGGCGGC  2519
              ||||||||||||||||||||||||||||||||||||||||||||||||||||||||||||
Sbjct  44031  GCCTTGGGCGGACGCCATGGGGGCAGGCTGCTTCTAGCCGGGCAACCGGCCGGCGGCGGC  44090

Query  2520   CAGCACCCGTGCGCTGATGCCCTTGGCAGGCTTCGGCCGTCCGGCGTGCGGTTAACAACC  2579
              ||||||||||| ||||||||||||||||||||||||||||||||||||||||||||||||
Sbjct  44091  CAGCACCCGTGTGCTGATGCCCTTGGCAGGCTTCGGCCGTCCGGCGTGCGGTTAACAACC  44150

Query  2580   AACTTAGAACTGGTACGGACAAGGGGAAT  2608
              |||||||||||||||||||||||||||||
Sbjct  44151  AACTTAGAACTGGTACGGACAAGGGGAAT  44179


 Score = 4723 bits (2557),  Expect = 0.0
 Identities = 2592/2608 (99%), Gaps = 5/2608 (0%)
 Strand=Plus/Plus

Query  1      CAAGGTCTCCGTTGGTGAACCAGCGGAGGGATCATTACCGAGTTATACAACTCATCAACC  60
              ||||||||||||||||||||||||||||||||||||||||||||||||||||||||||||
Sbjct  80647  CAAGGTCTCCGTTGGTGAACCAGCGGAGGGATCATTACCGAGTTATACAACTCATCAACC  80706

Query  61     CTGTGAACATACCTAAAACGTTGCTTCGGCGGGAACAGACGGCCCCGTAACACGGGCCGC  120
              ||||||||||||||||||||||||||||||||||||||||||||||||||||||||||||
Sbjct  80707  CTGTGAACATACCTAAAACGTTGCTTCGGCGGGAACAGACGGCCCCGTAACACGGGCCGC  80766

Query  121    CCCCGCCAGAGGACCCCCTAACTCTGTTTCTATTATGTTTCTTCTGAGTAAAACAAGCAA  180
              ||||||||||||| ||||||||||||||| ||| |||||| |||||||| ||||||||||
Sbjct  80767  CCCCGCCAGAGGA-CCCCTAACTCTGTTTTTATAATGTTT-TTCTGAGT-AAACAAGCAA  80823

Query  181    ATAAATTAAAACTTTCAACAACGGATCTCTTGGCTCTGGCATCGATGAAGAACGCAGCGA  240
              ||||||||||||||||||||||||||||||||||||||||||||||||||||||||||||
Sbjct  80824  ATAAATTAAAACTTTCAACAACGGATCTCTTGGCTCTGGCATCGATGAAGAACGCAGCGA  80883

Query  241    AATGCGATAAGTAATGTGAATTGCAGAATTCAGTGAATCATCGAATCTTTGAACGCACAT  300
              ||||||||||||||||||||||||||||||||||||||||||||||||||||||||||||
Sbjct  80884  AATGCGATAAGTAATGTGAATTGCAGAATTCAGTGAATCATCGAATCTTTGAACGCACAT  80943

Query  301    TGCGCCCGCCAGTATTCTGGCGGGCATGCCTGTTCGAGCGTCATTACAACCCTCAGGCCC  360
              ||||||||||||||||||||||||||||||||||||||||||||||||||||||||||||
Sbjct  80944  TGCGCCCGCCAGTATTCTGGCGGGCATGCCTGTTCGAGCGTCATTACAACCCTCAGGCCC  81003

Query  361    CCGGGCCTGGCGTTGGGGATCGGCGAGGCGCCCCCTGCGGGCACACGCCGTCCCCCAAAT  420
              ||||||||||||||||||||||||| |  | ||||||||||||||||||||||| |||||
Sbjct  81004  CCGGGCCTGGCGTTGGGGATCGGCG-GAAG-CCCCTGCGGGCACACGCCGTCCCTCAAAT  81061

Query  421    ACAGTGGCGGTCCCGCCGCAGCTTCCATTGCGTAGTAGCTAACACCTCGCAACTGGAGAG  480
              ||||||||||||||||||||||||||||||||||||||||||||||||||||||||||||
Sbjct  81062  ACAGTGGCGGTCCCGCCGCAGCTTCCATTGCGTAGTAGCTAACACCTCGCAACTGGAGAG  81121

Query  481    CGGCGCGGCCACGCCGTAAAACACCCAACTTCTGAATGTTGACCTCGAATCAGGTAGGAA  540
              ||||||||||||||||||||||||||||||||||||||||||||||||||||||||||||
Sbjct  81122  CGGCGCGGCCACGCCGTAAAACACCCAACTTCTGAATGTTGACCTCGAATCAGGTAGGAA  81181

Query  541    TACCCGCTGAACTTAAGCATATCAATAAGCGGAGGAAAAGAAACCAACAGGGATTGCCCC  600
              ||||||||||||||||||||||||||||||||||||||||||||||||||||||||||||
Sbjct  81182  TACCCGCTGAACTTAAGCATATCAATAAGCGGAGGAAAAGAAACCAACAGGGATTGCCCC  81241

Query  601    AGTAACGGCGAGTGAAGCGGCAACAGCTCAAATTTGAAATCTGGCTCTCGGGCCCGAGTT  660
              ||||||||||||||||||||||||||||||||||||||||||||||||||||||||||||
Sbjct  81242  AGTAACGGCGAGTGAAGCGGCAACAGCTCAAATTTGAAATCTGGCTCTCGGGCCCGAGTT  81301

Query  661    GTAATTTGTAGAGGATGCTTTTGGTGAGGTGCCTTCCGAGTTCCCTGGAACGGGACGCCA  720
              ||||||||||||||||||||||||||||||||||||||||||||||||||||||||||||
Sbjct  81302  GTAATTTGTAGAGGATGCTTTTGGTGAGGTGCCTTCCGAGTTCCCTGGAACGGGACGCCA  81361

Query  721    TAGAGGGTGAGAGCCCCGTCTGGTTGGACACCGATCCTCTGTAAAGCTCCTTCGACGAGT  780
              ||||||||||||||||||||||||||||||||||||||||||||||||||||||||||||
Sbjct  81362  TAGAGGGTGAGAGCCCCGTCTGGTTGGACACCGATCCTCTGTAAAGCTCCTTCGACGAGT  81421

Query  781    CGAGTAGTTTGGGAATGCTGCTCTAAATGGGAGGTATATGTCTTCTAAAGCTAAATACCG  840
              ||||||||||||||||||||||||||||||||||||||||||||||||||||||||||||
Sbjct  81422  CGAGTAGTTTGGGAATGCTGCTCTAAATGGGAGGTATATGTCTTCTAAAGCTAAATACCG  81481

Query  841    GCCAGAGACCGATAGCGCACAAGTAGAGTGATCGAAAGATGAAAAGAACTTTGAAAAGAG  900
              ||||||||||||||||||||||||||||||||||||||||||||||||||||||||||||
Sbjct  81482  GCCAGAGACCGATAGCGCACAAGTAGAGTGATCGAAAGATGAAAAGAACTTTGAAAAGAG  81541

Query  901    AGTTAAACAGTACGTGAAATTGTTGAAAGGGAAGCGCTTGTGACCAGACTTGGGCTTGGT  960
              ||||||| ||||||||||||||||||||||||||||||||||||||||||||||||||||
Sbjct  81542  AGTTAAAAAGTACGTGAAATTGTTGAAAGGGAAGCGCTTGTGACCAGACTTGGGCTTGGT  81601

Query  961    TGATCATCCGGGGTTCTCCCCGGTGCACTCTTCCGGCCCAGGCCAGCATCAGTTCGCCCT  1020
              ||||||||||||||||||||||||||||||||||||| ||||||||||||||||||||||
Sbjct  81602  TGATCATCCGGGGTTCTCCCCGGTGCACTCTTCCGGCTCAGGCCAGCATCAGTTCGCCCT  81661

Query  1021   GGGGGACAAAGGCTTCGGGAATGTGGCTCTCTCCGGGGAGTGTTATAGCCCGTTGCGTAA  1080
              |||||| ||||||||||||||||||||||||||||||||||||||||||||| |||||||
Sbjct  81662  GGGGGATAAAGGCTTCGGGAATGTGGCTCTCTCCGGGGAGTGTTATAGCCCGCTGCGTAA  81721

Query  1081   TACCCTGTGGCGGACTGAGGTTCGCGCATTCGCAAGGATGCTGGCGTAATGGTCATCAGT  1140
              ||||||||||||||||||||||||||||||||||||||||||||||||||||||||||||
Sbjct  81722  TACCCTGTGGCGGACTGAGGTTCGCGCATTCGCAAGGATGCTGGCGTAATGGTCATCAGT  81781

Query  1141   GACCCGTCTTGAAACACGGACCAAGGAGTCGTCTTCGTATGCGAGTGTTCGGGTGTCAAA  1200
              ||||||||||||||||||||||||||||||||||||||||||||||||||||||||||||
Sbjct  81782  GACCCGTCTTGAAACACGGACCAAGGAGTCGTCTTCGTATGCGAGTGTTCGGGTGTCAAA  81841

Query  1201   CCCCTACGCGAAATGAAAGTGAACGCAGGTGAGAGCTTCGGCGCATCATCGACCGATCCT  1260
              ||||||||||||||||||||||||||||||||||||||||||||||||||||||||||||
Sbjct  81842  CCCCTACGCGAAATGAAAGTGAACGCAGGTGAGAGCTTCGGCGCATCATCGACCGATCCT  81901

Query  1261   GATGTTATCGGATGGATTTGAGTAAGAGCATACGGGGCCGGACCCGAAAGAAGGTGAACT  1320
              |||||| |||||||||||||||||||||||||||||||||||||||||||||||||||||
Sbjct  81902  GATGTTTTCGGATGGATTTGAGTAAGAGCATACGGGGCCGGACCCGAAAGAAGGTGAACT  81961

Query  1321   ATGCCTGTGTAGGGTGAAGCCAGAGGAAACTCTGGTGGAGGCTCGCAGCGGTTCTGACGT  1380
              ||||||||||||||||||||||||||||||||||||||||||||||||||||||||||||
Sbjct  81962  ATGCCTGTGTAGGGTGAAGCCAGAGGAAACTCTGGTGGAGGCTCGCAGCGGTTCTGACGT  82021

Query  1381   GCAAATCGATCGTCAAACATGGGCATGGGGGCGAAAGACTAATCGAACCTTCTAGTAGCT  1440
              ||||||||||||||||||||||||||||||||||||||||||||||||||||||||||||
Sbjct  82022  GCAAATCGATCGTCAAACATGGGCATGGGGGCGAAAGACTAATCGAACCTTCTAGTAGCT  82081

Query  1441   GGTTTCCGCCGAAGTTTCCCTCAGGATAGCAGTGTTGAACTCAGTTTTATGAGGTAAAGC  1500
              ||||||||||||||||||||||||||||||||||||||||||||||||||||||||||||
Sbjct  82082  GGTTTCCGCCGAAGTTTCCCTCAGGATAGCAGTGTTGAACTCAGTTTTATGAGGTAAAGC  82141

Query  1501   GAATGATTAGGGACTCGGGGGCGCTATTTAGCCTTCATCCATTCTCAAACTTTAAATATG  1560
              ||||||||||||||||||||||||||||||||||||||||||||||||||||||||||||
Sbjct  82142  GAATGATTAGGGACTCGGGGGCGCTATTTAGCCTTCATCCATTCTCAAACTTTAAATATG  82201

Query  1561   TAAGAAGCCCTTGTTGCTTAATTGAACGTGGGCATTCGAATGAATCAACACTAGTGGGCC  1620
              ||||||||||||||||||||||||||||||||||||||||||||||||||||||||||||
Sbjct  82202  TAAGAAGCCCTTGTTGCTTAATTGAACGTGGGCATTCGAATGAATCAACACTAGTGGGCC  82261

Query  1621   ATTTTTGGTAAGCAGAACTGGCGATGCGGGATGAACCGAACGCGAGGTTAAGGTGCCAGA  1680
              ||||||||||||||||||||||||||||||||||||||||||||||||||||||||||||
Sbjct  82262  ATTTTTGGTAAGCAGAACTGGCGATGCGGGATGAACCGAACGCGAGGTTAAGGTGCCAGA  82321

Query  1681   GTAGACGCTCATCAGACACCACAAAAGGTGTTAGTACATCTTGACAGCAGGACGGTGGCC  1740
              ||||||||||||||||||||||||||||||||||||||||||||||||||||||||||||
Sbjct  82322  GTAGACGCTCATCAGACACCACAAAAGGTGTTAGTACATCTTGACAGCAGGACGGTGGCC  82381

Query  1741   ATGGAAGTCGGAATCCGCTAAGGACTGTGTAACAACTCACCTGCCGAATGTACTAGCCCT  1800
              ||||||||||||||||||||||||||||||||||||||||||||||||||||||||||||
Sbjct  82382  ATGGAAGTCGGAATCCGCTAAGGACTGTGTAACAACTCACCTGCCGAATGTACTAGCCCT  82441

Query  1801   GAAAATGGATGGCGCTCAAGCGTCTCACCCATACCTCGCCCTCAGGGTAGAAACGATGCC  1860
              ||||||||||||||||||||||||||||||||||||||||||||||||||||||||||||
Sbjct  82442  GAAAATGGATGGCGCTCAAGCGTCTCACCCATACCTCGCCCTCAGGGTAGAAACGATGCC  82501

Query  1861   CTGAGGAGTAGGCGGACGTGGAGGTCAGTGACGAAGCCTAGGGCGTGAGCCCGGGTTGAA  1920
              ||||||||||||||||||||||||||||||||||||||||||||||||||||||||||||
Sbjct  82502  CTGAGGAGTAGGCGGACGTGGAGGTCAGTGACGAAGCCTAGGGCGTGAGCCCGGGTTGAA  82561

Query  1921   CGGCCTCTAGTGCAGATCTTGGTGGTAGTAGCAAATACTTCAATGAGAACTTGAAGGACC  1980
              ||||||||||||||||||||||||||||||||||||||||||||||||||||||||||||
Sbjct  82562  CGGCCTCTAGTGCAGATCTTGGTGGTAGTAGCAAATACTTCAATGAGAACTTGAAGGACC  82621

Query  1981   GAAGTGGGGAAAGGTTCCATGTGAACAGCGGTTGGACATGGGTTAGTCGATCCTAAGCCA  2040
              ||||||||||||||||||||||||||||||||||||||||||||||||||||||||||||
Sbjct  82622  GAAGTGGGGAAAGGTTCCATGTGAACAGCGGTTGGACATGGGTTAGTCGATCCTAAGCCA  82681

Query  2041   TAGGGAAGTTCCGTTTCAAAGGCGCACTATGCGCCGTCTGGCGAAAGGGGAGCCGGTCAA  2100
              ||||||||||||||||||||||||||||||||||||||||||||||||||||||||||||
Sbjct  82682  TAGGGAAGTTCCGTTTCAAAGGCGCACTATGCGCCGTCTGGCGAAAGGGGAGCCGGTCAA  82741

Query  2101   TATTCCGGCACCTGGATGTGGGTTTTGCGCGGCAACGCAACTGAACGCGGAGACGACGGC  2160
              ||||||||||||||||||||||||||||||||||||||||||||||||||||||||||||
Sbjct  82742  TATTCCGGCACCTGGATGTGGGTTTTGCGCGGCAACGCAACTGAACGCGGAGACGACGGC  82801

Query  2161   GGGGGCCCCGGGCAGAGTTCTCTTTTCTTCTTAACAGTCTCTCACCCTGAAATCGGTTTG  2220
              ||||||||||||||||||||||||||||||||||||||||||||||||||||||||||||
Sbjct  82802  GGGGGCCCCGGGCAGAGTTCTCTTTTCTTCTTAACAGTCTCTCACCCTGAAATCGGTTTG  82861

Query  2221   TCCGGAGCTAGGGTTTAATGGCTGGAAGAGCCCAGCACCTCTGCTGGGTCCGGTGCGCTC  2280
              ||||||||||||||||||||||||||||||||||||||||||||||||||||||||||||
Sbjct  82862  TCCGGAGCTAGGGTTTAATGGCTGGAAGAGCCCAGCACCTCTGCTGGGTCCGGTGCGCTC  82921

Query  2281   TCGACGTCCCTTGAAAATCCGCGGGAAGAAATAATTCTCACGCCAGGTCGTACTCATAAC  2340
              ||||||||||||||||||||||||||||||||||||||||||||||||||||||||||||
Sbjct  82922  TCGACGTCCCTTGAAAATCCGCGGGAAGAAATAATTCTCACGCCAGGTCGTACTCATAAC  82981

Query  2341   CGCAGCAGGTCTCCAAGGTGAACAGCCTCTGGTTGATAGAACAATGTAGATAAGGGAAGT  2400
              ||||||||||||||||||||||||||||||||||||||||||||||||||||||||||||
Sbjct  82982  CGCAGCAGGTCTCCAAGGTGAACAGCCTCTGGTTGATAGAACAATGTAGATAAGGGAAGT  83041

Query  2401   CGGCAAAATAGATCCGTAACTTCGGGATAAGGATTGGCTCTAAGGGTTGGGCACGCAGGG  2460
              ||||||||||||||||||||||||||||||||||||||||||||||||||||||||||||
Sbjct  83042  CGGCAAAATAGATCCGTAACTTCGGGATAAGGATTGGCTCTAAGGGTTGGGCACGCAGGG  83101

Query  2461   CCTTGGGCGGACGCCATGGGGGCAGGCTGCTTCTAGCCGGGCAACCGGCCGGCGGCGGCC  2520
              ||||||||||||||||||||||||||||||||||||||||||||||||||||||||||||
Sbjct  83102  CCTTGGGCGGACGCCATGGGGGCAGGCTGCTTCTAGCCGGGCAACCGGCCGGCGGCGGCC  83161

Query  2521   AGCACCCGTGCGCTGATGCCCTTGGCAGGCTTCGGCCGTCCGGCGTGCGGTTAACAACCA  2580
              |||||||||| |||||||||||||||||||||||||||||||||||||||||||||||||
Sbjct  83162  AGCACCCGTGTGCTGATGCCCTTGGCAGGCTTCGGCCGTCCGGCGTGCGGTTAACAACCA  83221

Query  2581   ACTTAGAACTGGTACGGACAAGGGGAAT  2608
              ||||||||||||||||||||||||||||
Sbjct  83222  ACTTAGAACTGGTACGGACAAGGGGAAT  83249


 Score = 4717 bits (2554),  Expect = 0.0
 Identities = 2591/2608 (99%), Gaps = 6/2608 (0%)
 Strand=Plus/Plus

Query  1     CAAGGTCTCCGTTGGTGAACCAGCGGAGGGATCATTACCGAGTTATACAACTCATCAACC  60
             ||||||||||||||||||||||||||||||||||||||||||||||||||||||||||||
Sbjct  1726  CAAGGTCTCCGTTGGTGAACCAGCGGAGGGATCATTACCGAGTTATACAACTCATCAACC  1785

Query  61    CTGTGAACATACCTAAAACGTTGCTTCGGCGGGAACAGACGGCCCCGTAACACGGGCCGC  120
             ||||||||||||||||||||||||||||||||||||||||||||||||||||||||||||
Sbjct  1786  CTGTGAACATACCTAAAACGTTGCTTCGGCGGGAACAGACGGCCCCGTAACACGGGCCGC  1845

Query  121   CCCCGCCAGAGGACCCCCTAACTCTGTTTCTATTATGTTTCTTCTGAGTAAAACAAGCAA  180
             ||||||||||||| ||||||||||||||| ||| |||||| |||||||| ||||||||||
Sbjct  1846  CCCCGCCAGAGGA-CCCCTAACTCTGTTTTTATAATGTTT-TTCTGAGT-AAACAAGCAA  1902

Query  181   ATAAATTAAAACTTTCAACAACGGATCTCTTGGCTCTGGCATCGATGAAGAACGCAGCGA  240
             ||||||||||||||||||||||||||||||||||||||||||||||||||||||||||||
Sbjct  1903  ATAAATTAAAACTTTCAACAACGGATCTCTTGGCTCTGGCATCGATGAAGAACGCAGCGA  1962

Query  241   AATGCGATAAGTAATGTGAATTGCAGAATTCAGTGAATCATCGAATCTTTGAACGCACAT  300
             ||||||||||||||||||||||||||||||||||||||||||||||||||||||||||||
Sbjct  1963  AATGCGATAAGTAATGTGAATTGCAGAATTCAGTGAATCATCGAATCTTTGAACGCACAT  2022

Query  301   TGCGCCCGCCAGTATTCTGGCGGGCATGCCTGTTCGAGCGTCATTACAACCCTCAGGCCC  360
             ||||||||||||||||||||||||||||||||||||||||||||||||||||||||||||
Sbjct  2023  TGCGCCCGCCAGTATTCTGGCGGGCATGCCTGTTCGAGCGTCATTACAACCCTCAGGCCC  2082

Query  361   CCGGGCCTGGCGTTGGGGATCGGCGAGGCGCCCCCTGCGGGCACACGCCGTCCCCCAAAT  420
             ||||||||||||||||| ||||||| |  | ||||||||||||||||||||||| |||||
Sbjct  2083  CCGGGCCTGGCGTTGGG-ATCGGCG-GAAG-CCCCTGCGGGCACACGCCGTCCCTCAAAT  2139

Query  421   ACAGTGGCGGTCCCGCCGCAGCTTCCATTGCGTAGTAGCTAACACCTCGCAACTGGAGAG  480
             ||||||||||||||||||||||||||||||||||||||||||||||||||||||||||||
Sbjct  2140  ACAGTGGCGGTCCCGCCGCAGCTTCCATTGCGTAGTAGCTAACACCTCGCAACTGGAGAG  2199

Query  481   CGGCGCGGCCACGCCGTAAAACACCCAACTTCTGAATGTTGACCTCGAATCAGGTAGGAA  540
             ||||||||||||||||||||||||||||||||||||||||||||||||||||||||||||
Sbjct  2200  CGGCGCGGCCACGCCGTAAAACACCCAACTTCTGAATGTTGACCTCGAATCAGGTAGGAA  2259

Query  541   TACCCGCTGAACTTAAGCATATCAATAAGCGGAGGAAAAGAAACCAACAGGGATTGCCCC  600
             ||||||||||||||||||||||||||||||||||||||||||||||||||||||||||||
Sbjct  2260  TACCCGCTGAACTTAAGCATATCAATAAGCGGAGGAAAAGAAACCAACAGGGATTGCCCC  2319

Query  601   AGTAACGGCGAGTGAAGCGGCAACAGCTCAAATTTGAAATCTGGCTCTCGGGCCCGAGTT  660
             ||||||||||||||||||||||||||||||||||||||||||||||||||||||||||||
Sbjct  2320  AGTAACGGCGAGTGAAGCGGCAACAGCTCAAATTTGAAATCTGGCTCTCGGGCCCGAGTT  2379

Query  661   GTAATTTGTAGAGGATGCTTTTGGTGAGGTGCCTTCCGAGTTCCCTGGAACGGGACGCCA  720
             ||||||||||||||||||||||||||||||||||||||||||||||||||||||||||||
Sbjct  2380  GTAATTTGTAGAGGATGCTTTTGGTGAGGTGCCTTCCGAGTTCCCTGGAACGGGACGCCA  2439

Query  721   TAGAGGGTGAGAGCCCCGTCTGGTTGGACACCGATCCTCTGTAAAGCTCCTTCGACGAGT  780
             ||||||||||||||||||||||||||||||||||||||||||||||||||||||||||||
Sbjct  2440  TAGAGGGTGAGAGCCCCGTCTGGTTGGACACCGATCCTCTGTAAAGCTCCTTCGACGAGT  2499

Query  781   CGAGTAGTTTGGGAATGCTGCTCTAAATGGGAGGTATATGTCTTCTAAAGCTAAATACCG  840
             ||||||||||||||||||||||||||||||||||||||||||||||||||||||||||||
Sbjct  2500  CGAGTAGTTTGGGAATGCTGCTCTAAATGGGAGGTATATGTCTTCTAAAGCTAAATACCG  2559

Query  841   GCCAGAGACCGATAGCGCACAAGTAGAGTGATCGAAAGATGAAAAGAACTTTGAAAAGAG  900
             ||||||||||||||||||||||||||||||||||||||||||||||||||||||||||||
Sbjct  2560  GCCAGAGACCGATAGCGCACAAGTAGAGTGATCGAAAGATGAAAAGAACTTTGAAAAGAG  2619

Query  901   AGTTAAACAGTACGTGAAATTGTTGAAAGGGAAGCGCTTGTGACCAGACTTGGGCTTGGT  960
             ||||||| ||||||||||||||||||||||||||||||||||||||||||||||||||||
Sbjct  2620  AGTTAAAAAGTACGTGAAATTGTTGAAAGGGAAGCGCTTGTGACCAGACTTGGGCTTGGT  2679

Query  961   TGATCATCCGGGGTTCTCCCCGGTGCACTCTTCCGGCCCAGGCCAGCATCAGTTCGCCCT  1020
             ||||||||||||||||||||||||||||||||||||| ||||||||||||||||||||||
Sbjct  2680  TGATCATCCGGGGTTCTCCCCGGTGCACTCTTCCGGCTCAGGCCAGCATCAGTTCGCCCT  2739

Query  1021  GGGGGACAAAGGCTTCGGGAATGTGGCTCTCTCCGGGGAGTGTTATAGCCCGTTGCGTAA  1080
             |||||| ||||||||||||||||||||||||||||||||||||||||||||| |||||||
Sbjct  2740  GGGGGATAAAGGCTTCGGGAATGTGGCTCTCTCCGGGGAGTGTTATAGCCCGCTGCGTAA  2799

Query  1081  TACCCTGTGGCGGACTGAGGTTCGCGCATTCGCAAGGATGCTGGCGTAATGGTCATCAGT  1140
             ||||||||||||||||||||||||||||||||||||||||||||||||||||||||||||
Sbjct  2800  TACCCTGTGGCGGACTGAGGTTCGCGCATTCGCAAGGATGCTGGCGTAATGGTCATCAGT  2859

Query  1141  GACCCGTCTTGAAACACGGACCAAGGAGTCGTCTTCGTATGCGAGTGTTCGGGTGTCAAA  1200
             ||||||||||||||||||||||||||||||||||||||||||||||||||||||||||||
Sbjct  2860  GACCCGTCTTGAAACACGGACCAAGGAGTCGTCTTCGTATGCGAGTGTTCGGGTGTCAAA  2919

Query  1201  CCCCTACGCGAAATGAAAGTGAACGCAGGTGAGAGCTTCGGCGCATCATCGACCGATCCT  1260
             ||||||||||||||||||||||||||||||||||||||||||||||||||||||||||||
Sbjct  2920  CCCCTACGCGAAATGAAAGTGAACGCAGGTGAGAGCTTCGGCGCATCATCGACCGATCCT  2979

Query  1261  GATGTTATCGGATGGATTTGAGTAAGAGCATACGGGGCCGGACCCGAAAGAAGGTGAACT  1320
             |||||| |||||||||||||||||||||||||||||||||||||||||||||||||||||
Sbjct  2980  GATGTTTTCGGATGGATTTGAGTAAGAGCATACGGGGCCGGACCCGAAAGAAGGTGAACT  3039

Query  1321  ATGCCTGTGTAGGGTGAAGCCAGAGGAAACTCTGGTGGAGGCTCGCAGCGGTTCTGACGT  1380
             ||||||||||||||||||||||||||||||||||||||||||||||||||||||||||||
Sbjct  3040  ATGCCTGTGTAGGGTGAAGCCAGAGGAAACTCTGGTGGAGGCTCGCAGCGGTTCTGACGT  3099

Query  1381  GCAAATCGATCGTCAAACATGGGCATGGGGGCGAAAGACTAATCGAACCTTCTAGTAGCT  1440
             ||||||||||||||||||||||||||||||||||||||||||||||||||||||||||||
Sbjct  3100  GCAAATCGATCGTCAAACATGGGCATGGGGGCGAAAGACTAATCGAACCTTCTAGTAGCT  3159

Query  1441  GGTTTCCGCCGAAGTTTCCCTCAGGATAGCAGTGTTGAACTCAGTTTTATGAGGTAAAGC  1500
             ||||||||||||||||||||||||||||||||||||||||||||||||||||||||||||
Sbjct  3160  GGTTTCCGCCGAAGTTTCCCTCAGGATAGCAGTGTTGAACTCAGTTTTATGAGGTAAAGC  3219

Query  1501  GAATGATTAGGGACTCGGGGGCGCTATTTAGCCTTCATCCATTCTCAAACTTTAAATATG  1560
             ||||||||||||||||||||||||||||||||||||||||||||||||||||||||||||
Sbjct  3220  GAATGATTAGGGACTCGGGGGCGCTATTTAGCCTTCATCCATTCTCAAACTTTAAATATG  3279

Query  1561  TAAGAAGCCCTTGTTGCTTAATTGAACGTGGGCATTCGAATGAATCAACACTAGTGGGCC  1620
             ||||||||||||||||||||||||||||||||||||||||||||||||||||||||||||
Sbjct  3280  TAAGAAGCCCTTGTTGCTTAATTGAACGTGGGCATTCGAATGAATCAACACTAGTGGGCC  3339

Query  1621  ATTTTTGGTAAGCAGAACTGGCGATGCGGGATGAACCGAACGCGAGGTTAAGGTGCCAGA  1680
             ||||||||||||||||||||||||||||||||||||||||||||||||||||||||||||
Sbjct  3340  ATTTTTGGTAAGCAGAACTGGCGATGCGGGATGAACCGAACGCGAGGTTAAGGTGCCAGA  3399

Query  1681  GTAGACGCTCATCAGACACCACAAAAGGTGTTAGTACATCTTGACAGCAGGACGGTGGCC  1740
             ||||||||||||||||||||||||||||||||||||||||||||||||||||||||||||
Sbjct  3400  GTAGACGCTCATCAGACACCACAAAAGGTGTTAGTACATCTTGACAGCAGGACGGTGGCC  3459

Query  1741  ATGGAAGTCGGAATCCGCTAAGGACTGTGTAACAACTCACCTGCCGAATGTACTAGCCCT  1800
             ||||||||||||||||||||||||||||||||||||||||||||||||||||||||||||
Sbjct  3460  ATGGAAGTCGGAATCCGCTAAGGACTGTGTAACAACTCACCTGCCGAATGTACTAGCCCT  3519

Query  1801  GAAAATGGATGGCGCTCAAGCGTCTCACCCATACCTCGCCCTCAGGGTAGAAACGATGCC  1860
             ||||||||||||||||||||||||||||||||||||||||||||||||||||||||||||
Sbjct  3520  GAAAATGGATGGCGCTCAAGCGTCTCACCCATACCTCGCCCTCAGGGTAGAAACGATGCC  3579

Query  1861  CTGAGGAGTAGGCGGACGTGGAGGTCAGTGACGAAGCCTAGGGCGTGAGCCCGGGTTGAA  1920
             ||||||||||||||||||||||||||||||||||||||||||||||||||||||||||||
Sbjct  3580  CTGAGGAGTAGGCGGACGTGGAGGTCAGTGACGAAGCCTAGGGCGTGAGCCCGGGTTGAA  3639

Query  1921  CGGCCTCTAGTGCAGATCTTGGTGGTAGTAGCAAATACTTCAATGAGAACTTGAAGGACC  1980
             ||||||||||||||||||||||||||||||||||||||||||||||||||||||||||||
Sbjct  3640  CGGCCTCTAGTGCAGATCTTGGTGGTAGTAGCAAATACTTCAATGAGAACTTGAAGGACC  3699

Query  1981  GAAGTGGGGAAAGGTTCCATGTGAACAGCGGTTGGACATGGGTTAGTCGATCCTAAGCCA  2040
             ||||||||||||||||||||||||||||||||||||||||||||||||||||||||||||
Sbjct  3700  GAAGTGGGGAAAGGTTCCATGTGAACAGCGGTTGGACATGGGTTAGTCGATCCTAAGCCA  3759

Query  2041  TAGGGAAGTTCCGTTTCAAAGGCGCACTATGCGCCGTCTGGCGAAAGGGGAGCCGGTCAA  2100
             ||||||||||||||||||||||||||||||||||||||||||||||||||||||||||||
Sbjct  3760  TAGGGAAGTTCCGTTTCAAAGGCGCACTATGCGCCGTCTGGCGAAAGGGGAGCCGGTCAA  3819

Query  2101  TATTCCGGCACCTGGATGTGGGTTTTGCGCGGCAACGCAACTGAACGCGGAGACGACGGC  2160
             ||||||||||||||||||||||||||||||||||||||||||||||||||||||||||||
Sbjct  3820  TATTCCGGCACCTGGATGTGGGTTTTGCGCGGCAACGCAACTGAACGCGGAGACGACGGC  3879

Query  2161  GGGGGCCCCGGGCAGAGTTCTCTTTTCTTCTTAACAGTCTCTCACCCTGAAATCGGTTTG  2220
             ||||||||||||||||||||||||||||||||||||||||||||||||||||||||||||
Sbjct  3880  GGGGGCCCCGGGCAGAGTTCTCTTTTCTTCTTAACAGTCTCTCACCCTGAAATCGGTTTG  3939

Query  2221  TCCGGAGCTAGGGTTTAATGGCTGGAAGAGCCCAGCACCTCTGCTGGGTCCGGTGCGCTC  2280
             ||||||||||||||||||||||||||||||||||||||||||||||||||||||||||||
Sbjct  3940  TCCGGAGCTAGGGTTTAATGGCTGGAAGAGCCCAGCACCTCTGCTGGGTCCGGTGCGCTC  3999

Query  2281  TCGACGTCCCTTGAAAATCCGCGGGAAGAAATAATTCTCACGCCAGGTCGTACTCATAAC  2340
             ||||||||||||||||||||||||||||||||||||||||||||||||||||||||||||
Sbjct  4000  TCGACGTCCCTTGAAAATCCGCGGGAAGAAATAATTCTCACGCCAGGTCGTACTCATAAC  4059

Query  2341  CGCAGCAGGTCTCCAAGGTGAACAGCCTCTGGTTGATAGAACAATGTAGATAAGGGAAGT  2400
             ||||||||||||||||||||||||||||||||||||||||||||||||||||||||||||
Sbjct  4060  CGCAGCAGGTCTCCAAGGTGAACAGCCTCTGGTTGATAGAACAATGTAGATAAGGGAAGT  4119

Query  2401  CGGCAAAATAGATCCGTAACTTCGGGATAAGGATTGGCTCTAAGGGTTGGGCACGCAGGG  2460
             ||||||||||||||||||||||||||||||||||||||||||||||||||||||||||||
Sbjct  4120  CGGCAAAATAGATCCGTAACTTCGGGATAAGGATTGGCTCTAAGGGTTGGGCACGCAGGG  4179

Query  2461  CCTTGGGCGGACGCCATGGGGGCAGGCTGCTTCTAGCCGGGCAACCGGCCGGCGGCGGCC  2520
             ||||||||||||||||||||||||||||||||||||||||||||||||||||||||||||
Sbjct  4180  CCTTGGGCGGACGCCATGGGGGCAGGCTGCTTCTAGCCGGGCAACCGGCCGGCGGCGGCC  4239

Query  2521  AGCACCCGTGCGCTGATGCCCTTGGCAGGCTTCGGCCGTCCGGCGTGCGGTTAACAACCA  2580
             |||||||||| |||||||||||||||||||||||||||||||||||||||||||||||||
Sbjct  4240  AGCACCCGTGTGCTGATGCCCTTGGCAGGCTTCGGCCGTCCGGCGTGCGGTTAACAACCA  4299

Query  2581  ACTTAGAACTGGTACGGACAAGGGGAAT  2608
             ||||||||||||||||||||||||||||
Sbjct  4300  ACTTAGAACTGGTACGGACAAGGGGAAT  4327


 Score = 4409 bits (2387),  Expect = 0.0
 Identities = 2467/2502 (99%), Gaps = 19/2502 (1%)
 Strand=Plus/Plus

Query  1      CAAGGTCTCCGTTGGTGAACCAGCGGAGGGATCATTACCGAGTTATACAACTCATCAACC  60
              ||||||||||||||||||||||||||||||||||||||||||||||||||||||||||||
Sbjct  88597  CAAGGTCTCCGTTGGTGAACCAGCGGAGGGATCATTACCGAGTTATACAACTCATCAACC  88656

Query  61     CTGTGAACATACCTAAAACGTTGCTTCGGCGGGAACAGACGGCCCCGTAACACGGGCCGC  120
              ||||||||||||||||||||||||||||||||||||||||||||||||||||||||||||
Sbjct  88657  CTGTGAACATACCTAAAACGTTGCTTCGGCGGGAACAGACGGCCCCGTAACACGGGCCGC  88716

Query  121    CCCCGCCAGAGGACCCCCTAACTCTGTTTCTATTATGTTTCTTCTGAGTAAAACAAGCAA  180
              ||||||||||||| ||||||||||||||| ||| |||||| |||||||| ||||||||||
Sbjct  88717  CCCCGCCAGAGGA-CCCCTAACTCTGTTTTTATAATGTTT-TTCTGAGT-AAACAAGCAA  88773

Query  181    ATAAATTAAAACTTTCAACAACGGATCTCTTGGCTCTGGCATCGATGAAGAACGCAGCGA  240
              ||||||||||||||||||||||||||||||||||||||||||||||||||||||||||||
Sbjct  88774  ATAAATTAAAACTTTCAACAACGGATCTCTTGGCTCTGGCATCGATGAAGAACGCAGCGA  88833

Query  241    AATGCGATAAGTAATGTGAATTGCAGAATTCAGTGAATCATCGAATCTTTGAACGCACAT  300
              ||||||||||||||||||||||||||||||||||||||||||||||||||||||||||||
Sbjct  88834  AATGCGATAAGTAATGTGAATTGCAGAATTCAGTGAATCATCGAATCTTTGAACGCACAT  88893

Query  301    TGCGCCCGCCAGTATTCTGGCGGGCATGCCTGTTCGAGCGTCATTACAACCCTCAGGCCC  360
[truncated: 10,205,935 more chars]
