# Supplementary material for: Using nanopore sequencing to identify fungi from clinical samples with high phylogenetic resolution
Source: Sci Rep. 2023 Jun 16;13:9785. doi: 10.1038/s41598-023-37016-0 (PMC10275880; doi:10.1038/s41598-023-37016-0)
Supplement: Supplementary file 1 — Supplementary Information. [file 41598_2023_37016_MOESM1_ESM.zip › Supplementary_Information/Supplementary_Data/Data_S5_Mock_blast/results/Mock_RGN1_10_fmt0.txt]

BLASTN 2.13.0+


Reference: Zheng Zhang, Scott Schwartz, Lukas Wagner, and Webb
Miller (2000), "A greedy algorithm for aligning DNA sequences", J
Comput Biol 2000; 7(1-2):203-14.


Database: all.fna
           16,976,359 sequences; 173,045,930,078 total letters


Query= ITS2_10

Length=474
                                                                      Score     E
Sequences producing significant alignments:                          (Bits)  Value

CR380958.2 Candida glabrata strain CBS138 chromosome L complete s...  870     0.0  
NC_006035.2 [Candida] glabrata strain CBS138 chromosome L complet...  870     0.0  
JAHUZD010000048.1 Candida oxycetoniae strain CBS 10844 scaffold94...  865     0.0  
NW_026055390.1 Candida oxycetoniae strain CBS 10844 chromosome Un...  865     0.0  
JANLBP010000028.1 Alternaria dauci isolate CALB1 scaffold28, whol...  857     0.0  
PPMS02000047.1 [Candida] blattae strain NRRL Y-27698 NODE_51_leng...  102     9e-18
JAEVGP010000015.1 [Candida] nivariensis strain CBS 9983 tig24, wh...  100     3e-17
JAEVGP010000005.1 [Candida] nivariensis strain CBS 9983 tig05, wh...  100     3e-17
VZWP01000066.1 Saccharomyces eubayanus x Saccharomyces uvarum str...  91.6    2e-14
BLYF01000219.1 Racodium therryanum Rac09Pj11-1 DNA, sequence0219,...  91.6    2e-14
VZVN01000183.1 Saccharomyces cerevisiae x Saccharomyces kudriavze...  91.6    2e-14
FYBL01000016.1 Torulaspora microellipsoides genome assembly, cont...  91.6    2e-14
JAAIFI010001039.1 Phlebia tremellosa strain BBEL0901 Scaffold1039...  91.6    2e-14
HE580273.2 Naumovozyma dairenensis CBS 421 chromosome 7, complete...  91.6    2e-14
PPOH01000352.1 Kazachstania kunashirensis strain NRRL Y-27209 scf...  91.6    2e-14
PPOH01000153.1 Kazachstania kunashirensis strain NRRL Y-27209 scf...  91.6    2e-14
PPOH01000013.1 Kazachstania kunashirensis strain NRRL Y-27209 scf...  91.6    2e-14
LFGC01001445.1 Malassezia obtusa strain CBS 7876 MO7876_opera_sca...  91.6    2e-14
CP080215.1 Saccharomyces bayanus strain FM677 chromosome XII          91.6    2e-14
VZWC01000182.1 Saccharomyces cerevisiae x Saccharomyces eubayanus...  91.6    2e-14
PPNJ01000122.1 Phaffomyces thermotolerans strain NRRL Y-11709 fla...  91.6    2e-14
VZVB01000255.1 Saccharomyces cerevisiae x Saccharomyces eubayanus...  91.6    2e-14
AABZ01000315.1 Saccharomyces mikatae IFO 1815 contig_884, whole g...  91.6    2e-14
CP049009.1 Saccharomyces pastorianus strain CBS 1483 chromosome S...  91.6    2e-14
CP048993.1 Saccharomyces pastorianus strain CBS 1483 chromosome S...  91.6    2e-14
JANLBP010000035.1 Alternaria dauci isolate CALB1 scaffold35, whol...  91.6    2e-14
JANLBP010000030.1 Alternaria dauci isolate CALB1 scaffold30, whol...  91.6    2e-14
VZWS01000247.1 Saccharomyces cerevisiae x Saccharomyces kudriavze...  91.6    2e-14
CM003566.1 Saccharomyces sp. 'boulardii' strain unique28 chromoso...  91.6    2e-14
MVPU01000083.1 Saccharomyces sp. M14 scaffold83, whole genome sho...  91.6    2e-14
MVPU01000017.1 Saccharomyces sp. M14 scaffold15, whole genome sho...  91.6    2e-14
WNYF01000558.1 Sporothrix inflata strain CBS 239.68 NODE_574_leng...  91.6    2e-14
VZXH01000447.1 Saccharomyces cerevisiae x Saccharomyces eubayanus...  91.6    2e-14
VZXH01000410.1 Saccharomyces cerevisiae x Saccharomyces eubayanus...  91.6    2e-14
VZXH01000307.1 Saccharomyces cerevisiae x Saccharomyces eubayanus...  91.6    2e-14
LT986474.1 Saccharomyces jurei genome assembly, chromosome: XII.1     91.6    2e-14
HE576754.1 Naumovozyma castellii CBS 4309 chromosome 3, complete ...  91.6    2e-14
PPOF01000328.1 Kazachstania viticola strain NRRL Y-27206 scf71800...  91.6    2e-14
CM034489.1 Saccharomyces uvarum strain CBS 7001 chromosome XII, w...  91.6    2e-14
BK006945.2 TPA: Saccharomyces cerevisiae S288C chromosome XII, co...  91.6    2e-14
JPSZ01000054.1 Curvularia sp. IFB-Z10 scaffold_54, whole genome s...  91.6    2e-14
QQZM01000164.1 Geotrichum candidum strain LMA-244 Scaffold164, wh...  91.6    2e-14
CP030973.1 Saccharomyces kudriavzevii strain CR85 chromosome XII,...  91.6    2e-14
KV907804.1 Aspergillus carbonarius ITEM 5010 unplaced genomic sca...  91.6    2e-14
NC_001144.5 Saccharomyces cerevisiae S288C chromosome XII, comple...  91.6    2e-14
NC_016493.1 Naumovozyma castellii CBS 4309 chromosome 3, complete...  91.6    2e-14
NC_016485.2 Naumovozyma dairenensis CBS 421 chromosome 7, complet...  91.6    2e-14
LT598461.1 Lachancea dasiensis CBS 10888 genome assembly, chromos...  86.1    9e-13
OW971867.1 Mucor piriformis genome assembly, chromosome: 1            86.1    9e-13
LT598491.1 Lachancea fermentati strain CBS 6772 genome assembly, ...  84.2    3e-12
CAPT01000119.1 Nakaseomyces delphensis CBS 2170 WGS project CAPT0...  84.2    3e-12
FXLY01000006.1 Kazachstania saulgeensis genome assembly, contig: ...  84.2    3e-12
NJIJ01000026.1 Kazachstania servazzii strain SRCM102023 contig000...  82.4    1e-11
NJIJ01000032.1 Kazachstania servazzii strain SRCM102023 contig000...  82.4    1e-11
NJIJ01000033.1 Kazachstania servazzii strain SRCM102023 contig000...  82.4    1e-11
NJIJ01000034.1 Kazachstania servazzii strain SRCM102023 contig000...  82.4    1e-11
NJIJ01000036.1 Kazachstania servazzii strain SRCM102023 contig000...  82.4    1e-11
NJIJ01000040.1 Kazachstania servazzii strain SRCM102023 contig000...  82.4    1e-11
NJIJ01000041.1 Kazachstania servazzii strain SRCM102023 contig000...  82.4    1e-11
NJIJ01000044.1 Kazachstania servazzii strain SRCM102023 contig000...  82.4    1e-11
NJIJ01000045.1 Kazachstania servazzii strain SRCM102023 contig000...  82.4    1e-11
NJIJ01000049.1 Kazachstania servazzii strain SRCM102023 contig000...  82.4    1e-11
NJIJ01000052.1 Kazachstania servazzii strain SRCM102023 contig000...  82.4    1e-11
NJIJ01000053.1 Kazachstania servazzii strain SRCM102023 contig000...  82.4    1e-11
NJIJ01000054.1 Kazachstania servazzii strain SRCM102023 contig000...  82.4    1e-11
NJIJ01000055.1 Kazachstania servazzii strain SRCM102023 contig000...  82.4    1e-11
NJIJ01000059.1 Kazachstania servazzii strain SRCM102023 contig000...  82.4    1e-11
NJIJ01000060.1 Kazachstania servazzii strain SRCM102023 contig000...  82.4    1e-11
NJIJ01000061.1 Kazachstania servazzii strain SRCM102023 contig000...  82.4    1e-11
NJIJ01000062.1 Kazachstania servazzii strain SRCM102023 contig000...  82.4    1e-11
NJIJ01000063.1 Kazachstania servazzii strain SRCM102023 contig000...  82.4    1e-11
NJIJ01000064.1 Kazachstania servazzii strain SRCM102023 contig000...  82.4    1e-11
NJIJ01000066.1 Kazachstania servazzii strain SRCM102023 contig000...  82.4    1e-11
NJIJ01000069.1 Kazachstania servazzii strain SRCM102023 contig000...  82.4    1e-11
NJIJ01000071.1 Kazachstania servazzii strain SRCM102023 contig000...  82.4    1e-11
NJIJ01000073.1 Kazachstania servazzii strain SRCM102023 contig000...  82.4    1e-11
NJIJ01000074.1 Kazachstania servazzii strain SRCM102023 contig000...  82.4    1e-11
NJIJ01000075.1 Kazachstania servazzii strain SRCM102023 contig000...  82.4    1e-11
NJIJ01000085.1 Kazachstania servazzii strain SRCM102023 contig000...  82.4    1e-11
JAIWYV020000017.1 Kazachstania humilis strain YMX004033 scaffold1...  82.4    1e-11
JAIWYV020000005.1 Kazachstania humilis strain YMX004033 scaffold0...  82.4    1e-11
JABBWF010001042.1 Suillus variegatus strain UH-Sva-Z1 EV424scaffo...  82.4    1e-11
JABBWE010000158.1 Suillus plorans strain S12 HD556scaffold_158, w...  82.4    1e-11
JABBWE010000113.1 Suillus plorans strain S12 HD556scaffold_113, w...  82.4    1e-11
JABBWM010000807.1 Suillus discolor strain FC423 F5147scaffold_807...  82.4    1e-11
JABBWM010000803.1 Suillus discolor strain FC423 F5147scaffold_803...  82.4    1e-11
JABBWM010000802.1 Suillus discolor strain FC423 F5147scaffold_802...  82.4    1e-11
JABBWM010000798.1 Suillus discolor strain FC423 F5147scaffold_798...  82.4    1e-11
JABBWM010000797.1 Suillus discolor strain FC423 F5147scaffold_797...  82.4    1e-11
JABBWM010000796.1 Suillus discolor strain FC423 F5147scaffold_796...  82.4    1e-11
JABBWM010000795.1 Suillus discolor strain FC423 F5147scaffold_795...  82.4    1e-11
JABBWM010000793.1 Suillus discolor strain FC423 F5147scaffold_793...  82.4    1e-11
JABBWM010000780.1 Suillus discolor strain FC423 F5147scaffold_780...  82.4    1e-11
JABBWM010000773.1 Suillus discolor strain FC423 F5147scaffold_773...  82.4    1e-11
JABBWM010000765.1 Suillus discolor strain FC423 F5147scaffold_765...  82.4    1e-11
JABBWM010000756.1 Suillus discolor strain FC423 F5147scaffold_756...  82.4    1e-11
JABBWM010000739.1 Suillus discolor strain FC423 F5147scaffold_739...  82.4    1e-11
JABBWM010000722.1 Suillus discolor strain FC423 F5147scaffold_722...  82.4    1e-11
JABBWM010000721.1 Suillus discolor strain FC423 F5147scaffold_721...  82.4    1e-11
JABBWM010000720.1 Suillus discolor strain FC423 F5147scaffold_720...  82.4    1e-11
JABBWM010000689.1 Suillus discolor strain FC423 F5147scaffold_689...  82.4    1e-11
JABBWM010000664.1 Suillus discolor strain FC423 F5147scaffold_664...  82.4    1e-11
JABBWM010000465.1 Suillus discolor strain FC423 F5147scaffold_465...  82.4    1e-11
JABBWM010000425.1 Suillus discolor strain FC423 F5147scaffold_425...  82.4    1e-11
JABBWM010000226.1 Suillus discolor strain FC423 F5147scaffold_226...  82.4    1e-11
PPOI01000098.1 Kazachstania aerobia strain NRRL Y-27976 scf718000...  82.4    1e-11
JAEBUQ010000033.1 Amanita fuliginea strain LH00002 Contig33, whol...  82.4    1e-11
JAEBUQ010000030.1 Amanita fuliginea strain LH00002 Contig30, whol...  82.4    1e-11
JAEBUQ010000026.1 Amanita fuliginea strain LH00002 Contig26, whol...  82.4    1e-11
HE650828.1 Kazachstania africana CBS 2517 chromosome 8, complete ...  82.4    1e-11
PPJB01000274.1 Aciculoconidium aculeatum strain NRRL YB-4298 NODE...  82.4    1e-11
JABBWJ010000190.1 Suillus tomentosus strain FC115 C8R48scaffold_1...  82.4    1e-11
JABBWK010000734.1 Suillus fuscotomentosus strain FC203 F5891scaff...  82.4    1e-11
JABBWK010000724.1 Suillus fuscotomentosus strain FC203 F5891scaff...  82.4    1e-11
JABBWK010000721.1 Suillus fuscotomentosus strain FC203 F5891scaff...  82.4    1e-11
JABBWK010000720.1 Suillus fuscotomentosus strain FC203 F5891scaff...  82.4    1e-11
JABBWK010000717.1 Suillus fuscotomentosus strain FC203 F5891scaff...  82.4    1e-11
JABBWK010000712.1 Suillus fuscotomentosus strain FC203 F5891scaff...  82.4    1e-11
JABBWK010000698.1 Suillus fuscotomentosus strain FC203 F5891scaff...  82.4    1e-11
JABBWK010000697.1 Suillus fuscotomentosus strain FC203 F5891scaff...  82.4    1e-11
JABBWK010000695.1 Suillus fuscotomentosus strain FC203 F5891scaff...  82.4    1e-11
JABBWK010000694.1 Suillus fuscotomentosus strain FC203 F5891scaff...  82.4    1e-11
JABBWK010000692.1 Suillus fuscotomentosus strain FC203 F5891scaff...  82.4    1e-11
JABBWK010000690.1 Suillus fuscotomentosus strain FC203 F5891scaff...  82.4    1e-11
JABBWK010000689.1 Suillus fuscotomentosus strain FC203 F5891scaff...  82.4    1e-11
JABBWK010000688.1 Suillus fuscotomentosus strain FC203 F5891scaff...  82.4    1e-11
JABBWK010000687.1 Suillus fuscotomentosus strain FC203 F5891scaff...  82.4    1e-11
JABBWK010000686.1 Suillus fuscotomentosus strain FC203 F5891scaff...  82.4    1e-11
JABBWK010000685.1 Suillus fuscotomentosus strain FC203 F5891scaff...  82.4    1e-11
JABBWK010000682.1 Suillus fuscotomentosus strain FC203 F5891scaff...  82.4    1e-11
JABBWK010000679.1 Suillus fuscotomentosus strain FC203 F5891scaff...  82.4    1e-11
JABBWK010000676.1 Suillus fuscotomentosus strain FC203 F5891scaff...  82.4    1e-11
JABBWK010000674.1 Suillus fuscotomentosus strain FC203 F5891scaff...  82.4    1e-11
JABBWK010000673.1 Suillus fuscotomentosus strain FC203 F5891scaff...  82.4    1e-11
JABBWK010000669.1 Suillus fuscotomentosus strain FC203 F5891scaff...  82.4    1e-11
JABBWK010000667.1 Suillus fuscotomentosus strain FC203 F5891scaff...  82.4    1e-11
JABBWK010000664.1 Suillus fuscotomentosus strain FC203 F5891scaff...  82.4    1e-11
JABBWK010000663.1 Suillus fuscotomentosus strain FC203 F5891scaff...  82.4    1e-11
JABBWK010000659.1 Suillus fuscotomentosus strain FC203 F5891scaff...  82.4    1e-11
JABBWK010000653.1 Suillus fuscotomentosus strain FC203 F5891scaff...  82.4    1e-11
JABBWK010000646.1 Suillus fuscotomentosus strain FC203 F5891scaff...  82.4    1e-11
JABBWK010000644.1 Suillus fuscotomentosus strain FC203 F5891scaff...  82.4    1e-11
JABBWK010000023.1 Suillus fuscotomentosus strain FC203 F5891scaff...  82.4    1e-11
JABBWK010000020.1 Suillus fuscotomentosus strain FC203 F5891scaff...  82.4    1e-11
PPON02000133.1 Kazachstania unispora strain NRRL Y-1556 NODE_149_...  82.4    1e-11
CAEFZW010000005.1 Kazachstania barnettii strain CLIB 1767 genome ...  82.4    1e-11
QZWR01000196.1 Zoophagus insidians isolate Zi-All NODE_1108_lengt...  82.4    1e-11
PPLQ02000038.1 Suhomyces emberorum strain NRRL Y-27606 NODE_38_le...  82.4    1e-11
PPOJ02000117.1 Kazachstania intestinalis strain NRRL Y-48847 NODE...  82.4    1e-11
NW_024545242.1 Kazachstania barnettii strain CLIB 1767 genome ass...  82.4    1e-11
NW_024540246.1 Suillus fuscotomentosus strain FC203 chromosome Un...  82.4    1e-11
NW_024540236.1 Suillus fuscotomentosus strain FC203 chromosome Un...  82.4    1e-11
NW_024540233.1 Suillus fuscotomentosus strain FC203 chromosome Un...  82.4    1e-11
NW_024540232.1 Suillus fuscotomentosus strain FC203 chromosome Un...  82.4    1e-11
NW_024540229.1 Suillus fuscotomentosus strain FC203 chromosome Un...  82.4    1e-11
NW_024540224.1 Suillus fuscotomentosus strain FC203 chromosome Un...  82.4    1e-11
NW_024540210.1 Suillus fuscotomentosus strain FC203 chromosome Un...  82.4    1e-11
NW_024540209.1 Suillus fuscotomentosus strain FC203 chromosome Un...  82.4    1e-11
NW_024540207.1 Suillus fuscotomentosus strain FC203 chromosome Un...  82.4    1e-11
NW_024540206.1 Suillus fuscotomentosus strain FC203 chromosome Un...  82.4    1e-11
NW_024540204.1 Suillus fuscotomentosus strain FC203 chromosome Un...  82.4    1e-11
NW_024540202.1 Suillus fuscotomentosus strain FC203 chromosome Un...  82.4    1e-11
NW_024540201.1 Suillus fuscotomentosus strain FC203 chromosome Un...  82.4    1e-11
NW_024540200.1 Suillus fuscotomentosus strain FC203 chromosome Un...  82.4    1e-11
NW_024540199.1 Suillus fuscotomentosus strain FC203 chromosome Un...  82.4    1e-11
NW_024540198.1 Suillus fuscotomentosus strain FC203 chromosome Un...  82.4    1e-11
NW_024540197.1 Suillus fuscotomentosus strain FC203 chromosome Un...  82.4    1e-11
NW_024540194.1 Suillus fuscotomentosus strain FC203 chromosome Un...  82.4    1e-11
NW_024540191.1 Suillus fuscotomentosus strain FC203 chromosome Un...  82.4    1e-11
NW_024540188.1 Suillus fuscotomentosus strain FC203 chromosome Un...  82.4    1e-11
NW_024540186.1 Suillus fuscotomentosus strain FC203 chromosome Un...  82.4    1e-11
NW_024540185.1 Suillus fuscotomentosus strain FC203 chromosome Un...  82.4    1e-11
NW_024540181.1 Suillus fuscotomentosus strain FC203 chromosome Un...  82.4    1e-11
NW_024540179.1 Suillus fuscotomentosus strain FC203 chromosome Un...  82.4    1e-11
NW_024540176.1 Suillus fuscotomentosus strain FC203 chromosome Un...  82.4    1e-11
NW_024540175.1 Suillus fuscotomentosus strain FC203 chromosome Un...  82.4    1e-11
NW_024540171.1 Suillus fuscotomentosus strain FC203 chromosome Un...  82.4    1e-11
NW_024540165.1 Suillus fuscotomentosus strain FC203 chromosome Un...  82.4    1e-11
NW_024540158.1 Suillus fuscotomentosus strain FC203 chromosome Un...  82.4    1e-11
NW_024540156.1 Suillus fuscotomentosus strain FC203 chromosome Un...  82.4    1e-11
NW_024539535.1 Suillus fuscotomentosus strain FC203 chromosome Un...  82.4    1e-11
NW_024539532.1 Suillus fuscotomentosus strain FC203 chromosome Un...  82.4    1e-11
NC_018947.1 Kazachstania africana CBS 2517 chromosome 8, complete...  82.4    1e-11
NW_024542054.1 Suillus discolor strain FC423 chromosome Unknown F...  82.4    1e-11
NW_024542050.1 Suillus discolor strain FC423 chromosome Unknown F...  82.4    1e-11
NW_024542049.1 Suillus discolor strain FC423 chromosome Unknown F...  82.4    1e-11
NW_024542045.1 Suillus discolor strain FC423 chromosome Unknown F...  82.4    1e-11
NW_024542044.1 Suillus discolor strain FC423 chromosome Unknown F...  82.4    1e-11
NW_024542043.1 Suillus discolor strain FC423 chromosome Unknown F...  82.4    1e-11
NW_024542042.1 Suillus discolor strain FC423 chromosome Unknown F...  82.4    1e-11
NW_024542040.1 Suillus discolor strain FC423 chromosome Unknown F...  82.4    1e-11
NW_024542027.1 Suillus discolor strain FC423 chromosome Unknown F...  82.4    1e-11
NW_024542020.1 Suillus discolor strain FC423 chromosome Unknown F...  82.4    1e-11
NW_024542012.1 Suillus discolor strain FC423 chromosome Unknown F...  82.4    1e-11
NW_024542003.1 Suillus discolor strain FC423 chromosome Unknown F...  82.4    1e-11
NW_024541986.1 Suillus discolor strain FC423 chromosome Unknown F...  82.4    1e-11
NW_024541969.1 Suillus discolor strain FC423 chromosome Unknown F...  82.4    1e-11
NW_024541968.1 Suillus discolor strain FC423 chromosome Unknown F...  82.4    1e-11
NW_024541967.1 Suillus discolor strain FC423 chromosome Unknown F...  82.4    1e-11
NW_024541936.1 Suillus discolor strain FC423 chromosome Unknown F...  82.4    1e-11
NW_024541911.1 Suillus discolor strain FC423 chromosome Unknown F...  82.4    1e-11
NW_024541712.1 Suillus discolor strain FC423 chromosome Unknown F...  82.4    1e-11
NW_024541672.1 Suillus discolor strain FC423 chromosome Unknown F...  82.4    1e-11
NW_024541473.1 Suillus discolor strain FC423 chromosome Unknown F...  82.4    1e-11
NW_024537542.1 Suillus plorans strain S12 chromosome Unknown HD55...  82.4    1e-11
NW_024537497.1 Suillus plorans strain S12 chromosome Unknown HD55...  82.4    1e-11
PPXM02000283.1 Trigonopsis variabilis strain NRRL Y-1579 NODE_286...  80.5    4e-11
CU928180.1 Lachancea thermotolerans CBS 6340 chromosome H complet...  80.5    4e-11
JABBWA010000980.1 Suillus lakei strain FC43 EDB19scaffold_980, wh...  80.5    4e-11
JABBWA010001130.1 Suillus lakei strain FC43 EDB19scaffold_1130, w...  80.5    4e-11
JABBWA010001101.1 Suillus lakei strain FC43 EDB19scaffold_1101, w...  80.5    4e-11
JABBWA010001023.1 Suillus lakei strain FC43 EDB19scaffold_1023, w...  80.5    4e-11
JAKKCY010000004.1 [Candida] thailandica strain CBS 10610 Contig_0...  80.5    4e-11
JAKKCY010000001.1 [Candida] thailandica strain CBS 10610 Contig_0...  80.5    4e-11
JABBWI010000083.1 Suillus subluteus strain FC464 F4604scaffold_83...  80.5    4e-11
JABBWI010000070.1 Suillus subluteus strain FC464 F4604scaffold_70...  80.5    4e-11
JABBWI010000678.1 Suillus subluteus strain FC464 F4604scaffold_67...  80.5    4e-11
JABBWI010000677.1 Suillus subluteus strain FC464 F4604scaffold_67...  80.5    4e-11
JABBWI010000673.1 Suillus subluteus strain FC464 F4604scaffold_67...  80.5    4e-11
JABBWI010000672.1 Suillus subluteus strain FC464 F4604scaffold_67...  80.5    4e-11
JABBWI010000539.1 Suillus subluteus strain FC464 F4604scaffold_53...  80.5    4e-11
JABBWI010000516.1 Suillus subluteus strain FC464 F4604scaffold_51...  80.5    4e-11
JABBWI010000469.1 Suillus subluteus strain FC464 F4604scaffold_46...  80.5    4e-11
JABBWI010000452.1 Suillus subluteus strain FC464 F4604scaffold_45...  80.5    4e-11
JABBWI010000170.1 Suillus subluteus strain FC464 F4604scaffold_17...  80.5    4e-11
LT598476.1 Lachancea sp. CBS 6924 genome assembly, chromosome: G,...  80.5    4e-11
JABBWC010000973.1 Suillus paluster strain FC165 EDB91scaffold_973...  80.5    4e-11
JABBWC010000968.1 Suillus paluster strain FC165 EDB91scaffold_968...  80.5    4e-11
JABBWC010000965.1 Suillus paluster strain FC165 EDB91scaffold_965...  80.5    4e-11
JABBWC010000953.1 Suillus paluster strain FC165 EDB91scaffold_953...  80.5    4e-11
JABBWC010000948.1 Suillus paluster strain FC165 EDB91scaffold_948...  80.5    4e-11
JABBWC010000911.1 Suillus paluster strain FC165 EDB91scaffold_911...  80.5    4e-11
JABBWC010000880.1 Suillus paluster strain FC165 EDB91scaffold_880...  80.5    4e-11
JABBWC010000672.1 Suillus paluster strain FC165 EDB91scaffold_672...  80.5    4e-11
JABBWC010000596.1 Suillus paluster strain FC165 EDB91scaffold_596...  80.5    4e-11
NLAO01002406.1 Metschnikowia continentalis strain UWOPS 95-402.1 ...  80.5    4e-11
NLAO01000328.1 Metschnikowia continentalis strain UWOPS 95-402.1 ...  80.5    4e-11
JAEBUO010000048.1 Amanita rimosa strain LH00003 Contig48, whole g...  80.5    4e-11
LN890542.1 Lachancea quebecensis genome assembly LAQU0, scaffold ...  80.5    4e-11
NKZI01002216.1 Metschnikowia sp. 00-154.1 strain UWOPS 00-154.1 m...  80.5    4e-11
NKZI01001560.1 Metschnikowia sp. 00-154.1 strain UWOPS 00-154.1 m...  80.5    4e-11
NKZN01001157.1 Metschnikowia santaceciliae strain UWOPS 01-517a1 ...  80.5    4e-11
JABBWB010000767.1 Suillus occidentalis strain FC124 EDD22scaffold...  80.5    4e-11
JABBWB010001529.1 Suillus occidentalis strain FC124 EDD22scaffold...  80.5    4e-11
JABBWB010001521.1 Suillus occidentalis strain FC124 EDD22scaffold...  80.5    4e-11
JABBWB010001439.1 Suillus occidentalis strain FC124 EDD22scaffold...  80.5    4e-11
PUHR01000350.1 Kazachstania exigua strain OG2 scaffold_350, whole...  80.5    4e-11
PPOO01000634.1 Kazachstania turicensis strain NRRL Y-48834 scf718...  80.5    4e-11
CALPDJ010000001.1 Mucor piriformis genome assembly, contig: ptg00...  80.5    4e-11
OW971871.1 Mucor piriformis genome assembly, chromosome: 5            80.5    4e-11
OW971870.1 Mucor piriformis genome assembly, chromosome: 4            80.5    4e-11
OW971869.1 Mucor piriformis genome assembly, chromosome: 3            80.5    4e-11
LN736364.1 Lachancea lanzarotensis genome assembly LALA0, scaffol...  80.5    4e-11
JAJNCF010000014.1 Geotrichum sp. CBS 16003 Contig_0014, whole gen...  80.5    4e-11
JAJNCF010000012.1 Geotrichum sp. CBS 16003 Contig_0012, whole gen...  80.5    4e-11
JAJNCF010000007.1 Geotrichum sp. CBS 16003 Contig_0007, whole gen...  80.5    4e-11
PPOK01000135.1 Kazachstania taianensis strain NRRL Y-48846 NODE_1...  80.5    4e-11
JABCPV010000619.1 Suillus ampliporus strain FC55 DFH29scaffold_61...  80.5    4e-11
JABCPV010000195.1 Suillus ampliporus strain FC55 DFH29scaffold_19...  80.5    4e-11
JABCPV010001459.1 Suillus ampliporus strain FC55 DFH29scaffold_14...  80.5    4e-11
JABCPV010001451.1 Suillus ampliporus strain FC55 DFH29scaffold_14...  80.5    4e-11
JABCPV010001348.1 Suillus ampliporus strain FC55 DFH29scaffold_13...  80.5    4e-11
JABCPV010001266.1 Suillus ampliporus strain FC55 DFH29scaffold_12...  80.5    4e-11
JABCPV010001150.1 Suillus ampliporus strain FC55 DFH29scaffold_11...  80.5    4e-11
JABCPV010001009.1 Suillus ampliporus strain FC55 DFH29scaffold_10...  80.5    4e-11
VATE01000577.1 Metschnikowia amazonensis strain UFMG-CM-6309 NODE...  80.5    4e-11
JACBKP010000822.1 Neoantrodia serialis strain Sig1Antser10 B0H18s...  80.5    4e-11
JACBKP010000816.1 Neoantrodia serialis strain Sig1Antser10 B0H18s...  80.5    4e-11
JACBKP010000468.1 Neoantrodia serialis strain Sig1Antser10 B0H18s...  80.5    4e-11
NKZD01001322.1 Metschnikowia cerradonensis strain UFMG 03-T67.1 c...  80.5    4e-11
JABBWL010000091.1 Suillus cothurnatus strain VC 1858 BD769scaffol...  80.5    4e-11
LT598453.1 Lachancea nothofagi CBS 11611 genome assembly, chromos...  80.5    4e-11
JABBWH010000961.1 Suillus subalutaceus strain FC151 DFJ58scaffold...  80.5    4e-11
JABBWH010000919.1 Suillus subalutaceus strain FC151 DFJ58scaffold...  80.5    4e-11
JABBWH010000752.1 Suillus subalutaceus strain FC151 DFJ58scaffold...  80.5    4e-11
JABBWH010000372.1 Suillus subalutaceus strain FC151 DFJ58scaffold...  80.5    4e-11
PPOL02000167.1 Kazachstania siamensis strain NRRL Y-48842 NODE_16...  80.5    4e-11
CAKOGT010000019.1 Kazachstania bulderi genome assembly, contig: K...  80.5    4e-11
PPOP02000110.1 Kazachstania bromeliacearum strain NRRL Y-48836 NO...  80.5    4e-11
NW_024541210.1 Suillus subalutaceus strain FC151 chromosome Unkno...  80.5    4e-11
NW_024541168.1 Suillus subalutaceus strain FC151 chromosome Unkno...  80.5    4e-11
NW_024541001.1 Suillus subalutaceus strain FC151 chromosome Unkno...  80.5    4e-11
NW_024540621.1 Suillus subalutaceus strain FC151 chromosome Unkno...  80.5    4e-11
NW_025955782.1 Neoantrodia serialis strain Sig1Antser10 chromosom...  80.5    4e-11
NW_025955776.1 Neoantrodia serialis strain Sig1Antser10 chromosom...  80.5    4e-11
NW_025955428.1 Neoantrodia serialis strain Sig1Antser10 chromosom...  80.5    4e-11
NW_019212883.1 Lachancea lanzarotensis genome assembly LALA0, sca...  80.5    4e-11
NW_024538533.1 Suillus paluster strain FC165 chromosome Unknown E...  80.5    4e-11
NW_024538528.1 Suillus paluster strain FC165 chromosome Unknown E...  80.5    4e-11
NW_024538525.1 Suillus paluster strain FC165 chromosome Unknown E...  80.5    4e-11
NW_024538513.1 Suillus paluster strain FC165 chromosome Unknown E...  80.5    4e-11
NW_024538508.1 Suillus paluster strain FC165 chromosome Unknown E...  80.5    4e-11
NW_024538471.1 Suillus paluster strain FC165 chromosome Unknown E...  80.5    4e-11
NW_024538440.1 Suillus paluster strain FC165 chromosome Unknown E...  80.5    4e-11
NW_024538232.1 Suillus paluster strain FC165 chromosome Unknown E...  80.5    4e-11
NW_024538156.1 Suillus paluster strain FC165 chromosome Unknown E...  80.5    4e-11
NC_013084.1 Lachancea thermotolerans CBS 6340 chromosome H comple...  80.5    4e-11
QLOO01002569.1 Suillus sp. MG131 scaffold3182_cov123, whole genom...  78.7    2e-10
QLOO01000184.1 Suillus sp. MG131 scaffold208_cov122, whole genome...  78.7    2e-10
KZ613933.1 Meliniomyces bicolor E unplaced genomic scaffold K444s...  78.7    2e-10
JABBWA010001131.1 Suillus lakei strain FC43 EDB19scaffold_1131, w...  78.7    2e-10
JALPTJ010000106.1 Mucor mucedo strain NRRL 3635 EV154scaffold_106...  78.7    2e-10
PPJK02000997.1 Blastobotrys niveus strain NRRL Y-17581 NODE_997_l...  78.7    2e-10
NLAO01001462.1 Metschnikowia continentalis strain UWOPS 95-402.1 ...  78.7    2e-10
PPMT01000013.1 Yueomyces sinensis strain NRRL Y-17406 NODE_13_len...  78.7    2e-10
QGOD01000262.1 Sarcodon sp. MG97 scaffold289_cov1430, whole genom...  78.7    2e-10
SRHL01000186.1 Hanseniaspora occidentalis var. citrica strain CBS...  78.7    2e-10
JACADK010000029.1 Blastobotrys adeninivorans strain TMCC 70007 Sc...  78.7    2e-10
JACADK010000001.1 Blastobotrys adeninivorans strain TMCC 70007 Sc...  78.7    2e-10
AADM01000401.1 Lachancea waltii NCYC 2644 cont400, whole genome s...  78.7    2e-10
AADM01000465.1 Lachancea waltii NCYC 2644 cont464, whole genome s...  78.7    2e-10
AADM01000482.1 Lachancea waltii NCYC 2644 cont481, whole genome s...  78.7    2e-10
PPJZ01000145.1 Zygosaccharomyces kombuchaensis strain NRRL YB-481...  78.7    2e-10
CAJVPM010021008.1 Scutellospora calospora strain AU212A genome as...  78.7    2e-10
JFAV03000033.1 Hanseniaspora vineae strain T02/19AF xfSc0000000, ...  78.7    2e-10
QLPK01015701.1 Cantharellus appalachiensis strain MG38 scaffold21...  78.7    2e-10
JABBWO010000620.1 Suillus bovinus strain UH-Sbo-P2 EDB93scaffold_...  78.7    2e-10
JABBWO010000619.1 Suillus bovinus strain UH-Sbo-P2 EDB93scaffold_...  78.7    2e-10
JABBWO010000586.1 Suillus bovinus strain UH-Sbo-P2 EDB93scaffold_...  78.7    2e-10
JABBWO010000560.1 Suillus bovinus strain UH-Sbo-P2 EDB93scaffold_...  78.7    2e-10
JABBWO010000546.1 Suillus bovinus strain UH-Sbo-P2 EDB93scaffold_...  78.7    2e-10
JABBWO010000531.1 Suillus bovinus strain UH-Sbo-P2 EDB93scaffold_...  78.7    2e-10
JABBWO010000517.1 Suillus bovinus strain UH-Sbo-P2 EDB93scaffold_...  78.7    2e-10
JABBWO010000494.1 Suillus bovinus strain UH-Sbo-P2 EDB93scaffold_...  78.7    2e-10
JABBWO010000471.1 Suillus bovinus strain UH-Sbo-P2 EDB93scaffold_...  78.7    2e-10
JABBWO010000461.1 Suillus bovinus strain UH-Sbo-P2 EDB93scaffold_...  78.7    2e-10
JABBWO010000402.1 Suillus bovinus strain UH-Sbo-P2 EDB93scaffold_...  78.7    2e-10
JABBWO010000378.1 Suillus bovinus strain UH-Sbo-P2 EDB93scaffold_...  78.7    2e-10
JABBWO010000249.1 Suillus bovinus strain UH-Sbo-P2 EDB93scaffold_...  78.7    2e-10
VUYT01000085.1 Symmetrospora coprosmae strain UCD350 NODE_87_leng...  78.7    2e-10
JAIXMH010000050.1 Pilobolus umbonatus strain NRRL 6349 BDB01scaff...  78.7    2e-10
PPLP01000043.1 Suhomyces canberraensis strain NRRL YB-2417 NODE_4...  78.7    2e-10
JAGSXI010000318.1 Metschnikowia australis strain W7-5 NODE_320_le...  78.7    2e-10
JAGSXI010000284.1 Metschnikowia australis strain W7-5 NODE_286_le...  78.7    2e-10
JAGSXI010000247.1 Metschnikowia australis strain W7-5 NODE_249_le...  78.7    2e-10
JAGSXI010000226.1 Metschnikowia australis strain W7-5 NODE_228_le...  78.7    2e-10
PPLR01000085.1 Teunomyces kruisii strain NRRL Y-17087 flattened_l...  78.7    2e-10
PPJH01000031.1 Blastobotrys raffinosifermentans strain NRRL Y-271...  78.7    2e-10
NKZA01002046.1 Metschnikowia cubensis strain MUCL 45753 cub+_C338...  78.7    2e-10
JABBWK010000710.1 Suillus fuscotomentosus strain FC203 F5891scaff...  78.7    2e-10
CM000694.1 Saccharomyces kluyveri NRRL Y-12651 chromosome H, whol...  78.7    2e-10
ML769362.1 Chalara longipes BDJ unplaced genomic scaffold N431sca...  78.7    2e-10
LT598481.1 Lachancea meyersii CBS 8951 genome assembly, chromosom...  78.7    2e-10
NW_024540222.1 Suillus fuscotomentosus strain FC203 chromosome Un...  78.7    2e-10
NW_024542676.1 Suillus bovinus strain UH-Sbo-P2 chromosome Unknow...  78.7    2e-10
NW_024542675.1 Suillus bovinus strain UH-Sbo-P2 chromosome Unknow...  78.7    2e-10
NW_024542642.1 Suillus bovinus strain UH-Sbo-P2 chromosome Unknow...  78.7    2e-10
NW_024542616.1 Suillus bovinus strain UH-Sbo-P2 chromosome Unknow...  78.7    2e-10
NW_024542602.1 Suillus bovinus strain UH-Sbo-P2 chromosome Unknow...  78.7    2e-10
NW_024542587.1 Suillus bovinus strain UH-Sbo-P2 chromosome Unknow...  78.7    2e-10
NW_024542573.1 Suillus bovinus strain UH-Sbo-P2 chromosome Unknow...  78.7    2e-10
NW_024542550.1 Suillus bovinus strain UH-Sbo-P2 chromosome Unknow...  78.7    2e-10
NW_024542527.1 Suillus bovinus strain UH-Sbo-P2 chromosome Unknow...  78.7    2e-10
NW_024542517.1 Suillus bovinus strain UH-Sbo-P2 chromosome Unknow...  78.7    2e-10
NW_024542458.1 Suillus bovinus strain UH-Sbo-P2 chromosome Unknow...  78.7    2e-10
NW_024542434.1 Suillus bovinus strain UH-Sbo-P2 chromosome Unknow...  78.7    2e-10
NW_024542305.1 Suillus bovinus strain UH-Sbo-P2 chromosome Unknow...  78.7    2e-10
NW_020194705.1 Hyaloscypha bicolor E unplaced genomic scaffold K4...  78.7    2e-10
PPNA02000031.1 Torulaspora maleeae strain CBS 10694 NODE_31_lengt...  76.8    6e-10
MU523776.1 Gilbertella persicaria strain TFLB-J unplaced genomic ...  76.8    6e-10
MU523754.1 Gilbertella persicaria strain TFLB-J unplaced genomic ...  76.8    6e-10
MU523752.1 Gilbertella persicaria strain TFLB-J unplaced genomic ...  76.8    6e-10
CP006026.1 Saccharomycetaceae sp. 'Ashbya aceri' chromosome VII, ...  76.8    6e-10
OVGK01000044.1 Zygosaccharomyces pseudobailii genome assembly, co...  76.8    6e-10
LPNM01000013.1 Hanseniaspora osmophila strain AWRI3579 Hanseniasp...  76.8    6e-10
JAIWNE010000228.1 Blakeslea trispora strain NRRL 2456 BD560scaffo...  76.8    6e-10
CP019493.1 Zygosaccharomyces parabailii strain ATCC 60483 chromos...  76.8    6e-10
CP019491.1 Zygosaccharomyces parabailii strain ATCC 60483 chromos...  76.8    6e-10
RJDY01000027.1 Auricularia cornea strain CCMJ2827 utg53, whole ge...  76.8    6e-10
RJDY01000042.1 Auricularia cornea strain CCMJ2827 utg305, whole g...  76.8    6e-10
RJDY01000050.1 Auricularia cornea strain CCMJ2827 utg2347, whole ...  76.8    6e-10
RJDY01000048.1 Auricularia cornea strain CCMJ2827 utg1811, whole ...  76.8    6e-10
RJDY01000047.1 Auricularia cornea strain CCMJ2827 utg1797, whole ...  76.8    6e-10
RJDY01000046.1 Auricularia cornea strain CCMJ2827 utg1141, whole ...  76.8    6e-10
RJDY01000039.1 Auricularia cornea strain CCMJ2827 utg100, whole g...  76.8    6e-10
WCAA01000217.1 Antarctomyces pellizariae strain UFMG-CB-12416 NOD...  76.8    6e-10
JALPTJ010000382.1 Mucor mucedo strain NRRL 3635 EV154scaffold_382...  76.8    6e-10
JALPTJ010000292.1 Mucor mucedo strain NRRL 3635 EV154scaffold_292...  76.8    6e-10
JALPTJ010000291.1 Mucor mucedo strain NRRL 3635 EV154scaffold_291...  76.8    6e-10
CAIJEN010000013.1 Aureobasidium sp. AWRI4619 CO-2020 genome assem...  76.8    6e-10
CAIJEN010000012.1 Aureobasidium sp. AWRI4619 CO-2020 genome assem...  76.8    6e-10
SWBF01000142.1 Aureobasidium sp. EXF-10727 contig_141, whole geno...  76.8    6e-10
PPMS02000039.1 [Candida] blattae strain NRRL Y-27698 NODE_43_leng...  76.8    6e-10
JAGEVD010000506.1 Kluyveromyces sp. PCH397 tig00000581, whole gen...  76.8    6e-10
JAGEVD010000505.1 Kluyveromyces sp. PCH397 tig00000580, whole gen...  76.8    6e-10
JAGEVD010000295.1 Kluyveromyces sp. PCH397 tig00000367, whole gen...  76.8    6e-10
JAMAKY010000122.1 Cystobasidiaceae sp. P9004 ctg_122, whole genom...  76.8    6e-10
ALYI01000630.1 Ceriporiopsis andreanae CBS 279.92 contig_9512, wh...  76.8    6e-10
PPJA02000039.1 [Candida] restingae strain NRRL Y-27358 NODE_39_le...  76.8    6e-10
OX291442.1 Torulaspora quercuum strain UCD657 genome assembly, ch...  76.8    6e-10
CP059251.1 Torulaspora globosa strain CBS764 chromosome 6             76.8    6e-10
JAHFYN010000134.1 Aureobasidium sp. EXF-3399 contig133, whole gen...  76.8    6e-10
QGMG01012096.1 Lachnellula cervina strain CBS 625.97 contig12096,...  76.8    6e-10
CAIJEO010000007.1 Aureobasidium sp. AWRI4233 CO-2020 genome assem...  76.8    6e-10
BROO01000005.1 Cystobasidium tubakii 9A-1 DNA, scaffold_5, whole ...  76.8    6e-10
NKZN01001524.1 Metschnikowia santaceciliae strain UWOPS 01-517a1 ...  76.8    6e-10
JACWFZ010000022.1 Cystobasidium slooffiae strain I2-R3 I2-R3_cont...  76.8    6e-10
JAEBUQ010000012.1 Amanita fuliginea strain LH00002 Contig12, whol...  76.8    6e-10
SWBK01000757.1 Aureobasidium sp. EXF-12344 contig_756, whole geno...  76.8    6e-10
JAKLML010000161.1 Aureobasidium lini strain FJII-L3-CM-P3 NODE_16...  76.8    6e-10
JAEOAQ010000005.1 Candida metapsilosis strain BP57 scaffold5, who...  76.8    6e-10
AE016820.4 Ashbya gossypii ATCC 10895 chromosome VII, complete se...  76.8    6e-10
MSDY01000012.1 Aureobasidium sp. FSWF8-4 FSW8-bin-4-scaffold_95, ...  76.8    6e-10
PPJO01000042.1 Kluyveromyces aestuarii strain NRRL YB-4510 NODE_4...  76.8    6e-10
PPJO01000013.1 Kluyveromyces aestuarii strain NRRL YB-4510 NODE_1...  76.8    6e-10
QLPE01001381.1 Hygrophorus russula strain MG78 scaffold2005_cov53...  76.8    6e-10
CAINUL010000014.1 Aureobasidium sp. AWRI4620 CO-2020 genome assem...  76.8    6e-10
CAINUL010000013.1 Aureobasidium sp. AWRI4620 CO-2020 genome assem...  76.8    6e-10
PPJC01000195.1 Botryozyma nematodophila strain NRRL Y-17705 NODE_...  76.8    6e-10
PPJC01000194.1 Botryozyma nematodophila strain NRRL Y-17705 NODE_...  76.8    6e-10
PPJC01000192.1 Botryozyma nematodophila strain NRRL Y-17705 NODE_...  76.8    6e-10
PPJC01000188.1 Botryozyma nematodophila strain NRRL Y-17705 NODE_...  76.8    6e-10
PPJC01000184.1 Botryozyma nematodophila strain NRRL Y-17705 NODE_...  76.8    6e-10
PPJC01000183.1 Botryozyma nematodophila strain NRRL Y-17705 NODE_...  76.8    6e-10
PPJC01000182.1 Botryozyma nematodophila strain NRRL Y-17705 NODE_...  76.8    6e-10
PPJC01000180.1 Botryozyma nematodophila strain NRRL Y-17705 NODE_...  76.8    6e-10
PPJC01000179.1 Botryozyma nematodophila strain NRRL Y-17705 NODE_...  76.8    6e-10
PPJC01000178.1 Botryozyma nematodophila strain NRRL Y-17705 NODE_...  76.8    6e-10
PPJC01000143.1 Botryozyma nematodophila strain NRRL Y-17705 NODE_...  76.8    6e-10
PPJC01000142.1 Botryozyma nematodophila strain NRRL Y-17705 NODE_...  76.8    6e-10
JAMYHL010000240.1 Apiotrichum sp. Y4204 ctg_240, whole genome sho...  76.8    6e-10
NCVV01000269.1 Auricularia auricula-judae strain B14-8 scaffold26...  76.8    6e-10
QLPI01022481.1 Chroogomphus rutilus strain MG62 scaffold29387_cov...  76.8    6e-10
JACGZH010000010.1 Phaffia rhodozyma strain CBS 6938 QXden1.PacBio...  76.8    6e-10
JACGZH010000007.1 Phaffia rhodozyma strain CBS 6938 QXden1.PacBio...  76.8    6e-10
JACGZH010000006.1 Phaffia rhodozyma strain CBS 6938 QXden1.PacBio...  76.8    6e-10
JACGZH010000019.1 Phaffia rhodozyma strain CBS 6938 QXden1.PacBio...  76.8    6e-10
JACGZH010000018.1 Phaffia rhodozyma strain CBS 6938 QXden1.PacBio...  76.8    6e-10
JACGZH010000015.1 Phaffia rhodozyma strain CBS 6938 QXden1.PacBio...  76.8    6e-10
JACGZH010000014.1 Phaffia rhodozyma strain CBS 6938 QXden1.PacBio...  76.8    6e-10
JACGZH010000013.1 Phaffia rhodozyma strain CBS 6938 QXden1.PacBio...  76.8    6e-10
JACGZH010000001.1 Phaffia rhodozyma strain CBS 6938 QXden1.PacBio...  76.8    6e-10
JABYPW010009972.1 Phymatotrichopsis omnivora strain NFPo1 NFPO1_s...  76.8    6e-10
BQUP01000028.1 Cystobasidium ongulense 9A-5 DNA, scaffold_28, who...  76.8    6e-10
JAMALC010000343.1 Rhodotorula sp. M30-05A-2 ctg_343, whole genome...  76.8    6e-10
SWBJ01000807.1 Aureobasidium sp. EXF-12298 contig_806, whole geno...  76.8    6e-10
CM010600.1 Metschnikowia reukaufii strain MR1 chromosome 4, whole...  76.8    6e-10
CM010599.1 Metschnikowia reukaufii strain MR1 chromosome 3, whole...  76.8    6e-10
NEKD01000094.1 Auricularia heimuer strain Dai 13782 unitig94, who...  76.8    6e-10
JALAIO010000171.1 Letrouitia transgressa isolate LIQ93LETR scaffo...  76.8    6e-10
CR382124.1 Kluyveromyces lactis strain NRRL Y-1140 chromosome D c...  76.8    6e-10
JAADKB010000015.1 Delphinella strobiligena strain CBS 735.71 BDV9...  76.8    6e-10
CAJVPU010003184.1 Dentiscutata heterogama strain IL203A genome as...  76.8    6e-10
JAGFJS020000022.1 Aureobasidium zeae strain KZ1 contig22, whole g...  76.8    6e-10
JAEBUT010000025.1 Amanita subjunquillea strain LH00001 Scaffold25...  76.8    6e-10
JACWFU010000004.1 Aureobasidium leucospermi strain VS I D KN 2 VS...  76.8    6e-10
AP012217.1 Kluyveromyces marxianus DMKU3-1042 DNA, complete genom...  76.8    6e-10
NKZO01001810.1 Metschnikowia sp. 01-655c1 strain UWOPS 01-655c1 s...  76.8    6e-10
PPJB01000791.1 Aciculoconidium aculeatum strain NRRL YB-4298 NODE...  76.8    6e-10
JAGTJP010000468.1 Auriculariales sp. MPI-PUGE-AT-0066 BKA62scaffo...  76.8    6e-10
SWBH01000240.1 Aureobasidium sp. EXF-8845 contig_239, whole genom...  76.8    6e-10
JAJNCF010000039.1 Geotrichum sp. CBS 16003 Contig_0039, whole gen...  76.8    6e-10
JAJNCF010000038.1 Geotrichum sp. CBS 16003 Contig_0038, whole gen...  76.8    6e-10
JAJNCF010000037.1 Geotrichum sp. CBS 16003 Contig_0037, whole gen...  76.8    6e-10
JAJNCF010000036.1 Geotrichum sp. CBS 16003 Contig_0036, whole gen...  76.8    6e-10
JAJNCF010000035.1 Geotrichum sp. CBS 16003 Contig_0035, whole gen...  76.8    6e-10
JAJNCF010000028.1 Geotrichum sp. CBS 16003 Contig_0028, whole gen...  76.8    6e-10
JAJNCF010000022.1 Geotrichum sp. CBS 16003 Contig_0022, whole gen...  76.8    6e-10
JAJNCF010000017.1 Geotrichum sp. CBS 16003 Contig_0017, whole gen...  76.8    6e-10
JAJNCF010000016.1 Geotrichum sp. CBS 16003 Contig_0016, whole gen...  76.8    6e-10
JAJNCF010000013.1 Geotrichum sp. CBS 16003 Contig_0013, whole gen...  76.8    6e-10
JAJNCF010000001.1 Geotrichum sp. CBS 16003 Contig_0001, whole gen...  76.8    6e-10
CP059272.1 Torulaspora sp. CBS 2947 strain CBS2947 chromosome 6       76.8    6e-10
JAMALA010000128.1 Cystobasidiaceae sp. 2NF920 ctg_128, whole geno...  76.8    6e-10
DS480380.1 Vanderwaltozyma polyspora DSM 70294 KpolScaffold1036 g...  76.8    6e-10
DS480545.1 Vanderwaltozyma polyspora DSM 70294 KpolScaffold544 ge...  76.8    6e-10
DS480601.1 Vanderwaltozyma polyspora DSM 70294 KpolScaffold531 ge...  76.8    6e-10
JAKLNA010000086.1 Cystobasidium benthicum strain FKI-L6-BK-PAB1 N...  76.8    6e-10
SWBG01000120.1 Aureobasidium sp. EXF-10728 contig_119, whole geno...  76.8    6e-10
CAJVQA010040629.1 Cetraspora pellucida strain FL966 genome assemb...  76.8    6e-10
JAMAKX010000114.1 Cystobasidiaceae sp. 2NP905A ctg_114, whole gen...  76.8    6e-10
PHNK01086460.1 Hemileia vastatrix isolate Race XXXIII Contig87218...  76.8    6e-10
PHNK01085926.1 Hemileia vastatrix isolate Race XXXIII Contig86672...  76.8    6e-10
PHNK01072279.1 Hemileia vastatrix isolate Race XXXIII Contig72776...  76.8    6e-10
PHNK01059630.1 Hemileia vastatrix isolate Race XXXIII Contig59875...  76.8    6e-10
PHNK01008953.1 Hemileia vastatrix isolate Race XXXIII Contig8953,...  76.8    6e-10
PHNK01003131.1 Hemileia vastatrix isolate Race XXXIII Contig3131,...  76.8    6e-10
HE616749.1 Torulaspora delbrueckii CBS 1146 chromosome 8, complet...  76.8    6e-10
JAMAKZ010000113.1 Cystobasidiaceae sp. R9020 ctg_113, whole genom...  76.8    6e-10
CAJVPJ010001905.1 Paraglomus occultum strain IA702 genome assembl...  76.8    6e-10
BIMT01000044.1 Metschnikowia sp. JCM 33374 DNA, tig00000123, whol...  76.8    6e-10
QKWP01000864.1 Gigaspora rosea strain DAOM 194757 scaffold864, wh...  76.8    6e-10
QLPO01005653.1 Stropharia rugosoannulata strain MG69 scaffold7226...  76.8    6e-10
MEHY01000841.1 Amanita phalloides strain Alameda01 Scaffold_841, ...  76.8    6e-10
MEHY01000366.1 Amanita phalloides strain Alameda01 Scaffold_366, ...  76.8    6e-10
MEHY01000003.1 Amanita phalloides strain Alameda01 Scaffold_3, wh...  76.8    6e-10
PPLK01000098.1 Clavispora fructus strain NRRL Y-17072 flattened_l...  76.8    6e-10
PPJP02000040.1 Kluyveromyces dobzhanskii strain NRRL Y-1974 NODE_...  76.8    6e-10
SWBL01000944.1 Aureobasidium sp. EXF-3400 contig_943, whole genom...  76.8    6e-10
SWBI01000234.1 Aureobasidium sp. EXF-8846 contig_233, whole genom...  76.8    6e-10
JAIHNE010000018.1 Candida pseudojiufengensis strain CBS 10847 sca...  76.8    6e-10
JAIHLT010000026.1 Inonotus obliquus strain CT5 ctg39, whole genom...  76.8    6e-10
LT598468.1 Lachancea mirantina genome assembly, chromosome: H, wh...  76.8    6e-10
CAPX01000068.1 Nakaseomyces bacillisporus CBS 7720 WGS project CA...  76.8    6e-10
BCHZ01000031.1 Exophiala calicioides DNA, scaffold: scaffold_30, ...  76.8    6e-10
PPJM02000016.1 Blastobotrys mokoenaii strain NRRL Y-27120 NODE_16...  76.8    6e-10
QYLQ01000035.1 Kluyveromyces nonfermentans strain NRRL Y-27343 fl...  76.8    6e-10
AEAV01000475.1 Kluyveromyces wickerhamii UCD 54-210 contig00897, ...  76.8    6e-10
CAKNUP010000036.1 Torulaspora indica genome assembly, contig: NOD...  76.8    6e-10
JAGTUB010000459.1 Podosphaera cerasi cultivar Bing isolate MH k12...  76.8    6e-10


>CR380958.2 Candida glabrata strain CBS138 chromosome L complete sequence
Length=1455689

 Score = 870 bits (471),  Expect = 0.0
 Identities = 473/474 (99%), Gaps = 0/474 (0%)
 Strand=Plus/Minus

Query  1        CAAGGTTTCCGTAGGTGAACCTGCGGAAGGATCATTAAAGAAATTTAATTGATTTGTCTG  60
                ||||||||||||||||||||||||||||||||||||||||||||||||||||||||||||
Sbjct  1449023  CAAGGTTTCCGTAGGTGAACCTGCGGAAGGATCATTAAAGAAATTTAATTGATTTGTCTG  1448964

Query  61       AGCTCGGAGAGAGACATCTCTGGGGAGGACCAGTGTAGACACTCAGGAGGCTCCTAAAAT  120
                ||||||||||||||||||||||||||||||||||||||||||||||||||||||||||||
Sbjct  1448963  AGCTCGGAGAGAGACATCTCTGGGGAGGACCAGTGTAGACACTCAGGAGGCTCCTAAAAT  1448904

Query  121      ATTTTCTCTGCTGTGAATGCTATTTCTCCTGCCTGCGCTTAAGTGCGCGGTTGGTGGGTG  180
                ||||||||||||||||||||||||||||||||||||||||||||||||||||||||||||
Sbjct  1448903  ATTTTCTCTGCTGTGAATGCTATTTCTCCTGCCTGCGCTTAAGTGCGCGGTTGGTGGGTG  1448844

Query  181      TTCTGCAGTGGGGGGAGGGAGCCGACAAAGACCTGGGAGTGTGCGTGGATCTCTCTATTC  240
                ||||||||||||||||||||||||||||||||||||||||||||||||||||||||||||
Sbjct  1448843  TTCTGCAGTGGGGGGAGGGAGCCGACAAAGACCTGGGAGTGTGCGTGGATCTCTCTATTC  1448784

Query  241      CAAAGGAGGTGTTTTATCACACGACTCGACACTTTCTAATTACTACACACAGTGGAGTTT  300
                ||||||||||||||||||||||||||||||||||||||||||||||||||||||||||||
Sbjct  1448783  CAAAGGAGGTGTTTTATCACACGACTCGACACTTTCTAATTACTACACACAGTGGAGTTT  1448724

Query  301      ACTTTACTACTATTCTTTTGTTCGTTGGGGGAACGCTCTCTTTTgggggggAGTTCTCCC  360
                ||||||||||||||||||||||||||||||||||||||||||| ||||||||||||||||
Sbjct  1448723  ACTTTACTACTATTCTTTTGTTCGTTGGGGGAACGCTCTCTTTCGGGGGGGAGTTCTCCC  1448664

Query  361      AGTGGATGCAAACACAAACAAATAtttttttAAACTAATTCAGTCAACACAAGATTTCTT  420
                ||||||||||||||||||||||||||||||||||||||||||||||||||||||||||||
Sbjct  1448663  AGTGGATGCAAACACAAACAAATATTTTTTTAAACTAATTCAGTCAACACAAGATTTCTT  1448604

Query  421      TTAGTAGAAAACAACTTCAAAACTTTCAACAATGGATCTCTTGGTTCTCGCATC  474
                ||||||||||||||||||||||||||||||||||||||||||||||||||||||
Sbjct  1448603  TTAGTAGAAAACAACTTCAAAACTTTCAACAATGGATCTCTTGGTTCTCGCATC  1448550


>NC_006035.2 [Candida] glabrata strain CBS138 chromosome L complete sequence
Length=1455689

 Score = 870 bits (471),  Expect = 0.0
 Identities = 473/474 (99%), Gaps = 0/474 (0%)
 Strand=Plus/Minus

Query  1        CAAGGTTTCCGTAGGTGAACCTGCGGAAGGATCATTAAAGAAATTTAATTGATTTGTCTG  60
                ||||||||||||||||||||||||||||||||||||||||||||||||||||||||||||
Sbjct  1449023  CAAGGTTTCCGTAGGTGAACCTGCGGAAGGATCATTAAAGAAATTTAATTGATTTGTCTG  1448964

Query  61       AGCTCGGAGAGAGACATCTCTGGGGAGGACCAGTGTAGACACTCAGGAGGCTCCTAAAAT  120
                ||||||||||||||||||||||||||||||||||||||||||||||||||||||||||||
Sbjct  1448963  AGCTCGGAGAGAGACATCTCTGGGGAGGACCAGTGTAGACACTCAGGAGGCTCCTAAAAT  1448904

Query  121      ATTTTCTCTGCTGTGAATGCTATTTCTCCTGCCTGCGCTTAAGTGCGCGGTTGGTGGGTG  180
                ||||||||||||||||||||||||||||||||||||||||||||||||||||||||||||
Sbjct  1448903  ATTTTCTCTGCTGTGAATGCTATTTCTCCTGCCTGCGCTTAAGTGCGCGGTTGGTGGGTG  1448844

Query  181      TTCTGCAGTGGGGGGAGGGAGCCGACAAAGACCTGGGAGTGTGCGTGGATCTCTCTATTC  240
                ||||||||||||||||||||||||||||||||||||||||||||||||||||||||||||
Sbjct  1448843  TTCTGCAGTGGGGGGAGGGAGCCGACAAAGACCTGGGAGTGTGCGTGGATCTCTCTATTC  1448784

Query  241      CAAAGGAGGTGTTTTATCACACGACTCGACACTTTCTAATTACTACACACAGTGGAGTTT  300
                ||||||||||||||||||||||||||||||||||||||||||||||||||||||||||||
Sbjct  1448783  CAAAGGAGGTGTTTTATCACACGACTCGACACTTTCTAATTACTACACACAGTGGAGTTT  1448724

Query  301      ACTTTACTACTATTCTTTTGTTCGTTGGGGGAACGCTCTCTTTTgggggggAGTTCTCCC  360
                ||||||||||||||||||||||||||||||||||||||||||| ||||||||||||||||
Sbjct  1448723  ACTTTACTACTATTCTTTTGTTCGTTGGGGGAACGCTCTCTTTCGGGGGGGAGTTCTCCC  1448664

Query  361      AGTGGATGCAAACACAAACAAATAtttttttAAACTAATTCAGTCAACACAAGATTTCTT  420
                ||||||||||||||||||||||||||||||||||||||||||||||||||||||||||||
Sbjct  1448663  AGTGGATGCAAACACAAACAAATATTTTTTTAAACTAATTCAGTCAACACAAGATTTCTT  1448604

Query  421      TTAGTAGAAAACAACTTCAAAACTTTCAACAATGGATCTCTTGGTTCTCGCATC  474
                ||||||||||||||||||||||||||||||||||||||||||||||||||||||
Sbjct  1448603  TTAGTAGAAAACAACTTCAAAACTTTCAACAATGGATCTCTTGGTTCTCGCATC  1448550


>JAHUZD010000048.1 Candida oxycetoniae strain CBS 10844 scaffold94, whole genome 
shotgun sequence
Length=7046

 Score = 865 bits (468),  Expect = 0.0
 Identities = 472/474 (99%), Gaps = 0/474 (0%)
 Strand=Plus/Minus

Query  1     CAAGGTTTCCGTAGGTGAACCTGCGGAAGGATCATTAAAGAAATTTAATTGATTTGTCTG  60
             ||||||||||||||||||||||||||||||||||||||||||||||||||||||||||||
Sbjct  6978  CAAGGTTTCCGTAGGTGAACCTGCGGAAGGATCATTAAAGAAATTTAATTGATTTGTCTG  6919

Query  61    AGCTCGGAGAGAGACATCTCTGGGGAGGACCAGTGTAGACACTCAGGAGGCTCCTAAAAT  120
             ||||||||||||||||||||||||||||||||||||||||||||||||||||||||||||
Sbjct  6918  AGCTCGGAGAGAGACATCTCTGGGGAGGACCAGTGTAGACACTCAGGAGGCTCCTAAAAT  6859

Query  121   ATTTTCTCTGCTGTGAATGCTATTTCTCCTGCCTGCGCTTAAGTGCGCGGTTGGTGGGTG  180
             ||||||||||||||||||||||||||||||||||||||||||||||||||||||||||||
Sbjct  6858  ATTTTCTCTGCTGTGAATGCTATTTCTCCTGCCTGCGCTTAAGTGCGCGGTTGGTGGGTG  6799

Query  181   TTCTGCAGTGGGGGGAGGGAGCCGACAAAGACCTGGGAGTGTGCGTGGATCTCTCTATTC  240
             ||||||||||||||||||||||||||||||||||||||||||||||||||||||||||||
Sbjct  6798  TTCTGCAGTGGGGGGAGGGAGCCGACAAAGACCTGGGAGTGTGCGTGGATCTCTCTATTC  6739

Query  241   CAAAGGAGGTGTTTTATCACACGACTCGACACTTTCTAATTACTACACACAGTGGAGTTT  300
             ||||||||||||||||||||||||||||||||||||||||||||||||||||||||||||
Sbjct  6738  CAAAGGAGGTGTTTTATCACACGACTCGACACTTTCTAATTACTACACACAGTGGAGTTT  6679

Query  301   ACTTTACTACTATTCTTTTGTTCGTTGGGGGAACGCTCTCTTTTgggggggAGTTCTCCC  360
             ||||||||||||||||||||||||||||||||||||||||||| ||| ||||||||||||
Sbjct  6678  ACTTTACTACTATTCTTTTGTTCGTTGGGGGAACGCTCTCTTTCGGGAGGGAGTTCTCCC  6619

Query  361   AGTGGATGCAAACACAAACAAATAtttttttAAACTAATTCAGTCAACACAAGATTTCTT  420
             ||||||||||||||||||||||||||||||||||||||||||||||||||||||||||||
Sbjct  6618  AGTGGATGCAAACACAAACAAATATTTTTTTAAACTAATTCAGTCAACACAAGATTTCTT  6559

Query  421   TTAGTAGAAAACAACTTCAAAACTTTCAACAATGGATCTCTTGGTTCTCGCATC  474
             ||||||||||||||||||||||||||||||||||||||||||||||||||||||
Sbjct  6558  TTAGTAGAAAACAACTTCAAAACTTTCAACAATGGATCTCTTGGTTCTCGCATC  6505


>NW_026055390.1 Candida oxycetoniae strain CBS 10844 chromosome Unknown scaffold94, 
whole genome shotgun sequence
Length=7046

 Score = 865 bits (468),  Expect = 0.0
 Identities = 472/474 (99%), Gaps = 0/474 (0%)
 Strand=Plus/Minus

Query  1     CAAGGTTTCCGTAGGTGAACCTGCGGAAGGATCATTAAAGAAATTTAATTGATTTGTCTG  60
             ||||||||||||||||||||||||||||||||||||||||||||||||||||||||||||
Sbjct  6978  CAAGGTTTCCGTAGGTGAACCTGCGGAAGGATCATTAAAGAAATTTAATTGATTTGTCTG  6919

Query  61    AGCTCGGAGAGAGACATCTCTGGGGAGGACCAGTGTAGACACTCAGGAGGCTCCTAAAAT  120
             ||||||||||||||||||||||||||||||||||||||||||||||||||||||||||||
Sbjct  6918  AGCTCGGAGAGAGACATCTCTGGGGAGGACCAGTGTAGACACTCAGGAGGCTCCTAAAAT  6859

Query  121   ATTTTCTCTGCTGTGAATGCTATTTCTCCTGCCTGCGCTTAAGTGCGCGGTTGGTGGGTG  180
             ||||||||||||||||||||||||||||||||||||||||||||||||||||||||||||
Sbjct  6858  ATTTTCTCTGCTGTGAATGCTATTTCTCCTGCCTGCGCTTAAGTGCGCGGTTGGTGGGTG  6799

Query  181   TTCTGCAGTGGGGGGAGGGAGCCGACAAAGACCTGGGAGTGTGCGTGGATCTCTCTATTC  240
             ||||||||||||||||||||||||||||||||||||||||||||||||||||||||||||
Sbjct  6798  TTCTGCAGTGGGGGGAGGGAGCCGACAAAGACCTGGGAGTGTGCGTGGATCTCTCTATTC  6739

Query  241   CAAAGGAGGTGTTTTATCACACGACTCGACACTTTCTAATTACTACACACAGTGGAGTTT  300
             ||||||||||||||||||||||||||||||||||||||||||||||||||||||||||||
Sbjct  6738  CAAAGGAGGTGTTTTATCACACGACTCGACACTTTCTAATTACTACACACAGTGGAGTTT  6679

Query  301   ACTTTACTACTATTCTTTTGTTCGTTGGGGGAACGCTCTCTTTTgggggggAGTTCTCCC  360
             ||||||||||||||||||||||||||||||||||||||||||| ||| ||||||||||||
Sbjct  6678  ACTTTACTACTATTCTTTTGTTCGTTGGGGGAACGCTCTCTTTCGGGAGGGAGTTCTCCC  6619

Query  361   AGTGGATGCAAACACAAACAAATAtttttttAAACTAATTCAGTCAACACAAGATTTCTT  420
             ||||||||||||||||||||||||||||||||||||||||||||||||||||||||||||
Sbjct  6618  AGTGGATGCAAACACAAACAAATATTTTTTTAAACTAATTCAGTCAACACAAGATTTCTT  6559

Query  421   TTAGTAGAAAACAACTTCAAAACTTTCAACAATGGATCTCTTGGTTCTCGCATC  474
             ||||||||||||||||||||||||||||||||||||||||||||||||||||||
Sbjct  6558  TTAGTAGAAAACAACTTCAAAACTTTCAACAATGGATCTCTTGGTTCTCGCATC  6505


>JANLBP010000028.1 Alternaria dauci isolate CALB1 scaffold28, whole genome shotgun 
sequence
Length=10988

 Score = 857 bits (464),  Expect = 0.0
 Identities = 471/474 (99%), Gaps = 2/474 (0%)
 Strand=Plus/Minus

Query  1     CAAGGTTTCCGTAGGTGAACCTGCGGAAGGATCATTAAAGAAATTTAATTGATTTGTCTG  60
             ||||||||||||||||||||||||||||||||||||||||||||||||||||||||||||
Sbjct  4216  CAAGGTTTCCGTAGGTGAACCTGCGGAAGGATCATTAAAGAAATTTAATTGATTTGTCTG  4157

Query  61    AGCTCGGAGAGAGACATCTCTGGGGAGGACCAGTGTAGACACTCAGGAGGCTCCTAAAAT  120
             ||||||||||||||||||||||||||||||||||||||||||||||||||||||||||||
Sbjct  4156  AGCTCGGAGAGAGACATCTCTGGGGAGGACCAGTGTAGACACTCAGGAGGCTCCTAAAAT  4097

Query  121   ATTTTCTCTGCTGTGAATGCTATTTCTCCTGCCTGCGCTTAAGTGCGCGGTTGGTGGGTG  180
             ||||||||||||||||||||||||||||||||||||||||||||||||||||||||||||
Sbjct  4096  ATTTTCTCTGCTGTGAATGCTATTTCTCCTGCCTGCGCTTAAGTGCGCGGTTGGTGGGTG  4037

Query  181   TTCTGCAGTGGGGGGAGGGAGCCGACAAAGACCTGGGAGTGTGCGTGGATCTCTCTATTC  240
             |||||||||||||| |||||||||||||||||||||||||||||||||||||||||||||
Sbjct  4036  TTCTGCAGTGGGGG-AGGGAGCCGACAAAGACCTGGGAGTGTGCGTGGATCTCTCTATTC  3978

Query  241   CAAAGGAGGTGTTTTATCACACGACTCGACACTTTCTAATTACTACACACAGTGGAGTTT  300
             ||||||||||||||||||||||||||||||||||||||||||||||||||||||||||||
Sbjct  3977  CAAAGGAGGTGTTTTATCACACGACTCGACACTTTCTAATTACTACACACAGTGGAGTTT  3918

Query  301   ACTTTACTACTATTCTTTTGTTCGTTGGGGGAACGCTCTCTTTTgggggggAGTTCTCCC  360
             ||||||||||||||||||||||||||||||||||||||||||| |||||| |||||||||
Sbjct  3917  ACTTTACTACTATTCTTTTGTTCGTTGGGGGAACGCTCTCTTTCGGGGGG-AGTTCTCCC  3859

Query  361   AGTGGATGCAAACACAAACAAATAtttttttAAACTAATTCAGTCAACACAAGATTTCTT  420
             ||||||||||||||||||||||||||||||||||||||||||||||||||||||||||||
Sbjct  3858  AGTGGATGCAAACACAAACAAATATTTTTTTAAACTAATTCAGTCAACACAAGATTTCTT  3799

Query  421   TTAGTAGAAAACAACTTCAAAACTTTCAACAATGGATCTCTTGGTTCTCGCATC  474
             ||||||||||||||||||||||||||||||||||||||||||||||||||||||
Sbjct  3798  TTAGTAGAAAACAACTTCAAAACTTTCAACAATGGATCTCTTGGTTCTCGCATC  3745


>PPMS02000047.1 [Candida] blattae strain NRRL Y-27698 NODE_51_length_1294_cov_3.12532_ID_5029, 
whole genome shotgun sequence
Length=1294

 Score = 102 bits (55),  Expect = 9e-18
 Identities = 100/122 (82%), Gaps = 2/122 (2%)
 Strand=Plus/Plus

Query  355  TCTCCCAGTGGATGCAAACACAAACAAATAttttt-t-tAAACTAATTCAGTCAACACAA  412
            |||||| |  || |||||||||||||| ||||||| | |  || || |  ||||  ||  
Sbjct  702  TCTCCCGGGAGAAGCAAACACAAACAATTATTTTTATATTTACAAACTTTGTCAGAACTT  761

Query  413  GATTTCTTTTAGTAGAAAACAACTTCAAAACTTTCAACAATGGATCTCTTGGTTCTCGCA  472
             |||||| |||  |||||| ||||||||||||||||||||||||||||||||||||||||
Sbjct  762  AATTTCTCTTACGAGAAAATAACTTCAAAACTTTCAACAATGGATCTCTTGGTTCTCGCA  821

Query  473  TC  474
            ||
Sbjct  822  TC  823


 Score = 80.5 bits (43),  Expect = 4e-11
 Identities = 43/43 (100%), Gaps = 0/43 (0%)
 Strand=Plus/Plus

Query  1    CAAGGTTTCCGTAGGTGAACCTGCGGAAGGATCATTAAAGAAA  43
            |||||||||||||||||||||||||||||||||||||||||||
Sbjct  447  CAAGGTTTCCGTAGGTGAACCTGCGGAAGGATCATTAAAGAAA  489


>JAEVGP010000015.1 [Candida] nivariensis strain CBS 9983 tig24, whole genome shotgun 
sequence
Length=44616

 Score = 100 bits (54),  Expect = 3e-17
 Identities = 93/111 (84%), Gaps = 6/111 (5%)
 Strand=Plus/Plus

Query  365    GATGCAAACACAAACAAATAtttttttAAACTAATTCAGTCAACACAAGATT-TCTTTTA  423
              || |||||||||||||| ||||||  ||  ||| ||  ||||| || | ||| ||| || 
Sbjct  16722  GAAGCAAACACAAACAATTATTTT-ATATTCTACTT-TGTCAAAACCAAATTCTCTGTT-  16778

Query  424    GTAGAAAACAACTTCAAAACTTTCAACAATGGATCTCTTGGTTCTCGCATC  474
              | || ||| ||||||||||||||||||||||||||||||||||||||||||
Sbjct  16779  G-AG-AAATAACTTCAAAACTTTCAACAATGGATCTCTTGGTTCTCGCATC  16827


 Score = 100 bits (54),  Expect = 3e-17
 Identities = 93/111 (84%), Gaps = 6/111 (5%)
 Strand=Plus/Plus

Query  365    GATGCAAACACAAACAAATAtttttttAAACTAATTCAGTCAACACAAGATT-TCTTTTA  423
              || |||||||||||||| ||||||  ||  ||| ||  ||||| || | ||| ||| || 
Sbjct  26993  GAAGCAAACACAAACAATTATTTT-ATATTCTACTT-TGTCAAAACCAAATTCTCTGTT-  27049

Query  424    GTAGAAAACAACTTCAAAACTTTCAACAATGGATCTCTTGGTTCTCGCATC  474
              | || ||| ||||||||||||||||||||||||||||||||||||||||||
Sbjct  27050  G-AG-AAATAACTTCAAAACTTTCAACAATGGATCTCTTGGTTCTCGCATC  27098


 Score = 100 bits (54),  Expect = 3e-17
 Identities = 93/111 (84%), Gaps = 6/111 (5%)
 Strand=Plus/Plus

Query  365    GATGCAAACACAAACAAATAtttttttAAACTAATTCAGTCAACACAAGATT-TCTTTTA  423
              || |||||||||||||| ||||||  ||  ||| ||  ||||| || | ||| ||| || 
Sbjct  37263  GAAGCAAACACAAACAATTATTTT-ATATTCTACTT-TGTCAAAACCAAATTCTCTGTT-  37319

Query  424    GTAGAAAACAACTTCAAAACTTTCAACAATGGATCTCTTGGTTCTCGCATC  474
              | || ||| ||||||||||||||||||||||||||||||||||||||||||
Sbjct  37320  G-AG-AAATAACTTCAAAACTTTCAACAATGGATCTCTTGGTTCTCGCATC  37368


 Score = 80.5 bits (43),  Expect = 4e-11
 Identities = 43/43 (100%), Gaps = 0/43 (0%)
 Strand=Plus/Plus

Query  1      CAAGGTTTCCGTAGGTGAACCTGCGGAAGGATCATTAAAGAAA  43
              |||||||||||||||||||||||||||||||||||||||||||
Sbjct  16477  CAAGGTTTCCGTAGGTGAACCTGCGGAAGGATCATTAAAGAAA  16519


 Score = 80.5 bits (43),  Expect = 4e-11
 Identities = 43/43 (100%), Gaps = 0/43 (0%)
 Strand=Plus/Plus

Query  1      CAAGGTTTCCGTAGGTGAACCTGCGGAAGGATCATTAAAGAAA  43
              |||||||||||||||||||||||||||||||||||||||||||
Sbjct  26748  CAAGGTTTCCGTAGGTGAACCTGCGGAAGGATCATTAAAGAAA  26790


 Score = 80.5 bits (43),  Expect = 4e-11
 Identities = 43/43 (100%), Gaps = 0/43 (0%)
 Strand=Plus/Plus

Query  1      CAAGGTTTCCGTAGGTGAACCTGCGGAAGGATCATTAAAGAAA  43
              |||||||||||||||||||||||||||||||||||||||||||
Sbjct  37015  CAAGGTTTCCGTAGGTGAACCTGCGGAAGGATCATTAAAGAAA  37057


>JAEVGP010000005.1 [Candida] nivariensis strain CBS 9983 tig05, whole genome shotgun 
sequence
Length=1010854

 Score = 100 bits (54),  Expect = 3e-17
 Identities = 91/108 (84%), Gaps = 6/108 (6%)
 Strand=Plus/Minus

Query  368      GCAAACACAAACAAATAtttttttAAACTAATTCAGTCAACACAAGATT-TCTTTTAGTA  426
                |||||||||||||| ||||||  ||  ||| ||  ||||| || | ||| ||| || | |
Sbjct  1006947  GCAAACACAAACAATTATTTT-ATATTCTACTT-TGTCAAAACCAAATTCTCTGTT-G-A  1006892

Query  427      GAAAACAACTTCAAAACTTTCAACAATGGATCTCTTGGTTCTCGCATC  474
                | ||| ||||||||||||||||||||||||||||||||||||||||||
Sbjct  1006891  G-AAATAACTTCAAAACTTTCAACAATGGATCTCTTGGTTCTCGCATC  1006845


 Score = 80.5 bits (43),  Expect = 4e-11
 Identities = 43/43 (100%), Gaps = 0/43 (0%)
 Strand=Plus/Minus

Query  1        CAAGGTTTCCGTAGGTGAACCTGCGGAAGGATCATTAAAGAAA  43
                |||||||||||||||||||||||||||||||||||||||||||
Sbjct  1007197  CAAGGTTTCCGTAGGTGAACCTGCGGAAGGATCATTAAAGAAA  1007155


>VZWP01000066.1 Saccharomyces eubayanus x Saccharomyces uvarum strain yHQL555 
flattened_line_128, whole genome shotgun sequence
Length=5696

 Score = 91.6 bits (49),  Expect = 2e-14
 Identities = 49/49 (100%), Gaps = 0/49 (0%)
 Strand=Plus/Minus

Query  1     CAAGGTTTCCGTAGGTGAACCTGCGGAAGGATCATTAAAGAAATTTAAT  49
             |||||||||||||||||||||||||||||||||||||||||||||||||
Sbjct  3035  CAAGGTTTCCGTAGGTGAACCTGCGGAAGGATCATTAAAGAAATTTAAT  2987


>BLYF01000219.1 Racodium therryanum Rac09Pj11-1 DNA, sequence0219, whole genome 
shotgun sequence
Length=5499

 Score = 91.6 bits (49),  Expect = 2e-14
 Identities = 49/49 (100%), Gaps = 0/49 (0%)
 Strand=Plus/Minus

Query  1     CAAGGTTTCCGTAGGTGAACCTGCGGAAGGATCATTAAAGAAATTTAAT  49
             |||||||||||||||||||||||||||||||||||||||||||||||||
Sbjct  1512  CAAGGTTTCCGTAGGTGAACCTGCGGAAGGATCATTAAAGAAATTTAAT  1464


>VZVN01000183.1 Saccharomyces cerevisiae x Saccharomyces kudriavzevii strain 
yHQL621 flattened_line_364, whole genome shotgun sequence
Length=7438

 Score = 91.6 bits (49),  Expect = 2e-14
 Identities = 49/49 (100%), Gaps = 0/49 (0%)
 Strand=Plus/Plus

Query  1     CAAGGTTTCCGTAGGTGAACCTGCGGAAGGATCATTAAAGAAATTTAAT  49
             |||||||||||||||||||||||||||||||||||||||||||||||||
Sbjct  3844  CAAGGTTTCCGTAGGTGAACCTGCGGAAGGATCATTAAAGAAATTTAAT  3892


>FYBL01000016.1 Torulaspora microellipsoides genome assembly, contig: scaffold7, 
whole genome shotgun sequence
Length=12037

 Score = 91.6 bits (49),  Expect = 2e-14
 Identities = 49/49 (100%), Gaps = 0/49 (0%)
 Strand=Plus/Plus

Query  1    CAAGGTTTCCGTAGGTGAACCTGCGGAAGGATCATTAAAGAAATTTAAT  49
            |||||||||||||||||||||||||||||||||||||||||||||||||
Sbjct  102  CAAGGTTTCCGTAGGTGAACCTGCGGAAGGATCATTAAAGAAATTTAAT  150


 Score = 80.5 bits (43),  Expect = 4e-11
 Identities = 49/52 (94%), Gaps = 0/52 (0%)
 Strand=Plus/Plus

Query  1     CAAGGTTTCCGTAGGTGAACCTGCGGAAGGATCATTAAAGAAATTTAATTGA  52
             ||||||||||||||||||||||||||||||||||||| |||||| ||| |||
Sbjct  9160  CAAGGTTTCCGTAGGTGAACCTGCGGAAGGATCATTAGAGAAATCTAAATGA  9211


>JAAIFI010001039.1 Phlebia tremellosa strain BBEL0901 Scaffold1039, whole genome 
shotgun sequence
Length=1792

 Score = 91.6 bits (49),  Expect = 2e-14
 Identities = 49/49 (100%), Gaps = 0/49 (0%)
 Strand=Plus/Plus

Query  1    CAAGGTTTCCGTAGGTGAACCTGCGGAAGGATCATTAAAGAAATTTAAT  49
            |||||||||||||||||||||||||||||||||||||||||||||||||
Sbjct  153  CAAGGTTTCCGTAGGTGAACCTGCGGAAGGATCATTAAAGAAATTTAAT  201


>HE580273.2 Naumovozyma dairenensis CBS 421 chromosome 7, complete genome
Length=1565278

 Score = 91.6 bits (49),  Expect = 2e-14
 Identities = 49/49 (100%), Gaps = 0/49 (0%)
 Strand=Plus/Plus

Query  1       CAAGGTTTCCGTAGGTGAACCTGCGGAAGGATCATTAAAGAAATTTAAT  49
               |||||||||||||||||||||||||||||||||||||||||||||||||
Sbjct  527522  CAAGGTTTCCGTAGGTGAACCTGCGGAAGGATCATTAAAGAAATTTAAT  527570


>PPOH01000352.1 Kazachstania kunashirensis strain NRRL Y-27209 scf7180000008988, 
whole genome shotgun sequence
Length=901

 Score = 91.6 bits (49),  Expect = 2e-14
 Identities = 54/56 (96%), Gaps = 2/56 (4%)
 Strand=Plus/Minus

Query  1    CAAGGTTTCCGTAGGTGAACCTGCGGAAGGATCATTAAAGAAATTTAATTGATTTG  56
            ||||||||||||||||||||||||||||||||||||||||||||||| | ||||||
Sbjct  388  CAAGGTTTCCGTAGGTGAACCTGCGGAAGGATCATTAAAGAAATTTA-T-GATTTG  335


>PPOH01000153.1 Kazachstania kunashirensis strain NRRL Y-27209 scf7180000008789, 
whole genome shotgun sequence
Length=801

 Score = 91.6 bits (49),  Expect = 2e-14
 Identities = 54/56 (96%), Gaps = 2/56 (4%)
 Strand=Plus/Minus

Query  1    CAAGGTTTCCGTAGGTGAACCTGCGGAAGGATCATTAAAGAAATTTAATTGATTTG  56
            ||||||||||||||||||||||||||||||||||||||||||||||| | ||||||
Sbjct  388  CAAGGTTTCCGTAGGTGAACCTGCGGAAGGATCATTAAAGAAATTTA-T-GATTTG  335


>PPOH01000013.1 Kazachstania kunashirensis strain NRRL Y-27209 scf7180000008649, 
whole genome shotgun sequence
Length=872

 Score = 91.6 bits (49),  Expect = 2e-14
 Identities = 54/56 (96%), Gaps = 2/56 (4%)
 Strand=Plus/Minus

Query  1    CAAGGTTTCCGTAGGTGAACCTGCGGAAGGATCATTAAAGAAATTTAATTGATTTG  56
            ||||||||||||||||||||||||||||||||||||||||||||||| | ||||||
Sbjct  491  CAAGGTTTCCGTAGGTGAACCTGCGGAAGGATCATTAAAGAAATTTA-T-GATTTG  438


>LFGC01001445.1 Malassezia obtusa strain CBS 7876 MO7876_opera_scaffold_226, 
whole genome shotgun sequence
Length=7666

 Score = 91.6 bits (49),  Expect = 2e-14
 Identities = 49/49 (100%), Gaps = 0/49 (0%)
 Strand=Plus/Minus

Query  1     CAAGGTTTCCGTAGGTGAACCTGCGGAAGGATCATTAAAGAAATTTAAT  49
             |||||||||||||||||||||||||||||||||||||||||||||||||
Sbjct  1621  CAAGGTTTCCGTAGGTGAACCTGCGGAAGGATCATTAAAGAAATTTAAT  1573


>CP080215.1 Saccharomyces bayanus strain FM677 chromosome XII
Length=1157004

 Score = 91.6 bits (49),  Expect = 2e-14
 Identities = 49/49 (100%), Gaps = 0/49 (0%)
 Strand=Plus/Minus

Query  1       CAAGGTTTCCGTAGGTGAACCTGCGGAAGGATCATTAAAGAAATTTAAT  49
               |||||||||||||||||||||||||||||||||||||||||||||||||
Sbjct  474865  CAAGGTTTCCGTAGGTGAACCTGCGGAAGGATCATTAAAGAAATTTAAT  474817


 Score = 91.6 bits (49),  Expect = 2e-14
 Identities = 49/49 (100%), Gaps = 0/49 (0%)
 Strand=Plus/Minus

Query  1       CAAGGTTTCCGTAGGTGAACCTGCGGAAGGATCATTAAAGAAATTTAAT  49
               |||||||||||||||||||||||||||||||||||||||||||||||||
Sbjct  483889  CAAGGTTTCCGTAGGTGAACCTGCGGAAGGATCATTAAAGAAATTTAAT  483841


 Score = 91.6 bits (49),  Expect = 2e-14
 Identities = 49/49 (100%), Gaps = 0/49 (0%)
 Strand=Plus/Minus

Query  1       CAAGGTTTCCGTAGGTGAACCTGCGGAAGGATCATTAAAGAAATTTAAT  49
               |||||||||||||||||||||||||||||||||||||||||||||||||
Sbjct  492916  CAAGGTTTCCGTAGGTGAACCTGCGGAAGGATCATTAAAGAAATTTAAT  492868


 Score = 91.6 bits (49),  Expect = 2e-14
 Identities = 49/49 (100%), Gaps = 0/49 (0%)
 Strand=Plus/Minus

Query  1       CAAGGTTTCCGTAGGTGAACCTGCGGAAGGATCATTAAAGAAATTTAAT  49
               |||||||||||||||||||||||||||||||||||||||||||||||||
Sbjct  501944  CAAGGTTTCCGTAGGTGAACCTGCGGAAGGATCATTAAAGAAATTTAAT  501896


 Score = 91.6 bits (49),  Expect = 2e-14
 Identities = 49/49 (100%), Gaps = 0/49 (0%)
 Strand=Plus/Minus

Query  1       CAAGGTTTCCGTAGGTGAACCTGCGGAAGGATCATTAAAGAAATTTAAT  49
               |||||||||||||||||||||||||||||||||||||||||||||||||
Sbjct  510963  CAAGGTTTCCGTAGGTGAACCTGCGGAAGGATCATTAAAGAAATTTAAT  510915


 Score = 91.6 bits (49),  Expect = 2e-14
 Identities = 49/49 (100%), Gaps = 0/49 (0%)
 Strand=Plus/Minus

Query  1       CAAGGTTTCCGTAGGTGAACCTGCGGAAGGATCATTAAAGAAATTTAAT  49
               |||||||||||||||||||||||||||||||||||||||||||||||||
Sbjct  519976  CAAGGTTTCCGTAGGTGAACCTGCGGAAGGATCATTAAAGAAATTTAAT  519928


 Score = 91.6 bits (49),  Expect = 2e-14
 Identities = 49/49 (100%), Gaps = 0/49 (0%)
 Strand=Plus/Minus

Query  1       CAAGGTTTCCGTAGGTGAACCTGCGGAAGGATCATTAAAGAAATTTAAT  49
               |||||||||||||||||||||||||||||||||||||||||||||||||
Sbjct  528993  CAAGGTTTCCGTAGGTGAACCTGCGGAAGGATCATTAAAGAAATTTAAT  528945


 Score = 91.6 bits (49),  Expect = 2e-14
 Identities = 49/49 (100%), Gaps = 0/49 (0%)
 Strand=Plus/Minus

Query  1       CAAGGTTTCCGTAGGTGAACCTGCGGAAGGATCATTAAAGAAATTTAAT  49
               |||||||||||||||||||||||||||||||||||||||||||||||||
Sbjct  538008  CAAGGTTTCCGTAGGTGAACCTGCGGAAGGATCATTAAAGAAATTTAAT  537960


 Score = 91.6 bits (49),  Expect = 2e-14
 Identities = 49/49 (100%), Gaps = 0/49 (0%)
 Strand=Plus/Minus

Query  1       CAAGGTTTCCGTAGGTGAACCTGCGGAAGGATCATTAAAGAAATTTAAT  49
               |||||||||||||||||||||||||||||||||||||||||||||||||
Sbjct  547027  CAAGGTTTCCGTAGGTGAACCTGCGGAAGGATCATTAAAGAAATTTAAT  546979


 Score = 91.6 bits (49),  Expect = 2e-14
 Identities = 49/49 (100%), Gaps = 0/49 (0%)
 Strand=Plus/Minus

Query  1       CAAGGTTTCCGTAGGTGAACCTGCGGAAGGATCATTAAAGAAATTTAAT  49
               |||||||||||||||||||||||||||||||||||||||||||||||||
Sbjct  556100  CAAGGTTTCCGTAGGTGAACCTGCGGAAGGATCATTAAAGAAATTTAAT  556052


 Score = 91.6 bits (49),  Expect = 2e-14
 Identities = 49/49 (100%), Gaps = 0/49 (0%)
 Strand=Plus/Minus

Query  1       CAAGGTTTCCGTAGGTGAACCTGCGGAAGGATCATTAAAGAAATTTAAT  49
               |||||||||||||||||||||||||||||||||||||||||||||||||
Sbjct  565124  CAAGGTTTCCGTAGGTGAACCTGCGGAAGGATCATTAAAGAAATTTAAT  565076


 Score = 91.6 bits (49),  Expect = 2e-14
 Identities = 49/49 (100%), Gaps = 0/49 (0%)
 Strand=Plus/Minus

Query  1       CAAGGTTTCCGTAGGTGAACCTGCGGAAGGATCATTAAAGAAATTTAAT  49
               |||||||||||||||||||||||||||||||||||||||||||||||||
Sbjct  574146  CAAGGTTTCCGTAGGTGAACCTGCGGAAGGATCATTAAAGAAATTTAAT  574098


 Score = 91.6 bits (49),  Expect = 2e-14
 Identities = 49/49 (100%), Gaps = 0/49 (0%)
 Strand=Plus/Minus

Query  1       CAAGGTTTCCGTAGGTGAACCTGCGGAAGGATCATTAAAGAAATTTAAT  49
               |||||||||||||||||||||||||||||||||||||||||||||||||
Sbjct  583182  CAAGGTTTCCGTAGGTGAACCTGCGGAAGGATCATTAAAGAAATTTAAT  583134


>VZWC01000182.1 Saccharomyces cerevisiae x Saccharomyces eubayanus x Saccharomyces 
uvarum strain yHAB34 scf7180000206620, whole genome shotgun 
sequence
Length=939

 Score = 91.6 bits (49),  Expect = 2e-14
 Identities = 49/49 (100%), Gaps = 0/49 (0%)
 Strand=Plus/Minus

Query  1    CAAGGTTTCCGTAGGTGAACCTGCGGAAGGATCATTAAAGAAATTTAAT  49
            |||||||||||||||||||||||||||||||||||||||||||||||||
Sbjct  889  CAAGGTTTCCGTAGGTGAACCTGCGGAAGGATCATTAAAGAAATTTAAT  841


>PPNJ01000122.1 Phaffomyces thermotolerans strain NRRL Y-11709 flattened_line_237, 
whole genome shotgun sequence
Length=2421

 Score = 91.6 bits (49),  Expect = 2e-14
 Identities = 49/49 (100%), Gaps = 0/49 (0%)
 Strand=Plus/Plus

Query  1    CAAGGTTTCCGTAGGTGAACCTGCGGAAGGATCATTAAAGAAATTTAAT  49
            |||||||||||||||||||||||||||||||||||||||||||||||||
Sbjct  845  CAAGGTTTCCGTAGGTGAACCTGCGGAAGGATCATTAAAGAAATTTAAT  893


>VZVB01000255.1 Saccharomyces cerevisiae x Saccharomyces eubayanus strain yHQL630 
flattened_line_509, whole genome shotgun sequence
Length=6198

 Score = 91.6 bits (49),  Expect = 2e-14
 Identities = 49/49 (100%), Gaps = 0/49 (0%)
 Strand=Plus/Minus

Query  1     CAAGGTTTCCGTAGGTGAACCTGCGGAAGGATCATTAAAGAAATTTAAT  49
             |||||||||||||||||||||||||||||||||||||||||||||||||
Sbjct  4429  CAAGGTTTCCGTAGGTGAACCTGCGGAAGGATCATTAAAGAAATTTAAT  4381


>AABZ01000315.1 Saccharomyces mikatae IFO 1815 contig_884, whole genome shotgun 
sequence
Length=9553

 Score = 91.6 bits (49),  Expect = 2e-14
 Identities = 49/49 (100%), Gaps = 0/49 (0%)
 Strand=Plus/Minus

Query  1     CAAGGTTTCCGTAGGTGAACCTGCGGAAGGATCATTAAAGAAATTTAAT  49
             |||||||||||||||||||||||||||||||||||||||||||||||||
Sbjct  5170  CAAGGTTTCCGTAGGTGAACCTGCGGAAGGATCATTAAAGAAATTTAAT  5122


>CP049009.1 Saccharomyces pastorianus strain CBS 1483 chromosome SeXII
Length=1038742

 Score = 91.6 bits (49),  Expect = 2e-14
 Identities = 49/49 (100%), Gaps = 0/49 (0%)
 Strand=Plus/Minus

Query  1       CAAGGTTTCCGTAGGTGAACCTGCGGAAGGATCATTAAAGAAATTTAAT  49
               |||||||||||||||||||||||||||||||||||||||||||||||||
Sbjct  459311  CAAGGTTTCCGTAGGTGAACCTGCGGAAGGATCATTAAAGAAATTTAAT  459263


>CP048993.1 Saccharomyces pastorianus strain CBS 1483 chromosome ScXII
Length=1135585

 Score = 91.6 bits (49),  Expect = 2e-14
 Identities = 49/49 (100%), Gaps = 0/49 (0%)
 Strand=Plus/Minus

Query  1       CAAGGTTTCCGTAGGTGAACCTGCGGAAGGATCATTAAAGAAATTTAAT  49
               |||||||||||||||||||||||||||||||||||||||||||||||||
Sbjct  473842  CAAGGTTTCCGTAGGTGAACCTGCGGAAGGATCATTAAAGAAATTTAAT  473794


 Score = 91.6 bits (49),  Expect = 2e-14
 Identities = 49/49 (100%), Gaps = 0/49 (0%)
 Strand=Plus/Minus

Query  1       CAAGGTTTCCGTAGGTGAACCTGCGGAAGGATCATTAAAGAAATTTAAT  49
               |||||||||||||||||||||||||||||||||||||||||||||||||
Sbjct  482733  CAAGGTTTCCGTAGGTGAACCTGCGGAAGGATCATTAAAGAAATTTAAT  482685


 Score = 91.6 bits (49),  Expect = 2e-14
 Identities = 49/49 (100%), Gaps = 0/49 (0%)
 Strand=Plus/Minus

Query  1       CAAGGTTTCCGTAGGTGAACCTGCGGAAGGATCATTAAAGAAATTTAAT  49
               |||||||||||||||||||||||||||||||||||||||||||||||||
Sbjct  500257  CAAGGTTTCCGTAGGTGAACCTGCGGAAGGATCATTAAAGAAATTTAAT  500209


 Score = 91.6 bits (49),  Expect = 2e-14
 Identities = 49/49 (100%), Gaps = 0/49 (0%)
 Strand=Plus/Minus

Query  1       CAAGGTTTCCGTAGGTGAACCTGCGGAAGGATCATTAAAGAAATTTAAT  49
               |||||||||||||||||||||||||||||||||||||||||||||||||
Sbjct  508839  CAAGGTTTCCGTAGGTGAACCTGCGGAAGGATCATTAAAGAAATTTAAT  508791


 Score = 91.6 bits (49),  Expect = 2e-14
 Identities = 49/49 (100%), Gaps = 0/49 (0%)
 Strand=Plus/Minus

Query  1       CAAGGTTTCCGTAGGTGAACCTGCGGAAGGATCATTAAAGAAATTTAAT  49
               |||||||||||||||||||||||||||||||||||||||||||||||||
Sbjct  517777  CAAGGTTTCCGTAGGTGAACCTGCGGAAGGATCATTAAAGAAATTTAAT  517729


 Score = 91.6 bits (49),  Expect = 2e-14
 Identities = 49/49 (100%), Gaps = 0/49 (0%)
 Strand=Plus/Minus

Query  1       CAAGGTTTCCGTAGGTGAACCTGCGGAAGGATCATTAAAGAAATTTAAT  49
               |||||||||||||||||||||||||||||||||||||||||||||||||
Sbjct  526081  CAAGGTTTCCGTAGGTGAACCTGCGGAAGGATCATTAAAGAAATTTAAT  526033


 Score = 91.6 bits (49),  Expect = 2e-14
 Identities = 49/49 (100%), Gaps = 0/49 (0%)
 Strand=Plus/Minus

Query  1       CAAGGTTTCCGTAGGTGAACCTGCGGAAGGATCATTAAAGAAATTTAAT  49
               |||||||||||||||||||||||||||||||||||||||||||||||||
Sbjct  534997  CAAGGTTTCCGTAGGTGAACCTGCGGAAGGATCATTAAAGAAATTTAAT  534949


 Score = 91.6 bits (49),  Expect = 2e-14
 Identities = 49/49 (100%), Gaps = 0/49 (0%)
 Strand=Plus/Minus

Query  1       CAAGGTTTCCGTAGGTGAACCTGCGGAAGGATCATTAAAGAAATTTAAT  49
               |||||||||||||||||||||||||||||||||||||||||||||||||
Sbjct  543806  CAAGGTTTCCGTAGGTGAACCTGCGGAAGGATCATTAAAGAAATTTAAT  543758


 Score = 84.2 bits (45),  Expect = 3e-12
 Identities = 48/49 (98%), Gaps = 1/49 (2%)
 Strand=Plus/Minus

Query  1       CAAGGTTTCCGTAGGTGAACCTGCGGAAGGATCATTAAAGAAATTTAAT  49
               |||||||||||||||||||||||||||||||||||||||||| ||||||
Sbjct  464943  CAAGGTTTCCGTAGGTGAACCTGCGGAAGGATCATTAAAGAA-TTTAAT  464896


 Score = 65.8 bits (35),  Expect = 1e-06
 Identities = 37/38 (97%), Gaps = 0/38 (0%)
 Strand=Plus/Minus

Query  6       TTTCCGTAGGTGAACCTGCGGAAGGATCATTAAAGAAA  43
               ||||||||||||||||||||||||||||||||||| ||
Sbjct  491464  TTTCCGTAGGTGAACCTGCGGAAGGATCATTAAAGCAA  491427


>JANLBP010000035.1 Alternaria dauci isolate CALB1 scaffold35, whole genome shotgun 
sequence
Length=6654

 Score = 91.6 bits (49),  Expect = 2e-14
 Identities = 49/49 (100%), Gaps = 0/49 (0%)
 Strand=Plus/Minus

Query  1     CAAGGTTTCCGTAGGTGAACCTGCGGAAGGATCATTAAAGAAATTTAAT  49
             |||||||||||||||||||||||||||||||||||||||||||||||||
Sbjct  4181  CAAGGTTTCCGTAGGTGAACCTGCGGAAGGATCATTAAAGAAATTTAAT  4133


>JANLBP010000030.1 Alternaria dauci isolate CALB1 scaffold30, whole genome shotgun 
sequence
Length=9161

 Score = 91.6 bits (49),  Expect = 2e-14
 Identities = 49/49 (100%), Gaps = 0/49 (0%)
 Strand=Plus/Minus

Query  1     CAAGGTTTCCGTAGGTGAACCTGCGGAAGGATCATTAAAGAAATTTAAT  49
             |||||||||||||||||||||||||||||||||||||||||||||||||
Sbjct  4185  CAAGGTTTCCGTAGGTGAACCTGCGGAAGGATCATTAAAGAAATTTAAT  4137


>VZWS01000247.1 Saccharomyces cerevisiae x Saccharomyces kudriavzevii x Saccharomyces 
eubayanus strain yHQL560 flattened_line_488, whole 
genome shotgun sequence
Length=6308

 Score = 91.6 bits (49),  Expect = 2e-14
 Identities = 49/49 (100%), Gaps = 0/49 (0%)
 Strand=Plus/Plus

Query  1     CAAGGTTTCCGTAGGTGAACCTGCGGAAGGATCATTAAAGAAATTTAAT  49
             |||||||||||||||||||||||||||||||||||||||||||||||||
Sbjct  1770  CAAGGTTTCCGTAGGTGAACCTGCGGAAGGATCATTAAAGAAATTTAAT  1818


>CM003566.1 Saccharomyces sp. 'boulardii' strain unique28 chromosome XII, 
whole genome shotgun sequence
Length=1042097

 Score = 91.6 bits (49),  Expect = 2e-14
 Identities = 49/49 (100%), Gaps = 0/49 (0%)
 Strand=Plus/Minus

Query  1       CAAGGTTTCCGTAGGTGAACCTGCGGAAGGATCATTAAAGAAATTTAAT  49
               |||||||||||||||||||||||||||||||||||||||||||||||||
Sbjct  435640  CAAGGTTTCCGTAGGTGAACCTGCGGAAGGATCATTAAAGAAATTTAAT  435592


 Score = 91.6 bits (49),  Expect = 2e-14
 Identities = 49/49 (100%), Gaps = 0/49 (0%)
 Strand=Plus/Minus

Query  1       CAAGGTTTCCGTAGGTGAACCTGCGGAAGGATCATTAAAGAAATTTAAT  49
               |||||||||||||||||||||||||||||||||||||||||||||||||
Sbjct  444719  CAAGGTTTCCGTAGGTGAACCTGCGGAAGGATCATTAAAGAAATTTAAT  444671


 Score = 91.6 bits (49),  Expect = 2e-14
 Identities = 49/49 (100%), Gaps = 0/49 (0%)
 Strand=Plus/Minus

Query  1       CAAGGTTTCCGTAGGTGAACCTGCGGAAGGATCATTAAAGAAATTTAAT  49
               |||||||||||||||||||||||||||||||||||||||||||||||||
Sbjct  453800  CAAGGTTTCCGTAGGTGAACCTGCGGAAGGATCATTAAAGAAATTTAAT  453752


 Score = 91.6 bits (49),  Expect = 2e-14
 Identities = 49/49 (100%), Gaps = 0/49 (0%)
 Strand=Plus/Minus

Query  1       CAAGGTTTCCGTAGGTGAACCTGCGGAAGGATCATTAAAGAAATTTAAT  49
               |||||||||||||||||||||||||||||||||||||||||||||||||
Sbjct  462866  CAAGGTTTCCGTAGGTGAACCTGCGGAAGGATCATTAAAGAAATTTAAT  462818


 Score = 91.6 bits (49),  Expect = 2e-14
 Identities = 49/49 (100%), Gaps = 0/49 (0%)
 Strand=Plus/Minus

Query  1       CAAGGTTTCCGTAGGTGAACCTGCGGAAGGATCATTAAAGAAATTTAAT  49
               |||||||||||||||||||||||||||||||||||||||||||||||||
Sbjct  471935  CAAGGTTTCCGTAGGTGAACCTGCGGAAGGATCATTAAAGAAATTTAAT  471887


>MVPU01000083.1 Saccharomyces sp. M14 scaffold83, whole genome shotgun sequence
Length=5907

 Score = 91.6 bits (49),  Expect = 2e-14
 Identities = 49/49 (100%), Gaps = 0/49 (0%)
 Strand=Plus/Plus

Query  1     CAAGGTTTCCGTAGGTGAACCTGCGGAAGGATCATTAAAGAAATTTAAT  49
             |||||||||||||||||||||||||||||||||||||||||||||||||
Sbjct  4059  CAAGGTTTCCGTAGGTGAACCTGCGGAAGGATCATTAAAGAAATTTAAT  4107


>MVPU01000017.1 Saccharomyces sp. M14 scaffold15, whole genome shotgun sequence
Length=570571

 Score = 91.6 bits (49),  Expect = 2e-14
 Identities = 49/49 (100%), Gaps = 0/49 (0%)
 Strand=Plus/Plus

Query  1       CAAGGTTTCCGTAGGTGAACCTGCGGAAGGATCATTAAAGAAATTTAAT  49
               |||||||||||||||||||||||||||||||||||||||||||||||||
Sbjct  109816  CAAGGTTTCCGTAGGTGAACCTGCGGAAGGATCATTAAAGAAATTTAAT  109864


>WNYF01000558.1 Sporothrix inflata strain CBS 239.68 NODE_574_length_274_cov_1.690355, 
whole genome shotgun sequence
Length=274

 Score = 91.6 bits (49),  Expect = 2e-14
 Identities = 49/49 (100%), Gaps = 0/49 (0%)
 Strand=Plus/Minus

Query  1    CAAGGTTTCCGTAGGTGAACCTGCGGAAGGATCATTAAAGAAATTTAAT  49
            |||||||||||||||||||||||||||||||||||||||||||||||||
Sbjct  123  CAAGGTTTCCGTAGGTGAACCTGCGGAAGGATCATTAAAGAAATTTAAT  75


>VZXH01000447.1 Saccharomyces cerevisiae x Saccharomyces eubayanus x Saccharomyces 
kudriavzevii x Saccharomyces uvarum strain yHQL563 flattened_line_905, 
whole genome shotgun sequence
Length=737

 Score = 91.6 bits (49),  Expect = 2e-14
 Identities = 49/49 (100%), Gaps = 0/49 (0%)
 Strand=Plus/Plus

Query  1    CAAGGTTTCCGTAGGTGAACCTGCGGAAGGATCATTAAAGAAATTTAAT  49
            |||||||||||||||||||||||||||||||||||||||||||||||||
Sbjct  143  CAAGGTTTCCGTAGGTGAACCTGCGGAAGGATCATTAAAGAAATTTAAT  191


>VZXH01000410.1 Saccharomyces cerevisiae x Saccharomyces eubayanus x Saccharomyces 
kudriavzevii x Saccharomyces uvarum strain yHQL563 flattened_line_831, 
whole genome shotgun sequence
Length=922

 Score = 91.6 bits (49),  Expect = 2e-14
 Identities = 49/49 (100%), Gaps = 0/49 (0%)
 Strand=Plus/Minus

Query  1    CAAGGTTTCCGTAGGTGAACCTGCGGAAGGATCATTAAAGAAATTTAAT  49
            |||||||||||||||||||||||||||||||||||||||||||||||||
Sbjct  780  CAAGGTTTCCGTAGGTGAACCTGCGGAAGGATCATTAAAGAAATTTAAT  732


>VZXH01000307.1 Saccharomyces cerevisiae x Saccharomyces eubayanus x Saccharomyces 
kudriavzevii x Saccharomyces uvarum strain yHQL563 flattened_line_617, 
whole genome shotgun sequence
Length=1826

 Score = 91.6 bits (49),  Expect = 2e-14
 Identities = 49/49 (100%), Gaps = 0/49 (0%)
 Strand=Plus/Plus

Query  1     CAAGGTTTCCGTAGGTGAACCTGCGGAAGGATCATTAAAGAAATTTAAT  49
             |||||||||||||||||||||||||||||||||||||||||||||||||
Sbjct  1770  CAAGGTTTCCGTAGGTGAACCTGCGGAAGGATCATTAAAGAAATTTAAT  1818


>LT986474.1 Saccharomyces jurei genome assembly, chromosome: XII.1
Length=458950

 Score = 91.6 bits (49),  Expect = 2e-14
 Identities = 49/49 (100%), Gaps = 0/49 (0%)
 Strand=Plus/Minus

Query  1       CAAGGTTTCCGTAGGTGAACCTGCGGAAGGATCATTAAAGAAATTTAAT  49
               |||||||||||||||||||||||||||||||||||||||||||||||||
Sbjct  452930  CAAGGTTTCCGTAGGTGAACCTGCGGAAGGATCATTAAAGAAATTTAAT  452882


>HE576754.1 Naumovozyma castellii CBS 4309 chromosome 3, complete genome
Length=1245273

 Score = 91.6 bits (49),  Expect = 2e-14
 Identities = 49/49 (100%), Gaps = 0/49 (0%)
 Strand=Plus/Plus

Query  1       CAAGGTTTCCGTAGGTGAACCTGCGGAAGGATCATTAAAGAAATTTAAT  49
               |||||||||||||||||||||||||||||||||||||||||||||||||
Sbjct  575580  CAAGGTTTCCGTAGGTGAACCTGCGGAAGGATCATTAAAGAAATTTAAT  575628


 Score = 91.6 bits (49),  Expect = 2e-14
 Identities = 49/49 (100%), Gaps = 0/49 (0%)
 Strand=Plus/Plus

Query  1       CAAGGTTTCCGTAGGTGAACCTGCGGAAGGATCATTAAAGAAATTTAAT  49
               |||||||||||||||||||||||||||||||||||||||||||||||||
Sbjct  583856  CAAGGTTTCCGTAGGTGAACCTGCGGAAGGATCATTAAAGAAATTTAAT  583904


>PPOF01000328.1 Kazachstania viticola strain NRRL Y-27206 scf7180000049670, whole 
genome shotgun sequence
Length=613

 Score = 91.6 bits (49),  Expect = 2e-14
 Identities = 49/49 (100%), Gaps = 0/49 (0%)
 Strand=Plus/Plus

Query  1    CAAGGTTTCCGTAGGTGAACCTGCGGAAGGATCATTAAAGAAATTTAAT  49
            |||||||||||||||||||||||||||||||||||||||||||||||||
Sbjct  527  CAAGGTTTCCGTAGGTGAACCTGCGGAAGGATCATTAAAGAAATTTAAT  575


>CM034489.1 Saccharomyces uvarum strain CBS 7001 chromosome XII, whole genome 
shotgun sequence
Length=1117227

 Score = 91.6 bits (49),  Expect = 2e-14
 Identities = 49/49 (100%), Gaps = 0/49 (0%)
 Strand=Plus/Minus

Query  1       CAAGGTTTCCGTAGGTGAACCTGCGGAAGGATCATTAAAGAAATTTAAT  49
               |||||||||||||||||||||||||||||||||||||||||||||||||
Sbjct  476113  CAAGGTTTCCGTAGGTGAACCTGCGGAAGGATCATTAAAGAAATTTAAT  476065


 Score = 91.6 bits (49),  Expect = 2e-14
 Identities = 49/49 (100%), Gaps = 0/49 (0%)
 Strand=Plus/Minus

Query  1       CAAGGTTTCCGTAGGTGAACCTGCGGAAGGATCATTAAAGAAATTTAAT  49
               |||||||||||||||||||||||||||||||||||||||||||||||||
Sbjct  485149  CAAGGTTTCCGTAGGTGAACCTGCGGAAGGATCATTAAAGAAATTTAAT  485101


 Score = 91.6 bits (49),  Expect = 2e-14
 Identities = 49/49 (100%), Gaps = 0/49 (0%)
 Strand=Plus/Minus

Query  1       CAAGGTTTCCGTAGGTGAACCTGCGGAAGGATCATTAAAGAAATTTAAT  49
               |||||||||||||||||||||||||||||||||||||||||||||||||
Sbjct  494184  CAAGGTTTCCGTAGGTGAACCTGCGGAAGGATCATTAAAGAAATTTAAT  494136


 Score = 91.6 bits (49),  Expect = 2e-14
 Identities = 49/49 (100%), Gaps = 0/49 (0%)
 Strand=Plus/Minus

Query  1       CAAGGTTTCCGTAGGTGAACCTGCGGAAGGATCATTAAAGAAATTTAAT  49
               |||||||||||||||||||||||||||||||||||||||||||||||||
Sbjct  503214  CAAGGTTTCCGTAGGTGAACCTGCGGAAGGATCATTAAAGAAATTTAAT  503166


 Score = 91.6 bits (49),  Expect = 2e-14
 Identities = 49/49 (100%), Gaps = 0/49 (0%)
 Strand=Plus/Minus

Query  1       CAAGGTTTCCGTAGGTGAACCTGCGGAAGGATCATTAAAGAAATTTAAT  49
               |||||||||||||||||||||||||||||||||||||||||||||||||
Sbjct  512212  CAAGGTTTCCGTAGGTGAACCTGCGGAAGGATCATTAAAGAAATTTAAT  512164


 Score = 91.6 bits (49),  Expect = 2e-14
 Identities = 49/49 (100%), Gaps = 0/49 (0%)
 Strand=Plus/Minus

Query  1       CAAGGTTTCCGTAGGTGAACCTGCGGAAGGATCATTAAAGAAATTTAAT  49
               |||||||||||||||||||||||||||||||||||||||||||||||||
Sbjct  516466  CAAGGTTTCCGTAGGTGAACCTGCGGAAGGATCATTAAAGAAATTTAAT  516418


 Score = 91.6 bits (49),  Expect = 2e-14
 Identities = 49/49 (100%), Gaps = 0/49 (0%)
 Strand=Plus/Minus

Query  1       CAAGGTTTCCGTAGGTGAACCTGCGGAAGGATCATTAAAGAAATTTAAT  49
               |||||||||||||||||||||||||||||||||||||||||||||||||
Sbjct  525481  CAAGGTTTCCGTAGGTGAACCTGCGGAAGGATCATTAAAGAAATTTAAT  525433


 Score = 91.6 bits (49),  Expect = 2e-14
 Identities = 49/49 (100%), Gaps = 0/49 (0%)
 Strand=Plus/Minus

Query  1       CAAGGTTTCCGTAGGTGAACCTGCGGAAGGATCATTAAAGAAATTTAAT  49
               |||||||||||||||||||||||||||||||||||||||||||||||||
Sbjct  534512  CAAGGTTTCCGTAGGTGAACCTGCGGAAGGATCATTAAAGAAATTTAAT  534464


 Score = 91.6 bits (49),  Expect = 2e-14
 Identities = 49/49 (100%), Gaps = 0/49 (0%)
 Strand=Plus/Minus

Query  1       CAAGGTTTCCGTAGGTGAACCTGCGGAAGGATCATTAAAGAAATTTAAT  49
               |||||||||||||||||||||||||||||||||||||||||||||||||
Sbjct  543548  CAAGGTTTCCGTAGGTGAACCTGCGGAAGGATCATTAAAGAAATTTAAT  543500


>BK006945.2 TPA_inf: Saccharomyces cerevisiae S288C chromosome XII, complete 
sequence
Length=1078177

 Score = 91.6 bits (49),  Expect = 2e-14
 Identities = 49/49 (100%), Gaps = 0/49 (0%)
 Strand=Plus/Minus

Query  1       CAAGGTTTCCGTAGGTGAACCTGCGGAAGGATCATTAAAGAAATTTAAT  49
               |||||||||||||||||||||||||||||||||||||||||||||||||
Sbjct  455969  CAAGGTTTCCGTAGGTGAACCTGCGGAAGGATCATTAAAGAAATTTAAT  455921


 Score = 91.6 bits (49),  Expect = 2e-14
 Identities = 49/49 (100%), Gaps = 0/49 (0%)
 Strand=Plus/Minus

Query  1       CAAGGTTTCCGTAGGTGAACCTGCGGAAGGATCATTAAAGAAATTTAAT  49
               |||||||||||||||||||||||||||||||||||||||||||||||||
Sbjct  465106  CAAGGTTTCCGTAGGTGAACCTGCGGAAGGATCATTAAAGAAATTTAAT  465058


>JPSZ01000054.1 Curvularia sp. IFB-Z10 scaffold_54, whole genome shotgun sequence
Length=8822

 Score = 91.6 bits (49),  Expect = 2e-14
 Identities = 49/49 (100%), Gaps = 0/49 (0%)
 Strand=Plus/Minus

Query  1   CAAGGTTTCCGTAGGTGAACCTGCGGAAGGATCATTAAAGAAATTTAAT  49
           |||||||||||||||||||||||||||||||||||||||||||||||||
Sbjct  71  CAAGGTTTCCGTAGGTGAACCTGCGGAAGGATCATTAAAGAAATTTAAT  23


>QQZM01000164.1 Geotrichum candidum strain LMA-244 Scaffold164, whole genome 
shotgun sequence
Length=1762

 Score = 91.6 bits (49),  Expect = 2e-14
 Identities = 49/49 (100%), Gaps = 0/49 (0%)
 Strand=Plus/Plus

Query  1    CAAGGTTTCCGTAGGTGAACCTGCGGAAGGATCATTAAAGAAATTTAAT  49
            |||||||||||||||||||||||||||||||||||||||||||||||||
Sbjct  193  CAAGGTTTCCGTAGGTGAACCTGCGGAAGGATCATTAAAGAAATTTAAT  241


>CP030973.1 Saccharomyces kudriavzevii strain CR85 chromosome XII, complete 
sequence
Length=1030200

 Score = 91.6 bits (49),  Expect = 2e-14
 Identities = 49/49 (100%), Gaps = 0/49 (0%)
 Strand=Plus/Minus

Query  1       CAAGGTTTCCGTAGGTGAACCTGCGGAAGGATCATTAAAGAAATTTAAT  49
               |||||||||||||||||||||||||||||||||||||||||||||||||
Sbjct  446029  CAAGGTTTCCGTAGGTGAACCTGCGGAAGGATCATTAAAGAAATTTAAT  445981


>KV907804.1 Aspergillus carbonarius ITEM 5010 unplaced genomic scaffold ASPCAscaffold_328, 
whole genome shotgun sequence
Length=1150

 Score = 91.6 bits (49),  Expect = 2e-14
 Identities = 49/49 (100%), Gaps = 0/49 (0%)
 Strand=Plus/Minus

Query  1     CAAGGTTTCCGTAGGTGAACCTGCGGAAGGATCATTAAAGAAATTTAAT  49
             |||||||||||||||||||||||||||||||||||||||||||||||||
Sbjct  1053  CAAGGTTTCCGTAGGTGAACCTGCGGAAGGATCATTAAAGAAATTTAAT  1005


>NC_001144.5 Saccharomyces cerevisiae S288C chromosome XII, complete sequence
Length=1078177

 Score = 91.6 bits (49),  Expect = 2e-14
 Identities = 49/49 (100%), Gaps = 0/49 (0%)
 Strand=Plus/Minus

Query  1       CAAGGTTTCCGTAGGTGAACCTGCGGAAGGATCATTAAAGAAATTTAAT  49
               |||||||||||||||||||||||||||||||||||||||||||||||||
Sbjct  455969  CAAGGTTTCCGTAGGTGAACCTGCGGAAGGATCATTAAAGAAATTTAAT  455921


 Score = 91.6 bits (49),  Expect = 2e-14
 Identities = 49/49 (100%), Gaps = 0/49 (0%)
 Strand=Plus/Minus

Query  1       CAAGGTTTCCGTAGGTGAACCTGCGGAAGGATCATTAAAGAAATTTAAT  49
               |||||||||||||||||||||||||||||||||||||||||||||||||
Sbjct  465106  CAAGGTTTCCGTAGGTGAACCTGCGGAAGGATCATTAAAGAAATTTAAT  465058


>NC_016493.1 Naumovozyma castellii CBS 4309 chromosome 3, complete genome
Length=1245273

 Score = 91.6 bits (49),  Expect = 2e-14
 Identities = 49/49 (100%), Gaps = 0/49 (0%)
 Strand=Plus/Plus

Query  1       CAAGGTTTCCGTAGGTGAACCTGCGGAAGGATCATTAAAGAAATTTAAT  49
               |||||||||||||||||||||||||||||||||||||||||||||||||
Sbjct  575580  CAAGGTTTCCGTAGGTGAACCTGCGGAAGGATCATTAAAGAAATTTAAT  575628


 Score = 91.6 bits (49),  Expect = 2e-14
 Identities = 49/49 (100%), Gaps = 0/49 (0%)
 Strand=Plus/Plus

Query  1       CAAGGTTTCCGTAGGTGAACCTGCGGAAGGATCATTAAAGAAATTTAAT  49
               |||||||||||||||||||||||||||||||||||||||||||||||||
Sbjct  583856  CAAGGTTTCCGTAGGTGAACCTGCGGAAGGATCATTAAAGAAATTTAAT  583904


>NC_016485.2 Naumovozyma dairenensis CBS 421 chromosome 7, complete genome
Length=1565278

 Score = 91.6 bits (49),  Expect = 2e-14
 Identities = 49/49 (100%), Gaps = 0/49 (0%)
 Strand=Plus/Plus

Query  1       CAAGGTTTCCGTAGGTGAACCTGCGGAAGGATCATTAAAGAAATTTAAT  49
               |||||||||||||||||||||||||||||||||||||||||||||||||
Sbjct  527522  CAAGGTTTCCGTAGGTGAACCTGCGGAAGGATCATTAAAGAAATTTAAT  527570


>LT598461.1 Lachancea dasiensis CBS 10888 genome assembly, chromosome: H, 
whole genome shotgun sequence
Length=1826642

 Score = 86.1 bits (46),  Expect = 9e-13
 Identities = 46/46 (100%), Gaps = 0/46 (0%)
 Strand=Plus/Minus

Query  1        CAAGGTTTCCGTAGGTGAACCTGCGGAAGGATCATTAAAGAAATTT  46
                ||||||||||||||||||||||||||||||||||||||||||||||
Sbjct  1519802  CAAGGTTTCCGTAGGTGAACCTGCGGAAGGATCATTAAAGAAATTT  1519757


 Score = 86.1 bits (46),  Expect = 9e-13
 Identities = 46/46 (100%), Gaps = 0/46 (0%)
 Strand=Plus/Minus

Query  1        CAAGGTTTCCGTAGGTGAACCTGCGGAAGGATCATTAAAGAAATTT  46
                ||||||||||||||||||||||||||||||||||||||||||||||
Sbjct  1528310  CAAGGTTTCCGTAGGTGAACCTGCGGAAGGATCATTAAAGAAATTT  1528265


>OW971867.1 Mucor piriformis genome assembly, chromosome: 1
Length=18443047

 Score = 86.1 bits (46),  Expect = 9e-13
 Identities = 48/49 (98%), Gaps = 0/49 (0%)
 Strand=Plus/Minus

Query  1        CAAGGTTTCCGTAGGTGAACCTGCGGAAGGATCATTAAAGAAATTTAAT  49
                ||||||||||||||||||||||||||||||||||||||| |||||||||
Sbjct  7973554  CAAGGTTTCCGTAGGTGAACCTGCGGAAGGATCATTAAATAAATTTAAT  7973506


>LT598491.1 Lachancea fermentati strain CBS 6772 genome assembly, chromosome: 
H, whole genome shotgun sequence
Length=1564113

 Score = 84.2 bits (45),  Expect = 3e-12
 Identities = 45/45 (100%), Gaps = 0/45 (0%)
 Strand=Plus/Plus

Query  1       CAAGGTTTCCGTAGGTGAACCTGCGGAAGGATCATTAAAGAAATT  45
               |||||||||||||||||||||||||||||||||||||||||||||
Sbjct  585499  CAAGGTTTCCGTAGGTGAACCTGCGGAAGGATCATTAAAGAAATT  585543


 Score = 84.2 bits (45),  Expect = 3e-12
 Identities = 45/45 (100%), Gaps = 0/45 (0%)
 Strand=Plus/Plus

Query  1       CAAGGTTTCCGTAGGTGAACCTGCGGAAGGATCATTAAAGAAATT  45
               |||||||||||||||||||||||||||||||||||||||||||||
Sbjct  593950  CAAGGTTTCCGTAGGTGAACCTGCGGAAGGATCATTAAAGAAATT  593994


>CAPT01000119.1 Nakaseomyces delphensis CBS 2170 WGS project CAPT00000000 data, 
contig 61, whole genome shotgun sequence
Length=7541

 Score = 84.2 bits (45),  Expect = 3e-12
 Identities = 90/110 (82%), Gaps = 9/110 (8%)
 Strand=Plus/Minus

Query  372   ACACAAACAAATAtttttttAAACTAATTCAGTCAACAC-AAGATTTCTTTTAGT--AG-  427
             |||||||| |||| ||||||| | ||| |  ||||| || ||  |||||||| ||  || 
Sbjct  4029  ACACAAAC-AATACTTTTTTATATTAAATT-GTCAAAACTAATTTTTCTTTTTGTTGAGA  3972

Query  428   --AAA-ACAACTTCAAAACTTTCAACAATGGATCTCTTGGTTCTCGCATC  474
               ||| | ||||| ||||||||||||||||||||||||||||||||||||
Sbjct  3971  AAAAATATAACTTTAAAACTTTCAACAATGGATCTCTTGGTTCTCGCATC  3922


 Score = 80.5 bits (43),  Expect = 4e-11
 Identities = 43/43 (100%), Gaps = 0/43 (0%)
 Strand=Plus/Minus

Query  1     CAAGGTTTCCGTAGGTGAACCTGCGGAAGGATCATTAAAGAAA  43
             |||||||||||||||||||||||||||||||||||||||||||
Sbjct  4262  CAAGGTTTCCGTAGGTGAACCTGCGGAAGGATCATTAAAGAAA  4220


>FXLY01000006.1 Kazachstania saulgeensis genome assembly, contig: scaffold_05, 
whole genome shotgun sequence
Length=890425

 Score = 84.2 bits (45),  Expect = 3e-12
 Identities = 45/45 (100%), Gaps = 0/45 (0%)
 Strand=Plus/Plus

Query  1       CAAGGTTTCCGTAGGTGAACCTGCGGAAGGATCATTAAAGAAATT  45
               |||||||||||||||||||||||||||||||||||||||||||||
Sbjct  106685  CAAGGTTTCCGTAGGTGAACCTGCGGAAGGATCATTAAAGAAATT  106729


 Score = 84.2 bits (45),  Expect = 3e-12
 Identities = 45/45 (100%), Gaps = 0/45 (0%)
 Strand=Plus/Plus

Query  1       CAAGGTTTCCGTAGGTGAACCTGCGGAAGGATCATTAAAGAAATT  45
               |||||||||||||||||||||||||||||||||||||||||||||
Sbjct  115162  CAAGGTTTCCGTAGGTGAACCTGCGGAAGGATCATTAAAGAAATT  115206


>NJIJ01000026.1 Kazachstania servazzii strain SRCM102023 contig00066, whole genome 
shotgun sequence
Length=5465

 Score = 82.4 bits (44),  Expect = 1e-11
 Identities = 48/50 (96%), Gaps = 0/50 (0%)
 Strand=Plus/Minus

Query  1     CAAGGTTTCCGTAGGTGAACCTGCGGAAGGATCATTAAAGAAATTTAATT  50
             ||||||||||||||||||||||||||||||||||||| |||||| |||||
Sbjct  1773  CAAGGTTTCCGTAGGTGAACCTGCGGAAGGATCATTATAGAAATATAATT  1724


>NJIJ01000032.1 Kazachstania servazzii strain SRCM102023 contig00060, whole genome 
shotgun sequence
Length=6925

 Score = 82.4 bits (44),  Expect = 1e-11
 Identities = 48/50 (96%), Gaps = 0/50 (0%)
 Strand=Plus/Minus

Query  1     CAAGGTTTCCGTAGGTGAACCTGCGGAAGGATCATTAAAGAAATTTAATT  50
             ||||||||||||||||||||||||||||||||||||| |||||| |||||
Sbjct  6575  CAAGGTTTCCGTAGGTGAACCTGCGGAAGGATCATTATAGAAATATAATT  6526


>NJIJ01000033.1 Kazachstania servazzii strain SRCM102023 contig00059, whole genome 
shotgun sequence
Length=7025

 Score = 82.4 bits (44),  Expect = 1e-11
 Identities = 48/50 (96%), Gaps = 0/50 (0%)
 Strand=Plus/Minus

Query  1     CAAGGTTTCCGTAGGTGAACCTGCGGAAGGATCATTAAAGAAATTTAATT  50
             ||||||||||||||||||||||||||||||||||||| |||||| |||||
Sbjct  4865  CAAGGTTTCCGTAGGTGAACCTGCGGAAGGATCATTATAGAAATATAATT  4816


>NJIJ01000034.1 Kazachstania servazzii strain SRCM102023 contig00058, whole genome 
shotgun sequence
Length=7077

 Score = 82.4 bits (44),  Expect = 1e-11
 Identities = 48/50 (96%), Gaps = 0/50 (0%)
 Strand=Plus/Plus

Query  1     CAAGGTTTCCGTAGGTGAACCTGCGGAAGGATCATTAAAGAAATTTAATT  50
             ||||||||||||||||||||||||||||||||||||| |||||| |||||
Sbjct  2185  CAAGGTTTCCGTAGGTGAACCTGCGGAAGGATCATTATAGAAATATAATT  2234


>NJIJ01000036.1 Kazachstania servazzii strain SRCM102023 contig00056, whole genome 
shotgun sequence
Length=7833

 Score = 82.4 bits (44),  Expect = 1e-11
 Identities = 48/50 (96%), Gaps = 0/50 (0%)
 Strand=Plus/Plus

Query  1     CAAGGTTTCCGTAGGTGAACCTGCGGAAGGATCATTAAAGAAATTTAATT  50
             ||||||||||||||||||||||||||||||||||||| |||||| |||||
Sbjct  5205  CAAGGTTTCCGTAGGTGAACCTGCGGAAGGATCATTATAGAAATATAATT  5254


>NJIJ01000040.1 Kazachstania servazzii strain SRCM102023 contig00052, whole genome 
shotgun sequence
Length=8691

 Score = 82.4 bits (44),  Expect = 1e-11
 Identities = 48/50 (96%), Gaps = 0/50 (0%)
 Strand=Plus/Plus

Query  1     CAAGGTTTCCGTAGGTGAACCTGCGGAAGGATCATTAAAGAAATTTAATT  50
             ||||||||||||||||||||||||||||||||||||| |||||| |||||
Sbjct  3977  CAAGGTTTCCGTAGGTGAACCTGCGGAAGGATCATTATAGAAATATAATT  4026


>NJIJ01000041.1 Kazachstania servazzii strain SRCM102023 contig00051, whole genome 
shotgun sequence
Length=8940

 Score = 82.4 bits (44),  Expect = 1e-11
 Identities = 48/50 (96%), Gaps = 0/50 (0%)
 Strand=Plus/Plus

Query  1     CAAGGTTTCCGTAGGTGAACCTGCGGAAGGATCATTAAAGAAATTTAATT  50
             ||||||||||||||||||||||||||||||||||||| |||||| |||||
Sbjct  5165  CAAGGTTTCCGTAGGTGAACCTGCGGAAGGATCATTATAGAAATATAATT  5214


>NJIJ01000044.1 Kazachstania servazzii strain SRCM102023 contig00048, whole genome 
shotgun sequence
Length=10173

 Score = 82.4 bits (44),  Expect = 1e-11
 Identities = 48/50 (96%), Gaps = 0/50 (0%)
 Strand=Plus/Plus

Query  1     CAAGGTTTCCGTAGGTGAACCTGCGGAAGGATCATTAAAGAAATTTAATT  50
             ||||||||||||||||||||||||||||||||||||| |||||| |||||
Sbjct  8220  CAAGGTTTCCGTAGGTGAACCTGCGGAAGGATCATTATAGAAATATAATT  8269


>NJIJ01000045.1 Kazachstania servazzii strain SRCM102023 contig00047, whole genome 
shotgun sequence
Length=10458

 Score = 82.4 bits (44),  Expect = 1e-11
 Identities = 48/50 (96%), Gaps = 0/50 (0%)
 Strand=Plus/Plus

Query  1    CAAGGTTTCCGTAGGTGAACCTGCGGAAGGATCATTAAAGAAATTTAATT  50
            ||||||||||||||||||||||||||||||||||||| |||||| |||||
Sbjct  617  CAAGGTTTCCGTAGGTGAACCTGCGGAAGGATCATTATAGAAATATAATT  666


>NJIJ01000049.1 Kazachstania servazzii strain SRCM102023 contig00043, whole genome 
shotgun sequence
Length=12939

 Score = 82.4 bits (44),  Expect = 1e-11
 Identities = 48/50 (96%), Gaps = 0/50 (0%)
 Strand=Plus/Plus

Query  1      CAAGGTTTCCGTAGGTGAACCTGCGGAAGGATCATTAAAGAAATTTAATT  50
              ||||||||||||||||||||||||||||||||||||| |||||| |||||
Sbjct  10569  CAAGGTTTCCGTAGGTGAACCTGCGGAAGGATCATTATAGAAATATAATT  10618


 Score = 76.8 bits (41),  Expect = 6e-10
 Identities = 43/44 (98%), Gaps = 0/44 (0%)
 Strand=Plus/Plus

Query  1    CAAGGTTTCCGTAGGTGAACCTGCGGAAGGATCATTAAAGAAAT  44
            ||||||||||||||||||||||||||||||||||||| ||||||
Sbjct  391  CAAGGTTTCCGTAGGTGAACCTGCGGAAGGATCATTATAGAAAT  434


>NJIJ01000052.1 Kazachstania servazzii strain SRCM102023 contig00040, whole genome 
shotgun sequence
Length=13849

 Score = 82.4 bits (44),  Expect = 1e-11
 Identities = 48/50 (96%), Gaps = 0/50 (0%)
 Strand=Plus/Plus

Query  1     CAAGGTTTCCGTAGGTGAACCTGCGGAAGGATCATTAAAGAAATTTAATT  50
             ||||||||||||||||||||||||||||||||||||| |||||| |||||
Sbjct  9135  CAAGGTTTCCGTAGGTGAACCTGCGGAAGGATCATTATAGAAATATAATT  9184


>NJIJ01000053.1 Kazachstania servazzii strain SRCM102023 contig00039, whole genome 
shotgun sequence
Length=15029

 Score = 82.4 bits (44),  Expect = 1e-11
 Identities = 48/50 (96%), Gaps = 0/50 (0%)
 Strand=Plus/Plus

Query  1      CAAGGTTTCCGTAGGTGAACCTGCGGAAGGATCATTAAAGAAATTTAATT  50
              ||||||||||||||||||||||||||||||||||||| |||||| |||||
Sbjct  10304  CAAGGTTTCCGTAGGTGAACCTGCGGAAGGATCATTATAGAAATATAATT  10353


>NJIJ01000054.1 Kazachstania servazzii strain SRCM102023 contig00038, whole genome 
shotgun sequence
Length=15355

 Score = 82.4 bits (44),  Expect = 1e-11
 Identities = 48/50 (96%), Gaps = 0/50 (0%)
 Strand=Plus/Minus

Query  1    CAAGGTTTCCGTAGGTGAACCTGCGGAAGGATCATTAAAGAAATTTAATT  50
            ||||||||||||||||||||||||||||||||||||| |||||| |||||
Sbjct  937  CAAGGTTTCCGTAGGTGAACCTGCGGAAGGATCATTATAGAAATATAATT  888


 Score = 82.4 bits (44),  Expect = 1e-11
 Identities = 48/50 (96%), Gaps = 0/50 (0%)
 Strand=Plus/Minus

Query  1      CAAGGTTTCCGTAGGTGAACCTGCGGAAGGATCATTAAAGAAATTTAATT  50
              ||||||||||||||||||||||||||||||||||||| |||||| |||||
Sbjct  11129  CAAGGTTTCCGTAGGTGAACCTGCGGAAGGATCATTATAGAAATATAATT  11080


>NJIJ01000055.1 Kazachstania servazzii strain SRCM102023 contig00037, whole genome 
shotgun sequence
Length=15928

 Score = 82.4 bits (44),  Expect = 1e-11
 Identities = 48/50 (96%), Gaps = 0/50 (0%)
 Strand=Plus/Minus

Query  1     CAAGGTTTCCGTAGGTGAACCTGCGGAAGGATCATTAAAGAAATTTAATT  50
             ||||||||||||||||||||||||||||||||||||| |||||| |||||
Sbjct  1657  CAAGGTTTCCGTAGGTGAACCTGCGGAAGGATCATTATAGAAATATAATT  1608


 Score = 82.4 bits (44),  Expect = 1e-11
 Identities = 48/50 (96%), Gaps = 0/50 (0%)
 Strand=Plus/Minus

Query  1      CAAGGTTTCCGTAGGTGAACCTGCGGAAGGATCATTAAAGAAATTTAATT  50
              ||||||||||||||||||||||||||||||||||||| |||||| |||||
Sbjct  11850  CAAGGTTTCCGTAGGTGAACCTGCGGAAGGATCATTATAGAAATATAATT  11801


>NJIJ01000059.1 Kazachstania servazzii strain SRCM102023 contig00033, whole genome 
shotgun sequence
Length=17438

 Score = 82.4 bits (44),  Expect = 1e-11
 Identities = 48/50 (96%), Gaps = 0/50 (0%)
 Strand=Plus/Minus

Query  1     CAAGGTTTCCGTAGGTGAACCTGCGGAAGGATCATTAAAGAAATTTAATT  50
             ||||||||||||||||||||||||||||||||||||| |||||| |||||
Sbjct  4151  CAAGGTTTCCGTAGGTGAACCTGCGGAAGGATCATTATAGAAATATAATT  4102


 Score = 82.4 bits (44),  Expect = 1e-11
 Identities = 48/50 (96%), Gaps = 0/50 (0%)
 Strand=Plus/Minus

Query  1      CAAGGTTTCCGTAGGTGAACCTGCGGAAGGATCATTAAAGAAATTTAATT  50
              ||||||||||||||||||||||||||||||||||||| |||||| |||||
Sbjct  14385  CAAGGTTTCCGTAGGTGAACCTGCGGAAGGATCATTATAGAAATATAATT  14336


>NJIJ01000060.1 Kazachstania servazzii strain SRCM102023 contig00032, whole genome 
shotgun sequence
Length=17556

 Score = 82.4 bits (44),  Expect = 1e-11
 Identities = 48/50 (96%), Gaps = 0/50 (0%)
 Strand=Plus/Minus

Query  1     CAAGGTTTCCGTAGGTGAACCTGCGGAAGGATCATTAAAGAAATTTAATT  50
             ||||||||||||||||||||||||||||||||||||| |||||| |||||
Sbjct  9463  CAAGGTTTCCGTAGGTGAACCTGCGGAAGGATCATTATAGAAATATAATT  9414


>NJIJ01000061.1 Kazachstania servazzii strain SRCM102023 contig00031, whole genome 
shotgun sequence
Length=18083

 Score = 82.4 bits (44),  Expect = 1e-11
 Identities = 48/50 (96%), Gaps = 0/50 (0%)
 Strand=Plus/Minus

Query  1     CAAGGTTTCCGTAGGTGAACCTGCGGAAGGATCATTAAAGAAATTTAATT  50
             ||||||||||||||||||||||||||||||||||||| |||||| |||||
Sbjct  9428  CAAGGTTTCCGTAGGTGAACCTGCGGAAGGATCATTATAGAAATATAATT  9379


>NJIJ01000062.1 Kazachstania servazzii strain SRCM102023 contig00030, whole genome 
shotgun sequence
Length=18122

 Score = 82.4 bits (44),  Expect = 1e-11
 Identities = 48/50 (96%), Gaps = 0/50 (0%)
 Strand=Plus/Plus

Query  1     CAAGGTTTCCGTAGGTGAACCTGCGGAAGGATCATTAAAGAAATTTAATT  50
             ||||||||||||||||||||||||||||||||||||| |||||| |||||
Sbjct  3351  CAAGGTTTCCGTAGGTGAACCTGCGGAAGGATCATTATAGAAATATAATT  3400


 Score = 82.4 bits (44),  Expect = 1e-11
 Identities = 48/50 (96%), Gaps = 0/50 (0%)
 Strand=Plus/Plus

Query  1      CAAGGTTTCCGTAGGTGAACCTGCGGAAGGATCATTAAAGAAATTTAATT  50
              ||||||||||||||||||||||||||||||||||||| |||||| |||||
Sbjct  13541  CAAGGTTTCCGTAGGTGAACCTGCGGAAGGATCATTATAGAAATATAATT  13590


>NJIJ01000063.1 Kazachstania servazzii strain SRCM102023 contig00029, whole genome 
shotgun sequence
Length=19065

 Score = 82.4 bits (44),  Expect = 1e-11
 Identities = 48/50 (96%), Gaps = 0/50 (0%)
 Strand=Plus/Plus

Query  1     CAAGGTTTCCGTAGGTGAACCTGCGGAAGGATCATTAAAGAAATTTAATT  50
             ||||||||||||||||||||||||||||||||||||| |||||| |||||
Sbjct  3981  CAAGGTTTCCGTAGGTGAACCTGCGGAAGGATCATTATAGAAATATAATT  4030


 Score = 82.4 bits (44),  Expect = 1e-11
 Identities = 48/50 (96%), Gaps = 0/50 (0%)
 Strand=Plus/Plus

Query  1      CAAGGTTTCCGTAGGTGAACCTGCGGAAGGATCATTAAAGAAATTTAATT  50
              ||||||||||||||||||||||||||||||||||||| |||||| |||||
Sbjct  14172  CAAGGTTTCCGTAGGTGAACCTGCGGAAGGATCATTATAGAAATATAATT  14221


>NJIJ01000064.1 Kazachstania servazzii strain SRCM102023 contig00028, whole genome 
shotgun sequence
Length=19327

 Score = 82.4 bits (44),  Expect = 1e-11
 Identities = 48/50 (96%), Gaps = 0/50 (0%)
 Strand=Plus/Plus

Query  1    CAAGGTTTCCGTAGGTGAACCTGCGGAAGGATCATTAAAGAAATTTAATT  50
            ||||||||||||||||||||||||||||||||||||| |||||| |||||
Sbjct  397  CAAGGTTTCCGTAGGTGAACCTGCGGAAGGATCATTATAGAAATATAATT  446


 Score = 82.4 bits (44),  Expect = 1e-11
 Identities = 48/50 (96%), Gaps = 0/50 (0%)
 Strand=Plus/Plus

Query  1      CAAGGTTTCCGTAGGTGAACCTGCGGAAGGATCATTAAAGAAATTTAATT  50
              ||||||||||||||||||||||||||||||||||||| |||||| |||||
Sbjct  10631  CAAGGTTTCCGTAGGTGAACCTGCGGAAGGATCATTATAGAAATATAATT  10680


>NJIJ01000066.1 Kazachstania servazzii strain SRCM102023 contig00026, whole genome 
shotgun sequence
Length=20470

 Score = 82.4 bits (44),  Expect = 1e-11
 Identities = 48/50 (96%), Gaps = 0/50 (0%)
 Strand=Plus/Plus

Query  1     CAAGGTTTCCGTAGGTGAACCTGCGGAAGGATCATTAAAGAAATTTAATT  50
             ||||||||||||||||||||||||||||||||||||| |||||| |||||
Sbjct  1528  CAAGGTTTCCGTAGGTGAACCTGCGGAAGGATCATTATAGAAATATAATT  1577


 Score = 82.4 bits (44),  Expect = 1e-11
 Identities = 48/50 (96%), Gaps = 0/50 (0%)
 Strand=Plus/Plus

Query  1      CAAGGTTTCCGTAGGTGAACCTGCGGAAGGATCATTAAAGAAATTTAATT  50
              ||||||||||||||||||||||||||||||||||||| |||||| |||||
Sbjct  11762  CAAGGTTTCCGTAGGTGAACCTGCGGAAGGATCATTATAGAAATATAATT  11811


>NJIJ01000069.1 Kazachstania servazzii strain SRCM102023 contig00023, whole genome 
shotgun sequence
Length=23537

 Score = 82.4 bits (44),  Expect = 1e-11
 Identities = 48/50 (96%), Gaps = 0/50 (0%)
 Strand=Plus/Plus

Query  1     CAAGGTTTCCGTAGGTGAACCTGCGGAAGGATCATTAAAGAAATTTAATT  50
             ||||||||||||||||||||||||||||||||||||| |||||| |||||
Sbjct  6180  CAAGGTTTCCGTAGGTGAACCTGCGGAAGGATCATTATAGAAATATAATT  6229


>NJIJ01000071.1 Kazachstania servazzii strain SRCM102023 contig00021, whole genome 
shotgun sequence
Length=23660

 Score = 82.4 bits (44),  Expect = 1e-11
 Identities = 48/50 (96%), Gaps = 0/50 (0%)
 Strand=Plus/Plus

Query  1     CAAGGTTTCCGTAGGTGAACCTGCGGAAGGATCATTAAAGAAATTTAATT  50
             ||||||||||||||||||||||||||||||||||||| |||||| |||||
Sbjct  2953  CAAGGTTTCCGTAGGTGAACCTGCGGAAGGATCATTATAGAAATATAATT  3002


 Score = 82.4 bits (44),  Expect = 1e-11
 Identities = 48/50 (96%), Gaps = 0/50 (0%)
 Strand=Plus/Plus

Query  1      CAAGGTTTCCGTAGGTGAACCTGCGGAAGGATCATTAAAGAAATTTAATT  50
              ||||||||||||||||||||||||||||||||||||| |||||| |||||
Sbjct  13130  CAAGGTTTCCGTAGGTGAACCTGCGGAAGGATCATTATAGAAATATAATT  13179


 Score = 82.4 bits (44),  Expect = 1e-11
 Identities = 48/50 (96%), Gaps = 0/50 (0%)
 Strand=Plus/Plus

Query  1      CAAGGTTTCCGTAGGTGAACCTGCGGAAGGATCATTAAAGAAATTTAATT  50
              ||||||||||||||||||||||||||||||||||||| |||||| |||||
Sbjct  23307  CAAGGTTTCCGTAGGTGAACCTGCGGAAGGATCATTATAGAAATATAATT  23356


>NJIJ01000073.1 Kazachstania servazzii strain SRCM102023 contig00019, whole genome 
shotgun sequence
Length=25037

 Score = 82.4 bits (44),  Expect = 1e-11
 Identities = 48/50 (96%), Gaps = 0/50 (0%)
 Strand=Plus/Plus

Query  1      CAAGGTTTCCGTAGGTGAACCTGCGGAAGGATCATTAAAGAAATTTAATT  50
              ||||||||||||||||||||||||||||||||||||| |||||| |||||
Sbjct  13133  CAAGGTTTCCGTAGGTGAACCTGCGGAAGGATCATTATAGAAATATAATT  13182


 Score = 82.4 bits (44),  Expect = 1e-11
 Identities = 48/50 (96%), Gaps = 0/50 (0%)
 Strand=Plus/Plus

Query  1      CAAGGTTTCCGTAGGTGAACCTGCGGAAGGATCATTAAAGAAATTTAATT  50
              ||||||||||||||||||||||||||||||||||||| |||||| |||||
Sbjct  23324  CAAGGTTTCCGTAGGTGAACCTGCGGAAGGATCATTATAGAAATATAATT  23373


 Score = 75.0 bits (40),  Expect = 2e-09
 Identities = 47/50 (94%), Gaps = 1/50 (2%)
 Strand=Plus/Plus

Query  1     CAAGGTTTCCGTAGGTGAACCTGCGGAAGGATCATTAAAGAAATTTAATT  50
             |||||||||||||||||||||||||||||||||| || |||||| |||||
Sbjct  2948  CAAGGTTTCCGTAGGTGAACCTGCGGAAGGATCA-TATAGAAATATAATT  2996


>NJIJ01000074.1 Kazachstania servazzii strain SRCM102023 contig00018, whole genome 
shotgun sequence
Length=27561

 Score = 82.4 bits (44),  Expect = 1e-11
 Identities = 48/50 (96%), Gaps = 0/50 (0%)
 Strand=Plus/Plus

Query  1     CAAGGTTTCCGTAGGTGAACCTGCGGAAGGATCATTAAAGAAATTTAATT  50
             ||||||||||||||||||||||||||||||||||||| |||||| |||||
Sbjct  7611  CAAGGTTTCCGTAGGTGAACCTGCGGAAGGATCATTATAGAAATATAATT  7660


 Score = 82.4 bits (44),  Expect = 1e-11
 Identities = 48/50 (96%), Gaps = 0/50 (0%)
 Strand=Plus/Plus

Query  1      CAAGGTTTCCGTAGGTGAACCTGCGGAAGGATCATTAAAGAAATTTAATT  50
              ||||||||||||||||||||||||||||||||||||| |||||| |||||
Sbjct  17782  CAAGGTTTCCGTAGGTGAACCTGCGGAAGGATCATTATAGAAATATAATT  17831


>NJIJ01000075.1 Kazachstania servazzii strain SRCM102023 contig00017, whole genome 
shotgun sequence
Length=39302

 Score = 82.4 bits (44),  Expect = 1e-11
 Identities = 48/50 (96%), Gaps = 0/50 (0%)
 Strand=Plus/Plus

Query  1     CAAGGTTTCCGTAGGTGAACCTGCGGAAGGATCATTAAAGAAATTTAATT  50
             ||||||||||||||||||||||||||||||||||||| |||||| |||||
Sbjct  2340  CAAGGTTTCCGTAGGTGAACCTGCGGAAGGATCATTATAGAAATATAATT  2389


 Score = 82.4 bits (44),  Expect = 1e-11
 Identities = 48/50 (96%), Gaps = 0/50 (0%)
 Strand=Plus/Plus

Query  1      CAAGGTTTCCGTAGGTGAACCTGCGGAAGGATCATTAAAGAAATTTAATT  50
              ||||||||||||||||||||||||||||||||||||| |||||| |||||
Sbjct  12531  CAAGGTTTCCGTAGGTGAACCTGCGGAAGGATCATTATAGAAATATAATT  12580


 Score = 82.4 bits (44),  Expect = 1e-11
 Identities = 48/50 (96%), Gaps = 0/50 (0%)
 Strand=Plus/Plus

Query  1      CAAGGTTTCCGTAGGTGAACCTGCGGAAGGATCATTAAAGAAATTTAATT  50
              ||||||||||||||||||||||||||||||||||||| |||||| |||||
Sbjct  22723  CAAGGTTTCCGTAGGTGAACCTGCGGAAGGATCATTATAGAAATATAATT  22772


 Score = 82.4 bits (44),  Expect = 1e-11
 Identities = 48/50 (96%), Gaps = 0/50 (0%)
 Strand=Plus/Plus

Query  1      CAAGGTTTCCGTAGGTGAACCTGCGGAAGGATCATTAAAGAAATTTAATT  50
              ||||||||||||||||||||||||||||||||||||| |||||| |||||
Sbjct  32915  CAAGGTTTCCGTAGGTGAACCTGCGGAAGGATCATTATAGAAATATAATT  32964


>NJIJ01000085.1 Kazachstania servazzii strain SRCM102023 contig00007, whole genome 
shotgun sequence
Length=902441

 Score = 82.4 bits (44),  Expect = 1e-11
 Identities = 48/50 (96%), Gaps = 0/50 (0%)
 Strand=Plus/Plus

Query  1     CAAGGTTTCCGTAGGTGAACCTGCGGAAGGATCATTAAAGAAATTTAATT  50
             ||||||||||||||||||||||||||||||||||||| |||||| |||||
Sbjct  5301  CAAGGTTTCCGTAGGTGAACCTGCGGAAGGATCATTATAGAAATATAATT  5350


>JAIWYV020000017.1 Kazachstania humilis strain YMX004033 scaffold17, whole genome 
shotgun sequence
Length=202582

 Score = 82.4 bits (44),  Expect = 1e-11
 Identities = 44/44 (100%), Gaps = 0/44 (0%)
 Strand=Plus/Plus

Query  1       CAAGGTTTCCGTAGGTGAACCTGCGGAAGGATCATTAAAGAAAT  44
               ||||||||||||||||||||||||||||||||||||||||||||
Sbjct  192560  CAAGGTTTCCGTAGGTGAACCTGCGGAAGGATCATTAAAGAAAT  192603


 Score = 82.4 bits (44),  Expect = 1e-11
 Identities = 44/44 (100%), Gaps = 0/44 (0%)
 Strand=Plus/Plus

Query  1       CAAGGTTTCCGTAGGTGAACCTGCGGAAGGATCATTAAAGAAAT  44
               ||||||||||||||||||||||||||||||||||||||||||||
Sbjct  201615  CAAGGTTTCCGTAGGTGAACCTGCGGAAGGATCATTAAAGAAAT  201658


>JAIWYV020000005.1 Kazachstania humilis strain YMX004033 scaffold05, whole genome 
shotgun sequence
Length=1026251

 Score = 82.4 bits (44),  Expect = 1e-11
 Identities = 44/44 (100%), Gaps = 0/44 (0%)
 Strand=Plus/Plus

Query  1     CAAGGTTTCCGTAGGTGAACCTGCGGAAGGATCATTAAAGAAAT  44
             ||||||||||||||||||||||||||||||||||||||||||||
Sbjct  7683  CAAGGTTTCCGTAGGTGAACCTGCGGAAGGATCATTAAAGAAAT  7726


>JABBWF010001042.1 Suillus variegatus strain UH-Sva-Z1 EV424scaffold_1042, whole 
genome shotgun sequence
Length=9036

 Score = 82.4 bits (44),  Expect = 1e-11
 Identities = 44/44 (100%), Gaps = 0/44 (0%)
 Strand=Plus/Plus

Query  1     CAAGGTTTCCGTAGGTGAACCTGCGGAAGGATCATTAAAGAAAT  44
             ||||||||||||||||||||||||||||||||||||||||||||
Sbjct  4484  CAAGGTTTCCGTAGGTGAACCTGCGGAAGGATCATTAAAGAAAT  4527


>JABBWE010000158.1 Suillus plorans strain S12 HD556scaffold_158, whole genome shotgun 
sequence
Length=22592

 Score = 82.4 bits (44),  Expect = 1e-11
 Identities = 44/44 (100%), Gaps = 0/44 (0%)
 Strand=Plus/Minus

Query  1     CAAGGTTTCCGTAGGTGAACCTGCGGAAGGATCATTAAAGAAAT  44
             ||||||||||||||||||||||||||||||||||||||||||||
Sbjct  9405  CAAGGTTTCCGTAGGTGAACCTGCGGAAGGATCATTAAAGAAAT  9362


>JABBWE010000113.1 Suillus plorans strain S12 HD556scaffold_113, whole genome shotgun 
sequence
Length=138644

 Score = 82.4 bits (44),  Expect = 1e-11
 Identities = 44/44 (100%), Gaps = 0/44 (0%)
 Strand=Plus/Minus

Query  1     CAAGGTTTCCGTAGGTGAACCTGCGGAAGGATCATTAAAGAAAT  44
             ||||||||||||||||||||||||||||||||||||||||||||
Sbjct  8428  CAAGGTTTCCGTAGGTGAACCTGCGGAAGGATCATTAAAGAAAT  8385


>JABBWM010000807.1 Suillus discolor strain FC423 F5147scaffold_807, whole genome 
shotgun sequence
Length=4588

 Score = 82.4 bits (44),  Expect = 1e-11
 Identities = 44/44 (100%), Gaps = 0/44 (0%)
 Strand=Plus/Plus

Query  1     CAAGGTTTCCGTAGGTGAACCTGCGGAAGGATCATTAAAGAAAT  44
             ||||||||||||||||||||||||||||||||||||||||||||
Sbjct  4449  CAAGGTTTCCGTAGGTGAACCTGCGGAAGGATCATTAAAGAAAT  4492


>JABBWM010000803.1 Suillus discolor strain FC423 F5147scaffold_803, whole genome 
shotgun sequence
Length=5413

 Score = 82.4 bits (44),  Expect = 1e-11
 Identities = 44/44 (100%), Gaps = 0/44 (0%)
 Strand=Plus/Plus

Query  1     CAAGGTTTCCGTAGGTGAACCTGCGGAAGGATCATTAAAGAAAT  44
             ||||||||||||||||||||||||||||||||||||||||||||
Sbjct  1724  CAAGGTTTCCGTAGGTGAACCTGCGGAAGGATCATTAAAGAAAT  1767


>JABBWM010000802.1 Suillus discolor strain FC423 F5147scaffold_802, whole genome 
shotgun sequence
Length=5684

 Score = 82.4 bits (44),  Expect = 1e-11
 Identities = 44/44 (100%), Gaps = 0/44 (0%)
 Strand=Plus/Minus

Query  1     CAAGGTTTCCGTAGGTGAACCTGCGGAAGGATCATTAAAGAAAT  44
             ||||||||||||||||||||||||||||||||||||||||||||
Sbjct  4972  CAAGGTTTCCGTAGGTGAACCTGCGGAAGGATCATTAAAGAAAT  4929


>JABBWM010000798.1 Suillus discolor strain FC423 F5147scaffold_798, whole genome 
shotgun sequence
Length=6241

 Score = 82.4 bits (44),  Expect = 1e-11
 Identities = 44/44 (100%), Gaps = 0/44 (0%)
 Strand=Plus/Plus

Query  1     CAAGGTTTCCGTAGGTGAACCTGCGGAAGGATCATTAAAGAAAT  44
             ||||||||||||||||||||||||||||||||||||||||||||
Sbjct  4849  CAAGGTTTCCGTAGGTGAACCTGCGGAAGGATCATTAAAGAAAT  4892


>JABBWM010000797.1 Suillus discolor strain FC423 F5147scaffold_797, whole genome 
shotgun sequence
Length=6261

 Score = 82.4 bits (44),  Expect = 1e-11
 Identities = 44/44 (100%), Gaps = 0/44 (0%)
 Strand=Plus/Plus

Query  1     CAAGGTTTCCGTAGGTGAACCTGCGGAAGGATCATTAAAGAAAT  44
             ||||||||||||||||||||||||||||||||||||||||||||
Sbjct  3532  CAAGGTTTCCGTAGGTGAACCTGCGGAAGGATCATTAAAGAAAT  3575


>JABBWM010000796.1 Suillus discolor strain FC423 F5147scaffold_796, whole genome 
shotgun sequence
Length=6343

 Score = 82.4 bits (44),  Expect = 1e-11
 Identities = 44/44 (100%), Gaps = 0/44 (0%)
 Strand=Plus/Minus

Query  1     CAAGGTTTCCGTAGGTGAACCTGCGGAAGGATCATTAAAGAAAT  44
             ||||||||||||||||||||||||||||||||||||||||||||
Sbjct  4793  CAAGGTTTCCGTAGGTGAACCTGCGGAAGGATCATTAAAGAAAT  4750


>JABBWM010000795.1 Suillus discolor strain FC423 F5147scaffold_795, whole genome 
shotgun sequence
Length=6442

 Score = 82.4 bits (44),  Expect = 1e-11
 Identities = 44/44 (100%), Gaps = 0/44 (0%)
 Strand=Plus/Minus

Query  1     CAAGGTTTCCGTAGGTGAACCTGCGGAAGGATCATTAAAGAAAT  44
             ||||||||||||||||||||||||||||||||||||||||||||
Sbjct  5810  CAAGGTTTCCGTAGGTGAACCTGCGGAAGGATCATTAAAGAAAT  5767


>JABBWM010000793.1 Suillus discolor strain FC423 F5147scaffold_793, whole genome 
shotgun sequence
Length=6555

 Score = 82.4 bits (44),  Expect = 1e-11
 Identities = 44/44 (100%), Gaps = 0/44 (0%)
 Strand=Plus/Plus

Query  1     CAAGGTTTCCGTAGGTGAACCTGCGGAAGGATCATTAAAGAAAT  44
             ||||||||||||||||||||||||||||||||||||||||||||
Sbjct  4236  CAAGGTTTCCGTAGGTGAACCTGCGGAAGGATCATTAAAGAAAT  4279


>JABBWM010000780.1 Suillus discolor strain FC423 F5147scaffold_780, whole genome 
shotgun sequence
Length=7180

 Score = 82.4 bits (44),  Expect = 1e-11
 Identities = 44/44 (100%), Gaps = 0/44 (0%)
 Strand=Plus/Minus

Query  1     CAAGGTTTCCGTAGGTGAACCTGCGGAAGGATCATTAAAGAAAT  44
             ||||||||||||||||||||||||||||||||||||||||||||
Sbjct  6059  CAAGGTTTCCGTAGGTGAACCTGCGGAAGGATCATTAAAGAAAT  6016


>JABBWM010000773.1 Suillus discolor strain FC423 F5147scaffold_773, whole genome 
shotgun sequence
Length=7444

 Score = 82.4 bits (44),  Expect = 1e-11
 Identities = 44/44 (100%), Gaps = 0/44 (0%)
 Strand=Plus/Minus

Query  1    CAAGGTTTCCGTAGGTGAACCTGCGGAAGGATCATTAAAGAAAT  44
            ||||||||||||||||||||||||||||||||||||||||||||
Sbjct  276  CAAGGTTTCCGTAGGTGAACCTGCGGAAGGATCATTAAAGAAAT  233


>JABBWM010000765.1 Suillus discolor strain FC423 F5147scaffold_765, whole genome 
shotgun sequence
Length=7741

 Score = 82.4 bits (44),  Expect = 1e-11
 Identities = 44/44 (100%), Gaps = 0/44 (0%)
 Strand=Plus/Minus

Query  1     CAAGGTTTCCGTAGGTGAACCTGCGGAAGGATCATTAAAGAAAT  44
             ||||||||||||||||||||||||||||||||||||||||||||
Sbjct  5769  CAAGGTTTCCGTAGGTGAACCTGCGGAAGGATCATTAAAGAAAT  5726


>JABBWM010000756.1 Suillus discolor strain FC423 F5147scaffold_756, whole genome 
shotgun sequence
Length=8149

 Score = 82.4 bits (44),  Expect = 1e-11
 Identities = 44/44 (100%), Gaps = 0/44 (0%)
 Strand=Plus/Minus

Query  1     CAAGGTTTCCGTAGGTGAACCTGCGGAAGGATCATTAAAGAAAT  44
             ||||||||||||||||||||||||||||||||||||||||||||
Sbjct  5501  CAAGGTTTCCGTAGGTGAACCTGCGGAAGGATCATTAAAGAAAT  5458


>JABBWM010000739.1 Suillus discolor strain FC423 F5147scaffold_739, whole genome 
shotgun sequence
Length=8587

 Score = 82.4 bits (44),  Expect = 1e-11
 Identities = 44/44 (100%), Gaps = 0/44 (0%)
 Strand=Plus/Plus

Query  1     CAAGGTTTCCGTAGGTGAACCTGCGGAAGGATCATTAAAGAAAT  44
             ||||||||||||||||||||||||||||||||||||||||||||
Sbjct  4296  CAAGGTTTCCGTAGGTGAACCTGCGGAAGGATCATTAAAGAAAT  4339


>JABBWM010000722.1 Suillus discolor strain FC423 F5147scaffold_722, whole genome 
shotgun sequence
Length=9061

 Score = 82.4 bits (44),  Expect = 1e-11
 Identities = 44/44 (100%), Gaps = 0/44 (0%)
 Strand=Plus/Plus

Query  1     CAAGGTTTCCGTAGGTGAACCTGCGGAAGGATCATTAAAGAAAT  44
             ||||||||||||||||||||||||||||||||||||||||||||
Sbjct  3978  CAAGGTTTCCGTAGGTGAACCTGCGGAAGGATCATTAAAGAAAT  4021


>JABBWM010000721.1 Suillus discolor strain FC423 F5147scaffold_721, whole genome 
shotgun sequence
Length=9076

 Score = 82.4 bits (44),  Expect = 1e-11
 Identities = 44/44 (100%), Gaps = 0/44 (0%)
 Strand=Plus/Minus

Query  1     CAAGGTTTCCGTAGGTGAACCTGCGGAAGGATCATTAAAGAAAT  44
             ||||||||||||||||||||||||||||||||||||||||||||
Sbjct  5735  CAAGGTTTCCGTAGGTGAACCTGCGGAAGGATCATTAAAGAAAT  5692


>JABBWM010000720.1 Suillus discolor strain FC423 F5147scaffold_720, whole genome 
shotgun sequence
Length=9078

 Score = 82.4 bits (44),  Expect = 1e-11
 Identities = 44/44 (100%), Gaps = 0/44 (0%)
 Strand=Plus/Minus

Query  1     CAAGGTTTCCGTAGGTGAACCTGCGGAAGGATCATTAAAGAAAT  44
             ||||||||||||||||||||||||||||||||||||||||||||
Sbjct  7399  CAAGGTTTCCGTAGGTGAACCTGCGGAAGGATCATTAAAGAAAT  7356


>JABBWM010000689.1 Suillus discolor strain FC423 F5147scaffold_689, whole genome 
shotgun sequence
Length=9963

 Score = 82.4 bits (44),  Expect = 1e-11
 Identities = 44/44 (100%), Gaps = 0/44 (0%)
 Strand=Plus/Plus

Query  1     CAAGGTTTCCGTAGGTGAACCTGCGGAAGGATCATTAAAGAAAT  44
             ||||||||||||||||||||||||||||||||||||||||||||
Sbjct  4129  CAAGGTTTCCGTAGGTGAACCTGCGGAAGGATCATTAAAGAAAT  4172


>JABBWM010000664.1 Suillus discolor strain FC423 F5147scaffold_664, whole genome 
shotgun sequence
Length=10334

 Score = 82.4 bits (44),  Expect = 1e-11
 Identities = 44/44 (100%), Gaps = 0/44 (0%)
 Strand=Plus/Minus

Query  1     CAAGGTTTCCGTAGGTGAACCTGCGGAAGGATCATTAAAGAAAT  44
             ||||||||||||||||||||||||||||||||||||||||||||
Sbjct  5941  CAAGGTTTCCGTAGGTGAACCTGCGGAAGGATCATTAAAGAAAT  5898


>JABBWM010000465.1 Suillus discolor strain FC423 F5147scaffold_465, whole genome 
shotgun sequence
Length=15209

 Score = 82.4 bits (44),  Expect = 1e-11
 Identities = 44/44 (100%), Gaps = 0/44 (0%)
 Strand=Plus/Minus

Query  1     CAAGGTTTCCGTAGGTGAACCTGCGGAAGGATCATTAAAGAAAT  44
             ||||||||||||||||||||||||||||||||||||||||||||
Sbjct  1492  CAAGGTTTCCGTAGGTGAACCTGCGGAAGGATCATTAAAGAAAT  1449


>JABBWM010000425.1 Suillus discolor strain FC423 F5147scaffold_425, whole genome 
shotgun sequence
Length=16432

 Score = 82.4 bits (44),  Expect = 1e-11
 Identities = 44/44 (100%), Gaps = 0/44 (0%)
 Strand=Plus/Minus

Query  1     CAAGGTTTCCGTAGGTGAACCTGCGGAAGGATCATTAAAGAAAT  44
             ||||||||||||||||||||||||||||||||||||||||||||
Sbjct  1698  CAAGGTTTCCGTAGGTGAACCTGCGGAAGGATCATTAAAGAAAT  1655


 Score = 82.4 bits (44),  Expect = 1e-11
 Identities = 44/44 (100%), Gaps = 0/44 (0%)
 Strand=Plus/Minus

Query  1      CAAGGTTTCCGTAGGTGAACCTGCGGAAGGATCATTAAAGAAAT  44
              ||||||||||||||||||||||||||||||||||||||||||||
Sbjct  16108  CAAGGTTTCCGTAGGTGAACCTGCGGAAGGATCATTAAAGAAAT  16065


>JABBWM010000226.1 Suillus discolor strain FC423 F5147scaffold_226, whole genome 
shotgun sequence
Length=28781

 Score = 82.4 bits (44),  Expect = 1e-11
 Identities = 44/44 (100%), Gaps = 0/44 (0%)
 Strand=Plus/Minus

Query  1     CAAGGTTTCCGTAGGTGAACCTGCGGAAGGATCATTAAAGAAAT  44
             ||||||||||||||||||||||||||||||||||||||||||||
Sbjct  3371  CAAGGTTTCCGTAGGTGAACCTGCGGAAGGATCATTAAAGAAAT  3328


 Score = 82.4 bits (44),  Expect = 1e-11
 Identities = 44/44 (100%), Gaps = 0/44 (0%)
 Strand=Plus/Minus

Query  1      CAAGGTTTCCGTAGGTGAACCTGCGGAAGGATCATTAAAGAAAT  44
              ||||||||||||||||||||||||||||||||||||||||||||
Sbjct  23899  CAAGGTTTCCGTAGGTGAACCTGCGGAAGGATCATTAAAGAAAT  23856


>PPOI01000098.1 Kazachstania aerobia strain NRRL Y-27976 scf7180000019808, whole 
genome shotgun sequence
Length=524

 Score = 82.4 bits (44),  Expect = 1e-11
 Identities = 48/50 (96%), Gaps = 0/50 (0%)
 Strand=Plus/Plus

Query  1    CAAGGTTTCCGTAGGTGAACCTGCGGAAGGATCATTAAAGAAATTTAATT  50
            ||||||||||||||||||||||||||||||||||||| |||||| |||||
Sbjct  184  CAAGGTTTCCGTAGGTGAACCTGCGGAAGGATCATTATAGAAATATAATT  233


>JAEBUQ010000033.1 Amanita fuliginea strain LH00002 Contig33, whole genome shotgun 
sequence
Length=56394

 Score = 82.4 bits (44),  Expect = 1e-11
 Identities = 44/44 (100%), Gaps = 0/44 (0%)
 Strand=Plus/Minus

Query  1     CAAGGTTTCCGTAGGTGAACCTGCGGAAGGATCATTAAAGAAAT  44
             ||||||||||||||||||||||||||||||||||||||||||||
Sbjct  6329  CAAGGTTTCCGTAGGTGAACCTGCGGAAGGATCATTAAAGAAAT  6286


 Score = 82.4 bits (44),  Expect = 1e-11
 Identities = 44/44 (100%), Gaps = 0/44 (0%)
 Strand=Plus/Minus

Query  1      CAAGGTTTCCGTAGGTGAACCTGCGGAAGGATCATTAAAGAAAT  44
              ||||||||||||||||||||||||||||||||||||||||||||
Sbjct  26649  CAAGGTTTCCGTAGGTGAACCTGCGGAAGGATCATTAAAGAAAT  26606


 Score = 82.4 bits (44),  Expect = 1e-11
 Identities = 44/44 (100%), Gaps = 0/44 (0%)
 Strand=Plus/Minus

Query  1      CAAGGTTTCCGTAGGTGAACCTGCGGAAGGATCATTAAAGAAAT  44
              ||||||||||||||||||||||||||||||||||||||||||||
Sbjct  46962  CAAGGTTTCCGTAGGTGAACCTGCGGAAGGATCATTAAAGAAAT  46919


>JAEBUQ010000030.1 Amanita fuliginea strain LH00002 Contig30, whole genome shotgun 
sequence
Length=99157

 Score = 82.4 bits (44),  Expect = 1e-11
 Identities = 44/44 (100%), Gaps = 0/44 (0%)
 Strand=Plus/Plus

Query  1      CAAGGTTTCCGTAGGTGAACCTGCGGAAGGATCATTAAAGAAAT  44
              ||||||||||||||||||||||||||||||||||||||||||||
Sbjct  22320  CAAGGTTTCCGTAGGTGAACCTGCGGAAGGATCATTAAAGAAAT  22363


 Score = 82.4 bits (44),  Expect = 1e-11
 Identities = 44/44 (100%), Gaps = 0/44 (0%)
 Strand=Plus/Plus

Query  1      CAAGGTTTCCGTAGGTGAACCTGCGGAAGGATCATTAAAGAAAT  44
              ||||||||||||||||||||||||||||||||||||||||||||
Sbjct  44726  CAAGGTTTCCGTAGGTGAACCTGCGGAAGGATCATTAAAGAAAT  44769


 Score = 82.4 bits (44),  Expect = 1e-11
 Identities = 44/44 (100%), Gaps = 0/44 (0%)
 Strand=Plus/Plus

Query  1      CAAGGTTTCCGTAGGTGAACCTGCGGAAGGATCATTAAAGAAAT  44
              ||||||||||||||||||||||||||||||||||||||||||||
Sbjct  66083  CAAGGTTTCCGTAGGTGAACCTGCGGAAGGATCATTAAAGAAAT  66126


 Score = 82.4 bits (44),  Expect = 1e-11
 Identities = 44/44 (100%), Gaps = 0/44 (0%)
 Strand=Plus/Plus

Query  1      CAAGGTTTCCGTAGGTGAACCTGCGGAAGGATCATTAAAGAAAT  44
              ||||||||||||||||||||||||||||||||||||||||||||
Sbjct  87440  CAAGGTTTCCGTAGGTGAACCTGCGGAAGGATCATTAAAGAAAT  87483


>JAEBUQ010000026.1 Amanita fuliginea strain LH00002 Contig26, whole genome shotgun 
sequence
Length=134688

 Score = 82.4 bits (44),  Expect = 1e-11
 Identities = 44/44 (100%), Gaps = 0/44 (0%)
 Strand=Plus/Minus

Query  1      CAAGGTTTCCGTAGGTGAACCTGCGGAAGGATCATTAAAGAAAT  44
              ||||||||||||||||||||||||||||||||||||||||||||
Sbjct  23295  CAAGGTTTCCGTAGGTGAACCTGCGGAAGGATCATTAAAGAAAT  23252


 Score = 82.4 bits (44),  Expect = 1e-11
 Identities = 44/44 (100%), Gaps = 0/44 (0%)
 Strand=Plus/Minus

Query  1      CAAGGTTTCCGTAGGTGAACCTGCGGAAGGATCATTAAAGAAAT  44
              ||||||||||||||||||||||||||||||||||||||||||||
Sbjct  43642  CAAGGTTTCCGTAGGTGAACCTGCGGAAGGATCATTAAAGAAAT  43599


 Score = 82.4 bits (44),  Expect = 1e-11
 Identities = 44/44 (100%), Gaps = 0/44 (0%)
 Strand=Plus/Minus

Query  1      CAAGGTTTCCGTAGGTGAACCTGCGGAAGGATCATTAAAGAAAT  44
              ||||||||||||||||||||||||||||||||||||||||||||
Sbjct  71212  CAAGGTTTCCGTAGGTGAACCTGCGGAAGGATCATTAAAGAAAT  71169


 Score = 82.4 bits (44),  Expect = 1e-11
 Identities = 44/44 (100%), Gaps = 0/44 (0%)
 Strand=Plus/Plus

Query  1      CAAGGTTTCCGTAGGTGAACCTGCGGAAGGATCATTAAAGAAAT  44
              ||||||||||||||||||||||||||||||||||||||||||||
Sbjct  87648  CAAGGTTTCCGTAGGTGAACCTGCGGAAGGATCATTAAAGAAAT  87691


 Score = 82.4 bits (44),  Expect = 1e-11
 Identities = 44/44 (100%), Gaps = 0/44 (0%)
 Strand=Plus/Minus

Query  1       CAAGGTTTCCGTAGGTGAACCTGCGGAAGGATCATTAAAGAAAT  44
               ||||||||||||||||||||||||||||||||||||||||||||
Sbjct  112874  CAAGGTTTCCGTAGGTGAACCTGCGGAAGGATCATTAAAGAAAT  112831


>HE650828.1 Kazachstania africana CBS 2517 chromosome 8, complete genome
Length=738805

 Score = 82.4 bits (44),  Expect = 1e-11
 Identities = 44/44 (100%), Gaps = 0/44 (0%)
 Strand=Plus/Plus

Query  1       CAAGGTTTCCGTAGGTGAACCTGCGGAAGGATCATTAAAGAAAT  44
               ||||||||||||||||||||||||||||||||||||||||||||
Sbjct  380565  CAAGGTTTCCGTAGGTGAACCTGCGGAAGGATCATTAAAGAAAT  380608


>PPJB01000274.1 Aciculoconidium aculeatum strain NRRL YB-4298 NODE_274_length_1878_cov_1930.07_ID_547, 
whole genome shotgun sequence
Length=1878

 Score = 82.4 bits (44),  Expect = 1e-11
 Identities = 46/47 (98%), Gaps = 0/47 (0%)
 Strand=Plus/Plus

Query  1    CAAGGTTTCCGTAGGTGAACCTGCGGAAGGATCATTAAAGAAATTTA  47
            ||||||||||||||||||||||||||||||||||||||| |||||||
Sbjct  199  CAAGGTTTCCGTAGGTGAACCTGCGGAAGGATCATTAAAAAAATTTA  245


>JABBWJ010000190.1 Suillus tomentosus strain FC115 C8R48scaffold_190, whole genome 
shotgun sequence
Length=10321

 Score = 82.4 bits (44),  Expect = 1e-11
 Identities = 44/44 (100%), Gaps = 0/44 (0%)
 Strand=Plus/Minus

Query  1     CAAGGTTTCCGTAGGTGAACCTGCGGAAGGATCATTAAAGAAAT  44
             ||||||||||||||||||||||||||||||||||||||||||||
Sbjct  8776  CAAGGTTTCCGTAGGTGAACCTGCGGAAGGATCATTAAAGAAAT  8733


>JABBWK010000734.1 Suillus fuscotomentosus strain FC203 F5891scaffold_734, whole 
genome shotgun sequence
Length=5076

 Score = 82.4 bits (44),  Expect = 1e-11
 Identities = 44/44 (100%), Gaps = 0/44 (0%)
 Strand=Plus/Minus

Query  1     CAAGGTTTCCGTAGGTGAACCTGCGGAAGGATCATTAAAGAAAT  44
             ||||||||||||||||||||||||||||||||||||||||||||
Sbjct  1593  CAAGGTTTCCGTAGGTGAACCTGCGGAAGGATCATTAAAGAAAT  1550


>JABBWK010000724.1 Suillus fuscotomentosus strain FC203 F5891scaffold_724, whole 
genome shotgun sequence
Length=6307

 Score = 82.4 bits (44),  Expect = 1e-11
 Identities = 44/44 (100%), Gaps = 0/44 (0%)
 Strand=Plus/Minus

Query  1     CAAGGTTTCCGTAGGTGAACCTGCGGAAGGATCATTAAAGAAAT  44
             ||||||||||||||||||||||||||||||||||||||||||||
Sbjct  1636  CAAGGTTTCCGTAGGTGAACCTGCGGAAGGATCATTAAAGAAAT  1593


>JABBWK010000721.1 Suillus fuscotomentosus strain FC203 F5891scaffold_721, whole 
genome shotgun sequence
Length=7053

 Score = 82.4 bits (44),  Expect = 1e-11
 Identities = 44/44 (100%), Gaps = 0/44 (0%)
 Strand=Plus/Plus

Query  1     CAAGGTTTCCGTAGGTGAACCTGCGGAAGGATCATTAAAGAAAT  44
             ||||||||||||||||||||||||||||||||||||||||||||
Sbjct  1730  CAAGGTTTCCGTAGGTGAACCTGCGGAAGGATCATTAAAGAAAT  1773


>JABBWK010000720.1 Suillus fuscotomentosus strain FC203 F5891scaffold_720, whole 
genome shotgun sequence
Length=7504

 Score = 82.4 bits (44),  Expect = 1e-11
 Identities = 44/44 (100%), Gaps = 0/44 (0%)
 Strand=Plus/Minus

Query  1     CAAGGTTTCCGTAGGTGAACCTGCGGAAGGATCATTAAAGAAAT  44
             ||||||||||||||||||||||||||||||||||||||||||||
Sbjct  4916  CAAGGTTTCCGTAGGTGAACCTGCGGAAGGATCATTAAAGAAAT  4873


>JABBWK010000717.1 Suillus fuscotomentosus strain FC203 F5891scaffold_717, whole 
genome shotgun sequence
Length=7777

 Score = 82.4 bits (44),  Expect = 1e-11
 Identities = 44/44 (100%), Gaps = 0/44 (0%)
 Strand=Plus/Plus

Query  1     CAAGGTTTCCGTAGGTGAACCTGCGGAAGGATCATTAAAGAAAT  44
             ||||||||||||||||||||||||||||||||||||||||||||
Sbjct  2126  CAAGGTTTCCGTAGGTGAACCTGCGGAAGGATCATTAAAGAAAT  2169


>JABBWK010000712.1 Suillus fuscotomentosus strain FC203 F5891scaffold_712, whole 
genome shotgun sequence
Length=8563

 Score = 82.4 bits (44),  Expect = 1e-11
 Identities = 44/44 (100%), Gaps = 0/44 (0%)
 Strand=Plus/Minus

Query  1     CAAGGTTTCCGTAGGTGAACCTGCGGAAGGATCATTAAAGAAAT  44
             ||||||||||||||||||||||||||||||||||||||||||||
Sbjct  4792  CAAGGTTTCCGTAGGTGAACCTGCGGAAGGATCATTAAAGAAAT  4749


>JABBWK010000698.1 Suillus fuscotomentosus strain FC203 F5891scaffold_698, whole 
genome shotgun sequence
Length=10517

 Score = 82.4 bits (44),  Expect = 1e-11
 Identities = 44/44 (100%), Gaps = 0/44 (0%)
 Strand=Plus/Minus

Query  1     CAAGGTTTCCGTAGGTGAACCTGCGGAAGGATCATTAAAGAAAT  44
             ||||||||||||||||||||||||||||||||||||||||||||
Sbjct  8462  CAAGGTTTCCGTAGGTGAACCTGCGGAAGGATCATTAAAGAAAT  8419


>JABBWK010000697.1 Suillus fuscotomentosus strain FC203 F5891scaffold_697, whole 
genome shotgun sequence
Length=10564

 Score = 82.4 bits (44),  Expect = 1e-11
 Identities = 44/44 (100%), Gaps = 0/44 (0%)
 Strand=Plus/Plus

Query  1     CAAGGTTTCCGTAGGTGAACCTGCGGAAGGATCATTAAAGAAAT  44
             ||||||||||||||||||||||||||||||||||||||||||||
Sbjct  2051  CAAGGTTTCCGTAGGTGAACCTGCGGAAGGATCATTAAAGAAAT  2094


>JABBWK010000695.1 Suillus fuscotomentosus strain FC203 F5891scaffold_695, whole 
genome shotgun sequence
Length=10641

 Score = 82.4 bits (44),  Expect = 1e-11
 Identities = 44/44 (100%), Gaps = 0/44 (0%)
 Strand=Plus/Plus

Query  1    CAAGGTTTCCGTAGGTGAACCTGCGGAAGGATCATTAAAGAAAT  44
            ||||||||||||||||||||||||||||||||||||||||||||
Sbjct  850  CAAGGTTTCCGTAGGTGAACCTGCGGAAGGATCATTAAAGAAAT  893


>JABBWK010000694.1 Suillus fuscotomentosus strain FC203 F5891scaffold_694, whole 
genome shotgun sequence
Length=10661

 Score = 82.4 bits (44),  Expect = 1e-11
 Identities = 44/44 (100%), Gaps = 0/44 (0%)
 Strand=Plus/Plus

Query  1     CAAGGTTTCCGTAGGTGAACCTGCGGAAGGATCATTAAAGAAAT  44
             ||||||||||||||||||||||||||||||||||||||||||||
Sbjct  2179  CAAGGTTTCCGTAGGTGAACCTGCGGAAGGATCATTAAAGAAAT  2222


>JABBWK010000692.1 Suillus fuscotomentosus strain FC203 F5891scaffold_692, whole 
genome shotgun sequence
Length=10691

 Score = 82.4 bits (44),  Expect = 1e-11
 Identities = 44/44 (100%), Gaps = 0/44 (0%)
 Strand=Plus/Minus

Query  1     CAAGGTTTCCGTAGGTGAACCTGCGGAAGGATCATTAAAGAAAT  44
             ||||||||||||||||||||||||||||||||||||||||||||
Sbjct  9060  CAAGGTTTCCGTAGGTGAACCTGCGGAAGGATCATTAAAGAAAT  9017


>JABBWK010000690.1 Suillus fuscotomentosus strain FC203 F5891scaffold_690, whole 
genome shotgun sequence
Length=10844

 Score = 82.4 bits (44),  Expect = 1e-11
 Identities = 44/44 (100%), Gaps = 0/44 (0%)
 Strand=Plus/Plus

Query  1     CAAGGTTTCCGTAGGTGAACCTGCGGAAGGATCATTAAAGAAAT  44
             ||||||||||||||||||||||||||||||||||||||||||||
Sbjct  2077  CAAGGTTTCCGTAGGTGAACCTGCGGAAGGATCATTAAAGAAAT  2120


>JABBWK010000689.1 Suillus fuscotomentosus strain FC203 F5891scaffold_689, whole 
genome shotgun sequence
Length=10850

 Score = 82.4 bits (44),  Expect = 1e-11
 Identities = 44/44 (100%), Gaps = 0/44 (0%)
 Strand=Plus/Minus

Query  1     CAAGGTTTCCGTAGGTGAACCTGCGGAAGGATCATTAAAGAAAT  44
             ||||||||||||||||||||||||||||||||||||||||||||
Sbjct  8777  CAAGGTTTCCGTAGGTGAACCTGCGGAAGGATCATTAAAGAAAT  8734


>JABBWK010000688.1 Suillus fuscotomentosus strain FC203 F5891scaffold_688, whole 
genome shotgun sequence
Length=10854

 Score = 82.4 bits (44),  Expect = 1e-11
 Identities = 44/44 (100%), Gaps = 0/44 (0%)
 Strand=Plus/Minus

Query  1     CAAGGTTTCCGTAGGTGAACCTGCGGAAGGATCATTAAAGAAAT  44
             ||||||||||||||||||||||||||||||||||||||||||||
Sbjct  8730  CAAGGTTTCCGTAGGTGAACCTGCGGAAGGATCATTAAAGAAAT  8687


>JABBWK010000687.1 Suillus fuscotomentosus strain FC203 F5891scaffold_687, whole 
genome shotgun sequence
Length=11109

 Score = 82.4 bits (44),  Expect = 1e-11
 Identities = 44/44 (100%), Gaps = 0/44 (0%)
 Strand=Plus/Plus

Query  1     CAAGGTTTCCGTAGGTGAACCTGCGGAAGGATCATTAAAGAAAT  44
             ||||||||||||||||||||||||||||||||||||||||||||
Sbjct  2395  CAAGGTTTCCGTAGGTGAACCTGCGGAAGGATCATTAAAGAAAT  2438


>JABBWK010000686.1 Suillus fuscotomentosus strain FC203 F5891scaffold_686, whole 
genome shotgun sequence
Length=11163

 Score = 82.4 bits (44),  Expect = 1e-11
 Identities = 44/44 (100%), Gaps = 0/44 (0%)
 Strand=Plus/Plus

Query  1     CAAGGTTTCCGTAGGTGAACCTGCGGAAGGATCATTAAAGAAAT  44
             ||||||||||||||||||||||||||||||||||||||||||||
Sbjct  2077  CAAGGTTTCCGTAGGTGAACCTGCGGAAGGATCATTAAAGAAAT  2120


>JABBWK010000685.1 Suillus fuscotomentosus strain FC203 F5891scaffold_685, whole 
genome shotgun sequence
Length=11247

 Score = 82.4 bits (44),  Expect = 1e-11
 Identities = 44/44 (100%), Gaps = 0/44 (0%)
 Strand=Plus/Minus

Query  1     CAAGGTTTCCGTAGGTGAACCTGCGGAAGGATCATTAAAGAAAT  44
             ||||||||||||||||||||||||||||||||||||||||||||
Sbjct  8863  CAAGGTTTCCGTAGGTGAACCTGCGGAAGGATCATTAAAGAAAT  8820


>JABBWK010000682.1 Suillus fuscotomentosus strain FC203 F5891scaffold_682, whole 
genome shotgun sequence
Length=11395

 Score = 82.4 bits (44),  Expect = 1e-11
 Identities = 44/44 (100%), Gaps = 0/44 (0%)
 Strand=Plus/Plus

Query  1     CAAGGTTTCCGTAGGTGAACCTGCGGAAGGATCATTAAAGAAAT  44
             ||||||||||||||||||||||||||||||||||||||||||||
Sbjct  2313  CAAGGTTTCCGTAGGTGAACCTGCGGAAGGATCATTAAAGAAAT  2356


>JABBWK010000679.1 Suillus fuscotomentosus strain FC203 F5891scaffold_679, whole 
genome shotgun sequence
Length=11549

 Score = 82.4 bits (44),  Expect = 1e-11
 Identities = 44/44 (100%), Gaps = 0/44 (0%)
 Strand=Plus/Minus

Query  1     CAAGGTTTCCGTAGGTGAACCTGCGGAAGGATCATTAAAGAAAT  44
             ||||||||||||||||||||||||||||||||||||||||||||
Sbjct  9596  CAAGGTTTCCGTAGGTGAACCTGCGGAAGGATCATTAAAGAAAT  9553


>JABBWK010000676.1 Suillus fuscotomentosus strain FC203 F5891scaffold_676, whole 
genome shotgun sequence
Length=11722

 Score = 82.4 bits (44),  Expect = 1e-11
 Identities = 44/44 (100%), Gaps = 0/44 (0%)
 Strand=Plus/Minus

Query  1     CAAGGTTTCCGTAGGTGAACCTGCGGAAGGATCATTAAAGAAAT  44
             ||||||||||||||||||||||||||||||||||||||||||||
Sbjct  9334  CAAGGTTTCCGTAGGTGAACCTGCGGAAGGATCATTAAAGAAAT  9291


>JABBWK010000674.1 Suillus fuscotomentosus strain FC203 F5891scaffold_674, whole 
genome shotgun sequence
Length=11885

 Score = 82.4 bits (44),  Expect = 1e-11
 Identities = 44/44 (100%), Gaps = 0/44 (0%)
 Strand=Plus/Plus

Query  1     CAAGGTTTCCGTAGGTGAACCTGCGGAAGGATCATTAAAGAAAT  44
             ||||||||||||||||||||||||||||||||||||||||||||
Sbjct  2393  CAAGGTTTCCGTAGGTGAACCTGCGGAAGGATCATTAAAGAAAT  2436


>JABBWK010000673.1 Suillus fuscotomentosus strain FC203 F5891scaffold_673, whole 
genome shotgun sequence
Length=11904

 Score = 82.4 bits (44),  Expect = 1e-11
 Identities = 44/44 (100%), Gaps = 0/44 (0%)
 Strand=Plus/Plus

Query  1     CAAGGTTTCCGTAGGTGAACCTGCGGAAGGATCATTAAAGAAAT  44
             ||||||||||||||||||||||||||||||||||||||||||||
Sbjct  2050  CAAGGTTTCCGTAGGTGAACCTGCGGAAGGATCATTAAAGAAAT  2093


>JABBWK010000669.1 Suillus fuscotomentosus strain FC203 F5891scaffold_669, whole 
genome shotgun sequence
Length=12434

 Score = 82.4 bits (44),  Expect = 1e-11
 Identities = 44/44 (100%), Gaps = 0/44 (0%)
 Strand=Plus/Minus

Query  1      CAAGGTTTCCGTAGGTGAACCTGCGGAAGGATCATTAAAGAAAT  44
              ||||||||||||||||||||||||||||||||||||||||||||
Sbjct  10223  CAAGGTTTCCGTAGGTGAACCTGCGGAAGGATCATTAAAGAAAT  10180


>JABBWK010000667.1 Suillus fuscotomentosus strain FC203 F5891scaffold_667, whole 
genome shotgun sequence
Length=12727

 Score = 82.4 bits (44),  Expect = 1e-11
 Identities = 44/44 (100%), Gaps = 0/44 (0%)
 Strand=Plus/Plus

Query  1      CAAGGTTTCCGTAGGTGAACCTGCGGAAGGATCATTAAAGAAAT  44
              ||||||||||||||||||||||||||||||||||||||||||||
Sbjct  11610  CAAGGTTTCCGTAGGTGAACCTGCGGAAGGATCATTAAAGAAAT  11653


>JABBWK010000664.1 Suillus fuscotomentosus strain FC203 F5891scaffold_664, whole 
genome shotgun sequence
Length=12782

 Score = 82.4 bits (44),  Expect = 1e-11
 Identities = 44/44 (100%), Gaps = 0/44 (0%)
 Strand=Plus/Plus

Query  1     CAAGGTTTCCGTAGGTGAACCTGCGGAAGGATCATTAAAGAAAT  44
             ||||||||||||||||||||||||||||||||||||||||||||
Sbjct  3867  CAAGGTTTCCGTAGGTGAACCTGCGGAAGGATCATTAAAGAAAT  3910


>JABBWK010000663.1 Suillus fuscotomentosus strain FC203 F5891scaffold_663, whole 
genome shotgun sequence
Length=12784

 Score = 82.4 bits (44),  Expect = 1e-11
 Identities = 44/44 (100%), Gaps = 0/44 (0%)
 Strand=Plus/Plus

Query  1      CAAGGTTTCCGTAGGTGAACCTGCGGAAGGATCATTAAAGAAAT  44
              ||||||||||||||||||||||||||||||||||||||||||||
Sbjct  11249  CAAGGTTTCCGTAGGTGAACCTGCGGAAGGATCATTAAAGAAAT  11292


>JABBWK010000659.1 Suillus fuscotomentosus strain FC203 F5891scaffold_659, whole 
genome shotgun sequence
Length=12885

 Score = 82.4 bits (44),  Expect = 1e-11
 Identities = 44/44 (100%), Gaps = 0/44 (0%)
 Strand=Plus/Minus

Query  1      CAAGGTTTCCGTAGGTGAACCTGCGGAAGGATCATTAAAGAAAT  44
              ||||||||||||||||||||||||||||||||||||||||||||
Sbjct  10339  CAAGGTTTCCGTAGGTGAACCTGCGGAAGGATCATTAAAGAAAT  10296


>JABBWK010000653.1 Suillus fuscotomentosus strain FC203 F5891scaffold_653, whole 
genome shotgun sequence
Length=13328

 Score = 82.4 bits (44),  Expect = 1e-11
 Identities = 44/44 (100%), Gaps = 0/44 (0%)
 Strand=Plus/Plus

Query  1     CAAGGTTTCCGTAGGTGAACCTGCGGAAGGATCATTAAAGAAAT  44
             ||||||||||||||||||||||||||||||||||||||||||||
Sbjct  3801  CAAGGTTTCCGTAGGTGAACCTGCGGAAGGATCATTAAAGAAAT  3844


>JABBWK010000646.1 Suillus fuscotomentosus strain FC203 F5891scaffold_646, whole 
genome shotgun sequence
Length=13976

 Score = 82.4 bits (44),  Expect = 1e-11
 Identities = 44/44 (100%), Gaps = 0/44 (0%)
 Strand=Plus/Minus

Query  1     CAAGGTTTCCGTAGGTGAACCTGCGGAAGGATCATTAAAGAAAT  44
             ||||||||||||||||||||||||||||||||||||||||||||
Sbjct  8780  CAAGGTTTCCGTAGGTGAACCTGCGGAAGGATCATTAAAGAAAT  8737


>JABBWK010000644.1 Suillus fuscotomentosus strain FC203 F5891scaffold_644, whole 
genome shotgun sequence
Length=14026

 Score = 82.4 bits (44),  Expect = 1e-11
 Identities = 44/44 (100%), Gaps = 0/44 (0%)
 Strand=Plus/Minus

Query  1      CAAGGTTTCCGTAGGTGAACCTGCGGAAGGATCATTAAAGAAAT  44
              ||||||||||||||||||||||||||||||||||||||||||||
Sbjct  10439  CAAGGTTTCCGTAGGTGAACCTGCGGAAGGATCATTAAAGAAAT  10396


>JABBWK010000023.1 Suillus fuscotomentosus strain FC203 F5891scaffold_23, whole 
genome shotgun sequence
Length=710260

 Score = 82.4 bits (44),  Expect = 1e-11
 Identities = 44/44 (100%), Gaps = 0/44 (0%)
 Strand=Plus/Plus

Query  1       CAAGGTTTCCGTAGGTGAACCTGCGGAAGGATCATTAAAGAAAT  44
               ||||||||||||||||||||||||||||||||||||||||||||
Sbjct  316916  CAAGGTTTCCGTAGGTGAACCTGCGGAAGGATCATTAAAGAAAT  316959


>JABBWK010000020.1 Suillus fuscotomentosus strain FC203 F5891scaffold_20, whole 
genome shotgun sequence
Length=735574

 Score = 82.4 bits (44),  Expect = 1e-11
 Identities = 44/44 (100%), Gaps = 0/44 (0%)
 Strand=Plus/Plus

Query  1       CAAGGTTTCCGTAGGTGAACCTGCGGAAGGATCATTAAAGAAAT  44
               ||||||||||||||||||||||||||||||||||||||||||||
Sbjct  726288  CAAGGTTTCCGTAGGTGAACCTGCGGAAGGATCATTAAAGAAAT  726331


>PPON02000133.1 Kazachstania unispora strain NRRL Y-1556 NODE_149_length_5165_cov_2110.2_ID_297, 
whole genome shotgun sequence
Length=5165

 Score = 82.4 bits (44),  Expect = 1e-11
 Identities = 51/54 (94%), Gaps = 1/54 (2%)
 Strand=Plus/Plus

Query  1     CAAGGTTTCCGTAGGTGAACCTGCGGAAGGATCATTAAAGAAATTTAATTGATT  54
             ||||||||||||||||||||||||||||||||||||| |||||| ||||| |||
Sbjct  3611  CAAGGTTTCCGTAGGTGAACCTGCGGAAGGATCATTATAGAAATATAATT-ATT  3663


>CAEFZW010000005.1 Kazachstania barnettii strain CLIB 1767 genome assembly, contig: 
KABA2_05, whole genome shotgun sequence
Length=1103630

 Score = 82.4 bits (44),  Expect = 1e-11
 Identities = 44/44 (100%), Gaps = 0/44 (0%)
 Strand=Plus/Plus

Query  1       CAAGGTTTCCGTAGGTGAACCTGCGGAAGGATCATTAAAGAAAT  44
               ||||||||||||||||||||||||||||||||||||||||||||
Sbjct  128080  CAAGGTTTCCGTAGGTGAACCTGCGGAAGGATCATTAAAGAAAT  128123


 Score = 82.4 bits (44),  Expect = 1e-11
 Identities = 44/44 (100%), Gaps = 0/44 (0%)
 Strand=Plus/Plus

Query  1       CAAGGTTTCCGTAGGTGAACCTGCGGAAGGATCATTAAAGAAAT  44
               ||||||||||||||||||||||||||||||||||||||||||||
Sbjct  136372  CAAGGTTTCCGTAGGTGAACCTGCGGAAGGATCATTAAAGAAAT  136415


>QZWR01000196.1 Zoophagus insidians isolate Zi-All NODE_1108_length_28658_cov_1205.24, 
whole genome shotgun sequence
Length=28658

 Score = 82.4 bits (44),  Expect = 1e-11
 Identities = 44/44 (100%), Gaps = 0/44 (0%)
 Strand=Plus/Plus

Query  1     CAAGGTTTCCGTAGGTGAACCTGCGGAAGGATCATTAAAGAAAT  44
             ||||||||||||||||||||||||||||||||||||||||||||
Sbjct  9724  CAAGGTTTCCGTAGGTGAACCTGCGGAAGGATCATTAAAGAAAT  9767


>PPLQ02000038.1 Suhomyces emberorum strain NRRL Y-27606 NODE_38_length_7196_cov_938.481_ID_75, 
whole genome shotgun sequence
Length=7196

 Score = 82.4 bits (44),  Expect = 1e-11
 Identities = 48/50 (96%), Gaps = 0/50 (0%)
 Strand=Plus/Minus

Query  1     CAAGGTTTCCGTAGGTGAACCTGCGGAAGGATCATTAAAGAAATTTAATT  50
             ||||||||||||||||||||||||||||||||||||||||||||  ||||
Sbjct  3150  CAAGGTTTCCGTAGGTGAACCTGCGGAAGGATCATTAAAGAAATACAATT  3101


>PPOJ02000117.1 Kazachstania intestinalis strain NRRL Y-48847 NODE_117_length_4868_cov_585.605_ID_233, 
whole genome shotgun sequence
Length=4868

 Score = 82.4 bits (44),  Expect = 1e-11
 Identities = 44/44 (100%), Gaps = 0/44 (0%)
 Strand=Plus/Plus

Query  1     CAAGGTTTCCGTAGGTGAACCTGCGGAAGGATCATTAAAGAAAT  44
             ||||||||||||||||||||||||||||||||||||||||||||
Sbjct  1941  CAAGGTTTCCGTAGGTGAACCTGCGGAAGGATCATTAAAGAAAT  1984


>NW_024545242.1 Kazachstania barnettii strain CLIB 1767 genome assembly, contig: 
KABA2_05, whole genome shotgun sequence
Length=1103630

 Score = 82.4 bits (44),  Expect = 1e-11
 Identities = 44/44 (100%), Gaps = 0/44 (0%)
 Strand=Plus/Plus

Query  1       CAAGGTTTCCGTAGGTGAACCTGCGGAAGGATCATTAAAGAAAT  44
               ||||||||||||||||||||||||||||||||||||||||||||
Sbjct  128080  CAAGGTTTCCGTAGGTGAACCTGCGGAAGGATCATTAAAGAAAT  128123


 Score = 82.4 bits (44),  Expect = 1e-11
 Identities = 44/44 (100%), Gaps = 0/44 (0%)
 Strand=Plus/Plus

Query  1       CAAGGTTTCCGTAGGTGAACCTGCGGAAGGATCATTAAAGAAAT  44
               ||||||||||||||||||||||||||||||||||||||||||||
Sbjct  136372  CAAGGTTTCCGTAGGTGAACCTGCGGAAGGATCATTAAAGAAAT  136415


>NW_024540246.1 Suillus fuscotomentosus strain FC203 chromosome Unknown F5891scaffold_734, 
whole genome shotgun sequence
Length=5076

 Score = 82.4 bits (44),  Expect = 1e-11
 Identities = 44/44 (100%), Gaps = 0/44 (0%)
 Strand=Plus/Minus

Query  1     CAAGGTTTCCGTAGGTGAACCTGCGGAAGGATCATTAAAGAAAT  44
             ||||||||||||||||||||||||||||||||||||||||||||
Sbjct  1593  CAAGGTTTCCGTAGGTGAACCTGCGGAAGGATCATTAAAGAAAT  1550


>NW_024540236.1 Suillus fuscotomentosus strain FC203 chromosome Unknown F5891scaffold_724, 
whole genome shotgun sequence
Length=6307

 Score = 82.4 bits (44),  Expect = 1e-11
 Identities = 44/44 (100%), Gaps = 0/44 (0%)
 Strand=Plus/Minus

Query  1     CAAGGTTTCCGTAGGTGAACCTGCGGAAGGATCATTAAAGAAAT  44
             ||||||||||||||||||||||||||||||||||||||||||||
Sbjct  1636  CAAGGTTTCCGTAGGTGAACCTGCGGAAGGATCATTAAAGAAAT  1593


>NW_024540233.1 Suillus fuscotomentosus strain FC203 chromosome Unknown F5891scaffold_721, 
whole genome shotgun sequence
Length=7053

 Score = 82.4 bits (44),  Expect = 1e-11
 Identities = 44/44 (100%), Gaps = 0/44 (0%)
 Strand=Plus/Plus

Query  1     CAAGGTTTCCGTAGGTGAACCTGCGGAAGGATCATTAAAGAAAT  44
             ||||||||||||||||||||||||||||||||||||||||||||
Sbjct  1730  CAAGGTTTCCGTAGGTGAACCTGCGGAAGGATCATTAAAGAAAT  1773


>NW_024540232.1 Suillus fuscotomentosus strain FC203 chromosome Unknown F5891scaffold_720, 
whole genome shotgun sequence
Length=7504

 Score = 82.4 bits (44),  Expect = 1e-11
 Identities = 44/44 (100%), Gaps = 0/44 (0%)
 Strand=Plus/Minus

Query  1     CAAGGTTTCCGTAGGTGAACCTGCGGAAGGATCATTAAAGAAAT  44
             ||||||||||||||||||||||||||||||||||||||||||||
Sbjct  4916  CAAGGTTTCCGTAGGTGAACCTGCGGAAGGATCATTAAAGAAAT  4873


>NW_024540229.1 Suillus fuscotomentosus strain FC203 chromosome Unknown F5891scaffold_717, 
whole genome shotgun sequence
Length=7777

 Score = 82.4 bits (44),  Expect = 1e-11
 Identities = 44/44 (100%), Gaps = 0/44 (0%)
 Strand=Plus/Plus

Query  1     CAAGGTTTCCGTAGGTGAACCTGCGGAAGGATCATTAAAGAAAT  44
             ||||||||||||||||||||||||||||||||||||||||||||
Sbjct  2126  CAAGGTTTCCGTAGGTGAACCTGCGGAAGGATCATTAAAGAAAT  2169


>NW_024540224.1 Suillus fuscotomentosus strain FC203 chromosome Unknown F5891scaffold_712, 
whole genome shotgun sequence
Length=8563

 Score = 82.4 bits (44),  Expect = 1e-11
 Identities = 44/44 (100%), Gaps = 0/44 (0%)
 Strand=Plus/Minus

Query  1     CAAGGTTTCCGTAGGTGAACCTGCGGAAGGATCATTAAAGAAAT  44
             ||||||||||||||||||||||||||||||||||||||||||||
Sbjct  4792  CAAGGTTTCCGTAGGTGAACCTGCGGAAGGATCATTAAAGAAAT  4749


>NW_024540210.1 Suillus fuscotomentosus strain FC203 chromosome Unknown F5891scaffold_698, 
whole genome shotgun sequence
Length=10517

 Score = 82.4 bits (44),  Expect = 1e-11
 Identities = 44/44 (100%), Gaps = 0/44 (0%)
 Strand=Plus/Minus

Query  1     CAAGGTTTCCGTAGGTGAACCTGCGGAAGGATCATTAAAGAAAT  44
             ||||||||||||||||||||||||||||||||||||||||||||
Sbjct  8462  CAAGGTTTCCGTAGGTGAACCTGCGGAAGGATCATTAAAGAAAT  8419


>NW_024540209.1 Suillus fuscotomentosus strain FC203 chromosome Unknown F5891scaffold_697, 
whole genome shotgun sequence
Length=10564

 Score = 82.4 bits (44),  Expect = 1e-11
 Identities = 44/44 (100%), Gaps = 0/44 (0%)
 Strand=Plus/Plus

Query  1     CAAGGTTTCCGTAGGTGAACCTGCGGAAGGATCATTAAAGAAAT  44
             ||||||||||||||||||||||||||||||||||||||||||||
Sbjct  2051  CAAGGTTTCCGTAGGTGAACCTGCGGAAGGATCATTAAAGAAAT  2094


>NW_024540207.1 Suillus fuscotomentosus strain FC203 chromosome Unknown F5891scaffold_695, 
whole genome shotgun sequence
Length=10641

 Score = 82.4 bits (44),  Expect = 1e-11
 Identities = 44/44 (100%), Gaps = 0/44 (0%)
 Strand=Plus/Plus

Query  1    CAAGGTTTCCGTAGGTGAACCTGCGGAAGGATCATTAAAGAAAT  44
            ||||||||||||||||||||||||||||||||||||||||||||
Sbjct  850  CAAGGTTTCCGTAGGTGAACCTGCGGAAGGATCATTAAAGAAAT  893


>NW_024540206.1 Suillus fuscotomentosus strain FC203 chromosome Unknown F5891scaffold_694, 
whole genome shotgun sequence
Length=10661

 Score = 82.4 bits (44),  Expect = 1e-11
 Identities = 44/44 (100%), Gaps = 0/44 (0%)
 Strand=Plus/Plus

Query  1     CAAGGTTTCCGTAGGTGAACCTGCGGAAGGATCATTAAAGAAAT  44
             ||||||||||||||||||||||||||||||||||||||||||||
Sbjct  2179  CAAGGTTTCCGTAGGTGAACCTGCGGAAGGATCATTAAAGAAAT  2222


>NW_024540204.1 Suillus fuscotomentosus strain FC203 chromosome Unknown F5891scaffold_692, 
whole genome shotgun sequence
Length=10691

 Score = 82.4 bits (44),  Expect = 1e-11
 Identities = 44/44 (100%), Gaps = 0/44 (0%)
 Strand=Plus/Minus

Query  1     CAAGGTTTCCGTAGGTGAACCTGCGGAAGGATCATTAAAGAAAT  44
             ||||||||||||||||||||||||||||||||||||||||||||
Sbjct  9060  CAAGGTTTCCGTAGGTGAACCTGCGGAAGGATCATTAAAGAAAT  9017


>NW_024540202.1 Suillus fuscotomentosus strain FC203 chromosome Unknown F5891scaffold_690, 
whole genome shotgun sequence
Length=10844

 Score = 82.4 bits (44),  Expect = 1e-11
 Identities = 44/44 (100%), Gaps = 0/44 (0%)
 Strand=Plus/Plus

Query  1     CAAGGTTTCCGTAGGTGAACCTGCGGAAGGATCATTAAAGAAAT  44
             ||||||||||||||||||||||||||||||||||||||||||||
Sbjct  2077  CAAGGTTTCCGTAGGTGAACCTGCGGAAGGATCATTAAAGAAAT  2120


>NW_024540201.1 Suillus fuscotomentosus strain FC203 chromosome Unknown F5891scaffold_689, 
whole genome shotgun sequence
Length=10850

 Score = 82.4 bits (44),  Expect = 1e-11
 Identities = 44/44 (100%), Gaps = 0/44 (0%)
 Strand=Plus/Minus

Query  1     CAAGGTTTCCGTAGGTGAACCTGCGGAAGGATCATTAAAGAAAT  44
             ||||||||||||||||||||||||||||||||||||||||||||
Sbjct  8777  CAAGGTTTCCGTAGGTGAACCTGCGGAAGGATCATTAAAGAAAT  8734


>NW_024540200.1 Suillus fuscotomentosus strain FC203 chromosome Unknown F5891scaffold_688, 
whole genome shotgun sequence
Length=10854

 Score = 82.4 bits (44),  Expect = 1e-11
 Identities = 44/44 (100%), Gaps = 0/44 (0%)
 Strand=Plus/Minus

Query  1     CAAGGTTTCCGTAGGTGAACCTGCGGAAGGATCATTAAAGAAAT  44
             ||||||||||||||||||||||||||||||||||||||||||||
Sbjct  8730  CAAGGTTTCCGTAGGTGAACCTGCGGAAGGATCATTAAAGAAAT  8687


>NW_024540199.1 Suillus fuscotomentosus strain FC203 chromosome Unknown F5891scaffold_687, 
whole genome shotgun sequence
Length=11109

 Score = 82.4 bits (44),  Expect = 1e-11
 Identities = 44/44 (100%), Gaps = 0/44 (0%)
 Strand=Plus/Plus

Query  1     CAAGGTTTCCGTAGGTGAACCTGCGGAAGGATCATTAAAGAAAT  44
             ||||||||||||||||||||||||||||||||||||||||||||
Sbjct  2395  CAAGGTTTCCGTAGGTGAACCTGCGGAAGGATCATTAAAGAAAT  2438


>NW_024540198.1 Suillus fuscotomentosus strain FC203 chromosome Unknown F5891scaffold_686, 
whole genome shotgun sequence
Length=11163

 Score = 82.4 bits (44),  Expect = 1e-11
 Identities = 44/44 (100%), Gaps = 0/44 (0%)
 Strand=Plus/Plus

Query  1     CAAGGTTTCCGTAGGTGAACCTGCGGAAGGATCATTAAAGAAAT  44
             ||||||||||||||||||||||||||||||||||||||||||||
Sbjct  2077  CAAGGTTTCCGTAGGTGAACCTGCGGAAGGATCATTAAAGAAAT  2120


>NW_024540197.1 Suillus fuscotomentosus strain FC203 chromosome Unknown F5891scaffold_685, 
whole genome shotgun sequence
Length=11247

 Score = 82.4 bits (44),  Expect = 1e-11
 Identities = 44/44 (100%), Gaps = 0/44 (0%)
 Strand=Plus/Minus

Query  1     CAAGGTTTCCGTAGGTGAACCTGCGGAAGGATCATTAAAGAAAT  44
             ||||||||||||||||||||||||||||||||||||||||||||
Sbjct  8863  CAAGGTTTCCGTAGGTGAACCTGCGGAAGGATCATTAAAGAAAT  8820


>NW_024540194.1 Suillus fuscotomentosus strain FC203 chromosome Unknown F5891scaffold_682, 
whole genome shotgun sequence
Length=11395

 Score = 82.4 bits (44),  Expect = 1e-11
 Identities = 44/44 (100%), Gaps = 0/44 (0%)
 Strand=Plus/Plus

Query  1     CAAGGTTTCCGTAGGTGAACCTGCGGAAGGATCATTAAAGAAAT  44
             ||||||||||||||||||||||||||||||||||||||||||||
Sbjct  2313  CAAGGTTTCCGTAGGTGAACCTGCGGAAGGATCATTAAAGAAAT  2356


>NW_024540191.1 Suillus fuscotomentosus strain FC203 chromosome Unknown F5891scaffold_679, 
whole genome shotgun sequence
Length=11549

 Score = 82.4 bits (44),  Expect = 1e-11
 Identities = 44/44 (100%), Gaps = 0/44 (0%)
 Strand=Plus/Minus

Query  1     CAAGGTTTCCGTAGGTGAACCTGCGGAAGGATCATTAAAGAAAT  44
             ||||||||||||||||||||||||||||||||||||||||||||
Sbjct  9596  CAAGGTTTCCGTAGGTGAACCTGCGGAAGGATCATTAAAGAAAT  9553


>NW_024540188.1 Suillus fuscotomentosus strain FC203 chromosome Unknown F5891scaffold_676, 
whole genome shotgun sequence
Length=11722

 Score = 82.4 bits (44),  Expect = 1e-11
 Identities = 44/44 (100%), Gaps = 0/44 (0%)
 Strand=Plus/Minus

Query  1     CAAGGTTTCCGTAGGTGAACCTGCGGAAGGATCATTAAAGAAAT  44
             ||||||||||||||||||||||||||||||||||||||||||||
Sbjct  9334  CAAGGTTTCCGTAGGTGAACCTGCGGAAGGATCATTAAAGAAAT  9291


>NW_024540186.1 Suillus fuscotomentosus strain FC203 chromosome Unknown F5891scaffold_674, 
whole genome shotgun sequence
Length=11885

 Score = 82.4 bits (44),  Expect = 1e-11
 Identities = 44/44 (100%), Gaps = 0/44 (0%)
 Strand=Plus/Plus

Query  1     CAAGGTTTCCGTAGGTGAACCTGCGGAAGGATCATTAAAGAAAT  44
             ||||||||||||||||||||||||||||||||||||||||||||
Sbjct  2393  CAAGGTTTCCGTAGGTGAACCTGCGGAAGGATCATTAAAGAAAT  2436


>NW_024540185.1 Suillus fuscotomentosus strain FC203 chromosome Unknown F5891scaffold_673, 
whole genome shotgun sequence
Length=11904

 Score = 82.4 bits (44),  Expect = 1e-11
 Identities = 44/44 (100%), Gaps = 0/44 (0%)
 Strand=Plus/Plus

Query  1     CAAGGTTTCCGTAGGTGAACCTGCGGAAGGATCATTAAAGAAAT  44
             ||||||||||||||||||||||||||||||||||||||||||||
Sbjct  2050  CAAGGTTTCCGTAGGTGAACCTGCGGAAGGATCATTAAAGAAAT  2093


>NW_024540181.1 Suillus fuscotomentosus strain FC203 chromosome Unknown F5891scaffold_669, 
whole genome shotgun sequence
Length=12434

 Score = 82.4 bits (44),  Expect = 1e-11
 Identities = 44/44 (100%), Gaps = 0/44 (0%)
 Strand=Plus/Minus

Query  1      CAAGGTTTCCGTAGGTGAACCTGCGGAAGGATCATTAAAGAAAT  44
              ||||||||||||||||||||||||||||||||||||||||||||
Sbjct  10223  CAAGGTTTCCGTAGGTGAACCTGCGGAAGGATCATTAAAGAAAT  10180


>NW_024540179.1 Suillus fuscotomentosus strain FC203 chromosome Unknown F5891scaffold_667, 
whole genome shotgun sequence
Length=12727

 Score = 82.4 bits (44),  Expect = 1e-11
 Identities = 44/44 (100%), Gaps = 0/44 (0%)
 Strand=Plus/Plus

Query  1      CAAGGTTTCCGTAGGTGAACCTGCGGAAGGATCATTAAAGAAAT  44
              ||||||||||||||||||||||||||||||||||||||||||||
Sbjct  11610  CAAGGTTTCCGTAGGTGAACCTGCGGAAGGATCATTAAAGAAAT  11653


>NW_024540176.1 Suillus fuscotomentosus strain FC203 chromosome Unknown F5891scaffold_664, 
whole genome shotgun sequence
Length=12782

 Score = 82.4 bits (44),  Expect = 1e-11
 Identities = 44/44 (100%), Gaps = 0/44 (0%)
 Strand=Plus/Plus

Query  1     CAAGGTTTCCGTAGGTGAACCTGCGGAAGGATCATTAAAGAAAT  44
             ||||||||||||||||||||||||||||||||||||||||||||
Sbjct  3867  CAAGGTTTCCGTAGGTGAACCTGCGGAAGGATCATTAAAGAAAT  3910


>NW_024540175.1 Suillus fuscotomentosus strain FC203 chromosome Unknown F5891scaffold_663, 
whole genome shotgun sequence
Length=12784

 Score = 82.4 bits (44),  Expect = 1e-11
 Identities = 44/44 (100%), Gaps = 0/44 (0%)
 Strand=Plus/Plus

Query  1      CAAGGTTTCCGTAGGTGAACCTGCGGAAGGATCATTAAAGAAAT  44
              ||||||||||||||||||||||||||||||||||||||||||||
Sbjct  11249  CAAGGTTTCCGTAGGTGAACCTGCGGAAGGATCATTAAAGAAAT  11292


>NW_024540171.1 Suillus fuscotomentosus strain FC203 chromosome Unknown F5891scaffold_659, 
whole genome shotgun sequence
Length=12885

 Score = 82.4 bits (44),  Expect = 1e-11
 Identities = 44/44 (100%), Gaps = 0/44 (0%)
 Strand=Plus/Minus

Query  1      CAAGGTTTCCGTAGGTGAACCTGCGGAAGGATCATTAAAGAAAT  44
              ||||||||||||||||||||||||||||||||||||||||||||
Sbjct  10339  CAAGGTTTCCGTAGGTGAACCTGCGGAAGGATCATTAAAGAAAT  10296


>NW_024540165.1 Suillus fuscotomentosus strain FC203 chromosome Unknown F5891scaffold_653, 
whole genome shotgun sequence
Length=13328

 Score = 82.4 bits (44),  Expect = 1e-11
 Identities = 44/44 (100%), Gaps = 0/44 (0%)
 Strand=Plus/Plus

Query  1     CAAGGTTTCCGTAGGTGAACCTGCGGAAGGATCATTAAAGAAAT  44
             ||||||||||||||||||||||||||||||||||||||||||||
Sbjct  3801  CAAGGTTTCCGTAGGTGAACCTGCGGAAGGATCATTAAAGAAAT  3844


>NW_024540158.1 Suillus fuscotomentosus strain FC203 chromosome Unknown F5891scaffold_646, 
whole genome shotgun sequence
Length=13976

 Score = 82.4 bits (44),  Expect = 1e-11
 Identities = 44/44 (100%), Gaps = 0/44 (0%)
 Strand=Plus/Minus

Query  1     CAAGGTTTCCGTAGGTGAACCTGCGGAAGGATCATTAAAGAAAT  44
             ||||||||||||||||||||||||||||||||||||||||||||
Sbjct  8780  CAAGGTTTCCGTAGGTGAACCTGCGGAAGGATCATTAAAGAAAT  8737


>NW_024540156.1 Suillus fuscotomentosus strain FC203 chromosome Unknown F5891scaffold_644, 
whole genome shotgun sequence
Length=14026

 Score = 82.4 bits (44),  Expect = 1e-11
 Identities = 44/44 (100%), Gaps = 0/44 (0%)
 Strand=Plus/Minus

Query  1      CAAGGTTTCCGTAGGTGAACCTGCGGAAGGATCATTAAAGAAAT  44
              ||||||||||||||||||||||||||||||||||||||||||||
Sbjct  10439  CAAGGTTTCCGTAGGTGAACCTGCGGAAGGATCATTAAAGAAAT  10396


>NW_024539535.1 Suillus fuscotomentosus strain FC203 chromosome Unknown F5891scaffold_23, 
whole genome shotgun sequence
Length=710260

 Score = 82.4 bits (44),  Expect = 1e-11
 Identities = 44/44 (100%), Gaps = 0/44 (0%)
 Strand=Plus/Plus

Query  1       CAAGGTTTCCGTAGGTGAACCTGCGGAAGGATCATTAAAGAAAT  44
               ||||||||||||||||||||||||||||||||||||||||||||
Sbjct  316916  CAAGGTTTCCGTAGGTGAACCTGCGGAAGGATCATTAAAGAAAT  316959


>NW_024539532.1 Suillus fuscotomentosus strain FC203 chromosome Unknown F5891scaffold_20, 
whole genome shotgun sequence
Length=735574

 Score = 82.4 bits (44),  Expect = 1e-11
 Identities = 44/44 (100%), Gaps = 0/44 (0%)
 Strand=Plus/Plus

Query  1       CAAGGTTTCCGTAGGTGAACCTGCGGAAGGATCATTAAAGAAAT  44
               ||||||||||||||||||||||||||||||||||||||||||||
Sbjct  726288  CAAGGTTTCCGTAGGTGAACCTGCGGAAGGATCATTAAAGAAAT  726331


>NC_018947.1 Kazachstania africana CBS 2517 chromosome 8, complete genome
Length=738805

 Score = 82.4 bits (44),  Expect = 1e-11
 Identities = 44/44 (100%), Gaps = 0/44 (0%)
 Strand=Plus/Plus

Query  1       CAAGGTTTCCGTAGGTGAACCTGCGGAAGGATCATTAAAGAAAT  44
               ||||||||||||||||||||||||||||||||||||||||||||
Sbjct  380565  CAAGGTTTCCGTAGGTGAACCTGCGGAAGGATCATTAAAGAAAT  380608


>NW_024542054.1 Suillus discolor strain FC423 chromosome Unknown F5147scaffold_807, 
whole genome shotgun sequence
Length=4588

 Score = 82.4 bits (44),  Expect = 1e-11
 Identities = 44/44 (100%), Gaps = 0/44 (0%)
 Strand=Plus/Plus

Query  1     CAAGGTTTCCGTAGGTGAACCTGCGGAAGGATCATTAAAGAAAT  44
             ||||||||||||||||||||||||||||||||||||||||||||
Sbjct  4449  CAAGGTTTCCGTAGGTGAACCTGCGGAAGGATCATTAAAGAAAT  4492


>NW_024542050.1 Suillus discolor strain FC423 chromosome Unknown F5147scaffold_803, 
whole genome shotgun sequence
Length=5413

 Score = 82.4 bits (44),  Expect = 1e-11
 Identities = 44/44 (100%), Gaps = 0/44 (0%)
 Strand=Plus/Plus

Query  1     CAAGGTTTCCGTAGGTGAACCTGCGGAAGGATCATTAAAGAAAT  44
             ||||||||||||||||||||||||||||||||||||||||||||
Sbjct  1724  CAAGGTTTCCGTAGGTGAACCTGCGGAAGGATCATTAAAGAAAT  1767


>NW_024542049.1 Suillus discolor strain FC423 chromosome Unknown F5147scaffold_802, 
whole genome shotgun sequence
Length=5684

 Score = 82.4 bits (44),  Expect = 1e-11
 Identities = 44/44 (100%), Gaps = 0/44 (0%)
 Strand=Plus/Minus

Query  1     CAAGGTTTCCGTAGGTGAACCTGCGGAAGGATCATTAAAGAAAT  44
             ||||||||||||||||||||||||||||||||||||||||||||
Sbjct  4972  CAAGGTTTCCGTAGGTGAACCTGCGGAAGGATCATTAAAGAAAT  4929


>NW_024542045.1 Suillus discolor strain FC423 chromosome Unknown F5147scaffold_798, 
whole genome shotgun sequence
Length=6241

 Score = 82.4 bits (44),  Expect = 1e-11
 Identities = 44/44 (100%), Gaps = 0/44 (0%)
 Strand=Plus/Plus

Query  1     CAAGGTTTCCGTAGGTGAACCTGCGGAAGGATCATTAAAGAAAT  44
             ||||||||||||||||||||||||||||||||||||||||||||
Sbjct  4849  CAAGGTTTCCGTAGGTGAACCTGCGGAAGGATCATTAAAGAAAT  4892


>NW_024542044.1 Suillus discolor strain FC423 chromosome Unknown F5147scaffold_797, 
whole genome shotgun sequence
Length=6261

 Score = 82.4 bits (44),  Expect = 1e-11
 Identities = 44/44 (100%), Gaps = 0/44 (0%)
 Strand=Plus/Plus

Query  1     CAAGGTTTCCGTAGGTGAACCTGCGGAAGGATCATTAAAGAAAT  44
             ||||||||||||||||||||||||||||||||||||||||||||
Sbjct  3532  CAAGGTTTCCGTAGGTGAACCTGCGGAAGGATCATTAAAGAAAT  3575


>NW_024542043.1 Suillus discolor strain FC423 chromosome Unknown F5147scaffold_796, 
whole genome shotgun sequence
Length=6343

 Score = 82.4 bits (44),  Expect = 1e-11
 Identities = 44/44 (100%), Gaps = 0/44 (0%)
 Strand=Plus/Minus

Query  1     CAAGGTTTCCGTAGGTGAACCTGCGGAAGGATCATTAAAGAAAT  44
             ||||||||||||||||||||||||||||||||||||||||||||
Sbjct  4793  CAAGGTTTCCGTAGGTGAACCTGCGGAAGGATCATTAAAGAAAT  4750


>NW_024542042.1 Suillus discolor strain FC423 chromosome Unknown F5147scaffold_795, 
whole genome shotgun sequence
Length=6442

 Score = 82.4 bits (44),  Expect = 1e-11
 Identities = 44/44 (100%), Gaps = 0/44 (0%)
 Strand=Plus/Minus

Query  1     CAAGGTTTCCGTAGGTGAACCTGCGGAAGGATCATTAAAGAAAT  44
             ||||||||||||||||||||||||||||||||||||||||||||
Sbjct  5810  CAAGGTTTCCGTAGGTGAACCTGCGGAAGGATCATTAAAGAAAT  5767


>NW_024542040.1 Suillus discolor strain FC423 chromosome Unknown F5147scaffold_793, 
whole genome shotgun sequence
Length=6555

 Score = 82.4 bits (44),  Expect = 1e-11
 Identities = 44/44 (100%), Gaps = 0/44 (0%)
 Strand=Plus/Plus

Query  1     CAAGGTTTCCGTAGGTGAACCTGCGGAAGGATCATTAAAGAAAT  44
             ||||||||||||||||||||||||||||||||||||||||||||
Sbjct  4236  CAAGGTTTCCGTAGGTGAACCTGCGGAAGGATCATTAAAGAAAT  4279


>NW_024542027.1 Suillus discolor strain FC423 chromosome Unknown F5147scaffold_780, 
whole genome shotgun sequence
Length=7180

 Score = 82.4 bits (44),  Expect = 1e-11
 Identities = 44/44 (100%), Gaps = 0/44 (0%)
 Strand=Plus/Minus

Query  1     CAAGGTTTCCGTAGGTGAACCTGCGGAAGGATCATTAAAGAAAT  44
             ||||||||||||||||||||||||||||||||||||||||||||
Sbjct  6059  CAAGGTTTCCGTAGGTGAACCTGCGGAAGGATCATTAAAGAAAT  6016


>NW_024542020.1 Suillus discolor strain FC423 chromosome Unknown F5147scaffold_773, 
whole genome shotgun sequence
Length=7444

 Score = 82.4 bits (44),  Expect = 1e-11
 Identities = 44/44 (100%), Gaps = 0/44 (0%)
 Strand=Plus/Minus

Query  1    CAAGGTTTCCGTAGGTGAACCTGCGGAAGGATCATTAAAGAAAT  44
            ||||||||||||||||||||||||||||||||||||||||||||
Sbjct  276  CAAGGTTTCCGTAGGTGAACCTGCGGAAGGATCATTAAAGAAAT  233


>NW_024542012.1 Suillus discolor strain FC423 chromosome Unknown F5147scaffold_765, 
whole genome shotgun sequence
Length=7741

 Score = 82.4 bits (44),  Expect = 1e-11
 Identities = 44/44 (100%), Gaps = 0/44 (0%)
 Strand=Plus/Minus

Query  1     CAAGGTTTCCGTAGGTGAACCTGCGGAAGGATCATTAAAGAAAT  44
             ||||||||||||||||||||||||||||||||||||||||||||
Sbjct  5769  CAAGGTTTCCGTAGGTGAACCTGCGGAAGGATCATTAAAGAAAT  5726


>NW_024542003.1 Suillus discolor strain FC423 chromosome Unknown F5147scaffold_756, 
whole genome shotgun sequence
Length=8149

 Score = 82.4 bits (44),  Expect = 1e-11
 Identities = 44/44 (100%), Gaps = 0/44 (0%)
 Strand=Plus/Minus

Query  1     CAAGGTTTCCGTAGGTGAACCTGCGGAAGGATCATTAAAGAAAT  44
             ||||||||||||||||||||||||||||||||||||||||||||
Sbjct  5501  CAAGGTTTCCGTAGGTGAACCTGCGGAAGGATCATTAAAGAAAT  5458


>NW_024541986.1 Suillus discolor strain FC423 chromosome Unknown F5147scaffold_739, 
whole genome shotgun sequence
Length=8587

 Score = 82.4 bits (44),  Expect = 1e-11
 Identities = 44/44 (100%), Gaps = 0/44 (0%)
 Strand=Plus/Plus

Query  1     CAAGGTTTCCGTAGGTGAACCTGCGGAAGGATCATTAAAGAAAT  44
             ||||||||||||||||||||||||||||||||||||||||||||
Sbjct  4296  CAAGGTTTCCGTAGGTGAACCTGCGGAAGGATCATTAAAGAAAT  4339


>NW_024541969.1 Suillus discolor strain FC423 chromosome Unknown F5147scaffold_722, 
whole genome shotgun sequence
Length=9061

 Score = 82.4 bits (44),  Expect = 1e-11
 Identities = 44/44 (100%), Gaps = 0/44 (0%)
 Strand=Plus/Plus

Query  1     CAAGGTTTCCGTAGGTGAACCTGCGGAAGGATCATTAAAGAAAT  44
             ||||||||||||||||||||||||||||||||||||||||||||
Sbjct  3978  CAAGGTTTCCGTAGGTGAACCTGCGGAAGGATCATTAAAGAAAT  4021


>NW_024541968.1 Suillus discolor strain FC423 chromosome Unknown F5147scaffold_721, 
whole genome shotgun sequence
Length=9076

 Score = 82.4 bits (44),  Expect = 1e-11
 Identities = 44/44 (100%), Gaps = 0/44 (0%)
 Strand=Plus/Minus

Query  1     CAAGGTTTCCGTAGGTGAACCTGCGGAAGGATCATTAAAGAAAT  44
             ||||||||||||||||||||||||||||||||||||||||||||
Sbjct  5735  CAAGGTTTCCGTAGGTGAACCTGCGGAAGGATCATTAAAGAAAT  5692


>NW_024541967.1 Suillus discolor strain FC423 chromosome Unknown F5147scaffold_720, 
whole genome shotgun sequence
Length=9078

 Score = 82.4 bits (44),  Expect = 1e-11
 Identities = 44/44 (100%), Gaps = 0/44 (0%)
 Strand=Plus/Minus

Query  1     CAAGGTTTCCGTAGGTGAACCTGCGGAAGGATCATTAAAGAAAT  44
             ||||||||||||||||||||||||||||||||||||||||||||
Sbjct  7399  CAAGGTTTCCGTAGGTGAACCTGCGGAAGGATCATTAAAGAAAT  7356


>NW_024541936.1 Suillus discolor strain FC423 chromosome Unknown F5147scaffold_689, 
whole genome shotgun sequence
Length=9963

 Score = 82.4 bits (44),  Expect = 1e-11
 Identities = 44/44 (100%), Gaps = 0/44 (0%)
 Strand=Plus/Plus

Query  1     CAAGGTTTCCGTAGGTGAACCTGCGGAAGGATCATTAAAGAAAT  44
             ||||||||||||||||||||||||||||||||||||||||||||
Sbjct  4129  CAAGGTTTCCGTAGGTGAACCTGCGGAAGGATCATTAAAGAAAT  4172


>NW_024541911.1 Suillus discolor strain FC423 chromosome Unknown F5147scaffold_664, 
whole genome shotgun sequence
Length=10334

 Score = 82.4 bits (44),  Expect = 1e-11
 Identities = 44/44 (100%), Gaps = 0/44 (0%)
 Strand=Plus/Minus

Query  1     CAAGGTTTCCGTAGGTGAACCTGCGGAAGGATCATTAAAGAAAT  44
             ||||||||||||||||||||||||||||||||||||||||||||
Sbjct  5941  CAAGGTTTCCGTAGGTGAACCTGCGGAAGGATCATTAAAGAAAT  5898


>NW_024541712.1 Suillus discolor strain FC423 chromosome Unknown F5147scaffold_465, 
whole genome shotgun sequence
Length=15209

 Score = 82.4 bits (44),  Expect = 1e-11
 Identities = 44/44 (100%), Gaps = 0/44 (0%)
 Strand=Plus/Minus

Query  1     CAAGGTTTCCGTAGGTGAACCTGCGGAAGGATCATTAAAGAAAT  44
             ||||||||||||||||||||||||||||||||||||||||||||
Sbjct  1492  CAAGGTTTCCGTAGGTGAACCTGCGGAAGGATCATTAAAGAAAT  1449


>NW_024541672.1 Suillus discolor strain FC423 chromosome Unknown F5147scaffold_425, 
whole genome shotgun sequence
Length=16432

 Score = 82.4 bits (44),  Expect = 1e-11
 Identities = 44/44 (100%), Gaps = 0/44 (0%)
 Strand=Plus/Minus

Query  1     CAAGGTTTCCGTAGGTGAACCTGCGGAAGGATCATTAAAGAAAT  44
             ||||||||||||||||||||||||||||||||||||||||||||
Sbjct  1698  CAAGGTTTCCGTAGGTGAACCTGCGGAAGGATCATTAAAGAAAT  1655


 Score = 82.4 bits (44),  Expect = 1e-11
 Identities = 44/44 (100%), Gaps = 0/44 (0%)
 Strand=Plus/Minus

Query  1      CAAGGTTTCCGTAGGTGAACCTGCGGAAGGATCATTAAAGAAAT  44
              ||||||||||||||||||||||||||||||||||||||||||||
Sbjct  16108  CAAGGTTTCCGTAGGTGAACCTGCGGAAGGATCATTAAAGAAAT  16065


>NW_024541473.1 Suillus discolor strain FC423 chromosome Unknown F5147scaffold_226, 
whole genome shotgun sequence
Length=28781

 Score = 82.4 bits (44),  Expect = 1e-11
 Identities = 44/44 (100%), Gaps = 0/44 (0%)
 Strand=Plus/Minus

Query  1     CAAGGTTTCCGTAGGTGAACCTGCGGAAGGATCATTAAAGAAAT  44
             ||||||||||||||||||||||||||||||||||||||||||||
Sbjct  3371  CAAGGTTTCCGTAGGTGAACCTGCGGAAGGATCATTAAAGAAAT  3328


 Score = 82.4 bits (44),  Expect = 1e-11
 Identities = 44/44 (100%), Gaps = 0/44 (0%)
 Strand=Plus/Minus

Query  1      CAAGGTTTCCGTAGGTGAACCTGCGGAAGGATCATTAAAGAAAT  44
              ||||||||||||||||||||||||||||||||||||||||||||
Sbjct  23899  CAAGGTTTCCGTAGGTGAACCTGCGGAAGGATCATTAAAGAAAT  23856


>NW_024537542.1 Suillus plorans strain S12 chromosome Unknown HD556scaffold_158, 
whole genome shotgun sequence
Length=22592

 Score = 82.4 bits (44),  Expect = 1e-11
 Identities = 44/44 (100%), Gaps = 0/44 (0%)
 Strand=Plus/Minus

Query  1     CAAGGTTTCCGTAGGTGAACCTGCGGAAGGATCATTAAAGAAAT  44
             ||||||||||||||||||||||||||||||||||||||||||||
Sbjct  9405  CAAGGTTTCCGTAGGTGAACCTGCGGAAGGATCATTAAAGAAAT  9362


>NW_024537497.1 Suillus plorans strain S12 chromosome Unknown HD556scaffold_113, 
whole genome shotgun sequence
Length=138644

 Score = 82.4 bits (44),  Expect = 1e-11
 Identities = 44/44 (100%), Gaps = 0/44 (0%)
 Strand=Plus/Minus

Query  1     CAAGGTTTCCGTAGGTGAACCTGCGGAAGGATCATTAAAGAAAT  44
             ||||||||||||||||||||||||||||||||||||||||||||
Sbjct  8428  CAAGGTTTCCGTAGGTGAACCTGCGGAAGGATCATTAAAGAAAT  8385


>PPXM02000283.1 Trigonopsis variabilis strain NRRL Y-1579 NODE_286_length_347_cov_1.012_ID_4709, 
whole genome shotgun sequence
Length=347

 Score = 80.5 bits (43),  Expect = 4e-11
 Identities = 49/52 (94%), Gaps = 0/52 (0%)
 Strand=Plus/Minus

Query  1    CAAGGTTTCCGTAGGTGAACCTGCGGAAGGATCATTAAAGAAATTTAATTGA  52
            ||||||||||||||||||||||||||||||||||||| |||||| ||| |||
Sbjct  314  CAAGGTTTCCGTAGGTGAACCTGCGGAAGGATCATTAGAGAAATCTAAATGA  263


>CU928180.1 Lachancea thermotolerans CBS 6340 chromosome H complete sequence
Length=1423902

 Score = 80.5 bits (43),  Expect = 4e-11
 Identities = 45/46 (98%), Gaps = 0/46 (0%)
 Strand=Plus/Minus

Query  1        CAAGGTTTCCGTAGGTGAACCTGCGGAAGGATCATTAAAGAAATTT  46
                |||||||||||||||||||||||||||||||||||||||||| |||
Sbjct  1138224  CAAGGTTTCCGTAGGTGAACCTGCGGAAGGATCATTAAAGAATTTT  1138179


 Score = 80.5 bits (43),  Expect = 4e-11
 Identities = 45/46 (98%), Gaps = 0/46 (0%)
 Strand=Plus/Minus

Query  1        CAAGGTTTCCGTAGGTGAACCTGCGGAAGGATCATTAAAGAAATTT  46
                |||||||||||||||||||||||||||||||||||||||||| |||
Sbjct  1146730  CAAGGTTTCCGTAGGTGAACCTGCGGAAGGATCATTAAAGAATTTT  1146685


 Score = 80.5 bits (43),  Expect = 4e-11
 Identities = 45/46 (98%), Gaps = 0/46 (0%)
 Strand=Plus/Minus

Query  1        CAAGGTTTCCGTAGGTGAACCTGCGGAAGGATCATTAAAGAAATTT  46
                |||||||||||||||||||||||||||||||||||||||||| |||
Sbjct  1151511  CAAGGTTTCCGTAGGTGAACCTGCGGAAGGATCATTAAAGAATTTT  1151466


>JABBWA010000980.1 Suillus lakei strain FC43 EDB19scaffold_980, whole genome shotgun 
sequence
Length=10607

 Score = 80.5 bits (43),  Expect = 4e-11
 Identities = 48/50 (96%), Gaps = 1/50 (2%)
 Strand=Plus/Minus

Query  1    CAAGGTTTCCGTAGGTGAACCTGCGGAAGGATCATTAAAGAAATT-TAAT  49
            |||||||||||||||||||||||||||||||||||||| |||||| ||||
Sbjct  274  CAAGGTTTCCGTAGGTGAACCTGCGGAAGGATCATTAATGAAATTATAAT  225


>JABBWA010001130.1 Suillus lakei strain FC43 EDB19scaffold_1130, whole genome shotgun 
sequence
Length=2247

 Score = 80.5 bits (43),  Expect = 4e-11
 Identities = 48/50 (96%), Gaps = 1/50 (2%)
 Strand=Plus/Minus

Query  1    CAAGGTTTCCGTAGGTGAACCTGCGGAAGGATCATTAAAGAAATT-TAAT  49
            |||||||||||||||||||||||||||||||||||||| |||||| ||||
Sbjct  357  CAAGGTTTCCGTAGGTGAACCTGCGGAAGGATCATTAATGAAATTATAAT  308


>JABBWA010001101.1 Suillus lakei strain FC43 EDB19scaffold_1101, whole genome shotgun 
sequence
Length=3838

 Score = 80.5 bits (43),  Expect = 4e-11
 Identities = 48/50 (96%), Gaps = 1/50 (2%)
 Strand=Plus/Minus

Query  1     CAAGGTTTCCGTAGGTGAACCTGCGGAAGGATCATTAAAGAAATT-TAAT  49
             |||||||||||||||||||||||||||||||||||||| |||||| ||||
Sbjct  2308  CAAGGTTTCCGTAGGTGAACCTGCGGAAGGATCATTAATGAAATTATAAT  2259


>JABBWA010001023.1 Suillus lakei strain FC43 EDB19scaffold_1023, whole genome shotgun 
sequence
Length=9009

 Score = 80.5 bits (43),  Expect = 4e-11
 Identities = 48/50 (96%), Gaps = 1/50 (2%)
 Strand=Plus/Minus

Query  1     CAAGGTTTCCGTAGGTGAACCTGCGGAAGGATCATTAAAGAAATT-TAAT  49
             |||||||||||||||||||||||||||||||||||||| |||||| ||||
Sbjct  7140  CAAGGTTTCCGTAGGTGAACCTGCGGAAGGATCATTAATGAAATTATAAT  7091


>JAKKCY010000004.1 [Candida] thailandica strain CBS 10610 Contig_0004, whole genome 
shotgun sequence
Length=3371249

 Score = 80.5 bits (43),  Expect = 4e-11
 Identities = 43/43 (100%), Gaps = 0/43 (0%)
 Strand=Plus/Minus

Query  1        CAAGGTTTCCGTAGGTGAACCTGCGGAAGGATCATTAAAGAAA  43
                |||||||||||||||||||||||||||||||||||||||||||
Sbjct  3333982  CAAGGTTTCCGTAGGTGAACCTGCGGAAGGATCATTAAAGAAA  3333940


 Score = 80.5 bits (43),  Expect = 4e-11
 Identities = 43/43 (100%), Gaps = 0/43 (0%)
 Strand=Plus/Minus

Query  1        CAAGGTTTCCGTAGGTGAACCTGCGGAAGGATCATTAAAGAAA  43
                |||||||||||||||||||||||||||||||||||||||||||
Sbjct  3342568  CAAGGTTTCCGTAGGTGAACCTGCGGAAGGATCATTAAAGAAA  3342526


 Score = 80.5 bits (43),  Expect = 4e-11
 Identities = 43/43 (100%), Gaps = 0/43 (0%)
 Strand=Plus/Minus

Query  1        CAAGGTTTCCGTAGGTGAACCTGCGGAAGGATCATTAAAGAAA  43
                |||||||||||||||||||||||||||||||||||||||||||
Sbjct  3351154  CAAGGTTTCCGTAGGTGAACCTGCGGAAGGATCATTAAAGAAA  3351112


 Score = 80.5 bits (43),  Expect = 4e-11
 Identities = 43/43 (100%), Gaps = 0/43 (0%)
 Strand=Plus/Minus

Query  1        CAAGGTTTCCGTAGGTGAACCTGCGGAAGGATCATTAAAGAAA  43
                |||||||||||||||||||||||||||||||||||||||||||
Sbjct  3359740  CAAGGTTTCCGTAGGTGAACCTGCGGAAGGATCATTAAAGAAA  3359698


>JAKKCY010000001.1 [Candida] thailandica strain CBS 10610 Contig_0001, whole genome 
shotgun sequence
Length=2902313

 Score = 80.5 bits (43),  Expect = 4e-11
 Identities = 43/43 (100%), Gaps = 0/43 (0%)
 Strand=Plus/Minus

Query  1        CAAGGTTTCCGTAGGTGAACCTGCGGAAGGATCATTAAAGAAA  43
                |||||||||||||||||||||||||||||||||||||||||||
Sbjct  2825277  CAAGGTTTCCGTAGGTGAACCTGCGGAAGGATCATTAAAGAAA  2825235


 Score = 80.5 bits (43),  Expect = 4e-11
 Identities = 43/43 (100%), Gaps = 0/43 (0%)
 Strand=Plus/Minus

Query  1        CAAGGTTTCCGTAGGTGAACCTGCGGAAGGATCATTAAAGAAA  43
                |||||||||||||||||||||||||||||||||||||||||||
Sbjct  2833848  CAAGGTTTCCGTAGGTGAACCTGCGGAAGGATCATTAAAGAAA  2833806


 Score = 80.5 bits (43),  Expect = 4e-11
 Identities = 43/43 (100%), Gaps = 0/43 (0%)
 Strand=Plus/Minus

Query  1        CAAGGTTTCCGTAGGTGAACCTGCGGAAGGATCATTAAAGAAA  43
                |||||||||||||||||||||||||||||||||||||||||||
Sbjct  2842418  CAAGGTTTCCGTAGGTGAACCTGCGGAAGGATCATTAAAGAAA  2842376


 Score = 80.5 bits (43),  Expect = 4e-11
 Identities = 43/43 (100%), Gaps = 0/43 (0%)
 Strand=Plus/Minus

Query  1        CAAGGTTTCCGTAGGTGAACCTGCGGAAGGATCATTAAAGAAA  43
                |||||||||||||||||||||||||||||||||||||||||||
Sbjct  2850990  CAAGGTTTCCGTAGGTGAACCTGCGGAAGGATCATTAAAGAAA  2850948


 Score = 80.5 bits (43),  Expect = 4e-11
 Identities = 43/43 (100%), Gaps = 0/43 (0%)
 Strand=Plus/Minus

Query  1        CAAGGTTTCCGTAGGTGAACCTGCGGAAGGATCATTAAAGAAA  43
                |||||||||||||||||||||||||||||||||||||||||||
Sbjct  2859561  CAAGGTTTCCGTAGGTGAACCTGCGGAAGGATCATTAAAGAAA  2859519


 Score = 80.5 bits (43),  Expect = 4e-11
 Identities = 43/43 (100%), Gaps = 0/43 (0%)
 Strand=Plus/Minus

Query  1        CAAGGTTTCCGTAGGTGAACCTGCGGAAGGATCATTAAAGAAA  43
                |||||||||||||||||||||||||||||||||||||||||||
Sbjct  2868131  CAAGGTTTCCGTAGGTGAACCTGCGGAAGGATCATTAAAGAAA  2868089


 Score = 80.5 bits (43),  Expect = 4e-11
 Identities = 43/43 (100%), Gaps = 0/43 (0%)
 Strand=Plus/Minus

Query  1        CAAGGTTTCCGTAGGTGAACCTGCGGAAGGATCATTAAAGAAA  43
                |||||||||||||||||||||||||||||||||||||||||||
Sbjct  2876706  CAAGGTTTCCGTAGGTGAACCTGCGGAAGGATCATTAAAGAAA  2876664


 Score = 80.5 bits (43),  Expect = 4e-11
 Identities = 43/43 (100%), Gaps = 0/43 (0%)
 Strand=Plus/Minus

Query  1        CAAGGTTTCCGTAGGTGAACCTGCGGAAGGATCATTAAAGAAA  43
                |||||||||||||||||||||||||||||||||||||||||||
Sbjct  2885276  CAAGGTTTCCGTAGGTGAACCTGCGGAAGGATCATTAAAGAAA  2885234


 Score = 80.5 bits (43),  Expect = 4e-11
 Identities = 43/43 (100%), Gaps = 0/43 (0%)
 Strand=Plus/Minus

Query  1        CAAGGTTTCCGTAGGTGAACCTGCGGAAGGATCATTAAAGAAA  43
                |||||||||||||||||||||||||||||||||||||||||||
Sbjct  2893848  CAAGGTTTCCGTAGGTGAACCTGCGGAAGGATCATTAAAGAAA  2893806


>JABBWI010000083.1 Suillus subluteus strain FC464 F4604scaffold_83, whole genome 
shotgun sequence
Length=359453

 Score = 80.5 bits (43),  Expect = 4e-11
 Identities = 48/50 (96%), Gaps = 1/50 (2%)
 Strand=Plus/Minus

Query  1       CAAGGTTTCCGTAGGTGAACCTGCGGAAGGATCATTAAAGAAATT-TAAT  49
               |||||||||||||||||||||||||||||||||||||| |||||| ||||
Sbjct  351388  CAAGGTTTCCGTAGGTGAACCTGCGGAAGGATCATTAATGAAATTATAAT  351339


>JABBWI010000070.1 Suillus subluteus strain FC464 F4604scaffold_70, whole genome 
shotgun sequence
Length=419109

 Score = 80.5 bits (43),  Expect = 4e-11
 Identities = 48/50 (96%), Gaps = 1/50 (2%)
 Strand=Plus/Plus

Query  1       CAAGGTTTCCGTAGGTGAACCTGCGGAAGGATCATTAAAGAAATT-TAAT  49
               |||||||||||||||||||||||||||||||||||||| |||||| ||||
Sbjct  404145  CAAGGTTTCCGTAGGTGAACCTGCGGAAGGATCATTAATGAAATTATAAT  404194


 Score = 75.0 bits (40),  Expect = 2e-09
 Identities = 46/49 (94%), Gaps = 0/49 (0%)
 Strand=Plus/Plus

Query  1       CAAGGTTTCCGTAGGTGAACCTGCGGAAGGATCATTAAAGAAATTTAAT  49
               |||||||||||||||||||||||||||||||||||||| ||| | ||||
Sbjct  417189  CAAGGTTTCCGTAGGTGAACCTGCGGAAGGATCATTAATGAATTATAAT  417237


>JABBWI010000678.1 Suillus subluteus strain FC464 F4604scaffold_678, whole genome 
shotgun sequence
Length=8969

 Score = 80.5 bits (43),  Expect = 4e-11
 Identities = 48/50 (96%), Gaps = 1/50 (2%)
 Strand=Plus/Minus

Query  1     CAAGGTTTCCGTAGGTGAACCTGCGGAAGGATCATTAAAGAAATT-TAAT  49
             |||||||||||||||||||||||||||||||||||||| |||||| ||||
Sbjct  4648  CAAGGTTTCCGTAGGTGAACCTGCGGAAGGATCATTAATGAAATTATAAT  4599


>JABBWI010000677.1 Suillus subluteus strain FC464 F4604scaffold_677, whole genome 
shotgun sequence
Length=9105

 Score = 80.5 bits (43),  Expect = 4e-11
 Identities = 48/50 (96%), Gaps = 1/50 (2%)
 Strand=Plus/Minus

Query  1     CAAGGTTTCCGTAGGTGAACCTGCGGAAGGATCATTAAAGAAATT-TAAT  49
             |||||||||||||||||||||||||||||||||||||| |||||| ||||
Sbjct  4111  CAAGGTTTCCGTAGGTGAACCTGCGGAAGGATCATTAATGAAATTATAAT  4062


>JABBWI010000673.1 Suillus subluteus strain FC464 F4604scaffold_673, whole genome 
shotgun sequence
Length=13788

 Score = 80.5 bits (43),  Expect = 4e-11
 Identities = 48/50 (96%), Gaps = 1/50 (2%)
 Strand=Plus/Plus

Query  1     CAAGGTTTCCGTAGGTGAACCTGCGGAAGGATCATTAAAGAAATT-TAAT  49
             |||||||||||||||||||||||||||||||||||||| |||||| ||||
Sbjct  7710  CAAGGTTTCCGTAGGTGAACCTGCGGAAGGATCATTAATGAAATTATAAT  7759


>JABBWI010000672.1 Suillus subluteus strain FC464 F4604scaffold_672, whole genome 
shotgun sequence
Length=13895

 Score = 80.5 bits (43),  Expect = 4e-11
 Identities = 48/50 (96%), Gaps = 1/50 (2%)
 Strand=Plus/Minus

Query  1     CAAGGTTTCCGTAGGTGAACCTGCGGAAGGATCATTAAAGAAATT-TAAT  49
             |||||||||||||||||||||||||||||||||||||| |||||| ||||
Sbjct  2042  CAAGGTTTCCGTAGGTGAACCTGCGGAAGGATCATTAATGAAATTATAAT  1993


>JABBWI010000539.1 Suillus subluteus strain FC464 F4604scaffold_539, whole genome 
shotgun sequence
Length=35707

 Score = 80.5 bits (43),  Expect = 4e-11
 Identities = 48/50 (96%), Gaps = 1/50 (2%)
 Strand=Plus/Minus

Query  1     CAAGGTTTCCGTAGGTGAACCTGCGGAAGGATCATTAAAGAAATT-TAAT  49
             |||||||||||||||||||||||||||||||||||||| |||||| ||||
Sbjct  3270  CAAGGTTTCCGTAGGTGAACCTGCGGAAGGATCATTAATGAAATTATAAT  3221


 Score = 80.5 bits (43),  Expect = 4e-11
 Identities = 48/50 (96%), Gaps = 1/50 (2%)
 Strand=Plus/Minus

Query  1      CAAGGTTTCCGTAGGTGAACCTGCGGAAGGATCATTAAAGAAATT-TAAT  49
              |||||||||||||||||||||||||||||||||||||| |||||| ||||
Sbjct  16319  CAAGGTTTCCGTAGGTGAACCTGCGGAAGGATCATTAATGAAATTATAAT  16270


 Score = 80.5 bits (43),  Expect = 4e-11
 Identities = 48/50 (96%), Gaps = 1/50 (2%)
 Strand=Plus/Minus

Query  1      CAAGGTTTCCGTAGGTGAACCTGCGGAAGGATCATTAAAGAAATT-TAAT  49
              |||||||||||||||||||||||||||||||||||||| |||||| ||||
Sbjct  29366  CAAGGTTTCCGTAGGTGAACCTGCGGAAGGATCATTAATGAAATTATAAT  29317


>JABBWI010000516.1 Suillus subluteus strain FC464 F4604scaffold_516, whole genome 
shotgun sequence
Length=39058

 Score = 80.5 bits (43),  Expect = 4e-11
 Identities = 48/50 (96%), Gaps = 1/50 (2%)
 Strand=Plus/Minus

Query  1      CAAGGTTTCCGTAGGTGAACCTGCGGAAGGATCATTAAAGAAATT-TAAT  49
              |||||||||||||||||||||||||||||||||||||| |||||| ||||
Sbjct  22515  CAAGGTTTCCGTAGGTGAACCTGCGGAAGGATCATTAATGAAATTATAAT  22466


 Score = 80.5 bits (43),  Expect = 4e-11
 Identities = 48/50 (96%), Gaps = 1/50 (2%)
 Strand=Plus/Minus

Query  1      CAAGGTTTCCGTAGGTGAACCTGCGGAAGGATCATTAAAGAAATT-TAAT  49
              |||||||||||||||||||||||||||||||||||||| |||||| ||||
Sbjct  35562  CAAGGTTTCCGTAGGTGAACCTGCGGAAGGATCATTAATGAAATTATAAT  35513


>JABBWI010000469.1 Suillus subluteus strain FC464 F4604scaffold_469, whole genome 
shotgun sequence
Length=44941

 Score = 80.5 bits (43),  Expect = 4e-11
 Identities = 48/50 (96%), Gaps = 1/50 (2%)
 Strand=Plus/Plus

Query  1     CAAGGTTTCCGTAGGTGAACCTGCGGAAGGATCATTAAAGAAATT-TAAT  49
             |||||||||||||||||||||||||||||||||||||| |||||| ||||
Sbjct  5271  CAAGGTTTCCGTAGGTGAACCTGCGGAAGGATCATTAATGAAATTATAAT  5320


 Score = 80.5 bits (43),  Expect = 4e-11
 Identities = 48/50 (96%), Gaps = 1/50 (2%)
 Strand=Plus/Plus

Query  1      CAAGGTTTCCGTAGGTGAACCTGCGGAAGGATCATTAAAGAAATT-TAAT  49
              |||||||||||||||||||||||||||||||||||||| |||||| ||||
Sbjct  18319  CAAGGTTTCCGTAGGTGAACCTGCGGAAGGATCATTAATGAAATTATAAT  18368


 Score = 80.5 bits (43),  Expect = 4e-11
 Identities = 48/50 (96%), Gaps = 1/50 (2%)
 Strand=Plus/Plus

Query  1      CAAGGTTTCCGTAGGTGAACCTGCGGAAGGATCATTAAAGAAATT-TAAT  49
              |||||||||||||||||||||||||||||||||||||| |||||| ||||
Sbjct  31368  CAAGGTTTCCGTAGGTGAACCTGCGGAAGGATCATTAATGAAATTATAAT  31417


 Score = 80.5 bits (43),  Expect = 4e-11
 Identities = 48/50 (96%), Gaps = 1/50 (2%)
 Strand=Plus/Plus

Query  1      CAAGGTTTCCGTAGGTGAACCTGCGGAAGGATCATTAAAGAAATT-TAAT  49
              |||||||||||||||||||||||||||||||||||||| |||||| ||||
Sbjct  44415  CAAGGTTTCCGTAGGTGAACCTGCGGAAGGATCATTAATGAAATTATAAT  44464


>JABBWI010000452.1 Suillus subluteus strain FC464 F4604scaffold_452, whole genome 
shotgun sequence
Length=47434

 Score = 80.5 bits (43),  Expect = 4e-11
 Identities = 48/50 (96%), Gaps = 1/50 (2%)
 Strand=Plus/Minus

Query  1     CAAGGTTTCCGTAGGTGAACCTGCGGAAGGATCATTAAAGAAATT-TAAT  49
             |||||||||||||||||||||||||||||||||||||| |||||| ||||
Sbjct  4803  CAAGGTTTCCGTAGGTGAACCTGCGGAAGGATCATTAATGAAATTATAAT  4754


 Score = 80.5 bits (43),  Expect = 4e-11
 Identities = 48/50 (96%), Gaps = 1/50 (2%)
 Strand=Plus/Minus

Query  1      CAAGGTTTCCGTAGGTGAACCTGCGGAAGGATCATTAAAGAAATT-TAAT  49
              |||||||||||||||||||||||||||||||||||||| |||||| ||||
Sbjct  17849  CAAGGTTTCCGTAGGTGAACCTGCGGAAGGATCATTAATGAAATTATAAT  17800


 Score = 80.5 bits (43),  Expect = 4e-11
 Identities = 48/50 (96%), Gaps = 1/50 (2%)
 Strand=Plus/Minus

Query  1      CAAGGTTTCCGTAGGTGAACCTGCGGAAGGATCATTAAAGAAATT-TAAT  49
              |||||||||||||||||||||||||||||||||||||| |||||| ||||
Sbjct  30896  CAAGGTTTCCGTAGGTGAACCTGCGGAAGGATCATTAATGAAATTATAAT  30847


 Score = 80.5 bits (43),  Expect = 4e-11
 Identities = 48/50 (96%), Gaps = 1/50 (2%)
 Strand=Plus/Minus

Query  1      CAAGGTTTCCGTAGGTGAACCTGCGGAAGGATCATTAAAGAAATT-TAAT  49
              |||||||||||||||||||||||||||||||||||||| |||||| ||||
Sbjct  43941  CAAGGTTTCCGTAGGTGAACCTGCGGAAGGATCATTAATGAAATTATAAT  43892


>JABBWI010000170.1 Suillus subluteus strain FC464 F4604scaffold_170, whole genome 
shotgun sequence
Length=143050

 Score = 80.5 bits (43),  Expect = 4e-11
 Identities = 48/50 (96%), Gaps = 1/50 (2%)
 Strand=Plus/Minus

Query  1      CAAGGTTTCCGTAGGTGAACCTGCGGAAGGATCATTAAAGAAATT-TAAT  49
              |||||||||||||||||||||||||||||||||||||| |||||| ||||
Sbjct  10436  CAAGGTTTCCGTAGGTGAACCTGCGGAAGGATCATTAATGAAATTATAAT  10387


 Score = 80.5 bits (43),  Expect = 4e-11
 Identities = 48/50 (96%), Gaps = 1/50 (2%)
 Strand=Plus/Minus

Query  1      CAAGGTTTCCGTAGGTGAACCTGCGGAAGGATCATTAAAGAAATT-TAAT  49
              |||||||||||||||||||||||||||||||||||||| |||||| ||||
Sbjct  25993  CAAGGTTTCCGTAGGTGAACCTGCGGAAGGATCATTAATGAAATTATAAT  25944


 Score = 80.5 bits (43),  Expect = 4e-11
 Identities = 48/50 (96%), Gaps = 1/50 (2%)
 Strand=Plus/Minus

Query  1      CAAGGTTTCCGTAGGTGAACCTGCGGAAGGATCATTAAAGAAATT-TAAT  49
              |||||||||||||||||||||||||||||||||||||| |||||| ||||
Sbjct  41215  CAAGGTTTCCGTAGGTGAACCTGCGGAAGGATCATTAATGAAATTATAAT  41166


 Score = 80.5 bits (43),  Expect = 4e-11
 Identities = 48/50 (96%), Gaps = 1/50 (2%)
 Strand=Plus/Plus

Query  1       CAAGGTTTCCGTAGGTGAACCTGCGGAAGGATCATTAAAGAAATT-TAAT  49
               |||||||||||||||||||||||||||||||||||||| |||||| ||||
Sbjct  128205  CAAGGTTTCCGTAGGTGAACCTGCGGAAGGATCATTAATGAAATTATAAT  128254


>LT598476.1 Lachancea sp. CBS 6924 genome assembly, chromosome: G, whole 
genome shotgun sequence
Length=2436460

 Score = 80.5 bits (43),  Expect = 4e-11
 Identities = 45/46 (98%), Gaps = 0/46 (0%)
 Strand=Plus/Minus

Query  1        CAAGGTTTCCGTAGGTGAACCTGCGGAAGGATCATTAAAGAAATTT  46
                |||||||||||||||||||||||||||||||||||||||||| |||
Sbjct  1495792  CAAGGTTTCCGTAGGTGAACCTGCGGAAGGATCATTAAAGAATTTT  1495747


 Score = 80.5 bits (43),  Expect = 4e-11
 Identities = 45/46 (98%), Gaps = 0/46 (0%)
 Strand=Plus/Minus

Query  1        CAAGGTTTCCGTAGGTGAACCTGCGGAAGGATCATTAAAGAAATTT  46
                |||||||||||||||||||||||||||||||||||||||||| |||
Sbjct  1504404  CAAGGTTTCCGTAGGTGAACCTGCGGAAGGATCATTAAAGAATTTT  1504359


 Score = 69.4 bits (37),  Expect = 9e-08
 Identities = 37/37 (100%), Gaps = 0/37 (0%)
 Strand=Plus/Minus

Query  1        CAAGGTTTCCGTAGGTGAACCTGCGGAAGGATCATTA  37
                |||||||||||||||||||||||||||||||||||||
Sbjct  1506303  CAAGGTTTCCGTAGGTGAACCTGCGGAAGGATCATTA  1506267


>JABBWC010000973.1 Suillus paluster strain FC165 EDB91scaffold_973, whole genome 
shotgun sequence
Length=2347

 Score = 80.5 bits (43),  Expect = 4e-11
 Identities = 48/50 (96%), Gaps = 1/50 (2%)
 Strand=Plus/Minus

Query  1     CAAGGTTTCCGTAGGTGAACCTGCGGAAGGATCATTAAAGAAATT-TAAT  49
             |||||||||||||||||||||||||||||||||||||||||| || ||||
Sbjct  1244  CAAGGTTTCCGTAGGTGAACCTGCGGAAGGATCATTAAAGAATTTATAAT  1195


>JABBWC010000968.1 Suillus paluster strain FC165 EDB91scaffold_968, whole genome 
shotgun sequence
Length=2434

 Score = 80.5 bits (43),  Expect = 4e-11
 Identities = 48/50 (96%), Gaps = 1/50 (2%)
 Strand=Plus/Minus

Query  1    CAAGGTTTCCGTAGGTGAACCTGCGGAAGGATCATTAAAGAAATT-TAAT  49
            |||||||||||||||||||||||||||||||||||||||||| || ||||
Sbjct  774  CAAGGTTTCCGTAGGTGAACCTGCGGAAGGATCATTAAAGAATTTATAAT  725


>JABBWC010000965.1 Suillus paluster strain FC165 EDB91scaffold_965, whole genome 
shotgun sequence
Length=2650

 Score = 80.5 bits (43),  Expect = 4e-11
 Identities = 48/50 (96%), Gaps = 1/50 (2%)
 Strand=Plus/Minus

Query  1    CAAGGTTTCCGTAGGTGAACCTGCGGAAGGATCATTAAAGAAATT-TAAT  49
            |||||||||||||||||||||||||||||||||||||||||| || ||||
Sbjct  907  CAAGGTTTCCGTAGGTGAACCTGCGGAAGGATCATTAAAGAATTTATAAT  858


>JABBWC010000953.1 Suillus paluster strain FC165 EDB91scaffold_953, whole genome 
shotgun sequence
Length=3173

 Score = 80.5 bits (43),  Expect = 4e-11
 Identities = 48/50 (96%), Gaps = 1/50 (2%)
 Strand=Plus/Minus

Query  1     CAAGGTTTCCGTAGGTGAACCTGCGGAAGGATCATTAAAGAAATT-TAAT  49
             |||||||||||||||||||||||||||||||||||||||||| || ||||
Sbjct  1160  CAAGGTTTCCGTAGGTGAACCTGCGGAAGGATCATTAAAGAATTTATAAT  1111


>JABBWC010000948.1 Suillus paluster strain FC165 EDB91scaffold_948, whole genome 
shotgun sequence
Length=3332

 Score = 80.5 bits (43),  Expect = 4e-11
 Identities = 48/50 (96%), Gaps = 1/50 (2%)
 Strand=Plus/Minus

Query  1     CAAGGTTTCCGTAGGTGAACCTGCGGAAGGATCATTAAAGAAATT-TAAT  49
             |||||||||||||||||||||||||||||||||||||||||| || ||||
Sbjct  2721  CAAGGTTTCCGTAGGTGAACCTGCGGAAGGATCATTAAAGAATTTATAAT  2672


>JABBWC010000911.1 Suillus paluster strain FC165 EDB91scaffold_911, whole genome 
shotgun sequence
Length=5642

 Score = 80.5 bits (43),  Expect = 4e-11
 Identities = 48/50 (96%), Gaps = 1/50 (2%)
 Strand=Plus/Minus

Query  1     CAAGGTTTCCGTAGGTGAACCTGCGGAAGGATCATTAAAGAAATT-TAAT  49
             |||||||||||||||||||||||||||||||||||||||||| || ||||
Sbjct  2342  CAAGGTTTCCGTAGGTGAACCTGCGGAAGGATCATTAAAGAATTTATAAT  2293


>JABBWC010000880.1 Suillus paluster strain FC165 EDB91scaffold_880, whole genome 
shotgun sequence
Length=6909

 Score = 80.5 bits (43),  Expect = 4e-11
 Identities = 48/50 (96%), Gaps = 1/50 (2%)
 Strand=Plus/Plus

Query  1     CAAGGTTTCCGTAGGTGAACCTGCGGAAGGATCATTAAAGAAATT-TAAT  49
             |||||||||||||||||||||||||||||||||||||||||| || ||||
Sbjct  4499  CAAGGTTTCCGTAGGTGAACCTGCGGAAGGATCATTAAAGAATTTATAAT  4548


>JABBWC010000672.1 Suillus paluster strain FC165 EDB91scaffold_672, whole genome 
shotgun sequence
Length=11327

 Score = 80.5 bits (43),  Expect = 4e-11
 Identities = 48/50 (96%), Gaps = 1/50 (2%)
 Strand=Plus/Minus

Query  1    CAAGGTTTCCGTAGGTGAACCTGCGGAAGGATCATTAAAGAAATT-TAAT  49
            |||||||||||||||||||||||||||||||||||||||||| || ||||
Sbjct  619  CAAGGTTTCCGTAGGTGAACCTGCGGAAGGATCATTAAAGAATTTATAAT  570


>JABBWC010000596.1 Suillus paluster strain FC165 EDB91scaffold_596, whole genome 
shotgun sequence
Length=12545

 Score = 80.5 bits (43),  Expect = 4e-11
 Identities = 48/50 (96%), Gaps = 1/50 (2%)
 Strand=Plus/Plus

Query  1     CAAGGTTTCCGTAGGTGAACCTGCGGAAGGATCATTAAAGAAATT-TAAT  49
             |||||||||||||||||||||||||||||||||||||||||| || ||||
Sbjct  7810  CAAGGTTTCCGTAGGTGAACCTGCGGAAGGATCATTAAAGAATTTATAAT  7859


>NLAO01002406.1 Metschnikowia continentalis strain UWOPS 95-402.1 con-_s97, whole 
genome shotgun sequence
Length=179586

 Score = 80.5 bits (43),  Expect = 4e-11
 Identities = 48/50 (96%), Gaps = 2/50 (4%)
 Strand=Plus/Plus

Query  1      CAAGGTTTCCGTAGGTGAACCTGCGGAAGGATCATTAAAGAAATTTAATT  50
              |||||||||||||||||||||||||||||||||||||| |||||| ||||
Sbjct  34608  CAAGGTTTCCGTAGGTGAACCTGCGGAAGGATCATTAA-GAAATT-AATT  34655


>NLAO01000328.1 Metschnikowia continentalis strain UWOPS 95-402.1 con-_C33365, 
whole genome shotgun sequence
Length=224

 Score = 80.5 bits (43),  Expect = 4e-11
 Identities = 48/50 (96%), Gaps = 2/50 (4%)
 Strand=Plus/Plus

Query  1   CAAGGTTTCCGTAGGTGAACCTGCGGAAGGATCATTAAAGAAATTTAATT  50
           |||||||||||||||||||||||||||||||||||||| |||||| ||||
Sbjct  42  CAAGGTTTCCGTAGGTGAACCTGCGGAAGGATCATTAA-GAAATT-AATT  89


>JAEBUO010000048.1 Amanita rimosa strain LH00003 Contig48, whole genome shotgun 
sequence
Length=305785

 Score = 80.5 bits (43),  Expect = 4e-11
 Identities = 43/43 (100%), Gaps = 0/43 (0%)
 Strand=Plus/Minus

Query  1       CAAGGTTTCCGTAGGTGAACCTGCGGAAGGATCATTAAAGAAA  43
               |||||||||||||||||||||||||||||||||||||||||||
Sbjct  282956  CAAGGTTTCCGTAGGTGAACCTGCGGAAGGATCATTAAAGAAA  282914


>LN890542.1 Lachancea quebecensis genome assembly LAQU0, scaffold LAQU0S02, 
whole genome shotgun sequence
Length=930091

 Score = 80.5 bits (43),  Expect = 4e-11
 Identities = 45/46 (98%), Gaps = 0/46 (0%)
 Strand=Plus/Plus

Query  1       CAAGGTTTCCGTAGGTGAACCTGCGGAAGGATCATTAAAGAAATTT  46
               |||||||||||||||||||||||||||||||||||||||||| |||
Sbjct  258095  CAAGGTTTCCGTAGGTGAACCTGCGGAAGGATCATTAAAGAATTTT  258140


 Score = 80.5 bits (43),  Expect = 4e-11
 Identities = 45/46 (98%), Gaps = 0/46 (0%)
 Strand=Plus/Plus

Query  1       CAAGGTTTCCGTAGGTGAACCTGCGGAAGGATCATTAAAGAAATTT  46
               |||||||||||||||||||||||||||||||||||||||||| |||
Sbjct  266603  CAAGGTTTCCGTAGGTGAACCTGCGGAAGGATCATTAAAGAATTTT  266648


>NKZI01002216.1 Metschnikowia sp. 00-154.1 strain UWOPS 00-154.1 mer-_s730, whole 
genome shotgun sequence
Length=12324

 Score = 80.5 bits (43),  Expect = 4e-11
 Identities = 50/53 (94%), Gaps = 2/53 (4%)
 Strand=Plus/Minus

Query  1     CAAGGTTTCCGTAGGTGAACCTGCGGAAGGATCATTAAAGAAATTTAATTGAT  53
             |||||||||||||||||||||||||||||||||||||| |||||| |||| ||
Sbjct  3192  CAAGGTTTCCGTAGGTGAACCTGCGGAAGGATCATTAA-GAAATT-AATTTAT  3142


>NKZI01001560.1 Metschnikowia sp. 00-154.1 strain UWOPS 00-154.1 mer-_s14, whole 
genome shotgun sequence
Length=17575

 Score = 80.5 bits (43),  Expect = 4e-11
 Identities = 50/53 (94%), Gaps = 2/53 (4%)
 Strand=Plus/Minus

Query  1    CAAGGTTTCCGTAGGTGAACCTGCGGAAGGATCATTAAAGAAATTTAATTGAT  53
            |||||||||||||||||||||||||||||||||||||| |||||| |||| ||
Sbjct  732  CAAGGTTTCCGTAGGTGAACCTGCGGAAGGATCATTAA-GAAATT-AATTTAT  682


>NKZN01001157.1 Metschnikowia santaceciliae strain UWOPS 01-517a1 sce+_C40082, 
whole genome shotgun sequence
Length=804

 Score = 80.5 bits (43),  Expect = 4e-11
 Identities = 48/50 (96%), Gaps = 1/50 (2%)
 Strand=Plus/Minus

Query  1    CAAGGTTTCCGTAGGTGAACCTGCGGAAGGATCATTAAAGAAATTTAATT  50
            |||||||||||||||||||||||||||||||||||||| |||||| ||||
Sbjct  752  CAAGGTTTCCGTAGGTGAACCTGCGGAAGGATCATTAA-GAAATTAAATT  704


>JABBWB010000767.1 Suillus occidentalis strain FC124 EDD22scaffold_767, whole genome 
shotgun sequence
Length=13940

 Score = 80.5 bits (43),  Expect = 4e-11
 Identities = 48/50 (96%), Gaps = 1/50 (2%)
 Strand=Plus/Minus

Query  1      CAAGGTTTCCGTAGGTGAACCTGCGGAAGGATCATTAAAGAAATT-TAAT  49
              |||||||||||||||||||||||||||||||||||||| |||||| ||||
Sbjct  11315  CAAGGTTTCCGTAGGTGAACCTGCGGAAGGATCATTAATGAAATTATAAT  11266


>JABBWB010001529.1 Suillus occidentalis strain FC124 EDD22scaffold_1529, whole genome 
shotgun sequence
Length=2268

 Score = 80.5 bits (43),  Expect = 4e-11
 Identities = 48/50 (96%), Gaps = 1/50 (2%)
 Strand=Plus/Minus

Query  1    CAAGGTTTCCGTAGGTGAACCTGCGGAAGGATCATTAAAGAAATT-TAAT  49
            |||||||||||||||||||||||||||||||||||||| |||||| ||||
Sbjct  268  CAAGGTTTCCGTAGGTGAACCTGCGGAAGGATCATTAATGAAATTATAAT  219


>JABBWB010001521.1 Suillus occidentalis strain FC124 EDD22scaffold_1521, whole genome 
shotgun sequence
Length=2400

 Score = 80.5 bits (43),  Expect = 4e-11
 Identities = 48/50 (96%), Gaps = 1/50 (2%)
 Strand=Plus/Minus

Query  1    CAAGGTTTCCGTAGGTGAACCTGCGGAAGGATCATTAAAGAAATT-TAAT  49
            |||||||||||||||||||||||||||||||||||||| |||||| ||||
Sbjct  276  CAAGGTTTCCGTAGGTGAACCTGCGGAAGGATCATTAATGAAATTATAAT  227


>JABBWB010001439.1 Suillus occidentalis strain FC124 EDD22scaffold_1439, whole genome 
shotgun sequence
Length=3835

 Score = 80.5 bits (43),  Expect = 4e-11
 Identities = 48/50 (96%), Gaps = 1/50 (2%)
 Strand=Plus/Plus

Query  1     CAAGGTTTCCGTAGGTGAACCTGCGGAAGGATCATTAAAGAAATT-TAAT  49
             |||||||||||||||||||||||||||||||||||||| |||||| ||||
Sbjct  2119  CAAGGTTTCCGTAGGTGAACCTGCGGAAGGATCATTAATGAAATTATAAT  2168


>PUHR01000350.1 Kazachstania exigua strain OG2 scaffold_350, whole genome shotgun 
sequence
Length=6742

 Score = 80.5 bits (43),  Expect = 4e-11
 Identities = 43/43 (100%), Gaps = 0/43 (0%)
 Strand=Plus/Minus

Query  1     CAAGGTTTCCGTAGGTGAACCTGCGGAAGGATCATTAAAGAAA  43
             |||||||||||||||||||||||||||||||||||||||||||
Sbjct  4158  CAAGGTTTCCGTAGGTGAACCTGCGGAAGGATCATTAAAGAAA  4116


>PPOO01000634.1 Kazachstania turicensis strain NRRL Y-48834 scf7180000049260, 
whole genome shotgun sequence
Length=316

 Score = 80.5 bits (43),  Expect = 4e-11
 Identities = 43/43 (100%), Gaps = 0/43 (0%)
 Strand=Plus/Plus

Query  1    CAAGGTTTCCGTAGGTGAACCTGCGGAAGGATCATTAAAGAAA  43
            |||||||||||||||||||||||||||||||||||||||||||
Sbjct  191  CAAGGTTTCCGTAGGTGAACCTGCGGAAGGATCATTAAAGAAA  233


>CALPDJ010000001.1 Mucor piriformis genome assembly, contig: ptg000026c_1, whole 
genome shotgun sequence
Length=69790

 Score = 80.5 bits (43),  Expect = 4e-11
 Identities = 48/50 (96%), Gaps = 1/50 (2%)
 Strand=Plus/Plus

Query  1     CAAGGTTTCCGTAGGTGAACCTGCGGAAGGATCATTAAAGAAATTT-AAT  49
             ||||||||||||||||||||||||||||||||||||||| |||||| |||
Sbjct  9904  CAAGGTTTCCGTAGGTGAACCTGCGGAAGGATCATTAAATAAATTTTAAT  9953


 Score = 80.5 bits (43),  Expect = 4e-11
 Identities = 48/50 (96%), Gaps = 1/50 (2%)
 Strand=Plus/Plus

Query  1      CAAGGTTTCCGTAGGTGAACCTGCGGAAGGATCATTAAAGAAATTT-AAT  49
              ||||||||||||||||||||||||||||||||||||||| |||||| |||
Sbjct  24539  CAAGGTTTCCGTAGGTGAACCTGCGGAAGGATCATTAAATAAATTTTAAT  24588


 Score = 80.5 bits (43),  Expect = 4e-11
 Identities = 48/50 (96%), Gaps = 1/50 (2%)
 Strand=Plus/Plus

Query  1      CAAGGTTTCCGTAGGTGAACCTGCGGAAGGATCATTAAAGAAATTT-AAT  49
              ||||||||||||||||||||||||||||||||||||||| |||||| |||
Sbjct  34667  CAAGGTTTCCGTAGGTGAACCTGCGGAAGGATCATTAAATAAATTTTAAT  34716


 Score = 80.5 bits (43),  Expect = 4e-11
 Identities = 48/50 (96%), Gaps = 1/50 (2%)
 Strand=Plus/Plus

Query  1      CAAGGTTTCCGTAGGTGAACCTGCGGAAGGATCATTAAAGAAATTT-AAT  49
              ||||||||||||||||||||||||||||||||||||||| |||||| |||
Sbjct  44798  CAAGGTTTCCGTAGGTGAACCTGCGGAAGGATCATTAAATAAATTTTAAT  44847


 Score = 80.5 bits (43),  Expect = 4e-11
 Identities = 48/50 (96%), Gaps = 1/50 (2%)
 Strand=Plus/Plus

Query  1      CAAGGTTTCCGTAGGTGAACCTGCGGAAGGATCATTAAAGAAATTT-AAT  49
              ||||||||||||||||||||||||||||||||||||||| |||||| |||
Sbjct  54929  CAAGGTTTCCGTAGGTGAACCTGCGGAAGGATCATTAAATAAATTTTAAT  54978


 Score = 80.5 bits (43),  Expect = 4e-11
 Identities = 48/50 (96%), Gaps = 1/50 (2%)
 Strand=Plus/Plus

Query  1      CAAGGTTTCCGTAGGTGAACCTGCGGAAGGATCATTAAAGAAATTT-AAT  49
              ||||||||||||||||||||||||||||||||||||||| |||||| |||
Sbjct  65060  CAAGGTTTCCGTAGGTGAACCTGCGGAAGGATCATTAAATAAATTTTAAT  65109


>OW971871.1 Mucor piriformis genome assembly, chromosome: 5
Length=2837762

 Score = 80.5 bits (43),  Expect = 4e-11
 Identities = 48/50 (96%), Gaps = 1/50 (2%)
 Strand=Plus/Minus

Query  1        CAAGGTTTCCGTAGGTGAACCTGCGGAAGGATCATTAAAGAAATTT-AAT  49
                ||||||||||||||||||||||||||||||||||||||| |||||| |||
Sbjct  1273880  CAAGGTTTCCGTAGGTGAACCTGCGGAAGGATCATTAAATAAATTTTAAT  1273831


Lambda      K        H
    1.33    0.621     1.12 

Gapped
Lambda      K        H
    1.28    0.460    0.850 

Effective search space used: 75886242903680


  Database: all.fna
    Posted date:  Nov 15, 2022  3:27 PM
  Number of letters in database: 173,045,930,078
  Number of sequences in database:  16,976,359


Matrix: blastn matrix 1 -2
Gap Penalties: Existence: 0, Extension: 2.5
