# Supplementary material for: Using nanopore sequencing to identify fungi from clinical samples with high phylogenetic resolution
Source: Sci Rep. 2023 Jun 16;13:9785. doi: 10.1038/s41598-023-37016-0 (PMC10275880; doi:10.1038/s41598-023-37016-0)
Supplement: Supplementary file 1 — Supplementary Information. [file 41598_2023_37016_MOESM1_ESM.zip › Supplementary_Information/Supplementary_Data/Data_S5_Mock_blast/results/Mock_RGN2_5_fmt6.txt]

QQSR01000402.1	100	1227	668	2	0	99.701	0.0
JAJVHL010000002.1	100	1210	665	5	0	99.254	0.0
JAJVHL010000002.1	100	1210	665	5	0	99.254	0.0
DS995812.1	100	1181	663	7	4	98.368	0.0
DS995812.1	100	1181	663	7	4	98.368	0.0
DS995812.1	100	1181	663	7	4	98.368	0.0
DS995827.1	100	1181	663	7	4	98.368	0.0
GG698504.1	100	1175	662	8	4	98.220	0.0
GG698504.1	100	1175	662	8	4	98.220	0.0
WOFF01000004.1	100	1142	657	12	6	97.333	0.0
WOFF01000004.1	100	1142	657	12	6	97.333	0.0
WOFF01000004.1	100	1142	657	12	6	97.333	0.0
WOFF01000004.1	100	1136	657	12	7	97.189	0.0
WOFF01000004.1	100	1134	656	12	7	97.185	0.0
WOFF01000004.1	100	1129	655	12	8	97.037	0.0
WOFF01000004.1	100	1110	653	12	11	96.598	0.0
WOFF01000004.1	100	1090	651	14	13	96.018	0.0
ABSU01000048.1	100	913	622	35	23	91.471	0.0
ABSU01000048.1	100	913	622	35	23	91.471	0.0
NW_003315066.1	100	913	622	35	23	91.471	0.0
NW_003315066.1	100	913	622	35	23	91.471	0.0
ACYE01000405.1	100	911	620	37	21	91.445	0.0
NW_003315232.1	100	911	620	37	21	91.445	0.0
CAJUYU010000019.1	100	865	622	38	31	90.014	0.0
DS995840.1	60	701	399	5	4	97.794	0.0
JAADCK010000556.1	56	673	370	3	0	99.196	0.0
CAJUXW010000018.1	94	562	357	15	9	93.701	5.13e-156
CAJUXW010000018.1	94	248	225	23	18	84.586	1.63e-61
CAJUXW010000018.1	94	215	147	9	5	91.304	1.66e-51
DS989826.1	100	562	572	60	59	82.779	5.13e-156
DS989826.1	100	562	572	59	60	82.779	5.13e-156
DS989826.1	100	562	572	60	59	82.779	5.13e-156
DS989826.1	100	562	572	60	59	82.779	5.13e-156
NW_003345197.1	100	562	572	60	59	82.779	5.13e-156
NW_003345197.1	100	562	572	59	60	82.779	5.13e-156
NW_003345197.1	100	562	572	60	59	82.779	5.13e-156
NW_003345197.1	100	562	572	60	59	82.779	5.13e-156
JAADCK010000559.1	46	560	307	2	0	99.353	1.85e-155
CAJUYN010000019.1	79	549	358	14	13	92.987	4.00e-152
CAJUYN010000019.1	79	215	147	9	5	91.304	1.66e-51
CAJUYN010000019.1	79	158	108	10	1	90.756	2.83e-34
CAJUYN010000019.1	79	69.4	37	0	0	100.000	1.36e-07
CAJUYO010000017.1	99	532	360	12	19	92.072	4.02e-147
CAJUYO010000017.1	99	250	226	23	18	84.644	4.54e-62
CAJUYO010000017.1	99	215	147	9	5	91.304	1.66e-51
CAJUYO010000017.1	99	69.4	37	0	0	100.000	1.36e-07
MU277664.1	67	468	371	24	28	87.707	1.15e-127
MU277664.1	67	462	374	22	32	87.383	5.35e-126
MU277664.1	67	438	361	22	32	86.988	9.02e-119
MU277664.1	67	436	370	22	36	86.449	3.25e-118
MU277664.1	67	76.8	43	1	0	97.727	8.15e-10
MU277664.1	67	76.8	43	1	0	97.727	8.15e-10
MU277664.1	67	76.8	43	1	0	97.727	8.15e-10
MU277664.1	67	76.8	43	1	0	97.727	8.15e-10
DS995704.1	67	457	378	19	37	87.097	2.49e-124
DS995704.1	67	453	378	19	38	86.897	3.22e-123
DS995704.1	67	453	378	19	38	86.897	3.22e-123
DS995704.1	67	453	378	19	38	86.897	3.22e-123
DS995704.1	67	453	378	19	38	86.897	3.22e-123
DS995704.1	67	76.8	43	1	0	97.727	8.15e-10
DS995704.1	67	76.8	43	1	0	97.727	8.15e-10
DS995704.1	67	76.8	43	1	0	97.727	8.15e-10
DS995704.1	67	76.8	43	1	0	97.727	8.15e-10
DS995704.1	67	76.8	43	1	0	97.727	8.15e-10
NW_003299166.1	67	457	378	19	37	87.097	2.49e-124
NW_003299166.1	67	453	378	19	38	86.897	3.22e-123
NW_003299166.1	67	453	378	19	38	86.897	3.22e-123
NW_003299166.1	67	453	378	19	38	86.897	3.22e-123
NW_003299166.1	67	453	378	19	38	86.897	3.22e-123
NW_003299166.1	67	76.8	43	1	0	97.727	8.15e-10
NW_003299166.1	67	76.8	43	1	0	97.727	8.15e-10
NW_003299166.1	67	76.8	43	1	0	97.727	8.15e-10
NW_003299166.1	67	76.8	43	1	0	97.727	8.15e-10
NW_003299166.1	67	76.8	43	1	0	97.727	8.15e-10
JAACJD010000002.1	66	440	361	29	26	86.779	2.51e-119
JAACJD010000002.1	66	440	361	29	26	86.779	2.51e-119
JAACJD010000002.1	66	440	361	29	26	86.779	2.51e-119
JAACJD010000002.1	66	69.4	37	0	0	100.000	1.36e-07
JAACJD010000002.1	66	69.4	37	0	0	100.000	1.36e-07
JAACJD010000002.1	66	69.4	37	0	0	100.000	1.36e-07
NW_022983864.1	66	440	361	29	26	86.779	2.51e-119
NW_022983864.1	66	440	361	29	26	86.779	2.51e-119
NW_022983864.1	66	440	361	29	26	86.779	2.51e-119
NW_022983864.1	66	69.4	37	0	0	100.000	1.36e-07
NW_022983864.1	66	69.4	37	0	0	100.000	1.36e-07
NW_022983864.1	66	69.4	37	0	0	100.000	1.36e-07
JWPT01000147.1	66	388	315	20	26	87.258	9.22e-104
JWPT01000147.1	66	76.8	41	0	0	100.000	8.15e-10
JWPT01000147.1	66	76.8	43	1	0	97.727	8.15e-10
JAGHLQ010000003.1	63	346	330	45	21	83.333	5.63e-91
JAGHLQ010000003.1	63	69.4	37	0	0	100.000	1.36e-07
JAGHLQ010000011.1	64	346	330	45	21	83.333	5.63e-91
JAGHLQ010000011.1	64	69.4	39	1	0	97.500	1.36e-07
PSNO01000002.1	63	346	330	45	21	83.333	5.63e-91
PSNO01000002.1	63	327	327	45	24	82.576	2.04e-85
PSNO01000002.1	63	69.4	37	0	0	100.000	1.36e-07
PSNO01000002.1	63	69.4	37	0	0	100.000	1.36e-07
PSNO01000019.1	64	346	330	44	22	83.333	5.63e-91
PSNO01000019.1	64	346	330	45	21	83.333	5.63e-91
PSNO01000019.1	64	69.4	39	1	0	97.500	1.36e-07
PSNO01000019.1	64	69.4	39	1	0	97.500	1.36e-07
PSNO01000017.1	64	346	330	45	21	83.333	5.63e-91
PSNO01000017.1	64	76.8	41	0	0	100.000	8.15e-10
PSNO01000017.1	64	69.4	39	1	0	97.500	1.36e-07
PSNO01000017.1	64	69.4	39	1	0	97.500	1.36e-07
PSNO01000015.1	63	346	330	45	21	83.333	5.63e-91
PSNO01000015.1	63	340	329	46	21	83.081	2.62e-89
PSNO01000015.1	63	339	329	44	23	83.081	9.41e-89
PSNO01000015.1	63	69.4	37	0	0	100.000	1.36e-07
PSNO01000015.1	63	69.4	37	0	0	100.000	1.36e-07
PSNO01000015.1	63	69.4	37	0	0	100.000	1.36e-07
PSNO01000014.1	63	346	330	45	21	83.333	5.63e-91
PSNO01000014.1	63	346	330	45	21	83.333	5.63e-91
PSNO01000014.1	63	346	330	45	21	83.333	5.63e-91
PSNO01000014.1	63	69.4	37	0	0	100.000	1.36e-07
PSNO01000014.1	63	69.4	37	0	0	100.000	1.36e-07
PSNO01000014.1	63	69.4	37	0	0	100.000	1.36e-07
JAMAGU010000120.1	69	344	361	36	41	82.420	2.02e-90
JAMAGU010000120.1	69	69.4	37	0	0	100.000	1.36e-07
JAMAGV010000048.1	69	344	361	36	41	82.420	2.02e-90
JAMAGV010000048.1	69	69.4	37	0	0	100.000	1.36e-07
PSNO01000016.1	64	342	330	45	22	83.123	7.28e-90
PSNO01000016.1	64	340	329	45	22	83.081	2.62e-89
PSNO01000016.1	64	69.4	39	1	0	97.500	1.36e-07
PSNO01000016.1	64	69.4	39	1	0	97.500	1.36e-07
WXEU01000009.1	64	340	329	46	21	83.081	2.62e-89
WXEU01000009.1	64	340	329	46	21	83.081	2.62e-89
WXEU01000009.1	64	335	328	46	22	82.828	1.22e-87
WXEU01000009.1	64	315	324	42	28	82.234	1.59e-81
WXEU01000009.1	64	69.4	37	0	0	100.000	1.36e-07
WXEU01000009.1	64	69.4	39	1	0	97.500	1.36e-07
WXEU01000009.1	64	69.4	39	1	0	97.500	1.36e-07
WXEU01000009.1	64	69.4	39	1	0	97.500	1.36e-07
PSNO01000024.1	64	340	329	45	22	83.081	2.62e-89
PSNO01000024.1	64	69.4	39	1	0	97.500	1.36e-07
JSYV01000010.1	63	337	329	42	25	83.081	3.39e-88
JSYV01000010.1	63	69.4	37	0	0	100.000	1.36e-07
WXEU01000010.1	63	333	327	46	22	82.785	4.38e-87
WXEU01000010.1	63	69.4	37	0	0	100.000	1.36e-07
RCNU01000051.1	64	331	330	34	33	83.123	1.58e-86
RCNU01000051.1	64	150	83	1	0	98.810	4.73e-32
RCNU01000051.1	64	69.4	39	1	0	97.500	1.36e-07
RCNU01000051.1	64	69.4	39	1	0	97.500	1.36e-07
RCNU01000028.1	63	331	330	34	33	83.123	1.58e-86
RCNU01000028.1	63	69.4	37	0	0	100.000	1.36e-07
NW_021167190.1	64	331	330	34	33	83.123	1.58e-86
NW_021167190.1	64	150	83	1	0	98.810	4.73e-32
NW_021167190.1	64	69.4	39	1	0	97.500	1.36e-07
NW_021167190.1	64	69.4	39	1	0	97.500	1.36e-07
NW_021167167.1	63	331	330	34	33	83.123	1.58e-86
NW_021167167.1	63	69.4	37	0	0	100.000	1.36e-07
WIWV01000274.1	63	329	328	40	28	82.828	5.67e-86
WIWV01000274.1	63	69.4	37	0	0	100.000	1.36e-07
JAMAHC010000176.1	74	329	380	51	40	80.679	5.67e-86
JAMAHC010000176.1	74	69.4	37	0	0	100.000	1.36e-07
JAMAHE010000381.1	74	329	378	50	40	80.769	5.67e-86
JAMAHE010000381.1	74	69.4	39	1	0	97.500	1.36e-07
JAMAHA010000120.1	74	329	378	50	40	80.769	5.67e-86
JAMAHA010000120.1	74	69.4	39	1	0	97.500	1.36e-07
LJPK01003030.1	43	329	227	18	5	90.800	5.67e-86
LJPK01003030.1	43	69.4	37	0	0	100.000	1.36e-07
LJPK01003030.1	43	69.4	37	0	0	100.000	1.36e-07
JAMAHD010000167.1	74	329	378	50	40	80.769	5.67e-86
JAMAHD010000167.1	74	69.4	39	1	0	97.500	1.36e-07
NIXA01000127.1	63	329	338	35	36	82.641	5.67e-86
NIXA01000127.1	63	58.4	31	0	0	100.000	2.95e-04
JRVD02000017.1	74	329	378	50	40	80.769	5.67e-86
JRVD02000017.1	74	329	378	50	40	80.769	5.67e-86
JRVD02000017.1	74	327	377	50	40	80.728	2.04e-85
JRVD02000017.1	74	320	327	38	31	82.576	3.41e-83
JRVD02000017.1	74	69.4	39	1	0	97.500	1.36e-07
JRVD02000017.1	74	69.4	39	1	0	97.500	1.36e-07
JRVD02000017.1	74	69.4	39	1	0	97.500	1.36e-07
JRVD02000017.1	74	69.4	39	1	0	97.500	1.36e-07
JRVD02000016.1	74	329	378	50	40	80.769	5.67e-86
JRVD02000016.1	74	327	378	49	41	80.769	2.04e-85
JRVD02000016.1	74	69.4	39	1	0	97.500	1.36e-07
JRVD02000016.1	74	69.4	39	1	0	97.500	1.36e-07
CM041263.1	74	329	380	51	40	80.679	5.67e-86
CM041263.1	74	69.4	37	0	0	100.000	1.36e-07
JAMAHB010000149.1	74	329	378	50	40	80.769	5.67e-86
JAMAHB010000149.1	74	69.4	39	1	0	97.500	1.36e-07
NW_026088304.1	74	329	378	50	40	80.769	5.67e-86
NW_026088304.1	74	329	378	50	40	80.769	5.67e-86
NW_026088304.1	74	327	377	50	40	80.728	2.04e-85
NW_026088304.1	74	320	327	38	31	82.576	3.41e-83
NW_026088304.1	74	69.4	39	1	0	97.500	1.36e-07
NW_026088304.1	74	69.4	39	1	0	97.500	1.36e-07
NW_026088304.1	74	69.4	39	1	0	97.500	1.36e-07
NW_026088304.1	74	69.4	39	1	0	97.500	1.36e-07
NW_026088303.1	74	329	378	50	40	80.769	5.67e-86
NW_026088303.1	74	327	378	49	41	80.769	2.04e-85
NW_026088303.1	74	69.4	39	1	0	97.500	1.36e-07
NW_026088303.1	74	69.4	39	1	0	97.500	1.36e-07
NC_064657.1	74	329	380	51	40	80.679	5.67e-86
NC_064657.1	74	69.4	37	0	0	100.000	1.36e-07
JAMFOT010000209.1	63	327	328	38	30	82.828	2.04e-85
JAMFOT010000209.1	63	69.4	37	0	0	100.000	1.36e-07
JAMFOT010000209.1	63	67.6	36	0	0	100.000	4.90e-07
ACFW01000019.1	41	324	220	15	6	91.286	2.64e-84
ACFW01000019.1	41	69.4	37	0	0	100.000	1.36e-07
ACFW01000043.1	41	324	220	15	6	91.286	2.64e-84
ACFW01000043.1	41	69.4	37	0	0	100.000	1.36e-07
ACFW01000053.1	41	324	220	15	6	91.286	2.64e-84
ACFW01000053.1	41	69.4	37	0	0	100.000	1.36e-07
NW_003316009.1	41	324	220	15	6	91.286	2.64e-84
NW_003316009.1	41	69.4	37	0	0	100.000	1.36e-07
NW_003315985.1	41	324	220	15	6	91.286	2.64e-84
NW_003315985.1	41	69.4	37	0	0	100.000	1.36e-07
NW_003315975.1	41	324	220	15	6	91.286	2.64e-84
NW_003315975.1	41	69.4	37	0	0	100.000	1.36e-07
VCAU01000267.1	63	322	328	37	32	82.620	9.48e-84
VCAU01000267.1	63	69.4	37	0	0	100.000	1.36e-07
LDEV01002229.1	36	322	189	6	1	96.429	9.48e-84
LDEV01002229.1	36	78.7	42	0	0	100.000	2.27e-10
JAMADU010000619.1	63	322	326	41	28	82.532	9.48e-84
JAMADU010000619.1	63	69.4	37	0	0	100.000	1.36e-07
WXTY01000020.1	37	322	198	8	3	94.737	9.48e-84
WXTY01000020.1	37	300	192	11	3	93.204	4.44e-77
WXTY01000020.1	37	69.4	39	1	0	97.500	1.36e-07
WXTY01000020.1	37	69.4	39	1	0	97.500	1.36e-07
JAMAGX010000103.1	67	322	343	42	34	81.862	9.48e-84
JAMAGX010000103.1	67	69.4	39	1	0	97.500	1.36e-07
MOWL01000077.1	42	322	189	6	1	96.429	9.48e-84
MOWL01000077.1	42	322	189	6	1	96.429	9.48e-84
MOWL01000077.1	42	322	189	6	1	96.429	9.48e-84
MOWL01000077.1	42	322	189	6	1	96.429	9.48e-84
MOWL01000077.1	42	78.7	42	0	0	100.000	2.27e-10
MOWL01000077.1	42	78.7	42	0	0	100.000	2.27e-10
MOWL01000077.1	42	78.7	42	0	0	100.000	2.27e-10
MOWL01000077.1	42	78.7	42	0	0	100.000	2.27e-10
MOWL01000077.1	42	75.0	42	1	0	97.674	2.93e-09
MOWL01000077.1	42	75.0	42	1	0	97.674	2.93e-09
MOWL01000077.1	42	75.0	42	1	0	97.674	2.93e-09
MOWL01000077.1	42	75.0	42	1	0	97.674	2.93e-09
MOWL01000058.1	42	322	189	6	1	96.429	9.48e-84
MOWL01000058.1	42	322	189	6	1	96.429	9.48e-84
MOWL01000058.1	42	78.7	42	0	0	100.000	2.27e-10
MOWL01000058.1	42	78.7	42	0	0	100.000	2.27e-10
MOWL01000058.1	42	75.0	42	1	0	97.674	2.93e-09
MOWL01000058.1	42	75.0	42	1	0	97.674	2.93e-09
MOWL01000055.1	42	322	189	6	1	96.429	9.48e-84
MOWL01000055.1	42	78.7	42	0	0	100.000	2.27e-10
MOWL01000055.1	42	75.0	42	1	0	97.674	2.93e-09
MOWL01000052.1	42	322	189	6	1	96.429	9.48e-84
MOWL01000052.1	42	78.7	42	0	0	100.000	2.27e-10
MOWL01000052.1	42	75.0	42	1	0	97.674	2.93e-09
PZKB01000354.1	64	322	326	42	27	82.532	9.48e-84
PZKB01000354.1	64	69.4	39	1	0	97.500	1.36e-07
JALAZP010000080.1	35	320	190	7	1	95.960	3.41e-83
JALAZP010000080.1	35	69.4	37	0	0	100.000	1.36e-07
RHLO01001006.1	63	320	327	37	32	82.576	3.41e-83
RHLO01001006.1	63	69.4	37	0	0	100.000	1.36e-07
JAMZTW010000092.1	63	320	325	46	24	82.278	3.41e-83
JAMZTW010000092.1	63	58.4	31	0	0	100.000	2.95e-04
NW_026054719.1	35	320	190	7	1	95.960	3.41e-83
NW_026054719.1	35	69.4	37	0	0	100.000	1.36e-07
JAMAFS010000167.1	42	318	196	7	4	94.686	1.23e-82
JAMAFS010000167.1	42	73.1	39	0	0	100.000	1.05e-08
JAMAFS010000167.1	42	69.4	37	0	0	100.000	1.36e-07
BBXM02000016.1	63	318	324	42	27	82.443	1.23e-82
BBXM02000016.1	63	69.4	37	0	0	100.000	1.36e-07
CM000172.1	64	318	324	42	27	82.443	1.23e-82
CM000172.1	64	69.4	39	1	0	97.500	1.36e-07
WTTZ01000243.1	34	318	183	4	1	97.340	1.23e-82
WTTZ01000243.1	34	69.4	37	0	0	100.000	1.36e-07
JAGXKD010000017.1	64	318	324	42	27	82.443	1.23e-82
JAGXKD010000017.1	64	318	324	42	27	82.443	1.23e-82
JAGXKD010000017.1	64	318	324	42	27	82.443	1.23e-82
JAGXKD010000017.1	64	318	324	42	27	82.443	1.23e-82
JAGXKD010000017.1	64	318	324	42	27	82.443	1.23e-82
JAGXKD010000017.1	64	318	324	42	27	82.443	1.23e-82
JAGXKD010000017.1	64	318	324	42	27	82.443	1.23e-82
JAGXKD010000017.1	64	318	324	42	27	82.443	1.23e-82
JAGXKD010000017.1	64	313	323	42	28	82.188	5.71e-81
JAGXKD010000017.1	64	69.4	39	1	0	97.500	1.36e-07
JAGXKD010000017.1	64	69.4	39	1	0	97.500	1.36e-07
JAGXKD010000017.1	64	69.4	39	1	0	97.500	1.36e-07
JAGXKD010000017.1	64	69.4	39	1	0	97.500	1.36e-07
JAGXKD010000017.1	64	69.4	39	1	0	97.500	1.36e-07
JAGXKD010000017.1	64	69.4	39	1	0	97.500	1.36e-07
JAGXKD010000017.1	64	69.4	39	1	0	97.500	1.36e-07
JAGXKD010000017.1	64	69.4	39	1	0	97.500	1.36e-07
JAGXKD010000017.1	64	69.4	39	1	0	97.500	1.36e-07
GG704915.1	41	318	220	15	7	90.909	1.23e-82
GG704915.1	41	318	220	15	7	90.909	1.23e-82
GG704915.1	41	318	220	15	7	90.909	1.23e-82
GG704915.1	41	315	220	15	8	90.535	1.59e-81
GG704915.1	41	69.4	37	0	0	100.000	1.36e-07
GG704915.1	41	69.4	37	0	0	100.000	1.36e-07
GG704915.1	41	69.4	37	0	0	100.000	1.36e-07
GG704915.1	41	69.4	37	0	0	100.000	1.36e-07
JAMZTW010000096.1	63	318	325	44	26	82.278	1.23e-82
JAMZTW010000096.1	63	316	325	43	27	82.278	4.41e-82
JAMZTW010000096.1	63	58.4	31	0	0	100.000	2.95e-04
JAMZTW010000096.1	63	58.4	31	0	0	100.000	2.95e-04
JAMYHO010000160.1	42	318	195	9	2	94.660	1.23e-82
JAMYHO010000160.1	42	76.8	41	0	0	100.000	8.15e-10
JAMYHO010000160.1	42	69.4	37	0	0	100.000	1.36e-07
NW_004504307.1	41	318	220	15	7	90.909	1.23e-82
NW_004504307.1	41	318	220	15	7	90.909	1.23e-82
NW_004504307.1	41	318	220	15	7	90.909	1.23e-82
NW_004504307.1	41	315	220	15	8	90.535	1.59e-81
NW_004504307.1	41	69.4	37	0	0	100.000	1.36e-07
NW_004504307.1	41	69.4	37	0	0	100.000	1.36e-07
NW_004504307.1	41	69.4	37	0	0	100.000	1.36e-07
NW_004504307.1	41	69.4	37	0	0	100.000	1.36e-07
NW_025091279.1	63	318	324	42	27	82.443	1.23e-82
NW_025091279.1	63	69.4	37	0	0	100.000	1.36e-07
NC_007197.1	64	318	324	42	27	82.443	1.23e-82
NC_007197.1	64	69.4	39	1	0	97.500	1.36e-07
CDHK01000043.1	63	316	327	39	31	82.368	4.41e-82
CDHK01000043.1	63	69.4	37	0	0	100.000	1.36e-07
CDHK01000042.1	63	316	327	39	31	82.368	4.41e-82
CDHK01000042.1	63	69.4	37	0	0	100.000	1.36e-07
JAAKEQ010000076.1	63	316	324	40	29	82.443	4.41e-82
JAAKEQ010000076.1	63	69.4	37	0	0	100.000	1.36e-07
JAMAGF010000115.1	35	316	189	5	3	95.939	4.41e-82
JAMAGF010000115.1	35	69.4	39	1	0	97.500	1.36e-07
JAMAGI010000135.1	35	316	189	5	3	95.939	4.41e-82
JAMAGI010000135.1	35	69.4	39	1	0	97.500	1.36e-07
JAMFRD010000212.1	42	316	189	9	0	95.455	4.41e-82
JAMFRD010000212.1	42	80.5	43	0	0	100.000	6.30e-11
JAMFRD010000212.1	42	69.4	39	1	0	97.500	1.36e-07
GG663373.1	66	316	341	50	28	81.384	4.41e-82
GG663373.1	66	316	341	50	28	81.384	4.41e-82
GG663373.1	66	316	341	50	28	81.384	4.41e-82
GG663373.1	66	316	341	50	28	81.384	4.41e-82
GG663373.1	66	69.4	37	0	0	100.000	1.36e-07
GG663373.1	66	69.4	37	0	0	100.000	1.36e-07
GG663373.1	66	69.4	37	0	0	100.000	1.36e-07
GG663373.1	66	69.4	37	0	0	100.000	1.36e-07
QGQJ01000009.1	42	316	188	7	1	95.918	4.41e-82
QGQJ01000009.1	42	80.5	43	0	0	100.000	6.30e-11
QGQJ01000009.1	42	75.0	42	1	0	97.674	2.93e-09
JAMAGJ010000117.1	35	316	189	5	3	95.939	4.41e-82
JAMAGJ010000117.1	35	69.4	37	0	0	100.000	1.36e-07
JAMAGG010000200.1	35	316	189	5	3	95.939	4.41e-82
JAMAGG010000200.1	35	69.4	39	1	0	97.500	1.36e-07
JALILV010000007.1	41	316	189	4	4	95.939	4.41e-82
JALILV010000007.1	41	75.0	40	0	0	100.000	2.93e-09
JALILV010000007.1	41	69.4	37	0	0	100.000	1.36e-07
JALILV010000062.1	41	316	189	4	4	95.939	4.41e-82
JALILV010000062.1	41	75.0	40	0	0	100.000	2.93e-09
JALILV010000062.1	41	69.4	39	1	0	97.500	1.36e-07
JAMAGE010000108.1	35	316	189	5	3	95.939	4.41e-82
JAMAGE010000108.1	35	69.4	39	1	0	97.500	1.36e-07
JAMAGH010000082.1	35	316	189	5	3	95.939	4.41e-82
JAMAGH010000082.1	35	69.4	37	0	0	100.000	1.36e-07
CP055901.1	35	316	189	5	3	95.939	4.41e-82
CP055901.1	35	316	189	5	3	95.939	4.41e-82
CP055901.1	35	316	189	5	3	95.939	4.41e-82
CP055901.1	35	316	189	5	3	95.939	4.41e-82
CP055901.1	35	316	189	5	3	95.939	4.41e-82
CP055901.1	35	316	189	5	3	95.939	4.41e-82
CP055901.1	35	316	189	5	3	95.939	4.41e-82
CP055901.1	35	316	189	5	3	95.939	4.41e-82
CP055901.1	35	69.4	37	0	0	100.000	1.36e-07
CP055901.1	35	69.4	37	0	0	100.000	1.36e-07
CP055901.1	35	69.4	37	0	0	100.000	1.36e-07
CP055901.1	35	69.4	37	0	0	100.000	1.36e-07
CP055901.1	35	69.4	37	0	0	100.000	1.36e-07
CP055901.1	35	69.4	37	0	0	100.000	1.36e-07
CP055901.1	35	69.4	37	0	0	100.000	1.36e-07
CP055901.1	35	69.4	37	0	0	100.000	1.36e-07
JAMZTW010000110.1	63	316	325	43	27	82.278	4.41e-82
JAMZTW010000110.1	63	313	324	40	30	82.234	5.71e-81
JAMZTW010000110.1	63	58.4	31	0	0	100.000	2.95e-04
JAMZTW010000110.1	63	58.4	31	0	0	100.000	2.95e-04
JAMZTW010000107.1	63	316	325	43	27	82.278	4.41e-82
JAMZTW010000107.1	63	58.4	33	1	0	97.059	2.95e-04
JAMZTW010000106.1	63	316	325	43	27	82.278	4.41e-82
JAMZTW010000106.1	63	58.4	33	1	0	97.059	2.95e-04
JAMZTW010000103.1	63	316	325	43	27	82.278	4.41e-82
JAMZTW010000103.1	63	313	327	45	27	81.955	5.71e-81
JAMZTW010000103.1	63	58.4	33	1	0	97.059	2.95e-04
JAMZTW010000103.1	63	58.4	33	1	0	97.059	2.95e-04
JAMZTW010000102.1	63	316	325	43	27	82.278	4.41e-82
JAMZTW010000102.1	63	316	325	43	27	82.278	4.41e-82
JAMZTW010000102.1	63	58.4	33	1	0	97.059	2.95e-04
JAMZTW010000102.1	63	58.4	33	1	0	97.059	2.95e-04
JAMZTW010000101.1	63	316	325	43	27	82.278	4.41e-82
JAMZTW010000101.1	63	292	312	42	28	81.675	7.43e-75
JAMZTW010000101.1	63	58.4	33	1	0	97.059	2.95e-04
JAMZTW010000100.1	63	316	325	43	27	82.278	4.41e-82
JAMZTW010000100.1	63	316	325	43	27	82.278	4.41e-82
JAMZTW010000100.1	63	58.4	33	1	0	97.059	2.95e-04
JAMZTW010000100.1	63	58.4	33	1	0	97.059	2.95e-04
JAMZTW010000099.1	63	316	325	43	27	82.278	4.41e-82
JAMZTW010000099.1	63	307	187	9	1	94.924	2.65e-79
JAMZTW010000099.1	63	58.4	33	1	0	97.059	2.95e-04
JAMZTW010000099.1	63	58.4	33	1	0	97.059	2.95e-04
JAMZTW010000098.1	63	316	325	43	27	82.278	4.41e-82
JAMZTW010000098.1	63	316	325	43	27	82.278	4.41e-82
JAMZTW010000098.1	63	58.4	33	1	0	97.059	2.95e-04
JAMZTW010000098.1	63	58.4	33	1	0	97.059	2.95e-04
JAMZTW010000097.1	63	316	325	43	27	82.278	4.41e-82
JAMZTW010000097.1	63	58.4	31	0	0	100.000	2.95e-04
JAMZTW010000094.1	63	316	325	43	27	82.278	4.41e-82
JAMZTW010000094.1	63	316	325	43	27	82.278	4.41e-82
JAMZTW010000094.1	63	58.4	31	0	0	100.000	2.95e-04
JAMZTW010000094.1	63	58.4	31	0	0	100.000	2.95e-04
JAMZTW010000093.1	63	316	325	43	27	82.278	4.41e-82
JAMZTW010000093.1	63	316	325	43	27	82.278	4.41e-82
JAMZTW010000093.1	63	58.4	33	1	0	97.059	2.95e-04
JAMZTW010000093.1	63	58.4	33	1	0	97.059	2.95e-04
JAMZTW010000091.1	63	316	325	43	27	82.278	4.41e-82
JAMZTW010000091.1	63	311	327	48	25	81.750	2.05e-80
JAMZTW010000091.1	63	58.4	31	0	0	100.000	2.95e-04
JAMZTW010000091.1	63	58.4	31	0	0	100.000	2.95e-04
JAMZTW010000090.1	63	316	325	42	28	82.278	4.41e-82
JAMZTW010000090.1	63	58.4	33	1	0	97.059	2.95e-04
JAMZTW010000089.1	63	316	325	43	27	82.278	4.41e-82
JAMZTW010000089.1	63	316	325	43	27	82.278	4.41e-82
JAMZTW010000089.1	63	311	324	43	28	82.025	2.05e-80
JAMZTW010000089.1	63	58.4	33	1	0	97.059	2.95e-04
JAMZTW010000089.1	63	58.4	33	1	0	97.059	2.95e-04
JAMZTW010000089.1	63	58.4	33	1	0	97.059	2.95e-04
JAMZTW010000088.1	63	316	325	43	27	82.278	4.41e-82
JAMZTW010000088.1	63	316	325	43	27	82.278	4.41e-82
JAMZTW010000088.1	63	58.4	33	1	0	97.059	2.95e-04
JAMZTW010000088.1	63	58.4	33	1	0	97.059	2.95e-04
JAMZTW010000087.1	63	316	325	43	27	82.278	4.41e-82
JAMZTW010000087.1	63	313	325	43	28	82.071	5.71e-81
JAMZTW010000087.1	63	305	324	43	29	81.818	9.55e-79
JAMZTW010000087.1	63	58.4	33	1	0	97.059	2.95e-04
JAMZTW010000087.1	63	58.4	33	1	0	97.059	2.95e-04
JAMZTW010000087.1	63	58.4	33	1	0	97.059	2.95e-04
JAMZTW010000086.1	63	316	325	43	27	82.278	4.41e-82
JAMZTW010000086.1	63	316	325	43	27	82.278	4.41e-82
JAMZTW010000086.1	63	316	325	43	27	82.278	4.41e-82
JAMZTW010000086.1	63	316	325	43	27	82.278	4.41e-82
JAMZTW010000086.1	63	58.4	31	0	0	100.000	2.95e-04
JAMZTW010000086.1	63	58.4	31	0	0	100.000	2.95e-04
JAMZTW010000086.1	63	58.4	31	0	0	100.000	2.95e-04
JAMZTW010000086.1	63	58.4	31	0	0	100.000	2.95e-04
JAMZTW010000085.1	63	316	325	43	27	82.278	4.41e-82
JAMZTW010000085.1	63	58.4	31	0	0	100.000	2.95e-04
JAMZTW010000078.1	63	316	325	43	27	82.278	4.41e-82
JAMZTW010000078.1	63	58.4	33	1	0	97.059	2.95e-04
NC_049564.1	35	316	189	5	3	95.939	4.41e-82
NC_049564.1	35	316	189	5	3	95.939	4.41e-82
NC_049564.1	35	316	189	5	3	95.939	4.41e-82
NC_049564.1	35	316	189	5	3	95.939	4.41e-82
NC_049564.1	35	316	189	5	3	95.939	4.41e-82
NC_049564.1	35	316	189	5	3	95.939	4.41e-82
NC_049564.1	35	316	189	5	3	95.939	4.41e-82
NC_049564.1	35	316	189	5	3	95.939	4.41e-82
NC_049564.1	35	69.4	37	0	0	100.000	1.36e-07
NC_049564.1	35	69.4	37	0	0	100.000	1.36e-07
NC_049564.1	35	69.4	37	0	0	100.000	1.36e-07
NC_049564.1	35	69.4	37	0	0	100.000	1.36e-07
NC_049564.1	35	69.4	37	0	0	100.000	1.36e-07
NC_049564.1	35	69.4	37	0	0	100.000	1.36e-07
NC_049564.1	35	69.4	37	0	0	100.000	1.36e-07
NC_049564.1	35	69.4	37	0	0	100.000	1.36e-07
NW_025544811.1	66	316	341	50	28	81.384	4.41e-82
NW_025544811.1	66	316	341	50	28	81.384	4.41e-82
NW_025544811.1	66	316	341	50	28	81.384	4.41e-82
NW_025544811.1	66	316	341	50	28	81.384	4.41e-82
NW_025544811.1	66	69.4	37	0	0	100.000	1.36e-07
NW_025544811.1	66	69.4	37	0	0	100.000	1.36e-07
NW_025544811.1	66	69.4	37	0	0	100.000	1.36e-07
NW_025544811.1	66	69.4	37	0	0	100.000	1.36e-07
MNBE01000628.1	64	315	326	39	31	82.323	1.59e-81
MNBE01000628.1	64	69.4	39	1	0	97.500	1.36e-07
JAMAFY010000057.1	36	315	189	7	2	95.455	1.59e-81
JAMAFY010000057.1	36	69.4	39	1	0	97.500	1.36e-07
CP017345.1	36	315	189	7	2	95.455	1.59e-81
CP017345.1	36	315	189	7	2	95.455	1.59e-81
CP017345.1	36	315	189	7	2	95.455	1.59e-81
CP017345.1	36	315	189	7	2	95.455	1.59e-81
CP017345.1	36	307	188	7	3	94.949	2.65e-79
CP017345.1	36	307	188	7	3	94.949	2.65e-79
CP017345.1	36	69.4	39	1	0	97.500	1.36e-07
CP017345.1	36	69.4	39	1	0	97.500	1.36e-07
CP017345.1	36	69.4	39	1	0	97.500	1.36e-07
CP017345.1	36	69.4	39	1	0	97.500	1.36e-07
CP017345.1	36	69.4	39	1	0	97.500	1.36e-07
CP017345.1	36	69.4	39	1	0	97.500	1.36e-07
JAMAGA010000048.1	36	315	189	7	2	95.455	1.59e-81
JAMAGA010000048.1	36	69.4	39	1	0	97.500	1.36e-07
JAMAGR010000149.1	35	315	189	7	2	95.455	1.59e-81
JAMAGR010000149.1	35	69.4	37	0	0	100.000	1.36e-07
LHCL01000415.1	36	315	189	7	2	95.455	1.59e-81
LHCL01000415.1	36	69.4	39	1	0	97.500	1.36e-07
JAMAGL010000087.1	35	315	189	7	2	95.455	1.59e-81
JAMAGL010000087.1	35	69.4	37	0	0	100.000	1.36e-07
NHZS01000571.1	36	315	189	7	2	95.455	1.59e-81
NHZS01000571.1	36	69.4	39	1	0	97.500	1.36e-07
JAMAGD010000134.1	36	315	189	7	2	95.455	1.59e-81
JAMAGD010000134.1	36	69.4	39	1	0	97.500	1.36e-07
JAMAGO010000131.1	35	315	189	7	2	95.455	1.59e-81
JAMAGO010000131.1	35	69.4	37	0	0	100.000	1.36e-07
CP036229.1	35	315	189	7	2	95.455	1.59e-81
CP036229.1	35	315	189	7	2	95.455	1.59e-81
CP036229.1	35	315	189	7	2	95.455	1.59e-81
CP036229.1	35	69.4	37	0	0	100.000	1.36e-07
CP036229.1	35	69.4	37	0	0	100.000	1.36e-07
CP036229.1	35	69.4	37	0	0	100.000	1.36e-07
JAMAGB010000102.1	36	315	189	7	2	95.455	1.59e-81
JAMAGB010000102.1	36	69.4	39	1	0	97.500	1.36e-07
JAMAGZ010000485.1	63	315	326	39	31	82.323	1.59e-81
JAMAGZ010000485.1	63	58.4	33	1	0	97.059	2.95e-04
JAKLMW010000142.1	35	315	189	7	2	95.455	1.59e-81
JAKLMW010000142.1	35	69.4	37	0	0	100.000	1.36e-07
JABUIS010000056.1	35	315	189	7	2	95.455	1.59e-81
JABUIS010000056.1	35	69.4	37	0	0	100.000	1.36e-07
JABUIS010000055.1	35	315	189	7	2	95.455	1.59e-81
JABUIS010000055.1	35	69.4	37	0	0	100.000	1.36e-07
JABUIS010000054.1	36	315	189	7	2	95.455	1.59e-81
JABUIS010000054.1	36	69.4	39	1	0	97.500	1.36e-07
JABUIS010000052.1	35	315	189	7	2	95.455	1.59e-81
JABUIS010000052.1	35	69.4	37	0	0	100.000	1.36e-07
JABUIS010000049.1	36	315	189	7	2	95.455	1.59e-81
JABUIS010000049.1	36	69.4	39	1	0	97.500	1.36e-07
JABUIS010000048.1	35	315	189	7	2	95.455	1.59e-81
JABUIS010000048.1	35	69.4	37	0	0	100.000	1.36e-07
JABUIS010000045.1	35	315	189	7	2	95.455	1.59e-81
JABUIS010000045.1	35	69.4	37	0	0	100.000	1.36e-07
JABUIS010000042.1	36	315	189	7	2	95.455	1.59e-81
JABUIS010000042.1	36	281	186	7	8	92.537	1.61e-71
JABUIS010000042.1	36	69.4	39	1	0	97.500	1.36e-07
JABUIS010000042.1	36	69.4	39	1	0	97.500	1.36e-07
JABUIS010000033.1	36	315	189	7	2	95.455	1.59e-81
JABUIS010000033.1	36	309	189	7	3	94.975	7.38e-80
JABUIS010000033.1	36	309	189	7	3	94.975	7.38e-80
JABUIS010000033.1	36	69.4	37	0	0	100.000	1.36e-07
JABUIS010000033.1	36	69.4	39	1	0	97.500	1.36e-07
JABUIS010000033.1	36	69.4	39	1	0	97.500	1.36e-07
NPFK01001417.1	36	315	189	7	2	95.455	1.59e-81
NPFK01001417.1	36	69.4	39	1	0	97.500	1.36e-07
JACVQZ010000011.1	35	315	189	7	2	95.455	1.59e-81
JACVQZ010000011.1	35	58.4	33	1	0	97.059	2.95e-04
EQ962657.1	35	315	189	7	2	95.455	1.59e-81
EQ962657.1	35	132	82	4	1	94.253	1.71e-26
EQ962657.1	35	69.4	37	0	0	100.000	1.36e-07
JAMAGC010000082.1	35	315	189	7	2	95.455	1.59e-81
JAMAGC010000082.1	35	69.4	37	0	0	100.000	1.36e-07
JAMAGS010000128.1	35	315	189	7	2	95.455	1.59e-81
JAMAGS010000128.1	35	69.4	37	0	0	100.000	1.36e-07
JAMAGT010000027.1	35	315	189	7	2	95.455	1.59e-81
JAMAGT010000027.1	35	69.4	37	0	0	100.000	1.36e-07
JAMAGM010000171.1	36	315	189	7	2	95.455	1.59e-81
JAMAGM010000171.1	36	69.4	39	1	0	97.500	1.36e-07
JAMAGP010000136.1	36	315	189	7	2	95.455	1.59e-81
JAMAGP010000136.1	36	69.4	39	1	0	97.500	1.36e-07
GG669493.1	40	315	212	16	4	91.379	1.59e-81
GG669493.1	40	69.4	37	0	0	100.000	1.36e-07
GG669487.1	40	315	212	16	4	91.379	1.59e-81
GG669487.1	40	69.4	37	0	0	100.000	1.36e-07
GG669474.1	40	315	212	16	4	91.379	1.59e-81
GG669474.1	40	69.4	37	0	0	100.000	1.36e-07
CH476617.1	40	315	212	16	4	91.379	1.59e-81
CH476617.1	40	315	212	16	4	91.379	1.59e-81
CH476617.1	40	315	212	16	4	91.379	1.59e-81
CH476617.1	40	315	212	16	4	91.379	1.59e-81
CH476617.1	40	315	212	16	4	91.379	1.59e-81
CH476617.1	40	315	212	16	4	91.379	1.59e-81
CH476617.1	40	315	212	16	4	91.379	1.59e-81
CH476617.1	40	315	212	16	4	91.379	1.59e-81
CH476617.1	40	315	212	16	4	91.379	1.59e-81
CH476617.1	40	69.4	37	0	0	100.000	1.36e-07
CH476617.1	40	69.4	37	0	0	100.000	1.36e-07
CH476617.1	40	69.4	37	0	0	100.000	1.36e-07
CH476617.1	40	69.4	37	0	0	100.000	1.36e-07
CH476617.1	40	69.4	37	0	0	100.000	1.36e-07
CH476617.1	40	69.4	37	0	0	100.000	1.36e-07
CH476617.1	40	69.4	37	0	0	100.000	1.36e-07
CH476617.1	40	69.4	37	0	0	100.000	1.36e-07
CH476617.1	40	69.4	37	0	0	100.000	1.36e-07
JNNX01000010.1	35	315	188	5	3	95.918	1.59e-81
JNNX01000010.1	35	69.4	37	0	0	100.000	1.36e-07
JAMAFZ010000028.1	36	315	189	7	2	95.455	1.59e-81
JAMAFZ010000028.1	36	69.4	39	1	0	97.500	1.36e-07
DS995921.1	36	315	189	7	2	95.455	1.59e-81
DS995921.1	36	69.4	39	1	0	97.500	1.36e-07
JAKLNL010000244.1	30	315	189	7	2	95.455	1.59e-81
JAMAGQ010000140.1	36	315	189	7	2	95.455	1.59e-81
JAMAGQ010000140.1	36	69.4	39	1	0	97.500	1.36e-07
MIKG01000049.1	36	315	189	7	2	95.455	1.59e-81
MIKG01000049.1	36	69.4	39	1	0	97.500	1.36e-07
NW_024468085.1	36	315	189	7	2	95.455	1.59e-81
NW_024468085.1	36	69.4	39	1	0	97.500	1.36e-07
NW_002196683.1	36	315	189	7	2	95.455	1.59e-81
NW_002196683.1	36	69.4	39	1	0	97.500	1.36e-07
NW_002990118.1	35	315	189	7	2	95.455	1.59e-81
NW_002990118.1	35	132	82	4	1	94.253	1.71e-26
NW_002990118.1	35	69.4	37	0	0	100.000	1.36e-07
NW_003052474.1	40	315	212	16	4	91.379	1.59e-81
NW_003052474.1	40	69.4	37	0	0	100.000	1.36e-07
NW_003052480.1	40	315	212	16	4	91.379	1.59e-81
NW_003052480.1	40	69.4	37	0	0	100.000	1.36e-07
NW_003052493.1	40	315	212	16	4	91.379	1.59e-81
NW_003052493.1	40	69.4	37	0	0	100.000	1.36e-07
NW_003052498.1	40	315	212	16	4	91.379	1.59e-81
NW_003052498.1	40	315	212	16	4	91.379	1.59e-81
NW_003052498.1	40	315	212	16	4	91.379	1.59e-81
NW_003052498.1	40	315	212	16	4	91.379	1.59e-81
NW_003052498.1	40	315	212	16	4	91.379	1.59e-81
NW_003052498.1	40	315	212	16	4	91.379	1.59e-81
NW_003052498.1	40	315	212	16	4	91.379	1.59e-81
NW_003052498.1	40	315	212	16	4	91.379	1.59e-81
NW_003052498.1	40	315	212	16	4	91.379	1.59e-81
NW_003052498.1	40	69.4	37	0	0	100.000	1.36e-07
NW_003052498.1	40	69.4	37	0	0	100.000	1.36e-07
NW_003052498.1	40	69.4	37	0	0	100.000	1.36e-07
NW_003052498.1	40	69.4	37	0	0	100.000	1.36e-07
NW_003052498.1	40	69.4	37	0	0	100.000	1.36e-07
NW_003052498.1	40	69.4	37	0	0	100.000	1.36e-07
NW_003052498.1	40	69.4	37	0	0	100.000	1.36e-07
NW_003052498.1	40	69.4	37	0	0	100.000	1.36e-07
NW_003052498.1	40	69.4	37	0	0	100.000	1.36e-07
MBFL02000846.1	58	313	327	35	35	82.368	5.71e-81
MSZS01000058.1	44	313	201	11	4	93.056	5.71e-81
MSZS01000058.1	44	76.8	41	0	0	100.000	8.15e-10
MSZS01000058.1	44	69.4	39	1	0	97.500	1.36e-07
MSZS01000005.1	44	313	201	12	3	93.056	5.71e-81
MSZS01000005.1	44	313	201	12	3	93.056	5.71e-81
MSZS01000005.1	44	76.8	41	0	0	100.000	8.15e-10
MSZS01000005.1	44	76.8	41	0	0	100.000	8.15e-10
MSZS01000005.1	44	69.4	37	0	0	100.000	1.36e-07
MSZS01000005.1	44	69.4	37	0	0	100.000	1.36e-07
MSZS01000021.1	44	313	201	12	3	93.056	5.71e-81
MSZS01000021.1	44	305	200	10	6	92.593	9.55e-79
MSZS01000021.1	44	76.8	41	0	0	100.000	8.15e-10
MSZS01000021.1	44	76.8	41	0	0	100.000	8.15e-10
MSZS01000021.1	44	69.4	39	1	0	97.500	1.36e-07
MSZS01000021.1	44	69.4	39	1	0	97.500	1.36e-07
JAMADR010000049.1	42	313	195	9	3	94.203	5.71e-81
JAMADR010000049.1	42	76.8	41	0	0	100.000	8.15e-10
JAMADR010000049.1	42	69.4	37	0	0	100.000	1.36e-07
JAKLNT010000355.1	37	313	194	11	1	94.175	5.71e-81
JAKLNT010000355.1	37	69.4	39	1	0	97.500	1.36e-07
JAMADS010000020.1	42	313	195	9	3	94.203	5.71e-81
JAMADS010000020.1	42	76.8	41	0	0	100.000	8.15e-10
JAMADS010000020.1	42	69.4	37	0	0	100.000	1.36e-07
JAAAPX010000306.1	46	313	201	12	3	93.056	5.71e-81
JAAAPX010000306.1	46	313	201	12	3	93.056	5.71e-81
JAAAPX010000306.1	46	76.8	41	0	0	100.000	8.15e-10
JAAAPX010000306.1	46	76.8	50	2	2	92.593	8.15e-10
JAAAPX010000306.1	46	69.4	39	1	0	97.500	1.36e-07
JAAAPX010000306.1	46	69.4	37	0	0	100.000	1.36e-07
JACBAG010001485.1	63	313	323	43	27	82.188	5.71e-81
JACBAG010001485.1	63	69.4	37	0	0	100.000	1.36e-07
JAMAFT010000082.1	35	313	190	9	1	95.000	5.71e-81
JAMAFT010000082.1	35	69.4	37	0	0	100.000	1.36e-07
JAMAFU010000007.1	34	313	182	5	1	96.809	5.71e-81
JAMAFU010000007.1	34	69.4	39	1	0	97.500	1.36e-07
DS027007.1	58	313	325	39	31	82.278	5.71e-81
DS027078.1	63	313	325	39	31	82.278	5.71e-81
DS027078.1	63	69.4	37	0	0	100.000	1.36e-07
DS027088.1	64	313	325	39	31	82.278	5.71e-81
DS027088.1	64	69.4	39	1	0	97.500	1.36e-07
DS027112.1	64	313	325	39	31	82.278	5.71e-81
DS027112.1	64	69.4	39	1	0	97.500	1.36e-07
JAGJCD010000014.1	43	313	195	9	3	94.203	5.71e-81
JAGJCD010000014.1	43	76.8	41	0	0	100.000	8.15e-10
JAGJCD010000014.1	43	69.4	39	1	0	97.500	1.36e-07
JACBAD010001631.1	43	313	194	11	1	94.175	5.71e-81
JACBAD010001631.1	43	76.8	41	0	0	100.000	8.15e-10
JACBAD010001631.1	43	69.4	39	1	0	97.500	1.36e-07
NKHU02000428.1	43	313	194	11	1	94.175	5.71e-81
NKHU02000428.1	43	313	194	11	1	94.175	5.71e-81
NKHU02000428.1	43	76.8	41	0	0	100.000	8.15e-10
NKHU02000428.1	43	76.8	41	0	0	100.000	8.15e-10
NKHU02000428.1	43	69.4	37	0	0	100.000	1.36e-07
NKHU02000428.1	43	69.4	39	1	0	97.500	1.36e-07
JAMAFV010000131.1	34	313	182	5	1	96.809	5.71e-81
JAMAFV010000131.1	34	69.4	37	0	0	100.000	1.36e-07
QBDR01000027.1	43	313	195	9	3	94.203	5.71e-81
QBDR01000027.1	43	76.8	41	0	0	100.000	8.15e-10
QBDR01000027.1	43	69.4	39	1	0	97.500	1.36e-07
JAMADT010000070.1	42	313	195	9	3	94.203	5.71e-81
JAMADT010000070.1	42	76.8	41	0	0	100.000	8.15e-10
JAMADT010000070.1	42	69.4	37	0	0	100.000	1.36e-07
JAMADP010000070.1	42	313	195	9	3	94.203	5.71e-81
JAMADP010000070.1	42	76.8	41	0	0	100.000	8.15e-10
JAMADP010000070.1	42	69.4	37	0	0	100.000	1.36e-07
JAMAFW010000152.1	34	313	182	5	1	96.809	5.71e-81
JAMAFW010000152.1	34	69.4	37	0	0	100.000	1.36e-07
QEIL01000545.1	37	313	194	11	1	94.175	5.71e-81
QEIL01000545.1	37	76.8	41	0	0	100.000	8.15e-10
JAMADQ010000038.1	42	313	195	9	3	94.203	5.71e-81
JAMADQ010000038.1	42	76.8	41	0	0	100.000	8.15e-10
JAMADQ010000038.1	42	69.4	37	0	0	100.000	1.36e-07
NKHV02000463.1	42	313	194	11	1	94.175	5.71e-81
NKHV02000463.1	42	76.8	41	0	0	100.000	8.15e-10
NKHV02000463.1	42	69.4	37	0	0	100.000	1.36e-07
JAMAGN010000108.1	34	313	182	5	1	96.809	5.71e-81
JAMAGN010000108.1	34	69.4	39	1	0	97.500	1.36e-07
BLKH01000198.1	44	313	201	12	3	93.056	5.71e-81
BLKH01000198.1	44	76.8	41	0	0	100.000	8.15e-10
BLKH01000198.1	44	69.4	37	0	0	100.000	1.36e-07
JAMZTW010000111.1	63	313	325	43	28	82.071	5.71e-81
JAMZTW010000111.1	63	309	324	42	29	82.025	7.38e-80
JAMZTW010000111.1	63	58.4	33	1	0	97.059	2.95e-04
JAMZTW010000111.1	63	58.4	33	1	0	97.059	2.95e-04
NW_001510434.1	58	313	325	39	31	82.278	5.71e-81
NW_001510380.1	63	313	325	39	31	82.278	5.71e-81
NW_001510380.1	63	69.4	37	0	0	100.000	1.36e-07
NW_001510370.1	64	313	325	39	31	82.278	5.71e-81
NW_001510370.1	64	69.4	39	1	0	97.500	1.36e-07
NW_001510346.1	64	313	325	39	31	82.278	5.71e-81
NW_001510346.1	64	69.4	39	1	0	97.500	1.36e-07
NW_022984065.1	44	313	201	12	3	93.056	5.71e-81
NW_022984065.1	44	76.8	41	0	0	100.000	8.15e-10
NW_022984065.1	44	69.4	37	0	0	100.000	1.36e-07
NW_020194331.1	44	313	201	11	4	93.056	5.71e-81
NW_020194331.1	44	76.8	41	0	0	100.000	8.15e-10
NW_020194331.1	44	69.4	39	1	0	97.500	1.36e-07
NW_020194278.1	44	313	201	12	3	93.056	5.71e-81
NW_020194278.1	44	313	201	12	3	93.056	5.71e-81
NW_020194278.1	44	76.8	41	0	0	100.000	8.15e-10
NW_020194278.1	44	76.8	41	0	0	100.000	8.15e-10
NW_020194278.1	44	69.4	37	0	0	100.000	1.36e-07
NW_020194278.1	44	69.4	37	0	0	100.000	1.36e-07
NW_020194294.1	44	313	201	12	3	93.056	5.71e-81
NW_020194294.1	44	305	200	10	6	92.593	9.55e-79
NW_020194294.1	44	76.8	41	0	0	100.000	8.15e-10
NW_020194294.1	44	76.8	41	0	0	100.000	8.15e-10
NW_020194294.1	44	69.4	39	1	0	97.500	1.36e-07
NW_020194294.1	44	69.4	39	1	0	97.500	1.36e-07
NW_020798475.1	43	313	194	11	1	94.175	5.71e-81
NW_020798475.1	43	313	194	11	1	94.175	5.71e-81
NW_020798475.1	43	76.8	41	0	0	100.000	8.15e-10
NW_020798475.1	43	76.8	41	0	0	100.000	8.15e-10
NW_020798475.1	43	69.4	37	0	0	100.000	1.36e-07
NW_020798475.1	43	69.4	39	1	0	97.500	1.36e-07
MSFL01000151.1	64	311	325	37	33	82.278	2.05e-80
MSFL01000151.1	64	69.4	39	1	0	97.500	1.36e-07
JALZZM010000228.1	41	311	188	10	0	94.949	2.05e-80
JALZZM010000228.1	41	80.5	43	0	0	100.000	6.30e-11
JALZZM010000228.1	41	69.4	37	0	0	100.000	1.36e-07
JALZZG010000113.1	41	311	188	10	0	94.949	2.05e-80
JALZZG010000113.1	41	80.5	43	0	0	100.000	6.30e-11
JALZZG010000113.1	41	69.4	37	0	0	100.000	1.36e-07
JAMAAR010000004.1	41	311	188	10	0	94.949	2.05e-80
JAMAAR010000004.1	41	80.5	43	0	0	100.000	6.30e-11
JAMAAR010000004.1	41	69.4	37	0	0	100.000	1.36e-07
KI912132.1	41	311	188	10	0	94.949	2.05e-80
KI912132.1	41	80.5	43	0	0	100.000	6.30e-11
KI912132.1	41	69.4	37	0	0	100.000	1.36e-07
JAMABB010000099.1	41	311	188	10	0	94.949	2.05e-80
JAMABB010000099.1	41	80.5	43	0	0	100.000	6.30e-11
JAMABB010000099.1	41	69.4	37	0	0	100.000	1.36e-07
JALZYQ010000125.1	41	311	188	10	0	94.949	2.05e-80
JALZYQ010000125.1	41	80.5	43	0	0	100.000	6.30e-11
JALZYQ010000125.1	41	69.4	37	0	0	100.000	1.36e-07
JAMAAY010000015.1	42	311	188	10	0	94.949	2.05e-80
JAMAAY010000015.1	42	80.5	43	0	0	100.000	6.30e-11
JAMAAY010000015.1	42	69.4	39	1	0	97.500	1.36e-07
JAJAEC010000074.1	41	311	188	10	0	94.949	2.05e-80
JAJAEC010000074.1	41	80.5	43	0	0	100.000	6.30e-11
JAJAEC010000074.1	41	69.4	37	0	0	100.000	1.36e-07
JALZYP010000043.1	41	311	188	10	0	94.949	2.05e-80
JALZYP010000043.1	41	80.5	43	0	0	100.000	6.30e-11
JALZYP010000043.1	41	69.4	37	0	0	100.000	1.36e-07
JALZYW010000096.1	41	311	188	10	0	94.949	2.05e-80
JALZYW010000096.1	41	80.5	43	0	0	100.000	6.30e-11
JALZYW010000096.1	41	69.4	37	0	0	100.000	1.36e-07
EQ999989.1	36	311	187	8	1	95.408	2.05e-80
EQ999989.1	36	311	187	8	1	95.408	2.05e-80
EQ999989.1	36	311	187	8	1	95.408	2.05e-80
EQ999989.1	36	311	187	8	1	95.408	2.05e-80
EQ999989.1	36	311	187	8	1	95.408	2.05e-80
EQ999989.1	36	311	187	8	1	95.408	2.05e-80
EQ999989.1	36	311	187	8	1	95.408	2.05e-80
EQ999989.1	36	311	187	8	1	95.408	2.05e-80
EQ999989.1	36	75.0	42	1	0	97.674	2.93e-09
EQ999989.1	36	75.0	42	1	0	97.674	2.93e-09
EQ999989.1	36	75.0	42	1	0	97.674	2.93e-09
EQ999989.1	36	75.0	42	1	0	97.674	2.93e-09
EQ999989.1	36	75.0	42	1	0	97.674	2.93e-09
EQ999989.1	36	75.0	42	1	0	97.674	2.93e-09
EQ999989.1	36	75.0	42	1	0	97.674	2.93e-09
EQ999989.1	36	75.0	42	1	0	97.674	2.93e-09
JALZZJ010000047.1	41	311	188	10	0	94.949	2.05e-80
JALZZJ010000047.1	41	80.5	43	0	0	100.000	6.30e-11
JALZZJ010000047.1	41	69.4	37	0	0	100.000	1.36e-07
JALZZQ010000116.1	41	311	188	10	0	94.949	2.05e-80
JALZZQ010000116.1	41	80.5	43	0	0	100.000	6.30e-11
JALZZQ010000116.1	41	69.4	37	0	0	100.000	1.36e-07
JALZZH010000020.1	41	311	188	10	0	94.949	2.05e-80
JALZZH010000020.1	41	80.5	43	0	0	100.000	6.30e-11
JALZZH010000020.1	41	69.4	37	0	0	100.000	1.36e-07
JALZZB010000016.1	41	311	188	10	0	94.949	2.05e-80
JALZZB010000016.1	41	80.5	43	0	0	100.000	6.30e-11
JALZZB010000016.1	41	69.4	37	0	0	100.000	1.36e-07
JAMAHF010000253.1	48	311	208	15	4	91.630	2.05e-80
JAMAHF010000253.1	48	82.4	51	2	1	94.444	1.75e-11
JAMAHF010000253.1	48	69.4	39	1	0	97.500	1.36e-07
JAMAAZ010000099.1	42	311	188	10	0	94.949	2.05e-80
JAMAAZ010000099.1	42	80.5	43	0	0	100.000	6.30e-11
JAMAAZ010000099.1	42	69.4	39	1	0	97.500	1.36e-07
JAJAED010000080.1	42	311	188	10	0	94.949	2.05e-80
JAJAED010000080.1	42	80.5	43	0	0	100.000	6.30e-11
JAJAED010000080.1	42	69.4	39	1	0	97.500	1.36e-07
JAMAAW010000014.1	42	311	188	10	0	94.949	2.05e-80
JAMAAW010000014.1	42	80.5	43	0	0	100.000	6.30e-11
JAMAAW010000014.1	42	69.4	39	1	0	97.500	1.36e-07
JAMAAU010000012.1	41	311	188	10	0	94.949	2.05e-80
JAMAAU010000012.1	41	80.5	43	0	0	100.000	6.30e-11
JAMAAU010000012.1	41	69.4	37	0	0	100.000	1.36e-07
JAMABE010000109.1	41	311	188	10	0	94.949	2.05e-80
JAMABE010000109.1	41	80.5	43	0	0	100.000	6.30e-11
JAMABE010000109.1	41	69.4	37	0	0	100.000	1.36e-07
JALZZK010000021.1	41	311	188	10	0	94.949	2.05e-80
JALZZK010000021.1	41	80.5	43	0	0	100.000	6.30e-11
JALZZK010000021.1	41	69.4	37	0	0	100.000	1.36e-07
JAMFNV010000087.1	41	311	188	10	0	94.949	2.05e-80
JAMFNV010000087.1	41	80.5	43	0	0	100.000	6.30e-11
JAMFNV010000087.1	41	69.4	37	0	0	100.000	1.36e-07
QAGH01001328.1	42	311	188	10	0	94.949	2.05e-80
QAGH01001328.1	42	80.5	45	1	0	97.826	6.30e-11
QAGH01001328.1	42	69.4	37	0	0	100.000	1.36e-07
JAMAAT010000061.1	42	311	188	10	0	94.949	2.05e-80
JAMAAT010000061.1	42	80.5	43	0	0	100.000	6.30e-11
JAMAAT010000061.1	42	69.4	39	1	0	97.500	1.36e-07
JAMABC010000012.1	41	311	188	10	0	94.949	2.05e-80
JAMABC010000012.1	41	80.5	43	0	0	100.000	6.30e-11
JAMABC010000012.1	41	69.4	37	0	0	100.000	1.36e-07
JALZZL010000006.1	41	311	188	10	0	94.949	2.05e-80
JALZZL010000006.1	41	80.5	43	0	0	100.000	6.30e-11
JALZZL010000006.1	41	69.4	37	0	0	100.000	1.36e-07
AP024448.1	42	311	188	10	0	94.949	2.05e-80
AP024448.1	42	311	188	10	0	94.949	2.05e-80
AP024448.1	42	311	188	10	0	94.949	2.05e-80
AP024448.1	42	311	188	10	0	94.949	2.05e-80
AP024448.1	42	80.5	45	1	0	97.826	6.30e-11
AP024448.1	42	80.5	45	1	0	97.826	6.30e-11
AP024448.1	42	80.5	45	1	0	97.826	6.30e-11
AP024448.1	42	80.5	45	1	0	97.826	6.30e-11
AP024448.1	42	69.4	37	0	0	100.000	1.36e-07
AP024448.1	42	69.4	37	0	0	100.000	1.36e-07
AP024448.1	42	69.4	37	0	0	100.000	1.36e-07
AP024448.1	42	69.4	37	0	0	100.000	1.36e-07
JAJAEB010000129.1	42	311	188	10	0	94.949	2.05e-80
JAJAEB010000129.1	42	80.5	43	0	0	100.000	6.30e-11
JAJAEB010000129.1	42	69.4	39	1	0	97.500	1.36e-07
JAMAHQ010000420.1	41	311	188	10	0	94.949	2.05e-80
JAMAHQ010000420.1	41	80.5	43	0	0	100.000	6.30e-11
JAMAHQ010000420.1	41	69.4	37	0	0	100.000	1.36e-07
JAMFNW010000055.1	41	311	188	10	0	94.949	2.05e-80
JAMFNW010000055.1	41	311	188	10	0	94.949	2.05e-80
JAMFNW010000055.1	41	80.5	43	0	0	100.000	6.30e-11
JAMFNW010000055.1	41	80.5	43	0	0	100.000	6.30e-11
JAMFNW010000055.1	41	69.4	37	0	0	100.000	1.36e-07
JAMFNW010000055.1	41	69.4	37	0	0	100.000	1.36e-07
JALZZA010000047.1	41	311	188	10	0	94.949	2.05e-80
JALZZA010000047.1	41	80.5	43	0	0	100.000	6.30e-11
JALZZA010000047.1	41	69.4	37	0	0	100.000	1.36e-07
JAMAHS010000046.1	41	311	188	10	0	94.949	2.05e-80
JAMAHS010000046.1	41	80.5	43	0	0	100.000	6.30e-11
JAMAHS010000046.1	41	69.4	37	0	0	100.000	1.36e-07
JAMABK010000015.1	41	311	188	10	0	94.949	2.05e-80
JAMABK010000015.1	41	80.5	43	0	0	100.000	6.30e-11
JAMABK010000015.1	41	69.4	37	0	0	100.000	1.36e-07
JALZZO010000056.1	41	311	188	10	0	94.949	2.05e-80
JALZZO010000056.1	41	80.5	43	0	0	100.000	6.30e-11
JALZZO010000056.1	41	69.4	37	0	0	100.000	1.36e-07
MJVA01000145.1	37	311	194	8	4	94.175	2.05e-80
MJVA01000145.1	37	69.4	39	1	0	97.500	1.36e-07
MJVA01000145.1	37	69.4	37	0	0	100.000	1.36e-07
JAMAAS010000050.1	42	311	188	10	0	94.949	2.05e-80
JAMAAS010000050.1	42	80.5	43	0	0	100.000	6.30e-11
JAMAAS010000050.1	42	69.4	39	1	0	97.500	1.36e-07
JAMAFX010000821.1	35	311	187	7	2	95.408	2.05e-80
JAMAFX010000821.1	35	69.4	37	0	0	100.000	1.36e-07
JAMABA010000012.1	42	311	188	10	0	94.949	2.05e-80
JAMABA010000012.1	42	80.5	43	0	0	100.000	6.30e-11
JAMABA010000012.1	42	69.4	39	1	0	97.500	1.36e-07
JAMABD010000068.1	41	311	188	10	0	94.949	2.05e-80
JAMABD010000068.1	41	80.5	43	0	0	100.000	6.30e-11
JAMABD010000068.1	41	69.4	37	0	0	100.000	1.36e-07
JAMAAV010000011.1	41	311	188	10	0	94.949	2.05e-80
JAMAAV010000011.1	41	80.5	43	0	0	100.000	6.30e-11
JAMAAV010000011.1	41	69.4	37	0	0	100.000	1.36e-07
JAMAAX010000016.1	41	311	188	10	0	94.949	2.05e-80
JAMAAX010000016.1	41	80.5	43	0	0	100.000	6.30e-11
JAMAAX010000016.1	41	69.4	37	0	0	100.000	1.36e-07
JAMAGU010000184.1	41	311	188	10	0	94.949	2.05e-80
JAMAGU010000184.1	41	80.5	43	0	0	100.000	6.30e-11
JAMAGU010000184.1	41	69.4	37	0	0	100.000	1.36e-07
JAFEJD010002224.1	42	311	187	8	1	95.408	2.05e-80
JAFEJD010002224.1	42	78.7	42	0	0	100.000	2.27e-10
JAFEJD010002224.1	42	75.0	42	1	0	97.674	2.93e-09
JAMAHT010000021.1	41	311	188	10	0	94.949	2.05e-80
JAMAHT010000021.1	41	80.5	43	0	0	100.000	6.30e-11
JAMAHT010000021.1	41	69.4	37	0	0	100.000	1.36e-07
JAMABJ010000010.1	42	311	188	10	0	94.949	2.05e-80
JAMABJ010000010.1	42	80.5	45	1	0	97.826	6.30e-11
JAMABJ010000010.1	42	69.4	37	0	0	100.000	1.36e-07
JALZZN010000013.1	41	311	188	10	0	94.949	2.05e-80
JALZZN010000013.1	41	80.5	43	0	0	100.000	6.30e-11
JALZZN010000013.1	41	69.4	37	0	0	100.000	1.36e-07
WOYA01000087.1	42	311	188	10	0	94.949	2.05e-80
WOYA01000087.1	42	80.5	45	1	0	97.826	6.30e-11
WOYA01000087.1	42	69.4	37	0	0	100.000	1.36e-07
JAMAHR010000016.1	41	311	188	10	0	94.949	2.05e-80
JAMAHR010000016.1	41	80.5	43	0	0	100.000	6.30e-11
JAMAHR010000016.1	41	69.4	37	0	0	100.000	1.36e-07
JALZYR010000113.1	41	311	188	10	0	94.949	2.05e-80
JALZYR010000113.1	41	80.5	43	0	0	100.000	6.30e-11
JALZYR010000113.1	41	69.4	37	0	0	100.000	1.36e-07
JALZZD010000127.1	41	311	188	10	0	94.949	2.05e-80
JALZZD010000127.1	41	80.5	43	0	0	100.000	6.30e-11
JALZZD010000127.1	41	69.4	37	0	0	100.000	1.36e-07
JALZYY010000065.1	41	311	188	10	0	94.949	2.05e-80
JALZYY010000065.1	41	80.5	43	0	0	100.000	6.30e-11
JALZYY010000065.1	41	69.4	37	0	0	100.000	1.36e-07
JALZYV010000007.1	41	311	188	10	0	94.949	2.05e-80
JALZYV010000007.1	41	80.5	43	0	0	100.000	6.30e-11
JALZYV010000007.1	41	69.4	37	0	0	100.000	1.36e-07
PNEM01000003.1	41	311	187	8	1	95.408	2.05e-80
PNEM01000003.1	41	76.8	41	0	0	100.000	8.15e-10
PNEM01000003.1	41	69.4	37	0	0	100.000	1.36e-07
JALZZF010000098.1	41	311	188	10	0	94.949	2.05e-80
JALZZF010000098.1	41	80.5	43	0	0	100.000	6.30e-11
JALZZF010000098.1	41	69.4	37	0	0	100.000	1.36e-07
JALZZR010000073.1	41	311	188	10	0	94.949	2.05e-80
JALZZR010000073.1	41	80.5	43	0	0	100.000	6.30e-11
JALZZR010000073.1	41	69.4	37	0	0	100.000	1.36e-07
JALZYT010000051.1	41	311	188	10	0	94.949	2.05e-80
JALZYT010000051.1	41	80.5	43	0	0	100.000	6.30e-11
JALZYT010000051.1	41	69.4	37	0	0	100.000	1.36e-07
KN294063.1	42	311	187	8	1	95.408	2.05e-80
KN294063.1	42	311	187	8	1	95.408	2.05e-80
KN294063.1	42	311	187	8	1	95.408	2.05e-80
KN294063.1	42	224	125	2	0	98.425	2.75e-54
KN294063.1	42	78.7	42	0	0	100.000	2.27e-10
KN294063.1	42	78.7	42	0	0	100.000	2.27e-10
KN294063.1	42	78.7	42	0	0	100.000	2.27e-10
KN294063.1	42	75.0	42	1	0	97.674	2.93e-09
KN294063.1	42	75.0	42	1	0	97.674	2.93e-09
KN294063.1	42	75.0	42	1	0	97.674	2.93e-09
KN294063.1	42	75.0	42	1	0	97.674	2.93e-09
KN293998.1	42	311	187	8	1	95.408	2.05e-80
KN293998.1	42	311	187	8	1	95.408	2.05e-80
KN293998.1	42	311	187	8	1	95.408	2.05e-80
KN293998.1	42	78.7	42	0	0	100.000	2.27e-10
KN293998.1	42	78.7	42	0	0	100.000	2.27e-10
KN293998.1	42	78.7	42	0	0	100.000	2.27e-10
KN293998.1	42	75.0	42	1	0	97.674	2.93e-09
KN293998.1	42	75.0	42	1	0	97.674	2.93e-09
KN293998.1	42	75.0	42	1	0	97.674	2.93e-09
CAJVRJ010000003.1	45	311	203	11	5	92.694	2.05e-80
CAJVRJ010000003.1	45	80.5	43	0	0	100.000	6.30e-11
CAJVRJ010000003.1	45	69.4	37	0	0	100.000	1.36e-07
JALZZE010000013.1	41	311	188	10	0	94.949	2.05e-80
JALZZE010000013.1	41	80.5	43	0	0	100.000	6.30e-11
JALZZE010000013.1	41	69.4	37	0	0	100.000	1.36e-07
JALZYO010000011.1	41	311	188	10	0	94.949	2.05e-80
JALZYO010000011.1	41	80.5	43	0	0	100.000	6.30e-11
JALZYO010000011.1	41	69.4	37	0	0	100.000	1.36e-07
JALZYS010000038.1	41	311	188	10	0	94.949	2.05e-80
JALZYS010000038.1	41	80.5	43	0	0	100.000	6.30e-11
JALZYS010000038.1	41	69.4	37	0	0	100.000	1.36e-07
JALZZI010000243.1	41	311	188	10	0	94.949	2.05e-80
JALZZI010000243.1	41	80.5	43	0	0	100.000	6.30e-11
JALZZI010000243.1	41	69.4	37	0	0	100.000	1.36e-07
JALZZI010000243.1	41	65.8	35	0	0	100.000	1.76e-06
JAMFMN010000012.1	41	311	188	10	0	94.949	2.05e-80
JAMFMN010000012.1	41	80.5	43	0	0	100.000	6.30e-11
JAMFMN010000012.1	41	69.4	37	0	0	100.000	1.36e-07
JALZYZ010000092.1	41	311	188	10	0	94.949	2.05e-80
JALZYZ010000092.1	41	80.5	43	0	0	100.000	6.30e-11
JALZYZ010000092.1	41	69.4	37	0	0	100.000	1.36e-07
JALZZP010000061.1	41	311	188	10	0	94.949	2.05e-80
JALZZP010000061.1	41	80.5	43	0	0	100.000	6.30e-11
JALZZP010000061.1	41	69.4	37	0	0	100.000	1.36e-07
JALZZC010000012.1	41	311	188	10	0	94.949	2.05e-80
JALZZC010000012.1	41	80.5	43	0	0	100.000	6.30e-11
JALZZC010000012.1	41	69.4	37	0	0	100.000	1.36e-07
JALZYX010000138.1	41	311	188	10	0	94.949	2.05e-80
JALZYX010000138.1	41	80.5	43	0	0	100.000	6.30e-11
JALZYX010000138.1	41	69.4	37	0	0	100.000	1.36e-07
JAMAHU010000063.1	41	311	188	10	0	94.949	2.05e-80
JAMAHU010000063.1	41	80.5	43	0	0	100.000	6.30e-11
JAMAHU010000063.1	41	69.4	37	0	0	100.000	1.36e-07
JALZYU010000016.1	41	311	188	10	0	94.949	2.05e-80
JALZYU010000016.1	41	80.5	43	0	0	100.000	6.30e-11
JALZYU010000016.1	41	69.4	37	0	0	100.000	1.36e-07
NW_015441018.1	42	311	187	8	1	95.408	2.05e-80
NW_015441018.1	42	311	187	8	1	95.408	2.05e-80
NW_015441018.1	42	311	187	8	1	95.408	2.05e-80
NW_015441018.1	42	224	125	2	0	98.425	2.75e-54
NW_015441018.1	42	78.7	42	0	0	100.000	2.27e-10
NW_015441018.1	42	78.7	42	0	0	100.000	2.27e-10
NW_015441018.1	42	78.7	42	0	0	100.000	2.27e-10
NW_015441018.1	42	75.0	42	1	0	97.674	2.93e-09
NW_015441018.1	42	75.0	42	1	0	97.674	2.93e-09
NW_015441018.1	42	75.0	42	1	0	97.674	2.93e-09
NW_015441018.1	42	75.0	42	1	0	97.674	2.93e-09
NW_015440953.1	42	311	187	8	1	95.408	2.05e-80
NW_015440953.1	42	311	187	8	1	95.408	2.05e-80
NW_015440953.1	42	311	187	8	1	95.408	2.05e-80
NW_015440953.1	42	78.7	42	0	0	100.000	2.27e-10
NW_015440953.1	42	78.7	42	0	0	100.000	2.27e-10
NW_015440953.1	42	78.7	42	0	0	100.000	2.27e-10
NW_015440953.1	42	75.0	42	1	0	97.674	2.93e-09
NW_015440953.1	42	75.0	42	1	0	97.674	2.93e-09
NW_015440953.1	42	75.0	42	1	0	97.674	2.93e-09
NW_025544790.1	36	311	187	8	1	95.408	2.05e-80
NW_025544790.1	36	311	187	8	1	95.408	2.05e-80
NW_025544790.1	36	311	187	8	1	95.408	2.05e-80
NW_025544790.1	36	311	187	8	1	95.408	2.05e-80
NW_025544790.1	36	311	187	8	1	95.408	2.05e-80
NW_025544790.1	36	311	187	8	1	95.408	2.05e-80
NW_025544790.1	36	311	187	8	1	95.408	2.05e-80
NW_025544790.1	36	311	187	8	1	95.408	2.05e-80
NW_025544790.1	36	75.0	42	1	0	97.674	2.93e-09
NW_025544790.1	36	75.0	42	1	0	97.674	2.93e-09
NW_025544790.1	36	75.0	42	1	0	97.674	2.93e-09
NW_025544790.1	36	75.0	42	1	0	97.674	2.93e-09
NW_025544790.1	36	75.0	42	1	0	97.674	2.93e-09
NW_025544790.1	36	75.0	42	1	0	97.674	2.93e-09
NW_025544790.1	36	75.0	42	1	0	97.674	2.93e-09
NW_025544790.1	36	75.0	42	1	0	97.674	2.93e-09
NC_054862.1	42	311	188	10	0	94.949	2.05e-80
NC_054862.1	42	311	188	10	0	94.949	2.05e-80
NC_054862.1	42	311	188	10	0	94.949	2.05e-80
NC_054862.1	42	311	188	10	0	94.949	2.05e-80
NC_054862.1	42	80.5	45	1	0	97.826	6.30e-11
NC_054862.1	42	80.5	45	1	0	97.826	6.30e-11
NC_054862.1	42	80.5	45	1	0	97.826	6.30e-11
NC_054862.1	42	80.5	45	1	0	97.826	6.30e-11
NC_054862.1	42	69.4	37	0	0	100.000	1.36e-07
NC_054862.1	42	69.4	37	0	0	100.000	1.36e-07
NC_054862.1	42	69.4	37	0	0	100.000	1.36e-07
NC_054862.1	42	69.4	37	0	0	100.000	1.36e-07
NW_006917114.1	41	311	188	10	0	94.949	2.05e-80
NW_006917114.1	41	80.5	43	0	0	100.000	6.30e-11
NW_006917114.1	41	69.4	37	0	0	100.000	1.36e-07
NW_020290556.1	64	311	325	37	33	82.278	2.05e-80
NW_020290556.1	64	69.4	39	1	0	97.500	1.36e-07
CH476663.1	47	309	211	13	7	91.342	7.38e-80
CH476663.1	47	309	211	13	7	91.342	7.38e-80
CH476663.1	47	78.7	42	0	0	100.000	2.27e-10
CH476663.1	47	78.7	42	0	0	100.000	2.27e-10
CH476663.1	47	69.4	41	2	0	95.349	1.36e-07
CH476663.1	47	69.4	41	2	0	95.349	1.36e-07
CVMT01000004.1	36	309	189	7	3	94.975	7.38e-80
CVMT01000004.1	36	69.4	39	1	0	97.500	1.36e-07
JAGUQC010000016.1	42	309	187	10	0	94.924	7.38e-80
JAGUQC010000016.1	42	80.5	45	1	0	97.826	6.30e-11
JAGUQC010000016.1	42	69.4	37	0	0	100.000	1.36e-07
JACVQN010000201.1	42	309	187	10	0	94.924	7.38e-80
JACVQN010000201.1	42	80.5	45	1	0	97.826	6.30e-11
JACVQN010000201.1	42	69.4	37	0	0	100.000	1.36e-07
JACWGA010000006.1	42	309	187	10	0	94.924	7.38e-80
JACWGA010000006.1	42	80.5	45	1	0	97.826	6.30e-11
JACWGA010000006.1	42	69.4	39	1	0	97.500	1.36e-07
MSFN02000030.1	64	309	327	45	28	81.750	7.38e-80
MSFN02000030.1	64	69.4	39	1	0	97.500	1.36e-07
MSFN02000029.1	64	309	327	45	28	81.750	7.38e-80
MSFN02000029.1	64	303	326	46	28	81.500	3.43e-78
MSFN02000029.1	64	69.4	37	0	0	100.000	1.36e-07
MSFN02000029.1	64	69.4	39	1	0	97.500	1.36e-07
MSFN02000026.1	64	309	327	45	28	81.750	7.38e-80
MSFN02000026.1	64	307	326	45	28	81.704	2.65e-79
MSFN02000026.1	64	69.4	37	0	0	100.000	1.36e-07
MSFN02000026.1	64	69.4	39	1	0	97.500	1.36e-07
MSFN02000022.1	64	309	327	45	28	81.750	7.38e-80
MSFN02000022.1	64	69.4	39	1	0	97.500	1.36e-07
MSFN02000020.1	64	309	327	46	27	81.750	7.38e-80
MSFN02000020.1	64	309	327	46	27	81.750	7.38e-80
MSFN02000020.1	64	69.4	39	1	0	97.500	1.36e-07
MSFN02000020.1	64	69.4	39	1	0	97.500	1.36e-07
MSFN02000018.1	64	309	327	46	27	81.750	7.38e-80
MSFN02000018.1	64	309	327	45	28	81.750	7.38e-80
MSFN02000018.1	64	69.4	39	1	0	97.500	1.36e-07
MSFN02000018.1	64	69.4	39	1	0	97.500	1.36e-07
MSFN02000016.1	64	309	327	46	27	81.750	7.38e-80
MSFN02000016.1	64	309	327	46	27	81.750	7.38e-80
MSFN02000016.1	64	69.4	39	1	0	97.500	1.36e-07
MSFN02000016.1	64	69.4	39	1	0	97.500	1.36e-07
MSFN02000013.1	63	309	327	46	27	81.750	7.38e-80
MSFN02000013.1	63	65.8	35	0	0	100.000	1.76e-06
JAMAGK010000163.1	35	309	187	6	3	95.408	7.38e-80
JAMAGK010000163.1	35	69.4	37	0	0	100.000	1.36e-07
GG669490.1	40	309	210	15	5	91.304	7.38e-80
GG669490.1	40	69.4	37	0	0	100.000	1.36e-07
JZBS01003554.1	64	309	327	46	27	81.750	7.38e-80
JZBS01003554.1	64	67.6	38	1	0	97.436	4.90e-07
JAJTCY010000040.1	35	309	187	10	0	94.924	7.38e-80
JAJTCY010000040.1	35	69.4	37	0	0	100.000	1.36e-07
JAAVMA010000124.1	64	309	325	40	31	82.071	7.38e-80
JAAVMA010000124.1	64	69.4	39	1	0	97.500	1.36e-07
NW_003052477.1	40	309	210	15	5	91.304	7.38e-80
NW_003052477.1	40	69.4	37	0	0	100.000	1.36e-07
NW_024468505.1	64	309	327	45	28	81.750	7.38e-80
NW_024468505.1	64	69.4	39	1	0	97.500	1.36e-07
NW_024468504.1	64	309	327	45	28	81.750	7.38e-80
NW_024468504.1	64	303	326	46	28	81.500	3.43e-78
NW_024468504.1	64	69.4	37	0	0	100.000	1.36e-07
NW_024468504.1	64	69.4	39	1	0	97.500	1.36e-07
NW_024468501.1	64	309	327	45	28	81.750	7.38e-80
NW_024468501.1	64	307	326	45	28	81.704	2.65e-79
NW_024468501.1	64	69.4	37	0	0	100.000	1.36e-07
NW_024468501.1	64	69.4	39	1	0	97.500	1.36e-07
NW_024468497.1	64	309	327	45	28	81.750	7.38e-80
NW_024468497.1	64	69.4	39	1	0	97.500	1.36e-07
NW_024468495.1	64	309	327	46	27	81.750	7.38e-80
NW_024468495.1	64	309	327	46	27	81.750	7.38e-80
NW_024468495.1	64	69.4	39	1	0	97.500	1.36e-07
NW_024468495.1	64	69.4	39	1	0	97.500	1.36e-07
NW_024468493.1	64	309	327	46	27	81.750	7.38e-80
NW_024468493.1	64	309	327	45	28	81.750	7.38e-80
NW_024468493.1	64	69.4	39	1	0	97.500	1.36e-07
NW_024468493.1	64	69.4	39	1	0	97.500	1.36e-07
NW_024468491.1	64	309	327	46	27	81.750	7.38e-80
NW_024468491.1	64	309	327	46	27	81.750	7.38e-80
NW_024468491.1	64	69.4	39	1	0	97.500	1.36e-07
NW_024468491.1	64	69.4	39	1	0	97.500	1.36e-07
NW_024468488.1	63	309	327	46	27	81.750	7.38e-80
NW_024468488.1	63	65.8	35	0	0	100.000	1.76e-06
NW_001813974.1	47	309	211	13	7	91.342	7.38e-80
NW_001813974.1	47	309	211	13	7	91.342	7.38e-80
NW_001813974.1	47	78.7	42	0	0	100.000	2.27e-10
NW_001813974.1	47	78.7	42	0	0	100.000	2.27e-10
NW_001813974.1	47	69.4	41	2	0	95.349	1.36e-07
NW_001813974.1	47	69.4	41	2	0	95.349	1.36e-07
QPHH01000167.1	42	307	187	9	1	94.924	2.65e-79
QPHH01000167.1	42	80.5	43	0	0	100.000	6.30e-11
QPHH01000167.1	42	69.4	39	1	0	97.500	1.36e-07
QPHH01000166.1	42	307	187	9	1	94.924	2.65e-79
QPHH01000166.1	42	80.5	43	0	0	100.000	6.30e-11
QPHH01000166.1	42	69.4	39	1	0	97.500	1.36e-07
MSFL01000164.1	63	307	325	37	34	82.071	2.65e-79
MSFL01000164.1	63	69.4	37	0	0	100.000	1.36e-07
MSFL01000134.1	63	307	325	37	34	82.071	2.65e-79
MSFL01000134.1	63	69.4	37	0	0	100.000	1.36e-07
JAAXYA010000249.1	42	307	187	9	1	94.924	2.65e-79
JAAXYA010000249.1	42	80.5	45	1	0	97.826	6.30e-11
JAAXYA010000249.1	42	69.4	37	0	0	100.000	1.36e-07
MSZS01000050.1	44	307	200	12	4	92.593	2.65e-79
MSZS01000050.1	44	76.8	41	0	0	100.000	8.15e-10
MSZS01000050.1	44	69.4	37	0	0	100.000	1.36e-07
MSZS01000020.1	44	307	200	12	4	92.593	2.65e-79
MSZS01000020.1	44	305	200	11	5	92.593	9.55e-79
MSZS01000020.1	44	298	183	7	3	94.819	1.60e-76
MSZS01000020.1	44	76.8	41	0	0	100.000	8.15e-10
MSZS01000020.1	44	76.8	41	0	0	100.000	8.15e-10
MSZS01000020.1	44	69.4	37	0	0	100.000	1.36e-07
MSZS01000020.1	44	69.4	37	0	0	100.000	1.36e-07
MSZS01000020.1	44	69.4	37	0	0	100.000	1.36e-07
MSZS01000019.1	44	307	200	12	4	92.593	2.65e-79
MSZS01000019.1	44	305	193	10	3	93.689	9.55e-79
MSZS01000019.1	44	76.8	41	0	0	100.000	8.15e-10
MSZS01000019.1	44	76.8	41	0	0	100.000	8.15e-10
MSZS01000019.1	44	69.4	37	0	0	100.000	1.36e-07
MSZS01000019.1	44	69.4	37	0	0	100.000	1.36e-07
AM270982.1	43	307	194	10	3	93.720	2.65e-79
AM270982.1	43	307	194	10	3	93.720	2.65e-79
AM270982.1	43	307	194	10	3	93.720	2.65e-79
AM270982.1	43	307	194	10	3	93.720	2.65e-79
AM270982.1	43	78.7	42	0	0	100.000	2.27e-10
AM270982.1	43	78.7	42	0	0	100.000	2.27e-10
AM270982.1	43	78.7	42	0	0	100.000	2.27e-10
AM270982.1	43	78.7	42	0	0	100.000	2.27e-10
AM270982.1	43	69.4	39	1	0	97.500	1.36e-07
AM270982.1	43	69.4	39	1	0	97.500	1.36e-07
AM270982.1	43	69.4	39	1	0	97.500	1.36e-07
AM270982.1	43	69.4	39	1	0	97.500	1.36e-07
SPNV01000634.1	35	307	186	10	0	94.898	2.65e-79
SPNV01000634.1	35	307	186	10	0	94.898	2.65e-79
SPNV01000634.1	35	69.4	37	0	0	100.000	1.36e-07
SPNV01000634.1	35	69.4	39	1	0	97.500	1.36e-07
MDYN01000221.1	65	307	326	36	35	82.116	2.65e-79
MDYN01000221.1	65	69.4	44	2	1	93.617	1.36e-07
JACVQR010000012.1	43	307	194	10	3	93.720	2.65e-79
JACVQR010000012.1	43	78.7	42	0	0	100.000	2.27e-10
JACVQR010000012.1	43	69.4	39	1	0	97.500	1.36e-07
JAGMTT010000008.1	64	307	326	36	35	82.116	2.65e-79
JAGMTT010000008.1	64	69.4	39	1	0	97.500	1.36e-07
JNOM01000912.1	58	307	324	44	28	81.818	2.65e-79
AP024428.1	43	307	194	10	3	93.720	2.65e-79
AP024428.1	43	307	194	10	3	93.720	2.65e-79
AP024428.1	43	307	194	10	3	93.720	2.65e-79
AP024428.1	43	307	194	10	3	93.720	2.65e-79
AP024428.1	43	307	194	10	3	93.720	2.65e-79
AP024428.1	43	78.7	42	0	0	100.000	2.27e-10
AP024428.1	43	78.7	42	0	0	100.000	2.27e-10
AP024428.1	43	78.7	42	0	0	100.000	2.27e-10
AP024428.1	43	78.7	42	0	0	100.000	2.27e-10
AP024428.1	43	78.7	42	0	0	100.000	2.27e-10
AP024428.1	43	69.4	39	1	0	97.500	1.36e-07
AP024428.1	43	69.4	39	1	0	97.500	1.36e-07
AP024428.1	43	69.4	39	1	0	97.500	1.36e-07
AP024428.1	43	69.4	39	1	0	97.500	1.36e-07
AP024428.1	43	69.4	39	1	0	97.500	1.36e-07
EQ962861.1	36	307	190	8	3	94.527	2.65e-79
EQ962861.1	36	69.4	39	1	0	97.500	1.36e-07
JAMALA010000145.1	43	307	194	10	3	93.720	2.65e-79
JAMALA010000145.1	43	78.7	42	0	0	100.000	2.27e-10
JAMALA010000145.1	43	69.4	39	1	0	97.500	1.36e-07
JACKQL010001928.1	29	307	187	9	1	94.924	2.65e-79
VCRL01000696.1	35	307	187	9	1	94.924	2.65e-79
VCRL01000696.1	35	69.4	37	0	0	100.000	1.36e-07
VCRL01000695.1	35	307	187	9	1	94.924	2.65e-79
VCRL01000695.1	35	69.4	37	0	0	100.000	1.36e-07
VCRL01000603.1	42	307	187	9	1	94.924	2.65e-79
VCRL01000603.1	42	80.5	43	0	0	100.000	6.30e-11
VCRL01000603.1	42	69.4	39	1	0	97.500	1.36e-07
VCRL01001508.1	29	307	187	9	1	94.924	2.65e-79
VCRL01001105.1	35	307	187	9	1	94.924	2.65e-79
VCRL01001105.1	35	69.4	37	0	0	100.000	1.36e-07
BLWE01000015.1	43	307	194	10	3	93.720	2.65e-79
BLWE01000015.1	43	307	194	10	3	93.720	2.65e-79
BLWE01000015.1	43	302	193	10	4	93.237	1.24e-77
BLWE01000015.1	43	78.7	42	0	0	100.000	2.27e-10
BLWE01000015.1	43	78.7	42	0	0	100.000	2.27e-10
BLWE01000015.1	43	78.7	42	0	0	100.000	2.27e-10
BLWE01000015.1	43	69.4	37	0	0	100.000	1.36e-07
BLWE01000015.1	43	69.4	37	0	0	100.000	1.36e-07
BLWE01000015.1	43	69.4	37	0	0	100.000	1.36e-07
BDHI01000032.1	43	307	194	10	3	93.720	2.65e-79
BDHI01000032.1	43	307	194	10	3	93.720	2.65e-79
BDHI01000032.1	43	307	194	10	3	93.720	2.65e-79
BDHI01000032.1	43	78.7	42	0	0	100.000	2.27e-10
BDHI01000032.1	43	78.7	42	0	0	100.000	2.27e-10
BDHI01000032.1	43	78.7	42	0	0	100.000	2.27e-10
BDHI01000032.1	43	69.4	37	0	0	100.000	1.36e-07
BDHI01000032.1	43	69.4	37	0	0	100.000	1.36e-07
BDHI01000032.1	43	69.4	37	0	0	100.000	1.36e-07
BDHI01000026.1	43	307	194	10	3	93.720	2.65e-79
BDHI01000026.1	43	307	194	10	3	93.720	2.65e-79
BDHI01000026.1	43	307	194	10	3	93.720	2.65e-79
BDHI01000026.1	43	307	194	10	3	93.720	2.65e-79
BDHI01000026.1	43	307	194	10	3	93.720	2.65e-79
BDHI01000026.1	43	302	193	10	4	93.237	1.24e-77
BDHI01000026.1	43	302	193	10	4	93.237	1.24e-77
BDHI01000026.1	43	294	192	10	5	92.754	2.07e-75
BDHI01000026.1	43	78.7	42	0	0	100.000	2.27e-10
BDHI01000026.1	43	78.7	42	0	0	100.000	2.27e-10
BDHI01000026.1	43	78.7	42	0	0	100.000	2.27e-10
BDHI01000026.1	43	78.7	42	0	0	100.000	2.27e-10
BDHI01000026.1	43	78.7	42	0	0	100.000	2.27e-10
BDHI01000026.1	43	78.7	42	0	0	100.000	2.27e-10
BDHI01000026.1	43	78.7	42	0	0	100.000	2.27e-10
BDHI01000026.1	43	71.3	41	0	1	97.619	3.79e-08
BDHI01000026.1	43	69.4	39	1	0	97.500	1.36e-07
BDHI01000026.1	43	69.4	39	1	0	97.500	1.36e-07
BDHI01000026.1	43	69.4	39	1	0	97.500	1.36e-07
BDHI01000026.1	43	69.4	39	1	0	97.500	1.36e-07
BDHI01000026.1	43	69.4	39	1	0	97.500	1.36e-07
BDHI01000026.1	43	69.4	39	1	0	97.500	1.36e-07
BDHI01000026.1	43	69.4	39	1	0	97.500	1.36e-07
BDHI01000023.1	43	307	194	10	3	93.720	2.65e-79
BDHI01000023.1	43	307	194	10	3	93.720	2.65e-79
BDHI01000023.1	43	307	194	10	3	93.720	2.65e-79
BDHI01000023.1	43	296	192	11	4	92.754	5.75e-76
BDHI01000023.1	43	294	194	10	6	92.381	2.07e-75
BDHI01000023.1	43	78.7	42	0	0	100.000	2.27e-10
BDHI01000023.1	43	78.7	42	0	0	100.000	2.27e-10
BDHI01000023.1	43	78.7	42	0	0	100.000	2.27e-10
BDHI01000023.1	43	78.7	42	0	0	100.000	2.27e-10
BDHI01000023.1	43	69.4	39	1	0	97.500	1.36e-07
BDHI01000023.1	43	69.4	39	1	0	97.500	1.36e-07
BDHI01000023.1	43	69.4	39	1	0	97.500	1.36e-07
BDHI01000023.1	43	69.4	39	1	0	97.500	1.36e-07
BDHI01000023.1	43	69.4	39	1	0	97.500	1.36e-07
BDHI01000020.1	43	307	194	10	3	93.720	2.65e-79
BDHI01000020.1	43	307	194	10	3	93.720	2.65e-79
BDHI01000020.1	43	302	193	10	4	93.237	1.24e-77
BDHI01000020.1	43	291	192	11	5	92.308	2.67e-74
BDHI01000020.1	43	78.7	42	0	0	100.000	2.27e-10
BDHI01000020.1	43	78.7	42	0	0	100.000	2.27e-10
BDHI01000020.1	43	78.7	42	0	0	100.000	2.27e-10
BDHI01000020.1	43	78.7	42	0	0	100.000	2.27e-10
BDHI01000020.1	43	69.4	39	1	0	97.500	1.36e-07
BDHI01000020.1	43	69.4	39	1	0	97.500	1.36e-07
BDHI01000020.1	43	69.4	39	1	0	97.500	1.36e-07
BDHI01000015.1	43	307	194	10	3	93.720	2.65e-79
BDHI01000015.1	43	307	194	10	3	93.720	2.65e-79
BDHI01000015.1	43	307	194	10	3	93.720	2.65e-79
BDHI01000015.1	43	307	194	10	3	93.720	2.65e-79
BDHI01000015.1	43	78.7	42	0	0	100.000	2.27e-10
BDHI01000015.1	43	78.7	42	0	0	100.000	2.27e-10
BDHI01000015.1	43	78.7	42	0	0	100.000	2.27e-10
BDHI01000015.1	43	78.7	42	0	0	100.000	2.27e-10
BDHI01000015.1	43	69.4	37	0	0	100.000	1.36e-07
BDHI01000015.1	43	69.4	37	0	0	100.000	1.36e-07
BDHI01000015.1	43	69.4	37	0	0	100.000	1.36e-07
BDHI01000013.1	43	307	194	10	3	93.720	2.65e-79
BDHI01000013.1	43	307	194	10	3	93.720	2.65e-79
BDHI01000013.1	43	307	194	10	3	93.720	2.65e-79
BDHI01000013.1	43	307	194	10	3	93.720	2.65e-79
BDHI01000013.1	43	78.7	42	0	0	100.000	2.27e-10
BDHI01000013.1	43	78.7	42	0	0	100.000	2.27e-10
BDHI01000013.1	43	78.7	42	0	0	100.000	2.27e-10
BDHI01000013.1	43	78.7	42	0	0	100.000	2.27e-10
BDHI01000013.1	43	69.4	39	1	0	97.500	1.36e-07
BDHI01000013.1	43	69.4	39	1	0	97.500	1.36e-07
BDHI01000013.1	43	69.4	39	1	0	97.500	1.36e-07
BDHI01000009.1	43	307	194	10	3	93.720	2.65e-79
BDHI01000009.1	43	307	194	10	3	93.720	2.65e-79
BDHI01000009.1	43	307	194	10	3	93.720	2.65e-79
BDHI01000009.1	43	307	194	10	3	93.720	2.65e-79
BDHI01000009.1	43	307	194	10	3	93.720	2.65e-79
BDHI01000009.1	43	307	194	10	3	93.720	2.65e-79
BDHI01000009.1	43	78.7	42	0	0	100.000	2.27e-10
BDHI01000009.1	43	78.7	42	0	0	100.000	2.27e-10
BDHI01000009.1	43	78.7	42	0	0	100.000	2.27e-10
BDHI01000009.1	43	78.7	42	0	0	100.000	2.27e-10
BDHI01000009.1	43	78.7	42	0	0	100.000	2.27e-10
BDHI01000009.1	43	78.7	42	0	0	100.000	2.27e-10
BDHI01000009.1	43	69.4	37	0	0	100.000	1.36e-07
BDHI01000009.1	43	69.4	37	0	0	100.000	1.36e-07
BDHI01000009.1	43	69.4	37	0	0	100.000	1.36e-07
BDHI01000009.1	43	69.4	37	0	0	100.000	1.36e-07
BDHI01000009.1	43	69.4	37	0	0	100.000	1.36e-07
BDHI01000009.1	43	69.4	37	0	0	100.000	1.36e-07
BDHI01000006.1	43	307	194	10	3	93.720	2.65e-79
BDHI01000006.1	43	294	192	10	5	92.754	2.07e-75
BDHI01000006.1	43	294	192	10	5	92.754	2.07e-75
BDHI01000006.1	43	78.7	42	0	0	100.000	2.27e-10
BDHI01000006.1	43	78.7	42	0	0	100.000	2.27e-10
BDHI01000006.1	43	73.1	42	0	1	97.674	1.05e-08
BDHI01000006.1	43	69.4	39	1	0	97.500	1.36e-07
BDHI01000006.1	43	69.4	39	1	0	97.500	1.36e-07
BDHI01000006.1	43	62.1	38	1	1	95.000	2.28e-05
JAJVDI010000004.1	36	307	192	8	4	94.118	2.65e-79
JAJVDI010000004.1	36	75.0	40	0	0	100.000	2.93e-09
MSFK01000078.1	43	307	194	10	3	93.720	2.65e-79
MSFK01000078.1	43	307	194	10	3	93.720	2.65e-79
MSFK01000078.1	43	307	194	10	3	93.720	2.65e-79
MSFK01000078.1	43	78.7	42	0	0	100.000	2.27e-10
MSFK01000078.1	43	78.7	42	0	0	100.000	2.27e-10
MSFK01000078.1	43	78.7	42	0	0	100.000	2.27e-10
MSFK01000078.1	43	69.4	37	0	0	100.000	1.36e-07
MSFK01000078.1	43	69.4	39	1	0	97.500	1.36e-07
MSFK01000078.1	43	69.4	39	1	0	97.500	1.36e-07
LGAV01000027.1	42	307	194	10	3	93.720	2.65e-79
LGAV01000027.1	42	69.4	37	0	0	100.000	1.36e-07
LGAV01000027.1	42	69.4	37	0	0	100.000	1.36e-07
SMSW01000009.1	44	307	200	13	3	92.593	2.65e-79
SMSW01000009.1	44	307	200	13	3	92.593	2.65e-79
SMSW01000009.1	44	302	199	13	4	92.130	1.24e-77
SMSW01000009.1	44	76.8	41	0	0	100.000	8.15e-10
SMSW01000009.1	44	76.8	41	0	0	100.000	8.15e-10
SMSW01000009.1	44	76.8	41	0	0	100.000	8.15e-10
SMSW01000009.1	44	69.4	39	1	0	97.500	1.36e-07
SMSW01000009.1	44	69.4	39	1	0	97.500	1.36e-07
SMSW01000009.1	44	69.4	39	1	0	97.500	1.36e-07
SMSW01000006.1	44	307	200	13	3	92.593	2.65e-79
SMSW01000006.1	44	307	200	13	3	92.593	2.65e-79
SMSW01000006.1	44	302	199	13	4	92.130	1.24e-77
SMSW01000006.1	44	285	175	8	2	94.595	1.24e-72
SMSW01000006.1	44	76.8	41	0	0	100.000	8.15e-10
SMSW01000006.1	44	76.8	41	0	0	100.000	8.15e-10
SMSW01000006.1	44	76.8	41	0	0	100.000	8.15e-10
SMSW01000006.1	44	76.8	41	0	0	100.000	8.15e-10
SMSW01000006.1	44	69.4	39	1	0	97.500	1.36e-07
SMSW01000006.1	44	69.4	39	1	0	97.500	1.36e-07
SMSW01000006.1	44	69.4	39	1	0	97.500	1.36e-07
SMSW01000006.1	44	69.4	39	1	0	97.500	1.36e-07
SMSW01000012.1	42	307	193	12	1	93.689	2.65e-79
SMSW01000012.1	42	307	193	12	1	93.689	2.65e-79
SMSW01000012.1	42	307	193	12	1	93.689	2.65e-79
SMSW01000012.1	42	307	193	12	1	93.689	2.65e-79
SMSW01000012.1	42	307	193	12	1	93.689	2.65e-79
SMSW01000012.1	42	76.8	41	0	0	100.000	8.15e-10
SMSW01000012.1	42	76.8	41	0	0	100.000	8.15e-10
SMSW01000012.1	42	76.8	41	0	0	100.000	8.15e-10
SMSW01000012.1	42	76.8	41	0	0	100.000	8.15e-10
SMSW01000012.1	42	76.8	41	0	0	100.000	8.15e-10
SMSW01000012.1	42	69.4	37	0	0	100.000	1.36e-07
SMSW01000012.1	42	69.4	37	0	0	100.000	1.36e-07
SMSW01000012.1	42	69.4	37	0	0	100.000	1.36e-07
SMSW01000012.1	42	69.4	37	0	0	100.000	1.36e-07
SMSW01000012.1	42	69.4	37	0	0	100.000	1.36e-07
SMSW01000011.1	44	307	200	13	3	92.593	2.65e-79
SMSW01000011.1	44	307	200	13	3	92.593	2.65e-79
SMSW01000011.1	44	307	200	13	3	92.593	2.65e-79
SMSW01000011.1	44	307	200	13	3	92.593	2.65e-79
SMSW01000011.1	44	307	200	13	3	92.593	2.65e-79
SMSW01000011.1	44	307	200	13	3	92.593	2.65e-79
SMSW01000011.1	44	307	200	13	3	92.593	2.65e-79
SMSW01000011.1	44	76.8	41	0	0	100.000	8.15e-10
SMSW01000011.1	44	76.8	41	0	0	100.000	8.15e-10
SMSW01000011.1	44	76.8	41	0	0	100.000	8.15e-10
SMSW01000011.1	44	76.8	41	0	0	100.000	8.15e-10
SMSW01000011.1	44	76.8	41	0	0	100.000	8.15e-10
SMSW01000011.1	44	76.8	41	0	0	100.000	8.15e-10
SMSW01000011.1	44	76.8	41	0	0	100.000	8.15e-10
SMSW01000011.1	44	69.4	39	1	0	97.500	1.36e-07
SMSW01000011.1	44	69.4	39	1	0	97.500	1.36e-07
SMSW01000011.1	44	69.4	39	1	0	97.500	1.36e-07
SMSW01000011.1	44	69.4	39	1	0	97.500	1.36e-07
SMSW01000011.1	44	69.4	39	1	0	97.500	1.36e-07
SMSW01000011.1	44	69.4	39	1	0	97.500	1.36e-07
SMSW01000011.1	44	69.4	39	1	0	97.500	1.36e-07
MSFU01000099.1	43	307	194	10	3	93.720	2.65e-79
MSFU01000099.1	43	294	192	10	5	92.754	2.07e-75
MSFU01000099.1	43	78.7	42	0	0	100.000	2.27e-10
MSFU01000099.1	43	78.7	42	0	0	100.000	2.27e-10
MSFU01000099.1	43	69.4	39	1	0	97.500	1.36e-07
MSFU01000099.1	43	69.4	37	0	0	100.000	1.36e-07
MSFU01000098.1	43	307	194	10	3	93.720	2.65e-79
MSFU01000098.1	43	307	194	10	3	93.720	2.65e-79
MSFU01000098.1	43	78.7	42	0	0	100.000	2.27e-10
MSFU01000098.1	43	69.4	39	1	0	97.500	1.36e-07
MSFU01000098.1	43	69.4	37	0	0	100.000	1.36e-07
MSFU01000081.1	43	307	194	10	3	93.720	2.65e-79
MSFU01000081.1	43	307	194	10	3	93.720	2.65e-79
MSFU01000081.1	43	78.7	42	0	0	100.000	2.27e-10
MSFU01000081.1	43	78.7	42	0	0	100.000	2.27e-10
MSFU01000081.1	43	69.4	39	1	0	97.500	1.36e-07
MSFU01000081.1	43	69.4	39	1	0	97.500	1.36e-07
MSFU01000079.1	43	307	194	10	3	93.720	2.65e-79
MSFU01000079.1	43	307	194	10	3	93.720	2.65e-79
MSFU01000079.1	43	78.7	42	0	0	100.000	2.27e-10
MSFU01000079.1	43	78.7	42	0	0	100.000	2.27e-10
MSFU01000079.1	43	69.4	37	0	0	100.000	1.36e-07
MSFU01000079.1	43	69.4	39	1	0	97.500	1.36e-07
MSFU01000113.1	43	307	194	10	3	93.720	2.65e-79
MSFU01000113.1	43	307	194	10	3	93.720	2.65e-79
MSFU01000113.1	43	78.7	42	0	0	100.000	2.27e-10
MSFU01000113.1	43	78.7	42	0	0	100.000	2.27e-10
MSFU01000113.1	43	69.4	37	0	0	100.000	1.36e-07
MSFU01000113.1	43	69.4	39	1	0	97.500	1.36e-07
MSFU01000107.1	43	307	194	10	3	93.720	2.65e-79
MSFU01000107.1	43	78.7	42	0	0	100.000	2.27e-10
MSFU01000107.1	43	69.4	39	1	0	97.500	1.36e-07
MSFU01000103.1	43	307	194	10	3	93.720	2.65e-79
MSFU01000103.1	43	78.7	42	0	0	100.000	2.27e-10
MSFU01000103.1	43	69.4	39	1	0	97.500	1.36e-07
WOFQ01000267.1	37	307	194	10	3	93.720	2.65e-79
WOFQ01000267.1	37	78.7	42	0	0	100.000	2.27e-10
KV908004.1	37	307	194	10	3	93.720	2.65e-79
KV908004.1	37	78.7	42	0	0	100.000	2.27e-10
KV907928.1	37	307	194	10	3	93.720	2.65e-79
KV907928.1	37	78.7	42	0	0	100.000	2.27e-10
NW_020290373.1	43	307	194	10	3	93.720	2.65e-79
NW_020290373.1	43	294	192	10	5	92.754	2.07e-75
NW_020290373.1	43	78.7	42	0	0	100.000	2.27e-10
NW_020290373.1	43	78.7	42	0	0	100.000	2.27e-10
NW_020290373.1	43	69.4	39	1	0	97.500	1.36e-07
NW_020290373.1	43	69.4	37	0	0	100.000	1.36e-07
NW_020290372.1	43	307	194	10	3	93.720	2.65e-79
NW_020290372.1	43	307	194	10	3	93.720	2.65e-79
NW_020290372.1	43	78.7	42	0	0	100.000	2.27e-10
NW_020290372.1	43	69.4	39	1	0	97.500	1.36e-07
NW_020290372.1	43	69.4	37	0	0	100.000	1.36e-07
NW_020290355.1	43	307	194	10	3	93.720	2.65e-79
NW_020290355.1	43	307	194	10	3	93.720	2.65e-79
NW_020290355.1	43	78.7	42	0	0	100.000	2.27e-10
NW_020290355.1	43	78.7	42	0	0	100.000	2.27e-10
NW_020290355.1	43	69.4	39	1	0	97.500	1.36e-07
NW_020290355.1	43	69.4	39	1	0	97.500	1.36e-07
NW_020290353.1	43	307	194	10	3	93.720	2.65e-79
NW_020290353.1	43	307	194	10	3	93.720	2.65e-79
NW_020290353.1	43	78.7	42	0	0	100.000	2.27e-10
NW_020290353.1	43	78.7	42	0	0	100.000	2.27e-10
NW_020290353.1	43	69.4	37	0	0	100.000	1.36e-07
NW_020290353.1	43	69.4	39	1	0	97.500	1.36e-07
NW_020290387.1	43	307	194	10	3	93.720	2.65e-79
NW_020290387.1	43	307	194	10	3	93.720	2.65e-79
NW_020290387.1	43	78.7	42	0	0	100.000	2.27e-10
NW_020290387.1	43	78.7	42	0	0	100.000	2.27e-10
NW_020290387.1	43	69.4	37	0	0	100.000	1.36e-07
NW_020290387.1	43	69.4	39	1	0	97.500	1.36e-07
NW_020290381.1	43	307	194	10	3	93.720	2.65e-79
NW_020290381.1	43	78.7	42	0	0	100.000	2.27e-10
NW_020290381.1	43	69.4	39	1	0	97.500	1.36e-07
NW_020290377.1	43	307	194	10	3	93.720	2.65e-79
NW_020290377.1	43	78.7	42	0	0	100.000	2.27e-10
NW_020290377.1	43	69.4	39	1	0	97.500	1.36e-07
NW_020291068.1	43	307	194	10	3	93.720	2.65e-79
NW_020291068.1	43	307	194	10	3	93.720	2.65e-79
NW_020291068.1	43	307	194	10	3	93.720	2.65e-79
NW_020291068.1	43	78.7	42	0	0	100.000	2.27e-10
NW_020291068.1	43	78.7	42	0	0	100.000	2.27e-10
NW_020291068.1	43	78.7	42	0	0	100.000	2.27e-10
NW_020291068.1	43	69.4	37	0	0	100.000	1.36e-07
NW_020291068.1	43	69.4	39	1	0	97.500	1.36e-07
NW_020291068.1	43	69.4	39	1	0	97.500	1.36e-07
NW_017253164.1	42	307	194	10	3	93.720	2.65e-79
NW_017253164.1	42	69.4	37	0	0	100.000	1.36e-07
NW_017253164.1	42	69.4	37	0	0	100.000	1.36e-07
NW_023336289.1	43	307	194	10	3	93.720	2.65e-79
NW_023336289.1	43	307	194	10	3	93.720	2.65e-79
NW_023336289.1	43	302	193	10	4	93.237	1.24e-77
NW_023336289.1	43	78.7	42	0	0	100.000	2.27e-10
NW_023336289.1	43	78.7	42	0	0	100.000	2.27e-10
NW_023336289.1	43	78.7	42	0	0	100.000	2.27e-10
NW_023336289.1	43	69.4	37	0	0	100.000	1.36e-07
NW_023336289.1	43	69.4	37	0	0	100.000	1.36e-07
NW_023336289.1	43	69.4	37	0	0	100.000	1.36e-07
NC_054852.1	43	307	194	10	3	93.720	2.65e-79
NC_054852.1	43	307	194	10	3	93.720	2.65e-79
NC_054852.1	43	307	194	10	3	93.720	2.65e-79
NC_054852.1	43	307	194	10	3	93.720	2.65e-79
NC_054852.1	43	307	194	10	3	93.720	2.65e-79
NC_054852.1	43	78.7	42	0	0	100.000	2.27e-10
NC_054852.1	43	78.7	42	0	0	100.000	2.27e-10
NC_054852.1	43	78.7	42	0	0	100.000	2.27e-10
NC_054852.1	43	78.7	42	0	0	100.000	2.27e-10
NC_054852.1	43	78.7	42	0	0	100.000	2.27e-10
NC_054852.1	43	69.4	39	1	0	97.500	1.36e-07
NC_054852.1	43	69.4	39	1	0	97.500	1.36e-07
NC_054852.1	43	69.4	39	1	0	97.500	1.36e-07
NC_054852.1	43	69.4	39	1	0	97.500	1.36e-07
NC_054852.1	43	69.4	39	1	0	97.500	1.36e-07
NW_002990322.1	36	307	190	8	3	94.527	2.65e-79
NW_002990322.1	36	69.4	39	1	0	97.500	1.36e-07
NW_015378967.1	58	307	324	44	28	81.818	2.65e-79
NW_020194323.1	44	307	200	12	4	92.593	2.65e-79
NW_020194323.1	44	76.8	41	0	0	100.000	8.15e-10
NW_020194323.1	44	69.4	37	0	0	100.000	1.36e-07
NW_020194293.1	44	307	200	12	4	92.593	2.65e-79
NW_020194293.1	44	305	200	11	5	92.593	9.55e-79
NW_020194293.1	44	298	183	7	3	94.819	1.60e-76
NW_020194293.1	44	76.8	41	0	0	100.000	8.15e-10
NW_020194293.1	44	76.8	41	0	0	100.000	8.15e-10
NW_020194293.1	44	69.4	37	0	0	100.000	1.36e-07
NW_020194293.1	44	69.4	37	0	0	100.000	1.36e-07
NW_020194293.1	44	69.4	37	0	0	100.000	1.36e-07
NW_020194292.1	44	307	200	12	4	92.593	2.65e-79
NW_020194292.1	44	305	193	10	3	93.689	9.55e-79
NW_020194292.1	44	76.8	41	0	0	100.000	8.15e-10
NW_020194292.1	44	76.8	41	0	0	100.000	8.15e-10
NW_020194292.1	44	69.4	37	0	0	100.000	1.36e-07
NW_020194292.1	44	69.4	37	0	0	100.000	1.36e-07
NW_020290569.1	63	307	325	37	34	82.071	2.65e-79
NW_020290569.1	63	69.4	37	0	0	100.000	1.36e-07
NW_020290539.1	63	307	325	37	34	82.071	2.65e-79
NW_020290539.1	63	69.4	37	0	0	100.000	1.36e-07
NT_166520.1	43	307	194	10	3	93.720	2.65e-79
NT_166520.1	43	307	194	10	3	93.720	2.65e-79
NT_166520.1	43	307	194	10	3	93.720	2.65e-79
NT_166520.1	43	307	194	10	3	93.720	2.65e-79
NT_166520.1	43	78.7	42	0	0	100.000	2.27e-10
NT_166520.1	43	78.7	42	0	0	100.000	2.27e-10
NT_166520.1	43	78.7	42	0	0	100.000	2.27e-10
NT_166520.1	43	78.7	42	0	0	100.000	2.27e-10
NT_166520.1	43	69.4	39	1	0	97.500	1.36e-07
NT_166520.1	43	69.4	39	1	0	97.500	1.36e-07
NT_166520.1	43	69.4	39	1	0	97.500	1.36e-07
NT_166520.1	43	69.4	39	1	0	97.500	1.36e-07
KN275988.1	42	305	186	9	1	94.898	9.55e-79
KN275988.1	42	305	186	9	1	94.898	9.55e-79
KN275988.1	42	305	186	9	1	94.898	9.55e-79
KN275988.1	42	305	186	9	1	94.898	9.55e-79
KN275988.1	42	305	186	9	1	94.898	9.55e-79
KN275988.1	42	305	186	9	1	94.898	9.55e-79
KN275988.1	42	305	186	9	1	94.898	9.55e-79
KN275988.1	42	76.8	41	0	0	100.000	8.15e-10
KN275988.1	42	76.8	41	0	0	100.000	8.15e-10
KN275988.1	42	76.8	41	0	0	100.000	8.15e-10
KN275988.1	42	76.8	41	0	0	100.000	8.15e-10
KN275988.1	42	76.8	41	0	0	100.000	8.15e-10
KN275988.1	42	75.0	42	1	0	97.674	2.93e-09
KN275988.1	42	75.0	42	1	0	97.674	2.93e-09
KN275988.1	42	75.0	42	1	0	97.674	2.93e-09
KN275988.1	42	75.0	42	1	0	97.674	2.93e-09
KN275988.1	42	75.0	42	1	0	97.674	2.93e-09
KN275988.1	42	75.0	42	1	0	97.674	2.93e-09
KN275988.1	42	73.1	41	1	0	97.619	1.05e-08
KN275988.1	42	71.3	41	0	1	97.619	3.79e-08
KN275964.1	42	305	186	9	1	94.898	9.55e-79
KN275964.1	42	305	186	9	1	94.898	9.55e-79
KN275964.1	42	305	186	9	1	94.898	9.55e-79
KN275964.1	42	76.8	41	0	0	100.000	8.15e-10
KN275964.1	42	76.8	41	0	0	100.000	8.15e-10
KN275964.1	42	76.8	41	0	0	100.000	8.15e-10
KN275964.1	42	75.0	42	1	0	97.674	2.93e-09
KN275964.1	42	75.0	42	1	0	97.674	2.93e-09
KN275964.1	42	75.0	42	1	0	97.674	2.93e-09
MSFL01000194.1	41	305	186	9	1	94.898	9.55e-79
MSFL01000194.1	41	78.7	42	0	0	100.000	2.27e-10
MSFL01000194.1	41	69.4	37	0	0	100.000	1.36e-07
MSFL01000184.1	41	305	186	9	1	94.898	9.55e-79
MSFL01000184.1	41	78.7	42	0	0	100.000	2.27e-10
MSFL01000184.1	41	69.4	39	1	0	97.500	1.36e-07
MSFL01000182.1	35	305	186	9	1	94.898	9.55e-79
MSFL01000182.1	35	69.4	37	0	0	100.000	1.36e-07
MSFL01000181.1	35	305	186	9	1	94.898	9.55e-79
MSFL01000181.1	35	69.4	37	0	0	100.000	1.36e-07
MSFL01000179.1	41	305	186	9	1	94.898	9.55e-79
MSFL01000179.1	41	78.7	42	0	0	100.000	2.27e-10
MSFL01000179.1	41	69.4	39	1	0	97.500	1.36e-07
MSFL01000178.1	41	305	186	9	1	94.898	9.55e-79
MSFL01000178.1	41	78.7	42	0	0	100.000	2.27e-10
MSFL01000178.1	41	69.4	37	0	0	100.000	1.36e-07
MSFL01000177.1	41	305	186	9	1	94.898	9.55e-79
MSFL01000177.1	41	78.7	42	0	0	100.000	2.27e-10
MSFL01000177.1	41	62.1	38	1	1	95.000	2.28e-05
MSFL01000175.1	35	305	186	9	1	94.898	9.55e-79
MSFL01000175.1	35	69.4	37	0	0	100.000	1.36e-07
MSFL01000173.1	29	305	186	9	1	94.898	9.55e-79
MSFL01000165.1	64	305	325	36	35	82.071	9.55e-79
MSFL01000165.1	64	69.4	39	1	0	97.500	1.36e-07
MSFL01000161.1	41	305	186	9	1	94.898	9.55e-79
MSFL01000161.1	41	78.7	42	0	0	100.000	2.27e-10
MSFL01000161.1	41	69.4	37	0	0	100.000	1.36e-07
MSFL01000153.1	41	305	186	9	1	94.898	9.55e-79
MSFL01000153.1	41	78.7	42	0	0	100.000	2.27e-10
MSFL01000153.1	41	69.4	37	0	0	100.000	1.36e-07
MSFL01000150.1	64	305	325	36	35	82.071	9.55e-79
MSFL01000150.1	64	69.4	39	1	0	97.500	1.36e-07
MSFL01000148.1	64	305	325	36	35	82.071	9.55e-79
MSFL01000148.1	64	69.4	39	1	0	97.500	1.36e-07
MSFL01000146.1	64	305	325	36	35	82.071	9.55e-79
MSFL01000146.1	64	69.4	39	1	0	97.500	1.36e-07
MSFL01000137.1	35	305	186	9	1	94.898	9.55e-79
MSFL01000137.1	35	69.4	37	0	0	100.000	1.36e-07
MSFL01000136.1	35	305	186	9	1	94.898	9.55e-79
MSFL01000136.1	35	69.4	37	0	0	100.000	1.36e-07
MSFL01000135.1	64	305	325	36	35	82.071	9.55e-79
MSFL01000135.1	64	69.4	39	1	0	97.500	1.36e-07
MSFL01000129.1	41	305	186	9	1	94.898	9.55e-79
MSFL01000129.1	41	78.7	42	0	0	100.000	2.27e-10
MSFL01000129.1	41	69.4	39	1	0	97.500	1.36e-07
MSFL01000127.1	41	305	186	9	1	94.898	9.55e-79
MSFL01000127.1	41	78.7	42	0	0	100.000	2.27e-10
MSFL01000127.1	41	69.4	39	1	0	97.500	1.36e-07
MSFL01000125.1	35	305	186	9	1	94.898	9.55e-79
MSFL01000125.1	35	69.4	37	0	0	100.000	1.36e-07
MSFL01000124.1	64	305	325	36	35	82.071	9.55e-79
MSFL01000124.1	64	69.4	39	1	0	97.500	1.36e-07
MSFL01000121.1	41	305	186	9	1	94.898	9.55e-79
MSFL01000121.1	41	78.7	42	0	0	100.000	2.27e-10
MSFL01000121.1	41	69.4	37	0	0	100.000	1.36e-07
MSFL01000120.1	64	305	325	36	35	82.071	9.55e-79
MSFL01000120.1	64	69.4	39	1	0	97.500	1.36e-07
MSFL01000117.1	35	305	186	9	1	94.898	9.55e-79
MSFL01000117.1	35	69.4	37	0	0	100.000	1.36e-07
MSFL01000116.1	41	305	186	9	1	94.898	9.55e-79
MSFL01000116.1	41	78.7	42	0	0	100.000	2.27e-10
MSFL01000116.1	41	69.4	39	1	0	97.500	1.36e-07
MSFL01000110.1	41	305	186	9	1	94.898	9.55e-79
MSFL01000110.1	41	78.7	42	0	0	100.000	2.27e-10
MSFL01000110.1	41	69.4	37	0	0	100.000	1.36e-07
MSFL01000105.1	64	305	325	36	35	82.071	9.55e-79
MSFL01000105.1	64	69.4	39	1	0	97.500	1.36e-07
MSFL01000103.1	41	305	186	9	1	94.898	9.55e-79
MSFL01000103.1	41	78.7	42	0	0	100.000	2.27e-10
MSFL01000103.1	41	69.4	39	1	0	97.500	1.36e-07
MSFL01000102.1	35	305	186	9	1	94.898	9.55e-79
MSFL01000102.1	35	69.4	37	0	0	100.000	1.36e-07
MSFL01000100.1	64	305	186	9	1	94.898	9.55e-79
MSFL01000100.1	64	303	324	36	35	82.025	3.43e-78
MSFL01000100.1	64	78.7	42	0	0	100.000	2.27e-10
MSFL01000100.1	64	69.4	39	1	0	97.500	1.36e-07
MSFL01000100.1	64	69.4	39	1	0	97.500	1.36e-07
FQSS02000205.1	50	305	227	17	11	89.020	9.55e-79
FQSS02000205.1	50	75.0	40	0	0	100.000	2.93e-09
FQSS02000205.1	50	69.4	41	2	0	95.349	1.36e-07
FWWN02000412.1	50	305	227	17	11	89.020	9.55e-79
FWWN02000412.1	50	75.0	40	0	0	100.000	2.93e-09
FWWN02000412.1	50	69.4	41	2	0	95.349	1.36e-07
MSZS01000011.1	43	305	193	9	4	93.689	9.55e-79
MSZS01000011.1	43	76.8	41	0	0	100.000	8.15e-10
MSZS01000011.1	43	69.4	39	1	0	97.500	1.36e-07
GG657454.1	36	305	186	9	1	94.898	9.55e-79
GG657454.1	36	305	186	9	1	94.898	9.55e-79
GG657454.1	36	305	186	9	1	94.898	9.55e-79
GG657454.1	36	305	186	9	1	94.898	9.55e-79
GG657454.1	36	300	185	9	2	94.388	4.44e-77
GG657454.1	36	75.0	42	1	0	97.674	2.93e-09
GG657454.1	36	75.0	42	1	0	97.674	2.93e-09
GG657454.1	36	75.0	42	1	0	97.674	2.93e-09
GG657454.1	36	75.0	42	1	0	97.674	2.93e-09
GG657454.1	36	75.0	42	1	0	97.674	2.93e-09
JACVYH010000002.1	43	305	193	10	3	93.689	9.55e-79
JACVYH010000002.1	43	300	192	11	3	93.204	4.44e-77
JACVYH010000002.1	43	300	192	11	3	93.204	4.44e-77
JACVYH010000002.1	43	73.1	42	0	1	97.674	1.05e-08
JACVYH010000002.1	43	73.1	42	0	1	97.674	1.05e-08
JACVYH010000002.1	43	73.1	42	0	1	97.674	1.05e-08
JACVYH010000002.1	43	69.4	37	0	0	100.000	1.36e-07
JACVYH010000002.1	43	69.4	37	0	0	100.000	1.36e-07
JACVYH010000002.1	43	69.4	37	0	0	100.000	1.36e-07
QOCM01000015.1	41	305	189	8	3	94.500	9.55e-79
QOCM01000015.1	41	285	186	7	7	93.000	1.24e-72
QOCM01000015.1	41	76.8	41	0	0	100.000	8.15e-10
QOCM01000015.1	41	76.8	41	0	0	100.000	8.15e-10
QOCM01000015.1	41	69.4	37	0	0	100.000	1.36e-07
QOCM01000015.1	41	69.4	37	0	0	100.000	1.36e-07
JAMAFX010000591.1	35	305	187	11	0	94.444	9.55e-79
JAMAFX010000591.1	35	69.4	37	0	0	100.000	1.36e-07
CH476599.1	41	305	186	9	1	94.898	9.55e-79
CH476599.1	41	78.7	42	0	0	100.000	2.27e-10
CH476599.1	41	69.4	37	0	0	100.000	1.36e-07
JABULC010000244.1	41	305	189	8	3	94.500	9.55e-79
JABULC010000244.1	41	76.8	41	0	0	100.000	8.15e-10
JABULC010000244.1	41	69.4	37	0	0	100.000	1.36e-07
NT_165929.1	41	305	186	9	1	94.898	9.55e-79
NT_165929.1	41	78.7	42	0	0	100.000	2.27e-10
NT_165929.1	41	69.4	37	0	0	100.000	1.36e-07
NW_011371389.1	42	305	186	9	1	94.898	9.55e-79
NW_011371389.1	42	305	186	9	1	94.898	9.55e-79
NW_011371389.1	42	305	186	9	1	94.898	9.55e-79
NW_011371389.1	42	305	186	9	1	94.898	9.55e-79
NW_011371389.1	42	305	186	9	1	94.898	9.55e-79
NW_011371389.1	42	305	186	9	1	94.898	9.55e-79
NW_011371389.1	42	305	186	9	1	94.898	9.55e-79
NW_011371389.1	42	76.8	41	0	0	100.000	8.15e-10
NW_011371389.1	42	76.8	41	0	0	100.000	8.15e-10
NW_011371389.1	42	76.8	41	0	0	100.000	8.15e-10
NW_011371389.1	42	76.8	41	0	0	100.000	8.15e-10
NW_011371389.1	42	76.8	41	0	0	100.000	8.15e-10
NW_011371389.1	42	75.0	42	1	0	97.674	2.93e-09
NW_011371389.1	42	75.0	42	1	0	97.674	2.93e-09
NW_011371389.1	42	75.0	42	1	0	97.674	2.93e-09
NW_011371389.1	42	75.0	42	1	0	97.674	2.93e-09
NW_011371389.1	42	75.0	42	1	0	97.674	2.93e-09
NW_011371389.1	42	75.0	42	1	0	97.674	2.93e-09
NW_011371389.1	42	73.1	41	1	0	97.619	1.05e-08
NW_011371389.1	42	71.3	41	0	1	97.619	3.79e-08
NW_011371365.1	42	305	186	9	1	94.898	9.55e-79
NW_011371365.1	42	305	186	9	1	94.898	9.55e-79
NW_011371365.1	42	305	186	9	1	94.898	9.55e-79
NW_011371365.1	42	76.8	41	0	0	100.000	8.15e-10
NW_011371365.1	42	76.8	41	0	0	100.000	8.15e-10
NW_011371365.1	42	76.8	41	0	0	100.000	8.15e-10
NW_011371365.1	42	75.0	42	1	0	97.674	2.93e-09
NW_011371365.1	42	75.0	42	1	0	97.674	2.93e-09
NW_011371365.1	42	75.0	42	1	0	97.674	2.93e-09
NW_003101676.1	36	305	186	9	1	94.898	9.55e-79
NW_003101676.1	36	305	186	9	1	94.898	9.55e-79
NW_003101676.1	36	305	186	9	1	94.898	9.55e-79
NW_003101676.1	36	305	186	9	1	94.898	9.55e-79
NW_003101676.1	36	300	185	9	2	94.388	4.44e-77
NW_003101676.1	36	75.0	42	1	0	97.674	2.93e-09
NW_003101676.1	36	75.0	42	1	0	97.674	2.93e-09
NW_003101676.1	36	75.0	42	1	0	97.674	2.93e-09
NW_003101676.1	36	75.0	42	1	0	97.674	2.93e-09
NW_003101676.1	36	75.0	42	1	0	97.674	2.93e-09
NW_020194284.1	43	305	193	9	4	93.689	9.55e-79
NW_020194284.1	43	76.8	41	0	0	100.000	8.15e-10
NW_020194284.1	43	69.4	39	1	0	97.500	1.36e-07
NW_020290599.1	41	305	186	9	1	94.898	9.55e-79
NW_020290599.1	41	78.7	42	0	0	100.000	2.27e-10
NW_020290599.1	41	69.4	37	0	0	100.000	1.36e-07
NW_020290589.1	41	305	186	9	1	94.898	9.55e-79
NW_020290589.1	41	78.7	42	0	0	100.000	2.27e-10
NW_020290589.1	41	69.4	39	1	0	97.500	1.36e-07
NW_020290587.1	35	305	186	9	1	94.898	9.55e-79
NW_020290587.1	35	69.4	37	0	0	100.000	1.36e-07
NW_020290586.1	35	305	186	9	1	94.898	9.55e-79
NW_020290586.1	35	69.4	37	0	0	100.000	1.36e-07
NW_020290584.1	41	305	186	9	1	94.898	9.55e-79
NW_020290584.1	41	78.7	42	0	0	100.000	2.27e-10
NW_020290584.1	41	69.4	39	1	0	97.500	1.36e-07
NW_020290583.1	41	305	186	9	1	94.898	9.55e-79
NW_020290583.1	41	78.7	42	0	0	100.000	2.27e-10
NW_020290583.1	41	69.4	37	0	0	100.000	1.36e-07
NW_020290582.1	41	305	186	9	1	94.898	9.55e-79
NW_020290582.1	41	78.7	42	0	0	100.000	2.27e-10
NW_020290582.1	41	62.1	38	1	1	95.000	2.28e-05
NW_020290580.1	35	305	186	9	1	94.898	9.55e-79
NW_020290580.1	35	69.4	37	0	0	100.000	1.36e-07
NW_020290578.1	29	305	186	9	1	94.898	9.55e-79
NW_020290570.1	64	305	325	36	35	82.071	9.55e-79
NW_020290570.1	64	69.4	39	1	0	97.500	1.36e-07
NW_020290566.1	41	305	186	9	1	94.898	9.55e-79
NW_020290566.1	41	78.7	42	0	0	100.000	2.27e-10
NW_020290566.1	41	69.4	37	0	0	100.000	1.36e-07
NW_020290558.1	41	305	186	9	1	94.898	9.55e-79
NW_020290558.1	41	78.7	42	0	0	100.000	2.27e-10
NW_020290558.1	41	69.4	37	0	0	100.000	1.36e-07
NW_020290555.1	64	305	325	36	35	82.071	9.55e-79
NW_020290555.1	64	69.4	39	1	0	97.500	1.36e-07
NW_020290553.1	64	305	325	36	35	82.071	9.55e-79
NW_020290553.1	64	69.4	39	1	0	97.500	1.36e-07
NW_020290551.1	64	305	325	36	35	82.071	9.55e-79
NW_020290551.1	64	69.4	39	1	0	97.500	1.36e-07
NW_020290542.1	35	305	186	9	1	94.898	9.55e-79
NW_020290542.1	35	69.4	37	0	0	100.000	1.36e-07
NW_020290541.1	35	305	186	9	1	94.898	9.55e-79
NW_020290541.1	35	69.4	37	0	0	100.000	1.36e-07
NW_020290540.1	64	305	325	36	35	82.071	9.55e-79
NW_020290540.1	64	69.4	39	1	0	97.500	1.36e-07
NW_020290534.1	41	305	186	9	1	94.898	9.55e-79
NW_020290534.1	41	78.7	42	0	0	100.000	2.27e-10
NW_020290534.1	41	69.4	39	1	0	97.500	1.36e-07
NW_020290532.1	41	305	186	9	1	94.898	9.55e-79
NW_020290532.1	41	78.7	42	0	0	100.000	2.27e-10
NW_020290532.1	41	69.4	39	1	0	97.500	1.36e-07
NW_020290530.1	35	305	186	9	1	94.898	9.55e-79
NW_020290530.1	35	69.4	37	0	0	100.000	1.36e-07
NW_020290529.1	64	305	325	36	35	82.071	9.55e-79
NW_020290529.1	64	69.4	39	1	0	97.500	1.36e-07
NW_020290526.1	41	305	186	9	1	94.898	9.55e-79
NW_020290526.1	41	78.7	42	0	0	100.000	2.27e-10
NW_020290526.1	41	69.4	37	0	0	100.000	1.36e-07
NW_020290525.1	64	305	325	36	35	82.071	9.55e-79
NW_020290525.1	64	69.4	39	1	0	97.500	1.36e-07
NW_020290522.1	35	305	186	9	1	94.898	9.55e-79
NW_020290522.1	35	69.4	37	0	0	100.000	1.36e-07
NW_020290521.1	41	305	186	9	1	94.898	9.55e-79
NW_020290521.1	41	78.7	42	0	0	100.000	2.27e-10
NW_020290521.1	41	69.4	39	1	0	97.500	1.36e-07
NW_020290515.1	41	305	186	9	1	94.898	9.55e-79
NW_020290515.1	41	78.7	42	0	0	100.000	2.27e-10
NW_020290515.1	41	69.4	37	0	0	100.000	1.36e-07
NW_020290510.1	64	305	325	36	35	82.071	9.55e-79
NW_020290510.1	64	69.4	39	1	0	97.500	1.36e-07
NW_020290508.1	41	305	186	9	1	94.898	9.55e-79
NW_020290508.1	41	78.7	42	0	0	100.000	2.27e-10
NW_020290508.1	41	69.4	39	1	0	97.500	1.36e-07
NW_020290507.1	35	305	186	9	1	94.898	9.55e-79
NW_020290507.1	35	69.4	37	0	0	100.000	1.36e-07
NW_020290505.1	64	305	186	9	1	94.898	9.55e-79
NW_020290505.1	64	303	324	36	35	82.025	3.43e-78
NW_020290505.1	64	78.7	42	0	0	100.000	2.27e-10
NW_020290505.1	64	69.4	39	1	0	97.500	1.36e-07
NW_020290505.1	64	69.4	39	1	0	97.500	1.36e-07
MSFL01000170.1	64	303	323	37	34	81.980	3.43e-78
MSFL01000170.1	64	69.4	39	1	0	97.500	1.36e-07
CP059872.1	63	303	324	40	32	81.818	3.43e-78
CP059872.1	63	303	324	40	32	81.818	3.43e-78
CP059872.1	63	303	324	40	32	81.818	3.43e-78
CP059872.1	63	303	324	40	32	81.818	3.43e-78
CP059872.1	63	303	324	40	32	81.818	3.43e-78
CP059872.1	63	303	324	40	32	81.818	3.43e-78
CP059872.1	63	303	324	40	32	81.818	3.43e-78
CP059872.1	63	303	324	40	32	81.818	3.43e-78
CP059872.1	63	303	324	40	32	81.818	3.43e-78
CP059872.1	63	69.4	37	0	0	100.000	1.36e-07
CP059872.1	63	69.4	37	0	0	100.000	1.36e-07
CP059872.1	63	69.4	37	0	0	100.000	1.36e-07
CP059872.1	63	69.4	37	0	0	100.000	1.36e-07
CP059872.1	63	69.4	37	0	0	100.000	1.36e-07
CP059872.1	63	69.4	37	0	0	100.000	1.36e-07
CP059872.1	63	69.4	37	0	0	100.000	1.36e-07
CP059872.1	63	69.4	37	0	0	100.000	1.36e-07
CP059872.1	63	69.4	37	0	0	100.000	1.36e-07
JAEVHH010000003.1	47	303	210	14	7	90.909	3.43e-78
JAEVHH010000003.1	47	303	210	14	7	90.909	3.43e-78
JAEVHH010000003.1	47	303	210	14	7	90.909	3.43e-78
JAEVHH010000003.1	47	303	193	12	2	93.237	3.43e-78
JAEVHH010000003.1	47	298	209	14	8	90.476	1.60e-76
JAEVHH010000003.1	47	298	209	14	8	90.476	1.60e-76
JAEVHH010000003.1	47	298	209	14	8	90.476	1.60e-76
JAEVHH010000003.1	47	298	209	14	8	90.476	1.60e-76
JAEVHH010000003.1	47	78.7	42	0	0	100.000	2.27e-10
JAEVHH010000003.1	47	78.7	42	0	0	100.000	2.27e-10
JAEVHH010000003.1	47	78.7	42	0	0	100.000	2.27e-10
JAEVHH010000003.1	47	78.7	42	0	0	100.000	2.27e-10
JAEVHH010000003.1	47	78.7	42	0	0	100.000	2.27e-10
JAEVHH010000003.1	47	78.7	42	0	0	100.000	2.27e-10
JAEVHH010000003.1	47	78.7	42	0	0	100.000	2.27e-10
JAEVHH010000003.1	47	78.7	42	0	0	100.000	2.27e-10
JAEVHH010000003.1	47	69.4	41	2	0	95.349	1.36e-07
JAEVHH010000003.1	47	69.4	41	2	0	95.349	1.36e-07
JAEVHH010000003.1	47	69.4	41	2	0	95.349	1.36e-07
JAEVHH010000003.1	47	69.4	41	2	0	95.349	1.36e-07
JAEVHH010000003.1	47	69.4	41	2	0	95.349	1.36e-07
JAEVHH010000003.1	47	69.4	41	2	0	95.349	1.36e-07
JAEVHH010000003.1	47	69.4	41	2	0	95.349	1.36e-07
JAEVHH010000003.1	47	69.4	41	2	0	95.349	1.36e-07
JACWFS010000065.1	43	303	193	12	2	93.237	3.43e-78
JACWFS010000065.1	43	80.5	43	0	0	100.000	6.30e-11
JACWFS010000065.1	43	69.4	37	0	0	100.000	1.36e-07
JAHXQV010000060.1	45	303	200	13	4	92.166	3.43e-78
JAHXQV010000060.1	45	80.5	45	1	0	97.826	6.30e-11
JAHXQV010000060.1	45	69.4	39	1	0	97.500	1.36e-07
JAMAGW010000297.1	44	303	193	12	2	93.237	3.43e-78
JAMAGW010000297.1	44	82.4	48	2	0	96.000	1.75e-11
JAMAGW010000297.1	44	69.4	37	0	0	100.000	1.36e-07
QCWU01000014.1	64	303	324	40	32	81.818	3.43e-78
QCWU01000014.1	64	69.4	39	1	0	97.500	1.36e-07
SJFF01000027.1	64	303	324	40	32	81.818	3.43e-78
SJFF01000027.1	64	69.4	39	1	0	97.500	1.36e-07
JAGYHY010001409.1	34	303	187	10	1	94.444	3.43e-78
JAGYHY010001409.1	34	52.8	28	0	0	100.000	0.014
JABUIS010000047.1	35	303	188	8	3	94.472	3.43e-78
JABUIS010000047.1	35	69.4	37	0	0	100.000	1.36e-07
JACWFT010000001.1	43	303	193	12	2	93.237	3.43e-78
JACWFT010000001.1	43	80.5	43	0	0	100.000	6.30e-11
JACWFT010000001.1	43	69.4	37	0	0	100.000	1.36e-07
JAGYIA010009117.1	41	303	187	10	1	94.444	3.43e-78
JAGYIA010009117.1	41	75.0	40	0	0	100.000	2.93e-09
JAGYIA010009117.1	41	69.4	37	0	0	100.000	1.36e-07
AZGZ01000008.1	35	303	187	10	1	94.444	3.43e-78
AZGZ01000008.1	35	69.4	37	0	0	100.000	1.36e-07
CDMC01000060.1	45	303	200	13	4	92.166	3.43e-78
CDMC01000060.1	45	80.5	45	1	0	97.826	6.30e-11
CDMC01000060.1	45	69.4	39	1	0	97.500	1.36e-07
JAGYHZ010000864.1	36	303	187	10	1	94.444	3.43e-78
JAGYHZ010000864.1	36	69.4	39	1	0	97.500	1.36e-07
BA000055.1	63	303	324	40	32	81.818	3.43e-78
BA000055.1	63	303	324	40	32	81.818	3.43e-78
BA000055.1	63	69.4	37	0	0	100.000	1.36e-07
BA000055.1	63	69.4	37	0	0	100.000	1.36e-07
JAGXKE010000002.1	64	303	324	40	32	81.818	3.43e-78
JAGXKE010000002.1	64	302	185	11	0	94.388	1.24e-77
JAGXKE010000002.1	64	302	185	11	0	94.388	1.24e-77
JAGXKE010000002.1	64	298	323	41	32	81.566	1.60e-76
JAGXKE010000002.1	64	298	323	41	32	81.566	1.60e-76
JAGXKE010000002.1	64	298	323	41	32	81.566	1.60e-76
JAGXKE010000002.1	64	291	322	40	34	81.313	2.67e-74
JAGXKE010000002.1	64	291	322	40	34	81.313	2.67e-74
JAGXKE010000002.1	64	291	322	40	34	81.313	2.67e-74
JAGXKE010000002.1	64	283	182	13	1	92.857	4.47e-72
JAGXKE010000002.1	64	78.7	42	0	0	100.000	2.27e-10
JAGXKE010000002.1	64	78.7	42	0	0	100.000	2.27e-10
JAGXKE010000002.1	64	78.7	42	0	0	100.000	2.27e-10
JAGXKE010000002.1	64	69.4	39	1	0	97.500	1.36e-07
JAGXKE010000002.1	64	69.4	39	1	0	97.500	1.36e-07
JAGXKE010000002.1	64	69.4	39	1	0	97.500	1.36e-07
JAGXKE010000002.1	64	69.4	39	1	0	97.500	1.36e-07
JAGXKE010000002.1	64	69.4	39	1	0	97.500	1.36e-07
JAGXKE010000002.1	64	69.4	39	1	0	97.500	1.36e-07
JAGXKE010000002.1	64	69.4	39	1	0	97.500	1.36e-07
JAGXKE010000002.1	64	69.4	39	1	0	97.500	1.36e-07
JAGXKE010000002.1	64	69.4	39	1	0	97.500	1.36e-07
JAGXKE010000002.1	64	69.4	39	1	0	97.500	1.36e-07
RHLP01001001.1	41	303	186	11	0	94.416	3.43e-78
RHLP01001001.1	41	76.8	41	0	0	100.000	8.15e-10
RHLP01001001.1	41	69.4	39	1	0	97.500	1.36e-07
NC_036441.1	63	303	324	40	32	81.818	3.43e-78
NC_036441.1	63	303	324	40	32	81.818	3.43e-78
NC_036441.1	63	69.4	37	0	0	100.000	1.36e-07
NC_036441.1	63	69.4	37	0	0	100.000	1.36e-07
NC_054697.1	63	303	324	40	32	81.818	3.43e-78
NC_054697.1	63	303	324	40	32	81.818	3.43e-78
NC_054697.1	63	303	324	40	32	81.818	3.43e-78
NC_054697.1	63	303	324	40	32	81.818	3.43e-78
NC_054697.1	63	303	324	40	32	81.818	3.43e-78
NC_054697.1	63	303	324	40	32	81.818	3.43e-78
NC_054697.1	63	303	324	40	32	81.818	3.43e-78
NC_054697.1	63	303	324	40	32	81.818	3.43e-78
NC_054697.1	63	303	324	40	32	81.818	3.43e-78
NC_054697.1	63	69.4	37	0	0	100.000	1.36e-07
NC_054697.1	63	69.4	37	0	0	100.000	1.36e-07
NC_054697.1	63	69.4	37	0	0	100.000	1.36e-07
NC_054697.1	63	69.4	37	0	0	100.000	1.36e-07
NC_054697.1	63	69.4	37	0	0	100.000	1.36e-07
NC_054697.1	63	69.4	37	0	0	100.000	1.36e-07
NC_054697.1	63	69.4	37	0	0	100.000	1.36e-07
NC_054697.1	63	69.4	37	0	0	100.000	1.36e-07
NC_054697.1	63	69.4	37	0	0	100.000	1.36e-07
LXJU01000204.1	35	302	186	10	1	94.416	1.24e-77
LXJU01000204.1	35	69.4	37	0	0	100.000	1.36e-07
LXJU01000076.1	29	302	186	10	1	94.416	1.24e-77
LXJU01000057.1	29	302	186	10	1	94.416	1.24e-77
JAKLNN010000168.1	37	302	193	10	4	93.237	1.24e-77
JAKLNN010000168.1	37	76.8	41	0	0	100.000	8.15e-10
PQME02000349.1	44	302	197	13	3	92.488	1.24e-77
PQME02000349.1	44	78.7	42	0	0	100.000	2.27e-10
PQME02000349.1	44	69.4	39	1	0	97.500	1.36e-07
LLKJ01000156.1	40	302	180	6	2	95.745	1.24e-77
LLKJ01000156.1	40	75.0	40	0	0	100.000	2.93e-09
LLKJ01000156.1	40	69.4	37	0	0	100.000	1.36e-07
JALZWQ010000123.1	38	302	197	12	4	92.488	1.24e-77
JALZWQ010000123.1	38	76.8	41	0	0	100.000	8.15e-10
JANAXO010000200.1	63	302	322	43	29	81.726	1.24e-77
JANAXO010000200.1	63	110	61	1	0	98.387	8.04e-20
JANAXO010000200.1	63	69.4	37	0	0	100.000	1.36e-07
JANAXO010000200.1	63	69.4	37	0	0	100.000	1.36e-07
MU032331.1	37	302	193	10	4	93.237	1.24e-77
MU032331.1	37	76.8	41	0	0	100.000	8.15e-10
PEDP01005487.1	37	302	193	10	4	93.237	1.24e-77
PEDP01005487.1	37	76.8	41	0	0	100.000	8.15e-10
JPLR01000049.1	42	302	186	10	1	94.416	1.24e-77
JPLR01000049.1	42	78.7	42	0	0	100.000	2.27e-10
JPLR01000049.1	42	69.4	41	2	0	95.349	1.36e-07
JPLR01000001.1	35	302	186	10	1	94.416	1.24e-77
JPLR01000001.1	35	302	186	10	1	94.416	1.24e-77
JPLR01000001.1	35	302	186	10	1	94.416	1.24e-77
JPLR01000001.1	35	111	62	1	0	98.413	2.23e-20
JPLR01000001.1	35	69.4	37	0	0	100.000	1.36e-07
JPLR01000001.1	35	69.4	37	0	0	100.000	1.36e-07
JPLR01000001.1	35	69.4	37	0	0	100.000	1.36e-07
JALAIC010001226.1	39	302	182	8	1	95.288	1.24e-77
JALAIC010001226.1	39	71.3	38	0	0	100.000	3.79e-08
JALAIC010001226.1	39	58.4	33	1	0	97.059	2.95e-04
JAMAHH010000222.1	43	302	195	12	3	92.857	1.24e-77
JAMAHH010000222.1	43	78.7	42	0	0	100.000	2.27e-10
JAMAHH010000222.1	43	69.4	39	1	0	97.500	1.36e-07
ML977242.1	38	302	197	12	4	92.488	1.24e-77
ML977242.1	38	76.8	41	0	0	100.000	8.15e-10
JAFBMR010000004.1	43	302	193	10	4	93.237	1.24e-77
JAFBMR010000004.1	43	302	193	10	4	93.237	1.24e-77
JAFBMR010000004.1	43	302	193	10	4	93.237	1.24e-77
JAFBMR010000004.1	43	294	192	10	5	92.754	2.07e-75
JAFBMR010000004.1	43	78.7	42	0	0	100.000	2.27e-10
JAFBMR010000004.1	43	78.7	42	0	0	100.000	2.27e-10
JAFBMR010000004.1	43	78.7	42	0	0	100.000	2.27e-10
JAFBMR010000004.1	43	78.7	42	0	0	100.000	2.27e-10
JAFBMR010000004.1	43	78.7	42	0	0	100.000	2.27e-10
JAFBMR010000004.1	43	69.4	37	0	0	100.000	1.36e-07
JAFBMR010000004.1	43	69.4	37	0	0	100.000	1.36e-07
JAFBMR010000004.1	43	69.4	37	0	0	100.000	1.36e-07
JAFBMR010000004.1	43	69.4	37	0	0	100.000	1.36e-07
