# Supplementary material for: Using nanopore sequencing to identify fungi from clinical samples with high phylogenetic resolution
Source: Sci Rep. 2023 Jun 16;13:9785. doi: 10.1038/s41598-023-37016-0 (PMC10275880; doi:10.1038/s41598-023-37016-0)
Supplement: Supplementary file 1 — Supplementary Information. [file 41598_2023_37016_MOESM1_ESM.zip › Supplementary_Information/Supplementary_Data/Data_S5_Mock_blast/results/Mock_RGN2_4_fmt6.txt]

AE017342.1	100	985	539	3	0	99.446	0.0
AE017342.1	100	985	539	3	0	99.446	0.0
CP025762.1	100	985	539	3	0	99.446	0.0
CP025762.1	100	977	538	3	1	99.262	0.0
CP025762.1	100	977	538	3	1	99.262	0.0
VHDQ01000015.1	100	985	540	2	1	99.448	0.0
VHDQ01000015.1	100	985	540	2	1	99.448	0.0
VHDQ01000015.1	100	985	540	2	1	99.448	0.0
NC_006684.1	100	985	539	3	0	99.446	0.0
NC_006684.1	100	985	539	3	0	99.446	0.0
PJQL01004345.1	100	979	539	3	1	99.263	0.0
VHDQ01000014.1	100	977	538	3	1	99.262	0.0
VHDQ01000014.1	100	974	538	3	2	99.079	0.0
VHDQ01000014.1	100	547	303	2	1	99.020	1.15e-151
SSXJ01000371.1	100	977	538	3	1	99.262	0.0
SSXJ01000371.1	100	965	536	3	3	98.893	0.0
CP000287.1	100	974	538	4	1	99.079	0.0
CP000287.1	100	974	538	4	1	99.079	0.0
CP000287.1	100	974	538	4	1	99.079	0.0
CP000287.1	100	974	538	4	1	99.079	0.0
CP000287.1	100	974	538	4	1	99.079	0.0
CP000287.1	100	974	538	4	1	99.079	0.0
CP000287.1	100	974	538	4	1	99.079	0.0
CP000287.1	100	974	538	4	1	99.079	0.0
CP000287.1	100	974	538	4	1	99.079	0.0
CP000287.1	100	974	538	4	1	99.079	0.0
CP000287.1	100	974	538	4	1	99.079	0.0
CP000287.1	100	974	538	4	1	99.079	0.0
CP000287.1	100	974	538	4	1	99.079	0.0
CP000287.1	100	974	538	4	1	99.079	0.0
CP000287.1	100	974	538	4	1	99.079	0.0
CP000287.1	100	974	538	4	1	99.079	0.0
CP000287.1	100	974	538	4	1	99.079	0.0
CP000287.1	100	974	538	4	1	99.079	0.0
CP000287.1	100	974	538	4	1	99.079	0.0
CP000287.1	100	974	538	4	1	99.079	0.0
CP000287.1	100	974	538	4	1	99.079	0.0
CP000287.1	100	974	538	4	1	99.079	0.0
CP000287.1	100	974	538	4	1	99.079	0.0
CP000287.1	100	974	538	4	1	99.079	0.0
CP000287.1	100	974	538	4	1	99.079	0.0
CP000287.1	100	974	538	4	1	99.079	0.0
CP000287.1	100	974	538	4	1	99.079	0.0
CP000287.1	100	974	538	4	1	99.079	0.0
CP000287.1	100	974	538	4	1	99.079	0.0
CP000287.1	100	974	538	4	1	99.079	0.0
CP000287.1	100	974	538	4	1	99.079	0.0
CP000287.1	100	974	538	4	1	99.079	0.0
CP000287.1	100	974	538	4	1	99.079	0.0
CP000287.1	100	974	538	4	1	99.079	0.0
CP000287.1	100	974	538	4	1	99.079	0.0
CP000287.1	100	974	538	4	1	99.079	0.0
CP000287.1	100	974	538	4	1	99.079	0.0
CP000287.1	100	974	538	4	1	99.079	0.0
CP000287.1	100	974	538	4	1	99.079	0.0
CP000287.1	100	974	538	4	1	99.079	0.0
CP000287.1	100	974	538	4	1	99.079	0.0
CP000287.1	100	974	538	4	1	99.079	0.0
CP000287.1	100	974	538	4	1	99.079	0.0
CP000287.1	100	974	538	4	1	99.079	0.0
CP000287.1	100	974	538	4	1	99.079	0.0
CP000287.1	100	974	538	4	1	99.079	0.0
CP000287.1	100	974	538	4	1	99.079	0.0
CP000287.1	100	974	538	4	1	99.079	0.0
CP000287.1	100	961	534	5	2	98.706	0.0
CP000287.1	100	946	537	5	6	97.993	0.0
NC_014939.1	100	974	538	4	1	99.079	0.0
NC_014939.1	100	974	538	4	1	99.079	0.0
NC_014939.1	100	974	538	4	1	99.079	0.0
NC_014939.1	100	974	538	4	1	99.079	0.0
NC_014939.1	100	974	538	4	1	99.079	0.0
NC_014939.1	100	974	538	4	1	99.079	0.0
NC_014939.1	100	974	538	4	1	99.079	0.0
NC_014939.1	100	974	538	4	1	99.079	0.0
NC_014939.1	100	974	538	4	1	99.079	0.0
NC_014939.1	100	974	538	4	1	99.079	0.0
NC_014939.1	100	974	538	4	1	99.079	0.0
NC_014939.1	100	974	538	4	1	99.079	0.0
NC_014939.1	100	974	538	4	1	99.079	0.0
NC_014939.1	100	974	538	4	1	99.079	0.0
NC_014939.1	100	974	538	4	1	99.079	0.0
NC_014939.1	100	974	538	4	1	99.079	0.0
NC_014939.1	100	974	538	4	1	99.079	0.0
NC_014939.1	100	974	538	4	1	99.079	0.0
NC_014939.1	100	974	538	4	1	99.079	0.0
NC_014939.1	100	974	538	4	1	99.079	0.0
NC_014939.1	100	974	538	4	1	99.079	0.0
NC_014939.1	100	974	538	4	1	99.079	0.0
NC_014939.1	100	974	538	4	1	99.079	0.0
NC_014939.1	100	974	538	4	1	99.079	0.0
NC_014939.1	100	974	538	4	1	99.079	0.0
NC_014939.1	100	974	538	4	1	99.079	0.0
NC_014939.1	100	974	538	4	1	99.079	0.0
NC_014939.1	100	974	538	4	1	99.079	0.0
NC_014939.1	100	974	538	4	1	99.079	0.0
NC_014939.1	100	974	538	4	1	99.079	0.0
NC_014939.1	100	974	538	4	1	99.079	0.0
NC_014939.1	100	974	538	4	1	99.079	0.0
NC_014939.1	100	974	538	4	1	99.079	0.0
NC_014939.1	100	974	538	4	1	99.079	0.0
NC_014939.1	100	974	538	4	1	99.079	0.0
NC_014939.1	100	974	538	4	1	99.079	0.0
NC_014939.1	100	974	538	4	1	99.079	0.0
NC_014939.1	100	974	538	4	1	99.079	0.0
NC_014939.1	100	974	538	4	1	99.079	0.0
NC_014939.1	100	974	538	4	1	99.079	0.0
NC_014939.1	100	974	538	4	1	99.079	0.0
NC_014939.1	100	974	538	4	1	99.079	0.0
NC_014939.1	100	974	538	4	1	99.079	0.0
NC_014939.1	100	974	538	4	1	99.079	0.0
NC_014939.1	100	974	538	4	1	99.079	0.0
NC_014939.1	100	974	538	4	1	99.079	0.0
NC_014939.1	100	974	538	4	1	99.079	0.0
NC_014939.1	100	974	538	4	1	99.079	0.0
NC_014939.1	100	961	534	5	2	98.706	0.0
NC_014939.1	100	946	537	5	6	97.993	0.0
SSXJ01000381.1	100	972	537	3	2	99.077	0.0
SSXJ01000381.1	100	972	537	4	1	99.077	0.0
KI669491.1	100	913	531	11	6	96.898	0.0
NW_017566921.1	100	913	531	11	6	96.898	0.0
CM016937.1	100	876	520	19	3	95.941	0.0
CM016937.1	100	876	520	19	3	95.941	0.0
CM016937.1	100	876	520	19	3	95.941	0.0
CM016937.1	100	876	520	19	3	95.941	0.0
CM016937.1	100	876	520	19	3	95.941	0.0
CM016937.1	100	876	520	19	3	95.941	0.0
CM016937.1	100	876	520	19	3	95.941	0.0
CM016937.1	100	876	520	19	3	95.941	0.0
CM016937.1	100	876	520	19	3	95.941	0.0
CM016937.1	100	857	517	19	6	95.387	0.0
JANBXI010000027.1	100	763	501	34	8	92.265	0.0
NQVO01000100.1	100	508	472	62	29	83.837	5.42e-140
NW_022474172.1	100	508	472	62	29	83.837	5.42e-140
JAMYHQ010001361.1	68	335	316	41	21	83.598	9.73e-88
JAMYHN010000191.1	68	335	316	41	21	83.598	9.73e-88
JAMYHM010000230.1	68	335	316	40	22	83.598	9.73e-88
JAIGNX010000036.1	62	335	290	38	13	85.044	9.73e-88
JAIGNX010000036.1	62	335	290	38	13	85.044	9.73e-88
JAIGNX010000006.1	60	335	282	34	13	85.714	9.73e-88
JAMYHP010000150.1	68	335	316	40	22	83.598	9.73e-88
JAMYHS010001152.1	68	335	316	40	22	83.598	9.73e-88
JAMYHR010000054.1	68	335	316	41	21	83.598	9.73e-88
JAMYHO010000241.1	68	335	316	41	21	83.598	9.73e-88
BEDZ01000082.1	100	333	438	65	51	79.061	3.50e-87
JAMALN010001036.1	66	333	282	32	15	85.714	3.50e-87
JAMALN010001036.1	66	62.1	33	0	0	100.000	1.82e-05
JAMYHH010000682.1	66	333	282	32	15	85.714	3.50e-87
JAMYHH010000682.1	66	62.1	33	0	0	100.000	1.82e-05
JAMALM010001433.1	66	333	282	32	15	85.714	3.50e-87
JAMALM010001433.1	66	62.1	33	0	0	100.000	1.82e-05
JALAIP010002631.1	75	331	321	42	23	83.161	1.26e-86
JALAIP010002631.1	75	69.4	37	0	0	100.000	1.09e-07
NBSH01000033.1	75	331	318	43	21	83.246	1.26e-86
NBSH01000033.1	75	331	318	43	21	83.246	1.26e-86
NBSH01000033.1	75	71.3	38	0	0	100.000	3.03e-08
NBSH01000033.1	75	71.3	38	0	0	100.000	3.03e-08
NBSH01000032.1	75	331	318	43	21	83.246	1.26e-86
NBSH01000032.1	75	331	318	43	21	83.246	1.26e-86
NBSH01000032.1	75	331	318	43	21	83.246	1.26e-86
NBSH01000032.1	75	71.3	38	0	0	100.000	3.03e-08
NBSH01000032.1	75	71.3	38	0	0	100.000	3.03e-08
NBSH01000032.1	75	71.3	38	0	0	100.000	3.03e-08
NW_019028973.1	75	331	318	43	21	83.246	1.26e-86
NW_019028973.1	75	331	318	43	21	83.246	1.26e-86
NW_019028973.1	75	71.3	38	0	0	100.000	3.03e-08
NW_019028973.1	75	71.3	38	0	0	100.000	3.03e-08
NW_019028972.1	75	331	318	43	21	83.246	1.26e-86
NW_019028972.1	75	331	318	43	21	83.246	1.26e-86
NW_019028972.1	75	331	318	43	21	83.246	1.26e-86
NW_019028972.1	75	71.3	38	0	0	100.000	3.03e-08
NW_019028972.1	75	71.3	38	0	0	100.000	3.03e-08
NW_019028972.1	75	71.3	38	0	0	100.000	3.03e-08
BEDY01000008.1	60	329	280	32	15	85.627	4.53e-86
JAMRJJ010000019.1	63	326	297	28	26	84.615	5.85e-85
JAMRJJ010000019.1	63	326	297	28	26	84.615	5.85e-85
JAMRJJ010000019.1	63	305	294	28	29	83.761	7.63e-79
JAMRJJ010000019.1	63	281	291	27	34	82.670	1.29e-71
JAMRJJ010000019.1	63	268	289	27	36	82.102	1.00e-67
BEDW01000020.1	68	324	315	40	24	83.113	2.11e-84
JAMRJJ010000013.1	63	322	298	28	27	84.419	7.57e-84
JAMRJJ010000013.1	63	320	297	28	27	84.375	2.72e-83
JAMRJJ010000013.1	63	320	297	28	27	84.375	2.72e-83
JAMRJJ010000013.1	63	320	297	28	27	84.375	2.72e-83
JAMRJJ010000013.1	63	320	297	28	27	84.375	2.72e-83
JAMRJJ010000013.1	63	320	297	28	27	84.375	2.72e-83
JAMRJJ010000013.1	63	320	297	28	27	84.375	2.72e-83
JAMRJJ010000013.1	63	320	297	28	27	84.375	2.72e-83
JAMRJJ010000013.1	63	320	297	28	27	84.375	2.72e-83
JAMRJJ010000020.1	63	320	297	28	27	84.375	2.72e-83
JAMRJJ010000020.1	63	320	297	28	27	84.375	2.72e-83
JAMRJJ010000020.1	63	320	297	28	27	84.375	2.72e-83
JAMRJJ010000020.1	63	315	296	28	28	84.091	1.27e-81
JAMRJJ010000020.1	63	307	295	28	29	83.807	2.12e-79
JAMRJJ010000007.1	63	320	297	28	27	84.375	2.72e-83
JAMRJJ010000007.1	63	320	297	28	27	84.375	2.72e-83
JAMRJJ010000007.1	63	320	297	28	27	84.375	2.72e-83
JAMRJJ010000007.1	63	320	297	28	27	84.375	2.72e-83
JAMRJJ010000023.1	63	320	297	28	27	84.375	2.72e-83
JAMRJJ010000023.1	63	320	297	28	27	84.375	2.72e-83
JAMRJJ010000023.1	63	320	297	28	27	84.375	2.72e-83
JAMRJJ010000023.1	63	320	297	28	27	84.375	2.72e-83
JAMRJJ010000023.1	63	311	294	29	27	84.000	1.64e-80
JAMRJJ010000024.1	63	320	297	28	27	84.375	2.72e-83
JAMRJJ010000024.1	63	320	297	27	28	84.375	2.72e-83
JAMRJJ010000024.1	63	320	297	28	27	84.375	2.72e-83
JAMRJJ010000024.1	63	318	273	18	26	86.120	9.80e-83
JAMRJJ010000024.1	63	315	296	28	28	84.091	1.27e-81
JAMRJJ010000004.1	63	320	297	28	27	84.375	2.72e-83
JAMRJJ010000004.1	63	246	162	12	2	92.045	4.69e-61
JAMALP010000010.1	68	318	314	42	23	82.850	9.80e-83
JAMALO010000017.1	68	318	314	42	23	82.850	9.80e-83
JALAIM010001695.1	70	318	298	33	24	83.944	9.80e-83
JALAIM010001695.1	70	69.4	37	0	0	100.000	1.09e-07
JAMALS010000003.1	68	309	316	33	33	82.723	5.90e-80
JAMFRD010000198.1	68	309	316	33	33	82.723	5.90e-80
JAMALR010000011.1	68	309	316	33	33	82.723	5.90e-80
JAMALQ010000137.1	68	309	316	33	33	82.723	5.90e-80
JAMFRE010000187.1	68	309	316	33	33	82.723	5.90e-80
JAMRJJ010000016.1	44	307	191	10	2	94.089	2.12e-79
JAMRJJ010000016.1	44	307	191	10	2	94.089	2.12e-79
JAMRJJ010000016.1	44	307	191	10	2	94.089	2.12e-79
JAMRJJ010000016.1	44	302	191	10	3	93.627	9.87e-78
JAMRJJ010000016.1	44	63.9	36	1	0	97.297	5.07e-06
JAMRJJ010000016.1	44	63.9	36	1	0	97.297	5.07e-06
JAMRJJ010000016.1	44	63.9	36	1	0	97.297	5.07e-06
JAMYHL010000155.1	56	305	265	31	15	85.209	7.63e-79
JAMAMB010000006.1	67	305	307	41	24	82.527	7.63e-79
JAMAMA010000005.1	67	305	307	41	24	82.527	7.63e-79
JAIFAB010000018.1	58	300	238	23	12	87.179	3.55e-77
JAIFAB010000018.1	58	300	238	23	12	87.179	3.55e-77
JAIFAB010000018.1	58	65.8	41	3	0	93.182	1.41e-06
JAIFAB010000018.1	58	65.8	41	3	0	93.182	1.41e-06
NW_025763639.1	58	300	238	23	12	87.179	3.55e-77
NW_025763639.1	58	300	238	23	12	87.179	3.55e-77
NW_025763639.1	58	65.8	41	3	0	93.182	1.41e-06
NW_025763639.1	58	65.8	41	3	0	93.182	1.41e-06
JAAAXZ010000726.1	68	298	310	43	25	82.011	1.28e-76
JAAAXZ010000726.1	68	298	310	43	25	82.011	1.28e-76
JAAAXZ010000726.1	68	298	310	43	25	82.011	1.28e-76
JAAAXZ010000726.1	68	298	310	43	25	82.011	1.28e-76
JAAAXZ010000726.1	68	296	305	41	25	82.210	4.59e-76
JALJEG010000101.1	60	294	279	36	19	83.533	1.65e-75
JAKLMH010000020.1	65	294	277	25	27	84.195	1.65e-75
JAKLMH010000020.1	65	63.9	34	0	0	100.000	5.07e-06
RSCD01000041.1	47	294	195	14	3	91.981	1.65e-75
RSCD01000041.1	47	294	195	14	3	91.981	1.65e-75
RSCD01000041.1	47	255	189	13	10	89.151	7.79e-64
RSCD01000041.1	47	67.6	40	2	0	95.238	3.92e-07
RSCD01000041.1	47	63.9	38	2	0	95.000	5.07e-06
RSCD01000010.1	47	294	195	14	3	91.981	1.65e-75
RSCD01000010.1	47	294	195	14	3	91.981	1.65e-75
RSCD01000010.1	47	294	195	14	3	91.981	1.65e-75
RSCD01000010.1	47	294	195	14	3	91.981	1.65e-75
RSCD01000010.1	47	294	195	14	3	91.981	1.65e-75
RSCD01000010.1	47	294	195	14	3	91.981	1.65e-75
RSCD01000010.1	47	67.6	40	2	0	95.238	3.92e-07
RSCD01000010.1	47	67.6	40	2	0	95.238	3.92e-07
RSCD01000010.1	47	67.6	40	2	0	95.238	3.92e-07
RSCD01000010.1	47	67.6	40	2	0	95.238	3.92e-07
RSCD01000010.1	47	67.6	40	2	0	95.238	3.92e-07
RSCD01000010.1	47	67.6	40	2	0	95.238	3.92e-07
JAKLLX010000014.1	52	292	221	24	6	88.048	5.94e-75
JAKLLX010000014.1	52	63.9	36	1	0	97.297	5.07e-06
RSCE01000026.1	68	292	308	45	24	81.698	5.94e-75
RSCE01000026.1	68	292	308	45	24	81.698	5.94e-75
RSCE01000026.1	68	292	308	45	24	81.698	5.94e-75
RSCE01000022.1	68	292	308	45	24	81.698	5.94e-75
NW_021167133.1	68	292	308	45	24	81.698	5.94e-75
NW_021167133.1	68	292	308	45	24	81.698	5.94e-75
NW_021167133.1	68	292	308	45	24	81.698	5.94e-75
NW_021167129.1	68	292	308	45	24	81.698	5.94e-75
PQXP01000239.1	60	291	279	31	24	83.533	2.14e-74
PQXP01000591.1	60	291	279	31	24	83.533	2.14e-74
PQXP01000591.1	60	285	277	34	22	83.183	9.94e-73
PQXP01000591.1	60	270	276	33	27	82.143	2.78e-68
PQXP01001050.1	60	291	279	31	24	83.533	2.14e-74
PQXP01001035.1	62	291	287	35	24	82.948	2.14e-74
PQXP01001036.1	62	291	287	35	24	82.948	2.14e-74
PQXP01001036.1	62	270	275	35	26	81.845	2.78e-68
PQXP01001036.1	62	250	262	38	23	81.115	3.62e-62
PQXP01001036.1	62	243	185	25	2	87.264	6.07e-60
PQXP01001036.1	62	65.8	74	13	5	80.435	1.41e-06
PQXP01001036.1	62	65.8	74	13	5	80.435	1.41e-06
JAMYHU010000003.1	68	291	312	41	29	81.675	2.14e-74
JAMYHV010000178.1	68	291	312	41	29	81.675	2.14e-74
JAMYHW010000003.1	68	291	312	41	29	81.675	2.14e-74
JADPYG010000089.1	52	289	195	13	5	91.549	7.68e-74
JADPYG010000089.1	52	63.9	34	0	0	100.000	5.07e-06
JADPYG010000089.1	52	63.9	36	1	0	97.297	5.07e-06
JADPYF010000119.1	52	289	195	13	5	91.549	7.68e-74
JADPYF010000119.1	52	63.9	34	0	0	100.000	5.07e-06
JADPYF010000119.1	52	63.9	36	1	0	97.297	5.07e-06
JAFREE010000465.1	45	287	192	16	2	91.429	2.76e-73
JAFREE010000465.1	45	63.9	34	0	0	100.000	5.07e-06
JAKFAO010000004.1	49	285	180	9	3	93.750	9.94e-73
JAKFAO010000004.1	49	69.4	37	0	0	100.000	1.09e-07
JAKFAO010000004.1	49	65.8	37	1	0	97.368	1.41e-06
BEDX01000012.1	68	285	305	44	25	81.551	9.94e-73
JAMALZ010000002.1	68	285	310	44	27	81.365	9.94e-73
MCFC01000139.1	48	279	174	9	2	94.054	4.62e-71
MCFC01000139.1	48	69.4	37	0	0	100.000	1.09e-07
MCFC01000139.1	48	65.8	37	1	0	97.368	1.41e-06
QPMP01000167.1	68	279	310	43	29	81.152	4.62e-71
JANEWO010000736.1	47	279	198	16	6	90.000	4.62e-71
JANEWO010000736.1	47	65.8	37	1	0	97.368	1.41e-06
JADCQV010000005.1	49	279	199	14	8	90.045	4.62e-71
JADCQV010000005.1	49	65.8	41	3	0	93.182	1.41e-06
JH977602.1	62	279	287	39	23	82.235	4.62e-71
JAACJN010000816.1	54	279	228	32	5	86.038	4.62e-71
JAACJN010000816.1	54	63.9	34	0	0	100.000	5.07e-06
JAACJN010000707.1	54	279	226	31	5	86.260	4.62e-71
JAACJN010000707.1	54	63.9	36	1	0	97.297	5.07e-06
JAACJN010000650.1	54	279	228	32	5	86.038	4.62e-71
JAACJN010000650.1	54	63.9	34	0	0	100.000	5.07e-06
JAACJN010000536.1	54	279	226	31	5	86.260	4.62e-71
JAACJN010000536.1	54	279	226	31	5	86.260	4.62e-71
JAACJN010000536.1	54	63.9	36	1	0	97.297	5.07e-06
JAACJN010000536.1	54	63.9	36	1	0	97.297	5.07e-06
NW_014040855.1	62	279	287	39	23	82.235	4.62e-71
QKWK01000021.1	68	278	308	45	27	81.053	1.66e-70
JAMALH010000007.1	43	274	183	15	2	91.500	2.15e-69
JAMALH010000007.1	43	274	183	15	2	91.500	2.15e-69
JAMALH010000007.1	43	63.9	34	0	0	100.000	5.07e-06
JAMALH010000007.1	43	63.9	34	0	0	100.000	5.07e-06
BEWF01000223.1	40	274	170	11	0	93.923	2.15e-69
BEWF01000223.1	40	63.9	34	0	0	100.000	5.07e-06
JAMALI010000176.1	43	274	183	15	2	91.500	2.15e-69
JAMALI010000176.1	43	104	71	6	1	91.026	2.99e-18
JAMALI010000176.1	43	63.9	34	0	0	100.000	5.07e-06
QVIE01003276.1	57	274	165	6	2	95.376	2.15e-69
QVIE01003276.1	57	263	227	31	9	85.019	4.66e-66
QVIE01003276.1	57	65.8	41	3	0	93.182	1.41e-06
QVIE01003405.1	40	274	165	6	2	95.376	2.15e-69
QVIE01003405.1	40	65.8	41	3	0	93.182	1.41e-06
QVIE01003140.1	40	274	165	6	2	95.376	2.15e-69
QVIE01003140.1	40	65.8	41	3	0	93.182	1.41e-06
JAAZQA010000020.1	44	272	187	16	3	90.777	7.74e-69
JAAZQA010000020.1	44	63.9	34	0	0	100.000	5.07e-06
QCWT01000098.1	42	270	180	13	3	91.837	2.78e-68
QCWT01000098.1	42	270	180	13	3	91.837	2.78e-68
QCWT01000098.1	42	270	180	13	3	91.837	2.78e-68
QCWT01000098.1	42	63.9	34	0	0	100.000	5.07e-06
QCWT01000098.1	42	63.9	34	0	0	100.000	5.07e-06
QCWT01000098.1	42	63.9	34	0	0	100.000	5.07e-06
QCWT01000106.1	44	270	182	14	3	91.457	2.78e-68
QCWT01000106.1	44	270	182	14	3	91.457	2.78e-68
QCWT01000106.1	44	63.9	40	3	0	93.023	5.07e-06
QCWT01000106.1	44	63.9	40	3	0	93.023	5.07e-06
RCHG01003737.1	39	270	163	6	2	95.322	2.78e-68
RCHG01003737.1	39	63.9	40	3	0	93.023	5.07e-06
JAHXHD010001605.1	45	270	214	30	3	86.640	2.78e-68
QCWS01000004.1	44	270	180	13	3	91.837	2.78e-68
QCWS01000004.1	44	63.9	40	3	0	93.023	5.07e-06
QCWS01000124.1	42	270	180	12	4	91.837	2.78e-68
QCWS01000124.1	42	270	180	13	3	91.837	2.78e-68
QCWS01000124.1	42	270	180	13	3	91.837	2.78e-68
QCWS01000124.1	42	270	180	13	3	91.837	2.78e-68
QCWS01000124.1	42	270	180	13	3	91.837	2.78e-68
QCWS01000124.1	42	270	180	13	3	91.837	2.78e-68
QCWS01000124.1	42	63.9	34	0	0	100.000	5.07e-06
QCWS01000124.1	42	63.9	34	0	0	100.000	5.07e-06
QCWS01000124.1	42	63.9	34	0	0	100.000	5.07e-06
QCWS01000124.1	42	63.9	34	0	0	100.000	5.07e-06
QCWS01000124.1	42	63.9	34	0	0	100.000	5.07e-06
QCWS01000124.1	42	63.9	34	0	0	100.000	5.07e-06
JAKRRZ010004716.1	43	268	179	13	3	91.795	1.00e-67
JAKRRZ010004716.1	43	63.9	38	2	0	95.000	5.07e-06
SJKF01000009.1	41	267	169	11	1	93.370	3.60e-67
SJKF01000009.1	41	267	169	11	1	93.370	3.60e-67
SJKF01000009.1	41	63.9	40	3	0	93.023	5.07e-06
SJKF01000009.1	41	63.9	34	0	0	100.000	5.07e-06
PQXP01000946.1	59	267	265	32	23	82.812	3.60e-67
PQXP01000946.1	59	263	181	17	2	90.500	4.66e-66
JANIBP010000029.1	46	267	184	15	4	90.640	3.60e-67
JANIBP010000029.1	46	261	183	16	4	90.148	1.67e-65
JANIBP010000029.1	46	255	183	15	6	89.706	7.79e-64
JANIBP010000029.1	46	250	181	18	4	89.163	3.62e-62
JANIBP010000029.1	46	75.0	46	3	0	93.878	2.34e-09
JANIBP010000029.1	46	75.0	46	3	0	93.878	2.34e-09
JANIBP010000029.1	46	75.0	46	3	0	93.878	2.34e-09
JANIBP010000029.1	46	73.1	45	3	0	93.750	8.42e-09
WIQG01001237.1	56	267	230	29	11	85.185	3.60e-67
WIQG01001237.1	56	65.8	41	3	0	93.182	1.41e-06
WIQG01001125.1	56	267	230	29	11	85.185	3.60e-67
WIQG01001125.1	56	65.8	41	3	0	93.182	1.41e-06
WIQG01001076.1	56	267	230	29	11	85.185	3.60e-67
WIQG01001076.1	56	65.8	41	3	0	93.182	1.41e-06
BRDD01000307.1	52	267	208	27	4	87.029	3.60e-67
BRDD01000307.1	52	71.3	40	1	0	97.561	3.03e-08
VTPW01000021.1	41	267	169	11	1	93.370	3.60e-67
VTPW01000021.1	41	267	169	11	1	93.370	3.60e-67
VTPW01000021.1	41	267	169	11	1	93.370	3.60e-67
VTPW01000021.1	41	63.9	34	0	0	100.000	5.07e-06
VTPW01000021.1	41	63.9	34	0	0	100.000	5.07e-06
VTPW01000021.1	41	63.9	40	3	0	93.023	5.07e-06
VTPW01000019.1	41	267	169	11	1	93.370	3.60e-67
VTPW01000019.1	41	267	169	11	1	93.370	3.60e-67
VTPW01000019.1	41	267	169	11	1	93.370	3.60e-67
VTPW01000019.1	41	267	169	11	1	93.370	3.60e-67
VTPW01000019.1	41	267	169	11	1	93.370	3.60e-67
VTPW01000019.1	41	267	169	11	1	93.370	3.60e-67
VTPW01000019.1	41	267	169	11	1	93.370	3.60e-67
VTPW01000019.1	41	63.9	34	0	0	100.000	5.07e-06
VTPW01000019.1	41	63.9	34	0	0	100.000	5.07e-06
VTPW01000019.1	41	63.9	34	0	0	100.000	5.07e-06
VTPW01000019.1	41	63.9	34	0	0	100.000	5.07e-06
VTPW01000019.1	41	63.9	34	0	0	100.000	5.07e-06
VTPW01000019.1	41	63.9	34	0	0	100.000	5.07e-06
VTPW01000019.1	41	63.9	40	3	0	93.023	5.07e-06
VTPW01000013.1	39	267	169	11	1	93.370	3.60e-67
VTPW01000013.1	39	267	169	11	1	93.370	3.60e-67
VTPW01000013.1	39	267	169	11	1	93.370	3.60e-67
VTPW01000013.1	39	267	169	11	1	93.370	3.60e-67
VTPW01000013.1	39	267	169	11	1	93.370	3.60e-67
VTPW01000013.1	39	267	169	11	1	93.370	3.60e-67
VTPW01000013.1	39	267	169	11	1	93.370	3.60e-67
VTPW01000013.1	39	63.9	34	0	0	100.000	5.07e-06
VTPW01000013.1	39	63.9	34	0	0	100.000	5.07e-06
VTPW01000013.1	39	63.9	34	0	0	100.000	5.07e-06
VTPW01000013.1	39	63.9	34	0	0	100.000	5.07e-06
VTPW01000013.1	39	63.9	34	0	0	100.000	5.07e-06
VTPW01000013.1	39	63.9	34	0	0	100.000	5.07e-06
VTPW01000013.1	39	63.9	34	0	0	100.000	5.07e-06
JACETU010000006.1	41	267	169	11	1	93.370	3.60e-67
JACETU010000006.1	41	267	169	11	1	93.370	3.60e-67
JACETU010000006.1	41	267	169	11	1	93.370	3.60e-67
JACETU010000006.1	41	267	169	11	1	93.370	3.60e-67
JACETU010000006.1	41	267	169	11	1	93.370	3.60e-67
JACETU010000006.1	41	267	169	11	1	93.370	3.60e-67
JACETU010000006.1	41	267	169	11	1	93.370	3.60e-67
JACETU010000006.1	41	267	169	11	1	93.370	3.60e-67
JACETU010000006.1	41	267	169	11	1	93.370	3.60e-67
JACETU010000006.1	41	267	169	11	1	93.370	3.60e-67
JACETU010000006.1	41	267	169	11	1	93.370	3.60e-67
JACETU010000006.1	41	267	169	11	1	93.370	3.60e-67
JACETU010000006.1	41	267	169	11	1	93.370	3.60e-67
JACETU010000006.1	41	267	169	11	1	93.370	3.60e-67
JACETU010000006.1	41	261	168	12	1	92.818	1.67e-65
JACETU010000006.1	41	63.9	40	3	0	93.023	5.07e-06
JACETU010000006.1	41	63.9	40	3	0	93.023	5.07e-06
JACETU010000006.1	41	63.9	40	3	0	93.023	5.07e-06
JACETU010000006.1	41	63.9	40	3	0	93.023	5.07e-06
JACETU010000006.1	41	63.9	40	3	0	93.023	5.07e-06
JACETU010000006.1	41	63.9	40	3	0	93.023	5.07e-06
JACETU010000006.1	41	63.9	40	3	0	93.023	5.07e-06
JACETU010000006.1	41	63.9	34	0	0	100.000	5.07e-06
JACETU010000006.1	41	63.9	34	0	0	100.000	5.07e-06
JACETU010000006.1	41	63.9	34	0	0	100.000	5.07e-06
JACETU010000006.1	41	63.9	34	0	0	100.000	5.07e-06
JACETU010000006.1	41	63.9	40	3	0	93.023	5.07e-06
JACETU010000006.1	41	63.9	40	3	0	93.023	5.07e-06
JACETU010000006.1	41	63.9	40	3	0	93.023	5.07e-06
JACETU010000006.1	41	63.9	34	0	0	100.000	5.07e-06
JACAZF010000026.1	39	267	163	7	2	94.767	3.60e-67
JACAZF010000026.1	39	267	163	7	2	94.767	3.60e-67
JACAZF010000026.1	39	267	163	7	2	94.767	3.60e-67
JACAZF010000026.1	39	267	163	7	2	94.767	3.60e-67
JACAZF010000026.1	39	267	163	7	2	94.767	3.60e-67
JACAZF010000026.1	39	267	163	7	2	94.767	3.60e-67
JACAZF010000026.1	39	267	163	7	2	94.767	3.60e-67
JACAZF010000026.1	39	267	163	7	2	94.767	3.60e-67
JACAZF010000026.1	39	267	163	7	2	94.767	3.60e-67
JACAZF010000026.1	39	267	163	7	2	94.767	3.60e-67
JACAZF010000026.1	39	257	163	7	4	93.678	2.17e-64
JACAZF010000026.1	39	63.9	40	3	0	93.023	5.07e-06
JACAZF010000026.1	39	63.9	40	3	0	93.023	5.07e-06
JACAZF010000026.1	39	63.9	40	3	0	93.023	5.07e-06
JACAZF010000026.1	39	63.9	40	3	0	93.023	5.07e-06
JACAZF010000026.1	39	63.9	40	3	0	93.023	5.07e-06
JACAZF010000026.1	39	63.9	40	3	0	93.023	5.07e-06
JACAZF010000026.1	39	63.9	40	3	0	93.023	5.07e-06
JACAZF010000026.1	39	63.9	40	3	0	93.023	5.07e-06
JACAZF010000026.1	39	63.9	40	3	0	93.023	5.07e-06
JACAZF010000026.1	39	63.9	40	3	0	93.023	5.07e-06
JACAZF010000026.1	39	63.9	40	3	0	93.023	5.07e-06
JACAZF010000004.1	39	267	163	7	2	94.767	3.60e-67
JACAZF010000004.1	39	267	163	7	2	94.767	3.60e-67
JACAZF010000004.1	39	267	163	7	2	94.767	3.60e-67
JACAZF010000004.1	39	267	163	7	2	94.767	3.60e-67
JACAZF010000004.1	39	261	162	8	2	94.186	1.67e-65
JACAZF010000004.1	39	259	162	7	3	94.186	6.02e-65
JACAZF010000004.1	39	259	162	7	3	94.186	6.02e-65
JACAZF010000004.1	39	259	162	7	3	94.186	6.02e-65
JACAZF010000004.1	39	259	162	7	3	94.186	6.02e-65
JACAZF010000004.1	39	259	162	7	3	94.186	6.02e-65
JACAZF010000004.1	39	254	161	7	4	93.605	2.80e-63
JACAZF010000004.1	39	250	161	8	4	93.064	3.62e-62
JACAZF010000004.1	39	250	162	7	5	93.103	3.62e-62
JACAZF010000004.1	39	248	160	9	3	93.023	1.30e-61
JACAZF010000004.1	39	244	161	7	6	92.529	1.69e-60
JACAZF010000004.1	39	239	160	9	5	91.954	7.85e-59
JACAZF010000004.1	39	63.9	40	3	0	93.023	5.07e-06
JACAZF010000004.1	39	63.9	40	3	0	93.023	5.07e-06
JACAZF010000004.1	39	63.9	40	3	0	93.023	5.07e-06
JACAZF010000004.1	39	63.9	40	3	0	93.023	5.07e-06
JACAZF010000004.1	39	63.9	40	3	0	93.023	5.07e-06
JACAZF010000004.1	39	63.9	40	3	0	93.023	5.07e-06
JACAZF010000004.1	39	63.9	40	3	0	93.023	5.07e-06
JACAZF010000004.1	39	63.9	40	3	0	93.023	5.07e-06
JACAZF010000004.1	39	63.9	40	3	0	93.023	5.07e-06
JACAZF010000004.1	39	63.9	40	3	0	93.023	5.07e-06
JACAZF010000004.1	39	63.9	40	3	0	93.023	5.07e-06
JACAZF010000004.1	39	63.9	40	3	0	93.023	5.07e-06
JACAZF010000004.1	39	63.9	40	3	0	93.023	5.07e-06
JACAZF010000004.1	39	63.9	40	3	0	93.023	5.07e-06
JACAZF010000004.1	39	63.9	40	3	0	93.023	5.07e-06
JACAZF010000004.1	39	63.9	34	0	0	100.000	5.07e-06
NW_023503025.1	39	267	163	7	2	94.767	3.60e-67
NW_023503025.1	39	267	163	7	2	94.767	3.60e-67
NW_023503025.1	39	267	163	7	2	94.767	3.60e-67
NW_023503025.1	39	267	163	7	2	94.767	3.60e-67
NW_023503025.1	39	267	163	7	2	94.767	3.60e-67
NW_023503025.1	39	267	163	7	2	94.767	3.60e-67
NW_023503025.1	39	267	163	7	2	94.767	3.60e-67
NW_023503025.1	39	267	163	7	2	94.767	3.60e-67
NW_023503025.1	39	267	163	7	2	94.767	3.60e-67
NW_023503025.1	39	267	163	7	2	94.767	3.60e-67
NW_023503025.1	39	257	163	7	4	93.678	2.17e-64
NW_023503025.1	39	63.9	40	3	0	93.023	5.07e-06
NW_023503025.1	39	63.9	40	3	0	93.023	5.07e-06
NW_023503025.1	39	63.9	40	3	0	93.023	5.07e-06
NW_023503025.1	39	63.9	40	3	0	93.023	5.07e-06
NW_023503025.1	39	63.9	40	3	0	93.023	5.07e-06
NW_023503025.1	39	63.9	40	3	0	93.023	5.07e-06
NW_023503025.1	39	63.9	40	3	0	93.023	5.07e-06
NW_023503025.1	39	63.9	40	3	0	93.023	5.07e-06
NW_023503025.1	39	63.9	40	3	0	93.023	5.07e-06
NW_023503025.1	39	63.9	40	3	0	93.023	5.07e-06
NW_023503025.1	39	63.9	40	3	0	93.023	5.07e-06
NW_023503003.1	39	267	163	7	2	94.767	3.60e-67
NW_023503003.1	39	267	163	7	2	94.767	3.60e-67
NW_023503003.1	39	267	163	7	2	94.767	3.60e-67
NW_023503003.1	39	267	163	7	2	94.767	3.60e-67
NW_023503003.1	39	261	162	8	2	94.186	1.67e-65
NW_023503003.1	39	259	162	7	3	94.186	6.02e-65
NW_023503003.1	39	259	162	7	3	94.186	6.02e-65
NW_023503003.1	39	259	162	7	3	94.186	6.02e-65
NW_023503003.1	39	259	162	7	3	94.186	6.02e-65
NW_023503003.1	39	259	162	7	3	94.186	6.02e-65
NW_023503003.1	39	254	161	7	4	93.605	2.80e-63
NW_023503003.1	39	250	161	8	4	93.064	3.62e-62
NW_023503003.1	39	250	162	7	5	93.103	3.62e-62
NW_023503003.1	39	248	160	9	3	93.023	1.30e-61
NW_023503003.1	39	244	161	7	6	92.529	1.69e-60
NW_023503003.1	39	239	160	9	5	91.954	7.85e-59
NW_023503003.1	39	63.9	40	3	0	93.023	5.07e-06
NW_023503003.1	39	63.9	40	3	0	93.023	5.07e-06
NW_023503003.1	39	63.9	40	3	0	93.023	5.07e-06
NW_023503003.1	39	63.9	40	3	0	93.023	5.07e-06
NW_023503003.1	39	63.9	40	3	0	93.023	5.07e-06
NW_023503003.1	39	63.9	40	3	0	93.023	5.07e-06
NW_023503003.1	39	63.9	40	3	0	93.023	5.07e-06
NW_023503003.1	39	63.9	40	3	0	93.023	5.07e-06
NW_023503003.1	39	63.9	40	3	0	93.023	5.07e-06
NW_023503003.1	39	63.9	40	3	0	93.023	5.07e-06
NW_023503003.1	39	63.9	40	3	0	93.023	5.07e-06
NW_023503003.1	39	63.9	40	3	0	93.023	5.07e-06
NW_023503003.1	39	63.9	40	3	0	93.023	5.07e-06
NW_023503003.1	39	63.9	40	3	0	93.023	5.07e-06
NW_023503003.1	39	63.9	40	3	0	93.023	5.07e-06
NW_023503003.1	39	63.9	34	0	0	100.000	5.07e-06
NW_023503161.1	41	267	169	11	1	93.370	3.60e-67
NW_023503161.1	41	267	169	11	1	93.370	3.60e-67
NW_023503161.1	41	267	169	11	1	93.370	3.60e-67
NW_023503161.1	41	267	169	11	1	93.370	3.60e-67
NW_023503161.1	41	267	169	11	1	93.370	3.60e-67
NW_023503161.1	41	267	169	11	1	93.370	3.60e-67
NW_023503161.1	41	267	169	11	1	93.370	3.60e-67
NW_023503161.1	41	267	169	11	1	93.370	3.60e-67
NW_023503161.1	41	267	169	11	1	93.370	3.60e-67
NW_023503161.1	41	267	169	11	1	93.370	3.60e-67
NW_023503161.1	41	267	169	11	1	93.370	3.60e-67
NW_023503161.1	41	267	169	11	1	93.370	3.60e-67
NW_023503161.1	41	267	169	11	1	93.370	3.60e-67
NW_023503161.1	41	267	169	11	1	93.370	3.60e-67
NW_023503161.1	41	261	168	12	1	92.818	1.67e-65
NW_023503161.1	41	63.9	40	3	0	93.023	5.07e-06
NW_023503161.1	41	63.9	40	3	0	93.023	5.07e-06
NW_023503161.1	41	63.9	40	3	0	93.023	5.07e-06
NW_023503161.1	41	63.9	40	3	0	93.023	5.07e-06
NW_023503161.1	41	63.9	40	3	0	93.023	5.07e-06
NW_023503161.1	41	63.9	40	3	0	93.023	5.07e-06
NW_023503161.1	41	63.9	40	3	0	93.023	5.07e-06
NW_023503161.1	41	63.9	34	0	0	100.000	5.07e-06
NW_023503161.1	41	63.9	34	0	0	100.000	5.07e-06
NW_023503161.1	41	63.9	34	0	0	100.000	5.07e-06
NW_023503161.1	41	63.9	34	0	0	100.000	5.07e-06
NW_023503161.1	41	63.9	40	3	0	93.023	5.07e-06
NW_023503161.1	41	63.9	40	3	0	93.023	5.07e-06
NW_023503161.1	41	63.9	40	3	0	93.023	5.07e-06
NW_023503161.1	41	63.9	34	0	0	100.000	5.07e-06
JADNRY010001170.1	46	265	194	19	5	88.991	1.29e-66
JADNRY010001170.1	46	265	194	19	5	88.991	1.29e-66
JADNRY010001170.1	46	63.9	34	0	0	100.000	5.07e-06
JADNRY010001170.1	46	63.9	34	0	0	100.000	5.07e-06
QFED01004345.1	58	265	232	33	9	84.672	1.29e-66
QFED01004345.1	58	65.8	41	3	0	93.182	1.41e-06
JH718066.1	39	265	166	10	1	93.785	1.29e-66
JH718066.1	39	63.9	36	1	0	97.297	5.07e-06
NW_006760485.1	39	265	166	10	1	93.785	1.29e-66
NW_006760485.1	39	63.9	36	1	0	97.297	5.07e-06
DS547248.1	56	263	226	28	11	85.283	4.66e-66
DS547248.1	56	248	165	14	1	91.667	1.30e-61
DS547248.1	56	182	113	6	1	94.167	1.34e-41
DS547248.1	56	65.8	41	3	0	93.182	1.41e-06
DS547248.1	56	65.8	41	3	0	93.182	1.41e-06
DS547248.1	56	65.8	41	3	0	93.182	1.41e-06
DS547321.1	58	263	232	31	11	84.672	4.66e-66
DS547321.1	58	263	232	31	11	84.672	4.66e-66
DS547321.1	58	65.8	41	3	0	93.182	1.41e-06
DS547340.1	58	263	232	31	11	84.672	4.66e-66
DS547340.1	58	65.8	41	3	0	93.182	1.41e-06
DS547340.1	58	65.8	41	3	0	93.182	1.41e-06
ML769845.1	56	263	230	30	11	84.871	4.66e-66
ML769845.1	56	63.9	36	1	0	97.297	5.07e-06
JACAZH010000105.1	56	263	230	29	12	84.871	4.66e-66
JACAZH010000105.1	56	263	230	29	12	84.871	4.66e-66
JACAZH010000105.1	56	257	230	29	13	84.559	2.17e-64
JACAZH010000105.1	56	254	161	8	3	93.605	2.80e-63
JACAZH010000105.1	56	65.8	41	3	0	93.182	1.41e-06
JACAZH010000105.1	56	65.8	41	3	0	93.182	1.41e-06
JACAZH010000105.1	56	65.8	41	3	0	93.182	1.41e-06
JACAZH010000105.1	56	65.8	41	3	0	93.182	1.41e-06
JACAZH010000078.1	56	263	230	29	12	84.871	4.66e-66
JACAZH010000078.1	56	259	230	30	12	84.559	6.02e-65
JACAZH010000078.1	56	259	161	8	2	94.152	6.02e-65
JACAZH010000078.1	56	255	229	29	13	84.502	7.79e-64
JACAZH010000078.1	56	65.8	41	3	0	93.182	1.41e-06
JACAZH010000078.1	56	65.8	41	3	0	93.182	1.41e-06
JACAZH010000078.1	56	65.8	41	3	0	93.182	1.41e-06
JACAZH010000078.1	56	65.8	41	3	0	93.182	1.41e-06
JACAZH010000065.1	56	263	230	29	12	84.871	4.66e-66
JACAZH010000065.1	56	263	230	29	12	84.871	4.66e-66
JACAZH010000065.1	56	263	230	29	12	84.871	4.66e-66
JACAZH010000065.1	56	261	229	30	11	84.815	1.67e-65
JACAZH010000065.1	56	261	229	30	11	84.815	1.67e-65
JACAZH010000065.1	56	259	161	8	2	94.152	6.02e-65
JACAZH010000065.1	56	259	161	8	2	94.152	6.02e-65
JACAZH010000065.1	56	259	161	8	2	94.152	6.02e-65
JACAZH010000065.1	56	259	161	8	2	94.152	6.02e-65
JACAZH010000065.1	56	259	161	8	2	94.152	6.02e-65
JACAZH010000065.1	56	65.8	41	3	0	93.182	1.41e-06
JACAZH010000065.1	56	65.8	41	3	0	93.182	1.41e-06
JACAZH010000065.1	56	65.8	41	3	0	93.182	1.41e-06
JACAZH010000065.1	56	65.8	41	3	0	93.182	1.41e-06
JACAZH010000065.1	56	65.8	41	3	0	93.182	1.41e-06
JACAZH010000065.1	56	65.8	41	3	0	93.182	1.41e-06
JACAZH010000065.1	56	65.8	41	3	0	93.182	1.41e-06
JACAZH010000065.1	56	65.8	41	3	0	93.182	1.41e-06
JACAZH010000065.1	56	65.8	41	3	0	93.182	1.41e-06
JACAZH010000065.1	56	65.8	41	3	0	93.182	1.41e-06
QBLA01000380.1	33	263	165	12	0	93.220	4.66e-66
PQXP01000592.1	39	263	189	21	2	89.151	4.66e-66
PQXP01000592.1	39	263	181	17	2	90.500	4.66e-66
LOEC01000834.1	44	263	182	11	7	91.000	4.66e-66
LOEC01000834.1	44	65.8	41	3	0	93.182	1.41e-06
JACFYU010000049.1	38	263	162	10	0	94.186	4.66e-66
JACFYU010000049.1	38	263	162	10	0	94.186	4.66e-66
JACFYU010000049.1	38	263	162	10	0	94.186	4.66e-66
JACFYU010000049.1	38	263	162	10	0	94.186	4.66e-66
JACFYU010000049.1	38	63.9	34	0	0	100.000	5.07e-06
JACFYU010000049.1	38	63.9	34	0	0	100.000	5.07e-06
JACFYU010000049.1	38	63.9	34	0	0	100.000	5.07e-06
JACFYU010000049.1	38	63.9	34	0	0	100.000	5.07e-06
CAUG01000137.1	54	263	193	23	2	88.532	4.66e-66
CAUG01000137.1	54	67.6	43	1	2	93.478	3.92e-07
CAUG01000137.1	54	63.9	34	0	0	100.000	5.07e-06
SOZI01000280.1	46	263	183	14	5	90.594	4.66e-66
SOZI01000280.1	46	71.3	46	4	0	92.000	3.03e-08
QLPO01000267.1	40	263	164	11	0	93.714	4.66e-66
QLPO01000267.1	40	63.9	40	3	0	93.023	5.07e-06
JABWDW010000015.1	40	263	163	8	2	94.220	4.66e-66
JABWDW010000015.1	40	63.9	42	4	0	91.304	5.07e-06
JABWDW010000112.1	38	263	163	8	2	94.220	4.66e-66
JABWDW010000112.1	38	263	163	8	2	94.220	4.66e-66
JABWDW010000112.1	38	263	163	8	2	94.220	4.66e-66
JABWDW010000112.1	38	63.9	34	0	0	100.000	5.07e-06
JABWDW010000112.1	38	63.9	34	0	0	100.000	5.07e-06
JABWDW010000112.1	38	63.9	34	0	0	100.000	5.07e-06
BHFW01000088.1	40	263	164	11	0	93.714	4.66e-66
BHFW01000088.1	40	263	164	11	0	93.714	4.66e-66
BHFW01000088.1	40	263	164	11	0	93.714	4.66e-66
BHFW01000088.1	40	63.9	40	3	0	93.023	5.07e-06
BHFW01000088.1	40	63.9	40	3	0	93.023	5.07e-06
BHFW01000088.1	40	63.9	40	3	0	93.023	5.07e-06
BHFW01000070.1	40	263	164	11	0	93.714	4.66e-66
BHFW01000070.1	40	261	164	10	1	93.714	1.67e-65
BHFW01000070.1	40	254	161	7	4	93.605	2.80e-63
BHFW01000070.1	40	63.9	40	3	0	93.023	5.07e-06
BHFW01000070.1	40	63.9	40	3	0	93.023	5.07e-06
BHFW01000070.1	40	63.9	40	3	0	93.023	5.07e-06
BHFW01000058.1	40	263	164	11	0	93.714	4.66e-66
BHFW01000058.1	40	263	164	11	0	93.714	4.66e-66
BHFW01000058.1	40	261	164	10	1	93.714	1.67e-65
BHFW01000058.1	40	254	164	11	2	92.655	2.80e-63
BHFW01000058.1	40	63.9	40	3	0	93.023	5.07e-06
BHFW01000058.1	40	63.9	40	3	0	93.023	5.07e-06
BHFW01000058.1	40	63.9	40	3	0	93.023	5.07e-06
BHFW01000058.1	40	63.9	40	3	0	93.023	5.07e-06
BHFW01000053.1	40	263	164	11	0	93.714	4.66e-66
BHFW01000053.1	40	63.9	40	3	0	93.023	5.07e-06
BHFW01000053.1	40	63.9	40	3	0	93.023	5.07e-06
BHFW01000035.1	40	263	165	10	1	93.750	4.66e-66
BHFW01000035.1	40	263	164	11	0	93.714	4.66e-66
BHFW01000035.1	40	263	164	11	0	93.714	4.66e-66
BHFW01000035.1	40	263	164	11	0	93.714	4.66e-66
BHFW01000035.1	40	63.9	40	3	0	93.023	5.07e-06
BHFW01000035.1	40	63.9	40	3	0	93.023	5.07e-06
BHFW01000035.1	40	63.9	40	3	0	93.023	5.07e-06
BHFW01000035.1	40	63.9	40	3	0	93.023	5.07e-06
BHFW01000033.1	40	263	164	11	0	93.714	4.66e-66
BHFW01000033.1	40	263	164	11	0	93.714	4.66e-66
BHFW01000033.1	40	63.9	40	3	0	93.023	5.07e-06
BHFW01000033.1	40	63.9	40	3	0	93.023	5.07e-06
BHFW01000020.1	40	263	164	11	0	93.714	4.66e-66
BHFW01000020.1	40	263	164	11	0	93.714	4.66e-66
BHFW01000020.1	40	263	164	11	0	93.714	4.66e-66
BHFW01000020.1	40	263	164	11	0	93.714	4.66e-66
BHFW01000020.1	40	263	164	11	0	93.714	4.66e-66
BHFW01000020.1	40	263	164	11	0	93.714	4.66e-66
BHFW01000020.1	40	263	164	11	0	93.714	4.66e-66
BHFW01000020.1	40	63.9	40	3	0	93.023	5.07e-06
BHFW01000020.1	40	63.9	40	3	0	93.023	5.07e-06
BHFW01000020.1	40	63.9	40	3	0	93.023	5.07e-06
BHFW01000020.1	40	63.9	40	3	0	93.023	5.07e-06
BHFW01000020.1	40	63.9	40	3	0	93.023	5.07e-06
BHFW01000020.1	40	63.9	40	3	0	93.023	5.07e-06
BHFW01000020.1	40	63.9	40	3	0	93.023	5.07e-06
BHFW01000006.1	40	263	164	11	0	93.714	4.66e-66
BHFW01000006.1	40	261	164	10	1	93.714	1.67e-65
BHFW01000006.1	40	257	164	10	2	93.182	2.17e-64
BHFW01000006.1	40	63.9	40	3	0	93.023	5.07e-06
BHFW01000006.1	40	58.4	40	3	1	90.909	2.36e-04
BRON01000014.1	44	263	182	11	7	91.000	4.66e-66
BRON01000014.1	44	263	182	11	7	91.000	4.66e-66
BRON01000014.1	44	263	182	11	7	91.000	4.66e-66
BRON01000014.1	44	65.8	41	3	0	93.182	1.41e-06
BRON01000014.1	44	65.8	41	3	0	93.182	1.41e-06
BRON01000014.1	44	65.8	41	3	0	93.182	1.41e-06
BBPU01000016.1	44	263	182	11	7	91.000	4.66e-66
BBPU01000016.1	44	263	182	11	7	91.000	4.66e-66
BBPU01000016.1	44	65.8	41	3	0	93.182	1.41e-06
BBPU01000016.1	44	65.8	41	3	0	93.182	1.41e-06
BBPU01000017.1	44	263	182	11	7	91.000	4.66e-66
BBPU01000017.1	44	65.8	41	3	0	93.182	1.41e-06
BBPU01000018.1	44	263	182	11	7	91.000	4.66e-66
BBPU01000018.1	44	65.8	41	3	0	93.182	1.41e-06
BBPU01000019.1	44	263	182	11	7	91.000	4.66e-66
BBPU01000019.1	44	65.8	41	3	0	93.182	1.41e-06
BBPU01000021.1	44	263	182	11	7	91.000	4.66e-66
BBPU01000021.1	44	241	165	10	6	91.160	2.18e-59
BBPU01000021.1	44	65.8	41	3	0	93.182	1.41e-06
BBPU01000022.1	44	263	182	11	7	91.000	4.66e-66
BBPU01000022.1	44	263	182	11	7	91.000	4.66e-66
BBPU01000022.1	44	65.8	41	3	0	93.182	1.41e-06
BBPU01000024.1	44	263	182	11	7	91.000	4.66e-66
BBPU01000024.1	44	263	182	11	7	91.000	4.66e-66
BBPU01000024.1	44	65.8	41	3	0	93.182	1.41e-06
BBPU01000024.1	44	65.8	41	3	0	93.182	1.41e-06
BBPU01000025.1	44	263	182	11	7	91.000	4.66e-66
BBPU01000025.1	44	65.8	41	3	0	93.182	1.41e-06
BBPU01000026.1	44	263	182	11	7	91.000	4.66e-66
BBPU01000026.1	44	65.8	41	3	0	93.182	1.41e-06
BBPU01000027.1	44	263	182	11	7	91.000	4.66e-66
BBPU01000027.1	44	65.8	41	3	0	93.182	1.41e-06
BBPU01000028.1	44	263	182	11	7	91.000	4.66e-66
BBPU01000028.1	44	248	169	6	9	91.848	1.30e-61
BBPU01000028.1	44	65.8	41	3	0	93.182	1.41e-06
BBPU01000028.1	44	65.8	41	3	0	93.182	1.41e-06
BBPU01000029.1	44	263	182	11	7	91.000	4.66e-66
BBPU01000029.1	44	65.8	41	3	0	93.182	1.41e-06
BBPU01000030.1	44	263	182	11	7	91.000	4.66e-66
BBPU01000030.1	44	65.8	41	3	0	93.182	1.41e-06
BBPU01000032.1	44	263	182	11	7	91.000	4.66e-66
BBPU01000032.1	44	65.8	41	3	0	93.182	1.41e-06
BBPU01000033.1	44	263	182	11	7	91.000	4.66e-66
BBPU01000033.1	44	65.8	41	3	0	93.182	1.41e-06
BBPU01000034.1	36	263	182	11	7	91.000	4.66e-66
BBPU01000035.1	44	263	182	11	7	91.000	4.66e-66
BBPU01000035.1	44	65.8	41	3	0	93.182	1.41e-06
BBPU01000037.1	44	263	182	11	7	91.000	4.66e-66
BBPU01000037.1	44	65.8	41	3	0	93.182	1.41e-06
BBPU01000038.1	44	263	182	11	7	91.000	4.66e-66
BBPU01000038.1	44	65.8	41	3	0	93.182	1.41e-06
BBPU01000039.1	44	263	182	11	7	91.000	4.66e-66
BBPU01000039.1	44	65.8	41	3	0	93.182	1.41e-06
BBPU01000040.1	44	263	182	11	7	91.000	4.66e-66
BBPU01000040.1	44	263	182	11	7	91.000	4.66e-66
BBPU01000040.1	44	65.8	41	3	0	93.182	1.41e-06
BBPU01000040.1	44	65.8	41	3	0	93.182	1.41e-06
BBPU01000041.1	44	263	182	11	7	91.000	4.66e-66
BBPU01000041.1	44	65.8	41	3	0	93.182	1.41e-06
BBPU01000042.1	44	263	182	11	7	91.000	4.66e-66
BBPU01000042.1	44	65.8	41	3	0	93.182	1.41e-06
BBPU01000043.1	44	263	182	11	7	91.000	4.66e-66
BBPU01000043.1	44	65.8	41	3	0	93.182	1.41e-06
BBPU01000044.1	44	263	182	11	7	91.000	4.66e-66
BBPU01000044.1	44	65.8	41	3	0	93.182	1.41e-06
BBPU01000045.1	44	263	182	11	7	91.000	4.66e-66
BBPU01000045.1	44	65.8	41	3	0	93.182	1.41e-06
BBPU01000048.1	44	263	182	11	7	91.000	4.66e-66
BBPU01000048.1	44	263	182	11	7	91.000	4.66e-66
BBPU01000048.1	44	65.8	41	3	0	93.182	1.41e-06
BBPU01000048.1	44	65.8	41	3	0	93.182	1.41e-06
BBPU01000049.1	44	263	182	11	7	91.000	4.66e-66
BBPU01000049.1	44	65.8	41	3	0	93.182	1.41e-06
JAKOPK010001092.1	47	263	194	22	3	88.584	4.66e-66
JAKOPK010001092.1	47	63.9	36	1	0	97.297	5.07e-06
NW_025764321.1	40	263	163	8	2	94.220	4.66e-66
NW_025764321.1	40	63.9	42	4	0	91.304	5.07e-06
NW_025764418.1	38	263	163	8	2	94.220	4.66e-66
NW_025764418.1	38	263	163	8	2	94.220	4.66e-66
NW_025764418.1	38	263	163	8	2	94.220	4.66e-66
NW_025764418.1	38	63.9	34	0	0	100.000	5.07e-06
NW_025764418.1	38	63.9	34	0	0	100.000	5.07e-06
NW_025764418.1	38	63.9	34	0	0	100.000	5.07e-06
NW_001890029.1	56	263	226	28	11	85.283	4.66e-66
NW_001890029.1	56	248	165	14	1	91.667	1.30e-61
NW_001890029.1	56	182	113	6	1	94.167	1.34e-41
NW_001890029.1	56	65.8	41	3	0	93.182	1.41e-06
NW_001890029.1	56	65.8	41	3	0	93.182	1.41e-06
NW_001890029.1	56	65.8	41	3	0	93.182	1.41e-06
NW_001890102.1	58	263	232	31	11	84.672	4.66e-66
NW_001890102.1	58	263	232	31	11	84.672	4.66e-66
NW_001890102.1	58	65.8	41	3	0	93.182	1.41e-06
NW_001890121.1	58	263	232	31	11	84.672	4.66e-66
NW_001890121.1	58	65.8	41	3	0	93.182	1.41e-06
NW_001890121.1	58	65.8	41	3	0	93.182	1.41e-06
BRDC01000066.1	51	261	207	28	4	86.611	1.67e-65
BRDC01000066.1	51	69.4	39	1	0	97.500	1.09e-07
JACAZH010000003.1	56	261	229	30	11	84.815	1.67e-65
JACAZH010000003.1	56	261	229	30	11	84.815	1.67e-65
JACAZH010000003.1	56	65.8	41	3	0	93.182	1.41e-06
JACAZH010000003.1	56	65.8	41	3	0	93.182	1.41e-06
JANIBP010000032.1	46	261	184	14	6	90.196	1.67e-65
JANIBP010000032.1	46	255	171	14	2	91.444	7.79e-64
JANIBP010000032.1	46	75.0	46	3	0	93.878	2.34e-09
JANIBP010000032.1	46	69.4	45	4	0	91.837	1.09e-07
JANIBP010000022.1	46	261	184	14	6	90.196	1.67e-65
JANIBP010000022.1	46	261	183	16	4	90.148	1.67e-65
JANIBP010000022.1	46	261	183	16	4	90.148	1.67e-65
JANIBP010000022.1	46	261	183	16	4	90.148	1.67e-65
JANIBP010000022.1	46	261	183	16	4	90.148	1.67e-65
JANIBP010000022.1	46	261	183	16	4	90.148	1.67e-65
JANIBP010000022.1	46	261	183	16	4	90.148	1.67e-65
JANIBP010000022.1	46	261	183	16	4	90.148	1.67e-65
JANIBP010000022.1	46	261	183	16	4	90.148	1.67e-65
JANIBP010000022.1	46	261	183	16	4	90.148	1.67e-65
JANIBP010000022.1	46	261	183	16	4	90.148	1.67e-65
JANIBP010000022.1	46	75.0	46	3	0	93.878	2.34e-09
JANIBP010000022.1	46	75.0	46	3	0	93.878	2.34e-09
JANIBP010000022.1	46	75.0	46	3	0	93.878	2.34e-09
JANIBP010000022.1	46	75.0	46	3	0	93.878	2.34e-09
JANIBP010000022.1	46	75.0	46	3	0	93.878	2.34e-09
JANIBP010000022.1	46	75.0	46	3	0	93.878	2.34e-09
JANIBP010000022.1	46	75.0	46	3	0	93.878	2.34e-09
JANIBP010000022.1	46	75.0	46	3	0	93.878	2.34e-09
JANIBP010000022.1	46	75.0	46	3	0	93.878	2.34e-09
JANIBP010000022.1	46	75.0	46	3	0	93.878	2.34e-09
JANIBP010000022.1	46	75.0	46	3	0	93.878	2.34e-09
JANIBP010000022.1	46	63.9	34	0	0	100.000	5.07e-06
JANIBP010000011.1	46	261	183	16	4	90.148	1.67e-65
JANIBP010000011.1	46	261	183	16	4	90.148	1.67e-65
JANIBP010000011.1	46	75.0	46	3	0	93.878	2.34e-09
JANIBP010000011.1	46	75.0	46	3	0	93.878	2.34e-09
QOWL01015747.1	40	261	195	22	4	88.235	1.67e-65
WIQG01001221.1	56	261	229	30	11	84.815	1.67e-65
WIQG01001221.1	56	65.8	41	3	0	93.182	1.41e-06
CP086717.1	42	261	175	13	3	91.623	1.67e-65
CP086717.1	42	261	175	13	3	91.623	1.67e-65
CP086717.1	42	261	175	13	3	91.623	1.67e-65
CP086717.1	42	261	175	13	3	91.623	1.67e-65
CP086717.1	42	261	175	13	3	91.623	1.67e-65
CP086717.1	42	261	175	13	3	91.623	1.67e-65
CP086717.1	42	261	175	13	3	91.623	1.67e-65
CP086717.1	42	250	174	13	5	90.625	3.62e-62
CP086717.1	42	244	173	13	6	90.104	1.69e-60
CP086717.1	42	228	172	13	9	88.660	1.70e-55
CP086717.1	42	65.8	37	1	0	97.368	1.41e-06
CP086717.1	42	65.8	37	1	0	97.368	1.41e-06
CP086717.1	42	65.8	37	1	0	97.368	1.41e-06
CP086717.1	42	65.8	37	1	0	97.368	1.41e-06
CP086717.1	42	65.8	37	1	0	97.368	1.41e-06
CP086717.1	42	65.8	37	1	0	97.368	1.41e-06
CP086717.1	42	65.8	37	1	0	97.368	1.41e-06
CP086717.1	42	65.8	37	1	0	97.368	1.41e-06
CP086717.1	42	60.2	37	1	1	94.872	6.56e-05
CP086717.1	42	58.4	36	1	1	94.737	2.36e-04
QVIE01003318.1	40	261	162	8	2	94.186	1.67e-65
QVIE01003318.1	40	65.8	41	3	0	93.182	1.41e-06
QLPD01003931.1	39	259	165	11	1	93.220	6.02e-65
QLPD01003931.1	39	63.9	34	0	0	100.000	5.07e-06
JAIWYR010000084.1	38	259	160	10	0	94.118	6.02e-65
JAIWYR010000084.1	38	259	160	10	0	94.118	6.02e-65
JAIWYR010000084.1	38	63.9	36	1	0	97.297	5.07e-06
JAIWYR010000084.1	38	63.9	36	1	0	97.297	5.07e-06
JAIWYR010000062.1	38	259	160	10	0	94.118	6.02e-65
JAIWYR010000062.1	38	259	160	10	0	94.118	6.02e-65
JAIWYR010000062.1	38	63.9	34	0	0	100.000	5.07e-06
JAIWYR010000062.1	38	63.9	34	0	0	100.000	5.07e-06
JACAZH010000051.1	39	259	161	8	2	94.152	6.02e-65
JACAZH010000051.1	39	259	161	8	2	94.152	6.02e-65
JACAZH010000051.1	39	259	161	8	2	94.152	6.02e-65
JACAZH010000051.1	39	259	161	8	2	94.152	6.02e-65
JACAZH010000051.1	39	259	161	8	2	94.152	6.02e-65
JACAZH010000051.1	39	65.8	41	3	0	93.182	1.41e-06
JACAZH010000051.1	39	65.8	41	3	0	93.182	1.41e-06
JACAZH010000051.1	39	65.8	41	3	0	93.182	1.41e-06
JACAZH010000051.1	39	65.8	41	3	0	93.182	1.41e-06
JACAZH010000051.1	39	65.8	41	3	0	93.182	1.41e-06
JACAZH010000034.1	39	259	161	8	2	94.152	6.02e-65
JACAZH010000034.1	39	259	161	8	2	94.152	6.02e-65
JACAZH010000034.1	39	259	161	8	2	94.152	6.02e-65
JACAZH010000034.1	39	259	161	8	2	94.152	6.02e-65
JACAZH010000034.1	39	65.8	41	3	0	93.182	1.41e-06
JACAZH010000034.1	39	65.8	41	3	0	93.182	1.41e-06
JACAZH010000034.1	39	65.8	41	3	0	93.182	1.41e-06
JACAZH010000034.1	39	65.8	41	3	0	93.182	1.41e-06
JACBXK010004954.1	33	259	169	12	2	92.350	6.02e-65
JAIWYQ010000054.1	38	259	160	10	0	94.118	6.02e-65
JAIWYQ010000054.1	38	259	160	10	0	94.118	6.02e-65
JAIWYQ010000054.1	38	63.9	36	1	0	97.297	5.07e-06
JAIWYQ010000054.1	38	63.9	36	1	0	97.297	5.07e-06
JAIWYQ010000052.1	38	259	160	10	0	94.118	6.02e-65
JAIWYQ010000052.1	38	259	160	10	0	94.118	6.02e-65
JAIWYQ010000052.1	38	259	160	10	0	94.118	6.02e-65
JAIWYQ010000052.1	38	63.9	36	1	0	97.297	5.07e-06
JAIWYQ010000052.1	38	63.9	36	1	0	97.297	5.07e-06
JAIWYQ010000052.1	38	63.9	36	1	0	97.297	5.07e-06
JAIWYQ010000020.1	38	259	160	10	0	94.118	6.02e-65
JAIWYQ010000020.1	38	63.9	34	0	0	100.000	5.07e-06
JAHLMK010000042.1	39	259	164	12	0	93.182	6.02e-65
JAHLMK010000042.1	39	259	164	12	0	93.182	6.02e-65
JAHLMK010000042.1	39	259	164	12	0	93.182	6.02e-65
JAHLMK010000042.1	39	259	164	12	0	93.182	6.02e-65
JAHLMK010000042.1	39	259	164	12	0	93.182	6.02e-65
JAHLMK010000042.1	39	63.9	36	1	0	97.297	5.07e-06
JAHLMK010000042.1	39	63.9	36	1	0	97.297	5.07e-06
JAHLMK010000042.1	39	63.9	36	1	0	97.297	5.07e-06
JAHLMK010000042.1	39	63.9	36	1	0	97.297	5.07e-06
JAHLMK010000042.1	39	63.9	36	1	0	97.297	5.07e-06
JAHLMK010000026.1	39	259	164	12	0	93.182	6.02e-65
JAHLMK010000026.1	39	259	164	12	0	93.182	6.02e-65
JAHLMK010000026.1	39	259	164	12	0	93.182	6.02e-65
JAHLMK010000026.1	39	259	164	12	0	93.182	6.02e-65
JAHLMK010000026.1	39	259	164	12	0	93.182	6.02e-65
JAHLMK010000026.1	39	259	164	12	0	93.182	6.02e-65
JAHLMK010000026.1	39	259	164	12	0	93.182	6.02e-65
JAHLMK010000026.1	39	259	164	12	0	93.182	6.02e-65
JAHLMK010000026.1	39	259	164	12	0	93.182	6.02e-65
JAHLMK010000026.1	39	259	164	12	0	93.182	6.02e-65
JAHLMK010000026.1	39	63.9	36	1	0	97.297	5.07e-06
JAHLMK010000026.1	39	63.9	36	1	0	97.297	5.07e-06
JAHLMK010000026.1	39	63.9	36	1	0	97.297	5.07e-06
JAHLMK010000026.1	39	63.9	36	1	0	97.297	5.07e-06
JAHLMK010000026.1	39	63.9	36	1	0	97.297	5.07e-06
JAHLMK010000026.1	39	63.9	36	1	0	97.297	5.07e-06
JAHLMK010000026.1	39	63.9	36	1	0	97.297	5.07e-06
JAHLMK010000026.1	39	63.9	36	1	0	97.297	5.07e-06
JAHLMK010000026.1	39	63.9	36	1	0	97.297	5.07e-06
JAHLMK010000026.1	39	63.9	36	1	0	97.297	5.07e-06
JAHLMI010000025.1	39	259	164	12	0	93.182	6.02e-65
JAHLMI010000025.1	39	259	164	12	0	93.182	6.02e-65
JAHLMI010000025.1	39	259	164	12	0	93.182	6.02e-65
JAHLMI010000025.1	39	259	164	12	0	93.182	6.02e-65
JAHLMI010000025.1	39	259	164	12	0	93.182	6.02e-65
JAHLMI010000025.1	39	259	164	12	0	93.182	6.02e-65
JAHLMI010000025.1	39	252	163	12	1	92.614	1.01e-62
JAHLMI010000025.1	39	63.9	36	1	0	97.297	5.07e-06
JAHLMI010000025.1	39	63.9	36	1	0	97.297	5.07e-06
JAHLMI010000025.1	39	63.9	36	1	0	97.297	5.07e-06
JAHLMI010000025.1	39	63.9	36	1	0	97.297	5.07e-06
JAHLMI010000025.1	39	63.9	36	1	0	97.297	5.07e-06
JAHLMI010000025.1	39	63.9	36	1	0	97.297	5.07e-06
JAHLMI010000025.1	39	63.9	36	1	0	97.297	5.07e-06
JAHLMI010000002.1	39	259	164	12	0	93.182	6.02e-65
JAHLMI010000002.1	39	259	164	12	0	93.182	6.02e-65
JAHLMI010000002.1	39	259	164	12	0	93.182	6.02e-65
JAHLMI010000002.1	39	259	164	12	0	93.182	6.02e-65
JAHLMI010000002.1	39	259	164	12	0	93.182	6.02e-65
JAHLMI010000002.1	39	259	164	12	0	93.182	6.02e-65
JAHLMI010000002.1	39	259	164	12	0	93.182	6.02e-65
JAHLMI010000002.1	39	259	164	12	0	93.182	6.02e-65
JAHLMI010000002.1	39	259	164	12	0	93.182	6.02e-65
JAHLMI010000002.1	39	259	164	12	0	93.182	6.02e-65
JAHLMI010000002.1	39	63.9	36	1	0	97.297	5.07e-06
JAHLMI010000002.1	39	63.9	36	1	0	97.297	5.07e-06
JAHLMI010000002.1	39	63.9	36	1	0	97.297	5.07e-06
JAHLMI010000002.1	39	63.9	36	1	0	97.297	5.07e-06
JAHLMI010000002.1	39	63.9	36	1	0	97.297	5.07e-06
JAHLMI010000002.1	39	63.9	36	1	0	97.297	5.07e-06
JAHLMI010000002.1	39	63.9	36	1	0	97.297	5.07e-06
JAHLMI010000002.1	39	63.9	36	1	0	97.297	5.07e-06
JAHLMI010000002.1	39	63.9	36	1	0	97.297	5.07e-06
JAHLMI010000002.1	39	63.9	36	1	0	97.297	5.07e-06
KN834981.1	38	259	161	8	2	94.152	6.02e-65
KN834981.1	38	63.9	34	0	0	100.000	5.07e-06
FUEG01000082.1	38	259	160	10	0	94.118	6.02e-65
FUEG01000082.1	38	259	160	10	0	94.118	6.02e-65
FUEG01000082.1	38	259	160	10	0	94.118	6.02e-65
FUEG01000082.1	38	63.9	34	0	0	100.000	5.07e-06
FUEG01000082.1	38	63.9	34	0	0	100.000	5.07e-06
FUEG01000082.1	38	63.9	34	0	0	100.000	5.07e-06
JTLS01001059.1	41	259	171	14	1	91.935	6.02e-65
JTLS01001059.1	41	63.9	36	1	0	97.297	5.07e-06
VVIT01000022.1	41	259	169	12	2	92.350	6.02e-65
VVIT01000022.1	41	259	169	12	2	92.350	6.02e-65
VVIT01000022.1	41	259	169	12	2	92.350	6.02e-65
VVIT01000022.1	41	259	169	12	2	92.350	6.02e-65
VVIT01000022.1	41	259	169	12	2	92.350	6.02e-65
VVIT01000022.1	41	259	169	12	2	92.350	6.02e-65
VVIT01000022.1	41	259	169	12	2	92.350	6.02e-65
VVIT01000022.1	41	259	169	12	2	92.350	6.02e-65
VVIT01000022.1	41	259	169	12	2	92.350	6.02e-65
VVIT01000022.1	41	259	169	12	2	92.350	6.02e-65
VVIT01000022.1	41	257	169	10	4	92.350	2.17e-64
VVIT01000022.1	41	257	169	11	3	92.350	2.17e-64
VVIT01000022.1	41	241	166	13	4	90.710	2.18e-59
VVIT01000022.1	41	63.9	34	0	0	100.000	5.07e-06
VVIT01000022.1	41	63.9	34	0	0	100.000	5.07e-06
VVIT01000022.1	41	63.9	34	0	0	100.000	5.07e-06
VVIT01000022.1	41	63.9	34	0	0	100.000	5.07e-06
VVIT01000022.1	41	63.9	34	0	0	100.000	5.07e-06
VVIT01000022.1	41	63.9	34	0	0	100.000	5.07e-06
VVIT01000022.1	41	63.9	34	0	0	100.000	5.07e-06
VVIT01000022.1	41	63.9	34	0	0	100.000	5.07e-06
VVIT01000022.1	41	63.9	34	0	0	100.000	5.07e-06
VVIT01000022.1	41	63.9	34	0	0	100.000	5.07e-06
VVIT01000022.1	41	63.9	34	0	0	100.000	5.07e-06
VVIT01000022.1	41	63.9	34	0	0	100.000	5.07e-06
VVIT01000022.1	41	63.9	34	0	0	100.000	5.07e-06
VVIT01000022.1	41	60.2	39	1	2	92.857	6.56e-05
VVIT01000017.1	40	259	169	12	2	92.350	6.02e-65
VVIT01000017.1	40	63.9	36	1	0	97.297	5.07e-06
VVIT01000001.1	40	259	169	12	2	92.350	6.02e-65
VVIT01000001.1	40	259	169	12	2	92.350	6.02e-65
VVIT01000001.1	40	259	169	12	2	92.350	6.02e-65
VVIT01000001.1	40	259	169	12	2	92.350	6.02e-65
VVIT01000001.1	40	259	169	12	2	92.350	6.02e-65
VVIT01000001.1	40	259	169	12	2	92.350	6.02e-65
VVIT01000001.1	40	244	166	13	3	91.209	1.69e-60
VVIT01000001.1	40	63.9	34	0	0	100.000	5.07e-06
VVIT01000001.1	40	63.9	34	0	0	100.000	5.07e-06
VVIT01000001.1	40	63.9	34	0	0	100.000	5.07e-06
VVIT01000001.1	40	63.9	34	0	0	100.000	5.07e-06
VVIT01000001.1	40	63.9	34	0	0	100.000	5.07e-06
VVIT01000001.1	40	63.9	34	0	0	100.000	5.07e-06
VVIT01000001.1	40	63.9	34	0	0	100.000	5.07e-06
FTRY01000076.1	38	259	160	10	0	94.118	6.02e-65
FTRY01000076.1	38	259	160	10	0	94.118	6.02e-65
FTRY01000076.1	38	252	159	10	1	93.529	1.01e-62
FTRY01000076.1	38	63.9	34	0	0	100.000	5.07e-06
FTRY01000076.1	38	63.9	34	0	0	100.000	5.07e-06
FTRY01000076.1	38	52.8	31	0	1	96.875	0.011
FTRY01000008.1	38	259	160	10	0	94.118	6.02e-65
FTRY01000008.1	38	63.9	36	1	0	97.297	5.07e-06
FTRY01000140.1	38	259	160	10	0	94.118	6.02e-65
FTRY01000140.1	38	259	160	10	0	94.118	6.02e-65
FTRY01000140.1	38	63.9	34	0	0	100.000	5.07e-06
FTRY01000140.1	38	63.9	36	1	0	97.297	5.07e-06
FTRY01000178.1	38	259	160	10	0	94.118	6.02e-65
FTRY01000178.1	38	259	160	10	0	94.118	6.02e-65
FTRY01000178.1	38	63.9	34	0	0	100.000	5.07e-06
FTRY01000178.1	38	63.9	36	1	0	97.297	5.07e-06
JADNYV010001216.1	39	259	165	11	1	93.220	6.02e-65
JADNYV010001216.1	39	63.9	36	1	0	97.297	5.07e-06
JADNYV010001208.1	39	259	165	11	1	93.220	6.02e-65
JADNYV010001208.1	39	63.9	36	1	0	97.297	5.07e-06
JADNYV010001167.1	39	259	165	11	1	93.220	6.02e-65
JADNYV010001167.1	39	63.9	34	0	0	100.000	5.07e-06
JADNYV010001137.1	39	259	165	11	1	93.220	6.02e-65
JADNYV010001137.1	39	63.9	36	1	0	97.297	5.07e-06
JAHLMJ010000002.1	39	259	164	12	0	93.182	6.02e-65
JAHLMJ010000002.1	39	259	164	12	0	93.182	6.02e-65
JAHLMJ010000002.1	39	259	164	12	0	93.182	6.02e-65
JAHLMJ010000002.1	39	259	164	12	0	93.182	6.02e-65
JAHLMJ010000002.1	39	259	164	12	0	93.182	6.02e-65
JAHLMJ010000002.1	39	259	164	12	0	93.182	6.02e-65
JAHLMJ010000002.1	39	259	164	12	0	93.182	6.02e-65
JAHLMJ010000002.1	39	259	164	12	0	93.182	6.02e-65
JAHLMJ010000002.1	39	259	164	12	0	93.182	6.02e-65
JAHLMJ010000002.1	39	259	164	12	0	93.182	6.02e-65
JAHLMJ010000002.1	39	259	164	12	0	93.182	6.02e-65
JAHLMJ010000002.1	39	259	164	12	0	93.182	6.02e-65
JAHLMJ010000002.1	39	259	164	12	0	93.182	6.02e-65
JAHLMJ010000002.1	39	259	164	12	0	93.182	6.02e-65
JAHLMJ010000002.1	39	259	164	12	0	93.182	6.02e-65
JAHLMJ010000002.1	39	259	164	12	0	93.182	6.02e-65
JAHLMJ010000002.1	39	259	164	12	0	93.182	6.02e-65
JAHLMJ010000002.1	39	259	164	12	0	93.182	6.02e-65
JAHLMJ010000002.1	39	259	164	12	0	93.182	6.02e-65
JAHLMJ010000002.1	39	257	164	11	1	93.182	2.17e-64
JAHLMJ010000002.1	39	220	159	11	7	89.831	2.84e-53
JAHLMJ010000002.1	39	215	161	11	9	88.950	1.32e-51
JAHLMJ010000002.1	39	63.9	36	1	0	97.297	5.07e-06
JAHLMJ010000002.1	39	63.9	36	1	0	97.297	5.07e-06
JAHLMJ010000002.1	39	63.9	36	1	0	97.297	5.07e-06
JAHLMJ010000002.1	39	63.9	36	1	0	97.297	5.07e-06
JAHLMJ010000002.1	39	63.9	36	1	0	97.297	5.07e-06
JAHLMJ010000002.1	39	63.9	36	1	0	97.297	5.07e-06
JAHLMJ010000002.1	39	63.9	36	1	0	97.297	5.07e-06
JAHLMJ010000002.1	39	63.9	36	1	0	97.297	5.07e-06
JAHLMJ010000002.1	39	63.9	36	1	0	97.297	5.07e-06
JAHLMJ010000002.1	39	63.9	36	1	0	97.297	5.07e-06
JAHLMJ010000002.1	39	63.9	36	1	0	97.297	5.07e-06
JAHLMJ010000002.1	39	63.9	34	0	0	100.000	5.07e-06
JAHLMJ010000002.1	39	63.9	34	0	0	100.000	5.07e-06
JAHLMJ010000002.1	39	63.9	34	0	0	100.000	5.07e-06
JAHLMJ010000002.1	39	63.9	34	0	0	100.000	5.07e-06
JAHLMJ010000002.1	39	63.9	34	0	0	100.000	5.07e-06
JAHLMJ010000002.1	39	63.9	34	0	0	100.000	5.07e-06
JAHLMJ010000002.1	39	63.9	34	0	0	100.000	5.07e-06
JAHLMJ010000002.1	39	63.9	34	0	0	100.000	5.07e-06
JAHLMJ010000002.1	39	63.9	34	0	0	100.000	5.07e-06
WNYC01000153.1	39	259	165	11	1	93.220	6.02e-65
WNYC01000153.1	39	63.9	34	0	0	100.000	5.07e-06
JAHLML010000026.1	39	259	164	12	0	93.182	6.02e-65
JAHLML010000026.1	39	259	164	12	0	93.182	6.02e-65
JAHLML010000026.1	39	259	164	12	0	93.182	6.02e-65
JAHLML010000026.1	39	259	164	12	0	93.182	6.02e-65
JAHLML010000026.1	39	259	164	12	0	93.182	6.02e-65
JAHLML010000026.1	39	259	164	12	0	93.182	6.02e-65
JAHLML010000026.1	39	259	164	12	0	93.182	6.02e-65
JAHLML010000026.1	39	259	164	12	0	93.182	6.02e-65
JAHLML010000026.1	39	63.9	34	0	0	100.000	5.07e-06
JAHLML010000026.1	39	63.9	34	0	0	100.000	5.07e-06
JAHLML010000026.1	39	63.9	34	0	0	100.000	5.07e-06
JAHLML010000026.1	39	63.9	34	0	0	100.000	5.07e-06
JAHLML010000026.1	39	63.9	34	0	0	100.000	5.07e-06
JAHLML010000026.1	39	63.9	34	0	0	100.000	5.07e-06
JAHLML010000026.1	39	63.9	34	0	0	100.000	5.07e-06
JAHLML010000026.1	39	63.9	34	0	0	100.000	5.07e-06
JAHLML010000023.1	39	259	164	12	0	93.182	6.02e-65
JAHLML010000023.1	39	259	164	12	0	93.182	6.02e-65
JAHLML010000023.1	39	259	164	12	0	93.182	6.02e-65
JAHLML010000023.1	39	259	164	12	0	93.182	6.02e-65
JAHLML010000023.1	39	259	164	12	0	93.182	6.02e-65
JAHLML010000023.1	39	259	164	12	0	93.182	6.02e-65
JAHLML010000023.1	39	259	164	12	0	93.182	6.02e-65
JAHLML010000023.1	39	259	164	12	0	93.182	6.02e-65
JAHLML010000023.1	39	259	164	12	0	93.182	6.02e-65
JAHLML010000023.1	39	259	164	12	0	93.182	6.02e-65
JAHLML010000023.1	39	63.9	34	0	0	100.000	5.07e-06
JAHLML010000023.1	39	63.9	34	0	0	100.000	5.07e-06
JAHLML010000023.1	39	63.9	34	0	0	100.000	5.07e-06
JAHLML010000023.1	39	63.9	34	0	0	100.000	5.07e-06
JAHLML010000023.1	39	63.9	34	0	0	100.000	5.07e-06
JAHLML010000023.1	39	63.9	34	0	0	100.000	5.07e-06
JAHLML010000023.1	39	63.9	34	0	0	100.000	5.07e-06
JAHLML010000023.1	39	63.9	34	0	0	100.000	5.07e-06
JAHLML010000023.1	39	63.9	34	0	0	100.000	5.07e-06
VTST01000045.1	38	259	160	10	0	94.118	6.02e-65
VTST01000045.1	38	259	160	10	0	94.118	6.02e-65
VTST01000045.1	38	259	160	10	0	94.118	6.02e-65
VTST01000045.1	38	259	160	10	0	94.118	6.02e-65
VTST01000045.1	38	63.9	34	0	0	100.000	5.07e-06
VTST01000045.1	38	63.9	34	0	0	100.000	5.07e-06
VTST01000045.1	38	63.9	34	0	0	100.000	5.07e-06
VTST01000045.1	38	63.9	34	0	0	100.000	5.07e-06
JACAAK010000010.1	56	259	228	30	11	84.758	6.02e-65
JACAAK010000010.1	56	259	228	30	11	84.758	6.02e-65
JACAAK010000010.1	56	259	228	30	11	84.758	6.02e-65
JACAAK010000010.1	56	259	228	30	11	84.758	6.02e-65
JACAAK010000010.1	56	259	228	30	11	84.758	6.02e-65
JACAAK010000010.1	56	259	228	30	11	84.758	6.02e-65
JACAAK010000010.1	56	259	228	30	11	84.758	6.02e-65
JACAAK010000010.1	56	259	228	30	11	84.758	6.02e-65
JACAAK010000010.1	56	259	228	30	11	84.758	6.02e-65
JACAAK010000010.1	56	259	228	30	11	84.758	6.02e-65
JACAAK010000010.1	56	259	228	30	11	84.758	6.02e-65
JACAAK010000010.1	56	69.4	43	3	0	93.478	1.09e-07
JACAAK010000010.1	56	69.4	43	3	0	93.478	1.09e-07
JACAAK010000010.1	56	69.4	43	3	0	93.478	1.09e-07
JACAAK010000010.1	56	69.4	43	3	0	93.478	1.09e-07
JACAAK010000010.1	56	69.4	43	3	0	93.478	1.09e-07
JACAAK010000010.1	56	69.4	43	3	0	93.478	1.09e-07
JACAAK010000010.1	56	69.4	43	3	0	93.478	1.09e-07
JACAAK010000010.1	56	69.4	43	3	0	93.478	1.09e-07
JACAAK010000010.1	56	69.4	43	3	0	93.478	1.09e-07
JACAAK010000010.1	56	69.4	43	3	0	93.478	1.09e-07
JACAAK010000010.1	56	69.4	43	3	0	93.478	1.09e-07
JAIHLT010000025.1	40	259	169	12	2	92.350	6.02e-65
JAIHLT010000025.1	40	259	169	12	2	92.350	6.02e-65
JAIHLT010000025.1	40	257	169	11	3	92.350	2.17e-64
JAIHLT010000025.1	40	63.9	34	0	0	100.000	5.07e-06
JAIHLT010000025.1	40	63.9	34	0	0	100.000	5.07e-06
JAIHLT010000025.1	40	63.9	34	0	0	100.000	5.07e-06
JAIHLT010000024.1	40	259	169	12	2	92.350	6.02e-65
JAIHLT010000024.1	40	259	169	12	2	92.350	6.02e-65
JAIHLT010000024.1	40	259	169	12	2	92.350	6.02e-65
JAIHLT010000024.1	40	63.9	34	0	0	100.000	5.07e-06
JAIHLT010000024.1	40	63.9	34	0	0	100.000	5.07e-06
JAIHLT010000024.1	40	63.9	34	0	0	100.000	5.07e-06
JAIHLT010000016.1	46	259	169	12	2	92.350	6.02e-65
JAIHLT010000016.1	46	259	169	12	2	92.350	6.02e-65
JAIHLT010000016.1	46	259	169	12	2	92.350	6.02e-65
JAIHLT010000016.1	46	259	169	12	2	92.350	6.02e-65
JAIHLT010000016.1	46	259	169	12	2	92.350	6.02e-65
JAIHLT010000016.1	46	259	169	12	2	92.350	6.02e-65
JAIHLT010000016.1	46	259	169	12	2	92.350	6.02e-65
JAIHLT010000016.1	46	259	169	12	2	92.350	6.02e-65
JAIHLT010000016.1	46	259	169	12	2	92.350	6.02e-65
JAIHLT010000016.1	46	259	169	12	2	92.350	6.02e-65
JAIHLT010000016.1	46	259	169	12	2	92.350	6.02e-65
JAIHLT010000016.1	46	259	169	12	2	92.350	6.02e-65
JAIHLT010000016.1	46	246	171	15	3	90.476	4.69e-61
JAIHLT010000016.1	46	89.8	61	5	1	91.045	8.36e-14
JAIHLT010000016.1	46	75.0	44	2	0	95.652	2.34e-09
JAIHLT010000016.1	46	63.9	34	0	0	100.000	5.07e-06
JAIHLT010000016.1	46	63.9	34	0	0	100.000	5.07e-06
JAIHLT010000016.1	46	63.9	34	0	0	100.000	5.07e-06
JAIHLT010000016.1	46	63.9	34	0	0	100.000	5.07e-06
JAIHLT010000016.1	46	63.9	34	0	0	100.000	5.07e-06
JAIHLT010000016.1	46	63.9	34	0	0	100.000	5.07e-06
JAIHLT010000016.1	46	63.9	34	0	0	100.000	5.07e-06
JAIHLT010000016.1	46	63.9	34	0	0	100.000	5.07e-06
JAIHLT010000016.1	46	63.9	34	0	0	100.000	5.07e-06
JAIHLT010000016.1	46	63.9	34	0	0	100.000	5.07e-06
JAIHLT010000016.1	46	63.9	34	0	0	100.000	5.07e-06
JAIHLT010000016.1	46	63.9	34	0	0	100.000	5.07e-06
BBPU01000036.1	44	259	182	11	8	90.547	6.02e-65
BBPU01000036.1	44	65.8	41	3	0	93.182	1.41e-06
JACAZI010000031.1	39	259	161	8	2	94.152	6.02e-65
JACAZI010000031.1	39	259	161	8	2	94.152	6.02e-65
JACAZI010000031.1	39	259	161	8	2	94.152	6.02e-65
JACAZI010000031.1	39	259	161	8	2	94.152	6.02e-65
JACAZI010000031.1	39	259	161	8	2	94.152	6.02e-65
JACAZI010000031.1	39	259	161	8	2	94.152	6.02e-65
JACAZI010000031.1	39	259	161	8	2	94.152	6.02e-65
JACAZI010000031.1	39	259	161	8	2	94.152	6.02e-65
JACAZI010000031.1	39	259	161	8	2	94.152	6.02e-65
JACAZI010000031.1	39	259	161	8	2	94.152	6.02e-65
JACAZI010000031.1	39	254	161	8	3	93.605	2.80e-63
JACAZI010000031.1	39	65.8	41	3	0	93.182	1.41e-06
JACAZI010000031.1	39	65.8	41	3	0	93.182	1.41e-06
JACAZI010000031.1	39	65.8	41	3	0	93.182	1.41e-06
JACAZI010000031.1	39	65.8	41	3	0	93.182	1.41e-06
JACAZI010000031.1	39	65.8	41	3	0	93.182	1.41e-06
JACAZI010000031.1	39	65.8	41	3	0	93.182	1.41e-06
JACAZI010000031.1	39	65.8	41	3	0	93.182	1.41e-06
JACAZI010000031.1	39	65.8	41	3	0	93.182	1.41e-06
JACAZI010000031.1	39	65.8	41	3	0	93.182	1.41e-06
JACAZI010000031.1	39	65.8	41	3	0	93.182	1.41e-06
JACAZI010000031.1	39	65.8	41	3	0	93.182	1.41e-06
JABRWF010000005.1	38	257	164	10	2	93.182	2.17e-64
JABRWF010000005.1	38	257	164	10	2	93.182	2.17e-64
JABRWF010000005.1	38	257	164	10	2	93.182	2.17e-64
JABRWF010000005.1	38	63.9	34	0	0	100.000	5.07e-06
JABRWF010000005.1	38	63.9	34	0	0	100.000	5.07e-06
JABRWF010000005.1	38	63.9	34	0	0	100.000	5.07e-06
KQ474094.1	46	257	182	15	5	90.099	2.17e-64
KQ474094.1	46	257	182	15	5	90.099	2.17e-64
KQ474094.1	46	257	182	15	5	90.099	2.17e-64
KQ474094.1	46	257	182	15	5	90.099	2.17e-64
KQ474094.1	46	257	182	15	5	90.099	2.17e-64
KQ474094.1	46	257	182	15	5	90.099	2.17e-64
KQ474094.1	46	257	182	15	5	90.099	2.17e-64
KQ474094.1	46	257	182	15	5	90.099	2.17e-64
KQ474094.1	46	257	182	15	5	90.099	2.17e-64
KQ474094.1	46	252	181	15	6	89.604	1.01e-62
KQ474094.1	46	71.3	46	4	0	92.000	3.03e-08
KQ474094.1	46	71.3	46	4	0	92.000	3.03e-08
KQ474094.1	46	71.3	46	4	0	92.000	3.03e-08
KQ474094.1	46	71.3	46	4	0	92.000	3.03e-08
KQ474094.1	46	71.3	46	4	0	92.000	3.03e-08
KQ474094.1	46	71.3	46	4	0	92.000	3.03e-08
KQ474094.1	46	71.3	46	4	0	92.000	3.03e-08
QLPG01005766.1	39	257	167	10	3	92.778	2.17e-64
QLPG01005766.1	39	63.9	34	0	0	100.000	5.07e-06
SEOQ01000808.1	57	257	226	32	9	84.644	2.17e-64
SEOQ01000808.1	57	63.9	43	3	1	91.489	5.07e-06
QLOL01001517.1	41	257	167	10	3	92.778	2.17e-64
QLOL01001517.1	41	63.9	40	3	0	93.023	5.07e-06
JACTVC010000061.1	56	257	224	31	9	84.848	2.17e-64
JACTVC010000061.1	56	257	224	31	9	84.848	2.17e-64
JACTVC010000061.1	56	257	224	31	9	84.848	2.17e-64
JACTVC010000061.1	56	257	224	31	9	84.848	2.17e-64
JACTVC010000061.1	56	65.8	41	3	0	93.182	1.41e-06
JACTVC010000061.1	56	65.8	41	3	0	93.182	1.41e-06
JACTVC010000061.1	56	65.8	41	3	0	93.182	1.41e-06
JACTVC010000061.1	56	65.8	41	3	0	93.182	1.41e-06
JACTVC010000057.1	56	257	224	31	9	84.848	2.17e-64
JACTVC010000057.1	56	257	224	31	9	84.848	2.17e-64
JACTVC010000057.1	56	257	224	31	9	84.848	2.17e-64
JACTVC010000057.1	56	257	224	31	9	84.848	2.17e-64
JACTVC010000057.1	56	257	224	31	9	84.848	2.17e-64
JACTVC010000057.1	56	257	224	31	9	84.848	2.17e-64
JACTVC010000057.1	56	257	224	31	9	84.848	2.17e-64
JACTVC010000057.1	56	257	224	31	9	84.848	2.17e-64
JACTVC010000057.1	56	257	224	31	9	84.848	2.17e-64
JACTVC010000057.1	56	257	224	31	9	84.848	2.17e-64
JACTVC010000057.1	56	257	224	31	9	84.848	2.17e-64
JACTVC010000057.1	56	65.8	41	3	0	93.182	1.41e-06
JACTVC010000057.1	56	65.8	41	3	0	93.182	1.41e-06
JACTVC010000057.1	56	65.8	41	3	0	93.182	1.41e-06
JACTVC010000057.1	56	65.8	41	3	0	93.182	1.41e-06
JACTVC010000057.1	56	65.8	41	3	0	93.182	1.41e-06
JACTVC010000057.1	56	65.8	41	3	0	93.182	1.41e-06
JACTVC010000057.1	56	65.8	41	3	0	93.182	1.41e-06
JACTVC010000057.1	56	65.8	41	3	0	93.182	1.41e-06
JACTVC010000057.1	56	65.8	41	3	0	93.182	1.41e-06
JACTVC010000057.1	56	65.8	41	3	0	93.182	1.41e-06
JACTVC010000057.1	56	65.8	41	3	0	93.182	1.41e-06
JACTVC010000036.1	56	257	224	31	9	84.848	2.17e-64
JACTVC010000036.1	56	65.8	41	3	0	93.182	1.41e-06
QLPN01028249.1	33	257	167	10	3	92.778	2.17e-64
JAJOHG010000522.1	41	257	169	15	0	91.848	2.17e-64
JAJOHG010000522.1	41	257	169	15	0	91.848	2.17e-64
JAJOHG010000522.1	41	63.9	36	1	0	97.297	5.07e-06
JAJOHG010000522.1	41	63.9	36	1	0	97.297	5.07e-06
JAJDFE010000234.1	37	257	165	9	3	93.220	2.17e-64
JAJDFE010000234.1	37	52.8	28	0	0	100.000	0.011
JAJDFF010000358.1	38	257	167	10	3	92.778	2.17e-64
JAJDFF010000358.1	38	52.8	30	1	0	96.774	0.011
CAKKSX020000011.1	47	257	182	15	5	90.099	2.17e-64
CAKKSX020000011.1	47	257	182	15	5	90.099	2.17e-64
CAKKSX020000011.1	47	257	182	15	5	90.099	2.17e-64
CAKKSX020000011.1	47	257	182	15	5	90.099	2.17e-64
CAKKSX020000011.1	47	76.8	49	4	0	92.453	6.51e-10
CAKKSX020000011.1	47	76.8	49	4	0	92.453	6.51e-10
CAKKSX020000011.1	47	76.8	49	4	0	92.453	6.51e-10
CAKKSX020000011.1	47	76.8	49	4	0	92.453	6.51e-10
CALYLX010000168.1	46	257	186	16	6	89.423	2.17e-64
CALYLX010000168.1	46	257	186	16	6	89.423	2.17e-64
CALYLX010000168.1	46	257	186	16	6	89.423	2.17e-64
CALYLX010000168.1	46	257	186	16	6	89.423	2.17e-64
CALYLX010000168.1	46	257	186	16	6	89.423	2.17e-64
CALYLX010000168.1	46	255	186	15	7	89.423	7.79e-64
CALYLX010000168.1	46	252	185	17	6	88.942	1.01e-62
CALYLX010000168.1	46	243	184	15	9	88.462	6.07e-60
CALYLX010000168.1	46	230	182	14	12	87.500	4.72e-56
CALYLX010000168.1	46	65.8	41	3	0	93.182	1.41e-06
CALYLX010000168.1	46	65.8	41	3	0	93.182	1.41e-06
CALYLX010000168.1	46	65.8	41	3	0	93.182	1.41e-06
CALYLX010000168.1	46	65.8	41	3	0	93.182	1.41e-06
CALYLX010000168.1	46	65.8	41	3	0	93.182	1.41e-06
CALYLX010000168.1	46	65.8	41	3	0	93.182	1.41e-06
CALYLX010000168.1	46	65.8	41	3	0	93.182	1.41e-06
CALYLX010000167.1	46	257	186	16	6	89.423	2.17e-64
CALYLX010000167.1	46	257	186	16	6	89.423	2.17e-64
CALYLX010000167.1	46	250	185	16	7	88.942	3.62e-62
CALYLX010000167.1	46	250	185	16	7	88.942	3.62e-62
CALYLX010000167.1	46	250	185	16	7	88.942	3.62e-62
CALYLX010000167.1	46	250	185	16	7	88.942	3.62e-62
CALYLX010000167.1	46	250	185	16	7	88.942	3.62e-62
CALYLX010000167.1	46	250	185	16	7	88.942	3.62e-62
CALYLX010000167.1	46	65.8	41	3	0	93.182	1.41e-06
CALYLX010000167.1	46	65.8	41	3	0	93.182	1.41e-06
CALYLX010000167.1	46	65.8	41	3	0	93.182	1.41e-06
CALYLX010000167.1	46	65.8	41	3	0	93.182	1.41e-06
CALYLX010000167.1	46	65.8	41	3	0	93.182	1.41e-06
CALYLX010000167.1	46	65.8	41	3	0	93.182	1.41e-06
CALYLX010000167.1	46	65.8	41	3	0	93.182	1.41e-06
CALYLX010000167.1	46	65.8	41	3	0	93.182	1.41e-06
CALYLX010000166.1	46	257	186	16	6	89.423	2.17e-64
CALYLX010000166.1	46	257	186	16	6	89.423	2.17e-64
CALYLX010000166.1	46	257	186	16	6	89.423	2.17e-64
CALYLX010000166.1	46	257	186	16	6	89.423	2.17e-64
CALYLX010000166.1	46	257	186	16	6	89.423	2.17e-64
CALYLX010000166.1	46	257	186	16	6	89.423	2.17e-64
CALYLX010000166.1	46	257	186	16	6	89.423	2.17e-64
CALYLX010000166.1	46	257	186	16	6	89.423	2.17e-64
CALYLX010000166.1	46	257	186	16	6	89.423	2.17e-64
CALYLX010000166.1	46	250	185	16	7	88.942	3.62e-62
CALYLX010000166.1	46	250	185	16	7	88.942	3.62e-62
CALYLX010000166.1	46	65.8	41	3	0	93.182	1.41e-06
CALYLX010000166.1	46	65.8	41	3	0	93.182	1.41e-06
CALYLX010000166.1	46	65.8	41	3	0	93.182	1.41e-06
CALYLX010000166.1	46	65.8	41	3	0	93.182	1.41e-06
CALYLX010000166.1	46	65.8	41	3	0	93.182	1.41e-06
CALYLX010000166.1	46	65.8	41	3	0	93.182	1.41e-06
CALYLX010000166.1	46	65.8	41	3	0	93.182	1.41e-06
CALYLX010000166.1	46	65.8	41	3	0	93.182	1.41e-06
CALYLX010000166.1	46	65.8	41	3	0	93.182	1.41e-06
CALYLX010000166.1	46	65.8	41	3	0	93.182	1.41e-06
CALYLX010000165.1	46	257	186	16	6	89.423	2.17e-64
CALYLX010000165.1	46	257	186	16	6	89.423	2.17e-64
CALYLX010000165.1	46	257	186	16	6	89.423	2.17e-64
CALYLX010000165.1	46	257	186	16	6	89.423	2.17e-64
CALYLX010000165.1	46	257	186	16	6	89.423	2.17e-64
CALYLX010000165.1	46	257	186	16	6	89.423	2.17e-64
CALYLX010000165.1	46	257	186	16	6	89.423	2.17e-64
CALYLX010000165.1	46	257	186	16	6	89.423	2.17e-64
CALYLX010000165.1	46	257	186	16	6	89.423	2.17e-64
CALYLX010000165.1	46	250	185	16	7	88.942	3.62e-62
CALYLX010000165.1	46	222	181	19	9	86.603	7.90e-54
CALYLX010000165.1	46	65.8	41	3	0	93.182	1.41e-06
CALYLX010000165.1	46	65.8	41	3	0	93.182	1.41e-06
CALYLX010000165.1	46	65.8	41	3	0	93.182	1.41e-06
CALYLX010000165.1	46	65.8	41	3	0	93.182	1.41e-06
CALYLX010000165.1	46	65.8	41	3	0	93.182	1.41e-06
CALYLX010000165.1	46	65.8	41	3	0	93.182	1.41e-06
CALYLX010000165.1	46	65.8	41	3	0	93.182	1.41e-06
CALYLX010000165.1	46	65.8	41	3	0	93.182	1.41e-06
CALYLX010000165.1	46	65.8	41	3	0	93.182	1.41e-06
CALYLX010000165.1	46	65.8	41	3	0	93.182	1.41e-06
CALYLX010000164.1	46	257	186	16	6	89.423	2.17e-64
CALYLX010000164.1	46	257	186	16	6	89.423	2.17e-64
CALYLX010000164.1	46	257	186	16	6	89.423	2.17e-64
CALYLX010000164.1	46	257	186	16	6	89.423	2.17e-64
CALYLX010000164.1	46	257	186	16	6	89.423	2.17e-64
CALYLX010000164.1	46	257	186	16	6	89.423	2.17e-64
CALYLX010000164.1	46	257	186	16	6	89.423	2.17e-64
CALYLX010000164.1	46	257	186	16	6	89.423	2.17e-64
CALYLX010000164.1	46	257	186	16	6	89.423	2.17e-64
CALYLX010000164.1	46	257	186	16	6	89.423	2.17e-64
CALYLX010000164.1	46	257	186	16	6	89.423	2.17e-64
CALYLX010000164.1	46	250	185	16	7	88.942	3.62e-62
CALYLX010000164.1	46	65.8	41	3	0	93.182	1.41e-06
CALYLX010000164.1	46	65.8	41	3	0	93.182	1.41e-06
CALYLX010000164.1	46	65.8	41	3	0	93.182	1.41e-06
CALYLX010000164.1	46	65.8	41	3	0	93.182	1.41e-06
CALYLX010000164.1	46	65.8	41	3	0	93.182	1.41e-06
CALYLX010000164.1	46	65.8	41	3	0	93.182	1.41e-06
CALYLX010000164.1	46	65.8	41	3	0	93.182	1.41e-06
CALYLX010000164.1	46	65.8	41	3	0	93.182	1.41e-06
CALYLX010000164.1	46	65.8	41	3	0	93.182	1.41e-06
CALYLX010000164.1	46	65.8	41	3	0	93.182	1.41e-06
CALYLX010000164.1	46	65.8	41	3	0	93.182	1.41e-06
CALYLX010000164.1	46	65.8	41	3	0	93.182	1.41e-06
CALYLX010000163.1	46	257	186	16	6	89.423	2.17e-64
CALYLX010000163.1	46	257	186	16	6	89.423	2.17e-64
CALYLX010000163.1	46	257	186	16	6	89.423	2.17e-64
CALYLX010000163.1	46	257	186	16	6	89.423	2.17e-64
CALYLX010000163.1	46	257	186	16	6	89.423	2.17e-64
CALYLX010000163.1	46	257	186	16	6	89.423	2.17e-64
CALYLX010000163.1	46	250	185	16	7	88.942	3.62e-62
CALYLX010000163.1	46	250	185	16	7	88.942	3.62e-62
CALYLX010000163.1	46	65.8	41	3	0	93.182	1.41e-06
CALYLX010000163.1	46	65.8	41	3	0	93.182	1.41e-06
CALYLX010000163.1	46	65.8	41	3	0	93.182	1.41e-06
CALYLX010000163.1	46	65.8	41	3	0	93.182	1.41e-06
CALYLX010000163.1	46	65.8	41	3	0	93.182	1.41e-06
CALYLX010000163.1	46	65.8	41	3	0	93.182	1.41e-06
CALYLX010000163.1	46	65.8	41	3	0	93.182	1.41e-06
CALYLX010000162.1	46	257	186	16	6	89.423	2.17e-64
CALYLX010000162.1	46	215	179	20	9	86.058	1.32e-51
CALYLX010000162.1	46	213	179	17	12	86.058	4.76e-51
CALYLX010000162.1	46	195	177	21	12	84.286	1.72e-45
CALYLX010000162.1	46	193	168	18	11	85.279	6.20e-45
CALYLX010000162.1	46	189	175	20	13	84.135	8.01e-44
CALYLX010000162.1	46	65.8	41	3	0	93.182	1.41e-06
CALYLX010000162.1	46	63.9	40	3	0	93.023	5.07e-06
CALYLX010000161.1	46	257	186	16	6	89.423	2.17e-64
CALYLX010000161.1	46	257	186	16	6	89.423	2.17e-64
CALYLX010000161.1	46	257	186	16	6	89.423	2.17e-64
CALYLX010000161.1	46	257	186	16	6	89.423	2.17e-64
CALYLX010000161.1	46	257	186	16	6	89.423	2.17e-64
CALYLX010000161.1	46	257	186	16	6	89.423	2.17e-64
CALYLX010000161.1	46	257	186	16	6	89.423	2.17e-64
CALYLX010000161.1	46	255	186	14	8	89.423	7.79e-64
CALYLX010000161.1	46	65.8	41	3	0	93.182	1.41e-06
CALYLX010000161.1	46	65.8	41	3	0	93.182	1.41e-06
CALYLX010000161.1	46	65.8	41	3	0	93.182	1.41e-06
CALYLX010000161.1	46	65.8	41	3	0	93.182	1.41e-06
CALYLX010000161.1	46	65.8	41	3	0	93.182	1.41e-06
CALYLX010000161.1	46	65.8	41	3	0	93.182	1.41e-06
CALYLX010000130.1	46	257	186	16	6	89.423	2.17e-64
CALYLX010000130.1	46	257	186	16	6	89.423	2.17e-64
CALYLX010000130.1	46	257	186	16	6	89.423	2.17e-64
CALYLX010000130.1	46	257	186	16	6	89.423	2.17e-64
CALYLX010000130.1	46	257	186	16	6	89.423	2.17e-64
CALYLX010000130.1	46	257	186	16	6	89.423	2.17e-64
CALYLX010000130.1	46	257	186	16	6	89.423	2.17e-64
CALYLX010000130.1	46	257	186	16	6	89.423	2.17e-64
CALYLX010000130.1	46	257	186	16	6	89.423	2.17e-64
CALYLX010000130.1	46	257	186	16	6	89.423	2.17e-64
CALYLX010000130.1	46	257	186	16	6	89.423	2.17e-64
CALYLX010000130.1	46	257	186	16	6	89.423	2.17e-64
CALYLX010000130.1	46	257	186	16	6	89.423	2.17e-64
CALYLX010000130.1	46	257	186	16	6	89.423	2.17e-64
CALYLX010000130.1	46	257	186	16	6	89.423	2.17e-64
CALYLX010000130.1	46	257	186	16	6	89.423	2.17e-64
CALYLX010000130.1	46	257	186	16	6	89.423	2.17e-64
CALYLX010000130.1	46	257	186	16	6	89.423	2.17e-64
CALYLX010000130.1	46	257	186	16	6	89.423	2.17e-64
CALYLX010000130.1	46	257	186	16	6	89.423	2.17e-64
CALYLX010000130.1	46	65.8	41	3	0	93.182	1.41e-06
CALYLX010000130.1	46	65.8	41	3	0	93.182	1.41e-06
CALYLX010000130.1	46	65.8	41	3	0	93.182	1.41e-06
CALYLX010000130.1	46	65.8	41	3	0	93.182	1.41e-06
CALYLX010000130.1	46	65.8	41	3	0	93.182	1.41e-06
CALYLX010000130.1	46	65.8	41	3	0	93.182	1.41e-06
CALYLX010000130.1	46	65.8	41	3	0	93.182	1.41e-06
CALYLX010000130.1	46	65.8	41	3	0	93.182	1.41e-06
CALYLX010000130.1	46	65.8	41	3	0	93.182	1.41e-06
CALYLX010000130.1	46	65.8	41	3	0	93.182	1.41e-06
CALYLX010000130.1	46	65.8	41	3	0	93.182	1.41e-06
CALYLX010000130.1	46	65.8	41	3	0	93.182	1.41e-06
CALYLX010000130.1	46	65.8	41	3	0	93.182	1.41e-06
CALYLX010000130.1	46	65.8	41	3	0	93.182	1.41e-06
CALYLX010000130.1	46	65.8	41	3	0	93.182	1.41e-06
CALYLX010000130.1	46	65.8	41	3	0	93.182	1.41e-06
CALYLX010000130.1	46	65.8	41	3	0	93.182	1.41e-06
CALYLX010000130.1	46	65.8	41	3	0	93.182	1.41e-06
CALYLX010000130.1	46	65.8	41	3	0	93.182	1.41e-06
CALYLX010000130.1	46	65.8	41	3	0	93.182	1.41e-06
CALYLX010000129.1	46	257	186	16	6	89.423	2.17e-64
CALYLX010000129.1	46	257	186	16	6	89.423	2.17e-64
CALYLX010000129.1	46	257	186	16	6	89.423	2.17e-64
CALYLX010000129.1	46	257	186	16	6	89.423	2.17e-64
CALYLX010000129.1	46	257	186	16	6	89.423	2.17e-64
CALYLX010000129.1	46	250	185	16	7	88.942	3.62e-62
CALYLX010000129.1	46	250	185	16	7	88.942	3.62e-62
CALYLX010000129.1	46	250	185	16	7	88.942	3.62e-62
CALYLX010000129.1	46	250	185	16	7	88.942	3.62e-62
CALYLX010000129.1	46	250	185	16	7	88.942	3.62e-62
CALYLX010000129.1	46	65.8	41	3	0	93.182	1.41e-06
CALYLX010000129.1	46	65.8	41	3	0	93.182	1.41e-06
CALYLX010000129.1	46	65.8	41	3	0	93.182	1.41e-06
CALYLX010000129.1	46	65.8	41	3	0	93.182	1.41e-06
CALYLX010000129.1	46	65.8	41	3	0	93.182	1.41e-06
CALYLX010000129.1	46	65.8	41	3	0	93.182	1.41e-06
CALYLX010000129.1	46	65.8	41	3	0	93.182	1.41e-06
CALYLX010000129.1	46	65.8	41	3	0	93.182	1.41e-06
CALYLX010000129.1	46	65.8	41	3	0	93.182	1.41e-06
CALYLX010000129.1	46	65.8	41	3	0	93.182	1.41e-06
CALYLX010000128.1	46	257	186	16	6	89.423	2.17e-64
CALYLX010000128.1	46	257	186	16	6	89.423	2.17e-64
CALYLX010000128.1	46	250	185	16	7	88.942	3.62e-62
CALYLX010000128.1	46	250	185	16	7	88.942	3.62e-62
CALYLX010000128.1	46	226	180	19	8	86.957	6.11e-55
CALYLX010000128.1	46	65.8	41	3	0	93.182	1.41e-06
CALYLX010000128.1	46	65.8	41	3	0	93.182	1.41e-06
CALYLX010000128.1	46	65.8	41	3	0	93.182	1.41e-06
CALYLX010000128.1	46	65.8	41	3	0	93.182	1.41e-06
CALYLX010000128.1	46	62.1	39	3	0	92.857	1.82e-05
CALYLX010000107.1	48	257	195	18	8	88.235	2.17e-64
CALYLX010000107.1	48	257	195	18	8	88.235	2.17e-64
CALYLX010000107.1	48	257	195	18	8	88.235	2.17e-64
CALYLX010000107.1	48	257	195	18	8	88.235	2.17e-64
CALYLX010000107.1	48	257	195	18	8	88.235	2.17e-64
CALYLX010000107.1	48	257	195	18	8	88.235	2.17e-64
CALYLX010000107.1	48	257	195	18	8	88.235	2.17e-64
CALYLX010000107.1	48	257	195	18	8	88.235	2.17e-64
CALYLX010000107.1	48	257	195	18	8	88.235	2.17e-64
CALYLX010000107.1	48	257	195	18	8	88.235	2.17e-64
CALYLX010000107.1	48	257	195	18	8	88.235	2.17e-64
CALYLX010000107.1	48	257	195	18	8	88.235	2.17e-64
CALYLX010000107.1	48	255	195	16	10	88.235	7.79e-64
CALYLX010000107.1	48	65.8	41	3	0	93.182	1.41e-06
CALYLX010000107.1	48	65.8	41	3	0	93.182	1.41e-06
CALYLX010000107.1	48	65.8	41	3	0	93.182	1.41e-06
CALYLX010000107.1	48	65.8	41	3	0	93.182	1.41e-06
CALYLX010000107.1	48	65.8	41	3	0	93.182	1.41e-06
CALYLX010000107.1	48	65.8	41	3	0	93.182	1.41e-06
CALYLX010000107.1	48	65.8	41	3	0	93.182	1.41e-06
CALYLX010000107.1	48	65.8	41	3	0	93.182	1.41e-06
CALYLX010000107.1	48	65.8	41	3	0	93.182	1.41e-06
CALYLX010000107.1	48	65.8	41	3	0	93.182	1.41e-06
CALYLX010000107.1	48	65.8	41	3	0	93.182	1.41e-06
CALYLX010000107.1	48	65.8	41	3	0	93.182	1.41e-06
CALYLX010000107.1	48	65.8	41	3	0	93.182	1.41e-06
CALYLX010000042.1	46	257	186	16	6	89.423	2.17e-64
CALYLX010000042.1	46	257	186	16	6	89.423	2.17e-64
CALYLX010000042.1	46	257	186	16	6	89.423	2.17e-64
CALYLX010000042.1	46	254	189	17	7	88.732	2.80e-63
CALYLX010000042.1	46	250	185	16	7	88.942	3.62e-62
CALYLX010000042.1	46	65.8	41	3	0	93.182	1.41e-06
CALYLX010000042.1	46	65.8	41	3	0	93.182	1.41e-06
CALYLX010000042.1	46	65.8	41	3	0	93.182	1.41e-06
CALYLX010000042.1	46	65.8	41	3	0	93.182	1.41e-06
CALYLX010000042.1	46	65.8	41	3	0	93.182	1.41e-06
NBAY01000167.1	39	257	163	12	0	93.143	2.17e-64
NBAY01000167.1	39	63.9	36	1	0	97.297	5.07e-06
NBAY01000151.1	39	257	163	12	0	93.143	2.17e-64
NBAY01000151.1	39	254	153	8	0	95.031	2.80e-63
NBAY01000151.1	39	63.9	34	0	0	100.000	5.07e-06
NBAY01000151.1	39	63.9	34	0	0	100.000	5.07e-06
NBAY01000055.1	39	257	163	12	0	93.143	2.17e-64
NBAY01000055.1	39	248	152	9	0	94.410	1.30e-61
NBAY01000055.1	39	63.9	34	0	0	100.000	5.07e-06
NBAY01000055.1	39	63.9	34	0	0	100.000	5.07e-06
QVIE01002415.1	31	257	160	8	2	94.118	2.17e-64
MU410304.1	33	257	167	10	3	92.778	2.17e-64
CM024087.1	56	257	223	32	8	84.791	2.17e-64
CM024087.1	56	257	223	32	8	84.791	2.17e-64
CM024087.1	56	254	221	33	7	84.674	2.80e-63
CM024087.1	56	65.8	41	3	0	93.182	1.41e-06
CM024087.1	56	65.8	41	3	0	93.182	1.41e-06
CM024087.1	56	65.8	41	3	0	93.182	1.41e-06
NW_026089550.1	33	257	167	10	3	92.778	2.17e-64
NW_017264949.1	46	257	182	15	5	90.099	2.17e-64
NW_017264949.1	46	257	182	15	5	90.099	2.17e-64
NW_017264949.1	46	257	182	15	5	90.099	2.17e-64
NW_017264949.1	46	257	182	15	5	90.099	2.17e-64
NW_017264949.1	46	257	182	15	5	90.099	2.17e-64
NW_017264949.1	46	257	182	15	5	90.099	2.17e-64
NW_017264949.1	46	257	182	15	5	90.099	2.17e-64
NW_017264949.1	46	257	182	15	5	90.099	2.17e-64
NW_017264949.1	46	257	182	15	5	90.099	2.17e-64
NW_017264949.1	46	252	181	15	6	89.604	1.01e-62
NW_017264949.1	46	71.3	46	4	0	92.000	3.03e-08
NW_017264949.1	46	71.3	46	4	0	92.000	3.03e-08
NW_017264949.1	46	71.3	46	4	0	92.000	3.03e-08
NW_017264949.1	46	71.3	46	4	0	92.000	3.03e-08
NW_017264949.1	46	71.3	46	4	0	92.000	3.03e-08
NW_017264949.1	46	71.3	46	4	0	92.000	3.03e-08
NW_017264949.1	46	71.3	46	4	0	92.000	3.03e-08
QWDQ01000115.1	32	255	162	8	3	93.642	7.79e-64
CVKZ01000009.1	41	255	164	9	3	93.182	7.79e-64
CVKZ01000009.1	41	67.6	42	3	0	93.333	3.92e-07
KI925462.1	40	255	163	10	2	93.143	7.79e-64
KI925462.1	40	67.6	42	3	0	93.333	3.92e-07
KZ110649.1	50	255	203	20	10	87.124	7.79e-64
KZ110649.1	50	65.8	43	4	0	91.489	1.41e-06
VDMD01000335.1	41	255	166	10	3	92.737	7.79e-64
VDMD01000335.1	41	63.9	40	3	0	93.023	5.07e-06
JAGYWK010000084.1	51	255	195	17	9	88.235	7.79e-64
JAGYWK010000084.1	51	76.8	49	4	0	92.453	6.51e-10
JAGYZC010000040.1	58	255	228	36	7	84.133	7.79e-64
JAGYZC010000040.1	58	241	163	14	2	91.061	2.18e-59
JAGYZC010000040.1	58	63.9	42	4	0	91.304	5.07e-06
JAGYZC010000040.1	58	60.2	32	0	0	100.000	6.56e-05
JAGYZC010000032.1	58	255	228	36	7	84.133	7.79e-64
JAGYZC010000032.1	58	255	228	36	7	84.133	7.79e-64
JAGYZC010000032.1	58	255	228	36	7	84.133	7.79e-64
JAGYZC010000032.1	58	63.9	42	4	0	91.304	5.07e-06
JAGYZC010000032.1	58	63.9	42	4	0	91.304	5.07e-06
JAGYZC010000032.1	58	63.9	42	4	0	91.304	5.07e-06
JAGYZC010000003.1	58	255	228	36	7	84.133	7.79e-64
JAGYZC010000003.1	58	63.9	42	4	0	91.304	5.07e-06
JANBVD010000023.1	50	255	195	17	9	88.235	7.79e-64
JANBVD010000023.1	50	255	195	17	9	88.235	7.79e-64
JANBVD010000023.1	50	255	195	17	9	88.235	7.79e-64
JANBVD010000023.1	50	255	195	17	9	88.235	7.79e-64
JANBVD010000023.1	50	76.8	47	3	0	94.000	6.51e-10
JANBVD010000023.1	50	76.8	47	3	0	94.000	6.51e-10
JANBVD010000023.1	50	76.8	47	3	0	94.000	6.51e-10
JANBVD010000023.1	50	76.8	47	3	0	94.000	6.51e-10
JANBVD010000022.1	51	255	195	17	9	88.235	7.79e-64
JANBVD010000022.1	51	255	195	17	9	88.235	7.79e-64
JANBVD010000022.1	51	255	195	17	9	88.235	7.79e-64
JANBVD010000022.1	51	255	195	17	9	88.235	7.79e-64
JANBVD010000022.1	51	255	195	17	9	88.235	7.79e-64
JANBVD010000022.1	51	255	195	17	9	88.235	7.79e-64
JANBVD010000022.1	51	255	195	17	9	88.235	7.79e-64
JANBVD010000022.1	51	255	195	17	9	88.235	7.79e-64
JANBVD010000022.1	51	76.8	49	4	0	92.453	6.51e-10
JANBVD010000022.1	51	76.8	49	4	0	92.453	6.51e-10
JANBVD010000022.1	51	76.8	49	4	0	92.453	6.51e-10
JANBVD010000022.1	51	76.8	49	4	0	92.453	6.51e-10
JANBVD010000022.1	51	76.8	49	4	0	92.453	6.51e-10
JANBVD010000022.1	51	76.8	49	4	0	92.453	6.51e-10
JANBVD010000022.1	51	76.8	49	4	0	92.453	6.51e-10
JANBVD010000022.1	51	76.8	49	4	0	92.453	6.51e-10
JANBVD010000014.1	50	255	195	17	9	88.235	7.79e-64
JANBVD010000014.1	50	255	195	17	9	88.235	7.79e-64
JANBVD010000014.1	50	237	192	17	12	86.878	2.82e-58
JANBVD010000014.1	50	76.8	47	3	0	94.000	6.51e-10
JANBVD010000014.1	50	76.8	47	3	0	94.000	6.51e-10
JANBVD010000014.1	50	76.8	47	3	0	94.000	6.51e-10
JANBVD010000013.1	51	255	195	17	9	88.235	7.79e-64
JANBVD010000013.1	51	255	195	17	9	88.235	7.79e-64
JANBVD010000013.1	51	76.8	49	4	0	92.453	6.51e-10
JANBVD010000013.1	51	76.8	49	4	0	92.453	6.51e-10
PJQD01000066.1	50	255	195	17	9	88.235	7.79e-64
PJQD01000066.1	50	71.3	46	4	0	92.000	3.03e-08
JANIBP010000028.1	46	255	182	17	4	89.655	7.79e-64
JANIBP010000028.1	46	250	181	18	4	89.163	3.62e-62
JANIBP010000028.1	46	202	160	13	10	87.432	1.03e-47
JANIBP010000028.1	46	75.0	46	3	0	93.878	2.34e-09
JANIBP010000028.1	46	75.0	46	3	0	93.878	2.34e-09
JANIBP010000028.1	46	75.0	46	3	0	93.878	2.34e-09
JANIBP010000028.1	46	75.0	46	3	0	93.878	2.34e-09
PDUQ01000098.1	41	255	163	11	1	93.143	7.79e-64
PDUQ01000098.1	41	255	163	11	1	93.143	7.79e-64
PDUQ01000098.1	41	255	163	11	1	93.143	7.79e-64
PDUQ01000098.1	41	67.6	42	3	0	93.333	3.92e-07
PDUQ01000098.1	41	67.6	42	3	0	93.333	3.92e-07
PDUQ01000098.1	41	67.6	42	3	0	93.333	3.92e-07
PDUQ01000092.1	41	255	163	11	1	93.143	7.79e-64
PDUQ01000092.1	41	255	163	11	1	93.143	7.79e-64
PDUQ01000092.1	41	237	160	11	4	91.429	2.82e-58
PDUQ01000092.1	41	67.6	42	3	0	93.333	3.92e-07
PDUQ01000092.1	41	67.6	42	3	0	93.333	3.92e-07
PDUQ01000092.1	41	56.5	35	1	1	94.595	8.48e-04
PDUQ01000268.1	41	255	163	11	1	93.143	7.79e-64
PDUQ01000268.1	41	67.6	42	3	0	93.333	3.92e-07
PDUQ01000245.1	41	255	163	11	1	93.143	7.79e-64
PDUQ01000245.1	41	67.6	42	3	0	93.333	3.92e-07
PDUQ01000237.1	41	255	163	11	1	93.143	7.79e-64
PDUQ01000237.1	41	67.6	42	3	0	93.333	3.92e-07
PDUQ01000178.1	41	255	163	11	1	93.143	7.79e-64
PDUQ01000178.1	41	255	163	11	1	93.143	7.79e-64
PDUQ01000178.1	41	67.6	42	3	0	93.333	3.92e-07
PDUQ01000178.1	41	67.6	42	3	0	93.333	3.92e-07
PDUQ01000146.1	41	255	163	11	1	93.143	7.79e-64
PDUQ01000146.1	41	255	163	11	1	93.143	7.79e-64
PDUQ01000146.1	41	67.6	42	3	0	93.333	3.92e-07
PDUQ01000146.1	41	67.6	42	3	0	93.333	3.92e-07
PDUQ01000137.1	41	255	163	11	1	93.143	7.79e-64
PDUQ01000137.1	41	255	163	11	1	93.143	7.79e-64
PDUQ01000137.1	41	67.6	42	3	0	93.333	3.92e-07
PDUQ01000137.1	41	67.6	42	3	0	93.333	3.92e-07
PDUQ01000134.1	41	255	163	11	1	93.143	7.79e-64
PDUQ01000134.1	41	255	163	11	1	93.143	7.79e-64
PDUQ01000134.1	41	67.6	42	3	0	93.333	3.92e-07
PDUQ01000134.1	41	67.6	42	3	0	93.333	3.92e-07
PDUQ01000120.1	41	255	163	11	1	93.143	7.79e-64
PDUQ01000120.1	41	255	163	11	1	93.143	7.79e-64
PDUQ01000120.1	41	67.6	42	3	0	93.333	3.92e-07
PDUQ01000120.1	41	67.6	42	3	0	93.333	3.92e-07
PDUQ01000110.1	41	255	163	11	1	93.143	7.79e-64
PDUQ01000110.1	41	67.6	42	3	0	93.333	3.92e-07
JAKEZK010000138.1	51	255	195	17	9	88.235	7.79e-64
JAKEZK010000138.1	51	76.8	49	4	0	92.453	6.51e-10
JALAHW010000417.1	38	255	163	11	1	93.143	7.79e-64
JALAHW010000417.1	38	63.9	34	0	0	100.000	5.07e-06
SGPL01000906.1	39	255	162	12	0	93.103	7.79e-64
SGPL01000906.1	39	63.9	36	1	0	97.297	5.07e-06
NW_009258205.1	40	255	163	10	2	93.143	7.79e-64
NW_009258205.1	40	67.6	42	3	0	93.333	3.92e-07
NW_020169890.1	50	255	203	20	10	87.124	7.79e-64
NW_020169890.1	50	65.8	43	4	0	91.489	1.41e-06
SJRY01000318.1	40	254	161	12	0	93.064	2.80e-63
SJRY01000318.1	40	69.4	41	2	0	95.349	1.09e-07
SJRY01000317.1	40	254	161	12	0	93.064	2.80e-63
SJRY01000317.1	40	254	161	12	0	93.064	2.80e-63
SJRY01000317.1	40	254	161	12	0	93.064	2.80e-63
SJRY01000317.1	40	254	161	12	0	93.064	2.80e-63
SJRY01000317.1	40	254	161	12	0	93.064	2.80e-63
SJRY01000317.1	40	69.4	41	2	0	95.349	1.09e-07
SJRY01000317.1	40	69.4	41	2	0	95.349	1.09e-07
SJRY01000317.1	40	69.4	41	2	0	95.349	1.09e-07
SJRY01000317.1	40	69.4	41	2	0	95.349	1.09e-07
SJRY01000317.1	40	69.4	41	2	0	95.349	1.09e-07
SJRY01000200.1	40	254	161	12	0	93.064	2.80e-63
SJRY01000200.1	40	254	161	12	0	93.064	2.80e-63
SJRY01000200.1	40	69.4	41	2	0	95.349	1.09e-07
SJRY01000200.1	40	69.4	41	2	0	95.349	1.09e-07
QLPG01001634.1	39	254	159	11	0	93.529	2.80e-63
QLPG01001634.1	39	65.8	41	3	0	93.182	1.41e-06
QLOL01037500.1	31	254	159	11	0	93.529	2.80e-63
QLOK01048784.1	31	254	159	11	0	93.529	2.80e-63
JAEUWS010000094.1	43	254	172	15	2	91.005	2.80e-63
JAEUWS010000094.1	43	67.6	42	3	0	93.333	3.92e-07
JACAZE010000021.1	38	254	160	9	2	93.567	2.80e-63
JACAZE010000021.1	38	254	160	9	2	93.567	2.80e-63
JACAZE010000021.1	38	254	160	9	2	93.567	2.80e-63
JACAZE010000021.1	38	254	160	9	2	93.567	2.80e-63
JACAZE010000021.1	38	254	160	9	2	93.567	2.80e-63
JACAZE010000021.1	38	254	160	9	2	93.567	2.80e-63
JACAZE010000021.1	38	254	160	9	2	93.567	2.80e-63
JACAZE010000021.1	38	254	160	9	2	93.567	2.80e-63
JACAZE010000021.1	38	254	160	9	2	93.567	2.80e-63
JACAZE010000021.1	38	254	160	9	2	93.567	2.80e-63
JACAZE010000021.1	38	63.9	34	0	0	100.000	5.07e-06
JACAZE010000021.1	38	63.9	34	0	0	100.000	5.07e-06
JACAZE010000021.1	38	63.9	34	0	0	100.000	5.07e-06
JACAZE010000021.1	38	63.9	34	0	0	100.000	5.07e-06
JACAZE010000021.1	38	63.9	34	0	0	100.000	5.07e-06
JACAZE010000021.1	38	63.9	34	0	0	100.000	5.07e-06
JACAZE010000021.1	38	63.9	34	0	0	100.000	5.07e-06
JACAZE010000021.1	38	63.9	34	0	0	100.000	5.07e-06
JACAZE010000021.1	38	63.9	34	0	0	100.000	5.07e-06
JACAZE010000021.1	38	63.9	34	0	0	100.000	5.07e-06
JAACJJ010000010.1	48	254	195	20	7	87.838	2.80e-63
JAACJJ010000010.1	48	250	195	20	8	87.444	3.62e-62
JAACJJ010000010.1	48	250	195	20	8	87.444	3.62e-62
JAACJJ010000010.1	48	65.8	41	3	0	93.182	1.41e-06
JAACJJ010000010.1	48	65.8	41	3	0	93.182	1.41e-06
JAACJJ010000010.1	48	65.8	41	3	0	93.182	1.41e-06
NHYE01003690.1	39	254	159	11	0	93.529	2.80e-63
NHYE01003690.1	39	65.8	41	3	0	93.182	1.41e-06
JALAHZ010002598.1	36	254	159	6	4	94.083	2.80e-63
JALAHZ010002598.1	36	52.8	30	1	0	96.774	0.011
JABYQN010000009.1	38	254	161	12	0	93.064	2.80e-63
JABYQN010000009.1	38	254	161	12	0	93.064	2.80e-63
JABYQN010000009.1	38	254	161	12	0	93.064	2.80e-63
JABYQN010000009.1	38	63.9	34	0	0	100.000	5.07e-06
JABYQN010000009.1	38	63.9	34	0	0	100.000	5.07e-06
JABYQN010000009.1	38	63.9	34	0	0	100.000	5.07e-06
JAMGZG010000007.1	41	254	172	15	2	91.005	2.80e-63
JAMGZG010000007.1	41	254	172	15	2	91.005	2.80e-63
JAMGZG010000007.1	41	252	172	14	3	91.005	1.01e-62
JAMGZG010000007.1	41	248	171	16	2	90.476	1.30e-61
JAMGZG010000007.1	41	235	171	13	7	89.529	1.01e-57
JAMGZG010000007.1	41	235	148	9	1	93.671	1.01e-57
JAMGZG010000007.1	41	222	169	17	6	88.021	7.90e-54
JAMGZG010000007.1	41	220	167	15	7	88.360	2.84e-53
JAMGZG010000007.1	41	63.9	34	0	0	100.000	5.07e-06
JAMGZG010000007.1	41	63.9	34	0	0	100.000	5.07e-06
JAMGZG010000007.1	41	63.9	34	0	0	100.000	5.07e-06
JAMGZG010000007.1	41	63.9	34	0	0	100.000	5.07e-06
QFEZ01001001.1	39	254	159	11	0	93.529	2.80e-63
QFEZ01001001.1	39	65.8	41	3	0	93.182	1.41e-06
NBAY01000186.1	37	254	153	8	0	95.031	2.80e-63
NBAY01000186.1	37	63.9	36	1	0	97.297	5.07e-06
QLOT01009587.1	31	254	159	11	0	93.529	2.80e-63
RCHF01014519.1	31	254	159	11	0	93.529	2.80e-63
RCHF01014515.1	31	254	159	11	0	93.529	2.80e-63
RCHF01014509.1	38	254	159	11	0	93.529	2.80e-63
RCHF01014509.1	38	63.9	34	0	0	100.000	5.07e-06
RCHF01014493.1	31	254	159	11	0	93.529	2.80e-63
RCHF01014489.1	38	254	159	11	0	93.529	2.80e-63
RCHF01014489.1	38	63.9	34	0	0	100.000	5.07e-06
RCHF01014484.1	31	254	159	11	0	93.529	2.80e-63
RCHF01014467.1	38	254	159	11	0	93.529	2.80e-63
RCHF01014467.1	38	63.9	36	1	0	97.297	5.07e-06
RCHF01013209.1	38	254	159	11	0	93.529	2.80e-63
RCHF01013209.1	38	63.9	34	0	0	100.000	5.07e-06
RCHF01012958.1	38	254	159	11	0	93.529	2.80e-63
RCHF01012958.1	38	63.9	36	1	0	97.297	5.07e-06
RCHF01012947.1	38	254	159	11	0	93.529	2.80e-63
RCHF01012947.1	38	63.9	36	1	0	97.297	5.07e-06
RCHF01012524.1	38	254	159	11	0	93.529	2.80e-63
RCHF01012524.1	38	63.9	34	0	0	100.000	5.07e-06
RCHF01012489.1	31	254	159	11	0	93.529	2.80e-63
RCHF01012086.1	31	254	159	11	0	93.529	2.80e-63
RCHF01010328.1	31	254	159	11	0	93.529	2.80e-63
RCHF01010323.1	38	254	159	11	0	93.529	2.80e-63
RCHF01010323.1	38	63.9	34	0	0	100.000	5.07e-06
RCHF01010221.1	31	254	159	11	0	93.529	2.80e-63
RCHF01010202.1	38	254	159	11	0	93.529	2.80e-63
RCHF01010202.1	38	63.9	36	1	0	97.297	5.07e-06
RCHF01010169.1	38	254	159	11	0	93.529	2.80e-63
RCHF01010169.1	38	63.9	34	0	0	100.000	5.07e-06
RCHF01010121.1	38	254	159	11	0	93.529	2.80e-63
RCHF01010121.1	38	63.9	36	1	0	97.297	5.07e-06
RCHF01009999.1	38	254	159	11	0	93.529	2.80e-63
RCHF01009999.1	38	63.9	36	1	0	97.297	5.07e-06
RCHF01009892.1	31	254	159	11	0	93.529	2.80e-63
RCHF01009777.1	38	254	160	9	2	93.567	2.80e-63
RCHF01009777.1	38	63.9	36	1	0	97.297	5.07e-06
RCHF01009571.1	38	254	159	11	0	93.529	2.80e-63
RCHF01009571.1	38	63.9	34	0	0	100.000	5.07e-06
RCHF01009112.1	38	254	159	11	0	93.529	2.80e-63
RCHF01009112.1	38	63.9	34	0	0	100.000	5.07e-06
RCHF01008796.1	31	254	159	11	0	93.529	2.80e-63
RCHF01007126.1	38	254	159	11	0	93.529	2.80e-63
RCHF01007126.1	38	63.9	34	0	0	100.000	5.07e-06
JAJDMX010000525.1	34	254	151	7	0	95.570	2.80e-63
JAJDMX010000525.1	34	52.8	28	0	0	100.000	0.011
JAOVFP010000010.1	39	254	164	12	1	92.655	2.80e-63
JAOVFP010000010.1	39	254	164	12	1	92.655	2.80e-63
JAOVFP010000010.1	39	254	164	12	1	92.655	2.80e-63
JAOVFP010000010.1	39	254	164	12	1	92.655	2.80e-63
JAOVFP010000010.1	39	254	164	12	1	92.655	2.80e-63
JAOVFP010000010.1	39	254	164	12	1	92.655	2.80e-63
JAOVFP010000010.1	39	254	164	12	1	92.655	2.80e-63
JAOVFP010000010.1	39	254	164	12	1	92.655	2.80e-63
JAOVFP010000010.1	39	254	164	12	1	92.655	2.80e-63
JAOVFP010000010.1	39	254	164	12	1	92.655	2.80e-63
JAOVFP010000010.1	39	254	164	12	1	92.655	2.80e-63
JAOVFP010000010.1	39	254	164	12	1	92.655	2.80e-63
JAOVFP010000010.1	39	254	164	12	1	92.655	2.80e-63
JAOVFP010000010.1	39	254	164	12	1	92.655	2.80e-63
JAOVFP010000010.1	39	254	164	12	1	92.655	2.80e-63
JAOVFP010000010.1	39	254	164	12	1	92.655	2.80e-63
JAOVFP010000010.1	39	254	164	12	1	92.655	2.80e-63
JAOVFP010000010.1	39	254	164	12	1	92.655	2.80e-63
JAOVFP010000010.1	39	254	164	12	1	92.655	2.80e-63
JAOVFP010000010.1	39	63.9	34	0	0	100.000	5.07e-06
JAOVFP010000010.1	39	63.9	34	0	0	100.000	5.07e-06
JAOVFP010000010.1	39	63.9	34	0	0	100.000	5.07e-06
JAOVFP010000010.1	39	63.9	34	0	0	100.000	5.07e-06
JAOVFP010000010.1	39	63.9	34	0	0	100.000	5.07e-06
JAOVFP010000010.1	39	63.9	34	0	0	100.000	5.07e-06
JAOVFP010000010.1	39	63.9	34	0	0	100.000	5.07e-06
JAOVFP010000010.1	39	63.9	34	0	0	100.000	5.07e-06
JAOVFP010000010.1	39	63.9	34	0	0	100.000	5.07e-06
JAOVFP010000010.1	39	63.9	34	0	0	100.000	5.07e-06
JAOVFP010000010.1	39	63.9	34	0	0	100.000	5.07e-06
JAOVFP010000010.1	39	63.9	34	0	0	100.000	5.07e-06
JAOVFP010000010.1	39	63.9	34	0	0	100.000	5.07e-06
JAOVFP010000010.1	39	63.9	34	0	0	100.000	5.07e-06
JAOVFP010000010.1	39	63.9	34	0	0	100.000	5.07e-06
JAOVFP010000010.1	39	63.9	34	0	0	100.000	5.07e-06
JAOVFP010000010.1	39	63.9	34	0	0	100.000	5.07e-06
JAOVFP010000010.1	39	63.9	34	0	0	100.000	5.07e-06
JAOVFP010000010.1	39	63.9	34	0	0	100.000	5.07e-06
JAOVFP010000003.1	41	254	164	12	1	92.655	2.80e-63
JAOVFP010000003.1	41	254	164	12	1	92.655	2.80e-63
JAOVFP010000003.1	41	254	164	12	1	92.655	2.80e-63
JAOVFP010000003.1	41	254	164	12	1	92.655	2.80e-63
JAOVFP010000003.1	41	254	164	12	1	92.655	2.80e-63
JAOVFP010000003.1	41	254	164	12	1	92.655	2.80e-63
JAOVFP010000003.1	41	63.9	40	3	0	93.023	5.07e-06
JAOVFP010000003.1	41	63.9	40	3	0	93.023	5.07e-06
JAOVFP010000003.1	41	63.9	40	3	0	93.023	5.07e-06
JAOVFP010000003.1	41	63.9	40	3	0	93.023	5.07e-06
JAOVFP010000003.1	41	63.9	40	3	0	93.023	5.07e-06
JAOVFP010000003.1	41	63.9	40	3	0	93.023	5.07e-06
KQ464089.1	39	252	163	12	1	92.614	1.01e-62
KQ464089.1	39	63.9	34	0	0	100.000	5.07e-06
JADNYI010000904.1	40	252	160	12	0	93.023	1.01e-62
JADNYI010000904.1	40	63.9	40	3	0	93.023	5.07e-06
JADNYI010000882.1	40	252	160	12	0	93.023	1.01e-62
JADNYI010000882.1	40	63.9	40	3	0	93.023	5.07e-06
JADNYI010000868.1	40	252	160	12	0	93.023	1.01e-62
JADNYI010000868.1	40	63.9	40	3	0	93.023	5.07e-06
JADNYI010000676.1	40	252	160	12	0	93.023	1.01e-62
JADNYI010000676.1	40	63.9	40	3	0	93.023	5.07e-06
JADNYI010000631.1	40	252	160	12	0	93.023	1.01e-62
JADNYI010000631.1	40	252	160	12	0	93.023	1.01e-62
JADNYI010000631.1	40	63.9	40	3	0	93.023	5.07e-06
JADNYI010000631.1	40	63.9	40	3	0	93.023	5.07e-06
JADNYI010000559.1	39	252	164	14	0	92.135	1.01e-62
JADNYI010000559.1	39	252	164	14	0	92.135	1.01e-62
JADNYI010000559.1	39	63.9	34	0	0	100.000	5.07e-06
JADNYI010000559.1	39	63.9	34	0	0	100.000	5.07e-06
JABYQJ010000087.1	39	252	163	12	1	92.614	1.01e-62
JABYQJ010000087.1	39	252	163	12	1	92.614	1.01e-62
JABYQJ010000087.1	39	63.9	36	1	0	97.297	5.07e-06
JABYQJ010000087.1	39	63.9	36	1	0	97.297	5.07e-06
WTXG01000649.1	41	252	172	14	3	91.005	1.01e-62
WTXG01000649.1	41	63.9	36	1	0	97.297	5.07e-06
JAAXNY010000005.1	40	252	160	12	0	93.023	1.01e-62
JAAXNY010000005.1	40	252	160	12	0	93.023	1.01e-62
JAAXNY010000005.1	40	252	160	12	0	93.023	1.01e-62
JAAXNY010000005.1	40	252	160	12	0	93.023	1.01e-62
JAAXNY010000005.1	40	65.8	41	3	0	93.182	1.41e-06
JAAXNY010000005.1	40	65.8	41	3	0	93.182	1.41e-06
JAAXNY010000005.1	40	65.8	41	3	0	93.182	1.41e-06
JAAXNY010000005.1	40	65.8	41	3	0	93.182	1.41e-06
BIMQ01000240.1	40	252	160	12	0	93.023	1.01e-62
BIMQ01000240.1	40	65.8	41	3	0	93.182	1.41e-06
JACGZH010000010.1	42	252	169	10	5	91.848	1.01e-62
JACGZH010000010.1	42	252	169	10	5	91.848	1.01e-62
JACGZH010000010.1	42	252	169	10	5	91.848	1.01e-62
JACGZH010000010.1	42	67.6	43	2	1	93.478	3.92e-07
JACGZH010000010.1	42	67.6	43	2	1	93.478	3.92e-07
JACGZH010000007.1	42	252	169	10	5	91.848	1.01e-62
JACGZH010000007.1	42	67.6	43	2	1	93.478	3.92e-07
JACGZH010000006.1	42	252	169	10	5	91.848	1.01e-62
JACGZH010000006.1	42	252	169	10	5	91.848	1.01e-62
JACGZH010000006.1	42	252	169	10	5	91.848	1.01e-62
JACGZH010000006.1	42	252	169	10	5	91.848	1.01e-62
JACGZH010000006.1	42	67.6	43	2	1	93.478	3.92e-07
JACGZH010000006.1	42	67.6	43	2	1	93.478	3.92e-07
JACGZH010000006.1	42	67.6	43	2	1	93.478	3.92e-07
JACGZH010000006.1	42	67.6	43	2	1	93.478	3.92e-07
JACGZH010000019.1	42	252	169	10	5	91.848	1.01e-62
JACGZH010000019.1	42	252	169	10	5	91.848	1.01e-62
JACGZH010000019.1	42	252	169	10	5	91.848	1.01e-62
JACGZH010000019.1	42	67.6	43	2	1	93.478	3.92e-07
JACGZH010000019.1	42	67.6	43	2	1	93.478	3.92e-07
JACGZH010000019.1	42	67.6	43	2	1	93.478	3.92e-07
JACGZH010000018.1	42	252	169	10	5	91.848	1.01e-62
JACGZH010000018.1	42	252	169	10	5	91.848	1.01e-62
JACGZH010000018.1	42	252	169	10	5	91.848	1.01e-62
JACGZH010000018.1	42	67.6	43	2	1	93.478	3.92e-07
JACGZH010000018.1	42	67.6	43	2	1	93.478	3.92e-07
JACGZH010000018.1	42	67.6	43	2	1	93.478	3.92e-07
JACGZH010000015.1	42	252	169	10	5	91.848	1.01e-62
JACGZH010000015.1	42	252	169	10	5	91.848	1.01e-62
JACGZH010000015.1	42	252	169	10	5	91.848	1.01e-62
JACGZH010000015.1	42	252	169	10	5	91.848	1.01e-62
JACGZH010000015.1	42	252	169	10	5	91.848	1.01e-62
JACGZH010000015.1	42	67.6	43	2	1	93.478	3.92e-07
JACGZH010000015.1	42	67.6	43	2	1	93.478	3.92e-07
JACGZH010000015.1	42	67.6	43	2	1	93.478	3.92e-07
JACGZH010000015.1	42	67.6	43	2	1	93.478	3.92e-07
JACGZH010000015.1	42	67.6	43	2	1	93.478	3.92e-07
JACGZH010000014.1	42	252	169	10	5	91.848	1.01e-62
JACGZH010000014.1	42	252	169	10	5	91.848	1.01e-62
JACGZH010000014.1	42	252	169	10	5	91.848	1.01e-62
JACGZH010000014.1	42	252	169	10	5	91.848	1.01e-62
JACGZH010000014.1	42	252	169	10	5	91.848	1.01e-62
JACGZH010000014.1	42	67.6	43	2	1	93.478	3.92e-07
JACGZH010000014.1	42	67.6	43	2	1	93.478	3.92e-07
JACGZH010000014.1	42	67.6	43	2	1	93.478	3.92e-07
JACGZH010000014.1	42	67.6	43	2	1	93.478	3.92e-07
JACGZH010000014.1	42	67.6	43	2	1	93.478	3.92e-07
JACGZH010000013.1	42	252	169	10	5	91.848	1.01e-62
JACGZH010000013.1	42	252	169	10	5	91.848	1.01e-62
JACGZH010000013.1	42	252	169	10	5	91.848	1.01e-62
JACGZH010000013.1	42	252	169	10	5	91.848	1.01e-62
JACGZH010000013.1	42	252	169	10	5	91.848	1.01e-62
JACGZH010000013.1	42	252	169	10	5	91.848	1.01e-62
JACGZH010000013.1	42	67.6	43	2	1	93.478	3.92e-07
JACGZH010000013.1	42	67.6	43	2	1	93.478	3.92e-07
JACGZH010000013.1	42	67.6	43	2	1	93.478	3.92e-07
JACGZH010000013.1	42	67.6	43	2	1	93.478	3.92e-07
JACGZH010000013.1	42	67.6	43	2	1	93.478	3.92e-07
JACGZH010000013.1	42	67.6	43	2	1	93.478	3.92e-07
JACGZH010000001.1	42	252	169	10	5	91.848	1.01e-62
JACGZH010000001.1	42	252	169	10	5	91.848	1.01e-62
JACGZH010000001.1	42	252	169	10	5	91.848	1.01e-62
JACGZH010000001.1	42	252	169	10	5	91.848	1.01e-62
JACGZH010000001.1	42	252	169	10	5	91.848	1.01e-62
JACGZH010000001.1	42	67.6	43	2	1	93.478	3.92e-07
JACGZH010000001.1	42	67.6	43	2	1	93.478	3.92e-07
JACGZH010000001.1	42	67.6	43	2	1	93.478	3.92e-07
JACGZH010000001.1	42	65.8	42	2	1	93.333	1.41e-06
QYAL01000201.1	38	252	162	8	4	93.103	1.01e-62
QYAL01000201.1	38	63.9	34	0	0	100.000	5.07e-06
CP068001.1	58	252	229	29	14	84.191	1.01e-62
CP068001.1	58	252	229	29	14	84.191	1.01e-62
CP068001.1	58	252	229	29	14	84.191	1.01e-62
CP068001.1	58	252	229	29	14	84.191	1.01e-62
CP068001.1	58	252	229	29	14	84.191	1.01e-62
CP068001.1	58	65.8	41	3	0	93.182	1.41e-06
CP068001.1	58	65.8	41	3	0	93.182	1.41e-06
CP068001.1	58	65.8	41	3	0	93.182	1.41e-06
CP068001.1	58	65.8	41	3	0	93.182	1.41e-06
CP068001.1	58	65.8	41	3	0	93.182	1.41e-06
JAKLMF010001901.1	37	252	155	7	2	94.512	1.01e-62
JAKLMF010001901.1	37	63.9	36	1	0	97.297	5.07e-06
[truncated: 761 more rows]
