# Supplementary material for: Using nanopore sequencing to identify fungi from clinical samples with high phylogenetic resolution
Source: Sci Rep. 2023 Jun 16;13:9785. doi: 10.1038/s41598-023-37016-0 (PMC10275880; doi:10.1038/s41598-023-37016-0)
Supplement: Supplementary file 1 — Supplementary Information. [file 41598_2023_37016_MOESM1_ESM.zip › Supplementary_Information/Supplementary_Data/Data_S5_Mock_blast/results/Mock_RGN4_1_fmt6.txt]

JAIGNX010000036.1	100	3555	1925	0	0	100.000	0.0
JAIGNX010000036.1	100	3555	1925	0	0	100.000	0.0
JAIGNX010000006.1	100	3555	1925	0	0	100.000	0.0
JAMAMB010000006.1	100	3343	1891	33	6	97.979	0.0
JAMAMA010000005.1	100	3343	1891	33	6	97.979	0.0
JAMALM010001433.1	100	3321	1884	39	3	97.819	0.0
BEDW01000020.1	100	3240	1879	45	14	96.956	0.0
JAMALP010000010.1	100	3192	1873	51	17	96.497	0.0
JAMALO010000017.1	100	3192	1873	51	17	96.497	0.0
BEDX01000012.1	100	3081	1847	72	14	95.551	0.0
JAMYHM010000230.1	100	3053	1848	70	22	95.258	0.0
JAMYHP010000150.1	100	3053	1848	70	22	95.258	0.0
JAMYHS010001152.1	100	3053	1848	70	22	95.258	0.0
BEDY01000008.1	100	3051	1843	69	21	95.344	0.0
JAMYHQ010001361.1	100	3048	1848	70	23	95.209	0.0
JAMYHN010000191.1	100	3048	1848	70	23	95.209	0.0
JAMALS010000003.1	100	3048	1844	73	19	95.248	0.0
JAMFRD010000198.1	100	3048	1844	73	19	95.248	0.0
JAMALR010000011.1	100	3048	1844	73	19	95.248	0.0
JAMALQ010000137.1	100	3048	1844	73	19	95.248	0.0
JAMYHR010000054.1	100	3048	1848	70	23	95.209	0.0
JAMFRE010000187.1	100	3048	1844	73	19	95.248	0.0
JAMYHO010000241.1	100	3048	1848	70	23	95.209	0.0
JALJEG010000101.1	100	2992	1837	82	21	94.691	0.0
PQXP01000239.1	100	2948	1828	87	23	94.324	0.0
PQXP01001050.1	99	2946	1827	87	23	94.321	0.0
QKWK01000021.1	100	2918	1826	88	28	94.027	0.0
JAMYHU010000003.1	100	2896	1827	88	33	93.789	0.0
JAMYHV010000178.1	100	2896	1827	88	33	93.789	0.0
JAMALZ010000002.1	100	2896	1828	86	35	93.792	0.0
JAMYHW010000003.1	100	2896	1827	88	33	93.789	0.0
JH977602.1	100	2891	1827	87	35	93.740	0.0
JH977602.1	100	416	227	1	0	99.561	1.26e-111
JH977602.1	100	379	211	3	0	98.598	1.65e-100
JH977602.1	100	158	85	0	0	100.000	8.40e-34
JH977602.1	100	87.9	55	4	0	93.220	1.12e-12
NW_014040855.1	100	2891	1827	87	35	93.740	0.0
NW_014040855.1	100	416	227	1	0	99.561	1.26e-111
NW_014040855.1	100	379	211	3	0	98.598	1.65e-100
NW_014040855.1	100	158	85	0	0	100.000	8.40e-34
NW_014040855.1	100	87.9	55	4	0	93.220	1.12e-12
QPMP01000167.1	100	2885	1826	88	35	93.689	0.0
PQXP01001035.1	98	2874	1788	89	23	94.105	0.0
RSCE01000026.1	100	2872	1813	100	23	93.647	0.0
RSCE01000026.1	100	2872	1813	100	23	93.647	0.0
RSCE01000026.1	100	2872	1813	100	23	93.647	0.0
RSCE01000022.1	100	2872	1813	100	23	93.647	0.0
NW_021167133.1	100	2872	1813	100	23	93.647	0.0
NW_021167133.1	100	2872	1813	100	23	93.647	0.0
NW_021167133.1	100	2872	1813	100	23	93.647	0.0
NW_021167129.1	100	2872	1813	100	23	93.647	0.0
PQXP01001036.1	100	2780	1788	127	27	92.070	0.0
PQXP01001036.1	100	955	695	68	17	89.103	0.0
PQXP01001036.1	100	564	395	25	16	90.596	4.24e-156
PQXP01001036.1	100	468	324	20	15	90.251	3.42e-127
PQXP01001036.1	100	383	217	5	0	97.748	1.27e-101
PQXP01001036.1	100	165	126	6	10	88.732	5.02e-36
PQXP01001036.1	100	147	118	7	10	87.407	1.82e-30
CP086717.1	96	2712	1707	92	22	93.740	0.0
CP086717.1	96	2712	1707	92	22	93.740	0.0
CP086717.1	96	2712	1707	92	22	93.740	0.0
CP086717.1	96	2712	1707	92	22	93.740	0.0
CP086717.1	96	2702	1707	92	24	93.637	0.0
CP086717.1	96	2691	1704	92	25	93.575	0.0
CP086717.1	96	2678	1705	90	30	93.425	0.0
CP086717.1	96	2669	1701	94	27	93.359	0.0
CP086717.1	96	2623	1701	93	38	92.849	0.0
CP086717.1	96	2342	1663	106	73	90.282	0.0
CP086717.1	96	76.8	41	0	0	100.000	2.42e-09
CP086717.1	96	76.8	41	0	0	100.000	2.42e-09
CP086717.1	96	76.8	41	0	0	100.000	2.42e-09
CP086717.1	96	76.8	41	0	0	100.000	2.42e-09
CP086717.1	96	76.8	41	0	0	100.000	2.42e-09
CP086717.1	96	76.8	41	0	0	100.000	2.42e-09
CP086717.1	96	76.8	41	0	0	100.000	2.42e-09
CP086717.1	96	76.8	41	0	0	100.000	2.42e-09
CP086717.1	96	71.3	41	0	1	97.619	1.13e-07
CP086717.1	96	69.4	40	0	1	97.561	4.05e-07
RSCD01000010.1	100	2542	1760	138	43	90.675	0.0
RSCD01000010.1	100	2542	1760	138	43	90.675	0.0
RSCD01000010.1	100	2542	1760	138	43	90.675	0.0
RSCD01000010.1	100	2542	1760	137	44	90.675	0.0
RSCD01000010.1	100	2536	1759	138	44	90.623	0.0
RSCD01000010.1	100	2516	1756	138	47	90.469	0.0
RSCD01000041.1	100	2523	1757	138	46	90.520	0.0
RSCD01000041.1	100	2523	1757	138	46	90.520	0.0
RSCD01000041.1	100	2170	1701	129	107	87.816	0.0
JAMYHL010000155.1	92	2460	1426	43	3	96.875	0.0
JAMYHL010000155.1	92	446	288	7	13	93.506	1.60e-120
MCFC01000139.1	100	2427	1734	165	36	89.612	0.0
NBSH01000033.1	100	2423	1747	160	46	89.452	0.0
NBSH01000033.1	100	2423	1747	160	46	89.452	0.0
NBSH01000033.1	100	1375	795	23	2	96.951	0.0
NBSH01000032.1	100	2423	1747	160	46	89.452	0.0
NBSH01000032.1	100	2423	1747	160	46	89.452	0.0
NBSH01000032.1	100	512	547	81	43	81.520	1.56e-140
NW_019028973.1	100	2423	1747	160	46	89.452	0.0
NW_019028973.1	100	2423	1747	160	46	89.452	0.0
NW_019028973.1	100	1375	795	23	2	96.951	0.0
NW_019028972.1	100	2423	1747	160	46	89.452	0.0
NW_019028972.1	100	2423	1747	160	46	89.452	0.0
NW_019028972.1	100	512	547	81	43	81.520	1.56e-140
JAKFAO010000004.1	100	2418	1733	163	39	89.561	0.0
CP025762.1	100	2398	1759	148	66	89.154	0.0
CP025762.1	100	2209	1672	148	72	88.372	0.0
CP025762.1	100	1171	669	16	1	97.522	0.0
CP025762.1	100	905	862	112	59	83.446	0.0
AE017342.1	100	2386	1756	153	63	89.047	0.0
AE017342.1	100	2386	1756	153	63	89.047	0.0
NC_006684.1	100	2386	1756	153	63	89.047	0.0
NC_006684.1	100	2386	1756	153	63	89.047	0.0
CP000287.1	100	2383	1758	149	68	89.013	0.0
CP000287.1	100	2383	1758	149	68	89.013	0.0
CP000287.1	100	2383	1758	149	68	89.013	0.0
CP000287.1	100	2383	1758	149	68	89.013	0.0
CP000287.1	100	2383	1758	149	68	89.013	0.0
CP000287.1	100	2383	1758	149	68	89.013	0.0
CP000287.1	100	2383	1758	149	68	89.013	0.0
CP000287.1	100	2383	1758	149	68	89.013	0.0
CP000287.1	100	2383	1758	149	68	89.013	0.0
CP000287.1	100	2383	1758	149	68	89.013	0.0
CP000287.1	100	2383	1758	149	68	89.013	0.0
CP000287.1	100	2383	1758	149	68	89.013	0.0
CP000287.1	100	2383	1758	149	68	89.013	0.0
CP000287.1	100	2383	1758	149	68	89.013	0.0
CP000287.1	100	2383	1758	149	68	89.013	0.0
CP000287.1	100	2383	1758	149	68	89.013	0.0
CP000287.1	100	2383	1758	149	68	89.013	0.0
CP000287.1	100	2383	1758	149	68	89.013	0.0
CP000287.1	100	2383	1758	149	68	89.013	0.0
CP000287.1	100	2383	1758	149	68	89.013	0.0
CP000287.1	100	2383	1758	149	68	89.013	0.0
CP000287.1	100	2383	1758	149	68	89.013	0.0
CP000287.1	100	2383	1758	149	68	89.013	0.0
CP000287.1	100	2383	1758	149	68	89.013	0.0
CP000287.1	100	2383	1758	149	68	89.013	0.0
CP000287.1	100	2383	1758	149	68	89.013	0.0
CP000287.1	100	2383	1758	149	68	89.013	0.0
CP000287.1	100	2383	1758	149	68	89.013	0.0
CP000287.1	100	2383	1758	149	68	89.013	0.0
CP000287.1	100	2383	1758	149	68	89.013	0.0
CP000287.1	100	2383	1758	149	68	89.013	0.0
CP000287.1	100	2383	1758	149	68	89.013	0.0
CP000287.1	100	2383	1758	149	68	89.013	0.0
CP000287.1	100	2383	1758	149	68	89.013	0.0
CP000287.1	100	2383	1758	149	68	89.013	0.0
CP000287.1	100	2383	1758	149	68	89.013	0.0
CP000287.1	100	2383	1758	149	68	89.013	0.0
CP000287.1	100	2383	1758	149	68	89.013	0.0
CP000287.1	100	2383	1758	149	68	89.013	0.0
CP000287.1	100	2383	1758	149	68	89.013	0.0
CP000287.1	100	2383	1758	149	68	89.013	0.0
CP000287.1	100	2383	1758	149	68	89.013	0.0
CP000287.1	100	2383	1758	149	68	89.013	0.0
CP000287.1	100	2383	1758	149	68	89.013	0.0
CP000287.1	100	2383	1758	149	68	89.013	0.0
CP000287.1	100	2383	1758	149	68	89.013	0.0
CP000287.1	100	2383	1758	149	68	89.013	0.0
CP000287.1	100	2379	1756	148	69	89.002	0.0
CP000287.1	100	2372	1756	151	68	88.911	0.0
CP000287.1	100	2359	1757	151	71	88.782	0.0
NC_014939.1	100	2383	1758	149	68	89.013	0.0
NC_014939.1	100	2383	1758	149	68	89.013	0.0
NC_014939.1	100	2383	1758	149	68	89.013	0.0
NC_014939.1	100	2383	1758	149	68	89.013	0.0
NC_014939.1	100	2383	1758	149	68	89.013	0.0
NC_014939.1	100	2383	1758	149	68	89.013	0.0
NC_014939.1	100	2383	1758	149	68	89.013	0.0
NC_014939.1	100	2383	1758	149	68	89.013	0.0
NC_014939.1	100	2383	1758	149	68	89.013	0.0
NC_014939.1	100	2383	1758	149	68	89.013	0.0
NC_014939.1	100	2383	1758	149	68	89.013	0.0
NC_014939.1	100	2383	1758	149	68	89.013	0.0
NC_014939.1	100	2383	1758	149	68	89.013	0.0
NC_014939.1	100	2383	1758	149	68	89.013	0.0
NC_014939.1	100	2383	1758	149	68	89.013	0.0
NC_014939.1	100	2383	1758	149	68	89.013	0.0
NC_014939.1	100	2383	1758	149	68	89.013	0.0
NC_014939.1	100	2383	1758	149	68	89.013	0.0
NC_014939.1	100	2383	1758	149	68	89.013	0.0
NC_014939.1	100	2383	1758	149	68	89.013	0.0
NC_014939.1	100	2383	1758	149	68	89.013	0.0
NC_014939.1	100	2383	1758	149	68	89.013	0.0
NC_014939.1	100	2383	1758	149	68	89.013	0.0
NC_014939.1	100	2383	1758	149	68	89.013	0.0
NC_014939.1	100	2383	1758	149	68	89.013	0.0
NC_014939.1	100	2383	1758	149	68	89.013	0.0
NC_014939.1	100	2383	1758	149	68	89.013	0.0
NC_014939.1	100	2383	1758	149	68	89.013	0.0
NC_014939.1	100	2383	1758	149	68	89.013	0.0
NC_014939.1	100	2383	1758	149	68	89.013	0.0
NC_014939.1	100	2383	1758	149	68	89.013	0.0
NC_014939.1	100	2383	1758	149	68	89.013	0.0
NC_014939.1	100	2383	1758	149	68	89.013	0.0
NC_014939.1	100	2383	1758	149	68	89.013	0.0
NC_014939.1	100	2383	1758	149	68	89.013	0.0
NC_014939.1	100	2383	1758	149	68	89.013	0.0
NC_014939.1	100	2383	1758	149	68	89.013	0.0
NC_014939.1	100	2383	1758	149	68	89.013	0.0
NC_014939.1	100	2383	1758	149	68	89.013	0.0
NC_014939.1	100	2383	1758	149	68	89.013	0.0
NC_014939.1	100	2383	1758	149	68	89.013	0.0
NC_014939.1	100	2383	1758	149	68	89.013	0.0
NC_014939.1	100	2383	1758	149	68	89.013	0.0
NC_014939.1	100	2383	1758	149	68	89.013	0.0
NC_014939.1	100	2383	1758	149	68	89.013	0.0
NC_014939.1	100	2383	1758	149	68	89.013	0.0
NC_014939.1	100	2383	1758	149	68	89.013	0.0
NC_014939.1	100	2379	1756	148	69	89.002	0.0
NC_014939.1	100	2372	1756	151	68	88.911	0.0
NC_014939.1	100	2359	1757	151	71	88.782	0.0
SSXJ01000371.1	100	2379	1755	152	65	88.996	0.0
SSXJ01000371.1	100	2346	1749	152	70	88.737	0.0
VHDQ01000015.1	100	2377	1756	153	65	88.956	0.0
VHDQ01000015.1	100	2377	1756	153	65	88.956	0.0
VHDQ01000015.1	100	2372	1755	154	65	88.906	0.0
SSXJ01000381.1	100	2368	1753	153	66	88.895	0.0
SSXJ01000381.1	100	2361	1752	152	68	88.844	0.0
NQVO01000100.1	100	2361	1759	154	69	88.749	0.0
NW_022474172.1	100	2361	1759	154	69	88.749	0.0
JANBXI010000027.1	100	2359	1751	153	67	88.838	0.0
CM016937.1	100	2357	1751	155	66	88.793	0.0
CM016937.1	100	2357	1751	155	66	88.793	0.0
CM016937.1	100	2357	1751	155	66	88.793	0.0
CM016937.1	100	2357	1751	155	66	88.793	0.0
CM016937.1	100	2357	1751	155	66	88.793	0.0
CM016937.1	100	2357	1751	155	66	88.793	0.0
CM016937.1	100	2357	1751	155	66	88.793	0.0
CM016937.1	100	2357	1751	155	66	88.793	0.0
CM016937.1	100	2357	1751	155	66	88.793	0.0
CM016937.1	100	2309	1745	151	77	88.444	0.0
CM016937.1	100	206	154	10	9	89.017	2.96e-48
VHDQ01000014.1	100	2344	1753	153	71	88.670	0.0
VHDQ01000014.1	100	2156	1555	124	56	89.625	0.0
VHDQ01000014.1	100	1482	974	72	11	92.148	0.0
VHDQ01000014.1	100	329	281	35	13	85.410	1.68e-85
JALAIP010002631.1	100	2344	1741	166	56	88.691	0.0
JAHXHD010001605.1	100	2327	1736	158	64	88.662	0.0
JAAAXZ010000726.1	100	2322	1737	156	67	88.622	0.0
JAAAXZ010000726.1	100	2322	1737	156	67	88.622	0.0
JAAAXZ010000726.1	100	2322	1737	156	67	88.622	0.0
JAAAXZ010000726.1	100	2311	1733	162	63	88.509	0.0
JAAAXZ010000726.1	100	2287	1732	157	72	88.322	0.0
JAMYHH010000682.1	71	2285	1325	40	3	96.857	0.0
JALAIM010001695.1	100	2248	1737	171	71	87.772	0.0
PQXP01000592.1	99	2233	1366	82	8	93.819	0.0
PQXP01000592.1	99	857	589	40	18	91.036	0.0
PQXP01000592.1	99	732	408	6	0	98.551	0.0
PQXP01000592.1	99	689	554	64	24	86.293	0.0
PQXP01000592.1	99	531	305	13	0	95.912	4.30e-146
PQXP01000592.1	99	501	362	41	6	88.509	3.37e-137
JAKLMH010000020.1	95	2202	1605	135	57	89.316	0.0
JAKLMH010000020.1	95	71.3	47	2	2	92.157	1.13e-07
JAMRJJ010000016.1	91	2148	1357	83	11	93.522	0.0
JAMRJJ010000016.1	91	2135	1357	83	14	93.329	0.0
JAMRJJ010000016.1	91	2124	1354	82	16	93.251	0.0
JAMRJJ010000016.1	91	2100	1350	84	18	92.975	0.0
JAMRJJ010000016.1	91	279	242	24	17	85.512	1.72e-70
JAMRJJ010000016.1	91	279	242	24	17	85.512	1.72e-70
JAMRJJ010000016.1	91	279	242	24	17	85.512	1.72e-70
JAMRJJ010000016.1	91	276	242	24	18	85.211	2.22e-69
JAMRJJ010000016.1	91	69.4	37	0	0	100.000	4.05e-07
JAMRJJ010000016.1	91	69.4	37	0	0	100.000	4.05e-07
JAMRJJ010000016.1	91	69.4	37	0	0	100.000	4.05e-07
SWKT01000207.1	84	2109	1360	94	12	92.769	0.0
SWKT01000207.1	84	230	143	8	1	94.079	1.76e-55
JAMRJJ010000013.1	95	2093	1349	89	15	92.842	0.0
JAMRJJ010000013.1	95	2093	1349	89	15	92.842	0.0
JAMRJJ010000013.1	95	2093	1349	89	15	92.842	0.0
JAMRJJ010000013.1	95	2093	1349	89	15	92.842	0.0
JAMRJJ010000013.1	95	2093	1349	89	15	92.842	0.0
JAMRJJ010000013.1	95	2093	1349	89	15	92.842	0.0
JAMRJJ010000013.1	95	2093	1349	89	15	92.842	0.0
JAMRJJ010000013.1	95	2073	1346	87	20	92.636	0.0
JAMRJJ010000013.1	95	2065	1346	90	19	92.509	0.0
JAMRJJ010000013.1	95	309	324	47	25	81.818	2.19e-79
JAMRJJ010000013.1	95	309	324	47	25	81.818	2.19e-79
JAMRJJ010000013.1	95	309	324	47	25	81.818	2.19e-79
JAMRJJ010000013.1	95	309	324	47	25	81.818	2.19e-79
JAMRJJ010000013.1	95	309	324	47	25	81.818	2.19e-79
JAMRJJ010000013.1	95	309	324	47	25	81.818	2.19e-79
JAMRJJ010000013.1	95	309	324	47	25	81.818	2.19e-79
JAMRJJ010000013.1	95	309	324	47	25	81.818	2.19e-79
JAMRJJ010000013.1	95	305	324	48	25	81.612	2.84e-78
JAMRJJ010000007.1	95	2093	1349	89	15	92.842	0.0
JAMRJJ010000007.1	95	2093	1349	89	15	92.842	0.0
JAMRJJ010000007.1	95	2093	1349	89	15	92.842	0.0
JAMRJJ010000007.1	95	2093	1349	89	15	92.842	0.0
JAMRJJ010000007.1	95	933	546	19	1	96.466	0.0
JAMRJJ010000007.1	95	309	324	47	25	81.818	2.19e-79
JAMRJJ010000007.1	95	309	324	47	25	81.818	2.19e-79
JAMRJJ010000007.1	95	309	324	47	25	81.818	2.19e-79
JAMRJJ010000007.1	95	309	324	47	25	81.818	2.19e-79
JAMRJJ010000023.1	95	2093	1349	89	15	92.842	0.0
JAMRJJ010000023.1	95	2093	1349	89	15	92.842	0.0
JAMRJJ010000023.1	95	2087	1348	89	16	92.774	0.0
JAMRJJ010000023.1	95	2087	1348	89	16	92.774	0.0
JAMRJJ010000023.1	95	2008	1337	86	31	91.953	0.0
JAMRJJ010000023.1	95	309	324	47	25	81.818	2.19e-79
JAMRJJ010000023.1	95	309	324	47	25	81.818	2.19e-79
JAMRJJ010000023.1	95	309	324	47	25	81.818	2.19e-79
JAMRJJ010000023.1	95	309	324	47	25	81.818	2.19e-79
JAMRJJ010000023.1	95	300	322	46	27	81.519	1.32e-76
JAMRJJ010000004.1	95	2093	1349	89	15	92.842	0.0
JAMRJJ010000004.1	95	2047	1343	90	22	92.302	0.0
JAMRJJ010000004.1	95	309	324	47	25	81.818	2.19e-79
JAMRJJ010000004.1	95	244	196	22	8	86.726	6.27e-60
JAMRJJ010000024.1	95	2089	1349	89	16	92.779	0.0
JAMRJJ010000024.1	95	2087	1348	89	16	92.774	0.0
JAMRJJ010000024.1	95	2049	1343	88	23	92.366	0.0
JAMRJJ010000024.1	95	1980	1332	96	27	91.546	0.0
JAMRJJ010000024.1	95	1847	1219	83	21	92.139	0.0
JAMRJJ010000024.1	95	1580	1022	61	18	92.825	0.0
JAMRJJ010000024.1	95	311	323	46	25	81.980	6.09e-80
JAMRJJ010000024.1	95	309	324	47	25	81.818	2.19e-79
JAMRJJ010000024.1	95	309	324	46	26	81.818	2.19e-79
JAMRJJ010000024.1	95	309	324	46	26	81.818	2.19e-79
JAMRJJ010000024.1	95	309	324	47	25	81.818	2.19e-79
JAMRJJ010000020.1	95	2085	1348	88	17	92.774	0.0
JAMRJJ010000020.1	95	2074	1347	88	19	92.641	0.0
JAMRJJ010000020.1	95	2073	1346	88	19	92.636	0.0
JAMRJJ010000020.1	95	2073	1345	90	17	92.631	0.0
JAMRJJ010000020.1	95	2060	1344	88	21	92.498	0.0
JAMRJJ010000020.1	95	309	323	48	24	81.772	2.19e-79
JAMRJJ010000020.1	95	309	324	47	25	81.818	2.19e-79
JAMRJJ010000020.1	95	309	324	47	25	81.818	2.19e-79
JAMRJJ010000020.1	95	309	324	46	26	81.818	2.19e-79
JAMRJJ010000020.1	95	296	322	47	27	81.313	1.71e-75
JAIFAB010000018.1	91	2071	1348	97	13	92.455	0.0
JAIFAB010000018.1	91	2071	1348	97	13	92.455	0.0
JAIFAB010000018.1	91	287	229	23	11	87.072	1.03e-72
JAIFAB010000018.1	91	287	229	23	11	87.072	1.03e-72
JAIFAB010000018.1	91	75.0	42	1	0	97.674	8.70e-09
JAIFAB010000018.1	91	75.0	42	1	0	97.674	8.70e-09
JAMRJJ010000019.1	95	2071	1347	88	20	92.577	0.0
JAMRJJ010000019.1	95	2058	1344	86	23	92.498	0.0
JAMRJJ010000019.1	95	1978	1329	89	32	91.655	0.0
JAMRJJ010000019.1	95	1808	1304	86	61	89.869	0.0
JAMRJJ010000019.1	95	1725	1292	79	80	89.042	0.0
JAMRJJ010000019.1	95	315	324	47	24	82.025	4.71e-81
JAMRJJ010000019.1	95	309	324	46	26	81.818	2.19e-79
JAMRJJ010000019.1	95	281	319	47	29	80.759	4.78e-71
JAMRJJ010000019.1	95	272	318	44	33	80.506	2.88e-68
JAMRJJ010000019.1	95	261	316	45	34	80.000	6.23e-65
NW_025763639.1	91	2071	1348	97	13	92.455	0.0
NW_025763639.1	91	2071	1348	97	13	92.455	0.0
NW_025763639.1	91	287	229	23	11	87.072	1.03e-72
NW_025763639.1	91	287	229	23	11	87.072	1.03e-72
NW_025763639.1	91	75.0	42	1	0	97.674	8.70e-09
NW_025763639.1	91	75.0	42	1	0	97.674	8.70e-09
PQXP01001049.1	85	2012	1226	55	13	94.745	0.0
PQXP01001049.1	85	549	415	50	7	87.924	1.19e-151
PQXP01001049.1	85	145	135	31	1	80.838	6.54e-30
JAMALH010000007.1	89	1951	1333	107	25	90.990	0.0
JAMALH010000007.1	89	1951	1333	107	25	90.990	0.0
JAMALH010000007.1	89	289	204	15	7	90.265	2.86e-73
JAMALH010000007.1	89	289	204	15	7	90.265	2.86e-73
JAMALH010000007.1	89	71.3	40	1	0	97.561	1.13e-07
JAMALH010000007.1	89	71.3	40	1	0	97.561	1.13e-07
JAMALI010000176.1	89	1951	1333	107	25	90.990	0.0
JAMALI010000176.1	89	289	180	7	4	94.241	2.86e-73
JAMALI010000176.1	89	99.0	83	10	4	85.567	5.17e-16
JAMALI010000176.1	89	71.3	40	1	0	97.561	1.13e-07
JADPYG010000089.1	88	1943	1311	113	13	91.232	0.0
JADPYG010000089.1	88	268	179	13	3	91.795	3.72e-67
JADPYG010000089.1	88	209	137	7	4	92.568	2.29e-49
JADPYG010000089.1	88	69.4	37	0	0	100.000	4.05e-07
JADPYF010000119.1	88	1943	1311	113	13	91.232	0.0
JADPYF010000119.1	88	268	179	13	3	91.795	3.72e-67
JADPYF010000119.1	88	209	137	7	4	92.568	2.29e-49
JADPYF010000119.1	88	69.4	37	0	0	100.000	4.05e-07
JANEWO010000736.1	91	1936	1344	134	11	90.262	0.0
JANEWO010000736.1	91	270	203	22	5	88.261	1.03e-67
JANEWO010000736.1	91	71.3	40	1	0	97.561	1.13e-07
JADCQV010000005.1	89	1936	1344	134	11	90.262	0.0
JADCQV010000005.1	89	270	180	13	3	91.837	1.03e-67
JADCQV010000005.1	89	71.3	40	1	0	97.561	1.13e-07
JH711537.1	86	1908	1324	129	13	90.314	0.0
JH711537.1	86	1908	1324	129	13	90.314	0.0
JH711537.1	86	1380	962	95	10	90.159	0.0
JH711537.1	86	213	146	14	1	90.683	1.77e-50
JH711537.1	86	213	146	14	1	90.683	1.77e-50
JH711537.1	86	63.9	34	0	0	100.000	1.88e-05
JH711537.1	86	63.9	34	0	0	100.000	1.88e-05
NW_006711234.1	86	1908	1324	129	13	90.314	0.0
NW_006711234.1	86	1908	1324	129	13	90.314	0.0
NW_006711234.1	86	1380	962	95	10	90.159	0.0
NW_006711234.1	86	213	146	14	1	90.683	1.77e-50
NW_006711234.1	86	213	146	14	1	90.683	1.77e-50
NW_006711234.1	86	63.9	34	0	0	100.000	1.88e-05
NW_006711234.1	86	63.9	34	0	0	100.000	1.88e-05
JAAZPX010000111.1	66	1905	1199	79	4	93.526	0.0
BRON01000014.1	87	1881	1317	127	18	90.082	0.0
BRON01000014.1	87	1881	1317	127	18	90.082	0.0
BRON01000014.1	87	1853	1314	129	21	89.754	0.0
BRON01000014.1	87	261	171	11	3	92.432	6.23e-65
BRON01000014.1	87	261	171	11	3	92.432	6.23e-65
BRON01000014.1	87	261	171	11	3	92.432	6.23e-65
BRON01000014.1	87	71.3	40	1	0	97.561	1.13e-07
BRON01000014.1	87	71.3	40	1	0	97.561	1.13e-07
BRON01000014.1	87	71.3	40	1	0	97.561	1.13e-07
JACGZH010000010.1	87	1879	1319	127	19	90.034	0.0
JACGZH010000010.1	87	1875	1319	127	20	89.973	0.0
JACGZH010000010.1	87	1478	1093	115	25	88.646	0.0
JACGZH010000010.1	87	254	165	9	4	92.697	1.04e-62
JACGZH010000010.1	87	254	165	9	4	92.697	1.04e-62
JACGZH010000010.1	87	254	165	9	4	92.697	1.04e-62
JACGZH010000010.1	87	78.7	42	0	0	100.000	6.73e-10
JACGZH010000010.1	87	78.7	42	0	0	100.000	6.73e-10
JACGZH010000007.1	86	1879	1315	125	19	90.130	0.0
JACGZH010000007.1	86	254	165	9	4	92.697	1.04e-62
JACGZH010000007.1	86	78.7	42	0	0	100.000	6.73e-10
JACGZH010000006.1	87	1879	1319	127	19	90.034	0.0
JACGZH010000006.1	87	1879	1319	127	19	90.034	0.0
JACGZH010000006.1	87	1869	1319	127	21	89.911	0.0
JACGZH010000006.1	87	1808	1316	122	37	89.220	0.0
JACGZH010000006.1	87	254	165	9	4	92.697	1.04e-62
JACGZH010000006.1	87	254	165	9	4	92.697	1.04e-62
JACGZH010000006.1	87	254	165	9	4	92.697	1.04e-62
JACGZH010000006.1	87	254	165	9	4	92.697	1.04e-62
JACGZH010000006.1	87	78.7	42	0	0	100.000	6.73e-10
JACGZH010000006.1	87	78.7	42	0	0	100.000	6.73e-10
JACGZH010000006.1	87	78.7	42	0	0	100.000	6.73e-10
JACGZH010000006.1	87	78.7	42	0	0	100.000	6.73e-10
JACGZH010000019.1	87	1879	1319	127	19	90.034	0.0
JACGZH010000019.1	87	1879	1319	127	19	90.034	0.0
JACGZH010000019.1	87	1879	1319	127	19	90.034	0.0
JACGZH010000019.1	87	1483	1039	88	24	90.269	0.0
JACGZH010000019.1	87	254	165	9	4	92.697	1.04e-62
JACGZH010000019.1	87	254	165	9	4	92.697	1.04e-62
JACGZH010000019.1	87	254	165	9	4	92.697	1.04e-62
JACGZH010000019.1	87	78.7	42	0	0	100.000	6.73e-10
JACGZH010000019.1	87	78.7	42	0	0	100.000	6.73e-10
JACGZH010000019.1	87	78.7	42	0	0	100.000	6.73e-10
JACGZH010000018.1	86	1879	1315	125	19	90.130	0.0
JACGZH010000018.1	86	1879	1315	125	19	90.130	0.0
JACGZH010000018.1	86	1879	1315	125	19	90.130	0.0
JACGZH010000018.1	86	254	165	9	4	92.697	1.04e-62
JACGZH010000018.1	86	254	165	9	4	92.697	1.04e-62
JACGZH010000018.1	86	254	165	9	4	92.697	1.04e-62
JACGZH010000018.1	86	78.7	42	0	0	100.000	6.73e-10
JACGZH010000018.1	86	78.7	42	0	0	100.000	6.73e-10
JACGZH010000018.1	86	78.7	42	0	0	100.000	6.73e-10
JACGZH010000015.1	86	1879	1315	125	19	90.130	0.0
JACGZH010000015.1	86	1879	1315	125	19	90.130	0.0
JACGZH010000015.1	86	1879	1315	125	19	90.130	0.0
JACGZH010000015.1	86	1879	1315	125	19	90.130	0.0
JACGZH010000015.1	86	254	165	9	4	92.697	1.04e-62
JACGZH010000015.1	86	254	165	9	4	92.697	1.04e-62
JACGZH010000015.1	86	254	165	9	4	92.697	1.04e-62
JACGZH010000015.1	86	254	165	9	4	92.697	1.04e-62
JACGZH010000015.1	86	254	165	9	4	92.697	1.04e-62
JACGZH010000015.1	86	78.7	42	0	0	100.000	6.73e-10
JACGZH010000015.1	86	78.7	42	0	0	100.000	6.73e-10
JACGZH010000015.1	86	78.7	42	0	0	100.000	6.73e-10
JACGZH010000015.1	86	78.7	42	0	0	100.000	6.73e-10
JACGZH010000015.1	86	78.7	42	0	0	100.000	6.73e-10
JACGZH010000014.1	87	1879	1319	127	19	90.034	0.0
JACGZH010000014.1	87	1879	1319	127	19	90.034	0.0
JACGZH010000014.1	87	1873	1318	128	19	89.966	0.0
JACGZH010000014.1	87	1864	1307	125	19	90.076	0.0
JACGZH010000014.1	87	1851	1319	127	25	89.667	0.0
JACGZH010000014.1	87	254	165	9	4	92.697	1.04e-62
JACGZH010000014.1	87	254	165	9	4	92.697	1.04e-62
JACGZH010000014.1	87	254	165	9	4	92.697	1.04e-62
JACGZH010000014.1	87	254	165	9	4	92.697	1.04e-62
JACGZH010000014.1	87	254	165	9	4	92.697	1.04e-62
JACGZH010000014.1	87	78.7	42	0	0	100.000	6.73e-10
JACGZH010000014.1	87	78.7	42	0	0	100.000	6.73e-10
JACGZH010000014.1	87	78.7	42	0	0	100.000	6.73e-10
JACGZH010000014.1	87	78.7	42	0	0	100.000	6.73e-10
JACGZH010000014.1	87	78.7	42	0	0	100.000	6.73e-10
JACGZH010000013.1	86	1879	1315	124	20	90.130	0.0
JACGZH010000013.1	86	1879	1315	125	19	90.130	0.0
JACGZH010000013.1	86	1879	1315	125	19	90.130	0.0
JACGZH010000013.1	86	1879	1315	125	19	90.130	0.0
JACGZH010000013.1	86	1879	1315	125	19	90.130	0.0
JACGZH010000013.1	86	1879	1315	125	19	90.130	0.0
JACGZH010000013.1	86	254	165	9	4	92.697	1.04e-62
JACGZH010000013.1	86	254	165	9	4	92.697	1.04e-62
JACGZH010000013.1	86	254	165	9	4	92.697	1.04e-62
JACGZH010000013.1	86	254	165	9	4	92.697	1.04e-62
JACGZH010000013.1	86	254	165	9	4	92.697	1.04e-62
JACGZH010000013.1	86	254	165	9	4	92.697	1.04e-62
JACGZH010000013.1	86	78.7	42	0	0	100.000	6.73e-10
JACGZH010000013.1	86	78.7	42	0	0	100.000	6.73e-10
JACGZH010000013.1	86	78.7	42	0	0	100.000	6.73e-10
JACGZH010000013.1	86	78.7	42	0	0	100.000	6.73e-10
JACGZH010000013.1	86	78.7	42	0	0	100.000	6.73e-10
JACGZH010000013.1	86	78.7	42	0	0	100.000	6.73e-10
JACGZH010000001.1	87	1879	1319	127	19	90.034	0.0
JACGZH010000001.1	87	1879	1319	127	19	90.034	0.0
JACGZH010000001.1	87	1879	1319	126	20	90.034	0.0
JACGZH010000001.1	87	1858	1318	127	23	89.782	0.0
JACGZH010000001.1	87	1849	1318	126	26	89.660	0.0
JACGZH010000001.1	87	254	165	9	4	92.697	1.04e-62
JACGZH010000001.1	87	254	165	9	4	92.697	1.04e-62
JACGZH010000001.1	87	254	165	9	4	92.697	1.04e-62
JACGZH010000001.1	87	254	165	9	4	92.697	1.04e-62
JACGZH010000001.1	87	254	165	9	4	92.697	1.04e-62
JACGZH010000001.1	87	78.7	42	0	0	100.000	6.73e-10
JACGZH010000001.1	87	78.7	42	0	0	100.000	6.73e-10
JACGZH010000001.1	87	78.7	42	0	0	100.000	6.73e-10
JACGZH010000001.1	87	76.8	41	0	0	100.000	2.42e-09
LOEC01000834.1	87	1875	1316	128	18	90.014	0.0
LOEC01000834.1	87	261	171	11	3	92.432	6.23e-65
LOEC01000834.1	87	71.3	40	1	0	97.561	1.13e-07
BBPU01000016.1	87	1875	1316	128	18	90.014	0.0
BBPU01000016.1	87	1875	1316	128	18	90.014	0.0
BBPU01000016.1	87	261	171	11	3	92.432	6.23e-65
BBPU01000016.1	87	261	171	11	3	92.432	6.23e-65
BBPU01000016.1	87	71.3	40	1	0	97.561	1.13e-07
BBPU01000016.1	87	71.3	40	1	0	97.561	1.13e-07
BBPU01000017.1	87	1875	1316	128	18	90.014	0.0
BBPU01000017.1	87	261	171	11	3	92.432	6.23e-65
BBPU01000017.1	87	71.3	40	1	0	97.561	1.13e-07
BBPU01000018.1	87	1875	1316	128	18	90.014	0.0
BBPU01000018.1	87	261	171	11	3	92.432	6.23e-65
BBPU01000018.1	87	71.3	40	1	0	97.561	1.13e-07
BBPU01000019.1	87	1875	1316	128	18	90.014	0.0
BBPU01000019.1	87	261	171	11	3	92.432	6.23e-65
BBPU01000019.1	87	71.3	40	1	0	97.561	1.13e-07
BBPU01000022.1	87	1875	1316	128	18	90.014	0.0
BBPU01000022.1	87	261	171	11	3	92.432	6.23e-65
BBPU01000022.1	87	261	171	11	3	92.432	6.23e-65
BBPU01000022.1	87	137	78	2	0	97.500	1.09e-27
BBPU01000022.1	87	71.3	40	1	0	97.561	1.13e-07
BBPU01000024.1	87	1875	1316	128	18	90.014	0.0
BBPU01000024.1	87	1875	1316	128	18	90.014	0.0
BBPU01000024.1	87	261	171	11	3	92.432	6.23e-65
BBPU01000024.1	87	261	171	11	3	92.432	6.23e-65
BBPU01000024.1	87	71.3	40	1	0	97.561	1.13e-07
BBPU01000024.1	87	71.3	40	1	0	97.561	1.13e-07
BBPU01000025.1	87	1875	1316	128	18	90.014	0.0
BBPU01000025.1	87	261	171	11	3	92.432	6.23e-65
BBPU01000025.1	87	71.3	40	1	0	97.561	1.13e-07
BBPU01000026.1	87	1875	1316	128	18	90.014	0.0
BBPU01000026.1	87	261	171	11	3	92.432	6.23e-65
BBPU01000026.1	87	71.3	40	1	0	97.561	1.13e-07
BBPU01000027.1	87	1875	1316	128	18	90.014	0.0
BBPU01000027.1	87	1875	1316	128	18	90.014	0.0
BBPU01000027.1	87	261	171	11	3	92.432	6.23e-65
BBPU01000027.1	87	71.3	40	1	0	97.561	1.13e-07
BBPU01000028.1	87	1875	1316	128	18	90.014	0.0
BBPU01000028.1	87	1868	1315	128	19	89.945	0.0
BBPU01000028.1	87	261	171	11	3	92.432	6.23e-65
BBPU01000028.1	87	250	169	7	8	91.848	1.35e-61
BBPU01000028.1	87	71.3	40	1	0	97.561	1.13e-07
BBPU01000028.1	87	71.3	40	1	0	97.561	1.13e-07
BBPU01000029.1	87	1875	1316	128	18	90.014	0.0
BBPU01000029.1	87	261	171	11	3	92.432	6.23e-65
BBPU01000029.1	87	71.3	40	1	0	97.561	1.13e-07
BBPU01000032.1	87	1875	1316	128	18	90.014	0.0
BBPU01000032.1	87	261	171	11	3	92.432	6.23e-65
BBPU01000032.1	87	71.3	40	1	0	97.561	1.13e-07
BBPU01000033.1	87	1875	1316	128	18	90.014	0.0
BBPU01000033.1	87	261	171	11	3	92.432	6.23e-65
BBPU01000033.1	87	71.3	40	1	0	97.561	1.13e-07
BBPU01000034.1	85	1875	1316	128	18	90.014	0.0
BBPU01000034.1	85	1864	1315	128	20	89.884	0.0
BBPU01000034.1	85	261	171	11	3	92.432	6.23e-65
BBPU01000035.1	87	1875	1316	128	18	90.014	0.0
BBPU01000035.1	87	261	171	11	3	92.432	6.23e-65
BBPU01000035.1	87	71.3	40	1	0	97.561	1.13e-07
BBPU01000037.1	87	1875	1316	128	18	90.014	0.0
BBPU01000037.1	87	261	171	11	3	92.432	6.23e-65
BBPU01000037.1	87	71.3	40	1	0	97.561	1.13e-07
BBPU01000038.1	87	1875	1316	128	18	90.014	0.0
BBPU01000038.1	87	261	171	11	3	92.432	6.23e-65
BBPU01000038.1	87	71.3	40	1	0	97.561	1.13e-07
BBPU01000040.1	87	1875	1316	128	18	90.014	0.0
BBPU01000040.1	87	1868	1315	128	19	89.945	0.0
BBPU01000040.1	87	261	171	11	3	92.432	6.23e-65
BBPU01000040.1	87	261	171	11	3	92.432	6.23e-65
BBPU01000040.1	87	71.3	40	1	0	97.561	1.13e-07
BBPU01000040.1	87	71.3	40	1	0	97.561	1.13e-07
BBPU01000041.1	87	1875	1316	128	18	90.014	0.0
BBPU01000041.1	87	261	171	11	3	92.432	6.23e-65
BBPU01000041.1	87	71.3	40	1	0	97.561	1.13e-07
BBPU01000042.1	87	1875	1316	128	18	90.014	0.0
BBPU01000042.1	87	261	171	11	3	92.432	6.23e-65
BBPU01000042.1	87	71.3	40	1	0	97.561	1.13e-07
BBPU01000048.1	87	1875	1316	128	18	90.014	0.0
BBPU01000048.1	87	1868	1315	127	20	89.945	0.0
BBPU01000048.1	87	261	171	11	3	92.432	6.23e-65
BBPU01000048.1	87	261	171	11	3	92.432	6.23e-65
BBPU01000048.1	87	71.3	40	1	0	97.561	1.13e-07
BBPU01000048.1	87	71.3	40	1	0	97.561	1.13e-07
BBPU01000021.1	87	1873	1316	127	19	90.014	0.0
BBPU01000021.1	87	571	478	73	9	85.357	2.53e-158
BBPU01000021.1	87	261	171	11	3	92.432	6.23e-65
BBPU01000021.1	87	252	167	9	5	92.265	3.75e-62
BBPU01000021.1	87	71.3	40	1	0	97.561	1.13e-07
BBPU01000030.1	87	1873	1316	127	19	90.014	0.0
BBPU01000030.1	87	261	171	11	3	92.432	6.23e-65
BBPU01000030.1	87	71.3	40	1	0	97.561	1.13e-07
BBPU01000049.1	87	1868	1315	128	19	89.945	0.0
BBPU01000049.1	87	261	171	11	3	92.432	6.23e-65
BBPU01000049.1	87	71.3	40	1	0	97.561	1.13e-07
BBPU01000039.1	87	1864	1315	128	20	89.884	0.0
BBPU01000039.1	87	261	171	11	3	92.432	6.23e-65
BBPU01000039.1	87	71.3	40	1	0	97.561	1.13e-07
BBPU01000036.1	87	1862	1314	128	20	89.877	0.0
BBPU01000036.1	87	263	172	10	4	92.473	1.73e-65
BBPU01000036.1	87	71.3	40	1	0	97.561	1.13e-07
VTPW01000019.1	94	1847	1564	173	87	85.746	0.0
VTPW01000019.1	94	1844	1564	173	88	85.699	0.0
VTPW01000019.1	94	1844	1564	173	88	85.699	0.0
VTPW01000019.1	94	1844	1564	173	88	85.699	0.0
VTPW01000019.1	94	1844	1564	173	88	85.699	0.0
VTPW01000019.1	94	1844	1564	173	88	85.699	0.0
VTPW01000019.1	94	444	503	79	42	80.609	5.76e-120
VTPW01000019.1	94	76.8	43	1	0	97.727	2.42e-09
VTPW01000019.1	94	76.8	43	1	0	97.727	2.42e-09
VTPW01000019.1	94	76.8	43	1	0	97.727	2.42e-09
VTPW01000019.1	94	76.8	43	1	0	97.727	2.42e-09
VTPW01000019.1	94	76.8	43	1	0	97.727	2.42e-09
VTPW01000019.1	94	76.8	43	1	0	97.727	2.42e-09
VTPW01000019.1	94	71.3	40	1	0	97.561	1.13e-07
QCWT01000098.1	94	1844	1565	172	89	85.706	0.0
QCWT01000098.1	94	1844	1565	172	89	85.706	0.0
QCWT01000098.1	94	1844	1565	172	89	85.706	0.0
QCWT01000098.1	94	76.8	46	1	1	95.833	2.42e-09
QCWT01000098.1	94	76.8	46	1	1	95.833	2.42e-09
QCWT01000098.1	94	76.8	46	1	1	95.833	2.42e-09
QCWT01000106.1	94	1844	1565	172	89	85.706	0.0
QCWT01000106.1	94	1844	1565	172	89	85.706	0.0
QCWT01000106.1	94	76.8	46	1	1	95.833	2.42e-09
QCWT01000106.1	94	76.8	46	1	1	95.833	2.42e-09
VTPW01000021.1	94	1844	1564	173	88	85.699	0.0
VTPW01000021.1	94	1844	1564	173	88	85.699	0.0
VTPW01000021.1	94	444	503	79	42	80.609	5.76e-120
VTPW01000021.1	94	76.8	43	1	0	97.727	2.42e-09
VTPW01000021.1	94	76.8	43	1	0	97.727	2.42e-09
VTPW01000021.1	94	76.8	43	1	0	97.727	2.42e-09
VTPW01000013.1	94	1844	1564	173	88	85.699	0.0
VTPW01000013.1	94	1844	1564	173	88	85.699	0.0
VTPW01000013.1	94	1844	1564	173	88	85.699	0.0
VTPW01000013.1	94	1844	1564	173	88	85.699	0.0
VTPW01000013.1	94	1844	1564	173	88	85.699	0.0
VTPW01000013.1	94	1844	1564	173	88	85.699	0.0
VTPW01000013.1	94	1812	1559	174	92	85.425	0.0
VTPW01000013.1	94	1134	956	96	60	85.971	0.0
VTPW01000013.1	94	76.8	43	1	0	97.727	2.42e-09
VTPW01000013.1	94	76.8	43	1	0	97.727	2.42e-09
VTPW01000013.1	94	76.8	43	1	0	97.727	2.42e-09
VTPW01000013.1	94	76.8	43	1	0	97.727	2.42e-09
VTPW01000013.1	94	76.8	43	1	0	97.727	2.42e-09
VTPW01000013.1	94	76.8	43	1	0	97.727	2.42e-09
VTPW01000013.1	94	76.8	43	1	0	97.727	2.42e-09
JACETU010000006.1	94	1844	1565	172	89	85.706	0.0
JACETU010000006.1	94	1844	1565	172	89	85.706	0.0
JACETU010000006.1	94	1844	1565	172	89	85.706	0.0
JACETU010000006.1	94	1844	1565	172	89	85.706	0.0
JACETU010000006.1	94	1844	1565	172	89	85.706	0.0
JACETU010000006.1	94	1844	1565	172	89	85.706	0.0
JACETU010000006.1	94	1844	1565	172	89	85.706	0.0
JACETU010000006.1	94	1844	1565	172	89	85.706	0.0
JACETU010000006.1	94	1844	1565	172	89	85.706	0.0
JACETU010000006.1	94	1844	1565	172	89	85.706	0.0
JACETU010000006.1	94	1844	1565	172	89	85.706	0.0
JACETU010000006.1	94	1844	1565	172	89	85.706	0.0
JACETU010000006.1	94	1844	1565	172	89	85.706	0.0
JACETU010000006.1	94	1844	1565	172	89	85.706	0.0
JACETU010000006.1	94	1821	1561	176	89	85.487	0.0
JACETU010000006.1	94	76.8	43	1	0	97.727	2.42e-09
JACETU010000006.1	94	76.8	43	1	0	97.727	2.42e-09
JACETU010000006.1	94	76.8	43	1	0	97.727	2.42e-09
JACETU010000006.1	94	76.8	43	1	0	97.727	2.42e-09
JACETU010000006.1	94	76.8	43	1	0	97.727	2.42e-09
JACETU010000006.1	94	76.8	43	1	0	97.727	2.42e-09
JACETU010000006.1	94	76.8	43	1	0	97.727	2.42e-09
JACETU010000006.1	94	76.8	43	1	0	97.727	2.42e-09
JACETU010000006.1	94	76.8	43	1	0	97.727	2.42e-09
JACETU010000006.1	94	76.8	43	1	0	97.727	2.42e-09
JACETU010000006.1	94	76.8	43	1	0	97.727	2.42e-09
JACETU010000006.1	94	76.8	43	1	0	97.727	2.42e-09
JACETU010000006.1	94	76.8	43	1	0	97.727	2.42e-09
JACETU010000006.1	94	76.8	43	1	0	97.727	2.42e-09
JACETU010000006.1	94	76.8	43	1	0	97.727	2.42e-09
NW_023503161.1	94	1844	1565	172	89	85.706	0.0
NW_023503161.1	94	1844	1565	172	89	85.706	0.0
NW_023503161.1	94	1844	1565	172	89	85.706	0.0
NW_023503161.1	94	1844	1565	172	89	85.706	0.0
NW_023503161.1	94	1844	1565	172	89	85.706	0.0
NW_023503161.1	94	1844	1565	172	89	85.706	0.0
NW_023503161.1	94	1844	1565	172	89	85.706	0.0
NW_023503161.1	94	1844	1565	172	89	85.706	0.0
NW_023503161.1	94	1844	1565	172	89	85.706	0.0
NW_023503161.1	94	1844	1565	172	89	85.706	0.0
NW_023503161.1	94	1844	1565	172	89	85.706	0.0
NW_023503161.1	94	1844	1565	172	89	85.706	0.0
NW_023503161.1	94	1844	1565	172	89	85.706	0.0
NW_023503161.1	94	1844	1565	172	89	85.706	0.0
NW_023503161.1	94	1821	1561	176	89	85.487	0.0
NW_023503161.1	94	76.8	43	1	0	97.727	2.42e-09
NW_023503161.1	94	76.8	43	1	0	97.727	2.42e-09
NW_023503161.1	94	76.8	43	1	0	97.727	2.42e-09
NW_023503161.1	94	76.8	43	1	0	97.727	2.42e-09
NW_023503161.1	94	76.8	43	1	0	97.727	2.42e-09
NW_023503161.1	94	76.8	43	1	0	97.727	2.42e-09
NW_023503161.1	94	76.8	43	1	0	97.727	2.42e-09
NW_023503161.1	94	76.8	43	1	0	97.727	2.42e-09
NW_023503161.1	94	76.8	43	1	0	97.727	2.42e-09
NW_023503161.1	94	76.8	43	1	0	97.727	2.42e-09
NW_023503161.1	94	76.8	43	1	0	97.727	2.42e-09
NW_023503161.1	94	76.8	43	1	0	97.727	2.42e-09
NW_023503161.1	94	76.8	43	1	0	97.727	2.42e-09
NW_023503161.1	94	76.8	43	1	0	97.727	2.42e-09
NW_023503161.1	94	76.8	43	1	0	97.727	2.42e-09
BRDD01000307.1	82	1838	1236	99	17	91.420	0.0
BRDD01000307.1	82	257	180	18	2	90.000	8.05e-64
BRDD01000307.1	82	71.3	38	0	0	100.000	1.13e-07
JAMALN010001036.1	98	1836	1041	20	3	97.838	0.0
JAMALN010001036.1	98	1400	798	20	0	97.555	0.0
QCWS01000124.1	94	1829	1559	178	85	85.565	0.0
QCWS01000124.1	94	1829	1560	175	88	85.573	0.0
QCWS01000124.1	94	1825	1560	176	88	85.526	0.0
QCWS01000124.1	94	1825	1560	177	87	85.526	0.0
QCWS01000124.1	94	1825	1560	177	87	85.526	0.0
QCWS01000124.1	94	1820	1558	179	86	85.464	0.0
QCWS01000124.1	94	76.8	43	1	0	97.727	2.42e-09
QCWS01000124.1	94	76.8	43	1	0	97.727	2.42e-09
QCWS01000124.1	94	76.8	43	1	0	97.727	2.42e-09
QCWS01000124.1	94	76.8	43	1	0	97.727	2.42e-09
QCWS01000124.1	94	76.8	43	1	0	97.727	2.42e-09
QCWS01000124.1	94	76.8	43	1	0	97.727	2.42e-09
BBPU01000045.1	87	1821	1308	127	27	89.466	0.0
BBPU01000045.1	87	261	171	11	3	92.432	6.23e-65
BBPU01000045.1	87	71.3	40	1	0	97.561	1.13e-07
BRDC01000066.1	85	1814	1234	102	19	91.070	0.0
BRDC01000066.1	85	254	224	32	9	84.528	1.04e-62
BRDC01000066.1	85	71.3	38	0	0	100.000	1.13e-07
QCWS01000004.1	94	1808	1557	180	87	85.362	0.0
QCWS01000004.1	94	76.8	43	1	0	97.727	2.42e-09
BBPU01000043.1	85	1803	1280	128	19	89.699	0.0
BBPU01000043.1	85	261	171	11	3	92.432	6.23e-65
BBPU01000043.1	85	71.3	40	1	0	97.561	1.13e-07
JAAVVI010000020.1	84	1796	1303	138	22	89.064	0.0
JAAVVI010000020.1	84	1796	1303	138	22	89.064	0.0
JAAVVI010000020.1	84	233	155	12	2	91.716	1.36e-56
JAAVVI010000020.1	84	233	155	12	2	91.716	1.36e-56
JAAVVH010000097.1	84	1796	1303	138	22	89.064	0.0
JAAVVH010000097.1	84	233	155	12	2	91.716	1.36e-56
JAAVVG010000034.1	84	1796	1303	138	22	89.064	0.0
JAAVVG010000034.1	84	233	155	12	2	91.716	1.36e-56
JAKRRZ010004275.1	84	1796	1303	138	22	89.064	0.0
JAKRRZ010004275.1	84	233	155	12	2	91.716	1.36e-56
JTLS01001059.1	87	1792	1301	144	17	88.988	0.0
JTLS01001059.1	87	241	163	14	2	91.061	8.11e-59
JTLS01001059.1	87	73.1	41	1	0	97.619	3.13e-08
JAGTJP010000468.1	88	1784	1330	143	31	88.431	0.0
JAGTJP010000468.1	88	1784	1330	143	31	88.431	0.0
JAGTJP010000468.1	88	246	161	10	3	92.529	1.74e-60
JAGTJP010000468.1	88	246	161	10	3	92.529	1.74e-60
JAGTJP010000468.1	88	69.4	37	0	0	100.000	4.05e-07
JAGTJP010000468.1	88	65.8	35	0	0	100.000	5.24e-06
RRYC01000010.1	84	1783	1302	141	22	88.874	0.0
RRYC01000010.1	84	239	158	13	1	91.860	2.92e-58
JAIHLT010000026.1	86	1770	1310	147	23	88.514	0.0
JAIHLT010000026.1	86	1770	1310	147	23	88.514	0.0
JAIHLT010000026.1	86	1751	1308	146	27	88.319	0.0
JAIHLT010000026.1	86	1602	1294	137	61	86.729	0.0
JAIHLT010000026.1	86	246	149	8	0	94.904	1.74e-60
JAIHLT010000026.1	86	246	149	8	0	94.904	1.74e-60
JAIHLT010000026.1	86	246	149	8	0	94.904	1.74e-60
JAIHLT010000026.1	86	233	147	8	2	93.631	1.36e-56
JAIHLT010000026.1	86	69.4	37	0	0	100.000	4.05e-07
JAIHLT010000026.1	86	69.4	37	0	0	100.000	4.05e-07
JAIHLT010000026.1	86	69.4	37	0	0	100.000	4.05e-07
JAIHLT010000026.1	86	69.4	37	0	0	100.000	4.05e-07
RJDY01000048.1	86	1759	1303	148	22	88.459	0.0
RJDY01000048.1	86	1753	1303	148	23	88.399	0.0
RJDY01000048.1	86	1749	1303	148	24	88.339	0.0
RJDY01000048.1	86	246	149	8	0	94.904	1.74e-60
RJDY01000048.1	86	246	149	8	0	94.904	1.74e-60
RJDY01000048.1	86	246	149	8	0	94.904	1.74e-60
RJDY01000048.1	86	69.4	37	0	0	100.000	4.05e-07
RJDY01000048.1	86	69.4	37	0	0	100.000	4.05e-07
RJDY01000048.1	86	69.4	37	0	0	100.000	4.05e-07
RJDY01000046.1	86	1759	1303	148	22	88.459	0.0
RJDY01000046.1	86	1744	1303	148	25	88.279	0.0
RJDY01000046.1	86	246	147	7	0	95.455	1.74e-60
RJDY01000046.1	86	246	147	7	0	95.455	1.74e-60
RJDY01000046.1	86	69.4	37	0	0	100.000	4.05e-07
RJDY01000046.1	86	69.4	37	0	0	100.000	4.05e-07
NCVV01000269.1	86	1759	1308	149	23	88.378	0.0
NCVV01000269.1	86	246	147	7	0	95.455	1.74e-60
NCVV01000269.1	86	69.4	37	0	0	100.000	4.05e-07
NEKD01000094.1	86	1759	1308	149	23	88.378	0.0
NEKD01000094.1	86	1759	1308	149	23	88.378	0.0
NEKD01000094.1	86	1759	1308	149	23	88.378	0.0
NEKD01000094.1	86	246	147	7	0	95.455	1.74e-60
NEKD01000094.1	86	246	147	7	0	95.455	1.74e-60
NEKD01000094.1	86	246	147	7	0	95.455	1.74e-60
NEKD01000094.1	86	69.4	37	0	0	100.000	4.05e-07
NEKD01000094.1	86	69.4	37	0	0	100.000	4.05e-07
NEKD01000094.1	86	69.4	37	0	0	100.000	4.05e-07
JACFYU010000049.1	95	1759	1321	152	26	88.125	0.0
JACFYU010000049.1	95	1759	1321	152	26	88.125	0.0
JACFYU010000049.1	95	1759	1321	152	26	88.125	0.0
JACFYU010000049.1	95	1646	1260	152	26	87.622	0.0
JACFYU010000049.1	95	1227	1478	218	151	80.022	0.0
JACFYU010000049.1	95	254	158	9	1	94.048	1.04e-62
JACFYU010000049.1	95	254	158	9	1	94.048	1.04e-62
JACFYU010000049.1	95	254	158	9	1	94.048	1.04e-62
JACFYU010000049.1	95	254	158	9	1	94.048	1.04e-62
JACFYU010000049.1	95	76.8	48	2	1	94.118	2.42e-09
JACFYU010000049.1	95	76.8	48	2	1	94.118	2.42e-09
JACFYU010000049.1	95	76.8	48	2	1	94.118	2.42e-09
JACFYU010000049.1	95	76.8	48	2	1	94.118	2.42e-09
RJDY01000042.1	86	1753	1303	148	23	88.399	0.0
RJDY01000042.1	86	1749	1304	147	25	88.347	0.0
RJDY01000042.1	86	246	149	8	0	94.904	1.74e-60
RJDY01000042.1	86	246	149	8	0	94.904	1.74e-60
RJDY01000042.1	86	224	150	7	6	92.025	8.17e-54
RJDY01000042.1	86	69.4	37	0	0	100.000	4.05e-07
RJDY01000042.1	86	69.4	37	0	0	100.000	4.05e-07
RJDY01000042.1	86	69.4	37	0	0	100.000	4.05e-07
RJDY01000047.1	86	1744	1303	148	25	88.279	0.0
RJDY01000047.1	86	1709	1303	144	36	87.862	0.0
RJDY01000047.1	86	1618	1286	150	44	86.892	0.0
RJDY01000047.1	86	246	147	7	0	95.455	1.74e-60
RJDY01000047.1	86	241	147	7	1	94.839	8.11e-59
RJDY01000047.1	86	200	142	8	7	90.446	1.38e-46
RJDY01000047.1	86	69.4	37	0	0	100.000	4.05e-07
RJDY01000047.1	86	69.4	37	0	0	100.000	4.05e-07
RJDY01000047.1	86	67.6	36	0	0	100.000	1.46e-06
RJDY01000015.1	83	1740	1294	141	28	88.448	0.0
RJDY01000015.1	83	782	711	65	63	84.744	0.0
RJDY01000015.1	83	401	379	46	28	83.664	3.52e-107
RJDY01000015.1	83	200	141	10	5	90.385	1.38e-46
RJDY01000015.1	83	76.8	41	0	0	100.000	2.42e-09
JAACJK010000156.1	88	1729	1316	155	28	87.792	0.0
JAACJK010000156.1	88	1729	1316	155	28	87.792	0.0
JAACJK010000156.1	88	1688	1309	155	34	87.383	0.0
JAACJK010000156.1	88	259	159	8	1	94.643	2.24e-64
JAACJK010000156.1	88	259	159	8	1	94.643	2.24e-64
JAACJK010000156.1	88	259	159	8	1	94.643	2.24e-64
JAACJK010000156.1	88	75.0	42	1	0	97.674	8.70e-09
JAACJK010000156.1	88	75.0	42	1	0	97.674	8.70e-09
JAACJK010000156.1	88	73.1	42	0	1	97.674	3.13e-08
JAACJK010000181.1	88	1729	1316	155	28	87.792	0.0
JAACJK010000181.1	88	1729	1316	155	28	87.792	0.0
JAACJK010000181.1	88	1729	1316	155	28	87.792	0.0
JAACJK010000181.1	88	1633	1303	143	53	86.925	0.0
JAACJK010000181.1	88	1251	1045	149	28	85.516	0.0
JAACJK010000181.1	88	265	162	7	2	94.737	4.81e-66
JAACJK010000181.1	88	259	159	8	1	94.643	2.24e-64
JAACJK010000181.1	88	259	159	8	1	94.643	2.24e-64
JAACJK010000181.1	88	259	159	8	1	94.643	2.24e-64
JAACJK010000181.1	88	259	159	8	1	94.643	2.24e-64
JAACJK010000181.1	88	75.0	42	1	0	97.674	8.70e-09
JAACJK010000181.1	88	75.0	42	1	0	97.674	8.70e-09
JAACJK010000181.1	88	75.0	42	1	0	97.674	8.70e-09
JAACJK010000181.1	88	75.0	42	1	0	97.674	8.70e-09
JAACJK010000071.1	88	1729	1316	155	28	87.792	0.0
JAACJK010000071.1	88	1718	1315	156	29	87.667	0.0
JAACJK010000071.1	88	1496	1108	115	27	88.640	0.0
JAACJK010000071.1	88	1070	912	135	25	85.075	0.0
JAACJK010000071.1	88	259	159	8	1	94.643	2.24e-64
JAACJK010000071.1	88	259	159	8	1	94.643	2.24e-64
JAACJK010000071.1	88	259	159	8	1	94.643	2.24e-64
JAACJK010000071.1	88	75.0	42	1	0	97.674	8.70e-09
JAACJK010000071.1	88	75.0	42	1	0	97.674	8.70e-09
JAACJK010000071.1	88	75.0	42	1	0	97.674	8.70e-09
JAACJK010000212.1	88	1729	1316	155	28	87.792	0.0
JAACJK010000212.1	88	1685	1310	150	39	87.392	0.0
JAACJK010000212.1	88	562	519	90	14	83.307	1.52e-155
JAACJK010000212.1	88	259	159	8	1	94.643	2.24e-64
JAACJK010000212.1	88	259	159	8	1	94.643	2.24e-64
JAACJK010000212.1	88	259	159	8	1	94.643	2.24e-64
JAACJK010000212.1	88	75.0	42	1	0	97.674	8.70e-09
JAACJK010000212.1	88	75.0	42	1	0	97.674	8.70e-09
JAACJK010000212.1	88	75.0	42	1	0	97.674	8.70e-09
RJDY01000039.1	86	1725	1304	145	32	88.049	0.0
RJDY01000039.1	86	1696	1285	146	30	87.953	0.0
RJDY01000039.1	86	246	151	5	3	94.969	1.74e-60
RJDY01000039.1	86	241	149	8	1	94.304	8.11e-59
RJDY01000039.1	86	69.4	37	0	0	100.000	4.05e-07
RJDY01000039.1	86	69.4	37	0	0	100.000	4.05e-07
BEDZ01000082.1	61	1714	1096	65	15	93.197	0.0
RJDY01000027.1	86	1712	1299	147	31	87.949	0.0
RJDY01000027.1	86	226	144	7	3	93.506	2.27e-54
RJDY01000027.1	86	69.4	37	0	0	100.000	4.05e-07
MAPW01000073.1	84	1711	1287	144	29	88.151	0.0
MAPW01000073.1	84	1465	1128	130	30	87.578	0.0
MAPW01000073.1	84	219	151	15	1	90.419	3.80e-52
MAPW01000073.1	84	219	151	15	1	90.419	3.80e-52
MAPW01000327.1	84	1711	1287	144	29	88.151	0.0
MAPW01000327.1	84	219	151	15	1	90.419	3.80e-52
MAPW01000312.1	84	1711	1287	144	29	88.151	0.0
MAPW01000312.1	84	1698	1285	144	31	88.014	0.0
MAPW01000312.1	84	961	579	28	1	95.230	0.0
MAPW01000312.1	84	219	151	15	1	90.419	3.80e-52
MAPW01000312.1	84	219	151	15	1	90.419	3.80e-52
MAPW01000285.1	84	1711	1287	144	29	88.151	0.0
MAPW01000285.1	84	1688	1285	143	34	87.893	0.0
MAPW01000285.1	84	1280	1020	127	29	86.735	0.0
MAPW01000285.1	84	219	151	15	1	90.419	3.80e-52
MAPW01000285.1	84	219	151	15	1	90.419	3.80e-52
MAPW01000285.1	84	215	145	13	1	91.195	4.92e-51
RDSH01000014.1	84	1711	1287	144	29	88.151	0.0
RDSH01000014.1	84	219	151	15	1	90.419	3.80e-52
SJKF01000009.1	94	1687	1314	134	53	87.542	0.0
SJKF01000009.1	94	765	757	114	46	82.552	0.0
SJKF01000009.1	94	401	458	78	34	80.351	3.52e-107
SJKF01000009.1	94	76.8	43	1	0	97.727	2.42e-09
SJKF01000009.1	94	76.8	43	1	0	97.727	2.42e-09
JAMJXE010000001.1	83	1679	1282	150	29	87.748	0.0
JAMJXE010000001.1	83	1679	1282	150	29	87.748	0.0
JAMJXE010000001.1	83	1679	1282	150	29	87.748	0.0
JAMJXE010000001.1	83	1674	1281	151	29	87.680	0.0
JAMJXE010000001.1	83	1674	1281	151	29	87.680	0.0
JAMJXE010000001.1	83	215	151	11	5	90.419	4.92e-51
JAMJXE010000001.1	83	209	150	12	5	89.820	2.29e-49
JAMJXE010000001.1	83	209	150	12	5	89.820	2.29e-49
JAMJXE010000001.1	83	209	150	12	5	89.820	2.29e-49
JAMJXE010000001.1	83	209	150	12	5	89.820	2.29e-49
CAJHJB010000717.1	83	1677	1287	143	37	87.730	0.0
CAJHJB010000717.1	83	215	149	15	1	90.303	4.92e-51
CAJHJB010000889.1	83	1674	1286	145	36	87.662	0.0
CAJHJB010000889.1	83	1663	1284	147	36	87.526	0.0
CAJHJB010000889.1	83	215	142	13	0	91.613	4.92e-51
CAJHJB010000889.1	83	215	149	15	1	90.303	4.92e-51
CAJHJB010000883.1	83	1674	1286	145	36	87.662	0.0
CAJHJB010000883.1	83	1668	1285	146	36	87.594	0.0
CAJHJB010000883.1	83	215	149	15	1	90.303	4.92e-51
CAJHJB010000883.1	83	215	149	15	1	90.303	4.92e-51
CAJHJB010000872.1	75	1674	1286	145	36	87.662	0.0
CAJHJB010000871.1	83	1674	1286	145	36	87.662	0.0
CAJHJB010000871.1	83	438	274	17	1	93.836	2.68e-118
CAJHJB010000871.1	83	215	149	15	1	90.303	4.92e-51
CAJHJB010000859.1	83	1674	1286	145	36	87.662	0.0
CAJHJB010000859.1	83	215	149	15	1	90.303	4.92e-51
CAJHJB010000850.1	83	1674	1286	145	36	87.662	0.0
CAJHJB010000850.1	83	215	149	15	1	90.303	4.92e-51
CAJHJB010000831.1	82	1674	1286	145	36	87.662	0.0
CAJHJB010000831.1	82	191	127	12	0	91.367	8.28e-44
CAJHJB010000826.1	83	1674	1286	145	36	87.662	0.0
CAJHJB010000826.1	83	1668	1285	146	36	87.594	0.0
CAJHJB010000826.1	83	215	149	15	1	90.303	4.92e-51
CAJHJB010000826.1	83	215	149	15	1	90.303	4.92e-51
CAJHJB010000804.1	83	1674	1286	145	36	87.662	0.0
CAJHJB010000804.1	83	215	149	15	1	90.303	4.92e-51
CAJHJB010000783.1	83	1674	1286	145	36	87.662	0.0
CAJHJB010000783.1	83	215	149	15	1	90.303	4.92e-51
CAJHJB010000744.1	83	1674	1286	145	36	87.662	0.0
CAJHJB010000744.1	83	215	149	15	1	90.303	4.92e-51
CAJHJB010000726.1	83	1674	1286	145	36	87.662	0.0
CAJHJB010000726.1	83	215	149	15	1	90.303	4.92e-51
CAJHJB010000699.1	83	1674	1286	145	36	87.662	0.0
CAJHJB010000699.1	83	215	149	15	1	90.303	4.92e-51
CAJHJB010000687.1	83	1674	1286	145	36	87.662	0.0
CAJHJB010000687.1	83	211	149	15	2	89.759	6.36e-50
CAJHJB010000655.1	83	1674	1286	145	36	87.662	0.0
CAJHJB010000655.1	83	215	149	15	1	90.303	4.92e-51
CAJHJB010000648.1	83	1674	1286	145	36	87.662	0.0
CAJHJB010000648.1	83	215	149	15	1	90.303	4.92e-51
CAJHJB010000639.1	83	1674	1286	145	36	87.662	0.0
CAJHJB010000639.1	83	1661	1284	146	37	87.526	0.0
CAJHJB010000639.1	83	1212	866	85	16	89.555	0.0
CAJHJB010000639.1	83	215	149	15	1	90.303	4.92e-51
CAJHJB010000639.1	83	209	148	15	2	89.697	2.29e-49
CAJHJB010000637.1	83	1674	1286	145	36	87.662	0.0
CAJHJB010000637.1	83	215	149	15	1	90.303	4.92e-51
CAJHJB010000622.1	83	1674	1286	145	36	87.662	0.0
CAJHJB010000622.1	83	215	149	15	1	90.303	4.92e-51
CAJHJB010000622.1	83	215	149	15	1	90.303	4.92e-51
CAJHJB010000619.1	83	1674	1286	145	36	87.662	0.0
CAJHJB010000619.1	83	215	149	15	1	90.303	4.92e-51
CAJHJB010000602.1	83	1674	1286	145	36	87.662	0.0
CAJHJB010000602.1	83	1674	1286	145	36	87.662	0.0
CAJHJB010000602.1	83	215	149	15	1	90.303	4.92e-51
CAJHJB010000602.1	83	215	149	15	1	90.303	4.92e-51
CAJHJB010000596.1	83	1674	1286	145	36	87.662	0.0
CAJHJB010000596.1	83	1668	1286	145	37	87.602	0.0
CAJHJB010000596.1	83	215	149	15	1	90.303	4.92e-51
CAJHJB010000596.1	83	215	149	15	1	90.303	4.92e-51
CAJHJB010000595.1	83	1674	1286	145	36	87.662	0.0
CAJHJB010000595.1	83	1245	1025	129	37	86.062	0.0
CAJHJB010000595.1	83	215	149	15	1	90.303	4.92e-51
CAJHJB010000595.1	83	215	149	15	1	90.303	4.92e-51
CAJHJB010000594.1	83	1674	1286	145	36	87.662	0.0
CAJHJB010000594.1	83	1672	1286	144	37	87.662	0.0
CAJHJB010000594.1	83	1657	1283	148	36	87.457	0.0
CAJHJB010000594.1	83	215	149	15	1	90.303	4.92e-51
CAJHJB010000594.1	83	215	149	15	1	90.303	4.92e-51
CAJHJB010000594.1	83	215	149	15	1	90.303	4.92e-51
CAJHJB010000594.1	83	215	149	15	1	90.303	4.92e-51
CAJHJB010000594.1	83	187	150	22	2	86.207	1.07e-42
CAJHJB010000572.1	83	1674	1286	145	36	87.662	0.0
CAJHJB010000572.1	83	431	331	39	8	87.566	4.48e-116
CAJHJB010000572.1	83	215	149	15	1	90.303	4.92e-51
CAJHJB010000572.1	83	215	149	15	1	90.303	4.92e-51
CAJHJB010000570.1	83	1674	1286	145	36	87.662	0.0
CAJHJB010000570.1	83	235	213	33	8	83.858	3.77e-57
CAJHJB010000570.1	83	215	149	15	1	90.303	4.92e-51
CAJHJB010000570.1	83	215	149	15	1	90.303	4.92e-51
CAJHJB010000551.1	83	1674	1286	145	36	87.662	0.0
CAJHJB010000551.1	83	215	149	15	1	90.303	4.92e-51
CAJHJB010000539.1	83	1674	1286	145	36	87.662	0.0
CAJHJB010000539.1	83	215	149	15	1	90.303	4.92e-51
CAJHJB010000532.1	83	1674	1286	145	36	87.662	0.0
CAJHJB010000532.1	83	1666	1285	145	37	87.594	0.0
CAJHJB010000532.1	83	1650	1282	148	37	87.389	0.0
CAJHJB010000532.1	83	215	149	15	1	90.303	4.92e-51
CAJHJB010000532.1	83	215	149	15	1	90.303	4.92e-51
CAJHJB010000532.1	83	215	149	15	1	90.303	4.92e-51
CAJHJB010000520.1	83	1674	1286	145	36	87.662	0.0
CAJHJB010000520.1	83	1674	1286	145	36	87.662	0.0
CAJHJB010000520.1	83	1668	1285	146	36	87.594	0.0
CAJHJB010000520.1	83	1585	1229	139	37	87.473	0.0
CAJHJB010000520.1	83	278	180	15	0	92.308	6.18e-70
CAJHJB010000520.1	83	215	149	15	1	90.303	4.92e-51
CAJHJB010000520.1	83	215	149	15	1	90.303	4.92e-51
CAJHJB010000520.1	83	215	149	15	1	90.303	4.92e-51
CAJHJB010000520.1	83	215	149	15	1	90.303	4.92e-51
CAJHJB010000518.1	83	1674	1286	145	36	87.662	0.0
CAJHJB010000518.1	83	1668	1285	146	36	87.594	0.0
CAJHJB010000518.1	83	215	149	15	1	90.303	4.92e-51
CAJHJB010000518.1	83	215	149	15	1	90.303	4.92e-51
CAJHJB010000496.1	83	1674	1286	145	36	87.662	0.0
CAJHJB010000496.1	83	1657	1283	148	36	87.457	0.0
CAJHJB010000496.1	83	215	149	15	1	90.303	4.92e-51
CAJHJB010000496.1	83	215	149	15	1	90.303	4.92e-51
CAJHJB010000483.1	83	1674	1286	145	36	87.662	0.0
CAJHJB010000483.1	83	1668	1285	146	36	87.594	0.0
CAJHJB010000483.1	83	215	149	15	1	90.303	4.92e-51
CAJHJB010000472.1	83	1674	1286	145	36	87.662	0.0
CAJHJB010000472.1	83	1674	1287	144	37	87.670	0.0
CAJHJB010000472.1	83	1663	1284	147	36	87.526	0.0
CAJHJB010000472.1	83	215	149	15	1	90.303	4.92e-51
CAJHJB010000472.1	83	215	149	15	1	90.303	4.92e-51
CAJHJB010000472.1	83	209	148	15	2	89.697	2.29e-49
CAJHJB010000458.1	83	1674	1286	145	36	87.662	0.0
CAJHJB010000458.1	83	1648	1282	146	39	87.389	0.0
CAJHJB010000458.1	83	215	149	15	1	90.303	4.92e-51
CAJHJB010000458.1	83	215	149	15	1	90.303	4.92e-51
CAJHJB010000454.1	83	1674	1286	145	36	87.662	0.0
CAJHJB010000454.1	83	1131	944	121	36	85.740	0.0
CAJHJB010000454.1	83	215	149	15	1	90.303	4.92e-51
CAJHJB010000454.1	83	215	149	15	1	90.303	4.92e-51
CAJHJB010000422.1	83	1674	1286	145	36	87.662	0.0
CAJHJB010000422.1	83	981	592	28	2	95.177	0.0
CAJHJB010000422.1	83	215	149	15	1	90.303	4.92e-51
CAJHJB010000404.1	83	1674	1286	145	36	87.662	0.0
CAJHJB010000404.1	83	1653	1283	145	39	87.457	0.0
CAJHJB010000404.1	83	501	523	96	24	81.337	3.37e-137
CAJHJB010000404.1	83	215	149	15	1	90.303	4.92e-51
CAJHJB010000404.1	83	215	149	15	1	90.303	4.92e-51
CAJHJB010000404.1	83	211	149	15	2	89.759	6.36e-50
CAJHJB010000391.1	83	1674	1286	145	36	87.662	0.0
CAJHJB010000391.1	83	1668	1285	146	36	87.594	0.0
CAJHJB010000391.1	83	1661	1284	146	37	87.526	0.0
CAJHJB010000391.1	83	1657	1284	147	37	87.466	0.0
CAJHJB010000391.1	83	215	149	15	1	90.303	4.92e-51
CAJHJB010000391.1	83	215	149	15	1	90.303	4.92e-51
CAJHJB010000391.1	83	215	149	15	1	90.303	4.92e-51
CAJHJB010000391.1	83	215	149	15	1	90.303	4.92e-51
CAJHJB010000371.1	83	1674	1286	145	36	87.662	0.0
CAJHJB010000371.1	83	1674	1286	145	36	87.662	0.0
CAJHJB010000371.1	83	215	149	15	1	90.303	4.92e-51
CAJHJB010000371.1	83	215	149	15	1	90.303	4.92e-51
CAJHJB010000367.1	83	1674	1286	145	36	87.662	0.0
CAJHJB010000367.1	83	1661	1284	146	37	87.526	0.0
CAJHJB010000367.1	83	215	149	15	1	90.303	4.92e-51
CAJHJB010000348.1	83	1674	1286	145	36	87.662	0.0
CAJHJB010000348.1	83	1642	1281	147	39	87.321	0.0
CAJHJB010000348.1	83	1206	869	88	16	89.311	0.0
CAJHJB010000348.1	83	505	379	43	8	88.140	2.60e-138
CAJHJB010000348.1	83	215	149	15	1	90.303	4.92e-51
CAJHJB010000348.1	83	215	149	15	1	90.303	4.92e-51
CAJHJB010000348.1	83	215	149	15	1	90.303	4.92e-51
CAJHJB010000294.1	83	1674	1286	145	36	87.662	0.0
CAJHJB010000294.1	83	1655	1284	144	40	87.466	0.0
CAJHJB010000294.1	83	215	149	15	1	90.303	4.92e-51
CAJHJB010000294.1	83	215	150	12	4	90.361	4.92e-51
CAJHJB010000275.1	83	1674	1286	145	36	87.662	0.0
CAJHJB010000275.1	83	1668	1285	146	36	87.594	0.0
CAJHJB010000275.1	83	1629	1278	153	36	87.117	0.0
CAJHJB010000275.1	83	1626	1278	150	39	87.117	0.0
CAJHJB010000275.1	83	505	383	45	8	87.844	2.60e-138
CAJHJB010000275.1	83	215	149	15	1	90.303	4.92e-51
CAJHJB010000275.1	83	215	149	15	1	90.303	4.92e-51
CAJHJB010000275.1	83	215	149	15	1	90.303	4.92e-51
CAJHJB010000275.1	83	215	149	15	1	90.303	4.92e-51
CAJHJB010000275.1	83	215	149	15	1	90.303	4.92e-51
CAJHJB010000257.1	83	1674	1286	145	36	87.662	0.0
CAJHJB010000257.1	83	1640	1281	145	41	87.321	0.0
CAJHJB010000257.1	83	215	149	15	1	90.303	4.92e-51
CAJHJB010000257.1	83	215	149	15	1	90.303	4.92e-51
CAJHJB010000167.1	83	1674	1286	145	36	87.662	0.0
CAJHJB010000167.1	83	1640	1272	147	36	87.423	0.0
CAJHJB010000167.1	83	1544	1283	146	62	86.050	0.0
CAJHJB010000167.1	83	215	149	15	1	90.303	4.92e-51
CAJHJB010000167.1	83	215	149	15	1	90.303	4.92e-51
CAJHJB010000167.1	83	215	149	15	1	90.303	4.92e-51
CAJHJB010000159.1	83	1674	1286	145	36	87.662	0.0
CAJHJB010000159.1	83	1668	1285	146	36	87.594	0.0
CAJHJB010000159.1	83	215	149	15	1	90.303	4.92e-51
CAJHJB010000791.1	83	1672	1285	146	35	87.653	0.0
CAJHJB010000791.1	83	215	149	15	1	90.303	4.92e-51
CAJHJB010000698.1	83	1672	1285	145	36	87.653	0.0
CAJHJB010000698.1	83	215	149	15	1	90.303	4.92e-51
CAJHJB010000927.1	83	1668	1285	146	36	87.594	0.0
CAJHJB010000927.1	83	209	148	16	1	89.697	2.29e-49
CAJHJB010000918.1	83	1668	1285	146	36	87.594	0.0
CAJHJB010000918.1	83	215	149	15	1	90.303	4.92e-51
CAJHJB010000914.1	83	1668	1285	146	36	87.594	0.0
CAJHJB010000914.1	83	215	149	15	1	90.303	4.92e-51
CAJHJB010000913.1	83	1668	1285	146	36	87.594	0.0
CAJHJB010000913.1	83	215	149	15	1	90.303	4.92e-51
CAJHJB010000900.1	83	1668	1285	146	36	87.594	0.0
CAJHJB010000900.1	83	215	149	15	1	90.303	4.92e-51
CAJHJB010000897.1	83	1668	1285	146	36	87.594	0.0
CAJHJB010000897.1	83	215	149	15	1	90.303	4.92e-51
CAJHJB010000894.1	83	1668	1285	146	36	87.594	0.0
CAJHJB010000894.1	83	215	149	15	1	90.303	4.92e-51
CAJHJB010000893.1	83	1668	1285	146	36	87.594	0.0
CAJHJB010000893.1	83	215	149	15	1	90.303	4.92e-51
CAJHJB010000892.1	83	1668	1285	146	36	87.594	0.0
CAJHJB010000892.1	83	215	149	15	1	90.303	4.92e-51
CAJHJB010000873.1	83	1668	1285	146	36	87.594	0.0
CAJHJB010000873.1	83	215	149	15	1	90.303	4.92e-51
CAJHJB010000866.1	83	1668	1285	146	36	87.594	0.0
CAJHJB010000866.1	83	215	149	15	1	90.303	4.92e-51
CAJHJB010000808.1	83	1668	1285	146	36	87.594	0.0
CAJHJB010000808.1	83	215	149	15	1	90.303	4.92e-51
CAJHJB010000800.1	83	1668	1285	146	36	87.594	0.0
CAJHJB010000800.1	83	215	149	15	1	90.303	4.92e-51
CAJHJB010000774.1	83	1668	1285	146	36	87.594	0.0
CAJHJB010000774.1	83	215	149	15	1	90.303	4.92e-51
CAJHJB010000754.1	83	1668	1285	146	36	87.594	0.0
CAJHJB010000754.1	83	215	149	15	1	90.303	4.92e-51
CAJHJB010000746.1	83	1668	1285	146	36	87.594	0.0
CAJHJB010000746.1	83	215	149	15	1	90.303	4.92e-51
CAJHJB010000741.1	83	1668	1285	146	36	87.594	0.0
CAJHJB010000741.1	83	215	149	15	1	90.303	4.92e-51
CAJHJB010000732.1	83	1668	1285	146	36	87.594	0.0
CAJHJB010000732.1	83	215	149	15	1	90.303	4.92e-51
CAJHJB010000722.1	83	1668	1285	146	36	87.594	0.0
CAJHJB010000722.1	83	215	149	15	1	90.303	4.92e-51
CAJHJB010000714.1	83	1668	1285	146	36	87.594	0.0
CAJHJB010000714.1	83	215	149	15	1	90.303	4.92e-51
CAJHJB010000708.1	83	1668	1285	146	36	87.594	0.0
CAJHJB010000708.1	83	215	149	15	1	90.303	4.92e-51
CAJHJB010000697.1	83	1668	1285	146	36	87.594	0.0
CAJHJB010000697.1	83	215	149	15	1	90.303	4.92e-51
CAJHJB010000684.1	83	1668	1285	146	36	87.594	0.0
CAJHJB010000684.1	83	215	149	15	1	90.303	4.92e-51
CAJHJB010000682.1	83	1668	1285	146	36	87.594	0.0
CAJHJB010000682.1	83	215	149	15	1	90.303	4.92e-51
CAJHJB010000671.1	83	1668	1285	146	36	87.594	0.0
CAJHJB010000671.1	83	215	149	15	1	90.303	4.92e-51
CAJHJB010000671.1	83	193	176	27	7	83.810	2.30e-44
CAJHJB010000663.1	83	1668	1285	146	36	87.594	0.0
CAJHJB010000663.1	83	215	149	15	1	90.303	4.92e-51
CAJHJB010000646.1	83	1668	1285	146	36	87.594	0.0
CAJHJB010000646.1	83	1668	1285	146	36	87.594	0.0
CAJHJB010000646.1	83	1659	1283	146	37	87.517	0.0
CAJHJB010000646.1	83	215	149	15	1	90.303	4.92e-51
CAJHJB010000646.1	83	215	149	15	1	90.303	4.92e-51
CAJHJB010000646.1	83	215	149	15	1	90.303	4.92e-51
CAJHJB010000638.1	83	1668	1285	146	36	87.594	0.0
CAJHJB010000638.1	83	215	149	15	1	90.303	4.92e-51
CAJHJB010000633.1	83	1668	1285	146	36	87.594	0.0
CAJHJB010000633.1	83	215	149	15	1	90.303	4.92e-51
CAJHJB010000617.1	83	1668	1285	146	36	87.594	0.0
CAJHJB010000617.1	83	1533	1200	136	39	87.273	0.0
CAJHJB010000617.1	83	215	149	15	1	90.303	4.92e-51
CAJHJB010000617.1	83	215	149	15	1	90.303	4.92e-51
CAJHJB010000576.1	83	1668	1285	146	36	87.594	0.0
CAJHJB010000576.1	83	1655	1283	147	37	87.457	0.0
CAJHJB010000576.1	83	505	516	94	22	81.646	2.60e-138
CAJHJB010000576.1	83	215	149	15	1	90.303	4.92e-51
CAJHJB010000576.1	83	215	149	15	1	90.303	4.92e-51
CAJHJB010000576.1	83	209	148	16	1	89.697	2.29e-49
CAJHJB010000548.1	83	1668	1285	146	36	87.594	0.0
CAJHJB010000548.1	83	215	149	15	1	90.303	4.92e-51
CAJHJB010000542.1	83	1668	1285	146	36	87.594	0.0
CAJHJB010000542.1	83	1661	1284	146	37	87.526	0.0
CAJHJB010000542.1	83	215	149	15	1	90.303	4.92e-51
CAJHJB010000542.1	83	215	149	15	1	90.303	4.92e-51
CAJHJB010000541.1	83	1668	1285	146	36	87.594	0.0
CAJHJB010000541.1	83	215	149	15	1	90.303	4.92e-51
CAJHJB010000538.1	83	1668	1285	146	36	87.594	0.0
CAJHJB010000538.1	83	318	202	15	0	93.088	3.64e-82
CAJHJB010000538.1	83	215	149	15	1	90.303	4.92e-51
CAJHJB010000531.1	83	1668	1285	146	36	87.594	0.0
CAJHJB010000531.1	83	215	149	15	1	90.303	4.92e-51
CAJHJB010000529.1	83	1668	1285	146	36	87.594	0.0
CAJHJB010000529.1	83	1650	1282	147	38	87.389	0.0
CAJHJB010000529.1	83	1642	1281	147	39	87.321	0.0
CAJHJB010000529.1	83	215	149	15	1	90.303	4.92e-51
CAJHJB010000529.1	83	215	149	15	1	90.303	4.92e-51
CAJHJB010000529.1	83	211	149	15	2	89.759	6.36e-50
CAJHJB010000528.1	83	1668	1285	146	36	87.594	0.0
CAJHJB010000528.1	83	1637	1280	148	39	87.253	0.0
CAJHJB010000528.1	83	215	149	15	1	90.303	4.92e-51
CAJHJB010000528.1	83	215	149	15	1	90.303	4.92e-51
CAJHJB010000527.1	83	1668	1285	146	36	87.594	0.0
CAJHJB010000527.1	83	1655	1283	147	37	87.457	0.0
CAJHJB010000527.1	83	215	149	15	1	90.303	4.92e-51
CAJHJB010000527.1	83	215	149	15	1	90.303	4.92e-51
CAJHJB010000516.1	83	1668	1285	146	36	87.594	0.0
CAJHJB010000516.1	83	1663	1285	146	37	87.534	0.0
CAJHJB010000516.1	83	215	149	15	1	90.303	4.92e-51
CAJHJB010000511.1	83	1668	1285	146	36	87.594	0.0
CAJHJB010000511.1	83	215	149	15	1	90.303	4.92e-51
CAJHJB010000511.1	83	215	149	15	1	90.303	4.92e-51
CAJHJB010000511.1	83	180	132	15	2	88.591	1.79e-40
CAJHJB010000508.1	83	1668	1285	146	36	87.594	0.0
CAJHJB010000508.1	83	1659	1285	146	38	87.474	0.0
CAJHJB010000508.1	83	215	149	15	1	90.303	4.92e-51
CAJHJB010000508.1	83	215	149	15	1	90.303	4.92e-51
CAJHJB010000505.1	83	1668	1285	146	36	87.594	0.0
CAJHJB010000505.1	83	1663	1285	145	38	87.534	0.0
CAJHJB010000505.1	83	1229	869	82	16	89.866	0.0
CAJHJB010000505.1	83	632	616	107	24	82.463	1.15e-176
CAJHJB010000505.1	83	497	378	43	9	87.907	4.36e-136
CAJHJB010000505.1	83	215	149	15	1	90.303	4.92e-51
CAJHJB010000505.1	83	215	149	15	1	90.303	4.92e-51
CAJHJB010000505.1	83	215	149	15	1	90.303	4.92e-51
CAJHJB010000486.1	83	1668	1285	146	36	87.594	0.0
CAJHJB010000486.1	83	1655	1283	147	37	87.457	0.0
CAJHJB010000486.1	83	1339	1014	108	29	88.097	0.0
CAJHJB010000486.1	83	215	149	15	1	90.303	4.92e-51
CAJHJB010000486.1	83	215	149	15	1	90.303	4.92e-51
CAJHJB010000481.1	83	1668	1285	146	36	87.594	0.0
CAJHJB010000481.1	83	1668	1285	146	36	87.594	0.0
CAJHJB010000481.1	83	215	149	15	1	90.303	4.92e-51
CAJHJB010000475.1	83	1668	1285	146	36	87.594	0.0
CAJHJB010000475.1	83	1315	1014	107	35	87.716	0.0
CAJHJB010000475.1	83	215	149	15	1	90.303	4.92e-51
CAJHJB010000456.1	83	1668	1285	146	36	87.594	0.0
CAJHJB010000456.1	83	1637	1280	148	39	87.253	0.0
CAJHJB010000456.1	83	215	149	15	1	90.303	4.92e-51
CAJHJB010000456.1	83	215	149	15	1	90.303	4.92e-51
CAJHJB010000447.1	83	1668	1285	146	36	87.594	0.0
CAJHJB010000447.1	83	1668	1285	146	36	87.594	0.0
CAJHJB010000447.1	83	1646	1281	146	39	87.381	0.0
CAJHJB010000447.1	83	215	149	15	1	90.303	4.92e-51
CAJHJB010000447.1	83	215	149	15	1	90.303	4.92e-51
CAJHJB010000447.1	83	215	149	15	1	90.303	4.92e-51
CAJHJB010000442.1	83	1668	1285	146	36	87.594	0.0
CAJHJB010000442.1	83	1640	1280	151	36	87.253	0.0
CAJHJB010000442.1	83	215	149	15	1	90.303	4.92e-51
CAJHJB010000442.1	83	215	149	15	1	90.303	4.92e-51
CAJHJB010000414.1	83	1668	1285	146	36	87.594	0.0
CAJHJB010000414.1	83	215	149	15	1	90.303	4.92e-51
CAJHJB010000414.1	83	215	149	15	1	90.303	4.92e-51
CAJHJB010000414.1	83	180	132	15	2	88.591	1.79e-40
CAJHJB010000408.1	83	1668	1285	146	36	87.594	0.0
CAJHJB010000408.1	83	1659	1283	146	37	87.517	0.0
CAJHJB010000408.1	83	1657	1283	148	36	87.457	0.0
CAJHJB010000408.1	83	1655	1283	147	37	87.457	0.0
CAJHJB010000408.1	83	505	379	43	8	88.140	2.60e-138
CAJHJB010000408.1	83	215	149	15	1	90.303	4.92e-51
CAJHJB010000408.1	83	215	149	15	1	90.303	4.92e-51
CAJHJB010000408.1	83	215	149	15	1	90.303	4.92e-51
CAJHJB010000408.1	83	215	149	15	1	90.303	4.92e-51
CAJHJB010000408.1	83	209	148	16	1	89.697	2.29e-49
CAJHJB010000398.1	83	1668	1285	146	36	87.594	0.0
CAJHJB010000398.1	83	1642	1282	145	41	87.330	0.0
CAJHJB010000398.1	83	215	149	15	1	90.303	4.92e-51
CAJHJB010000398.1	83	209	148	16	1	89.697	2.29e-49
CAJHJB010000387.1	83	1668	1285	146	36	87.594	0.0
CAJHJB010000387.1	83	1668	1285	146	36	87.594	0.0
CAJHJB010000387.1	83	1666	1285	145	37	87.594	0.0
CAJHJB010000387.1	83	1120	744	50	15	91.965	0.0
CAJHJB010000387.1	83	215	149	15	1	90.303	4.92e-51
CAJHJB010000387.1	83	215	149	15	1	90.303	4.92e-51
CAJHJB010000387.1	83	215	149	15	1	90.303	4.92e-51
CAJHJB010000380.1	83	1668	1285	146	36	87.594	0.0
CAJHJB010000380.1	83	1666	1285	145	37	87.594	0.0
CAJHJB010000380.1	83	1650	1285	142	43	87.415	0.0
CAJHJB010000380.1	83	215	149	15	1	90.303	4.92e-51
CAJHJB010000380.1	83	209	148	15	2	89.697	2.29e-49
CAJHJB010000380.1	83	209	148	15	2	89.697	2.29e-49
CAJHJB010000364.1	83	1668	1285	146	36	87.594	0.0
CAJHJB010000364.1	83	1666	1285	145	37	87.594	0.0
CAJHJB010000364.1	83	1652	1281	151	34	87.381	0.0
CAJHJB010000364.1	83	215	149	15	1	90.303	4.92e-51
CAJHJB010000364.1	83	215	149	15	1	90.303	4.92e-51
CAJHJB010000364.1	83	215	149	15	1	90.303	4.92e-51
CAJHJB010000316.1	83	1668	1285	146	36	87.594	0.0
CAJHJB010000316.1	83	1637	1280	147	40	87.253	0.0
CAJHJB010000316.1	83	215	149	15	1	90.303	4.92e-51
CAJHJB010000316.1	83	215	149	15	1	90.303	4.92e-51
CAJHJB010000307.1	83	1668	1285	146	36	87.594	0.0
CAJHJB010000307.1	83	1668	1285	146	36	87.594	0.0
CAJHJB010000307.1	83	215	149	15	1	90.303	4.92e-51
CAJHJB010000307.1	83	215	149	15	1	90.303	4.92e-51
CAJHJB010000274.1	83	1668	1285	146	36	87.594	0.0
CAJHJB010000274.1	83	209	148	16	1	89.697	2.29e-49
CAJHJB010000225.1	83	1668	1285	146	36	87.594	0.0
CAJHJB010000225.1	83	1663	1285	145	38	87.534	0.0
CAJHJB010000225.1	83	1605	1279	146	47	86.889	0.0
CAJHJB010000225.1	83	215	149	15	1	90.303	4.92e-51
CAJHJB010000225.1	83	215	149	15	1	90.303	4.92e-51
CAJHJB010000221.1	83	1668	1285	146	36	87.594	0.0
CAJHJB010000221.1	83	1066	656	37	2	94.388	0.0
CAJHJB010000221.1	83	215	149	15	1	90.303	4.92e-51
CAJHJB010000162.1	83	1668	1285	146	36	87.594	0.0
CAJHJB010000162.1	83	1053	713	47	20	91.410	0.0
CAJHJB010000162.1	83	215	149	15	1	90.303	4.92e-51
CAJHJB010000060.1	83	1668	1285	146	36	87.594	0.0
CAJHJB010000060.1	83	1642	1280	148	38	87.312	0.0
CAJHJB010000060.1	83	1531	1201	141	36	87.155	0.0
CAJHJB010000060.1	83	215	149	15	1	90.303	4.92e-51
CAJHJB010000060.1	83	215	149	15	1	90.303	4.92e-51
CAJHJB010000060.1	83	204	144	13	3	90.000	1.06e-47
KZ819651.1	75	1668	1280	151	30	87.611	0.0
NW_020290264.1	75	1668	1280	151	30	87.611	0.0
CAJHJB010000911.1	83	1666	1285	144	38	87.594	0.0
CAJHJB010000911.1	83	215	149	15	1	90.303	4.92e-51
CAJHJB010000876.1	83	1666	1285	145	37	87.594	0.0
CAJHJB010000876.1	83	215	149	15	1	90.303	4.92e-51
CAJHJB010000396.1	83	1666	1285	144	38	87.594	0.0
CAJHJB010000396.1	83	1661	1284	146	37	87.526	0.0
CAJHJB010000396.1	83	215	149	15	1	90.303	4.92e-51
CAJHJB010000396.1	83	211	149	15	2	89.759	6.36e-50
CP046235.1	75	1666	1281	157	26	87.500	0.0
CP046235.1	75	1666	1281	157	26	87.500	0.0
CP046235.1	75	1666	1281	157	26	87.500	0.0
CP046235.1	75	1666	1281	157	26	87.500	0.0
CP046235.1	75	1666	1281	157	26	87.500	0.0
CP046235.1	75	1664	1281	156	27	87.500	0.0
CP046235.1	75	1659	1280	157	27	87.432	0.0
CAJHJB010000643.1	83	1664	1285	142	40	87.594	0.0
CAJHJB010000643.1	83	215	149	15	1	90.303	4.92e-51
CAJHJB010000643.1	83	215	149	15	1	90.303	4.92e-51
MAPW01000366.1	84	1664	1281	146	35	87.620	0.0
MAPW01000366.1	84	204	150	15	4	88.757	1.06e-47
CAJHJB010000961.1	83	1663	1284	147	36	87.526	0.0
CAJHJB010000961.1	83	215	149	15	1	90.303	4.92e-51
CAJHJB010000908.1	83	1663	1284	147	36	87.526	0.0
CAJHJB010000908.1	83	215	149	15	1	90.303	4.92e-51
CAJHJB010000907.1	83	1663	1284	147	36	87.526	0.0
CAJHJB010000907.1	83	202	147	14	4	89.091	3.83e-47
CAJHJB010000852.1	83	1663	1285	146	37	87.534	0.0
CAJHJB010000852.1	83	211	149	15	2	89.759	6.36e-50
CAJHJB010000799.1	83	1663	1284	147	36	87.526	0.0
CAJHJB010000799.1	83	215	149	15	1	90.303	4.92e-51
CAJHJB010000787.1	83	1663	1285	146	37	87.534	0.0
CAJHJB010000787.1	83	215	149	15	1	90.303	4.92e-51
CAJHJB010000692.1	83	1663	1284	147	36	87.526	0.0
CAJHJB010000692.1	83	1655	1283	147	37	87.457	0.0
CAJHJB010000692.1	83	492	377	43	10	87.674	2.03e-134
CAJHJB010000692.1	83	215	149	15	1	90.303	4.92e-51
CAJHJB010000692.1	83	215	149	15	1	90.303	4.92e-51
CAJHJB010000692.1	83	215	149	15	1	90.303	4.92e-51
CAJHJB010000677.1	83	1663	1284	147	36	87.526	0.0
CAJHJB010000677.1	83	215	149	15	1	90.303	4.92e-51
CAJHJB010000666.1	83	1663	1284	147	36	87.526	0.0
CAJHJB010000666.1	83	215	149	15	1	90.303	4.92e-51
CAJHJB010000621.1	83	1663	1284	147	36	87.526	0.0
CAJHJB010000621.1	83	1520	1179	133	36	87.463	0.0
CAJHJB010000621.1	83	215	149	15	1	90.303	4.92e-51
CAJHJB010000621.1	83	99.0	71	9	0	88.750	5.17e-16
CAJHJB010000610.1	83	1663	1285	146	37	87.534	0.0
CAJHJB010000610.1	83	215	149	15	1	90.303	4.92e-51
CAJHJB010000605.1	83	1663	1284	147	36	87.526	0.0
CAJHJB010000605.1	83	1648	1282	146	39	87.389	0.0
CAJHJB010000605.1	83	215	149	15	1	90.303	4.92e-51
CAJHJB010000605.1	83	209	148	16	1	89.697	2.29e-49
CAJHJB010000540.1	83	1663	1284	147	36	87.526	0.0
CAJHJB010000540.1	83	1663	1284	147	36	87.526	0.0
CAJHJB010000540.1	83	215	149	15	1	90.303	4.92e-51
CAJHJB010000540.1	83	215	149	15	1	90.303	4.92e-51
CAJHJB010000462.1	83	1663	1285	146	37	87.534	0.0
CAJHJB010000462.1	83	1661	1284	146	37	87.526	0.0
CAJHJB010000462.1	83	1657	1284	146	38	87.466	0.0
CAJHJB010000462.1	83	1644	1281	148	38	87.321	0.0
CAJHJB010000462.1	83	215	149	15	1	90.303	4.92e-51
CAJHJB010000462.1	83	215	149	15	1	90.303	4.92e-51
CAJHJB010000462.1	83	215	149	15	1	90.303	4.92e-51
CAJHJB010000462.1	83	215	149	15	1	90.303	4.92e-51
CAJHJB010000461.1	83	1663	1284	147	36	87.526	0.0
CAJHJB010000461.1	83	579	362	23	1	93.782	1.51e-160
CAJHJB010000461.1	83	215	149	15	1	90.303	4.92e-51
CAJHJB010000407.1	83	1663	1284	147	36	87.526	0.0
CAJHJB010000407.1	83	723	720	117	38	82.286	0.0
CAJHJB010000407.1	83	215	149	15	1	90.303	4.92e-51
CAJHJB010000407.1	83	215	149	15	1	90.303	4.92e-51
LAXH01000427.1	83	1663	1279	153	29	87.543	0.0
LAXH01000427.1	83	215	151	11	5	90.419	4.92e-51
BCKY01000012.1	75	1661	1280	158	26	87.432	0.0
CAJHJB010000836.1	83	1661	1283	148	35	87.517	0.0
CAJHJB010000836.1	83	209	148	16	1	89.697	2.29e-49
CAJHJB010000818.1	75	1661	1284	146	37	87.526	0.0
CAJHJB010000618.1	83	1661	1284	146	37	87.526	0.0
CAJHJB010000618.1	83	1652	1283	148	37	87.398	0.0
CAJHJB010000618.1	83	215	149	15	1	90.303	4.92e-51
CAJHJB010000618.1	83	215	149	15	1	90.303	4.92e-51
CAJHJB010000575.1	83	1661	1285	144	39	87.534	0.0
CAJHJB010000575.1	83	841	511	28	0	94.805	0.0
CAJHJB010000575.1	83	215	149	15	1	90.303	4.92e-51
CAJHJB010000453.1	83	1661	1284	146	37	87.526	0.0
CAJHJB010000453.1	83	1655	1283	147	37	87.457	0.0
CAJHJB010000453.1	83	1652	1282	149	36	87.389	0.0
CAJHJB010000453.1	83	215	149	15	1	90.303	4.92e-51
CAJHJB010000453.1	83	215	149	15	1	90.303	4.92e-51
CAJHJB010000453.1	83	215	149	15	1	90.303	4.92e-51
CAJHJB010000295.1	83	1661	1284	146	37	87.526	0.0
CAJHJB010000295.1	83	1628	1278	151	38	87.117	0.0
CAJHJB010000295.1	83	1131	956	127	36	85.433	0.0
CAJHJB010000295.1	83	215	149	15	1	90.303	4.92e-51
CAJHJB010000295.1	83	215	149	15	1	90.303	4.92e-51
CAJHJB010000295.1	83	209	148	15	2	89.697	2.29e-49
CAJHJB010000191.1	83	1661	1284	146	37	87.526	0.0
CAJHJB010000191.1	83	215	149	15	1	90.303	4.92e-51
CAJHJB010000868.1	83	1657	1283	148	36	87.457	0.0
CAJHJB010000868.1	83	215	149	15	1	90.303	4.92e-51
CAJHJB010000949.1	83	1655	1283	147	37	87.457	0.0
CAJHJB010000949.1	83	209	148	16	1	89.697	2.29e-49
CAJHJB010000921.1	83	1655	1283	146	38	87.457	0.0
CAJHJB010000921.1	83	215	149	15	1	90.303	4.92e-51
CAJHJB010000898.1	83	1655	1283	147	37	87.457	0.0
CAJHJB010000898.1	83	215	149	14	2	90.303	4.92e-51
CAJHJB010000843.1	83	1655	1283	146	38	87.457	0.0
CAJHJB010000843.1	83	215	149	15	1	90.303	4.92e-51
CAJHJB010000555.1	83	1655	1281	151	33	87.440	0.0
CAJHJB010000555.1	83	215	149	15	1	90.303	4.92e-51
CAJHJB010000420.1	83	1655	1283	147	37	87.457	0.0
CAJHJB010000420.1	83	1644	1282	146	40	87.330	0.0
CAJHJB010000420.1	83	617	624	111	27	81.890	3.21e-172
CAJHJB010000420.1	83	505	383	45	8	87.844	2.60e-138
CAJHJB010000420.1	83	215	149	15	1	90.303	4.92e-51
CAJHJB010000420.1	83	215	149	15	1	90.303	4.92e-51
CAJHJB010000420.1	83	215	149	15	1	90.303	4.92e-51
CAJHJB010000420.1	83	209	148	16	1	89.697	2.29e-49
CAJHJB010000464.1	83	1652	1283	148	37	87.398	0.0
CAJHJB010000464.1	83	1639	1280	150	37	87.253	0.0
CAJHJB010000464.1	83	1637	1280	143	43	87.312	0.0
CAJHJB010000464.1	83	215	149	15	1	90.303	4.92e-51
CAJHJB010000464.1	83	211	136	11	0	92.517	6.36e-50
CAJHJB010000464.1	83	209	148	16	1	89.697	2.29e-49
CAJHJB010000460.1	83	1652	1282	149	36	87.389	0.0
CAJHJB010000460.1	83	1633	1280	148	40	87.193	0.0
CAJHJB010000460.1	83	1493	1147	127	34	87.691	0.0
CAJHJB010000460.1	83	219	146	14	0	91.250	3.80e-52
CAJHJB010000460.1	83	215	149	15	1	90.303	4.92e-51
CAJHJB010000460.1	83	215	149	15	1	90.303	4.92e-51
CAJHJB010000858.1	83	1650	1282	148	37	87.389	0.0
CAJHJB010000858.1	83	215	149	15	1	90.303	4.92e-51
CAJHJB010000837.1	83	1650	1285	142	43	87.415	0.0
CAJHJB010000837.1	83	505	383	45	8	87.844	2.60e-138
CAJHJB010000837.1	83	215	149	15	1	90.303	4.92e-51
CAJHJB010000837.1	83	209	148	15	2	89.697	2.29e-49
CAJHJB010000672.1	83	1650	1281	149	36	87.381	0.0
CAJHJB010000672.1	83	215	149	15	1	90.303	4.92e-51
CAJHJB010000882.1	75	1648	1281	148	37	87.381	0.0
CAJHJB010000626.1	83	1644	1281	149	37	87.321	0.0
CAJHJB010000626.1	83	407	254	17	0	93.727	7.56e-109
CAJHJB010000626.1	83	215	149	15	1	90.303	4.92e-51
JAIBAA010000019.1	75	1642	1278	158	29	87.235	0.0
CAJHJB010000624.1	83	1640	1281	150	37	87.262	0.0
CAJHJB010000624.1	83	1214	867	81	19	89.659	0.0
CAJHJB010000624.1	83	339	282	38	9	85.714	2.80e-88
CAJHJB010000624.1	83	215	149	15	1	90.303	4.92e-51
CAJHJB010000624.1	83	209	148	16	1	89.697	2.29e-49
JAIHLT010000016.1	87	1640	1289	164	29	86.977	0.0
JAIHLT010000016.1	87	1640	1289	164	29	86.977	0.0
JAIHLT010000016.1	87	1637	1289	164	30	86.918	0.0
JAIHLT010000016.1	87	1637	1289	164	30	86.918	0.0
JAIHLT010000016.1	87	1637	1289	164	30	86.918	0.0
JAIHLT010000016.1	87	1637	1289	164	30	86.918	0.0
JAIHLT010000016.1	87	1637	1289	164	30	86.918	0.0
JAIHLT010000016.1	87	1637	1289	164	30	86.918	0.0
JAIHLT010000016.1	87	1635	1288	165	29	86.910	0.0
JAIHLT010000016.1	87	1629	1288	164	31	86.851	0.0
JAIHLT010000016.1	87	1628	1289	164	32	86.801	0.0
JAIHLT010000016.1	87	1530	1253	155	46	86.176	0.0
JAIHLT010000016.1	87	1483	1232	148	53	85.973	0.0
JAIHLT010000016.1	87	1406	1097	133	28	87.202	0.0
JAIHLT010000016.1	87	1251	1062	155	30	85.164	0.0
JAIHLT010000016.1	87	274	171	9	2	93.956	8.00e-69
JAIHLT010000016.1	87	248	163	13	1	92.090	4.85e-61
JAIHLT010000016.1	87	248	163	13	1	92.090	4.85e-61
JAIHLT010000016.1	87	248	163	13	1	92.090	4.85e-61
JAIHLT010000016.1	87	248	163	13	1	92.090	4.85e-61
JAIHLT010000016.1	87	248	163	13	1	92.090	4.85e-61
JAIHLT010000016.1	87	248	163	13	1	92.090	4.85e-61
JAIHLT010000016.1	87	248	163	13	1	92.090	4.85e-61
JAIHLT010000016.1	87	248	163	13	1	92.090	4.85e-61
JAIHLT010000016.1	87	248	163	13	1	92.090	4.85e-61
JAIHLT010000016.1	87	248	163	13	1	92.090	4.85e-61
JAIHLT010000016.1	87	248	163	13	1	92.090	4.85e-61
JAIHLT010000016.1	87	248	163	13	1	92.090	4.85e-61
JAIHLT010000016.1	87	106	65	4	0	94.203	3.09e-18
JAIHLT010000016.1	87	80.5	43	0	0	100.000	1.87e-10
JAIHLT010000016.1	87	69.4	37	0	0	100.000	4.05e-07
JAIHLT010000016.1	87	69.4	37	0	0	100.000	4.05e-07
JAIHLT010000016.1	87	69.4	37	0	0	100.000	4.05e-07
JAIHLT010000016.1	87	69.4	37	0	0	100.000	4.05e-07
JAIHLT010000016.1	87	69.4	37	0	0	100.000	4.05e-07
JAIHLT010000016.1	87	69.4	37	0	0	100.000	4.05e-07
JAIHLT010000016.1	87	69.4	37	0	0	100.000	4.05e-07
JAIHLT010000016.1	87	69.4	37	0	0	100.000	4.05e-07
JAIHLT010000016.1	87	69.4	37	0	0	100.000	4.05e-07
JAIHLT010000016.1	87	69.4	37	0	0	100.000	4.05e-07
JAIHLT010000016.1	87	69.4	37	0	0	100.000	4.05e-07
JAIHLT010000016.1	87	69.4	37	0	0	100.000	4.05e-07
CP030254.1	75	1637	1275	163	25	87.150	0.0
CP030254.1	75	1637	1275	163	25	87.150	0.0
CP030254.1	75	1637	1275	163	25	87.150	0.0
CP030254.1	75	1637	1275	163	25	87.150	0.0
CP030254.1	75	1637	1275	163	25	87.150	0.0
CP030254.1	75	1637	1275	163	25	87.150	0.0
CP030254.1	75	1637	1275	163	25	87.150	0.0
NC_040196.1	75	1637	1275	163	25	87.150	0.0
NC_040196.1	75	1637	1275	163	25	87.150	0.0
NC_040196.1	75	1637	1275	163	25	87.150	0.0
NC_040196.1	75	1637	1275	163	25	87.150	0.0
NC_040196.1	75	1637	1275	163	25	87.150	0.0
NC_040196.1	75	1637	1275	163	25	87.150	0.0
NC_040196.1	75	1637	1275	163	25	87.150	0.0
CAJHJB010000935.1	81	1635	1280	146	41	87.253	0.0
CAJHJB010000935.1	81	182	116	9	0	92.800	4.99e-41
LGAV01000016.1	75	1629	1275	159	30	87.090	0.0
NW_017253153.1	75	1629	1275	159	30	87.090	0.0
RJDY01000050.1	86	1624	1295	148	48	86.854	0.0
RJDY01000050.1	86	1574	1281	143	57	86.496	0.0
RJDY01000050.1	86	233	145	7	2	94.156	1.36e-56
RJDY01000050.1	86	222	147	7	5	92.453	2.94e-53
RJDY01000050.1	86	69.4	37	0	0	100.000	4.05e-07
RJDY01000050.1	86	63.9	36	1	0	97.297	1.88e-05
HE999567.1	76	1622	1277	168	25	86.871	0.0
NW_017387817.1	76	1622	1277	168	25	86.871	0.0
LFFY01000031.1	75	1616	1271	164	27	86.936	0.0
CDLV01000017.1	86	1609	1260	168	21	86.957	0.0
CDLV01000017.1	86	268	168	10	1	93.855	3.72e-67
CDLV01000017.1	86	80.5	43	0	0	100.000	1.87e-10
BBPU01000050.1	74	1604	1279	123	66	87.125	0.0
JAHWDV010000018.1	86	1594	1259	168	24	86.768	0.0
JAHWDV010000018.1	86	1594	1259	168	24	86.768	0.0
JAHWDV010000018.1	86	1594	1259	168	24	86.768	0.0
JAHWDV010000018.1	86	1594	1259	168	24	86.768	0.0
JAHWDV010000018.1	86	1594	1259	168	24	86.768	0.0
JAHWDV010000018.1	86	503	396	48	11	87.033	9.37e-138
JAHWDV010000018.1	86	268	168	10	1	93.855	3.72e-67
JAHWDV010000018.1	86	268	168	10	1	93.855	3.72e-67
JAHWDV010000018.1	86	268	168	10	1	93.855	3.72e-67
JAHWDV010000018.1	86	268	168	10	1	93.855	3.72e-67
JAHWDV010000018.1	86	268	168	10	1	93.855	3.72e-67
JAHWDV010000018.1	86	230	162	9	8	90.503	1.76e-55
JAHWDV010000018.1	86	78.7	42	0	0	100.000	6.73e-10
JAHWDV010000018.1	86	78.7	42	0	0	100.000	6.73e-10
JAHWDV010000018.1	86	78.7	42	0	0	100.000	6.73e-10
JAHWDV010000018.1	86	78.7	42	0	0	100.000	6.73e-10
JAHWDV010000018.1	86	78.7	42	0	0	100.000	6.73e-10
JAHWDV010000018.1	86	78.7	42	0	0	100.000	6.73e-10
JAHWDV010000017.1	86	1594	1259	168	24	86.768	0.0
JAHWDV010000017.1	86	268	168	10	1	93.855	3.72e-67
JAHWDV010000017.1	86	78.7	42	0	0	100.000	6.73e-10
JAGYHO010000015.1	75	1594	1274	159	37	86.667	0.0
AAYY01000016.1	75	1594	1274	159	37	86.667	0.0
JAHWDX010000017.1	86	1594	1261	164	28	86.786	0.0
JAHWDX010000017.1	86	1594	1261	164	28	86.786	0.0
JAHWDX010000017.1	86	1594	1261	164	28	86.786	0.0
JAHWDX010000017.1	86	1522	1252	159	44	86.048	0.0
JAHWDX010000017.1	86	1482	1244	162	47	85.616	0.0
JAHWDX010000017.1	86	274	169	9	1	94.413	8.00e-69
JAHWDX010000017.1	86	274	169	9	1	94.413	8.00e-69
JAHWDX010000017.1	86	274	169	9	1	94.413	8.00e-69
JAHWDX010000017.1	86	274	169	9	1	94.413	8.00e-69
JAHWDX010000017.1	86	270	169	9	2	93.889	1.03e-67
JAHWDX010000017.1	86	82.4	44	0	0	100.000	5.20e-11
JAHWDX010000017.1	86	82.4	44	0	0	100.000	5.20e-11
JAHWDX010000017.1	86	82.4	44	0	0	100.000	5.20e-11
JAHWDX010000017.1	86	82.4	44	0	0	100.000	5.20e-11
JAHWDX010000016.1	86	1594	1261	164	28	86.786	0.0
JAHWDX010000016.1	86	1528	1256	162	42	86.027	0.0
JAHWDX010000016.1	86	1483	1249	158	52	85.607	0.0
JAHWDX010000016.1	86	274	169	9	1	94.413	8.00e-69
JAHWDX010000016.1	86	274	169	9	1	94.413	8.00e-69
JAHWDX010000016.1	86	248	165	8	6	92.179	4.85e-61
JAHWDX010000016.1	86	82.4	44	0	0	100.000	5.20e-11
JAHWDX010000016.1	86	82.4	44	0	0	100.000	5.20e-11
JAHWDX010000016.1	86	82.4	44	0	0	100.000	5.20e-11
JAHWDX010000015.1	86	1594	1261	164	28	86.786	0.0
JAHWDX010000015.1	86	1578	1258	163	31	86.639	0.0
JAHWDX010000015.1	86	274	169	9	1	94.413	8.00e-69
JAHWDX010000015.1	86	274	169	9	1	94.413	8.00e-69
JAHWDX010000015.1	86	82.4	44	0	0	100.000	5.20e-11
JAHWDX010000015.1	86	82.4	44	0	0	100.000	5.20e-11
NW_001849859.1	75	1594	1274	159	37	86.667	0.0
PQXP01000879.1	49	1585	912	25	2	97.125	0.0
PQXP01000879.1	49	226	149	12	1	91.975	2.27e-54
JAHWDX010000014.1	86	1585	1260	161	32	86.717	0.0
JAHWDX010000014.1	86	1580	1259	163	31	86.648	0.0
JAHWDX010000014.1	86	1572	1257	163	32	86.570	0.0
JAHWDX010000014.1	86	1546	1255	165	35	86.254	0.0
JAHWDX010000014.1	86	274	169	9	1	94.413	8.00e-69
JAHWDX010000014.1	86	274	169	9	1	94.413	8.00e-69
JAHWDX010000014.1	86	274	169	8	2	94.413	8.00e-69
JAHWDX010000014.1	86	274	169	9	1	94.413	8.00e-69
JAHWDX010000014.1	86	82.4	44	0	0	100.000	5.20e-11
JAHWDX010000014.1	86	82.4	44	0	0	100.000	5.20e-11
JAHWDX010000014.1	86	82.4	44	0	0	100.000	5.20e-11
JAHWDX010000014.1	86	75.0	43	0	1	97.727	8.70e-09
JAJONI010001993.1	86	1581	1260	163	31	86.657	0.0
JAJONI010001993.1	86	272	168	8	2	94.382	2.88e-68
JAJONI010001993.1	86	82.4	44	0	0	100.000	5.20e-11
JACWFO010000095.1	86	1578	1258	167	28	86.579	0.0
JACWFO010000095.1	86	270	167	9	1	94.350	1.03e-67
JACWFO010000095.1	86	80.5	43	0	0	100.000	1.87e-10
KZ627157.1	86	1576	1264	159	37	86.575	0.0
KZ627157.1	86	257	162	9	2	93.642	8.05e-64
KZ627157.1	86	82.4	44	0	0	100.000	5.20e-11
MWVB01000024.1	86	1567	1256	169	28	86.442	0.0
MWVB01000024.1	86	1567	1256	169	28	86.442	0.0
MWVB01000024.1	86	270	167	9	1	94.350	1.03e-67
MWVB01000024.1	86	270	167	9	1	94.350	1.03e-67
MWVB01000024.1	86	80.5	43	0	0	100.000	1.87e-10
MWVB01000024.1	86	80.5	43	0	0	100.000	1.87e-10
JAGYWK010000084.1	87	1563	1258	151	44	86.579	0.0
JAGYWK010000084.1	87	274	171	9	2	93.956	8.00e-69
JAGYWK010000084.1	87	80.5	43	0	0	100.000	1.87e-10
JANBVD010000023.1	87	1561	1258	150	45	86.579	0.0
JANBVD010000023.1	87	1561	1258	150	45	86.579	0.0
JANBVD010000023.1	87	1561	1258	150	45	86.579	0.0
JANBVD010000023.1	87	1561	1258	150	45	86.579	0.0
JANBVD010000023.1	87	274	171	9	2	93.956	8.00e-69
JANBVD010000023.1	87	274	171	9	2	93.956	8.00e-69
JANBVD010000023.1	87	274	171	9	2	93.956	8.00e-69
JANBVD010000023.1	87	274	171	9	2	93.956	8.00e-69
JANBVD010000023.1	87	80.5	43	0	0	100.000	1.87e-10
JANBVD010000023.1	87	80.5	43	0	0	100.000	1.87e-10
JANBVD010000023.1	87	80.5	43	0	0	100.000	1.87e-10
JANBVD010000023.1	87	80.5	43	0	0	100.000	1.87e-10
JANBVD010000022.1	87	1561	1258	150	45	86.579	0.0
JANBVD010000022.1	87	1561	1258	150	45	86.579	0.0
JANBVD010000022.1	87	1561	1258	150	45	86.579	0.0
JANBVD010000022.1	87	1561	1258	150	45	86.579	0.0
JANBVD010000022.1	87	1561	1258	150	45	86.579	0.0
JANBVD010000022.1	87	1561	1258	150	45	86.579	0.0
JANBVD010000022.1	87	1561	1258	150	45	86.579	0.0
JANBVD010000022.1	87	1561	1258	150	45	86.579	0.0
JANBVD010000022.1	87	1550	1257	150	47	86.451	0.0
JANBVD010000022.1	87	274	171	9	2	93.956	8.00e-69
JANBVD010000022.1	87	274	171	9	2	93.956	8.00e-69
JANBVD010000022.1	87	274	171	9	2	93.956	8.00e-69
JANBVD010000022.1	87	274	171	9	2	93.956	8.00e-69
JANBVD010000022.1	87	274	171	9	2	93.956	8.00e-69
JANBVD010000022.1	87	274	171	9	2	93.956	8.00e-69
JANBVD010000022.1	87	274	171	9	2	93.956	8.00e-69
JANBVD010000022.1	87	274	171	9	2	93.956	8.00e-69
JANBVD010000022.1	87	80.5	43	0	0	100.000	1.87e-10
JANBVD010000022.1	87	80.5	43	0	0	100.000	1.87e-10
JANBVD010000022.1	87	80.5	43	0	0	100.000	1.87e-10
JANBVD010000022.1	87	80.5	43	0	0	100.000	1.87e-10
JANBVD010000022.1	87	80.5	43	0	0	100.000	1.87e-10
JANBVD010000022.1	87	80.5	43	0	0	100.000	1.87e-10
JANBVD010000022.1	87	80.5	43	0	0	100.000	1.87e-10
JANBVD010000022.1	87	80.5	43	0	0	100.000	1.87e-10
JANBVD010000014.1	87	1561	1258	150	45	86.579	0.0
JANBVD010000014.1	87	1561	1258	150	45	86.579	0.0
JANBVD010000014.1	87	1550	1257	150	47	86.451	0.0
JANBVD010000014.1	87	274	171	9	2	93.956	8.00e-69
JANBVD010000014.1	87	274	171	9	2	93.956	8.00e-69
JANBVD010000014.1	87	254	168	9	5	92.308	1.04e-62
JANBVD010000014.1	87	80.5	43	0	0	100.000	1.87e-10
JANBVD010000014.1	87	80.5	43	0	0	100.000	1.87e-10
JANBVD010000014.1	87	80.5	43	0	0	100.000	1.87e-10
JANBVD010000013.1	87	1561	1258	150	45	86.579	0.0
JANBVD010000013.1	87	1561	1258	150	45	86.579	0.0
JANBVD010000013.1	87	274	171	9	2	93.956	8.00e-69
JANBVD010000013.1	87	274	171	9	2	93.956	8.00e-69
JANBVD010000013.1	87	80.5	43	0	0	100.000	1.87e-10
JANBVD010000013.1	87	80.5	43	0	0	100.000	1.87e-10
PJQD01000066.1	87	1541	1253	157	42	86.295	0.0
PJQD01000066.1	87	274	171	9	2	93.956	8.00e-69
PJQD01000066.1	87	78.7	42	0	0	100.000	6.73e-10
JANIBP010000022.1	87	1539	1255	152	47	86.314	0.0
JANIBP010000022.1	87	1539	1255	152	47	86.314	0.0
JANIBP010000022.1	87	1539	1255	152	47	86.314	0.0
JANIBP010000022.1	87	1539	1255	152	47	86.314	0.0
JANIBP010000022.1	87	1539	1255	152	47	86.314	0.0
JANIBP010000022.1	87	1539	1255	152	47	86.314	0.0
JANIBP010000022.1	87	1539	1255	152	47	86.314	0.0
JANIBP010000022.1	87	1539	1255	152	47	86.314	0.0
JANIBP010000022.1	87	1539	1255	152	47	86.314	0.0
JANIBP010000022.1	87	1539	1255	152	47	86.314	0.0
JANIBP010000022.1	87	1500	1248	159	47	85.832	0.0
JANIBP010000022.1	87	274	182	12	4	91.919	8.00e-69
JANIBP010000022.1	87	274	182	12	4	91.919	8.00e-69
JANIBP010000022.1	87	274	182	12	4	91.919	8.00e-69
JANIBP010000022.1	87	274	182	12	4	91.919	8.00e-69
JANIBP010000022.1	87	274	182	12	4	91.919	8.00e-69
JANIBP010000022.1	87	274	182	12	4	91.919	8.00e-69
JANIBP010000022.1	87	274	182	12	4	91.919	8.00e-69
JANIBP010000022.1	87	274	182	12	4	91.919	8.00e-69
JANIBP010000022.1	87	274	182	12	4	91.919	8.00e-69
JANIBP010000022.1	87	274	182	12	4	91.919	8.00e-69
JANIBP010000022.1	87	268	181	13	4	91.414	3.72e-67
JANIBP010000022.1	87	80.5	43	0	0	100.000	1.87e-10
JANIBP010000022.1	87	80.5	43	0	0	100.000	1.87e-10
JANIBP010000022.1	87	80.5	43	0	0	100.000	1.87e-10
JANIBP010000022.1	87	80.5	43	0	0	100.000	1.87e-10
JANIBP010000022.1	87	80.5	43	0	0	100.000	1.87e-10
JANIBP010000022.1	87	80.5	43	0	0	100.000	1.87e-10
JANIBP010000022.1	87	80.5	43	0	0	100.000	1.87e-10
JANIBP010000022.1	87	80.5	43	0	0	100.000	1.87e-10
JANIBP010000022.1	87	80.5	43	0	0	100.000	1.87e-10
JANIBP010000022.1	87	80.5	43	0	0	100.000	1.87e-10
JANIBP010000022.1	87	80.5	43	0	0	100.000	1.87e-10
JANIBP010000022.1	87	69.4	37	0	0	100.000	4.05e-07
JANIBP010000011.1	87	1539	1255	152	47	86.314	0.0
JANIBP010000011.1	87	1493	1248	156	51	85.773	0.0
JANIBP010000011.1	87	274	171	9	2	93.956	8.00e-69
JANIBP010000011.1	87	274	171	9	2	93.956	8.00e-69
JANIBP010000011.1	87	80.5	43	0	0	100.000	1.87e-10
JANIBP010000011.1	87	80.5	43	0	0	100.000	1.87e-10
BEDZ01000084.1	46	1537	867	15	2	98.077	0.0
KQ474094.1	87	1531	1253	157	44	86.176	0.0
KQ474094.1	87	1528	1254	156	46	86.126	0.0
KQ474094.1	87	1526	1253	157	45	86.117	0.0
KQ474094.1	87	1526	1253	157	45	86.117	0.0
KQ474094.1	87	1526	1253	157	45	86.117	0.0
KQ474094.1	87	1526	1253	156	46	86.117	0.0
KQ474094.1	87	1526	1253	157	45	86.117	0.0
KQ474094.1	87	1526	1253	157	45	86.117	0.0
KQ474094.1	87	1511	1251	155	49	85.979	0.0
KQ474094.1	87	1310	1222	165	73	83.699	0.0
KQ474094.1	87	279	172	8	2	94.505	1.72e-70
KQ474094.1	87	279	172	8	2	94.505	1.72e-70
KQ474094.1	87	279	172	8	2	94.505	1.72e-70
KQ474094.1	87	279	172	8	2	94.505	1.72e-70
KQ474094.1	87	279	172	8	2	94.505	1.72e-70
KQ474094.1	87	279	172	8	2	94.505	1.72e-70
KQ474094.1	87	279	172	8	2	94.505	1.72e-70
KQ474094.1	87	279	172	8	2	94.505	1.72e-70
KQ474094.1	87	279	172	8	2	94.505	1.72e-70
KQ474094.1	87	278	171	9	1	94.475	6.18e-70
KQ474094.1	87	80.5	43	0	0	100.000	1.87e-10
KQ474094.1	87	80.5	43	0	0	100.000	1.87e-10
KQ474094.1	87	80.5	43	0	0	100.000	1.87e-10
KQ474094.1	87	80.5	43	0	0	100.000	1.87e-10
KQ474094.1	87	80.5	43	0	0	100.000	1.87e-10
KQ474094.1	87	80.5	43	0	0	100.000	1.87e-10
KQ474094.1	87	80.5	43	0	0	100.000	1.87e-10
KQ474094.1	87	73.1	42	0	1	97.674	3.13e-08
JANIBP010000032.1	87	1531	1254	151	49	86.245	0.0
JANIBP010000032.1	87	1101	843	102	17	87.630	0.0
JANIBP010000032.1	87	508	385	41	11	88.101	2.01e-139
JANIBP010000032.1	87	274	171	9	2	93.956	8.00e-69
JANIBP010000032.1	87	268	170	10	2	93.407	3.72e-67
JANIBP010000032.1	87	80.5	43	0	0	100.000	1.87e-10
JANIBP010000032.1	87	75.0	42	1	0	97.674	8.70e-09
NW_017264949.1	87	1531	1253	157	44	86.176	0.0
NW_017264949.1	87	1528	1254	156	46	86.126	0.0
NW_017264949.1	87	1526	1253	157	45	86.117	0.0
NW_017264949.1	87	1526	1253	157	45	86.117	0.0
NW_017264949.1	87	1526	1253	157	45	86.117	0.0
NW_017264949.1	87	1526	1253	156	46	86.117	0.0
NW_017264949.1	87	1526	1253	157	45	86.117	0.0
NW_017264949.1	87	1526	1253	157	45	86.117	0.0
NW_017264949.1	87	1511	1251	155	49	85.979	0.0
NW_017264949.1	87	1310	1222	165	73	83.699	0.0
NW_017264949.1	87	279	172	8	2	94.505	1.72e-70
NW_017264949.1	87	279	172	8	2	94.505	1.72e-70
NW_017264949.1	87	279	172	8	2	94.505	1.72e-70
NW_017264949.1	87	279	172	8	2	94.505	1.72e-70
NW_017264949.1	87	279	172	8	2	94.505	1.72e-70
NW_017264949.1	87	279	172	8	2	94.505	1.72e-70
NW_017264949.1	87	279	172	8	2	94.505	1.72e-70
NW_017264949.1	87	279	172	8	2	94.505	1.72e-70
NW_017264949.1	87	279	172	8	2	94.505	1.72e-70
NW_017264949.1	87	278	171	9	1	94.475	6.18e-70
NW_017264949.1	87	80.5	43	0	0	100.000	1.87e-10
NW_017264949.1	87	80.5	43	0	0	100.000	1.87e-10
NW_017264949.1	87	80.5	43	0	0	100.000	1.87e-10
NW_017264949.1	87	80.5	43	0	0	100.000	1.87e-10
NW_017264949.1	87	80.5	43	0	0	100.000	1.87e-10
NW_017264949.1	87	80.5	43	0	0	100.000	1.87e-10
NW_017264949.1	87	80.5	43	0	0	100.000	1.87e-10
NW_017264949.1	87	73.1	42	0	1	97.674	3.13e-08
QYSD01000090.1	87	1524	1252	156	46	86.107	0.0
QYSD01000090.1	87	274	171	9	2	93.956	8.00e-69
QYSD01000090.1	87	80.5	43	0	0	100.000	1.87e-10
CAKKSX020000011.1	87	1520	1252	158	45	86.048	0.0
CAKKSX020000011.1	87	1520	1252	158	45	86.048	0.0
CAKKSX020000011.1	87	1520	1252	158	45	86.048	0.0
CAKKSX020000011.1	87	1520	1252	158	45	86.048	0.0
CAKKSX020000011.1	87	279	172	8	2	94.505	1.72e-70
CAKKSX020000011.1	87	279	172	8	2	94.505	1.72e-70
CAKKSX020000011.1	87	279	172	8	2	94.505	1.72e-70
CAKKSX020000011.1	87	279	172	8	2	94.505	1.72e-70
CAKKSX020000011.1	87	80.5	43	0	0	100.000	1.87e-10
CAKKSX020000011.1	87	80.5	43	0	0	100.000	1.87e-10
CAKKSX020000011.1	87	80.5	43	0	0	100.000	1.87e-10
CAKKSX020000011.1	87	80.5	43	0	0	100.000	1.87e-10
JAMALD010000046.1	87	1519	1251	157	46	86.039	0.0
JAMALD010000046.1	87	272	170	10	1	93.923	2.88e-68
JAMALD010000046.1	87	80.5	43	0	0	100.000	1.87e-10
JANIBP010000029.1	87	1517	1250	158	45	86.029	0.0
JANIBP010000029.1	87	1517	1249	160	43	86.019	0.0
JANIBP010000029.1	87	1506	1249	158	47	85.901	0.0
JANIBP010000029.1	87	1476	1247	160	51	85.528	0.0
JANIBP010000029.1	87	274	182	12	4	91.919	8.00e-69
JANIBP010000029.1	87	268	181	13	4	91.414	3.72e-67
JANIBP010000029.1	87	263	180	14	4	90.909	1.73e-65
JANIBP010000029.1	87	263	180	14	4	90.909	1.73e-65
JANIBP010000029.1	87	80.5	43	0	0	100.000	1.87e-10
JANIBP010000029.1	87	80.5	43	0	0	100.000	1.87e-10
JANIBP010000029.1	87	80.5	43	0	0	100.000	1.87e-10
JANIBP010000029.1	87	78.7	42	0	0	100.000	6.73e-10
JANIBP010000028.1	87	1511	1248	161	43	85.950	0.0
JANIBP010000028.1	87	1506	1249	158	47	85.901	0.0
JANIBP010000028.1	87	1500	1249	156	50	85.842	0.0
JANIBP010000028.1	87	1218	1222	149	106	82.735	0.0
JANIBP010000028.1	87	268	170	10	2	93.407	3.72e-67
JANIBP010000028.1	87	263	169	11	2	92.857	1.73e-65
JANIBP010000028.1	87	217	170	10	13	88.083	1.37e-51
JANIBP010000028.1	87	80.5	43	0	0	100.000	1.87e-10
JANIBP010000028.1	87	80.5	43	0	0	100.000	1.87e-10
JANIBP010000028.1	87	80.5	43	0	0	100.000	1.87e-10
JANIBP010000028.1	87	80.5	43	0	0	100.000	1.87e-10
CAJHJB010000760.1	68	1507	1167	133	34	87.481	0.0
CAJHJB010000981.1	68	1506	1162	131	34	87.566	0.0
JH668264.1	73	1471	1223	167	37	85.704	0.0
JH668264.1	73	195	156	23	2	86.188	6.40e-45
NW_006531999.1	73	1471	1223	167	37	85.704	0.0
NW_006531999.1	73	195	156	23	2	86.188	6.40e-45
CAJHJB010000973.1	62	1447	1071	109	28	88.659	0.0
JAGJTG010000017.1	83	1415	1237	164	57	84.842	0.0
JAGJTG010000017.1	83	193	138	17	0	89.032	2.30e-44
JAGJTG010000012.1	83	1415	1237	164	57	84.842	0.0
JAGJTG010000012.1	83	743	469	32	1	93.426	0.0
JAGJTG010000012.1	83	401	286	33	1	89.375	3.52e-107
JAGJTG010000012.1	83	193	134	15	0	89.933	2.30e-44
PPJU01000051.1	83	1395	1236	164	61	84.600	0.0
PPJU01000051.1	83	1395	1236	164	61	84.600	0.0
PPJU01000051.1	83	193	134	15	0	89.933	2.30e-44
PPJU01000051.1	83	193	134	15	0	89.933	2.30e-44
BBPU01000047.1	55	1371	962	86	19	90.159	0.0
BCKX01000014.1	60	1336	1023	126	19	87.586	0.0
BBPU01000023.1	50	1319	883	68	13	91.598	0.0
CAJHJB010000862.1	58	1317	999	108	28	88.018	0.0
BBPU01000031.1	45	1295	823	46	12	93.417	0.0
CAJHJB010000702.1	79	1286	978	106	28	87.950	0.0
CAJHJB010000702.1	79	241	229	38	9	82.971	8.11e-59
CAJHJB010000702.1	79	215	149	15	1	90.303	4.92e-51
CAJHJB010000947.1	50	1219	868	80	19	89.762	0.0
PJQL01004345.1	64	1214	833	73	12	90.741	0.0
PJQL01004345.1	64	329	281	35	13	85.410	1.68e-85
JH795862.1	82	1205	766	52	4	93.187	0.0
JH795862.1	82	477	484	64	39	82.453	5.68e-130
JH795862.1	82	213	140	6	5	92.715	1.77e-50
JH795862.1	82	213	140	6	5	92.715	1.77e-50
JH795862.1	82	73.1	41	1	0	97.619	3.13e-08
JH795862.1	82	73.1	41	1	0	97.619	3.13e-08
NW_024467205.1	82	1205	766	52	4	93.187	0.0
NW_024467205.1	82	477	484	64	39	82.453	5.68e-130
NW_024467205.1	82	213	140	6	5	92.715	1.77e-50
NW_024467205.1	82	213	140	6	5	92.715	1.77e-50
NW_024467205.1	82	73.1	41	1	0	97.619	3.13e-08
NW_024467205.1	82	73.1	41	1	0	97.619	3.13e-08
CAUG01000044.1	34	1153	650	13	0	98.039	0.0
PPJV01000150.1	68	1151	759	64	3	91.889	0.0
PPJV01000150.1	68	387	366	61	14	82.993	9.84e-103
PPJV01000150.1	68	71.3	40	1	0	97.561	1.13e-07
PPJW01000181.1	73	1147	761	65	4	91.687	0.0
PPJW01000181.1	73	387	366	61	14	82.993	9.84e-103
PPJW01000181.1	73	193	134	15	0	89.933	2.30e-44
JAAAIY010000578.1	76	1142	756	65	3	91.748	0.0
JAAAIY010000578.1	76	464	379	49	12	86.136	4.42e-126
JAAAIY010000578.1	76	263	166	8	3	93.785	1.73e-65
JAAAIY010000578.1	76	67.6	36	0	0	100.000	1.46e-06
JAAAJB010000268.1	76	1142	756	65	3	91.748	0.0
JAAAJB010000268.1	76	475	384	41	18	86.682	2.04e-129
JAAAJB010000268.1	76	257	153	7	0	95.625	8.05e-64
JAAAJB010000268.1	76	67.6	36	0	0	100.000	1.46e-06
WAEK01000025.1	76	1138	758	62	7	91.657	0.0
WAEK01000025.1	76	1096	754	63	14	90.734	0.0
WAEK01000025.1	76	1081	752	66	14	90.385	0.0
WAEK01000025.1	76	1040	752	67	22	89.417	0.0
WAEK01000025.1	76	475	388	53	10	86.031	2.04e-129
WAEK01000025.1	76	464	387	54	11	85.619	4.42e-126
WAEK01000025.1	76	425	382	62	11	83.956	2.09e-114
WAEK01000025.1	76	420	389	51	24	83.836	9.71e-113
WAEK01000025.1	76	246	151	9	0	94.375	1.74e-60
WAEK01000025.1	76	246	151	9	0	94.375	1.74e-60
WAEK01000025.1	76	246	151	9	0	94.375	1.74e-60
WAEK01000025.1	76	246	151	9	0	94.375	1.74e-60
WAEK01000025.1	76	67.6	36	0	0	100.000	1.46e-06
WAEK01000025.1	76	67.6	36	0	0	100.000	1.46e-06
WAEK01000025.1	76	67.6	36	0	0	100.000	1.46e-06
WAEK01000025.1	76	65.8	35	0	0	100.000	5.24e-06
JAAAIS010001536.1	77	1136	756	64	5	91.636	0.0
JAAAIS010001536.1	77	488	393	47	14	86.564	2.62e-133
JAAAIS010001536.1	77	263	166	8	3	93.785	1.73e-65
JAAAIS010001536.1	77	67.6	36	0	0	100.000	1.46e-06
JAAAUX010001088.1	66	1136	756	64	5	91.636	0.0
JAAAUX010001088.1	66	488	393	47	14	86.564	2.62e-133
JAAAIE010001630.1	77	1136	756	64	5	91.636	0.0
JAAAIE010001630.1	77	488	389	45	14	86.830	2.62e-133
JAAAIE010001630.1	77	263	166	8	3	93.785	1.73e-65
JAAAIE010001630.1	77	67.6	36	0	0	100.000	1.46e-06
JAAAIK010001414.1	77	1136	756	64	5	91.636	0.0
JAAAIK010001414.1	77	488	389	45	14	86.830	2.62e-133
JAAAIK010001414.1	77	263	166	8	3	93.785	1.73e-65
JAAAIK010001414.1	77	67.6	36	0	0	100.000	1.46e-06
JAAAUE010006280.1	75	1136	755	66	3	91.626	0.0
JAAAUE010006280.1	75	488	393	47	14	86.564	2.62e-133
JAAAUE010006280.1	75	263	166	8	3	93.785	1.73e-65
JAMKHU010000027.1	77	1136	755	66	3	91.626	0.0
JAMKHU010000027.1	77	488	389	45	14	86.830	2.62e-133
JAMKHU010000027.1	77	263	166	8	3	93.785	1.73e-65
JAMKHU010000027.1	77	67.6	36	0	0	100.000	1.46e-06
JAAAIV010000327.1	74	1136	757	67	3	91.536	0.0
JAAAIV010000327.1	74	472	382	46	14	86.425	2.64e-128
JAAAIV010000327.1	74	265	156	5	1	96.296	4.81e-66
WAEK01000005.1	76	1136	756	63	6	91.636	0.0
WAEK01000005.1	76	394	380	56	22	82.969	5.88e-105
WAEK01000005.1	76	237	152	7	4	93.252	1.05e-57
WAEK01000005.1	76	67.6	36	0	0	100.000	1.46e-06
WAEK01000044.1	76	1134	758	62	8	91.546	0.0
WAEK01000044.1	76	475	388	53	10	86.031	2.04e-129
WAEK01000044.1	76	246	152	8	1	94.410	1.74e-60
WAEK01000044.1	76	67.6	36	0	0	100.000	1.46e-06
PPJQ02000060.1	67	1133	753	66	3	91.606	0.0
PPJQ02000060.1	67	368	360	64	13	82.380	3.57e-97
PPJQ02000060.1	67	76.8	43	1	0	97.727	2.42e-09
JAAAUQ010001733.1	74	1131	754	67	3	91.505	0.0
JAAAUQ010001733.1	74	477	383	45	14	86.652	5.68e-130
JAAAUQ010001733.1	74	254	154	7	1	95.062	1.04e-62
JAAAUN010000177.1	43	1131	754	67	3	91.505	0.0
JAAAHU010000524.1	76	1131	754	67	3	91.505	0.0
JAAAHU010000524.1	76	477	383	45	14	86.652	5.68e-130
JAAAHU010000524.1	76	254	153	8	0	95.031	1.04e-62
JAAAHU010000524.1	76	67.6	36	0	0	100.000	1.46e-06
JAAAUP010001918.1	48	1131	754	67	3	91.505	0.0
JAAAUP010001918.1	48	161	95	4	0	95.960	6.50e-35
JAAAIX010000860.1	43	1131	754	67	3	91.505	0.0
JAAAUH010002713.1	55	1131	754	67	3	91.505	0.0
JAAAUH010002713.1	55	281	209	16	10	88.936	4.78e-71
JAAAVE010001888.1	76	1131	754	67	3	91.505	0.0
JAAAVE010001888.1	76	475	386	52	10	86.161	2.04e-129
JAAAVE010001888.1	76	270	157	4	1	96.914	1.03e-67
JAAAVE010001888.1	76	67.6	36	0	0	100.000	1.46e-06
QZWT01000967.1	77	1129	753	67	3	91.495	0.0
QZWT01000967.1	77	477	387	47	14	86.384	5.68e-130
QZWT01000967.1	77	255	176	14	4	90.722	2.90e-63
QZWT01000967.1	77	67.6	36	0	0	100.000	1.46e-06
KN042436.1	77	1129	754	65	5	91.505	0.0
KN042436.1	77	490	389	43	15	87.025	7.29e-134
KN042436.1	77	255	165	7	5	93.220	2.90e-63
KN042436.1	77	67.6	36	0	0	100.000	1.46e-06
JAGSXK010000004.1	77	1129	753	67	3	91.495	0.0
JAGSXK010000004.1	77	1129	753	67	3	91.495	0.0
JAGSXK010000004.1	77	477	387	47	14	86.384	5.68e-130
JAGSXK010000004.1	77	477	387	47	14	86.384	5.68e-130
JAGSXK010000004.1	77	255	176	14	4	90.722	2.90e-63
JAGSXK010000004.1	77	255	176	14	4	90.722	2.90e-63
JAGSXK010000004.1	77	67.6	36	0	0	100.000	1.46e-06
JAGSXK010000004.1	77	67.6	36	0	0	100.000	1.46e-06
JAGSXK010000038.1	77	1129	753	67	3	91.495	0.0
JAGSXK010000038.1	77	1129	753	67	3	91.495	0.0
JAGSXK010000038.1	77	477	387	47	14	86.384	5.68e-130
JAGSXK010000038.1	77	477	387	47	14	86.384	5.68e-130
JAGSXK010000038.1	77	255	176	14	4	90.722	2.90e-63
JAGSXK010000038.1	77	255	176	14	4	90.722	2.90e-63
JAGSXK010000038.1	77	67.6	36	0	0	100.000	1.46e-06
JAGSXK010000038.1	77	67.6	36	0	0	100.000	1.46e-06
JALIRG010000001.1	76	1125	753	68	3	91.383	0.0
JALIRG010000001.1	76	1125	753	68	3	91.383	0.0
JALIRG010000001.1	76	1125	753	68	3	91.383	0.0
JALIRG010000001.1	76	1125	753	68	3	91.383	0.0
JALIRG010000001.1	76	472	382	46	14	86.425	2.64e-128
JALIRG010000001.1	76	472	382	46	14	86.425	2.64e-128
JALIRG010000001.1	76	470	382	45	15	86.425	9.50e-128
JALIRG010000001.1	76	470	382	45	15	86.425	9.50e-128
JALIRG010000001.1	76	267	166	7	3	94.318	1.34e-66
JALIRG010000001.1	76	267	166	7	3	94.318	1.34e-66
JALIRG010000001.1	76	267	166	7	3	94.318	1.34e-66
JALIRG010000001.1	76	267	166	7	3	94.318	1.34e-66
JALIRG010000001.1	76	67.6	36	0	0	100.000	1.46e-06
JALIRG010000001.1	76	67.6	36	0	0	100.000	1.46e-06
JALIRG010000001.1	76	67.6	36	0	0	100.000	1.46e-06
JALIRG010000001.1	76	67.6	36	0	0	100.000	1.46e-06
JALIGY010000001.1	76	1125	755	69	3	91.294	0.0
JALIGY010000001.1	76	1125	755	69	3	91.294	0.0
JALIGY010000001.1	76	1125	755	69	3	91.294	0.0
JALIGY010000001.1	76	1125	755	69	3	91.294	0.0
JALIGY010000001.1	76	1125	755	69	3	91.294	0.0
JALIGY010000001.1	76	1125	755	69	3	91.294	0.0
JALIGY010000001.1	76	477	383	45	14	86.652	5.68e-130
JALIGY010000001.1	76	477	383	45	14	86.652	5.68e-130
JALIGY010000001.1	76	475	383	43	16	86.652	2.04e-129
JALIGY010000001.1	76	475	383	44	15	86.652	2.04e-129
JALIGY010000001.1	76	475	383	44	15	86.652	2.04e-129
JALIGY010000001.1	76	475	383	44	15	86.652	2.04e-129
JALIGY010000001.1	76	267	166	7	3	94.318	1.34e-66
JALIGY010000001.1	76	267	166	7	3	94.318	1.34e-66
JALIGY010000001.1	76	267	166	7	3	94.318	1.34e-66
JALIGY010000001.1	76	267	166	7	3	94.318	1.34e-66
[truncated: 368 more rows]
