# Supplementary material for: Using nanopore sequencing to identify fungi from clinical samples with high phylogenetic resolution
Source: Sci Rep. 2023 Jun 16;13:9785. doi: 10.1038/s41598-023-37016-0 (PMC10275880; doi:10.1038/s41598-023-37016-0)
Supplement: Supplementary file 1 — Supplementary Information. [file 41598_2023_37016_MOESM1_ESM.zip › Supplementary_Information/Supplementary_Data/Data_S5_Mock_blast/results/Mock_RGN4_10_fmt0.txt]

BLASTN 2.13.0+


Reference: Zheng Zhang, Scott Schwartz, Lukas Wagner, and Webb
Miller (2000), "A greedy algorithm for aligning DNA sequences", J
Comput Biol 2000; 7(1-2):203-14.


Database: all.fna
           16,976,359 sequences; 173,045,930,078 total letters


Query= LR7_10

Length=2192
                                                                      Score     E
Sequences producing significant alignments:                          (Bits)  Value

AAYY01000016.1 Malassezia globosa CBS 7966 mgl_sf_11.1, whole gen...  4036    0.0  
NW_001849859.1 Malassezia globosa CBS 7966 MGL_SF_11.1, whole gen...  4036    0.0  
JAGYHO010000015.1 Malasseziomycetes sp. isolate bin8 NODE_1354_le...  3901    0.0  
CP030254.1 Malassezia restricta strain KCTC 27527 chromosome IV, ...  2806    0.0  
NC_040196.1 Malassezia restricta chromosome IV, complete sequence     2806    0.0  
JAIBAA010000019.1 Malassezia arunalokei strain NCCPF 127130 conti...  2804    0.0  
LGAV01000016.1 Malassezia pachydermatis strain CBS 1879 scaffold1...  2416    0.0  
NW_017253153.1 Malassezia pachydermatis strain CBS 1879 chromosom...  2416    0.0  
HE999567.1 Malassezia sympodialis ATCC 42132 genomic scaffold, ms...  2346    0.0  
NW_017387817.1 Malassezia sympodialis ATCC 42132 genomic scaffold...  2346    0.0  
CP046235.1 Malassezia furfur isolate CBS14141 chromosome 2            2314    0.0  
LFFY01000031.1 Malassezia equina strain CBS 9969 ME9969_109, whol...  2311    0.0  
BCKY01000012.1 Malassezia japonica DNA, scaffold: scaffold_11, st...  2265    0.0  
SBHY01000001.1 Malassezia slooffiae strain CBS 7956 unitig0, whol...  2154    0.0  
RRYC01000010.1 Quambalaria eucalypti isolate CMW1101 Contig000001...  1980    0.0  
JAAVVI010000020.1 Golubevia sp. BC0902 NODE_20_length_698752_cov_...  1964    0.0  
JAAVVH010000097.1 Golubevia sp. BC0812 NODE_97_length_8604_cov_44...  1964    0.0  
JAAVVG010000034.1 Golubevia sp. BC0850 NODE_34_length_134215_cov_...  1964    0.0  
JAKRRZ010004275.1 Podosphaera aphanis isolate DRCT72020 contig_42...  1964    0.0  
CAJHJB010000714.1 Tilletia controversa strain OR genome assembly,...  1866    0.0  
CAJHJB010000532.1 Tilletia controversa strain OR genome assembly,...  1866    0.0  
CAJHJB010000481.1 Tilletia controversa strain OR genome assembly,...  1866    0.0  
CAJHJB010000680.1 Tilletia controversa strain OR genome assembly,...  1864    0.0  
CAJHJB010000396.1 Tilletia controversa strain OR genome assembly,...  1864    0.0  
CAJHJB010000957.1 Tilletia controversa strain OR genome assembly,...  1860    0.0  
CAJHJB010000908.1 Tilletia controversa strain OR genome assembly,...  1860    0.0  
CAJHJB010000889.1 Tilletia controversa strain OR genome assembly,...  1860    0.0  
CAJHJB010000883.1 Tilletia controversa strain OR genome assembly,...  1860    0.0  
CAJHJB010000872.1 Tilletia controversa strain OR genome assembly,...  1860    0.0  
CAJHJB010000871.1 Tilletia controversa strain OR genome assembly,...  1860    0.0  
CAJHJB010000859.1 Tilletia controversa strain OR genome assembly,...  1860    0.0  
CAJHJB010000850.1 Tilletia controversa strain OR genome assembly,...  1860    0.0  
CAJHJB010000831.1 Tilletia controversa strain OR genome assembly,...  1860    0.0  
CAJHJB010000826.1 Tilletia controversa strain OR genome assembly,...  1860    0.0  
CAJHJB010000804.1 Tilletia controversa strain OR genome assembly,...  1860    0.0  
CAJHJB010000799.1 Tilletia controversa strain OR genome assembly,...  1860    0.0  
CAJHJB010000791.1 Tilletia controversa strain OR genome assembly,...  1860    0.0  
CAJHJB010000783.1 Tilletia controversa strain OR genome assembly,...  1860    0.0  
CAJHJB010000744.1 Tilletia controversa strain OR genome assembly,...  1860    0.0  
CAJHJB010000726.1 Tilletia controversa strain OR genome assembly,...  1860    0.0  
CAJHJB010000699.1 Tilletia controversa strain OR genome assembly,...  1860    0.0  
CAJHJB010000692.1 Tilletia controversa strain OR genome assembly,...  1860    0.0  
CAJHJB010000687.1 Tilletia controversa strain OR genome assembly,...  1860    0.0  
CAJHJB010000655.1 Tilletia controversa strain OR genome assembly,...  1860    0.0  
CAJHJB010000648.1 Tilletia controversa strain OR genome assembly,...  1860    0.0  
CAJHJB010000639.1 Tilletia controversa strain OR genome assembly,...  1860    0.0  
CAJHJB010000622.1 Tilletia controversa strain OR genome assembly,...  1860    0.0  
CAJHJB010000619.1 Tilletia controversa strain OR genome assembly,...  1860    0.0  
CAJHJB010000605.1 Tilletia controversa strain OR genome assembly,...  1860    0.0  
CAJHJB010000602.1 Tilletia controversa strain OR genome assembly,...  1860    0.0  
CAJHJB010000596.1 Tilletia controversa strain OR genome assembly,...  1860    0.0  
CAJHJB010000595.1 Tilletia controversa strain OR genome assembly,...  1860    0.0  
CAJHJB010000572.1 Tilletia controversa strain OR genome assembly,...  1860    0.0  
CAJHJB010000570.1 Tilletia controversa strain OR genome assembly,...  1860    0.0  
CAJHJB010000551.1 Tilletia controversa strain OR genome assembly,...  1860    0.0  
CAJHJB010000539.1 Tilletia controversa strain OR genome assembly,...  1860    0.0  
CAJHJB010000527.1 Tilletia controversa strain OR genome assembly,...  1860    0.0  
CAJHJB010000520.1 Tilletia controversa strain OR genome assembly,...  1860    0.0  
CAJHJB010000518.1 Tilletia controversa strain OR genome assembly,...  1860    0.0  
CAJHJB010000496.1 Tilletia controversa strain OR genome assembly,...  1860    0.0  
CAJHJB010000483.1 Tilletia controversa strain OR genome assembly,...  1860    0.0  
CAJHJB010000472.1 Tilletia controversa strain OR genome assembly,...  1860    0.0  
CAJHJB010000462.1 Tilletia controversa strain OR genome assembly,...  1860    0.0  
CAJHJB010000461.1 Tilletia controversa strain OR genome assembly,...  1860    0.0  
CAJHJB010000458.1 Tilletia controversa strain OR genome assembly,...  1860    0.0  
CAJHJB010000454.1 Tilletia controversa strain OR genome assembly,...  1860    0.0  
CAJHJB010000422.1 Tilletia controversa strain OR genome assembly,...  1860    0.0  
CAJHJB010000407.1 Tilletia controversa strain OR genome assembly,...  1860    0.0  
CAJHJB010000404.1 Tilletia controversa strain OR genome assembly,...  1860    0.0  
CAJHJB010000391.1 Tilletia controversa strain OR genome assembly,...  1860    0.0  
CAJHJB010000387.1 Tilletia controversa strain OR genome assembly,...  1860    0.0  
CAJHJB010000371.1 Tilletia controversa strain OR genome assembly,...  1860    0.0  
CAJHJB010000367.1 Tilletia controversa strain OR genome assembly,...  1860    0.0  
CAJHJB010000348.1 Tilletia controversa strain OR genome assembly,...  1860    0.0  
CAJHJB010000294.1 Tilletia controversa strain OR genome assembly,...  1860    0.0  
CAJHJB010000257.1 Tilletia controversa strain OR genome assembly,...  1860    0.0  
CAJHJB010000191.1 Tilletia controversa strain OR genome assembly,...  1860    0.0  
CAJHJB010000167.1 Tilletia controversa strain OR genome assembly,...  1860    0.0  
CAJHJB010000159.1 Tilletia controversa strain OR genome assembly,...  1860    0.0  
CAJHJB010000610.1 Tilletia controversa strain OR genome assembly,...  1857    0.0  
CAJHJB010000918.1 Tilletia controversa strain OR genome assembly,...  1855    0.0  
CAJHJB010000914.1 Tilletia controversa strain OR genome assembly,...  1855    0.0  
CAJHJB010000913.1 Tilletia controversa strain OR genome assembly,...  1855    0.0  
CAJHJB010000900.1 Tilletia controversa strain OR genome assembly,...  1855    0.0  
CAJHJB010000897.1 Tilletia controversa strain OR genome assembly,...  1855    0.0  
CAJHJB010000894.1 Tilletia controversa strain OR genome assembly,...  1855    0.0  
CAJHJB010000893.1 Tilletia controversa strain OR genome assembly,...  1855    0.0  
CAJHJB010000892.1 Tilletia controversa strain OR genome assembly,...  1855    0.0  
CAJHJB010000876.1 Tilletia controversa strain OR genome assembly,...  1855    0.0  
CAJHJB010000873.1 Tilletia controversa strain OR genome assembly,...  1855    0.0  
CAJHJB010000866.1 Tilletia controversa strain OR genome assembly,...  1855    0.0  
CAJHJB010000836.1 Tilletia controversa strain OR genome assembly,...  1855    0.0  
CAJHJB010000808.1 Tilletia controversa strain OR genome assembly,...  1855    0.0  
CAJHJB010000800.1 Tilletia controversa strain OR genome assembly,...  1855    0.0  
CAJHJB010000774.1 Tilletia controversa strain OR genome assembly,...  1855    0.0  
CAJHJB010000773.1 Tilletia controversa strain OR genome assembly,...  1855    0.0  
CAJHJB010000754.1 Tilletia controversa strain OR genome assembly,...  1855    0.0  
CAJHJB010000746.1 Tilletia controversa strain OR genome assembly,...  1855    0.0  
CAJHJB010000741.1 Tilletia controversa strain OR genome assembly,...  1855    0.0  
CAJHJB010000732.1 Tilletia controversa strain OR genome assembly,...  1855    0.0  
CAJHJB010000722.1 Tilletia controversa strain OR genome assembly,...  1855    0.0  
CAJHJB010000717.1 Tilletia controversa strain OR genome assembly,...  1855    0.0  
CAJHJB010000710.1 Tilletia controversa strain OR genome assembly,...  1855    0.0  
CAJHJB010000708.1 Tilletia controversa strain OR genome assembly,...  1855    0.0  
CAJHJB010000697.1 Tilletia controversa strain OR genome assembly,...  1855    0.0  
CAJHJB010000684.1 Tilletia controversa strain OR genome assembly,...  1855    0.0  
CAJHJB010000682.1 Tilletia controversa strain OR genome assembly,...  1855    0.0  
CAJHJB010000671.1 Tilletia controversa strain OR genome assembly,...  1855    0.0  
CAJHJB010000664.1 Tilletia controversa strain OR genome assembly,...  1855    0.0  
CAJHJB010000663.1 Tilletia controversa strain OR genome assembly,...  1855    0.0  
CAJHJB010000646.1 Tilletia controversa strain OR genome assembly,...  1855    0.0  
CAJHJB010000638.1 Tilletia controversa strain OR genome assembly,...  1855    0.0  
CAJHJB010000633.1 Tilletia controversa strain OR genome assembly,...  1855    0.0  
CAJHJB010000617.1 Tilletia controversa strain OR genome assembly,...  1855    0.0  
CAJHJB010000594.1 Tilletia controversa strain OR genome assembly,...  1855    0.0  
CAJHJB010000576.1 Tilletia controversa strain OR genome assembly,...  1855    0.0  
CAJHJB010000548.1 Tilletia controversa strain OR genome assembly,...  1855    0.0  
CAJHJB010000542.1 Tilletia controversa strain OR genome assembly,...  1855    0.0  
CAJHJB010000541.1 Tilletia controversa strain OR genome assembly,...  1855    0.0  
CAJHJB010000538.1 Tilletia controversa strain OR genome assembly,...  1855    0.0  
CAJHJB010000531.1 Tilletia controversa strain OR genome assembly,...  1855    0.0  
CAJHJB010000529.1 Tilletia controversa strain OR genome assembly,...  1855    0.0  
CAJHJB010000528.1 Tilletia controversa strain OR genome assembly,...  1855    0.0  
CAJHJB010000516.1 Tilletia controversa strain OR genome assembly,...  1855    0.0  
CAJHJB010000511.1 Tilletia controversa strain OR genome assembly,...  1855    0.0  
CAJHJB010000508.1 Tilletia controversa strain OR genome assembly,...  1855    0.0  
CAJHJB010000505.1 Tilletia controversa strain OR genome assembly,...  1855    0.0  
CAJHJB010000486.1 Tilletia controversa strain OR genome assembly,...  1855    0.0  
CAJHJB010000475.1 Tilletia controversa strain OR genome assembly,...  1855    0.0  
CAJHJB010000460.1 Tilletia controversa strain OR genome assembly,...  1855    0.0  
CAJHJB010000456.1 Tilletia controversa strain OR genome assembly,...  1855    0.0  
CAJHJB010000447.1 Tilletia controversa strain OR genome assembly,...  1855    0.0  
CAJHJB010000442.1 Tilletia controversa strain OR genome assembly,...  1855    0.0  
CAJHJB010000414.1 Tilletia controversa strain OR genome assembly,...  1855    0.0  
CAJHJB010000408.1 Tilletia controversa strain OR genome assembly,...  1855    0.0  
CAJHJB010000398.1 Tilletia controversa strain OR genome assembly,...  1855    0.0  
CAJHJB010000380.1 Tilletia controversa strain OR genome assembly,...  1855    0.0  
CAJHJB010000364.1 Tilletia controversa strain OR genome assembly,...  1855    0.0  
CAJHJB010000316.1 Tilletia controversa strain OR genome assembly,...  1855    0.0  
CAJHJB010000307.1 Tilletia controversa strain OR genome assembly,...  1855    0.0  
CAJHJB010000275.1 Tilletia controversa strain OR genome assembly,...  1855    0.0  
CAJHJB010000274.1 Tilletia controversa strain OR genome assembly,...  1855    0.0  
CAJHJB010000225.1 Tilletia controversa strain OR genome assembly,...  1855    0.0  
CAJHJB010000221.1 Tilletia controversa strain OR genome assembly,...  1855    0.0  
CAJHJB010000162.1 Tilletia controversa strain OR genome assembly,...  1855    0.0  
CAJHJB010000146.1 Tilletia controversa strain OR genome assembly,...  1855    0.0  
CAJHJB010000060.1 Tilletia controversa strain OR genome assembly,...  1855    0.0  
MAPW01000073.1 Tilletia indica strain PSWKBGH_1 scaffold73_size19...  1855    0.0  
MAPW01000327.1 Tilletia indica strain PSWKBGH_1 scaffold328_size1...  1855    0.0  
MAPW01000312.1 Tilletia indica strain PSWKBGH_1 scaffold313_size1...  1855    0.0  
MAPW01000285.1 Tilletia indica strain PSWKBGH_1 scaffold286_size2...  1855    0.0  
RDSH01000014.1 Tilletia walkeri strain DAOMC 238049 scaffold_14, ...  1855    0.0  
CAJHJB010000911.1 Tilletia controversa strain OR genome assembly,...  1853    0.0  
CAJHJB010000707.1 Tilletia controversa strain OR genome assembly,...  1853    0.0  
CAJHJB010000852.1 Tilletia controversa strain OR genome assembly,...  1851    0.0  
CAJHJB010000787.1 Tilletia controversa strain OR genome assembly,...  1851    0.0  
CAJHJB010000643.1 Tilletia controversa strain OR genome assembly,...  1851    0.0  
CAJHJB010000961.1 Tilletia controversa strain OR genome assembly,...  1849    0.0  
CAJHJB010000927.1 Tilletia controversa strain OR genome assembly,...  1849    0.0  
CAJHJB010000910.1 Tilletia controversa strain OR genome assembly,...  1849    0.0  
CAJHJB010000907.1 Tilletia controversa strain OR genome assembly,...  1849    0.0  
CAJHJB010000898.1 Tilletia controversa strain OR genome assembly,...  1849    0.0  
CAJHJB010000875.1 Tilletia controversa strain OR genome assembly,...  1849    0.0  
CAJHJB010000869.1 Tilletia controversa strain OR genome assembly,...  1849    0.0  
CAJHJB010000781.1 Tilletia controversa strain OR genome assembly,...  1849    0.0  
CAJHJB010000677.1 Tilletia controversa strain OR genome assembly,...  1849    0.0  
CAJHJB010000670.1 Tilletia controversa strain OR genome assembly,...  1849    0.0  
CAJHJB010000666.1 Tilletia controversa strain OR genome assembly,...  1849    0.0  
CAJHJB010000637.1 Tilletia controversa strain OR genome assembly,...  1849    0.0  
CAJHJB010000629.1 Tilletia controversa strain OR genome assembly,...  1849    0.0  
CAJHJB010000621.1 Tilletia controversa strain OR genome assembly,...  1849    0.0  
CAJHJB010000618.1 Tilletia controversa strain OR genome assembly,...  1849    0.0  
CAJHJB010000575.1 Tilletia controversa strain OR genome assembly,...  1849    0.0  
CAJHJB010000561.1 Tilletia controversa strain OR genome assembly,...  1849    0.0  
CAJHJB010000540.1 Tilletia controversa strain OR genome assembly,...  1849    0.0  
CAJHJB010000453.1 Tilletia controversa strain OR genome assembly,...  1849    0.0  
CAJHJB010000295.1 Tilletia controversa strain OR genome assembly,...  1849    0.0  
CAJHJB010000535.1 Tilletia controversa strain OR genome assembly,...  1847    0.0  
CAJHJB010000530.1 Tilletia controversa strain OR genome assembly,...  1847    0.0  
CAJHJB010000943.1 Tilletia controversa strain OR genome assembly,...  1845    0.0  
LNQT01003237.1 Tilletia caries strain 517 76252_contig, whole gen...  1845    0.0  
CAJHJB010000949.1 Tilletia controversa strain OR genome assembly,...  1844    0.0  
CAJHJB010000929.1 Tilletia controversa strain OR genome assembly,...  1844    0.0  
CAJHJB010000920.1 Tilletia controversa strain OR genome assembly,...  1844    0.0  
CAJHJB010000868.1 Tilletia controversa strain OR genome assembly,...  1844    0.0  
CAJHJB010000861.1 Tilletia controversa strain OR genome assembly,...  1844    0.0  
CAJHJB010000818.1 Tilletia controversa strain OR genome assembly,...  1844    0.0  
CAJHJB010000718.1 Tilletia controversa strain OR genome assembly,...  1844    0.0  
CAJHJB010000626.1 Tilletia controversa strain OR genome assembly,...  1844    0.0  
CAJHJB010000555.1 Tilletia controversa strain OR genome assembly,...  1844    0.0  
CAJHJB010000420.1 Tilletia controversa strain OR genome assembly,...  1844    0.0  
CAJHJB010000921.1 Tilletia controversa strain OR genome assembly,...  1842    0.0  
CAJHJB010000843.1 Tilletia controversa strain OR genome assembly,...  1842    0.0  
CAJHJB010000735.1 Tilletia controversa strain OR genome assembly,...  1842    0.0  
CAJHJB010000654.1 Tilletia controversa strain OR genome assembly,...  1842    0.0  
BCKX01000014.1 Malassezia dermatis DNA, scaffold: scaffold_13, st...  1840    0.0  
CAJHJB010000464.1 Tilletia controversa strain OR genome assembly,...  1840    0.0  
CAJHJB010000858.1 Tilletia controversa strain OR genome assembly,...  1838    0.0  
CAJHJB010000837.1 Tilletia controversa strain OR genome assembly,...  1838    0.0  
CAJHJB010000792.1 Tilletia controversa strain OR genome assembly,...  1838    0.0  
CAJHJB010000672.1 Tilletia controversa strain OR genome assembly,...  1836    0.0  
CAJHJB010000935.1 Tilletia controversa strain OR genome assembly,...  1834    0.0  
CAJHJB010000951.1 Tilletia controversa strain OR genome assembly,...  1832    0.0  
CAJHJB010000902.1 Tilletia controversa strain OR genome assembly,...  1832    0.0  
CAJHJB010000662.1 Tilletia controversa strain OR genome assembly,...  1832    0.0  
CAJHJB010000882.1 Tilletia controversa strain OR genome assembly,...  1831    0.0  
CAJHJB010000624.1 Tilletia controversa strain OR genome assembly,...  1829    0.0  
JAMJXE010000001.1 Tilletia setariae strain WJ-1 Scaffold1, whole ...  1823    0.0  
CAJHJB010000928.1 Tilletia controversa strain OR genome assembly,...  1823    0.0  
CAJHJB010000661.1 Tilletia controversa strain OR genome assembly,...  1823    0.0  
LAXH01000427.1 Tilletia horrida strain QB-1 smut0427, whole genom...  1818    0.0  
MAPW01000366.1 Tilletia indica strain PSWKBGH_1 scaffold367_size2...  1803    0.0  
JACGZH010000014.1 Phaffia rhodozyma strain CBS 6938 QXden1.PacBio...  1796    0.0  
JANEWO010000736.1 Tausonia pullulans strain CRUB 1754 NODE_736_le...  1794    0.0  
JADCQV010000005.1 Mrakiaceae sp. VS III B KN 2 VS-III-B-KN-2_cont...  1794    0.0  
JACGZH010000010.1 Phaffia rhodozyma strain CBS 6938 QXden1.PacBio...  1790    0.0  
JACGZH010000007.1 Phaffia rhodozyma strain CBS 6938 QXden1.PacBio...  1790    0.0  
JACGZH010000006.1 Phaffia rhodozyma strain CBS 6938 QXden1.PacBio...  1790    0.0  
JACGZH010000019.1 Phaffia rhodozyma strain CBS 6938 QXden1.PacBio...  1790    0.0  
JACGZH010000018.1 Phaffia rhodozyma strain CBS 6938 QXden1.PacBio...  1790    0.0  
JACGZH010000015.1 Phaffia rhodozyma strain CBS 6938 QXden1.PacBio...  1790    0.0  
JACGZH010000013.1 Phaffia rhodozyma strain CBS 6938 QXden1.PacBio...  1790    0.0  
JACGZH010000001.1 Phaffia rhodozyma strain CBS 6938 QXden1.PacBio...  1790    0.0  
CAJHJB010000840.1 Tilletia controversa strain OR genome assembly,...  1781    0.0  
LOEC01000834.1 Mrakia psychrophila strain NN053900 MPSYg834, whol...  1775    0.0  
BBPU01000016.1 Mrakia blollopis SK-4 DNA, contig: SK4n2002, whole...  1775    0.0  
BBPU01000017.1 Mrakia blollopis SK-4 DNA, contig: SK4n2003, whole...  1775    0.0  
BBPU01000018.1 Mrakia blollopis SK-4 DNA, contig: SK4n2004, whole...  1775    0.0  
BBPU01000019.1 Mrakia blollopis SK-4 DNA, contig: SK4n2005, whole...  1775    0.0  
BBPU01000022.1 Mrakia blollopis SK-4 DNA, contig: SK4n2008, whole...  1775    0.0  
BBPU01000024.1 Mrakia blollopis SK-4 DNA, contig: SK4n2010, whole...  1775    0.0  
BBPU01000025.1 Mrakia blollopis SK-4 DNA, contig: SK4n2011, whole...  1775    0.0  
BBPU01000026.1 Mrakia blollopis SK-4 DNA, contig: SK4n2012, whole...  1775    0.0  
BBPU01000027.1 Mrakia blollopis SK-4 DNA, contig: SK4n2013, whole...  1775    0.0  
BBPU01000028.1 Mrakia blollopis SK-4 DNA, contig: SK4n2014, whole...  1775    0.0  
BBPU01000029.1 Mrakia blollopis SK-4 DNA, contig: SK4n2015, whole...  1775    0.0  
BBPU01000030.1 Mrakia blollopis SK-4 DNA, contig: SK4n2016, whole...  1775    0.0  
BBPU01000032.1 Mrakia blollopis SK-4 DNA, contig: SK4n2018, whole...  1775    0.0  
BBPU01000033.1 Mrakia blollopis SK-4 DNA, contig: SK4n2019, whole...  1775    0.0  
BBPU01000034.1 Mrakia blollopis SK-4 DNA, contig: SK4n2020, whole...  1775    0.0  
BBPU01000035.1 Mrakia blollopis SK-4 DNA, contig: SK4n2021, whole...  1775    0.0  
BBPU01000037.1 Mrakia blollopis SK-4 DNA, contig: SK4n2023, whole...  1775    0.0  
BBPU01000038.1 Mrakia blollopis SK-4 DNA, contig: SK4n2024, whole...  1775    0.0  
BBPU01000040.1 Mrakia blollopis SK-4 DNA, contig: SK4n2026, whole...  1775    0.0  
BBPU01000041.1 Mrakia blollopis SK-4 DNA, contig: SK4n2027, whole...  1775    0.0  
BBPU01000042.1 Mrakia blollopis SK-4 DNA, contig: SK4n2028, whole...  1775    0.0  
BBPU01000048.1 Mrakia blollopis SK-4 DNA, contig: SK4n2034, whole...  1775    0.0  
BBPU01000021.1 Mrakia blollopis SK-4 DNA, contig: SK4n2007, whole...  1770    0.0  
BBPU01000049.1 Mrakia blollopis SK-4 DNA, contig: SK4n2035, whole...  1770    0.0  
BRON01000014.1 Mrakia gelida MGH-2 DNA, scaffold_14, whole genome...  1764    0.0  
BBPU01000039.1 Mrakia blollopis SK-4 DNA, contig: SK4n2025, whole...  1764    0.0  
BBPU01000036.1 Mrakia blollopis SK-4 DNA, contig: SK4n2022, whole...  1762    0.0  
CAJHJB010000676.1 Tilletia controversa strain OR genome assembly,...  1757    0.0  
BBPU01000045.1 Mrakia blollopis SK-4 DNA, contig: SK4n2031, whole...  1729    0.0  
BBPU01000043.1 Mrakia blollopis SK-4 DNA, contig: SK4n2029, whole...  1725    0.0  
KZ819651.1 Acaromyces ingoldii strain MCA 4198 unplaced genomic s...  1694    0.0  
NW_020290264.1 Acaromyces ingoldii strain MCA 4198 unplaced genom...  1694    0.0  
JTLS01001059.1 Basidioascus undulatus strain DAOM 241956 scaffold...  1687    0.0  
JAIFAB010000018.1 Filobasidium floriforme strain CBS 6241 HD553sc...  1672    0.0  
NW_025763639.1 Filobasidium floriforme strain CBS 6241 chromosome...  1672    0.0  
JAAAXZ010000726.1 Podosphaera xanthii isolate Wanju2017 POXAN0074...  1664    0.0  
CAJHJB010000760.1 Tilletia controversa strain OR genome assembly,...  1663    0.0  
RSCD01000010.1 Saitozyma podzolica strain DSM 27192 scaffold_10, ...  1663    0.0  
RSCD01000041.1 Saitozyma podzolica strain DSM 27192 scaffold_41, ...  1657    0.0  
MCFC01000139.1 Naematelia encephala strain 68-887.2 BCR39scaffold...  1652    0.0  
CAJHJB010000981.1 Tilletia controversa strain OR genome assembly,...  1652    0.0  
JAKFAO010000004.1 Naematelia aurantialba strain NX-20 Contig4, wh...  1646    0.0  
SWKT01000207.1 Neopestalotiopsis sp. 37M scaffold_208, whole geno...  1642    0.0  
QKWK01000021.1 Vanrija humicola strain CBS 4282 CBS4282_scaffold2...  1639    0.0  
CP086717.1 Vanrija pseudolonga isolate DUCC4014 chromosome 4          1628    0.0  
JAMALP010000010.1 Cutaneotrichosporon sp. PT3311B ctg_10, whole g...  1624    0.0  
JAMALO010000017.1 Cutaneotrichosporon sp. PA3318 ctg_17, whole ge...  1624    0.0  
BEDY01000008.1 Vanrija fragicola DNA, scaffold: scaffold_8, strai...  1624    0.0  
BEDW01000020.1 Cutaneotrichosporon arboriformis DNA, scaffold: sc...  1618    0.0  
JAHXHD010001605.1 Papiliotrema terrestris strain LS28 unplaced-10...  1618    0.0  
JAMRJJ010000016.1 Dioszegia hungarica strain Y1 Contig9, whole ge...  1618    0.0  
NBSH01000033.1 Kockovaella imperatae strain NRRL Y-17943 BD324sca...  1613    0.0  
NBSH01000032.1 Kockovaella imperatae strain NRRL Y-17943 BD324sca...  1613    0.0  
JAMRJJ010000013.1 Dioszegia hungarica strain Y1 Contig24, whole g...  1613    0.0  
JAMRJJ010000007.1 Dioszegia hungarica strain Y1 Contig22, whole g...  1613    0.0  
JAMRJJ010000023.1 Dioszegia hungarica strain Y1 Contig21, whole g...  1613    0.0  
JAMRJJ010000024.1 Dioszegia hungarica strain Y1 Contig20, whole g...  1613    0.0  
JAMRJJ010000004.1 Dioszegia hungarica strain Y1 Contig19, whole g...  1613    0.0  
NW_019028973.1 Kockovaella imperatae strain NRRL Y-17943 chromoso...  1613    0.0  
NW_019028972.1 Kockovaella imperatae strain NRRL Y-17943 chromoso...  1613    0.0  
JAMALS010000003.1 Pascua sp. PK3308B-1 ctg_3, whole genome shotgu...  1611    0.0  
JAMFRD010000198.1 Pascua sp. PH4015B ctg_199, whole genome shotgu...  1611    0.0  
JAMALR010000011.1 Pascua sp. PH3313A ctg_11, whole genome shotgun...  1611    0.0  
WIUZ02000006.1 Thelephora terrestris strain UH-Tt-Lm1 BJ322scaffo...  1611    0.0  
WIUZ02000036.1 Thelephora terrestris strain UH-Tt-Lm1 BJ322scaffo...  1611    0.0  
WIUZ02000032.1 Thelephora terrestris strain UH-Tt-Lm1 BJ322scaffo...  1611    0.0  
JAMALQ010000137.1 Pascua sp. PH3615 ctg_137, whole genome shotgun...  1611    0.0  
JAMFRE010000187.1 Pascua sp. PL2904B ctg_187, whole genome shotgu...  1611    0.0  
CM016937.1 Cryptococcus sp. DSM 27421 chromosome 9, whole genome ...  1609    0.0  
VHDQ01000015.1 Cryptococcus cf. gattii strain MF34 chromosome 14 ...  1605    0.0  
JAMYHU010000003.1 Trichosporon sp. P6006 ctg_3, whole genome shot...  1605    0.0  
JAMYHV010000178.1 Trichosporon sp. PG3703 ctg_178, whole genome s...  1605    0.0  
JAMALZ010000002.1 Trichosporon sp. PB005A ctg_2, whole genome sho...  1605    0.0  
JAMYHW010000003.1 Trichosporon sp. LN7006B ctg_3, whole genome sh...  1605    0.0  
CP000287.1 Cryptococcus gattii WM276 chromosome B, complete sequence  1604    0.0  
NC_014939.1 Cryptococcus gattii WM276 chromosome B, complete sequ...  1604    0.0  
VHDQ01000014.1 Cryptococcus cf. gattii strain MF34 chromosome 14 ...  1600    0.0  
QPMP01000167.1 Colletotrichum tropicale strain CgS9275 KSG_CgS927...  1600    0.0  
JAMRJJ010000020.1 Dioszegia hungarica strain Y1 Contig23, whole g...  1600    0.0  
JH977602.1 Trichosporon asahii var. asahii CBS 2479 unplaced geno...  1600    0.0  
NW_014040855.1 Trichosporon asahii var. asahii CBS 2479 unplaced ...  1600    0.0  
CP025762.1 Cryptococcus gattii VGII R265 chromosome 4                 1598    0.0  
JADCUA010000030.1 Rhodofomes roseus strain CIRM-BRFM 1785 C8Q71sc...  1596    0.0  
NW_025952986.1 Rhodofomes roseus strain CIRM-BRFM 1785 chromosome...  1596    0.0  
JAIGNX010000036.1 Cutaneotrichosporon dermatis strain NICC30027 S...  1594    0.0  
JAIGNX010000006.1 Cutaneotrichosporon dermatis strain NICC30027 S...  1594    0.0  
WIUZ02000062.1 Thelephora terrestris strain UH-Tt-Lm1 BJ322scaffo...  1594    0.0  
AE017342.1 Cryptococcus neoformans var. neoformans JEC21 chromoso...  1592    0.0  
SSXJ01000371.1 Cryptococcus neoformans AD hybrid strain CBS 132 t...  1592    0.0  
NC_006684.1 Cryptococcus neoformans var. neoformans JEC21 chromos...  1592    0.0  
JAMRJJ010000019.1 Dioszegia hungarica strain Y1 Contig5, whole ge...  1589    0.0  
JAMYHQ010001361.1 Apiotrichum sp. M3315A-1 ctg_1361, whole genome...  1585    0.0  
JAMYHN010000191.1 Apiotrichum sp. PDH3304B ctg_191, whole genome ...  1585    0.0  
SSXJ01000381.1 Cryptococcus neoformans AD hybrid strain CBS 132 t...  1585    0.0  
JAMYHR010000054.1 Apiotrichum sp. PL3309B ctg_54, whole genome sh...  1585    0.0  
JAMYHO010000241.1 Apiotrichum sp. PL3306B ctg_241, whole genome s...  1585    0.0  
JANBXI010000027.1 Cryptococcus sp. VH57_BW 27, whole genome shotg...  1581    0.0  
JALJEG010000101.1 Apiotrichum siamense strain L8in5 NODE_101_leng...  1580    0.0  
NQVO01000100.1 Kwoniella shandongensis strain CBS 12478 scaffold0...  1578    0.0  
NW_022474172.1 Kwoniella shandongensis strain CBS 12478 chromosom...  1578    0.0  
BEDX01000012.1 Cutaneotrichosporon daszewskae DNA, scaffold: scaf...  1574    0.0  
JAMYHM010000230.1 Apiotrichum sp. PA4207 ctg_230, whole genome sh...  1574    0.0  
JAMYHL010000155.1 Apiotrichum sp. Y4204 ctg_155, whole genome sho...  1574    0.0  
JAMYHP010000150.1 Apiotrichum sp. Y4201-1 ctg_150, whole genome s...  1574    0.0  
JAMYHS010001152.1 Apiotrichum sp. Y3305A ctg_1152, whole genome s...  1574    0.0  
CAJHJB010000973.1 Tilletia controversa strain OR genome assembly,...  1568    0.0  
JAMAKY010000122.1 Cystobasidiaceae sp. P9004 ctg_122, whole genom...  1559    0.0  
JAMAMB010000006.1 Trichosporonaceae sp. PL3408A ctg_6, whole geno...  1559    0.0  
JAMAKX010000114.1 Cystobasidiaceae sp. 2NP905A ctg_114, whole gen...  1559    0.0  
JAMAKZ010000113.1 Cystobasidiaceae sp. R9020 ctg_113, whole genom...  1559    0.0  
JAMAMA010000005.1 Trichosporonaceae sp. PDH3307A ctg_5, whole gen...  1559    0.0  
CCYA01000252.1 Ceraceosorus bombacis genome assembly, contig: Sca...  1559    0.0  
CCYA01000142.1 Ceraceosorus bombacis genome assembly, contig: Sca...  1559    0.0  
CCYA01000118.1 Ceraceosorus bombacis genome assembly, contig: Sca...  1559    0.0  
RSCE01000026.1 Apiotrichum porosum strain DSM 27194 scaffold_26, ...  1555    0.0  
RSCE01000022.1 Apiotrichum porosum strain DSM 27194 scaffold_22, ...  1555    0.0  
NW_021167133.1 Apiotrichum porosum strain DSM 27194 chromosome Un...  1555    0.0  
NW_021167129.1 Apiotrichum porosum strain DSM 27194 chromosome Un...  1555    0.0  
JACWFZ010000022.1 Cystobasidium slooffiae strain I2-R3 I2-R3_cont...  1554    0.0  
JALAIM010001695.1 Xanthoria sp. 1 TBL-2021 isolate LIQ80XSP scaff...  1548    0.0  
PQXP01000239.1 Apiotrichum akiyoshidainum strain HP2023 Contig964...  1544    0.0  
PQXP01001036.1 Apiotrichum akiyoshidainum strain HP2023 Contig111...  1544    0.0  
PQXP01001050.1 Apiotrichum akiyoshidainum strain HP2023 Contig122...  1543    0.0  
CAJHJB010000922.1 Tilletia controversa strain OR genome assembly,...  1533    0.0  
JAKLNA010000086.1 Cystobasidium benthicum strain FKI-L6-BK-PAB1 N...  1526    0.0  
BBPU01000050.1 Mrakia blollopis SK-4 DNA, contig: SK4n2036, whole...  1524    0.0  
BROO01000005.1 Cystobasidium tubakii 9A-1 DNA, scaffold_5, whole ...  1522    0.0  
JAIHLT010000016.1 Inonotus obliquus strain CT5 ctg16, whole genom...  1522    0.0  
WHVD01000549.1 Hysterangium stoloniferum strain HS.BST BU17scaffo...  1520    0.0  
WHVD01000491.1 Hysterangium stoloniferum strain HS.BST BU17scaffo...  1520    0.0  
WHVD01000480.1 Hysterangium stoloniferum strain HS.BST BU17scaffo...  1520    0.0  
WHVD01000477.1 Hysterangium stoloniferum strain HS.BST BU17scaffo...  1520    0.0  
WHVD01000476.1 Hysterangium stoloniferum strain HS.BST BU17scaffo...  1520    0.0  
WHVD01000469.1 Hysterangium stoloniferum strain HS.BST BU17scaffo...  1520    0.0  
WHVD01000466.1 Hysterangium stoloniferum strain HS.BST BU17scaffo...  1520    0.0  
WHVD01000437.1 Hysterangium stoloniferum strain HS.BST BU17scaffo...  1520    0.0  
WHVD01000430.1 Hysterangium stoloniferum strain HS.BST BU17scaffo...  1520    0.0  
WHVD01000417.1 Hysterangium stoloniferum strain HS.BST BU17scaffo...  1520    0.0  
WHVD01000414.1 Hysterangium stoloniferum strain HS.BST BU17scaffo...  1520    0.0  
WHVD01000180.1 Hysterangium stoloniferum strain HS.BST BU17scaffo...  1520    0.0  
QYSD01000090.1 Rhodotorula sp. ZM1 ZM1_90, whole genome shotgun s...  1511    0.0  
JALAIP010002631.1 Caloplaca aegaea isolate LIQ143CAAG scaffold_26...  1509    0.0  
JADPYG010000089.1 Vishniacozyma victoriae isolate T18_1_22C Conti...  1495    0.0  
JADPYF010000119.1 Tetracladium sp. T11_2_10C Contig_119, whole ge...  1495    0.0  
MWVB01000024.1 Leucosporidium scottii strain PYCC 4405 NODE_24_le...  1493    0.0  
JACWFO010000095.1 Leucosporidium yakuticum strain VS III D KN 2 V...  1493    0.0  
JH711537.1 Tremella mesenterica DSM 1558 unplaced genomic scaffol...  1487    0.0  
NW_006711234.1 Tremella mesenterica DSM 1558 unplaced genomic sca...  1487    0.0  
CAJHJB010000862.1 Tilletia controversa strain OR genome assembly,...  1467    0.0  
PQXP01000592.1 Apiotrichum akiyoshidainum strain HP2023 Contig268...  1443    0.0  
CAJHJB010000702.1 Tilletia controversa strain OR genome assembly,...  1424    0.0  
JAAZPX010000111.1 Papiliotrema laurentii strain IF7SW-F4 scaffold...  1406    0.0  
BRDD01000307.1 Tremella fuciformis NBRC 9317 DNA, KCNB80TF.307, w...  1402    0.0  
BCHO01000048.1 Tilletiopsis pallescens DNA, scaffold: scaffold_47...  1399    0.0  
BRDC01000066.1 Tremella yokohamensis NBRC 100148 DNA, KCNB35TY.66...  1384    0.0  
CAJHJB010000947.1 Tilletia controversa strain OR genome assembly,...  1345    0.0  
LNQT01001470.1 Tilletia caries strain 517 73910_contig, whole gen...  1310    0.0  
CAJHJB010000950.1 Tilletia controversa strain OR genome assembly,...  1303    0.0  
BBPU01000047.1 Mrakia blollopis SK-4 DNA, contig: SK4n2033, whole...  1299    0.0  
WHVD01000615.1 Hysterangium stoloniferum strain HS.BST BU17scaffo...  1297    0.0  
CAJHJB010000802.1 Tilletia controversa strain OR genome assembly,...  1288    0.0  
BBPU01000023.1 Mrakia blollopis SK-4 DNA, contig: SK4n2009, whole...  1262    0.0  
LNQT01003352.1 Tilletia caries strain 517 76388_contig, whole gen...  1251    0.0  
LFCX01000041.1 Malassezia yamatoensis strain MY9725 MY9725_opera_...  1229    0.0  
BBPU01000031.1 Mrakia blollopis SK-4 DNA, contig: SK4n2017, whole...  1229    0.0  
JAMALH010000007.1 Filobasidiaceae sp. PG3902-1 ctg_7, whole genom...  1175    0.0  
JAMALI010000176.1 Filobasidiaceae sp. PT2105A ctg_176, whole geno...  1175    0.0  
WHVD01000645.1 Hysterangium stoloniferum strain HS.BST BU17scaffo...  1147    0.0  
JAGYWK010000084.1 Rhodotorula sp. VS67 NODE_84_length_33207_cov_2...  1146    0.0  
JANBVD010000014.1 Rhodotorula mucilaginosa strain JY1105 tig00000...  1146    0.0  
JH795862.1 Dacryopinax primogenitus strain DJM-731 SS1 chromosome...  1144    0.0  
JANBVD010000023.1 Rhodotorula mucilaginosa strain JY1105 tig00000...  1144    0.0  
JANBVD010000022.1 Rhodotorula mucilaginosa strain JY1105 tig00000...  1144    0.0  
JANBVD010000013.1 Rhodotorula mucilaginosa strain JY1105 tig00000...  1144    0.0  
NW_024467205.1 Dacryopinax primogenitus strain DJM-731 SS1 chromo...  1144    0.0  
JH711608.1 Coniophora puteana RWD-64-598 SS2 unplaced genomic sca...  1142    0.0  
NW_006913088.1 Coniophora puteana RWD-64-598 SS2 unplaced genomic...  1142    0.0  
BEDZ01000084.1 Cutaneotrichosporon cyanovorans DNA, scaffold: sca...  1140    0.0  
JAKLMH010000020.1 Fungal sp. FJII-L8-SW-PAB2 NODE_20_length_44271...  1136    0.0  
PQXP01000879.1 Apiotrichum akiyoshidainum strain HP2023 Contig128...  1134    0.0  
JANIBP010000032.1 Rhodotorula sphaerocarpa strain GDMCC 60679 sca...  1127    0.0  
JANIBP010000022.1 Rhodotorula sphaerocarpa strain GDMCC 60679 sca...  1127    0.0  
JANIBP010000011.1 Rhodotorula sphaerocarpa strain GDMCC 60679 sca...  1127    0.0  
PPJV01000150.1 Lipomyces japonicus strain NRRL Y-17848 flattened_...  1123    0.0  
RHGH01000014.1 Taphrina pruni strain CBS 358.35 Tpru_14, whole ge...  1122    0.0  
DF819773.1 Taphrina flavorubra JCM 22207 DNA, scaffold: Tf.scaffo...  1122    0.0  
RHGG01000031.1 Taphrina deformans strain CBS 355.35 TD_31, whole ...  1122    0.0  
DF820202.1 Taphrina populina JCM 22190 DNA, scaffold: Tp.scaffold...  1122    0.0  
RAOL01000255.1 Neurospora sp. FGSC 26629 scaffold255.1, whole gen...  1120    0.0  
RAOM01000271.1 Neurospora sp. LNF1-1 scaffold271.1, whole genome ...  1120    0.0  
JAKSGJ010000128.1 Aureobasidium sp. TD-062 128, whole genome shot...  1116    0.0  
RHDT01000317.1 Taphrina sp. SM11 NODE_76_length_8098_cov_157.673_...  1116    0.0  
JAJJJQ010000026.1 Aureobasidium mangrovei isolate SARA-138H conti...  1116    0.0  
VWSI01000066.1 Taphrina betulina strain UCD315 UCD_315_NODE_66_le...  1116    0.0  
JAJDFE010000234.1 Geoglossum glabrum strain SNMEAD4Z8R 234, whole...  1112    0.0  
JAJDFF010000358.1 Geoglossum cookeanum strain AXV2JGJCKQ 358, who...  1112    0.0  
JAAAIS010001536.1 Podila minutissima strain AD069 scaffold_1536, ...  1110    0.0  
JAAAUX010001088.1 Podila horticola strain CK413 scaffold_1088, wh...  1110    0.0  
JAAAIE010001630.1 Podila clonocystis strain AM1000 scaffold_1630,...  1110    0.0  
JAAAIK010001414.1 Podila epicladia strain KOD1059 scaffold_1414, ...  1110    0.0  
QXMI01000178.1 Protomyces sp. C29 29_NODE_49_length_8485_cov_182....  1110    0.0  
QXDR01000415.1 Protomyces inundatus strain NRRL Y-6349 Pf20_NODE_...  1110    0.0  
MCFI01000026.1 Protomyces lactucae-debilis strain 12-1054 BCR37sc...  1110    0.0  
NW_024468018.1 Protomyces lactucae-debilis strain 12-1054 chromos...  1110    0.0  
JALIRG010000001.1 Mortierella alpina strain ATCC 32222 tig0000002...  1107    0.0  
JALIGY010000001.1 Linnemannia amoeboidea strain CBS 889.72 tig000...  1107    0.0  
JAGHQL010000301.1 Glutinoglossum americanum strain GBOQ0MN5Z8 sca...  1107    0.0  
JAADKB010000015.1 Delphinella strobiligena strain CBS 735.71 BDV9...  1107    0.0  
QZWT01000967.1 Cochlonema odontosperma isolate E-All NODE_2238_le...  1105    0.0  
JAAAUJ010000277.1 Haplosporangium sp. Z 767 scaffold_277, whole g...  1105    0.0  
CAIJEN010000012.1 Aureobasidium sp. AWRI4619 CO-2020 genome assem...  1105    0.0  
SWBF01000142.1 Aureobasidium sp. EXF-10727 contig_141, whole geno...  1105    0.0  
JAHFYN010000134.1 Aureobasidium sp. EXF-3399 contig133, whole gen...  1105    0.0  
CAIJEO010000007.1 Aureobasidium sp. AWRI4233 CO-2020 genome assem...  1105    0.0  
CAINUL010000013.1 Aureobasidium sp. AWRI4620 CO-2020 genome assem...  1105    0.0  
JAAAUE010006280.1 Haplosporangium bisporale strain Z 9 scaffold_2...  1105    0.0  
SWBG01000120.1 Aureobasidium sp. EXF-10728 contig_119, whole geno...  1105    0.0  
JAAAUL010002261.1 Mortierella sp. AD031 scaffold_2261, whole geno...  1105    0.0  
JAMKHU010000027.1 Podila humilis isolate PMI 1414 BYD32scaffold_2...  1105    0.0  
JAGSXK010000004.1 Linnemannia elongata strain MPI-CAGE-AA-0104 BK...  1105    0.0  
JAGSXK010000038.1 Linnemannia elongata strain MPI-CAGE-AA-0104 BK...  1105    0.0  
LXFE01000067.1 Neolecta irregularis DAH-3 scaffold_300, whole gen...  1103    0.0  
PPNF02000006.1 Middelhovenomyces tepae strain NRRL Y-17670 NODE_6...  1103    0.0  
VXIS01000657.1 Sphaerosporella brunnea strain Sb_GMNB300 FN846sca...  1103    0.0  
KQ474094.1 Rhodotorula graminis WP1 unplaced genomic scaffold RHO...  1101    0.0  
JALIRG010000030.1 Mortierella alpina strain ATCC 32222 tig0008046...  1101    0.0  
CAIJEN010000013.1 Aureobasidium sp. AWRI4619 CO-2020 genome assem...  1101    0.0  
JAJJID010000923.1 Macrophomina pseudophaseolina strain WAC 2767 9...  1101    0.0  
JAKSGN010000035.1 Macrophomina tecta strain BRIP 70781 contig_11,...  1101    0.0  
PPJW01000181.1 Lipomyces sp. NRRL Y-11553 NODE_181_length_5280_co...  1101    0.0  
JAGJTG010000017.1 Lipomyces starkeyi strain AS 2.1560 Contig17, w...  1101    0.0  
JAGJTG010000012.1 Lipomyces starkeyi strain AS 2.1560 Contig12, w...  1101    0.0  
JAEQDS010000054.1 Macrophomina phaseolina strain mp053 scf7180000...  1101    0.0  
JAEQDS010000056.1 Macrophomina phaseolina strain mp053 scf7180000...  1101    0.0  
CAKKSX020000011.1 Rhodotorula glutinis strain CBS 20 genome assem...  1101    0.0  
WWBZ02000031.1 Botryosphaeria dothidea strain sdau11-99 scaffold3...  1101    0.0  
WWBZ02000013.1 Botryosphaeria dothidea strain sdau11-99 scaffold1...  1101    0.0  
WWBZ02000002.1 Botryosphaeria dothidea strain sdau11-99 scaffold1...  1101    0.0  
JAAAIV010000327.1 Mortierella sp. GBA30 scaffold_327, whole genom...  1101    0.0  
NW_017264949.1 Rhodotorula graminis WP1 unplaced genomic scaffold...  1101    0.0  
JAJLQT010000098.1 Peziza echinospora strain CBS 144458 DFH27scaff...  1099    0.0  
JAJLQT010000093.1 Peziza echinospora strain CBS 144458 DFH27scaff...  1099    0.0  
JAJLQT010000087.1 Peziza echinospora strain CBS 144458 DFH27scaff...  1099    0.0  
JAJLQT010000086.1 Peziza echinospora strain CBS 144458 DFH27scaff...  1099    0.0  
JAJLQT010000079.1 Peziza echinospora strain CBS 144458 DFH27scaff...  1099    0.0  
JAJLQT010000071.1 Peziza echinospora strain CBS 144458 DFH27scaff...  1099    0.0  
JAJLQT010000051.1 Peziza echinospora strain CBS 144458 DFH27scaff...  1099    0.0  
JAJLQT010000047.1 Peziza echinospora strain CBS 144458 DFH27scaff...  1099    0.0  
JAJLQT010000043.1 Peziza echinospora strain CBS 144458 DFH27scaff...  1099    0.0  
JAJLQT010000036.1 Peziza echinospora strain CBS 144458 DFH27scaff...  1099    0.0  
JAJLQT010000201.1 Peziza echinospora strain CBS 144458 DFH27scaff...  1099    0.0  
JAJLQT010000172.1 Peziza echinospora strain CBS 144458 DFH27scaff...  1099    0.0  
JAJLQT010000163.1 Peziza echinospora strain CBS 144458 DFH27scaff...  1099    0.0  
JAJLQT010000156.1 Peziza echinospora strain CBS 144458 DFH27scaff...  1099    0.0  
JAJLQT010000155.1 Peziza echinospora strain CBS 144458 DFH27scaff...  1099    0.0  
JAJLQT010000138.1 Peziza echinospora strain CBS 144458 DFH27scaff...  1099    0.0  
JAJLQT010000136.1 Peziza echinospora strain CBS 144458 DFH27scaff...  1099    0.0  
JAJLQT010000132.1 Peziza echinospora strain CBS 144458 DFH27scaff...  1099    0.0  
JAJLQT010000124.1 Peziza echinospora strain CBS 144458 DFH27scaff...  1099    0.0  
JAJLQT010000115.1 Peziza echinospora strain CBS 144458 DFH27scaff...  1099    0.0  
JAJLQT010000107.1 Peziza echinospora strain CBS 144458 DFH27scaff...  1099    0.0  
JAJLQT010000101.1 Peziza echinospora strain CBS 144458 DFH27scaff...  1099    0.0  
JAJLQT010000100.1 Peziza echinospora strain CBS 144458 DFH27scaff...  1099    0.0  
JAAAUQ010001733.1 Linnemannia schmuckeri strain NRRL 6426 scaffol...  1099    0.0  
SWBK01000757.1 Aureobasidium sp. EXF-12344 contig_756, whole geno...  1099    0.0  
JAGTWJ010000019.1 Drechslerella dactyloides strain CGMCC3.20198 d...  1099    0.0  
JAAAUN010000177.1 Mortierella sp. GBA35 scaffold_177, whole genom...  1099    0.0  
SWBJ01000377.1 Aureobasidium sp. EXF-12298 contig_376, whole geno...  1099    0.0  
JAAAHU010000524.1 Linnemannia zychae strain NRRL 2592 scaffold_52...  1099    0.0  
JAAAUP010001918.1 Mortierella sp. 14UC scaffold_1918, whole genom...  1099    0.0  
JAAAIX010000860.1 Mortierella sp. NVP41 scaffold_860, whole genom...  1099    0.0  
JAAAUH010002713.1 Haplosporangium sp. Z 27 scaffold_2713, whole g...  1099    0.0  
LDUD01000079.1 Dactylella cylindrospora strain CBS325.70 scaffold...  1099    0.0  
JAAAIP010001249.1 Dissophora globulifera strain REB-010B scaffold...  1099    0.0  
WHUX01000300.1 Terfezia claveryi strain T7 BGX38scaffold_300, who...  1099    0.0  


>AAYY01000016.1 Malassezia globosa CBS 7966 mgl_sf_11.1, whole genome shotgun 
sequence
Length=194297

 Score = 4036 bits (2185),  Expect = 0.0
 Identities = 2190/2192 (99%), Gaps = 2/2192 (0%)
 Strand=Plus/Plus

Query  1       CAAGGTTTCTGTAGGTGAACCTGCAGAAGGATCATTAGTGAAGATTCAAGGGCCAGCCAT  60
               ||||||||||||||||||||||||||||||||||||||||||||||||||||||||||||
Sbjct  138820  CAAGGTTTCTGTAGGTGAACCTGCAGAAGGATCATTAGTGAAGATTCAAGGGCCAGCCAT  138879

Query  61      ACAGACGTACAATAAGTGTGTCTCTGGCGGCTCGTATCCACTATACATCCATAAACCCGT  120
               ||||||||||||||||||||||||||||||||||||||||||||||||||||||||||||
Sbjct  138880  ACAGACGTACAATAAGTGTGTCTCTGGCGGCTCGTATCCACTATACATCCATAAACCCGT  138939

Query  121     GTGCACTGTTAAGGAGTAAGAAAGAAGGGGAGGGAGAGAGTGCATGTGCTTTGCATATAA  180
               ||||||||||||||||||||||||||||||||||||||||||||||||||||||||||||
Sbjct  138940  GTGCACTGTTAAGGAGTAAGAAAGAAGGGGAGGGAGAGAGTGCATGTGCTTTGCATATAA  138999

Query  181     ctctctctctttctttcttcctttctctctctGGTTAATTACACAAACTCGTATGGATTT  240
               |||||||||||||  |||||||||||||||||||||||||||||||||||||||||||||
Sbjct  139000  CTCTCTCTCTTTC--TCTTCCTTTCTCTCTCTGGTTAATTACACAAACTCGTATGGATTT  139057

Query  241     GTATGAACGTGAGATATATCGTTGGACCGTCACTGGCCAACAAATATAACACAACTTTCG  300
               ||||||||||||||||||||||||||||||||||||||||||||||||||||||||||||
Sbjct  139058  GTATGAACGTGAGATATATCGTTGGACCGTCACTGGCCAACAAATATAACACAACTTTCG  139117

Query  301     ACAACGGATCTCTTGGTTCTCCCATCGATGAAGAACGCAGCGAAACGCGATAGGTAATGT  360
               ||||||||||||||||||||||||||||||||||||||||||||||||||||||||||||
Sbjct  139118  ACAACGGATCTCTTGGTTCTCCCATCGATGAAGAACGCAGCGAAACGCGATAGGTAATGT  139177

Query  361     GAATTGCAGAATTCCGTGAATCATCGAATCTTTGAACGCACCTTGCGCTCTATGGTATTC  420
               ||||||||||||||||||||||||||||||||||||||||||||||||||||||||||||
Sbjct  139178  GAATTGCAGAATTCCGTGAATCATCGAATCTTTGAACGCACCTTGCGCTCTATGGTATTC  139237

Query  421     CGTAGAGCATGCCTGTTTGAGTGCCGTGAATTCTCCCATCCCAAGCGGTTTTTATCAAAG  480
               ||||||||||||||||||||||||||||||||||||||||||||||||||||||||||||
Sbjct  139238  CGTAGAGCATGCCTGTTTGAGTGCCGTGAATTCTCCCATCCCAAGCGGTTTTTATCAAAG  139297

Query  481     AATTGCTAGGCGAAGGGGTTGAGATGGGCGTTGTTATAACTGCTTTTCTTCTCTAGAAAA  540
               ||||||||||||||||||||||||||||||||||||||||||||||||||||||||||||
Sbjct  139298  AATTGCTAGGCGAAGGGGTTGAGATGGGCGTTGTTATAACTGCTTTTCTTCTCTAGAAAA  139357

Query  541     GCTCGCCCGAAAAACAGCTAACGCCTCTGGGCCACTTTGCATCCGCTTCTCTGAGGGGAG  600
               ||||||||||||||||||||||||||||||||||||||||||||||||||||||||||||
Sbjct  139358  GCTCGCCCGAAAAACAGCTAACGCCTCTGGGCCACTTTGCATCCGCTTCTCTGAGGGGAG  139417

Query  601     AAGCGGCCAAGCGCGCTCTGATCATCAGGCATAGCATGATACGTCATTTGCTATGCTGTA  660
               ||||||||||||||||||||||||||||||||||||||||||||||||||||||||||||
Sbjct  139418  AAGCGGCCAAGCGCGCTCTGATCATCAGGCATAGCATGATACGTCATTTGCTATGCTGTA  139477

Query  661     GGAGAGCATTTGGTTGTGGTTATACCGCGTGCGTCAtttttttttttGCAAACGCAAAGA  720
               ||||||||||||||||||||||||||||||||||||||||||||||||||||||||||||
Sbjct  139478  GGAGAGCATTTGGTTGTGGTTATACCGCGTGCGTCATTTTTTTTTTTGCAAACGCAAAGA  139537

Query  721     AAAAAGCCCCCTTTCATTTCTGGTCTCAAATCAGGTAGGATCACCCGCTGAACTTAAGCA  780
               ||||||||||||||||||||||||||||||||||||||||||||||||||||||||||||
Sbjct  139538  AAAAAGCCCCCTTTCATTTCTGGTCTCAAATCAGGTAGGATCACCCGCTGAACTTAAGCA  139597

Query  781     TATCAATAAGCGGAGGAAAAGAAACTAACAAGGATTCCCCTAGTAACGGCGAGCGAAGCG  840
               ||||||||||||||||||||||||||||||||||||||||||||||||||||||||||||
Sbjct  139598  TATCAATAAGCGGAGGAAAAGAAACTAACAAGGATTCCCCTAGTAACGGCGAGCGAAGCG  139657

Query  841     GGAAGAGCTCAAATTTGAAAGCTGGCACCTCCGGTGTCCGCGTTGTAATCTCGAGACGTG  900
               ||||||||||||||||||||||||||||||||||||||||||||||||||||||||||||
Sbjct  139658  GGAAGAGCTCAAATTTGAAAGCTGGCACCTCCGGTGTCCGCGTTGTAATCTCGAGACGTG  139717

Query  901     TTTTCCGTGCGGCTCTATGGACAAGTCCCTTGGAATAGGGCATCGTAGAGGGTGAGAATC  960
               ||||||||||||||||||||||||||||||||||||||||||||||||||||||||||||
Sbjct  139718  TTTTCCGTGCGGCTCTATGGACAAGTCCCTTGGAATAGGGCATCGTAGAGGGTGAGAATC  139777

Query  961     CCGTACTTGCCATGGAAGAACCGTGCTTTGCGATACACGCTCTAAGAGTCGAGTTGTTTG  1020
               ||||||||||||||||||||||||||||||||||||||||||||||||||||||||||||
Sbjct  139778  CCGTACTTGCCATGGAAGAACCGTGCTTTGCGATACACGCTCTAAGAGTCGAGTTGTTTG  139837

Query  1021    GGATTGCAGCTCAAAATGGGTGGTAGACTCCATCTAAAGCTAAATATCGGGGAGAGACCG  1080
               ||||||||||||||||||||||||||||||||||||||||||||||||||||||||||||
Sbjct  139838  GGATTGCAGCTCAAAATGGGTGGTAGACTCCATCTAAAGCTAAATATCGGGGAGAGACCG  139897

Query  1081    ATAGCGAACAAGTACCGTGAGGGAAAGATGAAAAGCACTTTGGAAAGAGAGTTAAAAGTA  1140
               ||||||||||||||||||||||||||||||||||||||||||||||||||||||||||||
Sbjct  139898  ATAGCGAACAAGTACCGTGAGGGAAAGATGAAAAGCACTTTGGAAAGAGAGTTAAAAGTA  139957

Query  1141    CGTGAAATTGTCGAAAGGGAAGCACTTGAAGTCAGCCATGCTGCTTGAGACTCAGCCTGG  1200
               ||||||||||||||||||||||||||||||||||||||||||||||||||||||||||||
Sbjct  139958  CGTGAAATTGTCGAAAGGGAAGCACTTGAAGTCAGCCATGCTGCTTGAGACTCAGCCTGG  140017

Query  1201    CCTTTGGGCTTGGTGTATTTCTCGGTGGCAAGCCAGCATTGGTTTGGGTCGTCGGAGAAG  1260
               ||||||||||||||||||||||||||||||||||||||||||||||||||||||||||||
Sbjct  140018  CCTTTGGGCTTGGTGTATTTCTCGGTGGCAAGCCAGCATTGGTTTGGGTCGTCGGAGAAG  140077

Query  1261    CGCATAGGGAATGTAGCGTCTCCGGACGTGTTATAGCCTTATGCAGGATACGACGACCTG  1320
               ||||||||||||||||||||||||||||||||||||||||||||||||||||||||||||
Sbjct  140078  CGCATAGGGAATGTAGCGTCTCCGGACGTGTTATAGCCTTATGCAGGATACGACGACCTG  140137

Query  1321    GATCAAGGAACGCAGTGTGCCCTCTGGGCGGGTCTTCGGACACCTTCACACTTAGGATGC  1380
               ||||||||||||||||||||||||||||||||||||||||||||||||||||||||||||
Sbjct  140138  GATCAAGGAACGCAGTGTGCCCTCTGGGCGGGTCTTCGGACACCTTCACACTTAGGATGC  140197

Query  1381    TGGCGTAATGGCTTTAAGTGGCCCGTCTTGAAACACGGACCAAGGAGTCTAACATGTGTG  1440
               ||||||||||||||||||||||||||||||||||||||||||||||||||||||||||||
Sbjct  140198  TGGCGTAATGGCTTTAAGTGGCCCGTCTTGAAACACGGACCAAGGAGTCTAACATGTGTG  140257

Query  1441    CGAGTTTTTGGGTGGCAAACCCATGAGCGTAATGAAAGTGAATACAGGTGGGATCCGCAA  1500
               ||||||||||||||||||||||||||||||||||||||||||||||||||||||||||||
Sbjct  140258  CGAGTTTTTGGGTGGCAAACCCATGAGCGTAATGAAAGTGAATACAGGTGGGATCCGCAA  140317

Query  1501    GGAGCACCATCGACCGGCCCTGAACTTCTGGGATGGGTCTGAGTAAGAGCATATATGTTG  1560
               ||||||||||||||||||||||||||||||||||||||||||||||||||||||||||||
Sbjct  140318  GGAGCACCATCGACCGGCCCTGAACTTCTGGGATGGGTCTGAGTAAGAGCATATATGTTG  140377

Query  1561    GGACCCGAAAGATGGTGAACTATGCCTGAATAGGGCGAAGCCAGAGGAAACTCTGGTGGA  1620
               ||||||||||||||||||||||||||||||||||||||||||||||||||||||||||||
Sbjct  140378  GGACCCGAAAGATGGTGAACTATGCCTGAATAGGGCGAAGCCAGAGGAAACTCTGGTGGA  140437

Query  1621    GGCTCGCAGCGGTTCTGACGTGCAAATCGATCGTCAAATTTGGGTATAGGGGCGAAAGAC  1680
               ||||||||||||||||||||||||||||||||||||||||||||||||||||||||||||
Sbjct  140438  GGCTCGCAGCGGTTCTGACGTGCAAATCGATCGTCAAATTTGGGTATAGGGGCGAAAGAC  140497

Query  1681    TAATCGAACCATCTAGTAGCTGGTTCCTGCCGAAGTTTCCCTCAGGATAGCAGAAACTCG  1740
               ||||||||||||||||||||||||||||||||||||||||||||||||||||||||||||
Sbjct  140498  TAATCGAACCATCTAGTAGCTGGTTCCTGCCGAAGTTTCCCTCAGGATAGCAGAAACTCG  140557

Query  1741    TATCAGTTTTATGAGGTAAAGCGAATGATTAGAGGCCTTGGGGATGTAACATCCTTAACC  1800
               ||||||||||||||||||||||||||||||||||||||||||||||||||||||||||||
Sbjct  140558  TATCAGTTTTATGAGGTAAAGCGAATGATTAGAGGCCTTGGGGATGTAACATCCTTAACC  140617

Query  1801    TATTCTCAAACTTTAAATGTGTAAGAAGTCCTTGTTACTTAAGTGAACGTGGACATGCGA  1860
               ||||||||||||||||||||||||||||||||||||||||||||||||||||||||||||
Sbjct  140618  TATTCTCAAACTTTAAATGTGTAAGAAGTCCTTGTTACTTAAGTGAACGTGGACATGCGA  140677

Query  1861    ATGAGAGTTTCTAGTGGGCCATTTTTGGTAAGCAGAACTGGCGATGCGGGATGAACCGAT  1920
               ||||||||||||||||||||||||||||||||||||||||||||||||||||||||||||
Sbjct  140678  ATGAGAGTTTCTAGTGGGCCATTTTTGGTAAGCAGAACTGGCGATGCGGGATGAACCGAT  140737

Query  1921    CGTGAGGTTAAGGTGCCGGAATACACGCTCATCAGACACCACAAAAGGTGTTAGTTCATC  1980
               ||||||||||||||||||||||||||||||||||||||||||||||||||||||||||||
Sbjct  140738  CGTGAGGTTAAGGTGCCGGAATACACGCTCATCAGACACCACAAAAGGTGTTAGTTCATC  140797

Query  1981    TAGACAGCAGGACGGTGGCCATGGAAGTTGGAATCCGCTAAGGAGTGTGTAACAACTCAC  2040
               ||||||||||||||||||||||||||||||||||||||||||||||||||||||||||||
Sbjct  140798  TAGACAGCAGGACGGTGGCCATGGAAGTTGGAATCCGCTAAGGAGTGTGTAACAACTCAC  140857

Query  2041    CTGCCGAATGAACTAGCCCTGAAAATGGATGGCGCTTAAGCGTGTTACCTATACCTCACC  2100
               ||||||||||||||||||||||||||||||||||||||||||||||||||||||||||||
Sbjct  140858  CTGCCGAATGAACTAGCCCTGAAAATGGATGGCGCTTAAGCGTGTTACCTATACCTCACC  140917

Query  2101    GTCAATGTTAGAGCGATGCGTTGACGAGTAGGCAGGCGTGGAGGTTGTATCGAAGCCTAG  2160
               ||||||||||||||||||||||||||||||||||||||||||||||||||||||||||||
Sbjct  140918  GTCAATGTTAGAGCGATGCGTTGACGAGTAGGCAGGCGTGGAGGTTGTATCGAAGCCTAG  140977

Query  2161    GCAGTGATGCTGGGTGGAACAGCCTCTAGTGC  2192
               ||||||||||||||||||||||||||||||||
Sbjct  140978  GCAGTGATGCTGGGTGGAACAGCCTCTAGTGC  141009


>NW_001849859.1 Malassezia globosa CBS 7966 MGL_SF_11.1, whole genome shotgun 
sequence
Length=194297

 Score = 4036 bits (2185),  Expect = 0.0
 Identities = 2190/2192 (99%), Gaps = 2/2192 (0%)
 Strand=Plus/Plus

Query  1       CAAGGTTTCTGTAGGTGAACCTGCAGAAGGATCATTAGTGAAGATTCAAGGGCCAGCCAT  60
               ||||||||||||||||||||||||||||||||||||||||||||||||||||||||||||
Sbjct  138820  CAAGGTTTCTGTAGGTGAACCTGCAGAAGGATCATTAGTGAAGATTCAAGGGCCAGCCAT  138879

Query  61      ACAGACGTACAATAAGTGTGTCTCTGGCGGCTCGTATCCACTATACATCCATAAACCCGT  120
               ||||||||||||||||||||||||||||||||||||||||||||||||||||||||||||
Sbjct  138880  ACAGACGTACAATAAGTGTGTCTCTGGCGGCTCGTATCCACTATACATCCATAAACCCGT  138939

Query  121     GTGCACTGTTAAGGAGTAAGAAAGAAGGGGAGGGAGAGAGTGCATGTGCTTTGCATATAA  180
               ||||||||||||||||||||||||||||||||||||||||||||||||||||||||||||
Sbjct  138940  GTGCACTGTTAAGGAGTAAGAAAGAAGGGGAGGGAGAGAGTGCATGTGCTTTGCATATAA  138999

Query  181     ctctctctctttctttcttcctttctctctctGGTTAATTACACAAACTCGTATGGATTT  240
               |||||||||||||  |||||||||||||||||||||||||||||||||||||||||||||
Sbjct  139000  CTCTCTCTCTTTC--TCTTCCTTTCTCTCTCTGGTTAATTACACAAACTCGTATGGATTT  139057

Query  241     GTATGAACGTGAGATATATCGTTGGACCGTCACTGGCCAACAAATATAACACAACTTTCG  300
               ||||||||||||||||||||||||||||||||||||||||||||||||||||||||||||
Sbjct  139058  GTATGAACGTGAGATATATCGTTGGACCGTCACTGGCCAACAAATATAACACAACTTTCG  139117

Query  301     ACAACGGATCTCTTGGTTCTCCCATCGATGAAGAACGCAGCGAAACGCGATAGGTAATGT  360
               ||||||||||||||||||||||||||||||||||||||||||||||||||||||||||||
Sbjct  139118  ACAACGGATCTCTTGGTTCTCCCATCGATGAAGAACGCAGCGAAACGCGATAGGTAATGT  139177

Query  361     GAATTGCAGAATTCCGTGAATCATCGAATCTTTGAACGCACCTTGCGCTCTATGGTATTC  420
               ||||||||||||||||||||||||||||||||||||||||||||||||||||||||||||
Sbjct  139178  GAATTGCAGAATTCCGTGAATCATCGAATCTTTGAACGCACCTTGCGCTCTATGGTATTC  139237

Query  421     CGTAGAGCATGCCTGTTTGAGTGCCGTGAATTCTCCCATCCCAAGCGGTTTTTATCAAAG  480
               ||||||||||||||||||||||||||||||||||||||||||||||||||||||||||||
Sbjct  139238  CGTAGAGCATGCCTGTTTGAGTGCCGTGAATTCTCCCATCCCAAGCGGTTTTTATCAAAG  139297

Query  481     AATTGCTAGGCGAAGGGGTTGAGATGGGCGTTGTTATAACTGCTTTTCTTCTCTAGAAAA  540
               ||||||||||||||||||||||||||||||||||||||||||||||||||||||||||||
Sbjct  139298  AATTGCTAGGCGAAGGGGTTGAGATGGGCGTTGTTATAACTGCTTTTCTTCTCTAGAAAA  139357

Query  541     GCTCGCCCGAAAAACAGCTAACGCCTCTGGGCCACTTTGCATCCGCTTCTCTGAGGGGAG  600
               ||||||||||||||||||||||||||||||||||||||||||||||||||||||||||||
Sbjct  139358  GCTCGCCCGAAAAACAGCTAACGCCTCTGGGCCACTTTGCATCCGCTTCTCTGAGGGGAG  139417

Query  601     AAGCGGCCAAGCGCGCTCTGATCATCAGGCATAGCATGATACGTCATTTGCTATGCTGTA  660
               ||||||||||||||||||||||||||||||||||||||||||||||||||||||||||||
Sbjct  139418  AAGCGGCCAAGCGCGCTCTGATCATCAGGCATAGCATGATACGTCATTTGCTATGCTGTA  139477

Query  661     GGAGAGCATTTGGTTGTGGTTATACCGCGTGCGTCAtttttttttttGCAAACGCAAAGA  720
               ||||||||||||||||||||||||||||||||||||||||||||||||||||||||||||
Sbjct  139478  GGAGAGCATTTGGTTGTGGTTATACCGCGTGCGTCATTTTTTTTTTTGCAAACGCAAAGA  139537

Query  721     AAAAAGCCCCCTTTCATTTCTGGTCTCAAATCAGGTAGGATCACCCGCTGAACTTAAGCA  780
               ||||||||||||||||||||||||||||||||||||||||||||||||||||||||||||
Sbjct  139538  AAAAAGCCCCCTTTCATTTCTGGTCTCAAATCAGGTAGGATCACCCGCTGAACTTAAGCA  139597

Query  781     TATCAATAAGCGGAGGAAAAGAAACTAACAAGGATTCCCCTAGTAACGGCGAGCGAAGCG  840
               ||||||||||||||||||||||||||||||||||||||||||||||||||||||||||||
Sbjct  139598  TATCAATAAGCGGAGGAAAAGAAACTAACAAGGATTCCCCTAGTAACGGCGAGCGAAGCG  139657

Query  841     GGAAGAGCTCAAATTTGAAAGCTGGCACCTCCGGTGTCCGCGTTGTAATCTCGAGACGTG  900
               ||||||||||||||||||||||||||||||||||||||||||||||||||||||||||||
Sbjct  139658  GGAAGAGCTCAAATTTGAAAGCTGGCACCTCCGGTGTCCGCGTTGTAATCTCGAGACGTG  139717

Query  901     TTTTCCGTGCGGCTCTATGGACAAGTCCCTTGGAATAGGGCATCGTAGAGGGTGAGAATC  960
               ||||||||||||||||||||||||||||||||||||||||||||||||||||||||||||
Sbjct  139718  TTTTCCGTGCGGCTCTATGGACAAGTCCCTTGGAATAGGGCATCGTAGAGGGTGAGAATC  139777

Query  961     CCGTACTTGCCATGGAAGAACCGTGCTTTGCGATACACGCTCTAAGAGTCGAGTTGTTTG  1020
               ||||||||||||||||||||||||||||||||||||||||||||||||||||||||||||
Sbjct  139778  CCGTACTTGCCATGGAAGAACCGTGCTTTGCGATACACGCTCTAAGAGTCGAGTTGTTTG  139837

Query  1021    GGATTGCAGCTCAAAATGGGTGGTAGACTCCATCTAAAGCTAAATATCGGGGAGAGACCG  1080
               ||||||||||||||||||||||||||||||||||||||||||||||||||||||||||||
Sbjct  139838  GGATTGCAGCTCAAAATGGGTGGTAGACTCCATCTAAAGCTAAATATCGGGGAGAGACCG  139897

Query  1081    ATAGCGAACAAGTACCGTGAGGGAAAGATGAAAAGCACTTTGGAAAGAGAGTTAAAAGTA  1140
               ||||||||||||||||||||||||||||||||||||||||||||||||||||||||||||
Sbjct  139898  ATAGCGAACAAGTACCGTGAGGGAAAGATGAAAAGCACTTTGGAAAGAGAGTTAAAAGTA  139957

Query  1141    CGTGAAATTGTCGAAAGGGAAGCACTTGAAGTCAGCCATGCTGCTTGAGACTCAGCCTGG  1200
               ||||||||||||||||||||||||||||||||||||||||||||||||||||||||||||
Sbjct  139958  CGTGAAATTGTCGAAAGGGAAGCACTTGAAGTCAGCCATGCTGCTTGAGACTCAGCCTGG  140017

Query  1201    CCTTTGGGCTTGGTGTATTTCTCGGTGGCAAGCCAGCATTGGTTTGGGTCGTCGGAGAAG  1260
               ||||||||||||||||||||||||||||||||||||||||||||||||||||||||||||
Sbjct  140018  CCTTTGGGCTTGGTGTATTTCTCGGTGGCAAGCCAGCATTGGTTTGGGTCGTCGGAGAAG  140077

Query  1261    CGCATAGGGAATGTAGCGTCTCCGGACGTGTTATAGCCTTATGCAGGATACGACGACCTG  1320
               ||||||||||||||||||||||||||||||||||||||||||||||||||||||||||||
Sbjct  140078  CGCATAGGGAATGTAGCGTCTCCGGACGTGTTATAGCCTTATGCAGGATACGACGACCTG  140137

Query  1321    GATCAAGGAACGCAGTGTGCCCTCTGGGCGGGTCTTCGGACACCTTCACACTTAGGATGC  1380
               ||||||||||||||||||||||||||||||||||||||||||||||||||||||||||||
Sbjct  140138  GATCAAGGAACGCAGTGTGCCCTCTGGGCGGGTCTTCGGACACCTTCACACTTAGGATGC  140197

Query  1381    TGGCGTAATGGCTTTAAGTGGCCCGTCTTGAAACACGGACCAAGGAGTCTAACATGTGTG  1440
               ||||||||||||||||||||||||||||||||||||||||||||||||||||||||||||
Sbjct  140198  TGGCGTAATGGCTTTAAGTGGCCCGTCTTGAAACACGGACCAAGGAGTCTAACATGTGTG  140257

Query  1441    CGAGTTTTTGGGTGGCAAACCCATGAGCGTAATGAAAGTGAATACAGGTGGGATCCGCAA  1500
               ||||||||||||||||||||||||||||||||||||||||||||||||||||||||||||
Sbjct  140258  CGAGTTTTTGGGTGGCAAACCCATGAGCGTAATGAAAGTGAATACAGGTGGGATCCGCAA  140317

Query  1501    GGAGCACCATCGACCGGCCCTGAACTTCTGGGATGGGTCTGAGTAAGAGCATATATGTTG  1560
               ||||||||||||||||||||||||||||||||||||||||||||||||||||||||||||
Sbjct  140318  GGAGCACCATCGACCGGCCCTGAACTTCTGGGATGGGTCTGAGTAAGAGCATATATGTTG  140377

Query  1561    GGACCCGAAAGATGGTGAACTATGCCTGAATAGGGCGAAGCCAGAGGAAACTCTGGTGGA  1620
               ||||||||||||||||||||||||||||||||||||||||||||||||||||||||||||
Sbjct  140378  GGACCCGAAAGATGGTGAACTATGCCTGAATAGGGCGAAGCCAGAGGAAACTCTGGTGGA  140437

Query  1621    GGCTCGCAGCGGTTCTGACGTGCAAATCGATCGTCAAATTTGGGTATAGGGGCGAAAGAC  1680
               ||||||||||||||||||||||||||||||||||||||||||||||||||||||||||||
Sbjct  140438  GGCTCGCAGCGGTTCTGACGTGCAAATCGATCGTCAAATTTGGGTATAGGGGCGAAAGAC  140497

Query  1681    TAATCGAACCATCTAGTAGCTGGTTCCTGCCGAAGTTTCCCTCAGGATAGCAGAAACTCG  1740
               ||||||||||||||||||||||||||||||||||||||||||||||||||||||||||||
Sbjct  140498  TAATCGAACCATCTAGTAGCTGGTTCCTGCCGAAGTTTCCCTCAGGATAGCAGAAACTCG  140557

Query  1741    TATCAGTTTTATGAGGTAAAGCGAATGATTAGAGGCCTTGGGGATGTAACATCCTTAACC  1800
               ||||||||||||||||||||||||||||||||||||||||||||||||||||||||||||
Sbjct  140558  TATCAGTTTTATGAGGTAAAGCGAATGATTAGAGGCCTTGGGGATGTAACATCCTTAACC  140617

Query  1801    TATTCTCAAACTTTAAATGTGTAAGAAGTCCTTGTTACTTAAGTGAACGTGGACATGCGA  1860
               ||||||||||||||||||||||||||||||||||||||||||||||||||||||||||||
Sbjct  140618  TATTCTCAAACTTTAAATGTGTAAGAAGTCCTTGTTACTTAAGTGAACGTGGACATGCGA  140677

Query  1861    ATGAGAGTTTCTAGTGGGCCATTTTTGGTAAGCAGAACTGGCGATGCGGGATGAACCGAT  1920
               ||||||||||||||||||||||||||||||||||||||||||||||||||||||||||||
Sbjct  140678  ATGAGAGTTTCTAGTGGGCCATTTTTGGTAAGCAGAACTGGCGATGCGGGATGAACCGAT  140737

Query  1921    CGTGAGGTTAAGGTGCCGGAATACACGCTCATCAGACACCACAAAAGGTGTTAGTTCATC  1980
               ||||||||||||||||||||||||||||||||||||||||||||||||||||||||||||
Sbjct  140738  CGTGAGGTTAAGGTGCCGGAATACACGCTCATCAGACACCACAAAAGGTGTTAGTTCATC  140797

Query  1981    TAGACAGCAGGACGGTGGCCATGGAAGTTGGAATCCGCTAAGGAGTGTGTAACAACTCAC  2040
               ||||||||||||||||||||||||||||||||||||||||||||||||||||||||||||
Sbjct  140798  TAGACAGCAGGACGGTGGCCATGGAAGTTGGAATCCGCTAAGGAGTGTGTAACAACTCAC  140857

Query  2041    CTGCCGAATGAACTAGCCCTGAAAATGGATGGCGCTTAAGCGTGTTACCTATACCTCACC  2100
               ||||||||||||||||||||||||||||||||||||||||||||||||||||||||||||
Sbjct  140858  CTGCCGAATGAACTAGCCCTGAAAATGGATGGCGCTTAAGCGTGTTACCTATACCTCACC  140917

Query  2101    GTCAATGTTAGAGCGATGCGTTGACGAGTAGGCAGGCGTGGAGGTTGTATCGAAGCCTAG  2160
               ||||||||||||||||||||||||||||||||||||||||||||||||||||||||||||
Sbjct  140918  GTCAATGTTAGAGCGATGCGTTGACGAGTAGGCAGGCGTGGAGGTTGTATCGAAGCCTAG  140977

Query  2161    GCAGTGATGCTGGGTGGAACAGCCTCTAGTGC  2192
               ||||||||||||||||||||||||||||||||
Sbjct  140978  GCAGTGATGCTGGGTGGAACAGCCTCTAGTGC  141009


>JAGYHO010000015.1 MAG: Malasseziomycetes sp. isolate bin8 NODE_1354_length_5142_cov_24.049451, 
whole genome shotgun sequence
Length=5142

 Score = 3901 bits (2112),  Expect = 0.0
 Identities = 2176/2204 (99%), Gaps = 15/2204 (1%)
 Strand=Plus/Plus

Query  1     CAAGGTTTCTGTAGGTGAACCTGCAGAAGGATCATTAGTGAAGATTCAAGGGCCAGCCAT  60
             ||||||||||||||||||||||||||||||||||||||||||||||||||||||||||||
Sbjct  1891  CAAGGTTTCTGTAGGTGAACCTGCAGAAGGATCATTAGTGAAGATTCAAGGGCCAGCCAT  1950

Query  61    ACAGACGTACAATAAGTGTGTCTCTGGCGGCTCGTATCCACTATACATCCATAAACCCGT  120
             |||||||||||||||||||||||||||||||||| |||||||||||||||||||||||||
Sbjct  1951  ACAGACGTACAATAAGTGTGTCTCTGGCGGCTCGCATCCACTATACATCCATAAACCCGT  2010

Query  121   GTGCACTGTT--AAGGAGTAAG--A-AAGAAGGGGA--GG-GAGAGAGTGCATGTGCTTT  172
             ||||||||||  ||||||||||  | ||||||||||  || |||||||||||||||||||
Sbjct  2011  GTGCACTGTTCTAAGGAGTAAGAAAGAAGAAGGGGAGGGGAGAGAGAGTGCATGTGCTTT  2070

Query  173   GCATATAActctctctctttctttcttc-ctttctctctctGGTTAATTACACAAACTCG  231
             |||||||||||||||||  |||    || ||||||||||| ||||||||  |||||||||
Sbjct  2071  GCATATAACTCTCTCTCACTCTCCACTCTCTTTCTCTCTCCGGTTAATT--ACAAACTCG  2128

Query  232   TATGGATTTGTATGAACGTGAGATATATCGTTGGACCGTCACTGGCCAACAAATATAACA  291
             ||||||||||||||||||||||||||||||||||||||||||||||||||||||||||||
Sbjct  2129  TATGGATTTGTATGAACGTGAGATATATCGTTGGACCGTCACTGGCCAACAAATATAACA  2188

Query  292   CAACTTTCGACAACGGATCTCTTGGTTCTCCCATCGATGAAGAACGCAGCGAAACGCGAT  351
             ||||||||||||||||||||||||||||||||||||||||||||||||||||||||||||
Sbjct  2189  CAACTTTCGACAACGGATCTCTTGGTTCTCCCATCGATGAAGAACGCAGCGAAACGCGAT  2248

Query  352   AGGTAATGTGAATTGCAGAATTCCGTGAATCATCGAATCTTTGAACGCACCTTGCGCTCT  411
             ||||||||||||||||||||||||||||||||||||||||||||||||||||||||||||
Sbjct  2249  AGGTAATGTGAATTGCAGAATTCCGTGAATCATCGAATCTTTGAACGCACCTTGCGCTCT  2308

Query  412   ATGGTATTCCGTAGAGCATGCCTGTTTGAGTGCCGTGAATTCTCCCATCCCAAGCGGTTT  471
             ||||||||||||||||||||||||||||||||||||||||||||||||||||||||||||
Sbjct  2309  ATGGTATTCCGTAGAGCATGCCTGTTTGAGTGCCGTGAATTCTCCCATCCCAAGCGGTTT  2368

Query  472   TTATCAAAGAATTGCTAGGCGAAGGGGTTGAGATGGGCGTTGTTATAACTGCTTTTCTTC  531
             ||||||||||||||||||||||||||||||||||||||||| ||||||||||||||||||
Sbjct  2369  TTATCAAAGAATTGCTAGGCGAAGGGGTTGAGATGGGCGTTATTATAACTGCTTTTCTTC  2428

Query  532   TCTAGAAAAGCTCGCCCGAAAAACAGCTAACGCCTCTGGGCCACTTTGCATCCGCTTCTC  591
             ||||||||||||||||||||||||||||||||||||||||||||||||||||||||||||
Sbjct  2429  TCTAGAAAAGCTCGCCCGAAAAACAGCTAACGCCTCTGGGCCACTTTGCATCCGCTTCTC  2488

Query  592   TGAGGGGAGAAGCGGCCAAGCGCGCTCTGATCATCAGGCATAGCATGATACGTCATTTGC  651
             ||||||||||||||||||||||||||||||||||||||||||||||||||||||||||||
Sbjct  2489  TGAGGGGAGAAGCGGCCAAGCGCGCTCTGATCATCAGGCATAGCATGATACGTCATTTGC  2548

Query  652   TATGCTGTAGGAGAGCATTTGGTTGTGGTTATACCGCGTGCGTCAttttttttt-ttGCA  710
             |||||||||||||||||||||||||||||||||||||||||||||||||||||| |||||
Sbjct  2549  TATGCTGTAGGAGAGCATTTGGTTGTGGTTATACCGCGTGCGTCATTTTTTTTTCTTGCA  2608

Query  711   AA-CGCAAAGAAAAAAG-CCCCCTTTCATTTCTGGTCTCAAATCAGGTAGGATCACCCGC  768
             ||  | ||| ||||||| ||||||||||||||||||||||||||||||||||||||||||
Sbjct  2609  AAGAGGAAA-AAAAAAGCCCCCCTTTCATTTCTGGTCTCAAATCAGGTAGGATCACCCGC  2667

Query  769   TGAACTTAAGCATATCAATAAGCGGAGGAAAAGAAACTAACAAGGATTCCCCTAGTAACG  828
             ||||||||||||||||||||||||||||||||||||||||||||||||||||||||||||
Sbjct  2668  TGAACTTAAGCATATCAATAAGCGGAGGAAAAGAAACTAACAAGGATTCCCCTAGTAACG  2727

Query  829   GCGAGCGAAGCGGGAAGAGCTCAAATTTGAAAGCTGGCACCTCCGGTGTCCGCGTTGTAA  888
             ||||||||||||||||||||||||||||||||||||||||||||||||||||||||||||
Sbjct  2728  GCGAGCGAAGCGGGAAGAGCTCAAATTTGAAAGCTGGCACCTCCGGTGTCCGCGTTGTAA  2787

Query  889   TCTCGAGACGTGTTTTCCGTGCGGCTCTATGGACAAGTCCCTTGGAATAGGGCATCGTAG  948
             ||||||||||||||||||||||||||||||||||||||||||||||||||||||||||||
Sbjct  2788  TCTCGAGACGTGTTTTCCGTGCGGCTCTATGGACAAGTCCCTTGGAATAGGGCATCGTAG  2847

Query  949   AGGGTGAGAATCCCGTACTTGCCATGGAAGAACCGTGCTTTGCGATACACGCTCTAAGAG  1008
             ||||||||||||||||||||||||||||||||||||||||||||||||||||||||||||
Sbjct  2848  AGGGTGAGAATCCCGTACTTGCCATGGAAGAACCGTGCTTTGCGATACACGCTCTAAGAG  2907

Query  1009  TCGAGTTGTTTGGGATTGCAGCTCAAAATGGGTGGTAGACTCCATCTAAAGCTAAATATC  1068
             ||||||||||||||||||||||||||||||||||||||||||||||||||||||||||||
Sbjct  2908  TCGAGTTGTTTGGGATTGCAGCTCAAAATGGGTGGTAGACTCCATCTAAAGCTAAATATC  2967

Query  1069  GGGGAGAGACCGATAGCGAACAAGTACCGTGAGGGAAAGATGAAAAGCACTTTGGAAAGA  1128
             ||||||||||||||||||||||||||||||||||||||||||||||||||||||||||||
Sbjct  2968  GGGGAGAGACCGATAGCGAACAAGTACCGTGAGGGAAAGATGAAAAGCACTTTGGAAAGA  3027

Query  1129  GAGTTAAAAGTACGTGAAATTGTCGAAAGGGAAGCACTTGAAGTCAGCCATGCTGCTTGA  1188
             ||||||||||||||||||||||||||||||||||||||||||||||||||||||||||||
Sbjct  3028  GAGTTAAAAGTACGTGAAATTGTCGAAAGGGAAGCACTTGAAGTCAGCCATGCTGCTTGA  3087

Query  1189  GACTCAGCCTGGCCTTTGGGCTTGGTGTATTTCTCGGTGGCAAGCCAGCATTGGTTTGGG  1248
             ||||||||||||||||||||||||||||||||||||||||||||||||||||||||||||
Sbjct  3088  GACTCAGCCTGGCCTTTGGGCTTGGTGTATTTCTCGGTGGCAAGCCAGCATTGGTTTGGG  3147

Query  1249  TCGTCGGAGAAGCGCATAGGGAATGTAGCGTCTCCGGACGTGTTATAGCCTTATGCAGGA  1308
             ||||||||||||||||||||||||||||||| ||||||||||||||||||||||||||||
Sbjct  3148  TCGTCGGAGAAGCGCATAGGGAATGTAGCGTTTCCGGACGTGTTATAGCCTTATGCAGGA  3207

Query  1309  TACGACGACCTGGATCAAGGAACGCAGTGTGCCCTCTGGGCGGGTCTTCGGACACCTTCA  1368
             ||||||||||||||||||||||||||||||||||||||||||||||||||||||||||||
Sbjct  3208  TACGACGACCTGGATCAAGGAACGCAGTGTGCCCTCTGGGCGGGTCTTCGGACACCTTCA  3267

Query  1369  CACTTAGGATGCTGGCGTAATGGCTTTAAGTGGCCCGTCTTGAAACACGGACCAAGGAGT  1428
             ||||||||||||||||||||||||||||||||||||||||||||||||||||||||||||
Sbjct  3268  CACTTAGGATGCTGGCGTAATGGCTTTAAGTGGCCCGTCTTGAAACACGGACCAAGGAGT  3327

Query  1429  CTAACATGTGTGCGAGTTTTTGGGTGGCAAACCCATGAGCGTAATGAAAGTGAATACAGG  1488
             ||||||||||||||||||||||||||||||||||||||||||||||||||||||||||||
Sbjct  3328  CTAACATGTGTGCGAGTTTTTGGGTGGCAAACCCATGAGCGTAATGAAAGTGAATACAGG  3387

Query  1489  TGGGATCCGCAAGGAGCACCATCGACCGGCCCTGAACTTCTGGGATGGGTCTGAGTAAGA  1548
             ||||||||||||||||||||||||||||||||||||||||||||||||||||||||||||
Sbjct  3388  TGGGATCCGCAAGGAGCACCATCGACCGGCCCTGAACTTCTGGGATGGGTCTGAGTAAGA  3447

Query  1549  GCATATATGTTGGGACCCGAAAGATGGTGAACTATGCCTGAATAGGGCGAAGCCAGAGGA  1608
             ||||||||||||||||||||||||||||||||||||||||||||||||||||||||||||
Sbjct  3448  GCATATATGTTGGGACCCGAAAGATGGTGAACTATGCCTGAATAGGGCGAAGCCAGAGGA  3507

Query  1609  AACTCTGGTGGAGGCTCGCAGCGGTTCTGACGTGCAAATCGATCGTCAAATTTGGGTATA  1668
             ||||||||||||||||||||||||||||||||||||||||||||||||||||||||||||
Sbjct  3508  AACTCTGGTGGAGGCTCGCAGCGGTTCTGACGTGCAAATCGATCGTCAAATTTGGGTATA  3567

Query  1669  GGGGCGAAAGACTAATCGAACCATCTAGTAGCTGGTTCCTGCCGAAGTTTCCCTCAGGAT  1728
             ||||||||||||||||||||||||||||||||||||||||||||||||||||||||||||
Sbjct  3568  GGGGCGAAAGACTAATCGAACCATCTAGTAGCTGGTTCCTGCCGAAGTTTCCCTCAGGAT  3627

Query  1729  AGCAGAAACTCGTATCAGTTTTATGAGGTAAAGCGAATGATTAGAGGCCTTGGGGATGTA  1788
             ||||||||||||||||||||||||||||||||||||||||||||||||||||||||||||
Sbjct  3628  AGCAGAAACTCGTATCAGTTTTATGAGGTAAAGCGAATGATTAGAGGCCTTGGGGATGTA  3687

Query  1789  ACATCCTTAACCTATTCTCAAACTTTAAATGTGTAAGAAGTCCTTGTTACTTAAGTGAAC  1848
             ||||||||||||||||||||||||||||||||||||||||||||||||||||||||||||
Sbjct  3688  ACATCCTTAACCTATTCTCAAACTTTAAATGTGTAAGAAGTCCTTGTTACTTAAGTGAAC  3747

Query  1849  GTGGACATGCGAATGAGAGTTTCTAGTGGGCCATTTTTGGTAAGCAGAACTGGCGATGCG  1908
             ||||||||||||||||||||||||||||||||||||||||||||||||||||||||||||
Sbjct  3748  GTGGACATGCGAATGAGAGTTTCTAGTGGGCCATTTTTGGTAAGCAGAACTGGCGATGCG  3807

Query  1909  GGATGAACCGATCGTGAGGTTAAGGTGCCGGAATACACGCTCATCAGACACCACAAAAGG  1968
             ||||||||||||||||||||||||||||||||||||||||||||||||||||||||||||
Sbjct  3808  GGATGAACCGATCGTGAGGTTAAGGTGCCGGAATACACGCTCATCAGACACCACAAAAGG  3867

Query  1969  TGTTAGTTCATCTAGACAGCAGGACGGTGGCCATGGAAGTTGGAATCCGCTAAGGAGTGT  2028
             |||||||||||||||||||||||||||||||||||||||| |||||||||||||||||||
Sbjct  3868  TGTTAGTTCATCTAGACAGCAGGACGGTGGCCATGGAAGTCGGAATCCGCTAAGGAGTGT  3927

Query  2029  GTAACAACTCACCTGCCGAATGAACTAGCCCTGAAAATGGATGGCGCTTAAGCGTGTTAC  2088
             ||||||||||||||||||||||||||||||||||||||||||||||||||||||||||||
Sbjct  3928  GTAACAACTCACCTGCCGAATGAACTAGCCCTGAAAATGGATGGCGCTTAAGCGTGTTAC  3987

Query  2089  CTATACCTCACCGTCAATGTTAGAGCGATGCGTTGACGAGTAGGCAGGCGTGGAGGTTGT  2148
             ||||||||||||||||||||||||||||||||||||||||||||||||||||||||||||
Sbjct  3988  CTATACCTCACCGTCAATGTTAGAGCGATGCGTTGACGAGTAGGCAGGCGTGGAGGTTGT  4047

Query  2149  ATCGAAGCCTAGGCAGTGATGCTGGGTGGAACAGCCTCTAGTGC  2192
             ||||||||||||||||||||||||||||||||||||||||||||
Sbjct  4048  ATCGAAGCCTAGGCAGTGATGCTGGGTGGAACAGCCTCTAGTGC  4091


>CP030254.1 Malassezia restricta strain KCTC 27527 chromosome IV, complete 
sequence
Length=846651

 Score = 2806 bits (1519),  Expect = 0.0
 Identities = 1837/1984 (93%), Gaps = 47/1984 (2%)
 Strand=Plus/Plus

Query  223     ACAAACTCGTATGGATTTGTATGAACGTGAGATATATCGTTGGACCGTCACTGGCCAACA  282
               ||||||||| |||| || ||||||||||| ||  | | ||||||||||||||||||||||
Sbjct  728840  ACAAACTCGAATGG-TTAGTATGAACGTG-GAACT-TGGTTGGACCGTCACTGGCCAACA  728896

Query  283     AA-TATAACACAACTTTCGACAACGGATCTCTTGGTTCTCCCATCGATGAAGAACGCAGC  341
               || ||| |||||||||||||||||||||||||||||||||||||||||||||||||||||
Sbjct  728897  AACTAT-ACACAACTTTCGACAACGGATCTCTTGGTTCTCCCATCGATGAAGAACGCAGC  728955

Query  342     GAAACGCGATAGGTAATGTGAATTGCAGAATTCCGTGAATCATCGAATCTTTGAACGCAC  401
               ||||||||||||||||||||||||||||||||||||||||||||||||||||||||||||
Sbjct  728956  GAAACGCGATAGGTAATGTGAATTGCAGAATTCCGTGAATCATCGAATCTTTGAACGCAC  729015

Query  402     CTTGCGCTCTATGGTATTCCGTAGAGCATGCCTGTTTGAGTGCCGTGAATTCTCCCATCC  461
               |||||||||||||| | ||||||||||||||||||||||||||| |||| ||||||| ||
Sbjct  729016  CTTGCGCTCTATGGCAATCCGTAGAGCATGCCTGTTTGAGTGCCATGAAATCTCCCACCC  729075

Query  462     CAAGCGGTTTTTATCAAAG-AATTGCTAGGC-GAAGGGGT-TGAGATGGGCGTTGTTATA  518
               |||||||||||||  || | ||  ||| ||| || ||||| || ||| || | ||   | 
Sbjct  729076  CAAGCGGTTTTTA--AATGAAACGGCTTGGCGGATGGGGTCTG-GAT-GG-G-TG-CCT-  729127

Query  519     ACTG-CTTTTCTTCTCTAG-AAAAGCTCGCCCGAAAAACAGCTAACGCCTCTGGGCCACT  576
                ||| ||   || | |||| | | ||||||||||||  ||   | ||||| || | ||||
Sbjct  729128  -CTGCCTGCGCTAC-CTAGCACAGGCTCGCCCGAAATGCA-TGAGCGCCT-TGAGACACT  729183

Query  577     TTGCATCCGCTTCTCTG-AGGGGA-GAAGCGGCCAAGC-GCGCTCTGATCATCAGGCATA  633
               |||||||||| ||||||   |||| || |||||||||| | | | |  ||  | ||||| 
Sbjct  729184  TTGCATCCGCCTCTCTGTTTGGGAGGAGGCGGCCAAGCAGTG-T-TTTTCTCCTGGCATG  729241

Query  634     GCATGATACGTCATTTGCTATG----CTGTAGGA-GAGCATTTGGTTGTGGTTATACCGC  688
               ||||||||||||||||||||||    ||  |||| ||   ||||||||||    | | ||
Sbjct  729242  GCATGATACGTCATTTGCTATGTCGCCTAAAGGAGGAATGTTTGGTTGTG----T-CTGC  729296

Query  689     GTGCGTCAtttttttttttGCAAACGCAAAGAAAAAAGCCCCCTTTCATTTCTGGTCTCA  748
               ||| | |   ||     ||||   | |   |   | | |||  ||||| |||||||||||
Sbjct  729297  GTGTG-C---TTCGAACTTGC---CTCTGTG-GCACATCCCAATTTCACTTCTGGTCTCA  729348

Query  749     AATCAGGTAGGATCACCCGCTGAACTTAAGCATATCAATAAGCGGAGGAAAAGAAACTAA  808
               ||||||||||||||||||||||||||||||||||||||||||||||||||||||||||||
Sbjct  729349  AATCAGGTAGGATCACCCGCTGAACTTAAGCATATCAATAAGCGGAGGAAAAGAAACTAA  729408

Query  809     CAAGGATTCCCCTAGTAACGGCGAGCGAAGCGGGAAGAGCTCAAATTTGAAAGCTGGCAC  868
               ||||||||||||||||||||||||||||||||||||||||||||||||||||||||||  
Sbjct  729409  CAAGGATTCCCCTAGTAACGGCGAGCGAAGCGGGAAGAGCTCAAATTTGAAAGCTGGCGT  729468

Query  869     CTCCGGTGTCCGCGTTGTAATCTCGAGACGTGTTTTCCGTGCGGCTCTATGGACAAGTCC  928
               || ||| |||||||||||||||||||||||||||||||||||||||||||||||||||||
Sbjct  729469  CTTCGGCGTCCGCGTTGTAATCTCGAGACGTGTTTTCCGTGCGGCTCTATGGACAAGTCC  729528

Query  929     CTTGGAATAGGGCATCGTAGAGGGTGAGAATCCCGTACTTGCCATGGAAGAACCGTGCTT  988
               ||||||| ||||||||||||||||||| |||||||||||||||||||||| |||||||||
Sbjct  729529  CTTGGAACAGGGCATCGTAGAGGGTGAAAATCCCGTACTTGCCATGGAAGTACCGTGCTT  729588

Query  989     TGCGATACACGCTCTAAGAGTCGAGTTGTTTGGGATTGCAGCTCAAAATGGGTGGTAGAC  1048
               || ||||||||||| ||||||||||| |||||||||||| ||||||| ||||||||||||
Sbjct  729589  TGTGATACACGCTCCAAGAGTCGAGTAGTTTGGGATTGCTGCTCAAAGTGGGTGGTAGAC  729648

Query  1049    TCCATCTAAAGCTAAATATCGGGGAGAGACCGATAGCGAACAAGTACCGTGAGGGAAAGA  1108
               ||||||||||||||||||||||||||||||||||||||||||||||||||||||||||||
Sbjct  729649  TCCATCTAAAGCTAAATATCGGGGAGAGACCGATAGCGAACAAGTACCGTGAGGGAAAGA  729708

Query  1109    TGAAAAGCACTTTGGAAAGAGAGTTAAAAGTACGTGAAATTGTCGAAAGGGAAGCACTTG  1168
               ||||||||||||||||||||||||||||||||||||||||||||||||||||||||||||
Sbjct  729709  TGAAAAGCACTTTGGAAAGAGAGTTAAAAGTACGTGAAATTGTCGAAAGGGAAGCACTTG  729768

Query  1169    AAGTCAGCCATGCTGCTTGAGACTCAGCCTGGCCTTTGGGCTTGGTGTATTTCTCGGTGG  1228
               ||||||||||||||||||||||||||||||||| |||  ||||||||||||||||||| |
Sbjct  729769  AAGTCAGCCATGCTGCTTGAGACTCAGCCTGGC-TTT-TGCTTGGTGTATTTCTCGGTAG  729826

Query  1229    CAAGCCAGCATTGGTTTGGGTCGTCGGAGAAGCGCATAGGGAATGTAGCGTCTCCGGACG  1288
               |||||||||||||||||| ||||||||||||||| || |||||||| || ||  |||| |
Sbjct  729827  CAAGCCAGCATTGGTTTGTGTCGTCGGAGAAGCGTATGGGGAATGTGGCATCCTCGGATG  729886

Query  1289    TGTTATAGCCTTATGCAGGATACGACGACCTGGATCAAGGAACGCAGTGTGCCCTCTGGG  1348
               |||||||||| | |||||||||||||||| | || |||||||||||||||||||||||||
Sbjct  729887  TGTTATAGCCCTGTGCAGGATACGACGACGTAGACCAAGGAACGCAGTGTGCCCTCTGGG  729946

Query  1349    CGGGTCTTCGGACACCTTCACACTTAGGATGCTGGCGTAATGGCTTTAAGTGGCCCGTCT  1408
               ||||||||||||||||||||||||||||||||||||||||||||||||||||||||||||
Sbjct  729947  CGGGTCTTCGGACACCTTCACACTTAGGATGCTGGCGTAATGGCTTTAAGTGGCCCGTCT  730006

Query  1409    TGAAACACGGACCAAGGAGTCTAACATGTGTGCGAGTTTTTGGGTGGCAAACCCATGAGC  1468
               ||||||||||||||||||||||||||||||||||||||||||||||||||||||||||||
Sbjct  730007  TGAAACACGGACCAAGGAGTCTAACATGTGTGCGAGTTTTTGGGTGGCAAACCCATGAGC  730066

Query  1469    GTAATGAAAGTGAATACAGGTGGGATCCGCAAGGAGCACCATCGACCGGCCCTGAACTTC  1528
               ||||||||||||||| |||||||||||||||||||||||||||||||||||||||  |||
Sbjct  730067  GTAATGAAAGTGAATGCAGGTGGGATCCGCAAGGAGCACCATCGACCGGCCCTGATGTTC  730126

Query  1529    TGGGATGGGTCTGAGTAAGAGCATATATGTTGGGACCCGAAAGATGGTGAACTATGCCTG  1588
               | ||||||||||| ||||||||||||||||||||||||||||||||||||||||||||||
Sbjct  730127  TCGGATGGGTCTGCGTAAGAGCATATATGTTGGGACCCGAAAGATGGTGAACTATGCCTG  730186

Query  1589    AATAGGGCGAAGCCAGAGGAAACTCTGGTGGAGGCTCGCAGCGGTTCTGACGTGCAAATC  1648
               ||||||||||||||||||||||||||||||||||||||||||||||||||||||||||||
Sbjct  730187  AATAGGGCGAAGCCAGAGGAAACTCTGGTGGAGGCTCGCAGCGGTTCTGACGTGCAAATC  730246

Query  1649    GATCGTCAAATTTGGGTATAGGGGCGAAAGACTAATCGAACCATCTAGTAGCTGGTTCCT  1708
               ||||||||||||||||||||||||||||||||||||||||||||||||||||||||||||
Sbjct  730247  GATCGTCAAATTTGGGTATAGGGGCGAAAGACTAATCGAACCATCTAGTAGCTGGTTCCT  730306

Query  1709    GCCGAAGTTTCCCTCAGGATAGCAGAAACTCGTATCAGTTTTATGAGGTAAAGCGAATGA  1768
               ||||||||||||||||||||||||||||||||||||||||||||||||||||||||||||
Sbjct  730307  GCCGAAGTTTCCCTCAGGATAGCAGAAACTCGTATCAGTTTTATGAGGTAAAGCGAATGA  730366

Query  1769    TTAGAGGCCTTGGGGATGTAACATCCTTAACCTATTCTCAAACTTTAAATGTGTAAGAAG  1828
               ||||||||||||||||||||||||||||||||||||||||||||||||||||||||||||
Sbjct  730367  TTAGAGGCCTTGGGGATGTAACATCCTTAACCTATTCTCAAACTTTAAATGTGTAAGAAG  730426

Query  1829    TCCTTGTTACTTAAGTGAACGTGGACATGCGAATGAGAGTTTCTAGTGGGCCATTTTTGG  1888
               |||||||||||| |||||||||||||||||||||||||||||||||||||||||||||||
Sbjct  730427  TCCTTGTTACTTGAGTGAACGTGGACATGCGAATGAGAGTTTCTAGTGGGCCATTTTTGG  730486

Query  1889    TAAGCAGAACTGGCGATGCGGGATGAACCGATCGTGAGGTTAAGGTGCCGGAATACACGC  1948
               ||||||||||||||||||||||||||||||||||||||||||||||||||||||||||||
Sbjct  730487  TAAGCAGAACTGGCGATGCGGGATGAACCGATCGTGAGGTTAAGGTGCCGGAATACACGC  730546

Query  1949    TCATCAGACACCACAAAAGGTGTTAGTTCATCTAGACAGCAGGACGGTGGCCATGGAAGT  2008
               ||||||||||||||||||||||||||||||||||||||||||||||||||||||||||||
Sbjct  730547  TCATCAGACACCACAAAAGGTGTTAGTTCATCTAGACAGCAGGACGGTGGCCATGGAAGT  730606

Query  2009    TGGAATCCGCTAAGGAGTGTGTAACAACTCACCTGCCGAATGAACTAGCCCTGAAAATGG  2068
                |||||||||||||||||||||||||||||||||||||||||||||||||||||||||||
Sbjct  730607  CGGAATCCGCTAAGGAGTGTGTAACAACTCACCTGCCGAATGAACTAGCCCTGAAAATGG  730666

Query  2069    ATGGCGCTTAAGCGTGTTACCTATACCTCACCGTCAATGTTAGAGCGATGCGTTGACGAG  2128
               |||||||||||||||||||||||||||||||||||| ||||||||||||||| |||||||
Sbjct  730667  ATGGCGCTTAAGCGTGTTACCTATACCTCACCGTCAGTGTTAGAGCGATGCGCTGACGAG  730726

Query  2129    TAGGCAGGCGTGGAGGTTGTATCGAAGCCTAGGCAGTGATGCTGGGTGGAACAGCCTCTA  2188
               ||||||||||||||||||||||||||||||||||||||||||||||||||||||||||||
Sbjct  730727  TAGGCAGGCGTGGAGGTTGTATCGAAGCCTAGGCAGTGATGCTGGGTGGAACAGCCTCTA  730786

Query  2189    GTGC  2192
               ||||
Sbjct  730787  GTGC  730790


 Score = 2806 bits (1519),  Expect = 0.0
 Identities = 1837/1984 (93%), Gaps = 47/1984 (2%)
 Strand=Plus/Plus

Query  223     ACAAACTCGTATGGATTTGTATGAACGTGAGATATATCGTTGGACCGTCACTGGCCAACA  282
               ||||||||| |||| || ||||||||||| ||  | | ||||||||||||||||||||||
Sbjct  736592  ACAAACTCGAATGG-TTAGTATGAACGTG-GAACT-TGGTTGGACCGTCACTGGCCAACA  736648

Query  283     AA-TATAACACAACTTTCGACAACGGATCTCTTGGTTCTCCCATCGATGAAGAACGCAGC  341
               || ||| |||||||||||||||||||||||||||||||||||||||||||||||||||||
Sbjct  736649  AACTAT-ACACAACTTTCGACAACGGATCTCTTGGTTCTCCCATCGATGAAGAACGCAGC  736707

Query  342     GAAACGCGATAGGTAATGTGAATTGCAGAATTCCGTGAATCATCGAATCTTTGAACGCAC  401
               ||||||||||||||||||||||||||||||||||||||||||||||||||||||||||||
Sbjct  736708  GAAACGCGATAGGTAATGTGAATTGCAGAATTCCGTGAATCATCGAATCTTTGAACGCAC  736767

Query  402     CTTGCGCTCTATGGTATTCCGTAGAGCATGCCTGTTTGAGTGCCGTGAATTCTCCCATCC  461
               |||||||||||||| | ||||||||||||||||||||||||||| |||| ||||||| ||
Sbjct  736768  CTTGCGCTCTATGGCAATCCGTAGAGCATGCCTGTTTGAGTGCCATGAAATCTCCCACCC  736827

Query  462     CAAGCGGTTTTTATCAAAG-AATTGCTAGGC-GAAGGGGT-TGAGATGGGCGTTGTTATA  518
               |||||||||||||  || | ||  ||| ||| || ||||| || ||| || | ||   | 
Sbjct  736828  CAAGCGGTTTTTA--AATGAAACGGCTTGGCGGATGGGGTCTG-GAT-GG-G-TG-CCT-  736879

Query  519     ACTG-CTTTTCTTCTCTAG-AAAAGCTCGCCCGAAAAACAGCTAACGCCTCTGGGCCACT  576
                ||| ||   || | |||| | | ||||||||||||  ||   | ||||| || | ||||
Sbjct  736880  -CTGCCTGCGCTAC-CTAGCACAGGCTCGCCCGAAATGCA-TGAGCGCCT-TGAGACACT  736935

Query  577     TTGCATCCGCTTCTCTG-AGGGGA-GAAGCGGCCAAGC-GCGCTCTGATCATCAGGCATA  633
               |||||||||| ||||||   |||| || |||||||||| | | | |  ||  | ||||| 
Sbjct  736936  TTGCATCCGCCTCTCTGTTTGGGAGGAGGCGGCCAAGCAGTG-T-TTTTCTCCTGGCATG  736993

Query  634     GCATGATACGTCATTTGCTATG----CTGTAGGA-GAGCATTTGGTTGTGGTTATACCGC  688
               ||||||||||||||||||||||    ||  |||| ||   ||||||||||    | | ||
Sbjct  736994  GCATGATACGTCATTTGCTATGTCGCCTAAAGGAGGAATGTTTGGTTGTG----T-CTGC  737048

Query  689     GTGCGTCAtttttttttttGCAAACGCAAAGAAAAAAGCCCCCTTTCATTTCTGGTCTCA  748
               ||| | |   ||     ||||   | |   |   | | |||  ||||| |||||||||||
Sbjct  737049  GTGTG-C---TTCGAACTTGC---CTCTGTG-GCACATCCCAATTTCACTTCTGGTCTCA  737100

Query  749     AATCAGGTAGGATCACCCGCTGAACTTAAGCATATCAATAAGCGGAGGAAAAGAAACTAA  808
               ||||||||||||||||||||||||||||||||||||||||||||||||||||||||||||
Sbjct  737101  AATCAGGTAGGATCACCCGCTGAACTTAAGCATATCAATAAGCGGAGGAAAAGAAACTAA  737160

Query  809     CAAGGATTCCCCTAGTAACGGCGAGCGAAGCGGGAAGAGCTCAAATTTGAAAGCTGGCAC  868
               ||||||||||||||||||||||||||||||||||||||||||||||||||||||||||  
Sbjct  737161  CAAGGATTCCCCTAGTAACGGCGAGCGAAGCGGGAAGAGCTCAAATTTGAAAGCTGGCGT  737220

Query  869     CTCCGGTGTCCGCGTTGTAATCTCGAGACGTGTTTTCCGTGCGGCTCTATGGACAAGTCC  928
               || ||| |||||||||||||||||||||||||||||||||||||||||||||||||||||
Sbjct  737221  CTTCGGCGTCCGCGTTGTAATCTCGAGACGTGTTTTCCGTGCGGCTCTATGGACAAGTCC  737280

Query  929     CTTGGAATAGGGCATCGTAGAGGGTGAGAATCCCGTACTTGCCATGGAAGAACCGTGCTT  988
               ||||||| ||||||||||||||||||| |||||||||||||||||||||| |||||||||
Sbjct  737281  CTTGGAACAGGGCATCGTAGAGGGTGAAAATCCCGTACTTGCCATGGAAGTACCGTGCTT  737340

Query  989     TGCGATACACGCTCTAAGAGTCGAGTTGTTTGGGATTGCAGCTCAAAATGGGTGGTAGAC  1048
               || ||||||||||| ||||||||||| |||||||||||| ||||||| ||||||||||||
Sbjct  737341  TGTGATACACGCTCCAAGAGTCGAGTAGTTTGGGATTGCTGCTCAAAGTGGGTGGTAGAC  737400

Query  1049    TCCATCTAAAGCTAAATATCGGGGAGAGACCGATAGCGAACAAGTACCGTGAGGGAAAGA  1108
               ||||||||||||||||||||||||||||||||||||||||||||||||||||||||||||
Sbjct  737401  TCCATCTAAAGCTAAATATCGGGGAGAGACCGATAGCGAACAAGTACCGTGAGGGAAAGA  737460

Query  1109    TGAAAAGCACTTTGGAAAGAGAGTTAAAAGTACGTGAAATTGTCGAAAGGGAAGCACTTG  1168
               ||||||||||||||||||||||||||||||||||||||||||||||||||||||||||||
Sbjct  737461  TGAAAAGCACTTTGGAAAGAGAGTTAAAAGTACGTGAAATTGTCGAAAGGGAAGCACTTG  737520

Query  1169    AAGTCAGCCATGCTGCTTGAGACTCAGCCTGGCCTTTGGGCTTGGTGTATTTCTCGGTGG  1228
               ||||||||||||||||||||||||||||||||| |||  ||||||||||||||||||| |
Sbjct  737521  AAGTCAGCCATGCTGCTTGAGACTCAGCCTGGC-TTT-TGCTTGGTGTATTTCTCGGTAG  737578

Query  1229    CAAGCCAGCATTGGTTTGGGTCGTCGGAGAAGCGCATAGGGAATGTAGCGTCTCCGGACG  1288
               |||||||||||||||||| ||||||||||||||| || |||||||| || ||  |||| |
Sbjct  737579  CAAGCCAGCATTGGTTTGTGTCGTCGGAGAAGCGTATGGGGAATGTGGCATCCTCGGATG  737638

Query  1289    TGTTATAGCCTTATGCAGGATACGACGACCTGGATCAAGGAACGCAGTGTGCCCTCTGGG  1348
               |||||||||| | |||||||||||||||| | || |||||||||||||||||||||||||
Sbjct  737639  TGTTATAGCCCTGTGCAGGATACGACGACGTAGACCAAGGAACGCAGTGTGCCCTCTGGG  737698

Query  1349    CGGGTCTTCGGACACCTTCACACTTAGGATGCTGGCGTAATGGCTTTAAGTGGCCCGTCT  1408
               ||||||||||||||||||||||||||||||||||||||||||||||||||||||||||||
Sbjct  737699  CGGGTCTTCGGACACCTTCACACTTAGGATGCTGGCGTAATGGCTTTAAGTGGCCCGTCT  737758

Query  1409    TGAAACACGGACCAAGGAGTCTAACATGTGTGCGAGTTTTTGGGTGGCAAACCCATGAGC  1468
               ||||||||||||||||||||||||||||||||||||||||||||||||||||||||||||
Sbjct  737759  TGAAACACGGACCAAGGAGTCTAACATGTGTGCGAGTTTTTGGGTGGCAAACCCATGAGC  737818

Query  1469    GTAATGAAAGTGAATACAGGTGGGATCCGCAAGGAGCACCATCGACCGGCCCTGAACTTC  1528
               ||||||||||||||| |||||||||||||||||||||||||||||||||||||||  |||
Sbjct  737819  GTAATGAAAGTGAATGCAGGTGGGATCCGCAAGGAGCACCATCGACCGGCCCTGATGTTC  737878

Query  1529    TGGGATGGGTCTGAGTAAGAGCATATATGTTGGGACCCGAAAGATGGTGAACTATGCCTG  1588
               | ||||||||||| ||||||||||||||||||||||||||||||||||||||||||||||
Sbjct  737879  TCGGATGGGTCTGCGTAAGAGCATATATGTTGGGACCCGAAAGATGGTGAACTATGCCTG  737938

Query  1589    AATAGGGCGAAGCCAGAGGAAACTCTGGTGGAGGCTCGCAGCGGTTCTGACGTGCAAATC  1648
               ||||||||||||||||||||||||||||||||||||||||||||||||||||||||||||
Sbjct  737939  AATAGGGCGAAGCCAGAGGAAACTCTGGTGGAGGCTCGCAGCGGTTCTGACGTGCAAATC  737998

Query  1649    GATCGTCAAATTTGGGTATAGGGGCGAAAGACTAATCGAACCATCTAGTAGCTGGTTCCT  1708
               ||||||||||||||||||||||||||||||||||||||||||||||||||||||||||||
Sbjct  737999  GATCGTCAAATTTGGGTATAGGGGCGAAAGACTAATCGAACCATCTAGTAGCTGGTTCCT  738058

Query  1709    GCCGAAGTTTCCCTCAGGATAGCAGAAACTCGTATCAGTTTTATGAGGTAAAGCGAATGA  1768
               ||||||||||||||||||||||||||||||||||||||||||||||||||||||||||||
Sbjct  738059  GCCGAAGTTTCCCTCAGGATAGCAGAAACTCGTATCAGTTTTATGAGGTAAAGCGAATGA  738118

Query  1769    TTAGAGGCCTTGGGGATGTAACATCCTTAACCTATTCTCAAACTTTAAATGTGTAAGAAG  1828
               ||||||||||||||||||||||||||||||||||||||||||||||||||||||||||||
Sbjct  738119  TTAGAGGCCTTGGGGATGTAACATCCTTAACCTATTCTCAAACTTTAAATGTGTAAGAAG  738178

Query  1829    TCCTTGTTACTTAAGTGAACGTGGACATGCGAATGAGAGTTTCTAGTGGGCCATTTTTGG  1888
               |||||||||||| |||||||||||||||||||||||||||||||||||||||||||||||
Sbjct  738179  TCCTTGTTACTTGAGTGAACGTGGACATGCGAATGAGAGTTTCTAGTGGGCCATTTTTGG  738238

Query  1889    TAAGCAGAACTGGCGATGCGGGATGAACCGATCGTGAGGTTAAGGTGCCGGAATACACGC  1948
               ||||||||||||||||||||||||||||||||||||||||||||||||||||||||||||
Sbjct  738239  TAAGCAGAACTGGCGATGCGGGATGAACCGATCGTGAGGTTAAGGTGCCGGAATACACGC  738298

Query  1949    TCATCAGACACCACAAAAGGTGTTAGTTCATCTAGACAGCAGGACGGTGGCCATGGAAGT  2008
               ||||||||||||||||||||||||||||||||||||||||||||||||||||||||||||
Sbjct  738299  TCATCAGACACCACAAAAGGTGTTAGTTCATCTAGACAGCAGGACGGTGGCCATGGAAGT  738358

Query  2009    TGGAATCCGCTAAGGAGTGTGTAACAACTCACCTGCCGAATGAACTAGCCCTGAAAATGG  2068
                |||||||||||||||||||||||||||||||||||||||||||||||||||||||||||
Sbjct  738359  CGGAATCCGCTAAGGAGTGTGTAACAACTCACCTGCCGAATGAACTAGCCCTGAAAATGG  738418

Query  2069    ATGGCGCTTAAGCGTGTTACCTATACCTCACCGTCAATGTTAGAGCGATGCGTTGACGAG  2128
               |||||||||||||||||||||||||||||||||||| ||||||||||||||| |||||||
Sbjct  738419  ATGGCGCTTAAGCGTGTTACCTATACCTCACCGTCAGTGTTAGAGCGATGCGCTGACGAG  738478

Query  2129    TAGGCAGGCGTGGAGGTTGTATCGAAGCCTAGGCAGTGATGCTGGGTGGAACAGCCTCTA  2188
               ||||||||||||||||||||||||||||||||||||||||||||||||||||||||||||
Sbjct  738479  TAGGCAGGCGTGGAGGTTGTATCGAAGCCTAGGCAGTGATGCTGGGTGGAACAGCCTCTA  738538

Query  2189    GTGC  2192
               ||||
Sbjct  738539  GTGC  738542


 Score = 2806 bits (1519),  Expect = 0.0
 Identities = 1837/1984 (93%), Gaps = 47/1984 (2%)
 Strand=Plus/Plus

Query  223     ACAAACTCGTATGGATTTGTATGAACGTGAGATATATCGTTGGACCGTCACTGGCCAACA  282
               ||||||||| |||| || ||||||||||| ||  | | ||||||||||||||||||||||
Sbjct  744344  ACAAACTCGAATGG-TTAGTATGAACGTG-GAACT-TGGTTGGACCGTCACTGGCCAACA  744400

Query  283     AA-TATAACACAACTTTCGACAACGGATCTCTTGGTTCTCCCATCGATGAAGAACGCAGC  341
               || ||| |||||||||||||||||||||||||||||||||||||||||||||||||||||
Sbjct  744401  AACTAT-ACACAACTTTCGACAACGGATCTCTTGGTTCTCCCATCGATGAAGAACGCAGC  744459

Query  342     GAAACGCGATAGGTAATGTGAATTGCAGAATTCCGTGAATCATCGAATCTTTGAACGCAC  401
               ||||||||||||||||||||||||||||||||||||||||||||||||||||||||||||
Sbjct  744460  GAAACGCGATAGGTAATGTGAATTGCAGAATTCCGTGAATCATCGAATCTTTGAACGCAC  744519

Query  402     CTTGCGCTCTATGGTATTCCGTAGAGCATGCCTGTTTGAGTGCCGTGAATTCTCCCATCC  461
               |||||||||||||| | ||||||||||||||||||||||||||| |||| ||||||| ||
Sbjct  744520  CTTGCGCTCTATGGCAATCCGTAGAGCATGCCTGTTTGAGTGCCATGAAATCTCCCACCC  744579

Query  462     CAAGCGGTTTTTATCAAAG-AATTGCTAGGC-GAAGGGGT-TGAGATGGGCGTTGTTATA  518
               |||||||||||||  || | ||  ||| ||| || ||||| || ||| || | ||   | 
Sbjct  744580  CAAGCGGTTTTTA--AATGAAACGGCTTGGCGGATGGGGTCTG-GAT-GG-G-TG-CCT-  744631

Query  519     ACTG-CTTTTCTTCTCTAG-AAAAGCTCGCCCGAAAAACAGCTAACGCCTCTGGGCCACT  576
                ||| ||   || | |||| | | ||||||||||||  ||   | ||||| || | ||||
Sbjct  744632  -CTGCCTGCGCTAC-CTAGCACAGGCTCGCCCGAAATGCA-TGAGCGCCT-TGAGACACT  744687

Query  577     TTGCATCCGCTTCTCTG-AGGGGA-GAAGCGGCCAAGC-GCGCTCTGATCATCAGGCATA  633
               |||||||||| ||||||   |||| || |||||||||| | | | |  ||  | ||||| 
Sbjct  744688  TTGCATCCGCCTCTCTGTTTGGGAGGAGGCGGCCAAGCAGTG-T-TTTTCTCCTGGCATG  744745

Query  634     GCATGATACGTCATTTGCTATG----CTGTAGGA-GAGCATTTGGTTGTGGTTATACCGC  688
               ||||||||||||||||||||||    ||  |||| ||   ||||||||||    | | ||
Sbjct  744746  GCATGATACGTCATTTGCTATGTCGCCTAAAGGAGGAATGTTTGGTTGTG----T-CTGC  744800

Query  689     GTGCGTCAtttttttttttGCAAACGCAAAGAAAAAAGCCCCCTTTCATTTCTGGTCTCA  748
               ||| | |   ||     ||||   | |   |   | | |||  ||||| |||||||||||
Sbjct  744801  GTGTG-C---TTCGAACTTGC---CTCTGTG-GCACATCCCAATTTCACTTCTGGTCTCA  744852

Query  749     AATCAGGTAGGATCACCCGCTGAACTTAAGCATATCAATAAGCGGAGGAAAAGAAACTAA  808
               ||||||||||||||||||||||||||||||||||||||||||||||||||||||||||||
Sbjct  744853  AATCAGGTAGGATCACCCGCTGAACTTAAGCATATCAATAAGCGGAGGAAAAGAAACTAA  744912

Query  809     CAAGGATTCCCCTAGTAACGGCGAGCGAAGCGGGAAGAGCTCAAATTTGAAAGCTGGCAC  868
               ||||||||||||||||||||||||||||||||||||||||||||||||||||||||||  
Sbjct  744913  CAAGGATTCCCCTAGTAACGGCGAGCGAAGCGGGAAGAGCTCAAATTTGAAAGCTGGCGT  744972

Query  869     CTCCGGTGTCCGCGTTGTAATCTCGAGACGTGTTTTCCGTGCGGCTCTATGGACAAGTCC  928
               || ||| |||||||||||||||||||||||||||||||||||||||||||||||||||||
Sbjct  744973  CTTCGGCGTCCGCGTTGTAATCTCGAGACGTGTTTTCCGTGCGGCTCTATGGACAAGTCC  745032

Query  929     CTTGGAATAGGGCATCGTAGAGGGTGAGAATCCCGTACTTGCCATGGAAGAACCGTGCTT  988
               ||||||| ||||||||||||||||||| |||||||||||||||||||||| |||||||||
Sbjct  745033  CTTGGAACAGGGCATCGTAGAGGGTGAAAATCCCGTACTTGCCATGGAAGTACCGTGCTT  745092

Query  989     TGCGATACACGCTCTAAGAGTCGAGTTGTTTGGGATTGCAGCTCAAAATGGGTGGTAGAC  1048
               || ||||||||||| ||||||||||| |||||||||||| ||||||| ||||||||||||
Sbjct  745093  TGTGATACACGCTCCAAGAGTCGAGTAGTTTGGGATTGCTGCTCAAAGTGGGTGGTAGAC  745152

Query  1049    TCCATCTAAAGCTAAATATCGGGGAGAGACCGATAGCGAACAAGTACCGTGAGGGAAAGA  1108
               ||||||||||||||||||||||||||||||||||||||||||||||||||||||||||||
Sbjct  745153  TCCATCTAAAGCTAAATATCGGGGAGAGACCGATAGCGAACAAGTACCGTGAGGGAAAGA  745212

Query  1109    TGAAAAGCACTTTGGAAAGAGAGTTAAAAGTACGTGAAATTGTCGAAAGGGAAGCACTTG  1168
               ||||||||||||||||||||||||||||||||||||||||||||||||||||||||||||
Sbjct  745213  TGAAAAGCACTTTGGAAAGAGAGTTAAAAGTACGTGAAATTGTCGAAAGGGAAGCACTTG  745272

Query  1169    AAGTCAGCCATGCTGCTTGAGACTCAGCCTGGCCTTTGGGCTTGGTGTATTTCTCGGTGG  1228
               ||||||||||||||||||||||||||||||||| |||  ||||||||||||||||||| |
Sbjct  745273  AAGTCAGCCATGCTGCTTGAGACTCAGCCTGGC-TTT-TGCTTGGTGTATTTCTCGGTAG  745330

Query  1229    CAAGCCAGCATTGGTTTGGGTCGTCGGAGAAGCGCATAGGGAATGTAGCGTCTCCGGACG  1288
               |||||||||||||||||| ||||||||||||||| || |||||||| || ||  |||| |
Sbjct  745331  CAAGCCAGCATTGGTTTGTGTCGTCGGAGAAGCGTATGGGGAATGTGGCATCCTCGGATG  745390

Query  1289    TGTTATAGCCTTATGCAGGATACGACGACCTGGATCAAGGAACGCAGTGTGCCCTCTGGG  1348
               |||||||||| | |||||||||||||||| | || |||||||||||||||||||||||||
Sbjct  745391  TGTTATAGCCCTGTGCAGGATACGACGACGTAGACCAAGGAACGCAGTGTGCCCTCTGGG  745450

Query  1349    CGGGTCTTCGGACACCTTCACACTTAGGATGCTGGCGTAATGGCTTTAAGTGGCCCGTCT  1408
               ||||||||||||||||||||||||||||||||||||||||||||||||||||||||||||
Sbjct  745451  CGGGTCTTCGGACACCTTCACACTTAGGATGCTGGCGTAATGGCTTTAAGTGGCCCGTCT  745510

Query  1409    TGAAACACGGACCAAGGAGTCTAACATGTGTGCGAGTTTTTGGGTGGCAAACCCATGAGC  1468
               ||||||||||||||||||||||||||||||||||||||||||||||||||||||||||||
Sbjct  745511  TGAAACACGGACCAAGGAGTCTAACATGTGTGCGAGTTTTTGGGTGGCAAACCCATGAGC  745570

Query  1469    GTAATGAAAGTGAATACAGGTGGGATCCGCAAGGAGCACCATCGACCGGCCCTGAACTTC  1528
               ||||||||||||||| |||||||||||||||||||||||||||||||||||||||  |||
Sbjct  745571  GTAATGAAAGTGAATGCAGGTGGGATCCGCAAGGAGCACCATCGACCGGCCCTGATGTTC  745630

Query  1529    TGGGATGGGTCTGAGTAAGAGCATATATGTTGGGACCCGAAAGATGGTGAACTATGCCTG  1588
               | ||||||||||| ||||||||||||||||||||||||||||||||||||||||||||||
Sbjct  745631  TCGGATGGGTCTGCGTAAGAGCATATATGTTGGGACCCGAAAGATGGTGAACTATGCCTG  745690

Query  1589    AATAGGGCGAAGCCAGAGGAAACTCTGGTGGAGGCTCGCAGCGGTTCTGACGTGCAAATC  1648
               ||||||||||||||||||||||||||||||||||||||||||||||||||||||||||||
Sbjct  745691  AATAGGGCGAAGCCAGAGGAAACTCTGGTGGAGGCTCGCAGCGGTTCTGACGTGCAAATC  745750

Query  1649    GATCGTCAAATTTGGGTATAGGGGCGAAAGACTAATCGAACCATCTAGTAGCTGGTTCCT  1708
               ||||||||||||||||||||||||||||||||||||||||||||||||||||||||||||
Sbjct  745751  GATCGTCAAATTTGGGTATAGGGGCGAAAGACTAATCGAACCATCTAGTAGCTGGTTCCT  745810

Query  1709    GCCGAAGTTTCCCTCAGGATAGCAGAAACTCGTATCAGTTTTATGAGGTAAAGCGAATGA  1768
               ||||||||||||||||||||||||||||||||||||||||||||||||||||||||||||
Sbjct  745811  GCCGAAGTTTCCCTCAGGATAGCAGAAACTCGTATCAGTTTTATGAGGTAAAGCGAATGA  745870

Query  1769    TTAGAGGCCTTGGGGATGTAACATCCTTAACCTATTCTCAAACTTTAAATGTGTAAGAAG  1828
               ||||||||||||||||||||||||||||||||||||||||||||||||||||||||||||
Sbjct  745871  TTAGAGGCCTTGGGGATGTAACATCCTTAACCTATTCTCAAACTTTAAATGTGTAAGAAG  745930

Query  1829    TCCTTGTTACTTAAGTGAACGTGGACATGCGAATGAGAGTTTCTAGTGGGCCATTTTTGG  1888
               |||||||||||| |||||||||||||||||||||||||||||||||||||||||||||||
Sbjct  745931  TCCTTGTTACTTGAGTGAACGTGGACATGCGAATGAGAGTTTCTAGTGGGCCATTTTTGG  745990

Query  1889    TAAGCAGAACTGGCGATGCGGGATGAACCGATCGTGAGGTTAAGGTGCCGGAATACACGC  1948
               ||||||||||||||||||||||||||||||||||||||||||||||||||||||||||||
Sbjct  745991  TAAGCAGAACTGGCGATGCGGGATGAACCGATCGTGAGGTTAAGGTGCCGGAATACACGC  746050

Query  1949    TCATCAGACACCACAAAAGGTGTTAGTTCATCTAGACAGCAGGACGGTGGCCATGGAAGT  2008
               ||||||||||||||||||||||||||||||||||||||||||||||||||||||||||||
Sbjct  746051  TCATCAGACACCACAAAAGGTGTTAGTTCATCTAGACAGCAGGACGGTGGCCATGGAAGT  746110

Query  2009    TGGAATCCGCTAAGGAGTGTGTAACAACTCACCTGCCGAATGAACTAGCCCTGAAAATGG  2068
                |||||||||||||||||||||||||||||||||||||||||||||||||||||||||||
Sbjct  746111  CGGAATCCGCTAAGGAGTGTGTAACAACTCACCTGCCGAATGAACTAGCCCTGAAAATGG  746170

Query  2069    ATGGCGCTTAAGCGTGTTACCTATACCTCACCGTCAATGTTAGAGCGATGCGTTGACGAG  2128
               |||||||||||||||||||||||||||||||||||| ||||||||||||||| |||||||
Sbjct  746171  ATGGCGCTTAAGCGTGTTACCTATACCTCACCGTCAGTGTTAGAGCGATGCGCTGACGAG  746230

Query  2129    TAGGCAGGCGTGGAGGTTGTATCGAAGCCTAGGCAGTGATGCTGGGTGGAACAGCCTCTA  2188
               ||||||||||||||||||||||||||||||||||||||||||||||||||||||||||||
Sbjct  746231  TAGGCAGGCGTGGAGGTTGTATCGAAGCCTAGGCAGTGATGCTGGGTGGAACAGCCTCTA  746290

Query  2189    GTGC  2192
               ||||
Sbjct  746291  GTGC  746294


 Score = 2806 bits (1519),  Expect = 0.0
 Identities = 1837/1984 (93%), Gaps = 47/1984 (2%)
 Strand=Plus/Plus

Query  223     ACAAACTCGTATGGATTTGTATGAACGTGAGATATATCGTTGGACCGTCACTGGCCAACA  282
               ||||||||| |||| || ||||||||||| ||  | | ||||||||||||||||||||||
Sbjct  752097  ACAAACTCGAATGG-TTAGTATGAACGTG-GAACT-TGGTTGGACCGTCACTGGCCAACA  752153

Query  283     AA-TATAACACAACTTTCGACAACGGATCTCTTGGTTCTCCCATCGATGAAGAACGCAGC  341
               || ||| |||||||||||||||||||||||||||||||||||||||||||||||||||||
Sbjct  752154  AACTAT-ACACAACTTTCGACAACGGATCTCTTGGTTCTCCCATCGATGAAGAACGCAGC  752212

Query  342     GAAACGCGATAGGTAATGTGAATTGCAGAATTCCGTGAATCATCGAATCTTTGAACGCAC  401
               ||||||||||||||||||||||||||||||||||||||||||||||||||||||||||||
Sbjct  752213  GAAACGCGATAGGTAATGTGAATTGCAGAATTCCGTGAATCATCGAATCTTTGAACGCAC  752272

Query  402     CTTGCGCTCTATGGTATTCCGTAGAGCATGCCTGTTTGAGTGCCGTGAATTCTCCCATCC  461
               |||||||||||||| | ||||||||||||||||||||||||||| |||| ||||||| ||
Sbjct  752273  CTTGCGCTCTATGGCAATCCGTAGAGCATGCCTGTTTGAGTGCCATGAAATCTCCCACCC  752332

Query  462     CAAGCGGTTTTTATCAAAG-AATTGCTAGGC-GAAGGGGT-TGAGATGGGCGTTGTTATA  518
               |||||||||||||  || | ||  ||| ||| || ||||| || ||| || | ||   | 
Sbjct  752333  CAAGCGGTTTTTA--AATGAAACGGCTTGGCGGATGGGGTCTG-GAT-GG-G-TG-CCT-  752384

Query  519     ACTG-CTTTTCTTCTCTAG-AAAAGCTCGCCCGAAAAACAGCTAACGCCTCTGGGCCACT  576
                ||| ||   || | |||| | | ||||||||||||  ||   | ||||| || | ||||
Sbjct  752385  -CTGCCTGCGCTAC-CTAGCACAGGCTCGCCCGAAATGCA-TGAGCGCCT-TGAGACACT  752440

Query  577     TTGCATCCGCTTCTCTG-AGGGGA-GAAGCGGCCAAGC-GCGCTCTGATCATCAGGCATA  633
               |||||||||| ||||||   |||| || |||||||||| | | | |  ||  | ||||| 
Sbjct  752441  TTGCATCCGCCTCTCTGTTTGGGAGGAGGCGGCCAAGCAGTG-T-TTTTCTCCTGGCATG  752498

Query  634     GCATGATACGTCATTTGCTATG----CTGTAGGA-GAGCATTTGGTTGTGGTTATACCGC  688
               ||||||||||||||||||||||    ||  |||| ||   ||||||||||    | | ||
Sbjct  752499  GCATGATACGTCATTTGCTATGTCGCCTAAAGGAGGAATGTTTGGTTGTG----T-CTGC  752553

Query  689     GTGCGTCAtttttttttttGCAAACGCAAAGAAAAAAGCCCCCTTTCATTTCTGGTCTCA  748
               ||| | |   ||     ||||   | |   |   | | |||  ||||| |||||||||||
Sbjct  752554  GTGTG-C---TTCGAACTTGC---CTCTGTG-GCACATCCCAATTTCACTTCTGGTCTCA  752605

Query  749     AATCAGGTAGGATCACCCGCTGAACTTAAGCATATCAATAAGCGGAGGAAAAGAAACTAA  808
               ||||||||||||||||||||||||||||||||||||||||||||||||||||||||||||
Sbjct  752606  AATCAGGTAGGATCACCCGCTGAACTTAAGCATATCAATAAGCGGAGGAAAAGAAACTAA  752665

Query  809     CAAGGATTCCCCTAGTAACGGCGAGCGAAGCGGGAAGAGCTCAAATTTGAAAGCTGGCAC  868
               ||||||||||||||||||||||||||||||||||||||||||||||||||||||||||  
Sbjct  752666  CAAGGATTCCCCTAGTAACGGCGAGCGAAGCGGGAAGAGCTCAAATTTGAAAGCTGGCGT  752725

Query  869     CTCCGGTGTCCGCGTTGTAATCTCGAGACGTGTTTTCCGTGCGGCTCTATGGACAAGTCC  928
               || ||| |||||||||||||||||||||||||||||||||||||||||||||||||||||
Sbjct  752726  CTTCGGCGTCCGCGTTGTAATCTCGAGACGTGTTTTCCGTGCGGCTCTATGGACAAGTCC  752785

Query  929     CTTGGAATAGGGCATCGTAGAGGGTGAGAATCCCGTACTTGCCATGGAAGAACCGTGCTT  988
               ||||||| ||||||||||||||||||| |||||||||||||||||||||| |||||||||
Sbjct  752786  CTTGGAACAGGGCATCGTAGAGGGTGAAAATCCCGTACTTGCCATGGAAGTACCGTGCTT  752845

Query  989     TGCGATACACGCTCTAAGAGTCGAGTTGTTTGGGATTGCAGCTCAAAATGGGTGGTAGAC  1048
               || ||||||||||| ||||||||||| |||||||||||| ||||||| ||||||||||||
Sbjct  752846  TGTGATACACGCTCCAAGAGTCGAGTAGTTTGGGATTGCTGCTCAAAGTGGGTGGTAGAC  752905

Query  1049    TCCATCTAAAGCTAAATATCGGGGAGAGACCGATAGCGAACAAGTACCGTGAGGGAAAGA  1108
               ||||||||||||||||||||||||||||||||||||||||||||||||||||||||||||
Sbjct  752906  TCCATCTAAAGCTAAATATCGGGGAGAGACCGATAGCGAACAAGTACCGTGAGGGAAAGA  752965

Query  1109    TGAAAAGCACTTTGGAAAGAGAGTTAAAAGTACGTGAAATTGTCGAAAGGGAAGCACTTG  1168
               ||||||||||||||||||||||||||||||||||||||||||||||||||||||||||||
Sbjct  752966  TGAAAAGCACTTTGGAAAGAGAGTTAAAAGTACGTGAAATTGTCGAAAGGGAAGCACTTG  753025

Query  1169    AAGTCAGCCATGCTGCTTGAGACTCAGCCTGGCCTTTGGGCTTGGTGTATTTCTCGGTGG  1228
               ||||||||||||||||||||||||||||||||| |||  ||||||||||||||||||| |
Sbjct  753026  AAGTCAGCCATGCTGCTTGAGACTCAGCCTGGC-TTT-TGCTTGGTGTATTTCTCGGTAG  753083

Query  1229    CAAGCCAGCATTGGTTTGGGTCGTCGGAGAAGCGCATAGGGAATGTAGCGTCTCCGGACG  1288
               |||||||||||||||||| ||||||||||||||| || |||||||| || ||  |||| |
Sbjct  753084  CAAGCCAGCATTGGTTTGTGTCGTCGGAGAAGCGTATGGGGAATGTGGCATCCTCGGATG  753143

Query  1289    TGTTATAGCCTTATGCAGGATACGACGACCTGGATCAAGGAACGCAGTGTGCCCTCTGGG  1348
               |||||||||| | |||||||||||||||| | || |||||||||||||||||||||||||
Sbjct  753144  TGTTATAGCCCTGTGCAGGATACGACGACGTAGACCAAGGAACGCAGTGTGCCCTCTGGG  753203

Query  1349    CGGGTCTTCGGACACCTTCACACTTAGGATGCTGGCGTAATGGCTTTAAGTGGCCCGTCT  1408
               ||||||||||||||||||||||||||||||||||||||||||||||||||||||||||||
Sbjct  753204  CGGGTCTTCGGACACCTTCACACTTAGGATGCTGGCGTAATGGCTTTAAGTGGCCCGTCT  753263

Query  1409    TGAAACACGGACCAAGGAGTCTAACATGTGTGCGAGTTTTTGGGTGGCAAACCCATGAGC  1468
               ||||||||||||||||||||||||||||||||||||||||||||||||||||||||||||
Sbjct  753264  TGAAACACGGACCAAGGAGTCTAACATGTGTGCGAGTTTTTGGGTGGCAAACCCATGAGC  753323

Query  1469    GTAATGAAAGTGAATACAGGTGGGATCCGCAAGGAGCACCATCGACCGGCCCTGAACTTC  1528
               ||||||||||||||| |||||||||||||||||||||||||||||||||||||||  |||
Sbjct  753324  GTAATGAAAGTGAATGCAGGTGGGATCCGCAAGGAGCACCATCGACCGGCCCTGATGTTC  753383

Query  1529    TGGGATGGGTCTGAGTAAGAGCATATATGTTGGGACCCGAAAGATGGTGAACTATGCCTG  1588
               | ||||||||||| ||||||||||||||||||||||||||||||||||||||||||||||
Sbjct  753384  TCGGATGGGTCTGCGTAAGAGCATATATGTTGGGACCCGAAAGATGGTGAACTATGCCTG  753443

Query  1589    AATAGGGCGAAGCCAGAGGAAACTCTGGTGGAGGCTCGCAGCGGTTCTGACGTGCAAATC  1648
               ||||||||||||||||||||||||||||||||||||||||||||||||||||||||||||
Sbjct  753444  AATAGGGCGAAGCCAGAGGAAACTCTGGTGGAGGCTCGCAGCGGTTCTGACGTGCAAATC  753503

Query  1649    GATCGTCAAATTTGGGTATAGGGGCGAAAGACTAATCGAACCATCTAGTAGCTGGTTCCT  1708
               ||||||||||||||||||||||||||||||||||||||||||||||||||||||||||||
Sbjct  753504  GATCGTCAAATTTGGGTATAGGGGCGAAAGACTAATCGAACCATCTAGTAGCTGGTTCCT  753563

Query  1709    GCCGAAGTTTCCCTCAGGATAGCAGAAACTCGTATCAGTTTTATGAGGTAAAGCGAATGA  1768
               ||||||||||||||||||||||||||||||||||||||||||||||||||||||||||||
Sbjct  753564  GCCGAAGTTTCCCTCAGGATAGCAGAAACTCGTATCAGTTTTATGAGGTAAAGCGAATGA  753623

Query  1769    TTAGAGGCCTTGGGGATGTAACATCCTTAACCTATTCTCAAACTTTAAATGTGTAAGAAG  1828
               ||||||||||||||||||||||||||||||||||||||||||||||||||||||||||||
Sbjct  753624  TTAGAGGCCTTGGGGATGTAACATCCTTAACCTATTCTCAAACTTTAAATGTGTAAGAAG  753683

Query  1829    TCCTTGTTACTTAAGTGAACGTGGACATGCGAATGAGAGTTTCTAGTGGGCCATTTTTGG  1888
               |||||||||||| |||||||||||||||||||||||||||||||||||||||||||||||
Sbjct  753684  TCCTTGTTACTTGAGTGAACGTGGACATGCGAATGAGAGTTTCTAGTGGGCCATTTTTGG  753743

Query  1889    TAAGCAGAACTGGCGATGCGGGATGAACCGATCGTGAGGTTAAGGTGCCGGAATACACGC  1948
               ||||||||||||||||||||||||||||||||||||||||||||||||||||||||||||
Sbjct  753744  TAAGCAGAACTGGCGATGCGGGATGAACCGATCGTGAGGTTAAGGTGCCGGAATACACGC  753803

Query  1949    TCATCAGACACCACAAAAGGTGTTAGTTCATCTAGACAGCAGGACGGTGGCCATGGAAGT  2008
               ||||||||||||||||||||||||||||||||||||||||||||||||||||||||||||
Sbjct  753804  TCATCAGACACCACAAAAGGTGTTAGTTCATCTAGACAGCAGGACGGTGGCCATGGAAGT  753863

Query  2009    TGGAATCCGCTAAGGAGTGTGTAACAACTCACCTGCCGAATGAACTAGCCCTGAAAATGG  2068
                |||||||||||||||||||||||||||||||||||||||||||||||||||||||||||
Sbjct  753864  CGGAATCCGCTAAGGAGTGTGTAACAACTCACCTGCCGAATGAACTAGCCCTGAAAATGG  753923

Query  2069    ATGGCGCTTAAGCGTGTTACCTATACCTCACCGTCAATGTTAGAGCGATGCGTTGACGAG  2128
               |||||||||||||||||||||||||||||||||||| ||||||||||||||| |||||||
Sbjct  753924  ATGGCGCTTAAGCGTGTTACCTATACCTCACCGTCAGTGTTAGAGCGATGCGCTGACGAG  753983

Query  2129    TAGGCAGGCGTGGAGGTTGTATCGAAGCCTAGGCAGTGATGCTGGGTGGAACAGCCTCTA  2188
               ||||||||||||||||||||||||||||||||||||||||||||||||||||||||||||
Sbjct  753984  TAGGCAGGCGTGGAGGTTGTATCGAAGCCTAGGCAGTGATGCTGGGTGGAACAGCCTCTA  754043

Query  2189    GTGC  2192
               ||||
Sbjct  754044  GTGC  754047


 Score = 2806 bits (1519),  Expect = 0.0
 Identities = 1837/1984 (93%), Gaps = 47/1984 (2%)
 Strand=Plus/Plus

Query  223     ACAAACTCGTATGGATTTGTATGAACGTGAGATATATCGTTGGACCGTCACTGGCCAACA  282
               ||||||||| |||| || ||||||||||| ||  | | ||||||||||||||||||||||
Sbjct  759847  ACAAACTCGAATGG-TTAGTATGAACGTG-GAACT-TGGTTGGACCGTCACTGGCCAACA  759903

Query  283     AA-TATAACACAACTTTCGACAACGGATCTCTTGGTTCTCCCATCGATGAAGAACGCAGC  341
               || ||| |||||||||||||||||||||||||||||||||||||||||||||||||||||
Sbjct  759904  AACTAT-ACACAACTTTCGACAACGGATCTCTTGGTTCTCCCATCGATGAAGAACGCAGC  759962

Query  342     GAAACGCGATAGGTAATGTGAATTGCAGAATTCCGTGAATCATCGAATCTTTGAACGCAC  401
               ||||||||||||||||||||||||||||||||||||||||||||||||||||||||||||
Sbjct  759963  GAAACGCGATAGGTAATGTGAATTGCAGAATTCCGTGAATCATCGAATCTTTGAACGCAC  760022

Query  402     CTTGCGCTCTATGGTATTCCGTAGAGCATGCCTGTTTGAGTGCCGTGAATTCTCCCATCC  461
               |||||||||||||| | ||||||||||||||||||||||||||| |||| ||||||| ||
Sbjct  760023  CTTGCGCTCTATGGCAATCCGTAGAGCATGCCTGTTTGAGTGCCATGAAATCTCCCACCC  760082

Query  462     CAAGCGGTTTTTATCAAAG-AATTGCTAGGC-GAAGGGGT-TGAGATGGGCGTTGTTATA  518
               |||||||||||||  || | ||  ||| ||| || ||||| || ||| || | ||   | 
Sbjct  760083  CAAGCGGTTTTTA--AATGAAACGGCTTGGCGGATGGGGTCTG-GAT-GG-G-TG-CCT-  760134

Query  519     ACTG-CTTTTCTTCTCTAG-AAAAGCTCGCCCGAAAAACAGCTAACGCCTCTGGGCCACT  576
                ||| ||   || | |||| | | ||||||||||||  ||   | ||||| || | ||||
Sbjct  760135  -CTGCCTGCGCTAC-CTAGCACAGGCTCGCCCGAAATGCA-TGAGCGCCT-TGAGACACT  760190

Query  577     TTGCATCCGCTTCTCTG-AGGGGA-GAAGCGGCCAAGC-GCGCTCTGATCATCAGGCATA  633
               |||||||||| ||||||   |||| || |||||||||| | | | |  ||  | ||||| 
Sbjct  760191  TTGCATCCGCCTCTCTGTTTGGGAGGAGGCGGCCAAGCAGTG-T-TTTTCTCCTGGCATG  760248

Query  634     GCATGATACGTCATTTGCTATG----CTGTAGGA-GAGCATTTGGTTGTGGTTATACCGC  688
               ||||||||||||||||||||||    ||  |||| ||   ||||||||||    | | ||
Sbjct  760249  GCATGATACGTCATTTGCTATGTCGCCTAAAGGAGGAATGTTTGGTTGTG----T-CTGC  760303

Query  689     GTGCGTCAtttttttttttGCAAACGCAAAGAAAAAAGCCCCCTTTCATTTCTGGTCTCA  748
               ||| | |   ||     ||||   | |   |   | | |||  ||||| |||||||||||
Sbjct  760304  GTGTG-C---TTCGAACTTGC---CTCTGTG-GCACATCCCAATTTCACTTCTGGTCTCA  760355

Query  749     AATCAGGTAGGATCACCCGCTGAACTTAAGCATATCAATAAGCGGAGGAAAAGAAACTAA  808
               ||||||||||||||||||||||||||||||||||||||||||||||||||||||||||||
Sbjct  760356  AATCAGGTAGGATCACCCGCTGAACTTAAGCATATCAATAAGCGGAGGAAAAGAAACTAA  760415

Query  809     CAAGGATTCCCCTAGTAACGGCGAGCGAAGCGGGAAGAGCTCAAATTTGAAAGCTGGCAC  868
               ||||||||||||||||||||||||||||||||||||||||||||||||||||||||||  
Sbjct  760416  CAAGGATTCCCCTAGTAACGGCGAGCGAAGCGGGAAGAGCTCAAATTTGAAAGCTGGCGT  760475

Query  869     CTCCGGTGTCCGCGTTGTAATCTCGAGACGTGTTTTCCGTGCGGCTCTATGGACAAGTCC  928
               || ||| |||||||||||||||||||||||||||||||||||||||||||||||||||||
Sbjct  760476  CTTCGGCGTCCGCGTTGTAATCTCGAGACGTGTTTTCCGTGCGGCTCTATGGACAAGTCC  760535

Query  929     CTTGGAATAGGGCATCGTAGAGGGTGAGAATCCCGTACTTGCCATGGAAGAACCGTGCTT  988
               ||||||| ||||||||||||||||||| |||||||||||||||||||||| |||||||||
Sbjct  760536  CTTGGAACAGGGCATCGTAGAGGGTGAAAATCCCGTACTTGCCATGGAAGTACCGTGCTT  760595

Query  989     TGCGATACACGCTCTAAGAGTCGAGTTGTTTGGGATTGCAGCTCAAAATGGGTGGTAGAC  1048
               || ||||||||||| ||||||||||| |||||||||||| ||||||| ||||||||||||
Sbjct  760596  TGTGATACACGCTCCAAGAGTCGAGTAGTTTGGGATTGCTGCTCAAAGTGGGTGGTAGAC  760655

Query  1049    TCCATCTAAAGCTAAATATCGGGGAGAGACCGATAGCGAACAAGTACCGTGAGGGAAAGA  1108
               ||||||||||||||||||||||||||||||||||||||||||||||||||||||||||||
Sbjct  760656  TCCATCTAAAGCTAAATATCGGGGAGAGACCGATAGCGAACAAGTACCGTGAGGGAAAGA  760715

Query  1109    TGAAAAGCACTTTGGAAAGAGAGTTAAAAGTACGTGAAATTGTCGAAAGGGAAGCACTTG  1168
               ||||||||||||||||||||||||||||||||||||||||||||||||||||||||||||
Sbjct  760716  TGAAAAGCACTTTGGAAAGAGAGTTAAAAGTACGTGAAATTGTCGAAAGGGAAGCACTTG  760775

Query  1169    AAGTCAGCCATGCTGCTTGAGACTCAGCCTGGCCTTTGGGCTTGGTGTATTTCTCGGTGG  1228
               ||||||||||||||||||||||||||||||||| |||  ||||||||||||||||||| |
Sbjct  760776  AAGTCAGCCATGCTGCTTGAGACTCAGCCTGGC-TTT-TGCTTGGTGTATTTCTCGGTAG  760833

Query  1229    CAAGCCAGCATTGGTTTGGGTCGTCGGAGAAGCGCATAGGGAATGTAGCGTCTCCGGACG  1288
               |||||||||||||||||| ||||||||||||||| || |||||||| || ||  |||| |
Sbjct  760834  CAAGCCAGCATTGGTTTGTGTCGTCGGAGAAGCGTATGGGGAATGTGGCATCCTCGGATG  760893

Query  1289    TGTTATAGCCTTATGCAGGATACGACGACCTGGATCAAGGAACGCAGTGTGCCCTCTGGG  1348
               |||||||||| | |||||||||||||||| | || |||||||||||||||||||||||||
Sbjct  760894  TGTTATAGCCCTGTGCAGGATACGACGACGTAGACCAAGGAACGCAGTGTGCCCTCTGGG  760953

Query  1349    CGGGTCTTCGGACACCTTCACACTTAGGATGCTGGCGTAATGGCTTTAAGTGGCCCGTCT  1408
               ||||||||||||||||||||||||||||||||||||||||||||||||||||||||||||
Sbjct  760954  CGGGTCTTCGGACACCTTCACACTTAGGATGCTGGCGTAATGGCTTTAAGTGGCCCGTCT  761013

Query  1409    TGAAACACGGACCAAGGAGTCTAACATGTGTGCGAGTTTTTGGGTGGCAAACCCATGAGC  1468
               ||||||||||||||||||||||||||||||||||||||||||||||||||||||||||||
Sbjct  761014  TGAAACACGGACCAAGGAGTCTAACATGTGTGCGAGTTTTTGGGTGGCAAACCCATGAGC  761073

Query  1469    GTAATGAAAGTGAATACAGGTGGGATCCGCAAGGAGCACCATCGACCGGCCCTGAACTTC  1528
               ||||||||||||||| |||||||||||||||||||||||||||||||||||||||  |||
Sbjct  761074  GTAATGAAAGTGAATGCAGGTGGGATCCGCAAGGAGCACCATCGACCGGCCCTGATGTTC  761133

Query  1529    TGGGATGGGTCTGAGTAAGAGCATATATGTTGGGACCCGAAAGATGGTGAACTATGCCTG  1588
               | ||||||||||| ||||||||||||||||||||||||||||||||||||||||||||||
Sbjct  761134  TCGGATGGGTCTGCGTAAGAGCATATATGTTGGGACCCGAAAGATGGTGAACTATGCCTG  761193

Query  1589    AATAGGGCGAAGCCAGAGGAAACTCTGGTGGAGGCTCGCAGCGGTTCTGACGTGCAAATC  1648
               ||||||||||||||||||||||||||||||||||||||||||||||||||||||||||||
Sbjct  761194  AATAGGGCGAAGCCAGAGGAAACTCTGGTGGAGGCTCGCAGCGGTTCTGACGTGCAAATC  761253

Query  1649    GATCGTCAAATTTGGGTATAGGGGCGAAAGACTAATCGAACCATCTAGTAGCTGGTTCCT  1708
               ||||||||||||||||||||||||||||||||||||||||||||||||||||||||||||
Sbjct  761254  GATCGTCAAATTTGGGTATAGGGGCGAAAGACTAATCGAACCATCTAGTAGCTGGTTCCT  761313

Query  1709    GCCGAAGTTTCCCTCAGGATAGCAGAAACTCGTATCAGTTTTATGAGGTAAAGCGAATGA  1768
               ||||||||||||||||||||||||||||||||||||||||||||||||||||||||||||
Sbjct  761314  GCCGAAGTTTCCCTCAGGATAGCAGAAACTCGTATCAGTTTTATGAGGTAAAGCGAATGA  761373

Query  1769    TTAGAGGCCTTGGGGATGTAACATCCTTAACCTATTCTCAAACTTTAAATGTGTAAGAAG  1828
               ||||||||||||||||||||||||||||||||||||||||||||||||||||||||||||
Sbjct  761374  TTAGAGGCCTTGGGGATGTAACATCCTTAACCTATTCTCAAACTTTAAATGTGTAAGAAG  761433

Query  1829    TCCTTGTTACTTAAGTGAACGTGGACATGCGAATGAGAGTTTCTAGTGGGCCATTTTTGG  1888
               |||||||||||| |||||||||||||||||||||||||||||||||||||||||||||||
Sbjct  761434  TCCTTGTTACTTGAGTGAACGTGGACATGCGAATGAGAGTTTCTAGTGGGCCATTTTTGG  761493

Query  1889    TAAGCAGAACTGGCGATGCGGGATGAACCGATCGTGAGGTTAAGGTGCCGGAATACACGC  1948
               ||||||||||||||||||||||||||||||||||||||||||||||||||||||||||||
Sbjct  761494  TAAGCAGAACTGGCGATGCGGGATGAACCGATCGTGAGGTTAAGGTGCCGGAATACACGC  761553

Query  1949    TCATCAGACACCACAAAAGGTGTTAGTTCATCTAGACAGCAGGACGGTGGCCATGGAAGT  2008
               ||||||||||||||||||||||||||||||||||||||||||||||||||||||||||||
Sbjct  761554  TCATCAGACACCACAAAAGGTGTTAGTTCATCTAGACAGCAGGACGGTGGCCATGGAAGT  761613

Query  2009    TGGAATCCGCTAAGGAGTGTGTAACAACTCACCTGCCGAATGAACTAGCCCTGAAAATGG  2068
                |||||||||||||||||||||||||||||||||||||||||||||||||||||||||||
Sbjct  761614  CGGAATCCGCTAAGGAGTGTGTAACAACTCACCTGCCGAATGAACTAGCCCTGAAAATGG  761673

Query  2069    ATGGCGCTTAAGCGTGTTACCTATACCTCACCGTCAATGTTAGAGCGATGCGTTGACGAG  2128
               |||||||||||||||||||||||||||||||||||| ||||||||||||||| |||||||
Sbjct  761674  ATGGCGCTTAAGCGTGTTACCTATACCTCACCGTCAGTGTTAGAGCGATGCGCTGACGAG  761733

Query  2129    TAGGCAGGCGTGGAGGTTGTATCGAAGCCTAGGCAGTGATGCTGGGTGGAACAGCCTCTA  2188
               ||||||||||||||||||||||||||||||||||||||||||||||||||||||||||||
Sbjct  761734  TAGGCAGGCGTGGAGGTTGTATCGAAGCCTAGGCAGTGATGCTGGGTGGAACAGCCTCTA  761793

Query  2189    GTGC  2192
               ||||
Sbjct  761794  GTGC  761797


 Score = 2806 bits (1519),  Expect = 0.0
 Identities = 1837/1984 (93%), Gaps = 47/1984 (2%)
 Strand=Plus/Plus

Query  223     ACAAACTCGTATGGATTTGTATGAACGTGAGATATATCGTTGGACCGTCACTGGCCAACA  282
               ||||||||| |||| || ||||||||||| ||  | | ||||||||||||||||||||||
Sbjct  767597  ACAAACTCGAATGG-TTAGTATGAACGTG-GAACT-TGGTTGGACCGTCACTGGCCAACA  767653

Query  283     AA-TATAACACAACTTTCGACAACGGATCTCTTGGTTCTCCCATCGATGAAGAACGCAGC  341
               || ||| |||||||||||||||||||||||||||||||||||||||||||||||||||||
Sbjct  767654  AACTAT-ACACAACTTTCGACAACGGATCTCTTGGTTCTCCCATCGATGAAGAACGCAGC  767712

Query  342     GAAACGCGATAGGTAATGTGAATTGCAGAATTCCGTGAATCATCGAATCTTTGAACGCAC  401
               ||||||||||||||||||||||||||||||||||||||||||||||||||||||||||||
Sbjct  767713  GAAACGCGATAGGTAATGTGAATTGCAGAATTCCGTGAATCATCGAATCTTTGAACGCAC  767772

Query  402     CTTGCGCTCTATGGTATTCCGTAGAGCATGCCTGTTTGAGTGCCGTGAATTCTCCCATCC  461
               |||||||||||||| | ||||||||||||||||||||||||||| |||| ||||||| ||
Sbjct  767773  CTTGCGCTCTATGGCAATCCGTAGAGCATGCCTGTTTGAGTGCCATGAAATCTCCCACCC  767832

Query  462     CAAGCGGTTTTTATCAAAG-AATTGCTAGGC-GAAGGGGT-TGAGATGGGCGTTGTTATA  518
               |||||||||||||  || | ||  ||| ||| || ||||| || ||| || | ||   | 
Sbjct  767833  CAAGCGGTTTTTA--AATGAAACGGCTTGGCGGATGGGGTCTG-GAT-GG-G-TG-CCT-  767884

Query  519     ACTG-CTTTTCTTCTCTAG-AAAAGCTCGCCCGAAAAACAGCTAACGCCTCTGGGCCACT  576
                ||| ||   || | |||| | | ||||||||||||  ||   | ||||| || | ||||
Sbjct  767885  -CTGCCTGCGCTAC-CTAGCACAGGCTCGCCCGAAATGCA-TGAGCGCCT-TGAGACACT  767940

Query  577     TTGCATCCGCTTCTCTG-AGGGGA-GAAGCGGCCAAGC-GCGCTCTGATCATCAGGCATA  633
               |||||||||| ||||||   |||| || |||||||||| | | | |  ||  | ||||| 
Sbjct  767941  TTGCATCCGCCTCTCTGTTTGGGAGGAGGCGGCCAAGCAGTG-T-TTTTCTCCTGGCATG  767998

Query  634     GCATGATACGTCATTTGCTATG----CTGTAGGA-GAGCATTTGGTTGTGGTTATACCGC  688
               ||||||||||||||||||||||    ||  |||| ||   ||||||||||    | | ||
Sbjct  767999  GCATGATACGTCATTTGCTATGTCGCCTAAAGGAGGAATGTTTGGTTGTG----T-CTGC  768053

Query  689     GTGCGTCAtttttttttttGCAAACGCAAAGAAAAAAGCCCCCTTTCATTTCTGGTCTCA  748
               ||| | |   ||     ||||   | |   |   | | |||  ||||| |||||||||||
Sbjct  768054  GTGTG-C---TTCGAACTTGC---CTCTGTG-GCACATCCCAATTTCACTTCTGGTCTCA  768105

Query  749     AATCAGGTAGGATCACCCGCTGAACTTAAGCATATCAATAAGCGGAGGAAAAGAAACTAA  808
               ||||||||||||||||||||||||||||||||||||||||||||||||||||||||||||
Sbjct  768106  AATCAGGTAGGATCACCCGCTGAACTTAAGCATATCAATAAGCGGAGGAAAAGAAACTAA  768165

Query  809     CAAGGATTCCCCTAGTAACGGCGAGCGAAGCGGGAAGAGCTCAAATTTGAAAGCTGGCAC  868
               ||||||||||||||||||||||||||||||||||||||||||||||||||||||||||  
Sbjct  768166  CAAGGATTCCCCTAGTAACGGCGAGCGAAGCGGGAAGAGCTCAAATTTGAAAGCTGGCGT  768225

Query  869     CTCCGGTGTCCGCGTTGTAATCTCGAGACGTGTTTTCCGTGCGGCTCTATGGACAAGTCC  928
               || ||| |||||||||||||||||||||||||||||||||||||||||||||||||||||
Sbjct  768226  CTTCGGCGTCCGCGTTGTAATCTCGAGACGTGTTTTCCGTGCGGCTCTATGGACAAGTCC  768285

Query  929     CTTGGAATAGGGCATCGTAGAGGGTGAGAATCCCGTACTTGCCATGGAAGAACCGTGCTT  988
               ||||||| ||||||||||||||||||| |||||||||||||||||||||| |||||||||
Sbjct  768286  CTTGGAACAGGGCATCGTAGAGGGTGAAAATCCCGTACTTGCCATGGAAGTACCGTGCTT  768345

Query  989     TGCGATACACGCTCTAAGAGTCGAGTTGTTTGGGATTGCAGCTCAAAATGGGTGGTAGAC  1048
               || ||||||||||| ||||||||||| |||||||||||| ||||||| ||||||||||||
Sbjct  768346  TGTGATACACGCTCCAAGAGTCGAGTAGTTTGGGATTGCTGCTCAAAGTGGGTGGTAGAC  768405

Query  1049    TCCATCTAAAGCTAAATATCGGGGAGAGACCGATAGCGAACAAGTACCGTGAGGGAAAGA  1108
               ||||||||||||||||||||||||||||||||||||||||||||||||||||||||||||
Sbjct  768406  TCCATCTAAAGCTAAATATCGGGGAGAGACCGATAGCGAACAAGTACCGTGAGGGAAAGA  768465

Query  1109    TGAAAAGCACTTTGGAAAGAGAGTTAAAAGTACGTGAAATTGTCGAAAGGGAAGCACTTG  1168
               ||||||||||||||||||||||||||||||||||||||||||||||||||||||||||||
Sbjct  768466  TGAAAAGCACTTTGGAAAGAGAGTTAAAAGTACGTGAAATTGTCGAAAGGGAAGCACTTG  768525

Query  1169    AAGTCAGCCATGCTGCTTGAGACTCAGCCTGGCCTTTGGGCTTGGTGTATTTCTCGGTGG  1228
               ||||||||||||||||||||||||||||||||| |||  ||||||||||||||||||| |
Sbjct  768526  AAGTCAGCCATGCTGCTTGAGACTCAGCCTGGC-TTT-TGCTTGGTGTATTTCTCGGTAG  768583

Query  1229    CAAGCCAGCATTGGTTTGGGTCGTCGGAGAAGCGCATAGGGAATGTAGCGTCTCCGGACG  1288
               |||||||||||||||||| ||||||||||||||| || |||||||| || ||  |||| |
Sbjct  768584  CAAGCCAGCATTGGTTTGTGTCGTCGGAGAAGCGTATGGGGAATGTGGCATCCTCGGATG  768643

Query  1289    TGTTATAGCCTTATGCAGGATACGACGACCTGGATCAAGGAACGCAGTGTGCCCTCTGGG  1348
               |||||||||| | |||||||||||||||| | || |||||||||||||||||||||||||
Sbjct  768644  TGTTATAGCCCTGTGCAGGATACGACGACGTAGACCAAGGAACGCAGTGTGCCCTCTGGG  768703

Query  1349    CGGGTCTTCGGACACCTTCACACTTAGGATGCTGGCGTAATGGCTTTAAGTGGCCCGTCT  1408
               ||||||||||||||||||||||||||||||||||||||||||||||||||||||||||||
Sbjct  768704  CGGGTCTTCGGACACCTTCACACTTAGGATGCTGGCGTAATGGCTTTAAGTGGCCCGTCT  768763

Query  1409    TGAAACACGGACCAAGGAGTCTAACATGTGTGCGAGTTTTTGGGTGGCAAACCCATGAGC  1468
               ||||||||||||||||||||||||||||||||||||||||||||||||||||||||||||
Sbjct  768764  TGAAACACGGACCAAGGAGTCTAACATGTGTGCGAGTTTTTGGGTGGCAAACCCATGAGC  768823

Query  1469    GTAATGAAAGTGAATACAGGTGGGATCCGCAAGGAGCACCATCGACCGGCCCTGAACTTC  1528
               ||||||||||||||| |||||||||||||||||||||||||||||||||||||||  |||
Sbjct  768824  GTAATGAAAGTGAATGCAGGTGGGATCCGCAAGGAGCACCATCGACCGGCCCTGATGTTC  768883

Query  1529    TGGGATGGGTCTGAGTAAGAGCATATATGTTGGGACCCGAAAGATGGTGAACTATGCCTG  1588
               | ||||||||||| ||||||||||||||||||||||||||||||||||||||||||||||
Sbjct  768884  TCGGATGGGTCTGCGTAAGAGCATATATGTTGGGACCCGAAAGATGGTGAACTATGCCTG  768943

Query  1589    AATAGGGCGAAGCCAGAGGAAACTCTGGTGGAGGCTCGCAGCGGTTCTGACGTGCAAATC  1648
               ||||||||||||||||||||||||||||||||||||||||||||||||||||||||||||
Sbjct  768944  AATAGGGCGAAGCCAGAGGAAACTCTGGTGGAGGCTCGCAGCGGTTCTGACGTGCAAATC  769003

Query  1649    GATCGTCAAATTTGGGTATAGGGGCGAAAGACTAATCGAACCATCTAGTAGCTGGTTCCT  1708
               ||||||||||||||||||||||||||||||||||||||||||||||||||||||||||||
Sbjct  769004  GATCGTCAAATTTGGGTATAGGGGCGAAAGACTAATCGAACCATCTAGTAGCTGGTTCCT  769063

Query  1709    GCCGAAGTTTCCCTCAGGATAGCAGAAACTCGTATCAGTTTTATGAGGTAAAGCGAATGA  1768
               ||||||||||||||||||||||||||||||||||||||||||||||||||||||||||||
Sbjct  769064  GCCGAAGTTTCCCTCAGGATAGCAGAAACTCGTATCAGTTTTATGAGGTAAAGCGAATGA  769123

Query  1769    TTAGAGGCCTTGGGGATGTAACATCCTTAACCTATTCTCAAACTTTAAATGTGTAAGAAG  1828
               ||||||||||||||||||||||||||||||||||||||||||||||||||||||||||||
Sbjct  769124  TTAGAGGCCTTGGGGATGTAACATCCTTAACCTATTCTCAAACTTTAAATGTGTAAGAAG  769183

Query  1829    TCCTTGTTACTTAAGTGAACGTGGACATGCGAATGAGAGTTTCTAGTGGGCCATTTTTGG  1888
               |||||||||||| |||||||||||||||||||||||||||||||||||||||||||||||
Sbjct  769184  TCCTTGTTACTTGAGTGAACGTGGACATGCGAATGAGAGTTTCTAGTGGGCCATTTTTGG  769243

Query  1889    TAAGCAGAACTGGCGATGCGGGATGAACCGATCGTGAGGTTAAGGTGCCGGAATACACGC  1948
               ||||||||||||||||||||||||||||||||||||||||||||||||||||||||||||
Sbjct  769244  TAAGCAGAACTGGCGATGCGGGATGAACCGATCGTGAGGTTAAGGTGCCGGAATACACGC  769303

Query  1949    TCATCAGACACCACAAAAGGTGTTAGTTCATCTAGACAGCAGGACGGTGGCCATGGAAGT  2008
               ||||||||||||||||||||||||||||||||||||||||||||||||||||||||||||
Sbjct  769304  TCATCAGACACCACAAAAGGTGTTAGTTCATCTAGACAGCAGGACGGTGGCCATGGAAGT  769363

Query  2009    TGGAATCCGCTAAGGAGTGTGTAACAACTCACCTGCCGAATGAACTAGCCCTGAAAATGG  2068
                |||||||||||||||||||||||||||||||||||||||||||||||||||||||||||
Sbjct  769364  CGGAATCCGCTAAGGAGTGTGTAACAACTCACCTGCCGAATGAACTAGCCCTGAAAATGG  769423

Query  2069    ATGGCGCTTAAGCGTGTTACCTATACCTCACCGTCAATGTTAGAGCGATGCGTTGACGAG  2128
               |||||||||||||||||||||||||||||||||||| ||||||||||||||| |||||||
Sbjct  769424  ATGGCGCTTAAGCGTGTTACCTATACCTCACCGTCAGTGTTAGAGCGATGCGCTGACGAG  769483

Query  2129    TAGGCAGGCGTGGAGGTTGTATCGAAGCCTAGGCAGTGATGCTGGGTGGAACAGCCTCTA  2188
               ||||||||||||||||||||||||||||||||||||||||||||||||||||||||||||
Sbjct  769484  TAGGCAGGCGTGGAGGTTGTATCGAAGCCTAGGCAGTGATGCTGGGTGGAACAGCCTCTA  769543

Query  2189    GTGC  2192
               ||||
Sbjct  769544  GTGC  769547


 Score = 2806 bits (1519),  Expect = 0.0
 Identities = 1837/1984 (93%), Gaps = 47/1984 (2%)
 Strand=Plus/Plus

Query  223     ACAAACTCGTATGGATTTGTATGAACGTGAGATATATCGTTGGACCGTCACTGGCCAACA  282
               ||||||||| |||| || ||||||||||| ||  | | ||||||||||||||||||||||
Sbjct  775347  ACAAACTCGAATGG-TTAGTATGAACGTG-GAACT-TGGTTGGACCGTCACTGGCCAACA  775403

Query  283     AA-TATAACACAACTTTCGACAACGGATCTCTTGGTTCTCCCATCGATGAAGAACGCAGC  341
               || ||| |||||||||||||||||||||||||||||||||||||||||||||||||||||
Sbjct  775404  AACTAT-ACACAACTTTCGACAACGGATCTCTTGGTTCTCCCATCGATGAAGAACGCAGC  775462

Query  342     GAAACGCGATAGGTAATGTGAATTGCAGAATTCCGTGAATCATCGAATCTTTGAACGCAC  401
               ||||||||||||||||||||||||||||||||||||||||||||||||||||||||||||
Sbjct  775463  GAAACGCGATAGGTAATGTGAATTGCAGAATTCCGTGAATCATCGAATCTTTGAACGCAC  775522

Query  402     CTTGCGCTCTATGGTATTCCGTAGAGCATGCCTGTTTGAGTGCCGTGAATTCTCCCATCC  461
               |||||||||||||| | ||||||||||||||||||||||||||| |||| ||||||| ||
Sbjct  775523  CTTGCGCTCTATGGCAATCCGTAGAGCATGCCTGTTTGAGTGCCATGAAATCTCCCACCC  775582

Query  462     CAAGCGGTTTTTATCAAAG-AATTGCTAGGC-GAAGGGGT-TGAGATGGGCGTTGTTATA  518
               |||||||||||||  || | ||  ||| ||| || ||||| || ||| || | ||   | 
Sbjct  775583  CAAGCGGTTTTTA--AATGAAACGGCTTGGCGGATGGGGTCTG-GAT-GG-G-TG-CCT-  775634

Query  519     ACTG-CTTTTCTTCTCTAG-AAAAGCTCGCCCGAAAAACAGCTAACGCCTCTGGGCCACT  576
                ||| ||   || | |||| | | ||||||||||||  ||   | ||||| || | ||||
Sbjct  775635  -CTGCCTGCGCTAC-CTAGCACAGGCTCGCCCGAAATGCA-TGAGCGCCT-TGAGACACT  775690

Query  577     TTGCATCCGCTTCTCTG-AGGGGA-GAAGCGGCCAAGC-GCGCTCTGATCATCAGGCATA  633
               |||||||||| ||||||   |||| || |||||||||| | | | |  ||  | ||||| 
Sbjct  775691  TTGCATCCGCCTCTCTGTTTGGGAGGAGGCGGCCAAGCAGTG-T-TTTTCTCCTGGCATG  775748

Query  634     GCATGATACGTCATTTGCTATG----CTGTAGGA-GAGCATTTGGTTGTGGTTATACCGC  688
               ||||||||||||||||||||||    ||  |||| ||   ||||||||||    | | ||
Sbjct  775749  GCATGATACGTCATTTGCTATGTCGCCTAAAGGAGGAATGTTTGGTTGTG----T-CTGC  775803

Query  689     GTGCGTCAtttttttttttGCAAACGCAAAGAAAAAAGCCCCCTTTCATTTCTGGTCTCA  748
               ||| | |   ||     ||||   | |   |   | | |||  ||||| |||||||||||
Sbjct  775804  GTGTG-C---TTCGAACTTGC---CTCTGTG-GCACATCCCAATTTCACTTCTGGTCTCA  775855

Query  749     AATCAGGTAGGATCACCCGCTGAACTTAAGCATATCAATAAGCGGAGGAAAAGAAACTAA  808
               ||||||||||||||||||||||||||||||||||||||||||||||||||||||||||||
Sbjct  775856  AATCAGGTAGGATCACCCGCTGAACTTAAGCATATCAATAAGCGGAGGAAAAGAAACTAA  775915

Query  809     CAAGGATTCCCCTAGTAACGGCGAGCGAAGCGGGAAGAGCTCAAATTTGAAAGCTGGCAC  868
               ||||||||||||||||||||||||||||||||||||||||||||||||||||||||||  
Sbjct  775916  CAAGGATTCCCCTAGTAACGGCGAGCGAAGCGGGAAGAGCTCAAATTTGAAAGCTGGCGT  775975

Query  869     CTCCGGTGTCCGCGTTGTAATCTCGAGACGTGTTTTCCGTGCGGCTCTATGGACAAGTCC  928
               || ||| |||||||||||||||||||||||||||||||||||||||||||||||||||||
Sbjct  775976  CTTCGGCGTCCGCGTTGTAATCTCGAGACGTGTTTTCCGTGCGGCTCTATGGACAAGTCC  776035

Query  929     CTTGGAATAGGGCATCGTAGAGGGTGAGAATCCCGTACTTGCCATGGAAGAACCGTGCTT  988
               ||||||| ||||||||||||||||||| |||||||||||||||||||||| |||||||||
Sbjct  776036  CTTGGAACAGGGCATCGTAGAGGGTGAAAATCCCGTACTTGCCATGGAAGTACCGTGCTT  776095

Query  989     TGCGATACACGCTCTAAGAGTCGAGTTGTTTGGGATTGCAGCTCAAAATGGGTGGTAGAC  1048
               || ||||||||||| ||||||||||| |||||||||||| ||||||| ||||||||||||
Sbjct  776096  TGTGATACACGCTCCAAGAGTCGAGTAGTTTGGGATTGCTGCTCAAAGTGGGTGGTAGAC  776155

Query  1049    TCCATCTAAAGCTAAATATCGGGGAGAGACCGATAGCGAACAAGTACCGTGAGGGAAAGA  1108
               ||||||||||||||||||||||||||||||||||||||||||||||||||||||||||||
Sbjct  776156  TCCATCTAAAGCTAAATATCGGGGAGAGACCGATAGCGAACAAGTACCGTGAGGGAAAGA  776215

Query  1109    TGAAAAGCACTTTGGAAAGAGAGTTAAAAGTACGTGAAATTGTCGAAAGGGAAGCACTTG  1168
               ||||||||||||||||||||||||||||||||||||||||||||||||||||||||||||
Sbjct  776216  TGAAAAGCACTTTGGAAAGAGAGTTAAAAGTACGTGAAATTGTCGAAAGGGAAGCACTTG  776275

Query  1169    AAGTCAGCCATGCTGCTTGAGACTCAGCCTGGCCTTTGGGCTTGGTGTATTTCTCGGTGG  1228
               ||||||||||||||||||||||||||||||||| |||  ||||||||||||||||||| |
Sbjct  776276  AAGTCAGCCATGCTGCTTGAGACTCAGCCTGGC-TTT-TGCTTGGTGTATTTCTCGGTAG  776333

Query  1229    CAAGCCAGCATTGGTTTGGGTCGTCGGAGAAGCGCATAGGGAATGTAGCGTCTCCGGACG  1288
               |||||||||||||||||| ||||||||||||||| || |||||||| || ||  |||| |
Sbjct  776334  CAAGCCAGCATTGGTTTGTGTCGTCGGAGAAGCGTATGGGGAATGTGGCATCCTCGGATG  776393

Query  1289    TGTTATAGCCTTATGCAGGATACGACGACCTGGATCAAGGAACGCAGTGTGCCCTCTGGG  1348
               |||||||||| | |||||||||||||||| | || |||||||||||||||||||||||||
Sbjct  776394  TGTTATAGCCCTGTGCAGGATACGACGACGTAGACCAAGGAACGCAGTGTGCCCTCTGGG  776453

Query  1349    CGGGTCTTCGGACACCTTCACACTTAGGATGCTGGCGTAATGGCTTTAAGTGGCCCGTCT  1408
               ||||||||||||||||||||||||||||||||||||||||||||||||||||||||||||
Sbjct  776454  CGGGTCTTCGGACACCTTCACACTTAGGATGCTGGCGTAATGGCTTTAAGTGGCCCGTCT  776513

Query  1409    TGAAACACGGACCAAGGAGTCTAACATGTGTGCGAGTTTTTGGGTGGCAAACCCATGAGC  1468
               ||||||||||||||||||||||||||||||||||||||||||||||||||||||||||||
Sbjct  776514  TGAAACACGGACCAAGGAGTCTAACATGTGTGCGAGTTTTTGGGTGGCAAACCCATGAGC  776573

Query  1469    GTAATGAAAGTGAATACAGGTGGGATCCGCAAGGAGCACCATCGACCGGCCCTGAACTTC  1528
               ||||||||||||||| |||||||||||||||||||||||||||||||||||||||  |||
Sbjct  776574  GTAATGAAAGTGAATGCAGGTGGGATCCGCAAGGAGCACCATCGACCGGCCCTGATGTTC  776633

Query  1529    TGGGATGGGTCTGAGTAAGAGCATATATGTTGGGACCCGAAAGATGGTGAACTATGCCTG  1588
               | ||||||||||| ||||||||||||||||||||||||||||||||||||||||||||||
Sbjct  776634  TCGGATGGGTCTGCGTAAGAGCATATATGTTGGGACCCGAAAGATGGTGAACTATGCCTG  776693

Query  1589    AATAGGGCGAAGCCAGAGGAAACTCTGGTGGAGGCTCGCAGCGGTTCTGACGTGCAAATC  1648
               ||||||||||||||||||||||||||||||||||||||||||||||||||||||||||||
Sbjct  776694  AATAGGGCGAAGCCAGAGGAAACTCTGGTGGAGGCTCGCAGCGGTTCTGACGTGCAAATC  776753

Query  1649    GATCGTCAAATTTGGGTATAGGGGCGAAAGACTAATCGAACCATCTAGTAGCTGGTTCCT  1708
               ||||||||||||||||||||||||||||||||||||||||||||||||||||||||||||
Sbjct  776754  GATCGTCAAATTTGGGTATAGGGGCGAAAGACTAATCGAACCATCTAGTAGCTGGTTCCT  776813

Query  1709    GCCGAAGTTTCCCTCAGGATAGCAGAAACTCGTATCAGTTTTATGAGGTAAAGCGAATGA  1768
               ||||||||||||||||||||||||||||||||||||||||||||||||||||||||||||
Sbjct  776814  GCCGAAGTTTCCCTCAGGATAGCAGAAACTCGTATCAGTTTTATGAGGTAAAGCGAATGA  776873

Query  1769    TTAGAGGCCTTGGGGATGTAACATCCTTAACCTATTCTCAAACTTTAAATGTGTAAGAAG  1828
               ||||||||||||||||||||||||||||||||||||||||||||||||||||||||||||
Sbjct  776874  TTAGAGGCCTTGGGGATGTAACATCCTTAACCTATTCTCAAACTTTAAATGTGTAAGAAG  776933

Query  1829    TCCTTGTTACTTAAGTGAACGTGGACATGCGAATGAGAGTTTCTAGTGGGCCATTTTTGG  1888
               |||||||||||| |||||||||||||||||||||||||||||||||||||||||||||||
Sbjct  776934  TCCTTGTTACTTGAGTGAACGTGGACATGCGAATGAGAGTTTCTAGTGGGCCATTTTTGG  776993

Query  1889    TAAGCAGAACTGGCGATGCGGGATGAACCGATCGTGAGGTTAAGGTGCCGGAATACACGC  1948
               ||||||||||||||||||||||||||||||||||||||||||||||||||||||||||||
Sbjct  776994  TAAGCAGAACTGGCGATGCGGGATGAACCGATCGTGAGGTTAAGGTGCCGGAATACACGC  777053

Query  1949    TCATCAGACACCACAAAAGGTGTTAGTTCATCTAGACAGCAGGACGGTGGCCATGGAAGT  2008
               ||||||||||||||||||||||||||||||||||||||||||||||||||||||||||||
Sbjct  777054  TCATCAGACACCACAAAAGGTGTTAGTTCATCTAGACAGCAGGACGGTGGCCATGGAAGT  777113

Query  2009    TGGAATCCGCTAAGGAGTGTGTAACAACTCACCTGCCGAATGAACTAGCCCTGAAAATGG  2068
                |||||||||||||||||||||||||||||||||||||||||||||||||||||||||||
Sbjct  777114  CGGAATCCGCTAAGGAGTGTGTAACAACTCACCTGCCGAATGAACTAGCCCTGAAAATGG  777173

Query  2069    ATGGCGCTTAAGCGTGTTACCTATACCTCACCGTCAATGTTAGAGCGATGCGTTGACGAG  2128
               |||||||||||||||||||||||||||||||||||| ||||||||||||||| |||||||
Sbjct  777174  ATGGCGCTTAAGCGTGTTACCTATACCTCACCGTCAGTGTTAGAGCGATGCGCTGACGAG  777233

Query  2129    TAGGCAGGCGTGGAGGTTGTATCGAAGCCTAGGCAGTGATGCTGGGTGGAACAGCCTCTA  2188
               ||||||||||||||||||||||||||||||||||||||||||||||||||||||||||||
Sbjct  777234  TAGGCAGGCGTGGAGGTTGTATCGAAGCCTAGGCAGTGATGCTGGGTGGAACAGCCTCTA  777293

Query  2189    GTGC  2192
               ||||
Sbjct  777294  GTGC  777297


 Score = 128 bits (69),  Expect = 8e-25
 Identities = 112/131 (85%), Gaps = 9/131 (7%)
 Strand=Plus/Plus

Query  1       CAAGGTTTCTGTAGGTGAACCTGCAGAAGGATCATTAGTGAAGATTCAAGGGCCAGCCAT  60
               ||||||||||||||||||||||||||||||||||||||||||||||   ||||  |||||
Sbjct  728659  CAAGGTTTCTGTAGGTGAACCTGCAGAAGGATCATTAGTGAAGATTT--GGGCAGGCCAT  728716

Query  61      ACAGACGTACAATAAGTGTGTCTCTGGCGGCTCGTAT--CCACTATACATCCATAAACCC  118
               || ||||  ||| ||||||  | ||||| || | ||   |||||||||||||| ||||||
Sbjct  728717  ACGGACGC-CAAAAAGTGTC-C-CTGGCCGC-C-TACACCCACTATACATCCACAAACCC  728771

Query  119     GTGTGCACTGT  129
               |||||||||||
Sbjct  728772  GTGTGCACTGT  728782


 Score = 128 bits (69),  Expect = 8e-25
 Identities = 112/131 (85%), Gaps = 9/131 (7%)
 Strand=Plus/Plus

Query  1       CAAGGTTTCTGTAGGTGAACCTGCAGAAGGATCATTAGTGAAGATTCAAGGGCCAGCCAT  60
               ||||||||||||||||||||||||||||||||||||||||||||||   ||||  |||||
Sbjct  736411  CAAGGTTTCTGTAGGTGAACCTGCAGAAGGATCATTAGTGAAGATTT--GGGCAGGCCAT  736468

Query  61      ACAGACGTACAATAAGTGTGTCTCTGGCGGCTCGTAT--CCACTATACATCCATAAACCC  118
               || ||||  ||| ||||||  | ||||| || | ||   |||||||||||||| ||||||
Sbjct  736469  ACGGACGC-CAAAAAGTGTC-C-CTGGCCGC-C-TACACCCACTATACATCCACAAACCC  736523

Query  119     GTGTGCACTGT  129
               |||||||||||
Sbjct  736524  GTGTGCACTGT  736534


 Score = 128 bits (69),  Expect = 8e-25
 Identities = 112/131 (85%), Gaps = 9/131 (7%)
 Strand=Plus/Plus

Query  1       CAAGGTTTCTGTAGGTGAACCTGCAGAAGGATCATTAGTGAAGATTCAAGGGCCAGCCAT  60
               ||||||||||||||||||||||||||||||||||||||||||||||   ||||  |||||
Sbjct  744163  CAAGGTTTCTGTAGGTGAACCTGCAGAAGGATCATTAGTGAAGATTT--GGGCAGGCCAT  744220

Query  61      ACAGACGTACAATAAGTGTGTCTCTGGCGGCTCGTAT--CCACTATACATCCATAAACCC  118
               || ||||  ||| ||||||  | ||||| || | ||   |||||||||||||| ||||||
Sbjct  744221  ACGGACGC-CAAAAAGTGTC-C-CTGGCCGC-C-TACACCCACTATACATCCACAAACCC  744275

Query  119     GTGTGCACTGT  129
               |||||||||||
Sbjct  744276  GTGTGCACTGT  744286


 Score = 128 bits (69),  Expect = 8e-25
 Identities = 112/131 (85%), Gaps = 9/131 (7%)
 Strand=Plus/Plus

Query  1       CAAGGTTTCTGTAGGTGAACCTGCAGAAGGATCATTAGTGAAGATTCAAGGGCCAGCCAT  60
               ||||||||||||||||||||||||||||||||||||||||||||||   ||||  |||||
Sbjct  751916  CAAGGTTTCTGTAGGTGAACCTGCAGAAGGATCATTAGTGAAGATTT--GGGCAGGCCAT  751973

Query  61      ACAGACGTACAATAAGTGTGTCTCTGGCGGCTCGTAT--CCACTATACATCCATAAACCC  118
               || ||||  ||| ||||||  | ||||| || | ||   |||||||||||||| ||||||
Sbjct  751974  ACGGACGC-CAAAAAGTGTC-C-CTGGCCGC-C-TACACCCACTATACATCCACAAACCC  752028

Query  119     GTGTGCACTGT  129
               |||||||||||
Sbjct  752029  GTGTGCACTGT  752039


 Score = 128 bits (69),  Expect = 8e-25
 Identities = 112/131 (85%), Gaps = 9/131 (7%)
 Strand=Plus/Plus

Query  1       CAAGGTTTCTGTAGGTGAACCTGCAGAAGGATCATTAGTGAAGATTCAAGGGCCAGCCAT  60
               ||||||||||||||||||||||||||||||||||||||||||||||   ||||  |||||
Sbjct  759666  CAAGGTTTCTGTAGGTGAACCTGCAGAAGGATCATTAGTGAAGATTT--GGGCAGGCCAT  759723

Query  61      ACAGACGTACAATAAGTGTGTCTCTGGCGGCTCGTAT--CCACTATACATCCATAAACCC  118
               || ||||  ||| ||||||  | ||||| || | ||   |||||||||||||| ||||||
Sbjct  759724  ACGGACGC-CAAAAAGTGTC-C-CTGGCCGC-C-TACACCCACTATACATCCACAAACCC  759778

Query  119     GTGTGCACTGT  129
               |||||||||||
Sbjct  759779  GTGTGCACTGT  759789


 Score = 128 bits (69),  Expect = 8e-25
 Identities = 112/131 (85%), Gaps = 9/131 (7%)
 Strand=Plus/Plus

Query  1       CAAGGTTTCTGTAGGTGAACCTGCAGAAGGATCATTAGTGAAGATTCAAGGGCCAGCCAT  60
               ||||||||||||||||||||||||||||||||||||||||||||||   ||||  |||||
Sbjct  767416  CAAGGTTTCTGTAGGTGAACCTGCAGAAGGATCATTAGTGAAGATTT--GGGCAGGCCAT  767473

Query  61      ACAGACGTACAATAAGTGTGTCTCTGGCGGCTCGTAT--CCACTATACATCCATAAACCC  118
               || ||||  ||| ||||||  | ||||| || | ||   |||||||||||||| ||||||
Sbjct  767474  ACGGACGC-CAAAAAGTGTC-C-CTGGCCGC-C-TACACCCACTATACATCCACAAACCC  767528

Query  119     GTGTGCACTGT  129
               |||||||||||
Sbjct  767529  GTGTGCACTGT  767539


 Score = 128 bits (69),  Expect = 8e-25
 Identities = 112/131 (85%), Gaps = 9/131 (7%)
 Strand=Plus/Plus

Query  1       CAAGGTTTCTGTAGGTGAACCTGCAGAAGGATCATTAGTGAAGATTCAAGGGCCAGCCAT  60
               ||||||||||||||||||||||||||||||||||||||||||||||   ||||  |||||
Sbjct  775166  CAAGGTTTCTGTAGGTGAACCTGCAGAAGGATCATTAGTGAAGATTT--GGGCAGGCCAT  775223

Query  61      ACAGACGTACAATAAGTGTGTCTCTGGCGGCTCGTAT--CCACTATACATCCATAAACCC  118
               || ||||  ||| ||||||  | ||||| || | ||   |||||||||||||| ||||||
Sbjct  775224  ACGGACGC-CAAAAAGTGTC-C-CTGGCCGC-C-TACACCCACTATACATCCACAAACCC  775278

Query  119     GTGTGCACTGT  129
               |||||||||||
Sbjct  775279  GTGTGCACTGT  775289


>NC_040196.1 Malassezia restricta chromosome IV, complete sequence
Length=846651

 Score = 2806 bits (1519),  Expect = 0.0
 Identities = 1837/1984 (93%), Gaps = 47/1984 (2%)
 Strand=Plus/Plus

Query  223     ACAAACTCGTATGGATTTGTATGAACGTGAGATATATCGTTGGACCGTCACTGGCCAACA  282
               ||||||||| |||| || ||||||||||| ||  | | ||||||||||||||||||||||
Sbjct  728840  ACAAACTCGAATGG-TTAGTATGAACGTG-GAACT-TGGTTGGACCGTCACTGGCCAACA  728896

Query  283     AA-TATAACACAACTTTCGACAACGGATCTCTTGGTTCTCCCATCGATGAAGAACGCAGC  341
               || ||| |||||||||||||||||||||||||||||||||||||||||||||||||||||
Sbjct  728897  AACTAT-ACACAACTTTCGACAACGGATCTCTTGGTTCTCCCATCGATGAAGAACGCAGC  728955

Query  342     GAAACGCGATAGGTAATGTGAATTGCAGAATTCCGTGAATCATCGAATCTTTGAACGCAC  401
               ||||||||||||||||||||||||||||||||||||||||||||||||||||||||||||
Sbjct  728956  GAAACGCGATAGGTAATGTGAATTGCAGAATTCCGTGAATCATCGAATCTTTGAACGCAC  729015

Query  402     CTTGCGCTCTATGGTATTCCGTAGAGCATGCCTGTTTGAGTGCCGTGAATTCTCCCATCC  461
               |||||||||||||| | ||||||||||||||||||||||||||| |||| ||||||| ||
Sbjct  729016  CTTGCGCTCTATGGCAATCCGTAGAGCATGCCTGTTTGAGTGCCATGAAATCTCCCACCC  729075

Query  462     CAAGCGGTTTTTATCAAAG-AATTGCTAGGC-GAAGGGGT-TGAGATGGGCGTTGTTATA  518
               |||||||||||||  || | ||  ||| ||| || ||||| || ||| || | ||   | 
Sbjct  729076  CAAGCGGTTTTTA--AATGAAACGGCTTGGCGGATGGGGTCTG-GAT-GG-G-TG-CCT-  729127

Query  519     ACTG-CTTTTCTTCTCTAG-AAAAGCTCGCCCGAAAAACAGCTAACGCCTCTGGGCCACT  576
                ||| ||   || | |||| | | ||||||||||||  ||   | ||||| || | ||||
Sbjct  729128  -CTGCCTGCGCTAC-CTAGCACAGGCTCGCCCGAAATGCA-TGAGCGCCT-TGAGACACT  729183

Query  577     TTGCATCCGCTTCTCTG-AGGGGA-GAAGCGGCCAAGC-GCGCTCTGATCATCAGGCATA  633
               |||||||||| ||||||   |||| || |||||||||| | | | |  ||  | ||||| 
Sbjct  729184  TTGCATCCGCCTCTCTGTTTGGGAGGAGGCGGCCAAGCAGTG-T-TTTTCTCCTGGCATG  729241

Query  634     GCATGATACGTCATTTGCTATG----CTGTAGGA-GAGCATTTGGTTGTGGTTATACCGC  688
               ||||||||||||||||||||||    ||  |||| ||   ||||||||||    | | ||
Sbjct  729242  GCATGATACGTCATTTGCTATGTCGCCTAAAGGAGGAATGTTTGGTTGTG----T-CTGC  729296

Query  689     GTGCGTCAtttttttttttGCAAACGCAAAGAAAAAAGCCCCCTTTCATTTCTGGTCTCA  748
               ||| | |   ||     ||||   | |   |   | | |||  ||||| |||||||||||
Sbjct  729297  GTGTG-C---TTCGAACTTGC---CTCTGTG-GCACATCCCAATTTCACTTCTGGTCTCA  729348

Query  749     AATCAGGTAGGATCACCCGCTGAACTTAAGCATATCAATAAGCGGAGGAAAAGAAACTAA  808
               ||||||||||||||||||||||||||||||||||||||||||||||||||||||||||||
Sbjct  729349  AATCAGGTAGGATCACCCGCTGAACTTAAGCATATCAATAAGCGGAGGAAAAGAAACTAA  729408

Query  809     CAAGGATTCCCCTAGTAACGGCGAGCGAAGCGGGAAGAGCTCAAATTTGAAAGCTGGCAC  868
               ||||||||||||||||||||||||||||||||||||||||||||||||||||||||||  
Sbjct  729409  CAAGGATTCCCCTAGTAACGGCGAGCGAAGCGGGAAGAGCTCAAATTTGAAAGCTGGCGT  729468

Query  869     CTCCGGTGTCCGCGTTGTAATCTCGAGACGTGTTTTCCGTGCGGCTCTATGGACAAGTCC  928
               || ||| |||||||||||||||||||||||||||||||||||||||||||||||||||||
Sbjct  729469  CTTCGGCGTCCGCGTTGTAATCTCGAGACGTGTTTTCCGTGCGGCTCTATGGACAAGTCC  729528

Query  929     CTTGGAATAGGGCATCGTAGAGGGTGAGAATCCCGTACTTGCCATGGAAGAACCGTGCTT  988
               ||||||| ||||||||||||||||||| |||||||||||||||||||||| |||||||||
Sbjct  729529  CTTGGAACAGGGCATCGTAGAGGGTGAAAATCCCGTACTTGCCATGGAAGTACCGTGCTT  729588

Query  989     TGCGATACACGCTCTAAGAGTCGAGTTGTTTGGGATTGCAGCTCAAAATGGGTGGTAGAC  1048
               || ||||||||||| ||||||||||| |||||||||||| ||||||| ||||||||||||
Sbjct  729589  TGTGATACACGCTCCAAGAGTCGAGTAGTTTGGGATTGCTGCTCAAAGTGGGTGGTAGAC  729648

Query  1049    TCCATCTAAAGCTAAATATCGGGGAGAGACCGATAGCGAACAAGTACCGTGAGGGAAAGA  1108
               ||||||||||||||||||||||||||||||||||||||||||||||||||||||||||||
Sbjct  729649  TCCATCTAAAGCTAAATATCGGGGAGAGACCGATAGCGAACAAGTACCGTGAGGGAAAGA  729708

Query  1109    TGAAAAGCACTTTGGAAAGAGAGTTAAAAGTACGTGAAATTGTCGAAAGGGAAGCACTTG  1168
               ||||||||||||||||||||||||||||||||||||||||||||||||||||||||||||
Sbjct  729709  TGAAAAGCACTTTGGAAAGAGAGTTAAAAGTACGTGAAATTGTCGAAAGGGAAGCACTTG  729768

Query  1169    AAGTCAGCCATGCTGCTTGAGACTCAGCCTGGCCTTTGGGCTTGGTGTATTTCTCGGTGG  1228
               ||||||||||||||||||||||||||||||||| |||  ||||||||||||||||||| |
Sbjct  729769  AAGTCAGCCATGCTGCTTGAGACTCAGCCTGGC-TTT-TGCTTGGTGTATTTCTCGGTAG  729826

Query  1229    CAAGCCAGCATTGGTTTGGGTCGTCGGAGAAGCGCATAGGGAATGTAGCGTCTCCGGACG  1288
               |||||||||||||||||| ||||||||||||||| || |||||||| || ||  |||| |
Sbjct  729827  CAAGCCAGCATTGGTTTGTGTCGTCGGAGAAGCGTATGGGGAATGTGGCATCCTCGGATG  729886

Query  1289    TGTTATAGCCTTATGCAGGATACGACGACCTGGATCAAGGAACGCAGTGTGCCCTCTGGG  1348
               |||||||||| | |||||||||||||||| | || |||||||||||||||||||||||||
Sbjct  729887  TGTTATAGCCCTGTGCAGGATACGACGACGTAGACCAAGGAACGCAGTGTGCCCTCTGGG  729946

Query  1349    CGGGTCTTCGGACACCTTCACACTTAGGATGCTGGCGTAATGGCTTTAAGTGGCCCGTCT  1408
               ||||||||||||||||||||||||||||||||||||||||||||||||||||||||||||
Sbjct  729947  CGGGTCTTCGGACACCTTCACACTTAGGATGCTGGCGTAATGGCTTTAAGTGGCCCGTCT  730006

Query  1409    TGAAACACGGACCAAGGAGTCTAACATGTGTGCGAGTTTTTGGGTGGCAAACCCATGAGC  1468
               ||||||||||||||||||||||||||||||||||||||||||||||||||||||||||||
Sbjct  730007  TGAAACACGGACCAAGGAGTCTAACATGTGTGCGAGTTTTTGGGTGGCAAACCCATGAGC  730066

Query  1469    GTAATGAAAGTGAATACAGGTGGGATCCGCAAGGAGCACCATCGACCGGCCCTGAACTTC  1528
               ||||||||||||||| |||||||||||||||||||||||||||||||||||||||  |||
Sbjct  730067  GTAATGAAAGTGAATGCAGGTGGGATCCGCAAGGAGCACCATCGACCGGCCCTGATGTTC  730126

Query  1529    TGGGATGGGTCTGAGTAAGAGCATATATGTTGGGACCCGAAAGATGGTGAACTATGCCTG  1588
               | ||||||||||| ||||||||||||||||||||||||||||||||||||||||||||||
Sbjct  730127  TCGGATGGGTCTGCGTAAGAGCATATATGTTGGGACCCGAAAGATGGTGAACTATGCCTG  730186

Query  1589    AATAGGGCGAAGCCAGAGGAAACTCTGGTGGAGGCTCGCAGCGGTTCTGACGTGCAAATC  1648
               ||||||||||||||||||||||||||||||||||||||||||||||||||||||||||||
Sbjct  730187  AATAGGGCGAAGCCAGAGGAAACTCTGGTGGAGGCTCGCAGCGGTTCTGACGTGCAAATC  730246

Query  1649    GATCGTCAAATTTGGGTATAGGGGCGAAAGACTAATCGAACCATCTAGTAGCTGGTTCCT  1708
               ||||||||||||||||||||||||||||||||||||||||||||||||||||||||||||
Sbjct  730247  GATCGTCAAATTTGGGTATAGGGGCGAAAGACTAATCGAACCATCTAGTAGCTGGTTCCT  730306

Query  1709    GCCGAAGTTTCCCTCAGGATAGCAGAAACTCGTATCAGTTTTATGAGGTAAAGCGAATGA  1768
               ||||||||||||||||||||||||||||||||||||||||||||||||||||||||||||
Sbjct  730307  GCCGAAGTTTCCCTCAGGATAGCAGAAACTCGTATCAGTTTTATGAGGTAAAGCGAATGA  730366

Query  1769    TTAGAGGCCTTGGGGATGTAACATCCTTAACCTATTCTCAAACTTTAAATGTGTAAGAAG  1828
               ||||||||||||||||||||||||||||||||||||||||||||||||||||||||||||
Sbjct  730367  TTAGAGGCCTTGGGGATGTAACATCCTTAACCTATTCTCAAACTTTAAATGTGTAAGAAG  730426

Query  1829    TCCTTGTTACTTAAGTGAACGTGGACATGCGAATGAGAGTTTCTAGTGGGCCATTTTTGG  1888
               |||||||||||| |||||||||||||||||||||||||||||||||||||||||||||||
Sbjct  730427  TCCTTGTTACTTGAGTGAACGTGGACATGCGAATGAGAGTTTCTAGTGGGCCATTTTTGG  730486

Query  1889    TAAGCAGAACTGGCGATGCGGGATGAACCGATCGTGAGGTTAAGGTGCCGGAATACACGC  1948
               ||||||||||||||||||||||||||||||||||||||||||||||||||||||||||||
Sbjct  730487  TAAGCAGAACTGGCGATGCGGGATGAACCGATCGTGAGGTTAAGGTGCCGGAATACACGC  730546

Query  1949    TCATCAGACACCACAAAAGGTGTTAGTTCATCTAGACAGCAGGACGGTGGCCATGGAAGT  2008
               ||||||||||||||||||||||||||||||||||||||||||||||||||||||||||||
Sbjct  730547  TCATCAGACACCACAAAAGGTGTTAGTTCATCTAGACAGCAGGACGGTGGCCATGGAAGT  730606

Query  2009    TGGAATCCGCTAAGGAGTGTGTAACAACTCACCTGCCGAATGAACTAGCCCTGAAAATGG  2068
                |||||||||||||||||||||||||||||||||||||||||||||||||||||||||||
Sbjct  730607  CGGAATCCGCTAAGGAGTGTGTAACAACTCACCTGCCGAATGAACTAGCCCTGAAAATGG  730666

Query  2069    ATGGCGCTTAAGCGTGTTACCTATACCTCACCGTCAATGTTAGAGCGATGCGTTGACGAG  2128
               |||||||||||||||||||||||||||||||||||| ||||||||||||||| |||||||
Sbjct  730667  ATGGCGCTTAAGCGTGTTACCTATACCTCACCGTCAGTGTTAGAGCGATGCGCTGACGAG  730726

Query  2129    TAGGCAGGCGTGGAGGTTGTATCGAAGCCTAGGCAGTGATGCTGGGTGGAACAGCCTCTA  2188
               ||||||||||||||||||||||||||||||||||||||||||||||||||||||||||||
Sbjct  730727  TAGGCAGGCGTGGAGGTTGTATCGAAGCCTAGGCAGTGATGCTGGGTGGAACAGCCTCTA  730786

Query  2189    GTGC  2192
               ||||
Sbjct  730787  GTGC  730790


 Score = 2806 bits (1519),  Expect = 0.0
 Identities = 1837/1984 (93%), Gaps = 47/1984 (2%)
 Strand=Plus/Plus

Query  223     ACAAACTCGTATGGATTTGTATGAACGTGAGATATATCGTTGGACCGTCACTGGCCAACA  282
               ||||||||| |||| || ||||||||||| ||  | | ||||||||||||||||||||||
Sbjct  736592  ACAAACTCGAATGG-TTAGTATGAACGTG-GAACT-TGGTTGGACCGTCACTGGCCAACA  736648

Query  283     AA-TATAACACAACTTTCGACAACGGATCTCTTGGTTCTCCCATCGATGAAGAACGCAGC  341
               || ||| |||||||||||||||||||||||||||||||||||||||||||||||||||||
Sbjct  736649  AACTAT-ACACAACTTTCGACAACGGATCTCTTGGTTCTCCCATCGATGAAGAACGCAGC  736707

Query  342     GAAACGCGATAGGTAATGTGAATTGCAGAATTCCGTGAATCATCGAATCTTTGAACGCAC  401
               ||||||||||||||||||||||||||||||||||||||||||||||||||||||||||||
Sbjct  736708  GAAACGCGATAGGTAATGTGAATTGCAGAATTCCGTGAATCATCGAATCTTTGAACGCAC  736767

Query  402     CTTGCGCTCTATGGTATTCCGTAGAGCATGCCTGTTTGAGTGCCGTGAATTCTCCCATCC  461
               |||||||||||||| | ||||||||||||||||||||||||||| |||| ||||||| ||
Sbjct  736768  CTTGCGCTCTATGGCAATCCGTAGAGCATGCCTGTTTGAGTGCCATGAAATCTCCCACCC  736827

Query  462     CAAGCGGTTTTTATCAAAG-AATTGCTAGGC-GAAGGGGT-TGAGATGGGCGTTGTTATA  518
               |||||||||||||  || | ||  ||| ||| || ||||| || ||| || | ||   | 
Sbjct  736828  CAAGCGGTTTTTA--AATGAAACGGCTTGGCGGATGGGGTCTG-GAT-GG-G-TG-CCT-  736879

Query  519     ACTG-CTTTTCTTCTCTAG-AAAAGCTCGCCCGAAAAACAGCTAACGCCTCTGGGCCACT  576
                ||| ||   || | |||| | | ||||||||||||  ||   | ||||| || | ||||
Sbjct  736880  -CTGCCTGCGCTAC-CTAGCACAGGCTCGCCCGAAATGCA-TGAGCGCCT-TGAGACACT  736935

Query  577     TTGCATCCGCTTCTCTG-AGGGGA-GAAGCGGCCAAGC-GCGCTCTGATCATCAGGCATA  633
               |||||||||| ||||||   |||| || |||||||||| | | | |  ||  | ||||| 
Sbjct  736936  TTGCATCCGCCTCTCTGTTTGGGAGGAGGCGGCCAAGCAGTG-T-TTTTCTCCTGGCATG  736993

Query  634     GCATGATACGTCATTTGCTATG----CTGTAGGA-GAGCATTTGGTTGTGGTTATACCGC  688
               ||||||||||||||||||||||    ||  |||| ||   ||||||||||    | | ||
Sbjct  736994  GCATGATACGTCATTTGCTATGTCGCCTAAAGGAGGAATGTTTGGTTGTG----T-CTGC  737048

Query  689     GTGCGTCAtttttttttttGCAAACGCAAAGAAAAAAGCCCCCTTTCATTTCTGGTCTCA  748
               ||| | |   ||     ||||   | |   |   | | |||  ||||| |||||||||||
Sbjct  737049  GTGTG-C---TTCGAACTTGC---CTCTGTG-GCACATCCCAATTTCACTTCTGGTCTCA  737100

Query  749     AATCAGGTAGGATCACCCGCTGAACTTAAGCATATCAATAAGCGGAGGAAAAGAAACTAA  808
               ||||||||||||||||||||||||||||||||||||||||||||||||||||||||||||
Sbjct  737101  AATCAGGTAGGATCACCCGCTGAACTTAAGCATATCAATAAGCGGAGGAAAAGAAACTAA  737160

Query  809     CAAGGATTCCCCTAGTAACGGCGAGCGAAGCGGGAAGAGCTCAAATTTGAAAGCTGGCAC  868
               ||||||||||||||||||||||||||||||||||||||||||||||||||||||||||  
Sbjct  737161  CAAGGATTCCCCTAGTAACGGCGAGCGAAGCGGGAAGAGCTCAAATTTGAAAGCTGGCGT  737220

Query  869     CTCCGGTGTCCGCGTTGTAATCTCGAGACGTGTTTTCCGTGCGGCTCTATGGACAAGTCC  928
               || ||| |||||||||||||||||||||||||||||||||||||||||||||||||||||
Sbjct  737221  CTTCGGCGTCCGCGTTGTAATCTCGAGACGTGTTTTCCGTGCGGCTCTATGGACAAGTCC  737280

Query  929     CTTGGAATAGGGCATCGTAGAGGGTGAGAATCCCGTACTTGCCATGGAAGAACCGTGCTT  988
               ||||||| ||||||||||||||||||| |||||||||||||||||||||| |||||||||
Sbjct  737281  CTTGGAACAGGGCATCGTAGAGGGTGAAAATCCCGTACTTGCCATGGAAGTACCGTGCTT  737340

Query  989     TGCGATACACGCTCTAAGAGTCGAGTTGTTTGGGATTGCAGCTCAAAATGGGTGGTAGAC  1048
               || ||||||||||| ||||||||||| |||||||||||| ||||||| ||||||||||||
Sbjct  737341  TGTGATACACGCTCCAAGAGTCGAGTAGTTTGGGATTGCTGCTCAAAGTGGGTGGTAGAC  737400

Query  1049    TCCATCTAAAGCTAAATATCGGGGAGAGACCGATAGCGAACAAGTACCGTGAGGGAAAGA  1108
               ||||||||||||||||||||||||||||||||||||||||||||||||||||||||||||
Sbjct  737401  TCCATCTAAAGCTAAATATCGGGGAGAGACCGATAGCGAACAAGTACCGTGAGGGAAAGA  737460

Query  1109    TGAAAAGCACTTTGGAAAGAGAGTTAAAAGTACGTGAAATTGTCGAAAGGGAAGCACTTG  1168
               ||||||||||||||||||||||||||||||||||||||||||||||||||||||||||||
Sbjct  737461  TGAAAAGCACTTTGGAAAGAGAGTTAAAAGTACGTGAAATTGTCGAAAGGGAAGCACTTG  737520

Query  1169    AAGTCAGCCATGCTGCTTGAGACTCAGCCTGGCCTTTGGGCTTGGTGTATTTCTCGGTGG  1228
               ||||||||||||||||||||||||||||||||| |||  ||||||||||||||||||| |
Sbjct  737521  AAGTCAGCCATGCTGCTTGAGACTCAGCCTGGC-TTT-TGCTTGGTGTATTTCTCGGTAG  737578

Query  1229    CAAGCCAGCATTGGTTTGGGTCGTCGGAGAAGCGCATAGGGAATGTAGCGTCTCCGGACG  1288
               |||||||||||||||||| ||||||||||||||| || |||||||| || ||  |||| |
Sbjct  737579  CAAGCCAGCATTGGTTTGTGTCGTCGGAGAAGCGTATGGGGAATGTGGCATCCTCGGATG  737638

Query  1289    TGTTATAGCCTTATGCAGGATACGACGACCTGGATCAAGGAACGCAGTGTGCCCTCTGGG  1348
               |||||||||| | |||||||||||||||| | || |||||||||||||||||||||||||
Sbjct  737639  TGTTATAGCCCTGTGCAGGATACGACGACGTAGACCAAGGAACGCAGTGTGCCCTCTGGG  737698

Query  1349    CGGGTCTTCGGACACCTTCACACTTAGGATGCTGGCGTAATGGCTTTAAGTGGCCCGTCT  1408
               ||||||||||||||||||||||||||||||||||||||||||||||||||||||||||||
Sbjct  737699  CGGGTCTTCGGACACCTTCACACTTAGGATGCTGGCGTAATGGCTTTAAGTGGCCCGTCT  737758

Query  1409    TGAAACACGGACCAAGGAGTCTAACATGTGTGCGAGTTTTTGGGTGGCAAACCCATGAGC  1468
               ||||||||||||||||||||||||||||||||||||||||||||||||||||||||||||
Sbjct  737759  TGAAACACGGACCAAGGAGTCTAACATGTGTGCGAGTTTTTGGGTGGCAAACCCATGAGC  737818

Query  1469    GTAATGAAAGTGAATACAGGTGGGATCCGCAAGGAGCACCATCGACCGGCCCTGAACTTC  1528
               ||||||||||||||| |||||||||||||||||||||||||||||||||||||||  |||
Sbjct  737819  GTAATGAAAGTGAATGCAGGTGGGATCCGCAAGGAGCACCATCGACCGGCCCTGATGTTC  737878

Query  1529    TGGGATGGGTCTGAGTAAGAGCATATATGTTGGGACCCGAAAGATGGTGAACTATGCCTG  1588
               | ||||||||||| ||||||||||||||||||||||||||||||||||||||||||||||
Sbjct  737879  TCGGATGGGTCTGCGTAAGAGCATATATGTTGGGACCCGAAAGATGGTGAACTATGCCTG  737938

Query  1589    AATAGGGCGAAGCCAGAGGAAACTCTGGTGGAGGCTCGCAGCGGTTCTGACGTGCAAATC  1648
               ||||||||||||||||||||||||||||||||||||||||||||||||||||||||||||
Sbjct  737939  AATAGGGCGAAGCCAGAGGAAACTCTGGTGGAGGCTCGCAGCGGTTCTGACGTGCAAATC  737998

Query  1649    GATCGTCAAATTTGGGTATAGGGGCGAAAGACTAATCGAACCATCTAGTAGCTGGTTCCT  1708
               ||||||||||||||||||||||||||||||||||||||||||||||||||||||||||||
Sbjct  737999  GATCGTCAAATTTGGGTATAGGGGCGAAAGACTAATCGAACCATCTAGTAGCTGGTTCCT  738058

Query  1709    GCCGAAGTTTCCCTCAGGATAGCAGAAACTCGTATCAGTTTTATGAGGTAAAGCGAATGA  1768
               ||||||||||||||||||||||||||||||||||||||||||||||||||||||||||||
Sbjct  738059  GCCGAAGTTTCCCTCAGGATAGCAGAAACTCGTATCAGTTTTATGAGGTAAAGCGAATGA  738118

Query  1769    TTAGAGGCCTTGGGGATGTAACATCCTTAACCTATTCTCAAACTTTAAATGTGTAAGAAG  1828
               ||||||||||||||||||||||||||||||||||||||||||||||||||||||||||||
Sbjct  738119  TTAGAGGCCTTGGGGATGTAACATCCTTAACCTATTCTCAAACTTTAAATGTGTAAGAAG  738178

Query  1829    TCCTTGTTACTTAAGTGAACGTGGACATGCGAATGAGAGTTTCTAGTGGGCCATTTTTGG  1888
               |||||||||||| |||||||||||||||||||||||||||||||||||||||||||||||
Sbjct  738179  TCCTTGTTACTTGAGTGAACGTGGACATGCGAATGAGAGTTTCTAGTGGGCCATTTTTGG  738238

Query  1889    TAAGCAGAACTGGCGATGCGGGATGAACCGATCGTGAGGTTAAGGTGCCGGAATACACGC  1948
               ||||||||||||||||||||||||||||||||||||||||||||||||||||||||||||
Sbjct  738239  TAAGCAGAACTGGCGATGCGGGATGAACCGATCGTGAGGTTAAGGTGCCGGAATACACGC  738298

Query  1949    TCATCAGACACCACAAAAGGTGTTAGTTCATCTAGACAGCAGGACGGTGGCCATGGAAGT  2008
               ||||||||||||||||||||||||||||||||||||||||||||||||||||||||||||
Sbjct  738299  TCATCAGACACCACAAAAGGTGTTAGTTCATCTAGACAGCAGGACGGTGGCCATGGAAGT  738358

Query  2009    TGGAATCCGCTAAGGAGTGTGTAACAACTCACCTGCCGAATGAACTAGCCCTGAAAATGG  2068
                |||||||||||||||||||||||||||||||||||||||||||||||||||||||||||
Sbjct  738359  CGGAATCCGCTAAGGAGTGTGTAACAACTCACCTGCCGAATGAACTAGCCCTGAAAATGG  738418

Query  2069    ATGGCGCTTAAGCGTGTTACCTATACCTCACCGTCAATGTTAGAGCGATGCGTTGACGAG  2128
               |||||||||||||||||||||||||||||||||||| ||||||||||||||| |||||||
Sbjct  738419  ATGGCGCTTAAGCGTGTTACCTATACCTCACCGTCAGTGTTAGAGCGATGCGCTGACGAG  738478

Query  2129    TAGGCAGGCGTGGAGGTTGTATCGAAGCCTAGGCAGTGATGCTGGGTGGAACAGCCTCTA  2188
               ||||||||||||||||||||||||||||||||||||||||||||||||||||||||||||
Sbjct  738479  TAGGCAGGCGTGGAGGTTGTATCGAAGCCTAGGCAGTGATGCTGGGTGGAACAGCCTCTA  738538

Query  2189    GTGC  2192
               ||||
Sbjct  738539  GTGC  738542


 Score = 2806 bits (1519),  Expect = 0.0
 Identities = 1837/1984 (93%), Gaps = 47/1984 (2%)
 Strand=Plus/Plus

Query  223     ACAAACTCGTATGGATTTGTATGAACGTGAGATATATCGTTGGACCGTCACTGGCCAACA  282
               ||||||||| |||| || ||||||||||| ||  | | ||||||||||||||||||||||
Sbjct  744344  ACAAACTCGAATGG-TTAGTATGAACGTG-GAACT-TGGTTGGACCGTCACTGGCCAACA  744400

Query  283     AA-TATAACACAACTTTCGACAACGGATCTCTTGGTTCTCCCATCGATGAAGAACGCAGC  341
               || ||| |||||||||||||||||||||||||||||||||||||||||||||||||||||
Sbjct  744401  AACTAT-ACACAACTTTCGACAACGGATCTCTTGGTTCTCCCATCGATGAAGAACGCAGC  744459

Query  342     GAAACGCGATAGGTAATGTGAATTGCAGAATTCCGTGAATCATCGAATCTTTGAACGCAC  401
               ||||||||||||||||||||||||||||||||||||||||||||||||||||||||||||
Sbjct  744460  GAAACGCGATAGGTAATGTGAATTGCAGAATTCCGTGAATCATCGAATCTTTGAACGCAC  744519

Query  402     CTTGCGCTCTATGGTATTCCGTAGAGCATGCCTGTTTGAGTGCCGTGAATTCTCCCATCC  461
               |||||||||||||| | ||||||||||||||||||||||||||| |||| ||||||| ||
Sbjct  744520  CTTGCGCTCTATGGCAATCCGTAGAGCATGCCTGTTTGAGTGCCATGAAATCTCCCACCC  744579

Query  462     CAAGCGGTTTTTATCAAAG-AATTGCTAGGC-GAAGGGGT-TGAGATGGGCGTTGTTATA  518
               |||||||||||||  || | ||  ||| ||| || ||||| || ||| || | ||   | 
Sbjct  744580  CAAGCGGTTTTTA--AATGAAACGGCTTGGCGGATGGGGTCTG-GAT-GG-G-TG-CCT-  744631

Query  519     ACTG-CTTTTCTTCTCTAG-AAAAGCTCGCCCGAAAAACAGCTAACGCCTCTGGGCCACT  576
                ||| ||   || | |||| | | ||||||||||||  ||   | ||||| || | ||||
Sbjct  744632  -CTGCCTGCGCTAC-CTAGCACAGGCTCGCCCGAAATGCA-TGAGCGCCT-TGAGACACT  744687

Query  577     TTGCATCCGCTTCTCTG-AGGGGA-GAAGCGGCCAAGC-GCGCTCTGATCATCAGGCATA  633
               |||||||||| ||||||   |||| || |||||||||| | | | |  ||  | ||||| 
Sbjct  744688  TTGCATCCGCCTCTCTGTTTGGGAGGAGGCGGCCAAGCAGTG-T-TTTTCTCCTGGCATG  744745

Query  634     GCATGATACGTCATTTGCTATG----CTGTAGGA-GAGCATTTGGTTGTGGTTATACCGC  688
               ||||||||||||||||||||||    ||  |||| ||   ||||||||||    | | ||
Sbjct  744746  GCATGATACGTCATTTGCTATGTCGCCTAAAGGAGGAATGTTTGGTTGTG----T-CTGC  744800

Query  689     GTGCGTCAtttttttttttGCAAACGCAAAGAAAAAAGCCCCCTTTCATTTCTGGTCTCA  748
               ||| | |   ||     ||||   | |   |   | | |||  ||||| |||||||||||
Sbjct  744801  GTGTG-C---TTCGAACTTGC---CTCTGTG-GCACATCCCAATTTCACTTCTGGTCTCA  744852

Query  749     AATCAGGTAGGATCACCCGCTGAACTTAAGCATATCAATAAGCGGAGGAAAAGAAACTAA  808
               ||||||||||||||||||||||||||||||||||||||||||||||||||||||||||||
Sbjct  744853  AATCAGGTAGGATCACCCGCTGAACTTAAGCATATCAATAAGCGGAGGAAAAGAAACTAA  744912

Query  809     CAAGGATTCCCCTAGTAACGGCGAGCGAAGCGGGAAGAGCTCAAATTTGAAAGCTGGCAC  868
               ||||||||||||||||||||||||||||||||||||||||||||||||||||||||||  
Sbjct  744913  CAAGGATTCCCCTAGTAACGGCGAGCGAAGCGGGAAGAGCTCAAATTTGAAAGCTGGCGT  744972

Query  869     CTCCGGTGTCCGCGTTGTAATCTCGAGACGTGTTTTCCGTGCGGCTCTATGGACAAGTCC  928
               || ||| |||||||||||||||||||||||||||||||||||||||||||||||||||||
Sbjct  744973  CTTCGGCGTCCGCGTTGTAATCTCGAGACGTGTTTTCCGTGCGGCTCTATGGACAAGTCC  745032

Query  929     CTTGGAATAGGGCATCGTAGAGGGTGAGAATCCCGTACTTGCCATGGAAGAACCGTGCTT  988
               ||||||| ||||||||||||||||||| |||||||||||||||||||||| |||||||||
Sbjct  745033  CTTGGAACAGGGCATCGTAGAGGGTGAAAATCCCGTACTTGCCATGGAAGTACCGTGCTT  745092

Query  989     TGCGATACACGCTCTAAGAGTCGAGTTGTTTGGGATTGCAGCTCAAAATGGGTGGTAGAC  1048
               || ||||||||||| ||||||||||| |||||||||||| ||||||| ||||||||||||
Sbjct  745093  TGTGATACACGCTCCAAGAGTCGAGTAGTTTGGGATTGCTGCTCAAAGTGGGTGGTAGAC  745152

Query  1049    TCCATCTAAAGCTAAATATCGGGGAGAGACCGATAGCGAACAAGTACCGTGAGGGAAAGA  1108
               ||||||||||||||||||||||||||||||||||||||||||||||||||||||||||||
Sbjct  745153  TCCATCTAAAGCTAAATATCGGGGAGAGACCGATAGCGAACAAGTACCGTGAGGGAAAGA  745212

Query  1109    TGAAAAGCACTTTGGAAAGAGAGTTAAAAGTACGTGAAATTGTCGAAAGGGAAGCACTTG  1168
               ||||||||||||||||||||||||||||||||||||||||||||||||||||||||||||
Sbjct  745213  TGAAAAGCACTTTGGAAAGAGAGTTAAAAGTACGTGAAATTGTCGAAAGGGAAGCACTTG  745272

Query  1169    AAGTCAGCCATGCTGCTTGAGACTCAGCCTGGCCTTTGGGCTTGGTGTATTTCTCGGTGG  1228
               ||||||||||||||||||||||||||||||||| |||  ||||||||||||||||||| |
Sbjct  745273  AAGTCAGCCATGCTGCTTGAGACTCAGCCTGGC-TTT-TGCTTGGTGTATTTCTCGGTAG  745330

Query  1229    CAAGCCAGCATTGGTTTGGGTCGTCGGAGAAGCGCATAGGGAATGTAGCGTCTCCGGACG  1288
               |||||||||||||||||| ||||||||||||||| || |||||||| || ||  |||| |
Sbjct  745331  CAAGCCAGCATTGGTTTGTGTCGTCGGAGAAGCGTATGGGGAATGTGGCATCCTCGGATG  745390

Query  1289    TGTTATAGCCTTATGCAGGATACGACGACCTGGATCAAGGAACGCAGTGTGCCCTCTGGG  1348
               |||||||||| | |||||||||||||||| | || |||||||||||||||||||||||||
Sbjct  745391  TGTTATAGCCCTGTGCAGGATACGACGACGTAGACCAAGGAACGCAGTGTGCCCTCTGGG  745450

Query  1349    CGGGTCTTCGGACACCTTCACACTTAGGATGCTGGCGTAATGGCTTTAAGTGGCCCGTCT  1408
               ||||||||||||||||||||||||||||||||||||||||||||||||||||||||||||
Sbjct  745451  CGGGTCTTCGGACACCTTCACACTTAGGATGCTGGCGTAATGGCTTTAAGTGGCCCGTCT  745510

Query  1409    TGAAACACGGACCAAGGAGTCTAACATGTGTGCGAGTTTTTGGGTGGCAAACCCATGAGC  1468
               ||||||||||||||||||||||||||||||||||||||||||||||||||||||||||||
Sbjct  745511  TGAAACACGGACCAAGGAGTCTAACATGTGTGCGAGTTTTTGGGTGGCAAACCCATGAGC  745570

Query  1469    GTAATGAAAGTGAATACAGGTGGGATCCGCAAGGAGCACCATCGACCGGCCCTGAACTTC  1528
               ||||||||||||||| |||||||||||||||||||||||||||||||||||||||  |||
Sbjct  745571  GTAATGAAAGTGAATGCAGGTGGGATCCGCAAGGAGCACCATCGACCGGCCCTGATGTTC  745630

Query  1529    TGGGATGGGTCTGAGTAAGAGCATATATGTTGGGACCCGAAAGATGGTGAACTATGCCTG  1588
               | ||||||||||| ||||||||||||||||||||||||||||||||||||||||||||||
Sbjct  745631  TCGGATGGGTCTGCGTAAGAGCATATATGTTGGGACCCGAAAGATGGTGAACTATGCCTG  745690

Query  1589    AATAGGGCGAAGCCAGAGGAAACTCTGGTGGAGGCTCGCAGCGGTTCTGACGTGCAAATC  1648
               ||||||||||||||||||||||||||||||||||||||||||||||||||||||||||||
Sbjct  745691  AATAGGGCGAAGCCAGAGGAAACTCTGGTGGAGGCTCGCAGCGGTTCTGACGTGCAAATC  745750

Query  1649    GATCGTCAAATTTGGGTATAGGGGCGAAAGACTAATCGAACCATCTAGTAGCTGGTTCCT  1708
               ||||||||||||||||||||||||||||||||||||||||||||||||||||||||||||
Sbjct  745751  GATCGTCAAATTTGGGTATAGGGGCGAAAGACTAATCGAACCATCTAGTAGCTGGTTCCT  745810

Query  1709    GCCGAAGTTTCCCTCAGGATAGCAGAAACTCGTATCAGTTTTATGAGGTAAAGCGAATGA  1768
               ||||||||||||||||||||||||||||||||||||||||||||||||||||||||||||
Sbjct  745811  GCCGAAGTTTCCCTCAGGATAGCAGAAACTCGTATCAGTTTTATGAGGTAAAGCGAATGA  745870

Query  1769    TTAGAGGCCTTGGGGATGTAACATCCTTAACCTATTCTCAAACTTTAAATGTGTAAGAAG  1828
               ||||||||||||||||||||||||||||||||||||||||||||||||||||||||||||
Sbjct  745871  TTAGAGGCCTTGGGGATGTAACATCCTTAACCTATTCTCAAACTTTAAATGTGTAAGAAG  745930

Query  1829    TCCTTGTTACTTAAGTGAACGTGGACATGCGAATGAGAGTTTCTAGTGGGCCATTTTTGG  1888
               |||||||||||| |||||||||||||||||||||||||||||||||||||||||||||||
Sbjct  745931  TCCTTGTTACTTGAGTGAACGTGGACATGCGAATGAGAGTTTCTAGTGGGCCATTTTTGG  745990

Query  1889    TAAGCAGAACTGGCGATGCGGGATGAACCGATCGTGAGGTTAAGGTGCCGGAATACACGC  1948
               ||||||||||||||||||||||||||||||||||||||||||||||||||||||||||||
Sbjct  745991  TAAGCAGAACTGGCGATGCGGGATGAACCGATCGTGAGGTTAAGGTGCCGGAATACACGC  746050

Query  1949    TCATCAGACACCACAAAAGGTGTTAGTTCATCTAGACAGCAGGACGGTGGCCATGGAAGT  2008
               ||||||||||||||||||||||||||||||||||||||||||||||||||||||||||||
Sbjct  746051  TCATCAGACACCACAAAAGGTGTTAGTTCATCTAGACAGCAGGACGGTGGCCATGGAAGT  746110

Query  2009    TGGAATCCGCTAAGGAGTGTGTAACAACTCACCTGCCGAATGAACTAGCCCTGAAAATGG  2068
                |||||||||||||||||||||||||||||||||||||||||||||||||||||||||||
Sbjct  746111  CGGAATCCGCTAAGGAGTGTGTAACAACTCACCTGCCGAATGAACTAGCCCTGAAAATGG  746170

Query  2069    ATGGCGCTTAAGCGTGTTACCTATACCTCACCGTCAATGTTAGAGCGATGCGTTGACGAG  2128
               |||||||||||||||||||||||||||||||||||| ||||||||||||||| |||||||
Sbjct  746171  ATGGCGCTTAAGCGTGTTACCTATACCTCACCGTCAGTGTTAGAGCGATGCGCTGACGAG  746230

Query  2129    TAGGCAGGCGTGGAGGTTGTATCGAAGCCTAGGCAGTGATGCTGGGTGGAACAGCCTCTA  2188
               ||||||||||||||||||||||||||||||||||||||||||||||||||||||||||||
Sbjct  746231  TAGGCAGGCGTGGAGGTTGTATCGAAGCCTAGGCAGTGATGCTGGGTGGAACAGCCTCTA  746290

Query  2189    GTGC  2192
               ||||
Sbjct  746291  GTGC  746294


 Score = 2806 bits (1519),  Expect = 0.0
 Identities = 1837/1984 (93%), Gaps = 47/1984 (2%)
 Strand=Plus/Plus

Query  223     ACAAACTCGTATGGATTTGTATGAACGTGAGATATATCGTTGGACCGTCACTGGCCAACA  282
               ||||||||| |||| || ||||||||||| ||  | | ||||||||||||||||||||||
Sbjct  752097  ACAAACTCGAATGG-TTAGTATGAACGTG-GAACT-TGGTTGGACCGTCACTGGCCAACA  752153

Query  283     AA-TATAACACAACTTTCGACAACGGATCTCTTGGTTCTCCCATCGATGAAGAACGCAGC  341
               || ||| |||||||||||||||||||||||||||||||||||||||||||||||||||||
Sbjct  752154  AACTAT-ACACAACTTTCGACAACGGATCTCTTGGTTCTCCCATCGATGAAGAACGCAGC  752212

Query  342     GAAACGCGATAGGTAATGTGAATTGCAGAATTCCGTGAATCATCGAATCTTTGAACGCAC  401
               ||||||||||||||||||||||||||||||||||||||||||||||||||||||||||||
Sbjct  752213  GAAACGCGATAGGTAATGTGAATTGCAGAATTCCGTGAATCATCGAATCTTTGAACGCAC  752272

Query  402     CTTGCGCTCTATGGTATTCCGTAGAGCATGCCTGTTTGAGTGCCGTGAATTCTCCCATCC  461
               |||||||||||||| | ||||||||||||||||||||||||||| |||| ||||||| ||
Sbjct  752273  CTTGCGCTCTATGGCAATCCGTAGAGCATGCCTGTTTGAGTGCCATGAAATCTCCCACCC  752332

Query  462     CAAGCGGTTTTTATCAAAG-AATTGCTAGGC-GAAGGGGT-TGAGATGGGCGTTGTTATA  518
               |||||||||||||  || | ||  ||| ||| || ||||| || ||| || | ||   | 
Sbjct  752333  CAAGCGGTTTTTA--AATGAAACGGCTTGGCGGATGGGGTCTG-GAT-GG-G-TG-CCT-  752384

Query  519     ACTG-CTTTTCTTCTCTAG-AAAAGCTCGCCCGAAAAACAGCTAACGCCTCTGGGCCACT  576
                ||| ||   || | |||| | | ||||||||||||  ||   | ||||| || | ||||
Sbjct  752385  -CTGCCTGCGCTAC-CTAGCACAGGCTCGCCCGAAATGCA-TGAGCGCCT-TGAGACACT  752440

Query  577     TTGCATCCGCTTCTCTG-AGGGGA-GAAGCGGCCAAGC-GCGCTCTGATCATCAGGCATA  633
               |||||||||| ||||||   |||| || |||||||||| | | | |  ||  | ||||| 
Sbjct  752441  TTGCATCCGCCTCTCTGTTTGGGAGGAGGCGGCCAAGCAGTG-T-TTTTCTCCTGGCATG  752498

Query  634     GCATGATACGTCATTTGCTATG----CTGTAGGA-GAGCATTTGGTTGTGGTTATACCGC  688
               ||||||||||||||||||||||    ||  |||| ||   ||||||||||    | | ||
Sbjct  752499  GCATGATACGTCATTTGCTATGTCGCCTAAAGGAGGAATGTTTGGTTGTG----T-CTGC  752553

Query  689     GTGCGTCAtttttttttttGCAAACGCAAAGAAAAAAGCCCCCTTTCATTTCTGGTCTCA  748
               ||| | |   ||     ||||   | |   |   | | |||  ||||| |||||||||||
Sbjct  752554  GTGTG-C---TTCGAACTTGC---CTCTGTG-GCACATCCCAATTTCACTTCTGGTCTCA  752605

Query  749     AATCAGGTAGGATCACCCGCTGAACTTAAGCATATCAATAAGCGGAGGAAAAGAAACTAA  808
               ||||||||||||||||||||||||||||||||||||||||||||||||||||||||||||
Sbjct  752606  AATCAGGTAGGATCACCCGCTGAACTTAAGCATATCAATAAGCGGAGGAAAAGAAACTAA  752665

Query  809     CAAGGATTCCCCTAGTAACGGCGAGCGAAGCGGGAAGAGCTCAAATTTGAAAGCTGGCAC  868
               ||||||||||||||||||||||||||||||||||||||||||||||||||||||||||  
Sbjct  752666  CAAGGATTCCCCTAGTAACGGCGAGCGAAGCGGGAAGAGCTCAAATTTGAAAGCTGGCGT  752725

Query  869     CTCCGGTGTCCGCGTTGTAATCTCGAGACGTGTTTTCCGTGCGGCTCTATGGACAAGTCC  928
               || ||| |||||||||||||||||||||||||||||||||||||||||||||||||||||
Sbjct  752726  CTTCGGCGTCCGCGTTGTAATCTCGAGACGTGTTTTCCGTGCGGCTCTATGGACAAGTCC  752785

Query  929     CTTGGAATAGGGCATCGTAGAGGGTGAGAATCCCGTACTTGCCATGGAAGAACCGTGCTT  988
               ||||||| ||||||||||||||||||| |||||||||||||||||||||| |||||||||
Sbjct  752786  CTTGGAACAGGGCATCGTAGAGGGTGAAAATCCCGTACTTGCCATGGAAGTACCGTGCTT  752845

Query  989     TGCGATACACGCTCTAAGAGTCGAGTTGTTTGGGATTGCAGCTCAAAATGGGTGGTAGAC  1048
               || ||||||||||| ||||||||||| |||||||||||| ||||||| ||||||||||||
Sbjct  752846  TGTGATACACGCTCCAAGAGTCGAGTAGTTTGGGATTGCTGCTCAAAGTGGGTGGTAGAC  752905

Query  1049    TCCATCTAAAGCTAAATATCGGGGAGAGACCGATAGCGAACAAGTACCGTGAGGGAAAGA  1108
               ||||||||||||||||||||||||||||||||||||||||||||||||||||||||||||
Sbjct  752906  TCCATCTAAAGCTAAATATCGGGGAGAGACCGATAGCGAACAAGTACCGTGAGGGAAAGA  752965

Query  1109    TGAAAAGCACTTTGGAAAGAGAGTTAAAAGTACGTGAAATTGTCGAAAGGGAAGCACTTG  1168
               ||||||||||||||||||||||||||||||||||||||||||||||||||||||||||||
Sbjct  752966  TGAAAAGCACTTTGGAAAGAGAGTTAAAAGTACGTGAAATTGTCGAAAGGGAAGCACTTG  753025

Query  1169    AAGTCAGCCATGCTGCTTGAGACTCAGCCTGGCCTTTGGGCTTGGTGTATTTCTCGGTGG  1228
               ||||||||||||||||||||||||||||||||| |||  ||||||||||||||||||| |
Sbjct  753026  AAGTCAGCCATGCTGCTTGAGACTCAGCCTGGC-TTT-TGCTTGGTGTATTTCTCGGTAG  753083

Query  1229    CAAGCCAGCATTGGTTTGGGTCGTCGGAGAAGCGCATAGGGAATGTAGCGTCTCCGGACG  1288
               |||||||||||||||||| ||||||||||||||| || |||||||| || ||  |||| |
Sbjct  753084  CAAGCCAGCATTGGTTTGTGTCGTCGGAGAAGCGTATGGGGAATGTGGCATCCTCGGATG  753143

Query  1289    TGTTATAGCCTTATGCAGGATACGACGACCTGGATCAAGGAACGCAGTGTGCCCTCTGGG  1348
               |||||||||| | |||||||||||||||| | || |||||||||||||||||||||||||
Sbjct  753144  TGTTATAGCCCTGTGCAGGATACGACGACGTAGACCAAGGAACGCAGTGTGCCCTCTGGG  753203

Query  1349    CGGGTCTTCGGACACCTTCACACTTAGGATGCTGGCGTAATGGCTTTAAGTGGCCCGTCT  1408
               ||||||||||||||||||||||||||||||||||||||||||||||||||||||||||||
Sbjct  753204  CGGGTCTTCGGACACCTTCACACTTAGGATGCTGGCGTAATGGCTTTAAGTGGCCCGTCT  753263

Query  1409    TGAAACACGGACCAAGGAGTCTAACATGTGTGCGAGTTTTTGGGTGGCAAACCCATGAGC  1468
               ||||||||||||||||||||||||||||||||||||||||||||||||||||||||||||
Sbjct  753264  TGAAACACGGACCAAGGAGTCTAACATGTGTGCGAGTTTTTGGGTGGCAAACCCATGAGC  753323

Query  1469    GTAATGAAAGTGAATACAGGTGGGATCCGCAAGGAGCACCATCGACCGGCCCTGAACTTC  1528
               ||||||||||||||| |||||||||||||||||||||||||||||||||||||||  |||
Sbjct  753324  GTAATGAAAGTGAATGCAGGTGGGATCCGCAAGGAGCACCATCGACCGGCCCTGATGTTC  753383

Query  1529    TGGGATGGGTCTGAGTAAGAGCATATATGTTGGGACCCGAAAGATGGTGAACTATGCCTG  1588
               | ||||||||||| ||||||||||||||||||||||||||||||||||||||||||||||
Sbjct  753384  TCGGATGGGTCTGCGTAAGAGCATATATGTTGGGACCCGAAAGATGGTGAACTATGCCTG  753443

Query  1589    AATAGGGCGAAGCCAGAGGAAACTCTGGTGGAGGCTCGCAGCGGTTCTGACGTGCAAATC  1648
               ||||||||||||||||||||||||||||||||||||||||||||||||||||||||||||
Sbjct  753444  AATAGGGCGAAGCCAGAGGAAACTCTGGTGGAGGCTCGCAGCGGTTCTGACGTGCAAATC  753503

Query  1649    GATCGTCAAATTTGGGTATAGGGGCGAAAGACTAATCGAACCATCTAGTAGCTGGTTCCT  1708
               ||||||||||||||||||||||||||||||||||||||||||||||||||||||||||||
Sbjct  753504  GATCGTCAAATTTGGGTATAGGGGCGAAAGACTAATCGAACCATCTAGTAGCTGGTTCCT  753563

Query  1709    GCCGAAGTTTCCCTCAGGATAGCAGAAACTCGTATCAGTTTTATGAGGTAAAGCGAATGA  1768
               ||||||||||||||||||||||||||||||||||||||||||||||||||||||||||||
Sbjct  753564  GCCGAAGTTTCCCTCAGGATAGCAGAAACTCGTATCAGTTTTATGAGGTAAAGCGAATGA  753623

Query  1769    TTAGAGGCCTTGGGGATGTAACATCCTTAACCTATTCTCAAACTTTAAATGTGTAAGAAG  1828
               ||||||||||||||||||||||||||||||||||||||||||||||||||||||||||||
Sbjct  753624  TTAGAGGCCTTGGGGATGTAACATCCTTAACCTATTCTCAAACTTTAAATGTGTAAGAAG  753683

Query  1829    TCCTTGTTACTTAAGTGAACGTGGACATGCGAATGAGAGTTTCTAGTGGGCCATTTTTGG  1888
               |||||||||||| |||||||||||||||||||||||||||||||||||||||||||||||
Sbjct  753684  TCCTTGTTACTTGAGTGAACGTGGACATGCGAATGAGAGTTTCTAGTGGGCCATTTTTGG  753743

Query  1889    TAAGCAGAACTGGCGATGCGGGATGAACCGATCGTGAGGTTAAGGTGCCGGAATACACGC  1948
               ||||||||||||||||||||||||||||||||||||||||||||||||||||||||||||
Sbjct  753744  TAAGCAGAACTGGCGATGCGGGATGAACCGATCGTGAGGTTAAGGTGCCGGAATACACGC  753803

Query  1949    TCATCAGACACCACAAAAGGTGTTAGTTCATCTAGACAGCAGGACGGTGGCCATGGAAGT  2008
               ||||||||||||||||||||||||||||||||||||||||||||||||||||||||||||
Sbjct  753804  TCATCAGACACCACAAAAGGTGTTAGTTCATCTAGACAGCAGGACGGTGGCCATGGAAGT  753863

Query  2009    TGGAATCCGCTAAGGAGTGTGTAACAACTCACCTGCCGAATGAACTAGCCCTGAAAATGG  2068
                |||||||||||||||||||||||||||||||||||||||||||||||||||||||||||
Sbjct  753864  CGGAATCCGCTAAGGAGTGTGTAACAACTCACCTGCCGAATGAACTAGCCCTGAAAATGG  753923

Query  2069    ATGGCGCTTAAGCGTGTTACCTATACCTCACCGTCAATGTTAGAGCGATGCGTTGACGAG  2128
               |||||||||||||||||||||||||||||||||||| ||||||||||||||| |||||||
Sbjct  753924  ATGGCGCTTAAGCGTGTTACCTATACCTCACCGTCAGTGTTAGAGCGATGCGCTGACGAG  753983

Query  2129    TAGGCAGGCGTGGAGGTTGTATCGAAGCCTAGGCAGTGATGCTGGGTGGAACAGCCTCTA  2188
               ||||||||||||||||||||||||||||||||||||||||||||||||||||||||||||
Sbjct  753984  TAGGCAGGCGTGGAGGTTGTATCGAAGCCTAGGCAGTGATGCTGGGTGGAACAGCCTCTA  754043

Query  2189    GTGC  2192
               ||||
Sbjct  754044  GTGC  754047


 Score = 2806 bits (1519),  Expect = 0.0
 Identities = 1837/1984 (93%), Gaps = 47/1984 (2%)
 Strand=Plus/Plus

Query  223     ACAAACTCGTATGGATTTGTATGAACGTGAGATATATCGTTGGACCGTCACTGGCCAACA  282
               ||||||||| |||| || ||||||||||| ||  | | ||||||||||||||||||||||
Sbjct  759847  ACAAACTCGAATGG-TTAGTATGAACGTG-GAACT-TGGTTGGACCGTCACTGGCCAACA  759903

Query  283     AA-TATAACACAACTTTCGACAACGGATCTCTTGGTTCTCCCATCGATGAAGAACGCAGC  341
               || ||| |||||||||||||||||||||||||||||||||||||||||||||||||||||
Sbjct  759904  AACTAT-ACACAACTTTCGACAACGGATCTCTTGGTTCTCCCATCGATGAAGAACGCAGC  759962

Query  342     GAAACGCGATAGGTAATGTGAATTGCAGAATTCCGTGAATCATCGAATCTTTGAACGCAC  401
               ||||||||||||||||||||||||||||||||||||||||||||||||||||||||||||
Sbjct  759963  GAAACGCGATAGGTAATGTGAATTGCAGAATTCCGTGAATCATCGAATCTTTGAACGCAC  760022

Query  402     CTTGCGCTCTATGGTATTCCGTAGAGCATGCCTGTTTGAGTGCCGTGAATTCTCCCATCC  461
               |||||||||||||| | ||||||||||||||||||||||||||| |||| ||||||| ||
Sbjct  760023  CTTGCGCTCTATGGCAATCCGTAGAGCATGCCTGTTTGAGTGCCATGAAATCTCCCACCC  760082

Query  462     CAAGCGGTTTTTATCAAAG-AATTGCTAGGC-GAAGGGGT-TGAGATGGGCGTTGTTATA  518
               |||||||||||||  || | ||  ||| ||| || ||||| || ||| || | ||   | 
Sbjct  760083  CAAGCGGTTTTTA--AATGAAACGGCTTGGCGGATGGGGTCTG-GAT-GG-G-TG-CCT-  760134

Query  519     ACTG-CTTTTCTTCTCTAG-AAAAGCTCGCCCGAAAAACAGCTAACGCCTCTGGGCCACT  576
                ||| ||   || | |||| | | ||||||||||||  ||   | ||||| || | ||||
Sbjct  760135  -CTGCCTGCGCTAC-CTAGCACAGGCTCGCCCGAAATGCA-TGAGCGCCT-TGAGACACT  760190

Query  577     TTGCATCCGCTTCTCTG-AGGGGA-GAAGCGGCCAAGC-GCGCTCTGATCATCAGGCATA  633
               |||||||||| ||||||   |||| || |||||||||| | | | |  ||  | ||||| 
Sbjct  760191  TTGCATCCGCCTCTCTGTTTGGGAGGAGGCGGCCAAGCAGTG-T-TTTTCTCCTGGCATG  760248

Query  634     GCATGATACGTCATTTGCTATG----CTGTAGGA-GAGCATTTGGTTGTGGTTATACCGC  688
               ||||||||||||||||||||||    ||  |||| ||   ||||||||||    | | ||
Sbjct  760249  GCATGATACGTCATTTGCTATGTCGCCTAAAGGAGGAATGTTTGGTTGTG----T-CTGC  760303

Query  689     GTGCGTCAtttttttttttGCAAACGCAAAGAAAAAAGCCCCCTTTCATTTCTGGTCTCA  748
               ||| | |   ||     ||||   | |   |   | | |||  ||||| |||||||||||
Sbjct  760304  GTGTG-C---TTCGAACTTGC---CTCTGTG-GCACATCCCAATTTCACTTCTGGTCTCA  760355

Query  749     AATCAGGTAGGATCACCCGCTGAACTTAAGCATATCAATAAGCGGAGGAAAAGAAACTAA  808
               ||||||||||||||||||||||||||||||||||||||||||||||||||||||||||||
Sbjct  760356  AATCAGGTAGGATCACCCGCTGAACTTAAGCATATCAATAAGCGGAGGAAAAGAAACTAA  760415

Query  809     CAAGGATTCCCCTAGTAACGGCGAGCGAAGCGGGAAGAGCTCAAATTTGAAAGCTGGCAC  868
               ||||||||||||||||||||||||||||||||||||||||||||||||||||||||||  
Sbjct  760416  CAAGGATTCCCCTAGTAACGGCGAGCGAAGCGGGAAGAGCTCAAATTTGAAAGCTGGCGT  760475

Query  869     CTCCGGTGTCCGCGTTGTAATCTCGAGACGTGTTTTCCGTGCGGCTCTATGGACAAGTCC  928
               || ||| |||||||||||||||||||||||||||||||||||||||||||||||||||||
Sbjct  760476  CTTCGGCGTCCGCGTTGTAATCTCGAGACGTGTTTTCCGTGCGGCTCTATGGACAAGTCC  760535

Query  929     CTTGGAATAGGGCATCGTAGAGGGTGAGAATCCCGTACTTGCCATGGAAGAACCGTGCTT  988
               ||||||| ||||||||||||||||||| |||||||||||||||||||||| |||||||||
Sbjct  760536  CTTGGAACAGGGCATCGTAGAGGGTGAAAATCCCGTACTTGCCATGGAAGTACCGTGCTT  760595

Query  989     TGCGATACACGCTCTAAGAGTCGAGTTGTTTGGGATTGCAGCTCAAAATGGGTGGTAGAC  1048
               || ||||||||||| ||||||||||| |||||||||||| ||||||| ||||||||||||
Sbjct  760596  TGTGATACACGCTCCAAGAGTCGAGTAGTTTGGGATTGCTGCTCAAAGTGGGTGGTAGAC  760655

Query  1049    TCCATCTAAAGCTAAATATCGGGGAGAGACCGATAGCGAACAAGTACCGTGAGGGAAAGA  1108
               ||||||||||||||||||||||||||||||||||||||||||||||||||||||||||||
Sbjct  760656  TCCATCTAAAGCTAAATATCGGGGAGAGACCGATAGCGAACAAGTACCGTGAGGGAAAGA  760715

Query  1109    TGAAAAGCACTTTGGAAAGAGAGTTAAAAGTACGTGAAATTGTCGAAAGGGAAGCACTTG  1168
               ||||||||||||||||||||||||||||||||||||||||||||||||||||||||||||
Sbjct  760716  TGAAAAGCACTTTGGAAAGAGAGTTAAAAGTACGTGAAATTGTCGAAAGGGAAGCACTTG  760775

Query  1169    AAGTCAGCCATGCTGCTTGAGACTCAGCCTGGCCTTTGGGCTTGGTGTATTTCTCGGTGG  1228
               ||||||||||||||||||||||||||||||||| |||  ||||||||||||||||||| |
Sbjct  760776  AAGTCAGCCATGCTGCTTGAGACTCAGCCTGGC-TTT-TGCTTGGTGTATTTCTCGGTAG  760833

Query  1229    CAAGCCAGCATTGGTTTGGGTCGTCGGAGAAGCGCATAGGGAATGTAGCGTCTCCGGACG  1288
               |||||||||||||||||| ||||||||||||||| || |||||||| || ||  |||| |
Sbjct  760834  CAAGCCAGCATTGGTTTGTGTCGTCGGAGAAGCGTATGGGGAATGTGGCATCCTCGGATG  760893

Query  1289    TGTTATAGCCTTATGCAGGATACGACGACCTGGATCAAGGAACGCAGTGTGCCCTCTGGG  1348
               |||||||||| | |||||||||||||||| | || |||||||||||||||||||||||||
Sbjct  760894  TGTTATAGCCCTGTGCAGGATACGACGACGTAGACCAAGGAACGCAGTGTGCCCTCTGGG  760953

Query  1349    CGGGTCTTCGGACACCTTCACACTTAGGATGCTGGCGTAATGGCTTTAAGTGGCCCGTCT  1408
               ||||||||||||||||||||||||||||||||||||||||||||||||||||||||||||
Sbjct  760954  CGGGTCTTCGGACACCTTCACACTTAGGATGCTGGCGTAATGGCTTTAAGTGGCCCGTCT  761013

Query  1409    TGAAACACGGACCAAGGAGTCTAACATGTGTGCGAGTTTTTGGGTGGCAAACCCATGAGC  1468
               ||||||||||||||||||||||||||||||||||||||||||||||||||||||||||||
Sbjct  761014  TGAAACACGGACCAAGGAGTCTAACATGTGTGCGAGTTTTTGGGTGGCAAACCCATGAGC  761073

Query  1469    GTAATGAAAGTGAATACAGGTGGGATCCGCAAGGAGCACCATCGACCGGCCCTGAACTTC  1528
               ||||||||||||||| |||||||||||||||||||||||||||||||||||||||  |||
Sbjct  761074  GTAATGAAAGTGAATGCAGGTGGGATCCGCAAGGAGCACCATCGACCGGCCCTGATGTTC  761133

Query  1529    TGGGATGGGTCTGAGTAAGAGCATATATGTTGGGACCCGAAAGATGGTGAACTATGCCTG  1588
               | ||||||||||| ||||||||||||||||||||||||||||||||||||||||||||||
Sbjct  761134  TCGGATGGGTCTGCGTAAGAGCATATATGTTGGGACCCGAAAGATGGTGAACTATGCCTG  761193

Query  1589    AATAGGGCGAAGCCAGAGGAAACTCTGGTGGAGGCTCGCAGCGGTTCTGACGTGCAAATC  1648
               ||||||||||||||||||||||||||||||||||||||||||||||||||||||||||||
Sbjct  761194  AATAGGGCGAAGCCAGAGGAAACTCTGGTGGAGGCTCGCAGCGGTTCTGACGTGCAAATC  761253

Query  1649    GATCGTCAAATTTGGGTATAGGGGCGAAAGACTAATCGAACCATCTAGTAGCTGGTTCCT  1708
               ||||||||||||||||||||||||||||||||||||||||||||||||||||||||||||
Sbjct  761254  GATCGTCAAATTTGGGTATAGGGGCGAAAGACTAATCGAACCATCTAGTAGCTGGTTCCT  761313

Query  1709    GCCGAAGTTTCCCTCAGGATAGCAGAAACTCGTATCAGTTTTATGAGGTAAAGCGAATGA  1768
               ||||||||||||||||||||||||||||||||||||||||||||||||||||||||||||
Sbjct  761314  GCCGAAGTTTCCCTCAGGATAGCAGAAACTCGTATCAGTTTTATGAGGTAAAGCGAATGA  761373

Query  1769    TTAGAGGCCTTGGGGATGTAACATCCTTAACCTATTCTCAAACTTTAAATGTGTAAGAAG  1828
               ||||||||||||||||||||||||||||||||||||||||||||||||||||||||||||
Sbjct  761374  TTAGAGGCCTTGGGGATGTAACATCCTTAACCTATTCTCAAACTTTAAATGTGTAAGAAG  761433

Query  1829    TCCTTGTTACTTAAGTGAACGTGGACATGCGAATGAGAGTTTCTAGTGGGCCATTTTTGG  1888
               |||||||||||| |||||||||||||||||||||||||||||||||||||||||||||||
Sbjct  761434  TCCTTGTTACTTGAGTGAACGTGGACATGCGAATGAGAGTTTCTAGTGGGCCATTTTTGG  761493

Query  1889    TAAGCAGAACTGGCGATGCGGGATGAACCGATCGTGAGGTTAAGGTGCCGGAATACACGC  1948
               ||||||||||||||||||||||||||||||||||||||||||||||||||||||||||||
Sbjct  761494  TAAGCAGAACTGGCGATGCGGGATGAACCGATCGTGAGGTTAAGGTGCCGGAATACACGC  761553

Query  1949    TCATCAGACACCACAAAAGGTGTTAGTTCATCTAGACAGCAGGACGGTGGCCATGGAAGT  2008
               ||||||||||||||||||||||||||||||||||||||||||||||||||||||||||||
Sbjct  761554  TCATCAGACACCACAAAAGGTGTTAGTTCATCTAGACAGCAGGACGGTGGCCATGGAAGT  761613

Query  2009    TGGAATCCGCTAAGGAGTGTGTAACAACTCACCTGCCGAATGAACTAGCCCTGAAAATGG  2068
                |||||||||||||||||||||||||||||||||||||||||||||||||||||||||||
Sbjct  761614  CGGAATCCGCTAAGGAGTGTGTAACAACTCACCTGCCGAATGAACTAGCCCTGAAAATGG  761673

Query  2069    ATGGCGCTTAAGCGTGTTACCTATACCTCACCGTCAATGTTAGAGCGATGCGTTGACGAG  2128
               |||||||||||||||||||||||||||||||||||| ||||||||||||||| |||||||
Sbjct  761674  ATGGCGCTTAAGCGTGTTACCTATACCTCACCGTCAGTGTTAGAGCGATGCGCTGACGAG  761733

Query  2129    TAGGCAGGCGTGGAGGTTGTATCGAAGCCTAGGCAGTGATGCTGGGTGGAACAGCCTCTA  2188
               ||||||||||||||||||||||||||||||||||||||||||||||||||||||||||||
Sbjct  761734  TAGGCAGGCGTGGAGGTTGTATCGAAGCCTAGGCAGTGATGCTGGGTGGAACAGCCTCTA  761793

Query  2189    GTGC  2192
               ||||
Sbjct  761794  GTGC  761797


 Score = 2806 bits (1519),  Expect = 0.0
 Identities = 1837/1984 (93%), Gaps = 47/1984 (2%)
 Strand=Plus/Plus

Query  223     ACAAACTCGTATGGATTTGTATGAACGTGAGATATATCGTTGGACCGTCACTGGCCAACA  282
               ||||||||| |||| || ||||||||||| ||  | | ||||||||||||||||||||||
Sbjct  767597  ACAAACTCGAATGG-TTAGTATGAACGTG-GAACT-TGGTTGGACCGTCACTGGCCAACA  767653

Query  283     AA-TATAACACAACTTTCGACAACGGATCTCTTGGTTCTCCCATCGATGAAGAACGCAGC  341
               || ||| |||||||||||||||||||||||||||||||||||||||||||||||||||||
Sbjct  767654  AACTAT-ACACAACTTTCGACAACGGATCTCTTGGTTCTCCCATCGATGAAGAACGCAGC  767712

Query  342     GAAACGCGATAGGTAATGTGAATTGCAGAATTCCGTGAATCATCGAATCTTTGAACGCAC  401
               ||||||||||||||||||||||||||||||||||||||||||||||||||||||||||||
Sbjct  767713  GAAACGCGATAGGTAATGTGAATTGCAGAATTCCGTGAATCATCGAATCTTTGAACGCAC  767772

Query  402     CTTGCGCTCTATGGTATTCCGTAGAGCATGCCTGTTTGAGTGCCGTGAATTCTCCCATCC  461
               |||||||||||||| | ||||||||||||||||||||||||||| |||| ||||||| ||
Sbjct  767773  CTTGCGCTCTATGGCAATCCGTAGAGCATGCCTGTTTGAGTGCCATGAAATCTCCCACCC  767832

Query  462     CAAGCGGTTTTTATCAAAG-AATTGCTAGGC-GAAGGGGT-TGAGATGGGCGTTGTTATA  518
               |||||||||||||  || | ||  ||| ||| || ||||| || ||| || | ||   | 
Sbjct  767833  CAAGCGGTTTTTA--AATGAAACGGCTTGGCGGATGGGGTCTG-GAT-GG-G-TG-CCT-  767884

Query  519     ACTG-CTTTTCTTCTCTAG-AAAAGCTCGCCCGAAAAACAGCTAACGCCTCTGGGCCACT  576
                ||| ||   || | |||| | | ||||||||||||  ||   | ||||| || | ||||
Sbjct  767885  -CTGCCTGCGCTAC-CTAGCACAGGCTCGCCCGAAATGCA-TGAGCGCCT-TGAGACACT  767940

Query  577     TTGCATCCGCTTCTCTG-AGGGGA-GAAGCGGCCAAGC-GCGCTCTGATCATCAGGCATA  633
               |||||||||| ||||||   |||| || |||||||||| | | | |  ||  | ||||| 
Sbjct  767941  TTGCATCCGCCTCTCTGTTTGGGAGGAGGCGGCCAAGCAGTG-T-TTTTCTCCTGGCATG  767998

Query  634     GCATGATACGTCATTTGCTATG----CTGTAGGA-GAGCATTTGGTTGTGGTTATACCGC  688
               ||||||||||||||||||||||    ||  |||| ||   ||||||||||    | | ||
Sbjct  767999  GCATGATACGTCATTTGCTATGTCGCCTAAAGGAGGAATGTTTGGTTGTG----T-CTGC  768053

Query  689     GTGCGTCAtttttttttttGCAAACGCAAAGAAAAAAGCCCCCTTTCATTTCTGGTCTCA  748
               ||| | |   ||     ||||   | |   |   | | |||  ||||| |||||||||||
Sbjct  768054  GTGTG-C---TTCGAACTTGC---CTCTGTG-GCACATCCCAATTTCACTTCTGGTCTCA  768105

Query  749     AATCAGGTAGGATCACCCGCTGAACTTAAGCATATCAATAAGCGGAGGAAAAGAAACTAA  808
               ||||||||||||||||||||||||||||||||||||||||||||||||||||||||||||
Sbjct  768106  AATCAGGTAGGATCACCCGCTGAACTTAAGCATATCAATAAGCGGAGGAAAAGAAACTAA  768165

Query  809     CAAGGATTCCCCTAGTAACGGCGAGCGAAGCGGGAAGAGCTCAAATTTGAAAGCTGGCAC  868
               ||||||||||||||||||||||||||||||||||||||||||||||||||||||||||  
Sbjct  768166  CAAGGATTCCCCTAGTAACGGCGAGCGAAGCGGGAAGAGCTCAAATTTGAAAGCTGGCGT  768225

Query  869     CTCCGGTGTCCGCGTTGTAATCTCGAGACGTGTTTTCCGTGCGGCTCTATGGACAAGTCC  928
               || ||| |||||||||||||||||||||||||||||||||||||||||||||||||||||
Sbjct  768226  CTTCGGCGTCCGCGTTGTAATCTCGAGACGTGTTTTCCGTGCGGCTCTATGGACAAGTCC  768285

Query  929     CTTGGAATAGGGCATCGTAGAGGGTGAGAATCCCGTACTTGCCATGGAAGAACCGTGCTT  988
               ||||||| ||||||||||||||||||| |||||||||||||||||||||| |||||||||
Sbjct  768286  CTTGGAACAGGGCATCGTAGAGGGTGAAAATCCCGTACTTGCCATGGAAGTACCGTGCTT  768345

Query  989     TGCGATACACGCTCTAAGAGTCGAGTTGTTTGGGATTGCAGCTCAAAATGGGTGGTAGAC  1048
               || ||||||||||| ||||||||||| |||||||||||| ||||||| ||||||||||||
Sbjct  768346  TGTGATACACGCTCCAAGAGTCGAGTAGTTTGGGATTGCTGCTCAAAGTGGGTGGTAGAC  768405

Query  1049    TCCATCTAAAGCTAAATATCGGGGAGAGACCGATAGCGAACAAGTACCGTGAGGGAAAGA  1108
               ||||||||||||||||||||||||||||||||||||||||||||||||||||||||||||
Sbjct  768406  TCCATCTAAAGCTAAATATCGGGGAGAGACCGATAGCGAACAAGTACCGTGAGGGAAAGA  768465

Query  1109    TGAAAAGCACTTTGGAAAGAGAGTTAAAAGTACGTGAAATTGTCGAAAGGGAAGCACTTG  1168
               ||||||||||||||||||||||||||||||||||||||||||||||||||||||||||||
Sbjct  768466  TGAAAAGCACTTTGGAAAGAGAGTTAAAAGTACGTGAAATTGTCGAAAGGGAAGCACTTG  768525

Query  1169    AAGTCAGCCATGCTGCTTGAGACTCAGCCTGGCCTTTGGGCTTGGTGTATTTCTCGGTGG  1228
               ||||||||||||||||||||||||||||||||| |||  ||||||||||||||||||| |
Sbjct  768526  AAGTCAGCCATGCTGCTTGAGACTCAGCCTGGC-TTT-TGCTTGGTGTATTTCTCGGTAG  768583

Query  1229    CAAGCCAGCATTGGTTTGGGTCGTCGGAGAAGCGCATAGGGAATGTAGCGTCTCCGGACG  1288
               |||||||||||||||||| ||||||||||||||| || |||||||| || ||  |||| |
Sbjct  768584  CAAGCCAGCATTGGTTTGTGTCGTCGGAGAAGCGTATGGGGAATGTGGCATCCTCGGATG  768643

Query  1289    TGTTATAGCCTTATGCAGGATACGACGACCTGGATCAAGGAACGCAGTGTGCCCTCTGGG  1348
               |||||||||| | |||||||||||||||| | || |||||||||||||||||||||||||
Sbjct  768644  TGTTATAGCCCTGTGCAGGATACGACGACGTAGACCAAGGAACGCAGTGTGCCCTCTGGG  768703

Query  1349    CGGGTCTTCGGACACCTTCACACTTAGGATGCTGGCGTAATGGCTTTAAGTGGCCCGTCT  1408
               ||||||||||||||||||||||||||||||||||||||||||||||||||||||||||||
Sbjct  768704  CGGGTCTTCGGACACCTTCACACTTAGGATGCTGGCGTAATGGCTTTAAGTGGCCCGTCT  768763

Query  1409    TGAAACACGGACCAAGGAGTCTAACATGTGTGCGAGTTTTTGGGTGGCAAACCCATGAGC  1468
               ||||||||||||||||||||||||||||||||||||||||||||||||||||||||||||
Sbjct  768764  TGAAACACGGACCAAGGAGTCTAACATGTGTGCGAGTTTTTGGGTGGCAAACCCATGAGC  768823

Query  1469    GTAATGAAAGTGAATACAGGTGGGATCCGCAAGGAGCACCATCGACCGGCCCTGAACTTC  1528
               ||||||||||||||| |||||||||||||||||||||||||||||||||||||||  |||
Sbjct  768824  GTAATGAAAGTGAATGCAGGTGGGATCCGCAAGGAGCACCATCGACCGGCCCTGATGTTC  768883

Query  1529    TGGGATGGGTCTGAGTAAGAGCATATATGTTGGGACCCGAAAGATGGTGAACTATGCCTG  1588
               | ||||||||||| ||||||||||||||||||||||||||||||||||||||||||||||
Sbjct  768884  TCGGATGGGTCTGCGTAAGAGCATATATGTTGGGACCCGAAAGATGGTGAACTATGCCTG  768943

Query  1589    AATAGGGCGAAGCCAGAGGAAACTCTGGTGGAGGCTCGCAGCGGTTCTGACGTGCAAATC  1648
               ||||||||||||||||||||||||||||||||||||||||||||||||||||||||||||
Sbjct  768944  AATAGGGCGAAGCCAGAGGAAACTCTGGTGGAGGCTCGCAGCGGTTCTGACGTGCAAATC  769003

Query  1649    GATCGTCAAATTTGGGTATAGGGGCGAAAGACTAATCGAACCATCTAGTAGCTGGTTCCT  1708
               ||||||||||||||||||||||||||||||||||||||||||||||||||||||||||||
Sbjct  769004  GATCGTCAAATTTGGGTATAGGGGCGAAAGACTAATCGAACCATCTAGTAGCTGGTTCCT  769063

Query  1709    GCCGAAGTTTCCCTCAGGATAGCAGAAACTCGTATCAGTTTTATGAGGTAAAGCGAATGA  1768
               ||||||||||||||||||||||||||||||||||||||||||||||||||||||||||||
Sbjct  769064  GCCGAAGTTTCCCTCAGGATAGCAGAAACTCGTATCAGTTTTATGAGGTAAAGCGAATGA  769123

Query  1769    TTAGAGGCCTTGGGGATGTAACATCCTTAACCTATTCTCAAACTTTAAATGTGTAAGAAG  1828
               ||||||||||||||||||||||||||||||||||||||||||||||||||||||||||||
Sbjct  769124  TTAGAGGCCTTGGGGATGTAACATCCTTAACCTATTCTCAAACTTTAAATGTGTAAGAAG  769183

Query  1829    TCCTTGTTACTTAAGTGAACGTGGACATGCGAATGAGAGTTTCTAGTGGGCCATTTTTGG  1888
               |||||||||||| |||||||||||||||||||||||||||||||||||||||||||||||
Sbjct  769184  TCCTTGTTACTTGAGTGAACGTGGACATGCGAATGAGAGTTTCTAGTGGGCCATTTTTGG  769243

Query  1889    TAAGCAGAACTGGCGATGCGGGATGAACCGATCGTGAGGTTAAGGTGCCGGAATACACGC  1948
               ||||||||||||||||||||||||||||||||||||||||||||||||||||||||||||
Sbjct  769244  TAAGCAGAACTGGCGATGCGGGATGAACCGATCGTGAGGTTAAGGTGCCGGAATACACGC  769303

Query  1949    TCATCAGACACCACAAAAGGTGTTAGTTCATCTAGACAGCAGGACGGTGGCCATGGAAGT  2008
               ||||||||||||||||||||||||||||||||||||||||||||||||||||||||||||
Sbjct  769304  TCATCAGACACCACAAAAGGTGTTAGTTCATCTAGACAGCAGGACGGTGGCCATGGAAGT  769363

Query  2009    TGGAATCCGCTAAGGAGTGTGTAACAACTCACCTGCCGAATGAACTAGCCCTGAAAATGG  2068
                |||||||||||||||||||||||||||||||||||||||||||||||||||||||||||
Sbjct  769364  CGGAATCCGCTAAGGAGTGTGTAACAACTCACCTGCCGAATGAACTAGCCCTGAAAATGG  769423

Query  2069    ATGGCGCTTAAGCGTGTTACCTATACCTCACCGTCAATGTTAGAGCGATGCGTTGACGAG  2128
               |||||||||||||||||||||||||||||||||||| ||||||||||||||| |||||||
Sbjct  769424  ATGGCGCTTAAGCGTGTTACCTATACCTCACCGTCAGTGTTAGAGCGATGCGCTGACGAG  769483

Query  2129    TAGGCAGGCGTGGAGGTTGTATCGAAGCCTAGGCAGTGATGCTGGGTGGAACAGCCTCTA  2188
               ||||||||||||||||||||||||||||||||||||||||||||||||||||||||||||
Sbjct  769484  TAGGCAGGCGTGGAGGTTGTATCGAAGCCTAGGCAGTGATGCTGGGTGGAACAGCCTCTA  769543

Query  2189    GTGC  2192
               ||||
Sbjct  769544  GTGC  769547


 Score = 2806 bits (1519),  Expect = 0.0
 Identities = 1837/1984 (93%), Gaps = 47/1984 (2%)
 Strand=Plus/Plus

Query  223     ACAAACTCGTATGGATTTGTATGAACGTGAGATATATCGTTGGACCGTCACTGGCCAACA  282
               ||||||||| |||| || ||||||||||| ||  | | ||||||||||||||||||||||
Sbjct  775347  ACAAACTCGAATGG-TTAGTATGAACGTG-GAACT-TGGTTGGACCGTCACTGGCCAACA  775403

Query  283     AA-TATAACACAACTTTCGACAACGGATCTCTTGGTTCTCCCATCGATGAAGAACGCAGC  341
               || ||| |||||||||||||||||||||||||||||||||||||||||||||||||||||
Sbjct  775404  AACTAT-ACACAACTTTCGACAACGGATCTCTTGGTTCTCCCATCGATGAAGAACGCAGC  775462

Query  342     GAAACGCGATAGGTAATGTGAATTGCAGAATTCCGTGAATCATCGAATCTTTGAACGCAC  401
               ||||||||||||||||||||||||||||||||||||||||||||||||||||||||||||
Sbjct  775463  GAAACGCGATAGGTAATGTGAATTGCAGAATTCCGTGAATCATCGAATCTTTGAACGCAC  775522

Query  402     CTTGCGCTCTATGGTATTCCGTAGAGCATGCCTGTTTGAGTGCCGTGAATTCTCCCATCC  461
               |||||||||||||| | ||||||||||||||||||||||||||| |||| ||||||| ||
Sbjct  775523  CTTGCGCTCTATGGCAATCCGTAGAGCATGCCTGTTTGAGTGCCATGAAATCTCCCACCC  775582

Query  462     CAAGCGGTTTTTATCAAAG-AATTGCTAGGC-GAAGGGGT-TGAGATGGGCGTTGTTATA  518
               |||||||||||||  || | ||  ||| ||| || ||||| || ||| || | ||   | 
Sbjct  775583  CAAGCGGTTTTTA--AATGAAACGGCTTGGCGGATGGGGTCTG-GAT-GG-G-TG-CCT-  775634

Query  519     ACTG-CTTTTCTTCTCTAG-AAAAGCTCGCCCGAAAAACAGCTAACGCCTCTGGGCCACT  576
                ||| ||   || | |||| | | ||||||||||||  ||   | ||||| || | ||||
Sbjct  775635  -CTGCCTGCGCTAC-CTAGCACAGGCTCGCCCGAAATGCA-TGAGCGCCT-TGAGACACT  775690

Query  577     TTGCATCCGCTTCTCTG-AGGGGA-GAAGCGGCCAAGC-GCGCTCTGATCATCAGGCATA  633
               |||||||||| ||||||   |||| || |||||||||| | | | |  ||  | ||||| 
Sbjct  775691  TTGCATCCGCCTCTCTGTTTGGGAGGAGGCGGCCAAGCAGTG-T-TTTTCTCCTGGCATG  775748

Query  634     GCATGATACGTCATTTGCTATG----CTGTAGGA-GAGCATTTGGTTGTGGTTATACCGC  688
               ||||||||||||||||||||||    ||  |||| ||   ||||||||||    | | ||
Sbjct  775749  GCATGATACGTCATTTGCTATGTCGCCTAAAGGAGGAATGTTTGGTTGTG----T-CTGC  775803

Query  689     GTGCGTCAtttttttttttGCAAACGCAAAGAAAAAAGCCCCCTTTCATTTCTGGTCTCA  748
               ||| | |   ||     ||||   | |   |   | | |||  ||||| |||||||||||
Sbjct  775804  GTGTG-C---TTCGAACTTGC---CTCTGTG-GCACATCCCAATTTCACTTCTGGTCTCA  775855

Query  749     AATCAGGTAGGATCACCCGCTGAACTTAAGCATATCAATAAGCGGAGGAAAAGAAACTAA  808
               ||||||||||||||||||||||||||||||||||||||||||||||||||||||||||||
Sbjct  775856  AATCAGGTAGGATCACCCGCTGAACTTAAGCATATCAATAAGCGGAGGAAAAGAAACTAA  775915

Query  809     CAAGGATTCCCCTAGTAACGGCGAGCGAAGCGGGAAGAGCTCAAATTTGAAAGCTGGCAC  868
               ||||||||||||||||||||||||||||||||||||||||||||||||||||||||||  
Sbjct  775916  CAAGGATTCCCCTAGTAACGGCGAGCGAAGCGGGAAGAGCTCAAATTTGAAAGCTGGCGT  775975

Query  869     CTCCGGTGTCCGCGTTGTAATCTCGAGACGTGTTTTCCGTGCGGCTCTATGGACAAGTCC  928
               || ||| |||||||||||||||||||||||||||||||||||||||||||||||||||||
Sbjct  775976  CTTCGGCGTCCGCGTTGTAATCTCGAGACGTGTTTTCCGTGCGGCTCTATGGACAAGTCC  776035

Query  929     CTTGGAATAGGGCATCGTAGAGGGTGAGAATCCCGTACTTGCCATGGAAGAACCGTGCTT  988
               ||||||| ||||||||||||||||||| |||||||||||||||||||||| |||||||||
Sbjct  776036  CTTGGAACAGGGCATCGTAGAGGGTGAAAATCCCGTACTTGCCATGGAAGTACCGTGCTT  776095

Query  989     TGCGATACACGCTCTAAGAGTCGAGTTGTTTGGGATTGCAGCTCAAAATGGGTGGTAGAC  1048
               || ||||||||||| ||||||||||| |||||||||||| ||||||| ||||||||||||
Sbjct  776096  TGTGATACACGCTCCAAGAGTCGAGTAGTTTGGGATTGCTGCTCAAAGTGGGTGGTAGAC  776155

Query  1049    TCCATCTAAAGCTAAATATCGGGGAGAGACCGATAGCGAACAAGTACCGTGAGGGAAAGA  1108
               ||||||||||||||||||||||||||||||||||||||||||||||||||||||||||||
Sbjct  776156  TCCATCTAAAGCTAAATATCGGGGAGAGACCGATAGCGAACAAGTACCGTGAGGGAAAGA  776215

Query  1109    TGAAAAGCACTTTGGAAAGAGAGTTAAAAGTACGTGAAATTGTCGAAAGGGAAGCACTTG  1168
               ||||||||||||||||||||||||||||||||||||||||||||||||||||||||||||
Sbjct  776216  TGAAAAGCACTTTGGAAAGAGAGTTAAAAGTACGTGAAATTGTCGAAAGGGAAGCACTTG  776275

Query  1169    AAGTCAGCCATGCTGCTTGAGACTCAGCCTGGCCTTTGGGCTTGGTGTATTTCTCGGTGG  1228
               ||||||||||||||||||||||||||||||||| |||  ||||||||||||||||||| |
Sbjct  776276  AAGTCAGCCATGCTGCTTGAGACTCAGCCTGGC-TTT-TGCTTGGTGTATTTCTCGGTAG  776333

Query  1229    CAAGCCAGCATTGGTTTGGGTCGTCGGAGAAGCGCATAGGGAATGTAGCGTCTCCGGACG  1288
               |||||||||||||||||| ||||||||||||||| || |||||||| || ||  |||| |
Sbjct  776334  CAAGCCAGCATTGGTTTGTGTCGTCGGAGAAGCGTATGGGGAATGTGGCATCCTCGGATG  776393

Query  1289    TGTTATAGCCTTATGCAGGATACGACGACCTGGATCAAGGAACGCAGTGTGCCCTCTGGG  1348
               |||||||||| | |||||||||||||||| | || |||||||||||||||||||||||||
Sbjct  776394  TGTTATAGCCCTGTGCAGGATACGACGACGTAGACCAAGGAACGCAGTGTGCCCTCTGGG  776453

Query  1349    CGGGTCTTCGGACACCTTCACACTTAGGATGCTGGCGTAATGGCTTTAAGTGGCCCGTCT  1408
               ||||||||||||||||||||||||||||||||||||||||||||||||||||||||||||
Sbjct  776454  CGGGTCTTCGGACACCTTCACACTTAGGATGCTGGCGTAATGGCTTTAAGTGGCCCGTCT  776513

Query  1409    TGAAACACGGACCAAGGAGTCTAACATGTGTGCGAGTTTTTGGGTGGCAAACCCATGAGC  1468
               ||||||||||||||||||||||||||||||||||||||||||||||||||||||||||||
Sbjct  776514  TGAAACACGGACCAAGGAGTCTAACATGTGTGCGAGTTTTTGGGTGGCAAACCCATGAGC  776573

Query  1469    GTAATGAAAGTGAATACAGGTGGGATCCGCAAGGAGCACCATCGACCGGCCCTGAACTTC  1528
               ||||||||||||||| |||||||||||||||||||||||||||||||||||||||  |||
Sbjct  776574  GTAATGAAAGTGAATGCAGGTGGGATCCGCAAGGAGCACCATCGACCGGCCCTGATGTTC  776633

Query  1529    TGGGATGGGTCTGAGTAAGAGCATATATGTTGGGACCCGAAAGATGGTGAACTATGCCTG  1588
               | ||||||||||| ||||||||||||||||||||||||||||||||||||||||||||||
Sbjct  776634  TCGGATGGGTCTGCGTAAGAGCATATATGTTGGGACCCGAAAGATGGTGAACTATGCCTG  776693

Query  1589    AATAGGGCGAAGCCAGAGGAAACTCTGGTGGAGGCTCGCAGCGGTTCTGACGTGCAAATC  1648
               ||||||||||||||||||||||||||||||||||||||||||||||||||||||||||||
Sbjct  776694  AATAGGGCGAAGCCAGAGGAAACTCTGGTGGAGGCTCGCAGCGGTTCTGACGTGCAAATC  776753

Query  1649    GATCGTCAAATTTGGGTATAGGGGCGAAAGACTAATCGAACCATCTAGTAGCTGGTTCCT  1708
               ||||||||||||||||||||||||||||||||||||||||||||||||||||||||||||
Sbjct  776754  GATCGTCAAATTTGGGTATAGGGGCGAAAGACTAATCGAACCATCTAGTAGCTGGTTCCT  776813

Query  1709    GCCGAAGTTTCCCTCAGGATAGCAGAAACTCGTATCAGTTTTATGAGGTAAAGCGAATGA  1768
               ||||||||||||||||||||||||||||||||||||||||||||||||||||||||||||
Sbjct  776814  GCCGAAGTTTCCCTCAGGATAGCAGAAACTCGTATCAGTTTTATGAGGTAAAGCGAATGA  776873

Query  1769    TTAGAGGCCTTGGGGATGTAACATCCTTAACCTATTCTCAAACTTTAAATGTGTAAGAAG  1828
               ||||||||||||||||||||||||||||||||||||||||||||||||||||||||||||
Sbjct  776874  TTAGAGGCCTTGGGGATGTAACATCCTTAACCTATTCTCAAACTTTAAATGTGTAAGAAG  776933

Query  1829    TCCTTGTTACTTAAGTGAACGTGGACATGCGAATGAGAGTTTCTAGTGGGCCATTTTTGG  1888
               |||||||||||| |||||||||||||||||||||||||||||||||||||||||||||||
Sbjct  776934  TCCTTGTTACTTGAGTGAACGTGGACATGCGAATGAGAGTTTCTAGTGGGCCATTTTTGG  776993

Query  1889    TAAGCAGAACTGGCGATGCGGGATGAACCGATCGTGAGGTTAAGGTGCCGGAATACACGC  1948
               ||||||||||||||||||||||||||||||||||||||||||||||||||||||||||||
Sbjct  776994  TAAGCAGAACTGGCGATGCGGGATGAACCGATCGTGAGGTTAAGGTGCCGGAATACACGC  777053

Query  1949    TCATCAGACACCACAAAAGGTGTTAGTTCATCTAGACAGCAGGACGGTGGCCATGGAAGT  2008
               ||||||||||||||||||||||||||||||||||||||||||||||||||||||||||||
Sbjct  777054  TCATCAGACACCACAAAAGGTGTTAGTTCATCTAGACAGCAGGACGGTGGCCATGGAAGT  777113

Query  2009    TGGAATCCGCTAAGGAGTGTGTAACAACTCACCTGCCGAATGAACTAGCCCTGAAAATGG  2068
                |||||||||||||||||||||||||||||||||||||||||||||||||||||||||||
Sbjct  777114  CGGAATCCGCTAAGGAGTGTGTAACAACTCACCTGCCGAATGAACTAGCCCTGAAAATGG  777173

Query  2069    ATGGCGCTTAAGCGTGTTACCTATACCTCACCGTCAATGTTAGAGCGATGCGTTGACGAG  2128
               |||||||||||||||||||||||||||||||||||| ||||||||||||||| |||||||
Sbjct  777174  ATGGCGCTTAAGCGTGTTACCTATACCTCACCGTCAGTGTTAGAGCGATGCGCTGACGAG  777233

Query  2129    TAGGCAGGCGTGGAGGTTGTATCGAAGCCTAGGCAGTGATGCTGGGTGGAACAGCCTCTA  2188
               ||||||||||||||||||||||||||||||||||||||||||||||||||||||||||||
Sbjct  777234  TAGGCAGGCGTGGAGGTTGTATCGAAGCCTAGGCAGTGATGCTGGGTGGAACAGCCTCTA  777293

Query  2189    GTGC  2192
               ||||
Sbjct  777294  GTGC  777297


 Score = 128 bits (69),  Expect = 8e-25
 Identities = 112/131 (85%), Gaps = 9/131 (7%)
 Strand=Plus/Plus

Query  1       CAAGGTTTCTGTAGGTGAACCTGCAGAAGGATCATTAGTGAAGATTCAAGGGCCAGCCAT  60
               ||||||||||||||||||||||||||||||||||||||||||||||   ||||  |||||
Sbjct  728659  CAAGGTTTCTGTAGGTGAACCTGCAGAAGGATCATTAGTGAAGATTT--GGGCAGGCCAT  728716

Query  61      ACAGACGTACAATAAGTGTGTCTCTGGCGGCTCGTAT--CCACTATACATCCATAAACCC  118
               || ||||  ||| ||||||  | ||||| || | ||   |||||||||||||| ||||||
Sbjct  728717  ACGGACGC-CAAAAAGTGTC-C-CTGGCCGC-C-TACACCCACTATACATCCACAAACCC  728771

Query  119     GTGTGCACTGT  129
               |||||||||||
Sbjct  728772  GTGTGCACTGT  728782


 Score = 128 bits (69),  Expect = 8e-25
 Identities = 112/131 (85%), Gaps = 9/131 (7%)
 Strand=Plus/Plus

Query  1       CAAGGTTTCTGTAGGTGAACCTGCAGAAGGATCATTAGTGAAGATTCAAGGGCCAGCCAT  60
               ||||||||||||||||||||||||||||||||||||||||||||||   ||||  |||||
Sbjct  736411  CAAGGTTTCTGTAGGTGAACCTGCAGAAGGATCATTAGTGAAGATTT--GGGCAGGCCAT  736468

Query  61      ACAGACGTACAATAAGTGTGTCTCTGGCGGCTCGTAT--CCACTATACATCCATAAACCC  118
               || ||||  ||| ||||||  | ||||| || | ||   |||||||||||||| ||||||
Sbjct  736469  ACGGACGC-CAAAAAGTGTC-C-CTGGCCGC-C-TACACCCACTATACATCCACAAACCC  736523

Query  119     GTGTGCACTGT  129
               |||||||||||
Sbjct  736524  GTGTGCACTGT  736534


 Score = 128 bits (69),  Expect = 8e-25
 Identities = 112/131 (85%), Gaps = 9/131 (7%)
 Strand=Plus/Plus

Query  1       CAAGGTTTCTGTAGGTGAACCTGCAGAAGGATCATTAGTGAAGATTCAAGGGCCAGCCAT  60
               ||||||||||||||||||||||||||||||||||||||||||||||   ||||  |||||
Sbjct  744163  CAAGGTTTCTGTAGGTGAACCTGCAGAAGGATCATTAGTGAAGATTT--GGGCAGGCCAT  744220

Query  61      ACAGACGTACAATAAGTGTGTCTCTGGCGGCTCGTAT--CCACTATACATCCATAAACCC  118
               || ||||  ||| ||||||  | ||||| || | ||   |||||||||||||| ||||||
Sbjct  744221  ACGGACGC-CAAAAAGTGTC-C-CTGGCCGC-C-TACACCCACTATACATCCACAAACCC  744275

Query  119     GTGTGCACTGT  129
               |||||||||||
Sbjct  744276  GTGTGCACTGT  744286


 Score = 128 bits (69),  Expect = 8e-25
 Identities = 112/131 (85%), Gaps = 9/131 (7%)
 Strand=Plus/Plus

Query  1       CAAGGTTTCTGTAGGTGAACCTGCAGAAGGATCATTAGTGAAGATTCAAGGGCCAGCCAT  60
               ||||||||||||||||||||||||||||||||||||||||||||||   ||||  |||||
Sbjct  751916  CAAGGTTTCTGTAGGTGAACCTGCAGAAGGATCATTAGTGAAGATTT--GGGCAGGCCAT  751973

Query  61      ACAGACGTACAATAAGTGTGTCTCTGGCGGCTCGTAT--CCACTATACATCCATAAACCC  118
               || ||||  ||| ||||||  | ||||| || | ||   |||||||||||||| ||||||
Sbjct  751974  ACGGACGC-CAAAAAGTGTC-C-CTGGCCGC-C-TACACCCACTATACATCCACAAACCC  752028

Query  119     GTGTGCACTGT  129
               |||||||||||
Sbjct  752029  GTGTGCACTGT  752039


 Score = 128 bits (69),  Expect = 8e-25
 Identities = 112/131 (85%), Gaps = 9/131 (7%)
 Strand=Plus/Plus

Query  1       CAAGGTTTCTGTAGGTGAACCTGCAGAAGGATCATTAGTGAAGATTCAAGGGCCAGCCAT  60
               ||||||||||||||||||||||||||||||||||||||||||||||   ||||  |||||
Sbjct  759666  CAAGGTTTCTGTAGGTGAACCTGCAGAAGGATCATTAGTGAAGATTT--GGGCAGGCCAT  759723

Query  61      ACAGACGTACAATAAGTGTGTCTCTGGCGGCTCGTAT--CCACTATACATCCATAAACCC  118
               || ||||  ||| ||||||  | ||||| || | ||   |||||||||||||| ||||||
Sbjct  759724  ACGGACGC-CAAAAAGTGTC-C-CTGGCCGC-C-TACACCCACTATACATCCACAAACCC  759778

Query  119     GTGTGCACTGT  129
               |||||||||||
Sbjct  759779  GTGTGCACTGT  759789


 Score = 128 bits (69),  Expect = 8e-25
 Identities = 112/131 (85%), Gaps = 9/131 (7%)
 Strand=Plus/Plus

Query  1       CAAGGTTTCTGTAGGTGAACCTGCAGAAGGATCATTAGTGAAGATTCAAGGGCCAGCCAT  60
               ||||||||||||||||||||||||||||||||||||||||||||||   ||||  |||||
Sbjct  767416  CAAGGTTTCTGTAGGTGAACCTGCAGAAGGATCATTAGTGAAGATTT--GGGCAGGCCAT  767473

Query  61      ACAGACGTACAATAAGTGTGTCTCTGGCGGCTCGTAT--CCACTATACATCCATAAACCC  118
               || ||||  ||| ||||||  | ||||| || | ||   |||||||||||||| ||||||
Sbjct  767474  ACGGACGC-CAAAAAGTGTC-C-CTGGCCGC-C-TACACCCACTATACATCCACAAACCC  767528

Query  119     GTGTGCACTGT  129
               |||||||||||
Sbjct  767529  GTGTGCACTGT  767539


 Score = 128 bits (69),  Expect = 8e-25
 Identities = 112/131 (85%), Gaps = 9/131 (7%)
 Strand=Plus/Plus

Query  1       CAAGGTTTCTGTAGGTGAACCTGCAGAAGGATCATTAGTGAAGATTCAAGGGCCAGCCAT  60
               ||||||||||||||||||||||||||||||||||||||||||||||   ||||  |||||
Sbjct  775166  CAAGGTTTCTGTAGGTGAACCTGCAGAAGGATCATTAGTGAAGATTT--GGGCAGGCCAT  775223

Query  61      ACAGACGTACAATAAGTGTGTCTCTGGCGGCTCGTAT--CCACTATACATCCATAAACCC  118
               || ||||  ||| ||||||  | ||||| || | ||   |||||||||||||| ||||||
Sbjct  775224  ACGGACGC-CAAAAAGTGTC-C-CTGGCCGC-C-TACACCCACTATACATCCACAAACCC  775278

Query  119     GTGTGCACTGT  129
               |||||||||||
Sbjct  775279  GTGTGCACTGT  775289


>JAIBAA010000019.1 Malassezia arunalokei strain NCCPF 127130 contig019, whole genome 
shotgun sequence
Length=7699

 Score = 2804 bits (1518),  Expect = 0.0
 Identities = 1840/1988 (93%), Gaps = 51/1988 (3%)
 Strand=Plus/Plus

Query  223   ACAAACTCGTATGGATTTGTATGAACGTGAGATATATCGTTGGACCGTCACTGGCCAACA  282
             ||||||||| |||| || ||||||||||| ||  | | ||||||||||||||||||||||
Sbjct  285   ACAAACTCGAATGG-TTAGTATGAACGTG-GAACT-TGGTTGGACCGTCACTGGCCAACA  341

Query  283   AA-TATAACACAACTTTCGACAACGGATCTCTTGGTTCTCCCATCGATGAAGAACGCAGC  341
             || ||| |||||||||||||||||||||||||||||||||||||||||||||||||||||
Sbjct  342   AACTAT-ACACAACTTTCGACAACGGATCTCTTGGTTCTCCCATCGATGAAGAACGCAGC  400

Query  342   GAAACGCGATAGGTAATGTGAATTGCAGAATTCCGTGAATCATCGAATCTTTGAACGCAC  401
             ||||||||||||||||||||||||||||||||||||||||||||||||||||||||||||
Sbjct  401   GAAACGCGATAGGTAATGTGAATTGCAGAATTCCGTGAATCATCGAATCTTTGAACGCAC  460

Query  402   CTTGCGCTCTATGGTATTCCGTAGAGCATGCCTGTTTGAGTGCCGTGAATTCTCCCATCC  461
             |||||||||||||| | ||||||||||||||||||||||||||| |||| ||||||| ||
Sbjct  461   CTTGCGCTCTATGGCAATCCGTAGAGCATGCCTGTTTGAGTGCCATGAAATCTCCCACCC  520

Query  462   CAAGCGGTTTTT--ATCAAAGAATTGCTAGGC-GAAGGGGT-TGAGATGGGCGTTGTTAT  517
             ||||||||||||  ||   | ||  ||| ||| || ||||| || ||| || | ||   |
Sbjct  521   CAAGCGGTTTTTGAATGTGA-AACGGCTTGGCGGATGGGGTCTG-GAT-GG-G-TG-CCT  574

Query  518   AACTG-CTTTTCT--TCTCTAG---AAAAGCTCGCCCGAAAAACAGCTAACGCCTCTGGG  571
               ||| || | ||   |  |||   | | ||||||||||||  ||   | ||||| ||||
Sbjct  575   --CTGCCTGTGCTAAACCTTAGCCCACAGGCTCGCCCGAAATGCA-TGAGCGCCT-TGGG  630

Query  572   CCACTTTGCATCCGCTTCTCTGAGGGGA-GAAGCGGCCAAGC-GCGCTCTGATCATCAGG  629
              |||||||||||||| |||||   |||| || |||||||||| | | | |  ||  ||||
Sbjct  631   ACACTTTGCATCCGCCTCTCTTGTGGGAGGAGGCGGCCAAGCAGTG-T-TTTTCTCCAGG  688

Query  630   CATAGCATGATACGTCATTTGCTATG---CTGTA-GGA-GAGCATTTGGTTGTGGTTATA  684
             ||| ||||||||||||||||||||||   |   | ||| ||   ||||||||||    | 
Sbjct  689   CATGGCATGATACGTCATTTGCTATGTCGCCCAATGGAGGAATGTTTGGTTGTG----T-  743

Query  685   CCGCGTGCGTCAtttttttttttGCAAACGCAAAGAAAAAAGCCCCCTTTCATTTCTGGT  744
             | ||||| | |   ||     ||||   | |   |   |||  ||||||||| |||||||
Sbjct  744   CTGCGTGTG-C---TTCGAACTTGC---CTC--TGTGCAAA-TCCCCTTTCACTTCTGGT  793

Query  745   CTCAAATCAGGTAGGATCACCCGCTGAACTTAAGCATATCAATAAGCGGAGGAAAAGAAA  804
             ||||||||||||||||||||||||||||||||||||||||||||||||||||||||||||
Sbjct  794   CTCAAATCAGGTAGGATCACCCGCTGAACTTAAGCATATCAATAAGCGGAGGAAAAGAAA  853

Query  805   CTAACAAGGATTCCCCTAGTAACGGCGAGCGAAGCGGGAAGAGCTCAAATTTGAAAGCTG  864
             ||||||||||||||||||||||||||||||||||||||||||||||||||||||||||||
Sbjct  854   CTAACAAGGATTCCCCTAGTAACGGCGAGCGAAGCGGGAAGAGCTCAAATTTGAAAGCTG  913

Query  865   GCACCTCCGGTGTCCGCGTTGTAATCTCGAGACGTGTTTTCCGTGCGGCTCTATGGACAA  924
             ||  || ||| |||||||||||||||||||||||||||||||||||||||||||||||||
Sbjct  914   GCGTCTTCGGCGTCCGCGTTGTAATCTCGAGACGTGTTTTCCGTGCGGCTCTATGGACAA  973

Query  925   GTCCCTTGGAATAGGGCATCGTAGAGGGTGAGAATCCCGTACTTGCCATGGAAGAACCGT  984
             ||||||||||| ||||||||||||||||||| |||||||||||||||||||||| |||||
Sbjct  974   GTCCCTTGGAACAGGGCATCGTAGAGGGTGAAAATCCCGTACTTGCCATGGAAGTACCGT  1033

Query  985   GCTTTGCGATACACGCTCTAAGAGTCGAGTTGTTTGGGATTGCAGCTCAAAATGGGTGGT  1044
             |||||| ||||||||||| ||||||||||| |||||||||||| ||||||| ||||||||
Sbjct  1034  GCTTTGTGATACACGCTCCAAGAGTCGAGTAGTTTGGGATTGCTGCTCAAAGTGGGTGGT  1093

Query  1045  AGACTCCATCTAAAGCTAAATATCGGGGAGAGACCGATAGCGAACAAGTACCGTGAGGGA  1104
             ||||||||||||||||||||||||||||||||||||||||||||||||||||||||||||
Sbjct  1094  AGACTCCATCTAAAGCTAAATATCGGGGAGAGACCGATAGCGAACAAGTACCGTGAGGGA  1153

Query  1105  AAGATGAAAAGCACTTTGGAAAGAGAGTTAAAAGTACGTGAAATTGTCGAAAGGGAAGCA  1164
             ||||||||||||||||||||||||||||||||||||||||||||||||||||||||||||
Sbjct  1154  AAGATGAAAAGCACTTTGGAAAGAGAGTTAAAAGTACGTGAAATTGTCGAAAGGGAAGCA  1213

Query  1165  CTTGAAGTCAGCCATGCTGCTTGAGACTCAGCCTGGCCTTTGGGCTTGGTGTATTTCTCG  1224
             ||||||||||||||||||||||||||||||||||||| |||  |||||||||||||||||
Sbjct  1214  CTTGAAGTCAGCCATGCTGCTTGAGACTCAGCCTGGC-TTT-TGCTTGGTGTATTTCTCG  1271

Query  1225  GTGGCAAGCCAGCATTGGTTTGGGTCGTCGGAGAAGCGCATAGGGAATGTAGCGTCTCCG  1284
             || ||||||||||||||||||| |||||||||||||||||| |||||||| || ||  ||
Sbjct  1272  GTAGCAAGCCAGCATTGGTTTGTGTCGTCGGAGAAGCGCATGGGGAATGTGGCATCCTCG  1331

Query  1285  GACGTGTTATAGCCTTATGCAGGATACGACGACCTGGATCAAGGAACGCAGTGTGCCCTC  1344
             || ||||||||||| | |||||||||||||||| | || |||||||||||||||||||||
Sbjct  1332  GATGTGTTATAGCCCTGTGCAGGATACGACGACGTAGACCAAGGAACGCAGTGTGCCCTC  1391

Query  1345  TGGGCGGGTCTTCGGACACCTTCACACTTAGGATGCTGGCGTAATGGCTTTAAGTGGCCC  1404
             ||||||||||||||||||||||||||||||||||||||||||||||||||||||||||||
Sbjct  1392  TGGGCGGGTCTTCGGACACCTTCACACTTAGGATGCTGGCGTAATGGCTTTAAGTGGCCC  1451

Query  1405  GTCTTGAAACACGGACCAAGGAGTCTAACATGTGTGCGAGTTTTTGGGTGGCAAACCCAT  1464
             ||||||||||||||||||||||||||||||||||||||||||||||||||||||||||||
Sbjct  1452  GTCTTGAAACACGGACCAAGGAGTCTAACATGTGTGCGAGTTTTTGGGTGGCAAACCCAT  1511

Query  1465  GAGCGTAATGAAAGTGAATACAGGTGGGATCCGCAAGGAGCACCATCGACCGGCCCTGAA  1524
             ||||||||||||||||||| ||||||||||||||||||||||||||||||||||||||| 
Sbjct  1512  GAGCGTAATGAAAGTGAATGCAGGTGGGATCCGCAAGGAGCACCATCGACCGGCCCTGAT  1571

Query  1525  CTTCTGGGATGGGTCTGAGTAAGAGCATATATGTTGGGACCCGAAAGATGGTGAACTATG  1584
              |||| ||||||||||| ||||||||||||||||||||||||||||||||||||||||||
Sbjct  1572  GTTCTCGGATGGGTCTGCGTAAGAGCATATATGTTGGGACCCGAAAGATGGTGAACTATG  1631

Query  1585  CCTGAATAGGGCGAAGCCAGAGGAAACTCTGGTGGAGGCTCGCAGCGGTTCTGACGTGCA  1644
             ||||||||||||||||||||||||||||||||||||||||||||||||||||||||||||
Sbjct  1632  CCTGAATAGGGCGAAGCCAGAGGAAACTCTGGTGGAGGCTCGCAGCGGTTCTGACGTGCA  1691

Query  1645  AATCGATCGTCAAATTTGGGTATAGGGGCGAAAGACTAATCGAACCATCTAGTAGCTGGT  1704
             ||||||||||||||||||||||||||||||||||||||||||||||||||||||||||||
Sbjct  1692  AATCGATCGTCAAATTTGGGTATAGGGGCGAAAGACTAATCGAACCATCTAGTAGCTGGT  1751

Query  1705  TCCTGCCGAAGTTTCCCTCAGGATAGCAGAAACTCGTATCAGTTTTATGAGGTAAAGCGA  1764
             ||||||||||||||||||||||||||||||||||||||||||||||||||||||||||||
Sbjct  1752  TCCTGCCGAAGTTTCCCTCAGGATAGCAGAAACTCGTATCAGTTTTATGAGGTAAAGCGA  1811

Query  1765  ATGATTAGAGGCCTTGGGGATGTAACATCCTTAACCTATTCTCAAACTTTAAATGTGTAA  1824
             ||||||||||||||||||||||||||||||||||||||||||||||||||||||||||||
Sbjct  1812  ATGATTAGAGGCCTTGGGGATGTAACATCCTTAACCTATTCTCAAACTTTAAATGTGTAA  1871

Query  1825  GAAGTCCTTGTTACTTAAGTGAACGTGGACATGCGAATGAGAGTTTCTAGTGGGCCATTT  1884
             ||||||||||||||||||||||||||||||||||||||||||||||||||||||||||||
Sbjct  1872  GAAGTCCTTGTTACTTAAGTGAACGTGGACATGCGAATGAGAGTTTCTAGTGGGCCATTT  1931

Query  1885  TTGGTAAGCAGAACTGGCGATGCGGGATGAACCGATCGTGAGGTTAAGGTGCCGGAATAC  1944
             ||||||||||||||||||||||||||||||||||||||||||||||||||||||||||||
Sbjct  1932  TTGGTAAGCAGAACTGGCGATGCGGGATGAACCGATCGTGAGGTTAAGGTGCCGGAATAC  1991

Query  1945  ACGCTCATCAGACACCACAAAAGGTGTTAGTTCATCTAGACAGCAGGACGGTGGCCATGG  2004
             ||||||||||||||||||||||||||||||||||||||||||||||||||||||||||||
Sbjct  1992  ACGCTCATCAGACACCACAAAAGGTGTTAGTTCATCTAGACAGCAGGACGGTGGCCATGG  2051

Query  2005  AAGTTGGAATCCGCTAAGGAGTGTGTAACAACTCACCTGCCGAATGAACTAGCCCTGAAA  2064
             |||| |||||||||||||||||||||||||||||||||||||||||||||||||||||||
Sbjct  2052  AAGTCGGAATCCGCTAAGGAGTGTGTAACAACTCACCTGCCGAATGAACTAGCCCTGAAA  2111

Query  2065  ATGGATGGCGCTTAAGCGTGTTACCTATACCTCACCGTCAATGTTAGAGCGATGCGTTGA  2124
             |||||||||||||||||||||||||||||||||||||||| ||||||||||||||| |||
Sbjct  2112  ATGGATGGCGCTTAAGCGTGTTACCTATACCTCACCGTCAGTGTTAGAGCGATGCGCTGA  2171

Query  2125  CGAGTAGGCAGGCGTGGAGGTTGTATCGAAGCCTAGGCAGTGATGCTGGGTGGAACAGCC  2184
             ||||||||||||||||||||||||||||||||||||||||||||||||||||||||||||
Sbjct  2172  CGAGTAGGCAGGCGTGGAGGTTGTATCGAAGCCTAGGCAGTGATGCTGGGTGGAACAGCC  2231

Query  2185  TCTAGTGC  2192
             ||||||||
Sbjct  2232  TCTAGTGC  2239


 Score = 128 bits (69),  Expect = 8e-25
 Identities = 112/131 (85%), Gaps = 9/131 (7%)
 Strand=Plus/Plus

Query  1    CAAGGTTTCTGTAGGTGAACCTGCAGAAGGATCATTAGTGAAGATTCAAGGGCCAGCCAT  60
            ||||||||||||||||||||||||||||||||||||||||||||||   ||||  |||||
Sbjct  105  CAAGGTTTCTGTAGGTGAACCTGCAGAAGGATCATTAGTGAAGATTT--GGGCAGGCCAT  162

Query  61   ACAGACGTACAATAAGTGTGTCTCTGGCGGCTCGTAT--CCACTATACATCCATAAACCC  118
            || ||||  ||| ||||||  | ||||| || | ||   |||||||||||||| ||||||
Sbjct  163  ACGGACGC-CAAAAAGTGTC-C-CTGGCCGC-C-TACACCCACTATACATCCACAAACCC  217

Query  119  GTGTGCACTGT  129
            |||||||||||
Sbjct  218  GTGTGCACTGT  228


>LGAV01000016.1 Malassezia pachydermatis strain CBS 1879 scaffold16, whole genome 
shotgun sequence
Length=8422

 Score = 2416 bits (1308),  Expect = 0.0
 Identities = 1411/1461 (97%), Gaps = 5/1461 (0%)
 Strand=Plus/Minus

Query  732   TTTCATTTCTGGTCTCAAATCAGGTAGGATCACCCGCTGAACTTAAGCATATCAATAAGC  791
             ||||| ||||||||||||||||||||||||||||||||||||||||||||||||||||||
Sbjct  3923  TTTCAATTCTGGTCTCAAATCAGGTAGGATCACCCGCTGAACTTAAGCATATCAATAAGC  3864

Query  792   GGAGGAAAAGAAACTAACAAGGATTCCCCTAGTAACGGCGAGCGAAGCGGGAAGAGCTCA  851
             |||||| |||||||||||||||||||||||||||||||||||||||||||||||||||||
Sbjct  3863  GGAGGAGAAGAAACTAACAAGGATTCCCCTAGTAACGGCGAGCGAAGCGGGAAGAGCTCA  3804

Query  852   AATTTGAAAGCTGGCACCTCCGGTGTCCGCGTTGTAATCTCGAGACGTGTTTTCCGTGCG  911
             ||||||||||||||||||| |||||||||||||||||||||||||||||||||||||| |
Sbjct  3803  AATTTGAAAGCTGGCACCTTCGGTGTCCGCGTTGTAATCTCGAGACGTGTTTTCCGTGTG  3744

Query  912   GCTCTATGGACAAGTCCCTTGGAATAGGGCATCGTAGAGGGTGAGAATCCCGTACTTGCC  971
             || ||||||||||||||||||||| ||||||||||||||||||| |||||||||||||||
Sbjct  3743  GCGCTATGGACAAGTCCCTTGGAACAGGGCATCGTAGAGGGTGAAAATCCCGTACTTGCC  3684

Query  972   ATGGAAGAACCGTGCTTTGCGATACACGCTCTAAGAGTCGAGTTGTTTGGGATTGCAGCT  1031
             ||||  | ||| ||||||| ||||||||||||||||||||||||||||||||||||||||
Sbjct  3683  ATGGCTGTACCATGCTTTGTGATACACGCTCTAAGAGTCGAGTTGTTTGGGATTGCAGCT  3624

Query  1032  CAAAATGGGTGGTAGACTCCATCTAAAGCTAAATATCGGGGAGAGACCGATAGCGAACAA  1091
             ||||||||||||||||||||||||||||||||||||||||||||||||||||||||||||
Sbjct  3623  CAAAATGGGTGGTAGACTCCATCTAAAGCTAAATATCGGGGAGAGACCGATAGCGAACAA  3564

Query  1092  GTACCGTGAGGGAAAGATGAAAAGCACTTTGGAAAGAGAGTTAAAAGTACGTGAAATTGT  1151
             ||||||||||||||||||||||||||||||||||||||||||||||||||||||||||||
Sbjct  3563  GTACCGTGAGGGAAAGATGAAAAGCACTTTGGAAAGAGAGTTAAAAGTACGTGAAATTGT  3504

Query  1152  CGAAAGGGAAGCACTTGAAGTCAGCCATGCTGCTTGAGACTCAGCCTGGCCTTTGGGCTT  1211
             |||||||||||| |||||||||||||||||||||||||||||||||| || |||  ||||
Sbjct  3503  CGAAAGGGAAGCGCTTGAAGTCAGCCATGCTGCTTGAGACTCAGCCTTGC-TTT-TGCTT  3446

Query  1212  GGTGTATTTCTCGGTGGCAAGCCAGCATTGGTTTGGGTCGTCGGAGAAGCGCATAGGGAA  1271
             ||||||||||||||| ||||||||||||||||| | ||||||||||||| | ||  | ||
Sbjct  3445  GGTGTATTTCTCGGTAGCAAGCCAGCATTGGTTCGAGTCGTCGGAGAAGGGTATGAGAAA  3386

Query  1272  TGTAGCGTCTCCGGACGTGTTATAGCCTTATGCAGGATACGACGACCTGGATCAAGGAAC  1331
             ||| || ||  |||| ||||||||| ||| | | |||||||||||  |||||||||||||
Sbjct  3385  TGTGGCATCCTCGGATGTGTTATAGACTTGTACTGGATACGACGATTTGGATCAAGGAAC  3326

Query  1332  GCAGTGTGCCCTCTGGGCGGGTCTTCGGACACCTTCACACTTAGGATGCTGGCGTAATGG  1391
             |||||||||| ||| |||||||||||||||||||||||||||||||||||||||||||||
Sbjct  3325  GCAGTGTGCC-TCT-GGCGGGTCTTCGGACACCTTCACACTTAGGATGCTGGCGTAATGG  3268

Query  1392  CTTTAAGTGGCCCGTCTTGAAACACGGACCAAGGAGTCTAACATGTGTGCGAGTTTTTGG  1451
             ||||||| |||||||||||||||||||||||||||||||||||| |||||||||||||||
Sbjct  3267  CTTTAAGCGGCCCGTCTTGAAACACGGACCAAGGAGTCTAACATATGTGCGAGTTTTTGG  3208

Query  1452  GTGGCAAACCCATGAGCGTAATGAAAGTGAATACAGGTGGGATCCGCAAGGAGCACCATC  1511
             |||||||||||||||||||||||||||||||| |||||||||||| |  |||||||||||
Sbjct  3207  GTGGCAAACCCATGAGCGTAATGAAAGTGAATGCAGGTGGGATCCTC-TGGAGCACCATC  3149

Query  1512  GACCGGCCCTGAACTTCTGGGATGGGTCTGAGTAAGAGCATATATGTTGGGACCCGAAAG  1571
             |||||||||||| ||||||||||||||| |||||||||||| ||||||||||||||||||
Sbjct  3148  GACCGGCCCTGATCTTCTGGGATGGGTCCGAGTAAGAGCATGTATGTTGGGACCCGAAAG  3089

Query  1572  ATGGTGAACTATGCCTGAATAGGGCGAAGCCAGAGGAAACTCTGGTGGAGGCTCGCAGCG  1631
             ||||||||||||||||||||||||||||||||||||||||||||||||||||||||||||
Sbjct  3088  ATGGTGAACTATGCCTGAATAGGGCGAAGCCAGAGGAAACTCTGGTGGAGGCTCGCAGCG  3029

Query  1632  GTTCTGACGTGCAAATCGATCGTCAAATTTGGGTATAGGGGCGAAAGACTAATCGAACCA  1691
             ||||||||||||||||||||||||||||||||||||||||||||||||||||||||||||
Sbjct  3028  GTTCTGACGTGCAAATCGATCGTCAAATTTGGGTATAGGGGCGAAAGACTAATCGAACCA  2969

Query  1692  TCTAGTAGCTGGTTCCTGCCGAAGTTTCCCTCAGGATAGCAGAAACTCGTATCAGTTTTA  1751
             ||||||||||||||||||||||||||||||||||||||||||||||||||||||||||||
Sbjct  2968  TCTAGTAGCTGGTTCCTGCCGAAGTTTCCCTCAGGATAGCAGAAACTCGTATCAGTTTTA  2909

Query  1752  TGAGGTAAAGCGAATGATTAGAGGCCTTGGGGATGTAACATCCTTAACCTATTCTCAAAC  1811
             ||||||||||||||||||||||||||||||||||||||||||||||||||||||||||||
Sbjct  2908  TGAGGTAAAGCGAATGATTAGAGGCCTTGGGGATGTAACATCCTTAACCTATTCTCAAAC  2849

Query  1812  TTTAAATGTGTAAGAAGTCCTTGTTACTTAAGTGAACGTGGACATGCGAATGAGAGTTTC  1871
             ||||||||||||||||||||||||||||| ||||||||||||||||||||||||||||||
Sbjct  2848  TTTAAATGTGTAAGAAGTCCTTGTTACTTGAGTGAACGTGGACATGCGAATGAGAGTTTC  2789

Query  1872  TAGTGGGCCATTTTTGGTAAGCAGAACTGGCGATGCGGGATGAACCGATCGTGAGGTTAA  1931
             ||||||||||||||||||||||||||||||||||||||||||||||||||||||||||||
Sbjct  2788  TAGTGGGCCATTTTTGGTAAGCAGAACTGGCGATGCGGGATGAACCGATCGTGAGGTTAA  2729

Query  1932  GGTGCCGGAATACACGCTCATCAGACACCACAAAAGGTGTTAGTTCATCTAGACAGCAGG  1991
             ||||||||||||||||||||||||||||||||||||||||||||||||||||||||||||
Sbjct  2728  GGTGCCGGAATACACGCTCATCAGACACCACAAAAGGTGTTAGTTCATCTAGACAGCAGG  2669

Query  1992  ACGGTGGCCATGGAAGTTGGAATCCGCTAAGGAGTGTGTAACAACTCACCTGCCGAATGA  2051
             ||||||||||||||||| ||||||||||||||||||||||||||||||||||||||||||
Sbjct  2668  ACGGTGGCCATGGAAGTCGGAATCCGCTAAGGAGTGTGTAACAACTCACCTGCCGAATGA  2609

Query  2052  ACTAGCCCTGAAAATGGATGGCGCTTAAGCGTGTTACCTATACCTCACCGTCAATGTTAG  2111
             ||||||||||||||||||||||||||||||||||||||||||||||||||||||||||||
Sbjct  2608  ACTAGCCCTGAAAATGGATGGCGCTTAAGCGTGTTACCTATACCTCACCGTCAATGTTAG  2549

Query  2112  AGCGATGCGTTGACGAGTAGGCAGGCGTGGAGGTTGTATCGAAGCCTAGGCAGTGATGCT  2171
             |||||||||||||||||||||||||||||| |||||||||||||||||||||||||||||
Sbjct  2548  AGCGATGCGTTGACGAGTAGGCAGGCGTGGGGGTTGTATCGAAGCCTAGGCAGTGATGCT  2489

Query  2172  GGGTGGAACAGCCTCTAGTGC  2192
             |||||||||||||||||||||
Sbjct  2488  GGGTGGAACAGCCTCTAGTGC  2468


 Score = 359 bits (194),  Expect = 2e-94
 Identities = 231/248 (93%), Gaps = 5/248 (2%)
 Strand=Plus/Minus

Query  223   ACAAACTCGTATGGATTTGTATGAACGTGAGATATATCGTTGGACCGTCACTGGCCAACA  282
             ||||||||||||||  ||||||| ||||  | || | |||||||||||||||||||||||
Sbjct  4481  ACAAACTCGTATGG--TTGTATGTACGT-TG-TA-AACGTTGGACCGTCACTGGCCAACA  4427

Query  283   AATATAACACAACTTTCGACAACGGATCTCTTGGTTCTCCCATCGATGAAGAACGCAGCG  342
             ||  | | ||||||||||||||||||||||||||||||||||||||||||||||||||||
Sbjct  4426  AACTTTATACAACTTTCGACAACGGATCTCTTGGTTCTCCCATCGATGAAGAACGCAGCG  4367

Query  343   AAACGCGATAGGTAATGTGAATTGCAGAATTCCGTGAATCATCGAATCTTTGAACGCACC  402
             ||||||||||||||||||||||||||||||||||||||||||||||||||||||||||||
Sbjct  4366  AAACGCGATAGGTAATGTGAATTGCAGAATTCCGTGAATCATCGAATCTTTGAACGCACC  4307

Query  403   TTGCGCTCTATGGTATTCCGTAGAGCATGCCTGTTTGAGTGCCGTGAATTCTCCCATCCC  462
             |||||||| |||||||||||| |||||||||||||||||||||| ||||||||||| |||
Sbjct  4306  TTGCGCTCCATGGTATTCCGTGGAGCATGCCTGTTTGAGTGCCGCGAATTCTCCCACCCC  4247

Query  463   AAGCGGTT  470
             || |||||
Sbjct  4246  AAACGGTT  4239


 Score = 111 bits (60),  Expect = 8e-20
 Identities = 106/127 (83%), Gaps = 8/127 (6%)
 Strand=Plus/Minus

Query  1     CAAGGTTTCTGTAGGTGAACCTGCAGAAGGATCATTAGTGAAGATTCAAGGGCCAGCCAT  60
             ||||||||||||||||||||||||||||||||||||||||||  ||  |||||| |||||
Sbjct  4640  CAAGGTTTCTGTAGGTGAACCTGCAGAAGGATCATTAGTGAAT-TTGTAGGGCCTGCCAT  4582

Query  61    ACAGACGTACAATAAGTGTGTCTCTGGCGGCTCGTATCCACTATACATCCATAAACCCGT  120
             || || |  |||   | ||  |||||||| | |  | |||||||||||||| ||||||||
Sbjct  4581  ACGGATGCGCAA---GCGT--CTCTGGCGCC-CA-ACCCACTATACATCCACAAACCCGT  4529

Query  121   GTGCACT  127
             |||||||
Sbjct  4528  GTGCACT  4522


>NW_017253153.1 Malassezia pachydermatis strain CBS 1879 chromosome Unknown scaffold16, 
whole genome shotgun sequence
Length=8422

 Score = 2416 bits (1308),  Expect = 0.0
 Identities = 1411/1461 (97%), Gaps = 5/1461 (0%)
 Strand=Plus/Minus

Query  732   TTTCATTTCTGGTCTCAAATCAGGTAGGATCACCCGCTGAACTTAAGCATATCAATAAGC  791
             ||||| ||||||||||||||||||||||||||||||||||||||||||||||||||||||
Sbjct  3923  TTTCAATTCTGGTCTCAAATCAGGTAGGATCACCCGCTGAACTTAAGCATATCAATAAGC  3864

Query  792   GGAGGAAAAGAAACTAACAAGGATTCCCCTAGTAACGGCGAGCGAAGCGGGAAGAGCTCA  851
             |||||| |||||||||||||||||||||||||||||||||||||||||||||||||||||
Sbjct  3863  GGAGGAGAAGAAACTAACAAGGATTCCCCTAGTAACGGCGAGCGAAGCGGGAAGAGCTCA  3804

Query  852   AATTTGAAAGCTGGCACCTCCGGTGTCCGCGTTGTAATCTCGAGACGTGTTTTCCGTGCG  911
             ||||||||||||||||||| |||||||||||||||||||||||||||||||||||||| |
Sbjct  3803  AATTTGAAAGCTGGCACCTTCGGTGTCCGCGTTGTAATCTCGAGACGTGTTTTCCGTGTG  3744

Query  912   GCTCTATGGACAAGTCCCTTGGAATAGGGCATCGTAGAGGGTGAGAATCCCGTACTTGCC  971
             || ||||||||||||||||||||| ||||||||||||||||||| |||||||||||||||
Sbjct  3743  GCGCTATGGACAAGTCCCTTGGAACAGGGCATCGTAGAGGGTGAAAATCCCGTACTTGCC  3684

Query  972   ATGGAAGAACCGTGCTTTGCGATACACGCTCTAAGAGTCGAGTTGTTTGGGATTGCAGCT  1031
             ||||  | ||| ||||||| ||||||||||||||||||||||||||||||||||||||||
Sbjct  3683  ATGGCTGTACCATGCTTTGTGATACACGCTCTAAGAGTCGAGTTGTTTGGGATTGCAGCT  3624

Query  1032  CAAAATGGGTGGTAGACTCCATCTAAAGCTAAATATCGGGGAGAGACCGATAGCGAACAA  1091
             ||||||||||||||||||||||||||||||||||||||||||||||||||||||||||||
Sbjct  3623  CAAAATGGGTGGTAGACTCCATCTAAAGCTAAATATCGGGGAGAGACCGATAGCGAACAA  3564

Query  1092  GTACCGTGAGGGAAAGATGAAAAGCACTTTGGAAAGAGAGTTAAAAGTACGTGAAATTGT  1151
             ||||||||||||||||||||||||||||||||||||||||||||||||||||||||||||
Sbjct  3563  GTACCGTGAGGGAAAGATGAAAAGCACTTTGGAAAGAGAGTTAAAAGTACGTGAAATTGT  3504

Query  1152  CGAAAGGGAAGCACTTGAAGTCAGCCATGCTGCTTGAGACTCAGCCTGGCCTTTGGGCTT  1211
             |||||||||||| |||||||||||||||||||||||||||||||||| || |||  ||||
Sbjct  3503  CGAAAGGGAAGCGCTTGAAGTCAGCCATGCTGCTTGAGACTCAGCCTTGC-TTT-TGCTT  3446

Query  1212  GGTGTATTTCTCGGTGGCAAGCCAGCATTGGTTTGGGTCGTCGGAGAAGCGCATAGGGAA  1271
             ||||||||||||||| ||||||||||||||||| | ||||||||||||| | ||  | ||
Sbjct  3445  GGTGTATTTCTCGGTAGCAAGCCAGCATTGGTTCGAGTCGTCGGAGAAGGGTATGAGAAA  3386

Query  1272  TGTAGCGTCTCCGGACGTGTTATAGCCTTATGCAGGATACGACGACCTGGATCAAGGAAC  1331
             ||| || ||  |||| ||||||||| ||| | | |||||||||||  |||||||||||||
Sbjct  3385  TGTGGCATCCTCGGATGTGTTATAGACTTGTACTGGATACGACGATTTGGATCAAGGAAC  3326

Query  1332  GCAGTGTGCCCTCTGGGCGGGTCTTCGGACACCTTCACACTTAGGATGCTGGCGTAATGG  1391
             |||||||||| ||| |||||||||||||||||||||||||||||||||||||||||||||
Sbjct  3325  GCAGTGTGCC-TCT-GGCGGGTCTTCGGACACCTTCACACTTAGGATGCTGGCGTAATGG  3268

Query  1392  CTTTAAGTGGCCCGTCTTGAAACACGGACCAAGGAGTCTAACATGTGTGCGAGTTTTTGG  1451
             ||||||| |||||||||||||||||||||||||||||||||||| |||||||||||||||
Sbjct  3267  CTTTAAGCGGCCCGTCTTGAAACACGGACCAAGGAGTCTAACATATGTGCGAGTTTTTGG  3208

Query  1452  GTGGCAAACCCATGAGCGTAATGAAAGTGAATACAGGTGGGATCCGCAAGGAGCACCATC  1511
             |||||||||||||||||||||||||||||||| |||||||||||| |  |||||||||||
Sbjct  3207  GTGGCAAACCCATGAGCGTAATGAAAGTGAATGCAGGTGGGATCCTC-TGGAGCACCATC  3149

Query  1512  GACCGGCCCTGAACTTCTGGGATGGGTCTGAGTAAGAGCATATATGTTGGGACCCGAAAG  1571
             |||||||||||| ||||||||||||||| |||||||||||| ||||||||||||||||||
Sbjct  3148  GACCGGCCCTGATCTTCTGGGATGGGTCCGAGTAAGAGCATGTATGTTGGGACCCGAAAG  3089

Query  1572  ATGGTGAACTATGCCTGAATAGGGCGAAGCCAGAGGAAACTCTGGTGGAGGCTCGCAGCG  1631
             ||||||||||||||||||||||||||||||||||||||||||||||||||||||||||||
Sbjct  3088  ATGGTGAACTATGCCTGAATAGGGCGAAGCCAGAGGAAACTCTGGTGGAGGCTCGCAGCG  3029

Query  1632  GTTCTGACGTGCAAATCGATCGTCAAATTTGGGTATAGGGGCGAAAGACTAATCGAACCA  1691
             ||||||||||||||||||||||||||||||||||||||||||||||||||||||||||||
Sbjct  3028  GTTCTGACGTGCAAATCGATCGTCAAATTTGGGTATAGGGGCGAAAGACTAATCGAACCA  2969

Query  1692  TCTAGTAGCTGGTTCCTGCCGAAGTTTCCCTCAGGATAGCAGAAACTCGTATCAGTTTTA  1751
             ||||||||||||||||||||||||||||||||||||||||||||||||||||||||||||
Sbjct  2968  TCTAGTAGCTGGTTCCTGCCGAAGTTTCCCTCAGGATAGCAGAAACTCGTATCAGTTTTA  2909

Query  1752  TGAGGTAAAGCGAATGATTAGAGGCCTTGGGGATGTAACATCCTTAACCTATTCTCAAAC  1811
             ||||||||||||||||||||||||||||||||||||||||||||||||||||||||||||
Sbjct  2908  TGAGGTAAAGCGAATGATTAGAGGCCTTGGGGATGTAACATCCTTAACCTATTCTCAAAC  2849

Query  1812  TTTAAATGTGTAAGAAGTCCTTGTTACTTAAGTGAACGTGGACATGCGAATGAGAGTTTC  1871
             ||||||||||||||||||||||||||||| ||||||||||||||||||||||||||||||
Sbjct  2848  TTTAAATGTGTAAGAAGTCCTTGTTACTTGAGTGAACGTGGACATGCGAATGAGAGTTTC  2789

Query  1872  TAGTGGGCCATTTTTGGTAAGCAGAACTGGCGATGCGGGATGAACCGATCGTGAGGTTAA  1931
             ||||||||||||||||||||||||||||||||||||||||||||||||||||||||||||
Sbjct  2788  TAGTGGGCCATTTTTGGTAAGCAGAACTGGCGATGCGGGATGAACCGATCGTGAGGTTAA  2729

Query  1932  GGTGCCGGAATACACGCTCATCAGACACCACAAAAGGTGTTAGTTCATCTAGACAGCAGG  1991
             ||||||||||||||||||||||||||||||||||||||||||||||||||||||||||||
Sbjct  2728  GGTGCCGGAATACACGCTCATCAGACACCACAAAAGGTGTTAGTTCATCTAGACAGCAGG  2669

Query  1992  ACGGTGGCCATGGAAGTTGGAATCCGCTAAGGAGTGTGTAACAACTCACCTGCCGAATGA  2051
             ||||||||||||||||| ||||||||||||||||||||||||||||||||||||||||||
Sbjct  2668  ACGGTGGCCATGGAAGTCGGAATCCGCTAAGGAGTGTGTAACAACTCACCTGCCGAATGA  2609

Query  2052  ACTAGCCCTGAAAATGGATGGCGCTTAAGCGTGTTACCTATACCTCACCGTCAATGTTAG  2111
             ||||||||||||||||||||||||||||||||||||||||||||||||||||||||||||
Sbjct  2608  ACTAGCCCTGAAAATGGATGGCGCTTAAGCGTGTTACCTATACCTCACCGTCAATGTTAG  2549

Query  2112  AGCGATGCGTTGACGAGTAGGCAGGCGTGGAGGTTGTATCGAAGCCTAGGCAGTGATGCT  2171
             |||||||||||||||||||||||||||||| |||||||||||||||||||||||||||||
Sbjct  2548  AGCGATGCGTTGACGAGTAGGCAGGCGTGGGGGTTGTATCGAAGCCTAGGCAGTGATGCT  2489

Query  2172  GGGTGGAACAGCCTCTAGTGC  2192
             |||||||||||||||||||||
Sbjct  2488  GGGTGGAACAGCCTCTAGTGC  2468


 Score = 359 bits (194),  Expect = 2e-94
 Identities = 231/248 (93%), Gaps = 5/248 (2%)
 Strand=Plus/Minus

Query  223   ACAAACTCGTATGGATTTGTATGAACGTGAGATATATCGTTGGACCGTCACTGGCCAACA  282
             ||||||||||||||  ||||||| ||||  | || | |||||||||||||||||||||||
Sbjct  4481  ACAAACTCGTATGG--TTGTATGTACGT-TG-TA-AACGTTGGACCGTCACTGGCCAACA  4427

Query  283   AATATAACACAACTTTCGACAACGGATCTCTTGGTTCTCCCATCGATGAAGAACGCAGCG  342
             ||  | | ||||||||||||||||||||||||||||||||||||||||||||||||||||
Sbjct  4426  AACTTTATACAACTTTCGACAACGGATCTCTTGGTTCTCCCATCGATGAAGAACGCAGCG  4367

Query  343   AAACGCGATAGGTAATGTGAATTGCAGAATTCCGTGAATCATCGAATCTTTGAACGCACC  402
             ||||||||||||||||||||||||||||||||||||||||||||||||||||||||||||
Sbjct  4366  AAACGCGATAGGTAATGTGAATTGCAGAATTCCGTGAATCATCGAATCTTTGAACGCACC  4307

Query  403   TTGCGCTCTATGGTATTCCGTAGAGCATGCCTGTTTGAGTGCCGTGAATTCTCCCATCCC  462
             |||||||| |||||||||||| |||||||||||||||||||||| ||||||||||| |||
Sbjct  4306  TTGCGCTCCATGGTATTCCGTGGAGCATGCCTGTTTGAGTGCCGCGAATTCTCCCACCCC  4247

Query  463   AAGCGGTT  470
             || |||||
Sbjct  4246  AAACGGTT  4239


 Score = 111 bits (60),  Expect = 8e-20
 Identities = 106/127 (83%), Gaps = 8/127 (6%)
 Strand=Plus/Minus

Query  1     CAAGGTTTCTGTAGGTGAACCTGCAGAAGGATCATTAGTGAAGATTCAAGGGCCAGCCAT  60
             ||||||||||||||||||||||||||||||||||||||||||  ||  |||||| |||||
Sbjct  4640  CAAGGTTTCTGTAGGTGAACCTGCAGAAGGATCATTAGTGAAT-TTGTAGGGCCTGCCAT  4582

Query  61    ACAGACGTACAATAAGTGTGTCTCTGGCGGCTCGTATCCACTATACATCCATAAACCCGT  120
             || || |  |||   | ||  |||||||| | |  | |||||||||||||| ||||||||
Sbjct  4581  ACGGATGCGCAA---GCGT--CTCTGGCGCC-CA-ACCCACTATACATCCACAAACCCGT  4529

Query  121   GTGCACT  127
             |||||||
Sbjct  4528  GTGCACT  4522


>HE999567.1 Malassezia sympodialis ATCC 42132 genomic scaffold, msy_sf_19, 
whole genome shotgun sequence
Length=107386

 Score = 2346 bits (1270),  Expect = 0.0
 Identities = 1404/1469 (96%), Gaps = 8/1469 (1%)
 Strand=Plus/Plus

Query  725     AGCCCCCTTTCATTTCTGGTCTCAAATCAGGTAGGATCACCCGCTGAACTTAAGCATATC  784
               |||||  ||| | |||||||||||||||||||||||||||||||||||||||||||||||
Sbjct  99607   AGCCCTTTTTTAATTCTGGTCTCAAATCAGGTAGGATCACCCGCTGAACTTAAGCATATC  99666

Query  785     AATAAGCGGAGGAAAAGAAACTAACAAGGATTCCCCTAGTAACGGCGAGCGAAGCGGGAA  844
               ||||||||||||||||||||||||||||||||||||||||||||||||||||||||||||
Sbjct  99667   AATAAGCGGAGGAAAAGAAACTAACAAGGATTCCCCTAGTAACGGCGAGCGAAGCGGGAA  99726

Query  845     GAGCTCAAATTTGAAAGCTGGCACCTCCGGTGTCCGCGTTGTAATCTCGAGACGTGTTTT  904
               ||||||||||||||||||||||||||||||||||||||||||||||||||||||||||||
Sbjct  99727   GAGCTCAAATTTGAAAGCTGGCACCTCCGGTGTCCGCGTTGTAATCTCGAGACGTGTTTT  99786

Query  905     CCGTGCGGCTCTATGGACAAGTCCCTTGGAATAGGGCATCGTAGAGGGTGAGAATCCCGT  964
               ||||||||||||||||||||||||||||||| ||||||||||||||||||| ||||||||
Sbjct  99787   CCGTGCGGCTCTATGGACAAGTCCCTTGGAACAGGGCATCGTAGAGGGTGAAAATCCCGT  99846

Query  965     ACTTGCCATGGAAGAACCGTGCTTTGCGATACACGCTCTAAGAGTCGAGTTGTTTGGGAT  1024
               |||||||||||| | ||||||||||| |||||||||||||||||||||||||||||||||
Sbjct  99847   ACTTGCCATGGATGTACCGTGCTTTGTGATACACGCTCTAAGAGTCGAGTTGTTTGGGAT  99906

Query  1025    TGCAGCTCAAAATGGGTGGTAGACTCCATCTAAAGCTAAATATCGGGGAGAGACCGATAG  1084
               ||||||||||||||||||||||||||||||||||||||||||||||||||||||||||||
Sbjct  99907   TGCAGCTCAAAATGGGTGGTAGACTCCATCTAAAGCTAAATATCGGGGAGAGACCGATAG  99966

Query  1085    CGAACAAGTACCGTGAGGGAAAGATGAAAAGCACTTTGGAAAGAGAGTTAAAAGTACGTG  1144
               ||||||||||||||||||||||||||||||||||||||||||||||||||||||||||||
Sbjct  99967   CGAACAAGTACCGTGAGGGAAAGATGAAAAGCACTTTGGAAAGAGAGTTAAAAGTACGTG  100026

Query  1145    AAATTGTCGAAAGGGAAGCACTTGAAGTCAGCCATGCTGCTTGAGACTCAGCCTGGCCTT  1204
               ||||||||||||||||||| ||||||||||||||||||||  | ||||||||| |||  |
Sbjct  100027  AAATTGTCGAAAGGGAAGCGCTTGAAGTCAGCCATGCTGCGCG-GACTCAGCCCGGC--T  100083

Query  1205    TGGGCTTGGTGTATTTCTCGGTGGCAAGCCAGCATTGGTTTGGGTCGTCGGAGAAGCGCA  1264
                  || ||||||||||| | |  ||||| |||||| | ||||| ||| |||||||| |  
Sbjct  100084  GATGCCTGGTGTATTTCCCAGCAGCAAGTCAGCATGGATTTGGATCGCCGGAGAAG-GGT  100142

Query  1265    TAG-GGAATGTAGCGTCTCCGGACGTGTTATAGCCTTATGCAGGATACGACGACCTGGAT  1323
                 | ||||||| ||  |  |||  |||||| |||||  | | ||||||| |||  |||||
Sbjct  100143  GGGAGGAATGTGGCACCCTCGGGTGTGTTA-AGCCTCCTACTGGATACGGCGATTTGGAT  100201

Query  1324    CAAGGAACGCAGTGTGCCCTCTGGGCGGGTCTTCGGACACCTTCACACTTAGGATGCTGG  1383
               | |||||||||||||||| ||| |||||||||||||||||||||||||||||||||||||
Sbjct  100202  CCAGGAACGCAGTGTGCC-TCT-GGCGGGTCTTCGGACACCTTCACACTTAGGATGCTGG  100259

Query  1384    CGTAATGGCTTTAAGTGGCCCGTCTTGAAACACGGACCAAGGAGTCTAACATGTGTGCGA  1443
               ||||||||||||||| |||||||||||||||||||||||||||||||||||| |||||||
Sbjct  100260  CGTAATGGCTTTAAGCGGCCCGTCTTGAAACACGGACCAAGGAGTCTAACATATGTGCGA  100319

Query  1444    GTTTTTGGGTGGCAAACCCATGAGCGTAATGAAAGTGAATACAGGTGGGATCCGCAAGGA  1503
               |||||||||||||||||||||||||||||||||||||||| |||||||||||||||||||
Sbjct  100320  GTTTTTGGGTGGCAAACCCATGAGCGTAATGAAAGTGAATGCAGGTGGGATCCGCAAGGA  100379

Query  1504    GCACCATCGACCGGCCCTGAACTTCTGGGATGGGTCTGAGTAAGAGCATATATGTTGGGA  1563
               |||||||||||||| |||||||||||||||||| || |||||||||||| ||||||||||
Sbjct  100380  GCACCATCGACCGGTCCTGAACTTCTGGGATGGATCCGAGTAAGAGCATGTATGTTGGGA  100439

Query  1564    CCCGAAAGATGGTGAACTATGCCTGAATAGGGCGAAGCCAGAGGAAACTCTGGTGGAGGC  1623
               ||||||||||||||||||||||||||||||||||||||||||||||||||||||||||||
Sbjct  100440  CCCGAAAGATGGTGAACTATGCCTGAATAGGGCGAAGCCAGAGGAAACTCTGGTGGAGGC  100499

Query  1624    TCGCAGCGGTTCTGACGTGCAAATCGATCGTCAAATTTGGGTATAGGGGCGAAAGACTAA  1683
               ||||||||||||||||||||||||||||||||||||||||||||||||||||||||||||
Sbjct  100500  TCGCAGCGGTTCTGACGTGCAAATCGATCGTCAAATTTGGGTATAGGGGCGAAAGACTAA  100559

Query  1684    TCGAACCATCTAGTAGCTGGTTCCTGCCGAAGTTTCCCTCAGGATAGCAGAAACTCGTAT  1743
               ||||||||||||||||||||||||||||||||||||||||||||||||||||||||||||
Sbjct  100560  TCGAACCATCTAGTAGCTGGTTCCTGCCGAAGTTTCCCTCAGGATAGCAGAAACTCGTAT  100619

Query  1744    CAGTTTTATGAGGTAAAGCGAATGATTAGAGGCCTTGGGGATGTAACATCCTTAACCTAT  1803
               ||||||||||||||||||||||||||||||||| ||||||||||||||||||||||||||
Sbjct  100620  CAGTTTTATGAGGTAAAGCGAATGATTAGAGGCATTGGGGATGTAACATCCTTAACCTAT  100679

Query  1804    TCTCAAACTTTAAATGTGTAAGAAGTCCTTGTTACTTAAGTGAACGTGGACATGCGAATG  1863
               ||||||||||||||||||||||||||||||||||||||||||||||||||||||||||||
Sbjct  100680  TCTCAAACTTTAAATGTGTAAGAAGTCCTTGTTACTTAAGTGAACGTGGACATGCGAATG  100739

Query  1864    AGAGTTTCTAGTGGGCCATTTTTGGTAAGCAGAACTGGCGATGCGGGATGAACCGATCGT  1923
               ||||||||||||||||||||||||||||||||||||||||||||||||||||||||||||
Sbjct  100740  AGAGTTTCTAGTGGGCCATTTTTGGTAAGCAGAACTGGCGATGCGGGATGAACCGATCGT  100799

Query  1924    GAGGTTAAGGTGCCGGAATACACGCTCATCAGACACCACAAAAGGTGTTAGTTCATCTAG  1983
               |||||||| |||||||||||||||||||||||||||||||||||||||||||||||||||
Sbjct  100800  GAGGTTAAAGTGCCGGAATACACGCTCATCAGACACCACAAAAGGTGTTAGTTCATCTAG  100859

Query  1984    ACAGCAGGACGGTGGCCATGGAAGTTGGAATCCGCTAAGGAGTGTGTAACAACTCACCTG  2043
               ||||||||||||||||||||||||| ||||||||||||||||||||||||||||||||||
Sbjct  100860  ACAGCAGGACGGTGGCCATGGAAGTCGGAATCCGCTAAGGAGTGTGTAACAACTCACCTG  100919

Query  2044    CCGAATGAACTAGCCCTGAAAATGGATGGCGCTTAAGCGTGTTACCTATACCTCACCGTC  2103
               ||||||||||||||||||||||||||||||||||||||||||||| ||||||||||||||
Sbjct  100920  CCGAATGAACTAGCCCTGAAAATGGATGGCGCTTAAGCGTGTTACTTATACCTCACCGTC  100979

Query  2104    AATGTTAGAGCGATGCGTTGACGAGTAGGCAGGCGTGGAGGTTGTATCGAAGCCTAGGCA  2163
               |||||||||||||||||||||||||||||||||||||| |||||||||||||||||||||
Sbjct  100980  AATGTTAGAGCGATGCGTTGACGAGTAGGCAGGCGTGGGGGTTGTATCGAAGCCTAGGCA  101039

Query  2164    GTGATGCTGGGTGGAACAGCCTCTAGTGC  2192
               |||||||||||||||||||||||||||||
Sbjct  101040  GTGATGCTGGGTGGAACAGCCTCTAGTGC  101068


 Score = 300 bits (162),  Expect = 2e-76
 Identities = 180/188 (96%), Gaps = 3/188 (2%)
 Strand=Plus/Plus

Query  276    GCCAAC-AAATATAACACAACTTTCGACAACGGATCTCTTGGTTCTCCCATCGATGAAGA  334
              ||| || || ||| ||||||||||||||||||||||||||||||||||||||||||||||
Sbjct  99214  GCCTACGAACTAT-ACACAACTTTCGACAACGGATCTCTTGGTTCTCCCATCGATGAAGA  99272

Query  335    ACGCAGCGAAACGCGATAGGTAATGTGAATTGCAGAATTCCGTGAATCATCGAATCTTTG  394
              ||||||||||||||||||||||||||||||||||||||||||||||||||||||||||||
Sbjct  99273  ACGCAGCGAAACGCGATAGGTAATGTGAATTGCAGAATTCCGTGAATCATCGAATCTTTG  99332

Query  395    AACGCACCTTGCGCTCTATGGTATTCCGTAGAGCATGCCTGTTTGAGTGCCGTGAATTCT  454
              |||||||||||||||| |||||||||||| |||||||||||||||||||||| |||||||
Sbjct  99333  AACGCACCTTGCGCTCCATGGTATTCCGTGGAGCATGCCTGTTTGAGTGCCGCGAATTCT  99392

Query  455    CCCATCCC  462
              ||| ||||
Sbjct  99393  CCC-TCCC  99399


 Score = 97.1 bits (52),  Expect = 2e-15
 Identities = 108/132 (82%), Gaps = 16/132 (12%)
 Strand=Plus/Plus

Query  1      CAAGGTTTCTGTAGGTGAACCTGCAGAAGGATCATTAGTGAA-GATTCAAGGGCCAGCCA  59
              |||||||||||||||||||||||||||||||||||||||||| | |||  ||||| ||||
Sbjct  99031  CAAGGTTTCTGTAGGTGAACCTGCAGAAGGATCATTAGTGAAAGTTTC--GGGCCTGCCA  99088

Query  60     TACAGACGTACAATAAGTGTGTCTCTGGCGGCTCGTATCCACTATACATCCATA--AACC  117
              ||| |||| | || | ||    |||||||| | |  ||| ||||||  ||||||  ||||
Sbjct  99089  TACGGACGCA-AACACGT----CTCTGGCGCC-C--ATC-ACTATA--TCCATACCAACC  99137

Query  118    CGTGTGCACTGT  129
              | ||||||||||
Sbjct  99138  CCTGTGCACTGT  99149


>NW_017387817.1 Malassezia sympodialis ATCC 42132 genomic scaffold, msy_sf_19, 
whole genome shotgun sequence
Length=107386

 Score = 2346 bits (1270),  Expect = 0.0
 Identities = 1404/1469 (96%), Gaps = 8/1469 (1%)
 Strand=Plus/Plus

Query  725     AGCCCCCTTTCATTTCTGGTCTCAAATCAGGTAGGATCACCCGCTGAACTTAAGCATATC  784
               |||||  ||| | |||||||||||||||||||||||||||||||||||||||||||||||
Sbjct  99607   AGCCCTTTTTTAATTCTGGTCTCAAATCAGGTAGGATCACCCGCTGAACTTAAGCATATC  99666

Query  785     AATAAGCGGAGGAAAAGAAACTAACAAGGATTCCCCTAGTAACGGCGAGCGAAGCGGGAA  844
               ||||||||||||||||||||||||||||||||||||||||||||||||||||||||||||
Sbjct  99667   AATAAGCGGAGGAAAAGAAACTAACAAGGATTCCCCTAGTAACGGCGAGCGAAGCGGGAA  99726

Query  845     GAGCTCAAATTTGAAAGCTGGCACCTCCGGTGTCCGCGTTGTAATCTCGAGACGTGTTTT  904
               ||||||||||||||||||||||||||||||||||||||||||||||||||||||||||||
Sbjct  99727   GAGCTCAAATTTGAAAGCTGGCACCTCCGGTGTCCGCGTTGTAATCTCGAGACGTGTTTT  99786

Query  905     CCGTGCGGCTCTATGGACAAGTCCCTTGGAATAGGGCATCGTAGAGGGTGAGAATCCCGT  964
               ||||||||||||||||||||||||||||||| ||||||||||||||||||| ||||||||
Sbjct  99787   CCGTGCGGCTCTATGGACAAGTCCCTTGGAACAGGGCATCGTAGAGGGTGAAAATCCCGT  99846

Query  965     ACTTGCCATGGAAGAACCGTGCTTTGCGATACACGCTCTAAGAGTCGAGTTGTTTGGGAT  1024
               |||||||||||| | ||||||||||| |||||||||||||||||||||||||||||||||
Sbjct  99847   ACTTGCCATGGATGTACCGTGCTTTGTGATACACGCTCTAAGAGTCGAGTTGTTTGGGAT  99906

Query  1025    TGCAGCTCAAAATGGGTGGTAGACTCCATCTAAAGCTAAATATCGGGGAGAGACCGATAG  1084
               ||||||||||||||||||||||||||||||||||||||||||||||||||||||||||||
Sbjct  99907   TGCAGCTCAAAATGGGTGGTAGACTCCATCTAAAGCTAAATATCGGGGAGAGACCGATAG  99966

Query  1085    CGAACAAGTACCGTGAGGGAAAGATGAAAAGCACTTTGGAAAGAGAGTTAAAAGTACGTG  1144
               ||||||||||||||||||||||||||||||||||||||||||||||||||||||||||||
Sbjct  99967   CGAACAAGTACCGTGAGGGAAAGATGAAAAGCACTTTGGAAAGAGAGTTAAAAGTACGTG  100026

Query  1145    AAATTGTCGAAAGGGAAGCACTTGAAGTCAGCCATGCTGCTTGAGACTCAGCCTGGCCTT  1204
               ||||||||||||||||||| ||||||||||||||||||||  | ||||||||| |||  |
Sbjct  100027  AAATTGTCGAAAGGGAAGCGCTTGAAGTCAGCCATGCTGCGCG-GACTCAGCCCGGC--T  100083

Query  1205    TGGGCTTGGTGTATTTCTCGGTGGCAAGCCAGCATTGGTTTGGGTCGTCGGAGAAGCGCA  1264
                  || ||||||||||| | |  ||||| |||||| | ||||| ||| |||||||| |  
Sbjct  100084  GATGCCTGGTGTATTTCCCAGCAGCAAGTCAGCATGGATTTGGATCGCCGGAGAAG-GGT  100142

Query  1265    TAG-GGAATGTAGCGTCTCCGGACGTGTTATAGCCTTATGCAGGATACGACGACCTGGAT  1323
                 | ||||||| ||  |  |||  |||||| |||||  | | ||||||| |||  |||||
Sbjct  100143  GGGAGGAATGTGGCACCCTCGGGTGTGTTA-AGCCTCCTACTGGATACGGCGATTTGGAT  100201

Query  1324    CAAGGAACGCAGTGTGCCCTCTGGGCGGGTCTTCGGACACCTTCACACTTAGGATGCTGG  1383
               | |||||||||||||||| ||| |||||||||||||||||||||||||||||||||||||
Sbjct  100202  CCAGGAACGCAGTGTGCC-TCT-GGCGGGTCTTCGGACACCTTCACACTTAGGATGCTGG  100259

Query  1384    CGTAATGGCTTTAAGTGGCCCGTCTTGAAACACGGACCAAGGAGTCTAACATGTGTGCGA  1443
               ||||||||||||||| |||||||||||||||||||||||||||||||||||| |||||||
Sbjct  100260  CGTAATGGCTTTAAGCGGCCCGTCTTGAAACACGGACCAAGGAGTCTAACATATGTGCGA  100319

Query  1444    GTTTTTGGGTGGCAAACCCATGAGCGTAATGAAAGTGAATACAGGTGGGATCCGCAAGGA  1503
               |||||||||||||||||||||||||||||||||||||||| |||||||||||||||||||
Sbjct  100320  GTTTTTGGGTGGCAAACCCATGAGCGTAATGAAAGTGAATGCAGGTGGGATCCGCAAGGA  100379

Query  1504    GCACCATCGACCGGCCCTGAACTTCTGGGATGGGTCTGAGTAAGAGCATATATGTTGGGA  1563
               |||||||||||||| |||||||||||||||||| || |||||||||||| ||||||||||
Sbjct  100380  GCACCATCGACCGGTCCTGAACTTCTGGGATGGATCCGAGTAAGAGCATGTATGTTGGGA  100439

Query  1564    CCCGAAAGATGGTGAACTATGCCTGAATAGGGCGAAGCCAGAGGAAACTCTGGTGGAGGC  1623
               ||||||||||||||||||||||||||||||||||||||||||||||||||||||||||||
Sbjct  100440  CCCGAAAGATGGTGAACTATGCCTGAATAGGGCGAAGCCAGAGGAAACTCTGGTGGAGGC  100499

Query  1624    TCGCAGCGGTTCTGACGTGCAAATCGATCGTCAAATTTGGGTATAGGGGCGAAAGACTAA  1683
               ||||||||||||||||||||||||||||||||||||||||||||||||||||||||||||
Sbjct  100500  TCGCAGCGGTTCTGACGTGCAAATCGATCGTCAAATTTGGGTATAGGGGCGAAAGACTAA  100559

Query  1684    TCGAACCATCTAGTAGCTGGTTCCTGCCGAAGTTTCCCTCAGGATAGCAGAAACTCGTAT  1743
               ||||||||||||||||||||||||||||||||||||||||||||||||||||||||||||
Sbjct  100560  TCGAACCATCTAGTAGCTGGTTCCTGCCGAAGTTTCCCTCAGGATAGCAGAAACTCGTAT  100619

Query  1744    CAGTTTTATGAGGTAAAGCGAATGATTAGAGGCCTTGGGGATGTAACATCCTTAACCTAT  1803
               ||||||||||||||||||||||||||||||||| ||||||||||||||||||||||||||
Sbjct  100620  CAGTTTTATGAGGTAAAGCGAATGATTAGAGGCATTGGGGATGTAACATCCTTAACCTAT  100679

Query  1804    TCTCAAACTTTAAATGTGTAAGAAGTCCTTGTTACTTAAGTGAACGTGGACATGCGAATG  1863
               ||||||||||||||||||||||||||||||||||||||||||||||||||||||||||||
Sbjct  100680  TCTCAAACTTTAAATGTGTAAGAAGTCCTTGTTACTTAAGTGAACGTGGACATGCGAATG  100739

Query  1864    AGAGTTTCTAGTGGGCCATTTTTGGTAAGCAGAACTGGCGATGCGGGATGAACCGATCGT  1923
               ||||||||||||||||||||||||||||||||||||||||||||||||||||||||||||
Sbjct  100740  AGAGTTTCTAGTGGGCCATTTTTGGTAAGCAGAACTGGCGATGCGGGATGAACCGATCGT  100799

Query  1924    GAGGTTAAGGTGCCGGAATACACGCTCATCAGACACCACAAAAGGTGTTAGTTCATCTAG  1983
               |||||||| |||||||||||||||||||||||||||||||||||||||||||||||||||
Sbjct  100800  GAGGTTAAAGTGCCGGAATACACGCTCATCAGACACCACAAAAGGTGTTAGTTCATCTAG  100859

Query  1984    ACAGCAGGACGGTGGCCATGGAAGTTGGAATCCGCTAAGGAGTGTGTAACAACTCACCTG  2043
               ||||||||||||||||||||||||| ||||||||||||||||||||||||||||||||||
Sbjct  100860  ACAGCAGGACGGTGGCCATGGAAGTCGGAATCCGCTAAGGAGTGTGTAACAACTCACCTG  100919

Query  2044    CCGAATGAACTAGCCCTGAAAATGGATGGCGCTTAAGCGTGTTACCTATACCTCACCGTC  2103
               ||||||||||||||||||||||||||||||||||||||||||||| ||||||||||||||
Sbjct  100920  CCGAATGAACTAGCCCTGAAAATGGATGGCGCTTAAGCGTGTTACTTATACCTCACCGTC  100979

Query  2104    AATGTTAGAGCGATGCGTTGACGAGTAGGCAGGCGTGGAGGTTGTATCGAAGCCTAGGCA  2163
               |||||||||||||||||||||||||||||||||||||| |||||||||||||||||||||
Sbjct  100980  AATGTTAGAGCGATGCGTTGACGAGTAGGCAGGCGTGGGGGTTGTATCGAAGCCTAGGCA  101039

Query  2164    GTGATGCTGGGTGGAACAGCCTCTAGTGC  2192
               |||||||||||||||||||||||||||||
Sbjct  101040  GTGATGCTGGGTGGAACAGCCTCTAGTGC  101068


 Score = 300 bits (162),  Expect = 2e-76
 Identities = 180/188 (96%), Gaps = 3/188 (2%)
 Strand=Plus/Plus

Query  276    GCCAAC-AAATATAACACAACTTTCGACAACGGATCTCTTGGTTCTCCCATCGATGAAGA  334
              ||| || || ||| ||||||||||||||||||||||||||||||||||||||||||||||
Sbjct  99214  GCCTACGAACTAT-ACACAACTTTCGACAACGGATCTCTTGGTTCTCCCATCGATGAAGA  99272

Query  335    ACGCAGCGAAACGCGATAGGTAATGTGAATTGCAGAATTCCGTGAATCATCGAATCTTTG  394
              ||||||||||||||||||||||||||||||||||||||||||||||||||||||||||||
Sbjct  99273  ACGCAGCGAAACGCGATAGGTAATGTGAATTGCAGAATTCCGTGAATCATCGAATCTTTG  99332

Query  395    AACGCACCTTGCGCTCTATGGTATTCCGTAGAGCATGCCTGTTTGAGTGCCGTGAATTCT  454
              |||||||||||||||| |||||||||||| |||||||||||||||||||||| |||||||
Sbjct  99333  AACGCACCTTGCGCTCCATGGTATTCCGTGGAGCATGCCTGTTTGAGTGCCGCGAATTCT  99392

Query  455    CCCATCCC  462
              ||| ||||
Sbjct  99393  CCC-TCCC  99399


 Score = 97.1 bits (52),  Expect = 2e-15
 Identities = 108/132 (82%), Gaps = 16/132 (12%)
 Strand=Plus/Plus

Query  1      CAAGGTTTCTGTAGGTGAACCTGCAGAAGGATCATTAGTGAA-GATTCAAGGGCCAGCCA  59
              |||||||||||||||||||||||||||||||||||||||||| | |||  ||||| ||||
Sbjct  99031  CAAGGTTTCTGTAGGTGAACCTGCAGAAGGATCATTAGTGAAAGTTTC--GGGCCTGCCA  99088

Query  60     TACAGACGTACAATAAGTGTGTCTCTGGCGGCTCGTATCCACTATACATCCATA--AACC  117
              ||| |||| | || | ||    |||||||| | |  ||| ||||||  ||||||  ||||
Sbjct  99089  TACGGACGCA-AACACGT----CTCTGGCGCC-C--ATC-ACTATA--TCCATACCAACC  99137

Query  118    CGTGTGCACTGT  129
              | ||||||||||
Sbjct  99138  CCTGTGCACTGT  99149


>CP046235.1 Malassezia furfur isolate CBS14141 chromosome 2
Length=1862503

 Score = 2314 bits (1253),  Expect = 0.0
 Identities = 1396/1465 (95%), Gaps = 9/1465 (1%)
 Strand=Plus/Minus

Query  732     TTTCATTTCTGGTCTCAAATCAGGTAGGATCACCCGCTGAACTTAAGCATATCAATAAGC  791
               |||||||||||||||||||||||||||||||||||||||||||||||||||||| |||||
Sbjct  648888  TTTCATTTCTGGTCTCAAATCAGGTAGGATCACCCGCTGAACTTAAGCATATCATTAAGC  648829

Query  792     GGAGGAAAAGAAACTAACAAGGATTCCCCTAGTAACGGCGAGCGAAGCGGGAAGAGCTCA  851
               |||||||||||||||||||||||||||||||||||||||||| |||| ||||||||||||
Sbjct  648828  GGAGGAAAAGAAACTAACAAGGATTCCCCTAGTAACGGCGAGTGAAGTGGGAAGAGCTCA  648769

Query  852     AATTTGAAAGCTGGCACCTCCGGTGTCCGCGTTGTAATCTCGAGACGTGTTTTCCGTGCG  911
               |||||||||||||| |||| |||| |||||||||||| ||||||||  ||||||||||||
Sbjct  648768  AATTTGAAAGCTGGTACCTTCGGTATCCGCGTTGTAACCTCGAGACACGTTTTCCGTGCG  648709

Query  912     GCTCTATGGACAAGTCCCTTGGAATAGGGCATCGTAGAGGGTGAGAATCCCGTACTTGCC  971
               || |||||||||||| |||||||| ||| ||||||||||||||| |||||||||||||||
Sbjct  648708  GCGCTATGGACAAGTTCCTTGGAACAGGACATCGTAGAGGGTGAAAATCCCGTACTTGCC  648649

Query  972     ATGGAAGAACCGTGCTTTGCGATACACGCTCTAAGAGTCGAGTTGTTTGGGATTGCAGCT  1031
               ||||| | |||||||||||||||||  |||||||||||||||||||||||||||||||||
Sbjct  648648  ATGGATGTACCGTGCTTTGCGATACGTGCTCTAAGAGTCGAGTTGTTTGGGATTGCAGCT  648589

Query  1032    CAAAATGGGTGGTAGACTCCATCTAAAGCTAAATATCGGGGAGAGACCGATAGCGAACAA  1091
               ||||||||||||||||||||||||||||||||||||||||||||||||||||||||||||
Sbjct  648588  CAAAATGGGTGGTAGACTCCATCTAAAGCTAAATATCGGGGAGAGACCGATAGCGAACAA  648529

Query  1092    GTACCGTGAGGGAAAGATGAAAAGCACTTTGGAAAGAGAGTTAAAAGTACGTGAAATTGT  1151
               ||||||||||||||||||||||||||||||||||||||||||||||||||||||||||||
Sbjct  648528  GTACCGTGAGGGAAAGATGAAAAGCACTTTGGAAAGAGAGTTAAAAGTACGTGAAATTGT  648469

Query  1152    CGAAAGGGAAGCACTTGAAGTCAGCCATGCTGCTTGAGACTCAGCCTGGCCTTTGGGCTT  1211
               |||||||||||| ||||||||||||||||| |||   ||||||||||||| |||  ||||
Sbjct  648468  CGAAAGGGAAGCGCTTGAAGTCAGCCATGCCGCTCAGGACTCAGCCTGGC-TTT-TGCTT  648411

Query  1212    GGTGTATTTC-TCGGTGGCAAGCCAGCATTGGTTTGGGTCGTCGGAGAAGCGCATAG--G  1268
               |||||||||| | ||| ||||| |||||||||||||| |||||||||||||  ||||  |
Sbjct  648410  GGTGTATTTCCTGGGTAGCAAGTCAGCATTGGTTTGGATCGTCGGAGAAGC--ATAGTCG  648353

Query  1269    GAATGTAGCGTCTCCGGACGTGTTATAGCCTTATGCAGGATACGACGACCTGGATCAAGG  1328
               |||||| ||| |  ||| |||||||||||||| |   ||||||||||| || || |||||
Sbjct  648352  GAATGTGGCGCCCTCGGGCGTGTTATAGCCTTCTATTGGATACGACGATCTAGACCAAGG  648293

Query  1329    AACGCAGTGTGCCCTCTGGGCGGGTCTTCGGACACCTTCACACTTAGGATGCTGGCGTAA  1388
               ||||||| | ||| | ||| ||||||||||||||||||| | ||||||||||||||||||
Sbjct  648292  AACGCAGCGCGCCTTATGG-CGGGTCTTCGGACACCTTCGCGCTTAGGATGCTGGCGTAA  648234

Query  1389    TGGCTTTAAGTGGCCCGTCTTGAAACACGGACCAAGGAGTCTAACATGTGTGCGAGTTTT  1448
               ||||||||||||||||||||||||||||||||||||||||||||||| ||||||||||||
Sbjct  648233  TGGCTTTAAGTGGCCCGTCTTGAAACACGGACCAAGGAGTCTAACATATGTGCGAGTTTT  648174

Query  1449    TGGGTGGCAAACCCATGAGCGTAATGAAAGTGAATACAGGTGGGATCCGCAAGGAGCACC  1508
               |||||||||||||||| |||||||||||||||||| ||||||||||||||||||||||||
Sbjct  648173  TGGGTGGCAAACCCATAAGCGTAATGAAAGTGAATGCAGGTGGGATCCGCAAGGAGCACC  648114

Query  1509    ATCGACCGGCCCTGAACTTCTGGGATGGGTCTGAGTAAGAGCATATATGTTGGGACCCGA  1568
               ||||||||||||||| |||||||||||||||||||||||||||||| |||||||||||||
Sbjct  648113  ATCGACCGGCCCTGATCTTCTGGGATGGGTCTGAGTAAGAGCATATCTGTTGGGACCCGA  648054

Query  1569    AAGATGGTGAACTATGCCTGAATAGGGCGAAGCCAGAGGAAACTCTGGTGGAGGCTCGCA  1628
               ||||||||||||||||||||||||||||||||||||||||||||||||||||||||||||
Sbjct  648053  AAGATGGTGAACTATGCCTGAATAGGGCGAAGCCAGAGGAAACTCTGGTGGAGGCTCGCA  647994

Query  1629    GCGGTTCTGACGTGCAAATCGATCGTCAAATTTGGGTATAGGGGCGAAAGACTAATCGAA  1688
               ||||||||||||||||||||||||||| ||||||||||||||||||||||||||||||||
Sbjct  647993  GCGGTTCTGACGTGCAAATCGATCGTCGAATTTGGGTATAGGGGCGAAAGACTAATCGAA  647934

Query  1689    CCATCTAGTAGCTGGTTCCTGCCGAAGTTTCCCTCAGGATAGCAGAAACTCGTATCAGTT  1748
               |||||||||||||||||||||||||||||||||||||||||||||||||||  |||||||
Sbjct  647933  CCATCTAGTAGCTGGTTCCTGCCGAAGTTTCCCTCAGGATAGCAGAAACTCAAATCAGTT  647874

Query  1749    TTATGAGGTAAAGCGAATGATTAGAGGCCTTGGGGATGTAACATCCTTAACCTATTCTCA  1808
               ||||||||||||||||||||||||||||||||||||||||||||||||||||||||||||
Sbjct  647873  TTATGAGGTAAAGCGAATGATTAGAGGCCTTGGGGATGTAACATCCTTAACCTATTCTCA  647814

Query  1809    AACTTTAAATGTGTAAGAAGTCCTTGTTACTTAAGTGAACGTGGACATGCGAATGAGAGT  1868
               ||||||||||||||||||||||||||||||||||||||||||||||||||||||||||||
Sbjct  647813  AACTTTAAATGTGTAAGAAGTCCTTGTTACTTAAGTGAACGTGGACATGCGAATGAGAGT  647754

Query  1869    TTCTAGTGGGCCATTTTTGGTAAGCAGAACTGGCGATGCGGGATGAACCGATCGTGAGGT  1928
               ||||||||||||||||||||||||||||||||||||||||||||||||||||||||||||
Sbjct  647753  TTCTAGTGGGCCATTTTTGGTAAGCAGAACTGGCGATGCGGGATGAACCGATCGTGAGGT  647694

Query  1929    TAAGGTGCCGGAATACACGCTCATCAGACACCACAAAAGGTGTTAGTTCATCTAGACAGC  1988
               ||||||||||||||||||||||||||||||||||||||||||||||||||||||||||||
Sbjct  647693  TAAGGTGCCGGAATACACGCTCATCAGACACCACAAAAGGTGTTAGTTCATCTAGACAGC  647634

Query  1989    AGGACGGTGGCCATGGAAGTTGGAATCCGCTAAGGAGTGTGTAACAACTCACCTGCCGAA  2048
               |||||||||||||||||||| |||| ||||||||||||||||||||||||||||||||||
Sbjct  647633  AGGACGGTGGCCATGGAAGTCGGAACCCGCTAAGGAGTGTGTAACAACTCACCTGCCGAA  647574

Query  2049    TGAACTAGCCCTGAAAATGGATGGCGCTTAAGCGTGTTACCTATACCTCACCGTCAATGT  2108
               ||||||||||||||||||||||||||||||||||||||||||||||||||||||||||||
Sbjct  647573  TGAACTAGCCCTGAAAATGGATGGCGCTTAAGCGTGTTACCTATACCTCACCGTCAATGT  647514

Query  2109    TAGAGCGATGCGTTGACGAGTAGGCAGGCGTGGAGGTT-GTATCGAAGCCTAGGCAGTGA  2167
               ||||||||||||||||||||||||||||||||| |||  || ||||||||||||||||||
Sbjct  647513  TAGAGCGATGCGTTGACGAGTAGGCAGGCGTGGGGGTCAGTGTCGAAGCCTAGGCAGTGA  647454

Query  2168    TGCTGGGTGGAACAGCCTCTAGTGC  2192
               ||||||||||||| |||||||||||
Sbjct  647453  TGCTGGGTGGAACGGCCTCTAGTGC  647429


 Score = 2314 bits (1253),  Expect = 0.0
 Identities = 1396/1465 (95%), Gaps = 9/1465 (1%)
 Strand=Plus/Minus

Query  732     TTTCATTTCTGGTCTCAAATCAGGTAGGATCACCCGCTGAACTTAAGCATATCAATAAGC  791
               |||||||||||||||||||||||||||||||||||||||||||||||||||||| |||||
Sbjct  657579  TTTCATTTCTGGTCTCAAATCAGGTAGGATCACCCGCTGAACTTAAGCATATCATTAAGC  657520

Query  792     GGAGGAAAAGAAACTAACAAGGATTCCCCTAGTAACGGCGAGCGAAGCGGGAAGAGCTCA  851
               |||||||||||||||||||||||||||||||||||||||||| |||| ||||||||||||
Sbjct  657519  GGAGGAAAAGAAACTAACAAGGATTCCCCTAGTAACGGCGAGTGAAGTGGGAAGAGCTCA  657460

Query  852     AATTTGAAAGCTGGCACCTCCGGTGTCCGCGTTGTAATCTCGAGACGTGTTTTCCGTGCG  911
               |||||||||||||| |||| |||| |||||||||||| ||||||||  ||||||||||||
Sbjct  657459  AATTTGAAAGCTGGTACCTTCGGTATCCGCGTTGTAACCTCGAGACACGTTTTCCGTGCG  657400

Query  912     GCTCTATGGACAAGTCCCTTGGAATAGGGCATCGTAGAGGGTGAGAATCCCGTACTTGCC  971
               || |||||||||||| |||||||| ||| ||||||||||||||| |||||||||||||||
Sbjct  657399  GCGCTATGGACAAGTTCCTTGGAACAGGACATCGTAGAGGGTGAAAATCCCGTACTTGCC  657340

Query  972     ATGGAAGAACCGTGCTTTGCGATACACGCTCTAAGAGTCGAGTTGTTTGGGATTGCAGCT  1031
               ||||| | |||||||||||||||||  |||||||||||||||||||||||||||||||||
Sbjct  657339  ATGGATGTACCGTGCTTTGCGATACGTGCTCTAAGAGTCGAGTTGTTTGGGATTGCAGCT  657280

Query  1032    CAAAATGGGTGGTAGACTCCATCTAAAGCTAAATATCGGGGAGAGACCGATAGCGAACAA  1091
               ||||||||||||||||||||||||||||||||||||||||||||||||||||||||||||
Sbjct  657279  CAAAATGGGTGGTAGACTCCATCTAAAGCTAAATATCGGGGAGAGACCGATAGCGAACAA  657220

Query  1092    GTACCGTGAGGGAAAGATGAAAAGCACTTTGGAAAGAGAGTTAAAAGTACGTGAAATTGT  1151
               ||||||||||||||||||||||||||||||||||||||||||||||||||||||||||||
Sbjct  657219  GTACCGTGAGGGAAAGATGAAAAGCACTTTGGAAAGAGAGTTAAAAGTACGTGAAATTGT  657160

Query  1152    CGAAAGGGAAGCACTTGAAGTCAGCCATGCTGCTTGAGACTCAGCCTGGCCTTTGGGCTT  1211
               |||||||||||| ||||||||||||||||| |||   ||||||||||||| |||  ||||
Sbjct  657159  CGAAAGGGAAGCGCTTGAAGTCAGCCATGCCGCTCAGGACTCAGCCTGGC-TTT-TGCTT  657102

Query  1212    GGTGTATTTC-TCGGTGGCAAGCCAGCATTGGTTTGGGTCGTCGGAGAAGCGCATAG--G  1268
               |||||||||| | ||| ||||| |||||||||||||| |||||||||||||  ||||  |
Sbjct  657101  GGTGTATTTCCTGGGTAGCAAGTCAGCATTGGTTTGGATCGTCGGAGAAGC--ATAGTCG  657044

Query  1269    GAATGTAGCGTCTCCGGACGTGTTATAGCCTTATGCAGGATACGACGACCTGGATCAAGG  1328
               |||||| ||| |  ||| |||||||||||||| |   ||||||||||| || || |||||
Sbjct  657043  GAATGTGGCGCCCTCGGGCGTGTTATAGCCTTCTATTGGATACGACGATCTAGACCAAGG  656984

Query  1329    AACGCAGTGTGCCCTCTGGGCGGGTCTTCGGACACCTTCACACTTAGGATGCTGGCGTAA  1388
               ||||||| | ||| | ||| ||||||||||||||||||| | ||||||||||||||||||
Sbjct  656983  AACGCAGCGCGCCTTATGG-CGGGTCTTCGGACACCTTCGCGCTTAGGATGCTGGCGTAA  656925

Query  1389    TGGCTTTAAGTGGCCCGTCTTGAAACACGGACCAAGGAGTCTAACATGTGTGCGAGTTTT  1448
               ||||||||||||||||||||||||||||||||||||||||||||||| ||||||||||||
Sbjct  656924  TGGCTTTAAGTGGCCCGTCTTGAAACACGGACCAAGGAGTCTAACATATGTGCGAGTTTT  656865

Query  1449    TGGGTGGCAAACCCATGAGCGTAATGAAAGTGAATACAGGTGGGATCCGCAAGGAGCACC  1508
               |||||||||||||||| |||||||||||||||||| ||||||||||||||||||||||||
Sbjct  656864  TGGGTGGCAAACCCATAAGCGTAATGAAAGTGAATGCAGGTGGGATCCGCAAGGAGCACC  656805

Query  1509    ATCGACCGGCCCTGAACTTCTGGGATGGGTCTGAGTAAGAGCATATATGTTGGGACCCGA  1568
               ||||||||||||||| |||||||||||||||||||||||||||||| |||||||||||||
Sbjct  656804  ATCGACCGGCCCTGATCTTCTGGGATGGGTCTGAGTAAGAGCATATCTGTTGGGACCCGA  656745

Query  1569    AAGATGGTGAACTATGCCTGAATAGGGCGAAGCCAGAGGAAACTCTGGTGGAGGCTCGCA  1628
               ||||||||||||||||||||||||||||||||||||||||||||||||||||||||||||
Sbjct  656744  AAGATGGTGAACTATGCCTGAATAGGGCGAAGCCAGAGGAAACTCTGGTGGAGGCTCGCA  656685

Query  1629    GCGGTTCTGACGTGCAAATCGATCGTCAAATTTGGGTATAGGGGCGAAAGACTAATCGAA  1688
               ||||||||||||||||||||||||||| ||||||||||||||||||||||||||||||||
Sbjct  656684  GCGGTTCTGACGTGCAAATCGATCGTCGAATTTGGGTATAGGGGCGAAAGACTAATCGAA  656625

Query  1689    CCATCTAGTAGCTGGTTCCTGCCGAAGTTTCCCTCAGGATAGCAGAAACTCGTATCAGTT  1748
               |||||||||||||||||||||||||||||||||||||||||||||||||||  |||||||
Sbjct  656624  CCATCTAGTAGCTGGTTCCTGCCGAAGTTTCCCTCAGGATAGCAGAAACTCAAATCAGTT  656565

Query  1749    TTATGAGGTAAAGCGAATGATTAGAGGCCTTGGGGATGTAACATCCTTAACCTATTCTCA  1808
               ||||||||||||||||||||||||||||||||||||||||||||||||||||||||||||
Sbjct  656564  TTATGAGGTAAAGCGAATGATTAGAGGCCTTGGGGATGTAACATCCTTAACCTATTCTCA  656505

Query  1809    AACTTTAAATGTGTAAGAAGTCCTTGTTACTTAAGTGAACGTGGACATGCGAATGAGAGT  1868
               ||||||||||||||||||||||||||||||||||||||||||||||||||||||||||||
Sbjct  656504  AACTTTAAATGTGTAAGAAGTCCTTGTTACTTAAGTGAACGTGGACATGCGAATGAGAGT  656445

Query  1869    TTCTAGTGGGCCATTTTTGGTAAGCAGAACTGGCGATGCGGGATGAACCGATCGTGAGGT  1928
               ||||||||||||||||||||||||||||||||||||||||||||||||||||||||||||
Sbjct  656444  TTCTAGTGGGCCATTTTTGGTAAGCAGAACTGGCGATGCGGGATGAACCGATCGTGAGGT  656385

Query  1929    TAAGGTGCCGGAATACACGCTCATCAGACACCACAAAAGGTGTTAGTTCATCTAGACAGC  1988
               ||||||||||||||||||||||||||||||||||||||||||||||||||||||||||||
Sbjct  656384  TAAGGTGCCGGAATACACGCTCATCAGACACCACAAAAGGTGTTAGTTCATCTAGACAGC  656325

Query  1989    AGGACGGTGGCCATGGAAGTTGGAATCCGCTAAGGAGTGTGTAACAACTCACCTGCCGAA  2048
               |||||||||||||||||||| |||| ||||||||||||||||||||||||||||||||||
Sbjct  656324  AGGACGGTGGCCATGGAAGTCGGAACCCGCTAAGGAGTGTGTAACAACTCACCTGCCGAA  656265

Query  2049    TGAACTAGCCCTGAAAATGGATGGCGCTTAAGCGTGTTACCTATACCTCACCGTCAATGT  2108
               ||||||||||||||||||||||||||||||||||||||||||||||||||||||||||||
Sbjct  656264  TGAACTAGCCCTGAAAATGGATGGCGCTTAAGCGTGTTACCTATACCTCACCGTCAATGT  656205

Query  2109    TAGAGCGATGCGTTGACGAGTAGGCAGGCGTGGAGGTT-GTATCGAAGCCTAGGCAGTGA  2167
               ||||||||||||||||||||||||||||||||| |||  || ||||||||||||||||||
Sbjct  656204  TAGAGCGATGCGTTGACGAGTAGGCAGGCGTGGGGGTCAGTGTCGAAGCCTAGGCAGTGA  656145

Query  2168    TGCTGGGTGGAACAGCCTCTAGTGC  2192
               ||||||||||||| |||||||||||
Sbjct  656144  TGCTGGGTGGAACGGCCTCTAGTGC  656120


 Score = 2314 bits (1253),  Expect = 0.0
 Identities = 1396/1465 (95%), Gaps = 9/1465 (1%)
 Strand=Plus/Minus

Query  732     TTTCATTTCTGGTCTCAAATCAGGTAGGATCACCCGCTGAACTTAAGCATATCAATAAGC  791
               |||||||||||||||||||||||||||||||||||||||||||||||||||||| |||||
Sbjct  666270  TTTCATTTCTGGTCTCAAATCAGGTAGGATCACCCGCTGAACTTAAGCATATCATTAAGC  666211

Query  792     GGAGGAAAAGAAACTAACAAGGATTCCCCTAGTAACGGCGAGCGAAGCGGGAAGAGCTCA  851
               |||||||||||||||||||||||||||||||||||||||||| |||| ||||||||||||
Sbjct  666210  GGAGGAAAAGAAACTAACAAGGATTCCCCTAGTAACGGCGAGTGAAGAGGGAAGAGCTCA  666151

Query  852     AATTTGAAAGCTGGCACCTCCGGTGTCCGCGTTGTAATCTCGAGACGTGTTTTCCGTGCG  911
               |||||||||||||| |||| |||| |||||||||||| ||||||||  ||||||||||||
Sbjct  666150  AATTTGAAAGCTGGTACCTTCGGTATCCGCGTTGTAACCTCGAGACACGTTTTCCGTGCG  666091

Query  912     GCTCTATGGACAAGTCCCTTGGAATAGGGCATCGTAGAGGGTGAGAATCCCGTACTTGCC  971
               || |||||||||||| |||||||| ||| ||||||||||||||| |||||||||||||||
Sbjct  666090  GCGCTATGGACAAGTTCCTTGGAACAGGACATCGTAGAGGGTGAAAATCCCGTACTTGCC  666031

Query  972     ATGGAAGAACCGTGCTTTGCGATACACGCTCTAAGAGTCGAGTTGTTTGGGATTGCAGCT  1031
               ||||| | |||||||||||||||||  |||||||||||||||||||||||||||||||||
Sbjct  666030  ATGGATGTACCGTGCTTTGCGATACGTGCTCTAAGAGTCGAGTTGTTTGGGATTGCAGCT  665971

Query  1032    CAAAATGGGTGGTAGACTCCATCTAAAGCTAAATATCGGGGAGAGACCGATAGCGAACAA  1091
               ||||||||||||||||||||||||||||||||||||||||||||||||||||||||||||
Sbjct  665970  CAAAATGGGTGGTAGACTCCATCTAAAGCTAAATATCGGGGAGAGACCGATAGCGAACAA  665911

Query  1092    GTACCGTGAGGGAAAGATGAAAAGCACTTTGGAAAGAGAGTTAAAAGTACGTGAAATTGT  1151
               ||||||||||||||||||||||||||||||||||||||||||||||||||||||||||||
Sbjct  665910  GTACCGTGAGGGAAAGATGAAAAGCACTTTGGAAAGAGAGTTAAAAGTACGTGAAATTGT  665851

Query  1152    CGAAAGGGAAGCACTTGAAGTCAGCCATGCTGCTTGAGACTCAGCCTGGCCTTTGGGCTT  1211
               |||||||||||| ||||||||||||||||| |||   ||||||||||||| |||  ||||
Sbjct  665850  CGAAAGGGAAGCGCTTGAAGTCAGCCATGCCGCTCAGGACTCAGCCTGGC-TTT-TGCTT  665793

Query  1212    GGTGTATTTC-TCGGTGGCAAGCCAGCATTGGTTTGGGTCGTCGGAGAAGCGCATAG--G  1268
               |||||||||| | ||| ||||| |||||||||||||| |||||||||||||  ||||  |
Sbjct  665792  GGTGTATTTCCTGGGTAGCAAGTCAGCATTGGTTTGGATCGTCGGAGAAGC--ATAGTCG  665735

Query  1269    GAATGTAGCGTCTCCGGACGTGTTATAGCCTTATGCAGGATACGACGACCTGGATCAAGG  1328
               |||||| ||| |  ||| |||||||||||||| |   ||||||||||| || || |||||
Sbjct  665734  GAATGTGGCGCCCTCGGGCGTGTTATAGCCTTCTATTGGATACGACGATCTAGACCAAGG  665675

Query  1329    AACGCAGTGTGCCCTCTGGGCGGGTCTTCGGACACCTTCACACTTAGGATGCTGGCGTAA  1388
               ||||||| | ||| | ||| ||||||||||||||||||| | ||||||||||||||||||
Sbjct  665674  AACGCAGCGCGCCTTATGG-CGGGTCTTCGGACACCTTCGCGCTTAGGATGCTGGCGTAA  665616

Query  1389    TGGCTTTAAGTGGCCCGTCTTGAAACACGGACCAAGGAGTCTAACATGTGTGCGAGTTTT  1448
               ||||||||||||||||||||||||||||||||||||||||||||||| ||||||||||||
Sbjct  665615  TGGCTTTAAGTGGCCCGTCTTGAAACACGGACCAAGGAGTCTAACATATGTGCGAGTTTT  665556

Query  1449    TGGGTGGCAAACCCATGAGCGTAATGAAAGTGAATACAGGTGGGATCCGCAAGGAGCACC  1508
               |||||||||||||||| |||||||||||||||||| ||||||||||||||||||||||||
Sbjct  665555  TGGGTGGCAAACCCATAAGCGTAATGAAAGTGAATGCAGGTGGGATCCGCAAGGAGCACC  665496

Query  1509    ATCGACCGGCCCTGAACTTCTGGGATGGGTCTGAGTAAGAGCATATATGTTGGGACCCGA  1568
               ||||||||||||||| |||||||||||||||||||||||||||||| |||||||||||||
Sbjct  665495  ATCGACCGGCCCTGATCTTCTGGGATGGGTCTGAGTAAGAGCATATCTGTTGGGACCCGA  665436

Query  1569    AAGATGGTGAACTATGCCTGAATAGGGCGAAGCCAGAGGAAACTCTGGTGGAGGCTCGCA  1628
               ||||||||||||||||||||||||||||||||||||||||||||||||||||||||||||
Sbjct  665435  AAGATGGTGAACTATGCCTGAATAGGGCGAAGCCAGAGGAAACTCTGGTGGAGGCTCGCA  665376

Query  1629    GCGGTTCTGACGTGCAAATCGATCGTCAAATTTGGGTATAGGGGCGAAAGACTAATCGAA  1688
               ||||||||||||||||||||||||||| ||||||||||||||||||||||||||||||||
Sbjct  665375  GCGGTTCTGACGTGCAAATCGATCGTCGAATTTGGGTATAGGGGCGAAAGACTAATCGAA  665316

Query  1689    CCATCTAGTAGCTGGTTCCTGCCGAAGTTTCCCTCAGGATAGCAGAAACTCGTATCAGTT  1748
               |||||||||||||||||||||||||||||||||||||||||||||||||||  |||||||
Sbjct  665315  CCATCTAGTAGCTGGTTCCTGCCGAAGTTTCCCTCAGGATAGCAGAAACTCAAATCAGTT  665256

Query  1749    TTATGAGGTAAAGCGAATGATTAGAGGCCTTGGGGATGTAACATCCTTAACCTATTCTCA  1808
               ||||||||||||||||||||||||||||||||||||||||||||||||||||||||||||
Sbjct  665255  TTATGAGGTAAAGCGAATGATTAGAGGCCTTGGGGATGTAACATCCTTAACCTATTCTCA  665196

Query  1809    AACTTTAAATGTGTAAGAAGTCCTTGTTACTTAAGTGAACGTGGACATGCGAATGAGAGT  1868
               ||||||||||||||||||||||||||||||||||||||||||||||||||||||||||||
Sbjct  665195  AACTTTAAATGTGTAAGAAGTCCTTGTTACTTAAGTGAACGTGGACATGCGAATGAGAGT  665136

Query  1869    TTCTAGTGGGCCATTTTTGGTAAGCAGAACTGGCGATGCGGGATGAACCGATCGTGAGGT  1928
               ||||||||||||||||||||||||||||||||||||||||||||||||||||||||||||
Sbjct  665135  TTCTAGTGGGCCATTTTTGGTAAGCAGAACTGGCGATGCGGGATGAACCGATCGTGAGGT  665076

Query  1929    TAAGGTGCCGGAATACACGCTCATCAGACACCACAAAAGGTGTTAGTTCATCTAGACAGC  1988
               ||||||||||||||||||||||||||||||||||||||||||||||||||||||||||||
Sbjct  665075  TAAGGTGCCGGAATACACGCTCATCAGACACCACAAAAGGTGTTAGTTCATCTAGACAGC  665016

Query  1989    AGGACGGTGGCCATGGAAGTTGGAATCCGCTAAGGAGTGTGTAACAACTCACCTGCCGAA  2048
               |||||||||||||||||||| |||| ||||||||||||||||||||||||||||||||||
Sbjct  665015  AGGACGGTGGCCATGGAAGTCGGAACCCGCTAAGGAGTGTGTAACAACTCACCTGCCGAA  664956

Query  2049    TGAACTAGCCCTGAAAATGGATGGCGCTTAAGCGTGTTACCTATACCTCACCGTCAATGT  2108
               ||||||||||||||||||||||||||||||||||||||||||||||||||||||||||||
Sbjct  664955  TGAACTAGCCCTGAAAATGGATGGCGCTTAAGCGTGTTACCTATACCTCACCGTCAATGT  664896

Query  2109    TAGAGCGATGCGTTGACGAGTAGGCAGGCGTGGAGGTT-GTATCGAAGCCTAGGCAGTGA  2167
               ||||||||||||||||||||||||||||||||| |||  || ||||||||||||||||||
Sbjct  664895  TAGAGCGATGCGTTGACGAGTAGGCAGGCGTGGGGGTCAGTGTCGAAGCCTAGGCAGTGA  664836

Query  2168    TGCTGGGTGGAACAGCCTCTAGTGC  2192
               ||||||||||||| |||||||||||
Sbjct  664835  TGCTGGGTGGAACGGCCTCTAGTGC  664811


 Score = 2314 bits (1253),  Expect = 0.0
 Identities = 1396/1465 (95%), Gaps = 9/1465 (1%)
 Strand=Plus/Minus

Query  732     TTTCATTTCTGGTCTCAAATCAGGTAGGATCACCCGCTGAACTTAAGCATATCAATAAGC  791
               |||||||||||||||||||||||||||||||||||||||||||||||||||||| |||||
Sbjct  683649  TTTCATTTCTGGTCTCAAATCAGGTAGGATCACCCGCTGAACTTAAGCATATCATTAAGC  683590

Query  792     GGAGGAAAAGAAACTAACAAGGATTCCCCTAGTAACGGCGAGCGAAGCGGGAAGAGCTCA  851
               |||||||||||||||||||||||||||||||||||||||||| |||| ||||||||||||
Sbjct  683589  GGAGGAAAAGAAACTAACAAGGATTCCCCTAGTAACGGCGAGTGAAGAGGGAAGAGCTCA  683530

Query  852     AATTTGAAAGCTGGCACCTCCGGTGTCCGCGTTGTAATCTCGAGACGTGTTTTCCGTGCG  911
               |||||||||||||| |||| |||| |||||||||||| ||||||||  ||||||||||||
Sbjct  683529  AATTTGAAAGCTGGTACCTTCGGTATCCGCGTTGTAACCTCGAGACACGTTTTCCGTGCG  683470

Query  912     GCTCTATGGACAAGTCCCTTGGAATAGGGCATCGTAGAGGGTGAGAATCCCGTACTTGCC  971
               || |||||||||||| |||||||| ||| ||||||||||||||| |||||||||||||||
Sbjct  683469  GCGCTATGGACAAGTTCCTTGGAACAGGACATCGTAGAGGGTGAAAATCCCGTACTTGCC  683410

Query  972     ATGGAAGAACCGTGCTTTGCGATACACGCTCTAAGAGTCGAGTTGTTTGGGATTGCAGCT  1031
               ||||| | |||||||||||||||||  |||||||||||||||||||||||||||||||||
Sbjct  683409  ATGGATGTACCGTGCTTTGCGATACGTGCTCTAAGAGTCGAGTTGTTTGGGATTGCAGCT  683350

Query  1032    CAAAATGGGTGGTAGACTCCATCTAAAGCTAAATATCGGGGAGAGACCGATAGCGAACAA  1091
               ||||||||||||||||||||||||||||||||||||||||||||||||||||||||||||
Sbjct  683349  CAAAATGGGTGGTAGACTCCATCTAAAGCTAAATATCGGGGAGAGACCGATAGCGAACAA  683290

Query  1092    GTACCGTGAGGGAAAGATGAAAAGCACTTTGGAAAGAGAGTTAAAAGTACGTGAAATTGT  1151
               ||||||||||||||||||||||||||||||||||||||||||||||||||||||||||||
Sbjct  683289  GTACCGTGAGGGAAAGATGAAAAGCACTTTGGAAAGAGAGTTAAAAGTACGTGAAATTGT  683230

Query  1152    CGAAAGGGAAGCACTTGAAGTCAGCCATGCTGCTTGAGACTCAGCCTGGCCTTTGGGCTT  1211
               |||||||||||| ||||||||||||||||| |||   ||||||||||||| |||  ||||
Sbjct  683229  CGAAAGGGAAGCGCTTGAAGTCAGCCATGCCGCTCAGGACTCAGCCTGGC-TTT-TGCTT  683172

Query  1212    GGTGTATTTC-TCGGTGGCAAGCCAGCATTGGTTTGGGTCGTCGGAGAAGCGCATAG--G  1268
               |||||||||| | ||| ||||| |||||||||||||| |||||||||||||  ||||  |
Sbjct  683171  GGTGTATTTCCTGGGTAGCAAGTCAGCATTGGTTTGGATCGTCGGAGAAGC--ATAGTCG  683114

Query  1269    GAATGTAGCGTCTCCGGACGTGTTATAGCCTTATGCAGGATACGACGACCTGGATCAAGG  1328
               |||||| ||| |  ||| |||||||||||||| |   ||||||||||| || || |||||
Sbjct  683113  GAATGTGGCGCCCTCGGGCGTGTTATAGCCTTCTATTGGATACGACGATCTAGACCAAGG  683054

Query  1329    AACGCAGTGTGCCCTCTGGGCGGGTCTTCGGACACCTTCACACTTAGGATGCTGGCGTAA  1388
               ||||||| | ||| | ||| ||||||||||||||||||| | ||||||||||||||||||
Sbjct  683053  AACGCAGCGCGCCTTATGG-CGGGTCTTCGGACACCTTCGCGCTTAGGATGCTGGCGTAA  682995

Query  1389    TGGCTTTAAGTGGCCCGTCTTGAAACACGGACCAAGGAGTCTAACATGTGTGCGAGTTTT  1448
               ||||||||||||||||||||||||||||||||||||||||||||||| ||||||||||||
Sbjct  682994  TGGCTTTAAGTGGCCCGTCTTGAAACACGGACCAAGGAGTCTAACATATGTGCGAGTTTT  682935

Query  1449    TGGGTGGCAAACCCATGAGCGTAATGAAAGTGAATACAGGTGGGATCCGCAAGGAGCACC  1508
               |||||||||||||||| |||||||||||||||||| ||||||||||||||||||||||||
Sbjct  682934  TGGGTGGCAAACCCATAAGCGTAATGAAAGTGAATGCAGGTGGGATCCGCAAGGAGCACC  682875

Query  1509    ATCGACCGGCCCTGAACTTCTGGGATGGGTCTGAGTAAGAGCATATATGTTGGGACCCGA  1568
               ||||||||||||||| |||||||||||||||||||||||||||||| |||||||||||||
Sbjct  682874  ATCGACCGGCCCTGATCTTCTGGGATGGGTCTGAGTAAGAGCATATCTGTTGGGACCCGA  682815

Query  1569    AAGATGGTGAACTATGCCTGAATAGGGCGAAGCCAGAGGAAACTCTGGTGGAGGCTCGCA  1628
               ||||||||||||||||||||||||||||||||||||||||||||||||||||||||||||
Sbjct  682814  AAGATGGTGAACTATGCCTGAATAGGGCGAAGCCAGAGGAAACTCTGGTGGAGGCTCGCA  682755

Query  1629    GCGGTTCTGACGTGCAAATCGATCGTCAAATTTGGGTATAGGGGCGAAAGACTAATCGAA  1688
               ||||||||||||||||||||||||||| ||||||||||||||||||||||||||||||||
Sbjct  682754  GCGGTTCTGACGTGCAAATCGATCGTCGAATTTGGGTATAGGGGCGAAAGACTAATCGAA  682695

Query  1689    CCATCTAGTAGCTGGTTCCTGCCGAAGTTTCCCTCAGGATAGCAGAAACTCGTATCAGTT  1748
               |||||||||||||||||||||||||||||||||||||||||||||||||||  |||||||
Sbjct  682694  CCATCTAGTAGCTGGTTCCTGCCGAAGTTTCCCTCAGGATAGCAGAAACTCAAATCAGTT  682635

Query  1749    TTATGAGGTAAAGCGAATGATTAGAGGCCTTGGGGATGTAACATCCTTAACCTATTCTCA  1808
               ||||||||||||||||||||||||||||||||||||||||||||||||||||||||||||
Sbjct  682634  TTATGAGGTAAAGCGAATGATTAGAGGCCTTGGGGATGTAACATCCTTAACCTATTCTCA  682575

Query  1809    AACTTTAAATGTGTAAGAAGTCCTTGTTACTTAAGTGAACGTGGACATGCGAATGAGAGT  1868
               ||||||||||||||||||||||||||||||||||||||||||||||||||||||||||||
Sbjct  682574  AACTTTAAATGTGTAAGAAGTCCTTGTTACTTAAGTGAACGTGGACATGCGAATGAGAGT  682515

Query  1869    TTCTAGTGGGCCATTTTTGGTAAGCAGAACTGGCGATGCGGGATGAACCGATCGTGAGGT  1928
               ||||||||||||||||||||||||||||||||||||||||||||||||||||||||||||
Sbjct  682514  TTCTAGTGGGCCATTTTTGGTAAGCAGAACTGGCGATGCGGGATGAACCGATCGTGAGGT  682455

Query  1929    TAAGGTGCCGGAATACACGCTCATCAGACACCACAAAAGGTGTTAGTTCATCTAGACAGC  1988
               ||||||||||||||||||||||||||||||||||||||||||||||||||||||||||||
Sbjct  682454  TAAGGTGCCGGAATACACGCTCATCAGACACCACAAAAGGTGTTAGTTCATCTAGACAGC  682395

Query  1989    AGGACGGTGGCCATGGAAGTTGGAATCCGCTAAGGAGTGTGTAACAACTCACCTGCCGAA  2048
               |||||||||||||||||||| |||| ||||||||||||||||||||||||||||||||||
Sbjct  682394  AGGACGGTGGCCATGGAAGTCGGAACCCGCTAAGGAGTGTGTAACAACTCACCTGCCGAA  682335

Query  2049    TGAACTAGCCCTGAAAATGGATGGCGCTTAAGCGTGTTACCTATACCTCACCGTCAATGT  2108
               ||||||||||||||||||||||||||||||||||||||||||||||||||||||||||||
Sbjct  682334  TGAACTAGCCCTGAAAATGGATGGCGCTTAAGCGTGTTACCTATACCTCACCGTCAATGT  682275

Query  2109    TAGAGCGATGCGTTGACGAGTAGGCAGGCGTGGAGGTT-GTATCGAAGCCTAGGCAGTGA  2167
               ||||||||||||||||||||||||||||||||| |||  || ||||||||||||||||||
Sbjct  682274  TAGAGCGATGCGTTGACGAGTAGGCAGGCGTGGGGGTCAGTGTCGAAGCCTAGGCAGTGA  682215

Query  2168    TGCTGGGTGGAACAGCCTCTAGTGC  2192
               ||||||||||||| |||||||||||
Sbjct  682214  TGCTGGGTGGAACGGCCTCTAGTGC  682190


 Score = 2314 bits (1253),  Expect = 0.0
 Identities = 1396/1465 (95%), Gaps = 9/1465 (1%)
 Strand=Plus/Minus

Query  732     TTTCATTTCTGGTCTCAAATCAGGTAGGATCACCCGCTGAACTTAAGCATATCAATAAGC  791
               |||||||||||||||||||||||||||||||||||||||||||||||||||||| |||||
Sbjct  701008  TTTCATTTCTGGTCTCAAATCAGGTAGGATCACCCGCTGAACTTAAGCATATCATTAAGC  700949

Query  792     GGAGGAAAAGAAACTAACAAGGATTCCCCTAGTAACGGCGAGCGAAGCGGGAAGAGCTCA  851
               |||||||||||||||||||||||||||||||||||||||||| |||| ||||||||||||
Sbjct  700948  GGAGGAAAAGAAACTAACAAGGATTCCCCTAGTAACGGCGAGTGAAGAGGGAAGAGCTCA  700889

Query  852     AATTTGAAAGCTGGCACCTCCGGTGTCCGCGTTGTAATCTCGAGACGTGTTTTCCGTGCG  911
               |||||||||||||| |||| |||| |||||||||||| ||||||||  ||||||||||||
Sbjct  700888  AATTTGAAAGCTGGTACCTTCGGTATCCGCGTTGTAACCTCGAGACACGTTTTCCGTGCG  700829

Query  912     GCTCTATGGACAAGTCCCTTGGAATAGGGCATCGTAGAGGGTGAGAATCCCGTACTTGCC  971
               || |||||||||||| |||||||| ||| ||||||||||||||| |||||||||||||||
Sbjct  700828  GCGCTATGGACAAGTTCCTTGGAACAGGACATCGTAGAGGGTGAAAATCCCGTACTTGCC  700769

Query  972     ATGGAAGAACCGTGCTTTGCGATACACGCTCTAAGAGTCGAGTTGTTTGGGATTGCAGCT  1031
               ||||| | |||||||||||||||||  |||||||||||||||||||||||||||||||||
Sbjct  700768  ATGGATGTACCGTGCTTTGCGATACGTGCTCTAAGAGTCGAGTTGTTTGGGATTGCAGCT  700709

Query  1032    CAAAATGGGTGGTAGACTCCATCTAAAGCTAAATATCGGGGAGAGACCGATAGCGAACAA  1091
               ||||||||||||||||||||||||||||||||||||||||||||||||||||||||||||
Sbjct  700708  CAAAATGGGTGGTAGACTCCATCTAAAGCTAAATATCGGGGAGAGACCGATAGCGAACAA  700649

Query  1092    GTACCGTGAGGGAAAGATGAAAAGCACTTTGGAAAGAGAGTTAAAAGTACGTGAAATTGT  1151
               ||||||||||||||||||||||||||||||||||||||||||||||||||||||||||||
Sbjct  700648  GTACCGTGAGGGAAAGATGAAAAGCACTTTGGAAAGAGAGTTAAAAGTACGTGAAATTGT  700589

Query  1152    CGAAAGGGAAGCACTTGAAGTCAGCCATGCTGCTTGAGACTCAGCCTGGCCTTTGGGCTT  1211
               |||||||||||| ||||||||||||||||| |||   ||||||||||||| |||  ||||
Sbjct  700588  CGAAAGGGAAGCGCTTGAAGTCAGCCATGCCGCTCAGGACTCAGCCTGGC-TTT-TGCTT  700531

Query  1212    GGTGTATTTC-TCGGTGGCAAGCCAGCATTGGTTTGGGTCGTCGGAGAAGCGCATAG--G  1268
               |||||||||| | ||| ||||| |||||||||||||| |||||||||||||  ||||  |
Sbjct  700530  GGTGTATTTCCTGGGTAGCAAGTCAGCATTGGTTTGGATCGTCGGAGAAGC--ATAGTCG  700473

Query  1269    GAATGTAGCGTCTCCGGACGTGTTATAGCCTTATGCAGGATACGACGACCTGGATCAAGG  1328
               |||||| ||| |  ||| |||||||||||||| |   ||||||||||| || || |||||
Sbjct  700472  GAATGTGGCGCCCTCGGGCGTGTTATAGCCTTCTATTGGATACGACGATCTAGACCAAGG  700413

Query  1329    AACGCAGTGTGCCCTCTGGGCGGGTCTTCGGACACCTTCACACTTAGGATGCTGGCGTAA  1388
               ||||||| | ||| | ||| ||||||||||||||||||| | ||||||||||||||||||
Sbjct  700412  AACGCAGCGCGCCTTATGG-CGGGTCTTCGGACACCTTCGCGCTTAGGATGCTGGCGTAA  700354

Query  1389    TGGCTTTAAGTGGCCCGTCTTGAAACACGGACCAAGGAGTCTAACATGTGTGCGAGTTTT  1448
               ||||||||||||||||||||||||||||||||||||||||||||||| ||||||||||||
Sbjct  700353  TGGCTTTAAGTGGCCCGTCTTGAAACACGGACCAAGGAGTCTAACATATGTGCGAGTTTT  700294

Query  1449    TGGGTGGCAAACCCATGAGCGTAATGAAAGTGAATACAGGTGGGATCCGCAAGGAGCACC  1508
               |||||||||||||||| |||||||||||||||||| ||||||||||||||||||||||||
Sbjct  700293  TGGGTGGCAAACCCATAAGCGTAATGAAAGTGAATGCAGGTGGGATCCGCAAGGAGCACC  700234

Query  1509    ATCGACCGGCCCTGAACTTCTGGGATGGGTCTGAGTAAGAGCATATATGTTGGGACCCGA  1568
               ||||||||||||||| |||||||||||||||||||||||||||||| |||||||||||||
Sbjct  700233  ATCGACCGGCCCTGATCTTCTGGGATGGGTCTGAGTAAGAGCATATCTGTTGGGACCCGA  700174

Query  1569    AAGATGGTGAACTATGCCTGAATAGGGCGAAGCCAGAGGAAACTCTGGTGGAGGCTCGCA  1628
               ||||||||||||||||||||||||||||||||||||||||||||||||||||||||||||
Sbjct  700173  AAGATGGTGAACTATGCCTGAATAGGGCGAAGCCAGAGGAAACTCTGGTGGAGGCTCGCA  700114

Query  1629    GCGGTTCTGACGTGCAAATCGATCGTCAAATTTGGGTATAGGGGCGAAAGACTAATCGAA  1688
               ||||||||||||||||||||||||||| ||||||||||||||||||||||||||||||||
Sbjct  700113  GCGGTTCTGACGTGCAAATCGATCGTCGAATTTGGGTATAGGGGCGAAAGACTAATCGAA  700054

Query  1689    CCATCTAGTAGCTGGTTCCTGCCGAAGTTTCCCTCAGGATAGCAGAAACTCGTATCAGTT  1748
               |||||||||||||||||||||||||||||||||||||||||||||||||||  |||||||
Sbjct  700053  CCATCTAGTAGCTGGTTCCTGCCGAAGTTTCCCTCAGGATAGCAGAAACTCAAATCAGTT  699994

Query  1749    TTATGAGGTAAAGCGAATGATTAGAGGCCTTGGGGATGTAACATCCTTAACCTATTCTCA  1808
               ||||||||||||||||||||||||||||||||||||||||||||||||||||||||||||
Sbjct  699993  TTATGAGGTAAAGCGAATGATTAGAGGCCTTGGGGATGTAACATCCTTAACCTATTCTCA  699934

Query  1809    AACTTTAAATGTGTAAGAAGTCCTTGTTACTTAAGTGAACGTGGACATGCGAATGAGAGT  1868
               ||||||||||||||||||||||||||||||||||||||||||||||||||||||||||||
Sbjct  699933  AACTTTAAATGTGTAAGAAGTCCTTGTTACTTAAGTGAACGTGGACATGCGAATGAGAGT  699874

Query  1869    TTCTAGTGGGCCATTTTTGGTAAGCAGAACTGGCGATGCGGGATGAACCGATCGTGAGGT  1928
               ||||||||||||||||||||||||||||||||||||||||||||||||||||||||||||
Sbjct  699873  TTCTAGTGGGCCATTTTTGGTAAGCAGAACTGGCGATGCGGGATGAACCGATCGTGAGGT  699814

Query  1929    TAAGGTGCCGGAATACACGCTCATCAGACACCACAAAAGGTGTTAGTTCATCTAGACAGC  1988
               ||||||||||||||||||||||||||||||||||||||||||||||||||||||||||||
Sbjct  699813  TAAGGTGCCGGAATACACGCTCATCAGACACCACAAAAGGTGTTAGTTCATCTAGACAGC  699754

Query  1989    AGGACGGTGGCCATGGAAGTTGGAATCCGCTAAGGAGTGTGTAACAACTCACCTGCCGAA  2048
               |||||||||||||||||||| |||| ||||||||||||||||||||||||||||||||||
Sbjct  699753  AGGACGGTGGCCATGGAAGTCGGAACCCGCTAAGGAGTGTGTAACAACTCACCTGCCGAA  699694

Query  2049    TGAACTAGCCCTGAAAATGGATGGCGCTTAAGCGTGTTACCTATACCTCACCGTCAATGT  2108
               ||||||||||||||||||||||||||||||||||||||||||||||||||||||||||||
Sbjct  699693  TGAACTAGCCCTGAAAATGGATGGCGCTTAAGCGTGTTACCTATACCTCACCGTCAATGT  699634

Query  2109    TAGAGCGATGCGTTGACGAGTAGGCAGGCGTGGAGGTT-GTATCGAAGCCTAGGCAGTGA  2167
               ||||||||||||||||||||||||||||||||| |||  || ||||||||||||||||||
Sbjct  699633  TAGAGCGATGCGTTGACGAGTAGGCAGGCGTGGGGGTCAGTGTCGAAGCCTAGGCAGTGA  699574

Query  2168    TGCTGGGTGGAACAGCCTCTAGTGC  2192
               ||||||||||||| |||||||||||
Sbjct  699573  TGCTGGGTGGAACGGCCTCTAGTGC  699549


 Score = 2309 bits (1250),  Expect = 0.0
 Identities = 1395/1465 (95%), Gaps = 10/1465 (1%)
 Strand=Plus/Minus

Query  732     TTTCATTTCTGGTCTCAAATCAGGTAGGATCACCCGCTGAACTTAAGCATATCAATAAGC  791
               |||||||||||||||||| ||||||||||||||||||||||||||||||||||| |||||
Sbjct  674959  TTTCATTTCTGGTCTCAA-TCAGGTAGGATCACCCGCTGAACTTAAGCATATCATTAAGC  674901

Query  792     GGAGGAAAAGAAACTAACAAGGATTCCCCTAGTAACGGCGAGCGAAGCGGGAAGAGCTCA  851
               |||||||||||||||||||||||||||||||||||||||||| |||| ||||||||||||
Sbjct  674900  GGAGGAAAAGAAACTAACAAGGATTCCCCTAGTAACGGCGAGTGAAGAGGGAAGAGCTCA  674841

Query  852     AATTTGAAAGCTGGCACCTCCGGTGTCCGCGTTGTAATCTCGAGACGTGTTTTCCGTGCG  911
               |||||||||||||| |||| |||| |||||||||||| ||||||||  ||||||||||||
Sbjct  674840  AATTTGAAAGCTGGTACCTTCGGTATCCGCGTTGTAACCTCGAGACACGTTTTCCGTGCG  674781

Query  912     GCTCTATGGACAAGTCCCTTGGAATAGGGCATCGTAGAGGGTGAGAATCCCGTACTTGCC  971
               || |||||||||||| |||||||| ||| ||||||||||||||| |||||||||||||||
Sbjct  674780  GCGCTATGGACAAGTTCCTTGGAACAGGACATCGTAGAGGGTGAAAATCCCGTACTTGCC  674721

Query  972     ATGGAAGAACCGTGCTTTGCGATACACGCTCTAAGAGTCGAGTTGTTTGGGATTGCAGCT  1031
               ||||| | |||||||||||||||||  |||||||||||||||||||||||||||||||||
Sbjct  674720  ATGGATGTACCGTGCTTTGCGATACGTGCTCTAAGAGTCGAGTTGTTTGGGATTGCAGCT  674661

Query  1032    CAAAATGGGTGGTAGACTCCATCTAAAGCTAAATATCGGGGAGAGACCGATAGCGAACAA  1091
               ||||||||||||||||||||||||||||||||||||||||||||||||||||||||||||
Sbjct  674660  CAAAATGGGTGGTAGACTCCATCTAAAGCTAAATATCGGGGAGAGACCGATAGCGAACAA  674601

Query  1092    GTACCGTGAGGGAAAGATGAAAAGCACTTTGGAAAGAGAGTTAAAAGTACGTGAAATTGT  1151
               ||||||||||||||||||||||||||||||||||||||||||||||||||||||||||||
Sbjct  674600  GTACCGTGAGGGAAAGATGAAAAGCACTTTGGAAAGAGAGTTAAAAGTACGTGAAATTGT  674541

Query  1152    CGAAAGGGAAGCACTTGAAGTCAGCCATGCTGCTTGAGACTCAGCCTGGCCTTTGGGCTT  1211
               |||||||||||| ||||||||||||||||| |||   ||||||||||||| |||  ||||
Sbjct  674540  CGAAAGGGAAGCGCTTGAAGTCAGCCATGCCGCTCAGGACTCAGCCTGGC-TTT-TGCTT  674483

Query  1212    GGTGTATTTC-TCGGTGGCAAGCCAGCATTGGTTTGGGTCGTCGGAGAAGCGCATAG--G  1268
               |||||||||| | ||| ||||| |||||||||||||| |||||||||||||  ||||  |
Sbjct  674482  GGTGTATTTCCTGGGTAGCAAGTCAGCATTGGTTTGGATCGTCGGAGAAGC--ATAGTCG  674425

Query  1269    GAATGTAGCGTCTCCGGACGTGTTATAGCCTTATGCAGGATACGACGACCTGGATCAAGG  1328
               |||||| ||| |  ||| |||||||||||||| |   ||||||||||| || || |||||
Sbjct  674424  GAATGTGGCGCCCTCGGGCGTGTTATAGCCTTCTATTGGATACGACGATCTAGACCAAGG  674365

Query  1329    AACGCAGTGTGCCCTCTGGGCGGGTCTTCGGACACCTTCACACTTAGGATGCTGGCGTAA  1388
               ||||||| | ||| | ||| ||||||||||||||||||| | ||||||||||||||||||
Sbjct  674364  AACGCAGCGCGCCTTATGG-CGGGTCTTCGGACACCTTCGCGCTTAGGATGCTGGCGTAA  674306

Query  1389    TGGCTTTAAGTGGCCCGTCTTGAAACACGGACCAAGGAGTCTAACATGTGTGCGAGTTTT  1448
               ||||||||||||||||||||||||||||||||||||||||||||||| ||||||||||||
Sbjct  674305  TGGCTTTAAGTGGCCCGTCTTGAAACACGGACCAAGGAGTCTAACATATGTGCGAGTTTT  674246

Query  1449    TGGGTGGCAAACCCATGAGCGTAATGAAAGTGAATACAGGTGGGATCCGCAAGGAGCACC  1508
               |||||||||||||||| |||||||||||||||||| ||||||||||||||||||||||||
Sbjct  674245  TGGGTGGCAAACCCATAAGCGTAATGAAAGTGAATGCAGGTGGGATCCGCAAGGAGCACC  674186

Query  1509    ATCGACCGGCCCTGAACTTCTGGGATGGGTCTGAGTAAGAGCATATATGTTGGGACCCGA  1568
               ||||||||||||||| |||||||||||||||||||||||||||||| |||||||||||||
Sbjct  674185  ATCGACCGGCCCTGATCTTCTGGGATGGGTCTGAGTAAGAGCATATCTGTTGGGACCCGA  674126

Query  1569    AAGATGGTGAACTATGCCTGAATAGGGCGAAGCCAGAGGAAACTCTGGTGGAGGCTCGCA  1628
               ||||||||||||||||||||||||||||||||||||||||||||||||||||||||||||
Sbjct  674125  AAGATGGTGAACTATGCCTGAATAGGGCGAAGCCAGAGGAAACTCTGGTGGAGGCTCGCA  674066

Query  1629    GCGGTTCTGACGTGCAAATCGATCGTCAAATTTGGGTATAGGGGCGAAAGACTAATCGAA  1688
               ||||||||||||||||||||||||||| ||||||||||||||||||||||||||||||||
Sbjct  674065  GCGGTTCTGACGTGCAAATCGATCGTCGAATTTGGGTATAGGGGCGAAAGACTAATCGAA  674006

Query  1689    CCATCTAGTAGCTGGTTCCTGCCGAAGTTTCCCTCAGGATAGCAGAAACTCGTATCAGTT  1748
               |||||||||||||||||||||||||||||||||||||||||||||||||||  |||||||
Sbjct  674005  CCATCTAGTAGCTGGTTCCTGCCGAAGTTTCCCTCAGGATAGCAGAAACTCAAATCAGTT  673946

Query  1749    TTATGAGGTAAAGCGAATGATTAGAGGCCTTGGGGATGTAACATCCTTAACCTATTCTCA  1808
               ||||||||||||||||||||||||||||||||||||||||||||||||||||||||||||
Sbjct  673945  TTATGAGGTAAAGCGAATGATTAGAGGCCTTGGGGATGTAACATCCTTAACCTATTCTCA  673886

Query  1809    AACTTTAAATGTGTAAGAAGTCCTTGTTACTTAAGTGAACGTGGACATGCGAATGAGAGT  1868
               ||||||||||||||||||||||||||||||||||||||||||||||||||||||||||||
Sbjct  673885  AACTTTAAATGTGTAAGAAGTCCTTGTTACTTAAGTGAACGTGGACATGCGAATGAGAGT  673826

Query  1869    TTCTAGTGGGCCATTTTTGGTAAGCAGAACTGGCGATGCGGGATGAACCGATCGTGAGGT  1928
               ||||||||||||||||||||||||||||||||||||||||||||||||||||||||||||
Sbjct  673825  TTCTAGTGGGCCATTTTTGGTAAGCAGAACTGGCGATGCGGGATGAACCGATCGTGAGGT  673766

Query  1929    TAAGGTGCCGGAATACACGCTCATCAGACACCACAAAAGGTGTTAGTTCATCTAGACAGC  1988
               ||||||||||||||||||||||||||||||||||||||||||||||||||||||||||||
Sbjct  673765  TAAGGTGCCGGAATACACGCTCATCAGACACCACAAAAGGTGTTAGTTCATCTAGACAGC  673706

Query  1989    AGGACGGTGGCCATGGAAGTTGGAATCCGCTAAGGAGTGTGTAACAACTCACCTGCCGAA  2048
               |||||||||||||||||||| |||| ||||||||||||||||||||||||||||||||||
Sbjct  673705  AGGACGGTGGCCATGGAAGTCGGAACCCGCTAAGGAGTGTGTAACAACTCACCTGCCGAA  673646

Query  2049    TGAACTAGCCCTGAAAATGGATGGCGCTTAAGCGTGTTACCTATACCTCACCGTCAATGT  2108
               ||||||||||||||||||||||||||||||||||||||||||||||||||||||||||||
Sbjct  673645  TGAACTAGCCCTGAAAATGGATGGCGCTTAAGCGTGTTACCTATACCTCACCGTCAATGT  673586

Query  2109    TAGAGCGATGCGTTGACGAGTAGGCAGGCGTGGAGGTT-GTATCGAAGCCTAGGCAGTGA  2167
               ||||||||||||||||||||||||||||||||| |||  || ||||||||||||||||||
Sbjct  673585  TAGAGCGATGCGTTGACGAGTAGGCAGGCGTGGGGGTCAGTGTCGAAGCCTAGGCAGTGA  673526

Query  2168    TGCTGGGTGGAACAGCCTCTAGTGC  2192
               ||||||||||||| |||||||||||
Sbjct  673525  TGCTGGGTGGAACGGCCTCTAGTGC  673501


 Score = 2309 bits (1250),  Expect = 0.0
 Identities = 1395/1465 (95%), Gaps = 10/1465 (1%)
 Strand=Plus/Minus

Query  732     TTTCATTTCTGGTCTCAAATCAGGTAGGATCACCCGCTGAACTTAAGCATATCAATAAGC  791
               |||||||||||||||||||||||||||||||||||||||||||||||||||||| |||||
Sbjct  692323  TTTCATTTCTGGTCTCAAATCAGGTAGGATCACCCGCTGAACTTAAGCATATCATTAAGC  692264

Query  792     GGAGGAAAAGAAACTAACAAGGATTCCCCTAGTAACGGCGAGCGAAGCGGGAAGAGCTCA  851
               |||||||||||||||||||||||||||||||||||||||||| |||| ||||||||||||
Sbjct  692263  GGAGGAAAAGAAACTAACAAGGATTCCCCTAGTAACGGCGAGTGAAGAGGGAAGAGCTCA  692204

Query  852     AATTTGAAAGCTGGCACCTCCGGTGTCCGCGTTGTAATCTCGAGACGTGTTTTCCGTGCG  911
               |||||||||||||| |||| |||| |||||||||||| ||||||||  ||||||||||||
Sbjct  692203  AATTTGAAAGCTGGTACCTTCGGTATCCGCGTTGTAACCTCGAGACACGTTTTCCGTGCG  692144

Query  912     GCTCTATGGACAAGTCCCTTGGAATAGGGCATCGTAGAGGGTGAGAATCCCGTACTTGCC  971
               || |||||||||||| |||||||| ||| ||||||||||||||| |||||||||||||||
Sbjct  692143  GCGCTATGGACAAGTTCCTTGGAACAGGACATCGTAGAGGGTGAAAATCCCGTACTTGCC  692084

Query  972     ATGGAAGAACCGTGCTTTGCGATACACGCTCTAAGAGTCGAGTTGTTTGGGATTGCAGCT  1031
               ||||| | |||||||||||||||||  |||||||||||||||||||||||||||||||||
Sbjct  692083  ATGGATGTACCGTGCTTTGCGATACGTGCTCTAAGAGTCGAGTTGTTTGGGATTGCAGCT  692024

Query  1032    CAAAATGGGTGGTAGACTCCATCTAAAGCTAAATATCGGGGAGAGACCGATAGCGAACAA  1091
               |||||||||||||||||||||||||||||||||||||||| |||||||||||||||||||
Sbjct  692023  CAAAATGGGTGGTAGACTCCATCTAAAGCTAAATATCGGG-AGAGACCGATAGCGAACAA  691965

Query  1092    GTACCGTGAGGGAAAGATGAAAAGCACTTTGGAAAGAGAGTTAAAAGTACGTGAAATTGT  1151
               ||||||||||||||||||||||||||||||||||||||||||||||||||||||||||||
Sbjct  691964  GTACCGTGAGGGAAAGATGAAAAGCACTTTGGAAAGAGAGTTAAAAGTACGTGAAATTGT  691905

Query  1152    CGAAAGGGAAGCACTTGAAGTCAGCCATGCTGCTTGAGACTCAGCCTGGCCTTTGGGCTT  1211
               |||||||||||| ||||||||||||||||| |||   ||||||||||||| |||  ||||
Sbjct  691904  CGAAAGGGAAGCGCTTGAAGTCAGCCATGCCGCTCAGGACTCAGCCTGGC-TTT-TGCTT  691847

Query  1212    GGTGTATTTC-TCGGTGGCAAGCCAGCATTGGTTTGGGTCGTCGGAGAAGCGCATAG--G  1268
               |||||||||| | ||| ||||| |||||||||||||| |||||||||||||  ||||  |
Sbjct  691846  GGTGTATTTCCTGGGTAGCAAGTCAGCATTGGTTTGGATCGTCGGAGAAGC--ATAGTCG  691789

Query  1269    GAATGTAGCGTCTCCGGACGTGTTATAGCCTTATGCAGGATACGACGACCTGGATCAAGG  1328
               |||||| ||| |  ||| |||||||||||||| |   ||||||||||| || || |||||
Sbjct  691788  GAATGTGGCGCCCTCGGGCGTGTTATAGCCTTCTATTGGATACGACGATCTAGACCAAGG  691729

Query  1329    AACGCAGTGTGCCCTCTGGGCGGGTCTTCGGACACCTTCACACTTAGGATGCTGGCGTAA  1388
               ||||||| | ||| | ||| ||||||||||||||||||| | ||||||||||||||||||
Sbjct  691728  AACGCAGCGCGCCTTATGG-CGGGTCTTCGGACACCTTCGCGCTTAGGATGCTGGCGTAA  691670

Query  1389    TGGCTTTAAGTGGCCCGTCTTGAAACACGGACCAAGGAGTCTAACATGTGTGCGAGTTTT  1448
               ||||||||||||||||||||||||||||||||||||||||||||||| ||||||||||||
Sbjct  691669  TGGCTTTAAGTGGCCCGTCTTGAAACACGGACCAAGGAGTCTAACATATGTGCGAGTTTT  691610

Query  1449    TGGGTGGCAAACCCATGAGCGTAATGAAAGTGAATACAGGTGGGATCCGCAAGGAGCACC  1508
               |||||||||||||||| |||||||||||||||||| ||||||||||||||||||||||||
Sbjct  691609  TGGGTGGCAAACCCATAAGCGTAATGAAAGTGAATGCAGGTGGGATCCGCAAGGAGCACC  691550

Query  1509    ATCGACCGGCCCTGAACTTCTGGGATGGGTCTGAGTAAGAGCATATATGTTGGGACCCGA  1568
               ||||||||||||||| |||||||||||||||||||||||||||||| |||||||||||||
Sbjct  691549  ATCGACCGGCCCTGATCTTCTGGGATGGGTCTGAGTAAGAGCATATCTGTTGGGACCCGA  691490

Query  1569    AAGATGGTGAACTATGCCTGAATAGGGCGAAGCCAGAGGAAACTCTGGTGGAGGCTCGCA  1628
               ||||||||||||||||||||||||||||||||||||||||||||||||||||||||||||
Sbjct  691489  AAGATGGTGAACTATGCCTGAATAGGGCGAAGCCAGAGGAAACTCTGGTGGAGGCTCGCA  691430

Query  1629    GCGGTTCTGACGTGCAAATCGATCGTCAAATTTGGGTATAGGGGCGAAAGACTAATCGAA  1688
               ||||||||||||||||||||||||||| ||||||||||||||||||||||||||||||||
Sbjct  691429  GCGGTTCTGACGTGCAAATCGATCGTCGAATTTGGGTATAGGGGCGAAAGACTAATCGAA  691370

Query  1689    CCATCTAGTAGCTGGTTCCTGCCGAAGTTTCCCTCAGGATAGCAGAAACTCGTATCAGTT  1748
               |||||||||||||||||||||||||||||||||||||||||||||||||||  |||||||
Sbjct  691369  CCATCTAGTAGCTGGTTCCTGCCGAAGTTTCCCTCAGGATAGCAGAAACTCAAATCAGTT  691310

Query  1749    TTATGAGGTAAAGCGAATGATTAGAGGCCTTGGGGATGTAACATCCTTAACCTATTCTCA  1808
               ||||||||||||||||||||||||||||||||||||||||||||||||||||||||||||
Sbjct  691309  TTATGAGGTAAAGCGAATGATTAGAGGCCTTGGGGATGTAACATCCTTAACCTATTCTCA  691250

Query  1809    AACTTTAAATGTGTAAGAAGTCCTTGTTACTTAAGTGAACGTGGACATGCGAATGAGAGT  1868
               ||||||||||||||||||||||||||||||||||||||||||||||||||||||||||||
Sbjct  691249  AACTTTAAATGTGTAAGAAGTCCTTGTTACTTAAGTGAACGTGGACATGCGAATGAGAGT  691190

Query  1869    TTCTAGTGGGCCATTTTTGGTAAGCAGAACTGGCGATGCGGGATGAACCGATCGTGAGGT  1928
               ||||||||||||||||||||||||||||||||||||||||||||||||||||||||||||
Sbjct  691189  TTCTAGTGGGCCATTTTTGGTAAGCAGAACTGGCGATGCGGGATGAACCGATCGTGAGGT  691130

Query  1929    TAAGGTGCCGGAATACACGCTCATCAGACACCACAAAAGGTGTTAGTTCATCTAGACAGC  1988
               ||||||||||||||||||||||||||||||||||||||||||||||||||||||||||||
Sbjct  691129  TAAGGTGCCGGAATACACGCTCATCAGACACCACAAAAGGTGTTAGTTCATCTAGACAGC  691070

Query  1989    AGGACGGTGGCCATGGAAGTTGGAATCCGCTAAGGAGTGTGTAACAACTCACCTGCCGAA  2048
               |||||||||||||||||||| |||| ||||||||||||||||||||||||||||||||||
Sbjct  691069  AGGACGGTGGCCATGGAAGTCGGAACCCGCTAAGGAGTGTGTAACAACTCACCTGCCGAA  691010

Query  2049    TGAACTAGCCCTGAAAATGGATGGCGCTTAAGCGTGTTACCTATACCTCACCGTCAATGT  2108
               ||||||||||||||||||||||||||||||||||||||||||||||||||||||||||||
Sbjct  691009  TGAACTAGCCCTGAAAATGGATGGCGCTTAAGCGTGTTACCTATACCTCACCGTCAATGT  690950

Query  2109    TAGAGCGATGCGTTGACGAGTAGGCAGGCGTGGAGGTT-GTATCGAAGCCTAGGCAGTGA  2167
               ||||||||||||||||||||||||||||||||| |||  || ||||||||||||||||||
Sbjct  690949  TAGAGCGATGCGTTGACGAGTAGGCAGGCGTGGGGGTCAGTGTCGAAGCCTAGGCAGTGA  690890

Query  2168    TGCTGGGTGGAACAGCCTCTAGTGC  2192
               ||||||||||||| |||||||||||
Sbjct  690889  TGCTGGGTGGAACGGCCTCTAGTGC  690865


 Score = 377 bits (204),  Expect = 7e-100
 Identities = 237/252 (94%), Gaps = 6/252 (2%)
 Strand=Plus/Minus

Query  220     TACACAAACTCGTATGGATTTGTATGAACGTGAGATATATCGTTGGACCGTCACTGGCCA  279
               ||| ||||||||||||| |||||||||||||| || | ||||||||||||| ||||||||
Sbjct  649477  TAC-CAAACTCGTATGG-TTTGTATGAACGTG-GA-A-ATCGTTGGACCGTAACTGGCCA  649423

Query  280     ACAA-ATATAACACAACTTTCGACAACGGATCTCTTGGTTCTCCCATCGATGAAGAACGC  338
               ||||   |||| ||||||||||||||||||||||||||||||||||||||||||||||||
Sbjct  649422  ACAACCAATAATACAACTTTCGACAACGGATCTCTTGGTTCTCCCATCGATGAAGAACGC  649363

Query  339     AGCGAAACGCGATAGGTAATGTGAATTGCAGAATTCCGTGAATCATCGAATCTTTGAACG  398
               ||||||||||||||||||||||||||||||||||||||||||||||||||||||||||||
Sbjct  649362  AGCGAAACGCGATAGGTAATGTGAATTGCAGAATTCCGTGAATCATCGAATCTTTGAACG  649303

Query  399     CACCTTGCGCTCTATGGTATTCCGTAGAGCATGCCTGTTTGAGTGCCGTGAATTCTCCCA  458
               |||||||||||| |||||||||||| ||||||||||||||||||||||||||||||| | 
Sbjct  649302  CACCTTGCGCTCCATGGTATTCCGTGGAGCATGCCTGTTTGAGTGCCGTGAATTCTCTCT  649243

Query  459     TCCCAAGCGGTT  470
                |||||||||||
Sbjct  649242  CCCCAAGCGGTT  649231


 Score = 377 bits (204),  Expect = 7e-100
 Identities = 237/252 (94%), Gaps = 6/252 (2%)
 Strand=Plus/Minus

Query  220     TACACAAACTCGTATGGATTTGTATGAACGTGAGATATATCGTTGGACCGTCACTGGCCA  279
               ||| ||||||||||||| |||||||||||||| || | ||||||||||||| ||||||||
Sbjct  658168  TAC-CAAACTCGTATGG-TTTGTATGAACGTG-GA-A-ATCGTTGGACCGTAACTGGCCA  658114

Query  280     ACAA-ATATAACACAACTTTCGACAACGGATCTCTTGGTTCTCCCATCGATGAAGAACGC  338
               ||||   |||| ||||||||||||||||||||||||||||||||||||||||||||||||
Sbjct  658113  ACAACCAATAATACAACTTTCGACAACGGATCTCTTGGTTCTCCCATCGATGAAGAACGC  658054

Query  339     AGCGAAACGCGATAGGTAATGTGAATTGCAGAATTCCGTGAATCATCGAATCTTTGAACG  398
               ||||||||||||||||||||||||||||||||||||||||||||||||||||||||||||
Sbjct  658053  AGCGAAACGCGATAGGTAATGTGAATTGCAGAATTCCGTGAATCATCGAATCTTTGAACG  657994

Query  399     CACCTTGCGCTCTATGGTATTCCGTAGAGCATGCCTGTTTGAGTGCCGTGAATTCTCCCA  458
               |||||||||||| |||||||||||| ||||||||||||||||||||||||||||||| | 
Sbjct  657993  CACCTTGCGCTCCATGGTATTCCGTGGAGCATGCCTGTTTGAGTGCCGTGAATTCTCTCT  657934

Query  459     TCCCAAGCGGTT  470
                |||||||||||
Sbjct  657933  CCCCAAGCGGTT  657922


 Score = 377 bits (204),  Expect = 7e-100
 Identities = 237/252 (94%), Gaps = 6/252 (2%)
 Strand=Plus/Minus

Query  220     TACACAAACTCGTATGGATTTGTATGAACGTGAGATATATCGTTGGACCGTCACTGGCCA  279
               ||| ||||||||||||| |||||||||||||| || | ||||||||||||| ||||||||
Sbjct  666859  TAC-CAAACTCGTATGG-TTTGTATGAACGTG-GA-A-ATCGTTGGACCGTAACTGGCCA  666805

Query  280     ACAA-ATATAACACAACTTTCGACAACGGATCTCTTGGTTCTCCCATCGATGAAGAACGC  338
               ||||   |||| ||||||||||||||||||||||||||||||||||||||||||||||||
Sbjct  666804  ACAACCAATAATACAACTTTCGACAACGGATCTCTTGGTTCTCCCATCGATGAAGAACGC  666745

Query  339     AGCGAAACGCGATAGGTAATGTGAATTGCAGAATTCCGTGAATCATCGAATCTTTGAACG  398
               ||||||||||||||||||||||||||||||||||||||||||||||||||||||||||||
Sbjct  666744  AGCGAAACGCGATAGGTAATGTGAATTGCAGAATTCCGTGAATCATCGAATCTTTGAACG  666685

Query  399     CACCTTGCGCTCTATGGTATTCCGTAGAGCATGCCTGTTTGAGTGCCGTGAATTCTCCCA  458
               |||||||||||| |||||||||||| ||||||||||||||||||||||||||||||| | 
Sbjct  666684  CACCTTGCGCTCCATGGTATTCCGTGGAGCATGCCTGTTTGAGTGCCGTGAATTCTCTCT  666625

Query  459     TCCCAAGCGGTT  470
                |||||||||||
Sbjct  666624  CCCCAAGCGGTT  666613


 Score = 377 bits (204),  Expect = 7e-100
 Identities = 237/252 (94%), Gaps = 6/252 (2%)
 Strand=Plus/Minus

Query  220     TACACAAACTCGTATGGATTTGTATGAACGTGAGATATATCGTTGGACCGTCACTGGCCA  279
               ||| ||||||||||||| |||||||||||||| || | ||||||||||||| ||||||||
Sbjct  675547  TAC-CAAACTCGTATGG-TTTGTATGAACGTG-GA-A-ATCGTTGGACCGTAACTGGCCA  675493

Query  280     ACAA-ATATAACACAACTTTCGACAACGGATCTCTTGGTTCTCCCATCGATGAAGAACGC  338
               ||||   |||| ||||||||||||||||||||||||||||||||||||||||||||||||
Sbjct  675492  ACAACCAATAATACAACTTTCGACAACGGATCTCTTGGTTCTCCCATCGATGAAGAACGC  675433

Query  339     AGCGAAACGCGATAGGTAATGTGAATTGCAGAATTCCGTGAATCATCGAATCTTTGAACG  398
               ||||||||||||||||||||||||||||||||||||||||||||||||||||||||||||
Sbjct  675432  AGCGAAACGCGATAGGTAATGTGAATTGCAGAATTCCGTGAATCATCGAATCTTTGAACG  675373

Query  399     CACCTTGCGCTCTATGGTATTCCGTAGAGCATGCCTGTTTGAGTGCCGTGAATTCTCCCA  458
               |||||||||||| |||||||||||| ||||||||||||||||||||||||||||||| | 
Sbjct  675372  CACCTTGCGCTCCATGGTATTCCGTGGAGCATGCCTGTTTGAGTGCCGTGAATTCTCTCT  675313

Query  459     TCCCAAGCGGTT  470
                |||||||||||
Sbjct  675312  CCCCAAGCGGTT  675301


 Score = 377 bits (204),  Expect = 7e-100
 Identities = 237/252 (94%), Gaps = 6/252 (2%)
 Strand=Plus/Minus

Query  220     TACACAAACTCGTATGGATTTGTATGAACGTGAGATATATCGTTGGACCGTCACTGGCCA  279
               ||| ||||||||||||| |||||||||||||| || | ||||||||||||| ||||||||
Sbjct  684238  TAC-CAAACTCGTATGG-TTTGTATGAACGTG-GA-A-ATCGTTGGACCGTAACTGGCCA  684184

Query  280     ACAA-ATATAACACAACTTTCGACAACGGATCTCTTGGTTCTCCCATCGATGAAGAACGC  338
               ||||   |||| ||||||||||||||||||||||||||||||||||||||||||||||||
Sbjct  684183  ACAACCAATAATACAACTTTCGACAACGGATCTCTTGGTTCTCCCATCGATGAAGAACGC  684124

Query  339     AGCGAAACGCGATAGGTAATGTGAATTGCAGAATTCCGTGAATCATCGAATCTTTGAACG  398
               ||||||||||||||||||||||||||||||||||||||||||||||||||||||||||||
Sbjct  684123  AGCGAAACGCGATAGGTAATGTGAATTGCAGAATTCCGTGAATCATCGAATCTTTGAACG  684064

Query  399     CACCTTGCGCTCTATGGTATTCCGTAGAGCATGCCTGTTTGAGTGCCGTGAATTCTCCCA  458
               |||||||||||| |||||||||||| ||||||||||||||||||||||||||||||| | 
Sbjct  684063  CACCTTGCGCTCCATGGTATTCCGTGGAGCATGCCTGTTTGAGTGCCGTGAATTCTCTCT  684004

Query  459     TCCCAAGCGGTT  470
                |||||||||||
Sbjct  684003  CCCCAAGCGGTT  683992


 Score = 377 bits (204),  Expect = 7e-100
 Identities = 237/252 (94%), Gaps = 6/252 (2%)
 Strand=Plus/Minus

Query  220     TACACAAACTCGTATGGATTTGTATGAACGTGAGATATATCGTTGGACCGTCACTGGCCA  279
               ||| ||||||||||||| |||||||||||||| || | ||||||||||||| ||||||||
Sbjct  692911  TAC-CAAACTCGTATGG-TTTGTATGAACGTG-GA-A-ATCGTTGGACCGTAACTGGCCA  692857

Query  280     ACAA-ATATAACACAACTTTCGACAACGGATCTCTTGGTTCTCCCATCGATGAAGAACGC  338
               ||||   |||| ||||||||||||||||||||||||||||||||||||||||||||||||
Sbjct  692856  ACAACCAATAATACAACTTTCGACAACGGATCTCTTGGTTCTCCCATCGATGAAGAACGC  692797

Query  339     AGCGAAACGCGATAGGTAATGTGAATTGCAGAATTCCGTGAATCATCGAATCTTTGAACG  398
               ||||||||||||||||||||||||||||||||||||||||||||||||||||||||||||
Sbjct  692796  AGCGAAACGCGATAGGTAATGTGAATTGCAGAATTCCGTGAATCATCGAATCTTTGAACG  692737

Query  399     CACCTTGCGCTCTATGGTATTCCGTAGAGCATGCCTGTTTGAGTGCCGTGAATTCTCCCA  458
               |||||||||||| |||||||||||| ||||||||||||||||||||||||||||||| | 
Sbjct  692736  CACCTTGCGCTCCATGGTATTCCGTGGAGCATGCCTGTTTGAGTGCCGTGAATTCTCTCT  692677

Query  459     TCCCAAGCGGTT  470
                |||||||||||
Sbjct  692676  CCCCAAGCGGTT  692665


 Score = 377 bits (204),  Expect = 7e-100
 Identities = 237/252 (94%), Gaps = 6/252 (2%)
 Strand=Plus/Minus

Query  220     TACACAAACTCGTATGGATTTGTATGAACGTGAGATATATCGTTGGACCGTCACTGGCCA  279
               ||| ||||||||||||| |||||||||||||| || | ||||||||||||| ||||||||
Sbjct  701597  TAC-CAAACTCGTATGG-TTTGTATGAACGTG-GA-A-ATCGTTGGACCGTAACTGGCCA  701543

Query  280     ACAA-ATATAACACAACTTTCGACAACGGATCTCTTGGTTCTCCCATCGATGAAGAACGC  338
               ||||   |||| ||||||||||||||||||||||||||||||||||||||||||||||||
Sbjct  701542  ACAACCAATAATACAACTTTCGACAACGGATCTCTTGGTTCTCCCATCGATGAAGAACGC  701483

Query  339     AGCGAAACGCGATAGGTAATGTGAATTGCAGAATTCCGTGAATCATCGAATCTTTGAACG  398
               ||||||||||||||||||||||||||||||||||||||||||||||||||||||||||||
Sbjct  701482  AGCGAAACGCGATAGGTAATGTGAATTGCAGAATTCCGTGAATCATCGAATCTTTGAACG  701423

Query  399     CACCTTGCGCTCTATGGTATTCCGTAGAGCATGCCTGTTTGAGTGCCGTGAATTCTCCCA  458
               |||||||||||| |||||||||||| ||||||||||||||||||||||||||||||| | 
Sbjct  701422  CACCTTGCGCTCCATGGTATTCCGTGGAGCATGCCTGTTTGAGTGCCGTGAATTCTCTCT  701363

Query  459     TCCCAAGCGGTT  470
                |||||||||||
Sbjct  701362  CCCCAAGCGGTT  701351


 Score = 100 bits (54),  Expect = 2e-16
 Identities = 63/67 (94%), Gaps = 2/67 (3%)
 Strand=Plus/Minus

Query  1       CAAGGTTTCTGTAGGTGAACCTGCAGAAGGATCATTAGTGAAGATTCAAGGGCCAGCCAT  60
               |||||||||||||||||||||||||||||||||||||||||| |  ||||||||||||||
Sbjct  649656  CAAGGTTTCTGTAGGTGAACCTGCAGAAGGATCATTAGTGAA-AG-CAAGGGCCAGCCAT  649599

Query  61      ACAGACG  67
               || ||||
Sbjct  649598  ACGGACG  649592


 Score = 100 bits (54),  Expect = 2e-16
 Identities = 63/67 (94%), Gaps = 2/67 (3%)
 Strand=Plus/Minus

Query  1       CAAGGTTTCTGTAGGTGAACCTGCAGAAGGATCATTAGTGAAGATTCAAGGGCCAGCCAT  60
               |||||||||||||||||||||||||||||||||||||||||| |  ||||||||||||||
Sbjct  658347  CAAGGTTTCTGTAGGTGAACCTGCAGAAGGATCATTAGTGAA-AG-CAAGGGCCAGCCAT  658290

Query  61      ACAGACG  67
               || ||||
Sbjct  658289  ACGGACG  658283


 Score = 100 bits (54),  Expect = 2e-16
 Identities = 63/67 (94%), Gaps = 2/67 (3%)
 Strand=Plus/Minus

Query  1       CAAGGTTTCTGTAGGTGAACCTGCAGAAGGATCATTAGTGAAGATTCAAGGGCCAGCCAT  60
               |||||||||||||||||||||||||||||||||||||||||| |  ||||||||||||||
Sbjct  667038  CAAGGTTTCTGTAGGTGAACCTGCAGAAGGATCATTAGTGAA-AG-CAAGGGCCAGCCAT  666981

Query  61      ACAGACG  67
               || ||||
Sbjct  666980  ACGGACG  666974


 Score = 100 bits (54),  Expect = 2e-16
 Identities = 63/67 (94%), Gaps = 2/67 (3%)
 Strand=Plus/Minus

Query  1       CAAGGTTTCTGTAGGTGAACCTGCAGAAGGATCATTAGTGAAGATTCAAGGGCCAGCCAT  60
               |||||||||||||||||||||||||||||||||||||||||| |  ||||||||||||||
Sbjct  675726  CAAGGTTTCTGTAGGTGAACCTGCAGAAGGATCATTAGTGAA-AG-CAAGGGCCAGCCAT  675669

Query  61      ACAGACG  67
               || ||||
Sbjct  675668  ACGGACG  675662


 Score = 100 bits (54),  Expect = 2e-16
 Identities = 63/67 (94%), Gaps = 2/67 (3%)
 Strand=Plus/Minus

Query  1       CAAGGTTTCTGTAGGTGAACCTGCAGAAGGATCATTAGTGAAGATTCAAGGGCCAGCCAT  60
               |||||||||||||||||||||||||||||||||||||||||| |  ||||||||||||||
Sbjct  684417  CAAGGTTTCTGTAGGTGAACCTGCAGAAGGATCATTAGTGAA-AG-CAAGGGCCAGCCAT  684360

Query  61      ACAGACG  67
               || ||||
Sbjct  684359  ACGGACG  684353


 Score = 100 bits (54),  Expect = 2e-16
 Identities = 63/67 (94%), Gaps = 2/67 (3%)
 Strand=Plus/Minus

Query  1       CAAGGTTTCTGTAGGTGAACCTGCAGAAGGATCATTAGTGAAGATTCAAGGGCCAGCCAT  60
               |||||||||||||||||||||||||||||||||||||||||| |  ||||||||||||||
Sbjct  693090  CAAGGTTTCTGTAGGTGAACCTGCAGAAGGATCATTAGTGAA-AG-CAAGGGCCAGCCAT  693033

Query  61      ACAGACG  67
               || ||||
Sbjct  693032  ACGGACG  693026


 Score = 100 bits (54),  Expect = 2e-16
 Identities = 63/67 (94%), Gaps = 2/67 (3%)
 Strand=Plus/Minus

Query  1       CAAGGTTTCTGTAGGTGAACCTGCAGAAGGATCATTAGTGAAGATTCAAGGGCCAGCCAT  60
               |||||||||||||||||||||||||||||||||||||||||| |  ||||||||||||||
Sbjct  701776  CAAGGTTTCTGTAGGTGAACCTGCAGAAGGATCATTAGTGAA-AG-CAAGGGCCAGCCAT  701719

Query  61      ACAGACG  67
               || ||||
Sbjct  701718  ACGGACG  701712


>LFFY01000031.1 Malassezia equina strain CBS 9969 ME9969_109, whole genome shotgun 
sequence
Length=61810

 Score = 2311 bits (1251),  Expect = 0.0
 Identities = 1398/1469 (95%), Gaps = 9/1469 (1%)
 Strand=Plus/Plus

Query  725    AGCCCCCTTTCATTTCTGGTCTCAAATCAGGTAGGATCACCCGCTGAACTTAAGCATATC  784
              |||||  ||| | |||||||||||||||||||||||||||||||||||||||||||||||
Sbjct  59498  AGCCCTTTTTGA-TTCTGGTCTCAAATCAGGTAGGATCACCCGCTGAACTTAAGCATATC  59556

Query  785    AATAAGCGGAGGAAAAGAAACTAACAAGGATTCCCCTAGTAACGGCGAGCGAAGCGGGAA  844
              ||||||||||||||||||||||||||||||||||||||||||||||||||||||||||||
Sbjct  59557  AATAAGCGGAGGAAAAGAAACTAACAAGGATTCCCCTAGTAACGGCGAGCGAAGCGGGAA  59616

Query  845    GAGCTCAAATTTGAAAGCTGGCACCTCCGGTGTCCGCGTTGTAATCTCGAGACGTGTTTT  904
              ||||||||||||||||||||||||||||||||||||||||||||||||||||||||||||
Sbjct  59617  GAGCTCAAATTTGAAAGCTGGCACCTCCGGTGTCCGCGTTGTAATCTCGAGACGTGTTTT  59676

Query  905    CCGTGCGGCTCTATGGACAAGTCCCTTGGAATAGGGCATCGTAGAGGGTGAGAATCCCGT  964
              ||||||||||||||||||| ||||||||||| ||||||||||||||||||| ||||||||
Sbjct  59677  CCGTGCGGCTCTATGGACAGGTCCCTTGGAACAGGGCATCGTAGAGGGTGAAAATCCCGT  59736

Query  965    ACTTGCCATGGAAGAACCGTGCTTTGCGATACACGCTCTAAGAGTCGAGTTGTTTGGGAT  1024
              |||||||||||| | ||||||||||| |||||||||||||||||||||||||||||||||
Sbjct  59737  ACTTGCCATGGATGTACCGTGCTTTGTGATACACGCTCTAAGAGTCGAGTTGTTTGGGAT  59796

Query  1025   TGCAGCTCAAAATGGGTGGTAGACTCCATCTAAAGCTAAATATCGGGGAGAGACCGATAG  1084
              |||||||| |||||||||||||||||||||||||||||||||||||||||||||||||||
Sbjct  59797  TGCAGCTCCAAATGGGTGGTAGACTCCATCTAAAGCTAAATATCGGGGAGAGACCGATAG  59856

Query  1085   CGAACAAGTACCGTGAGGGAAAGATGAAAAGCACTTTGGAAAGAGAGTTAAAAGTACGTG  1144
              ||||||||||||||||||||||||||||||||||||||||||||||||||||||||||||
Sbjct  59857  CGAACAAGTACCGTGAGGGAAAGATGAAAAGCACTTTGGAAAGAGAGTTAAAAGTACGTG  59916

Query  1145   AAATTGTCGAAAGGGAAGCACTTGAAGTCAGCCATGCTGCTTGAGACTCAGCCTGGCCTT  1204
              ||||||||||||||||||| ||||||||||||||||||||  | ||||||||| |||  |
Sbjct  59917  AAATTGTCGAAAGGGAAGCGCTTGAAGTCAGCCATGCTGCGCG-GACTCAGCCCGGC--T  59973

Query  1205   TGGGCTTGGTGTATTTCTCGGTGGCAAGCCAGCATTGGTTTGGGTCGTCGGAGAAGCGCA  1264
                 || ||||||||||| | |  ||||| |||||| | ||||||||| |||||||| |  
Sbjct  59974  GATGCCTGGTGTATTTCCCAGCAGCAAGTCAGCATGGATTTGGGTCGCCGGAGAAG-GGT  60032

Query  1265   TAG-GGAATGTAGCGTCTCCGGACGTGTTATAGCCTTATGCAGGATACGACGACCTGGAT  1323
                | ||||||||||  |  |||  |||||| |||||  | | ||||||| |||| |||||
Sbjct  60033  GGGAGGAATGTAGCACCCACGGGTGTGTTA-AGCCTCCTACTGGATACGGCGACGTGGAT  60091

Query  1324   CAAGGAACGCAGTGTGCCCTCTGGGCGGGTCTTCGGACACCTTCACACTTAGGATGCTGG  1383
              | |||||||||||||||| ||| |||||||||||||||||||||||||||||||||||||
Sbjct  60092  CCAGGAACGCAGTGTGCC-TCT-GGCGGGTCTTCGGACACCTTCACACTTAGGATGCTGG  60149

Query  1384   CGTAATGGCTTTAAGTGGCCCGTCTTGAAACACGGACCAAGGAGTCTAACATGTGTGCGA  1443
              ||||||||||||||| |||||||||||||||||||||||||||||||||||| |||||||
Sbjct  60150  CGTAATGGCTTTAAGCGGCCCGTCTTGAAACACGGACCAAGGAGTCTAACATATGTGCGA  60209

Query  1444   GTTTTTGGGTGGCAAACCCATGAGCGTAATGAAAGTGAATACAGGTGGGATCCGCAAGGA  1503
              |||||||||||||||||||||||||| ||||||||||||| |||||||||||||||||||
Sbjct  60210  GTTTTTGGGTGGCAAACCCATGAGCGGAATGAAAGTGAATGCAGGTGGGATCCGCAAGGA  60269

Query  1504   GCACCATCGACCGGCCCTGAACTTCTGGGATGGGTCTGAGTAAGAGCATATATGTTGGGA  1563
              |||||||||||||| ||||| |||||||||||| || |||||||||||| ||||||||||
Sbjct  60270  GCACCATCGACCGGTCCTGATCTTCTGGGATGGATCCGAGTAAGAGCATGTATGTTGGGA  60329

Query  1564   CCCGAAAGATGGTGAACTATGCCTGAATAGGGCGAAGCCAGAGGAAACTCTGGTGGAGGC  1623
              ||||||||||||||||||||||||||||||||||||||||||||||||||||||||||||
Sbjct  60330  CCCGAAAGATGGTGAACTATGCCTGAATAGGGCGAAGCCAGAGGAAACTCTGGTGGAGGC  60389

Query  1624   TCGCAGCGGTTCTGACGTGCAAATCGATCGTCAAATTTGGGTATAGGGGCGAAAGACTAA  1683
              ||||||||||||||||||||||||||||||||||||||||||||||||||||||||||||
Sbjct  60390  TCGCAGCGGTTCTGACGTGCAAATCGATCGTCAAATTTGGGTATAGGGGCGAAAGACTAA  60449

Query  1684   TCGAACCATCTAGTAGCTGGTTCCTGCCGAAGTTTCCCTCAGGATAGCAGAAACTCGTAT  1743
              ||||||||||||||||||||||||||||||||||||||||||||||||||||||||||||
Sbjct  60450  TCGAACCATCTAGTAGCTGGTTCCTGCCGAAGTTTCCCTCAGGATAGCAGAAACTCGTAT  60509

Query  1744   CAGTTTTATGAGGTAAAGCGAATGATTAGAGGCCTTGGGGATGTAACATCCTTAACCTAT  1803
              ||||||||||||||||||||||||||||||||| ||||||||||||||||||||||||||
Sbjct  60510  CAGTTTTATGAGGTAAAGCGAATGATTAGAGGCATTGGGGATGTAACATCCTTAACCTAT  60569

Query  1804   TCTCAAACTTTAAATGTGTAAGAAGTCCTTGTTACTTAAGTGAACGTGGACATGCGAATG  1863
              ||||||||||||||||||||||||||||||||||||| ||||||||||||||||||||||
Sbjct  60570  TCTCAAACTTTAAATGTGTAAGAAGTCCTTGTTACTTGAGTGAACGTGGACATGCGAATG  60629

Query  1864   AGAGTTTCTAGTGGGCCATTTTTGGTAAGCAGAACTGGCGATGCGGGATGAACCGATCGT  1923
              ||||||||||||||||||||||||||||||||||||||||||||||||||||||||||||
Sbjct  60630  AGAGTTTCTAGTGGGCCATTTTTGGTAAGCAGAACTGGCGATGCGGGATGAACCGATCGT  60689

Query  1924   GAGGTTAAGGTGCCGGAATACACGCTCATCAGACACCACAAAAGGTGTTAGTTCATCTAG  1983
              |||||||| |||||||||||||||||||||||||||||||||||||||||||||||||||
Sbjct  60690  GAGGTTAAAGTGCCGGAATACACGCTCATCAGACACCACAAAAGGTGTTAGTTCATCTAG  60749

Query  1984   ACAGCAGGACGGTGGCCATGGAAGTTGGAATCCGCTAAGGAGTGTGTAACAACTCACCTG  2043
              ||||||||||||||||||||||||| ||||||||||||||||||||||||||||||||||
Sbjct  60750  ACAGCAGGACGGTGGCCATGGAAGTCGGAATCCGCTAAGGAGTGTGTAACAACTCACCTG  60809

Query  2044   CCGAATGAACTAGCCCTGAAAATGGATGGCGCTTAAGCGTGTTACCTATACCTCACCGTC  2103
              ||||||||||||||||||||||||||||||||||||||||||||| ||| ||||||||||
Sbjct  60810  CCGAATGAACTAGCCCTGAAAATGGATGGCGCTTAAGCGTGTTACTTATCCCTCACCGTC  60869

Query  2104   AATGTTAGAGCGATGCGTTGACGAGTAGGCAGGCGTGGAGGTTGTATCGAAGCCTAGGCA  2163
              |||||||||||||||||||||||||||||||||||||| ||||||  |||||||||||||
Sbjct  60870  AATGTTAGAGCGATGCGTTGACGAGTAGGCAGGCGTGGGGGTTGTGCCGAAGCCTAGGCA  60929

Query  2164   GTGATGCTGGGTGGAACAGCCTCTAGTGC  2192
              ||||||||||| |||||||||||||||||
Sbjct  60930  GTGATGCTGGGGGGAACAGCCTCTAGTGC  60958


 Score = 302 bits (163),  Expect = 4e-77
 Identities = 186/197 (94%), Gaps = 2/197 (1%)
 Strand=Plus/Plus

Query  274    TGGCCAACAAA-TATAACACAACTTTCGACAACGGATCTCTTGGTTCTCCCATCGATGAA  332
              || || ||||| ||| ||||||||||||||||||||||||||||||||||||||||||||
Sbjct  59104  TGTCCTACAAACTAT-ACACAACTTTCGACAACGGATCTCTTGGTTCTCCCATCGATGAA  59162

Query  333    GAACGCAGCGAAACGCGATAGGTAATGTGAATTGCAGAATTCCGTGAATCATCGAATCTT  392
              ||||||||||||||||||||||||||||||||||||||||||||||||||||||||||||
Sbjct  59163  GAACGCAGCGAAACGCGATAGGTAATGTGAATTGCAGAATTCCGTGAATCATCGAATCTT  59222

Query  393    TGAACGCACCTTGCGCTCTATGGTATTCCGTAGAGCATGCCTGTTTGAGTGCCGTGAATT  452
              |||||||||||||||||| |||||||||||| || ||||||||||||||||||| |||||
Sbjct  59223  TGAACGCACCTTGCGCTCCATGGTATTCCGTGGATCATGCCTGTTTGAGTGCCGCGAATT  59282

Query  453    CTCCCATCCCAAGCGGT  469
              |||||  |||| |||||
Sbjct  59283  CTCCCTCCCCATGCGGT  59299


 Score = 80.5 bits (43),  Expect = 2e-10
 Identities = 43/43 (100%), Gaps = 0/43 (0%)
 Strand=Plus/Plus

Query  1      CAAGGTTTCTGTAGGTGAACCTGCAGAAGGATCATTAGTGAAG  43
              |||||||||||||||||||||||||||||||||||||||||||
Sbjct  58923  CAAGGTTTCTGTAGGTGAACCTGCAGAAGGATCATTAGTGAAG  58965


>BCKY01000012.1 Malassezia japonica DNA, scaffold: scaffold_11, strain: JCM 11963, 
whole genome shotgun sequence
Length=7949

 Score = 2265 bits (1226),  Expect = 0.0
 Identities = 1389/1467 (95%), Gaps = 13/1467 (1%)
 Strand=Plus/Minus

Query  732   TTTCATTTCTGGTCTCAAATCAGGTAGGATCACCCGCTGAACTTAAGCATATCAATAAGC  791
             |||||||||||||||||||||||||||||||||||||||||||||||||||||| |||||
Sbjct  3784  TTTCATTTCTGGTCTCAAATCAGGTAGGATCACCCGCTGAACTTAAGCATATCATTAAGC  3725

Query  792   GGAGGAAAAGAAACTAACAAGGATTCCCCTAGTAACGGCGAGCGAAGCGGGAAGAGCTCA  851
             |||||||||||||||||||||||||||||||||||||||||| |||||||||||||||||
Sbjct  3724  GGAGGAAAAGAAACTAACAAGGATTCCCCTAGTAACGGCGAGTGAAGCGGGAAGAGCTCA  3665

Query  852   AATTTGAAAGCTGGCACCTCCGGTGTCCGCGTTGTAATCTCGAGACGTGTTTTCCGTGCG  911
             |||||||||||||| ||||  |||| ||||||||||||||||||||| |||||||| |||
Sbjct  3664  AATTTGAAAGCTGGTACCTTTGGTGCCCGCGTTGTAATCTCGAGACGCGTTTTCCGCGCG  3605

Query  912   GCTCTATGGACAAGTCCCTTGGAATAGGGCATCGTAGAGGGTGAGAATCCCGTACTTGCC  971
             || |||||||||||| |||||||| ||| ||||||||||||||| |||||||||||||||
Sbjct  3604  GCGCTATGGACAAGTTCCTTGGAACAGGACATCGTAGAGGGTGAAAATCCCGTACTTGCC  3545

Query  972   ATGGAAGAACCGTGCTTTGCGATACACGCTCTAAGAGTCGAGTTGTTTGGGATTGCAGCT  1031
             ||||| | ||||||||||| |||||  |||| ||||||||||||||||||||||||||||
Sbjct  3544  ATGGATGCACCGTGCTTTGTGATACGTGCTCAAAGAGTCGAGTTGTTTGGGATTGCAGCT  3485

Query  1032  CAAAATGGGTGGTAGACTCCATCTAAAGCTAAATATCGGGGAGAGACCGATAGCGAACAA  1091
             ||||||||||||||||||||||||||||||||||||||||||||||||||||||||||||
Sbjct  3484  CAAAATGGGTGGTAGACTCCATCTAAAGCTAAATATCGGGGAGAGACCGATAGCGAACAA  3425

Query  1092  GTACCGTGAGGGAAAGATGAAAAGCACTTTGGAAAGAGAGTTAAAAGTACGTGAAATTGT  1151
             ||||||||||||||||||||||||||||||||||||||||||||||||||||||||||||
Sbjct  3424  GTACCGTGAGGGAAAGATGAAAAGCACTTTGGAAAGAGAGTTAAAAGTACGTGAAATTGT  3365

Query  1152  CGAAAGGGAAGCACTTGAAGTCAGCCATGCTGCTTGAGACTCAGCCTGGCCTTTGGGCTT  1211
             |||||||||||| ||||||||||||||||| |||   ||||||||||||| |||  ||||
Sbjct  3364  CGAAAGGGAAGCGCTTGAAGTCAGCCATGCCGCTCAGGACTCAGCCTGGC-TTT-TGCTT  3307

Query  1212  GGTGTA-TTTCTCGGTGGCAAGCCAGCATTGGTTTGGGTCGTCGGAGAAGCGCATAG--G  1268
             |||||| || || ||| ||||| ||||||||||||||  ||||||||||||  || |  |
Sbjct  3306  GGTGTACTTCCTGGGTAGCAAGTCAGCATTGGTTTGGACCGTCGGAGAAGC--ATGGCAG  3249

Query  1269  GAATGTAGCGTCTCCGGACGTGTTATAGCCTTATGCA--GGATACGACGACCTGGATCAA  1326
             ||||||  || |  ||| |||||||||||||    ||  ||||||| ||  || || |||
Sbjct  3248  GAATGTGACGCCCTCGGGCGTGTTATAGCCT--GCCATTGGATACGCCGGTCTAGACCAA  3191

Query  1327  GGAACGCAGTGTGCCCTCTGGGCGGGTCTTCGGACACCTTCACACTTAGGATGCTGGCGT  1386
             ||||||||||| ||| |   ||||||||||||||||||||| ||||||||||||||||||
Sbjct  3190  GGAACGCAGTGCGCC-TTACGGCGGGTCTTCGGACACCTTCGCACTTAGGATGCTGGCGT  3132

Query  1387  AATGGCTTTAAGTGGCCCGTCTTGAAACACGGACCAAGGAGTCTAACATGTGTGCGAGTT  1446
             |||||||||||| |||||||||||||||||||||||||||||||||||| ||||||||||
Sbjct  3131  AATGGCTTTAAGCGGCCCGTCTTGAAACACGGACCAAGGAGTCTAACATATGTGCGAGTT  3072

Query  1447  TTTGGGTGGCAAACCCATGAGCGTAATGAAAGTGAATACAGGTGGGATCCGCAAGGAGCA  1506
             ||||||||||||||||||||||||||||||||||||| ||||||||||||||||||||||
Sbjct  3071  TTTGGGTGGCAAACCCATGAGCGTAATGAAAGTGAATGCAGGTGGGATCCGCAAGGAGCA  3012

Query  1507  CCATCGACCGGCCCTGAACTTCTGGGATGGGTCTGAGTAAGAGCATATATGTTGGGACCC  1566
             ||||||||||||| ||| |||||||||| ||||||||||||||||| |||||||||||||
Sbjct  3011  CCATCGACCGGCCGTGATCTTCTGGGATCGGTCTGAGTAAGAGCATGTATGTTGGGACCC  2952

Query  1567  GAAAGATGGTGAACTATGCCTGAATAGGGCGAAGCCAGAGGAAACTCTGGTGGAGGCTCG  1626
             ||||||||||||||||||||||||||||||||||||||||||||||||||||||||||||
Sbjct  2951  GAAAGATGGTGAACTATGCCTGAATAGGGCGAAGCCAGAGGAAACTCTGGTGGAGGCTCG  2892

Query  1627  CAGCGGTTCTGACGTGCAAATCGATCGTCAAATTTGGGTATAGGGGCGAAAGACTAATCG  1686
             ||||||||||||||||||||||||||||| ||||||||||||||||||||||||||||||
Sbjct  2891  CAGCGGTTCTGACGTGCAAATCGATCGTCGAATTTGGGTATAGGGGCGAAAGACTAATCG  2832

Query  1687  AACCATCTAGTAGCTGGTTCCTGCCGAAGTTTCCCTCAGGATAGCAGAAACTCGTATCAG  1746
             ||||||||||||||||||||||||||||||||||||||||||||||||||||||||||||
Sbjct  2831  AACCATCTAGTAGCTGGTTCCTGCCGAAGTTTCCCTCAGGATAGCAGAAACTCGTATCAG  2772

Query  1747  TTTTATGAGGTAAAGCGAATGATTAGAGGCCTTGGGGATGTAACATCCTTAACCTATTCT  1806
             ||||||||||||||||||||||||||||||||||||||||||||||||||||||||||||
Sbjct  2771  TTTTATGAGGTAAAGCGAATGATTAGAGGCCTTGGGGATGTAACATCCTTAACCTATTCT  2712

Query  1807  CAAACTTTAAATGTGTAAGAAGTCCTTGTTACTTAAGTGAACGTGGACATGCGAATGAGA  1866
             ||||||||||||||||||||||||||||||||||||||||||||||||||||||||||||
Sbjct  2711  CAAACTTTAAATGTGTAAGAAGTCCTTGTTACTTAAGTGAACGTGGACATGCGAATGAGA  2652

Query  1867  GTTTCTAGTGGGCCATTTTTGGTAAGCAGAACTGGCGATGCGGGATGAACCGATCGTGAG  1926
             ||||||||||||||||||||||||||||||||||||||||||||||||||||||||||||
Sbjct  2651  GTTTCTAGTGGGCCATTTTTGGTAAGCAGAACTGGCGATGCGGGATGAACCGATCGTGAG  2592

Query  1927  GTTAAGGTGCCGGAATACACGCTCATCAGACACCACAAAAGGTGTTAGTTCATCTAGACA  1986
             ||||| ||||||||||||||||||||||||||||||||||||||||||||||||||||||
Sbjct  2591  GTTAAAGTGCCGGAATACACGCTCATCAGACACCACAAAAGGTGTTAGTTCATCTAGACA  2532

Query  1987  GCAGGACGGTGGCCATGGAAGTTGGAATCCGCTAAGGAGTGTGTAACAACTCACCTGCCG  2046
             |||||||||||||||||||||| |||||||||||||||||||||||||||||||||||||
Sbjct  2531  GCAGGACGGTGGCCATGGAAGTCGGAATCCGCTAAGGAGTGTGTAACAACTCACCTGCCG  2472

Query  2047  AATGAACTAGCCCTGAAAATGGATGGCGCTTAAGCGTGTTACCTATACCTCACCGTCAAT  2106
             |||||||||||||||||||||||||||||||||||||||||| |||||||||||||||||
Sbjct  2471  AATGAACTAGCCCTGAAAATGGATGGCGCTTAAGCGTGTTACTTATACCTCACCGTCAAT  2412

Query  2107  GTTAGAGCGATGCGTTGACGAGTAGGCAGGCGTGGAGGTT-GTATCGAAGCCTAGGCAGT  2165
             ||||||||||||||||||||||||||||||||||| |||  || ||||||||||||||||
Sbjct  2411  GTTAGAGCGATGCGTTGACGAGTAGGCAGGCGTGGGGGTCAGTGTCGAAGCCTAGGCAGT  2352

Query  2166  GATGCTGGGTGGAACAGCCTCTAGTGC  2192
             ||||||||||||||| |||||||||||
Sbjct  2351  GATGCTGGGTGGAACGGCCTCTAGTGC  2325


 Score = 353 bits (191),  Expect = 1e-92
 Identities = 231/249 (93%), Gaps = 7/249 (3%)
 Strand=Plus/Minus

Query  224   CAAACTCGTATGGATTTGTATGAACGTGAGATATATCGTTGGACCGTCACTGGCCAACAA  283
             |||||||||||||  |||||||||||||   || ||||||||||||| |||||||| |||
Sbjct  4341  CAAACTCGTATGG--TTGTATGAACGTG---TAAATCGTTGGACCGTAACTGGCCAGCAA  4287

Query  284   A--TATAACACAACTTTCGACAACGGATCTCTTGGTTCTCCCATCGATGAAGAACGCAGC  341
             |   | || |||||||||||||||||||||||||||||||||||||||||||||||||||
Sbjct  4286  ACAAACAATACAACTTTCGACAACGGATCTCTTGGTTCTCCCATCGATGAAGAACGCAGC  4227

Query  342   GAAACGCGATAGGTAATGTGAATTGCAGAATTCCGTGAATCATCGAATCTTTGAACGCAC  401
             ||||||||||||||||||||||||||||||||||||||||||||||||||||||||||||
Sbjct  4226  GAAACGCGATAGGTAATGTGAATTGCAGAATTCCGTGAATCATCGAATCTTTGAACGCAC  4167

Query  402   CTTGCGCTCTATGGTATTCCGTAGAGCATGCCTGTTTGAGTGCCGTGAATTCTCCCATCC  461
             ||||||||| |||||||||||| ||||||||||||||||||||||||||||||| |  ||
Sbjct  4166  CTTGCGCTCCATGGTATTCCGTGGAGCATGCCTGTTTGAGTGCCGTGAATTCTCTCTCCC  4107

Query  462   CAAGCGGTT  470
             |||||||||
Sbjct  4106  CAAGCGGTT  4098


 Score = 91.6 bits (49),  Expect = 1e-13
 Identities = 107/134 (80%), Gaps = 8/134 (6%)
 Strand=Plus/Minus

Query  1     CAAGGTTTCTGTAGGTGAACCTGCAGAAGGATCATTAGTGAAGATTCAAG-GGCCAGCCA  59
             |||||||||||||||||||||||||||||||||||||||||| |  |||| |||| ||||
Sbjct  4521  CAAGGTTTCTGTAGGTGAACCTGCAGAAGGATCATTAGTGAA-AG-CAAGAGGCCTGCCA  4464

Query  60    TACAGACGTACAATAAGTGT-GTCTCTGGCGGCTCGTATCCACTATACATCCAT--AAAC  116
             ||| ||||  | |   | |  |||||||||| |||  | ||  || |||  |||  ||||
Sbjct  4463  TACGGACGCGCTACTCGCGCAGTCTCTGGCGCCTCA-ACCCTTTACACAAACATCCAAAC  4405

Query  117   CCGTGTGCAC-TGT  129
             |||||||||| |||
Sbjct  4404  CCGTGTGCACCTGT  4391


>SBHY01000001.1 Malassezia slooffiae strain CBS 7956 unitig0, whole genome shotgun 
sequence
Length=1428506

 Score = 2154 bits (1166),  Expect = 0.0
 Identities = 1370/1471 (93%), Gaps = 4/1471 (0%)
 Strand=Plus/Minus

Query  725      AGCCCCCT-TTCATTTCTGGTCTCAAATCAGGTAGGATCACCCGCTGAACTTAAGCATAT  783
                ||||| || |||| |||||| |||||||||||||||||||||||||||||||||||||||
Sbjct  1075009  AGCCCTCTCTTCACTTCTGGCCTCAAATCAGGTAGGATCACCCGCTGAACTTAAGCATAT  1074950

Query  784      CAATAAGCGGAGGAAAAGAAACTAACAAGGATTCCCCTAGTAACGGCGAGCGAAGCGGGA  843
                ||||||||||||||||||||||||||||||||||||||||||||||||||||||||||||
Sbjct  1074949  CAATAAGCGGAGGAAAAGAAACTAACAAGGATTCCCCTAGTAACGGCGAGCGAAGCGGGA  1074890

Query  844      AGAGCTCAAATTTGAAAGCTGGCACCTCCGGTGTCCGCGTTGTAATCTCGAGACGTGTTT  903
                |||||||||||||||||||||||||||||||||||||||||||||| |||||||||||||
Sbjct  1074889  AGAGCTCAAATTTGAAAGCTGGCACCTCCGGTGTCCGCGTTGTAATTTCGAGACGTGTTT  1074830

Query  904      TCCGTGCGGCTCTATGGACAAGTCCCTTGGAATAGGGCATCGTAGAGGGTGAGAATCCCG  963
                |||| | ||| | |||||||||| || |||||| || ||||||||||||||| |||||||
Sbjct  1074829  TCCGCGTGGCGCCATGGACAAGTTCCCTGGAATGGGACATCGTAGAGGGTGAAAATCCCG  1074770

Query  964      TACTTGCCATGGAAGAACCGTGCTTTGCGATACACGCTCTAAGAGTCGAGTTGTTTGGGA  1023
                ||||||||||||| | ||| ||||||||||||||||||| ||||||||||| ||||||||
Sbjct  1074769  TACTTGCCATGGACGTACCATGCTTTGCGATACACGCTCCAAGAGTCGAGTAGTTTGGGA  1074710

Query  1024     TTGCAGCTCAAAATGGGTGGTAGACTCCATCTAAAGCTAAATATCGGGGAGAGACCGATA  1083
                |||| |||||||||||||||||||||||||||||||||||||||||||||||||||||||
Sbjct  1074709  TTGCTGCTCAAAATGGGTGGTAGACTCCATCTAAAGCTAAATATCGGGGAGAGACCGATA  1074650

Query  1084     GCGAACAAGTACCGTGAGGGAAAGATGAAAAGCACTTTGGAAAGAGAGTTAAAAGTACGT  1143
                ||||||||||||||||||||||||||||||||||||||||||||||||||||||||||||
Sbjct  1074649  GCGAACAAGTACCGTGAGGGAAAGATGAAAAGCACTTTGGAAAGAGAGTTAAAAGTACGT  1074590

Query  1144     GAAATTGTCGAAAGGGAAGCACTTGAAGTCAGCCATGCTGCTTGAGACTCAGCCTGGCCT  1203
                ||||||||||||| |||||| ||||||||||||||||| ||| | |||||| | |||| |
Sbjct  1074589  GAAATTGTCGAAATGGAAGCGCTTGAAGTCAGCCATGCGGCTGGGGACTCACCTTGGCGT  1074530

Query  1204     TTGGGCTTGGTGTATTTCTCG-GTGGCAAGCCAGCATTGGTTTGGGTCGTCGGAGAAGCG  1262
                 | | ||  | |||||||||  || ||||| ||||||||||||| | || |||||||| |
Sbjct  1074529  CTCG-CTGAGGGTATTTCTCCAGTAGCAAGTCAGCATTGGTTTGCGGCGCCGGAGAAGGG  1074471

Query  1263     CATAGGGAATGTAGCGTCTCCGGACGTGTTATAGCCTTATGCAGGATACGACGACCTGGA  1322
                   |||||| || ||  |  |||  ||||||||||| |   | ||||||| ||    |||
Sbjct  1074470  TCCAGGGAAGGTGGCACCCTCGGGTGTGTTATAGCCCTGGACTGGATACGGCGCGGCGGA  1074411

Query  1323     TCAAGGAACGCAGTGTGCCCTCTGGGCGGGTCTTCGGACACCTTCACACTTAGGATGCTG  1382
                 |||||||||||||||||||||  ||||||||||||||||||||||||||||||||||||
Sbjct  1074410  CCAAGGAACGCAGTGTGCCCTCGTGGCGGGTCTTCGGACACCTTCACACTTAGGATGCTG  1074351

Query  1383     GCGTAATGGCTTTAAGTGGCCCGTCTTGAAACACGGACCAAGGAGTCTAACATGTGTGCG  1442
                |||||||||||||||| |||||||||||||||||||||||||||||||||||| ||||||
Sbjct  1074350  GCGTAATGGCTTTAAGCGGCCCGTCTTGAAACACGGACCAAGGAGTCTAACATATGTGCG  1074291

Query  1443     AGTTTTTGGGTGGCAAACCCATGAGCGTAATGAAAGTGAATACAGGTGGGATCCGCAAGG  1502
                ||||||||||||||||||||||||||||||||||||||||| ||||||||||||||||||
Sbjct  1074290  AGTTTTTGGGTGGCAAACCCATGAGCGTAATGAAAGTGAATGCAGGTGGGATCCGCAAGG  1074231

Query  1503     AGCACCATCGACCGGCCCTGAACTTCTGGGATGGGTCTGAGTAAGAGCATATATGTTGGG  1562
                ||||||||||||||| |  |  |||| |  |  | || ||||||||||||||||||||||
Sbjct  1074230  AGCACCATCGACCGGTCTGGCGCTTCGGCTAAAGATCCGAGTAAGAGCATATATGTTGGG  1074171

Query  1563     ACCCGAAAGATGGTGAACTATGCCTGAATAGGGCGAAGCCAGAGGAAACTCTGGTGGAGG  1622
                ||||||||||||||||||||||||||||||||||||||||||||||||||||||||||||
Sbjct  1074170  ACCCGAAAGATGGTGAACTATGCCTGAATAGGGCGAAGCCAGAGGAAACTCTGGTGGAGG  1074111

Query  1623     CTCGCAGCGGTTCTGACGTGCAAATCGATCGTCAAATTTGGGTATAGGGGCGAAAGACTA  1682
                |||| |||||||||||||||||||||||||||||||||| ||||||||||||||||||||
Sbjct  1074110  CTCGTAGCGGTTCTGACGTGCAAATCGATCGTCAAATTTAGGTATAGGGGCGAAAGACTA  1074051

Query  1683     ATCGAACCATCTAGTAGCTGGTTCCTGCCGAAGTTTCCCTCAGGATAGCAGAAACTCGTA  1742
                ||||||||||||||||||||||||||||||||||||||||||||||||||||||||||||
Sbjct  1074050  ATCGAACCATCTAGTAGCTGGTTCCTGCCGAAGTTTCCCTCAGGATAGCAGAAACTCGTA  1073991

Query  1743     TCAGTTTTATGAGGTAAAGCGAATGATTAGAGGCCTTGGGGATGTAACATCCTTAACCTA  1802
                ||||||||||||||||||||||||||||||||||||||||||||||||||||||||||||
Sbjct  1073990  TCAGTTTTATGAGGTAAAGCGAATGATTAGAGGCCTTGGGGATGTAACATCCTTAACCTA  1073931

Query  1803     TTCTCAAACTTTAAATGTGTAAGAAGTCCTTGTTACTTAAGTGAACGTGGACATGCGAAT  1862
                |||||||||||||||||||||||||| ||||||||||| ||||||||||| |||||||||
Sbjct  1073930  TTCTCAAACTTTAAATGTGTAAGAAGCCCTTGTTACTTGAGTGAACGTGGGCATGCGAAT  1073871

Query  1863     GAGAGTTTCTAGTGGGCCATTTTTGGTAAGCAGAACTGGCGATGCGGGATGAACCGATCG  1922
                ||||||||||||||||||||||||||||||||||||||||||||||||||||||||||||
Sbjct  1073870  GAGAGTTTCTAGTGGGCCATTTTTGGTAAGCAGAACTGGCGATGCGGGATGAACCGATCG  1073811

Query  1923     TGAGGTTAAGGTGCCGGAATACACGCTCATCAGACACCACAAAAGGTGTTAGTTCATCTA  1982
                || |||||||||||||||||||||||||||||||||||||||||||||||||||||||||
Sbjct  1073810  TGGGGTTAAGGTGCCGGAATACACGCTCATCAGACACCACAAAAGGTGTTAGTTCATCTA  1073751

Query  1983     GACAGCAGGACGGTGGCCATGGAAGTTGGAATCCGCTAAGGAGTGTGTAACAACTCACCT  2042
                |||||||||||||||||||||||||| |||||||||||||||||||||||||||||||||
Sbjct  1073750  GACAGCAGGACGGTGGCCATGGAAGTCGGAATCCGCTAAGGAGTGTGTAACAACTCACCT  1073691

Query  2043     GCCGAATGAACTAGCCCTGAAAATGGATGGCGCTTAAGCGTGTTACCTATACCTCACCGT  2102
                ||||||||||||||||||||||||||||||||||||||||||||||||||||| | || |
Sbjct  1073690  GCCGAATGAACTAGCCCTGAAAATGGATGGCGCTTAAGCGTGTTACCTATACCCCGCCAT  1073631

Query  2103     CAATGTTAGAGCGATGCGTTGACGAGTAGGCAGGCGTGGAGGTTG-TATCGAAGCCTAGG  2161
                || ||||||||||| ||| ||| |||||||||||||||| ||| | | ||||||||||||
Sbjct  1073630  CAGTGTTAGAGCGACGCGCTGATGAGTAGGCAGGCGTGGGGGTCGGTGTCGAAGCCTAGG  1073571

Query  2162     CAGTGATGCTGGGTGGAACAGCCTCTAGTGC  2192
                ||||||||| ||||||||| |||||||||||
Sbjct  1073570  CAGTGATGCCGGGTGGAACGGCCTCTAGTGC  1073540


 Score = 2154 bits (1166),  Expect = 0.0
 Identities = 1370/1471 (93%), Gaps = 4/1471 (0%)
 Strand=Plus/Minus

Query  725      AGCCCCCT-TTCATTTCTGGTCTCAAATCAGGTAGGATCACCCGCTGAACTTAAGCATAT  783
                ||||| || |||| |||||| |||||||||||||||||||||||||||||||||||||||
Sbjct  1088587  AGCCCTCTCTTCACTTCTGGCCTCAAATCAGGTAGGATCACCCGCTGAACTTAAGCATAT  1088528

Query  784      CAATAAGCGGAGGAAAAGAAACTAACAAGGATTCCCCTAGTAACGGCGAGCGAAGCGGGA  843
                ||||||||||||||||||||||||||||||||||||||||||||||||||||||||||||
Sbjct  1088527  CAATAAGCGGAGGAAAAGAAACTAACAAGGATTCCCCTAGTAACGGCGAGCGAAGCGGGA  1088468

Query  844      AGAGCTCAAATTTGAAAGCTGGCACCTCCGGTGTCCGCGTTGTAATCTCGAGACGTGTTT  903
                |||||||||||||||||||||||||||||||||||||||||||||| |||||||||||||
Sbjct  1088467  AGAGCTCAAATTTGAAAGCTGGCACCTCCGGTGTCCGCGTTGTAATTTCGAGACGTGTTT  1088408

Query  904      TCCGTGCGGCTCTATGGACAAGTCCCTTGGAATAGGGCATCGTAGAGGGTGAGAATCCCG  963
                |||| | ||| | |||||||||| || |||||| || ||||||||||||||| |||||||
Sbjct  1088407  TCCGCGTGGCGCCATGGACAAGTTCCCTGGAATGGGACATCGTAGAGGGTGAAAATCCCG  1088348

Query  964      TACTTGCCATGGAAGAACCGTGCTTTGCGATACACGCTCTAAGAGTCGAGTTGTTTGGGA  1023
                ||||||||||||| | ||| ||||||||||||||||||| ||||||||||| ||||||||
Sbjct  1088347  TACTTGCCATGGACGTACCATGCTTTGCGATACACGCTCCAAGAGTCGAGTAGTTTGGGA  1088288

Query  1024     TTGCAGCTCAAAATGGGTGGTAGACTCCATCTAAAGCTAAATATCGGGGAGAGACCGATA  1083
                |||| |||||||||||||||||||||||||||||||||||||||||||||||||||||||
Sbjct  1088287  TTGCTGCTCAAAATGGGTGGTAGACTCCATCTAAAGCTAAATATCGGGGAGAGACCGATA  1088228

Query  1084     GCGAACAAGTACCGTGAGGGAAAGATGAAAAGCACTTTGGAAAGAGAGTTAAAAGTACGT  1143
                ||||||||||||||||||||||||||||||||||||||||||||||||||||||||||||
Sbjct  1088227  GCGAACAAGTACCGTGAGGGAAAGATGAAAAGCACTTTGGAAAGAGAGTTAAAAGTACGT  1088168

Query  1144     GAAATTGTCGAAAGGGAAGCACTTGAAGTCAGCCATGCTGCTTGAGACTCAGCCTGGCCT  1203
                ||||||||||||| |||||| ||||||||||||||||| ||| | |||||| | |||| |
Sbjct  1088167  GAAATTGTCGAAATGGAAGCGCTTGAAGTCAGCCATGCGGCTGGGGACTCACCTTGGCGT  1088108

Query  1204     TTGGGCTTGGTGTATTTCTCG-GTGGCAAGCCAGCATTGGTTTGGGTCGTCGGAGAAGCG  1262
                 | | ||  | |||||||||  || ||||| ||||||||||||| | || |||||||| |
Sbjct  1088107  CTCG-CTGAGGGTATTTCTCCAGTAGCAAGTCAGCATTGGTTTGCGGCGCCGGAGAAGGG  1088049

Query  1263     CATAGGGAATGTAGCGTCTCCGGACGTGTTATAGCCTTATGCAGGATACGACGACCTGGA  1322
                   |||||| || ||  |  |||  ||||||||||| |   | ||||||| ||    |||
Sbjct  1088048  TCCAGGGAAGGTGGCACCCTCGGGTGTGTTATAGCCCTGGACTGGATACGGCGCGGCGGA  1087989

Query  1323     TCAAGGAACGCAGTGTGCCCTCTGGGCGGGTCTTCGGACACCTTCACACTTAGGATGCTG  1382
                 |||||||||||||||||||||  ||||||||||||||||||||||||||||||||||||
Sbjct  1087988  CCAAGGAACGCAGTGTGCCCTCGTGGCGGGTCTTCGGACACCTTCACACTTAGGATGCTG  1087929

Query  1383     GCGTAATGGCTTTAAGTGGCCCGTCTTGAAACACGGACCAAGGAGTCTAACATGTGTGCG  1442
                |||||||||||||||| |||||||||||||||||||||||||||||||||||| ||||||
Sbjct  1087928  GCGTAATGGCTTTAAGCGGCCCGTCTTGAAACACGGACCAAGGAGTCTAACATATGTGCG  1087869

Query  1443     AGTTTTTGGGTGGCAAACCCATGAGCGTAATGAAAGTGAATACAGGTGGGATCCGCAAGG  1502
                ||||||||||||||||||||||||||||||||||||||||| ||||||||||||||||||
Sbjct  1087868  AGTTTTTGGGTGGCAAACCCATGAGCGTAATGAAAGTGAATGCAGGTGGGATCCGCAAGG  1087809

Query  1503     AGCACCATCGACCGGCCCTGAACTTCTGGGATGGGTCTGAGTAAGAGCATATATGTTGGG  1562
                ||||||||||||||| |  |  |||| |  |  | || ||||||||||||||||||||||
Sbjct  1087808  AGCACCATCGACCGGTCTGGCGCTTCGGCTAAAGATCCGAGTAAGAGCATATATGTTGGG  1087749

Query  1563     ACCCGAAAGATGGTGAACTATGCCTGAATAGGGCGAAGCCAGAGGAAACTCTGGTGGAGG  1622
                ||||||||||||||||||||||||||||||||||||||||||||||||||||||||||||
Sbjct  1087748  ACCCGAAAGATGGTGAACTATGCCTGAATAGGGCGAAGCCAGAGGAAACTCTGGTGGAGG  1087689

Query  1623     CTCGCAGCGGTTCTGACGTGCAAATCGATCGTCAAATTTGGGTATAGGGGCGAAAGACTA  1682
                |||| |||||||||||||||||||||||||||||||||| ||||||||||||||||||||
Sbjct  1087688  CTCGTAGCGGTTCTGACGTGCAAATCGATCGTCAAATTTAGGTATAGGGGCGAAAGACTA  1087629

Query  1683     ATCGAACCATCTAGTAGCTGGTTCCTGCCGAAGTTTCCCTCAGGATAGCAGAAACTCGTA  1742
                ||||||||||||||||||||||||||||||||||||||||||||||||||||||||||||
Sbjct  1087628  ATCGAACCATCTAGTAGCTGGTTCCTGCCGAAGTTTCCCTCAGGATAGCAGAAACTCGTA  1087569

Query  1743     TCAGTTTTATGAGGTAAAGCGAATGATTAGAGGCCTTGGGGATGTAACATCCTTAACCTA  1802
                ||||||||||||||||||||||||||||||||||||||||||||||||||||||||||||
Sbjct  1087568  TCAGTTTTATGAGGTAAAGCGAATGATTAGAGGCCTTGGGGATGTAACATCCTTAACCTA  1087509

Query  1803     TTCTCAAACTTTAAATGTGTAAGAAGTCCTTGTTACTTAAGTGAACGTGGACATGCGAAT  1862
                |||||||||||||||||||||||||| ||||||||||| ||||||||||| |||||||||
Sbjct  1087508  TTCTCAAACTTTAAATGTGTAAGAAGCCCTTGTTACTTGAGTGAACGTGGGCATGCGAAT  1087449

Query  1863     GAGAGTTTCTAGTGGGCCATTTTTGGTAAGCAGAACTGGCGATGCGGGATGAACCGATCG  1922
                ||||||||||||||||||||||||||||||||||||||||||||||||||||||||||||
Sbjct  1087448  GAGAGTTTCTAGTGGGCCATTTTTGGTAAGCAGAACTGGCGATGCGGGATGAACCGATCG  1087389

Query  1923     TGAGGTTAAGGTGCCGGAATACACGCTCATCAGACACCACAAAAGGTGTTAGTTCATCTA  1982
                || |||||||||||||||||||||||||||||||||||||||||||||||||||||||||
Sbjct  1087388  TGGGGTTAAGGTGCCGGAATACACGCTCATCAGACACCACAAAAGGTGTTAGTTCATCTA  1087329

Query  1983     GACAGCAGGACGGTGGCCATGGAAGTTGGAATCCGCTAAGGAGTGTGTAACAACTCACCT  2042
                |||||||||||||||||||||||||| |||||||||||||||||||||||||||||||||
Sbjct  1087328  GACAGCAGGACGGTGGCCATGGAAGTCGGAATCCGCTAAGGAGTGTGTAACAACTCACCT  1087269

Query  2043     GCCGAATGAACTAGCCCTGAAAATGGATGGCGCTTAAGCGTGTTACCTATACCTCACCGT  2102
                ||||||||||||||||||||||||||||||||||||||||||||||||||||| | || |
Sbjct  1087268  GCCGAATGAACTAGCCCTGAAAATGGATGGCGCTTAAGCGTGTTACCTATACCCCGCCAT  1087209

Query  2103     CAATGTTAGAGCGATGCGTTGACGAGTAGGCAGGCGTGGAGGTTG-TATCGAAGCCTAGG  2161
                || ||||||||||| ||| ||| |||||||||||||||| ||| | | ||||||||||||
Sbjct  1087208  CAGTGTTAGAGCGACGCGCTGATGAGTAGGCAGGCGTGGGGGTCGGTGTCGAAGCCTAGG  1087149

Query  2162     CAGTGATGCTGGGTGGAACAGCCTCTAGTGC  2192
                ||||||||| ||||||||| |||||||||||
Sbjct  1087148  CAGTGATGCCGGGTGGAACGGCCTCTAGTGC  1087118


 Score = 2154 bits (1166),  Expect = 0.0
 Identities = 1370/1471 (93%), Gaps = 4/1471 (0%)
 Strand=Plus/Minus

Query  725      AGCCCCCT-TTCATTTCTGGTCTCAAATCAGGTAGGATCACCCGCTGAACTTAAGCATAT  783
                ||||| || |||| |||||| |||||||||||||||||||||||||||||||||||||||
Sbjct  1095377  AGCCCTCTCTTCACTTCTGGCCTCAAATCAGGTAGGATCACCCGCTGAACTTAAGCATAT  1095318

Query  784      CAATAAGCGGAGGAAAAGAAACTAACAAGGATTCCCCTAGTAACGGCGAGCGAAGCGGGA  843
                ||||||||||||||||||||||||||||||||||||||||||||||||||||||||||||
Sbjct  1095317  CAATAAGCGGAGGAAAAGAAACTAACAAGGATTCCCCTAGTAACGGCGAGCGAAGCGGGA  1095258

Query  844      AGAGCTCAAATTTGAAAGCTGGCACCTCCGGTGTCCGCGTTGTAATCTCGAGACGTGTTT  903
                |||||||||||||||||||||||||||||||||||||||||||||| |||||||||||||
Sbjct  1095257  AGAGCTCAAATTTGAAAGCTGGCACCTCCGGTGTCCGCGTTGTAATTTCGAGACGTGTTT  1095198

Query  904      TCCGTGCGGCTCTATGGACAAGTCCCTTGGAATAGGGCATCGTAGAGGGTGAGAATCCCG  963
                |||| | ||| | |||||||||| || |||||| || ||||||||||||||| |||||||
Sbjct  1095197  TCCGCGTGGCGCCATGGACAAGTTCCCTGGAATGGGACATCGTAGAGGGTGAAAATCCCG  1095138

Query  964      TACTTGCCATGGAAGAACCGTGCTTTGCGATACACGCTCTAAGAGTCGAGTTGTTTGGGA  1023
                ||||||||||||| | ||| ||||||||||||||||||| ||||||||||| ||||||||
Sbjct  1095137  TACTTGCCATGGACGTACCATGCTTTGCGATACACGCTCCAAGAGTCGAGTAGTTTGGGA  1095078

Query  1024     TTGCAGCTCAAAATGGGTGGTAGACTCCATCTAAAGCTAAATATCGGGGAGAGACCGATA  1083
                |||| |||||||||||||||||||||||||||||||||||||||||||||||||||||||
Sbjct  1095077  TTGCTGCTCAAAATGGGTGGTAGACTCCATCTAAAGCTAAATATCGGGGAGAGACCGATA  1095018

Query  1084     GCGAACAAGTACCGTGAGGGAAAGATGAAAAGCACTTTGGAAAGAGAGTTAAAAGTACGT  1143
                ||||||||||||||||||||||||||||||||||||||||||||||||||||||||||||
Sbjct  1095017  GCGAACAAGTACCGTGAGGGAAAGATGAAAAGCACTTTGGAAAGAGAGTTAAAAGTACGT  1094958

Query  1144     GAAATTGTCGAAAGGGAAGCACTTGAAGTCAGCCATGCTGCTTGAGACTCAGCCTGGCCT  1203
                ||||||||||||| |||||| ||||||||||||||||| ||| | |||||| | |||| |
Sbjct  1094957  GAAATTGTCGAAATGGAAGCGCTTGAAGTCAGCCATGCGGCTGGGGACTCACCTTGGCGT  1094898

Query  1204     TTGGGCTTGGTGTATTTCTCG-GTGGCAAGCCAGCATTGGTTTGGGTCGTCGGAGAAGCG  1262
                 | | ||  | |||||||||  || ||||| ||||||||||||| | || |||||||| |
Sbjct  1094897  CTCG-CTGAGGGTATTTCTCCAGTAGCAAGTCAGCATTGGTTTGCGGCGCCGGAGAAGGG  1094839

Query  1263     CATAGGGAATGTAGCGTCTCCGGACGTGTTATAGCCTTATGCAGGATACGACGACCTGGA  1322
                   |||||| || ||  |  |||  ||||||||||| |   | ||||||| ||    |||
Sbjct  1094838  TCCAGGGAAGGTGGCACCCTCGGGTGTGTTATAGCCCTGGACTGGATACGGCGCGGCGGA  1094779

Query  1323     TCAAGGAACGCAGTGTGCCCTCTGGGCGGGTCTTCGGACACCTTCACACTTAGGATGCTG  1382
                 |||||||||||||||||||||  ||||||||||||||||||||||||||||||||||||
Sbjct  1094778  CCAAGGAACGCAGTGTGCCCTCGTGGCGGGTCTTCGGACACCTTCACACTTAGGATGCTG  1094719

Query  1383     GCGTAATGGCTTTAAGTGGCCCGTCTTGAAACACGGACCAAGGAGTCTAACATGTGTGCG  1442
                |||||||||||||||| |||||||||||||||||||||||||||||||||||| ||||||
Sbjct  1094718  GCGTAATGGCTTTAAGCGGCCCGTCTTGAAACACGGACCAAGGAGTCTAACATATGTGCG  1094659

Query  1443     AGTTTTTGGGTGGCAAACCCATGAGCGTAATGAAAGTGAATACAGGTGGGATCCGCAAGG  1502
                ||||||||||||||||||||||||||||||||||||||||| ||||||||||||||||||
Sbjct  1094658  AGTTTTTGGGTGGCAAACCCATGAGCGTAATGAAAGTGAATGCAGGTGGGATCCGCAAGG  1094599

Query  1503     AGCACCATCGACCGGCCCTGAACTTCTGGGATGGGTCTGAGTAAGAGCATATATGTTGGG  1562
                ||||||||||||||| |  |  |||| |  |  | || ||||||||||||||||||||||
Sbjct  1094598  AGCACCATCGACCGGTCTGGCGCTTCGGCTAAAGATCCGAGTAAGAGCATATATGTTGGG  1094539

Query  1563     ACCCGAAAGATGGTGAACTATGCCTGAATAGGGCGAAGCCAGAGGAAACTCTGGTGGAGG  1622
                ||||||||||||||||||||||||||||||||||||||||||||||||||||||||||||
Sbjct  1094538  ACCCGAAAGATGGTGAACTATGCCTGAATAGGGCGAAGCCAGAGGAAACTCTGGTGGAGG  1094479

Query  1623     CTCGCAGCGGTTCTGACGTGCAAATCGATCGTCAAATTTGGGTATAGGGGCGAAAGACTA  1682
                |||| |||||||||||||||||||||||||||||||||| ||||||||||||||||||||
Sbjct  1094478  CTCGTAGCGGTTCTGACGTGCAAATCGATCGTCAAATTTAGGTATAGGGGCGAAAGACTA  1094419

Query  1683     ATCGAACCATCTAGTAGCTGGTTCCTGCCGAAGTTTCCCTCAGGATAGCAGAAACTCGTA  1742
                ||||||||||||||||||||||||||||||||||||||||||||||||||||||||||||
Sbjct  1094418  ATCGAACCATCTAGTAGCTGGTTCCTGCCGAAGTTTCCCTCAGGATAGCAGAAACTCGTA  1094359

Query  1743     TCAGTTTTATGAGGTAAAGCGAATGATTAGAGGCCTTGGGGATGTAACATCCTTAACCTA  1802
                ||||||||||||||||||||||||||||||||||||||||||||||||||||||||||||
Sbjct  1094358  TCAGTTTTATGAGGTAAAGCGAATGATTAGAGGCCTTGGGGATGTAACATCCTTAACCTA  1094299

Query  1803     TTCTCAAACTTTAAATGTGTAAGAAGTCCTTGTTACTTAAGTGAACGTGGACATGCGAAT  1862
                |||||||||||||||||||||||||| ||||||||||| ||||||||||| |||||||||
Sbjct  1094298  TTCTCAAACTTTAAATGTGTAAGAAGCCCTTGTTACTTGAGTGAACGTGGGCATGCGAAT  1094239

Query  1863     GAGAGTTTCTAGTGGGCCATTTTTGGTAAGCAGAACTGGCGATGCGGGATGAACCGATCG  1922
                ||||||||||||||||||||||||||||||||||||||||||||||||||||||||||||
Sbjct  1094238  GAGAGTTTCTAGTGGGCCATTTTTGGTAAGCAGAACTGGCGATGCGGGATGAACCGATCG  1094179

Query  1923     TGAGGTTAAGGTGCCGGAATACACGCTCATCAGACACCACAAAAGGTGTTAGTTCATCTA  1982
                || |||||||||||||||||||||||||||||||||||||||||||||||||||||||||
Sbjct  1094178  TGGGGTTAAGGTGCCGGAATACACGCTCATCAGACACCACAAAAGGTGTTAGTTCATCTA  1094119

Query  1983     GACAGCAGGACGGTGGCCATGGAAGTTGGAATCCGCTAAGGAGTGTGTAACAACTCACCT  2042
                |||||||||||||||||||||||||| |||||||||||||||||||||||||||||||||
Sbjct  1094118  GACAGCAGGACGGTGGCCATGGAAGTCGGAATCCGCTAAGGAGTGTGTAACAACTCACCT  1094059

Query  2043     GCCGAATGAACTAGCCCTGAAAATGGATGGCGCTTAAGCGTGTTACCTATACCTCACCGT  2102
                ||||||||||||||||||||||||||||||||||||||||||||||||||||| | || |
Sbjct  1094058  GCCGAATGAACTAGCCCTGAAAATGGATGGCGCTTAAGCGTGTTACCTATACCCCGCCAT  1093999

Query  2103     CAATGTTAGAGCGATGCGTTGACGAGTAGGCAGGCGTGGAGGTTG-TATCGAAGCCTAGG  2161
                || ||||||||||| ||| ||| |||||||||||||||| ||| | | ||||||||||||
Sbjct  1093998  CAGTGTTAGAGCGACGCGCTGATGAGTAGGCAGGCGTGGGGGTCGGTGTCGAAGCCTAGG  1093939

Query  2162     CAGTGATGCTGGGTGGAACAGCCTCTAGTGC  2192
                ||||||||| ||||||||| |||||||||||
Sbjct  1093938  CAGTGATGCCGGGTGGAACGGCCTCTAGTGC  1093908


 Score = 2152 bits (1165),  Expect = 0.0
 Identities = 1370/1471 (93%), Gaps = 5/1471 (0%)
 Strand=Plus/Minus

Query  725      AGCCCCCT-TTCATTTCTGGTCTCAAATCAGGTAGGATCACCCGCTGAACTTAAGCATAT  783
                ||||| || |||| |||||| |||||||||||||||||||||||||||||||||||||||
Sbjct  1081797  AGCCCTCTCTTCACTTCTGGCCTCAAATCAGGTAGGATCACCCGCTGAACTTAAGCATAT  1081738

Query  784      CAATAAGCGGAGGAAAAGAAACTAACAAGGATTCCCCTAGTAACGGCGAGCGAAGCGGGA  843
                ||||||||||||||||||||||||||||||||||||||||||||||||||||||||||||
Sbjct  1081737  CAATAAGCGGAGGAAAAGAAACTAACAAGGATTCCCCTAGTAACGGCGAGCGAAGCGGGA  1081678

Query  844      AGAGCTCAAATTTGAAAGCTGGCACCTCCGGTGTCCGCGTTGTAATCTCGAGACGTGTTT  903
                |||||||||||||||||||||||||||||||||||||||||||||| |||||||||||||
Sbjct  1081677  AGAGCTCAAATTTGAAAGCTGGCACCTCCGGTGTCCGCGTTGTAATTTCGAGACGTGTTT  1081618

Query  904      TCCGTGCGGCTCTATGGACAAGTCCCTTGGAATAGGGCATCGTAGAGGGTGAGAATCCCG  963
                |||| | ||| | |||||||||| || |||||| || ||||||||||||||| |||||||
Sbjct  1081617  TCCGCGTGGCGCCATGGACAAGTTCCCTGGAATGGGACATCGTAGAGGGTGAAAATCCCG  1081558

Query  964      TACTTGCCATGGAAGAACCGTGCTTTGCGATACACGCTCTAAGAGTCGAGTTGTTTGGGA  1023
                ||||||||||||| | ||| ||||||||||||||||||| ||||||||||| ||||||||
Sbjct  1081557  TACTTGCCATGGACGTACCATGCTTTGCGATACACGCTCCAAGAGTCGAGTAGTTTGGGA  1081498

Query  1024     TTGCAGCTCAAAATGGGTGGTAGACTCCATCTAAAGCTAAATATCGGGGAGAGACCGATA  1083
                |||| |||||||||||||||||||||||||||||||||||||||||||||||||||||||
Sbjct  1081497  TTGCTGCTCAAAATGGGTGGTAGACTCCATCTAAAGCTAAATATCGGGGAGAGACCGATA  1081438

Query  1084     GCGAACAAGTACCGTGAGGGAAAGATGAAAAGCACTTTGGAAAGAGAGTTAAAAGTACGT  1143
                ||||||||||||||||||||||||||||||||||||||||||||||||||||||||||||
Sbjct  1081437  GCGAACAAGTACCGTGAGGGAAAGATGAAAAGCACTTTGGAAAGAGAGTTAAAAGTACGT  1081378

Query  1144     GAAATTGTCGAAAGGGAAGCACTTGAAGTCAGCCATGCTGCTTGAGACTCAGCCTGGCCT  1203
                ||||||||||||| |||||| ||||||||||||||||| ||| | |||||| | |||| |
Sbjct  1081377  GAAATTGTCGAAATGGAAGCGCTTGAAGTCAGCCATGCGGCTGGGGACTCACCTTGGCGT  1081318

Query  1204     TTGGGCTTGGTGTATTTCT-CGGTGGCAAGCCAGCATTGGTTTGGGTCGTCGGAGAAGCG  1262
                 |  |||  | |||||||| | || ||||| ||||||||||||| | || |||||||| |
Sbjct  1081317  CT-CGCTGAGGGTATTTCTCCAGTAGCAAGTCAGCATTGGTTTGCGGCGCCGGAGAAGGG  1081259

Query  1263     CATAGGGAATGTAGCGTCTCCGGACGTGTTATAGCCTTATGCAGGATACGACGACCTGGA  1322
                   |||||| || ||  |  |||  ||||||||||| |   | ||||||| ||    |||
Sbjct  1081258  TCCAGGGAAGGTGGCACCCTCGGGTGTGTTATAGCCCTGGACTGGATACGGCGCGGCGGA  1081199

Query  1323     TCAAGGAACGCAGTGTGCCCTCTGGGCGGGTCTTCGGACACCTTCACACTTAGGATGCTG  1382
                 |||||||||||||||||||||  ||||||||||||||||||||||||||||||||||||
Sbjct  1081198  CCAAGGAACGCAGTGTGCCCTCGTGGCGGGTCTTCGGACACCTTCACACTTAGGATGCTG  1081139

Query  1383     GCGTAATGGCTTTAAGTGGCCCGTCTTGAAACACGGACCAAGGAGTCTAACATGTGTGCG  1442
                |||||||||||||||| |||||||||||||||||||||||||||||||||||| ||||||
Sbjct  1081138  GCGTAATGGCTTTAAGCGGCCCGTCTTGAAACACGGACCAAGGAGTCTAACATATGTGCG  1081079

Query  1443     AGTTTTTGGGTGGCAAACCCATGAGCGTAATGAAAGTGAATACAGGTGGGATCCGCAAGG  1502
                ||||||||||||||||||||||||||||||||||||||||| ||||||||||||||||||
Sbjct  1081078  AGTTTTTGGGTGGCAAACCCATGAGCGTAATGAAAGTGAATGCAGGTGGGATCCGCAAGG  1081019

Query  1503     AGCACCATCGACCGGCCCTGAACTTCTGGGATGGGTCTGAGTAAGAGCATATATGTTGGG  1562
                ||||||||||||||| |  |  |||| |  |  | || ||||||||||||||||||||||
Sbjct  1081018  AGCACCATCGACCGGTCTGGCGCTTCGGCTAAAGATCCGAGTAAGAGCATATATGTTGGG  1080959

Query  1563     ACCCGAAAGATGGTGAACTATGCCTGAATAGGGCGAAGCCAGAGGAAACTCTGGTGGAGG  1622
                ||||||||||||||||||||||||||||||||||||||||||||||||||||||||||||
Sbjct  1080958  ACCCGAAAGATGGTGAACTATGCCTGAATAGGGCGAAGCCAGAGGAAACTCTGGTGGAGG  1080899

Query  1623     CTCGCAGCGGTTCTGACGTGCAAATCGATCGTCAAATTTGGGTATAGGGGCGAAAGACTA  1682
                |||| |||||||||||||||||||||||||||||||||| ||||||||||||||||||||
Sbjct  1080898  CTCGTAGCGGTTCTGACGTGCAAATCGATCGTCAAATTTAGGTATAGGGGCGAAAGACTA  1080839

Query  1683     ATCGAACCATCTAGTAGCTGGTTCCTGCCGAAGTTTCCCTCAGGATAGCAGAAACTCGTA  1742
                ||||||||||||||||||||||||||||||||||||||||||||||||||||||||||||
Sbjct  1080838  ATCGAACCATCTAGTAGCTGGTTCCTGCCGAAGTTTCCCTCAGGATAGCAGAAACTCGTA  1080779

Query  1743     TCAGTTTTATGAGGTAAAGCGAATGATTAGAGGCCTTGGGGATGTAACATCCTTAACCTA  1802
                ||||||||||||||||||||||||||||||||||||||||||||||||||||||||||||
Sbjct  1080778  TCAGTTTTATGAGGTAAAGCGAATGATTAGAGGCCTTGGGGATGTAACATCCTTAACCTA  1080719

Query  1803     TTCTCAAACTTTAAATGTGTAAGAAGTCCTTGTTACTTAAGTGAACGTGGACATGCGAAT  1862
                |||||||||||||||||||||||||| ||||||||||| ||||||||||| |||||||||
Sbjct  1080718  TTCTCAAACTTTAAATGTGTAAGAAGCCCTTGTTACTTGAGTGAACGTGGGCATGCGAAT  1080659

Query  1863     GAGAGTTTCTAGTGGGCCATTTTTGGTAAGCAGAACTGGCGATGCGGGATGAACCGATCG  1922
                ||||||||||||||||||||||||||||||||||||||||||||||||||||||||||||
Sbjct  1080658  GAGAGTTTCTAGTGGGCCATTTTTGGTAAGCAGAACTGGCGATGCGGGATGAACCGATCG  1080599

Query  1923     TGAGGTTAAGGTGCCGGAATACACGCTCATCAGACACCACAAAAGGTGTTAGTTCATCTA  1982
                || |||||||||||||||||||||||||||||||||||||||||||||||||||||||||
Sbjct  1080598  TGGGGTTAAGGTGCCGGAATACACGCTCATCAGACACCACAAAAGGTGTTAGTTCATCTA  1080539

Query  1983     GACAGCAGGACGGTGGCCATGGAAGTTGGAATCCGCTAAGGAGTGTGTAACAACTCACCT  2042
                |||||||||||||||||||||||||| |||||||||||||||||||||||||||||||||
Sbjct  1080538  GACAGCAGGACGGTGGCCATGGAAGTCGGAATCCGCTAAGGAGTGTGTAACAACTCACCT  1080479

Query  2043     GCCGAATGAACTAGCCCTGAAAATGGATGGCGCTTAAGCGTGTTACCTATACCTCACCGT  2102
                ||||||||||||||||||||||||||||||||||||||||||||||||||||| | || |
Sbjct  1080478  GCCGAATGAACTAGCCCTGAAAATGGATGGCGCTTAAGCGTGTTACCTATACC-CGCCAT  1080420

Query  2103     CAATGTTAGAGCGATGCGTTGACGAGTAGGCAGGCGTGGAGGTTG-TATCGAAGCCTAGG  2161
                || ||||||||||| ||| ||| |||||||||||||||| ||| | | ||||||||||||
Sbjct  1080419  CAGTGTTAGAGCGACGCGCTGATGAGTAGGCAGGCGTGGGGGTCGGTGTCGAAGCCTAGG  1080360

Query  2162     CAGTGATGCTGGGTGGAACAGCCTCTAGTGC  2192
                ||||||||| ||||||||| |||||||||||
Sbjct  1080359  CAGTGATGCCGGGTGGAACGGCCTCTAGTGC  1080329


 Score = 2152 bits (1165),  Expect = 0.0
 Identities = 1370/1471 (93%), Gaps = 5/1471 (0%)
 Strand=Plus/Minus

Query  725      AGCCCCCT-TTCATTTCTGGTCTCAAATCAGGTAGGATCACCCGCTGAACTTAAGCATAT  783
                ||||| || |||| |||||| |||||||||||||||||||||||||||||||||||||||
Sbjct  1108937  AGCCCTCTCTTCACTTCTGGCCTCAAATCAGGTAGGATCACCCGCTGAACTTAAGCATAT  1108878

Query  784      CAATAAGCGGAGGAAAAGAAACTAACAAGGATTCCCCTAGTAACGGCGAGCGAAGCGGGA  843
                ||||||||||||||||||||||||||||||||||||||||||||||||||||||||||||
Sbjct  1108877  CAATAAGCGGAGGAAAAGAAACTAACAAGGATTCCCCTAGTAACGGCGAGCGAAGCGGGA  1108818

Query  844      AGAGCTCAAATTTGAAAGCTGGCACCTCCGGTGTCCGCGTTGTAATCTCGAGACGTGTTT  903
                |||||||||||||||||||||||||||||||||||||||||||||| |||||||||||||
Sbjct  1108817  AGAGCTCAAATTTGAAAGCTGGCACCTCCGGTGTCCGCGTTGTAATTTCGAGACGTGTTT  1108758

Query  904      TCCGTGCGGCTCTATGGACAAGTCCCTTGGAATAGGGCATCGTAGAGGGTGAGAATCCCG  963
                |||| | ||| | |||||||||| || |||||| || ||||||||||||||| |||||||
Sbjct  1108757  TCCGCGTGGCGCCATGGACAAGTTCCCTGGAATGGGACATCGTAGAGGGTGAAAATCCCG  1108698

Query  964      TACTTGCCATGGAAGAACCGTGCTTTGCGATACACGCTCTAAGAGTCGAGTTGTTTGGGA  1023
                ||||||||||||| | ||| ||||||||||||||||||| ||||||||||| ||||||||
Sbjct  1108697  TACTTGCCATGGACGTACCATGCTTTGCGATACACGCTCCAAGAGTCGAGTAGTTTGGGA  1108638

Query  1024     TTGCAGCTCAAAATGGGTGGTAGACTCCATCTAAAGCTAAATATCGGGGAGAGACCGATA  1083
                |||| |||||||||||||||||||||||||||||||||||||||||||||||||||||||
Sbjct  1108637  TTGCTGCTCAAAATGGGTGGTAGACTCCATCTAAAGCTAAATATCGGGGAGAGACCGATA  1108578

Query  1084     GCGAACAAGTACCGTGAGGGAAAGATGAAAAGCACTTTGGAAAGAGAGTTAAAAGTACGT  1143
                ||||||||||||||||||||||||||||||||||||||||||||||||||||||||||||
Sbjct  1108577  GCGAACAAGTACCGTGAGGGAAAGATGAAAAGCACTTTGGAAAGAGAGTTAAAAGTACGT  1108518

Query  1144     GAAATTGTCGAAAGGGAAGCACTTGAAGTCAGCCATGCTGCTTGAGACTCAGCCTGGCCT  1203
                ||||||||||||| |||||| ||||||||||||||||| ||| | |||||| | |||| |
Sbjct  1108517  GAAATTGTCGAAATGGAAGCGCTTGAAGTCAGCCATGCGGCTGGGGACTCACCTTGGCGT  1108458

Query  1204     TTGGGCTTGGTGTATTTCTCG-GTGGCAAGCCAGCATTGGTTTGGGTCGTCGGAGAAGCG  1262
                 | | ||  | |||||||||  || ||||| ||||||||||||| | || |||||||| |
Sbjct  1108457  CTCG-CTGAGGGTATTTCTCCAGTAGCAAGTCAGCATTGGTTTGCGGCGCCGGAGAAGGG  1108399

Query  1263     CATAGGGAATGTAGCGTCTCCGGACGTGTTATAGCCTTATGCAGGATACGACGACCTGGA  1322
                   |||||| || ||  |  |||  ||||||||||| |   | ||||||| ||    |||
Sbjct  1108398  TCCAGGGAAGGTGGCACCCTCGGGTGTGTTATAGCCCTGGACTGGATACGGCGCGGCGGA  1108339

Query  1323     TCAAGGAACGCAGTGTGCCCTCTGGGCGGGTCTTCGGACACCTTCACACTTAGGATGCTG  1382
                 |||||||||||||||||||||  ||||||||||||||||||||||||||||||||||||
Sbjct  1108338  CCAAGGAACGCAGTGTGCCCTCGTGGCGGGTCTTCGGACACCTTCACACTTAGGATGCTG  1108279

Query  1383     GCGTAATGGCTTTAAGTGGCCCGTCTTGAAACACGGACCAAGGAGTCTAACATGTGTGCG  1442
                |||||||||||||||| |||||||||||||||||||||||||||||||||||| ||||||
Sbjct  1108278  GCGTAATGGCTTTAAGCGGCCCGTCTTGAAACACGGACCAAGGAGTCTAACATATGTGCG  1108219

Query  1443     AGTTTTTGGGTGGCAAACCCATGAGCGTAATGAAAGTGAATACAGGTGGGATCCGCAAGG  1502
                ||||||||||||||||||||||||||||||||||||||||| ||||||||||||||||||
Sbjct  1108218  AGTTTTTGGGTGGCAAACCCATGAGCGTAATGAAAGTGAATGCAGGTGGGATCCGCAAGG  1108159

Query  1503     AGCACCATCGACCGGCCCTGAACTTCTGGGATGGGTCTGAGTAAGAGCATATATGTTGGG  1562
                ||||||||||||||| |  |  |||| |  |  | || ||||||||||||||||||||||
Sbjct  1108158  AGCACCATCGACCGGTCTGGCGCTTCGGCTAAAGATCCGAGTAAGAGCATATATGTTGGG  1108099

Query  1563     ACCCGAAAGATGGTGAACTATGCCTGAATAGGGCGAAGCCAGAGGAAACTCTGGTGGAGG  1622
                ||||||||||||||||||||||||||||||||||||||||||||||||||||||||||||
Sbjct  1108098  ACCCGAAAGATGGTGAACTATGCCTGAATAGGGCGAAGCCAGAGGAAACTCTGGTGGAGG  1108039

Query  1623     CTCGCAGCGGTTCTGACGTGCAAATCGATCGTCAAATTTGGGTATAGGGGCGAAAGACTA  1682
                |||| |||||||||||||||||||||||||||||||||| ||||||||||||||||||||
Sbjct  1108038  CTCGTAGCGGTTCTGACGTGCAAATCGATCGTCAAATTTAGGTATAGGGGCGAAAGACTA  1107979

Query  1683     ATCGAACCATCTAGTAGCTGGTTCCTGCCGAAGTTTCCCTCAGGATAGCAGAAACTCGTA  1742
                ||||||||||||||||||||||||||||||||||||||||||||||||||||||||||||
Sbjct  1107978  ATCGAACCATCTAGTAGCTGGTTCCTGCCGAAGTTTCCCTCAGGATAGCAGAAACTCGTA  1107919

Query  1743     TCAGTTTTATGAGGTAAAGCGAATGATTAGAGGCCTTGGGGATGTAACATCCTTAACCTA  1802
                ||||||||||||||||||||||||||||||||||||||||||||||||||||||||||||
Sbjct  1107918  TCAGTTTTATGAGGTAAAGCGAATGATTAGAGGCCTTGGGGATGTAACATCCTTAACCTA  1107859

Query  1803     TTCTCAAACTTTAAATGTGTAAGAAGTCCTTGTTACTTAAGTGAACGTGGACATGCGAAT  1862
                |||||||||||||||||||||||||| ||||||||||| ||||||||||| |||||||||
Sbjct  1107858  TTCTCAAACTTTAAATGTGTAAGAAGCCCTTGTTACTTGAGTGAACGTGGGCATGCGAAT  1107799

Query  1863     GAGAGTTTCTAGTGGGCCATTTTTGGTAAGCAGAACTGGCGATGCGGGATGAACCGATCG  1922
                ||||||||||||||||||||||||||||||||||||||||||||||||||||||||||||
Sbjct  1107798  GAGAGTTTCTAGTGGGCCATTTTTGGTAAGCAGAACTGGCGATGCGGGATGAACCGATCG  1107739

Query  1923     TGAGGTTAAGGTGCCGGAATACACGCTCATCAGACACCACAAAAGGTGTTAGTTCATCTA  1982
                || |||||||||||||||||||||||||||||||||||||||||||||||||||||||||
Sbjct  1107738  TGGGGTTAAGGTGCCGGAATACACGCTCATCAGACACCACAAAAGGTGTTAGTTCATCTA  1107679

Query  1983     GACAGCAGGACGGTGGCCATGGAAGTTGGAATCCGCTAAGGAGTGTGTAACAACTCACCT  2042
                |||||||||||||||||||||||||| |||||||||||||||||||||||||||||||||
Sbjct  1107678  GACAGCAGGACGGTGGCCATGGAAGTCGGAATCCGCTAAGGAGTGTGTAACAACTCACCT  1107619

Query  2043     GCCGAATGAACTAGCCCTGAAAATGGATGGCGCTTAAGCGTGTTACCTATACCTCACCGT  2102
                ||||||||||||||||||||||||||||||||||||||||||||||||||||| | || |
Sbjct  1107618  GCCGAATGAACTAGCCCTGAAAATGGATGGCGCTTAAGCGTGTTACCTATACCCCGCCAT  1107559

Query  2103     CAATGTTAGAGCGATGCGTTGACGAGTAGGCAGGCGTGGAGGTT-GTATCGAAGCCTAGG  2161
                || ||||||||||| ||| ||| |||||||||||||||| |||  || ||||||||||||
Sbjct  1107558  CAGTGTTAGAGCGACGCGCTGATGAGTAGGCAGGCGTGG-GGTCGGTGTCGAAGCCTAGG  1107500

Query  2162     CAGTGATGCTGGGTGGAACAGCCTCTAGTGC  2192
                ||||||||| ||||||||| |||||||||||
Sbjct  1107499  CAGTGATGCCGGGTGGAACGGCCTCTAGTGC  1107469


 Score = 2134 bits (1155),  Expect = 0.0
 Identities = 1367/1471 (93%), Gaps = 7/1471 (0%)
 Strand=Plus/Minus

Query  725      AGCCCCCT-TTCATTTCTGGTCTCAAATCAGGTAGGATCACCCGCTGAACTTAAGCATAT  783
                ||||| || |||| |||||| |||||||||||||||||||||||||||||||||||||||
Sbjct  1102156  AGCCCTCTCTTCACTTCTGGCCTCAAATCAGGTAGGATCACCCGCTGAACTTAAGCATAT  1102097

Query  784      CAATAAGCGGAGGAAAAGAAACTAACAAGGATTCCCCTAGTAACGGCGAGCGAAGCGGGA  843
                |||||||||||||||||||||||||||||||||||| |||||||||||||||||||||||
Sbjct  1102096  CAATAAGCGGAGGAAAAGAAACTAACAAGGATTCCC-TAGTAACGGCGAGCGAAGCGGGA  1102038

Query  844      AGAGCTCAAATTTGAAAGCTGGCACCTCCGGTGTCCGCGTTGTAATCTCGAGACGTGTTT  903
                |||||||||||||||||||||||||||||||||||||||||||||| |||||||||||||
Sbjct  1102037  AGAGCTCAAATTTGAAAGCTGGCACCTCCGGTGTCCGCGTTGTAATTTCGAGACGTGTTT  1101978

Query  904      TCCGTGCGGCTCTATGGACAAGTCCCTTGGAATAGGGCATCGTAGAGGGTGAGAATCCCG  963
                |||| | ||| | |||||||||| || |||||| || ||||||||||||||| |||||||
Sbjct  1101977  TCCGCGTGGCGCCATGGACAAGTTCCCTGGAATGGGACATCGTAGAGGGTGAAAATCCCG  1101918

Query  964      TACTTGCCATGGAAGAACCGTGCTTTGCGATACACGCTCTAAGAGTCGAGTTGTTTGGGA  1023
                ||||||||||||| | ||| ||||||||||||||||||| ||||||||||| ||||||||
Sbjct  1101917  TACTTGCCATGGACGTACCATGCTTTGCGATACACGCTCCAAGAGTCGAGTAGTTTGGGA  1101858

Query  1024     TTGCAGCTCAAAATGGGTGGTAGACTCCATCTAAAGCTAAATATCGGGGAGAGACCGATA  1083
                |||| ||||||||||||||||||||||||||||||||||||||||||| |||||||||||
Sbjct  1101857  TTGCTGCTCAAAATGGGTGGTAGACTCCATCTAAAGCTAAATATCGGG-AGAGACCGATA  1101799

Query  1084     GCGAACAAGTACCGTGAGGGAAAGATGAAAAGCACTTTGGAAAGAGAGTTAAAAGTACGT  1143
                ||||||||||||||||||||||||||||||||||||||||||||||||||||||||||||
Sbjct  1101798  GCGAACAAGTACCGTGAGGGAAAGATGAAAAGCACTTTGGAAAGAGAGTTAAAAGTACGT  1101739

Query  1144     GAAATTGTCGAAAGGGAAGCACTTGAAGTCAGCCATGCTGCTTGAGACTCAGCCTGGCCT  1203
                ||||||||||||| |||||| ||||||||||||||||| ||| | |||||| | |||| |
Sbjct  1101738  GAAATTGTCGAAATGGAAGCGCTTGAAGTCAGCCATGCGGCTGGGGACTCACCTTGGCGT  1101679

Query  1204     TTGGGCTTGGTGTATTTCT-CGGTGGCAAGCCAGCATTGGTTTGGGTCGTCGGAGAAGCG  1262
                 |  |||  | |||||||| | || ||||| ||||||||||||| | || |||||||| |
Sbjct  1101678  CT-CGCTGAGGGTATTTCTCCAGTAGCAAGTCAGCATTGGTTTGCGGCGCCGGAGAAGGG  1101620

Query  1263     CATAGGGAATGTAGCGTCTCCGGACGTGTTATAGCCTTATGCAGGATACGACGACCTGGA  1322
                   |||||| || ||  |  |||  ||||||||||| |   | ||||||| ||    |||
Sbjct  1101619  TCCAGGGAAGGTGGCACCCTCGGGTGTGTTATAGCCCTGGACTGGATACGGCGCGGCGGA  1101560

Query  1323     TCAAGGAACGCAGTGTGCCCTCTGGGCGGGTCTTCGGACACCTTCACACTTAGGATGCTG  1382
                 |||||||||||||||||||||  ||||||||||||||||||||||||||||||||||||
Sbjct  1101559  CCAAGGAACGCAGTGTGCCCTCGTGGCGGGTCTTCGGACACCTTCACACTTAGGATGCTG  1101500

Query  1383     GCGTAATGGCTTTAAGTGGCCCGTCTTGAAACACGGACCAAGGAGTCTAACATGTGTGCG  1442
                |||||||||||||||| |||||||||||||||||||||||||||||||||||| ||||||
Sbjct  1101499  GCGTAATGGCTTTAAGCGGCCCGTCTTGAAACACGGACCAAGGAGTCTAACATATGTGCG  1101440

Query  1443     AGTTTTTGGGTGGCAAACCCATGAGCGTAATGAAAGTGAATACAGGTGGGATCCGCAAGG  1502
                ||||||||||||||||||||||||||||||||||||||||| ||||||| ||||||||||
Sbjct  1101439  AGTTTTTGGGTGGCAAACCCATGAGCGTAATGAAAGTGAATGCAGGTGG-ATCCGCAAGG  1101381

Query  1503     AGCACCATCGACCGGCCCTGAACTTCTGGGATGGGTCTGAGTAAGAGCATATATGTTGGG  1562
                ||||||||||||||| |  |  |||| |  |  | || ||||||||||||||||||||||
Sbjct  1101380  AGCACCATCGACCGGTCTGGCGCTTCGGCTAAAGATCCGAGTAAGAGCATATATGTTGGG  1101321

Query  1563     ACCCGAAAGATGGTGAACTATGCCTGAATAGGGCGAAGCCAGAGGAAACTCTGGTGGAGG  1622
                ||||||||||||||||||||||||||||||||||||||||||||||||||||||||||||
Sbjct  1101320  ACCCGAAAGATGGTGAACTATGCCTGAATAGGGCGAAGCCAGAGGAAACTCTGGTGGAGG  1101261

Query  1623     CTCGCAGCGGTTCTGACGTGCAAATCGATCGTCAAATTTGGGTATAGGGGCGAAAGACTA  1682
                |||| |||||||||||||||||||||||||||||||||| ||||||||||||||||||||
Sbjct  1101260  CTCGTAGCGGTTCTGACGTGCAAATCGATCGTCAAATTTAGGTATAGGGGCGAAAGACTA  1101201

Query  1683     ATCGAACCATCTAGTAGCTGGTTCCTGCCGAAGTTTCCCTCAGGATAGCAGAAACTCGTA  1742
                ||||||||||||||||||||||||||||||||||||||||||||||||||||||||||||
Sbjct  1101200  ATCGAACCATCTAGTAGCTGGTTCCTGCCGAAGTTTCCCTCAGGATAGCAGAAACTCGTA  1101141

Query  1743     TCAGTTTTATGAGGTAAAGCGAATGATTAGAGGCCTTGGGGATGTAACATCCTTAACCTA  1802
                ||||||||||||||||||||||||||||||||||||||||||||||||||||||||||||
Sbjct  1101140  TCAGTTTTATGAGGTAAAGCGAATGATTAGAGGCCTTGGGGATGTAACATCCTTAACCTA  1101081

Query  1803     TTCTCAAACTTTAAATGTGTAAGAAGTCCTTGTTACTTAAGTGAACGTGGACATGCGAAT  1862
                |||||||||||||||||||||||||| ||||||||||| ||||||||||| |||||||||
Sbjct  1101080  TTCTCAAACTTTAAATGTGTAAGAAGCCCTTGTTACTTGAGTGAACGTGGGCATGCGAAT  1101021

Query  1863     GAGAGTTTCTAGTGGGCCATTTTTGGTAAGCAGAACTGGCGATGCGGGATGAACCGATCG  1922
                ||||||||||||||||||||||||||||||||||||||||||||||||||||||||||||
Sbjct  1101020  GAGAGTTTCTAGTGGGCCATTTTTGGTAAGCAGAACTGGCGATGCGGGATGAACCGATCG  1100961

Query  1923     TGAGGTTAAGGTGCCGGAATACACGCTCATCAGACACCACAAAAGGTGTTAGTTCATCTA  1982
                || |||||||||||||||||||||||||||||||||||||||||||||||||||||||||
Sbjct  1100960  TGGGGTTAAGGTGCCGGAATACACGCTCATCAGACACCACAAAAGGTGTTAGTTCATCTA  1100901

Query  1983     GACAGCAGGACGGTGGCCATGGAAGTTGGAATCCGCTAAGGAGTGTGTAACAACTCACCT  2042
                |||||||||||||||||||||||||| |||||||||||||||||||||||||||||||||
Sbjct  1100900  GACAGCAGGACGGTGGCCATGGAAGTCGGAATCCGCTAAGGAGTGTGTAACAACTCACCT  1100841

Query  2043     GCCGAATGAACTAGCCCTGAAAATGGATGGCGCTTAAGCGTGTTACCTATACCTCACCGT  2102
                ||||||||||||||||||||||||||||||||||||||||||||||||||||| | || |
Sbjct  1100840  GCCGAATGAACTAGCCCTGAAAATGGATGGCGCTTAAGCGTGTTACCTATACCCCGCCAT  1100781

Query  2103     CAATGTTAGAGCGATGCGTTGACGAGTAGGCAGGCGTGGAGGTTG-TATCGAAGCCTAGG  2161
                || ||||||||||| ||| ||| |||||||||||||||| ||| | | ||||||||||||
Sbjct  1100780  CAGTGTTAGAGCGACGCGCTGATGAGTAGGCAGGCGTGGGGGTCGGTGTCGAAGCCTAGG  1100721

Query  2162     CAGTGATGCTGGGTGGAACAGCCTCTAGTGC  2192
                ||||||||| ||||||||| |||||||||||
Sbjct  1100720  CAGTGATGCCGGGTGGAACGGCCTCTAGTGC  1100690


 Score = 682 bits (369),  Expect = 0.0
 Identities = 406/424 (96%), Gaps = 1/424 (0%)
 Strand=Plus/Minus

Query  1770     TAGAGGCCTTGGGGATGTAACATCCTTAACCTATTCTCAAACTTTAAATGTGTAAGAAGT  1829
                ||||||||||||||||||||||||||||||||||||||||||||||||||||||||||| 
Sbjct  1114678  TAGAGGCCTTGGGGATGTAACATCCTTAACCTATTCTCAAACTTTAAATGTGTAAGAAGC  1114619

Query  1830     CCTTGTTACTTAAGTGAACGTGGACATGCGAATGAGAGTTTCTAGTGGGCCATTTTTGGT  1889
                ||||||||||| ||||||||||| ||||||||||||||||||||||||||||||||||||
Sbjct  1114618  CCTTGTTACTTGAGTGAACGTGGGCATGCGAATGAGAGTTTCTAGTGGGCCATTTTTGGT  1114559

Query  1890     AAGCAGAACTGGCGATGCGGGATGAACCGATCGTGAGGTTAAGGTGCCGGAATACACGCT  1949
                ||||||||||||||||||||||||||||||||||| ||||||||||||||||||||||||
Sbjct  1114558  AAGCAGAACTGGCGATGCGGGATGAACCGATCGTGGGGTTAAGGTGCCGGAATACACGCT  1114499

Query  1950     CATCAGACACCACAAAAGGTGTTAGTTCATCTAGACAGCAGGACGGTGGCCATGGAAGTT  2009
                ||||||||||||||||||||||||||||||||||||||||||||||||||||||||||| 
Sbjct  1114498  CATCAGACACCACAAAAGGTGTTAGTTCATCTAGACAGCAGGACGGTGGCCATGGAAGTC  1114439

Query  2010     GGAATCCGCTAAGGAGTGTGTAACAACTCACCTGCCGAATGAACTAGCCCTGAAAATGGA  2069
                ||||||||||||||||||||||||||||||||||||||||||||||||||||||||||||
Sbjct  1114438  GGAATCCGCTAAGGAGTGTGTAACAACTCACCTGCCGAATGAACTAGCCCTGAAAATGGA  1114379

Query  2070     TGGCGCTTAAGCGTGTTACCTATACCTCACCGTCAATGTTAGAGCGATGCGTTGACGAGT  2129
                |||||||||||||||||||||||||| | || ||| ||||||||||| ||| ||| ||||
Sbjct  1114378  TGGCGCTTAAGCGTGTTACCTATACCCCGCCATCAGTGTTAGAGCGACGCGCTGATGAGT  1114319

Query  2130     AGGCAGGCGTGGAGGTTG-TATCGAAGCCTAGGCAGTGATGCTGGGTGGAACAGCCTCTA  2188
                |||||||||||| ||| | | ||||||||||||||||||||| ||||||||| |||||||
Sbjct  1114318  AGGCAGGCGTGGGGGTCGGTGTCGAAGCCTAGGCAGTGATGCCGGGTGGAACGGCCTCTA  1114259

Query  2189     GTGC  2192
                ||||
Sbjct  1114258  GTGC  1114255


 Score = 303 bits (164),  Expect = 1e-77
 Identities = 191/203 (94%), Gaps = 6/203 (3%)
 Strand=Plus/Minus

Query  277      CCAACAAATATAACACAACTTTCGACAACGGATCTCTTGGTTCTCCCATCGATGAAGAAC  336
                ||||| || | |||||||||||||||||||||||||||||||||||||||||||||||||
Sbjct  1075482  CCAACGAACAAAACACAACTTTCGACAACGGATCTCTTGGTTCTCCCATCGATGAAGAAC  1075423

Query  337      GCAGCGAAACGCGATAGGTAATGTGAATTGCAGAATTCCGTGAATCATCGAATCTTTGAA  396
                ||||||||||||||||||||||||||||||||||||||||||||||||||||||||||||
Sbjct  1075422  GCAGCGAAACGCGATAGGTAATGTGAATTGCAGAATTCCGTGAATCATCGAATCTTTGAA  1075363

Query  397      CGCACCTTGCGCTCTATGGTATTCCGTAGAGCATGCCTGTTTGAGTGCCGTGAA-T-TCT  454
                ||||||||||||||| |||||||||| ||||||||||||||||||||||||||| | |||
Sbjct  1075362  CGCACCTTGCGCTCTGTGGTATTCCGCAGAGCATGCCTGTTTGAGTGCCGTGAAATCTCT  1075303

Query  455      CCCATCCCAAGCGGT-TTT-TAT  475
                |||  |||||| ||| ||| |||
Sbjct  1075302  CCC--CCCAAGTGGTGTTTGTAT  1075282


 Score = 303 bits (164),  Expect = 1e-77
 Identities = 191/203 (94%), Gaps = 6/203 (3%)
 Strand=Plus/Minus

Query  277      CCAACAAATATAACACAACTTTCGACAACGGATCTCTTGGTTCTCCCATCGATGAAGAAC  336
                ||||| || | |||||||||||||||||||||||||||||||||||||||||||||||||
Sbjct  1082270  CCAACGAACAAAACACAACTTTCGACAACGGATCTCTTGGTTCTCCCATCGATGAAGAAC  1082211

Query  337      GCAGCGAAACGCGATAGGTAATGTGAATTGCAGAATTCCGTGAATCATCGAATCTTTGAA  396
                ||||||||||||||||||||||||||||||||||||||||||||||||||||||||||||
Sbjct  1082210  GCAGCGAAACGCGATAGGTAATGTGAATTGCAGAATTCCGTGAATCATCGAATCTTTGAA  1082151

Query  397      CGCACCTTGCGCTCTATGGTATTCCGTAGAGCATGCCTGTTTGAGTGCCGTGAA-T-TCT  454
                ||||||||||||||| |||||||||| ||||||||||||||||||||||||||| | |||
Sbjct  1082150  CGCACCTTGCGCTCTGTGGTATTCCGCAGAGCATGCCTGTTTGAGTGCCGTGAAATCTCT  1082091

Query  455      CCCATCCCAAGCGGT-TTT-TAT  475
                |||  |||||| ||| ||| |||
Sbjct  1082090  CCC--CCCAAGTGGTGTTTGTAT  1082070


 Score = 303 bits (164),  Expect = 1e-77
 Identities = 191/203 (94%), Gaps = 6/203 (3%)
 Strand=Plus/Minus

Query  277      CCAACAAATATAACACAACTTTCGACAACGGATCTCTTGGTTCTCCCATCGATGAAGAAC  336
                ||||| || | |||||||||||||||||||||||||||||||||||||||||||||||||
Sbjct  1089060  CCAACGAACAAAACACAACTTTCGACAACGGATCTCTTGGTTCTCCCATCGATGAAGAAC  1089001

Query  337      GCAGCGAAACGCGATAGGTAATGTGAATTGCAGAATTCCGTGAATCATCGAATCTTTGAA  396
                ||||||||||||||||||||||||||||||||||||||||||||||||||||||||||||
Sbjct  1089000  GCAGCGAAACGCGATAGGTAATGTGAATTGCAGAATTCCGTGAATCATCGAATCTTTGAA  1088941

Query  397      CGCACCTTGCGCTCTATGGTATTCCGTAGAGCATGCCTGTTTGAGTGCCGTGAA-T-TCT  454
                ||||||||||||||| |||||||||| ||||||||||||||||||||||||||| | |||
Sbjct  1088940  CGCACCTTGCGCTCTGTGGTATTCCGCAGAGCATGCCTGTTTGAGTGCCGTGAAATCTCT  1088881

Query  455      CCCATCCCAAGCGGT-TTT-TAT  475
                |||  |||||| ||| ||| |||
Sbjct  1088880  CCC--CCCAAGTGGTGTTTGTAT  1088860


 Score = 303 bits (164),  Expect = 1e-77
 Identities = 191/203 (94%), Gaps = 6/203 (3%)
 Strand=Plus/Minus

Query  277      CCAACAAATATAACACAACTTTCGACAACGGATCTCTTGGTTCTCCCATCGATGAAGAAC  336
                ||||| || | |||||||||||||||||||||||||||||||||||||||||||||||||
Sbjct  1095849  CCAACGAACAAAACACAACTTTCGACAACGGATCTCTTGGTTCTCCCATCGATGAAGAAC  1095790

Query  337      GCAGCGAAACGCGATAGGTAATGTGAATTGCAGAATTCCGTGAATCATCGAATCTTTGAA  396
                ||||||||||||||||||||||||||||||||||||||||||||||||||||||||||||
Sbjct  1095789  GCAGCGAAACGCGATAGGTAATGTGAATTGCAGAATTCCGTGAATCATCGAATCTTTGAA  1095730

Query  397      CGCACCTTGCGCTCTATGGTATTCCGTAGAGCATGCCTGTTTGAGTGCCGTGAA-T-TCT  454
                ||||||||||||||| |||||||||| ||||||||||||||||||||||||||| | |||
Sbjct  1095729  CGCACCTTGCGCTCTGTGGTATTCCGCAGAGCATGCCTGTTTGAGTGCCGTGAAATCTCT  1095670

Query  455      CCCATCCCAAGCGGT-TTT-TAT  475
                |||  |||||| ||| ||| |||
Sbjct  1095669  CCC--CCCAAGTGGTGTTTGTAT  1095649


 Score = 302 bits (163),  Expect = 4e-77
 Identities = 189/201 (94%), Gaps = 3/201 (1%)
 Strand=Plus/Minus

Query  277      CCAACAAATATAACACAACTTTCGACAACGGATCTCTTGGTTCTCCCATCGATGAAGAAC  336
                ||||| || | |||||||||||||||||||||||||||||||||||||||||||||||||
Sbjct  1102628  CCAACGAACAAAACACAACTTTCGACAACGGATCTCTTGGTTCTCCCATCGATGAAGAAC  1102569

Query  337      GCAGCGAAACGCGATAGGTAATGTGAATTGCAGAATTCCGTGAATCATCGAATCTTTGAA  396
                ||||||||||||||||||||||||||||||||||||||||||||||||||||||||||||
Sbjct  1102568  GCAGCGAAACGCGATAGGTAATGTGAATTGCAGAATTCCGTGAATCATCGAATCTTTGAA  1102509

Query  397      CGCACCTTGCGCTCTATGGTATTCCGTAGAGCATGCCTGTTTGAGTGCCGTGAATTCTCC  456
                ||||||||||||||| |||||||||| ||||||||||||||||||||||||||| |||| 
Sbjct  1102508  CGCACCTTGCGCTCTGTGGTATTCCGCAGAGCATGCCTGTTTGAGTGCCGTGAAATCTCT  1102449

Query  457      CATCCCAAGCGGT-TTT-TAT  475
                |  |||||| ||| ||| |||
Sbjct  1102448  CC-CCCAAGTGGTGTTTGTAT  1102429


 Score = 302 bits (163),  Expect = 4e-77
 Identities = 189/201 (94%), Gaps = 3/201 (1%)
 Strand=Plus/Minus

Query  277      CCAACAAATATAACACAACTTTCGACAACGGATCTCTTGGTTCTCCCATCGATGAAGAAC  336
                ||||| || | |||||||||||||||||||||||||||||||||||||||||||||||||
Sbjct  1109409  CCAACGAACAAAACACAACTTTCGACAACGGATCTCTTGGTTCTCCCATCGATGAAGAAC  1109350

Query  337      GCAGCGAAACGCGATAGGTAATGTGAATTGCAGAATTCCGTGAATCATCGAATCTTTGAA  396
                ||||||||||||||||||||||||||||||||||||||||||||||||||||||||||||
Sbjct  1109349  GCAGCGAAACGCGATAGGTAATGTGAATTGCAGAATTCCGTGAATCATCGAATCTTTGAA  1109290

Query  397      CGCACCTTGCGCTCTATGGTATTCCGTAGAGCATGCCTGTTTGAGTGCCGTGAATTCTCC  456
                ||||||||||||||| |||||||||| ||||||||||||||||||||||||||| |||| 
Sbjct  1109289  CGCACCTTGCGCTCTGTGGTATTCCGCAGAGCATGCCTGTTTGAGTGCCGTGAAATCTCT  1109230

Query  457      CATCCCAAGCGGT-TTT-TAT  475
                |  |||||| ||| ||| |||
Sbjct  1109229  CC-CCCAAGTGGTGTTTGTAT  1109210


 Score = 78.7 bits (42),  Expect = 8e-10
 Identities = 42/42 (100%), Gaps = 0/42 (0%)
 Strand=Plus/Minus

Query  1        CAAGGTTTCTGTAGGTGAACCTGCAGAAGGATCATTAGTGAA  42
                ||||||||||||||||||||||||||||||||||||||||||
Sbjct  1075700  CAAGGTTTCTGTAGGTGAACCTGCAGAAGGATCATTAGTGAA  1075659


 Score = 78.7 bits (42),  Expect = 8e-10
 Identities = 42/42 (100%), Gaps = 0/42 (0%)
 Strand=Plus/Minus

Query  1        CAAGGTTTCTGTAGGTGAACCTGCAGAAGGATCATTAGTGAA  42
                ||||||||||||||||||||||||||||||||||||||||||
Sbjct  1082488  CAAGGTTTCTGTAGGTGAACCTGCAGAAGGATCATTAGTGAA  1082447


 Score = 78.7 bits (42),  Expect = 8e-10
 Identities = 42/42 (100%), Gaps = 0/42 (0%)
 Strand=Plus/Minus

Query  1        CAAGGTTTCTGTAGGTGAACCTGCAGAAGGATCATTAGTGAA  42
                ||||||||||||||||||||||||||||||||||||||||||
Sbjct  1089278  CAAGGTTTCTGTAGGTGAACCTGCAGAAGGATCATTAGTGAA  1089237


 Score = 78.7 bits (42),  Expect = 8e-10
 Identities = 42/42 (100%), Gaps = 0/42 (0%)
 Strand=Plus/Minus

Query  1        CAAGGTTTCTGTAGGTGAACCTGCAGAAGGATCATTAGTGAA  42
                ||||||||||||||||||||||||||||||||||||||||||
Sbjct  1096067  CAAGGTTTCTGTAGGTGAACCTGCAGAAGGATCATTAGTGAA  1096026


 Score = 78.7 bits (42),  Expect = 8e-10
 Identities = 42/42 (100%), Gaps = 0/42 (0%)
 Strand=Plus/Minus

Query  1        CAAGGTTTCTGTAGGTGAACCTGCAGAAGGATCATTAGTGAA  42
                ||||||||||||||||||||||||||||||||||||||||||
Sbjct  1102845  CAAGGTTTCTGTAGGTGAACCTGCAGAAGGATCATTAGTGAA  1102804


 Score = 78.7 bits (42),  Expect = 8e-10
 Identities = 42/42 (100%), Gaps = 0/42 (0%)
 Strand=Plus/Minus

Query  1        CAAGGTTTCTGTAGGTGAACCTGCAGAAGGATCATTAGTGAA  42
                ||||||||||||||||||||||||||||||||||||||||||
Sbjct  1109627  CAAGGTTTCTGTAGGTGAACCTGCAGAAGGATCATTAGTGAA  1109586


>RRYC01000010.1 Quambalaria eucalypti isolate CMW1101 Contig0000010_, whole genome 
shotgun sequence
Length=7308

 Score = 1980 bits (1072),  Expect = 0.0
 Identities = 1334/1461 (91%), Gaps = 15/1461 (1%)
 Strand=Plus/Plus

Query  739   TCTGGTCTCAAATCAGGTAGGATCACCCGCTGAACTTAAGCATATCAATAAGCGGAGGAA  798
             ||||| ||||||||||||||||  ||||||||||||||||||||||||||||||||||||
Sbjct  5130  TCTGGCCTCAAATCAGGTAGGACTACCCGCTGAACTTAAGCATATCAATAAGCGGAGGAA  5189

Query  799   AAGAAACTAACAAGGATTCCCCTAGTAACGGCGAGCGAAGCGGGAAGAGCTCAAATTTGA  858
             ||||||||||||||||||||||||||||||||||| ||||||||||||||||||||||||
Sbjct  5190  AAGAAACTAACAAGGATTCCCCTAGTAACGGCGAGTGAAGCGGGAAGAGCTCAAATTTGA  5249

Query  859   AAGCTGGCACCTCCGGTGTCCGCGTTGTAATCTCGAGACGTGTTTTCCGTGCGGCTCTAT  918
             |||||||||||| ||||||||||||||||||||||||| ||||||||||||| |  | ||
Sbjct  5250  AAGCTGGCACCTTCGGTGTCCGCGTTGTAATCTCGAGAAGTGTTTTCCGTGCTGGACCAT  5309

Query  919   GGACAAGTCCCTTGGAATAGGGCATCGTAGAGGGTGAGAATCCCGTACTTGCCATGGAAG  978
             | |||||| |||||||||||| | || |||||||||| ||||||||||||| |||||| |
Sbjct  5310  GTACAAGTTCCTTGGAATAGGACGTCATAGAGGGTGAAAATCCCGTACTTGACATGGACG  5369

Query  979   AACCGTGCTTTGCGATACACGCTCTAAGAGTCGAGTTGTTTGGGATTGCAGCTCAAAATG  1038
               | |||||||| ||||||| ||| | |||||||||||||||||| ||||||||||||||
Sbjct  5370  CCCAGTGCTTTGTGATACACTCTCCACGAGTCGAGTTGTTTGGGAATGCAGCTCAAAATG  5429

Query  1039  GGTGGTAGACTCCATCTAAAGCTAAATATCGGGGAGAGACCGATAGCGAACAAGTACCGT  1098
             ||||||| | ||||||||||||||||||| ||||||||||||||||||||||||||||||
Sbjct  5430  GGTGGTAAATTCCATCTAAAGCTAAATATTGGGGAGAGACCGATAGCGAACAAGTACCGT  5489

Query  1099  GAGGGAAAGATGAAAAGCACTTTGGAAAGAGAGTTAAA-AGTACGTGAAATTGTCGAAAG  1157
             |||||||||||||||||||||||||||||||||||||| |||||||||||||||||||||
Sbjct  5490  GAGGGAAAGATGAAAAGCACTTTGGAAAGAGAGTTAAACAGTACGTGAAATTGTCGAAAG  5549

Query  1158  GGAAGCACTTGAAGTCAGCCATGCT-GCTTGAGACTCAGCCTGGCCTTTGGGCTTGGTGT  1216
             |||||| |||||||| || |||||| ||  | || ||||||| || |||  |||||||| 
Sbjct  5550  GGAAGCGCTTGAAGTTAGACATGCTTGC-CGGGATTCAGCCTTGC-TTT-TGCTTGGTGC  5606

Query  1217  ATTTCTCGGTG-GCAAGCCAGCATTGGTTTGGGTCGTCGGAGAAGCGCATAG-GGAATGT  1274
             ||||| ||||| ||| ||||||||  |||| | | | |||| ||| |   || |||| ||
Sbjct  5607  ATTTCCCGGTGTGCAGGCCAGCATCAGTTTTGTTTGCCGGATAAG-GGTGAGAGGAACGT  5665

Query  1275  AGCGTCTCCGGACGTGTTATAGCCTTATGCA--GGATACGACGACCTGGATCAAGGAACG  1332
              ||  ||| ||  ||||||||||||  | ||  ||||||| ||    |||   |||| ||
Sbjct  5666  GGCCCCTC-GG-GGTGTTATAGCCT-CT-CACTGGATACGGCGGATGGGACTGAGGACCG  5721

Query  1333  CAGTGTGCCCTCTGGGCGGGTCTTCGGACACCTTCACACTTAGGATGCTGGCGTAATGGC  1392
             ||||||||| |   |||||| |||||| ||||||||||||||||||||||||||||||||
Sbjct  5722  CAGTGTGCCTTTATGGCGGGCCTTCGGGCACCTTCACACTTAGGATGCTGGCGTAATGGC  5781

Query  1393  TTTAAGTGGCCCGTCTTGAAACACGGACCAAGGAGTCTAACATGTGTGCGAGTTTTTGGG  1452
             |||||| | |||||||||||||||||||| ||||||||||||||| ||||||| ||||||
Sbjct  5782  TTTAAGCGACCCGTCTTGAAACACGGACCGAGGAGTCTAACATGTCTGCGAGTCTTTGGG  5841

Query  1453  TGGCAAACCCATGAGCGTAATGAAAGTGAATACAGGTGGGATCCGCAAGGAGCACCATCG  1512
             ||||||||||||  ||| ||||||||||||| ||||||||||||||||||||||||||||
Sbjct  5842  TGGCAAACCCATAGGCGCAATGAAAGTGAATGCAGGTGGGATCCGCAAGGAGCACCATCG  5901

Query  1513  ACCGGCCCTGAACTTCTGGGATGGGTCTGAGTAAGAGCATATATGTTGGGACCCGAAAGA  1572
             ||||  || || |||||| ||||| | |||||||||||||||||||||||||||||||||
Sbjct  5902  ACCGAACCGGATCTTCTGTGATGGTTTTGAGTAAGAGCATATATGTTGGGACCCGAAAGA  5961

Query  1573  TGGTGAACTATGCCTGAATAGGGCGAAGCCAGAGGAAACTCTGGTGGAGGCTCGCAGCGG  1632
             |||||||||||||||||||||||||||||||||||||||||||||||||||||| |||||
Sbjct  5962  TGGTGAACTATGCCTGAATAGGGCGAAGCCAGAGGAAACTCTGGTGGAGGCTCGTAGCGG  6021

Query  1633  TTCTGACGTGCAAATCGATCGTCAAATTTGGGTATAGGGGCGAAAGACTAATCGAACCAT  1692
             ||||||||||||||||||||||||||||||||||||||||||||||||||||||||||||
Sbjct  6022  TTCTGACGTGCAAATCGATCGTCAAATTTGGGTATAGGGGCGAAAGACTAATCGAACCAT  6081

Query  1693  CTAGTAGCTGGTTCCTGCCGAAGTTTCCCTCAGGATAGCAGAAACTCGTATCAGTTTTAT  1752
             |||||||||||||||||||||||||||||||||||||||||||||||| |||||||||||
Sbjct  6082  CTAGTAGCTGGTTCCTGCCGAAGTTTCCCTCAGGATAGCAGAAACTCGCATCAGTTTTAT  6141

Query  1753  GAGGTAAAGCGAATGATTAGAGGCCTTGGGGATGTAACATCCTTAACCTATTCTCAAACT  1812
             ||||||||||||||||||||||||||||||||||||||||||||||||||||||||||||
Sbjct  6142  GAGGTAAAGCGAATGATTAGAGGCCTTGGGGATGTAACATCCTTAACCTATTCTCAAACT  6201

Query  1813  TTAAATGTGTAAGAAGTCCTTGTTACTTAAGTGAACGTGGACATGCGAATGAGAGTTTCT  1872
             |||||| ||||||||| ||||||||||||||||||||||| |||||||||||||||||||
Sbjct  6202  TTAAATATGTAAGAAGCCCTTGTTACTTAAGTGAACGTGGGCATGCGAATGAGAGTTTCT  6261

Query  1873  AGTGGGCCATTTTTGGTAAGCAGAACTGGCGATGCGGGATGAACCGATCGTGAGGTTAAG  1932
             |||||||||||||||||||||||||||||||||||||||||||||||  ||| |||||||
Sbjct  6262  AGTGGGCCATTTTTGGTAAGCAGAACTGGCGATGCGGGATGAACCGAAAGTGGGGTTAAG  6321

Query  1933  GTGCCGGAATACACGCTCATCAGACACCACAAAAGGTGTTAGTTCATCTAGACAGCAGGA  1992
             ||||||||||| ||||||||||||||||||||||||||||  ||||||||||||||||||
Sbjct  6322  GTGCCGGAATATACGCTCATCAGACACCACAAAAGGTGTTGATTCATCTAGACAGCAGGA  6381

Query  1993  CGGTGGCCATGGAAGTTGGAATCCGCTAAGGAGTGTGTAACAACTCACCTGCCGAATGAA  2052
             |||||||||||||||| |||||||||||||||||||||||||||||||||||||||||||
Sbjct  6382  CGGTGGCCATGGAAGTCGGAATCCGCTAAGGAGTGTGTAACAACTCACCTGCCGAATGAA  6441

Query  2053  CTAGCCCTGAAAATGGATGGCGCTTAAGCGTGTTACCTATACCTCACCGTCAATGTTAGA  2112
               ||||||||||||  ||||||||||||||| ||||| ||||| ||||||||  ||||||
Sbjct  6442  TCAGCCCTGAAAATTCATGGCGCTTAAGCGTATTACCCATACCCCACCGTCAGCGTTAGA  6501

Query  2113  GCGATGCGTTGACGAGTAGGCAGGCGTGGAGG-TTGTATCGAAGCCTAGGCAGTGATGCT  2171
             |||| ||||||||||||||||||||||||||| |||| | ||||||||||||||||||||
Sbjct  6502  GCGACGCGTTGACGAGTAGGCAGGCGTGGAGGTTTGTGTAGAAGCCTAGGCAGTGATGCT  6561

Query  2172  GGGTGGAACAGCCTCTAGTGC  2192
             |||| ||||||||||||||||
Sbjct  6562  GGGTCGAACAGCCTCTAGTGC  6582


 Score = 250 bits (135),  Expect = 2e-61
 Identities = 169/185 (91%), Gaps = 3/185 (2%)
 Strand=Plus/Plus

Query  282   AAATATAACACAACTTTCGACAACGGATCTCTTGGTTCTCCCATCGATGAAGAACGCAGC  341
             ||||  || |||||||||||||||||||||||||||||||||||||||||||||||||||
Sbjct  4727  AAATTAAATACAACTTTCGACAACGGATCTCTTGGTTCTCCCATCGATGAAGAACGCAGC  4786

Query  342   GAAACGCGATAGGTAATGTGAATTGCAGAATTCCGTGAATCATCGAATCTTTGAACGCAC  401
             |||  |||||| ||||||||||||||||||||| ||||||||||||||||||||||||||
Sbjct  4787  GAATTGCGATAAGTAATGTGAATTGCAGAATTCAGTGAATCATCGAATCTTTGAACGCAC  4846

Query  402   CTTGCGCTCTATGGTATTCCGTA-GAGCATGCCTGTTTGAGTGCCGTGAATTC-TCCCAT  459
             |||||||||  ||||||||| || ||||||||||||||||||| | ||||||| ||  ||
Sbjct  4847  CTTGCGCTCCCTGGTATTCC-TAGGAGCATGCCTGTTTGAGTGTCATGAATTCCTCAAAT  4905

Query  460   CCCAA  464
             |||||
Sbjct  4906  CCCAA  4910


 Score = 78.7 bits (42),  Expect = 8e-10
 Identities = 42/42 (100%), Gaps = 0/42 (0%)
 Strand=Plus/Plus

Query  1     CAAGGTTTCTGTAGGTGAACCTGCAGAAGGATCATTAGTGAA  42
             ||||||||||||||||||||||||||||||||||||||||||
Sbjct  4507  CAAGGTTTCTGTAGGTGAACCTGCAGAAGGATCATTAGTGAA  4548


>JAAVVI010000020.1 Golubevia sp. BC0902 NODE_20_length_698752_cov_27.491108, whole 
genome shotgun sequence
Length=698752

 Score = 1964 bits (1063),  Expect = 0.0
 Identities = 1331/1461 (91%), Gaps = 15/1461 (1%)
 Strand=Plus/Plus

Query  739   TCTGGTCTCAAATCAGGTAGGATCACCCGCTGAACTTAAGCATATCAATAAGCGGAGGAA  798
             ||||| ||||||||||||||||| ||||||||||||||||||||||||||||||||||||
Sbjct  4265  TCTGGCCTCAAATCAGGTAGGATTACCCGCTGAACTTAAGCATATCAATAAGCGGAGGAA  4324

Query  799   AAGAAACTAACAAGGATTCCCCTAGTAACGGCGAGCGAAGCGGGAAGAGCTCAAATTTGA  858
             ||||||||||||||||||||||||||||||||||| ||||||||||||||||||||||||
Sbjct  4325  AAGAAACTAACAAGGATTCCCCTAGTAACGGCGAGTGAAGCGGGAAGAGCTCAAATTTGA  4384

Query  859   AAGCTGGCACCTCCGGTGTCCGCGTTGTAATCTCGAGACGTGTTTTCCGTGCGGCTCTAT  918
             ||||||||  || ||| |||||| |||||||||||||| |||||||||| |  |  | ||
Sbjct  4385  AAGCTGGCGTCTTCGGCGTCCGCATTGTAATCTCGAGAAGTGTTTTCCGCGTTGGACCAT  4444

Query  919   GGACAAGTCCCTTGGAATAGGGCATCGTAGAGGGTGAGAATCCCGTACTTGCCATGGAAG  978
             | |||||| |||||||| ||| | || |||||||||||||||||||||||| |||||| |
Sbjct  4445  GTACAAGTTCCTTGGAACAGGACGTCATAGAGGGTGAGAATCCCGTACTTGACATGGATG  4504

Query  979   AACCGTGCTTTGCGATACACGCTCTAAGAGTCGAGTTGTTTGGGATTGCAGCTCAAAATG  1038
               |   |||||| ||||| | ||| | |||||||||||||||||| ||||||||||||||
Sbjct  4505  CCCAACGCTTTGTGATACGCTCTCCACGAGTCGAGTTGTTTGGGAATGCAGCTCAAAATG  4564

Query  1039  GGTGGTAGACTCCATCTAAAGCTAAATATCGGGGAGAGACCGATAGCGAACAAGTACCGT  1098
             ||||||| | ||||||||||||||||||| ||||||||||||||||||||||||||||||
Sbjct  4565  GGTGGTAAATTCCATCTAAAGCTAAATATTGGGGAGAGACCGATAGCGAACAAGTACCGT  4624

Query  1099  GAGGGAAAGATGAAAAGCACTTTGGAAAGAGAGTTAAA-AGTACGTGAAATTGTCGAAAG  1157
             |||||||||||||||||||||||||||||||||||||| ||||||||||||||| |||||
Sbjct  4625  GAGGGAAAGATGAAAAGCACTTTGGAAAGAGAGTTAAACAGTACGTGAAATTGTTGAAAG  4684

Query  1158  GGAAGCACTTGAAGTCAGCCATGCTGCTTGAGACTCAGCCTGGCCTTTGGGCTTGGTGTA  1217
             |||||| ||||||||||| ||||||||| |||||||| ||| |  |||   |||||||||
Sbjct  4685  GGAAGCGCTTGAAGTCAGACATGCTGCT-GAGACTCAACCTTGG-TTT-TCCTTGGTGTA  4741

Query  1218  TTTCTC-GGTGGCAAGCCAGCAT-TGGTTTGGGTCGTCGGAGAAGCGCATA-G-GGAATG  1273
              ||||| | ||||| ||||||||  | ||||| | || ||| ||| |  || | ||||||
Sbjct  4742  CTTCTCAGTTGGCAGGCCAGCATCAGTTTTGGCT-GTTGGATAAG-G-GTAGGAGGAATG  4798

Query  1274  TAGCGTCTCCGGACGTGTTATAGCCTTATGCAGGATACGACGACCTGGATCAAGGAACGC  1333
             | || ||  |||| ||||||||||||  | | |||||| ||| |  |||   ||||||||
Sbjct  4799  TGGCATCCTCGGATGTGTTATAGCCTCTTACTGGATACAACGGCTGGGACTGAGGAACGC  4858

Query  1334  AGTGTGCCCTCTGGGCGGGTCTTCGGACACCTTCACACTTAGGATGCTGGCGTAATGGCT  1393
             |||||||| || ||||||  ||||||  ||||||||||||||||||||||||||||||||
Sbjct  4859  AGTGTGCCTTC-GGGCGGACCTTCGGGTACCTTCACACTTAGGATGCTGGCGTAATGGCT  4917

Query  1394  TTAAGTGGCCCGTCTTGAAACACGGACCAAGGAGTCTAACATGTGTGCGAGTTTTTGGGT  1453
             ||||| | |||||||||||||||||||||||||||||||||||| ||||||| |||||||
Sbjct  4918  TTAAGCGACCCGTCTTGAAACACGGACCAAGGAGTCTAACATGTTTGCGAGTCTTTGGGT  4977

Query  1454  GGCAAACCC-ATGAGCGTAATGAAAGTGAATACAGGTGGGATCCGCAAGGAGCACCATCG  1512
             || ||||||   | ||| ||||||||||||| ||||||||||||| ||||||||||||||
Sbjct  4978  GGTAAACCCGCAG-GCGCAATGAAAGTGAATGCAGGTGGGATCCGTAAGGAGCACCATCG  5036

Query  1513  ACCGGCCCTGAACTTCTGGGATGGGTCTGAGTAAGAGCATATATGTTGGGACCCGAAAGA  1572
             ||||  ||||| ||  || || || | |||||||||||| ||||||||||||||||||||
Sbjct  5037  ACCGAACCTGATCTCTTGTGACGGTTTTGAGTAAGAGCACATATGTTGGGACCCGAAAGA  5096

Query  1573  TGGTGAACTATGCCTGAATAGGGCGAAGCCAGAGGAAACTCTGGTGGAGGCTCGCAGCGG  1632
             ||||||||||||||||| |||||||||||||||||||||||||||||||||||| |||||
Sbjct  5097  TGGTGAACTATGCCTGAGTAGGGCGAAGCCAGAGGAAACTCTGGTGGAGGCTCGTAGCGG  5156

Query  1633  TTCTGACGTGCAAATCGATCGTCAAATTTGGGTATAGGGGCGAAAGACTAATCGAACCAT  1692
             |||||||||||||||||||||||||| |||||||||||||||||||||||||||||||||
Sbjct  5157  TTCTGACGTGCAAATCGATCGTCAAACTTGGGTATAGGGGCGAAAGACTAATCGAACCAT  5216

Query  1693  CTAGTAGCTGGTTCCTGCCGAAGTTTCCCTCAGGATAGCAGAAACTCGTATCAGTTTTAT  1752
             |||||||||||||||||||||||||||||||||||||||||||||||| |||||||||||
Sbjct  5217  CTAGTAGCTGGTTCCTGCCGAAGTTTCCCTCAGGATAGCAGAAACTCGCATCAGTTTTAT  5276

Query  1753  GAGGTAAAGCGAATGATTAGAGGCCTTGGGGATGTAACATCCTTAACCTATTCTCAAACT  1812
             |||||||||||||||||||||||||||||||| || || |||||||||||||||||||||
Sbjct  5277  GAGGTAAAGCGAATGATTAGAGGCCTTGGGGAAGTTACTTCCTTAACCTATTCTCAAACT  5336

Query  1813  TTAAATGTGTAAGAAGTCCTTGTTACTTAAGTGAACGTGGACATGCGAATGAGAGTTTCT  1872
             |||||| |||||||||||||||||||||||||||||||||||||||||||||||||||||
Sbjct  5337  TTAAATATGTAAGAAGTCCTTGTTACTTAAGTGAACGTGGACATGCGAATGAGAGTTTCT  5396

Query  1873  AGTGGGCCATTTTTGGTAAGCAGAACTGGCGATGCGGGATGAACCGATCGTGAGGTTAAG  1932
             ||||||||||||||||||||||||||||||||||||||||||||||||||||||||||||
Sbjct  5397  AGTGGGCCATTTTTGGTAAGCAGAACTGGCGATGCGGGATGAACCGATCGTGAGGTTAAG  5456

Query  1933  GTGCCGGAATACACGCTCATCAGACACCACAAAAGGTGTTAGTTCATCTAGACAGCAGGA  1992
             ||||||||||||||||||||||||||||||||||||||||||||||||||||||||||||
Sbjct  5457  GTGCCGGAATACACGCTCATCAGACACCACAAAAGGTGTTAGTTCATCTAGACAGCAGGA  5516

Query  1993  CGGTGGCCATGGAAGTTGGAATCCGCTAAGGAGTGTGTAACAACTCACCTGCCGAATGAA  2052
             |||||||||||||||| ||||||||||||||| |||||||||||||||||||||||||||
Sbjct  5517  CGGTGGCCATGGAAGTCGGAATCCGCTAAGGAATGTGTAACAACTCACCTGCCGAATGAA  5576

Query  2053  CTAGCCCTGAAAATGGATGGCGCTTAAGCGTGTTACCTATACCTCACCGTCAATGTTAGA  2112
             ||||||||||||||||||||||||||||||||||||| ||||||||||||||  |||| |
Sbjct  5577  CTAGCCCTGAAAATGGATGGCGCTTAAGCGTGTTACCCATACCTCACCGTCAGCGTTAAA  5636

Query  2113  GCGATGCGTTGACGAGTAGGCAGGCGTGGAGGTT-GTATCGAAGCCTAGGCAGTGATGCT  2171
             | |||||| ||||||||||||||||||||||||| ||   ||||||||||||||||||||
Sbjct  5637  GTGATGCGCTGACGAGTAGGCAGGCGTGGAGGTTTGTGAAGAAGCCTAGGCAGTGATGCT  5696

Query  2172  GGGTGGAACAGCCTCTAGTGC  2192
             |||| ||||||||||||||||
Sbjct  5697  GGGTCGAACAGCCTCTAGTGC  5717


 Score = 1964 bits (1063),  Expect = 0.0
 Identities = 1331/1461 (91%), Gaps = 15/1461 (1%)
 Strand=Plus/Plus

Query  739    TCTGGTCTCAAATCAGGTAGGATCACCCGCTGAACTTAAGCATATCAATAAGCGGAGGAA  798
              ||||| ||||||||||||||||| ||||||||||||||||||||||||||||||||||||
Sbjct  12755  TCTGGCCTCAAATCAGGTAGGATTACCCGCTGAACTTAAGCATATCAATAAGCGGAGGAA  12814

Query  799    AAGAAACTAACAAGGATTCCCCTAGTAACGGCGAGCGAAGCGGGAAGAGCTCAAATTTGA  858
              ||||||||||||||||||||||||||||||||||| ||||||||||||||||||||||||
Sbjct  12815  AAGAAACTAACAAGGATTCCCCTAGTAACGGCGAGTGAAGCGGGAAGAGCTCAAATTTGA  12874

Query  859    AAGCTGGCACCTCCGGTGTCCGCGTTGTAATCTCGAGACGTGTTTTCCGTGCGGCTCTAT  918
              ||||||||  || ||| |||||| |||||||||||||| |||||||||| |  |  | ||
Sbjct  12875  AAGCTGGCGTCTTCGGCGTCCGCATTGTAATCTCGAGAAGTGTTTTCCGCGTTGGACCAT  12934

Query  919    GGACAAGTCCCTTGGAATAGGGCATCGTAGAGGGTGAGAATCCCGTACTTGCCATGGAAG  978
              | |||||| |||||||| ||| | || |||||||||||||||||||||||| |||||| |
Sbjct  12935  GTACAAGTTCCTTGGAACAGGACGTCATAGAGGGTGAGAATCCCGTACTTGACATGGATG  12994

Query  979    AACCGTGCTTTGCGATACACGCTCTAAGAGTCGAGTTGTTTGGGATTGCAGCTCAAAATG  1038
                |   |||||| ||||| | ||| | |||||||||||||||||| ||||||||||||||
Sbjct  12995  CCCAACGCTTTGTGATACGCTCTCCACGAGTCGAGTTGTTTGGGAATGCAGCTCAAAATG  13054

Query  1039   GGTGGTAGACTCCATCTAAAGCTAAATATCGGGGAGAGACCGATAGCGAACAAGTACCGT  1098
              ||||||| | ||||||||||||||||||| ||||||||||||||||||||||||||||||
Sbjct  13055  GGTGGTAAATTCCATCTAAAGCTAAATATTGGGGAGAGACCGATAGCGAACAAGTACCGT  13114

Query  1099   GAGGGAAAGATGAAAAGCACTTTGGAAAGAGAGTTAAA-AGTACGTGAAATTGTCGAAAG  1157
              |||||||||||||||||||||||||||||||||||||| ||||||||||||||| |||||
Sbjct  13115  GAGGGAAAGATGAAAAGCACTTTGGAAAGAGAGTTAAACAGTACGTGAAATTGTTGAAAG  13174

Query  1158   GGAAGCACTTGAAGTCAGCCATGCTGCTTGAGACTCAGCCTGGCCTTTGGGCTTGGTGTA  1217
              |||||| ||||||||||| ||||||||| |||||||| ||| |  |||   |||||||||
Sbjct  13175  GGAAGCGCTTGAAGTCAGACATGCTGCT-GAGACTCAACCTTGG-TTT-TCCTTGGTGTA  13231

Query  1218   TTTCTC-GGTGGCAAGCCAGCAT-TGGTTTGGGTCGTCGGAGAAGCGCATA-G-GGAATG  1273
               ||||| | ||||| ||||||||  | ||||| | || ||| ||| |  || | ||||||
Sbjct  13232  CTTCTCAGTTGGCAGGCCAGCATCAGTTTTGGCT-GTTGGATAAG-G-GTAGGAGGAATG  13288

Query  1274   TAGCGTCTCCGGACGTGTTATAGCCTTATGCAGGATACGACGACCTGGATCAAGGAACGC  1333
              | || ||  |||| ||||||||||||  | | |||||| ||| |  |||   ||||||||
Sbjct  13289  TGGCATCCTCGGATGTGTTATAGCCTCTTACTGGATACAACGGCTGGGACTGAGGAACGC  13348

Query  1334   AGTGTGCCCTCTGGGCGGGTCTTCGGACACCTTCACACTTAGGATGCTGGCGTAATGGCT  1393
              |||||||| || ||||||  ||||||  ||||||||||||||||||||||||||||||||
Sbjct  13349  AGTGTGCCTTC-GGGCGGACCTTCGGGTACCTTCACACTTAGGATGCTGGCGTAATGGCT  13407

Query  1394   TTAAGTGGCCCGTCTTGAAACACGGACCAAGGAGTCTAACATGTGTGCGAGTTTTTGGGT  1453
              ||||| | |||||||||||||||||||||||||||||||||||| ||||||| |||||||
Sbjct  13408  TTAAGCGACCCGTCTTGAAACACGGACCAAGGAGTCTAACATGTTTGCGAGTCTTTGGGT  13467

Query  1454   GGCAAACCC-ATGAGCGTAATGAAAGTGAATACAGGTGGGATCCGCAAGGAGCACCATCG  1512
              || ||||||   | ||| ||||||||||||| ||||||||||||| ||||||||||||||
Sbjct  13468  GGTAAACCCGCAG-GCGCAATGAAAGTGAATGCAGGTGGGATCCGTAAGGAGCACCATCG  13526

Query  1513   ACCGGCCCTGAACTTCTGGGATGGGTCTGAGTAAGAGCATATATGTTGGGACCCGAAAGA  1572
              ||||  ||||| ||  || || || | |||||||||||| ||||||||||||||||||||
Sbjct  13527  ACCGAACCTGATCTCTTGTGACGGTTTTGAGTAAGAGCACATATGTTGGGACCCGAAAGA  13586

Query  1573   TGGTGAACTATGCCTGAATAGGGCGAAGCCAGAGGAAACTCTGGTGGAGGCTCGCAGCGG  1632
              ||||||||||||||||| |||||||||||||||||||||||||||||||||||| |||||
Sbjct  13587  TGGTGAACTATGCCTGAGTAGGGCGAAGCCAGAGGAAACTCTGGTGGAGGCTCGTAGCGG  13646

Query  1633   TTCTGACGTGCAAATCGATCGTCAAATTTGGGTATAGGGGCGAAAGACTAATCGAACCAT  1692
              |||||||||||||||||||||||||| |||||||||||||||||||||||||||||||||
Sbjct  13647  TTCTGACGTGCAAATCGATCGTCAAACTTGGGTATAGGGGCGAAAGACTAATCGAACCAT  13706

Query  1693   CTAGTAGCTGGTTCCTGCCGAAGTTTCCCTCAGGATAGCAGAAACTCGTATCAGTTTTAT  1752
              |||||||||||||||||||||||||||||||||||||||||||||||| |||||||||||
Sbjct  13707  CTAGTAGCTGGTTCCTGCCGAAGTTTCCCTCAGGATAGCAGAAACTCGCATCAGTTTTAT  13766

Query  1753   GAGGTAAAGCGAATGATTAGAGGCCTTGGGGATGTAACATCCTTAACCTATTCTCAAACT  1812
              |||||||||||||||||||||||||||||||| || || |||||||||||||||||||||
Sbjct  13767  GAGGTAAAGCGAATGATTAGAGGCCTTGGGGAAGTTACTTCCTTAACCTATTCTCAAACT  13826

Query  1813   TTAAATGTGTAAGAAGTCCTTGTTACTTAAGTGAACGTGGACATGCGAATGAGAGTTTCT  1872
              |||||| |||||||||||||||||||||||||||||||||||||||||||||||||||||
Sbjct  13827  TTAAATATGTAAGAAGTCCTTGTTACTTAAGTGAACGTGGACATGCGAATGAGAGTTTCT  13886

Query  1873   AGTGGGCCATTTTTGGTAAGCAGAACTGGCGATGCGGGATGAACCGATCGTGAGGTTAAG  1932
              ||||||||||||||||||||||||||||||||||||||||||||||||||||||||||||
Sbjct  13887  AGTGGGCCATTTTTGGTAAGCAGAACTGGCGATGCGGGATGAACCGATCGTGAGGTTAAG  13946

Query  1933   GTGCCGGAATACACGCTCATCAGACACCACAAAAGGTGTTAGTTCATCTAGACAGCAGGA  1992
              ||||||||||||||||||||||||||||||||||||||||||||||||||||||||||||
Sbjct  13947  GTGCCGGAATACACGCTCATCAGACACCACAAAAGGTGTTAGTTCATCTAGACAGCAGGA  14006

Query  1993   CGGTGGCCATGGAAGTTGGAATCCGCTAAGGAGTGTGTAACAACTCACCTGCCGAATGAA  2052
              |||||||||||||||| ||||||||||||||| |||||||||||||||||||||||||||
Sbjct  14007  CGGTGGCCATGGAAGTCGGAATCCGCTAAGGAATGTGTAACAACTCACCTGCCGAATGAA  14066

Query  2053   CTAGCCCTGAAAATGGATGGCGCTTAAGCGTGTTACCTATACCTCACCGTCAATGTTAGA  2112
              ||||||||||||||||||||||||||||||||||||| ||||||||||||||  |||| |
Sbjct  14067  CTAGCCCTGAAAATGGATGGCGCTTAAGCGTGTTACCCATACCTCACCGTCAGCGTTAAA  14126

Query  2113   GCGATGCGTTGACGAGTAGGCAGGCGTGGAGGTT-GTATCGAAGCCTAGGCAGTGATGCT  2171
              | |||||| ||||||||||||||||||||||||| ||   ||||||||||||||||||||
Sbjct  14127  GTGATGCGCTGACGAGTAGGCAGGCGTGGAGGTTTGTGAAGAAGCCTAGGCAGTGATGCT  14186

Query  2172   GGGTGGAACAGCCTCTAGTGC  2192
              |||| ||||||||||||||||
Sbjct  14187  GGGTCGAACAGCCTCTAGTGC  14207


 Score = 237 bits (128),  Expect = 1e-57
 Identities = 152/164 (93%), Gaps = 0/164 (0%)
 Strand=Plus/Plus

Query  288   AACACAACTTTCGACAACGGATCTCTTGGTTCTCCCATCGATGAAGAACGCAGCGAAACG  347
             || ||||||||| |||||||||||||||||||||||||||||||||||||||||||||||
Sbjct  3831  AATACAACTTTCAACAACGGATCTCTTGGTTCTCCCATCGATGAAGAACGCAGCGAAACG  3890

Query  348   CGATAGGTAATGTGAATTGCAGAATTCCGTGAATCATCGAATCTTTGAACGCACCTTGCG  407
             |||||| |||||||||||||||||||| |||||||||||| |||||||||||| ||||||
Sbjct  3891  CGATAGTTAATGTGAATTGCAGAATTCAGTGAATCATCGAGTCTTTGAACGCATCTTGCG  3950

Query  408   CTCTATGGTATTCCGTAGAGCATGCCTGTTTGAGTGCCGTGAAT  451
             |||  ||||||||||  ||||||||||||||||||| | |||||
Sbjct  3951  CTCCTTGGTATTCCGAGGAGCATGCCTGTTTGAGTGTCATGAAT  3994


 Score = 237 bits (128),  Expect = 1e-57
 Identities = 152/164 (93%), Gaps = 0/164 (0%)
 Strand=Plus/Plus

Query  288    AACACAACTTTCGACAACGGATCTCTTGGTTCTCCCATCGATGAAGAACGCAGCGAAACG  347
              || ||||||||| |||||||||||||||||||||||||||||||||||||||||||||||
Sbjct  12321  AATACAACTTTCAACAACGGATCTCTTGGTTCTCCCATCGATGAAGAACGCAGCGAAACG  12380

Query  348    CGATAGGTAATGTGAATTGCAGAATTCCGTGAATCATCGAATCTTTGAACGCACCTTGCG  407
              |||||| |||||||||||||||||||| |||||||||||| |||||||||||| ||||||
Sbjct  12381  CGATAGTTAATGTGAATTGCAGAATTCAGTGAATCATCGAGTCTTTGAACGCATCTTGCG  12440

Query  408    CTCTATGGTATTCCGTAGAGCATGCCTGTTTGAGTGCCGTGAAT  451
              |||  ||||||||||  ||||||||||||||||||| | |||||
Sbjct  12441  CTCCTTGGTATTCCGAGGAGCATGCCTGTTTGAGTGTCATGAAT  12484


 Score = 73.1 bits (39),  Expect = 4e-08
 Identities = 41/42 (98%), Gaps = 0/42 (0%)
 Strand=Plus/Plus

Query  1     CAAGGTTTCTGTAGGTGAACCTGCAGAAGGATCATTAGTGAA  42
             ||||||||||||||||||||||||||||||||||||| ||||
Sbjct  3608  CAAGGTTTCTGTAGGTGAACCTGCAGAAGGATCATTATTGAA  3649


 Score = 73.1 bits (39),  Expect = 4e-08
 Identities = 41/42 (98%), Gaps = 0/42 (0%)
 Strand=Plus/Plus

Query  1      CAAGGTTTCTGTAGGTGAACCTGCAGAAGGATCATTAGTGAA  42
              ||||||||||||||||||||||||||||||||||||| ||||
Sbjct  12098  CAAGGTTTCTGTAGGTGAACCTGCAGAAGGATCATTATTGAA  12139


>JAAVVH010000097.1 Golubevia sp. BC0812 NODE_97_length_8604_cov_444.258213, whole 
genome shotgun sequence
Length=8604

 Score = 1964 bits (1063),  Expect = 0.0
 Identities = 1331/1461 (91%), Gaps = 15/1461 (1%)
 Strand=Plus/Plus

Query  739   TCTGGTCTCAAATCAGGTAGGATCACCCGCTGAACTTAAGCATATCAATAAGCGGAGGAA  798
             ||||| ||||||||||||||||| ||||||||||||||||||||||||||||||||||||
Sbjct  4897  TCTGGCCTCAAATCAGGTAGGATTACCCGCTGAACTTAAGCATATCAATAAGCGGAGGAA  4956

Query  799   AAGAAACTAACAAGGATTCCCCTAGTAACGGCGAGCGAAGCGGGAAGAGCTCAAATTTGA  858
             ||||||||||||||||||||||||||||||||||| ||||||||||||||||||||||||
Sbjct  4957  AAGAAACTAACAAGGATTCCCCTAGTAACGGCGAGTGAAGCGGGAAGAGCTCAAATTTGA  5016

Query  859   AAGCTGGCACCTCCGGTGTCCGCGTTGTAATCTCGAGACGTGTTTTCCGTGCGGCTCTAT  918
             ||||||||  || ||| |||||| |||||||||||||| |||||||||| |  |  | ||
Sbjct  5017  AAGCTGGCGTCTTCGGCGTCCGCATTGTAATCTCGAGAAGTGTTTTCCGCGTTGGACCAT  5076

Query  919   GGACAAGTCCCTTGGAATAGGGCATCGTAGAGGGTGAGAATCCCGTACTTGCCATGGAAG  978
             | |||||| |||||||| ||| | || |||||||||||||||||||||||| |||||| |
Sbjct  5077  GTACAAGTTCCTTGGAACAGGACGTCATAGAGGGTGAGAATCCCGTACTTGACATGGATG  5136

Query  979   AACCGTGCTTTGCGATACACGCTCTAAGAGTCGAGTTGTTTGGGATTGCAGCTCAAAATG  1038
               |   |||||| ||||| | ||| | |||||||||||||||||| ||||||||||||||
Sbjct  5137  CCCAACGCTTTGTGATACGCTCTCCACGAGTCGAGTTGTTTGGGAATGCAGCTCAAAATG  5196

Query  1039  GGTGGTAGACTCCATCTAAAGCTAAATATCGGGGAGAGACCGATAGCGAACAAGTACCGT  1098
             ||||||| | ||||||||||||||||||| ||||||||||||||||||||||||||||||
Sbjct  5197  GGTGGTAAATTCCATCTAAAGCTAAATATTGGGGAGAGACCGATAGCGAACAAGTACCGT  5256

Query  1099  GAGGGAAAGATGAAAAGCACTTTGGAAAGAGAGTTAAA-AGTACGTGAAATTGTCGAAAG  1157
             |||||||||||||||||||||||||||||||||||||| ||||||||||||||| |||||
Sbjct  5257  GAGGGAAAGATGAAAAGCACTTTGGAAAGAGAGTTAAACAGTACGTGAAATTGTTGAAAG  5316

Query  1158  GGAAGCACTTGAAGTCAGCCATGCTGCTTGAGACTCAGCCTGGCCTTTGGGCTTGGTGTA  1217
             |||||| ||||||||||| ||||||||| |||||||| ||| |  |||   |||||||||
Sbjct  5317  GGAAGCGCTTGAAGTCAGACATGCTGCT-GAGACTCAACCTTGG-TTT-TCCTTGGTGTA  5373

Query  1218  TTTCTC-GGTGGCAAGCCAGCAT-TGGTTTGGGTCGTCGGAGAAGCGCATA-G-GGAATG  1273
              ||||| | ||||| ||||||||  | ||||| | || ||| ||| |  || | ||||||
Sbjct  5374  CTTCTCAGTTGGCAGGCCAGCATCAGTTTTGGCT-GTTGGATAAG-G-GTAGGAGGAATG  5430

Query  1274  TAGCGTCTCCGGACGTGTTATAGCCTTATGCAGGATACGACGACCTGGATCAAGGAACGC  1333
             | || ||  |||| ||||||||||||  | | |||||| ||| |  |||   ||||||||
Sbjct  5431  TGGCATCCTCGGATGTGTTATAGCCTCTTACTGGATACAACGGCTGGGACTGAGGAACGC  5490

Query  1334  AGTGTGCCCTCTGGGCGGGTCTTCGGACACCTTCACACTTAGGATGCTGGCGTAATGGCT  1393
             |||||||| || ||||||  ||||||  ||||||||||||||||||||||||||||||||
Sbjct  5491  AGTGTGCCTTC-GGGCGGACCTTCGGGTACCTTCACACTTAGGATGCTGGCGTAATGGCT  5549

Query  1394  TTAAGTGGCCCGTCTTGAAACACGGACCAAGGAGTCTAACATGTGTGCGAGTTTTTGGGT  1453
             ||||| | |||||||||||||||||||||||||||||||||||| ||||||| |||||||
Sbjct  5550  TTAAGCGACCCGTCTTGAAACACGGACCAAGGAGTCTAACATGTTTGCGAGTCTTTGGGT  5609

Query  1454  GGCAAACCC-ATGAGCGTAATGAAAGTGAATACAGGTGGGATCCGCAAGGAGCACCATCG  1512
             || ||||||   | ||| ||||||||||||| ||||||||||||| ||||||||||||||
Sbjct  5610  GGTAAACCCGCAG-GCGCAATGAAAGTGAATGCAGGTGGGATCCGTAAGGAGCACCATCG  5668

Query  1513  ACCGGCCCTGAACTTCTGGGATGGGTCTGAGTAAGAGCATATATGTTGGGACCCGAAAGA  1572
             ||||  ||||| ||  || || || | |||||||||||| ||||||||||||||||||||
Sbjct  5669  ACCGAACCTGATCTCTTGTGACGGTTTTGAGTAAGAGCACATATGTTGGGACCCGAAAGA  5728

Query  1573  TGGTGAACTATGCCTGAATAGGGCGAAGCCAGAGGAAACTCTGGTGGAGGCTCGCAGCGG  1632
             ||||||||||||||||| |||||||||||||||||||||||||||||||||||| |||||
Sbjct  5729  TGGTGAACTATGCCTGAGTAGGGCGAAGCCAGAGGAAACTCTGGTGGAGGCTCGTAGCGG  5788

Query  1633  TTCTGACGTGCAAATCGATCGTCAAATTTGGGTATAGGGGCGAAAGACTAATCGAACCAT  1692
             |||||||||||||||||||||||||| |||||||||||||||||||||||||||||||||
Sbjct  5789  TTCTGACGTGCAAATCGATCGTCAAACTTGGGTATAGGGGCGAAAGACTAATCGAACCAT  5848

Query  1693  CTAGTAGCTGGTTCCTGCCGAAGTTTCCCTCAGGATAGCAGAAACTCGTATCAGTTTTAT  1752
             |||||||||||||||||||||||||||||||||||||||||||||||| |||||||||||
Sbjct  5849  CTAGTAGCTGGTTCCTGCCGAAGTTTCCCTCAGGATAGCAGAAACTCGCATCAGTTTTAT  5908

Query  1753  GAGGTAAAGCGAATGATTAGAGGCCTTGGGGATGTAACATCCTTAACCTATTCTCAAACT  1812
             |||||||||||||||||||||||||||||||| || || |||||||||||||||||||||
Sbjct  5909  GAGGTAAAGCGAATGATTAGAGGCCTTGGGGAAGTTACTTCCTTAACCTATTCTCAAACT  5968

Query  1813  TTAAATGTGTAAGAAGTCCTTGTTACTTAAGTGAACGTGGACATGCGAATGAGAGTTTCT  1872
             |||||| |||||||||||||||||||||||||||||||||||||||||||||||||||||
Sbjct  5969  TTAAATATGTAAGAAGTCCTTGTTACTTAAGTGAACGTGGACATGCGAATGAGAGTTTCT  6028

Query  1873  AGTGGGCCATTTTTGGTAAGCAGAACTGGCGATGCGGGATGAACCGATCGTGAGGTTAAG  1932
             ||||||||||||||||||||||||||||||||||||||||||||||||||||||||||||
Sbjct  6029  AGTGGGCCATTTTTGGTAAGCAGAACTGGCGATGCGGGATGAACCGATCGTGAGGTTAAG  6088

Query  1933  GTGCCGGAATACACGCTCATCAGACACCACAAAAGGTGTTAGTTCATCTAGACAGCAGGA  1992
             ||||||||||||||||||||||||||||||||||||||||||||||||||||||||||||
Sbjct  6089  GTGCCGGAATACACGCTCATCAGACACCACAAAAGGTGTTAGTTCATCTAGACAGCAGGA  6148

Query  1993  CGGTGGCCATGGAAGTTGGAATCCGCTAAGGAGTGTGTAACAACTCACCTGCCGAATGAA  2052
             |||||||||||||||| ||||||||||||||| |||||||||||||||||||||||||||
Sbjct  6149  CGGTGGCCATGGAAGTCGGAATCCGCTAAGGAATGTGTAACAACTCACCTGCCGAATGAA  6208

Query  2053  CTAGCCCTGAAAATGGATGGCGCTTAAGCGTGTTACCTATACCTCACCGTCAATGTTAGA  2112
             ||||||||||||||||||||||||||||||||||||| ||||||||||||||  |||| |
Sbjct  6209  CTAGCCCTGAAAATGGATGGCGCTTAAGCGTGTTACCCATACCTCACCGTCAGCGTTAAA  6268

Query  2113  GCGATGCGTTGACGAGTAGGCAGGCGTGGAGGTT-GTATCGAAGCCTAGGCAGTGATGCT  2171
             | |||||| ||||||||||||||||||||||||| ||   ||||||||||||||||||||
Sbjct  6269  GTGATGCGCTGACGAGTAGGCAGGCGTGGAGGTTTGTGAAGAAGCCTAGGCAGTGATGCT  6328

Query  2172  GGGTGGAACAGCCTCTAGTGC  2192
             |||| ||||||||||||||||
Sbjct  6329  GGGTCGAACAGCCTCTAGTGC  6349


 Score = 237 bits (128),  Expect = 1e-57
 Identities = 152/164 (93%), Gaps = 0/164 (0%)
 Strand=Plus/Plus

Query  288   AACACAACTTTCGACAACGGATCTCTTGGTTCTCCCATCGATGAAGAACGCAGCGAAACG  347
             || ||||||||| |||||||||||||||||||||||||||||||||||||||||||||||
Sbjct  4463  AATACAACTTTCAACAACGGATCTCTTGGTTCTCCCATCGATGAAGAACGCAGCGAAACG  4522

Query  348   CGATAGGTAATGTGAATTGCAGAATTCCGTGAATCATCGAATCTTTGAACGCACCTTGCG  407
             |||||| |||||||||||||||||||| |||||||||||| |||||||||||| ||||||
Sbjct  4523  CGATAGTTAATGTGAATTGCAGAATTCAGTGAATCATCGAGTCTTTGAACGCATCTTGCG  4582

Query  408   CTCTATGGTATTCCGTAGAGCATGCCTGTTTGAGTGCCGTGAAT  451
             |||  ||||||||||  ||||||||||||||||||| | |||||
Sbjct  4583  CTCCTTGGTATTCCGAGGAGCATGCCTGTTTGAGTGTCATGAAT  4626


 Score = 73.1 bits (39),  Expect = 4e-08
 Identities = 41/42 (98%), Gaps = 0/42 (0%)
 Strand=Plus/Plus

Query  1     CAAGGTTTCTGTAGGTGAACCTGCAGAAGGATCATTAGTGAA  42
             ||||||||||||||||||||||||||||||||||||| ||||
Sbjct  4240  CAAGGTTTCTGTAGGTGAACCTGCAGAAGGATCATTATTGAA  4281


>JAAVVG010000034.1 Golubevia sp. BC0850 NODE_34_length_134215_cov_39.702440, whole 
genome shotgun sequence
Length=134215

 Score = 1964 bits (1063),  Expect = 0.0
 Identities = 1331/1461 (91%), Gaps = 15/1461 (1%)
 Strand=Plus/Plus

Query  739   TCTGGTCTCAAATCAGGTAGGATCACCCGCTGAACTTAAGCATATCAATAAGCGGAGGAA  798
             ||||| ||||||||||||||||| ||||||||||||||||||||||||||||||||||||
Sbjct  4825  TCTGGCCTCAAATCAGGTAGGATTACCCGCTGAACTTAAGCATATCAATAAGCGGAGGAA  4884

Query  799   AAGAAACTAACAAGGATTCCCCTAGTAACGGCGAGCGAAGCGGGAAGAGCTCAAATTTGA  858
             ||||||||||||||||||||||||||||||||||| ||||||||||||||||||||||||
Sbjct  4885  AAGAAACTAACAAGGATTCCCCTAGTAACGGCGAGTGAAGCGGGAAGAGCTCAAATTTGA  4944

Query  859   AAGCTGGCACCTCCGGTGTCCGCGTTGTAATCTCGAGACGTGTTTTCCGTGCGGCTCTAT  918
             ||||||||  || ||| |||||| |||||||||||||| |||||||||| |  |  | ||
Sbjct  4945  AAGCTGGCGTCTTCGGCGTCCGCATTGTAATCTCGAGAAGTGTTTTCCGCGTTGGACCAT  5004

Query  919   GGACAAGTCCCTTGGAATAGGGCATCGTAGAGGGTGAGAATCCCGTACTTGCCATGGAAG  978
             | |||||| |||||||| ||| | || |||||||||||||||||||||||| |||||| |
Sbjct  5005  GTACAAGTTCCTTGGAACAGGACGTCATAGAGGGTGAGAATCCCGTACTTGACATGGATG  5064

Query  979   AACCGTGCTTTGCGATACACGCTCTAAGAGTCGAGTTGTTTGGGATTGCAGCTCAAAATG  1038
               |   |||||| ||||| | ||| | |||||||||||||||||| ||||||||||||||
Sbjct  5065  CCCAACGCTTTGTGATACGCTCTCCACGAGTCGAGTTGTTTGGGAATGCAGCTCAAAATG  5124

Query  1039  GGTGGTAGACTCCATCTAAAGCTAAATATCGGGGAGAGACCGATAGCGAACAAGTACCGT  1098
             ||||||| | ||||||||||||||||||| ||||||||||||||||||||||||||||||
Sbjct  5125  GGTGGTAAATTCCATCTAAAGCTAAATATTGGGGAGAGACCGATAGCGAACAAGTACCGT  5184

Query  1099  GAGGGAAAGATGAAAAGCACTTTGGAAAGAGAGTTAAA-AGTACGTGAAATTGTCGAAAG  1157
             |||||||||||||||||||||||||||||||||||||| ||||||||||||||| |||||
Sbjct  5185  GAGGGAAAGATGAAAAGCACTTTGGAAAGAGAGTTAAACAGTACGTGAAATTGTTGAAAG  5244

Query  1158  GGAAGCACTTGAAGTCAGCCATGCTGCTTGAGACTCAGCCTGGCCTTTGGGCTTGGTGTA  1217
             |||||| ||||||||||| ||||||||| |||||||| ||| |  |||   |||||||||
Sbjct  5245  GGAAGCGCTTGAAGTCAGACATGCTGCT-GAGACTCAACCTTGG-TTT-TCCTTGGTGTA  5301

Query  1218  TTTCTC-GGTGGCAAGCCAGCAT-TGGTTTGGGTCGTCGGAGAAGCGCATA-G-GGAATG  1273
              ||||| | ||||| ||||||||  | ||||| | || ||| ||| |  || | ||||||
Sbjct  5302  CTTCTCAGTTGGCAGGCCAGCATCAGTTTTGGCT-GTTGGATAAG-G-GTAGGAGGAATG  5358

Query  1274  TAGCGTCTCCGGACGTGTTATAGCCTTATGCAGGATACGACGACCTGGATCAAGGAACGC  1333
             | || ||  |||| ||||||||||||  | | |||||| ||| |  |||   ||||||||
Sbjct  5359  TGGCATCCTCGGATGTGTTATAGCCTCTTACTGGATACAACGGCTGGGACTGAGGAACGC  5418

Query  1334  AGTGTGCCCTCTGGGCGGGTCTTCGGACACCTTCACACTTAGGATGCTGGCGTAATGGCT  1393
             |||||||| || ||||||  ||||||  ||||||||||||||||||||||||||||||||
Sbjct  5419  AGTGTGCCTTC-GGGCGGACCTTCGGGTACCTTCACACTTAGGATGCTGGCGTAATGGCT  5477

Query  1394  TTAAGTGGCCCGTCTTGAAACACGGACCAAGGAGTCTAACATGTGTGCGAGTTTTTGGGT  1453
             ||||| | |||||||||||||||||||||||||||||||||||| ||||||| |||||||
Sbjct  5478  TTAAGCGACCCGTCTTGAAACACGGACCAAGGAGTCTAACATGTTTGCGAGTCTTTGGGT  5537

Query  1454  GGCAAACCC-ATGAGCGTAATGAAAGTGAATACAGGTGGGATCCGCAAGGAGCACCATCG  1512
             || ||||||   | ||| ||||||||||||| ||||||||||||| ||||||||||||||
Sbjct  5538  GGTAAACCCGCAG-GCGCAATGAAAGTGAATGCAGGTGGGATCCGTAAGGAGCACCATCG  5596

Query  1513  ACCGGCCCTGAACTTCTGGGATGGGTCTGAGTAAGAGCATATATGTTGGGACCCGAAAGA  1572
             ||||  ||||| ||  || || || | |||||||||||| ||||||||||||||||||||
Sbjct  5597  ACCGAACCTGATCTCTTGTGACGGTTTTGAGTAAGAGCACATATGTTGGGACCCGAAAGA  5656

Query  1573  TGGTGAACTATGCCTGAATAGGGCGAAGCCAGAGGAAACTCTGGTGGAGGCTCGCAGCGG  1632
             ||||||||||||||||| |||||||||||||||||||||||||||||||||||| |||||
Sbjct  5657  TGGTGAACTATGCCTGAGTAGGGCGAAGCCAGAGGAAACTCTGGTGGAGGCTCGTAGCGG  5716

Query  1633  TTCTGACGTGCAAATCGATCGTCAAATTTGGGTATAGGGGCGAAAGACTAATCGAACCAT  1692
             |||||||||||||||||||||||||| |||||||||||||||||||||||||||||||||
Sbjct  5717  TTCTGACGTGCAAATCGATCGTCAAACTTGGGTATAGGGGCGAAAGACTAATCGAACCAT  5776

Query  1693  CTAGTAGCTGGTTCCTGCCGAAGTTTCCCTCAGGATAGCAGAAACTCGTATCAGTTTTAT  1752
             |||||||||||||||||||||||||||||||||||||||||||||||| |||||||||||
Sbjct  5777  CTAGTAGCTGGTTCCTGCCGAAGTTTCCCTCAGGATAGCAGAAACTCGCATCAGTTTTAT  5836

Query  1753  GAGGTAAAGCGAATGATTAGAGGCCTTGGGGATGTAACATCCTTAACCTATTCTCAAACT  1812
             |||||||||||||||||||||||||||||||| || || |||||||||||||||||||||
Sbjct  5837  GAGGTAAAGCGAATGATTAGAGGCCTTGGGGAAGTTACTTCCTTAACCTATTCTCAAACT  5896

Query  1813  TTAAATGTGTAAGAAGTCCTTGTTACTTAAGTGAACGTGGACATGCGAATGAGAGTTTCT  1872
             |||||| |||||||||||||||||||||||||||||||||||||||||||||||||||||
Sbjct  5897  TTAAATATGTAAGAAGTCCTTGTTACTTAAGTGAACGTGGACATGCGAATGAGAGTTTCT  5956

Query  1873  AGTGGGCCATTTTTGGTAAGCAGAACTGGCGATGCGGGATGAACCGATCGTGAGGTTAAG  1932
             ||||||||||||||||||||||||||||||||||||||||||||||||||||||||||||
Sbjct  5957  AGTGGGCCATTTTTGGTAAGCAGAACTGGCGATGCGGGATGAACCGATCGTGAGGTTAAG  6016

Query  1933  GTGCCGGAATACACGCTCATCAGACACCACAAAAGGTGTTAGTTCATCTAGACAGCAGGA  1992
             ||||||||||||||||||||||||||||||||||||||||||||||||||||||||||||
Sbjct  6017  GTGCCGGAATACACGCTCATCAGACACCACAAAAGGTGTTAGTTCATCTAGACAGCAGGA  6076

Query  1993  CGGTGGCCATGGAAGTTGGAATCCGCTAAGGAGTGTGTAACAACTCACCTGCCGAATGAA  2052
             |||||||||||||||| ||||||||||||||| |||||||||||||||||||||||||||
Sbjct  6077  CGGTGGCCATGGAAGTCGGAATCCGCTAAGGAATGTGTAACAACTCACCTGCCGAATGAA  6136

Query  2053  CTAGCCCTGAAAATGGATGGCGCTTAAGCGTGTTACCTATACCTCACCGTCAATGTTAGA  2112
             ||||||||||||||||||||||||||||||||||||| ||||||||||||||  |||| |
Sbjct  6137  CTAGCCCTGAAAATGGATGGCGCTTAAGCGTGTTACCCATACCTCACCGTCAGCGTTAAA  6196

Query  2113  GCGATGCGTTGACGAGTAGGCAGGCGTGGAGGTT-GTATCGAAGCCTAGGCAGTGATGCT  2171
             | |||||| ||||||||||||||||||||||||| ||   ||||||||||||||||||||
Sbjct  6197  GTGATGCGCTGACGAGTAGGCAGGCGTGGAGGTTTGTGAAGAAGCCTAGGCAGTGATGCT  6256

Query  2172  GGGTGGAACAGCCTCTAGTGC  2192
             |||| ||||||||||||||||
Sbjct  6257  GGGTCGAACAGCCTCTAGTGC  6277


 Score = 237 bits (128),  Expect = 1e-57
 Identities = 152/164 (93%), Gaps = 0/164 (0%)
 Strand=Plus/Plus

Query  288   AACACAACTTTCGACAACGGATCTCTTGGTTCTCCCATCGATGAAGAACGCAGCGAAACG  347
             || ||||||||| |||||||||||||||||||||||||||||||||||||||||||||||
Sbjct  4391  AATACAACTTTCAACAACGGATCTCTTGGTTCTCCCATCGATGAAGAACGCAGCGAAACG  4450

Query  348   CGATAGGTAATGTGAATTGCAGAATTCCGTGAATCATCGAATCTTTGAACGCACCTTGCG  407
             |||||| |||||||||||||||||||| |||||||||||| |||||||||||| ||||||
Sbjct  4451  CGATAGTTAATGTGAATTGCAGAATTCAGTGAATCATCGAGTCTTTGAACGCATCTTGCG  4510

Query  408   CTCTATGGTATTCCGTAGAGCATGCCTGTTTGAGTGCCGTGAAT  451
             |||  ||||||||||  ||||||||||||||||||| | |||||
Sbjct  4511  CTCCTTGGTATTCCGAGGAGCATGCCTGTTTGAGTGTCATGAAT  4554


 Score = 73.1 bits (39),  Expect = 4e-08
 Identities = 41/42 (98%), Gaps = 0/42 (0%)
 Strand=Plus/Plus

Query  1     CAAGGTTTCTGTAGGTGAACCTGCAGAAGGATCATTAGTGAA  42
             ||||||||||||||||||||||||||||||||||||| ||||
Sbjct  4168  CAAGGTTTCTGTAGGTGAACCTGCAGAAGGATCATTATTGAA  4209


>JAKRRZ010004275.1 Podosphaera aphanis isolate DRCT72020 contig_4275, whole genome 
shotgun sequence
Length=3269

 Score = 1964 bits (1063),  Expect = 0.0
 Identities = 1331/1461 (91%), Gaps = 15/1461 (1%)
 Strand=Plus/Minus

Query  739   TCTGGTCTCAAATCAGGTAGGATCACCCGCTGAACTTAAGCATATCAATAAGCGGAGGAA  798
             ||||| ||||||||||||||||| ||||||||||||||||||||||||||||||||||||
Sbjct  2179  TCTGGCCTCAAATCAGGTAGGATTACCCGCTGAACTTAAGCATATCAATAAGCGGAGGAA  2120

Query  799   AAGAAACTAACAAGGATTCCCCTAGTAACGGCGAGCGAAGCGGGAAGAGCTCAAATTTGA  858
             ||||||||||||||||||||||||||||||||||| ||||||||||||||||||||||||
Sbjct  2119  AAGAAACTAACAAGGATTCCCCTAGTAACGGCGAGTGAAGCGGGAAGAGCTCAAATTTGA  2060

Query  859   AAGCTGGCACCTCCGGTGTCCGCGTTGTAATCTCGAGACGTGTTTTCCGTGCGGCTCTAT  918
             ||||||||  || ||| |||||| |||||||||||||| |||||||||| |  |  | ||
Sbjct  2059  AAGCTGGCGTCTTCGGCGTCCGCATTGTAATCTCGAGAAGTGTTTTCCGCGTTGGACCAT  2000

Query  919   GGACAAGTCCCTTGGAATAGGGCATCGTAGAGGGTGAGAATCCCGTACTTGCCATGGAAG  978
             | |||||| |||||||| ||| | || |||||||||||||||||||||||| |||||| |
Sbjct  1999  GTACAAGTTCCTTGGAACAGGACGTCATAGAGGGTGAGAATCCCGTACTTGACATGGATG  1940

Query  979   AACCGTGCTTTGCGATACACGCTCTAAGAGTCGAGTTGTTTGGGATTGCAGCTCAAAATG  1038
               |   |||||| ||||| | ||| | |||||||||||||||||| ||||||||||||||
Sbjct  1939  CCCAACGCTTTGTGATACGCTCTCCACGAGTCGAGTTGTTTGGGAATGCAGCTCAAAATG  1880

Query  1039  GGTGGTAGACTCCATCTAAAGCTAAATATCGGGGAGAGACCGATAGCGAACAAGTACCGT  1098
             ||||||| | ||||||||||||||||||| ||||||||||||||||||||||||||||||
Sbjct  1879  GGTGGTAAATTCCATCTAAAGCTAAATATTGGGGAGAGACCGATAGCGAACAAGTACCGT  1820

Query  1099  GAGGGAAAGATGAAAAGCACTTTGGAAAGAGAGTTAAA-AGTACGTGAAATTGTCGAAAG  1157
             |||||||||||||||||||||||||||||||||||||| ||||||||||||||| |||||
Sbjct  1819  GAGGGAAAGATGAAAAGCACTTTGGAAAGAGAGTTAAACAGTACGTGAAATTGTTGAAAG  1760

Query  1158  GGAAGCACTTGAAGTCAGCCATGCTGCTTGAGACTCAGCCTGGCCTTTGGGCTTGGTGTA  1217
             |||||| ||||||||||| ||||||||| |||||||| ||| |  |||   |||||||||
Sbjct  1759  GGAAGCGCTTGAAGTCAGACATGCTGCT-GAGACTCAACCTTGG-TTT-TCCTTGGTGTA  1703

Query  1218  TTTCTC-GGTGGCAAGCCAGCAT-TGGTTTGGGTCGTCGGAGAAGCGCATA-G-GGAATG  1273
              ||||| | ||||| ||||||||  | ||||| | || ||| ||| |  || | ||||||
Sbjct  1702  CTTCTCAGTTGGCAGGCCAGCATCAGTTTTGGCT-GTTGGATAAG-G-GTAGGAGGAATG  1646

Query  1274  TAGCGTCTCCGGACGTGTTATAGCCTTATGCAGGATACGACGACCTGGATCAAGGAACGC  1333
             | || ||  |||| ||||||||||||  | | |||||| ||| |  |||   ||||||||
Sbjct  1645  TGGCATCCTCGGATGTGTTATAGCCTCTTACTGGATACAACGGCTGGGACTGAGGAACGC  1586

Query  1334  AGTGTGCCCTCTGGGCGGGTCTTCGGACACCTTCACACTTAGGATGCTGGCGTAATGGCT  1393
             |||||||| || ||||||  ||||||  ||||||||||||||||||||||||||||||||
Sbjct  1585  AGTGTGCCTTC-GGGCGGACCTTCGGGTACCTTCACACTTAGGATGCTGGCGTAATGGCT  1527

Query  1394  TTAAGTGGCCCGTCTTGAAACACGGACCAAGGAGTCTAACATGTGTGCGAGTTTTTGGGT  1453
             ||||| | |||||||||||||||||||||||||||||||||||| ||||||| |||||||
Sbjct  1526  TTAAGCGACCCGTCTTGAAACACGGACCAAGGAGTCTAACATGTTTGCGAGTCTTTGGGT  1467

Query  1454  GGCAAACCC-ATGAGCGTAATGAAAGTGAATACAGGTGGGATCCGCAAGGAGCACCATCG  1512
             || ||||||   | ||| ||||||||||||| ||||||||||||| ||||||||||||||
Sbjct  1466  GGTAAACCCGCAG-GCGCAATGAAAGTGAATGCAGGTGGGATCCGTAAGGAGCACCATCG  1408

Query  1513  ACCGGCCCTGAACTTCTGGGATGGGTCTGAGTAAGAGCATATATGTTGGGACCCGAAAGA  1572
             ||||  ||||| ||  || || || | |||||||||||| ||||||||||||||||||||
Sbjct  1407  ACCGAACCTGATCTCTTGTGACGGTTTTGAGTAAGAGCACATATGTTGGGACCCGAAAGA  1348

Query  1573  TGGTGAACTATGCCTGAATAGGGCGAAGCCAGAGGAAACTCTGGTGGAGGCTCGCAGCGG  1632
             ||||||||||||||||| |||||||||||||||||||||||||||||||||||| |||||
Sbjct  1347  TGGTGAACTATGCCTGAGTAGGGCGAAGCCAGAGGAAACTCTGGTGGAGGCTCGTAGCGG  1288

Query  1633  TTCTGACGTGCAAATCGATCGTCAAATTTGGGTATAGGGGCGAAAGACTAATCGAACCAT  1692
             |||||||||||||||||||||||||| |||||||||||||||||||||||||||||||||
Sbjct  1287  TTCTGACGTGCAAATCGATCGTCAAACTTGGGTATAGGGGCGAAAGACTAATCGAACCAT  1228

Query  1693  CTAGTAGCTGGTTCCTGCCGAAGTTTCCCTCAGGATAGCAGAAACTCGTATCAGTTTTAT  1752
             |||||||||||||||||||||||||||||||||||||||||||||||| |||||||||||
Sbjct  1227  CTAGTAGCTGGTTCCTGCCGAAGTTTCCCTCAGGATAGCAGAAACTCGCATCAGTTTTAT  1168

Query  1753  GAGGTAAAGCGAATGATTAGAGGCCTTGGGGATGTAACATCCTTAACCTATTCTCAAACT  1812
             |||||||||||||||||||||||||||||||| || || |||||||||||||||||||||
Sbjct  1167  GAGGTAAAGCGAATGATTAGAGGCCTTGGGGAAGTTACTTCCTTAACCTATTCTCAAACT  1108

Query  1813  TTAAATGTGTAAGAAGTCCTTGTTACTTAAGTGAACGTGGACATGCGAATGAGAGTTTCT  1872
             |||||| |||||||||||||||||||||||||||||||||||||||||||||||||||||
Sbjct  1107  TTAAATATGTAAGAAGTCCTTGTTACTTAAGTGAACGTGGACATGCGAATGAGAGTTTCT  1048

Query  1873  AGTGGGCCATTTTTGGTAAGCAGAACTGGCGATGCGGGATGAACCGATCGTGAGGTTAAG  1932
             ||||||||||||||||||||||||||||||||||||||||||||||||||||||||||||
Sbjct  1047  AGTGGGCCATTTTTGGTAAGCAGAACTGGCGATGCGGGATGAACCGATCGTGAGGTTAAG  988

Query  1933  GTGCCGGAATACACGCTCATCAGACACCACAAAAGGTGTTAGTTCATCTAGACAGCAGGA  1992
             ||||||||||||||||||||||||||||||||||||||||||||||||||||||||||||
Sbjct  987   GTGCCGGAATACACGCTCATCAGACACCACAAAAGGTGTTAGTTCATCTAGACAGCAGGA  928

Query  1993  CGGTGGCCATGGAAGTTGGAATCCGCTAAGGAGTGTGTAACAACTCACCTGCCGAATGAA  2052
             |||||||||||||||| ||||||||||||||| |||||||||||||||||||||||||||
Sbjct  927   CGGTGGCCATGGAAGTCGGAATCCGCTAAGGAATGTGTAACAACTCACCTGCCGAATGAA  868

Query  2053  CTAGCCCTGAAAATGGATGGCGCTTAAGCGTGTTACCTATACCTCACCGTCAATGTTAGA  2112
             ||||||||||||||||||||||||||||||||||||| ||||||||||||||  |||| |
Sbjct  867   CTAGCCCTGAAAATGGATGGCGCTTAAGCGTGTTACCCATACCTCACCGTCAGCGTTAAA  808

Query  2113  GCGATGCGTTGACGAGTAGGCAGGCGTGGAGGTT-GTATCGAAGCCTAGGCAGTGATGCT  2171
             | |||||| ||||||||||||||||||||||||| ||   ||||||||||||||||||||
Sbjct  807   GTGATGCGCTGACGAGTAGGCAGGCGTGGAGGTTTGTGAAGAAGCCTAGGCAGTGATGCT  748

Query  2172  GGGTGGAACAGCCTCTAGTGC  2192
             |||| ||||||||||||||||
Sbjct  747   GGGTCGAACAGCCTCTAGTGC  727


 Score = 237 bits (128),  Expect = 1e-57
 Identities = 150/161 (93%), Gaps = 0/161 (0%)
 Strand=Plus/Minus

Query  291   ACAACTTTCGACAACGGATCTCTTGGTTCTCCCATCGATGAAGAACGCAGCGAAACGCGA  350
             ||||||||| ||||||||||||||||||||||||||||||||||||||||||||||||||
Sbjct  2610  ACAACTTTCAACAACGGATCTCTTGGTTCTCCCATCGATGAAGAACGCAGCGAAACGCGA  2551

Query  351   TAGGTAATGTGAATTGCAGAATTCCGTGAATCATCGAATCTTTGAACGCACCTTGCGCTC  410
             ||| |||||||||||||||||||| |||||||||||| |||||||||||| |||||||||
Sbjct  2550  TAGTTAATGTGAATTGCAGAATTCAGTGAATCATCGAGTCTTTGAACGCATCTTGCGCTC  2491

Query  411   TATGGTATTCCGTAGAGCATGCCTGTTTGAGTGCCGTGAAT  451
               ||||||||||  ||||||||||||||||||| | |||||
Sbjct  2490  CTTGGTATTCCGAGGAGCATGCCTGTTTGAGTGTCATGAAT  2450


 Score = 73.1 bits (39),  Expect = 4e-08
 Identities = 41/42 (98%), Gaps = 0/42 (0%)
 Strand=Plus/Minus

Query  1     CAAGGTTTCTGTAGGTGAACCTGCAGAAGGATCATTAGTGAA  42
             ||||||||||||||||||||||||||||||||||||| ||||
Sbjct  2836  CAAGGTTTCTGTAGGTGAACCTGCAGAAGGATCATTATTGAA  2795


>CAJHJB010000714.1 Tilletia controversa strain OR genome assembly, contig: OR_741, 
whole genome shotgun sequence
Length=8368

 Score = 1866 bits (1010),  Expect = 0.0
 Identities = 1320/1467 (90%), Gaps = 31/1467 (2%)
 Strand=Plus/Plus

Query  745   CTCAAATCAGGTAGGATCACCCGCTGAACTTAAGCATATCAATAAGCGGAGGAAAAGAAA  804
             ||||||||||||||||  ||||||||||||||||||||||||||||||||||| || |||
Sbjct  1305  CTCAAATCAGGTAGGACTACCCGCTGAACTTAAGCATATCAATAAGCGGAGGAGAAAAAA  1364

Query  805   CTAACAAGGATTCCCCTAGTAACGGCGAGCGAAGCGGGAAGAGCTCAAATTTGAAAGCTG  864
             ||||||||||||||||||||||||||||| ||||||||| ||||||||||||||||||||
Sbjct  1365  CTAACAAGGATTCCCCTAGTAACGGCGAGTGAAGCGGGATGAGCTCAAATTTGAAAGCTG  1424

Query  865   GCACCTCCGGTGTCCGCGTTGTAATCTCGAGACGTGTTTTCCGTGCGGCTCTATGGACAA  924
             ||||||  ||||||||| |||||||||||||| ||  |||| |||| |  | ||| ||||
Sbjct  1425  GCACCTTTGGTGTCCGCATTGTAATCTCGAGAAGTAGTTTCTGTGCCGGACCATGTACAA  1484

Query  925   GTCCCTTGGAATAGGGCATCGTAGAGGGTGAGAATCCCGTACTTGCCATGGAAGAACCGT  984
             || |||||||||||| ||||  ||||||||||||||||||||||| ||||||    | ||
Sbjct  1485  GTTCCTTGGAATAGGACATCAGAGAGGGTGAGAATCCCGTACTTGACATGGA-CCCCGGT  1543

Query  985   GCTTTGCGATACACGCTCTAAGAGTCGAGTTGTTTGGGATTGCAGCTCAAAATGGGTGGT  1044
             |||||| |||   | ||||| |||||||||||||||||| ||||||||||||||||||||
Sbjct  1544  GCTTTGTGATCTGCTCTCTATGAGTCGAGTTGTTTGGGAATGCAGCTCAAAATGGGTGGT  1603

Query  1045  AGACTCCATCTAAAGCTAAATATCGGGGAGAGACCGATAGCGAACAAGTACCGTGAGGGA  1104
             | | ||||||||||||||||||| ||||||||||||||||||||||||||||||||||||
Sbjct  1604  AAATTCCATCTAAAGCTAAATATTGGGGAGAGACCGATAGCGAACAAGTACCGTGAGGGA  1663

Query  1105  AAGATGAAAAGCACTTTGGAAAGAGAGTTAAA-AGTACGTGAAATTGTCGAAAGGGAAGC  1163
             |||||||||||||||||||||||||||||||| |||||||||||||||| ||||||||||
Sbjct  1664  AAGATGAAAAGCACTTTGGAAAGAGAGTTAAACAGTACGTGAAATTGTCAAAAGGGAAGC  1723

Query  1164  ACTTGAAGTCAGCCATGC-TGCTTGAG-ACTCAGCCTGGCCTTTGGGCTTGGTGTATTT-  1220
              ||||| || || ||||| |||   || | ||| |||  | |||||| |||| |||||| 
Sbjct  1724  GCTTGAGGTTAGACATGCATGC---AGTATTCAACCTTTCTTTTGGGATTGGCGTATTTG  1780

Query  1221  CTCGGTG-GCAAGCCAGCATTGGTTTGGGTCGTC-GGAGAAGCGCATAGG-G-AATGTAG  1276
             || | || ||| |||||||| |||||  |||  | ||| ||  |  |||| | ||||| |
Sbjct  1781  CT-GTTGTGCAGGCCAGCATCGGTTT-TGTCTGCTGGATAATAG--TAGGAGAAATGTGG  1836

Query  1277  CGTCTCCGGACGTGTTATAG-C-CTTATGCAGGATAC-GACGACCTGGATCAAGGAACGC  1333
             | ||| |||| ||||||||| | |||||   |||||| |  || | ||| | |||| |||
Sbjct  1837  CATCTTCGGATGTGTTATAGTCTCTTAT--TGGATACAGTGGA-CGGGACCGAGGACCGC  1893

Query  1334  AGTGTGCCCTCTGGGCGGGTCTTCGGACACCTTCACACTTAGGATGCTGGCGTAATGGCT  1393
             |||||||| |   ||||| |||||||| |||||| |||||||||||||||||||||||| 
Sbjct  1894  AGTGTGCCGT-AAGGCGGCTCTTCGGAGACCTTCGCACTTAGGATGCTGGCGTAATGGCC  1952

Query  1394  TTAAGTGGCCCGTCTTGAAACACGGACCAAGGAGTCTAACATGTGTGCGAGTTTTTGGGT  1453
             ||||| |||||||||||||||||||||||||||||||||||| | ||||||| |||||||
Sbjct  1953  TTAAGCGGCCCGTCTTGAAACACGGACCAAGGAGTCTAACATATTTGCGAGTCTTTGGGT  2012

Query  1454  GGCAAACCCATGAGCGTAATGAAAGTGAATACAGGTGGGATCC-GC---A---AGGAGCA  1506
             |||||||||||  ||||||||||||||||| ||||||||||||  |   |   ||| |||
Sbjct  2013  GGCAAACCCATAGGCGTAATGAAAGTGAATGCAGGTGGGATCCTTCTTTATGGAGGTGCA  2072

Query  1507  CCATCGACCGGCCCTGAACTTCTGGGATGGGTCTGAGTAAGAGCATATATGTTGGGACCC  1566
             ||||||||||  || ||| |||| |||||| | |||||| ||||| ||||||||||||||
Sbjct  2073  CCATCGACCGATCCGGAATTTCTAGGATGGATTTGAGTACGAGCACATATGTTGGGACCC  2132

Query  1567  GAAAGATGGTGAACTATGCCTGAATAGGGCGAAGCCAGAGGAAACTCTGGTGGAGGCTCG  1626
             ||||||||||||||||||||||||||||||||||||||||||||||||||||||||||||
Sbjct  2133  GAAAGATGGTGAACTATGCCTGAATAGGGCGAAGCCAGAGGAAACTCTGGTGGAGGCTCG  2192

Query  1627  CAGCGGTTCTGACGTGCAAATCGATCGTCAAATTTGGGTATAGGGGCGAAAGACTAATCG  1686
              |||| ||||||||||||||||||||||||||||||||||||||||||||||||||||||
Sbjct  2193  TAGCGATTCTGACGTGCAAATCGATCGTCAAATTTGGGTATAGGGGCGAAAGACTAATCG  2252

Query  1687  AACCATCTAGTAGCTGGTTCCTGCCGAAGTTTCCCTCAGGATAGCAGAAACTCGTATCAG  1746
             |||||||||||||||||||||||||||||||||||||||||||||||||||||| |||||
Sbjct  2253  AACCATCTAGTAGCTGGTTCCTGCCGAAGTTTCCCTCAGGATAGCAGAAACTCGCATCAG  2312

Query  1747  TTTTATGAGGTAAAGCGAATGATTAGAGGCCTTGGGGATGTAACATCCTTAACCTATTCT  1806
             ||||||||||||||||||||||||||||||||||||||||||||||||||||||||||||
Sbjct  2313  TTTTATGAGGTAAAGCGAATGATTAGAGGCCTTGGGGATGTAACATCCTTAACCTATTCT  2372

Query  1807  CAAACTTTAAATGTGTAAGAAGTCCTTGTTACTTAAGTGAACGTGGACATGCGAATGAGA  1866
             |||||||||||| ||||||||||||||||||||||  |||||||||||||||||||||||
Sbjct  2373  CAAACTTTAAATATGTAAGAAGTCCTTGTTACTTAGTTGAACGTGGACATGCGAATGAGA  2432

Query  1867  GTTTCTAGTGGGCCATTTTTGGTAAGCAGAACTGGCGATGCGGGATGAACCGATCGTGAG  1926
             ||||||||||||||||||||||||||||||||||||||||||||||||||||||||||||
Sbjct  2433  GTTTCTAGTGGGCCATTTTTGGTAAGCAGAACTGGCGATGCGGGATGAACCGATCGTGAG  2492

Query  1927  GTTAAGGTGCCGGAATACACGCTCATCAGACACCACAAAAGGTGTTAGTTCATCTAGACA  1986
             ||||||||||||||||||||||||||||||||||||||||||||||||  ||||||||||
Sbjct  2493  GTTAAGGTGCCGGAATACACGCTCATCAGACACCACAAAAGGTGTTAGCACATCTAGACA  2552

Query  1987  GCAGGACGGTGGCCATGGAAGTTGGAATCCGCTAAGGAGTGTGTAACAACTCACCTGCCG  2046
             |||||||||||||||||||||| |||||||||||||||||||||||||||||||||||||
Sbjct  2553  GCAGGACGGTGGCCATGGAAGTCGGAATCCGCTAAGGAGTGTGTAACAACTCACCTGCCG  2612

Query  2047  AATGAACTAGCCCTGAAAATGGATGGCGCTTAAGCGTGTTACCTATACCTCACCGTCAAT  2106
             ||||  ||||||||||||||||||||||||||||||||||||| |||||||||||||| |
Sbjct  2613  AATGTGCTAGCCCTGAAAATGGATGGCGCTTAAGCGTGTTACCCATACCTCACCGTCAGT  2672

Query  2107  GTTAGAGCGATGCGTTGACGAGTAGGCAGGCGTGGAGGTT-GTATCGAAGCCTAGGCAGT  2165
             |||  ||||| ||| ||||||||||||||||||||||||| ||  |||||| ||||||||
Sbjct  2673  GTTGTAGCGACGCGCTGACGAGTAGGCAGGCGTGGAGGTTTGTGACGAAGCTTAGGCAGT  2732

Query  2166  GATGCTGGGTGGAACAGCCTCTAGTGC  2192
             ||||||| ||| |||||||||||||||
Sbjct  2733  GATGCTGAGTGAAACAGCCTCTAGTGC  2759


 Score = 222 bits (120),  Expect = 3e-53
 Identities = 149/163 (91%), Gaps = 2/163 (1%)
 Strand=Plus/Plus

Query  282   AAA-TATAACACAACTTTCGACAACGGATCTCTTGGTTCTCCCATCGATGAAGAACGCAG  340
             ||| || || |||||||| |||||||||||||||||||||||||||||||||||||||||
Sbjct  894   AAACTA-AATACAACTTTTGACAACGGATCTCTTGGTTCTCCCATCGATGAAGAACGCAG  952

Query  341   CGAAACGCGATAGGTAATGTGAATTGCAGAATTCCGTGAATCATCGAATCTTTGAACGCA  400
             ||||| |||||| ||||||||||||||||||||| |||||||||||||||||||||||||
Sbjct  953   CGAAATGCGATAAGTAATGTGAATTGCAGAATTCAGTGAATCATCGAATCTTTGAACGCA  1012

Query  401   CCTTGCGCTCTATGGTATTCCGTAGAGCATGCCTGTTTGAGTG  443
             |||||||| ||  |||||||   || |||||||||||||||||
Sbjct  1013  CCTTGCGCCCTTGGGTATTCTCAAGGGCATGCCTGTTTGAGTG  1055


 Score = 78.7 bits (42),  Expect = 8e-10
 Identities = 42/42 (100%), Gaps = 0/42 (0%)
 Strand=Plus/Plus

Query  1    CAAGGTTTCTGTAGGTGAACCTGCAGAAGGATCATTAGTGAA  42
            ||||||||||||||||||||||||||||||||||||||||||
Sbjct  648  CAAGGTTTCTGTAGGTGAACCTGCAGAAGGATCATTAGTGAA  689


>CAJHJB010000532.1 Tilletia controversa strain OR genome assembly, contig: OR_578, 
whole genome shotgun sequence
Length=30747

 Score = 1866 bits (1010),  Expect = 0.0
 Identities = 1320/1467 (90%), Gaps = 32/1467 (2%)
 Strand=Plus/Plus

Query  745    CTCAAATCAGGTAGGATCACCCGCTGAACTTAAGCATATCAATAAGCGGAGGAAAAGAAA  804
              ||||||||||||||||  ||||||||||||||||||||||||||||||||||| || |||
Sbjct  15424  CTCAAATCAGGTAGGACTACCCGCTGAACTTAAGCATATCAATAAGCGGAGGAGAAAAAA  15483

Query  805    CTAACAAGGATTCCCCTAGTAACGGCGAGCGAAGCGGGAAGAGCTCAAATTTGAAAGCTG  864
              ||||||||||||||||||||||||||||| ||||||||| ||||||||||||||||||||
Sbjct  15484  CTAACAAGGATTCCCCTAGTAACGGCGAGTGAAGCGGGATGAGCTCAAATTTGAAAGCTG  15543

Query  865    GCACCTCCGGTGTCCGCGTTGTAATCTCGAGACGTGTTTTCCGTGCGGCTCTATGGACAA  924
              ||||||  ||||||||| |||||||||||||| ||  |||| |||| |  | ||| ||||
Sbjct  15544  GCACCTTTGGTGTCCGCATTGTAATCTCGAGAAGTAGTTTCTGTGCCGGACCATGTACAA  15603
[truncated: 2,686,235 more chars]
