# Supplementary material for: Using nanopore sequencing to identify fungi from clinical samples with high phylogenetic resolution
Source: Sci Rep. 2023 Jun 16;13:9785. doi: 10.1038/s41598-023-37016-0 (PMC10275880; doi:10.1038/s41598-023-37016-0)
Supplement: Supplementary file 1 — Supplementary Information. [file 41598_2023_37016_MOESM1_ESM.zip › Supplementary_Information/Supplementary_Data/Data_S5_Mock_blast/results/Mock_RGN5_9_fmt6.txt]

CM000172.1	100	4883	2652	0	3	99.887	0.0
CM000172.1	100	2896	1576	0	3	99.810	0.0
JAGXKD010000017.1	100	4883	2652	0	3	99.887	0.0
JAGXKD010000017.1	100	4883	2652	0	3	99.887	0.0
JAGXKD010000017.1	100	4883	2652	0	3	99.887	0.0
JAGXKD010000017.1	100	4883	2652	0	3	99.887	0.0
JAGXKD010000017.1	100	4883	2652	0	3	99.887	0.0
JAGXKD010000017.1	100	4883	2652	0	3	99.887	0.0
JAGXKD010000017.1	100	4883	2652	0	3	99.887	0.0
JAGXKD010000017.1	100	4883	2652	0	3	99.887	0.0
JAGXKD010000017.1	100	4878	2651	0	4	99.849	0.0
JAGXKD010000017.1	100	2896	1576	0	3	99.810	0.0
NC_007197.1	100	4883	2652	0	3	99.887	0.0
NC_007197.1	100	2896	1576	0	3	99.810	0.0
JAAKEQ010000076.1	100	4826	2642	8	5	99.510	0.0
BLKH01000198.1	100	4802	2638	10	7	99.360	0.0
NW_022984065.1	100	4802	2638	10	7	99.360	0.0
JAAAPX010000306.1	100	4791	2636	12	7	99.284	0.0
JAAAPX010000306.1	100	4791	2636	12	7	99.284	0.0
MSZS01000021.1	100	4772	2633	13	9	99.171	0.0
MSZS01000021.1	100	4687	2620	12	23	98.682	0.0
NW_020194294.1	100	4772	2633	13	9	99.171	0.0
NW_020194294.1	100	4687	2620	12	23	98.682	0.0
JACBAD010001631.1	100	4763	2636	16	10	99.023	0.0
MSZS01000005.1	100	4759	2631	13	11	99.096	0.0
MSZS01000005.1	100	4747	2629	13	13	99.021	0.0
NW_020194278.1	100	4759	2631	13	11	99.096	0.0
NW_020194278.1	100	4747	2629	13	13	99.021	0.0
MSZS01000019.1	100	4747	2629	13	13	99.021	0.0
MSZS01000019.1	100	4726	2626	12	17	98.908	0.0
MSZS01000019.1	100	1053	599	3	9	98.036	0.0
NW_020194292.1	100	4747	2629	13	13	99.021	0.0
NW_020194292.1	100	4726	2626	12	17	98.908	0.0
NW_020194292.1	100	1053	599	3	9	98.036	0.0
NKHU02000428.1	100	4743	2629	23	6	98.909	0.0
NKHU02000428.1	100	4743	2629	23	6	98.909	0.0
NW_020798475.1	100	4743	2629	23	6	98.909	0.0
NW_020798475.1	100	4743	2629	23	6	98.909	0.0
NKHV02000463.1	100	4741	2633	19	11	98.873	0.0
MSZS01000020.1	100	4721	2625	13	17	98.870	0.0
MSZS01000020.1	100	4708	2623	12	20	98.795	0.0
MSZS01000020.1	100	704	398	2	5	98.272	0.0
NW_020194293.1	100	4721	2625	13	17	98.870	0.0
NW_020194293.1	100	4708	2623	12	20	98.795	0.0
NW_020194293.1	100	704	398	2	5	98.272	0.0
MSZS01000050.1	100	4708	2623	13	19	98.795	0.0
NW_020194323.1	100	4708	2623	13	19	98.795	0.0
JACBAG010001485.1	99	4691	2596	19	7	99.008	0.0
MSZS01000011.1	100	4660	2616	10	29	98.531	0.0
NW_020194284.1	100	4660	2616	10	29	98.531	0.0
MSZS01000029.1	100	4649	2614	11	30	98.456	0.0
MSZS01000029.1	100	4444	2514	9	36	98.242	0.0
NW_020194302.1	100	4649	2614	11	30	98.456	0.0
NW_020194302.1	100	4444	2514	9	36	98.242	0.0
SMSW01000009.1	100	4521	2588	60	8	97.440	0.0
SMSW01000009.1	100	4521	2588	60	8	97.440	0.0
SMSW01000009.1	100	4508	2586	60	10	97.364	0.0
SMSW01000009.1	100	1310	742	10	5	98.018	0.0
SMSW01000006.1	100	4521	2588	60	8	97.440	0.0
SMSW01000006.1	100	4521	2588	60	8	97.440	0.0
SMSW01000006.1	100	4482	2582	60	14	97.214	0.0
SMSW01000006.1	100	3005	1675	19	4	98.645	0.0
SMSW01000006.1	100	1932	1192	49	19	94.603	0.0
SMSW01000012.1	100	4521	2588	60	8	97.440	0.0
SMSW01000012.1	100	4521	2588	60	8	97.440	0.0
SMSW01000012.1	100	4521	2588	60	8	97.440	0.0
SMSW01000012.1	100	4521	2588	60	8	97.440	0.0
SMSW01000012.1	100	4519	2588	59	9	97.440	0.0
SMSW01000012.1	100	3738	2124	36	11	97.835	0.0
SMSW01000011.1	100	4521	2588	60	8	97.440	0.0
SMSW01000011.1	100	4521	2588	60	8	97.440	0.0
SMSW01000011.1	100	4521	2588	60	8	97.440	0.0
SMSW01000011.1	100	4521	2588	60	8	97.440	0.0
SMSW01000011.1	100	4521	2588	60	8	97.440	0.0
SMSW01000011.1	100	4521	2588	60	8	97.440	0.0
SMSW01000011.1	100	4521	2588	60	8	97.440	0.0
SMSW01000011.1	100	2754	1529	14	4	98.836	0.0
JAMYHO010000160.1	100	4462	2580	62	16	97.065	0.0
JAGMTT010000008.1	100	4335	2559	91	12	96.131	0.0
JSYV01000010.1	100	4331	2566	73	30	96.141	0.0
JACBKQ010000154.1	100	4324	2563	86	20	96.028	0.0
JAMAGX010000103.1	100	4324	2558	82	21	96.129	0.0
CH476599.1	100	4324	2564	85	21	96.030	0.0
NT_165929.1	100	4324	2564	85	21	96.030	0.0
JALZYL010000072.1	100	4322	2560	80	24	96.096	0.0
JALZYL010000072.1	100	4322	2560	80	24	96.096	0.0
AM270982.1	100	4322	2560	85	20	96.060	0.0
AM270982.1	100	4322	2560	85	20	96.060	0.0
AM270982.1	100	4322	2560	85	20	96.060	0.0
AM270982.1	100	2944	1683	37	6	97.509	0.0
AM270982.1	100	1947	1230	64	19	93.679	0.0
BDHI01000023.1	100	4322	2560	85	20	96.060	0.0
BDHI01000023.1	100	4322	2560	85	20	96.060	0.0
BDHI01000023.1	100	4322	2560	85	20	96.060	0.0
BDHI01000023.1	100	4270	2559	81	34	95.699	0.0
BDHI01000023.1	100	4226	2546	84	36	95.499	0.0
BDHI01000015.1	100	4322	2560	85	20	96.060	0.0
BDHI01000015.1	100	4322	2560	85	20	96.060	0.0
BDHI01000015.1	100	4296	2556	85	24	95.910	0.0
BDHI01000015.1	100	3969	2508	92	70	93.933	0.0
BDHI01000009.1	100	4322	2560	85	20	96.060	0.0
BDHI01000009.1	100	4322	2560	85	20	96.060	0.0
BDHI01000009.1	100	4322	2560	85	20	96.060	0.0
BDHI01000009.1	100	4320	2558	88	17	96.057	0.0
BDHI01000009.1	100	4320	2558	87	18	96.057	0.0
BDHI01000009.1	100	4307	2558	84	23	95.985	0.0
NT_166520.1	100	4322	2560	85	20	96.060	0.0
NT_166520.1	100	4322	2560	85	20	96.060	0.0
NT_166520.1	100	4322	2560	85	20	96.060	0.0
NT_166520.1	100	2944	1683	37	6	97.509	0.0
NT_166520.1	100	1947	1230	64	19	93.679	0.0
BDHI01000032.1	100	4320	2560	84	21	96.060	0.0
BDHI01000032.1	100	4320	2560	84	21	96.060	0.0
BDHI01000032.1	100	4314	2559	85	21	96.023	0.0
BDHI01000032.1	100	3302	1905	46	10	97.144	0.0
BDHI01000026.1	100	4320	2559	86	19	96.059	0.0
BDHI01000026.1	100	4307	2557	85	22	95.983	0.0
BDHI01000026.1	100	4300	2558	85	24	95.913	0.0
BDHI01000026.1	100	4274	2550	89	23	95.793	0.0
BDHI01000026.1	100	4261	2552	85	30	95.688	0.0
BDHI01000026.1	100	4237	2546	87	31	95.571	0.0
BDHI01000026.1	100	4235	2545	87	31	95.569	0.0
BDHI01000026.1	100	1531	968	48	17	93.708	0.0
AP024428.1	100	4316	2558	88	18	96.021	0.0
AP024428.1	100	4316	2558	88	18	96.021	0.0
AP024428.1	100	4316	2558	88	18	96.021	0.0
AP024428.1	100	4316	2558	88	18	96.021	0.0
AP024428.1	100	4316	2558	88	18	96.021	0.0
NC_054852.1	100	4316	2558	88	18	96.021	0.0
NC_054852.1	100	4316	2558	88	18	96.021	0.0
NC_054852.1	100	4316	2558	88	18	96.021	0.0
NC_054852.1	100	4316	2558	88	18	96.021	0.0
NC_054852.1	100	4316	2558	88	18	96.021	0.0
MSFL01000103.1	100	4314	2555	87	18	96.053	0.0
PZKB01000354.1	100	4314	2554	84	20	96.087	0.0
NW_020290508.1	100	4314	2555	87	18	96.053	0.0
BDHI01000013.1	100	4313	2559	82	24	96.023	0.0
BDHI01000013.1	100	4309	2558	85	22	95.985	0.0
BDHI01000013.1	100	4082	2523	90	53	94.636	0.0
BDHI01000013.1	100	4071	2448	77	36	95.588	0.0
MSFL01000110.1	100	4311	2555	84	21	96.053	0.0
MSFL01000110.1	100	3284	1905	51	10	96.897	0.0
VCAU01000267.1	100	4311	2557	90	17	95.983	0.0
JACVQR010000012.1	99	4311	2554	85	20	96.051	0.0
BLWE01000015.1	100	4311	2558	88	19	95.985	0.0
BLWE01000015.1	100	4303	2556	89	19	95.946	0.0
BLWE01000015.1	100	4298	2555	89	20	95.908	0.0
MSFU01000081.1	100	4311	2557	89	18	95.983	0.0
MSFU01000081.1	100	1465	930	52	13	93.467	0.0
MSFU01000103.1	100	4311	2557	89	18	95.983	0.0
NW_020290355.1	100	4311	2557	89	18	95.983	0.0
NW_020290355.1	100	1465	930	52	13	93.467	0.0
NW_020290377.1	100	4311	2557	89	18	95.983	0.0
NW_023336289.1	100	4311	2558	88	19	95.985	0.0
NW_023336289.1	100	4303	2556	89	19	95.946	0.0
NW_023336289.1	100	4298	2555	89	20	95.908	0.0
NW_020290515.1	100	4311	2555	84	21	96.053	0.0
NW_020290515.1	100	3284	1905	51	10	96.897	0.0
MSFL01000100.1	100	4307	2554	87	19	96.015	0.0
MSFL01000100.1	100	1003	665	36	20	92.233	0.0
NW_020290505.1	100	4307	2554	87	19	96.015	0.0
NW_020290505.1	100	1003	665	36	20	92.233	0.0
MSFL01000113.1	100	4301	2553	87	20	95.977	0.0
BDHI01000020.1	100	4301	2555	88	20	95.944	0.0
BDHI01000020.1	100	4252	2550	85	31	95.649	0.0
BDHI01000020.1	100	4176	2536	86	41	95.231	0.0
BDHI01000020.1	100	4102	2525	82	56	94.818	0.0
BDHI01000020.1	100	1386	793	14	6	97.540	0.0
NW_020290518.1	100	4301	2553	87	20	95.977	0.0
QUQM01000005.1	100	4300	2563	70	38	95.957	0.0
QUQM01000005.1	100	281	277	5	46	84.451	6.62e-71
NW_022984632.1	100	4300	2563	70	38	95.957	0.0
NW_022984632.1	100	281	277	5	46	84.451	6.62e-71
MSFL01000185.1	100	4298	2554	87	21	95.943	0.0
MSFL01000126.1	100	4298	2553	83	24	95.977	0.0
MSFL01000121.1	100	4298	2553	84	23	95.977	0.0
NW_020290590.1	100	4298	2554	87	21	95.943	0.0
NW_020290531.1	100	4298	2553	83	24	95.977	0.0
NW_020290526.1	100	4298	2553	84	23	95.977	0.0
MSFL01000148.1	100	4296	2553	86	22	95.941	0.0
NW_020290553.1	100	4296	2553	86	22	95.941	0.0
MSFM01000022.1	100	4294	2555	85	24	95.908	0.0
MSFM01000022.1	100	4294	2555	85	24	95.908	0.0
MSFM01000022.1	100	4287	2554	85	25	95.871	0.0
MSFM01000022.1	100	4266	2550	86	27	95.757	0.0
NW_020194357.1	100	4294	2555	85	24	95.908	0.0
NW_020194357.1	100	4294	2555	85	24	95.908	0.0
NW_020194357.1	100	4287	2554	85	25	95.871	0.0
NW_020194357.1	100	4266	2550	86	27	95.757	0.0
MSFL01000134.1	100	4292	2553	87	22	95.905	0.0
JAMZTW010000107.1	99	4292	2546	86	20	96.003	0.0
JAMZTW010000103.1	99	4292	2546	86	20	96.003	0.0
JAMZTW010000103.1	99	4191	2541	92	35	95.240	0.0
JAMZTW010000100.1	99	4292	2546	86	20	96.003	0.0
JAMZTW010000100.1	99	4285	2545	86	21	95.965	0.0
JAMZTW010000099.1	99	4292	2546	86	20	96.003	0.0
JAMZTW010000099.1	99	761	489	22	13	93.321	0.0
JAMZTW010000097.1	99	4292	2546	86	20	96.003	0.0
JAMZTW010000094.1	99	4292	2546	86	20	96.003	0.0
JAMZTW010000094.1	99	4048	2398	78	20	96.074	0.0
JAMZTW010000093.1	99	4292	2546	86	20	96.003	0.0
JAMZTW010000093.1	99	2338	1430	58	19	94.891	0.0
JAMZTW010000089.1	99	4292	2546	86	20	96.003	0.0
JAMZTW010000089.1	99	4174	2533	84	42	95.261	0.0
JAMZTW010000089.1	99	1140	719	32	15	93.864	0.0
JAMZTW010000088.1	99	4292	2546	86	20	96.003	0.0
JAMZTW010000088.1	99	4292	2546	86	20	96.003	0.0
JAMZTW010000087.1	99	4292	2546	86	20	96.003	0.0
JAMZTW010000087.1	99	4281	2545	86	22	95.929	0.0
JAMZTW010000087.1	99	4128	2531	88	48	94.901	0.0
JAMZTW010000086.1	99	4292	2546	86	20	96.003	0.0
JAMZTW010000086.1	99	4285	2545	86	21	95.965	0.0
JAMZTW010000086.1	99	4285	2545	85	22	95.965	0.0
JAMZTW010000086.1	99	4272	2546	85	25	95.858	0.0
JAMZTW010000085.1	99	4292	2546	86	20	96.003	0.0
JAMZTW010000085.1	99	207	120	4	0	96.774	1.14e-48
JAMZTW010000078.1	99	4292	2546	86	20	96.003	0.0
NW_020290539.1	100	4292	2553	87	22	95.905	0.0
MSFL01000137.1	100	4289	2551	87	22	95.902	0.0
MSFL01000135.1	100	4289	2552	85	24	95.904	0.0
MSFL01000125.1	100	4289	2551	87	22	95.902	0.0
MSFL01000117.1	100	4289	2552	86	23	95.904	0.0
MSFL01000105.1	100	4289	2552	85	24	95.904	0.0
MSFL01000105.1	100	3208	1889	51	20	96.378	0.0
NW_020290542.1	100	4289	2551	87	22	95.902	0.0
NW_020290540.1	100	4289	2552	85	24	95.904	0.0
NW_020290530.1	100	4289	2551	87	22	95.902	0.0
NW_020290522.1	100	4289	2552	86	23	95.904	0.0
NW_020290510.1	100	4289	2552	85	24	95.904	0.0
NW_020290510.1	100	3208	1889	51	20	96.378	0.0
JAFBMR010000004.1	100	4287	2548	92	17	95.898	0.0
JAFBMR010000004.1	100	4287	2548	92	17	95.898	0.0
JAFBMR010000004.1	100	4283	2548	92	18	95.862	0.0
JAFBMR010000004.1	100	4279	2547	91	19	95.860	0.0
JAFBMR010000004.1	100	3548	2079	70	7	96.429	0.0
JAMZTW010000096.1	99	4287	2546	86	21	95.967	0.0
JAMZTW010000096.1	99	1511	932	37	16	94.619	0.0
MSFL01000127.1	100	4285	2551	84	25	95.902	0.0
JAMZTW010000098.1	99	4285	2545	86	21	95.965	0.0
JAMZTW010000098.1	99	4285	2546	84	23	95.967	0.0
JAMZTW010000091.1	99	4285	2545	86	21	95.965	0.0
JAMZTW010000091.1	99	4115	2527	88	49	94.857	0.0
JAMZTW010000091.1	99	226	158	8	8	90.805	3.15e-54
NW_020290532.1	100	4285	2551	84	25	95.902	0.0
MSFL01000136.1	100	4283	2551	87	23	95.866	0.0
JAMZTW010000090.1	99	4283	2546	82	25	95.967	0.0
NW_020290541.1	100	4283	2551	87	23	95.866	0.0
MSFL01000161.1	100	4281	2550	86	24	95.865	0.0
MSFM01000031.1	100	4281	2553	85	26	95.833	0.0
MSFM01000031.1	100	4207	2542	83	39	95.420	0.0
JAMZTW010000102.1	99	4281	2546	84	24	95.931	0.0
JAMZTW010000102.1	99	4268	2543	86	24	95.854	0.0
NW_020194366.1	100	4281	2553	85	26	95.833	0.0
NW_020194366.1	100	4207	2542	83	39	95.420	0.0
NW_020290566.1	100	4281	2550	86	24	95.865	0.0
MSFL01000177.1	100	4279	2550	84	26	95.865	0.0
MSFL01000143.1	100	4279	2551	87	24	95.830	0.0
MSFL01000139.1	100	4279	2550	85	25	95.865	0.0
NW_020290582.1	100	4279	2550	84	26	95.865	0.0
NW_020290548.1	100	4279	2551	87	24	95.830	0.0
NW_020290544.1	100	4279	2550	85	25	95.865	0.0
MSFL01000140.1	100	4277	2549	85	25	95.863	0.0
NW_020290545.1	100	4277	2549	85	25	95.863	0.0
MSFL01000124.1	100	4276	2550	86	25	95.829	0.0
MSFO01000018.1	100	4276	2558	84	30	95.734	0.0
MSFO01000018.1	100	4098	2544	86	61	94.537	0.0
MSFO01000018.1	100	651	475	35	21	89.454	0.0
MSFO01000015.1	100	4276	2557	82	31	95.768	0.0
MSFO01000015.1	100	4252	2555	80	37	95.621	0.0
MSFO01000015.1	100	3699	2239	78	32	95.317	0.0
MSFO01000013.1	100	4276	2558	84	30	95.734	0.0
MSFO01000013.1	100	4272	2558	81	33	95.734	0.0
MSFO01000013.1	100	4268	2557	84	31	95.696	0.0
NW_020194415.1	100	4276	2558	84	30	95.734	0.0
NW_020194415.1	100	4098	2544	86	61	94.537	0.0
NW_020194415.1	100	651	475	35	21	89.454	0.0
NW_020194412.1	100	4276	2557	82	31	95.768	0.0
NW_020194412.1	100	4252	2555	80	37	95.621	0.0
NW_020194412.1	100	3699	2239	78	32	95.317	0.0
NW_020194410.1	100	4276	2558	84	30	95.734	0.0
NW_020194410.1	100	4272	2558	81	33	95.734	0.0
NW_020194410.1	100	4268	2557	84	31	95.696	0.0
NW_020290529.1	100	4276	2550	86	25	95.829	0.0
MSFO01000027.1	100	4274	2558	83	31	95.734	0.0
MSFO01000019.1	100	4274	2558	82	32	95.734	0.0
MSFO01000019.1	100	4222	2551	81	41	95.436	0.0
MSFO01000014.1	100	4274	2558	83	31	95.734	0.0
MSFO01000014.1	100	4274	2557	84	30	95.732	0.0
MSFO01000014.1	100	2638	1507	28	9	97.604	0.0
MSFO01000014.1	100	1927	1257	62	36	92.768	0.0
MSFM01000024.1	100	4274	2552	85	27	95.796	0.0
MSFM01000024.1	100	4228	2545	83	36	95.533	0.0
MSFM01000024.1	100	4169	2535	85	43	95.193	0.0
NW_020194359.1	100	4274	2552	85	27	95.796	0.0
NW_020194359.1	100	4228	2545	83	36	95.533	0.0
NW_020194359.1	100	4169	2535	85	43	95.193	0.0
NW_020194424.1	100	4274	2558	83	31	95.734	0.0
NW_020194416.1	100	4274	2558	82	32	95.734	0.0
NW_020194416.1	100	4222	2551	81	41	95.436	0.0
NW_020194411.1	100	4274	2558	83	31	95.734	0.0
NW_020194411.1	100	4274	2557	84	30	95.732	0.0
NW_020194411.1	100	2638	1507	28	9	97.604	0.0
NW_020194411.1	100	1927	1257	62	36	92.768	0.0
MSFL01000129.1	100	4272	2549	84	27	95.827	0.0
NW_020290534.1	100	4272	2549	84	27	95.827	0.0
MSFO01000022.1	100	4270	2557	81	33	95.732	0.0
MSFO01000022.1	100	4237	2552	84	36	95.509	0.0
NW_020194419.1	100	4270	2557	81	33	95.732	0.0
NW_020194419.1	100	4237	2552	84	36	95.509	0.0
MSFO01000025.1	100	4268	2557	84	31	95.696	0.0
MSFO01000025.1	100	4235	2552	83	37	95.509	0.0
MSFO01000017.1	100	4268	2557	84	31	95.696	0.0
MSFO01000017.1	100	2889	1786	72	31	94.547	0.0
MSFO01000017.1	100	2641	1650	70	32	94.178	0.0
JAMZTW010000092.1	99	4268	2546	86	25	95.822	0.0
JAMZTW010000092.1	99	2505	1461	36	13	96.755	0.0
NW_020194422.1	100	4268	2557	84	31	95.696	0.0
NW_020194422.1	100	4235	2552	83	37	95.509	0.0
NW_020194414.1	100	4268	2557	84	31	95.696	0.0
NW_020194414.1	100	2889	1786	72	31	94.547	0.0
NW_020194414.1	100	2641	1650	70	32	94.178	0.0
MNBE01000628.1	100	4266	2548	84	28	95.789	0.0
CDHK01000043.1	100	4266	2548	89	24	95.753	0.0
MSFO01000016.1	100	4266	2557	81	34	95.696	0.0
MSFO01000016.1	100	4253	2554	84	33	95.620	0.0
MSFO01000016.1	100	4248	2554	83	35	95.584	0.0
MSFM01000006.1	100	4266	2550	86	27	95.757	0.0
BDHI01000033.1	100	4266	2551	84	29	95.758	0.0
BDHI01000033.1	100	4220	2544	87	34	95.460	0.0
BDHI01000033.1	100	4194	2541	85	40	95.311	0.0
MSFU01000100.1	99	4266	2544	88	23	95.819	0.0
MSFU01000100.1	99	4102	2450	83	25	95.778	0.0
JAAVMA010000124.1	100	4266	2548	84	28	95.789	0.0
JAMZTW010000111.1	99	4266	2542	86	24	95.852	0.0
JAMZTW010000111.1	99	4159	2482	85	24	95.793	0.0
NW_020290374.1	99	4266	2544	88	23	95.819	0.0
NW_020290374.1	99	4102	2450	83	25	95.778	0.0
NW_020194341.1	100	4266	2550	86	27	95.757	0.0
NW_020194413.1	100	4266	2557	81	34	95.696	0.0
NW_020194413.1	100	4253	2554	84	33	95.620	0.0
NW_020194413.1	100	4248	2554	83	35	95.584	0.0
MSFO01000024.1	100	4263	2556	84	32	95.659	0.0
MSFO01000024.1	100	4204	2546	81	43	95.356	0.0
JAMZTW010000106.1	99	4263	2543	86	25	95.818	0.0
JAMZTW010000106.1	99	1668	957	22	4	97.355	0.0
NW_020194421.1	100	4263	2556	84	32	95.659	0.0
NW_020194421.1	100	4204	2546	81	43	95.356	0.0
JAMAHC010000176.1	100	4261	2545	94	20	95.713	0.0
JAMAHE010000381.1	100	4261	2545	94	20	95.713	0.0
JAMAHA010000120.1	100	4261	2545	94	20	95.713	0.0
JAMAHD010000167.1	100	4261	2545	94	20	95.713	0.0
JRVD02000017.1	100	4261	2545	94	20	95.713	0.0
JRVD02000017.1	100	4235	2541	94	24	95.562	0.0
JRVD02000017.1	100	4181	2535	99	29	95.193	0.0
JRVD02000017.1	100	3705	2269	80	41	94.937	0.0
JRVD02000016.1	100	4261	2545	94	20	95.713	0.0
JRVD02000016.1	100	4228	2543	92	28	95.494	0.0
JAMAHB010000149.1	100	4261	2545	94	20	95.713	0.0
NW_026088304.1	100	4261	2545	94	20	95.713	0.0
NW_026088304.1	100	4235	2541	94	24	95.562	0.0
NW_026088304.1	100	4181	2535	99	29	95.193	0.0
NW_026088304.1	100	3705	2269	80	41	94.937	0.0
NW_026088303.1	100	4261	2545	94	20	95.713	0.0
NW_026088303.1	100	4228	2543	92	28	95.494	0.0
MSFK01000078.1	100	4259	2547	99	17	95.644	0.0
MSFK01000078.1	100	3603	2188	92	21	95.089	0.0
MSFK01000078.1	100	3446	2093	86	22	95.093	0.0
MSFK01000078.1	100	1238	708	15	3	97.521	0.0
NW_020291068.1	100	4259	2547	99	17	95.644	0.0
NW_020291068.1	100	3603	2188	92	21	95.089	0.0
NW_020291068.1	100	3446	2093	86	22	95.093	0.0
NW_020291068.1	100	1238	708	15	3	97.521	0.0
CDHK01000042.1	100	4255	2546	91	24	95.678	0.0
MSFO01000033.1	100	4255	2555	84	33	95.621	0.0
MSFO01000033.1	100	2209	1421	65	38	93.241	0.0
MSFO01000021.1	100	4255	2555	83	34	95.621	0.0
MSFO01000021.1	100	4239	2552	82	37	95.545	0.0
NW_020194430.1	100	4255	2555	84	33	95.621	0.0
NW_020194430.1	100	2209	1421	65	38	93.241	0.0
NW_020194418.1	100	4255	2555	83	34	95.621	0.0
NW_020194418.1	100	4239	2552	82	37	95.545	0.0
MSFL01000153.1	100	4253	2545	86	28	95.713	0.0
MSFL01000115.1	100	4253	2544	88	26	95.711	0.0
MSFL01000112.1	100	4253	2546	85	29	95.714	0.0
MSFO01000020.1	100	4253	2555	82	35	95.621	0.0
MSFO01000020.1	100	4085	2530	79	64	94.650	0.0
NW_020194417.1	100	4253	2555	82	35	95.621	0.0
NW_020194417.1	100	4085	2530	79	64	94.650	0.0
NW_020290558.1	100	4253	2545	86	28	95.713	0.0
NW_020290520.1	100	4253	2544	88	26	95.711	0.0
NW_020290517.1	100	4253	2546	85	29	95.714	0.0
MSFO01000023.1	100	4252	2553	83	34	95.618	0.0
MSFO01000023.1	100	4250	2554	84	34	95.584	0.0
NW_020194420.1	100	4252	2553	83	34	95.618	0.0
NW_020194420.1	100	4250	2554	84	34	95.584	0.0
JANAXO010000200.1	100	4244	2549	89	29	95.576	0.0
JANAXO010000200.1	100	761	424	6	0	98.605	0.0
JANAXO010000200.1	100	287	242	22	17	86.121	1.42e-72
MSFO01000031.1	100	4244	2553	81	37	95.582	0.0
JAGXNN020000302.1	98	4244	2520	82	23	96.000	0.0
NW_020194428.1	100	4244	2553	81	37	95.582	0.0
MSFL01000123.1	100	4241	2543	87	29	95.637	0.0
MSFM01000027.1	100	4241	2546	85	32	95.606	0.0
MSFM01000027.1	100	4209	2541	86	36	95.419	0.0
MSFM01000027.1	100	2761	1625	45	16	96.382	0.0
JAMAGZ010000485.1	99	4241	2537	93	22	95.664	0.0
NW_020194362.1	100	4241	2546	85	32	95.606	0.0
NW_020194362.1	100	4209	2541	86	36	95.419	0.0
NW_020194362.1	100	2761	1625	45	16	96.382	0.0
NW_020290528.1	100	4241	2543	87	29	95.637	0.0
NGZO01000001.1	100	4237	2557	85	37	95.446	0.0
NGZO01000001.1	100	4237	2557	85	37	95.446	0.0
NGZO01000001.1	100	4229	2556	83	40	95.409	0.0
NGZO01000001.1	100	4224	2555	85	39	95.371	0.0
NGZO01000001.1	100	4205	2552	86	41	95.259	0.0
NGZO01000001.1	100	4041	2424	69	39	95.735	0.0
JACWGB010000032.1	100	4237	2541	92	25	95.598	0.0
JALZYI010000115.1	100	4237	2549	90	30	95.504	0.0
JACWGC010000003.1	100	4237	2541	92	25	95.598	0.0
LYCR01000272.1	100	4235	2548	90	30	95.502	0.0
NW_019170274.1	100	4235	2548	90	30	95.502	0.0
MSFL01000157.1	99	4231	2529	84	28	95.759	0.0
JAMZTW010000101.1	99	4231	2541	85	32	95.598	0.0
JAMZTW010000101.1	99	4017	2352	71	14	96.512	0.0
NW_020290562.1	99	4231	2529	84	28	95.759	0.0
WIWV01000274.1	100	4229	2542	96	24	95.492	0.0
CP059872.1	100	4229	2547	91	30	95.465	0.0
CP059872.1	100	4229	2547	91	30	95.465	0.0
CP059872.1	100	4229	2547	91	30	95.465	0.0
CP059872.1	100	4229	2547	91	30	95.465	0.0
CP059872.1	100	4229	2547	91	30	95.465	0.0
CP059872.1	100	4229	2547	91	30	95.465	0.0
CP059872.1	100	4229	2547	91	30	95.465	0.0
CP059872.1	100	4229	2547	91	30	95.465	0.0
CP059872.1	100	1552	1062	67	35	91.237	0.0
SJFF01000027.1	100	4229	2547	91	30	95.465	0.0
BA000055.1	100	4229	2547	91	30	95.465	0.0
BA000055.1	100	1269	843	48	24	92.131	0.0
NC_036441.1	100	4229	2547	91	30	95.465	0.0
NC_036441.1	100	1269	843	48	24	92.131	0.0
NC_054697.1	100	4229	2547	91	30	95.465	0.0
NC_054697.1	100	4229	2547	91	30	95.465	0.0
NC_054697.1	100	4229	2547	91	30	95.465	0.0
NC_054697.1	100	4229	2547	91	30	95.465	0.0
NC_054697.1	100	4229	2547	91	30	95.465	0.0
NC_054697.1	100	4229	2547	91	30	95.465	0.0
NC_054697.1	100	4229	2547	91	30	95.465	0.0
NC_054697.1	100	4229	2547	91	30	95.465	0.0
NC_054697.1	100	1552	1062	67	35	91.237	0.0
JAGUQL010000038.1	100	4228	2538	97	22	95.521	0.0
MSFO01000034.1	100	4226	2552	83	39	95.438	0.0
NW_020194431.1	100	4226	2552	83	39	95.438	0.0
JAGXKE010000002.1	100	4217	2546	90	33	95.392	0.0
JAGXKE010000002.1	100	4217	2546	90	33	95.392	0.0
JAGXKE010000002.1	100	4176	2538	96	34	95.127	0.0
JAGXKE010000002.1	100	4146	2534	92	42	94.978	0.0
JAGXKE010000002.1	100	4139	2533	96	40	94.904	0.0
JAGXKE010000002.1	100	4119	2530	100	40	94.757	0.0
JAGXKE010000002.1	100	4102	2526	106	37	94.642	0.0
JAGXKE010000002.1	100	4047	2516	110	42	94.303	0.0
JAGXKE010000002.1	100	4024	2515	108	48	94.159	0.0
JAGXKE010000002.1	100	3912	2395	92	37	94.889	0.0
JAGXKE010000002.1	100	135	99	8	4	89.189	5.46e-27
MSFL01000173.1	99	4215	2526	88	27	95.646	0.0
NW_020290578.1	99	4215	2526	88	27	95.646	0.0
NVQI01000082.1	100	4213	2546	90	34	95.356	0.0
MSFL01000170.1	100	4204	2538	86	36	95.414	0.0
NW_020290575.1	100	4204	2538	86	36	95.414	0.0
QCWU01000014.1	100	4202	2542	96	30	95.277	0.0
MLQL01000163.1	100	4202	2536	98	26	95.338	0.0
JACSPC010000172.1	100	4200	2536	97	27	95.338	0.0
MSFO01000028.1	100	4198	2546	84	42	95.284	0.0
MSFO01000028.1	100	2314	1476	64	38	93.536	0.0
NW_020194425.1	100	4198	2546	84	42	95.284	0.0
NW_020194425.1	100	2314	1476	64	38	93.536	0.0
QAGI01000420.1	100	4194	2535	98	27	95.301	0.0
SWKU01000089.1	100	4194	2535	98	27	95.301	0.0
CM002801.1	100	4194	2535	98	27	95.301	0.0
CM002801.1	100	4194	2535	98	27	95.301	0.0
JAMZTW010000110.1	99	4194	2504	85	25	95.792	0.0
JAMZTW010000110.1	99	4137	2527	87	45	95.036	0.0
MBFL02000846.1	99	4189	2530	91	32	95.364	0.0
PKQL01000996.1	100	4189	2534	99	27	95.263	0.0
CAJVRB010000041.1	100	4189	2534	99	27	95.263	0.0
CAJVRB010000041.1	100	4181	2533	98	29	95.226	0.0
CAJVRB010000041.1	100	128	71	1	0	98.611	9.13e-25
JACVQR010000011.1	99	4183	2529	98	27	95.290	0.0
JAFBMQ010000006.1	100	4181	2541	86	42	95.204	0.0
JAFBMQ010000006.1	100	4176	2541	85	44	95.169	0.0
JAFBMQ010000006.1	100	4176	2541	85	44	95.169	0.0
JAFBMQ010000006.1	100	4176	2541	85	44	95.169	0.0
JAFBMQ010000006.1	100	4170	2540	86	44	95.131	0.0
JAFBMQ010000006.1	100	4163	2539	85	46	95.094	0.0
JAFBMQ010000006.1	100	4154	2539	85	48	95.022	0.0
JAMALG010000162.1	100	4180	2534	98	30	95.192	0.0
MUGH01000060.1	100	4178	2532	101	27	95.188	0.0
JNNR01000513.1	100	4178	2532	101	27	95.188	0.0
WBOJ01000006.1	100	4172	2531	102	27	95.150	0.0
WBOJ01000006.1	100	4172	2530	103	26	95.149	0.0
WBOJ01000006.1	100	4159	2529	102	29	95.075	0.0
WBOJ01000006.1	100	1703	986	27	4	96.952	0.0
WBOJ01000005.1	100	4172	2531	102	27	95.150	0.0
WBOJ01000005.1	100	4172	2531	102	27	95.150	0.0
WBOJ01000005.1	100	4172	2531	102	27	95.150	0.0
WBOJ01000005.1	100	3651	2179	81	16	95.738	0.0
CM024083.1	100	4172	2530	103	26	95.149	0.0
CM024083.1	100	4172	2531	102	27	95.150	0.0
AOTG01000575.1	100	4172	2530	103	26	95.149	0.0
PUHX01000265.1	100	4169	2532	100	30	95.116	0.0
JAFCIW010000005.1	100	4169	2530	104	26	95.113	0.0
JAFCIW010000005.1	100	4169	2529	106	24	95.111	0.0
JAFCIW010000005.1	100	4163	2530	104	27	95.077	0.0
JAFCIW010000005.1	100	4157	2529	104	28	95.039	0.0
JAFCIW010000005.1	100	4152	2528	106	27	95.002	0.0
JAFCIW010000005.1	100	76.8	45	2	0	95.745	3.36e-09
MUGJ01000069.1	100	4169	2532	100	30	95.116	0.0
MDDG01000036.1	100	4167	2530	102	28	95.113	0.0
MSFL01000114.1	100	4165	2531	84	43	95.222	0.0
NW_020290519.1	100	4165	2531	84	43	95.222	0.0
MUGI01000139.1	100	4163	2530	103	28	95.077	0.0
PUXE01000268.1	100	4163	2530	103	28	95.077	0.0
JAETFV010000058.1	100	4163	2530	103	28	95.077	0.0
LLXE01000800.1	100	4161	2529	104	27	95.075	0.0
JACXYV010000042.1	100	4161	2530	102	29	95.077	0.0
JACXYV010000042.1	100	4148	2528	102	31	95.002	0.0
JACXYV010000042.1	100	2752	1717	61	42	94.341	0.0
JACXYV010000031.1	100	4161	2530	102	29	95.077	0.0
JACXYV010000031.1	100	4148	2528	102	31	95.002	0.0
JACXYV010000031.1	100	4130	2525	102	34	94.889	0.0
JACXYV010000031.1	100	4050	2523	101	51	94.318	0.0
JACXYV010000031.1	100	3888	2498	104	74	93.348	0.0
JACXYV010000016.1	100	4156	2529	102	30	95.039	0.0
JACXYV010000016.1	100	492	384	24	28	88.073	2.81e-134
JAMAFK010000124.1	100	4154	2528	103	29	95.038	0.0
BDHI01000006.1	100	4150	2533	83	48	95.083	0.0
BDHI01000006.1	100	3790	2479	82	105	92.986	0.0
BDHI01000006.1	100	2913	1793	73	28	94.667	0.0
JACXYV010000051.1	100	4150	2528	103	30	95.002	0.0
JACXYV010000051.1	100	3999	2514	102	58	94.016	0.0
JACXYV010000044.1	100	4150	2529	101	32	95.004	0.0
JACXYV010000044.1	100	4137	2527	102	33	94.929	0.0
JACXYV010000044.1	100	2170	1347	47	31	94.526	0.0
WBOJ01000007.1	100	4145	2527	99	34	95.000	0.0
WBOJ01000007.1	100	4141	2526	102	32	94.962	0.0
WBOJ01000007.1	100	3073	1814	61	11	96.182	0.0
WBOJ01000007.1	100	1561	1097	56	56	90.736	0.0
JACXYV010000043.1	100	4143	2527	102	32	94.964	0.0
JACXYV010000043.1	100	4130	2525	102	34	94.889	0.0
JACXYV010000043.1	100	4122	2524	102	35	94.852	0.0
JACXYV010000039.1	100	4143	2527	102	32	94.964	0.0
JACXYV010000039.1	100	4132	2526	102	34	94.891	0.0
JACXYV010000039.1	100	4115	2523	101	37	94.814	0.0
JACXYV010000030.1	100	4143	2528	101	33	94.966	0.0
JACXYV010000030.1	100	4135	2526	102	33	94.927	0.0
JACXYV010000030.1	100	4113	2524	101	38	94.780	0.0
JACXYV010000030.1	100	4106	2522	102	38	94.741	0.0
JACXYV010000030.1	100	4071	2519	100	46	94.522	0.0
JACXYV010000030.1	100	4058	2517	101	47	94.447	0.0
JACXYV010000030.1	100	4013	2512	102	54	94.153	0.0
JACXYV010000030.1	100	3799	2491	102	92	92.775	0.0
JACXYV010000030.1	100	3668	2298	81	60	94.219	0.0
JACXYV010000030.1	100	3609	2450	104	115	91.795	0.0
JAKLNB010000448.1	99	4141	2517	100	30	95.089	0.0
JAHAQQ010000405.1	99	4141	2517	100	30	95.089	0.0
JACXYV010000053.1	100	4137	2527	101	34	94.929	0.0
JACXYV010000053.1	100	4024	2510	103	50	94.255	0.0
JACXYV010000047.1	100	4137	2527	102	33	94.929	0.0
JACXYV010000047.1	100	4120	2526	100	38	94.820	0.0
JACXYV010000034.1	100	4137	2526	104	31	94.927	0.0
JACXYV010000034.1	100	4122	2526	102	36	94.820	0.0
JACXYV010000034.1	100	4000	2510	102	56	94.078	0.0
JACXYV010000034.1	100	3657	2310	85	64	93.941	0.0
JACXYV010000045.1	100	4130	2526	101	35	94.891	0.0
JACXYV010000045.1	100	4117	2525	103	36	94.782	0.0
JACXYV010000045.1	100	911	622	32	26	91.471	0.0
JACXYV010000033.1	100	4130	2526	101	35	94.891	0.0
JACXYV010000033.1	100	4115	2522	103	35	94.812	0.0
JACXYV010000033.1	100	4096	2521	100	41	94.703	0.0
JACXYV010000033.1	100	3993	2515	104	58	93.948	0.0
JACXYV010000033.1	100	503	358	23	16	90.176	1.30e-137
JACXYV010000050.1	100	4128	2527	101	36	94.857	0.0
JACXYV010000050.1	100	4060	2514	104	43	94.476	0.0
JACXYV010000040.1	100	4122	2524	102	35	94.852	0.0
JACXYV010000040.1	100	4096	2521	105	37	94.668	0.0
JACXYV010000040.1	100	1749	1190	60	49	91.609	0.0
MSFM01000039.1	100	4117	2527	84	52	94.893	0.0
MSFM01000039.1	100	75.0	42	1	0	97.674	1.21e-08
NW_020194374.1	100	4117	2527	84	52	94.893	0.0
NW_020194374.1	100	75.0	42	1	0	97.674	1.21e-08
MSFL01000155.1	95	4111	2437	78	22	96.058	0.0
NW_020290560.1	95	4111	2437	78	22	96.058	0.0
JAASRZ010000049.1	100	4109	2527	102	39	94.715	0.0
JAASRZ010000049.1	100	4100	2523	109	34	94.636	0.0
JAASRZ010000049.1	100	2826	1753	79	26	94.349	0.0
JAASRZ010000049.1	100	1195	703	19	7	96.433	0.0
JAASRZ010000049.1	100	204	134	8	3	92.414	1.48e-47
CAJVNO010000062.1	100	4087	2516	114	30	94.586	0.0
JACXYV010000046.1	100	4080	2519	101	43	94.593	0.0
JACXYV010000046.1	100	2087	1431	69	65	91.438	0.0
JACXYV010000046.1	100	1940	1169	32	22	95.585	0.0
JACXYV010000046.1	100	1315	777	25	6	96.163	0.0
MSFL01000146.1	95	4067	2427	81	25	95.815	0.0
NW_020290551.1	95	4067	2427	81	25	95.815	0.0
JACXYV010000048.1	100	4048	2517	105	46	94.340	0.0
JACXYV010000048.1	100	3951	2507	104	64	93.720	0.0
MSFN02000020.1	98	4043	2418	82	26	95.724	0.0
MSFN02000020.1	98	4010	2413	82	31	95.527	0.0
MSFN02000020.1	98	137	101	6	6	89.381	1.52e-27
MSFN02000020.1	98	137	101	6	6	89.381	1.52e-27
MSFN02000016.1	98	4043	2418	82	26	95.724	0.0
MSFN02000016.1	98	4043	2418	82	26	95.724	0.0
MSFN02000016.1	98	137	101	6	6	89.381	1.52e-27
MSFN02000016.1	98	137	101	6	6	89.381	1.52e-27
MSFN02000013.1	98	4043	2418	82	26	95.724	0.0
MSFN02000013.1	98	132	98	7	5	89.091	7.06e-26
NW_024468495.1	98	4043	2418	82	26	95.724	0.0
NW_024468495.1	98	4010	2413	82	31	95.527	0.0
NW_024468495.1	98	137	101	6	6	89.381	1.52e-27
NW_024468495.1	98	137	101	6	6	89.381	1.52e-27
NW_024468491.1	98	4043	2418	82	26	95.724	0.0
NW_024468491.1	98	4043	2418	82	26	95.724	0.0
NW_024468491.1	98	137	101	6	6	89.381	1.52e-27
NW_024468491.1	98	137	101	6	6	89.381	1.52e-27
NW_024468488.1	98	4043	2418	82	26	95.724	0.0
NW_024468488.1	98	132	98	7	5	89.091	7.06e-26
MSFN02000018.1	98	4041	2418	81	27	95.724	0.0
MSFN02000018.1	98	4008	2410	80	32	95.559	0.0
MSFN02000018.1	98	143	102	6	5	90.265	3.26e-29
MSFN02000018.1	98	137	101	6	6	89.381	1.52e-27
NW_024468493.1	98	4041	2418	81	27	95.724	0.0
NW_024468493.1	98	4008	2410	80	32	95.559	0.0
NW_024468493.1	98	143	102	6	5	90.265	3.26e-29
NW_024468493.1	98	137	101	6	6	89.381	1.52e-27
MSFN02000022.1	98	4039	2417	80	28	95.723	0.0
MSFN02000022.1	98	497	285	4	3	97.603	6.04e-136
MSFN02000022.1	98	141	101	6	5	90.179	1.17e-28
NW_024468497.1	98	4039	2417	80	28	95.723	0.0
NW_024468497.1	98	497	285	4	3	97.603	6.04e-136
NW_024468497.1	98	141	101	6	5	90.179	1.17e-28
JAMABY010000049.1	99	4026	2409	92	18	95.633	0.0
JAMABY010000049.1	99	4004	2405	96	18	95.474	0.0
JAMABY010000049.1	99	135	96	9	2	89.720	5.46e-27
JAMABY010000049.1	99	135	96	9	2	89.720	5.46e-27
JAMADR010000049.1	100	4021	2518	119	41	94.025	0.0
JAMADP010000070.1	100	4021	2518	119	41	94.025	0.0
MSFN02000021.1	98	4013	2414	78	34	95.566	0.0
MSFN02000021.1	98	970	550	11	1	97.865	0.0
MSFN02000021.1	98	137	101	6	6	89.381	1.52e-27
NW_024468496.1	98	4013	2414	78	34	95.566	0.0
NW_024468496.1	98	970	550	11	1	97.865	0.0
NW_024468496.1	98	137	101	6	6	89.381	1.52e-27
PNEM01000003.1	100	4012	2519	111	50	93.993	0.0
JAMADS010000020.1	100	4008	2516	119	43	93.951	0.0
QBDR01000027.1	100	4008	2516	119	43	93.951	0.0
JAMADT010000070.1	100	4008	2516	119	43	93.951	0.0
JAJAEC010000074.1	97	4004	2381	80	21	95.931	0.0
JAJAEC010000074.1	97	115	92	10	4	86.792	7.11e-21
JAMAHQ010000420.1	97	4004	2381	80	21	95.931	0.0
JAMAHQ010000420.1	97	115	92	10	4	86.792	7.11e-21
JAMFNW010000055.1	97	4004	2381	80	21	95.931	0.0
JAMFNW010000055.1	97	4004	2381	80	21	95.931	0.0
JAMFNW010000055.1	97	115	92	10	4	86.792	7.11e-21
JAMFNW010000055.1	97	115	92	10	4	86.792	7.11e-21
JAMAHS010000046.1	97	4004	2381	80	21	95.931	0.0
JAMAHS010000046.1	97	115	92	10	4	86.792	7.11e-21
JAMABK010000015.1	97	4004	2381	80	21	95.931	0.0
JAMABK010000015.1	97	115	92	10	4	86.792	7.11e-21
JAMAHT010000021.1	97	4004	2381	80	21	95.931	0.0
JAMAHT010000021.1	97	115	92	10	4	86.792	7.11e-21
RCNU01000051.1	100	4004	2510	126	36	93.937	0.0
RCNU01000051.1	100	717	437	22	2	94.794	0.0
RCNU01000051.1	100	326	265	22	18	86.885	3.02e-84
RCNU01000028.1	100	4004	2510	126	36	93.937	0.0
JAMAHR010000016.1	97	4004	2381	80	21	95.931	0.0
JAMAHR010000016.1	97	115	92	10	4	86.792	7.11e-21
JAMAHU010000063.1	97	4004	2381	80	21	95.931	0.0
JAMAHU010000063.1	97	115	92	10	4	86.792	7.11e-21
NW_021167190.1	100	4004	2510	126	36	93.937	0.0
NW_021167190.1	100	717	437	22	2	94.794	0.0
NW_021167190.1	100	326	265	22	18	86.885	3.02e-84
NW_021167167.1	100	4004	2510	126	36	93.937	0.0
JAHXQV010000060.1	96	4000	2355	72	18	96.319	0.0
JAHXQV010000060.1	96	95.3	91	10	8	83.486	9.26e-15
CDMC01000060.1	96	4000	2355	72	18	96.319	0.0
CDMC01000060.1	96	95.3	91	10	8	83.486	9.26e-15
JAMAHF010000253.1	96	3997	2356	71	20	96.281	0.0
JAMAHF010000253.1	96	95.3	91	10	8	83.486	9.26e-15
JALZZG010000113.1	97	3995	2381	80	23	95.853	0.0
JALZZG010000113.1	97	110	91	11	4	85.849	3.31e-19
JALZYW010000096.1	97	3995	2381	80	23	95.853	0.0
JALZYW010000096.1	97	110	91	11	4	85.849	3.31e-19
JALZZL010000006.1	97	3995	2381	80	23	95.853	0.0
JALZZL010000006.1	97	110	91	11	4	85.849	3.31e-19
JALZZO010000056.1	97	3995	2381	80	23	95.853	0.0
JALZZO010000056.1	97	110	91	11	4	85.849	3.31e-19
JALZYR010000113.1	97	3995	2381	80	23	95.853	0.0
JALZYR010000113.1	97	110	91	11	4	85.849	3.31e-19
JALZZD010000127.1	97	3995	2381	80	23	95.853	0.0
JALZZD010000127.1	97	110	91	11	4	85.849	3.31e-19
JALZZR010000073.1	97	3995	2381	80	23	95.853	0.0
JALZZR010000073.1	97	110	91	11	4	85.849	3.31e-19
JAMFMN010000012.1	97	3995	2381	80	23	95.853	0.0
JAMFMN010000012.1	97	110	91	11	4	85.849	3.31e-19
JALZZC010000012.1	97	3995	2381	80	23	95.853	0.0
JALZZC010000012.1	97	110	91	11	4	85.849	3.31e-19
JALZYX010000138.1	97	3995	2381	80	23	95.853	0.0
JALZYX010000138.1	97	110	91	11	4	85.849	3.31e-19
JALZZM010000228.1	97	3989	2380	80	24	95.813	0.0
JALZZM010000228.1	97	110	91	11	4	85.849	3.31e-19
JALZYQ010000125.1	97	3989	2380	80	24	95.813	0.0
JALZYQ010000125.1	97	110	91	11	4	85.849	3.31e-19
JALZZJ010000047.1	97	3989	2380	80	24	95.813	0.0
JALZZJ010000047.1	97	110	91	11	4	85.849	3.31e-19
JALZZH010000020.1	97	3989	2380	80	24	95.813	0.0
JALZZH010000020.1	97	110	91	11	4	85.849	3.31e-19
JALZZB010000016.1	97	3989	2380	80	24	95.813	0.0
JALZZB010000016.1	97	110	91	11	4	85.849	3.31e-19
DS027048.1	87	3989	2261	39	9	97.921	0.0
JALZZN010000013.1	97	3989	2380	80	24	95.813	0.0
JALZZN010000013.1	97	110	91	11	4	85.849	3.31e-19
JALZZN010000013.1	97	95.3	57	3	0	95.000	9.26e-15
JALZYY010000065.1	97	3989	2380	80	24	95.813	0.0
JALZYY010000065.1	97	110	91	11	4	85.849	3.31e-19
JALZYV010000007.1	97	3989	2380	80	24	95.813	0.0
JALZYV010000007.1	97	110	91	11	4	85.849	3.31e-19
JALZZF010000098.1	97	3989	2380	80	24	95.813	0.0
JALZZF010000098.1	97	110	91	11	4	85.849	3.31e-19
JALZYO010000011.1	97	3989	2380	80	24	95.813	0.0
JALZYO010000011.1	97	110	91	11	4	85.849	3.31e-19
JALZYS010000038.1	97	3989	2380	80	24	95.813	0.0
JALZYS010000038.1	97	110	91	11	4	85.849	3.31e-19
JALZZI010000243.1	97	3989	2380	80	24	95.813	0.0
JALZZI010000243.1	97	110	91	11	4	85.849	3.31e-19
JALZZI010000243.1	97	65.8	35	0	0	100.000	7.26e-06
JALZYZ010000092.1	97	3989	2380	80	24	95.813	0.0
JALZYZ010000092.1	97	110	91	11	4	85.849	3.31e-19
JALZZP010000061.1	97	3989	2380	80	24	95.813	0.0
JALZZP010000061.1	97	110	91	11	4	85.849	3.31e-19
JALZYU010000016.1	97	3989	2380	80	24	95.813	0.0
JALZYU010000016.1	97	110	91	11	4	85.849	3.31e-19
NW_001517105.1	87	3989	2261	39	9	97.921	0.0
JALZZK010000021.1	97	3984	2379	81	24	95.773	0.0
JALZZK010000021.1	97	110	91	11	4	85.849	3.31e-19
WOYA01000087.1	97	3984	2377	85	20	95.770	0.0
WOYA01000087.1	97	115	92	10	4	86.792	7.11e-21
JALZZE010000013.1	97	3984	2379	81	24	95.773	0.0
JALZZE010000013.1	97	110	91	11	4	85.849	3.31e-19
MSFL01000192.1	91	3982	2333	67	17	96.525	0.0
JAMAAR010000004.1	97	3982	2377	84	21	95.770	0.0
JAMAAR010000004.1	97	121	93	9	4	87.736	1.53e-22
JAMABB010000099.1	97	3982	2377	84	21	95.770	0.0
JAMABB010000099.1	97	121	93	9	4	87.736	1.53e-22
JAMAAY010000015.1	97	3982	2377	84	21	95.770	0.0
JAMAAY010000015.1	97	121	93	9	4	87.736	1.53e-22
JAMAAZ010000099.1	97	3982	2377	84	21	95.770	0.0
JAMAAZ010000099.1	97	121	93	9	4	87.736	1.53e-22
JAJAED010000080.1	97	3982	2377	84	21	95.770	0.0
JAJAED010000080.1	97	121	93	9	4	87.736	1.53e-22
JAMAAW010000014.1	97	3982	2377	84	21	95.770	0.0
JAMAAW010000014.1	97	121	93	9	4	87.736	1.53e-22
JAMAAU010000012.1	97	3982	2377	84	21	95.770	0.0
JAMAAU010000012.1	97	121	93	9	4	87.736	1.53e-22
JAMABE010000109.1	97	3982	2377	84	21	95.770	0.0
JAMABE010000109.1	97	121	93	9	4	87.736	1.53e-22
QAGH01001328.1	97	3982	2377	84	21	95.770	0.0
QAGH01001328.1	97	121	93	9	4	87.736	1.53e-22
JAMAAT010000061.1	97	3982	2377	84	21	95.770	0.0
JAMAAT010000061.1	97	121	93	9	4	87.736	1.53e-22
JAMABC010000012.1	97	3982	2377	84	21	95.770	0.0
JAMABC010000012.1	97	121	93	9	4	87.736	1.53e-22
AP024448.1	98	3982	2377	84	21	95.770	0.0
AP024448.1	98	3982	2377	84	21	95.770	0.0
AP024448.1	98	3982	2377	84	21	95.770	0.0
AP024448.1	98	3982	2377	84	21	95.770	0.0
AP024448.1	98	121	114	13	9	83.824	1.53e-22
AP024448.1	98	121	114	13	9	83.824	1.53e-22
AP024448.1	98	121	114	13	9	83.824	1.53e-22
AP024448.1	98	121	114	13	9	83.824	1.53e-22
JAMAAS010000050.1	97	3982	2377	84	21	95.770	0.0
JAMAAS010000050.1	97	121	93	9	4	87.736	1.53e-22
JAMABA010000012.1	97	3982	2377	84	21	95.770	0.0
JAMABA010000012.1	97	121	93	9	4	87.736	1.53e-22
JAMABD010000068.1	97	3982	2377	84	21	95.770	0.0
JAMABD010000068.1	97	121	93	9	4	87.736	1.53e-22
JAMAAV010000011.1	97	3982	2377	84	21	95.770	0.0
JAMAAV010000011.1	97	121	93	9	4	87.736	1.53e-22
JAMAAX010000016.1	97	3982	2377	84	21	95.770	0.0
JAMAAX010000016.1	97	115	90	9	4	87.379	7.11e-21
NC_054862.1	98	3982	2377	84	21	95.770	0.0
NC_054862.1	98	3982	2377	84	21	95.770	0.0
NC_054862.1	98	3982	2377	84	21	95.770	0.0
NC_054862.1	98	3982	2377	84	21	95.770	0.0
NC_054862.1	98	121	114	13	9	83.824	1.53e-22
NC_054862.1	98	121	114	13	9	83.824	1.53e-22
NC_054862.1	98	121	114	13	9	83.824	1.53e-22
NC_054862.1	98	121	114	13	9	83.824	1.53e-22
NW_020290597.1	91	3982	2333	67	17	96.525	0.0
JAMABJ010000010.1	97	3978	2376	86	20	95.729	0.0
JAMABJ010000010.1	97	121	93	9	4	87.736	1.53e-22
JAMAHH010000222.1	99	3976	2404	93	26	95.283	0.0
JAMAHH010000222.1	99	167	101	3	2	95.283	1.94e-36
JAMAHK010000215.1	99	3976	2404	93	26	95.283	0.0
JAMAHK010000215.1	99	167	101	3	2	95.283	1.94e-36
JAMAHL010000227.1	99	3976	2404	93	26	95.283	0.0
JAMAHL010000227.1	99	167	101	3	2	95.283	1.94e-36
MAQV01000001.1	99	3976	2404	93	26	95.283	0.0
MAQV01000001.1	99	3976	2404	93	26	95.283	0.0
MAQV01000001.1	99	3976	2404	93	26	95.283	0.0
MAQV01000001.1	99	3975	2404	92	27	95.283	0.0
MAQV01000001.1	99	3969	2403	92	28	95.244	0.0
MAQV01000001.1	99	3969	2403	93	27	95.244	0.0
MAQV01000001.1	99	3941	2399	91	33	95.085	0.0
MAQV01000001.1	99	3934	2398	90	35	95.046	0.0
MAQV01000001.1	99	3884	2391	90	43	94.731	0.0
MAQV01000001.1	99	167	101	3	2	95.283	1.94e-36
MAQV01000001.1	99	167	101	3	2	95.283	1.94e-36
MAQV01000001.1	99	167	101	3	2	95.283	1.94e-36
MAQV01000001.1	99	167	101	3	2	95.283	1.94e-36
MAQV01000001.1	99	167	101	3	2	95.283	1.94e-36
MAQV01000001.1	99	167	101	3	2	95.283	1.94e-36
MAQV01000001.1	99	167	101	3	2	95.283	1.94e-36
MAQV01000001.1	99	167	101	3	2	95.283	1.94e-36
MAQV01000001.1	99	167	101	3	2	95.283	1.94e-36
JAMAHI010000081.1	99	3976	2404	93	26	95.283	0.0
JAMAHI010000081.1	99	167	101	3	2	95.283	1.94e-36
JAMAHJ010000127.1	99	3976	2404	93	26	95.283	0.0
JAMAHJ010000127.1	99	167	101	3	2	95.283	1.94e-36
JAMAHG010000262.1	99	3976	2404	93	26	95.283	0.0
JAMAHG010000262.1	99	167	101	3	2	95.283	1.94e-36
JAMAHM010000141.1	99	3976	2404	93	26	95.283	0.0
JAMAHM010000141.1	99	167	101	3	2	95.283	1.94e-36
JAJFZZ010000005.1	99	3976	2404	93	26	95.283	0.0
JAJFZZ010000005.1	99	3975	2384	87	23	95.589	0.0
JAJFZZ010000005.1	99	3965	2403	93	28	95.206	0.0
JAJFZZ010000005.1	99	3936	2403	91	36	94.980	0.0
JAJFZZ010000005.1	99	1855	1211	67	29	92.655	0.0
JAJFZZ010000005.1	99	167	101	3	2	95.283	1.94e-36
JAJFZZ010000005.1	99	167	101	3	2	95.283	1.94e-36
JAJFZZ010000005.1	99	167	101	3	2	95.283	1.94e-36
JAJFZZ010000005.1	99	159	100	3	3	94.340	3.24e-34
JAJFZZ010000005.1	99	156	100	3	4	93.458	4.19e-33
AP024422.1	99	3969	2406	91	30	95.212	0.0
AP024422.1	99	3969	2406	91	30	95.212	0.0
AP024422.1	99	3969	2406	91	30	95.212	0.0
AP024422.1	99	3969	2406	91	30	95.212	0.0
AP024422.1	99	3969	2406	91	30	95.212	0.0
AP024422.1	99	3969	2406	91	30	95.212	0.0
AP024422.1	99	3969	2406	91	30	95.212	0.0
AP024422.1	99	3969	2406	91	30	95.212	0.0
AP024422.1	99	3969	2406	91	30	95.212	0.0
AP024422.1	99	167	101	3	2	95.283	1.94e-36
AP024422.1	99	167	101	3	2	95.283	1.94e-36
AP024422.1	99	167	101	3	2	95.283	1.94e-36
AP024422.1	99	167	101	3	2	95.283	1.94e-36
AP024422.1	99	167	101	3	2	95.283	1.94e-36
AP024422.1	99	167	101	3	2	95.283	1.94e-36
AP024422.1	99	167	101	3	2	95.283	1.94e-36
AP024422.1	99	167	101	3	2	95.283	1.94e-36
AP024422.1	99	167	101	3	2	95.283	1.94e-36
NC_057368.1	99	3969	2406	91	30	95.212	0.0
NC_057368.1	99	3969	2406	91	30	95.212	0.0
NC_057368.1	99	3969	2406	91	30	95.212	0.0
NC_057368.1	99	3969	2406	91	30	95.212	0.0
NC_057368.1	99	3969	2406	91	30	95.212	0.0
NC_057368.1	99	3969	2406	91	30	95.212	0.0
NC_057368.1	99	3969	2406	91	30	95.212	0.0
NC_057368.1	99	3969	2406	91	30	95.212	0.0
NC_057368.1	99	3969	2406	91	30	95.212	0.0
NC_057368.1	99	167	101	3	2	95.283	1.94e-36
NC_057368.1	99	167	101	3	2	95.283	1.94e-36
NC_057368.1	99	167	101	3	2	95.283	1.94e-36
NC_057368.1	99	167	101	3	2	95.283	1.94e-36
NC_057368.1	99	167	101	3	2	95.283	1.94e-36
NC_057368.1	99	167	101	3	2	95.283	1.94e-36
NC_057368.1	99	167	101	3	2	95.283	1.94e-36
NC_057368.1	99	167	101	3	2	95.283	1.94e-36
NC_057368.1	99	167	101	3	2	95.283	1.94e-36
JAAXYA010000249.1	96	3965	2349	76	20	96.074	0.0
JAAXYA010000249.1	96	121	93	9	4	87.736	1.53e-22
JAILXB010000105.1	99	3965	2402	95	26	95.204	0.0
JAILXB010000105.1	99	167	101	3	2	95.283	1.94e-36
JAKLMM010000110.1	99	3965	2402	95	26	95.204	0.0
JAKLMM010000110.1	99	167	101	3	2	95.283	1.94e-36
JAKLNT010000379.1	83	3964	2183	12	5	99.227	0.0
JAGHLQ010000003.1	98	3964	2402	93	28	95.204	0.0
JAGHLQ010000003.1	98	132	103	6	8	88.034	7.06e-26
JAGHLQ010000011.1	98	3964	2388	86	28	95.444	0.0
JAGHLQ010000011.1	98	1770	996	19	0	98.128	0.0
JAGHLQ010000011.1	98	132	103	6	8	88.034	7.06e-26
PSNO01000019.1	99	3964	2388	86	28	95.444	0.0
PSNO01000019.1	99	1175	789	45	25	91.851	0.0
PSNO01000019.1	99	348	203	6	1	96.667	6.44e-91
PSNO01000019.1	99	132	103	6	8	88.034	7.06e-26
PSNO01000019.1	99	126	100	7	7	87.719	3.28e-24
PSNO01000017.1	98	3964	2388	86	28	95.444	0.0
PSNO01000017.1	98	3461	2049	61	21	96.152	0.0
PSNO01000017.1	98	132	103	6	8	88.034	7.06e-26
PSNO01000017.1	98	130	102	7	7	87.931	2.54e-25
PSNO01000015.1	98	3964	2402	93	28	95.204	0.0
PSNO01000015.1	98	3912	2395	91	38	94.889	0.0
PSNO01000015.1	98	3718	2364	94	65	93.698	0.0
PSNO01000015.1	98	132	103	6	8	88.034	7.06e-26
PSNO01000015.1	98	130	102	7	7	87.931	2.54e-25
PSNO01000015.1	98	130	103	5	9	88.034	2.54e-25
PSNO01000014.1	98	3964	2402	93	28	95.204	0.0
PSNO01000014.1	98	3964	2402	93	28	95.204	0.0
PSNO01000014.1	98	3814	2316	88	30	95.152	0.0
PSNO01000014.1	98	132	103	6	8	88.034	7.06e-26
PSNO01000014.1	98	132	103	6	8	88.034	7.06e-26
PSNO01000014.1	98	130	103	5	9	88.034	2.54e-25
PSNO01000016.1	98	3958	2388	86	29	95.406	0.0
PSNO01000016.1	98	3932	2384	85	34	95.246	0.0
PSNO01000016.1	98	132	103	6	8	88.034	7.06e-26
PSNO01000016.1	98	130	103	5	9	88.034	2.54e-25
PSNO01000002.1	98	3956	2401	93	29	95.164	0.0
PSNO01000002.1	98	3943	2399	93	31	95.085	0.0
PSNO01000002.1	98	132	103	6	8	88.034	7.06e-26
PSNO01000002.1	98	132	103	6	8	88.034	7.06e-26
MSFL01000187.1	96	3952	2434	77	56	94.819	0.0
JACXYV010000038.1	100	3952	2512	111	60	93.627	0.0
JACXYV010000038.1	100	3834	2494	114	76	92.921	0.0
JACXYV010000038.1	100	3760	2488	112	91	92.456	0.0
NW_020290592.1	96	3952	2434	77	56	94.819	0.0
WXEU01000009.1	98	3951	2386	87	29	95.364	0.0
WXEU01000009.1	98	3945	2385	87	30	95.324	0.0
WXEU01000009.1	98	3945	2385	87	30	95.324	0.0
WXEU01000009.1	98	3655	2338	78	81	93.632	0.0
WXEU01000009.1	98	130	100	5	8	88.496	2.54e-25
WXEU01000009.1	98	130	100	5	8	88.496	2.54e-25
WXEU01000009.1	98	130	100	5	8	88.496	2.54e-25
WXEU01000009.1	98	128	99	5	8	88.393	9.13e-25
PSNO01000024.1	98	3943	2385	86	31	95.324	0.0
PSNO01000024.1	98	132	103	6	8	88.034	7.06e-26
JAGUQC010000016.1	97	3940	2374	83	30	95.456	0.0
JAGUQC010000016.1	97	104	91	10	6	85.047	1.54e-17
JACVQN010000201.1	97	3940	2374	83	30	95.456	0.0
JACVQN010000201.1	97	104	91	10	6	85.047	1.54e-17
JACWGA010000006.1	97	3940	2374	83	30	95.456	0.0
JACWGA010000006.1	97	104	91	10	6	85.047	1.54e-17
JAMAHP010000181.1	100	3938	2286	52	20	96.947	0.0
JAMAHP010000181.1	100	394	335	32	23	85.897	8.16e-105
LHQR01000026.1	100	3934	2487	146	26	93.531	0.0
NW_024467432.1	100	3934	2487	146	26	93.531	0.0
JACSOR010000201.1	91	3923	2320	78	16	96.106	0.0
WOFQ01000267.1	99	3910	2474	141	30	93.535	0.0
NIXA01000127.1	93	3904	2342	90	19	95.553	0.0
NIXA01000127.1	93	73.1	43	2	0	95.556	4.34e-08
WXEU01000010.1	98	3897	2391	94	37	94.806	0.0
WXEU01000010.1	98	130	100	5	8	88.496	2.54e-25
MSFL01000178.1	91	3892	2325	80	23	95.758	0.0
NW_020290583.1	91	3892	2325	80	23	95.758	0.0
JAMAFV010000131.1	100	3819	2481	150	45	92.713	0.0
JAMAFU010000007.1	100	3816	2481	150	46	92.678	0.0
JAMAFW010000152.1	100	3816	2481	150	46	92.678	0.0
JAMAGR010000149.1	100	3799	2473	148	48	92.656	0.0
JAMAGO010000131.1	100	3799	2473	148	48	92.656	0.0
JAMAGS010000128.1	100	3799	2473	148	48	92.656	0.0
JAMAGT010000027.1	100	3799	2473	148	48	92.656	0.0
JAMAGN010000108.1	100	3799	2473	148	48	92.656	0.0
JAMAGQ010000140.1	100	3799	2473	148	48	92.656	0.0
JAMAFY010000057.1	100	3797	2470	153	43	92.648	0.0
JAMAGA010000048.1	100	3797	2470	153	43	92.648	0.0
JAMAFZ010000028.1	100	3797	2470	153	43	92.648	0.0
JAMAGD010000134.1	100	3792	2472	147	50	92.619	0.0
JAMAGB010000102.1	100	3792	2472	147	50	92.619	0.0
JAKLMW010000142.1	100	3792	2470	151	46	92.613	0.0
JABUIS010000056.1	100	3792	2472	147	50	92.619	0.0
JABUIS010000055.1	100	3792	2472	147	50	92.619	0.0
JABUIS010000054.1	100	3792	2472	147	50	92.619	0.0
JABUIS010000052.1	100	3792	2472	147	50	92.619	0.0
JABUIS010000049.1	100	3792	2472	147	50	92.619	0.0
JABUIS010000048.1	100	3792	2472	147	50	92.619	0.0
JABUIS010000045.1	100	3792	2472	147	50	92.619	0.0
JABUIS010000033.1	100	3792	2472	147	50	92.619	0.0
JABUIS010000033.1	100	3786	2472	147	51	92.584	0.0
JABUIS010000033.1	100	2481	1855	126	104	88.969	0.0
JAMAGC010000082.1	100	3792	2472	147	50	92.619	0.0
MIKG01000049.1	100	3790	2470	150	47	92.613	0.0
NW_024468085.1	100	3790	2470	150	47	92.613	0.0
NHZS01000571.1	100	3788	2468	156	42	92.573	0.0
JACVQZ010000011.1	99	3784	2464	150	46	92.632	0.0
EQ962657.1	100	3784	2470	148	50	92.579	0.0
EQ962657.1	100	148	136	13	12	84.472	7.01e-31
JNNX01000010.1	100	3784	2471	152	47	92.547	0.0
NW_002990118.1	100	3784	2470	148	50	92.579	0.0
NW_002990118.1	100	148	136	13	12	84.472	7.01e-31
JAMAGL010000087.1	100	3779	2468	152	47	92.538	0.0
CP017345.1	100	3771	2464	156	44	92.492	0.0
CP017345.1	100	3760	2463	156	46	92.420	0.0
CP017345.1	100	3760	2463	156	46	92.420	0.0
CP017345.1	100	3760	2463	156	46	92.420	0.0
CP017345.1	100	3747	2461	156	48	92.345	0.0
CP017345.1	100	2713	1843	132	44	91.283	0.0
MJVA01000145.1	100	3760	2477	148	58	92.322	0.0
MJVA01000145.1	100	69.4	37	0	0	100.000	5.61e-07
CP036229.1	100	3757	2463	158	45	92.386	0.0
CP036229.1	100	3753	2463	158	46	92.351	0.0
CP036229.1	100	3753	2463	158	46	92.351	0.0
CP036229.1	100	2193	1450	60	57	92.534	0.0
PQMF01000356.1	93	3740	2372	96	62	93.755	0.0
MSFL01000118.1	89	3736	2264	83	30	95.246	0.0
JAMAGK010000163.1	100	3736	2472	153	57	92.170	0.0
NW_020290523.1	89	3736	2264	83	30	95.246	0.0
JABUIS010000047.1	100	3735	2468	148	60	92.227	0.0
JAMAFX010000591.1	97	3725	2334	126	26	93.886	0.0
JAMAFX010000591.1	97	121	93	9	4	87.736	1.53e-22
JAMAGI010000135.1	100	3722	2470	156	57	92.061	0.0
JAMAGJ010000117.1	100	3722	2470	156	57	92.061	0.0
CP055901.1	100	3722	2469	157	56	92.058	0.0
CP055901.1	100	3716	2469	157	57	92.024	0.0
CP055901.1	100	3716	2469	157	57	92.024	0.0
CP055901.1	100	3716	2469	157	57	92.024	0.0
CP055901.1	100	3716	2469	157	57	92.024	0.0
CP055901.1	100	3716	2469	157	57	92.024	0.0
CP055901.1	100	3711	2468	157	58	91.987	0.0
CP055901.1	100	3672	2462	157	64	91.763	0.0
NC_049564.1	100	3722	2469	157	56	92.058	0.0
NC_049564.1	100	3716	2469	157	57	92.024	0.0
NC_049564.1	100	3716	2469	157	57	92.024	0.0
NC_049564.1	100	3716	2469	157	57	92.024	0.0
NC_049564.1	100	3716	2469	157	57	92.024	0.0
NC_049564.1	100	3716	2469	157	57	92.024	0.0
NC_049564.1	100	3711	2468	157	58	91.987	0.0
NC_049564.1	100	3672	2462	157	64	91.763	0.0
JAMAGF010000115.1	100	3716	2469	157	57	92.024	0.0
MSFN02000028.1	86	3716	2207	71	21	95.998	0.0
JAMAGG010000200.1	100	3716	2469	157	57	92.024	0.0
JAMAGE010000108.1	100	3716	2469	157	57	92.024	0.0
JAMAGH010000082.1	100	3716	2469	157	57	92.024	0.0
NW_024468503.1	86	3716	2207	71	21	95.998	0.0
CACM01000378.1	100	3709	2452	173	39	92.042	0.0
CACM01000378.1	100	2566	1885	208	32	88.706	0.0
CACM01000378.1	100	254	151	7	0	95.570	1.44e-62
CACM01000378.1	100	76.8	43	1	0	97.727	3.36e-09
QPHH01000078.1	84	3707	2168	63	14	96.570	0.0
JAJAEB010000129.1	91	3707	2213	78	20	95.759	0.0
JAJAEB010000129.1	91	121	93	9	4	87.736	1.53e-22
JAJTJA010000007.1	100	3694	2475	145	74	91.871	0.0
NW_025764283.1	100	3694	2475	145	74	91.871	0.0
MSFL01000172.1	85	3672	2172	57	28	96.234	0.0
NW_020290577.1	85	3672	2172	57	28	96.234	0.0
JAKLNL010000244.1	92	3661	2295	120	29	93.903	0.0
MSFL01000164.1	86	3648	2188	80	21	95.588	0.0
NW_020290569.1	86	3648	2188	80	21	95.588	0.0
KI912132.1	95	3633	2166	72	22	95.841	0.0
KI912132.1	95	390	293	36	4	87.988	1.06e-103
KI912132.1	95	69.4	37	0	0	100.000	5.61e-07
NW_006917114.1	95	3633	2166	72	22	95.841	0.0
NW_006917114.1	95	390	293	36	4	87.988	1.06e-103
NW_006917114.1	95	69.4	37	0	0	100.000	5.61e-07
MSFL01000165.1	86	3611	2183	79	28	95.328	0.0
NW_020290570.1	86	3611	2183	79	28	95.328	0.0
JABCSE010000029.1	100	3598	2141	79	14	95.837	0.0
JABCSE010000029.1	100	704	504	34	22	90.000	0.0
NW_024067592.1	100	3598	2141	79	14	95.837	0.0
NW_024067592.1	100	704	504	34	22	90.000	0.0
CH476663.1	94	3587	2289	146	22	93.162	0.0
CH476663.1	94	3576	2288	147	23	93.084	0.0
CH476663.1	94	73.1	39	0	0	100.000	4.34e-08
CH476663.1	94	73.1	39	0	0	100.000	4.34e-08
NW_001813974.1	94	3587	2289	146	22	93.162	0.0
NW_001813974.1	94	3576	2288	147	23	93.084	0.0
NW_001813974.1	94	73.1	39	0	0	100.000	4.34e-08
NW_001813974.1	94	73.1	39	0	0	100.000	4.34e-08
JABUIS010000042.1	100	3583	2455	151	85	91.230	0.0
JABUIS010000042.1	100	484	428	49	27	84.921	4.70e-132
GG663373.1	99	3581	2392	179	38	91.683	0.0
GG663373.1	99	3581	2392	179	38	91.683	0.0
GG663373.1	99	3567	2389	180	39	91.603	0.0
GG663373.1	99	3443	2379	191	53	90.698	0.0
GG663373.1	99	73.1	39	0	0	100.000	4.34e-08
GG663373.1	99	73.1	39	0	0	100.000	4.34e-08
GG663373.1	99	73.1	39	0	0	100.000	4.34e-08
GG663373.1	99	73.1	39	0	0	100.000	4.34e-08
NW_025544811.1	99	3581	2392	179	38	91.683	0.0
NW_025544811.1	99	3581	2392	179	38	91.683	0.0
NW_025544811.1	99	3567	2389	180	39	91.603	0.0
NW_025544811.1	99	3443	2379	191	53	90.698	0.0
NW_025544811.1	99	73.1	39	0	0	100.000	4.34e-08
NW_025544811.1	99	73.1	39	0	0	100.000	4.34e-08
NW_025544811.1	99	73.1	39	0	0	100.000	4.34e-08
NW_025544811.1	99	73.1	39	0	0	100.000	4.34e-08
JACGXQ010000002.1	99	3579	2435	166	66	91.301	0.0
JAEVHH010000003.1	99	3567	2389	179	40	91.603	0.0
JAEVHH010000003.1	99	3563	2391	177	43	91.574	0.0
JAEVHH010000003.1	99	3550	2392	176	47	91.472	0.0
JAEVHH010000003.1	99	3548	2389	179	44	91.462	0.0
JAEVHH010000003.1	99	3548	2284	150	25	92.883	0.0
JAEVHH010000003.1	99	3546	2388	180	43	91.459	0.0
JAEVHH010000003.1	99	3539	2389	180	45	91.393	0.0
JAEVHH010000003.1	99	3498	2386	177	55	91.138	0.0
JAEVHH010000003.1	99	73.1	39	0	0	100.000	4.34e-08
JAEVHH010000003.1	99	73.1	39	0	0	100.000	4.34e-08
JAEVHH010000003.1	99	73.1	39	0	0	100.000	4.34e-08
JAEVHH010000003.1	99	73.1	39	0	0	100.000	4.34e-08
JAEVHH010000003.1	99	73.1	39	0	0	100.000	4.34e-08
JAEVHH010000003.1	99	73.1	39	0	0	100.000	4.34e-08
JAEVHH010000003.1	99	73.1	39	0	0	100.000	4.34e-08
JAEVHH010000003.1	99	73.1	39	0	0	100.000	4.34e-08
MSFL01000194.1	86	3563	2172	79	34	95.055	0.0
MSFL01000175.1	83	3563	2127	75	19	95.768	0.0
NW_020290599.1	86	3563	2172	79	34	95.055	0.0
NW_020290580.1	83	3563	2127	75	19	95.768	0.0
JALZZQ010000116.1	97	3546	2094	67	16	96.187	0.0
JALZZQ010000116.1	97	433	278	13	7	93.289	1.73e-116
JALZZQ010000116.1	97	110	91	11	4	85.849	3.31e-19
MSFO01000032.1	78	3533	2021	45	7	97.492	0.0
NW_020194429.1	78	3533	2021	45	7	97.492	0.0
LWEC01000617.1	82	3526	2096	77	13	95.883	0.0
JAMAKF010000045.1	77	3506	2003	45	6	97.517	0.0
MSFL01000162.1	81	3500	2073	54	28	96.195	0.0
NW_020290567.1	81	3500	2073	54	28	96.195	0.0
SSOS01000020.1	78	3491	2025	51	13	96.936	0.0
FQSS02000205.1	94	3489	2284	146	41	92.432	0.0
FQSS02000205.1	94	75.0	40	0	0	100.000	1.21e-08
FWWN02000412.1	94	3489	2284	146	41	92.432	0.0
FWWN02000412.1	94	75.0	40	0	0	100.000	1.21e-08
JAMAFS010000167.1	100	3435	2429	193	73	90.130	0.0
MSFL01000196.1	78	3419	2001	51	19	96.620	0.0
NW_020290601.1	78	3419	2001	51	19	96.620	0.0
