# Supplementary material for: Using nanopore sequencing to identify fungi from clinical samples with high phylogenetic resolution
Source: Sci Rep. 2023 Jun 16;13:9785. doi: 10.1038/s41598-023-37016-0 (PMC10275880; doi:10.1038/s41598-023-37016-0)
Supplement: Supplementary file 1 — Supplementary Information. [file 41598_2023_37016_MOESM1_ESM.zip › Supplementary_Information/Supplementary_Data/Data_S5_Mock_blast/results/Mock_RGN5_8_fmt6.txt]

QQSR01000402.1	100	5014	2732	7	1	99.708	0.0
JAJVHL010000002.1	100	4979	2728	11	4	99.453	0.0
JAJVHL010000002.1	100	4972	2727	11	5	99.417	0.0
DS995812.1	100	4951	2724	15	5	99.271	0.0
DS995812.1	100	4951	2724	15	5	99.271	0.0
DS995812.1	100	4951	2724	15	5	99.271	0.0
GG698504.1	100	4935	2721	18	5	99.162	0.0
GG698504.1	100	3771	2065	10	1	99.470	0.0
GG698504.1	100	2218	1272	14	17	97.621	0.0
WOFF01000004.1	100	4913	2719	18	9	99.017	0.0
WOFF01000004.1	100	4913	2719	18	9	99.017	0.0
WOFF01000004.1	100	4909	2719	18	10	98.981	0.0
WOFF01000004.1	100	4900	2717	18	11	98.944	0.0
WOFF01000004.1	100	4881	2714	18	14	98.835	0.0
WOFF01000004.1	100	4850	2710	18	19	98.653	0.0
WOFF01000004.1	100	4820	2706	18	24	98.472	0.0
WOFF01000004.1	100	4748	2699	20	35	98.003	0.0
WOFF01000004.1	100	529	299	0	5	98.355	2.21e-145
ABSU01000048.1	100	4625	2672	54	24	97.164	0.0
ABSU01000048.1	100	4010	2338	52	25	96.812	0.0
NW_003315066.1	100	4625	2672	54	24	97.164	0.0
NW_003315066.1	100	4010	2338	52	25	96.812	0.0
ACYE01000405.1	100	4590	2664	62	22	96.943	0.0
NW_003315232.1	100	4590	2664	62	22	96.943	0.0
CAJUYU010000019.1	100	4475	2659	69	39	96.097	0.0
JAADCK010000559.1	87	4329	2370	8	4	99.496	0.0
DS989826.1	100	4207	2612	87	64	94.535	0.0
DS989826.1	100	4119	2561	89	61	94.467	0.0
DS989826.1	100	4017	2580	115	70	93.309	0.0
DS989826.1	100	3927	2568	121	80	92.741	0.0
NW_003345197.1	100	4207	2612	87	64	94.535	0.0
NW_003345197.1	100	4119	2561	89	61	94.467	0.0
NW_003345197.1	100	4017	2580	115	70	93.309	0.0
NW_003345197.1	100	3927	2568	121	80	92.741	0.0
CAJUYN010000019.1	95	4165	2396	44	21	97.359	0.0
CAJUYN010000019.1	95	215	147	9	5	91.304	7.04e-51
CAJUYN010000019.1	95	158	108	10	1	90.756	1.20e-33
CAJUYN010000019.1	95	69.4	37	0	0	100.000	5.80e-07
CAJUYO010000017.1	99	4148	2398	42	27	97.203	0.0
CAJUYO010000017.1	99	250	226	23	18	84.644	1.93e-61
CAJUYO010000017.1	99	215	147	9	5	91.304	7.04e-51
CAJUYO010000017.1	99	69.4	37	0	0	100.000	5.80e-07
DS995704.1	92	4054	2409	58	39	96.129	0.0
DS995704.1	92	4050	2409	58	40	96.091	0.0
DS995704.1	92	4050	2409	58	40	96.091	0.0
DS995704.1	92	2579	1574	39	40	95.221	0.0
DS995704.1	92	2180	1224	22	0	98.234	0.0
DS995704.1	92	1729	1108	36	40	93.581	0.0
DS995704.1	92	1158	671	18	3	96.965	0.0
DS995704.1	92	787	572	69	3	88.820	0.0
DS995704.1	92	97.1	54	1	0	98.182	2.66e-15
DS995704.1	92	76.8	43	1	0	97.727	3.46e-09
DS995704.1	92	76.8	43	1	0	97.727	3.46e-09
DS995704.1	92	76.8	43	1	0	97.727	3.46e-09
DS995704.1	92	76.8	43	1	0	97.727	3.46e-09
DS995704.1	92	76.8	43	1	0	97.727	3.46e-09
NW_003299166.1	92	4054	2409	58	39	96.129	0.0
NW_003299166.1	92	4050	2409	58	40	96.091	0.0
NW_003299166.1	92	4050	2409	58	40	96.091	0.0
NW_003299166.1	92	2579	1574	39	40	95.221	0.0
NW_003299166.1	92	2180	1224	22	0	98.234	0.0
NW_003299166.1	92	1729	1108	36	40	93.581	0.0
NW_003299166.1	92	1158	671	18	3	96.965	0.0
NW_003299166.1	92	787	572	69	3	88.820	0.0
NW_003299166.1	92	97.1	54	1	0	98.182	2.66e-15
NW_003299166.1	92	76.8	43	1	0	97.727	3.46e-09
NW_003299166.1	92	76.8	43	1	0	97.727	3.46e-09
NW_003299166.1	92	76.8	43	1	0	97.727	3.46e-09
NW_003299166.1	92	76.8	43	1	0	97.727	3.46e-09
NW_003299166.1	92	76.8	43	1	0	97.727	3.46e-09
MU277664.1	92	4026	2400	61	39	96.000	0.0
MU277664.1	92	3984	2388	68	38	95.750	0.0
MU277664.1	92	3925	2381	59	55	95.431	0.0
MU277664.1	92	3923	2384	61	55	95.360	0.0
MU277664.1	92	76.8	43	1	0	97.727	3.46e-09
MU277664.1	92	76.8	43	1	0	97.727	3.46e-09
MU277664.1	92	76.8	43	1	0	97.727	3.46e-09
MU277664.1	92	76.8	43	1	0	97.727	3.46e-09
JAACJD010000002.1	92	3910	2368	88	30	95.253	0.0
JAACJD010000002.1	92	3910	2368	88	30	95.253	0.0
JAACJD010000002.1	92	3910	2368	88	30	95.253	0.0
JAACJD010000002.1	92	2671	1511	31	1	97.926	0.0
JAACJD010000002.1	92	69.4	37	0	0	100.000	5.80e-07
JAACJD010000002.1	92	69.4	37	0	0	100.000	5.80e-07
JAACJD010000002.1	92	69.4	37	0	0	100.000	5.80e-07
NW_022983864.1	92	3910	2368	88	30	95.253	0.0
NW_022983864.1	92	3910	2368	88	30	95.253	0.0
NW_022983864.1	92	3910	2368	88	30	95.253	0.0
NW_022983864.1	92	2671	1511	31	1	97.926	0.0
NW_022983864.1	92	69.4	37	0	0	100.000	5.80e-07
NW_022983864.1	92	69.4	37	0	0	100.000	5.80e-07
NW_022983864.1	92	69.4	37	0	0	100.000	5.80e-07
JWPT01000147.1	92	3568	2052	55	4	97.205	0.0
JWPT01000147.1	92	388	315	20	26	87.258	3.92e-103
JWPT01000147.1	92	76.8	43	1	0	97.727	3.46e-09
GG663373.1	92	3389	2282	171	42	91.463	0.0
GG663373.1	92	3389	2282	171	42	91.463	0.0
GG663373.1	92	3386	2281	170	43	91.460	0.0
GG663373.1	92	3251	2270	181	59	90.438	0.0
GG663373.1	92	69.4	37	0	0	100.000	5.80e-07
GG663373.1	92	69.4	37	0	0	100.000	5.80e-07
GG663373.1	92	69.4	37	0	0	100.000	5.80e-07
GG663373.1	92	69.4	37	0	0	100.000	5.80e-07
NW_025544811.1	92	3389	2282	171	42	91.463	0.0
NW_025544811.1	92	3389	2282	171	42	91.463	0.0
NW_025544811.1	92	3386	2281	170	43	91.460	0.0
NW_025544811.1	92	3251	2270	181	59	90.438	0.0
NW_025544811.1	92	69.4	37	0	0	100.000	5.80e-07
NW_025544811.1	92	69.4	37	0	0	100.000	5.80e-07
NW_025544811.1	92	69.4	37	0	0	100.000	5.80e-07
NW_025544811.1	92	69.4	37	0	0	100.000	5.80e-07
ACFW01000053.1	92	3371	2286	169	49	91.294	0.0
ACFW01000053.1	92	69.4	37	0	0	100.000	5.80e-07
NW_003315975.1	92	3371	2286	169	49	91.294	0.0
NW_003315975.1	92	69.4	37	0	0	100.000	5.80e-07
FQSS02000205.1	91	3367	2269	169	43	91.455	0.0
FQSS02000205.1	91	69.4	41	2	0	95.349	5.80e-07
FWWN02000412.1	91	3367	2269	169	43	91.455	0.0
FWWN02000412.1	91	69.4	41	2	0	95.349	5.80e-07
ACFW01000043.1	92	3365	2285	169	50	91.254	0.0
ACFW01000043.1	92	69.4	37	0	0	100.000	5.80e-07
NW_003315985.1	92	3365	2285	169	50	91.254	0.0
NW_003315985.1	92	69.4	37	0	0	100.000	5.80e-07
PNEM01000003.1	91	3363	2267	158	52	91.522	0.0
PNEM01000003.1	91	69.4	37	0	0	100.000	5.80e-07
CH476663.1	92	3360	2278	173	45	91.266	0.0
CH476663.1	92	3350	2277	174	46	91.189	0.0
CH476663.1	92	69.4	41	2	0	95.349	5.80e-07
CH476663.1	92	69.4	41	2	0	95.349	5.80e-07
NW_001813974.1	92	3360	2278	173	45	91.266	0.0
NW_001813974.1	92	3350	2277	174	46	91.189	0.0
NW_001813974.1	92	69.4	41	2	0	95.349	5.80e-07
NW_001813974.1	92	69.4	41	2	0	95.349	5.80e-07
GG704915.1	92	3350	2285	169	53	91.145	0.0
GG704915.1	92	3350	2285	169	53	91.145	0.0
GG704915.1	92	3350	2285	169	53	91.145	0.0
GG704915.1	92	3347	2285	169	54	91.108	0.0
GG704915.1	92	1722	1738	373	24	81.405	0.0
GG704915.1	92	1496	1300	231	11	84.306	0.0
GG704915.1	92	69.4	37	0	0	100.000	5.80e-07
GG704915.1	92	69.4	37	0	0	100.000	5.80e-07
GG704915.1	92	69.4	37	0	0	100.000	5.80e-07
GG704915.1	92	69.4	37	0	0	100.000	5.80e-07
GG704915.1	92	56.5	30	0	0	100.000	0.005
NW_004504307.1	92	3350	2285	169	53	91.145	0.0
NW_004504307.1	92	3350	2285	169	53	91.145	0.0
NW_004504307.1	92	3350	2285	169	53	91.145	0.0
NW_004504307.1	92	3347	2285	169	54	91.108	0.0
NW_004504307.1	92	1722	1738	373	24	81.405	0.0
NW_004504307.1	92	1496	1300	231	11	84.306	0.0
NW_004504307.1	92	69.4	37	0	0	100.000	5.80e-07
NW_004504307.1	92	69.4	37	0	0	100.000	5.80e-07
NW_004504307.1	92	69.4	37	0	0	100.000	5.80e-07
NW_004504307.1	92	69.4	37	0	0	100.000	5.80e-07
NW_004504307.1	92	56.5	30	0	0	100.000	0.005
JAEVHH010000003.1	92	3349	2278	171	49	91.193	0.0
JAEVHH010000003.1	92	3347	2278	174	47	91.156	0.0
JAEVHH010000003.1	92	3341	2280	169	53	91.127	0.0
JAEVHH010000003.1	92	3336	2279	169	54	91.087	0.0
JAEVHH010000003.1	92	3321	2258	171	47	91.195	0.0
JAEVHH010000003.1	92	3140	1981	124	13	93.532	0.0
JAEVHH010000003.1	92	3134	1980	125	13	93.484	0.0
JAEVHH010000003.1	92	3085	1974	127	20	93.069	0.0
JAEVHH010000003.1	92	303	210	14	7	90.909	1.46e-77
JAEVHH010000003.1	92	303	210	14	7	90.909	1.46e-77
JAEVHH010000003.1	92	298	209	14	8	90.476	6.79e-76
JAEVHH010000003.1	92	69.4	41	2	0	95.349	5.80e-07
JAEVHH010000003.1	92	69.4	41	2	0	95.349	5.80e-07
JAEVHH010000003.1	92	69.4	41	2	0	95.349	5.80e-07
JAEVHH010000003.1	92	69.4	41	2	0	95.349	5.80e-07
JAEVHH010000003.1	92	69.4	41	2	0	95.349	5.80e-07
JAEVHH010000003.1	92	69.4	41	2	0	95.349	5.80e-07
JAEVHH010000003.1	92	69.4	41	2	0	95.349	5.80e-07
JAEVHH010000003.1	92	69.4	41	2	0	95.349	5.80e-07
MSFN02000020.1	91	3315	2254	183	37	91.108	0.0
MSFN02000020.1	91	3295	2251	181	42	90.986	0.0
MSFN02000020.1	91	69.4	39	1	0	97.500	5.80e-07
MSFN02000020.1	91	69.4	39	1	0	97.500	5.80e-07
MSFN02000018.1	91	3315	2254	182	38	91.108	0.0
MSFN02000018.1	91	3286	2250	179	45	90.946	0.0
MSFN02000018.1	91	69.4	39	1	0	97.500	5.80e-07
MSFN02000018.1	91	69.4	39	1	0	97.500	5.80e-07
MSFN02000016.1	91	3315	2254	183	37	91.108	0.0
MSFN02000016.1	91	3315	2254	183	37	91.108	0.0
MSFN02000016.1	91	69.4	39	1	0	97.500	5.80e-07
MSFN02000016.1	91	69.4	39	1	0	97.500	5.80e-07
MSFN02000013.1	91	3315	2254	183	37	91.108	0.0
MSFN02000013.1	91	65.8	35	0	0	100.000	7.50e-06
NW_024468495.1	91	3315	2254	183	37	91.108	0.0
NW_024468495.1	91	3295	2251	181	42	90.986	0.0
NW_024468495.1	91	69.4	39	1	0	97.500	5.80e-07
NW_024468495.1	91	69.4	39	1	0	97.500	5.80e-07
NW_024468493.1	91	3315	2254	182	38	91.108	0.0
NW_024468493.1	91	3286	2250	179	45	90.946	0.0
NW_024468493.1	91	69.4	39	1	0	97.500	5.80e-07
NW_024468493.1	91	69.4	39	1	0	97.500	5.80e-07
NW_024468491.1	91	3315	2254	183	37	91.108	0.0
NW_024468491.1	91	3315	2254	183	37	91.108	0.0
NW_024468491.1	91	69.4	39	1	0	97.500	5.80e-07
NW_024468491.1	91	69.4	39	1	0	97.500	5.80e-07
NW_024468488.1	91	3315	2254	183	37	91.108	0.0
NW_024468488.1	91	65.8	35	0	0	100.000	7.50e-06
JSYV01000010.1	91	3314	2252	180	39	91.137	0.0
JSYV01000010.1	91	69.4	37	0	0	100.000	5.80e-07
JAMAGX010000103.1	92	3312	2266	184	42	90.931	0.0
JAMAGX010000103.1	92	69.4	39	1	0	97.500	5.80e-07
MSFN02000022.1	91	3312	2253	181	39	91.104	0.0
MSFN02000022.1	91	411	270	19	4	92.150	8.36e-110
MSFN02000022.1	91	69.4	39	1	0	97.500	5.80e-07
NW_024468497.1	91	3312	2253	181	39	91.104	0.0
NW_024468497.1	91	411	270	19	4	92.150	8.36e-110
NW_024468497.1	91	69.4	39	1	0	97.500	5.80e-07
JAJAEC010000074.1	91	3304	2255	168	52	91.111	0.0
JAJAEC010000074.1	91	69.4	37	0	0	100.000	5.80e-07
JAMAHQ010000420.1	91	3304	2255	168	52	91.111	0.0
JAMAHQ010000420.1	91	69.4	37	0	0	100.000	5.80e-07
JAMFNW010000055.1	91	3304	2255	168	52	91.111	0.0
JAMFNW010000055.1	91	3304	2255	168	52	91.111	0.0
JAMFNW010000055.1	91	69.4	37	0	0	100.000	5.80e-07
JAMFNW010000055.1	91	69.4	37	0	0	100.000	5.80e-07
JAMAHS010000046.1	91	3304	2255	168	52	91.111	0.0
JAMAHS010000046.1	91	69.4	37	0	0	100.000	5.80e-07
JAMABK010000015.1	91	3304	2255	168	52	91.111	0.0
JAMABK010000015.1	91	69.4	37	0	0	100.000	5.80e-07
JAMAHT010000021.1	91	3304	2255	168	52	91.111	0.0
JAMAHT010000021.1	91	69.4	37	0	0	100.000	5.80e-07
JAMAHR010000016.1	91	3304	2255	168	52	91.111	0.0
JAMAHR010000016.1	91	69.4	37	0	0	100.000	5.80e-07
JAMAHU010000063.1	91	3304	2255	168	52	91.111	0.0
JAMAHU010000063.1	91	69.4	37	0	0	100.000	5.80e-07
JAMAHF010000253.1	92	3299	2275	177	54	90.782	0.0
JAMAHF010000253.1	92	69.4	39	1	0	97.500	5.80e-07
JAMAAR010000004.1	91	3293	2254	168	54	91.034	0.0
JAMAAR010000004.1	91	69.4	37	0	0	100.000	5.80e-07
JAMABB010000099.1	91	3293	2254	168	54	91.034	0.0
JAMABB010000099.1	91	69.4	37	0	0	100.000	5.80e-07
JAMAAY010000015.1	91	3293	2254	168	54	91.034	0.0
JAMAAY010000015.1	91	69.4	39	1	0	97.500	5.80e-07
JAMAAZ010000099.1	91	3293	2254	168	54	91.034	0.0
JAMAAZ010000099.1	91	69.4	39	1	0	97.500	5.80e-07
JAJAED010000080.1	91	3293	2254	168	54	91.034	0.0
JAJAED010000080.1	91	69.4	39	1	0	97.500	5.80e-07
JAMAAW010000014.1	91	3293	2254	168	54	91.034	0.0
JAMAAW010000014.1	91	69.4	39	1	0	97.500	5.80e-07
JAMAAU010000012.1	91	3293	2254	168	54	91.034	0.0
JAMAAU010000012.1	91	69.4	37	0	0	100.000	5.80e-07
JAMABE010000109.1	91	3293	2254	168	54	91.034	0.0
JAMABE010000109.1	91	69.4	37	0	0	100.000	5.80e-07
JAMAAT010000061.1	91	3293	2254	168	54	91.034	0.0
JAMAAT010000061.1	91	69.4	39	1	0	97.500	5.80e-07
JAMABC010000012.1	91	3293	2254	168	54	91.034	0.0
JAMABC010000012.1	91	69.4	37	0	0	100.000	5.80e-07
JAMAAS010000050.1	91	3293	2254	168	54	91.034	0.0
JAMAAS010000050.1	91	69.4	39	1	0	97.500	5.80e-07
JAMABA010000012.1	91	3293	2254	168	54	91.034	0.0
JAMABA010000012.1	91	69.4	39	1	0	97.500	5.80e-07
JAMABD010000068.1	91	3293	2254	168	54	91.034	0.0
JAMABD010000068.1	91	69.4	37	0	0	100.000	5.80e-07
JAMAAV010000011.1	91	3293	2254	168	54	91.034	0.0
JAMAAV010000011.1	91	69.4	37	0	0	100.000	5.80e-07
JAMAAX010000016.1	91	3293	2254	168	54	91.034	0.0
JAMAAX010000016.1	91	69.4	37	0	0	100.000	5.80e-07
CM000172.1	91	3291	2245	185	37	91.001	0.0
CM000172.1	91	2346	1472	91	8	93.698	0.0
CM000172.1	91	69.4	39	1	0	97.500	5.80e-07
JAGXKD010000017.1	91	3291	2245	185	37	91.001	0.0
JAGXKD010000017.1	91	3291	2245	185	37	91.001	0.0
JAGXKD010000017.1	91	3291	2245	185	37	91.001	0.0
JAGXKD010000017.1	91	3291	2245	185	37	91.001	0.0
JAGXKD010000017.1	91	3291	2245	185	37	91.001	0.0
JAGXKD010000017.1	91	3291	2245	185	37	91.001	0.0
JAGXKD010000017.1	91	3291	2245	185	37	91.001	0.0
JAGXKD010000017.1	91	3291	2245	185	37	91.001	0.0
JAGXKD010000017.1	91	3286	2244	185	38	90.961	0.0
JAGXKD010000017.1	91	2346	1472	91	8	93.698	0.0
JAGXKD010000017.1	91	69.4	39	1	0	97.500	5.80e-07
JAGXKD010000017.1	91	69.4	39	1	0	97.500	5.80e-07
JAGXKD010000017.1	91	69.4	39	1	0	97.500	5.80e-07
JAGXKD010000017.1	91	69.4	39	1	0	97.500	5.80e-07
JAGXKD010000017.1	91	69.4	39	1	0	97.500	5.80e-07
JAGXKD010000017.1	91	69.4	39	1	0	97.500	5.80e-07
JAGXKD010000017.1	91	69.4	39	1	0	97.500	5.80e-07
JAGXKD010000017.1	91	69.4	39	1	0	97.500	5.80e-07
JAGXKD010000017.1	91	69.4	39	1	0	97.500	5.80e-07
NC_007197.1	91	3291	2245	185	37	91.001	0.0
NC_007197.1	91	2346	1472	91	8	93.698	0.0
NC_007197.1	91	69.4	39	1	0	97.500	5.80e-07
QAGH01001328.1	91	3288	2253	169	54	90.994	0.0
QAGH01001328.1	91	69.4	37	0	0	100.000	5.80e-07
AP024448.1	91	3288	2253	169	54	90.994	0.0
AP024448.1	91	3288	2253	169	54	90.994	0.0
AP024448.1	91	3288	2253	169	54	90.994	0.0
AP024448.1	91	3288	2253	169	54	90.994	0.0
AP024448.1	91	69.4	37	0	0	100.000	5.80e-07
AP024448.1	91	69.4	37	0	0	100.000	5.80e-07
AP024448.1	91	69.4	37	0	0	100.000	5.80e-07
AP024448.1	91	69.4	37	0	0	100.000	5.80e-07
JALZZE010000013.1	91	3288	2253	170	53	90.994	0.0
JALZZE010000013.1	91	69.4	37	0	0	100.000	5.80e-07
JAMAGV010000048.1	92	3288	2270	196	39	90.619	0.0
JAMAGV010000048.1	92	69.4	37	0	0	100.000	5.80e-07
NC_054862.1	91	3288	2253	169	54	90.994	0.0
NC_054862.1	91	3288	2253	169	54	90.994	0.0
NC_054862.1	91	3288	2253	169	54	90.994	0.0
NC_054862.1	91	3288	2253	169	54	90.994	0.0
NC_054862.1	91	69.4	37	0	0	100.000	5.80e-07
NC_054862.1	91	69.4	37	0	0	100.000	5.80e-07
NC_054862.1	91	69.4	37	0	0	100.000	5.80e-07
NC_054862.1	91	69.4	37	0	0	100.000	5.80e-07
MSFN02000021.1	91	3286	2249	181	43	90.942	0.0
MSFN02000021.1	91	806	522	39	3	92.553	0.0
MSFN02000021.1	91	69.4	37	0	0	100.000	5.80e-07
NW_024468496.1	91	3286	2249	181	43	90.942	0.0
NW_024468496.1	91	806	522	39	3	92.553	0.0
NW_024468496.1	91	69.4	37	0	0	100.000	5.80e-07
JALZZG010000113.1	91	3284	2252	172	52	90.953	0.0
JALZZG010000113.1	91	69.4	37	0	0	100.000	5.80e-07
JALZYW010000096.1	91	3284	2252	172	52	90.953	0.0
JALZYW010000096.1	91	69.4	37	0	0	100.000	5.80e-07
JAAKEQ010000076.1	91	3284	2245	182	41	90.964	0.0
JAAKEQ010000076.1	91	69.4	37	0	0	100.000	5.80e-07
JALZZL010000006.1	91	3284	2252	172	52	90.953	0.0
JALZZL010000006.1	91	69.4	37	0	0	100.000	5.80e-07
WXEU01000009.1	91	3284	2250	181	44	90.909	0.0
WXEU01000009.1	91	3282	2250	180	45	90.909	0.0
WXEU01000009.1	91	3277	2249	181	45	90.869	0.0
WXEU01000009.1	91	3066	2214	162	92	89.708	0.0
WXEU01000009.1	91	69.4	37	0	0	100.000	5.80e-07
WXEU01000009.1	91	69.4	39	1	0	97.500	5.80e-07
WXEU01000009.1	91	69.4	39	1	0	97.500	5.80e-07
WXEU01000009.1	91	69.4	39	1	0	97.500	5.80e-07
JALZZO010000056.1	91	3284	2252	172	52	90.953	0.0
JALZZO010000056.1	91	69.4	37	0	0	100.000	5.80e-07
JALZYR010000113.1	91	3284	2252	172	52	90.953	0.0
JALZYR010000113.1	91	69.4	37	0	0	100.000	5.80e-07
JAGHLQ010000003.1	91	3284	2249	184	41	90.905	0.0
JAGHLQ010000003.1	91	69.4	37	0	0	100.000	5.80e-07
JAGHLQ010000011.1	91	3284	2249	184	41	90.905	0.0
JAGHLQ010000011.1	91	1565	960	54	2	94.488	0.0
JAGHLQ010000011.1	91	69.4	39	1	0	97.500	5.80e-07
JALZZR010000073.1	91	3284	2252	172	52	90.953	0.0
JALZZR010000073.1	91	69.4	37	0	0	100.000	5.80e-07
SMSW01000009.1	91	3284	2244	183	40	90.961	0.0
SMSW01000009.1	91	3284	2244	183	40	90.961	0.0
SMSW01000009.1	91	3277	2243	183	41	90.920	0.0
SMSW01000009.1	91	1101	701	45	6	93.218	0.0
SMSW01000009.1	91	69.4	39	1	0	97.500	5.80e-07
SMSW01000009.1	91	69.4	39	1	0	97.500	5.80e-07
SMSW01000009.1	91	69.4	39	1	0	97.500	5.80e-07
SMSW01000006.1	91	3284	2244	183	40	90.961	0.0
SMSW01000006.1	91	3284	2244	183	40	90.961	0.0
SMSW01000006.1	91	3245	2238	183	46	90.717	0.0
SMSW01000006.1	91	2431	1573	116	10	92.584	0.0
SMSW01000006.1	91	1120	920	103	43	86.304	0.0
SMSW01000006.1	91	69.4	39	1	0	97.500	5.80e-07
SMSW01000006.1	91	69.4	39	1	0	97.500	5.80e-07
SMSW01000006.1	91	69.4	39	1	0	97.500	5.80e-07
SMSW01000006.1	91	69.4	39	1	0	97.500	5.80e-07
SMSW01000012.1	91	3284	2244	183	40	90.961	0.0
SMSW01000012.1	91	3284	2244	183	40	90.961	0.0
SMSW01000012.1	91	3284	2244	183	40	90.961	0.0
SMSW01000012.1	91	3284	2244	183	40	90.961	0.0
SMSW01000012.1	91	3277	2243	183	41	90.920	0.0
SMSW01000012.1	91	3048	1963	139	14	92.769	0.0
SMSW01000012.1	91	69.4	37	0	0	100.000	5.80e-07
SMSW01000012.1	91	69.4	37	0	0	100.000	5.80e-07
SMSW01000012.1	91	69.4	37	0	0	100.000	5.80e-07
SMSW01000012.1	91	69.4	37	0	0	100.000	5.80e-07
SMSW01000012.1	91	69.4	37	0	0	100.000	5.80e-07
SMSW01000011.1	91	3284	2244	183	40	90.961	0.0
SMSW01000011.1	91	3284	2244	183	40	90.961	0.0
SMSW01000011.1	91	3284	2244	183	40	90.961	0.0
SMSW01000011.1	91	3284	2244	183	40	90.961	0.0
SMSW01000011.1	91	3284	2244	183	40	90.961	0.0
SMSW01000011.1	91	3284	2244	183	40	90.961	0.0
SMSW01000011.1	91	3284	2244	183	40	90.961	0.0
SMSW01000011.1	91	2305	1448	91	7	93.661	0.0
SMSW01000011.1	91	69.4	39	1	0	97.500	5.80e-07
SMSW01000011.1	91	69.4	39	1	0	97.500	5.80e-07
SMSW01000011.1	91	69.4	39	1	0	97.500	5.80e-07
SMSW01000011.1	91	69.4	39	1	0	97.500	5.80e-07
SMSW01000011.1	91	69.4	39	1	0	97.500	5.80e-07
SMSW01000011.1	91	69.4	39	1	0	97.500	5.80e-07
SMSW01000011.1	91	69.4	39	1	0	97.500	5.80e-07
PSNO01000002.1	91	3284	2249	183	42	90.905	0.0
PSNO01000002.1	91	3265	2246	184	44	90.784	0.0
PSNO01000002.1	91	69.4	37	0	0	100.000	5.80e-07
PSNO01000002.1	91	69.4	37	0	0	100.000	5.80e-07
PSNO01000019.1	91	3284	2249	184	41	90.905	0.0
PSNO01000019.1	91	874	699	73	32	86.940	0.0
PSNO01000019.1	91	250	186	23	2	88.152	1.93e-61
PSNO01000019.1	91	69.4	39	1	0	97.500	5.80e-07
PSNO01000019.1	91	69.4	39	1	0	97.500	5.80e-07
PSNO01000017.1	91	3284	2249	184	41	90.905	0.0
PSNO01000017.1	91	2948	1948	141	28	92.017	0.0
PSNO01000017.1	91	69.4	39	1	0	97.500	5.80e-07
PSNO01000017.1	91	69.4	39	1	0	97.500	5.80e-07
PSNO01000015.1	91	3284	2249	184	41	90.905	0.0
PSNO01000015.1	91	3243	2243	182	49	90.663	0.0
PSNO01000015.1	91	3068	2215	182	76	89.567	0.0
PSNO01000015.1	91	69.4	37	0	0	100.000	5.80e-07
PSNO01000015.1	91	69.4	37	0	0	100.000	5.80e-07
PSNO01000015.1	91	69.4	37	0	0	100.000	5.80e-07
PSNO01000014.1	91	3284	2249	184	41	90.905	0.0
PSNO01000014.1	91	3284	2249	184	41	90.905	0.0
PSNO01000014.1	91	3160	2164	174	42	90.924	0.0
PSNO01000014.1	91	69.4	37	0	0	100.000	5.80e-07
PSNO01000014.1	91	69.4	37	0	0	100.000	5.80e-07
PSNO01000014.1	91	69.4	37	0	0	100.000	5.80e-07
JAMFMN010000012.1	91	3284	2252	172	52	90.953	0.0
JAMFMN010000012.1	91	69.4	37	0	0	100.000	5.80e-07
JALZZC010000012.1	91	3284	2252	172	52	90.953	0.0
JALZZC010000012.1	91	69.4	37	0	0	100.000	5.80e-07
MSFL01000105.1	91	3282	2252	165	58	90.990	0.0
MSFL01000105.1	91	2734	1807	126	30	92.053	0.0
MSFL01000105.1	91	69.4	39	1	0	97.500	5.80e-07
MSFL01000100.1	91	3282	2251	168	55	90.986	0.0
MSFL01000100.1	91	475	446	42	42	84.151	2.92e-129
MSFL01000100.1	91	69.4	39	1	0	97.500	5.80e-07
MSFL01000100.1	91	69.4	39	1	0	97.500	5.80e-07
JALZZM010000228.1	91	3282	2252	171	53	90.953	0.0
JALZZM010000228.1	91	69.4	37	0	0	100.000	5.80e-07
JALZYQ010000125.1	91	3282	2252	171	53	90.953	0.0
JALZYQ010000125.1	91	69.4	37	0	0	100.000	5.80e-07
JALZZJ010000047.1	91	3282	2252	171	53	90.953	0.0
JALZZJ010000047.1	91	69.4	37	0	0	100.000	5.80e-07
JALZZH010000020.1	91	3282	2252	171	53	90.953	0.0
JALZZH010000020.1	91	69.4	37	0	0	100.000	5.80e-07
JALZZB010000016.1	91	3282	2252	171	53	90.953	0.0
JALZZB010000016.1	91	69.4	37	0	0	100.000	5.80e-07
JAMABJ010000010.1	91	3282	2253	169	55	90.957	0.0
JAMABJ010000010.1	91	69.4	37	0	0	100.000	5.80e-07
JALZZN010000013.1	91	3282	2252	171	53	90.953	0.0
JALZZN010000013.1	91	84.2	53	4	0	92.982	2.07e-11
JALZZN010000013.1	91	69.4	37	0	0	100.000	5.80e-07
WOYA01000087.1	91	3282	2253	169	55	90.957	0.0
WOYA01000087.1	91	69.4	37	0	0	100.000	5.80e-07
JALZYY010000065.1	91	3282	2252	171	53	90.953	0.0
JALZYY010000065.1	91	69.4	37	0	0	100.000	5.80e-07
JALZYV010000007.1	91	3282	2252	171	53	90.953	0.0
JALZYV010000007.1	91	69.4	37	0	0	100.000	5.80e-07
JALZZF010000098.1	91	3282	2252	171	53	90.953	0.0
JALZZF010000098.1	91	69.4	37	0	0	100.000	5.80e-07
JALZYO010000011.1	91	3282	2252	171	53	90.953	0.0
JALZYO010000011.1	91	69.4	37	0	0	100.000	5.80e-07
JALZYS010000038.1	91	3282	2252	171	53	90.953	0.0
JALZYS010000038.1	91	69.4	37	0	0	100.000	5.80e-07
JALZZI010000243.1	91	3282	2252	171	53	90.953	0.0
JALZZI010000243.1	91	69.4	37	0	0	100.000	5.80e-07
JALZZI010000243.1	91	65.8	35	0	0	100.000	7.50e-06
JALZYZ010000092.1	91	3282	2252	171	53	90.953	0.0
JALZYZ010000092.1	91	69.4	37	0	0	100.000	5.80e-07
JALZZP010000061.1	91	3282	2252	171	53	90.953	0.0
JALZZP010000061.1	91	69.4	37	0	0	100.000	5.80e-07
JALZYU010000016.1	91	3282	2252	171	53	90.953	0.0
JALZYU010000016.1	91	69.4	37	0	0	100.000	5.80e-07
NW_020290510.1	91	3282	2252	165	58	90.990	0.0
NW_020290510.1	91	2734	1807	126	30	92.053	0.0
NW_020290510.1	91	69.4	39	1	0	97.500	5.80e-07
NW_020290505.1	91	3282	2251	168	55	90.986	0.0
NW_020290505.1	91	475	446	42	42	84.151	2.92e-129
NW_020290505.1	91	69.4	39	1	0	97.500	5.80e-07
NW_020290505.1	91	69.4	39	1	0	97.500	5.80e-07
PSNO01000016.1	91	3280	2246	190	36	90.858	0.0
PSNO01000016.1	91	3269	2247	181	46	90.825	0.0
PSNO01000016.1	91	69.4	39	1	0	97.500	5.80e-07
PSNO01000016.1	91	69.4	39	1	0	97.500	5.80e-07
MSFL01000134.1	91	3278	2252	166	58	90.953	0.0
MSFL01000134.1	91	69.4	37	0	0	100.000	5.80e-07
NKHU02000428.1	91	3278	2245	185	40	90.891	0.0
NKHU02000428.1	91	3278	2245	185	40	90.891	0.0
NKHU02000428.1	91	69.4	37	0	0	100.000	5.80e-07
NKHU02000428.1	91	69.4	39	1	0	97.500	5.80e-07
NKHV02000463.1	91	3278	2249	178	47	90.905	0.0
NKHV02000463.1	91	69.4	37	0	0	100.000	5.80e-07
NW_020798475.1	91	3278	2245	185	40	90.891	0.0
NW_020798475.1	91	3278	2245	185	40	90.891	0.0
NW_020798475.1	91	69.4	37	0	0	100.000	5.80e-07
NW_020798475.1	91	69.4	39	1	0	97.500	5.80e-07
NW_020290539.1	91	3278	2252	166	58	90.953	0.0
NW_020290539.1	91	69.4	37	0	0	100.000	5.80e-07
MSFL01000137.1	91	3277	2250	168	56	90.946	0.0
MSFL01000137.1	91	69.4	37	0	0	100.000	5.80e-07
MSFL01000117.1	91	3277	2251	166	58	90.949	0.0
MSFL01000117.1	91	69.4	37	0	0	100.000	5.80e-07
MSFL01000113.1	91	3277	2250	169	55	90.946	0.0
MSFL01000113.1	91	69.4	37	0	0	100.000	5.80e-07
MSFL01000110.1	91	3277	2250	168	56	90.946	0.0
MSFL01000110.1	91	2809	1823	126	20	92.585	0.0
MSFL01000110.1	91	69.4	37	0	0	100.000	5.80e-07
MSFL01000103.1	91	3277	2251	167	57	90.949	0.0
MSFL01000103.1	91	69.4	39	1	0	97.500	5.80e-07
JALZZK010000021.1	91	3277	2251	172	53	90.913	0.0
JALZZK010000021.1	91	69.4	37	0	0	100.000	5.80e-07
NW_020290542.1	91	3277	2250	168	56	90.946	0.0
NW_020290542.1	91	69.4	37	0	0	100.000	5.80e-07
NW_020290522.1	91	3277	2251	166	58	90.949	0.0
NW_020290522.1	91	69.4	37	0	0	100.000	5.80e-07
NW_020290518.1	91	3277	2250	169	55	90.946	0.0
NW_020290518.1	91	69.4	37	0	0	100.000	5.80e-07
NW_020290515.1	91	3277	2250	168	56	90.946	0.0
NW_020290515.1	91	2809	1823	126	20	92.585	0.0
NW_020290515.1	91	69.4	37	0	0	100.000	5.80e-07
NW_020290508.1	91	3277	2251	167	57	90.949	0.0
NW_020290508.1	91	69.4	39	1	0	97.500	5.80e-07
MNBE01000628.1	91	3275	2244	183	42	90.887	0.0
MNBE01000628.1	91	69.4	39	1	0	97.500	5.80e-07
MSFL01000148.1	91	3271	2250	168	57	90.909	0.0
MSFL01000148.1	91	69.4	39	1	0	97.500	5.80e-07
MSFL01000136.1	91	3271	2250	167	58	90.909	0.0
MSFL01000136.1	91	69.4	37	0	0	100.000	5.80e-07
JALZYL010000072.1	91	3271	2247	178	48	90.861	0.0
JALZYL010000072.1	91	3271	2247	178	48	90.861	0.0
JALZYL010000072.1	91	69.4	39	1	0	97.500	5.80e-07
JALZYL010000072.1	91	69.4	39	1	0	97.500	5.80e-07
PSNO01000024.1	91	3271	2247	183	44	90.825	0.0
PSNO01000024.1	91	69.4	39	1	0	97.500	5.80e-07
NW_020290553.1	91	3271	2250	168	57	90.909	0.0
NW_020290553.1	91	69.4	39	1	0	97.500	5.80e-07
NW_020290541.1	91	3271	2250	167	58	90.909	0.0
NW_020290541.1	91	69.4	37	0	0	100.000	5.80e-07
MSFL01000135.1	91	3269	2250	166	59	90.909	0.0
MSFL01000135.1	91	69.4	39	1	0	97.500	5.80e-07
MSFL01000121.1	91	3269	2250	165	60	90.909	0.0
MSFL01000121.1	91	69.4	37	0	0	100.000	5.80e-07
NW_020290540.1	91	3269	2250	166	59	90.909	0.0
NW_020290540.1	91	69.4	39	1	0	97.500	5.80e-07
NW_020290526.1	91	3269	2250	165	60	90.909	0.0
NW_020290526.1	91	69.4	37	0	0	100.000	5.80e-07
MSFL01000185.1	91	3267	2250	168	58	90.872	0.0
MSFL01000185.1	91	69.4	37	0	0	100.000	5.80e-07
MSFL01000143.1	91	3267	2251	167	59	90.876	0.0
MSFL01000143.1	91	69.4	39	1	0	97.500	5.80e-07
MSFL01000124.1	91	3267	2250	164	61	90.909	0.0
MSFL01000124.1	91	69.4	39	1	0	97.500	5.80e-07
JAMAHC010000176.1	94	3267	2294	200	50	90.173	0.0
JAMAHC010000176.1	94	69.4	37	0	0	100.000	5.80e-07
JAHXQV010000060.1	92	3267	2263	177	56	90.665	0.0
JAHXQV010000060.1	92	69.4	39	1	0	97.500	5.80e-07
JAMAHE010000381.1	94	3267	2292	199	50	90.201	0.0
JAMAHE010000381.1	94	69.4	39	1	0	97.500	5.80e-07
JAMAHA010000120.1	94	3267	2292	199	50	90.201	0.0
JAMAHA010000120.1	94	69.4	39	1	0	97.500	5.80e-07
JACBAD010001631.1	91	3267	2241	191	36	90.802	0.0
JACBAD010001631.1	91	69.4	39	1	0	97.500	5.80e-07
JAMAHD010000167.1	94	3267	2292	199	50	90.201	0.0
JAMAHD010000167.1	94	69.4	39	1	0	97.500	5.80e-07
JRVD02000017.1	94	3267	2293	197	52	90.205	0.0
JRVD02000017.1	94	3253	2290	197	54	90.122	0.0
JRVD02000017.1	94	3182	2281	205	59	89.627	0.0
JRVD02000017.1	94	2817	1982	162	53	90.214	0.0
JRVD02000017.1	94	69.4	39	1	0	97.500	5.80e-07
JRVD02000017.1	94	69.4	39	1	0	97.500	5.80e-07
JRVD02000017.1	94	69.4	39	1	0	97.500	5.80e-07
JRVD02000017.1	94	69.4	39	1	0	97.500	5.80e-07
JRVD02000016.1	94	3267	2292	199	50	90.201	0.0
JRVD02000016.1	94	3229	2289	199	57	89.941	0.0
JRVD02000016.1	94	69.4	39	1	0	97.500	5.80e-07
JRVD02000016.1	94	69.4	39	1	0	97.500	5.80e-07
JAMAHB010000149.1	94	3267	2292	199	50	90.201	0.0
JAMAHB010000149.1	94	69.4	39	1	0	97.500	5.80e-07
CDMC01000060.1	92	3267	2263	177	56	90.665	0.0
CDMC01000060.1	92	69.4	39	1	0	97.500	5.80e-07
JAMYHO010000160.1	91	3267	2243	182	44	90.846	0.0
JAMYHO010000160.1	91	69.4	37	0	0	100.000	5.80e-07
NW_026088304.1	94	3267	2293	197	52	90.205	0.0
NW_026088304.1	94	3253	2290	197	54	90.122	0.0
NW_026088304.1	94	3182	2281	205	59	89.627	0.0
NW_026088304.1	94	2817	1982	162	53	90.214	0.0
NW_026088304.1	94	69.4	39	1	0	97.500	5.80e-07
NW_026088304.1	94	69.4	39	1	0	97.500	5.80e-07
NW_026088304.1	94	69.4	39	1	0	97.500	5.80e-07
NW_026088304.1	94	69.4	39	1	0	97.500	5.80e-07
NW_026088303.1	94	3267	2292	199	50	90.201	0.0
NW_026088303.1	94	3229	2289	199	57	89.941	0.0
NW_026088303.1	94	69.4	39	1	0	97.500	5.80e-07
NW_026088303.1	94	69.4	39	1	0	97.500	5.80e-07
NW_020290590.1	91	3267	2250	168	58	90.872	0.0
NW_020290590.1	91	69.4	37	0	0	100.000	5.80e-07
NW_020290548.1	91	3267	2251	167	59	90.876	0.0
NW_020290548.1	91	69.4	39	1	0	97.500	5.80e-07
NW_020290529.1	91	3267	2250	164	61	90.909	0.0
NW_020290529.1	91	69.4	39	1	0	97.500	5.80e-07
MSFL01000177.1	91	3265	2248	166	59	90.902	0.0
MSFL01000177.1	91	62.1	38	1	1	95.000	9.70e-05
MSFL01000140.1	91	3265	2249	164	61	90.905	0.0
MSFL01000140.1	91	69.4	37	0	0	100.000	5.80e-07
NIXA01000127.1	91	3265	2255	181	50	90.708	0.0
NIXA01000127.1	91	58.4	31	0	0	100.000	0.001
BDHI01000032.1	91	3265	2244	183	44	90.813	0.0
BDHI01000032.1	91	3260	2244	182	46	90.777	0.0
BDHI01000032.1	91	3254	2243	183	46	90.736	0.0
BDHI01000032.1	91	2800	1818	126	20	92.566	0.0
BDHI01000032.1	91	69.4	37	0	0	100.000	5.80e-07
BDHI01000032.1	91	69.4	37	0	0	100.000	5.80e-07
BDHI01000032.1	91	69.4	37	0	0	100.000	5.80e-07
PZKB01000354.1	91	3265	2240	192	35	90.799	0.0
PZKB01000354.1	91	69.4	39	1	0	97.500	5.80e-07
BLKH01000198.1	91	3265	2242	183	43	90.843	0.0
BLKH01000198.1	91	69.4	37	0	0	100.000	5.80e-07
JAMZTW010000107.1	91	3265	2240	192	35	90.799	0.0
JAMZTW010000107.1	91	58.4	33	1	0	97.059	0.001
JAMZTW010000103.1	91	3265	2240	192	35	90.799	0.0
JAMZTW010000103.1	91	3229	2242	192	44	90.476	0.0
JAMZTW010000103.1	91	58.4	33	1	0	97.059	0.001
JAMZTW010000103.1	91	58.4	33	1	0	97.059	0.001
JAMZTW010000100.1	91	3265	2240	191	36	90.799	0.0
JAMZTW010000100.1	91	3265	2240	192	35	90.799	0.0
JAMZTW010000100.1	91	58.4	33	1	0	97.059	0.001
JAMZTW010000100.1	91	58.4	33	1	0	97.059	0.001
JAMZTW010000099.1	91	3265	2240	192	35	90.799	0.0
JAMZTW010000099.1	91	307	187	9	1	94.924	1.13e-78
JAMZTW010000099.1	91	58.4	33	1	0	97.059	0.001
JAMZTW010000099.1	91	58.4	33	1	0	97.059	0.001
JAMZTW010000097.1	91	3265	2240	192	35	90.799	0.0
JAMZTW010000097.1	91	58.4	31	0	0	100.000	0.001
JAMZTW010000094.1	91	3265	2240	192	35	90.799	0.0
JAMZTW010000094.1	91	3099	2104	173	32	91.122	0.0
JAMZTW010000094.1	91	58.4	31	0	0	100.000	0.001
JAMZTW010000094.1	91	58.4	31	0	0	100.000	0.001
JAMZTW010000093.1	91	3265	2240	192	35	90.799	0.0
JAMZTW010000093.1	91	1565	1169	117	35	88.494	0.0
JAMZTW010000093.1	91	58.4	33	1	0	97.059	0.001
JAMZTW010000093.1	91	58.4	33	1	0	97.059	0.001
JAMZTW010000089.1	91	3265	2240	192	35	90.799	0.0
JAMZTW010000089.1	91	3181	2231	188	53	90.251	0.0
JAMZTW010000089.1	91	562	492	64	24	84.828	2.18e-155
JAMZTW010000089.1	91	58.4	33	1	0	97.059	0.001
JAMZTW010000089.1	91	58.4	33	1	0	97.059	0.001
JAMZTW010000089.1	91	58.4	33	1	0	97.059	0.001
JAMZTW010000088.1	91	3265	2240	192	35	90.799	0.0
JAMZTW010000088.1	91	3265	2240	192	35	90.799	0.0
JAMZTW010000088.1	91	58.4	33	1	0	97.059	0.001
JAMZTW010000088.1	91	58.4	33	1	0	97.059	0.001
JAMZTW010000087.1	91	3265	2240	192	35	90.799	0.0
JAMZTW010000087.1	91	3262	2240	192	36	90.762	0.0
JAMZTW010000087.1	91	3129	2229	191	61	89.843	0.0
JAMZTW010000087.1	91	58.4	33	1	0	97.059	0.001
JAMZTW010000087.1	91	58.4	33	1	0	97.059	0.001
JAMZTW010000087.1	91	58.4	33	1	0	97.059	0.001
JAMZTW010000086.1	91	3265	2240	192	35	90.799	0.0
JAMZTW010000086.1	91	3260	2239	192	36	90.758	0.0
JAMZTW010000086.1	91	3260	2239	192	36	90.758	0.0
JAMZTW010000086.1	91	3245	2239	192	39	90.648	0.0
JAMZTW010000086.1	91	58.4	31	0	0	100.000	0.001
JAMZTW010000086.1	91	58.4	31	0	0	100.000	0.001
JAMZTW010000086.1	91	58.4	31	0	0	100.000	0.001
JAMZTW010000086.1	91	58.4	31	0	0	100.000	0.001
JAMZTW010000085.1	91	3265	2240	192	35	90.799	0.0
JAMZTW010000085.1	91	156	109	11	1	90.083	4.33e-33
JAMZTW010000085.1	91	58.4	31	0	0	100.000	0.001
JAMZTW010000078.1	91	3265	2240	192	35	90.799	0.0
JAMZTW010000078.1	91	58.4	33	1	0	97.059	0.001
NW_022984065.1	91	3265	2242	183	43	90.843	0.0
NW_022984065.1	91	69.4	37	0	0	100.000	5.80e-07
NW_020290582.1	91	3265	2248	166	59	90.902	0.0
NW_020290582.1	91	62.1	38	1	1	95.000	9.70e-05
NW_020290545.1	91	3265	2249	164	61	90.905	0.0
NW_020290545.1	91	69.4	37	0	0	100.000	5.80e-07
MSFL01000127.1	91	3262	2248	166	60	90.865	0.0
MSFL01000127.1	91	69.4	39	1	0	97.500	5.80e-07
MSFL01000126.1	91	3262	2249	164	62	90.869	0.0
MSFL01000126.1	91	69.4	39	1	0	97.500	5.80e-07
MSFL01000123.1	91	3262	2247	164	61	90.898	0.0
MSFL01000123.1	91	69.4	39	1	0	97.500	5.80e-07
JACWGB010000032.1	91	3262	2242	183	44	90.806	0.0
JACWGB010000032.1	91	69.4	37	0	0	100.000	5.80e-07
JACWGC010000003.1	91	3262	2242	183	44	90.806	0.0
JACWGC010000003.1	91	69.4	37	0	0	100.000	5.80e-07
JAMZTW010000096.1	91	3262	2240	192	36	90.762	0.0
JAMZTW010000096.1	91	880	696	76	27	87.109	0.0
JAMZTW010000096.1	91	58.4	31	0	0	100.000	0.001
JAMZTW010000096.1	91	58.4	31	0	0	100.000	0.001
NW_020290532.1	91	3262	2248	166	60	90.865	0.0
NW_020290532.1	91	69.4	39	1	0	97.500	5.80e-07
NW_020290531.1	91	3262	2249	164	62	90.869	0.0
NW_020290531.1	91	69.4	39	1	0	97.500	5.80e-07
NW_020290528.1	91	3262	2247	164	61	90.898	0.0
NW_020290528.1	91	69.4	39	1	0	97.500	5.80e-07
MSFL01000139.1	91	3260	2247	167	59	90.861	0.0
MSFL01000139.1	91	69.4	39	1	0	97.500	5.80e-07
AM270982.1	91	3260	2244	183	45	90.777	0.0
AM270982.1	91	3260	2244	183	45	90.777	0.0
AM270982.1	91	3260	2244	183	45	90.777	0.0
AM270982.1	91	2481	1601	109	16	92.758	0.0
AM270982.1	91	1188	966	110	41	86.482	0.0
AM270982.1	91	69.4	39	1	0	97.500	5.80e-07
AM270982.1	91	69.4	39	1	0	97.500	5.80e-07
AM270982.1	91	69.4	39	1	0	97.500	5.80e-07
AM270982.1	91	69.4	39	1	0	97.500	5.80e-07
JAAAPX010000306.1	91	3260	2242	182	45	90.806	0.0
JAAAPX010000306.1	91	3260	2242	182	45	90.806	0.0
JAAAPX010000306.1	91	69.4	39	1	0	97.500	5.80e-07
JAAAPX010000306.1	91	69.4	37	0	0	100.000	5.80e-07
BDHI01000026.1	91	3260	2244	182	46	90.777	0.0
BDHI01000026.1	91	3249	2244	181	49	90.703	0.0
BDHI01000026.1	91	3247	2242	182	48	90.696	0.0
BDHI01000026.1	91	3221	2238	182	52	90.534	0.0
BDHI01000026.1	91	3212	2239	180	56	90.465	0.0
BDHI01000026.1	91	3212	2236	182	53	90.490	0.0
BDHI01000026.1	91	3193	2234	180	58	90.372	0.0
BDHI01000026.1	91	669	445	34	6	91.753	0.0
BDHI01000026.1	91	307	194	10	3	93.720	1.13e-78
BDHI01000026.1	91	69.4	39	1	0	97.500	5.80e-07
BDHI01000026.1	91	69.4	39	1	0	97.500	5.80e-07
BDHI01000026.1	91	69.4	39	1	0	97.500	5.80e-07
BDHI01000026.1	91	69.4	39	1	0	97.500	5.80e-07
BDHI01000026.1	91	69.4	39	1	0	97.500	5.80e-07
BDHI01000026.1	91	69.4	39	1	0	97.500	5.80e-07
BDHI01000026.1	91	69.4	39	1	0	97.500	5.80e-07
BDHI01000023.1	91	3260	2244	183	45	90.777	0.0
BDHI01000023.1	91	3260	2244	183	45	90.777	0.0
BDHI01000023.1	91	3260	2244	183	45	90.777	0.0
BDHI01000023.1	91	3193	2233	183	55	90.368	0.0
BDHI01000023.1	91	3014	1966	132	28	92.474	0.0
BDHI01000023.1	91	294	194	10	6	92.381	8.79e-75
BDHI01000023.1	91	69.4	39	1	0	97.500	5.80e-07
BDHI01000023.1	91	69.4	39	1	0	97.500	5.80e-07
BDHI01000023.1	91	69.4	39	1	0	97.500	5.80e-07
BDHI01000023.1	91	69.4	39	1	0	97.500	5.80e-07
BDHI01000023.1	91	69.4	39	1	0	97.500	5.80e-07
BDHI01000015.1	91	3260	2244	183	45	90.777	0.0
BDHI01000015.1	91	3260	2244	183	45	90.777	0.0
BDHI01000015.1	91	3245	2241	183	47	90.692	0.0
BDHI01000015.1	91	3001	2206	184	85	89.131	0.0
BDHI01000015.1	91	69.4	37	0	0	100.000	5.80e-07
BDHI01000015.1	91	69.4	37	0	0	100.000	5.80e-07
BDHI01000015.1	91	69.4	37	0	0	100.000	5.80e-07
BDHI01000009.1	91	3260	2244	183	45	90.777	0.0
BDHI01000009.1	91	3260	2244	183	45	90.777	0.0
BDHI01000009.1	91	3260	2244	183	45	90.777	0.0
BDHI01000009.1	91	3260	2244	183	45	90.777	0.0
BDHI01000009.1	91	3260	2244	183	45	90.777	0.0
BDHI01000009.1	91	3247	2242	182	48	90.696	0.0
BDHI01000009.1	91	69.4	37	0	0	100.000	5.80e-07
BDHI01000009.1	91	69.4	37	0	0	100.000	5.80e-07
BDHI01000009.1	91	69.4	37	0	0	100.000	5.80e-07
BDHI01000009.1	91	69.4	37	0	0	100.000	5.80e-07
BDHI01000009.1	91	69.4	37	0	0	100.000	5.80e-07
BDHI01000009.1	91	69.4	37	0	0	100.000	5.80e-07
JAMZTW010000098.1	91	3260	2239	192	36	90.758	0.0
JAMZTW010000098.1	91	3254	2238	193	36	90.717	0.0
JAMZTW010000098.1	91	58.4	33	1	0	97.059	0.001
JAMZTW010000098.1	91	58.4	33	1	0	97.059	0.001
JAMZTW010000092.1	91	3260	2242	191	38	90.732	0.0
JAMZTW010000092.1	91	2230	1409	86	12	93.497	0.0
JAMZTW010000092.1	91	58.4	31	0	0	100.000	0.001
JAMZTW010000091.1	91	3260	2239	192	36	90.758	0.0
JAMZTW010000091.1	91	3186	2242	196	50	90.113	0.0
JAMZTW010000091.1	91	58.4	31	0	0	100.000	0.001
JAMZTW010000091.1	91	58.4	31	0	0	100.000	0.001
NW_020290544.1	91	3260	2247	167	59	90.861	0.0
NW_020290544.1	91	69.4	39	1	0	97.500	5.80e-07
NT_166520.1	91	3260	2244	183	45	90.777	0.0
NT_166520.1	91	3260	2244	183	45	90.777	0.0
NT_166520.1	91	3260	2244	183	45	90.777	0.0
NT_166520.1	91	2481	1601	109	16	92.758	0.0
NT_166520.1	91	1188	966	110	41	86.482	0.0
NT_166520.1	91	69.4	39	1	0	97.500	5.80e-07
NT_166520.1	91	69.4	39	1	0	97.500	5.80e-07
NT_166520.1	91	69.4	39	1	0	97.500	5.80e-07
NT_166520.1	91	69.4	39	1	0	97.500	5.80e-07
MSFL01000161.1	91	3258	2248	167	60	90.828	0.0
MSFL01000161.1	91	69.4	37	0	0	100.000	5.80e-07
MSFL01000125.1	91	3258	2247	169	58	90.825	0.0
MSFL01000125.1	91	69.4	37	0	0	100.000	5.80e-07
MSZS01000021.1	91	3258	2241	182	45	90.802	0.0
MSZS01000021.1	91	3219	2235	176	56	90.596	0.0
MSZS01000021.1	91	69.4	39	1	0	97.500	5.80e-07
MSZS01000021.1	91	69.4	39	1	0	97.500	5.80e-07
JAMZTW010000111.1	91	3258	2239	191	37	90.758	0.0
JAMZTW010000111.1	91	3149	2176	193	34	90.553	0.0
JAMZTW010000111.1	91	58.4	33	1	0	97.059	0.001
JAMZTW010000111.1	91	58.4	33	1	0	97.059	0.001
NW_020194294.1	91	3258	2241	182	45	90.802	0.0
NW_020194294.1	91	3219	2235	176	56	90.596	0.0
NW_020194294.1	91	69.4	39	1	0	97.500	5.80e-07
NW_020194294.1	91	69.4	39	1	0	97.500	5.80e-07
NW_020290566.1	91	3258	2248	167	60	90.828	0.0
NW_020290566.1	91	69.4	37	0	0	100.000	5.80e-07
NW_020290530.1	91	3258	2247	169	58	90.825	0.0
NW_020290530.1	91	69.4	37	0	0	100.000	5.80e-07
MSFL01000173.1	90	3254	2247	166	61	90.825	0.0
MSFL01000129.1	91	3254	2248	163	64	90.828	0.0
MSFL01000129.1	91	69.4	39	1	0	97.500	5.80e-07
CP059872.1	91	3254	2244	182	47	90.740	0.0
CP059872.1	91	3254	2244	182	47	90.740	0.0
CP059872.1	91	3254	2244	182	47	90.740	0.0
CP059872.1	91	3254	2244	182	47	90.740	0.0
CP059872.1	91	3254	2244	182	47	90.740	0.0
CP059872.1	91	3254	2244	182	47	90.740	0.0
CP059872.1	91	3254	2244	182	47	90.740	0.0
CP059872.1	91	3254	2244	182	47	90.740	0.0
CP059872.1	91	920	820	102	47	84.623	0.0
CP059872.1	91	69.4	37	0	0	100.000	5.80e-07
CP059872.1	91	69.4	37	0	0	100.000	5.80e-07
CP059872.1	91	69.4	37	0	0	100.000	5.80e-07
CP059872.1	91	69.4	37	0	0	100.000	5.80e-07
CP059872.1	91	69.4	37	0	0	100.000	5.80e-07
CP059872.1	91	69.4	37	0	0	100.000	5.80e-07
CP059872.1	91	69.4	37	0	0	100.000	5.80e-07
CP059872.1	91	69.4	37	0	0	100.000	5.80e-07
CP059872.1	91	69.4	37	0	0	100.000	5.80e-07
JANAXO010000200.1	91	3254	2242	185	44	90.732	0.0
JANAXO010000200.1	91	608	396	32	1	92.308	2.76e-169
JANAXO010000200.1	91	110	61	1	0	98.387	3.42e-19
JANAXO010000200.1	91	69.4	37	0	0	100.000	5.80e-07
JANAXO010000200.1	91	69.4	37	0	0	100.000	5.80e-07
SJFF01000027.1	91	3254	2244	182	47	90.740	0.0
SJFF01000027.1	91	69.4	39	1	0	97.500	5.80e-07
MSFK01000078.1	91	3254	2245	179	50	90.744	0.0
MSFK01000078.1	91	2724	1907	152	51	90.379	0.0
MSFK01000078.1	91	2586	1815	145	50	90.299	0.0
MSFK01000078.1	91	1051	676	47	5	92.857	0.0
MSFK01000078.1	91	69.4	37	0	0	100.000	5.80e-07
MSFK01000078.1	91	69.4	39	1	0	97.500	5.80e-07
MSFK01000078.1	91	69.4	39	1	0	97.500	5.80e-07
BA000055.1	91	3254	2244	182	47	90.740	0.0
BA000055.1	91	758	621	64	33	86.490	0.0
BA000055.1	91	69.4	37	0	0	100.000	5.80e-07
BA000055.1	91	69.4	37	0	0	100.000	5.80e-07
JAMZTW010000102.1	91	3254	2239	192	37	90.721	0.0
JAMZTW010000102.1	91	3253	2238	192	37	90.717	0.0
JAMZTW010000102.1	91	58.4	33	1	0	97.059	0.001
JAMZTW010000102.1	91	58.4	33	1	0	97.059	0.001
NC_036441.1	91	3254	2244	182	47	90.740	0.0
NC_036441.1	91	758	621	64	33	86.490	0.0
NC_036441.1	91	69.4	37	0	0	100.000	5.80e-07
NC_036441.1	91	69.4	37	0	0	100.000	5.80e-07
NW_020291068.1	91	3254	2245	179	50	90.744	0.0
NW_020291068.1	91	2724	1907	152	51	90.379	0.0
NW_020291068.1	91	2586	1815	145	50	90.299	0.0
NW_020291068.1	91	1051	676	47	5	92.857	0.0
NW_020291068.1	91	69.4	37	0	0	100.000	5.80e-07
NW_020291068.1	91	69.4	39	1	0	97.500	5.80e-07
NW_020291068.1	91	69.4	39	1	0	97.500	5.80e-07
NC_054697.1	91	3254	2244	182	47	90.740	0.0
NC_054697.1	91	3254	2244	182	47	90.740	0.0
NC_054697.1	91	3254	2244	182	47	90.740	0.0
NC_054697.1	91	3254	2244	182	47	90.740	0.0
NC_054697.1	91	3254	2244	182	47	90.740	0.0
NC_054697.1	91	3254	2244	182	47	90.740	0.0
NC_054697.1	91	3254	2244	182	47	90.740	0.0
NC_054697.1	91	3254	2244	182	47	90.740	0.0
NC_054697.1	91	920	820	102	47	84.623	0.0
NC_054697.1	91	69.4	37	0	0	100.000	5.80e-07
NC_054697.1	91	69.4	37	0	0	100.000	5.80e-07
NC_054697.1	91	69.4	37	0	0	100.000	5.80e-07
NC_054697.1	91	69.4	37	0	0	100.000	5.80e-07
NC_054697.1	91	69.4	37	0	0	100.000	5.80e-07
NC_054697.1	91	69.4	37	0	0	100.000	5.80e-07
NC_054697.1	91	69.4	37	0	0	100.000	5.80e-07
NC_054697.1	91	69.4	37	0	0	100.000	5.80e-07
NC_054697.1	91	69.4	37	0	0	100.000	5.80e-07
NW_020290578.1	90	3254	2247	166	61	90.825	0.0
NW_020290534.1	91	3254	2248	163	64	90.828	0.0
NW_020290534.1	91	69.4	39	1	0	97.500	5.80e-07
MSFL01000153.1	91	3253	2245	167	60	90.817	0.0
MSFL01000153.1	91	69.4	37	0	0	100.000	5.80e-07
MAQV01000001.1	91	3253	2249	175	55	90.722	0.0
MAQV01000001.1	91	3253	2249	175	55	90.722	0.0
MAQV01000001.1	91	3253	2249	175	55	90.722	0.0
MAQV01000001.1	91	3253	2249	174	56	90.722	0.0
MAQV01000001.1	91	3251	2248	175	55	90.718	0.0
MAQV01000001.1	91	3247	2248	175	56	90.682	0.0
MAQV01000001.1	91	3236	2246	172	60	90.638	0.0
MAQV01000001.1	91	3234	2245	172	60	90.634	0.0
MAQV01000001.1	91	3173	2236	174	68	90.234	0.0
MAQV01000001.1	91	69.4	37	0	0	100.000	5.80e-07
MAQV01000001.1	91	69.4	39	1	0	97.500	5.80e-07
MAQV01000001.1	91	69.4	39	1	0	97.500	5.80e-07
MAQV01000001.1	91	69.4	39	1	0	97.500	5.80e-07
MAQV01000001.1	91	69.4	39	1	0	97.500	5.80e-07
MAQV01000001.1	91	69.4	39	1	0	97.500	5.80e-07
MAQV01000001.1	91	69.4	39	1	0	97.500	5.80e-07
MAQV01000001.1	91	69.4	39	1	0	97.500	5.80e-07
MAQV01000001.1	91	69.4	39	1	0	97.500	5.80e-07
JAAVMA010000124.1	91	3253	2241	185	44	90.729	0.0
JAAVMA010000124.1	91	69.4	39	1	0	97.500	5.80e-07
JAMZTW010000090.1	91	3253	2238	191	38	90.717	0.0
JAMZTW010000090.1	91	58.4	33	1	0	97.059	0.001
NW_020290558.1	91	3253	2245	167	60	90.817	0.0
NW_020290558.1	91	69.4	37	0	0	100.000	5.80e-07
MSFL01000155.1	90	3251	2246	168	60	90.784	0.0
MSZS01000005.1	91	3251	2240	180	48	90.762	0.0
MSZS01000005.1	91	3251	2240	181	47	90.762	0.0
MSZS01000005.1	91	69.4	37	0	0	100.000	5.80e-07
MSZS01000005.1	91	69.4	37	0	0	100.000	5.80e-07
NVQI01000082.1	91	3251	2246	179	51	90.711	0.0
NVQI01000082.1	91	69.4	37	0	0	100.000	5.80e-07
NW_020194278.1	91	3251	2240	180	48	90.762	0.0
NW_020194278.1	91	3251	2240	181	47	90.762	0.0
NW_020194278.1	91	69.4	37	0	0	100.000	5.80e-07
NW_020194278.1	91	69.4	37	0	0	100.000	5.80e-07
NW_020290560.1	90	3251	2246	168	60	90.784	0.0
CDHK01000043.1	91	3249	2240	189	41	90.688	0.0
CDHK01000043.1	91	69.4	37	0	0	100.000	5.80e-07
JACVQR010000012.1	91	3249	2238	183	45	90.754	0.0
JACVQR010000012.1	91	69.4	39	1	0	97.500	5.80e-07
JAGXKE010000002.1	91	3249	2243	183	47	90.700	0.0
JAGXKE010000002.1	91	3249	2243	183	47	90.700	0.0
JAGXKE010000002.1	91	3234	2243	177	55	90.626	0.0
JAGXKE010000002.1	91	3195	2233	185	53	90.368	0.0
JAGXKE010000002.1	91	3177	2231	188	54	90.214	0.0
JAGXKE010000002.1	91	3162	2231	188	57	90.105	0.0
JAGXKE010000002.1	91	3157	2228	192	54	90.057	0.0
JAGXKE010000002.1	91	3136	2223	191	57	89.964	0.0
JAGXKE010000002.1	91	3116	2220	195	57	89.806	0.0
JAGXKE010000002.1	91	3099	2217	198	57	89.684	0.0
JAGXKE010000002.1	91	69.4	39	1	0	97.500	5.80e-07
JAGXKE010000002.1	91	69.4	39	1	0	97.500	5.80e-07
JAGXKE010000002.1	91	69.4	39	1	0	97.500	5.80e-07
JAGXKE010000002.1	91	69.4	39	1	0	97.500	5.80e-07
JAGXKE010000002.1	91	69.4	39	1	0	97.500	5.80e-07
JAGXKE010000002.1	91	69.4	39	1	0	97.500	5.80e-07
JAGXKE010000002.1	91	69.4	39	1	0	97.500	5.80e-07
JAGXKE010000002.1	91	69.4	39	1	0	97.500	5.80e-07
JAGXKE010000002.1	91	69.4	39	1	0	97.500	5.80e-07
JAGXKE010000002.1	91	69.4	39	1	0	97.500	5.80e-07
MSFL01000115.1	91	3247	2245	166	62	90.780	0.0
MSFL01000115.1	91	69.4	37	0	0	100.000	5.80e-07
WXEU01000010.1	91	3247	2242	182	48	90.696	0.0
WXEU01000010.1	91	69.4	37	0	0	100.000	5.80e-07
BDHI01000020.1	91	3247	2242	182	48	90.696	0.0
BDHI01000020.1	91	3219	2239	179	55	90.538	0.0
BDHI01000020.1	91	3090	2221	170	83	89.774	0.0
BDHI01000020.1	91	2968	1954	132	33	92.213	0.0
BDHI01000020.1	91	1160	754	53	8	92.515	0.0
BDHI01000020.1	91	307	194	10	3	93.720	1.13e-78
BDHI01000020.1	91	69.4	39	1	0	97.500	5.80e-07
BDHI01000020.1	91	69.4	39	1	0	97.500	5.80e-07
BDHI01000020.1	91	69.4	39	1	0	97.500	5.80e-07
BDHI01000013.1	91	3247	2242	183	47	90.696	0.0
BDHI01000013.1	91	3241	2241	183	48	90.655	0.0
BDHI01000013.1	91	3062	2215	181	78	89.531	0.0
BDHI01000013.1	91	2979	1957	133	31	92.268	0.0
BDHI01000013.1	91	307	194	10	3	93.720	1.13e-78
BDHI01000013.1	91	69.4	39	1	0	97.500	5.80e-07
BDHI01000013.1	91	69.4	39	1	0	97.500	5.80e-07
BDHI01000013.1	91	69.4	39	1	0	97.500	5.80e-07
NW_020290520.1	91	3247	2245	166	62	90.780	0.0
NW_020290520.1	91	69.4	37	0	0	100.000	5.80e-07
MSZS01000019.1	91	3245	2239	181	48	90.721	0.0
MSZS01000019.1	91	3236	2238	178	52	90.681	0.0
MSZS01000019.1	91	839	563	38	13	91.694	0.0
MSZS01000019.1	91	69.4	37	0	0	100.000	5.80e-07
MSZS01000019.1	91	69.4	37	0	0	100.000	5.80e-07
NW_020194292.1	91	3245	2239	181	48	90.721	0.0
NW_020194292.1	91	3236	2238	178	52	90.681	0.0
NW_020194292.1	91	839	563	38	13	91.694	0.0
NW_020194292.1	91	69.4	37	0	0	100.000	5.80e-07
NW_020194292.1	91	69.4	37	0	0	100.000	5.80e-07
DS995827.1	98	3243	1790	7	8	99.169	0.0
DS995827.1	98	1555	880	9	8	98.105	0.0
JAILXB010000105.1	91	3241	2247	177	55	90.641	0.0
JAILXB010000105.1	91	69.4	37	0	0	100.000	5.80e-07
JAMAHH010000222.1	91	3241	2247	177	55	90.641	0.0
JAMAHH010000222.1	91	69.4	39	1	0	97.500	5.80e-07
JAMAHK010000215.1	91	3241	2247	177	55	90.641	0.0
JAMAHK010000215.1	91	69.4	39	1	0	97.500	5.80e-07
JAMAHL010000227.1	91	3241	2247	177	55	90.641	0.0
JAMAHL010000227.1	91	69.4	37	0	0	100.000	5.80e-07
JAMAGZ010000485.1	91	3241	2239	188	43	90.648	0.0
JAMAGZ010000485.1	91	58.4	33	1	0	97.059	0.001
JAKLMM010000110.1	91	3241	2240	176	53	90.725	0.0
JAKLMM010000110.1	91	69.4	39	1	0	97.500	5.80e-07
JAMAHI010000081.1	91	3241	2247	177	55	90.641	0.0
JAMAHI010000081.1	91	69.4	37	0	0	100.000	5.80e-07
JAMAHJ010000127.1	91	3241	2247	177	55	90.641	0.0
JAMAHJ010000127.1	91	69.4	39	1	0	97.500	5.80e-07
JAMAHG010000262.1	91	3241	2247	177	55	90.641	0.0
JAMAHG010000262.1	91	69.4	39	1	0	97.500	5.80e-07
JAMAHM010000141.1	91	3241	2247	177	55	90.641	0.0
JAMAHM010000141.1	91	69.4	37	0	0	100.000	5.80e-07
JAJFZZ010000005.1	91	3241	2247	177	55	90.641	0.0
JAJFZZ010000005.1	91	3234	2246	176	57	90.601	0.0
JAJFZZ010000005.1	91	3230	2246	177	57	90.565	0.0
JAJFZZ010000005.1	91	3223	2245	180	56	90.488	0.0
JAJFZZ010000005.1	91	1367	1094	113	51	86.963	0.0
JAJFZZ010000005.1	91	69.4	39	1	0	97.500	5.80e-07
JAJFZZ010000005.1	91	69.4	39	1	0	97.500	5.80e-07
JAJFZZ010000005.1	91	69.4	39	1	0	97.500	5.80e-07
JAJFZZ010000005.1	91	69.4	39	1	0	97.500	5.80e-07
JAJFZZ010000005.1	91	69.4	39	1	0	97.500	5.80e-07
MSFL01000112.1	91	3240	2246	162	67	90.747	0.0
MSFL01000112.1	91	69.4	39	1	0	97.500	5.80e-07
WIWV01000274.1	91	3240	2237	194	38	90.603	0.0
WIWV01000274.1	91	69.4	37	0	0	100.000	5.80e-07
LYCR01000272.1	91	3240	2242	184	48	90.622	0.0
LYCR01000272.1	91	69.4	37	0	0	100.000	5.80e-07
AP024422.1	91	3240	2250	174	59	90.616	0.0
AP024422.1	91	3240	2250	174	59	90.616	0.0
AP024422.1	91	3240	2250	174	59	90.616	0.0
AP024422.1	91	3240	2250	174	59	90.616	0.0
AP024422.1	91	3240	2250	174	59	90.616	0.0
AP024422.1	91	3240	2250	174	59	90.616	0.0
AP024422.1	91	3240	2250	174	59	90.616	0.0
AP024422.1	91	3240	2250	174	59	90.616	0.0
AP024422.1	91	3240	2250	174	59	90.616	0.0
AP024422.1	91	69.4	37	0	0	100.000	5.80e-07
AP024422.1	91	69.4	37	0	0	100.000	5.80e-07
AP024422.1	91	69.4	37	0	0	100.000	5.80e-07
AP024422.1	91	69.4	37	0	0	100.000	5.80e-07
AP024422.1	91	69.4	37	0	0	100.000	5.80e-07
AP024422.1	91	69.4	37	0	0	100.000	5.80e-07
AP024422.1	91	69.4	37	0	0	100.000	5.80e-07
AP024422.1	91	69.4	37	0	0	100.000	5.80e-07
AP024422.1	91	69.4	37	0	0	100.000	5.80e-07
CH476599.1	91	3240	2245	184	49	90.597	0.0
CH476599.1	91	69.4	37	0	0	100.000	5.80e-07
NT_165929.1	91	3240	2245	184	49	90.597	0.0
NT_165929.1	91	69.4	37	0	0	100.000	5.80e-07
NC_057368.1	91	3240	2250	174	59	90.616	0.0
NC_057368.1	91	3240	2250	174	59	90.616	0.0
NC_057368.1	91	3240	2250	174	59	90.616	0.0
NC_057368.1	91	3240	2250	174	59	90.616	0.0
NC_057368.1	91	3240	2250	174	59	90.616	0.0
NC_057368.1	91	3240	2250	174	59	90.616	0.0
NC_057368.1	91	3240	2250	174	59	90.616	0.0
NC_057368.1	91	3240	2250	174	59	90.616	0.0
NC_057368.1	91	3240	2250	174	59	90.616	0.0
NC_057368.1	91	69.4	37	0	0	100.000	5.80e-07
NC_057368.1	91	69.4	37	0	0	100.000	5.80e-07
NC_057368.1	91	69.4	37	0	0	100.000	5.80e-07
NC_057368.1	91	69.4	37	0	0	100.000	5.80e-07
NC_057368.1	91	69.4	37	0	0	100.000	5.80e-07
NC_057368.1	91	69.4	37	0	0	100.000	5.80e-07
NC_057368.1	91	69.4	37	0	0	100.000	5.80e-07
NC_057368.1	91	69.4	37	0	0	100.000	5.80e-07
NC_057368.1	91	69.4	37	0	0	100.000	5.80e-07
NW_019170274.1	91	3240	2242	184	48	90.622	0.0
NW_019170274.1	91	69.4	37	0	0	100.000	5.80e-07
NW_020290517.1	91	3240	2246	162	67	90.747	0.0
NW_020290517.1	91	69.4	39	1	0	97.500	5.80e-07
CDHK01000042.1	91	3238	2238	191	41	90.607	0.0
CDHK01000042.1	91	69.4	37	0	0	100.000	5.80e-07
MSFU01000081.1	91	3238	2245	177	55	90.634	0.0
MSFU01000081.1	91	856	698	66	41	86.708	0.0
MSFU01000081.1	91	69.4	39	1	0	97.500	5.80e-07
MSFU01000081.1	91	69.4	39	1	0	97.500	5.80e-07
MSFU01000103.1	91	3238	2245	177	55	90.634	0.0
MSFU01000103.1	91	69.4	39	1	0	97.500	5.80e-07
JAMZTW010000106.1	91	3238	2237	192	40	90.603	0.0
JAMZTW010000106.1	91	1459	922	56	8	93.509	0.0
JAMZTW010000106.1	91	58.4	33	1	0	97.059	0.001
NW_020290355.1	91	3238	2245	177	55	90.634	0.0
NW_020290355.1	91	856	698	66	41	86.708	0.0
NW_020290355.1	91	69.4	39	1	0	97.500	5.80e-07
NW_020290355.1	91	69.4	39	1	0	97.500	5.80e-07
NW_020290377.1	91	3238	2245	177	55	90.634	0.0
NW_020290377.1	91	69.4	39	1	0	97.500	5.80e-07
MSZS01000020.1	91	3236	2238	178	52	90.681	0.0
MSZS01000020.1	91	3223	2236	178	54	90.600	0.0
MSZS01000020.1	91	298	183	7	3	94.819	6.79e-76
MSZS01000020.1	91	69.4	37	0	0	100.000	5.80e-07
MSZS01000020.1	91	69.4	37	0	0	100.000	5.80e-07
MSZS01000020.1	91	69.4	37	0	0	100.000	5.80e-07
NW_020194293.1	91	3236	2238	178	52	90.681	0.0
NW_020194293.1	91	3223	2236	178	54	90.600	0.0
NW_020194293.1	91	298	183	7	3	94.819	6.79e-76
NW_020194293.1	91	69.4	37	0	0	100.000	5.80e-07
NW_020194293.1	91	69.4	37	0	0	100.000	5.80e-07
NW_020194293.1	91	69.4	37	0	0	100.000	5.80e-07
MSZS01000050.1	91	3234	2237	179	51	90.677	0.0
MSZS01000050.1	91	69.4	37	0	0	100.000	5.80e-07
JACBKQ010000154.1	91	3234	2243	186	48	90.553	0.0
JACBKQ010000154.1	91	69.4	39	1	0	97.500	5.80e-07
NW_020194323.1	91	3234	2237	179	51	90.677	0.0
NW_020194323.1	91	69.4	37	0	0	100.000	5.80e-07
MSFM01000022.1	91	3232	2241	183	50	90.582	0.0
MSFM01000022.1	91	3232	2241	183	50	90.582	0.0
MSFM01000022.1	91	3230	2241	182	51	90.582	0.0
MSFM01000022.1	91	3223	2240	180	54	90.542	0.0
MSFM01000022.1	91	69.4	39	1	0	97.500	5.80e-07
MSFM01000022.1	91	69.4	39	1	0	97.500	5.80e-07
MSFM01000022.1	91	69.4	39	1	0	97.500	5.80e-07
MSFM01000022.1	91	69.4	39	1	0	97.500	5.80e-07
AP024428.1	91	3232	2244	178	55	90.593	0.0
AP024428.1	91	3232	2244	178	55	90.593	0.0
AP024428.1	91	3232	2244	178	55	90.593	0.0
AP024428.1	91	3232	2244	178	55	90.593	0.0
AP024428.1	91	3232	2244	178	55	90.593	0.0
AP024428.1	91	69.4	39	1	0	97.500	5.80e-07
AP024428.1	91	69.4	39	1	0	97.500	5.80e-07
AP024428.1	91	69.4	39	1	0	97.500	5.80e-07
AP024428.1	91	69.4	39	1	0	97.500	5.80e-07
AP024428.1	91	69.4	39	1	0	97.500	5.80e-07
NC_054852.1	91	3232	2244	178	55	90.593	0.0
NC_054852.1	91	3232	2244	178	55	90.593	0.0
NC_054852.1	91	3232	2244	178	55	90.593	0.0
NC_054852.1	91	3232	2244	178	55	90.593	0.0
NC_054852.1	91	3232	2244	178	55	90.593	0.0
NC_054852.1	91	69.4	39	1	0	97.500	5.80e-07
NC_054852.1	91	69.4	39	1	0	97.500	5.80e-07
NC_054852.1	91	69.4	39	1	0	97.500	5.80e-07
NC_054852.1	91	69.4	39	1	0	97.500	5.80e-07
NC_054852.1	91	69.4	39	1	0	97.500	5.80e-07
NW_020194357.1	91	3232	2241	183	50	90.582	0.0
NW_020194357.1	91	3232	2241	183	50	90.582	0.0
NW_020194357.1	91	3230	2241	182	51	90.582	0.0
NW_020194357.1	91	3223	2240	180	54	90.542	0.0
NW_020194357.1	91	69.4	39	1	0	97.500	5.80e-07
NW_020194357.1	91	69.4	39	1	0	97.500	5.80e-07
NW_020194357.1	91	69.4	39	1	0	97.500	5.80e-07
NW_020194357.1	91	69.4	39	1	0	97.500	5.80e-07
JAFBMQ010000006.1	91	3230	2242	184	50	90.549	0.0
JAFBMQ010000006.1	91	3230	2241	186	48	90.545	0.0
JAFBMQ010000006.1	91	3225	2241	185	50	90.509	0.0
JAFBMQ010000006.1	91	3225	2241	185	50	90.509	0.0
JAFBMQ010000006.1	91	3208	2240	184	54	90.395	0.0
JAFBMQ010000006.1	91	3037	1964	141	15	92.642	0.0
JAFBMQ010000006.1	91	3033	1964	142	15	92.598	0.0
JAFBMQ010000006.1	91	289	183	12	1	93.367	4.09e-73
JAFBMQ010000006.1	91	289	183	12	1	93.367	4.09e-73
JAFBMQ010000006.1	91	69.4	37	0	0	100.000	5.80e-07
JAFBMQ010000006.1	91	69.4	37	0	0	100.000	5.80e-07
JAFBMQ010000006.1	91	69.4	37	0	0	100.000	5.80e-07
JAFBMQ010000006.1	91	69.4	37	0	0	100.000	5.80e-07
JAFBMQ010000006.1	91	69.4	37	0	0	100.000	5.80e-07
JAFBMQ010000006.1	91	69.4	37	0	0	100.000	5.80e-07
JAFBMQ010000006.1	91	69.4	37	0	0	100.000	5.80e-07
JALZYI010000115.1	91	3229	2239	188	46	90.538	0.0
JALZYI010000115.1	91	69.4	39	1	0	97.500	5.80e-07
BLWE01000015.1	91	3229	2244	178	56	90.557	0.0
BLWE01000015.1	91	3227	2243	178	56	90.553	0.0
BLWE01000015.1	91	3225	2243	177	57	90.553	0.0
BLWE01000015.1	91	69.4	37	0	0	100.000	5.80e-07
BLWE01000015.1	91	69.4	37	0	0	100.000	5.80e-07
BLWE01000015.1	91	69.4	37	0	0	100.000	5.80e-07
JAGUQL010000038.1	91	3229	2234	194	39	90.555	0.0
JAGUQL010000038.1	91	69.4	37	0	0	100.000	5.80e-07
NW_023336289.1	91	3229	2244	178	56	90.557	0.0
NW_023336289.1	91	3227	2243	178	56	90.553	0.0
NW_023336289.1	91	3225	2243	177	57	90.553	0.0
NW_023336289.1	91	69.4	37	0	0	100.000	5.80e-07
NW_023336289.1	91	69.4	37	0	0	100.000	5.80e-07
NW_023336289.1	91	69.4	37	0	0	100.000	5.80e-07
QCWU01000014.1	91	3227	2239	187	47	90.538	0.0
QCWU01000014.1	91	69.4	39	1	0	97.500	5.80e-07
JAMZTW010000101.1	91	3227	2227	190	40	90.639	0.0
JAMZTW010000101.1	91	3205	2234	193	45	90.372	0.0
JAMZTW010000101.1	91	58.4	33	1	0	97.059	0.001
MSFM01000031.1	91	3225	2240	182	52	90.542	0.0
MSFM01000031.1	91	3197	2236	176	61	90.416	0.0
MSFM01000031.1	91	69.4	39	1	0	97.500	5.80e-07
MSFM01000031.1	91	69.4	39	1	0	97.500	5.80e-07
MSFM01000024.1	91	3225	2240	182	52	90.542	0.0
MSFM01000024.1	91	3201	2237	177	60	90.420	0.0
MSFM01000024.1	91	3158	2230	176	67	90.174	0.0
MSFM01000024.1	91	69.4	39	1	0	97.500	5.80e-07
MSFM01000024.1	91	69.4	39	1	0	97.500	5.80e-07
MSFM01000024.1	91	69.4	39	1	0	97.500	5.80e-07
JAGUQC010000016.1	91	3225	2237	189	45	90.530	0.0
JAGUQC010000016.1	91	69.4	37	0	0	100.000	5.80e-07
JAGMTT010000008.1	91	3225	2240	183	51	90.542	0.0
JAGMTT010000008.1	91	69.4	39	1	0	97.500	5.80e-07
JACVQN010000201.1	91	3225	2237	189	45	90.530	0.0
JACVQN010000201.1	91	69.4	37	0	0	100.000	5.80e-07
JACWGA010000006.1	91	3225	2237	189	45	90.530	0.0
JACWGA010000006.1	91	69.4	39	1	0	97.500	5.80e-07
JAGXNN020000302.1	90	3225	2240	188	47	90.505	0.0
NW_020194366.1	91	3225	2240	182	52	90.542	0.0
NW_020194366.1	91	3197	2236	176	61	90.416	0.0
NW_020194366.1	91	69.4	39	1	0	97.500	5.80e-07
NW_020194366.1	91	69.4	39	1	0	97.500	5.80e-07
NW_020194359.1	91	3225	2240	182	52	90.542	0.0
NW_020194359.1	91	3201	2237	177	60	90.420	0.0
NW_020194359.1	91	3158	2230	176	67	90.174	0.0
NW_020194359.1	91	69.4	39	1	0	97.500	5.80e-07
NW_020194359.1	91	69.4	39	1	0	97.500	5.80e-07
NW_020194359.1	91	69.4	39	1	0	97.500	5.80e-07
MSFM01000006.1	91	3221	2240	179	55	90.542	0.0
MSFM01000006.1	91	69.4	39	1	0	97.500	5.80e-07
VCAU01000267.1	91	3221	2239	186	49	90.501	0.0
VCAU01000267.1	91	69.4	37	0	0	100.000	5.80e-07
NW_020194341.1	91	3221	2240	179	55	90.542	0.0
NW_020194341.1	91	69.4	39	1	0	97.500	5.80e-07
MSFL01000192.1	89	3219	2222	163	61	90.842	0.0
NW_020290597.1	89	3219	2222	163	61	90.842	0.0
WBOJ01000006.1	91	3217	2233	193	42	90.478	0.0
WBOJ01000006.1	91	3216	2233	192	43	90.478	0.0
WBOJ01000006.1	91	3210	2232	193	43	90.438	0.0
WBOJ01000006.1	91	1483	947	62	8	93.117	0.0
WBOJ01000006.1	91	69.4	39	1	0	97.500	5.80e-07
WBOJ01000006.1	91	69.4	39	1	0	97.500	5.80e-07
WBOJ01000006.1	91	69.4	39	1	0	97.500	5.80e-07
WBOJ01000005.1	91	3217	2233	193	42	90.478	0.0
WBOJ01000005.1	91	3217	2233	193	42	90.478	0.0
WBOJ01000005.1	91	3217	2233	193	42	90.478	0.0
WBOJ01000005.1	91	3001	1958	150	13	92.315	0.0
WBOJ01000005.1	91	69.4	37	0	0	100.000	5.80e-07
WBOJ01000005.1	91	69.4	37	0	0	100.000	5.80e-07
WBOJ01000005.1	91	69.4	37	0	0	100.000	5.80e-07
CM024083.1	91	3217	2233	193	42	90.478	0.0
CM024083.1	91	3216	2233	192	43	90.478	0.0
CM024083.1	91	69.4	37	0	0	100.000	5.80e-07
CM024083.1	91	69.4	37	0	0	100.000	5.80e-07
MUGI01000139.1	91	3217	2233	194	41	90.478	0.0
MUGI01000139.1	91	69.4	37	0	0	100.000	5.80e-07
LXJU01000057.1	90	3217	2236	187	48	90.490	0.0
PUXE01000268.1	91	3217	2233	194	41	90.478	0.0
PUXE01000268.1	91	69.4	37	0	0	100.000	5.80e-07
CAJVNO010000062.1	91	3217	2238	183	52	90.497	0.0
CAJVNO010000062.1	91	69.4	37	0	0	100.000	5.80e-07
JPLR01000001.1	91	3217	2236	187	48	90.490	0.0
JPLR01000001.1	91	3216	2236	186	49	90.490	0.0
JPLR01000001.1	91	3210	2234	188	48	90.445	0.0
JPLR01000001.1	91	111	62	1	0	98.413	9.50e-20
JPLR01000001.1	91	69.4	37	0	0	100.000	5.80e-07
JPLR01000001.1	91	69.4	37	0	0	100.000	5.80e-07
JPLR01000001.1	91	69.4	37	0	0	100.000	5.80e-07
JAETFV010000058.1	91	3217	2233	194	41	90.478	0.0
JAETFV010000058.1	91	69.4	39	1	0	97.500	5.80e-07
JAFCIW010000005.1	91	3217	2234	191	44	90.482	0.0
JAFCIW010000005.1	91	3216	2234	190	45	90.482	0.0
JAFCIW010000005.1	91	3212	2234	190	46	90.445	0.0
JAFCIW010000005.1	91	3212	2234	191	45	90.445	0.0
JAFCIW010000005.1	91	3206	2233	191	46	90.405	0.0
JAFCIW010000005.1	91	76.8	45	2	0	95.745	3.46e-09
JAFCIW010000005.1	91	69.4	39	1	0	97.500	5.80e-07
JAFCIW010000005.1	91	69.4	39	1	0	97.500	5.80e-07
JAFCIW010000005.1	91	69.4	39	1	0	97.500	5.80e-07
JAFCIW010000005.1	91	69.4	39	1	0	97.500	5.80e-07
JAFCIW010000005.1	91	69.4	39	1	0	97.500	5.80e-07
LLXE01000800.1	91	3217	2234	191	44	90.482	0.0
LLXE01000800.1	91	69.4	39	1	0	97.500	5.80e-07
NW_019173334.1	90	3217	2236	187	48	90.490	0.0
JAMABY010000049.1	91	3216	2237	188	48	90.457	0.0
JAMABY010000049.1	91	3193	2233	192	48	90.295	0.0
JAMABY010000049.1	91	69.4	37	0	0	100.000	5.80e-07
JAMABY010000049.1	91	69.4	37	0	0	100.000	5.80e-07
MSFO01000013.1	91	3216	2238	186	50	90.461	0.0
MSFO01000013.1	91	3212	2237	189	48	90.420	0.0
MSFO01000013.1	91	3205	2236	189	49	90.380	0.0
MSFO01000013.1	91	69.4	37	0	0	100.000	5.80e-07
MSFO01000013.1	91	69.4	37	0	0	100.000	5.80e-07
MSFO01000013.1	91	69.4	37	0	0	100.000	5.80e-07
NW_020194410.1	91	3216	2238	186	50	90.461	0.0
NW_020194410.1	91	3212	2237	189	48	90.420	0.0
NW_020194410.1	91	3205	2236	189	49	90.380	0.0
NW_020194410.1	91	69.4	37	0	0	100.000	5.80e-07
NW_020194410.1	91	69.4	37	0	0	100.000	5.80e-07
NW_020194410.1	91	69.4	37	0	0	100.000	5.80e-07
MSFO01000016.1	91	3214	2238	185	51	90.461	0.0
MSFO01000016.1	91	3203	2239	181	57	90.392	0.0
MSFO01000016.1	91	3203	2236	186	52	90.380	0.0
MSFO01000016.1	91	69.4	37	0	0	100.000	5.80e-07
MSFO01000016.1	91	69.4	37	0	0	100.000	5.80e-07
MSFO01000016.1	91	69.4	37	0	0	100.000	5.80e-07
NW_020194413.1	91	3214	2238	185	51	90.461	0.0
NW_020194413.1	91	3203	2239	181	57	90.392	0.0
NW_020194413.1	91	3203	2236	186	52	90.380	0.0
NW_020194413.1	91	69.4	37	0	0	100.000	5.80e-07
NW_020194413.1	91	69.4	37	0	0	100.000	5.80e-07
NW_020194413.1	91	69.4	37	0	0	100.000	5.80e-07
MSFL01000157.1	90	3212	2227	164	64	90.713	0.0
MSFL01000157.1	90	69.4	37	0	0	100.000	5.80e-07
PUHX01000265.1	91	3212	2232	195	41	90.438	0.0
PUHX01000265.1	91	69.4	39	1	0	97.500	5.80e-07
MUGH01000060.1	91	3212	2232	194	42	90.438	0.0
MUGH01000060.1	91	69.4	37	0	0	100.000	5.80e-07
MSFO01000027.1	91	3212	2237	189	48	90.420	0.0
MSFO01000027.1	91	69.4	37	0	0	100.000	5.80e-07
MSFO01000018.1	91	3212	2237	189	48	90.420	0.0
MSFO01000018.1	91	3125	2231	188	65	89.815	0.0
MSFO01000018.1	91	289	183	11	2	93.367	4.09e-73
MSFO01000018.1	91	69.4	37	0	0	100.000	5.80e-07
MSFO01000018.1	91	69.4	37	0	0	100.000	5.80e-07
MSFO01000014.1	91	3212	2237	189	48	90.420	0.0
MSFO01000014.1	91	3210	2237	188	49	90.420	0.0
MSFO01000014.1	91	2241	1436	94	14	93.005	0.0
MSFO01000014.1	91	1203	998	101	58	86.258	0.0
MSFO01000014.1	91	69.4	37	0	0	100.000	5.80e-07
MSFO01000014.1	91	69.4	37	0	0	100.000	5.80e-07
MSFO01000014.1	91	69.4	37	0	0	100.000	5.80e-07
MDDG01000036.1	91	3212	2232	194	42	90.438	0.0
MDDG01000036.1	91	69.4	37	0	0	100.000	5.80e-07
JAMAFK010000124.1	91	3212	2230	198	38	90.430	0.0
JAMAFK010000124.1	91	69.4	39	1	0	97.500	5.80e-07
JAMALG010000162.1	91	3212	2232	195	41	90.438	0.0
JAMALG010000162.1	91	69.4	37	0	0	100.000	5.80e-07
MUGJ01000069.1	91	3212	2232	195	41	90.438	0.0
MUGJ01000069.1	91	69.4	37	0	0	100.000	5.80e-07
MSFU01000100.1	91	3212	2234	175	58	90.555	0.0
MSFU01000100.1	91	3061	2141	168	59	90.414	0.0
MSFU01000100.1	91	69.4	37	0	0	100.000	5.80e-07
MSFU01000100.1	91	69.4	39	1	0	97.500	5.80e-07
NW_020290374.1	91	3212	2234	175	58	90.555	0.0
NW_020290374.1	91	3061	2141	168	59	90.414	0.0
NW_020290374.1	91	69.4	37	0	0	100.000	5.80e-07
NW_020290374.1	91	69.4	39	1	0	97.500	5.80e-07
NW_020194424.1	91	3212	2237	189	48	90.420	0.0
NW_020194424.1	91	69.4	37	0	0	100.000	5.80e-07
NW_020194415.1	91	3212	2237	189	48	90.420	0.0
NW_020194415.1	91	3125	2231	188	65	89.815	0.0
NW_020194415.1	91	289	183	11	2	93.367	4.09e-73
NW_020194415.1	91	69.4	37	0	0	100.000	5.80e-07
NW_020194415.1	91	69.4	37	0	0	100.000	5.80e-07
NW_020194411.1	91	3212	2237	189	48	90.420	0.0
NW_020194411.1	91	3210	2237	188	49	90.420	0.0
NW_020194411.1	91	2241	1436	94	14	93.005	0.0
NW_020194411.1	91	1203	998	101	58	86.258	0.0
NW_020194411.1	91	69.4	37	0	0	100.000	5.80e-07
NW_020194411.1	91	69.4	37	0	0	100.000	5.80e-07
NW_020194411.1	91	69.4	37	0	0	100.000	5.80e-07
NW_020290562.1	90	3212	2227	164	64	90.713	0.0
NW_020290562.1	90	69.4	37	0	0	100.000	5.80e-07
MSZS01000011.1	91	3210	2233	175	58	90.552	0.0
MSZS01000011.1	91	69.4	39	1	0	97.500	5.80e-07
MSFO01000025.1	91	3210	2237	188	49	90.420	0.0
MSFO01000025.1	91	3199	2235	185	53	90.376	0.0
MSFO01000025.1	91	69.4	37	0	0	100.000	5.80e-07
MSFO01000025.1	91	69.4	37	0	0	100.000	5.80e-07
MSFO01000021.1	91	3210	2236	189	48	90.416	0.0
MSFO01000021.1	91	2998	1957	143	19	92.355	0.0
MSFO01000021.1	91	289	183	11	2	93.367	4.09e-73
MSFO01000021.1	91	69.4	37	0	0	100.000	5.80e-07
MSFO01000021.1	91	69.4	37	0	0	100.000	5.80e-07
MSFO01000019.1	91	3210	2237	188	49	90.420	0.0
MSFO01000019.1	91	3195	2236	183	56	90.343	0.0
MSFO01000019.1	91	69.4	37	0	0	100.000	5.80e-07
MSFO01000019.1	91	69.4	37	0	0	100.000	5.80e-07
MSFO01000017.1	91	3210	2237	188	49	90.420	0.0
MSFO01000017.1	91	2061	1506	136	47	89.165	0.0
MSFO01000017.1	91	1808	1369	136	47	88.209	0.0
MSFO01000017.1	91	69.4	37	0	0	100.000	5.80e-07
MSFO01000017.1	91	69.4	37	0	0	100.000	5.80e-07
MSFO01000017.1	91	69.4	37	0	0	100.000	5.80e-07
NW_020194422.1	91	3210	2237	188	49	90.420	0.0
NW_020194422.1	91	3199	2235	185	53	90.376	0.0
NW_020194422.1	91	69.4	37	0	0	100.000	5.80e-07
NW_020194422.1	91	69.4	37	0	0	100.000	5.80e-07
NW_020194418.1	91	3210	2236	189	48	90.416	0.0
NW_020194418.1	91	2998	1957	143	19	92.355	0.0
NW_020194418.1	91	289	183	11	2	93.367	4.09e-73
NW_020194418.1	91	69.4	37	0	0	100.000	5.80e-07
NW_020194418.1	91	69.4	37	0	0	100.000	5.80e-07
NW_020194416.1	91	3210	2237	188	49	90.420	0.0
NW_020194416.1	91	3195	2236	183	56	90.343	0.0
NW_020194416.1	91	69.4	37	0	0	100.000	5.80e-07
NW_020194416.1	91	69.4	37	0	0	100.000	5.80e-07
NW_020194414.1	91	3210	2237	188	49	90.420	0.0
NW_020194414.1	91	2061	1506	136	47	89.165	0.0
NW_020194414.1	91	1808	1369	136	47	88.209	0.0
NW_020194414.1	91	69.4	37	0	0	100.000	5.80e-07
NW_020194414.1	91	69.4	37	0	0	100.000	5.80e-07
NW_020194414.1	91	69.4	37	0	0	100.000	5.80e-07
NW_020194284.1	91	3210	2233	175	58	90.552	0.0
NW_020194284.1	91	69.4	39	1	0	97.500	5.80e-07
WBOJ01000007.1	91	3208	2231	192	44	90.434	0.0
WBOJ01000007.1	91	3197	2230	192	46	90.357	0.0
WBOJ01000007.1	91	2673	1733	129	11	92.525	0.0
WBOJ01000007.1	91	953	859	105	53	84.464	0.0
WBOJ01000007.1	91	69.4	39	1	0	97.500	5.80e-07
WBOJ01000007.1	91	69.4	39	1	0	97.500	5.80e-07
MSZS01000029.1	91	3208	2232	175	58	90.548	0.0
MSZS01000029.1	91	3181	2229	172	65	90.389	0.0
MSZS01000029.1	91	69.4	39	1	0	97.500	5.80e-07
MSFO01000033.1	91	3208	2237	186	51	90.420	0.0
MSFO01000033.1	91	1487	1157	117	47	87.585	0.0
MSFO01000033.1	91	69.4	37	0	0	100.000	5.80e-07
MSFO01000033.1	91	69.4	37	0	0	100.000	5.80e-07
MSFO01000022.1	91	3208	2240	180	57	90.432	0.0
MSFO01000022.1	91	3203	2239	180	58	90.392	0.0
MSFO01000022.1	91	69.4	37	0	0	100.000	5.80e-07
MSFO01000022.1	91	69.4	37	0	0	100.000	5.80e-07
NW_020194430.1	91	3208	2237	186	51	90.420	0.0
NW_020194430.1	91	1487	1157	117	47	87.585	0.0
NW_020194430.1	91	69.4	37	0	0	100.000	5.80e-07
NW_020194430.1	91	69.4	37	0	0	100.000	5.80e-07
NW_020194419.1	91	3208	2240	180	57	90.432	0.0
NW_020194419.1	91	3203	2239	180	58	90.392	0.0
NW_020194419.1	91	69.4	37	0	0	100.000	5.80e-07
NW_020194419.1	91	69.4	37	0	0	100.000	5.80e-07
NW_020194302.1	91	3208	2232	175	58	90.548	0.0
NW_020194302.1	91	3181	2229	172	65	90.389	0.0
NW_020194302.1	91	69.4	39	1	0	97.500	5.80e-07
MSFO01000015.1	91	3206	2237	184	53	90.420	0.0
MSFO01000015.1	91	3199	2235	189	50	90.340	0.0
MSFO01000015.1	91	2736	1938	161	54	90.014	0.0
MSFO01000015.1	91	69.4	37	0	0	100.000	5.80e-07
MSFO01000015.1	91	69.4	37	0	0	100.000	5.80e-07
MSFO01000015.1	91	69.4	37	0	0	100.000	5.80e-07
JNNR01000513.1	91	3206	2231	195	42	90.397	0.0
JNNR01000513.1	91	69.4	39	1	0	97.500	5.80e-07
BDHI01000033.1	91	3206	2235	183	53	90.449	0.0
BDHI01000033.1	91	3182	2232	183	57	90.291	0.0
BDHI01000033.1	91	3168	2234	173	69	90.226	0.0
BDHI01000033.1	91	69.4	39	1	0	97.500	5.80e-07
BDHI01000033.1	91	69.4	39	1	0	97.500	5.80e-07
BDHI01000033.1	91	69.4	39	1	0	97.500	5.80e-07
JACXYV010000042.1	91	3206	2231	195	42	90.397	0.0
JACXYV010000042.1	91	3199	2230	195	43	90.357	0.0
JACXYV010000042.1	91	2377	1650	124	46	90.659	0.0
JACXYV010000042.1	91	69.4	37	0	0	100.000	5.80e-07
JACXYV010000042.1	91	69.4	37	0	0	100.000	5.80e-07
JACXYV010000031.1	91	3206	2231	195	42	90.397	0.0
JACXYV010000031.1	91	3205	2230	196	41	90.393	0.0
JACXYV010000031.1	91	3186	2228	195	45	90.276	0.0
JACXYV010000031.1	91	3112	2224	198	57	89.714	0.0
JACXYV010000031.1	91	3005	2210	190	81	89.077	0.0
JACXYV010000031.1	91	69.4	37	0	0	100.000	5.80e-07
JACXYV010000031.1	91	69.4	37	0	0	100.000	5.80e-07
JACXYV010000031.1	91	69.4	37	0	0	100.000	5.80e-07
JACXYV010000031.1	91	69.4	37	0	0	100.000	5.80e-07
JACXYV010000031.1	91	69.4	37	0	0	100.000	5.80e-07
JACXYV010000016.1	91	3206	2231	195	42	90.397	0.0
JACXYV010000016.1	91	268	189	13	7	90.431	5.33e-67
JACXYV010000016.1	91	69.4	37	0	0	100.000	5.80e-07
NW_020194412.1	91	3206	2237	184	53	90.420	0.0
NW_020194412.1	91	3199	2235	189	50	90.340	0.0
NW_020194412.1	91	2736	1938	161	54	90.014	0.0
NW_020194412.1	91	69.4	37	0	0	100.000	5.80e-07
NW_020194412.1	91	69.4	37	0	0	100.000	5.80e-07
NW_020194412.1	91	69.4	37	0	0	100.000	5.80e-07
MSFL01000170.1	91	3205	2239	163	71	90.538	0.0
MSFL01000170.1	91	69.4	39	1	0	97.500	5.80e-07
MSFO01000024.1	91	3205	2239	182	56	90.392	0.0
MSFO01000024.1	91	2972	1953	138	27	92.210	0.0
MSFO01000024.1	91	294	184	11	1	93.878	8.79e-75
MSFO01000024.1	91	69.4	37	0	0	100.000	5.80e-07
MSFO01000024.1	91	69.4	37	0	0	100.000	5.80e-07
NW_020194421.1	91	3205	2239	182	56	90.392	0.0
NW_020194421.1	91	2972	1953	138	27	92.210	0.0
NW_020194421.1	91	294	184	11	1	93.878	8.79e-75
NW_020194421.1	91	69.4	37	0	0	100.000	5.80e-07
NW_020194421.1	91	69.4	37	0	0	100.000	5.80e-07
NW_020290575.1	91	3205	2239	163	71	90.538	0.0
NW_020290575.1	91	69.4	39	1	0	97.500	5.80e-07
MSFO01000023.1	91	3203	2236	186	52	90.380	0.0
MSFO01000023.1	91	3197	2235	188	51	90.340	0.0
MSFO01000023.1	91	69.4	37	0	0	100.000	5.80e-07
MSFO01000023.1	91	69.4	37	0	0	100.000	5.80e-07
NW_020194420.1	91	3203	2236	186	52	90.380	0.0
NW_020194420.1	91	3197	2235	188	51	90.340	0.0
NW_020194420.1	91	69.4	37	0	0	100.000	5.80e-07
NW_020194420.1	91	69.4	37	0	0	100.000	5.80e-07
PKQL01000996.1	91	3201	2230	196	42	90.357	0.0
PKQL01000996.1	91	69.4	37	0	0	100.000	5.80e-07
CAJVRB010000041.1	91	3201	2230	196	42	90.357	0.0
CAJVRB010000041.1	91	3193	2229	195	44	90.316	0.0
CAJVRB010000041.1	91	106	68	4	1	93.151	4.42e-18
CAJVRB010000041.1	91	69.4	39	1	0	97.500	5.80e-07
CAJVRB010000041.1	91	69.4	39	1	0	97.500	5.80e-07
QAGI01000420.1	91	3201	2230	196	42	90.357	0.0
QAGI01000420.1	91	69.4	39	1	0	97.500	5.80e-07
SWKU01000089.1	91	3201	2230	196	42	90.357	0.0
SWKU01000089.1	91	69.4	37	0	0	100.000	5.80e-07
MLQL01000163.1	91	3201	2232	193	45	90.364	0.0
MLQL01000163.1	91	69.4	39	1	0	97.500	5.80e-07
CM002801.1	91	3201	2230	196	42	90.357	0.0
CM002801.1	91	3201	2230	196	42	90.357	0.0
CM002801.1	91	69.4	39	1	0	97.500	5.80e-07
CM002801.1	91	69.4	39	1	0	97.500	5.80e-07
JACXYV010000044.1	91	3201	2230	196	42	90.357	0.0
JACXYV010000044.1	91	3186	2228	195	45	90.276	0.0
JACXYV010000044.1	91	1978	1312	83	30	92.070	0.0
JACXYV010000044.1	91	69.4	39	1	0	97.500	5.80e-07
JACXYV010000044.1	91	69.4	39	1	0	97.500	5.80e-07
MSFO01000031.1	91	3199	2235	184	54	90.376	0.0
MSFO01000031.1	91	69.4	37	0	0	100.000	5.80e-07
MSFM01000027.1	91	3199	2236	178	59	90.416	0.0
MSFM01000027.1	91	3020	1965	136	23	92.514	0.0
MSFM01000027.1	91	2342	1552	112	24	91.943	0.0
MSFM01000027.1	91	296	191	13	2	92.718	2.44e-75
MSFM01000027.1	91	69.4	39	1	0	97.500	5.80e-07
MSFM01000027.1	91	69.4	39	1	0	97.500	5.80e-07
JACBAG010001485.1	90	3199	2206	188	39	90.670	0.0
JACBAG010001485.1	90	69.4	37	0	0	100.000	5.80e-07
JACXYV010000053.1	91	3199	2229	196	42	90.353	0.0
JACXYV010000053.1	91	3134	2220	190	57	89.988	0.0
JACXYV010000053.1	91	69.4	39	1	0	97.500	5.80e-07
JACXYV010000053.1	91	62.1	38	1	1	95.000	9.70e-05
JACXYV010000051.1	91	3199	2230	195	43	90.357	0.0
JACXYV010000051.1	91	3105	2223	192	63	89.709	0.0
JACXYV010000051.1	91	69.4	39	1	0	97.500	5.80e-07
JACXYV010000043.1	91	3199	2230	194	44	90.357	0.0
JACXYV010000043.1	91	3193	2229	195	44	90.316	0.0
JACXYV010000043.1	91	3181	2227	195	46	90.235	0.0
JACXYV010000043.1	91	69.4	37	0	0	100.000	5.80e-07
JACXYV010000043.1	91	69.4	37	0	0	100.000	5.80e-07
JACXYV010000043.1	91	69.4	37	0	0	100.000	5.80e-07
NW_020194362.1	91	3199	2236	178	59	90.416	0.0
NW_020194362.1	91	3020	1965	136	23	92.514	0.0
NW_020194362.1	91	2342	1552	112	24	91.943	0.0
NW_020194362.1	91	296	191	13	2	92.718	2.44e-75
NW_020194362.1	91	69.4	39	1	0	97.500	5.80e-07
NW_020194362.1	91	69.4	39	1	0	97.500	5.80e-07
NW_020194428.1	91	3199	2235	184	54	90.376	0.0
NW_020194428.1	91	69.4	37	0	0	100.000	5.80e-07
KN275988.1	86	3197	1990	113	13	94.045	0.0
KN275988.1	86	3197	1990	113	13	94.045	0.0
KN275988.1	86	3197	1990	113	13	94.045	0.0
KN275988.1	86	3197	1990	113	13	94.045	0.0
KN275988.1	86	3070	1921	113	13	93.845	0.0
KN275988.1	86	2331	1603	139	25	90.719	0.0
KN275988.1	86	1131	839	71	34	88.877	0.0
KN275988.1	86	797	549	49	8	90.594	0.0
KN275988.1	86	370	348	50	19	83.453	1.42e-97
KN275988.1	86	305	186	9	1	94.898	4.06e-78
KN275988.1	86	305	186	9	1	94.898	4.06e-78
KN275988.1	86	305	186	9	1	94.898	4.06e-78
KN275988.1	86	305	186	9	1	94.898	4.06e-78
KN275988.1	86	305	186	9	1	94.898	4.06e-78
KN275988.1	86	305	186	9	1	94.898	4.06e-78
KN275988.1	86	305	186	9	1	94.898	4.06e-78
KN275988.1	86	169	135	18	3	86.538	5.56e-37
KN275988.1	86	143	80	0	1	98.765	3.37e-29
KN275988.1	86	75.0	42	1	0	97.674	1.25e-08
KN275988.1	86	75.0	42	1	0	97.674	1.25e-08
KN275988.1	86	75.0	42	1	0	97.674	1.25e-08
KN275988.1	86	75.0	42	1	0	97.674	1.25e-08
KN275988.1	86	75.0	42	1	0	97.674	1.25e-08
KN275988.1	86	75.0	42	1	0	97.674	1.25e-08
KN275988.1	86	73.1	41	1	0	97.619	4.48e-08
KN275964.1	86	3197	1990	113	13	94.045	0.0
KN275964.1	86	3197	1990	112	14	94.045	0.0
KN275964.1	86	3197	1990	113	13	94.045	0.0
KN275964.1	86	305	186	9	1	94.898	4.06e-78
KN275964.1	86	305	186	9	1	94.898	4.06e-78
KN275964.1	86	305	186	9	1	94.898	4.06e-78
KN275964.1	86	75.0	42	1	0	97.674	1.25e-08
KN275964.1	86	75.0	42	1	0	97.674	1.25e-08
KN275964.1	86	75.0	42	1	0	97.674	1.25e-08
MSFO01000020.1	91	3197	2235	187	52	90.340	0.0
MSFO01000020.1	91	3081	2219	178	78	89.657	0.0
MSFO01000020.1	91	69.4	37	0	0	100.000	5.80e-07
MSFO01000020.1	91	69.4	37	0	0	100.000	5.80e-07
NW_011371389.1	86	3197	1990	113	13	94.045	0.0
NW_011371389.1	86	3197	1990	113	13	94.045	0.0
NW_011371389.1	86	3197	1990	113	13	94.045	0.0
NW_011371389.1	86	3197	1990	113	13	94.045	0.0
NW_011371389.1	86	3070	1921	113	13	93.845	0.0
NW_011371389.1	86	2331	1603	139	25	90.719	0.0
NW_011371389.1	86	1131	839	71	34	88.877	0.0
NW_011371389.1	86	797	549	49	8	90.594	0.0
NW_011371389.1	86	370	348	50	19	83.453	1.42e-97
NW_011371389.1	86	305	186	9	1	94.898	4.06e-78
NW_011371389.1	86	305	186	9	1	94.898	4.06e-78
NW_011371389.1	86	305	186	9	1	94.898	4.06e-78
NW_011371389.1	86	305	186	9	1	94.898	4.06e-78
NW_011371389.1	86	305	186	9	1	94.898	4.06e-78
NW_011371389.1	86	305	186	9	1	94.898	4.06e-78
NW_011371389.1	86	305	186	9	1	94.898	4.06e-78
NW_011371389.1	86	169	135	18	3	86.538	5.56e-37
NW_011371389.1	86	143	80	0	1	98.765	3.37e-29
NW_011371389.1	86	75.0	42	1	0	97.674	1.25e-08
NW_011371389.1	86	75.0	42	1	0	97.674	1.25e-08
NW_011371389.1	86	75.0	42	1	0	97.674	1.25e-08
NW_011371389.1	86	75.0	42	1	0	97.674	1.25e-08
NW_011371389.1	86	75.0	42	1	0	97.674	1.25e-08
NW_011371389.1	86	75.0	42	1	0	97.674	1.25e-08
NW_011371389.1	86	73.1	41	1	0	97.619	4.48e-08
NW_011371365.1	86	3197	1990	113	13	94.045	0.0
NW_011371365.1	86	3197	1990	112	14	94.045	0.0
NW_011371365.1	86	3197	1990	113	13	94.045	0.0
NW_011371365.1	86	305	186	9	1	94.898	4.06e-78
NW_011371365.1	86	305	186	9	1	94.898	4.06e-78
NW_011371365.1	86	305	186	9	1	94.898	4.06e-78
NW_011371365.1	86	75.0	42	1	0	97.674	1.25e-08
NW_011371365.1	86	75.0	42	1	0	97.674	1.25e-08
NW_011371365.1	86	75.0	42	1	0	97.674	1.25e-08
NW_020194417.1	91	3197	2235	187	52	90.340	0.0
NW_020194417.1	91	3081	2219	178	78	89.657	0.0
NW_020194417.1	91	69.4	37	0	0	100.000	5.80e-07
NW_020194417.1	91	69.4	37	0	0	100.000	5.80e-07
JPLR01000049.1	91	3195	2233	185	53	90.368	0.0
JPLR01000049.1	91	69.4	41	2	0	95.349	5.80e-07
JACSPC010000172.1	91	3195	2229	197	42	90.316	0.0
JACSPC010000172.1	91	69.4	37	0	0	100.000	5.80e-07
JACXYV010000030.1	91	3195	2230	195	44	90.320	0.0
JACXYV010000030.1	91	3192	2228	196	43	90.312	0.0
JACXYV010000030.1	91	3173	2227	192	50	90.198	0.0
JACXYV010000030.1	91	3169	2226	195	48	90.158	0.0
JACXYV010000030.1	91	3134	2221	193	55	89.955	0.0
JACXYV010000030.1	91	3103	2218	195	59	89.725	0.0
JACXYV010000030.1	91	3097	2220	190	65	89.697	0.0
JACXYV010000030.1	91	2988	2190	186	80	89.169	0.0
JACXYV010000030.1	91	2916	2202	189	98	88.469	0.0
JACXYV010000030.1	91	2747	2165	189	120	87.510	0.0
JACXYV010000030.1	91	69.4	37	0	0	100.000	5.80e-07
JACXYV010000030.1	91	69.4	37	0	0	100.000	5.80e-07
JACXYV010000030.1	91	69.4	37	0	0	100.000	5.80e-07
JACXYV010000030.1	91	69.4	37	0	0	100.000	5.80e-07
JACXYV010000030.1	91	69.4	37	0	0	100.000	5.80e-07
JACXYV010000030.1	91	69.4	37	0	0	100.000	5.80e-07
JACXYV010000030.1	91	69.4	37	0	0	100.000	5.80e-07
JACXYV010000030.1	91	69.4	37	0	0	100.000	5.80e-07
JACXYV010000033.1	91	3193	2229	195	44	90.316	0.0
JACXYV010000033.1	91	3177	2226	194	47	90.231	0.0
JACXYV010000033.1	91	3166	2225	194	49	90.154	0.0
JACXYV010000033.1	91	3096	2226	186	71	89.650	0.0
JACXYV010000033.1	91	270	172	9	3	93.478	1.48e-67
JACXYV010000033.1	91	69.4	39	1	0	97.500	5.80e-07
JACXYV010000033.1	91	69.4	39	1	0	97.500	5.80e-07
JACXYV010000033.1	91	69.4	39	1	0	97.500	5.80e-07
JACXYV010000033.1	91	69.4	39	1	0	97.500	5.80e-07
JACXYV010000039.1	91	3192	2228	196	43	90.312	0.0
JACXYV010000039.1	91	3188	2229	194	46	90.279	0.0
JACXYV010000039.1	91	3173	2225	196	46	90.191	0.0
JACXYV010000039.1	91	69.4	39	1	0	97.500	5.80e-07
JACXYV010000039.1	91	69.4	39	1	0	97.500	5.80e-07
JACXYV010000039.1	91	69.4	39	1	0	97.500	5.80e-07
JACVQR010000011.1	91	3190	2224	196	42	90.333	0.0
JACVQR010000011.1	91	69.4	37	0	0	100.000	5.80e-07
MSFL01000114.1	91	3188	2236	160	76	90.453	0.0
MSFL01000114.1	91	69.4	39	1	0	97.500	5.80e-07
JACXYV010000034.1	91	3188	2228	197	43	90.276	0.0
JACXYV010000034.1	91	3177	2227	197	45	90.198	0.0
JACXYV010000034.1	91	3066	2217	187	73	89.503	0.0
JACXYV010000034.1	91	2957	2201	200	80	88.714	0.0
JACXYV010000034.1	91	69.4	39	1	0	97.500	5.80e-07
JACXYV010000034.1	91	69.4	39	1	0	97.500	5.80e-07
JACXYV010000034.1	91	69.4	39	1	0	97.500	5.80e-07
KN294063.1	86	3188	1989	115	13	93.954	0.0
KN294063.1	86	3086	1973	131	16	93.066	0.0
KN294063.1	86	1524	922	46	2	95.052	0.0
KN294063.1	86	1083	700	42	12	92.838	0.0
KN294063.1	86	676	520	52	20	87.838	0.0
KN294063.1	86	333	223	20	1	91.393	1.86e-86
KN294063.1	86	311	187	8	1	95.408	8.72e-80
KN294063.1	86	311	187	8	1	95.408	8.72e-80
KN294063.1	86	311	187	8	1	95.408	8.72e-80
KN294063.1	86	224	125	2	0	98.425	1.17e-53
KN294063.1	86	75.0	42	1	0	97.674	1.25e-08
KN294063.1	86	75.0	42	1	0	97.674	1.25e-08
KN294063.1	86	75.0	42	1	0	97.674	1.25e-08
KN294063.1	86	75.0	42	1	0	97.674	1.25e-08
KN293998.1	86	3188	1989	115	13	93.954	0.0
KN293998.1	86	3188	1989	115	13	93.954	0.0
KN293998.1	86	3188	1989	115	13	93.954	0.0
KN293998.1	86	1332	812	44	1	94.749	0.0
KN293998.1	86	311	187	8	1	95.408	8.72e-80
KN293998.1	86	311	187	8	1	95.408	8.72e-80
KN293998.1	86	311	187	8	1	95.408	8.72e-80
KN293998.1	86	75.0	42	1	0	97.674	1.25e-08
KN293998.1	86	75.0	42	1	0	97.674	1.25e-08
KN293998.1	86	75.0	42	1	0	97.674	1.25e-08
NW_015441018.1	86	3188	1989	115	13	93.954	0.0
NW_015441018.1	86	3086	1973	131	16	93.066	0.0
NW_015441018.1	86	1524	922	46	2	95.052	0.0
NW_015441018.1	86	1083	700	42	12	92.838	0.0
NW_015441018.1	86	676	520	52	20	87.838	0.0
NW_015441018.1	86	333	223	20	1	91.393	1.86e-86
NW_015441018.1	86	311	187	8	1	95.408	8.72e-80
NW_015441018.1	86	311	187	8	1	95.408	8.72e-80
NW_015441018.1	86	311	187	8	1	95.408	8.72e-80
NW_015441018.1	86	224	125	2	0	98.425	1.17e-53
NW_015441018.1	86	75.0	42	1	0	97.674	1.25e-08
NW_015441018.1	86	75.0	42	1	0	97.674	1.25e-08
NW_015441018.1	86	75.0	42	1	0	97.674	1.25e-08
NW_015441018.1	86	75.0	42	1	0	97.674	1.25e-08
NW_015440953.1	86	3188	1989	115	13	93.954	0.0
NW_015440953.1	86	3188	1989	115	13	93.954	0.0
NW_015440953.1	86	3188	1989	115	13	93.954	0.0
NW_015440953.1	86	1332	812	44	1	94.749	0.0
NW_015440953.1	86	311	187	8	1	95.408	8.72e-80
NW_015440953.1	86	311	187	8	1	95.408	8.72e-80
NW_015440953.1	86	311	187	8	1	95.408	8.72e-80
NW_015440953.1	86	75.0	42	1	0	97.674	1.25e-08
NW_015440953.1	86	75.0	42	1	0	97.674	1.25e-08
NW_015440953.1	86	75.0	42	1	0	97.674	1.25e-08
NW_020290519.1	91	3188	2236	160	76	90.453	0.0
NW_020290519.1	91	69.4	39	1	0	97.500	5.80e-07
JACXYV010000045.1	91	3186	2228	194	46	90.276	0.0
JACXYV010000045.1	91	3184	2229	196	45	90.243	0.0
JACXYV010000045.1	91	446	409	40	35	84.504	2.29e-120
JACXYV010000045.1	91	69.4	39	1	0	97.500	5.80e-07
JACXYV010000045.1	91	69.4	39	1	0	97.500	5.80e-07
JAKLNB010000448.1	91	3184	2217	195	41	90.379	0.0
JAKLNB010000448.1	91	69.4	39	1	0	97.500	5.80e-07
JAHAQQ010000405.1	91	3184	2217	195	41	90.379	0.0
JAHAQQ010000405.1	91	69.4	39	1	0	97.500	5.80e-07
MSFL01000187.1	90	3182	2236	160	77	90.416	0.0
JACXYV010000050.1	91	3182	2228	196	45	90.239	0.0
JACXYV010000050.1	91	3127	2219	198	52	89.874	0.0
JACXYV010000050.1	91	69.4	39	1	0	97.500	5.80e-07
JACXYV010000050.1	91	63.9	36	1	0	97.297	2.70e-05
JACXYV010000047.1	91	3182	2228	195	46	90.239	0.0
JACXYV010000047.1	91	3175	2227	195	47	90.198	0.0
JACXYV010000047.1	91	69.4	39	1	0	97.500	5.80e-07
JACXYV010000047.1	91	69.4	39	1	0	97.500	5.80e-07
NW_020290592.1	90	3182	2236	160	77	90.416	0.0
JACXYV010000040.1	91	3179	2227	194	47	90.235	0.0
JACXYV010000040.1	91	3158	2225	196	49	90.081	0.0
JACXYV010000040.1	91	1038	937	110	62	84.491	0.0
JACXYV010000040.1	91	69.4	39	1	0	97.500	5.80e-07
JACXYV010000040.1	91	69.4	39	1	0	97.500	5.80e-07
JACXYV010000040.1	91	69.4	39	1	0	97.500	5.80e-07
CAJVOY010000016.1	91	3177	2231	189	53	90.214	0.0
CAJVOY010000016.1	91	69.4	37	0	0	100.000	5.80e-07
JAAXYA010000249.1	90	3175	2208	177	54	90.529	0.0
JAAXYA010000249.1	90	69.4	37	0	0	100.000	5.80e-07
JAASRZ010000049.1	91	3171	2230	194	50	90.137	0.0
JAASRZ010000049.1	91	3155	2226	200	47	90.012	0.0
JAASRZ010000049.1	91	2078	1490	136	37	89.597	0.0
JAASRZ010000049.1	91	1026	674	48	9	92.202	0.0
JAASRZ010000049.1	91	69.4	39	1	0	97.500	5.80e-07
JAASRZ010000049.1	91	69.4	39	1	0	97.500	5.80e-07
JAASRZ010000049.1	91	69.4	39	1	0	97.500	5.80e-07
JAFBMR010000004.1	91	3171	2231	187	56	90.178	0.0
JAFBMR010000004.1	91	3169	2230	188	55	90.174	0.0
JAFBMR010000004.1	91	3169	2230	188	55	90.174	0.0
JAFBMR010000004.1	91	3164	2229	188	56	90.133	0.0
JAFBMR010000004.1	91	2955	1950	151	19	91.981	0.0
JAFBMR010000004.1	91	69.4	37	0	0	100.000	5.80e-07
JAFBMR010000004.1	91	69.4	37	0	0	100.000	5.80e-07
JAFBMR010000004.1	91	69.4	37	0	0	100.000	5.80e-07
JAFBMR010000004.1	91	69.4	37	0	0	100.000	5.80e-07
MSFO01000034.1	91	3169	2233	187	57	90.149	0.0
MSFO01000034.1	91	69.4	37	0	0	100.000	5.80e-07
JAMZTW010000110.1	91	3169	2196	190	40	90.519	0.0
JAMZTW010000110.1	91	3166	2228	187	56	90.166	0.0
JAMZTW010000110.1	91	58.4	31	0	0	100.000	0.001
JAMZTW010000110.1	91	58.4	31	0	0	100.000	0.001
NW_020194431.1	91	3169	2233	187	57	90.149	0.0
NW_020194431.1	91	69.4	37	0	0	100.000	5.80e-07
QGQJ01000009.1	86	3157	1984	121	13	93.673	0.0
QGQJ01000009.1	86	316	188	7	1	95.918	1.88e-81
QGQJ01000009.1	86	75.0	42	1	0	97.674	1.25e-08
MBFL02000846.1	90	3155	2228	195	52	90.020	0.0
MSFO01000028.1	91	3151	2232	179	67	90.073	0.0
MSFO01000028.1	91	1533	1206	118	56	87.391	0.0
MSFO01000028.1	91	69.4	37	0	0	100.000	5.80e-07
MSFO01000028.1	91	69.4	37	0	0	100.000	5.80e-07
NW_020194425.1	91	3151	2232	179	67	90.073	0.0
NW_020194425.1	91	1533	1206	118	56	87.391	0.0
NW_020194425.1	91	69.4	37	0	0	100.000	5.80e-07
NW_020194425.1	91	69.4	37	0	0	100.000	5.80e-07
MOWL01000077.1	86	3149	1981	124	11	93.620	0.0
MOWL01000077.1	86	3149	1981	124	11	93.620	0.0
MOWL01000077.1	86	3144	1980	124	12	93.573	0.0
MOWL01000077.1	86	3129	1980	124	15	93.440	0.0
MOWL01000077.1	86	322	189	6	1	96.429	4.03e-83
MOWL01000077.1	86	322	189	6	1	96.429	4.03e-83
MOWL01000077.1	86	322	189	6	1	96.429	4.03e-83
MOWL01000077.1	86	322	189	6	1	96.429	4.03e-83
MOWL01000077.1	86	75.0	42	1	0	97.674	1.25e-08
MOWL01000077.1	86	75.0	42	1	0	97.674	1.25e-08
MOWL01000077.1	86	75.0	42	1	0	97.674	1.25e-08
MOWL01000077.1	86	75.0	42	1	0	97.674	1.25e-08
MOWL01000058.1	86	3149	1981	124	11	93.620	0.0
MOWL01000058.1	86	3144	1980	124	12	93.573	0.0
MOWL01000058.1	86	322	189	6	1	96.429	4.03e-83
MOWL01000058.1	86	322	189	6	1	96.429	4.03e-83
MOWL01000058.1	86	75.0	42	1	0	97.674	1.25e-08
MOWL01000058.1	86	75.0	42	1	0	97.674	1.25e-08
MOWL01000055.1	86	3149	1981	124	11	93.620	0.0
MOWL01000055.1	86	1035	643	39	2	94.006	0.0
MOWL01000055.1	86	322	189	6	1	96.429	4.03e-83
MOWL01000055.1	86	75.0	42	1	0	97.674	1.25e-08
MOWL01000052.1	86	3149	1981	124	11	93.620	0.0
MOWL01000052.1	86	322	189	6	1	96.429	4.03e-83
MOWL01000052.1	86	75.0	42	1	0	97.674	1.25e-08
JACSOR010000201.1	88	3144	2197	195	42	90.263	0.0
JACXYV010000046.1	91	3142	2223	192	55	90.000	0.0
JACXYV010000046.1	91	1692	1126	76	23	91.918	0.0
JACXYV010000046.1	91	1411	1180	119	71	86.131	0.0
JACXYV010000046.1	91	1123	745	56	10	91.862	0.0
JACXYV010000046.1	91	69.4	39	1	0	97.500	5.80e-07
JACXYV010000046.1	91	69.4	39	1	0	97.500	5.80e-07
JAFEJD010002224.1	86	3138	1980	124	13	93.529	0.0
JAFEJD010002224.1	86	311	187	8	1	95.408	8.72e-80
JAFEJD010002224.1	86	75.0	42	1	0	97.674	1.25e-08
GG657454.1	86	3133	1979	125	13	93.481	0.0
GG657454.1	86	3133	1979	125	13	93.481	0.0
GG657454.1	86	3131	1978	125	13	93.478	0.0
GG657454.1	86	3127	1978	125	14	93.434	0.0
GG657454.1	86	3127	1978	125	14	93.434	0.0
GG657454.1	86	966	1483	455	20	75.741	0.0
GG657454.1	86	305	186	9	1	94.898	4.06e-78
GG657454.1	86	305	186	9	1	94.898	4.06e-78
GG657454.1	86	305	186	9	1	94.898	4.06e-78
GG657454.1	86	305	186	9	1	94.898	4.06e-78
GG657454.1	86	300	185	9	2	94.388	1.89e-76
GG657454.1	86	75.0	42	1	0	97.674	1.25e-08
GG657454.1	86	75.0	42	1	0	97.674	1.25e-08
GG657454.1	86	75.0	42	1	0	97.674	1.25e-08
GG657454.1	86	75.0	42	1	0	97.674	1.25e-08
GG657454.1	86	75.0	42	1	0	97.674	1.25e-08
NW_003101676.1	86	3133	1979	125	13	93.481	0.0
NW_003101676.1	86	3133	1979	125	13	93.481	0.0
NW_003101676.1	86	3131	1978	125	13	93.478	0.0
NW_003101676.1	86	3127	1978	125	14	93.434	0.0
NW_003101676.1	86	3127	1978	125	14	93.434	0.0
NW_003101676.1	86	966	1483	455	20	75.741	0.0
NW_003101676.1	86	305	186	9	1	94.898	4.06e-78
NW_003101676.1	86	305	186	9	1	94.898	4.06e-78
NW_003101676.1	86	305	186	9	1	94.898	4.06e-78
NW_003101676.1	86	305	186	9	1	94.898	4.06e-78
NW_003101676.1	86	300	185	9	2	94.388	1.89e-76
NW_003101676.1	86	75.0	42	1	0	97.674	1.25e-08
NW_003101676.1	86	75.0	42	1	0	97.674	1.25e-08
NW_003101676.1	86	75.0	42	1	0	97.674	1.25e-08
NW_003101676.1	86	75.0	42	1	0	97.674	1.25e-08
NW_003101676.1	86	75.0	42	1	0	97.674	1.25e-08
EQ999989.1	86	3127	1978	125	14	93.434	0.0
EQ999989.1	86	3127	1978	126	13	93.434	0.0
EQ999989.1	86	3127	1978	126	13	93.434	0.0
EQ999989.1	86	3127	1978	126	13	93.434	0.0
EQ999989.1	86	3125	1977	126	13	93.431	0.0
EQ999989.1	86	3120	1977	124	16	93.387	0.0
EQ999989.1	86	604	435	49	4	89.139	3.57e-168
EQ999989.1	86	311	187	8	1	95.408	8.72e-80
EQ999989.1	86	311	187	8	1	95.408	8.72e-80
EQ999989.1	86	311	187	8	1	95.408	8.72e-80
EQ999989.1	86	311	187	8	1	95.408	8.72e-80
EQ999989.1	86	311	187	8	1	95.408	8.72e-80
EQ999989.1	86	311	187	8	1	95.408	8.72e-80
EQ999989.1	86	311	187	8	1	95.408	8.72e-80
EQ999989.1	86	311	187	8	1	95.408	8.72e-80
EQ999989.1	86	75.0	42	1	0	97.674	1.25e-08
EQ999989.1	86	75.0	42	1	0	97.674	1.25e-08
EQ999989.1	86	75.0	42	1	0	97.674	1.25e-08
EQ999989.1	86	75.0	42	1	0	97.674	1.25e-08
EQ999989.1	86	75.0	42	1	0	97.674	1.25e-08
EQ999989.1	86	75.0	42	1	0	97.674	1.25e-08
EQ999989.1	86	75.0	42	1	0	97.674	1.25e-08
EQ999989.1	86	75.0	42	1	0	97.674	1.25e-08
NW_025544790.1	86	3127	1978	125	14	93.434	0.0
NW_025544790.1	86	3127	1978	126	13	93.434	0.0
NW_025544790.1	86	3127	1978	126	13	93.434	0.0
NW_025544790.1	86	3127	1978	126	13	93.434	0.0
NW_025544790.1	86	3125	1977	126	13	93.431	0.0
NW_025544790.1	86	3120	1977	124	16	93.387	0.0
NW_025544790.1	86	604	435	49	4	89.139	3.57e-168
NW_025544790.1	86	311	187	8	1	95.408	8.72e-80
NW_025544790.1	86	311	187	8	1	95.408	8.72e-80
NW_025544790.1	86	311	187	8	1	95.408	8.72e-80
NW_025544790.1	86	311	187	8	1	95.408	8.72e-80
NW_025544790.1	86	311	187	8	1	95.408	8.72e-80
NW_025544790.1	86	311	187	8	1	95.408	8.72e-80
NW_025544790.1	86	311	187	8	1	95.408	8.72e-80
NW_025544790.1	86	311	187	8	1	95.408	8.72e-80
NW_025544790.1	86	75.0	42	1	0	97.674	1.25e-08
NW_025544790.1	86	75.0	42	1	0	97.674	1.25e-08
NW_025544790.1	86	75.0	42	1	0	97.674	1.25e-08
NW_025544790.1	86	75.0	42	1	0	97.674	1.25e-08
NW_025544790.1	86	75.0	42	1	0	97.674	1.25e-08
NW_025544790.1	86	75.0	42	1	0	97.674	1.25e-08
NW_025544790.1	86	75.0	42	1	0	97.674	1.25e-08
NW_025544790.1	86	75.0	42	1	0	97.674	1.25e-08
JACXYV010000048.1	91	3120	2223	192	60	89.818	0.0
JACXYV010000048.1	91	3038	2215	191	75	89.279	0.0
JACXYV010000048.1	91	69.4	37	0	0	100.000	5.80e-07
JACXYV010000048.1	91	62.1	36	0	1	97.297	9.70e-05
JACXYV010000041.1	91	3120	2217	194	56	89.866	0.0
JACXYV010000041.1	91	2846	2198	191	110	87.955	0.0
JACXYV010000041.1	91	898	679	69	22	88.182	0.0
JACXYV010000041.1	91	270	181	10	6	91.878	1.48e-67
JACXYV010000041.1	91	69.4	37	0	0	100.000	5.80e-07
JACXYV010000041.1	91	69.4	37	0	0	100.000	5.80e-07
JACXYV010000041.1	91	69.4	37	0	0	100.000	5.80e-07
JACVYH010000002.1	86	3118	1979	123	18	93.349	0.0
JACVYH010000002.1	86	3077	1972	129	19	93.019	0.0
JACVYH010000002.1	86	3068	1971	130	20	92.928	0.0
JACVYH010000002.1	86	305	193	10	3	93.689	4.06e-78
JACVYH010000002.1	86	300	192	11	3	93.204	1.89e-76
JACVYH010000002.1	86	300	192	11	3	93.204	1.89e-76
JACVYH010000002.1	86	69.4	37	0	0	100.000	5.80e-07
JACVYH010000002.1	86	69.4	37	0	0	100.000	5.80e-07
JACVYH010000002.1	86	69.4	37	0	0	100.000	5.80e-07
BDHI01000006.1	91	3118	2224	174	75	89.931	0.0
BDHI01000006.1	91	2621	1904	125	94	89.684	0.0
BDHI01000006.1	91	2097	1520	130	50	89.412	0.0
BDHI01000006.1	91	294	192	10	5	92.754	8.79e-75
BDHI01000006.1	91	69.4	39	1	0	97.500	5.80e-07
BDHI01000006.1	91	69.4	39	1	0	97.500	5.80e-07
BDHI01000006.1	91	62.1	38	1	1	95.000	9.70e-05
MSFM01000039.1	91	3112	2224	172	78	89.895	0.0
MSFM01000039.1	91	73.1	41	1	0	97.619	4.48e-08
MSFM01000039.1	91	69.4	39	1	0	97.500	5.80e-07
NW_020194374.1	91	3112	2224	172	78	89.895	0.0
NW_020194374.1	91	73.1	41	1	0	97.619	4.48e-08
NW_020194374.1	91	69.4	39	1	0	97.500	5.80e-07
MSFL01000146.1	86	3109	2135	151	60	91.006	0.0
MSFL01000146.1	86	69.4	39	1	0	97.500	5.80e-07
WXTY01000020.1	86	3109	1975	126	16	93.292	0.0
WXTY01000020.1	86	619	389	23	3	93.735	1.28e-172
WXTY01000020.1	86	322	198	8	3	94.737	4.03e-83
WXTY01000020.1	86	300	192	11	3	93.204	1.89e-76
WXTY01000020.1	86	69.4	39	1	0	97.500	5.80e-07
WXTY01000020.1	86	69.4	39	1	0	97.500	5.80e-07
NW_020290551.1	86	3109	2135	151	60	91.006	0.0
NW_020290551.1	86	69.4	39	1	0	97.500	5.80e-07
JACWFT010000001.1	91	3107	2216	203	51	89.717	0.0
JACWFT010000001.1	91	69.4	37	0	0	100.000	5.80e-07
QAGG01000433.1	91	3105	2220	198	57	89.697	0.0
QAGG01000433.1	91	69.4	39	1	0	97.500	5.80e-07
CH476617.1	87	3101	1980	124	21	93.176	0.0
CH476617.1	87	3101	1980	124	21	93.176	0.0
CH476617.1	87	3101	1980	124	21	93.176	0.0
CH476617.1	87	3101	1980	124	21	93.176	0.0
CH476617.1	87	3101	1980	124	21	93.176	0.0
CH476617.1	87	3096	1979	125	21	93.129	0.0
CH476617.1	87	2976	1968	137	33	92.049	0.0
CH476617.1	87	2765	1746	97	22	93.619	0.0
CH476617.1	87	1585	1045	76	14	92.070	0.0
CH476617.1	87	315	212	16	4	91.379	6.74e-81
CH476617.1	87	315	212	16	4	91.379	6.74e-81
CH476617.1	87	315	212	16	4	91.379	6.74e-81
CH476617.1	87	315	212	16	4	91.379	6.74e-81
CH476617.1	87	315	212	16	4	91.379	6.74e-81
CH476617.1	87	315	212	16	4	91.379	6.74e-81
CH476617.1	87	315	212	16	4	91.379	6.74e-81
CH476617.1	87	315	212	16	4	91.379	6.74e-81
CH476617.1	87	315	212	16	4	91.379	6.74e-81
CH476617.1	87	69.4	37	0	0	100.000	5.80e-07
CH476617.1	87	69.4	37	0	0	100.000	5.80e-07
CH476617.1	87	69.4	37	0	0	100.000	5.80e-07
CH476617.1	87	69.4	37	0	0	100.000	5.80e-07
CH476617.1	87	69.4	37	0	0	100.000	5.80e-07
CH476617.1	87	69.4	37	0	0	100.000	5.80e-07
CH476617.1	87	69.4	37	0	0	100.000	5.80e-07
CH476617.1	87	69.4	37	0	0	100.000	5.80e-07
CH476617.1	87	69.4	37	0	0	100.000	5.80e-07
NW_003052498.1	87	3101	1980	124	21	93.176	0.0
NW_003052498.1	87	3101	1980	124	21	93.176	0.0
NW_003052498.1	87	3101	1980	124	21	93.176	0.0
NW_003052498.1	87	3101	1980	124	21	93.176	0.0
NW_003052498.1	87	3101	1980	124	21	93.176	0.0
NW_003052498.1	87	3096	1979	125	21	93.129	0.0
NW_003052498.1	87	2976	1968	137	33	92.049	0.0
NW_003052498.1	87	2765	1746	97	22	93.619	0.0
NW_003052498.1	87	1585	1045	76	14	92.070	0.0
NW_003052498.1	87	315	212	16	4	91.379	6.74e-81
NW_003052498.1	87	315	212	16	4	91.379	6.74e-81
NW_003052498.1	87	315	212	16	4	91.379	6.74e-81
NW_003052498.1	87	315	212	16	4	91.379	6.74e-81
NW_003052498.1	87	315	212	16	4	91.379	6.74e-81
NW_003052498.1	87	315	212	16	4	91.379	6.74e-81
NW_003052498.1	87	315	212	16	4	91.379	6.74e-81
NW_003052498.1	87	315	212	16	4	91.379	6.74e-81
NW_003052498.1	87	315	212	16	4	91.379	6.74e-81
NW_003052498.1	87	69.4	37	0	0	100.000	5.80e-07
NW_003052498.1	87	69.4	37	0	0	100.000	5.80e-07
NW_003052498.1	87	69.4	37	0	0	100.000	5.80e-07
NW_003052498.1	87	69.4	37	0	0	100.000	5.80e-07
NW_003052498.1	87	69.4	37	0	0	100.000	5.80e-07
NW_003052498.1	87	69.4	37	0	0	100.000	5.80e-07
NW_003052498.1	87	69.4	37	0	0	100.000	5.80e-07
NW_003052498.1	87	69.4	37	0	0	100.000	5.80e-07
NW_003052498.1	87	69.4	37	0	0	100.000	5.80e-07
JAMADR010000049.1	86	3092	1974	126	19	93.157	0.0
JAMADR010000049.1	86	313	195	9	3	94.203	2.43e-80
JAMADR010000049.1	86	69.4	37	0	0	100.000	5.80e-07
JAMADS010000020.1	86	3092	1974	126	19	93.157	0.0
JAMADS010000020.1	86	313	195	9	3	94.203	2.43e-80
JAMADS010000020.1	86	69.4	37	0	0	100.000	5.80e-07
QBDR01000027.1	86	3092	1974	126	19	93.157	0.0
QBDR01000027.1	86	313	195	9	3	94.203	2.43e-80
QBDR01000027.1	86	69.4	39	1	0	97.500	5.80e-07
JAMADT010000070.1	86	3092	1974	126	19	93.157	0.0
JAMADT010000070.1	86	313	195	9	3	94.203	2.43e-80
JAMADT010000070.1	86	69.4	37	0	0	100.000	5.80e-07
JAMADP010000070.1	86	3092	1974	126	19	93.157	0.0
JAMADP010000070.1	86	313	195	9	3	94.203	2.43e-80
JAMADP010000070.1	86	69.4	37	0	0	100.000	5.80e-07
MSFN02000028.1	77	3085	1974	132	16	93.025	0.0
NW_024468503.1	77	3085	1974	132	16	93.025	0.0
JAJAEB010000129.1	85	3077	2100	152	52	91.146	0.0
JAJAEB010000129.1	85	69.4	39	1	0	97.500	5.80e-07
JACXYV010000038.1	91	3077	2224	195	67	89.461	0.0
JACXYV010000038.1	91	2926	2200	203	84	88.460	0.0
JACXYV010000038.1	91	2894	2199	202	91	88.242	0.0
JACXYV010000038.1	91	69.4	39	1	0	97.500	5.80e-07
JAMAFS010000167.1	86	3073	1969	130	18	93.009	0.0
JAMAFS010000167.1	86	318	196	7	4	94.686	5.21e-82
JAMAFS010000167.1	86	69.4	37	0	0	100.000	5.80e-07
AZGZ01000008.1	91	3070	2202	216	43	89.476	0.0
AZGZ01000008.1	91	69.4	37	0	0	100.000	5.80e-07
JALZZQ010000116.1	86	3062	1968	135	16	92.874	0.0
JALZZQ010000116.1	86	311	188	10	0	94.949	8.72e-80
JALZZQ010000116.1	86	69.4	37	0	0	100.000	5.80e-07
QUQM01000005.1	86	3061	1966	133	17	92.911	0.0
QUQM01000005.1	86	296	191	13	2	92.718	2.44e-75
QUQM01000005.1	86	233	136	5	0	96.454	1.94e-56
QUQM01000005.1	86	119	76	6	0	92.683	5.68e-22
QUQM01000005.1	86	69.4	37	0	0	100.000	5.80e-07
NW_022984632.1	86	3061	1966	133	17	92.911	0.0
NW_022984632.1	86	296	191	13	2	92.718	2.44e-75
NW_022984632.1	86	233	136	5	0	96.454	1.94e-56
NW_022984632.1	86	119	76	6	0	92.683	5.68e-22
NW_022984632.1	86	69.4	37	0	0	100.000	5.80e-07
JAKLNT010000379.1	77	3049	1973	142	15	92.629	0.0
MSFL01000172.1	77	3029	1963	130	25	92.682	0.0
NW_020290577.1	77	3029	1963	130	25	92.682	0.0
JAMAFT010000082.1	86	3014	1965	140	21	92.427	0.0
JAMAFT010000082.1	86	313	190	9	1	95.000	2.43e-80
JAMAFT010000082.1	86	69.4	37	0	0	100.000	5.80e-07
QPHH01000078.1	77	3013	1966	146	17	92.344	0.0
PQMF01000356.1	85	3007	2083	176	41	90.565	0.0
PQMF01000356.1	85	69.4	39	1	0	97.500	5.80e-07
JAMAGL010000087.1	86	3003	1963	141	22	92.333	0.0
JAMAGL010000087.1	86	315	189	7	2	95.455	6.74e-81
JAMAGL010000087.1	86	69.4	37	0	0	100.000	5.80e-07
NHZS01000571.1	86	3001	1961	144	19	92.326	0.0
NHZS01000571.1	86	315	189	7	2	95.455	6.74e-81
NHZS01000571.1	86	69.4	39	1	0	97.500	5.80e-07
JAKLMW010000142.1	86	3001	1962	142	21	92.329	0.0
[truncated: 95 more rows]
