# Supplementary material for: Using nanopore sequencing to identify fungi from clinical samples with high phylogenetic resolution
Source: Sci Rep. 2023 Jun 16;13:9785. doi: 10.1038/s41598-023-37016-0 (PMC10275880; doi:10.1038/s41598-023-37016-0)
Supplement: Supplementary file 1 — Supplementary Information. [file 41598_2023_37016_MOESM1_ESM.zip › Supplementary_Information/Supplementary_Data/Data_S5_Mock_blast/results/Mock_RGN3_7_fmt6.txt]

CM003566.1	100	3206	1736	0	0	100.000	0.0
CM003566.1	100	3201	1735	1	0	99.942	0.0
CM003566.1	100	3201	1735	1	0	99.942	0.0
CM003566.1	100	3199	1735	0	1	99.942	0.0
CM003566.1	100	3162	1729	1	6	99.597	0.0
BK006945.2	100	3206	1736	0	0	100.000	0.0
BK006945.2	100	3206	1736	0	0	100.000	0.0
NC_001144.5	100	3206	1736	0	0	100.000	0.0
NC_001144.5	100	3206	1736	0	0	100.000	0.0
VZVN01000183.1	100	3201	1736	0	1	99.942	0.0
VZWS01000247.1	100	3201	1735	1	0	99.942	0.0
JANLBP010000030.1	100	3175	1734	1	5	99.655	0.0
JANLBP010000035.1	100	3149	1730	5	6	99.368	0.0
VZVB01000255.1	100	3144	1734	1	12	99.256	0.0
MVPU01000017.1	100	3081	1716	15	7	98.734	0.0
LT986474.1	100	3064	1712	20	5	98.561	0.0
CP030973.1	100	3057	1711	24	3	98.446	0.0
FYBL01000016.1	100	3049	1711	3	22	98.560	0.0
FYBL01000016.1	100	1626	939	28	1	97.004	0.0
FYBL01000016.1	100	407	290	15	16	90.343	6.80e-109
FYBL01000016.1	100	78.7	46	2	0	95.833	6.06e-10
AABZ01000315.1	100	3033	1708	24	7	98.217	0.0
CP049009.1	100	3013	1704	25	9	98.044	0.0
VZWP01000066.1	100	3003	1702	29	7	97.929	0.0
CM034489.1	100	3003	1702	29	7	97.929	0.0
CM034489.1	100	3003	1702	29	7	97.929	0.0
CM034489.1	100	3003	1702	29	7	97.929	0.0
CM034489.1	100	3003	1702	29	7	97.929	0.0
CM034489.1	100	2998	1701	29	8	97.871	0.0
CM034489.1	100	2948	1693	31	14	97.411	0.0
CM034489.1	100	2940	1696	27	20	97.303	0.0
CM034489.1	100	2916	1692	30	21	97.074	0.0
CM034489.1	100	2913	1658	29	9	97.759	0.0
CP080215.1	100	2998	1701	30	7	97.871	0.0
CP080215.1	100	2998	1701	30	7	97.871	0.0
CP080215.1	100	2994	1701	30	8	97.815	0.0
CP080215.1	100	2992	1700	30	8	97.814	0.0
CP080215.1	100	2992	1700	30	8	97.814	0.0
CP080215.1	100	2992	1700	30	8	97.814	0.0
CP080215.1	100	2992	1700	30	8	97.814	0.0
CP080215.1	100	2985	1699	30	9	97.756	0.0
CP080215.1	100	2985	1699	30	9	97.756	0.0
CP080215.1	100	2985	1699	30	9	97.756	0.0
CP080215.1	100	2985	1699	30	9	97.756	0.0
CP080215.1	100	2985	1699	30	9	97.756	0.0
CP080215.1	100	2985	1699	30	9	97.756	0.0
LFGC01001445.1	93	2994	1621	0	0	100.000	0.0
CP048993.1	100	2963	1704	1	39	97.706	0.0
CP048993.1	100	2950	1697	1	39	97.697	0.0
CP048993.1	100	2937	1700	6	39	97.421	0.0
CP048993.1	100	2924	1698	0	46	97.362	0.0
CP048993.1	100	2898	1689	0	48	97.237	0.0
CP048993.1	100	2878	1686	0	51	97.064	0.0
CP048993.1	100	2815	1676	1	60	96.488	0.0
CP048993.1	100	2808	1680	1	63	96.330	0.0
CP048993.1	100	2652	1649	0	85	95.098	0.0
CP048993.1	100	2283	1309	0	29	97.833	0.0
CP048993.1	100	2111	1365	2	87	93.879	0.0
CP048993.1	100	65.8	37	1	0	97.368	4.71e-06
QQZM01000164.1	90	2758	1550	11	14	98.413	0.0
PPNJ01000122.1	91	2704	1544	31	7	97.598	0.0
JAAIFI010001039.1	89	2547	1386	1	2	99.784	0.0
JAAIFI010001039.1	89	464	251	0	0	100.000	3.98e-126
VZWC01000071.1	68	2178	1187	0	3	99.748	0.0
KV907804.1	60	1882	1044	1	9	99.051	0.0
PUHR01000350.1	80	1783	1243	94	36	90.532	0.0
PUHR01000350.1	80	80.5	43	0	0	100.000	1.68e-10
CAKOGT010000019.1	80	1757	1239	99	36	90.175	0.0
CAKOGT010000019.1	80	1757	1239	99	36	90.175	0.0
CAKOGT010000019.1	80	1094	825	74	34	88.424	0.0
CAKOGT010000019.1	80	80.5	43	0	0	100.000	1.68e-10
CAKOGT010000019.1	80	80.5	43	0	0	100.000	1.68e-10
CAKOGT010000019.1	80	80.5	43	0	0	100.000	1.68e-10
MVPU01000083.1	55	1672	945	1	15	98.335	0.0
VZWC01000182.1	51	1637	889	0	1	99.888	0.0
HE616749.1	78	1620	938	29	1	96.901	0.0
HE616749.1	78	1620	938	29	1	96.901	0.0
HE616749.1	78	1620	938	29	1	96.901	0.0
HE616749.1	78	409	302	19	17	89.349	1.89e-109
HE616749.1	78	409	302	19	17	89.349	1.89e-109
HE616749.1	78	409	302	19	17	89.349	1.89e-109
HE616749.1	78	76.8	50	2	2	92.593	2.18e-09
HE616749.1	78	76.8	50	2	2	92.593	2.18e-09
HE616749.1	78	76.8	50	2	2	92.593	2.18e-09
PPHX02000037.1	77	1620	938	29	1	96.901	0.0
PPHX02000037.1	77	403	295	22	13	89.394	8.80e-108
PPHX02000037.1	77	76.8	43	1	0	97.727	2.18e-09
NC_016508.1	78	1620	938	29	1	96.901	0.0
NC_016508.1	78	1620	938	29	1	96.901	0.0
NC_016508.1	78	1620	938	29	1	96.901	0.0
NC_016508.1	78	409	302	19	17	89.349	1.89e-109
NC_016508.1	78	409	302	19	17	89.349	1.89e-109
NC_016508.1	78	409	302	19	17	89.349	1.89e-109
NC_016508.1	78	76.8	50	2	2	92.593	2.18e-09
NC_016508.1	78	76.8	50	2	2	92.593	2.18e-09
NC_016508.1	78	76.8	50	2	2	92.593	2.18e-09
OX291442.1	78	1615	937	30	1	96.798	0.0
OX291442.1	78	1609	936	30	2	96.694	0.0
OX291442.1	78	1609	936	31	1	96.694	0.0
OX291442.1	78	1609	936	30	2	96.694	0.0
OX291442.1	78	1609	936	30	2	96.694	0.0
OX291442.1	78	1609	936	31	1	96.694	0.0
OX291442.1	78	414	302	20	15	89.614	4.06e-111
OX291442.1	78	414	302	20	15	89.614	4.06e-111
OX291442.1	78	409	301	21	15	89.318	1.89e-109
OX291442.1	78	409	301	20	16	89.318	1.89e-109
OX291442.1	78	409	301	20	16	89.318	1.89e-109
OX291442.1	78	409	301	20	16	89.318	1.89e-109
OX291442.1	78	76.8	50	2	2	92.593	2.18e-09
OX291442.1	78	76.8	50	2	2	92.593	2.18e-09
OX291442.1	78	76.8	50	2	2	92.593	2.18e-09
OX291442.1	78	76.8	50	2	2	92.593	2.18e-09
OX291442.1	78	76.8	50	2	2	92.593	2.18e-09
OX291442.1	78	76.8	45	2	0	95.745	2.18e-09
JABBEO010000012.1	75	1615	937	30	1	96.798	0.0
JABBEO010000012.1	75	403	297	18	17	89.458	8.80e-108
HE650828.1	76	1611	936	28	3	96.794	0.0
HE650828.1	76	416	287	16	12	91.111	1.13e-111
HE650828.1	76	82.4	44	0	0	100.000	4.68e-11
NC_018947.1	76	1611	936	28	3	96.794	0.0
NC_018947.1	76	416	287	16	12	91.111	1.13e-111
NC_018947.1	76	82.4	44	0	0	100.000	4.68e-11
PPNA02000031.1	78	1604	935	32	1	96.591	0.0
PPNA02000031.1	78	412	301	20	15	89.583	1.46e-110
PPNA02000031.1	78	76.8	50	2	2	92.593	2.18e-09
CP059251.1	78	1604	935	32	1	96.591	0.0
CP059251.1	78	1604	935	32	1	96.591	0.0
CP059251.1	78	424	304	21	13	89.941	6.75e-114
CP059251.1	78	424	304	21	13	89.941	6.75e-114
CP059251.1	78	76.8	50	2	2	92.593	2.18e-09
CP059251.1	78	76.8	50	2	2	92.593	2.18e-09
NC_050732.1	78	1604	935	32	1	96.591	0.0
NC_050732.1	78	1604	935	32	1	96.591	0.0
NC_050732.1	78	424	304	21	13	89.941	6.75e-114
NC_050732.1	78	424	304	21	13	89.941	6.75e-114
NC_050732.1	78	76.8	50	2	2	92.593	2.18e-09
NC_050732.1	78	76.8	50	2	2	92.593	2.18e-09
PPOP02000110.1	76	1600	935	32	2	96.491	0.0
PPOP02000110.1	76	370	274	22	12	88.961	8.92e-98
PPOP02000110.1	76	84.2	49	2	0	96.078	1.30e-11
CP059272.1	77	1598	934	33	1	96.488	0.0
CP059272.1	77	1598	934	33	1	96.488	0.0
CP059272.1	77	405	293	18	15	89.877	2.45e-108
CP059272.1	77	405	293	18	15	89.877	2.45e-108
CP059272.1	77	76.8	50	2	2	92.593	2.18e-09
CP059272.1	77	76.8	50	2	2	92.593	2.18e-09
CAKNUP010000036.1	77	1598	934	33	1	96.488	0.0
CAKNUP010000036.1	77	412	296	24	10	89.697	1.46e-110
CAKNUP010000036.1	77	76.8	43	1	0	97.727	2.18e-09
HE580273.2	80	1594	936	35	1	96.296	0.0
HE580273.2	80	387	328	32	22	85.864	8.86e-103
HE580273.2	80	95.3	51	0	0	100.000	6.01e-15
NC_016485.2	80	1594	936	35	1	96.296	0.0
NC_016485.2	80	387	328	32	22	85.864	8.86e-103
NC_016485.2	80	95.3	51	0	0	100.000	6.01e-15
PPOL02000167.1	72	1591	938	32	5	96.205	0.0
PPOL02000167.1	72	368	223	8	3	95.299	3.21e-97
PPOL02000167.1	72	87.9	51	2	0	96.226	1.01e-12
HE576754.1	77	1589	934	33	3	96.289	0.0
HE576754.1	77	1589	934	33	3	96.289	0.0
HE576754.1	77	375	283	20	16	88.715	1.92e-99
HE576754.1	77	375	283	20	16	88.715	1.92e-99
HE576754.1	77	99.0	53	0	0	100.000	4.65e-16
HE576754.1	77	99.0	53	0	0	100.000	4.65e-16
NC_016493.1	77	1589	934	33	3	96.289	0.0
NC_016493.1	77	1589	934	33	3	96.289	0.0
NC_016493.1	77	375	283	20	16	88.715	1.92e-99
NC_016493.1	77	375	283	20	16	88.715	1.92e-99
NC_016493.1	77	99.0	53	0	0	100.000	4.65e-16
NC_016493.1	77	99.0	53	0	0	100.000	4.65e-16
NJIJ01000033.1	72	1581	932	34	3	96.182	0.0
NJIJ01000033.1	72	372	223	7	3	95.708	2.48e-98
NJIJ01000033.1	72	80.5	47	2	0	95.918	1.68e-10
NJIJ01000034.1	72	1581	932	34	3	96.182	0.0
NJIJ01000034.1	72	372	223	7	3	95.708	2.48e-98
NJIJ01000034.1	72	80.5	47	2	0	95.918	1.68e-10
NJIJ01000036.1	72	1581	932	34	3	96.182	0.0
NJIJ01000036.1	72	372	223	7	3	95.708	2.48e-98
NJIJ01000036.1	72	80.5	47	2	0	95.918	1.68e-10
NJIJ01000040.1	72	1581	932	34	3	96.182	0.0
NJIJ01000040.1	72	372	223	7	3	95.708	2.48e-98
NJIJ01000040.1	72	80.5	47	2	0	95.918	1.68e-10
NJIJ01000049.1	72	1581	932	34	3	96.182	0.0
NJIJ01000049.1	72	1576	931	34	4	96.078	0.0
NJIJ01000049.1	72	372	223	7	3	95.708	2.48e-98
NJIJ01000049.1	72	372	223	7	3	95.708	2.48e-98
NJIJ01000049.1	72	80.5	47	2	0	95.918	1.68e-10
NJIJ01000049.1	72	76.8	43	1	0	97.727	2.18e-09
NJIJ01000052.1	72	1581	932	34	3	96.182	0.0
NJIJ01000052.1	72	941	564	25	2	95.431	0.0
NJIJ01000052.1	72	372	223	7	3	95.708	2.48e-98
NJIJ01000052.1	72	80.5	47	2	0	95.918	1.68e-10
NJIJ01000053.1	72	1581	932	34	3	96.182	0.0
NJIJ01000053.1	72	1581	932	34	3	96.182	0.0
NJIJ01000053.1	72	372	223	7	3	95.708	2.48e-98
NJIJ01000053.1	72	342	222	7	9	93.277	1.94e-89
NJIJ01000053.1	72	80.5	47	2	0	95.918	1.68e-10
NJIJ01000054.1	72	1581	932	34	3	96.182	0.0
NJIJ01000054.1	72	372	223	7	3	95.708	2.48e-98
NJIJ01000054.1	72	333	218	9	8	92.766	1.17e-86
NJIJ01000054.1	72	279	236	20	18	86.131	1.55e-70
NJIJ01000054.1	72	80.5	47	2	0	95.918	1.68e-10
NJIJ01000054.1	72	80.5	47	2	0	95.918	1.68e-10
NJIJ01000055.1	72	1581	932	34	3	96.182	0.0
NJIJ01000055.1	72	1576	931	35	3	96.078	0.0
NJIJ01000055.1	72	372	223	7	3	95.708	2.48e-98
NJIJ01000055.1	72	372	223	7	3	95.708	2.48e-98
NJIJ01000055.1	72	80.5	47	2	0	95.918	1.68e-10
NJIJ01000055.1	72	80.5	47	2	0	95.918	1.68e-10
NJIJ01000059.1	72	1581	932	34	3	96.182	0.0
NJIJ01000059.1	72	1581	932	34	3	96.182	0.0
NJIJ01000059.1	72	372	223	7	3	95.708	2.48e-98
NJIJ01000059.1	72	372	223	7	3	95.708	2.48e-98
NJIJ01000059.1	72	80.5	47	2	0	95.918	1.68e-10
NJIJ01000059.1	72	80.5	47	2	0	95.918	1.68e-10
NJIJ01000060.1	72	1581	932	34	3	96.182	0.0
NJIJ01000060.1	72	372	223	7	3	95.708	2.48e-98
NJIJ01000060.1	72	80.5	47	2	0	95.918	1.68e-10
NJIJ01000061.1	72	1581	932	34	3	96.182	0.0
NJIJ01000061.1	72	372	223	7	3	95.708	2.48e-98
NJIJ01000061.1	72	108	61	0	1	98.387	7.72e-19
NJIJ01000061.1	72	80.5	47	2	0	95.918	1.68e-10
NJIJ01000063.1	72	1581	932	34	3	96.182	0.0
NJIJ01000063.1	72	1581	932	34	3	96.182	0.0
NJIJ01000063.1	72	372	223	7	3	95.708	2.48e-98
NJIJ01000063.1	72	372	223	7	3	95.708	2.48e-98
NJIJ01000063.1	72	80.5	47	2	0	95.918	1.68e-10
NJIJ01000063.1	72	80.5	47	2	0	95.918	1.68e-10
NJIJ01000064.1	72	1581	932	34	3	96.182	0.0
NJIJ01000064.1	72	1581	932	34	3	96.182	0.0
NJIJ01000064.1	72	372	223	7	3	95.708	2.48e-98
NJIJ01000064.1	72	372	223	7	3	95.708	2.48e-98
NJIJ01000064.1	72	80.5	47	2	0	95.918	1.68e-10
NJIJ01000064.1	72	80.5	47	2	0	95.918	1.68e-10
NJIJ01000066.1	72	1581	932	34	3	96.182	0.0
NJIJ01000066.1	72	1581	932	34	3	96.182	0.0
NJIJ01000066.1	72	372	223	7	3	95.708	2.48e-98
NJIJ01000066.1	72	372	223	7	3	95.708	2.48e-98
NJIJ01000066.1	72	80.5	47	2	0	95.918	1.68e-10
NJIJ01000066.1	72	80.5	47	2	0	95.918	1.68e-10
NJIJ01000069.1	72	1581	932	34	3	96.182	0.0
NJIJ01000069.1	72	372	223	7	3	95.708	2.48e-98
NJIJ01000069.1	72	80.5	47	2	0	95.918	1.68e-10
NJIJ01000071.1	72	1581	932	34	3	96.182	0.0
NJIJ01000071.1	72	1578	932	34	4	96.082	0.0
NJIJ01000071.1	72	372	223	7	3	95.708	2.48e-98
NJIJ01000071.1	72	372	223	7	3	95.708	2.48e-98
NJIJ01000071.1	72	104	66	1	3	94.286	9.99e-18
NJIJ01000071.1	72	80.5	47	2	0	95.918	1.68e-10
NJIJ01000071.1	72	80.5	47	2	0	95.918	1.68e-10
NJIJ01000071.1	72	80.5	47	2	0	95.918	1.68e-10
NJIJ01000073.1	72	1581	932	34	3	96.182	0.0
NJIJ01000073.1	72	1581	932	34	3	96.182	0.0
NJIJ01000073.1	72	1563	929	34	6	95.872	0.0
NJIJ01000073.1	72	372	223	7	3	95.708	2.48e-98
NJIJ01000073.1	72	372	223	7	3	95.708	2.48e-98
NJIJ01000073.1	72	355	221	7	6	94.444	2.50e-93
NJIJ01000073.1	72	80.5	47	2	0	95.918	1.68e-10
NJIJ01000073.1	72	80.5	47	2	0	95.918	1.68e-10
NJIJ01000073.1	72	73.1	46	2	1	93.878	2.82e-08
NJIJ01000074.1	72	1581	932	34	3	96.182	0.0
NJIJ01000074.1	72	1581	932	34	3	96.182	0.0
NJIJ01000074.1	72	372	223	7	3	95.708	2.48e-98
NJIJ01000074.1	72	372	223	7	3	95.708	2.48e-98
NJIJ01000074.1	72	80.5	47	2	0	95.918	1.68e-10
NJIJ01000074.1	72	80.5	47	2	0	95.918	1.68e-10
NJIJ01000075.1	72	1581	932	34	3	96.182	0.0
NJIJ01000075.1	72	1581	932	34	3	96.182	0.0
NJIJ01000075.1	72	1581	932	34	3	96.182	0.0
NJIJ01000075.1	72	1581	932	34	3	96.182	0.0
NJIJ01000075.1	72	372	223	7	3	95.708	2.48e-98
NJIJ01000075.1	72	372	223	7	3	95.708	2.48e-98
NJIJ01000075.1	72	372	223	7	3	95.708	2.48e-98
NJIJ01000075.1	72	372	223	7	3	95.708	2.48e-98
NJIJ01000075.1	72	80.5	47	2	0	95.918	1.68e-10
NJIJ01000075.1	72	80.5	47	2	0	95.918	1.68e-10
NJIJ01000075.1	72	80.5	47	2	0	95.918	1.68e-10
NJIJ01000075.1	72	80.5	47	2	0	95.918	1.68e-10
NJIJ01000085.1	72	1581	932	34	3	96.182	0.0
NJIJ01000085.1	72	372	223	7	3	95.708	2.48e-98
NJIJ01000085.1	72	80.5	47	2	0	95.918	1.68e-10
NJIJ01000032.1	72	1576	931	34	4	96.078	0.0
NJIJ01000032.1	72	307	216	10	12	90.756	7.09e-79
NJIJ01000032.1	72	80.5	47	2	0	95.918	1.68e-10
NJIJ01000045.1	72	1576	931	34	4	96.078	0.0
NJIJ01000045.1	72	372	223	7	3	95.708	2.48e-98
NJIJ01000045.1	72	80.5	47	2	0	95.918	1.68e-10
NJIJ01000062.1	72	1576	931	34	4	96.078	0.0
NJIJ01000062.1	72	1576	931	34	4	96.078	0.0
NJIJ01000062.1	72	372	223	7	3	95.708	2.48e-98
NJIJ01000062.1	72	372	223	7	3	95.708	2.48e-98
NJIJ01000062.1	72	80.5	47	2	0	95.918	1.68e-10
NJIJ01000062.1	72	80.5	47	2	0	95.918	1.68e-10
NJIJ01000043.1	72	1570	931	34	5	95.979	0.0
NJIJ01000043.1	72	363	222	8	4	94.872	1.49e-95
NJIJ01000043.1	72	73.1	46	2	1	93.878	2.82e-08
PPOK01000135.1	72	1563	931	36	5	95.782	0.0
PPOK01000135.1	72	375	227	8	3	95.378	1.92e-99
PPOK01000135.1	72	76.8	50	3	1	92.593	2.18e-09
NJIJ01000026.1	72	1561	931	34	7	95.782	0.0
NJIJ01000026.1	72	372	223	7	3	95.708	2.48e-98
NJIJ01000026.1	72	80.5	47	2	0	95.918	1.68e-10
NJIJ01000044.1	72	1557	931	34	8	95.683	0.0
NJIJ01000044.1	72	359	221	7	5	94.850	1.93e-94
NJIJ01000044.1	72	80.5	47	2	0	95.918	1.68e-10
DS480380.1	81	1557	926	40	1	95.760	0.0
DS480380.1	81	409	340	28	25	86.514	1.89e-109
DS480380.1	81	76.8	57	3	4	89.062	2.18e-09
DS480601.1	81	1557	926	40	1	95.760	0.0
DS480601.1	81	409	340	28	25	86.514	1.89e-109
DS480601.1	81	76.8	57	3	4	89.062	2.18e-09
NW_001834692.1	81	1557	926	40	1	95.760	0.0
NW_001834692.1	81	409	340	28	25	86.514	1.89e-109
NW_001834692.1	81	76.8	57	3	4	89.062	2.18e-09
NW_001834471.1	81	1557	926	40	1	95.760	0.0
NW_001834471.1	81	409	340	28	25	86.514	1.89e-109
NW_001834471.1	81	76.8	57	3	4	89.062	2.18e-09
FXLY01000006.1	72	1535	923	41	4	95.351	0.0
FXLY01000006.1	72	1535	923	41	4	95.351	0.0
FXLY01000006.1	72	357	224	8	6	94.118	6.95e-94
FXLY01000006.1	72	357	224	8	6	94.118	6.95e-94
FXLY01000006.1	72	84.2	45	0	0	100.000	1.30e-11
FXLY01000006.1	72	84.2	45	0	0	100.000	1.30e-11
DS480635.1	56	1531	921	42	3	95.342	0.0
PPOJ02000117.1	76	1531	926	41	6	95.170	0.0
PPOJ02000117.1	76	357	278	25	14	87.697	6.95e-94
PPOJ02000117.1	76	82.4	44	0	0	100.000	4.68e-11
NW_001834437.1	56	1531	921	42	3	95.342	0.0
PPMT01000013.1	77	1528	925	40	7	95.165	0.0
PPMT01000013.1	77	1528	925	40	7	95.165	0.0
PPMT01000013.1	77	392	289	16	18	89.474	1.90e-104
PPMT01000013.1	77	392	289	16	18	89.474	1.90e-104
PPMT01000013.1	77	76.8	43	1	0	97.727	2.18e-09
PPMT01000013.1	77	76.8	43	1	0	97.727	2.18e-09
NJIJ01000041.1	72	1506	924	37	14	94.769	0.0
NJIJ01000041.1	72	327	221	8	11	92.083	5.45e-85
NJIJ01000041.1	72	80.5	47	2	0	95.918	1.68e-10
JAIWYV020000017.1	72	1502	919	49	3	94.645	0.0
JAIWYV020000017.1	72	630	376	16	1	95.674	3.71e-176
JAIWYV020000017.1	72	363	222	9	3	94.872	1.49e-95
JAIWYV020000017.1	72	363	222	9	3	94.872	1.49e-95
JAIWYV020000017.1	72	82.4	44	0	0	100.000	4.68e-11
JAIWYV020000017.1	72	82.4	44	0	0	100.000	4.68e-11
JAIWYV020000005.1	72	1502	919	49	3	94.645	0.0
JAIWYV020000005.1	72	363	222	9	3	94.872	1.49e-95
JAIWYV020000005.1	72	318	172	0	0	100.000	3.28e-82
JAIWYV020000005.1	72	82.4	44	0	0	100.000	4.68e-11
CAEFZW010000005.1	72	1502	917	47	4	94.731	0.0
CAEFZW010000005.1	72	1502	917	47	4	94.731	0.0
CAEFZW010000005.1	72	370	224	8	3	95.319	8.92e-98
CAEFZW010000005.1	72	370	224	8	3	95.319	8.92e-98
CAEFZW010000005.1	72	82.4	44	0	0	100.000	4.68e-11
CAEFZW010000005.1	72	82.4	44	0	0	100.000	4.68e-11
NW_024545242.1	72	1502	917	47	4	94.731	0.0
NW_024545242.1	72	1502	917	47	4	94.731	0.0
NW_024545242.1	72	370	224	8	3	95.319	8.92e-98
NW_024545242.1	72	370	224	8	3	95.319	8.92e-98
NW_024545242.1	72	82.4	44	0	0	100.000	4.68e-11
NW_024545242.1	72	82.4	44	0	0	100.000	4.68e-11
LIOO01000008.1	99	1498	1425	297	8	82.370	0.0
JAFHAQ020000021.1	71	1482	916	48	7	94.336	0.0
JAFHAQ020000021.1	71	1482	916	48	7	94.336	0.0
JAFHAQ020000021.1	71	1482	916	48	7	94.336	0.0
JAFHAQ020000021.1	71	1482	919	42	13	94.353	0.0
JAFHAQ020000021.1	71	1476	918	43	13	94.251	0.0
JAFHAQ020000021.1	71	1476	918	43	13	94.251	0.0
JAFHAQ020000021.1	71	1476	912	40	13	94.508	0.0
JAFHAQ020000021.1	71	355	219	12	1	94.397	2.50e-93
JAFHAQ020000021.1	71	355	219	12	1	94.397	2.50e-93
JAFHAQ020000021.1	71	355	219	12	1	94.397	2.50e-93
JAFHAQ020000021.1	71	355	219	12	1	94.397	2.50e-93
JAFHAQ020000021.1	71	355	219	12	1	94.397	2.50e-93
JAFHAQ020000021.1	71	355	219	12	1	94.397	2.50e-93
JAFHAQ020000021.1	71	355	219	12	1	94.397	2.50e-93
JAFHAQ020000021.1	71	75.0	42	1	0	97.674	7.83e-09
JAFHAQ020000021.1	71	75.0	42	1	0	97.674	7.83e-09
JAFHAQ020000021.1	71	75.0	42	1	0	97.674	7.83e-09
JAFHAQ020000021.1	71	75.0	42	1	0	97.674	7.83e-09
JAFHAQ020000021.1	71	75.0	42	1	0	97.674	7.83e-09
JAFHAQ020000021.1	71	75.0	42	1	0	97.674	7.83e-09
JAFHAQ020000021.1	71	75.0	42	1	0	97.674	7.83e-09
LT598468.1	71	1474	906	44	8	94.572	0.0
LT598468.1	71	1474	906	44	8	94.572	0.0
LT598468.1	71	342	218	14	2	93.162	1.94e-89
LT598468.1	71	342	218	14	2	93.162	1.94e-89
LT598468.1	71	76.8	41	0	0	100.000	2.18e-09
LT598468.1	71	76.8	41	0	0	100.000	2.18e-09
CAPW01000003.1	72	1472	915	54	4	94.039	0.0
CAPW01000003.1	72	355	228	13	4	93.061	2.50e-93
CAPW01000003.1	72	69.4	37	0	0	100.000	3.64e-07
HE978314.1	71	1465	913	51	7	94.027	0.0
HE978314.1	71	1465	913	51	7	94.027	0.0
HE978314.1	71	344	212	8	4	94.643	5.41e-90
HE978314.1	71	344	212	8	4	94.643	5.41e-90
HE978314.1	71	76.8	43	1	0	97.727	2.18e-09
HE978314.1	71	76.8	43	1	0	97.727	2.18e-09
NC_035922.1	71	1465	913	51	7	94.027	0.0
NC_035922.1	71	1465	913	51	7	94.027	0.0
NC_035922.1	71	344	212	8	4	94.643	5.41e-90
NC_035922.1	71	344	212	8	4	94.643	5.41e-90
NC_035922.1	71	76.8	43	1	0	97.727	2.18e-09
NC_035922.1	71	76.8	43	1	0	97.727	2.18e-09
CM000694.1	80	1458	911	52	7	93.918	0.0
CM000694.1	80	1458	911	52	7	93.918	0.0
CM000694.1	80	348	323	30	30	84.334	4.18e-91
CM000694.1	80	348	323	30	30	84.334	4.18e-91
CM000694.1	80	76.8	41	0	0	100.000	2.18e-09
CM000694.1	80	76.8	41	0	0	100.000	2.18e-09
PPON02000133.1	67	1456	856	30	3	96.288	0.0
PPON02000133.1	67	377	223	8	1	96.121	5.33e-100
PPON02000133.1	67	82.4	50	3	0	94.340	4.68e-11
LT598461.1	72	1452	912	48	12	93.827	0.0
LT598461.1	72	1452	912	48	12	93.827	0.0
LT598461.1	72	348	220	11	4	93.617	4.18e-91
LT598461.1	72	348	220	11	4	93.617	4.18e-91
LT598461.1	72	86.1	46	0	0	100.000	3.62e-12
LT598461.1	72	86.1	46	0	0	100.000	3.62e-12
LT598491.1	72	1450	910	50	10	93.814	0.0
LT598491.1	72	1450	910	50	10	93.814	0.0
LT598491.1	72	331	217	15	3	92.340	4.21e-86
LT598491.1	72	331	217	15	3	92.340	4.21e-86
LT598491.1	72	84.2	45	0	0	100.000	1.30e-11
LT598491.1	72	84.2	45	0	0	100.000	1.30e-11
PPKA01000099.1	70	1448	917	44	18	93.667	0.0
PPKA01000099.1	70	363	205	3	1	98.086	1.49e-95
PPKA01000099.1	70	75.0	42	1	0	97.674	7.83e-09
OVGK01000075.1	70	1447	917	47	16	93.571	0.0
OVGK01000075.1	70	370	205	1	1	99.034	8.92e-98
OVGK01000075.1	70	75.0	42	1	0	97.674	7.83e-09
PPJZ01000145.1	70	1443	918	47	17	93.483	0.0
PPJZ01000145.1	70	359	205	4	1	97.619	1.93e-94
PPJZ01000145.1	70	75.0	42	1	0	97.674	7.83e-09
LT598453.1	72	1441	909	52	10	93.615	0.0
LT598453.1	72	1441	909	52	10	93.615	0.0
LT598453.1	72	350	223	12	4	93.305	1.16e-91
LT598453.1	72	350	223	12	4	93.305	1.16e-91
LT598453.1	72	80.5	45	1	0	97.826	1.68e-10
LT598453.1	72	80.5	45	1	0	97.826	1.68e-10
LT598476.1	72	1439	907	49	12	93.698	0.0
LT598476.1	72	1439	907	49	12	93.698	0.0
LT598476.1	72	350	223	12	4	93.305	1.16e-91
LT598476.1	72	350	223	12	4	93.305	1.16e-91
LT598476.1	72	80.5	45	1	0	97.826	1.68e-10
LT598476.1	72	80.5	45	1	0	97.826	1.68e-10
LT598476.1	72	69.4	37	0	0	100.000	3.64e-07
CP019493.1	70	1437	917	47	18	93.381	0.0
CP019493.1	70	370	205	1	1	99.034	8.92e-98
CP019493.1	70	76.8	43	1	0	97.727	2.18e-09
CP019493.1	70	75.0	42	1	0	97.674	7.83e-09
VAPW01000078.1	71	1437	907	58	5	93.505	0.0
VAPW01000078.1	71	350	218	13	1	93.966	1.16e-91
VAPW01000078.1	71	75.0	42	1	0	97.674	7.83e-09
CU928180.1	72	1432	911	54	11	93.340	0.0
CU928180.1	72	1432	911	54	11	93.340	0.0
CU928180.1	72	1432	911	54	11	93.340	0.0
CU928180.1	72	1432	911	54	11	93.340	0.0
CU928180.1	72	342	219	12	4	93.191	1.94e-89
CU928180.1	72	342	219	12	4	93.191	1.94e-89
CU928180.1	72	342	219	12	4	93.191	1.94e-89
CU928180.1	72	342	219	12	4	93.191	1.94e-89
CU928180.1	72	80.5	45	1	0	97.826	1.68e-10
CU928180.1	72	80.5	45	1	0	97.826	1.68e-10
CU928180.1	72	80.5	45	1	0	97.826	1.68e-10
CP019500.1	75	1432	917	47	19	93.286	0.0
CP019500.1	75	372	263	12	15	90.690	2.48e-98
CP019500.1	75	75.0	45	1	1	95.745	7.83e-09
LN890542.1	72	1432	911	54	11	93.340	0.0
LN890542.1	72	1432	911	54	11	93.340	0.0
LN890542.1	72	342	219	12	4	93.191	1.94e-89
LN890542.1	72	342	219	12	4	93.191	1.94e-89
LN890542.1	72	80.5	45	1	0	97.826	1.68e-10
LN890542.1	72	80.5	45	1	0	97.826	1.68e-10
LT598481.1	71	1432	902	46	14	93.763	0.0
LT598481.1	71	1432	902	46	14	93.763	0.0
LT598481.1	71	339	221	14	4	92.469	2.52e-88
LT598481.1	71	339	221	14	4	92.469	2.52e-88
LT598481.1	71	78.7	45	0	1	97.826	6.06e-10
LT598481.1	71	78.7	45	0	1	97.826	6.06e-10
LT598481.1	71	69.4	37	0	0	100.000	3.64e-07
NC_013084.1	72	1432	911	54	11	93.340	0.0
NC_013084.1	72	1432	911	54	11	93.340	0.0
NC_013084.1	72	1432	911	54	11	93.340	0.0
NC_013084.1	72	1432	911	54	11	93.340	0.0
NC_013084.1	72	342	219	12	4	93.191	1.94e-89
NC_013084.1	72	342	219	12	4	93.191	1.94e-89
NC_013084.1	72	342	219	12	4	93.191	1.94e-89
NC_013084.1	72	342	219	12	4	93.191	1.94e-89
NC_013084.1	72	80.5	45	1	0	97.826	1.68e-10
NC_013084.1	72	80.5	45	1	0	97.826	1.68e-10
NC_013084.1	72	80.5	45	1	0	97.826	1.68e-10
PPXN02000161.1	71	1430	903	63	1	93.382	0.0
PPXN02000161.1	71	350	216	7	5	94.737	1.16e-91
PPXN02000161.1	71	73.1	41	1	0	97.619	2.82e-08
AADM01000465.1	72	1428	910	57	9	93.238	0.0
AADM01000465.1	72	342	219	12	4	93.191	1.94e-89
AADM01000465.1	72	78.7	42	0	0	100.000	6.06e-10
LN736364.1	72	1424	907	53	12	93.313	0.0
LN736364.1	72	1424	907	53	12	93.313	0.0
LN736364.1	72	348	222	12	4	93.277	4.18e-91
LN736364.1	72	348	222	12	4	93.277	4.18e-91
LN736364.1	72	80.5	45	1	0	97.826	1.68e-10
LN736364.1	72	80.5	45	1	0	97.826	1.68e-10
NW_019212883.1	72	1424	907	53	12	93.313	0.0
NW_019212883.1	72	1424	907	53	12	93.313	0.0
NW_019212883.1	72	348	222	12	4	93.277	4.18e-91
NW_019212883.1	72	348	222	12	4	93.277	4.18e-91
NW_019212883.1	72	80.5	45	1	0	97.826	1.68e-10
NW_019212883.1	72	80.5	45	1	0	97.826	1.68e-10
JAEVGP010000015.1	71	1423	907	41	22	93.505	0.0
JAEVGP010000015.1	71	1423	907	41	22	93.505	0.0
JAEVGP010000015.1	71	1423	907	41	22	93.505	0.0
JAEVGP010000015.1	71	350	224	10	6	93.333	1.16e-91
JAEVGP010000015.1	71	348	224	9	7	93.333	4.18e-91
JAEVGP010000015.1	71	348	224	9	7	93.333	4.18e-91
JAEVGP010000015.1	71	80.5	43	0	0	100.000	1.68e-10
JAEVGP010000015.1	71	80.5	43	0	0	100.000	1.68e-10
JAEVGP010000015.1	71	80.5	43	0	0	100.000	1.68e-10
JAEVGP010000005.1	71	1423	907	41	22	93.505	0.0
JAEVGP010000005.1	71	350	217	9	4	94.348	1.16e-91
JAEVGP010000005.1	71	80.5	43	0	0	100.000	1.68e-10
JAKZLQ010000155.1	71	1410	902	63	5	92.990	0.0
JAKZLQ010000155.1	71	355	219	12	1	94.397	2.50e-93
JAKZLQ010000155.1	71	75.0	42	1	0	97.674	7.83e-09
JAMAJF010000066.1	71	1408	901	63	5	92.982	0.0
JAMAJF010000066.1	71	337	215	15	1	93.074	9.05e-88
JAMAJF010000066.1	71	75.0	42	1	0	97.674	7.83e-09
UEGL01000028.1	72	1399	911	58	15	92.581	0.0
UEGL01000028.1	72	1395	914	57	18	92.417	0.0
UEGL01000028.1	72	1395	914	57	18	92.417	0.0
UEGL01000028.1	72	1387	913	57	19	92.315	0.0
UEGL01000028.1	72	339	216	9	6	93.506	2.52e-88
UEGL01000028.1	72	337	216	7	8	93.506	9.05e-88
UEGL01000028.1	72	335	217	9	7	93.133	3.25e-87
UEGL01000028.1	72	335	217	9	7	93.133	3.25e-87
UEGL01000028.1	72	75.0	42	1	0	97.674	7.83e-09
UEGL01000028.1	72	75.0	42	1	0	97.674	7.83e-09
UEGL01000028.1	72	75.0	42	1	0	97.674	7.83e-09
UEGL01000028.1	72	75.0	42	1	0	97.674	7.83e-09
UEGL01000008.1	72	1395	914	57	18	92.417	0.0
UEGL01000008.1	72	1395	914	57	18	92.417	0.0
UEGL01000008.1	72	1395	914	57	18	92.417	0.0
UEGL01000008.1	72	1393	914	55	20	92.417	0.0
UEGL01000008.1	72	1389	914	57	19	92.323	0.0
UEGL01000008.1	72	340	217	9	6	93.534	7.00e-89
UEGL01000008.1	72	335	217	9	7	93.133	3.25e-87
UEGL01000008.1	72	335	217	9	7	93.133	3.25e-87
UEGL01000008.1	72	335	217	9	7	93.133	3.25e-87
UEGL01000008.1	72	331	215	8	8	93.074	4.21e-86
UEGL01000008.1	72	75.0	42	1	0	97.674	7.83e-09
UEGL01000008.1	72	75.0	42	1	0	97.674	7.83e-09
UEGL01000008.1	72	75.0	42	1	0	97.674	7.83e-09
UEGL01000008.1	72	75.0	42	1	0	97.674	7.83e-09
UEGL01000008.1	72	75.0	42	1	0	97.674	7.83e-09
UEGL01000009.1	72	1393	922	59	20	92.108	0.0
UEGL01000009.1	72	1393	922	59	20	92.108	0.0
UEGL01000009.1	72	1391	914	59	17	92.323	0.0
UEGL01000009.1	72	1378	922	59	23	91.833	0.0
UEGL01000009.1	72	342	215	11	3	93.886	1.94e-89
UEGL01000009.1	72	342	215	11	3	93.886	1.94e-89
UEGL01000009.1	72	342	215	10	4	93.886	1.94e-89
UEGL01000009.1	72	342	215	11	3	93.886	1.94e-89
UEGL01000009.1	72	75.0	42	1	0	97.674	7.83e-09
UEGL01000009.1	72	75.0	42	1	0	97.674	7.83e-09
UEGL01000009.1	72	75.0	42	1	0	97.674	7.83e-09
UEGL01000009.1	72	75.0	42	1	0	97.674	7.83e-09
UEGL01000006.1	72	1391	914	59	17	92.323	0.0
UEGL01000006.1	72	1349	903	60	21	91.768	0.0
UEGL01000006.1	72	329	213	11	5	93.013	1.51e-85
UEGL01000006.1	72	326	213	11	6	92.609	1.96e-84
UEGL01000006.1	72	75.0	42	1	0	97.674	7.83e-09
UEGL01000006.1	72	75.0	42	1	0	97.674	7.83e-09
AADM01000401.1	72	1391	906	60	13	92.543	0.0
AADM01000401.1	72	342	219	12	4	93.191	1.94e-89
AADM01000401.1	72	78.7	42	0	0	100.000	6.06e-10
JFAV03000033.1	72	1391	897	67	4	92.665	0.0
JFAV03000033.1	72	291	211	17	8	89.407	7.15e-74
JFAV03000033.1	72	80.5	52	3	1	92.857	1.68e-10
PPJY02000051.1	69	1391	892	52	14	93.111	0.0
PPJY02000051.1	69	357	215	2	7	95.982	6.95e-94
PPJY02000051.1	69	69.4	37	0	0	100.000	3.64e-07
UEGL01000052.1	72	1387	902	58	14	92.608	0.0
UEGL01000052.1	72	1386	905	56	17	92.536	0.0
UEGL01000052.1	72	1365	912	59	22	91.843	0.0
UEGL01000052.1	72	1343	913	63	24	91.300	0.0
UEGL01000052.1	72	342	213	10	3	94.248	1.94e-89
UEGL01000052.1	72	342	213	10	3	94.248	1.94e-89
UEGL01000052.1	72	337	213	8	6	93.833	9.05e-88
UEGL01000052.1	72	335	212	9	5	93.805	3.25e-87
UEGL01000052.1	72	75.0	42	1	0	97.674	7.83e-09
UEGL01000052.1	72	75.0	42	1	0	97.674	7.83e-09
UEGL01000052.1	72	75.0	42	1	0	97.674	7.83e-09
UEGL01000010.1	71	1386	913	59	18	92.222	0.0
UEGL01000010.1	71	1378	912	59	19	92.121	0.0
UEGL01000010.1	71	1371	913	59	21	91.944	0.0
UEGL01000010.1	71	1365	910	59	21	91.919	0.0
UEGL01000010.1	71	342	213	10	3	94.248	1.94e-89
UEGL01000010.1	71	342	213	10	3	94.248	1.94e-89
UEGL01000010.1	71	342	213	10	3	94.248	1.94e-89
UEGL01000010.1	71	342	213	10	3	94.248	1.94e-89
UEGL01000010.1	71	75.0	42	1	0	97.674	7.83e-09
UEGL01000010.1	71	75.0	42	1	0	97.674	7.83e-09
UEGL01000010.1	71	75.0	42	1	0	97.674	7.83e-09
UEGL01000010.1	71	75.0	42	1	0	97.674	7.83e-09
UEGL01000039.1	71	1386	913	59	18	92.222	0.0
UEGL01000039.1	71	1386	913	59	18	92.222	0.0
UEGL01000039.1	71	1386	913	59	18	92.222	0.0
UEGL01000039.1	71	1378	912	59	19	92.121	0.0
UEGL01000039.1	71	342	213	10	3	94.248	1.94e-89
UEGL01000039.1	71	342	213	10	3	94.248	1.94e-89
UEGL01000039.1	71	342	213	10	3	94.248	1.94e-89
UEGL01000039.1	71	342	213	10	3	94.248	1.94e-89
UEGL01000039.1	71	75.0	42	1	0	97.674	7.83e-09
UEGL01000039.1	71	75.0	42	1	0	97.674	7.83e-09
UEGL01000039.1	71	75.0	42	1	0	97.674	7.83e-09
UEGL01000039.1	71	75.0	42	1	0	97.674	7.83e-09
LJCY02000024.1	69	1384	887	54	12	93.075	0.0
LJCY02000024.1	69	1266	870	66	21	90.909	0.0
LJCY02000024.1	69	327	205	9	4	94.037	5.45e-85
LJCY02000024.1	69	252	174	10	7	91.099	3.37e-62
LJCY02000024.1	69	250	191	18	8	88.018	1.21e-61
LJCY02000024.1	69	69.4	37	0	0	100.000	3.64e-07
LJCY02000024.1	69	69.4	37	0	0	100.000	3.64e-07
LJCY02000024.1	69	56.5	35	0	2	94.595	0.003
LPNM01000013.1	72	1380	895	69	4	92.459	0.0
LPNM01000013.1	72	1375	896	71	4	92.276	0.0
LPNM01000013.1	72	1369	894	73	4	92.070	0.0
LPNM01000013.1	72	1194	847	102	4	88.877	0.0
LPNM01000013.1	72	291	211	17	8	89.407	7.15e-74
LPNM01000013.1	72	291	211	17	8	89.407	7.15e-74
LPNM01000013.1	72	291	211	17	8	89.407	7.15e-74
LPNM01000013.1	72	291	211	17	8	89.407	7.15e-74
LPNM01000013.1	72	222	130	5	0	96.296	2.64e-53
LPNM01000013.1	72	76.8	45	2	0	95.745	2.18e-09
LPNM01000013.1	72	76.8	45	2	0	95.745	2.18e-09
LPNM01000013.1	72	76.8	45	2	0	95.745	2.18e-09
LPNM01000013.1	72	76.8	45	2	0	95.745	2.18e-09
PTXO01000010.1	75	1380	896	68	5	92.466	0.0
PTXO01000010.1	75	313	258	18	21	86.869	1.52e-80
PTXO01000010.1	75	73.1	41	1	0	97.619	2.82e-08
CU928181.1	72	1378	922	59	23	91.833	0.0
CU928181.1	72	1378	922	59	23	91.833	0.0
CU928181.1	72	1378	922	59	23	91.833	0.0
CU928181.1	72	342	215	11	3	93.886	1.94e-89
CU928181.1	72	339	215	11	4	93.478	2.52e-88
CU928181.1	72	339	215	11	4	93.478	2.52e-88
CU928181.1	72	75.0	42	1	0	97.674	7.83e-09
CU928181.1	72	75.0	42	1	0	97.674	7.83e-09
CU928181.1	72	75.0	42	1	0	97.674	7.83e-09
NC_012994.1	72	1378	922	59	23	91.833	0.0
NC_012994.1	72	1378	922	59	23	91.833	0.0
NC_012994.1	72	1378	922	59	23	91.833	0.0
NC_012994.1	72	342	215	11	3	93.886	1.94e-89
NC_012994.1	72	339	215	11	4	93.478	2.52e-88
NC_012994.1	72	339	215	11	4	93.478	2.52e-88
NC_012994.1	72	75.0	42	1	0	97.674	7.83e-09
NC_012994.1	72	75.0	42	1	0	97.674	7.83e-09
NC_012994.1	72	75.0	42	1	0	97.674	7.83e-09
JANLBP010000028.1	71	1376	901	48	24	92.600	0.0
JANLBP010000028.1	71	348	219	9	5	93.991	4.18e-91
JANLBP010000028.1	71	91.6	49	0	0	100.000	7.78e-14
CP006026.1	72	1373	903	61	15	92.237	0.0
CP006026.1	72	305	218	15	9	90.083	2.55e-78
CP006026.1	72	76.8	43	1	0	97.727	2.18e-09
CP058611.1	70	1371	891	53	17	92.716	0.0
CP058611.1	70	346	223	8	8	93.305	1.50e-90
CP058611.1	70	75.0	42	1	0	97.674	7.83e-09
CP058607.1	70	1371	891	53	17	92.716	0.0
CP058607.1	70	1371	891	53	17	92.716	0.0
CP058607.1	70	1371	891	53	17	92.716	0.0
CP058607.1	70	1371	891	53	17	92.716	0.0
CP058607.1	70	1371	891	53	17	92.716	0.0
CP058607.1	70	346	216	7	6	94.323	1.50e-90
CP058607.1	70	346	216	7	6	94.323	1.50e-90
CP058607.1	70	346	216	7	6	94.323	1.50e-90
CP058607.1	70	346	216	7	6	94.323	1.50e-90
CP058607.1	70	339	215	7	7	93.886	2.52e-88
CP058607.1	70	75.0	42	1	0	97.674	7.83e-09
CP058607.1	70	75.0	42	1	0	97.674	7.83e-09
CP058607.1	70	75.0	42	1	0	97.674	7.83e-09
CP058607.1	70	75.0	42	1	0	97.674	7.83e-09
CP058607.1	70	75.0	42	1	0	97.674	7.83e-09
CR380958.2	71	1371	901	48	25	92.505	0.0
CR380958.2	71	350	219	10	4	93.991	1.16e-91
CR380958.2	71	91.6	49	0	0	100.000	7.78e-14
NC_006035.2	71	1371	901	48	25	92.505	0.0
NC_006035.2	71	350	219	10	4	93.991	1.16e-91
NC_006035.2	71	91.6	49	0	0	100.000	7.78e-14
NC_050726.1	70	1371	891	53	17	92.716	0.0
NC_050726.1	70	346	223	8	8	93.305	1.50e-90
NC_050726.1	70	75.0	42	1	0	97.674	7.83e-09
NC_050722.1	70	1371	891	53	17	92.716	0.0
NC_050722.1	70	1371	891	53	17	92.716	0.0
NC_050722.1	70	1371	891	53	17	92.716	0.0
NC_050722.1	70	1371	891	53	17	92.716	0.0
NC_050722.1	70	1371	891	53	17	92.716	0.0
NC_050722.1	70	346	216	7	6	94.323	1.50e-90
NC_050722.1	70	346	216	7	6	94.323	1.50e-90
NC_050722.1	70	346	216	7	6	94.323	1.50e-90
NC_050722.1	70	346	216	7	6	94.323	1.50e-90
NC_050722.1	70	339	215	7	7	93.886	2.52e-88
NC_050722.1	70	75.0	42	1	0	97.674	7.83e-09
NC_050722.1	70	75.0	42	1	0	97.674	7.83e-09
NC_050722.1	70	75.0	42	1	0	97.674	7.83e-09
NC_050722.1	70	75.0	42	1	0	97.674	7.83e-09
NC_050722.1	70	75.0	42	1	0	97.674	7.83e-09
AE016820.4	70	1363	898	65	12	92.103	0.0
AE016820.4	70	1363	898	65	12	92.103	0.0
AE016820.4	70	1363	898	65	12	92.103	0.0
AE016820.4	70	1363	898	65	12	92.103	0.0
AE016820.4	70	1363	898	65	12	92.103	0.0
AE016820.4	70	1363	898	65	12	92.103	0.0
AE016820.4	70	1363	898	65	12	92.103	0.0
AE016820.4	70	1363	898	65	12	92.103	0.0
AE016820.4	70	1363	898	65	12	92.103	0.0
AE016820.4	70	1363	898	65	12	92.103	0.0
AE016820.4	70	1363	898	65	12	92.103	0.0
AE016820.4	70	1363	898	65	12	92.103	0.0
AE016820.4	70	1363	898	65	12	92.103	0.0
AE016820.4	70	1363	898	65	12	92.103	0.0
AE016820.4	70	1363	898	65	12	92.103	0.0
AE016820.4	70	1363	898	65	12	92.103	0.0
AE016820.4	70	1363	898	65	12	92.103	0.0
AE016820.4	70	1363	898	65	12	92.103	0.0
AE016820.4	70	1363	898	65	12	92.103	0.0
AE016820.4	70	1363	898	65	12	92.103	0.0
AE016820.4	70	1363	898	65	12	92.103	0.0
AE016820.4	70	1363	898	65	12	92.103	0.0
AE016820.4	70	1363	898	65	12	92.103	0.0
AE016820.4	70	1363	898	65	12	92.103	0.0
AE016820.4	70	1363	898	65	12	92.103	0.0
AE016820.4	70	1363	898	65	12	92.103	0.0
AE016820.4	70	1363	898	65	12	92.103	0.0
AE016820.4	70	1363	898	65	12	92.103	0.0
AE016820.4	70	1363	898	65	12	92.103	0.0
AE016820.4	70	1363	898	65	12	92.103	0.0
AE016820.4	70	1363	898	65	12	92.103	0.0
AE016820.4	70	1363	898	65	12	92.103	0.0
AE016820.4	70	1363	898	65	12	92.103	0.0
AE016820.4	70	1363	898	65	12	92.103	0.0
AE016820.4	70	1363	898	65	12	92.103	0.0
AE016820.4	70	1363	898	65	12	92.103	0.0
AE016820.4	70	1363	898	65	12	92.103	0.0
AE016820.4	70	1363	898	65	12	92.103	0.0
AE016820.4	70	1363	898	65	12	92.103	0.0
AE016820.4	70	298	192	14	1	92.754	4.27e-76
AE016820.4	70	298	192	14	1	92.754	4.27e-76
AE016820.4	70	298	192	14	1	92.754	4.27e-76
AE016820.4	70	298	192	14	1	92.754	4.27e-76
AE016820.4	70	298	192	14	1	92.754	4.27e-76
AE016820.4	70	298	192	14	1	92.754	4.27e-76
AE016820.4	70	298	192	14	1	92.754	4.27e-76
AE016820.4	70	298	192	14	1	92.754	4.27e-76
AE016820.4	70	298	192	14	1	92.754	4.27e-76
AE016820.4	70	298	192	14	1	92.754	4.27e-76
AE016820.4	70	298	192	14	1	92.754	4.27e-76
AE016820.4	70	298	192	14	1	92.754	4.27e-76
AE016820.4	70	298	192	14	1	92.754	4.27e-76
AE016820.4	70	298	192	14	1	92.754	4.27e-76
AE016820.4	70	298	192	14	1	92.754	4.27e-76
AE016820.4	70	298	192	14	1	92.754	4.27e-76
AE016820.4	70	298	192	14	1	92.754	4.27e-76
AE016820.4	70	298	192	14	1	92.754	4.27e-76
AE016820.4	70	298	192	14	1	92.754	4.27e-76
AE016820.4	70	298	192	14	1	92.754	4.27e-76
AE016820.4	70	298	192	14	1	92.754	4.27e-76
AE016820.4	70	298	192	14	1	92.754	4.27e-76
AE016820.4	70	298	192	14	1	92.754	4.27e-76
AE016820.4	70	298	192	14	1	92.754	4.27e-76
AE016820.4	70	298	192	14	1	92.754	4.27e-76
AE016820.4	70	298	192	14	1	92.754	4.27e-76
AE016820.4	70	298	192	14	1	92.754	4.27e-76
AE016820.4	70	298	192	14	1	92.754	4.27e-76
AE016820.4	70	298	192	14	1	92.754	4.27e-76
AE016820.4	70	298	192	14	1	92.754	4.27e-76
AE016820.4	70	298	192	14	1	92.754	4.27e-76
AE016820.4	70	298	192	14	1	92.754	4.27e-76
AE016820.4	70	298	192	14	1	92.754	4.27e-76
AE016820.4	70	298	192	14	1	92.754	4.27e-76
AE016820.4	70	298	192	14	1	92.754	4.27e-76
AE016820.4	70	298	192	14	1	92.754	4.27e-76
AE016820.4	70	298	192	14	1	92.754	4.27e-76
AE016820.4	70	298	192	14	1	92.754	4.27e-76
AE016820.4	70	298	192	14	1	92.754	4.27e-76
AE016820.4	70	76.8	43	1	0	97.727	2.18e-09
AE016820.4	70	76.8	43	1	0	97.727	2.18e-09
AE016820.4	70	76.8	43	1	0	97.727	2.18e-09
AE016820.4	70	76.8	43	1	0	97.727	2.18e-09
AE016820.4	70	76.8	43	1	0	97.727	2.18e-09
AE016820.4	70	76.8	43	1	0	97.727	2.18e-09
AE016820.4	70	76.8	43	1	0	97.727	2.18e-09
AE016820.4	70	76.8	43	1	0	97.727	2.18e-09
AE016820.4	70	76.8	43	1	0	97.727	2.18e-09
AE016820.4	70	76.8	43	1	0	97.727	2.18e-09
AE016820.4	70	76.8	43	1	0	97.727	2.18e-09
AE016820.4	70	76.8	43	1	0	97.727	2.18e-09
AE016820.4	70	76.8	43	1	0	97.727	2.18e-09
AE016820.4	70	76.8	43	1	0	97.727	2.18e-09
AE016820.4	70	76.8	43	1	0	97.727	2.18e-09
AE016820.4	70	76.8	43	1	0	97.727	2.18e-09
AE016820.4	70	76.8	43	1	0	97.727	2.18e-09
AE016820.4	70	76.8	43	1	0	97.727	2.18e-09
AE016820.4	70	76.8	43	1	0	97.727	2.18e-09
AE016820.4	70	76.8	43	1	0	97.727	2.18e-09
AE016820.4	70	76.8	43	1	0	97.727	2.18e-09
AE016820.4	70	76.8	43	1	0	97.727	2.18e-09
AE016820.4	70	76.8	43	1	0	97.727	2.18e-09
AE016820.4	70	76.8	43	1	0	97.727	2.18e-09
AE016820.4	70	76.8	43	1	0	97.727	2.18e-09
AE016820.4	70	76.8	43	1	0	97.727	2.18e-09
AE016820.4	70	76.8	43	1	0	97.727	2.18e-09
AE016820.4	70	76.8	43	1	0	97.727	2.18e-09
AE016820.4	70	76.8	43	1	0	97.727	2.18e-09
AE016820.4	70	76.8	43	1	0	97.727	2.18e-09
AE016820.4	70	76.8	43	1	0	97.727	2.18e-09
AE016820.4	70	76.8	43	1	0	97.727	2.18e-09
AE016820.4	70	76.8	43	1	0	97.727	2.18e-09
AE016820.4	70	76.8	43	1	0	97.727	2.18e-09
AE016820.4	70	76.8	43	1	0	97.727	2.18e-09
AE016820.4	70	76.8	43	1	0	97.727	2.18e-09
AE016820.4	70	76.8	43	1	0	97.727	2.18e-09
AE016820.4	70	76.8	43	1	0	97.727	2.18e-09
AE016820.4	70	76.8	43	1	0	97.727	2.18e-09
NC_005788.4	70	1363	898	65	12	92.103	0.0
NC_005788.4	70	1363	898	65	12	92.103	0.0
NC_005788.4	70	1363	898	65	12	92.103	0.0
NC_005788.4	70	1363	898	65	12	92.103	0.0
NC_005788.4	70	1363	898	65	12	92.103	0.0
NC_005788.4	70	1363	898	65	12	92.103	0.0
NC_005788.4	70	1363	898	65	12	92.103	0.0
NC_005788.4	70	1363	898	65	12	92.103	0.0
NC_005788.4	70	1363	898	65	12	92.103	0.0
NC_005788.4	70	1363	898	65	12	92.103	0.0
NC_005788.4	70	1363	898	65	12	92.103	0.0
NC_005788.4	70	1363	898	65	12	92.103	0.0
NC_005788.4	70	1363	898	65	12	92.103	0.0
NC_005788.4	70	1363	898	65	12	92.103	0.0
NC_005788.4	70	1363	898	65	12	92.103	0.0
NC_005788.4	70	1363	898	65	12	92.103	0.0
NC_005788.4	70	1363	898	65	12	92.103	0.0
NC_005788.4	70	1363	898	65	12	92.103	0.0
NC_005788.4	70	1363	898	65	12	92.103	0.0
NC_005788.4	70	1363	898	65	12	92.103	0.0
NC_005788.4	70	1363	898	65	12	92.103	0.0
NC_005788.4	70	1363	898	65	12	92.103	0.0
NC_005788.4	70	1363	898	65	12	92.103	0.0
NC_005788.4	70	1363	898	65	12	92.103	0.0
NC_005788.4	70	1363	898	65	12	92.103	0.0
NC_005788.4	70	1363	898	65	12	92.103	0.0
NC_005788.4	70	1363	898	65	12	92.103	0.0
NC_005788.4	70	1363	898	65	12	92.103	0.0
NC_005788.4	70	1363	898	65	12	92.103	0.0
NC_005788.4	70	1363	898	65	12	92.103	0.0
NC_005788.4	70	1363	898	65	12	92.103	0.0
NC_005788.4	70	1363	898	65	12	92.103	0.0
NC_005788.4	70	1363	898	65	12	92.103	0.0
NC_005788.4	70	1363	898	65	12	92.103	0.0
NC_005788.4	70	1363	898	65	12	92.103	0.0
NC_005788.4	70	1363	898	65	12	92.103	0.0
NC_005788.4	70	1363	898	65	12	92.103	0.0
NC_005788.4	70	1363	898	65	12	92.103	0.0
NC_005788.4	70	1363	898	65	12	92.103	0.0
NC_005788.4	70	298	192	14	1	92.754	4.27e-76
NC_005788.4	70	298	192	14	1	92.754	4.27e-76
NC_005788.4	70	298	192	14	1	92.754	4.27e-76
NC_005788.4	70	298	192	14	1	92.754	4.27e-76
NC_005788.4	70	298	192	14	1	92.754	4.27e-76
NC_005788.4	70	298	192	14	1	92.754	4.27e-76
NC_005788.4	70	298	192	14	1	92.754	4.27e-76
NC_005788.4	70	298	192	14	1	92.754	4.27e-76
NC_005788.4	70	298	192	14	1	92.754	4.27e-76
NC_005788.4	70	298	192	14	1	92.754	4.27e-76
NC_005788.4	70	298	192	14	1	92.754	4.27e-76
NC_005788.4	70	298	192	14	1	92.754	4.27e-76
NC_005788.4	70	298	192	14	1	92.754	4.27e-76
NC_005788.4	70	298	192	14	1	92.754	4.27e-76
NC_005788.4	70	298	192	14	1	92.754	4.27e-76
NC_005788.4	70	298	192	14	1	92.754	4.27e-76
NC_005788.4	70	298	192	14	1	92.754	4.27e-76
NC_005788.4	70	298	192	14	1	92.754	4.27e-76
NC_005788.4	70	298	192	14	1	92.754	4.27e-76
NC_005788.4	70	298	192	14	1	92.754	4.27e-76
NC_005788.4	70	298	192	14	1	92.754	4.27e-76
NC_005788.4	70	298	192	14	1	92.754	4.27e-76
NC_005788.4	70	298	192	14	1	92.754	4.27e-76
NC_005788.4	70	298	192	14	1	92.754	4.27e-76
NC_005788.4	70	298	192	14	1	92.754	4.27e-76
NC_005788.4	70	298	192	14	1	92.754	4.27e-76
NC_005788.4	70	298	192	14	1	92.754	4.27e-76
NC_005788.4	70	298	192	14	1	92.754	4.27e-76
NC_005788.4	70	298	192	14	1	92.754	4.27e-76
NC_005788.4	70	298	192	14	1	92.754	4.27e-76
NC_005788.4	70	298	192	14	1	92.754	4.27e-76
NC_005788.4	70	298	192	14	1	92.754	4.27e-76
NC_005788.4	70	298	192	14	1	92.754	4.27e-76
NC_005788.4	70	298	192	14	1	92.754	4.27e-76
NC_005788.4	70	298	192	14	1	92.754	4.27e-76
NC_005788.4	70	298	192	14	1	92.754	4.27e-76
NC_005788.4	70	298	192	14	1	92.754	4.27e-76
NC_005788.4	70	298	192	14	1	92.754	4.27e-76
NC_005788.4	70	298	192	14	1	92.754	4.27e-76
NC_005788.4	70	76.8	43	1	0	97.727	2.18e-09
NC_005788.4	70	76.8	43	1	0	97.727	2.18e-09
NC_005788.4	70	76.8	43	1	0	97.727	2.18e-09
NC_005788.4	70	76.8	43	1	0	97.727	2.18e-09
NC_005788.4	70	76.8	43	1	0	97.727	2.18e-09
NC_005788.4	70	76.8	43	1	0	97.727	2.18e-09
NC_005788.4	70	76.8	43	1	0	97.727	2.18e-09
NC_005788.4	70	76.8	43	1	0	97.727	2.18e-09
NC_005788.4	70	76.8	43	1	0	97.727	2.18e-09
NC_005788.4	70	76.8	43	1	0	97.727	2.18e-09
NC_005788.4	70	76.8	43	1	0	97.727	2.18e-09
NC_005788.4	70	76.8	43	1	0	97.727	2.18e-09
NC_005788.4	70	76.8	43	1	0	97.727	2.18e-09
NC_005788.4	70	76.8	43	1	0	97.727	2.18e-09
NC_005788.4	70	76.8	43	1	0	97.727	2.18e-09
NC_005788.4	70	76.8	43	1	0	97.727	2.18e-09
NC_005788.4	70	76.8	43	1	0	97.727	2.18e-09
NC_005788.4	70	76.8	43	1	0	97.727	2.18e-09
NC_005788.4	70	76.8	43	1	0	97.727	2.18e-09
NC_005788.4	70	76.8	43	1	0	97.727	2.18e-09
NC_005788.4	70	76.8	43	1	0	97.727	2.18e-09
NC_005788.4	70	76.8	43	1	0	97.727	2.18e-09
NC_005788.4	70	76.8	43	1	0	97.727	2.18e-09
NC_005788.4	70	76.8	43	1	0	97.727	2.18e-09
NC_005788.4	70	76.8	43	1	0	97.727	2.18e-09
NC_005788.4	70	76.8	43	1	0	97.727	2.18e-09
NC_005788.4	70	76.8	43	1	0	97.727	2.18e-09
NC_005788.4	70	76.8	43	1	0	97.727	2.18e-09
NC_005788.4	70	76.8	43	1	0	97.727	2.18e-09
NC_005788.4	70	76.8	43	1	0	97.727	2.18e-09
NC_005788.4	70	76.8	43	1	0	97.727	2.18e-09
NC_005788.4	70	76.8	43	1	0	97.727	2.18e-09
NC_005788.4	70	76.8	43	1	0	97.727	2.18e-09
NC_005788.4	70	76.8	43	1	0	97.727	2.18e-09
NC_005788.4	70	76.8	43	1	0	97.727	2.18e-09
NC_005788.4	70	76.8	43	1	0	97.727	2.18e-09
NC_005788.4	70	76.8	43	1	0	97.727	2.18e-09
NC_005788.4	70	76.8	43	1	0	97.727	2.18e-09
NC_005788.4	70	76.8	43	1	0	97.727	2.18e-09
HE806320.1	70	1362	886	57	14	92.581	0.0
HE806320.1	70	313	207	15	3	92.000	1.52e-80
HE806320.1	70	230	124	0	0	100.000	1.58e-55
HE806320.1	70	71.3	40	1	0	97.561	1.01e-07
HE806319.1	70	1362	886	57	14	92.581	0.0
HE806319.1	70	313	207	15	3	92.000	1.52e-80
HE806319.1	70	230	124	0	0	100.000	1.58e-55
HE806319.1	70	71.3	40	1	0	97.561	1.01e-07
NC_020189.1	70	1362	886	57	14	92.581	0.0
NC_020189.1	70	313	207	15	3	92.000	1.52e-80
NC_020189.1	70	230	124	0	0	100.000	1.58e-55
NC_020189.1	70	71.3	40	1	0	97.561	1.01e-07
NC_020188.1	70	1362	886	57	14	92.581	0.0
NC_020188.1	70	313	207	15	3	92.000	1.52e-80
NC_020188.1	70	230	124	0	0	100.000	1.58e-55
NC_020188.1	70	71.3	40	1	0	97.561	1.01e-07
JAHUZD010000048.1	71	1356	884	66	7	92.372	0.0
JAHUZD010000048.1	71	340	219	10	6	93.191	7.00e-89
JAHUZD010000048.1	71	91.6	49	0	0	100.000	7.78e-14
NW_026055390.1	71	1356	884	66	7	92.372	0.0
NW_026055390.1	71	340	219	10	6	93.191	7.00e-89
NW_026055390.1	71	91.6	49	0	0	100.000	7.78e-14
CP002500.1	70	1351	896	66	13	91.897	0.0
CP002500.1	70	1351	896	66	13	91.897	0.0
CP002500.1	70	283	192	13	5	91.429	1.20e-71
CP002500.1	70	283	192	13	5	91.429	1.20e-71
CP002500.1	70	75.0	42	1	0	97.674	7.83e-09
CP002500.1	70	75.0	42	1	0	97.674	7.83e-09
NC_016452.1	70	1351	896	66	13	91.897	0.0
NC_016452.1	70	1351	896	66	13	91.897	0.0
NC_016452.1	70	283	192	13	5	91.429	1.20e-71
NC_016452.1	70	283	192	13	5	91.429	1.20e-71
NC_016452.1	70	75.0	42	1	0	97.674	7.83e-09
NC_016452.1	70	75.0	42	1	0	97.674	7.83e-09
SRHL01000186.1	73	1347	886	72	5	92.004	0.0
SRHL01000186.1	73	298	233	17	15	87.925	4.27e-76
SRHL01000186.1	73	78.7	44	1	0	97.778	6.06e-10
BLZB01000046.1	58	1334	896	58	23	91.709	0.0
BLZB01000046.1	58	71.3	43	1	1	95.556	1.01e-07
SWBN01000017.1	69	1330	897	56	26	91.624	0.0
SWBN01000017.1	69	1330	898	55	27	91.633	0.0
SWBN01000017.1	69	1327	898	55	28	91.539	0.0
SWBN01000017.1	69	1327	897	57	26	91.531	0.0
SWBN01000017.1	69	1327	897	57	26	91.531	0.0
SWBN01000017.1	69	1327	897	57	26	91.531	0.0
SWBN01000017.1	69	1321	895	56	27	91.513	0.0
SWBN01000017.1	69	333	197	7	1	96.098	1.17e-86
SWBN01000017.1	69	333	197	7	1	96.098	1.17e-86
SWBN01000017.1	69	333	197	7	1	96.098	1.17e-86
SWBN01000017.1	69	333	197	7	1	96.098	1.17e-86
SWBN01000017.1	69	327	196	7	2	95.610	5.45e-85
SWBN01000017.1	69	327	196	7	2	95.610	5.45e-85
SWBN01000017.1	69	327	196	7	2	95.610	5.45e-85
SWBN01000017.1	69	71.3	43	1	1	95.556	1.01e-07
SWBN01000017.1	69	71.3	43	1	1	95.556	1.01e-07
SWBN01000017.1	69	71.3	43	1	1	95.556	1.01e-07
SWBN01000017.1	69	71.3	43	1	1	95.556	1.01e-07
SWBN01000017.1	69	71.3	43	1	1	95.556	1.01e-07
SWBN01000017.1	69	71.3	43	1	1	95.556	1.01e-07
SWBN01000017.1	69	71.3	43	1	1	95.556	1.01e-07
SWBN01000023.1	70	1327	894	54	27	91.692	0.0
SWBN01000023.1	70	1325	897	56	27	91.531	0.0
SWBN01000023.1	70	1312	893	54	30	91.402	0.0
SWBN01000023.1	70	331	198	8	1	95.652	4.21e-86
SWBN01000023.1	70	327	196	7	2	95.610	5.45e-85
SWBN01000023.1	70	320	195	6	4	95.122	9.11e-83
SWBN01000023.1	70	78.7	51	2	2	92.727	6.06e-10
SWBN01000023.1	70	71.3	43	1	1	95.556	1.01e-07
SWBN01000023.1	70	71.3	43	1	1	95.556	1.01e-07
SWBN01000015.1	70	1327	897	57	26	91.531	0.0
SWBN01000015.1	70	327	196	7	2	95.610	5.45e-85
SWBN01000015.1	70	76.8	50	3	1	92.593	2.18e-09
CAPT01000119.1	70	1319	891	57	25	91.572	0.0
CAPT01000119.1	70	322	216	6	12	92.308	2.53e-83
CAPT01000119.1	70	80.5	43	0	0	100.000	1.68e-10
CM036081.1	67	1315	880	64	16	91.667	0.0
CM036081.1	67	1315	880	65	15	91.667	0.0
CM036081.1	67	1315	880	65	15	91.667	0.0
CM036081.1	67	1315	880	65	15	91.667	0.0
CM036081.1	67	1315	880	65	15	91.667	0.0
CM036081.1	67	1315	880	65	15	91.667	0.0
CM036081.1	67	1310	879	65	16	91.562	0.0
CM036081.1	67	261	166	11	1	93.258	5.60e-65
CM036081.1	67	261	166	11	1	93.258	5.60e-65
CM036081.1	67	261	166	11	1	93.258	5.60e-65
CM036081.1	67	261	166	11	1	93.258	5.60e-65
CM036081.1	67	261	166	11	1	93.258	5.60e-65
CM036081.1	67	261	166	11	1	93.258	5.60e-65
CM036081.1	67	255	165	11	2	92.697	2.61e-63
CM036081.1	67	75.0	42	1	0	97.674	7.83e-09
CM036081.1	67	75.0	42	1	0	97.674	7.83e-09
CM036081.1	67	75.0	42	1	0	97.674	7.83e-09
CM036081.1	67	75.0	42	1	0	97.674	7.83e-09
CM036081.1	67	75.0	42	1	0	97.674	7.83e-09
CM036081.1	67	75.0	42	1	0	97.674	7.83e-09
CM036081.1	67	75.0	42	1	0	97.674	7.83e-09
NC_060201.1	67	1315	880	64	16	91.667	0.0
NC_060201.1	67	1315	880	65	15	91.667	0.0
NC_060201.1	67	1315	880	65	15	91.667	0.0
NC_060201.1	67	1315	880	65	15	91.667	0.0
NC_060201.1	67	1315	880	65	15	91.667	0.0
NC_060201.1	67	1315	880	65	15	91.667	0.0
NC_060201.1	67	1310	879	65	16	91.562	0.0
NC_060201.1	67	261	166	11	1	93.258	5.60e-65
NC_060201.1	67	261	166	11	1	93.258	5.60e-65
NC_060201.1	67	261	166	11	1	93.258	5.60e-65
NC_060201.1	67	261	166	11	1	93.258	5.60e-65
NC_060201.1	67	261	166	11	1	93.258	5.60e-65
NC_060201.1	67	261	166	11	1	93.258	5.60e-65
NC_060201.1	67	255	165	11	2	92.697	2.61e-63
NC_060201.1	67	75.0	42	1	0	97.674	7.83e-09
NC_060201.1	67	75.0	42	1	0	97.674	7.83e-09
NC_060201.1	67	75.0	42	1	0	97.674	7.83e-09
NC_060201.1	67	75.0	42	1	0	97.674	7.83e-09
NC_060201.1	67	75.0	42	1	0	97.674	7.83e-09
NC_060201.1	67	75.0	42	1	0	97.674	7.83e-09
NC_060201.1	67	75.0	42	1	0	97.674	7.83e-09
JABFEO010000007.1	75	1308	877	62	18	91.641	0.0
JABFEO010000007.1	75	296	268	30	19	84.543	1.54e-75
JABFEO010000007.1	75	69.4	37	0	0	100.000	3.64e-07
JANBXG010000012.1	69	1299	871	75	7	91.396	0.0
JANBXG010000012.1	69	265	188	16	5	89.952	4.33e-66
JANBXG010000012.1	69	69.4	39	1	0	97.500	3.64e-07
JAFNJT010000233.1	75	1297	875	64	18	91.432	0.0
JAFNJT010000233.1	75	307	270	27	20	85.174	7.09e-79
JAFNJT010000233.1	75	69.4	37	0	0	100.000	3.64e-07
PPNQ01000118.1	72	1293	880	70	16	91.097	0.0
PPNQ01000118.1	72	298	227	13	16	88.672	4.27e-76
PPNQ01000118.1	72	69.4	37	0	0	100.000	3.64e-07
VZXH01000410.1	45	1293	758	20	7	96.561	0.0
SRHK01000294.1	72	1293	881	68	18	91.107	0.0
SRHK01000294.1	72	298	228	12	17	88.716	4.27e-76
SRHK01000294.1	72	69.4	37	0	0	100.000	3.64e-07
PPNX01000081.1	72	1288	880	69	18	91.003	0.0
PPNX01000081.1	72	292	227	13	17	88.327	1.99e-74
PPNX01000081.1	72	69.4	37	0	0	100.000	3.64e-07
SRHG01000087.1	72	1288	880	69	18	91.003	0.0
SRHG01000087.1	72	292	227	13	17	88.327	1.99e-74
SRHG01000087.1	72	69.4	37	0	0	100.000	3.64e-07
SRHF01000095.1	71	1286	873	67	17	91.223	0.0
SRHF01000095.1	71	285	221	22	9	87.698	3.32e-72
SRHF01000095.1	71	69.4	37	0	0	100.000	3.64e-07
LPNL01000013.1	72	1277	878	71	18	90.796	0.0
LPNL01000013.1	72	1277	878	71	18	90.796	0.0
LPNL01000013.1	72	292	227	13	17	88.327	1.99e-74
LPNL01000013.1	72	292	227	13	17	88.327	1.99e-74
LPNL01000013.1	72	69.4	37	0	0	100.000	3.64e-07
LPNL01000013.1	72	69.4	37	0	0	100.000	3.64e-07
PPLD01000124.1	72	1271	877	72	18	90.693	0.0
PPLD01000124.1	72	298	228	12	17	88.716	4.27e-76
PPLD01000124.1	72	69.4	37	0	0	100.000	3.64e-07
SAUG01000248.1	43	1269	732	21	1	97.082	0.0
PTQS01000009.1	72	1266	876	73	18	90.589	0.0
PTQS01000009.1	72	1266	876	73	18	90.589	0.0
PTQS01000009.1	72	1266	876	73	18	90.589	0.0
PTQS01000009.1	72	1266	876	73	18	90.589	0.0
PTQS01000009.1	72	1266	876	73	18	90.589	0.0
PTQS01000009.1	72	1266	876	73	18	90.589	0.0
PTQS01000009.1	72	1242	875	74	22	90.113	0.0
PTQS01000009.1	72	1170	870	72	37	88.866	0.0
PTQS01000009.1	72	996	854	76	65	85.829	0.0
PTQS01000009.1	72	298	228	12	17	88.716	4.27e-76
PTQS01000009.1	72	298	228	12	17	88.716	4.27e-76
PTQS01000009.1	72	298	228	12	17	88.716	4.27e-76
PTQS01000009.1	72	298	228	12	17	88.716	4.27e-76
PTQS01000009.1	72	298	228	12	17	88.716	4.27e-76
PTQS01000009.1	72	298	228	12	17	88.716	4.27e-76
PTQS01000009.1	72	279	225	13	19	87.549	1.55e-70
PTQS01000009.1	72	248	221	16	22	85.328	4.36e-61
PTQS01000009.1	72	69.4	37	0	0	100.000	3.64e-07
PTQS01000009.1	72	69.4	37	0	0	100.000	3.64e-07
PTQS01000009.1	72	69.4	37	0	0	100.000	3.64e-07
PTQS01000009.1	72	69.4	37	0	0	100.000	3.64e-07
PTQS01000009.1	72	69.4	37	0	0	100.000	3.64e-07
PTQS01000009.1	72	69.4	37	0	0	100.000	3.64e-07
PTQS01000009.1	72	69.4	37	0	0	100.000	3.64e-07
PTQS01000009.1	72	58.4	36	0	2	94.737	7.89e-04
PTQS01000008.1	72	1266	876	73	18	90.589	0.0
PTQS01000008.1	72	1266	876	73	18	90.589	0.0
PTQS01000008.1	72	1258	875	73	19	90.486	0.0
PTQS01000008.1	72	1133	870	76	42	88.057	0.0
PTQS01000008.1	72	1090	861	74	49	87.500	0.0
PTQS01000008.1	72	298	228	12	17	88.716	4.27e-76
PTQS01000008.1	72	298	228	12	17	88.716	4.27e-76
PTQS01000008.1	72	298	228	12	17	88.716	4.27e-76
PTQS01000008.1	72	298	228	12	17	88.716	4.27e-76
PTQS01000008.1	72	283	225	16	16	87.549	1.20e-71
PTQS01000008.1	72	69.4	37	0	0	100.000	3.64e-07
PTQS01000008.1	72	69.4	37	0	0	100.000	3.64e-07
PTQS01000008.1	72	69.4	37	0	0	100.000	3.64e-07
PTQS01000008.1	72	69.4	37	0	0	100.000	3.64e-07
PTQS01000014.1	72	1266	876	73	18	90.589	0.0
PTQS01000014.1	72	298	228	12	17	88.716	4.27e-76
PTQS01000014.1	72	69.4	37	0	0	100.000	3.64e-07
PTQS01000011.1	72	1266	876	73	18	90.589	0.0
PTQS01000011.1	72	1266	876	73	18	90.589	0.0
PTQS01000011.1	72	1266	876	73	18	90.589	0.0
PTQS01000011.1	72	1266	876	73	18	90.589	0.0
PTQS01000011.1	72	1266	876	73	18	90.589	0.0
PTQS01000011.1	72	1266	876	73	18	90.589	0.0
PTQS01000011.1	72	1260	876	73	19	90.496	0.0
PTQS01000011.1	72	1105	848	75	40	88.058	0.0
PTQS01000011.1	72	298	228	12	17	88.716	4.27e-76
PTQS01000011.1	72	298	228	12	17	88.716	4.27e-76
PTQS01000011.1	72	298	228	12	17	88.716	4.27e-76
PTQS01000011.1	72	298	228	12	17	88.716	4.27e-76
PTQS01000011.1	72	298	228	12	17	88.716	4.27e-76
PTQS01000011.1	72	298	228	12	17	88.716	4.27e-76
PTQS01000011.1	72	239	222	19	22	84.411	2.62e-58
PTQS01000011.1	72	69.4	37	0	0	100.000	3.64e-07
PTQS01000011.1	72	69.4	37	0	0	100.000	3.64e-07
PTQS01000011.1	72	69.4	37	0	0	100.000	3.64e-07
PTQS01000011.1	72	69.4	37	0	0	100.000	3.64e-07
PTQS01000011.1	72	69.4	37	0	0	100.000	3.64e-07
PTQS01000011.1	72	69.4	37	0	0	100.000	3.64e-07
PTQS01000011.1	72	65.8	35	0	0	100.000	4.71e-06
PTQS01000010.1	72	1266	876	73	18	90.589	0.0
PTQS01000010.1	72	1266	876	73	18	90.589	0.0
PTQS01000010.1	72	1266	876	73	18	90.589	0.0
PTQS01000010.1	72	1266	876	73	18	90.589	0.0
PTQS01000010.1	72	1260	876	73	19	90.496	0.0
PTQS01000010.1	72	1253	875	72	21	90.393	0.0
PTQS01000010.1	72	1214	870	75	25	89.691	0.0
PTQS01000010.1	72	1122	849	82	31	88.254	0.0
PTQS01000010.1	72	298	228	12	17	88.716	4.27e-76
PTQS01000010.1	72	298	228	12	17	88.716	4.27e-76
PTQS01000010.1	72	298	228	12	17	88.716	4.27e-76
PTQS01000010.1	72	298	228	12	17	88.716	4.27e-76
PTQS01000010.1	72	298	228	12	17	88.716	4.27e-76
PTQS01000010.1	72	298	228	12	17	88.716	4.27e-76
PTQS01000010.1	72	298	228	12	17	88.716	4.27e-76
PTQS01000010.1	72	298	228	11	18	88.716	4.27e-76
PTQS01000010.1	72	252	223	16	22	85.441	3.37e-62
PTQS01000010.1	72	69.4	37	0	0	100.000	3.64e-07
PTQS01000010.1	72	69.4	37	0	0	100.000	3.64e-07
PTQS01000010.1	72	69.4	37	0	0	100.000	3.64e-07
PTQS01000010.1	72	69.4	37	0	0	100.000	3.64e-07
PTQS01000010.1	72	69.4	37	0	0	100.000	3.64e-07
PTQS01000010.1	72	69.4	37	0	0	100.000	3.64e-07
PTQS01000010.1	72	69.4	37	0	0	100.000	3.64e-07
PTQS01000010.1	72	69.4	37	0	0	100.000	3.64e-07
SRHI01000135.1	72	1266	876	73	18	90.589	0.0
SRHI01000135.1	72	292	227	13	17	88.327	1.99e-74
SRHI01000135.1	72	69.4	37	0	0	100.000	3.64e-07
PTQS01000012.1	72	1260	876	73	19	90.496	0.0
PTQS01000012.1	72	1186	874	72	35	89.093	0.0
PTQS01000012.1	72	298	228	12	17	88.716	4.27e-76
PTQS01000012.1	72	294	228	12	18	88.372	5.52e-75
PTQS01000012.1	72	69.4	37	0	0	100.000	3.64e-07
PTQS01000012.1	72	69.4	37	0	0	100.000	3.64e-07
KV454011.1	69	1256	864	82	8	90.566	0.0
KV454011.1	69	261	188	17	5	89.524	5.60e-65
KV454011.1	69	110	61	1	0	98.387	2.15e-19
KV454011.1	69	69.4	37	0	0	100.000	3.64e-07
KV454011.1	69	69.4	37	0	0	100.000	3.64e-07
JAFLRI010000008.1	69	1256	863	84	6	90.556	0.0
JAFLRI010000008.1	69	1249	862	84	7	90.451	0.0
JAFLRI010000008.1	69	268	187	16	4	90.338	3.35e-67
JAFLRI010000008.1	69	268	187	16	4	90.338	3.35e-67
JAFLRI010000008.1	69	69.4	39	1	0	97.500	3.64e-07
JAFLRI010000008.1	69	69.4	39	1	0	97.500	3.64e-07
JAFLRI010000017.1	69	1256	863	84	6	90.556	0.0
JAFLRI010000017.1	69	1256	863	84	6	90.556	0.0
JAFLRI010000017.1	69	1249	862	83	8	90.451	0.0
JAFLRI010000017.1	69	268	187	16	4	90.338	3.35e-67
JAFLRI010000017.1	69	268	187	16	4	90.338	3.35e-67
JAFLRI010000017.1	69	268	187	16	4	90.338	3.35e-67
JAFLRI010000017.1	69	69.4	39	1	0	97.500	3.64e-07
JAFLRI010000017.1	69	69.4	39	1	0	97.500	3.64e-07
JAFLRI010000017.1	69	69.4	39	1	0	97.500	3.64e-07
PPIW01000121.1	68	1253	862	82	8	90.546	0.0
PPIW01000121.1	68	272	169	11	0	93.889	2.59e-68
PPIW01000121.1	68	69.4	39	1	0	97.500	3.64e-07
VZXH01000458.1	40	1253	691	4	2	99.139	0.0
FUGC01000084.1	49	1253	800	41	16	93.349	0.0
NDXA01000178.1	70	1253	866	70	19	90.681	0.0
NDXA01000178.1	70	268	207	22	7	87.712	3.35e-67
NDXA01000178.1	70	71.3	40	1	0	97.561	1.01e-07
PPKV02000051.1	69	1251	868	73	18	90.511	0.0
PPKV02000051.1	69	272	190	19	2	90.047	2.59e-68
PPKV02000051.1	69	69.4	37	0	0	100.000	3.64e-07
PPNY01000097.1	71	1247	866	73	18	90.491	0.0
PPNY01000097.1	71	281	222	21	11	87.402	4.30e-71
PPNY01000097.1	71	69.4	37	0	0	100.000	3.64e-07
BLYF01000219.1	72	1245	674	0	0	100.000	0.0
BLYF01000219.1	72	490	265	0	0	100.000	6.56e-134
BLYF01000219.1	72	305	165	0	0	100.000	2.55e-78
BLYF01000219.1	72	274	148	0	0	100.000	7.20e-69
PPKU01000182.1	69	1245	861	86	6	90.346	0.0
PPKU01000182.1	69	278	187	17	1	91.220	5.56e-70
PPKU01000182.1	69	69.4	39	1	0	97.500	3.64e-07
JANXEX010000021.1	69	1243	865	71	20	90.481	0.0
JANXEX010000021.1	69	292	197	17	2	91.204	1.99e-74
JANXEX010000021.1	69	69.4	37	0	0	100.000	3.64e-07
CAPU01000149.1	50	1243	820	46	22	92.342	0.0
UICF01000026.1	70	1242	871	77	18	90.166	0.0
UICF01000026.1	70	1219	868	80	19	89.762	0.0
UICF01000026.1	70	931	752	75	39	86.836	0.0
UICF01000026.1	70	305	205	16	3	91.518	2.55e-78
UICF01000026.1	70	289	204	15	7	90.265	2.57e-73
UICF01000026.1	70	278	203	15	9	89.427	5.56e-70
UICF01000026.1	70	161	100	4	2	94.340	5.85e-35
UICF01000026.1	70	75.0	40	0	0	100.000	7.83e-09
UICF01000026.1	70	73.1	39	0	0	100.000	2.82e-08
UICF01000026.1	70	73.1	39	0	0	100.000	2.82e-08
PPOQ01000062.1	69	1242	867	70	22	90.407	0.0
PPOQ01000062.1	69	300	193	14	1	92.788	1.19e-76
PPOQ01000062.1	69	69.4	37	0	0	100.000	3.64e-07
PPLV01000009.1	68	1242	864	76	16	90.377	0.0
PPLV01000009.1	68	279	182	14	1	92.386	1.55e-70
PPLV01000009.1	68	69.4	39	1	0	97.500	3.64e-07
PPKM01000147.1	68	1242	860	84	8	90.336	0.0
PPKM01000147.1	68	279	178	12	1	93.194	1.55e-70
PPKM01000147.1	68	69.4	39	1	0	97.500	3.64e-07
PPKG01000060.1	69	1240	861	85	8	90.252	0.0
PPKG01000060.1	69	268	186	18	2	90.291	3.35e-67
PPKG01000060.1	69	69.4	39	1	0	97.500	3.64e-07
PPKD01000049.1	69	1240	868	71	22	90.323	0.0
PPKD01000049.1	69	278	188	9	8	91.707	5.56e-70
PPKD01000049.1	69	75.0	42	1	0	97.674	7.83e-09
PPLH02000088.1	70	1238	871	74	21	90.166	0.0
PPLH02000088.1	70	285	204	21	3	89.474	3.32e-72
PPLH02000088.1	70	75.0	40	0	0	100.000	7.83e-09
PPMG02000138.1	69	1238	862	82	11	90.262	0.0
PPMG02000138.1	69	283	194	18	2	90.654	1.20e-71
PPMG02000138.1	69	69.4	37	0	0	100.000	3.64e-07
PPOR01000001.1	69	1236	867	69	24	90.312	0.0
PPOR01000001.1	69	300	193	14	1	92.788	1.19e-76
PPOR01000001.1	69	69.4	39	1	0	97.500	3.64e-07
JAHKSL010001523.1	68	1236	866	76	18	90.208	0.0
JAHKSL010001523.1	68	1236	866	76	18	90.208	0.0
JAHKSL010001523.1	68	1236	866	76	18	90.208	0.0
JAHKSL010001523.1	68	1236	866	76	18	90.208	0.0
JAHKSL010001523.1	68	1236	866	76	18	90.208	0.0
JAHKSL010001523.1	68	1236	866	76	18	90.208	0.0
JAHKSL010001523.1	68	1221	865	72	24	90.010	0.0
JAHKSL010001523.1	68	279	174	10	1	94.054	1.55e-70
JAHKSL010001523.1	68	276	174	11	1	93.548	2.00e-69
JAHKSL010001523.1	68	276	174	11	1	93.548	2.00e-69
JAHKSL010001523.1	68	276	174	11	1	93.548	2.00e-69
JAHKSL010001523.1	68	276	174	11	1	93.548	2.00e-69
JAHKSL010001523.1	68	276	174	11	1	93.548	2.00e-69
JAHKSL010001523.1	68	274	165	7	1	95.376	7.20e-69
JAHKSL010001523.1	68	69.4	37	0	0	100.000	3.64e-07
JAHKSL010001523.1	68	69.4	37	0	0	100.000	3.64e-07
JAHKSL010001523.1	68	69.4	37	0	0	100.000	3.64e-07
JAHKSL010001523.1	68	69.4	37	0	0	100.000	3.64e-07
JAHKSL010001523.1	68	69.4	37	0	0	100.000	3.64e-07
JAHKSL010001523.1	68	69.4	37	0	0	100.000	3.64e-07
JAHKSL010001523.1	68	69.4	37	0	0	100.000	3.64e-07
JAHKSL010000469.1	68	1236	866	76	18	90.208	0.0
JAHKSL010000469.1	68	276	174	11	1	93.548	2.00e-69
JAHKSL010000469.1	68	69.4	37	0	0	100.000	3.64e-07
CM002300.1	68	1236	864	75	18	90.282	0.0
CM002300.1	68	276	173	8	3	94.022	2.00e-69
CM002300.1	68	69.4	39	1	0	97.500	3.64e-07
CP083469.1	71	1236	871	77	19	90.072	0.0
CP083469.1	71	1236	871	77	19	90.072	0.0
CP083469.1	71	296	210	21	3	89.744	1.54e-75
CP083469.1	71	296	210	21	3	89.744	1.54e-75
CP083469.1	71	75.0	40	0	0	100.000	7.83e-09
CP083469.1	71	75.0	40	0	0	100.000	7.83e-09
JAHLUX010000021.1	68	1236	868	72	22	90.229	0.0
JAHLUX010000021.1	68	278	182	11	4	92.386	5.56e-70
JAHLUX010000021.1	68	69.4	37	0	0	100.000	3.64e-07
AECK01000007.1	68	1236	866	76	18	90.208	0.0
AECK01000007.1	68	1236	866	76	18	90.208	0.0
AECK01000007.1	68	1236	866	76	18	90.208	0.0
AECK01000007.1	68	1236	866	76	18	90.208	0.0
AECK01000007.1	68	1236	866	76	18	90.208	0.0
AECK01000007.1	68	1236	866	76	18	90.208	0.0
AECK01000007.1	68	276	174	11	1	93.548	2.00e-69
AECK01000007.1	68	276	174	11	1	93.548	2.00e-69
AECK01000007.1	68	276	174	11	1	93.548	2.00e-69
AECK01000007.1	68	276	174	11	1	93.548	2.00e-69
AECK01000007.1	68	276	174	11	1	93.548	2.00e-69
AECK01000007.1	68	276	174	11	1	93.548	2.00e-69
AECK01000007.1	68	69.4	37	0	0	100.000	3.64e-07
AECK01000007.1	68	69.4	37	0	0	100.000	3.64e-07
AECK01000007.1	68	69.4	37	0	0	100.000	3.64e-07
AECK01000007.1	68	69.4	37	0	0	100.000	3.64e-07
AECK01000007.1	68	69.4	37	0	0	100.000	3.64e-07
AECK01000007.1	68	65.8	35	0	0	100.000	4.71e-06
PPOW01000036.1	69	1236	866	71	22	90.302	0.0
PPOW01000036.1	69	300	193	14	1	92.788	1.19e-76
PPOW01000036.1	69	69.4	37	0	0	100.000	3.64e-07
JADIOQ010000139.1	69	1236	859	86	7	90.231	0.0
JADIOQ010000139.1	69	285	195	18	2	90.698	3.32e-72
JADIOQ010000139.1	69	69.4	39	1	0	97.500	3.64e-07
DS995909.1	69	1236	866	72	21	90.302	0.0
DS995909.1	69	300	193	14	1	92.788	1.19e-76
DS995909.1	69	69.4	39	1	0	97.500	3.64e-07
NW_002196671.1	69	1236	866	72	21	90.302	0.0
NW_002196671.1	69	300	193	14	1	92.788	1.19e-76
NW_002196671.1	69	69.4	39	1	0	97.500	3.64e-07
NC_027866.1	68	1236	864	75	18	90.282	0.0
NC_027866.1	68	276	173	8	3	94.022	2.00e-69
NC_027866.1	68	69.4	39	1	0	97.500	3.64e-07
NW_017264704.1	68	1236	866	76	18	90.208	0.0
NW_017264704.1	68	1236	866	76	18	90.208	0.0
NW_017264704.1	68	1236	866	76	18	90.208	0.0
NW_017264704.1	68	1236	866	76	18	90.208	0.0
NW_017264704.1	68	1236	866	76	18	90.208	0.0
NW_017264704.1	68	1236	866	76	18	90.208	0.0
NW_017264704.1	68	276	174	11	1	93.548	2.00e-69
NW_017264704.1	68	276	174	11	1	93.548	2.00e-69
NW_017264704.1	68	276	174	11	1	93.548	2.00e-69
NW_017264704.1	68	276	174	11	1	93.548	2.00e-69
NW_017264704.1	68	276	174	11	1	93.548	2.00e-69
NW_017264704.1	68	276	174	11	1	93.548	2.00e-69
NW_017264704.1	68	69.4	37	0	0	100.000	3.64e-07
NW_017264704.1	68	69.4	37	0	0	100.000	3.64e-07
NW_017264704.1	68	69.4	37	0	0	100.000	3.64e-07
NW_017264704.1	68	69.4	37	0	0	100.000	3.64e-07
NW_017264704.1	68	69.4	37	0	0	100.000	3.64e-07
NW_017264704.1	68	65.8	35	0	0	100.000	4.71e-06
NW_025065235.1	68	1236	868	72	22	90.229	0.0
NW_025065235.1	68	278	182	11	4	92.386	5.56e-70
NW_025065235.1	68	69.4	37	0	0	100.000	3.64e-07
JAHKSL010001529.1	70	1234	864	74	19	90.282	0.0
JAHKSL010001529.1	70	1234	864	74	19	90.282	0.0
JAHKSL010001529.1	70	1229	863	75	19	90.178	0.0
JAHKSL010001529.1	70	1229	863	74	20	90.178	0.0
JAHKSL010001529.1	70	1229	863	74	20	90.178	0.0
JAHKSL010001529.1	70	1229	863	74	20	90.178	0.0
JAHKSL010001529.1	70	1221	862	74	21	90.073	0.0
JAHKSL010001529.1	70	283	198	15	6	90.411	1.20e-71
JAHKSL010001529.1	70	278	198	14	8	90.000	5.56e-70
JAHKSL010001529.1	70	276	182	15	1	91.919	2.00e-69
JAHKSL010001529.1	70	276	163	7	0	95.882	2.00e-69
JAHKSL010001529.1	70	276	182	15	1	91.919	2.00e-69
JAHKSL010001529.1	70	274	163	6	1	95.882	7.20e-69
JAHKSL010001529.1	70	274	163	6	1	95.882	7.20e-69
JAHKSL010001529.1	70	69.4	39	1	0	97.500	3.64e-07
JAHKSL010001529.1	70	69.4	39	1	0	97.500	3.64e-07
JAHKSL010001529.1	70	69.4	39	1	0	97.500	3.64e-07
JAHKSL010001529.1	70	69.4	39	1	0	97.500	3.64e-07
JAHKSL010001529.1	70	69.4	39	1	0	97.500	3.64e-07
JAHKSL010001529.1	70	69.4	39	1	0	97.500	3.64e-07
JAHKSL010001529.1	70	69.4	39	1	0	97.500	3.64e-07
PPKB01000052.1	70	1234	867	73	21	90.219	0.0
PPKB01000052.1	70	294	205	13	8	90.708	5.52e-75
PPKB01000052.1	70	75.0	42	1	0	97.674	7.83e-09
PPKF01000034.1	69	1234	860	86	8	90.147	0.0
PPKF01000034.1	69	268	186	18	2	90.291	3.35e-67
PPKF01000034.1	69	69.4	37	0	0	100.000	3.64e-07
PPNR02000093.1	70	1232	870	75	21	90.062	0.0
PPNR02000093.1	70	285	202	20	3	89.778	3.32e-72
PPNR02000093.1	70	75.0	40	0	0	100.000	7.83e-09
JACVEX010000009.1	71	1232	874	77	21	89.918	0.0
JACVEX010000009.1	71	285	204	21	3	89.474	3.32e-72
JACVEX010000009.1	71	75.0	40	0	0	100.000	7.83e-09
PPNS02000133.1	70	1232	870	75	21	90.062	0.0
PPNS02000133.1	70	285	202	20	3	89.778	3.32e-72
PPNS02000133.1	70	75.0	40	0	0	100.000	7.83e-09
PPOS02000018.1	69	1230	866	71	23	90.208	0.0
PPOS02000018.1	69	294	192	15	1	92.308	5.52e-75
PPOS02000018.1	69	69.4	39	1	0	97.500	3.64e-07
JAHLUL010000027.1	67	1230	865	77	18	90.104	0.0
JAHLUL010000027.1	67	278	169	8	1	94.944	5.56e-70
JAHLUL010000027.1	67	69.4	37	0	0	100.000	3.64e-07
JAEUBD010001227.1	68	1230	865	77	18	90.104	0.0
JAEUBD010001227.1	68	276	174	11	1	93.548	2.00e-69
JAEUBD010001227.1	68	69.4	37	0	0	100.000	3.64e-07
NW_025065177.1	67	1230	865	77	18	90.104	0.0
NW_025065177.1	67	278	169	8	1	94.944	5.56e-70
NW_025065177.1	67	69.4	37	0	0	100.000	3.64e-07
JAHKSL010001528.1	68	1229	865	76	19	90.104	0.0
JAHKSL010001528.1	68	1208	862	75	23	89.792	0.0
JAHKSL010001528.1	68	1203	861	75	24	89.688	0.0
JAHKSL010001528.1	68	276	174	11	1	93.548	2.00e-69
JAHKSL010001528.1	68	276	174	11	1	93.548	2.00e-69
JAHKSL010001528.1	68	263	172	11	3	92.473	1.56e-65
JAHKSL010001528.1	68	69.4	37	0	0	100.000	3.64e-07
JAHKSL010001528.1	68	69.4	37	0	0	100.000	3.64e-07
JAHKSL010001528.1	68	69.4	37	0	0	100.000	3.64e-07
JAHKSL010001527.1	68	1229	863	75	19	90.178	0.0
JAHKSL010001527.1	68	1223	862	75	20	90.073	0.0
JAHKSL010001527.1	68	1203	858	77	21	89.749	0.0
JAHKSL010001527.1	68	276	182	15	1	91.919	2.00e-69
JAHKSL010001527.1	68	272	182	15	2	91.457	2.59e-68
JAHKSL010001527.1	68	263	180	15	3	90.909	1.56e-65
JAHKSL010001527.1	68	69.4	39	1	0	97.500	3.64e-07
JAHKSL010001527.1	68	69.4	39	1	0	97.500	3.64e-07
JAHKSL010001527.1	68	69.4	39	1	0	97.500	3.64e-07
JAHKSL010001524.1	68	1229	865	76	19	90.104	0.0
JAHKSL010001524.1	68	1229	865	76	19	90.104	0.0
JAHKSL010001524.1	68	1229	865	76	19	90.104	0.0
JAHKSL010001524.1	68	1229	865	76	19	90.104	0.0
JAHKSL010001524.1	68	1218	862	79	18	89.885	0.0
JAHKSL010001524.1	68	1216	863	75	22	89.896	0.0
JAHKSL010001524.1	68	1208	862	75	23	89.792	0.0
JAHKSL010001524.1	68	1203	861	75	24	89.688	0.0
JAHKSL010001524.1	68	1007	770	66	37	88.202	0.0
JAHKSL010001524.1	68	276	174	11	1	93.548	2.00e-69
JAHKSL010001524.1	68	276	174	11	1	93.548	2.00e-69
JAHKSL010001524.1	68	276	174	11	1	93.548	2.00e-69
JAHKSL010001524.1	68	276	174	11	1	93.548	2.00e-69
JAHKSL010001524.1	68	276	174	11	1	93.548	2.00e-69
JAHKSL010001524.1	68	276	174	10	2	93.548	2.00e-69
JAHKSL010001524.1	68	270	173	11	2	93.011	9.31e-68
JAHKSL010001524.1	68	268	173	10	3	93.011	3.35e-67
JAHKSL010001524.1	68	69.4	37	0	0	100.000	3.64e-07
JAHKSL010001524.1	68	69.4	37	0	0	100.000	3.64e-07
JAHKSL010001524.1	68	69.4	37	0	0	100.000	3.64e-07
JAHKSL010001524.1	68	69.4	37	0	0	100.000	3.64e-07
JAHKSL010001524.1	68	69.4	37	0	0	100.000	3.64e-07
JAHKSL010001524.1	68	69.4	37	0	0	100.000	3.64e-07
JAHKSL010001524.1	68	69.4	37	0	0	100.000	3.64e-07
JAHKSL010001524.1	68	69.4	37	0	0	100.000	3.64e-07
UICF01000022.1	71	1229	867	77	19	90.031	0.0
UICF01000022.1	71	1225	870	77	21	89.876	0.0
UICF01000022.1	71	1221	869	80	19	89.773	0.0
UICF01000022.1	71	767	802	117	61	81.837	0.0
UICF01000022.1	71	296	210	21	3	89.744	1.54e-75
UICF01000022.1	71	296	210	21	3	89.744	1.54e-75
UICF01000022.1	71	283	208	21	5	88.889	1.20e-71
UICF01000022.1	71	75.0	40	0	0	100.000	7.83e-09
UICF01000022.1	71	75.0	40	0	0	100.000	7.83e-09
UICF01000022.1	71	67.6	39	0	1	97.500	1.31e-06
JAHDIT010000291.1	68	1227	859	86	9	90.042	0.0
JAHDIT010000291.1	68	278	171	8	2	94.475	5.56e-70
JAHDIT010000291.1	68	69.4	39	1	0	97.500	3.64e-07
NBZC01000158.1	70	1227	863	73	21	90.178	0.0
NBZC01000158.1	70	303	206	16	4	91.150	9.18e-78
NBZC01000158.1	70	69.4	37	0	0	100.000	3.64e-07
FYBW01000192.1	69	1225	863	76	19	90.084	0.0
FYBW01000192.1	69	300	193	14	1	92.788	1.19e-76
FYBW01000192.1	69	69.4	37	0	0	100.000	3.64e-07
JACWFX010000010.1	69	1225	859	83	12	90.042	0.0
JACWFX010000010.1	69	291	196	18	1	91.163	7.15e-74
JACWFX010000010.1	69	69.4	37	0	0	100.000	3.64e-07
NBND01000012.1	67	1223	863	79	17	89.990	0.0
NBND01000012.1	67	270	168	11	0	93.855	9.31e-68
NBND01000012.1	67	270	168	11	0	93.855	9.31e-68
NBND01000012.1	67	130	72	1	0	98.630	1.65e-25
NBND01000012.1	67	69.4	39	1	0	97.500	3.64e-07
NBND01000012.1	67	69.4	39	1	0	97.500	3.64e-07
JAFIDH010000010.1	69	1221	858	82	13	90.031	0.0
JAFIDH010000010.1	69	1221	858	82	13	90.031	0.0
JAFIDH010000010.1	69	285	195	19	1	90.698	3.32e-72
JAFIDH010000010.1	69	285	195	19	1	90.698	3.32e-72
JAFIDH010000010.1	69	69.4	39	1	0	97.500	3.64e-07
JAFIDH010000010.1	69	69.4	39	1	0	97.500	3.64e-07
PPPA02000022.1	69	1221	861	76	19	90.063	0.0
PPPA02000022.1	69	296	191	14	1	92.718	1.54e-75
PPPA02000022.1	69	69.4	39	1	0	97.500	3.64e-07
KI547142.1	69	1221	864	74	22	90.000	0.0
KI547142.1	69	276	190	14	5	90.909	2.00e-69
KI547142.1	69	69.4	37	0	0	100.000	3.64e-07
PPKI01000113.1	67	1221	858	91	6	89.843	0.0
PPKI01000113.1	67	270	167	8	2	94.350	9.31e-68
PPKI01000113.1	67	69.4	37	0	0	100.000	3.64e-07
PPMI02000096.1	71	1221	866	76	21	89.927	0.0
PPMI02000096.1	71	276	212	24	6	87.603	2.00e-69
PPMI02000096.1	71	69.4	37	0	0	100.000	3.64e-07
PPNG01000187.1	69	1221	859	80	15	90.042	0.0
PPNG01000187.1	69	285	195	19	1	90.698	3.32e-72
PPNG01000187.1	69	69.4	39	1	0	97.500	3.64e-07
PPKC01000049.1	71	1221	863	81	16	89.896	0.0
PPKC01000049.1	71	300	210	19	4	90.129	1.19e-76
PPKC01000049.1	71	73.1	41	1	0	97.619	2.82e-08
NHAO01000032.1	69	1221	859	85	11	89.948	0.0
NHAO01000032.1	69	274	187	18	1	90.777	7.20e-69
NHAO01000032.1	69	69.4	39	1	0	97.500	3.64e-07
PPUV01000166.1	69	1218	858	83	13	89.937	0.0
PPUV01000166.1	69	279	187	14	3	91.667	1.55e-70
PPUV01000166.1	69	69.4	37	0	0	100.000	3.64e-07
PPLM01000288.1	69	1218	861	82	15	89.875	0.0
PPLM01000288.1	69	289	191	16	1	91.827	2.57e-73
PPLM01000288.1	69	69.4	39	1	0	97.500	3.64e-07
JAFIDI010000015.1	69	1216	857	83	13	89.927	0.0
JAFIDI010000015.1	69	1216	857	83	13	89.927	0.0
JAFIDI010000015.1	69	1216	857	83	13	89.927	0.0
JAFIDI010000015.1	69	1216	857	83	13	89.927	0.0
JAFIDI010000015.1	69	285	195	19	1	90.698	3.32e-72
JAFIDI010000015.1	69	285	195	19	1	90.698	3.32e-72
JAFIDI010000015.1	69	285	195	19	1	90.698	3.32e-72
JAFIDI010000015.1	69	285	195	19	1	90.698	3.32e-72
JAFIDI010000015.1	69	69.4	37	0	0	100.000	3.64e-07
JAFIDI010000015.1	69	69.4	37	0	0	100.000	3.64e-07
JAFIDI010000015.1	69	69.4	37	0	0	100.000	3.64e-07
JAFIDI010000015.1	69	69.4	37	0	0	100.000	3.64e-07
JAFIDI010000023.1	69	1216	857	83	13	89.927	0.0
JAFIDI010000023.1	69	1177	852	81	21	89.308	0.0
JAFIDI010000023.1	69	285	195	19	1	90.698	3.32e-72
JAFIDI010000023.1	69	250	192	17	9	88.073	1.21e-61
JAFIDI010000023.1	69	69.4	37	0	0	100.000	3.64e-07
JAFIDI010000019.1	69	1216	857	83	13	89.927	0.0
JAFIDI010000019.1	69	1216	857	83	13	89.927	0.0
JAFIDI010000019.1	69	1210	856	83	14	89.822	0.0
JAFIDI010000019.1	69	285	195	19	1	90.698	3.32e-72
JAFIDI010000019.1	69	285	195	19	1	90.698	3.32e-72
JAFIDI010000019.1	69	285	195	19	1	90.698	3.32e-72
JAFIDI010000019.1	69	69.4	37	0	0	100.000	3.64e-07
JAFIDI010000019.1	69	69.4	37	0	0	100.000	3.64e-07
JAFIDI010000019.1	69	69.4	37	0	0	100.000	3.64e-07
LQMS01001967.1	69	1214	859	82	15	89.854	0.0
LQMS01001967.1	69	270	186	15	4	90.732	9.31e-68
LQMS01001967.1	69	69.4	37	0	0	100.000	3.64e-07
PPHU01000073.1	69	1212	859	80	17	89.854	0.0
PPHU01000073.1	69	287	189	13	3	92.195	9.24e-73
PPHU01000073.1	69	69.4	39	1	0	97.500	3.64e-07
CAKXYY010000043.1	69	1212	860	82	16	89.770	0.0
CAKXYY010000043.1	69	289	191	16	1	91.827	2.57e-73
CAKXYY010000043.1	69	69.4	37	0	0	100.000	3.64e-07
PPMP01000092.1	69	1210	857	82	15	89.832	0.0
PPMP01000092.1	69	285	195	19	1	90.698	3.32e-72
PPMP01000092.1	69	69.4	39	1	0	97.500	3.64e-07
JAGSID010000072.1	69	1210	861	74	23	89.875	0.0
JAGSID010000072.1	69	296	197	17	1	91.628	1.54e-75
JAGSID010000072.1	69	69.4	39	1	0	97.500	3.64e-07
JAMAFR010000013.1	69	1208	859	81	17	89.760	0.0
JAMAFR010000013.1	69	285	195	19	1	90.698	3.32e-72
JAMAFR010000013.1	69	69.4	37	0	0	100.000	3.64e-07
JAMAFM010000023.1	69	1208	859	81	17	89.760	0.0
JAMAFM010000023.1	69	285	195	19	1	90.698	3.32e-72
JAMAFM010000023.1	69	69.4	39	1	0	97.500	3.64e-07
JAMAFQ010000012.1	69	1208	859	81	17	89.760	0.0
JAMAFQ010000012.1	69	285	195	19	1	90.698	3.32e-72
JAMAFQ010000012.1	69	69.4	39	1	0	97.500	3.64e-07
JAMAFP010000020.1	69	1208	859	81	17	89.760	0.0
JAMAFP010000020.1	69	285	195	19	1	90.698	3.32e-72
JAMAFP010000020.1	69	69.4	39	1	0	97.500	3.64e-07
JAMAFO010000022.1	69	1208	859	81	17	89.760	0.0
JAMAFO010000022.1	69	285	195	19	1	90.698	3.32e-72
JAMAFO010000022.1	69	69.4	39	1	0	97.500	3.64e-07
LQMS01001966.1	69	1208	859	81	17	89.760	0.0
LQMS01001966.1	69	270	186	15	4	90.732	9.31e-68
LQMS01001966.1	69	69.4	37	0	0	100.000	3.64e-07
PPKT01000023.1	68	1206	860	82	17	89.677	0.0
PPKT01000023.1	68	272	181	12	4	91.878	2.59e-68
PPKT01000023.1	68	69.4	37	0	0	100.000	3.64e-07
GL996500.1	68	1206	855	87	11	89.717	0.0
GL996500.1	68	263	180	15	3	90.909	1.56e-65
GL996500.1	68	69.4	37	0	0	100.000	3.64e-07
PPKR01000012.1	68	1206	860	81	18	89.677	0.0
PPKR01000012.1	68	283	183	10	4	92.893	1.20e-71
PPKR01000012.1	68	69.4	37	0	0	100.000	3.64e-07
CP000497.1	69	1206	860	76	22	89.770	0.0
CP000497.1	69	296	197	17	1	91.628	1.54e-75
CP000497.1	69	69.4	39	1	0	97.500	3.64e-07
NC_009043.1	69	1206	860	76	22	89.770	0.0
NC_009043.1	69	296	197	17	1	91.628	1.54e-75
NC_009043.1	69	69.4	39	1	0	97.500	3.64e-07
NW_006767426.1	68	1206	855	87	11	89.717	0.0
NW_006767426.1	68	263	180	15	3	90.909	1.56e-65
NW_006767426.1	68	69.4	37	0	0	100.000	3.64e-07
JAMAFN010000082.1	69	1203	858	82	17	89.655	0.0
JAMAFN010000082.1	69	285	195	19	1	90.698	3.32e-72
JAMAFN010000082.1	69	69.4	37	0	0	100.000	3.64e-07
JAMAFL010000022.1	69	1203	858	82	17	89.655	0.0
JAMAFL010000022.1	69	285	195	19	1	90.698	3.32e-72
JAMAFL010000022.1	69	69.4	37	0	0	100.000	3.64e-07
PPIU01000004.1	69	1203	857	83	16	89.644	0.0
PPIU01000004.1	69	285	189	16	1	91.748	3.32e-72
PPIU01000004.1	69	69.4	39	1	0	97.500	3.64e-07
PPHW01000174.1	68	1201	858	80	19	89.655	0.0
PPHW01000174.1	68	283	182	13	1	92.857	1.20e-71
PPHW01000174.1	68	69.4	39	1	0	97.500	3.64e-07
CP048731.1	70	1199	867	85	19	89.289	0.0
CP048731.1	70	283	197	17	4	90.367	1.20e-71
CP048731.1	70	67.6	36	0	0	100.000	1.31e-06
PPKH02000077.1	68	1197	854	88	12	89.518	0.0
PPKH02000077.1	68	281	174	7	3	94.565	4.30e-71
PPKH02000077.1	68	69.4	39	1	0	97.500	3.64e-07
PPKY02000093.1	70	1197	858	85	16	89.468	0.0
PPKY02000093.1	70	303	207	15	5	91.189	9.18e-78
PPKY02000093.1	70	69.4	37	0	0	100.000	3.64e-07
PPKZ02000081.1	69	1192	855	85	16	89.435	0.0
PPKZ02000081.1	69	283	187	13	3	92.118	1.20e-71
PPKZ02000081.1	69	69.4	39	1	0	97.500	3.64e-07
JAEUBE010000199.1	68	1192	854	87	14	89.424	0.0
JAEUBE010000199.1	68	270	172	9	3	93.478	9.31e-68
JAEUBE010000199.1	68	69.4	39	1	0	97.500	3.64e-07
PPIY01000089.1	69	1192	857	82	19	89.457	0.0
PPIY01000089.1	69	289	191	16	1	91.827	2.57e-73
PPIY01000089.1	69	69.4	39	1	0	97.500	3.64e-07
NW_025763930.1	68	1192	854	87	14	89.424	0.0
NW_025763930.1	68	270	172	9	3	93.478	9.31e-68
NW_025763930.1	68	69.4	39	1	0	97.500	3.64e-07
PPIX02000046.1	69	1190	858	83	19	89.375	0.0
PPIX02000046.1	69	294	197	10	7	92.056	5.52e-75
PPIX02000046.1	69	69.4	37	0	0	100.000	3.64e-07
PPLW02000029.1	69	1190	857	85	17	89.364	0.0
PPLW02000029.1	69	272	182	16	1	91.457	2.59e-68
PPLW02000029.1	69	69.4	37	0	0	100.000	3.64e-07
MQSX02000078.1	55	1188	858	80	22	89.375	0.0
PPXL02000001.1	70	1188	854	89	13	89.331	0.0
PPXL02000001.1	70	300	206	17	4	90.749	1.19e-76
PPXL02000001.1	70	69.4	39	1	0	97.500	3.64e-07
JAHZQW010000108.1	69	1188	858	91	13	89.189	0.0
JAHZQW010000108.1	69	267	184	16	3	90.640	1.20e-66
JAHZQW010000108.1	69	73.1	41	1	0	97.619	2.82e-08
CH981532.1	68	1188	856	85	17	89.353	0.0
CH981532.1	68	1184	856	85	18	89.260	0.0
CH981532.1	68	1182	855	86	17	89.248	0.0
CH981532.1	68	1179	856	85	19	89.167	0.0
CH981532.1	68	1177	855	85	19	89.155	0.0
CH981532.1	68	992	802	101	25	86.422	0.0
CH981532.1	68	255	165	11	2	92.697	2.61e-63
CH981532.1	68	255	165	11	2	92.697	2.61e-63
CH981532.1	68	255	165	11	2	92.697	2.61e-63
CH981532.1	68	255	165	11	2	92.697	2.61e-63
CH981532.1	68	255	165	11	2	92.697	2.61e-63
CH981532.1	68	76.8	51	5	0	91.071	2.18e-09
CH981532.1	68	76.8	51	5	0	91.071	2.18e-09
CH981532.1	68	76.8	51	5	0	91.071	2.18e-09
CH981532.1	68	76.8	51	5	0	91.071	2.18e-09
CH981532.1	68	76.8	51	5	0	91.071	2.18e-09
CAJVQF010000056.1	68	1188	858	85	18	89.282	0.0
CAJVQF010000056.1	68	1188	858	85	18	89.282	0.0
CAJVQF010000056.1	68	1188	858	85	18	89.282	0.0
CAJVQF010000056.1	68	1188	858	85	18	89.282	0.0
CAJVQF010000056.1	68	1188	858	85	18	89.282	0.0
CAJVQF010000056.1	68	1188	858	85	18	89.282	0.0
CAJVQF010000056.1	68	1188	858	85	18	89.282	0.0
CAJVQF010000056.1	68	1188	858	85	18	89.282	0.0
CAJVQF010000056.1	68	274	174	9	3	93.548	7.20e-69
CAJVQF010000056.1	68	274	174	9	3	93.548	7.20e-69
CAJVQF010000056.1	68	274	174	9	3	93.548	7.20e-69
CAJVQF010000056.1	68	274	174	9	3	93.548	7.20e-69
CAJVQF010000056.1	68	274	174	9	3	93.548	7.20e-69
CAJVQF010000056.1	68	274	174	9	3	93.548	7.20e-69
CAJVQF010000056.1	68	274	174	9	3	93.548	7.20e-69
CAJVQF010000056.1	68	274	174	9	3	93.548	7.20e-69
CAJVQF010000056.1	68	69.4	37	0	0	100.000	3.64e-07
CAJVQF010000056.1	68	69.4	37	0	0	100.000	3.64e-07
CAJVQF010000056.1	68	69.4	37	0	0	100.000	3.64e-07
CAJVQF010000056.1	68	69.4	37	0	0	100.000	3.64e-07
CAJVQF010000056.1	68	69.4	37	0	0	100.000	3.64e-07
CAJVQF010000056.1	68	69.4	37	0	0	100.000	3.64e-07
CAJVQF010000056.1	68	69.4	37	0	0	100.000	3.64e-07
CAJVQF010000056.1	68	69.4	37	0	0	100.000	3.64e-07
CH445386.1	68	1188	856	85	17	89.353	0.0
CH445386.1	68	1188	856	85	17	89.353	0.0
CH445386.1	68	255	165	11	2	92.697	2.61e-63
CH445386.1	68	255	165	11	2	92.697	2.61e-63
CH445386.1	68	239	153	12	0	92.727	2.62e-58
CH445386.1	68	76.8	51	5	0	91.071	2.18e-09
CH445386.1	68	76.8	51	5	0	91.071	2.18e-09
HE605209.1	70	1188	858	91	13	89.189	0.0
HE605209.1	70	268	198	19	6	88.789	3.35e-67
HE605209.1	70	73.1	41	1	0	97.619	2.82e-08
NSGQ01000174.1	66	1188	856	80	21	89.446	0.0
NSGQ01000174.1	66	265	185	16	4	90.244	4.33e-66
HE681725.1	70	1188	858	91	13	89.189	0.0
HE681725.1	70	274	199	18	6	89.238	7.20e-69
HE681725.1	70	73.1	41	1	0	97.619	2.82e-08
NC_018301.1	70	1188	858	91	13	89.189	0.0
NC_018301.1	70	274	199	18	6	89.238	7.20e-69
NC_018301.1	70	73.1	41	1	0	97.619	2.82e-08
NW_023503284.1	70	1188	858	91	13	89.189	0.0
NW_023503284.1	70	268	198	19	6	88.789	3.35e-67
NW_023503284.1	70	73.1	41	1	0	97.619	2.82e-08
NW_001884610.1	68	1188	856	85	17	89.353	0.0
NW_001884610.1	68	1188	856	85	17	89.353	0.0
NW_001884610.1	68	255	165	11	2	92.697	2.61e-63
NW_001884610.1	68	255	165	11	2	92.697	2.61e-63
NW_001884610.1	68	239	153	12	0	92.727	2.62e-58
NW_001884610.1	68	76.8	51	5	0	91.071	2.18e-09
NW_001884610.1	68	76.8	51	5	0	91.071	2.18e-09
NW_001813677.1	68	1188	856	85	17	89.353	0.0
NW_001813677.1	68	1184	856	85	18	89.260	0.0
NW_001813677.1	68	1182	855	86	17	89.248	0.0
NW_001813677.1	68	1179	856	85	19	89.167	0.0
NW_001813677.1	68	1177	855	85	19	89.155	0.0
NW_001813677.1	68	992	802	101	25	86.422	0.0
NW_001813677.1	68	255	165	11	2	92.697	2.61e-63
NW_001813677.1	68	255	165	11	2	92.697	2.61e-63
NW_001813677.1	68	255	165	11	2	92.697	2.61e-63
NW_001813677.1	68	255	165	11	2	92.697	2.61e-63
NW_001813677.1	68	255	165	11	2	92.697	2.61e-63
NW_001813677.1	68	76.8	51	5	0	91.071	2.18e-09
NW_001813677.1	68	76.8	51	5	0	91.071	2.18e-09
NW_001813677.1	68	76.8	51	5	0	91.071	2.18e-09
NW_001813677.1	68	76.8	51	5	0	91.071	2.18e-09
NW_001813677.1	68	76.8	51	5	0	91.071	2.18e-09
PPKP02000043.1	55	1184	857	84	19	89.271	0.0
PPMM02000033.1	69	1184	858	77	25	89.375	0.0
PPMM02000033.1	69	294	192	15	1	92.308	5.52e-75
PPMM02000033.1	69	69.4	37	0	0	100.000	3.64e-07
PPLN02000030.1	69	1184	855	88	15	89.248	0.0
PPLN02000030.1	69	268	184	18	1	90.640	3.35e-67
PPLN02000030.1	69	69.4	39	1	0	97.500	3.64e-07
WWPN01000002.1	69	1182	865	86	21	88.992	0.0
WWPN01000002.1	69	1182	865	86	21	88.992	0.0
WWPN01000002.1	69	1177	863	89	19	88.877	0.0
WWPN01000002.1	69	270	178	12	3	92.228	9.31e-68
WWPN01000002.1	69	268	178	10	5	92.228	3.35e-67
WWPN01000002.1	69	265	177	12	4	91.710	4.33e-66
WWPN01000002.1	69	69.4	37	0	0	100.000	3.64e-07
WWPN01000002.1	69	69.4	37	0	0	100.000	3.64e-07
WWPN01000002.1	69	69.4	37	0	0	100.000	3.64e-07
CAJVQF010000101.1	68	1181	861	86	20	89.038	0.0
CAJVQF010000101.1	68	1181	861	86	20	89.038	0.0
CAJVQF010000101.1	68	1181	861	86	20	89.038	0.0
CAJVQF010000101.1	68	1181	861	86	20	89.038	0.0
CAJVQF010000101.1	68	1173	860	86	21	88.935	0.0
CAJVQF010000101.1	68	1173	858	85	21	89.004	0.0
CAJVQF010000101.1	68	276	175	8	4	93.583	2.00e-69
CAJVQF010000101.1	68	274	174	9	3	93.548	7.20e-69
CAJVQF010000101.1	68	274	174	9	3	93.548	7.20e-69
CAJVQF010000101.1	68	274	174	9	3	93.548	7.20e-69
CAJVQF010000101.1	68	274	174	9	3	93.548	7.20e-69
CAJVQF010000101.1	68	274	174	9	3	93.548	7.20e-69
CAJVQF010000101.1	68	69.4	37	0	0	100.000	3.64e-07
CAJVQF010000101.1	68	69.4	37	0	0	100.000	3.64e-07
CAJVQF010000101.1	68	69.4	37	0	0	100.000	3.64e-07
CAJVQF010000101.1	68	69.4	37	0	0	100.000	3.64e-07
CAJVQF010000101.1	68	69.4	37	0	0	100.000	3.64e-07
CAJVQF010000101.1	68	69.4	37	0	0	100.000	3.64e-07
JAHMUF010000032.1	69	1181	854	80	22	89.331	0.0
JAHMUF010000032.1	69	296	191	13	2	92.718	1.54e-75
JAHMUF010000032.1	69	69.4	37	0	0	100.000	3.64e-07
NW_025065079.1	69	1181	854	80	22	89.331	0.0
NW_025065079.1	69	296	191	13	2	92.718	1.54e-75
NW_025065079.1	69	69.4	37	0	0	100.000	3.64e-07
CAJVQF010000008.1	70	1179	865	87	21	88.900	0.0
CAJVQF010000008.1	70	1179	865	87	21	88.900	0.0
CAJVQF010000008.1	70	1177	857	85	20	89.085	0.0
CAJVQF010000008.1	70	1175	856	85	20	89.074	0.0
CAJVQF010000008.1	70	1173	864	87	22	88.798	0.0
CAJVQF010000008.1	70	274	192	18	3	90.141	7.20e-69
CAJVQF010000008.1	70	274	192	18	3	90.141	7.20e-69
CAJVQF010000008.1	70	274	192	18	3	90.141	7.20e-69
CAJVQF010000008.1	70	274	192	18	3	90.141	7.20e-69
CAJVQF010000008.1	70	274	173	10	2	93.514	7.20e-69
CAJVQF010000008.1	70	69.4	37	0	0	100.000	3.64e-07
CAJVQF010000008.1	70	69.4	37	0	0	100.000	3.64e-07
CAJVQF010000008.1	70	69.4	37	0	0	100.000	3.64e-07
CAJVQF010000008.1	70	69.4	37	0	0	100.000	3.64e-07
CAJVQF010000008.1	70	69.4	37	0	0	100.000	3.64e-07
PPNU02000031.1	70	1179	852	88	15	89.215	0.0
PPNU02000031.1	70	283	204	19	5	89.474	1.20e-71
PPNU02000031.1	70	75.0	40	0	0	100.000	7.83e-09
CP014503.1	69	1179	854	84	19	89.237	0.0
CP014503.1	69	1179	854	84	19	89.237	0.0
CP014503.1	69	1179	854	84	19	89.237	0.0
CP014503.1	69	1179	854	84	19	89.237	0.0
CP014503.1	69	1179	854	84	19	89.237	0.0
CP014503.1	69	1179	854	84	19	89.237	0.0
CP014503.1	69	1179	854	84	19	89.237	0.0
CP014503.1	69	268	180	15	2	91.371	3.35e-67
CP014503.1	69	268	180	15	2	91.371	3.35e-67
CP014503.1	69	268	180	15	2	91.371	3.35e-67
CP014503.1	69	268	180	15	2	91.371	3.35e-67
CP014503.1	69	268	180	15	2	91.371	3.35e-67
CP014503.1	69	268	180	15	2	91.371	3.35e-67
CP014503.1	69	268	180	15	2	91.371	3.35e-67
CP014503.1	69	257	178	17	2	90.355	7.25e-64
CP014503.1	69	71.3	38	0	0	100.000	1.01e-07
CP014503.1	69	71.3	40	1	0	97.561	1.01e-07
CP014503.1	69	71.3	40	1	0	97.561	1.01e-07
CP014503.1	69	71.3	40	1	0	97.561	1.01e-07
CP014503.1	69	71.3	40	1	0	97.561	1.01e-07
CP014503.1	69	71.3	40	1	0	97.561	1.01e-07
CP014503.1	69	71.3	40	1	0	97.561	1.01e-07
CP014503.1	69	71.3	40	1	0	97.561	1.01e-07
NC_031674.1	69	1179	854	84	19	89.237	0.0
NC_031674.1	69	1179	854	84	19	89.237	0.0
NC_031674.1	69	1179	854	84	19	89.237	0.0
NC_031674.1	69	1179	854	84	19	89.237	0.0
NC_031674.1	69	1179	854	84	19	89.237	0.0
NC_031674.1	69	1179	854	84	19	89.237	0.0
NC_031674.1	69	1179	854	84	19	89.237	0.0
NC_031674.1	69	268	180	15	2	91.371	3.35e-67
NC_031674.1	69	268	180	15	2	91.371	3.35e-67
NC_031674.1	69	268	180	15	2	91.371	3.35e-67
NC_031674.1	69	268	180	15	2	91.371	3.35e-67
NC_031674.1	69	268	180	15	2	91.371	3.35e-67
NC_031674.1	69	268	180	15	2	91.371	3.35e-67
NC_031674.1	69	268	180	15	2	91.371	3.35e-67
NC_031674.1	69	257	178	17	2	90.355	7.25e-64
NC_031674.1	69	71.3	38	0	0	100.000	1.01e-07
NC_031674.1	69	71.3	40	1	0	97.561	1.01e-07
NC_031674.1	69	71.3	40	1	0	97.561	1.01e-07
NC_031674.1	69	71.3	40	1	0	97.561	1.01e-07
NC_031674.1	69	71.3	40	1	0	97.561	1.01e-07
NC_031674.1	69	71.3	40	1	0	97.561	1.01e-07
NC_031674.1	69	71.3	40	1	0	97.561	1.01e-07
NC_031674.1	69	71.3	40	1	0	97.561	1.01e-07
GG692410.1	67	1175	853	86	18	89.133	0.0
GG692410.1	67	268	173	10	3	93.011	3.35e-67
GG692410.1	67	69.4	37	0	0	100.000	3.64e-07
GG692404.1	67	1175	853	86	18	89.133	0.0
GG692404.1	67	1175	853	86	18	89.133	0.0
GG692404.1	67	1175	853	86	18	89.133	0.0
GG692404.1	67	268	173	10	3	93.011	3.35e-67
GG692404.1	67	268	173	10	3	93.011	3.35e-67
GG692404.1	67	268	173	10	3	93.011	3.35e-67
GG692404.1	67	69.4	37	0	0	100.000	3.64e-07
GG692404.1	67	69.4	37	0	0	100.000	3.64e-07
GG692404.1	67	69.4	37	0	0	100.000	3.64e-07
WUJJ01000645.1	67	1175	851	85	18	89.203	0.0
WUJJ01000645.1	67	268	173	10	3	93.011	3.35e-67
WUJJ01000645.1	67	69.4	37	0	0	100.000	3.64e-07
BADS01000001.1	69	1175	852	88	16	89.121	0.0
BADS01000001.1	69	289	198	16	4	90.826	2.57e-73
BADS01000001.1	69	69.4	37	0	0	100.000	3.64e-07
PPHT01000081.1	68	1175	850	97	8	89.005	0.0
PPHT01000081.1	68	281	174	7	3	94.565	4.30e-71
PPHT01000081.1	68	69.4	37	0	0	100.000	3.64e-07
LBNG01000280.1	67	1175	853	86	18	89.133	0.0
LBNG01000280.1	67	1157	852	88	20	88.750	0.0
LBNG01000280.1	67	268	173	10	3	93.011	3.35e-67
LBNG01000280.1	67	268	173	10	3	93.011	3.35e-67
LBNG01000280.1	67	69.4	37	0	0	100.000	3.64e-07
LBNG01000280.1	67	69.4	37	0	0	100.000	3.64e-07
NW_003020045.1	67	1175	853	86	18	89.133	0.0
NW_003020045.1	67	268	173	10	3	93.011	3.35e-67
NW_003020045.1	67	69.4	37	0	0	100.000	3.64e-07
NW_003020039.1	67	1175	853	86	18	89.133	0.0
NW_003020039.1	67	1175	853	86	18	89.133	0.0
NW_003020039.1	67	1175	853	86	18	89.133	0.0
NW_003020039.1	67	268	173	10	3	93.011	3.35e-67
NW_003020039.1	67	268	173	10	3	93.011	3.35e-67
NW_003020039.1	67	268	173	10	3	93.011	3.35e-67
NW_003020039.1	67	69.4	37	0	0	100.000	3.64e-07
NW_003020039.1	67	69.4	37	0	0	100.000	3.64e-07
NW_003020039.1	67	69.4	37	0	0	100.000	3.64e-07
JAIHNG010000152.1	68	1171	856	82	23	89.074	0.0
JAIHNG010000152.1	68	261	166	10	2	93.258	5.60e-65
JAIHNG010000152.1	68	73.1	44	1	1	95.652	2.82e-08
JAEOAQ010000005.1	70	1171	858	88	19	88.912	0.0
JAEOAQ010000005.1	70	1171	858	88	19	88.912	0.0
JAEOAQ010000005.1	70	1171	858	88	19	88.912	0.0
JAEOAQ010000005.1	70	1166	857	89	19	88.808	0.0
JAEOAQ010000005.1	70	1166	857	89	19	88.808	0.0
JAEOAQ010000005.1	70	274	199	18	6	89.238	7.20e-69
JAEOAQ010000005.1	70	274	199	18	6	89.238	7.20e-69
JAEOAQ010000005.1	70	274	199	18	6	89.238	7.20e-69
JAEOAQ010000005.1	70	274	199	18	6	89.238	7.20e-69
JAEOAQ010000005.1	70	274	199	18	6	89.238	7.20e-69
JAEOAQ010000005.1	70	76.8	43	1	0	97.727	2.18e-09
JAEOAQ010000005.1	70	76.8	43	1	0	97.727	2.18e-09
JAEOAQ010000005.1	70	76.8	43	1	0	97.727	2.18e-09
JAEOAQ010000005.1	70	76.8	43	1	0	97.727	2.18e-09
JAEOAQ010000005.1	70	76.8	43	1	0	97.727	2.18e-09
QLNQ01000018.1	66	1171	853	82	22	89.133	0.0
QLNQ01000018.1	66	259	159	7	2	94.643	2.01e-64
QLNQ01000018.1	66	69.4	37	0	0	100.000	3.64e-07
PPNT01000111.1	70	1170	862	88	21	88.774	0.0
PPNT01000111.1	70	279	188	17	1	91.262	1.55e-70
PPNT01000111.1	70	75.0	40	0	0	100.000	7.83e-09
CH408159.1	69	1166	854	85	21	88.958	0.0
CH408159.1	69	1138	854	84	28	88.406	0.0
CH408159.1	69	289	198	16	4	90.826	2.57e-73
CH408159.1	69	285	199	15	6	90.455	3.32e-72
CH408159.1	69	69.4	39	1	0	97.500	3.64e-07
CH408159.1	69	69.4	39	1	0	97.500	3.64e-07
JAMALC010000343.1	70	1166	857	89	19	88.808	0.0
JAMALC010000343.1	70	274	199	18	6	89.238	7.20e-69
JAMALC010000343.1	70	76.8	43	1	0	97.727	2.18e-09
HG793131.1	68	1166	854	85	21	88.958	0.0
HG793131.1	68	257	180	14	5	90.452	7.25e-64
HG793131.1	68	67.6	36	0	0	100.000	1.31e-06
NW_019172956.1	68	1166	854	85	21	88.958	0.0
NW_019172956.1	68	257	180	14	5	90.452	7.25e-64
NW_019172956.1	68	67.6	36	0	0	100.000	1.31e-06
NW_001809796.1	69	1166	854	85	21	88.958	0.0
NW_001809796.1	69	1138	854	84	28	88.406	0.0
NW_001809796.1	69	289	198	16	4	90.826	2.57e-73
NW_001809796.1	69	285	199	15	6	90.455	3.32e-72
NW_001809796.1	69	69.4	39	1	0	97.500	3.64e-07
NW_001809796.1	69	69.4	39	1	0	97.500	3.64e-07
JAEUBF010000039.1	70	1164	855	81	25	88.970	0.0
JAEUBF010000039.1	70	285	207	19	6	89.224	3.32e-72
JAEUBF010000039.1	70	69.4	39	1	0	97.500	3.64e-07
PPKS01000031.1	68	1164	850	95	12	88.819	0.0
PPKS01000031.1	68	276	170	9	1	94.444	2.00e-69
PPKS01000031.1	68	69.4	37	0	0	100.000	3.64e-07
CP017630.1	67	1164	859	82	26	88.831	0.0
CP017630.1	67	255	165	11	2	92.697	2.61e-63
CP017630.1	67	69.4	37	0	0	100.000	3.64e-07
NC_032096.1	67	1164	859	82	26	88.831	0.0
NC_032096.1	67	255	165	11	2	92.697	2.61e-63
NC_032096.1	67	69.4	37	0	0	100.000	3.64e-07
JADIOR010000171.1	70	1162	849	81	23	89.087	0.0
JADIOR010000171.1	70	265	204	23	6	87.554	4.33e-66
JADIOR010000171.1	70	69.4	39	1	0	97.500	3.64e-07
PPIE02000061.1	68	1160	854	93	16	88.681	0.0
PPIE02000061.1	68	239	160	14	1	91.429	2.62e-58
PPIE02000061.1	68	73.1	41	1	0	97.619	2.82e-08
QLNQ01000024.1	66	1160	851	84	22	88.924	0.0
QLNQ01000024.1	66	1160	851	84	22	88.924	0.0
QLNQ01000024.1	66	1160	851	84	22	88.924	0.0
QLNQ01000024.1	66	1160	851	84	22	88.924	0.0
QLNQ01000024.1	66	1158	851	83	23	88.924	0.0
QLNQ01000024.1	66	265	160	6	2	95.238	4.33e-66
QLNQ01000024.1	66	265	160	6	2	95.238	4.33e-66
QLNQ01000024.1	66	265	160	6	2	95.238	4.33e-66
QLNQ01000024.1	66	265	160	6	2	95.238	4.33e-66
QLNQ01000024.1	66	265	160	6	2	95.238	4.33e-66
QLNQ01000024.1	66	69.4	37	0	0	100.000	3.64e-07
QLNQ01000024.1	66	69.4	37	0	0	100.000	3.64e-07
QLNQ01000024.1	66	69.4	37	0	0	100.000	3.64e-07
QLNQ01000024.1	66	69.4	37	0	0	100.000	3.64e-07
QLNQ01000024.1	66	69.4	37	0	0	100.000	3.64e-07
QLNQ01000013.1	66	1160	851	84	22	88.924	0.0
QLNQ01000013.1	66	1160	851	84	22	88.924	0.0
QLNQ01000013.1	66	1160	851	84	22	88.924	0.0
QLNQ01000013.1	66	1160	851	84	22	88.924	0.0
QLNQ01000013.1	66	1160	851	84	22	88.924	0.0
QLNQ01000013.1	66	1160	851	84	22	88.924	0.0
QLNQ01000013.1	66	259	159	7	2	94.643	2.01e-64
QLNQ01000013.1	66	259	159	7	2	94.643	2.01e-64
QLNQ01000013.1	66	259	159	7	2	94.643	2.01e-64
QLNQ01000013.1	66	259	159	7	2	94.643	2.01e-64
QLNQ01000013.1	66	259	159	7	2	94.643	2.01e-64
QLNQ01000013.1	66	254	159	7	3	94.083	9.37e-63
QLNQ01000013.1	66	69.4	37	0	0	100.000	3.64e-07
QLNQ01000013.1	66	69.4	37	0	0	100.000	3.64e-07
QLNQ01000013.1	66	69.4	37	0	0	100.000	3.64e-07
QLNQ01000013.1	66	69.4	37	0	0	100.000	3.64e-07
QLNQ01000013.1	66	69.4	37	0	0	100.000	3.64e-07
QLNQ01000013.1	66	69.4	37	0	0	100.000	3.64e-07
PPJL02000080.1	68	1158	864	101	14	88.253	0.0
PPJL02000080.1	68	241	157	11	2	92.353	7.30e-59
PPJL02000080.1	68	73.1	41	1	0	97.619	2.82e-08
PPJL02000148.1	68	1158	864	101	14	88.253	0.0
PPJL02000148.1	68	241	157	11	2	92.353	7.30e-59
PPJL02000148.1	68	73.1	41	1	0	97.619	2.82e-08
PPJL02000141.1	68	1158	864	101	14	88.253	0.0
PPJL02000141.1	68	241	157	11	2	92.353	7.30e-59
PPJL02000141.1	68	73.1	41	1	0	97.619	2.82e-08
PPJL02000129.1	69	1158	864	101	14	88.253	0.0
PPJL02000129.1	69	241	166	13	4	90.710	7.30e-59
PPJL02000129.1	69	73.1	41	1	0	97.619	2.82e-08
PPJL02000127.1	69	1158	864	101	14	88.253	0.0
PPJL02000127.1	69	241	166	13	4	90.710	7.30e-59
PPJL02000127.1	69	73.1	41	1	0	97.619	2.82e-08
PPJL02000121.1	68	1158	864	101	14	88.253	0.0
PPJL02000121.1	68	241	157	11	2	92.353	7.30e-59
PPJL02000121.1	68	73.1	41	1	0	97.619	2.82e-08
PPJL02000119.1	68	1158	864	101	14	88.253	0.0
PPJL02000119.1	68	241	157	11	2	92.353	7.30e-59
PPJL02000119.1	68	73.1	41	1	0	97.619	2.82e-08
PPJL02000119.1	68	73.1	41	1	0	97.619	2.82e-08
PPJL02000117.1	69	1158	864	101	14	88.253	0.0
PPJL02000117.1	69	241	166	13	4	90.710	7.30e-59
PPJL02000117.1	69	73.1	41	1	0	97.619	2.82e-08
PPJL02000116.1	68	1158	864	101	14	88.253	0.0
PPJL02000116.1	68	241	157	11	2	92.353	7.30e-59
PPJL02000116.1	68	73.1	41	1	0	97.619	2.82e-08
PPKJ01000009.1	67	1158	848	88	18	88.889	0.0
PPKJ01000009.1	67	278	173	10	1	94.022	5.56e-70
PPKJ01000009.1	67	69.4	37	0	0	100.000	3.64e-07
JANBXE010000085.1	70	1157	858	82	27	88.728	0.0
JANBXE010000085.1	70	259	197	27	1	87.556	2.01e-64
JANBXE010000085.1	70	69.4	37	0	0	100.000	3.64e-07
PPLI01000098.1	70	1157	856	80	28	88.797	0.0
PPLI01000098.1	70	296	205	21	1	90.308	1.54e-75
PPLI01000098.1	70	75.0	40	0	0	100.000	7.83e-09
PPMN02000062.1	69	1153	854	71	35	88.958	0.0
PPMN02000062.1	69	294	192	15	1	92.308	5.52e-75
PPMN02000062.1	69	69.4	37	0	0	100.000	3.64e-07
JAGSYN010000329.1	69	1153	851	86	22	88.738	0.0
JAGSYN010000329.1	69	279	189	15	3	91.304	1.55e-70
JAGSYN010000329.1	69	69.4	37	0	0	100.000	3.64e-07
JAIHNE010000018.1	70	1153	846	97	11	88.679	0.0
[truncated: 967 more rows]
