# Supplementary material for: Using nanopore sequencing to identify fungi from clinical samples with high phylogenetic resolution
Source: Sci Rep. 2023 Jun 16;13:9785. doi: 10.1038/s41598-023-37016-0 (PMC10275880; doi:10.1038/s41598-023-37016-0)
Supplement: Supplementary file 1 — Supplementary Information. [file 41598_2023_37016_MOESM1_ESM.zip › Supplementary_Information/Supplementary_Data/Data_S5_Mock_blast/results/Mock_RGN3_6_fmt6.txt]

CM000172.1	100	2756	1492	0	0	100.000	0.0
CM000172.1	100	769	416	0	0	100.000	0.0
JAGXKD010000017.1	100	2756	1492	0	0	100.000	0.0
JAGXKD010000017.1	100	2756	1492	0	0	100.000	0.0
JAGXKD010000017.1	100	2756	1492	0	0	100.000	0.0
JAGXKD010000017.1	100	2756	1492	0	0	100.000	0.0
JAGXKD010000017.1	100	2756	1492	0	0	100.000	0.0
JAGXKD010000017.1	100	2756	1492	0	0	100.000	0.0
JAGXKD010000017.1	100	2756	1492	0	0	100.000	0.0
JAGXKD010000017.1	100	2756	1492	0	0	100.000	0.0
JAGXKD010000017.1	100	2748	1491	0	1	99.933	0.0
JAGXKD010000017.1	100	769	416	0	0	100.000	0.0
NC_007197.1	100	2756	1492	0	0	100.000	0.0
NC_007197.1	100	769	416	0	0	100.000	0.0
JAAKEQ010000076.1	100	2715	1485	5	2	99.531	0.0
BLKH01000198.1	100	2691	1481	7	4	99.263	0.0
NW_022984065.1	100	2691	1481	7	4	99.263	0.0
JAAAPX010000306.1	100	2680	1479	9	4	99.129	0.0
JAAAPX010000306.1	100	2680	1479	9	4	99.129	0.0
MSZS01000005.1	100	2673	1478	9	5	99.062	0.0
MSZS01000005.1	100	2660	1476	9	7	98.928	0.0
MSZS01000021.1	100	2673	1478	9	5	99.062	0.0
MSZS01000021.1	100	2641	1473	9	10	98.727	0.0
NW_020194278.1	100	2673	1478	9	5	99.062	0.0
NW_020194278.1	100	2660	1476	9	7	98.928	0.0
NW_020194294.1	100	2673	1478	9	5	99.062	0.0
NW_020194294.1	100	2641	1473	9	10	98.727	0.0
JACBAG010001485.1	100	2651	1475	15	4	98.728	0.0
JACBAD010001631.1	100	2651	1479	13	7	98.666	0.0
MSZS01000019.1	100	2647	1474	9	9	98.794	0.0
MSZS01000019.1	100	2634	1472	8	12	98.660	0.0
NW_020194292.1	100	2647	1474	9	9	98.794	0.0
NW_020194292.1	100	2634	1472	8	12	98.660	0.0
MSZS01000020.1	100	2639	1473	8	11	98.727	0.0
MSZS01000020.1	100	2634	1472	9	11	98.660	0.0
MSZS01000020.1	100	704	398	2	5	98.272	0.0
NW_020194293.1	100	2639	1473	8	11	98.727	0.0
NW_020194293.1	100	2634	1472	9	11	98.660	0.0
NW_020194293.1	100	704	398	2	5	98.272	0.0
NKHU02000428.1	100	2630	1472	20	3	98.462	0.0
NKHU02000428.1	100	2630	1472	20	3	98.462	0.0
NKHV02000463.1	100	2630	1476	16	8	98.400	0.0
NW_020798475.1	100	2630	1472	20	3	98.462	0.0
NW_020798475.1	100	2630	1472	20	3	98.462	0.0
MSZS01000050.1	100	2628	1471	9	12	98.592	0.0
NW_020194323.1	100	2628	1471	9	12	98.592	0.0
MSZS01000029.1	100	2614	1469	8	15	98.458	0.0
MSZS01000029.1	100	2383	1365	6	25	97.779	0.0
NW_020194302.1	100	2614	1469	8	15	98.458	0.0
NW_020194302.1	100	2383	1365	6	25	97.779	0.0
MSZS01000058.1	99	2610	1461	9	12	98.583	0.0
NW_020194331.1	99	2610	1461	9	12	98.583	0.0
MSZS01000011.1	100	2586	1465	6	21	98.190	0.0
NW_020194284.1	100	2586	1465	6	21	98.190	0.0
JAMYHO010000160.1	100	2499	1449	33	12	96.988	0.0
SMSW01000009.1	100	2442	1437	51	5	96.249	0.0
SMSW01000009.1	100	2442	1437	51	5	96.249	0.0
SMSW01000009.1	100	2429	1435	51	7	96.115	0.0
SMSW01000006.1	100	2442	1437	51	5	96.249	0.0
SMSW01000006.1	100	2442	1437	51	5	96.249	0.0
SMSW01000006.1	100	2436	1436	51	6	96.182	0.0
SMSW01000006.1	100	1932	1192	49	19	94.603	0.0
SMSW01000006.1	100	926	524	10	1	97.944	0.0
SMSW01000012.1	100	2442	1437	51	5	96.249	0.0
SMSW01000012.1	100	2442	1437	51	5	96.249	0.0
SMSW01000012.1	100	2442	1437	51	5	96.249	0.0
SMSW01000012.1	100	2442	1437	51	5	96.249	0.0
SMSW01000012.1	100	2442	1437	50	6	96.249	0.0
SMSW01000012.1	100	1661	973	27	8	96.528	0.0
SMSW01000011.1	100	2442	1437	51	5	96.249	0.0
SMSW01000011.1	100	2442	1437	51	5	96.249	0.0
SMSW01000011.1	100	2442	1437	51	5	96.249	0.0
SMSW01000011.1	100	2442	1437	51	5	96.249	0.0
SMSW01000011.1	100	2442	1437	51	5	96.249	0.0
SMSW01000011.1	100	2442	1437	51	5	96.249	0.0
SMSW01000011.1	100	2442	1437	51	5	96.249	0.0
SMSW01000011.1	100	675	378	5	1	98.438	0.0
PZKB01000354.1	100	2346	1422	56	16	95.181	0.0
JALZYL010000072.1	100	2324	1422	58	19	94.863	0.0
JALZYL010000072.1	100	2324	1422	58	19	94.863	0.0
JAMZTW010000110.1	99	2324	1414	58	16	95.027	0.0
JAMZTW010000110.1	99	2226	1404	57	34	93.913	0.0
JAMZTW010000107.1	99	2324	1414	58	16	95.027	0.0
JAMZTW010000106.1	99	2324	1414	58	16	95.027	0.0
JAMZTW010000103.1	99	2324	1414	58	16	95.027	0.0
JAMZTW010000103.1	99	2222	1409	64	31	93.684	0.0
JAMZTW010000101.1	99	2324	1414	58	16	95.027	0.0
JAMZTW010000101.1	99	2067	1223	43	7	96.072	0.0
JAMZTW010000100.1	99	2324	1414	58	16	95.027	0.0
JAMZTW010000100.1	99	2324	1414	58	16	95.027	0.0
JAMZTW010000099.1	99	2324	1414	58	16	95.027	0.0
JAMZTW010000099.1	99	761	489	22	13	93.321	0.0
JAMZTW010000097.1	99	2324	1414	58	16	95.027	0.0
JAMZTW010000096.1	99	2324	1414	58	16	95.027	0.0
JAMZTW010000096.1	99	1511	932	37	16	94.619	0.0
JAMZTW010000094.1	99	2324	1414	58	16	95.027	0.0
JAMZTW010000094.1	99	2324	1414	58	16	95.027	0.0
JAMZTW010000093.1	99	2324	1414	58	16	95.027	0.0
JAMZTW010000093.1	99	2324	1414	58	16	95.027	0.0
JAMZTW010000089.1	99	2324	1414	58	16	95.027	0.0
JAMZTW010000089.1	99	2265	1408	56	28	94.370	0.0
JAMZTW010000089.1	99	1140	719	32	15	93.864	0.0
JAMZTW010000088.1	99	2324	1414	58	16	95.027	0.0
JAMZTW010000088.1	99	2324	1414	58	16	95.027	0.0
JAMZTW010000087.1	99	2324	1414	58	16	95.027	0.0
JAMZTW010000087.1	99	2313	1413	58	18	94.896	0.0
JAMZTW010000087.1	99	2239	1407	61	29	93.988	0.0
JAMZTW010000086.1	99	2324	1414	58	16	95.027	0.0
JAMZTW010000086.1	99	2324	1414	58	16	95.027	0.0
JAMZTW010000086.1	99	2316	1413	57	18	94.960	0.0
JAMZTW010000086.1	99	2309	1414	57	20	94.836	0.0
JAMZTW010000085.1	99	2324	1414	58	16	95.027	0.0
JAMZTW010000078.1	99	2324	1414	58	16	95.027	0.0
VCAU01000267.1	100	2322	1421	67	12	94.733	0.0
JAMZTW010000090.1	99	2322	1414	56	18	95.027	0.0
JAMZTW010000098.1	99	2318	1414	58	17	94.963	0.0
JAMZTW010000098.1	99	2316	1413	58	17	94.960	0.0
JAGMTT010000008.1	100	2316	1419	71	9	94.663	0.0
JAMZTW010000091.1	99	2316	1413	58	17	94.960	0.0
JAMZTW010000091.1	99	2182	1394	60	37	93.494	0.0
JAMZTW010000091.1	99	226	158	8	8	90.805	1.75e-54
BDHI01000026.1	100	2314	1420	66	14	94.667	0.0
BDHI01000026.1	100	2313	1420	65	15	94.667	0.0
BDHI01000026.1	100	2298	1419	65	18	94.474	0.0
BDHI01000026.1	100	2294	1415	69	14	94.459	0.0
BDHI01000026.1	100	2281	1412	67	17	94.385	0.0
BDHI01000026.1	100	2276	1414	67	19	94.267	0.0
BDHI01000026.1	100	2259	1413	65	24	94.075	0.0
BDHI01000026.1	100	1531	968	48	17	93.708	0.0
JAMZTW010000102.1	99	2314	1414	58	18	94.899	0.0
JAMZTW010000102.1	99	2313	1413	58	18	94.896	0.0
AM270982.1	100	2309	1420	65	16	94.604	0.0
AM270982.1	100	2309	1420	65	16	94.604	0.0
AM270982.1	100	2309	1420	65	16	94.604	0.0
AM270982.1	100	1962	1230	64	16	93.893	0.0
AM270982.1	100	931	543	17	2	96.619	0.0
JACVQR010000012.1	100	2309	1420	65	16	94.604	0.0
AP024428.1	100	2309	1419	67	14	94.600	0.0
AP024428.1	100	2309	1419	67	14	94.600	0.0
AP024428.1	100	2309	1419	67	14	94.600	0.0
AP024428.1	100	2309	1419	67	14	94.600	0.0
AP024428.1	100	2309	1419	67	14	94.600	0.0
BLWE01000015.1	100	2309	1419	67	14	94.600	0.0
BLWE01000015.1	100	2296	1417	68	15	94.467	0.0
BLWE01000015.1	100	2290	1416	68	16	94.400	0.0
BDHI01000023.1	100	2309	1420	65	16	94.604	0.0
BDHI01000023.1	100	2309	1420	65	16	94.604	0.0
BDHI01000023.1	100	2309	1420	65	16	94.604	0.0
BDHI01000023.1	100	2263	1420	61	29	94.040	0.0
BDHI01000023.1	100	2237	1409	65	27	93.871	0.0
BDHI01000015.1	100	2309	1420	65	16	94.604	0.0
BDHI01000015.1	100	2309	1420	65	16	94.604	0.0
BDHI01000015.1	100	2302	1419	65	17	94.537	0.0
BDHI01000015.1	100	2169	1398	68	35	93.138	0.0
BDHI01000009.1	100	2309	1420	65	16	94.604	0.0
BDHI01000009.1	100	2309	1420	65	16	94.604	0.0
BDHI01000009.1	100	2309	1420	65	16	94.604	0.0
BDHI01000009.1	100	2307	1418	68	13	94.596	0.0
BDHI01000009.1	100	2307	1418	67	14	94.596	0.0
BDHI01000009.1	100	2307	1420	64	17	94.604	0.0
NW_023336289.1	100	2309	1419	67	14	94.600	0.0
NW_023336289.1	100	2296	1417	68	15	94.467	0.0
NW_023336289.1	100	2290	1416	68	16	94.400	0.0
NC_054852.1	100	2309	1419	67	14	94.600	0.0
NC_054852.1	100	2309	1419	67	14	94.600	0.0
NC_054852.1	100	2309	1419	67	14	94.600	0.0
NC_054852.1	100	2309	1419	67	14	94.600	0.0
NC_054852.1	100	2309	1419	67	14	94.600	0.0
NT_166520.1	100	2309	1420	65	16	94.604	0.0
NT_166520.1	100	2309	1420	65	16	94.604	0.0
NT_166520.1	100	2309	1420	65	16	94.604	0.0
NT_166520.1	100	1962	1230	64	16	93.893	0.0
NT_166520.1	100	931	543	17	2	96.619	0.0
MSFM01000006.1	100	2307	1419	60	20	94.663	0.0
MSFM01000031.1	100	2307	1419	61	19	94.663	0.0
MSFM01000031.1	100	2266	1413	59	27	94.263	0.0
MSFM01000022.1	100	2307	1419	61	19	94.663	0.0
MSFM01000022.1	100	2307	1419	61	19	94.663	0.0
MSFM01000022.1	100	2307	1419	61	19	94.663	0.0
MSFM01000022.1	100	2300	1417	62	19	94.593	0.0
JAFBMR010000004.1	99	2307	1413	68	11	94.705	0.0
JAFBMR010000004.1	99	2307	1413	68	11	94.705	0.0
JAFBMR010000004.1	99	2303	1413	68	12	94.642	0.0
JAFBMR010000004.1	99	2300	1412	67	13	94.638	0.0
JAFBMR010000004.1	99	1568	944	46	1	95.257	0.0
BDHI01000032.1	100	2307	1420	64	17	94.604	0.0
BDHI01000032.1	100	2302	1419	65	17	94.537	0.0
BDHI01000032.1	100	2302	1419	65	17	94.537	0.0
BDHI01000032.1	100	1295	766	26	5	96.110	0.0
MSFU01000107.1	100	2307	1417	69	12	94.593	0.0
NW_020290381.1	100	2307	1417	69	12	94.593	0.0
NW_020194341.1	100	2307	1419	60	20	94.663	0.0
NW_020194366.1	100	2307	1419	61	19	94.663	0.0
NW_020194366.1	100	2266	1413	59	27	94.263	0.0
NW_020194357.1	100	2307	1419	61	19	94.663	0.0
NW_020194357.1	100	2307	1419	61	19	94.663	0.0
NW_020194357.1	100	2307	1419	61	19	94.663	0.0
NW_020194357.1	100	2300	1417	62	19	94.593	0.0
JAMAGX010000103.1	100	2305	1417	63	17	94.656	0.0
BDHI01000013.1	100	2305	1420	62	19	94.604	0.0
BDHI01000013.1	100	2302	1419	65	17	94.537	0.0
BDHI01000013.1	100	2300	1418	65	17	94.533	0.0
BDHI01000013.1	100	2089	1313	57	27	93.987	0.0
JAMZTW010000111.1	99	2305	1412	58	19	94.829	0.0
JAMZTW010000111.1	99	2298	1409	60	18	94.755	0.0
JAMZTW010000092.1	99	2305	1414	58	20	94.772	0.0
JAMZTW010000092.1	99	556	330	8	5	96.210	5.47e-154
MSFU01000081.1	100	2303	1418	68	14	94.533	0.0
MSFU01000081.1	100	1465	930	52	13	93.467	0.0
MSFU01000103.1	100	2303	1418	68	14	94.533	0.0
NW_020290355.1	100	2303	1418	68	14	94.533	0.0
NW_020290355.1	100	1465	930	52	13	93.467	0.0
NW_020290377.1	100	2303	1418	68	14	94.533	0.0
BDHI01000020.1	100	2302	1417	68	14	94.530	0.0
BDHI01000020.1	100	2281	1415	65	20	94.333	0.0
BDHI01000020.1	100	2241	1408	66	25	93.929	0.0
BDHI01000020.1	100	2196	1402	64	34	93.467	0.0
MSFU01000098.1	100	2302	1417	68	14	94.530	0.0
MSFU01000098.1	100	741	510	38	13	90.909	0.0
NW_020290372.1	100	2302	1417	68	14	94.530	0.0
NW_020290372.1	100	741	510	38	13	90.909	0.0
CDHK01000043.1	100	2298	1415	63	18	94.586	0.0
JAMALA010000145.1	99	2298	1414	65	16	94.582	0.0
CH476599.1	100	2296	1422	67	18	94.360	0.0
NT_165929.1	100	2296	1422	67	18	94.360	0.0
MSFM01000024.1	100	2294	1417	61	21	94.530	0.0
MSFM01000024.1	100	2274	1414	59	26	94.330	0.0
MSFM01000024.1	100	2248	1409	61	28	94.059	0.0
JACBKQ010000154.1	100	2294	1421	68	17	94.356	0.0
MSFU01000116.1	100	2294	1416	67	16	94.463	0.0
NW_020290390.1	100	2294	1416	67	16	94.463	0.0
NW_020194359.1	100	2294	1417	61	21	94.530	0.0
NW_020194359.1	100	2274	1414	59	26	94.330	0.0
NW_020194359.1	100	2248	1409	61	28	94.059	0.0
MSFL01000103.1	100	2292	1414	69	14	94.456	0.0
MNBE01000628.1	100	2292	1414	60	21	94.582	0.0
CDHK01000042.1	100	2292	1414	64	18	94.519	0.0
JAMAHC010000176.1	100	2292	1413	66	16	94.515	0.0
JAMAHE010000381.1	100	2292	1413	66	16	94.515	0.0
JAMAHA010000120.1	100	2292	1413	66	16	94.515	0.0
JAMAHD010000167.1	100	2292	1413	66	16	94.515	0.0
BDHI01000033.1	100	2292	1417	64	19	94.467	0.0
BDHI01000033.1	100	2220	1406	68	27	93.671	0.0
BDHI01000033.1	100	2194	1401	65	33	93.462	0.0
JRVD02000017.1	100	2292	1413	66	16	94.515	0.0
JRVD02000017.1	100	2292	1413	66	16	94.515	0.0
JRVD02000017.1	100	2279	1411	66	18	94.381	0.0
JRVD02000017.1	100	2246	1408	61	28	94.055	0.0
JRVD02000016.1	100	2292	1413	66	16	94.515	0.0
JRVD02000016.1	100	2279	1412	65	19	94.385	0.0
JAMAHB010000149.1	100	2292	1413	66	16	94.515	0.0
JAAVMA010000124.1	100	2292	1414	60	21	94.582	0.0
NW_026088304.1	100	2292	1413	66	16	94.515	0.0
NW_026088304.1	100	2292	1413	66	16	94.515	0.0
NW_026088304.1	100	2279	1411	66	18	94.381	0.0
NW_026088304.1	100	2246	1408	61	28	94.055	0.0
NW_026088303.1	100	2292	1413	66	16	94.515	0.0
NW_026088303.1	100	2279	1412	65	19	94.385	0.0
NW_020290508.1	100	2292	1414	69	14	94.456	0.0
MSFL01000116.1	100	2290	1414	67	16	94.456	0.0
MSFU01000100.1	100	2290	1416	68	16	94.400	0.0
MSFU01000100.1	100	2289	1416	66	18	94.400	0.0
NW_020290374.1	100	2290	1416	68	16	94.400	0.0
NW_020290374.1	100	2289	1416	66	18	94.400	0.0
NW_020290521.1	100	2290	1414	67	16	94.456	0.0
MSFL01000121.1	100	2289	1414	66	17	94.456	0.0
NW_020290526.1	100	2289	1414	66	17	94.456	0.0
MSFL01000164.1	100	2287	1413	70	14	94.389	0.0
MSFL01000146.1	100	2287	1414	68	16	94.393	0.0
MSFL01000134.1	100	2287	1414	69	15	94.393	0.0
NW_020290569.1	100	2287	1413	70	14	94.389	0.0
NW_020290551.1	100	2287	1414	68	16	94.393	0.0
NW_020290539.1	100	2287	1414	69	15	94.393	0.0
MSFL01000129.1	100	2285	1413	68	16	94.389	0.0
MSFL01000126.1	100	2285	1413	68	16	94.389	0.0
MSFL01000125.1	100	2285	1413	69	15	94.389	0.0
MSFL01000100.1	100	2285	1413	69	15	94.389	0.0
MSFL01000100.1	100	1003	665	36	20	92.233	0.0
NW_020290534.1	100	2285	1413	68	16	94.389	0.0
NW_020290531.1	100	2285	1413	68	16	94.389	0.0
NW_020290530.1	100	2285	1413	69	15	94.389	0.0
NW_020290505.1	100	2285	1413	69	15	94.389	0.0
NW_020290505.1	100	1003	665	36	20	92.233	0.0
MSFL01000110.1	100	2283	1413	67	17	94.389	0.0
MSFL01000110.1	100	1262	764	33	6	95.143	0.0
NW_020290515.1	100	2283	1413	67	17	94.389	0.0
NW_020290515.1	100	1262	764	33	6	95.143	0.0
MSFL01000185.1	100	2281	1413	69	16	94.326	0.0
JAGUQL010000038.1	100	2281	1410	65	18	94.441	0.0
NW_020290590.1	100	2281	1413	69	16	94.326	0.0
MSFL01000181.1	100	2279	1412	70	15	94.322	0.0
MSFL01000175.1	100	2279	1412	69	16	94.322	0.0
MSFL01000148.1	100	2279	1413	68	17	94.326	0.0
MSFL01000117.1	100	2279	1413	68	17	94.326	0.0
MSFM01000027.1	100	2279	1415	59	25	94.396	0.0
MSFM01000027.1	100	2242	1408	62	28	93.992	0.0
MSFM01000027.1	100	821	496	21	4	95.202	0.0
MSFK01000078.1	100	2279	1413	73	13	94.263	0.0
MSFK01000078.1	100	2279	1413	73	13	94.263	0.0
MSFK01000078.1	100	2265	1411	71	17	94.129	0.0
NW_020291068.1	100	2279	1413	73	13	94.263	0.0
NW_020291068.1	100	2279	1413	73	13	94.263	0.0
NW_020291068.1	100	2265	1411	71	17	94.129	0.0
NW_020194362.1	100	2279	1415	59	25	94.396	0.0
NW_020194362.1	100	2242	1408	62	28	93.992	0.0
NW_020194362.1	100	821	496	21	4	95.202	0.0
NW_020290586.1	100	2279	1412	70	15	94.322	0.0
NW_020290580.1	100	2279	1412	69	16	94.322	0.0
NW_020290553.1	100	2279	1413	68	17	94.326	0.0
NW_020290522.1	100	2279	1413	68	17	94.326	0.0
MSFL01000178.1	100	2278	1412	68	17	94.322	0.0
MSFL01000127.1	100	2278	1412	67	18	94.322	0.0
JAMFOT010000209.1	100	2278	1410	67	17	94.378	0.0
JAMFOT010000209.1	100	147	81	1	0	98.780	1.40e-30
NW_020290583.1	100	2278	1412	68	17	94.322	0.0
NW_020290532.1	100	2278	1412	67	18	94.322	0.0
DS027007.1	90	2276	1312	35	4	97.113	0.0
NW_001510434.1	90	2276	1312	35	4	97.113	0.0
MSFL01000170.1	100	2274	1411	70	16	94.255	0.0
MSFL01000124.1	100	2274	1412	69	17	94.259	0.0
MSFL01000105.1	100	2274	1412	68	18	94.259	0.0
MSFL01000105.1	100	1212	752	33	12	94.354	0.0
JACWGB010000032.1	100	2274	1410	63	21	94.378	0.0
JACWGC010000003.1	100	2274	1410	63	21	94.378	0.0
BDHI01000006.1	100	2274	1414	64	22	94.267	0.0
BDHI01000006.1	100	2259	1413	66	23	94.075	0.0
BDHI01000006.1	100	2087	1386	63	52	92.338	0.0
JSYV01000010.1	100	2274	1418	61	26	94.219	0.0
NW_020290575.1	100	2274	1411	70	16	94.255	0.0
NW_020290529.1	100	2274	1412	69	17	94.259	0.0
NW_020290510.1	100	2274	1412	68	18	94.259	0.0
NW_020290510.1	100	1212	752	33	12	94.354	0.0
MSFL01000179.1	100	2272	1411	69	17	94.255	0.0
MSFL01000161.1	100	2272	1411	68	18	94.255	0.0
MSFL01000113.1	100	2272	1411	69	17	94.255	0.0
MSFL01000112.1	100	2272	1411	69	17	94.255	0.0
WIWV01000274.1	100	2272	1412	66	20	94.259	0.0
JAMAGZ010000485.1	99	2272	1405	65	18	94.422	0.0
NW_020290584.1	100	2272	1411	69	17	94.255	0.0
NW_020290566.1	100	2272	1411	68	18	94.255	0.0
NW_020290518.1	100	2272	1411	69	17	94.255	0.0
NW_020290517.1	100	2272	1411	69	17	94.255	0.0
MSFL01000157.1	100	2270	1411	67	19	94.255	0.0
MSFL01000140.1	100	2270	1410	68	18	94.251	0.0
MSFL01000139.1	100	2270	1411	67	19	94.255	0.0
NW_020290562.1	100	2270	1411	67	19	94.255	0.0
NW_020290545.1	100	2270	1410	68	18	94.251	0.0
NW_020290544.1	100	2270	1411	67	19	94.255	0.0
MSFL01000165.1	100	2268	1411	69	18	94.192	0.0
MSFL01000151.1	100	2268	1411	69	18	94.192	0.0
MSFL01000136.1	100	2268	1411	69	18	94.192	0.0
NW_020290570.1	100	2268	1411	69	18	94.192	0.0
NW_020290556.1	100	2268	1411	69	18	94.192	0.0
NW_020290541.1	100	2268	1411	69	18	94.192	0.0
MSFL01000137.1	100	2266	1410	69	18	94.188	0.0
NW_020290542.1	100	2266	1410	69	18	94.188	0.0
MSFL01000143.1	100	2263	1411	69	19	94.129	0.0
NW_020290548.1	100	2263	1411	69	19	94.129	0.0
MSFL01000135.1	100	2261	1410	68	20	94.126	0.0
BBXM02000016.1	85	2261	1257	10	5	98.821	0.0
NW_025091279.1	85	2261	1257	10	5	98.821	0.0
NW_020290540.1	100	2261	1410	68	20	94.126	0.0
MSFL01000177.1	100	2257	1409	67	21	94.122	0.0
NW_020290582.1	100	2257	1409	67	21	94.122	0.0
MSFM01000039.1	100	2255	1411	60	28	94.129	0.0
NW_020194374.1	100	2255	1411	60	28	94.129	0.0
MSFL01000118.1	100	2254	1408	69	20	94.055	0.0
CAKMRK010000230.1	100	2254	1407	67	21	94.114	0.0
NW_020290523.1	100	2254	1408	69	20	94.055	0.0
MSFL01000153.1	100	2252	1407	69	20	94.051	0.0
MSFO01000016.1	100	2252	1416	66	26	93.899	0.0
MSFO01000016.1	100	2246	1416	65	28	93.837	0.0
MSFO01000016.1	100	2233	1414	65	30	93.704	0.0
MSFO01000014.1	100	2252	1416	66	26	93.899	0.0
MSFO01000014.1	100	2246	1416	65	28	93.837	0.0
MSFO01000014.1	100	1940	1257	62	33	92.973	0.0
MSFO01000014.1	100	636	369	11	1	96.850	6.83e-178
QUQM01000005.1	100	2252	1417	59	32	93.966	0.0
NW_022984632.1	100	2252	1417	59	32	93.966	0.0
NW_020194413.1	100	2252	1416	66	26	93.899	0.0
NW_020194413.1	100	2246	1416	65	28	93.837	0.0
NW_020194413.1	100	2233	1414	65	30	93.704	0.0
NW_020194411.1	100	2252	1416	66	26	93.899	0.0
NW_020194411.1	100	2246	1416	65	28	93.837	0.0
NW_020194411.1	100	1940	1257	62	33	92.973	0.0
NW_020194411.1	100	636	369	11	1	96.850	6.83e-178
NW_020290558.1	100	2252	1407	69	20	94.051	0.0
MSFO01000015.1	100	2248	1415	64	28	93.895	0.0
MSFO01000015.1	100	2239	1415	65	29	93.771	0.0
MSFO01000015.1	100	2226	1413	65	31	93.638	0.0
JAMAGV010000048.1	100	2248	1407	71	19	93.988	0.0
NW_020194412.1	100	2248	1415	64	28	93.895	0.0
NW_020194412.1	100	2239	1415	65	29	93.771	0.0
NW_020194412.1	100	2226	1413	65	31	93.638	0.0
MSFL01000123.1	100	2246	1406	70	20	93.984	0.0
MSFO01000033.1	100	2246	1416	66	27	93.837	0.0
MSFO01000033.1	100	2209	1411	65	34	93.444	0.0
MSFO01000027.1	100	2246	1416	65	28	93.837	0.0
MSFO01000025.1	100	2246	1416	66	27	93.837	0.0
MSFO01000025.1	100	2228	1413	66	30	93.638	0.0
MSFO01000023.1	100	2246	1416	66	27	93.837	0.0
MSFO01000023.1	100	2230	1412	65	30	93.696	0.0
MSFO01000019.1	100	2246	1416	65	28	93.837	0.0
MSFO01000019.1	100	2224	1411	66	30	93.630	0.0
MSFO01000018.1	100	2246	1416	66	27	93.837	0.0
MSFO01000018.1	100	2078	1404	67	58	91.825	0.0
MSFO01000018.1	100	651	475	35	21	89.454	0.0
MSFO01000017.1	100	2246	1416	66	27	93.837	0.0
MSFO01000017.1	100	2246	1416	66	27	93.837	0.0
MSFO01000017.1	100	2244	1416	64	29	93.837	0.0
MSFO01000013.1	100	2246	1416	66	27	93.837	0.0
MSFO01000013.1	100	2246	1416	66	27	93.837	0.0
MSFO01000013.1	100	2246	1416	65	28	93.837	0.0
NW_020194430.1	100	2246	1416	66	27	93.837	0.0
NW_020194430.1	100	2209	1411	65	34	93.444	0.0
NW_020194424.1	100	2246	1416	65	28	93.837	0.0
NW_020194422.1	100	2246	1416	66	27	93.837	0.0
NW_020194422.1	100	2228	1413	66	30	93.638	0.0
NW_020194420.1	100	2246	1416	66	27	93.837	0.0
NW_020194420.1	100	2230	1412	65	30	93.696	0.0
NW_020194416.1	100	2246	1416	65	28	93.837	0.0
NW_020194416.1	100	2224	1411	66	30	93.630	0.0
NW_020194415.1	100	2246	1416	66	27	93.837	0.0
NW_020194415.1	100	2078	1404	67	58	91.825	0.0
NW_020194415.1	100	651	475	35	21	89.454	0.0
NW_020194414.1	100	2246	1416	66	27	93.837	0.0
NW_020194414.1	100	2246	1416	66	27	93.837	0.0
NW_020194414.1	100	2244	1416	64	29	93.837	0.0
NW_020194410.1	100	2246	1416	66	27	93.837	0.0
NW_020194410.1	100	2246	1416	66	27	93.837	0.0
NW_020194410.1	100	2246	1416	65	28	93.837	0.0
NW_020290528.1	100	2246	1406	70	20	93.984	0.0
MSFL01000176.1	100	2244	1407	67	23	93.988	0.0
MSFL01000115.1	100	2244	1406	69	21	93.984	0.0
MSFO01000028.1	100	2244	1415	66	27	93.833	0.0
MSFO01000028.1	100	2217	1411	63	34	93.568	0.0
MSFO01000022.1	100	2244	1415	65	28	93.833	0.0
MSFO01000022.1	100	2228	1413	66	30	93.638	0.0
MLQL01000163.1	100	2244	1405	70	20	93.980	0.0
NW_020194425.1	100	2244	1415	66	27	93.833	0.0
NW_020194425.1	100	2217	1411	63	34	93.568	0.0
NW_020194419.1	100	2244	1415	65	28	93.833	0.0
NW_020194419.1	100	2228	1413	66	30	93.638	0.0
NW_020290581.1	100	2244	1407	67	23	93.988	0.0
NW_020290520.1	100	2244	1406	69	21	93.984	0.0
JACSPC010000172.1	100	2242	1405	69	21	93.980	0.0
MSFL01000174.1	100	2241	1407	68	23	93.925	0.0
MSFO01000024.1	100	2241	1415	66	28	93.771	0.0
MSFO01000024.1	100	2217	1410	66	31	93.563	0.0
MSFO01000020.1	100	2241	1415	66	28	93.771	0.0
MSFO01000020.1	100	2161	1403	65	41	92.975	0.0
NW_020194421.1	100	2241	1415	66	28	93.771	0.0
NW_020194421.1	100	2217	1410	66	31	93.563	0.0
NW_020194417.1	100	2241	1415	66	28	93.771	0.0
NW_020194417.1	100	2161	1403	65	41	92.975	0.0
NW_020290579.1	100	2241	1407	68	23	93.925	0.0
MSFO01000031.1	100	2239	1414	66	28	93.767	0.0
NW_020194428.1	100	2239	1414	66	28	93.767	0.0
QAGI01000420.1	100	2237	1404	70	21	93.913	0.0
JACVQR010000011.1	100	2237	1404	70	21	93.913	0.0
SWKU01000089.1	100	2237	1404	70	21	93.913	0.0
CM002801.1	100	2237	1404	70	21	93.913	0.0
CM002801.1	100	2237	1404	70	21	93.913	0.0
JAMALG010000162.1	100	2233	1405	68	24	93.854	0.0
PKQL01000996.1	100	2231	1403	71	21	93.846	0.0
CAJVRB010000041.1	100	2231	1403	71	21	93.846	0.0
CAJVRB010000041.1	100	2224	1402	70	23	93.779	0.0
AOTG01000575.1	100	2231	1403	70	22	93.846	0.0
MSFO01000026.1	100	2230	1413	64	31	93.700	0.0
MSFO01000026.1	100	2206	1409	66	33	93.435	0.0
NW_020194423.1	100	2230	1413	64	31	93.700	0.0
NW_020194423.1	100	2206	1409	66	33	93.435	0.0
MUGH01000060.1	100	2226	1402	72	21	93.779	0.0
MSFO01000021.1	100	2226	1413	65	31	93.638	0.0
MSFO01000021.1	100	2211	1410	64	34	93.501	0.0
JNNR01000513.1	100	2226	1402	72	21	93.779	0.0
NW_020194418.1	100	2226	1413	65	31	93.638	0.0
NW_020194418.1	100	2211	1410	64	34	93.501	0.0
MSFL01000194.1	100	2222	1403	70	24	93.721	0.0
MSFO01000034.1	100	2222	1413	65	32	93.576	0.0
NW_020194431.1	100	2222	1413	65	32	93.576	0.0
NW_020290599.1	100	2222	1403	70	24	93.721	0.0
WBOJ01000006.1	100	2220	1401	73	21	93.712	0.0
WBOJ01000006.1	100	2220	1401	73	21	93.712	0.0
WBOJ01000006.1	100	2207	1399	73	23	93.579	0.0
WBOJ01000005.1	100	2220	1401	73	21	93.712	0.0
WBOJ01000005.1	100	2220	1401	73	21	93.712	0.0
WBOJ01000005.1	100	2220	1401	73	21	93.712	0.0
WBOJ01000005.1	100	1700	1049	52	10	94.419	0.0
CM024083.1	100	2220	1401	73	21	93.712	0.0
CM024083.1	100	2220	1401	73	21	93.712	0.0
MSFL01000173.1	99	2220	1389	71	18	93.978	0.0
LHQR01000013.1	100	2220	1401	72	22	93.712	0.0
LHQR01000025.1	100	2220	1401	72	22	93.712	0.0
LHQR01000026.1	100	2220	1401	72	22	93.712	0.0
NW_024467419.1	100	2220	1401	72	22	93.712	0.0
NW_024467431.1	100	2220	1401	72	22	93.712	0.0
NW_024467432.1	100	2220	1401	72	22	93.712	0.0
NW_020290578.1	99	2220	1389	71	18	93.978	0.0
PUHX01000265.1	100	2217	1402	71	24	93.654	0.0
JAKLNB010000448.1	100	2217	1402	71	24	93.654	0.0
JAHAQQ010000405.1	100	2217	1402	71	24	93.654	0.0
JAFCIW010000005.1	100	2217	1400	75	20	93.645	0.0
JAFCIW010000005.1	100	2217	1400	76	19	93.645	0.0
JAFCIW010000005.1	100	2211	1400	75	21	93.583	0.0
JAFCIW010000005.1	100	2209	1399	75	21	93.579	0.0
JAFCIW010000005.1	100	2206	1399	76	21	93.516	0.0
JAGXNN020000302.1	97	2217	1378	64	20	94.254	0.0
MUGJ01000069.1	100	2217	1402	71	24	93.654	0.0
JANAXO010000200.1	100	2215	1406	72	25	93.546	0.0
JANAXO010000200.1	100	287	242	22	17	86.121	7.92e-73
MDDG01000036.1	100	2215	1400	73	22	93.645	0.0
MUGI01000139.1	100	2211	1400	74	22	93.583	0.0
PUXE01000268.1	100	2211	1400	74	22	93.583	0.0
CP059872.1	100	2211	1406	72	26	93.484	0.0
CP059872.1	100	2211	1406	72	26	93.484	0.0
CP059872.1	100	2211	1406	72	26	93.484	0.0
CP059872.1	100	2211	1406	72	26	93.484	0.0
CP059872.1	100	2211	1406	72	26	93.484	0.0
CP059872.1	100	2211	1406	72	26	93.484	0.0
CP059872.1	100	2211	1406	72	26	93.484	0.0
CP059872.1	100	2211	1406	72	26	93.484	0.0
CP059872.1	100	1552	1062	67	35	91.237	0.0
JAASRZ010000049.1	100	2211	1400	74	22	93.583	0.0
JAASRZ010000049.1	100	2206	1400	73	24	93.520	0.0
JAASRZ010000049.1	100	2158	1397	73	33	92.947	0.0
JAASRZ010000049.1	100	204	134	8	3	92.414	8.21e-48
QCWU01000014.1	100	2211	1406	72	26	93.484	0.0
SJFF01000027.1	100	2211	1406	72	26	93.484	0.0
LYCR01000272.1	100	2211	1407	71	27	93.488	0.0
JAETFV010000058.1	100	2211	1400	74	22	93.583	0.0
JACXYV010000042.1	100	2211	1401	72	24	93.587	0.0
JACXYV010000042.1	100	2204	1400	72	25	93.520	0.0
JACXYV010000042.1	100	972	609	30	9	93.981	0.0
JACXYV010000031.1	100	2211	1401	72	24	93.587	0.0
JACXYV010000031.1	100	2198	1399	72	26	93.454	0.0
JACXYV010000031.1	100	2185	1397	72	28	93.320	0.0
JACXYV010000031.1	100	2174	1397	71	31	93.195	0.0
JACXYV010000031.1	100	2008	1377	75	56	91.313	0.0
BA000055.1	100	2211	1406	72	26	93.484	0.0
BA000055.1	100	1269	843	48	24	92.131	0.0
NC_036441.1	100	2211	1406	72	26	93.484	0.0
NC_036441.1	100	1269	843	48	24	92.131	0.0
NW_019170274.1	100	2211	1407	71	27	93.488	0.0
NC_054697.1	100	2211	1406	72	26	93.484	0.0
NC_054697.1	100	2211	1406	72	26	93.484	0.0
NC_054697.1	100	2211	1406	72	26	93.484	0.0
NC_054697.1	100	2211	1406	72	26	93.484	0.0
NC_054697.1	100	2211	1406	72	26	93.484	0.0
NC_054697.1	100	2211	1406	72	26	93.484	0.0
NC_054697.1	100	2211	1406	72	26	93.484	0.0
NC_054697.1	100	2211	1406	72	26	93.484	0.0
NC_054697.1	100	1552	1062	67	35	91.237	0.0
MBFL02000846.1	99	2209	1396	65	28	93.754	0.0
MDYO01000177.1	99	2209	1399	74	22	93.579	0.0
LLXE01000800.1	100	2209	1399	75	21	93.579	0.0
NW_024469302.1	99	2209	1399	74	22	93.579	0.0
JAMAFK010000124.1	100	2207	1399	73	23	93.579	0.0
JACXYV010000051.1	100	2206	1400	73	24	93.520	0.0
JACXYV010000051.1	100	2074	1387	72	48	92.037	0.0
MSFL01000114.1	100	2204	1400	66	30	93.583	0.0
JACXYV010000044.1	100	2204	1400	72	25	93.520	0.0
JACXYV010000044.1	100	2200	1400	72	26	93.458	0.0
JACXYV010000044.1	100	372	236	11	5	93.651	2.13e-98
JACXYV010000039.1	100	2204	1400	72	25	93.520	0.0
JACXYV010000039.1	100	2187	1398	72	28	93.324	0.0
JACXYV010000039.1	100	2183	1397	71	29	93.320	0.0
JACXYV010000016.1	100	2204	1400	72	25	93.520	0.0
JACXYV010000016.1	100	492	384	24	28	88.073	1.56e-134
NW_020290519.1	100	2204	1400	66	30	93.583	0.0
WBOJ01000007.1	100	2202	1398	73	24	93.512	0.0
WBOJ01000007.1	100	2200	1398	71	26	93.512	0.0
WBOJ01000007.1	100	1561	1097	56	56	90.736	0.0
WBOJ01000007.1	100	1122	684	32	5	94.868	0.0
JALZYI010000115.1	100	2202	1406	73	27	93.360	0.0
NGZO01000001.1	100	2198	1414	67	36	93.210	0.0
NGZO01000001.1	100	2198	1414	67	36	93.210	0.0
NGZO01000001.1	100	2198	1414	67	36	93.210	0.0
NGZO01000001.1	100	2198	1414	67	36	93.210	0.0
NGZO01000001.1	100	2191	1413	66	38	93.144	0.0
NGZO01000001.1	100	2056	1283	50	28	94.269	0.0
JACXYV010000047.1	100	2198	1399	72	26	93.454	0.0
JACXYV010000047.1	100	2169	1396	71	32	93.129	0.0
JACXYV010000045.1	100	2198	1399	72	26	93.454	0.0
JACXYV010000045.1	100	2165	1395	74	30	93.062	0.0
JACXYV010000045.1	100	911	622	32	26	91.471	0.0
JACXYV010000043.1	100	2198	1399	72	26	93.454	0.0
JACXYV010000043.1	100	2191	1398	72	27	93.387	0.0
JACXYV010000043.1	100	2178	1396	72	29	93.253	0.0
JACXYV010000034.1	100	2198	1399	72	26	93.454	0.0
JACXYV010000034.1	100	2176	1397	73	29	93.195	0.0
JACXYV010000034.1	100	2124	1390	71	39	92.667	0.0
JACXYV010000034.1	100	1797	1187	53	43	92.518	0.0
MSFU01000113.1	97	2198	1371	68	18	94.097	0.0
MSFU01000113.1	97	2156	1358	69	21	93.785	0.0
JAGXKE010000002.1	100	2198	1405	71	29	93.355	0.0
JAGXKE010000002.1	100	2198	1405	71	29	93.355	0.0
JAGXKE010000002.1	100	2170	1400	71	33	93.085	0.0
JAGXKE010000002.1	100	2163	1398	77	29	92.952	0.0
JAGXKE010000002.1	100	2156	1398	73	34	92.890	0.0
JAGXKE010000002.1	100	2137	1395	79	32	92.629	0.0
JAGXKE010000002.1	100	2109	1389	86	30	92.292	0.0
JAGXKE010000002.1	100	2098	1388	82	35	92.226	0.0
JAGXKE010000002.1	100	2056	1382	83	41	91.766	0.0
JAGXKE010000002.1	100	1953	1265	65	31	92.946	0.0
JAGXKE010000002.1	100	135	99	8	4	89.189	3.04e-27
NW_020290387.1	97	2198	1371	68	18	94.097	0.0
NW_020290387.1	97	2156	1358	69	21	93.785	0.0
JACXYV010000030.1	100	2196	1399	71	27	93.454	0.0
JACXYV010000030.1	100	2191	1398	72	27	93.387	0.0
JACXYV010000030.1	100	2185	1398	71	29	93.324	0.0
JACXYV010000030.1	100	2180	1397	72	29	93.258	0.0
JACXYV010000030.1	100	2165	1396	72	32	93.067	0.0
JACXYV010000030.1	100	2163	1396	71	33	93.067	0.0
JACXYV010000030.1	100	2134	1391	73	36	92.733	0.0
JACXYV010000030.1	100	2015	1375	67	60	91.545	0.0
JACXYV010000030.1	100	2002	1379	70	62	91.264	0.0
JACXYV010000030.1	100	1794	1180	52	42	92.622	0.0
JAMAGW010000297.1	100	2194	1395	71	26	93.499	0.0
NVQI01000082.1	100	2194	1405	71	30	93.293	0.0
JACXYV010000053.1	100	2191	1398	72	27	93.387	0.0
JACXYV010000053.1	100	2085	1383	73	43	92.262	0.0
JACXYV010000040.1	100	2191	1398	72	27	93.387	0.0
JACXYV010000040.1	100	2170	1396	73	30	93.129	0.0
JACXYV010000040.1	100	1749	1190	60	49	91.609	0.0
JACXYV010000033.1	100	2191	1398	72	27	93.387	0.0
JACXYV010000033.1	100	2178	1395	73	28	93.249	0.0
JACXYV010000033.1	100	2165	1394	71	32	93.120	0.0
JACXYV010000033.1	100	2130	1394	74	37	92.625	0.0
JACXYV010000033.1	100	503	358	23	16	90.176	7.23e-138
JACXYV010000050.1	100	2187	1398	72	28	93.324	0.0
JACXYV010000050.1	100	2152	1391	74	31	92.981	0.0
MSFU01000079.1	97	2187	1362	69	16	94.126	0.0
MSFU01000079.1	97	2004	1257	66	16	93.876	0.0
MSFU01000079.1	97	52.8	28	0	0	100.000	0.031
NW_020290353.1	97	2187	1362	69	16	94.126	0.0
NW_020290353.1	97	2004	1257	66	16	93.876	0.0
NW_020290353.1	97	52.8	28	0	0	100.000	0.031
JACWFT010000001.1	100	2185	1394	74	25	93.369	0.0
JPLR01000049.1	100	2178	1393	78	23	93.240	0.0
JPLR01000001.1	100	2174	1393	78	24	93.177	0.0
JPLR01000001.1	100	2167	1392	78	25	93.110	0.0
JPLR01000001.1	100	2161	1391	78	26	93.043	0.0
JPLR01000001.1	100	111	62	1	0	98.413	5.12e-20
LXJU01000204.1	100	2169	1392	79	24	93.110	0.0
NW_019173481.1	100	2169	1392	79	24	93.110	0.0
JAMAHN010000030.1	100	2167	1403	65	40	93.037	0.0
JAMAHO010000109.1	100	2167	1403	65	40	93.037	0.0
JACXYV010000046.1	100	2161	1395	71	33	93.062	0.0
JACXYV010000046.1	100	1997	1369	69	60	91.389	0.0
JACXYV010000046.1	100	91.6	51	1	0	98.077	6.67e-14
JAFBMQ010000006.1	100	2158	1399	69	37	92.957	0.0
JAFBMQ010000006.1	100	2158	1399	68	38	92.957	0.0
JAFBMQ010000006.1	100	2158	1399	69	37	92.957	0.0
JAFBMQ010000006.1	100	2158	1399	68	38	92.957	0.0
JAFBMQ010000006.1	100	2150	1398	68	39	92.890	0.0
JAFBMQ010000006.1	100	2146	1398	68	40	92.829	0.0
JAFBMQ010000006.1	100	2145	1397	68	40	92.824	0.0
JACXYV010000041.1	100	2141	1391	71	36	92.857	0.0
JACXYV010000041.1	100	1993	1363	73	55	91.415	0.0
JACXYV010000041.1	100	1712	1194	66	54	90.868	0.0
JAMADR010000049.1	100	2126	1398	81	34	92.399	0.0
JAMADP010000070.1	100	2126	1398	81	34	92.399	0.0
JACXYV010000048.1	100	2126	1391	75	36	92.610	0.0
JACXYV010000048.1	100	2098	1389	74	42	92.292	0.0
CAJVNO010000062.1	100	2119	1384	87	25	92.513	0.0
JANFQX010000575.1	97	2119	1369	66	36	93.066	0.0
CACM01000378.1	100	2119	1384	87	25	92.513	0.0
CACM01000378.1	100	1051	830	113	14	86.729	0.0
CACM01000378.1	100	254	151	7	0	95.570	8.04e-63
CACM01000378.1	100	76.8	43	1	0	97.727	1.87e-09
JAMADS010000020.1	100	2113	1396	81	36	92.267	0.0
JAGJCD010000014.1	100	2113	1397	80	37	92.272	0.0
QBDR01000027.1	100	2113	1396	81	36	92.267	0.0
JAMADT010000070.1	100	2113	1396	81	36	92.267	0.0
CAJVOY010000016.1	100	2113	1383	87	26	92.447	0.0
MDYN01000221.1	100	2108	1383	87	27	92.385	0.0
RCNU01000051.1	100	2108	1390	88	29	92.236	0.0
RCNU01000051.1	100	326	265	22	18	86.885	1.68e-84
RCNU01000028.1	100	2108	1390	88	29	92.236	0.0
NW_021167190.1	100	2108	1390	88	29	92.236	0.0
NW_021167190.1	100	326	265	22	18	86.885	1.68e-84
NW_021167167.1	100	2108	1390	88	29	92.236	0.0
PNEM01000003.1	100	2098	1396	76	43	92.145	0.0
MSFL01000155.1	92	2095	1297	60	17	94.396	0.0
NW_020290560.1	92	2095	1297	60	17	94.396	0.0
JAMABY010000049.1	98	2091	1283	58	14	94.686	0.0
JAMABY010000049.1	98	2074	1280	61	14	94.465	0.0
JAMABY010000049.1	98	135	96	9	2	89.720	3.04e-27
JAMABY010000049.1	98	135	96	9	2	89.720	3.04e-27
QAGG01000433.1	100	2085	1378	92	26	92.112	0.0
PQME02000349.1	100	2069	1416	73	60	91.414	0.0
DS027040.1	82	2063	1186	28	5	97.293	0.0
NW_001510402.1	82	2063	1186	28	5	97.293	0.0
PQMF01000356.1	100	2058	1413	77	58	91.279	0.0
JACXYV010000038.1	100	2054	1385	79	46	91.722	0.0
JACXYV010000038.1	100	2013	1382	77	55	91.281	0.0
JACXYV010000038.1	100	1986	1378	80	57	90.957	0.0
JAAXYA010000249.1	95	2037	1250	52	17	94.769	0.0
JAAXYA010000249.1	95	121	93	9	4	87.736	8.50e-23
JNOM01000912.1	87	2032	1243	55	13	94.813	0.0
NW_015378967.1	87	2032	1243	55	13	94.813	0.0
MSFN02000022.1	97	2021	1277	60	25	93.759	0.0
MSFN02000022.1	97	141	101	6	5	90.179	6.53e-29
NW_024468497.1	97	2021	1277	60	25	93.759	0.0
NW_024468497.1	97	141	101	6	5	90.179	6.53e-29
MSFN02000020.1	97	2019	1277	63	23	93.690	0.0
MSFN02000020.1	97	2019	1277	63	23	93.690	0.0
MSFN02000020.1	97	137	101	6	6	89.381	8.44e-28
MSFN02000020.1	97	137	101	6	6	89.381	8.44e-28
MSFN02000018.1	97	2019	1277	62	24	93.690	0.0
MSFN02000018.1	97	2012	1273	62	24	93.672	0.0
MSFN02000018.1	97	143	102	6	5	90.265	1.81e-29
MSFN02000018.1	97	137	101	6	6	89.381	8.44e-28
MSFN02000016.1	97	2019	1277	63	23	93.690	0.0
MSFN02000016.1	97	2019	1277	63	23	93.690	0.0
MSFN02000016.1	97	137	101	6	6	89.381	8.44e-28
MSFN02000016.1	97	137	101	6	6	89.381	8.44e-28
MSFN02000013.1	97	2019	1277	63	23	93.690	0.0
MSFN02000013.1	97	132	98	7	5	89.091	3.93e-26
NW_024468495.1	97	2019	1277	63	23	93.690	0.0
NW_024468495.1	97	2019	1277	63	23	93.690	0.0
NW_024468495.1	97	137	101	6	6	89.381	8.44e-28
NW_024468495.1	97	137	101	6	6	89.381	8.44e-28
NW_024468493.1	97	2019	1277	62	24	93.690	0.0
NW_024468493.1	97	2012	1273	62	24	93.672	0.0
NW_024468493.1	97	143	102	6	5	90.265	1.81e-29
NW_024468493.1	97	137	101	6	6	89.381	8.44e-28
NW_024468491.1	97	2019	1277	63	23	93.690	0.0
NW_024468491.1	97	2019	1277	63	23	93.690	0.0
NW_024468491.1	97	137	101	6	6	89.381	8.44e-28
NW_024468491.1	97	137	101	6	6	89.381	8.44e-28
NW_024468488.1	97	2019	1277	63	23	93.690	0.0
NW_024468488.1	97	132	98	7	5	89.091	3.93e-26
MSFN02000026.1	97	2017	1276	63	23	93.686	0.0
MSFN02000026.1	97	2004	1274	62	26	93.539	0.0
MSFN02000026.1	97	137	101	6	6	89.381	8.44e-28
MSFN02000026.1	97	137	101	6	6	89.381	8.44e-28
NW_024468501.1	97	2017	1276	63	23	93.686	0.0
NW_024468501.1	97	2004	1274	62	26	93.539	0.0
NW_024468501.1	97	137	101	6	6	89.381	8.44e-28
NW_024468501.1	97	137	101	6	6	89.381	8.44e-28
JALZZG010000113.1	95	2012	1246	56	18	94.394	0.0
JALZZG010000113.1	95	110	91	11	4	85.849	1.84e-19
JALZYW010000096.1	95	2012	1246	56	18	94.394	0.0
JALZYW010000096.1	95	110	91	11	4	85.849	1.84e-19
JALZZL010000006.1	95	2012	1246	56	18	94.394	0.0
JALZZL010000006.1	95	110	91	11	4	85.849	1.84e-19
JALZZO010000056.1	95	2012	1246	56	18	94.394	0.0
JALZZO010000056.1	95	110	91	11	4	85.849	1.84e-19
JALZYR010000113.1	95	2012	1246	56	18	94.394	0.0
JALZYR010000113.1	95	110	91	11	4	85.849	1.84e-19
JALZZR010000073.1	95	2012	1246	56	18	94.394	0.0
JALZZR010000073.1	95	110	91	11	4	85.849	1.84e-19
JAMFMN010000012.1	95	2012	1246	56	18	94.394	0.0
JAMFMN010000012.1	95	110	91	11	4	85.849	1.84e-19
JALZZC010000012.1	95	2012	1246	56	18	94.394	0.0
JALZZC010000012.1	95	110	91	11	4	85.849	1.84e-19
MSFL01000187.1	94	2010	1305	62	37	92.949	0.0
NW_020290592.1	94	2010	1305	62	37	92.949	0.0
MSFN02000021.1	97	2008	1276	58	29	93.617	0.0
MSFN02000021.1	97	137	101	6	6	89.381	8.44e-28
NW_024468496.1	97	2008	1276	58	29	93.617	0.0
NW_024468496.1	97	137	101	6	6	89.381	8.44e-28
MSFN02000030.1	97	2006	1275	62	26	93.544	0.0
MSFN02000030.1	97	1284	765	25	8	95.865	0.0
MSFN02000030.1	97	141	101	6	5	90.179	6.53e-29
JALZZD010000127.1	95	2006	1245	57	18	94.318	0.0
JALZZD010000127.1	95	110	91	11	4	85.849	1.84e-19
JALZYX010000138.1	95	2006	1245	57	18	94.318	0.0
JALZYX010000138.1	95	110	91	11	4	85.849	1.84e-19
NW_024468505.1	97	2006	1275	62	26	93.544	0.0
NW_024468505.1	97	1284	765	25	8	95.865	0.0
NW_024468505.1	97	141	101	6	5	90.179	6.53e-29
JALZZM010000228.1	95	2004	1245	56	19	94.318	0.0
JALZZM010000228.1	95	110	91	11	4	85.849	1.84e-19
KI912132.1	90	2004	1245	56	19	94.318	0.0
KI912132.1	90	69.4	37	0	0	100.000	3.12e-07
JALZYQ010000125.1	95	2004	1245	56	19	94.318	0.0
JALZYQ010000125.1	95	110	91	11	4	85.849	1.84e-19
JALZYP010000043.1	95	2004	1245	56	19	94.318	0.0
JALZYP010000043.1	95	110	91	11	4	85.849	1.84e-19
JALZZJ010000047.1	95	2004	1245	56	19	94.318	0.0
JALZZJ010000047.1	95	110	91	11	4	85.849	1.84e-19
JALZZH010000020.1	95	2004	1245	56	19	94.318	0.0
JALZZH010000020.1	95	110	91	11	4	85.849	1.84e-19
JALZZB010000016.1	95	2004	1245	56	19	94.318	0.0
JALZZB010000016.1	95	110	91	11	4	85.849	1.84e-19
JALZZK010000021.1	95	2004	1245	56	19	94.318	0.0
JALZZK010000021.1	95	110	91	11	4	85.849	1.84e-19
JALZZA010000047.1	95	2004	1245	56	19	94.318	0.0
JALZZA010000047.1	95	110	91	11	4	85.849	1.84e-19
MSFN02000029.1	97	2004	1275	61	27	93.544	0.0
MSFN02000029.1	97	1991	1273	60	30	93.397	0.0
MSFN02000029.1	97	141	101	6	5	90.179	6.53e-29
MSFN02000029.1	97	135	99	8	4	89.189	3.04e-27
JALZZN010000013.1	95	2004	1245	56	19	94.318	0.0
JALZZN010000013.1	95	110	91	11	4	85.849	1.84e-19
JALZZN010000013.1	95	95.3	57	3	0	95.000	5.15e-15
JALZYY010000065.1	95	2004	1245	56	19	94.318	0.0
JALZYY010000065.1	95	110	91	11	4	85.849	1.84e-19
JALZYV010000007.1	95	2004	1245	56	19	94.318	0.0
JALZYV010000007.1	95	110	91	11	4	85.849	1.84e-19
JALZZF010000098.1	95	2004	1245	56	19	94.318	0.0
JALZZF010000098.1	95	110	91	11	4	85.849	1.84e-19
JALZYT010000051.1	95	2004	1245	56	19	94.318	0.0
JALZYT010000051.1	95	110	91	11	4	85.849	1.84e-19
JALZYO010000011.1	95	2004	1245	56	19	94.318	0.0
JALZYO010000011.1	95	110	91	11	4	85.849	1.84e-19
JALZYS010000038.1	95	2004	1245	56	19	94.318	0.0
JALZYS010000038.1	95	110	91	11	4	85.849	1.84e-19
JALZZI010000243.1	95	2004	1245	56	19	94.318	0.0
JALZZI010000243.1	95	110	91	11	4	85.849	1.84e-19
JALZZI010000243.1	95	65.8	35	0	0	100.000	4.04e-06
JALZYZ010000092.1	95	2004	1245	56	19	94.318	0.0
JALZYZ010000092.1	95	110	91	11	4	85.849	1.84e-19
JALZZP010000061.1	95	2004	1245	56	19	94.318	0.0
JALZZP010000061.1	95	110	91	11	4	85.849	1.84e-19
JALZYU010000016.1	95	2004	1245	56	19	94.318	0.0
JALZYU010000016.1	95	110	91	11	4	85.849	1.84e-19
NW_024468504.1	97	2004	1275	61	27	93.544	0.0
NW_024468504.1	97	1991	1273	60	30	93.397	0.0
NW_024468504.1	97	141	101	6	5	90.179	6.53e-29
NW_024468504.1	97	135	99	8	4	89.189	3.04e-27
NW_006917114.1	90	2004	1245	56	19	94.318	0.0
NW_006917114.1	90	69.4	37	0	0	100.000	3.12e-07
JAJAEC010000074.1	95	1993	1242	59	18	94.162	0.0
JAJAEC010000074.1	95	115	92	10	4	86.792	3.96e-21
JAMAHQ010000420.1	95	1993	1242	59	18	94.162	0.0
JAMAHQ010000420.1	95	115	92	10	4	86.792	3.96e-21
JAMFNW010000055.1	95	1993	1242	59	18	94.162	0.0
JAMFNW010000055.1	95	1993	1242	59	18	94.162	0.0
JAMFNW010000055.1	95	115	92	10	4	86.792	3.96e-21
JAMFNW010000055.1	95	115	92	10	4	86.792	3.96e-21
JAMAHS010000046.1	95	1993	1242	59	18	94.162	0.0
JAMAHS010000046.1	95	115	92	10	4	86.792	3.96e-21
JAMABK010000015.1	95	1993	1242	59	18	94.162	0.0
JAMABK010000015.1	95	115	92	10	4	86.792	3.96e-21
JAMAHT010000021.1	95	1993	1242	59	18	94.162	0.0
JAMAHT010000021.1	95	115	92	10	4	86.792	3.96e-21
JAMAHR010000016.1	95	1993	1242	59	18	94.162	0.0
JAMAHR010000016.1	95	115	92	10	4	86.792	3.96e-21
JALZZE010000013.1	95	1993	1243	58	19	94.167	0.0
JALZZE010000013.1	95	110	91	11	4	85.849	1.84e-19
JAMAHU010000063.1	95	1993	1242	59	18	94.162	0.0
JAMAHU010000063.1	95	115	92	10	4	86.792	3.96e-21
JAMAHH010000222.1	97	1991	1269	68	22	93.377	0.0
JAMAHH010000222.1	97	167	101	3	2	95.283	1.08e-36
JAMAHK010000215.1	97	1991	1269	68	22	93.377	0.0
JAMAHK010000215.1	97	167	101	3	2	95.283	1.08e-36
JAMAHL010000227.1	97	1991	1269	68	22	93.377	0.0
JAMAHL010000227.1	97	167	101	3	2	95.283	1.08e-36
JAMAHI010000081.1	97	1991	1269	68	22	93.377	0.0
JAMAHI010000081.1	97	167	101	3	2	95.283	1.08e-36
JAMAHJ010000127.1	97	1991	1269	68	22	93.377	0.0
JAMAHJ010000127.1	97	167	101	3	2	95.283	1.08e-36
JAMAHG010000262.1	97	1991	1269	68	22	93.377	0.0
JAMAHG010000262.1	97	167	101	3	2	95.283	1.08e-36
JAMAHM010000141.1	97	1991	1269	68	22	93.377	0.0
JAMAHM010000141.1	97	167	101	3	2	95.283	1.08e-36
JAJFZZ010000005.1	97	1991	1269	68	22	93.377	0.0
JAJFZZ010000005.1	97	1989	1249	62	19	93.910	0.0
JAJFZZ010000005.1	97	1984	1268	68	23	93.304	0.0
JAJFZZ010000005.1	97	1956	1269	66	31	92.899	0.0
JAJFZZ010000005.1	97	1869	1211	67	26	92.868	0.0
JAJFZZ010000005.1	97	167	101	3	2	95.283	1.08e-36
JAJFZZ010000005.1	97	167	101	3	2	95.283	1.08e-36
JAJFZZ010000005.1	97	167	101	3	2	95.283	1.08e-36
JAJFZZ010000005.1	97	159	100	3	3	94.340	1.80e-34
JAJFZZ010000005.1	97	156	100	3	4	93.458	2.33e-33
JAILXB010000105.1	97	1986	1268	69	22	93.304	0.0
JAILXB010000105.1	97	167	101	3	2	95.283	1.08e-36
JAOYNC010072911.1	97	1986	1268	69	22	93.304	0.0
JAOYNC010072911.1	97	167	101	3	2	95.283	1.08e-36
MAQV01000001.1	97	1986	1268	69	22	93.304	0.0
MAQV01000001.1	97	1986	1268	69	22	93.304	0.0
MAQV01000001.1	97	1986	1268	69	22	93.304	0.0
MAQV01000001.1	97	1986	1268	69	22	93.304	0.0
MAQV01000001.1	97	1986	1268	69	22	93.304	0.0
MAQV01000001.1	97	1978	1267	68	24	93.230	0.0
MAQV01000001.1	97	1965	1265	69	25	93.083	0.0
MAQV01000001.1	97	1962	1265	69	26	93.015	0.0
MAQV01000001.1	97	1958	1264	68	27	93.010	0.0
MAQV01000001.1	97	167	101	3	2	95.283	1.08e-36
MAQV01000001.1	97	167	101	3	2	95.283	1.08e-36
MAQV01000001.1	97	167	101	3	2	95.283	1.08e-36
MAQV01000001.1	97	167	101	3	2	95.283	1.08e-36
MAQV01000001.1	97	167	101	3	2	95.283	1.08e-36
MAQV01000001.1	97	167	101	3	2	95.283	1.08e-36
MAQV01000001.1	97	167	101	3	2	95.283	1.08e-36
MAQV01000001.1	97	167	101	3	2	95.283	1.08e-36
MAQV01000001.1	97	167	101	3	2	95.283	1.08e-36
JAKLMM010000110.1	97	1986	1268	69	22	93.304	0.0
JAKLMM010000110.1	97	167	101	3	2	95.283	1.08e-36
WXEU01000009.1	96	1984	1254	60	24	93.722	0.0
WXEU01000009.1	96	1984	1254	60	24	93.722	0.0
WXEU01000009.1	96	1977	1253	60	25	93.647	0.0
WXEU01000009.1	96	1853	1231	55	47	92.348	0.0
WXEU01000009.1	96	130	100	5	8	88.496	1.41e-25
WXEU01000009.1	96	130	100	5	8	88.496	1.41e-25
WXEU01000009.1	96	130	100	5	8	88.496	1.41e-25
WXEU01000009.1	96	128	99	5	8	88.393	5.08e-25
JAGHLQ010000003.1	97	1984	1268	67	24	93.304	0.0
JAGHLQ010000003.1	97	132	103	6	8	88.034	3.93e-26
JAGHLQ010000011.1	96	1984	1254	60	24	93.722	0.0
JAGHLQ010000011.1	96	132	103	6	8	88.034	3.93e-26
PSNO01000002.1	97	1984	1268	67	24	93.304	0.0
PSNO01000002.1	97	1964	1265	67	27	93.083	0.0
PSNO01000002.1	97	132	103	6	8	88.034	3.93e-26
PSNO01000002.1	97	132	103	6	8	88.034	3.93e-26
PSNO01000019.1	98	1984	1254	60	24	93.722	0.0
PSNO01000019.1	98	1175	789	45	25	91.851	0.0
PSNO01000019.1	98	132	103	6	8	88.034	3.93e-26
PSNO01000019.1	98	126	100	7	7	87.719	1.83e-24
PSNO01000017.1	96	1984	1254	60	24	93.722	0.0
PSNO01000017.1	96	1533	923	35	9	95.450	0.0
PSNO01000017.1	96	132	103	6	8	88.034	3.93e-26
PSNO01000017.1	96	130	102	7	7	87.931	1.41e-25
PSNO01000015.1	97	1984	1268	67	24	93.304	0.0
PSNO01000015.1	97	1964	1266	65	29	93.088	0.0
PSNO01000015.1	97	1868	1231	66	35	92.417	0.0
PSNO01000015.1	97	132	103	6	8	88.034	3.93e-26
PSNO01000015.1	97	130	102	7	7	87.931	1.41e-25
PSNO01000015.1	97	130	103	5	9	88.034	1.41e-25
PSNO01000014.1	97	1984	1268	67	24	93.304	0.0
PSNO01000014.1	97	1984	1268	67	24	93.304	0.0
PSNO01000014.1	97	1984	1268	67	24	93.304	0.0
PSNO01000014.1	97	132	103	6	8	88.034	3.93e-26
PSNO01000014.1	97	132	103	6	8	88.034	3.93e-26
PSNO01000014.1	97	130	103	5	9	88.034	1.41e-25
LXJU01000076.1	86	1982	1214	58	10	94.696	0.0
LXJU01000057.1	86	1982	1214	58	10	94.696	0.0
JAGUQC010000016.1	95	1982	1244	54	25	94.029	0.0
JAGUQC010000016.1	95	104	91	10	6	85.047	8.56e-18
JACVQN010000201.1	95	1982	1244	54	25	94.029	0.0
JACVQN010000201.1	95	104	91	10	6	85.047	8.56e-18
JACWGA010000006.1	95	1982	1244	54	25	94.029	0.0
JACWGA010000006.1	95	104	91	10	6	85.047	8.56e-18
NW_019173353.1	86	1982	1214	58	10	94.696	0.0
NW_019173334.1	86	1982	1214	58	10	94.696	0.0
PSNO01000016.1	96	1978	1254	60	25	93.652	0.0
PSNO01000016.1	96	1973	1253	60	26	93.577	0.0
PSNO01000016.1	96	132	103	6	8	88.034	3.93e-26
PSNO01000016.1	96	130	103	5	9	88.034	1.41e-25
QAGH01001328.1	95	1977	1239	62	18	93.935	0.0
QAGH01001328.1	95	121	93	9	4	87.736	8.50e-23
AP024448.1	96	1977	1239	62	18	93.935	0.0
AP024448.1	96	1977	1239	62	18	93.935	0.0
AP024448.1	96	1977	1239	62	18	93.935	0.0
AP024448.1	96	1977	1239	62	18	93.935	0.0
AP024448.1	96	121	114	13	9	83.824	8.50e-23
AP024448.1	96	121	114	13	9	83.824	8.50e-23
AP024448.1	96	121	114	13	9	83.824	8.50e-23
AP024448.1	96	121	114	13	9	83.824	8.50e-23
WOYA01000087.1	95	1977	1239	63	17	93.935	0.0
WOYA01000087.1	95	115	92	10	4	86.792	3.96e-21
PSNO01000024.1	96	1977	1253	60	25	93.647	0.0
PSNO01000024.1	96	132	103	6	8	88.034	3.93e-26
NC_054862.1	96	1977	1239	62	18	93.935	0.0
NC_054862.1	96	1977	1239	62	18	93.935	0.0
NC_054862.1	96	1977	1239	62	18	93.935	0.0
NC_054862.1	96	1977	1239	62	18	93.935	0.0
NC_054862.1	96	121	114	13	9	83.824	8.50e-23
NC_054862.1	96	121	114	13	9	83.824	8.50e-23
NC_054862.1	96	121	114	13	9	83.824	8.50e-23
NC_054862.1	96	121	114	13	9	83.824	8.50e-23
JAMAHF010000253.1	92	1973	1215	52	17	94.626	0.0
JAMAHF010000253.1	92	95.3	91	10	8	83.486	5.15e-15
AP024422.1	97	1973	1269	68	26	93.103	0.0
AP024422.1	97	1973	1269	68	26	93.103	0.0
AP024422.1	97	1973	1269	68	26	93.103	0.0
AP024422.1	97	1973	1269	68	26	93.103	0.0
AP024422.1	97	1973	1269	68	26	93.103	0.0
AP024422.1	97	1973	1269	68	26	93.103	0.0
AP024422.1	97	1973	1269	68	26	93.103	0.0
AP024422.1	97	1973	1269	68	26	93.103	0.0
AP024422.1	97	1973	1269	68	26	93.103	0.0
AP024422.1	97	167	101	3	2	95.283	1.08e-36
AP024422.1	97	167	101	3	2	95.283	1.08e-36
AP024422.1	97	167	101	3	2	95.283	1.08e-36
AP024422.1	97	167	101	3	2	95.283	1.08e-36
AP024422.1	97	167	101	3	2	95.283	1.08e-36
AP024422.1	97	167	101	3	2	95.283	1.08e-36
AP024422.1	97	167	101	3	2	95.283	1.08e-36
AP024422.1	97	167	101	3	2	95.283	1.08e-36
AP024422.1	97	167	101	3	2	95.283	1.08e-36
NC_057368.1	97	1973	1269	68	26	93.103	0.0
NC_057368.1	97	1973	1269	68	26	93.103	0.0
NC_057368.1	97	1973	1269	68	26	93.103	0.0
NC_057368.1	97	1973	1269	68	26	93.103	0.0
NC_057368.1	97	1973	1269	68	26	93.103	0.0
NC_057368.1	97	1973	1269	68	26	93.103	0.0
NC_057368.1	97	1973	1269	68	26	93.103	0.0
NC_057368.1	97	1973	1269	68	26	93.103	0.0
NC_057368.1	97	1973	1269	68	26	93.103	0.0
NC_057368.1	97	167	101	3	2	95.283	1.08e-36
NC_057368.1	97	167	101	3	2	95.283	1.08e-36
NC_057368.1	97	167	101	3	2	95.283	1.08e-36
NC_057368.1	97	167	101	3	2	95.283	1.08e-36
NC_057368.1	97	167	101	3	2	95.283	1.08e-36
NC_057368.1	97	167	101	3	2	95.283	1.08e-36
NC_057368.1	97	167	101	3	2	95.283	1.08e-36
NC_057368.1	97	167	101	3	2	95.283	1.08e-36
NC_057368.1	97	167	101	3	2	95.283	1.08e-36
JAMAAR010000004.1	95	1971	1238	63	18	93.859	0.0
JAMAAR010000004.1	95	121	93	9	4	87.736	8.50e-23
JAMABB010000099.1	95	1971	1238	63	18	93.859	0.0
JAMABB010000099.1	95	121	93	9	4	87.736	8.50e-23
JAMAAY010000015.1	95	1971	1238	63	18	93.859	0.0
JAMAAY010000015.1	95	121	93	9	4	87.736	8.50e-23
JAMAAZ010000099.1	95	1971	1238	63	18	93.859	0.0
JAMAAZ010000099.1	95	121	93	9	4	87.736	8.50e-23
JAJAED010000080.1	95	1971	1238	63	18	93.859	0.0
JAJAED010000080.1	95	121	93	9	4	87.736	8.50e-23
JAMAAW010000014.1	95	1971	1238	63	18	93.859	0.0
JAMAAW010000014.1	95	121	93	9	4	87.736	8.50e-23
JAHXQV010000060.1	92	1971	1213	54	15	94.618	0.0
JAHXQV010000060.1	92	95.3	91	10	8	83.486	5.15e-15
JAMAAU010000012.1	95	1971	1238	63	18	93.859	0.0
JAMAAU010000012.1	95	121	93	9	4	87.736	8.50e-23
JAMABE010000109.1	95	1971	1238	63	18	93.859	0.0
JAMABE010000109.1	95	121	93	9	4	87.736	8.50e-23
JAMAAT010000061.1	95	1971	1238	63	18	93.859	0.0
JAMAAT010000061.1	95	121	93	9	4	87.736	8.50e-23
JAMABC010000012.1	95	1971	1238	63	18	93.859	0.0
JAMABC010000012.1	95	121	93	9	4	87.736	8.50e-23
JAJAEB010000129.1	95	1971	1238	64	17	93.859	0.0
JAJAEB010000129.1	95	121	93	9	4	87.736	8.50e-23
JAMAAS010000050.1	95	1971	1238	63	18	93.859	0.0
JAMAAS010000050.1	95	121	93	9	4	87.736	8.50e-23
JAMABA010000012.1	95	1971	1238	63	18	93.859	0.0
JAMABA010000012.1	95	121	93	9	4	87.736	8.50e-23
JAMABD010000068.1	95	1971	1238	63	18	93.859	0.0
JAMABD010000068.1	95	121	93	9	4	87.736	8.50e-23
JAMAAV010000011.1	95	1971	1238	63	18	93.859	0.0
JAMAAV010000011.1	95	121	93	9	4	87.736	8.50e-23
JAMAAX010000016.1	95	1971	1238	63	18	93.859	0.0
JAMAAX010000016.1	95	115	90	9	4	87.379	3.96e-21
JAMABJ010000010.1	95	1971	1238	64	17	93.859	0.0
JAMABJ010000010.1	95	121	93	9	4	87.736	8.50e-23
CDMC01000060.1	92	1971	1213	54	15	94.618	0.0
CDMC01000060.1	92	95.3	91	10	8	83.486	5.15e-15
AZHC01000090.1	97	1967	1216	58	14	94.410	0.0
AZHC01000090.1	97	891	799	126	26	84.017	0.0
AZHC01000090.1	97	255	160	11	0	93.567	2.23e-63
AZHC01000090.1	97	135	96	9	2	89.720	3.04e-27
JACSOR010000201.1	84	1965	1189	50	10	95.196	0.0
CACM01014255.1	97	1958	1263	74	22	92.936	0.0
CACM01014255.1	97	167	101	3	2	95.283	1.08e-36
MSFL01000192.1	84	1954	1191	50	13	94.976	0.0
NW_020290597.1	84	1954	1191	50	13	94.976	0.0
WXEU01000010.1	97	1949	1262	67	29	92.931	0.0
WXEU01000010.1	97	130	100	5	8	88.496	1.41e-25
JAMAGU010000184.1	92	1943	1209	56	18	94.232	0.0
JAMAGU010000184.1	92	110	91	11	4	85.849	1.84e-19
JH993682.1	95	1941	1236	65	22	93.424	0.0
JH993682.1	95	158	91	3	0	96.809	6.48e-34
NW_014574576.1	95	1941	1236	65	22	93.424	0.0
NW_014574576.1	95	158	91	3	0	96.809	6.48e-34
MSFL01000186.1	87	1940	1216	64	15	93.900	0.0
NW_020290591.1	87	1940	1216	64	15	93.900	0.0
WOFQ01000267.1	98	1936	1341	114	26	90.547	0.0
DS027048.1	77	1929	1113	27	6	97.120	0.0
