# Supplementary material for: Using nanopore sequencing to identify fungi from clinical samples with high phylogenetic resolution
Source: Sci Rep. 2023 Jun 16;13:9785. doi: 10.1038/s41598-023-37016-0 (PMC10275880; doi:10.1038/s41598-023-37016-0)
Supplement: Supplementary file 1 — Supplementary Information. [file 41598_2023_37016_MOESM1_ESM.zip › Supplementary_Information/Supplementary_Data/Data_S5_Mock_blast/results/Mock_RGN5_3_fmt6.txt]

CM046507.1	100	4796	2607	1	3	99.847	0.0
CM046507.1	100	4783	2607	1	6	99.732	0.0
CM046507.1	100	4750	2603	3	10	99.503	0.0
CM046507.1	100	4732	2604	2	15	99.351	0.0
CM046507.1	100	4728	2604	2	16	99.314	0.0
CM046507.1	100	4468	2491	7	23	98.810	0.0
CM046507.1	100	3260	1999	33	67	95.236	0.0
CM046507.1	100	121	68	0	1	98.551	1.50e-22
JANGXZ010000016.1	100	4774	2607	1	8	99.656	0.0
JANGXZ010000016.1	100	4765	2605	1	9	99.618	0.0
JANGXZ010000016.1	100	4765	2607	1	10	99.580	0.0
JANGXZ010000016.1	100	4763	2604	1	9	99.617	0.0
JANGXZ010000016.1	100	4756	2604	2	10	99.541	0.0
JANGXZ010000016.1	100	4745	2606	2	13	99.428	0.0
JANGXZ010000016.1	100	4743	2602	2	12	99.465	0.0
JANGXZ010000016.1	100	4743	2604	4	11	99.427	0.0
JANGXZ010000016.1	100	4734	2604	3	14	99.351	0.0
JANGXZ010000016.1	100	4717	2606	2	19	99.201	0.0
JANGXZ010000016.1	100	4711	2604	4	18	99.162	0.0
JANGXZ010000016.1	100	4370	2563	16	66	96.900	0.0
JANGXZ010000016.1	100	2375	2296	130	300	84.226	0.0
JANGXZ010000016.1	100	1821	2172	193	320	80.894	0.0
JANGXZ010000016.1	100	859	1336	133	242	78.083	0.0
JAMOFW010000560.1	100	4748	2597	9	3	99.540	0.0
JANGYC010000023.1	100	4730	2593	11	4	99.425	0.0
JANGYC010000023.1	100	4730	2593	11	4	99.425	0.0
JANGYC010000023.1	100	4730	2593	11	4	99.425	0.0
JANGYC010000023.1	100	4730	2593	11	4	99.425	0.0
JANGYC010000023.1	100	4730	2593	11	4	99.425	0.0
JANGYC010000023.1	100	4730	2593	11	4	99.425	0.0
JANGYC010000023.1	100	4730	2593	11	4	99.425	0.0
JANGYC010000023.1	100	4730	2593	11	4	99.425	0.0
JANGYC010000023.1	100	4724	2593	11	5	99.387	0.0
JANGYC010000023.1	100	4723	2592	11	5	99.387	0.0
JANGYC010000023.1	100	4717	2591	11	6	99.348	0.0
JANGYC010000023.1	100	4409	2467	16	19	98.601	0.0
CM046520.1	100	4730	2593	11	4	99.425	0.0
CM046520.1	100	4730	2593	11	4	99.425	0.0
CM046520.1	100	4730	2593	11	4	99.425	0.0
CM046520.1	100	4730	2593	11	4	99.425	0.0
CM046520.1	100	4730	2593	11	4	99.425	0.0
JAGTJS010000006.1	100	4719	2592	12	5	99.348	0.0
NW_025764822.1	100	4719	2592	12	5	99.348	0.0
CP090038.1	100	4704	2589	16	4	99.233	0.0
CP090038.1	100	4704	2589	16	4	99.233	0.0
CP090038.1	100	4704	2589	16	4	99.233	0.0
CP090038.1	100	4698	2588	17	4	99.195	0.0
CP090038.1	100	4693	2587	18	4	99.157	0.0
CP090038.1	100	4693	2587	18	4	99.157	0.0
CP090038.1	100	3989	2184	12	0	99.454	0.0
CP090038.1	100	1362	741	2	0	99.731	0.0
JABCKC010000044.1	100	4686	2585	20	3	99.118	0.0
JABEEN010000028.1	100	4686	2585	19	4	99.118	0.0
JAALXN010000035.1	100	4686	2585	19	4	99.118	0.0
NHTE02000129.1	100	4680	2585	19	5	99.080	0.0
JABCKE020000005.1	100	4674	2583	21	4	99.041	0.0
CM046478.1	100	4671	2585	18	8	99.004	0.0
CM046478.1	100	4671	2585	18	8	99.004	0.0
CM046478.1	100	4671	2585	18	8	99.004	0.0
CM046478.1	100	4671	2585	18	8	99.004	0.0
CM046478.1	100	4671	2585	18	8	99.004	0.0
CM046478.1	100	4671	2585	18	8	99.004	0.0
SSHR01000396.1	100	4658	2581	22	6	98.927	0.0
JAANQP010000010.1	100	4468	2550	48	14	97.626	0.0
MAEB01000001.1	100	4438	2543	61	7	97.396	0.0
MAEA01000003.1	100	4438	2543	61	7	97.396	0.0
JAJOOV010000089.1	100	4438	2543	61	7	97.396	0.0
JAJHJD010000037.1	100	4434	2543	61	8	97.358	0.0
JAJHJD010000037.1	100	4414	2540	61	11	97.243	0.0
JAJHJD010000037.1	100	2920	1706	51	9	96.602	0.0
NKUJ01000970.1	94	4397	2428	17	5	99.102	0.0
JABFEX010000024.1	100	4396	2536	68	8	97.090	0.0
MAEG01000005.1	100	4372	2517	61	11	97.219	0.0
MAEG01000005.1	100	303	199	11	5	92.558	1.39e-77
JAJODA010000065.1	100	4228	2507	89	16	95.980	0.0
JABEYC010000211.1	100	4222	2507	88	18	95.943	0.0
JABFFA010000104.1	100	4220	2510	85	22	95.911	0.0
JAAVUK010000044.1	100	4205	2510	89	22	95.765	0.0
JABCKW010000047.1	100	4193	2507	92	21	95.687	0.0
JABFEP010000142.1	100	4169	2501	92	24	95.567	0.0
NKCJ01001051.1	89	4167	2306	20	4	98.970	0.0
JAAQPG010000089.1	100	4163	2496	96	20	95.559	0.0
JAAOAQ010000060.1	100	4152	2494	99	19	95.482	0.0
SRZU01000329.1	100	4148	2494	99	20	95.446	0.0
JAAQPF010000070.1	100	4141	2492	101	19	95.406	0.0
JADAQZ010000048.1	100	4141	2492	101	19	95.406	0.0
JABSTL010000213.1	100	4135	2493	97	24	95.371	0.0
JABEES010000096.1	100	4135	2491	102	19	95.368	0.0
JACDIX010000202.1	100	4135	2491	102	19	95.368	0.0
JABFFF010000091.1	100	4132	2493	104	19	95.298	0.0
JAHBOG010000005.1	100	4124	2489	104	19	95.291	0.0
JAHBOG010000005.1	100	4124	2489	104	19	95.291	0.0
JAAGWO010000111.1	100	4124	2499	88	36	95.273	0.0
JAJTCY010000048.1	100	4124	2489	104	19	95.291	0.0
JAJTCY010000047.1	100	4124	2489	104	19	95.291	0.0
JAJTCY010000047.1	100	4124	2489	104	19	95.291	0.0
JAJTCY010000047.1	100	4124	2489	104	19	95.291	0.0
JAJTCY010000047.1	100	4124	2489	104	19	95.291	0.0
JAALXM010000119.1	88	4122	2278	18	4	99.043	0.0
JADBHU010000057.1	100	4120	2500	102	26	95.129	0.0
JABEEM010000056.1	100	4119	2488	104	20	95.253	0.0
JABFAK010000045.1	100	4117	2489	105	20	95.218	0.0
JAJJWO010000007.1	100	4117	2493	103	23	95.189	0.0
JAJTCY010000045.1	100	4117	2488	102	22	95.253	0.0
JAJTCY010000045.1	100	4060	2478	111	23	94.870	0.0
JABCKB010000044.1	100	4115	2489	109	17	95.182	0.0
JAJTCY010000046.1	100	4113	2488	104	21	95.216	0.0
JAJTCY010000046.1	100	3389	1996	69	9	96.239	0.0
JAAVUC010000042.1	100	4100	2487	107	21	95.105	0.0
JAADYS010000048.1	100	4098	2496	91	38	95.086	0.0
NJCR01000385.1	100	4098	2484	110	18	95.100	0.0
JAJTCY010000044.1	100	4095	2484	106	22	95.100	0.0
JAJTCY010000044.1	100	3419	2004	74	2	96.346	0.0
JAJTCY010000044.1	100	296	232	21	12	87.547	2.32e-75
JACTAS010000038.1	100	4093	2483	111	18	95.061	0.0
JAGMUX010000056.1	100	4093	2483	111	18	95.061	0.0
JAGMUX010000056.1	100	4093	2483	111	18	95.061	0.0
JAGMUX010000056.1	100	4093	2483	111	18	95.061	0.0
JAAIJJ010000313.1	100	4093	2483	111	18	95.061	0.0
NW_025763719.1	100	4093	2483	111	18	95.061	0.0
NW_025763719.1	100	4093	2483	111	18	95.061	0.0
NW_025763719.1	100	4093	2483	111	18	95.061	0.0
JABFFL010000030.1	100	4089	2487	109	22	94.996	0.0
JABGLY010000216.1	100	4085	2489	101	30	95.000	0.0
JAAVUD010000014.1	100	4078	2485	107	25	94.956	0.0
JAGFMC010000005.1	100	4074	2486	105	28	94.922	0.0
JAGFMC010000005.1	100	4074	2486	105	28	94.922	0.0
JAGFMC010000005.1	100	4074	2486	105	28	94.922	0.0
JAGFMC010000005.1	100	4074	2486	105	28	94.922	0.0
JAGFMC010000023.1	100	4074	2486	105	28	94.922	0.0
JAGFMC010000023.1	100	4074	2486	105	28	94.922	0.0
JAGFMC010000023.1	100	3653	2179	84	13	95.738	0.0
JAGFMC010000018.1	100	4074	2486	105	28	94.922	0.0
JAGFMC010000018.1	100	4074	2486	105	28	94.922	0.0
JAGFMC010000018.1	100	4074	2486	105	28	94.922	0.0
JAGFMC010000018.1	100	4074	2486	105	28	94.922	0.0
JAGFMC010000018.1	100	4074	2486	105	28	94.922	0.0
JAGFMC010000018.1	100	4074	2486	105	28	94.922	0.0
JAGFMC010000015.1	100	4074	2486	105	28	94.922	0.0
JAGFMC010000015.1	100	4074	2486	105	28	94.922	0.0
JAGFMC010000015.1	100	4074	2486	105	28	94.922	0.0
JAGFMC010000015.1	100	4074	2486	105	28	94.922	0.0
JAGFMC010000015.1	100	4074	2486	105	28	94.922	0.0
JAGFMC010000015.1	100	4074	2486	105	28	94.922	0.0
JAGFMC010000015.1	100	4074	2486	105	28	94.922	0.0
JAGFMC010000015.1	100	4074	2486	105	28	94.922	0.0
JAGFMC010000015.1	100	4074	2486	105	28	94.922	0.0
JAGFMC010000015.1	100	4074	2486	105	28	94.922	0.0
JAGFMC010000015.1	100	4074	2486	105	28	94.922	0.0
JAGFMC010000015.1	100	4074	2486	105	28	94.922	0.0
JAGFMC010000015.1	100	4074	2486	105	28	94.922	0.0
JAGFMC010000015.1	100	4074	2486	105	28	94.922	0.0
JAGFMC010000015.1	100	4074	2486	105	28	94.922	0.0
JAGFMC010000015.1	100	4074	2486	105	28	94.922	0.0
JAGFMC010000015.1	100	4074	2486	105	28	94.922	0.0
JAGFMC010000015.1	100	4074	2486	105	28	94.922	0.0
JABFFC010000021.1	100	4071	2486	102	31	94.922	0.0
JAGPXF010000016.1	100	4069	2485	106	28	94.884	0.0
JABEEU010000010.1	100	4069	2485	106	28	94.884	0.0
JABFEV010000079.1	100	4065	2481	110	24	94.876	0.0
JAASAY010000001.1	100	4063	2480	111	23	94.874	0.0
JAGMVH010000004.1	100	4061	2484	105	30	94.845	0.0
JAGMVH010000004.1	100	4061	2484	105	30	94.845	0.0
JAHMRZ010000026.1	100	4054	2482	107	29	94.805	0.0
JAHMRZ010000026.1	100	4050	2482	107	30	94.769	0.0
JAHMRZ010000026.1	100	4050	2482	107	30	94.769	0.0
JAHMRZ010000026.1	100	4048	2481	107	30	94.767	0.0
JAHMRZ010000026.1	100	4036	2479	107	32	94.691	0.0
JAHMRZ010000026.1	100	3945	2465	107	46	94.156	0.0
JABCJZ010000040.1	100	4052	2476	116	20	94.793	0.0
JABFFI010000124.1	100	4050	2482	112	26	94.733	0.0
JABFET010000023.1	100	4050	2482	103	33	94.805	0.0
JABFFG010000089.1	100	4045	2479	107	30	94.763	0.0
JAHMRZ010000010.1	100	4037	2480	107	32	94.693	0.0
JADANP010000007.1	100	4036	2476	104	33	94.757	0.0
JADANP010000007.1	100	3934	2467	111	46	94.017	0.0
JADANP010000007.1	100	3567	2479	100	139	91.207	0.0
JADANP010000007.1	100	108	66	4	0	94.286	1.17e-18
JADANP010000007.1	100	62.1	33	0	0	100.000	9.23e-05
JAAOAG010000101.1	100	4036	2475	106	31	94.755	0.0
JACWFA010000008.1	100	4036	2476	104	33	94.757	0.0
JACWFA010000008.1	100	108	69	3	2	93.243	1.17e-18
JACWFA010000008.1	100	60.2	32	0	0	100.000	3.32e-04
JAAOAT010000016.1	100	4030	2477	101	37	94.723	0.0
LTDI01000199.1	100	4030	2474	107	31	94.717	0.0
JABSTN010000015.1	100	4030	2475	105	33	94.719	0.0
JAJEQZ010000045.1	100	4030	2475	105	33	94.719	0.0
JAAOAS010000041.1	100	4030	2477	101	37	94.723	0.0
JAAOAM010000103.1	100	4030	2475	105	33	94.719	0.0
JABSTM010000049.1	100	4030	2475	105	33	94.719	0.0
LJGR01000025.1	100	4030	2475	105	33	94.719	0.0
WPDH01000015.1	100	4026	2474	107	32	94.680	0.0
CM043919.1	100	4024	2473	108	31	94.678	0.0
CM043919.1	100	4024	2473	107	32	94.678	0.0
CM043919.1	100	4024	2473	107	32	94.678	0.0
CM043919.1	100	4019	2472	108	32	94.640	0.0
CM043919.1	100	54.7	29	0	0	100.000	0.015
JAAOAU010000166.1	100	4024	2473	108	31	94.678	0.0
JAAQRH010000157.1	100	4024	2476	102	37	94.685	0.0
MAEC01000005.1	89	4024	2279	45	4	97.895	0.0
JAAOAI010000148.1	100	4024	2473	108	31	94.678	0.0
JAAOAJ010000012.1	100	4024	2476	102	37	94.685	0.0
JABFEY010000025.1	100	4021	2474	112	29	94.608	0.0
JAAOAK010000002.1	100	4019	2475	103	37	94.646	0.0
JAHBCI010000013.1	100	4019	2475	103	37	94.646	0.0
JAHBCI010000013.1	100	4019	2475	103	37	94.646	0.0
JAHBCI010000013.1	100	4019	2475	103	37	94.646	0.0
JAHBCI010000013.1	100	4019	2475	103	37	94.646	0.0
JAHBCI010000013.1	100	4013	2474	103	38	94.608	0.0
JAHBCI010000013.1	100	4008	2473	105	37	94.570	0.0
JAHBCI010000013.1	100	4002	2472	105	38	94.532	0.0
JAHBCI010000013.1	100	3542	2209	88	46	94.281	0.0
JAHBCI010000013.1	100	156	132	14	8	85.714	4.11e-33
DS022269.1	100	4019	2475	103	37	94.646	0.0
DS022269.1	100	4019	2475	103	37	94.646	0.0
DS022269.1	100	4019	2475	103	37	94.646	0.0
DS022269.1	100	4019	2475	103	37	94.646	0.0
DS022269.1	100	4013	2474	103	38	94.608	0.0
DS022269.1	100	3009	1888	83	37	94.024	0.0
DS022269.1	100	1158	681	23	3	96.322	0.0
CM000580.1	100	4019	2475	103	37	94.646	0.0
CM000580.1	100	4019	2475	103	37	94.646	0.0
CM000580.1	100	69.4	37	0	0	100.000	5.51e-07
JABEVY010000058.1	100	4019	2472	109	31	94.640	0.0
NW_017387867.1	100	4019	2475	103	37	94.646	0.0
NW_017387867.1	100	4019	2475	103	37	94.646	0.0
NW_017387867.1	100	4019	2475	103	37	94.646	0.0
NW_017387867.1	100	4019	2475	103	37	94.646	0.0
NW_017387867.1	100	4013	2474	103	38	94.608	0.0
NW_017387867.1	100	3009	1888	83	37	94.024	0.0
NW_017387867.1	100	1158	681	23	3	96.322	0.0
NC_031677.1	100	4019	2475	103	37	94.646	0.0
NC_031677.1	100	4019	2475	103	37	94.646	0.0
NC_031677.1	100	69.4	37	0	0	100.000	5.51e-07
NW_025408615.1	100	4019	2475	103	37	94.646	0.0
NW_025408615.1	100	4019	2475	103	37	94.646	0.0
NW_025408615.1	100	4019	2475	103	37	94.646	0.0
NW_025408615.1	100	4019	2475	103	37	94.646	0.0
NW_025408615.1	100	4013	2474	103	38	94.608	0.0
NW_025408615.1	100	4008	2473	105	37	94.570	0.0
NW_025408615.1	100	4002	2472	105	38	94.532	0.0
NW_025408615.1	100	3542	2209	88	46	94.281	0.0
NW_025408615.1	100	156	132	14	8	85.714	4.11e-33
JAGQDI010000028.1	100	4017	2474	103	37	94.644	0.0
JAGQDI010000028.1	100	4017	2474	103	37	94.644	0.0
JAGMUU010000097.1	100	4015	2472	104	36	94.640	0.0
JAGMUU010000097.1	100	4015	2472	104	36	94.640	0.0
QGEA01000123.1	100	4013	2474	104	37	94.608	0.0
QHHH01000096.1	100	4013	2474	103	38	94.608	0.0
JAAOAO010000139.1	100	4013	2473	106	35	94.606	0.0
QGEC01000048.1	100	4013	2474	104	37	94.608	0.0
QHHG01000076.1	100	4013	2474	104	37	94.608	0.0
JABCJV010000024.1	100	4013	2474	104	37	94.608	0.0
JAGMUV010000014.1	100	4012	2471	107	34	94.602	0.0
JAAGWQ010000076.1	100	4010	2474	114	30	94.500	0.0
VYWZ01000226.1	100	4010	2473	106	36	94.570	0.0
JABKKP010000069.1	100	4008	2473	104	38	94.570	0.0
JAJFAS010000217.1	100	4008	2472	107	35	94.568	0.0
QGDY01000031.1	100	4008	2473	105	37	94.570	0.0
QGED01000021.1	100	4008	2473	104	38	94.570	0.0
NJCS01000061.1	99	4006	2463	108	31	94.658	0.0
JAGPNQ010000002.1	100	4006	2470	108	34	94.564	0.0
QHHJ01000088.1	100	4002	2472	105	38	94.532	0.0
QKXC01000042.1	100	4002	2472	106	37	94.532	0.0
JABEXW010000036.1	100	4002	2469	122	23	94.453	0.0
QHKN01000102.1	100	4002	2472	105	38	94.532	0.0
JAHKNZ010000034.1	100	4002	2472	105	38	94.532	0.0
JAALXH010000042.1	100	4002	2472	106	37	94.532	0.0
NW_022157841.1	100	4002	2472	106	37	94.532	0.0
JABFAI010000051.1	100	4000	2469	110	33	94.525	0.0
QGDZ01000070.1	100	3997	2471	106	38	94.493	0.0
JAHKOA010000011.1	100	3997	2471	106	38	94.493	0.0
JAHBOO010000003.1	100	3997	2471	106	38	94.493	0.0
JAHBOO010000003.1	100	3997	2471	106	38	94.493	0.0
JAHBOO010000003.1	100	3997	2471	106	38	94.493	0.0
JAHBOO010000003.1	100	3997	2471	106	38	94.493	0.0
JAHBOO010000003.1	100	3997	2471	106	38	94.493	0.0
JAHBOO010000003.1	100	3997	2471	106	38	94.493	0.0
JAHBOO010000003.1	100	3997	2471	106	38	94.493	0.0
NW_025763505.1	100	3997	2471	106	38	94.493	0.0
NW_025763505.1	100	3997	2471	106	38	94.493	0.0
NW_025763505.1	100	3997	2471	106	38	94.493	0.0
NW_025763505.1	100	3997	2471	106	38	94.493	0.0
NW_025763505.1	100	3997	2471	106	38	94.493	0.0
NW_025763505.1	100	3997	2471	106	38	94.493	0.0
NW_025763505.1	100	3997	2471	106	38	94.493	0.0
RQWH01000024.1	100	3993	2468	109	35	94.487	0.0
RQWH01000011.1	100	3993	2468	109	35	94.487	0.0
RQWH01000011.1	100	1057	755	50	33	90.095	0.0
JABCJW010000060.1	100	3991	2467	114	31	94.449	0.0
QGQB01000193.1	100	3991	2471	110	36	94.421	0.0
JAAVUA010000034.1	100	3989	2467	111	34	94.449	0.0
JABFFB010000030.1	100	3989	2467	111	34	94.449	0.0
JABFMM010000004.1	100	3989	2467	112	33	94.449	0.0
WOFQ01000223.1	100	3989	2470	121	27	94.347	0.0
JAHEWK010000019.1	100	3988	2466	112	33	94.447	0.0
JABSTD010000069.1	100	3984	2465	114	32	94.408	0.0
JAHREO010000004.1	100	3984	2466	113	33	94.410	0.0
JAHREO010000004.1	100	3984	2466	113	33	94.410	0.0
JAMAKE010000445.1	100	3982	2471	115	34	94.313	0.0
QGQA01000156.1	100	3978	2464	116	31	94.370	0.0
JAJTIX010000175.1	100	3978	2465	113	34	94.372	0.0
JAJTIX010000175.1	100	3978	2465	113	34	94.372	0.0
WPDD01000053.1	100	3978	2464	116	31	94.370	0.0
NW_025764609.1	100	3978	2465	113	34	94.372	0.0
NW_025764609.1	100	3978	2465	113	34	94.372	0.0
PPHJ01000046.1	100	3971	2465	111	37	94.336	0.0
PPHJ01000046.1	100	3956	2463	113	38	94.223	0.0
LXHY01000078.1	100	3965	2468	104	45	94.306	0.0
JAGDVF010000026.1	100	3958	2465	111	40	94.228	0.0
JAAAXZ010000975.1	100	3958	2466	109	42	94.230	0.0
JAAAXZ010000975.1	100	3952	2460	121	31	94.181	0.0
JAAAXZ010000975.1	100	3938	2462	115	40	94.077	0.0
OU830638.1	100	3956	2462	116	35	94.221	0.0
OU830638.1	100	3956	2462	116	35	94.221	0.0
OU830638.1	100	1323	931	66	33	90.388	0.0
CP088260.1	100	3952	2464	112	40	94.190	0.0
CP088260.1	100	3952	2464	112	40	94.190	0.0
CP088260.1	100	3952	2464	112	40	94.190	0.0
CP088260.1	100	3952	2464	112	40	94.190	0.0
CP088260.1	100	3952	2464	112	40	94.190	0.0
CP088260.1	100	3952	2464	112	40	94.190	0.0
CP088260.1	100	3952	2464	112	40	94.190	0.0
CP088260.1	100	3952	2464	112	40	94.190	0.0
CP088260.1	100	3952	2464	112	40	94.190	0.0
CP088260.1	100	3952	2464	112	40	94.190	0.0
CP088260.1	100	3952	2464	112	40	94.190	0.0
CP088260.1	100	3952	2464	112	40	94.190	0.0
CP088260.1	100	3952	2464	112	40	94.190	0.0
CP088260.1	100	3952	2464	112	40	94.190	0.0
CP088260.1	100	3952	2464	112	40	94.190	0.0
CP088260.1	100	3952	2464	112	40	94.190	0.0
CP088260.1	100	3952	2464	112	40	94.190	0.0
CP088260.1	100	3952	2464	112	40	94.190	0.0
CP088260.1	100	3952	2464	112	40	94.190	0.0
CP088260.1	100	3952	2464	112	40	94.190	0.0
CP088260.1	100	3952	2464	112	40	94.190	0.0
CP088260.1	100	3952	2464	112	40	94.190	0.0
CP088260.1	100	3952	2464	112	40	94.190	0.0
CP088260.1	100	3952	2464	112	40	94.190	0.0
CP088260.1	100	3952	2464	112	40	94.190	0.0
CP088260.1	100	3952	2464	112	40	94.190	0.0
CP088260.1	100	3952	2464	112	40	94.190	0.0
CP088260.1	100	3952	2464	112	40	94.190	0.0
CP088260.1	100	3952	2464	112	40	94.190	0.0
CP088260.1	100	3952	2464	112	40	94.190	0.0
CP088260.1	100	3952	2464	112	40	94.190	0.0
CP088260.1	100	3952	2464	112	40	94.190	0.0
CP088260.1	100	3952	2464	112	40	94.190	0.0
CP088260.1	100	3952	2464	112	40	94.190	0.0
CP088260.1	100	3952	2464	112	40	94.190	0.0
CP088260.1	100	3952	2464	112	40	94.190	0.0
CP088260.1	100	3952	2464	112	40	94.190	0.0
CP088260.1	100	3952	2464	112	40	94.190	0.0
CP088260.1	100	3952	2464	112	40	94.190	0.0
CP088260.1	100	3952	2464	112	40	94.190	0.0
CP088260.1	100	3952	2464	112	40	94.190	0.0
CP088260.1	100	3952	2464	112	40	94.190	0.0
CP088260.1	100	3952	2464	112	40	94.190	0.0
CP088260.1	100	3952	2464	112	40	94.190	0.0
CP088260.1	100	3952	2464	112	40	94.190	0.0
CP088260.1	100	3952	2464	112	40	94.190	0.0
CP088260.1	100	3952	2464	112	40	94.190	0.0
CP088260.1	100	3952	2464	112	40	94.190	0.0
CP088260.1	100	3952	2464	112	40	94.190	0.0
CP088260.1	100	3952	2464	112	40	94.190	0.0
CP088260.1	100	3952	2464	112	40	94.190	0.0
CP088260.1	100	3952	2464	112	40	94.190	0.0
CP088260.1	100	3952	2464	112	40	94.190	0.0
CP088260.1	100	3952	2464	112	40	94.190	0.0
CP088260.1	100	3952	2464	112	40	94.190	0.0
CP088260.1	100	3952	2464	112	40	94.190	0.0
CP088260.1	100	3952	2464	112	40	94.190	0.0
CP088260.1	100	3952	2464	112	40	94.190	0.0
CP088260.1	100	3952	2464	112	40	94.190	0.0
CP088260.1	100	3952	2464	112	40	94.190	0.0
CP088260.1	100	3952	2464	112	40	94.190	0.0
CP088260.1	100	3952	2464	112	40	94.190	0.0
CP088260.1	100	3952	2464	112	40	94.190	0.0
CP088260.1	100	3952	2464	112	40	94.190	0.0
CP088260.1	100	3952	2464	112	40	94.190	0.0
CP088260.1	100	3952	2464	112	40	94.190	0.0
CP088260.1	100	3952	2464	112	40	94.190	0.0
CP088260.1	100	3952	2464	112	40	94.190	0.0
CP088260.1	100	3952	2464	112	40	94.190	0.0
CP088260.1	100	3952	2464	112	40	94.190	0.0
CP088260.1	100	3952	2464	112	40	94.190	0.0
CP088260.1	100	3952	2464	112	40	94.190	0.0
CP088260.1	100	3952	2464	112	40	94.190	0.0
CP088260.1	100	3952	2464	112	40	94.190	0.0
CP088260.1	100	3952	2464	112	40	94.190	0.0
CP088260.1	100	3952	2464	112	40	94.190	0.0
CP088260.1	100	3952	2464	112	40	94.190	0.0
CP088260.1	100	3952	2464	112	40	94.190	0.0
CP088260.1	100	3952	2464	112	40	94.190	0.0
CP088260.1	100	3952	2464	112	40	94.190	0.0
CP088260.1	100	3952	2464	112	40	94.190	0.0
CP088260.1	100	3952	2464	112	40	94.190	0.0
CP088260.1	100	3952	2464	112	40	94.190	0.0
CP088260.1	100	3952	2464	112	40	94.190	0.0
CP088260.1	100	3952	2464	112	40	94.190	0.0
CP088260.1	100	3952	2464	112	40	94.190	0.0
CP088260.1	100	3952	2464	112	40	94.190	0.0
CP088260.1	100	3952	2464	112	40	94.190	0.0
CP088260.1	100	3952	2464	112	40	94.190	0.0
CP088260.1	100	3952	2464	112	40	94.190	0.0
CP088260.1	100	3952	2464	112	40	94.190	0.0
CP088260.1	100	3952	2464	112	40	94.190	0.0
CP088260.1	100	3952	2464	112	40	94.190	0.0
CP088260.1	100	3952	2464	112	40	94.190	0.0
CP088260.1	100	3952	2464	112	40	94.190	0.0
CP088260.1	100	3952	2464	112	40	94.190	0.0
CP088260.1	100	3952	2464	112	40	94.190	0.0
CP088260.1	100	3952	2464	112	40	94.190	0.0
CP088260.1	100	3952	2464	112	40	94.190	0.0
CP088260.1	100	3952	2464	112	40	94.190	0.0
CP088260.1	100	3952	2464	112	40	94.190	0.0
CP088260.1	100	3952	2464	112	40	94.190	0.0
CP088260.1	100	3952	2464	112	40	94.190	0.0
CP088260.1	100	3952	2464	112	40	94.190	0.0
CP088260.1	100	3952	2464	112	40	94.190	0.0
CP088260.1	100	3952	2464	112	40	94.190	0.0
CP088260.1	100	3952	2464	112	40	94.190	0.0
CP088260.1	100	3952	2464	112	40	94.190	0.0
CP088260.1	100	3952	2464	112	40	94.190	0.0
CP088260.1	100	3952	2464	112	40	94.190	0.0
CP088260.1	100	3952	2464	112	40	94.190	0.0
CP088260.1	100	3952	2464	112	40	94.190	0.0
CP088260.1	100	3952	2464	112	40	94.190	0.0
CP088260.1	100	3952	2464	112	40	94.190	0.0
CP088260.1	100	3952	2464	112	40	94.190	0.0
CP088260.1	100	3952	2464	112	40	94.190	0.0
CP088260.1	100	3952	2464	112	40	94.190	0.0
CP088260.1	100	3952	2464	112	40	94.190	0.0
CP088260.1	100	3952	2464	112	40	94.190	0.0
CP088260.1	100	3952	2464	112	40	94.190	0.0
CP088260.1	100	3952	2464	112	40	94.190	0.0
CP088260.1	100	3952	2464	112	40	94.190	0.0
CP088260.1	100	3952	2464	112	40	94.190	0.0
CP088260.1	100	3952	2464	112	40	94.190	0.0
CP088260.1	100	3952	2464	112	40	94.190	0.0
CP088260.1	100	3952	2464	112	40	94.190	0.0
CP088260.1	100	3952	2464	112	40	94.190	0.0
CP088260.1	100	3952	2464	112	40	94.190	0.0
CP088260.1	100	3952	2464	112	40	94.190	0.0
CP088260.1	100	3952	2464	112	40	94.190	0.0
CP088260.1	100	3952	2464	112	40	94.190	0.0
CP088260.1	100	3952	2464	112	40	94.190	0.0
CP088260.1	100	3952	2464	112	40	94.190	0.0
CP088260.1	100	3952	2464	112	40	94.190	0.0
CP088260.1	100	3952	2464	112	40	94.190	0.0
CP088260.1	100	3952	2464	112	40	94.190	0.0
CP088260.1	100	3952	2464	112	40	94.190	0.0
CP088260.1	100	3952	2464	112	40	94.190	0.0
CP088260.1	100	3952	2464	112	40	94.190	0.0
CP088260.1	100	3952	2464	112	40	94.190	0.0
CP088260.1	100	3952	2464	112	40	94.190	0.0
CP088260.1	100	3952	2464	112	40	94.190	0.0
CP088260.1	100	3952	2464	112	40	94.190	0.0
CP088260.1	100	3952	2464	112	40	94.190	0.0
CP088260.1	100	3952	2464	112	40	94.190	0.0
CP088260.1	100	3952	2464	112	40	94.190	0.0
CP088260.1	100	3952	2464	112	40	94.190	0.0
CP088260.1	100	3952	2464	112	40	94.190	0.0
CP088260.1	100	3952	2464	112	40	94.190	0.0
CP088260.1	100	3952	2464	112	40	94.190	0.0
CP088260.1	100	3952	2464	112	40	94.190	0.0
CP088260.1	100	3952	2464	112	40	94.190	0.0
CP088260.1	100	3952	2464	112	40	94.190	0.0
CP088260.1	100	3952	2464	112	40	94.190	0.0
CP088260.1	100	3952	2464	112	40	94.190	0.0
CP088260.1	100	3952	2464	112	40	94.190	0.0
CP088260.1	100	3952	2464	112	40	94.190	0.0
CP088260.1	100	3952	2464	112	40	94.190	0.0
CP088260.1	100	3952	2464	112	40	94.190	0.0
CP088260.1	100	3952	2464	112	40	94.190	0.0
CP088260.1	100	3952	2464	112	40	94.190	0.0
CP088260.1	100	3952	2464	112	40	94.190	0.0
CP088260.1	100	3952	2464	112	40	94.190	0.0
CP088260.1	100	3952	2464	112	40	94.190	0.0
CP088260.1	100	3952	2464	112	40	94.190	0.0
CP088260.1	100	3952	2464	112	40	94.190	0.0
CP088260.1	100	3952	2464	112	40	94.190	0.0
CP088260.1	100	3952	2464	112	40	94.190	0.0
CP088260.1	100	3952	2464	112	40	94.190	0.0
CP088260.1	100	3952	2464	112	40	94.190	0.0
CP088260.1	100	3952	2464	112	40	94.190	0.0
CP088260.1	100	3952	2464	112	40	94.190	0.0
CP088260.1	100	3952	2464	112	40	94.190	0.0
CP088260.1	100	3952	2464	112	40	94.190	0.0
CP088260.1	100	3952	2464	112	40	94.190	0.0
CP088260.1	100	3952	2464	112	40	94.190	0.0
CP088260.1	100	3952	2464	112	40	94.190	0.0
CP088260.1	100	3952	2464	112	40	94.190	0.0
CP088260.1	100	3952	2464	112	40	94.190	0.0
CP088260.1	100	3941	2463	112	42	94.115	0.0
JAGDVJ010000033.1	100	3952	2464	112	40	94.190	0.0
JAADJG010000015.1	100	3952	2460	120	32	94.181	0.0
JAGDUS010000087.1	100	3952	2464	112	40	94.190	0.0
CP064749.1	100	3952	2464	112	40	94.190	0.0
CP064749.1	100	3952	2464	112	40	94.190	0.0
CP064749.1	100	222	182	22	7	86.256	4.00e-53
JAGDUV010000066.1	100	3952	2464	112	40	94.190	0.0
JAGDVB010000022.1	100	3952	2464	112	40	94.190	0.0
CM000577.1	100	3952	2464	112	40	94.190	0.0
CM000577.1	100	3952	2464	112	40	94.190	0.0
CM000577.1	100	3952	2464	112	40	94.190	0.0
CM000577.1	100	3952	2464	112	40	94.190	0.0
CM000577.1	100	3947	2463	113	40	94.151	0.0
CM000577.1	100	3895	2436	111	42	94.090	0.0
CM000577.1	100	1897	1300	85	41	91.164	0.0
CM000577.1	100	1249	928	86	32	88.719	0.0
CM000577.1	100	211	177	24	6	85.507	8.66e-50
CM000577.1	100	183	176	26	10	83.019	1.89e-41
NC_026477.1	100	3952	2464	112	40	94.190	0.0
NC_026477.1	100	3952	2464	112	40	94.190	0.0
NC_026477.1	100	3952	2464	112	40	94.190	0.0
NC_026477.1	100	3952	2464	112	40	94.190	0.0
NC_026477.1	100	3947	2463	113	40	94.151	0.0
NC_026477.1	100	3895	2436	111	42	94.090	0.0
NC_026477.1	100	1897	1300	85	41	91.164	0.0
NC_026477.1	100	1249	928	86	32	88.719	0.0
NC_026477.1	100	211	177	24	6	85.507	8.66e-50
NC_026477.1	100	183	176	26	10	83.019	1.89e-41
JANFOG010000029.1	100	3940	2464	123	34	94.010	0.0
JAJFPB010000002.1	100	3936	2485	108	55	93.844	0.0
JAJFPB010000002.1	100	3851	2480	110	70	93.233	0.0
JAJFPB010000002.1	100	3716	2470	120	87	92.267	0.0
VTGD01000096.1	100	3932	2461	117	39	94.039	0.0
VTGD01000279.1	100	3932	2461	117	39	94.039	0.0
JAANBC010000817.1	100	3927	2472	113	48	93.885	0.0
PYIU01000001.1	100	3927	2458	127	31	93.960	0.0
PYIU01000001.1	100	3917	2458	127	33	93.888	0.0
PYIU01000001.1	100	3917	2458	127	33	93.888	0.0
PYIU01000001.1	100	3917	2458	127	33	93.888	0.0
PYIU01000001.1	100	3917	2458	127	33	93.888	0.0
PYIU01000001.1	100	3917	2457	128	32	93.886	0.0
PYIU01000001.1	100	3871	2455	128	41	93.559	0.0
JAACIZ010000019.1	100	3925	2458	119	38	93.996	0.0
JAAVUE010000028.1	100	3925	2459	118	39	93.998	0.0
JAHVYC010000325.1	100	3925	2460	120	38	93.965	0.0
JAHKNS010000003.1	100	3925	2461	114	43	94.003	0.0
JAFFKB010000121.1	100	3925	2459	118	39	93.998	0.0
JAFFKB010000042.1	100	3925	2459	118	39	93.998	0.0
JAFFKB010000042.1	100	3925	2459	118	39	93.998	0.0
JAHAPR010000097.1	94	3923	2350	89	19	95.606	0.0
JAKZGU010000338.1	100	3921	2458	120	38	93.960	0.0
NAGG01000016.1	100	3921	2461	120	39	93.931	0.0
JALHAH010000005.1	100	3919	2481	112	54	93.729	0.0
JALHAH010000005.1	100	3919	2481	112	54	93.729	0.0
JABFFJ010000033.1	100	3919	2458	129	31	93.888	0.0
JAATNT010000122.1	100	3919	2459	117	41	93.963	0.0
JAAVUF010000002.1	100	3919	2459	117	41	93.963	0.0
JABFER010000084.1	100	3919	2458	119	39	93.960	0.0
PYIU01000012.1	100	3917	2458	127	33	93.888	0.0
PYIU01000012.1	100	3917	2458	127	33	93.888	0.0
PYIU01000012.1	100	2473	1615	99	31	92.550	0.0
QUZD01000067.1	100	3917	2467	123	40	93.802	0.0
VTGB01000077.1	100	3914	2456	122	37	93.920	0.0
VTGB01000077.1	100	3914	2456	122	37	93.920	0.0
VTGC01000106.1	100	3914	2456	122	37	93.920	0.0
VTGC01000106.1	100	3914	2456	122	37	93.920	0.0
JAGXTR010000017.1	100	3910	2459	106	52	93.963	0.0
JAAQRI010000051.1	99	3910	2383	98	28	94.978	0.0
JAAQRI010000051.1	99	113	83	6	4	89.247	2.51e-20
NW_023501247.1	99	3910	2383	98	28	94.978	0.0
NW_023501247.1	99	113	83	6	4	89.247	2.51e-20
VTGE01000112.1	100	3908	2455	123	37	93.881	0.0
VTGE01000112.1	100	3908	2455	123	37	93.881	0.0
JABCJU010000095.1	100	3906	2455	121	39	93.881	0.0
JAHVYB010000441.1	100	3906	2453	127	38	93.697	0.0
JAALXK010000102.1	100	3903	2451	130	31	93.836	0.0
JAHXZK010000037.1	100	3899	2454	124	38	93.807	0.0
JALHBW010000173.1	100	3899	2465	128	39	93.655	0.0
CP085827.1	100	3897	2459	123	41	93.748	0.0
CP085827.1	100	3836	2319	102	15	95.197	0.0
JAACJA010000003.1	100	3888	2455	126	39	93.702	0.0
RZGP01000011.1	100	3886	2478	118	55	93.474	0.0
RZGP01000011.1	100	3886	2477	120	53	93.472	0.0
RZGP01000011.1	100	3875	2476	120	55	93.399	0.0
RZGP01000011.1	100	1877	2227	153	362	81.218	0.0
RZGP01000005.1	100	3886	2478	118	55	93.474	0.0
RZGP01000005.1	100	3882	2477	120	54	93.436	0.0
RZGP01000005.1	100	2039	1622	104	124	87.676	0.0
RZGP01000005.1	100	1123	787	32	46	90.983	0.0
RZGP01000012.1	100	3886	2478	118	55	93.474	0.0
RZGP01000012.1	100	3886	2478	118	55	93.474	0.0
RZGP01000012.1	100	3886	2477	120	53	93.472	0.0
RZGP01000012.1	100	3886	2478	118	55	93.474	0.0
RZGP01000012.1	100	3886	2478	118	55	93.474	0.0
RZGP01000012.1	100	3886	2478	118	55	93.474	0.0
RZGP01000012.1	100	3094	2393	159	160	88.237	0.0
JAAOAR010000018.1	99	3882	2340	84	28	95.432	0.0
JAAOAR010000018.1	99	159	137	14	9	85.625	3.18e-34
VTGA01000089.1	100	3882	2453	128	38	93.662	0.0
RZGP01000010.1	100	3879	2477	117	57	93.436	0.0
RZGP01000010.1	100	3866	2476	120	57	93.328	0.0
RZGP01000010.1	100	1243	944	44	73	88.973	0.0
RZGP01000015.1	100	3877	2478	118	57	93.404	0.0
RZGP01000015.1	100	3768	2468	119	76	92.677	0.0
RZGP01000015.1	100	3705	2462	118	88	92.279	0.0
RZGP01000015.1	100	291	395	49	56	79.000	1.08e-73
WBSA01000020.1	100	3875	2453	136	33	93.555	0.0
CAJVRK010000006.1	100	3869	2470	126	49	93.384	0.0
RZGP01000016.1	100	3868	2478	118	59	93.333	0.0
RZGP01000016.1	100	3814	2468	119	66	93.027	0.0
RZGP01000016.1	100	3494	2303	98	86	92.602	0.0
RZGP01000016.1	100	95.3	81	5	8	86.170	9.10e-15
WWCI01000003.1	100	3868	2474	121	55	93.358	0.0
WWCI01000003.1	100	3868	2474	121	55	93.358	0.0
WWCI01000003.1	100	3868	2474	121	55	93.358	0.0
WWCI01000003.1	100	3868	2474	121	55	93.358	0.0
WWCI01000003.1	100	3868	2474	121	55	93.358	0.0
WWCI01000003.1	100	3868	2474	121	55	93.358	0.0
JAHREC010000062.1	100	3868	2459	131	41	93.463	0.0
JAHREC010000062.1	100	3868	2459	130	42	93.463	0.0
JAHREC010000062.1	100	3858	2459	131	43	93.392	0.0
JAHREC010000062.1	100	3856	2457	132	42	93.387	0.0
JAHREC010000062.1	100	3855	2457	131	43	93.387	0.0
JAHREC010000062.1	100	3094	2002	106	46	92.943	0.0
JAHREC010000062.1	100	743	453	24	1	94.770	0.0
WBSA01000029.1	100	3864	2452	136	35	93.481	0.0
WOUF01000012.1	100	3860	2446	123	44	93.609	0.0
WOUF01000012.1	100	3849	2446	122	47	93.537	0.0
WOUF01000012.1	100	3832	2440	126	45	93.451	0.0
WOUF01000012.1	100	3832	2442	127	45	93.420	0.0
WOUF01000012.1	100	3823	2441	124	49	93.382	0.0
WOUF01000012.1	100	3819	2439	128	46	93.341	0.0
WOUF01000012.1	100	3818	2439	126	48	93.341	0.0
WOUF01000012.1	100	3816	2440	123	51	93.344	0.0
WOUF01000012.1	100	3814	2440	121	53	93.344	0.0
WOUF01000012.1	100	3810	2437	128	47	93.300	0.0
WOUF01000012.1	100	3794	2436	127	51	93.191	0.0
WOUF01000012.1	100	3794	2435	124	53	93.224	0.0
WOUF01000012.1	100	3786	2434	127	52	93.150	0.0
WOUF01000012.1	100	3784	2433	127	52	93.147	0.0
WOUF01000012.1	100	3199	2138	98	84	92.155	0.0
WOUF01000012.1	100	2447	1407	36	4	97.236	0.0
WOUF01000012.1	100	1299	977	88	39	88.496	0.0
WOUF01000012.1	100	115	82	5	4	90.110	6.98e-21
CM033788.1	100	3860	2444	127	40	93.604	0.0
CM033788.1	100	3853	2445	123	45	93.571	0.0
CM033788.1	100	3851	2446	123	46	93.537	0.0
CM033788.1	100	3851	2444	127	42	93.532	0.0
CM033788.1	100	3843	2443	126	44	93.494	0.0
CM033788.1	100	3627	2412	119	84	92.237	0.0
CM033788.1	100	3326	2381	136	123	90.189	0.0
CM033788.1	100	2567	1526	49	15	95.975	0.0
CM033788.1	100	747	708	73	63	83.886	0.0
CM033788.1	100	169	116	11	1	90.625	5.28e-37
CM033788.1	100	119	74	5	0	93.671	5.40e-22
NW_025408665.1	100	3860	2446	123	44	93.609	0.0
NW_025408665.1	100	3849	2446	122	47	93.537	0.0
NW_025408665.1	100	3832	2440	126	45	93.451	0.0
NW_025408665.1	100	3832	2442	127	45	93.420	0.0
NW_025408665.1	100	3823	2441	124	49	93.382	0.0
NW_025408665.1	100	3819	2439	128	46	93.341	0.0
NW_025408665.1	100	3818	2439	126	48	93.341	0.0
NW_025408665.1	100	3816	2440	123	51	93.344	0.0
NW_025408665.1	100	3814	2440	121	53	93.344	0.0
NW_025408665.1	100	3810	2437	128	47	93.300	0.0
NW_025408665.1	100	3794	2436	127	51	93.191	0.0
NW_025408665.1	100	3794	2435	124	53	93.224	0.0
NW_025408665.1	100	3786	2434	127	52	93.150	0.0
NW_025408665.1	100	3784	2433	127	52	93.147	0.0
NW_025408665.1	100	3199	2138	98	84	92.155	0.0
NW_025408665.1	100	2447	1407	36	4	97.236	0.0
NW_025408665.1	100	1299	977	88	39	88.496	0.0
NW_025408665.1	100	115	82	5	4	90.110	6.98e-21
NC_058402.1	100	3860	2444	127	40	93.604	0.0
NC_058402.1	100	3853	2445	123	45	93.571	0.0
NC_058402.1	100	3851	2446	123	46	93.537	0.0
NC_058402.1	100	3851	2444	127	42	93.532	0.0
NC_058402.1	100	3843	2443	126	44	93.494	0.0
NC_058402.1	100	3627	2412	119	84	92.237	0.0
NC_058402.1	100	3326	2381	136	123	90.189	0.0
NC_058402.1	100	2567	1526	49	15	95.975	0.0
NC_058402.1	100	747	708	73	63	83.886	0.0
NC_058402.1	100	169	116	11	1	90.625	5.28e-37
NC_058402.1	100	119	74	5	0	93.671	5.40e-22
JAAVUH010000037.1	99	3858	2417	115	39	94.010	0.0
JAAVUH010000037.1	99	58.4	31	0	0	100.000	0.001
JALHCB010000118.1	100	3858	2454	125	46	93.486	0.0
JPHH03000067.1	100	3858	2454	125	46	93.486	0.0
JPHH03000067.1	100	3858	2454	125	46	93.486	0.0
JPHH03000067.1	100	3858	2454	125	46	93.486	0.0
JPHH03000067.1	100	3858	2454	125	46	93.486	0.0
JALHBZ010000003.1	100	3853	2459	129	46	93.356	0.0
LN649232.1	100	3853	2445	127	42	93.535	0.0
LN649232.1	100	3853	2445	127	42	93.535	0.0
LN649232.1	100	3853	2445	127	42	93.535	0.0
LN649232.1	100	3853	2445	127	42	93.535	0.0
LN649232.1	100	3853	2445	127	42	93.535	0.0
LN649232.1	100	3853	2445	127	42	93.535	0.0
LN649232.1	100	3853	2445	127	42	93.535	0.0
LN649232.1	100	3853	2445	127	42	93.535	0.0
LN649232.1	100	3853	2445	127	42	93.535	0.0
LN649232.1	100	3853	2445	127	42	93.535	0.0
LN649232.1	100	3853	2445	127	42	93.535	0.0
LN649232.1	100	3853	2445	127	42	93.535	0.0
LN649232.1	100	3853	2445	127	42	93.535	0.0
LN649232.1	100	3853	2445	127	42	93.535	0.0
LN649232.1	100	3853	2445	127	42	93.535	0.0
LN649232.1	100	3853	2445	127	42	93.535	0.0
LN649232.1	100	3853	2445	127	42	93.535	0.0
LN649232.1	100	3853	2445	127	42	93.535	0.0
LN649232.1	100	3853	2445	127	42	93.535	0.0
LN649232.1	100	3853	2445	127	42	93.535	0.0
LN649232.1	100	3853	2445	127	42	93.535	0.0
LN649232.1	100	3853	2445	127	42	93.535	0.0
LN649232.1	100	3853	2445	127	42	93.535	0.0
LN649232.1	100	3853	2445	127	42	93.535	0.0
LN649232.1	100	3853	2445	127	42	93.535	0.0
LN649232.1	100	3853	2445	127	42	93.535	0.0
LN649232.1	100	3853	2445	127	42	93.535	0.0
LN649232.1	100	3853	2445	127	42	93.535	0.0
LN649232.1	100	3853	2445	127	42	93.535	0.0
LN649232.1	100	3853	2445	127	42	93.535	0.0
LN649232.1	100	3853	2445	127	42	93.535	0.0
LN649232.1	100	3853	2445	127	42	93.535	0.0
LN649232.1	100	3853	2445	127	42	93.535	0.0
LN649232.1	100	3853	2445	127	42	93.535	0.0
LN649232.1	100	3853	2445	127	42	93.535	0.0
LN649232.1	100	3853	2445	127	42	93.535	0.0
LN649232.1	100	3853	2445	127	42	93.535	0.0
LN649232.1	100	3853	2445	127	42	93.535	0.0
LN649232.1	100	3853	2445	127	42	93.535	0.0
LN649232.1	100	3853	2445	127	42	93.535	0.0
LN649232.1	100	3853	2445	127	42	93.535	0.0
LN649232.1	100	3853	2445	127	42	93.535	0.0
LN649232.1	100	3853	2445	127	42	93.535	0.0
LN649232.1	100	3853	2445	127	42	93.535	0.0
LN649232.1	100	3853	2445	127	42	93.535	0.0
LN649232.1	100	3853	2445	127	42	93.535	0.0
LN649232.1	100	3853	2445	127	42	93.535	0.0
LN649232.1	100	3853	2445	127	42	93.535	0.0
LN649232.1	100	3853	2445	127	42	93.535	0.0
LN649232.1	100	3853	2445	127	42	93.535	0.0
LN649232.1	100	3853	2445	127	42	93.535	0.0
LN649232.1	100	3853	2445	127	42	93.535	0.0
LN649232.1	100	3853	2445	127	42	93.535	0.0
LN649232.1	100	3853	2445	127	42	93.535	0.0
LN649232.1	100	3853	2445	127	42	93.535	0.0
LN649232.1	100	3853	2445	127	42	93.535	0.0
LN649232.1	100	3853	2445	127	42	93.535	0.0
LN649232.1	100	3853	2445	127	42	93.535	0.0
LN649232.1	100	3853	2445	127	42	93.535	0.0
LN649232.1	100	3853	2445	127	42	93.535	0.0
LN649232.1	100	3853	2445	127	42	93.535	0.0
LN649232.1	100	3853	2445	127	42	93.535	0.0
LN649232.1	100	3853	2445	127	42	93.535	0.0
LN649232.1	100	3853	2445	127	42	93.535	0.0
LN649232.1	100	3853	2445	127	42	93.535	0.0
LN649232.1	100	3853	2445	127	42	93.535	0.0
LN649232.1	100	3853	2445	127	42	93.535	0.0
LN649232.1	100	3853	2445	127	42	93.535	0.0
LN649232.1	100	3853	2445	127	42	93.535	0.0
LN649232.1	100	3853	2445	127	42	93.535	0.0
LN649232.1	100	3853	2445	127	42	93.535	0.0
LN649232.1	100	3853	2445	127	42	93.535	0.0
LN649232.1	100	3853	2445	127	42	93.535	0.0
LN649232.1	100	3853	2445	127	42	93.535	0.0
LN649232.1	100	3853	2445	127	42	93.535	0.0
LN649232.1	100	3853	2445	127	42	93.535	0.0
LN649232.1	100	3853	2445	127	42	93.535	0.0
LN649232.1	100	3853	2445	127	42	93.535	0.0
LN649232.1	100	3853	2445	127	42	93.535	0.0
LN649232.1	100	3853	2445	127	42	93.535	0.0
LN649232.1	100	3853	2445	127	42	93.535	0.0
LN649232.1	100	3853	2445	127	42	93.535	0.0
LN649232.1	100	3853	2445	127	42	93.535	0.0
LN649232.1	100	3853	2445	127	42	93.535	0.0
LN649232.1	100	3853	2445	127	42	93.535	0.0
LN649232.1	100	3853	2445	127	42	93.535	0.0
LN649232.1	100	3853	2445	127	42	93.535	0.0
LN649232.1	100	3853	2445	127	42	93.535	0.0
LN649232.1	100	3853	2445	127	42	93.535	0.0
LN649232.1	100	3853	2445	127	42	93.535	0.0
LN649232.1	100	3853	2445	127	42	93.535	0.0
LN649232.1	100	3853	2445	127	42	93.535	0.0
LN649232.1	100	3853	2445	127	42	93.535	0.0
LN649232.1	100	3853	2445	127	42	93.535	0.0
LN649232.1	100	3853	2445	127	42	93.535	0.0
LN649232.1	100	3853	2445	127	42	93.535	0.0
LN649232.1	100	3853	2445	127	42	93.535	0.0
LN649232.1	100	3853	2445	127	42	93.535	0.0
LN649232.1	100	3853	2445	127	42	93.535	0.0
LN649232.1	100	3853	2445	127	42	93.535	0.0
LN649232.1	100	3853	2445	127	42	93.535	0.0
LN649232.1	100	3853	2445	127	42	93.535	0.0
LN649232.1	100	3853	2445	127	42	93.535	0.0
LN649232.1	100	3853	2445	127	42	93.535	0.0
LN649232.1	100	3853	2445	127	42	93.535	0.0
LN649232.1	100	3853	2445	127	42	93.535	0.0
LN649232.1	100	3853	2445	127	42	93.535	0.0
LN649232.1	100	3853	2445	127	42	93.535	0.0
LN649232.1	100	3853	2445	127	42	93.535	0.0
LN649232.1	100	3853	2445	127	42	93.535	0.0
LN649232.1	100	3853	2445	127	42	93.535	0.0
LN649232.1	100	3853	2445	127	42	93.535	0.0
LN649232.1	100	3853	2445	127	42	93.535	0.0
LN649232.1	100	3853	2445	127	42	93.535	0.0
LN649232.1	100	3853	2445	127	42	93.535	0.0
LN649232.1	100	3853	2445	127	42	93.535	0.0
LN649232.1	100	3853	2445	127	42	93.535	0.0
LN649232.1	100	3853	2445	127	42	93.535	0.0
LN649232.1	100	3853	2445	127	42	93.535	0.0
LN649232.1	100	3853	2445	127	42	93.535	0.0
LN649232.1	100	3853	2445	127	42	93.535	0.0
LN649232.1	100	3853	2445	127	42	93.535	0.0
LN649232.1	100	3853	2445	127	42	93.535	0.0
LN649232.1	100	3853	2445	127	42	93.535	0.0
LN649232.1	100	3853	2445	127	42	93.535	0.0
LN649232.1	100	3853	2445	127	42	93.535	0.0
LN649232.1	100	3853	2445	127	42	93.535	0.0
LN649232.1	100	3853	2445	127	42	93.535	0.0
LN649232.1	100	3853	2445	127	42	93.535	0.0
LN649232.1	100	3853	2445	127	42	93.535	0.0
LN649232.1	100	3853	2445	127	42	93.535	0.0
LN649232.1	100	3853	2445	127	42	93.535	0.0
LN649232.1	100	3853	2445	127	42	93.535	0.0
LN649232.1	100	3853	2445	127	42	93.535	0.0
LN649232.1	100	3853	2445	127	42	93.535	0.0
LN649232.1	100	3853	2445	127	42	93.535	0.0
LN649232.1	100	3853	2445	127	42	93.535	0.0
LN649232.1	100	3853	2445	127	42	93.535	0.0
LN649232.1	100	3853	2445	127	42	93.535	0.0
LN649232.1	100	198	135	14	0	90.604	6.74e-46
LN649232.1	100	169	124	9	6	89.209	5.28e-37
LN649232.1	100	134	98	13	0	88.288	1.93e-26
NC_038015.1	100	3853	2445	127	42	93.535	0.0
NC_038015.1	100	3853	2445	127	42	93.535	0.0
NC_038015.1	100	3853	2445	127	42	93.535	0.0
NC_038015.1	100	3853	2445	127	42	93.535	0.0
NC_038015.1	100	3853	2445	127	42	93.535	0.0
NC_038015.1	100	3853	2445	127	42	93.535	0.0
NC_038015.1	100	3853	2445	127	42	93.535	0.0
NC_038015.1	100	3853	2445	127	42	93.535	0.0
NC_038015.1	100	3853	2445	127	42	93.535	0.0
NC_038015.1	100	3853	2445	127	42	93.535	0.0
NC_038015.1	100	3853	2445	127	42	93.535	0.0
NC_038015.1	100	3853	2445	127	42	93.535	0.0
NC_038015.1	100	3853	2445	127	42	93.535	0.0
NC_038015.1	100	3853	2445	127	42	93.535	0.0
NC_038015.1	100	3853	2445	127	42	93.535	0.0
NC_038015.1	100	3853	2445	127	42	93.535	0.0
NC_038015.1	100	3853	2445	127	42	93.535	0.0
NC_038015.1	100	3853	2445	127	42	93.535	0.0
NC_038015.1	100	3853	2445	127	42	93.535	0.0
NC_038015.1	100	3853	2445	127	42	93.535	0.0
NC_038015.1	100	3853	2445	127	42	93.535	0.0
NC_038015.1	100	3853	2445	127	42	93.535	0.0
NC_038015.1	100	3853	2445	127	42	93.535	0.0
NC_038015.1	100	3853	2445	127	42	93.535	0.0
NC_038015.1	100	3853	2445	127	42	93.535	0.0
NC_038015.1	100	3853	2445	127	42	93.535	0.0
NC_038015.1	100	3853	2445	127	42	93.535	0.0
NC_038015.1	100	3853	2445	127	42	93.535	0.0
NC_038015.1	100	3853	2445	127	42	93.535	0.0
NC_038015.1	100	3853	2445	127	42	93.535	0.0
NC_038015.1	100	3853	2445	127	42	93.535	0.0
NC_038015.1	100	3853	2445	127	42	93.535	0.0
NC_038015.1	100	3853	2445	127	42	93.535	0.0
NC_038015.1	100	3853	2445	127	42	93.535	0.0
NC_038015.1	100	3853	2445	127	42	93.535	0.0
NC_038015.1	100	3853	2445	127	42	93.535	0.0
NC_038015.1	100	3853	2445	127	42	93.535	0.0
NC_038015.1	100	3853	2445	127	42	93.535	0.0
NC_038015.1	100	3853	2445	127	42	93.535	0.0
NC_038015.1	100	3853	2445	127	42	93.535	0.0
NC_038015.1	100	3853	2445	127	42	93.535	0.0
NC_038015.1	100	3853	2445	127	42	93.535	0.0
NC_038015.1	100	3853	2445	127	42	93.535	0.0
NC_038015.1	100	3853	2445	127	42	93.535	0.0
NC_038015.1	100	3853	2445	127	42	93.535	0.0
NC_038015.1	100	3853	2445	127	42	93.535	0.0
NC_038015.1	100	3853	2445	127	42	93.535	0.0
NC_038015.1	100	3853	2445	127	42	93.535	0.0
NC_038015.1	100	3853	2445	127	42	93.535	0.0
NC_038015.1	100	3853	2445	127	42	93.535	0.0
NC_038015.1	100	3853	2445	127	42	93.535	0.0
NC_038015.1	100	3853	2445	127	42	93.535	0.0
NC_038015.1	100	3853	2445	127	42	93.535	0.0
NC_038015.1	100	3853	2445	127	42	93.535	0.0
NC_038015.1	100	3853	2445	127	42	93.535	0.0
NC_038015.1	100	3853	2445	127	42	93.535	0.0
NC_038015.1	100	3853	2445	127	42	93.535	0.0
NC_038015.1	100	3853	2445	127	42	93.535	0.0
NC_038015.1	100	3853	2445	127	42	93.535	0.0
NC_038015.1	100	3853	2445	127	42	93.535	0.0
NC_038015.1	100	3853	2445	127	42	93.535	0.0
NC_038015.1	100	3853	2445	127	42	93.535	0.0
NC_038015.1	100	3853	2445	127	42	93.535	0.0
NC_038015.1	100	3853	2445	127	42	93.535	0.0
NC_038015.1	100	3853	2445	127	42	93.535	0.0
NC_038015.1	100	3853	2445	127	42	93.535	0.0
NC_038015.1	100	3853	2445	127	42	93.535	0.0
NC_038015.1	100	3853	2445	127	42	93.535	0.0
NC_038015.1	100	3853	2445	127	42	93.535	0.0
NC_038015.1	100	3853	2445	127	42	93.535	0.0
NC_038015.1	100	3853	2445	127	42	93.535	0.0
NC_038015.1	100	3853	2445	127	42	93.535	0.0
NC_038015.1	100	3853	2445	127	42	93.535	0.0
NC_038015.1	100	3853	2445	127	42	93.535	0.0
NC_038015.1	100	3853	2445	127	42	93.535	0.0
NC_038015.1	100	3853	2445	127	42	93.535	0.0
NC_038015.1	100	3853	2445	127	42	93.535	0.0
NC_038015.1	100	3853	2445	127	42	93.535	0.0
NC_038015.1	100	3853	2445	127	42	93.535	0.0
NC_038015.1	100	3853	2445	127	42	93.535	0.0
NC_038015.1	100	3853	2445	127	42	93.535	0.0
NC_038015.1	100	3853	2445	127	42	93.535	0.0
NC_038015.1	100	3853	2445	127	42	93.535	0.0
NC_038015.1	100	3853	2445	127	42	93.535	0.0
NC_038015.1	100	3853	2445	127	42	93.535	0.0
NC_038015.1	100	3853	2445	127	42	93.535	0.0
NC_038015.1	100	3853	2445	127	42	93.535	0.0
NC_038015.1	100	3853	2445	127	42	93.535	0.0
NC_038015.1	100	3853	2445	127	42	93.535	0.0
NC_038015.1	100	3853	2445	127	42	93.535	0.0
NC_038015.1	100	3853	2445	127	42	93.535	0.0
NC_038015.1	100	3853	2445	127	42	93.535	0.0
NC_038015.1	100	3853	2445	127	42	93.535	0.0
NC_038015.1	100	3853	2445	127	42	93.535	0.0
NC_038015.1	100	3853	2445	127	42	93.535	0.0
NC_038015.1	100	3853	2445	127	42	93.535	0.0
NC_038015.1	100	3853	2445	127	42	93.535	0.0
NC_038015.1	100	3853	2445	127	42	93.535	0.0
NC_038015.1	100	3853	2445	127	42	93.535	0.0
NC_038015.1	100	3853	2445	127	42	93.535	0.0
NC_038015.1	100	3853	2445	127	42	93.535	0.0
NC_038015.1	100	3853	2445	127	42	93.535	0.0
NC_038015.1	100	3853	2445	127	42	93.535	0.0
NC_038015.1	100	3853	2445	127	42	93.535	0.0
NC_038015.1	100	3853	2445	127	42	93.535	0.0
NC_038015.1	100	3853	2445	127	42	93.535	0.0
NC_038015.1	100	3853	2445	127	42	93.535	0.0
NC_038015.1	100	3853	2445	127	42	93.535	0.0
NC_038015.1	100	3853	2445	127	42	93.535	0.0
NC_038015.1	100	3853	2445	127	42	93.535	0.0
NC_038015.1	100	3853	2445	127	42	93.535	0.0
NC_038015.1	100	3853	2445	127	42	93.535	0.0
NC_038015.1	100	3853	2445	127	42	93.535	0.0
NC_038015.1	100	3853	2445	127	42	93.535	0.0
NC_038015.1	100	3853	2445	127	42	93.535	0.0
NC_038015.1	100	3853	2445	127	42	93.535	0.0
NC_038015.1	100	3853	2445	127	42	93.535	0.0
NC_038015.1	100	3853	2445	127	42	93.535	0.0
NC_038015.1	100	3853	2445	127	42	93.535	0.0
NC_038015.1	100	3853	2445	127	42	93.535	0.0
NC_038015.1	100	3853	2445	127	42	93.535	0.0
NC_038015.1	100	3853	2445	127	42	93.535	0.0
NC_038015.1	100	3853	2445	127	42	93.535	0.0
NC_038015.1	100	3853	2445	127	42	93.535	0.0
NC_038015.1	100	3853	2445	127	42	93.535	0.0
NC_038015.1	100	3853	2445	127	42	93.535	0.0
NC_038015.1	100	3853	2445	127	42	93.535	0.0
NC_038015.1	100	3853	2445	127	42	93.535	0.0
NC_038015.1	100	3853	2445	127	42	93.535	0.0
NC_038015.1	100	3853	2445	127	42	93.535	0.0
NC_038015.1	100	3853	2445	127	42	93.535	0.0
NC_038015.1	100	3853	2445	127	42	93.535	0.0
NC_038015.1	100	3853	2445	127	42	93.535	0.0
NC_038015.1	100	3853	2445	127	42	93.535	0.0
NC_038015.1	100	3853	2445	127	42	93.535	0.0
NC_038015.1	100	3853	2445	127	42	93.535	0.0
NC_038015.1	100	3853	2445	127	42	93.535	0.0
NC_038015.1	100	3853	2445	127	42	93.535	0.0
NC_038015.1	100	3853	2445	127	42	93.535	0.0
NC_038015.1	100	198	135	14	0	90.604	6.74e-46
NC_038015.1	100	169	124	9	6	89.209	5.28e-37
NC_038015.1	100	134	98	13	0	88.288	1.93e-26
QEPE01000006.1	100	3847	2453	125	48	93.412	0.0
QEPE01000006.1	100	3847	2453	125	48	93.412	0.0
QEPE01000006.1	100	3847	2453	125	48	93.412	0.0
QEPE01000006.1	100	3847	2453	125	48	93.412	0.0
QEPE01000006.1	100	3847	2453	125	48	93.412	0.0
QEPE01000006.1	100	3840	2452	125	49	93.374	0.0
QEPE01000006.1	100	3819	2448	126	51	93.257	0.0
JPIJ02000044.1	100	3847	2453	125	48	93.412	0.0
JPIJ02000044.1	100	3847	2453	125	48	93.412	0.0
JPIJ02000044.1	100	124	75	4	0	94.937	1.16e-23
JPIJ02000043.1	100	3847	2453	125	48	93.412	0.0
JPIJ02000043.1	100	3847	2453	125	48	93.412	0.0
JPIJ02000043.1	100	3788	2442	128	54	93.064	0.0
JPIJ02000042.1	100	3847	2453	125	48	93.412	0.0
JPIJ02000042.1	100	3847	2453	125	48	93.412	0.0
JPIJ02000041.1	100	3847	2453	125	48	93.412	0.0
JPIJ02000041.1	100	3847	2453	125	48	93.412	0.0
JPIJ02000041.1	100	3823	2450	125	52	93.262	0.0
WMHX01000045.1	100	3842	2468	130	51	93.167	0.0
JALHBX010000025.1	100	3834	2451	130	46	93.300	0.0
LDPL01000039.1	100	3834	2294	94	12	95.583	0.0
LDPL01000039.1	100	448	342	25	20	88.372	6.06e-121
JALHCC010000088.1	100	3829	2450	131	46	93.262	0.0
JALHBY010000001.1	100	3827	2458	124	55	93.212	0.0
SPDT01000017.1	100	3821	2466	127	57	93.057	0.0
SPDT01000017.1	100	3818	2466	127	58	93.022	0.0
SPDT01000017.1	100	3421	2274	116	76	92.214	0.0
SPDT01000006.1	100	3818	2461	133	51	93.043	0.0
SPDT01000006.1	100	3755	2460	122	73	92.655	0.0
SPDT01000013.1	100	3818	2466	127	58	93.022	0.0
SPDT01000013.1	100	3818	2466	127	58	93.022	0.0
SPDT01000013.1	100	3818	2466	127	58	93.022	0.0
SPDT01000013.1	100	3818	2466	127	58	93.022	0.0
SPDT01000013.1	100	3818	2466	127	58	93.022	0.0
SPDT01000013.1	100	3818	2466	127	58	93.022	0.0
VCCP01000006.1	100	3816	2446	145	36	93.110	0.0
VCCP01000006.1	100	641	404	26	2	93.519	2.59e-179
JAGPNK010000007.1	99	3812	2353	113	25	94.460	0.0
JAGPNK010000007.1	99	126	89	4	5	90.816	3.23e-24
JAOALB010000451.1	100	3810	2463	131	55	92.978	0.0
SPDT01000018.1	100	3808	2466	128	59	92.951	0.0
SPDT01000018.1	100	3781	2461	128	63	92.798	0.0
SPDT01000018.1	100	701	539	26	43	88.651	0.0
SPDT01000023.1	100	3808	2467	126	61	92.954	0.0
SPDT01000023.1	100	3755	2459	133	64	92.583	0.0
SPDT01000023.1	100	3522	2439	132	107	91.075	0.0
CP086365.1	97	3797	2316	95	28	94.957	0.0
CP086365.1	97	3792	2315	96	28	94.916	0.0
CP086365.1	97	111	87	6	6	87.879	9.03e-20
CP086365.1	97	111	87	6	6	87.879	9.03e-20
CP086360.1	97	3797	2316	95	28	94.957	0.0
CP086360.1	97	3797	2316	95	28	94.957	0.0
CP086360.1	97	3797	2316	95	28	94.957	0.0
CP086360.1	97	3797	2316	95	28	94.957	0.0
CP086360.1	97	111	87	6	6	87.879	9.03e-20
CP086360.1	97	111	87	6	6	87.879	9.03e-20
CP086360.1	97	111	87	6	6	87.879	9.03e-20
CP086360.1	97	111	87	6	6	87.879	9.03e-20
NC_063079.1	97	3797	2316	95	28	94.957	0.0
NC_063079.1	97	3792	2315	96	28	94.916	0.0
NC_063079.1	97	111	87	6	6	87.879	9.03e-20
NC_063079.1	97	111	87	6	6	87.879	9.03e-20
NC_063074.1	97	3797	2316	95	28	94.957	0.0
NC_063074.1	97	3797	2316	95	28	94.957	0.0
NC_063074.1	97	3797	2316	95	28	94.957	0.0
NC_063074.1	97	3797	2316	95	28	94.957	0.0
NC_063074.1	97	111	87	6	6	87.879	9.03e-20
NC_063074.1	97	111	87	6	6	87.879	9.03e-20
NC_063074.1	97	111	87	6	6	87.879	9.03e-20
NC_063074.1	97	111	87	6	6	87.879	9.03e-20
ABDG02000018.1	97	3795	2331	103	28	94.679	0.0
ABDG02000018.1	97	111	85	6	5	88.542	9.03e-20
NW_014013638.1	97	3795	2331	103	28	94.679	0.0
NW_014013638.1	97	111	85	6	5	88.542	9.03e-20
CAKNEU010000599.1	95	3794	2357	105	37	94.318	0.0
ANCB02000636.1	100	3792	2466	125	65	92.846	0.0
JAMFRD010000174.1	94	3790	2327	91	37	94.786	0.0
MU251324.1	100	3786	2452	132	55	92.914	0.0
NW_025764785.1	100	3786	2452	132	55	92.914	0.0
JABSTY010000224.1	97	3784	2329	105	28	94.598	0.0
JABSTY010000224.1	97	111	85	6	5	88.542	9.03e-20
JAEMHR010000101.1	100	3783	2451	134	54	92.876	0.0
SPDT01000022.1	100	3781	2464	127	65	92.771	0.0
SPDT01000022.1	100	3775	2462	130	63	92.731	0.0
SPDT01000022.1	100	2030	1605	109	115	87.753	0.0
CAKNET010000227.1	97	3779	2330	102	32	94.562	0.0
CAKNET010000227.1	97	110	86	7	5	87.755	3.25e-19
JAANBB010000831.1	97	3775	2328	93	39	94.634	0.0
JAANBB010000831.1	97	102	60	3	0	95.238	5.44e-17
PKSG01000010.1	100	3773	2440	142	45	92.882	0.0
JAJPEM010000006.1	97	3771	2326	107	28	94.514	0.0
JAJPEM010000006.1	97	3771	2327	106	29	94.517	0.0
JAJPEM010000006.1	97	3768	2327	106	30	94.478	0.0
JAJPEM010000006.1	97	111	85	6	5	88.542	9.03e-20
JAJPEM010000006.1	97	111	85	6	5	88.542	9.03e-20
JAJPEM010000006.1	97	111	85	6	5	88.542	9.03e-20
JAMYIC010000017.1	100	3768	2443	144	46	92.784	0.0
ANBJ01000189.1	97	3764	2315	97	33	94.683	0.0
ANBJ01000189.1	97	99.0	84	8	6	85.714	7.03e-16
ANBJ01000173.1	97	3764	2315	97	33	94.683	0.0
ANBJ01000173.1	97	3759	2314	98	33	94.642	0.0
ANBJ01000173.1	97	99.0	84	8	6	85.714	7.03e-16
ANBJ01000173.1	97	99.0	84	8	6	85.714	7.03e-16
CM034697.1	97	3762	2312	105	26	94.638	0.0
CM034697.1	97	3757	2311	106	26	94.597	0.0
CM034697.1	97	3716	2309	106	34	94.283	0.0
CM034697.1	97	108	85	7	5	87.629	1.17e-18
CM034697.1	97	108	85	7	5	87.629	1.17e-18
CM034697.1	97	108	85	7	5	87.629	1.17e-18
CM034697.1	97	54.7	32	0	1	96.970	0.015
BCGG01000020.1	97	3759	2326	108	31	94.361	0.0
BCGG01000020.1	97	111	85	6	5	88.542	9.03e-20
ANBJ01000187.1	97	3759	2315	96	35	94.644	0.0
ANBJ01000187.1	97	99.0	84	8	6	85.714	7.03e-16
OW971925.1	97	3759	2313	99	32	94.640	0.0
OW971925.1	97	3759	2313	99	32	94.640	0.0
OW971925.1	97	3759	2313	99	32	94.640	0.0
OW971925.1	97	3759	2313	99	32	94.640	0.0
OW971925.1	97	3759	2313	99	32	94.640	0.0
OW971925.1	97	3759	2313	99	32	94.640	0.0
OW971925.1	97	3759	2313	99	32	94.640	0.0
OW971925.1	97	3759	2313	99	32	94.640	0.0
OW971925.1	97	102	84	8	5	86.598	5.44e-17
OW971925.1	97	102	84	8	5	86.598	5.44e-17
OW971925.1	97	102	84	8	5	86.598	5.44e-17
OW971925.1	97	102	84	8	5	86.598	5.44e-17
OW971925.1	97	102	84	8	5	86.598	5.44e-17
OW971925.1	97	102	84	8	5	86.598	5.44e-17
OW971925.1	97	102	84	8	5	86.598	5.44e-17
OW971925.1	97	99.0	84	8	6	85.714	7.03e-16
JAAOZV010000010.1	97	3759	2316	108	26	94.531	0.0
JAAOZV010000010.1	97	3759	2316	108	26	94.531	0.0
JAAOZV010000010.1	97	99.0	84	8	6	85.714	7.03e-16
JAAOZV010000010.1	97	99.0	84	8	6	85.714	7.03e-16
MDJU01000880.1	97	3757	2311	106	26	94.597	0.0
MDJU01000880.1	97	108	85	7	5	87.629	1.17e-18
LCTT01000968.1	100	3757	2446	152	43	92.616	0.0
PXOA01000065.1	97	3755	2315	96	36	94.606	0.0
PXOA01000065.1	97	104	85	7	6	86.735	1.51e-17
CP075868.1	97	3755	2309	108	24	94.592	0.0
CP075868.1	97	3755	2309	108	24	94.592	0.0
CP075868.1	97	3755	2310	107	25	94.595	0.0
CP075868.1	97	3755	2309	108	24	94.592	0.0
CP075868.1	97	3749	2309	108	25	94.554	0.0
CP075868.1	97	3749	2309	108	25	94.554	0.0
CP075868.1	97	3749	2309	108	25	94.554	0.0
CP075868.1	97	108	85	7	5	87.629	1.17e-18
CP075868.1	97	108	85	7	5	87.629	1.17e-18
CP075868.1	97	108	85	7	5	87.629	1.17e-18
CP075868.1	97	108	85	7	5	87.629	1.17e-18
CP075868.1	97	108	85	7	5	87.629	1.17e-18
CP075868.1	97	108	85	7	5	87.629	1.17e-18
CP075868.1	97	108	85	7	5	87.629	1.17e-18
PXNZ01000067.1	97	3755	2315	96	36	94.606	0.0
PXNZ01000067.1	97	104	85	7	6	86.735	1.51e-17
LFMI01000005.1	97	3753	2312	100	32	94.599	0.0
LFMI01000005.1	97	99.0	84	8	6	85.714	7.03e-16
GL985064.1	97	3753	2312	100	32	94.599	0.0
GL985064.1	97	99.0	84	8	6	85.714	7.03e-16
NW_006711156.1	97	3753	2312	100	32	94.599	0.0
NW_006711156.1	97	99.0	84	8	6	85.714	7.03e-16
CM008060.1	100	3751	2462	134	65	92.522	0.0
SESN01000780.1	97	3751	2310	107	26	94.556	0.0
SESN01000780.1	97	108	85	7	5	87.629	1.17e-18
CP098270.1	100	3751	2446	150	46	92.581	0.0
CP098270.1	100	3738	2443	152	46	92.503	0.0
CP098270.1	100	3733	2444	150	49	92.471	0.0
CP098270.1	100	582	377	31	0	92.402	1.59e-161
CP098270.1	100	344	336	40	28	83.168	8.18e-90
NC_035795.1	100	3751	2462	134	65	92.522	0.0
LDEE01000003.1	100	3747	2444	141	53	92.646	0.0
LELE01000387.1	100	3746	2442	157	40	92.535	0.0
CP097977.1	100	3742	2446	145	52	92.546	0.0
CP097977.1	100	3703	2443	145	59	92.293	0.0
CP097977.1	100	3694	2441	143	62	92.252	0.0
CP097977.1	100	2076	2146	446	52	81.165	0.0
CP064809.1	100	3742	2443	156	42	92.503	0.0
CP064809.1	100	3742	2443	156	42	92.503	0.0
JAINEY010000007.1	97	3740	2310	101	33	94.517	0.0
JAINEY010000007.1	97	3736	2307	107	28	94.472	0.0
JAINEY010000007.1	97	3722	2307	101	36	94.394	0.0
JAINEY010000007.1	97	3720	2309	101	37	94.360	0.0
JAINEY010000007.1	97	99.0	84	8	6	85.714	7.03e-16
JAINEY010000007.1	97	99.0	84	8	6	85.714	7.03e-16
JAINEY010000007.1	97	99.0	84	8	6	85.714	7.03e-16
JAINEY010000007.1	97	99.0	84	8	6	85.714	7.03e-16
ABDF02000071.1	97	3736	2310	102	33	94.479	0.0
ABDF02000071.1	97	3736	2310	102	33	94.479	0.0
ABDF02000071.1	97	3736	2310	102	33	94.479	0.0
ABDF02000071.1	97	3736	2310	102	33	94.479	0.0
ABDF02000071.1	97	3736	2310	102	33	94.479	0.0
ABDF02000071.1	97	108	85	7	5	87.629	1.17e-18
ABDF02000071.1	97	108	85	7	5	87.629	1.17e-18
ABDF02000071.1	97	108	85	7	5	87.629	1.17e-18
ABDF02000071.1	97	108	85	7	5	87.629	1.17e-18
ABDF02000071.1	97	108	85	7	5	87.629	1.17e-18
JAFEKR010000121.1	100	3736	2442	157	42	92.465	0.0
JAFEKR010000121.1	100	3736	2442	157	42	92.465	0.0
JAFEKR010000121.1	100	3736	2442	157	42	92.465	0.0
JAFEKR010000121.1	100	3692	2434	165	42	92.162	0.0
NW_014013678.1	97	3736	2310	102	33	94.479	0.0
NW_014013678.1	97	3736	2310	102	33	94.479	0.0
NW_014013678.1	97	3736	2310	102	33	94.479	0.0
NW_014013678.1	97	3736	2310	102	33	94.479	0.0
NW_014013678.1	97	3736	2310	102	33	94.479	0.0
NW_014013678.1	97	108	85	7	5	87.629	1.17e-18
NW_014013678.1	97	108	85	7	5	87.629	1.17e-18
NW_014013678.1	97	108	85	7	5	87.629	1.17e-18
NW_014013678.1	97	108	85	7	5	87.629	1.17e-18
NW_014013678.1	97	108	85	7	5	87.629	1.17e-18
WXUD01000039.1	97	3735	2307	106	29	94.472	0.0
WXUD01000039.1	97	3735	2307	106	29	94.472	0.0
WXUD01000039.1	97	3735	2307	106	29	94.472	0.0
WXUD01000039.1	97	3735	2307	106	29	94.472	0.0
WXUD01000039.1	97	3735	2307	106	29	94.472	0.0
WXUD01000039.1	97	3735	2307	105	30	94.472	0.0
WXUD01000039.1	97	3729	2306	106	30	94.431	0.0
WXUD01000039.1	97	3725	2307	106	31	94.394	0.0
WXUD01000039.1	97	3723	2306	106	31	94.392	0.0
WXUD01000039.1	97	3722	2305	106	31	94.390	0.0
WXUD01000039.1	97	108	85	7	5	87.629	1.17e-18
WXUD01000039.1	97	108	85	7	5	87.629	1.17e-18
WXUD01000039.1	97	108	85	7	5	87.629	1.17e-18
WXUD01000039.1	97	108	85	7	5	87.629	1.17e-18
WXUD01000039.1	97	108	85	7	5	87.629	1.17e-18
WXUD01000039.1	97	108	85	7	5	87.629	1.17e-18
WXUD01000039.1	97	108	85	7	5	87.629	1.17e-18
WXUD01000039.1	97	108	85	7	5	87.629	1.17e-18
WXUD01000039.1	97	108	85	7	5	87.629	1.17e-18
WXUD01000039.1	97	102	84	7	6	86.598	5.44e-17
ML974120.1	97	3735	2307	106	29	94.472	0.0
ML974120.1	97	3304	2248	108	97	91.643	0.0
ML974120.1	97	113	85	7	4	88.542	2.51e-20
ML974120.1	97	97.1	84	6	8	85.714	2.53e-15
JAGIXG020000195.1	99	3735	2419	131	54	92.896	0.0
JANBXD010000004.1	100	3729	2436	146	50	92.553	0.0
JANBXD010000004.1	100	3711	2437	145	55	92.416	0.0
JANBXD010000004.1	100	3698	2436	147	56	92.308	0.0
JANBXD010000004.1	100	3698	2436	147	56	92.308	0.0
JANBXD010000004.1	100	3694	2435	150	54	92.270	0.0
JANBXD010000004.1	100	3692	2436	147	57	92.273	0.0
AFRD01000776.1	97	3727	2308	116	23	94.320	0.0
AFRD01000776.1	97	121	88	4	6	89.796	1.50e-22
CABFOC020000081.1	100	3725	2424	166	30	92.519	0.0
CABFOC020000080.1	100	3725	2424	166	30	92.519	0.0
CABFOC020000080.1	100	1650	973	35	4	96.146	0.0
CABFOC020000080.1	100	122	86	5	4	90.526	4.17e-23
CABFOC020000030.1	100	3725	2424	166	30	92.519	0.0
CABFOC020000030.1	100	2290	1604	137	36	90.264	0.0
CABFOC020000028.1	100	3725	2424	166	30	92.519	0.0
CABFOC020000028.1	100	3725	2424	166	30	92.519	0.0
CABFOC020000028.1	100	3725	2424	166	30	92.519	0.0
CABFOC020000028.1	100	3725	2424	166	30	92.519	0.0
CABFOC020000028.1	100	3725	2424	166	30	92.519	0.0
CABFOC020000028.1	100	3725	2424	166	30	92.519	0.0
CABFOC020000028.1	100	3725	2424	166	30	92.519	0.0
CABFOC020000028.1	100	3725	2424	166	30	92.519	0.0
CABFOC020000028.1	100	3725	2424	166	30	92.519	0.0
CABFOC020000026.1	100	3725	2424	166	30	92.519	0.0
CABFOC020000026.1	100	1068	635	26	2	95.777	0.0
CABFOC020000025.1	100	3725	2424	166	30	92.519	0.0
CABFOC020000025.1	100	2442	1416	47	0	96.787	0.0
CABFOC020000022.1	100	3725	2424	166	30	92.519	0.0
CABFOC020000022.1	100	3718	2423	166	31	92.481	0.0
CABFOC020000027.1	100	3723	2424	164	32	92.519	0.0
CABFOC020000027.1	100	3718	2423	166	31	92.481	0.0
JALHBU010000096.1	92	3722	2281	99	27	94.765	0.0
JAFEKR010000115.1	100	3720	2440	158	44	92.354	0.0
JAFEKR010000115.1	100	3712	2439	158	45	92.316	0.0
JAFEKR010000115.1	100	3687	2435	163	45	92.130	0.0
JAFEKR010000115.1	100	3650	2291	135	18	93.740	0.0
CABFOC020000033.1	100	3718	2423	166	31	92.481	0.0
CABFOC020000033.1	100	3639	2413	164	46	91.994	0.0
CABFOC020000029.1	100	3718	2423	166	31	92.481	0.0
CABFOC020000023.1	100	3711	2422	165	33	92.443	0.0
CABFOC020000023.1	100	3685	2420	166	37	92.261	0.0
JADCTT010000013.1	100	3709	2421	169	30	92.405	0.0
JADCTT010000013.1	100	3709	2421	169	30	92.405	0.0
JADCTT010000013.1	100	3701	2420	169	31	92.366	0.0
JADCTT010000013.1	100	3701	2420	169	31	92.366	0.0
JADCTT010000013.1	100	3696	2419	169	32	92.328	0.0
JADCTT010000013.1	100	3694	2421	169	33	92.299	0.0
JADCTT010000013.1	100	3692	2420	169	33	92.296	0.0
JADCTT010000013.1	100	1027	620	27	4	95.238	0.0
JADCTT010000013.1	100	472	296	18	2	93.671	3.60e-128
CABFOC020000024.1	100	3707	2422	165	34	92.407	0.0
CABFOC020000024.1	100	3699	2420	166	34	92.366	0.0
JFGX01000962.1	100	3705	2440	162	44	92.215	0.0
SRQK01000774.1	100	3705	2444	155	51	92.226	0.0
QERE01000236.1	100	3705	2444	155	51	92.226	0.0
SRQJ01000755.1	100	3705	2444	155	51	92.226	0.0
JALAAE010000006.1	100	3705	2441	156	49	92.252	0.0
SRQI01000525.1	100	3705	2444	155	51	92.226	0.0
SRQI01000525.1	100	3705	2444	155	51	92.226	0.0
SRQL01000969.1	100	3705	2444	155	51	92.226	0.0
NIWZ02000163.1	100	3703	2445	150	56	92.229	0.0
CP098284.1	100	3703	2441	149	55	92.287	0.0
CP098284.1	100	3694	2441	148	58	92.218	0.0
CP098284.1	100	3679	2438	149	59	92.139	0.0
CP098284.1	100	3663	2435	151	60	92.026	0.0
CP098284.1	100	3657	2435	151	61	91.991	0.0
JAKLMQ010000130.1	100	3701	2445	149	57	92.229	0.0
JADQAY010000046.1	100	3701	2445	149	57	92.229	0.0
PVQA01000083.1	99	3699	2197	87	8	95.855	0.0
PVQA01000083.1	99	357	264	23	10	88.889	1.05e-93
AZNG01000001.1	100	3698	2433	148	54	92.334	0.0
FYEV01001521.1	98	3698	2332	126	31	93.692	0.0
FYEV01001521.1	98	874	534	29	1	94.681	0.0
FYEV01001521.1	98	100	82	4	8	87.234	1.96e-16
JMNC01001122.1	100	3698	2440	149	56	92.250	0.0
AZHC01000090.1	97	3698	2307	120	26	94.048	0.0
AZHC01000090.1	97	745	728	130	26	82.353	0.0
AZHC01000090.1	97	248	166	16	0	91.209	6.60e-61
AZHC01000090.1	97	93.5	84	8	7	84.848	3.27e-14
NW_014574716.1	100	3698	2433	148	54	92.334	0.0
SRQB01000761.1	100	3696	2444	155	53	92.157	0.0
PXYO01000290.1	100	3696	2441	145	60	92.252	0.0
SRQG01000679.1	100	3694	2442	157	51	92.151	0.0
CP083250.1	100	3692	2436	161	46	92.168	0.0
CP083250.1	100	3692	2436	161	46	92.168	0.0
CP083250.1	100	3666	2432	161	50	92.017	0.0
JAMAJY010000122.1	100	3692	2446	147	61	92.163	0.0
JABUBV010000006.1	100	3692	2432	149	54	92.296	0.0
JABUBV010000006.1	100	3692	2432	149	54	92.296	0.0
JABUBV010000006.1	100	3692	2432	149	54	92.296	0.0
JABUBV010000006.1	100	3692	2432	149	54	92.296	0.0
JABUBV010000006.1	100	3692	2432	149	54	92.296	0.0
JABUBV010000006.1	100	3692	2432	149	54	92.296	0.0
JABUBV010000006.1	100	3692	2432	149	54	92.296	0.0
JABUBV010000006.1	100	3692	2432	149	54	92.296	0.0
JABUBV010000006.1	100	3687	2432	149	55	92.261	0.0
JABUBV010000006.1	100	3681	2431	149	56	92.223	0.0
JABUBV010000006.1	100	3675	2431	148	58	92.188	0.0
JABUBV010000006.1	100	3661	2432	146	63	92.086	0.0
JABUBV010000006.1	100	3661	2428	148	60	92.109	0.0
JABUBV010000003.1	100	3692	2432	149	54	92.296	0.0
JABUBV010000003.1	100	3692	2432	149	54	92.296	0.0
JABUBV010000003.1	100	3692	2432	149	54	92.296	0.0
JABUBV010000003.1	100	3692	2432	149	54	92.296	0.0
JABUBV010000003.1	100	3692	2432	149	54	92.296	0.0
JABUBV010000003.1	100	3692	2432	149	54	92.296	0.0
JABUBV010000003.1	100	3692	2432	149	54	92.296	0.0
JABUBV010000003.1	100	3657	2428	150	59	92.074	0.0
JABUBV010000018.1	100	3692	2432	149	54	92.296	0.0
JABUBV010000017.1	100	3692	2432	149	54	92.296	0.0
JABUBV010000017.1	100	3659	2430	147	62	92.080	0.0
JABUBV010000017.1	100	3650	2431	150	62	91.979	0.0
JABUBV010000017.1	100	3465	2427	153	98	90.627	0.0
JABUBV010000015.1	100	3692	2432	149	54	92.296	0.0
JABUBV010000015.1	100	3692	2432	149	54	92.296	0.0
JABUBV010000015.1	100	3692	2432	149	54	92.296	0.0
JABUBV010000015.1	100	3692	2432	149	54	92.296	0.0
JABUBV010000015.1	100	3692	2432	149	54	92.296	0.0
JABUBV010000015.1	100	3687	2431	151	53	92.258	0.0
JABUBV010000015.1	100	3245	2217	141	71	91.272	0.0
JABUBV010000015.1	100	222	160	20	0	88.889	4.00e-53
JABUBV010000014.1	100	3692	2432	149	54	92.296	0.0
JABUBV010000014.1	100	3692	2432	149	54	92.296	0.0
JABUBV010000014.1	100	3692	2432	149	54	92.296	0.0
JABUBV010000014.1	100	3692	2432	149	54	92.296	0.0
JABUBV010000014.1	100	3692	2432	149	54	92.296	0.0
JABUBV010000014.1	100	3692	2432	149	54	92.296	0.0
JABUBV010000014.1	100	3692	2432	149	54	92.296	0.0
JABUBV010000014.1	100	3687	2432	148	56	92.261	0.0
JABUBV010000014.1	100	3594	2427	148	74	91.619	0.0
SRQD01000677.1	100	3692	2444	155	54	92.122	0.0
SRPZ01000616.1	97	3688	2301	128	19	93.995	0.0
SRPZ01000616.1	97	99.0	84	8	6	85.714	7.03e-16
CP098294.1	100	3687	2441	150	58	92.148	0.0
CP098294.1	100	3681	2437	157	52	92.101	0.0
CP098294.1	100	3681	2440	152	57	92.110	0.0
CP098294.1	100	3681	2440	151	58	92.110	0.0
CP098294.1	100	3677	2437	153	56	92.101	0.0
CP098294.1	100	3672	2435	157	53	92.060	0.0
CP098294.1	100	3646	2429	160	54	91.903	0.0
CP098294.1	100	3640	2428	161	54	91.865	0.0
CM004176.1	100	3687	2436	146	59	92.238	0.0
CM004176.1	100	3687	2436	146	59	92.238	0.0
NC_054391.1	100	3687	2436	146	59	92.238	0.0
NC_054391.1	100	3687	2436	146	59	92.238	0.0
JACEFI010000005.1	100	3685	2429	152	52	92.252	0.0
SRQH01000942.1	100	3683	2441	157	53	92.078	0.0
SRQM01000717.1	100	3683	2441	157	53	92.078	0.0
SRQE01001096.1	100	3683	2441	157	53	92.078	0.0
CP072754.1	97	3681	2304	123	26	93.926	0.0
CP072754.1	97	3681	2304	123	26	93.926	0.0
CP072754.1	97	3681	2304	123	26	93.926	0.0
CP072754.1	97	3681	2304	123	26	93.926	0.0
CP072754.1	97	97.1	84	7	7	85.714	2.53e-15
CP072754.1	97	97.1	84	7	7	85.714	2.53e-15
CP072754.1	97	97.1	84	7	7	85.714	2.53e-15
CP072754.1	97	97.1	84	7	7	85.714	2.53e-15
JAIOWQ010000006.1	97	3681	2328	116	41	93.682	0.0
JAIOWQ010000006.1	97	678	420	24	2	94.170	0.0
JAIOWQ010000006.1	97	115	86	7	4	88.660	6.98e-21
JAIOWQ010000003.1	97	3681	2328	116	41	93.682	0.0
JAIOWQ010000003.1	97	115	86	7	4	88.660	6.98e-21
NC_057317.1	97	3681	2304	123	26	93.926	0.0
NC_057317.1	97	3681	2304	123	26	93.926	0.0
NC_057317.1	97	3681	2304	123	26	93.926	0.0
NC_057317.1	97	3681	2304	123	26	93.926	0.0
NC_057317.1	97	97.1	84	7	7	85.714	2.53e-15
NC_057317.1	97	97.1	84	7	7	85.714	2.53e-15
NC_057317.1	97	97.1	84	7	7	85.714	2.53e-15
NC_057317.1	97	97.1	84	7	7	85.714	2.53e-15
CP098279.1	100	3679	2435	164	46	92.060	0.0
CP098275.1	100	3679	2432	165	44	92.086	0.0
CP098275.1	100	3675	2434	163	47	92.057	0.0
CP098275.1	100	110	65	3	0	95.588	3.25e-19
CABFOC020000098.1	100	3679	2419	166	38	92.223	0.0
CABFOC020000098.1	100	289	263	32	17	84.295	3.89e-73
PXOC01000182.1	100	3679	2435	160	49	92.095	0.0
RQPE01000018.1	100	3677	2435	152	56	92.130	0.0
RQPE01000018.1	100	3672	2435	152	57	92.095	0.0
RQPE01000018.1	100	3672	2435	152	57	92.095	0.0
RQPE01000018.1	100	3672	2435	152	57	92.095	0.0
RQPE01000018.1	100	3672	2435	152	57	92.095	0.0
RQPE01000018.1	100	3672	2435	152	57	92.095	0.0
RQPE01000018.1	100	3672	2435	152	57	92.095	0.0
RQPE01000018.1	100	3672	2435	152	57	92.095	0.0
CP099635.1	100	3677	2434	165	45	92.057	0.0
CP099635.1	100	3674	2434	165	46	92.023	0.0
CP099635.1	100	3674	2434	165	46	92.023	0.0
CP097907.1	100	3677	2436	155	54	92.098	0.0
CP097907.1	100	3670	2435	155	55	92.060	0.0
CP097907.1	100	3668	2436	156	55	92.029	0.0
CP097907.1	100	3655	2433	158	55	91.950	0.0
CP097907.1	100	3653	2434	154	59	91.953	0.0
JAALXG010000005.1	100	3677	2443	151	60	92.050	0.0
JABAEC010000250.1	97	3674	2305	123	28	93.852	0.0
JABAEC010000250.1	97	113	86	5	6	88.660	2.51e-20
CM036091.1	97	3674	2295	119	27	94.019	0.0
CM036091.1	97	3672	2297	118	29	93.985	0.0
CM036091.1	97	3668	2297	118	30	93.947	0.0
CM036091.1	97	3661	2296	118	31	93.906	0.0
CM036091.1	97	3657	2295	120	30	93.865	0.0
CM036091.1	97	3629	2291	118	36	93.701	0.0
CM036091.1	97	2403	1550	88	29	92.981	0.0
CM036091.1	97	2401	1467	57	21	94.951	0.0
CM036091.1	97	111	85	6	5	88.542	9.03e-20
CM036091.1	97	111	85	6	5	88.542	9.03e-20
CM036091.1	97	111	85	6	5	88.542	9.03e-20
CM036091.1	97	111	85	6	5	88.542	9.03e-20
CM036091.1	97	111	85	6	5	88.542	9.03e-20
CM036091.1	97	111	85	6	5	88.542	9.03e-20
CM036091.1	97	111	85	6	5	88.542	9.03e-20
RQPE01000019.1	100	3672	2435	152	57	92.095	0.0
RQPE01000019.1	100	3672	2435	152	57	92.095	0.0
RQPE01000019.1	100	398	272	22	5	90.970	6.19e-106
RQPE01000017.1	100	3672	2435	152	57	92.095	0.0
RQPE01000017.1	100	3672	2435	152	57	92.095	0.0
RQPE01000017.1	100	3504	2424	152	89	90.957	0.0
RQPE01000017.1	100	60.2	32	0	0	100.000	3.32e-04
SRPP01000747.1	97	3670	2303	129	23	93.809	0.0
SRPP01000747.1	97	119	87	5	5	89.691	5.40e-22
LUFD01000069.1	100	3664	2435	149	61	92.060	0.0
CP031388.1	100	3663	2433	166	47	91.950	0.0
CP031388.1	100	3663	2433	166	47	91.950	0.0
CP031388.1	100	3663	2433	166	47	91.950	0.0
JABCKD010000014.1	99	3663	2050	21	10	98.510	0.0
JABCKD010000014.1	99	929	507	2	0	99.607	0.0
JAIZPD010000016.1	100	3661	2431	157	54	92.014	0.0
JAIZPD010000016.1	100	3648	2423	160	51	91.989	0.0
JAIZPD010000016.1	100	3646	2422	160	51	91.986	0.0
JAIZPD010000016.1	100	3633	2426	158	57	91.859	0.0
JAIZPD010000016.1	100	3620	2423	155	61	91.815	0.0
JAIZPD010000016.1	100	3613	2417	163	54	91.762	0.0
JAIZPD010000016.1	100	3609	2421	157	61	91.739	0.0
JAIZPD010000016.1	100	3603	2420	153	65	91.736	0.0
JAIZPD010000016.1	100	3600	2418	158	61	91.695	0.0
JAIZPD010000016.1	100	3596	2417	155	64	91.692	0.0
JAIZPD010000016.1	100	3568	2411	158	65	91.534	0.0
JAIZPD010000016.1	100	2885	1807	86	29	94.017	0.0
JAIZPD010000016.1	100	1967	1447	122	55	89.101	0.0
JAIZPD010000016.1	100	1290	775	31	6	95.443	0.0
JAIZPD010000016.1	100	568	566	73	45	82.749	4.46e-157
SRPO01000683.1	97	3661	2295	130	21	93.827	0.0
SRPO01000683.1	97	119	87	5	5	89.691	5.40e-22
NW_025408682.1	100	3661	2431	157	54	92.014	0.0
NW_025408682.1	100	3648	2423	160	51	91.989	0.0
NW_025408682.1	100	3646	2422	160	51	91.986	0.0
NW_025408682.1	100	3633	2426	158	57	91.859	0.0
NW_025408682.1	100	3620	2423	155	61	91.815	0.0
NW_025408682.1	100	3613	2417	163	54	91.762	0.0
NW_025408682.1	100	3609	2421	157	61	91.739	0.0
NW_025408682.1	100	3603	2420	153	65	91.736	0.0
NW_025408682.1	100	3600	2418	158	61	91.695	0.0
NW_025408682.1	100	3596	2417	155	64	91.692	0.0
NW_025408682.1	100	3568	2411	158	65	91.534	0.0
NW_025408682.1	100	2885	1807	86	29	94.017	0.0
NW_025408682.1	100	1967	1447	122	55	89.101	0.0
NW_025408682.1	100	1290	775	31	6	95.443	0.0
NW_025408682.1	100	568	566	73	45	82.749	4.46e-157
JFHB01000445.1	96	3659	2281	116	27	94.101	0.0
JFHB01000445.1	96	113	87	4	7	88.776	2.51e-20
JMNB01000202.1	93	3657	2281	124	21	94.023	0.0
WNLN01000607.1	100	3653	2429	163	50	91.938	0.0
SRPT01001355.1	93	3651	2301	132	24	93.651	0.0
SRPN01000647.1	97	3651	2294	132	21	93.747	0.0
SRPN01000647.1	97	119	87	5	5	89.691	5.40e-22
QLOO01004436.1	100	3650	2420	167	44	91.980	0.0
JABUBV010000016.1	100	3650	2428	152	59	92.005	0.0
JABUBV010000016.1	100	3639	2429	148	65	91.938	0.0
JABUBV010000016.1	100	3528	2425	155	82	91.097	0.0
JABUBV010000016.1	100	3485	2418	149	93	90.902	0.0
JABUBV010000016.1	100	3470	2414	151	93	90.820	0.0
SRPU01002473.1	97	3650	2290	137	16	93.737	0.0
SRPU01002473.1	97	110	86	7	5	87.755	3.25e-19
NRSZ01000054.1	100	3646	2418	158	51	92.044	0.0
SRQF01000982.1	97	3639	2296	134	23	93.600	0.0
SRQF01000982.1	97	119	87	5	5	89.691	5.40e-22
SRPQ01000938.1	97	3635	2294	134	23	93.594	0.0
SRPQ01000938.1	97	119	87	5	5	89.691	5.40e-22
KQ030526.1	100	3633	2434	156	62	91.780	0.0
KQ030526.1	100	193	120	8	0	93.750	3.14e-44
NRQP01000005.1	100	3631	2418	182	35	91.765	0.0
NRQP01000005.1	100	3627	2418	182	36	91.730	0.0
NRQP01000005.1	100	3537	2407	181	52	91.174	0.0
NRQP01000005.1	100	3284	2359	184	85	89.764	0.0
JAHLKD010000206.1	100	3631	2422	154	59	91.917	0.0
JAFEMN010000028.1	100	3629	2436	164	57	91.682	0.0
JAFEMN010000028.1	100	3624	2438	159	63	91.654	0.0
JAFEMN010000028.1	100	3624	2435	165	57	91.645	0.0
JAFEMN010000028.1	100	3624	2435	165	57	91.645	0.0
JAFEMN010000028.1	100	3624	2438	159	63	91.654	0.0
JAFEMN010000028.1	100	3624	2438	159	63	91.654	0.0
JAFEMN010000028.1	100	3624	2438	159	63	91.654	0.0
JAFEMN010000028.1	100	3624	2435	165	57	91.645	0.0
JAFEMN010000028.1	100	3624	2438	158	64	91.654	0.0
JAFEMN010000028.1	100	3624	2438	159	63	91.654	0.0
JAFEMN010000028.1	100	3622	2434	159	62	91.676	0.0
JAFEMN010000028.1	100	3618	2434	166	57	91.607	0.0
JAFEMN010000028.1	100	3618	2437	159	64	91.617	0.0
JAFEMN010000028.1	100	3618	2434	165	58	91.607	0.0
JAFEMN010000028.1	100	3602	2433	160	65	91.535	0.0
JAFEMN010000028.1	100	3596	2421	168	55	91.566	0.0
JAFEMN010000028.1	100	3517	2414	156	79	91.129	0.0
JAFEMN010000028.1	100	3435	2400	160	88	90.634	0.0
JAFEMN010000028.1	100	3402	2400	164	92	90.361	0.0
JAFEMN010000028.1	100	3397	2404	175	86	90.206	0.0
JAFEMN010000028.1	100	3391	2391	165	90	90.363	0.0
JAFEMN010000028.1	100	3391	2394	159	96	90.374	0.0
JAFEMN010000028.1	100	3347	2391	172	94	89.989	0.0
JAFEMN010000028.1	100	3347	2378	159	99	90.212	0.0
JAFEMN010000028.1	100	3341	2387	159	104	90.075	0.0
JAFEMN010000028.1	100	3339	2394	173	96	89.899	0.0
JAFEMN010000028.1	100	3286	2387	175	103	89.568	0.0
JAFEMN010000028.1	100	3264	2385	175	107	89.426	0.0
JAFEMN010000028.1	100	3253	2363	162	111	89.643	0.0
JAFEMN010000028.1	100	3253	2363	162	111	89.643	0.0
JAFEMN010000028.1	100	3210	2369	159	125	89.295	0.0
JAFEMN010000028.1	100	3206	2368	162	123	89.257	0.0
JAFEMN010000028.1	100	3192	2370	177	115	89.031	0.0
JAFEMN010000028.1	100	3155	2363	181	117	88.801	0.0
JAFEMN010000028.1	100	3155	2358	166	127	88.948	0.0
JAFEMN010000028.1	100	3155	2366	175	123	88.814	0.0
JAFEMN010000028.1	100	3155	2363	181	117	88.801	0.0
JAFEMN010000028.1	100	2974	2333	170	153	87.839	0.0
JAFEMN010000028.1	100	2931	2322	156	169	87.722	0.0
JAFEMN010000028.1	100	2736	2073	121	140	88.817	0.0
JAFEMN010000028.1	100	2736	2073	121	140	88.817	0.0
JAFEMN010000028.1	100	2736	2073	121	140	88.817	0.0
JAFEMN010000028.1	100	86.1	67	4	5	88.158	5.48e-12
JAFEMN010000028.1	100	86.1	67	4	5	88.158	5.48e-12
JAFEMN010000028.1	100	86.1	67	4	5	88.158	5.48e-12
LDPL01000008.1	100	3629	2185	95	12	95.332	0.0
LDPL01000008.1	100	1219	730	35	0	95.425	0.0
LDPL01000008.1	100	453	374	32	26	86.574	1.30e-122
LDPL01000008.1	100	267	156	6	0	96.296	1.82e-66
JAJIYY010000003.1	97	3629	2295	136	23	93.521	0.0
JAJIYY010000003.1	97	3629	2295	136	23	93.521	0.0
JAJIYY010000003.1	97	104	83	7	5	87.368	1.51e-17
JAJIYY010000003.1	97	104	83	7	5	87.368	1.51e-17
FYEU01000250.1	97	3627	2292	124	32	93.627	0.0
FYEU01000250.1	97	2678	1583	59	6	96.056	0.0
FYEU01000250.1	97	95.3	81	5	8	86.170	9.10e-15
JAFEMN010000033.1	100	3624	2438	159	63	91.654	0.0
JAFEMN010000033.1	100	3624	2438	159	63	91.654	0.0
JAFEMN010000033.1	100	3624	2438	159	63	91.654	0.0
JAFEMN010000033.1	100	3624	2435	165	57	91.645	0.0
JAFEMN010000033.1	100	3624	2438	159	63	91.654	0.0
JAFEMN010000033.1	100	292	212	22	4	89.076	3.01e-74
JAFEMN010000159.1	100	3624	2438	159	63	91.654	0.0
JAFEMN010000159.1	100	3624	2438	159	63	91.654	0.0
JAFEMN010000159.1	100	294	213	22	4	89.121	8.36e-75
JAFEMN010000151.1	100	3624	2438	159	63	91.654	0.0
JAFEMN010000151.1	100	3624	2438	159	63	91.654	0.0
JAFEMN010000146.1	100	3624	2438	159	63	91.654	0.0
JAFEMN010000146.1	100	337	339	42	29	82.683	1.37e-87
JABNMW010000047.1	97	3624	2299	126	34	93.493	0.0
JABNMW010000047.1	97	3203	2047	109	38	93.300	0.0
JABNMW010000047.1	97	82.4	78	7	8	83.871	7.08e-11
JABNMW010000047.1	97	80.5	77	7	8	83.696	2.55e-10
JABNMW010000046.1	97	3624	2299	126	34	93.493	0.0
JABNMW010000046.1	97	1469	880	41	1	95.445	0.0
JABNMW010000046.1	97	82.4	78	7	8	83.871	7.08e-11
JABNMW010000037.1	97	3624	2299	126	34	93.493	0.0
JABNMW010000037.1	97	3537	2292	126	50	92.869	0.0
JABNMW010000037.1	97	3498	2292	130	55	92.531	0.0
JABNMW010000037.1	97	76.8	78	7	9	82.979	3.30e-09
JABNMW010000003.1	97	3624	2299	126	34	93.493	0.0
JABNMW010000003.1	97	3624	2299	126	34	93.493	0.0
JABNMW010000003.1	97	3592	2295	130	36	93.255	0.0
JABNMW010000003.1	97	82.4	78	7	8	83.871	7.08e-11
JABNMW010000003.1	97	82.4	78	7	8	83.871	7.08e-11
JABNMW010000003.1	97	82.4	78	7	8	83.871	7.08e-11
JABNMW010000029.1	97	3624	2299	126	34	93.493	0.0
JABNMW010000029.1	97	3624	2299	126	34	93.493	0.0
JABNMW010000029.1	97	3496	2287	127	56	92.591	0.0
JABNMW010000029.1	97	82.4	78	7	8	83.871	7.08e-11
JABNMW010000029.1	97	82.4	78	7	8	83.871	7.08e-11
JABNMW010000029.1	97	82.4	78	7	8	83.871	7.08e-11
JABNMW010000018.1	97	3624	2299	126	34	93.493	0.0
JABNMW010000018.1	97	3624	2299	126	34	93.493	0.0
JABNMW010000018.1	97	3624	2299	126	34	93.493	0.0
JABNMW010000018.1	97	3253	2267	128	100	90.862	0.0
JABNMW010000018.1	97	82.4	78	7	8	83.871	7.08e-11
JABNMW010000018.1	97	82.4	78	7	8	83.871	7.08e-11
JABNMW010000018.1	97	82.4	78	7	8	83.871	7.08e-11
JABNMW010000018.1	97	82.4	78	7	8	83.871	7.08e-11
JABNMW010000017.1	97	3624	2299	126	34	93.493	0.0
JABNMW010000017.1	97	3622	2299	125	35	93.493	0.0
JABNMW010000017.1	97	3591	2296	126	40	93.258	0.0
JABNMW010000017.1	97	3561	2296	124	48	93.031	0.0
JABNMW010000017.1	97	82.4	78	7	8	83.871	7.08e-11
JABNMW010000017.1	97	82.4	78	7	8	83.871	7.08e-11
JABNMW010000017.1	97	82.4	78	7	8	83.871	7.08e-11
JABNMW010000017.1	97	82.4	78	7	8	83.871	7.08e-11
JABNMW010000012.1	97	3624	2299	126	34	93.493	0.0
JABNMW010000012.1	97	3624	2299	126	34	93.493	0.0
JABNMW010000012.1	97	3624	2299	126	34	93.493	0.0
JABNMW010000012.1	97	3624	2299	126	34	93.493	0.0
JABNMW010000012.1	97	3615	2299	126	36	93.417	0.0
JABNMW010000012.1	97	3302	2264	138	80	91.217	0.0
JABNMW010000012.1	97	82.4	78	7	8	83.871	7.08e-11
JABNMW010000012.1	97	82.4	65	8	2	86.667	7.08e-11
JABNMW010000012.1	97	82.4	78	7	8	83.871	7.08e-11
JABNMW010000012.1	97	82.4	78	7	8	83.871	7.08e-11
JABNMW010000012.1	97	82.4	78	7	8	83.871	7.08e-11
JABNMW010000012.1	97	82.4	78	7	8	83.871	7.08e-11
JABNMW010000025.1	97	3622	2299	125	35	93.493	0.0
JABNMW010000025.1	97	3605	2296	128	35	93.371	0.0
JABNMW010000025.1	97	3358	2277	132	78	91.556	0.0
JABNMW010000025.1	97	2209	1303	51	2	96.091	0.0
JABNMW010000025.1	97	82.4	78	7	8	83.871	7.08e-11
JABNMW010000025.1	97	82.4	78	7	8	83.871	7.08e-11
SRQA01001794.1	96	3622	2301	116	43	93.537	0.0
SRQA01001794.1	96	82.4	62	4	4	88.571	7.08e-11
NRQP01000009.1	100	3620	2417	182	37	91.692	0.0
NRQP01000009.1	100	3615	2417	180	40	91.657	0.0
JABNMW010000002.1	97	3618	2298	127	34	93.453	0.0
JABNMW010000002.1	97	82.4	78	7	8	83.871	7.08e-11
JABNMW010000030.1	97	3616	2298	126	35	93.453	0.0
JABNMW010000030.1	97	3546	2296	123	52	92.918	0.0
JABNMW010000030.1	97	3528	2294	122	56	92.799	0.0
JABNMW010000030.1	97	82.4	78	7	8	83.871	7.08e-11
JABNMW010000030.1	97	82.4	78	7	8	83.871	7.08e-11
JABNMW010000030.1	97	82.4	78	7	8	83.871	7.08e-11
SRPY01001176.1	97	3615	2297	130	32	93.412	0.0
SRPY01001176.1	97	104	86	6	7	86.869	1.51e-17
JADCQZ010000027.1	100	3613	2409	164	50	91.841	0.0
JAAVUB010000027.1	97	3613	2120	77	4	96.320	0.0
JAAVUB010000027.1	97	363	265	22	10	89.226	2.26e-95
JAAVUB010000027.1	97	67.6	38	1	0	97.436	1.98e-06
JAKLNE010000136.1	100	3613	2409	164	50	91.841	0.0
JALAIL010000532.1	93	3611	2283	125	31	93.604	0.0
JABNMW010000027.1	97	3611	2298	125	37	93.415	0.0
JABNMW010000027.1	97	3530	2290	127	50	92.825	0.0
JABNMW010000027.1	97	3314	2287	129	94	91.116	0.0
JABNMW010000027.1	97	82.4	78	7	8	83.871	7.08e-11
JABNMW010000027.1	97	82.4	78	7	8	83.871	7.08e-11
JABNMW010000027.1	97	82.4	78	7	8	83.871	7.08e-11
SRPW01002400.1	97	3611	2290	135	26	93.431	0.0
SRPW01002400.1	97	115	87	6	5	88.776	6.98e-21
JAMAKF010000043.1	100	3609	2426	162	59	91.651	0.0
JABNMW010000031.1	97	3607	2298	126	37	93.377	0.0
JABNMW010000031.1	97	3552	2295	126	48	92.953	0.0
JABNMW010000031.1	97	231	141	3	4	95.270	6.65e-56
JABNMW010000031.1	97	82.4	78	7	8	83.871	7.08e-11
JABNMW010000031.1	97	82.4	78	7	8	83.871	7.08e-11
JABNMW010000031.1	97	82.4	78	7	8	83.871	7.08e-11
RHKH01000374.1	92	3607	2248	131	13	93.980	0.0
SRPV01002220.1	93	3607	2283	145	16	93.412	0.0
JAFEME010000726.1	97	3605	2281	132	26	93.522	0.0
JAFEME010000726.1	97	95.3	82	8	6	85.417	9.10e-15
CABFOC020000032.1	100	3602	2406	164	51	91.797	0.0
CABFOC020000032.1	100	1144	897	105	27	87.172	0.0
NRQP01000008.1	100	3598	2412	178	43	91.607	0.0
NRQP01000008.1	100	3568	2407	180	46	91.417	0.0
NRQP01000008.1	100	3533	2407	172	60	91.209	0.0
NRQP01000008.1	100	3164	2355	192	103	88.868	0.0
NRQP01000008.1	100	2983	1892	101	30	93.524	0.0
NRQP01000008.1	100	2571	2297	186	213	85.200	0.0
JAKVPT010000017.1	100	3592	2434	162	66	91.435	0.0
JAKVPT010000017.1	100	3559	2429	161	72	91.247	0.0
JAKVPT010000017.1	100	3548	2428	162	73	91.175	0.0
JAKVPT010000014.1	100	3592	2434	162	66	91.435	0.0
JAKVPT010000014.1	100	3592	2434	162	66	91.435	0.0
JAKVPT010000014.1	100	3592	2434	162	66	91.435	0.0
JAKVPT010000014.1	100	3592	2434	162	66	91.435	0.0
JAKVPT010000014.1	100	3572	2434	161	71	91.298	0.0
JAKVPT010000013.1	100	3592	2434	162	66	91.435	0.0
JAKVPT010000013.1	100	3592	2434	162	66	91.435	0.0
JAKVPT010000013.1	100	3592	2434	162	66	91.435	0.0
JAKVPT010000013.1	100	3592	2434	162	66	91.435	0.0
JAKVPT010000013.1	100	3592	2434	162	66	91.435	0.0
JAKVPT010000013.1	100	3502	2423	162	81	90.885	0.0
JAKVPT010000012.1	100	3592	2434	162	66	91.435	0.0
JAKVPT010000012.1	100	3592	2434	162	66	91.435	0.0
JAKVPT010000012.1	100	3592	2434	162	66	91.435	0.0
JAKVPT010000012.1	100	3592	2434	162	66	91.435	0.0
JAKVPT010000012.1	100	3592	2434	162	66	91.435	0.0
JAKVPT010000012.1	100	3592	2434	162	66	91.435	0.0
JAKVPT010000012.1	100	2745	1658	71	12	95.233	0.0
JAKVPT010000012.1	100	1779	1381	130	63	87.738	0.0
JAKVPT010000011.1	100	3592	2434	162	66	91.435	0.0
JAKVPT010000011.1	100	3592	2434	162	66	91.435	0.0
JAKVPT010000011.1	100	3585	2433	162	67	91.397	0.0
JAKVPT010000011.1	100	329	325	31	34	83.333	2.29e-85
CM040342.1	100	3592	2434	162	66	91.435	0.0
CM040342.1	100	3592	2434	162	66	91.435	0.0
CM040342.1	100	3592	2434	162	66	91.435	0.0
CM040342.1	100	3592	2434	162	66	91.435	0.0
CM040342.1	100	1507	1228	126	64	86.601	0.0
CM040341.1	100	3592	2434	162	66	91.435	0.0
JABFMN010000028.1	100	3589	2102	68	9	96.466	0.0
JABFMN010000028.1	100	490	386	39	17	87.330	9.93e-134
JAHRHY010000039.1	100	3576	2418	166	60	91.452	0.0
JAHRHY010000039.1	100	3574	2282	131	34	93.257	0.0
JAHRHY010000039.1	100	3533	2278	131	41	92.980	0.0
JAHRHY010000039.1	100	3517	2280	134	43	92.796	0.0
JAHRHY010000039.1	100	3338	2126	123	29	93.327	0.0
JAHRHY010000039.1	100	3258	2255	149	77	90.891	0.0
JAHRHY010000039.1	100	65.8	52	7	1	86.667	7.13e-06
JANZYN010000259.1	97	3572	2274	136	27	93.311	0.0
JANZYN010000259.1	97	104	84	5	7	87.500	1.51e-17
JAKVPT010000015.1	100	3570	2431	164	68	91.288	0.0
JAKVPT010000015.1	100	3563	2431	161	72	91.254	0.0
JAKVPT010000015.1	100	3476	2279	141	46	92.417	0.0
CAGA01000149.1	91	3570	2239	129	19	93.800	0.0
RYZW01001856.1	100	3570	2412	168	57	91.468	0.0
RYZW01000175.1	100	3570	2412	168	57	91.468	0.0
RYZW01000175.1	100	3570	2412	168	57	91.468	0.0
NQYS01000011.1	97	3570	2298	125	46	93.074	0.0
NQYS01000011.1	97	3354	2042	98	12	94.888	0.0
NQYS01000011.1	97	102	84	7	6	86.598	5.44e-17
JALHCA010000986.1	92	3568	2272	111	47	93.498	0.0
NJEV01001218.1	97	3565	2284	127	40	93.186	0.0
NJEV01001218.1	97	102	89	8	7	85.577	5.44e-17
NIGB01000012.1	97	3565	2297	126	46	93.034	0.0
NIGB01000012.1	97	102	84	7	6	86.598	5.44e-17
NIGB01000012.1	97	84.2	52	1	2	94.545	1.97e-11
JAKVPT010000016.1	100	3565	2431	163	70	91.254	0.0
JAKVPT010000016.1	100	3546	2427	162	73	91.172	0.0
JAKVPT010000016.1	100	3537	2429	163	75	91.076	0.0
JAKVPT010000016.1	100	3520	2431	160	82	90.947	0.0
QAPG01001088.1	100	3565	2411	169	57	91.430	0.0
QAPF01001335.1	100	3559	2410	170	57	91.392	0.0
NQYR01000023.1	97	3555	2298	134	42	92.886	0.0
NQYR01000023.1	97	102	84	7	6	86.598	5.44e-17
DS231684.1	83	3544	2090	73	10	96.180	0.0
NW_001837906.1	83	3544	2090	73	10	96.180	0.0
AMCV02000075.1	100	3539	2408	171	60	91.247	0.0
AMCV02000075.1	100	2826	1736	94	7	94.502	0.0
JAAVMX010000019.1	100	3535	2406	187	47	91.136	0.0
JAAVMX010000019.1	100	3535	2406	187	47	91.136	0.0
JAAVMX010000019.1	100	3282	2392	191	93	89.387	0.0
JAAVMX010000019.1	100	3079	1975	105	39	93.204	0.0
JAAVMX010000019.1	100	303	321	42	29	81.888	1.39e-77
JAAVMX010000018.1	100	3535	2406	187	47	91.136	0.0
JAAVMX010000018.1	100	3535	2406	187	47	91.136	0.0
JAAVMX010000018.1	100	3535	2406	187	47	91.136	0.0
JAAVMX010000018.1	100	3378	2385	189	71	90.170	0.0
JAAVMX010000018.1	100	3334	2385	196	75	89.797	0.0
JAAVMX010000017.1	100	3535	2406	187	47	91.136	0.0
JAAVMX010000017.1	100	3535	2406	187	47	91.136	0.0
JAAVMX010000017.1	100	3535	2406	187	47	91.136	0.0
JAAVMX010000017.1	100	3535	2406	187	47	91.136	0.0
JAAVMX010000017.1	100	1103	673	33	4	94.789	0.0
JAAVMX010000008.1	100	3535	2406	187	47	91.136	0.0
JAAVMX010000008.1	100	3465	2396	191	55	90.689	0.0
JAAVMX010000008.1	100	274	158	5	0	96.933	1.09e-68
JAAVMX010000008.1	100	169	107	8	0	93.043	5.28e-37
JAAVMX010000002.1	100	3535	2406	187	47	91.136	0.0
JAAVMX010000002.1	100	3434	2395	193	60	90.446	0.0
JAAVMX010000002.1	100	198	120	4	2	95.238	6.74e-46
JAAVMX010000002.1	100	137	86	6	0	93.478	1.49e-27
QCWU01000007.1	100	3535	2402	175	55	91.261	0.0
QCWU01000007.1	100	3531	2402	175	56	91.227	0.0
QCWU01000007.1	100	3528	2401	176	56	91.189	0.0
QCWU01000007.1	100	3524	2401	175	57	91.189	0.0
QCWU01000007.1	100	3461	2402	175	71	90.710	0.0
QCWU01000007.1	100	2726	1680	93	7	94.382	0.0
QCWU01000007.1	100	91.6	55	3	0	94.828	1.18e-13
JABKKQ010000398.1	99	3535	2047	60	5	96.922	0.0
JABKKQ010000398.1	99	486	426	44	30	85.200	1.28e-132
CP077954.1	100	3535	2402	175	55	91.261	0.0
CP077954.1	100	3531	2402	175	56	91.227	0.0
CP077954.1	100	3531	2402	175	56	91.227	0.0
CP077954.1	100	3531	2403	173	58	91.230	0.0
CP077954.1	100	3483	2396	175	64	90.930	0.0
CP077954.1	100	91.6	55	3	0	94.828	1.18e-13
MASP02000184.1	100	3535	2403	177	54	91.230	0.0
LFRF01000005.1	100	3526	2199	115	24	94.055	0.0
LFRF01000005.1	100	387	317	30	19	86.612	1.34e-102
LFRF01000005.1	100	154	108	10	2	90.000	1.48e-32
JABNMW010000020.1	97	3522	2294	126	54	92.724	0.0
JABNMW010000020.1	97	3491	2282	126	56	92.614	0.0
JABNMW010000020.1	97	3384	2276	137	68	91.737	0.0
JABNMW010000020.1	97	82.4	78	7	8	83.871	7.08e-11
JABNMW010000020.1	97	80.5	65	7	3	86.667	2.55e-10
JABNMW010000020.1	97	75.0	78	5	11	82.979	1.19e-08
NJHP01000146.1	99	3491	2301	164	33	92.114	0.0
NJHP01000146.1	99	106	85	5	7	87.629	4.20e-18
LECQ01000016.1	99	3491	2308	164	36	92.026	0.0
LECQ01000016.1	99	104	84	5	7	87.500	1.51e-17
JADEZT010000010.1	100	3483	2304	164	36	92.013	0.0
JADEZT010000010.1	100	3478	2299	163	36	92.034	0.0
JADEZT010000010.1	100	3478	2299	163	36	92.034	0.0
JADEZT010000010.1	100	3476	2297	166	33	92.027	0.0
JADEZT010000010.1	100	3474	2399	175	67	90.837	0.0
JADEZT010000010.1	100	3472	2298	164	36	91.994	0.0
JADEZT010000010.1	100	3469	2299	163	38	91.960	0.0
JADEZT010000010.1	100	3469	2299	164	37	91.960	0.0
JADEZT010000010.1	100	3463	2295	165	36	91.947	0.0
JADEZT010000010.1	100	3461	2400	173	72	90.737	0.0
JADEZT010000010.1	100	3454	2400	175	72	90.669	0.0
JADEZT010000010.1	100	3446	2292	169	35	91.827	0.0
JADEZT010000010.1	100	3349	2296	164	62	91.039	0.0
JADEZT010000010.1	100	171	142	25	0	85.030	1.47e-37
JADEZT010000010.1	100	110	85	4	7	88.542	3.25e-19
JADEZT010000010.1	100	110	85	4	7	88.542	3.25e-19
JADEZT010000010.1	100	110	85	4	7	88.542	3.25e-19
JADEZT010000010.1	100	110	85	4	7	88.542	3.25e-19
JADEZT010000010.1	100	110	85	4	7	88.542	3.25e-19
JADEZT010000010.1	100	110	85	4	7	88.542	3.25e-19
JADEZT010000010.1	100	110	85	4	7	88.542	3.25e-19
JADEZT010000010.1	100	110	85	4	7	88.542	3.25e-19
JADEZT010000010.1	100	110	85	4	7	88.542	3.25e-19
JADEZT010000010.1	100	110	85	4	7	88.542	3.25e-19
PXOB01000154.1	99	3483	2205	133	21	93.472	0.0
PXOB01000154.1	99	159	209	29	26	79.167	3.18e-34
JAHSQG010000066.1	99	3482	2298	164	34	92.067	0.0
JAHSQG010000066.1	99	3482	2298	164	34	92.067	0.0
JAHSQG010000066.1	99	3458	2295	164	38	91.910	0.0
JAHSQG010000066.1	99	3374	2288	163	54	91.337	0.0
JAHSQG010000066.1	99	104	84	5	7	87.500	1.51e-17
JAHSQG010000066.1	99	104	84	5	7	87.500	1.51e-17
JAHSQG010000066.1	99	104	84	5	7	87.500	1.51e-17
JAHSQG010000064.1	99	3482	2302	166	34	92.006	0.0
JAHSQG010000064.1	99	3482	2302	166	34	92.006	0.0
JAHSQG010000064.1	99	3476	2302	166	35	91.970	0.0
JAHSQG010000064.1	99	3474	2301	166	35	91.966	0.0
JAHSQG010000064.1	99	3469	2300	166	36	91.926	0.0
JAHSQG010000064.1	99	104	84	5	7	87.500	1.51e-17
JAHSQG010000064.1	99	104	84	5	7	87.500	1.51e-17
JAHSQG010000064.1	99	104	84	5	7	87.500	1.51e-17
JAHSQG010000064.1	99	104	84	5	7	87.500	1.51e-17
JAHSQG010000064.1	99	100	84	5	8	86.598	1.96e-16
JAHSQG010000063.1	99	3482	2302	166	34	92.006	0.0
JAHSQG010000063.1	99	3482	2302	166	34	92.006	0.0
JAHSQG010000063.1	99	3482	2302	166	34	92.006	0.0
JAHSQG010000063.1	99	2322	1602	126	37	90.765	0.0
JAHSQG010000063.1	99	104	84	5	7	87.500	1.51e-17
JAHSQG010000063.1	99	104	84	5	7	87.500	1.51e-17
JAHSQG010000063.1	99	104	84	5	7	87.500	1.51e-17
JAHSQG010000063.1	99	104	84	5	7	87.500	1.51e-17
JAHSQG010000062.1	99	3482	2302	166	34	92.006	0.0
JAHSQG010000062.1	99	3480	2297	164	34	92.064	0.0
JAHSQG010000062.1	99	3470	2301	166	36	91.930	0.0
JAHSQG010000062.1	99	3406	2274	166	39	91.731	0.0
JAHSQG010000062.1	99	104	84	5	7	87.500	1.51e-17
JAHSQG010000062.1	99	104	84	5	7	87.500	1.51e-17
JAHSQG010000062.1	99	104	84	5	7	87.500	1.51e-17
JAHSQG010000062.1	99	104	84	5	7	87.500	1.51e-17
JAHSQG010000060.1	99	3482	2298	164	34	92.067	0.0
JAHSQG010000060.1	99	3476	2297	165	34	92.027	0.0
JAHSQG010000060.1	99	3448	2295	165	39	91.837	0.0
JAHSQG010000060.1	99	3373	2291	165	54	91.275	0.0
JAHSQG010000060.1	99	104	84	5	7	87.500	1.51e-17
JAHSQG010000060.1	99	104	84	5	7	87.500	1.51e-17
JAHSQG010000060.1	99	104	84	5	7	87.500	1.51e-17
JAHSQG010000060.1	99	104	84	5	7	87.500	1.51e-17
JAHSQG010000059.1	99	3482	2302	166	34	92.006	0.0
JAHSQG010000059.1	99	3482	2302	166	34	92.006	0.0
JAHSQG010000059.1	99	3482	2302	166	34	92.006	0.0
JAHSQG010000059.1	99	3482	2302	166	34	92.006	0.0
JAHSQG010000059.1	99	3482	2302	166	34	92.006	0.0
JAHSQG010000059.1	99	3482	2302	166	34	92.006	0.0
JAHSQG010000059.1	99	3474	2301	165	36	91.966	0.0
JAHSQG010000059.1	99	104	84	5	7	87.500	1.51e-17
JAHSQG010000059.1	99	104	84	5	7	87.500	1.51e-17
JAHSQG010000059.1	99	104	84	5	7	87.500	1.51e-17
JAHSQG010000059.1	99	104	84	5	7	87.500	1.51e-17
JAHSQG010000059.1	99	104	84	5	7	87.500	1.51e-17
JAHSQG010000059.1	99	104	84	5	7	87.500	1.51e-17
JAHSQG010000059.1	99	104	84	5	7	87.500	1.51e-17
JAHSQG010000058.1	99	3482	2298	164	34	92.067	0.0
JAHSQG010000058.1	99	3474	2297	164	35	92.027	0.0
JAHSQG010000058.1	99	3472	2298	164	36	91.994	0.0
JAHSQG010000058.1	99	104	84	5	7	87.500	1.51e-17
JAHSQG010000058.1	99	104	84	5	7	87.500	1.51e-17
JAHSQG010000058.1	99	104	84	5	7	87.500	1.51e-17
JAHSQG010000057.1	99	3482	2302	166	34	92.006	0.0
JAHSQG010000057.1	99	3482	2302	166	34	92.006	0.0
JAHSQG010000057.1	99	3482	2302	166	34	92.006	0.0
JAHSQG010000057.1	99	3469	2300	166	36	91.926	0.0
JAHSQG010000057.1	99	3452	2299	166	39	91.813	0.0
JAHSQG010000057.1	99	3445	2297	167	39	91.770	0.0
JAHSQG010000057.1	99	994	615	36	2	94.181	0.0
JAHSQG010000057.1	99	104	84	5	7	87.500	1.51e-17
JAHSQG010000057.1	99	104	84	5	7	87.500	1.51e-17
JAHSQG010000057.1	99	104	84	5	7	87.500	1.51e-17
JAHSQG010000057.1	99	104	84	5	7	87.500	1.51e-17
JAHSQG010000057.1	99	104	84	5	7	87.500	1.51e-17
JAHSQG010000057.1	99	104	84	5	7	87.500	1.51e-17
JAHSQG010000056.1	99	3482	2302	166	34	92.006	0.0
JAHSQG010000056.1	99	3482	2302	166	34	92.006	0.0
JAHSQG010000056.1	99	3482	2302	166	34	92.006	0.0
JAHSQG010000056.1	99	3470	2301	166	36	91.930	0.0
JAHSQG010000056.1	99	3463	2300	166	37	91.890	0.0
JAHSQG010000056.1	99	207	151	18	1	88.824	1.12e-48
JAHSQG010000056.1	99	104	84	5	7	87.500	1.51e-17
JAHSQG010000056.1	99	104	84	5	7	87.500	1.51e-17
JAHSQG010000056.1	99	104	84	5	7	87.500	1.51e-17
JAHSQG010000056.1	99	104	84	5	7	87.500	1.51e-17
JAHSQG010000056.1	99	104	84	5	7	87.500	1.51e-17
JAHSQG010000056.1	99	95.3	83	6	8	85.567	9.10e-15
JAHSQG010000054.1	99	3482	2298	164	34	92.067	0.0
JAHSQG010000054.1	99	3482	2298	164	34	92.067	0.0
JAHSQG010000054.1	99	3482	2298	164	34	92.067	0.0
JAHSQG010000054.1	99	3482	2298	164	34	92.067	0.0
JAHSQG010000054.1	99	3459	2296	164	38	91.914	0.0
JAHSQG010000054.1	99	104	84	5	7	87.500	1.51e-17
JAHSQG010000054.1	99	104	84	5	7	87.500	1.51e-17
JAHSQG010000054.1	99	104	84	5	7	87.500	1.51e-17
JAHSQG010000054.1	99	104	84	5	7	87.500	1.51e-17
JAHSQG010000054.1	99	104	84	5	7	87.500	1.51e-17
JAHSQG010000053.1	99	3482	2298	164	34	92.067	0.0
JAHSQG010000053.1	99	3470	2297	164	36	91.990	0.0
JAHSQG010000053.1	99	3133	1962	108	20	93.876	0.0
JAHSQG010000053.1	99	1910	1404	126	47	89.030	0.0
JAHSQG010000053.1	99	104	84	5	7	87.500	1.51e-17
JAHSQG010000053.1	99	104	84	5	7	87.500	1.51e-17
JAHSQG010000053.1	99	100	84	5	8	86.598	1.96e-16
JAHSQG010000051.1	99	3482	2298	164	34	92.067	0.0
JAHSQG010000051.1	99	3476	2298	164	35	92.030	0.0
JAHSQG010000051.1	99	3472	2298	164	36	91.994	0.0
JAHSQG010000051.1	99	3472	2298	164	36	91.994	0.0
JAHSQG010000051.1	99	104	84	5	7	87.500	1.51e-17
JAHSQG010000051.1	99	104	84	5	7	87.500	1.51e-17
JAHSQG010000051.1	99	104	84	5	7	87.500	1.51e-17
JAHSQG010000051.1	99	104	84	5	7	87.500	1.51e-17
JAHSQG010000048.1	99	3482	2298	164	34	92.067	0.0
JAHSQG010000048.1	99	3482	2298	164	34	92.067	0.0
JAHSQG010000048.1	99	3482	2298	164	34	92.067	0.0
JAHSQG010000048.1	99	3482	2298	164	34	92.067	0.0
JAHSQG010000048.1	99	3482	2298	164	34	92.067	0.0
JAHSQG010000048.1	99	3482	2298	164	34	92.067	0.0
JAHSQG010000048.1	99	3369	2262	165	43	91.579	0.0
JAHSQG010000048.1	99	3221	2049	130	18	93.264	0.0
JAHSQG010000048.1	99	104	84	5	7	87.500	1.51e-17
JAHSQG010000048.1	99	104	84	5	7	87.500	1.51e-17
JAHSQG010000048.1	99	104	84	5	7	87.500	1.51e-17
JAHSQG010000048.1	99	104	84	5	7	87.500	1.51e-17
JAHSQG010000048.1	99	104	84	5	7	87.500	1.51e-17
JAHSQG010000048.1	99	104	84	5	7	87.500	1.51e-17
JAHSQG010000048.1	99	104	84	5	7	87.500	1.51e-17
JAHSQG010000046.1	99	3482	2302	166	34	92.006	0.0
JAHSQG010000046.1	99	3482	2302	166	34	92.006	0.0
JAHSQG010000046.1	99	3482	2302	166	34	92.006	0.0
JAHSQG010000046.1	99	3463	2300	166	37	91.890	0.0
JAHSQG010000046.1	99	104	84	5	7	87.500	1.51e-17
JAHSQG010000046.1	99	104	84	5	7	87.500	1.51e-17
JAHSQG010000046.1	99	104	84	5	7	87.500	1.51e-17
JAHSQG010000046.1	99	104	84	5	7	87.500	1.51e-17
JAHSQG010000045.1	99	3482	2298	164	34	92.067	0.0
JAHSQG010000045.1	99	3482	2298	164	34	92.067	0.0
JAHSQG010000045.1	99	3415	2235	149	35	92.394	0.0
JAHSQG010000045.1	99	104	84	5	7	87.500	1.51e-17
JAHSQG010000045.1	99	104	84	5	7	87.500	1.51e-17
JAHSQG010000044.1	99	3482	2298	164	34	92.067	0.0
JAHSQG010000044.1	99	3482	2298	164	34	92.067	0.0
JAHSQG010000044.1	99	3482	2298	164	34	92.067	0.0
JAHSQG010000044.1	99	3482	2298	164	34	92.067	0.0
JAHSQG010000044.1	99	3482	2298	164	34	92.067	0.0
JAHSQG010000044.1	99	3482	2298	164	34	92.067	0.0
JAHSQG010000044.1	99	3470	2297	164	36	91.990	0.0
JAHSQG010000044.1	99	3437	2294	164	42	91.760	0.0
JAHSQG010000044.1	99	104	84	5	7	87.500	1.51e-17
JAHSQG010000044.1	99	104	84	5	7	87.500	1.51e-17
JAHSQG010000044.1	99	104	84	5	7	87.500	1.51e-17
JAHSQG010000044.1	99	104	84	5	7	87.500	1.51e-17
JAHSQG010000044.1	99	104	84	5	7	87.500	1.51e-17
JAHSQG010000044.1	99	104	84	5	7	87.500	1.51e-17
JAHSQG010000044.1	99	104	84	5	7	87.500	1.51e-17
JAHSQG010000036.1	99	3482	2302	166	34	92.006	0.0
JAHSQG010000036.1	99	3482	2302	166	34	92.006	0.0
JAHSQG010000036.1	99	3474	2301	166	35	91.966	0.0
JAHSQG010000036.1	99	104	84	5	7	87.500	1.51e-17
JAHSQG010000036.1	99	104	84	5	7	87.500	1.51e-17
JAHSQG010000036.1	99	104	84	5	7	87.500	1.51e-17
JAHSQG010000055.1	99	3480	2297	165	33	92.064	0.0
JAHSQG010000055.1	99	3476	2298	164	35	92.030	0.0
JAHSQG010000055.1	99	3474	2297	164	35	92.027	0.0
JAHSQG010000055.1	99	104	84	5	7	87.500	1.51e-17
JAHSQG010000055.1	99	104	84	5	7	87.500	1.51e-17
JAHSQG010000055.1	99	102	83	5	7	87.368	5.44e-17
JAHSQG010000055.1	99	91.6	70	3	6	88.608	1.18e-13
JADEZO010000008.1	99	3480	2305	164	37	91.979	0.0
JADEZO010000008.1	99	3480	2305	164	37	91.979	0.0
JADEZO010000008.1	99	3470	2305	163	40	91.906	0.0
JADEZO010000008.1	99	3467	2303	163	40	91.899	0.0
JADEZO010000008.1	99	3458	2303	164	41	91.826	0.0
JADEZO010000008.1	99	3456	2302	164	41	91.823	0.0
JADEZO010000008.1	99	3454	2301	164	41	91.820	0.0
JADEZO010000008.1	99	3439	2301	163	45	91.710	0.0
JADEZO010000008.1	99	3363	2218	147	41	92.186	0.0
JADEZO010000008.1	99	104	84	5	7	87.500	1.51e-17
JADEZO010000008.1	99	104	84	5	7	87.500	1.51e-17
JADEZO010000008.1	99	104	84	5	7	87.500	1.51e-17
JADEZO010000008.1	99	104	84	5	7	87.500	1.51e-17
JADEZO010000008.1	99	104	84	5	7	87.500	1.51e-17
JADEZO010000008.1	99	104	84	5	7	87.500	1.51e-17
JADEZO010000008.1	99	104	84	5	7	87.500	1.51e-17
JADEZO010000008.1	99	104	84	5	7	87.500	1.51e-17
SWKJ01000109.1	99	3463	2299	173	31	91.850	0.0
SWKJ01000109.1	99	104	83	7	5	87.368	1.51e-17
[truncated: 80 more rows]
