# Supplementary material for: Using nanopore sequencing to identify fungi from clinical samples with high phylogenetic resolution
Source: Sci Rep. 2023 Jun 16;13:9785. doi: 10.1038/s41598-023-37016-0 (PMC10275880; doi:10.1038/s41598-023-37016-0)
Supplement: Supplementary file 1 — Supplementary Information. [file 41598_2023_37016_MOESM1_ESM.zip › Supplementary_Information/Supplementary_Data/Data_S5_Mock_blast/results/Mock_RGN1_1_fmt0.txt]

BLASTN 2.13.0+


Reference: Zheng Zhang, Scott Schwartz, Lukas Wagner, and Webb
Miller (2000), "A greedy algorithm for aligning DNA sequences", J
Comput Biol 2000; 7(1-2):203-14.


Database: all.fna
           16,976,359 sequences; 173,045,930,078 total letters


Query= ITS2_1

Length=189
                                                                      Score     E
Sequences producing significant alignments:                          (Bits)  Value

JAIGNX010000036.1 Cutaneotrichosporon dermatis strain NICC30027 S...  350     1e-92
JAIGNX010000006.1 Cutaneotrichosporon dermatis strain NICC30027 S...  350     1e-92
JAMALN010001036.1 Cutaneotrichosporon sp. PK4640 ctg_1036, whole ...  326     2e-85
JAMYHH010000682.1 Pichia sp. F1605B ctg_682, whole genome shotgun...  326     2e-85
JAMALM010001433.1 Cutaneotrichosporon sp. P10-008 ctg_1433, whole...  326     2e-85
JAMAMB010000006.1 Trichosporonaceae sp. PL3408A ctg_6, whole geno...  316     1e-82
JAMAMA010000005.1 Trichosporonaceae sp. PDH3307A ctg_5, whole gen...  316     1e-82
BEDZ01000082.1 Cutaneotrichosporon cyanovorans DNA, scaffold: sca...  289     2e-74
BEDW01000020.1 Cutaneotrichosporon arboriformis DNA, scaffold: sc...  276     2e-70
JAMALP010000010.1 Cutaneotrichosporon sp. PT3311B ctg_10, whole g...  259     2e-65
JAMALO010000017.1 Cutaneotrichosporon sp. PA3318 ctg_17, whole ge...  259     2e-65
BEDY01000008.1 Vanrija fragicola DNA, scaffold: scaffold_8, strai...  244     5e-61
JAMYHM010000230.1 Apiotrichum sp. PA4207 ctg_230, whole genome sh...  241     7e-60
JAMYHL010000155.1 Apiotrichum sp. Y4204 ctg_155, whole genome sho...  241     7e-60
JAMYHP010000150.1 Apiotrichum sp. Y4201-1 ctg_150, whole genome s...  241     7e-60
JAMYHS010001152.1 Apiotrichum sp. Y3305A ctg_1152, whole genome s...  241     7e-60
JAMYHQ010001361.1 Apiotrichum sp. M3315A-1 ctg_1361, whole genome...  237     9e-59
JAMYHN010000191.1 Apiotrichum sp. PDH3304B ctg_191, whole genome ...  237     9e-59
JAMYHR010000054.1 Apiotrichum sp. PL3309B ctg_54, whole genome sh...  237     9e-59
JAMYHO010000241.1 Apiotrichum sp. PL3306B ctg_241, whole genome s...  237     9e-59
JAMALS010000003.1 Pascua sp. PK3308B-1 ctg_3, whole genome shotgu...  233     1e-57
JAMFRD010000198.1 Pascua sp. PH4015B ctg_199, whole genome shotgu...  233     1e-57
JAMALR010000011.1 Pascua sp. PH3313A ctg_11, whole genome shotgun...  233     1e-57
JAMALQ010000137.1 Pascua sp. PH3615 ctg_137, whole genome shotgun...  233     1e-57
JAMFRE010000187.1 Pascua sp. PL2904B ctg_187, whole genome shotgu...  233     1e-57
BEDX01000012.1 Cutaneotrichosporon daszewskae DNA, scaffold: scaf...  222     2e-54
PQXP01000239.1 Apiotrichum akiyoshidainum strain HP2023 Contig964...  220     9e-54
PQXP01000591.1 Apiotrichum akiyoshidainum strain HP2023 Contig143...  220     9e-54
PQXP01001050.1 Apiotrichum akiyoshidainum strain HP2023 Contig122...  220     9e-54
PQXP01001035.1 Apiotrichum akiyoshidainum strain HP2023 Contig111...  220     9e-54
PQXP01001036.1 Apiotrichum akiyoshidainum strain HP2023 Contig111...  220     9e-54
JALJEG010000101.1 Apiotrichum siamense strain L8in5 NODE_101_leng...  220     9e-54
JAMYHU010000003.1 Trichosporon sp. P6006 ctg_3, whole genome shot...  217     1e-52
JAMYHV010000178.1 Trichosporon sp. PG3703 ctg_178, whole genome s...  217     1e-52
JAMYHW010000003.1 Trichosporon sp. LN7006B ctg_3, whole genome sh...  217     1e-52
RSCE01000026.1 Apiotrichum porosum strain DSM 27194 scaffold_26, ...  217     1e-52
RSCE01000022.1 Apiotrichum porosum strain DSM 27194 scaffold_22, ...  217     1e-52
NW_021167133.1 Apiotrichum porosum strain DSM 27194 chromosome Un...  217     1e-52
NW_021167129.1 Apiotrichum porosum strain DSM 27194 chromosome Un...  217     1e-52
QPMP01000167.1 Colletotrichum tropicale strain CgS9275 KSG_CgS927...  211     5e-51
JH977602.1 Trichosporon asahii var. asahii CBS 2479 unplaced geno...  211     5e-51
NW_014040855.1 Trichosporon asahii var. asahii CBS 2479 unplaced ...  211     5e-51
PQXP01000946.1 Apiotrichum akiyoshidainum strain HP2023 Contig121...  209     2e-50
JAMALZ010000002.1 Trichosporon sp. PB005A ctg_2, whole genome sho...  206     2e-49
QKWK01000021.1 Vanrija humicola strain CBS 4282 CBS4282_scaffold2...  185     3e-43
PQXP01000592.1 Apiotrichum akiyoshidainum strain HP2023 Contig268...  180     1e-41
NBSH01000033.1 Kockovaella imperatae strain NRRL Y-17943 BD324sca...  158     7e-35
NBSH01000032.1 Kockovaella imperatae strain NRRL Y-17943 BD324sca...  158     7e-35
NW_019028973.1 Kockovaella imperatae strain NRRL Y-17943 chromoso...  158     7e-35
NW_019028972.1 Kockovaella imperatae strain NRRL Y-17943 chromoso...  158     7e-35
RSCD01000041.1 Saitozyma podzolica strain DSM 27192 scaffold_41, ...  152     3e-33
RSCD01000010.1 Saitozyma podzolica strain DSM 27192 scaffold_10, ...  152     3e-33
JALAIP010002631.1 Caloplaca aegaea isolate LIQ143CAAG scaffold_26...  134     1e-27
MCFC01000139.1 Naematelia encephala strain 68-887.2 BCR39scaffold...  115     4e-22
JALAIM010001695.1 Xanthoria sp. 1 TBL-2021 isolate LIQ80XSP scaff...  113     2e-21
JAMRJJ010000019.1 Dioszegia hungarica strain Y1 Contig5, whole ge...  111     5e-21
JAKFAO010000004.1 Naematelia aurantialba strain NX-20 Contig4, wh...  108     7e-20
JAMRJJ010000013.1 Dioszegia hungarica strain Y1 Contig24, whole g...  108     7e-20
JAMRJJ010000020.1 Dioszegia hungarica strain Y1 Contig23, whole g...  108     7e-20
JAMRJJ010000007.1 Dioszegia hungarica strain Y1 Contig22, whole g...  108     7e-20
JAMRJJ010000023.1 Dioszegia hungarica strain Y1 Contig21, whole g...  108     7e-20
JAMRJJ010000024.1 Dioszegia hungarica strain Y1 Contig20, whole g...  108     7e-20
JAMRJJ010000004.1 Dioszegia hungarica strain Y1 Contig19, whole g...  108     7e-20
JAAAXZ010000726.1 Podosphaera xanthii isolate Wanju2017 POXAN0074...  99.0    4e-17
JAHXHD010001605.1 Papiliotrema terrestris strain LS28 unplaced-10...  93.5    2e-15
CP086717.1 Vanrija pseudolonga isolate DUCC4014 chromosome 4          93.5    2e-15
JAIFAB010000018.1 Filobasidium floriforme strain CBS 6241 HD553sc...  89.8    3e-14
NW_025763639.1 Filobasidium floriforme strain CBS 6241 chromosome...  89.8    3e-14
JH795862.1 Dacryopinax primogenitus strain DJM-731 SS1 chromosome...  86.1    3e-13
NW_024467205.1 Dacryopinax primogenitus strain DJM-731 SS1 chromo...  86.1    3e-13
JAKLLX010000014.1 Fungal sp. FJI-L2-BK-P3 NODE_14_length_362002_c...  84.2    1e-12
JAKMXP010000019.1 Microbotryum violaceum strain 01510_a1 MvSilpar...  84.2    1e-12
JAKMXP010000018.1 Microbotryum violaceum strain 01510_a1 MvSilpar...  84.2    1e-12
JAKMXP010000014.1 Microbotryum violaceum strain 01510_a1 MvSilpar...  84.2    1e-12
JAKMXP010000006.1 Microbotryum violaceum strain 01510_a1 MvSilpar...  84.2    1e-12
QPFY01000001.1 Microbotryum silenes-acaulis strain 1248 MvSa-1248...  82.4    4e-12
JAHWDX010000017.1 Microbotryum intermedium strain 1389 MvSilvul-0...  82.4    4e-12
JAHWDX010000016.1 Microbotryum intermedium strain 1389 MvSilvul-0...  82.4    4e-12
JAHWDX010000015.1 Microbotryum intermedium strain 1389 MvSilvul-0...  82.4    4e-12
JAHWDX010000014.1 Microbotryum intermedium strain 1389 MvSilvul-0...  82.4    4e-12
JAJONI010001993.1 Pezicula rhizophila strain FLR13 Scaffold1993, ...  82.4    4e-12
JAMRJJ010000016.1 Dioszegia hungarica strain Y1 Contig9, whole ge...  82.4    4e-12
QLPO01000267.1 Stropharia rugosoannulata strain MG69 scaffold313_...  82.4    4e-12
KZ627157.1 Glaciozyma antarctica PI12 unplaced genomic scaffold s...  82.4    4e-12
JALBUQ010000245.1 Pseudohyphozyma bogoriensis strain ATCC 18809 N...  82.4    4e-12
JALBUQ010000185.1 Pseudohyphozyma bogoriensis strain ATCC 18809 N...  82.4    4e-12
JALBUQ010000147.1 Pseudohyphozyma bogoriensis strain ATCC 18809 N...  82.4    4e-12
BHFW01000088.1 Pleurotus citrinopileatus HfpriPC05-1-Y1 DNA, unit...  82.4    4e-12
BHFW01000070.1 Pleurotus citrinopileatus HfpriPC05-1-Y1 DNA, unit...  82.4    4e-12
BHFW01000058.1 Pleurotus citrinopileatus HfpriPC05-1-Y1 DNA, unit...  82.4    4e-12
BHFW01000053.1 Pleurotus citrinopileatus HfpriPC05-1-Y1 DNA, unit...  82.4    4e-12
BHFW01000035.1 Pleurotus citrinopileatus HfpriPC05-1-Y1 DNA, unit...  82.4    4e-12
BHFW01000033.1 Pleurotus citrinopileatus HfpriPC05-1-Y1 DNA, unit...  82.4    4e-12
BHFW01000020.1 Pleurotus citrinopileatus HfpriPC05-1-Y1 DNA, unit...  82.4    4e-12
BHFW01000006.1 Pleurotus citrinopileatus HfpriPC05-1-Y1 DNA, unit...  82.4    4e-12
FMWQ01000056.1 Microbotryum saponariae genome assembly, contig: M...  82.4    4e-12
KQ474094.1 Rhodotorula graminis WP1 unplaced genomic scaffold RHO...  80.5    2e-11
SJRY01000318.1 Macrocybe gigantea strain wHADPI064398-61 scaffold...  80.5    2e-11
SJRY01000317.1 Macrocybe gigantea strain wHADPI064398-61 scaffold...  80.5    2e-11
SJRY01000200.1 Macrocybe gigantea strain wHADPI064398-61 scaffold...  80.5    2e-11
MWVB01000024.1 Leucosporidium scottii strain PYCC 4405 NODE_24_le...  80.5    2e-11
CDLV01000017.1 Microbotryum violaceum p1A1 Lamole genome assembly...  80.5    2e-11
QPIF01000122.1 Microbotryum silenes-dioicae strain 1303 MvSdioica...  80.5    2e-11
QPIF01000094.1 Microbotryum silenes-dioicae strain 1303 MvSdioica...  80.5    2e-11
QPIF01000045.1 Microbotryum silenes-dioicae strain 1303 MvSdioica...  80.5    2e-11
QPIF01000030.1 Microbotryum silenes-dioicae strain 1303 MvSdioica...  80.5    2e-11
JAGYWK010000084.1 Rhodotorula sp. VS67 NODE_84_length_33207_cov_2...  80.5    2e-11
JAMALD010000046.1 Rhodotorula sp. S30-09 ctg_46, whole genome sho...  80.5    2e-11
JANBVD010000023.1 Rhodotorula mucilaginosa strain JY1105 tig00000...  80.5    2e-11
JANBVD010000022.1 Rhodotorula mucilaginosa strain JY1105 tig00000...  80.5    2e-11
JANBVD010000014.1 Rhodotorula mucilaginosa strain JY1105 tig00000...  80.5    2e-11
JANBVD010000013.1 Rhodotorula mucilaginosa strain JY1105 tig00000...  80.5    2e-11
CAKKSX020000011.1 Rhodotorula glutinis strain CBS 20 genome assem...  80.5    2e-11
JANIBP010000032.1 Rhodotorula sphaerocarpa strain GDMCC 60679 sca...  80.5    2e-11
JANIBP010000029.1 Rhodotorula sphaerocarpa strain GDMCC 60679 sca...  80.5    2e-11
JANIBP010000028.1 Rhodotorula sphaerocarpa strain GDMCC 60679 sca...  80.5    2e-11
JANIBP010000022.1 Rhodotorula sphaerocarpa strain GDMCC 60679 sca...  80.5    2e-11
JANIBP010000011.1 Rhodotorula sphaerocarpa strain GDMCC 60679 sca...  80.5    2e-11
JACWFO010000095.1 Leucosporidium yakuticum strain VS III D KN 2 V...  80.5    2e-11
SOZI01000280.1 Rhodotorula diobovata strain UCD-FST 08-225 DMC30s...  80.5    2e-11
JAKEZK010000138.1 Rhodotorula sp. CC01 NODE_147_length_2205_cov_5...  80.5    2e-11
QYSD01000090.1 Rhodotorula sp. ZM1 ZM1_90, whole genome shotgun s...  80.5    2e-11
JAIHLT010000016.1 Inonotus obliquus strain CT5 ctg16, whole genom...  80.5    2e-11
NW_017264949.1 Rhodotorula graminis WP1 unplaced genomic scaffold...  80.5    2e-11
LXFE01000067.1 Neolecta irregularis DAH-3 scaffold_300, whole gen...  78.7    6e-11
JAHWDV010000018.1 Microbotryum scabiosae strain 1118 MvKn-1118-A2...  78.7    6e-11
JAHWDV010000017.1 Microbotryum scabiosae strain 1118 MvKn-1118-A2...  78.7    6e-11
JAHWDX010000021.1 Microbotryum intermedium strain 1389 MvSilvul-0...  78.7    6e-11
MVAI01000457.1 Phaffia tasmanica strain CBS 14096 NODE_464_length...  78.7    6e-11
JAMALH010000007.1 Filobasidiaceae sp. PG3902-1 ctg_7, whole genom...  78.7    6e-11
PJQD01000066.1 Rhodotorula taiwanensis strain MD1149 RTAI_MD1149_...  78.7    6e-11
JACGZH010000010.1 Phaffia rhodozyma strain CBS 6938 QXden1.PacBio...  78.7    6e-11
JACGZH010000007.1 Phaffia rhodozyma strain CBS 6938 QXden1.PacBio...  78.7    6e-11
JACGZH010000006.1 Phaffia rhodozyma strain CBS 6938 QXden1.PacBio...  78.7    6e-11
JACGZH010000019.1 Phaffia rhodozyma strain CBS 6938 QXden1.PacBio...  78.7    6e-11
JACGZH010000018.1 Phaffia rhodozyma strain CBS 6938 QXden1.PacBio...  78.7    6e-11
JACGZH010000015.1 Phaffia rhodozyma strain CBS 6938 QXden1.PacBio...  78.7    6e-11
JACGZH010000014.1 Phaffia rhodozyma strain CBS 6938 QXden1.PacBio...  78.7    6e-11
JACGZH010000013.1 Phaffia rhodozyma strain CBS 6938 QXden1.PacBio...  78.7    6e-11
JACGZH010000001.1 Phaffia rhodozyma strain CBS 6938 QXden1.PacBio...  78.7    6e-11
MVAH01000408.1 Phaffia australis strain CBS 14095 NODE_414_length...  78.7    6e-11
JAEBUP010000011.1 Amanita molliuscula strain LH00009 Contig11, wh...  78.7    6e-11
WIUZ02000063.1 Thelephora terrestris strain UH-Tt-Lm1 BJ322scaffo...  78.7    6e-11
WIUZ02000062.1 Thelephora terrestris strain UH-Tt-Lm1 BJ322scaffo...  78.7    6e-11
WIUZ02000006.1 Thelephora terrestris strain UH-Tt-Lm1 BJ322scaffo...  78.7    6e-11
WIUZ02000036.1 Thelephora terrestris strain UH-Tt-Lm1 BJ322scaffo...  78.7    6e-11
WIUZ02000032.1 Thelephora terrestris strain UH-Tt-Lm1 BJ322scaffo...  78.7    6e-11
JAMALI010000176.1 Filobasidiaceae sp. PT2105A ctg_176, whole geno...  78.7    6e-11
QGMH01000668.1 Lachnellula hyalina strain CBS 185.66 contig00668,...  78.7    6e-11
NW_022157782.1 Lachnellula hyalina strain CBS 185.66 chromosome U...  78.7    6e-11
JABRWF010000005.1 Athelia rolfsii isolate GP3 Contig5, whole geno...  76.8    2e-10
PPJG01000111.1 Blastobotrys serpentis strain NRRL Y-48249 flatten...  76.8    2e-10
WSTI01002812.1 Ceratobasidium sp. 423 scaffold_11246, whole genom...  76.8    2e-10
SEOQ01000808.1 Dentipellis fragilis strain DSM 105465 Contig_808,...  76.8    2e-10
JADCUA010000030.1 Rhodofomes roseus strain CIRM-BRFM 1785 C8Q71sc...  76.8    2e-10
JSYW01000167.1 Lentinus polychrous strain BCC7694 contig00167, wh...  76.8    2e-10
QCWT01000098.1 Pleurotus tuoliensis strain JKBL130LB Contig_99, w...  76.8    2e-10
QCWT01000106.1 Pleurotus tuoliensis strain JKBL130LB Contig_107, ...  76.8    2e-10
JABBWI010000070.1 Suillus subluteus strain FC464 F4604scaffold_70...  76.8    2e-10
KV454270.1 Saitoella complicata NRRL Y-17804 unplaced genomic sca...  76.8    2e-10
KE007261.1 Wallemia ichthyophaga EXF-994 unplaced genomic scaffol...  76.8    2e-10
PPJQ02000060.1 Kockiozyma suomiensis strain NRRL Y-17356 NODE_60_...  76.8    2e-10
QLOV01005045.1 Pleurotus platypus strain MG11 scaffold9244_cov263...  76.8    2e-10
JAMAKY010000122.1 Cystobasidiaceae sp. P9004 ctg_122, whole genom...  76.8    2e-10
LS992273.1 [Candida] hispaniensis strain CBS 9996 genome assembly...  76.8    2e-10
FM992695.1 Candida dubliniensis CD36 chromosome R, complete sequence  76.8    2e-10
CVRC01301917.1 Tubaria furfuracea genome assembly Tubaria_l100.fa...  76.8    2e-10
SJKF01000009.1 Pleurotus pulmonarius strain PM_ss5 scaffold_9, wh...  76.8    2e-10
CAJVQF010000101.1 Candida sanyaensis strain UCD423 genome assembl...  76.8    2e-10
CAJVQF010000056.1 Candida sanyaensis strain UCD423 genome assembl...  76.8    2e-10
CAJVQF010000008.1 Candida sanyaensis strain UCD423 genome assembl...  76.8    2e-10
SFCI01000210.1 Hericium alpestre strain DSM 108284 Contig_210, wh...  76.8    2e-10
QLPH01027625.1 Cantharellus lutescens strain MG144 scaffold40597_...  76.8    2e-10
BROO01000005.1 Cystobasidium tubakii 9A-1 DNA, scaffold_5, whole ...  76.8    2e-10
JACWFZ010000022.1 Cystobasidium slooffiae strain I2-R3 I2-R3_cont...  76.8    2e-10
QLON01001433.1 Termitomyces heimii strain MG15 scaffold1633_cov18...  76.8    2e-10
QLON01001093.1 Termitomyces heimii strain MG15 scaffold1221_cov56...  76.8    2e-10
JADNYI010000904.1 Infundibulicybe gibba strain IJFM A808 BD779sca...  76.8    2e-10
JADNYI010000882.1 Infundibulicybe gibba strain IJFM A808 BD779sca...  76.8    2e-10
JADNYI010000868.1 Infundibulicybe gibba strain IJFM A808 BD779sca...  76.8    2e-10
JADNYI010000867.1 Infundibulicybe gibba strain IJFM A808 BD779sca...  76.8    2e-10
JADNYI010000676.1 Infundibulicybe gibba strain IJFM A808 BD779sca...  76.8    2e-10
JADNYI010000631.1 Infundibulicybe gibba strain IJFM A808 BD779sca...  76.8    2e-10
JADNYI010000559.1 Infundibulicybe gibba strain IJFM A808 BD779sca...  76.8    2e-10
KZ110649.1 Postia placenta MAD-698-R-SB12 unplaced genomic scaffo...  76.8    2e-10
JAKKCX010000017.1 Dipodascus ghanensis strain CBS 11010 Contig_00...  76.8    2e-10
JAKKCX010000015.1 Dipodascus ghanensis strain CBS 11010 Contig_00...  76.8    2e-10
JAKKCX010000012.1 Dipodascus ghanensis strain CBS 11010 Contig_00...  76.8    2e-10
JAKKCX010000007.1 Dipodascus ghanensis strain CBS 11010 Contig_00...  76.8    2e-10
RCHG01003737.1 Mycena citricolor strain CBS 193.57 8214_5M_rep_c3...  76.8    2e-10
QUOP01000211.1 Hericium coralloides strain tvtc0002 Contig211, wh...  76.8    2e-10
CP015465.1 Agaricus bisporus var. bisporus H97 chromosome 9, part...  76.8    2e-10
QLOM01009230.1 Termitomyces sp. MG148 scaffold12241_cov99, whole ...  76.8    2e-10
HE797234.1 Fibroporia radiculosa TFFH 294 genomic supercontigs, s...  76.8    2e-10
SWKT01000191.1 Neopestalotiopsis sp. 37M scaffold_191, whole geno...  76.8    2e-10
JAGYZC010000040.1 Termitomyces sp. 'cryptogamus' strain P5 scaffo...  76.8    2e-10
JAGYZC010000032.1 Termitomyces sp. 'cryptogamus' strain P5 scaffo...  76.8    2e-10
JAGYZC010000003.1 Termitomyces sp. 'cryptogamus' strain P5 scaffo...  76.8    2e-10
KV418079.1 Fibulorhizoctonia sp. CBS 109695 unplaced genomic scaf...  76.8    2e-10
JAMYHL010000240.1 Apiotrichum sp. Y4204 ctg_240, whole genome sho...  76.8    2e-10
CP059660.1 Rhizoctonia solani strain AG-1 IA isolate XN chromosome 3  76.8    2e-10
BQUP01000028.1 Cystobasidium ongulense 9A-5 DNA, scaffold_28, who...  76.8    2e-10
QFEV01005614.1 Thelephora aurantiotincta strain MG58 scaffold9220...  76.8    2e-10
QUOL01000013.1 Sarcomyxa edulis strain SE1 Contig13, whole genome...  76.8    2e-10
WSTX01001897.1 Tulasnella sp. 408 scaffold_7586, whole genome sho...  76.8    2e-10
JAFCAK010000006.1 Brettanomyces sp. HC-2020a strain kh3 contig_6,...  76.8    2e-10
JAFCAK010000048.1 Brettanomyces sp. HC-2020a strain kh3 contig_48...  76.8    2e-10
JAFCAK010000011.1 Brettanomyces sp. HC-2020a strain kh3 contig_11...  76.8    2e-10
JACFYU010000049.1 Pleurotus tuber-regium strain ACCC 50657-18 con...  76.8    2e-10
CAJVPT010023313.1 Acaulospora colombiana strain CL356 genome asse...  76.8    2e-10
GG692410.1 Candida tropicalis MYA-3404 genomic scaffold supercont...  76.8    2e-10
GG692404.1 Candida tropicalis MYA-3404 genomic scaffold supercont...  76.8    2e-10
JABYQP010000066.1 Abortiporus biennis strain CIRM-BRFM 1778 C8Q75...  76.8    2e-10
QLPF01001213.1 Hygrophorus pudorinus strain MG65 scaffold1472_cov...  76.8    2e-10
JAEVFJ010000057.1 Cristinia sonorae strain KKN 215 BXZ70scaffold_...  76.8    2e-10
BEWF01000223.1 Pleurotus salmoneostramineus N60 DNA, contig: cont...  76.8    2e-10
MCFL01000080.1 Catenaria anguillulae PL171 BCR44scaffold_80, whol...  76.8    2e-10
MCFL01000433.1 Catenaria anguillulae PL171 BCR44scaffold_433, who...  76.8    2e-10
MCFL01000296.1 Catenaria anguillulae PL171 BCR44scaffold_296, who...  76.8    2e-10
SPNW01000229.1 Wallemia hederae strain EXF-5753 contig-120_228, w...  76.8    2e-10
WUJJ01000645.1 Candida sp. LN1 LN_645, whole genome shotgun sequence  76.8    2e-10
JABYQK010000206.1 Fomitopsis betulina strain CIRM-BRFM 1772 C8Q72...  76.8    2e-10
JABYQK010000188.1 Fomitopsis betulina strain CIRM-BRFM 1772 C8Q72...  76.8    2e-10
QMFG01011871.1 Ramaria sp. MG151 scaffold18568_cov127, whole geno...  76.8    2e-10
WWPN01000002.1 Candida sojae strain NCYC-2607 tig00000002, whole ...  76.8    2e-10
JAJTUO010000263.1 Flagelloscypha sp. PMI_526 DL96scaffold_263, wh...  76.8    2e-10
JAMALA010000128.1 Cystobasidiaceae sp. 2NF920 ctg_128, whole geno...  76.8    2e-10
VTPW01000021.1 Amauroderma rugosum strain ACCC 51706 ctg21, whole...  76.8    2e-10
VTPW01000019.1 Amauroderma rugosum strain ACCC 51706 ctg19, whole...  76.8    2e-10
VTPW01000013.1 Amauroderma rugosum strain ACCC 51706 ctg13, whole...  76.8    2e-10
JAHTMV010000058.1 Agaricus sinodeliciosus strain ZRL20160001-S65 ...  76.8    2e-10
JAKLNA010000086.1 Cystobasidium benthicum strain FKI-L6-BK-PAB1 N...  76.8    2e-10
MJIM01000216.1 Fomitopsis palustris strain ATCC 62978 contig216, ...  76.8    2e-10
MJIM01000193.1 Fomitopsis palustris strain ATCC 62978 contig193, ...  76.8    2e-10
MJIM01000158.1 Fomitopsis palustris strain ATCC 62978 contig158, ...  76.8    2e-10
MJIM01000133.1 Fomitopsis palustris strain ATCC 62978 contig133, ...  76.8    2e-10
CAJVPI010002398.1 Paraglomus brasilianum strain BR232B genome ass...  76.8    2e-10
WSUB01000455.1 Tulasnella sp. 424 scaffold_455, whole genome shot...  76.8    2e-10
JACKQL010012592.1 Termitomyces sp. T153 contig_10336, whole genom...  76.8    2e-10
QFEW01020685.1 Termitomyces eurrhizus strain MG13 scaffold33163_c...  76.8    2e-10
JAMAKX010000114.1 Cystobasidiaceae sp. 2NP905A ctg_114, whole gen...  76.8    2e-10
JACETU010000006.1 Pleurotus ostreatus strain PC9 scaffold_6, whol...  76.8    2e-10
JAMAKZ010000113.1 Cystobasidiaceae sp. R9020 ctg_113, whole genom...  76.8    2e-10
QFFB01009303.1 Ramaria cf. rubripermanens strain MG17 scaffold127...  76.8    2e-10
CP054538.1 Pneumocystis wakefieldiae isolate 2A chromosome 7          76.8    2e-10
SZZO02000036.1 Hericium erinaceus strain CS-4 Scaffold36, whole g...  76.8    2e-10
WSTY01001988.1 Tulasnella sp. 417 scaffold_1988, whole genome sho...  76.8    2e-10
CP017630.1 Candida albicans SC5314 chromosome R sequence              76.8    2e-10
QLPO01000156.1 Stropharia rugosoannulata strain MG69 scaffold181_...  76.8    2e-10
JABWDW010000015.1 Lentinula edodes strain Le(Bin) 0899 ss11 C8R40...  76.8    2e-10
JABWDW010000112.1 Lentinula edodes strain Le(Bin) 0899 ss11 C8R40...  76.8    2e-10
JAACJO010000144.1 Leucoagaricus leucothites strain CBS 146.42 145...  76.8    2e-10
JAACJO010000142.1 Leucoagaricus leucothites strain CBS 146.42 144...  76.8    2e-10
JAACJO010000143.1 Leucoagaricus leucothites strain CBS 146.42 143...  76.8    2e-10
JAACJO010000134.1 Leucoagaricus leucothites strain CBS 146.42 000...  76.8    2e-10
JAACJO010000129.1 Leucoagaricus leucothites strain CBS 146.42 000...  76.8    2e-10
JAACJO010000125.1 Leucoagaricus leucothites strain CBS 146.42 000...  76.8    2e-10
JAACJO010000118.1 Leucoagaricus leucothites strain CBS 146.42 000...  76.8    2e-10
JAACJO010000119.1 Leucoagaricus leucothites strain CBS 146.42 000...  76.8    2e-10
JAACJO010000116.1 Leucoagaricus leucothites strain CBS 146.42 000...  76.8    2e-10
JAACJO010000114.1 Leucoagaricus leucothites strain CBS 146.42 000...  76.8    2e-10
JAACJO010000097.1 Leucoagaricus leucothites strain CBS 146.42 000...  76.8    2e-10
JAACJO010000090.1 Leucoagaricus leucothites strain CBS 146.42 000...  76.8    2e-10
JAACJO010000087.1 Leucoagaricus leucothites strain CBS 146.42 000...  76.8    2e-10
JAACJO010000082.1 Leucoagaricus leucothites strain CBS 146.42 000...  76.8    2e-10
JAACJO010000074.1 Leucoagaricus leucothites strain CBS 146.42 000...  76.8    2e-10
JAACJO010000030.1 Leucoagaricus leucothites strain CBS 146.42 000...  76.8    2e-10
JAACJO010000012.1 Leucoagaricus leucothites strain CBS 146.42 000...  76.8    2e-10
QGOB01000071.1 Termitomyces sp. MG145 scaffold77_cov1236, whole g...  76.8    2e-10
QGOB01000614.1 Termitomyces sp. MG145 scaffold682_cov234, whole g...  76.8    2e-10
WSUI01003619.1 Tulasnella sp. UAMH 9824 isolate 266 scaffold_3619...  76.8    2e-10
JABBWG010000643.1 Suillus subaureus strain MN1 BJ212scaffold_643,...  76.8    2e-10
JABBWG010000524.1 Suillus subaureus strain MN1 BJ212scaffold_524,...  76.8    2e-10
JABBWG010000517.1 Suillus subaureus strain MN1 BJ212scaffold_517,...  76.8    2e-10
PPMC02000040.1 Zygoascus ofunaensis strain NRRL Y-10998 NODE_40_l...  76.8    2e-10
RCHF01014469.1 Neonothopanus nambi strain BIN 2379 8227_4M_c15069...  76.8    2e-10
JACXVL010000845.1 Athelia sp. TMB scaffold_845, whole genome shot...  76.8    2e-10
JACXVL010000807.1 Athelia sp. TMB scaffold_807, whole genome shot...  76.8    2e-10
QOVE01009538.1 Tricholoma sp. MG99 scaffold14272_cov109, whole ge...  76.8    2e-10
WSUD01005565.1 Tulasnella sp. 427 scaffold_5565, whole genome sho...  76.8    2e-10
JACAZF010000026.1 Mycena indigotica strain 171206Taipei Mind.scaf...  76.8    2e-10
JACAZF010000004.1 Mycena indigotica strain 171206Taipei Mind.scaf...  76.8    2e-10
MCFI01000036.1 Protomyces lactucae-debilis strain 12-1054 BCR37sc...  76.8    2e-10
MCFI01000026.1 Protomyces lactucae-debilis strain 12-1054 BCR37sc...  76.8    2e-10
PPJR02000002.1 Lipomyces oligophaga strain NRRL Y-17247 NODE_2_le...  76.8    2e-10
PPJR02000115.1 Lipomyces oligophaga strain NRRL Y-17247 NODE_116_...  76.8    2e-10
PPMD02000032.1 Zygoascus meyerae strain NRRL Y-17319 NODE_32_leng...  76.8    2e-10
QXDT01000045.1 Protomyces macrosporus strain NRRL Y-12879 Pf22_NO...  76.8    2e-10
JABFYK010060743.1 Termitomyces sp. T123_Mx157 scaffold_5099, whol...  76.8    2e-10
WSUC01000464.1 Tulasnella sp. 425 scaffold_464, whole genome shot...  76.8    2e-10
JAOVFP010000010.1 Cyathus striatus strain NPCB_87405 bctg00000011...  76.8    2e-10
JAOVFP010000003.1 Cyathus striatus strain NPCB_87405 bctg00000004...  76.8    2e-10
LBNG01000280.1 Candida sp. LDI48194 Contig_74_mapping, whole geno...  76.8    2e-10
QCWS01000004.1 Pleurotus eryngii strain JKXB130DA Contig_4, whole...  76.8    2e-10
QCWS01000124.1 Pleurotus eryngii strain JKXB130DA Contig_124, who...  76.8    2e-10
QLNQ01000024.1 Candida viswanathii strain ATCC 20962 contig8, who...  76.8    2e-10
QLNQ01000013.1 Candida viswanathii strain ATCC 20962 contig19, wh...  76.8    2e-10
QLNQ01000018.1 Candida viswanathii strain ATCC 20962 contig14, wh...  76.8    2e-10
LSRD01000391.1 Fusarium sambucinum strain F-4 contig00393, whole ...  76.8    2e-10
NW_023503025.1 Mycena indigotica strain 171206Taipei chromosome U...  76.8    2e-10
NW_023503003.1 Mycena indigotica strain 171206Taipei chromosome U...  76.8    2e-10
NW_024468028.1 Protomyces lactucae-debilis strain 12-1054 chromos...  76.8    2e-10
NW_024468018.1 Protomyces lactucae-debilis strain 12-1054 chromos...  76.8    2e-10
NW_024539199.1 Suillus subaureus strain MN1 chromosome Unknown BJ...  76.8    2e-10
NW_024539080.1 Suillus subaureus strain MN1 chromosome Unknown BJ...  76.8    2e-10
NW_024539073.1 Suillus subaureus strain MN1 chromosome Unknown BJ...  76.8    2e-10
NW_006267345.1 Agaricus bisporus var. bisporus H97 unplaced genom...  76.8    2e-10
NW_025764321.1 Lentinula edodes strain Le(Bin) 0899 ss11 chromoso...  76.8    2e-10
NW_025764418.1 Lentinula edodes strain Le(Bin) 0899 ss11 chromoso...  76.8    2e-10
NC_032096.1 Candida albicans SC5314 chromosome R, complete sequence   76.8    2e-10
NW_023503161.1 Pleurotus ostreatus strain PC9 chromosome Unknown ...  76.8    2e-10
NW_003020045.1 Candida tropicalis MYA-3404 genomic scaffold super...  76.8    2e-10
NW_003020039.1 Candida tropicalis MYA-3404 genomic scaffold super...  76.8    2e-10
NC_057372.1 Rhizoctonia solani chromosome 3, complete sequence        76.8    2e-10
NW_012133531.1 Fibroporia radiculosa TFFH 294 genomic supercontig...  76.8    2e-10
NW_020169890.1 Postia placenta MAD-698-R-SB12 unplaced genomic sc...  76.8    2e-10
NW_008806311.1 Wallemia ichthyophaga EXF-994 unplaced genomic sca...  76.8    2e-10
NC_012867.1 Candida dubliniensis CD36 chromosome R, complete sequ...  76.8    2e-10
NW_025952986.1 Rhodofomes roseus strain CIRM-BRFM 1785 chromosome...  76.8    2e-10
NW_017567008.1 Saitoella complicata NRRL Y-17804 unplaced genomic...  76.8    2e-10
JAACJP010000158.1 Tricholomella constricta strain CBS 661.87 188_...  75.0    7e-10
JAACJP010000145.1 Tricholomella constricta strain CBS 661.87 0001...  75.0    7e-10
JAACJP010000122.1 Tricholomella constricta strain CBS 661.87 0001...  75.0    7e-10
JAACJP010000120.1 Tricholomella constricta strain CBS 661.87 0001...  75.0    7e-10
JAACJP010000118.1 Tricholomella constricta strain CBS 661.87 0001...  75.0    7e-10
JAACJP010000109.1 Tricholomella constricta strain CBS 661.87 0001...  75.0    7e-10
JAACJP010000112.1 Tricholomella constricta strain CBS 661.87 0001...  75.0    7e-10
JAACJP010000103.1 Tricholomella constricta strain CBS 661.87 0001...  75.0    7e-10
JAACJP010000101.1 Tricholomella constricta strain CBS 661.87 0001...  75.0    7e-10
JAACJP010000088.1 Tricholomella constricta strain CBS 661.87 0000...  75.0    7e-10
JAACJP010000039.1 Tricholomella constricta strain CBS 661.87 0000...  75.0    7e-10
PPNW02000058.1 Groenewaldozyma salmanticensis strain NRRL Y-17090...  75.0    7e-10
SJRY01000308.1 Macrocybe gigantea strain wHADPI064398-61 scaffold...  75.0    7e-10
QLPG01001634.1 Gomphus sp. MG54 scaffold1882_cov53, whole genome ...  75.0    7e-10
JAEUWK010000281.1 Podaxis sp. AQ795752 scaffold05155, whole genom...  75.0    7e-10
VBSK01000426.1 Tuber indicum strain tin1 TI_426, whole genome sho...  75.0    7e-10
DS547248.1 Laccaria bicolor S238N-H82 LACBIscaffold_170 genomic s...  75.0    7e-10
DS547321.1 Laccaria bicolor S238N-H82 LACBIscaffold_246 genomic s...  75.0    7e-10
DS547340.1 Laccaria bicolor S238N-H82 LACBIscaffold_265 genomic s...  75.0    7e-10
DS547682.1 Laccaria bicolor S238N-H82 LACBIscaffold_670 genomic s...  75.0    7e-10
DS547683.1 Laccaria bicolor S238N-H82 LACBIscaffold_671 genomic s...  75.0    7e-10
JAJIRX010000195.1 Psilocybe azurescens strain FSU 13761 tig000003...  75.0    7e-10
SGPM01000952.1 Antrodiella citrinella strain DSM 108506 Contig_95...  75.0    7e-10
JACTVC010000061.1 Laccaria trichodermophora strain EF-36 36Lt_nod...  75.0    7e-10
JACTVC010000057.1 Laccaria trichodermophora strain EF-36 36Lt_nod...  75.0    7e-10
JACTVC010000036.1 Laccaria trichodermophora strain EF-36 36Lt_nod...  75.0    7e-10
JAACJK010000194.1 Tulosesus angulatus strain CBS 175.51 unitig_48...  75.0    7e-10
JAACJK010000268.1 Tulosesus angulatus strain CBS 175.51 unitig_47...  75.0    7e-10
JAACJK010000100.1 Tulosesus angulatus strain CBS 175.51 unitig_47...  75.0    7e-10
JAACJK010000118.1 Tulosesus angulatus strain CBS 175.51 unitig_43...  75.0    7e-10
JAACJK010000156.1 Tulosesus angulatus strain CBS 175.51 unitig_43...  75.0    7e-10
JAACJK010000269.1 Tulosesus angulatus strain CBS 175.51 unitig_43...  75.0    7e-10
JAACJK010000215.1 Tulosesus angulatus strain CBS 175.51 unitig_41...  75.0    7e-10
JAACJK010000181.1 Tulosesus angulatus strain CBS 175.51 unitig_41...  75.0    7e-10
JAACJK010000157.1 Tulosesus angulatus strain CBS 175.51 unitig_41...  75.0    7e-10
JAACJK010000271.1 Tulosesus angulatus strain CBS 175.51 unitig_41...  75.0    7e-10
JAACJK010000104.1 Tulosesus angulatus strain CBS 175.51 unitig_40...  75.0    7e-10
JAACJK010000048.1 Tulosesus angulatus strain CBS 175.51 unitig_39...  75.0    7e-10
JAACJK010000071.1 Tulosesus angulatus strain CBS 175.51 unitig_39...  75.0    7e-10
JAACJK010000188.1 Tulosesus angulatus strain CBS 175.51 unitig_39...  75.0    7e-10
JAACJK010000105.1 Tulosesus angulatus strain CBS 175.51 unitig_38...  75.0    7e-10
JAACJK010000131.1 Tulosesus angulatus strain CBS 175.51 unitig_38...  75.0    7e-10
JAACJK010000024.1 Tulosesus angulatus strain CBS 175.51 unitig_38...  75.0    7e-10
JAACJK010000212.1 Tulosesus angulatus strain CBS 175.51 unitig_38...  75.0    7e-10
JAACJK010000218.1 Tulosesus angulatus strain CBS 175.51 unitig_38...  75.0    7e-10
JAACJK010000056.1 Tulosesus angulatus strain CBS 175.51 unitig_38...  75.0    7e-10
JAACJK010000159.1 Tulosesus angulatus strain CBS 175.51 unitig_37...  75.0    7e-10
JAACJK010000133.1 Tulosesus angulatus strain CBS 175.51 unitig_35...  75.0    7e-10
JAACJK010000130.1 Tulosesus angulatus strain CBS 175.51 unitig_35...  75.0    7e-10
JAACJK010000132.1 Tulosesus angulatus strain CBS 175.51 unitig_35...  75.0    7e-10
JAACJK010000239.1 Tulosesus angulatus strain CBS 175.51 unitig_35...  75.0    7e-10
JAACJK010000108.1 Tulosesus angulatus strain CBS 175.51 unitig_34...  75.0    7e-10
JAACJK010000259.1 Tulosesus angulatus strain CBS 175.51 unitig_11...  75.0    7e-10
JSYX01001005.1 Thermomucor indicae-seudaticae strain HACC 243 con...  75.0    7e-10
JAHBOF010000281.1 Coprinopsis sp. MPI-PUGE-AT-0042 BKA70scaffold_...  75.0    7e-10
JACGCK010000686.1 Pholiota molesta strain CBS 144467 BJ912scaffol...  75.0    7e-10
JACGCK010000652.1 Pholiota molesta strain CBS 144467 BJ912scaffol...  75.0    7e-10
JACGCK010000351.1 Pholiota molesta strain CBS 144467 BJ912scaffol...  75.0    7e-10
WSTK01001258.1 Ceratobasidium sp. 414 scaffold_1258, whole genome...  75.0    7e-10
JACAZH010000105.1 Mycena sanguinolenta strain 160909Yilan Msan.sc...  75.0    7e-10
JACAZH010000078.1 Mycena sanguinolenta strain 160909Yilan Msan.sc...  75.0    7e-10
JACAZH010000065.1 Mycena sanguinolenta strain 160909Yilan Msan.sc...  75.0    7e-10
JACAZH010000051.1 Mycena sanguinolenta strain 160909Yilan Msan.sc...  75.0    7e-10
JACAZH010000034.1 Mycena sanguinolenta strain 160909Yilan Msan.sc...  75.0    7e-10
JACAZH010000020.1 Mycena sanguinolenta strain 160909Yilan Msan.sc...  75.0    7e-10
JACAZH010000003.1 Mycena sanguinolenta strain 160909Yilan Msan.sc...  75.0    7e-10
JACGCN010000083.1 Lyophyllum atratum strain CBS 144462 FPV67scaff...  75.0    7e-10
QEYC01000017.1 Pholiota adiposa strain DZS1 Contig117, whole geno...  75.0    7e-10
QEYC01000014.1 Pholiota adiposa strain DZS1 Contig113, whole geno...  75.0    7e-10
WSTO01001823.1 Serendipita sp. 399 scaffold_1823, whole genome sh...  75.0    7e-10
WSTP01000649.1 Serendipita sp. 400 scaffold_649, whole genome sho...  75.0    7e-10
FN430270.1 Tuber melanosporum whole genome shotgun sequence assem...  75.0    7e-10
FN430206.1 Tuber melanosporum whole genome shotgun sequence assem...  75.0    7e-10
FN430142.1 Tuber melanosporum whole genome shotgun sequence assem...  75.0    7e-10
QFDT01010753.1 Macrolepiota dolichaula strain MG24 scaffold16438_...  75.0    7e-10
QFEU01001228.1 Tricholoma terreum strain MG45 scaffold1517_cov61,...  75.0    7e-10
JAAXNY010000005.1 Leucocalocybe mongolica strain X42 tig00000067_...  75.0    7e-10
JAACJJ010000010.1 Psilocybe cf. subviscida strain CBS 101986 unit...  75.0    7e-10
JAACJJ010000007.1 Psilocybe cf. subviscida strain CBS 101986 unit...  75.0    7e-10
JAACJJ010000039.1 Psilocybe cf. subviscida strain CBS 101986 unit...  75.0    7e-10
JAACJJ010000068.1 Psilocybe cf. subviscida strain CBS 101986 unit...  75.0    7e-10
JAACJJ010000066.1 Psilocybe cf. subviscida strain CBS 101986 unit...  75.0    7e-10
JAACJJ010000023.1 Psilocybe cf. subviscida strain CBS 101986 unit...  75.0    7e-10
JAACJJ010000049.1 Psilocybe cf. subviscida strain CBS 101986 unit...  75.0    7e-10
JAACJJ010000053.1 Psilocybe cf. subviscida strain CBS 101986 unit...  75.0    7e-10
JAACJJ010000034.1 Psilocybe cf. subviscida strain CBS 101986 unit...  75.0    7e-10
JAACJJ010000013.1 Psilocybe cf. subviscida strain CBS 101986 unit...  75.0    7e-10
JAIFHD010004692.1 Psilocybe galindoi strain Georgia-2-SW k141_133...  75.0    7e-10
JADNRV010000941.1 Flammula alnicola strain AH 47727 BDZ97scaffold...  75.0    7e-10
JADNRV010000901.1 Flammula alnicola strain AH 47727 BDZ97scaffold...  75.0    7e-10
QMFE01033801.1 Tricholoma sp. MG77 scaffold57077_cov103, whole ge...  75.0    7e-10
BIMQ01000240.1 Lepista sordida NBRC 112841 DNA, scaffold240, whol...  75.0    7e-10
NHYE01003690.1 Gymnopilus dilepis strain SRW20 C40400, whole geno...  75.0    7e-10
JAJIRY010000273.1 Psilocybe mexicana strain FSU 13617 tig00000319...  75.0    7e-10
JAECYW010000042.1 Galerina marginata strain ZP088764 Contig42, wh...  75.0    7e-10
JAECYW010000033.1 Galerina marginata strain ZP088764 Contig33, wh...  75.0    7e-10
JAECYW010000026.1 Galerina marginata strain ZP088764 Contig26, wh...  75.0    7e-10
JADNYJ010000967.1 Gymnopilus junonius strain AH 44721 CPB84scaffo...  75.0    7e-10
WSTQ01000522.1 Serendipita sp. 401 scaffold_522, whole genome sho...  75.0    7e-10
JAACJL010000026.1 Agrocybe pediades strain CBS 102.39 unitig_82_A...  75.0    7e-10
JAACJL010000050.1 Agrocybe pediades strain CBS 102.39 unitig_81_A...  75.0    7e-10
JAACJL010000013.1 Agrocybe pediades strain CBS 102.39 unitig_79_A...  75.0    7e-10
JAACJL010000036.1 Agrocybe pediades strain CBS 102.39 unitig_78_A...  75.0    7e-10
JAACJL010000043.1 Agrocybe pediades strain CBS 102.39 unitig_77_A...  75.0    7e-10
JAACJL010000054.1 Agrocybe pediades strain CBS 102.39 unitig_20_A...  75.0    7e-10
JAACJL010000010.1 Agrocybe pediades strain CBS 102.39 unitig_133_...  75.0    7e-10
JAACJL010000042.1 Agrocybe pediades strain CBS 102.39 unitig_130_...  75.0    7e-10
JAACJL010000069.1 Agrocybe pediades strain CBS 102.39 unitig_124_...  75.0    7e-10
JAACJL010000053.1 Agrocybe pediades strain CBS 102.39 unitig_123_...  75.0    7e-10
JAACJL010000055.1 Agrocybe pediades strain CBS 102.39 unitig_106_...  75.0    7e-10
JAACJL010000063.1 Agrocybe pediades strain CBS 102.39 unitig_105_...  75.0    7e-10
JAACJL010000023.1 Agrocybe pediades strain CBS 102.39 unitig_104_...  75.0    7e-10
FTPT01000062.1 Coprinopsis strossmayeri genome assembly, contig: ...  75.0    7e-10
CP059639.1 Ceratobasidium sp. AG-Ba isolate JN chromosome 30          75.0    7e-10
CP059623.1 Ceratobasidium sp. AG-Ba isolate JN chromosome 14          75.0    7e-10
CM039010.1 Psilocybe cubensis strain MGC-MH-2018 chromosome 13, w...  75.0    7e-10
WSTS01000908.1 Serendipita sp. 411 scaffold_908, whole genome sho...  75.0    7e-10
JAEKIV010001022.1 Hypholoma fasciculare strain SGAA scaffold_1021...  75.0    7e-10
WIQG01001237.1 Mycena galopus ATCC 62051 K438scaffold_1237, whole...  75.0    7e-10
WIQG01001221.1 Mycena galopus ATCC 62051 K438scaffold_1221, whole...  75.0    7e-10
WIQG01001125.1 Mycena galopus ATCC 62051 K438scaffold_1125, whole...  75.0    7e-10
WIQG01001076.1 Mycena galopus ATCC 62051 K438scaffold_1076, whole...  75.0    7e-10
JAMKHW010000007.1 Benjaminiella poitrasii isolate RSA 903 EXX96sc...  75.0    7e-10
JAMKHW010000012.1 Benjaminiella poitrasii isolate RSA 903 EXX96sc...  75.0    7e-10
LBLO01001191.1 Chondrostereum purpureum strain DSM 4894 contig_11...  75.0    7e-10
QFFD01007179.1 Pholiota microspora strain MG134 scaffold11186_cov...  75.0    7e-10
KN831910.1 Hebeloma cylindrosporum h7 unplaced genomic scaffold s...  75.0    7e-10
KN831782.1 Hebeloma cylindrosporum h7 unplaced genomic scaffold s...  75.0    7e-10
CALYLX010000168.1 Clitopilus passeckerianus genome assembly, cont...  75.0    7e-10
CALYLX010000167.1 Clitopilus passeckerianus genome assembly, cont...  75.0    7e-10
CALYLX010000166.1 Clitopilus passeckerianus genome assembly, cont...  75.0    7e-10
CALYLX010000165.1 Clitopilus passeckerianus genome assembly, cont...  75.0    7e-10
CALYLX010000164.1 Clitopilus passeckerianus genome assembly, cont...  75.0    7e-10
CALYLX010000163.1 Clitopilus passeckerianus genome assembly, cont...  75.0    7e-10
CALYLX010000162.1 Clitopilus passeckerianus genome assembly, cont...  75.0    7e-10
CALYLX010000161.1 Clitopilus passeckerianus genome assembly, cont...  75.0    7e-10
CALYLX010000130.1 Clitopilus passeckerianus genome assembly, cont...  75.0    7e-10
CALYLX010000129.1 Clitopilus passeckerianus genome assembly, cont...  75.0    7e-10
CALYLX010000128.1 Clitopilus passeckerianus genome assembly, cont...  75.0    7e-10
CALYLX010000107.1 Clitopilus passeckerianus genome assembly, cont...  75.0    7e-10
CALYLX010000042.1 Clitopilus passeckerianus genome assembly, cont...  75.0    7e-10
QFED01004345.1 Coprinus comatus strain MG80 scaffold8026_cov31743...  75.0    7e-10
JAEDXJ010000012.1 Galerina sulciceps strain ZP082096 Contig12, wh...  75.0    7e-10
QMFG01015693.1 Ramaria sp. MG151 scaffold31379_cov89, whole genom...  75.0    7e-10
CP068001.1 Clitopilus hobsonii strain QYL-10 chromosome 5             75.0    7e-10
QFEZ01001001.1 Russula lepida strain MG46 scaffold1315_cov236, wh...  75.0    7e-10
JAJOHK020101001.1 Leucoagaricus gongylophorus strain LEU18496 NOD...  75.0    7e-10
JAJOHK020099519.1 Leucoagaricus gongylophorus strain LEU18496 NOD...  75.0    7e-10
JAJOHK020098877.1 Leucoagaricus gongylophorus strain LEU18496 NOD...  75.0    7e-10
JAJOHK020098773.1 Leucoagaricus gongylophorus strain LEU18496 NOD...  75.0    7e-10
JAJOHK020098765.1 Leucoagaricus gongylophorus strain LEU18496 NOD...  75.0    7e-10
JAJOHK020097679.1 Leucoagaricus gongylophorus strain LEU18496 NOD...  75.0    7e-10
JAJOHK020097033.1 Leucoagaricus gongylophorus strain LEU18496 NOD...  75.0    7e-10
JAJOHK020096425.1 Leucoagaricus gongylophorus strain LEU18496 NOD...  75.0    7e-10
JAJOHK020096288.1 Leucoagaricus gongylophorus strain LEU18496 NOD...  75.0    7e-10
JAJOHK020096259.1 Leucoagaricus gongylophorus strain LEU18496 NOD...  75.0    7e-10
JAJOHK020096216.1 Leucoagaricus gongylophorus strain LEU18496 NOD...  75.0    7e-10
JAJOHK020096015.1 Leucoagaricus gongylophorus strain LEU18496 NOD...  75.0    7e-10
JAJOHK020095970.1 Leucoagaricus gongylophorus strain LEU18496 NOD...  75.0    7e-10
JAJOHK020093844.1 Leucoagaricus gongylophorus strain LEU18496 NOD...  75.0    7e-10
JAJOHK020092648.1 Leucoagaricus gongylophorus strain LEU18496 NOD...  75.0    7e-10
JAJOHK020092647.1 Leucoagaricus gongylophorus strain LEU18496 NOD...  75.0    7e-10
JAJOHK020092621.1 Leucoagaricus gongylophorus strain LEU18496 NOD...  75.0    7e-10
JAJOHK020092292.1 Leucoagaricus gongylophorus strain LEU18496 NOD...  75.0    7e-10
JAJOHK020091991.1 Leucoagaricus gongylophorus strain LEU18496 NOD...  75.0    7e-10
JAJOHK020091326.1 Leucoagaricus gongylophorus strain LEU18496 NOD...  75.0    7e-10
JAJOHK020091315.1 Leucoagaricus gongylophorus strain LEU18496 NOD...  75.0    7e-10
JAJOHK020090901.1 Leucoagaricus gongylophorus strain LEU18496 NOD...  75.0    7e-10
JAJOHK020090695.1 Leucoagaricus gongylophorus strain LEU18496 NOD...  75.0    7e-10
JAJOHK020090669.1 Leucoagaricus gongylophorus strain LEU18496 NOD...  75.0    7e-10
JAJOHK020090617.1 Leucoagaricus gongylophorus strain LEU18496 NOD...  75.0    7e-10
JAJOHK020089934.1 Leucoagaricus gongylophorus strain LEU18496 NOD...  75.0    7e-10
JAJOHK020089282.1 Leucoagaricus gongylophorus strain LEU18496 NOD...  75.0    7e-10
JAJOHK020087769.1 Leucoagaricus gongylophorus strain LEU18496 NOD...  75.0    7e-10
JAJOHK020087448.1 Leucoagaricus gongylophorus strain LEU18496 NOD...  75.0    7e-10
JAJOHK020086170.1 Leucoagaricus gongylophorus strain LEU18496 NOD...  75.0    7e-10
JAJOHK020085347.1 Leucoagaricus gongylophorus strain LEU18496 NOD...  75.0    7e-10
JAJOHK020083241.1 Leucoagaricus gongylophorus strain LEU18496 NOD...  75.0    7e-10
JAJOHK020082919.1 Leucoagaricus gongylophorus strain LEU18496 NOD...  75.0    7e-10
JAJOHK020081575.1 Leucoagaricus gongylophorus strain LEU18496 NOD...  75.0    7e-10


>JAIGNX010000036.1 Cutaneotrichosporon dermatis strain NICC30027 Scaffold35_1, whole 
genome shotgun sequence
Length=15262

 Score = 350 bits (189),  Expect = 1e-92
 Identities = 189/189 (100%), Gaps = 0/189 (0%)
 Strand=Plus/Minus

Query  1     CAAGGTTTCCGTAGGTGAACCTGCGGAAGGATCATTAGTGAATTGCTCTTTGAGCGTTAA  60
             ||||||||||||||||||||||||||||||||||||||||||||||||||||||||||||
Sbjct  5429  CAAGGTTTCCGTAGGTGAACCTGCGGAAGGATCATTAGTGAATTGCTCTTTGAGCGTTAA  5370

Query  61    ACTATATCCATCTACACCTGTGAACTGTTGATTGACTTCGGTCAATTACTTTTACAAACA  120
             ||||||||||||||||||||||||||||||||||||||||||||||||||||||||||||
Sbjct  5369  ACTATATCCATCTACACCTGTGAACTGTTGATTGACTTCGGTCAATTACTTTTACAAACA  5310

Query  121   TTGTGTAATGAACGTCATGTTATTATAACAAAAATAACTTTCAACAACGGATCTCTTGGC  180
             ||||||||||||||||||||||||||||||||||||||||||||||||||||||||||||
Sbjct  5309  TTGTGTAATGAACGTCATGTTATTATAACAAAAATAACTTTCAACAACGGATCTCTTGGC  5250

Query  181   TCTCGCATC  189
             |||||||||
Sbjct  5249  TCTCGCATC  5241


 Score = 350 bits (189),  Expect = 1e-92
 Identities = 189/189 (100%), Gaps = 0/189 (0%)
 Strand=Plus/Minus

Query  1      CAAGGTTTCCGTAGGTGAACCTGCGGAAGGATCATTAGTGAATTGCTCTTTGAGCGTTAA  60
              ||||||||||||||||||||||||||||||||||||||||||||||||||||||||||||
Sbjct  13120  CAAGGTTTCCGTAGGTGAACCTGCGGAAGGATCATTAGTGAATTGCTCTTTGAGCGTTAA  13061

Query  61     ACTATATCCATCTACACCTGTGAACTGTTGATTGACTTCGGTCAATTACTTTTACAAACA  120
              ||||||||||||||||||||||||||||||||||||||||||||||||||||||||||||
Sbjct  13060  ACTATATCCATCTACACCTGTGAACTGTTGATTGACTTCGGTCAATTACTTTTACAAACA  13001

Query  121    TTGTGTAATGAACGTCATGTTATTATAACAAAAATAACTTTCAACAACGGATCTCTTGGC  180
              ||||||||||||||||||||||||||||||||||||||||||||||||||||||||||||
Sbjct  13000  TTGTGTAATGAACGTCATGTTATTATAACAAAAATAACTTTCAACAACGGATCTCTTGGC  12941

Query  181    TCTCGCATC  189
              |||||||||
Sbjct  12940  TCTCGCATC  12932


>JAIGNX010000006.1 Cutaneotrichosporon dermatis strain NICC30027 Scaffold6_1, whole 
genome shotgun sequence
Length=2849640

 Score = 350 bits (189),  Expect = 1e-92
 Identities = 189/189 (100%), Gaps = 0/189 (0%)
 Strand=Plus/Plus

Query  1        CAAGGTTTCCGTAGGTGAACCTGCGGAAGGATCATTAGTGAATTGCTCTTTGAGCGTTAA  60
                ||||||||||||||||||||||||||||||||||||||||||||||||||||||||||||
Sbjct  2646819  CAAGGTTTCCGTAGGTGAACCTGCGGAAGGATCATTAGTGAATTGCTCTTTGAGCGTTAA  2646878

Query  61       ACTATATCCATCTACACCTGTGAACTGTTGATTGACTTCGGTCAATTACTTTTACAAACA  120
                ||||||||||||||||||||||||||||||||||||||||||||||||||||||||||||
Sbjct  2646879  ACTATATCCATCTACACCTGTGAACTGTTGATTGACTTCGGTCAATTACTTTTACAAACA  2646938

Query  121      TTGTGTAATGAACGTCATGTTATTATAACAAAAATAACTTTCAACAACGGATCTCTTGGC  180
                ||||||||||||||||||||||||||||||||||||||||||||||||||||||||||||
Sbjct  2646939  TTGTGTAATGAACGTCATGTTATTATAACAAAAATAACTTTCAACAACGGATCTCTTGGC  2646998

Query  181      TCTCGCATC  189
                |||||||||
Sbjct  2646999  TCTCGCATC  2647007


>JAMALN010001036.1 Cutaneotrichosporon sp. PK4640 ctg_1036, whole genome shotgun 
sequence
Length=20053

 Score = 326 bits (176),  Expect = 2e-85
 Identities = 185/189 (98%), Gaps = 2/189 (1%)
 Strand=Plus/Plus

Query  1      CAAGGTTTCCGTAGGTGAACCTGCGGAAGGATCATTAGTGAATTGCTCTTTGAGCGTTAA  60
              |||||||||||||||||||||||||||||||||||||||||||||||||||||||||| |
Sbjct  15664  CAAGGTTTCCGTAGGTGAACCTGCGGAAGGATCATTAGTGAATTGCTCTTTGAGCGTT-A  15722

Query  61     ACTATATCCATCTACACCTGTGAACTGTTGATTGACTTCGGTCAATTACTTTTACAAACA  120
              |||| |||||||||||||||||||||||||||||||| ||||||||||| ||||||||||
Sbjct  15723  ACTACATCCATCTACACCTGTGAACTGTTGATTGACTCCGGTCAATTAC-TTTACAAACA  15781

Query  121    TTGTGTAATGAACGTCATGTTATTATAACAAAAATAACTTTCAACAACGGATCTCTTGGC  180
              ||||||||||||||||||||||||||||||||||||||||||||||||||||||||||||
Sbjct  15782  TTGTGTAATGAACGTCATGTTATTATAACAAAAATAACTTTCAACAACGGATCTCTTGGC  15841

Query  181    TCTCGCATC  189
              |||||||||
Sbjct  15842  TCTCGCATC  15850


>JAMYHH010000682.1 Pichia sp. F1605B ctg_682, whole genome shotgun sequence
Length=2576

 Score = 326 bits (176),  Expect = 2e-85
 Identities = 185/189 (98%), Gaps = 2/189 (1%)
 Strand=Plus/Plus

Query  1     CAAGGTTTCCGTAGGTGAACCTGCGGAAGGATCATTAGTGAATTGCTCTTTGAGCGTTAA  60
             |||||||||||||||||||||||||||||||||||||||||||||||||||||||||| |
Sbjct  1211  CAAGGTTTCCGTAGGTGAACCTGCGGAAGGATCATTAGTGAATTGCTCTTTGAGCGTT-A  1269

Query  61    ACTATATCCATCTACACCTGTGAACTGTTGATTGACTTCGGTCAATTACTTTTACAAACA  120
             |||| |||||||||||||||||||||||||||||||| ||||||||||| ||||||||||
Sbjct  1270  ACTACATCCATCTACACCTGTGAACTGTTGATTGACTCCGGTCAATTAC-TTTACAAACA  1328

Query  121   TTGTGTAATGAACGTCATGTTATTATAACAAAAATAACTTTCAACAACGGATCTCTTGGC  180
             ||||||||||||||||||||||||||||||||||||||||||||||||||||||||||||
Sbjct  1329  TTGTGTAATGAACGTCATGTTATTATAACAAAAATAACTTTCAACAACGGATCTCTTGGC  1388

Query  181   TCTCGCATC  189
             |||||||||
Sbjct  1389  TCTCGCATC  1397


>JAMALM010001433.1 Cutaneotrichosporon sp. P10-008 ctg_1433, whole genome shotgun 
sequence
Length=7822

 Score = 326 bits (176),  Expect = 2e-85
 Identities = 185/189 (98%), Gaps = 2/189 (1%)
 Strand=Plus/Plus

Query  1     CAAGGTTTCCGTAGGTGAACCTGCGGAAGGATCATTAGTGAATTGCTCTTTGAGCGTTAA  60
             |||||||||||||||||||||||||||||||||||||||||||||||||||||||||| |
Sbjct  2962  CAAGGTTTCCGTAGGTGAACCTGCGGAAGGATCATTAGTGAATTGCTCTTTGAGCGTT-A  3020

Query  61    ACTATATCCATCTACACCTGTGAACTGTTGATTGACTTCGGTCAATTACTTTTACAAACA  120
             |||| |||||||||||||||||||||||||||||||| ||||||||||| ||||||||||
Sbjct  3021  ACTACATCCATCTACACCTGTGAACTGTTGATTGACTCCGGTCAATTAC-TTTACAAACA  3079

Query  121   TTGTGTAATGAACGTCATGTTATTATAACAAAAATAACTTTCAACAACGGATCTCTTGGC  180
             ||||||||||||||||||||||||||||||||||||||||||||||||||||||||||||
Sbjct  3080  TTGTGTAATGAACGTCATGTTATTATAACAAAAATAACTTTCAACAACGGATCTCTTGGC  3139

Query  181   TCTCGCATC  189
             |||||||||
Sbjct  3140  TCTCGCATC  3148


>JAMAMB010000006.1 Trichosporonaceae sp. PL3408A ctg_6, whole genome shotgun sequence
Length=2847156

 Score = 316 bits (171),  Expect = 1e-82
 Identities = 184/190 (97%), Gaps = 1/190 (1%)
 Strand=Plus/Minus

Query  1       CAAGGTTTCCGTAGGTGAACCTGCGGAAGGATCATTAGTGAATTGCTCTTTGAGCGTTAA  60
               ||||||||||||||||||||||||||||||||||||||||||||||||| ||||| ||||
Sbjct  984493  CAAGGTTTCCGTAGGTGAACCTGCGGAAGGATCATTAGTGAATTGCTCTCTGAGCTTTAA  984434

Query  61      ACTATATCCATCTACACCTGTGAACTGTTGATTGACTTC-GGTCAATTACTTTTACAAAC  119
               |||| ||||||||||||||||||||||||||||||||||  |||||||||||||||||||
Sbjct  984433  ACTACATCCATCTACACCTGTGAACTGTTGATTGACTTCTAGTCAATTACTTTTACAAAC  984374

Query  120     ATTGTGTAATGAACGTCATGTTATTATAACAAAAATAACTTTCAACAACGGATCTCTTGG  179
               ||||||||||||||||||||||||||||| ||||||||||||||||||||||||||||||
Sbjct  984373  ATTGTGTAATGAACGTCATGTTATTATAATAAAAATAACTTTCAACAACGGATCTCTTGG  984314

Query  180     CTCTCGCATC  189
               ||||||||||
Sbjct  984313  CTCTCGCATC  984304


>JAMAMA010000005.1 Trichosporonaceae sp. PDH3307A ctg_5, whole genome shotgun sequence
Length=2847115

 Score = 316 bits (171),  Expect = 1e-82
 Identities = 184/190 (97%), Gaps = 1/190 (1%)
 Strand=Plus/Minus

Query  1       CAAGGTTTCCGTAGGTGAACCTGCGGAAGGATCATTAGTGAATTGCTCTTTGAGCGTTAA  60
               ||||||||||||||||||||||||||||||||||||||||||||||||| ||||| ||||
Sbjct  984373  CAAGGTTTCCGTAGGTGAACCTGCGGAAGGATCATTAGTGAATTGCTCTCTGAGCTTTAA  984314

Query  61      ACTATATCCATCTACACCTGTGAACTGTTGATTGACTTC-GGTCAATTACTTTTACAAAC  119
               |||| ||||||||||||||||||||||||||||||||||  |||||||||||||||||||
Sbjct  984313  ACTACATCCATCTACACCTGTGAACTGTTGATTGACTTCTAGTCAATTACTTTTACAAAC  984254

Query  120     ATTGTGTAATGAACGTCATGTTATTATAACAAAAATAACTTTCAACAACGGATCTCTTGG  179
               ||||||||||||||||||||||||||||| ||||||||||||||||||||||||||||||
Sbjct  984253  ATTGTGTAATGAACGTCATGTTATTATAATAAAAATAACTTTCAACAACGGATCTCTTGG  984194

Query  180     CTCTCGCATC  189
               ||||||||||
Sbjct  984193  CTCTCGCATC  984184


>BEDZ01000082.1 Cutaneotrichosporon cyanovorans DNA, scaffold: scaffold_82, strain: 
JCM_31833, whole genome shotgun sequence
Length=4369

 Score = 289 bits (156),  Expect = 2e-74
 Identities = 179/189 (95%), Gaps = 5/189 (3%)
 Strand=Plus/Plus

Query  1     CAAGGTTTCCGTAGGTGAACCTGCGGAAGGATCATTAGTGAATTGCTCTTTGAGCGTTAA  60
             ||||||||||||||||||||||||||||||||||||||||| |||| ||| | | | |||
Sbjct  3201  CAAGGTTTCCGTAGGTGAACCTGCGGAAGGATCATTAGTGATTTGC-CTTCG-G-GCTAA  3257

Query  61    ACTATATCCATCTACACCTGTGAACTGTTGATTGACTTCGGTCAATTACTTTTACAAACA  120
             |||||||||||  |||||||||||||||||||||||||||||||| ||||||||||||||
Sbjct  3258  ACTATATCCAT-AACACCTGTGAACTGTTGATTGACTTCGGTCAA-TACTTTTACAAACA  3315

Query  121   TTGTGTAATGAACGTCATGTTATTATAACAAAAATAACTTTCAACAACGGATCTCTTGGC  180
             |||||||||||||||||||||||||||||||| |||||||||||||||||||||||||||
Sbjct  3316  TTGTGTAATGAACGTCATGTTATTATAACAAATATAACTTTCAACAACGGATCTCTTGGC  3375

Query  181   TCTCGCATC  189
             |||||||||
Sbjct  3376  TCTCGCATC  3384


>BEDW01000020.1 Cutaneotrichosporon arboriformis DNA, scaffold: scaffold_20, 
strain: JCM_14201, whole genome shotgun sequence
Length=7760

 Score = 276 bits (149),  Expect = 2e-70
 Identities = 180/194 (93%), Gaps = 6/194 (3%)
 Strand=Plus/Minus

Query  1     CAAGGTTTCCGTAGGTGAACCTGCGGAAGGATCATTAGTGAATTGCTCTTTGAG-CGTTA  59
             ||||||||||||||||||||||||||||||||||||||||||| || ||||| | |  ||
Sbjct  4191  CAAGGTTTCCGTAGGTGAACCTGCGGAAGGATCATTAGTGAATGGC-CTTTGTGCCAATA  4133

Query  60    AACTATATCCATCT-ACACCTGTGAACTGTTGATTGAC--TT-CGGTCAATTACTTTTAC  115
             ||||||||||| || |||||||||||||||||||||||  || ||||  |||| ||||||
Sbjct  4132  AACTATATCCACCTTACACCTGTGAACTGTTGATTGACCTTTACGGTTGATTAATTTTAC  4073

Query  116   AAACATTGTGTAATGAACGTCATGTTATTATAACAAAAATAACTTTCAACAACGGATCTC  175
             ||||||||||||||||||||||||||||||||||||||||||||||||||||||||||||
Sbjct  4072  AAACATTGTGTAATGAACGTCATGTTATTATAACAAAAATAACTTTCAACAACGGATCTC  4013

Query  176   TTGGCTCTCGCATC  189
             ||||||||||||||
Sbjct  4012  TTGGCTCTCGCATC  3999


>JAMALP010000010.1 Cutaneotrichosporon sp. PT3311B ctg_10, whole genome shotgun 
sequence
Length=946375

 Score = 259 bits (140),  Expect = 2e-65
 Identities = 178/195 (91%), Gaps = 7/195 (4%)
 Strand=Plus/Plus

Query  1       CAAGGTTTCCGTAGGTGAACCTGCGGAAGGATCATTAGTGAATTGCTCTTTGAGCGTTAA  60
               ||||||||||||||||||||||||||||||||||||||||||| || || ||  ||   |
Sbjct  942074  CAAGGTTTCCGTAGGTGAACCTGCGGAAGGATCATTAGTGAATGGC-CTCTGGCCGCATA  942132

Query  61      ACTATATCCATC-TACACCTGTGAACTGTTGATTGAC-TT---CGGTCAATTACTTTTAC  115
               |||||||||| | |||||||||||||||||||||||| ||   ||||  |||||||||||
Sbjct  942133  ACTATATCCACCTTACACCTGTGAACTGTTGATTGACCTTTACCGGTTGATTACTTTTAC  942192

Query  116     AAACATTGTGTAATGAACGTCATGTTATTATAAC-AAAAATAACTTTCAACAACGGATCT  174
               |||||||||||||||||||||||||||||||||| |||||||||||||||||||||||||
Sbjct  942193  AAACATTGTGTAATGAACGTCATGTTATTATAACAAAAAATAACTTTCAACAACGGATCT  942252

Query  175     CTTGGCTCTCGCATC  189
               |||||||||||||||
Sbjct  942253  CTTGGCTCTCGCATC  942267


>JAMALO010000017.1 Cutaneotrichosporon sp. PA3318 ctg_17, whole genome shotgun sequence
Length=7424

 Score = 259 bits (140),  Expect = 2e-65
 Identities = 178/195 (91%), Gaps = 7/195 (4%)
 Strand=Plus/Minus

Query  1     CAAGGTTTCCGTAGGTGAACCTGCGGAAGGATCATTAGTGAATTGCTCTTTGAGCGTTAA  60
             ||||||||||||||||||||||||||||||||||||||||||| || || ||  ||   |
Sbjct  4302  CAAGGTTTCCGTAGGTGAACCTGCGGAAGGATCATTAGTGAATGGC-CTCTGGCCGCATA  4244

Query  61    ACTATATCCATC-TACACCTGTGAACTGTTGATTGAC-TT---CGGTCAATTACTTTTAC  115
             |||||||||| | |||||||||||||||||||||||| ||   ||||  |||||||||||
Sbjct  4243  ACTATATCCACCTTACACCTGTGAACTGTTGATTGACCTTTACCGGTTGATTACTTTTAC  4184

Query  116   AAACATTGTGTAATGAACGTCATGTTATTATAACAAAAA-TAACTTTCAACAACGGATCT  174
             ||||||||||||||||||||||||||||||||||||||| ||||||||||||||||||||
Sbjct  4183  AAACATTGTGTAATGAACGTCATGTTATTATAACAAAAAATAACTTTCAACAACGGATCT  4124

Query  175   CTTGGCTCTCGCATC  189
             |||||||||||||||
Sbjct  4123  CTTGGCTCTCGCATC  4109


>BEDY01000008.1 Vanrija fragicola DNA, scaffold: scaffold_8, strain: JCM 1530, 
whole genome shotgun sequence
Length=870709

 Score = 244 bits (132),  Expect = 5e-61
 Identities = 171/189 (90%), Gaps = 6/189 (3%)
 Strand=Plus/Plus

Query  1       CAAGGTTTCCGTAGGTGAACCTGCGGAAGGATCATTAGTGAATTGCTCTTTGAGCGTTAA  60
               ||||||||||||||||||||||||||||||||||||||||| |||| ||| | | | |||
Sbjct  868631  CAAGGTTTCCGTAGGTGAACCTGCGGAAGGATCATTAGTGATTTGC-CTTCGTG-GCTAA  868688

Query  61      ACTATATCCATCTACACCTGTGAACTGTTGATTGACTTCGGTCAATTACTTTTACAAACA  120
               ||||||||||| |||||||||||||||||||    ||||  |   ||| |||||||||| 
Sbjct  868689  ACTATATCCATATACACCTGTGAACTGTTGA-ACCCTTC--TGGGTTA-TTTTACAAACT  868744

Query  121     TTGTGTAATGAACGTCATGTTATTATAACAAAAATAACTTTCAACAACGGATCTCTTGGC  180
               ||||||||||||||||||||||||||||||||||||||||||||||||||||||||||||
Sbjct  868745  TTGTGTAATGAACGTCATGTTATTATAACAAAAATAACTTTCAACAACGGATCTCTTGGC  868804

Query  181     TCTCGCATC  189
               |||||||||
Sbjct  868805  TCTCGCATC  868813


>JAMYHM010000230.1 Apiotrichum sp. PA4207 ctg_230, whole genome shotgun sequence
Length=9386

 Score = 241 bits (130),  Expect = 7e-60
 Identities = 177/197 (90%), Gaps = 13/197 (7%)
 Strand=Plus/Plus

Query  1     CAAGGTTTCCGTAGGTGAACCTGCGGAAGGATCATTAGTGAATTG-C-TCTTTGAGCGTT  58
             ||||||||||||||||||||||||||||||||||||||||| ||| | |  ||| || ||
Sbjct  4224  CAAGGTTTCCGTAGGTGAACCTGCGGAAGGATCATTAGTGA-TTGCCTTAATTG-GC-TT  4280

Query  59    AAACTATATCCATCTACACCTGTGAACTGTT-GATTGA--CTTCGG-T-CAATTACTTTT  113
             ||||||||||||||||||||||||||||||| ||||||  |||||| | | |||  || |
Sbjct  4281  AAACTATATCCATCTACACCTGTGAACTGTTTGATTGAATCTTCGGATTCGATT--TTAT  4338

Query  114   ACAAACATTGTGTAATGAACGTCATGTTATTATAACAAAAAT-AACTTTCAACAACGGAT  172
             |||||||||||||||||||||||||  ||||||||||||||  |||||||||||||||||
Sbjct  4339  ACAAACATTGTGTAATGAACGTCATTATATTATAACAAAAAAAAACTTTCAACAACGGAT  4398

Query  173   CTCTTGGCTCTCGCATC  189
             |||||||||||||||||
Sbjct  4399  CTCTTGGCTCTCGCATC  4415


>JAMYHL010000155.1 Apiotrichum sp. Y4204 ctg_155, whole genome shotgun sequence
Length=35299

 Score = 241 bits (130),  Expect = 7e-60
 Identities = 177/197 (90%), Gaps = 13/197 (7%)
 Strand=Plus/Plus

Query  1      CAAGGTTTCCGTAGGTGAACCTGCGGAAGGATCATTAGTGAATTG-C-TCTTTGAGCGTT  58
              ||||||||||||||||||||||||||||||||||||||||| ||| | |  ||| || ||
Sbjct  30295  CAAGGTTTCCGTAGGTGAACCTGCGGAAGGATCATTAGTGA-TTGCCTTAATTG-GC-TT  30351

Query  59     AAACTATATCCATCTACACCTGTGAACTGTT-GATTGA--CTTCGG-T-CAATTACTTTT  113
              ||||||||||||||||||||||||||||||| ||||||  |||||| | | |||  || |
Sbjct  30352  AAACTATATCCATCTACACCTGTGAACTGTTTGATTGAATCTTCGGATTCGATT--TTAT  30409

Query  114    ACAAACATTGTGTAATGAACGTCATGTTATTATAACAAAAAT-AACTTTCAACAACGGAT  172
              |||||||||||||||||||||||||  ||||||||||||||  |||||||||||||||||
Sbjct  30410  ACAAACATTGTGTAATGAACGTCATTATATTATAACAAAAAAAAACTTTCAACAACGGAT  30469

Query  173    CTCTTGGCTCTCGCATC  189
              |||||||||||||||||
Sbjct  30470  CTCTTGGCTCTCGCATC  30486


>JAMYHP010000150.1 Apiotrichum sp. Y4201-1 ctg_150, whole genome shotgun sequence
Length=35057

 Score = 241 bits (130),  Expect = 7e-60
 Identities = 177/197 (90%), Gaps = 13/197 (7%)
 Strand=Plus/Plus

Query  1      CAAGGTTTCCGTAGGTGAACCTGCGGAAGGATCATTAGTGAATTG-C-TCTTTGAGCGTT  58
              ||||||||||||||||||||||||||||||||||||||||| ||| | |  ||| || ||
Sbjct  30294  CAAGGTTTCCGTAGGTGAACCTGCGGAAGGATCATTAGTGA-TTGCCTTAATTG-GC-TT  30350

Query  59     AAACTATATCCATCTACACCTGTGAACTGTT-GATTGA--CTTCGG-T-CAATTACTTTT  113
              ||||||||||||||||||||||||||||||| ||||||  |||||| | | |||  || |
Sbjct  30351  AAACTATATCCATCTACACCTGTGAACTGTTTGATTGAATCTTCGGATTCGATT--TTAT  30408

Query  114    ACAAACATTGTGTAATGAACGTCATGTTATTATAACAAAAAT-AACTTTCAACAACGGAT  172
              |||||||||||||||||||||||||  ||||||||||||||  |||||||||||||||||
Sbjct  30409  ACAAACATTGTGTAATGAACGTCATTATATTATAACAAAAAAAAACTTTCAACAACGGAT  30468

Query  173    CTCTTGGCTCTCGCATC  189
              |||||||||||||||||
Sbjct  30469  CTCTTGGCTCTCGCATC  30485


>JAMYHS010001152.1 Apiotrichum sp. Y3305A ctg_1152, whole genome shotgun sequence
Length=6659

 Score = 241 bits (130),  Expect = 7e-60
 Identities = 177/197 (90%), Gaps = 13/197 (7%)
 Strand=Plus/Minus

Query  1     CAAGGTTTCCGTAGGTGAACCTGCGGAAGGATCATTAGTGAATTG-C-TCTTTGAGCGTT  58
             ||||||||||||||||||||||||||||||||||||||||| ||| | |  ||| || ||
Sbjct  5641  CAAGGTTTCCGTAGGTGAACCTGCGGAAGGATCATTAGTGA-TTGCCTTAATTG-GC-TT  5585

Query  59    AAACTATATCCATCTACACCTGTGAACTGTT-GATTGA--CTTCGG-T-CAATTACTTTT  113
             ||||||||||||||||||||||||||||||| ||||||  |||||| | | |||  || |
Sbjct  5584  AAACTATATCCATCTACACCTGTGAACTGTTTGATTGAATCTTCGGATTCGATT--TTAT  5527

Query  114   ACAAACATTGTGTAATGAACGTCATGTTATTATAACAAAAATAA-CTTTCAACAACGGAT  172
             |||||||||||||||||||||||||  |||||||||||||| || |||||||||||||||
Sbjct  5526  ACAAACATTGTGTAATGAACGTCATTATATTATAACAAAAAAAAACTTTCAACAACGGAT  5467

Query  173   CTCTTGGCTCTCGCATC  189
             |||||||||||||||||
Sbjct  5466  CTCTTGGCTCTCGCATC  5450


>JAMYHQ010001361.1 Apiotrichum sp. M3315A-1 ctg_1361, whole genome shotgun sequence
Length=6119

 Score = 237 bits (128),  Expect = 9e-59
 Identities = 177/198 (89%), Gaps = 14/198 (7%)
 Strand=Plus/Plus

Query  1     CAAGGTTTCCGTAGGTGAACCTGCGGAAGGATCATTAGTGAATTG-C-TCTTTGAGCGTT  58
             ||||||||||||||||||||||||||||||||||||||||| ||| | |  ||| || ||
Sbjct  924   CAAGGTTTCCGTAGGTGAACCTGCGGAAGGATCATTAGTGA-TTGCCTTAATTG-GC-TT  980

Query  59    AAACTATATCCATCTACACCTGTGAACTGTT-GATTGA--CTTCGG-T-CAATTACTTTT  113
             ||||||||||||||||||||||||||||||| ||||||  |||||| | | |||  || |
Sbjct  981   AAACTATATCCATCTACACCTGTGAACTGTTTGATTGAATCTTCGGATTCGATT--TTAT  1038

Query  114   ACAAACATTGTGTAATGAACGTCATGTTATTATAACAAAAAT--AACTTTCAACAACGGA  171
             |||||||||||||||||||||||||  ||||||||||||||   ||||||||||||||||
Sbjct  1039  ACAAACATTGTGTAATGAACGTCATTATATTATAACAAAAAAAAAACTTTCAACAACGGA  1098

Query  172   TCTCTTGGCTCTCGCATC  189
             ||||||||||||||||||
Sbjct  1099  TCTCTTGGCTCTCGCATC  1116


>JAMYHN010000191.1 Apiotrichum sp. PDH3304B ctg_191, whole genome shotgun sequence
Length=19926

 Score = 237 bits (128),  Expect = 9e-59
 Identities = 177/198 (89%), Gaps = 14/198 (7%)
 Strand=Plus/Minus

Query  1     CAAGGTTTCCGTAGGTGAACCTGCGGAAGGATCATTAGTGAATTG-C-TCTTTGAGCGTT  58
             ||||||||||||||||||||||||||||||||||||||||| ||| | |  ||| || ||
Sbjct  5131  CAAGGTTTCCGTAGGTGAACCTGCGGAAGGATCATTAGTGA-TTGCCTTAATTG-GC-TT  5075

Query  59    AAACTATATCCATCTACACCTGTGAACTGTT-GATTGA--CTTCGG-T-CAATTACTTTT  113
             ||||||||||||||||||||||||||||||| ||||||  |||||| | | |||  || |
Sbjct  5074  AAACTATATCCATCTACACCTGTGAACTGTTTGATTGAATCTTCGGATTCGATT--TTAT  5017

Query  114   ACAAACATTGTGTAATGAACGTCATGTTATTATAACAAAAATAA--CTTTCAACAACGGA  171
             |||||||||||||||||||||||||  |||||||||||||| ||  ||||||||||||||
Sbjct  5016  ACAAACATTGTGTAATGAACGTCATTATATTATAACAAAAAAAAAACTTTCAACAACGGA  4957

Query  172   TCTCTTGGCTCTCGCATC  189
             ||||||||||||||||||
Sbjct  4956  TCTCTTGGCTCTCGCATC  4939


>JAMYHR010000054.1 Apiotrichum sp. PL3309B ctg_54, whole genome shotgun sequence
Length=325286

 Score = 237 bits (128),  Expect = 9e-59
 Identities = 177/198 (89%), Gaps = 14/198 (7%)
 Strand=Plus/Minus

Query  1     CAAGGTTTCCGTAGGTGAACCTGCGGAAGGATCATTAGTGAATTG-C-TCTTTGAGCGTT  58
             ||||||||||||||||||||||||||||||||||||||||| ||| | |  ||| || ||
Sbjct  5397  CAAGGTTTCCGTAGGTGAACCTGCGGAAGGATCATTAGTGA-TTGCCTTAATTG-GC-TT  5341

Query  59    AAACTATATCCATCTACACCTGTGAACTGTT-GATTGA--CTTCGG-T-CAATTACTTTT  113
             ||||||||||||||||||||||||||||||| ||||||  |||||| | | |||  || |
Sbjct  5340  AAACTATATCCATCTACACCTGTGAACTGTTTGATTGAATCTTCGGATTCGATT--TTAT  5283

Query  114   ACAAACATTGTGTAATGAACGTCATGTTATTATAACAAAAATAA--CTTTCAACAACGGA  171
             |||||||||||||||||||||||||  |||||||||||||| ||  ||||||||||||||
Sbjct  5282  ACAAACATTGTGTAATGAACGTCATTATATTATAACAAAAAAAAAACTTTCAACAACGGA  5223

Query  172   TCTCTTGGCTCTCGCATC  189
             ||||||||||||||||||
Sbjct  5222  TCTCTTGGCTCTCGCATC  5205


>JAMYHO010000241.1 Apiotrichum sp. PL3306B ctg_241, whole genome shotgun sequence
Length=3330

 Score = 237 bits (128),  Expect = 9e-59
 Identities = 177/198 (89%), Gaps = 14/198 (7%)
 Strand=Plus/Plus

Query  1     CAAGGTTTCCGTAGGTGAACCTGCGGAAGGATCATTAGTGAATTG-C-TCTTTGAGCGTT  58
             ||||||||||||||||||||||||||||||||||||||||| ||| | |  ||| || ||
Sbjct  924   CAAGGTTTCCGTAGGTGAACCTGCGGAAGGATCATTAGTGA-TTGCCTTAATTG-GC-TT  980

Query  59    AAACTATATCCATCTACACCTGTGAACTGTT-GATTGA--CTTCGG-T-CAATTACTTTT  113
             ||||||||||||||||||||||||||||||| ||||||  |||||| | | |||  || |
Sbjct  981   AAACTATATCCATCTACACCTGTGAACTGTTTGATTGAATCTTCGGATTCGATT--TTAT  1038

Query  114   ACAAACATTGTGTAATGAACGTCATGTTATTATAACAAAAAT--AACTTTCAACAACGGA  171
             |||||||||||||||||||||||||  ||||||||||||||   ||||||||||||||||
Sbjct  1039  ACAAACATTGTGTAATGAACGTCATTATATTATAACAAAAAAAAAACTTTCAACAACGGA  1098

Query  172   TCTCTTGGCTCTCGCATC  189
             ||||||||||||||||||
Sbjct  1099  TCTCTTGGCTCTCGCATC  1116


>JAMALS010000003.1 Pascua sp. PK3308B-1 ctg_3, whole genome shotgun sequence
Length=958632

 Score = 233 bits (126),  Expect = 1e-57
 Identities = 175/196 (89%), Gaps = 13/196 (7%)
 Strand=Plus/Minus

Query  1       CAAGGTTTCCGTAGGTGAACCTGCGGAAGGATCATTAGTGAATTG-C-TCTTTGAGCGTT  58
               ||||||||||||||||||||||||||||||||||||||||| ||| | || ||| || | 
Sbjct  327060  CAAGGTTTCCGTAGGTGAACCTGCGGAAGGATCATTAGTGA-TTGCCATC-TTG-GCTTA  327004

Query  59      AAACTATATCCATCTACACCTGTGAACTGTT-GATTGACT-T--CG-GTCAATTACTTTT  113
               ||||||||||||  |||||||||| |||||| |||||||| |  || ||| | |  ||||
Sbjct  327003  AAACTATATCCACATACACCTGTGCACTGTTCGATTGACTCTCACGAGTC-AGT--TTTT  326947

Query  114     ACAAACATTGTGTAATGAACGTCATGTTATTATAACAAAAATAACTTTCAACAACGGATC  173
               |||||||||||||||||||||||  |||||||||||||||||||||||||||||||||||
Sbjct  326946  ACAAACATTGTGTAATGAACGTCTAGTTATTATAACAAAAATAACTTTCAACAACGGATC  326887

Query  174     TCTTGGCTCTCGCATC  189
               ||||||||||||||||
Sbjct  326886  TCTTGGCTCTCGCATC  326871


>JAMFRD010000198.1 Pascua sp. PH4015B ctg_199, whole genome shotgun sequence
Length=8117

 Score = 233 bits (126),  Expect = 1e-57
 Identities = 175/196 (89%), Gaps = 13/196 (7%)
 Strand=Plus/Plus

Query  1     CAAGGTTTCCGTAGGTGAACCTGCGGAAGGATCATTAGTGAATTGC--TCTTTGAGCGTT  58
             ||||||||||||||||||||||||||||||||||||||||| ||||  |||| | || | 
Sbjct  3179  CAAGGTTTCCGTAGGTGAACCTGCGGAAGGATCATTAGTGA-TTGCCATCTT-G-GCTTA  3235

Query  59    AAACTATATCCATCTACACCTGTGAACTGTT-GATTGACT-TC--G-GTCAATTACTTTT  113
             ||||||||||||  |||||||||| |||||| |||||||| ||  | |||| |   ||||
Sbjct  3236  AAACTATATCCACATACACCTGTGCACTGTTCGATTGACTCTCACGAGTCAGT---TTTT  3292

Query  114   ACAAACATTGTGTAATGAACGTCATGTTATTATAACAAAAATAACTTTCAACAACGGATC  173
             |||||||||||||||||||||||  |||||||||||||||||||||||||||||||||||
Sbjct  3293  ACAAACATTGTGTAATGAACGTCTAGTTATTATAACAAAAATAACTTTCAACAACGGATC  3352

Query  174   TCTTGGCTCTCGCATC  189
             ||||||||||||||||
Sbjct  3353  TCTTGGCTCTCGCATC  3368


>JAMALR010000011.1 Pascua sp. PH3313A ctg_11, whole genome shotgun sequence
Length=726112

 Score = 233 bits (126),  Expect = 1e-57
 Identities = 175/196 (89%), Gaps = 13/196 (7%)
 Strand=Plus/Minus

Query  1       CAAGGTTTCCGTAGGTGAACCTGCGGAAGGATCATTAGTGAATTG-C-TCTTTGAGCGTT  58
               ||||||||||||||||||||||||||||||||||||||||| ||| | || ||| || | 
Sbjct  326614  CAAGGTTTCCGTAGGTGAACCTGCGGAAGGATCATTAGTGA-TTGCCATC-TTG-GCTTA  326558

Query  59      AAACTATATCCATCTACACCTGTGAACTGTT-GATTGACT-T--CG-GTCAATTACTTTT  113
               ||||||||||||  |||||||||| |||||| |||||||| |  || ||| | |  ||||
Sbjct  326557  AAACTATATCCACATACACCTGTGCACTGTTCGATTGACTCTCACGAGTC-AGT--TTTT  326501

Query  114     ACAAACATTGTGTAATGAACGTCATGTTATTATAACAAAAATAACTTTCAACAACGGATC  173
               |||||||||||||||||||||||  |||||||||||||||||||||||||||||||||||
Sbjct  326500  ACAAACATTGTGTAATGAACGTCTAGTTATTATAACAAAAATAACTTTCAACAACGGATC  326441

Query  174     TCTTGGCTCTCGCATC  189
               ||||||||||||||||
Sbjct  326440  TCTTGGCTCTCGCATC  326425


>JAMALQ010000137.1 Pascua sp. PH3615 ctg_137, whole genome shotgun sequence
Length=8294

 Score = 233 bits (126),  Expect = 1e-57
 Identities = 175/196 (89%), Gaps = 13/196 (7%)
 Strand=Plus/Plus

Query  1     CAAGGTTTCCGTAGGTGAACCTGCGGAAGGATCATTAGTGAATTGC--TCTTTGAGCGTT  58
             ||||||||||||||||||||||||||||||||||||||||| ||||  |||| | || | 
Sbjct  3179  CAAGGTTTCCGTAGGTGAACCTGCGGAAGGATCATTAGTGA-TTGCCATCTT-G-GCTTA  3235

Query  59    AAACTATATCCATCTACACCTGTGAACTGTT-GATTGACT-TC--G-GTCAATTACTTTT  113
             ||||||||||||  |||||||||| |||||| |||||||| ||  | |||| |   ||||
Sbjct  3236  AAACTATATCCACATACACCTGTGCACTGTTCGATTGACTCTCACGAGTCAGT---TTTT  3292

Query  114   ACAAACATTGTGTAATGAACGTCATGTTATTATAACAAAAATAACTTTCAACAACGGATC  173
             |||||||||||||||||||||||  |||||||||||||||||||||||||||||||||||
Sbjct  3293  ACAAACATTGTGTAATGAACGTCTAGTTATTATAACAAAAATAACTTTCAACAACGGATC  3352

Query  174   TCTTGGCTCTCGCATC  189
             ||||||||||||||||
Sbjct  3353  TCTTGGCTCTCGCATC  3368


>JAMFRE010000187.1 Pascua sp. PL2904B ctg_187, whole genome shotgun sequence
Length=8117

 Score = 233 bits (126),  Expect = 1e-57
 Identities = 175/196 (89%), Gaps = 13/196 (7%)
 Strand=Plus/Minus

Query  1     CAAGGTTTCCGTAGGTGAACCTGCGGAAGGATCATTAGTGAATTG-C-TCTTTGAGCGTT  58
             ||||||||||||||||||||||||||||||||||||||||| ||| | || ||| || | 
Sbjct  4457  CAAGGTTTCCGTAGGTGAACCTGCGGAAGGATCATTAGTGA-TTGCCATC-TTG-GCTTA  4401

Query  59    AAACTATATCCATCTACACCTGTGAACTGTT-GATTGACT-T--CG-GTCAATTACTTTT  113
             ||||||||||||  |||||||||| |||||| |||||||| |  || ||| | |  ||||
Sbjct  4400  AAACTATATCCACATACACCTGTGCACTGTTCGATTGACTCTCACGAGTC-AGT--TTTT  4344

Query  114   ACAAACATTGTGTAATGAACGTCATGTTATTATAACAAAAATAACTTTCAACAACGGATC  173
             |||||||||||||||||||||||  |||||||||||||||||||||||||||||||||||
Sbjct  4343  ACAAACATTGTGTAATGAACGTCTAGTTATTATAACAAAAATAACTTTCAACAACGGATC  4284

Query  174   TCTTGGCTCTCGCATC  189
             ||||||||||||||||
Sbjct  4283  TCTTGGCTCTCGCATC  4268


>BEDX01000012.1 Cutaneotrichosporon daszewskae DNA, scaffold: scaffold_12, strain: 
JCM_11166, whole genome shotgun sequence
Length=7818

 Score = 222 bits (120),  Expect = 2e-54
 Identities = 170/193 (88%), Gaps = 8/193 (4%)
 Strand=Plus/Plus

Query  1     CAAGGTTTCCGTAGGTGAACCTGCGGAAGGATCATTAGTGAATTGCTCTTTGAGCGTTAA  60
             ||||||||||||||||||||||||||||||||||||||||| |||| |     || ||||
Sbjct  3080  CAAGGTTTCCGTAGGTGAACCTGCGGAAGGATCATTAGTGA-TTGC-CGAAAGGC-TTAA  3136

Query  61    ACTATATCCATCTACACCTGTGAACTGTTGATTGACT-TCG-G--TCAATTACTTTTACA  116
             |||| |||||  |||||||||| |||||||||||| | ||  |  || |||| |||||||
Sbjct  3137  ACTACATCCACATACACCTGTGCACTGTTGATTGATTCTCACGAATCGATTA-TTTTACA  3195

Query  117   AACATTGTGTAATGAACGTCATGTTATTATAACAAAAATAACTTTCAACAACGGATCTCT  176
             |||||||||||| |||||||||||||| |||||||| |||||||||||||||||||||||
Sbjct  3196  AACATTGTGTAAAGAACGTCATGTTATAATAACAAATATAACTTTCAACAACGGATCTCT  3255

Query  177   TGGCTCTCGCATC  189
             |||||||||||||
Sbjct  3256  TGGCTCTCGCATC  3268


>PQXP01000239.1 Apiotrichum akiyoshidainum strain HP2023 Contig964, whole genome 
shotgun sequence
Length=41726

 Score = 220 bits (119),  Expect = 9e-54
 Identities = 171/194 (88%), Gaps = 11/194 (6%)
 Strand=Plus/Plus

Query  1     CAAGGTTTCCGTAGGTGAACCTGCGGAAGGATCATTAGTGAATTG-C-TCTTTGAGCGTT  58
             ||||||||||||||||||||||||||||||||||||||||| ||| | || ||| || ||
Sbjct  4354  CAAGGTTTCCGTAGGTGAACCTGCGGAAGGATCATTAGTGA-TTGCCATC-TTG-GC-TT  4409

Query  59    AAACTATATCCATCTACACCTGTGAACTGTT-GATTGACT-TCGGTCAATTACTTTTACA  116
             ||||||||||||||||||||||||||| ||| |||||| | || |  | | | |||||||
Sbjct  4410  AAACTATATCCATCTACACCTGTGAACCGTTTGATTGAATCTCTG--ATTCAATTTTACA  4467

Query  117   AACATTGTGTAATGAACGTCATGTTATTATAAC-AAAAATAACTTTCAACAACGGATCTC  175
             ||||||||||||||||||||||   || ||||| ||||| |||||| |||||||||||||
Sbjct  4468  AACATTGTGTAATGAACGTCATTAGATCATAACTAAAAAAAACTTTTAACAACGGATCTC  4527

Query  176   TTGGCTCTCGCATC  189
             ||||||||||||||
Sbjct  4528  TTGGCTCTCGCATC  4541


>PQXP01000591.1 Apiotrichum akiyoshidainum strain HP2023 Contig1432, whole genome 
shotgun sequence
Length=12328

 Score = 220 bits (119),  Expect = 9e-54
 Identities = 171/194 (88%), Gaps = 11/194 (6%)
 Strand=Plus/Minus

Query  1      CAAGGTTTCCGTAGGTGAACCTGCGGAAGGATCATTAGTGAATTG-C-TCTTTGAGCGTT  58
              ||||||||||||||||||||||||||||||||||||||||| ||| | || ||| || ||
Sbjct  10989  CAAGGTTTCCGTAGGTGAACCTGCGGAAGGATCATTAGTGA-TTGCCATC-TTG-GC-TT  10934

Query  59     AAACTATATCCATCTACACCTGTGAACTGTT-GATTGACT-TCGGTCAATTACTTTTACA  116
              ||||||||||||||||||||||||||| ||| |||||| | || |  | | | |||||||
Sbjct  10933  AAACTATATCCATCTACACCTGTGAACCGTTTGATTGAATCTCTG--ATTCAATTTTACA  10876

Query  117    AACATTGTGTAATGAACGTCATGTTATTATAAC-AAAAATAACTTTCAACAACGGATCTC  175
              ||||||||||||||||||||||   || ||||| ||||| |||||| |||||||||||||
Sbjct  10875  AACATTGTGTAATGAACGTCATTAGATCATAACTAAAAAAAACTTTTAACAACGGATCTC  10816

Query  176    TTGGCTCTCGCATC  189
              ||||||||||||||
Sbjct  10815  TTGGCTCTCGCATC  10802


 Score = 209 bits (113),  Expect = 2e-50
 Identities = 169/194 (87%), Gaps = 11/194 (6%)
 Strand=Plus/Plus

Query  1      CAAGGTTTCCGTAGGTGAACCTGCGGAAGGATCATTAGTGAATTG-C-TCTTTGAGCGTT  58
              ||||||||||||| ||||||||||||||||||||||||||| ||| | || ||| || ||
Sbjct  10332  CAAGGTTTCCGTATGTGAACCTGCGGAAGGATCATTAGTGA-TTGCCATC-TTG-GC-TT  10387

Query  59     AAACTATATCCATCTACACCTGTGAACTGTT-GATTG-ACTTCGGTCAATTACTTTTACA  116
              ||||||||||||||||||||||||||| |||  |||| | |||  | | | | |||||||
Sbjct  10388  AAACTATATCCATCTACACCTGTGAACCGTTTAATTGAAGTTC--TGATTCAATTTTACA  10445

Query  117    AACATTGTGTAATGAACGTCATGTTATTATAAC-AAAAATAACTTTCAACAACGGATCTC  175
              ||||||||||||||||||||||   || ||||| ||||| |||||| |||||||||||||
Sbjct  10446  AACATTGTGTAATGAACGTCATTAGATCATAACTAAAAAAAACTTTTAACAACGGATCTC  10505

Query  176    TTGGCTCTCGCATC  189
              ||||||||||||||
Sbjct  10506  TTGGCTCTCGCATC  10519


 Score = 191 bits (103),  Expect = 7e-45
 Identities = 165/196 (84%), Gaps = 14/196 (7%)
 Strand=Plus/Plus

Query  1      CAAGGTTTCCGTAGGTGAACCTGCGGAAGGATCATTAGTGAATTG-C-TCTTTGAGCGTT  58
              ||||||||||||||||||||||||||||||||||||||||| ||| | || ||| || ||
Sbjct  11380  CAAGGTTTCCGTAGGTGAACCTGCGGAAGGATCATTAGTGA-TTGCCATC-TTG-GC-TT  11435

Query  59     AAACTATATCCATCTACA-CCTGTGAACTG-TTGATTGACTTCGGTC-AATT-ACTTTTA  114
              ||  | |||| |   ||| ||||||||| | ||||||||  ||  ||  ||| | |||||
Sbjct  11436  AAWSTRTATCMAKMKACAGCCTGTGAACCGTTTGATTGA-ATC--TCTGATTCAATTTTA  11492

Query  115    CAAACATTGTGTAATGAACGTCATGTTATTATAAC-AAAAATAACTTTCAACAACGGATC  173
              ||||||||||||||||||||||||   || ||||| ||||| |||||| |||||||||||
Sbjct  11493  CAAACATTGTGTAATGAACGTCATTAGATCATAACTAAAAAAAACTTTTAACAACGGATC  11552

Query  174    TCTTGGCTCTCGCATC  189
              ||||||||||||||||
Sbjct  11553  TCTTGGCTCTCGCATC  11568


>PQXP01001050.1 Apiotrichum akiyoshidainum strain HP2023 Contig1226_3, whole 
genome shotgun sequence
Length=9261

 Score = 220 bits (119),  Expect = 9e-54
 Identities = 171/194 (88%), Gaps = 11/194 (6%)
 Strand=Plus/Plus

Query  1     CAAGGTTTCCGTAGGTGAACCTGCGGAAGGATCATTAGTGAATTG-C-TCTTTGAGCGTT  58
             ||||||||||||||||||||||||||||||||||||||||| ||| | || ||| || ||
Sbjct  5644  CAAGGTTTCCGTAGGTGAACCTGCGGAAGGATCATTAGTGA-TTGCCATC-TTG-GC-TT  5699

Query  59    AAACTATATCCATCTACACCTGTGAACTGTT-GATTGACT-TCGGTCAATTACTTTTACA  116
             ||||||||||||||||||||||||||| ||| |||||| | || |  | | | |||||||
Sbjct  5700  AAACTATATCCATCTACACCTGTGAACCGTTTGATTGAATCTCTG--ATTCAATTTTACA  5757

Query  117   AACATTGTGTAATGAACGTCATGTTATTATAAC-AAAAATAACTTTCAACAACGGATCTC  175
             ||||||||||||||||||||||   || ||||| ||||| |||||| |||||||||||||
Sbjct  5758  AACATTGTGTAATGAACGTCATTAGATCATAACTAAAAAAAACTTTTAACAACGGATCTC  5817

Query  176   TTGGCTCTCGCATC  189
             ||||||||||||||
Sbjct  5818  TTGGCTCTCGCATC  5831


>PQXP01001035.1 Apiotrichum akiyoshidainum strain HP2023 Contig1119_5, whole 
genome shotgun sequence
Length=23348

 Score = 220 bits (119),  Expect = 9e-54
 Identities = 171/194 (88%), Gaps = 11/194 (6%)
 Strand=Plus/Minus

Query  1      CAAGGTTTCCGTAGGTGAACCTGCGGAAGGATCATTAGTGAATTG-C-TCTTTGAGCGTT  58
              ||||||||||||||||||||||||||||||||||||||||| ||| | || ||| || ||
Sbjct  19827  CAAGGTTTCCGTAGGTGAACCTGCGGAAGGATCATTAGTGA-TTGCCATC-TTG-GC-TT  19772

Query  59     AAACTATATCCATCTACACCTGTGAACTGTT-GATTGACT-TCGGTCAATTACTTTTACA  116
              ||||||||||||||||||||||||||| ||| |||||| | || |  | | | |||||||
Sbjct  19771  AAACTATATCCATCTACACCTGTGAACCGTTTGATTGAATCTCTG--ATTCAATTTTACA  19714

Query  117    AACATTGTGTAATGAACGTCATGTTATTATAAC-AAAAATAACTTTCAACAACGGATCTC  175
              ||||||||||||||||||||||   || ||||| ||||| |||||| |||||||||||||
Sbjct  19713  AACATTGTGTAATGAACGTCATTAGATCATAACTAAAAAAAACTTTTAACAACGGATCTC  19654

Query  176    TTGGCTCTCGCATC  189
              ||||||||||||||
Sbjct  19653  TTGGCTCTCGCATC  19640


>PQXP01001036.1 Apiotrichum akiyoshidainum strain HP2023 Contig1119_3, whole 
genome shotgun sequence
Length=187578

 Score = 220 bits (119),  Expect = 9e-54
 Identities = 171/194 (88%), Gaps = 11/194 (6%)
 Strand=Plus/Minus

Query  1     CAAGGTTTCCGTAGGTGAACCTGCGGAAGGATCATTAGTGAATTG-C-TCTTTGAGCGTT  58
             ||||||||||||||||||||||||||||||||||||||||| ||| | || ||| || ||
Sbjct  4480  CAAGGTTTCCGTAGGTGAACCTGCGGAAGGATCATTAGTGA-TTGCCATC-TTG-GC-TT  4425

Query  59    AAACTATATCCATCTACACCTGTGAACTGTT-GATTGACT-TCGGTCAATTACTTTTACA  116
             ||||||||||||||||||||||||||| ||| |||||| | || |  | | | |||||||
Sbjct  4424  AAACTATATCCATCTACACCTGTGAACCGTTTGATTGAATCTCTG--ATTCAATTTTACA  4367

Query  117   AACATTGTGTAATGAACGTCATGTTATTATAAC-AAAAATAACTTTCAACAACGGATCTC  175
             ||||||||||||||||||||||   || ||||| ||||| |||||| |||||||||||||
Sbjct  4366  AACATTGTGTAATGAACGTCATTAGATCATAACTAAAAAAAACTTTTAACAACGGATCTC  4307

Query  176   TTGGCTCTCGCATC  189
             ||||||||||||||
Sbjct  4306  TTGGCTCTCGCATC  4293


 Score = 220 bits (119),  Expect = 9e-54
 Identities = 171/194 (88%), Gaps = 11/194 (6%)
 Strand=Plus/Minus

Query  1     CAAGGTTTCCGTAGGTGAACCTGCGGAAGGATCATTAGTGAATTG-C-TCTTTGAGCGTT  58
             ||||||||||||||||||||||||||||||||||||||||| ||| | || ||| || ||
Sbjct  8773  CAAGGTTTCCGTAGGTGAACCTGCGGAAGGATCATTAGTGA-TTGCCATC-TTG-GC-TT  8718

Query  59    AAACTATATCCATCTACACCTGTGAACTGTT-GATTGACT-TCGGTCAATTACTTTTACA  116
             ||||||||||||||||||||||||||| ||| |||||| | || |  | | | |||||||
Sbjct  8717  AAACTATATCCATCTACACCTGTGAACCGTTTGATTGAATCTCTG--ATTCAATTTTACA  8660

Query  117   AACATTGTGTAATGAACGTCATGTTATTATAAC-AAAAATAACTTTCAACAACGGATCTC  175
             ||||||||||||||||||||||   || ||||| ||||| |||||| |||||||||||||
Sbjct  8659  AACATTGTGTAATGAACGTCATTAGATCATAACTAAAAAAAACTTTTAACAACGGATCTC  8600

Query  176   TTGGCTCTCGCATC  189
             ||||||||||||||
Sbjct  8599  TTGGCTCTCGCATC  8586


 Score = 191 bits (103),  Expect = 7e-45
 Identities = 166/196 (85%), Gaps = 13/196 (7%)
 Strand=Plus/Plus

Query  1     CAAGGTTTCCGTAGGTGAACCTGCGGAAGGATCATTAGTGAATTG-C-TCTTTGAGCGTT  58
             ||||||||||||||||||||||||||||||||||||||||| ||| | || ||| || ||
Sbjct  9785  CAAGGTTTCCGTAGGTGAACCTGCGGAAGGATCATTAGTGA-TTGCCATC-TTG-GC-TT  9840

Query  59    AAACTATATCCATCTACACCTGTGAACTGTT-GATTGACT-TCGGTCAATTACTTTTACA  116
             ||||||||||||||||||||||||||| ||| |||||| | || |  | | | |||||||
Sbjct  9841  AAACTATATCCATCTACACCTGTGAACCGTTTGATTGAATCTCTG--ATTCAATTTTACA  9898

Query  117   AACATTGTGTAATGAACGTCATGTTAT-TATAACAAAAATA-A-CTTTCAACAACGGATC  173
             ||||||||||||||||||||||   || | |  |  | | | | |||| |||||||||||
Sbjct  9899  AACATTGTGTAATGAACGTCATTAGATCTRTMWCTTAWAMAMAWCTTTTAACAACGGATC  9958

Query  174   TCTTGGCTCTCGCATC  189
             ||||||||||||||||
Sbjct  9959  TCTTGGCTCTCGCATC  9974


 Score = 165 bits (89),  Expect = 4e-37
 Identities = 126/142 (89%), Gaps = 10/142 (7%)
 Strand=Plus/Plus

Query  1     CAAGGTTTCCGTAGGTGAACCTGCGGAAGGATCATTAGTGAATTG-C-TCTTTGAGCGTT  58
             ||||||||||||||||||||||||||||||||||||||||| ||| | || ||| || ||
Sbjct  5287  CAAGGTTTCCGTAGGTGAACCTGCGGAAGGATCATTAGTGA-TTGCCATC-TTG-GC-TT  5342

Query  59    AAACTATATCCATCTACACCTGTGAACTGTT-GATTGACT-TCGGTCAATTACTTTTACA  116
             ||||||||||||||||||||||||||| ||| |||||| | || |  | | | |||||||
Sbjct  5343  AAACTATATCCATCTACACCTGTGAACCGTTTGATTGAATCTCTG--ATTCAATTTTACA  5400

Query  117   AACATTGTGTAATGAACGTCAT  138
             ||||||||||||||||||||||
Sbjct  5401  AACATTGTGTAATGAACGTCAT  5422


 Score = 161 bits (87),  Expect = 5e-36
 Identities = 152/182 (84%), Gaps = 9/182 (5%)
 Strand=Plus/Minus

Query  12    TAGGTGAACCTGCGGAAGGATCATTAGTGAATTGC-TCTTTGAGCGTTAAACTATATCCA  70
             ||| ||||||| |||||   |||||| | | || | || ||| || ||||||||||||||
Sbjct  8312  TAGATGAACCTTCGGAACCTTCATTATTTATTTCCATC-TTG-GC-TTAAACTATATCCA  8256

Query  71    TCTACACCTGTGAACTGTT-GATTGACT-TCGGTCAATTACTTTTACAAACATTGTGTAA  128
             ||||||||||||||| ||| |||||| | || |  | | | |||||||||||||||||||
Sbjct  8255  TCTACACCTGTGAACCGTTTGATTGAATCTCTG--ATTCAATTTTACAAACATTGTGTAA  8198

Query  129   TGAACGTCATGTTATTATAAC-AAAAATAACTTTCAACAACGGATCTCTTGGCTCTCGCA  187
             ||||||||||   || ||||| ||||| |||||| |||||||||||||||||||||||||
Sbjct  8197  TGAACGTCATTAGATCATAACTAAAAAAAACTTTTAACAACGGATCTCTTGGCTCTCGCA  8138

Query  188   TC  189
             ||
Sbjct  8137  TC  8136


 Score = 147 bits (79),  Expect = 2e-31
 Identities = 118/135 (87%), Gaps = 10/135 (7%)
 Strand=Plus/Minus

Query  1     CAAGGTTTCCGTAGGTGAACCTGCGGAAGGATCATTAGTGAATTG-C-TCTTTGAGCGTT  58
             ||||||||||||||||||||||||||||||||||||||||| ||| | || ||| || ||
Sbjct  5555  CAAGGTTTCCGTAGGTGAACCTGCGGAAGGATCATTAGTGA-TTGCCATC-TTG-GC-TT  5500

Query  59    AAACTATATCCATCTACACCTGTGAACTGTT-GATTGACT-TCGGTCAATTACTTTTACA  116
             ||||||||||||||||||||||||||| ||| |||||| | || |  | | | |||||||
Sbjct  5499  AAACTATATCCATCTACACCTGTGAACCGTTTGATTGAATCTCTG--ATTCAATTTTACA  5442

Query  117   AACATTGTGTAATGA  131
             |||||||||| ||||
Sbjct  5441  AACATTGTGTTATGA  5427


>JALJEG010000101.1 Apiotrichum siamense strain L8in5 NODE_101_length_8090_cov_1427.730504, 
whole genome shotgun sequence
Length=8090

 Score = 220 bits (119),  Expect = 9e-54
 Identities = 172/196 (88%), Gaps = 10/196 (5%)
 Strand=Plus/Plus

Query  1     CAAGGTTTCCGTAGGTGAACCTGCGGAAGGATCATTAGTGAATTG-C-TCTTTGAGCGTT  58
             ||||||||||||||||||||||||||||||||||||||||| ||| | || ||| || ||
Sbjct  2981  CAAGGTTTCCGTAGGTGAACCTGCGGAAGGATCATTAGTGA-TTGCCTTCATTG-GC-TT  3037

Query  59    A-AACTATATCCATCTACACCTGTGAACTGTT-GATTGACTTCGGTCA-A-TTACTTTTA  114
             | |||||||||||||||||||||||||| ||| || ||| | || |   | ||| |||||
Sbjct  3038  ATAACTATATCCATCTACACCTGTGAACCGTTTGACTGAATCCGTTAGGATTTAGTTTTA  3097

Query  115   CAAACATTGTGTAATGAACGTCATGTTATTATAACA-AAAATAACTTTCAACAACGGATC  173
             ||||||||||||||||||||||||   || |||||| |||| ||||||||||||||||||
Sbjct  3098  CAAACATTGTGTAATGAACGTCATTAGATCATAACAGAAAAAAACTTTCAACAACGGATC  3157

Query  174   TCTTGGCTCTCGCATC  189
             ||||||||||||||||
Sbjct  3158  TCTTGGCTCTCGCATC  3173


>JAMYHU010000003.1 Trichosporon sp. P6006 ctg_3, whole genome shotgun sequence
Length=541265

 Score = 217 bits (117),  Expect = 1e-52
 Identities = 173/198 (87%), Gaps = 12/198 (6%)
 Strand=Plus/Minus

Query  1     CAAGGTTTCCGTAGGTGAACCTGCGGAAGGATCATTAGTGAATTGC-TCTTTGAGCGTTA  59
             ||||||||||||||||||||||||||||||||||||||||| |||| ||| | ||  |||
Sbjct  2169  CAAGGTTTCCGTAGGTGAACCTGCGGAAGGATCATTAGTGA-TTGCCTCTAT-AGGCTTA  2112

Query  60    -AACTATATCCATCTACACCTGTGAACTGTTG-ATTGACTT--CG---GTCAATTACTTT  112
              |||||||||||  |||||||||||||||||  ||| ||||  ||   ||| | || |||
Sbjct  2111  TAACTATATCCACTTACACCTGTGAACTGTTCTATT-ACTTGACGCAAGTCGAGTATTTT  2053

Query  113   TACAAACATTGTGTAATGAACGTCATGTTATTATAACAAAA-ATAACTTTCAACAACGGA  171
             |||||||| ||||||||||||||| | |||||||||||||| | ||||||||||||||||
Sbjct  2052  TACAAACAATGTGTAATGAACGTCGTTTTATTATAACAAAATAAAACTTTCAACAACGGA  1993

Query  172   TCTCTTGGCTCTCGCATC  189
             ||||||||||||||||||
Sbjct  1992  TCTCTTGGCTCTCGCATC  1975


>JAMYHV010000178.1 Trichosporon sp. PG3703 ctg_178, whole genome shotgun sequence
Length=5357

 Score = 217 bits (117),  Expect = 1e-52
 Identities = 173/198 (87%), Gaps = 12/198 (6%)
 Strand=Plus/Minus

Query  1     CAAGGTTTCCGTAGGTGAACCTGCGGAAGGATCATTAGTGAATTGC-TCTTTGAGCGTTA  59
             ||||||||||||||||||||||||||||||||||||||||| |||| ||| | ||  |||
Sbjct  2169  CAAGGTTTCCGTAGGTGAACCTGCGGAAGGATCATTAGTGA-TTGCCTCTAT-AGGCTTA  2112

Query  60    -AACTATATCCATCTACACCTGTGAACTGTTG-ATTGACTT--CG---GTCAATTACTTT  112
              |||||||||||  |||||||||||||||||  ||| ||||  ||   ||| | || |||
Sbjct  2111  TAACTATATCCACTTACACCTGTGAACTGTTCTATT-ACTTGACGCAAGTCGAGTATTTT  2053

Query  113   TACAAACATTGTGTAATGAACGTCATGTTATTATAACAAAA-ATAACTTTCAACAACGGA  171
             |||||||| ||||||||||||||| | |||||||||||||| | ||||||||||||||||
Sbjct  2052  TACAAACAATGTGTAATGAACGTCGTTTTATTATAACAAAATAAAACTTTCAACAACGGA  1993

Query  172   TCTCTTGGCTCTCGCATC  189
             ||||||||||||||||||
Sbjct  1992  TCTCTTGGCTCTCGCATC  1975


>JAMYHW010000003.1 Trichosporon sp. LN7006B ctg_3, whole genome shotgun sequence
Length=541317

 Score = 217 bits (117),  Expect = 1e-52
 Identities = 173/198 (87%), Gaps = 12/198 (6%)
 Strand=Plus/Minus

Query  1     CAAGGTTTCCGTAGGTGAACCTGCGGAAGGATCATTAGTGAATTGC-TCTTTGAGCGTTA  59
             ||||||||||||||||||||||||||||||||||||||||| |||| ||| | ||  |||
Sbjct  2169  CAAGGTTTCCGTAGGTGAACCTGCGGAAGGATCATTAGTGA-TTGCCTCTAT-AGGCTTA  2112

Query  60    -AACTATATCCATCTACACCTGTGAACTGTTG-ATTGACTT--CG---GTCAATTACTTT  112
              |||||||||||  |||||||||||||||||  ||| ||||  ||   ||| | || |||
Sbjct  2111  TAACTATATCCACTTACACCTGTGAACTGTTCTATT-ACTTGACGCAAGTCGAGTATTTT  2053

Query  113   TACAAACATTGTGTAATGAACGTCATGTTATTATAACAAAA-ATAACTTTCAACAACGGA  171
             |||||||| ||||||||||||||| | |||||||||||||| | ||||||||||||||||
Sbjct  2052  TACAAACAATGTGTAATGAACGTCGTTTTATTATAACAAAATAAAACTTTCAACAACGGA  1993

Query  172   TCTCTTGGCTCTCGCATC  189
             ||||||||||||||||||
Sbjct  1992  TCTCTTGGCTCTCGCATC  1975


>RSCE01000026.1 Apiotrichum porosum strain DSM 27194 scaffold_26, whole genome 
shotgun sequence
Length=25018

 Score = 217 bits (117),  Expect = 1e-52
 Identities = 169/193 (88%), Gaps = 8/193 (4%)
 Strand=Plus/Plus

Query  1     CAAGGTTTCCGTAGGTGAACCTGCGGAAGGATCATTAGTGAATTGCTCT-TTGAGCGTTA  59
             ||||||||||||||||||||||||||||||||||||||||| |||| ||  || || | |
Sbjct  2708  CAAGGTTTCCGTAGGTGAACCTGCGGAAGGATCATTAGTGA-TTGCCCTAGTG-GCTTAA  2765

Query  60    AACTATATCCATCTACACCTGTGAACTGTT-GATTGAC-TTCGGTCAATTACTTTTACAA  117
             |||||||||||| ||||||||||||| ||| |||||||  || ||   | | ||||||||
Sbjct  2766  AACTATATCCATTTACACCTGTGAACCGTTTGATTGACACTCTGT-GTTGA-TTTTACAA  2823

Query  118   ACATTGTGTAATGAACGTCATGTTATTATAAC-AAAAATAACTTTCAACAACGGATCTCT  176
             ||| | ||||| ||| |||| ||||||||||| |||||||||||||||||||||||||||
Sbjct  2824  ACAATATGTAAAGAAAGTCAAGTTATTATAACAAAAAATAACTTTCAACAACGGATCTCT  2883

Query  177   TGGCTCTCGCATC  189
             |||||||||||||
Sbjct  2884  TGGCTCTCGCATC  2896


 Score = 217 bits (117),  Expect = 1e-52
 Identities = 169/193 (88%), Gaps = 8/193 (4%)
 Strand=Plus/Plus

Query  1      CAAGGTTTCCGTAGGTGAACCTGCGGAAGGATCATTAGTGAATTGCTCT-TTGAGCGTTA  59
              ||||||||||||||||||||||||||||||||||||||||| |||| ||  || || | |
Sbjct  10294  CAAGGTTTCCGTAGGTGAACCTGCGGAAGGATCATTAGTGA-TTGCCCTAGTG-GCTTAA  10351

Query  60     AACTATATCCATCTACACCTGTGAACTGTT-GATTGAC-TTCGGTCAATTACTTTTACAA  117
              |||||||||||| ||||||||||||| ||| |||||||  || ||   | | ||||||||
Sbjct  10352  AACTATATCCATTTACACCTGTGAACCGTTTGATTGACACTCTGT-GTTGA-TTTTACAA  10409

Query  118    ACATTGTGTAATGAACGTCATGTTATTATAAC-AAAAATAACTTTCAACAACGGATCTCT  176
              ||| | ||||| ||| |||| ||||||||||| |||||||||||||||||||||||||||
Sbjct  10410  ACAATATGTAAAGAAAGTCAAGTTATTATAACAAAAAATAACTTTCAACAACGGATCTCT  10469

Query  177    TGGCTCTCGCATC  189
              |||||||||||||
Sbjct  10470  TGGCTCTCGCATC  10482


 Score = 217 bits (117),  Expect = 1e-52
 Identities = 169/193 (88%), Gaps = 8/193 (4%)
 Strand=Plus/Plus

Query  1      CAAGGTTTCCGTAGGTGAACCTGCGGAAGGATCATTAGTGAATTGCTCT-TTGAGCGTTA  59
              ||||||||||||||||||||||||||||||||||||||||| |||| ||  || || | |
Sbjct  17880  CAAGGTTTCCGTAGGTGAACCTGCGGAAGGATCATTAGTGA-TTGCCCTAGTG-GCTTAA  17937

Query  60     AACTATATCCATCTACACCTGTGAACTGTT-GATTGAC-TTCGGTCAATTACTTTTACAA  117
              |||||||||||| ||||||||||||| ||| |||||||  || ||   | | ||||||||
Sbjct  17938  AACTATATCCATTTACACCTGTGAACCGTTTGATTGACACTCTGT-GTTGA-TTTTACAA  17995

Query  118    ACATTGTGTAATGAACGTCATGTTATTATAAC-AAAAATAACTTTCAACAACGGATCTCT  176
              ||| | ||||| ||| |||| ||||||||||| |||||||||||||||||||||||||||
Sbjct  17996  ACAATATGTAAAGAAAGTCAAGTTATTATAACAAAAAATAACTTTCAACAACGGATCTCT  18055

Query  177    TGGCTCTCGCATC  189
              |||||||||||||
Sbjct  18056  TGGCTCTCGCATC  18068


>RSCE01000022.1 Apiotrichum porosum strain DSM 27194 scaffold_22, whole genome 
shotgun sequence
Length=226415

 Score = 217 bits (117),  Expect = 1e-52
 Identities = 169/193 (88%), Gaps = 8/193 (4%)
 Strand=Plus/Plus

Query  1     CAAGGTTTCCGTAGGTGAACCTGCGGAAGGATCATTAGTGAATTGCTCT-TTGAGCGTTA  59
             ||||||||||||||||||||||||||||||||||||||||| |||| ||  || || | |
Sbjct  1268  CAAGGTTTCCGTAGGTGAACCTGCGGAAGGATCATTAGTGA-TTGCCCTAGTG-GCTTAA  1325

Query  60    AACTATATCCATCTACACCTGTGAACTGTT-GATTGAC-TTCGGTCAATTACTTTTACAA  117
             |||||||||||| ||||||||||||| ||| |||||||  || ||   | | ||||||||
Sbjct  1326  AACTATATCCATTTACACCTGTGAACCGTTTGATTGACACTCTGT-GTTGA-TTTTACAA  1383

Query  118   ACATTGTGTAATGAACGTCATGTTATTATAAC-AAAAATAACTTTCAACAACGGATCTCT  176
             ||| | ||||| ||| |||| ||||||||||| |||||||||||||||||||||||||||
Sbjct  1384  ACAATATGTAAAGAAAGTCAAGTTATTATAACAAAAAATAACTTTCAACAACGGATCTCT  1443

Query  177   TGGCTCTCGCATC  189
             |||||||||||||
Sbjct  1444  TGGCTCTCGCATC  1456


>NW_021167133.1 Apiotrichum porosum strain DSM 27194 chromosome Unknown scaffold_26, 
whole genome shotgun sequence
Length=25018

 Score = 217 bits (117),  Expect = 1e-52
 Identities = 169/193 (88%), Gaps = 8/193 (4%)
 Strand=Plus/Plus

Query  1     CAAGGTTTCCGTAGGTGAACCTGCGGAAGGATCATTAGTGAATTGCTCT-TTGAGCGTTA  59
             ||||||||||||||||||||||||||||||||||||||||| |||| ||  || || | |
Sbjct  2708  CAAGGTTTCCGTAGGTGAACCTGCGGAAGGATCATTAGTGA-TTGCCCTAGTG-GCTTAA  2765

Query  60    AACTATATCCATCTACACCTGTGAACTGTT-GATTGAC-TTCGGTCAATTACTTTTACAA  117
             |||||||||||| ||||||||||||| ||| |||||||  || ||   | | ||||||||
Sbjct  2766  AACTATATCCATTTACACCTGTGAACCGTTTGATTGACACTCTGT-GTTGA-TTTTACAA  2823

Query  118   ACATTGTGTAATGAACGTCATGTTATTATAAC-AAAAATAACTTTCAACAACGGATCTCT  176
             ||| | ||||| ||| |||| ||||||||||| |||||||||||||||||||||||||||
Sbjct  2824  ACAATATGTAAAGAAAGTCAAGTTATTATAACAAAAAATAACTTTCAACAACGGATCTCT  2883

Query  177   TGGCTCTCGCATC  189
             |||||||||||||
Sbjct  2884  TGGCTCTCGCATC  2896


 Score = 217 bits (117),  Expect = 1e-52
 Identities = 169/193 (88%), Gaps = 8/193 (4%)
 Strand=Plus/Plus

Query  1      CAAGGTTTCCGTAGGTGAACCTGCGGAAGGATCATTAGTGAATTGCTCT-TTGAGCGTTA  59
              ||||||||||||||||||||||||||||||||||||||||| |||| ||  || || | |
Sbjct  10294  CAAGGTTTCCGTAGGTGAACCTGCGGAAGGATCATTAGTGA-TTGCCCTAGTG-GCTTAA  10351

Query  60     AACTATATCCATCTACACCTGTGAACTGTT-GATTGAC-TTCGGTCAATTACTTTTACAA  117
              |||||||||||| ||||||||||||| ||| |||||||  || ||   | | ||||||||
Sbjct  10352  AACTATATCCATTTACACCTGTGAACCGTTTGATTGACACTCTGT-GTTGA-TTTTACAA  10409

Query  118    ACATTGTGTAATGAACGTCATGTTATTATAAC-AAAAATAACTTTCAACAACGGATCTCT  176
              ||| | ||||| ||| |||| ||||||||||| |||||||||||||||||||||||||||
Sbjct  10410  ACAATATGTAAAGAAAGTCAAGTTATTATAACAAAAAATAACTTTCAACAACGGATCTCT  10469

Query  177    TGGCTCTCGCATC  189
              |||||||||||||
Sbjct  10470  TGGCTCTCGCATC  10482


 Score = 217 bits (117),  Expect = 1e-52
 Identities = 169/193 (88%), Gaps = 8/193 (4%)
 Strand=Plus/Plus

Query  1      CAAGGTTTCCGTAGGTGAACCTGCGGAAGGATCATTAGTGAATTGCTCT-TTGAGCGTTA  59
              ||||||||||||||||||||||||||||||||||||||||| |||| ||  || || | |
Sbjct  17880  CAAGGTTTCCGTAGGTGAACCTGCGGAAGGATCATTAGTGA-TTGCCCTAGTG-GCTTAA  17937

Query  60     AACTATATCCATCTACACCTGTGAACTGTT-GATTGAC-TTCGGTCAATTACTTTTACAA  117
              |||||||||||| ||||||||||||| ||| |||||||  || ||   | | ||||||||
Sbjct  17938  AACTATATCCATTTACACCTGTGAACCGTTTGATTGACACTCTGT-GTTGA-TTTTACAA  17995

Query  118    ACATTGTGTAATGAACGTCATGTTATTATAAC-AAAAATAACTTTCAACAACGGATCTCT  176
              ||| | ||||| ||| |||| ||||||||||| |||||||||||||||||||||||||||
Sbjct  17996  ACAATATGTAAAGAAAGTCAAGTTATTATAACAAAAAATAACTTTCAACAACGGATCTCT  18055

Query  177    TGGCTCTCGCATC  189
              |||||||||||||
Sbjct  18056  TGGCTCTCGCATC  18068


>NW_021167129.1 Apiotrichum porosum strain DSM 27194 chromosome Unknown scaffold_22, 
whole genome shotgun sequence
Length=226415

 Score = 217 bits (117),  Expect = 1e-52
 Identities = 169/193 (88%), Gaps = 8/193 (4%)
 Strand=Plus/Plus

Query  1     CAAGGTTTCCGTAGGTGAACCTGCGGAAGGATCATTAGTGAATTGCTCT-TTGAGCGTTA  59
             ||||||||||||||||||||||||||||||||||||||||| |||| ||  || || | |
Sbjct  1268  CAAGGTTTCCGTAGGTGAACCTGCGGAAGGATCATTAGTGA-TTGCCCTAGTG-GCTTAA  1325

Query  60    AACTATATCCATCTACACCTGTGAACTGTT-GATTGAC-TTCGGTCAATTACTTTTACAA  117
             |||||||||||| ||||||||||||| ||| |||||||  || ||   | | ||||||||
Sbjct  1326  AACTATATCCATTTACACCTGTGAACCGTTTGATTGACACTCTGT-GTTGA-TTTTACAA  1383

Query  118   ACATTGTGTAATGAACGTCATGTTATTATAAC-AAAAATAACTTTCAACAACGGATCTCT  176
             ||| | ||||| ||| |||| ||||||||||| |||||||||||||||||||||||||||
Sbjct  1384  ACAATATGTAAAGAAAGTCAAGTTATTATAACAAAAAATAACTTTCAACAACGGATCTCT  1443

Query  177   TGGCTCTCGCATC  189
             |||||||||||||
Sbjct  1444  TGGCTCTCGCATC  1456


>QPMP01000167.1 Colletotrichum tropicale strain CgS9275 KSG_CgS9275_v1_scaffold0167, 
whole genome shotgun sequence
Length=3005

 Score = 211 bits (114),  Expect = 5e-51
 Identities = 172/198 (87%), Gaps = 12/198 (6%)
 Strand=Plus/Minus

Query  1     CAAGGTTTCCGTAGGTGAACCTGCGGAAGGATCATTAGTGAATTGCTCTTT-GAGCGTTA  59
             ||||||||||||||||||||||||||||||||||||||||| |||| ||||  ||  |||
Sbjct  2789  CAAGGTTTCCGTAGGTGAACCTGCGGAAGGATCATTAGTGA-TTGC-CTTTATAGGCTTA  2732

Query  60    -AACTATATCCATCTACACCTGTGAACTGTT-GATTGACTT--CG---GTCAATTACTTT  112
              |||||||||||  |||||||||||||||||  | | ||||  ||   ||| | || |||
Sbjct  2731  TAACTATATCCACTTACACCTGTGAACTGTTCTACT-ACTTGACGCAAGTCGAGTATTTT  2673

Query  113   TACAAACATTGTGTAATGAACGTCATGTTATTATAACAAAA-ATAACTTTCAACAACGGA  171
             |||||||| ||||||||||||||| | |||||||||||||| | ||||||||||||||||
Sbjct  2672  TACAAACAATGTGTAATGAACGTCGTTTTATTATAACAAAATAAAACTTTCAACAACGGA  2613

Query  172   TCTCTTGGCTCTCGCATC  189
             ||||||||||||||||||
Sbjct  2612  TCTCTTGGCTCTCGCATC  2595


>JH977602.1 Trichosporon asahii var. asahii CBS 2479 unplaced genomic scaffold 
scaffold00070, whole genome shotgun sequence
Length=2669337

 Score = 211 bits (114),  Expect = 5e-51
 Identities = 172/198 (87%), Gaps = 12/198 (6%)
 Strand=Plus/Plus

Query  1        CAAGGTTTCCGTAGGTGAACCTGCGGAAGGATCATTAGTGAATTGCTCTTT-GAGCGTTA  59
                ||||||||||||||||||||||||||||||||||||||||| |||| ||||  ||  |||
Sbjct  2324065  CAAGGTTTCCGTAGGTGAACCTGCGGAAGGATCATTAGTGA-TTGC-CTTTATAGGCTTA  2324122

Query  60       -AACTATATCCATCTACACCTGTGAACTGTT-GATTGACTT--CG---GTCAATTACTTT  112
                 |||||||||||  |||||||||||||||||  | | ||||  ||   ||| | || |||
Sbjct  2324123  TAACTATATCCACTTACACCTGTGAACTGTTCTACT-ACTTGACGCAAGTCGAGTATTTT  2324181

Query  113      TACAAACATTGTGTAATGAACGTCATGTTATTATAACAAAA-ATAACTTTCAACAACGGA  171
                |||||||| ||||||||||||||| | |||||||||||||| | ||||||||||||||||
Sbjct  2324182  TACAAACAATGTGTAATGAACGTCGTTTTATTATAACAAAATAAAACTTTCAACAACGGA  2324241

Query  172      TCTCTTGGCTCTCGCATC  189
                ||||||||||||||||||
Sbjct  2324242  TCTCTTGGCTCTCGCATC  2324259


>NW_014040855.1 Trichosporon asahii var. asahii CBS 2479 unplaced genomic scaffold 
scaffold00070, whole genome shotgun sequence
Length=2669337

 Score = 211 bits (114),  Expect = 5e-51
 Identities = 172/198 (87%), Gaps = 12/198 (6%)
 Strand=Plus/Plus

Query  1        CAAGGTTTCCGTAGGTGAACCTGCGGAAGGATCATTAGTGAATTGCTCTTT-GAGCGTTA  59
                ||||||||||||||||||||||||||||||||||||||||| |||| ||||  ||  |||
Sbjct  2324065  CAAGGTTTCCGTAGGTGAACCTGCGGAAGGATCATTAGTGA-TTGC-CTTTATAGGCTTA  2324122

Query  60       -AACTATATCCATCTACACCTGTGAACTGTT-GATTGACTT--CG---GTCAATTACTTT  112
                 |||||||||||  |||||||||||||||||  | | ||||  ||   ||| | || |||
Sbjct  2324123  TAACTATATCCACTTACACCTGTGAACTGTTCTACT-ACTTGACGCAAGTCGAGTATTTT  2324181

Query  113      TACAAACATTGTGTAATGAACGTCATGTTATTATAACAAAA-ATAACTTTCAACAACGGA  171
                |||||||| ||||||||||||||| | |||||||||||||| | ||||||||||||||||
Sbjct  2324182  TACAAACAATGTGTAATGAACGTCGTTTTATTATAACAAAATAAAACTTTCAACAACGGA  2324241

Query  172      TCTCTTGGCTCTCGCATC  189
                ||||||||||||||||||
Sbjct  2324242  TCTCTTGGCTCTCGCATC  2324259


>PQXP01000946.1 Apiotrichum akiyoshidainum strain HP2023 Contig1217, whole genome 
shotgun sequence
Length=2734

 Score = 209 bits (113),  Expect = 2e-50
 Identities = 165/188 (88%), Gaps = 11/188 (6%)
 Strand=Plus/Minus

Query  7     TTCCGTAGGTGAACCTGCGGAAGGATCATTAGTGAATTG-C-TCTTTGAGCGTTAAACTA  64
             ||||||||||||||||||||||||||||||||||| ||| | || ||| || ||||||||
Sbjct  2173  TTCCGTAGGTGAACCTGCGGAAGGATCATTAGTGA-TTGCCATC-TTG-GC-TTAAACTA  2118

Query  65    TATCCATCTACACCTGTGAACTGTT-GATTGACT-TCGGTCAATTACTTTTACAAACATT  122
             ||||||||||||||||||||| ||| |||||| | || |  | | | |||||||||||||
Sbjct  2117  TATCCATCTACACCTGTGAACCGTTTGATTGAATCTCTG--ATTCAATTTTACAAACATT  2060

Query  123   GTGTAATGAACGTCATGTTATTATAAC-AAAAATAACTTTCAACAACGGATCTCTTGGCT  181
             ||||||||||||||||   || ||||| ||||| |||||| |||||||||||||||||||
Sbjct  2059  GTGTAATGAACGTCATTAGATCATAACTAAAAAAAACTTTTAACAACGGATCTCTTGGCT  2000

Query  182   CTCGCATC  189
             ||||||||
Sbjct  1999  CTCGCATC  1992


 Score = 187 bits (101),  Expect = 9e-44
 Identities = 162/189 (86%), Gaps = 13/189 (7%)
 Strand=Plus/Plus

Query  7     TTCCGTAGGTGAACCTGCGGAAGGATCATTAGTGAATTG-C-TCTTTGAGCGTTAAACTA  64
             ||||| ||||  |||| |||||||||||||||||| ||| | || ||| || ||||||||
Sbjct  2152  TTCCGCAGGTTCACCTACGGAAGGATCATTAGTGA-TTGCCATC-TTG-GC-TTAAACTA  2207

Query  65    TATCCATCTACACCTGTGAACTGTT-GATTGACTTCGGTC-AATT-ACTTTTACAAACAT  121
             ||||||||||||||||||||| ||| ||||||  ||  ||  ||| | ||||||||||||
Sbjct  2208  TATCCATCTACACCTGTGAACCGTTTGATTGA-ATC--TCTGATTCAATTTTACAAACAT  2264

Query  122   TGTGTAATGAACGTCATGTTATTATAAC-AAAAATAACTTTCAACAACGGATCTCTTGGC  180
             |||||||||||||||||   || ||||| ||||| |||||| ||||||||||||||||||
Sbjct  2265  TGTGTAATGAACGTCATTAGATCATAACTAAAAAAAACTTTTAACAACGGATCTCTTGGC  2324

Query  181   TCTCGCATC  189
             |||||||||
Sbjct  2325  TCTCGCATC  2333


>JAMALZ010000002.1 Trichosporon sp. PB005A ctg_2, whole genome shotgun sequence
Length=1442098

 Score = 206 bits (111),  Expect = 2e-49
 Identities = 172/199 (86%), Gaps = 14/199 (7%)
 Strand=Plus/Minus

Query  1        CAAGGTTTCCGTAGGTGAACCTGCGGAAGGATCATTAGTGAATTG-C-TCTTTGAGCGTT  58
                ||||||||||||||||||||||||||||||||||||||||| ||| | |  ||| || ||
Sbjct  1319263  CAAGGTTTCCGTAGGTGAACCTGCGGAAGGATCATTAGTGA-TTGCCTTAATTG-GC-TT  1319207

Query  59       A-AACTATATCCATCTACACCTGTGAACTGTT-GATTGACTT--CG---GTCAATTACTT  111
                | |||||||||||  |||||||||||||||||  | | ||||  ||   ||| | || ||
Sbjct  1319206  ATAACTATATCCACTTACACCTGTGAACTGTTCTACT-ACTTGACGCAAGTCGAGTATTT  1319148

Query  112      TTACAAACATTGTGTAATGAACGTCATGTTATTATAACAAAA-ATAACTTTCAACAACGG  170
                ||||||||| ||||||||||||||| | |||||||||||||| | |||||||||||||||
Sbjct  1319147  TTACAAACAATGTGTAATGAACGTCGTTTTATTATAACAAAATAAAACTTTCAACAACGG  1319088

Query  171      ATCTCTTGGCTCTCGCATC  189
                |||||||||||||||||||
Sbjct  1319087  ATCTCTTGGCTCTCGCATC  1319069


>QKWK01000021.1 Vanrija humicola strain CBS 4282 CBS4282_scaffold21, whole genome 
shotgun sequence
Length=91415

 Score = 185 bits (100),  Expect = 3e-43
 Identities = 165/195 (85%), Gaps = 9/195 (5%)
 Strand=Plus/Plus

Query  1      CAAGGTTTCCGTAGGTGAACCTGCGGAAGGATCATTAGTGAATTGCTCTTTGAGCGTTAA  60
              |||||||||||||||||||||||||||||||||||||||| || || ||| | |  | ||
Sbjct  86818  CAAGGTTTCCGTAGGTGAACCTGCGGAAGGATCATTAGTG-ATGGCCCTTAGTGGCTAAA  86876

Query  61     A-CTATATCCATCTACACCTGTGAACTGTTGATT-GA--CTTCGG-TCA-ATTACTTTTA  114
              | ||||||||    |||||||||||||||||| | |   |||||| |   ||| ||||||
Sbjct  86877  AACTATATCC-CAAACACCTGTGAACTGTTGAATCGCGTCTTCGGATGTGATT-CTTTTA  86934

Query  115    CAAACATTGTGTAATGAACGTCATGTTATTATAACAAAAATAACTTTCAACAACGGATCT  174
              ||||||||||||||||||||||||   |||||||  || | |||||||||||||||||||
Sbjct  86935  CAAACATTGTGTAATGAACGTCATAACATTATAAACAATACAACTTTCAACAACGGATCT  86994

Query  175    CTTGGCTCTCGCATC  189
              |||||||||||||||
Sbjct  86995  CTTGGCTCTCGCATC  87009


>PQXP01000592.1 Apiotrichum akiyoshidainum strain HP2023 Contig268, whole genome 
shotgun sequence
Length=12043

 Score = 180 bits (97),  Expect = 1e-41
 Identities = 151/175 (86%), Gaps = 12/175 (7%)
 Strand=Plus/Minus

Query  21    CTGC-GGAAGGATCATTAGTGAATTG-C-TCTTTGAGCGTTAAACTATATCCATCTACAC  77
             |||| ||||||||||||||||| ||| | || ||| || |||||||||||||||||||||
Sbjct  2653  CTGCAGGAAGGATCATTAGTGA-TTGCCATC-TTG-GC-TTAAACTATATCCATCTACAC  2598

Query  78    CTGTGAACTGTT-GATTGACT-TCGGTCAATTACTTTTACAAACATTGTGTAATGAACGT  135
             |||||||| ||| |||||| | || |  | | | ||||||||||||||||||||||||||
Sbjct  2597  CTGTGAACCGTTTGATTGAATCTCTG--ATTCAATTTTACAAACATTGTGTAATGAACGT  2540

Query  136   CATGTTATTATAAC-AAAAATAACTTTCAACAACGGATCTCTTGGCTCTCGCATC  189
             |||   || ||||| ||||| |||||| |||||||||||||||||||||||||||
Sbjct  2539  CATTAGATCATAACTAAAAAAAACTTTTAACAACGGATCTCTTGGCTCTCGCATC  2485


 Score = 128 bits (69),  Expect = 5e-26
 Identities = 107/124 (86%), Gaps = 7/124 (6%)
 Strand=Plus/Plus

Query  70    ATCTACACCTGTGAACTGTT-GATTGACTTCGGTC-AATT-ACTTTTACAAACATTGTGT  126
             |||||||||||||||| ||| ||||||  ||  ||  ||| | |||||||||||||||||
Sbjct  9031  ATCTACACCTGTGAACCGTTTGATTGA-ATC--TCTGATTCAATTTTACAAACATTGTGT  9087

Query  127   AATGAACGTCATGTTATTATAAC-AAAAATAACTTTCAACAACGGATCTCTTGGCTCTCG  185
             ||||||||||||   || ||||| ||||| |||||| |||||||||||||||||||||||
Sbjct  9088  AATGAACGTCATTAGATCATAACTAAAAAAAACTTTTAACAACGGATCTCTTGGCTCTCG  9147

Query  186   CATC  189
             ||||
Sbjct  9148  CATC  9151


>NBSH01000033.1 Kockovaella imperatae strain NRRL Y-17943 BD324scaffold_33, whole 
genome shotgun sequence
Length=18150

 Score = 158 bits (85),  Expect = 7e-35
 Identities = 158/193 (82%), Gaps = 6/193 (3%)
 Strand=Plus/Plus

Query  1     CAAGGTTTCCGTAGGTGAACCTGCGGAAGGATCATTAGTGAATTGCTCTTTGAGCGTTAA  60
             ||||||||||||||||||||||||||||||||||||||||| |||  ||    || || |
Sbjct  6600  CAAGGTTTCCGTAGGTGAACCTGCGGAAGGATCATTAGTGATTTGGCCTAACGGCCTTTA  6659

Query  61    ACTATATCCATCTACACCTGTGAA-CTGTTGATTGACTTCGGTCAATTACT-TTTACAA-  117
              | | |||| || ||||||||||| |||| | | ||| ||||||      | ||||||| 
Sbjct  6660  TCCA-ATCC-TCAACACCTGTGAACCTGTCGGTGGACCTCGGTCCGCCGGTCTTTACAAT  6717

Query  118   ACATTGTGTAATGAACGT-CATGTTATTATAACAAAAATAACTTTCAACAACGGATCTCT  176
             ||  ||||| ||||||||  ||||  |||||||||||| |||||||||||||||||||||
Sbjct  6718  ACTATGTGTCATGAACGTGAATGTATTTATAACAAAAAAAACTTTCAACAACGGATCTCT  6777

Query  177   TGGCTCTCGCATC  189
             |||||||||||||
Sbjct  6778  TGGCTCTCGCATC  6790


 Score = 158 bits (85),  Expect = 7e-35
 Identities = 158/193 (82%), Gaps = 6/193 (3%)
 Strand=Plus/Plus

Query  1      CAAGGTTTCCGTAGGTGAACCTGCGGAAGGATCATTAGTGAATTGCTCTTTGAGCGTTAA  60
              ||||||||||||||||||||||||||||||||||||||||| |||  ||    || || |
Sbjct  14314  CAAGGTTTCCGTAGGTGAACCTGCGGAAGGATCATTAGTGATTTGGCCTAACGGCCTTTA  14373

Query  61     ACTATATCCATCTACACCTGTGAA-CTGTTGATTGACTTCGGTCAATTACT-TTTACAA-  117
               | | |||| || ||||||||||| |||| | | ||| ||||||      | ||||||| 
Sbjct  14374  TCCA-ATCC-TCAACACCTGTGAACCTGTCGGTGGACCTCGGTCCGCCGGTCTTTACAAT  14431

Query  118    ACATTGTGTAATGAACGT-CATGTTATTATAACAAAAATAACTTTCAACAACGGATCTCT  176
              ||  ||||| ||||||||  ||||  |||||||||||| |||||||||||||||||||||
Sbjct  14432  ACTATGTGTCATGAACGTGAATGTATTTATAACAAAAAAAACTTTCAACAACGGATCTCT  14491

Query  177    TGGCTCTCGCATC  189
              |||||||||||||
Sbjct  14492  TGGCTCTCGCATC  14504


>NBSH01000032.1 Kockovaella imperatae strain NRRL Y-17943 BD324scaffold_32, whole 
genome shotgun sequence
Length=18679

 Score = 158 bits (85),  Expect = 7e-35
 Identities = 158/193 (82%), Gaps = 6/193 (3%)
 Strand=Plus/Minus

Query  1    CAAGGTTTCCGTAGGTGAACCTGCGGAAGGATCATTAGTGAATTGCTCTTTGAGCGTTAA  60
            ||||||||||||||||||||||||||||||||||||||||| |||  ||    || || |
Sbjct  654  CAAGGTTTCCGTAGGTGAACCTGCGGAAGGATCATTAGTGATTTGGCCTAACGGCCTTTA  595

Query  61   ACTATATCCATCTACACCTGTGAAC-TGTTGATTGACTTCGGTCAATTACT-TTTACAA-  117
             | | |||| || |||||||||||| ||| | | ||| ||||||      | ||||||| 
Sbjct  594  TCCA-ATCC-TCAACACCTGTGAACCTGTCGGTGGACCTCGGTCCGCCGGTCTTTACAAT  537

Query  118  ACATTGTGTAATGAACGT-CATGTTATTATAACAAAAATAACTTTCAACAACGGATCTCT  176
            ||  ||||| ||||||||  ||||  |||||||||||| |||||||||||||||||||||
Sbjct  536  ACTATGTGTCATGAACGTGAATGTATTTATAACAAAAAAAACTTTCAACAACGGATCTCT  477

Query  177  TGGCTCTCGCATC  189
            |||||||||||||
Sbjct  476  TGGCTCTCGCATC  464


 Score = 158 bits (85),  Expect = 7e-35
 Identities = 158/193 (82%), Gaps = 6/193 (3%)
 Strand=Plus/Minus

Query  1     CAAGGTTTCCGTAGGTGAACCTGCGGAAGGATCATTAGTGAATTGCTCTTTGAGCGTTAA  60
             ||||||||||||||||||||||||||||||||||||||||| |||  ||    || || |
Sbjct  8367  CAAGGTTTCCGTAGGTGAACCTGCGGAAGGATCATTAGTGATTTGGCCTAACGGCCTTTA  8308

Query  61    ACTATATCCATCTACACCTGTGAAC-TGTTGATTGACTTCGGTCAATTACT-TTTACAA-  117
              | | |||| || |||||||||||| ||| | | ||| ||||||      | ||||||| 
Sbjct  8307  TCCA-ATCC-TCAACACCTGTGAACCTGTCGGTGGACCTCGGTCCGCCGGTCTTTACAAT  8250

Query  118   ACATTGTGTAATGAACGT-CATGTTATTATAACAAAAATAACTTTCAACAACGGATCTCT  176
             ||  ||||| ||||||||  ||||  |||||||||||| |||||||||||||||||||||
Sbjct  8249  ACTATGTGTCATGAACGTGAATGTATTTATAACAAAAAAAACTTTCAACAACGGATCTCT  8190

Query  177   TGGCTCTCGCATC  189
             |||||||||||||
Sbjct  8189  TGGCTCTCGCATC  8177


 Score = 158 bits (85),  Expect = 7e-35
 Identities = 158/193 (82%), Gaps = 6/193 (3%)
 Strand=Plus/Minus

Query  1      CAAGGTTTCCGTAGGTGAACCTGCGGAAGGATCATTAGTGAATTGCTCTTTGAGCGTTAA  60
              ||||||||||||||||||||||||||||||||||||||||| |||  ||    || || |
Sbjct  16081  CAAGGTTTCCGTAGGTGAACCTGCGGAAGGATCATTAGTGATTTGGCCTAACGGCCTTTA  16022

Query  61     ACTATATCCATCTACACCTGTGAAC-TGTTGATTGACTTCGGTCAATTACT-TTTACAA-  117
               | | |||| || |||||||||||| ||| | | ||| ||||||      | ||||||| 
Sbjct  16021  TCCA-ATCC-TCAACACCTGTGAACCTGTCGGTGGACCTCGGTCCGCCGGTCTTTACAAT  15964

Query  118    ACATTGTGTAATGAACGT-CATGTTATTATAACAAAAATAACTTTCAACAACGGATCTCT  176
              ||  ||||| ||||||||  ||||  |||||||||||| |||||||||||||||||||||
Sbjct  15963  ACTATGTGTCATGAACGTGAATGTATTTATAACAAAAAAAACTTTCAACAACGGATCTCT  15904

Query  177    TGGCTCTCGCATC  189
              |||||||||||||
Sbjct  15903  TGGCTCTCGCATC  15891


>NW_019028973.1 Kockovaella imperatae strain NRRL Y-17943 chromosome Unknown 
BD324scaffold_33, whole genome shotgun sequence
Length=18150

 Score = 158 bits (85),  Expect = 7e-35
 Identities = 158/193 (82%), Gaps = 6/193 (3%)
 Strand=Plus/Plus

Query  1     CAAGGTTTCCGTAGGTGAACCTGCGGAAGGATCATTAGTGAATTGCTCTTTGAGCGTTAA  60
             ||||||||||||||||||||||||||||||||||||||||| |||  ||    || || |
Sbjct  6600  CAAGGTTTCCGTAGGTGAACCTGCGGAAGGATCATTAGTGATTTGGCCTAACGGCCTTTA  6659

Query  61    ACTATATCCATCTACACCTGTGAA-CTGTTGATTGACTTCGGTCAATTACT-TTTACAA-  117
              | | |||| || ||||||||||| |||| | | ||| ||||||      | ||||||| 
Sbjct  6660  TCCA-ATCC-TCAACACCTGTGAACCTGTCGGTGGACCTCGGTCCGCCGGTCTTTACAAT  6717

Query  118   ACATTGTGTAATGAACGT-CATGTTATTATAACAAAAATAACTTTCAACAACGGATCTCT  176
             ||  ||||| ||||||||  ||||  |||||||||||| |||||||||||||||||||||
Sbjct  6718  ACTATGTGTCATGAACGTGAATGTATTTATAACAAAAAAAACTTTCAACAACGGATCTCT  6777

Query  177   TGGCTCTCGCATC  189
             |||||||||||||
Sbjct  6778  TGGCTCTCGCATC  6790


 Score = 158 bits (85),  Expect = 7e-35
 Identities = 158/193 (82%), Gaps = 6/193 (3%)
 Strand=Plus/Plus

Query  1      CAAGGTTTCCGTAGGTGAACCTGCGGAAGGATCATTAGTGAATTGCTCTTTGAGCGTTAA  60
              ||||||||||||||||||||||||||||||||||||||||| |||  ||    || || |
Sbjct  14314  CAAGGTTTCCGTAGGTGAACCTGCGGAAGGATCATTAGTGATTTGGCCTAACGGCCTTTA  14373

Query  61     ACTATATCCATCTACACCTGTGAA-CTGTTGATTGACTTCGGTCAATTACT-TTTACAA-  117
               | | |||| || ||||||||||| |||| | | ||| ||||||      | ||||||| 
Sbjct  14374  TCCA-ATCC-TCAACACCTGTGAACCTGTCGGTGGACCTCGGTCCGCCGGTCTTTACAAT  14431

Query  118    ACATTGTGTAATGAACGT-CATGTTATTATAACAAAAATAACTTTCAACAACGGATCTCT  176
              ||  ||||| ||||||||  ||||  |||||||||||| |||||||||||||||||||||
Sbjct  14432  ACTATGTGTCATGAACGTGAATGTATTTATAACAAAAAAAACTTTCAACAACGGATCTCT  14491

Query  177    TGGCTCTCGCATC  189
              |||||||||||||
Sbjct  14492  TGGCTCTCGCATC  14504


>NW_019028972.1 Kockovaella imperatae strain NRRL Y-17943 chromosome Unknown 
BD324scaffold_32, whole genome shotgun sequence
Length=18679

 Score = 158 bits (85),  Expect = 7e-35
 Identities = 158/193 (82%), Gaps = 6/193 (3%)
 Strand=Plus/Minus

Query  1    CAAGGTTTCCGTAGGTGAACCTGCGGAAGGATCATTAGTGAATTGCTCTTTGAGCGTTAA  60
            ||||||||||||||||||||||||||||||||||||||||| |||  ||    || || |
Sbjct  654  CAAGGTTTCCGTAGGTGAACCTGCGGAAGGATCATTAGTGATTTGGCCTAACGGCCTTTA  595

Query  61   ACTATATCCATCTACACCTGTGAAC-TGTTGATTGACTTCGGTCAATTACT-TTTACAA-  117
             | | |||| || |||||||||||| ||| | | ||| ||||||      | ||||||| 
Sbjct  594  TCCA-ATCC-TCAACACCTGTGAACCTGTCGGTGGACCTCGGTCCGCCGGTCTTTACAAT  537

Query  118  ACATTGTGTAATGAACGT-CATGTTATTATAACAAAAATAACTTTCAACAACGGATCTCT  176
            ||  ||||| ||||||||  ||||  |||||||||||| |||||||||||||||||||||
Sbjct  536  ACTATGTGTCATGAACGTGAATGTATTTATAACAAAAAAAACTTTCAACAACGGATCTCT  477

Query  177  TGGCTCTCGCATC  189
            |||||||||||||
Sbjct  476  TGGCTCTCGCATC  464


 Score = 158 bits (85),  Expect = 7e-35
 Identities = 158/193 (82%), Gaps = 6/193 (3%)
 Strand=Plus/Minus

Query  1     CAAGGTTTCCGTAGGTGAACCTGCGGAAGGATCATTAGTGAATTGCTCTTTGAGCGTTAA  60
             ||||||||||||||||||||||||||||||||||||||||| |||  ||    || || |
Sbjct  8367  CAAGGTTTCCGTAGGTGAACCTGCGGAAGGATCATTAGTGATTTGGCCTAACGGCCTTTA  8308

Query  61    ACTATATCCATCTACACCTGTGAAC-TGTTGATTGACTTCGGTCAATTACT-TTTACAA-  117
              | | |||| || |||||||||||| ||| | | ||| ||||||      | ||||||| 
Sbjct  8307  TCCA-ATCC-TCAACACCTGTGAACCTGTCGGTGGACCTCGGTCCGCCGGTCTTTACAAT  8250

Query  118   ACATTGTGTAATGAACGT-CATGTTATTATAACAAAAATAACTTTCAACAACGGATCTCT  176
             ||  ||||| ||||||||  ||||  |||||||||||| |||||||||||||||||||||
Sbjct  8249  ACTATGTGTCATGAACGTGAATGTATTTATAACAAAAAAAACTTTCAACAACGGATCTCT  8190

Query  177   TGGCTCTCGCATC  189
             |||||||||||||
Sbjct  8189  TGGCTCTCGCATC  8177


 Score = 158 bits (85),  Expect = 7e-35
 Identities = 158/193 (82%), Gaps = 6/193 (3%)
 Strand=Plus/Minus

Query  1      CAAGGTTTCCGTAGGTGAACCTGCGGAAGGATCATTAGTGAATTGCTCTTTGAGCGTTAA  60
              ||||||||||||||||||||||||||||||||||||||||| |||  ||    || || |
Sbjct  16081  CAAGGTTTCCGTAGGTGAACCTGCGGAAGGATCATTAGTGATTTGGCCTAACGGCCTTTA  16022

Query  61     ACTATATCCATCTACACCTGTGAAC-TGTTGATTGACTTCGGTCAATTACT-TTTACAA-  117
               | | |||| || |||||||||||| ||| | | ||| ||||||      | ||||||| 
Sbjct  16021  TCCA-ATCC-TCAACACCTGTGAACCTGTCGGTGGACCTCGGTCCGCCGGTCTTTACAAT  15964

Query  118    ACATTGTGTAATGAACGT-CATGTTATTATAACAAAAATAACTTTCAACAACGGATCTCT  176
              ||  ||||| ||||||||  ||||  |||||||||||| |||||||||||||||||||||
Sbjct  15963  ACTATGTGTCATGAACGTGAATGTATTTATAACAAAAAAAACTTTCAACAACGGATCTCT  15904

Query  177    TGGCTCTCGCATC  189
              |||||||||||||
Sbjct  15903  TGGCTCTCGCATC  15891


>RSCD01000041.1 Saitozyma podzolica strain DSM 27192 scaffold_41, whole genome 
shotgun sequence
Length=21139

 Score = 152 bits (82),  Expect = 3e-33
 Identities = 158/192 (82%), Gaps = 16/192 (8%)
 Strand=Plus/Minus

Query  1      CAAGGTTTCCGTAGGTGAACCTGCGGAAGGATCATTAGTGAATTGCTCT-TTGAGCGTTA  59
              ||||||||||||||||||||||||||||||||||||||||||  || ||   | || |||
Sbjct  20953  CAAGGTTTCCGTAGGTGAACCTGCGGAAGGATCATTAGTGAA-CGCCCTCACGGGC-TTA  20896

Query  60     -AACTATATCCATCTACACCTGTGAACTGTTGATTGACTTCGGTCAATTACTTTTACAAA  118
               |||||| ||||   ||  |||||||| | ||     ||||||     || |||||||||
Sbjct  20895  TAACTAT-TCCA--AACCTCTGTGAACCG-TG---CCCTTCGGGGC--TA-TTTTACAAA  20846

Query  119    CATTGTGTAATGAACGTCATGTTATTATAACAAAA-ATAACTTTCAACAACGGATCTCTT  177
              ||| ||||||||||||||||  ||| ||||||||| | ||||||||||||||||||||||
Sbjct  20845  CATGGTGTAATGAACGTCAT-ATATCATAACAAAACAAAACTTTCAACAACGGATCTCTT  20787

Query  178    GGCTCTCGCATC  189
              ||||||||||||
Sbjct  20786  GGCTCTCGCATC  20775


 Score = 139 bits (75),  Expect = 3e-29
 Identities = 156/192 (81%), Gaps = 18/192 (9%)
 Strand=Plus/Minus

Query  1      CAAGGTTTCCGTAGGTGAACCTGCGGAAGGATCATTAGTGAATTGCTCT-TTGAGCGTTA  59
              |||||||||||||||||||||||  |||||||||||||||||  || ||   | || |||
Sbjct  13436  CAAGGTTTCCGTAGGTGAACCTG--GAAGGATCATTAGTGAA-CGCCCTCACGGGC-TTA  13381

Query  60     -AACTATATCCATCTACACCTGTGAACTGTTGATTGACTTCGGTCAATTACTTTTACAAA  118
               |||||| ||||   ||  |||||||| | ||     ||||||     || |||||||||
Sbjct  13380  TAACTAT-TCCA--AACCTCTGTGAACCG-TG---CCCTTCGGGGC--TA-TTTTACAAA  13331

Query  119    CATTGTGTAATGAACGTCATGTTATTATAACAAAA-ATAACTTTCAACAACGGATCTCTT  177
              ||| ||||||||||||||||  ||| ||||||||| | ||||||||||||||||||||||
Sbjct  13330  CATGGTGTAATGAACGTCAT-ATATCATAACAAAACAAAACTTTCAACAACGGATCTCTT  13272

Query  178    GGCTCTCGCATC  189
              ||||||||||||
Sbjct  13271  GGCTCTCGCATC  13260


 Score = 130 bits (70),  Expect = 2e-26
 Identities = 152/188 (81%), Gaps = 19/188 (10%)
 Strand=Plus/Minus

Query  3     AGGTTTCCGTAGGTGAACCTGCGGAAGGATCATTAGTGAATTGCTCTTTGAGCGTTA-AA  61
             ||||||||||||||||||||||||||||||||||||||||  || ||    || ||| ||
Sbjct  5950  AGGTTTCCGTAGGTGAACCTGCGGAAGGATCATTAGTGAAC-GCCCTCACGGC-TTATAA  5893

Query  62    CTATATCCATCTACACCTGTGAACTGTTGATTGACTTCGGTCAATTACTTTTACAAACAT  121
             |||| ||||   || | ||||||| || |     |||||| |  | | |||||| |||||
Sbjct  5892  CTAT-TCCAA--ACTC-TGTGAACCGT-GCC---CTTCGGGC--T-A-TTTTAC-AACAT  5846

Query  122   TGTGTAATGAACGTCATGTTATTATAACAAAAATAACTTTCAACAACGGATCTCTTGGCT  181
              ||||||||| ||||||  ||| |||||||||  |||||||||||||| |||||||||||
Sbjct  5845  GGTGTAATGA-CGTCATA-TATCATAACAAAACAAACTTTCAACAACG-ATCTCTTGGCT  5789

Query  182   CTCGCATC  189
             ||||||||
Sbjct  5788  CTCGCATC  5781


>RSCD01000010.1 Saitozyma podzolica strain DSM 27192 scaffold_10, whole genome 
shotgun sequence
Length=1066819

 Score = 152 bits (82),  Expect = 3e-33
 Identities = 158/192 (82%), Gaps = 16/192 (8%)
 Strand=Plus/Minus

Query  1       CAAGGTTTCCGTAGGTGAACCTGCGGAAGGATCATTAGTGAATTGCTCT-TTGAGCGTTA  59
               ||||||||||||||||||||||||||||||||||||||||||  || ||   | || |||
Sbjct  683295  CAAGGTTTCCGTAGGTGAACCTGCGGAAGGATCATTAGTGAA-CGCCCTCACGGGC-TTA  683238

Query  60      -AACTATATCCATCTACACCTGTGAACTGTTGATTGACTTCGGTCAATTACTTTTACAAA  118
                |||||| ||||   ||  |||||||| | ||     ||||||     || |||||||||
Sbjct  683237  TAACTAT-TCCA--AACCTCTGTGAACCG-TG---CCCTTCGGGGC--TA-TTTTACAAA  683188

Query  119     CATTGTGTAATGAACGTCATGTTATTATAACAAAA-ATAACTTTCAACAACGGATCTCTT  177
               ||| ||||||||||||||||  ||| ||||||||| | ||||||||||||||||||||||
Sbjct  683187  CATGGTGTAATGAACGTCAT-ATATCATAACAAAACAAAACTTTCAACAACGGATCTCTT  683129

Query  178     GGCTCTCGCATC  189
               ||||||||||||
Sbjct  683128  GGCTCTCGCATC  683117


 Score = 152 bits (82),  Expect = 3e-33
 Identities = 158/192 (82%), Gaps = 16/192 (8%)
 Strand=Plus/Minus

Query  1       CAAGGTTTCCGTAGGTGAACCTGCGGAAGGATCATTAGTGAATTGCTCT-TTGAGCGTTA  59
               ||||||||||||||||||||||||||||||||||||||||||  || ||   | || |||
Sbjct  690882  CAAGGTTTCCGTAGGTGAACCTGCGGAAGGATCATTAGTGAA-CGCCCTCACGGGC-TTA  690825

Query  60      -AACTATATCCATCTACACCTGTGAACTGTTGATTGACTTCGGTCAATTACTTTTACAAA  118
                |||||| ||||   ||  |||||||| | ||     ||||||     || |||||||||
Sbjct  690824  TAACTAT-TCCA--AACCTCTGTGAACCG-TG---CCCTTCGGGGC--TA-TTTTACAAA  690775

Query  119     CATTGTGTAATGAACGTCATGTTATTATAACAAAA-ATAACTTTCAACAACGGATCTCTT  177
               ||| ||||||||||||||||  ||| ||||||||| | ||||||||||||||||||||||
Sbjct  690774  CATGGTGTAATGAACGTCAT-ATATCATAACAAAACAAAACTTTCAACAACGGATCTCTT  690716

Query  178     GGCTCTCGCATC  189
               ||||||||||||
Sbjct  690715  GGCTCTCGCATC  690704


 Score = 152 bits (82),  Expect = 3e-33
 Identities = 158/192 (82%), Gaps = 16/192 (8%)
 Strand=Plus/Minus

Query  1       CAAGGTTTCCGTAGGTGAACCTGCGGAAGGATCATTAGTGAATTGCTCT-TTGAGCGTTA  59
               ||||||||||||||||||||||||||||||||||||||||||  || ||   | || |||
Sbjct  698468  CAAGGTTTCCGTAGGTGAACCTGCGGAAGGATCATTAGTGAA-CGCCCTCACGGGC-TTA  698411

Query  60      -AACTATATCCATCTACACCTGTGAACTGTTGATTGACTTCGGTCAATTACTTTTACAAA  118
                |||||| ||||   ||  |||||||| | ||     ||||||     || |||||||||
Sbjct  698410  TAACTAT-TCCA--AACCTCTGTGAACCG-TG---CCCTTCGGGGC--TA-TTTTACAAA  698361

Query  119     CATTGTGTAATGAACGTCATGTTATTATAACAAAA-ATAACTTTCAACAACGGATCTCTT  177
               ||| ||||||||||||||||  ||| ||||||||| | ||||||||||||||||||||||
Sbjct  698360  CATGGTGTAATGAACGTCAT-ATATCATAACAAAACAAAACTTTCAACAACGGATCTCTT  698302

Query  178     GGCTCTCGCATC  189
               ||||||||||||
Sbjct  698301  GGCTCTCGCATC  698290


 Score = 152 bits (82),  Expect = 3e-33
 Identities = 158/192 (82%), Gaps = 16/192 (8%)
 Strand=Plus/Minus

Query  1       CAAGGTTTCCGTAGGTGAACCTGCGGAAGGATCATTAGTGAATTGCTCT-TTGAGCGTTA  59
               ||||||||||||||||||||||||||||||||||||||||||  || ||   | || |||
Sbjct  706060  CAAGGTTTCCGTAGGTGAACCTGCGGAAGGATCATTAGTGAA-CGCCCTCACGGGC-TTA  706003

Query  60      -AACTATATCCATCTACACCTGTGAACTGTTGATTGACTTCGGTCAATTACTTTTACAAA  118
                |||||| ||||   ||  |||||||| | ||     ||||||     || |||||||||
Sbjct  706002  TAACTAT-TCCA--AACCTCTGTGAACCG-TG---CCCTTCGGGGC--TA-TTTTACAAA  705953

Query  119     CATTGTGTAATGAACGTCATGTTATTATAACAAAA-ATAACTTTCAACAACGGATCTCTT  177
               ||| ||||||||||||||||  ||| ||||||||| | ||||||||||||||||||||||
Sbjct  705952  CATGGTGTAATGAACGTCAT-ATATCATAACAAAACAAAACTTTCAACAACGGATCTCTT  705894

Query  178     GGCTCTCGCATC  189
               ||||||||||||
Sbjct  705893  GGCTCTCGCATC  705882


 Score = 152 bits (82),  Expect = 3e-33
 Identities = 158/192 (82%), Gaps = 16/192 (8%)
 Strand=Plus/Minus

Query  1       CAAGGTTTCCGTAGGTGAACCTGCGGAAGGATCATTAGTGAATTGCTCT-TTGAGCGTTA  59
               ||||||||||||||||||||||||||||||||||||||||||  || ||   | || |||
Sbjct  713648  CAAGGTTTCCGTAGGTGAACCTGCGGAAGGATCATTAGTGAA-CGCCCTCACGGGC-TTA  713591

Query  60      -AACTATATCCATCTACACCTGTGAACTGTTGATTGACTTCGGTCAATTACTTTTACAAA  118
                |||||| ||||   ||  |||||||| | ||     ||||||     || |||||||||
Sbjct  713590  TAACTAT-TCCA--AACCTCTGTGAACCG-TG---CCCTTCGGGGC--TA-TTTTACAAA  713541

Query  119     CATTGTGTAATGAACGTCATGTTATTATAACAAAA-ATAACTTTCAACAACGGATCTCTT  177
               ||| ||||||||||||||||  ||| ||||||||| | ||||||||||||||||||||||
Sbjct  713540  CATGGTGTAATGAACGTCAT-ATATCATAACAAAACAAAACTTTCAACAACGGATCTCTT  713482

Query  178     GGCTCTCGCATC  189
               ||||||||||||
Sbjct  713481  GGCTCTCGCATC  713470


 Score = 145 bits (78),  Expect = 5e-31
 Identities = 157/192 (82%), Gaps = 17/192 (9%)
 Strand=Plus/Minus

Query  1       CAAGGTTTCCGTAGGTGAACCTGCGGAAGGATCATTAGTGAATTGCTCT-TTGAGCGTTA  59
               ||||||||||||||||||||||||||||||||||||||||||  || ||   | || |||
Sbjct  721200  CAAGGTTTCCGTAGGTGAACCTGCGGAAGGATCATTAGTGAA-CGCCCTCACGGGC-TTA  721143

Query  60      -AACTATATCCATCTACACCTGTGAACTGTTGATTGACTTCGGTCAATTACTTTTACAAA  118
                |||||| ||||   ||  |||||||| | ||     ||||||     ||  ||||||||
Sbjct  721142  TAACTAT-TCCA--AACCTCTGTGAACCG-TG---CCCTTCGGGGC--TA--TTTACAAA  721094

Query  119     CATTGTGTAATGAACGTCATGTTATTATAACAAAA-ATAACTTTCAACAACGGATCTCTT  177
               ||| ||||||||||||||||  ||| ||||||||| | ||||||||||||||||||||||
Sbjct  721093  CATGGTGTAATGAACGTCAT-ATATCATAACAAAACAAAACTTTCAACAACGGATCTCTT  721035

Query  178     GGCTCTCGCATC  189
               ||||||||||||
Sbjct  721034  GGCTCTCGCATC  721023


>JALAIP010002631.1 MAG: Caloplaca aegaea isolate LIQ143CAAG scaffold_2631, whole 
genome shotgun sequence
Length=3217

 Score = 134 bits (72),  Expect = 1e-27
 Identities = 160/200 (80%), Gaps = 16/200 (8%)
 Strand=Plus/Minus

Query  1     CAAGGTTTCCGTAGGTGAACCTGCGGAAGGATCATTAGTGA-ATTGCTCTTTGAG-CGTT  58
             |||||||||||||||||||||||||||||||||||||||||  |||  || || | |  |
Sbjct  2902  CAAGGTTTCCGTAGGTGAACCTGCGGAAGGATCATTAGTGATTTTGACCTCTGGGTCTAT  2843

Query  59    AA-ACTAT-ATCCATCTACACCTGTGAACTGTTGATTGA-CTTC-GGTCAATTACTTTTA  114
             || ||| | |||||  |||  |||||||| | |  |||| | || |||| |   || | |
Sbjct  2842  AATACTCTAATCCACATACCTCTGTGAACCG-T--TTGACCCTCGGGTCTA-CCCTATAA  2787

Query  115   CAAACAT-TGTGTAATGAACGTCA--TGTTATTATAACA--AAAATAACTTTCAACAACG  169
             |||||||  |||||||||||||||  | || | ||||||  || | ||||||||||||||
Sbjct  2786  CAAACATCAGTGTAATGAACGTCAAATCTT-TAATAACATTAACAGAACTTTCAACAACG  2728

Query  170   GATCTCTTGGCTCTCGCATC  189
             ||||||||||||||||||||
Sbjct  2727  GATCTCTTGGCTCTCGCATC  2708


>MCFC01000139.1 Naematelia encephala strain 68-887.2 BCR39scaffold_139, whole 
genome shotgun sequence
Length=7888

 Score = 115 bits (62),  Expect = 4e-22
 Identities = 151/191 (79%), Gaps = 18/191 (9%)
 Strand=Plus/Plus

Query  1     CAAGGTTTCCGTAGGTGAACCTGCGGAAGGATCATTAGTGAATT-GCTCTTTGAGCGTTA  59
             ||||||||||||||||||||||||||||||||||||||||| || || | | | || | |
Sbjct  1347  CAAGGTTTCCGTAGGTGAACCTGCGGAAGGATCATTAGTGATTTGGCACCTAGTGCCTAA  1406

Query  60    AACTATATCCATCTACACCTGTGAACTGTTGATTGACTTCGGTCAATTACTTTTACAAAC  119
             |||   |||||  |||  |||||||||| | |  | | ||||       |   | |||||
Sbjct  1407  AACACAATCCA-ATACCTCTGTGAACTG-TCA--GCCCTCGG------GC---T-CAAAC  1452

Query  120   ATTGTGTAATGAACGTCATGTTATTATAA-CAAAAATAACTTTCAACAACGGATCTCTTG  178
             |||||||||||||||||  | || ||||| | || | |||||||||||||||||||||||
Sbjct  1453  ATTGTGTAATGAACGTC--GATAATATAATCTAATAAAACTTTCAACAACGGATCTCTTG  1510

Query  179   GCTCTCGCATC  189
             |||||||||||
Sbjct  1511  GCTCTCGCATC  1521


>JALAIM010001695.1 MAG: Xanthoria sp. 1 TBL-2021 isolate LIQ80XSP scaffold_1695, 
whole genome shotgun sequence
Length=7590

 Score = 113 bits (61),  Expect = 2e-21
 Identities = 159/203 (78%), Gaps = 20/203 (10%)
 Strand=Plus/Minus

Query  1     CAAGGTTTCCGTAGGTGAACCTGCGGAAGGATCATTAGTGAATT-GCTCTTTGAG-CGTT  58
             ||||||||||||||||||||||||||||||||||||||||| || |  ||  | | |  |
Sbjct  2782  CAAGGTTTCCGTAGGTGAACCTGCGGAAGGATCATTAGTGATTTCGACCTCCGGGTCTAT  2723

Query  59    -A-AA-CTATATCCATC-TACACCTGTGAACTGTTGATTGA-CTTC-GGTCAATTACTTT  112
              | || ||| ||||| | | |  |||||||| | |  |||| | || ||||  |  ||||
Sbjct  2722  AATAATCTA-ATCCAACATGCCTCTGTGAACCG-T--TTGACCCTCGGGTC--TACCTTT  2669

Query  113   -T-ACAAACAT-TGTGTAATGAACGTCATGTTATTA-TAACA--AAAATAACTTTCAACA  166
              | ||||||||  |||||| ||||||||  |  ||| |||||  || | |||||||||||
Sbjct  2668  ATAACAAACATCAGTGTAACGAACGTCAAATCTTTATTAACATTAACAAAACTTTCAACA  2609

Query  167   ACGGATCTCTTGGCTCTCGCATC  189
             |||||||||||||||||||||||
Sbjct  2608  ACGGATCTCTTGGCTCTCGCATC  2586


>JAMRJJ010000019.1 Dioszegia hungarica strain Y1 Contig5, whole genome shotgun sequence
Length=45515

 Score = 111 bits (60),  Expect = 5e-21
 Identities = 153/195 (78%), Gaps = 17/195 (9%)
 Strand=Plus/Minus

Query  1      CAAGGTTTCCGTAGGTGAACCTGCGGAAGGATCATTAGTGAATTGC---TCTTT-GAGCG  56
              ||||||||||||||||||||||||||||||||||||| | ||| ||    |||| |||| 
Sbjct  43368  CAAGGTTTCCGTAGGTGAACCTGCGGAAGGATCATTAATAAATGGCGAAGCTTTCGAGC-  43310

Query  57     TTAAAC-TAT-ATCCATCTACACCTGTGAACTGTTGATTGACTTCGGTCAATTACTTTTA  114
               ||    ||| |||| | ||||||||||||||  |  ||| |||||| ||    |    |
Sbjct  43309  CTAGCTTTATCATCC-TATACACCTGTGAACT-AT--TTGCCTTCGGGCA----C-CAAA  43259

Query  115    CAAACATTGTGTAATGAACGTCATGTTATTATAACAAAAATAACTTTCAACAACGGATCT  174
              |||||||  ||||||||| || ||  || ||||| ||| | |||||||||||||||||||
Sbjct  43258  CAAACATAATGTAATGAATGTAAT-CTACTATAATAAATACAACTTTCAACAACGGATCT  43200

Query  175    CTTGGCTCTCGCATC  189
              |||||||||| ||||
Sbjct  43199  CTTGGCTCTCACATC  43185


 Score = 106 bits (57),  Expect = 3e-19
 Identities = 153/196 (78%), Gaps = 19/196 (10%)
 Strand=Plus/Minus

Query  1      CAAGGTTTCCGTAGGTGAACCTGCGGAAGGATCATTAGTGAATTGC---TCTTT-GAGCG  56
              ||||||||||||||||||||||||||||||||||||| | ||| ||    |||| |||| 
Sbjct  33594  CAAGGTTTCCGTAGGTGAACCTGCGGAAGGATCATTAATAAATGGCGAAGCTTTCGAGC-  33536

Query  57     TTAAAC--TAT-ATCCATCTACACCTGTGAACTGTTGATTGACTTCGGTCAATTACTTTT  113
               ||     ||| |||| | ||||||||||||||  |  ||| |||||| |    ||    
Sbjct  33535  CTAGCTTTTATCATCC-TATACACCTGTGAACT-AT--TTGCCTTCGG-C----AC-CAA  33486

Query  114    ACAAACATTGTGTAATGAACGTCATGTTATTATAACAAAAATAACTTTCAACAACGGATC  173
              ||||||||  ||||||||| || ||  || ||||| ||| | ||||||||||||||||||
Sbjct  33485  ACAAACATAATGTAATGAATGTAAT-CTACTATAATAAATACAACTTTCAACAACGGATC  33427

Query  174    TCTTGGCTCTCGCATC  189
              ||||||||||| ||||
Sbjct  33426  TCTTGGCTCTCACATC  33411


 Score = 100 bits (54),  Expect = 1e-17
 Identities = 152/196 (78%), Gaps = 20/196 (10%)
 Strand=Plus/Minus

Query  1      CAAGGTTTCCGTAGGTGAACCTGCGGAAGGATCATTAGTGAATTGC---TCTTT-GAGCG  56
              ||||||||||||||||||||||||||||||||||||| | ||| ||    |||| |||| 
Sbjct  14581  CAAGGTTTCCGTAGGTGAACCTGCGGAAGGATCATTAATAAATGGCGAAGCTTTCGAGC-  14523

Query  57     TTAAAC--TAT-ATCCATCTACACCTGTGAACTGTTGATTGACTTCGGTCAATTACTTTT  113
               ||     ||| |||| | ||||||||||||||  |  ||| |||||| |    ||    
Sbjct  14522  CTAGCTTTTATCATCC-TATACACCTGTGAACT-AT--TTGCCTTCGG-C----AC-CAA  14473

Query  114    ACAAACATTGTGTAATGAACGTCATGTTATTATAACAAAAATAACTTTCAACAACGGATC  173
              ||||||||  |||||||||  | ||  || ||||| ||| | ||||||||||||||||||
Sbjct  14472  ACAAACATAATGTAATGAA-TTAAT-CTACTATAATAAATACAACTTTCAACAACGGATC  14415

Query  174    TCTTGGCTCTCGCATC  189
              ||||||||||| ||||
Sbjct  14414  TCTTGGCTCTCACATC  14399


 Score = 73.1 bits (39),  Expect = 3e-09
 Identities = 148/196 (76%), Gaps = 25/196 (13%)
 Strand=Plus/Minus

Query  1     CAAGGTTTCCGTAGGTGAACCTGCGGAAGGATCATTAGTGAATTGC---TCTTT-GAGCG  56
             |||||||||||||| | |||||||||||||||||||| | ||| ||    |||| |||| 
Sbjct  5029  CAAGGTTTCCGTAG-T-AACCTGCGGAAGGATCATTAATAAATGGCGAAGCTTTCGAGC-  4973

Query  57    TTAAAC--TAT-ATCCATCTACACCTGTGAACTGTTGATTGACTTCGGTCAATTACTTTT  113
              ||     ||| |||| | ||||||||||||||  |  ||| |||||| ||    |    
Sbjct  4972  CTAGCTTTTATCATCC-TATACACCTGTGAACT-AT--TTGCCTTCGGGCA----C-CAA  4922

Query  114   ACAAACATTGTGTAATGAACGTCATGTTATTATAACAAAAATAACTTTCAACAACGGATC  173
             ||||| ||  | ||||||| || ||  || ||| | ||| | ||||||||||||||||||
Sbjct  4921  ACAAA-ATAAT-TAATGAA-GTAAT-CTACTAT-A-AAATACAACTTTCAACAACGGATC  4868

Query  174   TCTTGGCTCTCGCATC  189
             ||||||||||| ||||
Sbjct  4867  TCTTGGCTCTCACATC  4852


>JAKFAO010000004.1 Naematelia aurantialba strain NX-20 Contig4, whole genome shotgun 
sequence
Length=1823843

 Score = 108 bits (58),  Expect = 7e-20
 Identities = 149/190 (78%), Gaps = 18/190 (9%)
 Strand=Plus/Plus

Query  1       CAAGGTTTCCGTAGGTGAACCTGCGGAAGGATCATTAGTGAATTGCTCTTTGAGCGTTAA  60
               ||||||||||||||||||||||||||||||||||||||||| |||  || || ||  |||
Sbjct  778654  CAAGGTTTCCGTAGGTGAACCTGCGGAAGGATCATTAGTGATTTGGCCTCTGTGC-CTAA  778712

Query  61      ACTATATCCATCTACACCTGTGAACTGTTGATTGACTTCGGTCAATTACTTTTACAAACA  120
               ||   ||||   |||  |||||||||| | |  | | ||||       |   | ||||||
Sbjct  778713  ACACAATCCCA-TACCTCTGTGAACTG-TCA--GCCCTCGG------GC---T-CAAACA  778758

Query  121     TTGTGTAATGAACGTCATGTTATTATAACA-AAAATAACTTTCAACAACGGATCTCTTGG  179
               |||||||||||||||| | | |  |||||  || | ||||||||||||||||||||||||
Sbjct  778759  TTGTGTAATGAACGTC-TATAAC-ATAACCTAATAAAACTTTCAACAACGGATCTCTTGG  778816

Query  180     CTCTCGCATC  189
               ||||||||||
Sbjct  778817  CTCTCGCATC  778826


>JAMRJJ010000013.1 Dioszegia hungarica strain Y1 Contig24, whole genome shotgun 
sequence
Length=87844

 Score = 108 bits (58),  Expect = 7e-20
 Identities = 153/196 (78%), Gaps = 18/196 (9%)
 Strand=Plus/Minus

Query  1     CAAGGTTTCCGTAGGTGAACCTGCGGAAGGATCATTAGTGAATTGC---TCTTT-GAGCG  56
             ||||||||||||||||||||||||||||||||||||| | ||| ||    |||| |||| 
Sbjct  2937  CAAGGTTTCCGTAGGTGAACCTGCGGAAGGATCATTAATAAATGGCGAAGCTTTCGAGC-  2879

Query  57    TTAAAC--TAT-ATCCATCTACACCTGTGAACTGTTGATTGACTTCGGTCAATTACTTTT  113
              ||     ||| |||| | ||||||||||||||  |  ||| |||||| ||    |    
Sbjct  2878  CTAGCTTTTATCATCC-TATACACCTGTGAACT-AT--TTGCCTTCGGGCA----C-CAA  2828

Query  114   ACAAACATTGTGTAATGAACGTCATGTTATTATAACAAAAATAACTTTCAACAACGGATC  173
             ||||||||  ||||||||| || ||  || ||||| ||| | ||||||||||||||||||
Sbjct  2827  ACAAACATAATGTAATGAATGTAAT-CTACTATAATAAATACAACTTTCAACAACGGATC  2769

Query  174   TCTTGGCTCTCGCATC  189
             ||||||||||| ||||
Sbjct  2768  TCTTGGCTCTCACATC  2753


 Score = 108 bits (58),  Expect = 7e-20
 Identities = 153/196 (78%), Gaps = 18/196 (9%)
 Strand=Plus/Minus

Query  1      CAAGGTTTCCGTAGGTGAACCTGCGGAAGGATCATTAGTGAATTGC---TCTTT-GAGCG  56
              ||||||||||||||||||||||||||||||||||||| | ||| ||    |||| |||| 
Sbjct  12750  CAAGGTTTCCGTAGGTGAACCTGCGGAAGGATCATTAATAAATGGCGAAGCTTTCGAGC-  12692

Query  57     TTAAAC--TAT-ATCCATCTACACCTGTGAACTGTTGATTGACTTCGGTCAATTACTTTT  113
               ||     ||| |||| | ||||||||||||||  |  ||| |||||| ||    |    
Sbjct  12691  CTAGCTTTTATCATCC-TATACACCTGTGAACT-AT--TTGCCTTCGGGCA----C-CAA  12641

Query  114    ACAAACATTGTGTAATGAACGTCATGTTATTATAACAAAAATAACTTTCAACAACGGATC  173
              ||||||||  ||||||||| || ||  || ||||| ||| | ||||||||||||||||||
Sbjct  12640  ACAAACATAATGTAATGAATGTAAT-CTACTATAATAAATACAACTTTCAACAACGGATC  12582

Query  174    TCTTGGCTCTCGCATC  189
              ||||||||||| ||||
Sbjct  12581  TCTTGGCTCTCACATC  12566


 Score = 108 bits (58),  Expect = 7e-20
 Identities = 153/196 (78%), Gaps = 18/196 (9%)
 Strand=Plus/Minus

Query  1      CAAGGTTTCCGTAGGTGAACCTGCGGAAGGATCATTAGTGAATTGC---TCTTT-GAGCG  56
              ||||||||||||||||||||||||||||||||||||| | ||| ||    |||| |||| 
Sbjct  22583  CAAGGTTTCCGTAGGTGAACCTGCGGAAGGATCATTAATAAATGGCGAAGCTTTCGAGC-  22525

Query  57     TTAAAC--TAT-ATCCATCTACACCTGTGAACTGTTGATTGACTTCGGTCAATTACTTTT  113
               ||     ||| |||| | ||||||||||||||  |  ||| |||||| ||    |    
Sbjct  22524  CTAGCTTTTATCATCC-TATACACCTGTGAACT-AT--TTGCCTTCGGGCA----C-CAA  22474

Query  114    ACAAACATTGTGTAATGAACGTCATGTTATTATAACAAAAATAACTTTCAACAACGGATC  173
              ||||||||  ||||||||| || ||  || ||||| ||| | ||||||||||||||||||
Sbjct  22473  ACAAACATAATGTAATGAATGTAAT-CTACTATAATAAATACAACTTTCAACAACGGATC  22415

Query  174    TCTTGGCTCTCGCATC  189
              ||||||||||| ||||
Sbjct  22414  TCTTGGCTCTCACATC  22399


 Score = 108 bits (58),  Expect = 7e-20
 Identities = 153/196 (78%), Gaps = 18/196 (9%)
 Strand=Plus/Minus

Query  1      CAAGGTTTCCGTAGGTGAACCTGCGGAAGGATCATTAGTGAATTGC---TCTTT-GAGCG  56
              ||||||||||||||||||||||||||||||||||||| | ||| ||    |||| |||| 
Sbjct  32422  CAAGGTTTCCGTAGGTGAACCTGCGGAAGGATCATTAATAAATGGCGAAGCTTTCGAGC-  32364

Query  57     TTAAAC--TAT-ATCCATCTACACCTGTGAACTGTTGATTGACTTCGGTCAATTACTTTT  113
               ||     ||| |||| | ||||||||||||||  |  ||| |||||| ||    |    
Sbjct  32363  CTAGCTTTTATCATCC-TATACACCTGTGAACT-AT--TTGCCTTCGGGCA----C-CAA  32313

Query  114    ACAAACATTGTGTAATGAACGTCATGTTATTATAACAAAAATAACTTTCAACAACGGATC  173
              ||||||||  ||||||||| || ||  || ||||| ||| | ||||||||||||||||||
Sbjct  32312  ACAAACATAATGTAATGAATGTAAT-CTACTATAATAAATACAACTTTCAACAACGGATC  32254

Query  174    TCTTGGCTCTCGCATC  189
              ||||||||||| ||||
Sbjct  32253  TCTTGGCTCTCACATC  32238


 Score = 108 bits (58),  Expect = 7e-20
 Identities = 153/196 (78%), Gaps = 18/196 (9%)
 Strand=Plus/Minus

Query  1      CAAGGTTTCCGTAGGTGAACCTGCGGAAGGATCATTAGTGAATTGC---TCTTT-GAGCG  56
              ||||||||||||||||||||||||||||||||||||| | ||| ||    |||| |||| 
Sbjct  42263  CAAGGTTTCCGTAGGTGAACCTGCGGAAGGATCATTAATAAATGGCGAAGCTTTCGAGC-  42205

Query  57     TTAAAC--TAT-ATCCATCTACACCTGTGAACTGTTGATTGACTTCGGTCAATTACTTTT  113
               ||     ||| |||| | ||||||||||||||  |  ||| |||||| ||    |    
Sbjct  42204  CTAGCTTTTATCATCC-TATACACCTGTGAACT-AT--TTGCCTTCGGGCA----C-CAA  42154

Query  114    ACAAACATTGTGTAATGAACGTCATGTTATTATAACAAAAATAACTTTCAACAACGGATC  173
              ||||||||  ||||||||| || ||  || ||||| ||| | ||||||||||||||||||
Sbjct  42153  ACAAACATAATGTAATGAATGTAAT-CTACTATAATAAATACAACTTTCAACAACGGATC  42095

Query  174    TCTTGGCTCTCGCATC  189
              ||||||||||| ||||
Sbjct  42094  TCTTGGCTCTCACATC  42079


 Score = 108 bits (58),  Expect = 7e-20
 Identities = 153/196 (78%), Gaps = 18/196 (9%)
 Strand=Plus/Minus

Query  1      CAAGGTTTCCGTAGGTGAACCTGCGGAAGGATCATTAGTGAATTGC---TCTTT-GAGCG  56
              ||||||||||||||||||||||||||||||||||||| | ||| ||    |||| |||| 
Sbjct  52103  CAAGGTTTCCGTAGGTGAACCTGCGGAAGGATCATTAATAAATGGCGAAGCTTTCGAGC-  52045

Query  57     TTAAAC--TAT-ATCCATCTACACCTGTGAACTGTTGATTGACTTCGGTCAATTACTTTT  113
               ||     ||| |||| | ||||||||||||||  |  ||| |||||| ||    |    
Sbjct  52044  CTAGCTTTTATCATCC-TATACACCTGTGAACT-AT--TTGCCTTCGGGCA----C-CAA  51994

Query  114    ACAAACATTGTGTAATGAACGTCATGTTATTATAACAAAAATAACTTTCAACAACGGATC  173
              ||||||||  ||||||||| || ||  || ||||| ||| | ||||||||||||||||||
Sbjct  51993  ACAAACATAATGTAATGAATGTAAT-CTACTATAATAAATACAACTTTCAACAACGGATC  51935

Query  174    TCTTGGCTCTCGCATC  189
              ||||||||||| ||||
Sbjct  51934  TCTTGGCTCTCACATC  51919


 Score = 108 bits (58),  Expect = 7e-20
 Identities = 153/196 (78%), Gaps = 18/196 (9%)
 Strand=Plus/Minus

Query  1      CAAGGTTTCCGTAGGTGAACCTGCGGAAGGATCATTAGTGAATTGC---TCTTT-GAGCG  56
              ||||||||||||||||||||||||||||||||||||| | ||| ||    |||| |||| 
Sbjct  61944  CAAGGTTTCCGTAGGTGAACCTGCGGAAGGATCATTAATAAATGGCGAAGCTTTCGAGC-  61886

Query  57     TTAAAC--TAT-ATCCATCTACACCTGTGAACTGTTGATTGACTTCGGTCAATTACTTTT  113
               ||     ||| |||| | ||||||||||||||  |  ||| |||||| ||    |    
Sbjct  61885  CTAGCTTTTATCATCC-TATACACCTGTGAACT-AT--TTGCCTTCGGGCA----C-CAA  61835

Query  114    ACAAACATTGTGTAATGAACGTCATGTTATTATAACAAAAATAACTTTCAACAACGGATC  173
              ||||||||  ||||||||| || ||  || ||||| ||| | ||||||||||||||||||
Sbjct  61834  ACAAACATAATGTAATGAATGTAAT-CTACTATAATAAATACAACTTTCAACAACGGATC  61776

Query  174    TCTTGGCTCTCGCATC  189
              ||||||||||| ||||
Sbjct  61775  TCTTGGCTCTCACATC  61760


 Score = 108 bits (58),  Expect = 7e-20
 Identities = 153/196 (78%), Gaps = 18/196 (9%)
 Strand=Plus/Minus

Query  1      CAAGGTTTCCGTAGGTGAACCTGCGGAAGGATCATTAGTGAATTGC---TCTTT-GAGCG  56
              ||||||||||||||||||||||||||||||||||||| | ||| ||    |||| |||| 
Sbjct  71785  CAAGGTTTCCGTAGGTGAACCTGCGGAAGGATCATTAATAAATGGCGAAGCTTTCGAGC-  71727

Query  57     TTAAAC--TAT-ATCCATCTACACCTGTGAACTGTTGATTGACTTCGGTCAATTACTTTT  113
               ||     ||| |||| | ||||||||||||||  |  ||| |||||| ||    |    
Sbjct  71726  CTAGCTTTTATCATCC-TATACACCTGTGAACT-AT--TTGCCTTCGGGCA----C-CAA  71676

Query  114    ACAAACATTGTGTAATGAACGTCATGTTATTATAACAAAAATAACTTTCAACAACGGATC  173
              ||||||||  ||||||||| || ||  || ||||| ||| | ||||||||||||||||||
Sbjct  71675  ACAAACATAATGTAATGAATGTAAT-CTACTATAATAAATACAACTTTCAACAACGGATC  71617

Query  174    TCTTGGCTCTCGCATC  189
              ||||||||||| ||||
Sbjct  71616  TCTTGGCTCTCACATC  71601


 Score = 104 bits (56),  Expect = 9e-19
 Identities = 153/197 (78%), Gaps = 18/197 (9%)
 Strand=Plus/Minus

Query  1      CAAGGTTTCCGTAGGTGAACCTGCGGAAGGATCATTAGTGAATTGC---TCTTT-GAGCG  56
              ||||||||||||||||||||||||||||||||||||| | ||| ||    |||| |||| 
Sbjct  81626  CAAGGTTTCCGTAGGTGAACCTGCGGAAGGATCATTAATAAATGGCGAAGCTTTCGAGC-  81568

Query  57     TTAAAC--TAT-ATCCATCTACACCTGTGAACTGTTGATTGACTTCGGTCAATTACTTTT  113
               ||     ||| |||| | ||||||||||||||  |  ||| |||||| ||    |    
Sbjct  81567  CTAGCTTTTATCATCC-TATACACCTGTGAACT-AT--TTGCCTTCGGGCA----C-CAA  81517

Query  114    ACAAACATTGTGTAATGAACGTCATGTTAT-TATAACAAAAATAACTTTCAACAACGGAT  172
              ||||||||  ||||||||| || || |  | ||||| ||| | |||||||||||||||||
Sbjct  81516  ACAAACATAATGTAATGAATGTAATCTACTATATAATAAATACAACTTTCAACAACGGAT  81457

Query  173    CTCTTGGCTCTCGCATC  189
              |||||||||||| ||||
Sbjct  81456  CTCTTGGCTCTCACATC  81440


>JAMRJJ010000020.1 Dioszegia hungarica strain Y1 Contig23, whole genome shotgun 
sequence
Length=44065

 Score = 108 bits (58),  Expect = 7e-20
 Identities = 153/196 (78%), Gaps = 18/196 (9%)
 Strand=Plus/Minus

Query  1     CAAGGTTTCCGTAGGTGAACCTGCGGAAGGATCATTAGTGAATTGC---TCTTT-GAGCG  56
             ||||||||||||||||||||||||||||||||||||| | ||| ||    |||| |||| 
Sbjct  2044  CAAGGTTTCCGTAGGTGAACCTGCGGAAGGATCATTAATAAATGGCGAAGCTTTCGAGC-  1986

Query  57    TTAAAC--TAT-ATCCATCTACACCTGTGAACTGTTGATTGACTTCGGTCAATTACTTTT  113
              ||     ||| |||| | ||||||||||||||  |  ||| |||||| ||    |    
Sbjct  1985  CTAGCTTTTATCATCC-TATACACCTGTGAACT-AT--TTGCCTTCGGGCA----C-CAA  1935

Query  114   ACAAACATTGTGTAATGAACGTCATGTTATTATAACAAAAATAACTTTCAACAACGGATC  173
             ||||||||  ||||||||| || ||  || ||||| ||| | ||||||||||||||||||
Sbjct  1934  ACAAACATAATGTAATGAATGTAAT-CTACTATAATAAATACAACTTTCAACAACGGATC  1876

Query  174   TCTTGGCTCTCGCATC  189
             ||||||||||| ||||
Sbjct  1875  TCTTGGCTCTCACATC  1860


 Score = 108 bits (58),  Expect = 7e-20
 Identities = 153/196 (78%), Gaps = 18/196 (9%)
 Strand=Plus/Minus

Query  1      CAAGGTTTCCGTAGGTGAACCTGCGGAAGGATCATTAGTGAATTGC---TCTTT-GAGCG  56
              ||||||||||||||||||||||||||||||||||||| | ||| ||    |||| |||| 
Sbjct  11866  CAAGGTTTCCGTAGGTGAACCTGCGGAAGGATCATTAATAAATGGCGAAGCTTTCGAGC-  11808

Query  57     TTAAAC--TAT-ATCCATCTACACCTGTGAACTGTTGATTGACTTCGGTCAATTACTTTT  113
               ||     ||| |||| | ||||||||||||||  |  ||| |||||| ||    |    
Sbjct  11807  CTAGCTTTTATCATCC-TATACACCTGTGAACT-AT--TTGCCTTCGGGCA----C-CAA  11757

Query  114    ACAAACATTGTGTAATGAACGTCATGTTATTATAACAAAAATAACTTTCAACAACGGATC  173
              ||||||||  ||||||||| || ||  || ||||| ||| | ||||||||||||||||||
Sbjct  11756  ACAAACATAATGTAATGAATGTAAT-CTACTATAATAAATACAACTTTCAACAACGGATC  11698

Query  174    TCTTGGCTCTCGCATC  189
              ||||||||||| ||||
Sbjct  11697  TCTTGGCTCTCACATC  11682


 Score = 108 bits (58),  Expect = 7e-20
 Identities = 153/196 (78%), Gaps = 18/196 (9%)
 Strand=Plus/Minus

Query  1      CAAGGTTTCCGTAGGTGAACCTGCGGAAGGATCATTAGTGAATTGC---TCTTT-GAGCG  56
              ||||||||||||||||||||||||||||||||||||| | ||| ||    |||| |||| 
Sbjct  21692  CAAGGTTTCCGTAGGTGAACCTGCGGAAGGATCATTAATAAATGGCGAAGCTTTCGAGC-  21634

Query  57     TTAAAC--TAT-ATCCATCTACACCTGTGAACTGTTGATTGACTTCGGTCAATTACTTTT  113
               ||     ||| |||| | ||||||||||||||  |  ||| |||||| ||    |    
Sbjct  21633  CTAGCTTTTATCATCC-TATACACCTGTGAACT-AT--TTGCCTTCGGGCA----C-CAA  21583

Query  114    ACAAACATTGTGTAATGAACGTCATGTTATTATAACAAAAATAACTTTCAACAACGGATC  173
              ||||||||  ||||||||| || ||  || ||||| ||| | ||||||||||||||||||
Sbjct  21582  ACAAACATAATGTAATGAATGTAAT-CTACTATAATAAATACAACTTTCAACAACGGATC  21524

Query  174    TCTTGGCTCTCGCATC  189
              ||||||||||| ||||
Sbjct  21523  TCTTGGCTCTCACATC  21508


 Score = 108 bits (58),  Expect = 7e-20
 Identities = 153/196 (78%), Gaps = 18/196 (9%)
 Strand=Plus/Minus

Query  1      CAAGGTTTCCGTAGGTGAACCTGCGGAAGGATCATTAGTGAATTGC---TCTTT-GAGCG  56
              ||||||||||||||||||||||||||||||||||||| | ||| ||    |||| |||| 
Sbjct  31519  CAAGGTTTCCGTAGGTGAACCTGCGGAAGGATCATTAATAAATGGCGAAGCTTTCGAGC-  31461

Query  57     TTAAAC--TAT-ATCCATCTACACCTGTGAACTGTTGATTGACTTCGGTCAATTACTTTT  113
               ||     ||| |||| | ||||||||||||||  |  ||| |||||| ||    |    
Sbjct  31460  CTAGCTTTTATCATCC-TATACACCTGTGAACT-AT--TTGCCTTCGGGCA----C-CAA  31410

Query  114    ACAAACATTGTGTAATGAACGTCATGTTATTATAACAAAAATAACTTTCAACAACGGATC  173
              ||||||||  ||||||||| || ||  || ||||| ||| | ||||||||||||||||||
Sbjct  31409  ACAAACATAATGTAATGAATGTAAT-CTACTATAATAAATACAACTTTCAACAACGGATC  31351

Query  174    TCTTGGCTCTCGCATC  189
              ||||||||||| ||||
Sbjct  31350  TCTTGGCTCTCACATC  31335


 Score = 108 bits (58),  Expect = 7e-20
 Identities = 153/196 (78%), Gaps = 18/196 (9%)
 Strand=Plus/Minus

Query  1      CAAGGTTTCCGTAGGTGAACCTGCGGAAGGATCATTAGTGAATTGC---TCTTT-GAGCG  56
              ||||||||||||||||||||||||||||||||||||| | ||| ||    |||| |||| 
Sbjct  41344  CAAGGTTTCCGTAGGTGAACCTGCGGAAGGATCATTAATAAATGGCGAAGCTTTCGAGC-  41286

Query  57     TTAAAC--TAT-ATCCATCTACACCTGTGAACTGTTGATTGACTTCGGTCAATTACTTTT  113
               ||     ||| |||| | ||||||||||||||  |  ||| |||||| ||    |    
Sbjct  41285  CTAGCTTTTATCATCC-TATACACCTGTGAACT-AT--TTGCCTTCGGGCA----C-CAA  41235

Query  114    ACAAACATTGTGTAATGAACGTCATGTTATTATAACAAAAATAACTTTCAACAACGGATC  173
              ||||||||  ||||||||| || ||  || ||||| ||| | ||||||||||||||||||
Sbjct  41234  ACAAACATAATGTAATGAATGTAAT-CTACTATAATAAATACAACTTTCAACAACGGATC  41176

Query  174    TCTTGGCTCTCGCATC  189
              ||||||||||| ||||
Sbjct  41175  TCTTGGCTCTCACATC  41160


>JAMRJJ010000007.1 Dioszegia hungarica strain Y1 Contig22, whole genome shotgun 
sequence
Length=41675

 Score = 108 bits (58),  Expect = 7e-20
 Identities = 153/196 (78%), Gaps = 18/196 (9%)
 Strand=Plus/Minus

Query  1     CAAGGTTTCCGTAGGTGAACCTGCGGAAGGATCATTAGTGAATTGC---TCTTT-GAGCG  56
             ||||||||||||||||||||||||||||||||||||| | ||| ||    |||| |||| 
Sbjct  3641  CAAGGTTTCCGTAGGTGAACCTGCGGAAGGATCATTAATAAATGGCGAAGCTTTCGAGC-  3583

Query  57    TTAAAC--TAT-ATCCATCTACACCTGTGAACTGTTGATTGACTTCGGTCAATTACTTTT  113
              ||     ||| |||| | ||||||||||||||  |  ||| |||||| ||    |    
Sbjct  3582  CTAGCTTTTATCATCC-TATACACCTGTGAACT-AT--TTGCCTTCGGGCA----C-CAA  3532

Query  114   ACAAACATTGTGTAATGAACGTCATGTTATTATAACAAAAATAACTTTCAACAACGGATC  173
             ||||||||  ||||||||| || ||  || ||||| ||| | ||||||||||||||||||
Sbjct  3531  ACAAACATAATGTAATGAATGTAAT-CTACTATAATAAATACAACTTTCAACAACGGATC  3473

Query  174   TCTTGGCTCTCGCATC  189
             ||||||||||| ||||
Sbjct  3472  TCTTGGCTCTCACATC  3457


 Score = 108 bits (58),  Expect = 7e-20
 Identities = 153/196 (78%), Gaps = 18/196 (9%)
 Strand=Plus/Minus

Query  1      CAAGGTTTCCGTAGGTGAACCTGCGGAAGGATCATTAGTGAATTGC---TCTTT-GAGCG  56
              ||||||||||||||||||||||||||||||||||||| | ||| ||    |||| |||| 
Sbjct  13481  CAAGGTTTCCGTAGGTGAACCTGCGGAAGGATCATTAATAAATGGCGAAGCTTTCGAGC-  13423

Query  57     TTAAAC--TAT-ATCCATCTACACCTGTGAACTGTTGATTGACTTCGGTCAATTACTTTT  113
               ||     ||| |||| | ||||||||||||||  |  ||| |||||| ||    |    
Sbjct  13422  CTAGCTTTTATCATCC-TATACACCTGTGAACT-AT--TTGCCTTCGGGCA----C-CAA  13372

Query  114    ACAAACATTGTGTAATGAACGTCATGTTATTATAACAAAAATAACTTTCAACAACGGATC  173
              ||||||||  ||||||||| || ||  || ||||| ||| | ||||||||||||||||||
Sbjct  13371  ACAAACATAATGTAATGAATGTAAT-CTACTATAATAAATACAACTTTCAACAACGGATC  13313

Query  174    TCTTGGCTCTCGCATC  189
              ||||||||||| ||||
Sbjct  13312  TCTTGGCTCTCACATC  13297


 Score = 108 bits (58),  Expect = 7e-20
 Identities = 153/196 (78%), Gaps = 18/196 (9%)
 Strand=Plus/Minus

Query  1      CAAGGTTTCCGTAGGTGAACCTGCGGAAGGATCATTAGTGAATTGC---TCTTT-GAGCG  56
              ||||||||||||||||||||||||||||||||||||| | ||| ||    |||| |||| 
Sbjct  23322  CAAGGTTTCCGTAGGTGAACCTGCGGAAGGATCATTAATAAATGGCGAAGCTTTCGAGC-  23264

Query  57     TTAAAC--TAT-ATCCATCTACACCTGTGAACTGTTGATTGACTTCGGTCAATTACTTTT  113
               ||     ||| |||| | ||||||||||||||  |  ||| |||||| ||    |    
Sbjct  23263  CTAGCTTTTATCATCC-TATACACCTGTGAACT-AT--TTGCCTTCGGGCA----C-CAA  23213

Query  114    ACAAACATTGTGTAATGAACGTCATGTTATTATAACAAAAATAACTTTCAACAACGGATC  173
              ||||||||  ||||||||| || ||  || ||||| ||| | ||||||||||||||||||
Sbjct  23212  ACAAACATAATGTAATGAATGTAAT-CTACTATAATAAATACAACTTTCAACAACGGATC  23154

Query  174    TCTTGGCTCTCGCATC  189
              ||||||||||| ||||
Sbjct  23153  TCTTGGCTCTCACATC  23138


 Score = 108 bits (58),  Expect = 7e-20
 Identities = 153/196 (78%), Gaps = 18/196 (9%)
 Strand=Plus/Minus

Query  1      CAAGGTTTCCGTAGGTGAACCTGCGGAAGGATCATTAGTGAATTGC---TCTTT-GAGCG  56
              ||||||||||||||||||||||||||||||||||||| | ||| ||    |||| |||| 
Sbjct  33163  CAAGGTTTCCGTAGGTGAACCTGCGGAAGGATCATTAATAAATGGCGAAGCTTTCGAGC-  33105

Query  57     TTAAAC--TAT-ATCCATCTACACCTGTGAACTGTTGATTGACTTCGGTCAATTACTTTT  113
               ||     ||| |||| | ||||||||||||||  |  ||| |||||| ||    |    
Sbjct  33104  CTAGCTTTTATCATCC-TATACACCTGTGAACT-AT--TTGCCTTCGGGCA----C-CAA  33054

Query  114    ACAAACATTGTGTAATGAACGTCATGTTATTATAACAAAAATAACTTTCAACAACGGATC  173
              ||||||||  ||||||||| || ||  || ||||| ||| | ||||||||||||||||||
Sbjct  33053  ACAAACATAATGTAATGAATGTAAT-CTACTATAATAAATACAACTTTCAACAACGGATC  32995

Query  174    TCTTGGCTCTCGCATC  189
              ||||||||||| ||||
Sbjct  32994  TCTTGGCTCTCACATC  32979


>JAMRJJ010000023.1 Dioszegia hungarica strain Y1 Contig21, whole genome shotgun 
sequence
Length=46432

 Score = 108 bits (58),  Expect = 7e-20
 Identities = 153/196 (78%), Gaps = 18/196 (9%)
 Strand=Plus/Minus

Query  1     CAAGGTTTCCGTAGGTGAACCTGCGGAAGGATCATTAGTGAATTGC---TCTTT-GAGCG  56
             ||||||||||||||||||||||||||||||||||||| | ||| ||    |||| |||| 
Sbjct  6099  CAAGGTTTCCGTAGGTGAACCTGCGGAAGGATCATTAATAAATGGCGAAGCTTTCGAGC-  6041

Query  57    TTAAAC--TAT-ATCCATCTACACCTGTGAACTGTTGATTGACTTCGGTCAATTACTTTT  113
              ||     ||| |||| | ||||||||||||||  |  ||| |||||| ||    |    
Sbjct  6040  CTAGCTTTTATCATCC-TATACACCTGTGAACT-AT--TTGCCTTCGGGCA----C-CAA  5990

Query  114   ACAAACATTGTGTAATGAACGTCATGTTATTATAACAAAAATAACTTTCAACAACGGATC  173
             ||||||||  ||||||||| || ||  || ||||| ||| | ||||||||||||||||||
Sbjct  5989  ACAAACATAATGTAATGAATGTAAT-CTACTATAATAAATACAACTTTCAACAACGGATC  5931

Query  174   TCTTGGCTCTCGCATC  189
             ||||||||||| ||||
Sbjct  5930  TCTTGGCTCTCACATC  5915


 Score = 108 bits (58),  Expect = 7e-20
 Identities = 153/196 (78%), Gaps = 18/196 (9%)
 Strand=Plus/Minus

Query  1      CAAGGTTTCCGTAGGTGAACCTGCGGAAGGATCATTAGTGAATTGC---TCTTT-GAGCG  56
              ||||||||||||||||||||||||||||||||||||| | ||| ||    |||| |||| 
Sbjct  15935  CAAGGTTTCCGTAGGTGAACCTGCGGAAGGATCATTAATAAATGGCGAAGCTTTCGAGC-  15877

Query  57     TTAAAC--TAT-ATCCATCTACACCTGTGAACTGTTGATTGACTTCGGTCAATTACTTTT  113
               ||     ||| |||| | ||||||||||||||  |  ||| |||||| ||    |    
Sbjct  15876  CTAGCTTTTATCATCC-TATACACCTGTGAACT-AT--TTGCCTTCGGGCA----C-CAA  15826

Query  114    ACAAACATTGTGTAATGAACGTCATGTTATTATAACAAAAATAACTTTCAACAACGGATC  173
              ||||||||  ||||||||| || ||  || ||||| ||| | ||||||||||||||||||
Sbjct  15825  ACAAACATAATGTAATGAATGTAAT-CTACTATAATAAATACAACTTTCAACAACGGATC  15767

Query  174    TCTTGGCTCTCGCATC  189
              ||||||||||| ||||
Sbjct  15766  TCTTGGCTCTCACATC  15751


 Score = 108 bits (58),  Expect = 7e-20
 Identities = 153/196 (78%), Gaps = 18/196 (9%)
 Strand=Plus/Minus

Query  1      CAAGGTTTCCGTAGGTGAACCTGCGGAAGGATCATTAGTGAATTGC---TCTTT-GAGCG  56
              ||||||||||||||||||||||||||||||||||||| | ||| ||    |||| |||| 
Sbjct  25770  CAAGGTTTCCGTAGGTGAACCTGCGGAAGGATCATTAATAAATGGCGAAGCTTTCGAGC-  25712

Query  57     TTAAAC--TAT-ATCCATCTACACCTGTGAACTGTTGATTGACTTCGGTCAATTACTTTT  113
               ||     ||| |||| | ||||||||||||||  |  ||| |||||| ||    |    
Sbjct  25711  CTAGCTTTTATCATCC-TATACACCTGTGAACT-AT--TTGCCTTCGGGCA----C-CAA  25661

Query  114    ACAAACATTGTGTAATGAACGTCATGTTATTATAACAAAAATAACTTTCAACAACGGATC  173
              ||||||||  ||||||||| || ||  || ||||| ||| | ||||||||||||||||||
Sbjct  25660  ACAAACATAATGTAATGAATGTAAT-CTACTATAATAAATACAACTTTCAACAACGGATC  25602

Query  174    TCTTGGCTCTCGCATC  189
              ||||||||||| ||||
Sbjct  25601  TCTTGGCTCTCACATC  25586


 Score = 108 bits (58),  Expect = 7e-20
 Identities = 153/196 (78%), Gaps = 18/196 (9%)
 Strand=Plus/Minus

Query  1      CAAGGTTTCCGTAGGTGAACCTGCGGAAGGATCATTAGTGAATTGC---TCTTT-GAGCG  56
              ||||||||||||||||||||||||||||||||||||| | ||| ||    |||| |||| 
Sbjct  45355  CAAGGTTTCCGTAGGTGAACCTGCGGAAGGATCATTAATAAATGGCGAAGCTTTCGAGC-  45297

Query  57     TTAAAC--TAT-ATCCATCTACACCTGTGAACTGTTGATTGACTTCGGTCAATTACTTTT  113
               ||     ||| |||| | ||||||||||||||  |  ||| |||||| ||    |    
Sbjct  45296  CTAGCTTTTATCATCC-TATACACCTGTGAACT-AT--TTGCCTTCGGGCA----C-CAA  45246

Query  114    ACAAACATTGTGTAATGAACGTCATGTTATTATAACAAAAATAACTTTCAACAACGGATC  173
              ||||||||  ||||||||| || ||  || ||||| ||| | ||||||||||||||||||
Sbjct  45245  ACAAACATAATGTAATGAATGTAAT-CTACTATAATAAATACAACTTTCAACAACGGATC  45187

Query  174    TCTTGGCTCTCGCATC  189
              ||||||||||| ||||
Sbjct  45186  TCTTGGCTCTCACATC  45171


 Score = 102 bits (55),  Expect = 3e-18
 Identities = 152/195 (78%), Gaps = 21/195 (11%)
 Strand=Plus/Minus

Query  1      CAAGGTTTCCGTAGGTGAACCTGCGGAAGGATCATTAGTGAATTGCT---CTTT-GAGCG  56
              ||||||||||||||||||||||||||||||||||||| | ||| ||    |||| |||| 
Sbjct  35578  CAAGGTTTCCGTAGGTGAACCTGCGGAAGGATCATTAATAAATGGCGAAGCTTTCGAGC-  35520

Query  57     TTAAACTATATCCATC---TACACCTGTGAACTGTTGATTGACTTCGGTCAATTACTTTT  113
              | |  || |||| |||   |||||||||||||| ||   || |||||| ||   |     
Sbjct  35519  T-AG-CTTTATC-ATCCTATACACCTGTGAACTATT---TGCCTTCGGGCACCAA-----  35471

Query  114    ACAAACATTGTGTAATGAACGTCATGTTATTATAACAAAAATAACTTTCAACAACGGATC  173
              ||||||||  ||||||||| || || | | ||||| ||| | |||||||| |||||||||
Sbjct  35470  ACAAACATAATGTAATGAATGTAATCT-ACTATAATAAATACAACTTTCA-CAACGGATC  35413

Query  174    TCTTGGCTCTCGCAT  188
              ||||||||||| |||
Sbjct  35412  TCTTGGCTCTCACAT  35398


>JAMRJJ010000024.1 Dioszegia hungarica strain Y1 Contig20, whole genome shotgun 
sequence
Length=49976

 Score = 108 bits (58),  Expect = 7e-20
 Identities = 153/196 (78%), Gaps = 18/196 (9%)
 Strand=Plus/Minus

Query  1     CAAGGTTTCCGTAGGTGAACCTGCGGAAGGATCATTAGTGAATTGC---TCTTT-GAGCG  56
             ||||||||||||||||||||||||||||||||||||| | ||| ||    |||| |||| 
Sbjct  1756  CAAGGTTTCCGTAGGTGAACCTGCGGAAGGATCATTAATAAATGGCGAAGCTTTCGAGC-  1698

Query  57    TTAAAC--TAT-ATCCATCTACACCTGTGAACTGTTGATTGACTTCGGTCAATTACTTTT  113
              ||     ||| |||| | ||||||||||||||  |  ||| |||||| ||    |    
Sbjct  1697  CTAGCTTTTATCATCC-TATACACCTGTGAACT-AT--TTGCCTTCGGGCA----C-CAA  1647

Query  114   ACAAACATTGTGTAATGAACGTCATGTTATTATAACAAAAATAACTTTCAACAACGGATC  173
             ||||||||  ||||||||| || ||  || ||||| ||| | ||||||||||||||||||
Sbjct  1646  ACAAACATAATGTAATGAATGTAAT-CTACTATAATAAATACAACTTTCAACAACGGATC  1588

Query  174   TCTTGGCTCTCGCATC  189
             ||||||||||| ||||
Sbjct  1587  TCTTGGCTCTCACATC  1572


 Score = 108 bits (58),  Expect = 7e-20
 Identities = 153/196 (78%), Gaps = 18/196 (9%)
 Strand=Plus/Minus

Query  1      CAAGGTTTCCGTAGGTGAACCTGCGGAAGGATCATTAGTGAATTGC---TCTTT-GAGCG  56
              ||||||||||||||||||||||||||||||||||||| | ||| ||    |||| |||| 
Sbjct  11543  CAAGGTTTCCGTAGGTGAACCTGCGGAAGGATCATTAATAAATGGCGAAGCTTTCGAGC-  11485

Query  57     TTAAAC--TAT-ATCCATCTACACCTGTGAACTGTTGATTGACTTCGGTCAATTACTTTT  113
               ||     ||| |||| | ||||||||||||||  |  ||| |||||| ||    |    
Sbjct  11484  CTAGCTTTTATCATCC-TATACACCTGTGAACT-AT--TTGCCTTCGGGCA----C-CAA  11434

Query  114    ACAAACATTGTGTAATGAACGTCATGTTATTATAACAAAAATAACTTTCAACAACGGATC  173
              ||||||||  ||||||||| || ||  || ||||| ||| | ||||||||||||||||||
Sbjct  11433  ACAAACATAATGTAATGAATGTAAT-CTACTATAATAAATACAACTTTCAACAACGGATC  11375

Query  174    TCTTGGCTCTCGCATC  189
              ||||||||||| ||||
Sbjct  11374  TCTTGGCTCTCACATC  11359


 Score = 108 bits (58),  Expect = 7e-20
 Identities = 153/196 (78%), Gaps = 18/196 (9%)
 Strand=Plus/Minus

Query  1      CAAGGTTTCCGTAGGTGAACCTGCGGAAGGATCATTAGTGAATTGC---TCTTT-GAGCG  56
              ||||||||||||||||||||||||||||||||||||| | ||| ||    |||| |||| 
Sbjct  21361  CAAGGTTTCCGTAGGTGAACCTGCGGAAGGATCATTAATAAATGGCGAAGCTTTCGAGC-  21303

Query  57     TTAAAC--TAT-ATCCATCTACACCTGTGAACTGTTGATTGACTTCGGTCAATTACTTTT  113
               ||     ||| |||| | ||||||||||||||  |  ||| |||||| ||    |    
Sbjct  21302  CTAGCTTTTATCATCC-TATACACCTGTGAACT-AT--TTGCCTTCGGGCA----C-CAA  21252

Query  114    ACAAACATTGTGTAATGAACGTCATGTTATTATAACAAAAATAACTTTCAACAACGGATC  173
              ||||||||  ||||||||| || ||  || ||||| ||| | ||||||||||||||||||
Sbjct  21251  ACAAACATAATGTAATGAATGTAAT-CTACTATAATAAATACAACTTTCAACAACGGATC  21193

Query  174    TCTTGGCTCTCGCATC  189
              ||||||||||| ||||
Sbjct  21192  TCTTGGCTCTCACATC  21177


 Score = 108 bits (58),  Expect = 7e-20
 Identities = 153/196 (78%), Gaps = 18/196 (9%)
 Strand=Plus/Minus

Query  1      CAAGGTTTCCGTAGGTGAACCTGCGGAAGGATCATTAGTGAATTGC---TCTTT-GAGCG  56
              ||||||||||||||||||||||||||||||||||||| | ||| ||    |||| |||| 
Sbjct  31177  CAAGGTTTCCGTAGGTGAACCTGCGGAAGGATCATTAATAAATGGCGAAGCTTTCGAGC-  31119

Query  57     TTAAAC--TAT-ATCCATCTACACCTGTGAACTGTTGATTGACTTCGGTCAATTACTTTT  113
               ||     ||| |||| | ||||||||||||||  |  ||| |||||| ||    |    
Sbjct  31118  CTAGCTTTTATCATCC-TATACACCTGTGAACT-AT--TTGCCTTCGGGCA----C-CAA  31068

Query  114    ACAAACATTGTGTAATGAACGTCATGTTATTATAACAAAAATAACTTTCAACAACGGATC  173
              ||||||||  ||||||||| || ||  || ||||| ||| | ||||||||||||||||||
Sbjct  31067  ACAAACATAATGTAATGAATGTAAT-CTACTATAATAAATACAACTTTCAACAACGGATC  31009

Query  174    TCTTGGCTCTCGCATC  189
              ||||||||||| ||||
Sbjct  31008  TCTTGGCTCTCACATC  30993


 Score = 108 bits (58),  Expect = 7e-20
 Identities = 153/196 (78%), Gaps = 18/196 (9%)
 Strand=Plus/Minus

Query  1      CAAGGTTTCCGTAGGTGAACCTGCGGAAGGATCATTAGTGAATTGC---TCTTT-GAGCG  56
              ||||||||||||||||||||||||||||||||||||| | ||| ||    |||| |||| 
Sbjct  40961  CAAGGTTTCCGTAGGTGAACCTGCGGAAGGATCATTAATAAATGGCGAAGCTTTCGAGC-  40903

Query  57     TTAAAC--TAT-ATCCATCTACACCTGTGAACTGTTGATTGACTTCGGTCAATTACTTTT  113
               ||     ||| |||| | ||||||||||||||  |  ||| |||||| ||    |    
Sbjct  40902  CTAGCTTTTATCATCC-TATACACCTGTGAACT-AT--TTGCCTTCGGGCA----C-CAA  40852

Query  114    ACAAACATTGTGTAATGAACGTCATGTTATTATAACAAAAATAACTTTCAACAACGGATC  173
              ||||||||  ||||||||| || ||  || ||||| ||| | ||||||||||||||||||
Sbjct  40851  ACAAACATAATGTAATGAATGTAAT-CTACTATAATAAATACAACTTTCAACAACGGATC  40793

Query  174    TCTTGGCTCTCGCATC  189
              ||||||||||| ||||
Sbjct  40792  TCTTGGCTCTCACATC  40777


>JAMRJJ010000004.1 Dioszegia hungarica strain Y1 Contig19, whole genome shotgun 
sequence
Length=1967327

 Score = 108 bits (58),  Expect = 7e-20
 Identities = 153/196 (78%), Gaps = 18/196 (9%)
 Strand=Plus/Minus

Query  1        CAAGGTTTCCGTAGGTGAACCTGCGGAAGGATCATTAGTGAATTGC---TCTTT-GAGCG  56
                ||||||||||||||||||||||||||||||||||||| | ||| ||    |||| |||| 
Sbjct  1957650  CAAGGTTTCCGTAGGTGAACCTGCGGAAGGATCATTAATAAATGGCGAAGCTTTCGAGC-  1957592

Query  57       TTAAAC--TAT-ATCCATCTACACCTGTGAACTGTTGATTGACTTCGGTCAATTACTTTT  113
                 ||     ||| |||| | ||||||||||||||  |  ||| |||||| ||    |    
Sbjct  1957591  CTAGCTTTTATCATCC-TATACACCTGTGAACT-AT--TTGCCTTCGGGCA----C-CAA  1957541

Query  114      ACAAACATTGTGTAATGAACGTCATGTTATTATAACAAAAATAACTTTCAACAACGGATC  173
                ||||||||  ||||||||| || ||  || ||||| ||| | ||||||||||||||||||
Sbjct  1957540  ACAAACATAATGTAATGAATGTAAT-CTACTATAATAAATACAACTTTCAACAACGGATC  1957482

Query  174      TCTTGGCTCTCGCATC  189
                ||||||||||| ||||
Sbjct  1957481  TCTTGGCTCTCACATC  1957466


>JAAAXZ010000726.1 Podosphaera xanthii isolate Wanju2017 POXAN00742, whole genome 
shotgun sequence
Length=37172

 Score = 99.0 bits (53),  Expect = 4e-17
 Identities = 154/198 (78%), Gaps = 25/198 (13%)
 Strand=Plus/Plus

Query  1    CAAGGTTTCCGTAGGTGAACCTGCGGAAGGATCATTAGTGAATTGCTCTTTGAGCGTTAA  60
            ||||||||||||||||||||||||||||||||||||| ||| ||| ||   ||  |   |
Sbjct  642  CAAGGTTTCCGTAGGTGAACCTGCGGAAGGATCATTATTGA-TTGGTC---GAAAG---A  694

Query  61   ACTATATC-CA-TCTA-CA-C-CTGTGAACTGTTGATTGA-CTTC-GGTCAATTACTTTT  113
             || ||||  | |||| || | |||||||||||||   || || | ||||   |||   |
Sbjct  695  CCT-TATCAGATTCTACCACCTCTGTGAACTGTTG---GACCTCCGGGTC---TAC-AAT  746

Query  114  ACAAACAT-TGTGTAATGAACGTCATGTTATTATAAC-AAAAATAACTTTCAACAACGGA  171
             |||||||  |||||| |||||| |   |||  |||| ||| | ||||||||||||||||
Sbjct  747  -CAAACATCAGTGTAACGAACGTAAGAGTATCTTAACGAAACAAAACTTTCAACAACGGA  805

Query  172  TCTCTTGGCTCTCGCATC  189
            ||||||||||||||||||
Sbjct  806  TCTCTTGGCTCTCGCATC  823


 Score = 99.0 bits (53),  Expect = 4e-17
 Identities = 154/198 (78%), Gaps = 25/198 (13%)
 Strand=Plus/Plus

Query  1     CAAGGTTTCCGTAGGTGAACCTGCGGAAGGATCATTAGTGAATTGCTCTTTGAGCGTTAA  60
             ||||||||||||||||||||||||||||||||||||| ||| ||| ||   ||  |   |
Sbjct  8225  CAAGGTTTCCGTAGGTGAACCTGCGGAAGGATCATTATTGA-TTGGTC---GAAAG---A  8277

Query  61    ACTATATC-CA-TCTA-CA-C-CTGTGAACTGTTGATTGA-CTTC-GGTCAATTACTTTT  113
              || ||||  | |||| || | |||||||||||||   || || | ||||   |||   |
Sbjct  8278  CCT-TATCAGATTCTACCACCTCTGTGAACTGTTG---GACCTCCGGGTC---TAC-AAT  8329

Query  114   ACAAACAT-TGTGTAATGAACGTCATGTTATTATAAC-AAAAATAACTTTCAACAACGGA  171
              |||||||  |||||| |||||| |   |||  |||| ||| | ||||||||||||||||
Sbjct  8330  -CAAACATCAGTGTAACGAACGTAAGAGTATCTTAACGAAACAAAACTTTCAACAACGGA  8388

Query  172   TCTCTTGGCTCTCGCATC  189
             ||||||||||||||||||
Sbjct  8389  TCTCTTGGCTCTCGCATC  8406


 Score = 99.0 bits (53),  Expect = 4e-17
 Identities = 154/198 (78%), Gaps = 25/198 (13%)
 Strand=Plus/Plus

Query  1      CAAGGTTTCCGTAGGTGAACCTGCGGAAGGATCATTAGTGAATTGCTCTTTGAGCGTTAA  60
              ||||||||||||||||||||||||||||||||||||| ||| ||| ||   ||  |   |
Sbjct  16126  CAAGGTTTCCGTAGGTGAACCTGCGGAAGGATCATTATTGA-TTGGTC---GAAAG---A  16178

Query  61     ACTATATC-CA-TCTA-CA-C-CTGTGAACTGTTGATTGA-CTTC-GGTCAATTACTTTT  113
               || ||||  | |||| || | |||||||||||||   || || | ||||   |||   |
Sbjct  16179  CCT-TATCAGATTCTACCACCTCTGTGAACTGTTG---GACCTCCGGGTC---TAC-AAT  16230

Query  114    ACAAACAT-TGTGTAATGAACGTCATGTTATTATAAC-AAAAATAACTTTCAACAACGGA  171
               |||||||  |||||| |||||| |   |||  |||| ||| | ||||||||||||||||
Sbjct  16231  -CAAACATCAGTGTAACGAACGTAAGAGTATCTTAACGAAACAAAACTTTCAACAACGGA  16289

Query  172    TCTCTTGGCTCTCGCATC  189
              ||||||||||||||||||
Sbjct  16290  TCTCTTGGCTCTCGCATC  16307


 Score = 99.0 bits (53),  Expect = 4e-17
 Identities = 154/198 (78%), Gaps = 25/198 (13%)
 Strand=Plus/Plus

Query  1      CAAGGTTTCCGTAGGTGAACCTGCGGAAGGATCATTAGTGAATTGCTCTTTGAGCGTTAA  60
              ||||||||||||||||||||||||||||||||||||| ||| ||| ||   ||  |   |
Sbjct  24027  CAAGGTTTCCGTAGGTGAACCTGCGGAAGGATCATTATTGA-TTGGTC---GAAAG---A  24079

Query  61     ACTATATC-CA-TCTA-CA-C-CTGTGAACTGTTGATTGA-CTTC-GGTCAATTACTTTT  113
               || ||||  | |||| || | |||||||||||||   || || | ||||   |||   |
Sbjct  24080  CCT-TATCAGATTCTACCACCTCTGTGAACTGTTG---GACCTCCGGGTC---TAC-AAT  24131

Query  114    ACAAACAT-TGTGTAATGAACGTCATGTTATTATAAC-AAAAATAACTTTCAACAACGGA  171
               |||||||  |||||| |||||| |   |||  |||| ||| | ||||||||||||||||
Sbjct  24132  -CAAACATCAGTGTAACGAACGTAAGAGTATCTTAACGAAACAAAACTTTCAACAACGGA  24190

Query  172    TCTCTTGGCTCTCGCATC  189
              ||||||||||||||||||
Sbjct  24191  TCTCTTGGCTCTCGCATC  24208


 Score = 99.0 bits (53),  Expect = 4e-17
 Identities = 154/198 (78%), Gaps = 25/198 (13%)
 Strand=Plus/Plus

Query  1      CAAGGTTTCCGTAGGTGAACCTGCGGAAGGATCATTAGTGAATTGCTCTTTGAGCGTTAA  60
              ||||||||||||||||||||||||||||||||||||| ||| ||| ||   ||  |   |
Sbjct  31924  CAAGGTTTCCGTAGGTGAACCTGCGGAAGGATCATTATTGA-TTGGTC---GAAAG---A  31976

Query  61     ACTATATC-CA-TCTA-CA-C-CTGTGAACTGTTGATTGA-CTTC-GGTCAATTACTTTT  113
               || ||||  | |||| || | |||||||||||||   || || | ||||   |||   |
Sbjct  31977  CCT-TATCAGATTCTACCACCTCTGTGAACTGTTG---GACCTCCGGGTC---TAC-AAT  32028

Query  114    ACAAACAT-TGTGTAATGAACGTCATGTTATTATAAC-AAAAATAACTTTCAACAACGGA  171
               |||||||  |||||| |||||| |   |||  |||| ||| | ||||||||||||||||
Sbjct  32029  -CAAACATCAGTGTAACGAACGTAAGAGTATCTTAACGAAACAAAACTTTCAACAACGGA  32087

Query  172    TCTCTTGGCTCTCGCATC  189
              ||||||||||||||||||
Sbjct  32088  TCTCTTGGCTCTCGCATC  32105


>JAHXHD010001605.1 Papiliotrema terrestris strain LS28 unplaced-107, whole genome 
shotgun sequence
Length=10278

 Score = 93.5 bits (50),  Expect = 2e-15
 Identities = 152/197 (77%), Gaps = 24/197 (12%)
 Strand=Plus/Minus

Query  1     CAAGGTTTCCGTAGGTGAACCTGCGGAAGGATCATTAGTGAATTGCTCTTTGAGCGTTAA  60
             ||||||||||||||||||||||||||||||||||||| ||| ||| ||   ||  |   |
Sbjct  3610  CAAGGTTTCCGTAGGTGAACCTGCGGAAGGATCATTATTGA-TTGGTC---GAAAG---A  3558

Query  61    ACTATATC-CA-TCTA-CA-C-CTGTGAACTGTTGATTGACTTC-GGTCAATTACTTTTA  114
              || ||||  | |||| || | |||||||| |||||    || | ||| || ||    | 
Sbjct  3557  CCT-TATCAGATTCTACCACCTCTGTGAACCGTTGA---CCTCCGGGTTAA-TA---AT-  3507

Query  115   CAAACAT-TGTGTAATGAACGTCATGTTATTATAAC-AAAAATAACTTTCAACAACGGAT  172
             |||||||  |||||| |||||| |   |||  |||| ||| | |||||||||||||||||
Sbjct  3506  CAAACATCAGTGTAACGAACGTAAGAGTATCTTAACGAAACAAAACTTTCAACAACGGAT  3447

Query  173   CTCTTGGCTCTCGCATC  189
             |||||||||||||||||
Sbjct  3446  CTCTTGGCTCTCGCATC  3430


>CP086717.1 Vanrija pseudolonga isolate DUCC4014 chromosome 4
Length=3498181

 Score = 93.5 bits (50),  Expect = 2e-15
 Identities = 69/78 (88%), Gaps = 1/78 (1%)
 Strand=Plus/Plus

Query  112      TTACAAACATTGTGTAATGAACGTCATGTTATTATAACAAAAATAACTTTCAACAACGGA  171
                || ||||||||||||||||||||| ||   |||||||  || | ||||||||||||||||
Sbjct  3424589  TTCCAAACATTGTGTAATGAACGTAAT-ACATTATAAACAATACAACTTTCAACAACGGA  3424647

Query  172      TCTCTTGGCTCTCGCATC  189
                ||||||||||||||||||
Sbjct  3424648  TCTCTTGGCTCTCGCATC  3424665


 Score = 93.5 bits (50),  Expect = 2e-15
 Identities = 69/78 (88%), Gaps = 1/78 (1%)
 Strand=Plus/Plus

Query  112      TTACAAACATTGTGTAATGAACGTCATGTTATTATAACAAAAATAACTTTCAACAACGGA  171
                || ||||||||||||||||||||| ||   |||||||  || | ||||||||||||||||
Sbjct  3432242  TTCCAAACATTGTGTAATGAACGTAAT-ACATTATAAACAATACAACTTTCAACAACGGA  3432300

Query  172      TCTCTTGGCTCTCGCATC  189
                ||||||||||||||||||
Sbjct  3432301  TCTCTTGGCTCTCGCATC  3432318


 Score = 93.5 bits (50),  Expect = 2e-15
 Identities = 69/78 (88%), Gaps = 1/78 (1%)
 Strand=Plus/Plus

Query  112      TTACAAACATTGTGTAATGAACGTCATGTTATTATAACAAAAATAACTTTCAACAACGGA  171
                || ||||||||||||||||||||| ||   |||||||  || | ||||||||||||||||
Sbjct  3455165  TTCCAAACATTGTGTAATGAACGTAAT-ACATTATAAACAATACAACTTTCAACAACGGA  3455223

Query  172      TCTCTTGGCTCTCGCATC  189
                ||||||||||||||||||
Sbjct  3455224  TCTCTTGGCTCTCGCATC  3455241


 Score = 93.5 bits (50),  Expect = 2e-15
 Identities = 69/78 (88%), Gaps = 1/78 (1%)
 Strand=Plus/Plus

Query  112      TTACAAACATTGTGTAATGAACGTCATGTTATTATAACAAAAATAACTTTCAACAACGGA  171
                || ||||||||||||||||||||| ||   |||||||  || | ||||||||||||||||
Sbjct  3470512  TTCCAAACATTGTGTAATGAACGTAAT-ACATTATAAACAATACAACTTTCAACAACGGA  3470570

Query  172      TCTCTTGGCTCTCGCATC  189
                ||||||||||||||||||
Sbjct  3470571  TCTCTTGGCTCTCGCATC  3470588


 Score = 93.5 bits (50),  Expect = 2e-15
 Identities = 69/78 (88%), Gaps = 1/78 (1%)
 Strand=Plus/Plus

Query  112      TTACAAACATTGTGTAATGAACGTCATGTTATTATAACAAAAATAACTTTCAACAACGGA  171
                || ||||||||||||||||||||| ||   |||||||  || | ||||||||||||||||
Sbjct  3478163  TTCCAAACATTGTGTAATGAACGTAAT-ACATTATAAACAATACAACTTTCAACAACGGA  3478221

Query  172      TCTCTTGGCTCTCGCATC  189
                ||||||||||||||||||
Sbjct  3478222  TCTCTTGGCTCTCGCATC  3478239


 Score = 93.5 bits (50),  Expect = 2e-15
 Identities = 69/78 (88%), Gaps = 1/78 (1%)
 Strand=Plus/Plus

Query  112      TTACAAACATTGTGTAATGAACGTCATGTTATTATAACAAAAATAACTTTCAACAACGGA  171
                || ||||||||||||||||||||| ||   |||||||  || | ||||||||||||||||
Sbjct  3485820  TTCCAAACATTGTGTAATGAACGTAAT-ACATTATAAACAATACAACTTTCAACAACGGA  3485878

Query  172      TCTCTTGGCTCTCGCATC  189
                ||||||||||||||||||
Sbjct  3485879  TCTCTTGGCTCTCGCATC  3485896


 Score = 93.5 bits (50),  Expect = 2e-15
 Identities = 69/78 (88%), Gaps = 1/78 (1%)
 Strand=Plus/Plus

Query  112      TTACAAACATTGTGTAATGAACGTCATGTTATTATAACAAAAATAACTTTCAACAACGGA  171
                || ||||||||||||||||||||| ||   |||||||  || | ||||||||||||||||
Sbjct  3493473  TTCCAAACATTGTGTAATGAACGTAAT-ACATTATAAACAATACAACTTTCAACAACGGA  3493531

Query  172      TCTCTTGGCTCTCGCATC  189
                ||||||||||||||||||
Sbjct  3493532  TCTCTTGGCTCTCGCATC  3493549


 Score = 87.9 bits (47),  Expect = 9e-14
 Identities = 68/78 (87%), Gaps = 2/78 (3%)
 Strand=Plus/Plus

Query  112      TTACAAACATTGTGTAATGAACGTCATGTTATTATAACAAAAATAACTTTCAACAACGGA  171
                || ||||||||||||| ||||||| ||   |||||||  || | ||||||||||||||||
Sbjct  3447511  TTCCAAACATTGTGTA-TGAACGTAAT-ACATTATAAACAATACAACTTTCAACAACGGA  3447568

Query  172      TCTCTTGGCTCTCGCATC  189
                ||||||||||||||||||
Sbjct  3447569  TCTCTTGGCTCTCGCATC  3447586


 Score = 87.9 bits (47),  Expect = 9e-14
 Identities = 66/75 (88%), Gaps = 2/75 (3%)
 Strand=Plus/Plus

Query  115      CAAACATTGTGTAATGAACGTCATGTTATTATAACAAAAATAACTTTCAACAACGGATCT  174
                ||||||||||||||||||||| ||   |||||||  || | ||||||| |||||||||||
Sbjct  3462862  CAAACATTGTGTAATGAACGTAATAC-ATTATAAACAATACAACTTTC-ACAACGGATCT  3462919

Query  175      CTTGGCTCTCGCATC  189
                |||||||||||||||
Sbjct  3462920  CTTGGCTCTCGCATC  3462934


 Score = 78.7 bits (42),  Expect = 6e-11
 Identities = 63/73 (86%), Gaps = 1/73 (1%)
 Strand=Plus/Plus

Query  117      AACATTGTGTAATGAACGTCATGTTATTATAACAAAAATAACTTTCAACAACGGATCTCT  176
                ||||||||||||||||||| ||   |||  |||| | | || ||||||||||||||||||
Sbjct  3439892  AACATTGTGTAATGAACGTAATAC-ATTTAAACACATACAAATTTCAACAACGGATCTCT  3439950

Query  177      TGGCTCTCGCATC  189
                |||||||||||||
Sbjct  3439951  TGGCTCTCGCATC  3439963


 Score = 76.8 bits (41),  Expect = 2e-10
 Identities = 41/41 (100%), Gaps = 0/41 (0%)
 Strand=Plus/Plus

Query  1        CAAGGTTTCCGTAGGTGAACCTGCGGAAGGATCATTAGTGA  41
                |||||||||||||||||||||||||||||||||||||||||
Sbjct  3424503  CAAGGTTTCCGTAGGTGAACCTGCGGAAGGATCATTAGTGA  3424543


 Score = 76.8 bits (41),  Expect = 2e-10
 Identities = 41/41 (100%), Gaps = 0/41 (0%)
 Strand=Plus/Plus

Query  1        CAAGGTTTCCGTAGGTGAACCTGCGGAAGGATCATTAGTGA  41
                |||||||||||||||||||||||||||||||||||||||||
Sbjct  3432156  CAAGGTTTCCGTAGGTGAACCTGCGGAAGGATCATTAGTGA  3432196


 Score = 76.8 bits (41),  Expect = 2e-10
 Identities = 41/41 (100%), Gaps = 0/41 (0%)
 Strand=Plus/Plus

Query  1        CAAGGTTTCCGTAGGTGAACCTGCGGAAGGATCATTAGTGA  41
                |||||||||||||||||||||||||||||||||||||||||
Sbjct  3447425  CAAGGTTTCCGTAGGTGAACCTGCGGAAGGATCATTAGTGA  3447465


 Score = 76.8 bits (41),  Expect = 2e-10
 Identities = 41/41 (100%), Gaps = 0/41 (0%)
 Strand=Plus/Plus

Query  1        CAAGGTTTCCGTAGGTGAACCTGCGGAAGGATCATTAGTGA  41
                |||||||||||||||||||||||||||||||||||||||||
Sbjct  3455079  CAAGGTTTCCGTAGGTGAACCTGCGGAAGGATCATTAGTGA  3455119


 Score = 76.8 bits (41),  Expect = 2e-10
 Identities = 41/41 (100%), Gaps = 0/41 (0%)
 Strand=Plus/Plus

Query  1        CAAGGTTTCCGTAGGTGAACCTGCGGAAGGATCATTAGTGA  41
                |||||||||||||||||||||||||||||||||||||||||
Sbjct  3470426  CAAGGTTTCCGTAGGTGAACCTGCGGAAGGATCATTAGTGA  3470466


 Score = 76.8 bits (41),  Expect = 2e-10
 Identities = 41/41 (100%), Gaps = 0/41 (0%)
 Strand=Plus/Plus

Query  1        CAAGGTTTCCGTAGGTGAACCTGCGGAAGGATCATTAGTGA  41
                |||||||||||||||||||||||||||||||||||||||||
Sbjct  3485734  CAAGGTTTCCGTAGGTGAACCTGCGGAAGGATCATTAGTGA  3485774


 Score = 76.8 bits (41),  Expect = 2e-10
 Identities = 41/41 (100%), Gaps = 0/41 (0%)
 Strand=Plus/Plus

Query  1        CAAGGTTTCCGTAGGTGAACCTGCGGAAGGATCATTAGTGA  41
                |||||||||||||||||||||||||||||||||||||||||
Sbjct  3493387  CAAGGTTTCCGTAGGTGAACCTGCGGAAGGATCATTAGTGA  3493427


 Score = 71.3 bits (38),  Expect = 9e-09
 Identities = 41/42 (98%), Gaps = 1/42 (2%)
 Strand=Plus/Plus

Query  1        CAAGG-TTTCCGTAGGTGAACCTGCGGAAGGATCATTAGTGA  41
                ||||| ||||||||||||||||||||||||||||||||||||
Sbjct  3439801  CAAGGTTTTCCGTAGGTGAACCTGCGGAAGGATCATTAGTGA  3439842


 Score = 69.4 bits (37),  Expect = 3e-08
 Identities = 40/41 (98%), Gaps = 1/41 (2%)
 Strand=Plus/Plus

Query  1        CAAGGTTTCCGTAGGTGAACCTGCGGAAGGATCATTAGTGA  41
                ||||| |||||||||||||||||||||||||||||||||||
Sbjct  3478077  CAAGG-TTCCGTAGGTGAACCTGCGGAAGGATCATTAGTGA  3478116


>JAIFAB010000018.1 Filobasidium floriforme strain CBS 6241 HD553scaffold_18, whole 
genome shotgun sequence
Length=720935

 Score = 89.8 bits (48),  Expect = 3e-14
 Identities = 105/131 (80%), Gaps = 10/131 (8%)
 Strand=Plus/Minus

Query  64    ATATCCATCTACACCTGTGAACTGTTGATTGACTTCGGTCAATTACTTTT--AC-AAACA  120
             ||||||||  ||||||||| |||||||  || |||  | ||   ||||||  || |||||
Sbjct  4085  ATATCCAT-AACACCTGTGCACTGTTGGATG-CTT--G-CATCCACTTTTAAACTAAACA  4031

Query  121   TT-GTGTAATGAACGTCATGTTATTATAACA-AAAATAACTTTCAACAACGGATCTCTTG  178
             ||  |||||  || ||  | ||||||||||| || | |||||||||||||||||||||||
Sbjct  4030  TTATTGTAACAAATGTAGTCTTATTATAACATAATAAAACTTTCAACAACGGATCTCTTG  3971

Query  179   GCTCTCGCATC  189
             |||||||||||
Sbjct  3970  GCTCTCGCATC  3960


 Score = 89.8 bits (48),  Expect = 3e-14
 Identities = 105/131 (80%), Gaps = 10/131 (8%)
 Strand=Plus/Minus

Query  64     ATATCCATCTACACCTGTGAACTGTTGATTGACTTCGGTCAATTACTTTT--AC-AAACA  120
              ||||||||  ||||||||| |||||||  || |||  | ||   ||||||  || |||||
Sbjct  12900  ATATCCAT-AACACCTGTGCACTGTTGGATG-CTT--G-CATCCACTTTTAAACTAAACA  12846

Query  121    TT-GTGTAATGAACGTCATGTTATTATAACA-AAAATAACTTTCAACAACGGATCTCTTG  178
              ||  |||||  || ||  | ||||||||||| || | |||||||||||||||||||||||
Sbjct  12845  TTATTGTAACAAATGTAGTCTTATTATAACATAATAAAACTTTCAACAACGGATCTCTTG  12786

Query  179    GCTCTCGCATC  189
              |||||||||||
Sbjct  12785  GCTCTCGCATC  12775


 Score = 75.0 bits (40),  Expect = 7e-10
 Identities = 42/43 (98%), Gaps = 0/43 (0%)
 Strand=Plus/Minus

Query  1     CAAGGTTTCCGTAGGTGAACCTGCGGAAGGATCATTAGTGAAT  43
             ||||||||||||||||||||||||||||||||||||| |||||
Sbjct  4194  CAAGGTTTCCGTAGGTGAACCTGCGGAAGGATCATTAATGAAT  4152


 Score = 75.0 bits (40),  Expect = 7e-10
 Identities = 42/43 (98%), Gaps = 0/43 (0%)
 Strand=Plus/Minus

Query  1      CAAGGTTTCCGTAGGTGAACCTGCGGAAGGATCATTAGTGAAT  43
              ||||||||||||||||||||||||||||||||||||| |||||
Sbjct  13009  CAAGGTTTCCGTAGGTGAACCTGCGGAAGGATCATTAATGAAT  12967


>NW_025763639.1 Filobasidium floriforme strain CBS 6241 chromosome Unknown HD553scaffold_18, 
whole genome shotgun sequence
Length=720935

 Score = 89.8 bits (48),  Expect = 3e-14
 Identities = 105/131 (80%), Gaps = 10/131 (8%)
 Strand=Plus/Minus

Query  64    ATATCCATCTACACCTGTGAACTGTTGATTGACTTCGGTCAATTACTTTT--AC-AAACA  120
             ||||||||  ||||||||| |||||||  || |||  | ||   ||||||  || |||||
Sbjct  4085  ATATCCAT-AACACCTGTGCACTGTTGGATG-CTT--G-CATCCACTTTTAAACTAAACA  4031

Query  121   TT-GTGTAATGAACGTCATGTTATTATAACA-AAAATAACTTTCAACAACGGATCTCTTG  178
             ||  |||||  || ||  | ||||||||||| || | |||||||||||||||||||||||
Sbjct  4030  TTATTGTAACAAATGTAGTCTTATTATAACATAATAAAACTTTCAACAACGGATCTCTTG  3971

Query  179   GCTCTCGCATC  189
             |||||||||||
Sbjct  3970  GCTCTCGCATC  3960


 Score = 89.8 bits (48),  Expect = 3e-14
 Identities = 105/131 (80%), Gaps = 10/131 (8%)
 Strand=Plus/Minus

Query  64     ATATCCATCTACACCTGTGAACTGTTGATTGACTTCGGTCAATTACTTTT--AC-AAACA  120
              ||||||||  ||||||||| |||||||  || |||  | ||   ||||||  || |||||
Sbjct  12900  ATATCCAT-AACACCTGTGCACTGTTGGATG-CTT--G-CATCCACTTTTAAACTAAACA  12846

Query  121    TT-GTGTAATGAACGTCATGTTATTATAACA-AAAATAACTTTCAACAACGGATCTCTTG  178
              ||  |||||  || ||  | ||||||||||| || | |||||||||||||||||||||||
Sbjct  12845  TTATTGTAACAAATGTAGTCTTATTATAACATAATAAAACTTTCAACAACGGATCTCTTG  12786

Query  179    GCTCTCGCATC  189
              |||||||||||
Sbjct  12785  GCTCTCGCATC  12775


 Score = 75.0 bits (40),  Expect = 7e-10
 Identities = 42/43 (98%), Gaps = 0/43 (0%)
 Strand=Plus/Minus

Query  1     CAAGGTTTCCGTAGGTGAACCTGCGGAAGGATCATTAGTGAAT  43
             ||||||||||||||||||||||||||||||||||||| |||||
Sbjct  4194  CAAGGTTTCCGTAGGTGAACCTGCGGAAGGATCATTAATGAAT  4152


 Score = 75.0 bits (40),  Expect = 7e-10
 Identities = 42/43 (98%), Gaps = 0/43 (0%)
 Strand=Plus/Minus

Query  1      CAAGGTTTCCGTAGGTGAACCTGCGGAAGGATCATTAGTGAAT  43
              ||||||||||||||||||||||||||||||||||||| |||||
Sbjct  13009  CAAGGTTTCCGTAGGTGAACCTGCGGAAGGATCATTAATGAAT  12967


>JH795862.1 Dacryopinax primogenitus strain DJM-731 SS1 chromosome Unknown 
DACRYscaffold_8, whole genome shotgun sequence
Length=1312413

 Score = 86.1 bits (46),  Expect = 3e-13
 Identities = 62/69 (90%), Gaps = 3/69 (4%)
 Strand=Plus/Plus

Query  124     TGT-AATGAACGTCA-TGTTAT-TATAACAAAAATAACTTTCAACAACGGATCTCTTGGC  180
               ||| |||||| |||| ||||||  |||||||| | |||||||||||||||||||||||||
Sbjct  817918  TGTCAATGAATGTCATTGTTATACATAACAAATACAACTTTCAACAACGGATCTCTTGGC  817977

Query  181     TCTCGCATC  189
               |||||||||
Sbjct  817978  TCTCGCATC  817986


 Score = 86.1 bits (46),  Expect = 3e-13
 Identities = 62/69 (90%), Gaps = 3/69 (4%)
 Strand=Plus/Plus

Query  124     TGT-AATGAACGTCA-TGTTAT-TATAACAAAAATAACTTTCAACAACGGATCTCTTGGC  180
               ||| |||||| |||| ||||||  |||||||| | |||||||||||||||||||||||||
Sbjct  824886  TGTCAATGAATGTCATTGTTATACATAACAAATACAACTTTCAACAACGGATCTCTTGGC  824945

Query  181     TCTCGCATC  189
               |||||||||
Sbjct  824946  TCTCGCATC  824954


 Score = 73.1 bits (39),  Expect = 3e-09
 Identities = 41/42 (98%), Gaps = 0/42 (0%)
 Strand=Plus/Plus

Query  1       CAAGGTTTCCGTAGGTGAACCTGCGGAAGGATCATTAGTGAA  42
               ||||||||||||||||||||||||||||||||||||| ||||
Sbjct  817740  CAAGGTTTCCGTAGGTGAACCTGCGGAAGGATCATTAATGAA  817781


 Score = 73.1 bits (39),  Expect = 3e-09
 Identities = 41/42 (98%), Gaps = 0/42 (0%)
 Strand=Plus/Plus

Query  1       CAAGGTTTCCGTAGGTGAACCTGCGGAAGGATCATTAGTGAA  42
               ||||||||||||||||||||||||||||||||||||| ||||
Sbjct  824708  CAAGGTTTCCGTAGGTGAACCTGCGGAAGGATCATTAATGAA  824749


>NW_024467205.1 Dacryopinax primogenitus strain DJM-731 SS1 chromosome Unknown 
DACRYscaffold_8, whole genome shotgun sequence
Length=1312413

 Score = 86.1 bits (46),  Expect = 3e-13
 Identities = 62/69 (90%), Gaps = 3/69 (4%)
 Strand=Plus/Plus

Query  124     TGT-AATGAACGTCA-TGTTAT-TATAACAAAAATAACTTTCAACAACGGATCTCTTGGC  180
               ||| |||||| |||| ||||||  |||||||| | |||||||||||||||||||||||||
Sbjct  817918  TGTCAATGAATGTCATTGTTATACATAACAAATACAACTTTCAACAACGGATCTCTTGGC  817977

Query  181     TCTCGCATC  189
               |||||||||
Sbjct  817978  TCTCGCATC  817986


 Score = 86.1 bits (46),  Expect = 3e-13
 Identities = 62/69 (90%), Gaps = 3/69 (4%)
 Strand=Plus/Plus

Query  124     TGT-AATGAACGTCA-TGTTAT-TATAACAAAAATAACTTTCAACAACGGATCTCTTGGC  180
               ||| |||||| |||| ||||||  |||||||| | |||||||||||||||||||||||||
Sbjct  824886  TGTCAATGAATGTCATTGTTATACATAACAAATACAACTTTCAACAACGGATCTCTTGGC  824945

Query  181     TCTCGCATC  189
               |||||||||
Sbjct  824946  TCTCGCATC  824954


 Score = 73.1 bits (39),  Expect = 3e-09
 Identities = 41/42 (98%), Gaps = 0/42 (0%)
 Strand=Plus/Plus

Query  1       CAAGGTTTCCGTAGGTGAACCTGCGGAAGGATCATTAGTGAA  42
               ||||||||||||||||||||||||||||||||||||| ||||
Sbjct  817740  CAAGGTTTCCGTAGGTGAACCTGCGGAAGGATCATTAATGAA  817781


 Score = 73.1 bits (39),  Expect = 3e-09
 Identities = 41/42 (98%), Gaps = 0/42 (0%)
 Strand=Plus/Plus

Query  1       CAAGGTTTCCGTAGGTGAACCTGCGGAAGGATCATTAGTGAA  42
               ||||||||||||||||||||||||||||||||||||| ||||
Sbjct  824708  CAAGGTTTCCGTAGGTGAACCTGCGGAAGGATCATTAATGAA  824749


>JAKLLX010000014.1 Fungal sp. FJI-L2-BK-P3 NODE_14_length_362002_cov_159.162025, 
whole genome shotgun sequence
Length=362002

 Score = 84.2 bits (45),  Expect = 1e-12
 Identities = 73/86 (85%), Gaps = 4/86 (5%)
 Strand=Plus/Minus

Query  107   TACTTTTACA-AAC-ATTGTGTAATGAACGTCATGTTATTATAACA-AAAATAACTTTCA  163
             ||| |||||| ||| ||| |||||  || ||  | ||||||||||| || | ||||||||
Sbjct  1402  TAC-TTTACATAACAATTCTGTAACAAATGTAGTCTTATTATAACATAATAAAACTTTCA  1344

Query  164   ACAACGGATCTCTTGGCTCTCGCATC  189
             ||||||||||||||||||||||||||
Sbjct  1343  ACAACGGATCTCTTGGCTCTCGCATC  1318


 Score = 71.3 bits (38),  Expect = 9e-09
 Identities = 43/45 (96%), Gaps = 1/45 (2%)
 Strand=Plus/Minus

Query  1     CAAGGTTTCCGTAGGTGAACCTGCGGAAGGATCATTAGTGAATTG  45
             ||||||||||||||||||||||||||||||||||||| ||| |||
Sbjct  1543  CAAGGTTTCCGTAGGTGAACCTGCGGAAGGATCATTAATGA-TTG  1500


>JAKMXP010000019.1 Microbotryum violaceum strain 01510_a1 MvSilpar-01510-A1_C019, 
whole genome shotgun sequence
Length=50427

 Score = 84.2 bits (45),  Expect = 1e-12
 Identities = 45/45 (100%), Gaps = 0/45 (0%)
 Strand=Plus/Minus

Query  1     CAAGGTTTCCGTAGGTGAACCTGCGGAAGGATCATTAGTGAATTG  45
             |||||||||||||||||||||||||||||||||||||||||||||
Sbjct  9065  CAAGGTTTCCGTAGGTGAACCTGCGGAAGGATCATTAGTGAATTG  9021


 Score = 84.2 bits (45),  Expect = 1e-12
 Identities = 45/45 (100%), Gaps = 0/45 (0%)
 Strand=Plus/Minus

Query  1      CAAGGTTTCCGTAGGTGAACCTGCGGAAGGATCATTAGTGAATTG  45
              |||||||||||||||||||||||||||||||||||||||||||||
Sbjct  19195  CAAGGTTTCCGTAGGTGAACCTGCGGAAGGATCATTAGTGAATTG  19151


 Score = 84.2 bits (45),  Expect = 1e-12
 Identities = 45/45 (100%), Gaps = 0/45 (0%)
 Strand=Plus/Minus

Query  1      CAAGGTTTCCGTAGGTGAACCTGCGGAAGGATCATTAGTGAATTG  45
              |||||||||||||||||||||||||||||||||||||||||||||
Sbjct  23895  CAAGGTTTCCGTAGGTGAACCTGCGGAAGGATCATTAGTGAATTG  23851


 Score = 73.1 bits (39),  Expect = 3e-09
 Identities = 44/46 (96%), Gaps = 1/46 (2%)
 Strand=Plus/Minus

Query  145   ATAAC-AAAAATAACTTTCAACAACGGATCTCTTGGCTCTCGCATC  189
             ||||| ||||| ||||||||||||||||||||||||||||||||||
Sbjct  8871  ATAACAAAAAAAAACTTTCAACAACGGATCTCTTGGCTCTCGCATC  8826


 Score = 73.1 bits (39),  Expect = 3e-09
 Identities = 44/46 (96%), Gaps = 1/46 (2%)
 Strand=Plus/Minus

Query  145    ATAAC-AAAAATAACTTTCAACAACGGATCTCTTGGCTCTCGCATC  189
              ||||| ||||| ||||||||||||||||||||||||||||||||||
Sbjct  19001  ATAACAAAAAAAAACTTTCAACAACGGATCTCTTGGCTCTCGCATC  18956


 Score = 73.1 bits (39),  Expect = 3e-09
 Identities = 44/46 (96%), Gaps = 1/46 (2%)
 Strand=Plus/Minus

Query  145    ATAAC-AAAAATAACTTTCAACAACGGATCTCTTGGCTCTCGCATC  189
              ||||| ||||| ||||||||||||||||||||||||||||||||||
Sbjct  23701  ATAACAAAAAAAAACTTTCAACAACGGATCTCTTGGCTCTCGCATC  23656


>JAKMXP010000018.1 Microbotryum violaceum strain 01510_a1 MvSilpar-01510-A1_C018, 
whole genome shotgun sequence
Length=31299

 Score = 84.2 bits (45),  Expect = 1e-12
 Identities = 45/45 (100%), Gaps = 0/45 (0%)
 Strand=Plus/Minus

Query  1     CAAGGTTTCCGTAGGTGAACCTGCGGAAGGATCATTAGTGAATTG  45
             |||||||||||||||||||||||||||||||||||||||||||||
Sbjct  8382  CAAGGTTTCCGTAGGTGAACCTGCGGAAGGATCATTAGTGAATTG  8338


 Score = 84.2 bits (45),  Expect = 1e-12
 Identities = 45/45 (100%), Gaps = 0/45 (0%)
 Strand=Plus/Minus

Query  1      CAAGGTTTCCGTAGGTGAACCTGCGGAAGGATCATTAGTGAATTG  45
              |||||||||||||||||||||||||||||||||||||||||||||
Sbjct  18490  CAAGGTTTCCGTAGGTGAACCTGCGGAAGGATCATTAGTGAATTG  18446


 Score = 84.2 bits (45),  Expect = 1e-12
 Identities = 45/45 (100%), Gaps = 0/45 (0%)
 Strand=Plus/Minus

Query  1      CAAGGTTTCCGTAGGTGAACCTGCGGAAGGATCATTAGTGAATTG  45
              |||||||||||||||||||||||||||||||||||||||||||||
Sbjct  28605  CAAGGTTTCCGTAGGTGAACCTGCGGAAGGATCATTAGTGAATTG  28561


 Score = 73.1 bits (39),  Expect = 3e-09
 Identities = 44/46 (96%), Gaps = 1/46 (2%)
 Strand=Plus/Minus

Query  145   ATAAC-AAAAATAACTTTCAACAACGGATCTCTTGGCTCTCGCATC  189
             ||||| ||||| ||||||||||||||||||||||||||||||||||
Sbjct  8189  ATAACAAAAAAAAACTTTCAACAACGGATCTCTTGGCTCTCGCATC  8144


 Score = 69.4 bits (37),  Expect = 3e-08
 Identities = 39/40 (98%), Gaps = 0/40 (0%)
 Strand=Plus/Minus

Query  150    AAAAATAACTTTCAACAACGGATCTCTTGGCTCTCGCATC  189
              ||||| ||||||||||||||||||||||||||||||||||
Sbjct  18289  AAAAAAAACTTTCAACAACGGATCTCTTGGCTCTCGCATC  18250


 Score = 69.4 bits (37),  Expect = 3e-08
 Identities = 39/40 (98%), Gaps = 0/40 (0%)
 Strand=Plus/Minus

Query  150    AAAAATAACTTTCAACAACGGATCTCTTGGCTCTCGCATC  189
              ||||| ||||||||||||||||||||||||||||||||||
Sbjct  28404  AAAAAAAACTTTCAACAACGGATCTCTTGGCTCTCGCATC  28365


>JAKMXP010000014.1 Microbotryum violaceum strain 01510_a1 MvSilpar-01510-A1_C014, 
whole genome shotgun sequence
Length=33183

 Score = 84.2 bits (45),  Expect = 1e-12
 Identities = 45/45 (100%), Gaps = 0/45 (0%)
 Strand=Plus/Minus

Query  1     CAAGGTTTCCGTAGGTGAACCTGCGGAAGGATCATTAGTGAATTG  45
             |||||||||||||||||||||||||||||||||||||||||||||
Sbjct  6101  CAAGGTTTCCGTAGGTGAACCTGCGGAAGGATCATTAGTGAATTG  6057


 Score = 84.2 bits (45),  Expect = 1e-12
 Identities = 45/45 (100%), Gaps = 0/45 (0%)
 Strand=Plus/Minus

Query  1      CAAGGTTTCCGTAGGTGAACCTGCGGAAGGATCATTAGTGAATTG  45
              |||||||||||||||||||||||||||||||||||||||||||||
Sbjct  16224  CAAGGTTTCCGTAGGTGAACCTGCGGAAGGATCATTAGTGAATTG  16180


 Score = 84.2 bits (45),  Expect = 1e-12
 Identities = 45/45 (100%), Gaps = 0/45 (0%)
 Strand=Plus/Minus

Query  1      CAAGGTTTCCGTAGGTGAACCTGCGGAAGGATCATTAGTGAATTG  45
              |||||||||||||||||||||||||||||||||||||||||||||
Sbjct  26354  CAAGGTTTCCGTAGGTGAACCTGCGGAAGGATCATTAGTGAATTG  26310


 Score = 73.1 bits (39),  Expect = 3e-09
 Identities = 44/46 (96%), Gaps = 1/46 (2%)
 Strand=Plus/Minus

Query  145   ATAAC-AAAAATAACTTTCAACAACGGATCTCTTGGCTCTCGCATC  189
             ||||| ||||| ||||||||||||||||||||||||||||||||||
Sbjct  5907  ATAACAAAAAAAAACTTTCAACAACGGATCTCTTGGCTCTCGCATC  5862


 Score = 73.1 bits (39),  Expect = 3e-09
 Identities = 44/46 (96%), Gaps = 1/46 (2%)
 Strand=Plus/Minus

Query  145    ATAAC-AAAAATAACTTTCAACAACGGATCTCTTGGCTCTCGCATC  189
              ||||| ||||| ||||||||||||||||||||||||||||||||||
Sbjct  26160  ATAACAAAAAAAAACTTTCAACAACGGATCTCTTGGCTCTCGCATC  26115


 Score = 69.4 bits (37),  Expect = 3e-08
 Identities = 39/40 (98%), Gaps = 0/40 (0%)
 Strand=Plus/Minus

Query  150    AAAAATAACTTTCAACAACGGATCTCTTGGCTCTCGCATC  189
              ||||| ||||||||||||||||||||||||||||||||||
Sbjct  16023  AAAAAAAACTTTCAACAACGGATCTCTTGGCTCTCGCATC  15984


>JAKMXP010000006.1 Microbotryum violaceum strain 01510_a1 MvSilpar-01510-A1_C006, 
whole genome shotgun sequence
Length=1432691

 Score = 84.2 bits (45),  Expect = 1e-12
 Identities = 45/45 (100%), Gaps = 0/45 (0%)
 Strand=Plus/Plus

Query  1        CAAGGTTTCCGTAGGTGAACCTGCGGAAGGATCATTAGTGAATTG  45
                |||||||||||||||||||||||||||||||||||||||||||||
Sbjct  1430049  CAAGGTTTCCGTAGGTGAACCTGCGGAAGGATCATTAGTGAATTG  1430093


 Score = 73.1 bits (39),  Expect = 3e-09
 Identities = 44/46 (96%), Gaps = 1/46 (2%)
 Strand=Plus/Plus

Query  145      ATAAC-AAAAATAACTTTCAACAACGGATCTCTTGGCTCTCGCATC  189
                ||||| ||||| ||||||||||||||||||||||||||||||||||
Sbjct  1430243  ATAACAAAAAAAAACTTTCAACAACGGATCTCTTGGCTCTCGCATC  1430288


>QPFY01000001.1 Microbotryum silenes-acaulis strain 1248 MvSa-1248-T-A2-V0_C01, 
whole genome shotgun sequence
Length=2468947

 Score = 82.4 bits (44),  Expect = 4e-12
 Identities = 44/44 (100%), Gaps = 0/44 (0%)
 Strand=Plus/Minus

Query  1     CAAGGTTTCCGTAGGTGAACCTGCGGAAGGATCATTAGTGAATT  44
             ||||||||||||||||||||||||||||||||||||||||||||
Sbjct  2282  CAAGGTTTCCGTAGGTGAACCTGCGGAAGGATCATTAGTGAATT  2239


 Score = 82.4 bits (44),  Expect = 4e-12
 Identities = 44/44 (100%), Gaps = 0/44 (0%)
 Strand=Plus/Minus

Query  1      CAAGGTTTCCGTAGGTGAACCTGCGGAAGGATCATTAGTGAATT  44
              ||||||||||||||||||||||||||||||||||||||||||||
Sbjct  12195  CAAGGTTTCCGTAGGTGAACCTGCGGAAGGATCATTAGTGAATT  12152


 Score = 82.4 bits (44),  Expect = 4e-12
 Identities = 44/44 (100%), Gaps = 0/44 (0%)
 Strand=Plus/Minus

Query  1      CAAGGTTTCCGTAGGTGAACCTGCGGAAGGATCATTAGTGAATT  44
              ||||||||||||||||||||||||||||||||||||||||||||
Sbjct  22181  CAAGGTTTCCGTAGGTGAACCTGCGGAAGGATCATTAGTGAATT  22138


 Score = 82.4 bits (44),  Expect = 4e-12
 Identities = 44/44 (100%), Gaps = 0/44 (0%)
 Strand=Plus/Minus

Query  1      CAAGGTTTCCGTAGGTGAACCTGCGGAAGGATCATTAGTGAATT  44
              ||||||||||||||||||||||||||||||||||||||||||||
Sbjct  32172  CAAGGTTTCCGTAGGTGAACCTGCGGAAGGATCATTAGTGAATT  32129


 Score = 82.4 bits (44),  Expect = 4e-12
 Identities = 44/44 (100%), Gaps = 0/44 (0%)
 Strand=Plus/Minus

Query  1      CAAGGTTTCCGTAGGTGAACCTGCGGAAGGATCATTAGTGAATT  44
              ||||||||||||||||||||||||||||||||||||||||||||
Sbjct  42161  CAAGGTTTCCGTAGGTGAACCTGCGGAAGGATCATTAGTGAATT  42118


 Score = 82.4 bits (44),  Expect = 4e-12
 Identities = 44/44 (100%), Gaps = 0/44 (0%)
 Strand=Plus/Minus

Query  1      CAAGGTTTCCGTAGGTGAACCTGCGGAAGGATCATTAGTGAATT  44
              ||||||||||||||||||||||||||||||||||||||||||||
Sbjct  52149  CAAGGTTTCCGTAGGTGAACCTGCGGAAGGATCATTAGTGAATT  52106


 Score = 73.1 bits (39),  Expect = 3e-09
 Identities = 44/46 (96%), Gaps = 1/46 (2%)
 Strand=Plus/Minus

Query  145    ATAA-CAAAAATAACTTTCAACAACGGATCTCTTGGCTCTCGCATC  189
              |||| |||||| ||||||||||||||||||||||||||||||||||
Sbjct  11990  ATAACCAAAAAAAACTTTCAACAACGGATCTCTTGGCTCTCGCATC  11945


 Score = 73.1 bits (39),  Expect = 3e-09
 Identities = 44/46 (96%), Gaps = 1/46 (2%)
 Strand=Plus/Minus

Query  145    ATAA-CAAAAATAACTTTCAACAACGGATCTCTTGGCTCTCGCATC  189
              |||| |||||| ||||||||||||||||||||||||||||||||||
Sbjct  21976  ATAACCAAAAAAAACTTTCAACAACGGATCTCTTGGCTCTCGCATC  21931


 Score = 73.1 bits (39),  Expect = 3e-09
 Identities = 44/46 (96%), Gaps = 1/46 (2%)
 Strand=Plus/Minus

Query  145    ATAA-CAAAAATAACTTTCAACAACGGATCTCTTGGCTCTCGCATC  189
              |||| |||||| ||||||||||||||||||||||||||||||||||
Sbjct  31967  ATAACCAAAAAAAACTTTCAACAACGGATCTCTTGGCTCTCGCATC  31922


 Score = 73.1 bits (39),  Expect = 3e-09
 Identities = 44/46 (96%), Gaps = 1/46 (2%)
 Strand=Plus/Minus

Query  145    ATAA-CAAAAATAACTTTCAACAACGGATCTCTTGGCTCTCGCATC  189
              |||| |||||| ||||||||||||||||||||||||||||||||||
Sbjct  41956  ATAACCAAAAAAAACTTTCAACAACGGATCTCTTGGCTCTCGCATC  41911


 Score = 73.1 bits (39),  Expect = 3e-09
 Identities = 44/46 (96%), Gaps = 1/46 (2%)
 Strand=Plus/Minus

Query  145    ATAA-CAAAAATAACTTTCAACAACGGATCTCTTGGCTCTCGCATC  189
              |||| |||||| ||||||||||||||||||||||||||||||||||
Sbjct  51944  ATAACCAAAAAAAACTTTCAACAACGGATCTCTTGGCTCTCGCATC  51899


>JAHWDX010000017.1 Microbotryum intermedium strain 1389 MvSilvul-01389-A1_C017, 
whole genome shotgun sequence
Length=42347

 Score = 82.4 bits (44),  Expect = 4e-12
 Identities = 44/44 (100%), Gaps = 0/44 (0%)
 Strand=Plus/Minus

Query  1     CAAGGTTTCCGTAGGTGAACCTGCGGAAGGATCATTAGTGAATT  44
             ||||||||||||||||||||||||||||||||||||||||||||
Sbjct  6065  CAAGGTTTCCGTAGGTGAACCTGCGGAAGGATCATTAGTGAATT  6022


 Score = 82.4 bits (44),  Expect = 4e-12
 Identities = 44/44 (100%), Gaps = 0/44 (0%)
 Strand=Plus/Minus

Query  1      CAAGGTTTCCGTAGGTGAACCTGCGGAAGGATCATTAGTGAATT  44
              ||||||||||||||||||||||||||||||||||||||||||||
Sbjct  14627  CAAGGTTTCCGTAGGTGAACCTGCGGAAGGATCATTAGTGAATT  14584


 Score = 82.4 bits (44),  Expect = 4e-12
 Identities = 44/44 (100%), Gaps = 0/44 (0%)
 Strand=Plus/Minus

Query  1      CAAGGTTTCCGTAGGTGAACCTGCGGAAGGATCATTAGTGAATT  44
              ||||||||||||||||||||||||||||||||||||||||||||
Sbjct  23184  CAAGGTTTCCGTAGGTGAACCTGCGGAAGGATCATTAGTGAATT  23141


 Score = 82.4 bits (44),  Expect = 4e-12
 Identities = 44/44 (100%), Gaps = 0/44 (0%)
 Strand=Plus/Minus

Query  1      CAAGGTTTCCGTAGGTGAACCTGCGGAAGGATCATTAGTGAATT  44
              ||||||||||||||||||||||||||||||||||||||||||||
Sbjct  31744  CAAGGTTTCCGTAGGTGAACCTGCGGAAGGATCATTAGTGAATT  31701


 Score = 78.7 bits (42),  Expect = 6e-11
 Identities = 44/45 (98%), Gaps = 0/45 (0%)
 Strand=Plus/Minus

Query  145   ATAACAAAAATAACTTTCAACAACGGATCTCTTGGCTCTCGCATC  189
             |||||||||| ||||||||||||||||||||||||||||||||||
Sbjct  5864  ATAACAAAAAAAACTTTCAACAACGGATCTCTTGGCTCTCGCATC  5820


 Score = 78.7 bits (42),  Expect = 6e-11
 Identities = 44/45 (98%), Gaps = 0/45 (0%)
 Strand=Plus/Minus

Query  145    ATAACAAAAATAACTTTCAACAACGGATCTCTTGGCTCTCGCATC  189
              |||||||||| ||||||||||||||||||||||||||||||||||
Sbjct  14425  ATAACAAAAAAAACTTTCAACAACGGATCTCTTGGCTCTCGCATC  14381


 Score = 78.7 bits (42),  Expect = 6e-11
 Identities = 44/45 (98%), Gaps = 0/45 (0%)
 Strand=Plus/Minus

Query  145    ATAACAAAAATAACTTTCAACAACGGATCTCTTGGCTCTCGCATC  189
              |||||||||| ||||||||||||||||||||||||||||||||||
Sbjct  22982  ATAACAAAAAAAACTTTCAACAACGGATCTCTTGGCTCTCGCATC  22938


 Score = 78.7 bits (42),  Expect = 6e-11
 Identities = 44/45 (98%), Gaps = 0/45 (0%)
 Strand=Plus/Minus

Query  145    ATAACAAAAATAACTTTCAACAACGGATCTCTTGGCTCTCGCATC  189
              |||||||||| ||||||||||||||||||||||||||||||||||
Sbjct  31542  ATAACAAAAAAAACTTTCAACAACGGATCTCTTGGCTCTCGCATC  31498


 Score = 78.7 bits (42),  Expect = 6e-11
 Identities = 44/45 (98%), Gaps = 0/45 (0%)
 Strand=Plus/Minus

Query  145    ATAACAAAAATAACTTTCAACAACGGATCTCTTGGCTCTCGCATC  189
              |||||||||| ||||||||||||||||||||||||||||||||||
Sbjct  40068  ATAACAAAAAAAACTTTCAACAACGGATCTCTTGGCTCTCGCATC  40024


>JAHWDX010000016.1 Microbotryum intermedium strain 1389 MvSilvul-01389-A1_C016, 
whole genome shotgun sequence
Length=25178

 Score = 82.4 bits (44),  Expect = 4e-12
 Identities = 44/44 (100%), Gaps = 0/44 (0%)
 Strand=Plus/Minus

Query  1     CAAGGTTTCCGTAGGTGAACCTGCGGAAGGATCATTAGTGAATT  44
             ||||||||||||||||||||||||||||||||||||||||||||
Sbjct  7217  CAAGGTTTCCGTAGGTGAACCTGCGGAAGGATCATTAGTGAATT  7174


 Score = 82.4 bits (44),  Expect = 4e-12
 Identities = 44/44 (100%), Gaps = 0/44 (0%)
 Strand=Plus/Minus

Query  1      CAAGGTTTCCGTAGGTGAACCTGCGGAAGGATCATTAGTGAATT  44
              ||||||||||||||||||||||||||||||||||||||||||||
Sbjct  15759  CAAGGTTTCCGTAGGTGAACCTGCGGAAGGATCATTAGTGAATT  15716


 Score = 82.4 bits (44),  Expect = 4e-12
 Identities = 44/44 (100%), Gaps = 0/44 (0%)
 Strand=Plus/Minus

Query  1      CAAGGTTTCCGTAGGTGAACCTGCGGAAGGATCATTAGTGAATT  44
              ||||||||||||||||||||||||||||||||||||||||||||
Sbjct  24309  CAAGGTTTCCGTAGGTGAACCTGCGGAAGGATCATTAGTGAATT  24266


 Score = 78.7 bits (42),  Expect = 6e-11
 Identities = 44/45 (98%), Gaps = 0/45 (0%)
 Strand=Plus/Minus

Query  145    ATAACAAAAATAACTTTCAACAACGGATCTCTTGGCTCTCGCATC  189
              |||||||||| ||||||||||||||||||||||||||||||||||
Sbjct  15557  ATAACAAAAAAAACTTTCAACAACGGATCTCTTGGCTCTCGCATC  15513


 Score = 78.7 bits (42),  Expect = 6e-11
 Identities = 44/45 (98%), Gaps = 0/45 (0%)
 Strand=Plus/Minus

Query  145    ATAACAAAAATAACTTTCAACAACGGATCTCTTGGCTCTCGCATC  189
              |||||||||| ||||||||||||||||||||||||||||||||||
Sbjct  24107  ATAACAAAAAAAACTTTCAACAACGGATCTCTTGGCTCTCGCATC  24063


>JAHWDX010000015.1 Microbotryum intermedium strain 1389 MvSilvul-01389-A1_C015, 
whole genome shotgun sequence
Length=1453802

 Score = 82.4 bits (44),  Expect = 4e-12
 Identities = 44/44 (100%), Gaps = 0/44 (0%)
 Strand=Plus/Minus

Query  1     CAAGGTTTCCGTAGGTGAACCTGCGGAAGGATCATTAGTGAATT  44
             ||||||||||||||||||||||||||||||||||||||||||||
Sbjct  2893  CAAGGTTTCCGTAGGTGAACCTGCGGAAGGATCATTAGTGAATT  2850


 Score = 82.4 bits (44),  Expect = 4e-12
 Identities = 44/44 (100%), Gaps = 0/44 (0%)
 Strand=Plus/Minus

Query  1      CAAGGTTTCCGTAGGTGAACCTGCGGAAGGATCATTAGTGAATT  44
              ||||||||||||||||||||||||||||||||||||||||||||
Sbjct  11448  CAAGGTTTCCGTAGGTGAACCTGCGGAAGGATCATTAGTGAATT  11405


 Score = 78.7 bits (42),  Expect = 6e-11
 Identities = 44/45 (98%), Gaps = 0/45 (0%)
 Strand=Plus/Minus

Query  145   ATAACAAAAATAACTTTCAACAACGGATCTCTTGGCTCTCGCATC  189
             |||||||||| ||||||||||||||||||||||||||||||||||
Sbjct  2692  ATAACAAAAAAAACTTTCAACAACGGATCTCTTGGCTCTCGCATC  2648


 Score = 78.7 bits (42),  Expect = 6e-11
 Identities = 44/45 (98%), Gaps = 0/45 (0%)
 Strand=Plus/Minus

Query  145    ATAACAAAAATAACTTTCAACAACGGATCTCTTGGCTCTCGCATC  189
              |||||||||| ||||||||||||||||||||||||||||||||||
Sbjct  11246  ATAACAAAAAAAACTTTCAACAACGGATCTCTTGGCTCTCGCATC  11202


>JAHWDX010000014.1 Microbotryum intermedium strain 1389 MvSilvul-01389-A1_C014, 
whole genome shotgun sequence
Length=37391

 Score = 82.4 bits (44),  Expect = 4e-12
 Identities = 44/44 (100%), Gaps = 0/44 (0%)
 Strand=Plus/Minus

Query  1     CAAGGTTTCCGTAGGTGAACCTGCGGAAGGATCATTAGTGAATT  44
             ||||||||||||||||||||||||||||||||||||||||||||
Sbjct  6584  CAAGGTTTCCGTAGGTGAACCTGCGGAAGGATCATTAGTGAATT  6541


 Score = 82.4 bits (44),  Expect = 4e-12
 Identities = 44/44 (100%), Gaps = 0/44 (0%)
 Strand=Plus/Minus

Query  1      CAAGGTTTCCGTAGGTGAACCTGCGGAAGGATCATTAGTGAATT  44
              ||||||||||||||||||||||||||||||||||||||||||||
Sbjct  23631  CAAGGTTTCCGTAGGTGAACCTGCGGAAGGATCATTAGTGAATT  23588


 Score = 82.4 bits (44),  Expect = 4e-12
 Identities = 44/44 (100%), Gaps = 0/44 (0%)
 Strand=Plus/Minus

Query  1      CAAGGTTTCCGTAGGTGAACCTGCGGAAGGATCATTAGTGAATT  44
              ||||||||||||||||||||||||||||||||||||||||||||
Sbjct  32171  CAAGGTTTCCGTAGGTGAACCTGCGGAAGGATCATTAGTGAATT  32128


 Score = 78.7 bits (42),  Expect = 6e-11
 Identities = 44/45 (98%), Gaps = 0/45 (0%)
 Strand=Plus/Minus

Query  145   ATAACAAAAATAACTTTCAACAACGGATCTCTTGGCTCTCGCATC  189
             |||||||||| ||||||||||||||||||||||||||||||||||
Sbjct  6382  ATAACAAAAAAAACTTTCAACAACGGATCTCTTGGCTCTCGCATC  6338


 Score = 78.7 bits (42),  Expect = 6e-11
 Identities = 44/45 (98%), Gaps = 0/45 (0%)
 Strand=Plus/Minus

Query  145    ATAACAAAAATAACTTTCAACAACGGATCTCTTGGCTCTCGCATC  189
              |||||||||| ||||||||||||||||||||||||||||||||||
Sbjct  14905  ATAACAAAAAAAACTTTCAACAACGGATCTCTTGGCTCTCGCATC  14861


 Score = 78.7 bits (42),  Expect = 6e-11
 Identities = 44/45 (98%), Gaps = 0/45 (0%)
 Strand=Plus/Minus

Query  145    ATAACAAAAATAACTTTCAACAACGGATCTCTTGGCTCTCGCATC  189
              |||||||||| ||||||||||||||||||||||||||||||||||
Sbjct  31969  ATAACAAAAAAAACTTTCAACAACGGATCTCTTGGCTCTCGCATC  31925


 Score = 76.8 bits (41),  Expect = 2e-10
 Identities = 44/45 (98%), Gaps = 1/45 (2%)
 Strand=Plus/Minus

Query  145    ATAACAAAAATAACTTTCAACAACGGATCTCTTGGCTCTCGCATC  189
              |||||||||| ||||||||||||||||||||||||||||||||||
Sbjct  23429  ATAACAAAAA-AACTTTCAACAACGGATCTCTTGGCTCTCGCATC  23386


 Score = 75.0 bits (40),  Expect = 7e-10
 Identities = 43/44 (98%), Gaps = 1/44 (2%)
 Strand=Plus/Minus

Query  1      CAAGGTTTCCGTAGGTGAACCTGCGGAAGGATCATTAGTGAATT  44
              ||||| ||||||||||||||||||||||||||||||||||||||
Sbjct  15104  CAAGG-TTCCGTAGGTGAACCTGCGGAAGGATCATTAGTGAATT  15062


>JAJONI010001993.1 Pezicula rhizophila strain FLR13 Scaffold1993, whole genome shotgun 
sequence
Length=9179

 Score = 82.4 bits (44),  Expect = 4e-12
 Identities = 44/44 (100%), Gaps = 0/44 (0%)
 Strand=Plus/Minus

Query  1     CAAGGTTTCCGTAGGTGAACCTGCGGAAGGATCATTAGTGAATT  44
             ||||||||||||||||||||||||||||||||||||||||||||
Sbjct  2879  CAAGGTTTCCGTAGGTGAACCTGCGGAAGGATCATTAGTGAATT  2836


 Score = 69.4 bits (37),  Expect = 3e-08
 Identities = 42/44 (95%), Gaps = 1/44 (2%)
 Strand=Plus/Minus

Query  147   AAC-AAAAATAACTTTCAACAACGGATCTCTTGGCTCTCGCATC  189
             ||| ||||| ||||||||||||||||||||||||||||||||||
Sbjct  2703  AACAAAAAAAAACTTTCAACAACGGATCTCTTGGCTCTCGCATC  2660


>JAMRJJ010000016.1 Dioszegia hungarica strain Y1 Contig9, whole genome shotgun sequence
Length=31648

 Score = 82.4 bits (44),  Expect = 4e-12
 Identities = 68/79 (86%), Gaps = 3/79 (4%)
 Strand=Plus/Minus

Query  113   TACAAACAT-TGTGTAATGAACGTCATGTTATTATAACA-AAAATAACTTTCAACAACGG  170
             |||||||||   ||||| ||| || ||  |||||||||| || | |||||||||||||||
Sbjct  5072  TACAAACATAACTGTAACGAATGTAAT-CTATTATAACATAATACAACTTTCAACAACGG  5014

Query  171   ATCTCTTGGCTCTCGCATC  189
             |||||||||||||||||||
Sbjct  5013  ATCTCTTGGCTCTCGCATC  4995


 Score = 82.4 bits (44),  Expect = 4e-12
 Identities = 68/79 (86%), Gaps = 3/79 (4%)
 Strand=Plus/Minus

Query  113    TACAAACAT-TGTGTAATGAACGTCATGTTATTATAACA-AAAATAACTTTCAACAACGG  170
              |||||||||   ||||| ||| || ||  |||||||||| || | |||||||||||||||
Sbjct  13346  TACAAACATAACTGTAACGAATGTAAT-CTATTATAACATAATACAACTTTCAACAACGG  13288

Query  171    ATCTCTTGGCTCTCGCATC  189
              |||||||||||||||||||
Sbjct  13287  ATCTCTTGGCTCTCGCATC  13269


 Score = 82.4 bits (44),  Expect = 4e-12
 Identities = 68/79 (86%), Gaps = 3/79 (4%)
 Strand=Plus/Minus

Query  113    TACAAACAT-TGTGTAATGAACGTCATGTTATTATAACA-AAAATAACTTTCAACAACGG  170
              |||||||||   ||||| ||| || ||  |||||||||| || | |||||||||||||||
Sbjct  21621  TACAAACATAACTGTAACGAATGTAAT-CTATTATAACATAATACAACTTTCAACAACGG  21563

Query  171    ATCTCTTGGCTCTCGCATC  189
              |||||||||||||||||||
Sbjct  21562  ATCTCTTGGCTCTCGCATC  21544


 Score = 82.4 bits (44),  Expect = 4e-12
 Identities = 68/79 (86%), Gaps = 3/79 (4%)
 Strand=Plus/Minus

Query  113    TACAAACAT-TGTGTAATGAACGTCATGTTATTATAACA-AAAATAACTTTCAACAACGG  170
              |||||||||   ||||| ||| || ||  |||||||||| || | |||||||||||||||
Sbjct  29885  TACAAACATAACTGTAACGAATGTAAT-CTATTATAACATAATACAACTTTCAACAACGG  29827

Query  171    ATCTCTTGGCTCTCGCATC  189
              |||||||||||||||||||
Sbjct  29826  ATCTCTTGGCTCTCGCATC  29808


 Score = 69.4 bits (37),  Expect = 3e-08
 Identities = 37/37 (100%), Gaps = 0/37 (0%)
 Strand=Plus/Minus

Query  1     CAAGGTTTCCGTAGGTGAACCTGCGGAAGGATCATTA  37
             |||||||||||||||||||||||||||||||||||||
Sbjct  5201  CAAGGTTTCCGTAGGTGAACCTGCGGAAGGATCATTA  5165


 Score = 69.4 bits (37),  Expect = 3e-08
 Identities = 37/37 (100%), Gaps = 0/37 (0%)
 Strand=Plus/Minus

Query  1      CAAGGTTTCCGTAGGTGAACCTGCGGAAGGATCATTA  37
              |||||||||||||||||||||||||||||||||||||
Sbjct  13475  CAAGGTTTCCGTAGGTGAACCTGCGGAAGGATCATTA  13439


 Score = 69.4 bits (37),  Expect = 3e-08
 Identities = 37/37 (100%), Gaps = 0/37 (0%)
 Strand=Plus/Minus

Query  1      CAAGGTTTCCGTAGGTGAACCTGCGGAAGGATCATTA  37
              |||||||||||||||||||||||||||||||||||||
Sbjct  30014  CAAGGTTTCCGTAGGTGAACCTGCGGAAGGATCATTA  29978


>QLPO01000267.1 Stropharia rugosoannulata strain MG69 scaffold313_cov23, whole 
genome shotgun sequence
Length=1698

 Score = 82.4 bits (44),  Expect = 4e-12
 Identities = 51/54 (94%), Gaps = 2/54 (4%)
 Strand=Plus/Minus

Query  1     CAAGGTTTCCGTAGGTGAACCTGCGGAAGGATCATTAGTGAATT-GCTCTTTGA  53
             ||||||||||||||||||||||||||||||||||||| |||||| ||| |||||
Sbjct  1380  CAAGGTTTCCGTAGGTGAACCTGCGGAAGGATCATTAATGAATTCGCT-TTTGA  1328


 Score = 63.9 bits (34),  Expect = 2e-06
 Identities = 34/34 (100%), Gaps = 0/34 (0%)
 Strand=Plus/Minus

Query  156   AACTTTCAACAACGGATCTCTTGGCTCTCGCATC  189
             ||||||||||||||||||||||||||||||||||
Sbjct  1128  AACTTTCAACAACGGATCTCTTGGCTCTCGCATC  1095


>KZ627157.1 Glaciozyma antarctica PI12 unplaced genomic scaffold scaffold_12, 
whole genome shotgun sequence
Length=1446674

 Score = 82.4 bits (44),  Expect = 4e-12
 Identities = 44/44 (100%), Gaps = 0/44 (0%)
 Strand=Plus/Minus

Query  1     CAAGGTTTCCGTAGGTGAACCTGCGGAAGGATCATTAGTGAATT  44
             ||||||||||||||||||||||||||||||||||||||||||||
Sbjct  5680  CAAGGTTTCCGTAGGTGAACCTGCGGAAGGATCATTAGTGAATT  5637


 Score = 67.6 bits (36),  Expect = 1e-07
 Identities = 39/40 (98%), Gaps = 1/40 (3%)
 Strand=Plus/Minus

Query  150   AAAAATAACTTTCAACAACGGATCTCTTGGCTCTCGCATC  189
             ||||| ||||||||||||||||||||||||||||||||||
Sbjct  5466  AAAAA-AACTTTCAACAACGGATCTCTTGGCTCTCGCATC  5428


>JALBUQ010000245.1 Pseudohyphozyma bogoriensis strain ATCC 18809 NODE_249, whole 
genome shotgun sequence
Length=15903

 Score = 82.4 bits (44),  Expect = 4e-12
 Identities = 44/44 (100%), Gaps = 0/44 (0%)
 Strand=Plus/Minus

Query  1     CAAGGTTTCCGTAGGTGAACCTGCGGAAGGATCATTAGTGAATT  44
             ||||||||||||||||||||||||||||||||||||||||||||
Sbjct  3905  CAAGGTTTCCGTAGGTGAACCTGCGGAAGGATCATTAGTGAATT  3862


 Score = 82.4 bits (44),  Expect = 4e-12
 Identities = 44/44 (100%), Gaps = 0/44 (0%)
 Strand=Plus/Minus

Query  1      CAAGGTTTCCGTAGGTGAACCTGCGGAAGGATCATTAGTGAATT  44
              ||||||||||||||||||||||||||||||||||||||||||||
Sbjct  11849  CAAGGTTTCCGTAGGTGAACCTGCGGAAGGATCATTAGTGAATT  11806


 Score = 69.4 bits (37),  Expect = 3e-08
 Identities = 42/44 (95%), Gaps = 1/44 (2%)
 Strand=Plus/Minus

Query  147   AAC-AAAAATAACTTTCAACAACGGATCTCTTGGCTCTCGCATC  189
             ||| ||||| ||||||||||||||||||||||||||||||||||
Sbjct  3708  AACTAAAAAAAACTTTCAACAACGGATCTCTTGGCTCTCGCATC  3665


 Score = 69.4 bits (37),  Expect = 3e-08
 Identities = 41/43 (95%), Gaps = 0/43 (0%)
 Strand=Plus/Minus

Query  147    AACAAAAATAACTTTCAACAACGGATCTCTTGGCTCTCGCATC  189
              ||| |||| ||||||||||||||||||||||||||||||||||
Sbjct  11651  AACTAAAAAAACTTTCAACAACGGATCTCTTGGCTCTCGCATC  11609


>JALBUQ010000185.1 Pseudohyphozyma bogoriensis strain ATCC 18809 NODE_186, whole 
genome shotgun sequence
Length=36133

 Score = 82.4 bits (44),  Expect = 4e-12
 Identities = 44/44 (100%), Gaps = 0/44 (0%)
 Strand=Plus/Plus

Query  1     CAAGGTTTCCGTAGGTGAACCTGCGGAAGGATCATTAGTGAATT  44
             ||||||||||||||||||||||||||||||||||||||||||||
Sbjct  4070  CAAGGTTTCCGTAGGTGAACCTGCGGAAGGATCATTAGTGAATT  4113


 Score = 82.4 bits (44),  Expect = 4e-12
 Identities = 44/44 (100%), Gaps = 0/44 (0%)
 Strand=Plus/Plus

Query  1      CAAGGTTTCCGTAGGTGAACCTGCGGAAGGATCATTAGTGAATT  44
              ||||||||||||||||||||||||||||||||||||||||||||
Sbjct  12013  CAAGGTTTCCGTAGGTGAACCTGCGGAAGGATCATTAGTGAATT  12056


 Score = 82.4 bits (44),  Expect = 4e-12
 Identities = 44/44 (100%), Gaps = 0/44 (0%)
 Strand=Plus/Plus

Query  1      CAAGGTTTCCGTAGGTGAACCTGCGGAAGGATCATTAGTGAATT  44
              ||||||||||||||||||||||||||||||||||||||||||||
Sbjct  19988  CAAGGTTTCCGTAGGTGAACCTGCGGAAGGATCATTAGTGAATT  20031


 Score = 82.4 bits (44),  Expect = 4e-12
 Identities = 44/44 (100%), Gaps = 0/44 (0%)
 Strand=Plus/Plus

Query  1      CAAGGTTTCCGTAGGTGAACCTGCGGAAGGATCATTAGTGAATT  44
              ||||||||||||||||||||||||||||||||||||||||||||
Sbjct  27933  CAAGGTTTCCGTAGGTGAACCTGCGGAAGGATCATTAGTGAATT  27976


 Score = 69.4 bits (37),  Expect = 3e-08
 Identities = 41/43 (95%), Gaps = 0/43 (0%)
 Strand=Plus/Plus

Query  147   AACAAAAATAACTTTCAACAACGGATCTCTTGGCTCTCGCATC  189
             ||| |||| ||||||||||||||||||||||||||||||||||
Sbjct  4268  AACTAAAAAAACTTTCAACAACGGATCTCTTGGCTCTCGCATC  4310


 Score = 69.4 bits (37),  Expect = 3e-08
 Identities = 41/43 (95%), Gaps = 0/43 (0%)
 Strand=Plus/Plus

Query  147    AACAAAAATAACTTTCAACAACGGATCTCTTGGCTCTCGCATC  189
              ||| |||| ||||||||||||||||||||||||||||||||||
Sbjct  20186  AACTAAAAAAACTTTCAACAACGGATCTCTTGGCTCTCGCATC  20228


 Score = 69.4 bits (37),  Expect = 3e-08
 Identities = 41/43 (95%), Gaps = 0/43 (0%)
 Strand=Plus/Plus

Query  147    AACAAAAATAACTTTCAACAACGGATCTCTTGGCTCTCGCATC  189
              ||| |||| ||||||||||||||||||||||||||||||||||
Sbjct  28131  AACTAAAAAAACTTTCAACAACGGATCTCTTGGCTCTCGCATC  28173


 Score = 67.6 bits (36),  Expect = 1e-07
 Identities = 41/43 (95%), Gaps = 1/43 (2%)
 Strand=Plus/Plus

Query  147    AACAAAAATAACTTTCAACAACGGATCTCTTGGCTCTCGCATC  189
              ||| |||| ||||||||||||||||||||||||||||||||||
Sbjct  12211  AACTAAAA-AACTTTCAACAACGGATCTCTTGGCTCTCGCATC  12252


 Score = 67.6 bits (36),  Expect = 1e-07
 Identities = 41/43 (95%), Gaps = 1/43 (2%)
 Strand=Plus/Plus

Query  147    AACAAAAATAACTTTCAACAACGGATCTCTTGGCTCTCGCATC  189
              ||| |||| ||||||||||||||||||||||||||||||||||
Sbjct  36052  AACTAAAA-AACTTTCAACAACGGATCTCTTGGCTCTCGCATC  36093


 Score = 63.9 bits (34),  Expect = 2e-06
 Identities = 34/34 (100%), Gaps = 0/34 (0%)
 Strand=Plus/Plus

Query  1      CAAGGTTTCCGTAGGTGAACCTGCGGAAGGATCA  34
              ||||||||||||||||||||||||||||||||||
Sbjct  35858  CAAGGTTTCCGTAGGTGAACCTGCGGAAGGATCA  35891


>JALBUQ010000147.1 Pseudohyphozyma bogoriensis strain ATCC 18809 NODE_148, whole 
genome shotgun sequence
Length=54115

 Score = 82.4 bits (44),  Expect = 4e-12
 Identities = 44/44 (100%), Gaps = 0/44 (0%)
 Strand=Plus/Minus

Query  1     CAAGGTTTCCGTAGGTGAACCTGCGGAAGGATCATTAGTGAATT  44
             ||||||||||||||||||||||||||||||||||||||||||||
Sbjct  5947  CAAGGTTTCCGTAGGTGAACCTGCGGAAGGATCATTAGTGAATT  5904


 Score = 82.4 bits (44),  Expect = 4e-12
 Identities = 44/44 (100%), Gaps = 0/44 (0%)
 Strand=Plus/Minus

Query  1      CAAGGTTTCCGTAGGTGAACCTGCGGAAGGATCATTAGTGAATT  44
              ||||||||||||||||||||||||||||||||||||||||||||
Sbjct  21879  CAAGGTTTCCGTAGGTGAACCTGCGGAAGGATCATTAGTGAATT  21836


 Score = 82.4 bits (44),  Expect = 4e-12
 Identities = 44/44 (100%), Gaps = 0/44 (0%)
 Strand=Plus/Minus

Query  1      CAAGGTTTCCGTAGGTGAACCTGCGGAAGGATCATTAGTGAATT  44
              ||||||||||||||||||||||||||||||||||||||||||||
Sbjct  29818  CAAGGTTTCCGTAGGTGAACCTGCGGAAGGATCATTAGTGAATT  29775


 Score = 82.4 bits (44),  Expect = 4e-12
 Identities = 44/44 (100%), Gaps = 0/44 (0%)
 Strand=Plus/Minus

Query  1      CAAGGTTTCCGTAGGTGAACCTGCGGAAGGATCATTAGTGAATT  44
              ||||||||||||||||||||||||||||||||||||||||||||
Sbjct  37764  CAAGGTTTCCGTAGGTGAACCTGCGGAAGGATCATTAGTGAATT  37721


 Score = 82.4 bits (44),  Expect = 4e-12
 Identities = 44/44 (100%), Gaps = 0/44 (0%)
 Strand=Plus/Minus

Query  1      CAAGGTTTCCGTAGGTGAACCTGCGGAAGGATCATTAGTGAATT  44
              ||||||||||||||||||||||||||||||||||||||||||||
Sbjct  45709  CAAGGTTTCCGTAGGTGAACCTGCGGAAGGATCATTAGTGAATT  45666


 Score = 71.3 bits (38),  Expect = 9e-09
 Identities = 42/44 (95%), Gaps = 0/44 (0%)
 Strand=Plus/Minus

Query  1      CAAGGTTTCCGTAGGTGAACCTGCGGAAGGATCATTAGTGAATT  44
              ||| |||||||||||||||||||||||||||||||||| |||||
Sbjct  53651  CAACGTTTCCGTAGGTGAACCTGCGGAAGGATCATTAGGGAATT  53608


 Score = 69.4 bits (37),  Expect = 3e-08
 Identities = 41/43 (95%), Gaps = 0/43 (0%)
 Strand=Plus/Minus

Query  147    AACAAAAATAACTTTCAACAACGGATCTCTTGGCTCTCGCATC  189
              ||| |||| ||||||||||||||||||||||||||||||||||
Sbjct  21681  AACTAAAAAAACTTTCAACAACGGATCTCTTGGCTCTCGCATC  21639


 Score = 69.4 bits (37),  Expect = 3e-08
 Identities = 41/43 (95%), Gaps = 0/43 (0%)
 Strand=Plus/Minus

Query  147    AACAAAAATAACTTTCAACAACGGATCTCTTGGCTCTCGCATC  189
              ||| |||| ||||||||||||||||||||||||||||||||||
Sbjct  29620  AACTAAAAAAACTTTCAACAACGGATCTCTTGGCTCTCGCATC  29578


 Score = 69.4 bits (37),  Expect = 3e-08
 Identities = 41/43 (95%), Gaps = 0/43 (0%)
 Strand=Plus/Minus

Query  147    AACAAAAATAACTTTCAACAACGGATCTCTTGGCTCTCGCATC  189
              ||| |||| ||||||||||||||||||||||||||||||||||
Sbjct  37566  AACTAAAAAAACTTTCAACAACGGATCTCTTGGCTCTCGCATC  37524


 Score = 69.4 bits (37),  Expect = 3e-08
 Identities = 41/43 (95%), Gaps = 0/43 (0%)
 Strand=Plus/Minus

Query  147    AACAAAAATAACTTTCAACAACGGATCTCTTGGCTCTCGCATC  189
              ||| |||| ||||||||||||||||||||||||||||||||||
Sbjct  45511  AACTAAAAAAACTTTCAACAACGGATCTCTTGGCTCTCGCATC  45469


 Score = 69.4 bits (37),  Expect = 3e-08
 Identities = 41/43 (95%), Gaps = 0/43 (0%)
 Strand=Plus/Minus

Query  147    AACAAAAATAACTTTCAACAACGGATCTCTTGGCTCTCGCATC  189
              ||| |||| ||||||||||||||||||||||||||||||||||
Sbjct  53454  AACTAAAAAAACTTTCAACAACGGATCTCTTGGCTCTCGCATC  53412


 Score = 67.6 bits (36),  Expect = 1e-07
 Identities = 41/43 (95%), Gaps = 1/43 (2%)
 Strand=Plus/Minus

Query  147   AACAAAAATAACTTTCAACAACGGATCTCTTGGCTCTCGCATC  189
             ||| |||| ||||||||||||||||||||||||||||||||||
Sbjct  5749  AACTAAAA-AACTTTCAACAACGGATCTCTTGGCTCTCGCATC  5708


>BHFW01000088.1 Pleurotus citrinopileatus HfpriPC05-1-Y1 DNA, unitig_110, whole 
genome shotgun sequence
Length=27332

 Score = 82.4 bits (44),  Expect = 4e-12
 Identities = 51/54 (94%), Gaps = 2/54 (4%)
 Strand=Plus/Minus

Query  1     CAAGGTTTCCGTAGGTGAACCTGCGGAAGGATCATTAGTGAATT-GCTCTTTGA  53
             ||||||||||||||||||||||||||||||||||||| |||||| ||| |||||
Sbjct  5139  CAAGGTTTCCGTAGGTGAACCTGCGGAAGGATCATTAATGAATTCGCT-TTTGA  5087


 Score = 82.4 bits (44),  Expect = 4e-12
 Identities = 51/54 (94%), Gaps = 2/54 (4%)
 Strand=Plus/Minus

Query  1      CAAGGTTTCCGTAGGTGAACCTGCGGAAGGATCATTAGTGAATT-GCTCTTTGA  53
              ||||||||||||||||||||||||||||||||||||| |||||| ||| |||||
Sbjct  14842  CAAGGTTTCCGTAGGTGAACCTGCGGAAGGATCATTAATGAATTCGCT-TTTGA  14790


 Score = 80.5 bits (43),  Expect = 2e-11
 Identities = 50/53 (94%), Gaps = 1/53 (2%)
 Strand=Plus/Minus

Query  1      CAAGGTTTCCGTAGGTGAACCTGCGGAAGGATCATTAGTGAATTGCTCTTTGA  53
              ||||||||||||||||||||||||||||||||||||| |||||| | ||||||
Sbjct  24530  CAAGGTTTCCGTAGGTGAACCTGCGGAAGGATCATTAATGAATT-CGCTTTGA  24479


 Score = 63.9 bits (34),  Expect = 2e-06
 Identities = 34/34 (100%), Gaps = 0/34 (0%)
 Strand=Plus/Minus

Query  156   AACTTTCAACAACGGATCTCTTGGCTCTCGCATC  189
             ||||||||||||||||||||||||||||||||||
Sbjct  4887  AACTTTCAACAACGGATCTCTTGGCTCTCGCATC  4854


 Score = 63.9 bits (34),  Expect = 2e-06
 Identities = 34/34 (100%), Gaps = 0/34 (0%)
 Strand=Plus/Minus

Query  156    AACTTTCAACAACGGATCTCTTGGCTCTCGCATC  189
              ||||||||||||||||||||||||||||||||||
Sbjct  14590  AACTTTCAACAACGGATCTCTTGGCTCTCGCATC  14557


 Score = 63.9 bits (34),  Expect = 2e-06
 Identities = 34/34 (100%), Gaps = 0/34 (0%)
 Strand=Plus/Minus

Query  156    AACTTTCAACAACGGATCTCTTGGCTCTCGCATC  189
              ||||||||||||||||||||||||||||||||||
Sbjct  24279  AACTTTCAACAACGGATCTCTTGGCTCTCGCATC  24246


>BHFW01000070.1 Pleurotus citrinopileatus HfpriPC05-1-Y1 DNA, unitig_108, whole 
genome shotgun sequence
Length=30116

 Score = 82.4 bits (44),  Expect = 4e-12
 Identities = 51/54 (94%), Gaps = 2/54 (4%)
 Strand=Plus/Minus

Query  1     CAAGGTTTCCGTAGGTGAACCTGCGGAAGGATCATTAGTGAATT-GCTCTTTGA  53
             ||||||||||||||||||||||||||||||||||||| |||||| ||| |||||
Sbjct  6788  CAAGGTTTCCGTAGGTGAACCTGCGGAAGGATCATTAATGAATTCGCT-TTTGA  6736


 Score = 82.4 bits (44),  Expect = 4e-12
 Identities = 51/54 (94%), Gaps = 2/54 (4%)
 Strand=Plus/Minus

Query  1      CAAGGTTTCCGTAGGTGAACCTGCGGAAGGATCATTAGTGAATT-GCTCTTTGA  53
              ||||||||||||||||||||||||||||||||||||| |||||| ||| |||||
Sbjct  16487  CAAGGTTTCCGTAGGTGAACCTGCGGAAGGATCATTAATGAATTCGCT-TTTGA  16435


 Score = 82.4 bits (44),  Expect = 4e-12
 Identities = 51/54 (94%), Gaps = 2/54 (4%)
 Strand=Plus/Minus

Query  1      CAAGGTTTCCGTAGGTGAACCTGCGGAAGGATCATTAGTGAATT-GCTCTTTGA  53
              ||||||||||||||||||||||||||||||||||||| |||||| ||| |||||
Sbjct  26164  CAAGGTTTCCGTAGGTGAACCTGCGGAAGGATCATTAATGAATTCGCT-TTTGA  26112


 Score = 63.9 bits (34),  Expect = 2e-06
 Identities = 34/34 (100%), Gaps = 0/34 (0%)
 Strand=Plus/Minus

Query  156   AACTTTCAACAACGGATCTCTTGGCTCTCGCATC  189
             ||||||||||||||||||||||||||||||||||
Sbjct  6538  AACTTTCAACAACGGATCTCTTGGCTCTCGCATC  6505


 Score = 63.9 bits (34),  Expect = 2e-06
 Identities = 34/34 (100%), Gaps = 0/34 (0%)
 Strand=Plus/Minus

Query  156    AACTTTCAACAACGGATCTCTTGGCTCTCGCATC  189
              ||||||||||||||||||||||||||||||||||
Sbjct  16236  AACTTTCAACAACGGATCTCTTGGCTCTCGCATC  16203


 Score = 63.9 bits (34),  Expect = 2e-06
 Identities = 34/34 (100%), Gaps = 0/34 (0%)
 Strand=Plus/Minus

Query  156    AACTTTCAACAACGGATCTCTTGGCTCTCGCATC  189
              ||||||||||||||||||||||||||||||||||
Sbjct  25916  AACTTTCAACAACGGATCTCTTGGCTCTCGCATC  25883


>BHFW01000058.1 Pleurotus citrinopileatus HfpriPC05-1-Y1 DNA, unitig_105, whole 
genome shotgun sequence
Length=34889

 Score = 82.4 bits (44),  Expect = 4e-12
 Identities = 51/54 (94%), Gaps = 2/54 (4%)
 Strand=Plus/Minus

Query  1     CAAGGTTTCCGTAGGTGAACCTGCGGAAGGATCATTAGTGAATT-GCTCTTTGA  53
             ||||||||||||||||||||||||||||||||||||| |||||| ||| |||||
Sbjct  1062  CAAGGTTTCCGTAGGTGAACCTGCGGAAGGATCATTAATGAATTCGCT-TTTGA  1010


 Score = 82.4 bits (44),  Expect = 4e-12
 Identities = 51/54 (94%), Gaps = 2/54 (4%)
 Strand=Plus/Minus

Query  1      CAAGGTTTCCGTAGGTGAACCTGCGGAAGGATCATTAGTGAATT-GCTCTTTGA  53
              ||||||||||||||||||||||||||||||||||||| |||||| ||| |||||
Sbjct  10779  CAAGGTTTCCGTAGGTGAACCTGCGGAAGGATCATTAATGAATTCGCT-TTTGA  10727


 Score = 82.4 bits (44),  Expect = 4e-12
 Identities = 51/54 (94%), Gaps = 2/54 (4%)
 Strand=Plus/Minus

Query  1      CAAGGTTTCCGTAGGTGAACCTGCGGAAGGATCATTAGTGAATT-GCTCTTTGA  53
              ||||||||||||||||||||||||||||||||||||| |||||| ||| |||||
Sbjct  20486  CAAGGTTTCCGTAGGTGAACCTGCGGAAGGATCATTAATGAATTCGCT-TTTGA  20434


 Score = 82.4 bits (44),  Expect = 4e-12
 Identities = 51/54 (94%), Gaps = 2/54 (4%)
 Strand=Plus/Minus

Query  1      CAAGGTTTCCGTAGGTGAACCTGCGGAAGGATCATTAGTGAATT-GCTCTTTGA  53
              ||||||||||||||||||||||||||||||||||||| |||||| ||| |||||
Sbjct  30190  CAAGGTTTCCGTAGGTGAACCTGCGGAAGGATCATTAATGAATTCGCT-TTTGA  30138


 Score = 63.9 bits (34),  Expect = 2e-06
 Identities = 34/34 (100%), Gaps = 0/34 (0%)
 Strand=Plus/Minus

Query  156  AACTTTCAACAACGGATCTCTTGGCTCTCGCATC  189
            ||||||||||||||||||||||||||||||||||
Sbjct  810  AACTTTCAACAACGGATCTCTTGGCTCTCGCATC  777


 Score = 63.9 bits (34),  Expect = 2e-06
 Identities = 34/34 (100%), Gaps = 0/34 (0%)
 Strand=Plus/Minus

Query  156    AACTTTCAACAACGGATCTCTTGGCTCTCGCATC  189
              ||||||||||||||||||||||||||||||||||
Sbjct  10527  AACTTTCAACAACGGATCTCTTGGCTCTCGCATC  10494


 Score = 63.9 bits (34),  Expect = 2e-06
 Identities = 34/34 (100%), Gaps = 0/34 (0%)
 Strand=Plus/Minus

Query  156    AACTTTCAACAACGGATCTCTTGGCTCTCGCATC  189
              ||||||||||||||||||||||||||||||||||
Sbjct  20234  AACTTTCAACAACGGATCTCTTGGCTCTCGCATC  20201


 Score = 63.9 bits (34),  Expect = 2e-06
 Identities = 34/34 (100%), Gaps = 0/34 (0%)
 Strand=Plus/Minus

Query  156    AACTTTCAACAACGGATCTCTTGGCTCTCGCATC  189
              ||||||||||||||||||||||||||||||||||
Sbjct  29941  AACTTTCAACAACGGATCTCTTGGCTCTCGCATC  29908


>BHFW01000053.1 Pleurotus citrinopileatus HfpriPC05-1-Y1 DNA, unitig_11, whole 
genome shotgun sequence
Length=2853238

 Score = 82.4 bits (44),  Expect = 4e-12
 Identities = 51/54 (94%), Gaps = 2/54 (4%)
 Strand=Plus/Minus

Query  1   CAAGGTTTCCGTAGGTGAACCTGCGGAAGGATCATTAGTGAATT-GCTCTTTGA  53
           ||||||||||||||||||||||||||||||||||||| |||||| ||| |||||
Sbjct  65  CAAGGTTTCCGTAGGTGAACCTGCGGAAGGATCATTAATGAATTCGCT-TTTGA  13


 Score = 82.4 bits (44),  Expect = 4e-12
 Identities = 51/54 (94%), Gaps = 2/54 (4%)
 Strand=Plus/Minus

Query  1     CAAGGTTTCCGTAGGTGAACCTGCGGAAGGATCATTAGTGAATT-GCTCTTTGA  53
             ||||||||||||||||||||||||||||||||||||| |||||| ||| |||||
Sbjct  8153  CAAGGTTTCCGTAGGTGAACCTGCGGAAGGATCATTAATGAATTCGCT-TTTGA  8101


 Score = 63.9 bits (34),  Expect = 2e-06
 Identities = 34/34 (100%), Gaps = 0/34 (0%)
 Strand=Plus/Minus

Query  156   AACTTTCAACAACGGATCTCTTGGCTCTCGCATC  189
             ||||||||||||||||||||||||||||||||||
Sbjct  7901  AACTTTCAACAACGGATCTCTTGGCTCTCGCATC  7868


>BHFW01000035.1 Pleurotus citrinopileatus HfpriPC05-1-Y1 DNA, unitig_160, whole 
genome shotgun sequence
Length=33403

 Score = 82.4 bits (44),  Expect = 4e-12
 Identities = 51/54 (94%), Gaps = 2/54 (4%)
 Strand=Plus/Minus

Query  1    CAAGGTTTCCGTAGGTGAACCTGCGGAAGGATCATTAGTGAATT-GCTCTTTGA  53
            ||||||||||||||||||||||||||||||||||||| |||||| ||| |||||
Sbjct  702  CAAGGTTTCCGTAGGTGAACCTGCGGAAGGATCATTAATGAATTCGCT-TTTGA  650


 Score = 82.4 bits (44),  Expect = 4e-12
 Identities = 51/54 (94%), Gaps = 2/54 (4%)
 Strand=Plus/Minus

Query  1      CAAGGTTTCCGTAGGTGAACCTGCGGAAGGATCATTAGTGAATT-GCTCTTTGA  53
              ||||||||||||||||||||||||||||||||||||| |||||| ||| |||||
Sbjct  10402  CAAGGTTTCCGTAGGTGAACCTGCGGAAGGATCATTAATGAATTCGCT-TTTGA  10350


 Score = 82.4 bits (44),  Expect = 4e-12
 Identities = 51/54 (94%), Gaps = 2/54 (4%)
 Strand=Plus/Minus

Query  1      CAAGGTTTCCGTAGGTGAACCTGCGGAAGGATCATTAGTGAATT-GCTCTTTGA  53
              ||||||||||||||||||||||||||||||||||||| |||||| ||| |||||
Sbjct  20111  CAAGGTTTCCGTAGGTGAACCTGCGGAAGGATCATTAATGAATTCGCT-TTTGA  20059


 Score = 82.4 bits (44),  Expect = 4e-12
 Identities = 51/54 (94%), Gaps = 2/54 (4%)
 Strand=Plus/Minus

Query  1      CAAGGTTTCCGTAGGTGAACCTGCGGAAGGATCATTAGTGAATT-GCTCTTTGA  53
              ||||||||||||||||||||||||||||||||||||| |||||| ||| |||||
Sbjct  29826  CAAGGTTTCCGTAGGTGAACCTGCGGAAGGATCATTAATGAATTCGCT-TTTGA  29774


 Score = 63.9 bits (34),  Expect = 2e-06
 Identities = 34/34 (100%), Gaps = 0/34 (0%)
 Strand=Plus/Minus

Query  156  AACTTTCAACAACGGATCTCTTGGCTCTCGCATC  189
            ||||||||||||||||||||||||||||||||||
Sbjct  448  AACTTTCAACAACGGATCTCTTGGCTCTCGCATC  415


 Score = 63.9 bits (34),  Expect = 2e-06
 Identities = 34/34 (100%), Gaps = 0/34 (0%)
 Strand=Plus/Minus

Query  156    AACTTTCAACAACGGATCTCTTGGCTCTCGCATC  189
              ||||||||||||||||||||||||||||||||||
Sbjct  10150  AACTTTCAACAACGGATCTCTTGGCTCTCGCATC  10117


 Score = 63.9 bits (34),  Expect = 2e-06
 Identities = 34/34 (100%), Gaps = 0/34 (0%)
 Strand=Plus/Minus

Query  156    AACTTTCAACAACGGATCTCTTGGCTCTCGCATC  189
              ||||||||||||||||||||||||||||||||||
Sbjct  19859  AACTTTCAACAACGGATCTCTTGGCTCTCGCATC  19826


 Score = 63.9 bits (34),  Expect = 2e-06
 Identities = 34/34 (100%), Gaps = 0/34 (0%)
 Strand=Plus/Minus

Query  156    AACTTTCAACAACGGATCTCTTGGCTCTCGCATC  189
              ||||||||||||||||||||||||||||||||||
Sbjct  29574  AACTTTCAACAACGGATCTCTTGGCTCTCGCATC  29541


>BHFW01000033.1 Pleurotus citrinopileatus HfpriPC05-1-Y1 DNA, unitig_112, whole 
genome shotgun sequence
Length=20975

 Score = 82.4 bits (44),  Expect = 4e-12
 Identities = 51/54 (94%), Gaps = 2/54 (4%)
 Strand=Plus/Minus

Query  1     CAAGGTTTCCGTAGGTGAACCTGCGGAAGGATCATTAGTGAATT-GCTCTTTGA  53
             ||||||||||||||||||||||||||||||||||||| |||||| ||| |||||
Sbjct  2114  CAAGGTTTCCGTAGGTGAACCTGCGGAAGGATCATTAATGAATTCGCT-TTTGA  2062


 Score = 82.4 bits (44),  Expect = 4e-12
 Identities = 51/54 (94%), Gaps = 2/54 (4%)
 Strand=Plus/Minus

Query  1      CAAGGTTTCCGTAGGTGAACCTGCGGAAGGATCATTAGTGAATT-GCTCTTTGA  53
              ||||||||||||||||||||||||||||||||||||| |||||| ||| |||||
Sbjct  11817  CAAGGTTTCCGTAGGTGAACCTGCGGAAGGATCATTAATGAATTCGCT-TTTGA  11765


 Score = 63.9 bits (34),  Expect = 2e-06
 Identities = 34/34 (100%), Gaps = 0/34 (0%)
 Strand=Plus/Minus

Query  156   AACTTTCAACAACGGATCTCTTGGCTCTCGCATC  189
             ||||||||||||||||||||||||||||||||||
Sbjct  1862  AACTTTCAACAACGGATCTCTTGGCTCTCGCATC  1829


 Score = 63.9 bits (34),  Expect = 2e-06
 Identities = 34/34 (100%), Gaps = 0/34 (0%)
 Strand=Plus/Minus

Query  156    AACTTTCAACAACGGATCTCTTGGCTCTCGCATC  189
              ||||||||||||||||||||||||||||||||||
Sbjct  11565  AACTTTCAACAACGGATCTCTTGGCTCTCGCATC  11532


>BHFW01000020.1 Pleurotus citrinopileatus HfpriPC05-1-Y1 DNA, unitig_106, whole 
genome shotgun sequence
Length=66617

 Score = 82.4 bits (44),  Expect = 4e-12
 Identities = 51/54 (94%), Gaps = 2/54 (4%)
 Strand=Plus/Minus

Query  1     CAAGGTTTCCGTAGGTGAACCTGCGGAAGGATCATTAGTGAATT-GCTCTTTGA  53
             ||||||||||||||||||||||||||||||||||||| |||||| ||| |||||
Sbjct  6615  CAAGGTTTCCGTAGGTGAACCTGCGGAAGGATCATTAATGAATTCGCT-TTTGA  6563


 Score = 82.4 bits (44),  Expect = 4e-12
 Identities = 51/54 (94%), Gaps = 2/54 (4%)
 Strand=Plus/Minus

Query  1      CAAGGTTTCCGTAGGTGAACCTGCGGAAGGATCATTAGTGAATT-GCTCTTTGA  53
              ||||||||||||||||||||||||||||||||||||| |||||| ||| |||||
Sbjct  16332  CAAGGTTTCCGTAGGTGAACCTGCGGAAGGATCATTAATGAATTCGCT-TTTGA  16280


 Score = 82.4 bits (44),  Expect = 4e-12
 Identities = 51/54 (94%), Gaps = 2/54 (4%)
 Strand=Plus/Minus

Query  1      CAAGGTTTCCGTAGGTGAACCTGCGGAAGGATCATTAGTGAATT-GCTCTTTGA  53
              ||||||||||||||||||||||||||||||||||||| |||||| ||| |||||
Sbjct  26049  CAAGGTTTCCGTAGGTGAACCTGCGGAAGGATCATTAATGAATTCGCT-TTTGA  25997


 Score = 82.4 bits (44),  Expect = 4e-12
 Identities = 51/54 (94%), Gaps = 2/54 (4%)
 Strand=Plus/Minus

Query  1      CAAGGTTTCCGTAGGTGAACCTGCGGAAGGATCATTAGTGAATT-GCTCTTTGA  53
              ||||||||||||||||||||||||||||||||||||| |||||| ||| |||||
Sbjct  35766  CAAGGTTTCCGTAGGTGAACCTGCGGAAGGATCATTAATGAATTCGCT-TTTGA  35714


 Score = 82.4 bits (44),  Expect = 4e-12
 Identities = 51/54 (94%), Gaps = 2/54 (4%)
 Strand=Plus/Minus

Query  1      CAAGGTTTCCGTAGGTGAACCTGCGGAAGGATCATTAGTGAATT-GCTCTTTGA  53
              ||||||||||||||||||||||||||||||||||||| |||||| ||| |||||
Sbjct  45483  CAAGGTTTCCGTAGGTGAACCTGCGGAAGGATCATTAATGAATTCGCT-TTTGA  45431


 Score = 82.4 bits (44),  Expect = 4e-12
 Identities = 51/54 (94%), Gaps = 2/54 (4%)
 Strand=Plus/Minus

Query  1      CAAGGTTTCCGTAGGTGAACCTGCGGAAGGATCATTAGTGAATT-GCTCTTTGA  53
              ||||||||||||||||||||||||||||||||||||| |||||| ||| |||||
Sbjct  55200  CAAGGTTTCCGTAGGTGAACCTGCGGAAGGATCATTAATGAATTCGCT-TTTGA  55148


 Score = 82.4 bits (44),  Expect = 4e-12
 Identities = 51/54 (94%), Gaps = 2/54 (4%)
 Strand=Plus/Minus

Query  1      CAAGGTTTCCGTAGGTGAACCTGCGGAAGGATCATTAGTGAATT-GCTCTTTGA  53
              ||||||||||||||||||||||||||||||||||||| |||||| ||| |||||
Sbjct  64917  CAAGGTTTCCGTAGGTGAACCTGCGGAAGGATCATTAATGAATTCGCT-TTTGA  64865


 Score = 63.9 bits (34),  Expect = 2e-06
 Identities = 34/34 (100%), Gaps = 0/34 (0%)
 Strand=Plus/Minus

Query  156   AACTTTCAACAACGGATCTCTTGGCTCTCGCATC  189
             ||||||||||||||||||||||||||||||||||
Sbjct  6363  AACTTTCAACAACGGATCTCTTGGCTCTCGCATC  6330


 Score = 63.9 bits (34),  Expect = 2e-06
 Identities = 34/34 (100%), Gaps = 0/34 (0%)
 Strand=Plus/Minus

Query  156    AACTTTCAACAACGGATCTCTTGGCTCTCGCATC  189
              ||||||||||||||||||||||||||||||||||
Sbjct  16080  AACTTTCAACAACGGATCTCTTGGCTCTCGCATC  16047


 Score = 63.9 bits (34),  Expect = 2e-06
 Identities = 34/34 (100%), Gaps = 0/34 (0%)
 Strand=Plus/Minus

Query  156    AACTTTCAACAACGGATCTCTTGGCTCTCGCATC  189
              ||||||||||||||||||||||||||||||||||
Sbjct  25797  AACTTTCAACAACGGATCTCTTGGCTCTCGCATC  25764


 Score = 63.9 bits (34),  Expect = 2e-06
 Identities = 34/34 (100%), Gaps = 0/34 (0%)
 Strand=Plus/Minus

Query  156    AACTTTCAACAACGGATCTCTTGGCTCTCGCATC  189
              ||||||||||||||||||||||||||||||||||
Sbjct  35514  AACTTTCAACAACGGATCTCTTGGCTCTCGCATC  35481


 Score = 63.9 bits (34),  Expect = 2e-06
 Identities = 34/34 (100%), Gaps = 0/34 (0%)
 Strand=Plus/Minus

Query  156    AACTTTCAACAACGGATCTCTTGGCTCTCGCATC  189
              ||||||||||||||||||||||||||||||||||
Sbjct  45231  AACTTTCAACAACGGATCTCTTGGCTCTCGCATC  45198


 Score = 63.9 bits (34),  Expect = 2e-06
 Identities = 34/34 (100%), Gaps = 0/34 (0%)
 Strand=Plus/Minus

Query  156    AACTTTCAACAACGGATCTCTTGGCTCTCGCATC  189
              ||||||||||||||||||||||||||||||||||
Sbjct  54948  AACTTTCAACAACGGATCTCTTGGCTCTCGCATC  54915


 Score = 63.9 bits (34),  Expect = 2e-06
 Identities = 34/34 (100%), Gaps = 0/34 (0%)
 Strand=Plus/Minus

Query  156    AACTTTCAACAACGGATCTCTTGGCTCTCGCATC  189
              ||||||||||||||||||||||||||||||||||
Sbjct  64665  AACTTTCAACAACGGATCTCTTGGCTCTCGCATC  64632


>BHFW01000006.1 Pleurotus citrinopileatus HfpriPC05-1-Y1 DNA, unitig_107, whole 
genome shotgun sequence
Length=34514

 Score = 82.4 bits (44),  Expect = 4e-12
 Identities = 51/54 (94%), Gaps = 2/54 (4%)
 Strand=Plus/Minus

Query  1      CAAGGTTTCCGTAGGTGAACCTGCGGAAGGATCATTAGTGAATT-GCTCTTTGA  53
              ||||||||||||||||||||||||||||||||||||| |||||| ||| |||||
Sbjct  17693  CAAGGTTTCCGTAGGTGAACCTGCGGAAGGATCATTAATGAATTCGCT-TTTGA  17641


 Score = 76.8 bits (41),  Expect = 2e-10
 Identities = 50/54 (93%), Gaps = 2/54 (4%)
 Strand=Plus/Minus

Query  1      CAAGGTTTCCGTAGGTGAACCTGCGGAA-GGATCATTAGTGAATTGCTCTTTGA  53
              |||||||||||||||||||||||||||| ||||||||| |||||| | ||||||
Sbjct  27354  CAAGGTTTCCGTAGGTGAACCTGCGGAAAGGATCATTAATGAATT-CGCTTTGA  27302


 Score = 63.9 bits (34),  Expect = 2e-06
 Identities = 34/34 (100%), Gaps = 0/34 (0%)
 Strand=Plus/Minus

Query  156   AACTTTCAACAACGGATCTCTTGGCTCTCGCATC  189
             ||||||||||||||||||||||||||||||||||
Sbjct  7740  AACTTTCAACAACGGATCTCTTGGCTCTCGCATC  7707


 Score = 63.9 bits (34),  Expect = 2e-06
 Identities = 34/34 (100%), Gaps = 0/34 (0%)
 Strand=Plus/Minus

Query  156    AACTTTCAACAACGGATCTCTTGGCTCTCGCATC  189
              ||||||||||||||||||||||||||||||||||
Sbjct  17441  AACTTTCAACAACGGATCTCTTGGCTCTCGCATC  17408


 Score = 63.9 bits (34),  Expect = 2e-06
 Identities = 34/34 (100%), Gaps = 0/34 (0%)
 Strand=Plus/Minus

Query  156    AACTTTCAACAACGGATCTCTTGGCTCTCGCATC  189
              ||||||||||||||||||||||||||||||||||
Sbjct  27104  AACTTTCAACAACGGATCTCTTGGCTCTCGCATC  27071


>FMWQ01000056.1 Microbotryum saponariae genome assembly, contig: MvSof-1269-A2-R1_Chr4-1, 
whole genome shotgun sequence
Length=651083

 Score = 82.4 bits (44),  Expect = 4e-12
 Identities = 44/44 (100%), Gaps = 0/44 (0%)
 Strand=Plus/Minus

Query  1     CAAGGTTTCCGTAGGTGAACCTGCGGAAGGATCATTAGTGAATT  44
             ||||||||||||||||||||||||||||||||||||||||||||
Sbjct  6968  CAAGGTTTCCGTAGGTGAACCTGCGGAAGGATCATTAGTGAATT  6925


 Score = 82.4 bits (44),  Expect = 4e-12
 Identities = 44/44 (100%), Gaps = 0/44 (0%)
 Strand=Plus/Minus

Query  1      CAAGGTTTCCGTAGGTGAACCTGCGGAAGGATCATTAGTGAATT  44
              ||||||||||||||||||||||||||||||||||||||||||||
Sbjct  17796  CAAGGTTTCCGTAGGTGAACCTGCGGAAGGATCATTAGTGAATT  17753


 Score = 82.4 bits (44),  Expect = 4e-12
 Identities = 44/44 (100%), Gaps = 0/44 (0%)
 Strand=Plus/Minus

Query  1      CAAGGTTTCCGTAGGTGAACCTGCGGAAGGATCATTAGTGAATT  44
              ||||||||||||||||||||||||||||||||||||||||||||
Sbjct  28623  CAAGGTTTCCGTAGGTGAACCTGCGGAAGGATCATTAGTGAATT  28580


 Score = 82.4 bits (44),  Expect = 4e-12
 Identities = 44/44 (100%), Gaps = 0/44 (0%)
 Strand=Plus/Minus

Query  1      CAAGGTTTCCGTAGGTGAACCTGCGGAAGGATCATTAGTGAATT  44
              ||||||||||||||||||||||||||||||||||||||||||||
Sbjct  39446  CAAGGTTTCCGTAGGTGAACCTGCGGAAGGATCATTAGTGAATT  39403


 Score = 82.4 bits (44),  Expect = 4e-12
 Identities = 44/44 (100%), Gaps = 0/44 (0%)
 Strand=Plus/Minus

Query  1      CAAGGTTTCCGTAGGTGAACCTGCGGAAGGATCATTAGTGAATT  44
              ||||||||||||||||||||||||||||||||||||||||||||
Sbjct  50266  CAAGGTTTCCGTAGGTGAACCTGCGGAAGGATCATTAGTGAATT  50223


 Score = 82.4 bits (44),  Expect = 4e-12
 Identities = 44/44 (100%), Gaps = 0/44 (0%)
 Strand=Plus/Minus

Query  1      CAAGGTTTCCGTAGGTGAACCTGCGGAAGGATCATTAGTGAATT  44
              ||||||||||||||||||||||||||||||||||||||||||||
Sbjct  61100  CAAGGTTTCCGTAGGTGAACCTGCGGAAGGATCATTAGTGAATT  61057


 Score = 82.4 bits (44),  Expect = 4e-12
 Identities = 44/44 (100%), Gaps = 0/44 (0%)
 Strand=Plus/Minus

Query  1      CAAGGTTTCCGTAGGTGAACCTGCGGAAGGATCATTAGTGAATT  44
              ||||||||||||||||||||||||||||||||||||||||||||
Sbjct  71926  CAAGGTTTCCGTAGGTGAACCTGCGGAAGGATCATTAGTGAATT  71883


 Score = 82.4 bits (44),  Expect = 4e-12
 Identities = 44/44 (100%), Gaps = 0/44 (0%)
 Strand=Plus/Minus

Query  1      CAAGGTTTCCGTAGGTGAACCTGCGGAAGGATCATTAGTGAATT  44
              ||||||||||||||||||||||||||||||||||||||||||||
Sbjct  82756  CAAGGTTTCCGTAGGTGAACCTGCGGAAGGATCATTAGTGAATT  82713


 Score = 75.0 bits (40),  Expect = 7e-10
 Identities = 45/47 (96%), Gaps = 1/47 (2%)
 Strand=Plus/Minus

Query  144   TATAAC-AAAAATAACTTTCAACAACGGATCTCTTGGCTCTCGCATC  189
             |||||| ||||| ||||||||||||||||||||||||||||||||||
Sbjct  6766  TATAACAAAAAAAAACTTTCAACAACGGATCTCTTGGCTCTCGCATC  6720


 Score = 75.0 bits (40),  Expect = 7e-10
 Identities = 45/47 (96%), Gaps = 1/47 (2%)
 Strand=Plus/Minus

Query  144    TATAAC-AAAAATAACTTTCAACAACGGATCTCTTGGCTCTCGCATC  189
              |||||| ||||| ||||||||||||||||||||||||||||||||||
Sbjct  17593  TATAACAAAAAAAAACTTTCAACAACGGATCTCTTGGCTCTCGCATC  17547


 Score = 75.0 bits (40),  Expect = 7e-10
 Identities = 45/47 (96%), Gaps = 1/47 (2%)
 Strand=Plus/Minus

Query  144    TATAAC-AAAAATAACTTTCAACAACGGATCTCTTGGCTCTCGCATC  189
              |||||| ||||| ||||||||||||||||||||||||||||||||||
Sbjct  28421  TATAACAAAAAAAAACTTTCAACAACGGATCTCTTGGCTCTCGCATC  28375


 Score = 75.0 bits (40),  Expect = 7e-10
 Identities = 45/47 (96%), Gaps = 1/47 (2%)
 Strand=Plus/Minus

Query  144    TATAAC-AAAAATAACTTTCAACAACGGATCTCTTGGCTCTCGCATC  189
              |||||| ||||| ||||||||||||||||||||||||||||||||||
Sbjct  39243  TATAACAAAAAAAAACTTTCAACAACGGATCTCTTGGCTCTCGCATC  39197


 Score = 75.0 bits (40),  Expect = 7e-10
 Identities = 45/47 (96%), Gaps = 1/47 (2%)
 Strand=Plus/Minus

Query  144    TATAAC-AAAAATAACTTTCAACAACGGATCTCTTGGCTCTCGCATC  189
              |||||| ||||| ||||||||||||||||||||||||||||||||||
Sbjct  50060  TATAACAAAAAAAAACTTTCAACAACGGATCTCTTGGCTCTCGCATC  50014


 Score = 75.0 bits (40),  Expect = 7e-10
 Identities = 45/47 (96%), Gaps = 1/47 (2%)
 Strand=Plus/Minus

Query  144    TATAAC-AAAAATAACTTTCAACAACGGATCTCTTGGCTCTCGCATC  189
              |||||| ||||| ||||||||||||||||||||||||||||||||||
Sbjct  60898  TATAACAAAAAAAAACTTTCAACAACGGATCTCTTGGCTCTCGCATC  60852


 Score = 75.0 bits (40),  Expect = 7e-10
 Identities = 45/47 (96%), Gaps = 1/47 (2%)
 Strand=Plus/Minus

Query  144    TATAAC-AAAAATAACTTTCAACAACGGATCTCTTGGCTCTCGCATC  189
              |||||| ||||| ||||||||||||||||||||||||||||||||||
Sbjct  71724  TATAACAAAAAAAAACTTTCAACAACGGATCTCTTGGCTCTCGCATC  71678


 Score = 75.0 bits (40),  Expect = 7e-10
 Identities = 45/47 (96%), Gaps = 1/47 (2%)
 Strand=Plus/Minus

Query  144    TATAAC-AAAAATAACTTTCAACAACGGATCTCTTGGCTCTCGCATC  189
              |||||| ||||| ||||||||||||||||||||||||||||||||||
Sbjct  82553  TATAACAAAAAAAAACTTTCAACAACGGATCTCTTGGCTCTCGCATC  82507


>KQ474094.1 Rhodotorula graminis WP1 unplaced genomic scaffold RHOBAscaffold_22, 
whole genome shotgun sequence
Length=154783

 Score = 80.5 bits (43),  Expect = 2e-11
 Identities = 43/43 (100%), Gaps = 0/43 (0%)
 Strand=Plus/Plus

Query  1      CAAGGTTTCCGTAGGTGAACCTGCGGAAGGATCATTAGTGAAT  43
              |||||||||||||||||||||||||||||||||||||||||||
Sbjct  81943  CAAGGTTTCCGTAGGTGAACCTGCGGAAGGATCATTAGTGAAT  81985


 Score = 80.5 bits (43),  Expect = 2e-11
 Identities = 43/43 (100%), Gaps = 0/43 (0%)
 Strand=Plus/Plus

Query  1      CAAGGTTTCCGTAGGTGAACCTGCGGAAGGATCATTAGTGAAT  43
              |||||||||||||||||||||||||||||||||||||||||||
Sbjct  90548  CAAGGTTTCCGTAGGTGAACCTGCGGAAGGATCATTAGTGAAT  90590


 Score = 80.5 bits (43),  Expect = 2e-11
 Identities = 43/43 (100%), Gaps = 0/43 (0%)
 Strand=Plus/Plus

Query  1       CAAGGTTTCCGTAGGTGAACCTGCGGAAGGATCATTAGTGAAT  43
               |||||||||||||||||||||||||||||||||||||||||||
Sbjct  107762  CAAGGTTTCCGTAGGTGAACCTGCGGAAGGATCATTAGTGAAT  107804


 Score = 80.5 bits (43),  Expect = 2e-11
 Identities = 43/43 (100%), Gaps = 0/43 (0%)
 Strand=Plus/Plus

Query  1       CAAGGTTTCCGTAGGTGAACCTGCGGAAGGATCATTAGTGAAT  43
               |||||||||||||||||||||||||||||||||||||||||||
Sbjct  116375  CAAGGTTTCCGTAGGTGAACCTGCGGAAGGATCATTAGTGAAT  116417


 Score = 80.5 bits (43),  Expect = 2e-11
 Identities = 43/43 (100%), Gaps = 0/43 (0%)
 Strand=Plus/Plus

Query  1       CAAGGTTTCCGTAGGTGAACCTGCGGAAGGATCATTAGTGAAT  43
               |||||||||||||||||||||||||||||||||||||||||||
Sbjct  133590  CAAGGTTTCCGTAGGTGAACCTGCGGAAGGATCATTAGTGAAT  133632


 Score = 80.5 bits (43),  Expect = 2e-11
 Identities = 43/43 (100%), Gaps = 0/43 (0%)
 Strand=Plus/Plus

Query  1       CAAGGTTTCCGTAGGTGAACCTGCGGAAGGATCATTAGTGAAT  43
               |||||||||||||||||||||||||||||||||||||||||||
Sbjct  142201  CAAGGTTTCCGTAGGTGAACCTGCGGAAGGATCATTAGTGAAT  142243


 Score = 80.5 bits (43),  Expect = 2e-11
 Identities = 43/43 (100%), Gaps = 0/43 (0%)
 Strand=Plus/Plus

Query  1       CAAGGTTTCCGTAGGTGAACCTGCGGAAGGATCATTAGTGAAT  43
               |||||||||||||||||||||||||||||||||||||||||||
Sbjct  150815  CAAGGTTTCCGTAGGTGAACCTGCGGAAGGATCATTAGTGAAT  150857


 Score = 76.8 bits (41),  Expect = 2e-10
 Identities = 45/47 (96%), Gaps = 0/47 (0%)
 Strand=Plus/Plus

Query  143    TTATAACAAAAATAACTTTCAACAACGGATCTCTTGGCTCTCGCATC  189
              |||||||||| | ||||||||||||||||||||||||||||||||||
Sbjct  73571  TTATAACAAACAAAACTTTCAACAACGGATCTCTTGGCTCTCGCATC  73617


 Score = 76.8 bits (41),  Expect = 2e-10
 Identities = 46/48 (96%), Gaps = 1/48 (2%)
 Strand=Plus/Plus

Query  143    TTATAACAAAA-ATAACTTTCAACAACGGATCTCTTGGCTCTCGCATC  189
              ||||||||||| | ||||||||||||||||||||||||||||||||||
Sbjct  82119  TTATAACAAAACAAAACTTTCAACAACGGATCTCTTGGCTCTCGCATC  82166


 Score = 76.8 bits (41),  Expect = 2e-10
 Identities = 46/48 (96%), Gaps = 1/48 (2%)
 Strand=Plus/Plus

Query  143    TTATAACAAAA-ATAACTTTCAACAACGGATCTCTTGGCTCTCGCATC  189
              ||||||||||| | ||||||||||||||||||||||||||||||||||
Sbjct  90724  TTATAACAAAACAAAACTTTCAACAACGGATCTCTTGGCTCTCGCATC  90771


 Score = 76.8 bits (41),  Expect = 2e-10
 Identities = 46/48 (96%), Gaps = 1/48 (2%)
 Strand=Plus/Plus

Query  143    TTATAACAAAA-ATAACTTTCAACAACGGATCTCTTGGCTCTCGCATC  189
              ||||||||||| | ||||||||||||||||||||||||||||||||||
Sbjct  99333  TTATAACAAAACAAAACTTTCAACAACGGATCTCTTGGCTCTCGCATC  99380


 Score = 76.8 bits (41),  Expect = 2e-10
 Identities = 46/48 (96%), Gaps = 1/48 (2%)
 Strand=Plus/Plus

Query  143     TTATAACAAAA-ATAACTTTCAACAACGGATCTCTTGGCTCTCGCATC  189
               ||||||||||| | ||||||||||||||||||||||||||||||||||
Sbjct  107938  TTATAACAAAACAAAACTTTCAACAACGGATCTCTTGGCTCTCGCATC  107985


 Score = 76.8 bits (41),  Expect = 2e-10
 Identities = 46/48 (96%), Gaps = 1/48 (2%)
 Strand=Plus/Plus

Query  143     TTATAACAAAA-ATAACTTTCAACAACGGATCTCTTGGCTCTCGCATC  189
               ||||||||||| | ||||||||||||||||||||||||||||||||||
Sbjct  116551  TTATAACAAAACAAAACTTTCAACAACGGATCTCTTGGCTCTCGCATC  116598


 Score = 76.8 bits (41),  Expect = 2e-10
 Identities = 46/48 (96%), Gaps = 1/48 (2%)
 Strand=Plus/Plus

Query  143     TTATAACAAAA-ATAACTTTCAACAACGGATCTCTTGGCTCTCGCATC  189
               ||||||||||| | ||||||||||||||||||||||||||||||||||
Sbjct  125154  TTATAACAAAACAAAACTTTCAACAACGGATCTCTTGGCTCTCGCATC  125201


 Score = 76.8 bits (41),  Expect = 2e-10
 Identities = 46/48 (96%), Gaps = 1/48 (2%)
 Strand=Plus/Plus

Query  143     TTATAACAAAA-ATAACTTTCAACAACGGATCTCTTGGCTCTCGCATC  189
               ||||||||||| | ||||||||||||||||||||||||||||||||||
Sbjct  133766  TTATAACAAAACAAAACTTTCAACAACGGATCTCTTGGCTCTCGCATC  133813


 Score = 76.8 bits (41),  Expect = 2e-10
 Identities = 46/48 (96%), Gaps = 1/48 (2%)
 Strand=Plus/Plus

Query  143     TTATAACAAAA-ATAACTTTCAACAACGGATCTCTTGGCTCTCGCATC  189
               ||||||||||| | ||||||||||||||||||||||||||||||||||
Sbjct  142377  TTATAACAAAACAAAACTTTCAACAACGGATCTCTTGGCTCTCGCATC  142424


 Score = 76.8 bits (41),  Expect = 2e-10
 Identities = 46/48 (96%), Gaps = 1/48 (2%)
 Strand=Plus/Plus

Query  143     TTATAACAAAA-ATAACTTTCAACAACGGATCTCTTGGCTCTCGCATC  189
               ||||||||||| | ||||||||||||||||||||||||||||||||||
Sbjct  150991  TTATAACAAAACAAAACTTTCAACAACGGATCTCTTGGCTCTCGCATC  151038


 Score = 73.1 bits (39),  Expect = 3e-09
 Identities = 42/43 (98%), Gaps = 1/43 (2%)
 Strand=Plus/Plus

Query  1      CAAGGTTTCCGTAGGTGAACCTGCGGAAGGATCATTAGTGAAT  43
              ||||||||||||| |||||||||||||||||||||||||||||
Sbjct  99158  CAAGGTTTCCGTA-GTGAACCTGCGGAAGGATCATTAGTGAAT  99199


>SJRY01000318.1 Macrocybe gigantea strain wHADPI064398-61 scaffold00000801, whole 
genome shotgun sequence
Length=31943

 Score = 80.5 bits (43),  Expect = 2e-11
 Identities = 43/43 (100%), Gaps = 0/43 (0%)
 Strand=Plus/Minus

Query  1     CAAGGTTTCCGTAGGTGAACCTGCGGAAGGATCATTAGTGAAT  43
             |||||||||||||||||||||||||||||||||||||||||||
Sbjct  7182  CAAGGTTTCCGTAGGTGAACCTGCGGAAGGATCATTAGTGAAT  7140


 Score = 63.9 bits (34),  Expect = 2e-06
 Identities = 34/34 (100%), Gaps = 0/34 (0%)
 Strand=Plus/Minus

Query  156   AACTTTCAACAACGGATCTCTTGGCTCTCGCATC  189
             ||||||||||||||||||||||||||||||||||
Sbjct  6922  AACTTTCAACAACGGATCTCTTGGCTCTCGCATC  6889


>SJRY01000317.1 Macrocybe gigantea strain wHADPI064398-61 scaffold00000800, whole 
genome shotgun sequence
Length=38859

 Score = 80.5 bits (43),  Expect = 2e-11
 Identities = 43/43 (100%), Gaps = 0/43 (0%)
 Strand=Plus/Minus

Query  1    CAAGGTTTCCGTAGGTGAACCTGCGGAAGGATCATTAGTGAAT  43
            |||||||||||||||||||||||||||||||||||||||||||
Sbjct  978  CAAGGTTTCCGTAGGTGAACCTGCGGAAGGATCATTAGTGAAT  936


 Score = 80.5 bits (43),  Expect = 2e-11
 Identities = 43/43 (100%), Gaps = 0/43 (0%)
 Strand=Plus/Minus

Query  1     CAAGGTTTCCGTAGGTGAACCTGCGGAAGGATCATTAGTGAAT  43
             |||||||||||||||||||||||||||||||||||||||||||
Sbjct  9307  CAAGGTTTCCGTAGGTGAACCTGCGGAAGGATCATTAGTGAAT  9265


 Score = 80.5 bits (43),  Expect = 2e-11
 Identities = 43/43 (100%), Gaps = 0/43 (0%)
 Strand=Plus/Minus

Query  1      CAAGGTTTCCGTAGGTGAACCTGCGGAAGGATCATTAGTGAAT  43
              |||||||||||||||||||||||||||||||||||||||||||
Sbjct  17631  CAAGGTTTCCGTAGGTGAACCTGCGGAAGGATCATTAGTGAAT  17589


 Score = 80.5 bits (43),  Expect = 2e-11
 Identities = 43/43 (100%), Gaps = 0/43 (0%)
 Strand=Plus/Minus

Query  1      CAAGGTTTCCGTAGGTGAACCTGCGGAAGGATCATTAGTGAAT  43
              |||||||||||||||||||||||||||||||||||||||||||
Sbjct  25959  CAAGGTTTCCGTAGGTGAACCTGCGGAAGGATCATTAGTGAAT  25917


 Score = 80.5 bits (43),  Expect = 2e-11
 Identities = 43/43 (100%), Gaps = 0/43 (0%)
 Strand=Plus/Minus

Query  1      CAAGGTTTCCGTAGGTGAACCTGCGGAAGGATCATTAGTGAAT  43
              |||||||||||||||||||||||||||||||||||||||||||
Sbjct  34287  CAAGGTTTCCGTAGGTGAACCTGCGGAAGGATCATTAGTGAAT  34245


 Score = 63.9 bits (34),  Expect = 2e-06
 Identities = 34/34 (100%), Gaps = 0/34 (0%)
 Strand=Plus/Minus

Query  156  AACTTTCAACAACGGATCTCTTGGCTCTCGCATC  189
            ||||||||||||||||||||||||||||||||||
Sbjct  718  AACTTTCAACAACGGATCTCTTGGCTCTCGCATC  685


 Score = 63.9 bits (34),  Expect = 2e-06
 Identities = 34/34 (100%), Gaps = 0/34 (0%)
 Strand=Plus/Minus

Query  156   AACTTTCAACAACGGATCTCTTGGCTCTCGCATC  189
             ||||||||||||||||||||||||||||||||||
Sbjct  9047  AACTTTCAACAACGGATCTCTTGGCTCTCGCATC  9014


 Score = 63.9 bits (34),  Expect = 2e-06
 Identities = 34/34 (100%), Gaps = 0/34 (0%)
 Strand=Plus/Minus

Query  156    AACTTTCAACAACGGATCTCTTGGCTCTCGCATC  189
              ||||||||||||||||||||||||||||||||||
Sbjct  17371  AACTTTCAACAACGGATCTCTTGGCTCTCGCATC  17338


 Score = 63.9 bits (34),  Expect = 2e-06
 Identities = 34/34 (100%), Gaps = 0/34 (0%)
 Strand=Plus/Minus

Query  156    AACTTTCAACAACGGATCTCTTGGCTCTCGCATC  189
              ||||||||||||||||||||||||||||||||||
Sbjct  25699  AACTTTCAACAACGGATCTCTTGGCTCTCGCATC  25666


 Score = 63.9 bits (34),  Expect = 2e-06
 Identities = 34/34 (100%), Gaps = 0/34 (0%)
 Strand=Plus/Minus

Query  156    AACTTTCAACAACGGATCTCTTGGCTCTCGCATC  189
              ||||||||||||||||||||||||||||||||||
Sbjct  34027  AACTTTCAACAACGGATCTCTTGGCTCTCGCATC  33994


>SJRY01000200.1 Macrocybe gigantea strain wHADPI064398-61 scaffold00000436, whole 
genome shotgun sequence
Length=30612

 Score = 80.5 bits (43),  Expect = 2e-11
 Identities = 43/43 (100%), Gaps = 0/43 (0%)
 Strand=Plus/Minus

Query  1     CAAGGTTTCCGTAGGTGAACCTGCGGAAGGATCATTAGTGAAT  43
             |||||||||||||||||||||||||||||||||||||||||||
Sbjct  7250  CAAGGTTTCCGTAGGTGAACCTGCGGAAGGATCATTAGTGAAT  7208


 Score = 80.5 bits (43),  Expect = 2e-11
 Identities = 43/43 (100%), Gaps = 0/43 (0%)
 Strand=Plus/Minus

Query  1      CAAGGTTTCCGTAGGTGAACCTGCGGAAGGATCATTAGTGAAT  43
              |||||||||||||||||||||||||||||||||||||||||||
Sbjct  18794  CAAGGTTTCCGTAGGTGAACCTGCGGAAGGATCATTAGTGAAT  18752


 Score = 63.9 bits (34),  Expect = 2e-06
 Identities = 34/34 (100%), Gaps = 0/34 (0%)
 Strand=Plus/Minus

Query  156   AACTTTCAACAACGGATCTCTTGGCTCTCGCATC  189
             ||||||||||||||||||||||||||||||||||
Sbjct  6992  AACTTTCAACAACGGATCTCTTGGCTCTCGCATC  6959


 Score = 63.9 bits (34),  Expect = 2e-06
 Identities = 34/34 (100%), Gaps = 0/34 (0%)
 Strand=Plus/Minus

Query  156    AACTTTCAACAACGGATCTCTTGGCTCTCGCATC  189
              ||||||||||||||||||||||||||||||||||
Sbjct  18534  AACTTTCAACAACGGATCTCTTGGCTCTCGCATC  18501


>MWVB01000024.1 Leucosporidium scottii strain PYCC 4405 NODE_24_length_291645_cov_219.065_ID_47, 
whole genome shotgun sequence
Length=291640

 Score = 80.5 bits (43),  Expect = 2e-11
 Identities = 43/43 (100%), Gaps = 0/43 (0%)
 Strand=Plus/Minus

Query  1      CAAGGTTTCCGTAGGTGAACCTGCGGAAGGATCATTAGTGAAT  43
              |||||||||||||||||||||||||||||||||||||||||||
Sbjct  74556  CAAGGTTTCCGTAGGTGAACCTGCGGAAGGATCATTAGTGAAT  74514


 Score = 80.5 bits (43),  Expect = 2e-11
 Identities = 43/43 (100%), Gaps = 0/43 (0%)
 Strand=Plus/Minus

Query  1      CAAGGTTTCCGTAGGTGAACCTGCGGAAGGATCATTAGTGAAT  43
              |||||||||||||||||||||||||||||||||||||||||||
Sbjct  83370  CAAGGTTTCCGTAGGTGAACCTGCGGAAGGATCATTAGTGAAT  83328


>CDLV01000017.1 Microbotryum violaceum p1A1 Lamole genome assembly MvSlA1A2r3c, 
contig MvSlA1A2r3c_S13, whole genome shotgun sequence
Length=747096

 Score = 80.5 bits (43),  Expect = 2e-11
 Identities = 43/43 (100%), Gaps = 0/43 (0%)
 Strand=Plus/Minus

Query  1     CAAGGTTTCCGTAGGTGAACCTGCGGAAGGATCATTAGTGAAT  43
             |||||||||||||||||||||||||||||||||||||||||||
Sbjct  2195  CAAGGTTTCCGTAGGTGAACCTGCGGAAGGATCATTAGTGAAT  2153


 Score = 73.1 bits (39),  Expect = 3e-09
 Identities = 43/45 (96%), Gaps = 0/45 (0%)
 Strand=Plus/Minus

Query  145   ATAACAAAAATAACTTTCAACAACGGATCTCTTGGCTCTCGCATC  189
             ||||| |||| ||||||||||||||||||||||||||||||||||
Sbjct  1992  ATAACCAAAAAAACTTTCAACAACGGATCTCTTGGCTCTCGCATC  1948


>QPIF01000122.1 Microbotryum silenes-dioicae strain 1303 MvSdioicae-1303-FR02-T-N202-PbcR_C123, 
whole genome shotgun sequence
Length=11414

 Score = 80.5 bits (43),  Expect = 2e-11
 Identities = 43/43 (100%), Gaps = 0/43 (0%)
 Strand=Plus/Plus

Query  1     CAAGGTTTCCGTAGGTGAACCTGCGGAAGGATCATTAGTGAAT  43
             |||||||||||||||||||||||||||||||||||||||||||
Sbjct  3955  CAAGGTTTCCGTAGGTGAACCTGCGGAAGGATCATTAGTGAAT  3997


 Score = 69.4 bits (37),  Expect = 3e-08
 Identities = 44/47 (94%), Gaps = 2/47 (4%)
 Strand=Plus/Plus

Query  145   ATAA-C-AAAAATAACTTTCAACAACGGATCTCTTGGCTCTCGCATC  189
             |||| | ||||| ||||||||||||||||||||||||||||||||||
Sbjct  4158  ATAACCAAAAAAAAACTTTCAACAACGGATCTCTTGGCTCTCGCATC  4204


>QPIF01000094.1 Microbotryum silenes-dioicae strain 1303 MvSdioicae-1303-FR02-T-N202-PbcR_C094, 
whole genome shotgun sequence
Length=21855

 Score = 80.5 bits (43),  Expect = 2e-11
 Identities = 43/43 (100%), Gaps = 0/43 (0%)
 Strand=Plus/Plus

Query  1     CAAGGTTTCCGTAGGTGAACCTGCGGAAGGATCATTAGTGAAT  43
             |||||||||||||||||||||||||||||||||||||||||||
Sbjct  2083  CAAGGTTTCCGTAGGTGAACCTGCGGAAGGATCATTAGTGAAT  2125


 Score = 80.5 bits (43),  Expect = 2e-11
 Identities = 43/43 (100%), Gaps = 0/43 (0%)
 Strand=Plus/Plus

Query  1      CAAGGTTTCCGTAGGTGAACCTGCGGAAGGATCATTAGTGAAT  43
              |||||||||||||||||||||||||||||||||||||||||||
Sbjct  12421  CAAGGTTTCCGTAGGTGAACCTGCGGAAGGATCATTAGTGAAT  12463


 Score = 69.4 bits (37),  Expect = 3e-08
 Identities = 44/47 (94%), Gaps = 2/47 (4%)
 Strand=Plus/Plus

Query  145   ATAA-C-AAAAATAACTTTCAACAACGGATCTCTTGGCTCTCGCATC  189
             |||| | ||||| ||||||||||||||||||||||||||||||||||
Sbjct  2286  ATAACCAAAAAAAAACTTTCAACAACGGATCTCTTGGCTCTCGCATC  2332


 Score = 69.4 bits (37),  Expect = 3e-08
 Identities = 44/47 (94%), Gaps = 2/47 (4%)
 Strand=Plus/Plus

Query  145    ATAA-C-AAAAATAACTTTCAACAACGGATCTCTTGGCTCTCGCATC  189
              |||| | ||||| ||||||||||||||||||||||||||||||||||
Sbjct  12625  ATAACCAAAAAAAAACTTTCAACAACGGATCTCTTGGCTCTCGCATC  12671


>QPIF01000045.1 Microbotryum silenes-dioicae strain 1303 MvSdioicae-1303-FR02-T-N202-PbcR_C045, 
whole genome shotgun sequence
Length=40901

 Score = 80.5 bits (43),  Expect = 2e-11
 Identities = 43/43 (100%), Gaps = 0/43 (0%)
 Strand=Plus/Plus

Query  1     CAAGGTTTCCGTAGGTGAACCTGCGGAAGGATCATTAGTGAAT  43
             |||||||||||||||||||||||||||||||||||||||||||
Sbjct  8994  CAAGGTTTCCGTAGGTGAACCTGCGGAAGGATCATTAGTGAAT  9036


 Score = 80.5 bits (43),  Expect = 2e-11
 Identities = 43/43 (100%), Gaps = 0/43 (0%)
 Strand=Plus/Plus

Query  1      CAAGGTTTCCGTAGGTGAACCTGCGGAAGGATCATTAGTGAAT  43
              |||||||||||||||||||||||||||||||||||||||||||
Sbjct  19339  CAAGGTTTCCGTAGGTGAACCTGCGGAAGGATCATTAGTGAAT  19381


 Score = 80.5 bits (43),  Expect = 2e-11
 Identities = 43/43 (100%), Gaps = 0/43 (0%)
 Strand=Plus/Plus

Query  1      CAAGGTTTCCGTAGGTGAACCTGCGGAAGGATCATTAGTGAAT  43
              |||||||||||||||||||||||||||||||||||||||||||
Sbjct  29685  CAAGGTTTCCGTAGGTGAACCTGCGGAAGGATCATTAGTGAAT  29727


 Score = 80.5 bits (43),  Expect = 2e-11
 Identities = 43/43 (100%), Gaps = 0/43 (0%)
 Strand=Plus/Plus

Query  1      CAAGGTTTCCGTAGGTGAACCTGCGGAAGGATCATTAGTGAAT  43
              |||||||||||||||||||||||||||||||||||||||||||
Sbjct  40032  CAAGGTTTCCGTAGGTGAACCTGCGGAAGGATCATTAGTGAAT  40074


 Score = 73.1 bits (39),  Expect = 3e-09
 Identities = 44/46 (96%), Gaps = 1/46 (2%)
 Strand=Plus/Plus

Query  145    ATAA-CAAAAATAACTTTCAACAACGGATCTCTTGGCTCTCGCATC  189
              |||| |||||| ||||||||||||||||||||||||||||||||||
Sbjct  40236  ATAACCAAAAAAAACTTTCAACAACGGATCTCTTGGCTCTCGCATC  40281


 Score = 69.4 bits (37),  Expect = 3e-08
 Identities = 44/47 (94%), Gaps = 2/47 (4%)
 Strand=Plus/Plus

Query  145   ATAA-C-AAAAATAACTTTCAACAACGGATCTCTTGGCTCTCGCATC  189
             |||| | ||||| ||||||||||||||||||||||||||||||||||
Sbjct  9198  ATAACCAAAAAAAAACTTTCAACAACGGATCTCTTGGCTCTCGCATC  9244


 Score = 69.4 bits (37),  Expect = 3e-08
 Identities = 44/47 (94%), Gaps = 2/47 (4%)
 Strand=Plus/Plus

Query  145    ATAA-C-AAAAATAACTTTCAACAACGGATCTCTTGGCTCTCGCATC  189
              |||| | ||||| ||||||||||||||||||||||||||||||||||
Sbjct  19543  ATAACCAAAAAAAAACTTTCAACAACGGATCTCTTGGCTCTCGCATC  19589


 Score = 69.4 bits (37),  Expect = 3e-08
 Identities = 44/47 (94%), Gaps = 2/47 (4%)
 Strand=Plus/Plus

Query  145    ATAA-C-AAAAATAACTTTCAACAACGGATCTCTTGGCTCTCGCATC  189
              |||| | ||||| ||||||||||||||||||||||||||||||||||
Sbjct  29889  ATAACCAAAAAAAAACTTTCAACAACGGATCTCTTGGCTCTCGCATC  29935


>QPIF01000030.1 Microbotryum silenes-dioicae strain 1303 MvSdioicae-1303-FR02-T-N202-PbcR_C030, 
whole genome shotgun sequence
Length=359665

 Score = 80.5 bits (43),  Expect = 2e-11
 Identities = 43/43 (100%), Gaps = 0/43 (0%)
 Strand=Plus/Plus

Query  1       CAAGGTTTCCGTAGGTGAACCTGCGGAAGGATCATTAGTGAAT  43
               |||||||||||||||||||||||||||||||||||||||||||
Sbjct  343541  CAAGGTTTCCGTAGGTGAACCTGCGGAAGGATCATTAGTGAAT  343583


 Score = 80.5 bits (43),  Expect = 2e-11
 Identities = 43/43 (100%), Gaps = 0/43 (0%)
 Strand=Plus/Plus

Query  1       CAAGGTTTCCGTAGGTGAACCTGCGGAAGGATCATTAGTGAAT  43
               |||||||||||||||||||||||||||||||||||||||||||
Sbjct  353882  CAAGGTTTCCGTAGGTGAACCTGCGGAAGGATCATTAGTGAAT  353924


 Score = 69.4 bits (37),  Expect = 3e-08
 Identities = 44/47 (94%), Gaps = 2/47 (4%)
 Strand=Plus/Plus

Query  145     ATAA-C-AAAAATAACTTTCAACAACGGATCTCTTGGCTCTCGCATC  189
               |||| | ||||| ||||||||||||||||||||||||||||||||||
Sbjct  343745  ATAACCAAAAAAAAACTTTCAACAACGGATCTCTTGGCTCTCGCATC  343791


 Score = 69.4 bits (37),  Expect = 3e-08
 Identities = 44/47 (94%), Gaps = 2/47 (4%)
 Strand=Plus/Plus

Query  145     ATAA-C-AAAAATAACTTTCAACAACGGATCTCTTGGCTCTCGCATC  189
               |||| | ||||| ||||||||||||||||||||||||||||||||||
Sbjct  354086  ATAACCAAAAAAAAACTTTCAACAACGGATCTCTTGGCTCTCGCATC  354132


>JAGYWK010000084.1 Rhodotorula sp. VS67 NODE_84_length_33207_cov_2167.938120, whole 
genome shotgun sequence
Length=33207

 Score = 80.5 bits (43),  Expect = 2e-11
 Identities = 43/43 (100%), Gaps = 0/43 (0%)
 Strand=Plus/Minus

Query  1     CAAGGTTTCCGTAGGTGAACCTGCGGAAGGATCATTAGTGAAT  43
             |||||||||||||||||||||||||||||||||||||||||||
Sbjct  4747  CAAGGTTTCCGTAGGTGAACCTGCGGAAGGATCATTAGTGAAT  4705


 Score = 76.8 bits (41),  Expect = 2e-10
 Identities = 46/48 (96%), Gaps = 1/48 (2%)
 Strand=Plus/Minus

Query  143   TTATAACAAAA-ATAACTTTCAACAACGGATCTCTTGGCTCTCGCATC  189
             ||||||||||| | ||||||||||||||||||||||||||||||||||
Sbjct  4571  TTATAACAAAATAAAACTTTCAACAACGGATCTCTTGGCTCTCGCATC  4524


>JAMALD010000046.1 Rhodotorula sp. S30-09 ctg_46, whole genome shotgun sequence
Length=149880

 Score = 80.5 bits (43),  Expect = 2e-11
 Identities = 43/43 (100%), Gaps = 0/43 (0%)
 Strand=Plus/Plus

Query  1       CAAGGTTTCCGTAGGTGAACCTGCGGAAGGATCATTAGTGAAT  43
               |||||||||||||||||||||||||||||||||||||||||||
Sbjct  145133  CAAGGTTTCCGTAGGTGAACCTGCGGAAGGATCATTAGTGAAT  145175


 Score = 76.8 bits (41),  Expect = 2e-10
 Identities = 45/47 (96%), Gaps = 0/47 (0%)
 Strand=Plus/Plus

Query  143     TTATAACAAAAATAACTTTCAACAACGGATCTCTTGGCTCTCGCATC  189
               |||||||||| | ||||||||||||||||||||||||||||||||||
Sbjct  145307  TTATAACAAACAAAACTTTCAACAACGGATCTCTTGGCTCTCGCATC  145353


>JANBVD010000023.1 Rhodotorula mucilaginosa strain JY1105 tig00000831, whole genome 
shotgun sequence
Length=28921

 Score = 80.5 bits (43),  Expect = 2e-11
 Identities = 43/43 (100%), Gaps = 0/43 (0%)
 Strand=Plus/Plus

Query  1     CAAGGTTTCCGTAGGTGAACCTGCGGAAGGATCATTAGTGAAT  43
             |||||||||||||||||||||||||||||||||||||||||||
Sbjct  1320  CAAGGTTTCCGTAGGTGAACCTGCGGAAGGATCATTAGTGAAT  1362


 Score = 80.5 bits (43),  Expect = 2e-11
 Identities = 43/43 (100%), Gaps = 0/43 (0%)
 Strand=Plus/Plus

Query  1     CAAGGTTTCCGTAGGTGAACCTGCGGAAGGATCATTAGTGAAT  43
             |||||||||||||||||||||||||||||||||||||||||||
Sbjct  9322  CAAGGTTTCCGTAGGTGAACCTGCGGAAGGATCATTAGTGAAT  9364


 Score = 80.5 bits (43),  Expect = 2e-11
 Identities = 43/43 (100%), Gaps = 0/43 (0%)
 Strand=Plus/Plus

Query  1      CAAGGTTTCCGTAGGTGAACCTGCGGAAGGATCATTAGTGAAT  43
              |||||||||||||||||||||||||||||||||||||||||||
Sbjct  17323  CAAGGTTTCCGTAGGTGAACCTGCGGAAGGATCATTAGTGAAT  17365


 Score = 80.5 bits (43),  Expect = 2e-11
 Identities = 43/43 (100%), Gaps = 0/43 (0%)
 Strand=Plus/Plus

Query  1      CAAGGTTTCCGTAGGTGAACCTGCGGAAGGATCATTAGTGAAT  43
              |||||||||||||||||||||||||||||||||||||||||||
Sbjct  25325  CAAGGTTTCCGTAGGTGAACCTGCGGAAGGATCATTAGTGAAT  25367


 Score = 76.8 bits (41),  Expect = 2e-10
 Identities = 46/48 (96%), Gaps = 1/48 (2%)
 Strand=Plus/Plus

Query  143   TTATAACAAAA-ATAACTTTCAACAACGGATCTCTTGGCTCTCGCATC  189
             ||||||||||| | ||||||||||||||||||||||||||||||||||
Sbjct  1496  TTATAACAAAATAAAACTTTCAACAACGGATCTCTTGGCTCTCGCATC  1543


 Score = 76.8 bits (41),  Expect = 2e-10
 Identities = 46/48 (96%), Gaps = 1/48 (2%)
 Strand=Plus/Plus

Query  143   TTATAACAAAA-ATAACTTTCAACAACGGATCTCTTGGCTCTCGCATC  189
             ||||||||||| | ||||||||||||||||||||||||||||||||||
Sbjct  9498  TTATAACAAAATAAAACTTTCAACAACGGATCTCTTGGCTCTCGCATC  9545


 Score = 76.8 bits (41),  Expect = 2e-10
 Identities = 46/48 (96%), Gaps = 1/48 (2%)
 Strand=Plus/Plus

Query  143    TTATAACAAAA-ATAACTTTCAACAACGGATCTCTTGGCTCTCGCATC  189
              ||||||||||| | ||||||||||||||||||||||||||||||||||
Sbjct  17499  TTATAACAAAATAAAACTTTCAACAACGGATCTCTTGGCTCTCGCATC  17546


 Score = 76.8 bits (41),  Expect = 2e-10
 Identities = 46/48 (96%), Gaps = 1/48 (2%)
 Strand=Plus/Plus

Query  143    TTATAACAAAA-ATAACTTTCAACAACGGATCTCTTGGCTCTCGCATC  189
              ||||||||||| | ||||||||||||||||||||||||||||||||||
Sbjct  25501  TTATAACAAAATAAAACTTTCAACAACGGATCTCTTGGCTCTCGCATC  25548


>JANBVD010000022.1 Rhodotorula mucilaginosa strain JY1105 tig00000805, whole genome 
shotgun sequence
Length=67514

 Score = 80.5 bits (43),  Expect = 2e-11
 Identities = 43/43 (100%), Gaps = 0/43 (0%)
 Strand=Plus/Minus

Query  1     CAAGGTTTCCGTAGGTGAACCTGCGGAAGGATCATTAGTGAAT  43
             |||||||||||||||||||||||||||||||||||||||||||
Sbjct  4070  CAAGGTTTCCGTAGGTGAACCTGCGGAAGGATCATTAGTGAAT  4028


 Score = 80.5 bits (43),  Expect = 2e-11
 Identities = 43/43 (100%), Gaps = 0/43 (0%)
 Strand=Plus/Minus

Query  1      CAAGGTTTCCGTAGGTGAACCTGCGGAAGGATCATTAGTGAAT  43
              |||||||||||||||||||||||||||||||||||||||||||
Sbjct  12072  CAAGGTTTCCGTAGGTGAACCTGCGGAAGGATCATTAGTGAAT  12030


 Score = 80.5 bits (43),  Expect = 2e-11
 Identities = 43/43 (100%), Gaps = 0/43 (0%)
 Strand=Plus/Minus

Query  1      CAAGGTTTCCGTAGGTGAACCTGCGGAAGGATCATTAGTGAAT  43
              |||||||||||||||||||||||||||||||||||||||||||
Sbjct  20073  CAAGGTTTCCGTAGGTGAACCTGCGGAAGGATCATTAGTGAAT  20031


 Score = 80.5 bits (43),  Expect = 2e-11
 Identities = 43/43 (100%), Gaps = 0/43 (0%)
 Strand=Plus/Minus

Query  1      CAAGGTTTCCGTAGGTGAACCTGCGGAAGGATCATTAGTGAAT  43
              |||||||||||||||||||||||||||||||||||||||||||
Sbjct  28075  CAAGGTTTCCGTAGGTGAACCTGCGGAAGGATCATTAGTGAAT  28033


 Score = 80.5 bits (43),  Expect = 2e-11
 Identities = 43/43 (100%), Gaps = 0/43 (0%)
 Strand=Plus/Minus

Query  1      CAAGGTTTCCGTAGGTGAACCTGCGGAAGGATCATTAGTGAAT  43
              |||||||||||||||||||||||||||||||||||||||||||
Sbjct  36076  CAAGGTTTCCGTAGGTGAACCTGCGGAAGGATCATTAGTGAAT  36034


 Score = 80.5 bits (43),  Expect = 2e-11
 Identities = 43/43 (100%), Gaps = 0/43 (0%)
 Strand=Plus/Minus

Query  1      CAAGGTTTCCGTAGGTGAACCTGCGGAAGGATCATTAGTGAAT  43
              |||||||||||||||||||||||||||||||||||||||||||
Sbjct  44078  CAAGGTTTCCGTAGGTGAACCTGCGGAAGGATCATTAGTGAAT  44036


 Score = 80.5 bits (43),  Expect = 2e-11
 Identities = 43/43 (100%), Gaps = 0/43 (0%)
 Strand=Plus/Minus

Query  1      CAAGGTTTCCGTAGGTGAACCTGCGGAAGGATCATTAGTGAAT  43
              |||||||||||||||||||||||||||||||||||||||||||
Sbjct  52080  CAAGGTTTCCGTAGGTGAACCTGCGGAAGGATCATTAGTGAAT  52038


 Score = 80.5 bits (43),  Expect = 2e-11
 Identities = 43/43 (100%), Gaps = 0/43 (0%)
 Strand=Plus/Minus

Query  1      CAAGGTTTCCGTAGGTGAACCTGCGGAAGGATCATTAGTGAAT  43
              |||||||||||||||||||||||||||||||||||||||||||
Sbjct  60081  CAAGGTTTCCGTAGGTGAACCTGCGGAAGGATCATTAGTGAAT  60039


 Score = 76.8 bits (41),  Expect = 2e-10
 Identities = 46/48 (96%), Gaps = 1/48 (2%)
 Strand=Plus/Minus

Query  143   TTATAACAAAA-ATAACTTTCAACAACGGATCTCTTGGCTCTCGCATC  189
             ||||||||||| | ||||||||||||||||||||||||||||||||||
Sbjct  3894  TTATAACAAAATAAAACTTTCAACAACGGATCTCTTGGCTCTCGCATC  3847


 Score = 76.8 bits (41),  Expect = 2e-10
 Identities = 46/48 (96%), Gaps = 1/48 (2%)
 Strand=Plus/Minus

Query  143    TTATAACAAAA-ATAACTTTCAACAACGGATCTCTTGGCTCTCGCATC  189
              ||||||||||| | ||||||||||||||||||||||||||||||||||
Sbjct  11896  TTATAACAAAATAAAACTTTCAACAACGGATCTCTTGGCTCTCGCATC  11849


 Score = 76.8 bits (41),  Expect = 2e-10
 Identities = 46/48 (96%), Gaps = 1/48 (2%)
 Strand=Plus/Minus

Query  143    TTATAACAAAA-ATAACTTTCAACAACGGATCTCTTGGCTCTCGCATC  189
              ||||||||||| | ||||||||||||||||||||||||||||||||||
Sbjct  19897  TTATAACAAAATAAAACTTTCAACAACGGATCTCTTGGCTCTCGCATC  19850


 Score = 76.8 bits (41),  Expect = 2e-10
 Identities = 46/48 (96%), Gaps = 1/48 (2%)
 Strand=Plus/Minus

Query  143    TTATAACAAAA-ATAACTTTCAACAACGGATCTCTTGGCTCTCGCATC  189
              ||||||||||| | ||||||||||||||||||||||||||||||||||
Sbjct  27899  TTATAACAAAATAAAACTTTCAACAACGGATCTCTTGGCTCTCGCATC  27852


 Score = 76.8 bits (41),  Expect = 2e-10
 Identities = 46/48 (96%), Gaps = 1/48 (2%)
 Strand=Plus/Minus

Query  143    TTATAACAAAA-ATAACTTTCAACAACGGATCTCTTGGCTCTCGCATC  189
              ||||||||||| | ||||||||||||||||||||||||||||||||||
Sbjct  35900  TTATAACAAAATAAAACTTTCAACAACGGATCTCTTGGCTCTCGCATC  35853


 Score = 76.8 bits (41),  Expect = 2e-10
 Identities = 46/48 (96%), Gaps = 1/48 (2%)
 Strand=Plus/Minus

Query  143    TTATAACAAAA-ATAACTTTCAACAACGGATCTCTTGGCTCTCGCATC  189
              ||||||||||| | ||||||||||||||||||||||||||||||||||
Sbjct  43902  TTATAACAAAATAAAACTTTCAACAACGGATCTCTTGGCTCTCGCATC  43855


 Score = 76.8 bits (41),  Expect = 2e-10
 Identities = 46/48 (96%), Gaps = 1/48 (2%)
 Strand=Plus/Minus

Query  143    TTATAACAAAA-ATAACTTTCAACAACGGATCTCTTGGCTCTCGCATC  189
              ||||||||||| | ||||||||||||||||||||||||||||||||||
Sbjct  51904  TTATAACAAAATAAAACTTTCAACAACGGATCTCTTGGCTCTCGCATC  51857


 Score = 76.8 bits (41),  Expect = 2e-10
 Identities = 46/48 (96%), Gaps = 1/48 (2%)
 Strand=Plus/Minus

Query  143    TTATAACAAAA-ATAACTTTCAACAACGGATCTCTTGGCTCTCGCATC  189
              ||||||||||| | ||||||||||||||||||||||||||||||||||
Sbjct  59905  TTATAACAAAATAAAACTTTCAACAACGGATCTCTTGGCTCTCGCATC  59858


>JANBVD010000014.1 Rhodotorula mucilaginosa strain JY1105 tig00000185, whole genome 
shotgun sequence
Length=25026

 Score = 80.5 bits (43),  Expect = 2e-11
 Identities = 43/43 (100%), Gaps = 0/43 (0%)
 Strand=Plus/Plus

Query  1     CAAGGTTTCCGTAGGTGAACCTGCGGAAGGATCATTAGTGAAT  43
             |||||||||||||||||||||||||||||||||||||||||||
Sbjct  2350  CAAGGTTTCCGTAGGTGAACCTGCGGAAGGATCATTAGTGAAT  2392


 Score = 80.5 bits (43),  Expect = 2e-11
 Identities = 43/43 (100%), Gaps = 0/43 (0%)
 Strand=Plus/Plus

Query  1      CAAGGTTTCCGTAGGTGAACCTGCGGAAGGATCATTAGTGAAT  43
              |||||||||||||||||||||||||||||||||||||||||||
Sbjct  10352  CAAGGTTTCCGTAGGTGAACCTGCGGAAGGATCATTAGTGAAT  10394


 Score = 80.5 bits (43),  Expect = 2e-11
 Identities = 43/43 (100%), Gaps = 0/43 (0%)
 Strand=Plus/Plus

Query  1      CAAGGTTTCCGTAGGTGAACCTGCGGAAGGATCATTAGTGAAT  43
              |||||||||||||||||||||||||||||||||||||||||||
Sbjct  18355  CAAGGTTTCCGTAGGTGAACCTGCGGAAGGATCATTAGTGAAT  18397


 Score = 76.8 bits (41),  Expect = 2e-10
 Identities = 46/48 (96%), Gaps = 1/48 (2%)
 Strand=Plus/Plus

Query  143   TTATAACAAAA-ATAACTTTCAACAACGGATCTCTTGGCTCTCGCATC  189
             ||||||||||| | ||||||||||||||||||||||||||||||||||
Sbjct  2526  TTATAACAAAATAAAACTTTCAACAACGGATCTCTTGGCTCTCGCATC  2573


 Score = 76.8 bits (41),  Expect = 2e-10
 Identities = 46/48 (96%), Gaps = 1/48 (2%)
 Strand=Plus/Plus

Query  143    TTATAACAAAA-ATAACTTTCAACAACGGATCTCTTGGCTCTCGCATC  189
              ||||||||||| | ||||||||||||||||||||||||||||||||||
Sbjct  10528  TTATAACAAAATAAAACTTTCAACAACGGATCTCTTGGCTCTCGCATC  10575


 Score = 76.8 bits (41),  Expect = 2e-10
 Identities = 46/48 (96%), Gaps = 1/48 (2%)
 Strand=Plus/Plus

Query  143    TTATAACAAAA-ATAACTTTCAACAACGGATCTCTTGGCTCTCGCATC  189
              ||||||||||| | ||||||||||||||||||||||||||||||||||
Sbjct  18531  TTATAACAAAATAAAACTTTCAACAACGGATCTCTTGGCTCTCGCATC  18578


>JANBVD010000013.1 Rhodotorula mucilaginosa strain JY1105 tig00000184, whole genome 
shotgun sequence
Length=923432

 Score = 80.5 bits (43),  Expect = 2e-11
 Identities = 43/43 (100%), Gaps = 0/43 (0%)
 Strand=Plus/Minus

Query  1     CAAGGTTTCCGTAGGTGAACCTGCGGAAGGATCATTAGTGAAT  43
             |||||||||||||||||||||||||||||||||||||||||||
Sbjct  5912  CAAGGTTTCCGTAGGTGAACCTGCGGAAGGATCATTAGTGAAT  5870


 Score = 80.5 bits (43),  Expect = 2e-11
 Identities = 43/43 (100%), Gaps = 0/43 (0%)
 Strand=Plus/Minus

Query  1      CAAGGTTTCCGTAGGTGAACCTGCGGAAGGATCATTAGTGAAT  43
              |||||||||||||||||||||||||||||||||||||||||||
Sbjct  13914  CAAGGTTTCCGTAGGTGAACCTGCGGAAGGATCATTAGTGAAT  13872


 Score = 76.8 bits (41),  Expect = 2e-10
 Identities = 46/48 (96%), Gaps = 1/48 (2%)
 Strand=Plus/Minus

Query  143   TTATAACAAAA-ATAACTTTCAACAACGGATCTCTTGGCTCTCGCATC  189
             ||||||||||| | ||||||||||||||||||||||||||||||||||
Sbjct  5736  TTATAACAAAATAAAACTTTCAACAACGGATCTCTTGGCTCTCGCATC  5689


 Score = 76.8 bits (41),  Expect = 2e-10
 Identities = 46/48 (96%), Gaps = 1/48 (2%)
 Strand=Plus/Minus

Query  143    TTATAACAAAA-ATAACTTTCAACAACGGATCTCTTGGCTCTCGCATC  189
              ||||||||||| | ||||||||||||||||||||||||||||||||||
Sbjct  13738  TTATAACAAAATAAAACTTTCAACAACGGATCTCTTGGCTCTCGCATC  13691


>CAKKSX020000011.1 Rhodotorula glutinis strain CBS 20 genome assembly, contig: contig_126_pilon_pilon, 
whole genome shotgun sequence
Length=34614

 Score = 80.5 bits (43),  Expect = 2e-11
 Identities = 43/43 (100%), Gaps = 0/43 (0%)
 Strand=Plus/Minus

Query  1     CAAGGTTTCCGTAGGTGAACCTGCGGAAGGATCATTAGTGAAT  43
             |||||||||||||||||||||||||||||||||||||||||||
Sbjct  4620  CAAGGTTTCCGTAGGTGAACCTGCGGAAGGATCATTAGTGAAT  4578


 Score = 80.5 bits (43),  Expect = 2e-11
 Identities = 43/43 (100%), Gaps = 0/43 (0%)
 Strand=Plus/Minus

Query  1      CAAGGTTTCCGTAGGTGAACCTGCGGAAGGATCATTAGTGAAT  43
              |||||||||||||||||||||||||||||||||||||||||||
Sbjct  13277  CAAGGTTTCCGTAGGTGAACCTGCGGAAGGATCATTAGTGAAT  13235


 Score = 80.5 bits (43),  Expect = 2e-11
 Identities = 43/43 (100%), Gaps = 0/43 (0%)
 Strand=Plus/Minus

Query  1      CAAGGTTTCCGTAGGTGAACCTGCGGAAGGATCATTAGTGAAT  43
              |||||||||||||||||||||||||||||||||||||||||||
Sbjct  21934  CAAGGTTTCCGTAGGTGAACCTGCGGAAGGATCATTAGTGAAT  21892


 Score = 80.5 bits (43),  Expect = 2e-11
 Identities = 43/43 (100%), Gaps = 0/43 (0%)
 Strand=Plus/Minus

Query  1      CAAGGTTTCCGTAGGTGAACCTGCGGAAGGATCATTAGTGAAT  43
              |||||||||||||||||||||||||||||||||||||||||||
Sbjct  30591  CAAGGTTTCCGTAGGTGAACCTGCGGAAGGATCATTAGTGAAT  30549


 Score = 76.8 bits (41),  Expect = 2e-10
 Identities = 46/48 (96%), Gaps = 1/48 (2%)
 Strand=Plus/Minus

Query  143   TTATAACAAAA-ATAACTTTCAACAACGGATCTCTTGGCTCTCGCATC  189
             ||||||||||| | ||||||||||||||||||||||||||||||||||
Sbjct  4445  TTATAACAAAACAAAACTTTCAACAACGGATCTCTTGGCTCTCGCATC  4398


 Score = 76.8 bits (41),  Expect = 2e-10
 Identities = 46/48 (96%), Gaps = 1/48 (2%)
 Strand=Plus/Minus

Query  143    TTATAACAAAA-ATAACTTTCAACAACGGATCTCTTGGCTCTCGCATC  189
              ||||||||||| | ||||||||||||||||||||||||||||||||||
Sbjct  13102  TTATAACAAAACAAAACTTTCAACAACGGATCTCTTGGCTCTCGCATC  13055


 Score = 76.8 bits (41),  Expect = 2e-10
 Identities = 46/48 (96%), Gaps = 1/48 (2%)
 Strand=Plus/Minus

Query  143    TTATAACAAAA-ATAACTTTCAACAACGGATCTCTTGGCTCTCGCATC  189
              ||||||||||| | ||||||||||||||||||||||||||||||||||
Sbjct  21759  TTATAACAAAACAAAACTTTCAACAACGGATCTCTTGGCTCTCGCATC  21712


 Score = 76.8 bits (41),  Expect = 2e-10
 Identities = 46/48 (96%), Gaps = 1/48 (2%)
 Strand=Plus/Minus

Query  143    TTATAACAAAA-ATAACTTTCAACAACGGATCTCTTGGCTCTCGCATC  189
              ||||||||||| | ||||||||||||||||||||||||||||||||||
Sbjct  30416  TTATAACAAAACAAAACTTTCAACAACGGATCTCTTGGCTCTCGCATC  30369


>JANIBP010000032.1 Rhodotorula sphaerocarpa strain GDMCC 60679 scaf32_pilon_pilon_pilon, 
whole genome shotgun sequence
Length=22796

 Score = 80.5 bits (43),  Expect = 2e-11
 Identities = 43/43 (100%), Gaps = 0/43 (0%)
 Strand=Plus/Minus

Query  1      CAAGGTTTCCGTAGGTGAACCTGCGGAAGGATCATTAGTGAAT  43
              |||||||||||||||||||||||||||||||||||||||||||
Sbjct  16135  CAAGGTTTCCGTAGGTGAACCTGCGGAAGGATCATTAGTGAAT  16093


 Score = 76.8 bits (41),  Expect = 2e-10
 Identities = 46/48 (96%), Gaps = 1/48 (2%)
 Strand=Plus/Minus

Query  143   TTATAACAAAA-ATAACTTTCAACAACGGATCTCTTGGCTCTCGCATC  189
             ||||||||||| | ||||||||||||||||||||||||||||||||||
Sbjct  7556  TTATAACAAAATAAAACTTTCAACAACGGATCTCTTGGCTCTCGCATC  7509


 Score = 75.0 bits (40),  Expect = 7e-10
 Identities = 42/43 (98%), Gaps = 0/43 (0%)
 Strand=Plus/Minus

Query  1     CAAGGTTTCCGTAGGTGAACCTGCGGAAGGATCATTAGTGAAT  43
             |||||||||||||||||||||||||||||||| ||||||||||
Sbjct  7727  CAAGGTTTCCGTAGGTGAACCTGCGGAAGGATTATTAGTGAAT  7685


>JANIBP010000029.1 Rhodotorula sphaerocarpa strain GDMCC 60679 scaf29_pilon_pilon_pilon, 
whole genome shotgun sequence
Length=32138

 Score = 80.5 bits (43),  Expect = 2e-11
 Identities = 43/43 (100%), Gaps = 0/43 (0%)
 Strand=Plus/Plus

Query  1     CAAGGTTTCCGTAGGTGAACCTGCGGAAGGATCATTAGTGAAT  43
             |||||||||||||||||||||||||||||||||||||||||||
Sbjct  4052  CAAGGTTTCCGTAGGTGAACCTGCGGAAGGATCATTAGTGAAT  4094


 Score = 80.5 bits (43),  Expect = 2e-11
 Identities = 43/43 (100%), Gaps = 0/43 (0%)
 Strand=Plus/Plus

Query  1      CAAGGTTTCCGTAGGTGAACCTGCGGAAGGATCATTAGTGAAT  43
              |||||||||||||||||||||||||||||||||||||||||||
Sbjct  12572  CAAGGTTTCCGTAGGTGAACCTGCGGAAGGATCATTAGTGAAT  12614


 Score = 80.5 bits (43),  Expect = 2e-11
 Identities = 43/43 (100%), Gaps = 0/43 (0%)
 Strand=Plus/Plus

Query  1      CAAGGTTTCCGTAGGTGAACCTGCGGAAGGATCATTAGTGAAT  43
              |||||||||||||||||||||||||||||||||||||||||||
Sbjct  21018  CAAGGTTTCCGTAGGTGAACCTGCGGAAGGATCATTAGTGAAT  21060


 Score = 78.7 bits (42),  Expect = 6e-11
 Identities = 42/42 (100%), Gaps = 0/42 (0%)
 Strand=Plus/Plus

Query  2      AAGGTTTCCGTAGGTGAACCTGCGGAAGGATCATTAGTGAAT  43
              ||||||||||||||||||||||||||||||||||||||||||
Sbjct  29434  AAGGTTTCCGTAGGTGAACCTGCGGAAGGATCATTAGTGAAT  29475


 Score = 76.8 bits (41),  Expect = 2e-10
 Identities = 57/64 (89%), Gaps = 3/64 (5%)
 Strand=Plus/Plus

Query  128    ATGAACGTCATGTTA-TTATAACAAAA-ATAACTTTCAACAACGGATCTCTTGGCTCTCG  185
              ||||| || || | | ||||||||||| | ||||||||||||||||||||||||||||||
Sbjct  29589  ATGAATGT-ATTTAATTTATAACAAAATAAAACTTTCAACAACGGATCTCTTGGCTCTCG  29647

Query  186    CATC  189
              ||||
Sbjct  29648  CATC  29651


 Score = 71.3 bits (38),  Expect = 9e-09
 Identities = 56/64 (88%), Gaps = 3/64 (5%)
 Strand=Plus/Plus

Query  128   ATGAACGTCATGTTA-TTATAACAAA-AATAACTTTCAACAACGGATCTCTTGGCTCTCG  185
             ||||| || || | | ||||||||||  | ||||||||||||||||||||||||||||||
Sbjct  4208  ATGAATGT-ATTTAATTTATAACAAACTAAAACTTTCAACAACGGATCTCTTGGCTCTCG  4266

Query  186   CATC  189
             ||||
Sbjct  4267  CATC  4270


 Score = 71.3 bits (38),  Expect = 9e-09
 Identities = 56/64 (88%), Gaps = 3/64 (5%)
 Strand=Plus/Plus

Query  128    ATGAACGTCATGTTA-TTATAACAAAA-ATAACTTTCAACAACGGATCTCTTGGCTCTCG  185
              ||||| || || | | ||||||||||| | ||||||||||||||||||||||||||||| 
Sbjct  12728  ATGAATGT-ATTTAATTTATAACAAAATAAAACTTTCAACAACGGATCTCTTGGCTCTCA  12786

Query  186    CATC  189
              ||||
Sbjct  12787  CATC  12790


>JANIBP010000028.1 Rhodotorula sphaerocarpa strain GDMCC 60679 scaf28_pilon_pilon_pilon, 
whole genome shotgun sequence
Length=35727

 Score = 80.5 bits (43),  Expect = 2e-11
 Identities = 43/43 (100%), Gaps = 0/43 (0%)
 Strand=Plus/Minus

Query  1     CAAGGTTTCCGTAGGTGAACCTGCGGAAGGATCATTAGTGAAT  43
             |||||||||||||||||||||||||||||||||||||||||||
Sbjct  6966  CAAGGTTTCCGTAGGTGAACCTGCGGAAGGATCATTAGTGAAT  6924


 Score = 80.5 bits (43),  Expect = 2e-11
 Identities = 43/43 (100%), Gaps = 0/43 (0%)
 Strand=Plus/Minus

Query  1      CAAGGTTTCCGTAGGTGAACCTGCGGAAGGATCATTAGTGAAT  43
              |||||||||||||||||||||||||||||||||||||||||||
Sbjct  15380  CAAGGTTTCCGTAGGTGAACCTGCGGAAGGATCATTAGTGAAT  15338


 Score = 80.5 bits (43),  Expect = 2e-11
 Identities = 43/43 (100%), Gaps = 0/43 (0%)
 Strand=Plus/Minus

Query  1      CAAGGTTTCCGTAGGTGAACCTGCGGAAGGATCATTAGTGAAT  43
              |||||||||||||||||||||||||||||||||||||||||||
Sbjct  23823  CAAGGTTTCCGTAGGTGAACCTGCGGAAGGATCATTAGTGAAT  23781


 Score = 80.5 bits (43),  Expect = 2e-11
 Identities = 43/43 (100%), Gaps = 0/43 (0%)
 Strand=Plus/Minus

Query  1      CAAGGTTTCCGTAGGTGAACCTGCGGAAGGATCATTAGTGAAT  43
              |||||||||||||||||||||||||||||||||||||||||||
Sbjct  32447  CAAGGTTTCCGTAGGTGAACCTGCGGAAGGATCATTAGTGAAT  32405


 Score = 73.1 bits (39),  Expect = 3e-09
 Identities = 44/46 (96%), Gaps = 1/46 (2%)
 Strand=Plus/Minus

Query  143    TTATAACAAAA-ATAACTTTCAACAACGGATCTCTTGGCTCTCGCA  187
              ||||||||||| | ||||||||||||||||||||||||||||||||
Sbjct  15209  TTATAACAAAATAAAACTTTCAACAACGGATCTCTTGGCTCTCGCA  15164


>JANIBP010000022.1 Rhodotorula sphaerocarpa strain GDMCC 60679 scaf22_pilon_pilon_pilon, 
whole genome shotgun sequence
Length=90711

 Score = 80.5 bits (43),  Expect = 2e-11
 Identities = 43/43 (100%), Gaps = 0/43 (0%)
 Strand=Plus/Plus

Query  1     CAAGGTTTCCGTAGGTGAACCTGCGGAAGGATCATTAGTGAAT  43
             |||||||||||||||||||||||||||||||||||||||||||
Sbjct  1775  CAAGGTTTCCGTAGGTGAACCTGCGGAAGGATCATTAGTGAAT  1817


 Score = 80.5 bits (43),  Expect = 2e-11
 Identities = 43/43 (100%), Gaps = 0/43 (0%)
 Strand=Plus/Plus

Query  1      CAAGGTTTCCGTAGGTGAACCTGCGGAAGGATCATTAGTGAAT  43
              |||||||||||||||||||||||||||||||||||||||||||
Sbjct  10219  CAAGGTTTCCGTAGGTGAACCTGCGGAAGGATCATTAGTGAAT  10261


 Score = 80.5 bits (43),  Expect = 2e-11
 Identities = 43/43 (100%), Gaps = 0/43 (0%)
 Strand=Plus/Plus

Query  1      CAAGGTTTCCGTAGGTGAACCTGCGGAAGGATCATTAGTGAAT  43
              |||||||||||||||||||||||||||||||||||||||||||
Sbjct  18635  CAAGGTTTCCGTAGGTGAACCTGCGGAAGGATCATTAGTGAAT  18677


 Score = 80.5 bits (43),  Expect = 2e-11
 Identities = 43/43 (100%), Gaps = 0/43 (0%)
 Strand=Plus/Plus

Query  1      CAAGGTTTCCGTAGGTGAACCTGCGGAAGGATCATTAGTGAAT  43
              |||||||||||||||||||||||||||||||||||||||||||
Sbjct  27131  CAAGGTTTCCGTAGGTGAACCTGCGGAAGGATCATTAGTGAAT  27173


 Score = 80.5 bits (43),  Expect = 2e-11
 Identities = 43/43 (100%), Gaps = 0/43 (0%)
 Strand=Plus/Plus

Query  1      CAAGGTTTCCGTAGGTGAACCTGCGGAAGGATCATTAGTGAAT  43
              |||||||||||||||||||||||||||||||||||||||||||
Sbjct  35544  CAAGGTTTCCGTAGGTGAACCTGCGGAAGGATCATTAGTGAAT  35586


 Score = 80.5 bits (43),  Expect = 2e-11
 Identities = 43/43 (100%), Gaps = 0/43 (0%)
 Strand=Plus/Plus

Query  1      CAAGGTTTCCGTAGGTGAACCTGCGGAAGGATCATTAGTGAAT  43
              |||||||||||||||||||||||||||||||||||||||||||
Sbjct  43960  CAAGGTTTCCGTAGGTGAACCTGCGGAAGGATCATTAGTGAAT  44002


 Score = 80.5 bits (43),  Expect = 2e-11
 Identities = 43/43 (100%), Gaps = 0/43 (0%)
 Strand=Plus/Plus

Query  1      CAAGGTTTCCGTAGGTGAACCTGCGGAAGGATCATTAGTGAAT  43
              |||||||||||||||||||||||||||||||||||||||||||
Sbjct  52376  CAAGGTTTCCGTAGGTGAACCTGCGGAAGGATCATTAGTGAAT  52418


 Score = 80.5 bits (43),  Expect = 2e-11
 Identities = 43/43 (100%), Gaps = 0/43 (0%)
 Strand=Plus/Plus

Query  1      CAAGGTTTCCGTAGGTGAACCTGCGGAAGGATCATTAGTGAAT  43
              |||||||||||||||||||||||||||||||||||||||||||
Sbjct  60792  CAAGGTTTCCGTAGGTGAACCTGCGGAAGGATCATTAGTGAAT  60834


 Score = 80.5 bits (43),  Expect = 2e-11
 Identities = 43/43 (100%), Gaps = 0/43 (0%)
 Strand=Plus/Plus

Query  1      CAAGGTTTCCGTAGGTGAACCTGCGGAAGGATCATTAGTGAAT  43
              |||||||||||||||||||||||||||||||||||||||||||
Sbjct  69208  CAAGGTTTCCGTAGGTGAACCTGCGGAAGGATCATTAGTGAAT  69250


 Score = 80.5 bits (43),  Expect = 2e-11
 Identities = 43/43 (100%), Gaps = 0/43 (0%)
 Strand=Plus/Plus

Query  1      CAAGGTTTCCGTAGGTGAACCTGCGGAAGGATCATTAGTGAAT  43
              |||||||||||||||||||||||||||||||||||||||||||
Sbjct  77684  CAAGGTTTCCGTAGGTGAACCTGCGGAAGGATCATTAGTGAAT  77726


 Score = 80.5 bits (43),  Expect = 2e-11
 Identities = 43/43 (100%), Gaps = 0/43 (0%)
 Strand=Plus/Plus

Query  1      CAAGGTTTCCGTAGGTGAACCTGCGGAAGGATCATTAGTGAAT  43
              |||||||||||||||||||||||||||||||||||||||||||
Sbjct  86100  CAAGGTTTCCGTAGGTGAACCTGCGGAAGGATCATTAGTGAAT  86142


 Score = 76.8 bits (41),  Expect = 2e-10
 Identities = 57/64 (89%), Gaps = 3/64 (5%)
 Strand=Plus/Plus

Query  128    ATGAACGTCATGTTA-TTATAACAAAA-ATAACTTTCAACAACGGATCTCTTGGCTCTCG  185
              ||||| || || | | ||||||||||| | ||||||||||||||||||||||||||||||
Sbjct  10375  ATGAATGT-ATTTAATTTATAACAAAATAAAACTTTCAACAACGGATCTCTTGGCTCTCG  10433

Query  186    CATC  189
              ||||
Sbjct  10434  CATC  10437


 Score = 76.8 bits (41),  Expect = 2e-10
 Identities = 57/64 (89%), Gaps = 3/64 (5%)
 Strand=Plus/Plus

Query  128    ATGAACGTCATGTTA-TTATAACAAAA-ATAACTTTCAACAACGGATCTCTTGGCTCTCG  185
              ||||| || || | | ||||||||||| | ||||||||||||||||||||||||||||||
Sbjct  18791  ATGAATGT-ATTTAATTTATAACAAAATAAAACTTTCAACAACGGATCTCTTGGCTCTCG  18849

Query  186    CATC  189
              ||||
Sbjct  18850  CATC  18853


 Score = 76.8 bits (41),  Expect = 2e-10
 Identities = 57/64 (89%), Gaps = 3/64 (5%)
 Strand=Plus/Plus

Query  128    ATGAACGTCATGTTA-TTATAACAAAA-ATAACTTTCAACAACGGATCTCTTGGCTCTCG  185
              ||||| || || | | ||||||||||| | ||||||||||||||||||||||||||||||
Sbjct  27287  ATGAATGT-ATTTAATTTATAACAAAATAAAACTTTCAACAACGGATCTCTTGGCTCTCG  27345

Query  186    CATC  189
              ||||
Sbjct  27346  CATC  27349


 Score = 76.8 bits (41),  Expect = 2e-10
 Identities = 57/64 (89%), Gaps = 3/64 (5%)
 Strand=Plus/Plus

Query  128    ATGAACGTCATGTTA-TTATAACAAAA-ATAACTTTCAACAACGGATCTCTTGGCTCTCG  185
              ||||| || || | | ||||||||||| | ||||||||||||||||||||||||||||||
Sbjct  35700  ATGAATGT-ATTTAATTTATAACAAAATAAAACTTTCAACAACGGATCTCTTGGCTCTCG  35758

Query  186    CATC  189
              ||||
Sbjct  35759  CATC  35762


 Score = 76.8 bits (41),  Expect = 2e-10
 Identities = 57/64 (89%), Gaps = 3/64 (5%)
 Strand=Plus/Plus

Query  128    ATGAACGTCATGTTA-TTATAACAAAA-ATAACTTTCAACAACGGATCTCTTGGCTCTCG  185
              ||||| || || | | ||||||||||| | ||||||||||||||||||||||||||||||
Sbjct  44116  ATGAATGT-ATTTAATTTATAACAAAATAAAACTTTCAACAACGGATCTCTTGGCTCTCG  44174

Query  186    CATC  189
              ||||
Sbjct  44175  CATC  44178


 Score = 76.8 bits (41),  Expect = 2e-10
 Identities = 57/64 (89%), Gaps = 3/64 (5%)
 Strand=Plus/Plus

Query  128    ATGAACGTCATGTTA-TTATAACAAAA-ATAACTTTCAACAACGGATCTCTTGGCTCTCG  185
              ||||| || || | | ||||||||||| | ||||||||||||||||||||||||||||||
Sbjct  52532  ATGAATGT-ATTTAATTTATAACAAAATAAAACTTTCAACAACGGATCTCTTGGCTCTCG  52590

Query  186    CATC  189
              ||||
Sbjct  52591  CATC  52594


 Score = 76.8 bits (41),  Expect = 2e-10
 Identities = 57/64 (89%), Gaps = 3/64 (5%)
 Strand=Plus/Plus

Query  128    ATGAACGTCATGTTA-TTATAACAAAA-ATAACTTTCAACAACGGATCTCTTGGCTCTCG  185
              ||||| || || | | ||||||||||| | ||||||||||||||||||||||||||||||
Sbjct  60948  ATGAATGT-ATTTAATTTATAACAAAATAAAACTTTCAACAACGGATCTCTTGGCTCTCG  61006

Query  186    CATC  189
              ||||
Sbjct  61007  CATC  61010


 Score = 76.8 bits (41),  Expect = 2e-10
 Identities = 57/64 (89%), Gaps = 3/64 (5%)
 Strand=Plus/Plus

Query  128    ATGAACGTCATGTTA-TTATAACAAAA-ATAACTTTCAACAACGGATCTCTTGGCTCTCG  185
              ||||| || || | | ||||||||||| | ||||||||||||||||||||||||||||||
Sbjct  69364  ATGAATGT-ATTTAATTTATAACAAAATAAAACTTTCAACAACGGATCTCTTGGCTCTCG  69422

Query  186    CATC  189
              ||||
Sbjct  69423  CATC  69426


 Score = 76.8 bits (41),  Expect = 2e-10
 Identities = 57/64 (89%), Gaps = 3/64 (5%)
 Strand=Plus/Plus

Query  128    ATGAACGTCATGTTA-TTATAACAAAA-ATAACTTTCAACAACGGATCTCTTGGCTCTCG  185
              ||||| || || | | ||||||||||| | ||||||||||||||||||||||||||||||
Sbjct  77840  ATGAATGT-ATTTAATTTATAACAAAATAAAACTTTCAACAACGGATCTCTTGGCTCTCG  77898

Query  186    CATC  189
              ||||
Sbjct  77899  CATC  77902


 Score = 76.8 bits (41),  Expect = 2e-10
 Identities = 57/64 (89%), Gaps = 3/64 (5%)
 Strand=Plus/Plus

Query  128    ATGAACGTCATGTTA-TTATAACAAAA-ATAACTTTCAACAACGGATCTCTTGGCTCTCG  185
              ||||| || || | | ||||||||||| | ||||||||||||||||||||||||||||||
Sbjct  86256  ATGAATGT-ATTTAATTTATAACAAAATAAAACTTTCAACAACGGATCTCTTGGCTCTCG  86314

Query  186    CATC  189
              ||||
Sbjct  86315  CATC  86318


 Score = 69.4 bits (37),  Expect = 3e-08
 Identities = 37/37 (100%), Gaps = 0/37 (0%)
 Strand=Plus/Plus

Query  1      CAAGGTTTCCGTAGGTGAACCTGCGGAAGGATCATTA  37
              |||||||||||||||||||||||||||||||||||||
Sbjct  27051  CAAGGTTTCCGTAGGTGAACCTGCGGAAGGATCATTA  27087


>JANIBP010000011.1 Rhodotorula sphaerocarpa strain GDMCC 60679 scaf11_pilon_pilon_pilon, 
whole genome shotgun sequence
Length=830353

 Score = 80.5 bits (43),  Expect = 2e-11
 Identities = 43/43 (100%), Gaps = 0/43 (0%)
 Strand=Plus/Minus

Query  1     CAAGGTTTCCGTAGGTGAACCTGCGGAAGGATCATTAGTGAAT  43
             |||||||||||||||||||||||||||||||||||||||||||
Sbjct  3898  CAAGGTTTCCGTAGGTGAACCTGCGGAAGGATCATTAGTGAAT  3856


 Score = 80.5 bits (43),  Expect = 2e-11
 Identities = 43/43 (100%), Gaps = 0/43 (0%)
 Strand=Plus/Minus

Query  1      CAAGGTTTCCGTAGGTGAACCTGCGGAAGGATCATTAGTGAAT  43
              |||||||||||||||||||||||||||||||||||||||||||
Sbjct  12312  CAAGGTTTCCGTAGGTGAACCTGCGGAAGGATCATTAGTGAAT  12270


 Score = 76.8 bits (41),  Expect = 2e-10
 Identities = 46/48 (96%), Gaps = 1/48 (2%)
 Strand=Plus/Minus

Query  143   TTATAACAAAA-ATAACTTTCAACAACGGATCTCTTGGCTCTCGCATC  189
             ||||||||||| | ||||||||||||||||||||||||||||||||||
Sbjct  3727  TTATAACAAAATAAAACTTTCAACAACGGATCTCTTGGCTCTCGCATC  3680


 Score = 76.8 bits (41),  Expect = 2e-10
 Identities = 46/48 (96%), Gaps = 1/48 (2%)
 Strand=Plus/Minus

Query  143    TTATAACAAAA-ATAACTTTCAACAACGGATCTCTTGGCTCTCGCATC  189
              ||||||||||| | ||||||||||||||||||||||||||||||||||
Sbjct  12141  TTATAACAAAATAAAACTTTCAACAACGGATCTCTTGGCTCTCGCATC  12094


>JACWFO010000095.1 Leucosporidium yakuticum strain VS III D KN 2 VS-III-D-KN-2_contig_95, 
whole genome shotgun sequence
Length=8824

 Score = 80.5 bits (43),  Expect = 2e-11
 Identities = 43/43 (100%), Gaps = 0/43 (0%)
 Strand=Plus/Plus

Query  1     CAAGGTTTCCGTAGGTGAACCTGCGGAAGGATCATTAGTGAAT  43
             |||||||||||||||||||||||||||||||||||||||||||
Sbjct  6479  CAAGGTTTCCGTAGGTGAACCTGCGGAAGGATCATTAGTGAAT  6521


>SOZI01000280.1 Rhodotorula diobovata strain UCD-FST 08-225 DMC30scaffold_280, 
whole genome shotgun sequence
Length=6597

 Score = 80.5 bits (43),  Expect = 2e-11
 Identities = 43/43 (100%), Gaps = 0/43 (0%)
 Strand=Plus/Plus

Query  1     CAAGGTTTCCGTAGGTGAACCTGCGGAAGGATCATTAGTGAAT  43
             |||||||||||||||||||||||||||||||||||||||||||
Sbjct  2521  CAAGGTTTCCGTAGGTGAACCTGCGGAAGGATCATTAGTGAAT  2563


 Score = 76.8 bits (41),  Expect = 2e-10
 Identities = 46/48 (96%), Gaps = 1/48 (2%)
 Strand=Plus/Plus

Query  143   TTATAACAAAA-ATAACTTTCAACAACGGATCTCTTGGCTCTCGCATC  189
             ||||||||||| | ||||||||||||||||||||||||||||||||||
Sbjct  2704  TTATAACAAAACAAAACTTTCAACAACGGATCTCTTGGCTCTCGCATC  2751


>JAKEZK010000138.1 Rhodotorula sp. CC01 NODE_147_length_2205_cov_5034.260808, whole 
genome shotgun sequence
Length=2205

 Score = 80.5 bits (43),  Expect = 2e-11
 Identities = 43/43 (100%), Gaps = 0/43 (0%)
 Strand=Plus/Minus

Query  1     CAAGGTTTCCGTAGGTGAACCTGCGGAAGGATCATTAGTGAAT  43
             |||||||||||||||||||||||||||||||||||||||||||
Sbjct  1528  CAAGGTTTCCGTAGGTGAACCTGCGGAAGGATCATTAGTGAAT  1486


 Score = 76.8 bits (41),  Expect = 2e-10
 Identities = 46/48 (96%), Gaps = 1/48 (2%)
 Strand=Plus/Minus

Query  143   TTATAACAAAA-ATAACTTTCAACAACGGATCTCTTGGCTCTCGCATC  189
             ||||||||||| | ||||||||||||||||||||||||||||||||||
Sbjct  1352  TTATAACAAAATAAAACTTTCAACAACGGATCTCTTGGCTCTCGCATC  1305


>QYSD01000090.1 Rhodotorula sp. ZM1 ZM1_90, whole genome shotgun sequence
Length=67878

 Score = 80.5 bits (43),  Expect = 2e-11
 Identities = 43/43 (100%), Gaps = 0/43 (0%)
 Strand=Plus/Plus

Query  1      CAAGGTTTCCGTAGGTGAACCTGCGGAAGGATCATTAGTGAAT  43
              |||||||||||||||||||||||||||||||||||||||||||
Sbjct  63153  CAAGGTTTCCGTAGGTGAACCTGCGGAAGGATCATTAGTGAAT  63195


 Score = 76.8 bits (41),  Expect = 2e-10
 Identities = 46/48 (96%), Gaps = 1/48 (2%)
 Strand=Plus/Plus

Query  143    TTATAACAAAA-ATAACTTTCAACAACGGATCTCTTGGCTCTCGCATC  189
              ||||||||||| | ||||||||||||||||||||||||||||||||||
Sbjct  63328  TTATAACAAAACAAAACTTTCAACAACGGATCTCTTGGCTCTCGCATC  63375


>JAIHLT010000016.1 Inonotus obliquus strain CT5 ctg16, whole genome shotgun sequence
Length=1139004

 Score = 80.5 bits (43),  Expect = 2e-11
 Identities = 43/43 (100%), Gaps = 0/43 (0%)
 Strand=Plus/Plus

Query  1        CAAGGTTTCCGTAGGTGAACCTGCGGAAGGATCATTAGTGAAT  43
                |||||||||||||||||||||||||||||||||||||||||||
Sbjct  1060050  CAAGGTTTCCGTAGGTGAACCTGCGGAAGGATCATTAGTGAAT  1060092


 Score = 76.8 bits (41),  Expect = 2e-10
 Identities = 46/48 (96%), Gaps = 1/48 (2%)
 Strand=Plus/Plus

Query  143      TTATAACAAAA-ATAACTTTCAACAACGGATCTCTTGGCTCTCGCATC  189
                ||||||||||| | ||||||||||||||||||||||||||||||||||
Sbjct  1060225  TTATAACAAAACAAAACTTTCAACAACGGATCTCTTGGCTCTCGCATC  1060272


 Score = 69.4 bits (37),  Expect = 3e-08
 Identities = 37/37 (100%), Gaps = 0/37 (0%)
 Strand=Plus/Plus

Query  1        CAAGGTTTCCGTAGGTGAACCTGCGGAAGGATCATTA  37
                |||||||||||||||||||||||||||||||||||||
Sbjct  1011954  CAAGGTTTCCGTAGGTGAACCTGCGGAAGGATCATTA  1011990


 Score = 69.4 bits (37),  Expect = 3e-08
 Identities = 37/37 (100%), Gaps = 0/37 (0%)
 Strand=Plus/Plus

Query  1        CAAGGTTTCCGTAGGTGAACCTGCGGAAGGATCATTA  37
                |||||||||||||||||||||||||||||||||||||
Sbjct  1021755  CAAGGTTTCCGTAGGTGAACCTGCGGAAGGATCATTA  1021791


 Score = 69.4 bits (37),  Expect = 3e-08
 Identities = 37/37 (100%), Gaps = 0/37 (0%)
 Strand=Plus/Plus

Query  1        CAAGGTTTCCGTAGGTGAACCTGCGGAAGGATCATTA  37
                |||||||||||||||||||||||||||||||||||||
Sbjct  1031542  CAAGGTTTCCGTAGGTGAACCTGCGGAAGGATCATTA  1031578


 Score = 69.4 bits (37),  Expect = 3e-08
 Identities = 37/37 (100%), Gaps = 0/37 (0%)
 Strand=Plus/Plus

Query  1        CAAGGTTTCCGTAGGTGAACCTGCGGAAGGATCATTA  37
                |||||||||||||||||||||||||||||||||||||
Sbjct  1041342  CAAGGTTTCCGTAGGTGAACCTGCGGAAGGATCATTA  1041378


 Score = 69.4 bits (37),  Expect = 3e-08
 Identities = 37/37 (100%), Gaps = 0/37 (0%)
 Strand=Plus/Plus

Query  1        CAAGGTTTCCGTAGGTGAACCTGCGGAAGGATCATTA  37
                |||||||||||||||||||||||||||||||||||||
Sbjct  1051144  CAAGGTTTCCGTAGGTGAACCTGCGGAAGGATCATTA  1051180


 Score = 69.4 bits (37),  Expect = 3e-08
 Identities = 37/37 (100%), Gaps = 0/37 (0%)
 Strand=Plus/Plus

Query  1        CAAGGTTTCCGTAGGTGAACCTGCGGAAGGATCATTA  37
                |||||||||||||||||||||||||||||||||||||
Sbjct  1068918  CAAGGTTTCCGTAGGTGAACCTGCGGAAGGATCATTA  1068954


 Score = 69.4 bits (37),  Expect = 3e-08
 Identities = 37/37 (100%), Gaps = 0/37 (0%)
 Strand=Plus/Plus

Query  1        CAAGGTTTCCGTAGGTGAACCTGCGGAAGGATCATTA  37
                |||||||||||||||||||||||||||||||||||||
Sbjct  1078718  CAAGGTTTCCGTAGGTGAACCTGCGGAAGGATCATTA  1078754


 Score = 69.4 bits (37),  Expect = 3e-08
 Identities = 37/37 (100%), Gaps = 0/37 (0%)
 Strand=Plus/Plus

Query  1        CAAGGTTTCCGTAGGTGAACCTGCGGAAGGATCATTA  37
                |||||||||||||||||||||||||||||||||||||
Sbjct  1088517  CAAGGTTTCCGTAGGTGAACCTGCGGAAGGATCATTA  1088553


 Score = 69.4 bits (37),  Expect = 3e-08
 Identities = 37/37 (100%), Gaps = 0/37 (0%)
 Strand=Plus/Plus

Query  1        CAAGGTTTCCGTAGGTGAACCTGCGGAAGGATCATTA  37
                |||||||||||||||||||||||||||||||||||||
Sbjct  1098316  CAAGGTTTCCGTAGGTGAACCTGCGGAAGGATCATTA  1098352


 Score = 69.4 bits (37),  Expect = 3e-08
 Identities = 37/37 (100%), Gaps = 0/37 (0%)
 Strand=Plus/Plus

Query  1        CAAGGTTTCCGTAGGTGAACCTGCGGAAGGATCATTA  37
                |||||||||||||||||||||||||||||||||||||
Sbjct  1108112  CAAGGTTTCCGTAGGTGAACCTGCGGAAGGATCATTA  1108148


 Score = 69.4 bits (37),  Expect = 3e-08
 Identities = 37/37 (100%), Gaps = 0/37 (0%)
 Strand=Plus/Plus

Query  1        CAAGGTTTCCGTAGGTGAACCTGCGGAAGGATCATTA  37
                |||||||||||||||||||||||||||||||||||||
Sbjct  1127064  CAAGGTTTCCGTAGGTGAACCTGCGGAAGGATCATTA  1127100


 Score = 69.4 bits (37),  Expect = 3e-08
 Identities = 37/37 (100%), Gaps = 0/37 (0%)
 Strand=Plus/Plus

Query  1        CAAGGTTTCCGTAGGTGAACCTGCGGAAGGATCATTA  37
                |||||||||||||||||||||||||||||||||||||
Sbjct  1136818  CAAGGTTTCCGTAGGTGAACCTGCGGAAGGATCATTA  1136854


>NW_017264949.1 Rhodotorula graminis WP1 unplaced genomic scaffold RHOBAscaffold_22, 
whole genome shotgun sequence
Length=154783

 Score = 80.5 bits (43),  Expect = 2e-11
 Identities = 43/43 (100%), Gaps = 0/43 (0%)
 Strand=Plus/Plus

Query  1      CAAGGTTTCCGTAGGTGAACCTGCGGAAGGATCATTAGTGAAT  43
              |||||||||||||||||||||||||||||||||||||||||||
Sbjct  81943  CAAGGTTTCCGTAGGTGAACCTGCGGAAGGATCATTAGTGAAT  81985


 Score = 80.5 bits (43),  Expect = 2e-11
 Identities = 43/43 (100%), Gaps = 0/43 (0%)
 Strand=Plus/Plus

Query  1      CAAGGTTTCCGTAGGTGAACCTGCGGAAGGATCATTAGTGAAT  43
              |||||||||||||||||||||||||||||||||||||||||||
Sbjct  90548  CAAGGTTTCCGTAGGTGAACCTGCGGAAGGATCATTAGTGAAT  90590


 Score = 80.5 bits (43),  Expect = 2e-11
 Identities = 43/43 (100%), Gaps = 0/43 (0%)
 Strand=Plus/Plus

Query  1       CAAGGTTTCCGTAGGTGAACCTGCGGAAGGATCATTAGTGAAT  43
               |||||||||||||||||||||||||||||||||||||||||||
Sbjct  107762  CAAGGTTTCCGTAGGTGAACCTGCGGAAGGATCATTAGTGAAT  107804


 Score = 80.5 bits (43),  Expect = 2e-11
 Identities = 43/43 (100%), Gaps = 0/43 (0%)
 Strand=Plus/Plus

Query  1       CAAGGTTTCCGTAGGTGAACCTGCGGAAGGATCATTAGTGAAT  43
               |||||||||||||||||||||||||||||||||||||||||||
Sbjct  116375  CAAGGTTTCCGTAGGTGAACCTGCGGAAGGATCATTAGTGAAT  116417


 Score = 80.5 bits (43),  Expect = 2e-11
 Identities = 43/43 (100%), Gaps = 0/43 (0%)
 Strand=Plus/Plus

Query  1       CAAGGTTTCCGTAGGTGAACCTGCGGAAGGATCATTAGTGAAT  43
               |||||||||||||||||||||||||||||||||||||||||||
Sbjct  133590  CAAGGTTTCCGTAGGTGAACCTGCGGAAGGATCATTAGTGAAT  133632


 Score = 80.5 bits (43),  Expect = 2e-11
 Identities = 43/43 (100%), Gaps = 0/43 (0%)
 Strand=Plus/Plus

Query  1       CAAGGTTTCCGTAGGTGAACCTGCGGAAGGATCATTAGTGAAT  43
               |||||||||||||||||||||||||||||||||||||||||||
Sbjct  142201  CAAGGTTTCCGTAGGTGAACCTGCGGAAGGATCATTAGTGAAT  142243


 Score = 80.5 bits (43),  Expect = 2e-11
 Identities = 43/43 (100%), Gaps = 0/43 (0%)
 Strand=Plus/Plus

Query  1       CAAGGTTTCCGTAGGTGAACCTGCGGAAGGATCATTAGTGAAT  43
               |||||||||||||||||||||||||||||||||||||||||||
Sbjct  150815  CAAGGTTTCCGTAGGTGAACCTGCGGAAGGATCATTAGTGAAT  150857


 Score = 76.8 bits (41),  Expect = 2e-10
 Identities = 45/47 (96%), Gaps = 0/47 (0%)
 Strand=Plus/Plus

Query  143    TTATAACAAAAATAACTTTCAACAACGGATCTCTTGGCTCTCGCATC  189
              |||||||||| | ||||||||||||||||||||||||||||||||||
Sbjct  73571  TTATAACAAACAAAACTTTCAACAACGGATCTCTTGGCTCTCGCATC  73617


 Score = 76.8 bits (41),  Expect = 2e-10
 Identities = 46/48 (96%), Gaps = 1/48 (2%)
 Strand=Plus/Plus

Query  143    TTATAACAAAA-ATAACTTTCAACAACGGATCTCTTGGCTCTCGCATC  189
              ||||||||||| | ||||||||||||||||||||||||||||||||||
Sbjct  82119  TTATAACAAAACAAAACTTTCAACAACGGATCTCTTGGCTCTCGCATC  82166


 Score = 76.8 bits (41),  Expect = 2e-10
 Identities = 46/48 (96%), Gaps = 1/48 (2%)
 Strand=Plus/Plus

Query  143    TTATAACAAAA-ATAACTTTCAACAACGGATCTCTTGGCTCTCGCATC  189
              ||||||||||| | ||||||||||||||||||||||||||||||||||
Sbjct  90724  TTATAACAAAACAAAACTTTCAACAACGGATCTCTTGGCTCTCGCATC  90771


 Score = 76.8 bits (41),  Expect = 2e-10
 Identities = 46/48 (96%), Gaps = 1/48 (2%)
 Strand=Plus/Plus

Query  143    TTATAACAAAA-ATAACTTTCAACAACGGATCTCTTGGCTCTCGCATC  189
              ||||||||||| | ||||||||||||||||||||||||||||||||||
Sbjct  99333  TTATAACAAAACAAAACTTTCAACAACGGATCTCTTGGCTCTCGCATC  99380


 Score = 76.8 bits (41),  Expect = 2e-10
 Identities = 46/48 (96%), Gaps = 1/48 (2%)
 Strand=Plus/Plus

Query  143     TTATAACAAAA-ATAACTTTCAACAACGGATCTCTTGGCTCTCGCATC  189
               ||||||||||| | ||||||||||||||||||||||||||||||||||
Sbjct  107938  TTATAACAAAACAAAACTTTCAACAACGGATCTCTTGGCTCTCGCATC  107985


 Score = 76.8 bits (41),  Expect = 2e-10
 Identities = 46/48 (96%), Gaps = 1/48 (2%)
 Strand=Plus/Plus

Query  143     TTATAACAAAA-ATAACTTTCAACAACGGATCTCTTGGCTCTCGCATC  189
               ||||||||||| | ||||||||||||||||||||||||||||||||||
Sbjct  116551  TTATAACAAAACAAAACTTTCAACAACGGATCTCTTGGCTCTCGCATC  116598


 Score = 76.8 bits (41),  Expect = 2e-10
 Identities = 46/48 (96%), Gaps = 1/48 (2%)
 Strand=Plus/Plus

Query  143     TTATAACAAAA-ATAACTTTCAACAACGGATCTCTTGGCTCTCGCATC  189
               ||||||||||| | ||||||||||||||||||||||||||||||||||
Sbjct  125154  TTATAACAAAACAAAACTTTCAACAACGGATCTCTTGGCTCTCGCATC  125201


 Score = 76.8 bits (41),  Expect = 2e-10
 Identities = 46/48 (96%), Gaps = 1/48 (2%)
 Strand=Plus/Plus

Query  143     TTATAACAAAA-ATAACTTTCAACAACGGATCTCTTGGCTCTCGCATC  189
               ||||||||||| | ||||||||||||||||||||||||||||||||||
Sbjct  133766  TTATAACAAAACAAAACTTTCAACAACGGATCTCTTGGCTCTCGCATC  133813


 Score = 76.8 bits (41),  Expect = 2e-10
 Identities = 46/48 (96%), Gaps = 1/48 (2%)
 Strand=Plus/Plus

Query  143     TTATAACAAAA-ATAACTTTCAACAACGGATCTCTTGGCTCTCGCATC  189
               ||||||||||| | ||||||||||||||||||||||||||||||||||
Sbjct  142377  TTATAACAAAACAAAACTTTCAACAACGGATCTCTTGGCTCTCGCATC  142424


 Score = 76.8 bits (41),  Expect = 2e-10
 Identities = 46/48 (96%), Gaps = 1/48 (2%)
 Strand=Plus/Plus

Query  143     TTATAACAAAA-ATAACTTTCAACAACGGATCTCTTGGCTCTCGCATC  189
               ||||||||||| | ||||||||||||||||||||||||||||||||||
Sbjct  150991  TTATAACAAAACAAAACTTTCAACAACGGATCTCTTGGCTCTCGCATC  151038


 Score = 73.1 bits (39),  Expect = 3e-09
 Identities = 42/43 (98%), Gaps = 1/43 (2%)
 Strand=Plus/Plus

Query  1      CAAGGTTTCCGTAGGTGAACCTGCGGAAGGATCATTAGTGAAT  43
              ||||||||||||| |||||||||||||||||||||||||||||
Sbjct  99158  CAAGGTTTCCGTA-GTGAACCTGCGGAAGGATCATTAGTGAAT  99199


>LXFE01000067.1 Neolecta irregularis DAH-3 scaffold_300, whole genome shotgun 
sequence
Length=5298

 Score = 78.7 bits (42),  Expect = 6e-11
 Identities = 44/45 (98%), Gaps = 0/45 (0%)
 Strand=Plus/Plus

Query  1    CAAGGTTTCCGTAGGTGAACCTGCGGAAGGATCATTAGTGAATTG  45
            ||||||||||||||||||||||||||||||||||||| |||||||
Sbjct  774  CAAGGTTTCCGTAGGTGAACCTGCGGAAGGATCATTATTGAATTG  818


>JAHWDV010000018.1 Microbotryum scabiosae strain 1118 MvKn-1118-A2-R2_C01079, whole 
genome shotgun sequence
Length=51113

 Score = 78.7 bits (42),  Expect = 6e-11
 Identities = 42/42 (100%), Gaps = 0/42 (0%)
 Strand=Plus/Plus

Query  1     CAAGGTTTCCGTAGGTGAACCTGCGGAAGGATCATTAGTGAA  42
             ||||||||||||||||||||||||||||||||||||||||||
Sbjct  5564  CAAGGTTTCCGTAGGTGAACCTGCGGAAGGATCATTAGTGAA  5605


 Score = 78.7 bits (42),  Expect = 6e-11
 Identities = 44/45 (98%), Gaps = 0/45 (0%)
 Strand=Plus/Plus

Query  145   ATAACAAAAATAACTTTCAACAACGGATCTCTTGGCTCTCGCATC  189
             |||||||||| ||||||||||||||||||||||||||||||||||
Sbjct  5767  ATAACAAAAAAAACTTTCAACAACGGATCTCTTGGCTCTCGCATC  5811


 Score = 78.7 bits (42),  Expect = 6e-11
 Identities = 42/42 (100%), Gaps = 0/42 (0%)
 Strand=Plus/Plus

Query  1      CAAGGTTTCCGTAGGTGAACCTGCGGAAGGATCATTAGTGAA  42
              ||||||||||||||||||||||||||||||||||||||||||
Sbjct  14470  CAAGGTTTCCGTAGGTGAACCTGCGGAAGGATCATTAGTGAA  14511


 Score = 78.7 bits (42),  Expect = 6e-11
 Identities = 44/45 (98%), Gaps = 0/45 (0%)
 Strand=Plus/Plus

Query  145    ATAACAAAAATAACTTTCAACAACGGATCTCTTGGCTCTCGCATC  189
              |||||||||| ||||||||||||||||||||||||||||||||||
Sbjct  14673  ATAACAAAAAAAACTTTCAACAACGGATCTCTTGGCTCTCGCATC  14717


 Score = 78.7 bits (42),  Expect = 6e-11
 Identities = 42/42 (100%), Gaps = 0/42 (0%)
 Strand=Plus/Plus

Query  1      CAAGGTTTCCGTAGGTGAACCTGCGGAAGGATCATTAGTGAA  42
              ||||||||||||||||||||||||||||||||||||||||||
Sbjct  23377  CAAGGTTTCCGTAGGTGAACCTGCGGAAGGATCATTAGTGAA  23418


 Score = 78.7 bits (42),  Expect = 6e-11
 Identities = 44/45 (98%), Gaps = 0/45 (0%)
 Strand=Plus/Plus

Query  145    ATAACAAAAATAACTTTCAACAACGGATCTCTTGGCTCTCGCATC  189
              |||||||||| ||||||||||||||||||||||||||||||||||
Sbjct  23580  ATAACAAAAAAAACTTTCAACAACGGATCTCTTGGCTCTCGCATC  23624


 Score = 78.7 bits (42),  Expect = 6e-11
 Identities = 42/42 (100%), Gaps = 0/42 (0%)
 Strand=Plus/Plus

Query  1      CAAGGTTTCCGTAGGTGAACCTGCGGAAGGATCATTAGTGAA  42
              ||||||||||||||||||||||||||||||||||||||||||
Sbjct  32283  CAAGGTTTCCGTAGGTGAACCTGCGGAAGGATCATTAGTGAA  32324


 Score = 78.7 bits (42),  Expect = 6e-11
 Identities = 44/45 (98%), Gaps = 0/45 (0%)
 Strand=Plus/Plus

Query  145    ATAACAAAAATAACTTTCAACAACGGATCTCTTGGCTCTCGCATC  189
              |||||||||| ||||||||||||||||||||||||||||||||||
Sbjct  32486  ATAACAAAAAAAACTTTCAACAACGGATCTCTTGGCTCTCGCATC  32530


 Score = 78.7 bits (42),  Expect = 6e-11
 Identities = 42/42 (100%), Gaps = 0/42 (0%)
 Strand=Plus/Plus

Query  1      CAAGGTTTCCGTAGGTGAACCTGCGGAAGGATCATTAGTGAA  42
              ||||||||||||||||||||||||||||||||||||||||||
Sbjct  41188  CAAGGTTTCCGTAGGTGAACCTGCGGAAGGATCATTAGTGAA  41229


 Score = 78.7 bits (42),  Expect = 6e-11
 Identities = 44/45 (98%), Gaps = 0/45 (0%)
 Strand=Plus/Plus

Query  145    ATAACAAAAATAACTTTCAACAACGGATCTCTTGGCTCTCGCATC  189
              |||||||||| ||||||||||||||||||||||||||||||||||
Sbjct  41391  ATAACAAAAAAAACTTTCAACAACGGATCTCTTGGCTCTCGCATC  41435


 Score = 78.7 bits (42),  Expect = 6e-11
 Identities = 42/42 (100%), Gaps = 0/42 (0%)
 Strand=Plus/Plus

Query  1      CAAGGTTTCCGTAGGTGAACCTGCGGAAGGATCATTAGTGAA  42
              ||||||||||||||||||||||||||||||||||||||||||
Sbjct  50066  CAAGGTTTCCGTAGGTGAACCTGCGGAAGGATCATTAGTGAA  50107


>JAHWDV010000017.1 Microbotryum scabiosae strain 1118 MvKn-1118-A2-R2_C01078, whole 
genome shotgun sequence
Length=1434204

 Score = 78.7 bits (42),  Expect = 6e-11
 Identities = 42/42 (100%), Gaps = 0/42 (0%)
 Strand=Plus/Plus

Query  1        CAAGGTTTCCGTAGGTGAACCTGCGGAAGGATCATTAGTGAA  42
                ||||||||||||||||||||||||||||||||||||||||||
Sbjct  1426234  CAAGGTTTCCGTAGGTGAACCTGCGGAAGGATCATTAGTGAA  1426275


 Score = 78.7 bits (42),  Expect = 6e-11
 Identities = 44/45 (98%), Gaps = 0/45 (0%)
 Strand=Plus/Plus

Query  145      ATAACAAAAATAACTTTCAACAACGGATCTCTTGGCTCTCGCATC  189
                |||||||||| ||||||||||||||||||||||||||||||||||
Sbjct  1426437  ATAACAAAAAAAACTTTCAACAACGGATCTCTTGGCTCTCGCATC  1426481


>JAHWDX010000021.1 Microbotryum intermedium strain 1389 MvSilvul-01389-A1_C021, 
whole genome shotgun sequence
Length=1462465

 Score = 78.7 bits (42),  Expect = 6e-11
 Identities = 44/45 (98%), Gaps = 0/45 (0%)
 Strand=Plus/Minus

Query  145      ATAACAAAAATAACTTTCAACAACGGATCTCTTGGCTCTCGCATC  189
                |||||||||| ||||||||||||||||||||||||||||||||||
Sbjct  1404698  ATAACAAAAAAAACTTTCAACAACGGATCTCTTGGCTCTCGCATC  1404654


>MVAI01000457.1 Phaffia tasmanica strain CBS 14096 NODE_464_length_3967_cov_3739.59_ID_927, 
whole genome shotgun sequence
Length=3967

 Score = 78.7 bits (42),  Expect = 6e-11
 Identities = 42/42 (100%), Gaps = 0/42 (0%)
 Strand=Plus/Plus

Query  1     CAAGGTTTCCGTAGGTGAACCTGCGGAAGGATCATTAGTGAA  42
             ||||||||||||||||||||||||||||||||||||||||||
Sbjct  3672  CAAGGTTTCCGTAGGTGAACCTGCGGAAGGATCATTAGTGAA  3713


>JAMALH010000007.1 Filobasidiaceae sp. PG3902-1 ctg_7, whole genome shotgun sequence
Length=812513

 Score = 78.7 bits (42),  Expect = 6e-11
 Identities = 72/86 (84%), Gaps = 4/86 (5%)
 Strand=Plus/Plus

Query  107     TACTTTTACA-AACATTGT-GTAATGAACGTCATGTTATTATAACA-AAAATAACTTTCA  163
               ||| |||||| |||| | | ||||  || ||  | ||||||||||| || | ||||||||
Sbjct  799800  TAC-TTTACATAACAATTTAGTAACAAATGTAGTCTTATTATAACATAATAAAACTTTCA  799858

Query  164     ACAACGGATCTCTTGGCTCTCGCATC  189
               ||||||||||||||||||||||||||
Sbjct  799859  ACAACGGATCTCTTGGCTCTCGCATC  799884


 Score = 78.7 bits (42),  Expect = 6e-11
 Identities = 72/86 (84%), Gaps = 4/86 (5%)
 Strand=Plus/Plus

Query  107     TACTTTTACA-AACATTGT-GTAATGAACGTCATGTTATTATAACA-AAAATAACTTTCA  163
               ||| |||||| |||| | | ||||  || ||  | ||||||||||| || | ||||||||
Sbjct  807975  TAC-TTTACATAACAATTTAGTAACAAATGTAGTCTTATTATAACATAATAAAACTTTCA  808033

Query  164     ACAACGGATCTCTTGGCTCTCGCATC  189
               ||||||||||||||||||||||||||
Sbjct  808034  ACAACGGATCTCTTGGCTCTCGCATC  808059


 Score = 71.3 bits (38),  Expect = 9e-09
 Identities = 40/41 (98%), Gaps = 0/41 (0%)
 Strand=Plus/Plus

Query  1       CAAGGTTTCCGTAGGTGAACCTGCGGAAGGATCATTAGTGA  41
               ||||||||||||||||||||||||||||||||||||| |||
Sbjct  799659  CAAGGTTTCCGTAGGTGAACCTGCGGAAGGATCATTAATGA  799699


 Score = 71.3 bits (38),  Expect = 9e-09
 Identities = 40/41 (98%), Gaps = 0/41 (0%)
 Strand=Plus/Plus

Query  1       CAAGGTTTCCGTAGGTGAACCTGCGGAAGGATCATTAGTGA  41
               ||||||||||||||||||||||||||||||||||||| |||
Sbjct  807834  CAAGGTTTCCGTAGGTGAACCTGCGGAAGGATCATTAATGA  807874


>PJQD01000066.1 Rhodotorula taiwanensis strain MD1149 RTAI_MD1149_contig_66, 
whole genome shotgun sequence
Length=7943

 Score = 78.7 bits (42),  Expect = 6e-11
 Identities = 42/42 (100%), Gaps = 0/42 (0%)
 Strand=Plus/Plus

Query  1     CAAGGTTTCCGTAGGTGAACCTGCGGAAGGATCATTAGTGAA  42
             ||||||||||||||||||||||||||||||||||||||||||
Sbjct  1486  CAAGGTTTCCGTAGGTGAACCTGCGGAAGGATCATTAGTGAA  1527


 Score = 76.8 bits (41),  Expect = 2e-10
 Identities = 46/48 (96%), Gaps = 1/48 (2%)
 Strand=Plus/Plus

Query  143   TTATAACAAAA-ATAACTTTCAACAACGGATCTCTTGGCTCTCGCATC  189
             ||||||||||| | ||||||||||||||||||||||||||||||||||
Sbjct  1658  TTATAACAAAATAAAACTTTCAACAACGGATCTCTTGGCTCTCGCATC  1705


>JACGZH010000010.1 Phaffia rhodozyma strain CBS 6938 QXden1.PacBioOnly_9, whole 
genome shotgun sequence
Length=1107845

 Score = 78.7 bits (42),  Expect = 6e-11
 Identities = 42/42 (100%), Gaps = 0/42 (0%)
 Strand=Plus/Plus

Query  1        CAAGGTTTCCGTAGGTGAACCTGCGGAAGGATCATTAGTGAA  42
                ||||||||||||||||||||||||||||||||||||||||||
Sbjct  1097192  CAAGGTTTCCGTAGGTGAACCTGCGGAAGGATCATTAGTGAA  1097233


 Score = 78.7 bits (42),  Expect = 6e-11
 Identities = 42/42 (100%), Gaps = 0/42 (0%)
 Strand=Plus/Plus

Query  1        CAAGGTTTCCGTAGGTGAACCTGCGGAAGGATCATTAGTGAA  42
                ||||||||||||||||||||||||||||||||||||||||||
Sbjct  1105957  CAAGGTTTCCGTAGGTGAACCTGCGGAAGGATCATTAGTGAA  1105998


>JACGZH010000007.1 Phaffia rhodozyma strain CBS 6938 QXden1.PacBioOnly_6, whole 
genome shotgun sequence
Length=1579819

 Score = 78.7 bits (42),  Expect = 6e-11
 Identities = 42/42 (100%), Gaps = 0/42 (0%)
 Strand=Plus/Minus

Query  1     CAAGGTTTCCGTAGGTGAACCTGCGGAAGGATCATTAGTGAA  42
             ||||||||||||||||||||||||||||||||||||||||||
Sbjct  3833  CAAGGTTTCCGTAGGTGAACCTGCGGAAGGATCATTAGTGAA  3792


>JACGZH010000006.1 Phaffia rhodozyma strain CBS 6938 QXden1.PacBioOnly_5, whole 
genome shotgun sequence
Length=1809661

 Score = 78.7 bits (42),  Expect = 6e-11
 Identities = 42/42 (100%), Gaps = 0/42 (0%)
 Strand=Plus/Plus

Query  1        CAAGGTTTCCGTAGGTGAACCTGCGGAAGGATCATTAGTGAA  42
                ||||||||||||||||||||||||||||||||||||||||||
Sbjct  1777838  CAAGGTTTCCGTAGGTGAACCTGCGGAAGGATCATTAGTGAA  1777879


 Score = 78.7 bits (42),  Expect = 6e-11
 Identities = 42/42 (100%), Gaps = 0/42 (0%)
 Strand=Plus/Plus

Query  1        CAAGGTTTCCGTAGGTGAACCTGCGGAAGGATCATTAGTGAA  42
                ||||||||||||||||||||||||||||||||||||||||||
Sbjct  1786594  CAAGGTTTCCGTAGGTGAACCTGCGGAAGGATCATTAGTGAA  1786635


 Score = 78.7 bits (42),  Expect = 6e-11
 Identities = 42/42 (100%), Gaps = 0/42 (0%)
 Strand=Plus/Plus

Query  1        CAAGGTTTCCGTAGGTGAACCTGCGGAAGGATCATTAGTGAA  42
                ||||||||||||||||||||||||||||||||||||||||||
Sbjct  1795358  CAAGGTTTCCGTAGGTGAACCTGCGGAAGGATCATTAGTGAA  1795399


 Score = 78.7 bits (42),  Expect = 6e-11
 Identities = 42/42 (100%), Gaps = 0/42 (0%)
 Strand=Plus/Plus

Query  1        CAAGGTTTCCGTAGGTGAACCTGCGGAAGGATCATTAGTGAA  42
                ||||||||||||||||||||||||||||||||||||||||||
Sbjct  1804132  CAAGGTTTCCGTAGGTGAACCTGCGGAAGGATCATTAGTGAA  1804173


>JACGZH010000019.1 Phaffia rhodozyma strain CBS 6938 QXden1.PacBioOnly_18, whole 
genome shotgun sequence
Length=29982

 Score = 78.7 bits (42),  Expect = 6e-11
 Identities = 42/42 (100%), Gaps = 0/42 (0%)
 Strand=Plus/Plus

Query  1     CAAGGTTTCCGTAGGTGAACCTGCGGAAGGATCATTAGTGAA  42
             ||||||||||||||||||||||||||||||||||||||||||
Sbjct  7841  CAAGGTTTCCGTAGGTGAACCTGCGGAAGGATCATTAGTGAA  7882


 Score = 78.7 bits (42),  Expect = 6e-11
 Identities = 42/42 (100%), Gaps = 0/42 (0%)
 Strand=Plus/Plus

Query  1      CAAGGTTTCCGTAGGTGAACCTGCGGAAGGATCATTAGTGAA  42
              ||||||||||||||||||||||||||||||||||||||||||
Sbjct  16636  CAAGGTTTCCGTAGGTGAACCTGCGGAAGGATCATTAGTGAA  16677


 Score = 78.7 bits (42),  Expect = 6e-11
 Identities = 42/42 (100%), Gaps = 0/42 (0%)
 Strand=Plus/Plus

Query  1      CAAGGTTTCCGTAGGTGAACCTGCGGAAGGATCATTAGTGAA  42
              ||||||||||||||||||||||||||||||||||||||||||
Sbjct  25455  CAAGGTTTCCGTAGGTGAACCTGCGGAAGGATCATTAGTGAA  25496


>JACGZH010000018.1 Phaffia rhodozyma strain CBS 6938 QXden1.PacBioOnly_17, whole 
genome shotgun sequence
Length=30666

 Score = 78.7 bits (42),  Expect = 6e-11
 Identities = 42/42 (100%), Gaps = 0/42 (0%)
 Strand=Plus/Minus

Query  1     CAAGGTTTCCGTAGGTGAACCTGCGGAAGGATCATTAGTGAA  42
             ||||||||||||||||||||||||||||||||||||||||||
Sbjct  6822  CAAGGTTTCCGTAGGTGAACCTGCGGAAGGATCATTAGTGAA  6781


 Score = 78.7 bits (42),  Expect = 6e-11
 Identities = 42/42 (100%), Gaps = 0/42 (0%)
 Strand=Plus/Minus

Query  1      CAAGGTTTCCGTAGGTGAACCTGCGGAAGGATCATTAGTGAA  42
              ||||||||||||||||||||||||||||||||||||||||||
Sbjct  15586  CAAGGTTTCCGTAGGTGAACCTGCGGAAGGATCATTAGTGAA  15545


 Score = 78.7 bits (42),  Expect = 6e-11
 Identities = 42/42 (100%), Gaps = 0/42 (0%)
 Strand=Plus/Minus

Query  1      CAAGGTTTCCGTAGGTGAACCTGCGGAAGGATCATTAGTGAA  42
              ||||||||||||||||||||||||||||||||||||||||||
Sbjct  24349  CAAGGTTTCCGTAGGTGAACCTGCGGAAGGATCATTAGTGAA  24308


>JACGZH010000015.1 Phaffia rhodozyma strain CBS 6938 QXden1.PacBioOnly_14, whole 
genome shotgun sequence
Length=40334

 Score = 78.7 bits (42),  Expect = 6e-11
 Identities = 42/42 (100%), Gaps = 0/42 (0%)
 Strand=Plus/Minus

Query  1    CAAGGTTTCCGTAGGTGAACCTGCGGAAGGATCATTAGTGAA  42
            ||||||||||||||||||||||||||||||||||||||||||
Sbjct  684  CAAGGTTTCCGTAGGTGAACCTGCGGAAGGATCATTAGTGAA  643


 Score = 78.7 bits (42),  Expect = 6e-11
 Identities = 42/42 (100%), Gaps = 0/42 (0%)
 Strand=Plus/Minus

Query  1     CAAGGTTTCCGTAGGTGAACCTGCGGAAGGATCATTAGTGAA  42
             ||||||||||||||||||||||||||||||||||||||||||
Sbjct  9442  CAAGGTTTCCGTAGGTGAACCTGCGGAAGGATCATTAGTGAA  9401


 Score = 78.7 bits (42),  Expect = 6e-11
 Identities = 42/42 (100%), Gaps = 0/42 (0%)
 Strand=Plus/Minus

Query  1      CAAGGTTTCCGTAGGTGAACCTGCGGAAGGATCATTAGTGAA  42
              ||||||||||||||||||||||||||||||||||||||||||
Sbjct  18203  CAAGGTTTCCGTAGGTGAACCTGCGGAAGGATCATTAGTGAA  18162


 Score = 78.7 bits (42),  Expect = 6e-11
 Identities = 42/42 (100%), Gaps = 0/42 (0%)
 Strand=Plus/Minus

Query  1      CAAGGTTTCCGTAGGTGAACCTGCGGAAGGATCATTAGTGAA  42
              ||||||||||||||||||||||||||||||||||||||||||
Sbjct  26965  CAAGGTTTCCGTAGGTGAACCTGCGGAAGGATCATTAGTGAA  26924


 Score = 78.7 bits (42),  Expect = 6e-11
 Identities = 42/42 (100%), Gaps = 0/42 (0%)
 Strand=Plus/Minus

Query  1      CAAGGTTTCCGTAGGTGAACCTGCGGAAGGATCATTAGTGAA  42
              ||||||||||||||||||||||||||||||||||||||||||
Sbjct  35716  CAAGGTTTCCGTAGGTGAACCTGCGGAAGGATCATTAGTGAA  35675


>JACGZH010000014.1 Phaffia rhodozyma strain CBS 6938 QXden1.PacBioOnly_13, whole 
genome shotgun sequence
Length=44067

 Score = 78.7 bits (42),  Expect = 6e-11
 Identities = 42/42 (100%), Gaps = 0/42 (0%)
 Strand=Plus/Plus

Query  1    CAAGGTTTCCGTAGGTGAACCTGCGGAAGGATCATTAGTGAA  42
            ||||||||||||||||||||||||||||||||||||||||||
Sbjct  280  CAAGGTTTCCGTAGGTGAACCTGCGGAAGGATCATTAGTGAA  321


 Score = 78.7 bits (42),  Expect = 6e-11
 Identities = 42/42 (100%), Gaps = 0/42 (0%)
 Strand=Plus/Plus

Query  1     CAAGGTTTCCGTAGGTGAACCTGCGGAAGGATCATTAGTGAA  42
             ||||||||||||||||||||||||||||||||||||||||||
Sbjct  9026  CAAGGTTTCCGTAGGTGAACCTGCGGAAGGATCATTAGTGAA  9067


 Score = 78.7 bits (42),  Expect = 6e-11
 Identities = 42/42 (100%), Gaps = 0/42 (0%)
 Strand=Plus/Plus

Query  1      CAAGGTTTCCGTAGGTGAACCTGCGGAAGGATCATTAGTGAA  42
              ||||||||||||||||||||||||||||||||||||||||||
Sbjct  17787  CAAGGTTTCCGTAGGTGAACCTGCGGAAGGATCATTAGTGAA  17828


 Score = 78.7 bits (42),  Expect = 6e-11
 Identities = 42/42 (100%), Gaps = 0/42 (0%)
 Strand=Plus/Plus

Query  1      CAAGGTTTCCGTAGGTGAACCTGCGGAAGGATCATTAGTGAA  42
              ||||||||||||||||||||||||||||||||||||||||||
Sbjct  26569  CAAGGTTTCCGTAGGTGAACCTGCGGAAGGATCATTAGTGAA  26610


 Score = 78.7 bits (42),  Expect = 6e-11
 Identities = 42/42 (100%), Gaps = 0/42 (0%)
 Strand=Plus/Plus

Query  1      CAAGGTTTCCGTAGGTGAACCTGCGGAAGGATCATTAGTGAA  42
              ||||||||||||||||||||||||||||||||||||||||||
Sbjct  35366  CAAGGTTTCCGTAGGTGAACCTGCGGAAGGATCATTAGTGAA  35407


>JACGZH010000013.1 Phaffia rhodozyma strain CBS 6938 QXden1.PacBioOnly_12, whole 
genome shotgun sequence
Length=52504

 Score = 78.7 bits (42),  Expect = 6e-11
 Identities = 42/42 (100%), Gaps = 0/42 (0%)
 Strand=Plus/Minus

Query  1     CAAGGTTTCCGTAGGTGAACCTGCGGAAGGATCATTAGTGAA  42
             ||||||||||||||||||||||||||||||||||||||||||
Sbjct  5021  CAAGGTTTCCGTAGGTGAACCTGCGGAAGGATCATTAGTGAA  4980


 Score = 78.7 bits (42),  Expect = 6e-11
 Identities = 42/42 (100%), Gaps = 0/42 (0%)
 Strand=Plus/Minus

Query  1      CAAGGTTTCCGTAGGTGAACCTGCGGAAGGATCATTAGTGAA  42
              ||||||||||||||||||||||||||||||||||||||||||
Sbjct  13772  CAAGGTTTCCGTAGGTGAACCTGCGGAAGGATCATTAGTGAA  13731


 Score = 78.7 bits (42),  Expect = 6e-11
 Identities = 42/42 (100%), Gaps = 0/42 (0%)
 Strand=Plus/Minus

Query  1      CAAGGTTTCCGTAGGTGAACCTGCGGAAGGATCATTAGTGAA  42
              ||||||||||||||||||||||||||||||||||||||||||
Sbjct  22530  CAAGGTTTCCGTAGGTGAACCTGCGGAAGGATCATTAGTGAA  22489


 Score = 78.7 bits (42),  Expect = 6e-11
 Identities = 42/42 (100%), Gaps = 0/42 (0%)
 Strand=Plus/Minus

Query  1      CAAGGTTTCCGTAGGTGAACCTGCGGAAGGATCATTAGTGAA  42
              ||||||||||||||||||||||||||||||||||||||||||
Sbjct  31291  CAAGGTTTCCGTAGGTGAACCTGCGGAAGGATCATTAGTGAA  31250


 Score = 78.7 bits (42),  Expect = 6e-11
 Identities = 42/42 (100%), Gaps = 0/42 (0%)
 Strand=Plus/Minus

Query  1      CAAGGTTTCCGTAGGTGAACCTGCGGAAGGATCATTAGTGAA  42
              ||||||||||||||||||||||||||||||||||||||||||
Sbjct  40052  CAAGGTTTCCGTAGGTGAACCTGCGGAAGGATCATTAGTGAA  40011


 Score = 78.7 bits (42),  Expect = 6e-11
 Identities = 42/42 (100%), Gaps = 0/42 (0%)
 Strand=Plus/Minus

Query  1      CAAGGTTTCCGTAGGTGAACCTGCGGAAGGATCATTAGTGAA  42
              ||||||||||||||||||||||||||||||||||||||||||
Sbjct  48804  CAAGGTTTCCGTAGGTGAACCTGCGGAAGGATCATTAGTGAA  48763


>JACGZH010000001.1 Phaffia rhodozyma strain CBS 6938 QXden1.PacBioOnly_0, whole 
genome shotgun sequence
Length=2651629

 Score = 78.7 bits (42),  Expect = 6e-11
 Identities = 42/42 (100%), Gaps = 0/42 (0%)
 Strand=Plus/Plus

Query  1        CAAGGTTTCCGTAGGTGAACCTGCGGAAGGATCATTAGTGAA  42
                ||||||||||||||||||||||||||||||||||||||||||
Sbjct  2620254  CAAGGTTTCCGTAGGTGAACCTGCGGAAGGATCATTAGTGAA  2620295


 Score = 78.7 bits (42),  Expect = 6e-11
 Identities = 42/42 (100%), Gaps = 0/42 (0%)
 Strand=Plus/Plus

Query  1        CAAGGTTTCCGTAGGTGAACCTGCGGAAGGATCATTAGTGAA  42
                ||||||||||||||||||||||||||||||||||||||||||
Sbjct  2629016  CAAGGTTTCCGTAGGTGAACCTGCGGAAGGATCATTAGTGAA  2629057


 Score = 78.7 bits (42),  Expect = 6e-11
 Identities = 42/42 (100%), Gaps = 0/42 (0%)
 Strand=Plus/Plus

Query  1        CAAGGTTTCCGTAGGTGAACCTGCGGAAGGATCATTAGTGAA  42
                ||||||||||||||||||||||||||||||||||||||||||
Sbjct  2637796  CAAGGTTTCCGTAGGTGAACCTGCGGAAGGATCATTAGTGAA  2637837


 Score = 76.8 bits (41),  Expect = 2e-10
 Identities = 41/41 (100%), Gaps = 0/41 (0%)
 Strand=Plus/Plus

Query  2        AAGGTTTCCGTAGGTGAACCTGCGGAAGGATCATTAGTGAA  42
                |||||||||||||||||||||||||||||||||||||||||
Sbjct  2646565  AAGGTTTCCGTAGGTGAACCTGCGGAAGGATCATTAGTGAA  2646605


>MVAH01000408.1 Phaffia australis strain CBS 14095 NODE_414_length_3204_cov_2039.83_ID_827, 
whole genome shotgun sequence
Length=3204

 Score = 78.7 bits (42),  Expect = 6e-11
 Identities = 42/42 (100%), Gaps = 0/42 (0%)
 Strand=Plus/Plus

Query  1     CAAGGTTTCCGTAGGTGAACCTGCGGAAGGATCATTAGTGAA  42
             ||||||||||||||||||||||||||||||||||||||||||
Sbjct  2934  CAAGGTTTCCGTAGGTGAACCTGCGGAAGGATCATTAGTGAA  2975


>JAEBUP010000011.1 Amanita molliuscula strain LH00009 Contig11, whole genome shotgun 
sequence
Length=1543911

 Score = 78.7 bits (42),  Expect = 6e-11
 Identities = 44/45 (98%), Gaps = 0/45 (0%)
 Strand=Plus/Minus

Query  1        CAAGGTTTCCGTAGGTGAACCTGCGGAAGGATCATTAGTGAATTG  45
                |||||||||||||||||||||||||||||||||||||||||| ||
Sbjct  1350821  CAAGGTTTCCGTAGGTGAACCTGCGGAAGGATCATTAGTGAAATG  1350777


>WIUZ02000063.1 Thelephora terrestris strain UH-Tt-Lm1 BJ322scaffold_63, whole 
genome shotgun sequence
Length=7992

 Score = 78.7 bits (42),  Expect = 6e-11
 Identities = 44/45 (98%), Gaps = 0/45 (0%)
 Strand=Plus/Minus

Query  1    CAAGGTTTCCGTAGGTGAACCTGCGGAAGGATCATTAGTGAATTG  45
            ||||||||||||||||||||||||||||||||||||| |||||||
Sbjct  170  CAAGGTTTCCGTAGGTGAACCTGCGGAAGGATCATTACTGAATTG  126


 Score = 78.7 bits (42),  Expect = 6e-11
 Identities = 44/45 (98%), Gaps = 0/45 (0%)
 Strand=Plus/Plus

Query  1     CAAGGTTTCCGTAGGTGAACCTGCGGAAGGATCATTAGTGAATTG  45
             ||||||||||||||||||||||||||||||||||||| |||||||
Sbjct  6712  CAAGGTTTCCGTAGGTGAACCTGCGGAAGGATCATTACTGAATTG  6756


>WIUZ02000062.1 Thelephora terrestris strain UH-Tt-Lm1 BJ322scaffold_62, whole 
genome shotgun sequence
Length=8682

 Score = 78.7 bits (42),  Expect = 6e-11
 Identities = 44/45 (98%), Gaps = 0/45 (0%)
 Strand=Plus/Plus

Query  1    CAAGGTTTCCGTAGGTGAACCTGCGGAAGGATCATTAGTGAATTG  45
            ||||||||||||||||||||||||||||||||||||| |||||||
Sbjct  161  CAAGGTTTCCGTAGGTGAACCTGCGGAAGGATCATTACTGAATTG  205


>WIUZ02000006.1 Thelephora terrestris strain UH-Tt-Lm1 BJ322scaffold_6, whole 
genome shotgun sequence
Length=2502072

 Score = 78.7 bits (42),  Expect = 6e-11
 Identities = 44/45 (98%), Gaps = 0/45 (0%)
 Strand=Plus/Plus

Query  1        CAAGGTTTCCGTAGGTGAACCTGCGGAAGGATCATTAGTGAATTG  45
                ||||||||||||||||||||||||||||||||||||| |||||||
Sbjct  2497878  CAAGGTTTCCGTAGGTGAACCTGCGGAAGGATCATTACTGAATTG  2497922


>WIUZ02000036.1 Thelephora terrestris strain UH-Tt-Lm1 BJ322scaffold_36, whole 
genome shotgun sequence
Length=47667

 Score = 78.7 bits (42),  Expect = 6e-11
 Identities = 44/45 (98%), Gaps = 0/45 (0%)
 Strand=Plus/Minus

Query  1     CAAGGTTTCCGTAGGTGAACCTGCGGAAGGATCATTAGTGAATTG  45
             ||||||||||||||||||||||||||||||||||||| |||||||
Sbjct  1531  CAAGGTTTCCGTAGGTGAACCTGCGGAAGGATCATTACTGAATTG  1487


 Score = 78.7 bits (42),  Expect = 6e-11
 Identities = 44/45 (98%), Gaps = 0/45 (0%)
 Strand=Plus/Minus

Query  1      CAAGGTTTCCGTAGGTGAACCTGCGGAAGGATCATTAGTGAATTG  45
              ||||||||||||||||||||||||||||||||||||| |||||||
Sbjct  11508  CAAGGTTTCCGTAGGTGAACCTGCGGAAGGATCATTACTGAATTG  11464


 Score = 78.7 bits (42),  Expect = 6e-11
 Identities = 44/45 (98%), Gaps = 0/45 (0%)
 Strand=Plus/Minus

Query  1      CAAGGTTTCCGTAGGTGAACCTGCGGAAGGATCATTAGTGAATTG  45
              ||||||||||||||||||||||||||||||||||||| |||||||
Sbjct  21487  CAAGGTTTCCGTAGGTGAACCTGCGGAAGGATCATTACTGAATTG  21443


 Score = 78.7 bits (42),  Expect = 6e-11
 Identities = 44/45 (98%), Gaps = 0/45 (0%)
 Strand=Plus/Minus

Query  1      CAAGGTTTCCGTAGGTGAACCTGCGGAAGGATCATTAGTGAATTG  45
              ||||||||||||||||||||||||||||||||||||| |||||||
Sbjct  31474  CAAGGTTTCCGTAGGTGAACCTGCGGAAGGATCATTACTGAATTG  31430


 Score = 78.7 bits (42),  Expect = 6e-11
 Identities = 44/45 (98%), Gaps = 0/45 (0%)
 Strand=Plus/Minus

Query  1      CAAGGTTTCCGTAGGTGAACCTGCGGAAGGATCATTAGTGAATTG  45
              ||||||||||||||||||||||||||||||||||||| |||||||
Sbjct  41463  CAAGGTTTCCGTAGGTGAACCTGCGGAAGGATCATTACTGAATTG  41419


>WIUZ02000032.1 Thelephora terrestris strain UH-Tt-Lm1 BJ322scaffold_32, whole 
genome shotgun sequence
Length=87941

 Score = 78.7 bits (42),  Expect = 6e-11
 Identities = 44/45 (98%), Gaps = 0/45 (0%)
 Strand=Plus/Minus

Query  1     CAAGGTTTCCGTAGGTGAACCTGCGGAAGGATCATTAGTGAATTG  45
             ||||||||||||||||||||||||||||||||||||| |||||||
Sbjct  5108  CAAGGTTTCCGTAGGTGAACCTGCGGAAGGATCATTACTGAATTG  5064


 Score = 78.7 bits (42),  Expect = 6e-11
 Identities = 44/45 (98%), Gaps = 0/45 (0%)
 Strand=Plus/Minus

Query  1      CAAGGTTTCCGTAGGTGAACCTGCGGAAGGATCATTAGTGAATTG  45
              ||||||||||||||||||||||||||||||||||||| |||||||
Sbjct  15082  CAAGGTTTCCGTAGGTGAACCTGCGGAAGGATCATTACTGAATTG  15038


 Score = 78.7 bits (42),  Expect = 6e-11
 Identities = 44/45 (98%), Gaps = 0/45 (0%)
 Strand=Plus/Minus

Query  1      CAAGGTTTCCGTAGGTGAACCTGCGGAAGGATCATTAGTGAATTG  45
              ||||||||||||||||||||||||||||||||||||| |||||||
Sbjct  25066  CAAGGTTTCCGTAGGTGAACCTGCGGAAGGATCATTACTGAATTG  25022


 Score = 78.7 bits (42),  Expect = 6e-11
 Identities = 44/45 (98%), Gaps = 0/45 (0%)
 Strand=Plus/Minus

Query  1      CAAGGTTTCCGTAGGTGAACCTGCGGAAGGATCATTAGTGAATTG  45
              ||||||||||||||||||||||||||||||||||||| |||||||
Sbjct  35028  CAAGGTTTCCGTAGGTGAACCTGCGGAAGGATCATTACTGAATTG  34984


 Score = 78.7 bits (42),  Expect = 6e-11
 Identities = 44/45 (98%), Gaps = 0/45 (0%)
 Strand=Plus/Minus

Query  1      CAAGGTTTCCGTAGGTGAACCTGCGGAAGGATCATTAGTGAATTG  45
              ||||||||||||||||||||||||||||||||||||| |||||||
Sbjct  44928  CAAGGTTTCCGTAGGTGAACCTGCGGAAGGATCATTACTGAATTG  44884


 Score = 78.7 bits (42),  Expect = 6e-11
 Identities = 44/45 (98%), Gaps = 0/45 (0%)
 Strand=Plus/Minus

Query  1      CAAGGTTTCCGTAGGTGAACCTGCGGAAGGATCATTAGTGAATTG  45
              ||||||||||||||||||||||||||||||||||||| |||||||
Sbjct  54907  CAAGGTTTCCGTAGGTGAACCTGCGGAAGGATCATTACTGAATTG  54863


 Score = 78.7 bits (42),  Expect = 6e-11
 Identities = 44/45 (98%), Gaps = 0/45 (0%)
 Strand=Plus/Minus

Query  1      CAAGGTTTCCGTAGGTGAACCTGCGGAAGGATCATTAGTGAATTG  45
              ||||||||||||||||||||||||||||||||||||| |||||||
Sbjct  64891  CAAGGTTTCCGTAGGTGAACCTGCGGAAGGATCATTACTGAATTG  64847


 Score = 78.7 bits (42),  Expect = 6e-11
 Identities = 44/45 (98%), Gaps = 0/45 (0%)
 Strand=Plus/Minus

Query  1      CAAGGTTTCCGTAGGTGAACCTGCGGAAGGATCATTAGTGAATTG  45
              ||||||||||||||||||||||||||||||||||||| |||||||
Sbjct  74880  CAAGGTTTCCGTAGGTGAACCTGCGGAAGGATCATTACTGAATTG  74836


 Score = 78.7 bits (42),  Expect = 6e-11
 Identities = 44/45 (98%), Gaps = 0/45 (0%)
 Strand=Plus/Minus

Query  1      CAAGGTTTCCGTAGGTGAACCTGCGGAAGGATCATTAGTGAATTG  45
              ||||||||||||||||||||||||||||||||||||| |||||||
Sbjct  84872  CAAGGTTTCCGTAGGTGAACCTGCGGAAGGATCATTACTGAATTG  84828


>JAMALI010000176.1 Filobasidiaceae sp. PT2105A ctg_176, whole genome shotgun sequence
Length=6660

 Score = 78.7 bits (42),  Expect = 6e-11
 Identities = 72/86 (84%), Gaps = 4/86 (5%)
 Strand=Plus/Plus

Query  107   TACTTTTACA-AACATTGT-GTAATGAACGTCATGTTATTATAACA-AAAATAACTTTCA  163
             ||| |||||| |||| | | ||||  || ||  | ||||||||||| || | ||||||||
Sbjct  2121  TAC-TTTACATAACAATCTAGTAACAAATGTAGTCTTATTATAACATAATAAAACTTTCA  2179

Query  164   ACAACGGATCTCTTGGCTCTCGCATC  189
             ||||||||||||||||||||||||||
Sbjct  2180  ACAACGGATCTCTTGGCTCTCGCATC  2205


 Score = 76.8 bits (41),  Expect = 2e-10
 Identities = 48/51 (94%), Gaps = 1/51 (2%)
 Strand=Plus/Plus

Query  140   TTATTATAACA-AAAATAACTTTCAACAACGGATCTCTTGGCTCTCGCATC  189
             ||||||||||| || | ||||||||||||||||||||||||||||||||||
Sbjct  2332  TTATTATAACATAATAAAACTTTCAACAACGGATCTCTTGGCTCTCGCATC  2382


 Score = 71.3 bits (38),  Expect = 9e-09
 Identities = 40/41 (98%), Gaps = 0/41 (0%)
 Strand=Plus/Plus

Query  1     CAAGGTTTCCGTAGGTGAACCTGCGGAAGGATCATTAGTGA  41
             ||||||||||||||||||||||||||||||||||||| |||
Sbjct  1980  CAAGGTTTCCGTAGGTGAACCTGCGGAAGGATCATTAATGA  2020


>QGMH01000668.1 Lachnellula hyalina strain CBS 185.66 contig00668, whole genome 
shotgun sequence
Length=237

 Score = 78.7 bits (42),  Expect = 6e-11
 Identities = 146/191 (76%), Gaps = 28/191 (15%)
 Strand=Plus/Minus

Query  1    CAAGGTTTCCGTAGGTGAACCTGCGGAAGGATCATTAGTGAATT-GCTCTTTGAGCGTTA  59
            ||||||||||||||||||||||||||||||||||||| |||||| |  ||| | || |||
Sbjct  193  CAAGGTTTCCGTAGGTGAACCTGCGGAAGGATCATTATTGAATTCGGCCTT-G-GCCTTA  136

Query  60   AACTATATCCATCTACACCTGTGAACTGTTGATTGACTTCGGTCAATTACTTTTACAAAC  119
             || | ||  ||  |||| ||||||| || |   | |||||| |     |     |||||
Sbjct  135  TAC-ACATA-AT--ACAC-TGTGAACCGT-G---G-CTTCGG-C-----C-----CAAAC  97

Query  120  ATTGTGTAATGAACGTCATGTTATTATAACAAAA-ATAACTTTCAACAACGGATCTCTTG  178
             | || |  |||| || ||  ||| ||||||||| | |||||| ||||||||||||||||
Sbjct  96   TTAGTCT--TGAATGTAATA-TATCATAACAAAATACAACTTTTAACAACGGATCTCTTG  40

Query  179  GCTCTCGCATC  189
            |||||||||||
Sbjct  39   GCTCTCGCATC  29


>NW_022157782.1 Lachnellula hyalina strain CBS 185.66 chromosome Unknown contig00668, 
whole genome shotgun sequence
Length=237

 Score = 78.7 bits (42),  Expect = 6e-11
 Identities = 146/191 (76%), Gaps = 28/191 (15%)
 Strand=Plus/Minus

Query  1    CAAGGTTTCCGTAGGTGAACCTGCGGAAGGATCATTAGTGAATT-GCTCTTTGAGCGTTA  59
            ||||||||||||||||||||||||||||||||||||| |||||| |  ||| | || |||
Sbjct  193  CAAGGTTTCCGTAGGTGAACCTGCGGAAGGATCATTATTGAATTCGGCCTT-G-GCCTTA  136

Query  60   AACTATATCCATCTACACCTGTGAACTGTTGATTGACTTCGGTCAATTACTTTTACAAAC  119
             || | ||  ||  |||| ||||||| || |   | |||||| |     |     |||||
Sbjct  135  TAC-ACATA-AT--ACAC-TGTGAACCGT-G---G-CTTCGG-C-----C-----CAAAC  97

Query  120  ATTGTGTAATGAACGTCATGTTATTATAACAAAA-ATAACTTTCAACAACGGATCTCTTG  178
             | || |  |||| || ||  ||| ||||||||| | |||||| ||||||||||||||||
Sbjct  96   TTAGTCT--TGAATGTAATA-TATCATAACAAAATACAACTTTTAACAACGGATCTCTTG  40

Query  179  GCTCTCGCATC  189
            |||||||||||
Sbjct  39   GCTCTCGCATC  29


>JABRWF010000005.1 Athelia rolfsii isolate GP3 Contig5, whole genome shotgun sequence
Length=4299874

 Score = 76.8 bits (41),  Expect = 2e-10
 Identities = 43/44 (98%), Gaps = 0/44 (0%)
 Strand=Plus/Plus

Query  1      CAAGGTTTCCGTAGGTGAACCTGCGGAAGGATCATTAGTGAATT  44
              ||||||||||||||||||||||||||||||||||||| ||||||
Sbjct  10372  CAAGGTTTCCGTAGGTGAACCTGCGGAAGGATCATTATTGAATT  10415


 Score = 76.8 bits (41),  Expect = 2e-10
 Identities = 43/44 (98%), Gaps = 0/44 (0%)
 Strand=Plus/Plus

Query  1      CAAGGTTTCCGTAGGTGAACCTGCGGAAGGATCATTAGTGAATT  44
              ||||||||||||||||||||||||||||||||||||| ||||||
Sbjct  21299  CAAGGTTTCCGTAGGTGAACCTGCGGAAGGATCATTATTGAATT  21342


 Score = 76.8 bits (41),  Expect = 2e-10
 Identities = 43/44 (98%), Gaps = 0/44 (0%)
 Strand=Plus/Plus

Query  1      CAAGGTTTCCGTAGGTGAACCTGCGGAAGGATCATTAGTGAATT  44
              ||||||||||||||||||||||||||||||||||||| ||||||
Sbjct  28695  CAAGGTTTCCGTAGGTGAACCTGCGGAAGGATCATTATTGAATT  28738


 Score = 58.4 bits (31),  Expect = 7e-05
 Identities = 33/34 (97%), Gaps = 0/34 (0%)
 Strand=Plus/Plus

Query  156    AACTTTCAACAACGGATCTCTTGGCTCTCGCATC  189
              |||||||||||||||||||||||||||| |||||
Sbjct  10621  AACTTTCAACAACGGATCTCTTGGCTCTTGCATC  10654


 Score = 58.4 bits (31),  Expect = 7e-05
 Identities = 33/34 (97%), Gaps = 0/34 (0%)
 Strand=Plus/Plus

Query  156    AACTTTCAACAACGGATCTCTTGGCTCTCGCATC  189
              |||||||||||||||||||||||||||| |||||
Sbjct  21548  AACTTTCAACAACGGATCTCTTGGCTCTTGCATC  21581


 Score = 58.4 bits (31),  Expect = 7e-05
 Identities = 33/34 (97%), Gaps = 0/34 (0%)
 Strand=Plus/Plus

Query  156    AACTTTCAACAACGGATCTCTTGGCTCTCGCATC  189
              |||||||||||||||||||||||||||| |||||
Sbjct  28944  AACTTTCAACAACGGATCTCTTGGCTCTTGCATC  28977


>PPJG01000111.1 Blastobotrys serpentis strain NRRL Y-48249 flattened_line_218, 
whole genome shotgun sequence
Length=5868

 Score = 76.8 bits (41),  Expect = 2e-10
 Identities = 72/86 (84%), Gaps = 6/86 (7%)
 Strand=Plus/Plus

Query  1     CAAGGTTTCCGTAGGTGAACCTGCGGAAGGATCATTAGTGAATT-GCTCTTT-GAGCGTT  58
             |||||||||||||||||||||||||||||||||||||  ||||| | ||||| || | ||
Sbjct  2853  CAAGGTTTCCGTAGGTGAACCTGCGGAAGGATCATTAACGAATTTGGTCTTTTGACCATT  2912

Query  59    AAACTATATCCATCTACACCTGTGAA  84
                ||| |||| |  |||||||||||
Sbjct  2913  ---CTA-ATCCTTACACACCTGTGAA  2934


>WSTI01002812.1 Ceratobasidium sp. 423 scaffold_11246, whole genome shotgun sequence
Length=2104

 Score = 76.8 bits (41),  Expect = 2e-10
 Identities = 43/44 (98%), Gaps = 0/44 (0%)
 Strand=Plus/Minus

Query  1    CAAGGTTTCCGTAGGTGAACCTGCGGAAGGATCATTAGTGAATT  44
            ||||||||||||||||||||||||||||||||||||| ||||||
Sbjct  493  CAAGGTTTCCGTAGGTGAACCTGCGGAAGGATCATTATTGAATT  450


 Score = 60.2 bits (32),  Expect = 2e-05
 Identities = 34/35 (97%), Gaps = 0/35 (0%)
 Strand=Plus/Minus

Query  155  TAACTTTCAACAACGGATCTCTTGGCTCTCGCATC  189
            ||| |||||||||||||||||||||||||||||||
Sbjct  253  TAAGTTTCAACAACGGATCTCTTGGCTCTCGCATC  219


>SEOQ01000808.1 Dentipellis fragilis strain DSM 105465 Contig_808, whole genome 
shotgun sequence
Length=12650

 Score = 76.8 bits (41),  Expect = 2e-10
 Identities = 43/44 (98%), Gaps = 0/44 (0%)
 Strand=Plus/Minus

Query  1      CAAGGTTTCCGTAGGTGAACCTGCGGAAGGATCATTAGTGAATT  44
              ||||||||||||||||||||||||||||||||||||| ||||||
Sbjct  10017  CAAGGTTTCCGTAGGTGAACCTGCGGAAGGATCATTACTGAATT  9974


 Score = 63.9 bits (34),  Expect = 2e-06
 Identities = 34/34 (100%), Gaps = 0/34 (0%)
 Strand=Plus/Minus

Query  156   AACTTTCAACAACGGATCTCTTGGCTCTCGCATC  189
             ||||||||||||||||||||||||||||||||||
Sbjct  9801  AACTTTCAACAACGGATCTCTTGGCTCTCGCATC  9768


>JADCUA010000030.1 Rhodofomes roseus strain CIRM-BRFM 1785 C8Q71scaffold_30, whole 
genome shotgun sequence
Length=443173

 Score = 76.8 bits (41),  Expect = 2e-10
 Identities = 43/44 (98%), Gaps = 0/44 (0%)
 Strand=Plus/Minus

Query  1      CAAGGTTTCCGTAGGTGAACCTGCGGAAGGATCATTAGTGAATT  44
              ||||||||||||||||||||||||||||||||||||| ||||||
Sbjct  10122  CAAGGTTTCCGTAGGTGAACCTGCGGAAGGATCATTAATGAATT  10079


 Score = 76.8 bits (41),  Expect = 2e-10
 Identities = 43/44 (98%), Gaps = 0/44 (0%)
 Strand=Plus/Minus

Query  1      CAAGGTTTCCGTAGGTGAACCTGCGGAAGGATCATTAGTGAATT  44
              ||||||||||||||||||||||||||||||||||||| ||||||
Sbjct  19896  CAAGGTTTCCGTAGGTGAACCTGCGGAAGGATCATTAATGAATT  19853


>JSYW01000167.1 Lentinus polychrous strain BCC7694 contig00167, whole genome 
shotgun sequence
Length=9215

 Score = 76.8 bits (41),  Expect = 2e-10
 Identities = 43/44 (98%), Gaps = 0/44 (0%)
 Strand=Plus/Plus

Query  1     CAAGGTTTCCGTAGGTGAACCTGCGGAAGGATCATTAGTGAATT  44
             ||||||||||||||||||||||||||||||||||||| ||||||
Sbjct  6659  CAAGGTTTCCGTAGGTGAACCTGCGGAAGGATCATTACTGAATT  6702


>QCWT01000098.1 Pleurotus tuoliensis strain JKBL130LB Contig_99, whole genome 
shotgun sequence
Length=31901

 Score = 76.8 bits (41),  Expect = 2e-10
 Identities = 46/48 (96%), Gaps = 1/48 (2%)
 Strand=Plus/Plus

Query  1     CAAGGTTTCCGTAGGTGAACCTGCGGAAGGATCATTAGTGAATT-GCT  47
             ||||||||||||||||||||||||||||||||||||| |||||| |||
Sbjct  6843  CAAGGTTTCCGTAGGTGAACCTGCGGAAGGATCATTAATGAATTCGCT  6890


 Score = 76.8 bits (41),  Expect = 2e-10
 Identities = 46/48 (96%), Gaps = 1/48 (2%)
 Strand=Plus/Plus

Query  1      CAAGGTTTCCGTAGGTGAACCTGCGGAAGGATCATTAGTGAATT-GCT  47
              ||||||||||||||||||||||||||||||||||||| |||||| |||
Sbjct  16729  CAAGGTTTCCGTAGGTGAACCTGCGGAAGGATCATTAATGAATTCGCT  16776


 Score = 76.8 bits (41),  Expect = 2e-10
 Identities = 46/48 (96%), Gaps = 1/48 (2%)
 Strand=Plus/Plus

Query  1      CAAGGTTTCCGTAGGTGAACCTGCGGAAGGATCATTAGTGAATT-GCT  47
              ||||||||||||||||||||||||||||||||||||| |||||| |||
Sbjct  26615  CAAGGTTTCCGTAGGTGAACCTGCGGAAGGATCATTAATGAATTCGCT  26662


 Score = 63.9 bits (34),  Expect = 2e-06
 Identities = 34/34 (100%), Gaps = 0/34 (0%)
 Strand=Plus/Plus

Query  156   AACTTTCAACAACGGATCTCTTGGCTCTCGCATC  189
             ||||||||||||||||||||||||||||||||||
Sbjct  7112  AACTTTCAACAACGGATCTCTTGGCTCTCGCATC  7145


 Score = 63.9 bits (34),  Expect = 2e-06
 Identities = 34/34 (100%), Gaps = 0/34 (0%)
 Strand=Plus/Plus

Query  156    AACTTTCAACAACGGATCTCTTGGCTCTCGCATC  189
              ||||||||||||||||||||||||||||||||||
Sbjct  16998  AACTTTCAACAACGGATCTCTTGGCTCTCGCATC  17031


 Score = 63.9 bits (34),  Expect = 2e-06
 Identities = 34/34 (100%), Gaps = 0/34 (0%)
 Strand=Plus/Plus

Query  156    AACTTTCAACAACGGATCTCTTGGCTCTCGCATC  189
              ||||||||||||||||||||||||||||||||||
Sbjct  26884  AACTTTCAACAACGGATCTCTTGGCTCTCGCATC  26917


>QCWT01000106.1 Pleurotus tuoliensis strain JKBL130LB Contig_107, whole genome 
shotgun sequence
Length=22079

 Score = 76.8 bits (41),  Expect = 2e-10
 Identities = 46/48 (96%), Gaps = 1/48 (2%)
 Strand=Plus/Minus

Query  1     CAAGGTTTCCGTAGGTGAACCTGCGGAAGGATCATTAGTGAATT-GCT  47
             ||||||||||||||||||||||||||||||||||||| |||||| |||
Sbjct  8506  CAAGGTTTCCGTAGGTGAACCTGCGGAAGGATCATTAATGAATTCGCT  8459


 Score = 76.8 bits (41),  Expect = 2e-10
 Identities = 46/48 (96%), Gaps = 1/48 (2%)
 Strand=Plus/Minus

Query  1      CAAGGTTTCCGTAGGTGAACCTGCGGAAGGATCATTAGTGAATT-GCT  47
              ||||||||||||||||||||||||||||||||||||| |||||| |||
Sbjct  19333  CAAGGTTTCCGTAGGTGAACCTGCGGAAGGATCATTAATGAATTCGCT  19286


 Score = 63.9 bits (34),  Expect = 2e-06
 Identities = 34/34 (100%), Gaps = 0/34 (0%)
 Strand=Plus/Minus

Query  156   AACTTTCAACAACGGATCTCTTGGCTCTCGCATC  189
             ||||||||||||||||||||||||||||||||||
Sbjct  8237  AACTTTCAACAACGGATCTCTTGGCTCTCGCATC  8204


 Score = 63.9 bits (34),  Expect = 2e-06
 Identities = 34/34 (100%), Gaps = 0/34 (0%)
 Strand=Plus/Minus

Query  156    AACTTTCAACAACGGATCTCTTGGCTCTCGCATC  189
              ||||||||||||||||||||||||||||||||||
Sbjct  19064  AACTTTCAACAACGGATCTCTTGGCTCTCGCATC  19031


>JABBWI010000070.1 Suillus subluteus strain FC464 F4604scaffold_70, whole genome 
shotgun sequence
Length=419109

 Score = 76.8 bits (41),  Expect = 2e-10
 Identities = 43/44 (98%), Gaps = 0/44 (0%)
 Strand=Plus/Plus

Query  1       CAAGGTTTCCGTAGGTGAACCTGCGGAAGGATCATTAGTGAATT  44
               ||||||||||||||||||||||||||||||||||||| ||||||
Sbjct  417189  CAAGGTTTCCGTAGGTGAACCTGCGGAAGGATCATTAATGAATT  417232


 Score = 73.1 bits (39),  Expect = 3e-09
 Identities = 41/42 (98%), Gaps = 0/42 (0%)
 Strand=Plus/Plus

Query  1       CAAGGTTTCCGTAGGTGAACCTGCGGAAGGATCATTAGTGAA  42
               ||||||||||||||||||||||||||||||||||||| ||||
Sbjct  404145  CAAGGTTTCCGTAGGTGAACCTGCGGAAGGATCATTAATGAA  404186


>KV454270.1 Saitoella complicata NRRL Y-17804 unplaced genomic scaffold SAICOscaffold_17, 
whole genome shotgun sequence
Length=369696

 Score = 76.8 bits (41),  Expect = 2e-10
 Identities = 48/51 (94%), Gaps = 1/51 (2%)
 Strand=Plus/Plus

Query  1   CAAGGTTTCCGTAGGTGAACCTGCGGAAGGATCATTAGTGAATTGCT-CTT  50
           ||||||||||||||||||||||||||||||||||||| |||| |||| |||
Sbjct  21  CAAGGTTTCCGTAGGTGAACCTGCGGAAGGATCATTATTGAAATGCTGCTT  71


>KE007261.1 Wallemia ichthyophaga EXF-994 unplaced genomic scaffold scaffold38, 
whole genome shotgun sequence
Length=6672

 Score = 76.8 bits (41),  Expect = 2e-10
 Identities = 43/44 (98%), Gaps = 0/44 (0%)
 Strand=Plus/Minus

Query  1    CAAGGTTTCCGTAGGTGAACCTGCGGAAGGATCATTAGTGAATT  44
            ||||||||||||||||||||||||||||||||||||||||| ||
Sbjct  150  CAAGGTTTCCGTAGGTGAACCTGCGGAAGGATCATTAGTGATTT  107


>PPJQ02000060.1 Kockiozyma suomiensis strain NRRL Y-17356 NODE_60_length_9193_cov_268.103_ID_119, 
whole genome shotgun sequence
Length=9193

 Score = 76.8 bits (41),  Expect = 2e-10
 Identities = 43/44 (98%), Gaps = 0/44 (0%)
 Strand=Plus/Minus

Query  1     CAAGGTTTCCGTAGGTGAACCTGCGGAAGGATCATTAGTGAATT  44
             ||||||||||||||||||||||||||||||||||||| ||||||
Sbjct  6752  CAAGGTTTCCGTAGGTGAACCTGCGGAAGGATCATTACTGAATT  6709


>QLOV01005045.1 Pleurotus platypus strain MG11 scaffold9244_cov26380, whole genome 
shotgun sequence
Length=226

 Score = 76.8 bits (41),  Expect = 2e-10
 Identities = 43/44 (98%), Gaps = 0/44 (0%)
 Strand=Plus/Minus

Query  1   CAAGGTTTCCGTAGGTGAACCTGCGGAAGGATCATTAGTGAATT  44
           ||||||||||||||||||||||||||||||||||||| ||||||
Sbjct  67  CAAGGTTTCCGTAGGTGAACCTGCGGAAGGATCATTAATGAATT  24


>JAMAKY010000122.1 Cystobasidiaceae sp. P9004 ctg_122, whole genome shotgun sequence
Length=9262

 Score = 76.8 bits (41),  Expect = 2e-10
 Identities = 43/44 (98%), Gaps = 0/44 (0%)
 Strand=Plus/Minus

Query  1     CAAGGTTTCCGTAGGTGAACCTGCGGAAGGATCATTAGTGAATT  44
             ||||||||||||||||||||||||||||||||||||| ||||||
Sbjct  6593  CAAGGTTTCCGTAGGTGAACCTGCGGAAGGATCATTAATGAATT  6550


>LS992273.1 [Candida] hispaniensis strain CBS 9996 genome assembly, chromosome: 
D
Length=1250973

 Score = 76.8 bits (41),  Expect = 2e-10
 Identities = 43/44 (98%), Gaps = 0/44 (0%)
 Strand=Plus/Plus

Query  1       CAAGGTTTCCGTAGGTGAACCTGCGGAAGGATCATTAGTGAATT  44
               ||||||||||||||||||||||||||||||||||||| ||||||
Sbjct  884896  CAAGGTTTCCGTAGGTGAACCTGCGGAAGGATCATTACTGAATT  884939


 Score = 76.8 bits (41),  Expect = 2e-10
 Identities = 43/44 (98%), Gaps = 0/44 (0%)
 Strand=Plus/Plus

Query  1       CAAGGTTTCCGTAGGTGAACCTGCGGAAGGATCATTAGTGAATT  44
               ||||||||||||||||||||||||||||||||||||| ||||||
Sbjct  891912  CAAGGTTTCCGTAGGTGAACCTGCGGAAGGATCATTACTGAATT  891955


>FM992695.1 Candida dubliniensis CD36 chromosome R, complete sequence
Length=2267510

 Score = 76.8 bits (41),  Expect = 2e-10
 Identities = 45/47 (96%), Gaps = 0/47 (0%)
 Strand=Plus/Plus

Query  1        CAAGGTTTCCGTAGGTGAACCTGCGGAAGGATCATTAGTGAATTGCT  47
                ||||||||||||||||||||||||||||||||||||| ||| |||||
Sbjct  1865118  CAAGGTTTCCGTAGGTGAACCTGCGGAAGGATCATTACTGATTTGCT  1865164


>CVRC01301917.1 Tubaria furfuracea genome assembly Tubaria_l100.fa, contig 1599219, 
whole genome shotgun sequence
Length=219

 Score = 76.8 bits (41),  Expect = 2e-10
 Identities = 46/48 (96%), Gaps = 1/48 (2%)
 Strand=Plus/Plus

Query  143  TTATAACAAAA-ATAACTTTCAACAACGGATCTCTTGGCTCTCGCATC  189
            ||||||||||| | ||||||||||||||||||||||||||||||||||
Sbjct  167  TTATAACAAAACAAAACTTTCAACAACGGATCTCTTGGCTCTCGCATC  214


 Score = 67.6 bits (36),  Expect = 1e-07
 Identities = 36/36 (100%), Gaps = 0/36 (0%)
 Strand=Plus/Plus

Query  8   TCCGTAGGTGAACCTGCGGAAGGATCATTAGTGAAT  43
           ||||||||||||||||||||||||||||||||||||
Sbjct  1   TCCGTAGGTGAACCTGCGGAAGGATCATTAGTGAAT  36


>SJKF01000009.1 Pleurotus pulmonarius strain PM_ss5 scaffold_9, whole genome 
shotgun sequence
Length=2156905

 Score = 76.8 bits (41),  Expect = 2e-10
 Identities = 43/44 (98%), Gaps = 0/44 (0%)
 Strand=Plus/Minus

Query  1     CAAGGTTTCCGTAGGTGAACCTGCGGAAGGATCATTAGTGAATT  44
             ||||||||||||||||||||||||||||||||||||| ||||||
Sbjct  1202  CAAGGTTTCCGTAGGTGAACCTGCGGAAGGATCATTAATGAATT  1159


 Score = 76.8 bits (41),  Expect = 2e-10
 Identities = 43/44 (98%), Gaps = 0/44 (0%)
 Strand=Plus/Plus

Query  1       CAAGGTTTCCGTAGGTGAACCTGCGGAAGGATCATTAGTGAATT  44
               ||||||||||||||||||||||||||||||||||||| ||||||
Sbjct  103900  CAAGGTTTCCGTAGGTGAACCTGCGGAAGGATCATTAATGAATT  103943


 Score = 63.9 bits (34),  Expect = 2e-06
 Identities = 34/34 (100%), Gaps = 0/34 (0%)
 Strand=Plus/Minus

Query  156  AACTTTCAACAACGGATCTCTTGGCTCTCGCATC  189
            ||||||||||||||||||||||||||||||||||
Sbjct  932  AACTTTCAACAACGGATCTCTTGGCTCTCGCATC  899


 Score = 63.9 bits (34),  Expect = 2e-06
 Identities = 34/34 (100%), Gaps = 0/34 (0%)
 Strand=Plus/Plus

Query  156     AACTTTCAACAACGGATCTCTTGGCTCTCGCATC  189
               ||||||||||||||||||||||||||||||||||
Sbjct  104170  AACTTTCAACAACGGATCTCTTGGCTCTCGCATC  104203


>CAJVQF010000101.1 Candida sanyaensis strain UCD423 genome assembly, contig: scaffold101, 
whole genome shotgun sequence
Length=67953

 Score = 76.8 bits (41),  Expect = 2e-10
 Identities = 45/47 (96%), Gaps = 0/47 (0%)
 Strand=Plus/Plus

Query  1      CAAGGTTTCCGTAGGTGAACCTGCGGAAGGATCATTAGTGAATTGCT  47
              ||||||||||||||||||||||||||||||||||||| ||| |||||
Sbjct  11539  CAAGGTTTCCGTAGGTGAACCTGCGGAAGGATCATTACTGATTTGCT  11585


 Score = 76.8 bits (41),  Expect = 2e-10
 Identities = 45/47 (96%), Gaps = 0/47 (0%)
 Strand=Plus/Plus

Query  1      CAAGGTTTCCGTAGGTGAACCTGCGGAAGGATCATTAGTGAATTGCT  47
              ||||||||||||||||||||||||||||||||||||| ||| |||||
Sbjct  21059  CAAGGTTTCCGTAGGTGAACCTGCGGAAGGATCATTACTGATTTGCT  21105


 Score = 76.8 bits (41),  Expect = 2e-10
 Identities = 45/47 (96%), Gaps = 0/47 (0%)
 Strand=Plus/Plus

Query  1      CAAGGTTTCCGTAGGTGAACCTGCGGAAGGATCATTAGTGAATTGCT  47
              ||||||||||||||||||||||||||||||||||||| ||| |||||
Sbjct  31366  CAAGGTTTCCGTAGGTGAACCTGCGGAAGGATCATTACTGATTTGCT  31412


 Score = 76.8 bits (41),  Expect = 2e-10
 Identities = 45/47 (96%), Gaps = 0/47 (0%)
 Strand=Plus/Plus

Query  1      CAAGGTTTCCGTAGGTGAACCTGCGGAAGGATCATTAGTGAATTGCT  47
              ||||||||||||||||||||||||||||||||||||| ||| |||||
Sbjct  41673  CAAGGTTTCCGTAGGTGAACCTGCGGAAGGATCATTACTGATTTGCT  41719


 Score = 76.8 bits (41),  Expect = 2e-10
 Identities = 45/47 (96%), Gaps = 0/47 (0%)
 Strand=Plus/Plus

Query  1      CAAGGTTTCCGTAGGTGAACCTGCGGAAGGATCATTAGTGAATTGCT  47
              ||||||||||||||||||||||||||||||||||||| ||| |||||
Sbjct  51984  CAAGGTTTCCGTAGGTGAACCTGCGGAAGGATCATTACTGATTTGCT  52030


 Score = 76.8 bits (41),  Expect = 2e-10
 Identities = 45/47 (96%), Gaps = 0/47 (0%)
 Strand=Plus/Plus

Query  1      CAAGGTTTCCGTAGGTGAACCTGCGGAAGGATCATTAGTGAATTGCT  47
              ||||||||||||||||||||||||||||||||||||| ||| |||||
Sbjct  62281  CAAGGTTTCCGTAGGTGAACCTGCGGAAGGATCATTACTGATTTGCT  62327


>CAJVQF010000056.1 Candida sanyaensis strain UCD423 genome assembly, contig: scaffold56, 
whole genome shotgun sequence
Length=117626

 Score = 76.8 bits (41),  Expect = 2e-10
 Identities = 45/47 (96%), Gaps = 0/47 (0%)
 Strand=Plus/Minus

Query  1      CAAGGTTTCCGTAGGTGAACCTGCGGAAGGATCATTAGTGAATTGCT  47
              ||||||||||||||||||||||||||||||||||||| ||| |||||
Sbjct  36983  CAAGGTTTCCGTAGGTGAACCTGCGGAAGGATCATTACTGATTTGCT  36937


 Score = 76.8 bits (41),  Expect = 2e-10
 Identities = 45/47 (96%), Gaps = 0/47 (0%)
 Strand=Plus/Minus

Query  1      CAAGGTTTCCGTAGGTGAACCTGCGGAAGGATCATTAGTGAATTGCT  47
              ||||||||||||||||||||||||||||||||||||| ||| |||||
Sbjct  47282  CAAGGTTTCCGTAGGTGAACCTGCGGAAGGATCATTACTGATTTGCT  47236


 Score = 76.8 bits (41),  Expect = 2e-10
 Identities = 45/47 (96%), Gaps = 0/47 (0%)
 Strand=Plus/Minus

Query  1      CAAGGTTTCCGTAGGTGAACCTGCGGAAGGATCATTAGTGAATTGCT  47
              ||||||||||||||||||||||||||||||||||||| ||| |||||
Sbjct  57606  CAAGGTTTCCGTAGGTGAACCTGCGGAAGGATCATTACTGATTTGCT  57560


 Score = 76.8 bits (41),  Expect = 2e-10
 Identities = 45/47 (96%), Gaps = 0/47 (0%)
 Strand=Plus/Minus

Query  1      CAAGGTTTCCGTAGGTGAACCTGCGGAAGGATCATTAGTGAATTGCT  47
              ||||||||||||||||||||||||||||||||||||| ||| |||||
Sbjct  67923  CAAGGTTTCCGTAGGTGAACCTGCGGAAGGATCATTACTGATTTGCT  67877


 Score = 76.8 bits (41),  Expect = 2e-10
 Identities = 45/47 (96%), Gaps = 0/47 (0%)
 Strand=Plus/Minus

Query  1      CAAGGTTTCCGTAGGTGAACCTGCGGAAGGATCATTAGTGAATTGCT  47
              ||||||||||||||||||||||||||||||||||||| ||| |||||
Sbjct  78234  CAAGGTTTCCGTAGGTGAACCTGCGGAAGGATCATTACTGATTTGCT  78188


 Score = 76.8 bits (41),  Expect = 2e-10
 Identities = 45/47 (96%), Gaps = 0/47 (0%)
 Strand=Plus/Minus

Query  1      CAAGGTTTCCGTAGGTGAACCTGCGGAAGGATCATTAGTGAATTGCT  47
              ||||||||||||||||||||||||||||||||||||| ||| |||||
Sbjct  88553  CAAGGTTTCCGTAGGTGAACCTGCGGAAGGATCATTACTGATTTGCT  88507


 Score = 76.8 bits (41),  Expect = 2e-10
 Identities = 45/47 (96%), Gaps = 0/47 (0%)
 Strand=Plus/Minus

Query  1      CAAGGTTTCCGTAGGTGAACCTGCGGAAGGATCATTAGTGAATTGCT  47
              ||||||||||||||||||||||||||||||||||||| ||| |||||
Sbjct  98875  CAAGGTTTCCGTAGGTGAACCTGCGGAAGGATCATTACTGATTTGCT  98829


 Score = 76.8 bits (41),  Expect = 2e-10
 Identities = 45/47 (96%), Gaps = 0/47 (0%)
 Strand=Plus/Minus

Query  1       CAAGGTTTCCGTAGGTGAACCTGCGGAAGGATCATTAGTGAATTGCT  47
               ||||||||||||||||||||||||||||||||||||| ||| |||||
Sbjct  109206  CAAGGTTTCCGTAGGTGAACCTGCGGAAGGATCATTACTGATTTGCT  109160


>CAJVQF010000008.1 Candida sanyaensis strain UCD423 genome assembly, contig: scaffold8, 
whole genome shotgun sequence
Length=521259

 Score = 76.8 bits (41),  Expect = 2e-10
 Identities = 45/47 (96%), Gaps = 0/47 (0%)
 Strand=Plus/Minus

Query  1      CAAGGTTTCCGTAGGTGAACCTGCGGAAGGATCATTAGTGAATTGCT  47
              ||||||||||||||||||||||||||||||||||||| ||| |||||
Sbjct  43948  CAAGGTTTCCGTAGGTGAACCTGCGGAAGGATCATTACTGATTTGCT  43902


 Score = 76.8 bits (41),  Expect = 2e-10
 Identities = 45/47 (96%), Gaps = 0/47 (0%)
 Strand=Plus/Minus

Query  1      CAAGGTTTCCGTAGGTGAACCTGCGGAAGGATCATTAGTGAATTGCT  47
              ||||||||||||||||||||||||||||||||||||| ||| |||||
Sbjct  54186  CAAGGTTTCCGTAGGTGAACCTGCGGAAGGATCATTACTGATTTGCT  54140


 Score = 76.8 bits (41),  Expect = 2e-10
 Identities = 45/47 (96%), Gaps = 0/47 (0%)
 Strand=Plus/Minus

Query  1      CAAGGTTTCCGTAGGTGAACCTGCGGAAGGATCATTAGTGAATTGCT  47
              ||||||||||||||||||||||||||||||||||||| ||| |||||
Sbjct  64447  CAAGGTTTCCGTAGGTGAACCTGCGGAAGGATCATTACTGATTTGCT  64401


 Score = 76.8 bits (41),  Expect = 2e-10
 Identities = 45/47 (96%), Gaps = 0/47 (0%)
 Strand=Plus/Minus

Query  1      CAAGGTTTCCGTAGGTGAACCTGCGGAAGGATCATTAGTGAATTGCT  47
              ||||||||||||||||||||||||||||||||||||| ||| |||||
Sbjct  74699  CAAGGTTTCCGTAGGTGAACCTGCGGAAGGATCATTACTGATTTGCT  74653


 Score = 76.8 bits (41),  Expect = 2e-10
 Identities = 45/47 (96%), Gaps = 0/47 (0%)
 Strand=Plus/Minus

Query  1      CAAGGTTTCCGTAGGTGAACCTGCGGAAGGATCATTAGTGAATTGCT  47
              ||||||||||||||||||||||||||||||||||||| ||| |||||
Sbjct  84992  CAAGGTTTCCGTAGGTGAACCTGCGGAAGGATCATTACTGATTTGCT  84946


>SFCI01000210.1 Hericium alpestre strain DSM 108284 Contig_210, whole genome 
shotgun sequence
Length=30466

 Score = 76.8 bits (41),  Expect = 2e-10
 Identities = 43/44 (98%), Gaps = 0/44 (0%)
 Strand=Plus/Plus

Query  1      CAAGGTTTCCGTAGGTGAACCTGCGGAAGGATCATTAGTGAATT  44
              ||||||||||||||||||||||||||||||||||||| ||||||
Sbjct  12628  CAAGGTTTCCGTAGGTGAACCTGCGGAAGGATCATTAATGAATT  12671


 Score = 63.9 bits (34),  Expect = 2e-06
 Identities = 34/34 (100%), Gaps = 0/34 (0%)
 Strand=Plus/Plus

Query  156    AACTTTCAACAACGGATCTCTTGGCTCTCGCATC  189
              ||||||||||||||||||||||||||||||||||
Sbjct  12846  AACTTTCAACAACGGATCTCTTGGCTCTCGCATC  12879


>QLPH01027625.1 Cantharellus lutescens strain MG144 scaffold40597_cov51, whole 
genome shotgun sequence
Length=1197

 Score = 76.8 bits (41),  Expect = 2e-10
 Identities = 46/48 (96%), Gaps = 1/48 (2%)
 Strand=Plus/Minus

Query  1    CAAGGTTTCCGTAGGTGAACCTGCGGAAGGATCATTAGTGAATT-GCT  47
            ||||||||||||||||||||||||||||||||||||| |||||| |||
Sbjct  411  CAAGGTTTCCGTAGGTGAACCTGCGGAAGGATCATTAATGAATTCGCT  364


 Score = 63.9 bits (34),  Expect = 2e-06
 Identities = 34/34 (100%), Gaps = 0/34 (0%)
 Strand=Plus/Minus

Query  156  AACTTTCAACAACGGATCTCTTGGCTCTCGCATC  189
            ||||||||||||||||||||||||||||||||||
Sbjct  142  AACTTTCAACAACGGATCTCTTGGCTCTCGCATC  109


>BROO01000005.1 Cystobasidium tubakii 9A-1 DNA, scaffold_5, whole genome shotgun 
sequence
Length=2872689

 Score = 76.8 bits (41),  Expect = 2e-10
 Identities = 43/44 (98%), Gaps = 0/44 (0%)
 Strand=Plus/Plus

Query  1        CAAGGTTTCCGTAGGTGAACCTGCGGAAGGATCATTAGTGAATT  44
                ||||||||||||||||||||||||||||||||||||| ||||||
Sbjct  2734916  CAAGGTTTCCGTAGGTGAACCTGCGGAAGGATCATTAATGAATT  2734959


 Score = 76.8 bits (41),  Expect = 2e-10
 Identities = 43/44 (98%), Gaps = 0/44 (0%)
 Strand=Plus/Plus

Query  1        CAAGGTTTCCGTAGGTGAACCTGCGGAAGGATCATTAGTGAATT  44
                ||||||||||||||||||||||||||||||||||||| ||||||
Sbjct  2746339  CAAGGTTTCCGTAGGTGAACCTGCGGAAGGATCATTAATGAATT  2746382


 Score = 76.8 bits (41),  Expect = 2e-10
 Identities = 43/44 (98%), Gaps = 0/44 (0%)
 Strand=Plus/Plus

Query  1        CAAGGTTTCCGTAGGTGAACCTGCGGAAGGATCATTAGTGAATT  44
                ||||||||||||||||||||||||||||||||||||| ||||||
Sbjct  2757762  CAAGGTTTCCGTAGGTGAACCTGCGGAAGGATCATTAATGAATT  2757805


 Score = 76.8 bits (41),  Expect = 2e-10
 Identities = 43/44 (98%), Gaps = 0/44 (0%)
 Strand=Plus/Plus

Query  1        CAAGGTTTCCGTAGGTGAACCTGCGGAAGGATCATTAGTGAATT  44
                ||||||||||||||||||||||||||||||||||||| ||||||
Sbjct  2780570  CAAGGTTTCCGTAGGTGAACCTGCGGAAGGATCATTAATGAATT  2780613


 Score = 76.8 bits (41),  Expect = 2e-10
 Identities = 43/44 (98%), Gaps = 0/44 (0%)
 Strand=Plus/Plus

Query  1        CAAGGTTTCCGTAGGTGAACCTGCGGAAGGATCATTAGTGAATT  44
                ||||||||||||||||||||||||||||||||||||| ||||||
Sbjct  2791993  CAAGGTTTCCGTAGGTGAACCTGCGGAAGGATCATTAATGAATT  2792036


 Score = 76.8 bits (41),  Expect = 2e-10
 Identities = 43/44 (98%), Gaps = 0/44 (0%)
 Strand=Plus/Plus

Query  1        CAAGGTTTCCGTAGGTGAACCTGCGGAAGGATCATTAGTGAATT  44
                ||||||||||||||||||||||||||||||||||||| ||||||
Sbjct  2803416  CAAGGTTTCCGTAGGTGAACCTGCGGAAGGATCATTAATGAATT  2803459


 Score = 76.8 bits (41),  Expect = 2e-10
 Identities = 43/44 (98%), Gaps = 0/44 (0%)
 Strand=Plus/Plus

Query  1        CAAGGTTTCCGTAGGTGAACCTGCGGAAGGATCATTAGTGAATT  44
                ||||||||||||||||||||||||||||||||||||| ||||||
Sbjct  2814830  CAAGGTTTCCGTAGGTGAACCTGCGGAAGGATCATTAATGAATT  2814873


 Score = 76.8 bits (41),  Expect = 2e-10
 Identities = 43/44 (98%), Gaps = 0/44 (0%)
 Strand=Plus/Plus

Query  1        CAAGGTTTCCGTAGGTGAACCTGCGGAAGGATCATTAGTGAATT  44
                ||||||||||||||||||||||||||||||||||||| ||||||
Sbjct  2826246  CAAGGTTTCCGTAGGTGAACCTGCGGAAGGATCATTAATGAATT  2826289


 Score = 76.8 bits (41),  Expect = 2e-10
 Identities = 43/44 (98%), Gaps = 0/44 (0%)
 Strand=Plus/Plus

Query  1        CAAGGTTTCCGTAGGTGAACCTGCGGAAGGATCATTAGTGAATT  44
                ||||||||||||||||||||||||||||||||||||| ||||||
Sbjct  2837667  CAAGGTTTCCGTAGGTGAACCTGCGGAAGGATCATTAATGAATT  2837710


 Score = 76.8 bits (41),  Expect = 2e-10
 Identities = 43/44 (98%), Gaps = 0/44 (0%)
 Strand=Plus/Plus

Query  1        CAAGGTTTCCGTAGGTGAACCTGCGGAAGGATCATTAGTGAATT  44
                ||||||||||||||||||||||||||||||||||||| ||||||
Sbjct  2849090  CAAGGTTTCCGTAGGTGAACCTGCGGAAGGATCATTAATGAATT  2849133


 Score = 76.8 bits (41),  Expect = 2e-10
 Identities = 43/44 (98%), Gaps = 0/44 (0%)
 Strand=Plus/Plus

Query  1        CAAGGTTTCCGTAGGTGAACCTGCGGAAGGATCATTAGTGAATT  44
                ||||||||||||||||||||||||||||||||||||| ||||||
Sbjct  2860513  CAAGGTTTCCGTAGGTGAACCTGCGGAAGGATCATTAATGAATT  2860556


 Score = 75.0 bits (40),  Expect = 7e-10
 Identities = 42/43 (98%), Gaps = 0/43 (0%)
 Strand=Plus/Plus

Query  2        AAGGTTTCCGTAGGTGAACCTGCGGAAGGATCATTAGTGAATT  44
                |||||||||||||||||||||||||||||||||||| ||||||
Sbjct  2871938  AAGGTTTCCGTAGGTGAACCTGCGGAAGGATCATTAATGAATT  2871980


 Score = 73.1 bits (39),  Expect = 3e-09
 Identities = 41/42 (98%), Gaps = 0/42 (0%)
 Strand=Plus/Plus

Query  3        AGGTTTCCGTAGGTGAACCTGCGGAAGGATCATTAGTGAATT  44
                ||||||||||||||||||||||||||||||||||| ||||||
Sbjct  2769172  AGGTTTCCGTAGGTGAACCTGCGGAAGGATCATTAATGAATT  2769213


>JACWFZ010000022.1 Cystobasidium slooffiae strain I2-R3 I2-R3_contig_22, whole genome 
shotgun sequence
Length=11925

 Score = 76.8 bits (41),  Expect = 2e-10
 Identities = 43/44 (98%), Gaps = 0/44 (0%)
 Strand=Plus/Minus

Query  1     CAAGGTTTCCGTAGGTGAACCTGCGGAAGGATCATTAGTGAATT  44
             ||||||||||||||||||||||||||||||||||||| ||||||
Sbjct  7547  CAAGGTTTCCGTAGGTGAACCTGCGGAAGGATCATTAATGAATT  7504


>QLON01001433.1 Termitomyces heimii strain MG15 scaffold1633_cov189, whole genome 
shotgun sequence
Length=6235

 Score = 76.8 bits (41),  Expect = 2e-10
 Identities = 43/44 (98%), Gaps = 0/44 (0%)
 Strand=Plus/Minus

Query  1     CAAGGTTTCCGTAGGTGAACCTGCGGAAGGATCATTAGTGAATT  44
             ||||||||||||||||||||||||||||||||||||| ||||||
Sbjct  3082  CAAGGTTTCCGTAGGTGAACCTGCGGAAGGATCATTATTGAATT  3039


>QLON01001093.1 Termitomyces heimii strain MG15 scaffold1221_cov56, whole genome 
shotgun sequence
Length=351

 Score = 76.8 bits (41),  Expect = 2e-10
 Identities = 43/44 (98%), Gaps = 0/44 (0%)
 Strand=Plus/Plus

Query  1    CAAGGTTTCCGTAGGTGAACCTGCGGAAGGATCATTAGTGAATT  44
            ||||||||||||||||||||||||||||||||||||| ||||||
Sbjct  192  CAAGGTTTCCGTAGGTGAACCTGCGGAAGGATCATTATTGAATT  235


>JADNYI010000904.1 Infundibulicybe gibba strain IJFM A808 BD779scaffold_904, whole 
genome shotgun sequence
Length=11552

 Score = 76.8 bits (41),  Expect = 2e-10
 Identities = 43/44 (98%), Gaps = 0/44 (0%)
 Strand=Plus/Minus

Query  1     CAAGGTTTCCGTAGGTGAACCTGCGGAAGGATCATTAGTGAATT  44
             ||||||||||||||||||||||||||||||||||||| ||||||
Sbjct  6446  CAAGGTTTCCGTAGGTGAACCTGCGGAAGGATCATTATTGAATT  6403


 Score = 63.9 bits (34),  Expect = 2e-06
 Identities = 34/34 (100%), Gaps = 0/34 (0%)
 Strand=Plus/Minus

Query  156   AACTTTCAACAACGGATCTCTTGGCTCTCGCATC  189
             ||||||||||||||||||||||||||||||||||
Sbjct  6172  AACTTTCAACAACGGATCTCTTGGCTCTCGCATC  6139


>JADNYI010000882.1 Infundibulicybe gibba strain IJFM A808 BD779scaffold_882, whole 
genome shotgun sequence
Length=12115

 Score = 76.8 bits (41),  Expect = 2e-10
 Identities = 43/44 (98%), Gaps = 0/44 (0%)
 Strand=Plus/Minus

Query  1     CAAGGTTTCCGTAGGTGAACCTGCGGAAGGATCATTAGTGAATT  44
             ||||||||||||||||||||||||||||||||||||| ||||||
Sbjct  9391  CAAGGTTTCCGTAGGTGAACCTGCGGAAGGATCATTATTGAATT  9348


 Score = 63.9 bits (34),  Expect = 2e-06
 Identities = 34/34 (100%), Gaps = 0/34 (0%)
 Strand=Plus/Minus

Query  156   AACTTTCAACAACGGATCTCTTGGCTCTCGCATC  189
             ||||||||||||||||||||||||||||||||||
Sbjct  9118  AACTTTCAACAACGGATCTCTTGGCTCTCGCATC  9085


>JADNYI010000868.1 Infundibulicybe gibba strain IJFM A808 BD779scaffold_868, whole 
genome shotgun sequence
Length=12324

 Score = 76.8 bits (41),  Expect = 2e-10
 Identities = 43/44 (98%), Gaps = 0/44 (0%)
 Strand=Plus/Minus

Query  1     CAAGGTTTCCGTAGGTGAACCTGCGGAAGGATCATTAGTGAATT  44
             ||||||||||||||||||||||||||||||||||||| ||||||
Sbjct  4550  CAAGGTTTCCGTAGGTGAACCTGCGGAAGGATCATTATTGAATT  4507


 Score = 63.9 bits (34),  Expect = 2e-06
 Identities = 34/34 (100%), Gaps = 0/34 (0%)
 Strand=Plus/Minus

Query  156   AACTTTCAACAACGGATCTCTTGGCTCTCGCATC  189
             ||||||||||||||||||||||||||||||||||
Sbjct  4276  AACTTTCAACAACGGATCTCTTGGCTCTCGCATC  4243


>JADNYI010000867.1 Infundibulicybe gibba strain IJFM A808 BD779scaffold_867, whole 
genome shotgun sequence
Length=12357

 Score = 76.8 bits (41),  Expect = 2e-10
 Identities = 43/44 (98%), Gaps = 0/44 (0%)
 Strand=Plus/Minus

Query  1     CAAGGTTTCCGTAGGTGAACCTGCGGAAGGATCATTAGTGAATT  44
             ||||||||||||||||||||||||||||||||||||| ||||||
Sbjct  7972  CAAGGTTTCCGTAGGTGAACCTGCGGAAGGATCATTATTGAATT  7929


>JADNYI010000676.1 Infundibulicybe gibba strain IJFM A808 BD779scaffold_676, whole 
genome shotgun sequence
Length=17525

 Score = 76.8 bits (41),  Expect = 2e-10
 Identities = 43/44 (98%), Gaps = 0/44 (0%)
 Strand=Plus/Minus

Query  1      CAAGGTTTCCGTAGGTGAACCTGCGGAAGGATCATTAGTGAATT  44
              ||||||||||||||||||||||||||||||||||||| ||||||
Sbjct  10509  CAAGGTTTCCGTAGGTGAACCTGCGGAAGGATCATTATTGAATT  10466


 Score = 63.9 bits (34),  Expect = 2e-06
 Identities = 34/34 (100%), Gaps = 0/34 (0%)
 Strand=Plus/Minus

Query  156    AACTTTCAACAACGGATCTCTTGGCTCTCGCATC  189
              ||||||||||||||||||||||||||||||||||
Sbjct  10235  AACTTTCAACAACGGATCTCTTGGCTCTCGCATC  10202


>JADNYI010000631.1 Infundibulicybe gibba strain IJFM A808 BD779scaffold_631, whole 
genome shotgun sequence
Length=18833

 Score = 76.8 bits (41),  Expect = 2e-10
 Identities = 43/44 (98%), Gaps = 0/44 (0%)
 Strand=Plus/Minus

Query  1     CAAGGTTTCCGTAGGTGAACCTGCGGAAGGATCATTAGTGAATT  44
             ||||||||||||||||||||||||||||||||||||| ||||||
Sbjct  3913  CAAGGTTTCCGTAGGTGAACCTGCGGAAGGATCATTATTGAATT  3870


 Score = 76.8 bits (41),  Expect = 2e-10
 Identities = 43/44 (98%), Gaps = 0/44 (0%)
 Strand=Plus/Minus

Query  1      CAAGGTTTCCGTAGGTGAACCTGCGGAAGGATCATTAGTGAATT  44
              ||||||||||||||||||||||||||||||||||||| ||||||
Sbjct  15158  CAAGGTTTCCGTAGGTGAACCTGCGGAAGGATCATTATTGAATT  15115


 Score = 63.9 bits (34),  Expect = 2e-06
 Identities = 34/34 (100%), Gaps = 0/34 (0%)
 Strand=Plus/Minus

Query  156   AACTTTCAACAACGGATCTCTTGGCTCTCGCATC  189
             ||||||||||||||||||||||||||||||||||
Sbjct  3639  AACTTTCAACAACGGATCTCTTGGCTCTCGCATC  3606


 Score = 63.9 bits (34),  Expect = 2e-06
 Identities = 34/34 (100%), Gaps = 0/34 (0%)
 Strand=Plus/Minus

Query  156    AACTTTCAACAACGGATCTCTTGGCTCTCGCATC  189
              ||||||||||||||||||||||||||||||||||
Sbjct  14884  AACTTTCAACAACGGATCTCTTGGCTCTCGCATC  14851


>JADNYI010000559.1 Infundibulicybe gibba strain IJFM A808 BD779scaffold_559, whole 
genome shotgun sequence
Length=21283

 Score = 76.8 bits (41),  Expect = 2e-10
 Identities = 43/44 (98%), Gaps = 0/44 (0%)
 Strand=Plus/Plus

Query  1     CAAGGTTTCCGTAGGTGAACCTGCGGAAGGATCATTAGTGAATT  44
             ||||||||||||||||||||||||||||||||||||| ||||||
Sbjct  4425  CAAGGTTTCCGTAGGTGAACCTGCGGAAGGATCATTATTGAATT  4468


 Score = 76.8 bits (41),  Expect = 2e-10
 Identities = 43/44 (98%), Gaps = 0/44 (0%)
 Strand=Plus/Plus

Query  1      CAAGGTTTCCGTAGGTGAACCTGCGGAAGGATCATTAGTGAATT  44
              ||||||||||||||||||||||||||||||||||||| ||||||
Sbjct  14912  CAAGGTTTCCGTAGGTGAACCTGCGGAAGGATCATTATTGAATT  14955


 Score = 63.9 bits (34),  Expect = 2e-06
 Identities = 34/34 (100%), Gaps = 0/34 (0%)
 Strand=Plus/Plus

Query  156   AACTTTCAACAACGGATCTCTTGGCTCTCGCATC  189
             ||||||||||||||||||||||||||||||||||
Sbjct  4699  AACTTTCAACAACGGATCTCTTGGCTCTCGCATC  4732


 Score = 63.9 bits (34),  Expect = 2e-06
 Identities = 34/34 (100%), Gaps = 0/34 (0%)
 Strand=Plus/Plus

Query  156    AACTTTCAACAACGGATCTCTTGGCTCTCGCATC  189
              ||||||||||||||||||||||||||||||||||
Sbjct  15186  AACTTTCAACAACGGATCTCTTGGCTCTCGCATC  15219


>KZ110649.1 Postia placenta MAD-698-R-SB12 unplaced genomic scaffold POSPLAscaffold_59, 
whole genome shotgun sequence
Length=7560

 Score = 76.8 bits (41),  Expect = 2e-10
 Identities = 43/44 (98%), Gaps = 0/44 (0%)
 Strand=Plus/Plus

Query  1     CAAGGTTTCCGTAGGTGAACCTGCGGAAGGATCATTAGTGAATT  44
             ||||||||||||||||||||||||||||||||||||| ||||||
Sbjct  2758  CAAGGTTTCCGTAGGTGAACCTGCGGAAGGATCATTAATGAATT  2801


>JAKKCX010000017.1 Dipodascus ghanensis strain CBS 11010 Contig_0017, whole genome 
shotgun sequence
Length=1965764

 Score = 76.8 bits (41),  Expect = 2e-10
 Identities = 43/44 (98%), Gaps = 0/44 (0%)
 Strand=Plus/Minus

Query  1        CAAGGTTTCCGTAGGTGAACCTGCGGAAGGATCATTAGTGAATT  44
                ||||||||||||||||||||||||||||||||||||| ||||||
Sbjct  1950604  CAAGGTTTCCGTAGGTGAACCTGCGGAAGGATCATTATTGAATT  1950561


 Score = 76.8 bits (41),  Expect = 2e-10
 Identities = 43/44 (98%), Gaps = 0/44 (0%)
 Strand=Plus/Minus

Query  1        CAAGGTTTCCGTAGGTGAACCTGCGGAAGGATCATTAGTGAATT  44
                ||||||||||||||||||||||||||||||||||||| ||||||
Sbjct  1958220  CAAGGTTTCCGTAGGTGAACCTGCGGAAGGATCATTATTGAATT  1958177


>JAKKCX010000015.1 Dipodascus ghanensis strain CBS 11010 Contig_0015, whole genome 
shotgun sequence
Length=1408380

 Score = 76.8 bits (41),  Expect = 2e-10
 Identities = 43/44 (98%), Gaps = 0/44 (0%)
 Strand=Plus/Plus

Query  1       CAAGGTTTCCGTAGGTGAACCTGCGGAAGGATCATTAGTGAATT  44
               ||||||||||||||||||||||||||||||||||||| ||||||
Sbjct  101988  CAAGGTTTCCGTAGGTGAACCTGCGGAAGGATCATTATTGAATT  102031


 Score = 76.8 bits (41),  Expect = 2e-10
 Identities = 43/44 (98%), Gaps = 0/44 (0%)
 Strand=Plus/Plus

Query  1       CAAGGTTTCCGTAGGTGAACCTGCGGAAGGATCATTAGTGAATT  44
               ||||||||||||||||||||||||||||||||||||| ||||||
Sbjct  109625  CAAGGTTTCCGTAGGTGAACCTGCGGAAGGATCATTATTGAATT  109668


 Score = 76.8 bits (41),  Expect = 2e-10
 Identities = 43/44 (98%), Gaps = 0/44 (0%)
 Strand=Plus/Plus

Query  1       CAAGGTTTCCGTAGGTGAACCTGCGGAAGGATCATTAGTGAATT  44
               ||||||||||||||||||||||||||||||||||||| ||||||
Sbjct  117257  CAAGGTTTCCGTAGGTGAACCTGCGGAAGGATCATTATTGAATT  117300


 Score = 76.8 bits (41),  Expect = 2e-10
 Identities = 43/44 (98%), Gaps = 0/44 (0%)
 Strand=Plus/Plus

Query  1       CAAGGTTTCCGTAGGTGAACCTGCGGAAGGATCATTAGTGAATT  44
               ||||||||||||||||||||||||||||||||||||| ||||||
Sbjct  124889  CAAGGTTTCCGTAGGTGAACCTGCGGAAGGATCATTATTGAATT  124932


 Score = 76.8 bits (41),  Expect = 2e-10
 Identities = 43/44 (98%), Gaps = 0/44 (0%)
 Strand=Plus/Plus

Query  1       CAAGGTTTCCGTAGGTGAACCTGCGGAAGGATCATTAGTGAATT  44
               ||||||||||||||||||||||||||||||||||||| ||||||
Sbjct  132520  CAAGGTTTCCGTAGGTGAACCTGCGGAAGGATCATTATTGAATT  132563


 Score = 76.8 bits (41),  Expect = 2e-10
 Identities = 43/44 (98%), Gaps = 0/44 (0%)
 Strand=Plus/Plus

Query  1       CAAGGTTTCCGTAGGTGAACCTGCGGAAGGATCATTAGTGAATT  44
               ||||||||||||||||||||||||||||||||||||| ||||||
Sbjct  140152  CAAGGTTTCCGTAGGTGAACCTGCGGAAGGATCATTATTGAATT  140195


>JAKKCX010000012.1 Dipodascus ghanensis strain CBS 11010 Contig_0012, whole genome 
shotgun sequence
Length=71086

 Score = 76.8 bits (41),  Expect = 2e-10
 Identities = 43/44 (98%), Gaps = 0/44 (0%)
 Strand=Plus/Minus

Query  1      CAAGGTTTCCGTAGGTGAACCTGCGGAAGGATCATTAGTGAATT  44
              ||||||||||||||||||||||||||||||||||||| ||||||
Sbjct  11342  CAAGGTTTCCGTAGGTGAACCTGCGGAAGGATCATTATTGAATT  11299


 Score = 76.8 bits (41),  Expect = 2e-10
 Identities = 43/44 (98%), Gaps = 0/44 (0%)
 Strand=Plus/Minus

Query  1      CAAGGTTTCCGTAGGTGAACCTGCGGAAGGATCATTAGTGAATT  44
              ||||||||||||||||||||||||||||||||||||| ||||||
Sbjct  33219  CAAGGTTTCCGTAGGTGAACCTGCGGAAGGATCATTATTGAATT  33176


 Score = 76.8 bits (41),  Expect = 2e-10
 Identities = 43/44 (98%), Gaps = 0/44 (0%)
 Strand=Plus/Minus

Query  1      CAAGGTTTCCGTAGGTGAACCTGCGGAAGGATCATTAGTGAATT  44
              ||||||||||||||||||||||||||||||||||||| ||||||
Sbjct  40837  CAAGGTTTCCGTAGGTGAACCTGCGGAAGGATCATTATTGAATT  40794


 Score = 76.8 bits (41),  Expect = 2e-10
 Identities = 43/44 (98%), Gaps = 0/44 (0%)
 Strand=Plus/Minus

Query  1      CAAGGTTTCCGTAGGTGAACCTGCGGAAGGATCATTAGTGAATT  44
              ||||||||||||||||||||||||||||||||||||| ||||||
Sbjct  48453  CAAGGTTTCCGTAGGTGAACCTGCGGAAGGATCATTATTGAATT  48410


 Score = 76.8 bits (41),  Expect = 2e-10
 Identities = 43/44 (98%), Gaps = 0/44 (0%)
 Strand=Plus/Minus

Query  1      CAAGGTTTCCGTAGGTGAACCTGCGGAAGGATCATTAGTGAATT  44
              ||||||||||||||||||||||||||||||||||||| ||||||
Sbjct  56071  CAAGGTTTCCGTAGGTGAACCTGCGGAAGGATCATTATTGAATT  56028


>JAKKCX010000007.1 Dipodascus ghanensis strain CBS 11010 Contig_0007, whole genome 
shotgun sequence
Length=1444372

 Score = 76.8 bits (41),  Expect = 2e-10
 Identities = 43/44 (98%), Gaps = 0/44 (0%)
 Strand=Plus/Plus

Query  1      CAAGGTTTCCGTAGGTGAACCTGCGGAAGGATCATTAGTGAATT  44
              ||||||||||||||||||||||||||||||||||||| ||||||
Sbjct  18937  CAAGGTTTCCGTAGGTGAACCTGCGGAAGGATCATTATTGAATT  18980


 Score = 76.8 bits (41),  Expect = 2e-10
 Identities = 43/44 (98%), Gaps = 0/44 (0%)
 Strand=Plus/Plus

Query  1      CAAGGTTTCCGTAGGTGAACCTGCGGAAGGATCATTAGTGAATT  44
              ||||||||||||||||||||||||||||||||||||| ||||||
Sbjct  26508  CAAGGTTTCCGTAGGTGAACCTGCGGAAGGATCATTATTGAATT  26551


 Score = 76.8 bits (41),  Expect = 2e-10
 Identities = 43/44 (98%), Gaps = 0/44 (0%)
 Strand=Plus/Plus

Query  1      CAAGGTTTCCGTAGGTGAACCTGCGGAAGGATCATTAGTGAATT  44
              ||||||||||||||||||||||||||||||||||||| ||||||
Sbjct  34079  CAAGGTTTCCGTAGGTGAACCTGCGGAAGGATCATTATTGAATT  34122


 Score = 76.8 bits (41),  Expect = 2e-10
 Identities = 43/44 (98%), Gaps = 0/44 (0%)
 Strand=Plus/Plus

Query  1      CAAGGTTTCCGTAGGTGAACCTGCGGAAGGATCATTAGTGAATT  44
              ||||||||||||||||||||||||||||||||||||| ||||||
Sbjct  41650  CAAGGTTTCCGTAGGTGAACCTGCGGAAGGATCATTATTGAATT  41693


>RCHG01003737.1 Mycena citricolor strain CBS 193.57 8214_5M_rep_c3818, whole 
genome shotgun sequence
Length=12067

 Score = 76.8 bits (41),  Expect = 2e-10
 Identities = 43/44 (98%), Gaps = 0/44 (0%)
 Strand=Plus/Minus

Query  1     CAAGGTTTCCGTAGGTGAACCTGCGGAAGGATCATTAGTGAATT  44
             ||||||||||||||||||||||||||||||||||||| ||||||
Sbjct  6628  CAAGGTTTCCGTAGGTGAACCTGCGGAAGGATCATTATTGAATT  6585


>QUOP01000211.1 Hericium coralloides strain tvtc0002 Contig211, whole genome 
shotgun sequence
Length=31311

 Score = 76.8 bits (41),  Expect = 2e-10
 Identities = 43/44 (98%), Gaps = 0/44 (0%)
 Strand=Plus/Plus

Query  1     CAAGGTTTCCGTAGGTGAACCTGCGGAAGGATCATTAGTGAATT  44
             ||||||||||||||||||||||||||||||||||||| ||||||
Sbjct  1843  CAAGGTTTCCGTAGGTGAACCTGCGGAAGGATCATTAATGAATT  1886


 Score = 76.8 bits (41),  Expect = 2e-10
 Identities = 43/44 (98%), Gaps = 0/44 (0%)
 Strand=Plus/Plus

Query  1      CAAGGTTTCCGTAGGTGAACCTGCGGAAGGATCATTAGTGAATT  44
              ||||||||||||||||||||||||||||||||||||| ||||||
Sbjct  12501  CAAGGTTTCCGTAGGTGAACCTGCGGAAGGATCATTAATGAATT  12544


 Score = 76.8 bits (41),  Expect = 2e-10
 Identities = 43/44 (98%), Gaps = 0/44 (0%)
 Strand=Plus/Plus

Query  1      CAAGGTTTCCGTAGGTGAACCTGCGGAAGGATCATTAGTGAATT  44
              ||||||||||||||||||||||||||||||||||||| ||||||
Sbjct  23100  CAAGGTTTCCGTAGGTGAACCTGCGGAAGGATCATTAATGAATT  23143


 Score = 63.9 bits (34),  Expect = 2e-06
 Identities = 34/34 (100%), Gaps = 0/34 (0%)
 Strand=Plus/Plus

Query  156   AACTTTCAACAACGGATCTCTTGGCTCTCGCATC  189
             ||||||||||||||||||||||||||||||||||
Sbjct  2067  AACTTTCAACAACGGATCTCTTGGCTCTCGCATC  2100


 Score = 63.9 bits (34),  Expect = 2e-06
 Identities = 34/34 (100%), Gaps = 0/34 (0%)
 Strand=Plus/Plus

Query  156    AACTTTCAACAACGGATCTCTTGGCTCTCGCATC  189
              ||||||||||||||||||||||||||||||||||
Sbjct  12723  AACTTTCAACAACGGATCTCTTGGCTCTCGCATC  12756


 Score = 63.9 bits (34),  Expect = 2e-06
 Identities = 34/34 (100%), Gaps = 0/34 (0%)
 Strand=Plus/Plus

Query  156    AACTTTCAACAACGGATCTCTTGGCTCTCGCATC  189
              ||||||||||||||||||||||||||||||||||
Sbjct  23322  AACTTTCAACAACGGATCTCTTGGCTCTCGCATC  23355


>CP015465.1 Agaricus bisporus var. bisporus H97 chromosome 9, partial sequence
Length=1688379

 Score = 76.8 bits (41),  Expect = 2e-10
 Identities = 43/44 (98%), Gaps = 0/44 (0%)
 Strand=Plus/Plus

Query  1        CAAGGTTTCCGTAGGTGAACCTGCGGAAGGATCATTAGTGAATT  44
                ||||||||||||||||||||||||||||||||||||| ||||||
Sbjct  1619566  CAAGGTTTCCGTAGGTGAACCTGCGGAAGGATCATTATTGAATT  1619609


 Score = 76.8 bits (41),  Expect = 2e-10
 Identities = 43/44 (98%), Gaps = 0/44 (0%)
 Strand=Plus/Plus

Query  1        CAAGGTTTCCGTAGGTGAACCTGCGGAAGGATCATTAGTGAATT  44
                ||||||||||||||||||||||||||||||||||||| ||||||
Sbjct  1628742  CAAGGTTTCCGTAGGTGAACCTGCGGAAGGATCATTATTGAATT  1628785


 Score = 76.8 bits (41),  Expect = 2e-10
 Identities = 43/44 (98%), Gaps = 0/44 (0%)
 Strand=Plus/Plus

Query  1        CAAGGTTTCCGTAGGTGAACCTGCGGAAGGATCATTAGTGAATT  44
                ||||||||||||||||||||||||||||||||||||| ||||||
Sbjct  1645376  CAAGGTTTCCGTAGGTGAACCTGCGGAAGGATCATTATTGAATT  1645419


 Score = 76.8 bits (41),  Expect = 2e-10
 Identities = 43/44 (98%), Gaps = 0/44 (0%)
 Strand=Plus/Plus

Query  1        CAAGGTTTCCGTAGGTGAACCTGCGGAAGGATCATTAGTGAATT  44
                ||||||||||||||||||||||||||||||||||||| ||||||
Sbjct  1653334  CAAGGTTTCCGTAGGTGAACCTGCGGAAGGATCATTATTGAATT  1653377


 Score = 76.8 bits (41),  Expect = 2e-10
 Identities = 43/44 (98%), Gaps = 0/44 (0%)
 Strand=Plus/Plus

Query  1        CAAGGTTTCCGTAGGTGAACCTGCGGAAGGATCATTAGTGAATT  44
                ||||||||||||||||||||||||||||||||||||| ||||||
Sbjct  1663228  CAAGGTTTCCGTAGGTGAACCTGCGGAAGGATCATTATTGAATT  1663271


 Score = 76.8 bits (41),  Expect = 2e-10
 Identities = 43/44 (98%), Gaps = 0/44 (0%)
 Strand=Plus/Plus

Query  1        CAAGGTTTCCGTAGGTGAACCTGCGGAAGGATCATTAGTGAATT  44
                ||||||||||||||||||||||||||||||||||||| ||||||
Sbjct  1670546  CAAGGTTTCCGTAGGTGAACCTGCGGAAGGATCATTATTGAATT  1670589


 Score = 76.8 bits (41),  Expect = 2e-10
 Identities = 43/44 (98%), Gaps = 0/44 (0%)
 Strand=Plus/Plus

Query  1        CAAGGTTTCCGTAGGTGAACCTGCGGAAGGATCATTAGTGAATT  44
                ||||||||||||||||||||||||||||||||||||| ||||||
Sbjct  1680293  CAAGGTTTCCGTAGGTGAACCTGCGGAAGGATCATTATTGAATT  1680336


>QLOM01009230.1 Termitomyces sp. MG148 scaffold12241_cov99, whole genome shotgun 
sequence
Length=9521

 Score = 76.8 bits (41),  Expect = 2e-10
 Identities = 43/44 (98%), Gaps = 0/44 (0%)
 Strand=Plus/Plus

Query  1     CAAGGTTTCCGTAGGTGAACCTGCGGAAGGATCATTAGTGAATT  44
             ||||||||||||||||||||||||||||||||||||| ||||||
Sbjct  5703  CAAGGTTTCCGTAGGTGAACCTGCGGAAGGATCATTATTGAATT  5746


>HE797234.1 Fibroporia radiculosa TFFH 294 genomic supercontigs, scaffold176, 
whole genome shotgun sequence
Length=3516

 Score = 76.8 bits (41),  Expect = 2e-10
 Identities = 43/44 (98%), Gaps = 0/44 (0%)
 Strand=Plus/Plus

Query  1    CAAGGTTTCCGTAGGTGAACCTGCGGAAGGATCATTAGTGAATT  44
            ||||||||||||||||||||||||||||||||||||| ||||||
Sbjct  256  CAAGGTTTCCGTAGGTGAACCTGCGGAAGGATCATTAATGAATT  299


>SWKT01000191.1 Neopestalotiopsis sp. 37M scaffold_191, whole genome shotgun 
sequence
Length=5908

 Score = 76.8 bits (41),  Expect = 2e-10
 Identities = 43/44 (98%), Gaps = 0/44 (0%)
 Strand=Plus/Plus

Query  1     CAAGGTTTCCGTAGGTGAACCTGCGGAAGGATCATTAGTGAATT  44
             ||||||||||||||||||||||||||||||||||||| ||||||
Sbjct  5643  CAAGGTTTCCGTAGGTGAACCTGCGGAAGGATCATTATTGAATT  5686


>JAGYZC010000040.1 Termitomyces sp. 'cryptogamus' strain P5 scaffold_41, whole genome 
shotgun sequence
Length=26286

 Score = 76.8 bits (41),  Expect = 2e-10
 Identities = 43/44 (98%), Gaps = 0/44 (0%)
 Strand=Plus/Minus

Query  1      CAAGGTTTCCGTAGGTGAACCTGCGGAAGGATCATTAGTGAATT  44
              ||||||||||||||||||||||||||||||||||||| ||||||
Sbjct  19184  CAAGGTTTCCGTAGGTGAACCTGCGGAAGGATCATTATTGAATT  19141


 Score = 62.1 bits (33),  Expect = 6e-06
 Identities = 43/47 (91%), Gaps = 4/47 (9%)
 Strand=Plus/Minus

Query  1     CAAGGTTTCCGTAGGTGAACCTGCGGAAGGAT---CATTAGTGAATT  44
             ||||||||||||||||||||||||||||||||   ||||| ||||||
Sbjct  9335  CAAGGTTTCCGTAGGTGAACCTGCGGAAGGATATTCATTA-TGAATT  9290


>JAGYZC010000032.1 Termitomyces sp. 'cryptogamus' strain P5 scaffold_33, whole genome 
shotgun sequence
Length=35444

 Score = 76.8 bits (41),  Expect = 2e-10
 Identities = 43/44 (98%), Gaps = 0/44 (0%)
 Strand=Plus/Minus

Query  1     CAAGGTTTCCGTAGGTGAACCTGCGGAAGGATCATTAGTGAATT  44
             ||||||||||||||||||||||||||||||||||||| ||||||
Sbjct  8189  CAAGGTTTCCGTAGGTGAACCTGCGGAAGGATCATTATTGAATT  8146


 Score = 76.8 bits (41),  Expect = 2e-10
 Identities = 43/44 (98%), Gaps = 0/44 (0%)
 Strand=Plus/Minus

Query  1      CAAGGTTTCCGTAGGTGAACCTGCGGAAGGATCATTAGTGAATT  44
              ||||||||||||||||||||||||||||||||||||| ||||||
Sbjct  18043  CAAGGTTTCCGTAGGTGAACCTGCGGAAGGATCATTATTGAATT  18000


 Score = 76.8 bits (41),  Expect = 2e-10
 Identities = 43/44 (98%), Gaps = 0/44 (0%)
 Strand=Plus/Minus

Query  1      CAAGGTTTCCGTAGGTGAACCTGCGGAAGGATCATTAGTGAATT  44
              ||||||||||||||||||||||||||||||||||||| ||||||
Sbjct  27898  CAAGGTTTCCGTAGGTGAACCTGCGGAAGGATCATTATTGAATT  27855


>JAGYZC010000003.1 Termitomyces sp. 'cryptogamus' strain P5 scaffold_3, whole genome 
shotgun sequence
Length=6432632

 Score = 76.8 bits (41),  Expect = 2e-10
 Identities = 43/44 (98%), Gaps = 0/44 (0%)
 Strand=Plus/Minus

Query  1     CAAGGTTTCCGTAGGTGAACCTGCGGAAGGATCATTAGTGAATT  44
             ||||||||||||||||||||||||||||||||||||| ||||||
Sbjct  7240  CAAGGTTTCCGTAGGTGAACCTGCGGAAGGATCATTATTGAATT  7197


>KV418079.1 Fibulorhizoctonia sp. CBS 109695 unplaced genomic scaffold FIBSPscaffold_600, 
whole genome shotgun sequence
Length=13353

 Score = 76.8 bits (41),  Expect = 2e-10
 Identities = 43/44 (98%), Gaps = 0/44 (0%)
 Strand=Plus/Minus

Query  1      CAAGGTTTCCGTAGGTGAACCTGCGGAAGGATCATTAGTGAATT  44
              ||||||||||||||||||||||||||||||||||||| ||||||
Sbjct  11354  CAAGGTTTCCGTAGGTGAACCTGCGGAAGGATCATTATTGAATT  11311


 Score = 58.4 bits (31),  Expect = 7e-05
 Identities = 33/34 (97%), Gaps = 0/34 (0%)
 Strand=Plus/Minus

Query  156    AACTTTCAACAACGGATCTCTTGGCTCTCGCATC  189
              |||||||||||||||||||||||||||| |||||
Sbjct  11113  AACTTTCAACAACGGATCTCTTGGCTCTGGCATC  11080


>JAMYHL010000240.1 Apiotrichum sp. Y4204 ctg_240, whole genome shotgun sequence
Length=1123

 Score = 76.8 bits (41),  Expect = 2e-10
 Identities = 43/44 (98%), Gaps = 0/44 (0%)
 Strand=Plus/Minus

Query  1    CAAGGTTTCCGTAGGTGAACCTGCGGAAGGATCATTAGTGAATT  44
            ||||||||||||||||||||||||||||||||||||| ||||||
Sbjct  630  CAAGGTTTCCGTAGGTGAACCTGCGGAAGGATCATTAATGAATT  587


>CP059660.1 Rhizoctonia solani strain AG-1 IA isolate XN chromosome 3
Length=3532025

 Score = 76.8 bits (41),  Expect = 2e-10
 Identities = 43/44 (98%), Gaps = 0/44 (0%)
 Strand=Plus/Plus

Query  1       CAAGGTTTCCGTAGGTGAACCTGCGGAAGGATCATTAGTGAATT  44
               ||||||||||||||||||||||||||||||||||||| ||||||
Sbjct  150626  CAAGGTTTCCGTAGGTGAACCTGCGGAAGGATCATTATTGAATT  150669


 Score = 76.8 bits (41),  Expect = 2e-10
 Identities = 43/44 (98%), Gaps = 0/44 (0%)
 Strand=Plus/Plus

Query  1       CAAGGTTTCCGTAGGTGAACCTGCGGAAGGATCATTAGTGAATT  44
               ||||||||||||||||||||||||||||||||||||| ||||||
Sbjct  160430  CAAGGTTTCCGTAGGTGAACCTGCGGAAGGATCATTATTGAATT  160473


 Score = 60.2 bits (32),  Expect = 2e-05
 Identities = 34/35 (97%), Gaps = 0/35 (0%)
 Strand=Plus/Plus

Query  155     TAACTTTCAACAACGGATCTCTTGGCTCTCGCATC  189
               ||| |||||||||||||||||||||||||||||||
Sbjct  150886  TAAGTTTCAACAACGGATCTCTTGGCTCTCGCATC  150920


 Score = 60.2 bits (32),  Expect = 2e-05
 Identities = 34/35 (97%), Gaps = 0/35 (0%)
 Strand=Plus/Plus

Query  155     TAACTTTCAACAACGGATCTCTTGGCTCTCGCATC  189
               ||| |||||||||||||||||||||||||||||||
Sbjct  160690  TAAGTTTCAACAACGGATCTCTTGGCTCTCGCATC  160724


>BQUP01000028.1 Cystobasidium ongulense 9A-5 DNA, scaffold_28, whole genome shotgun 
sequence
Length=4093

 Score = 76.8 bits (41),  Expect = 2e-10
 Identities = 43/44 (98%), Gaps = 0/44 (0%)
 Strand=Plus/Plus

Query  1     CAAGGTTTCCGTAGGTGAACCTGCGGAAGGATCATTAGTGAATT  44
             ||||||||||||||||||||||||||||||||||||| ||||||
Sbjct  2511  CAAGGTTTCCGTAGGTGAACCTGCGGAAGGATCATTAATGAATT  2554


>QFEV01005614.1 Thelephora aurantiotincta strain MG58 scaffold9220_cov150, whole 
genome shotgun sequence
Length=1247

 Score = 76.8 bits (41),  Expect = 2e-10
 Identities = 43/44 (98%), Gaps = 0/44 (0%)
 Strand=Plus/Minus

Query  1     CAAGGTTTCCGTAGGTGAACCTGCGGAAGGATCATTAGTGAATT  44
             ||||||||||||||||||||||||||||||||||||| ||||||
Sbjct  1063  CAAGGTTTCCGTAGGTGAACCTGCGGAAGGATCATTATTGAATT  1020


>QUOL01000013.1 Sarcomyxa edulis strain SE1 Contig13, whole genome shotgun sequence
Length=1091284

 Score = 76.8 bits (41),  Expect = 2e-10
 Identities = 43/44 (98%), Gaps = 0/44 (0%)
 Strand=Plus/Plus

Query  1    CAAGGTTTCCGTAGGTGAACCTGCGGAAGGATCATTAGTGAATT  44
            ||||||||||||||||||||||||||||||||||||| ||||||
Sbjct  428  CAAGGTTTCCGTAGGTGAACCTGCGGAAGGATCATTATTGAATT  471


 Score = 76.8 bits (41),  Expect = 2e-10
 Identities = 43/44 (98%), Gaps = 0/44 (0%)
 Strand=Plus/Plus

Query  1      CAAGGTTTCCGTAGGTGAACCTGCGGAAGGATCATTAGTGAATT  44
              ||||||||||||||||||||||||||||||||||||| ||||||
Sbjct  11900  CAAGGTTTCCGTAGGTGAACCTGCGGAAGGATCATTATTGAATT  11943


 Score = 76.8 bits (41),  Expect = 2e-10
 Identities = 43/44 (98%), Gaps = 0/44 (0%)
 Strand=Plus/Plus

Query  1      CAAGGTTTCCGTAGGTGAACCTGCGGAAGGATCATTAGTGAATT  44
              ||||||||||||||||||||||||||||||||||||| ||||||
Sbjct  23375  CAAGGTTTCCGTAGGTGAACCTGCGGAAGGATCATTATTGAATT  23418


 Score = 76.8 bits (41),  Expect = 2e-10
 Identities = 43/44 (98%), Gaps = 0/44 (0%)
 Strand=Plus/Plus

Query  1      CAAGGTTTCCGTAGGTGAACCTGCGGAAGGATCATTAGTGAATT  44
              ||||||||||||||||||||||||||||||||||||| ||||||
Sbjct  34851  CAAGGTTTCCGTAGGTGAACCTGCGGAAGGATCATTATTGAATT  34894


 Score = 76.8 bits (41),  Expect = 2e-10
 Identities = 43/44 (98%), Gaps = 0/44 (0%)
 Strand=Plus/Plus

Query  1      CAAGGTTTCCGTAGGTGAACCTGCGGAAGGATCATTAGTGAATT  44
              ||||||||||||||||||||||||||||||||||||| ||||||
Sbjct  46327  CAAGGTTTCCGTAGGTGAACCTGCGGAAGGATCATTATTGAATT  46370


 Score = 63.9 bits (34),  Expect = 2e-06
 Identities = 34/34 (100%), Gaps = 0/34 (0%)
 Strand=Plus/Plus

Query  156  AACTTTCAACAACGGATCTCTTGGCTCTCGCATC  189
            ||||||||||||||||||||||||||||||||||
Sbjct  734  AACTTTCAACAACGGATCTCTTGGCTCTCGCATC  767


 Score = 63.9 bits (34),  Expect = 2e-06
 Identities = 34/34 (100%), Gaps = 0/34 (0%)
 Strand=Plus/Plus

Query  156    AACTTTCAACAACGGATCTCTTGGCTCTCGCATC  189
              ||||||||||||||||||||||||||||||||||
Sbjct  12206  AACTTTCAACAACGGATCTCTTGGCTCTCGCATC  12239


 Score = 63.9 bits (34),  Expect = 2e-06
 Identities = 34/34 (100%), Gaps = 0/34 (0%)
 Strand=Plus/Plus

Query  156    AACTTTCAACAACGGATCTCTTGGCTCTCGCATC  189
              ||||||||||||||||||||||||||||||||||
Sbjct  23681  AACTTTCAACAACGGATCTCTTGGCTCTCGCATC  23714


 Score = 63.9 bits (34),  Expect = 2e-06
 Identities = 34/34 (100%), Gaps = 0/34 (0%)
 Strand=Plus/Plus

Query  156    AACTTTCAACAACGGATCTCTTGGCTCTCGCATC  189
              ||||||||||||||||||||||||||||||||||
Sbjct  35157  AACTTTCAACAACGGATCTCTTGGCTCTCGCATC  35190


 Score = 63.9 bits (34),  Expect = 2e-06
 Identities = 34/34 (100%), Gaps = 0/34 (0%)
 Strand=Plus/Plus

Query  156    AACTTTCAACAACGGATCTCTTGGCTCTCGCATC  189
              ||||||||||||||||||||||||||||||||||
Sbjct  46633  AACTTTCAACAACGGATCTCTTGGCTCTCGCATC  46666


>WSTX01001897.1 Tulasnella sp. 408 scaffold_7586, whole genome shotgun sequence
Length=2349

 Score = 76.8 bits (41),  Expect = 2e-10
 Identities = 63/72 (88%), Gaps = 7/72 (10%)
 Strand=Plus/Plus

Query  1     CAAGGTTTCCGTAGGTGAACCTGCGGAAGGATCATTAGTGAATTGCTCTTTGAGCGTTAA  60
             ||||||||||||||||||||||||||||||||||| ||| ||| | ||||||| ||||  
Sbjct  1805  CAAGGTTTCCGTAGGTGAACCTGCGGAAGGATCAT-AGT-AATCG-TCTTTGA-CGTT--  1858

Query  61    ACTATATCCATC  72
              |||| ||||||
Sbjct  1859  -CTATTTCCATC  1869


>JAFCAK010000006.1 Brettanomyces sp. HC-2020a strain kh3 contig_6, whole genome 
shotgun sequence
Length=357269

 Score = 76.8 bits (41),  Expect = 2e-10
 Identities = 45/47 (96%), Gaps = 0/47 (0%)
 Strand=Plus/Minus

Query  1     CAAGGTTTCCGTAGGTGAACCTGCGGAAGGATCATTAGTGAATTGCT  47
             |||||||||||||||||||||||||||||||||||||  ||||||||
Sbjct  3253  CAAGGTTTCCGTAGGTGAACCTGCGGAAGGATCATTACAGAATTGCT  3207


 Score = 76.8 bits (41),  Expect = 2e-10
 Identities = 45/47 (96%), Gaps = 0/47 (0%)
 Strand=Plus/Minus

Query  1      CAAGGTTTCCGTAGGTGAACCTGCGGAAGGATCATTAGTGAATTGCT  47
              |||||||||||||||||||||||||||||||||||||  ||||||||
Sbjct  12633  CAAGGTTTCCGTAGGTGAACCTGCGGAAGGATCATTACAGAATTGCT  12587


 Score = 76.8 bits (41),  Expect = 2e-10
 Identities = 45/47 (96%), Gaps = 0/47 (0%)
 Strand=Plus/Minus

Query  1      CAAGGTTTCCGTAGGTGAACCTGCGGAAGGATCATTAGTGAATTGCT  47
              |||||||||||||||||||||||||||||||||||||  ||||||||
Sbjct  22016  CAAGGTTTCCGTAGGTGAACCTGCGGAAGGATCATTACAGAATTGCT  21970


 Score = 76.8 bits (41),  Expect = 2e-10
 Identities = 45/47 (96%), Gaps = 0/47 (0%)
 Strand=Plus/Minus

Query  1      CAAGGTTTCCGTAGGTGAACCTGCGGAAGGATCATTAGTGAATTGCT  47
              |||||||||||||||||||||||||||||||||||||  ||||||||
Sbjct  31387  CAAGGTTTCCGTAGGTGAACCTGCGGAAGGATCATTACAGAATTGCT  31341


>JAFCAK010000048.1 Brettanomyces sp. HC-2020a strain kh3 contig_48, whole genome 
shotgun sequence
Length=57352

 Score = 76.8 bits (41),  Expect = 2e-10
 Identities = 45/47 (96%), Gaps = 0/47 (0%)
 Strand=Plus/Plus

Query  1      CAAGGTTTCCGTAGGTGAACCTGCGGAAGGATCATTAGTGAATTGCT  47
              |||||||||||||||||||||||||||||||||||||  ||||||||
Sbjct  54102  CAAGGTTTCCGTAGGTGAACCTGCGGAAGGATCATTACAGAATTGCT  54148


 Score = 69.4 bits (37),  Expect = 3e-08
 Identities = 37/37 (100%), Gaps = 0/37 (0%)
 Strand=Plus/Plus

Query  1      CAAGGTTTCCGTAGGTGAACCTGCGGAAGGATCATTA  37
              |||||||||||||||||||||||||||||||||||||
Sbjct  44659  CAAGGTTTCCGTAGGTGAACCTGCGGAAGGATCATTA  44695


>JAFCAK010000011.1 Brettanomyces sp. HC-2020a strain kh3 contig_11, whole genome 
shotgun sequence
Length=1316646

 Score = 76.8 bits (41),  Expect = 2e-10
 Identities = 45/47 (96%), Gaps = 0/47 (0%)
 Strand=Plus/Plus

Query  1        CAAGGTTTCCGTAGGTGAACCTGCGGAAGGATCATTAGTGAATTGCT  47
                |||||||||||||||||||||||||||||||||||||  ||||||||
Sbjct  1313393  CAAGGTTTCCGTAGGTGAACCTGCGGAAGGATCATTACAGAATTGCT  1313439


>JACFYU010000049.1 Pleurotus tuber-regium strain ACCC 50657-18 contig_7_pilon, whole 
genome shotgun sequence
Length=103233

 Score = 76.8 bits (41),  Expect = 2e-10
 Identities = 48/51 (94%), Gaps = 1/51 (2%)
 Strand=Plus/Plus

Query  1      CAAGGTTTCCGTAGGTGAACCTGCGGAAGGATCATTAGTGAATTG-CTCTT  50
              ||||||||||||||||||||||||||||||||||||| ||||||  |||||
Sbjct  63897  CAAGGTTTCCGTAGGTGAACCTGCGGAAGGATCATTAATGAATTCACTCTT  63947


 Score = 76.8 bits (41),  Expect = 2e-10
 Identities = 48/51 (94%), Gaps = 1/51 (2%)
 Strand=Plus/Plus

Query  1      CAAGGTTTCCGTAGGTGAACCTGCGGAAGGATCATTAGTGAATTG-CTCTT  50
              ||||||||||||||||||||||||||||||||||||| ||||||  |||||
Sbjct  73228  CAAGGTTTCCGTAGGTGAACCTGCGGAAGGATCATTAATGAATTCACTCTT  73278


 Score = 76.8 bits (41),  Expect = 2e-10
 Identities = 48/51 (94%), Gaps = 1/51 (2%)
 Strand=Plus/Plus

Query  1      CAAGGTTTCCGTAGGTGAACCTGCGGAAGGATCATTAGTGAATTG-CTCTT  50
              ||||||||||||||||||||||||||||||||||||| ||||||  |||||
Sbjct  82559  CAAGGTTTCCGTAGGTGAACCTGCGGAAGGATCATTAATGAATTCACTCTT  82609


 Score = 76.8 bits (41),  Expect = 2e-10
 Identities = 48/51 (94%), Gaps = 1/51 (2%)
 Strand=Plus/Plus

Query  1       CAAGGTTTCCGTAGGTGAACCTGCGGAAGGATCATTAGTGAATTG-CTCTT  50
               ||||||||||||||||||||||||||||||||||||| ||||||  |||||
Sbjct  101202  CAAGGTTTCCGTAGGTGAACCTGCGGAAGGATCATTAATGAATTCACTCTT  101252


 Score = 63.9 bits (34),  Expect = 2e-06
 Identities = 34/34 (100%), Gaps = 0/34 (0%)
 Strand=Plus/Plus

Query  156    AACTTTCAACAACGGATCTCTTGGCTCTCGCATC  189
              ||||||||||||||||||||||||||||||||||
Sbjct  64173  AACTTTCAACAACGGATCTCTTGGCTCTCGCATC  64206


 Score = 63.9 bits (34),  Expect = 2e-06
 Identities = 34/34 (100%), Gaps = 0/34 (0%)
 Strand=Plus/Plus

Query  156    AACTTTCAACAACGGATCTCTTGGCTCTCGCATC  189
              ||||||||||||||||||||||||||||||||||
Sbjct  73504  AACTTTCAACAACGGATCTCTTGGCTCTCGCATC  73537


 Score = 63.9 bits (34),  Expect = 2e-06
 Identities = 34/34 (100%), Gaps = 0/34 (0%)
 Strand=Plus/Plus

Query  156    AACTTTCAACAACGGATCTCTTGGCTCTCGCATC  189
              ||||||||||||||||||||||||||||||||||
Sbjct  82835  AACTTTCAACAACGGATCTCTTGGCTCTCGCATC  82868


 Score = 63.9 bits (34),  Expect = 2e-06
 Identities = 34/34 (100%), Gaps = 0/34 (0%)
 Strand=Plus/Plus

Query  156    AACTTTCAACAACGGATCTCTTGGCTCTCGCATC  189
              ||||||||||||||||||||||||||||||||||
Sbjct  92108  AACTTTCAACAACGGATCTCTTGGCTCTCGCATC  92141


 Score = 63.9 bits (34),  Expect = 2e-06
 Identities = 34/34 (100%), Gaps = 0/34 (0%)
 Strand=Plus/Plus

Query  156     AACTTTCAACAACGGATCTCTTGGCTCTCGCATC  189
               ||||||||||||||||||||||||||||||||||
Sbjct  101478  AACTTTCAACAACGGATCTCTTGGCTCTCGCATC  101511


>CAJVPT010023313.1 Acaulospora colombiana strain CL356 genome assembly, contig: 
contig023313, whole genome shotgun sequence
Length=3618

 Score = 76.8 bits (41),  Expect = 2e-10
 Identities = 48/51 (94%), Gaps = 1/51 (2%)
 Strand=Plus/Plus

Query  1     CAAGGTTTCCGTAGGTGAACCTGCGGAAGGATCATTAGTGAATTGCTCTTT  51
             ||||||||||||||||||||||||||||||||||||||| |||| | ||||
Sbjct  2034  CAAGGTTTCCGTAGGTGAACCTGCGGAAGGATCATTAGT-AATTTCACTTT  2083


 Score = 58.4 bits (31),  Expect = 7e-05
 Identities = 37/40 (93%), Gaps = 0/40 (0%)
 Strand=Plus/Plus

Query  150   AAAAATAACTTTCAACAACGGATCTCTTGGCTCTCGCATC  189
             ||| | |||||||||||||||||||||||||||| |||||
Sbjct  2183  AAAGACAACTTTCAACAACGGATCTCTTGGCTCTTGCATC  2222


>GG692410.1 Candida tropicalis MYA-3404 genomic scaffold supercont3.16, whole 
genome shotgun sequence
Length=11104

 Score = 76.8 bits (41),  Expect = 2e-10
 Identities = 45/47 (96%), Gaps = 0/47 (0%)
 Strand=Plus/Plus

Query  1     CAAGGTTTCCGTAGGTGAACCTGCGGAAGGATCATTAGTGAATTGCT  47
             ||||||||||||||||||||||||||||||||||||| ||| |||||
Sbjct  6001  CAAGGTTTCCGTAGGTGAACCTGCGGAAGGATCATTACTGATTTGCT  6047


>GG692404.1 Candida tropicalis MYA-3404 genomic scaffold supercont3.10, whole 
genome shotgun sequence
Length=430102

 Score = 76.8 bits (41),  Expect = 2e-10
 Identities = 45/47 (96%), Gaps = 0/47 (0%)
 Strand=Plus/Plus

Query  1       CAAGGTTTCCGTAGGTGAACCTGCGGAAGGATCATTAGTGAATTGCT  47
               ||||||||||||||||||||||||||||||||||||| ||| |||||
Sbjct  398965  CAAGGTTTCCGTAGGTGAACCTGCGGAAGGATCATTACTGATTTGCT  399011


 Score = 76.8 bits (41),  Expect = 2e-10
 Identities = 45/47 (96%), Gaps = 0/47 (0%)
 Strand=Plus/Plus

Query  1       CAAGGTTTCCGTAGGTGAACCTGCGGAAGGATCATTAGTGAATTGCT  47
               ||||||||||||||||||||||||||||||||||||| ||| |||||
Sbjct  408819  CAAGGTTTCCGTAGGTGAACCTGCGGAAGGATCATTACTGATTTGCT  408865


 Score = 76.8 bits (41),  Expect = 2e-10
 Identities = 45/47 (96%), Gaps = 0/47 (0%)
 Strand=Plus/Plus

Query  1       CAAGGTTTCCGTAGGTGAACCTGCGGAAGGATCATTAGTGAATTGCT  47
               ||||||||||||||||||||||||||||||||||||| ||| |||||
Sbjct  419555  CAAGGTTTCCGTAGGTGAACCTGCGGAAGGATCATTACTGATTTGCT  419601


>JABYQP010000066.1 Abortiporus biennis strain CIRM-BRFM 1778 C8Q75scaffold_66, whole 
genome shotgun sequence
Length=23962

 Score = 76.8 bits (41),  Expect = 2e-10
 Identities = 43/44 (98%), Gaps = 0/44 (0%)
 Strand=Plus/Minus

Query  1     CAAGGTTTCCGTAGGTGAACCTGCGGAAGGATCATTAGTGAATT  44
             ||||||||||||||||||||||||||||||||||||| ||||||
Sbjct  6327  CAAGGTTTCCGTAGGTGAACCTGCGGAAGGATCATTACTGAATT  6284


 Score = 76.8 bits (41),  Expect = 2e-10
 Identities = 43/44 (98%), Gaps = 0/44 (0%)
 Strand=Plus/Minus

Query  1      CAAGGTTTCCGTAGGTGAACCTGCGGAAGGATCATTAGTGAATT  44
              ||||||||||||||||||||||||||||||||||||| ||||||
Sbjct  15164  CAAGGTTTCCGTAGGTGAACCTGCGGAAGGATCATTACTGAATT  15121


>QLPF01001213.1 Hygrophorus pudorinus strain MG65 scaffold1472_cov139, whole 
genome shotgun sequence
Length=15187

 Score = 76.8 bits (41),  Expect = 2e-10
 Identities = 43/44 (98%), Gaps = 0/44 (0%)
 Strand=Plus/Plus

Query  1     CAAGGTTTCCGTAGGTGAACCTGCGGAAGGATCATTAGTGAATT  44
             ||||||||||||||||||||||||||||||||||||| ||||||
Sbjct  4165  CAAGGTTTCCGTAGGTGAACCTGCGGAAGGATCATTATTGAATT  4208


 Score = 63.9 bits (34),  Expect = 2e-06
 Identities = 34/34 (100%), Gaps = 0/34 (0%)
 Strand=Plus/Plus

Query  156   AACTTTCAACAACGGATCTCTTGGCTCTCGCATC  189
             ||||||||||||||||||||||||||||||||||
Sbjct  4362  AACTTTCAACAACGGATCTCTTGGCTCTCGCATC  4395


>JAEVFJ010000057.1 Cristinia sonorae strain KKN 215 BXZ70scaffold_57, whole genome 
shotgun sequence
Length=143960

 Score = 76.8 bits (41),  Expect = 2e-10
 Identities = 43/44 (98%), Gaps = 0/44 (0%)
 Strand=Plus/Plus

Query  1       CAAGGTTTCCGTAGGTGAACCTGCGGAAGGATCATTAGTGAATT  44
               ||||||||||||||||||||||||||||||||||||| ||||||
Sbjct  123053  CAAGGTTTCCGTAGGTGAACCTGCGGAAGGATCATTATTGAATT  123096


 Score = 76.8 bits (41),  Expect = 2e-10
 Identities = 43/44 (98%), Gaps = 0/44 (0%)
 Strand=Plus/Plus

Query  1       CAAGGTTTCCGTAGGTGAACCTGCGGAAGGATCATTAGTGAATT  44
               ||||||||||||||||||||||||||||||||||||| ||||||
Sbjct  140999  CAAGGTTTCCGTAGGTGAACCTGCGGAAGGATCATTATTGAATT  141042


>BEWF01000223.1 Pleurotus salmoneostramineus N60 DNA, contig: contig_223, whole 
genome shotgun sequence
Length=10119

 Score = 76.8 bits (41),  Expect = 2e-10
 Identities = 43/44 (98%), Gaps = 0/44 (0%)
 Strand=Plus/Plus

Query  1     CAAGGTTTCCGTAGGTGAACCTGCGGAAGGATCATTAGTGAATT  44
             ||||||||||||||||||||||||||||||||||||| ||||||
Sbjct  4979  CAAGGTTTCCGTAGGTGAACCTGCGGAAGGATCATTAATGAATT  5022


 Score = 63.9 bits (34),  Expect = 2e-06
 Identities = 34/34 (100%), Gaps = 0/34 (0%)
 Strand=Plus/Plus

Query  156   AACTTTCAACAACGGATCTCTTGGCTCTCGCATC  189
             ||||||||||||||||||||||||||||||||||
Sbjct  5271  AACTTTCAACAACGGATCTCTTGGCTCTCGCATC  5304


>MCFL01000080.1 Catenaria anguillulae PL171 BCR44scaffold_80, whole genome shotgun 
sequence
Length=109027

 Score = 76.8 bits (41),  Expect = 2e-10
 Identities = 44/45 (98%), Gaps = 1/45 (2%)
 Strand=Plus/Plus

Query  1      CAAGGTTTCCGTAGGTGAACCTGCGGAAGGATCATTAGTGAATTG  45
              ||||||||||||||||||||||||||||||||||||| |||||||
Sbjct  73944  CAAGGTTTCCGTAGGTGAACCTGCGGAAGGATCATTA-TGAATTG  73987


 Score = 76.8 bits (41),  Expect = 2e-10
 Identities = 44/45 (98%), Gaps = 1/45 (2%)
 Strand=Plus/Plus

Query  1      CAAGGTTTCCGTAGGTGAACCTGCGGAAGGATCATTAGTGAATTG  45
              ||||||||||||||||||||||||||||||||||||| |||||||
Sbjct  87513  CAAGGTTTCCGTAGGTGAACCTGCGGAAGGATCATTA-TGAATTG  87556


 Score = 76.8 bits (41),  Expect = 2e-10
 Identities = 44/45 (98%), Gaps = 1/45 (2%)
 Strand=Plus/Plus

Query  1       CAAGGTTTCCGTAGGTGAACCTGCGGAAGGATCATTAGTGAATTG  45
               ||||||||||||||||||||||||||||||||||||| |||||||
Sbjct  100993  CAAGGTTTCCGTAGGTGAACCTGCGGAAGGATCATTA-TGAATTG  101036


>MCFL01000433.1 Catenaria anguillulae PL171 BCR44scaffold_433, whole genome shotgun 
sequence
Length=13549

 Score = 76.8 bits (41),  Expect = 2e-10
 Identities = 48/51 (94%), Gaps = 1/51 (2%)
 Strand=Plus/Minus

Query  1     CAAGGTTTCCGTAGGTGAACCTGCGGAAGGATCATTAGTGAATTGCTCTTT  51
             ||||||||||||||||||||||||||||||||||||| ||||||| | |||
Sbjct  6522  CAAGGTTTCCGTAGGTGAACCTGCGGAAGGATCATTA-TGAATTGTTGTTT  6473


>MCFL01000296.1 Catenaria anguillulae PL171 BCR44scaffold_296, whole genome shotgun 
sequence
Length=28660

 Score = 76.8 bits (41),  Expect = 2e-10
 Identities = 44/45 (98%), Gaps = 1/45 (2%)
 Strand=Plus/Plus

Query  1     CAAGGTTTCCGTAGGTGAACCTGCGGAAGGATCATTAGTGAATTG  45
             ||||||||||||||||||||||||||||||||||||| |||||||
Sbjct  4012  CAAGGTTTCCGTAGGTGAACCTGCGGAAGGATCATTA-TGAATTG  4055


 Score = 76.8 bits (41),  Expect = 2e-10
 Identities = 44/45 (98%), Gaps = 1/45 (2%)
 Strand=Plus/Plus

Query  1      CAAGGTTTCCGTAGGTGAACCTGCGGAAGGATCATTAGTGAATTG  45
              ||||||||||||||||||||||||||||||||||||| |||||||
Sbjct  17549  CAAGGTTTCCGTAGGTGAACCTGCGGAAGGATCATTA-TGAATTG  17592


>SPNW01000229.1 Wallemia hederae strain EXF-5753 contig-120_228, whole genome 
shotgun sequence
Length=1830

 Score = 76.8 bits (41),  Expect = 2e-10
 Identities = 41/41 (100%), Gaps = 0/41 (0%)
 Strand=Plus/Plus

Query  1     CAAGGTTTCCGTAGGTGAACCTGCGGAAGGATCATTAGTGA  41
             |||||||||||||||||||||||||||||||||||||||||
Sbjct  1781  CAAGGTTTCCGTAGGTGAACCTGCGGAAGGATCATTAGTGA  1821


>WUJJ01000645.1 Candida sp. LN1 LN_645, whole genome shotgun sequence
Length=9991

 Score = 76.8 bits (41),  Expect = 2e-10
 Identities = 45/47 (96%), Gaps = 0/47 (0%)
 Strand=Plus/Minus

Query  1     CAAGGTTTCCGTAGGTGAACCTGCGGAAGGATCATTAGTGAATTGCT  47
             ||||||||||||||||||||||||||||||||||||| ||| |||||
Sbjct  6023  CAAGGTTTCCGTAGGTGAACCTGCGGAAGGATCATTACTGATTTGCT  5977


>JABYQK010000206.1 Fomitopsis betulina strain CIRM-BRFM 1772 C8Q72scaffold_206, 
whole genome shotgun sequence
Length=25479

 Score = 76.8 bits (41),  Expect = 2e-10
 Identities = 43/44 (98%), Gaps = 0/44 (0%)
 Strand=Plus/Minus

Query  1      CAAGGTTTCCGTAGGTGAACCTGCGGAAGGATCATTAGTGAATT  44
              ||||||||||||||||||||||||||||||||||||| ||||||
Sbjct  24602  CAAGGTTTCCGTAGGTGAACCTGCGGAAGGATCATTAATGAATT  24559


>JABYQK010000188.1 Fomitopsis betulina strain CIRM-BRFM 1772 C8Q72scaffold_188, 
whole genome shotgun sequence
Length=42389

 Score = 76.8 bits (41),  Expect = 2e-10
 Identities = 43/44 (98%), Gaps = 0/44 (0%)
 Strand=Plus/Plus

Query  1      CAAGGTTTCCGTAGGTGAACCTGCGGAAGGATCATTAGTGAATT  44
              ||||||||||||||||||||||||||||||||||||| ||||||
Sbjct  26581  CAAGGTTTCCGTAGGTGAACCTGCGGAAGGATCATTAATGAATT  26624


 Score = 76.8 bits (41),  Expect = 2e-10
 Identities = 43/44 (98%), Gaps = 0/44 (0%)
 Strand=Plus/Plus

Query  1      CAAGGTTTCCGTAGGTGAACCTGCGGAAGGATCATTAGTGAATT  44
              ||||||||||||||||||||||||||||||||||||| ||||||
Sbjct  36661  CAAGGTTTCCGTAGGTGAACCTGCGGAAGGATCATTAATGAATT  36704


>QMFG01011871.1 Ramaria sp. MG151 scaffold18568_cov127, whole genome shotgun 
sequence
Length=6174

 Score = 76.8 bits (41),  Expect = 2e-10
 Identities = 43/44 (98%), Gaps = 0/44 (0%)
 Strand=Plus/Plus

Query  1     CAAGGTTTCCGTAGGTGAACCTGCGGAAGGATCATTAGTGAATT  44
             ||||||||||||||||||||||||||||||||||||| ||||||
Sbjct  1867  CAAGGTTTCCGTAGGTGAACCTGCGGAAGGATCATTATTGAATT  1910


>WWPN01000002.1 Candida sojae strain NCYC-2607 tig00000002, whole genome shotgun 
sequence
Length=3035446

 Score = 76.8 bits (41),  Expect = 2e-10
 Identities = 45/47 (96%), Gaps = 0/47 (0%)
 Strand=Plus/Plus

Query  1       CAAGGTTTCCGTAGGTGAACCTGCGGAAGGATCATTAGTGAATTGCT  47
               ||||||||||||||||||||||||||||||||||||| ||| |||||
Sbjct  414088  CAAGGTTTCCGTAGGTGAACCTGCGGAAGGATCATTACTGATTTGCT  414134


 Score = 76.8 bits (41),  Expect = 2e-10
 Identities = 45/47 (96%), Gaps = 0/47 (0%)
 Strand=Plus/Plus

Query  1       CAAGGTTTCCGTAGGTGAACCTGCGGAAGGATCATTAGTGAATTGCT  47
               ||||||||||||||||||||||||||||||||||||| ||| |||||
Sbjct  424236  CAAGGTTTCCGTAGGTGAACCTGCGGAAGGATCATTACTGATTTGCT  424282


 Score = 76.8 bits (41),  Expect = 2e-10
 Identities = 45/47 (96%), Gaps = 0/47 (0%)
 Strand=Plus/Plus

Query  1       CAAGGTTTCCGTAGGTGAACCTGCGGAAGGATCATTAGTGAATTGCT  47
               ||||||||||||||||||||||||||||||||||||| ||| |||||
Sbjct  433572  CAAGGTTTCCGTAGGTGAACCTGCGGAAGGATCATTACTGATTTGCT  433618


>JAJTUO010000263.1 Flagelloscypha sp. PMI_526 DL96scaffold_263, whole genome shotgun 
sequence
Length=27326

 Score = 76.8 bits (41),  Expect = 2e-10
 Identities = 43/44 (98%), Gaps = 0/44 (0%)
 Strand=Plus/Minus

Query  1     CAAGGTTTCCGTAGGTGAACCTGCGGAAGGATCATTAGTGAATT  44
             ||||||||||||||||||||||||||||||||||||| ||||||
Sbjct  9351  CAAGGTTTCCGTAGGTGAACCTGCGGAAGGATCATTATTGAATT  9308


 Score = 76.8 bits (41),  Expect = 2e-10
 Identities = 43/44 (98%), Gaps = 0/44 (0%)
 Strand=Plus/Minus

Query  1      CAAGGTTTCCGTAGGTGAACCTGCGGAAGGATCATTAGTGAATT  44
              ||||||||||||||||||||||||||||||||||||| ||||||
Sbjct  22099  CAAGGTTTCCGTAGGTGAACCTGCGGAAGGATCATTATTGAATT  22056


>JAMALA010000128.1 Cystobasidiaceae sp. 2NF920 ctg_128, whole genome shotgun sequence
Length=7357

 Score = 76.8 bits (41),  Expect = 2e-10
 Identities = 43/44 (98%), Gaps = 0/44 (0%)
 Strand=Plus/Minus

Query  1     CAAGGTTTCCGTAGGTGAACCTGCGGAAGGATCATTAGTGAATT  44
             ||||||||||||||||||||||||||||||||||||| ||||||
Sbjct  4651  CAAGGTTTCCGTAGGTGAACCTGCGGAAGGATCATTAATGAATT  4608


>VTPW01000021.1 Amauroderma rugosum strain ACCC 51706 ctg21, whole genome shotgun 
sequence
Length=2497173

 Score = 76.8 bits (41),  Expect = 2e-10
 Identities = 43/44 (98%), Gaps = 0/44 (0%)
 Strand=Plus/Plus

Query  1     CAAGGTTTCCGTAGGTGAACCTGCGGAAGGATCATTAGTGAATT  44
             ||||||||||||||||||||||||||||||||||||| ||||||
Sbjct  2927  CAAGGTTTCCGTAGGTGAACCTGCGGAAGGATCATTAATGAATT  2970


 Score = 76.8 bits (41),  Expect = 2e-10
 Identities = 43/44 (98%), Gaps = 0/44 (0%)
 Strand=Plus/Plus

Query  1      CAAGGTTTCCGTAGGTGAACCTGCGGAAGGATCATTAGTGAATT  44
              ||||||||||||||||||||||||||||||||||||| ||||||
Sbjct  12935  CAAGGTTTCCGTAGGTGAACCTGCGGAAGGATCATTAATGAATT  12978


 Score = 76.8 bits (41),  Expect = 2e-10
 Identities = 43/44 (98%), Gaps = 0/44 (0%)
 Strand=Plus/Minus

Query  1      CAAGGTTTCCGTAGGTGAACCTGCGGAAGGATCATTAGTGAATT  44
              ||||||||||||||||||||||||||||||||||||| ||||||
Sbjct  23648  CAAGGTTTCCGTAGGTGAACCTGCGGAAGGATCATTAATGAATT  23605


 Score = 63.9 bits (34),  Expect = 2e-06
 Identities = 34/34 (100%), Gaps = 0/34 (0%)
 Strand=Plus/Plus

Query  156   AACTTTCAACAACGGATCTCTTGGCTCTCGCATC  189
             ||||||||||||||||||||||||||||||||||
Sbjct  3197  AACTTTCAACAACGGATCTCTTGGCTCTCGCATC  3230


 Score = 63.9 bits (34),  Expect = 2e-06
 Identities = 34/34 (100%), Gaps = 0/34 (0%)
 Strand=Plus/Plus

Query  156    AACTTTCAACAACGGATCTCTTGGCTCTCGCATC  189
              ||||||||||||||||||||||||||||||||||
Sbjct  13205  AACTTTCAACAACGGATCTCTTGGCTCTCGCATC  13238


 Score = 63.9 bits (34),  Expect = 2e-06
 Identities = 34/34 (100%), Gaps = 0/34 (0%)
 Strand=Plus/Minus

Query  156    AACTTTCAACAACGGATCTCTTGGCTCTCGCATC  189
              ||||||||||||||||||||||||||||||||||
Sbjct  23378  AACTTTCAACAACGGATCTCTTGGCTCTCGCATC  23345


>VTPW01000019.1 Amauroderma rugosum strain ACCC 51706 ctg19, whole genome shotgun 
sequence
Length=80625

 Score = 76.8 bits (41),  Expect = 2e-10
 Identities = 43/44 (98%), Gaps = 0/44 (0%)
 Strand=Plus/Plus

Query  1      CAAGGTTTCCGTAGGTGAACCTGCGGAAGGATCATTAGTGAATT  44
              ||||||||||||||||||||||||||||||||||||| ||||||
Sbjct  12382  CAAGGTTTCCGTAGGTGAACCTGCGGAAGGATCATTAATGAATT  12425


 Score = 76.8 bits (41),  Expect = 2e-10
 Identities = 43/44 (98%), Gaps = 0/44 (0%)
 Strand=Plus/Plus

Query  1      CAAGGTTTCCGTAGGTGAACCTGCGGAAGGATCATTAGTGAATT  44
              ||||||||||||||||||||||||||||||||||||| ||||||
Sbjct  22390  CAAGGTTTCCGTAGGTGAACCTGCGGAAGGATCATTAATGAATT  22433


 Score = 76.8 bits (41),  Expect = 2e-10
 Identities = 43/44 (98%), Gaps = 0/44 (0%)
 Strand=Plus/Plus

Query  1      CAAGGTTTCCGTAGGTGAACCTGCGGAAGGATCATTAGTGAATT  44
              ||||||||||||||||||||||||||||||||||||| ||||||
Sbjct  32398  CAAGGTTTCCGTAGGTGAACCTGCGGAAGGATCATTAATGAATT  32441


 Score = 76.8 bits (41),  Expect = 2e-10
 Identities = 43/44 (98%), Gaps = 0/44 (0%)
 Strand=Plus/Plus

Query  1      CAAGGTTTCCGTAGGTGAACCTGCGGAAGGATCATTAGTGAATT  44
              ||||||||||||||||||||||||||||||||||||| ||||||
Sbjct  42406  CAAGGTTTCCGTAGGTGAACCTGCGGAAGGATCATTAATGAATT  42449


 Score = 76.8 bits (41),  Expect = 2e-10
 Identities = 43/44 (98%), Gaps = 0/44 (0%)
 Strand=Plus/Plus

Query  1      CAAGGTTTCCGTAGGTGAACCTGCGGAAGGATCATTAGTGAATT  44
              ||||||||||||||||||||||||||||||||||||| ||||||
Sbjct  52414  CAAGGTTTCCGTAGGTGAACCTGCGGAAGGATCATTAATGAATT  52457


 Score = 76.8 bits (41),  Expect = 2e-10
 Identities = 43/44 (98%), Gaps = 0/44 (0%)
 Strand=Plus/Minus

Query  1      CAAGGTTTCCGTAGGTGAACCTGCGGAAGGATCATTAGTGAATT  44
              ||||||||||||||||||||||||||||||||||||| ||||||
Sbjct  63126  CAAGGTTTCCGTAGGTGAACCTGCGGAAGGATCATTAATGAATT  63083


 Score = 71.3 bits (38),  Expect = 9e-09
 Identities = 40/41 (98%), Gaps = 0/41 (0%)
 Strand=Plus/Plus

Query  1     CAAGGTTTCCGTAGGTGAACCTGCGGAAGGATCATTAGTGA  41
             ||||||||||||||||||||||||||||||||||||| |||
Sbjct  2376  CAAGGTTTCCGTAGGTGAACCTGCGGAAGGATCATTAATGA  2416


 Score = 63.9 bits (34),  Expect = 2e-06
 Identities = 34/34 (100%), Gaps = 0/34 (0%)
 Strand=Plus/Plus

Query  156   AACTTTCAACAACGGATCTCTTGGCTCTCGCATC  189
             ||||||||||||||||||||||||||||||||||
Sbjct  2645  AACTTTCAACAACGGATCTCTTGGCTCTCGCATC  2678


 Score = 63.9 bits (34),  Expect = 2e-06
 Identities = 34/34 (100%), Gaps = 0/34 (0%)
 Strand=Plus/Plus

Query  156    AACTTTCAACAACGGATCTCTTGGCTCTCGCATC  189
              ||||||||||||||||||||||||||||||||||
Sbjct  12652  AACTTTCAACAACGGATCTCTTGGCTCTCGCATC  12685


 Score = 63.9 bits (34),  Expect = 2e-06
 Identities = 34/34 (100%), Gaps = 0/34 (0%)
 Strand=Plus/Plus

Query  156    AACTTTCAACAACGGATCTCTTGGCTCTCGCATC  189
              ||||||||||||||||||||||||||||||||||
Sbjct  22660  AACTTTCAACAACGGATCTCTTGGCTCTCGCATC  22693


 Score = 63.9 bits (34),  Expect = 2e-06
 Identities = 34/34 (100%), Gaps = 0/34 (0%)
 Strand=Plus/Plus

Query  156    AACTTTCAACAACGGATCTCTTGGCTCTCGCATC  189
              ||||||||||||||||||||||||||||||||||
Sbjct  32668  AACTTTCAACAACGGATCTCTTGGCTCTCGCATC  32701


 Score = 63.9 bits (34),  Expect = 2e-06
 Identities = 34/34 (100%), Gaps = 0/34 (0%)
 Strand=Plus/Plus

Query  156    AACTTTCAACAACGGATCTCTTGGCTCTCGCATC  189
              ||||||||||||||||||||||||||||||||||
Sbjct  42676  AACTTTCAACAACGGATCTCTTGGCTCTCGCATC  42709


 Score = 63.9 bits (34),  Expect = 2e-06
 Identities = 34/34 (100%), Gaps = 0/34 (0%)
 Strand=Plus/Plus

Query  156    AACTTTCAACAACGGATCTCTTGGCTCTCGCATC  189
              ||||||||||||||||||||||||||||||||||
Sbjct  52684  AACTTTCAACAACGGATCTCTTGGCTCTCGCATC  52717


 Score = 63.9 bits (34),  Expect = 2e-06
 Identities = 34/34 (100%), Gaps = 0/34 (0%)
 Strand=Plus/Minus

Query  156    AACTTTCAACAACGGATCTCTTGGCTCTCGCATC  189
              ||||||||||||||||||||||||||||||||||
Sbjct  62856  AACTTTCAACAACGGATCTCTTGGCTCTCGCATC  62823


>VTPW01000013.1 Amauroderma rugosum strain ACCC 51706 ctg13, whole genome shotgun 
sequence
Length=71764

 Score = 76.8 bits (41),  Expect = 2e-10
 Identities = 43/44 (98%), Gaps = 0/44 (0%)
 Strand=Plus/Plus

Query  1     CAAGGTTTCCGTAGGTGAACCTGCGGAAGGATCATTAGTGAATT  44
             ||||||||||||||||||||||||||||||||||||| ||||||
Sbjct  9025  CAAGGTTTCCGTAGGTGAACCTGCGGAAGGATCATTAATGAATT  9068


 Score = 76.8 bits (41),  Expect = 2e-10
 Identities = 43/44 (98%), Gaps = 0/44 (0%)
 Strand=Plus/Plus

Query  1      CAAGGTTTCCGTAGGTGAACCTGCGGAAGGATCATTAGTGAATT  44
              ||||||||||||||||||||||||||||||||||||| ||||||
Sbjct  19033  CAAGGTTTCCGTAGGTGAACCTGCGGAAGGATCATTAATGAATT  19076


 Score = 76.8 bits (41),  Expect = 2e-10
 Identities = 43/44 (98%), Gaps = 0/44 (0%)
 Strand=Plus/Plus

Query  1      CAAGGTTTCCGTAGGTGAACCTGCGGAAGGATCATTAGTGAATT  44
              ||||||||||||||||||||||||||||||||||||| ||||||
Sbjct  29041  CAAGGTTTCCGTAGGTGAACCTGCGGAAGGATCATTAATGAATT  29084


 Score = 76.8 bits (41),  Expect = 2e-10
 Identities = 43/44 (98%), Gaps = 0/44 (0%)
 Strand=Plus/Plus

Query  1      CAAGGTTTCCGTAGGTGAACCTGCGGAAGGATCATTAGTGAATT  44
              ||||||||||||||||||||||||||||||||||||| ||||||
Sbjct  39049  CAAGGTTTCCGTAGGTGAACCTGCGGAAGGATCATTAATGAATT  39092


 Score = 76.8 bits (41),  Expect = 2e-10
 Identities = 43/44 (98%), Gaps = 0/44 (0%)
 Strand=Plus/Plus

Query  1      CAAGGTTTCCGTAGGTGAACCTGCGGAAGGATCATTAGTGAATT  44
              ||||||||||||||||||||||||||||||||||||| ||||||
Sbjct  49057  CAAGGTTTCCGTAGGTGAACCTGCGGAAGGATCATTAATGAATT  49100


 Score = 76.8 bits (41),  Expect = 2e-10
 Identities = 43/44 (98%), Gaps = 0/44 (0%)
 Strand=Plus/Plus

Query  1      CAAGGTTTCCGTAGGTGAACCTGCGGAAGGATCATTAGTGAATT  44
              ||||||||||||||||||||||||||||||||||||| ||||||
Sbjct  59065  CAAGGTTTCCGTAGGTGAACCTGCGGAAGGATCATTAATGAATT  59108


 Score = 76.8 bits (41),  Expect = 2e-10
 Identities = 43/44 (98%), Gaps = 0/44 (0%)
 Strand=Plus/Plus

Query  1      CAAGGTTTCCGTAGGTGAACCTGCGGAAGGATCATTAGTGAATT  44
              ||||||||||||||||||||||||||||||||||||| ||||||
Sbjct  69073  CAAGGTTTCCGTAGGTGAACCTGCGGAAGGATCATTAATGAATT  69116


 Score = 63.9 bits (34),  Expect = 2e-06
 Identities = 34/34 (100%), Gaps = 0/34 (0%)
 Strand=Plus/Plus

Query  156   AACTTTCAACAACGGATCTCTTGGCTCTCGCATC  189
             ||||||||||||||||||||||||||||||||||
Sbjct  9295  AACTTTCAACAACGGATCTCTTGGCTCTCGCATC  9328


 Score = 63.9 bits (34),  Expect = 2e-06
 Identities = 34/34 (100%), Gaps = 0/34 (0%)
 Strand=Plus/Plus

Query  156    AACTTTCAACAACGGATCTCTTGGCTCTCGCATC  189
              ||||||||||||||||||||||||||||||||||
Sbjct  19303  AACTTTCAACAACGGATCTCTTGGCTCTCGCATC  19336


 Score = 63.9 bits (34),  Expect = 2e-06
 Identities = 34/34 (100%), Gaps = 0/34 (0%)
 Strand=Plus/Plus

Query  156    AACTTTCAACAACGGATCTCTTGGCTCTCGCATC  189
              ||||||||||||||||||||||||||||||||||
Sbjct  29311  AACTTTCAACAACGGATCTCTTGGCTCTCGCATC  29344


 Score = 63.9 bits (34),  Expect = 2e-06
 Identities = 34/34 (100%), Gaps = 0/34 (0%)
 Strand=Plus/Plus

Query  156    AACTTTCAACAACGGATCTCTTGGCTCTCGCATC  189
              ||||||||||||||||||||||||||||||||||
Sbjct  39319  AACTTTCAACAACGGATCTCTTGGCTCTCGCATC  39352


 Score = 63.9 bits (34),  Expect = 2e-06
 Identities = 34/34 (100%), Gaps = 0/34 (0%)
 Strand=Plus/Plus

Query  156    AACTTTCAACAACGGATCTCTTGGCTCTCGCATC  189
              ||||||||||||||||||||||||||||||||||
Sbjct  49327  AACTTTCAACAACGGATCTCTTGGCTCTCGCATC  49360


 Score = 63.9 bits (34),  Expect = 2e-06
 Identities = 34/34 (100%), Gaps = 0/34 (0%)
 Strand=Plus/Plus

Query  156    AACTTTCAACAACGGATCTCTTGGCTCTCGCATC  189
              ||||||||||||||||||||||||||||||||||
Sbjct  59335  AACTTTCAACAACGGATCTCTTGGCTCTCGCATC  59368


 Score = 63.9 bits (34),  Expect = 2e-06
 Identities = 34/34 (100%), Gaps = 0/34 (0%)
 Strand=Plus/Plus

Query  156    AACTTTCAACAACGGATCTCTTGGCTCTCGCATC  189
              ||||||||||||||||||||||||||||||||||
Sbjct  69343  AACTTTCAACAACGGATCTCTTGGCTCTCGCATC  69376


>JAHTMV010000058.1 Agaricus sinodeliciosus strain ZRL20160001-S65 Contig17_pilon, 
whole genome shotgun sequence
Length=724606

 Score = 76.8 bits (41),  Expect = 2e-10
 Identities = 43/44 (98%), Gaps = 0/44 (0%)
 Strand=Plus/Plus

Query  1       CAAGGTTTCCGTAGGTGAACCTGCGGAAGGATCATTAGTGAATT  44
               ||||||||||||||||||||||||||||||||||||| ||||||
Sbjct  459110  CAAGGTTTCCGTAGGTGAACCTGCGGAAGGATCATTATTGAATT  459153


 Score = 76.8 bits (41),  Expect = 2e-10
 Identities = 43/44 (98%), Gaps = 0/44 (0%)
 Strand=Plus/Plus

Query  1       CAAGGTTTCCGTAGGTGAACCTGCGGAAGGATCATTAGTGAATT  44
               ||||||||||||||||||||||||||||||||||||| ||||||
Sbjct  467617  CAAGGTTTCCGTAGGTGAACCTGCGGAAGGATCATTATTGAATT  467660


>JAKLNA010000086.1 Cystobasidium benthicum strain FKI-L6-BK-PAB1 NODE_86_length_6527_cov_912.528992, 
whole genome shotgun sequence
Length=6527

 Score = 76.8 bits (41),  Expect = 2e-10
 Identities = 43/44 (98%), Gaps = 0/44 (0%)
 Strand=Plus/Minus

Query  1     CAAGGTTTCCGTAGGTGAACCTGCGGAAGGATCATTAGTGAATT  44
             ||||||||||||||||||||||||||||||||||||| ||||||
Sbjct  2858  CAAGGTTTCCGTAGGTGAACCTGCGGAAGGATCATTAATGAATT  2815


>MJIM01000216.1 Fomitopsis palustris strain ATCC 62978 contig216, whole genome 
shotgun sequence
Length=6970

 Score = 76.8 bits (41),  Expect = 2e-10
 Identities = 43/44 (98%), Gaps = 0/44 (0%)
 Strand=Plus/Minus

Query  1     CAAGGTTTCCGTAGGTGAACCTGCGGAAGGATCATTAGTGAATT  44
             ||||||||||||||||||||||||||||||||||||| ||||||
Sbjct  2907  CAAGGTTTCCGTAGGTGAACCTGCGGAAGGATCATTAATGAATT  2864


>MJIM01000193.1 Fomitopsis palustris strain ATCC 62978 contig193, whole genome 
shotgun sequence
Length=13580

 Score = 76.8 bits (41),  Expect = 2e-10
 Identities = 43/44 (98%), Gaps = 0/44 (0%)
 Strand=Plus/Minus

Query  1      CAAGGTTTCCGTAGGTGAACCTGCGGAAGGATCATTAGTGAATT  44
              ||||||||||||||||||||||||||||||||||||| ||||||
Sbjct  12625  CAAGGTTTCCGTAGGTGAACCTGCGGAAGGATCATTAATGAATT  12582


>MJIM01000158.1 Fomitopsis palustris strain ATCC 62978 contig158, whole genome 
shotgun sequence
Length=25538

 Score = 76.8 bits (41),  Expect = 2e-10
 Identities = 43/44 (98%), Gaps = 0/44 (0%)
 Strand=Plus/Minus

Query  1    CAAGGTTTCCGTAGGTGAACCTGCGGAAGGATCATTAGTGAATT  44
            ||||||||||||||||||||||||||||||||||||| ||||||
Sbjct  545  CAAGGTTTCCGTAGGTGAACCTGCGGAAGGATCATTAATGAATT  502


 Score = 76.8 bits (41),  Expect = 2e-10
 Identities = 43/44 (98%), Gaps = 0/44 (0%)
 Strand=Plus/Minus

Query  1      CAAGGTTTCCGTAGGTGAACCTGCGGAAGGATCATTAGTGAATT  44
              ||||||||||||||||||||||||||||||||||||| ||||||
Sbjct  10150  CAAGGTTTCCGTAGGTGAACCTGCGGAAGGATCATTAATGAATT  10107


>MJIM01000133.1 Fomitopsis palustris strain ATCC 62978 contig133, whole genome 
shotgun sequence
Length=37533

 Score = 76.8 bits (41),  Expect = 2e-10
 Identities = 43/44 (98%), Gaps = 0/44 (0%)
 Strand=Plus/Minus

Query  1     CAAGGTTTCCGTAGGTGAACCTGCGGAAGGATCATTAGTGAATT  44
             ||||||||||||||||||||||||||||||||||||| ||||||
Sbjct  2907  CAAGGTTTCCGTAGGTGAACCTGCGGAAGGATCATTAATGAATT  2864


 Score = 76.8 bits (41),  Expect = 2e-10
 Identities = 43/44 (98%), Gaps = 0/44 (0%)
 Strand=Plus/Minus

Query  1      CAAGGTTTCCGTAGGTGAACCTGCGGAAGGATCATTAGTGAATT  44
              ||||||||||||||||||||||||||||||||||||| ||||||
Sbjct  12524  CAAGGTTTCCGTAGGTGAACCTGCGGAAGGATCATTAATGAATT  12481


 Score = 76.8 bits (41),  Expect = 2e-10
 Identities = 43/44 (98%), Gaps = 0/44 (0%)
 Strand=Plus/Minus

Query  1      CAAGGTTTCCGTAGGTGAACCTGCGGAAGGATCATTAGTGAATT  44
              ||||||||||||||||||||||||||||||||||||| ||||||
Sbjct  22141  CAAGGTTTCCGTAGGTGAACCTGCGGAAGGATCATTAATGAATT  22098


>CAJVPI010002398.1 Paraglomus brasilianum strain BR232B genome assembly, contig: 
contig002398, whole genome shotgun sequence
Length=6187

 Score = 76.8 bits (41),  Expect = 2e-10
 Identities = 51/55 (93%), Gaps = 3/55 (5%)
 Strand=Plus/Minus

Query  137   ATGTTATTATAA-CAAAAAT-AACTTTCAACAACGGATCTCTTGGCTCTCGCATC  189
             ||| ||||||||  |||||| ||||||||||||||||||||||||||||||||||
Sbjct  3921  ATG-TATTATAATAAAAAATAAACTTTCAACAACGGATCTCTTGGCTCTCGCATC  3868


 Score = 69.4 bits (37),  Expect = 3e-08
 Identities = 37/37 (100%), Gaps = 0/37 (0%)
 Strand=Plus/Minus

Query  1     CAAGGTTTCCGTAGGTGAACCTGCGGAAGGATCATTA  37
             |||||||||||||||||||||||||||||||||||||
Sbjct  4054  CAAGGTTTCCGTAGGTGAACCTGCGGAAGGATCATTA  4018


>WSUB01000455.1 Tulasnella sp. 424 scaffold_455, whole genome shotgun sequence
Length=9640

 Score = 76.8 bits (41),  Expect = 2e-10
 Identities = 53/58 (91%), Gaps = 4/58 (7%)
 Strand=Plus/Plus

Query  1     CAAGGTTTCCGTAGGTGAACCTGCGGAAGGATCATTAGTGAATTGCTCTTTGAGCGTT  58
             ||||||||||||||||||||||||||||||||||| ||| ||| | ||||||| ||||
Sbjct  9232  CAAGGTTTCCGTAGGTGAACCTGCGGAAGGATCAT-AGT-AATCG-TCTTTGA-CGTT  9285


>JACKQL010012592.1 Termitomyces sp. T153 contig_10336, whole genome shotgun sequence
Length=1361

 Score = 76.8 bits (41),  Expect = 2e-10
 Identities = 43/44 (98%), Gaps = 0/44 (0%)
 Strand=Plus/Plus

Query  1     CAAGGTTTCCGTAGGTGAACCTGCGGAAGGATCATTAGTGAATT  44
[truncated: 14,625 more chars]
