# Supplementary material for: Using nanopore sequencing to identify fungi from clinical samples with high phylogenetic resolution
Source: Sci Rep. 2023 Jun 16;13:9785. doi: 10.1038/s41598-023-37016-0 (PMC10275880; doi:10.1038/s41598-023-37016-0)
Supplement: Supplementary file 1 — Supplementary Information. [file 41598_2023_37016_MOESM1_ESM.zip › Supplementary_Information/Supplementary_Data/Data_S5_Mock_blast/results/Mock_RGN5_2_fmt6.txt]

VHDQ01000015.1	100	4820	2629	7	2	99.659	0.0
VHDQ01000015.1	100	4820	2629	7	2	99.659	0.0
VHDQ01000015.1	100	4815	2628	8	2	99.621	0.0
AE017342.1	100	4819	2627	9	0	99.659	0.0
AE017342.1	100	4819	2627	9	0	99.659	0.0
NC_006684.1	100	4819	2627	9	0	99.659	0.0
NC_006684.1	100	4819	2627	9	0	99.659	0.0
CP000287.1	100	4813	2627	9	1	99.621	0.0
CP000287.1	100	4813	2627	9	1	99.621	0.0
CP000287.1	100	4813	2627	9	1	99.621	0.0
CP000287.1	100	4813	2627	9	1	99.621	0.0
CP000287.1	100	4813	2627	9	1	99.621	0.0
CP000287.1	100	4813	2627	9	1	99.621	0.0
CP000287.1	100	4813	2627	9	1	99.621	0.0
CP000287.1	100	4813	2627	9	1	99.621	0.0
CP000287.1	100	4813	2627	9	1	99.621	0.0
CP000287.1	100	4813	2627	9	1	99.621	0.0
CP000287.1	100	4813	2627	9	1	99.621	0.0
CP000287.1	100	4813	2627	9	1	99.621	0.0
CP000287.1	100	4813	2627	9	1	99.621	0.0
CP000287.1	100	4813	2627	9	1	99.621	0.0
CP000287.1	100	4813	2627	9	1	99.621	0.0
CP000287.1	100	4813	2627	9	1	99.621	0.0
CP000287.1	100	4813	2627	9	1	99.621	0.0
CP000287.1	100	4813	2627	9	1	99.621	0.0
CP000287.1	100	4813	2627	9	1	99.621	0.0
CP000287.1	100	4813	2627	9	1	99.621	0.0
CP000287.1	100	4813	2627	9	1	99.621	0.0
CP000287.1	100	4813	2627	9	1	99.621	0.0
CP000287.1	100	4813	2627	9	1	99.621	0.0
CP000287.1	100	4813	2627	9	1	99.621	0.0
CP000287.1	100	4813	2627	9	1	99.621	0.0
CP000287.1	100	4813	2627	9	1	99.621	0.0
CP000287.1	100	4813	2627	9	1	99.621	0.0
CP000287.1	100	4813	2627	9	1	99.621	0.0
CP000287.1	100	4813	2627	9	1	99.621	0.0
CP000287.1	100	4813	2627	9	1	99.621	0.0
CP000287.1	100	4813	2627	9	1	99.621	0.0
CP000287.1	100	4813	2627	9	1	99.621	0.0
CP000287.1	100	4813	2627	9	1	99.621	0.0
CP000287.1	100	4813	2627	9	1	99.621	0.0
CP000287.1	100	4813	2627	9	1	99.621	0.0
CP000287.1	100	4813	2627	9	1	99.621	0.0
CP000287.1	100	4813	2627	9	1	99.621	0.0
CP000287.1	100	4813	2627	9	1	99.621	0.0
CP000287.1	100	4813	2627	9	1	99.621	0.0
CP000287.1	100	4813	2627	9	1	99.621	0.0
CP000287.1	100	4813	2627	9	1	99.621	0.0
CP000287.1	100	4813	2627	9	1	99.621	0.0
CP000287.1	100	4813	2627	9	1	99.621	0.0
CP000287.1	100	4813	2627	9	1	99.621	0.0
CP000287.1	100	4807	2626	10	1	99.583	0.0
CP000287.1	100	4802	2625	11	1	99.545	0.0
CP000287.1	100	4800	2623	10	2	99.545	0.0
CP000287.1	100	4785	2626	10	6	99.394	0.0
CP000287.1	100	4774	2618	18	1	99.279	0.0
CP000287.1	100	4723	2615	19	8	98.978	0.0
NC_014939.1	100	4813	2627	9	1	99.621	0.0
NC_014939.1	100	4813	2627	9	1	99.621	0.0
NC_014939.1	100	4813	2627	9	1	99.621	0.0
NC_014939.1	100	4813	2627	9	1	99.621	0.0
NC_014939.1	100	4813	2627	9	1	99.621	0.0
NC_014939.1	100	4813	2627	9	1	99.621	0.0
NC_014939.1	100	4813	2627	9	1	99.621	0.0
NC_014939.1	100	4813	2627	9	1	99.621	0.0
NC_014939.1	100	4813	2627	9	1	99.621	0.0
NC_014939.1	100	4813	2627	9	1	99.621	0.0
NC_014939.1	100	4813	2627	9	1	99.621	0.0
NC_014939.1	100	4813	2627	9	1	99.621	0.0
NC_014939.1	100	4813	2627	9	1	99.621	0.0
NC_014939.1	100	4813	2627	9	1	99.621	0.0
NC_014939.1	100	4813	2627	9	1	99.621	0.0
NC_014939.1	100	4813	2627	9	1	99.621	0.0
NC_014939.1	100	4813	2627	9	1	99.621	0.0
NC_014939.1	100	4813	2627	9	1	99.621	0.0
NC_014939.1	100	4813	2627	9	1	99.621	0.0
NC_014939.1	100	4813	2627	9	1	99.621	0.0
NC_014939.1	100	4813	2627	9	1	99.621	0.0
NC_014939.1	100	4813	2627	9	1	99.621	0.0
NC_014939.1	100	4813	2627	9	1	99.621	0.0
NC_014939.1	100	4813	2627	9	1	99.621	0.0
NC_014939.1	100	4813	2627	9	1	99.621	0.0
NC_014939.1	100	4813	2627	9	1	99.621	0.0
NC_014939.1	100	4813	2627	9	1	99.621	0.0
NC_014939.1	100	4813	2627	9	1	99.621	0.0
NC_014939.1	100	4813	2627	9	1	99.621	0.0
NC_014939.1	100	4813	2627	9	1	99.621	0.0
NC_014939.1	100	4813	2627	9	1	99.621	0.0
NC_014939.1	100	4813	2627	9	1	99.621	0.0
NC_014939.1	100	4813	2627	9	1	99.621	0.0
NC_014939.1	100	4813	2627	9	1	99.621	0.0
NC_014939.1	100	4813	2627	9	1	99.621	0.0
NC_014939.1	100	4813	2627	9	1	99.621	0.0
NC_014939.1	100	4813	2627	9	1	99.621	0.0
NC_014939.1	100	4813	2627	9	1	99.621	0.0
NC_014939.1	100	4813	2627	9	1	99.621	0.0
NC_014939.1	100	4813	2627	9	1	99.621	0.0
NC_014939.1	100	4813	2627	9	1	99.621	0.0
NC_014939.1	100	4813	2627	9	1	99.621	0.0
NC_014939.1	100	4813	2627	9	1	99.621	0.0
NC_014939.1	100	4813	2627	9	1	99.621	0.0
NC_014939.1	100	4807	2626	10	1	99.583	0.0
NC_014939.1	100	4802	2625	11	1	99.545	0.0
NC_014939.1	100	4800	2623	10	2	99.545	0.0
NC_014939.1	100	4785	2626	10	6	99.394	0.0
NC_014939.1	100	4774	2618	18	1	99.279	0.0
NC_014939.1	100	4723	2615	19	8	98.978	0.0
CP025762.1	100	4804	2625	7	4	99.583	0.0
CP025762.1	100	3338	1865	9	16	98.677	0.0
CP025762.1	100	2505	1363	1	2	99.780	0.0
CP025762.1	100	1847	1023	4	6	99.032	0.0
CP025762.1	100	797	440	2	2	99.099	0.0
SSXJ01000371.1	100	4793	2623	9	4	99.507	0.0
SSXJ01000371.1	100	4759	2618	9	9	99.317	0.0
SSXJ01000381.1	100	4780	2621	10	5	99.431	0.0
SSXJ01000381.1	100	4767	2619	9	8	99.355	0.0
VHDQ01000014.1	100	4743	2619	13	10	99.129	0.0
VHDQ01000014.1	100	4373	2392	7	4	99.542	0.0
VHDQ01000014.1	100	2835	1554	7	2	99.424	0.0
CM016937.1	100	4532	2576	57	3	97.724	0.0
CM016937.1	100	4532	2576	57	3	97.724	0.0
CM016937.1	100	4532	2576	57	3	97.724	0.0
CM016937.1	100	4532	2576	57	3	97.724	0.0
CM016937.1	100	4532	2576	57	3	97.724	0.0
CM016937.1	100	4532	2576	57	3	97.724	0.0
CM016937.1	100	4532	2576	57	3	97.724	0.0
CM016937.1	100	4532	2576	57	3	97.724	0.0
CM016937.1	100	4532	2576	57	3	97.724	0.0
CM016937.1	100	4429	2562	57	20	97.082	0.0
CM016937.1	100	265	212	12	18	87.603	6.62e-66
JANBXI010000027.1	100	4276	2531	98	8	95.980	0.0
JANBXI010000027.1	100	224	121	0	0	100.000	1.12e-53
NQVO01000100.1	100	3906	2482	146	30	93.378	0.0
NW_022474172.1	100	3906	2482	146	30	93.378	0.0
SSXJ01000404.1	88	3531	2207	20	102	94.762	0.0
NBSH01000033.1	100	3458	2399	202	49	90.528	0.0
NBSH01000033.1	100	3458	2399	202	49	90.528	0.0
NBSH01000033.1	100	2370	1428	71	1	95.200	0.0
NBSH01000032.1	100	3458	2399	202	49	90.528	0.0
NBSH01000032.1	100	3458	2399	202	49	90.528	0.0
NBSH01000032.1	100	516	560	78	50	81.395	1.66e-141
NW_019028973.1	100	3458	2399	202	49	90.528	0.0
NW_019028973.1	100	3458	2399	202	49	90.528	0.0
NW_019028973.1	100	2370	1428	71	1	95.200	0.0
NW_019028972.1	100	3458	2399	202	49	90.528	0.0
NW_019028972.1	100	3458	2399	202	49	90.528	0.0
NW_019028972.1	100	516	560	78	50	81.395	1.66e-141
RSCD01000010.1	97	3452	2315	153	56	91.719	0.0
RSCD01000010.1	97	3452	2315	153	56	91.719	0.0
RSCD01000010.1	97	3452	2315	153	56	91.719	0.0
RSCD01000010.1	97	3450	2314	154	55	91.716	0.0
RSCD01000010.1	97	3445	2314	153	57	91.680	0.0
RSCD01000010.1	97	3419	2310	153	61	91.521	0.0
RSCD01000010.1	97	67.6	40	2	0	95.238	2.00e-06
RSCD01000010.1	97	67.6	40	2	0	95.238	2.00e-06
RSCD01000010.1	97	67.6	40	2	0	95.238	2.00e-06
RSCD01000010.1	97	67.6	40	2	0	95.238	2.00e-06
RSCD01000010.1	97	67.6	40	2	0	95.238	2.00e-06
RSCD01000010.1	97	67.6	40	2	0	95.238	2.00e-06
RSCD01000041.1	97	3432	2312	153	59	91.601	0.0
RSCD01000041.1	97	3323	2294	155	74	90.924	0.0
RSCD01000041.1	97	2848	2224	141	160	88.079	0.0
RSCD01000041.1	97	67.6	40	2	0	95.238	2.00e-06
RSCD01000041.1	97	63.9	38	2	0	95.000	2.59e-05
JAMYHM010000230.1	100	3428	2400	193	63	90.361	0.0
JAMYHP010000150.1	100	3428	2400	193	63	90.361	0.0
JAMYHQ010001361.1	100	3424	2399	195	62	90.324	0.0
JAMYHN010000191.1	100	3424	2399	195	62	90.324	0.0
JAAAXZ010000726.1	100	3424	2398	192	64	90.354	0.0
JAAAXZ010000726.1	100	3419	2397	193	64	90.317	0.0
JAAAXZ010000726.1	100	3413	2396	194	64	90.279	0.0
JAAAXZ010000726.1	100	3408	2395	195	64	90.241	0.0
JAAAXZ010000726.1	100	3323	2386	196	78	89.699	0.0
JALAIP010002631.1	100	3411	2402	196	65	90.199	0.0
QKWK01000021.1	100	3404	2395	197	63	90.207	0.0
JAMALP010000010.1	100	3402	2400	194	68	90.158	0.0
JAMALO010000017.1	100	3402	2400	194	68	90.158	0.0
JAHXHD010001605.1	97	3402	2301	182	38	91.273	0.0
JAHXHD010001605.1	97	63.9	36	1	0	97.297	2.59e-05
BEDW01000020.1	100	3398	2400	191	71	90.158	0.0
JALJEG010000101.1	100	3397	2392	204	58	90.128	0.0
JAIGNX010000036.1	100	3365	2388	199	67	89.977	0.0
JAIGNX010000036.1	100	3365	2388	199	67	89.977	0.0
JAIGNX010000006.1	100	3365	2388	199	67	89.977	0.0
JAMALS010000003.1	100	3347	2389	196	74	89.846	0.0
JAMFRD010000198.1	100	3347	2389	196	74	89.846	0.0
JAMALR010000011.1	100	3347	2389	196	74	89.846	0.0
JAMFRE010000187.1	100	3347	2389	196	74	89.846	0.0
JAMALZ010000002.1	100	3323	2386	206	70	89.632	0.0
CP086717.1	97	3323	2288	178	53	90.830	0.0
CP086717.1	97	3323	2288	178	53	90.830	0.0
CP086717.1	97	3323	2288	178	53	90.830	0.0
CP086717.1	97	3315	2289	173	59	90.797	0.0
CP086717.1	97	3304	2285	178	56	90.711	0.0
CP086717.1	97	3291	2288	178	60	90.578	0.0
CP086717.1	97	3282	2282	180	58	90.556	0.0
CP086717.1	97	3278	2284	177	62	90.527	0.0
CP086717.1	97	3193	2277	180	75	89.929	0.0
CP086717.1	97	2806	1966	141	66	90.474	0.0
CP086717.1	97	228	172	13	9	88.660	8.69e-55
CP086717.1	97	65.8	37	1	0	97.368	7.21e-06
CP086717.1	97	65.8	37	1	0	97.368	7.21e-06
CP086717.1	97	65.8	37	1	0	97.368	7.21e-06
CP086717.1	97	65.8	37	1	0	97.368	7.21e-06
CP086717.1	97	65.8	37	1	0	97.368	7.21e-06
CP086717.1	97	65.8	37	1	0	97.368	7.21e-06
CP086717.1	97	65.8	37	1	0	97.368	7.21e-06
CP086717.1	97	65.8	37	1	0	97.368	7.21e-06
CP086717.1	97	60.2	37	1	1	94.872	3.35e-04
CP086717.1	97	58.4	36	1	1	94.737	0.001
QPMP01000167.1	100	3317	2386	205	72	89.598	0.0
JAMAMB010000006.1	100	3314	2386	197	79	89.632	0.0
JAMAMA010000005.1	100	3314	2386	197	79	89.632	0.0
BEDX01000012.1	100	3297	2379	207	72	89.503	0.0
RSCE01000026.1	100	3282	2378	203	78	89.432	0.0
RSCE01000026.1	100	3282	2378	203	78	89.432	0.0
RSCE01000026.1	100	3282	2378	203	78	89.432	0.0
RSCE01000022.1	100	3282	2378	203	78	89.432	0.0
NW_021167133.1	100	3282	2378	203	78	89.432	0.0
NW_021167133.1	100	3282	2378	203	78	89.432	0.0
NW_021167133.1	100	3282	2378	203	78	89.432	0.0
NW_021167129.1	100	3282	2378	203	78	89.432	0.0
MCFC01000139.1	89	3253	2009	119	4	94.231	0.0
MCFC01000139.1	89	279	174	9	2	94.054	2.37e-70
MCFC01000139.1	89	65.8	37	1	0	97.368	7.21e-06
JAKFAO010000004.1	90	3219	2003	125	4	93.949	0.0
JAKFAO010000004.1	90	285	180	9	3	93.750	5.08e-72
JAKFAO010000004.1	90	65.8	37	1	0	97.368	7.21e-06
JAMYHS010001152.1	100	3208	2222	171	57	90.694	0.0
JAMYHS010001152.1	100	364	258	23	6	89.895	6.35e-96
JAMYHO010000241.1	92	3197	2217	173	56	90.638	0.0
JAMYHL010000155.1	93	3179	2007	124	15	93.523	0.0
JAMYHL010000155.1	93	305	265	31	15	85.209	3.90e-78
JALAIM010001695.1	94	3166	1997	129	10	93.493	0.0
JALAIM010001695.1	94	318	298	33	24	83.944	5.01e-82
PQXP01000239.1	93	3162	1996	127	12	93.489	0.0
PQXP01000239.1	93	291	279	31	24	83.533	1.09e-73
PQXP01001036.1	94	3162	1994	126	12	93.527	0.0
PQXP01001036.1	94	1249	824	76	6	90.949	0.0
PQXP01001036.1	94	407	279	28	2	90.291	1.04e-108
PQXP01001036.1	94	318	237	25	6	88.433	5.01e-82
PQXP01001036.1	94	291	287	35	24	82.948	1.09e-73
PQXP01001036.1	94	270	275	35	26	81.845	1.42e-67
PQXP01001036.1	94	250	262	38	23	81.115	1.85e-61
PQXP01001036.1	94	243	185	25	2	87.264	3.10e-59
PQXP01001036.1	94	206	172	23	6	85.572	4.07e-48
PQXP01001036.1	94	139	149	31	7	79.679	4.19e-28
PQXP01001036.1	94	65.8	74	13	5	80.435	7.21e-06
PQXP01001036.1	94	65.8	74	13	5	80.435	7.21e-06
JH977602.1	100	3136	2225	181	66	90.008	0.0
JH977602.1	100	453	318	29	6	90.085	1.32e-122
JH977602.1	100	396	230	8	0	96.639	2.25e-105
JH977602.1	100	359	204	5	0	97.608	2.95e-94
JH977602.1	100	139	81	3	0	96.429	4.19e-28
JH977602.1	100	86.1	48	1	0	97.959	5.53e-12
NW_014040855.1	100	3136	2225	181	66	90.008	0.0
NW_014040855.1	100	453	318	29	6	90.085	1.32e-122
NW_014040855.1	100	396	230	8	0	96.639	2.25e-105
NW_014040855.1	100	359	204	5	0	97.608	2.95e-94
NW_014040855.1	100	139	81	3	0	96.429	4.19e-28
NW_014040855.1	100	86.1	48	1	0	97.959	5.53e-12
PQXP01001050.1	93	3092	1977	146	12	92.600	0.0
PQXP01001050.1	93	894	593	50	6	91.371	0.0
PQXP01001050.1	93	291	279	31	24	83.533	1.09e-73
JAMRJJ010000016.1	90	3055	1979	146	13	92.563	0.0
JAMRJJ010000016.1	90	3042	1979	146	16	92.433	0.0
JAMRJJ010000016.1	90	3009	1974	145	22	92.200	0.0
JAMRJJ010000016.1	90	2988	1970	147	23	92.056	0.0
JAMRJJ010000016.1	90	307	191	10	2	94.089	1.09e-78
JAMRJJ010000016.1	90	307	191	10	2	94.089	1.09e-78
JAMRJJ010000016.1	90	307	191	10	2	94.089	1.09e-78
JAMRJJ010000016.1	90	302	191	10	3	93.627	5.05e-77
JAMRJJ010000016.1	90	63.9	36	1	0	97.297	2.59e-05
JAMRJJ010000016.1	90	63.9	36	1	0	97.297	2.59e-05
JAMRJJ010000016.1	90	63.9	36	1	0	97.297	2.59e-05
JAMRJJ010000013.1	94	3022	1973	152	13	92.283	0.0
JAMRJJ010000013.1	94	3022	1973	152	13	92.283	0.0
JAMRJJ010000013.1	94	3022	1973	152	13	92.283	0.0
JAMRJJ010000013.1	94	3022	1973	152	13	92.283	0.0
JAMRJJ010000013.1	94	3022	1973	152	13	92.283	0.0
JAMRJJ010000013.1	94	3022	1973	152	13	92.283	0.0
JAMRJJ010000013.1	94	3022	1973	152	13	92.283	0.0
JAMRJJ010000013.1	94	2981	1970	153	20	91.927	0.0
JAMRJJ010000013.1	94	2955	1964	147	28	91.819	0.0
JAMRJJ010000013.1	94	322	298	28	27	84.419	3.88e-83
JAMRJJ010000013.1	94	320	297	28	27	84.375	1.39e-82
JAMRJJ010000013.1	94	320	297	28	27	84.375	1.39e-82
JAMRJJ010000013.1	94	320	297	28	27	84.375	1.39e-82
JAMRJJ010000013.1	94	320	297	28	27	84.375	1.39e-82
JAMRJJ010000013.1	94	320	297	28	27	84.375	1.39e-82
JAMRJJ010000013.1	94	320	297	28	27	84.375	1.39e-82
JAMRJJ010000013.1	94	320	297	28	27	84.375	1.39e-82
JAMRJJ010000013.1	94	320	297	28	27	84.375	1.39e-82
JAMRJJ010000007.1	94	3022	1973	152	13	92.283	0.0
JAMRJJ010000007.1	94	3022	1973	152	13	92.283	0.0
JAMRJJ010000007.1	94	3022	1973	152	13	92.283	0.0
JAMRJJ010000007.1	94	3011	1972	152	15	92.193	0.0
JAMRJJ010000007.1	94	1845	1167	75	7	93.435	0.0
JAMRJJ010000007.1	94	320	297	28	27	84.375	1.39e-82
JAMRJJ010000007.1	94	320	297	28	27	84.375	1.39e-82
JAMRJJ010000007.1	94	320	297	28	27	84.375	1.39e-82
JAMRJJ010000007.1	94	320	297	28	27	84.375	1.39e-82
JAMRJJ010000004.1	94	3022	1973	152	13	92.283	0.0
JAMRJJ010000004.1	94	2968	1967	151	23	91.873	0.0
JAMRJJ010000004.1	94	320	297	28	27	84.375	1.39e-82
JAMRJJ010000004.1	94	246	162	12	2	92.045	2.40e-60
JAMRJJ010000023.1	94	3018	1973	152	14	92.239	0.0
JAMRJJ010000023.1	94	3016	1972	152	14	92.236	0.0
JAMRJJ010000023.1	94	3016	1972	152	14	92.236	0.0
JAMRJJ010000023.1	94	2996	1969	152	17	92.095	0.0
JAMRJJ010000023.1	94	2900	1956	149	35	91.402	0.0
JAMRJJ010000023.1	94	320	297	28	27	84.375	1.39e-82
JAMRJJ010000023.1	94	320	297	28	27	84.375	1.39e-82
JAMRJJ010000023.1	94	320	297	28	27	84.375	1.39e-82
JAMRJJ010000023.1	94	320	297	28	27	84.375	1.39e-82
JAMRJJ010000023.1	94	311	294	29	27	84.000	8.39e-80
JAMRJJ010000024.1	94	3016	1972	152	14	92.236	0.0
JAMRJJ010000024.1	94	3000	1971	151	18	92.103	0.0
JAMRJJ010000024.1	94	2977	1966	152	20	91.955	0.0
JAMRJJ010000024.1	94	2926	1961	152	29	91.550	0.0
JAMRJJ010000024.1	94	2508	1644	119	19	92.256	0.0
JAMRJJ010000024.1	94	1875	1224	88	13	92.377	0.0
JAMRJJ010000024.1	94	320	297	28	27	84.375	1.39e-82
JAMRJJ010000024.1	94	320	297	27	28	84.375	1.39e-82
JAMRJJ010000024.1	94	320	297	28	27	84.375	1.39e-82
JAMRJJ010000024.1	94	318	273	18	26	86.120	5.01e-82
JAMRJJ010000024.1	94	315	296	28	28	84.091	6.48e-81
JAMRJJ010000020.1	94	3011	1972	151	16	92.193	0.0
JAMRJJ010000020.1	94	3001	1970	151	17	92.142	0.0
JAMRJJ010000020.1	94	2996	1969	152	17	92.095	0.0
JAMRJJ010000020.1	94	2994	1965	153	15	92.124	0.0
JAMRJJ010000020.1	94	2302	1494	104	16	92.565	0.0
JAMRJJ010000020.1	94	320	297	28	27	84.375	1.39e-82
JAMRJJ010000020.1	94	320	297	28	27	84.375	1.39e-82
JAMRJJ010000020.1	94	320	297	28	27	84.375	1.39e-82
JAMRJJ010000020.1	94	315	296	28	28	84.091	6.48e-81
JAMRJJ010000020.1	94	307	295	28	29	83.807	1.09e-78
JAMRJJ010000019.1	94	2987	1969	151	20	92.009	0.0
JAMRJJ010000019.1	94	2987	1967	150	20	92.045	0.0
JAMRJJ010000019.1	94	2808	1939	148	49	90.777	0.0
JAMRJJ010000019.1	94	2521	1898	125	113	88.858	0.0
JAMRJJ010000019.1	94	2392	1878	130	129	87.880	0.0
JAMRJJ010000019.1	94	326	297	28	26	84.615	3.00e-84
JAMRJJ010000019.1	94	326	297	28	26	84.615	3.00e-84
JAMRJJ010000019.1	94	305	294	28	29	83.761	3.90e-78
JAMRJJ010000019.1	94	281	291	27	34	82.670	6.58e-71
JAMRJJ010000019.1	94	268	289	27	36	82.102	5.12e-67
JAAZPX010000111.1	74	2981	1847	114	2	94.091	0.0
JAKLMH010000020.1	93	2964	1958	160	13	91.882	0.0
JAKLMH010000020.1	93	294	277	25	27	84.195	8.45e-75
BRDD01000307.1	88	2944	1885	139	5	92.903	0.0
BRDD01000307.1	88	267	208	27	4	87.029	1.84e-66
BRDD01000307.1	88	71.3	40	1	0	97.561	1.55e-07
JAIFAB010000018.1	93	2933	1957	163	17	91.577	0.0
JAIFAB010000018.1	93	2933	1957	163	17	91.577	0.0
JAIFAB010000018.1	93	300	238	23	12	87.179	1.82e-76
JAIFAB010000018.1	93	300	238	23	12	87.179	1.82e-76
JAIFAB010000018.1	93	65.8	41	3	0	93.182	7.21e-06
JAIFAB010000018.1	93	65.8	41	3	0	93.182	7.21e-06
NW_025763639.1	93	2933	1957	163	17	91.577	0.0
NW_025763639.1	93	2933	1957	163	17	91.577	0.0
NW_025763639.1	93	300	238	23	12	87.179	1.82e-76
NW_025763639.1	93	300	238	23	12	87.179	1.82e-76
NW_025763639.1	93	65.8	41	3	0	93.182	7.21e-06
NW_025763639.1	93	65.8	41	3	0	93.182	7.21e-06
JAMYHR010000054.1	100	2928	2057	166	56	90.259	0.0
JAMYHR010000054.1	100	848	560	43	6	91.954	0.0
JH711537.1	88	2898	1947	180	7	91.237	0.0
JH711537.1	88	2898	1947	180	7	91.237	0.0
JH711537.1	88	2394	1599	140	9	91.476	0.0
JH711537.1	88	211	143	13	1	91.083	8.75e-50
JH711537.1	88	211	143	13	1	91.083	8.75e-50
JH711537.1	88	65.8	39	2	0	95.122	7.21e-06
JH711537.1	88	65.8	39	2	0	95.122	7.21e-06
NW_006711234.1	88	2898	1947	180	7	91.237	0.0
NW_006711234.1	88	2898	1947	180	7	91.237	0.0
NW_006711234.1	88	2394	1599	140	9	91.476	0.0
NW_006711234.1	88	211	143	13	1	91.083	8.75e-50
NW_006711234.1	88	211	143	13	1	91.083	8.75e-50
NW_006711234.1	88	65.8	39	2	0	95.122	7.21e-06
NW_006711234.1	88	65.8	39	2	0	95.122	7.21e-06
BRDC01000066.1	89	2887	1878	146	9	92.376	0.0
BRDC01000066.1	89	261	207	28	4	86.611	8.57e-65
BRDC01000066.1	89	69.4	39	1	0	97.500	5.57e-07
BRDC01000066.1	89	60.2	37	1	1	94.872	3.35e-04
SWKT01000207.1	87	2878	1951	169	22	91.083	0.0
SWKT01000207.1	87	224	145	8	3	92.949	1.12e-53
PQXP01000592.1	89	2815	1931	193	27	89.772	0.0
PQXP01000592.1	89	1626	1024	68	6	93.260	0.0
PQXP01000592.1	89	1291	900	91	18	89.197	0.0
PQXP01000592.1	89	316	210	17	2	91.703	1.80e-81
PQXP01000592.1	89	263	168	9	3	93.333	2.38e-65
PQXP01000592.1	89	263	189	21	2	89.151	2.38e-65
PQXP01000592.1	89	263	181	17	2	90.500	2.38e-65
BEDY01000008.1	80	2815	1935	133	58	91.016	0.0
JAMALQ010000137.1	100	2752	1978	154	72	89.746	0.0
JAMALQ010000137.1	100	717	483	45	2	91.132	0.0
JAMYHU010000003.1	83	2739	1975	166	64	89.569	0.0
JAMYHV010000178.1	83	2739	1975	166	64	89.569	0.0
JAMYHW010000003.1	83	2739	1975	166	64	89.569	0.0
JAMALH010000007.1	90	2706	1920	186	33	89.762	0.0
JAMALH010000007.1	90	2673	1914	192	33	89.481	0.0
JAMALH010000007.1	90	274	183	15	2	91.500	1.10e-68
JAMALH010000007.1	90	274	183	15	2	91.500	1.10e-68
JAMALH010000007.1	90	63.9	34	0	0	100.000	2.59e-05
JAMALH010000007.1	90	63.9	34	0	0	100.000	2.59e-05
JAMALI010000176.1	90	2706	1920	186	33	89.762	0.0
JAMALI010000176.1	90	274	183	15	2	91.500	1.10e-68
JAMALI010000176.1	90	104	71	6	1	91.026	1.53e-17
JAMALI010000176.1	90	63.9	34	0	0	100.000	2.59e-05
JANEWO010000736.1	91	2695	1930	194	33	89.476	0.0
JANEWO010000736.1	91	279	198	16	6	90.000	2.37e-70
JANEWO010000736.1	91	65.8	37	1	0	97.368	7.21e-06
JADCQV010000005.1	91	2689	1920	193	31	89.552	0.0
JADCQV010000005.1	91	279	199	14	8	90.045	2.37e-70
JADCQV010000005.1	91	65.8	41	3	0	93.182	7.21e-06
BBPU01000018.1	90	2686	1917	199	26	89.496	0.0
BBPU01000018.1	90	263	182	11	7	91.000	2.38e-65
BBPU01000018.1	90	65.8	41	3	0	93.182	7.21e-06
LOEC01000834.1	90	2680	1916	201	25	89.449	0.0
LOEC01000834.1	90	263	182	11	7	91.000	2.38e-65
LOEC01000834.1	90	65.8	41	3	0	93.182	7.21e-06
BBPU01000016.1	90	2680	1916	201	25	89.449	0.0
BBPU01000016.1	90	2680	1916	201	25	89.449	0.0
BBPU01000016.1	90	263	182	11	7	91.000	2.38e-65
BBPU01000016.1	90	263	182	11	7	91.000	2.38e-65
BBPU01000016.1	90	65.8	41	3	0	93.182	7.21e-06
BBPU01000016.1	90	65.8	41	3	0	93.182	7.21e-06
BBPU01000017.1	90	2680	1916	201	25	89.449	0.0
BBPU01000017.1	90	263	182	11	7	91.000	2.38e-65
BBPU01000017.1	90	65.8	41	3	0	93.182	7.21e-06
BBPU01000019.1	90	2680	1916	201	25	89.449	0.0
BBPU01000019.1	90	263	182	11	7	91.000	2.38e-65
BBPU01000019.1	90	65.8	41	3	0	93.182	7.21e-06
BBPU01000021.1	90	2680	1916	200	26	89.449	0.0
BBPU01000021.1	90	601	482	67	9	86.380	4.44e-167
BBPU01000021.1	90	263	182	11	7	91.000	2.38e-65
BBPU01000021.1	90	241	165	10	6	91.160	1.12e-58
BBPU01000021.1	90	65.8	41	3	0	93.182	7.21e-06
BBPU01000022.1	90	2680	1916	201	25	89.449	0.0
BBPU01000022.1	90	263	182	11	7	91.000	2.38e-65
BBPU01000022.1	90	263	182	11	7	91.000	2.38e-65
BBPU01000022.1	90	134	74	1	0	98.667	1.95e-26
BBPU01000022.1	90	65.8	41	3	0	93.182	7.21e-06
BBPU01000024.1	90	2680	1916	201	25	89.449	0.0
BBPU01000024.1	90	2680	1916	201	25	89.449	0.0
BBPU01000024.1	90	263	182	11	7	91.000	2.38e-65
BBPU01000024.1	90	263	182	11	7	91.000	2.38e-65
BBPU01000024.1	90	65.8	41	3	0	93.182	7.21e-06
BBPU01000024.1	90	65.8	41	3	0	93.182	7.21e-06
BBPU01000025.1	90	2680	1916	201	25	89.449	0.0
BBPU01000025.1	90	263	182	11	7	91.000	2.38e-65
BBPU01000025.1	90	65.8	41	3	0	93.182	7.21e-06
BBPU01000026.1	90	2680	1916	201	25	89.449	0.0
BBPU01000026.1	90	438	404	67	13	83.471	3.69e-118
BBPU01000026.1	90	263	182	11	7	91.000	2.38e-65
BBPU01000026.1	90	65.8	41	3	0	93.182	7.21e-06
BBPU01000027.1	90	2680	1916	200	26	89.449	0.0
BBPU01000027.1	90	2680	1916	201	25	89.449	0.0
BBPU01000027.1	90	263	182	11	7	91.000	2.38e-65
BBPU01000027.1	90	65.8	41	3	0	93.182	7.21e-06
BBPU01000028.1	90	2680	1916	201	25	89.449	0.0
BBPU01000028.1	90	2675	1915	201	26	89.402	0.0
BBPU01000028.1	90	263	182	11	7	91.000	2.38e-65
BBPU01000028.1	90	248	169	6	9	91.848	6.67e-61
BBPU01000028.1	90	65.8	41	3	0	93.182	7.21e-06
BBPU01000028.1	90	65.8	41	3	0	93.182	7.21e-06
BBPU01000029.1	90	2680	1916	201	25	89.449	0.0
BBPU01000029.1	90	263	182	11	7	91.000	2.38e-65
BBPU01000029.1	90	65.8	41	3	0	93.182	7.21e-06
BBPU01000030.1	90	2680	1916	200	26	89.449	0.0
BBPU01000030.1	90	263	182	11	7	91.000	2.38e-65
BBPU01000030.1	90	65.8	41	3	0	93.182	7.21e-06
BBPU01000032.1	90	2680	1916	201	25	89.449	0.0
BBPU01000032.1	90	263	182	11	7	91.000	2.38e-65
BBPU01000032.1	90	65.8	41	3	0	93.182	7.21e-06
BBPU01000033.1	90	2680	1916	201	25	89.449	0.0
BBPU01000033.1	90	263	182	11	7	91.000	2.38e-65
BBPU01000033.1	90	65.8	41	3	0	93.182	7.21e-06
BBPU01000034.1	88	2680	1916	201	25	89.449	0.0
BBPU01000034.1	88	2654	1913	199	31	89.267	0.0
BBPU01000034.1	88	263	182	11	7	91.000	2.38e-65
BBPU01000035.1	90	2680	1916	201	25	89.449	0.0
BBPU01000035.1	90	263	182	11	7	91.000	2.38e-65
BBPU01000035.1	90	65.8	41	3	0	93.182	7.21e-06
BBPU01000037.1	90	2680	1916	201	25	89.449	0.0
BBPU01000037.1	90	263	182	11	7	91.000	2.38e-65
BBPU01000037.1	90	65.8	41	3	0	93.182	7.21e-06
BBPU01000038.1	90	2680	1916	201	25	89.449	0.0
BBPU01000038.1	90	263	182	11	7	91.000	2.38e-65
BBPU01000038.1	90	65.8	41	3	0	93.182	7.21e-06
BBPU01000040.1	90	2680	1916	200	26	89.449	0.0
BBPU01000040.1	90	2658	1811	166	16	90.868	0.0
BBPU01000040.1	90	263	182	11	7	91.000	2.38e-65
BBPU01000040.1	90	263	182	11	7	91.000	2.38e-65
BBPU01000040.1	90	65.8	41	3	0	93.182	7.21e-06
BBPU01000040.1	90	65.8	41	3	0	93.182	7.21e-06
BBPU01000041.1	90	2680	1916	201	25	89.449	0.0
BBPU01000041.1	90	263	182	11	7	91.000	2.38e-65
BBPU01000041.1	90	65.8	41	3	0	93.182	7.21e-06
BBPU01000042.1	90	2680	1916	201	25	89.449	0.0
BBPU01000042.1	90	263	182	11	7	91.000	2.38e-65
BBPU01000042.1	90	65.8	41	3	0	93.182	7.21e-06
BRON01000014.1	90	2675	1915	202	25	89.402	0.0
BRON01000014.1	90	2675	1915	202	25	89.402	0.0
BRON01000014.1	90	2610	1906	205	33	88.899	0.0
BRON01000014.1	90	322	311	56	10	82.493	3.88e-83
BRON01000014.1	90	263	182	11	7	91.000	2.38e-65
BRON01000014.1	90	263	182	11	7	91.000	2.38e-65
BRON01000014.1	90	263	182	11	7	91.000	2.38e-65
BRON01000014.1	90	65.8	41	3	0	93.182	7.21e-06
BRON01000014.1	90	65.8	41	3	0	93.182	7.21e-06
BRON01000014.1	90	65.8	41	3	0	93.182	7.21e-06
BBPU01000048.1	90	2673	1915	200	27	89.402	0.0
BBPU01000048.1	90	2667	1916	201	28	89.324	0.0
BBPU01000048.1	90	263	182	11	7	91.000	2.38e-65
BBPU01000048.1	90	263	182	11	7	91.000	2.38e-65
BBPU01000048.1	90	65.8	41	3	0	93.182	7.21e-06
BBPU01000048.1	90	65.8	41	3	0	93.182	7.21e-06
BBPU01000049.1	90	2673	1915	199	28	89.402	0.0
BBPU01000049.1	90	263	182	11	7	91.000	2.38e-65
BBPU01000049.1	90	65.8	41	3	0	93.182	7.21e-06
BBPU01000036.1	90	2662	1913	202	27	89.309	0.0
BBPU01000036.1	90	259	182	11	8	90.547	3.08e-64
BBPU01000036.1	90	65.8	41	3	0	93.182	7.21e-06
JACGZH010000010.1	89	2641	1916	203	32	89.075	0.0
JACGZH010000010.1	89	2636	1916	203	33	89.033	0.0
JACGZH010000010.1	89	1465	1087	123	19	88.446	0.0
JACGZH010000010.1	89	252	169	10	5	91.848	5.16e-62
JACGZH010000010.1	89	252	169	10	5	91.848	5.16e-62
JACGZH010000010.1	89	252	169	10	5	91.848	5.16e-62
JACGZH010000010.1	89	67.6	43	2	1	93.478	2.00e-06
JACGZH010000010.1	89	67.6	43	2	1	93.478	2.00e-06
JACGZH010000007.1	89	2641	1916	203	32	89.075	0.0
JACGZH010000007.1	89	252	169	10	5	91.848	5.16e-62
JACGZH010000007.1	89	67.6	43	2	1	93.478	2.00e-06
JACGZH010000006.1	89	2641	1916	203	32	89.075	0.0
JACGZH010000006.1	89	2632	1917	202	35	88.997	0.0
JACGZH010000006.1	89	2625	1915	203	35	88.946	0.0
JACGZH010000006.1	89	2558	1916	199	53	88.376	0.0
JACGZH010000006.1	89	252	169	10	5	91.848	5.16e-62
JACGZH010000006.1	89	252	169	10	5	91.848	5.16e-62
JACGZH010000006.1	89	252	169	10	5	91.848	5.16e-62
JACGZH010000006.1	89	252	169	10	5	91.848	5.16e-62
JACGZH010000006.1	89	67.6	43	2	1	93.478	2.00e-06
JACGZH010000006.1	89	67.6	43	2	1	93.478	2.00e-06
JACGZH010000006.1	89	67.6	43	2	1	93.478	2.00e-06
JACGZH010000006.1	89	67.6	43	2	1	93.478	2.00e-06
JACGZH010000019.1	89	2641	1916	203	32	89.075	0.0
JACGZH010000019.1	89	2641	1916	203	32	89.075	0.0
JACGZH010000019.1	89	2636	1915	204	32	89.028	0.0
JACGZH010000019.1	89	2254	1641	164	37	89.088	0.0
JACGZH010000019.1	89	252	169	10	5	91.848	5.16e-62
JACGZH010000019.1	89	252	169	10	5	91.848	5.16e-62
JACGZH010000019.1	89	252	169	10	5	91.848	5.16e-62
JACGZH010000019.1	89	67.6	43	2	1	93.478	2.00e-06
JACGZH010000019.1	89	67.6	43	2	1	93.478	2.00e-06
JACGZH010000019.1	89	67.6	43	2	1	93.478	2.00e-06
JACGZH010000018.1	89	2641	1916	203	32	89.075	0.0
JACGZH010000018.1	89	2641	1916	203	32	89.075	0.0
JACGZH010000018.1	89	2641	1916	203	32	89.075	0.0
JACGZH010000018.1	89	331	298	38	17	84.419	6.44e-86
JACGZH010000018.1	89	252	169	10	5	91.848	5.16e-62
JACGZH010000018.1	89	252	169	10	5	91.848	5.16e-62
JACGZH010000018.1	89	252	169	10	5	91.848	5.16e-62
JACGZH010000018.1	89	67.6	43	2	1	93.478	2.00e-06
JACGZH010000018.1	89	67.6	43	2	1	93.478	2.00e-06
JACGZH010000018.1	89	67.6	43	2	1	93.478	2.00e-06
JACGZH010000015.1	89	2641	1916	203	32	89.075	0.0
JACGZH010000015.1	89	2641	1916	203	32	89.075	0.0
JACGZH010000015.1	89	2641	1916	203	32	89.075	0.0
JACGZH010000015.1	89	2641	1916	203	32	89.075	0.0
JACGZH010000015.1	89	252	169	10	5	91.848	5.16e-62
JACGZH010000015.1	89	252	169	10	5	91.848	5.16e-62
JACGZH010000015.1	89	252	169	10	5	91.848	5.16e-62
JACGZH010000015.1	89	252	169	10	5	91.848	5.16e-62
JACGZH010000015.1	89	252	169	10	5	91.848	5.16e-62
JACGZH010000015.1	89	67.6	43	2	1	93.478	2.00e-06
JACGZH010000015.1	89	67.6	43	2	1	93.478	2.00e-06
JACGZH010000015.1	89	67.6	43	2	1	93.478	2.00e-06
JACGZH010000015.1	89	67.6	43	2	1	93.478	2.00e-06
JACGZH010000015.1	89	67.6	43	2	1	93.478	2.00e-06
JACGZH010000014.1	89	2641	1917	201	34	89.080	0.0
JACGZH010000014.1	89	2641	1916	203	32	89.075	0.0
JACGZH010000014.1	89	2628	1917	202	36	88.956	0.0
JACGZH010000014.1	89	2614	1914	202	38	88.858	0.0
JACGZH010000014.1	89	2612	1916	202	39	88.827	0.0
JACGZH010000014.1	89	252	169	10	5	91.848	5.16e-62
JACGZH010000014.1	89	252	169	10	5	91.848	5.16e-62
JACGZH010000014.1	89	252	169	10	5	91.848	5.16e-62
JACGZH010000014.1	89	252	169	10	5	91.848	5.16e-62
JACGZH010000014.1	89	252	169	10	5	91.848	5.16e-62
JACGZH010000014.1	89	67.6	43	2	1	93.478	2.00e-06
JACGZH010000014.1	89	67.6	43	2	1	93.478	2.00e-06
JACGZH010000014.1	89	67.6	43	2	1	93.478	2.00e-06
JACGZH010000014.1	89	67.6	43	2	1	93.478	2.00e-06
JACGZH010000014.1	89	67.6	43	2	1	93.478	2.00e-06
JACGZH010000013.1	89	2641	1916	203	32	89.075	0.0
JACGZH010000013.1	89	2641	1916	203	32	89.075	0.0
JACGZH010000013.1	89	2641	1916	203	32	89.075	0.0
JACGZH010000013.1	89	2641	1916	203	32	89.075	0.0
JACGZH010000013.1	89	2634	1915	203	33	89.028	0.0
JACGZH010000013.1	89	2634	1915	203	33	89.028	0.0
JACGZH010000013.1	89	252	169	10	5	91.848	5.16e-62
JACGZH010000013.1	89	252	169	10	5	91.848	5.16e-62
JACGZH010000013.1	89	252	169	10	5	91.848	5.16e-62
JACGZH010000013.1	89	252	169	10	5	91.848	5.16e-62
JACGZH010000013.1	89	252	169	10	5	91.848	5.16e-62
JACGZH010000013.1	89	252	169	10	5	91.848	5.16e-62
JACGZH010000013.1	89	67.6	43	2	1	93.478	2.00e-06
JACGZH010000013.1	89	67.6	43	2	1	93.478	2.00e-06
JACGZH010000013.1	89	67.6	43	2	1	93.478	2.00e-06
JACGZH010000013.1	89	67.6	43	2	1	93.478	2.00e-06
JACGZH010000013.1	89	67.6	43	2	1	93.478	2.00e-06
JACGZH010000013.1	89	67.6	43	2	1	93.478	2.00e-06
JACGZH010000001.1	89	2641	1916	203	32	89.075	0.0
JACGZH010000001.1	89	2641	1916	203	32	89.075	0.0
JACGZH010000001.1	89	2634	1914	205	31	89.023	0.0
JACGZH010000001.1	89	2621	1915	203	36	88.904	0.0
JACGZH010000001.1	89	2604	1913	205	37	88.770	0.0
JACGZH010000001.1	89	252	169	10	5	91.848	5.16e-62
JACGZH010000001.1	89	252	169	10	5	91.848	5.16e-62
JACGZH010000001.1	89	252	169	10	5	91.848	5.16e-62
JACGZH010000001.1	89	252	169	10	5	91.848	5.16e-62
JACGZH010000001.1	89	252	169	10	5	91.848	5.16e-62
JACGZH010000001.1	89	67.6	43	2	1	93.478	2.00e-06
JACGZH010000001.1	89	67.6	43	2	1	93.478	2.00e-06
JACGZH010000001.1	89	67.6	43	2	1	93.478	2.00e-06
JACGZH010000001.1	89	65.8	42	2	1	93.333	7.21e-06
BBPU01000039.1	84	2628	1808	166	21	90.627	0.0
BBPU01000039.1	84	263	182	11	7	91.000	2.38e-65
BBPU01000039.1	84	65.8	41	3	0	93.182	7.21e-06
KZ110649.1	91	2604	1908	210	31	88.785	0.0
KZ110649.1	91	255	203	20	10	87.124	3.99e-63
KZ110649.1	91	65.8	43	4	0	91.489	7.21e-06
NW_020169890.1	91	2604	1908	210	31	88.785	0.0
NW_020169890.1	91	255	203	20	10	87.124	3.99e-63
NW_020169890.1	91	65.8	43	4	0	91.489	7.21e-06
SEOQ01000808.1	93	2595	1904	217	26	88.682	0.0
SEOQ01000808.1	93	257	226	32	9	84.644	1.11e-63
SEOQ01000808.1	93	63.9	43	3	1	91.489	2.59e-05
JTLS01001059.1	89	2591	1901	220	23	88.666	0.0
JTLS01001059.1	89	259	171	14	1	91.935	3.08e-64
JTLS01001059.1	89	63.9	36	1	0	97.297	2.59e-05
JAHLMH010000002.1	89	2586	1908	215	31	88.579	0.0
JAHLMH010000002.1	89	2586	1908	215	31	88.579	0.0
JAHLMH010000002.1	89	2586	1908	215	31	88.579	0.0
JAHLMH010000002.1	89	2586	1908	215	31	88.579	0.0
JAHLMH010000002.1	89	2575	1906	217	31	88.487	0.0
JAHLMH010000002.1	89	2575	1906	217	31	88.487	0.0
JAHLMH010000002.1	89	2575	1906	217	31	88.487	0.0
JAHLMH010000002.1	89	2575	1906	217	31	88.487	0.0
JAHLMH010000002.1	89	2575	1906	217	31	88.487	0.0
JAHLMH010000002.1	89	246	162	13	1	92.045	2.40e-60
JAHLMH010000002.1	89	246	162	13	1	92.045	2.40e-60
JAHLMH010000002.1	89	246	162	13	1	92.045	2.40e-60
JAHLMH010000002.1	89	246	162	13	1	92.045	2.40e-60
JAHLMH010000002.1	89	243	162	13	2	91.525	3.10e-59
JAHLMH010000002.1	89	243	162	13	2	91.525	3.10e-59
JAHLMH010000002.1	89	243	162	13	2	91.525	3.10e-59
JAHLMH010000002.1	89	243	162	13	2	91.525	3.10e-59
JAHLMH010000002.1	89	243	162	13	2	91.525	3.10e-59
JAHLMH010000002.1	89	63.9	34	0	0	100.000	2.59e-05
JAHLMH010000002.1	89	63.9	34	0	0	100.000	2.59e-05
JAHLMH010000002.1	89	63.9	34	0	0	100.000	2.59e-05
JAHLMH010000002.1	89	63.9	34	0	0	100.000	2.59e-05
JAHLMH010000002.1	89	63.9	34	0	0	100.000	2.59e-05
JAHLMH010000002.1	89	63.9	34	0	0	100.000	2.59e-05
JAHLMH010000002.1	89	63.9	34	0	0	100.000	2.59e-05
JAHLMH010000002.1	89	63.9	34	0	0	100.000	2.59e-05
JAHLMH010000002.1	89	63.9	34	0	0	100.000	2.59e-05
WAHA01000022.1	89	2580	1898	223	22	88.567	0.0
WAHA01000022.1	89	2580	1898	223	22	88.567	0.0
WAHA01000022.1	89	244	161	13	1	92.000	8.63e-60
WAHA01000022.1	89	244	161	13	1	92.000	8.63e-60
WAHA01000022.1	89	63.9	34	0	0	100.000	2.59e-05
WAHA01000022.1	89	63.9	34	0	0	100.000	2.59e-05
QLPG01005766.1	89	2579	1911	215	34	88.472	0.0
QLPG01005766.1	89	257	167	10	3	92.778	1.11e-63
QLPG01005766.1	89	63.9	34	0	0	100.000	2.59e-05
MU410304.1	88	2579	1911	215	34	88.472	0.0
MU410304.1	88	257	167	10	3	92.778	1.11e-63
NW_026089550.1	88	2579	1911	215	34	88.472	0.0
NW_026089550.1	88	257	167	10	3	92.778	1.11e-63
JADCUA010000030.1	89	2573	1902	218	29	88.506	0.0
JADCUA010000030.1	89	1050	842	117	16	86.359	0.0
JADCUA010000030.1	89	244	161	13	1	92.000	8.63e-60
JADCUA010000030.1	89	244	161	13	1	92.000	8.63e-60
JADCUA010000030.1	89	65.8	43	4	0	91.489	7.21e-06
JADCUA010000030.1	89	65.8	43	4	0	91.489	7.21e-06
LUGG01000071.1	89	2573	1900	222	25	88.496	0.0
LUGG01000071.1	89	2521	1892	222	33	88.123	0.0
LUGG01000071.1	89	243	160	13	1	91.954	3.10e-59
LUGG01000071.1	89	243	160	13	1	91.954	3.10e-59
LUGG01000071.1	89	63.9	36	1	0	97.297	2.59e-05
LUGG01000071.1	89	63.9	36	1	0	97.297	2.59e-05
PJQL01004345.1	54	2573	1414	9	1	99.298	0.0
NW_025952986.1	89	2573	1902	218	29	88.506	0.0
NW_025952986.1	89	1050	842	117	16	86.359	0.0
NW_025952986.1	89	244	161	13	1	92.000	8.63e-60
NW_025952986.1	89	244	161	13	1	92.000	8.63e-60
NW_025952986.1	89	65.8	43	4	0	91.489	7.21e-06
NW_025952986.1	89	65.8	43	4	0	91.489	7.21e-06
QUOP01000211.1	89	2571	1903	219	29	88.470	0.0
QUOP01000211.1	89	2564	1901	220	29	88.419	0.0
QUOP01000211.1	89	2518	1894	224	33	88.052	0.0
QUOP01000211.1	89	248	158	12	0	92.941	6.67e-61
QUOP01000211.1	89	248	158	12	0	92.941	6.67e-61
QUOP01000211.1	89	243	158	11	2	92.398	3.10e-59
QUOP01000211.1	89	63.9	43	3	1	91.489	2.59e-05
QUOP01000211.1	89	63.9	43	3	1	91.489	2.59e-05
QUOP01000211.1	89	63.9	43	3	1	91.489	2.59e-05
JACDTU010000005.1	89	2566	1898	222	26	88.444	0.0
JACDTU010000005.1	89	2566	1898	222	26	88.444	0.0
JACDTU010000005.1	89	1818	1217	105	9	91.435	0.0
JACDTU010000005.1	89	241	161	14	1	91.477	1.12e-58
JACDTU010000005.1	89	241	161	14	1	91.477	1.12e-58
JACDTU010000005.1	89	63.9	36	1	0	97.297	2.59e-05
JACDTU010000005.1	89	63.9	34	0	0	100.000	2.59e-05
JABYQH010000084.1	89	2566	1898	222	26	88.444	0.0
JABYQH010000084.1	89	2566	1898	222	26	88.444	0.0
JABYQH010000084.1	89	241	161	14	1	91.477	1.12e-58
JABYQH010000084.1	89	241	161	14	1	91.477	1.12e-58
JABYQH010000084.1	89	63.9	36	1	0	97.297	2.59e-05
JABYQH010000084.1	89	63.9	36	1	0	97.297	2.59e-05
JABYQH010000083.1	89	2566	1898	222	26	88.444	0.0
JABYQH010000083.1	89	2566	1898	222	26	88.444	0.0
JABYQH010000083.1	89	241	161	14	1	91.477	1.12e-58
JABYQH010000083.1	89	241	161	14	1	91.477	1.12e-58
JABYQH010000083.1	89	63.9	34	0	0	100.000	2.59e-05
JABYQH010000083.1	89	63.9	34	0	0	100.000	2.59e-05
RRYC01000010.1	87	2558	1897	217	31	88.438	0.0
RRYC01000010.1	87	224	159	15	3	89.831	1.12e-53
VICQ01000083.1	89	2549	1895	226	25	88.304	0.0
VICQ01000083.1	89	233	159	15	1	90.857	1.87e-56
VICQ01000083.1	89	63.9	34	0	0	100.000	2.59e-05
JAACJP010000158.1	89	2547	1907	209	44	88.287	0.0
JAACJP010000158.1	89	2543	1910	205	49	88.262	0.0
JAACJP010000158.1	89	2383	1897	217	69	86.899	0.0
JAACJP010000158.1	89	246	167	12	4	91.257	2.40e-60
JAACJP010000158.1	89	244	165	15	1	91.160	8.63e-60
JAACJP010000158.1	89	244	165	15	1	91.160	8.63e-60
JAACJP010000158.1	89	67.6	42	3	0	93.333	2.00e-06
JAACJP010000158.1	89	67.6	42	3	0	93.333	2.00e-06
JAACJP010000158.1	89	67.6	42	3	0	93.333	2.00e-06
JAACJK010000118.1	89	2547	1907	209	44	88.287	0.0
JAACJK010000118.1	89	2545	1907	208	45	88.287	0.0
JAACJK010000118.1	89	2484	1899	207	56	87.835	0.0
JAACJK010000118.1	89	244	165	15	1	91.160	8.63e-60
JAACJK010000118.1	89	244	165	15	1	91.160	8.63e-60
JAACJK010000118.1	89	244	165	15	1	91.160	8.63e-60
JAACJK010000118.1	89	67.6	42	3	0	93.333	2.00e-06
JAACJK010000118.1	89	67.6	42	3	0	93.333	2.00e-06
JAACJK010000118.1	89	67.6	42	3	0	93.333	2.00e-06
JAACJK010000156.1	89	2547	1907	209	44	88.287	0.0
JAACJK010000156.1	89	2545	1907	208	45	88.287	0.0
JAACJK010000156.1	89	2497	1899	206	54	87.957	0.0
JAACJK010000156.1	89	244	165	15	1	91.160	8.63e-60
JAACJK010000156.1	89	244	165	15	1	91.160	8.63e-60
JAACJK010000156.1	89	244	165	15	1	91.160	8.63e-60
JAACJK010000156.1	89	67.6	42	3	0	93.333	2.00e-06
JAACJK010000156.1	89	67.6	42	3	0	93.333	2.00e-06
JAACJK010000156.1	89	65.8	42	2	1	93.333	7.21e-06
JAACJK010000269.1	89	2547	1907	209	44	88.287	0.0
JAACJK010000269.1	89	2547	1907	209	44	88.287	0.0
JAACJK010000269.1	89	2545	1906	209	44	88.282	0.0
JAACJK010000269.1	89	1103	931	128	31	85.413	0.0
JAACJK010000269.1	89	244	165	15	1	91.160	8.63e-60
JAACJK010000269.1	89	244	165	15	1	91.160	8.63e-60
JAACJK010000269.1	89	244	165	15	1	91.160	8.63e-60
JAACJK010000269.1	89	239	164	15	2	90.608	4.01e-58
JAACJK010000269.1	89	67.6	42	3	0	93.333	2.00e-06
JAACJK010000269.1	89	67.6	42	3	0	93.333	2.00e-06
JAACJK010000269.1	89	67.6	42	3	0	93.333	2.00e-06
JAACJK010000269.1	89	67.6	42	3	0	93.333	2.00e-06
JAACJK010000181.1	89	2547	1907	209	44	88.287	0.0
JAACJK010000181.1	89	2547	1907	209	44	88.287	0.0
JAACJK010000181.1	89	2547	1907	209	44	88.287	0.0
JAACJK010000181.1	89	2398	1884	198	76	87.303	0.0
JAACJK010000181.1	89	1260	1026	138	27	86.146	0.0
JAACJK010000181.1	89	244	165	14	2	91.160	8.63e-60
JAACJK010000181.1	89	244	165	15	1	91.160	8.63e-60
JAACJK010000181.1	89	244	165	15	1	91.160	8.63e-60
JAACJK010000181.1	89	244	165	15	1	91.160	8.63e-60
JAACJK010000181.1	89	244	165	15	1	91.160	8.63e-60
JAACJK010000181.1	89	67.6	42	3	0	93.333	2.00e-06
JAACJK010000181.1	89	67.6	42	3	0	93.333	2.00e-06
JAACJK010000181.1	89	67.6	42	3	0	93.333	2.00e-06
JAACJK010000181.1	89	67.6	42	3	0	93.333	2.00e-06
JAACJK010000071.1	89	2547	1907	209	44	88.287	0.0
JAACJK010000071.1	89	2501	1902	209	52	87.933	0.0
JAACJK010000071.1	89	2298	1719	180	46	88.380	0.0
JAACJK010000071.1	89	1092	895	122	24	85.975	0.0
JAACJK010000071.1	89	244	165	15	1	91.160	8.63e-60
JAACJK010000071.1	89	244	165	15	1	91.160	8.63e-60
JAACJK010000071.1	89	244	165	15	1	91.160	8.63e-60
JAACJK010000071.1	89	67.6	42	3	0	93.333	2.00e-06
JAACJK010000071.1	89	67.6	42	3	0	93.333	2.00e-06
JAACJK010000071.1	89	67.6	42	3	0	93.333	2.00e-06
JAACJK010000188.1	89	2547	1907	209	44	88.287	0.0
JAACJK010000188.1	89	2547	1907	209	44	88.287	0.0
JAACJK010000188.1	89	2547	1907	209	44	88.287	0.0
JAACJK010000188.1	89	2547	1907	209	44	88.287	0.0
JAACJK010000188.1	89	2505	1900	208	51	88.004	0.0
JAACJK010000188.1	89	1596	1095	89	21	90.871	0.0
JAACJK010000188.1	89	244	165	15	1	91.160	8.63e-60
JAACJK010000188.1	89	244	165	15	1	91.160	8.63e-60
JAACJK010000188.1	89	244	165	15	1	91.160	8.63e-60
JAACJK010000188.1	89	244	165	15	1	91.160	8.63e-60
JAACJK010000188.1	89	67.6	42	3	0	93.333	2.00e-06
JAACJK010000188.1	89	67.6	42	3	0	93.333	2.00e-06
JAACJK010000188.1	89	67.6	42	3	0	93.333	2.00e-06
JAACJK010000188.1	89	67.6	42	3	0	93.333	2.00e-06
JAACJK010000105.1	89	2547	1907	209	44	88.287	0.0
JAACJK010000105.1	89	2547	1907	209	44	88.287	0.0
JAACJK010000105.1	89	244	165	15	1	91.160	8.63e-60
JAACJK010000105.1	89	244	165	15	1	91.160	8.63e-60
JAACJK010000105.1	89	67.6	42	3	0	93.333	2.00e-06
JAACJK010000105.1	89	67.6	42	3	0	93.333	2.00e-06
JAACJK010000024.1	89	2547	1907	209	44	88.287	0.0
JAACJK010000024.1	89	2538	1906	207	47	88.241	0.0
JAACJK010000024.1	89	267	208	28	3	87.029	1.84e-66
JAACJK010000024.1	89	244	165	15	1	91.160	8.63e-60
JAACJK010000024.1	89	244	165	15	1	91.160	8.63e-60
JAACJK010000024.1	89	244	165	15	1	91.160	8.63e-60
JAACJK010000024.1	89	67.6	42	3	0	93.333	2.00e-06
JAACJK010000024.1	89	67.6	42	3	0	93.333	2.00e-06
JAACJK010000024.1	89	67.6	42	3	0	93.333	2.00e-06
JAACJK010000212.1	89	2547	1907	209	44	88.287	0.0
JAACJK010000212.1	89	2497	1900	205	55	87.963	0.0
JAACJK010000212.1	89	592	526	84	15	84.160	2.68e-164
JAACJK010000212.1	89	244	165	15	1	91.160	8.63e-60
JAACJK010000212.1	89	244	165	15	1	91.160	8.63e-60
JAACJK010000212.1	89	244	165	15	1	91.160	8.63e-60
JAACJK010000212.1	89	67.6	42	3	0	93.333	2.00e-06
JAACJK010000212.1	89	67.6	42	3	0	93.333	2.00e-06
JAACJK010000212.1	89	67.6	42	3	0	93.333	2.00e-06
JAACJK010000218.1	89	2547	1907	209	44	88.287	0.0
JAACJK010000218.1	89	2032	1455	135	34	89.594	0.0
JAACJK010000218.1	89	623	547	85	16	84.414	9.49e-174
JAACJK010000218.1	89	457	357	51	3	86.861	1.02e-123
JAACJK010000218.1	89	244	165	15	1	91.160	8.63e-60
JAACJK010000218.1	89	244	165	15	1	91.160	8.63e-60
JAACJK010000218.1	89	213	160	15	6	88.398	2.43e-50
JAACJK010000218.1	89	67.6	42	3	0	93.333	2.00e-06
JAACJK010000218.1	89	67.6	42	3	0	93.333	2.00e-06
JAACJK010000218.1	89	67.6	42	3	0	93.333	2.00e-06
JAACJK010000056.1	89	2547	1907	209	44	88.287	0.0
JAACJK010000056.1	89	1999	1450	135	39	89.286	0.0
JAACJK010000056.1	89	990	715	68	17	89.375	0.0
JAACJK010000056.1	89	457	357	51	3	86.861	1.02e-123
JAACJK010000056.1	89	244	165	15	1	91.160	8.63e-60
JAACJK010000056.1	89	244	165	15	1	91.160	8.63e-60
JAACJK010000056.1	89	67.6	42	3	0	93.333	2.00e-06
JAACJK010000056.1	89	67.6	42	3	0	93.333	2.00e-06
JAACJK010000159.1	89	2547	1907	209	44	88.287	0.0
JAACJK010000159.1	89	2547	1907	209	44	88.287	0.0
JAACJK010000159.1	89	2235	1857	192	105	86.212	0.0
JAACJK010000159.1	89	1568	1241	136	48	87.088	0.0
JAACJK010000159.1	89	244	165	15	1	91.160	8.63e-60
JAACJK010000159.1	89	244	165	15	1	91.160	8.63e-60
JAACJK010000159.1	89	244	165	15	1	91.160	8.63e-60
JAACJK010000159.1	89	239	164	15	2	90.608	4.01e-58
JAACJK010000159.1	89	67.6	42	3	0	93.333	2.00e-06
JAACJK010000159.1	89	67.6	42	3	0	93.333	2.00e-06
JAACJK010000159.1	89	67.6	42	3	0	93.333	2.00e-06
JAACJK010000159.1	89	67.6	42	3	0	93.333	2.00e-06
JAACJK010000130.1	89	2547	1907	209	44	88.287	0.0
JAACJK010000130.1	89	2547	1907	209	44	88.287	0.0
JAACJK010000130.1	89	2547	1907	209	44	88.287	0.0
JAACJK010000130.1	89	244	165	15	1	91.160	8.63e-60
JAACJK010000130.1	89	244	165	15	1	91.160	8.63e-60
JAACJK010000130.1	89	244	165	15	1	91.160	8.63e-60
JAACJK010000130.1	89	67.6	42	3	0	93.333	2.00e-06
JAACJK010000130.1	89	67.6	42	3	0	93.333	2.00e-06
JAACJK010000130.1	89	67.6	42	3	0	93.333	2.00e-06
JAACJK010000132.1	89	2547	1907	209	44	88.287	0.0
JAACJK010000132.1	89	2547	1907	209	44	88.287	0.0
JAACJK010000132.1	89	2547	1907	209	44	88.287	0.0
JAACJK010000132.1	89	2545	1907	208	45	88.287	0.0
JAACJK010000132.1	89	244	165	15	1	91.160	8.63e-60
JAACJK010000132.1	89	244	165	15	1	91.160	8.63e-60
JAACJK010000132.1	89	244	165	15	1	91.160	8.63e-60
JAACJK010000132.1	89	244	165	15	1	91.160	8.63e-60
JAACJK010000132.1	89	67.6	42	3	0	93.333	2.00e-06
JAACJK010000132.1	89	67.6	42	3	0	93.333	2.00e-06
JAACJK010000132.1	89	67.6	42	3	0	93.333	2.00e-06
JAACJK010000132.1	89	67.6	42	3	0	93.333	2.00e-06
JAACJK010000239.1	89	2547	1907	209	44	88.287	0.0
JAACJK010000239.1	89	2547	1907	209	44	88.287	0.0
JAACJK010000239.1	89	2547	1907	209	44	88.287	0.0
JAACJK010000239.1	89	2547	1907	209	44	88.287	0.0
JAACJK010000239.1	89	244	165	15	1	91.160	8.63e-60
JAACJK010000239.1	89	244	165	15	1	91.160	8.63e-60
JAACJK010000239.1	89	244	165	15	1	91.160	8.63e-60
JAACJK010000239.1	89	239	164	15	2	90.608	4.01e-58
JAACJK010000239.1	89	67.6	42	3	0	93.333	2.00e-06
JAACJK010000239.1	89	67.6	42	3	0	93.333	2.00e-06
JAACJK010000239.1	89	67.6	42	3	0	93.333	2.00e-06
JAACJK010000239.1	89	67.6	42	3	0	93.333	2.00e-06
JAACJK010000108.1	89	2547	1907	209	44	88.287	0.0
JAACJK010000108.1	89	2532	1905	208	47	88.194	0.0
JAACJK010000108.1	89	2460	1894	207	59	87.685	0.0
JAACJK010000108.1	89	401	377	50	24	83.592	4.84e-107
JAACJK010000108.1	89	244	165	15	1	91.160	8.63e-60
JAACJK010000108.1	89	244	165	15	1	91.160	8.63e-60
JAACJK010000108.1	89	239	164	15	2	90.608	4.01e-58
JAACJK010000108.1	89	67.6	42	3	0	93.333	2.00e-06
JAACJK010000108.1	89	67.6	42	3	0	93.333	2.00e-06
JAACJK010000108.1	89	67.6	42	3	0	93.333	2.00e-06
JAACJK010000259.1	89	2547	1907	209	44	88.287	0.0
JAACJK010000259.1	89	2547	1907	209	44	88.287	0.0
JAACJK010000259.1	89	2547	1907	209	44	88.287	0.0
JAACJK010000259.1	89	2534	1905	209	46	88.194	0.0
JAACJK010000259.1	89	244	165	15	1	91.160	8.63e-60
JAACJK010000259.1	89	244	165	15	1	91.160	8.63e-60
JAACJK010000259.1	89	244	165	15	1	91.160	8.63e-60
JAACJK010000259.1	89	244	165	15	1	91.160	8.63e-60
JAACJK010000259.1	89	67.6	42	3	0	93.333	2.00e-06
JAACJK010000259.1	89	67.6	42	3	0	93.333	2.00e-06
JAACJK010000259.1	89	67.6	42	3	0	93.333	2.00e-06
JAACJK010000259.1	89	67.6	42	3	0	93.333	2.00e-06
JABYQO010000029.1	89	2547	1894	225	26	88.298	0.0
JABYQO010000029.1	89	248	163	13	1	92.090	6.67e-61
JABYQO010000029.1	89	63.9	36	1	0	97.297	2.59e-05
PDUQ01000098.1	89	2545	1901	220	33	88.254	0.0
PDUQ01000098.1	89	2525	1898	218	38	88.115	0.0
PDUQ01000098.1	89	1886	1378	156	18	88.789	0.0
PDUQ01000098.1	89	255	163	11	1	93.143	3.99e-63
PDUQ01000098.1	89	255	163	11	1	93.143	3.99e-63
PDUQ01000098.1	89	255	163	11	1	93.143	3.99e-63
PDUQ01000098.1	89	67.6	42	3	0	93.333	2.00e-06
PDUQ01000098.1	89	67.6	42	3	0	93.333	2.00e-06
PDUQ01000098.1	89	67.6	42	3	0	93.333	2.00e-06
PDUQ01000092.1	89	2545	1901	220	33	88.254	0.0
PDUQ01000092.1	89	2545	1901	220	33	88.254	0.0
PDUQ01000092.1	89	255	163	11	1	93.143	3.99e-63
PDUQ01000092.1	89	255	163	11	1	93.143	3.99e-63
PDUQ01000092.1	89	237	160	11	4	91.429	1.44e-57
PDUQ01000092.1	89	67.6	42	3	0	93.333	2.00e-06
PDUQ01000092.1	89	67.6	42	3	0	93.333	2.00e-06
PDUQ01000092.1	89	56.5	35	1	1	94.595	0.004
PDUQ01000268.1	89	2545	1901	220	33	88.254	0.0
PDUQ01000268.1	89	255	163	11	1	93.143	3.99e-63
PDUQ01000268.1	89	67.6	42	3	0	93.333	2.00e-06
PDUQ01000245.1	89	2545	1901	220	33	88.254	0.0
PDUQ01000245.1	89	255	163	11	1	93.143	3.99e-63
PDUQ01000245.1	89	67.6	42	3	0	93.333	2.00e-06
PDUQ01000237.1	89	2545	1901	220	33	88.254	0.0
PDUQ01000237.1	89	255	163	11	1	93.143	3.99e-63
PDUQ01000237.1	89	67.6	42	3	0	93.333	2.00e-06
PDUQ01000178.1	89	2545	1901	220	33	88.254	0.0
PDUQ01000178.1	89	1838	1358	154	22	88.527	0.0
PDUQ01000178.1	89	255	163	11	1	93.143	3.99e-63
PDUQ01000178.1	89	255	163	11	1	93.143	3.99e-63
PDUQ01000178.1	89	67.6	42	3	0	93.333	2.00e-06
PDUQ01000178.1	89	67.6	42	3	0	93.333	2.00e-06
PDUQ01000137.1	89	2545	1901	220	33	88.254	0.0
PDUQ01000137.1	89	2545	1901	220	33	88.254	0.0
PDUQ01000137.1	89	255	163	11	1	93.143	3.99e-63
PDUQ01000137.1	89	255	163	11	1	93.143	3.99e-63
PDUQ01000137.1	89	67.6	42	3	0	93.333	2.00e-06
PDUQ01000137.1	89	67.6	42	3	0	93.333	2.00e-06
PDUQ01000134.1	89	2545	1901	220	33	88.254	0.0
PDUQ01000134.1	89	2545	1901	219	34	88.254	0.0
PDUQ01000134.1	89	255	163	11	1	93.143	3.99e-63
PDUQ01000134.1	89	255	163	11	1	93.143	3.99e-63
PDUQ01000134.1	89	67.6	42	3	0	93.333	2.00e-06
PDUQ01000134.1	89	67.6	42	3	0	93.333	2.00e-06
PDUQ01000120.1	89	2545	1901	220	33	88.254	0.0
PDUQ01000120.1	89	1805	1221	97	20	91.256	0.0
PDUQ01000120.1	89	1384	1095	148	20	86.698	0.0
PDUQ01000120.1	89	255	163	11	1	93.143	3.99e-63
PDUQ01000120.1	89	255	163	11	1	93.143	3.99e-63
PDUQ01000120.1	89	67.6	42	3	0	93.333	2.00e-06
PDUQ01000120.1	89	67.6	42	3	0	93.333	2.00e-06
PDUQ01000110.1	89	2545	1901	220	33	88.254	0.0
PDUQ01000110.1	89	255	163	11	1	93.143	3.99e-63
PDUQ01000110.1	89	67.6	42	3	0	93.333	2.00e-06
FTLJ01000020.1	89	2542	1891	230	22	88.241	0.0
FTLJ01000020.1	89	237	156	14	0	91.765	1.44e-57
FTLJ01000020.1	89	63.9	36	1	0	97.297	2.59e-05
JAACJK010000271.1	89	2540	1906	209	45	88.241	0.0
JAACJK010000271.1	89	2525	1904	207	49	88.148	0.0
JAACJK010000271.1	89	2396	1884	207	69	87.222	0.0
JAACJK010000271.1	89	244	165	15	1	91.160	8.63e-60
JAACJK010000271.1	89	244	165	15	1	91.160	8.63e-60
JAACJK010000271.1	89	244	165	15	1	91.160	8.63e-60
JAACJK010000271.1	89	67.6	42	3	0	93.333	2.00e-06
JAACJK010000271.1	89	67.6	42	3	0	93.333	2.00e-06
JAACJK010000271.1	89	67.6	42	3	0	93.333	2.00e-06
JAACJK010000104.1	89	2540	1906	209	45	88.241	0.0
JAACJK010000104.1	89	2422	1804	195	41	88.431	0.0
JAACJK010000104.1	89	2385	1884	194	82	87.222	0.0
JAACJK010000104.1	89	244	165	15	1	91.160	8.63e-60
JAACJK010000104.1	89	243	165	13	3	91.160	3.10e-59
JAACJK010000104.1	89	219	162	13	7	89.011	5.23e-52
JAACJK010000104.1	89	67.6	42	3	0	93.333	2.00e-06
JAACJK010000104.1	89	67.6	42	3	0	93.333	2.00e-06
PDUQ01000146.1	89	2538	1900	218	36	88.208	0.0
PDUQ01000146.1	89	1175	946	135	16	86.235	0.0
PDUQ01000146.1	89	255	163	11	1	93.143	3.99e-63
PDUQ01000146.1	89	255	163	11	1	93.143	3.99e-63
PDUQ01000146.1	89	67.6	42	3	0	93.333	2.00e-06
PDUQ01000146.1	89	67.6	42	3	0	93.333	2.00e-06
JABYQJ010000087.1	89	2536	1892	227	26	88.205	0.0
JABYQJ010000087.1	89	2536	1892	227	26	88.205	0.0
JABYQJ010000087.1	89	2536	1892	227	26	88.205	0.0
JABYQJ010000087.1	89	252	163	12	1	92.614	5.16e-62
JABYQJ010000087.1	89	252	163	12	1	92.614	5.16e-62
JABYQJ010000087.1	89	63.9	36	1	0	97.297	2.59e-05
JABYQJ010000087.1	89	63.9	36	1	0	97.297	2.59e-05
SAXG01000214.1	88	2536	1895	227	27	88.181	0.0
SAXG01000214.1	88	246	162	13	1	92.045	2.40e-60
SAXG01000196.1	89	2536	1895	227	27	88.181	0.0
SAXG01000196.1	89	246	162	13	1	92.045	2.40e-60
SAXG01000196.1	89	63.9	34	0	0	100.000	2.59e-05
SAXG01000171.1	89	2536	1895	227	27	88.181	0.0
SAXG01000171.1	89	2536	1895	227	27	88.181	0.0
SAXG01000171.1	89	246	162	13	1	92.045	2.40e-60
SAXG01000171.1	89	246	162	13	1	92.045	2.40e-60
SAXG01000171.1	89	231	161	13	4	90.449	6.72e-56
SAXG01000171.1	89	63.9	34	0	0	100.000	2.59e-05
SAXG01000171.1	89	63.9	34	0	0	100.000	2.59e-05
SAXG01000171.1	89	63.9	34	0	0	100.000	2.59e-05
SAXG01000157.1	89	2536	1895	227	27	88.181	0.0
SAXG01000157.1	89	2536	1895	227	27	88.181	0.0
SAXG01000157.1	89	2028	1491	170	21	88.644	0.0
SAXG01000157.1	89	1434	1003	97	13	90.117	0.0
SAXG01000157.1	89	538	394	49	2	88.539	3.53e-148
SAXG01000157.1	89	246	162	13	1	92.045	2.40e-60
SAXG01000157.1	89	246	162	13	1	92.045	2.40e-60
SAXG01000157.1	89	246	162	13	1	92.045	2.40e-60
SAXG01000157.1	89	63.9	40	3	0	93.023	2.59e-05
SAXG01000157.1	89	63.9	40	3	0	93.023	2.59e-05
SAXG01000157.1	89	63.9	40	3	0	93.023	2.59e-05
SAXG01000149.1	89	2536	1895	227	27	88.181	0.0
SAXG01000149.1	89	2536	1895	227	27	88.181	0.0
SAXG01000149.1	89	2512	1894	227	32	87.970	0.0
SAXG01000149.1	89	2510	1896	226	34	87.941	0.0
SAXG01000149.1	89	2255	1857	248	56	85.932	0.0
SAXG01000149.1	89	246	162	13	1	92.045	2.40e-60
SAXG01000149.1	89	246	162	13	1	92.045	2.40e-60
SAXG01000149.1	89	246	162	13	1	92.045	2.40e-60
SAXG01000149.1	89	63.9	40	3	0	93.023	2.59e-05
SAXG01000149.1	89	63.9	40	3	0	93.023	2.59e-05
SAXG01000149.1	89	63.9	40	3	0	93.023	2.59e-05
SAXG01000118.1	89	2536	1895	227	27	88.181	0.0
SAXG01000118.1	89	2536	1895	227	27	88.181	0.0
SAXG01000118.1	89	2536	1895	227	27	88.181	0.0
SAXG01000118.1	89	2536	1895	227	27	88.181	0.0
SAXG01000118.1	89	2536	1895	227	27	88.181	0.0
SAXG01000118.1	89	2536	1895	227	27	88.181	0.0
SAXG01000118.1	89	2536	1895	227	27	88.181	0.0
SAXG01000118.1	89	2531	1894	227	28	88.134	0.0
SAXG01000118.1	89	2344	1888	223	69	86.606	0.0
SAXG01000118.1	89	246	162	13	1	92.045	2.40e-60
SAXG01000118.1	89	246	162	13	1	92.045	2.40e-60
SAXG01000118.1	89	246	162	13	1	92.045	2.40e-60
SAXG01000118.1	89	246	162	13	1	92.045	2.40e-60
SAXG01000118.1	89	246	162	13	1	92.045	2.40e-60
SAXG01000118.1	89	246	162	13	1	92.045	2.40e-60
SAXG01000118.1	89	246	162	13	1	92.045	2.40e-60
SAXG01000118.1	89	246	162	13	1	92.045	2.40e-60
SAXG01000118.1	89	243	162	13	2	91.525	3.10e-59
SAXG01000118.1	89	63.9	34	0	0	100.000	2.59e-05
SAXG01000118.1	89	63.9	34	0	0	100.000	2.59e-05
SAXG01000118.1	89	63.9	34	0	0	100.000	2.59e-05
SAXG01000118.1	89	63.9	34	0	0	100.000	2.59e-05
SAXG01000118.1	89	63.9	34	0	0	100.000	2.59e-05
SAXG01000118.1	89	63.9	34	0	0	100.000	2.59e-05
SAXG01000118.1	89	63.9	34	0	0	100.000	2.59e-05
SAXG01000118.1	89	63.9	34	0	0	100.000	2.59e-05
JAHKGY010000035.1	89	2536	1891	230	23	88.200	0.0
JAHKGY010000035.1	89	2523	1889	229	26	88.106	0.0
JAHKGY010000035.1	89	2507	1887	226	31	88.013	0.0
JAHKGY010000035.1	89	2486	1884	229	32	87.832	0.0
JAHKGY010000035.1	89	2447	1877	236	32	87.506	0.0
JAHKGY010000035.1	89	2440	1872	233	34	87.518	0.0
JAHKGY010000035.1	89	2414	1873	234	39	87.279	0.0
JAHKGY010000035.1	89	678	627	105	20	83.378	0.0
JAHKGY010000035.1	89	243	158	11	2	92.398	3.10e-59
JAHKGY010000035.1	89	243	158	11	2	92.398	3.10e-59
JAHKGY010000035.1	89	243	158	11	2	92.398	3.10e-59
JAHKGY010000035.1	89	237	158	11	3	91.860	1.44e-57
JAHKGY010000035.1	89	235	157	11	3	91.813	5.19e-57
JAHKGY010000035.1	89	235	157	11	3	91.813	5.19e-57
JAHKGY010000035.1	89	235	157	11	3	91.813	5.19e-57
JAHKGY010000035.1	89	235	157	11	3	91.813	5.19e-57
JAHKGY010000035.1	89	63.9	34	0	0	100.000	2.59e-05
JAHKGY010000035.1	89	63.9	34	0	0	100.000	2.59e-05
JAHKGY010000035.1	89	63.9	34	0	0	100.000	2.59e-05
JAHKGY010000035.1	89	63.9	34	0	0	100.000	2.59e-05
JAHKGY010000035.1	89	63.9	36	1	0	97.297	2.59e-05
JAHKGY010000035.1	89	63.9	36	1	0	97.297	2.59e-05
JAHKGY010000012.1	89	2536	1891	230	23	88.200	0.0
JAHKGY010000012.1	89	2531	1890	230	24	88.153	0.0
JAHKGY010000012.1	89	2531	1890	230	24	88.153	0.0
JAHKGY010000012.1	89	2529	1890	229	25	88.153	0.0
JAHKGY010000012.1	89	2529	1890	229	25	88.153	0.0
JAHKGY010000012.1	89	2523	1889	229	26	88.106	0.0
JAHKGY010000012.1	89	2516	1888	229	27	88.060	0.0
JAHKGY010000012.1	89	2508	1887	227	30	88.013	0.0
JAHKGY010000012.1	89	2481	1882	232	30	87.780	0.0
JAHKGY010000012.1	89	2462	1878	240	26	87.593	0.0
JAHKGY010000012.1	89	2447	1878	230	37	87.552	0.0
JAHKGY010000012.1	89	797	727	128	16	83.467	0.0
JAHKGY010000012.1	89	243	158	11	2	92.398	3.10e-59
JAHKGY010000012.1	89	243	158	11	2	92.398	3.10e-59
JAHKGY010000012.1	89	243	158	11	2	92.398	3.10e-59
JAHKGY010000012.1	89	243	158	11	2	92.398	3.10e-59
JAHKGY010000012.1	89	243	158	11	2	92.398	3.10e-59
JAHKGY010000012.1	89	243	158	11	2	92.398	3.10e-59
JAHKGY010000012.1	89	243	158	11	2	92.398	3.10e-59
JAHKGY010000012.1	89	243	158	11	2	92.398	3.10e-59
JAHKGY010000012.1	89	243	158	11	2	92.398	3.10e-59
JAHKGY010000012.1	89	243	158	11	2	92.398	3.10e-59
JAHKGY010000012.1	89	235	157	11	3	91.813	5.19e-57
JAHKGY010000012.1	89	235	157	11	3	91.813	5.19e-57
JAHKGY010000012.1	89	63.9	34	0	0	100.000	2.59e-05
JAHKGY010000012.1	89	63.9	34	0	0	100.000	2.59e-05
JAHKGY010000012.1	89	63.9	34	0	0	100.000	2.59e-05
JAHKGY010000012.1	89	63.9	34	0	0	100.000	2.59e-05
JAHKGY010000012.1	89	63.9	36	1	0	97.297	2.59e-05
JAHKGY010000012.1	89	63.9	36	1	0	97.297	2.59e-05
JAHKGY010000012.1	89	63.9	36	1	0	97.297	2.59e-05
JAHKGY010000012.1	89	63.9	36	1	0	97.297	2.59e-05
JAHKGY010000012.1	89	63.9	36	1	0	97.297	2.59e-05
JAHKGY010000012.1	89	63.9	36	1	0	97.297	2.59e-05
JAHKGY010000012.1	89	63.9	36	1	0	97.297	2.59e-05
JAHKGY010000012.1	89	63.9	36	1	0	97.297	2.59e-05
PUDQ02000143.1	89	2536	1890	231	22	88.194	0.0
PUDQ02000143.1	89	252	163	12	1	92.614	5.16e-62
PUDQ02000143.1	89	63.9	36	1	0	97.297	2.59e-05
JAHRBS010000018.1	89	2536	1891	230	23	88.200	0.0
JAHRBS010000018.1	89	2536	1891	230	23	88.200	0.0
JAHRBS010000018.1	89	2536	1891	230	23	88.200	0.0
JAHRBS010000018.1	89	2536	1891	230	23	88.200	0.0
JAHRBS010000018.1	89	2536	1891	230	23	88.200	0.0
JAHRBS010000018.1	89	2536	1891	230	23	88.200	0.0
JAHRBS010000018.1	89	2536	1891	230	23	88.200	0.0
JAHRBS010000018.1	89	2536	1891	230	23	88.200	0.0
JAHRBS010000018.1	89	2536	1891	230	23	88.200	0.0
JAHRBS010000018.1	89	2527	1891	230	25	88.117	0.0
JAHRBS010000018.1	89	243	158	11	2	92.398	3.10e-59
JAHRBS010000018.1	89	243	158	11	2	92.398	3.10e-59
JAHRBS010000018.1	89	243	158	11	2	92.398	3.10e-59
JAHRBS010000018.1	89	243	158	11	2	92.398	3.10e-59
JAHRBS010000018.1	89	243	158	11	2	92.398	3.10e-59
JAHRBS010000018.1	89	243	158	11	2	92.398	3.10e-59
JAHRBS010000018.1	89	243	158	11	2	92.398	3.10e-59
JAHRBS010000018.1	89	243	158	11	2	92.398	3.10e-59
JAHRBS010000018.1	89	243	158	11	2	92.398	3.10e-59
JAHRBS010000018.1	89	243	158	11	2	92.398	3.10e-59
JAHRBS010000018.1	89	63.9	36	1	0	97.297	2.59e-05
JAHRBS010000018.1	89	63.9	36	1	0	97.297	2.59e-05
JAHRBS010000018.1	89	63.9	36	1	0	97.297	2.59e-05
JAHRBS010000018.1	89	63.9	36	1	0	97.297	2.59e-05
JAHRBS010000018.1	89	63.9	36	1	0	97.297	2.59e-05
JAHRBS010000018.1	89	63.9	36	1	0	97.297	2.59e-05
JAHRBS010000018.1	89	63.9	36	1	0	97.297	2.59e-05
JAHRBS010000018.1	89	63.9	36	1	0	97.297	2.59e-05
JAHRBS010000018.1	89	63.9	36	1	0	97.297	2.59e-05
JAHRBS010000018.1	89	63.9	36	1	0	97.297	2.59e-05
SZZO02000036.1	89	2532	1896	226	29	88.145	0.0
SZZO02000036.1	89	2532	1896	226	29	88.145	0.0
SZZO02000036.1	89	2532	1896	226	29	88.145	0.0
SZZO02000036.1	89	248	158	12	0	92.941	6.67e-61
SZZO02000036.1	89	248	158	12	0	92.941	6.67e-61
SZZO02000036.1	89	248	158	12	0	92.941	6.67e-61
SZZO02000036.1	89	63.9	43	3	1	91.489	2.59e-05
SZZO02000036.1	89	63.9	43	3	1	91.489	2.59e-05
JAHRBS010000006.1	89	2532	1891	230	24	88.159	0.0
JAHRBS010000006.1	89	243	158	11	2	92.398	3.10e-59
JAHRBS010000006.1	89	63.9	34	0	0	100.000	2.59e-05
JABYQF010000031.1	89	2531	1890	230	24	88.153	0.0
JABYQF010000031.1	89	468	341	44	0	88.571	4.70e-127
JABYQF010000031.1	89	246	162	13	1	92.045	2.40e-60
JABYQF010000031.1	89	63.9	34	0	0	100.000	2.59e-05
JABYQF010000027.1	89	2531	1890	230	24	88.153	0.0
JABYQF010000027.1	89	2531	1890	230	24	88.153	0.0
JABYQF010000027.1	89	246	162	13	1	92.045	2.40e-60
JABYQF010000027.1	89	246	162	13	1	92.045	2.40e-60
JABYQF010000027.1	89	63.9	34	0	0	100.000	2.59e-05
JABYQF010000027.1	89	63.9	34	0	0	100.000	2.59e-05
JAHRBS010000011.1	89	2531	1890	231	23	88.153	0.0
JAHRBS010000011.1	89	2531	1890	231	23	88.153	0.0
JAHRBS010000011.1	89	2527	1890	231	24	88.112	0.0
JAHRBS010000011.1	89	2525	1889	232	23	88.106	0.0
JAHRBS010000011.1	89	2525	1889	232	23	88.106	0.0
JAHRBS010000011.1	89	944	685	78	7	88.961	0.0
JAHRBS010000011.1	89	243	158	11	2	92.398	3.10e-59
JAHRBS010000011.1	89	243	158	11	2	92.398	3.10e-59
JAHRBS010000011.1	89	243	158	11	2	92.398	3.10e-59
JAHRBS010000011.1	89	243	158	11	2	92.398	3.10e-59
JAHRBS010000011.1	89	243	158	11	2	92.398	3.10e-59
JAHRBS010000011.1	89	63.9	36	1	0	97.297	2.59e-05
JAHRBS010000011.1	89	63.9	36	1	0	97.297	2.59e-05
JAHRBS010000011.1	89	63.9	36	1	0	97.297	2.59e-05
JAHRBS010000011.1	89	63.9	36	1	0	97.297	2.59e-05
JAHRBS010000011.1	89	63.9	36	1	0	97.297	2.59e-05
JAACJK010000133.1	89	2527	1904	209	47	88.148	0.0
JAACJK010000133.1	89	2510	1904	200	58	88.067	0.0
JAACJK010000133.1	89	244	165	15	1	91.160	8.63e-60
JAACJK010000133.1	89	244	165	15	1	91.160	8.63e-60
JAACJK010000133.1	89	67.6	42	3	0	93.333	2.00e-06
JAACJK010000133.1	89	67.6	42	3	0	93.333	2.00e-06
JH930495.1	89	2527	1895	222	33	88.140	0.0
JH930495.1	89	226	154	16	0	90.588	3.13e-54
JH930495.1	89	63.9	36	1	0	97.297	2.59e-05
NW_006767655.1	89	2527	1895	222	33	88.140	0.0
NW_006767655.1	89	226	154	16	0	90.588	3.13e-54
NW_006767655.1	89	63.9	36	1	0	97.297	2.59e-05
JABWUW010000007.1	89	2525	1893	224	31	88.128	0.0
JABWUW010000007.1	89	2525	1893	224	31	88.128	0.0
JABWUW010000007.1	89	1376	1091	143	24	86.725	0.0
JABWUW010000007.1	89	243	158	11	2	92.398	3.10e-59
JABWUW010000007.1	89	243	158	11	2	92.398	3.10e-59
JABWUW010000007.1	89	243	158	11	2	92.398	3.10e-59
JABWUW010000007.1	89	63.9	34	0	0	100.000	2.59e-05
JABWUW010000007.1	89	63.9	34	0	0	100.000	2.59e-05
JABWUW010000007.1	89	63.9	34	0	0	100.000	2.59e-05
PEKF01000136.1	89	2525	1893	224	31	88.128	0.0
PEKF01000136.1	89	466	542	121	19	79.472	1.69e-126
PEKF01000136.1	89	396	363	62	10	83.448	2.25e-105
PEKF01000136.1	89	250	145	5	0	96.667	1.85e-61
PEKF01000136.1	89	243	158	11	2	92.398	3.10e-59
PEKF01000136.1	89	226	152	10	4	91.566	3.13e-54
PEKF01000136.1	89	198	155	24	0	86.592	6.81e-46
PEKF01000136.1	89	189	145	20	1	87.349	4.10e-43
PEKF01000136.1	89	183	173	32	4	82.775	1.91e-41
PEKF01000136.1	89	113	67	3	0	95.714	2.54e-20
PEKF01000136.1	89	97.1	69	7	1	89.610	2.56e-15
PEKF01000136.1	89	63.9	34	0	0	100.000	2.59e-05
QPFP01000416.1	89	2519	1904	211	47	88.067	0.0
QPFP01000416.1	89	2514	1902	213	46	88.015	0.0
QPFP01000416.1	89	2182	1645	193	31	88.015	0.0
QPFP01000416.1	89	243	164	15	1	91.111	3.10e-59
QPFP01000416.1	89	243	164	15	1	91.111	3.10e-59
QPFP01000416.1	89	243	164	15	1	91.111	3.10e-59
QPFP01000416.1	89	65.8	41	3	0	93.182	7.21e-06
QPFP01000416.1	89	65.8	41	3	0	93.182	7.21e-06
QPFP01000416.1	89	65.8	41	3	0	93.182	7.21e-06
CM035308.1	89	2516	1888	233	24	88.019	0.0
CM035308.1	89	2514	1888	232	25	88.019	0.0
CM035308.1	89	597	929	158	116	77.224	5.75e-166
CM035308.1	89	233	159	10	5	91.379	1.87e-56
CM035308.1	89	207	129	6	2	94.161	1.13e-48
CM035308.1	89	137	130	13	12	83.871	1.51e-27
CM035308.1	89	63.9	34	0	0	100.000	2.59e-05
JAACJL010000043.1	89	2514	1898	222	37	87.993	0.0
JAACJL010000043.1	89	1472	1071	92	36	89.324	0.0
JAACJL010000043.1	89	244	165	14	2	91.160	8.63e-60
JAACJL010000043.1	89	143	99	6	4	90.826	3.24e-29
JAACJL010000043.1	89	65.8	41	3	0	93.182	7.21e-06
JAACJL010000043.1	89	65.8	41	3	0	93.182	7.21e-06
JABYQQ010000032.1	89	2514	1886	235	22	88.007	0.0
JABYQQ010000032.1	89	2372	1805	233	22	87.621	0.0
JABYQQ010000032.1	89	248	158	12	0	92.941	6.67e-61
JABYQQ010000032.1	89	63.9	34	0	0	100.000	2.59e-05
JAHYIO010000005.1	89	2514	1889	229	28	88.024	0.0
JAHYIO010000005.1	89	2514	1889	229	28	88.024	0.0
JAHYIO010000005.1	89	2514	1889	229	28	88.024	0.0
JAHYIO010000005.1	89	2514	1889	229	28	88.024	0.0
JAHYIO010000005.1	89	2514	1889	229	28	88.024	0.0
JAHYIO010000005.1	89	250	161	13	0	92.529	1.85e-61
JAHYIO010000005.1	89	250	161	13	0	92.529	1.85e-61
JAHYIO010000005.1	89	250	161	13	0	92.529	1.85e-61
JAHYIO010000005.1	89	250	161	13	0	92.529	1.85e-61
JAHYIO010000005.1	89	63.9	36	1	0	97.297	2.59e-05
JAHYIO010000005.1	89	63.9	36	1	0	97.297	2.59e-05
JAHYIO010000005.1	89	63.9	36	1	0	97.297	2.59e-05
JAHYIO010000005.1	89	63.9	36	1	0	97.297	2.59e-05
CM035315.1	89	2512	1889	232	26	87.983	0.0
CM035315.1	89	243	158	11	2	92.398	3.10e-59
CM035315.1	89	243	158	11	2	92.398	3.10e-59
CM035315.1	89	63.9	36	1	0	97.297	2.59e-05
CM035315.1	89	63.9	36	1	0	97.297	2.59e-05
JAACJL010000026.1	89	2510	1898	222	38	87.952	0.0
JAACJL010000026.1	89	1890	1450	146	54	87.879	0.0
JAACJL010000026.1	89	1090	903	130	21	85.674	0.0
JAACJL010000026.1	89	244	165	14	2	91.160	8.63e-60
JAACJL010000026.1	89	217	161	13	7	88.950	1.88e-51
JAACJL010000026.1	89	65.8	41	3	0	93.182	7.21e-06
JAACJL010000026.1	89	65.8	41	3	0	93.182	7.21e-06
JAACJL010000050.1	89	2510	1898	222	38	87.952	0.0
JAACJL010000050.1	89	2510	1898	222	38	87.952	0.0
JAACJL010000050.1	89	244	165	14	2	91.160	8.63e-60
JAACJL010000050.1	89	244	165	14	2	91.160	8.63e-60
JAACJL010000050.1	89	65.8	41	3	0	93.182	7.21e-06
JAACJL010000050.1	89	65.8	41	3	0	93.182	7.21e-06
JAACJL010000013.1	89	2510	1898	222	38	87.952	0.0
JAACJL010000013.1	89	2470	1892	221	45	87.674	0.0
JAACJL010000013.1	89	244	165	14	2	91.160	8.63e-60
JAACJL010000013.1	89	244	165	14	2	91.160	8.63e-60
JAACJL010000013.1	89	65.8	41	3	0	93.182	7.21e-06
JAACJL010000013.1	89	58.4	40	2	2	90.909	0.001
JAACJL010000069.1	89	2510	1898	222	38	87.952	0.0
JAACJL010000069.1	89	2510	1898	222	38	87.952	0.0
JAACJL010000069.1	89	244	165	14	2	91.160	8.63e-60
JAACJL010000069.1	89	244	165	14	2	91.160	8.63e-60
JAACJL010000069.1	89	65.8	41	3	0	93.182	7.21e-06
JAACJL010000069.1	89	65.8	41	3	0	93.182	7.21e-06
JAACJL010000053.1	89	2510	1898	222	38	87.952	0.0
JAACJL010000053.1	89	368	297	24	20	87.097	4.91e-97
JAACJL010000053.1	89	244	165	14	2	91.160	8.63e-60
JAACJL010000053.1	89	65.8	41	3	0	93.182	7.21e-06
JAACJL010000055.1	89	2510	1898	222	38	87.952	0.0
JAACJL010000055.1	89	2455	1891	212	55	87.627	0.0
JAACJL010000055.1	89	244	165	14	2	91.160	8.63e-60
JAACJL010000055.1	89	244	165	14	2	91.160	8.63e-60
JAACJL010000055.1	89	65.8	41	3	0	93.182	7.21e-06
JAACJL010000055.1	89	65.8	41	3	0	93.182	7.21e-06
JAACJL010000063.1	89	2510	1898	222	38	87.952	0.0
JAACJL010000063.1	89	2510	1898	222	38	87.952	0.0
JAACJL010000063.1	89	2510	1898	222	38	87.952	0.0
JAACJL010000063.1	89	2242	1701	196	38	87.907	0.0
JAACJL010000063.1	89	244	165	14	2	91.160	8.63e-60
JAACJL010000063.1	89	244	165	14	2	91.160	8.63e-60
JAACJL010000063.1	89	244	165	14	2	91.160	8.63e-60
JAACJL010000063.1	89	65.8	41	3	0	93.182	7.21e-06
JAACJL010000063.1	89	65.8	41	3	0	93.182	7.21e-06
JAACJL010000063.1	89	65.8	41	3	0	93.182	7.21e-06
JAACJL010000023.1	89	2510	1898	222	38	87.952	0.0
JAACJL010000023.1	89	2435	1855	221	38	87.748	0.0
JAACJL010000023.1	89	244	165	14	2	91.160	8.63e-60
JAACJL010000023.1	89	65.8	41	3	0	93.182	7.21e-06
JAACJL010000023.1	89	65.8	41	3	0	93.182	7.21e-06
VJXU01000035.1	89	2510	1887	234	24	87.972	0.0
VJXU01000035.1	89	243	158	11	2	92.398	3.10e-59
VJXU01000035.1	89	63.9	36	1	0	97.297	2.59e-05
JAKLMY010000617.1	89	2510	1890	228	30	87.989	0.0
JAKLMY010000617.1	89	243	156	11	1	92.857	3.10e-59
JAKLMY010000617.1	89	63.9	36	1	0	97.297	2.59e-05
LUGG01000126.1	89	2508	1892	223	35	88.000	0.0
LUGG01000126.1	89	2459	1884	214	50	87.709	0.0
LUGG01000126.1	89	239	160	13	2	91.429	4.01e-58
LUGG01000126.1	89	235	156	13	1	91.765	5.19e-57
LUGG01000126.1	89	63.9	36	1	0	97.297	2.59e-05
LUGG01000126.1	89	63.9	36	1	0	97.297	2.59e-05
JAACJL010000036.1	89	2508	1898	220	40	87.952	0.0
JAACJL010000036.1	89	2486	1895	222	42	87.772	0.0
JAACJL010000036.1	89	244	165	14	2	91.160	8.63e-60
JAACJL010000036.1	89	231	163	14	4	90.055	6.72e-56
JAACJL010000036.1	89	65.8	41	3	0	93.182	7.21e-06
JAACJL010000036.1	89	65.8	41	3	0	93.182	7.21e-06
JAACJL010000036.1	89	60.2	32	0	0	100.000	3.35e-04
CAJSYZ010000007.1	89	2505	1888	232	27	87.937	0.0
CAJSYZ010000007.1	89	2505	1888	232	27	87.937	0.0
CAJSYZ010000007.1	89	2505	1888	232	27	87.937	0.0
CAJSYZ010000007.1	89	2505	1888	232	27	87.937	0.0
CAJSYZ010000007.1	89	2505	1888	232	27	87.937	0.0
CAJSYZ010000007.1	89	2505	1888	232	27	87.937	0.0
CAJSYZ010000007.1	89	2505	1888	232	27	87.937	0.0
CAJSYZ010000007.1	89	2505	1888	232	27	87.937	0.0
CAJSYZ010000007.1	89	2505	1888	232	27	87.937	0.0
CAJSYZ010000007.1	89	2505	1888	232	27	87.937	0.0
CAJSYZ010000007.1	89	2505	1888	232	27	87.937	0.0
CAJSYZ010000007.1	89	2501	1888	232	28	87.896	0.0
CAJSYZ010000007.1	89	2499	1887	232	28	87.890	0.0
CAJSYZ010000007.1	89	2499	1887	232	28	87.890	0.0
CAJSYZ010000007.1	89	2499	1887	232	28	87.890	0.0
CAJSYZ010000007.1	89	2479	1887	231	33	87.727	0.0
CAJSYZ010000007.1	89	2008	1577	185	48	87.127	0.0
CAJSYZ010000007.1	89	250	170	15	2	90.909	1.85e-61
CAJSYZ010000007.1	89	250	170	15	2	90.909	1.85e-61
CAJSYZ010000007.1	89	250	170	15	2	90.909	1.85e-61
CAJSYZ010000007.1	89	250	170	15	2	90.909	1.85e-61
CAJSYZ010000007.1	89	250	170	15	2	90.909	1.85e-61
CAJSYZ010000007.1	89	250	170	15	2	90.909	1.85e-61
CAJSYZ010000007.1	89	250	170	15	2	90.909	1.85e-61
CAJSYZ010000007.1	89	250	170	15	2	90.909	1.85e-61
CAJSYZ010000007.1	89	250	170	15	2	90.909	1.85e-61
CAJSYZ010000007.1	89	250	170	15	2	90.909	1.85e-61
CAJSYZ010000007.1	89	250	170	15	2	90.909	1.85e-61
CAJSYZ010000007.1	89	250	170	15	2	90.909	1.85e-61
CAJSYZ010000007.1	89	250	170	15	2	90.909	1.85e-61
CAJSYZ010000007.1	89	250	170	15	2	90.909	1.85e-61
CAJSYZ010000007.1	89	250	170	15	2	90.909	1.85e-61
CAJSYZ010000007.1	89	248	169	16	1	90.860	6.67e-61
CAJSYZ010000007.1	89	246	170	16	2	90.426	2.40e-60
CAJSYZ010000007.1	89	63.9	36	1	0	97.297	2.59e-05
CAJSYZ010000007.1	89	63.9	36	1	0	97.297	2.59e-05
CAJSYZ010000007.1	89	63.9	36	1	0	97.297	2.59e-05
CAJSYZ010000007.1	89	63.9	36	1	0	97.297	2.59e-05
CAJSYZ010000007.1	89	63.9	36	1	0	97.297	2.59e-05
CAJSYZ010000007.1	89	63.9	36	1	0	97.297	2.59e-05
CAJSYZ010000007.1	89	63.9	36	1	0	97.297	2.59e-05
CAJSYZ010000007.1	89	63.9	36	1	0	97.297	2.59e-05
CAJSYZ010000007.1	89	63.9	34	0	0	100.000	2.59e-05
CAJSYZ010000007.1	89	63.9	34	0	0	100.000	2.59e-05
CAJSYZ010000007.1	89	63.9	36	1	0	97.297	2.59e-05
CAJSYZ010000007.1	89	63.9	36	1	0	97.297	2.59e-05
CAJSYZ010000007.1	89	63.9	36	1	0	97.297	2.59e-05
CAJSYZ010000007.1	89	63.9	36	1	0	97.297	2.59e-05
CAJSYZ010000007.1	89	63.9	36	1	0	97.297	2.59e-05
CAJSYZ010000007.1	89	63.9	36	1	0	97.297	2.59e-05
CAJSYZ010000007.1	89	58.4	36	1	1	94.737	0.001
LCTX01000245.1	86	2505	1891	220	38	87.994	0.0
LCTX01000245.1	86	134	87	6	1	92.553	1.95e-26
LCTX01000245.1	86	63.9	34	0	0	100.000	2.59e-05
JABYQM010000012.1	89	2503	1886	234	25	87.925	0.0
JABYQM010000012.1	89	2503	1886	234	25	87.925	0.0
JABYQM010000012.1	89	2503	1886	234	25	87.925	0.0
JABYQM010000012.1	89	2488	1884	232	29	87.832	0.0
JABYQM010000012.1	89	248	158	12	0	92.941	6.67e-61
JABYQM010000012.1	89	248	158	12	0	92.941	6.67e-61
JABYQM010000012.1	89	248	158	12	0	92.941	6.67e-61
JABYQM010000012.1	89	248	158	12	0	92.941	6.67e-61
JABYQM010000012.1	89	63.9	36	1	0	97.297	2.59e-05
JABYQM010000012.1	89	63.9	36	1	0	97.297	2.59e-05
JABYQM010000012.1	89	63.9	36	1	0	97.297	2.59e-05
JABYQM010000012.1	89	63.9	36	1	0	97.297	2.59e-05
JABYQP010000066.1	89	2499	1894	219	41	87.929	0.0
JABYQP010000066.1	89	2499	1894	219	41	87.929	0.0
JABYQP010000066.1	89	2499	1894	219	41	87.929	0.0
JABYQP010000066.1	89	246	161	14	0	92.000	2.40e-60
JABYQP010000066.1	89	246	161	14	0	92.000	2.40e-60
JABYQP010000066.1	89	246	161	14	0	92.000	2.40e-60
JABYQP010000066.1	89	63.9	42	4	0	91.304	2.59e-05
JABYQP010000066.1	89	63.9	42	4	0	91.304	2.59e-05
CP068001.1	93	2499	1894	223	38	87.889	0.0
CP068001.1	93	2499	1894	223	38	87.889	0.0
CP068001.1	93	2499	1894	223	38	87.889	0.0
CP068001.1	93	2499	1894	223	38	87.889	0.0
CP068001.1	93	2499	1894	223	38	87.889	0.0
CP068001.1	93	2386	1879	231	50	86.991	0.0
CP068001.1	93	252	229	29	14	84.191	5.16e-62
CP068001.1	93	252	229	29	14	84.191	5.16e-62
CP068001.1	93	252	229	29	14	84.191	5.16e-62
CP068001.1	93	252	229	29	14	84.191	5.16e-62
CP068001.1	93	252	229	29	14	84.191	5.16e-62
CP068001.1	93	65.8	41	3	0	93.182	7.21e-06
CP068001.1	93	65.8	41	3	0	93.182	7.21e-06
CP068001.1	93	65.8	41	3	0	93.182	7.21e-06
CP068001.1	93	65.8	41	3	0	93.182	7.21e-06
CP068001.1	93	65.8	41	3	0	93.182	7.21e-06
JABYQI010000027.1	89	2497	1885	234	26	87.879	0.0
JABYQI010000027.1	89	2497	1885	234	26	87.879	0.0
JABYQI010000027.1	89	2497	1885	234	26	87.879	0.0
JABYQI010000027.1	89	243	160	13	1	91.954	3.10e-59
JABYQI010000027.1	89	243	160	13	1	91.954	3.10e-59
JABYQI010000027.1	89	243	160	13	1	91.954	3.10e-59
JABYQI010000027.1	89	63.9	34	0	0	100.000	2.59e-05
JABYQI010000027.1	89	63.9	34	0	0	100.000	2.59e-05
JABYQI010000027.1	89	63.9	34	0	0	100.000	2.59e-05
CP019375.1	89	2497	1886	232	28	87.884	0.0
CP019375.1	89	2497	1885	234	26	87.879	0.0
CP019375.1	89	2497	1885	234	26	87.879	0.0
CP019375.1	89	2497	1885	234	26	87.879	0.0
CP019375.1	89	2497	1885	234	26	87.879	0.0
CP019375.1	89	2497	1885	234	26	87.879	0.0
CP019375.1	89	2497	1885	234	26	87.879	0.0
CP019375.1	89	2497	1885	234	26	87.879	0.0
CP019375.1	89	2497	1885	234	26	87.879	0.0
CP019375.1	89	2497	1885	234	26	87.879	0.0
CP019375.1	89	2497	1885	234	26	87.879	0.0
CP019375.1	89	2444	1856	234	26	87.713	0.0
CP019375.1	89	2444	1856	234	26	87.713	0.0
CP019375.1	89	243	160	13	1	91.954	3.10e-59
CP019375.1	89	243	160	13	1	91.954	3.10e-59
CP019375.1	89	243	160	13	1	91.954	3.10e-59
CP019375.1	89	243	160	13	1	91.954	3.10e-59
CP019375.1	89	243	160	13	1	91.954	3.10e-59
CP019375.1	89	243	160	13	1	91.954	3.10e-59
CP019375.1	89	243	160	13	1	91.954	3.10e-59
CP019375.1	89	243	160	13	1	91.954	3.10e-59
CP019375.1	89	243	160	13	1	91.954	3.10e-59
CP019375.1	89	243	160	13	1	91.954	3.10e-59
CP019375.1	89	243	160	13	1	91.954	3.10e-59
CP019375.1	89	243	160	13	1	91.954	3.10e-59
CP019375.1	89	243	160	13	1	91.954	3.10e-59
CP019375.1	89	63.9	36	1	0	97.297	2.59e-05
CP019375.1	89	63.9	36	1	0	97.297	2.59e-05
CP019375.1	89	63.9	36	1	0	97.297	2.59e-05
CP019375.1	89	63.9	36	1	0	97.297	2.59e-05
CP019375.1	89	63.9	36	1	0	97.297	2.59e-05
CP019375.1	89	63.9	36	1	0	97.297	2.59e-05
CP019375.1	89	63.9	36	1	0	97.297	2.59e-05
CP019375.1	89	63.9	36	1	0	97.297	2.59e-05
CP019375.1	89	63.9	36	1	0	97.297	2.59e-05
CP019375.1	89	63.9	36	1	0	97.297	2.59e-05
CP019375.1	89	63.9	36	1	0	97.297	2.59e-05
CP019375.1	89	63.9	36	1	0	97.297	2.59e-05
CP019375.1	89	63.9	36	1	0	97.297	2.59e-05
SDEE01001454.1	89	2497	1897	221	41	87.865	0.0
SDEE01001454.1	89	243	157	13	0	92.353	3.10e-59
SDEE01001454.1	89	67.6	42	3	0	93.333	2.00e-06
PJEW03000061.1	89	2495	1888	231	30	87.855	0.0
PJEW03000061.1	89	1133	1356	184	150	80.237	0.0
PJEW03000061.1	89	243	158	11	2	92.398	3.10e-59
PJEW03000061.1	89	63.9	36	1	0	97.297	2.59e-05
MARA01000083.1	91	2494	1885	235	26	87.838	0.0
MARA01000083.1	91	2494	1885	235	26	87.838	0.0
MARA01000083.1	91	2494	1885	235	26	87.838	0.0
MARA01000083.1	91	2494	1885	235	26	87.838	0.0
MARA01000083.1	91	1986	1658	194	78	85.907	0.0
MARA01000083.1	91	1964	1624	199	65	86.017	0.0
MARA01000083.1	91	248	199	20	10	86.900	6.67e-61
MARA01000083.1	91	248	199	20	10	86.900	6.67e-61
MARA01000083.1	91	248	199	20	10	86.900	6.67e-61
MARA01000083.1	91	248	199	20	10	86.900	6.67e-61
MARA01000083.1	91	248	198	22	8	86.842	6.67e-61
MARA01000083.1	91	63.9	34	0	0	100.000	2.59e-05
MARA01000083.1	91	63.9	34	0	0	100.000	2.59e-05
MARA01000083.1	91	63.9	34	0	0	100.000	2.59e-05
MARA01000083.1	91	63.9	34	0	0	100.000	2.59e-05
MARA01000083.1	91	63.9	34	0	0	100.000	2.59e-05
MARA01000070.1	91	2494	1885	235	26	87.838	0.0
MARA01000070.1	91	248	199	20	10	86.900	6.67e-61
MARA01000070.1	91	63.9	34	0	0	100.000	2.59e-05
MARA01000119.1	91	2494	1885	235	26	87.838	0.0
MARA01000119.1	91	248	199	20	10	86.900	6.67e-61
MARA01000119.1	91	63.9	34	0	0	100.000	2.59e-05
MARA01000106.1	91	2494	1885	235	26	87.838	0.0
MARA01000106.1	91	2174	1637	205	20	87.916	0.0
MARA01000106.1	91	248	199	20	10	86.900	6.67e-61
MARA01000106.1	91	248	199	20	10	86.900	6.67e-61
MARA01000106.1	91	63.9	34	0	0	100.000	2.59e-05
MARA01000106.1	91	63.9	34	0	0	100.000	2.59e-05
PJEW03000052.1	89	2494	1890	231	31	87.825	0.0
PJEW03000052.1	89	2477	1888	232	33	87.692	0.0
PJEW03000052.1	89	243	158	11	2	92.398	3.10e-59
PJEW03000052.1	89	243	158	11	2	92.398	3.10e-59
PJEW03000052.1	89	63.9	36	1	0	97.297	2.59e-05
PJEW03000052.1	89	63.9	36	1	0	97.297	2.59e-05
JAACJL010000054.1	89	2492	1894	221	41	87.848	0.0
JAACJL010000054.1	89	891	667	65	22	88.462	0.0
JAACJL010000054.1	89	244	165	14	2	91.160	8.63e-60
JAACJL010000054.1	89	65.8	41	3	0	93.182	7.21e-06
NDFF03000276.1	89	2486	1881	240	22	87.774	0.0
NDFF03000276.1	89	2486	1881	240	22	87.774	0.0
NDFF03000276.1	89	2486	1881	240	22	87.774	0.0
NDFF03000276.1	89	2486	1881	240	22	87.774	0.0
NDFF03000276.1	89	2447	1874	247	22	87.448	0.0
NDFF03000276.1	89	231	155	15	0	91.176	6.72e-56
NDFF03000276.1	89	231	155	15	0	91.176	6.72e-56
NDFF03000276.1	89	231	155	15	0	91.176	6.72e-56
NDFF03000276.1	89	231	155	15	0	91.176	6.72e-56
NDFF03000276.1	89	231	155	15	0	91.176	6.72e-56
NDFF03000276.1	89	63.9	36	1	0	97.297	2.59e-05
NDFF03000276.1	89	63.9	36	1	0	97.297	2.59e-05
NDFF03000276.1	89	63.9	36	1	0	97.297	2.59e-05
NDFF03000276.1	89	63.9	36	1	0	97.297	2.59e-05
NDFF03000276.1	89	63.9	36	1	0	97.297	2.59e-05
CALYLX010000161.1	90	2484	1889	227	36	87.779	0.0
CALYLX010000161.1	90	2483	1888	228	35	87.773	0.0
CALYLX010000161.1	90	2468	1889	225	41	87.657	0.0
CALYLX010000161.1	90	2457	1890	221	47	87.581	0.0
CALYLX010000161.1	90	2457	1887	226	42	87.564	0.0
CALYLX010000161.1	90	2457	1887	226	42	87.564	0.0
CALYLX010000161.1	90	2449	1886	225	44	87.517	0.0
CALYLX010000161.1	90	2431	1886	220	52	87.396	0.0
CALYLX010000161.1	90	257	186	16	6	89.423	1.11e-63
CALYLX010000161.1	90	257	186	16	6	89.423	1.11e-63
CALYLX010000161.1	90	257	186	16	6	89.423	1.11e-63
CALYLX010000161.1	90	257	186	16	6	89.423	1.11e-63
CALYLX010000161.1	90	257	186	16	6	89.423	1.11e-63
CALYLX010000161.1	90	257	186	16	6	89.423	1.11e-63
CALYLX010000161.1	90	257	186	16	6	89.423	1.11e-63
CALYLX010000161.1	90	255	186	14	8	89.423	3.99e-63
CALYLX010000161.1	90	65.8	41	3	0	93.182	7.21e-06
CALYLX010000161.1	90	65.8	41	3	0	93.182	7.21e-06
CALYLX010000161.1	90	65.8	41	3	0	93.182	7.21e-06
CALYLX010000161.1	90	65.8	41	3	0	93.182	7.21e-06
CALYLX010000161.1	90	65.8	41	3	0	93.182	7.21e-06
CALYLX010000161.1	90	65.8	41	3	0	93.182	7.21e-06
JABYQS010000793.1	89	2483	1883	238	25	87.745	0.0
JABYQS010000793.1	89	749	700	130	14	82.938	0.0
JABYQS010000793.1	89	248	161	12	1	92.529	6.67e-61
JABYQS010000793.1	89	248	161	12	1	92.529	6.67e-61
JABYQS010000793.1	89	63.9	34	0	0	100.000	2.59e-05
JABYQS010000793.1	89	63.9	34	0	0	100.000	2.59e-05
JACGCK010000351.1	89	2483	1897	219	46	87.743	0.0
JACGCK010000351.1	89	2483	1897	219	46	87.743	0.0
JACGCK010000351.1	89	2483	1897	219	46	87.743	0.0
JACGCK010000351.1	89	2483	1897	219	46	87.743	0.0
JACGCK010000351.1	89	811	622	65	21	87.853	0.0
JACGCK010000351.1	89	244	165	14	2	91.160	8.63e-60
JACGCK010000351.1	89	244	165	14	2	91.160	8.63e-60
JACGCK010000351.1	89	244	165	14	2	91.160	8.63e-60
JACGCK010000351.1	89	244	165	14	2	91.160	8.63e-60
JACGCK010000351.1	89	63.9	34	0	0	100.000	2.59e-05
JACGCK010000351.1	89	63.9	34	0	0	100.000	2.59e-05
JACGCK010000351.1	89	63.9	34	0	0	100.000	2.59e-05
JACGCK010000351.1	89	63.9	34	0	0	100.000	2.59e-05
KI925462.1	84	2483	1786	196	20	89.211	0.0
KI925462.1	84	255	163	10	2	93.143	3.99e-63
KI925462.1	84	67.6	42	3	0	93.333	2.00e-06
CALYLX010000166.1	90	2483	1894	220	44	87.766	0.0
CALYLX010000166.1	90	2483	1894	220	44	87.766	0.0
CALYLX010000166.1	90	2483	1894	221	43	87.766	0.0
CALYLX010000166.1	90	2483	1894	221	43	87.766	0.0
CALYLX010000166.1	90	2481	1893	220	44	87.761	0.0
CALYLX010000166.1	90	2477	1893	221	44	87.720	0.0
CALYLX010000166.1	90	2475	1893	220	45	87.720	0.0
CALYLX010000166.1	90	2471	1892	222	44	87.674	0.0
CALYLX010000166.1	90	2462	1891	219	48	87.627	0.0
CALYLX010000166.1	90	2451	1889	221	48	87.535	0.0
CALYLX010000166.1	90	2379	1876	219	60	87.053	0.0
CALYLX010000166.1	90	257	186	16	6	89.423	1.11e-63
CALYLX010000166.1	90	257	186	16	6	89.423	1.11e-63
CALYLX010000166.1	90	257	186	16	6	89.423	1.11e-63
CALYLX010000166.1	90	257	186	16	6	89.423	1.11e-63
CALYLX010000166.1	90	257	186	16	6	89.423	1.11e-63
CALYLX010000166.1	90	257	186	16	6	89.423	1.11e-63
CALYLX010000166.1	90	257	186	16	6	89.423	1.11e-63
CALYLX010000166.1	90	257	186	16	6	89.423	1.11e-63
CALYLX010000166.1	90	257	186	16	6	89.423	1.11e-63
CALYLX010000166.1	90	250	185	16	7	88.942	1.85e-61
CALYLX010000166.1	90	250	185	16	7	88.942	1.85e-61
CALYLX010000166.1	90	65.8	41	3	0	93.182	7.21e-06
CALYLX010000166.1	90	65.8	41	3	0	93.182	7.21e-06
CALYLX010000166.1	90	65.8	41	3	0	93.182	7.21e-06
CALYLX010000166.1	90	65.8	41	3	0	93.182	7.21e-06
CALYLX010000166.1	90	65.8	41	3	0	93.182	7.21e-06
CALYLX010000166.1	90	65.8	41	3	0	93.182	7.21e-06
CALYLX010000166.1	90	65.8	41	3	0	93.182	7.21e-06
CALYLX010000166.1	90	65.8	41	3	0	93.182	7.21e-06
CALYLX010000166.1	90	65.8	41	3	0	93.182	7.21e-06
CALYLX010000166.1	90	65.8	41	3	0	93.182	7.21e-06
CALYLX010000130.1	90	2483	1894	220	44	87.766	0.0
CALYLX010000130.1	90	2483	1894	221	43	87.766	0.0
CALYLX010000130.1	90	2483	1894	220	44	87.766	0.0
CALYLX010000130.1	90	2483	1894	221	43	87.766	0.0
CALYLX010000130.1	90	2483	1894	220	44	87.766	0.0
CALYLX010000130.1	90	2483	1894	220	44	87.766	0.0
CALYLX010000130.1	90	2481	1891	224	40	87.749	0.0
CALYLX010000130.1	90	2477	1893	221	44	87.720	0.0
CALYLX010000130.1	90	2475	1893	220	45	87.720	0.0
CALYLX010000130.1	90	2475	1893	220	45	87.720	0.0
CALYLX010000130.1	90	2475	1893	220	45	87.720	0.0
CALYLX010000130.1	90	2475	1893	220	45	87.720	0.0
CALYLX010000130.1	90	2471	1892	222	44	87.674	0.0
CALYLX010000130.1	90	2470	1892	221	45	87.674	0.0
CALYLX010000130.1	90	2470	1892	220	46	87.674	0.0
CALYLX010000130.1	90	2470	1892	221	45	87.674	0.0
CALYLX010000130.1	90	2470	1892	221	45	87.674	0.0
CALYLX010000130.1	90	2464	1891	222	45	87.627	0.0
CALYLX010000130.1	90	2464	1891	222	45	87.627	0.0
CALYLX010000130.1	90	2457	1890	221	47	87.581	0.0
CALYLX010000130.1	90	279	287	38	24	82.235	2.37e-70
CALYLX010000130.1	90	257	186	16	6	89.423	1.11e-63
CALYLX010000130.1	90	257	186	16	6	89.423	1.11e-63
CALYLX010000130.1	90	257	186	16	6	89.423	1.11e-63
CALYLX010000130.1	90	257	186	16	6	89.423	1.11e-63
CALYLX010000130.1	90	257	186	16	6	89.423	1.11e-63
CALYLX010000130.1	90	257	186	16	6	89.423	1.11e-63
CALYLX010000130.1	90	257	186	16	6	89.423	1.11e-63
CALYLX010000130.1	90	257	186	16	6	89.423	1.11e-63
CALYLX010000130.1	90	257	186	16	6	89.423	1.11e-63
CALYLX010000130.1	90	257	186	16	6	89.423	1.11e-63
CALYLX010000130.1	90	257	186	16	6	89.423	1.11e-63
CALYLX010000130.1	90	257	186	16	6	89.423	1.11e-63
CALYLX010000130.1	90	257	186	16	6	89.423	1.11e-63
CALYLX010000130.1	90	257	186	16	6	89.423	1.11e-63
CALYLX010000130.1	90	257	186	16	6	89.423	1.11e-63
CALYLX010000130.1	90	257	186	16	6	89.423	1.11e-63
CALYLX010000130.1	90	257	186	16	6	89.423	1.11e-63
CALYLX010000130.1	90	257	186	16	6	89.423	1.11e-63
CALYLX010000130.1	90	257	186	16	6	89.423	1.11e-63
CALYLX010000130.1	90	257	186	16	6	89.423	1.11e-63
CALYLX010000130.1	90	65.8	41	3	0	93.182	7.21e-06
CALYLX010000130.1	90	65.8	41	3	0	93.182	7.21e-06
CALYLX010000130.1	90	65.8	41	3	0	93.182	7.21e-06
CALYLX010000130.1	90	65.8	41	3	0	93.182	7.21e-06
CALYLX010000130.1	90	65.8	41	3	0	93.182	7.21e-06
CALYLX010000130.1	90	65.8	41	3	0	93.182	7.21e-06
CALYLX010000130.1	90	65.8	41	3	0	93.182	7.21e-06
CALYLX010000130.1	90	65.8	41	3	0	93.182	7.21e-06
CALYLX010000130.1	90	65.8	41	3	0	93.182	7.21e-06
CALYLX010000130.1	90	65.8	41	3	0	93.182	7.21e-06
CALYLX010000130.1	90	65.8	41	3	0	93.182	7.21e-06
CALYLX010000130.1	90	65.8	41	3	0	93.182	7.21e-06
CALYLX010000130.1	90	65.8	41	3	0	93.182	7.21e-06
CALYLX010000130.1	90	65.8	41	3	0	93.182	7.21e-06
CALYLX010000130.1	90	65.8	41	3	0	93.182	7.21e-06
CALYLX010000130.1	90	65.8	41	3	0	93.182	7.21e-06
CALYLX010000130.1	90	65.8	41	3	0	93.182	7.21e-06
CALYLX010000130.1	90	65.8	41	3	0	93.182	7.21e-06
CALYLX010000130.1	90	65.8	41	3	0	93.182	7.21e-06
CALYLX010000130.1	90	65.8	41	3	0	93.182	7.21e-06
CALYLX010000129.1	90	2483	1894	220	44	87.766	0.0
CALYLX010000129.1	90	2483	1894	220	44	87.766	0.0
CALYLX010000129.1	90	2483	1894	220	44	87.766	0.0
CALYLX010000129.1	90	2483	1894	220	44	87.766	0.0
CALYLX010000129.1	90	2475	1893	220	45	87.720	0.0
CALYLX010000129.1	90	2475	1893	220	45	87.720	0.0
CALYLX010000129.1	90	2470	1892	220	46	87.674	0.0
CALYLX010000129.1	90	2470	1892	221	45	87.674	0.0
CALYLX010000129.1	90	2462	1891	219	48	87.627	0.0
CALYLX010000129.1	90	2429	1885	221	51	87.390	0.0
CALYLX010000129.1	90	257	186	16	6	89.423	1.11e-63
CALYLX010000129.1	90	257	186	16	6	89.423	1.11e-63
CALYLX010000129.1	90	257	186	16	6	89.423	1.11e-63
CALYLX010000129.1	90	257	186	16	6	89.423	1.11e-63
CALYLX010000129.1	90	257	186	16	6	89.423	1.11e-63
CALYLX010000129.1	90	250	185	16	7	88.942	1.85e-61
CALYLX010000129.1	90	250	185	16	7	88.942	1.85e-61
CALYLX010000129.1	90	250	185	16	7	88.942	1.85e-61
CALYLX010000129.1	90	250	185	16	7	88.942	1.85e-61
CALYLX010000129.1	90	250	185	16	7	88.942	1.85e-61
CALYLX010000129.1	90	65.8	41	3	0	93.182	7.21e-06
CALYLX010000129.1	90	65.8	41	3	0	93.182	7.21e-06
CALYLX010000129.1	90	65.8	41	3	0	93.182	7.21e-06
CALYLX010000129.1	90	65.8	41	3	0	93.182	7.21e-06
CALYLX010000129.1	90	65.8	41	3	0	93.182	7.21e-06
CALYLX010000129.1	90	65.8	41	3	0	93.182	7.21e-06
CALYLX010000129.1	90	65.8	41	3	0	93.182	7.21e-06
CALYLX010000129.1	90	65.8	41	3	0	93.182	7.21e-06
CALYLX010000129.1	90	65.8	41	3	0	93.182	7.21e-06
CALYLX010000129.1	90	65.8	41	3	0	93.182	7.21e-06
NW_009258205.1	84	2483	1786	196	20	89.211	0.0
NW_009258205.1	84	255	163	10	2	93.143	3.99e-63
NW_009258205.1	84	67.6	42	3	0	93.333	2.00e-06
JAAVVI010000020.1	87	2481	1885	232	31	87.756	0.0
JAAVVI010000020.1	87	2481	1885	232	31	87.756	0.0
JAAVVI010000020.1	87	230	155	13	2	91.176	2.42e-55
JAAVVI010000020.1	87	230	155	13	2	91.176	2.42e-55
JACGCK010000684.1	81	2481	1897	218	47	87.743	0.0
JAAVVH010000097.1	87	2481	1885	232	31	87.756	0.0
JAAVVH010000097.1	87	230	155	13	2	91.176	2.42e-55
JAAVVG010000034.1	87	2481	1885	232	31	87.756	0.0
JAAVVG010000034.1	87	230	155	13	2	91.176	2.42e-55
JAKRRZ010004275.1	87	2481	1883	231	31	87.786	0.0
JAKRRZ010004275.1	87	230	155	13	2	91.176	2.42e-55
JAACJK010000131.1	89	2479	1895	204	58	87.854	0.0
JAACJK010000131.1	89	2311	1869	200	87	86.688	0.0
JAACJK010000131.1	89	512	431	52	20	85.686	2.14e-140
JAACJK010000131.1	89	244	165	15	1	91.160	8.63e-60
JAACJK010000131.1	89	244	165	15	1	91.160	8.63e-60
JAACJK010000131.1	89	67.6	42	3	0	93.333	2.00e-06
JAACJK010000131.1	89	67.6	42	3	0	93.333	2.00e-06
JAEDXJ010000012.1	89	2477	1895	222	44	87.691	0.0
JAEDXJ010000012.1	89	1107	765	68	12	90.533	0.0
JAEDXJ010000012.1	89	239	164	15	2	90.608	4.01e-58
JAEDXJ010000012.1	89	65.8	41	3	0	93.182	7.21e-06
JABYQN010000009.1	89	2475	1881	239	25	87.692	0.0
JABYQN010000009.1	89	2475	1881	239	25	87.692	0.0
JABYQN010000009.1	89	442	338	48	1	87.339	2.85e-119
JABYQN010000009.1	89	254	161	12	0	93.064	1.43e-62
JABYQN010000009.1	89	254	161	12	0	93.064	1.43e-62
JABYQN010000009.1	89	254	161	12	0	93.064	1.43e-62
JABYQN010000009.1	89	63.9	34	0	0	100.000	2.59e-05
JABYQN010000009.1	89	63.9	34	0	0	100.000	2.59e-05
JABYQN010000009.1	89	63.9	34	0	0	100.000	2.59e-05
JACFYU010000049.1	89	2471	1894	224	43	87.645	0.0
JACFYU010000049.1	89	2471	1894	224	43	87.645	0.0
JACFYU010000049.1	89	2471	1894	224	43	87.645	0.0
JACFYU010000049.1	89	1607	1234	147	28	87.580	0.0
JACFYU010000049.1	89	1561	1770	256	165	80.785	0.0
JACFYU010000049.1	89	263	162	10	0	94.186	2.38e-65
JACFYU010000049.1	89	263	162	10	0	94.186	2.38e-65
JACFYU010000049.1	89	263	162	10	0	94.186	2.38e-65
JACFYU010000049.1	89	263	162	10	0	94.186	2.38e-65
JACFYU010000049.1	89	63.9	34	0	0	100.000	2.59e-05
JACFYU010000049.1	89	63.9	34	0	0	100.000	2.59e-05
JACFYU010000049.1	89	63.9	34	0	0	100.000	2.59e-05
JACFYU010000049.1	89	63.9	34	0	0	100.000	2.59e-05
JAACJK010000194.1	89	2468	1893	206	58	87.761	0.0
JAACJK010000194.1	89	239	164	15	2	90.608	4.01e-58
JAACJK010000194.1	89	67.6	42	3	0	93.333	2.00e-06
JAACJL010000010.1	89	2468	1894	219	48	87.645	0.0
JAACJL010000010.1	89	244	165	14	2	91.160	8.63e-60
JAACJL010000010.1	89	65.8	41	3	0	93.182	7.21e-06
JAHBOF010000281.1	89	2466	1897	217	51	87.621	0.0
JAHBOF010000281.1	89	2466	1897	217	51	87.621	0.0
JAHBOF010000281.1	89	2466	1897	217	51	87.621	0.0
JAHBOF010000281.1	89	2466	1897	217	51	87.621	0.0
JAHBOF010000281.1	89	2466	1897	217	51	87.621	0.0
JAHBOF010000281.1	89	2466	1897	217	51	87.621	0.0
JAHBOF010000281.1	89	2466	1897	217	51	87.621	0.0
JAHBOF010000281.1	89	248	158	12	0	92.941	6.67e-61
JAHBOF010000281.1	89	248	158	12	0	92.941	6.67e-61
JAHBOF010000281.1	89	248	158	12	0	92.941	6.67e-61
JAHBOF010000281.1	89	248	158	12	0	92.941	6.67e-61
JAHBOF010000281.1	89	248	158	12	0	92.941	6.67e-61
JAHBOF010000281.1	89	248	158	12	0	92.941	6.67e-61
JAHBOF010000281.1	89	248	158	12	0	92.941	6.67e-61
JAHBOF010000281.1	89	65.8	41	3	0	93.182	7.21e-06
JAHBOF010000281.1	89	65.8	41	3	0	93.182	7.21e-06
JAHBOF010000281.1	89	65.8	41	3	0	93.182	7.21e-06
JAHBOF010000281.1	89	65.8	41	3	0	93.182	7.21e-06
JAHBOF010000281.1	89	65.8	41	3	0	93.182	7.21e-06
JAHBOF010000281.1	89	65.8	41	3	0	93.182	7.21e-06
JAHBOF010000281.1	89	65.8	41	3	0	93.182	7.21e-06
QEYC01000014.1	89	2464	1893	223	45	87.598	0.0
QEYC01000014.1	89	1799	1813	228	153	82.634	0.0
QEYC01000014.1	89	248	167	14	2	91.257	6.67e-61
QEYC01000014.1	89	63.9	40	3	0	93.023	2.59e-05
BHFW01000006.1	89	2459	1891	225	44	87.546	0.0
BHFW01000006.1	89	2449	1891	225	46	87.465	0.0
BHFW01000006.1	89	2303	1868	224	69	86.441	0.0
BHFW01000006.1	89	263	164	11	0	93.714	2.38e-65
BHFW01000006.1	89	261	164	10	1	93.714	8.57e-65
BHFW01000006.1	89	257	164	10	2	93.182	1.11e-63
BHFW01000006.1	89	213	203	25	15	83.539	2.43e-50
BHFW01000006.1	89	63.9	40	3	0	93.023	2.59e-05
BHFW01000006.1	89	58.4	40	3	1	90.909	0.001
JAJIRX010000195.1	89	2455	1886	236	34	87.477	0.0
JAJIRX010000195.1	89	2447	1885	235	36	87.430	0.0
JAJIRX010000195.1	89	2444	1883	235	36	87.419	0.0
JAJIRX010000195.1	89	2444	1885	237	35	87.390	0.0
JAJIRX010000195.1	89	2442	1884	236	36	87.384	0.0
JAJIRX010000195.1	89	244	165	14	2	91.160	8.63e-60
JAJIRX010000195.1	89	244	165	14	2	91.160	8.63e-60
JAJIRX010000195.1	89	244	165	14	2	91.160	8.63e-60
JAJIRX010000195.1	89	244	165	14	2	91.160	8.63e-60
JAJIRX010000195.1	89	244	165	14	2	91.160	8.63e-60
JAJIRX010000195.1	89	207	156	18	3	88.136	1.13e-48
JAJIRX010000195.1	89	65.8	41	3	0	93.182	7.21e-06
JAJIRX010000195.1	89	65.8	41	3	0	93.182	7.21e-06
JAJIRX010000195.1	89	65.8	41	3	0	93.182	7.21e-06
JAJIRX010000195.1	89	65.8	41	3	0	93.182	7.21e-06
JAJIRX010000195.1	89	65.8	41	3	0	93.182	7.21e-06
JAJIRX010000195.1	89	65.8	41	3	0	93.182	7.21e-06
JAECYW010000042.1	89	2455	1888	232	38	87.488	0.0
JAECYW010000042.1	89	2455	1888	232	38	87.488	0.0
JAECYW010000042.1	89	2455	1888	232	38	87.488	0.0
JAECYW010000042.1	89	2449	1887	233	38	87.442	0.0
JAECYW010000042.1	89	2449	1887	233	38	87.442	0.0
JAECYW010000042.1	89	2063	1834	237	97	84.594	0.0
JAECYW010000042.1	89	244	165	14	2	91.160	8.63e-60
JAECYW010000042.1	89	244	165	14	2	91.160	8.63e-60
JAECYW010000042.1	89	244	165	14	2	91.160	8.63e-60
JAECYW010000042.1	89	244	165	14	2	91.160	8.63e-60
JAECYW010000042.1	89	244	165	14	2	91.160	8.63e-60
JAECYW010000042.1	89	237	164	14	3	90.608	1.44e-57
JAECYW010000042.1	89	63.9	40	3	0	93.023	2.59e-05
JAECYW010000042.1	89	63.9	40	3	0	93.023	2.59e-05
JAECYW010000042.1	89	63.9	40	3	0	93.023	2.59e-05
JAECYW010000042.1	89	63.9	40	3	0	93.023	2.59e-05
JAECYW010000042.1	89	63.9	40	3	0	93.023	2.59e-05
JAECYW010000042.1	89	63.9	40	3	0	93.023	2.59e-05
JAECYW010000026.1	89	2455	1888	232	38	87.488	0.0
JAECYW010000026.1	89	2455	1888	232	38	87.488	0.0
JAECYW010000026.1	89	1195	873	84	23	89.082	0.0
JAECYW010000026.1	89	244	165	14	2	91.160	8.63e-60
JAECYW010000026.1	89	244	165	14	2	91.160	8.63e-60
JAECYW010000026.1	89	244	165	14	2	91.160	8.63e-60
JAECYW010000026.1	89	63.9	40	3	0	93.023	2.59e-05
JAECYW010000026.1	89	63.9	40	3	0	93.023	2.59e-05
JAECYW010000026.1	89	63.9	40	3	0	93.023	2.59e-05
JAEKIV010001022.1	89	2453	1890	227	43	87.500	0.0
JAEKIV010001022.1	89	246	166	14	2	91.209	2.40e-60
JAEKIV010001022.1	89	65.8	41	3	0	93.182	7.21e-06
JAACJK010000157.1	89	2451	1891	207	60	87.627	0.0
JAACJK010000157.1	89	2130	1844	188	126	85.449	0.0
JAACJK010000157.1	89	237	163	15	2	90.556	1.44e-57
JAACJK010000157.1	89	231	163	14	4	90.055	6.72e-56
JAACJK010000157.1	89	67.6	42	3	0	93.333	2.00e-06
JAACJK010000157.1	89	63.9	34	0	0	100.000	2.59e-05
SAXG01000056.1	89	2451	1891	223	47	87.506	0.0
SAXG01000056.1	89	230	149	10	2	92.547	2.42e-55
SAXG01000056.1	89	63.9	40	3	0	93.023	2.59e-05
JAECYW010000033.1	89	2449	1887	233	38	87.442	0.0
JAECYW010000033.1	89	2449	1887	233	38	87.442	0.0
JAECYW010000033.1	89	244	165	14	2	91.160	8.63e-60
JAECYW010000033.1	89	244	165	14	2	91.160	8.63e-60
JAECYW010000033.1	89	130	160	25	16	79.602	2.52e-25
JAECYW010000033.1	89	63.9	34	0	0	100.000	2.59e-05
JAECYW010000033.1	89	63.9	34	0	0	100.000	2.59e-05
FTPT01000062.1	89	2449	1892	223	48	87.471	0.0
FTPT01000062.1	89	243	157	13	0	92.353	3.10e-59
FTPT01000062.1	89	65.8	41	3	0	93.182	7.21e-06
BHFW01000088.1	89	2449	1891	225	46	87.465	0.0
BHFW01000088.1	89	2420	1886	223	52	87.274	0.0
BHFW01000088.1	89	2377	1879	231	52	86.910	0.0
BHFW01000088.1	89	263	164	11	0	93.714	2.38e-65
BHFW01000088.1	89	263	164	11	0	93.714	2.38e-65
BHFW01000088.1	89	263	164	11	0	93.714	2.38e-65
BHFW01000088.1	89	63.9	40	3	0	93.023	2.59e-05
BHFW01000088.1	89	63.9	40	3	0	93.023	2.59e-05
BHFW01000088.1	89	63.9	40	3	0	93.023	2.59e-05
BHFW01000058.1	89	2449	1891	225	46	87.465	0.0
BHFW01000058.1	89	2422	1889	225	51	87.252	0.0
BHFW01000058.1	89	2409	1886	226	52	87.153	0.0
BHFW01000058.1	89	540	392	46	3	88.889	9.83e-149
BHFW01000058.1	89	263	164	11	0	93.714	2.38e-65
BHFW01000058.1	89	263	164	11	0	93.714	2.38e-65
BHFW01000058.1	89	261	164	10	1	93.714	8.57e-65
BHFW01000058.1	89	254	164	11	2	92.655	1.43e-62
BHFW01000058.1	89	63.9	40	3	0	93.023	2.59e-05
BHFW01000058.1	89	63.9	40	3	0	93.023	2.59e-05
BHFW01000058.1	89	63.9	40	3	0	93.023	2.59e-05
BHFW01000058.1	89	63.9	40	3	0	93.023	2.59e-05
BHFW01000053.1	89	2449	1890	227	44	87.460	0.0
BHFW01000053.1	89	263	164	11	0	93.714	2.38e-65
BHFW01000053.1	89	63.9	40	3	0	93.023	2.59e-05
BHFW01000053.1	89	63.9	40	3	0	93.023	2.59e-05
BHFW01000033.1	89	2449	1891	225	46	87.465	0.0
BHFW01000033.1	89	2385	1885	222	60	86.987	0.0
BHFW01000033.1	89	1742	1322	153	29	87.899	0.0
BHFW01000033.1	89	263	164	11	0	93.714	2.38e-65
BHFW01000033.1	89	263	164	11	0	93.714	2.38e-65
BHFW01000033.1	89	63.9	40	3	0	93.023	2.59e-05
BHFW01000033.1	89	63.9	40	3	0	93.023	2.59e-05
BHFW01000020.1	89	2449	1890	227	44	87.460	0.0
BHFW01000020.1	89	2449	1890	227	44	87.460	0.0
BHFW01000020.1	89	2449	1891	225	46	87.465	0.0
BHFW01000020.1	89	2449	1890	227	44	87.460	0.0
BHFW01000020.1	89	2449	1891	225	46	87.465	0.0
BHFW01000020.1	89	2449	1891	225	46	87.465	0.0
BHFW01000020.1	89	2403	1887	228	52	87.079	0.0
BHFW01000020.1	89	263	164	11	0	93.714	2.38e-65
BHFW01000020.1	89	263	164	11	0	93.714	2.38e-65
BHFW01000020.1	89	263	164	11	0	93.714	2.38e-65
BHFW01000020.1	89	263	164	11	0	93.714	2.38e-65
BHFW01000020.1	89	263	164	11	0	93.714	2.38e-65
BHFW01000020.1	89	263	164	11	0	93.714	2.38e-65
BHFW01000020.1	89	263	164	11	0	93.714	2.38e-65
BHFW01000020.1	89	63.9	40	3	0	93.023	2.59e-05
BHFW01000020.1	89	63.9	40	3	0	93.023	2.59e-05
BHFW01000020.1	89	63.9	40	3	0	93.023	2.59e-05
BHFW01000020.1	89	63.9	40	3	0	93.023	2.59e-05
BHFW01000020.1	89	63.9	40	3	0	93.023	2.59e-05
BHFW01000020.1	89	63.9	40	3	0	93.023	2.59e-05
BHFW01000020.1	89	63.9	40	3	0	93.023	2.59e-05
BHFW01000035.1	89	2447	1890	225	46	87.460	0.0
BHFW01000035.1	89	2444	1890	226	46	87.419	0.0
BHFW01000035.1	89	2438	1890	226	47	87.379	0.0
BHFW01000035.1	89	263	165	10	1	93.750	2.38e-65
BHFW01000035.1	89	263	164	11	0	93.714	2.38e-65
BHFW01000035.1	89	263	164	11	0	93.714	2.38e-65
BHFW01000035.1	89	263	164	11	0	93.714	2.38e-65
BHFW01000035.1	89	135	78	1	1	97.500	5.42e-27
BHFW01000035.1	89	63.9	40	3	0	93.023	2.59e-05
BHFW01000035.1	89	63.9	40	3	0	93.023	2.59e-05
BHFW01000035.1	89	63.9	40	3	0	93.023	2.59e-05
BHFW01000035.1	89	63.9	40	3	0	93.023	2.59e-05
JAACJP010000145.1	89	2446	1889	231	41	87.413	0.0
JAACJP010000145.1	89	250	159	12	0	92.982	1.85e-61
JAACJP010000145.1	89	65.8	41	3	0	93.182	7.21e-06
JAACJP010000122.1	89	2446	1889	231	41	87.413	0.0
JAACJP010000122.1	89	250	159	12	0	92.982	1.85e-61
JAACJP010000122.1	89	65.8	41	3	0	93.182	7.21e-06
JAACJP010000120.1	89	2446	1889	231	41	87.413	0.0
JAACJP010000120.1	89	1157	822	74	19	89.836	0.0
JAACJP010000120.1	89	250	159	12	0	92.982	1.85e-61
JAACJP010000120.1	89	65.8	41	3	0	93.182	7.21e-06
JAACJP010000118.1	89	2446	1889	231	41	87.413	0.0
JAACJP010000118.1	89	1770	1291	135	25	88.973	0.0
JAACJP010000118.1	89	250	159	12	0	92.982	1.85e-61
JAACJP010000118.1	89	65.8	41	3	0	93.182	7.21e-06
JAACJP010000109.1	89	2446	1889	231	41	87.413	0.0
JAACJP010000109.1	89	2446	1889	231	41	87.413	0.0
JAACJP010000109.1	89	250	159	12	0	92.982	1.85e-61
JAACJP010000109.1	89	250	159	12	0	92.982	1.85e-61
JAACJP010000109.1	89	65.8	41	3	0	93.182	7.21e-06
JAACJP010000109.1	89	65.8	41	3	0	93.182	7.21e-06
JAACJP010000112.1	89	2446	1889	231	41	87.413	0.0
JAACJP010000112.1	89	1504	1076	97	27	89.667	0.0
JAACJP010000112.1	89	250	159	12	0	92.982	1.85e-61
JAACJP010000112.1	89	65.8	41	3	0	93.182	7.21e-06
JAACJP010000103.1	89	2446	1889	231	41	87.413	0.0
JAACJP010000103.1	89	2385	1876	226	53	87.053	0.0
JAACJP010000103.1	89	250	159	12	0	92.982	1.85e-61
JAACJP010000103.1	89	250	159	12	0	92.982	1.85e-61
JAACJP010000103.1	89	65.8	41	3	0	93.182	7.21e-06
JAACJP010000103.1	89	65.8	41	3	0	93.182	7.21e-06
JAACJP010000101.1	89	2446	1889	231	41	87.413	0.0
JAACJP010000101.1	89	2446	1889	231	41	87.413	0.0
JAACJP010000101.1	89	250	159	12	0	92.982	1.85e-61
JAACJP010000101.1	89	250	159	12	0	92.982	1.85e-61
JAACJP010000101.1	89	65.8	41	3	0	93.182	7.21e-06
JAACJP010000101.1	89	65.8	41	3	0	93.182	7.21e-06
JAACJP010000088.1	89	2446	1889	231	41	87.413	0.0
JAACJP010000088.1	89	2446	1889	231	41	87.413	0.0
JAACJP010000088.1	89	2446	1889	231	41	87.413	0.0
JAACJP010000088.1	89	2446	1889	231	41	87.413	0.0
JAACJP010000088.1	89	250	159	12	0	92.982	1.85e-61
JAACJP010000088.1	89	250	159	12	0	92.982	1.85e-61
JAACJP010000088.1	89	250	159	12	0	92.982	1.85e-61
JAACJP010000088.1	89	250	159	12	0	92.982	1.85e-61
JAACJP010000088.1	89	65.8	41	3	0	93.182	7.21e-06
JAACJP010000088.1	89	65.8	41	3	0	93.182	7.21e-06
JAACJP010000088.1	89	65.8	41	3	0	93.182	7.21e-06
JAACJP010000088.1	89	65.8	41	3	0	93.182	7.21e-06
JAACJP010000039.1	89	2446	1889	231	41	87.413	0.0
JAACJP010000039.1	89	2446	1889	231	41	87.413	0.0
JAACJP010000039.1	89	2440	1888	232	41	87.367	0.0
JAACJP010000039.1	89	250	159	12	0	92.982	1.85e-61
JAACJP010000039.1	89	250	159	12	0	92.982	1.85e-61
JAACJP010000039.1	89	250	159	12	0	92.982	1.85e-61
JAACJP010000039.1	89	65.8	41	3	0	93.182	7.21e-06
JAACJP010000039.1	89	65.8	41	3	0	93.182	7.21e-06
JAACJP010000039.1	89	65.8	41	3	0	93.182	7.21e-06
BHFW01000070.1	89	2438	1888	225	47	87.407	0.0
BHFW01000070.1	89	2401	1883	224	54	87.136	0.0
BHFW01000070.1	89	2394	1881	221	57	87.124	0.0
BHFW01000070.1	89	263	164	11	0	93.714	2.38e-65
BHFW01000070.1	89	261	164	10	1	93.714	8.57e-65
BHFW01000070.1	89	254	161	7	4	93.605	1.43e-62
BHFW01000070.1	89	63.9	40	3	0	93.023	2.59e-05
BHFW01000070.1	89	63.9	40	3	0	93.023	2.59e-05
BHFW01000070.1	89	63.9	40	3	0	93.023	2.59e-05
BEDZ01000084.1	59	2435	1487	72	10	94.774	0.0
JAACJL010000047.1	79	2435	1855	221	38	87.748	0.0
CM045718.1	89	2435	1878	250	24	87.268	0.0
CM045718.1	89	2429	1878	250	25	87.227	0.0
[truncated: 1,101 more rows]
