# Supplementary material for: Using nanopore sequencing to identify fungi from clinical samples with high phylogenetic resolution
Source: Sci Rep. 2023 Jun 16;13:9785. doi: 10.1038/s41598-023-37016-0 (PMC10275880; doi:10.1038/s41598-023-37016-0)
Supplement: Supplementary file 1 — Supplementary Information. [file 41598_2023_37016_MOESM1_ESM.zip › Supplementary_Information/Supplementary_Data/Data_S5_Mock_blast/results/Mock_RGN1_10_fmt6.txt]

CR380958.2	100	870	473	1	0	99.789	0.0
NC_006035.2	100	870	473	1	0	99.789	0.0
JAHUZD010000048.1	100	865	472	2	0	99.578	0.0
NW_026055390.1	100	865	472	2	0	99.578	0.0
JANLBP010000028.1	100	857	471	1	2	99.367	0.0
PPMS02000047.1	34	102	100	20	2	81.967	9.30e-18
PPMS02000047.1	34	80.5	43	0	0	100.000	4.36e-11
JAEVGP010000015.1	32	100	93	12	6	83.784	3.35e-17
JAEVGP010000015.1	32	100	93	12	6	83.784	3.35e-17
JAEVGP010000015.1	32	100	93	12	6	83.784	3.35e-17
JAEVGP010000015.1	32	80.5	43	0	0	100.000	4.36e-11
JAEVGP010000015.1	32	80.5	43	0	0	100.000	4.36e-11
JAEVGP010000015.1	32	80.5	43	0	0	100.000	4.36e-11
JAEVGP010000005.1	32	100	91	11	6	84.259	3.35e-17
JAEVGP010000005.1	32	80.5	43	0	0	100.000	4.36e-11
VZWP01000066.1	10	91.6	49	0	0	100.000	2.01e-14
BLYF01000219.1	10	91.6	49	0	0	100.000	2.01e-14
VZVN01000183.1	10	91.6	49	0	0	100.000	2.01e-14
FYBL01000016.1	11	91.6	49	0	0	100.000	2.01e-14
FYBL01000016.1	11	80.5	49	3	0	94.231	4.36e-11
JAAIFI010001039.1	10	91.6	49	0	0	100.000	2.01e-14
HE580273.2	10	91.6	49	0	0	100.000	2.01e-14
PPOH01000352.1	12	91.6	54	0	2	96.429	2.01e-14
PPOH01000153.1	12	91.6	54	0	2	96.429	2.01e-14
PPOH01000013.1	12	91.6	54	0	2	96.429	2.01e-14
LFGC01001445.1	10	91.6	49	0	0	100.000	2.01e-14
CP080215.1	10	91.6	49	0	0	100.000	2.01e-14
CP080215.1	10	91.6	49	0	0	100.000	2.01e-14
CP080215.1	10	91.6	49	0	0	100.000	2.01e-14
CP080215.1	10	91.6	49	0	0	100.000	2.01e-14
CP080215.1	10	91.6	49	0	0	100.000	2.01e-14
CP080215.1	10	91.6	49	0	0	100.000	2.01e-14
CP080215.1	10	91.6	49	0	0	100.000	2.01e-14
CP080215.1	10	91.6	49	0	0	100.000	2.01e-14
CP080215.1	10	91.6	49	0	0	100.000	2.01e-14
CP080215.1	10	91.6	49	0	0	100.000	2.01e-14
CP080215.1	10	91.6	49	0	0	100.000	2.01e-14
CP080215.1	10	91.6	49	0	0	100.000	2.01e-14
CP080215.1	10	91.6	49	0	0	100.000	2.01e-14
VZWC01000182.1	10	91.6	49	0	0	100.000	2.01e-14
PPNJ01000122.1	10	91.6	49	0	0	100.000	2.01e-14
VZVB01000255.1	10	91.6	49	0	0	100.000	2.01e-14
AABZ01000315.1	10	91.6	49	0	0	100.000	2.01e-14
CP049009.1	10	91.6	49	0	0	100.000	2.01e-14
CP048993.1	10	91.6	49	0	0	100.000	2.01e-14
CP048993.1	10	91.6	49	0	0	100.000	2.01e-14
CP048993.1	10	91.6	49	0	0	100.000	2.01e-14
CP048993.1	10	91.6	49	0	0	100.000	2.01e-14
CP048993.1	10	91.6	49	0	0	100.000	2.01e-14
CP048993.1	10	91.6	49	0	0	100.000	2.01e-14
CP048993.1	10	91.6	49	0	0	100.000	2.01e-14
CP048993.1	10	91.6	49	0	0	100.000	2.01e-14
CP048993.1	10	84.2	48	0	1	97.959	3.37e-12
CP048993.1	10	65.8	37	1	0	97.368	1.22e-06
JANLBP010000035.1	10	91.6	49	0	0	100.000	2.01e-14
JANLBP010000030.1	10	91.6	49	0	0	100.000	2.01e-14
VZWS01000247.1	10	91.6	49	0	0	100.000	2.01e-14
CM003566.1	10	91.6	49	0	0	100.000	2.01e-14
CM003566.1	10	91.6	49	0	0	100.000	2.01e-14
CM003566.1	10	91.6	49	0	0	100.000	2.01e-14
CM003566.1	10	91.6	49	0	0	100.000	2.01e-14
CM003566.1	10	91.6	49	0	0	100.000	2.01e-14
MVPU01000083.1	10	91.6	49	0	0	100.000	2.01e-14
MVPU01000017.1	10	91.6	49	0	0	100.000	2.01e-14
WNYF01000558.1	10	91.6	49	0	0	100.000	2.01e-14
VZXH01000447.1	10	91.6	49	0	0	100.000	2.01e-14
VZXH01000410.1	10	91.6	49	0	0	100.000	2.01e-14
VZXH01000307.1	10	91.6	49	0	0	100.000	2.01e-14
LT986474.1	10	91.6	49	0	0	100.000	2.01e-14
HE576754.1	10	91.6	49	0	0	100.000	2.01e-14
HE576754.1	10	91.6	49	0	0	100.000	2.01e-14
PPOF01000328.1	10	91.6	49	0	0	100.000	2.01e-14
CM034489.1	10	91.6	49	0	0	100.000	2.01e-14
CM034489.1	10	91.6	49	0	0	100.000	2.01e-14
CM034489.1	10	91.6	49	0	0	100.000	2.01e-14
CM034489.1	10	91.6	49	0	0	100.000	2.01e-14
CM034489.1	10	91.6	49	0	0	100.000	2.01e-14
CM034489.1	10	91.6	49	0	0	100.000	2.01e-14
CM034489.1	10	91.6	49	0	0	100.000	2.01e-14
CM034489.1	10	91.6	49	0	0	100.000	2.01e-14
CM034489.1	10	91.6	49	0	0	100.000	2.01e-14
BK006945.2	10	91.6	49	0	0	100.000	2.01e-14
BK006945.2	10	91.6	49	0	0	100.000	2.01e-14
JPSZ01000054.1	10	91.6	49	0	0	100.000	2.01e-14
QQZM01000164.1	10	91.6	49	0	0	100.000	2.01e-14
CP030973.1	10	91.6	49	0	0	100.000	2.01e-14
KV907804.1	10	91.6	49	0	0	100.000	2.01e-14
NC_001144.5	10	91.6	49	0	0	100.000	2.01e-14
NC_001144.5	10	91.6	49	0	0	100.000	2.01e-14
NC_016493.1	10	91.6	49	0	0	100.000	2.01e-14
NC_016493.1	10	91.6	49	0	0	100.000	2.01e-14
NC_016485.2	10	91.6	49	0	0	100.000	2.01e-14
LT598461.1	10	86.1	46	0	0	100.000	9.37e-13
LT598461.1	10	86.1	46	0	0	100.000	9.37e-13
OW971867.1	10	86.1	48	1	0	97.959	9.37e-13
LT598491.1	9	84.2	45	0	0	100.000	3.37e-12
LT598491.1	9	84.2	45	0	0	100.000	3.37e-12
CAPT01000119.1	31	84.2	90	11	9	81.818	3.37e-12
CAPT01000119.1	31	80.5	43	0	0	100.000	4.36e-11
FXLY01000006.1	9	84.2	45	0	0	100.000	3.37e-12
FXLY01000006.1	9	84.2	45	0	0	100.000	3.37e-12
NJIJ01000026.1	11	82.4	48	2	0	96.000	1.21e-11
NJIJ01000032.1	11	82.4	48	2	0	96.000	1.21e-11
NJIJ01000033.1	11	82.4	48	2	0	96.000	1.21e-11
NJIJ01000034.1	11	82.4	48	2	0	96.000	1.21e-11
NJIJ01000036.1	11	82.4	48	2	0	96.000	1.21e-11
NJIJ01000040.1	11	82.4	48	2	0	96.000	1.21e-11
NJIJ01000041.1	11	82.4	48	2	0	96.000	1.21e-11
NJIJ01000044.1	11	82.4	48	2	0	96.000	1.21e-11
NJIJ01000045.1	11	82.4	48	2	0	96.000	1.21e-11
NJIJ01000049.1	11	82.4	48	2	0	96.000	1.21e-11
NJIJ01000049.1	11	76.8	43	1	0	97.727	5.64e-10
NJIJ01000052.1	11	82.4	48	2	0	96.000	1.21e-11
NJIJ01000053.1	11	82.4	48	2	0	96.000	1.21e-11
NJIJ01000054.1	11	82.4	48	2	0	96.000	1.21e-11
NJIJ01000054.1	11	82.4	48	2	0	96.000	1.21e-11
NJIJ01000055.1	11	82.4	48	2	0	96.000	1.21e-11
NJIJ01000055.1	11	82.4	48	2	0	96.000	1.21e-11
NJIJ01000059.1	11	82.4	48	2	0	96.000	1.21e-11
NJIJ01000059.1	11	82.4	48	2	0	96.000	1.21e-11
NJIJ01000060.1	11	82.4	48	2	0	96.000	1.21e-11
NJIJ01000061.1	11	82.4	48	2	0	96.000	1.21e-11
NJIJ01000062.1	11	82.4	48	2	0	96.000	1.21e-11
NJIJ01000062.1	11	82.4	48	2	0	96.000	1.21e-11
NJIJ01000063.1	11	82.4	48	2	0	96.000	1.21e-11
NJIJ01000063.1	11	82.4	48	2	0	96.000	1.21e-11
NJIJ01000064.1	11	82.4	48	2	0	96.000	1.21e-11
NJIJ01000064.1	11	82.4	48	2	0	96.000	1.21e-11
NJIJ01000066.1	11	82.4	48	2	0	96.000	1.21e-11
NJIJ01000066.1	11	82.4	48	2	0	96.000	1.21e-11
NJIJ01000069.1	11	82.4	48	2	0	96.000	1.21e-11
NJIJ01000071.1	11	82.4	48	2	0	96.000	1.21e-11
NJIJ01000071.1	11	82.4	48	2	0	96.000	1.21e-11
NJIJ01000071.1	11	82.4	48	2	0	96.000	1.21e-11
NJIJ01000073.1	11	82.4	48	2	0	96.000	1.21e-11
NJIJ01000073.1	11	82.4	48	2	0	96.000	1.21e-11
NJIJ01000073.1	11	75.0	47	2	1	94.000	2.03e-09
NJIJ01000074.1	11	82.4	48	2	0	96.000	1.21e-11
NJIJ01000074.1	11	82.4	48	2	0	96.000	1.21e-11
NJIJ01000075.1	11	82.4	48	2	0	96.000	1.21e-11
NJIJ01000075.1	11	82.4	48	2	0	96.000	1.21e-11
NJIJ01000075.1	11	82.4	48	2	0	96.000	1.21e-11
NJIJ01000075.1	11	82.4	48	2	0	96.000	1.21e-11
NJIJ01000085.1	11	82.4	48	2	0	96.000	1.21e-11
JAIWYV020000017.1	9	82.4	44	0	0	100.000	1.21e-11
JAIWYV020000017.1	9	82.4	44	0	0	100.000	1.21e-11
JAIWYV020000005.1	9	82.4	44	0	0	100.000	1.21e-11
JABBWF010001042.1	9	82.4	44	0	0	100.000	1.21e-11
JABBWE010000158.1	9	82.4	44	0	0	100.000	1.21e-11
JABBWE010000113.1	9	82.4	44	0	0	100.000	1.21e-11
JABBWM010000807.1	9	82.4	44	0	0	100.000	1.21e-11
JABBWM010000803.1	9	82.4	44	0	0	100.000	1.21e-11
JABBWM010000802.1	9	82.4	44	0	0	100.000	1.21e-11
JABBWM010000798.1	9	82.4	44	0	0	100.000	1.21e-11
JABBWM010000797.1	9	82.4	44	0	0	100.000	1.21e-11
JABBWM010000796.1	9	82.4	44	0	0	100.000	1.21e-11
JABBWM010000795.1	9	82.4	44	0	0	100.000	1.21e-11
JABBWM010000793.1	9	82.4	44	0	0	100.000	1.21e-11
JABBWM010000780.1	9	82.4	44	0	0	100.000	1.21e-11
JABBWM010000773.1	9	82.4	44	0	0	100.000	1.21e-11
JABBWM010000765.1	9	82.4	44	0	0	100.000	1.21e-11
JABBWM010000756.1	9	82.4	44	0	0	100.000	1.21e-11
JABBWM010000739.1	9	82.4	44	0	0	100.000	1.21e-11
JABBWM010000722.1	9	82.4	44	0	0	100.000	1.21e-11
JABBWM010000721.1	9	82.4	44	0	0	100.000	1.21e-11
JABBWM010000720.1	9	82.4	44	0	0	100.000	1.21e-11
JABBWM010000689.1	9	82.4	44	0	0	100.000	1.21e-11
JABBWM010000664.1	9	82.4	44	0	0	100.000	1.21e-11
JABBWM010000465.1	9	82.4	44	0	0	100.000	1.21e-11
JABBWM010000425.1	9	82.4	44	0	0	100.000	1.21e-11
JABBWM010000425.1	9	82.4	44	0	0	100.000	1.21e-11
JABBWM010000226.1	9	82.4	44	0	0	100.000	1.21e-11
JABBWM010000226.1	9	82.4	44	0	0	100.000	1.21e-11
PPOI01000098.1	11	82.4	48	2	0	96.000	1.21e-11
JAEBUQ010000033.1	9	82.4	44	0	0	100.000	1.21e-11
JAEBUQ010000033.1	9	82.4	44	0	0	100.000	1.21e-11
JAEBUQ010000033.1	9	82.4	44	0	0	100.000	1.21e-11
JAEBUQ010000030.1	9	82.4	44	0	0	100.000	1.21e-11
JAEBUQ010000030.1	9	82.4	44	0	0	100.000	1.21e-11
JAEBUQ010000030.1	9	82.4	44	0	0	100.000	1.21e-11
JAEBUQ010000030.1	9	82.4	44	0	0	100.000	1.21e-11
JAEBUQ010000026.1	9	82.4	44	0	0	100.000	1.21e-11
JAEBUQ010000026.1	9	82.4	44	0	0	100.000	1.21e-11
JAEBUQ010000026.1	9	82.4	44	0	0	100.000	1.21e-11
JAEBUQ010000026.1	9	82.4	44	0	0	100.000	1.21e-11
JAEBUQ010000026.1	9	82.4	44	0	0	100.000	1.21e-11
HE650828.1	9	82.4	44	0	0	100.000	1.21e-11
PPJB01000274.1	10	82.4	46	1	0	97.872	1.21e-11
JABBWJ010000190.1	9	82.4	44	0	0	100.000	1.21e-11
JABBWK010000734.1	9	82.4	44	0	0	100.000	1.21e-11
JABBWK010000724.1	9	82.4	44	0	0	100.000	1.21e-11
JABBWK010000721.1	9	82.4	44	0	0	100.000	1.21e-11
JABBWK010000720.1	9	82.4	44	0	0	100.000	1.21e-11
JABBWK010000717.1	9	82.4	44	0	0	100.000	1.21e-11
JABBWK010000712.1	9	82.4	44	0	0	100.000	1.21e-11
JABBWK010000698.1	9	82.4	44	0	0	100.000	1.21e-11
JABBWK010000697.1	9	82.4	44	0	0	100.000	1.21e-11
JABBWK010000695.1	9	82.4	44	0	0	100.000	1.21e-11
JABBWK010000694.1	9	82.4	44	0	0	100.000	1.21e-11
JABBWK010000692.1	9	82.4	44	0	0	100.000	1.21e-11
JABBWK010000690.1	9	82.4	44	0	0	100.000	1.21e-11
JABBWK010000689.1	9	82.4	44	0	0	100.000	1.21e-11
JABBWK010000688.1	9	82.4	44	0	0	100.000	1.21e-11
JABBWK010000687.1	9	82.4	44	0	0	100.000	1.21e-11
JABBWK010000686.1	9	82.4	44	0	0	100.000	1.21e-11
JABBWK010000685.1	9	82.4	44	0	0	100.000	1.21e-11
JABBWK010000682.1	9	82.4	44	0	0	100.000	1.21e-11
JABBWK010000679.1	9	82.4	44	0	0	100.000	1.21e-11
JABBWK010000676.1	9	82.4	44	0	0	100.000	1.21e-11
JABBWK010000674.1	9	82.4	44	0	0	100.000	1.21e-11
JABBWK010000673.1	9	82.4	44	0	0	100.000	1.21e-11
JABBWK010000669.1	9	82.4	44	0	0	100.000	1.21e-11
JABBWK010000667.1	9	82.4	44	0	0	100.000	1.21e-11
JABBWK010000664.1	9	82.4	44	0	0	100.000	1.21e-11
JABBWK010000663.1	9	82.4	44	0	0	100.000	1.21e-11
JABBWK010000659.1	9	82.4	44	0	0	100.000	1.21e-11
JABBWK010000653.1	9	82.4	44	0	0	100.000	1.21e-11
JABBWK010000646.1	9	82.4	44	0	0	100.000	1.21e-11
JABBWK010000644.1	9	82.4	44	0	0	100.000	1.21e-11
JABBWK010000023.1	9	82.4	44	0	0	100.000	1.21e-11
JABBWK010000020.1	9	82.4	44	0	0	100.000	1.21e-11
PPON02000133.1	11	82.4	51	2	1	94.444	1.21e-11
CAEFZW010000005.1	9	82.4	44	0	0	100.000	1.21e-11
CAEFZW010000005.1	9	82.4	44	0	0	100.000	1.21e-11
QZWR01000196.1	9	82.4	44	0	0	100.000	1.21e-11
PPLQ02000038.1	11	82.4	48	2	0	96.000	1.21e-11
PPOJ02000117.1	9	82.4	44	0	0	100.000	1.21e-11
NW_024545242.1	9	82.4	44	0	0	100.000	1.21e-11
NW_024545242.1	9	82.4	44	0	0	100.000	1.21e-11
NW_024540246.1	9	82.4	44	0	0	100.000	1.21e-11
NW_024540236.1	9	82.4	44	0	0	100.000	1.21e-11
NW_024540233.1	9	82.4	44	0	0	100.000	1.21e-11
NW_024540232.1	9	82.4	44	0	0	100.000	1.21e-11
NW_024540229.1	9	82.4	44	0	0	100.000	1.21e-11
NW_024540224.1	9	82.4	44	0	0	100.000	1.21e-11
NW_024540210.1	9	82.4	44	0	0	100.000	1.21e-11
NW_024540209.1	9	82.4	44	0	0	100.000	1.21e-11
NW_024540207.1	9	82.4	44	0	0	100.000	1.21e-11
NW_024540206.1	9	82.4	44	0	0	100.000	1.21e-11
NW_024540204.1	9	82.4	44	0	0	100.000	1.21e-11
NW_024540202.1	9	82.4	44	0	0	100.000	1.21e-11
NW_024540201.1	9	82.4	44	0	0	100.000	1.21e-11
NW_024540200.1	9	82.4	44	0	0	100.000	1.21e-11
NW_024540199.1	9	82.4	44	0	0	100.000	1.21e-11
NW_024540198.1	9	82.4	44	0	0	100.000	1.21e-11
NW_024540197.1	9	82.4	44	0	0	100.000	1.21e-11
NW_024540194.1	9	82.4	44	0	0	100.000	1.21e-11
NW_024540191.1	9	82.4	44	0	0	100.000	1.21e-11
NW_024540188.1	9	82.4	44	0	0	100.000	1.21e-11
NW_024540186.1	9	82.4	44	0	0	100.000	1.21e-11
NW_024540185.1	9	82.4	44	0	0	100.000	1.21e-11
NW_024540181.1	9	82.4	44	0	0	100.000	1.21e-11
NW_024540179.1	9	82.4	44	0	0	100.000	1.21e-11
NW_024540176.1	9	82.4	44	0	0	100.000	1.21e-11
NW_024540175.1	9	82.4	44	0	0	100.000	1.21e-11
NW_024540171.1	9	82.4	44	0	0	100.000	1.21e-11
NW_024540165.1	9	82.4	44	0	0	100.000	1.21e-11
NW_024540158.1	9	82.4	44	0	0	100.000	1.21e-11
NW_024540156.1	9	82.4	44	0	0	100.000	1.21e-11
NW_024539535.1	9	82.4	44	0	0	100.000	1.21e-11
NW_024539532.1	9	82.4	44	0	0	100.000	1.21e-11
NC_018947.1	9	82.4	44	0	0	100.000	1.21e-11
NW_024542054.1	9	82.4	44	0	0	100.000	1.21e-11
NW_024542050.1	9	82.4	44	0	0	100.000	1.21e-11
NW_024542049.1	9	82.4	44	0	0	100.000	1.21e-11
NW_024542045.1	9	82.4	44	0	0	100.000	1.21e-11
NW_024542044.1	9	82.4	44	0	0	100.000	1.21e-11
NW_024542043.1	9	82.4	44	0	0	100.000	1.21e-11
NW_024542042.1	9	82.4	44	0	0	100.000	1.21e-11
NW_024542040.1	9	82.4	44	0	0	100.000	1.21e-11
NW_024542027.1	9	82.4	44	0	0	100.000	1.21e-11
NW_024542020.1	9	82.4	44	0	0	100.000	1.21e-11
NW_024542012.1	9	82.4	44	0	0	100.000	1.21e-11
NW_024542003.1	9	82.4	44	0	0	100.000	1.21e-11
NW_024541986.1	9	82.4	44	0	0	100.000	1.21e-11
NW_024541969.1	9	82.4	44	0	0	100.000	1.21e-11
NW_024541968.1	9	82.4	44	0	0	100.000	1.21e-11
NW_024541967.1	9	82.4	44	0	0	100.000	1.21e-11
NW_024541936.1	9	82.4	44	0	0	100.000	1.21e-11
NW_024541911.1	9	82.4	44	0	0	100.000	1.21e-11
NW_024541712.1	9	82.4	44	0	0	100.000	1.21e-11
NW_024541672.1	9	82.4	44	0	0	100.000	1.21e-11
NW_024541672.1	9	82.4	44	0	0	100.000	1.21e-11
NW_024541473.1	9	82.4	44	0	0	100.000	1.21e-11
NW_024541473.1	9	82.4	44	0	0	100.000	1.21e-11
NW_024537542.1	9	82.4	44	0	0	100.000	1.21e-11
NW_024537497.1	9	82.4	44	0	0	100.000	1.21e-11
PPXM02000283.1	11	80.5	49	3	0	94.231	4.36e-11
CU928180.1	10	80.5	45	1	0	97.826	4.36e-11
CU928180.1	10	80.5	45	1	0	97.826	4.36e-11
CU928180.1	10	80.5	45	1	0	97.826	4.36e-11
JABBWA010000980.1	10	80.5	48	1	1	96.000	4.36e-11
JABBWA010001130.1	10	80.5	48	1	1	96.000	4.36e-11
JABBWA010001101.1	10	80.5	48	1	1	96.000	4.36e-11
JABBWA010001023.1	10	80.5	48	1	1	96.000	4.36e-11
JAKKCY010000004.1	9	80.5	43	0	0	100.000	4.36e-11
JAKKCY010000004.1	9	80.5	43	0	0	100.000	4.36e-11
JAKKCY010000004.1	9	80.5	43	0	0	100.000	4.36e-11
JAKKCY010000004.1	9	80.5	43	0	0	100.000	4.36e-11
JAKKCY010000001.1	9	80.5	43	0	0	100.000	4.36e-11
JAKKCY010000001.1	9	80.5	43	0	0	100.000	4.36e-11
JAKKCY010000001.1	9	80.5	43	0	0	100.000	4.36e-11
JAKKCY010000001.1	9	80.5	43	0	0	100.000	4.36e-11
JAKKCY010000001.1	9	80.5	43	0	0	100.000	4.36e-11
JAKKCY010000001.1	9	80.5	43	0	0	100.000	4.36e-11
JAKKCY010000001.1	9	80.5	43	0	0	100.000	4.36e-11
JAKKCY010000001.1	9	80.5	43	0	0	100.000	4.36e-11
JAKKCY010000001.1	9	80.5	43	0	0	100.000	4.36e-11
JABBWI010000083.1	10	80.5	48	1	1	96.000	4.36e-11
JABBWI010000070.1	10	80.5	48	1	1	96.000	4.36e-11
JABBWI010000070.1	10	75.0	46	3	0	93.878	2.03e-09
JABBWI010000678.1	10	80.5	48	1	1	96.000	4.36e-11
JABBWI010000677.1	10	80.5	48	1	1	96.000	4.36e-11
JABBWI010000673.1	10	80.5	48	1	1	96.000	4.36e-11
JABBWI010000672.1	10	80.5	48	1	1	96.000	4.36e-11
JABBWI010000539.1	10	80.5	48	1	1	96.000	4.36e-11
JABBWI010000539.1	10	80.5	48	1	1	96.000	4.36e-11
JABBWI010000539.1	10	80.5	48	1	1	96.000	4.36e-11
JABBWI010000516.1	10	80.5	48	1	1	96.000	4.36e-11
JABBWI010000516.1	10	80.5	48	1	1	96.000	4.36e-11
JABBWI010000469.1	10	80.5	48	1	1	96.000	4.36e-11
JABBWI010000469.1	10	80.5	48	1	1	96.000	4.36e-11
JABBWI010000469.1	10	80.5	48	1	1	96.000	4.36e-11
JABBWI010000469.1	10	80.5	48	1	1	96.000	4.36e-11
JABBWI010000452.1	10	80.5	48	1	1	96.000	4.36e-11
JABBWI010000452.1	10	80.5	48	1	1	96.000	4.36e-11
JABBWI010000452.1	10	80.5	48	1	1	96.000	4.36e-11
JABBWI010000452.1	10	80.5	48	1	1	96.000	4.36e-11
JABBWI010000170.1	10	80.5	48	1	1	96.000	4.36e-11
JABBWI010000170.1	10	80.5	48	1	1	96.000	4.36e-11
JABBWI010000170.1	10	80.5	48	1	1	96.000	4.36e-11
JABBWI010000170.1	10	80.5	48	1	1	96.000	4.36e-11
LT598476.1	10	80.5	45	1	0	97.826	4.36e-11
LT598476.1	10	80.5	45	1	0	97.826	4.36e-11
LT598476.1	10	69.4	37	0	0	100.000	9.43e-08
JABBWC010000973.1	10	80.5	48	1	1	96.000	4.36e-11
JABBWC010000968.1	10	80.5	48	1	1	96.000	4.36e-11
JABBWC010000965.1	10	80.5	48	1	1	96.000	4.36e-11
JABBWC010000953.1	10	80.5	48	1	1	96.000	4.36e-11
JABBWC010000948.1	10	80.5	48	1	1	96.000	4.36e-11
JABBWC010000911.1	10	80.5	48	1	1	96.000	4.36e-11
JABBWC010000880.1	10	80.5	48	1	1	96.000	4.36e-11
JABBWC010000672.1	10	80.5	48	1	1	96.000	4.36e-11
JABBWC010000596.1	10	80.5	48	1	1	96.000	4.36e-11
NLAO01002406.1	11	80.5	48	0	2	96.000	4.36e-11
NLAO01000328.1	11	80.5	48	0	2	96.000	4.36e-11
JAEBUO010000048.1	9	80.5	43	0	0	100.000	4.36e-11
LN890542.1	10	80.5	45	1	0	97.826	4.36e-11
LN890542.1	10	80.5	45	1	0	97.826	4.36e-11
NKZI01002216.1	11	80.5	50	1	2	94.340	4.36e-11
NKZI01001560.1	11	80.5	50	1	2	94.340	4.36e-11
NKZN01001157.1	11	80.5	48	1	1	96.000	4.36e-11
JABBWB010000767.1	10	80.5	48	1	1	96.000	4.36e-11
JABBWB010001529.1	10	80.5	48	1	1	96.000	4.36e-11
JABBWB010001521.1	10	80.5	48	1	1	96.000	4.36e-11
JABBWB010001439.1	10	80.5	48	1	1	96.000	4.36e-11
PUHR01000350.1	9	80.5	43	0	0	100.000	4.36e-11
PPOO01000634.1	9	80.5	43	0	0	100.000	4.36e-11
CALPDJ010000001.1	10	80.5	48	1	1	96.000	4.36e-11
CALPDJ010000001.1	10	80.5	48	1	1	96.000	4.36e-11
CALPDJ010000001.1	10	80.5	48	1	1	96.000	4.36e-11
CALPDJ010000001.1	10	80.5	48	1	1	96.000	4.36e-11
CALPDJ010000001.1	10	80.5	48	1	1	96.000	4.36e-11
CALPDJ010000001.1	10	80.5	48	1	1	96.000	4.36e-11
OW971871.1	10	80.5	48	1	1	96.000	4.36e-11
OW971870.1	10	80.5	48	1	1	96.000	4.36e-11
OW971870.1	10	80.5	48	1	1	96.000	4.36e-11
OW971870.1	10	80.5	48	1	1	96.000	4.36e-11
OW971870.1	10	80.5	48	1	1	96.000	4.36e-11
OW971870.1	10	80.5	48	1	1	96.000	4.36e-11
OW971870.1	10	80.5	48	1	1	96.000	4.36e-11
OW971869.1	10	80.5	48	1	1	96.000	4.36e-11
OW971869.1	10	80.5	48	1	1	96.000	4.36e-11
LN736364.1	10	80.5	45	1	0	97.826	4.36e-11
LN736364.1	10	80.5	45	1	0	97.826	4.36e-11
JAJNCF010000014.1	9	80.5	43	0	0	100.000	4.36e-11
JAJNCF010000014.1	9	80.5	43	0	0	100.000	4.36e-11
JAJNCF010000014.1	9	80.5	43	0	0	100.000	4.36e-11
JAJNCF010000014.1	9	80.5	43	0	0	100.000	4.36e-11
JAJNCF010000014.1	9	80.5	43	0	0	100.000	4.36e-11
JAJNCF010000014.1	9	80.5	43	0	0	100.000	4.36e-11
JAJNCF010000014.1	9	80.5	43	0	0	100.000	4.36e-11
JAJNCF010000014.1	9	80.5	43	0	0	100.000	4.36e-11
JAJNCF010000012.1	9	80.5	43	0	0	100.000	4.36e-11
JAJNCF010000012.1	9	80.5	43	0	0	100.000	4.36e-11
JAJNCF010000012.1	9	80.5	43	0	0	100.000	4.36e-11
JAJNCF010000012.1	9	80.5	43	0	0	100.000	4.36e-11
JAJNCF010000007.1	9	80.5	43	0	0	100.000	4.36e-11
JAJNCF010000007.1	9	80.5	43	0	0	100.000	4.36e-11
JAJNCF010000007.1	9	80.5	43	0	0	100.000	4.36e-11
JAJNCF010000007.1	9	80.5	43	0	0	100.000	4.36e-11
PPOK01000135.1	12	80.5	52	2	2	92.857	4.36e-11
JABCPV010000619.1	10	80.5	48	1	1	96.000	4.36e-11
JABCPV010000195.1	10	80.5	48	1	1	96.000	4.36e-11
JABCPV010001459.1	10	80.5	48	1	1	96.000	4.36e-11
JABCPV010001451.1	10	80.5	48	1	1	96.000	4.36e-11
JABCPV010001348.1	10	80.5	48	1	1	96.000	4.36e-11
JABCPV010001266.1	10	80.5	48	1	1	96.000	4.36e-11
JABCPV010001150.1	10	80.5	48	1	1	96.000	4.36e-11
JABCPV010001009.1	10	80.5	48	1	1	96.000	4.36e-11
VATE01000577.1	11	80.5	48	1	1	96.000	4.36e-11
JACBKP010000822.1	10	80.5	45	1	0	97.826	4.36e-11
JACBKP010000816.1	10	80.5	45	1	0	97.826	4.36e-11
JACBKP010000468.1	10	80.5	45	1	0	97.826	4.36e-11
NKZD01001322.1	11	80.5	48	0	2	96.000	4.36e-11
JABBWL010000091.1	10	80.5	48	1	1	96.000	4.36e-11
LT598453.1	10	80.5	45	1	0	97.826	4.36e-11
LT598453.1	10	80.5	45	1	0	97.826	4.36e-11
JABBWH010000961.1	10	80.5	48	1	1	96.000	4.36e-11
JABBWH010000919.1	10	80.5	48	1	1	96.000	4.36e-11
JABBWH010000752.1	10	80.5	48	1	1	96.000	4.36e-11
JABBWH010000372.1	10	80.5	48	1	1	96.000	4.36e-11
JABBWH010000372.1	10	80.5	48	1	1	96.000	4.36e-11
PPOL02000167.1	10	80.5	47	2	0	95.918	4.36e-11
CAKOGT010000019.1	9	80.5	43	0	0	100.000	4.36e-11
CAKOGT010000019.1	9	80.5	43	0	0	100.000	4.36e-11
CAKOGT010000019.1	9	80.5	43	0	0	100.000	4.36e-11
PPOP02000110.1	10	80.5	47	2	0	95.918	4.36e-11
NW_024541210.1	10	80.5	48	1	1	96.000	4.36e-11
NW_024541168.1	10	80.5	48	1	1	96.000	4.36e-11
NW_024541001.1	10	80.5	48	1	1	96.000	4.36e-11
NW_024540621.1	10	80.5	48	1	1	96.000	4.36e-11
NW_024540621.1	10	80.5	48	1	1	96.000	4.36e-11
NW_025955782.1	10	80.5	45	1	0	97.826	4.36e-11
NW_025955776.1	10	80.5	45	1	0	97.826	4.36e-11
NW_025955428.1	10	80.5	45	1	0	97.826	4.36e-11
NW_019212883.1	10	80.5	45	1	0	97.826	4.36e-11
NW_019212883.1	10	80.5	45	1	0	97.826	4.36e-11
NW_024538533.1	10	80.5	48	1	1	96.000	4.36e-11
NW_024538528.1	10	80.5	48	1	1	96.000	4.36e-11
NW_024538525.1	10	80.5	48	1	1	96.000	4.36e-11
NW_024538513.1	10	80.5	48	1	1	96.000	4.36e-11
NW_024538508.1	10	80.5	48	1	1	96.000	4.36e-11
NW_024538471.1	10	80.5	48	1	1	96.000	4.36e-11
NW_024538440.1	10	80.5	48	1	1	96.000	4.36e-11
NW_024538232.1	10	80.5	48	1	1	96.000	4.36e-11
NW_024538156.1	10	80.5	48	1	1	96.000	4.36e-11
NC_013084.1	10	80.5	45	1	0	97.826	4.36e-11
NC_013084.1	10	80.5	45	1	0	97.826	4.36e-11
NC_013084.1	10	80.5	45	1	0	97.826	4.36e-11
QLOO01002569.1	9	78.7	44	1	0	97.778	1.57e-10
QLOO01000184.1	9	78.7	44	1	0	97.778	1.57e-10
KZ613933.1	9	78.7	42	0	0	100.000	1.57e-10
JABBWA010001131.1	9	78.7	44	1	0	97.778	1.57e-10
JALPTJ010000106.1	11	78.7	51	3	1	92.727	1.57e-10
PPJK02000997.1	9	78.7	44	1	0	97.778	1.57e-10
NLAO01001462.1	10	78.7	47	0	2	95.918	1.57e-10
PPMT01000013.1	11	78.7	49	2	1	94.231	1.57e-10
PPMT01000013.1	11	78.7	49	2	1	94.231	1.57e-10
QGOD01000262.1	9	78.7	42	0	0	100.000	1.57e-10
SRHL01000186.1	9	78.7	44	1	0	97.778	1.57e-10
JACADK010000029.1	9	78.7	44	1	0	97.778	1.57e-10
JACADK010000001.1	9	78.7	44	1	0	97.778	1.57e-10
AADM01000401.1	9	78.7	42	0	0	100.000	1.57e-10
AADM01000465.1	9	78.7	42	0	0	100.000	1.57e-10
AADM01000482.1	9	78.7	42	0	0	100.000	1.57e-10
PPJZ01000145.1	11	78.7	51	2	2	92.727	1.57e-10
CAJVPM010021008.1	10	78.7	45	0	1	97.826	1.57e-10
JFAV03000033.1	14	78.7	57	5	2	89.062	1.57e-10
QLPK01015701.1	9	78.7	44	1	0	97.778	1.57e-10
JABBWO010000620.1	9	78.7	42	0	0	100.000	1.57e-10
JABBWO010000619.1	9	78.7	42	0	0	100.000	1.57e-10
JABBWO010000586.1	9	78.7	42	0	0	100.000	1.57e-10
JABBWO010000560.1	9	78.7	42	0	0	100.000	1.57e-10
JABBWO010000546.1	9	78.7	42	0	0	100.000	1.57e-10
JABBWO010000531.1	9	78.7	42	0	0	100.000	1.57e-10
JABBWO010000517.1	9	78.7	42	0	0	100.000	1.57e-10
JABBWO010000494.1	9	78.7	42	0	0	100.000	1.57e-10
JABBWO010000471.1	9	78.7	42	0	0	100.000	1.57e-10
JABBWO010000461.1	9	78.7	42	0	0	100.000	1.57e-10
JABBWO010000402.1	9	78.7	42	0	0	100.000	1.57e-10
JABBWO010000378.1	9	78.7	42	0	0	100.000	1.57e-10
JABBWO010000249.1	9	78.7	42	0	0	100.000	1.57e-10
JABBWO010000249.1	9	78.7	42	0	0	100.000	1.57e-10
VUYT01000085.1	10	78.7	46	2	0	95.833	1.57e-10
JAIXMH010000050.1	9	78.7	44	1	0	97.778	1.57e-10
JAIXMH010000050.1	9	78.7	44	1	0	97.778	1.57e-10
PPLP01000043.1	9	78.7	42	0	0	100.000	1.57e-10
JAGSXI010000318.1	9	78.7	42	0	0	100.000	1.57e-10
JAGSXI010000284.1	9	78.7	42	0	0	100.000	1.57e-10
JAGSXI010000247.1	9	78.7	42	0	0	100.000	1.57e-10
JAGSXI010000226.1	9	78.7	42	0	0	100.000	1.57e-10
PPLR01000085.1	9	78.7	42	0	0	100.000	1.57e-10
PPJH01000031.1	9	78.7	44	1	0	97.778	1.57e-10
NKZA01002046.1	10	78.7	47	0	2	95.918	1.57e-10
JABBWK010000710.1	9	78.7	42	0	0	100.000	1.57e-10
CM000694.1	11	78.7	48	3	0	94.118	1.57e-10
CM000694.1	11	78.7	48	3	0	94.118	1.57e-10
ML769362.1	9	78.7	42	0	0	100.000	1.57e-10
LT598481.1	10	78.7	45	0	1	97.826	1.57e-10
LT598481.1	10	78.7	45	0	1	97.826	1.57e-10
LT598481.1	10	69.4	37	0	0	100.000	9.43e-08
NW_024540222.1	9	78.7	42	0	0	100.000	1.57e-10
NW_024542676.1	9	78.7	42	0	0	100.000	1.57e-10
NW_024542675.1	9	78.7	42	0	0	100.000	1.57e-10
NW_024542642.1	9	78.7	42	0	0	100.000	1.57e-10
NW_024542616.1	9	78.7	42	0	0	100.000	1.57e-10
NW_024542602.1	9	78.7	42	0	0	100.000	1.57e-10
NW_024542587.1	9	78.7	42	0	0	100.000	1.57e-10
NW_024542573.1	9	78.7	42	0	0	100.000	1.57e-10
NW_024542550.1	9	78.7	42	0	0	100.000	1.57e-10
NW_024542527.1	9	78.7	42	0	0	100.000	1.57e-10
NW_024542517.1	9	78.7	42	0	0	100.000	1.57e-10
NW_024542458.1	9	78.7	42	0	0	100.000	1.57e-10
NW_024542434.1	9	78.7	42	0	0	100.000	1.57e-10
NW_024542305.1	9	78.7	42	0	0	100.000	1.57e-10
NW_024542305.1	9	78.7	42	0	0	100.000	1.57e-10
NW_020194705.1	9	78.7	42	0	0	100.000	1.57e-10
PPNA02000031.1	10	76.8	45	2	0	95.745	5.64e-10
MU523776.1	9	76.8	43	1	0	97.727	5.64e-10
MU523754.1	9	76.8	43	1	0	97.727	5.64e-10
MU523752.1	9	76.8	43	1	0	97.727	5.64e-10
MU523752.1	9	76.8	43	1	0	97.727	5.64e-10
CP006026.1	9	76.8	43	1	0	97.727	5.64e-10
OVGK01000044.1	9	76.8	43	1	0	97.727	5.64e-10
LPNM01000013.1	10	76.8	45	2	0	95.745	5.64e-10
LPNM01000013.1	10	76.8	45	2	0	95.745	5.64e-10
LPNM01000013.1	10	76.8	45	2	0	95.745	5.64e-10
LPNM01000013.1	10	76.8	45	2	0	95.745	5.64e-10
JAIWNE010000228.1	9	76.8	43	1	0	97.727	5.64e-10
JAIWNE010000228.1	9	76.8	43	1	0	97.727	5.64e-10
JAIWNE010000228.1	9	56.5	32	1	0	96.970	7.35e-04
CP019493.1	9	76.8	43	1	0	97.727	5.64e-10
CP019493.1	9	75.0	42	1	0	97.674	2.03e-09
CP019491.1	10	76.8	45	2	0	95.745	5.64e-10
RJDY01000027.1	9	76.8	41	0	0	100.000	5.64e-10
RJDY01000042.1	9	76.8	41	0	0	100.000	5.64e-10
RJDY01000042.1	9	76.8	41	0	0	100.000	5.64e-10
RJDY01000042.1	9	76.8	41	0	0	100.000	5.64e-10
RJDY01000050.1	9	76.8	41	0	0	100.000	5.64e-10
RJDY01000050.1	9	71.3	40	1	0	97.561	2.62e-08
RJDY01000048.1	9	76.8	41	0	0	100.000	5.64e-10
RJDY01000048.1	9	76.8	41	0	0	100.000	5.64e-10
RJDY01000048.1	9	76.8	41	0	0	100.000	5.64e-10
RJDY01000047.1	9	76.8	41	0	0	100.000	5.64e-10
RJDY01000047.1	9	76.8	41	0	0	100.000	5.64e-10
RJDY01000047.1	9	71.3	40	1	0	97.561	2.62e-08
RJDY01000046.1	9	76.8	41	0	0	100.000	5.64e-10
RJDY01000046.1	9	76.8	41	0	0	100.000	5.64e-10
RJDY01000039.1	9	76.8	41	0	0	100.000	5.64e-10
RJDY01000039.1	9	76.8	41	0	0	100.000	5.64e-10
WCAA01000217.1	9	76.8	41	0	0	100.000	5.64e-10
JALPTJ010000382.1	11	76.8	48	2	1	94.118	5.64e-10
JALPTJ010000292.1	11	76.8	48	2	1	94.118	5.64e-10
JALPTJ010000292.1	11	76.8	48	2	1	94.118	5.64e-10
JALPTJ010000292.1	11	76.8	48	2	1	94.118	5.64e-10
JALPTJ010000291.1	11	76.8	48	2	1	94.118	5.64e-10
JALPTJ010000291.1	11	76.8	48	2	1	94.118	5.64e-10
JALPTJ010000291.1	11	76.8	48	2	1	94.118	5.64e-10
CAIJEN010000013.1	9	76.8	41	0	0	100.000	5.64e-10
CAIJEN010000012.1	9	76.8	41	0	0	100.000	5.64e-10
CAIJEN010000012.1	9	76.8	41	0	0	100.000	5.64e-10
SWBF01000142.1	9	76.8	41	0	0	100.000	5.64e-10
PPMS02000039.1	10	76.8	46	1	1	95.833	5.64e-10
JAGEVD010000506.1	9	76.8	41	0	0	100.000	5.64e-10
JAGEVD010000506.1	9	76.8	41	0	0	100.000	5.64e-10
JAGEVD010000505.1	9	76.8	41	0	0	100.000	5.64e-10
JAGEVD010000505.1	9	76.8	41	0	0	100.000	5.64e-10
JAGEVD010000295.1	9	76.8	41	0	0	100.000	5.64e-10
JAMAKY010000122.1	10	76.8	45	2	0	95.745	5.64e-10
ALYI01000630.1	9	76.8	43	1	0	97.727	5.64e-10
PPJA02000039.1	10	76.8	46	0	2	95.833	5.64e-10
OX291442.1	10	76.8	45	2	0	95.745	5.64e-10
OX291442.1	10	76.8	45	2	0	95.745	5.64e-10
OX291442.1	10	76.8	45	2	0	95.745	5.64e-10
OX291442.1	10	76.8	45	2	0	95.745	5.64e-10
OX291442.1	10	76.8	45	2	0	95.745	5.64e-10
OX291442.1	10	76.8	45	2	0	95.745	5.64e-10
CP059251.1	10	76.8	45	2	0	95.745	5.64e-10
CP059251.1	10	76.8	45	2	0	95.745	5.64e-10
JAHFYN010000134.1	9	76.8	41	0	0	100.000	5.64e-10
QGMG01012096.1	9	76.8	41	0	0	100.000	5.64e-10
CAIJEO010000007.1	9	76.8	41	0	0	100.000	5.64e-10
CAIJEO010000007.1	9	76.8	41	0	0	100.000	5.64e-10
CAIJEO010000007.1	9	76.8	41	0	0	100.000	5.64e-10
CAIJEO010000007.1	9	76.8	41	0	0	100.000	5.64e-10
CAIJEO010000007.1	9	76.8	41	0	0	100.000	5.64e-10
CAIJEO010000007.1	9	76.8	41	0	0	100.000	5.64e-10
BROO01000005.1	10	76.8	46	1	1	95.833	5.64e-10
BROO01000005.1	10	76.8	46	1	1	95.833	5.64e-10
BROO01000005.1	10	76.8	46	1	1	95.833	5.64e-10
BROO01000005.1	10	76.8	46	1	1	95.833	5.64e-10
BROO01000005.1	10	76.8	46	1	1	95.833	5.64e-10
BROO01000005.1	10	76.8	46	1	1	95.833	5.64e-10
BROO01000005.1	10	76.8	46	1	1	95.833	5.64e-10
BROO01000005.1	10	76.8	46	1	1	95.833	5.64e-10
BROO01000005.1	10	76.8	46	1	1	95.833	5.64e-10
BROO01000005.1	10	76.8	46	1	1	95.833	5.64e-10
BROO01000005.1	10	76.8	46	1	1	95.833	5.64e-10
BROO01000005.1	10	75.0	45	1	1	95.745	2.03e-09
BROO01000005.1	10	69.4	39	1	0	97.500	9.43e-08
NKZN01001524.1	10	76.8	45	2	0	95.745	5.64e-10
JACWFZ010000022.1	10	76.8	45	2	0	95.745	5.64e-10
JAEBUQ010000012.1	9	76.8	43	1	0	97.727	5.64e-10
SWBK01000757.1	9	76.8	41	0	0	100.000	5.64e-10
JAKLML010000161.1	9	76.8	41	0	0	100.000	5.64e-10
JAEOAQ010000005.1	9	76.8	43	1	0	97.727	5.64e-10
JAEOAQ010000005.1	9	76.8	43	1	0	97.727	5.64e-10
JAEOAQ010000005.1	9	76.8	43	1	0	97.727	5.64e-10
JAEOAQ010000005.1	9	76.8	43	1	0	97.727	5.64e-10
JAEOAQ010000005.1	9	76.8	43	1	0	97.727	5.64e-10
AE016820.4	9	76.8	43	1	0	97.727	5.64e-10
AE016820.4	9	76.8	43	1	0	97.727	5.64e-10
AE016820.4	9	76.8	43	1	0	97.727	5.64e-10
AE016820.4	9	76.8	43	1	0	97.727	5.64e-10
AE016820.4	9	76.8	43	1	0	97.727	5.64e-10
AE016820.4	9	76.8	43	1	0	97.727	5.64e-10
AE016820.4	9	76.8	43	1	0	97.727	5.64e-10
AE016820.4	9	76.8	43	1	0	97.727	5.64e-10
AE016820.4	9	76.8	43	1	0	97.727	5.64e-10
AE016820.4	9	76.8	43	1	0	97.727	5.64e-10
AE016820.4	9	76.8	43	1	0	97.727	5.64e-10
AE016820.4	9	76.8	43	1	0	97.727	5.64e-10
AE016820.4	9	76.8	43	1	0	97.727	5.64e-10
AE016820.4	9	76.8	43	1	0	97.727	5.64e-10
AE016820.4	9	76.8	43	1	0	97.727	5.64e-10
AE016820.4	9	76.8	43	1	0	97.727	5.64e-10
AE016820.4	9	76.8	43	1	0	97.727	5.64e-10
AE016820.4	9	76.8	43	1	0	97.727	5.64e-10
AE016820.4	9	76.8	43	1	0	97.727	5.64e-10
AE016820.4	9	76.8	43	1	0	97.727	5.64e-10
AE016820.4	9	76.8	43	1	0	97.727	5.64e-10
AE016820.4	9	76.8	43	1	0	97.727	5.64e-10
AE016820.4	9	76.8	43	1	0	97.727	5.64e-10
AE016820.4	9	76.8	43	1	0	97.727	5.64e-10
AE016820.4	9	76.8	43	1	0	97.727	5.64e-10
AE016820.4	9	76.8	43	1	0	97.727	5.64e-10
AE016820.4	9	76.8	43	1	0	97.727	5.64e-10
AE016820.4	9	76.8	43	1	0	97.727	5.64e-10
AE016820.4	9	76.8	43	1	0	97.727	5.64e-10
AE016820.4	9	76.8	43	1	0	97.727	5.64e-10
AE016820.4	9	76.8	43	1	0	97.727	5.64e-10
AE016820.4	9	76.8	43	1	0	97.727	5.64e-10
AE016820.4	9	76.8	43	1	0	97.727	5.64e-10
AE016820.4	9	76.8	43	1	0	97.727	5.64e-10
AE016820.4	9	76.8	43	1	0	97.727	5.64e-10
AE016820.4	9	76.8	43	1	0	97.727	5.64e-10
AE016820.4	9	76.8	43	1	0	97.727	5.64e-10
AE016820.4	9	76.8	43	1	0	97.727	5.64e-10
AE016820.4	9	76.8	43	1	0	97.727	5.64e-10
MSDY01000012.1	9	76.8	41	0	0	100.000	5.64e-10
PPJO01000042.1	9	76.8	41	0	0	100.000	5.64e-10
PPJO01000013.1	9	76.8	41	0	0	100.000	5.64e-10
QLPE01001381.1	10	76.8	45	2	0	95.745	5.64e-10
CAINUL010000014.1	9	76.8	41	0	0	100.000	5.64e-10
CAINUL010000014.1	9	76.8	41	0	0	100.000	5.64e-10
CAINUL010000013.1	9	76.8	41	0	0	100.000	5.64e-10
CAINUL010000013.1	9	76.8	41	0	0	100.000	5.64e-10
CAINUL010000013.1	9	76.8	41	0	0	100.000	5.64e-10
CAINUL010000013.1	9	76.8	41	0	0	100.000	5.64e-10
CAINUL010000013.1	9	76.8	41	0	0	100.000	5.64e-10
CAINUL010000013.1	9	73.1	39	0	0	100.000	7.29e-09
PPJC01000195.1	9	76.8	43	1	0	97.727	5.64e-10
PPJC01000194.1	9	76.8	43	1	0	97.727	5.64e-10
PPJC01000192.1	9	76.8	43	1	0	97.727	5.64e-10
PPJC01000188.1	9	76.8	43	1	0	97.727	5.64e-10
PPJC01000184.1	9	76.8	43	1	0	97.727	5.64e-10
PPJC01000183.1	9	76.8	43	1	0	97.727	5.64e-10
PPJC01000182.1	9	76.8	43	1	0	97.727	5.64e-10
PPJC01000180.1	9	76.8	43	1	0	97.727	5.64e-10
PPJC01000179.1	9	76.8	43	1	0	97.727	5.64e-10
PPJC01000178.1	9	76.8	43	1	0	97.727	5.64e-10
PPJC01000143.1	9	76.8	43	1	0	97.727	5.64e-10
PPJC01000142.1	9	76.8	43	1	0	97.727	5.64e-10
JAMYHL010000240.1	10	76.8	45	2	0	95.745	5.64e-10
NCVV01000269.1	9	76.8	41	0	0	100.000	5.64e-10
QLPI01022481.1	9	76.8	41	0	0	100.000	5.64e-10
JACGZH010000010.1	10	76.8	45	2	0	95.745	5.64e-10
JACGZH010000010.1	10	76.8	45	2	0	95.745	5.64e-10
JACGZH010000007.1	10	76.8	45	2	0	95.745	5.64e-10
JACGZH010000006.1	10	76.8	45	2	0	95.745	5.64e-10
JACGZH010000006.1	10	76.8	45	2	0	95.745	5.64e-10
JACGZH010000006.1	10	76.8	45	2	0	95.745	5.64e-10
JACGZH010000006.1	10	76.8	45	2	0	95.745	5.64e-10
JACGZH010000019.1	10	76.8	45	2	0	95.745	5.64e-10
JACGZH010000019.1	10	76.8	45	2	0	95.745	5.64e-10
JACGZH010000019.1	10	76.8	45	2	0	95.745	5.64e-10
JACGZH010000018.1	10	76.8	45	2	0	95.745	5.64e-10
JACGZH010000018.1	10	76.8	45	2	0	95.745	5.64e-10
JACGZH010000018.1	10	76.8	45	2	0	95.745	5.64e-10
JACGZH010000015.1	10	76.8	45	2	0	95.745	5.64e-10
JACGZH010000015.1	10	76.8	45	2	0	95.745	5.64e-10
JACGZH010000015.1	10	76.8	45	2	0	95.745	5.64e-10
JACGZH010000015.1	10	76.8	45	2	0	95.745	5.64e-10
JACGZH010000015.1	10	76.8	45	2	0	95.745	5.64e-10
JACGZH010000014.1	10	76.8	45	2	0	95.745	5.64e-10
JACGZH010000014.1	10	76.8	45	2	0	95.745	5.64e-10
JACGZH010000014.1	10	76.8	45	2	0	95.745	5.64e-10
JACGZH010000014.1	10	76.8	45	2	0	95.745	5.64e-10
JACGZH010000014.1	10	76.8	45	2	0	95.745	5.64e-10
JACGZH010000013.1	10	76.8	45	2	0	95.745	5.64e-10
JACGZH010000013.1	10	76.8	45	2	0	95.745	5.64e-10
JACGZH010000013.1	10	76.8	45	2	0	95.745	5.64e-10
JACGZH010000013.1	10	76.8	45	2	0	95.745	5.64e-10
JACGZH010000013.1	10	76.8	45	2	0	95.745	5.64e-10
JACGZH010000013.1	10	76.8	45	2	0	95.745	5.64e-10
JACGZH010000001.1	10	76.8	45	2	0	95.745	5.64e-10
JACGZH010000001.1	10	76.8	45	2	0	95.745	5.64e-10
JACGZH010000001.1	10	76.8	45	2	0	95.745	5.64e-10
JACGZH010000001.1	10	75.0	44	2	0	95.652	2.03e-09
JABYPW010009972.1	9	76.8	41	0	0	100.000	5.64e-10
BQUP01000028.1	10	76.8	45	2	0	95.745	5.64e-10
JAMALC010000343.1	9	76.8	43	1	0	97.727	5.64e-10
SWBJ01000807.1	9	76.8	41	0	0	100.000	5.64e-10
CM010600.1	10	76.8	46	1	1	95.833	5.64e-10
CM010599.1	10	76.8	46	1	1	95.833	5.64e-10
CM010599.1	10	76.8	45	2	0	95.745	5.64e-10
NEKD01000094.1	9	76.8	41	0	0	100.000	5.64e-10
NEKD01000094.1	9	76.8	41	0	0	100.000	5.64e-10
NEKD01000094.1	9	76.8	41	0	0	100.000	5.64e-10
JALAIO010000171.1	9	76.8	41	0	0	100.000	5.64e-10
CR382124.1	9	76.8	41	0	0	100.000	5.64e-10
JAADKB010000015.1	9	76.8	41	0	0	100.000	5.64e-10
CAJVPU010003184.1	9	76.8	44	0	1	97.778	5.64e-10
JAGFJS020000022.1	9	76.8	41	0	0	100.000	5.64e-10
JAEBUT010000025.1	9	76.8	43	1	0	97.727	5.64e-10
JACWFU010000004.1	9	76.8	41	0	0	100.000	5.64e-10
AP012217.1	9	76.8	41	0	0	100.000	5.64e-10
AP012217.1	9	76.8	41	0	0	100.000	5.64e-10
NKZO01001810.1	9	76.8	44	0	1	97.778	5.64e-10
PPJB01000791.1	10	76.8	45	2	0	95.745	5.64e-10
JAGTJP010000468.1	9	76.8	41	0	0	100.000	5.64e-10
JAGTJP010000468.1	9	73.1	39	0	0	100.000	7.29e-09
SWBH01000240.1	9	76.8	41	0	0	100.000	5.64e-10
JAJNCF010000039.1	11	76.8	48	1	2	94.118	5.64e-10
JAJNCF010000039.1	11	76.8	48	1	2	94.118	5.64e-10
JAJNCF010000039.1	11	76.8	48	1	2	94.118	5.64e-10
JAJNCF010000039.1	11	73.1	46	1	2	93.878	7.29e-09
JAJNCF010000039.1	11	73.1	44	1	1	95.652	7.29e-09
JAJNCF010000039.1	11	73.1	39	0	0	100.000	7.29e-09
JAJNCF010000039.1	11	73.1	39	0	0	100.000	7.29e-09
JAJNCF010000039.1	11	73.1	39	0	0	100.000	7.29e-09
JAJNCF010000039.1	11	69.4	47	1	3	92.157	9.43e-08
JAJNCF010000038.1	11	76.8	48	1	2	94.118	5.64e-10
JAJNCF010000038.1	11	76.8	48	1	2	94.118	5.64e-10
JAJNCF010000037.1	11	76.8	48	1	2	94.118	5.64e-10
JAJNCF010000037.1	11	76.8	48	1	2	94.118	5.64e-10
JAJNCF010000037.1	11	76.8	48	1	2	94.118	5.64e-10
JAJNCF010000037.1	11	76.8	48	1	2	94.118	5.64e-10
JAJNCF010000037.1	11	76.8	48	1	2	94.118	5.64e-10
JAJNCF010000037.1	11	76.8	48	1	2	94.118	5.64e-10
JAJNCF010000037.1	11	76.8	48	1	2	94.118	5.64e-10
JAJNCF010000037.1	11	76.8	48	1	2	94.118	5.64e-10
JAJNCF010000037.1	11	76.8	48	1	2	94.118	5.64e-10
JAJNCF010000037.1	11	76.8	48	1	2	94.118	5.64e-10
JAJNCF010000037.1	11	76.8	48	1	2	94.118	5.64e-10
JAJNCF010000037.1	11	76.8	48	1	2	94.118	5.64e-10
JAJNCF010000036.1	11	76.8	48	1	2	94.118	5.64e-10
JAJNCF010000036.1	11	76.8	48	1	2	94.118	5.64e-10
JAJNCF010000036.1	11	76.8	48	1	2	94.118	5.64e-10
JAJNCF010000036.1	11	76.8	48	1	2	94.118	5.64e-10
JAJNCF010000036.1	11	76.8	48	1	2	94.118	5.64e-10
JAJNCF010000035.1	11	76.8	48	1	2	94.118	5.64e-10
JAJNCF010000035.1	11	76.8	48	1	2	94.118	5.64e-10
JAJNCF010000035.1	11	76.8	48	1	2	94.118	5.64e-10
JAJNCF010000035.1	11	73.1	39	0	0	100.000	7.29e-09
JAJNCF010000035.1	11	73.1	39	0	0	100.000	7.29e-09
JAJNCF010000035.1	11	73.1	39	0	0	100.000	7.29e-09
JAJNCF010000028.1	11	76.8	48	1	2	94.118	5.64e-10
JAJNCF010000028.1	11	76.8	48	1	2	94.118	5.64e-10
JAJNCF010000022.1	11	76.8	48	1	2	94.118	5.64e-10
JAJNCF010000017.1	11	76.8	48	1	2	94.118	5.64e-10
JAJNCF010000016.1	11	76.8	48	1	2	94.118	5.64e-10
JAJNCF010000016.1	11	76.8	48	1	2	94.118	5.64e-10
JAJNCF010000016.1	11	76.8	48	1	2	94.118	5.64e-10
JAJNCF010000016.1	11	76.8	48	1	2	94.118	5.64e-10
JAJNCF010000016.1	11	76.8	48	1	2	94.118	5.64e-10
JAJNCF010000013.1	11	76.8	48	1	2	94.118	5.64e-10
JAJNCF010000001.1	11	76.8	48	1	2	94.118	5.64e-10
JAJNCF010000001.1	11	76.8	48	1	2	94.118	5.64e-10
JAJNCF010000001.1	11	76.8	48	1	2	94.118	5.64e-10
JAJNCF010000001.1	11	73.1	39	0	0	100.000	7.29e-09
JAJNCF010000001.1	11	73.1	39	0	0	100.000	7.29e-09
JAJNCF010000001.1	11	73.1	39	0	0	100.000	7.29e-09
JAJNCF010000001.1	11	73.1	39	0	0	100.000	7.29e-09
CP059272.1	10	76.8	45	2	0	95.745	5.64e-10
CP059272.1	10	76.8	45	2	0	95.745	5.64e-10
JAMALA010000128.1	10	76.8	45	2	0	95.745	5.64e-10
DS480380.1	10	76.8	45	2	0	95.745	5.64e-10
DS480545.1	9	76.8	43	1	0	97.727	5.64e-10
DS480601.1	10	76.8	45	2	0	95.745	5.64e-10
JAKLNA010000086.1	10	76.8	45	2	0	95.745	5.64e-10
SWBG01000120.1	9	76.8	41	0	0	100.000	5.64e-10
CAJVQA010040629.1	17	76.8	44	0	1	97.778	5.64e-10
CAJVQA010040629.1	17	67.6	36	0	0	100.000	3.39e-07
JAMAKX010000114.1	10	76.8	45	2	0	95.745	5.64e-10
PHNK01086460.1	9	76.8	44	0	1	97.778	5.64e-10
PHNK01086460.1	9	76.8	44	0	1	97.778	5.64e-10
PHNK01085926.1	9	76.8	44	0	1	97.778	5.64e-10
PHNK01085926.1	9	76.8	44	0	1	97.778	5.64e-10
PHNK01072279.1	9	76.8	44	0	1	97.778	5.64e-10
PHNK01059630.1	9	76.8	44	0	1	97.778	5.64e-10
PHNK01059630.1	9	76.8	44	0	1	97.778	5.64e-10
PHNK01008953.1	9	76.8	44	0	1	97.778	5.64e-10
PHNK01003131.1	9	76.8	44	0	1	97.778	5.64e-10
PHNK01003131.1	9	76.8	44	0	1	97.778	5.64e-10
PHNK01003131.1	9	76.8	44	0	1	97.778	5.64e-10
PHNK01003131.1	9	76.8	44	0	1	97.778	5.64e-10
HE616749.1	10	76.8	45	2	0	95.745	5.64e-10
HE616749.1	10	76.8	45	2	0	95.745	5.64e-10
HE616749.1	10	76.8	45	2	0	95.745	5.64e-10
JAMAKZ010000113.1	10	76.8	45	2	0	95.745	5.64e-10
CAJVPJ010001905.1	13	76.8	57	4	3	89.062	5.64e-10
BIMT01000044.1	9	76.8	43	1	0	97.727	5.64e-10
BIMT01000044.1	9	76.8	43	1	0	97.727	5.64e-10
BIMT01000044.1	9	76.8	43	1	0	97.727	5.64e-10
BIMT01000044.1	9	75.0	42	1	0	97.674	2.03e-09
QKWP01000864.1	9	76.8	43	1	0	97.727	5.64e-10
QLPO01005653.1	9	76.8	41	0	0	100.000	5.64e-10
MEHY01000841.1	9	76.8	43	1	0	97.727	5.64e-10
MEHY01000841.1	9	76.8	43	1	0	97.727	5.64e-10
MEHY01000366.1	9	76.8	43	1	0	97.727	5.64e-10
MEHY01000003.1	9	76.8	43	1	0	97.727	5.64e-10
PPLK01000098.1	9	76.8	41	0	0	100.000	5.64e-10
PPJP02000040.1	9	76.8	41	0	0	100.000	5.64e-10
SWBL01000944.1	9	76.8	41	0	0	100.000	5.64e-10
SWBI01000234.1	9	76.8	41	0	0	100.000	5.64e-10
JAIHNE010000018.1	11	76.8	50	3	1	92.593	5.64e-10
JAIHLT010000026.1	9	76.8	41	0	0	100.000	5.64e-10
JAIHLT010000026.1	9	76.8	41	0	0	100.000	5.64e-10
JAIHLT010000026.1	9	76.8	41	0	0	100.000	5.64e-10
JAIHLT010000026.1	9	76.8	41	0	0	100.000	5.64e-10
LT598468.1	9	76.8	41	0	0	100.000	5.64e-10
LT598468.1	9	76.8	41	0	0	100.000	5.64e-10
CAPX01000068.1	10	76.8	45	2	0	95.745	5.64e-10
BCHZ01000031.1	9	76.8	41	0	0	100.000	5.64e-10
PPJM02000016.1	9	76.8	43	1	0	97.727	5.64e-10
PPJM02000016.1	9	76.8	43	1	0	97.727	5.64e-10
QYLQ01000035.1	9	76.8	41	0	0	100.000	5.64e-10
AEAV01000475.1	9	76.8	41	0	0	100.000	5.64e-10
CAKNUP010000036.1	9	76.8	43	1	0	97.727	5.64e-10
JAGTUB010000459.1	9	76.8	41	0	0	100.000	5.64e-10
