# Supplementary material for: Using nanopore sequencing to identify fungi from clinical samples with high phylogenetic resolution
Source: Sci Rep. 2023 Jun 16;13:9785. doi: 10.1038/s41598-023-37016-0 (PMC10275880; doi:10.1038/s41598-023-37016-0)
Supplement: Supplementary file 1 — Supplementary Information. [file 41598_2023_37016_MOESM1_ESM.zip › Supplementary_Information/Supplementary_Data/Data_S5_Mock_blast/results/Mock_RGN3_3_fmt0.txt]

BLASTN 2.13.0+


Reference: Zheng Zhang, Scott Schwartz, Lukas Wagner, and Webb
Miller (2000), "A greedy algorithm for aligning DNA sequences", J
Comput Biol 2000; 7(1-2):203-14.


Database: all.fna
           16,976,359 sequences; 173,045,930,078 total letters


Query= LR5_3

Length=1473
                                                                      Score     E
Sequences producing significant alignments:                          (Bits)  Value

AE017342.1 Cryptococcus neoformans var. neoformans JEC21 chromoso...  2682    0.0  
NC_006684.1 Cryptococcus neoformans var. neoformans JEC21 chromos...  2682    0.0  
CP025762.1 Cryptococcus gattii VGII R265 chromosome 4                 2680    0.0  
VHDQ01000015.1 Cryptococcus cf. gattii strain MF34 chromosome 14 ...  2678    0.0  
VHDQ01000014.1 Cryptococcus cf. gattii strain MF34 chromosome 14 ...  2675    0.0  
CP000287.1 Cryptococcus gattii WM276 chromosome B, complete sequence  2671    0.0  
NC_014939.1 Cryptococcus gattii WM276 chromosome B, complete sequ...  2671    0.0  
SSXJ01000381.1 Cryptococcus neoformans AD hybrid strain CBS 132 t...  2669    0.0  
SSXJ01000371.1 Cryptococcus neoformans AD hybrid strain CBS 132 t...  2669    0.0  
PJQL01004345.1 Rhizopus azygosporus strain CBS 357.93 scaffold_43...  2573    0.0  
CM016937.1 Cryptococcus sp. DSM 27421 chromosome 9, whole genome ...  2490    0.0  
JANBXI010000027.1 Cryptococcus sp. VH57_BW 27, whole genome shotg...  2300    0.0  
NQVO01000100.1 Kwoniella shandongensis strain CBS 12478 scaffold0...  1975    0.0  
NW_022474172.1 Kwoniella shandongensis strain CBS 12478 chromosom...  1975    0.0  
BEDY01000008.1 Vanrija fragicola DNA, scaffold: scaffold_8, strai...  1729    0.0  
NBSH01000033.1 Kockovaella imperatae strain NRRL Y-17943 BD324sca...  1653    0.0  
NBSH01000032.1 Kockovaella imperatae strain NRRL Y-17943 BD324sca...  1653    0.0  
NW_019028973.1 Kockovaella imperatae strain NRRL Y-17943 chromoso...  1653    0.0  
NW_019028972.1 Kockovaella imperatae strain NRRL Y-17943 chromoso...  1653    0.0  
JAMYHM010000230.1 Apiotrichum sp. PA4207 ctg_230, whole genome sh...  1629    0.0  
JAMYHP010000150.1 Apiotrichum sp. Y4201-1 ctg_150, whole genome s...  1629    0.0  
JAMYHS010001152.1 Apiotrichum sp. Y3305A ctg_1152, whole genome s...  1629    0.0  
JAMYHQ010001361.1 Apiotrichum sp. M3315A-1 ctg_1361, whole genome...  1626    0.0  
JAMYHN010000191.1 Apiotrichum sp. PDH3304B ctg_191, whole genome ...  1626    0.0  
JAMYHR010000054.1 Apiotrichum sp. PL3309B ctg_54, whole genome sh...  1626    0.0  
JAMYHO010000241.1 Apiotrichum sp. PL3306B ctg_241, whole genome s...  1626    0.0  
QKWK01000021.1 Vanrija humicola strain CBS 4282 CBS4282_scaffold2...  1622    0.0  
JAAAXZ010000726.1 Podosphaera xanthii isolate Wanju2017 POXAN0074...  1620    0.0  
RSCD01000010.1 Saitozyma podzolica strain DSM 27192 scaffold_10, ...  1615    0.0  
JALAIP010002631.1 Caloplaca aegaea isolate LIQ143CAAG scaffold_26...  1613    0.0  
SSXJ01000404.1 Cryptococcus neoformans AD hybrid strain CBS 132 t...  1611    0.0  
JAHXHD010001605.1 Papiliotrema terrestris strain LS28 unplaced-10...  1609    0.0  
RSCD01000041.1 Saitozyma podzolica strain DSM 27192 scaffold_41, ...  1607    0.0  
JALJEG010000101.1 Apiotrichum siamense strain L8in5 NODE_101_leng...  1598    0.0  
JAMALP010000010.1 Cutaneotrichosporon sp. PT3311B ctg_10, whole g...  1581    0.0  
JAMALO010000017.1 Cutaneotrichosporon sp. PA3318 ctg_17, whole ge...  1581    0.0  
JAIGNX010000036.1 Cutaneotrichosporon dermatis strain NICC30027 S...  1567    0.0  
JAIGNX010000006.1 Cutaneotrichosporon dermatis strain NICC30027 S...  1567    0.0  
JAMALS010000003.1 Pascua sp. PK3308B-1 ctg_3, whole genome shotgu...  1565    0.0  
JAMFRD010000198.1 Pascua sp. PH4015B ctg_199, whole genome shotgu...  1565    0.0  
JAMALR010000011.1 Pascua sp. PH3313A ctg_11, whole genome shotgun...  1565    0.0  
JAMALQ010000137.1 Pascua sp. PH3615 ctg_137, whole genome shotgun...  1565    0.0  
JAMFRE010000187.1 Pascua sp. PL2904B ctg_187, whole genome shotgu...  1565    0.0  
JAMYHU010000003.1 Trichosporon sp. P6006 ctg_3, whole genome shot...  1563    0.0  
JAMYHV010000178.1 Trichosporon sp. PG3703 ctg_178, whole genome s...  1563    0.0  
JAMYHW010000003.1 Trichosporon sp. LN7006B ctg_3, whole genome sh...  1563    0.0  
BEDW01000020.1 Cutaneotrichosporon arboriformis DNA, scaffold: sc...  1561    0.0  
CP086717.1 Vanrija pseudolonga isolate DUCC4014 chromosome 4          1552    0.0  
JAMALZ010000002.1 Trichosporon sp. PB005A ctg_2, whole genome sho...  1546    0.0  
JAMAMB010000006.1 Trichosporonaceae sp. PL3408A ctg_6, whole geno...  1543    0.0  
JAMAMA010000005.1 Trichosporonaceae sp. PDH3307A ctg_5, whole gen...  1543    0.0  
BEDX01000012.1 Cutaneotrichosporon daszewskae DNA, scaffold: scaf...  1541    0.0  
QPMP01000167.1 Colletotrichum tropicale strain CgS9275 KSG_CgS927...  1541    0.0  
JH977602.1 Trichosporon asahii var. asahii CBS 2479 unplaced geno...  1535    0.0  
NW_014040855.1 Trichosporon asahii var. asahii CBS 2479 unplaced ...  1535    0.0  
RSCE01000026.1 Apiotrichum porosum strain DSM 27194 scaffold_26, ...  1506    0.0  
RSCE01000022.1 Apiotrichum porosum strain DSM 27194 scaffold_22, ...  1506    0.0  
NW_021167133.1 Apiotrichum porosum strain DSM 27194 chromosome Un...  1506    0.0  
NW_021167129.1 Apiotrichum porosum strain DSM 27194 chromosome Un...  1506    0.0  
JALAIK010002142.1 Xanthoria steineri isolate LIQ73XASTE-2 scaffol...  1496    0.0  
JAMALM010001433.1 Cutaneotrichosporon sp. P10-008 ctg_1433, whole...  1434    0.0  
MCFC01000139.1 Naematelia encephala strain 68-887.2 BCR39scaffold...  1426    0.0  
JAKFAO010000004.1 Naematelia aurantialba strain NX-20 Contig4, wh...  1399    0.0  
PQXP01000239.1 Apiotrichum akiyoshidainum strain HP2023 Contig964...  1380    0.0  
PQXP01001050.1 Apiotrichum akiyoshidainum strain HP2023 Contig122...  1380    0.0  
PQXP01001035.1 Apiotrichum akiyoshidainum strain HP2023 Contig111...  1380    0.0  
PQXP01001036.1 Apiotrichum akiyoshidainum strain HP2023 Contig111...  1380    0.0  
JAMYHL010000155.1 Apiotrichum sp. Y4204 ctg_155, whole genome sho...  1380    0.0  
JALAIM010001695.1 Xanthoria sp. 1 TBL-2021 isolate LIQ80XSP scaff...  1339    0.0  
JAIFAB010000018.1 Filobasidium floriforme strain CBS 6241 HD553sc...  1323    0.0  
JAMRJJ010000013.1 Dioszegia hungarica strain Y1 Contig24, whole g...  1323    0.0  
JAMRJJ010000007.1 Dioszegia hungarica strain Y1 Contig22, whole g...  1323    0.0  
JAMRJJ010000023.1 Dioszegia hungarica strain Y1 Contig21, whole g...  1323    0.0  
JAMRJJ010000004.1 Dioszegia hungarica strain Y1 Contig19, whole g...  1323    0.0  
NW_025763639.1 Filobasidium floriforme strain CBS 6241 chromosome...  1323    0.0  
JAMRJJ010000024.1 Dioszegia hungarica strain Y1 Contig20, whole g...  1317    0.0  
JAMRJJ010000019.1 Dioszegia hungarica strain Y1 Contig5, whole ge...  1315    0.0  
JAMRJJ010000020.1 Dioszegia hungarica strain Y1 Contig23, whole g...  1315    0.0  
SWKT01000207.1 Neopestalotiopsis sp. 37M scaffold_208, whole geno...  1306    0.0  
JAMRJJ010000016.1 Dioszegia hungarica strain Y1 Contig9, whole ge...  1301    0.0  
JAKLMH010000020.1 Fungal sp. FJII-L8-SW-PAB2 NODE_20_length_44271...  1297    0.0  
JAMYHH010000682.1 Pichia sp. F1605B ctg_682, whole genome shotgun...  1295    0.0  
JH711537.1 Tremella mesenterica DSM 1558 unplaced genomic scaffol...  1279    0.0  
NW_006711234.1 Tremella mesenterica DSM 1558 unplaced genomic sca...  1279    0.0  
PQXP01000592.1 Apiotrichum akiyoshidainum strain HP2023 Contig268...  1271    0.0  
JADPYG010000089.1 Vishniacozyma victoriae isolate T18_1_22C Conti...  1225    0.0  
JADPYF010000119.1 Tetracladium sp. T11_2_10C Contig_119, whole ge...  1225    0.0  
BEDZ01000082.1 Cutaneotrichosporon cyanovorans DNA, scaffold: sca...  1216    0.0  
BRDD01000307.1 Tremella fuciformis NBRC 9317 DNA, KCNB80TF.307, w...  1201    0.0  
BRDC01000066.1 Tremella yokohamensis NBRC 100148 DNA, KCNB35TY.66...  1149    0.0  
JAAZPX010000111.1 Papiliotrema laurentii strain IF7SW-F4 scaffold...  1149    0.0  
JANEWO010000736.1 Tausonia pullulans strain CRUB 1754 NODE_736_le...  1147    0.0  
JADCQV010000005.1 Mrakiaceae sp. VS III B KN 2 VS-III-B-KN-2_cont...  1147    0.0  
JAKLLX010000014.1 Fungal sp. FJI-L2-BK-P3 NODE_14_length_362002_c...  1140    0.0  
LOEC01000834.1 Mrakia psychrophila strain NN053900 MPSYg834, whol...  1116    0.0  
BBPU01000016.1 Mrakia blollopis SK-4 DNA, contig: SK4n2002, whole...  1116    0.0  
BBPU01000017.1 Mrakia blollopis SK-4 DNA, contig: SK4n2003, whole...  1116    0.0  
BBPU01000018.1 Mrakia blollopis SK-4 DNA, contig: SK4n2004, whole...  1116    0.0  
BBPU01000019.1 Mrakia blollopis SK-4 DNA, contig: SK4n2005, whole...  1116    0.0  
BBPU01000022.1 Mrakia blollopis SK-4 DNA, contig: SK4n2008, whole...  1116    0.0  
BBPU01000024.1 Mrakia blollopis SK-4 DNA, contig: SK4n2010, whole...  1116    0.0  
BBPU01000025.1 Mrakia blollopis SK-4 DNA, contig: SK4n2011, whole...  1116    0.0  
BBPU01000026.1 Mrakia blollopis SK-4 DNA, contig: SK4n2012, whole...  1116    0.0  
BBPU01000027.1 Mrakia blollopis SK-4 DNA, contig: SK4n2013, whole...  1116    0.0  
BBPU01000028.1 Mrakia blollopis SK-4 DNA, contig: SK4n2014, whole...  1116    0.0  
BBPU01000029.1 Mrakia blollopis SK-4 DNA, contig: SK4n2015, whole...  1116    0.0  
BBPU01000032.1 Mrakia blollopis SK-4 DNA, contig: SK4n2018, whole...  1116    0.0  
BBPU01000033.1 Mrakia blollopis SK-4 DNA, contig: SK4n2019, whole...  1116    0.0  
BBPU01000034.1 Mrakia blollopis SK-4 DNA, contig: SK4n2020, whole...  1116    0.0  
BBPU01000035.1 Mrakia blollopis SK-4 DNA, contig: SK4n2021, whole...  1116    0.0  
BBPU01000037.1 Mrakia blollopis SK-4 DNA, contig: SK4n2023, whole...  1116    0.0  
BBPU01000038.1 Mrakia blollopis SK-4 DNA, contig: SK4n2024, whole...  1116    0.0  
BBPU01000040.1 Mrakia blollopis SK-4 DNA, contig: SK4n2026, whole...  1116    0.0  
BBPU01000041.1 Mrakia blollopis SK-4 DNA, contig: SK4n2027, whole...  1116    0.0  
BBPU01000042.1 Mrakia blollopis SK-4 DNA, contig: SK4n2028, whole...  1116    0.0  
BBPU01000045.1 Mrakia blollopis SK-4 DNA, contig: SK4n2031, whole...  1116    0.0  
BBPU01000048.1 Mrakia blollopis SK-4 DNA, contig: SK4n2034, whole...  1116    0.0  
BBPU01000021.1 Mrakia blollopis SK-4 DNA, contig: SK4n2007, whole...  1114    0.0  
BBPU01000030.1 Mrakia blollopis SK-4 DNA, contig: SK4n2016, whole...  1114    0.0  
BRON01000014.1 Mrakia gelida MGH-2 DNA, scaffold_14, whole genome...  1110    0.0  
JACGZH010000010.1 Phaffia rhodozyma strain CBS 6938 QXden1.PacBio...  1109    0.0  
JACGZH010000007.1 Phaffia rhodozyma strain CBS 6938 QXden1.PacBio...  1109    0.0  
JACGZH010000006.1 Phaffia rhodozyma strain CBS 6938 QXden1.PacBio...  1109    0.0  
JACGZH010000019.1 Phaffia rhodozyma strain CBS 6938 QXden1.PacBio...  1109    0.0  
JACGZH010000018.1 Phaffia rhodozyma strain CBS 6938 QXden1.PacBio...  1109    0.0  
JACGZH010000015.1 Phaffia rhodozyma strain CBS 6938 QXden1.PacBio...  1109    0.0  
JACGZH010000014.1 Phaffia rhodozyma strain CBS 6938 QXden1.PacBio...  1109    0.0  
JACGZH010000013.1 Phaffia rhodozyma strain CBS 6938 QXden1.PacBio...  1109    0.0  
JACGZH010000001.1 Phaffia rhodozyma strain CBS 6938 QXden1.PacBio...  1109    0.0  
BBPU01000043.1 Mrakia blollopis SK-4 DNA, contig: SK4n2029, whole...  1109    0.0  
BBPU01000049.1 Mrakia blollopis SK-4 DNA, contig: SK4n2035, whole...  1109    0.0  
JAMALH010000007.1 Filobasidiaceae sp. PG3902-1 ctg_7, whole genom...  1107    0.0  
JAMALI010000176.1 Filobasidiaceae sp. PT2105A ctg_176, whole geno...  1107    0.0  
BBPU01000039.1 Mrakia blollopis SK-4 DNA, contig: SK4n2025, whole...  1105    0.0  
BBPU01000036.1 Mrakia blollopis SK-4 DNA, contig: SK4n2022, whole...  1103    0.0  
PQXP01001049.1 Apiotrichum akiyoshidainum strain HP2023 Contig122...  1083    0.0  
JTLS01001059.1 Basidioascus undulatus strain DAOM 241956 scaffold...  1066    0.0  
KZ110649.1 Postia placenta MAD-698-R-SB12 unplaced genomic scaffo...  1062    0.0  
RRYC01000010.1 Quambalaria eucalypti isolate CMW1101 Contig000001...  1057    0.0  
WAHA01000022.1 Trametes sanguinea strain ACCC51180 Seq22, whole g...  1055    0.0  
KV418079.1 Fibulorhizoctonia sp. CBS 109695 unplaced genomic scaf...  1046    0.0  
MLYV02000761.1 Hermanssonia centrifuga strain FBCC195 PHLCENscaff...  1046    0.0  
JABRWF010000005.1 Athelia rolfsii isolate GP3 Contig5, whole geno...  1040    0.0  
FTLJ01000020.1 Tinctoporellus epimiltinus genome assembly, contig...  1033    0.0  
LUGG01000101.1 Grifola frondosa strain 9006-11 000100F, whole gen...  1031    0.0  
LUGG01000071.1 Grifola frondosa strain 9006-11 000070F, whole gen...  1031    0.0  
JSYW01000167.1 Lentinus polychrous strain BCC7694 contig00167, wh...  1029    0.0  
JACBKP010000468.1 Neoantrodia serialis strain Sig1Antser10 B0H18s...  1027    0.0  
NW_025955428.1 Neoantrodia serialis strain Sig1Antser10 chromosom...  1027    0.0  
VICQ01000083.1 Trametes punicea strain CIRM-BRFM 1868 BD414scaffo...  1026    0.0  
VICQ01000071.1 Trametes punicea strain CIRM-BRFM 1868 BD414scaffo...  1026    0.0  
QUOL01000013.1 Sarcomyxa edulis strain SE1 Contig13, whole genome...  1026    0.0  
JACDTU010000005.1 Cubamyces lactineus strain CIRM-BRFM 1664 C8Q73...  1024    0.0  
JABYQH010000084.1 Cubamyces menziesii strain CIRM-BRFM 1781 C8Q70...  1024    0.0  
JABYQH010000083.1 Cubamyces menziesii strain CIRM-BRFM 1781 C8Q70...  1024    0.0  
SAXG01000235.1 Amylostereum areolatum strain HG-01 Scaffold235, w...  1024    0.0  
SAXG01000214.1 Amylostereum areolatum strain HG-01 Scaffold214, w...  1024    0.0  
SAXG01000196.1 Amylostereum areolatum strain HG-01 Scaffold196, w...  1024    0.0  
SAXG01000171.1 Amylostereum areolatum strain HG-01 Scaffold171, w...  1024    0.0  
SAXG01000157.1 Amylostereum areolatum strain HG-01 Scaffold157, w...  1024    0.0  
SAXG01000149.1 Amylostereum areolatum strain HG-01 Scaffold149, w...  1024    0.0  
SAXG01000118.1 Amylostereum areolatum strain HG-01 Scaffold118, w...  1024    0.0  
CP096880.1 Exobasidium cylindrosporum strain YG638 chromosome 3       1022    0.0  
MJVA01001020.1 Talaromyces wortmannii strain LMB-HP14 scaffold385...  1022    0.0  
JACBKP010000816.1 Neoantrodia serialis strain Sig1Antser10 B0H18s...  1022    0.0  
NW_025955776.1 Neoantrodia serialis strain Sig1Antser10 chromosom...  1022    0.0  
QLPG01005766.1 Gomphus sp. MG54 scaffold6767_cov61, whole genome ...  1020    0.0  
QLOL01001517.1 Tricholoma bakamatsutake strain MG51 scaffold2150_...  1020    0.0  
SAXG01000190.1 Amylostereum areolatum strain HG-01 Scaffold190, w...  1020    0.0  
JACBKP010000822.1 Neoantrodia serialis strain Sig1Antser10 B0H18s...  1020    0.0  
MU410304.1 Schizophyllum commune H4-8 unplaced genomic scaffold S...  1020    0.0  
NW_026089550.1 Schizophyllum commune H4-8 unplaced genomic scaffo...  1020    0.0  
NW_025955782.1 Neoantrodia serialis strain Sig1Antser10 chromosom...  1020    0.0  
JAAZQA010000020.1 Naganishia sp. IF7SW-B1 scaffold38_cov416, whol...  1018    0.0  
CALYLX010000164.1 Clitopilus passeckerianus genome assembly, cont...  1018    0.0  
CALYLX010000161.1 Clitopilus passeckerianus genome assembly, cont...  1018    0.0  
WIUZ02000032.1 Thelephora terrestris strain UH-Tt-Lm1 BJ322scaffo...  1018    0.0  
CALYLX010000130.1 Clitopilus passeckerianus genome assembly, cont...  1016    0.0  
CM008257.1 Phellinus noxius strain FFPRI411160 chromosome 7, whol...  1014    0.0  
RJDY01000048.1 Auricularia cornea strain CCMJ2827 utg1811, whole ...  1014    0.0  
JAEUWM010000593.1 Podaxis sp. C-F-101401 scaffold01437, whole gen...  1014    0.0  
JAEUWO010000439.1 Podaxis sp. MADm22 scaffold07521, whole genome ...  1014    0.0  
JAEUWR010000192.1 Podaxis sp. C-F-101400 scaffold01075, whole gen...  1014    0.0  
JAIHLT010000026.1 Inonotus obliquus strain CT5 ctg39, whole genom...  1014    0.0  
RJDY01000042.1 Auricularia cornea strain CCMJ2827 utg305, whole g...  1013    0.0  
RJDY01000046.1 Auricularia cornea strain CCMJ2827 utg1141, whole ...  1013    0.0  
VDMD01000335.1 Auriculariopsis ampla strain NL-1724 BD626scaffold...  1013    0.0  
WIUZ02000006.1 Thelephora terrestris strain UH-Tt-Lm1 BJ322scaffo...  1013    0.0  
WIUZ02000036.1 Thelephora terrestris strain UH-Tt-Lm1 BJ322scaffo...  1013    0.0  
BPQB01000026.1 Phanerochaete sordida YK-624 DNA, Contig_026, whol...  1011    0.0  
CALYLX010000168.1 Clitopilus passeckerianus genome assembly, cont...  1011    0.0  
CALYLX010000167.1 Clitopilus passeckerianus genome assembly, cont...  1011    0.0  
CALYLX010000166.1 Clitopilus passeckerianus genome assembly, cont...  1011    0.0  
CALYLX010000165.1 Clitopilus passeckerianus genome assembly, cont...  1011    0.0  
CALYLX010000163.1 Clitopilus passeckerianus genome assembly, cont...  1011    0.0  
CALYLX010000129.1 Clitopilus passeckerianus genome assembly, cont...  1011    0.0  
CALYLX010000107.1 Clitopilus passeckerianus genome assembly, cont...  1011    0.0  
CALYLX010000042.1 Clitopilus passeckerianus genome assembly, cont...  1011    0.0  
CP068001.1 Clitopilus hobsonii strain QYL-10 chromosome 5             1011    0.0  
SAXG01000210.1 Amylostereum areolatum strain HG-01 Scaffold210, w...  1011    0.0  
JAHYIO010000005.1 Coriolopsis trogii strain Ct001 Tt29c05, whole ...  1011    0.0  
WHVD01000645.1 Hysterangium stoloniferum strain HS.BST BU17scaffo...  1009    0.0  
WHVD01000615.1 Hysterangium stoloniferum strain HS.BST BU17scaffo...  1009    0.0  
WHVD01000611.1 Hysterangium stoloniferum strain HS.BST BU17scaffo...  1009    0.0  
WHVD01000549.1 Hysterangium stoloniferum strain HS.BST BU17scaffo...  1009    0.0  
WHVD01000491.1 Hysterangium stoloniferum strain HS.BST BU17scaffo...  1009    0.0  
WHVD01000480.1 Hysterangium stoloniferum strain HS.BST BU17scaffo...  1009    0.0  
WHVD01000477.1 Hysterangium stoloniferum strain HS.BST BU17scaffo...  1009    0.0  
WHVD01000476.1 Hysterangium stoloniferum strain HS.BST BU17scaffo...  1009    0.0  
WHVD01000469.1 Hysterangium stoloniferum strain HS.BST BU17scaffo...  1009    0.0  
WHVD01000466.1 Hysterangium stoloniferum strain HS.BST BU17scaffo...  1009    0.0  
WHVD01000437.1 Hysterangium stoloniferum strain HS.BST BU17scaffo...  1009    0.0  
WHVD01000430.1 Hysterangium stoloniferum strain HS.BST BU17scaffo...  1009    0.0  
WHVD01000417.1 Hysterangium stoloniferum strain HS.BST BU17scaffo...  1009    0.0  
WHVD01000414.1 Hysterangium stoloniferum strain HS.BST BU17scaffo...  1009    0.0  
WHVD01000180.1 Hysterangium stoloniferum strain HS.BST BU17scaffo...  1009    0.0  
JH687571.1 Punctularia strigosozonata HHB-11173 SS5 unplaced geno...  1007    0.0  
NW_006767466.1 Punctularia strigosozonata HHB-11173 SS5 unplaced ...  1007    0.0  
KI925462.1 Heterobasidion irregulare TC 32-1 unplaced genomic sca...  1005    0.0  
RZIO01000005.1 Gloeostereum incarnatum strain CCMJ2665 contig6, w...  1005    0.0  
JAHRBS010000011.1 Ganoderma tsugae strain CCMJ4178 utg61, whole g...  1005    0.0  
JAHRBS010000018.1 Ganoderma tsugae strain CCMJ4178 utg5856, whole...  1005    0.0  
JAHRBS010000006.1 Ganoderma tsugae strain CCMJ4178 utg25, whole g...  1005    0.0  
NW_009258205.1 Heterobasidion irregulare TC 32-1 unplaced genomic...  1005    0.0  
LCTX01000245.1 Limonomyces culmigenus strain CBS 661.85 CBS66185_...  1003    0.0  
JAEUWJ010000543.1 Podaxis carcinomalis strain LINN1287.8 scaffold...  1003    0.0  
NCVV01000269.1 Auricularia auricula-judae strain B14-8 scaffold26...  1003    0.0  
NEKD01000094.1 Auricularia heimuer strain Dai 13782 unitig94, who...  1003    0.0  
CVKZ01000009.1 Heterobasidion annosum genome assembly BM42NG, sca...  1002    0.0  
RJDY01000047.1 Auricularia cornea strain CCMJ2827 utg1797, whole ...  1000    0.0  
PQXP01000980.1 Apiotrichum akiyoshidainum strain HP2023 Contig129...  1000    0.0  
JAACJJ010000039.1 Psilocybe cf. subviscida strain CBS 101986 unit...  1000    0.0  
JABYQQ010000032.1 Earliella scabrosa strain CIRM-BRFM 1817 C8Q76s...  1000    0.0  
JAHKGY010000035.1 Ganoderma leucocontextum strain HMGIM-I160015 C...  1000    0.0  
JAHKGY010000012.1 Ganoderma leucocontextum strain HMGIM-I160015 C...  1000    0.0  
JH687529.1 Stereum hirsutum FP-91666 SS1 unplaced genomic scaffol...  1000    0.0  
NW_006763281.1 Stereum hirsutum FP-91666 SS1 unplaced genomic sca...  1000    0.0  
RJDY01000039.1 Auricularia cornea strain CCMJ2827 utg100, whole g...  998     0.0  
QLPO01005653.1 Stropharia rugosoannulata strain MG69 scaffold7226...  998     0.0  
JH930495.1 Phanerochaete carnosa HHB-10118-sp unplaced genomic sc...  996     0.0  
CALYLX010000128.1 Clitopilus passeckerianus genome assembly, cont...  996     0.0  
JAKLMY010000617.1 Ganoderma meredithae strain FKI-L8-BK-PAB1 NODE...  996     0.0  
NW_006767655.1 Phanerochaete carnosa HHB-10118-sp unplaced genomi...  996     0.0  
JACGCK010000684.1 Pholiota molesta strain CBS 144467 BJ912scaffol...  994     0.0  
JACGCK010000351.1 Pholiota molesta strain CBS 144467 BJ912scaffol...  994     0.0  
JAACJJ010000007.1 Psilocybe cf. subviscida strain CBS 101986 unit...  994     0.0  
JAACJJ010000066.1 Psilocybe cf. subviscida strain CBS 101986 unit...  994     0.0  
JAACJJ010000023.1 Psilocybe cf. subviscida strain CBS 101986 unit...  994     0.0  
JAACJJ010000049.1 Psilocybe cf. subviscida strain CBS 101986 unit...  994     0.0  
JAACJJ010000034.1 Psilocybe cf. subviscida strain CBS 101986 unit...  994     0.0  
JAACJJ010000013.1 Psilocybe cf. subviscida strain CBS 101986 unit...  994     0.0  
QPFP01000416.1 Coprinellus micaceus strain FP101781 FA13scaffold_...  992     0.0  
RCFS01000037.1 Lepiota venenata strain LJE Contig37, whole genome...  992     0.0  
RCFS01000031.1 Lepiota venenata strain LJE Contig31, whole genome...  992     0.0  
RJDY01000027.1 Auricularia cornea strain CCMJ2827 utg53, whole ge...  990     0.0  
RJDY01000015.1 Auricularia cornea strain CCMJ2827 utg22, whole ge...  990     0.0  
RCHG01003737.1 Mycena citricolor strain CBS 193.57 8214_5M_rep_c3...  990     0.0  
WIUZ02000062.1 Thelephora terrestris strain UH-Tt-Lm1 BJ322scaffo...  990     0.0  
QEYC01000014.1 Pholiota adiposa strain DZS1 Contig113, whole geno...  989     0.0  
JAACJL010000055.1 Agrocybe pediades strain CBS 102.39 unitig_106_...  989     0.0  
JAGTJP010000468.1 Auriculariales sp. MPI-PUGE-AT-0066 BKA62scaffo...  989     0.0  
JAACJJ010000010.1 Psilocybe cf. subviscida strain CBS 101986 unit...  987     0.0  
KN834981.1 Gymnopus luxurians FD-317 M1 unplaced genomic scaffold...  987     0.0  
RCFS01000034.1 Lepiota venenata strain LJE Contig34, whole genome...  987     0.0  
JAKOPK010001092.1 Coniferiporia weirii strain 30910 NODE_1092_len...  987     0.0  
CAJTBE010000007.1 Trichaptum abietinum genome assembly, contig: S...  985     0.0  
CP015465.1 Agaricus bisporus var. bisporus H97 chromosome 9, part...  985     0.0  
SAXG01000215.1 Amylostereum areolatum strain HG-01 Scaffold215, w...  985     0.0  
JACAZI010000031.1 Mycena venus strain CCC161011 Mven.scaff0031, w...  985     0.0  
NW_006267345.1 Agaricus bisporus var. bisporus H97 unplaced genom...  985     0.0  
NDFF03000276.1 Grammothele lineata strain SDL-CO-2015-1 jcf718000...  983     0.0  
BHFW01000088.1 Pleurotus citrinopileatus HfpriPC05-1-Y1 DNA, unit...  983     0.0  
BHFW01000058.1 Pleurotus citrinopileatus HfpriPC05-1-Y1 DNA, unit...  983     0.0  
BHFW01000053.1 Pleurotus citrinopileatus HfpriPC05-1-Y1 DNA, unit...  983     0.0  
BHFW01000035.1 Pleurotus citrinopileatus HfpriPC05-1-Y1 DNA, unit...  983     0.0  
BHFW01000033.1 Pleurotus citrinopileatus HfpriPC05-1-Y1 DNA, unit...  983     0.0  
BHFW01000020.1 Pleurotus citrinopileatus HfpriPC05-1-Y1 DNA, unit...  983     0.0  
BHFW01000006.1 Pleurotus citrinopileatus HfpriPC05-1-Y1 DNA, unit...  983     0.0  
MJGA01000049.1 Phanerodontia chrysosporium strain ATCC 20696 cont...  983     0.0  
MJGA01000030.1 Phanerodontia chrysosporium strain ATCC 20696 cont...  983     0.0  
MJGA01000126.1 Phanerodontia chrysosporium strain ATCC 20696 cont...  983     0.0  
MJGA01000125.1 Phanerodontia chrysosporium strain ATCC 20696 cont...  983     0.0  
JAACJN010000707.1 Collybiopsis confluens strain CBS 406.79 000708...  981     0.0  
JAACJN010000650.1 Collybiopsis confluens strain CBS 406.79 000638...  981     0.0  
JAACJN010000599.1 Collybiopsis confluens strain CBS 406.79 000600...  981     0.0  
JAACJN010000536.1 Collybiopsis confluens strain CBS 406.79 000530...  981     0.0  
CAJSYZ010000007.1 Trichaptum fuscoviolaceum genome assembly, cont...  979     0.0  
JABBWB010000767.1 Suillus occidentalis strain FC124 EDD22scaffold...  979     0.0  
JABBWB010001439.1 Suillus occidentalis strain FC124 EDD22scaffold...  979     0.0  
JAEDXJ010000012.1 Galerina sulciceps strain ZP082096 Contig12, wh...  977     0.0  
PVYR01000143.1 Rhizopogon salebrosus strain AM-AZ12-036 contig121...  977     0.0  
KN819443.1 Paxillus involutus ATCC 200175 unplaced genomic scaffo...  976     0.0  
JACAZH010000105.1 Mycena sanguinolenta strain 160909Yilan Msan.sc...  974     0.0  
JACAZH010000065.1 Mycena sanguinolenta strain 160909Yilan Msan.sc...  974     0.0  
JACAZH010000051.1 Mycena sanguinolenta strain 160909Yilan Msan.sc...  974     0.0  
JAHTMV010000058.1 Agaricus sinodeliciosus strain ZRL20160001-S65 ...  974     0.0  
CM045718.1 Inonotus hispidus strain NPCB_001 chromosome 6, whole ...  974     0.0  
JACAAK010000010.1 Calvatia gigantea strain CGMCC 5.752 ctg10, who...  974     0.0  
BHFW01000070.1 Pleurotus citrinopileatus HfpriPC05-1-Y1 DNA, unit...  974     0.0  
WHVA01000781.1 Gautieria morchelliformis strain GMNE.BST JB92scaf...  972     0.0  
WHVA01000756.1 Gautieria morchelliformis strain GMNE.BST JB92scaf...  972     0.0  
WHVA01000003.1 Gautieria morchelliformis strain GMNE.BST JB92scaf...  972     0.0  
JACAZF010000004.1 Mycena indigotica strain 171206Taipei Mind.scaf...  972     0.0  
NW_023503003.1 Mycena indigotica strain 171206Taipei chromosome U...  972     0.0  
JACAZH010000034.1 Mycena sanguinolenta strain 160909Yilan Msan.sc...  968     0.0  
JAACJJ010000053.1 Psilocybe cf. subviscida strain CBS 101986 unit...  968     0.0  
QLOI01003827.1 Tuber umbilicatum strain MG104 scaffold4364_cov70,...  968     0.0  
JACAZF010000026.1 Mycena indigotica strain 171206Taipei Mind.scaf...  968     0.0  
NW_023503025.1 Mycena indigotica strain 171206Taipei chromosome U...  968     0.0  
JADNRY010001170.1 Rhodocollybia butyracea strain AH 40177 BDP27sc...  966     0.0  
JACAZG010000040.1 Mycena kentingensis (nom. inval.) strain 111111...  966     0.0  
JACAZG010000037.1 Mycena kentingensis (nom. inval.) strain 111111...  966     0.0  
JACAZG010000004.1 Mycena kentingensis (nom. inval.) strain 111111...  966     0.0  
JACGCN010000083.1 Lyophyllum atratum strain CBS 144462 FPV67scaff...  963     0.0  
JAIHLT010000025.1 Inonotus obliquus strain CT5 ctg37, whole genom...  963     0.0  
JAIHLT010000016.1 Inonotus obliquus strain CT5 ctg16, whole genom...  963     0.0  
JAACJJ010000068.1 Psilocybe cf. subviscida strain CBS 101986 unit...  961     0.0  
JAEKIV010001022.1 Hypholoma fasciculare strain SGAA scaffold_1021...  961     0.0  
JAACJP010000103.1 Tricholomella constricta strain CBS 661.87 0001...  959     0.0  
JACAZH010000078.1 Mycena sanguinolenta strain 160909Yilan Msan.sc...  959     0.0  
QEYC01000017.1 Pholiota adiposa strain DZS1 Contig117, whole geno...  959     0.0  
JAIHLT010000024.1 Inonotus obliquus strain CT5 ctg33, whole genom...  959     0.0  
JACAZE010000021.1 Mycena chlorophos strain 110903Hualien_Pintung ...  957     0.0  
WIQG01001125.1 Mycena galopus ATCC 62051 K438scaffold_1125, whole...  957     0.0  
WIQG01001076.1 Mycena galopus ATCC 62051 K438scaffold_1076, whole...  957     0.0  
JAIWYR010000084.1 Armillaria altimontana isolate 837-10 altimonta...  955     0.0  
JAIWYR010000062.1 Armillaria altimontana isolate 837-10 altimonta...  955     0.0  
JAIWYQ010000054.1 Armillaria solidipes isolate ID001 solidipes_sc...  955     0.0  
JAIWYQ010000052.1 Armillaria solidipes isolate ID001 solidipes_sc...  955     0.0  
JAIWYQ010000020.1 Armillaria solidipes isolate ID001 solidipes_sc...  955     0.0  
SDEE01001454.1 Candolleomyces aberdarensis strain IHI B618 Contig...  955     0.0  
NBAY01000189.1 Porodaedalea pini strain BCRC 35384 PPIT.scaff0189...  955     0.0  
NBAY01000151.1 Porodaedalea pini strain BCRC 35384 PPIT.scaff0151...  955     0.0  
NBAY01000055.1 Porodaedalea pini strain BCRC 35384 PPIT.scaff0055...  955     0.0  
JABBWI010000070.1 Suillus subluteus strain FC464 F4604scaffold_70...  952     0.0  
JABBWI010000673.1 Suillus subluteus strain FC464 F4604scaffold_67...  952     0.0  
JABBWI010000539.1 Suillus subluteus strain FC464 F4604scaffold_53...  952     0.0  
JABBWI010000516.1 Suillus subluteus strain FC464 F4604scaffold_51...  952     0.0  
JABBWI010000469.1 Suillus subluteus strain FC464 F4604scaffold_46...  952     0.0  
JABBWI010000452.1 Suillus subluteus strain FC464 F4604scaffold_45...  952     0.0  
JAJOHG010000522.1 Phellopilus nigrolimitatus strain SigPhenig9 DF...  952     0.0  
JABBWH010000752.1 Suillus subalutaceus strain FC151 DFJ58scaffold...  952     0.0  
JABBWH010000372.1 Suillus subalutaceus strain FC151 DFJ58scaffold...  952     0.0  
NW_024541001.1 Suillus subalutaceus strain FC151 chromosome Unkno...  952     0.0  
NW_024540621.1 Suillus subalutaceus strain FC151 chromosome Unkno...  952     0.0  
FUEG01000082.1 Armillaria ostoyae strain C18/9 genome assembly, c...  950     0.0  
FTRY01000076.1 Armillaria cepistipes strain B5 genome assembly, c...  950     0.0  
FTRY01000008.1 Armillaria cepistipes strain B5 genome assembly, c...  950     0.0  
VTST01000045.1 Armillaria gallica strain 012m Armga012m_contig_45...  950     0.0  
NBAY01000186.1 Porodaedalea pini strain BCRC 35384 PPIT.scaff0186...  950     0.0  
WHVD01000064.1 Hysterangium stoloniferum strain HS.BST BU17scaffo...  948     0.0  
JABBWI010000678.1 Suillus subluteus strain FC464 F4604scaffold_67...  946     0.0  
JABBWI010000672.1 Suillus subluteus strain FC464 F4604scaffold_67...  946     0.0  
JABBWI010000170.1 Suillus subluteus strain FC464 F4604scaffold_17...  946     0.0  
JAHLMK010000042.1 Strobilurus pachycystidiatus strain Y-H-6C stpa...  946     0.0  
JAHLMK010000026.1 Strobilurus pachycystidiatus strain Y-H-6C stpa...  946     0.0  
CAJVPT010015842.1 Acaulospora colombiana strain CL356 genome asse...  944     0.0  
WSTP01000649.1 Serendipita sp. 400 scaffold_649, whole genome sho...  941     0.0  
WSTQ01000522.1 Serendipita sp. 401 scaffold_522, whole genome sho...  941     0.0  
WSTS01000908.1 Serendipita sp. 411 scaffold_908, whole genome sho...  941     0.0  
CALYLX010000162.1 Clitopilus passeckerianus genome assembly, cont...  941     0.0  
WSTR01000872.1 Serendipita sp. 405 scaffold_872, whole genome sho...  941     0.0  
JABCPV010000619.1 Suillus ampliporus strain FC55 DFH29scaffold_61...  941     0.0  
JABCPV010000195.1 Suillus ampliporus strain FC55 DFH29scaffold_19...  941     0.0  
JABCPV010001451.1 Suillus ampliporus strain FC55 DFH29scaffold_14...  941     0.0  
JABCPV010001266.1 Suillus ampliporus strain FC55 DFH29scaffold_12...  941     0.0  
JABCPV010001150.1 Suillus ampliporus strain FC55 DFH29scaffold_11...  941     0.0  
JABCPV010001009.1 Suillus ampliporus strain FC55 DFH29scaffold_10...  941     0.0  
WSUH01000026.1 Serendipita sp. 407 scaffold_26, whole genome shot...  941     0.0  
WSTN01000662.1 Serendipita sp. 398 scaffold_662, whole genome sho...  941     0.0  
WSTL01000655.1 Serendipita sp. 396 scaffold_655, whole genome sho...  941     0.0  
WSTM01000620.1 Serendipita sp. 397 scaffold_620, whole genome sho...  941     0.0  
SAXG01000056.1 Amylostereum areolatum strain HG-01 Scaffold56, wh...  939     0.0  
KI669491.1 Kwoniella mangroviensis CBS 8507 unplaced genomic scaf...  937     0.0  
NW_017566921.1 Kwoniella mangroviensis CBS 8507 unplaced genomic ...  937     0.0  
JADNYV010001298.1 Mucidula mucida strain CBS 558.79 CPB85scaffold...  935     0.0  
JADNYV010001216.1 Mucidula mucida strain CBS 558.79 CPB85scaffold...  935     0.0  
JADNYV010001208.1 Mucidula mucida strain CBS 558.79 CPB85scaffold...  935     0.0  
JADNYV010001167.1 Mucidula mucida strain CBS 558.79 CPB85scaffold...  935     0.0  
JADNYV010001137.1 Mucidula mucida strain CBS 558.79 CPB85scaffold...  935     0.0  
JABBWH010000919.1 Suillus subalutaceus strain FC151 DFJ58scaffold...  935     0.0  
NW_024541168.1 Suillus subalutaceus strain FC151 chromosome Unkno...  935     0.0  
JAMALN010001036.1 Cutaneotrichosporon sp. PK4640 ctg_1036, whole ...  928     0.0  
JABCPV010001443.1 Suillus ampliporus strain FC55 DFH29scaffold_14...  928     0.0  
QLOV01000394.1 Pleurotus platypus strain MG11 scaffold510_cov103,...  926     0.0  
JAHRGV010000060.1 Butyriboletus roseoflavus strain LA02 J3R82Cont...  926     0.0  
JAHRGV010000058.1 Butyriboletus roseoflavus strain LA02 J3R82Cont...  926     0.0  
JAHRGV010000051.1 Butyriboletus roseoflavus strain LA02 J3R82Cont...  926     0.0  
JAHRGV010000042.1 Butyriboletus roseoflavus strain LA02 J3R82Cont...  926     0.0  
JAHRGV010000041.1 Butyriboletus roseoflavus strain LA02 J3R82Cont...  926     0.0  
JAHRGV010000040.1 Butyriboletus roseoflavus strain LA02 J3R82Cont...  926     0.0  
JAHRGV010000036.1 Butyriboletus roseoflavus strain LA02 J3R82Cont...  926     0.0  
JAHRGV010000032.1 Butyriboletus roseoflavus strain LA02 J3R82Cont...  926     0.0  
JAHRGV010000027.1 Butyriboletus roseoflavus strain LA02 J3R82Cont...  926     0.0  
JAHRGV010000019.1 Butyriboletus roseoflavus strain LA02 J3R82Cont...  926     0.0  
JAHRGV010000018.1 Butyriboletus roseoflavus strain LA02 J3R82Cont...  926     0.0  
JAHRGV010000012.1 Butyriboletus roseoflavus strain LA02 J3R82Cont...  926     0.0  
JAHRGV010000006.1 Butyriboletus roseoflavus strain LA02 J3R82Cont...  926     0.0  
JAHRGV010000003.1 Butyriboletus roseoflavus strain LA02 J3R82Cont...  926     0.0  
JABCPV010001348.1 Suillus ampliporus strain FC55 DFH29scaffold_13...  926     0.0  
JAHRGV010000043.1 Butyriboletus roseoflavus strain LA02 J3R82Cont...  924     0.0  
WIQG01001221.1 Mycena galopus ATCC 62051 K438scaffold_1221, whole...  924     0.0  
QFEK01003641.1 Caloboletus calopus strain MG23 scaffold7207_cov28...  924     0.0  
JAHRGV010000025.1 Butyriboletus roseoflavus strain LA02 J3R82Cont...  922     0.0  
JACGCN010000012.1 Lyophyllum atratum strain CBS 144462 FPV67scaff...  922     0.0  
JAHRGV010000049.1 Butyriboletus roseoflavus strain LA02 J3R82Cont...  920     0.0  
JAHRGV010000048.1 Butyriboletus roseoflavus strain LA02 J3R82Cont...  920     0.0  
JAHRGV010000037.1 Butyriboletus roseoflavus strain LA02 J3R82Cont...  920     0.0  
JAHRGV010000035.1 Butyriboletus roseoflavus strain LA02 J3R82Cont...  920     0.0  
JAHRGV010000034.1 Butyriboletus roseoflavus strain LA02 J3R82Cont...  920     0.0  
JAHRGV010000031.1 Butyriboletus roseoflavus strain LA02 J3R82Cont...  920     0.0  
JAHRGV010000030.1 Butyriboletus roseoflavus strain LA02 J3R82Cont...  920     0.0  
JAHRGV010000029.1 Butyriboletus roseoflavus strain LA02 J3R82Cont...  920     0.0  
JAHRGV010000028.1 Butyriboletus roseoflavus strain LA02 J3R82Cont...  920     0.0  
JAHRGV010000024.1 Butyriboletus roseoflavus strain LA02 J3R82Cont...  920     0.0  
JAHRGV010000021.1 Butyriboletus roseoflavus strain LA02 J3R82Cont...  920     0.0  
JAHRGV010000016.1 Butyriboletus roseoflavus strain LA02 J3R82Cont...  920     0.0  
JACAZH010000003.1 Mycena sanguinolenta strain 160909Yilan Msan.sc...  920     0.0  
QLPC01014050.1 Lactifluus hygrophoroides strain MG19 scaffold2502...  920     0.0  
CAUG01000137.1 Cryptococcus flavescens NRRL Y-50378 WGS project C...  917     0.0  
JAHRGV010000039.1 Butyriboletus roseoflavus strain LA02 J3R82Cont...  915     0.0  
JABBWO010000538.1 Suillus bovinus strain UH-Sbo-P2 EDB93scaffold_...  911     0.0  
JABBWO010000531.1 Suillus bovinus strain UH-Sbo-P2 EDB93scaffold_...  911     0.0  
JABBWO010000471.1 Suillus bovinus strain UH-Sbo-P2 EDB93scaffold_...  911     0.0  
JABBWO010000402.1 Suillus bovinus strain UH-Sbo-P2 EDB93scaffold_...  911     0.0  
JABBWO010000378.1 Suillus bovinus strain UH-Sbo-P2 EDB93scaffold_...  911     0.0  
NW_024542594.1 Suillus bovinus strain UH-Sbo-P2 chromosome Unknow...  911     0.0  
NW_024542587.1 Suillus bovinus strain UH-Sbo-P2 chromosome Unknow...  911     0.0  
NW_024542527.1 Suillus bovinus strain UH-Sbo-P2 chromosome Unknow...  911     0.0  
NW_024542458.1 Suillus bovinus strain UH-Sbo-P2 chromosome Unknow...  911     0.0  
NW_024542434.1 Suillus bovinus strain UH-Sbo-P2 chromosome Unknow...  911     0.0  
CCBP010000485.1 Trametes cinnabarina BRFM137 WGS project CCBP0000...  909     0.0  
MQVO02000093.1 Irpex lacteus strain F17 unitig574, whole genome s...  907     0.0  
JABYQR010000581.1 Cytidiella melzeri strain FP 102339 BC835scaffo...  907     0.0  
JABBWO010000560.1 Suillus bovinus strain UH-Sbo-P2 EDB93scaffold_...  905     0.0  
JABBWO010000546.1 Suillus bovinus strain UH-Sbo-P2 EDB93scaffold_...  905     0.0  
JABBWO010000494.1 Suillus bovinus strain UH-Sbo-P2 EDB93scaffold_...  905     0.0  
JABBWO010000249.1 Suillus bovinus strain UH-Sbo-P2 EDB93scaffold_...  905     0.0  
NW_024542616.1 Suillus bovinus strain UH-Sbo-P2 chromosome Unknow...  905     0.0  
NW_024542602.1 Suillus bovinus strain UH-Sbo-P2 chromosome Unknow...  905     0.0  
NW_024542550.1 Suillus bovinus strain UH-Sbo-P2 chromosome Unknow...  905     0.0  
NW_024542305.1 Suillus bovinus strain UH-Sbo-P2 chromosome Unknow...  905     0.0  
JAGKRU010000067.1 Russula griseocarnosa strain E138 Scaffold67, w...  904     0.0  
JANFAH010000098.1 Pisolithus tinctorius strain Marx 270 BKA82scaf...  904     0.0  
JAHRGV010000050.1 Butyriboletus roseoflavus strain LA02 J3R82Cont...  902     0.0  
MQVO02000013.1 Irpex lacteus strain F17 unitig799, whole genome s...  902     0.0  
JAGKRU010000012.1 Russula griseocarnosa strain E138 Scaffold12, w...  900     0.0  
JABBWO010000517.1 Suillus bovinus strain UH-Sbo-P2 EDB93scaffold_...  898     0.0  
NW_024542573.1 Suillus bovinus strain UH-Sbo-P2 chromosome Unknow...  898     0.0  
JAACJL010000056.1 Agrocybe pediades strain CBS 102.39 unitig_103_...  896     0.0  
CAJVGD010000025.1 Serendipita indica DSM 11827 genome assembly, c...  894     0.0  
JAHRGV010000053.1 Butyriboletus roseoflavus strain LA02 J3R82Cont...  891     0.0  
QFEI01007839.1 Neoboletus magnificus strain MG22 scaffold13181_co...  891     0.0  
QGOG01006254.1 Collybia sp. MG36 scaffold8405_cov84, whole genome...  889     0.0  
JABBWC010000983.1 Suillus paluster strain FC165 EDB91scaffold_983...  883     0.0  
JAHRGV010000045.1 Butyriboletus roseoflavus strain LA02 J3R82Cont...  883     0.0  
JANFAB010000277.1 Pisolithus albus strain SI12 EDD15scaffold_277,...  883     0.0  
JANFAB010000244.1 Pisolithus albus strain SI12 EDD15scaffold_244,...  883     0.0  
JANFAB010000230.1 Pisolithus albus strain SI12 EDD15scaffold_230,...  883     0.0  
JANFAB010000212.1 Pisolithus albus strain SI12 EDD15scaffold_212,...  883     0.0  
JANFAB010000209.1 Pisolithus albus strain SI12 EDD15scaffold_209,...  883     0.0  
JANFAB010000177.1 Pisolithus albus strain SI12 EDD15scaffold_177,...  883     0.0  
NW_024538543.1 Suillus paluster strain FC165 chromosome Unknown E...  883     0.0  
JANFAB010000286.1 Pisolithus albus strain SI12 EDD15scaffold_286,...  881     0.0  
JANFAB010000245.1 Pisolithus albus strain SI12 EDD15scaffold_245,...  881     0.0  
JANFAB010000468.1 Pisolithus albus strain SI12 EDD15scaffold_468,...  878     0.0  
JANFAB010000456.1 Pisolithus albus strain SI12 EDD15scaffold_456,...  878     0.0  
JANFAB010000413.1 Pisolithus albus strain SI12 EDD15scaffold_413,...  878     0.0  
JANFAB010000389.1 Pisolithus albus strain SI12 EDD15scaffold_389,...  878     0.0  
JANFAB010000376.1 Pisolithus albus strain SI12 EDD15scaffold_376,...  878     0.0  
JANFAB010000375.1 Pisolithus albus strain SI12 EDD15scaffold_375,...  878     0.0  
JANFAB010000362.1 Pisolithus albus strain SI12 EDD15scaffold_362,...  878     0.0  
JANFAB010000343.1 Pisolithus albus strain SI12 EDD15scaffold_343,...  878     0.0  
JANFAB010000341.1 Pisolithus albus strain SI12 EDD15scaffold_341,...  878     0.0  
JANFAB010000340.1 Pisolithus albus strain SI12 EDD15scaffold_340,...  878     0.0  
JANFAB010000329.1 Pisolithus albus strain SI12 EDD15scaffold_329,...  878     0.0  
JANFAB010000324.1 Pisolithus albus strain SI12 EDD15scaffold_324,...  878     0.0  
JANFAB010000323.1 Pisolithus albus strain SI12 EDD15scaffold_323,...  878     0.0  
JANFAB010000319.1 Pisolithus albus strain SI12 EDD15scaffold_319,...  878     0.0  
JANFAB010000316.1 Pisolithus albus strain SI12 EDD15scaffold_316,...  878     0.0  
JANFAB010000304.1 Pisolithus albus strain SI12 EDD15scaffold_304,...  878     0.0  
JANFAB010000299.1 Pisolithus albus strain SI12 EDD15scaffold_299,...  878     0.0  
JANFAB010000294.1 Pisolithus albus strain SI12 EDD15scaffold_294,...  878     0.0  
JANFAB010000285.1 Pisolithus albus strain SI12 EDD15scaffold_285,...  878     0.0  
JANFAB010000275.1 Pisolithus albus strain SI12 EDD15scaffold_275,...  878     0.0  
JANFAB010000273.1 Pisolithus albus strain SI12 EDD15scaffold_273,...  878     0.0  
JANFAB010000262.1 Pisolithus albus strain SI12 EDD15scaffold_262,...  878     0.0  
JANFAB010000257.1 Pisolithus albus strain SI12 EDD15scaffold_257,...  878     0.0  
JANFAB010000256.1 Pisolithus albus strain SI12 EDD15scaffold_256,...  878     0.0  
JANFAB010000254.1 Pisolithus albus strain SI12 EDD15scaffold_254,...  878     0.0  
JANFAB010000253.1 Pisolithus albus strain SI12 EDD15scaffold_253,...  878     0.0  
JANFAB010000242.1 Pisolithus albus strain SI12 EDD15scaffold_242,...  878     0.0  
JANFAB010000236.1 Pisolithus albus strain SI12 EDD15scaffold_236,...  878     0.0  
JANFAB010000224.1 Pisolithus albus strain SI12 EDD15scaffold_224,...  878     0.0  
JANFAB010000199.1 Pisolithus albus strain SI12 EDD15scaffold_199,...  878     0.0  
JANFAB010000196.1 Pisolithus albus strain SI12 EDD15scaffold_196,...  878     0.0  
CCBP010000639.1 Trametes cinnabarina BRFM137 WGS project CCBP0000...  870     0.0  
JANFAB010000374.1 Pisolithus albus strain SI12 EDD15scaffold_374,...  870     0.0  
SGPK01000764.1 Phellinidium pouzarii strain DSM 108285 Contig_764...  865     0.0  
JABBWO010000607.1 Suillus bovinus strain UH-Sbo-P2 EDB93scaffold_...  863     0.0  


>AE017342.1 Cryptococcus neoformans var. neoformans JEC21 chromosome 2 sequence
Length=1632307

 Score = 2682 bits (1452),  Expect = 0.0
 Identities = 1466/1473 (99%), Gaps = 0/1473 (0%)
 Strand=Plus/Minus

Query  1       CAAGGTTTCCGTAGGTGAACCTGCGGAAGGATCAGTAGAGAATATTGGACTTCGGTCCAT  60
               |||||||||||||||||||||||||||||||||||||||||||||||||||| |||||||
Sbjct  279892  CAAGGTTTCCGTAGGTGAACCTGCGGAAGGATCAGTAGAGAATATTGGACTTTGGTCCAT  279833

Query  61      TTATCTACCCATCTACACCTGTGAACTGTTTATGTGCTTCGGCACGTTTTACACAAACTT  120
               ||||||||||||||||||||||||||||||||||||||||||||||||||||||||||||
Sbjct  279832  TTATCTACCCATCTACACCTGTGAACTGTTTATGTGCTTCGGCACGTTTTACACAAACTT  279773

Query  121     CTAAATGTAATGAATGTAATCTTATTATAACAATAATAAAACTTTCAACAACGGATCTCT  180
               ||||||||||||||||||||| ||||||||||||||||||||||||||||||||||||||
Sbjct  279772  CTAAATGTAATGAATGTAATCATATTATAACAATAATAAAACTTTCAACAACGGATCTCT  279713

Query  181     TGGCTTCCACATCGATGAAGAACGCAGCGAAATGCGATAAGTAATGTGAATTGCAGAATT  240
               ||||||||||||||||||||||||||||||||||||||||||||||||||||||||||||
Sbjct  279712  TGGCTTCCACATCGATGAAGAACGCAGCGAAATGCGATAAGTAATGTGAATTGCAGAATT  279653

Query  241     CAGTGAATCATCGAATCTTTGAACGCAACTTGCGCCCTTTGGTATTCCGAAGGGCATGCC  300
               |||||||||||||| |||||||||||||||||||||||||||||||||||||||||||||
Sbjct  279652  CAGTGAATCATCGAGTCTTTGAACGCAACTTGCGCCCTTTGGTATTCCGAAGGGCATGCC  279593

Query  301     TGTTTGAGAGTCATGAAAATCTCAATCCCTCGGGTTTTATTACCTGTTGGACTTGGATTT  360
               ||||||||||||||||||||||||||||||||||||||||||||||||||||||||||||
Sbjct  279592  TGTTTGAGAGTCATGAAAATCTCAATCCCTCGGGTTTTATTACCTGTTGGACTTGGATTT  279533

Query  361     GGGTGTTTGCCGCGACCTGCAAAGGACGTCGGCTCGCCTTAAATGTGTTAGTGGGAAGGT  420
               ||||||||||||||||||||||||||||||||||||||||||||||||||||||||||||
Sbjct  279532  GGGTGTTTGCCGCGACCTGCAAAGGACGTCGGCTCGCCTTAAATGTGTTAGTGGGAAGGT  279473

Query  421     GATTACCTGTCAGCCCGGCGTAATAAGTTTCGCTGGGCCTATGGGGTAGTCTTCGGCTTG  480
               ||||||||||||||||||||||||||||||||||||||||||||||||||||||||||||
Sbjct  279472  GATTACCTGTCAGCCCGGCGTAATAAGTTTCGCTGGGCCTATGGGGTAGTCTTCGGCTTG  279413

Query  481     CTGATAACAACCATCTCTTTTTGTTTGACCTCAAATCAGGTAGGGCTACCCGCTGAACTT  540
               ||||||||||||||||||||||||||||||||||||||||||||||||||||||||||||
Sbjct  279412  CTGATAACAACCATCTCTTTTTGTTTGACCTCAAATCAGGTAGGGCTACCCGCTGAACTT  279353

Query  541     AAGCATATCAATAAGCGGAGGAAAAGAAACTAACAAGGATTCCCTTAGTAACGGCGAGTG  600
               ||||||||||||||||||||||||||||||||||||||||||||||||||||||||||||
Sbjct  279352  AAGCATATCAATAAGCGGAGGAAAAGAAACTAACAAGGATTCCCTTAGTAACGGCGAGTG  279293

Query  601     AACCGGGAAGAGCTCAAATTTGAAATCTGGCGTCCTCCGGGCGTCCGAGTTGTAATCTAC  660
               ||||||||||||||||||||||||||||||||||||||||||||||||||||||||||||
Sbjct  279292  AACCGGGAAGAGCTCAAATTTGAAATCTGGCGTCCTCCGGGCGTCCGAGTTGTAATCTAC  279233

Query  661     AGAAACGTTTTCCGTGCTGGACCGTGTCTAAGTCCCTTGGAATAGGGTATCAAAGAGGGT  720
               ||||||||||||||||||||||||||||||||||||||||||||||||||||||||||||
Sbjct  279232  AGAAACGTTTTCCGTGCTGGACCGTGTCTAAGTCCCTTGGAATAGGGTATCAAAGAGGGT  279173

Query  721     GACAATCCCGTACTTGACACGATCACCAGTGCTCTGTGATACGTTTTCTACGAGTCGCGT  780
               ||||||||||||||||||||||||||||||||||||||||||||||||||||||||||||
Sbjct  279172  GACAATCCCGTACTTGACACGATCACCAGTGCTCTGTGATACGTTTTCTACGAGTCGCGT  279113

Query  781     TACTTGGGAGTGTAGCGCAAAATGGGTGGTAAACTCCATCTAAAGCTAAATATTGGTGGA  840
               ||||||||||||||||||||||||||||||||||||||||||||||||||||||||||||
Sbjct  279112  TACTTGGGAGTGTAGCGCAAAATGGGTGGTAAACTCCATCTAAAGCTAAATATTGGTGGA  279053

Query  841     AGACCGATAGCGAACAAGTACCGTGAGGGAAAGATGAAAAGCACTTTGGAAAGAGAGTTA  900
               ||||||||||||||||||||||||||||||||||||||||||||||||||||||||||||
Sbjct  279052  AGACCGATAGCGAACAAGTACCGTGAGGGAAAGATGAAAAGCACTTTGGAAAGAGAGTTA  278993

Query  901     AACAGTACGTGAAATTGTTGAAAGGGAAACGATTGAAGTCAGTCGTGTCTATTGGGTTCA  960
               ||||||||||||||||||||||||||||||||||||||||||||||||||||||||||||
Sbjct  278992  AACAGTACGTGAAATTGTTGAAAGGGAAACGATTGAAGTCAGTCGTGTCTATTGGGTTCA  278933

Query  961     GCCAGTTCTGCTGGTGTATTCCCTTTAGACGGGTCAACATCAGTTCTGATCGGTGGATAA  1020
               ||||||||||||||||||||||||||||||||||||||||||||||||||||||||||||
Sbjct  278932  GCCAGTTCTGCTGGTGTATTCCCTTTAGACGGGTCAACATCAGTTCTGATCGGTGGATAA  278873

Query  1021    GGGCTGGGGGAATGTAGCACTCTTCGGAGTGTGTTATAGCCTCCTGTCGCATACACTGGT  1080
               ||||||| ||||||| ||||||||||| ||||||||||||||||||||||||||||||||
Sbjct  278872  GGGCTGGAGGAATGTGGCACTCTTCGGGGTGTGTTATAGCCTCCTGTCGCATACACTGGT  278813

Query  1081    TGGGACTGAGGAATGCAGCTCGCCTTTATGGCCGGGGTTCGCCCACGTTCGAGCTTAGGA  1140
               ||||||||||||||||||||||||||||||||||||||||||||||||||||||||||||
Sbjct  278812  TGGGACTGAGGAATGCAGCTCGCCTTTATGGCCGGGGTTCGCCCACGTTCGAGCTTAGGA  278753

Query  1141    TGTTGACAAAATGGCTTTAAACGACCCGTCTTGAAACACGGACCAAGGAGTCTAACATAT  1200
               ||||||||||||||||||||||||||||||||||||||||||||||||||||||||||||
Sbjct  278752  TGTTGACAAAATGGCTTTAAACGACCCGTCTTGAAACACGGACCAAGGAGTCTAACATAT  278693

Query  1201    CTGCGAGTGTTTGAGTGTCAAACTCGAGCGCGTAATGAAAGTGAATGTAGGAGGGATCCG  1260
               |||||||||||||||||||||||||||||||| |||||||||||||||||||||||||||
Sbjct  278692  CTGCGAGTGTTTGAGTGTCAAACTCGAGCGCGAAATGAAAGTGAATGTAGGAGGGATCCG  278633

Query  1261    CAAGGAGCACCTTCGACCGATCCGGATCTTCTGTGATGGATTTGAGTAAGAGCATATATG  1320
               ||||||||||||||||||||||||||||||||||||||||||||||||||||||||||||
Sbjct  278632  CAAGGAGCACCTTCGACCGATCCGGATCTTCTGTGATGGATTTGAGTAAGAGCATATATG  278573

Query  1321    CTGGGACCCGAAAGATGGTGAACTATGCCTGAATAGGGCGAAGCCAGGGGAAACTCTGGT  1380
               ||||||||||||||||||||||||||||||||||||||||||||||||||||||||||||
Sbjct  278572  CTGGGACCCGAAAGATGGTGAACTATGCCTGAATAGGGCGAAGCCAGGGGAAACTCTGGT  278513

Query  1381    GGAGGCTCGTAGCGATTCTGACGTGCAAATCGATCGTCGAATTTGGGTATAGGGGCGAAA  1440
               ||||||||||||||||||||||||||||||||||||||||||||||||||||||||||||
Sbjct  278512  GGAGGCTCGTAGCGATTCTGACGTGCAAATCGATCGTCGAATTTGGGTATAGGGGCGAAA  278453

Query  1441    GACTAATCGAACCATCTAGTAGCTGGTTCCTGC  1473
               |||||||||||||||||||||||||||||||||
Sbjct  278452  GACTAATCGAACCATCTAGTAGCTGGTTCCTGC  278420


 Score = 2682 bits (1452),  Expect = 0.0
 Identities = 1466/1473 (99%), Gaps = 0/1473 (0%)
 Strand=Plus/Minus

Query  1       CAAGGTTTCCGTAGGTGAACCTGCGGAAGGATCAGTAGAGAATATTGGACTTCGGTCCAT  60
               |||||||||||||||||||||||||||||||||||||||||||||||||||| |||||||
Sbjct  287974  CAAGGTTTCCGTAGGTGAACCTGCGGAAGGATCAGTAGAGAATATTGGACTTTGGTCCAT  287915

Query  61      TTATCTACCCATCTACACCTGTGAACTGTTTATGTGCTTCGGCACGTTTTACACAAACTT  120
               ||||||||||||||||||||||||||||||||||||||||||||||||||||||||||||
Sbjct  287914  TTATCTACCCATCTACACCTGTGAACTGTTTATGTGCTTCGGCACGTTTTACACAAACTT  287855

Query  121     CTAAATGTAATGAATGTAATCTTATTATAACAATAATAAAACTTTCAACAACGGATCTCT  180
               ||||||||||||||||||||| ||||||||||||||||||||||||||||||||||||||
Sbjct  287854  CTAAATGTAATGAATGTAATCATATTATAACAATAATAAAACTTTCAACAACGGATCTCT  287795

Query  181     TGGCTTCCACATCGATGAAGAACGCAGCGAAATGCGATAAGTAATGTGAATTGCAGAATT  240
               ||||||||||||||||||||||||||||||||||||||||||||||||||||||||||||
Sbjct  287794  TGGCTTCCACATCGATGAAGAACGCAGCGAAATGCGATAAGTAATGTGAATTGCAGAATT  287735

Query  241     CAGTGAATCATCGAATCTTTGAACGCAACTTGCGCCCTTTGGTATTCCGAAGGGCATGCC  300
               |||||||||||||| |||||||||||||||||||||||||||||||||||||||||||||
Sbjct  287734  CAGTGAATCATCGAGTCTTTGAACGCAACTTGCGCCCTTTGGTATTCCGAAGGGCATGCC  287675

Query  301     TGTTTGAGAGTCATGAAAATCTCAATCCCTCGGGTTTTATTACCTGTTGGACTTGGATTT  360
               ||||||||||||||||||||||||||||||||||||||||||||||||||||||||||||
Sbjct  287674  TGTTTGAGAGTCATGAAAATCTCAATCCCTCGGGTTTTATTACCTGTTGGACTTGGATTT  287615

Query  361     GGGTGTTTGCCGCGACCTGCAAAGGACGTCGGCTCGCCTTAAATGTGTTAGTGGGAAGGT  420
               ||||||||||||||||||||||||||||||||||||||||||||||||||||||||||||
Sbjct  287614  GGGTGTTTGCCGCGACCTGCAAAGGACGTCGGCTCGCCTTAAATGTGTTAGTGGGAAGGT  287555

Query  421     GATTACCTGTCAGCCCGGCGTAATAAGTTTCGCTGGGCCTATGGGGTAGTCTTCGGCTTG  480
               ||||||||||||||||||||||||||||||||||||||||||||||||||||||||||||
Sbjct  287554  GATTACCTGTCAGCCCGGCGTAATAAGTTTCGCTGGGCCTATGGGGTAGTCTTCGGCTTG  287495

Query  481     CTGATAACAACCATCTCTTTTTGTTTGACCTCAAATCAGGTAGGGCTACCCGCTGAACTT  540
               ||||||||||||||||||||||||||||||||||||||||||||||||||||||||||||
Sbjct  287494  CTGATAACAACCATCTCTTTTTGTTTGACCTCAAATCAGGTAGGGCTACCCGCTGAACTT  287435

Query  541     AAGCATATCAATAAGCGGAGGAAAAGAAACTAACAAGGATTCCCTTAGTAACGGCGAGTG  600
               ||||||||||||||||||||||||||||||||||||||||||||||||||||||||||||
Sbjct  287434  AAGCATATCAATAAGCGGAGGAAAAGAAACTAACAAGGATTCCCTTAGTAACGGCGAGTG  287375

Query  601     AACCGGGAAGAGCTCAAATTTGAAATCTGGCGTCCTCCGGGCGTCCGAGTTGTAATCTAC  660
               ||||||||||||||||||||||||||||||||||||||||||||||||||||||||||||
Sbjct  287374  AACCGGGAAGAGCTCAAATTTGAAATCTGGCGTCCTCCGGGCGTCCGAGTTGTAATCTAC  287315

Query  661     AGAAACGTTTTCCGTGCTGGACCGTGTCTAAGTCCCTTGGAATAGGGTATCAAAGAGGGT  720
               ||||||||||||||||||||||||||||||||||||||||||||||||||||||||||||
Sbjct  287314  AGAAACGTTTTCCGTGCTGGACCGTGTCTAAGTCCCTTGGAATAGGGTATCAAAGAGGGT  287255

Query  721     GACAATCCCGTACTTGACACGATCACCAGTGCTCTGTGATACGTTTTCTACGAGTCGCGT  780
               ||||||||||||||||||||||||||||||||||||||||||||||||||||||||||||
Sbjct  287254  GACAATCCCGTACTTGACACGATCACCAGTGCTCTGTGATACGTTTTCTACGAGTCGCGT  287195

Query  781     TACTTGGGAGTGTAGCGCAAAATGGGTGGTAAACTCCATCTAAAGCTAAATATTGGTGGA  840
               ||||||||||||||||||||||||||||||||||||||||||||||||||||||||||||
Sbjct  287194  TACTTGGGAGTGTAGCGCAAAATGGGTGGTAAACTCCATCTAAAGCTAAATATTGGTGGA  287135

Query  841     AGACCGATAGCGAACAAGTACCGTGAGGGAAAGATGAAAAGCACTTTGGAAAGAGAGTTA  900
               ||||||||||||||||||||||||||||||||||||||||||||||||||||||||||||
Sbjct  287134  AGACCGATAGCGAACAAGTACCGTGAGGGAAAGATGAAAAGCACTTTGGAAAGAGAGTTA  287075

Query  901     AACAGTACGTGAAATTGTTGAAAGGGAAACGATTGAAGTCAGTCGTGTCTATTGGGTTCA  960
               ||||||||||||||||||||||||||||||||||||||||||||||||||||||||||||
Sbjct  287074  AACAGTACGTGAAATTGTTGAAAGGGAAACGATTGAAGTCAGTCGTGTCTATTGGGTTCA  287015

Query  961     GCCAGTTCTGCTGGTGTATTCCCTTTAGACGGGTCAACATCAGTTCTGATCGGTGGATAA  1020
               ||||||||||||||||||||||||||||||||||||||||||||||||||||||||||||
Sbjct  287014  GCCAGTTCTGCTGGTGTATTCCCTTTAGACGGGTCAACATCAGTTCTGATCGGTGGATAA  286955

Query  1021    GGGCTGGGGGAATGTAGCACTCTTCGGAGTGTGTTATAGCCTCCTGTCGCATACACTGGT  1080
               ||||||| ||||||| ||||||||||| ||||||||||||||||||||||||||||||||
Sbjct  286954  GGGCTGGAGGAATGTGGCACTCTTCGGGGTGTGTTATAGCCTCCTGTCGCATACACTGGT  286895

Query  1081    TGGGACTGAGGAATGCAGCTCGCCTTTATGGCCGGGGTTCGCCCACGTTCGAGCTTAGGA  1140
               ||||||||||||||||||||||||||||||||||||||||||||||||||||||||||||
Sbjct  286894  TGGGACTGAGGAATGCAGCTCGCCTTTATGGCCGGGGTTCGCCCACGTTCGAGCTTAGGA  286835

Query  1141    TGTTGACAAAATGGCTTTAAACGACCCGTCTTGAAACACGGACCAAGGAGTCTAACATAT  1200
               ||||||||||||||||||||||||||||||||||||||||||||||||||||||||||||
Sbjct  286834  TGTTGACAAAATGGCTTTAAACGACCCGTCTTGAAACACGGACCAAGGAGTCTAACATAT  286775

Query  1201    CTGCGAGTGTTTGAGTGTCAAACTCGAGCGCGTAATGAAAGTGAATGTAGGAGGGATCCG  1260
               |||||||||||||||||||||||||||||||| |||||||||||||||||||||||||||
Sbjct  286774  CTGCGAGTGTTTGAGTGTCAAACTCGAGCGCGAAATGAAAGTGAATGTAGGAGGGATCCG  286715

Query  1261    CAAGGAGCACCTTCGACCGATCCGGATCTTCTGTGATGGATTTGAGTAAGAGCATATATG  1320
               ||||||||||||||||||||||||||||||||||||||||||||||||||||||||||||
Sbjct  286714  CAAGGAGCACCTTCGACCGATCCGGATCTTCTGTGATGGATTTGAGTAAGAGCATATATG  286655

Query  1321    CTGGGACCCGAAAGATGGTGAACTATGCCTGAATAGGGCGAAGCCAGGGGAAACTCTGGT  1380
               ||||||||||||||||||||||||||||||||||||||||||||||||||||||||||||
Sbjct  286654  CTGGGACCCGAAAGATGGTGAACTATGCCTGAATAGGGCGAAGCCAGGGGAAACTCTGGT  286595

Query  1381    GGAGGCTCGTAGCGATTCTGACGTGCAAATCGATCGTCGAATTTGGGTATAGGGGCGAAA  1440
               ||||||||||||||||||||||||||||||||||||||||||||||||||||||||||||
Sbjct  286594  GGAGGCTCGTAGCGATTCTGACGTGCAAATCGATCGTCGAATTTGGGTATAGGGGCGAAA  286535

Query  1441    GACTAATCGAACCATCTAGTAGCTGGTTCCTGC  1473
               |||||||||||||||||||||||||||||||||
Sbjct  286534  GACTAATCGAACCATCTAGTAGCTGGTTCCTGC  286502


>NC_006684.1 Cryptococcus neoformans var. neoformans JEC21 chromosome 2 sequence
Length=1632307

 Score = 2682 bits (1452),  Expect = 0.0
 Identities = 1466/1473 (99%), Gaps = 0/1473 (0%)
 Strand=Plus/Minus

Query  1       CAAGGTTTCCGTAGGTGAACCTGCGGAAGGATCAGTAGAGAATATTGGACTTCGGTCCAT  60
               |||||||||||||||||||||||||||||||||||||||||||||||||||| |||||||
Sbjct  279892  CAAGGTTTCCGTAGGTGAACCTGCGGAAGGATCAGTAGAGAATATTGGACTTTGGTCCAT  279833

Query  61      TTATCTACCCATCTACACCTGTGAACTGTTTATGTGCTTCGGCACGTTTTACACAAACTT  120
               ||||||||||||||||||||||||||||||||||||||||||||||||||||||||||||
Sbjct  279832  TTATCTACCCATCTACACCTGTGAACTGTTTATGTGCTTCGGCACGTTTTACACAAACTT  279773

Query  121     CTAAATGTAATGAATGTAATCTTATTATAACAATAATAAAACTTTCAACAACGGATCTCT  180
               ||||||||||||||||||||| ||||||||||||||||||||||||||||||||||||||
Sbjct  279772  CTAAATGTAATGAATGTAATCATATTATAACAATAATAAAACTTTCAACAACGGATCTCT  279713

Query  181     TGGCTTCCACATCGATGAAGAACGCAGCGAAATGCGATAAGTAATGTGAATTGCAGAATT  240
               ||||||||||||||||||||||||||||||||||||||||||||||||||||||||||||
Sbjct  279712  TGGCTTCCACATCGATGAAGAACGCAGCGAAATGCGATAAGTAATGTGAATTGCAGAATT  279653

Query  241     CAGTGAATCATCGAATCTTTGAACGCAACTTGCGCCCTTTGGTATTCCGAAGGGCATGCC  300
               |||||||||||||| |||||||||||||||||||||||||||||||||||||||||||||
Sbjct  279652  CAGTGAATCATCGAGTCTTTGAACGCAACTTGCGCCCTTTGGTATTCCGAAGGGCATGCC  279593

Query  301     TGTTTGAGAGTCATGAAAATCTCAATCCCTCGGGTTTTATTACCTGTTGGACTTGGATTT  360
               ||||||||||||||||||||||||||||||||||||||||||||||||||||||||||||
Sbjct  279592  TGTTTGAGAGTCATGAAAATCTCAATCCCTCGGGTTTTATTACCTGTTGGACTTGGATTT  279533

Query  361     GGGTGTTTGCCGCGACCTGCAAAGGACGTCGGCTCGCCTTAAATGTGTTAGTGGGAAGGT  420
               ||||||||||||||||||||||||||||||||||||||||||||||||||||||||||||
Sbjct  279532  GGGTGTTTGCCGCGACCTGCAAAGGACGTCGGCTCGCCTTAAATGTGTTAGTGGGAAGGT  279473

Query  421     GATTACCTGTCAGCCCGGCGTAATAAGTTTCGCTGGGCCTATGGGGTAGTCTTCGGCTTG  480
               ||||||||||||||||||||||||||||||||||||||||||||||||||||||||||||
Sbjct  279472  GATTACCTGTCAGCCCGGCGTAATAAGTTTCGCTGGGCCTATGGGGTAGTCTTCGGCTTG  279413

Query  481     CTGATAACAACCATCTCTTTTTGTTTGACCTCAAATCAGGTAGGGCTACCCGCTGAACTT  540
               ||||||||||||||||||||||||||||||||||||||||||||||||||||||||||||
Sbjct  279412  CTGATAACAACCATCTCTTTTTGTTTGACCTCAAATCAGGTAGGGCTACCCGCTGAACTT  279353

Query  541     AAGCATATCAATAAGCGGAGGAAAAGAAACTAACAAGGATTCCCTTAGTAACGGCGAGTG  600
               ||||||||||||||||||||||||||||||||||||||||||||||||||||||||||||
Sbjct  279352  AAGCATATCAATAAGCGGAGGAAAAGAAACTAACAAGGATTCCCTTAGTAACGGCGAGTG  279293

Query  601     AACCGGGAAGAGCTCAAATTTGAAATCTGGCGTCCTCCGGGCGTCCGAGTTGTAATCTAC  660
               ||||||||||||||||||||||||||||||||||||||||||||||||||||||||||||
Sbjct  279292  AACCGGGAAGAGCTCAAATTTGAAATCTGGCGTCCTCCGGGCGTCCGAGTTGTAATCTAC  279233

Query  661     AGAAACGTTTTCCGTGCTGGACCGTGTCTAAGTCCCTTGGAATAGGGTATCAAAGAGGGT  720
               ||||||||||||||||||||||||||||||||||||||||||||||||||||||||||||
Sbjct  279232  AGAAACGTTTTCCGTGCTGGACCGTGTCTAAGTCCCTTGGAATAGGGTATCAAAGAGGGT  279173

Query  721     GACAATCCCGTACTTGACACGATCACCAGTGCTCTGTGATACGTTTTCTACGAGTCGCGT  780
               ||||||||||||||||||||||||||||||||||||||||||||||||||||||||||||
Sbjct  279172  GACAATCCCGTACTTGACACGATCACCAGTGCTCTGTGATACGTTTTCTACGAGTCGCGT  279113

Query  781     TACTTGGGAGTGTAGCGCAAAATGGGTGGTAAACTCCATCTAAAGCTAAATATTGGTGGA  840
               ||||||||||||||||||||||||||||||||||||||||||||||||||||||||||||
Sbjct  279112  TACTTGGGAGTGTAGCGCAAAATGGGTGGTAAACTCCATCTAAAGCTAAATATTGGTGGA  279053

Query  841     AGACCGATAGCGAACAAGTACCGTGAGGGAAAGATGAAAAGCACTTTGGAAAGAGAGTTA  900
               ||||||||||||||||||||||||||||||||||||||||||||||||||||||||||||
Sbjct  279052  AGACCGATAGCGAACAAGTACCGTGAGGGAAAGATGAAAAGCACTTTGGAAAGAGAGTTA  278993

Query  901     AACAGTACGTGAAATTGTTGAAAGGGAAACGATTGAAGTCAGTCGTGTCTATTGGGTTCA  960
               ||||||||||||||||||||||||||||||||||||||||||||||||||||||||||||
Sbjct  278992  AACAGTACGTGAAATTGTTGAAAGGGAAACGATTGAAGTCAGTCGTGTCTATTGGGTTCA  278933

Query  961     GCCAGTTCTGCTGGTGTATTCCCTTTAGACGGGTCAACATCAGTTCTGATCGGTGGATAA  1020
               ||||||||||||||||||||||||||||||||||||||||||||||||||||||||||||
Sbjct  278932  GCCAGTTCTGCTGGTGTATTCCCTTTAGACGGGTCAACATCAGTTCTGATCGGTGGATAA  278873

Query  1021    GGGCTGGGGGAATGTAGCACTCTTCGGAGTGTGTTATAGCCTCCTGTCGCATACACTGGT  1080
               ||||||| ||||||| ||||||||||| ||||||||||||||||||||||||||||||||
Sbjct  278872  GGGCTGGAGGAATGTGGCACTCTTCGGGGTGTGTTATAGCCTCCTGTCGCATACACTGGT  278813

Query  1081    TGGGACTGAGGAATGCAGCTCGCCTTTATGGCCGGGGTTCGCCCACGTTCGAGCTTAGGA  1140
               ||||||||||||||||||||||||||||||||||||||||||||||||||||||||||||
Sbjct  278812  TGGGACTGAGGAATGCAGCTCGCCTTTATGGCCGGGGTTCGCCCACGTTCGAGCTTAGGA  278753

Query  1141    TGTTGACAAAATGGCTTTAAACGACCCGTCTTGAAACACGGACCAAGGAGTCTAACATAT  1200
               ||||||||||||||||||||||||||||||||||||||||||||||||||||||||||||
Sbjct  278752  TGTTGACAAAATGGCTTTAAACGACCCGTCTTGAAACACGGACCAAGGAGTCTAACATAT  278693

Query  1201    CTGCGAGTGTTTGAGTGTCAAACTCGAGCGCGTAATGAAAGTGAATGTAGGAGGGATCCG  1260
               |||||||||||||||||||||||||||||||| |||||||||||||||||||||||||||
Sbjct  278692  CTGCGAGTGTTTGAGTGTCAAACTCGAGCGCGAAATGAAAGTGAATGTAGGAGGGATCCG  278633

Query  1261    CAAGGAGCACCTTCGACCGATCCGGATCTTCTGTGATGGATTTGAGTAAGAGCATATATG  1320
               ||||||||||||||||||||||||||||||||||||||||||||||||||||||||||||
Sbjct  278632  CAAGGAGCACCTTCGACCGATCCGGATCTTCTGTGATGGATTTGAGTAAGAGCATATATG  278573

Query  1321    CTGGGACCCGAAAGATGGTGAACTATGCCTGAATAGGGCGAAGCCAGGGGAAACTCTGGT  1380
               ||||||||||||||||||||||||||||||||||||||||||||||||||||||||||||
Sbjct  278572  CTGGGACCCGAAAGATGGTGAACTATGCCTGAATAGGGCGAAGCCAGGGGAAACTCTGGT  278513

Query  1381    GGAGGCTCGTAGCGATTCTGACGTGCAAATCGATCGTCGAATTTGGGTATAGGGGCGAAA  1440
               ||||||||||||||||||||||||||||||||||||||||||||||||||||||||||||
Sbjct  278512  GGAGGCTCGTAGCGATTCTGACGTGCAAATCGATCGTCGAATTTGGGTATAGGGGCGAAA  278453

Query  1441    GACTAATCGAACCATCTAGTAGCTGGTTCCTGC  1473
               |||||||||||||||||||||||||||||||||
Sbjct  278452  GACTAATCGAACCATCTAGTAGCTGGTTCCTGC  278420


 Score = 2682 bits (1452),  Expect = 0.0
 Identities = 1466/1473 (99%), Gaps = 0/1473 (0%)
 Strand=Plus/Minus

Query  1       CAAGGTTTCCGTAGGTGAACCTGCGGAAGGATCAGTAGAGAATATTGGACTTCGGTCCAT  60
               |||||||||||||||||||||||||||||||||||||||||||||||||||| |||||||
Sbjct  287974  CAAGGTTTCCGTAGGTGAACCTGCGGAAGGATCAGTAGAGAATATTGGACTTTGGTCCAT  287915

Query  61      TTATCTACCCATCTACACCTGTGAACTGTTTATGTGCTTCGGCACGTTTTACACAAACTT  120
               ||||||||||||||||||||||||||||||||||||||||||||||||||||||||||||
Sbjct  287914  TTATCTACCCATCTACACCTGTGAACTGTTTATGTGCTTCGGCACGTTTTACACAAACTT  287855

Query  121     CTAAATGTAATGAATGTAATCTTATTATAACAATAATAAAACTTTCAACAACGGATCTCT  180
               ||||||||||||||||||||| ||||||||||||||||||||||||||||||||||||||
Sbjct  287854  CTAAATGTAATGAATGTAATCATATTATAACAATAATAAAACTTTCAACAACGGATCTCT  287795

Query  181     TGGCTTCCACATCGATGAAGAACGCAGCGAAATGCGATAAGTAATGTGAATTGCAGAATT  240
               ||||||||||||||||||||||||||||||||||||||||||||||||||||||||||||
Sbjct  287794  TGGCTTCCACATCGATGAAGAACGCAGCGAAATGCGATAAGTAATGTGAATTGCAGAATT  287735

Query  241     CAGTGAATCATCGAATCTTTGAACGCAACTTGCGCCCTTTGGTATTCCGAAGGGCATGCC  300
               |||||||||||||| |||||||||||||||||||||||||||||||||||||||||||||
Sbjct  287734  CAGTGAATCATCGAGTCTTTGAACGCAACTTGCGCCCTTTGGTATTCCGAAGGGCATGCC  287675

Query  301     TGTTTGAGAGTCATGAAAATCTCAATCCCTCGGGTTTTATTACCTGTTGGACTTGGATTT  360
               ||||||||||||||||||||||||||||||||||||||||||||||||||||||||||||
Sbjct  287674  TGTTTGAGAGTCATGAAAATCTCAATCCCTCGGGTTTTATTACCTGTTGGACTTGGATTT  287615

Query  361     GGGTGTTTGCCGCGACCTGCAAAGGACGTCGGCTCGCCTTAAATGTGTTAGTGGGAAGGT  420
               ||||||||||||||||||||||||||||||||||||||||||||||||||||||||||||
Sbjct  287614  GGGTGTTTGCCGCGACCTGCAAAGGACGTCGGCTCGCCTTAAATGTGTTAGTGGGAAGGT  287555

Query  421     GATTACCTGTCAGCCCGGCGTAATAAGTTTCGCTGGGCCTATGGGGTAGTCTTCGGCTTG  480
               ||||||||||||||||||||||||||||||||||||||||||||||||||||||||||||
Sbjct  287554  GATTACCTGTCAGCCCGGCGTAATAAGTTTCGCTGGGCCTATGGGGTAGTCTTCGGCTTG  287495

Query  481     CTGATAACAACCATCTCTTTTTGTTTGACCTCAAATCAGGTAGGGCTACCCGCTGAACTT  540
               ||||||||||||||||||||||||||||||||||||||||||||||||||||||||||||
Sbjct  287494  CTGATAACAACCATCTCTTTTTGTTTGACCTCAAATCAGGTAGGGCTACCCGCTGAACTT  287435

Query  541     AAGCATATCAATAAGCGGAGGAAAAGAAACTAACAAGGATTCCCTTAGTAACGGCGAGTG  600
               ||||||||||||||||||||||||||||||||||||||||||||||||||||||||||||
Sbjct  287434  AAGCATATCAATAAGCGGAGGAAAAGAAACTAACAAGGATTCCCTTAGTAACGGCGAGTG  287375

Query  601     AACCGGGAAGAGCTCAAATTTGAAATCTGGCGTCCTCCGGGCGTCCGAGTTGTAATCTAC  660
               ||||||||||||||||||||||||||||||||||||||||||||||||||||||||||||
Sbjct  287374  AACCGGGAAGAGCTCAAATTTGAAATCTGGCGTCCTCCGGGCGTCCGAGTTGTAATCTAC  287315

Query  661     AGAAACGTTTTCCGTGCTGGACCGTGTCTAAGTCCCTTGGAATAGGGTATCAAAGAGGGT  720
               ||||||||||||||||||||||||||||||||||||||||||||||||||||||||||||
Sbjct  287314  AGAAACGTTTTCCGTGCTGGACCGTGTCTAAGTCCCTTGGAATAGGGTATCAAAGAGGGT  287255

Query  721     GACAATCCCGTACTTGACACGATCACCAGTGCTCTGTGATACGTTTTCTACGAGTCGCGT  780
               ||||||||||||||||||||||||||||||||||||||||||||||||||||||||||||
Sbjct  287254  GACAATCCCGTACTTGACACGATCACCAGTGCTCTGTGATACGTTTTCTACGAGTCGCGT  287195

Query  781     TACTTGGGAGTGTAGCGCAAAATGGGTGGTAAACTCCATCTAAAGCTAAATATTGGTGGA  840
               ||||||||||||||||||||||||||||||||||||||||||||||||||||||||||||
Sbjct  287194  TACTTGGGAGTGTAGCGCAAAATGGGTGGTAAACTCCATCTAAAGCTAAATATTGGTGGA  287135

Query  841     AGACCGATAGCGAACAAGTACCGTGAGGGAAAGATGAAAAGCACTTTGGAAAGAGAGTTA  900
               ||||||||||||||||||||||||||||||||||||||||||||||||||||||||||||
Sbjct  287134  AGACCGATAGCGAACAAGTACCGTGAGGGAAAGATGAAAAGCACTTTGGAAAGAGAGTTA  287075

Query  901     AACAGTACGTGAAATTGTTGAAAGGGAAACGATTGAAGTCAGTCGTGTCTATTGGGTTCA  960
               ||||||||||||||||||||||||||||||||||||||||||||||||||||||||||||
Sbjct  287074  AACAGTACGTGAAATTGTTGAAAGGGAAACGATTGAAGTCAGTCGTGTCTATTGGGTTCA  287015

Query  961     GCCAGTTCTGCTGGTGTATTCCCTTTAGACGGGTCAACATCAGTTCTGATCGGTGGATAA  1020
               ||||||||||||||||||||||||||||||||||||||||||||||||||||||||||||
Sbjct  287014  GCCAGTTCTGCTGGTGTATTCCCTTTAGACGGGTCAACATCAGTTCTGATCGGTGGATAA  286955

Query  1021    GGGCTGGGGGAATGTAGCACTCTTCGGAGTGTGTTATAGCCTCCTGTCGCATACACTGGT  1080
               ||||||| ||||||| ||||||||||| ||||||||||||||||||||||||||||||||
Sbjct  286954  GGGCTGGAGGAATGTGGCACTCTTCGGGGTGTGTTATAGCCTCCTGTCGCATACACTGGT  286895

Query  1081    TGGGACTGAGGAATGCAGCTCGCCTTTATGGCCGGGGTTCGCCCACGTTCGAGCTTAGGA  1140
               ||||||||||||||||||||||||||||||||||||||||||||||||||||||||||||
Sbjct  286894  TGGGACTGAGGAATGCAGCTCGCCTTTATGGCCGGGGTTCGCCCACGTTCGAGCTTAGGA  286835

Query  1141    TGTTGACAAAATGGCTTTAAACGACCCGTCTTGAAACACGGACCAAGGAGTCTAACATAT  1200
               ||||||||||||||||||||||||||||||||||||||||||||||||||||||||||||
Sbjct  286834  TGTTGACAAAATGGCTTTAAACGACCCGTCTTGAAACACGGACCAAGGAGTCTAACATAT  286775

Query  1201    CTGCGAGTGTTTGAGTGTCAAACTCGAGCGCGTAATGAAAGTGAATGTAGGAGGGATCCG  1260
               |||||||||||||||||||||||||||||||| |||||||||||||||||||||||||||
Sbjct  286774  CTGCGAGTGTTTGAGTGTCAAACTCGAGCGCGAAATGAAAGTGAATGTAGGAGGGATCCG  286715

Query  1261    CAAGGAGCACCTTCGACCGATCCGGATCTTCTGTGATGGATTTGAGTAAGAGCATATATG  1320
               ||||||||||||||||||||||||||||||||||||||||||||||||||||||||||||
Sbjct  286714  CAAGGAGCACCTTCGACCGATCCGGATCTTCTGTGATGGATTTGAGTAAGAGCATATATG  286655

Query  1321    CTGGGACCCGAAAGATGGTGAACTATGCCTGAATAGGGCGAAGCCAGGGGAAACTCTGGT  1380
               ||||||||||||||||||||||||||||||||||||||||||||||||||||||||||||
Sbjct  286654  CTGGGACCCGAAAGATGGTGAACTATGCCTGAATAGGGCGAAGCCAGGGGAAACTCTGGT  286595

Query  1381    GGAGGCTCGTAGCGATTCTGACGTGCAAATCGATCGTCGAATTTGGGTATAGGGGCGAAA  1440
               ||||||||||||||||||||||||||||||||||||||||||||||||||||||||||||
Sbjct  286594  GGAGGCTCGTAGCGATTCTGACGTGCAAATCGATCGTCGAATTTGGGTATAGGGGCGAAA  286535

Query  1441    GACTAATCGAACCATCTAGTAGCTGGTTCCTGC  1473
               |||||||||||||||||||||||||||||||||
Sbjct  286534  GACTAATCGAACCATCTAGTAGCTGGTTCCTGC  286502


>CP025762.1 Cryptococcus gattii VGII R265 chromosome 4
Length=1750766

 Score = 2680 bits (1451),  Expect = 0.0
 Identities = 1466/1473 (99%), Gaps = 1/1473 (0%)
 Strand=Plus/Plus

Query  1        CAAGGTTTCCGTAGGTGAACCTGCGGAAGGATCAGTAGAGAATATTGGACTTCGGTCCAT  60
                |||||||||||||||||||||||||||||||||||||||||||| |||||||||||||||
Sbjct  1475316  CAAGGTTTCCGTAGGTGAACCTGCGGAAGGATCAGTAGAGAATACTGGACTTCGGTCCAT  1475375

Query  61       TTATCTACCCATCTACACCTGTGAACTGTTTATGTGCTTCGGCACGTTTTACACAAACTT  120
                ||||||||||||||||||||||||||||||||||||||||||||||||||||||||||||
Sbjct  1475376  TTATCTACCCATCTACACCTGTGAACTGTTTATGTGCTTCGGCACGTTTTACACAAACTT  1475435

Query  121      CTAAATGTAATGAATGTAATCTTATTATAACAATAATAAAACTTTCAACAACGGATCTCT  180
                ||||||||||||||||||||||||||||||||||||||||||||||||||||||||||||
Sbjct  1475436  CTAAATGTAATGAATGTAATCTTATTATAACAATAATAAAACTTTCAACAACGGATCTCT  1475495

Query  181      TGGCTTCCACATCGATGAAGAACGCAGCGAAATGCGATAAGTAATGTGAATTGCAGAATT  240
                ||||||||||||||||||||||||||||||||||||||||||||||||||||||||||||
Sbjct  1475496  TGGCTTCCACATCGATGAAGAACGCAGCGAAATGCGATAAGTAATGTGAATTGCAGAATT  1475555

Query  241      CAGTGAATCATCGAATCTTTGAACGCAACTTGCGCCCTTTGGTATTCCGAAGGGCATGCC  300
                |||||||||||||| |||||||||||||||||||||||||||||||||||||||||||||
Sbjct  1475556  CAGTGAATCATCGAGTCTTTGAACGCAACTTGCGCCCTTTGGTATTCCGAAGGGCATGCC  1475615

Query  301      TGTTTGAGAGTCATGAAAATCTCAATCCCTCGGGTTTTATTACCTGTTGGACTTGGATTT  360
                ||||||||||||||||||||||||||||||| ||||||||||||||||||||||||||||
Sbjct  1475616  TGTTTGAGAGTCATGAAAATCTCAATCCCTCAGGTTTTATTACCTGTTGGACTTGGATTT  1475675

Query  361      GGGTGTTTGCCGCGACCTGCAAAGGACGTCGGCTCGCCTTAAATGTGTTAGTGGGAAGGT  420
                ||||||||||||||||||||||||||||||||||||||||||||||||||||||||||||
Sbjct  1475676  GGGTGTTTGCCGCGACCTGCAAAGGACGTCGGCTCGCCTTAAATGTGTTAGTGGGAAGGT  1475735

Query  421      GATTACCTGTCAGCCCGGCGTAATAAGTTTCGCTGGGCCTATGGGGTAGTCTTCGGCTTG  480
                |||||||||||||||||||||||||||||||||||||||||| |||||||||||||||||
Sbjct  1475736  GATTACCTGTCAGCCCGGCGTAATAAGTTTCGCTGGGCCTAT-GGGTAGTCTTCGGCTTG  1475794

Query  481      CTGATAACAACCATCTCTTTTTGTTTGACCTCAAATCAGGTAGGGCTACCCGCTGAACTT  540
                ||||||||||||||||||||||||||||||||||||||||||||||||||||||||||||
Sbjct  1475795  CTGATAACAACCATCTCTTTTTGTTTGACCTCAAATCAGGTAGGGCTACCCGCTGAACTT  1475854

Query  541      AAGCATATCAATAAGCGGAGGAAAAGAAACTAACAAGGATTCCCTTAGTAACGGCGAGTG  600
                ||||||||||||||||||||||||||||||||||||||||||||||||||||||||||||
Sbjct  1475855  AAGCATATCAATAAGCGGAGGAAAAGAAACTAACAAGGATTCCCTTAGTAACGGCGAGTG  1475914

Query  601      AACCGGGAAGAGCTCAAATTTGAAATCTGGCGTCCTCCGGGCGTCCGAGTTGTAATCTAC  660
                ||||||||||||||||||||||||||||||||||||||||||||||||||||||||||||
Sbjct  1475915  AACCGGGAAGAGCTCAAATTTGAAATCTGGCGTCCTCCGGGCGTCCGAGTTGTAATCTAC  1475974

Query  661      AGAAACGTTTTCCGTGCTGGACCGTGTCTAAGTCCCTTGGAATAGGGTATCAAAGAGGGT  720
                ||||||||||||||||||||||||||||||||||||||||||||||||||||||||||||
Sbjct  1475975  AGAAACGTTTTCCGTGCTGGACCGTGTCTAAGTCCCTTGGAATAGGGTATCAAAGAGGGT  1476034

Query  721      GACAATCCCGTACTTGACACGATCACCAGTGCTCTGTGATACGTTTTCTACGAGTCGCGT  780
                ||||||||||||||||||||||||||||||||||||||||||||||||||||||||||||
Sbjct  1476035  GACAATCCCGTACTTGACACGATCACCAGTGCTCTGTGATACGTTTTCTACGAGTCGCGT  1476094

Query  781      TACTTGGGAGTGTAGCGCAAAATGGGTGGTAAACTCCATCTAAAGCTAAATATTGGTGGA  840
                ||||||||||||||||||||||||||||||||||||||||||||||||||||||||||||
Sbjct  1476095  TACTTGGGAGTGTAGCGCAAAATGGGTGGTAAACTCCATCTAAAGCTAAATATTGGTGGA  1476154

Query  841      AGACCGATAGCGAACAAGTACCGTGAGGGAAAGATGAAAAGCACTTTGGAAAGAGAGTTA  900
                ||||||||||||||||||||||||||||||||||||||||||||||||||||||||||||
Sbjct  1476155  AGACCGATAGCGAACAAGTACCGTGAGGGAAAGATGAAAAGCACTTTGGAAAGAGAGTTA  1476214

Query  901      AACAGTACGTGAAATTGTTGAAAGGGAAACGATTGAAGTCAGTCGTGTCTATTGGGTTCA  960
                ||||||||||||||||||||||||||||||||||||||||||||||||||||||||||||
Sbjct  1476215  AACAGTACGTGAAATTGTTGAAAGGGAAACGATTGAAGTCAGTCGTGTCTATTGGGTTCA  1476274

Query  961      GCCAGTTCTGCTGGTGTATTCCCTTTAGACGGGTCAACATCAGTTCTGATCGGTGGATAA  1020
                ||||||||||||||||||||||||||||||||||||||||||||||||||||||||||||
Sbjct  1476275  GCCAGTTCTGCTGGTGTATTCCCTTTAGACGGGTCAACATCAGTTCTGATCGGTGGATAA  1476334

Query  1021     GGGCTGGGGGAATGTAGCACTCTTCGGAGTGTGTTATAGCCTCCTGTCGCATACACTGGT  1080
                ||||||| ||||||| ||||||||||| ||||||||||||||||||||||||||||||||
Sbjct  1476335  GGGCTGGAGGAATGTGGCACTCTTCGGGGTGTGTTATAGCCTCCTGTCGCATACACTGGT  1476394

Query  1081     TGGGACTGAGGAATGCAGCTCGCCTTTATGGCCGGGGTTCGCCCACGTTCGAGCTTAGGA  1140
                ||||||||||||||||||||||||||||||||||||||||||||||||||||||||||||
Sbjct  1476395  TGGGACTGAGGAATGCAGCTCGCCTTTATGGCCGGGGTTCGCCCACGTTCGAGCTTAGGA  1476454

Query  1141     TGTTGACAAAATGGCTTTAAACGACCCGTCTTGAAACACGGACCAAGGAGTCTAACATAT  1200
                ||||||||||||||||||||||||||||||||||||||||||||||||||||||||||||
Sbjct  1476455  TGTTGACAAAATGGCTTTAAACGACCCGTCTTGAAACACGGACCAAGGAGTCTAACATAT  1476514

Query  1201     CTGCGAGTGTTTGAGTGTCAAACTCGAGCGCGTAATGAAAGTGAATGTAGGAGGGATCCG  1260
                ||||||||||||||||||||||||||||||||||||||||||||||||||||||||||||
Sbjct  1476515  CTGCGAGTGTTTGAGTGTCAAACTCGAGCGCGTAATGAAAGTGAATGTAGGAGGGATCCG  1476574

Query  1261     CAAGGAGCACCTTCGACCGATCCGGATCTTCTGTGATGGATTTGAGTAAGAGCATATATG  1320
                ||||||||||||||||||||||||||||||||||||||||||||||||||||||||||||
Sbjct  1476575  CAAGGAGCACCTTCGACCGATCCGGATCTTCTGTGATGGATTTGAGTAAGAGCATATATG  1476634

Query  1321     CTGGGACCCGAAAGATGGTGAACTATGCCTGAATAGGGCGAAGCCAGGGGAAACTCTGGT  1380
                ||||||||||||||||||||||||||||||||||||||||||||||||||||||||||||
Sbjct  1476635  CTGGGACCCGAAAGATGGTGAACTATGCCTGAATAGGGCGAAGCCAGGGGAAACTCTGGT  1476694

Query  1381     GGAGGCTCGTAGCGATTCTGACGTGCAAATCGATCGTCGAATTTGGGTATAGGGGCGAAA  1440
                ||||||||||||||||||||||||||||||||||||||||||||||||||||||||||||
Sbjct  1476695  GGAGGCTCGTAGCGATTCTGACGTGCAAATCGATCGTCGAATTTGGGTATAGGGGCGAAA  1476754

Query  1441     GACTAATCGAACCATCTAGTAGCTGGTTCCTGC  1473
                |||||||||||||||||||||||||||||||||
Sbjct  1476755  GACTAATCGAACCATCTAGTAGCTGGTTCCTGC  1476787


 Score = 2673 bits (1447),  Expect = 0.0
 Identities = 1465/1473 (99%), Gaps = 3/1473 (0%)
 Strand=Plus/Plus

Query  1        CAAGGTTTCCGTAGGTGAACCTGCGGAAGGATCAGTAGAGAATATTGGACTTCGGTCCAT  60
                |||||||||||||||||||||||||||||||||||||||||||| |||||||||||||||
Sbjct  1491454  CAAGGTTTCCGTAGGTGAACCTGCGGAAGGATCAGTAGAGAATACTGGACTTCGGTCCAT  1491513

Query  61       TTATCTACCCATCTACACCTGTGAACTGTTTATGTGCTTCGGCACGTTTTACACAAACTT  120
                ||||||||||||||||||||||||||||||||||||||||||||||||||||||||||||
Sbjct  1491514  TTATCTACCCATCTACACCTGTGAACTGTTTATGTGCTTCGGCACGTTTTACACAAACTT  1491573

Query  121      CTAAATGTAATGAATGTAATCTTATTATAACAATAATAAAACTTTCAACAACGGATCTCT  180
                ||||||||||||||||||||||||||||||||||||||||||||||||||||||||||||
Sbjct  1491574  CTAAATGTAATGAATGTAATCTTATTATAACAATAATAAAACTTTCAACAACGGATCTCT  1491633

Query  181      TGGCTTCCACATCGATGAAGAACGCAGCGAAATGCGATAAGTAATGTGAATTGCAGAATT  240
                ||||||||||||||||||||||||||||||||||||||||||||||||||||||||||||
Sbjct  1491634  TGGCTTCCACATCGATGAAGAACGCAGCGAAATGCGATAAGTAATGTGAATTGCAGAATT  1491693

Query  241      CAGTGAATCATCGAATCTTTGAACGCAACTTGCGCCCTTTGGTATTCCGAAGGGCATGCC  300
                |||||||||||||| |||||||||||||||||||||||||||||||||||||||||||||
Sbjct  1491694  CAGTGAATCATCGAGTCTTTGAACGCAACTTGCGCCCTTTGGTATTCCGAAGGGCATGCC  1491753

Query  301      TGTTTGAGAGTCATGAAAATCTCAATCCCTCGGGTTTTATTACCTGTTGGACTTGGATTT  360
                ||||||||||||||||||||||||||||||| ||||||||||||||||||||||||||||
Sbjct  1491754  TGTTTGAGAGTCATGAAAATCTCAATCCCTCAGGTTTTATTACCTGTTGGACTTGGATTT  1491813

Query  361      GGGTGTTTGCCGCGACCTGCAAAGGACGTCGGCTCGCCTTAAATGTGTTAGTGGGAAGGT  420
                |||||||||||||||||||||||||||||||||||||||||||||||||||| |||||||
Sbjct  1491814  GGGTGTTTGCCGCGACCTGCAAAGGACGTCGGCTCGCCTTAAATGTGTTAGT-GGAAGGT  1491872

Query  421      GATTACCTGTCAGCCCGGCGTAATAAGTTTCGCTGGGCCTATGGGGTAGTCTTCGGCTTG  480
                ||||||||||||||||||||||||||||||||||||||||||||||||||||||||||||
Sbjct  1491873  GATTACCTGTCAGCCCGGCGTAATAAGTTTCGCTGGGCCTATGGGGTAGTCTTCGGCTTG  1491932

Query  481      CTGATAACAACCATCTCTTTTTGTTTGACCTCAAATCAGGTAGGGCTACCCGCTGAACTT  540
                ||||||||||||||||||||||||||||||||||||||||||||||||||||||||||||
Sbjct  1491933  CTGATAACAACCATCTCTTTTTGTTTGACCTCAAATCAGGTAGGGCTACCCGCTGAACTT  1491992

Query  541      AAGCATATCAATAAGCGGAGGAAAAGAAACTAACAAGGATTCCCTTAGTAACGGCGAGTG  600
                ||||||||||||||||||||||||||||||||||||||||||||||||||||||||||||
Sbjct  1491993  AAGCATATCAATAAGCGGAGGAAAAGAAACTAACAAGGATTCCCTTAGTAACGGCGAGTG  1492052

Query  601      AACCGGGAAGAGCTCAAATTTGAAATCTGGCGTCCTCCGGGCGTCCGAGTTGTAATCTAC  660
                ||||||||||||||||||||||||||||||||||||||||||||||||||||||||||||
Sbjct  1492053  AACCGGGAAGAGCTCAAATTTGAAATCTGGCGTCCTCCGGGCGTCCGAGTTGTAATCTAC  1492112

Query  661      AGAAACGTTTTCCGTGCTGGACCGTGTCTAAGTCCCTTGGAATAGGGTATCAAAGAGGGT  720
                ||||||||||||||||||||||||||||||||||||||||||||||||||||||||||||
Sbjct  1492113  AGAAACGTTTTCCGTGCTGGACCGTGTCTAAGTCCCTTGGAATAGGGTATCAAAGAGGGT  1492172

Query  721      GACAATCCCGTACTTGACACGATCACCAGTGCTCTGTGATACGTTTTCTACGAGTCGCGT  780
                ||||||||||||||||||||||||||||||||||||||||||||||||||||||||||||
Sbjct  1492173  GACAATCCCGTACTTGACACGATCACCAGTGCTCTGTGATACGTTTTCTACGAGTCGCGT  1492232

Query  781      TACTTGGGAGTGTAGCGCAAAATGGGTGGTAAACTCCATCTAAAGCTAAATATTGGTGGA  840
                ||||||||||||||||||||||||||||||||||||||||||||||||||||||||||||
Sbjct  1492233  TACTTGGGAGTGTAGCGCAAAATGGGTGGTAAACTCCATCTAAAGCTAAATATTGGTGGA  1492292

Query  841      AGACCGATAGCGAACAAGTACCGTGAGGGAAAGATGAAAAGCACTTTGGAAAGAGAGTTA  900
                ||||||||||||||||||||||||||||||||||||||||||||||||||||||||||||
Sbjct  1492293  AGACCGATAGCGAACAAGTACCGTGAGGGAAAGATGAAAAGCACTTTGGAAAGAGAGTTA  1492352

Query  901      AACAGTACGTGAAATTGTTGAAAGGGAAACGATTGAAGTCAGTCGTGTCTATTGGGTTCA  960
                ||||||||||||||||||||||||||||||||||||||||||||||||||||||||||||
Sbjct  1492353  AACAGTACGTGAAATTGTTGAAAGGGAAACGATTGAAGTCAGTCGTGTCTATTGGGTTCA  1492412

Query  961      GCCAGTTCTGCTGGTGTATTCCCTTTAGACGGGTCAACATCAGTTCTGATCGGTGGATAA  1020
                ||||||||||||||||||||||||||||||||||||||||||||||||||||||||||||
Sbjct  1492413  GCCAGTTCTGCTGGTGTATTCCCTTTAGACGGGTCAACATCAGTTCTGATCGGTGGATAA  1492472

Query  1021     GGGCTGGGGGAATGTAGCACTCTTCGGAGTGTGTTATAGCCTCCTGTCGCATACACTGGT  1080
                ||||||| ||||||| ||||||||||| ||||||||||||||||||||||||||||||||
Sbjct  1492473  GGGCTGGAGGAATGTGGCACTCTTCGG-GTGTGTTATAGCCTCCTGTCGCATACACTGGT  1492531

Query  1081     TGGGACTGAGGAATGCAGCTCGCCTTTATGGCCGGGGTTCGCCCACGTTCGAGCTTAGGA  1140
                ||||||||||||||||||||||||||||||||||||||||||||||||||||||||||||
Sbjct  1492532  TGGGACTGAGGAATGCAGCTCGCCTTTATGGCCGGGGTTCGCCCACGTTCGAGCTTAGGA  1492591

Query  1141     TGTTGACAAAATGGCTTTAAACGACCCGTCTTGAAACACGGACCAAGGAGTCTAACATAT  1200
                ||||||||||||||||||||||||||||||||||||||||||||||||||||||||||||
Sbjct  1492592  TGTTGACAAAATGGCTTTAAACGACCCGTCTTGAAACACGGACCAAGGAGTCTAACATAT  1492651

Query  1201     CTGCGAGTGTTTGAGTGTCAAACTCGAGCGCGTAATGAAAGTGAATGTAGGAGGGATCCG  1260
                ||||||||||||||||||||||||||||||||||||||||||||||||||||||||||||
Sbjct  1492652  CTGCGAGTGTTTGAGTGTCAAACTCGAGCGCGTAATGAAAGTGAATGTAGGAGGGATCCG  1492711

Query  1261     CAAGGAGCACCTTCGACCGATCCGGATCTTCTGTGATGGATTTGAGTAAGAGCATATATG  1320
                ||||||||||||||||||||||||||||||||||||||||||||||||||||||||||||
Sbjct  1492712  CAAGGAGCACCTTCGACCGATCCGGATCTTCTGTGATGGATTTGAGTAAGAGCATATATG  1492771

Query  1321     CTGGGACCCGAAAGATGGTGAACTATGCCTGAATAGGGCGAAGCCAGGGGAAACTCTGGT  1380
                ||||||||||||||||||||||||||||||||||||||||||||||||||||||||||||
Sbjct  1492772  CTGGGACCCGAAAGATGGTGAACTATGCCTGAATAGGGCGAAGCCAGGGGAAACTCTGGT  1492831

Query  1381     GGAGGCTCGTAGCGATTCTGACGTGCAAATCGATCGTCGAATTTGGGTATAGGGGCGAAA  1440
                ||||||||||||||||||||||||||||||||||||||||||||||||||| ||||||||
Sbjct  1492832  GGAGGCTCGTAGCGATTCTGACGTGCAAATCGATCGTCGAATTTGGGTATA-GGGCGAAA  1492890

Query  1441     GACTAATCGAACCATCTAGTAGCTGGTTCCTGC  1473
                |||||||||||||||||||||||||||||||||
Sbjct  1492891  GACTAATCGAACCATCTAGTAGCTGGTTCCTGC  1492923


 Score = 1847 bits (1000),  Expect = 0.0
 Identities = 1023/1033 (99%), Gaps = 6/1033 (1%)
 Strand=Plus/Plus

Query  1        CAAGGTTTCCGTAGGTGAACCTGCGGAAGGATCAGTAGAGAATATTGGACTTCGGTCCAT  60
                |||||||||||||||||||||||||||||||||||||||||||| |||||||||||||||
Sbjct  1483468  CAAGGTTTCCGTAGGTGAACCTGCGGAAGGATCAGTAGAGAATACTGGACTTCGGTCCAT  1483527

Query  61       TTATCTACCCATCTACACCTGTGAACTGTTTATGTGCTTCGGCACGTTTTACACAAACTT  120
                ||||||||||||||||||||||||||||||||||||||||||||||||||||||||||||
Sbjct  1483528  TTATCTACCCATCTACACCTGTGAACTGTTTATGTGCTTCGGCACGTTTTACACAAACTT  1483587

Query  121      CTAAATGTAATGAATGTAATCTTATTATAACAATAATAAAACTTTCAACAACGGATCTCT  180
                ||||||||||||||||||||||||||||||||||||||||||||||||||||||||||||
Sbjct  1483588  CTAAATGTAATGAATGTAATCTTATTATAACAATAATAAAACTTTCAACAACGGATCTCT  1483647

Query  181      TGGCTTCCACATCGATGAAGAACGCAGCGAAATGCGATAAGTAATGTGAATTGCAGAATT  240
                ||||||||||||||||||||||||||||||||||||||||||||||||||||||||||||
Sbjct  1483648  TGGCTTCCACATCGATGAAGAACGCAGCGAAATGCGATAAGTAATGTGAATTGCAGAATT  1483707

Query  241      CAGTGAATCATCGAATCTTTGAACGCAACTTGCGCCCTTTGGTATTCCGAAGGGCATGCC  300
                |||||||||||||| |||||||||||||||||||||||||||||||||||||||||||||
Sbjct  1483708  CAGTGAATCATCGAGTCTTTGAACGCAACTTGCGCCCTTTGGTATTCCGAAGGGCATGCC  1483767

Query  301      TGTTTGAGAGTCATGAAAATCTCAATCCCTCGGGTTTTATTACCTGTTGGACTTGGATTT  360
                ||||||||||||||||||||||||||||||| ||||||||||||||||||||||||||||
Sbjct  1483768  TGTTTGAGAGTCATGAAAATCTCAATCCCTCAGGTTTTATTACCTGTTGGACTTGGATTT  1483827

Query  361      GGGTGTTTGCCGCGACCTGCAAAGGACGTCGGCTCGCCTTAAATGTGTTAGTGGGAAGGT  420
                ||||||||||||||||||||||||||||||||||||||||||||||||||||||||||||
Sbjct  1483828  GGGTGTTTGCCGCGACCTGCAAAGGACGTCGGCTCGCCTTAAATGTGTTAGTGGGAAGGT  1483887

Query  421      GATTACCTGTCAGCCCGGCGTAATAAGTTTCGCTGGGCCTATGGGGTAGTCTTCGGCTTG  480
                ||||||||||||||||||||||||||||||||||||||||||||||||||||||||||||
Sbjct  1483888  GATTACCTGTCAGCCCGGCGTAATAAGTTTCGCTGGGCCTATGGGGTAGTCTTCGGCTTG  1483947

Query  481      CTGATAACAACCATCTCTTTTTGTTTGACCTCAAATCAGGTAGGGCTACCCGCTGAACTT  540
                ||||||||||||||||||||||||||||||||||||||||||||||||||||||||||||
Sbjct  1483948  CTGATAACAACCATCTCTTTTTGTTTGACCTCAAATCAGGTAGGGCTACCCGCTGAACTT  1484007

Query  541      AAGCATATCAATAAGCGGAGGAAAAGAAACTAACAAGGATTCCCTTAGTAACGGCGAGTG  600
                ||||||||||||||||||||||||||||||||||||||||||||||||||||||||||||
Sbjct  1484008  AAGCATATCAATAAGCGGAGGAAAAGAAACTAACAAGGATTCCCTTAGTAACGGCGAGTG  1484067

Query  601      AACCGGGAAGAGCTCAAATTTGAAATCTGGCGTCCTCCGGGCGTCCGAGTTGTAATCTAC  660
                ||||||||||||||||||||||||||||||||||||||||||||||||||||||||||||
Sbjct  1484068  AACCGGGAAGAGCTCAAATTTGAAATCTGGCGTCCTCCGGGCGTCCGAGTTGTAATCTAC  1484127

Query  661      AGAAACGTTTTCCGTGCTGGACCGTGTCTAAGTCCCTTGGAATAGGGTATCAAAGAGGGT  720
                ||||||||||||||||||||||||||||||||||||||||||||||||||||||||||||
Sbjct  1484128  AGAAACGTTTTCCGTGCTGGACCGTGTCTAAGTCCCTTGGAATAGGGTATCAAAGAGGGT  1484187

Query  721      GACAATCCCGTACTTGACACGATCACCAGTGCTCTGTGATACGTTTTCTACGAGTCGCGT  780
                ||||||||||||||||||||||||||||||||||||||||||||||||||||||||||||
Sbjct  1484188  GACAATCCCGTACTTGACACGATCACCAGTGCTCTGTGATACGTTTTCTACGAGTCGCGT  1484247

Query  781      TACTTGGGAGTGTAGCGCAAAATGGGTGGTAAACTCCATCTAAAGCTAAATATTGGTGGA  840
                ||||||||||||||||||||||||||||||||||||||||||||||||||||||||||||
Sbjct  1484248  TACTTGGGAGTGTAGCGCAAAATGGGTGGTAAACTCCATCTAAAGCTAAATATTGGTGGA  1484307

Query  841      AGACCGATAGCGAACAAGTACCGTGAGGGAAAGATGAAAAGCACTTTGGAAAGAGAGTTA  900
                ||||||||||||||||||||||||||||||||||||||||||||||||||||||||||||
Sbjct  1484308  AGACCGATAGCGAACAAGTACCGTGAGGGAAAGATGAAAAGCACTTTGGAAAGAGAGTTA  1484367

Query  901      AACAGTACGTGAAATTGTTGAAAGGGAAACGATTGAAGTCAGTCGTGTCTATTGGGTTCA  960
                ||||||||||||||||||||||||||||||||||||||||||||||||||||||    ||
Sbjct  1484368  AACAGTACGTGAAATTGTTGAAAGGGAAACGATTGAAGTCAGTCGTGTCTATTG----CA  1484423

Query  961      GCCAGTTCTGCTGGTGTATTCCCTTTAGACGGGTCAACATCAGTTCTGATCGGTGGATAA  1020
                ||||||| ||||||||||||||||||| ||||||||||||||||||||||||||||||||
Sbjct  1484424  GCCAGTT-TGCTGGTGTATTCCCTTTA-ACGGGTCAACATCAGTTCTGATCGGTGGATAA  1484481

Query  1021     GGGCTGGGGGAAT  1033
                ||||||| |||||
Sbjct  1484482  GGGCTGGAGGAAT  1484494


 Score = 368 bits (199),  Expect = 3e-97
 Identities = 202/203 (99%), Gaps = 1/203 (0%)
 Strand=Plus/Plus

Query  1271     CTTCGACCGATCCGGATCTTCTGTGATGGATTTGAGTAAGAGCATATATGCTGGGACCCG  1330
                ||||||||||||||||||||||||||||||||||||||||||||||||||||||||||||
Sbjct  1484577  CTTCGACCGATCCGGATCTTCTGTGATGGATTTGAGTAAGAGCATATATGCTGGGACCCG  1484636

Query  1331     AAAGATGGTGAACTATGCCTGAATAGGGCGAAGCCAGGGGAAACTCTGGTGGAGGCTCGT  1390
                ||||||||||||||||||||||||||||||||||||||||||||||||||||||||||||
Sbjct  1484637  AAAGATGGTGAACTATGCCTGAATAGGGCGAAGCCAGGGGAAACTCTGGTGGAGGCTCGT  1484696

Query  1391     AGCGATTCTGACGTGCAAATCGATCGTCGAATTTGGGTATAGGGGCGAAAGACTAATCGA  1450
                ||||||||||||||||||||||||||||||||||||||||| ||||||||||||||||||
Sbjct  1484697  AGCGATTCTGACGTGCAAATCGATCGTCGAATTTGGGTATA-GGGCGAAAGACTAATCGA  1484755

Query  1451     ACCATCTAGTAGCTGGTTCCTGC  1473
                |||||||||||||||||||||||
Sbjct  1484756  ACCATCTAGTAGCTGGTTCCTGC  1484778


>VHDQ01000015.1 Cryptococcus cf. gattii strain MF34 chromosome 14 contig000015, 
whole genome shotgun sequence
Length=330954

 Score = 2678 bits (1450),  Expect = 0.0
 Identities = 1467/1475 (99%), Gaps = 2/1475 (0%)
 Strand=Plus/Plus

Query  1     CAAGGTTTCCGTAGGTGAACCTGCGGAAGGATCAGTAGAGAATATTGGACTTCGGTCCAT  60
             |||||||||||||||||||||||||||||||||||||||||||| |||||||||||||||
Sbjct  3840  CAAGGTTTCCGTAGGTGAACCTGCGGAAGGATCAGTAGAGAATACTGGACTTCGGTCCAT  3899

Query  61    TTATCTACCCATCTACACCTGTGAACTGTTTATGTGCTTCGGCACGTTTTACACAAACTT  120
             ||||||||||||||||||||||||||||||||||||||||||||||||||||||||||||
Sbjct  3900  TTATCTACCCATCTACACCTGTGAACTGTTTATGTGCTTCGGCACGTTTTACACAAACTT  3959

Query  121   CTAAATGTAATGAATGTAATCTTATTATAACAATAATAAAACTTTCAACAACGGATCTCT  180
             ||||||||||||||||||||||||||||||||||||||||||||||||||||||||||||
Sbjct  3960  CTAAATGTAATGAATGTAATCTTATTATAACAATAATAAAACTTTCAACAACGGATCTCT  4019

Query  181   TGGCTTCCACATCGATGAAGAACGCAGCGAAATGCGATAAGTAATGTGAATTGCAGAATT  240
             ||||||||||||||||||||||||||||||||||||||||||||||||||||||||||||
Sbjct  4020  TGGCTTCCACATCGATGAAGAACGCAGCGAAATGCGATAAGTAATGTGAATTGCAGAATT  4079

Query  241   CAGTGAATCATCGAATCTTTGAACGCAACTTGCGCCCTTTGGTATTCCGAAGGGCATGCC  300
             |||||||||||||| |||||||||||||||||||||||||||||||||||||||||||||
Sbjct  4080  CAGTGAATCATCGAGTCTTTGAACGCAACTTGCGCCCTTTGGTATTCCGAAGGGCATGCC  4139

Query  301   TGTTTGAGAGTCATGAAAATCTCAATCCCTCGGGTTTTATTACCTGTTGGACTTGGATTT  360
             ||||||||||||||||||||||||||||||||||||||||||||||||||||||||||||
Sbjct  4140  TGTTTGAGAGTCATGAAAATCTCAATCCCTCGGGTTTTATTACCTGTTGGACTTGGATTT  4199

Query  361   GGGTGTTTGCCGCGACCTGCAAAGGACGTCGGCTCGCCTTAAATGTGTTAGTGGGAAGGT  420
             ||||||||||||||||||||||||||||||||||||||||||||||||||||||||||||
Sbjct  4200  GGGTGTTTGCCGCGACCTGCAAAGGACGTCGGCTCGCCTTAAATGTGTTAGTGGGAAGGT  4259

Query  421   GATTACCTGTCAGCCCGGCGTAATAAGTTTCGCTGGGCCTATGGGGTAGTCTTCGGCTTG  480
             ||||||||||||||||||||||||||||||||||||||||||||||||||||||||||||
Sbjct  4260  GATTACCTGTCAGCCCGGCGTAATAAGTTTCGCTGGGCCTATGGGGTAGTCTTCGGCTTG  4319

Query  481   CTGATAACAACCATCTC-TTTTTGTTTGACCTCAAATCAGGTAGGGCTACCCGCTGAACT  539
             ||||||||||||||||| ||||||||||||||||||||||||||||||||||||||||||
Sbjct  4320  CTGATAACAACCATCTCTTTTTTGTTTGACCTCAAATCAGGTAGGGCTACCCGCTGAACT  4379

Query  540   TAAGCATATCAATAAGCGGAGGAAAAGAAACTAACAAGGATTCCCTTAGTAACGGCGAGT  599
             ||||||||||||||||||||||||||||||||||||||||||||||||||||||||||||
Sbjct  4380  TAAGCATATCAATAAGCGGAGGAAAAGAAACTAACAAGGATTCCCTTAGTAACGGCGAGT  4439

Query  600   GAACCGGGAAGAGCTCAAATTTGAAATCTGGCGTCCTCCGGGCGTCCGAGTTGTAATCTA  659
             ||||||||||||||||||||||||||||||||||||||||||||||||||||||||||||
Sbjct  4440  GAACCGGGAAGAGCTCAAATTTGAAATCTGGCGTCCTCCGGGCGTCCGAGTTGTAATCTA  4499

Query  660   CAGAAACGTTTTCCGTGCTGGACCGTGTCTAAGTCCCTTGGAATAGGGTATCAAAGAGGG  719
             ||||||||||||||||||||||||||||||||||||||||||||||||||||||||||||
Sbjct  4500  CAGAAACGTTTTCCGTGCTGGACCGTGTCTAAGTCCCTTGGAATAGGGTATCAAAGAGGG  4559

Query  720   TGACAATCCCGTACTTGACACGATCACCAGTGCTCTGTGATACGTTTTCTACGAGTCGCG  779
             ||||||||||||||||||||||||||||||||||||||||||||||||||||||||||||
Sbjct  4560  TGACAATCCCGTACTTGACACGATCACCAGTGCTCTGTGATACGTTTTCTACGAGTCGCG  4619

Query  780   TTACTTGGGAGTGTAGCGCAAAATGGGTGGTAAACTCCATCTAAAGCTAAATATTGGTGG  839
             ||||||||||||||||||||||||||||||||||||||||||||||||||||||||||||
Sbjct  4620  TTACTTGGGAGTGTAGCGCAAAATGGGTGGTAAACTCCATCTAAAGCTAAATATTGGTGG  4679

Query  840   AAGACCGATAGCGAACAAGTACCGTGAGGGAAAGATGAAAAGCACTTTGGAAAGAGAGTT  899
             ||||||||||||||||||||||||||||||||||||||||||||||||||||||||||||
Sbjct  4680  AAGACCGATAGCGAACAAGTACCGTGAGGGAAAGATGAAAAGCACTTTGGAAAGAGAGTT  4739

Query  900   AAACAGTACGTGAAATTGTTGAAAGGGAAACGATTGAAGTCAGTCGTGTCTATTGGGTTC  959
             ||||||||||||||||||||||||||||||||||||||||||||||||||||||||||||
Sbjct  4740  AAACAGTACGTGAAATTGTTGAAAGGGAAACGATTGAAGTCAGTCGTGTCTATTGGGTTC  4799

Query  960   AGCCAGTTCTGCTGGTGTATT-CCCTTTAGACGGGTCAACATCAGTTCTGATCGGTGGAT  1018
             |||||| |||||||||||||| ||||||||||||||||||||||||||||||||||||||
Sbjct  4800  AGCCAGCTCTGCTGGTGTATTCCCCTTTAGACGGGTCAACATCAGTTCTGATCGGTGGAT  4859

Query  1019  AAGGGCTGGGGGAATGTAGCACTCTTCGGAGTGTGTTATAGCCTCCTGTCGCATACACTG  1078
             ||||||||| ||||||| ||||||||||| ||||||||||||||||||||||||||||||
Sbjct  4860  AAGGGCTGGAGGAATGTGGCACTCTTCGGGGTGTGTTATAGCCTCCTGTCGCATACACTG  4919

Query  1079  GTTGGGACTGAGGAATGCAGCTCGCCTTTATGGCCGGGGTTCGCCCACGTTCGAGCTTAG  1138
             ||||||||||||||||||||||||||||||||||||||||||||||||||||||||||||
Sbjct  4920  GTTGGGACTGAGGAATGCAGCTCGCCTTTATGGCCGGGGTTCGCCCACGTTCGAGCTTAG  4979

Query  1139  GATGTTGACAAAATGGCTTTAAACGACCCGTCTTGAAACACGGACCAAGGAGTCTAACAT  1198
             ||||||||||||||||||||||||||||||||||||||||||||||||||||||||||||
Sbjct  4980  GATGTTGACAAAATGGCTTTAAACGACCCGTCTTGAAACACGGACCAAGGAGTCTAACAT  5039

Query  1199  ATCTGCGAGTGTTTGAGTGTCAAACTCGAGCGCGTAATGAAAGTGAATGTAGGAGGGATC  1258
             ||||||||||||||||||||||||||||||||||||||||||||||||||||||||||||
Sbjct  5040  ATCTGCGAGTGTTTGAGTGTCAAACTCGAGCGCGTAATGAAAGTGAATGTAGGAGGGATC  5099

Query  1259  CGCAAGGAGCACCTTCGACCGATCCGGATCTTCTGTGATGGATTTGAGTAAGAGCATATA  1318
             ||||||||||||||||||||||||||||||||||||||||||||||||||||||||||||
Sbjct  5100  CGCAAGGAGCACCTTCGACCGATCCGGATCTTCTGTGATGGATTTGAGTAAGAGCATATA  5159

Query  1319  TGCTGGGACCCGAAAGATGGTGAACTATGCCTGAATAGGGCGAAGCCAGGGGAAACTCTG  1378
             ||||||||||||||||||||||||||||||||||||||||||||||||||||||||||||
Sbjct  5160  TGCTGGGACCCGAAAGATGGTGAACTATGCCTGAATAGGGCGAAGCCAGGGGAAACTCTG  5219

Query  1379  GTGGAGGCTCGTAGCGATTCTGACGTGCAAATCGATCGTCGAATTTGGGTATAGGGGCGA  1438
             ||||||||||||||||||||||||||||||||||||||||||||||||||||||||||||
Sbjct  5220  GTGGAGGCTCGTAGCGATTCTGACGTGCAAATCGATCGTCGAATTTGGGTATAGGGGCGA  5279

Query  1439  AAGACTAATCGAACCATCTAGTAGCTGGTTCCTGC  1473
             |||||||||||||||||||||||||||||||||||
Sbjct  5280  AAGACTAATCGAACCATCTAGTAGCTGGTTCCTGC  5314


 Score = 2678 bits (1450),  Expect = 0.0
 Identities = 1467/1475 (99%), Gaps = 2/1475 (0%)
 Strand=Plus/Plus

Query  1      CAAGGTTTCCGTAGGTGAACCTGCGGAAGGATCAGTAGAGAATATTGGACTTCGGTCCAT  60
              |||||||||||||||||||||||||||||||||||||||||||| |||||||||||||||
Sbjct  20021  CAAGGTTTCCGTAGGTGAACCTGCGGAAGGATCAGTAGAGAATACTGGACTTCGGTCCAT  20080

Query  61     TTATCTACCCATCTACACCTGTGAACTGTTTATGTGCTTCGGCACGTTTTACACAAACTT  120
              ||||||||||||||||||||||||||||||||||||||||||||||||||||||||||||
Sbjct  20081  TTATCTACCCATCTACACCTGTGAACTGTTTATGTGCTTCGGCACGTTTTACACAAACTT  20140

Query  121    CTAAATGTAATGAATGTAATCTTATTATAACAATAATAAAACTTTCAACAACGGATCTCT  180
              ||||||||||||||||||||||||||||||||||||||||||||||||||||||||||||
Sbjct  20141  CTAAATGTAATGAATGTAATCTTATTATAACAATAATAAAACTTTCAACAACGGATCTCT  20200

Query  181    TGGCTTCCACATCGATGAAGAACGCAGCGAAATGCGATAAGTAATGTGAATTGCAGAATT  240
              ||||||||||||||||||||||||||||||||||||||||||||||||||||||||||||
Sbjct  20201  TGGCTTCCACATCGATGAAGAACGCAGCGAAATGCGATAAGTAATGTGAATTGCAGAATT  20260

Query  241    CAGTGAATCATCGAATCTTTGAACGCAACTTGCGCCCTTTGGTATTCCGAAGGGCATGCC  300
              |||||||||||||| |||||||||||||||||||||||||||||||||||||||||||||
Sbjct  20261  CAGTGAATCATCGAGTCTTTGAACGCAACTTGCGCCCTTTGGTATTCCGAAGGGCATGCC  20320

Query  301    TGTTTGAGAGTCATGAAAATCTCAATCCCTCGGGTTTTATTACCTGTTGGACTTGGATTT  360
              ||||||||||||||||||||||||||||||||||||||||||||||||||||||||||||
Sbjct  20321  TGTTTGAGAGTCATGAAAATCTCAATCCCTCGGGTTTTATTACCTGTTGGACTTGGATTT  20380

Query  361    GGGTGTTTGCCGCGACCTGCAAAGGACGTCGGCTCGCCTTAAATGTGTTAGTGGGAAGGT  420
              ||||||||||||||||||||||||||||||||||||||||||||||||||||||||||||
Sbjct  20381  GGGTGTTTGCCGCGACCTGCAAAGGACGTCGGCTCGCCTTAAATGTGTTAGTGGGAAGGT  20440

Query  421    GATTACCTGTCAGCCCGGCGTAATAAGTTTCGCTGGGCCTATGGGGTAGTCTTCGGCTTG  480
              ||||||||||||||||||||||||||||||||||||||||||||||||||||||||||||
Sbjct  20441  GATTACCTGTCAGCCCGGCGTAATAAGTTTCGCTGGGCCTATGGGGTAGTCTTCGGCTTG  20500

Query  481    CTGATAACAACCATCTC-TTTTTGTTTGACCTCAAATCAGGTAGGGCTACCCGCTGAACT  539
              ||||||||||||||||| ||||||||||||||||||||||||||||||||||||||||||
Sbjct  20501  CTGATAACAACCATCTCTTTTTTGTTTGACCTCAAATCAGGTAGGGCTACCCGCTGAACT  20560

Query  540    TAAGCATATCAATAAGCGGAGGAAAAGAAACTAACAAGGATTCCCTTAGTAACGGCGAGT  599
              ||||||||||||||||||||||||||||||||||||||||||||||||||||||||||||
Sbjct  20561  TAAGCATATCAATAAGCGGAGGAAAAGAAACTAACAAGGATTCCCTTAGTAACGGCGAGT  20620

Query  600    GAACCGGGAAGAGCTCAAATTTGAAATCTGGCGTCCTCCGGGCGTCCGAGTTGTAATCTA  659
              ||||||||||||||||||||||||||||||||||||||||||||||||||||||||||||
Sbjct  20621  GAACCGGGAAGAGCTCAAATTTGAAATCTGGCGTCCTCCGGGCGTCCGAGTTGTAATCTA  20680

Query  660    CAGAAACGTTTTCCGTGCTGGACCGTGTCTAAGTCCCTTGGAATAGGGTATCAAAGAGGG  719
              ||||||||||||||||||||||||||||||||||||||||||||||||||||||||||||
Sbjct  20681  CAGAAACGTTTTCCGTGCTGGACCGTGTCTAAGTCCCTTGGAATAGGGTATCAAAGAGGG  20740

Query  720    TGACAATCCCGTACTTGACACGATCACCAGTGCTCTGTGATACGTTTTCTACGAGTCGCG  779
              ||||||||||||||||||||||||||||||||||||||||||||||||||||||||||||
Sbjct  20741  TGACAATCCCGTACTTGACACGATCACCAGTGCTCTGTGATACGTTTTCTACGAGTCGCG  20800

Query  780    TTACTTGGGAGTGTAGCGCAAAATGGGTGGTAAACTCCATCTAAAGCTAAATATTGGTGG  839
              ||||||||||||||||||||||||||||||||||||||||||||||||||||||||||||
Sbjct  20801  TTACTTGGGAGTGTAGCGCAAAATGGGTGGTAAACTCCATCTAAAGCTAAATATTGGTGG  20860

Query  840    AAGACCGATAGCGAACAAGTACCGTGAGGGAAAGATGAAAAGCACTTTGGAAAGAGAGTT  899
              ||||||||||||||||||||||||||||||||||||||||||||||||||||||||||||
Sbjct  20861  AAGACCGATAGCGAACAAGTACCGTGAGGGAAAGATGAAAAGCACTTTGGAAAGAGAGTT  20920

Query  900    AAACAGTACGTGAAATTGTTGAAAGGGAAACGATTGAAGTCAGTCGTGTCTATTGGGTTC  959
              ||||||||||||||||||||||||||||||||||||||||||||||||||||||||||||
Sbjct  20921  AAACAGTACGTGAAATTGTTGAAAGGGAAACGATTGAAGTCAGTCGTGTCTATTGGGTTC  20980

Query  960    AGCCAGTTCTGCTGGTGTATT-CCCTTTAGACGGGTCAACATCAGTTCTGATCGGTGGAT  1018
              |||||| |||||||||||||| ||||||||||||||||||||||||||||||||||||||
Sbjct  20981  AGCCAGCTCTGCTGGTGTATTCCCCTTTAGACGGGTCAACATCAGTTCTGATCGGTGGAT  21040

Query  1019   AAGGGCTGGGGGAATGTAGCACTCTTCGGAGTGTGTTATAGCCTCCTGTCGCATACACTG  1078
              ||||||||| ||||||| ||||||||||| ||||||||||||||||||||||||||||||
Sbjct  21041  AAGGGCTGGAGGAATGTGGCACTCTTCGGGGTGTGTTATAGCCTCCTGTCGCATACACTG  21100

Query  1079   GTTGGGACTGAGGAATGCAGCTCGCCTTTATGGCCGGGGTTCGCCCACGTTCGAGCTTAG  1138
              ||||||||||||||||||||||||||||||||||||||||||||||||||||||||||||
Sbjct  21101  GTTGGGACTGAGGAATGCAGCTCGCCTTTATGGCCGGGGTTCGCCCACGTTCGAGCTTAG  21160

Query  1139   GATGTTGACAAAATGGCTTTAAACGACCCGTCTTGAAACACGGACCAAGGAGTCTAACAT  1198
              ||||||||||||||||||||||||||||||||||||||||||||||||||||||||||||
Sbjct  21161  GATGTTGACAAAATGGCTTTAAACGACCCGTCTTGAAACACGGACCAAGGAGTCTAACAT  21220

Query  1199   ATCTGCGAGTGTTTGAGTGTCAAACTCGAGCGCGTAATGAAAGTGAATGTAGGAGGGATC  1258
              ||||||||||||||||||||||||||||||||||||||||||||||||||||||||||||
Sbjct  21221  ATCTGCGAGTGTTTGAGTGTCAAACTCGAGCGCGTAATGAAAGTGAATGTAGGAGGGATC  21280

Query  1259   CGCAAGGAGCACCTTCGACCGATCCGGATCTTCTGTGATGGATTTGAGTAAGAGCATATA  1318
              ||||||||||||||||||||||||||||||||||||||||||||||||||||||||||||
Sbjct  21281  CGCAAGGAGCACCTTCGACCGATCCGGATCTTCTGTGATGGATTTGAGTAAGAGCATATA  21340

Query  1319   TGCTGGGACCCGAAAGATGGTGAACTATGCCTGAATAGGGCGAAGCCAGGGGAAACTCTG  1378
              ||||||||||||||||||||||||||||||||||||||||||||||||||||||||||||
Sbjct  21341  TGCTGGGACCCGAAAGATGGTGAACTATGCCTGAATAGGGCGAAGCCAGGGGAAACTCTG  21400

Query  1379   GTGGAGGCTCGTAGCGATTCTGACGTGCAAATCGATCGTCGAATTTGGGTATAGGGGCGA  1438
              ||||||||||||||||||||||||||||||||||||||||||||||||||||||||||||
Sbjct  21401  GTGGAGGCTCGTAGCGATTCTGACGTGCAAATCGATCGTCGAATTTGGGTATAGGGGCGA  21460

Query  1439   AAGACTAATCGAACCATCTAGTAGCTGGTTCCTGC  1473
              |||||||||||||||||||||||||||||||||||
Sbjct  21461  AAGACTAATCGAACCATCTAGTAGCTGGTTCCTGC  21495


 Score = 2673 bits (1447),  Expect = 0.0
 Identities = 1466/1475 (99%), Gaps = 2/1475 (0%)
 Strand=Plus/Plus

Query  1      CAAGGTTTCCGTAGGTGAACCTGCGGAAGGATCAGTAGAGAATATTGGACTTCGGTCCAT  60
              |||||||||||||||||||||||||||||||||||||||||||| |||||||||||||||
Sbjct  11932  CAAGGTTTCCGTAGGTGAACCTGCGGAAGGATCAGTAGAGAATACTGGACTTCGGTCCAT  11991

Query  61     TTATCTACCCATCTACACCTGTGAACTGTTTATGTGCTTCGGCACGTTTTACACAAACTT  120
              ||||||||||||||||||||||||||||||||||||||||||||||||||||||||||||
Sbjct  11992  TTATCTACCCATCTACACCTGTGAACTGTTTATGTGCTTCGGCACGTTTTACACAAACTT  12051

Query  121    CTAAATGTAATGAATGTAATCTTATTATAACAATAATAAAACTTTCAACAACGGATCTCT  180
              ||||||||||||||||||||||||||||||||||||||||||||||||||||||||||||
Sbjct  12052  CTAAATGTAATGAATGTAATCTTATTATAACAATAATAAAACTTTCAACAACGGATCTCT  12111

Query  181    TGGCTTCCACATCGATGAAGAACGCAGCGAAATGCGATAAGTAATGTGAATTGCAGAATT  240
              ||||||||||||||||||||||||||||||||||||||||||||||||||||||||||||
Sbjct  12112  TGGCTTCCACATCGATGAAGAACGCAGCGAAATGCGATAAGTAATGTGAATTGCAGAATT  12171

Query  241    CAGTGAATCATCGAATCTTTGAACGCAACTTGCGCCCTTTGGTATTCCGAAGGGCATGCC  300
              |||||||||||||| |||||||||||||||||||||||||||||||||||||||||||||
Sbjct  12172  CAGTGAATCATCGAGTCTTTGAACGCAACTTGCGCCCTTTGGTATTCCGAAGGGCATGCC  12231

Query  301    TGTTTGAGAGTCATGAAAATCTCAATCCCTCGGGTTTTATTACCTGTTGGACTTGGATTT  360
              ||||||||||||||||||||||||||||||||||||||||||||||||||||||||||||
Sbjct  12232  TGTTTGAGAGTCATGAAAATCTCAATCCCTCGGGTTTTATTACCTGTTGGACTTGGATTT  12291

Query  361    GGGTGTTTGCCGCGACCTGCAAAGGACGTCGGCTCGCCTTAAATGTGTTAGTGGGAAGGT  420
              ||||||||||||||||||||||||||||||||||||||||||||||||||||||||||||
Sbjct  12292  GGGTGTTTGCCGCGACCTGCAAAGGACGTCGGCTCGCCTTAAATGTGTTAGTGGGAAGGT  12351

Query  421    GATTACCTGTCAGCCCGGCGTAATAAGTTTCGCTGGGCCTATGGGGTAGTCTTCGGCTTG  480
              ||||||||||||||||||||||||||||||||||||||||||||||||||||||||||||
Sbjct  12352  GATTACCTGTCAGCCCGGCGTAATAAGTTTCGCTGGGCCTATGGGGTAGTCTTCGGCTTG  12411

Query  481    CTGATAACAACCATCTC-TTTTTGTTTGACCTCAAATCAGGTAGGGCTACCCGCTGAACT  539
              ||||||||||||||||| ||||||||||||||||||||||||||||||||||||||||||
Sbjct  12412  CTGATAACAACCATCTCTTTTTTGTTTGACCTCAAATCAGGTAGGGCTACCCGCTGAACT  12471

Query  540    TAAGCATATCAATAAGCGGAGGAAAAGAAACTAACAAGGATTCCCTTAGTAACGGCGAGT  599
              ||||||||||||||||||||||||||||||||||||||||||||||||||||||||||||
Sbjct  12472  TAAGCATATCAATAAGCGGAGGAAAAGAAACTAACAAGGATTCCCTTAGTAACGGCGAGT  12531

Query  600    GAACCGGGAAGAGCTCAAATTTGAAATCTGGCGTCCTCCGGGCGTCCGAGTTGTAATCTA  659
              ||||||||||||||||||||||||||||||||||||||||||||||||||||||||||||
Sbjct  12532  GAACCGGGAAGAGCTCAAATTTGAAATCTGGCGTCCTCCGGGCGTCCGAGTTGTAATCTA  12591

Query  660    CAGAAACGTTTTCCGTGCTGGACCGTGTCTAAGTCCCTTGGAATAGGGTATCAAAGAGGG  719
              ||||||||||||||||||||||||||||||||||||||||||||||||||||||||||||
Sbjct  12592  CAGAAACGTTTTCCGTGCTGGACCGTGTCTAAGTCCCTTGGAATAGGGTATCAAAGAGGG  12651

Query  720    TGACAATCCCGTACTTGACACGATCACCAGTGCTCTGTGATACGTTTTCTACGAGTCGCG  779
              ||||||||||||||||||||||||||||||||||||||||||||||||||||||||||||
Sbjct  12652  TGACAATCCCGTACTTGACACGATCACCAGTGCTCTGTGATACGTTTTCTACGAGTCGCG  12711

Query  780    TTACTTGGGAGTGTAGCGCAAAATGGGTGGTAAACTCCATCTAAAGCTAAATATTGGTGG  839
              ||||||||||||||||||||||||||||||||||||||||||||||||||||||||||||
Sbjct  12712  TTACTTGGGAGTGTAGCGCAAAATGGGTGGTAAACTCCATCTAAAGCTAAATATTGGTGG  12771

Query  840    AAGACCGATAGCGAACAAGTACCGTGAGGGAAAGATGAAAAGCACTTTGGAAAGAGAGTT  899
              ||||||||||||||||||||||||||||||||||||||||||||||||||||||||||||
Sbjct  12772  AAGACCGATAGCGAACAAGTACCGTGAGGGAAAGATGAAAAGCACTTTGGAAAGAGAGTT  12831

Query  900    AAACAGTACGTGAAATTGTTGAAAGGGAAACGATTGAAGTCAGTCGTGTCTATTGGGTTC  959
              ||||||||||||||||||||||||||||||||||||||||||||||||||||||||||||
Sbjct  12832  AAACAGTACGTGAAATTGTTGAAAGGGAAACGATTGAAGTCAGTCGTGTCTATTGGGTTC  12891

Query  960    AGCCAGTTCTGCTGGTGTATT-CCCTTTAGACGGGTCAACATCAGTTCTGATCGGTGGAT  1018
              |||||| |||||||||||||| ||||||||||||||||||||||||||||||||||||||
Sbjct  12892  AGCCAGCTCTGCTGGTGTATTCCCCTTTAGACGGGTCAACATCAGTTCTGATCGGTGGAT  12951

Query  1019   AAGGGCTGGGGGAATGTAGCACTCTTCGGAGTGTGTTATAGCCTCCTGTCGCATACACTG  1078
              ||||||||| ||||||| ||||||||||| ||||||||||||||||||||||||||||||
Sbjct  12952  AAGGGCTGGAGGAATGTGGCACTCTTCGGGGTGTGTTATAGCCTCCTGTCGCATACACTG  13011

Query  1079   GTTGGGACTGAGGAATGCAGCTCGCCTTTATGGCCGGGGTTCGCCCACGTTCGAGCTTAG  1138
              ||||||||||||||||||| ||||||||||||||||||||||||||||||||||||||||
Sbjct  13012  GTTGGGACTGAGGAATGCAACTCGCCTTTATGGCCGGGGTTCGCCCACGTTCGAGCTTAG  13071

Query  1139   GATGTTGACAAAATGGCTTTAAACGACCCGTCTTGAAACACGGACCAAGGAGTCTAACAT  1198
              ||||||||||||||||||||||||||||||||||||||||||||||||||||||||||||
Sbjct  13072  GATGTTGACAAAATGGCTTTAAACGACCCGTCTTGAAACACGGACCAAGGAGTCTAACAT  13131

Query  1199   ATCTGCGAGTGTTTGAGTGTCAAACTCGAGCGCGTAATGAAAGTGAATGTAGGAGGGATC  1258
              ||||||||||||||||||||||||||||||||||||||||||||||||||||||||||||
Sbjct  13132  ATCTGCGAGTGTTTGAGTGTCAAACTCGAGCGCGTAATGAAAGTGAATGTAGGAGGGATC  13191

Query  1259   CGCAAGGAGCACCTTCGACCGATCCGGATCTTCTGTGATGGATTTGAGTAAGAGCATATA  1318
              ||||||||||||||||||||||||||||||||||||||||||||||||||||||||||||
Sbjct  13192  CGCAAGGAGCACCTTCGACCGATCCGGATCTTCTGTGATGGATTTGAGTAAGAGCATATA  13251

Query  1319   TGCTGGGACCCGAAAGATGGTGAACTATGCCTGAATAGGGCGAAGCCAGGGGAAACTCTG  1378
              ||||||||||||||||||||||||||||||||||||||||||||||||||||||||||||
Sbjct  13252  TGCTGGGACCCGAAAGATGGTGAACTATGCCTGAATAGGGCGAAGCCAGGGGAAACTCTG  13311

Query  1379   GTGGAGGCTCGTAGCGATTCTGACGTGCAAATCGATCGTCGAATTTGGGTATAGGGGCGA  1438
              ||||||||||||||||||||||||||||||||||||||||||||||||||||||||||||
Sbjct  13312  GTGGAGGCTCGTAGCGATTCTGACGTGCAAATCGATCGTCGAATTTGGGTATAGGGGCGA  13371

Query  1439   AAGACTAATCGAACCATCTAGTAGCTGGTTCCTGC  1473
              |||||||||||||||||||||||||||||||||||
Sbjct  13372  AAGACTAATCGAACCATCTAGTAGCTGGTTCCTGC  13406


>VHDQ01000014.1 Cryptococcus cf. gattii strain MF34 chromosome 14 contig000014, 
whole genome shotgun sequence
Length=1507400

 Score = 2675 bits (1448),  Expect = 0.0
 Identities = 1465/1473 (99%), Gaps = 2/1473 (0%)
 Strand=Plus/Plus

Query  1        CAAGGTTTCCGTAGGTGAACCTGCGGAAGGATCAGTAGAGAATATTGGACTTCGGTCCAT  60
                |||||||||||||||||||||||||||||||||||||||||||| |||||||||||||||
Sbjct  1505840  CAAGGTTTCCGTAGGTGAACCTGCGGAAGGATCAGTAGAGAATACTGGACTTCGGTCCAT  1505899

Query  61       TTATCTACCCATCTACACCTGTGAACTGTTTATGTGCTTCGGCACGTTTTACACAAACTT  120
                ||||||||||||||||||||||||||||||||||||||||||||||||||||||||||||
Sbjct  1505900  TTATCTACCCATCTACACCTGTGAACTGTTTATGTGCTTCGGCACGTTTTACACAAACTT  1505959

Query  121      CTAAATGTAATGAATGTAATCTTATTATAACAATAATAAAACTTTCAACAACGGATCTCT  180
                ||||||||||||||||||||||||||||||||||||||||||||||||||||||||||||
Sbjct  1505960  CTAAATGTAATGAATGTAATCTTATTATAACAATAATAAAACTTTCAACAACGGATCTCT  1506019

Query  181      TGGCTTCCACATCGATGAAGAACGCAGCGAAATGCGATAAGTAATGTGAATTGCAGAATT  240
                ||||||||||||||||||||||||||||||||||||||||||||||||||||||||||||
Sbjct  1506020  TGGCTTCCACATCGATGAAGAACGCAGCGAAATGCGATAAGTAATGTGAATTGCAGAATT  1506079

Query  241      CAGTGAATCATCGAATCTTTGAACGCAACTTGCGCCCTTTGGTATTCCGAAGGGCATGCC  300
                |||||||||||||| |||||||||||||||||||||||||||||||||||||||||||||
Sbjct  1506080  CAGTGAATCATCGAGTCTTTGAACGCAACTTGCGCCCTTTGGTATTCCGAAGGGCATGCC  1506139

Query  301      TGTTTGAGAGTCATGAAAATCTCAATCCCTCGGGTTTTATTACCTGTTGGACTTGGATTT  360
                |||||||||||||||||||||||||||||||||||||||||||||||||||||| |||||
Sbjct  1506140  TGTTTGAGAGTCATGAAAATCTCAATCCCTCGGGTTTTATTACCTGTTGGACTT-GATTT  1506198

Query  361      GGGTGTTTGCCGCGACCTGCAAAGGACGTCGGCTCGCCTTAAATGTGTTAGTGGGAAGGT  420
                ||||||||||||||||||||||||||||||||||||||||||||||||||||||||||||
Sbjct  1506199  GGGTGTTTGCCGCGACCTGCAAAGGACGTCGGCTCGCCTTAAATGTGTTAGTGGGAAGGT  1506258

Query  421      GATTACCTGTCAGCCCGGCGTAATAAGTTTCGCTGGGCCTATGGGGTAGTCTTCGGCTTG  480
                ||||||| ||||||||||||||||||||||||||||||||||||||||||||||||||||
Sbjct  1506259  GATTACCCGTCAGCCCGGCGTAATAAGTTTCGCTGGGCCTATGGGGTAGTCTTCGGCTTG  1506318

Query  481      CTGATAACAACCATCTCTTTTTGTTTGACCTCAAATCAGGTAGGGCTACCCGCTGAACTT  540
                ||||||||||||||||||||||||||||||||||||||||||||||||||||||||||||
Sbjct  1506319  CTGATAACAACCATCTCTTTTTGTTTGACCTCAAATCAGGTAGGGCTACCCGCTGAACTT  1506378

Query  541      AAGCATATCAATAAGCGGAGGAAAAGAAACTAACAAGGATTCCCTTAGTAACGGCGAGTG  600
                ||||||||||||||||||||||||||||||||||||||||||||||||||||||||||||
Sbjct  1506379  AAGCATATCAATAAGCGGAGGAAAAGAAACTAACAAGGATTCCCTTAGTAACGGCGAGTG  1506438

Query  601      AACCGGGAAGAGCTCAAATTTGAAATCTGGCGTCCTCCGGGCGTCCGAGTTGTAATCTAC  660
                ||||||||||||||||||||||||||||||||||||||||||||||||||||||||||||
Sbjct  1506439  AACCGGGAAGAGCTCAAATTTGAAATCTGGCGTCCTCCGGGCGTCCGAGTTGTAATCTAC  1506498

Query  661      AGAAACGTTTTCCGTGCTGGACCGTGTCTAAGTCCCTTGGAATAGGGTATCAAAGAGGGT  720
                ||||||||||||||||||||||||||||||||||||||||||||||||||||||||||||
Sbjct  1506499  AGAAACGTTTTCCGTGCTGGACCGTGTCTAAGTCCCTTGGAATAGGGTATCAAAGAGGGT  1506558

Query  721      GACAATCCCGTACTTGACACGATCACCAGTGCTCTGTGATACGTTTTCTACGAGTCGCGT  780
                ||||||||||||||||||||||||||||||||||||||||||||||||||||||||||||
Sbjct  1506559  GACAATCCCGTACTTGACACGATCACCAGTGCTCTGTGATACGTTTTCTACGAGTCGCGT  1506618

Query  781      TACTTGGGAGTGTAGCGCAAAATGGGTGGTAAACTCCATCTAAAGCTAAATATTGGTGGA  840
                ||||||||||||||||||||||||||||||||||||||||||||||||||||||||||||
Sbjct  1506619  TACTTGGGAGTGTAGCGCAAAATGGGTGGTAAACTCCATCTAAAGCTAAATATTGGTGGA  1506678

Query  841      AGACCGATAGCGAACAAGTACCGTGAGGGAAAGATGAAAAGCACTTTGGAAAGAGAGTTA  900
                ||||||||||||||||||||||||||||||||||||||||||||||||||||||||||||
Sbjct  1506679  AGACCGATAGCGAACAAGTACCGTGAGGGAAAGATGAAAAGCACTTTGGAAAGAGAGTTA  1506738

Query  901      AACAGTACGTGAAATTGTTGAAAGGGAAACGATTGAAGTCAGTCGTGTCTATTGGGTTCA  960
                ||||||||||||||||||||||||||||||||||||||||||||||||||||||||||||
Sbjct  1506739  AACAGTACGTGAAATTGTTGAAAGGGAAACGATTGAAGTCAGTCGTGTCTATTGGGTTCA  1506798

Query  961      GCCAGTTCTGCTGGTGTATTCCCTTTAGACGGGTCAACATCAGTTCTGATCGGTGGATAA  1020
                ||||| ||||||||||||||||||||||||||||||||||||||||||||||||||||||
Sbjct  1506799  GCCAGCTCTGCTGGTGTATTCCCTTTAGACGGGTCAACATCAGTTCTGATCGGTGGATAA  1506858

Query  1021     GGGCTGGGGGAATGTAGCACTCTTCGGAGTGTGTTATAGCCTCCTGTCGCATACACTGGT  1080
                ||||||| ||||||| ||||||||||| ||||||||||||||||||||||||||||||||
Sbjct  1506859  GGGCTGGAGGAATGTGGCACTCTTCGG-GTGTGTTATAGCCTCCTGTCGCATACACTGGT  1506917

Query  1081     TGGGACTGAGGAATGCAGCTCGCCTTTATGGCCGGGGTTCGCCCACGTTCGAGCTTAGGA  1140
                ||||||||||||||||||||||||||||||||||||||||||||||||||||||||||||
Sbjct  1506918  TGGGACTGAGGAATGCAGCTCGCCTTTATGGCCGGGGTTCGCCCACGTTCGAGCTTAGGA  1506977

Query  1141     TGTTGACAAAATGGCTTTAAACGACCCGTCTTGAAACACGGACCAAGGAGTCTAACATAT  1200
                ||||||||||||||||||||||||||||||||||||||||||||||||||||||||||||
Sbjct  1506978  TGTTGACAAAATGGCTTTAAACGACCCGTCTTGAAACACGGACCAAGGAGTCTAACATAT  1507037

Query  1201     CTGCGAGTGTTTGAGTGTCAAACTCGAGCGCGTAATGAAAGTGAATGTAGGAGGGATCCG  1260
                ||||||||||||||||||||||||||||||||||||||||||||||||||||||||||||
Sbjct  1507038  CTGCGAGTGTTTGAGTGTCAAACTCGAGCGCGTAATGAAAGTGAATGTAGGAGGGATCCG  1507097

Query  1261     CAAGGAGCACCTTCGACCGATCCGGATCTTCTGTGATGGATTTGAGTAAGAGCATATATG  1320
                ||||||||||||||||||||||||||||||||||||||||||||||||||||||||||||
Sbjct  1507098  CAAGGAGCACCTTCGACCGATCCGGATCTTCTGTGATGGATTTGAGTAAGAGCATATATG  1507157

Query  1321     CTGGGACCCGAAAGATGGTGAACTATGCCTGAATAGGGCGAAGCCAGGGGAAACTCTGGT  1380
                ||||||||||||||||||||||||||||||||||||||||||||||||||||||||||||
Sbjct  1507158  CTGGGACCCGAAAGATGGTGAACTATGCCTGAATAGGGCGAAGCCAGGGGAAACTCTGGT  1507217

Query  1381     GGAGGCTCGTAGCGATTCTGACGTGCAAATCGATCGTCGAATTTGGGTATAGGGGCGAAA  1440
                ||||||||||||||||||||||||||||||||||||||||||||||||||||||||||||
Sbjct  1507218  GGAGGCTCGTAGCGATTCTGACGTGCAAATCGATCGTCGAATTTGGGTATAGGGGCGAAA  1507277

Query  1441     GACTAATCGAACCATCTAGTAGCTGGTTCCTGC  1473
                |||||||||||||||||||||||||||||||||
Sbjct  1507278  GACTAATCGAACCATCTAGTAGCTGGTTCCTGC  1507310


 Score = 2641 bits (1430),  Expect = 0.0
 Identities = 1461/1475 (99%), Gaps = 5/1475 (0%)
 Strand=Plus/Plus

Query  1        CAAGGTTTCCGTAGGTGAACCTGCGGAAGGATCAGTAGAGAATATTGGACTTC-GGTCCA  59
                |||||||||||||||||||||||||||||||||||||||||||| |||||||| ||||||
Sbjct  1497766  CAAGGTTTCCGTAGGTGAACCTGCGGAAGGATCAGTAGAGAATACTGGACTTCGGGTCCA  1497825

Query  60       TTTATCTACCCATCTACACCTGTGAACTGTTTATGTGCTTCGGCACGTTTTACACAAACT  119
                ||||||||||||||||||||||||||||||||||||||||||||||||||||||||||||
Sbjct  1497826  TTTATCTACCCATCTACACCTGTGAACTGTTTATGTGCTTCGGCACGTTTTACACAAACT  1497885

Query  120      TCTAAATGTAATGAATGTAATCTTATTATAACAATAATAAAACTTTCAACAACGGATCTC  179
                ||||||||||||||||||||||||||||||||||||||||||||||||||||||||||||
Sbjct  1497886  TCTAAATGTAATGAATGTAATCTTATTATAACAATAATAAAACTTTCAACAACGGATCTC  1497945

Query  180      TTGGCTTCCACATCGATGAAGAACGCAGCGAAATGCGATAAGTAATGTGAATTGCAGAAT  239
                ||||||||||||||||||||||||||||||||||||||||||||||||||||||||||||
Sbjct  1497946  TTGGCTTCCACATCGATGAAGAACGCAGCGAAATGCGATAAGTAATGTGAATTGCAGAAT  1498005

Query  240      TCAGTGAATCATCGAATCTTTGAACGCAACTTGCGCCCTTTGGTATTCCGAAGGGCATGC  299
                ||||||||||||||| ||||||||||||||||||||||||||||||||||||||||||||
Sbjct  1498006  TCAGTGAATCATCGAGTCTTTGAACGCAACTTGCGCCCTTTGGTATTCCGAAGGGCATGC  1498065

Query  300      CTGTTTGAGAGTCATGAAAATCTCAATCCCTCGGGTTTTATTACCTGTTGGACTTGGATT  359
                ||||||||||||||||||||||||||||||||||||||||||||||||||||||||||||
Sbjct  1498066  CTGTTTGAGAGTCATGAAAATCTCAATCCCTCGGGTTTTATTACCTGTTGGACTTGGATT  1498125

Query  360      TGGGTGTTTGCCGCGACCTGCAAAGGACGTCGGCTCGCCTTAAATGTGTTAGTGGGAAGG  419
                ||||||||||||||||||||||||||||||||||||||||||||||||||||| ||||||
Sbjct  1498126  TGGGTGTTTGCCGCGACCTGCAAAGGACGTCGGCTCGCCTTAAATGTGTTAGT-GGAAGG  1498184

Query  420      TGATTACCTGTCAGCCCGGCGTAATAAGTTTCGCTGGGCCTATGGGGTAGTCTTCGGCTT  479
                ||||||||||||||||||||||||||||||||||||||||||||||||||||||||||||
Sbjct  1498185  TGATTACCTGTCAGCCCGGCGTAATAAGTTTCGCTGGGCCTATGGGGTAGTCTTCGGCTT  1498244

Query  480      GCTGATAACAACCATCTCTTTTTGTTTGACCTCAAATCAGGTAGGGCTACCCGCTGAACT  539
                |||||||||||||||||||||||||||||||||||||||||||||||||||||| |||||
Sbjct  1498245  GCTGATAACAACCATCTCTTTTTGTTTGACCTCAAATCAGGTAGGGCTACCCGCCGAACT  1498304

Query  540      TAAGCATATCAATAAGCGGAGGAAAAGAAACTAACAAGGATTCCCTTAGTAACGGCGAGT  599
                ||||||||||||||||||||||||||||||||||||||||||||||||||||||||||||
Sbjct  1498305  TAAGCATATCAATAAGCGGAGGAAAAGAAACTAACAAGGATTCCCTTAGTAACGGCGAGT  1498364

Query  600      GAACCGGGAAGAGCTCAAATTTGAAATCTGGCGTCCTCCGGGCGTCCGAGTTGTAATCTA  659
                ||||||||||||||||||||||||||||||||||||||||||||||||||||||||||||
Sbjct  1498365  GAACCGGGAAGAGCTCAAATTTGAAATCTGGCGTCCTCCGGGCGTCCGAGTTGTAATCTA  1498424

Query  660      CAGAAACGTTTTCCGTGCTGGACCGTGTCTAAGTCCCTTGGAATAGGGTATCAAAGAGGG  719
                ||||||||||||||||||||||||||||||||||||||||||||||||||||||||||||
Sbjct  1498425  CAGAAACGTTTTCCGTGCTGGACCGTGTCTAAGTCCCTTGGAATAGGGTATCAAAGAGGG  1498484

Query  720      TGACAATCCCGTACTTGACACGATCACCAGTGCTCTGTGATACGTTTTCTACGAGTCGCG  779
                ||||||||||||||||||||||||||||||||||||||||||||||||||||||||||||
Sbjct  1498485  TGACAATCCCGTACTTGACACGATCACCAGTGCTCTGTGATACGTTTTCTACGAGTCGCG  1498544

Query  780      TTACTTGGGAGTGTAGCGCAAAATGGGTGGTAAACTCCATCTAAAGCTAAATATTGGTGG  839
                ||||||||||||||||||||||||||||||||||||||||||||||||||||||||||||
Sbjct  1498545  TTACTTGGGAGTGTAGCGCAAAATGGGTGGTAAACTCCATCTAAAGCTAAATATTGGTGG  1498604

Query  840      AAGACCGATAGCGAACAAGTACCGTGAGGGAAAGATGAAAAGCACTTTGGAAAGAGAGTT  899
                ||||||||||||||||||||||||||||||||||||||||||||||||||||||||||||
Sbjct  1498605  AAGACCGATAGCGAACAAGTACCGTGAGGGAAAGATGAAAAGCACTTTGGAAAGAGAGTT  1498664

Query  900      AAACAGTACGTGAAATTGTTGAAAGGGAAACGATTGAAGTCAGTCGTGTCTATTGGGTTC  959
                ||||||||||||||||||||||||||||||||||||||||||||||||||||||||||||
Sbjct  1498665  AAACAGTACGTGAAATTGTTGAAAGGGAAACGATTGAAGTCAGTCGTGTCTATTGGGTTC  1498724

Query  960      AGCCAGTTCTGCTGGTGTATTCCCTTTAGACGGGTCAACATCAGTTCTGATCGGTGGATA  1019
                |||||| |||||||||||||||||||||||||||||||||||||||||||||||||||||
Sbjct  1498725  AGCCAGCTCTGCTGGTGTATTCCCTTTAGACGGGTCAACATCAGTTCTGATCGGTGGATA  1498784

Query  1020     AGGGCTGGGGGAATGTAGCACTCTTCGGAGTGTGTTATAGCCTCCTGTCGCATACACTGG  1079
                |||||||| ||||||| ||||||||||| |||||||||||||||| ||||||||||||||
Sbjct  1498785  AGGGCTGGAGGAATGTGGCACTCTTCGGGGTGTGTTATAGCCTCCCGTCGCATACACTGG  1498844

Query  1080     TTGGGACTGAGGAATGCAGCTCGCCTTTATGGCCGGGGTTCGCCCACGTTCGAGCTTAGG  1139
                ||||||||||||||||||||||||||||||||||||||||||||||||||||||||||||
Sbjct  1498845  TTGGGACTGAGGAATGCAGCTCGCCTTTATGGCCGGGGTTCGCCCACGTTCGAGCTTAGG  1498904

Query  1140     ATGTTGACAAAATGGCTTTAAACGACCCGTCTT-GAAACACGGACCAAGGAGTCTAACAT  1198
                |||||||| |||||| ||||||||||||||||| ||||||||||||||||||||||||||
Sbjct  1498905  ATGTTGAC-AAATGGTTTTAAACGACCCGTCTTGGAAACACGGACCAAGGAGTCTAACAT  1498963

Query  1199     ATCTGCGAGTGTTTGAGTGTCAAACTCGAGCGCGTAATGAAAGTGAATGTAGGAGGGATC  1258
                ||||||||||||||||||||||||||||||||||||||||||||||||||||||||||||
Sbjct  1498964  ATCTGCGAGTGTTTGAGTGTCAAACTCGAGCGCGTAATGAAAGTGAATGTAGGAGGGATC  1499023

Query  1259     CGCAAGGAGCACCTTCGACCGATCCGGATCTTCTGTGATGGATTTGAGTAAGAGCATATA  1318
                ||||||||||||||||||||||||||||||||||||||||||||||||||||||||||||
Sbjct  1499024  CGCAAGGAGCACCTTCGACCGATCCGGATCTTCTGTGATGGATTTGAGTAAGAGCATATA  1499083

Query  1319     TGCTGGGACCCGAAAGATGGTGAACTATGCCTGAATAGGGCGAAGCCAGGGGAAACTCTG  1378
                ||||||||||||||||||||||||||||||||||||||||||||||||||||||||||||
Sbjct  1499084  TGCTGGGACCCGAAAGATGGTGAACTATGCCTGAATAGGGCGAAGCCAGGGGAAACTCTG  1499143

Query  1379     GTGGAGGCTCGTAGCGATTCTGACGTGCAAATCGATCGTCGAATTTGGGTATAGGGGCGA  1438
                ||||||||||||||||||||||||||||||||||||||||||||||||||||||||||| 
Sbjct  1499144  GTGGAGGCTCGTAGCGATTCTGACGTGCAAATCGATCGTCGAATTTGGGTATAGGGGCG-  1499202

Query  1439     AAGACTAATCGAACCATCTAGTAGCTGGTTCCTGC  1473
                |||||||||||||||||||||||||||||||||||
Sbjct  1499203  AAGACTAATCGAACCATCTAGTAGCTGGTTCCTGC  1499237


 Score = 2244 bits (1215),  Expect = 0.0
 Identities = 1230/1237 (99%), Gaps = 1/1237 (0%)
 Strand=Plus/Plus

Query  238      ATTCAGTGAATCATCGAATCTTTGAACGCAACTTGCGCCCTTTGGTATTCCGAAGGGCAT  297
                ||| ||||||||||||| ||||||||||||||||||||||||||||||||||||||||||
Sbjct  1489920  ATTTAGTGAATCATCGAGTCTTTGAACGCAACTTGCGCCCTTTGGTATTCCGAAGGGCAT  1489979

Query  298      GCCTGTTTGAGAGTCATGAAAATCTCAATCCCTCGGGTTTTATTACCTGTTGGACTTGGA  357
                ||||||||||||||||||||||||||||||||||||||||||||||||||||||||||||
Sbjct  1489980  GCCTGTTTGAGAGTCATGAAAATCTCAATCCCTCGGGTTTTATTACCTGTTGGACTTGGA  1490039

Query  358      TTTGGGTGTTTGCCGCGACCTGCAAAGGACGTCGGCTCGCCTTAAATGTGTTAGTGGGAA  417
                ||||||||||||||||||||||||||||||||||||||||||||||||||||||||||||
Sbjct  1490040  TTTGGGTGTTTGCCGCGACCTGCAAAGGACGTCGGCTCGCCTTAAATGTGTTAGTGGGAA  1490099

Query  418      GGTGATTACCTGTCAGCCCGGCGTAATAAGTTTCGCTGGGCCTATGGGGTAGTCTTCGGC  477
                ||||||||||||||||||||||||||||||||||||||||||||||||||||||||||||
Sbjct  1490100  GGTGATTACCTGTCAGCCCGGCGTAATAAGTTTCGCTGGGCCTATGGGGTAGTCTTCGGC  1490159

Query  478      TTGCTGATAACAACCATCTC-TTTTTGTTTGACCTCAAATCAGGTAGGGCTACCCGCTGA  536
                |||||||||||||||||||| |||||||||||||||||||||||||||||||||||||||
Sbjct  1490160  TTGCTGATAACAACCATCTCTTTTTTGTTTGACCTCAAATCAGGTAGGGCTACCCGCTGA  1490219

Query  537      ACTTAAGCATATCAATAAGCGGAGGAAAAGAAACTAACAAGGATTCCCTTAGTAACGGCG  596
                ||||||||||||||||||||||||||||||||||||||||||||||||||||||||||||
Sbjct  1490220  ACTTAAGCATATCAATAAGCGGAGGAAAAGAAACTAACAAGGATTCCCTTAGTAACGGCG  1490279

Query  597      AGTGAACCGGGAAGAGCTCAAATTTGAAATCTGGCGTCCTCCGGGCGTCCGAGTTGTAAT  656
                ||||||||||||||||||||||||||||||||||||||||||||||||||||||||||||
Sbjct  1490280  AGTGAACCGGGAAGAGCTCAAATTTGAAATCTGGCGTCCTCCGGGCGTCCGAGTTGTAAT  1490339

Query  657      CTACAGAAACGTTTTCCGTGCTGGACCGTGTCTAAGTCCCTTGGAATAGGGTATCAAAGA  716
                ||||||||||||||||||||||||||||||||||||||||||||||||||||||||||||
Sbjct  1490340  CTACAGAAACGTTTTCCGTGCTGGACCGTGTCTAAGTCCCTTGGAATAGGGTATCAAAGA  1490399

Query  717      GGGTGACAATCCCGTACTTGACACGATCACCAGTGCTCTGTGATACGTTTTCTACGAGTC  776
                ||||||||||||||||||||||||||||||||||||||||||||||||||||||||||||
Sbjct  1490400  GGGTGACAATCCCGTACTTGACACGATCACCAGTGCTCTGTGATACGTTTTCTACGAGTC  1490459

Query  777      GCGTTACTTGGGAGTGTAGCGCAAAATGGGTGGTAAACTCCATCTAAAGCTAAATATTGG  836
                ||||||||||||||||||||||||||||||||||||||||||||||||||||||||||||
Sbjct  1490460  GCGTTACTTGGGAGTGTAGCGCAAAATGGGTGGTAAACTCCATCTAAAGCTAAATATTGG  1490519

Query  837      TGGAAGACCGATAGCGAACAAGTACCGTGAGGGAAAGATGAAAAGCACTTTGGAAAGAGA  896
                ||||||||||||||||||||||||||||||||||||||||||||||||||||||||||||
Sbjct  1490520  TGGAAGACCGATAGCGAACAAGTACCGTGAGGGAAAGATGAAAAGCACTTTGGAAAGAGA  1490579

Query  897      GTTAAACAGTACGTGAAATTGTTGAAAGGGAAACGATTGAAGTCAGTCGTGTCTATTGGG  956
                ||||||||||||||||||||||||||||||||||||||||||||||||||||||||||||
Sbjct  1490580  GTTAAACAGTACGTGAAATTGTTGAAAGGGAAACGATTGAAGTCAGTCGTGTCTATTGGG  1490639

Query  957      TTCAGCCAGTTCTGCTGGTGTATTCCCTTTAGACGGGTCAACATCAGTTCTGATCGGTGG  1016
                ||||||||| ||||||||||||||||||||||||||||||||||||||||||||||||||
Sbjct  1490640  TTCAGCCAGCTCTGCTGGTGTATTCCCTTTAGACGGGTCAACATCAGTTCTGATCGGTGG  1490699

Query  1017     ATAAGGGCTGGGGGAATGTAGCACTCTTCGGAGTGTGTTATAGCCTCCTGTCGCATACAC  1076
                ||||||||||| ||||||| ||||||||||| ||||||||||||||||||||||||||||
Sbjct  1490700  ATAAGGGCTGGAGGAATGTGGCACTCTTCGGGGTGTGTTATAGCCTCCTGTCGCATACAC  1490759

Query  1077     TGGTTGGGACTGAGGAATGCAGCTCGCCTTTATGGCCGGGGTTCGCCCACGTTCGAGCTT  1136
                ||||||||||||||||||||||||||||||||||||||||||||||||||||||||||||
Sbjct  1490760  TGGTTGGGACTGAGGAATGCAGCTCGCCTTTATGGCCGGGGTTCGCCCACGTTCGAGCTT  1490819

Query  1137     AGGATGTTGACAAAATGGCTTTAAACGACCCGTCTTGAAACACGGACCAAGGAGTCTAAC  1196
                ||||||||||||||||||||||||||||||||||||||||||||||||||||||||||||
Sbjct  1490820  AGGATGTTGACAAAATGGCTTTAAACGACCCGTCTTGAAACACGGACCAAGGAGTCTAAC  1490879

Query  1197     ATATCTGCGAGTGTTTGAGTGTCAAACTCGAGCGCGTAATGAAAGTGAATGTAGGAGGGA  1256
                ||||||||||||||||||||||||||||||||||||||||||||||||||||||||||||
Sbjct  1490880  ATATCTGCGAGTGTTTGAGTGTCAAACTCGAGCGCGTAATGAAAGTGAATGTAGGAGGGA  1490939

Query  1257     TCCGCAAGGAGCACCTTCGACCGATCCGGATCTTCTGTGATGGATTTGAGTAAGAGCATA  1316
                ||||||||||||||||||||||||||||||||||||||||||||||||||||||||||||
Sbjct  1490940  TCCGCAAGGAGCACCTTCGACCGATCCGGATCTTCTGTGATGGATTTGAGTAAGAGCATA  1490999

Query  1317     TATGCTGGGACCCGAAAGATGGTGAACTATGCCTGAATAGGGCGAAGCCAGGGGAAACTC  1376
                ||||||||||||||||||||||||||||||||||||||||||||||||||||||||||||
Sbjct  1491000  TATGCTGGGACCCGAAAGATGGTGAACTATGCCTGAATAGGGCGAAGCCAGGGGAAACTC  1491059

Query  1377     TGGTGGAGGCTCGTAGCGATTCTGACGTGCAAATCGATCGTCGAATTTGGGTATAGGGGC  1436
                ||||||||||||||||||||||||||||||||||||||||||||||||||||||||||||
Sbjct  1491060  TGGTGGAGGCTCGTAGCGATTCTGACGTGCAAATCGATCGTCGAATTTGGGTATAGGGGC  1491119

Query  1437     GAAAGACTAATCGAACCATCTAGTAGCTGGTTCCTGC  1473
                |||||||||||||||||||||||||||||||||||||
Sbjct  1491120  GAAAGACTAATCGAACCATCTAGTAGCTGGTTCCTGC  1491156


>CP000287.1 Cryptococcus gattii WM276 chromosome B, complete sequence
Length=2187695

 Score = 2671 bits (1446),  Expect = 0.0
 Identities = 1465/1474 (99%), Gaps = 1/1474 (0%)
 Strand=Plus/Plus

Query  1        CAAGGTTTCCGTAGGTGAACCTGCGGAAGGATCAGTAGAGAATATTGGACTTCGGTCCAT  60
                |||||||||||||||||||||||||||||||||||||||||||  ||| |||||||||||
Sbjct  1520574  CAAGGTTTCCGTAGGTGAACCTGCGGAAGGATCAGTAGAGAATGCTGGGCTTCGGTCCAT  1520633

Query  61       TTATCTACCCATCTACACCTGTGAACTGTTTATGTGCTTCGGCACGTTTTACACAAACTT  120
                ||||||||||||||||||||||||||||||||||||||||||||||||||||||||||||
Sbjct  1520634  TTATCTACCCATCTACACCTGTGAACTGTTTATGTGCTTCGGCACGTTTTACACAAACTT  1520693

Query  121      CTAAATGTAATGAATGTAATCTTATTATAACAATAATAAAACTTTCAACAACGGATCTCT  180
                ||||||||||||||||||||||||||||||||||||||||||||||||||||||||||||
Sbjct  1520694  CTAAATGTAATGAATGTAATCTTATTATAACAATAATAAAACTTTCAACAACGGATCTCT  1520753

Query  181      TGGCTTCCACATCGATGAAGAACGCAGCGAAATGCGATAAGTAATGTGAATTGCAGAATT  240
                ||||||||||||||||||||||||||||||||||||||||||||||||||||||||||||
Sbjct  1520754  TGGCTTCCACATCGATGAAGAACGCAGCGAAATGCGATAAGTAATGTGAATTGCAGAATT  1520813

Query  241      CAGTGAATCATCGAATCTTTGAACGCAACTTGCGCCCTTTGGTATTCCGAAGGGCATGCC  300
                |||||||||||||| |||||||||||||||||||||||||||||||||||||||||||||
Sbjct  1520814  CAGTGAATCATCGAGTCTTTGAACGCAACTTGCGCCCTTTGGTATTCCGAAGGGCATGCC  1520873

Query  301      TGTTTGAGAGTCATGAAAATCTCAATCCCTCGGGTTTTATTACCTGTTGGACTTGGATTT  360
                ||||||||||||||||||||||||||||||||||||||||||||||||||||||||||||
Sbjct  1520874  TGTTTGAGAGTCATGAAAATCTCAATCCCTCGGGTTTTATTACCTGTTGGACTTGGATTT  1520933

Query  361      GGGTGTTTGCCGCGACCTGCAAAGGACGTCGGCTCGCCTTAAATGTGTTAGTGGGAAGGT  420
                ||||||||||||||||||||||||||||||||||||||||||||||||||||||||||||
Sbjct  1520934  GGGTGTTTGCCGCGACCTGCAAAGGACGTCGGCTCGCCTTAAATGTGTTAGTGGGAAGGT  1520993

Query  421      GATTACCTGTCAGCCCGGCGTAATAAGTTTCGCTGGGCCTATGGGGTAGTCTTCGGCTTG  480
                ||||||||||||||||||||||||||||||||||||||||||||||||||||||||||||
Sbjct  1520994  GATTACCTGTCAGCCCGGCGTAATAAGTTTCGCTGGGCCTATGGGGTAGTCTTCGGCTTG  1521053

Query  481      CTGATAACAACCATCTC-TTTTTGTTTGACCTCAAATCAGGTAGGGCTACCCGCTGAACT  539
                ||||||||||||||||| ||||||||||||||||||||||||||||||||||||||||||
Sbjct  1521054  CTGATAACAACCATCTCTTTTTTGTTTGACCTCAAATCAGGTAGGGCTACCCGCTGAACT  1521113

Query  540      TAAGCATATCAATAAGCGGAGGAAAAGAAACTAACAAGGATTCCCTTAGTAACGGCGAGT  599
                ||||||||||||||||||||||||||||||||||||||||||||||||||||||||||||
Sbjct  1521114  TAAGCATATCAATAAGCGGAGGAAAAGAAACTAACAAGGATTCCCTTAGTAACGGCGAGT  1521173

Query  600      GAACCGGGAAGAGCTCAAATTTGAAATCTGGCGTCCTCCGGGCGTCCGAGTTGTAATCTA  659
                ||||||||||||||||||||||||||||||||||||||||||||||||||||||||||||
Sbjct  1521174  GAACCGGGAAGAGCTCAAATTTGAAATCTGGCGTCCTCCGGGCGTCCGAGTTGTAATCTA  1521233

Query  660      CAGAAACGTTTTCCGTGCTGGACCGTGTCTAAGTCCCTTGGAATAGGGTATCAAAGAGGG  719
                ||||||||||||||||||||||||||||||||||||||||||||||||||||||||||||
Sbjct  1521234  CAGAAACGTTTTCCGTGCTGGACCGTGTCTAAGTCCCTTGGAATAGGGTATCAAAGAGGG  1521293

Query  720      TGACAATCCCGTACTTGACACGATCACCAGTGCTCTGTGATACGTTTTCTACGAGTCGCG  779
                ||||||||||||||||||||||||||||||||||||||||||||||||||||||||||||
Sbjct  1521294  TGACAATCCCGTACTTGACACGATCACCAGTGCTCTGTGATACGTTTTCTACGAGTCGCG  1521353

Query  780      TTACTTGGGAGTGTAGCGCAAAATGGGTGGTAAACTCCATCTAAAGCTAAATATTGGTGG  839
                ||||||||||||||||||||||||||||||||||||||||||||||||||||||||||||
Sbjct  1521354  TTACTTGGGAGTGTAGCGCAAAATGGGTGGTAAACTCCATCTAAAGCTAAATATTGGTGG  1521413

Query  840      AAGACCGATAGCGAACAAGTACCGTGAGGGAAAGATGAAAAGCACTTTGGAAAGAGAGTT  899
                ||||||||||||||||||||||||||||||||||||||||||||||||||||||||||||
Sbjct  1521414  AAGACCGATAGCGAACAAGTACCGTGAGGGAAAGATGAAAAGCACTTTGGAAAGAGAGTT  1521473

Query  900      AAACAGTACGTGAAATTGTTGAAAGGGAAACGATTGAAGTCAGTCGTGTCTATTGGGTTC  959
                ||||||||||||||||||||||||||||||||||||||||||||||||||||||||||||
Sbjct  1521474  AAACAGTACGTGAAATTGTTGAAAGGGAAACGATTGAAGTCAGTCGTGTCTATTGGGTTC  1521533

Query  960      AGCCAGTTCTGCTGGTGTATTCCCTTTAGACGGGTCAACATCAGTTCTGATCGGTGGATA  1019
                |||||| |||||||||||||||||||||||||||||||||||||||||||||||||||||
Sbjct  1521534  AGCCAGCTCTGCTGGTGTATTCCCTTTAGACGGGTCAACATCAGTTCTGATCGGTGGATA  1521593

Query  1020     AGGGCTGGGGGAATGTAGCACTCTTCGGAGTGTGTTATAGCCTCCTGTCGCATACACTGG  1079
                |||||||| ||||||| ||||||||||| |||||||||||||||||||||||||||||||
Sbjct  1521594  AGGGCTGGAGGAATGTGGCACTCTTCGGGGTGTGTTATAGCCTCCTGTCGCATACACTGG  1521653

Query  1080     TTGGGACTGAGGAATGCAGCTCGCCTTTATGGCCGGGGTTCGCCCACGTTCGAGCTTAGG  1139
                ||||||||||||||||||||||||||||||||||||||||||||||||||||||||||||
Sbjct  1521654  TTGGGACTGAGGAATGCAGCTCGCCTTTATGGCCGGGGTTCGCCCACGTTCGAGCTTAGG  1521713

Query  1140     ATGTTGACAAAATGGCTTTAAACGACCCGTCTTGAAACACGGACCAAGGAGTCTAACATA  1199
                ||||||||||||||||||||||||||||||||||||||||||||||||||||||||||||
Sbjct  1521714  ATGTTGACAAAATGGCTTTAAACGACCCGTCTTGAAACACGGACCAAGGAGTCTAACATA  1521773

Query  1200     TCTGCGAGTGTTTGAGTGTCAAACTCGAGCGCGTAATGAAAGTGAATGTAGGAGGGATCC  1259
                ||||||||||||||||||||||||||||||||||||||||||||||||||||||||||||
Sbjct  1521774  TCTGCGAGTGTTTGAGTGTCAAACTCGAGCGCGTAATGAAAGTGAATGTAGGAGGGATCC  1521833

Query  1260     GCAAGGAGCACCTTCGACCGATCCGGATCTTCTGTGATGGATTTGAGTAAGAGCATATAT  1319
                ||||||||||||||||||||||||||||||||||||||||||||||||||||||||||||
Sbjct  1521834  GCAAGGAGCACCTTCGACCGATCCGGATCTTCTGTGATGGATTTGAGTAAGAGCATATAT  1521893

Query  1320     GCTGGGACCCGAAAGATGGTGAACTATGCCTGAATAGGGCGAAGCCAGGGGAAACTCTGG  1379
                ||||||||||||||||||||||||||||||||||||||||||||||||||||||||||||
Sbjct  1521894  GCTGGGACCCGAAAGATGGTGAACTATGCCTGAATAGGGCGAAGCCAGGGGAAACTCTGG  1521953

Query  1380     TGGAGGCTCGTAGCGATTCTGACGTGCAAATCGATCGTCGAATTTGGGTATAGGGGCGAA  1439
                ||||||||||||||||||||||||||||||||||||||||||||||||||||||||||||
Sbjct  1521954  TGGAGGCTCGTAGCGATTCTGACGTGCAAATCGATCGTCGAATTTGGGTATAGGGGCGAA  1522013

Query  1440     AGACTAATCGAACCATCTAGTAGCTGGTTCCTGC  1473
                ||||||||||||||||||||||||||||||||||
Sbjct  1522014  AGACTAATCGAACCATCTAGTAGCTGGTTCCTGC  1522047


 Score = 2671 bits (1446),  Expect = 0.0
 Identities = 1465/1474 (99%), Gaps = 1/1474 (0%)
 Strand=Plus/Plus

Query  1        CAAGGTTTCCGTAGGTGAACCTGCGGAAGGATCAGTAGAGAATATTGGACTTCGGTCCAT  60
                |||||||||||||||||||||||||||||||||||||||||||  ||| |||||||||||
Sbjct  1528701  CAAGGTTTCCGTAGGTGAACCTGCGGAAGGATCAGTAGAGAATGCTGGGCTTCGGTCCAT  1528760

Query  61       TTATCTACCCATCTACACCTGTGAACTGTTTATGTGCTTCGGCACGTTTTACACAAACTT  120
                ||||||||||||||||||||||||||||||||||||||||||||||||||||||||||||
Sbjct  1528761  TTATCTACCCATCTACACCTGTGAACTGTTTATGTGCTTCGGCACGTTTTACACAAACTT  1528820

Query  121      CTAAATGTAATGAATGTAATCTTATTATAACAATAATAAAACTTTCAACAACGGATCTCT  180
                ||||||||||||||||||||||||||||||||||||||||||||||||||||||||||||
Sbjct  1528821  CTAAATGTAATGAATGTAATCTTATTATAACAATAATAAAACTTTCAACAACGGATCTCT  1528880

Query  181      TGGCTTCCACATCGATGAAGAACGCAGCGAAATGCGATAAGTAATGTGAATTGCAGAATT  240
                ||||||||||||||||||||||||||||||||||||||||||||||||||||||||||||
Sbjct  1528881  TGGCTTCCACATCGATGAAGAACGCAGCGAAATGCGATAAGTAATGTGAATTGCAGAATT  1528940

Query  241      CAGTGAATCATCGAATCTTTGAACGCAACTTGCGCCCTTTGGTATTCCGAAGGGCATGCC  300
                |||||||||||||| |||||||||||||||||||||||||||||||||||||||||||||
Sbjct  1528941  CAGTGAATCATCGAGTCTTTGAACGCAACTTGCGCCCTTTGGTATTCCGAAGGGCATGCC  1529000

Query  301      TGTTTGAGAGTCATGAAAATCTCAATCCCTCGGGTTTTATTACCTGTTGGACTTGGATTT  360
                ||||||||||||||||||||||||||||||||||||||||||||||||||||||||||||
Sbjct  1529001  TGTTTGAGAGTCATGAAAATCTCAATCCCTCGGGTTTTATTACCTGTTGGACTTGGATTT  1529060

Query  361      GGGTGTTTGCCGCGACCTGCAAAGGACGTCGGCTCGCCTTAAATGTGTTAGTGGGAAGGT  420
                ||||||||||||||||||||||||||||||||||||||||||||||||||||||||||||
Sbjct  1529061  GGGTGTTTGCCGCGACCTGCAAAGGACGTCGGCTCGCCTTAAATGTGTTAGTGGGAAGGT  1529120

Query  421      GATTACCTGTCAGCCCGGCGTAATAAGTTTCGCTGGGCCTATGGGGTAGTCTTCGGCTTG  480
                ||||||||||||||||||||||||||||||||||||||||||||||||||||||||||||
Sbjct  1529121  GATTACCTGTCAGCCCGGCGTAATAAGTTTCGCTGGGCCTATGGGGTAGTCTTCGGCTTG  1529180

Query  481      CTGATAACAACCATCTC-TTTTTGTTTGACCTCAAATCAGGTAGGGCTACCCGCTGAACT  539
                ||||||||||||||||| ||||||||||||||||||||||||||||||||||||||||||
Sbjct  1529181  CTGATAACAACCATCTCTTTTTTGTTTGACCTCAAATCAGGTAGGGCTACCCGCTGAACT  1529240

Query  540      TAAGCATATCAATAAGCGGAGGAAAAGAAACTAACAAGGATTCCCTTAGTAACGGCGAGT  599
                ||||||||||||||||||||||||||||||||||||||||||||||||||||||||||||
Sbjct  1529241  TAAGCATATCAATAAGCGGAGGAAAAGAAACTAACAAGGATTCCCTTAGTAACGGCGAGT  1529300

Query  600      GAACCGGGAAGAGCTCAAATTTGAAATCTGGCGTCCTCCGGGCGTCCGAGTTGTAATCTA  659
                ||||||||||||||||||||||||||||||||||||||||||||||||||||||||||||
Sbjct  1529301  GAACCGGGAAGAGCTCAAATTTGAAATCTGGCGTCCTCCGGGCGTCCGAGTTGTAATCTA  1529360

Query  660      CAGAAACGTTTTCCGTGCTGGACCGTGTCTAAGTCCCTTGGAATAGGGTATCAAAGAGGG  719
                ||||||||||||||||||||||||||||||||||||||||||||||||||||||||||||
Sbjct  1529361  CAGAAACGTTTTCCGTGCTGGACCGTGTCTAAGTCCCTTGGAATAGGGTATCAAAGAGGG  1529420

Query  720      TGACAATCCCGTACTTGACACGATCACCAGTGCTCTGTGATACGTTTTCTACGAGTCGCG  779
                ||||||||||||||||||||||||||||||||||||||||||||||||||||||||||||
Sbjct  1529421  TGACAATCCCGTACTTGACACGATCACCAGTGCTCTGTGATACGTTTTCTACGAGTCGCG  1529480

Query  780      TTACTTGGGAGTGTAGCGCAAAATGGGTGGTAAACTCCATCTAAAGCTAAATATTGGTGG  839
                ||||||||||||||||||||||||||||||||||||||||||||||||||||||||||||
Sbjct  1529481  TTACTTGGGAGTGTAGCGCAAAATGGGTGGTAAACTCCATCTAAAGCTAAATATTGGTGG  1529540

Query  840      AAGACCGATAGCGAACAAGTACCGTGAGGGAAAGATGAAAAGCACTTTGGAAAGAGAGTT  899
                ||||||||||||||||||||||||||||||||||||||||||||||||||||||||||||
Sbjct  1529541  AAGACCGATAGCGAACAAGTACCGTGAGGGAAAGATGAAAAGCACTTTGGAAAGAGAGTT  1529600

Query  900      AAACAGTACGTGAAATTGTTGAAAGGGAAACGATTGAAGTCAGTCGTGTCTATTGGGTTC  959
                ||||||||||||||||||||||||||||||||||||||||||||||||||||||||||||
Sbjct  1529601  AAACAGTACGTGAAATTGTTGAAAGGGAAACGATTGAAGTCAGTCGTGTCTATTGGGTTC  1529660

Query  960      AGCCAGTTCTGCTGGTGTATTCCCTTTAGACGGGTCAACATCAGTTCTGATCGGTGGATA  1019
                |||||| |||||||||||||||||||||||||||||||||||||||||||||||||||||
Sbjct  1529661  AGCCAGCTCTGCTGGTGTATTCCCTTTAGACGGGTCAACATCAGTTCTGATCGGTGGATA  1529720

Query  1020     AGGGCTGGGGGAATGTAGCACTCTTCGGAGTGTGTTATAGCCTCCTGTCGCATACACTGG  1079
                |||||||| ||||||| ||||||||||| |||||||||||||||||||||||||||||||
Sbjct  1529721  AGGGCTGGAGGAATGTGGCACTCTTCGGGGTGTGTTATAGCCTCCTGTCGCATACACTGG  1529780

Query  1080     TTGGGACTGAGGAATGCAGCTCGCCTTTATGGCCGGGGTTCGCCCACGTTCGAGCTTAGG  1139
                ||||||||||||||||||||||||||||||||||||||||||||||||||||||||||||
Sbjct  1529781  TTGGGACTGAGGAATGCAGCTCGCCTTTATGGCCGGGGTTCGCCCACGTTCGAGCTTAGG  1529840

Query  1140     ATGTTGACAAAATGGCTTTAAACGACCCGTCTTGAAACACGGACCAAGGAGTCTAACATA  1199
                ||||||||||||||||||||||||||||||||||||||||||||||||||||||||||||
Sbjct  1529841  ATGTTGACAAAATGGCTTTAAACGACCCGTCTTGAAACACGGACCAAGGAGTCTAACATA  1529900

Query  1200     TCTGCGAGTGTTTGAGTGTCAAACTCGAGCGCGTAATGAAAGTGAATGTAGGAGGGATCC  1259
                ||||||||||||||||||||||||||||||||||||||||||||||||||||||||||||
Sbjct  1529901  TCTGCGAGTGTTTGAGTGTCAAACTCGAGCGCGTAATGAAAGTGAATGTAGGAGGGATCC  1529960

Query  1260     GCAAGGAGCACCTTCGACCGATCCGGATCTTCTGTGATGGATTTGAGTAAGAGCATATAT  1319
                ||||||||||||||||||||||||||||||||||||||||||||||||||||||||||||
Sbjct  1529961  GCAAGGAGCACCTTCGACCGATCCGGATCTTCTGTGATGGATTTGAGTAAGAGCATATAT  1530020

Query  1320     GCTGGGACCCGAAAGATGGTGAACTATGCCTGAATAGGGCGAAGCCAGGGGAAACTCTGG  1379
                ||||||||||||||||||||||||||||||||||||||||||||||||||||||||||||
Sbjct  1530021  GCTGGGACCCGAAAGATGGTGAACTATGCCTGAATAGGGCGAAGCCAGGGGAAACTCTGG  1530080

Query  1380     TGGAGGCTCGTAGCGATTCTGACGTGCAAATCGATCGTCGAATTTGGGTATAGGGGCGAA  1439
                ||||||||||||||||||||||||||||||||||||||||||||||||||||||||||||
Sbjct  1530081  TGGAGGCTCGTAGCGATTCTGACGTGCAAATCGATCGTCGAATTTGGGTATAGGGGCGAA  1530140

Query  1440     AGACTAATCGAACCATCTAGTAGCTGGTTCCTGC  1473
                ||||||||||||||||||||||||||||||||||
Sbjct  1530141  AGACTAATCGAACCATCTAGTAGCTGGTTCCTGC  1530174


 Score = 2671 bits (1446),  Expect = 0.0
 Identities = 1465/1474 (99%), Gaps = 1/1474 (0%)
 Strand=Plus/Plus

Query  1        CAAGGTTTCCGTAGGTGAACCTGCGGAAGGATCAGTAGAGAATATTGGACTTCGGTCCAT  60
                |||||||||||||||||||||||||||||||||||||||||||  ||| |||||||||||
Sbjct  1536828  CAAGGTTTCCGTAGGTGAACCTGCGGAAGGATCAGTAGAGAATGCTGGGCTTCGGTCCAT  1536887

Query  61       TTATCTACCCATCTACACCTGTGAACTGTTTATGTGCTTCGGCACGTTTTACACAAACTT  120
                ||||||||||||||||||||||||||||||||||||||||||||||||||||||||||||
Sbjct  1536888  TTATCTACCCATCTACACCTGTGAACTGTTTATGTGCTTCGGCACGTTTTACACAAACTT  1536947

Query  121      CTAAATGTAATGAATGTAATCTTATTATAACAATAATAAAACTTTCAACAACGGATCTCT  180
                ||||||||||||||||||||||||||||||||||||||||||||||||||||||||||||
Sbjct  1536948  CTAAATGTAATGAATGTAATCTTATTATAACAATAATAAAACTTTCAACAACGGATCTCT  1537007

Query  181      TGGCTTCCACATCGATGAAGAACGCAGCGAAATGCGATAAGTAATGTGAATTGCAGAATT  240
                ||||||||||||||||||||||||||||||||||||||||||||||||||||||||||||
Sbjct  1537008  TGGCTTCCACATCGATGAAGAACGCAGCGAAATGCGATAAGTAATGTGAATTGCAGAATT  1537067

Query  241      CAGTGAATCATCGAATCTTTGAACGCAACTTGCGCCCTTTGGTATTCCGAAGGGCATGCC  300
                |||||||||||||| |||||||||||||||||||||||||||||||||||||||||||||
Sbjct  1537068  CAGTGAATCATCGAGTCTTTGAACGCAACTTGCGCCCTTTGGTATTCCGAAGGGCATGCC  1537127

Query  301      TGTTTGAGAGTCATGAAAATCTCAATCCCTCGGGTTTTATTACCTGTTGGACTTGGATTT  360
                ||||||||||||||||||||||||||||||||||||||||||||||||||||||||||||
Sbjct  1537128  TGTTTGAGAGTCATGAAAATCTCAATCCCTCGGGTTTTATTACCTGTTGGACTTGGATTT  1537187

Query  361      GGGTGTTTGCCGCGACCTGCAAAGGACGTCGGCTCGCCTTAAATGTGTTAGTGGGAAGGT  420
                ||||||||||||||||||||||||||||||||||||||||||||||||||||||||||||
Sbjct  1537188  GGGTGTTTGCCGCGACCTGCAAAGGACGTCGGCTCGCCTTAAATGTGTTAGTGGGAAGGT  1537247

Query  421      GATTACCTGTCAGCCCGGCGTAATAAGTTTCGCTGGGCCTATGGGGTAGTCTTCGGCTTG  480
                ||||||||||||||||||||||||||||||||||||||||||||||||||||||||||||
Sbjct  1537248  GATTACCTGTCAGCCCGGCGTAATAAGTTTCGCTGGGCCTATGGGGTAGTCTTCGGCTTG  1537307

Query  481      CTGATAACAACCATCTC-TTTTTGTTTGACCTCAAATCAGGTAGGGCTACCCGCTGAACT  539
                ||||||||||||||||| ||||||||||||||||||||||||||||||||||||||||||
Sbjct  1537308  CTGATAACAACCATCTCTTTTTTGTTTGACCTCAAATCAGGTAGGGCTACCCGCTGAACT  1537367

Query  540      TAAGCATATCAATAAGCGGAGGAAAAGAAACTAACAAGGATTCCCTTAGTAACGGCGAGT  599
                ||||||||||||||||||||||||||||||||||||||||||||||||||||||||||||
Sbjct  1537368  TAAGCATATCAATAAGCGGAGGAAAAGAAACTAACAAGGATTCCCTTAGTAACGGCGAGT  1537427

Query  600      GAACCGGGAAGAGCTCAAATTTGAAATCTGGCGTCCTCCGGGCGTCCGAGTTGTAATCTA  659
                ||||||||||||||||||||||||||||||||||||||||||||||||||||||||||||
Sbjct  1537428  GAACCGGGAAGAGCTCAAATTTGAAATCTGGCGTCCTCCGGGCGTCCGAGTTGTAATCTA  1537487

Query  660      CAGAAACGTTTTCCGTGCTGGACCGTGTCTAAGTCCCTTGGAATAGGGTATCAAAGAGGG  719
                ||||||||||||||||||||||||||||||||||||||||||||||||||||||||||||
Sbjct  1537488  CAGAAACGTTTTCCGTGCTGGACCGTGTCTAAGTCCCTTGGAATAGGGTATCAAAGAGGG  1537547

Query  720      TGACAATCCCGTACTTGACACGATCACCAGTGCTCTGTGATACGTTTTCTACGAGTCGCG  779
                ||||||||||||||||||||||||||||||||||||||||||||||||||||||||||||
Sbjct  1537548  TGACAATCCCGTACTTGACACGATCACCAGTGCTCTGTGATACGTTTTCTACGAGTCGCG  1537607

Query  780      TTACTTGGGAGTGTAGCGCAAAATGGGTGGTAAACTCCATCTAAAGCTAAATATTGGTGG  839
                ||||||||||||||||||||||||||||||||||||||||||||||||||||||||||||
Sbjct  1537608  TTACTTGGGAGTGTAGCGCAAAATGGGTGGTAAACTCCATCTAAAGCTAAATATTGGTGG  1537667

Query  840      AAGACCGATAGCGAACAAGTACCGTGAGGGAAAGATGAAAAGCACTTTGGAAAGAGAGTT  899
                ||||||||||||||||||||||||||||||||||||||||||||||||||||||||||||
Sbjct  1537668  AAGACCGATAGCGAACAAGTACCGTGAGGGAAAGATGAAAAGCACTTTGGAAAGAGAGTT  1537727

Query  900      AAACAGTACGTGAAATTGTTGAAAGGGAAACGATTGAAGTCAGTCGTGTCTATTGGGTTC  959
                ||||||||||||||||||||||||||||||||||||||||||||||||||||||||||||
Sbjct  1537728  AAACAGTACGTGAAATTGTTGAAAGGGAAACGATTGAAGTCAGTCGTGTCTATTGGGTTC  1537787

Query  960      AGCCAGTTCTGCTGGTGTATTCCCTTTAGACGGGTCAACATCAGTTCTGATCGGTGGATA  1019
                |||||| |||||||||||||||||||||||||||||||||||||||||||||||||||||
Sbjct  1537788  AGCCAGCTCTGCTGGTGTATTCCCTTTAGACGGGTCAACATCAGTTCTGATCGGTGGATA  1537847

Query  1020     AGGGCTGGGGGAATGTAGCACTCTTCGGAGTGTGTTATAGCCTCCTGTCGCATACACTGG  1079
                |||||||| ||||||| ||||||||||| |||||||||||||||||||||||||||||||
Sbjct  1537848  AGGGCTGGAGGAATGTGGCACTCTTCGGGGTGTGTTATAGCCTCCTGTCGCATACACTGG  1537907

Query  1080     TTGGGACTGAGGAATGCAGCTCGCCTTTATGGCCGGGGTTCGCCCACGTTCGAGCTTAGG  1139
                ||||||||||||||||||||||||||||||||||||||||||||||||||||||||||||
Sbjct  1537908  TTGGGACTGAGGAATGCAGCTCGCCTTTATGGCCGGGGTTCGCCCACGTTCGAGCTTAGG  1537967

Query  1140     ATGTTGACAAAATGGCTTTAAACGACCCGTCTTGAAACACGGACCAAGGAGTCTAACATA  1199
                ||||||||||||||||||||||||||||||||||||||||||||||||||||||||||||
Sbjct  1537968  ATGTTGACAAAATGGCTTTAAACGACCCGTCTTGAAACACGGACCAAGGAGTCTAACATA  1538027

Query  1200     TCTGCGAGTGTTTGAGTGTCAAACTCGAGCGCGTAATGAAAGTGAATGTAGGAGGGATCC  1259
                ||||||||||||||||||||||||||||||||||||||||||||||||||||||||||||
Sbjct  1538028  TCTGCGAGTGTTTGAGTGTCAAACTCGAGCGCGTAATGAAAGTGAATGTAGGAGGGATCC  1538087

Query  1260     GCAAGGAGCACCTTCGACCGATCCGGATCTTCTGTGATGGATTTGAGTAAGAGCATATAT  1319
                ||||||||||||||||||||||||||||||||||||||||||||||||||||||||||||
Sbjct  1538088  GCAAGGAGCACCTTCGACCGATCCGGATCTTCTGTGATGGATTTGAGTAAGAGCATATAT  1538147

Query  1320     GCTGGGACCCGAAAGATGGTGAACTATGCCTGAATAGGGCGAAGCCAGGGGAAACTCTGG  1379
                ||||||||||||||||||||||||||||||||||||||||||||||||||||||||||||
Sbjct  1538148  GCTGGGACCCGAAAGATGGTGAACTATGCCTGAATAGGGCGAAGCCAGGGGAAACTCTGG  1538207

Query  1380     TGGAGGCTCGTAGCGATTCTGACGTGCAAATCGATCGTCGAATTTGGGTATAGGGGCGAA  1439
                ||||||||||||||||||||||||||||||||||||||||||||||||||||||||||||
Sbjct  1538208  TGGAGGCTCGTAGCGATTCTGACGTGCAAATCGATCGTCGAATTTGGGTATAGGGGCGAA  1538267

Query  1440     AGACTAATCGAACCATCTAGTAGCTGGTTCCTGC  1473
                ||||||||||||||||||||||||||||||||||
Sbjct  1538268  AGACTAATCGAACCATCTAGTAGCTGGTTCCTGC  1538301


 Score = 2671 bits (1446),  Expect = 0.0
 Identities = 1465/1474 (99%), Gaps = 1/1474 (0%)
 Strand=Plus/Plus

Query  1        CAAGGTTTCCGTAGGTGAACCTGCGGAAGGATCAGTAGAGAATATTGGACTTCGGTCCAT  60
                |||||||||||||||||||||||||||||||||||||||||||  ||| |||||||||||
Sbjct  1544955  CAAGGTTTCCGTAGGTGAACCTGCGGAAGGATCAGTAGAGAATGCTGGGCTTCGGTCCAT  1545014

Query  61       TTATCTACCCATCTACACCTGTGAACTGTTTATGTGCTTCGGCACGTTTTACACAAACTT  120
                ||||||||||||||||||||||||||||||||||||||||||||||||||||||||||||
Sbjct  1545015  TTATCTACCCATCTACACCTGTGAACTGTTTATGTGCTTCGGCACGTTTTACACAAACTT  1545074

Query  121      CTAAATGTAATGAATGTAATCTTATTATAACAATAATAAAACTTTCAACAACGGATCTCT  180
                ||||||||||||||||||||||||||||||||||||||||||||||||||||||||||||
Sbjct  1545075  CTAAATGTAATGAATGTAATCTTATTATAACAATAATAAAACTTTCAACAACGGATCTCT  1545134

Query  181      TGGCTTCCACATCGATGAAGAACGCAGCGAAATGCGATAAGTAATGTGAATTGCAGAATT  240
                ||||||||||||||||||||||||||||||||||||||||||||||||||||||||||||
Sbjct  1545135  TGGCTTCCACATCGATGAAGAACGCAGCGAAATGCGATAAGTAATGTGAATTGCAGAATT  1545194

Query  241      CAGTGAATCATCGAATCTTTGAACGCAACTTGCGCCCTTTGGTATTCCGAAGGGCATGCC  300
                |||||||||||||| |||||||||||||||||||||||||||||||||||||||||||||
Sbjct  1545195  CAGTGAATCATCGAGTCTTTGAACGCAACTTGCGCCCTTTGGTATTCCGAAGGGCATGCC  1545254

Query  301      TGTTTGAGAGTCATGAAAATCTCAATCCCTCGGGTTTTATTACCTGTTGGACTTGGATTT  360
                ||||||||||||||||||||||||||||||||||||||||||||||||||||||||||||
Sbjct  1545255  TGTTTGAGAGTCATGAAAATCTCAATCCCTCGGGTTTTATTACCTGTTGGACTTGGATTT  1545314

Query  361      GGGTGTTTGCCGCGACCTGCAAAGGACGTCGGCTCGCCTTAAATGTGTTAGTGGGAAGGT  420
                ||||||||||||||||||||||||||||||||||||||||||||||||||||||||||||
Sbjct  1545315  GGGTGTTTGCCGCGACCTGCAAAGGACGTCGGCTCGCCTTAAATGTGTTAGTGGGAAGGT  1545374

Query  421      GATTACCTGTCAGCCCGGCGTAATAAGTTTCGCTGGGCCTATGGGGTAGTCTTCGGCTTG  480
                ||||||||||||||||||||||||||||||||||||||||||||||||||||||||||||
Sbjct  1545375  GATTACCTGTCAGCCCGGCGTAATAAGTTTCGCTGGGCCTATGGGGTAGTCTTCGGCTTG  1545434

Query  481      CTGATAACAACCATCTC-TTTTTGTTTGACCTCAAATCAGGTAGGGCTACCCGCTGAACT  539
                ||||||||||||||||| ||||||||||||||||||||||||||||||||||||||||||
Sbjct  1545435  CTGATAACAACCATCTCTTTTTTGTTTGACCTCAAATCAGGTAGGGCTACCCGCTGAACT  1545494

Query  540      TAAGCATATCAATAAGCGGAGGAAAAGAAACTAACAAGGATTCCCTTAGTAACGGCGAGT  599
                ||||||||||||||||||||||||||||||||||||||||||||||||||||||||||||
Sbjct  1545495  TAAGCATATCAATAAGCGGAGGAAAAGAAACTAACAAGGATTCCCTTAGTAACGGCGAGT  1545554

Query  600      GAACCGGGAAGAGCTCAAATTTGAAATCTGGCGTCCTCCGGGCGTCCGAGTTGTAATCTA  659
                ||||||||||||||||||||||||||||||||||||||||||||||||||||||||||||
Sbjct  1545555  GAACCGGGAAGAGCTCAAATTTGAAATCTGGCGTCCTCCGGGCGTCCGAGTTGTAATCTA  1545614

Query  660      CAGAAACGTTTTCCGTGCTGGACCGTGTCTAAGTCCCTTGGAATAGGGTATCAAAGAGGG  719
                ||||||||||||||||||||||||||||||||||||||||||||||||||||||||||||
Sbjct  1545615  CAGAAACGTTTTCCGTGCTGGACCGTGTCTAAGTCCCTTGGAATAGGGTATCAAAGAGGG  1545674

Query  720      TGACAATCCCGTACTTGACACGATCACCAGTGCTCTGTGATACGTTTTCTACGAGTCGCG  779
                ||||||||||||||||||||||||||||||||||||||||||||||||||||||||||||
Sbjct  1545675  TGACAATCCCGTACTTGACACGATCACCAGTGCTCTGTGATACGTTTTCTACGAGTCGCG  1545734

Query  780      TTACTTGGGAGTGTAGCGCAAAATGGGTGGTAAACTCCATCTAAAGCTAAATATTGGTGG  839
                ||||||||||||||||||||||||||||||||||||||||||||||||||||||||||||
Sbjct  1545735  TTACTTGGGAGTGTAGCGCAAAATGGGTGGTAAACTCCATCTAAAGCTAAATATTGGTGG  1545794

Query  840      AAGACCGATAGCGAACAAGTACCGTGAGGGAAAGATGAAAAGCACTTTGGAAAGAGAGTT  899
                ||||||||||||||||||||||||||||||||||||||||||||||||||||||||||||
Sbjct  1545795  AAGACCGATAGCGAACAAGTACCGTGAGGGAAAGATGAAAAGCACTTTGGAAAGAGAGTT  1545854

Query  900      AAACAGTACGTGAAATTGTTGAAAGGGAAACGATTGAAGTCAGTCGTGTCTATTGGGTTC  959
                ||||||||||||||||||||||||||||||||||||||||||||||||||||||||||||
Sbjct  1545855  AAACAGTACGTGAAATTGTTGAAAGGGAAACGATTGAAGTCAGTCGTGTCTATTGGGTTC  1545914

Query  960      AGCCAGTTCTGCTGGTGTATTCCCTTTAGACGGGTCAACATCAGTTCTGATCGGTGGATA  1019
                |||||| |||||||||||||||||||||||||||||||||||||||||||||||||||||
Sbjct  1545915  AGCCAGCTCTGCTGGTGTATTCCCTTTAGACGGGTCAACATCAGTTCTGATCGGTGGATA  1545974

Query  1020     AGGGCTGGGGGAATGTAGCACTCTTCGGAGTGTGTTATAGCCTCCTGTCGCATACACTGG  1079
                |||||||| ||||||| ||||||||||| |||||||||||||||||||||||||||||||
Sbjct  1545975  AGGGCTGGAGGAATGTGGCACTCTTCGGGGTGTGTTATAGCCTCCTGTCGCATACACTGG  1546034

Query  1080     TTGGGACTGAGGAATGCAGCTCGCCTTTATGGCCGGGGTTCGCCCACGTTCGAGCTTAGG  1139
                ||||||||||||||||||||||||||||||||||||||||||||||||||||||||||||
Sbjct  1546035  TTGGGACTGAGGAATGCAGCTCGCCTTTATGGCCGGGGTTCGCCCACGTTCGAGCTTAGG  1546094

Query  1140     ATGTTGACAAAATGGCTTTAAACGACCCGTCTTGAAACACGGACCAAGGAGTCTAACATA  1199
                ||||||||||||||||||||||||||||||||||||||||||||||||||||||||||||
Sbjct  1546095  ATGTTGACAAAATGGCTTTAAACGACCCGTCTTGAAACACGGACCAAGGAGTCTAACATA  1546154

Query  1200     TCTGCGAGTGTTTGAGTGTCAAACTCGAGCGCGTAATGAAAGTGAATGTAGGAGGGATCC  1259
                ||||||||||||||||||||||||||||||||||||||||||||||||||||||||||||
Sbjct  1546155  TCTGCGAGTGTTTGAGTGTCAAACTCGAGCGCGTAATGAAAGTGAATGTAGGAGGGATCC  1546214

Query  1260     GCAAGGAGCACCTTCGACCGATCCGGATCTTCTGTGATGGATTTGAGTAAGAGCATATAT  1319
                ||||||||||||||||||||||||||||||||||||||||||||||||||||||||||||
Sbjct  1546215  GCAAGGAGCACCTTCGACCGATCCGGATCTTCTGTGATGGATTTGAGTAAGAGCATATAT  1546274

Query  1320     GCTGGGACCCGAAAGATGGTGAACTATGCCTGAATAGGGCGAAGCCAGGGGAAACTCTGG  1379
                ||||||||||||||||||||||||||||||||||||||||||||||||||||||||||||
Sbjct  1546275  GCTGGGACCCGAAAGATGGTGAACTATGCCTGAATAGGGCGAAGCCAGGGGAAACTCTGG  1546334

Query  1380     TGGAGGCTCGTAGCGATTCTGACGTGCAAATCGATCGTCGAATTTGGGTATAGGGGCGAA  1439
                ||||||||||||||||||||||||||||||||||||||||||||||||||||||||||||
Sbjct  1546335  TGGAGGCTCGTAGCGATTCTGACGTGCAAATCGATCGTCGAATTTGGGTATAGGGGCGAA  1546394

Query  1440     AGACTAATCGAACCATCTAGTAGCTGGTTCCTGC  1473
                ||||||||||||||||||||||||||||||||||
Sbjct  1546395  AGACTAATCGAACCATCTAGTAGCTGGTTCCTGC  1546428


 Score = 2671 bits (1446),  Expect = 0.0
 Identities = 1465/1474 (99%), Gaps = 1/1474 (0%)
 Strand=Plus/Plus

Query  1        CAAGGTTTCCGTAGGTGAACCTGCGGAAGGATCAGTAGAGAATATTGGACTTCGGTCCAT  60
                |||||||||||||||||||||||||||||||||||||||||||  ||| |||||||||||
Sbjct  1561208  CAAGGTTTCCGTAGGTGAACCTGCGGAAGGATCAGTAGAGAATGCTGGGCTTCGGTCCAT  1561267

Query  61       TTATCTACCCATCTACACCTGTGAACTGTTTATGTGCTTCGGCACGTTTTACACAAACTT  120
                ||||||||||||||||||||||||||||||||||||||||||||||||||||||||||||
Sbjct  1561268  TTATCTACCCATCTACACCTGTGAACTGTTTATGTGCTTCGGCACGTTTTACACAAACTT  1561327

Query  121      CTAAATGTAATGAATGTAATCTTATTATAACAATAATAAAACTTTCAACAACGGATCTCT  180
                ||||||||||||||||||||||||||||||||||||||||||||||||||||||||||||
Sbjct  1561328  CTAAATGTAATGAATGTAATCTTATTATAACAATAATAAAACTTTCAACAACGGATCTCT  1561387

Query  181      TGGCTTCCACATCGATGAAGAACGCAGCGAAATGCGATAAGTAATGTGAATTGCAGAATT  240
                ||||||||||||||||||||||||||||||||||||||||||||||||||||||||||||
Sbjct  1561388  TGGCTTCCACATCGATGAAGAACGCAGCGAAATGCGATAAGTAATGTGAATTGCAGAATT  1561447

Query  241      CAGTGAATCATCGAATCTTTGAACGCAACTTGCGCCCTTTGGTATTCCGAAGGGCATGCC  300
                |||||||||||||| |||||||||||||||||||||||||||||||||||||||||||||
Sbjct  1561448  CAGTGAATCATCGAGTCTTTGAACGCAACTTGCGCCCTTTGGTATTCCGAAGGGCATGCC  1561507

Query  301      TGTTTGAGAGTCATGAAAATCTCAATCCCTCGGGTTTTATTACCTGTTGGACTTGGATTT  360
                ||||||||||||||||||||||||||||||||||||||||||||||||||||||||||||
Sbjct  1561508  TGTTTGAGAGTCATGAAAATCTCAATCCCTCGGGTTTTATTACCTGTTGGACTTGGATTT  1561567

Query  361      GGGTGTTTGCCGCGACCTGCAAAGGACGTCGGCTCGCCTTAAATGTGTTAGTGGGAAGGT  420
                ||||||||||||||||||||||||||||||||||||||||||||||||||||||||||||
Sbjct  1561568  GGGTGTTTGCCGCGACCTGCAAAGGACGTCGGCTCGCCTTAAATGTGTTAGTGGGAAGGT  1561627

Query  421      GATTACCTGTCAGCCCGGCGTAATAAGTTTCGCTGGGCCTATGGGGTAGTCTTCGGCTTG  480
                ||||||||||||||||||||||||||||||||||||||||||||||||||||||||||||
Sbjct  1561628  GATTACCTGTCAGCCCGGCGTAATAAGTTTCGCTGGGCCTATGGGGTAGTCTTCGGCTTG  1561687

Query  481      CTGATAACAACCATCTC-TTTTTGTTTGACCTCAAATCAGGTAGGGCTACCCGCTGAACT  539
                ||||||||||||||||| ||||||||||||||||||||||||||||||||||||||||||
Sbjct  1561688  CTGATAACAACCATCTCTTTTTTGTTTGACCTCAAATCAGGTAGGGCTACCCGCTGAACT  1561747

Query  540      TAAGCATATCAATAAGCGGAGGAAAAGAAACTAACAAGGATTCCCTTAGTAACGGCGAGT  599
                ||||||||||||||||||||||||||||||||||||||||||||||||||||||||||||
Sbjct  1561748  TAAGCATATCAATAAGCGGAGGAAAAGAAACTAACAAGGATTCCCTTAGTAACGGCGAGT  1561807

Query  600      GAACCGGGAAGAGCTCAAATTTGAAATCTGGCGTCCTCCGGGCGTCCGAGTTGTAATCTA  659
                ||||||||||||||||||||||||||||||||||||||||||||||||||||||||||||
Sbjct  1561808  GAACCGGGAAGAGCTCAAATTTGAAATCTGGCGTCCTCCGGGCGTCCGAGTTGTAATCTA  1561867

Query  660      CAGAAACGTTTTCCGTGCTGGACCGTGTCTAAGTCCCTTGGAATAGGGTATCAAAGAGGG  719
                ||||||||||||||||||||||||||||||||||||||||||||||||||||||||||||
Sbjct  1561868  CAGAAACGTTTTCCGTGCTGGACCGTGTCTAAGTCCCTTGGAATAGGGTATCAAAGAGGG  1561927

Query  720      TGACAATCCCGTACTTGACACGATCACCAGTGCTCTGTGATACGTTTTCTACGAGTCGCG  779
                ||||||||||||||||||||||||||||||||||||||||||||||||||||||||||||
Sbjct  1561928  TGACAATCCCGTACTTGACACGATCACCAGTGCTCTGTGATACGTTTTCTACGAGTCGCG  1561987

Query  780      TTACTTGGGAGTGTAGCGCAAAATGGGTGGTAAACTCCATCTAAAGCTAAATATTGGTGG  839
                ||||||||||||||||||||||||||||||||||||||||||||||||||||||||||||
Sbjct  1561988  TTACTTGGGAGTGTAGCGCAAAATGGGTGGTAAACTCCATCTAAAGCTAAATATTGGTGG  1562047

Query  840      AAGACCGATAGCGAACAAGTACCGTGAGGGAAAGATGAAAAGCACTTTGGAAAGAGAGTT  899
                ||||||||||||||||||||||||||||||||||||||||||||||||||||||||||||
Sbjct  1562048  AAGACCGATAGCGAACAAGTACCGTGAGGGAAAGATGAAAAGCACTTTGGAAAGAGAGTT  1562107

Query  900      AAACAGTACGTGAAATTGTTGAAAGGGAAACGATTGAAGTCAGTCGTGTCTATTGGGTTC  959
                ||||||||||||||||||||||||||||||||||||||||||||||||||||||||||||
Sbjct  1562108  AAACAGTACGTGAAATTGTTGAAAGGGAAACGATTGAAGTCAGTCGTGTCTATTGGGTTC  1562167

Query  960      AGCCAGTTCTGCTGGTGTATTCCCTTTAGACGGGTCAACATCAGTTCTGATCGGTGGATA  1019
                |||||| |||||||||||||||||||||||||||||||||||||||||||||||||||||
Sbjct  1562168  AGCCAGCTCTGCTGGTGTATTCCCTTTAGACGGGTCAACATCAGTTCTGATCGGTGGATA  1562227

Query  1020     AGGGCTGGGGGAATGTAGCACTCTTCGGAGTGTGTTATAGCCTCCTGTCGCATACACTGG  1079
                |||||||| ||||||| ||||||||||| |||||||||||||||||||||||||||||||
Sbjct  1562228  AGGGCTGGAGGAATGTGGCACTCTTCGGGGTGTGTTATAGCCTCCTGTCGCATACACTGG  1562287

Query  1080     TTGGGACTGAGGAATGCAGCTCGCCTTTATGGCCGGGGTTCGCCCACGTTCGAGCTTAGG  1139
                ||||||||||||||||||||||||||||||||||||||||||||||||||||||||||||
Sbjct  1562288  TTGGGACTGAGGAATGCAGCTCGCCTTTATGGCCGGGGTTCGCCCACGTTCGAGCTTAGG  1562347

Query  1140     ATGTTGACAAAATGGCTTTAAACGACCCGTCTTGAAACACGGACCAAGGAGTCTAACATA  1199
                ||||||||||||||||||||||||||||||||||||||||||||||||||||||||||||
Sbjct  1562348  ATGTTGACAAAATGGCTTTAAACGACCCGTCTTGAAACACGGACCAAGGAGTCTAACATA  1562407

Query  1200     TCTGCGAGTGTTTGAGTGTCAAACTCGAGCGCGTAATGAAAGTGAATGTAGGAGGGATCC  1259
                ||||||||||||||||||||||||||||||||||||||||||||||||||||||||||||
Sbjct  1562408  TCTGCGAGTGTTTGAGTGTCAAACTCGAGCGCGTAATGAAAGTGAATGTAGGAGGGATCC  1562467

Query  1260     GCAAGGAGCACCTTCGACCGATCCGGATCTTCTGTGATGGATTTGAGTAAGAGCATATAT  1319
                ||||||||||||||||||||||||||||||||||||||||||||||||||||||||||||
Sbjct  1562468  GCAAGGAGCACCTTCGACCGATCCGGATCTTCTGTGATGGATTTGAGTAAGAGCATATAT  1562527

Query  1320     GCTGGGACCCGAAAGATGGTGAACTATGCCTGAATAGGGCGAAGCCAGGGGAAACTCTGG  1379
                ||||||||||||||||||||||||||||||||||||||||||||||||||||||||||||
Sbjct  1562528  GCTGGGACCCGAAAGATGGTGAACTATGCCTGAATAGGGCGAAGCCAGGGGAAACTCTGG  1562587

Query  1380     TGGAGGCTCGTAGCGATTCTGACGTGCAAATCGATCGTCGAATTTGGGTATAGGGGCGAA  1439
                ||||||||||||||||||||||||||||||||||||||||||||||||||||||||||||
Sbjct  1562588  TGGAGGCTCGTAGCGATTCTGACGTGCAAATCGATCGTCGAATTTGGGTATAGGGGCGAA  1562647

Query  1440     AGACTAATCGAACCATCTAGTAGCTGGTTCCTGC  1473
                ||||||||||||||||||||||||||||||||||
Sbjct  1562648  AGACTAATCGAACCATCTAGTAGCTGGTTCCTGC  1562681


 Score = 2671 bits (1446),  Expect = 0.0
 Identities = 1465/1474 (99%), Gaps = 1/1474 (0%)
 Strand=Plus/Plus

Query  1        CAAGGTTTCCGTAGGTGAACCTGCGGAAGGATCAGTAGAGAATATTGGACTTCGGTCCAT  60
                |||||||||||||||||||||||||||||||||||||||||||  ||| |||||||||||
Sbjct  1577467  CAAGGTTTCCGTAGGTGAACCTGCGGAAGGATCAGTAGAGAATGCTGGGCTTCGGTCCAT  1577526

Query  61       TTATCTACCCATCTACACCTGTGAACTGTTTATGTGCTTCGGCACGTTTTACACAAACTT  120
                ||||||||||||||||||||||||||||||||||||||||||||||||||||||||||||
Sbjct  1577527  TTATCTACCCATCTACACCTGTGAACTGTTTATGTGCTTCGGCACGTTTTACACAAACTT  1577586

Query  121      CTAAATGTAATGAATGTAATCTTATTATAACAATAATAAAACTTTCAACAACGGATCTCT  180
                ||||||||||||||||||||||||||||||||||||||||||||||||||||||||||||
Sbjct  1577587  CTAAATGTAATGAATGTAATCTTATTATAACAATAATAAAACTTTCAACAACGGATCTCT  1577646

Query  181      TGGCTTCCACATCGATGAAGAACGCAGCGAAATGCGATAAGTAATGTGAATTGCAGAATT  240
                ||||||||||||||||||||||||||||||||||||||||||||||||||||||||||||
Sbjct  1577647  TGGCTTCCACATCGATGAAGAACGCAGCGAAATGCGATAAGTAATGTGAATTGCAGAATT  1577706

Query  241      CAGTGAATCATCGAATCTTTGAACGCAACTTGCGCCCTTTGGTATTCCGAAGGGCATGCC  300
                |||||||||||||| |||||||||||||||||||||||||||||||||||||||||||||
Sbjct  1577707  CAGTGAATCATCGAGTCTTTGAACGCAACTTGCGCCCTTTGGTATTCCGAAGGGCATGCC  1577766

Query  301      TGTTTGAGAGTCATGAAAATCTCAATCCCTCGGGTTTTATTACCTGTTGGACTTGGATTT  360
                ||||||||||||||||||||||||||||||||||||||||||||||||||||||||||||
Sbjct  1577767  TGTTTGAGAGTCATGAAAATCTCAATCCCTCGGGTTTTATTACCTGTTGGACTTGGATTT  1577826

Query  361      GGGTGTTTGCCGCGACCTGCAAAGGACGTCGGCTCGCCTTAAATGTGTTAGTGGGAAGGT  420
                ||||||||||||||||||||||||||||||||||||||||||||||||||||||||||||
Sbjct  1577827  GGGTGTTTGCCGCGACCTGCAAAGGACGTCGGCTCGCCTTAAATGTGTTAGTGGGAAGGT  1577886

Query  421      GATTACCTGTCAGCCCGGCGTAATAAGTTTCGCTGGGCCTATGGGGTAGTCTTCGGCTTG  480
                ||||||||||||||||||||||||||||||||||||||||||||||||||||||||||||
Sbjct  1577887  GATTACCTGTCAGCCCGGCGTAATAAGTTTCGCTGGGCCTATGGGGTAGTCTTCGGCTTG  1577946

Query  481      CTGATAACAACCATCTC-TTTTTGTTTGACCTCAAATCAGGTAGGGCTACCCGCTGAACT  539
                ||||||||||||||||| ||||||||||||||||||||||||||||||||||||||||||
Sbjct  1577947  CTGATAACAACCATCTCTTTTTTGTTTGACCTCAAATCAGGTAGGGCTACCCGCTGAACT  1578006

Query  540      TAAGCATATCAATAAGCGGAGGAAAAGAAACTAACAAGGATTCCCTTAGTAACGGCGAGT  599
                ||||||||||||||||||||||||||||||||||||||||||||||||||||||||||||
Sbjct  1578007  TAAGCATATCAATAAGCGGAGGAAAAGAAACTAACAAGGATTCCCTTAGTAACGGCGAGT  1578066

Query  600      GAACCGGGAAGAGCTCAAATTTGAAATCTGGCGTCCTCCGGGCGTCCGAGTTGTAATCTA  659
                ||||||||||||||||||||||||||||||||||||||||||||||||||||||||||||
Sbjct  1578067  GAACCGGGAAGAGCTCAAATTTGAAATCTGGCGTCCTCCGGGCGTCCGAGTTGTAATCTA  1578126

Query  660      CAGAAACGTTTTCCGTGCTGGACCGTGTCTAAGTCCCTTGGAATAGGGTATCAAAGAGGG  719
                ||||||||||||||||||||||||||||||||||||||||||||||||||||||||||||
Sbjct  1578127  CAGAAACGTTTTCCGTGCTGGACCGTGTCTAAGTCCCTTGGAATAGGGTATCAAAGAGGG  1578186

Query  720      TGACAATCCCGTACTTGACACGATCACCAGTGCTCTGTGATACGTTTTCTACGAGTCGCG  779
                ||||||||||||||||||||||||||||||||||||||||||||||||||||||||||||
Sbjct  1578187  TGACAATCCCGTACTTGACACGATCACCAGTGCTCTGTGATACGTTTTCTACGAGTCGCG  1578246

Query  780      TTACTTGGGAGTGTAGCGCAAAATGGGTGGTAAACTCCATCTAAAGCTAAATATTGGTGG  839
                ||||||||||||||||||||||||||||||||||||||||||||||||||||||||||||
Sbjct  1578247  TTACTTGGGAGTGTAGCGCAAAATGGGTGGTAAACTCCATCTAAAGCTAAATATTGGTGG  1578306

Query  840      AAGACCGATAGCGAACAAGTACCGTGAGGGAAAGATGAAAAGCACTTTGGAAAGAGAGTT  899
                ||||||||||||||||||||||||||||||||||||||||||||||||||||||||||||
Sbjct  1578307  AAGACCGATAGCGAACAAGTACCGTGAGGGAAAGATGAAAAGCACTTTGGAAAGAGAGTT  1578366

Query  900      AAACAGTACGTGAAATTGTTGAAAGGGAAACGATTGAAGTCAGTCGTGTCTATTGGGTTC  959
                ||||||||||||||||||||||||||||||||||||||||||||||||||||||||||||
Sbjct  1578367  AAACAGTACGTGAAATTGTTGAAAGGGAAACGATTGAAGTCAGTCGTGTCTATTGGGTTC  1578426

Query  960      AGCCAGTTCTGCTGGTGTATTCCCTTTAGACGGGTCAACATCAGTTCTGATCGGTGGATA  1019
                |||||| |||||||||||||||||||||||||||||||||||||||||||||||||||||
Sbjct  1578427  AGCCAGCTCTGCTGGTGTATTCCCTTTAGACGGGTCAACATCAGTTCTGATCGGTGGATA  1578486

Query  1020     AGGGCTGGGGGAATGTAGCACTCTTCGGAGTGTGTTATAGCCTCCTGTCGCATACACTGG  1079
                |||||||| ||||||| ||||||||||| |||||||||||||||||||||||||||||||
Sbjct  1578487  AGGGCTGGAGGAATGTGGCACTCTTCGGGGTGTGTTATAGCCTCCTGTCGCATACACTGG  1578546

Query  1080     TTGGGACTGAGGAATGCAGCTCGCCTTTATGGCCGGGGTTCGCCCACGTTCGAGCTTAGG  1139
                ||||||||||||||||||||||||||||||||||||||||||||||||||||||||||||
Sbjct  1578547  TTGGGACTGAGGAATGCAGCTCGCCTTTATGGCCGGGGTTCGCCCACGTTCGAGCTTAGG  1578606

Query  1140     ATGTTGACAAAATGGCTTTAAACGACCCGTCTTGAAACACGGACCAAGGAGTCTAACATA  1199
                ||||||||||||||||||||||||||||||||||||||||||||||||||||||||||||
Sbjct  1578607  ATGTTGACAAAATGGCTTTAAACGACCCGTCTTGAAACACGGACCAAGGAGTCTAACATA  1578666

Query  1200     TCTGCGAGTGTTTGAGTGTCAAACTCGAGCGCGTAATGAAAGTGAATGTAGGAGGGATCC  1259
                ||||||||||||||||||||||||||||||||||||||||||||||||||||||||||||
Sbjct  1578667  TCTGCGAGTGTTTGAGTGTCAAACTCGAGCGCGTAATGAAAGTGAATGTAGGAGGGATCC  1578726

Query  1260     GCAAGGAGCACCTTCGACCGATCCGGATCTTCTGTGATGGATTTGAGTAAGAGCATATAT  1319
                ||||||||||||||||||||||||||||||||||||||||||||||||||||||||||||
Sbjct  1578727  GCAAGGAGCACCTTCGACCGATCCGGATCTTCTGTGATGGATTTGAGTAAGAGCATATAT  1578786

Query  1320     GCTGGGACCCGAAAGATGGTGAACTATGCCTGAATAGGGCGAAGCCAGGGGAAACTCTGG  1379
                ||||||||||||||||||||||||||||||||||||||||||||||||||||||||||||
Sbjct  1578787  GCTGGGACCCGAAAGATGGTGAACTATGCCTGAATAGGGCGAAGCCAGGGGAAACTCTGG  1578846

Query  1380     TGGAGGCTCGTAGCGATTCTGACGTGCAAATCGATCGTCGAATTTGGGTATAGGGGCGAA  1439
                ||||||||||||||||||||||||||||||||||||||||||||||||||||||||||||
Sbjct  1578847  TGGAGGCTCGTAGCGATTCTGACGTGCAAATCGATCGTCGAATTTGGGTATAGGGGCGAA  1578906

Query  1440     AGACTAATCGAACCATCTAGTAGCTGGTTCCTGC  1473
                ||||||||||||||||||||||||||||||||||
Sbjct  1578907  AGACTAATCGAACCATCTAGTAGCTGGTTCCTGC  1578940


 Score = 2671 bits (1446),  Expect = 0.0
 Identities = 1465/1474 (99%), Gaps = 1/1474 (0%)
 Strand=Plus/Plus

Query  1        CAAGGTTTCCGTAGGTGAACCTGCGGAAGGATCAGTAGAGAATATTGGACTTCGGTCCAT  60
                |||||||||||||||||||||||||||||||||||||||||||  ||| |||||||||||
Sbjct  1585594  CAAGGTTTCCGTAGGTGAACCTGCGGAAGGATCAGTAGAGAATGCTGGGCTTCGGTCCAT  1585653

Query  61       TTATCTACCCATCTACACCTGTGAACTGTTTATGTGCTTCGGCACGTTTTACACAAACTT  120
                ||||||||||||||||||||||||||||||||||||||||||||||||||||||||||||
Sbjct  1585654  TTATCTACCCATCTACACCTGTGAACTGTTTATGTGCTTCGGCACGTTTTACACAAACTT  1585713

Query  121      CTAAATGTAATGAATGTAATCTTATTATAACAATAATAAAACTTTCAACAACGGATCTCT  180
                ||||||||||||||||||||||||||||||||||||||||||||||||||||||||||||
Sbjct  1585714  CTAAATGTAATGAATGTAATCTTATTATAACAATAATAAAACTTTCAACAACGGATCTCT  1585773

Query  181      TGGCTTCCACATCGATGAAGAACGCAGCGAAATGCGATAAGTAATGTGAATTGCAGAATT  240
                ||||||||||||||||||||||||||||||||||||||||||||||||||||||||||||
Sbjct  1585774  TGGCTTCCACATCGATGAAGAACGCAGCGAAATGCGATAAGTAATGTGAATTGCAGAATT  1585833

Query  241      CAGTGAATCATCGAATCTTTGAACGCAACTTGCGCCCTTTGGTATTCCGAAGGGCATGCC  300
                |||||||||||||| |||||||||||||||||||||||||||||||||||||||||||||
Sbjct  1585834  CAGTGAATCATCGAGTCTTTGAACGCAACTTGCGCCCTTTGGTATTCCGAAGGGCATGCC  1585893

Query  301      TGTTTGAGAGTCATGAAAATCTCAATCCCTCGGGTTTTATTACCTGTTGGACTTGGATTT  360
                ||||||||||||||||||||||||||||||||||||||||||||||||||||||||||||
Sbjct  1585894  TGTTTGAGAGTCATGAAAATCTCAATCCCTCGGGTTTTATTACCTGTTGGACTTGGATTT  1585953

Query  361      GGGTGTTTGCCGCGACCTGCAAAGGACGTCGGCTCGCCTTAAATGTGTTAGTGGGAAGGT  420
                ||||||||||||||||||||||||||||||||||||||||||||||||||||||||||||
Sbjct  1585954  GGGTGTTTGCCGCGACCTGCAAAGGACGTCGGCTCGCCTTAAATGTGTTAGTGGGAAGGT  1586013

Query  421      GATTACCTGTCAGCCCGGCGTAATAAGTTTCGCTGGGCCTATGGGGTAGTCTTCGGCTTG  480
                ||||||||||||||||||||||||||||||||||||||||||||||||||||||||||||
Sbjct  1586014  GATTACCTGTCAGCCCGGCGTAATAAGTTTCGCTGGGCCTATGGGGTAGTCTTCGGCTTG  1586073

Query  481      CTGATAACAACCATCTC-TTTTTGTTTGACCTCAAATCAGGTAGGGCTACCCGCTGAACT  539
                ||||||||||||||||| ||||||||||||||||||||||||||||||||||||||||||
Sbjct  1586074  CTGATAACAACCATCTCTTTTTTGTTTGACCTCAAATCAGGTAGGGCTACCCGCTGAACT  1586133

Query  540      TAAGCATATCAATAAGCGGAGGAAAAGAAACTAACAAGGATTCCCTTAGTAACGGCGAGT  599
                ||||||||||||||||||||||||||||||||||||||||||||||||||||||||||||
Sbjct  1586134  TAAGCATATCAATAAGCGGAGGAAAAGAAACTAACAAGGATTCCCTTAGTAACGGCGAGT  1586193

Query  600      GAACCGGGAAGAGCTCAAATTTGAAATCTGGCGTCCTCCGGGCGTCCGAGTTGTAATCTA  659
                ||||||||||||||||||||||||||||||||||||||||||||||||||||||||||||
Sbjct  1586194  GAACCGGGAAGAGCTCAAATTTGAAATCTGGCGTCCTCCGGGCGTCCGAGTTGTAATCTA  1586253

Query  660      CAGAAACGTTTTCCGTGCTGGACCGTGTCTAAGTCCCTTGGAATAGGGTATCAAAGAGGG  719
                ||||||||||||||||||||||||||||||||||||||||||||||||||||||||||||
Sbjct  1586254  CAGAAACGTTTTCCGTGCTGGACCGTGTCTAAGTCCCTTGGAATAGGGTATCAAAGAGGG  1586313

Query  720      TGACAATCCCGTACTTGACACGATCACCAGTGCTCTGTGATACGTTTTCTACGAGTCGCG  779
                ||||||||||||||||||||||||||||||||||||||||||||||||||||||||||||
Sbjct  1586314  TGACAATCCCGTACTTGACACGATCACCAGTGCTCTGTGATACGTTTTCTACGAGTCGCG  1586373

Query  780      TTACTTGGGAGTGTAGCGCAAAATGGGTGGTAAACTCCATCTAAAGCTAAATATTGGTGG  839
                ||||||||||||||||||||||||||||||||||||||||||||||||||||||||||||
Sbjct  1586374  TTACTTGGGAGTGTAGCGCAAAATGGGTGGTAAACTCCATCTAAAGCTAAATATTGGTGG  1586433

Query  840      AAGACCGATAGCGAACAAGTACCGTGAGGGAAAGATGAAAAGCACTTTGGAAAGAGAGTT  899
                ||||||||||||||||||||||||||||||||||||||||||||||||||||||||||||
Sbjct  1586434  AAGACCGATAGCGAACAAGTACCGTGAGGGAAAGATGAAAAGCACTTTGGAAAGAGAGTT  1586493

Query  900      AAACAGTACGTGAAATTGTTGAAAGGGAAACGATTGAAGTCAGTCGTGTCTATTGGGTTC  959
                ||||||||||||||||||||||||||||||||||||||||||||||||||||||||||||
Sbjct  1586494  AAACAGTACGTGAAATTGTTGAAAGGGAAACGATTGAAGTCAGTCGTGTCTATTGGGTTC  1586553

Query  960      AGCCAGTTCTGCTGGTGTATTCCCTTTAGACGGGTCAACATCAGTTCTGATCGGTGGATA  1019
                |||||| |||||||||||||||||||||||||||||||||||||||||||||||||||||
Sbjct  1586554  AGCCAGCTCTGCTGGTGTATTCCCTTTAGACGGGTCAACATCAGTTCTGATCGGTGGATA  1586613

Query  1020     AGGGCTGGGGGAATGTAGCACTCTTCGGAGTGTGTTATAGCCTCCTGTCGCATACACTGG  1079
                |||||||| ||||||| ||||||||||| |||||||||||||||||||||||||||||||
Sbjct  1586614  AGGGCTGGAGGAATGTGGCACTCTTCGGGGTGTGTTATAGCCTCCTGTCGCATACACTGG  1586673

Query  1080     TTGGGACTGAGGAATGCAGCTCGCCTTTATGGCCGGGGTTCGCCCACGTTCGAGCTTAGG  1139
                ||||||||||||||||||||||||||||||||||||||||||||||||||||||||||||
Sbjct  1586674  TTGGGACTGAGGAATGCAGCTCGCCTTTATGGCCGGGGTTCGCCCACGTTCGAGCTTAGG  1586733

Query  1140     ATGTTGACAAAATGGCTTTAAACGACCCGTCTTGAAACACGGACCAAGGAGTCTAACATA  1199
                ||||||||||||||||||||||||||||||||||||||||||||||||||||||||||||
Sbjct  1586734  ATGTTGACAAAATGGCTTTAAACGACCCGTCTTGAAACACGGACCAAGGAGTCTAACATA  1586793

Query  1200     TCTGCGAGTGTTTGAGTGTCAAACTCGAGCGCGTAATGAAAGTGAATGTAGGAGGGATCC  1259
                ||||||||||||||||||||||||||||||||||||||||||||||||||||||||||||
Sbjct  1586794  TCTGCGAGTGTTTGAGTGTCAAACTCGAGCGCGTAATGAAAGTGAATGTAGGAGGGATCC  1586853

Query  1260     GCAAGGAGCACCTTCGACCGATCCGGATCTTCTGTGATGGATTTGAGTAAGAGCATATAT  1319
                ||||||||||||||||||||||||||||||||||||||||||||||||||||||||||||
Sbjct  1586854  GCAAGGAGCACCTTCGACCGATCCGGATCTTCTGTGATGGATTTGAGTAAGAGCATATAT  1586913

Query  1320     GCTGGGACCCGAAAGATGGTGAACTATGCCTGAATAGGGCGAAGCCAGGGGAAACTCTGG  1379
                ||||||||||||||||||||||||||||||||||||||||||||||||||||||||||||
Sbjct  1586914  GCTGGGACCCGAAAGATGGTGAACTATGCCTGAATAGGGCGAAGCCAGGGGAAACTCTGG  1586973

Query  1380     TGGAGGCTCGTAGCGATTCTGACGTGCAAATCGATCGTCGAATTTGGGTATAGGGGCGAA  1439
                ||||||||||||||||||||||||||||||||||||||||||||||||||||||||||||
Sbjct  1586974  TGGAGGCTCGTAGCGATTCTGACGTGCAAATCGATCGTCGAATTTGGGTATAGGGGCGAA  1587033

Query  1440     AGACTAATCGAACCATCTAGTAGCTGGTTCCTGC  1473
                ||||||||||||||||||||||||||||||||||
Sbjct  1587034  AGACTAATCGAACCATCTAGTAGCTGGTTCCTGC  1587067


 Score = 2671 bits (1446),  Expect = 0.0
 Identities = 1465/1474 (99%), Gaps = 1/1474 (0%)
 Strand=Plus/Plus

Query  1        CAAGGTTTCCGTAGGTGAACCTGCGGAAGGATCAGTAGAGAATATTGGACTTCGGTCCAT  60
                |||||||||||||||||||||||||||||||||||||||||||  ||| |||||||||||
Sbjct  1593721  CAAGGTTTCCGTAGGTGAACCTGCGGAAGGATCAGTAGAGAATGCTGGGCTTCGGTCCAT  1593780

Query  61       TTATCTACCCATCTACACCTGTGAACTGTTTATGTGCTTCGGCACGTTTTACACAAACTT  120
                ||||||||||||||||||||||||||||||||||||||||||||||||||||||||||||
Sbjct  1593781  TTATCTACCCATCTACACCTGTGAACTGTTTATGTGCTTCGGCACGTTTTACACAAACTT  1593840

Query  121      CTAAATGTAATGAATGTAATCTTATTATAACAATAATAAAACTTTCAACAACGGATCTCT  180
                ||||||||||||||||||||||||||||||||||||||||||||||||||||||||||||
Sbjct  1593841  CTAAATGTAATGAATGTAATCTTATTATAACAATAATAAAACTTTCAACAACGGATCTCT  1593900

Query  181      TGGCTTCCACATCGATGAAGAACGCAGCGAAATGCGATAAGTAATGTGAATTGCAGAATT  240
                ||||||||||||||||||||||||||||||||||||||||||||||||||||||||||||
Sbjct  1593901  TGGCTTCCACATCGATGAAGAACGCAGCGAAATGCGATAAGTAATGTGAATTGCAGAATT  1593960

Query  241      CAGTGAATCATCGAATCTTTGAACGCAACTTGCGCCCTTTGGTATTCCGAAGGGCATGCC  300
                |||||||||||||| |||||||||||||||||||||||||||||||||||||||||||||
Sbjct  1593961  CAGTGAATCATCGAGTCTTTGAACGCAACTTGCGCCCTTTGGTATTCCGAAGGGCATGCC  1594020

Query  301      TGTTTGAGAGTCATGAAAATCTCAATCCCTCGGGTTTTATTACCTGTTGGACTTGGATTT  360
                ||||||||||||||||||||||||||||||||||||||||||||||||||||||||||||
Sbjct  1594021  TGTTTGAGAGTCATGAAAATCTCAATCCCTCGGGTTTTATTACCTGTTGGACTTGGATTT  1594080

Query  361      GGGTGTTTGCCGCGACCTGCAAAGGACGTCGGCTCGCCTTAAATGTGTTAGTGGGAAGGT  420
                ||||||||||||||||||||||||||||||||||||||||||||||||||||||||||||
Sbjct  1594081  GGGTGTTTGCCGCGACCTGCAAAGGACGTCGGCTCGCCTTAAATGTGTTAGTGGGAAGGT  1594140

Query  421      GATTACCTGTCAGCCCGGCGTAATAAGTTTCGCTGGGCCTATGGGGTAGTCTTCGGCTTG  480
                ||||||||||||||||||||||||||||||||||||||||||||||||||||||||||||
Sbjct  1594141  GATTACCTGTCAGCCCGGCGTAATAAGTTTCGCTGGGCCTATGGGGTAGTCTTCGGCTTG  1594200

Query  481      CTGATAACAACCATCTC-TTTTTGTTTGACCTCAAATCAGGTAGGGCTACCCGCTGAACT  539
                ||||||||||||||||| ||||||||||||||||||||||||||||||||||||||||||
Sbjct  1594201  CTGATAACAACCATCTCTTTTTTGTTTGACCTCAAATCAGGTAGGGCTACCCGCTGAACT  1594260

Query  540      TAAGCATATCAATAAGCGGAGGAAAAGAAACTAACAAGGATTCCCTTAGTAACGGCGAGT  599
                ||||||||||||||||||||||||||||||||||||||||||||||||||||||||||||
Sbjct  1594261  TAAGCATATCAATAAGCGGAGGAAAAGAAACTAACAAGGATTCCCTTAGTAACGGCGAGT  1594320

Query  600      GAACCGGGAAGAGCTCAAATTTGAAATCTGGCGTCCTCCGGGCGTCCGAGTTGTAATCTA  659
                ||||||||||||||||||||||||||||||||||||||||||||||||||||||||||||
Sbjct  1594321  GAACCGGGAAGAGCTCAAATTTGAAATCTGGCGTCCTCCGGGCGTCCGAGTTGTAATCTA  1594380

Query  660      CAGAAACGTTTTCCGTGCTGGACCGTGTCTAAGTCCCTTGGAATAGGGTATCAAAGAGGG  719
                ||||||||||||||||||||||||||||||||||||||||||||||||||||||||||||
Sbjct  1594381  CAGAAACGTTTTCCGTGCTGGACCGTGTCTAAGTCCCTTGGAATAGGGTATCAAAGAGGG  1594440

Query  720      TGACAATCCCGTACTTGACACGATCACCAGTGCTCTGTGATACGTTTTCTACGAGTCGCG  779
                ||||||||||||||||||||||||||||||||||||||||||||||||||||||||||||
Sbjct  1594441  TGACAATCCCGTACTTGACACGATCACCAGTGCTCTGTGATACGTTTTCTACGAGTCGCG  1594500

Query  780      TTACTTGGGAGTGTAGCGCAAAATGGGTGGTAAACTCCATCTAAAGCTAAATATTGGTGG  839
                ||||||||||||||||||||||||||||||||||||||||||||||||||||||||||||
Sbjct  1594501  TTACTTGGGAGTGTAGCGCAAAATGGGTGGTAAACTCCATCTAAAGCTAAATATTGGTGG  1594560

Query  840      AAGACCGATAGCGAACAAGTACCGTGAGGGAAAGATGAAAAGCACTTTGGAAAGAGAGTT  899
                ||||||||||||||||||||||||||||||||||||||||||||||||||||||||||||
Sbjct  1594561  AAGACCGATAGCGAACAAGTACCGTGAGGGAAAGATGAAAAGCACTTTGGAAAGAGAGTT  1594620

Query  900      AAACAGTACGTGAAATTGTTGAAAGGGAAACGATTGAAGTCAGTCGTGTCTATTGGGTTC  959
                ||||||||||||||||||||||||||||||||||||||||||||||||||||||||||||
Sbjct  1594621  AAACAGTACGTGAAATTGTTGAAAGGGAAACGATTGAAGTCAGTCGTGTCTATTGGGTTC  1594680

Query  960      AGCCAGTTCTGCTGGTGTATTCCCTTTAGACGGGTCAACATCAGTTCTGATCGGTGGATA  1019
                |||||| |||||||||||||||||||||||||||||||||||||||||||||||||||||
Sbjct  1594681  AGCCAGCTCTGCTGGTGTATTCCCTTTAGACGGGTCAACATCAGTTCTGATCGGTGGATA  1594740

Query  1020     AGGGCTGGGGGAATGTAGCACTCTTCGGAGTGTGTTATAGCCTCCTGTCGCATACACTGG  1079
                |||||||| ||||||| ||||||||||| |||||||||||||||||||||||||||||||
Sbjct  1594741  AGGGCTGGAGGAATGTGGCACTCTTCGGGGTGTGTTATAGCCTCCTGTCGCATACACTGG  1594800

Query  1080     TTGGGACTGAGGAATGCAGCTCGCCTTTATGGCCGGGGTTCGCCCACGTTCGAGCTTAGG  1139
                ||||||||||||||||||||||||||||||||||||||||||||||||||||||||||||
Sbjct  1594801  TTGGGACTGAGGAATGCAGCTCGCCTTTATGGCCGGGGTTCGCCCACGTTCGAGCTTAGG  1594860

Query  1140     ATGTTGACAAAATGGCTTTAAACGACCCGTCTTGAAACACGGACCAAGGAGTCTAACATA  1199
                ||||||||||||||||||||||||||||||||||||||||||||||||||||||||||||
Sbjct  1594861  ATGTTGACAAAATGGCTTTAAACGACCCGTCTTGAAACACGGACCAAGGAGTCTAACATA  1594920

Query  1200     TCTGCGAGTGTTTGAGTGTCAAACTCGAGCGCGTAATGAAAGTGAATGTAGGAGGGATCC  1259
                ||||||||||||||||||||||||||||||||||||||||||||||||||||||||||||
Sbjct  1594921  TCTGCGAGTGTTTGAGTGTCAAACTCGAGCGCGTAATGAAAGTGAATGTAGGAGGGATCC  1594980

Query  1260     GCAAGGAGCACCTTCGACCGATCCGGATCTTCTGTGATGGATTTGAGTAAGAGCATATAT  1319
                ||||||||||||||||||||||||||||||||||||||||||||||||||||||||||||
Sbjct  1594981  GCAAGGAGCACCTTCGACCGATCCGGATCTTCTGTGATGGATTTGAGTAAGAGCATATAT  1595040

Query  1320     GCTGGGACCCGAAAGATGGTGAACTATGCCTGAATAGGGCGAAGCCAGGGGAAACTCTGG  1379
                ||||||||||||||||||||||||||||||||||||||||||||||||||||||||||||
Sbjct  1595041  GCTGGGACCCGAAAGATGGTGAACTATGCCTGAATAGGGCGAAGCCAGGGGAAACTCTGG  1595100

Query  1380     TGGAGGCTCGTAGCGATTCTGACGTGCAAATCGATCGTCGAATTTGGGTATAGGGGCGAA  1439
                ||||||||||||||||||||||||||||||||||||||||||||||||||||||||||||
Sbjct  1595101  TGGAGGCTCGTAGCGATTCTGACGTGCAAATCGATCGTCGAATTTGGGTATAGGGGCGAA  1595160

Query  1440     AGACTAATCGAACCATCTAGTAGCTGGTTCCTGC  1473
                ||||||||||||||||||||||||||||||||||
Sbjct  1595161  AGACTAATCGAACCATCTAGTAGCTGGTTCCTGC  1595194


 Score = 2671 bits (1446),  Expect = 0.0
 Identities = 1465/1474 (99%), Gaps = 1/1474 (0%)
 Strand=Plus/Plus

Query  1        CAAGGTTTCCGTAGGTGAACCTGCGGAAGGATCAGTAGAGAATATTGGACTTCGGTCCAT  60
                |||||||||||||||||||||||||||||||||||||||||||  ||| |||||||||||
Sbjct  1601851  CAAGGTTTCCGTAGGTGAACCTGCGGAAGGATCAGTAGAGAATGCTGGGCTTCGGTCCAT  1601910

Query  61       TTATCTACCCATCTACACCTGTGAACTGTTTATGTGCTTCGGCACGTTTTACACAAACTT  120
                ||||||||||||||||||||||||||||||||||||||||||||||||||||||||||||
Sbjct  1601911  TTATCTACCCATCTACACCTGTGAACTGTTTATGTGCTTCGGCACGTTTTACACAAACTT  1601970

Query  121      CTAAATGTAATGAATGTAATCTTATTATAACAATAATAAAACTTTCAACAACGGATCTCT  180
                ||||||||||||||||||||||||||||||||||||||||||||||||||||||||||||
Sbjct  1601971  CTAAATGTAATGAATGTAATCTTATTATAACAATAATAAAACTTTCAACAACGGATCTCT  1602030

Query  181      TGGCTTCCACATCGATGAAGAACGCAGCGAAATGCGATAAGTAATGTGAATTGCAGAATT  240
                ||||||||||||||||||||||||||||||||||||||||||||||||||||||||||||
Sbjct  1602031  TGGCTTCCACATCGATGAAGAACGCAGCGAAATGCGATAAGTAATGTGAATTGCAGAATT  1602090

Query  241      CAGTGAATCATCGAATCTTTGAACGCAACTTGCGCCCTTTGGTATTCCGAAGGGCATGCC  300
                |||||||||||||| |||||||||||||||||||||||||||||||||||||||||||||
Sbjct  1602091  CAGTGAATCATCGAGTCTTTGAACGCAACTTGCGCCCTTTGGTATTCCGAAGGGCATGCC  1602150

Query  301      TGTTTGAGAGTCATGAAAATCTCAATCCCTCGGGTTTTATTACCTGTTGGACTTGGATTT  360
                ||||||||||||||||||||||||||||||||||||||||||||||||||||||||||||
Sbjct  1602151  TGTTTGAGAGTCATGAAAATCTCAATCCCTCGGGTTTTATTACCTGTTGGACTTGGATTT  1602210

Query  361      GGGTGTTTGCCGCGACCTGCAAAGGACGTCGGCTCGCCTTAAATGTGTTAGTGGGAAGGT  420
                ||||||||||||||||||||||||||||||||||||||||||||||||||||||||||||
Sbjct  1602211  GGGTGTTTGCCGCGACCTGCAAAGGACGTCGGCTCGCCTTAAATGTGTTAGTGGGAAGGT  1602270

Query  421      GATTACCTGTCAGCCCGGCGTAATAAGTTTCGCTGGGCCTATGGGGTAGTCTTCGGCTTG  480
                ||||||||||||||||||||||||||||||||||||||||||||||||||||||||||||
Sbjct  1602271  GATTACCTGTCAGCCCGGCGTAATAAGTTTCGCTGGGCCTATGGGGTAGTCTTCGGCTTG  1602330

Query  481      CTGATAACAACCATCTC-TTTTTGTTTGACCTCAAATCAGGTAGGGCTACCCGCTGAACT  539
                ||||||||||||||||| ||||||||||||||||||||||||||||||||||||||||||
Sbjct  1602331  CTGATAACAACCATCTCTTTTTTGTTTGACCTCAAATCAGGTAGGGCTACCCGCTGAACT  1602390

Query  540      TAAGCATATCAATAAGCGGAGGAAAAGAAACTAACAAGGATTCCCTTAGTAACGGCGAGT  599
                ||||||||||||||||||||||||||||||||||||||||||||||||||||||||||||
Sbjct  1602391  TAAGCATATCAATAAGCGGAGGAAAAGAAACTAACAAGGATTCCCTTAGTAACGGCGAGT  1602450

Query  600      GAACCGGGAAGAGCTCAAATTTGAAATCTGGCGTCCTCCGGGCGTCCGAGTTGTAATCTA  659
                ||||||||||||||||||||||||||||||||||||||||||||||||||||||||||||
Sbjct  1602451  GAACCGGGAAGAGCTCAAATTTGAAATCTGGCGTCCTCCGGGCGTCCGAGTTGTAATCTA  1602510

Query  660      CAGAAACGTTTTCCGTGCTGGACCGTGTCTAAGTCCCTTGGAATAGGGTATCAAAGAGGG  719
                ||||||||||||||||||||||||||||||||||||||||||||||||||||||||||||
Sbjct  1602511  CAGAAACGTTTTCCGTGCTGGACCGTGTCTAAGTCCCTTGGAATAGGGTATCAAAGAGGG  1602570

Query  720      TGACAATCCCGTACTTGACACGATCACCAGTGCTCTGTGATACGTTTTCTACGAGTCGCG  779
                ||||||||||||||||||||||||||||||||||||||||||||||||||||||||||||
Sbjct  1602571  TGACAATCCCGTACTTGACACGATCACCAGTGCTCTGTGATACGTTTTCTACGAGTCGCG  1602630

Query  780      TTACTTGGGAGTGTAGCGCAAAATGGGTGGTAAACTCCATCTAAAGCTAAATATTGGTGG  839
                ||||||||||||||||||||||||||||||||||||||||||||||||||||||||||||
Sbjct  1602631  TTACTTGGGAGTGTAGCGCAAAATGGGTGGTAAACTCCATCTAAAGCTAAATATTGGTGG  1602690

Query  840      AAGACCGATAGCGAACAAGTACCGTGAGGGAAAGATGAAAAGCACTTTGGAAAGAGAGTT  899
                ||||||||||||||||||||||||||||||||||||||||||||||||||||||||||||
Sbjct  1602691  AAGACCGATAGCGAACAAGTACCGTGAGGGAAAGATGAAAAGCACTTTGGAAAGAGAGTT  1602750

Query  900      AAACAGTACGTGAAATTGTTGAAAGGGAAACGATTGAAGTCAGTCGTGTCTATTGGGTTC  959
                ||||||||||||||||||||||||||||||||||||||||||||||||||||||||||||
Sbjct  1602751  AAACAGTACGTGAAATTGTTGAAAGGGAAACGATTGAAGTCAGTCGTGTCTATTGGGTTC  1602810

Query  960      AGCCAGTTCTGCTGGTGTATTCCCTTTAGACGGGTCAACATCAGTTCTGATCGGTGGATA  1019
                |||||| |||||||||||||||||||||||||||||||||||||||||||||||||||||
Sbjct  1602811  AGCCAGCTCTGCTGGTGTATTCCCTTTAGACGGGTCAACATCAGTTCTGATCGGTGGATA  1602870

Query  1020     AGGGCTGGGGGAATGTAGCACTCTTCGGAGTGTGTTATAGCCTCCTGTCGCATACACTGG  1079
                |||||||| ||||||| ||||||||||| |||||||||||||||||||||||||||||||
Sbjct  1602871  AGGGCTGGAGGAATGTGGCACTCTTCGGGGTGTGTTATAGCCTCCTGTCGCATACACTGG  1602930

Query  1080     TTGGGACTGAGGAATGCAGCTCGCCTTTATGGCCGGGGTTCGCCCACGTTCGAGCTTAGG  1139
                ||||||||||||||||||||||||||||||||||||||||||||||||||||||||||||
Sbjct  1602931  TTGGGACTGAGGAATGCAGCTCGCCTTTATGGCCGGGGTTCGCCCACGTTCGAGCTTAGG  1602990

Query  1140     ATGTTGACAAAATGGCTTTAAACGACCCGTCTTGAAACACGGACCAAGGAGTCTAACATA  1199
                ||||||||||||||||||||||||||||||||||||||||||||||||||||||||||||
Sbjct  1602991  ATGTTGACAAAATGGCTTTAAACGACCCGTCTTGAAACACGGACCAAGGAGTCTAACATA  1603050

Query  1200     TCTGCGAGTGTTTGAGTGTCAAACTCGAGCGCGTAATGAAAGTGAATGTAGGAGGGATCC  1259
                ||||||||||||||||||||||||||||||||||||||||||||||||||||||||||||
Sbjct  1603051  TCTGCGAGTGTTTGAGTGTCAAACTCGAGCGCGTAATGAAAGTGAATGTAGGAGGGATCC  1603110

Query  1260     GCAAGGAGCACCTTCGACCGATCCGGATCTTCTGTGATGGATTTGAGTAAGAGCATATAT  1319
                ||||||||||||||||||||||||||||||||||||||||||||||||||||||||||||
Sbjct  1603111  GCAAGGAGCACCTTCGACCGATCCGGATCTTCTGTGATGGATTTGAGTAAGAGCATATAT  1603170

Query  1320     GCTGGGACCCGAAAGATGGTGAACTATGCCTGAATAGGGCGAAGCCAGGGGAAACTCTGG  1379
                ||||||||||||||||||||||||||||||||||||||||||||||||||||||||||||
Sbjct  1603171  GCTGGGACCCGAAAGATGGTGAACTATGCCTGAATAGGGCGAAGCCAGGGGAAACTCTGG  1603230

Query  1380     TGGAGGCTCGTAGCGATTCTGACGTGCAAATCGATCGTCGAATTTGGGTATAGGGGCGAA  1439
                ||||||||||||||||||||||||||||||||||||||||||||||||||||||||||||
Sbjct  1603231  TGGAGGCTCGTAGCGATTCTGACGTGCAAATCGATCGTCGAATTTGGGTATAGGGGCGAA  1603290

Query  1440     AGACTAATCGAACCATCTAGTAGCTGGTTCCTGC  1473
                ||||||||||||||||||||||||||||||||||
Sbjct  1603291  AGACTAATCGAACCATCTAGTAGCTGGTTCCTGC  1603324


 Score = 2671 bits (1446),  Expect = 0.0
 Identities = 1465/1474 (99%), Gaps = 1/1474 (0%)
 Strand=Plus/Plus

Query  1        CAAGGTTTCCGTAGGTGAACCTGCGGAAGGATCAGTAGAGAATATTGGACTTCGGTCCAT  60
                |||||||||||||||||||||||||||||||||||||||||||  ||| |||||||||||
Sbjct  1609977  CAAGGTTTCCGTAGGTGAACCTGCGGAAGGATCAGTAGAGAATGCTGGGCTTCGGTCCAT  1610036

Query  61       TTATCTACCCATCTACACCTGTGAACTGTTTATGTGCTTCGGCACGTTTTACACAAACTT  120
                ||||||||||||||||||||||||||||||||||||||||||||||||||||||||||||
Sbjct  1610037  TTATCTACCCATCTACACCTGTGAACTGTTTATGTGCTTCGGCACGTTTTACACAAACTT  1610096

Query  121      CTAAATGTAATGAATGTAATCTTATTATAACAATAATAAAACTTTCAACAACGGATCTCT  180
                ||||||||||||||||||||||||||||||||||||||||||||||||||||||||||||
Sbjct  1610097  CTAAATGTAATGAATGTAATCTTATTATAACAATAATAAAACTTTCAACAACGGATCTCT  1610156

Query  181      TGGCTTCCACATCGATGAAGAACGCAGCGAAATGCGATAAGTAATGTGAATTGCAGAATT  240
                ||||||||||||||||||||||||||||||||||||||||||||||||||||||||||||
Sbjct  1610157  TGGCTTCCACATCGATGAAGAACGCAGCGAAATGCGATAAGTAATGTGAATTGCAGAATT  1610216

Query  241      CAGTGAATCATCGAATCTTTGAACGCAACTTGCGCCCTTTGGTATTCCGAAGGGCATGCC  300
                |||||||||||||| |||||||||||||||||||||||||||||||||||||||||||||
Sbjct  1610217  CAGTGAATCATCGAGTCTTTGAACGCAACTTGCGCCCTTTGGTATTCCGAAGGGCATGCC  1610276

Query  301      TGTTTGAGAGTCATGAAAATCTCAATCCCTCGGGTTTTATTACCTGTTGGACTTGGATTT  360
                ||||||||||||||||||||||||||||||||||||||||||||||||||||||||||||
Sbjct  1610277  TGTTTGAGAGTCATGAAAATCTCAATCCCTCGGGTTTTATTACCTGTTGGACTTGGATTT  1610336

Query  361      GGGTGTTTGCCGCGACCTGCAAAGGACGTCGGCTCGCCTTAAATGTGTTAGTGGGAAGGT  420
                ||||||||||||||||||||||||||||||||||||||||||||||||||||||||||||
Sbjct  1610337  GGGTGTTTGCCGCGACCTGCAAAGGACGTCGGCTCGCCTTAAATGTGTTAGTGGGAAGGT  1610396

Query  421      GATTACCTGTCAGCCCGGCGTAATAAGTTTCGCTGGGCCTATGGGGTAGTCTTCGGCTTG  480
                ||||||||||||||||||||||||||||||||||||||||||||||||||||||||||||
Sbjct  1610397  GATTACCTGTCAGCCCGGCGTAATAAGTTTCGCTGGGCCTATGGGGTAGTCTTCGGCTTG  1610456

Query  481      CTGATAACAACCATCTC-TTTTTGTTTGACCTCAAATCAGGTAGGGCTACCCGCTGAACT  539
                ||||||||||||||||| ||||||||||||||||||||||||||||||||||||||||||
Sbjct  1610457  CTGATAACAACCATCTCTTTTTTGTTTGACCTCAAATCAGGTAGGGCTACCCGCTGAACT  1610516

Query  540      TAAGCATATCAATAAGCGGAGGAAAAGAAACTAACAAGGATTCCCTTAGTAACGGCGAGT  599
                ||||||||||||||||||||||||||||||||||||||||||||||||||||||||||||
Sbjct  1610517  TAAGCATATCAATAAGCGGAGGAAAAGAAACTAACAAGGATTCCCTTAGTAACGGCGAGT  1610576

Query  600      GAACCGGGAAGAGCTCAAATTTGAAATCTGGCGTCCTCCGGGCGTCCGAGTTGTAATCTA  659
                ||||||||||||||||||||||||||||||||||||||||||||||||||||||||||||
Sbjct  1610577  GAACCGGGAAGAGCTCAAATTTGAAATCTGGCGTCCTCCGGGCGTCCGAGTTGTAATCTA  1610636

Query  660      CAGAAACGTTTTCCGTGCTGGACCGTGTCTAAGTCCCTTGGAATAGGGTATCAAAGAGGG  719
                ||||||||||||||||||||||||||||||||||||||||||||||||||||||||||||
Sbjct  1610637  CAGAAACGTTTTCCGTGCTGGACCGTGTCTAAGTCCCTTGGAATAGGGTATCAAAGAGGG  1610696

Query  720      TGACAATCCCGTACTTGACACGATCACCAGTGCTCTGTGATACGTTTTCTACGAGTCGCG  779
                ||||||||||||||||||||||||||||||||||||||||||||||||||||||||||||
Sbjct  1610697  TGACAATCCCGTACTTGACACGATCACCAGTGCTCTGTGATACGTTTTCTACGAGTCGCG  1610756

Query  780      TTACTTGGGAGTGTAGCGCAAAATGGGTGGTAAACTCCATCTAAAGCTAAATATTGGTGG  839
                ||||||||||||||||||||||||||||||||||||||||||||||||||||||||||||
Sbjct  1610757  TTACTTGGGAGTGTAGCGCAAAATGGGTGGTAAACTCCATCTAAAGCTAAATATTGGTGG  1610816

Query  840      AAGACCGATAGCGAACAAGTACCGTGAGGGAAAGATGAAAAGCACTTTGGAAAGAGAGTT  899
                ||||||||||||||||||||||||||||||||||||||||||||||||||||||||||||
Sbjct  1610817  AAGACCGATAGCGAACAAGTACCGTGAGGGAAAGATGAAAAGCACTTTGGAAAGAGAGTT  1610876

Query  900      AAACAGTACGTGAAATTGTTGAAAGGGAAACGATTGAAGTCAGTCGTGTCTATTGGGTTC  959
                ||||||||||||||||||||||||||||||||||||||||||||||||||||||||||||
Sbjct  1610877  AAACAGTACGTGAAATTGTTGAAAGGGAAACGATTGAAGTCAGTCGTGTCTATTGGGTTC  1610936

Query  960      AGCCAGTTCTGCTGGTGTATTCCCTTTAGACGGGTCAACATCAGTTCTGATCGGTGGATA  1019
                |||||| |||||||||||||||||||||||||||||||||||||||||||||||||||||
Sbjct  1610937  AGCCAGCTCTGCTGGTGTATTCCCTTTAGACGGGTCAACATCAGTTCTGATCGGTGGATA  1610996

Query  1020     AGGGCTGGGGGAATGTAGCACTCTTCGGAGTGTGTTATAGCCTCCTGTCGCATACACTGG  1079
                |||||||| ||||||| ||||||||||| |||||||||||||||||||||||||||||||
Sbjct  1610997  AGGGCTGGAGGAATGTGGCACTCTTCGGGGTGTGTTATAGCCTCCTGTCGCATACACTGG  1611056

Query  1080     TTGGGACTGAGGAATGCAGCTCGCCTTTATGGCCGGGGTTCGCCCACGTTCGAGCTTAGG  1139
                ||||||||||||||||||||||||||||||||||||||||||||||||||||||||||||
Sbjct  1611057  TTGGGACTGAGGAATGCAGCTCGCCTTTATGGCCGGGGTTCGCCCACGTTCGAGCTTAGG  1611116

Query  1140     ATGTTGACAAAATGGCTTTAAACGACCCGTCTTGAAACACGGACCAAGGAGTCTAACATA  1199
                ||||||||||||||||||||||||||||||||||||||||||||||||||||||||||||
Sbjct  1611117  ATGTTGACAAAATGGCTTTAAACGACCCGTCTTGAAACACGGACCAAGGAGTCTAACATA  1611176

Query  1200     TCTGCGAGTGTTTGAGTGTCAAACTCGAGCGCGTAATGAAAGTGAATGTAGGAGGGATCC  1259
                ||||||||||||||||||||||||||||||||||||||||||||||||||||||||||||
Sbjct  1611177  TCTGCGAGTGTTTGAGTGTCAAACTCGAGCGCGTAATGAAAGTGAATGTAGGAGGGATCC  1611236

Query  1260     GCAAGGAGCACCTTCGACCGATCCGGATCTTCTGTGATGGATTTGAGTAAGAGCATATAT  1319
                ||||||||||||||||||||||||||||||||||||||||||||||||||||||||||||
Sbjct  1611237  GCAAGGAGCACCTTCGACCGATCCGGATCTTCTGTGATGGATTTGAGTAAGAGCATATAT  1611296

Query  1320     GCTGGGACCCGAAAGATGGTGAACTATGCCTGAATAGGGCGAAGCCAGGGGAAACTCTGG  1379
                ||||||||||||||||||||||||||||||||||||||||||||||||||||||||||||
Sbjct  1611297  GCTGGGACCCGAAAGATGGTGAACTATGCCTGAATAGGGCGAAGCCAGGGGAAACTCTGG  1611356

Query  1380     TGGAGGCTCGTAGCGATTCTGACGTGCAAATCGATCGTCGAATTTGGGTATAGGGGCGAA  1439
                ||||||||||||||||||||||||||||||||||||||||||||||||||||||||||||
Sbjct  1611357  TGGAGGCTCGTAGCGATTCTGACGTGCAAATCGATCGTCGAATTTGGGTATAGGGGCGAA  1611416

Query  1440     AGACTAATCGAACCATCTAGTAGCTGGTTCCTGC  1473
                ||||||||||||||||||||||||||||||||||
Sbjct  1611417  AGACTAATCGAACCATCTAGTAGCTGGTTCCTGC  1611450


 Score = 2671 bits (1446),  Expect = 0.0
 Identities = 1465/1474 (99%), Gaps = 1/1474 (0%)
 Strand=Plus/Plus

Query  1        CAAGGTTTCCGTAGGTGAACCTGCGGAAGGATCAGTAGAGAATATTGGACTTCGGTCCAT  60
                |||||||||||||||||||||||||||||||||||||||||||  ||| |||||||||||
Sbjct  1618104  CAAGGTTTCCGTAGGTGAACCTGCGGAAGGATCAGTAGAGAATGCTGGGCTTCGGTCCAT  1618163

Query  61       TTATCTACCCATCTACACCTGTGAACTGTTTATGTGCTTCGGCACGTTTTACACAAACTT  120
                ||||||||||||||||||||||||||||||||||||||||||||||||||||||||||||
Sbjct  1618164  TTATCTACCCATCTACACCTGTGAACTGTTTATGTGCTTCGGCACGTTTTACACAAACTT  1618223

Query  121      CTAAATGTAATGAATGTAATCTTATTATAACAATAATAAAACTTTCAACAACGGATCTCT  180
                ||||||||||||||||||||||||||||||||||||||||||||||||||||||||||||
Sbjct  1618224  CTAAATGTAATGAATGTAATCTTATTATAACAATAATAAAACTTTCAACAACGGATCTCT  1618283

Query  181      TGGCTTCCACATCGATGAAGAACGCAGCGAAATGCGATAAGTAATGTGAATTGCAGAATT  240
                ||||||||||||||||||||||||||||||||||||||||||||||||||||||||||||
Sbjct  1618284  TGGCTTCCACATCGATGAAGAACGCAGCGAAATGCGATAAGTAATGTGAATTGCAGAATT  1618343

Query  241      CAGTGAATCATCGAATCTTTGAACGCAACTTGCGCCCTTTGGTATTCCGAAGGGCATGCC  300
                |||||||||||||| |||||||||||||||||||||||||||||||||||||||||||||
Sbjct  1618344  CAGTGAATCATCGAGTCTTTGAACGCAACTTGCGCCCTTTGGTATTCCGAAGGGCATGCC  1618403

Query  301      TGTTTGAGAGTCATGAAAATCTCAATCCCTCGGGTTTTATTACCTGTTGGACTTGGATTT  360
                ||||||||||||||||||||||||||||||||||||||||||||||||||||||||||||
Sbjct  1618404  TGTTTGAGAGTCATGAAAATCTCAATCCCTCGGGTTTTATTACCTGTTGGACTTGGATTT  1618463

Query  361      GGGTGTTTGCCGCGACCTGCAAAGGACGTCGGCTCGCCTTAAATGTGTTAGTGGGAAGGT  420
                ||||||||||||||||||||||||||||||||||||||||||||||||||||||||||||
Sbjct  1618464  GGGTGTTTGCCGCGACCTGCAAAGGACGTCGGCTCGCCTTAAATGTGTTAGTGGGAAGGT  1618523

Query  421      GATTACCTGTCAGCCCGGCGTAATAAGTTTCGCTGGGCCTATGGGGTAGTCTTCGGCTTG  480
                ||||||||||||||||||||||||||||||||||||||||||||||||||||||||||||
Sbjct  1618524  GATTACCTGTCAGCCCGGCGTAATAAGTTTCGCTGGGCCTATGGGGTAGTCTTCGGCTTG  1618583

Query  481      CTGATAACAACCATCTC-TTTTTGTTTGACCTCAAATCAGGTAGGGCTACCCGCTGAACT  539
                ||||||||||||||||| ||||||||||||||||||||||||||||||||||||||||||
Sbjct  1618584  CTGATAACAACCATCTCTTTTTTGTTTGACCTCAAATCAGGTAGGGCTACCCGCTGAACT  1618643

Query  540      TAAGCATATCAATAAGCGGAGGAAAAGAAACTAACAAGGATTCCCTTAGTAACGGCGAGT  599
                ||||||||||||||||||||||||||||||||||||||||||||||||||||||||||||
Sbjct  1618644  TAAGCATATCAATAAGCGGAGGAAAAGAAACTAACAAGGATTCCCTTAGTAACGGCGAGT  1618703

Query  600      GAACCGGGAAGAGCTCAAATTTGAAATCTGGCGTCCTCCGGGCGTCCGAGTTGTAATCTA  659
                ||||||||||||||||||||||||||||||||||||||||||||||||||||||||||||
Sbjct  1618704  GAACCGGGAAGAGCTCAAATTTGAAATCTGGCGTCCTCCGGGCGTCCGAGTTGTAATCTA  1618763

Query  660      CAGAAACGTTTTCCGTGCTGGACCGTGTCTAAGTCCCTTGGAATAGGGTATCAAAGAGGG  719
                ||||||||||||||||||||||||||||||||||||||||||||||||||||||||||||
Sbjct  1618764  CAGAAACGTTTTCCGTGCTGGACCGTGTCTAAGTCCCTTGGAATAGGGTATCAAAGAGGG  1618823

Query  720      TGACAATCCCGTACTTGACACGATCACCAGTGCTCTGTGATACGTTTTCTACGAGTCGCG  779
                ||||||||||||||||||||||||||||||||||||||||||||||||||||||||||||
Sbjct  1618824  TGACAATCCCGTACTTGACACGATCACCAGTGCTCTGTGATACGTTTTCTACGAGTCGCG  1618883

Query  780      TTACTTGGGAGTGTAGCGCAAAATGGGTGGTAAACTCCATCTAAAGCTAAATATTGGTGG  839
                ||||||||||||||||||||||||||||||||||||||||||||||||||||||||||||
Sbjct  1618884  TTACTTGGGAGTGTAGCGCAAAATGGGTGGTAAACTCCATCTAAAGCTAAATATTGGTGG  1618943

Query  840      AAGACCGATAGCGAACAAGTACCGTGAGGGAAAGATGAAAAGCACTTTGGAAAGAGAGTT  899
                ||||||||||||||||||||||||||||||||||||||||||||||||||||||||||||
Sbjct  1618944  AAGACCGATAGCGAACAAGTACCGTGAGGGAAAGATGAAAAGCACTTTGGAAAGAGAGTT  1619003

Query  900      AAACAGTACGTGAAATTGTTGAAAGGGAAACGATTGAAGTCAGTCGTGTCTATTGGGTTC  959
                ||||||||||||||||||||||||||||||||||||||||||||||||||||||||||||
Sbjct  1619004  AAACAGTACGTGAAATTGTTGAAAGGGAAACGATTGAAGTCAGTCGTGTCTATTGGGTTC  1619063

Query  960      AGCCAGTTCTGCTGGTGTATTCCCTTTAGACGGGTCAACATCAGTTCTGATCGGTGGATA  1019
                |||||| |||||||||||||||||||||||||||||||||||||||||||||||||||||
Sbjct  1619064  AGCCAGCTCTGCTGGTGTATTCCCTTTAGACGGGTCAACATCAGTTCTGATCGGTGGATA  1619123

Query  1020     AGGGCTGGGGGAATGTAGCACTCTTCGGAGTGTGTTATAGCCTCCTGTCGCATACACTGG  1079
                |||||||| ||||||| ||||||||||| |||||||||||||||||||||||||||||||
Sbjct  1619124  AGGGCTGGAGGAATGTGGCACTCTTCGGGGTGTGTTATAGCCTCCTGTCGCATACACTGG  1619183

Query  1080     TTGGGACTGAGGAATGCAGCTCGCCTTTATGGCCGGGGTTCGCCCACGTTCGAGCTTAGG  1139
                ||||||||||||||||||||||||||||||||||||||||||||||||||||||||||||
Sbjct  1619184  TTGGGACTGAGGAATGCAGCTCGCCTTTATGGCCGGGGTTCGCCCACGTTCGAGCTTAGG  1619243

Query  1140     ATGTTGACAAAATGGCTTTAAACGACCCGTCTTGAAACACGGACCAAGGAGTCTAACATA  1199
                ||||||||||||||||||||||||||||||||||||||||||||||||||||||||||||
Sbjct  1619244  ATGTTGACAAAATGGCTTTAAACGACCCGTCTTGAAACACGGACCAAGGAGTCTAACATA  1619303

Query  1200     TCTGCGAGTGTTTGAGTGTCAAACTCGAGCGCGTAATGAAAGTGAATGTAGGAGGGATCC  1259
                ||||||||||||||||||||||||||||||||||||||||||||||||||||||||||||
Sbjct  1619304  TCTGCGAGTGTTTGAGTGTCAAACTCGAGCGCGTAATGAAAGTGAATGTAGGAGGGATCC  1619363

Query  1260     GCAAGGAGCACCTTCGACCGATCCGGATCTTCTGTGATGGATTTGAGTAAGAGCATATAT  1319
                ||||||||||||||||||||||||||||||||||||||||||||||||||||||||||||
Sbjct  1619364  GCAAGGAGCACCTTCGACCGATCCGGATCTTCTGTGATGGATTTGAGTAAGAGCATATAT  1619423

Query  1320     GCTGGGACCCGAAAGATGGTGAACTATGCCTGAATAGGGCGAAGCCAGGGGAAACTCTGG  1379
                ||||||||||||||||||||||||||||||||||||||||||||||||||||||||||||
Sbjct  1619424  GCTGGGACCCGAAAGATGGTGAACTATGCCTGAATAGGGCGAAGCCAGGGGAAACTCTGG  1619483

Query  1380     TGGAGGCTCGTAGCGATTCTGACGTGCAAATCGATCGTCGAATTTGGGTATAGGGGCGAA  1439
                ||||||||||||||||||||||||||||||||||||||||||||||||||||||||||||
Sbjct  1619484  TGGAGGCTCGTAGCGATTCTGACGTGCAAATCGATCGTCGAATTTGGGTATAGGGGCGAA  1619543

Query  1440     AGACTAATCGAACCATCTAGTAGCTGGTTCCTGC  1473
                ||||||||||||||||||||||||||||||||||
Sbjct  1619544  AGACTAATCGAACCATCTAGTAGCTGGTTCCTGC  1619577


 Score = 2671 bits (1446),  Expect = 0.0
 Identities = 1465/1474 (99%), Gaps = 1/1474 (0%)
 Strand=Plus/Plus

Query  1        CAAGGTTTCCGTAGGTGAACCTGCGGAAGGATCAGTAGAGAATATTGGACTTCGGTCCAT  60
                |||||||||||||||||||||||||||||||||||||||||||  ||| |||||||||||
Sbjct  1626231  CAAGGTTTCCGTAGGTGAACCTGCGGAAGGATCAGTAGAGAATGCTGGGCTTCGGTCCAT  1626290

Query  61       TTATCTACCCATCTACACCTGTGAACTGTTTATGTGCTTCGGCACGTTTTACACAAACTT  120
                ||||||||||||||||||||||||||||||||||||||||||||||||||||||||||||
Sbjct  1626291  TTATCTACCCATCTACACCTGTGAACTGTTTATGTGCTTCGGCACGTTTTACACAAACTT  1626350

Query  121      CTAAATGTAATGAATGTAATCTTATTATAACAATAATAAAACTTTCAACAACGGATCTCT  180
                ||||||||||||||||||||||||||||||||||||||||||||||||||||||||||||
Sbjct  1626351  CTAAATGTAATGAATGTAATCTTATTATAACAATAATAAAACTTTCAACAACGGATCTCT  1626410

Query  181      TGGCTTCCACATCGATGAAGAACGCAGCGAAATGCGATAAGTAATGTGAATTGCAGAATT  240
                ||||||||||||||||||||||||||||||||||||||||||||||||||||||||||||
Sbjct  1626411  TGGCTTCCACATCGATGAAGAACGCAGCGAAATGCGATAAGTAATGTGAATTGCAGAATT  1626470

Query  241      CAGTGAATCATCGAATCTTTGAACGCAACTTGCGCCCTTTGGTATTCCGAAGGGCATGCC  300
                |||||||||||||| |||||||||||||||||||||||||||||||||||||||||||||
Sbjct  1626471  CAGTGAATCATCGAGTCTTTGAACGCAACTTGCGCCCTTTGGTATTCCGAAGGGCATGCC  1626530

Query  301      TGTTTGAGAGTCATGAAAATCTCAATCCCTCGGGTTTTATTACCTGTTGGACTTGGATTT  360
                ||||||||||||||||||||||||||||||||||||||||||||||||||||||||||||
Sbjct  1626531  TGTTTGAGAGTCATGAAAATCTCAATCCCTCGGGTTTTATTACCTGTTGGACTTGGATTT  1626590

Query  361      GGGTGTTTGCCGCGACCTGCAAAGGACGTCGGCTCGCCTTAAATGTGTTAGTGGGAAGGT  420
                ||||||||||||||||||||||||||||||||||||||||||||||||||||||||||||
Sbjct  1626591  GGGTGTTTGCCGCGACCTGCAAAGGACGTCGGCTCGCCTTAAATGTGTTAGTGGGAAGGT  1626650

Query  421      GATTACCTGTCAGCCCGGCGTAATAAGTTTCGCTGGGCCTATGGGGTAGTCTTCGGCTTG  480
                ||||||||||||||||||||||||||||||||||||||||||||||||||||||||||||
Sbjct  1626651  GATTACCTGTCAGCCCGGCGTAATAAGTTTCGCTGGGCCTATGGGGTAGTCTTCGGCTTG  1626710

Query  481      CTGATAACAACCATCTC-TTTTTGTTTGACCTCAAATCAGGTAGGGCTACCCGCTGAACT  539
                ||||||||||||||||| ||||||||||||||||||||||||||||||||||||||||||
Sbjct  1626711  CTGATAACAACCATCTCTTTTTTGTTTGACCTCAAATCAGGTAGGGCTACCCGCTGAACT  1626770

Query  540      TAAGCATATCAATAAGCGGAGGAAAAGAAACTAACAAGGATTCCCTTAGTAACGGCGAGT  599
                ||||||||||||||||||||||||||||||||||||||||||||||||||||||||||||
Sbjct  1626771  TAAGCATATCAATAAGCGGAGGAAAAGAAACTAACAAGGATTCCCTTAGTAACGGCGAGT  1626830

Query  600      GAACCGGGAAGAGCTCAAATTTGAAATCTGGCGTCCTCCGGGCGTCCGAGTTGTAATCTA  659
                ||||||||||||||||||||||||||||||||||||||||||||||||||||||||||||
Sbjct  1626831  GAACCGGGAAGAGCTCAAATTTGAAATCTGGCGTCCTCCGGGCGTCCGAGTTGTAATCTA  1626890

Query  660      CAGAAACGTTTTCCGTGCTGGACCGTGTCTAAGTCCCTTGGAATAGGGTATCAAAGAGGG  719
                ||||||||||||||||||||||||||||||||||||||||||||||||||||||||||||
Sbjct  1626891  CAGAAACGTTTTCCGTGCTGGACCGTGTCTAAGTCCCTTGGAATAGGGTATCAAAGAGGG  1626950

Query  720      TGACAATCCCGTACTTGACACGATCACCAGTGCTCTGTGATACGTTTTCTACGAGTCGCG  779
                ||||||||||||||||||||||||||||||||||||||||||||||||||||||||||||
Sbjct  1626951  TGACAATCCCGTACTTGACACGATCACCAGTGCTCTGTGATACGTTTTCTACGAGTCGCG  1627010

Query  780      TTACTTGGGAGTGTAGCGCAAAATGGGTGGTAAACTCCATCTAAAGCTAAATATTGGTGG  839
                ||||||||||||||||||||||||||||||||||||||||||||||||||||||||||||
Sbjct  1627011  TTACTTGGGAGTGTAGCGCAAAATGGGTGGTAAACTCCATCTAAAGCTAAATATTGGTGG  1627070

Query  840      AAGACCGATAGCGAACAAGTACCGTGAGGGAAAGATGAAAAGCACTTTGGAAAGAGAGTT  899
                ||||||||||||||||||||||||||||||||||||||||||||||||||||||||||||
Sbjct  1627071  AAGACCGATAGCGAACAAGTACCGTGAGGGAAAGATGAAAAGCACTTTGGAAAGAGAGTT  1627130

Query  900      AAACAGTACGTGAAATTGTTGAAAGGGAAACGATTGAAGTCAGTCGTGTCTATTGGGTTC  959
                ||||||||||||||||||||||||||||||||||||||||||||||||||||||||||||
Sbjct  1627131  AAACAGTACGTGAAATTGTTGAAAGGGAAACGATTGAAGTCAGTCGTGTCTATTGGGTTC  1627190

Query  960      AGCCAGTTCTGCTGGTGTATTCCCTTTAGACGGGTCAACATCAGTTCTGATCGGTGGATA  1019
                |||||| |||||||||||||||||||||||||||||||||||||||||||||||||||||
Sbjct  1627191  AGCCAGCTCTGCTGGTGTATTCCCTTTAGACGGGTCAACATCAGTTCTGATCGGTGGATA  1627250

Query  1020     AGGGCTGGGGGAATGTAGCACTCTTCGGAGTGTGTTATAGCCTCCTGTCGCATACACTGG  1079
                |||||||| ||||||| ||||||||||| |||||||||||||||||||||||||||||||
Sbjct  1627251  AGGGCTGGAGGAATGTGGCACTCTTCGGGGTGTGTTATAGCCTCCTGTCGCATACACTGG  1627310

Query  1080     TTGGGACTGAGGAATGCAGCTCGCCTTTATGGCCGGGGTTCGCCCACGTTCGAGCTTAGG  1139
                ||||||||||||||||||||||||||||||||||||||||||||||||||||||||||||
Sbjct  1627311  TTGGGACTGAGGAATGCAGCTCGCCTTTATGGCCGGGGTTCGCCCACGTTCGAGCTTAGG  1627370

Query  1140     ATGTTGACAAAATGGCTTTAAACGACCCGTCTTGAAACACGGACCAAGGAGTCTAACATA  1199
                ||||||||||||||||||||||||||||||||||||||||||||||||||||||||||||
Sbjct  1627371  ATGTTGACAAAATGGCTTTAAACGACCCGTCTTGAAACACGGACCAAGGAGTCTAACATA  1627430

Query  1200     TCTGCGAGTGTTTGAGTGTCAAACTCGAGCGCGTAATGAAAGTGAATGTAGGAGGGATCC  1259
                ||||||||||||||||||||||||||||||||||||||||||||||||||||||||||||
Sbjct  1627431  TCTGCGAGTGTTTGAGTGTCAAACTCGAGCGCGTAATGAAAGTGAATGTAGGAGGGATCC  1627490

Query  1260     GCAAGGAGCACCTTCGACCGATCCGGATCTTCTGTGATGGATTTGAGTAAGAGCATATAT  1319
                ||||||||||||||||||||||||||||||||||||||||||||||||||||||||||||
Sbjct  1627491  GCAAGGAGCACCTTCGACCGATCCGGATCTTCTGTGATGGATTTGAGTAAGAGCATATAT  1627550

Query  1320     GCTGGGACCCGAAAGATGGTGAACTATGCCTGAATAGGGCGAAGCCAGGGGAAACTCTGG  1379
                ||||||||||||||||||||||||||||||||||||||||||||||||||||||||||||
Sbjct  1627551  GCTGGGACCCGAAAGATGGTGAACTATGCCTGAATAGGGCGAAGCCAGGGGAAACTCTGG  1627610

Query  1380     TGGAGGCTCGTAGCGATTCTGACGTGCAAATCGATCGTCGAATTTGGGTATAGGGGCGAA  1439
                ||||||||||||||||||||||||||||||||||||||||||||||||||||||||||||
Sbjct  1627611  TGGAGGCTCGTAGCGATTCTGACGTGCAAATCGATCGTCGAATTTGGGTATAGGGGCGAA  1627670

Query  1440     AGACTAATCGAACCATCTAGTAGCTGGTTCCTGC  1473
                ||||||||||||||||||||||||||||||||||
Sbjct  1627671  AGACTAATCGAACCATCTAGTAGCTGGTTCCTGC  1627704


 Score = 2671 bits (1446),  Expect = 0.0
 Identities = 1465/1474 (99%), Gaps = 1/1474 (0%)
 Strand=Plus/Plus

Query  1        CAAGGTTTCCGTAGGTGAACCTGCGGAAGGATCAGTAGAGAATATTGGACTTCGGTCCAT  60
                |||||||||||||||||||||||||||||||||||||||||||  ||| |||||||||||
Sbjct  1634358  CAAGGTTTCCGTAGGTGAACCTGCGGAAGGATCAGTAGAGAATGCTGGGCTTCGGTCCAT  1634417

Query  61       TTATCTACCCATCTACACCTGTGAACTGTTTATGTGCTTCGGCACGTTTTACACAAACTT  120
                ||||||||||||||||||||||||||||||||||||||||||||||||||||||||||||
Sbjct  1634418  TTATCTACCCATCTACACCTGTGAACTGTTTATGTGCTTCGGCACGTTTTACACAAACTT  1634477

Query  121      CTAAATGTAATGAATGTAATCTTATTATAACAATAATAAAACTTTCAACAACGGATCTCT  180
                ||||||||||||||||||||||||||||||||||||||||||||||||||||||||||||
Sbjct  1634478  CTAAATGTAATGAATGTAATCTTATTATAACAATAATAAAACTTTCAACAACGGATCTCT  1634537

Query  181      TGGCTTCCACATCGATGAAGAACGCAGCGAAATGCGATAAGTAATGTGAATTGCAGAATT  240
                ||||||||||||||||||||||||||||||||||||||||||||||||||||||||||||
Sbjct  1634538  TGGCTTCCACATCGATGAAGAACGCAGCGAAATGCGATAAGTAATGTGAATTGCAGAATT  1634597

Query  241      CAGTGAATCATCGAATCTTTGAACGCAACTTGCGCCCTTTGGTATTCCGAAGGGCATGCC  300
                |||||||||||||| |||||||||||||||||||||||||||||||||||||||||||||
Sbjct  1634598  CAGTGAATCATCGAGTCTTTGAACGCAACTTGCGCCCTTTGGTATTCCGAAGGGCATGCC  1634657

Query  301      TGTTTGAGAGTCATGAAAATCTCAATCCCTCGGGTTTTATTACCTGTTGGACTTGGATTT  360
                ||||||||||||||||||||||||||||||||||||||||||||||||||||||||||||
Sbjct  1634658  TGTTTGAGAGTCATGAAAATCTCAATCCCTCGGGTTTTATTACCTGTTGGACTTGGATTT  1634717

Query  361      GGGTGTTTGCCGCGACCTGCAAAGGACGTCGGCTCGCCTTAAATGTGTTAGTGGGAAGGT  420
                ||||||||||||||||||||||||||||||||||||||||||||||||||||||||||||
Sbjct  1634718  GGGTGTTTGCCGCGACCTGCAAAGGACGTCGGCTCGCCTTAAATGTGTTAGTGGGAAGGT  1634777

Query  421      GATTACCTGTCAGCCCGGCGTAATAAGTTTCGCTGGGCCTATGGGGTAGTCTTCGGCTTG  480
                ||||||||||||||||||||||||||||||||||||||||||||||||||||||||||||
Sbjct  1634778  GATTACCTGTCAGCCCGGCGTAATAAGTTTCGCTGGGCCTATGGGGTAGTCTTCGGCTTG  1634837

Query  481      CTGATAACAACCATCTC-TTTTTGTTTGACCTCAAATCAGGTAGGGCTACCCGCTGAACT  539
                ||||||||||||||||| ||||||||||||||||||||||||||||||||||||||||||
Sbjct  1634838  CTGATAACAACCATCTCTTTTTTGTTTGACCTCAAATCAGGTAGGGCTACCCGCTGAACT  1634897

Query  540      TAAGCATATCAATAAGCGGAGGAAAAGAAACTAACAAGGATTCCCTTAGTAACGGCGAGT  599
                ||||||||||||||||||||||||||||||||||||||||||||||||||||||||||||
Sbjct  1634898  TAAGCATATCAATAAGCGGAGGAAAAGAAACTAACAAGGATTCCCTTAGTAACGGCGAGT  1634957

Query  600      GAACCGGGAAGAGCTCAAATTTGAAATCTGGCGTCCTCCGGGCGTCCGAGTTGTAATCTA  659
                ||||||||||||||||||||||||||||||||||||||||||||||||||||||||||||
Sbjct  1634958  GAACCGGGAAGAGCTCAAATTTGAAATCTGGCGTCCTCCGGGCGTCCGAGTTGTAATCTA  1635017

Query  660      CAGAAACGTTTTCCGTGCTGGACCGTGTCTAAGTCCCTTGGAATAGGGTATCAAAGAGGG  719
                ||||||||||||||||||||||||||||||||||||||||||||||||||||||||||||
Sbjct  1635018  CAGAAACGTTTTCCGTGCTGGACCGTGTCTAAGTCCCTTGGAATAGGGTATCAAAGAGGG  1635077

Query  720      TGACAATCCCGTACTTGACACGATCACCAGTGCTCTGTGATACGTTTTCTACGAGTCGCG  779
                ||||||||||||||||||||||||||||||||||||||||||||||||||||||||||||
Sbjct  1635078  TGACAATCCCGTACTTGACACGATCACCAGTGCTCTGTGATACGTTTTCTACGAGTCGCG  1635137

Query  780      TTACTTGGGAGTGTAGCGCAAAATGGGTGGTAAACTCCATCTAAAGCTAAATATTGGTGG  839
                ||||||||||||||||||||||||||||||||||||||||||||||||||||||||||||
Sbjct  1635138  TTACTTGGGAGTGTAGCGCAAAATGGGTGGTAAACTCCATCTAAAGCTAAATATTGGTGG  1635197

Query  840      AAGACCGATAGCGAACAAGTACCGTGAGGGAAAGATGAAAAGCACTTTGGAAAGAGAGTT  899
                ||||||||||||||||||||||||||||||||||||||||||||||||||||||||||||
Sbjct  1635198  AAGACCGATAGCGAACAAGTACCGTGAGGGAAAGATGAAAAGCACTTTGGAAAGAGAGTT  1635257

Query  900      AAACAGTACGTGAAATTGTTGAAAGGGAAACGATTGAAGTCAGTCGTGTCTATTGGGTTC  959
                ||||||||||||||||||||||||||||||||||||||||||||||||||||||||||||
Sbjct  1635258  AAACAGTACGTGAAATTGTTGAAAGGGAAACGATTGAAGTCAGTCGTGTCTATTGGGTTC  1635317

Query  960      AGCCAGTTCTGCTGGTGTATTCCCTTTAGACGGGTCAACATCAGTTCTGATCGGTGGATA  1019
                |||||| |||||||||||||||||||||||||||||||||||||||||||||||||||||
Sbjct  1635318  AGCCAGCTCTGCTGGTGTATTCCCTTTAGACGGGTCAACATCAGTTCTGATCGGTGGATA  1635377

Query  1020     AGGGCTGGGGGAATGTAGCACTCTTCGGAGTGTGTTATAGCCTCCTGTCGCATACACTGG  1079
                |||||||| ||||||| ||||||||||| |||||||||||||||||||||||||||||||
Sbjct  1635378  AGGGCTGGAGGAATGTGGCACTCTTCGGGGTGTGTTATAGCCTCCTGTCGCATACACTGG  1635437

Query  1080     TTGGGACTGAGGAATGCAGCTCGCCTTTATGGCCGGGGTTCGCCCACGTTCGAGCTTAGG  1139
                ||||||||||||||||||||||||||||||||||||||||||||||||||||||||||||
Sbjct  1635438  TTGGGACTGAGGAATGCAGCTCGCCTTTATGGCCGGGGTTCGCCCACGTTCGAGCTTAGG  1635497

Query  1140     ATGTTGACAAAATGGCTTTAAACGACCCGTCTTGAAACACGGACCAAGGAGTCTAACATA  1199
                ||||||||||||||||||||||||||||||||||||||||||||||||||||||||||||
Sbjct  1635498  ATGTTGACAAAATGGCTTTAAACGACCCGTCTTGAAACACGGACCAAGGAGTCTAACATA  1635557

Query  1200     TCTGCGAGTGTTTGAGTGTCAAACTCGAGCGCGTAATGAAAGTGAATGTAGGAGGGATCC  1259
                ||||||||||||||||||||||||||||||||||||||||||||||||||||||||||||
Sbjct  1635558  TCTGCGAGTGTTTGAGTGTCAAACTCGAGCGCGTAATGAAAGTGAATGTAGGAGGGATCC  1635617

Query  1260     GCAAGGAGCACCTTCGACCGATCCGGATCTTCTGTGATGGATTTGAGTAAGAGCATATAT  1319
                ||||||||||||||||||||||||||||||||||||||||||||||||||||||||||||
Sbjct  1635618  GCAAGGAGCACCTTCGACCGATCCGGATCTTCTGTGATGGATTTGAGTAAGAGCATATAT  1635677

Query  1320     GCTGGGACCCGAAAGATGGTGAACTATGCCTGAATAGGGCGAAGCCAGGGGAAACTCTGG  1379
                ||||||||||||||||||||||||||||||||||||||||||||||||||||||||||||
Sbjct  1635678  GCTGGGACCCGAAAGATGGTGAACTATGCCTGAATAGGGCGAAGCCAGGGGAAACTCTGG  1635737

Query  1380     TGGAGGCTCGTAGCGATTCTGACGTGCAAATCGATCGTCGAATTTGGGTATAGGGGCGAA  1439
                ||||||||||||||||||||||||||||||||||||||||||||||||||||||||||||
Sbjct  1635738  TGGAGGCTCGTAGCGATTCTGACGTGCAAATCGATCGTCGAATTTGGGTATAGGGGCGAA  1635797

Query  1440     AGACTAATCGAACCATCTAGTAGCTGGTTCCTGC  1473
                ||||||||||||||||||||||||||||||||||
Sbjct  1635798  AGACTAATCGAACCATCTAGTAGCTGGTTCCTGC  1635831


 Score = 2671 bits (1446),  Expect = 0.0
 Identities = 1465/1474 (99%), Gaps = 1/1474 (0%)
 Strand=Plus/Plus

Query  1        CAAGGTTTCCGTAGGTGAACCTGCGGAAGGATCAGTAGAGAATATTGGACTTCGGTCCAT  60
                |||||||||||||||||||||||||||||||||||||||||||  ||| |||||||||||
Sbjct  1642487  CAAGGTTTCCGTAGGTGAACCTGCGGAAGGATCAGTAGAGAATGCTGGGCTTCGGTCCAT  1642546

Query  61       TTATCTACCCATCTACACCTGTGAACTGTTTATGTGCTTCGGCACGTTTTACACAAACTT  120
                ||||||||||||||||||||||||||||||||||||||||||||||||||||||||||||
Sbjct  1642547  TTATCTACCCATCTACACCTGTGAACTGTTTATGTGCTTCGGCACGTTTTACACAAACTT  1642606

Query  121      CTAAATGTAATGAATGTAATCTTATTATAACAATAATAAAACTTTCAACAACGGATCTCT  180
                ||||||||||||||||||||||||||||||||||||||||||||||||||||||||||||
Sbjct  1642607  CTAAATGTAATGAATGTAATCTTATTATAACAATAATAAAACTTTCAACAACGGATCTCT  1642666

Query  181      TGGCTTCCACATCGATGAAGAACGCAGCGAAATGCGATAAGTAATGTGAATTGCAGAATT  240
                ||||||||||||||||||||||||||||||||||||||||||||||||||||||||||||
Sbjct  1642667  TGGCTTCCACATCGATGAAGAACGCAGCGAAATGCGATAAGTAATGTGAATTGCAGAATT  1642726

Query  241      CAGTGAATCATCGAATCTTTGAACGCAACTTGCGCCCTTTGGTATTCCGAAGGGCATGCC  300
                |||||||||||||| |||||||||||||||||||||||||||||||||||||||||||||
Sbjct  1642727  CAGTGAATCATCGAGTCTTTGAACGCAACTTGCGCCCTTTGGTATTCCGAAGGGCATGCC  1642786

Query  301      TGTTTGAGAGTCATGAAAATCTCAATCCCTCGGGTTTTATTACCTGTTGGACTTGGATTT  360
                ||||||||||||||||||||||||||||||||||||||||||||||||||||||||||||
Sbjct  1642787  TGTTTGAGAGTCATGAAAATCTCAATCCCTCGGGTTTTATTACCTGTTGGACTTGGATTT  1642846

Query  361      GGGTGTTTGCCGCGACCTGCAAAGGACGTCGGCTCGCCTTAAATGTGTTAGTGGGAAGGT  420
                ||||||||||||||||||||||||||||||||||||||||||||||||||||||||||||
Sbjct  1642847  GGGTGTTTGCCGCGACCTGCAAAGGACGTCGGCTCGCCTTAAATGTGTTAGTGGGAAGGT  1642906

Query  421      GATTACCTGTCAGCCCGGCGTAATAAGTTTCGCTGGGCCTATGGGGTAGTCTTCGGCTTG  480
                ||||||||||||||||||||||||||||||||||||||||||||||||||||||||||||
Sbjct  1642907  GATTACCTGTCAGCCCGGCGTAATAAGTTTCGCTGGGCCTATGGGGTAGTCTTCGGCTTG  1642966

Query  481      CTGATAACAACCATCTC-TTTTTGTTTGACCTCAAATCAGGTAGGGCTACCCGCTGAACT  539
                ||||||||||||||||| ||||||||||||||||||||||||||||||||||||||||||
Sbjct  1642967  CTGATAACAACCATCTCTTTTTTGTTTGACCTCAAATCAGGTAGGGCTACCCGCTGAACT  1643026

Query  540      TAAGCATATCAATAAGCGGAGGAAAAGAAACTAACAAGGATTCCCTTAGTAACGGCGAGT  599
                ||||||||||||||||||||||||||||||||||||||||||||||||||||||||||||
Sbjct  1643027  TAAGCATATCAATAAGCGGAGGAAAAGAAACTAACAAGGATTCCCTTAGTAACGGCGAGT  1643086

Query  600      GAACCGGGAAGAGCTCAAATTTGAAATCTGGCGTCCTCCGGGCGTCCGAGTTGTAATCTA  659
                ||||||||||||||||||||||||||||||||||||||||||||||||||||||||||||
Sbjct  1643087  GAACCGGGAAGAGCTCAAATTTGAAATCTGGCGTCCTCCGGGCGTCCGAGTTGTAATCTA  1643146

Query  660      CAGAAACGTTTTCCGTGCTGGACCGTGTCTAAGTCCCTTGGAATAGGGTATCAAAGAGGG  719
                ||||||||||||||||||||||||||||||||||||||||||||||||||||||||||||
Sbjct  1643147  CAGAAACGTTTTCCGTGCTGGACCGTGTCTAAGTCCCTTGGAATAGGGTATCAAAGAGGG  1643206

Query  720      TGACAATCCCGTACTTGACACGATCACCAGTGCTCTGTGATACGTTTTCTACGAGTCGCG  779
                ||||||||||||||||||||||||||||||||||||||||||||||||||||||||||||
Sbjct  1643207  TGACAATCCCGTACTTGACACGATCACCAGTGCTCTGTGATACGTTTTCTACGAGTCGCG  1643266

Query  780      TTACTTGGGAGTGTAGCGCAAAATGGGTGGTAAACTCCATCTAAAGCTAAATATTGGTGG  839
                ||||||||||||||||||||||||||||||||||||||||||||||||||||||||||||
Sbjct  1643267  TTACTTGGGAGTGTAGCGCAAAATGGGTGGTAAACTCCATCTAAAGCTAAATATTGGTGG  1643326

Query  840      AAGACCGATAGCGAACAAGTACCGTGAGGGAAAGATGAAAAGCACTTTGGAAAGAGAGTT  899
                ||||||||||||||||||||||||||||||||||||||||||||||||||||||||||||
Sbjct  1643327  AAGACCGATAGCGAACAAGTACCGTGAGGGAAAGATGAAAAGCACTTTGGAAAGAGAGTT  1643386

Query  900      AAACAGTACGTGAAATTGTTGAAAGGGAAACGATTGAAGTCAGTCGTGTCTATTGGGTTC  959
                ||||||||||||||||||||||||||||||||||||||||||||||||||||||||||||
Sbjct  1643387  AAACAGTACGTGAAATTGTTGAAAGGGAAACGATTGAAGTCAGTCGTGTCTATTGGGTTC  1643446

Query  960      AGCCAGTTCTGCTGGTGTATTCCCTTTAGACGGGTCAACATCAGTTCTGATCGGTGGATA  1019
                |||||| |||||||||||||||||||||||||||||||||||||||||||||||||||||
Sbjct  1643447  AGCCAGCTCTGCTGGTGTATTCCCTTTAGACGGGTCAACATCAGTTCTGATCGGTGGATA  1643506

Query  1020     AGGGCTGGGGGAATGTAGCACTCTTCGGAGTGTGTTATAGCCTCCTGTCGCATACACTGG  1079
                |||||||| ||||||| ||||||||||| |||||||||||||||||||||||||||||||
Sbjct  1643507  AGGGCTGGAGGAATGTGGCACTCTTCGGGGTGTGTTATAGCCTCCTGTCGCATACACTGG  1643566

Query  1080     TTGGGACTGAGGAATGCAGCTCGCCTTTATGGCCGGGGTTCGCCCACGTTCGAGCTTAGG  1139
                ||||||||||||||||||||||||||||||||||||||||||||||||||||||||||||
Sbjct  1643567  TTGGGACTGAGGAATGCAGCTCGCCTTTATGGCCGGGGTTCGCCCACGTTCGAGCTTAGG  1643626

Query  1140     ATGTTGACAAAATGGCTTTAAACGACCCGTCTTGAAACACGGACCAAGGAGTCTAACATA  1199
                ||||||||||||||||||||||||||||||||||||||||||||||||||||||||||||
Sbjct  1643627  ATGTTGACAAAATGGCTTTAAACGACCCGTCTTGAAACACGGACCAAGGAGTCTAACATA  1643686

Query  1200     TCTGCGAGTGTTTGAGTGTCAAACTCGAGCGCGTAATGAAAGTGAATGTAGGAGGGATCC  1259
                ||||||||||||||||||||||||||||||||||||||||||||||||||||||||||||
Sbjct  1643687  TCTGCGAGTGTTTGAGTGTCAAACTCGAGCGCGTAATGAAAGTGAATGTAGGAGGGATCC  1643746

Query  1260     GCAAGGAGCACCTTCGACCGATCCGGATCTTCTGTGATGGATTTGAGTAAGAGCATATAT  1319
                ||||||||||||||||||||||||||||||||||||||||||||||||||||||||||||
Sbjct  1643747  GCAAGGAGCACCTTCGACCGATCCGGATCTTCTGTGATGGATTTGAGTAAGAGCATATAT  1643806

Query  1320     GCTGGGACCCGAAAGATGGTGAACTATGCCTGAATAGGGCGAAGCCAGGGGAAACTCTGG  1379
                ||||||||||||||||||||||||||||||||||||||||||||||||||||||||||||
Sbjct  1643807  GCTGGGACCCGAAAGATGGTGAACTATGCCTGAATAGGGCGAAGCCAGGGGAAACTCTGG  1643866

Query  1380     TGGAGGCTCGTAGCGATTCTGACGTGCAAATCGATCGTCGAATTTGGGTATAGGGGCGAA  1439
                ||||||||||||||||||||||||||||||||||||||||||||||||||||||||||||
Sbjct  1643867  TGGAGGCTCGTAGCGATTCTGACGTGCAAATCGATCGTCGAATTTGGGTATAGGGGCGAA  1643926

Query  1440     AGACTAATCGAACCATCTAGTAGCTGGTTCCTGC  1473
                ||||||||||||||||||||||||||||||||||
Sbjct  1643927  AGACTAATCGAACCATCTAGTAGCTGGTTCCTGC  1643960


 Score = 2671 bits (1446),  Expect = 0.0
 Identities = 1465/1474 (99%), Gaps = 1/1474 (0%)
 Strand=Plus/Plus

Query  1        CAAGGTTTCCGTAGGTGAACCTGCGGAAGGATCAGTAGAGAATATTGGACTTCGGTCCAT  60
                |||||||||||||||||||||||||||||||||||||||||||  ||| |||||||||||
Sbjct  1658741  CAAGGTTTCCGTAGGTGAACCTGCGGAAGGATCAGTAGAGAATGCTGGGCTTCGGTCCAT  1658800

Query  61       TTATCTACCCATCTACACCTGTGAACTGTTTATGTGCTTCGGCACGTTTTACACAAACTT  120
                ||||||||||||||||||||||||||||||||||||||||||||||||||||||||||||
Sbjct  1658801  TTATCTACCCATCTACACCTGTGAACTGTTTATGTGCTTCGGCACGTTTTACACAAACTT  1658860

Query  121      CTAAATGTAATGAATGTAATCTTATTATAACAATAATAAAACTTTCAACAACGGATCTCT  180
                ||||||||||||||||||||||||||||||||||||||||||||||||||||||||||||
Sbjct  1658861  CTAAATGTAATGAATGTAATCTTATTATAACAATAATAAAACTTTCAACAACGGATCTCT  1658920

Query  181      TGGCTTCCACATCGATGAAGAACGCAGCGAAATGCGATAAGTAATGTGAATTGCAGAATT  240
                ||||||||||||||||||||||||||||||||||||||||||||||||||||||||||||
Sbjct  1658921  TGGCTTCCACATCGATGAAGAACGCAGCGAAATGCGATAAGTAATGTGAATTGCAGAATT  1658980

Query  241      CAGTGAATCATCGAATCTTTGAACGCAACTTGCGCCCTTTGGTATTCCGAAGGGCATGCC  300
                |||||||||||||| |||||||||||||||||||||||||||||||||||||||||||||
Sbjct  1658981  CAGTGAATCATCGAGTCTTTGAACGCAACTTGCGCCCTTTGGTATTCCGAAGGGCATGCC  1659040

Query  301      TGTTTGAGAGTCATGAAAATCTCAATCCCTCGGGTTTTATTACCTGTTGGACTTGGATTT  360
                ||||||||||||||||||||||||||||||||||||||||||||||||||||||||||||
Sbjct  1659041  TGTTTGAGAGTCATGAAAATCTCAATCCCTCGGGTTTTATTACCTGTTGGACTTGGATTT  1659100

Query  361      GGGTGTTTGCCGCGACCTGCAAAGGACGTCGGCTCGCCTTAAATGTGTTAGTGGGAAGGT  420
                ||||||||||||||||||||||||||||||||||||||||||||||||||||||||||||
Sbjct  1659101  GGGTGTTTGCCGCGACCTGCAAAGGACGTCGGCTCGCCTTAAATGTGTTAGTGGGAAGGT  1659160

Query  421      GATTACCTGTCAGCCCGGCGTAATAAGTTTCGCTGGGCCTATGGGGTAGTCTTCGGCTTG  480
                ||||||||||||||||||||||||||||||||||||||||||||||||||||||||||||
Sbjct  1659161  GATTACCTGTCAGCCCGGCGTAATAAGTTTCGCTGGGCCTATGGGGTAGTCTTCGGCTTG  1659220

Query  481      CTGATAACAACCATCTC-TTTTTGTTTGACCTCAAATCAGGTAGGGCTACCCGCTGAACT  539
                ||||||||||||||||| ||||||||||||||||||||||||||||||||||||||||||
Sbjct  1659221  CTGATAACAACCATCTCTTTTTTGTTTGACCTCAAATCAGGTAGGGCTACCCGCTGAACT  1659280

Query  540      TAAGCATATCAATAAGCGGAGGAAAAGAAACTAACAAGGATTCCCTTAGTAACGGCGAGT  599
                ||||||||||||||||||||||||||||||||||||||||||||||||||||||||||||
Sbjct  1659281  TAAGCATATCAATAAGCGGAGGAAAAGAAACTAACAAGGATTCCCTTAGTAACGGCGAGT  1659340

Query  600      GAACCGGGAAGAGCTCAAATTTGAAATCTGGCGTCCTCCGGGCGTCCGAGTTGTAATCTA  659
                ||||||||||||||||||||||||||||||||||||||||||||||||||||||||||||
Sbjct  1659341  GAACCGGGAAGAGCTCAAATTTGAAATCTGGCGTCCTCCGGGCGTCCGAGTTGTAATCTA  1659400

Query  660      CAGAAACGTTTTCCGTGCTGGACCGTGTCTAAGTCCCTTGGAATAGGGTATCAAAGAGGG  719
                ||||||||||||||||||||||||||||||||||||||||||||||||||||||||||||
Sbjct  1659401  CAGAAACGTTTTCCGTGCTGGACCGTGTCTAAGTCCCTTGGAATAGGGTATCAAAGAGGG  1659460

Query  720      TGACAATCCCGTACTTGACACGATCACCAGTGCTCTGTGATACGTTTTCTACGAGTCGCG  779
                ||||||||||||||||||||||||||||||||||||||||||||||||||||||||||||
Sbjct  1659461  TGACAATCCCGTACTTGACACGATCACCAGTGCTCTGTGATACGTTTTCTACGAGTCGCG  1659520

Query  780      TTACTTGGGAGTGTAGCGCAAAATGGGTGGTAAACTCCATCTAAAGCTAAATATTGGTGG  839
                ||||||||||||||||||||||||||||||||||||||||||||||||||||||||||||
Sbjct  1659521  TTACTTGGGAGTGTAGCGCAAAATGGGTGGTAAACTCCATCTAAAGCTAAATATTGGTGG  1659580

Query  840      AAGACCGATAGCGAACAAGTACCGTGAGGGAAAGATGAAAAGCACTTTGGAAAGAGAGTT  899
                ||||||||||||||||||||||||||||||||||||||||||||||||||||||||||||
Sbjct  1659581  AAGACCGATAGCGAACAAGTACCGTGAGGGAAAGATGAAAAGCACTTTGGAAAGAGAGTT  1659640

Query  900      AAACAGTACGTGAAATTGTTGAAAGGGAAACGATTGAAGTCAGTCGTGTCTATTGGGTTC  959
                ||||||||||||||||||||||||||||||||||||||||||||||||||||||||||||
Sbjct  1659641  AAACAGTACGTGAAATTGTTGAAAGGGAAACGATTGAAGTCAGTCGTGTCTATTGGGTTC  1659700

Query  960      AGCCAGTTCTGCTGGTGTATTCCCTTTAGACGGGTCAACATCAGTTCTGATCGGTGGATA  1019
                |||||| |||||||||||||||||||||||||||||||||||||||||||||||||||||
Sbjct  1659701  AGCCAGCTCTGCTGGTGTATTCCCTTTAGACGGGTCAACATCAGTTCTGATCGGTGGATA  1659760

Query  1020     AGGGCTGGGGGAATGTAGCACTCTTCGGAGTGTGTTATAGCCTCCTGTCGCATACACTGG  1079
                |||||||| ||||||| ||||||||||| |||||||||||||||||||||||||||||||
Sbjct  1659761  AGGGCTGGAGGAATGTGGCACTCTTCGGGGTGTGTTATAGCCTCCTGTCGCATACACTGG  1659820

Query  1080     TTGGGACTGAGGAATGCAGCTCGCCTTTATGGCCGGGGTTCGCCCACGTTCGAGCTTAGG  1139
                ||||||||||||||||||||||||||||||||||||||||||||||||||||||||||||
Sbjct  1659821  TTGGGACTGAGGAATGCAGCTCGCCTTTATGGCCGGGGTTCGCCCACGTTCGAGCTTAGG  1659880

Query  1140     ATGTTGACAAAATGGCTTTAAACGACCCGTCTTGAAACACGGACCAAGGAGTCTAACATA  1199
                ||||||||||||||||||||||||||||||||||||||||||||||||||||||||||||
Sbjct  1659881  ATGTTGACAAAATGGCTTTAAACGACCCGTCTTGAAACACGGACCAAGGAGTCTAACATA  1659940

Query  1200     TCTGCGAGTGTTTGAGTGTCAAACTCGAGCGCGTAATGAAAGTGAATGTAGGAGGGATCC  1259
                ||||||||||||||||||||||||||||||||||||||||||||||||||||||||||||
Sbjct  1659941  TCTGCGAGTGTTTGAGTGTCAAACTCGAGCGCGTAATGAAAGTGAATGTAGGAGGGATCC  1660000

Query  1260     GCAAGGAGCACCTTCGACCGATCCGGATCTTCTGTGATGGATTTGAGTAAGAGCATATAT  1319
                ||||||||||||||||||||||||||||||||||||||||||||||||||||||||||||
Sbjct  1660001  GCAAGGAGCACCTTCGACCGATCCGGATCTTCTGTGATGGATTTGAGTAAGAGCATATAT  1660060

Query  1320     GCTGGGACCCGAAAGATGGTGAACTATGCCTGAATAGGGCGAAGCCAGGGGAAACTCTGG  1379
                ||||||||||||||||||||||||||||||||||||||||||||||||||||||||||||
Sbjct  1660061  GCTGGGACCCGAAAGATGGTGAACTATGCCTGAATAGGGCGAAGCCAGGGGAAACTCTGG  1660120

Query  1380     TGGAGGCTCGTAGCGATTCTGACGTGCAAATCGATCGTCGAATTTGGGTATAGGGGCGAA  1439
                ||||||||||||||||||||||||||||||||||||||||||||||||||||||||||||
Sbjct  1660121  TGGAGGCTCGTAGCGATTCTGACGTGCAAATCGATCGTCGAATTTGGGTATAGGGGCGAA  1660180

Query  1440     AGACTAATCGAACCATCTAGTAGCTGGTTCCTGC  1473
                ||||||||||||||||||||||||||||||||||
Sbjct  1660181  AGACTAATCGAACCATCTAGTAGCTGGTTCCTGC  1660214


 Score = 2671 bits (1446),  Expect = 0.0
 Identities = 1465/1474 (99%), Gaps = 1/1474 (0%)
 Strand=Plus/Plus

Query  1        CAAGGTTTCCGTAGGTGAACCTGCGGAAGGATCAGTAGAGAATATTGGACTTCGGTCCAT  60
                |||||||||||||||||||||||||||||||||||||||||||  ||| |||||||||||
Sbjct  1666869  CAAGGTTTCCGTAGGTGAACCTGCGGAAGGATCAGTAGAGAATGCTGGGCTTCGGTCCAT  1666928

Query  61       TTATCTACCCATCTACACCTGTGAACTGTTTATGTGCTTCGGCACGTTTTACACAAACTT  120
                ||||||||||||||||||||||||||||||||||||||||||||||||||||||||||||
Sbjct  1666929  TTATCTACCCATCTACACCTGTGAACTGTTTATGTGCTTCGGCACGTTTTACACAAACTT  1666988

Query  121      CTAAATGTAATGAATGTAATCTTATTATAACAATAATAAAACTTTCAACAACGGATCTCT  180
                ||||||||||||||||||||||||||||||||||||||||||||||||||||||||||||
Sbjct  1666989  CTAAATGTAATGAATGTAATCTTATTATAACAATAATAAAACTTTCAACAACGGATCTCT  1667048

Query  181      TGGCTTCCACATCGATGAAGAACGCAGCGAAATGCGATAAGTAATGTGAATTGCAGAATT  240
                ||||||||||||||||||||||||||||||||||||||||||||||||||||||||||||
Sbjct  1667049  TGGCTTCCACATCGATGAAGAACGCAGCGAAATGCGATAAGTAATGTGAATTGCAGAATT  1667108

Query  241      CAGTGAATCATCGAATCTTTGAACGCAACTTGCGCCCTTTGGTATTCCGAAGGGCATGCC  300
                |||||||||||||| |||||||||||||||||||||||||||||||||||||||||||||
Sbjct  1667109  CAGTGAATCATCGAGTCTTTGAACGCAACTTGCGCCCTTTGGTATTCCGAAGGGCATGCC  1667168

Query  301      TGTTTGAGAGTCATGAAAATCTCAATCCCTCGGGTTTTATTACCTGTTGGACTTGGATTT  360
                ||||||||||||||||||||||||||||||||||||||||||||||||||||||||||||
Sbjct  1667169  TGTTTGAGAGTCATGAAAATCTCAATCCCTCGGGTTTTATTACCTGTTGGACTTGGATTT  1667228

Query  361      GGGTGTTTGCCGCGACCTGCAAAGGACGTCGGCTCGCCTTAAATGTGTTAGTGGGAAGGT  420
                ||||||||||||||||||||||||||||||||||||||||||||||||||||||||||||
Sbjct  1667229  GGGTGTTTGCCGCGACCTGCAAAGGACGTCGGCTCGCCTTAAATGTGTTAGTGGGAAGGT  1667288

Query  421      GATTACCTGTCAGCCCGGCGTAATAAGTTTCGCTGGGCCTATGGGGTAGTCTTCGGCTTG  480
                ||||||||||||||||||||||||||||||||||||||||||||||||||||||||||||
Sbjct  1667289  GATTACCTGTCAGCCCGGCGTAATAAGTTTCGCTGGGCCTATGGGGTAGTCTTCGGCTTG  1667348

Query  481      CTGATAACAACCATCTC-TTTTTGTTTGACCTCAAATCAGGTAGGGCTACCCGCTGAACT  539
                ||||||||||||||||| ||||||||||||||||||||||||||||||||||||||||||
Sbjct  1667349  CTGATAACAACCATCTCTTTTTTGTTTGACCTCAAATCAGGTAGGGCTACCCGCTGAACT  1667408

Query  540      TAAGCATATCAATAAGCGGAGGAAAAGAAACTAACAAGGATTCCCTTAGTAACGGCGAGT  599
                ||||||||||||||||||||||||||||||||||||||||||||||||||||||||||||
Sbjct  1667409  TAAGCATATCAATAAGCGGAGGAAAAGAAACTAACAAGGATTCCCTTAGTAACGGCGAGT  1667468

Query  600      GAACCGGGAAGAGCTCAAATTTGAAATCTGGCGTCCTCCGGGCGTCCGAGTTGTAATCTA  659
                ||||||||||||||||||||||||||||||||||||||||||||||||||||||||||||
Sbjct  1667469  GAACCGGGAAGAGCTCAAATTTGAAATCTGGCGTCCTCCGGGCGTCCGAGTTGTAATCTA  1667528

Query  660      CAGAAACGTTTTCCGTGCTGGACCGTGTCTAAGTCCCTTGGAATAGGGTATCAAAGAGGG  719
                ||||||||||||||||||||||||||||||||||||||||||||||||||||||||||||
Sbjct  1667529  CAGAAACGTTTTCCGTGCTGGACCGTGTCTAAGTCCCTTGGAATAGGGTATCAAAGAGGG  1667588

Query  720      TGACAATCCCGTACTTGACACGATCACCAGTGCTCTGTGATACGTTTTCTACGAGTCGCG  779
                ||||||||||||||||||||||||||||||||||||||||||||||||||||||||||||
Sbjct  1667589  TGACAATCCCGTACTTGACACGATCACCAGTGCTCTGTGATACGTTTTCTACGAGTCGCG  1667648

Query  780      TTACTTGGGAGTGTAGCGCAAAATGGGTGGTAAACTCCATCTAAAGCTAAATATTGGTGG  839
                ||||||||||||||||||||||||||||||||||||||||||||||||||||||||||||
Sbjct  1667649  TTACTTGGGAGTGTAGCGCAAAATGGGTGGTAAACTCCATCTAAAGCTAAATATTGGTGG  1667708

Query  840      AAGACCGATAGCGAACAAGTACCGTGAGGGAAAGATGAAAAGCACTTTGGAAAGAGAGTT  899
                ||||||||||||||||||||||||||||||||||||||||||||||||||||||||||||
Sbjct  1667709  AAGACCGATAGCGAACAAGTACCGTGAGGGAAAGATGAAAAGCACTTTGGAAAGAGAGTT  1667768

Query  900      AAACAGTACGTGAAATTGTTGAAAGGGAAACGATTGAAGTCAGTCGTGTCTATTGGGTTC  959
                ||||||||||||||||||||||||||||||||||||||||||||||||||||||||||||
Sbjct  1667769  AAACAGTACGTGAAATTGTTGAAAGGGAAACGATTGAAGTCAGTCGTGTCTATTGGGTTC  1667828

Query  960      AGCCAGTTCTGCTGGTGTATTCCCTTTAGACGGGTCAACATCAGTTCTGATCGGTGGATA  1019
                |||||| |||||||||||||||||||||||||||||||||||||||||||||||||||||
Sbjct  1667829  AGCCAGCTCTGCTGGTGTATTCCCTTTAGACGGGTCAACATCAGTTCTGATCGGTGGATA  1667888

Query  1020     AGGGCTGGGGGAATGTAGCACTCTTCGGAGTGTGTTATAGCCTCCTGTCGCATACACTGG  1079
                |||||||| ||||||| ||||||||||| |||||||||||||||||||||||||||||||
Sbjct  1667889  AGGGCTGGAGGAATGTGGCACTCTTCGGGGTGTGTTATAGCCTCCTGTCGCATACACTGG  1667948

Query  1080     TTGGGACTGAGGAATGCAGCTCGCCTTTATGGCCGGGGTTCGCCCACGTTCGAGCTTAGG  1139
                ||||||||||||||||||||||||||||||||||||||||||||||||||||||||||||
Sbjct  1667949  TTGGGACTGAGGAATGCAGCTCGCCTTTATGGCCGGGGTTCGCCCACGTTCGAGCTTAGG  1668008

Query  1140     ATGTTGACAAAATGGCTTTAAACGACCCGTCTTGAAACACGGACCAAGGAGTCTAACATA  1199
                ||||||||||||||||||||||||||||||||||||||||||||||||||||||||||||
Sbjct  1668009  ATGTTGACAAAATGGCTTTAAACGACCCGTCTTGAAACACGGACCAAGGAGTCTAACATA  1668068

Query  1200     TCTGCGAGTGTTTGAGTGTCAAACTCGAGCGCGTAATGAAAGTGAATGTAGGAGGGATCC  1259
                ||||||||||||||||||||||||||||||||||||||||||||||||||||||||||||
Sbjct  1668069  TCTGCGAGTGTTTGAGTGTCAAACTCGAGCGCGTAATGAAAGTGAATGTAGGAGGGATCC  1668128

Query  1260     GCAAGGAGCACCTTCGACCGATCCGGATCTTCTGTGATGGATTTGAGTAAGAGCATATAT  1319
                ||||||||||||||||||||||||||||||||||||||||||||||||||||||||||||
Sbjct  1668129  GCAAGGAGCACCTTCGACCGATCCGGATCTTCTGTGATGGATTTGAGTAAGAGCATATAT  1668188

Query  1320     GCTGGGACCCGAAAGATGGTGAACTATGCCTGAATAGGGCGAAGCCAGGGGAAACTCTGG  1379
                ||||||||||||||||||||||||||||||||||||||||||||||||||||||||||||
Sbjct  1668189  GCTGGGACCCGAAAGATGGTGAACTATGCCTGAATAGGGCGAAGCCAGGGGAAACTCTGG  1668248

Query  1380     TGGAGGCTCGTAGCGATTCTGACGTGCAAATCGATCGTCGAATTTGGGTATAGGGGCGAA  1439
                ||||||||||||||||||||||||||||||||||||||||||||||||||||||||||||
Sbjct  1668249  TGGAGGCTCGTAGCGATTCTGACGTGCAAATCGATCGTCGAATTTGGGTATAGGGGCGAA  1668308

Query  1440     AGACTAATCGAACCATCTAGTAGCTGGTTCCTGC  1473
                ||||||||||||||||||||||||||||||||||
Sbjct  1668309  AGACTAATCGAACCATCTAGTAGCTGGTTCCTGC  1668342


 Score = 2671 bits (1446),  Expect = 0.0
 Identities = 1465/1474 (99%), Gaps = 1/1474 (0%)
 Strand=Plus/Plus

Query  1        CAAGGTTTCCGTAGGTGAACCTGCGGAAGGATCAGTAGAGAATATTGGACTTCGGTCCAT  60
                |||||||||||||||||||||||||||||||||||||||||||  ||| |||||||||||
Sbjct  1674996  CAAGGTTTCCGTAGGTGAACCTGCGGAAGGATCAGTAGAGAATGCTGGGCTTCGGTCCAT  1675055

Query  61       TTATCTACCCATCTACACCTGTGAACTGTTTATGTGCTTCGGCACGTTTTACACAAACTT  120
                ||||||||||||||||||||||||||||||||||||||||||||||||||||||||||||
Sbjct  1675056  TTATCTACCCATCTACACCTGTGAACTGTTTATGTGCTTCGGCACGTTTTACACAAACTT  1675115

Query  121      CTAAATGTAATGAATGTAATCTTATTATAACAATAATAAAACTTTCAACAACGGATCTCT  180
                ||||||||||||||||||||||||||||||||||||||||||||||||||||||||||||
Sbjct  1675116  CTAAATGTAATGAATGTAATCTTATTATAACAATAATAAAACTTTCAACAACGGATCTCT  1675175

Query  181      TGGCTTCCACATCGATGAAGAACGCAGCGAAATGCGATAAGTAATGTGAATTGCAGAATT  240
                ||||||||||||||||||||||||||||||||||||||||||||||||||||||||||||
Sbjct  1675176  TGGCTTCCACATCGATGAAGAACGCAGCGAAATGCGATAAGTAATGTGAATTGCAGAATT  1675235

Query  241      CAGTGAATCATCGAATCTTTGAACGCAACTTGCGCCCTTTGGTATTCCGAAGGGCATGCC  300
                |||||||||||||| |||||||||||||||||||||||||||||||||||||||||||||
Sbjct  1675236  CAGTGAATCATCGAGTCTTTGAACGCAACTTGCGCCCTTTGGTATTCCGAAGGGCATGCC  1675295

Query  301      TGTTTGAGAGTCATGAAAATCTCAATCCCTCGGGTTTTATTACCTGTTGGACTTGGATTT  360
                ||||||||||||||||||||||||||||||||||||||||||||||||||||||||||||
Sbjct  1675296  TGTTTGAGAGTCATGAAAATCTCAATCCCTCGGGTTTTATTACCTGTTGGACTTGGATTT  1675355

Query  361      GGGTGTTTGCCGCGACCTGCAAAGGACGTCGGCTCGCCTTAAATGTGTTAGTGGGAAGGT  420
                ||||||||||||||||||||||||||||||||||||||||||||||||||||||||||||
Sbjct  1675356  GGGTGTTTGCCGCGACCTGCAAAGGACGTCGGCTCGCCTTAAATGTGTTAGTGGGAAGGT  1675415

Query  421      GATTACCTGTCAGCCCGGCGTAATAAGTTTCGCTGGGCCTATGGGGTAGTCTTCGGCTTG  480
                ||||||||||||||||||||||||||||||||||||||||||||||||||||||||||||
Sbjct  1675416  GATTACCTGTCAGCCCGGCGTAATAAGTTTCGCTGGGCCTATGGGGTAGTCTTCGGCTTG  1675475

Query  481      CTGATAACAACCATCTC-TTTTTGTTTGACCTCAAATCAGGTAGGGCTACCCGCTGAACT  539
                ||||||||||||||||| ||||||||||||||||||||||||||||||||||||||||||
Sbjct  1675476  CTGATAACAACCATCTCTTTTTTGTTTGACCTCAAATCAGGTAGGGCTACCCGCTGAACT  1675535

Query  540      TAAGCATATCAATAAGCGGAGGAAAAGAAACTAACAAGGATTCCCTTAGTAACGGCGAGT  599
                ||||||||||||||||||||||||||||||||||||||||||||||||||||||||||||
Sbjct  1675536  TAAGCATATCAATAAGCGGAGGAAAAGAAACTAACAAGGATTCCCTTAGTAACGGCGAGT  1675595

Query  600      GAACCGGGAAGAGCTCAAATTTGAAATCTGGCGTCCTCCGGGCGTCCGAGTTGTAATCTA  659
                ||||||||||||||||||||||||||||||||||||||||||||||||||||||||||||
Sbjct  1675596  GAACCGGGAAGAGCTCAAATTTGAAATCTGGCGTCCTCCGGGCGTCCGAGTTGTAATCTA  1675655

Query  660      CAGAAACGTTTTCCGTGCTGGACCGTGTCTAAGTCCCTTGGAATAGGGTATCAAAGAGGG  719
                ||||||||||||||||||||||||||||||||||||||||||||||||||||||||||||
Sbjct  1675656  CAGAAACGTTTTCCGTGCTGGACCGTGTCTAAGTCCCTTGGAATAGGGTATCAAAGAGGG  1675715

Query  720      TGACAATCCCGTACTTGACACGATCACCAGTGCTCTGTGATACGTTTTCTACGAGTCGCG  779
                ||||||||||||||||||||||||||||||||||||||||||||||||||||||||||||
Sbjct  1675716  TGACAATCCCGTACTTGACACGATCACCAGTGCTCTGTGATACGTTTTCTACGAGTCGCG  1675775

Query  780      TTACTTGGGAGTGTAGCGCAAAATGGGTGGTAAACTCCATCTAAAGCTAAATATTGGTGG  839
                ||||||||||||||||||||||||||||||||||||||||||||||||||||||||||||
Sbjct  1675776  TTACTTGGGAGTGTAGCGCAAAATGGGTGGTAAACTCCATCTAAAGCTAAATATTGGTGG  1675835

Query  840      AAGACCGATAGCGAACAAGTACCGTGAGGGAAAGATGAAAAGCACTTTGGAAAGAGAGTT  899
                ||||||||||||||||||||||||||||||||||||||||||||||||||||||||||||
Sbjct  1675836  AAGACCGATAGCGAACAAGTACCGTGAGGGAAAGATGAAAAGCACTTTGGAAAGAGAGTT  1675895

Query  900      AAACAGTACGTGAAATTGTTGAAAGGGAAACGATTGAAGTCAGTCGTGTCTATTGGGTTC  959
                ||||||||||||||||||||||||||||||||||||||||||||||||||||||||||||
Sbjct  1675896  AAACAGTACGTGAAATTGTTGAAAGGGAAACGATTGAAGTCAGTCGTGTCTATTGGGTTC  1675955

Query  960      AGCCAGTTCTGCTGGTGTATTCCCTTTAGACGGGTCAACATCAGTTCTGATCGGTGGATA  1019
                |||||| |||||||||||||||||||||||||||||||||||||||||||||||||||||
Sbjct  1675956  AGCCAGCTCTGCTGGTGTATTCCCTTTAGACGGGTCAACATCAGTTCTGATCGGTGGATA  1676015

Query  1020     AGGGCTGGGGGAATGTAGCACTCTTCGGAGTGTGTTATAGCCTCCTGTCGCATACACTGG  1079
                |||||||| ||||||| ||||||||||| |||||||||||||||||||||||||||||||
Sbjct  1676016  AGGGCTGGAGGAATGTGGCACTCTTCGGGGTGTGTTATAGCCTCCTGTCGCATACACTGG  1676075

Query  1080     TTGGGACTGAGGAATGCAGCTCGCCTTTATGGCCGGGGTTCGCCCACGTTCGAGCTTAGG  1139
                ||||||||||||||||||||||||||||||||||||||||||||||||||||||||||||
Sbjct  1676076  TTGGGACTGAGGAATGCAGCTCGCCTTTATGGCCGGGGTTCGCCCACGTTCGAGCTTAGG  1676135

Query  1140     ATGTTGACAAAATGGCTTTAAACGACCCGTCTTGAAACACGGACCAAGGAGTCTAACATA  1199
                ||||||||||||||||||||||||||||||||||||||||||||||||||||||||||||
Sbjct  1676136  ATGTTGACAAAATGGCTTTAAACGACCCGTCTTGAAACACGGACCAAGGAGTCTAACATA  1676195

Query  1200     TCTGCGAGTGTTTGAGTGTCAAACTCGAGCGCGTAATGAAAGTGAATGTAGGAGGGATCC  1259
                ||||||||||||||||||||||||||||||||||||||||||||||||||||||||||||
Sbjct  1676196  TCTGCGAGTGTTTGAGTGTCAAACTCGAGCGCGTAATGAAAGTGAATGTAGGAGGGATCC  1676255

Query  1260     GCAAGGAGCACCTTCGACCGATCCGGATCTTCTGTGATGGATTTGAGTAAGAGCATATAT  1319
                ||||||||||||||||||||||||||||||||||||||||||||||||||||||||||||
Sbjct  1676256  GCAAGGAGCACCTTCGACCGATCCGGATCTTCTGTGATGGATTTGAGTAAGAGCATATAT  1676315

Query  1320     GCTGGGACCCGAAAGATGGTGAACTATGCCTGAATAGGGCGAAGCCAGGGGAAACTCTGG  1379
                ||||||||||||||||||||||||||||||||||||||||||||||||||||||||||||
Sbjct  1676316  GCTGGGACCCGAAAGATGGTGAACTATGCCTGAATAGGGCGAAGCCAGGGGAAACTCTGG  1676375

Query  1380     TGGAGGCTCGTAGCGATTCTGACGTGCAAATCGATCGTCGAATTTGGGTATAGGGGCGAA  1439
                ||||||||||||||||||||||||||||||||||||||||||||||||||||||||||||
Sbjct  1676376  TGGAGGCTCGTAGCGATTCTGACGTGCAAATCGATCGTCGAATTTGGGTATAGGGGCGAA  1676435

Query  1440     AGACTAATCGAACCATCTAGTAGCTGGTTCCTGC  1473
                ||||||||||||||||||||||||||||||||||
Sbjct  1676436  AGACTAATCGAACCATCTAGTAGCTGGTTCCTGC  1676469


 Score = 2671 bits (1446),  Expect = 0.0
 Identities = 1465/1474 (99%), Gaps = 1/1474 (0%)
 Strand=Plus/Plus

Query  1        CAAGGTTTCCGTAGGTGAACCTGCGGAAGGATCAGTAGAGAATATTGGACTTCGGTCCAT  60
                |||||||||||||||||||||||||||||||||||||||||||  ||| |||||||||||
Sbjct  1683124  CAAGGTTTCCGTAGGTGAACCTGCGGAAGGATCAGTAGAGAATGCTGGGCTTCGGTCCAT  1683183

Query  61       TTATCTACCCATCTACACCTGTGAACTGTTTATGTGCTTCGGCACGTTTTACACAAACTT  120
                ||||||||||||||||||||||||||||||||||||||||||||||||||||||||||||
Sbjct  1683184  TTATCTACCCATCTACACCTGTGAACTGTTTATGTGCTTCGGCACGTTTTACACAAACTT  1683243

Query  121      CTAAATGTAATGAATGTAATCTTATTATAACAATAATAAAACTTTCAACAACGGATCTCT  180
                ||||||||||||||||||||||||||||||||||||||||||||||||||||||||||||
Sbjct  1683244  CTAAATGTAATGAATGTAATCTTATTATAACAATAATAAAACTTTCAACAACGGATCTCT  1683303

Query  181      TGGCTTCCACATCGATGAAGAACGCAGCGAAATGCGATAAGTAATGTGAATTGCAGAATT  240
                ||||||||||||||||||||||||||||||||||||||||||||||||||||||||||||
Sbjct  1683304  TGGCTTCCACATCGATGAAGAACGCAGCGAAATGCGATAAGTAATGTGAATTGCAGAATT  1683363

Query  241      CAGTGAATCATCGAATCTTTGAACGCAACTTGCGCCCTTTGGTATTCCGAAGGGCATGCC  300
                |||||||||||||| |||||||||||||||||||||||||||||||||||||||||||||
Sbjct  1683364  CAGTGAATCATCGAGTCTTTGAACGCAACTTGCGCCCTTTGGTATTCCGAAGGGCATGCC  1683423

Query  301      TGTTTGAGAGTCATGAAAATCTCAATCCCTCGGGTTTTATTACCTGTTGGACTTGGATTT  360
                ||||||||||||||||||||||||||||||||||||||||||||||||||||||||||||
Sbjct  1683424  TGTTTGAGAGTCATGAAAATCTCAATCCCTCGGGTTTTATTACCTGTTGGACTTGGATTT  1683483

Query  361      GGGTGTTTGCCGCGACCTGCAAAGGACGTCGGCTCGCCTTAAATGTGTTAGTGGGAAGGT  420
                ||||||||||||||||||||||||||||||||||||||||||||||||||||||||||||
Sbjct  1683484  GGGTGTTTGCCGCGACCTGCAAAGGACGTCGGCTCGCCTTAAATGTGTTAGTGGGAAGGT  1683543

Query  421      GATTACCTGTCAGCCCGGCGTAATAAGTTTCGCTGGGCCTATGGGGTAGTCTTCGGCTTG  480
                ||||||||||||||||||||||||||||||||||||||||||||||||||||||||||||
Sbjct  1683544  GATTACCTGTCAGCCCGGCGTAATAAGTTTCGCTGGGCCTATGGGGTAGTCTTCGGCTTG  1683603

Query  481      CTGATAACAACCATCTC-TTTTTGTTTGACCTCAAATCAGGTAGGGCTACCCGCTGAACT  539
                ||||||||||||||||| ||||||||||||||||||||||||||||||||||||||||||
Sbjct  1683604  CTGATAACAACCATCTCTTTTTTGTTTGACCTCAAATCAGGTAGGGCTACCCGCTGAACT  1683663

Query  540      TAAGCATATCAATAAGCGGAGGAAAAGAAACTAACAAGGATTCCCTTAGTAACGGCGAGT  599
                ||||||||||||||||||||||||||||||||||||||||||||||||||||||||||||
Sbjct  1683664  TAAGCATATCAATAAGCGGAGGAAAAGAAACTAACAAGGATTCCCTTAGTAACGGCGAGT  1683723

Query  600      GAACCGGGAAGAGCTCAAATTTGAAATCTGGCGTCCTCCGGGCGTCCGAGTTGTAATCTA  659
                ||||||||||||||||||||||||||||||||||||||||||||||||||||||||||||
Sbjct  1683724  GAACCGGGAAGAGCTCAAATTTGAAATCTGGCGTCCTCCGGGCGTCCGAGTTGTAATCTA  1683783

Query  660      CAGAAACGTTTTCCGTGCTGGACCGTGTCTAAGTCCCTTGGAATAGGGTATCAAAGAGGG  719
                ||||||||||||||||||||||||||||||||||||||||||||||||||||||||||||
Sbjct  1683784  CAGAAACGTTTTCCGTGCTGGACCGTGTCTAAGTCCCTTGGAATAGGGTATCAAAGAGGG  1683843

Query  720      TGACAATCCCGTACTTGACACGATCACCAGTGCTCTGTGATACGTTTTCTACGAGTCGCG  779
                ||||||||||||||||||||||||||||||||||||||||||||||||||||||||||||
Sbjct  1683844  TGACAATCCCGTACTTGACACGATCACCAGTGCTCTGTGATACGTTTTCTACGAGTCGCG  1683903

Query  780      TTACTTGGGAGTGTAGCGCAAAATGGGTGGTAAACTCCATCTAAAGCTAAATATTGGTGG  839
                ||||||||||||||||||||||||||||||||||||||||||||||||||||||||||||
Sbjct  1683904  TTACTTGGGAGTGTAGCGCAAAATGGGTGGTAAACTCCATCTAAAGCTAAATATTGGTGG  1683963

Query  840      AAGACCGATAGCGAACAAGTACCGTGAGGGAAAGATGAAAAGCACTTTGGAAAGAGAGTT  899
                ||||||||||||||||||||||||||||||||||||||||||||||||||||||||||||
Sbjct  1683964  AAGACCGATAGCGAACAAGTACCGTGAGGGAAAGATGAAAAGCACTTTGGAAAGAGAGTT  1684023

Query  900      AAACAGTACGTGAAATTGTTGAAAGGGAAACGATTGAAGTCAGTCGTGTCTATTGGGTTC  959
                ||||||||||||||||||||||||||||||||||||||||||||||||||||||||||||
Sbjct  1684024  AAACAGTACGTGAAATTGTTGAAAGGGAAACGATTGAAGTCAGTCGTGTCTATTGGGTTC  1684083

Query  960      AGCCAGTTCTGCTGGTGTATTCCCTTTAGACGGGTCAACATCAGTTCTGATCGGTGGATA  1019
                |||||| |||||||||||||||||||||||||||||||||||||||||||||||||||||
Sbjct  1684084  AGCCAGCTCTGCTGGTGTATTCCCTTTAGACGGGTCAACATCAGTTCTGATCGGTGGATA  1684143

Query  1020     AGGGCTGGGGGAATGTAGCACTCTTCGGAGTGTGTTATAGCCTCCTGTCGCATACACTGG  1079
                |||||||| ||||||| ||||||||||| |||||||||||||||||||||||||||||||
Sbjct  1684144  AGGGCTGGAGGAATGTGGCACTCTTCGGGGTGTGTTATAGCCTCCTGTCGCATACACTGG  1684203

Query  1080     TTGGGACTGAGGAATGCAGCTCGCCTTTATGGCCGGGGTTCGCCCACGTTCGAGCTTAGG  1139
                ||||||||||||||||||||||||||||||||||||||||||||||||||||||||||||
Sbjct  1684204  TTGGGACTGAGGAATGCAGCTCGCCTTTATGGCCGGGGTTCGCCCACGTTCGAGCTTAGG  1684263

Query  1140     ATGTTGACAAAATGGCTTTAAACGACCCGTCTTGAAACACGGACCAAGGAGTCTAACATA  1199
                ||||||||||||||||||||||||||||||||||||||||||||||||||||||||||||
Sbjct  1684264  ATGTTGACAAAATGGCTTTAAACGACCCGTCTTGAAACACGGACCAAGGAGTCTAACATA  1684323

Query  1200     TCTGCGAGTGTTTGAGTGTCAAACTCGAGCGCGTAATGAAAGTGAATGTAGGAGGGATCC  1259
                ||||||||||||||||||||||||||||||||||||||||||||||||||||||||||||
Sbjct  1684324  TCTGCGAGTGTTTGAGTGTCAAACTCGAGCGCGTAATGAAAGTGAATGTAGGAGGGATCC  1684383

Query  1260     GCAAGGAGCACCTTCGACCGATCCGGATCTTCTGTGATGGATTTGAGTAAGAGCATATAT  1319
                ||||||||||||||||||||||||||||||||||||||||||||||||||||||||||||
Sbjct  1684384  GCAAGGAGCACCTTCGACCGATCCGGATCTTCTGTGATGGATTTGAGTAAGAGCATATAT  1684443

Query  1320     GCTGGGACCCGAAAGATGGTGAACTATGCCTGAATAGGGCGAAGCCAGGGGAAACTCTGG  1379
                ||||||||||||||||||||||||||||||||||||||||||||||||||||||||||||
Sbjct  1684444  GCTGGGACCCGAAAGATGGTGAACTATGCCTGAATAGGGCGAAGCCAGGGGAAACTCTGG  1684503

Query  1380     TGGAGGCTCGTAGCGATTCTGACGTGCAAATCGATCGTCGAATTTGGGTATAGGGGCGAA  1439
                ||||||||||||||||||||||||||||||||||||||||||||||||||||||||||||
Sbjct  1684504  TGGAGGCTCGTAGCGATTCTGACGTGCAAATCGATCGTCGAATTTGGGTATAGGGGCGAA  1684563

Query  1440     AGACTAATCGAACCATCTAGTAGCTGGTTCCTGC  1473
                ||||||||||||||||||||||||||||||||||
Sbjct  1684564  AGACTAATCGAACCATCTAGTAGCTGGTTCCTGC  1684597


 Score = 2671 bits (1446),  Expect = 0.0
 Identities = 1465/1474 (99%), Gaps = 1/1474 (0%)
 Strand=Plus/Plus

Query  1        CAAGGTTTCCGTAGGTGAACCTGCGGAAGGATCAGTAGAGAATATTGGACTTCGGTCCAT  60
                |||||||||||||||||||||||||||||||||||||||||||  ||| |||||||||||
Sbjct  1691251  CAAGGTTTCCGTAGGTGAACCTGCGGAAGGATCAGTAGAGAATGCTGGGCTTCGGTCCAT  1691310

Query  61       TTATCTACCCATCTACACCTGTGAACTGTTTATGTGCTTCGGCACGTTTTACACAAACTT  120
                ||||||||||||||||||||||||||||||||||||||||||||||||||||||||||||
Sbjct  1691311  TTATCTACCCATCTACACCTGTGAACTGTTTATGTGCTTCGGCACGTTTTACACAAACTT  1691370

Query  121      CTAAATGTAATGAATGTAATCTTATTATAACAATAATAAAACTTTCAACAACGGATCTCT  180
                ||||||||||||||||||||||||||||||||||||||||||||||||||||||||||||
Sbjct  1691371  CTAAATGTAATGAATGTAATCTTATTATAACAATAATAAAACTTTCAACAACGGATCTCT  1691430

Query  181      TGGCTTCCACATCGATGAAGAACGCAGCGAAATGCGATAAGTAATGTGAATTGCAGAATT  240
                ||||||||||||||||||||||||||||||||||||||||||||||||||||||||||||
Sbjct  1691431  TGGCTTCCACATCGATGAAGAACGCAGCGAAATGCGATAAGTAATGTGAATTGCAGAATT  1691490

Query  241      CAGTGAATCATCGAATCTTTGAACGCAACTTGCGCCCTTTGGTATTCCGAAGGGCATGCC  300
                |||||||||||||| |||||||||||||||||||||||||||||||||||||||||||||
Sbjct  1691491  CAGTGAATCATCGAGTCTTTGAACGCAACTTGCGCCCTTTGGTATTCCGAAGGGCATGCC  1691550

Query  301      TGTTTGAGAGTCATGAAAATCTCAATCCCTCGGGTTTTATTACCTGTTGGACTTGGATTT  360
                ||||||||||||||||||||||||||||||||||||||||||||||||||||||||||||
Sbjct  1691551  TGTTTGAGAGTCATGAAAATCTCAATCCCTCGGGTTTTATTACCTGTTGGACTTGGATTT  1691610

Query  361      GGGTGTTTGCCGCGACCTGCAAAGGACGTCGGCTCGCCTTAAATGTGTTAGTGGGAAGGT  420
                ||||||||||||||||||||||||||||||||||||||||||||||||||||||||||||
Sbjct  1691611  GGGTGTTTGCCGCGACCTGCAAAGGACGTCGGCTCGCCTTAAATGTGTTAGTGGGAAGGT  1691670

Query  421      GATTACCTGTCAGCCCGGCGTAATAAGTTTCGCTGGGCCTATGGGGTAGTCTTCGGCTTG  480
                ||||||||||||||||||||||||||||||||||||||||||||||||||||||||||||
Sbjct  1691671  GATTACCTGTCAGCCCGGCGTAATAAGTTTCGCTGGGCCTATGGGGTAGTCTTCGGCTTG  1691730

Query  481      CTGATAACAACCATCTC-TTTTTGTTTGACCTCAAATCAGGTAGGGCTACCCGCTGAACT  539
                ||||||||||||||||| ||||||||||||||||||||||||||||||||||||||||||
Sbjct  1691731  CTGATAACAACCATCTCTTTTTTGTTTGACCTCAAATCAGGTAGGGCTACCCGCTGAACT  1691790

Query  540      TAAGCATATCAATAAGCGGAGGAAAAGAAACTAACAAGGATTCCCTTAGTAACGGCGAGT  599
                ||||||||||||||||||||||||||||||||||||||||||||||||||||||||||||
Sbjct  1691791  TAAGCATATCAATAAGCGGAGGAAAAGAAACTAACAAGGATTCCCTTAGTAACGGCGAGT  1691850

Query  600      GAACCGGGAAGAGCTCAAATTTGAAATCTGGCGTCCTCCGGGCGTCCGAGTTGTAATCTA  659
                ||||||||||||||||||||||||||||||||||||||||||||||||||||||||||||
Sbjct  1691851  GAACCGGGAAGAGCTCAAATTTGAAATCTGGCGTCCTCCGGGCGTCCGAGTTGTAATCTA  1691910

Query  660      CAGAAACGTTTTCCGTGCTGGACCGTGTCTAAGTCCCTTGGAATAGGGTATCAAAGAGGG  719
                ||||||||||||||||||||||||||||||||||||||||||||||||||||||||||||
Sbjct  1691911  CAGAAACGTTTTCCGTGCTGGACCGTGTCTAAGTCCCTTGGAATAGGGTATCAAAGAGGG  1691970

Query  720      TGACAATCCCGTACTTGACACGATCACCAGTGCTCTGTGATACGTTTTCTACGAGTCGCG  779
                ||||||||||||||||||||||||||||||||||||||||||||||||||||||||||||
Sbjct  1691971  TGACAATCCCGTACTTGACACGATCACCAGTGCTCTGTGATACGTTTTCTACGAGTCGCG  1692030

Query  780      TTACTTGGGAGTGTAGCGCAAAATGGGTGGTAAACTCCATCTAAAGCTAAATATTGGTGG  839
                ||||||||||||||||||||||||||||||||||||||||||||||||||||||||||||
Sbjct  1692031  TTACTTGGGAGTGTAGCGCAAAATGGGTGGTAAACTCCATCTAAAGCTAAATATTGGTGG  1692090

Query  840      AAGACCGATAGCGAACAAGTACCGTGAGGGAAAGATGAAAAGCACTTTGGAAAGAGAGTT  899
                ||||||||||||||||||||||||||||||||||||||||||||||||||||||||||||
Sbjct  1692091  AAGACCGATAGCGAACAAGTACCGTGAGGGAAAGATGAAAAGCACTTTGGAAAGAGAGTT  1692150

Query  900      AAACAGTACGTGAAATTGTTGAAAGGGAAACGATTGAAGTCAGTCGTGTCTATTGGGTTC  959
                ||||||||||||||||||||||||||||||||||||||||||||||||||||||||||||
Sbjct  1692151  AAACAGTACGTGAAATTGTTGAAAGGGAAACGATTGAAGTCAGTCGTGTCTATTGGGTTC  1692210

Query  960      AGCCAGTTCTGCTGGTGTATTCCCTTTAGACGGGTCAACATCAGTTCTGATCGGTGGATA  1019
                |||||| |||||||||||||||||||||||||||||||||||||||||||||||||||||
Sbjct  1692211  AGCCAGCTCTGCTGGTGTATTCCCTTTAGACGGGTCAACATCAGTTCTGATCGGTGGATA  1692270

Query  1020     AGGGCTGGGGGAATGTAGCACTCTTCGGAGTGTGTTATAGCCTCCTGTCGCATACACTGG  1079
                |||||||| ||||||| ||||||||||| |||||||||||||||||||||||||||||||
Sbjct  1692271  AGGGCTGGAGGAATGTGGCACTCTTCGGGGTGTGTTATAGCCTCCTGTCGCATACACTGG  1692330

Query  1080     TTGGGACTGAGGAATGCAGCTCGCCTTTATGGCCGGGGTTCGCCCACGTTCGAGCTTAGG  1139
                ||||||||||||||||||||||||||||||||||||||||||||||||||||||||||||
Sbjct  1692331  TTGGGACTGAGGAATGCAGCTCGCCTTTATGGCCGGGGTTCGCCCACGTTCGAGCTTAGG  1692390

Query  1140     ATGTTGACAAAATGGCTTTAAACGACCCGTCTTGAAACACGGACCAAGGAGTCTAACATA  1199
                ||||||||||||||||||||||||||||||||||||||||||||||||||||||||||||
Sbjct  1692391  ATGTTGACAAAATGGCTTTAAACGACCCGTCTTGAAACACGGACCAAGGAGTCTAACATA  1692450

Query  1200     TCTGCGAGTGTTTGAGTGTCAAACTCGAGCGCGTAATGAAAGTGAATGTAGGAGGGATCC  1259
                ||||||||||||||||||||||||||||||||||||||||||||||||||||||||||||
Sbjct  1692451  TCTGCGAGTGTTTGAGTGTCAAACTCGAGCGCGTAATGAAAGTGAATGTAGGAGGGATCC  1692510

Query  1260     GCAAGGAGCACCTTCGACCGATCCGGATCTTCTGTGATGGATTTGAGTAAGAGCATATAT  1319
                ||||||||||||||||||||||||||||||||||||||||||||||||||||||||||||
Sbjct  1692511  GCAAGGAGCACCTTCGACCGATCCGGATCTTCTGTGATGGATTTGAGTAAGAGCATATAT  1692570

Query  1320     GCTGGGACCCGAAAGATGGTGAACTATGCCTGAATAGGGCGAAGCCAGGGGAAACTCTGG  1379
                ||||||||||||||||||||||||||||||||||||||||||||||||||||||||||||
Sbjct  1692571  GCTGGGACCCGAAAGATGGTGAACTATGCCTGAATAGGGCGAAGCCAGGGGAAACTCTGG  1692630

Query  1380     TGGAGGCTCGTAGCGATTCTGACGTGCAAATCGATCGTCGAATTTGGGTATAGGGGCGAA  1439
                ||||||||||||||||||||||||||||||||||||||||||||||||||||||||||||
Sbjct  1692631  TGGAGGCTCGTAGCGATTCTGACGTGCAAATCGATCGTCGAATTTGGGTATAGGGGCGAA  1692690

Query  1440     AGACTAATCGAACCATCTAGTAGCTGGTTCCTGC  1473
                ||||||||||||||||||||||||||||||||||
Sbjct  1692691  AGACTAATCGAACCATCTAGTAGCTGGTTCCTGC  1692724


 Score = 2671 bits (1446),  Expect = 0.0
 Identities = 1465/1474 (99%), Gaps = 1/1474 (0%)
 Strand=Plus/Plus

Query  1        CAAGGTTTCCGTAGGTGAACCTGCGGAAGGATCAGTAGAGAATATTGGACTTCGGTCCAT  60
                |||||||||||||||||||||||||||||||||||||||||||  ||| |||||||||||
Sbjct  1699378  CAAGGTTTCCGTAGGTGAACCTGCGGAAGGATCAGTAGAGAATGCTGGGCTTCGGTCCAT  1699437

Query  61       TTATCTACCCATCTACACCTGTGAACTGTTTATGTGCTTCGGCACGTTTTACACAAACTT  120
                ||||||||||||||||||||||||||||||||||||||||||||||||||||||||||||
Sbjct  1699438  TTATCTACCCATCTACACCTGTGAACTGTTTATGTGCTTCGGCACGTTTTACACAAACTT  1699497

Query  121      CTAAATGTAATGAATGTAATCTTATTATAACAATAATAAAACTTTCAACAACGGATCTCT  180
                ||||||||||||||||||||||||||||||||||||||||||||||||||||||||||||
Sbjct  1699498  CTAAATGTAATGAATGTAATCTTATTATAACAATAATAAAACTTTCAACAACGGATCTCT  1699557

Query  181      TGGCTTCCACATCGATGAAGAACGCAGCGAAATGCGATAAGTAATGTGAATTGCAGAATT  240
                ||||||||||||||||||||||||||||||||||||||||||||||||||||||||||||
Sbjct  1699558  TGGCTTCCACATCGATGAAGAACGCAGCGAAATGCGATAAGTAATGTGAATTGCAGAATT  1699617

Query  241      CAGTGAATCATCGAATCTTTGAACGCAACTTGCGCCCTTTGGTATTCCGAAGGGCATGCC  300
                |||||||||||||| |||||||||||||||||||||||||||||||||||||||||||||
Sbjct  1699618  CAGTGAATCATCGAGTCTTTGAACGCAACTTGCGCCCTTTGGTATTCCGAAGGGCATGCC  1699677

Query  301      TGTTTGAGAGTCATGAAAATCTCAATCCCTCGGGTTTTATTACCTGTTGGACTTGGATTT  360
                ||||||||||||||||||||||||||||||||||||||||||||||||||||||||||||
Sbjct  1699678  TGTTTGAGAGTCATGAAAATCTCAATCCCTCGGGTTTTATTACCTGTTGGACTTGGATTT  1699737

Query  361      GGGTGTTTGCCGCGACCTGCAAAGGACGTCGGCTCGCCTTAAATGTGTTAGTGGGAAGGT  420
                ||||||||||||||||||||||||||||||||||||||||||||||||||||||||||||
Sbjct  1699738  GGGTGTTTGCCGCGACCTGCAAAGGACGTCGGCTCGCCTTAAATGTGTTAGTGGGAAGGT  1699797

Query  421      GATTACCTGTCAGCCCGGCGTAATAAGTTTCGCTGGGCCTATGGGGTAGTCTTCGGCTTG  480
                ||||||||||||||||||||||||||||||||||||||||||||||||||||||||||||
Sbjct  1699798  GATTACCTGTCAGCCCGGCGTAATAAGTTTCGCTGGGCCTATGGGGTAGTCTTCGGCTTG  1699857

Query  481      CTGATAACAACCATCTC-TTTTTGTTTGACCTCAAATCAGGTAGGGCTACCCGCTGAACT  539
                ||||||||||||||||| ||||||||||||||||||||||||||||||||||||||||||
Sbjct  1699858  CTGATAACAACCATCTCTTTTTTGTTTGACCTCAAATCAGGTAGGGCTACCCGCTGAACT  1699917

Query  540      TAAGCATATCAATAAGCGGAGGAAAAGAAACTAACAAGGATTCCCTTAGTAACGGCGAGT  599
                ||||||||||||||||||||||||||||||||||||||||||||||||||||||||||||
Sbjct  1699918  TAAGCATATCAATAAGCGGAGGAAAAGAAACTAACAAGGATTCCCTTAGTAACGGCGAGT  1699977

Query  600      GAACCGGGAAGAGCTCAAATTTGAAATCTGGCGTCCTCCGGGCGTCCGAGTTGTAATCTA  659
                ||||||||||||||||||||||||||||||||||||||||||||||||||||||||||||
Sbjct  1699978  GAACCGGGAAGAGCTCAAATTTGAAATCTGGCGTCCTCCGGGCGTCCGAGTTGTAATCTA  1700037

Query  660      CAGAAACGTTTTCCGTGCTGGACCGTGTCTAAGTCCCTTGGAATAGGGTATCAAAGAGGG  719
                ||||||||||||||||||||||||||||||||||||||||||||||||||||||||||||
Sbjct  1700038  CAGAAACGTTTTCCGTGCTGGACCGTGTCTAAGTCCCTTGGAATAGGGTATCAAAGAGGG  1700097

Query  720      TGACAATCCCGTACTTGACACGATCACCAGTGCTCTGTGATACGTTTTCTACGAGTCGCG  779
                ||||||||||||||||||||||||||||||||||||||||||||||||||||||||||||
Sbjct  1700098  TGACAATCCCGTACTTGACACGATCACCAGTGCTCTGTGATACGTTTTCTACGAGTCGCG  1700157

Query  780      TTACTTGGGAGTGTAGCGCAAAATGGGTGGTAAACTCCATCTAAAGCTAAATATTGGTGG  839
                ||||||||||||||||||||||||||||||||||||||||||||||||||||||||||||
Sbjct  1700158  TTACTTGGGAGTGTAGCGCAAAATGGGTGGTAAACTCCATCTAAAGCTAAATATTGGTGG  1700217

Query  840      AAGACCGATAGCGAACAAGTACCGTGAGGGAAAGATGAAAAGCACTTTGGAAAGAGAGTT  899
                ||||||||||||||||||||||||||||||||||||||||||||||||||||||||||||
Sbjct  1700218  AAGACCGATAGCGAACAAGTACCGTGAGGGAAAGATGAAAAGCACTTTGGAAAGAGAGTT  1700277

Query  900      AAACAGTACGTGAAATTGTTGAAAGGGAAACGATTGAAGTCAGTCGTGTCTATTGGGTTC  959
                ||||||||||||||||||||||||||||||||||||||||||||||||||||||||||||
Sbjct  1700278  AAACAGTACGTGAAATTGTTGAAAGGGAAACGATTGAAGTCAGTCGTGTCTATTGGGTTC  1700337

Query  960      AGCCAGTTCTGCTGGTGTATTCCCTTTAGACGGGTCAACATCAGTTCTGATCGGTGGATA  1019
                |||||| |||||||||||||||||||||||||||||||||||||||||||||||||||||
Sbjct  1700338  AGCCAGCTCTGCTGGTGTATTCCCTTTAGACGGGTCAACATCAGTTCTGATCGGTGGATA  1700397

Query  1020     AGGGCTGGGGGAATGTAGCACTCTTCGGAGTGTGTTATAGCCTCCTGTCGCATACACTGG  1079
                |||||||| ||||||| ||||||||||| |||||||||||||||||||||||||||||||
Sbjct  1700398  AGGGCTGGAGGAATGTGGCACTCTTCGGGGTGTGTTATAGCCTCCTGTCGCATACACTGG  1700457

Query  1080     TTGGGACTGAGGAATGCAGCTCGCCTTTATGGCCGGGGTTCGCCCACGTTCGAGCTTAGG  1139
                ||||||||||||||||||||||||||||||||||||||||||||||||||||||||||||
Sbjct  1700458  TTGGGACTGAGGAATGCAGCTCGCCTTTATGGCCGGGGTTCGCCCACGTTCGAGCTTAGG  1700517

Query  1140     ATGTTGACAAAATGGCTTTAAACGACCCGTCTTGAAACACGGACCAAGGAGTCTAACATA  1199
                ||||||||||||||||||||||||||||||||||||||||||||||||||||||||||||
Sbjct  1700518  ATGTTGACAAAATGGCTTTAAACGACCCGTCTTGAAACACGGACCAAGGAGTCTAACATA  1700577

Query  1200     TCTGCGAGTGTTTGAGTGTCAAACTCGAGCGCGTAATGAAAGTGAATGTAGGAGGGATCC  1259
                ||||||||||||||||||||||||||||||||||||||||||||||||||||||||||||
Sbjct  1700578  TCTGCGAGTGTTTGAGTGTCAAACTCGAGCGCGTAATGAAAGTGAATGTAGGAGGGATCC  1700637

Query  1260     GCAAGGAGCACCTTCGACCGATCCGGATCTTCTGTGATGGATTTGAGTAAGAGCATATAT  1319
                ||||||||||||||||||||||||||||||||||||||||||||||||||||||||||||
Sbjct  1700638  GCAAGGAGCACCTTCGACCGATCCGGATCTTCTGTGATGGATTTGAGTAAGAGCATATAT  1700697

Query  1320     GCTGGGACCCGAAAGATGGTGAACTATGCCTGAATAGGGCGAAGCCAGGGGAAACTCTGG  1379
                ||||||||||||||||||||||||||||||||||||||||||||||||||||||||||||
Sbjct  1700698  GCTGGGACCCGAAAGATGGTGAACTATGCCTGAATAGGGCGAAGCCAGGGGAAACTCTGG  1700757

Query  1380     TGGAGGCTCGTAGCGATTCTGACGTGCAAATCGATCGTCGAATTTGGGTATAGGGGCGAA  1439
                ||||||||||||||||||||||||||||||||||||||||||||||||||||||||||||
Sbjct  1700758  TGGAGGCTCGTAGCGATTCTGACGTGCAAATCGATCGTCGAATTTGGGTATAGGGGCGAA  1700817

Query  1440     AGACTAATCGAACCATCTAGTAGCTGGTTCCTGC  1473
                ||||||||||||||||||||||||||||||||||
Sbjct  1700818  AGACTAATCGAACCATCTAGTAGCTGGTTCCTGC  1700851


 Score = 2671 bits (1446),  Expect = 0.0
 Identities = 1465/1474 (99%), Gaps = 1/1474 (0%)
 Strand=Plus/Plus

Query  1        CAAGGTTTCCGTAGGTGAACCTGCGGAAGGATCAGTAGAGAATATTGGACTTCGGTCCAT  60
                |||||||||||||||||||||||||||||||||||||||||||  ||| |||||||||||
Sbjct  1707505  CAAGGTTTCCGTAGGTGAACCTGCGGAAGGATCAGTAGAGAATGCTGGGCTTCGGTCCAT  1707564

Query  61       TTATCTACCCATCTACACCTGTGAACTGTTTATGTGCTTCGGCACGTTTTACACAAACTT  120
                ||||||||||||||||||||||||||||||||||||||||||||||||||||||||||||
Sbjct  1707565  TTATCTACCCATCTACACCTGTGAACTGTTTATGTGCTTCGGCACGTTTTACACAAACTT  1707624

Query  121      CTAAATGTAATGAATGTAATCTTATTATAACAATAATAAAACTTTCAACAACGGATCTCT  180
                ||||||||||||||||||||||||||||||||||||||||||||||||||||||||||||
Sbjct  1707625  CTAAATGTAATGAATGTAATCTTATTATAACAATAATAAAACTTTCAACAACGGATCTCT  1707684

Query  181      TGGCTTCCACATCGATGAAGAACGCAGCGAAATGCGATAAGTAATGTGAATTGCAGAATT  240
                ||||||||||||||||||||||||||||||||||||||||||||||||||||||||||||
Sbjct  1707685  TGGCTTCCACATCGATGAAGAACGCAGCGAAATGCGATAAGTAATGTGAATTGCAGAATT  1707744

Query  241      CAGTGAATCATCGAATCTTTGAACGCAACTTGCGCCCTTTGGTATTCCGAAGGGCATGCC  300
                |||||||||||||| |||||||||||||||||||||||||||||||||||||||||||||
Sbjct  1707745  CAGTGAATCATCGAGTCTTTGAACGCAACTTGCGCCCTTTGGTATTCCGAAGGGCATGCC  1707804

Query  301      TGTTTGAGAGTCATGAAAATCTCAATCCCTCGGGTTTTATTACCTGTTGGACTTGGATTT  360
                ||||||||||||||||||||||||||||||||||||||||||||||||||||||||||||
Sbjct  1707805  TGTTTGAGAGTCATGAAAATCTCAATCCCTCGGGTTTTATTACCTGTTGGACTTGGATTT  1707864

Query  361      GGGTGTTTGCCGCGACCTGCAAAGGACGTCGGCTCGCCTTAAATGTGTTAGTGGGAAGGT  420
                ||||||||||||||||||||||||||||||||||||||||||||||||||||||||||||
Sbjct  1707865  GGGTGTTTGCCGCGACCTGCAAAGGACGTCGGCTCGCCTTAAATGTGTTAGTGGGAAGGT  1707924

Query  421      GATTACCTGTCAGCCCGGCGTAATAAGTTTCGCTGGGCCTATGGGGTAGTCTTCGGCTTG  480
                ||||||||||||||||||||||||||||||||||||||||||||||||||||||||||||
Sbjct  1707925  GATTACCTGTCAGCCCGGCGTAATAAGTTTCGCTGGGCCTATGGGGTAGTCTTCGGCTTG  1707984

Query  481      CTGATAACAACCATCTC-TTTTTGTTTGACCTCAAATCAGGTAGGGCTACCCGCTGAACT  539
                ||||||||||||||||| ||||||||||||||||||||||||||||||||||||||||||
Sbjct  1707985  CTGATAACAACCATCTCTTTTTTGTTTGACCTCAAATCAGGTAGGGCTACCCGCTGAACT  1708044

Query  540      TAAGCATATCAATAAGCGGAGGAAAAGAAACTAACAAGGATTCCCTTAGTAACGGCGAGT  599
                ||||||||||||||||||||||||||||||||||||||||||||||||||||||||||||
Sbjct  1708045  TAAGCATATCAATAAGCGGAGGAAAAGAAACTAACAAGGATTCCCTTAGTAACGGCGAGT  1708104

Query  600      GAACCGGGAAGAGCTCAAATTTGAAATCTGGCGTCCTCCGGGCGTCCGAGTTGTAATCTA  659
                ||||||||||||||||||||||||||||||||||||||||||||||||||||||||||||
Sbjct  1708105  GAACCGGGAAGAGCTCAAATTTGAAATCTGGCGTCCTCCGGGCGTCCGAGTTGTAATCTA  1708164

Query  660      CAGAAACGTTTTCCGTGCTGGACCGTGTCTAAGTCCCTTGGAATAGGGTATCAAAGAGGG  719
                ||||||||||||||||||||||||||||||||||||||||||||||||||||||||||||
Sbjct  1708165  CAGAAACGTTTTCCGTGCTGGACCGTGTCTAAGTCCCTTGGAATAGGGTATCAAAGAGGG  1708224

Query  720      TGACAATCCCGTACTTGACACGATCACCAGTGCTCTGTGATACGTTTTCTACGAGTCGCG  779
                ||||||||||||||||||||||||||||||||||||||||||||||||||||||||||||
Sbjct  1708225  TGACAATCCCGTACTTGACACGATCACCAGTGCTCTGTGATACGTTTTCTACGAGTCGCG  1708284

Query  780      TTACTTGGGAGTGTAGCGCAAAATGGGTGGTAAACTCCATCTAAAGCTAAATATTGGTGG  839
                ||||||||||||||||||||||||||||||||||||||||||||||||||||||||||||
Sbjct  1708285  TTACTTGGGAGTGTAGCGCAAAATGGGTGGTAAACTCCATCTAAAGCTAAATATTGGTGG  1708344

Query  840      AAGACCGATAGCGAACAAGTACCGTGAGGGAAAGATGAAAAGCACTTTGGAAAGAGAGTT  899
                ||||||||||||||||||||||||||||||||||||||||||||||||||||||||||||
Sbjct  1708345  AAGACCGATAGCGAACAAGTACCGTGAGGGAAAGATGAAAAGCACTTTGGAAAGAGAGTT  1708404

Query  900      AAACAGTACGTGAAATTGTTGAAAGGGAAACGATTGAAGTCAGTCGTGTCTATTGGGTTC  959
                ||||||||||||||||||||||||||||||||||||||||||||||||||||||||||||
Sbjct  1708405  AAACAGTACGTGAAATTGTTGAAAGGGAAACGATTGAAGTCAGTCGTGTCTATTGGGTTC  1708464

Query  960      AGCCAGTTCTGCTGGTGTATTCCCTTTAGACGGGTCAACATCAGTTCTGATCGGTGGATA  1019
                |||||| |||||||||||||||||||||||||||||||||||||||||||||||||||||
Sbjct  1708465  AGCCAGCTCTGCTGGTGTATTCCCTTTAGACGGGTCAACATCAGTTCTGATCGGTGGATA  1708524

Query  1020     AGGGCTGGGGGAATGTAGCACTCTTCGGAGTGTGTTATAGCCTCCTGTCGCATACACTGG  1079
                |||||||| ||||||| ||||||||||| |||||||||||||||||||||||||||||||
Sbjct  1708525  AGGGCTGGAGGAATGTGGCACTCTTCGGGGTGTGTTATAGCCTCCTGTCGCATACACTGG  1708584

Query  1080     TTGGGACTGAGGAATGCAGCTCGCCTTTATGGCCGGGGTTCGCCCACGTTCGAGCTTAGG  1139
                ||||||||||||||||||||||||||||||||||||||||||||||||||||||||||||
Sbjct  1708585  TTGGGACTGAGGAATGCAGCTCGCCTTTATGGCCGGGGTTCGCCCACGTTCGAGCTTAGG  1708644

Query  1140     ATGTTGACAAAATGGCTTTAAACGACCCGTCTTGAAACACGGACCAAGGAGTCTAACATA  1199
                ||||||||||||||||||||||||||||||||||||||||||||||||||||||||||||
Sbjct  1708645  ATGTTGACAAAATGGCTTTAAACGACCCGTCTTGAAACACGGACCAAGGAGTCTAACATA  1708704

Query  1200     TCTGCGAGTGTTTGAGTGTCAAACTCGAGCGCGTAATGAAAGTGAATGTAGGAGGGATCC  1259
                ||||||||||||||||||||||||||||||||||||||||||||||||||||||||||||
Sbjct  1708705  TCTGCGAGTGTTTGAGTGTCAAACTCGAGCGCGTAATGAAAGTGAATGTAGGAGGGATCC  1708764

Query  1260     GCAAGGAGCACCTTCGACCGATCCGGATCTTCTGTGATGGATTTGAGTAAGAGCATATAT  1319
                ||||||||||||||||||||||||||||||||||||||||||||||||||||||||||||
Sbjct  1708765  GCAAGGAGCACCTTCGACCGATCCGGATCTTCTGTGATGGATTTGAGTAAGAGCATATAT  1708824

Query  1320     GCTGGGACCCGAAAGATGGTGAACTATGCCTGAATAGGGCGAAGCCAGGGGAAACTCTGG  1379
                ||||||||||||||||||||||||||||||||||||||||||||||||||||||||||||
Sbjct  1708825  GCTGGGACCCGAAAGATGGTGAACTATGCCTGAATAGGGCGAAGCCAGGGGAAACTCTGG  1708884

Query  1380     TGGAGGCTCGTAGCGATTCTGACGTGCAAATCGATCGTCGAATTTGGGTATAGGGGCGAA  1439
                ||||||||||||||||||||||||||||||||||||||||||||||||||||||||||||
Sbjct  1708885  TGGAGGCTCGTAGCGATTCTGACGTGCAAATCGATCGTCGAATTTGGGTATAGGGGCGAA  1708944

Query  1440     AGACTAATCGAACCATCTAGTAGCTGGTTCCTGC  1473
                ||||||||||||||||||||||||||||||||||
Sbjct  1708945  AGACTAATCGAACCATCTAGTAGCTGGTTCCTGC  1708978


 Score = 2671 bits (1446),  Expect = 0.0
 Identities = 1465/1474 (99%), Gaps = 1/1474 (0%)
 Strand=Plus/Plus

Query  1        CAAGGTTTCCGTAGGTGAACCTGCGGAAGGATCAGTAGAGAATATTGGACTTCGGTCCAT  60
                |||||||||||||||||||||||||||||||||||||||||||  ||| |||||||||||
Sbjct  1715632  CAAGGTTTCCGTAGGTGAACCTGCGGAAGGATCAGTAGAGAATGCTGGGCTTCGGTCCAT  1715691

Query  61       TTATCTACCCATCTACACCTGTGAACTGTTTATGTGCTTCGGCACGTTTTACACAAACTT  120
                ||||||||||||||||||||||||||||||||||||||||||||||||||||||||||||
Sbjct  1715692  TTATCTACCCATCTACACCTGTGAACTGTTTATGTGCTTCGGCACGTTTTACACAAACTT  1715751

Query  121      CTAAATGTAATGAATGTAATCTTATTATAACAATAATAAAACTTTCAACAACGGATCTCT  180
                ||||||||||||||||||||||||||||||||||||||||||||||||||||||||||||
Sbjct  1715752  CTAAATGTAATGAATGTAATCTTATTATAACAATAATAAAACTTTCAACAACGGATCTCT  1715811

Query  181      TGGCTTCCACATCGATGAAGAACGCAGCGAAATGCGATAAGTAATGTGAATTGCAGAATT  240
                ||||||||||||||||||||||||||||||||||||||||||||||||||||||||||||
Sbjct  1715812  TGGCTTCCACATCGATGAAGAACGCAGCGAAATGCGATAAGTAATGTGAATTGCAGAATT  1715871

Query  241      CAGTGAATCATCGAATCTTTGAACGCAACTTGCGCCCTTTGGTATTCCGAAGGGCATGCC  300
                |||||||||||||| |||||||||||||||||||||||||||||||||||||||||||||
Sbjct  1715872  CAGTGAATCATCGAGTCTTTGAACGCAACTTGCGCCCTTTGGTATTCCGAAGGGCATGCC  1715931

Query  301      TGTTTGAGAGTCATGAAAATCTCAATCCCTCGGGTTTTATTACCTGTTGGACTTGGATTT  360
                ||||||||||||||||||||||||||||||||||||||||||||||||||||||||||||
Sbjct  1715932  TGTTTGAGAGTCATGAAAATCTCAATCCCTCGGGTTTTATTACCTGTTGGACTTGGATTT  1715991

Query  361      GGGTGTTTGCCGCGACCTGCAAAGGACGTCGGCTCGCCTTAAATGTGTTAGTGGGAAGGT  420
                ||||||||||||||||||||||||||||||||||||||||||||||||||||||||||||
Sbjct  1715992  GGGTGTTTGCCGCGACCTGCAAAGGACGTCGGCTCGCCTTAAATGTGTTAGTGGGAAGGT  1716051

Query  421      GATTACCTGTCAGCCCGGCGTAATAAGTTTCGCTGGGCCTATGGGGTAGTCTTCGGCTTG  480
                ||||||||||||||||||||||||||||||||||||||||||||||||||||||||||||
Sbjct  1716052  GATTACCTGTCAGCCCGGCGTAATAAGTTTCGCTGGGCCTATGGGGTAGTCTTCGGCTTG  1716111

Query  481      CTGATAACAACCATCTC-TTTTTGTTTGACCTCAAATCAGGTAGGGCTACCCGCTGAACT  539
                ||||||||||||||||| ||||||||||||||||||||||||||||||||||||||||||
Sbjct  1716112  CTGATAACAACCATCTCTTTTTTGTTTGACCTCAAATCAGGTAGGGCTACCCGCTGAACT  1716171

Query  540      TAAGCATATCAATAAGCGGAGGAAAAGAAACTAACAAGGATTCCCTTAGTAACGGCGAGT  599
                ||||||||||||||||||||||||||||||||||||||||||||||||||||||||||||
Sbjct  1716172  TAAGCATATCAATAAGCGGAGGAAAAGAAACTAACAAGGATTCCCTTAGTAACGGCGAGT  1716231

Query  600      GAACCGGGAAGAGCTCAAATTTGAAATCTGGCGTCCTCCGGGCGTCCGAGTTGTAATCTA  659
                ||||||||||||||||||||||||||||||||||||||||||||||||||||||||||||
Sbjct  1716232  GAACCGGGAAGAGCTCAAATTTGAAATCTGGCGTCCTCCGGGCGTCCGAGTTGTAATCTA  1716291

Query  660      CAGAAACGTTTTCCGTGCTGGACCGTGTCTAAGTCCCTTGGAATAGGGTATCAAAGAGGG  719
                ||||||||||||||||||||||||||||||||||||||||||||||||||||||||||||
Sbjct  1716292  CAGAAACGTTTTCCGTGCTGGACCGTGTCTAAGTCCCTTGGAATAGGGTATCAAAGAGGG  1716351

Query  720      TGACAATCCCGTACTTGACACGATCACCAGTGCTCTGTGATACGTTTTCTACGAGTCGCG  779
                ||||||||||||||||||||||||||||||||||||||||||||||||||||||||||||
Sbjct  1716352  TGACAATCCCGTACTTGACACGATCACCAGTGCTCTGTGATACGTTTTCTACGAGTCGCG  1716411

Query  780      TTACTTGGGAGTGTAGCGCAAAATGGGTGGTAAACTCCATCTAAAGCTAAATATTGGTGG  839
                ||||||||||||||||||||||||||||||||||||||||||||||||||||||||||||
Sbjct  1716412  TTACTTGGGAGTGTAGCGCAAAATGGGTGGTAAACTCCATCTAAAGCTAAATATTGGTGG  1716471

Query  840      AAGACCGATAGCGAACAAGTACCGTGAGGGAAAGATGAAAAGCACTTTGGAAAGAGAGTT  899
                ||||||||||||||||||||||||||||||||||||||||||||||||||||||||||||
Sbjct  1716472  AAGACCGATAGCGAACAAGTACCGTGAGGGAAAGATGAAAAGCACTTTGGAAAGAGAGTT  1716531

Query  900      AAACAGTACGTGAAATTGTTGAAAGGGAAACGATTGAAGTCAGTCGTGTCTATTGGGTTC  959
                ||||||||||||||||||||||||||||||||||||||||||||||||||||||||||||
Sbjct  1716532  AAACAGTACGTGAAATTGTTGAAAGGGAAACGATTGAAGTCAGTCGTGTCTATTGGGTTC  1716591

Query  960      AGCCAGTTCTGCTGGTGTATTCCCTTTAGACGGGTCAACATCAGTTCTGATCGGTGGATA  1019
                |||||| |||||||||||||||||||||||||||||||||||||||||||||||||||||
Sbjct  1716592  AGCCAGCTCTGCTGGTGTATTCCCTTTAGACGGGTCAACATCAGTTCTGATCGGTGGATA  1716651

Query  1020     AGGGCTGGGGGAATGTAGCACTCTTCGGAGTGTGTTATAGCCTCCTGTCGCATACACTGG  1079
                |||||||| ||||||| ||||||||||| |||||||||||||||||||||||||||||||
Sbjct  1716652  AGGGCTGGAGGAATGTGGCACTCTTCGGGGTGTGTTATAGCCTCCTGTCGCATACACTGG  1716711

Query  1080     TTGGGACTGAGGAATGCAGCTCGCCTTTATGGCCGGGGTTCGCCCACGTTCGAGCTTAGG  1139
                ||||||||||||||||||||||||||||||||||||||||||||||||||||||||||||
Sbjct  1716712  TTGGGACTGAGGAATGCAGCTCGCCTTTATGGCCGGGGTTCGCCCACGTTCGAGCTTAGG  1716771

Query  1140     ATGTTGACAAAATGGCTTTAAACGACCCGTCTTGAAACACGGACCAAGGAGTCTAACATA  1199
                ||||||||||||||||||||||||||||||||||||||||||||||||||||||||||||
Sbjct  1716772  ATGTTGACAAAATGGCTTTAAACGACCCGTCTTGAAACACGGACCAAGGAGTCTAACATA  1716831

Query  1200     TCTGCGAGTGTTTGAGTGTCAAACTCGAGCGCGTAATGAAAGTGAATGTAGGAGGGATCC  1259
                ||||||||||||||||||||||||||||||||||||||||||||||||||||||||||||
Sbjct  1716832  TCTGCGAGTGTTTGAGTGTCAAACTCGAGCGCGTAATGAAAGTGAATGTAGGAGGGATCC  1716891

Query  1260     GCAAGGAGCACCTTCGACCGATCCGGATCTTCTGTGATGGATTTGAGTAAGAGCATATAT  1319
                ||||||||||||||||||||||||||||||||||||||||||||||||||||||||||||
Sbjct  1716892  GCAAGGAGCACCTTCGACCGATCCGGATCTTCTGTGATGGATTTGAGTAAGAGCATATAT  1716951

Query  1320     GCTGGGACCCGAAAGATGGTGAACTATGCCTGAATAGGGCGAAGCCAGGGGAAACTCTGG  1379
                ||||||||||||||||||||||||||||||||||||||||||||||||||||||||||||
Sbjct  1716952  GCTGGGACCCGAAAGATGGTGAACTATGCCTGAATAGGGCGAAGCCAGGGGAAACTCTGG  1717011

Query  1380     TGGAGGCTCGTAGCGATTCTGACGTGCAAATCGATCGTCGAATTTGGGTATAGGGGCGAA  1439
                ||||||||||||||||||||||||||||||||||||||||||||||||||||||||||||
Sbjct  1717012  TGGAGGCTCGTAGCGATTCTGACGTGCAAATCGATCGTCGAATTTGGGTATAGGGGCGAA  1717071

Query  1440     AGACTAATCGAACCATCTAGTAGCTGGTTCCTGC  1473
                ||||||||||||||||||||||||||||||||||
Sbjct  1717072  AGACTAATCGAACCATCTAGTAGCTGGTTCCTGC  1717105


 Score = 2671 bits (1446),  Expect = 0.0
 Identities = 1465/1474 (99%), Gaps = 1/1474 (0%)
 Strand=Plus/Plus

Query  1        CAAGGTTTCCGTAGGTGAACCTGCGGAAGGATCAGTAGAGAATATTGGACTTCGGTCCAT  60
                |||||||||||||||||||||||||||||||||||||||||||  ||| |||||||||||
Sbjct  1723759  CAAGGTTTCCGTAGGTGAACCTGCGGAAGGATCAGTAGAGAATGCTGGGCTTCGGTCCAT  1723818

Query  61       TTATCTACCCATCTACACCTGTGAACTGTTTATGTGCTTCGGCACGTTTTACACAAACTT  120
                ||||||||||||||||||||||||||||||||||||||||||||||||||||||||||||
Sbjct  1723819  TTATCTACCCATCTACACCTGTGAACTGTTTATGTGCTTCGGCACGTTTTACACAAACTT  1723878

Query  121      CTAAATGTAATGAATGTAATCTTATTATAACAATAATAAAACTTTCAACAACGGATCTCT  180
                ||||||||||||||||||||||||||||||||||||||||||||||||||||||||||||
Sbjct  1723879  CTAAATGTAATGAATGTAATCTTATTATAACAATAATAAAACTTTCAACAACGGATCTCT  1723938

Query  181      TGGCTTCCACATCGATGAAGAACGCAGCGAAATGCGATAAGTAATGTGAATTGCAGAATT  240
                ||||||||||||||||||||||||||||||||||||||||||||||||||||||||||||
Sbjct  1723939  TGGCTTCCACATCGATGAAGAACGCAGCGAAATGCGATAAGTAATGTGAATTGCAGAATT  1723998

Query  241      CAGTGAATCATCGAATCTTTGAACGCAACTTGCGCCCTTTGGTATTCCGAAGGGCATGCC  300
                |||||||||||||| |||||||||||||||||||||||||||||||||||||||||||||
Sbjct  1723999  CAGTGAATCATCGAGTCTTTGAACGCAACTTGCGCCCTTTGGTATTCCGAAGGGCATGCC  1724058

Query  301      TGTTTGAGAGTCATGAAAATCTCAATCCCTCGGGTTTTATTACCTGTTGGACTTGGATTT  360
                ||||||||||||||||||||||||||||||||||||||||||||||||||||||||||||
Sbjct  1724059  TGTTTGAGAGTCATGAAAATCTCAATCCCTCGGGTTTTATTACCTGTTGGACTTGGATTT  1724118

Query  361      GGGTGTTTGCCGCGACCTGCAAAGGACGTCGGCTCGCCTTAAATGTGTTAGTGGGAAGGT  420
                ||||||||||||||||||||||||||||||||||||||||||||||||||||||||||||
Sbjct  1724119  GGGTGTTTGCCGCGACCTGCAAAGGACGTCGGCTCGCCTTAAATGTGTTAGTGGGAAGGT  1724178

Query  421      GATTACCTGTCAGCCCGGCGTAATAAGTTTCGCTGGGCCTATGGGGTAGTCTTCGGCTTG  480
                ||||||||||||||||||||||||||||||||||||||||||||||||||||||||||||
Sbjct  1724179  GATTACCTGTCAGCCCGGCGTAATAAGTTTCGCTGGGCCTATGGGGTAGTCTTCGGCTTG  1724238

Query  481      CTGATAACAACCATCTC-TTTTTGTTTGACCTCAAATCAGGTAGGGCTACCCGCTGAACT  539
                ||||||||||||||||| ||||||||||||||||||||||||||||||||||||||||||
Sbjct  1724239  CTGATAACAACCATCTCTTTTTTGTTTGACCTCAAATCAGGTAGGGCTACCCGCTGAACT  1724298

Query  540      TAAGCATATCAATAAGCGGAGGAAAAGAAACTAACAAGGATTCCCTTAGTAACGGCGAGT  599
                ||||||||||||||||||||||||||||||||||||||||||||||||||||||||||||
Sbjct  1724299  TAAGCATATCAATAAGCGGAGGAAAAGAAACTAACAAGGATTCCCTTAGTAACGGCGAGT  1724358

Query  600      GAACCGGGAAGAGCTCAAATTTGAAATCTGGCGTCCTCCGGGCGTCCGAGTTGTAATCTA  659
                ||||||||||||||||||||||||||||||||||||||||||||||||||||||||||||
Sbjct  1724359  GAACCGGGAAGAGCTCAAATTTGAAATCTGGCGTCCTCCGGGCGTCCGAGTTGTAATCTA  1724418

Query  660      CAGAAACGTTTTCCGTGCTGGACCGTGTCTAAGTCCCTTGGAATAGGGTATCAAAGAGGG  719
                ||||||||||||||||||||||||||||||||||||||||||||||||||||||||||||
Sbjct  1724419  CAGAAACGTTTTCCGTGCTGGACCGTGTCTAAGTCCCTTGGAATAGGGTATCAAAGAGGG  1724478

Query  720      TGACAATCCCGTACTTGACACGATCACCAGTGCTCTGTGATACGTTTTCTACGAGTCGCG  779
                ||||||||||||||||||||||||||||||||||||||||||||||||||||||||||||
Sbjct  1724479  TGACAATCCCGTACTTGACACGATCACCAGTGCTCTGTGATACGTTTTCTACGAGTCGCG  1724538

Query  780      TTACTTGGGAGTGTAGCGCAAAATGGGTGGTAAACTCCATCTAAAGCTAAATATTGGTGG  839
                ||||||||||||||||||||||||||||||||||||||||||||||||||||||||||||
Sbjct  1724539  TTACTTGGGAGTGTAGCGCAAAATGGGTGGTAAACTCCATCTAAAGCTAAATATTGGTGG  1724598

Query  840      AAGACCGATAGCGAACAAGTACCGTGAGGGAAAGATGAAAAGCACTTTGGAAAGAGAGTT  899
                ||||||||||||||||||||||||||||||||||||||||||||||||||||||||||||
Sbjct  1724599  AAGACCGATAGCGAACAAGTACCGTGAGGGAAAGATGAAAAGCACTTTGGAAAGAGAGTT  1724658

Query  900      AAACAGTACGTGAAATTGTTGAAAGGGAAACGATTGAAGTCAGTCGTGTCTATTGGGTTC  959
                ||||||||||||||||||||||||||||||||||||||||||||||||||||||||||||
Sbjct  1724659  AAACAGTACGTGAAATTGTTGAAAGGGAAACGATTGAAGTCAGTCGTGTCTATTGGGTTC  1724718

Query  960      AGCCAGTTCTGCTGGTGTATTCCCTTTAGACGGGTCAACATCAGTTCTGATCGGTGGATA  1019
                |||||| |||||||||||||||||||||||||||||||||||||||||||||||||||||
Sbjct  1724719  AGCCAGCTCTGCTGGTGTATTCCCTTTAGACGGGTCAACATCAGTTCTGATCGGTGGATA  1724778

Query  1020     AGGGCTGGGGGAATGTAGCACTCTTCGGAGTGTGTTATAGCCTCCTGTCGCATACACTGG  1079
                |||||||| ||||||| ||||||||||| |||||||||||||||||||||||||||||||
Sbjct  1724779  AGGGCTGGAGGAATGTGGCACTCTTCGGGGTGTGTTATAGCCTCCTGTCGCATACACTGG  1724838

Query  1080     TTGGGACTGAGGAATGCAGCTCGCCTTTATGGCCGGGGTTCGCCCACGTTCGAGCTTAGG  1139
                ||||||||||||||||||||||||||||||||||||||||||||||||||||||||||||
Sbjct  1724839  TTGGGACTGAGGAATGCAGCTCGCCTTTATGGCCGGGGTTCGCCCACGTTCGAGCTTAGG  1724898

Query  1140     ATGTTGACAAAATGGCTTTAAACGACCCGTCTTGAAACACGGACCAAGGAGTCTAACATA  1199
                ||||||||||||||||||||||||||||||||||||||||||||||||||||||||||||
Sbjct  1724899  ATGTTGACAAAATGGCTTTAAACGACCCGTCTTGAAACACGGACCAAGGAGTCTAACATA  1724958

Query  1200     TCTGCGAGTGTTTGAGTGTCAAACTCGAGCGCGTAATGAAAGTGAATGTAGGAGGGATCC  1259
                ||||||||||||||||||||||||||||||||||||||||||||||||||||||||||||
Sbjct  1724959  TCTGCGAGTGTTTGAGTGTCAAACTCGAGCGCGTAATGAAAGTGAATGTAGGAGGGATCC  1725018

Query  1260     GCAAGGAGCACCTTCGACCGATCCGGATCTTCTGTGATGGATTTGAGTAAGAGCATATAT  1319
                ||||||||||||||||||||||||||||||||||||||||||||||||||||||||||||
Sbjct  1725019  GCAAGGAGCACCTTCGACCGATCCGGATCTTCTGTGATGGATTTGAGTAAGAGCATATAT  1725078

Query  1320     GCTGGGACCCGAAAGATGGTGAACTATGCCTGAATAGGGCGAAGCCAGGGGAAACTCTGG  1379
                ||||||||||||||||||||||||||||||||||||||||||||||||||||||||||||
Sbjct  1725079  GCTGGGACCCGAAAGATGGTGAACTATGCCTGAATAGGGCGAAGCCAGGGGAAACTCTGG  1725138

Query  1380     TGGAGGCTCGTAGCGATTCTGACGTGCAAATCGATCGTCGAATTTGGGTATAGGGGCGAA  1439
                ||||||||||||||||||||||||||||||||||||||||||||||||||||||||||||
Sbjct  1725139  TGGAGGCTCGTAGCGATTCTGACGTGCAAATCGATCGTCGAATTTGGGTATAGGGGCGAA  1725198

Query  1440     AGACTAATCGAACCATCTAGTAGCTGGTTCCTGC  1473
                ||||||||||||||||||||||||||||||||||
Sbjct  1725199  AGACTAATCGAACCATCTAGTAGCTGGTTCCTGC  1725232


 Score = 2671 bits (1446),  Expect = 0.0
 Identities = 1465/1474 (99%), Gaps = 1/1474 (0%)
 Strand=Plus/Plus

Query  1        CAAGGTTTCCGTAGGTGAACCTGCGGAAGGATCAGTAGAGAATATTGGACTTCGGTCCAT  60
                |||||||||||||||||||||||||||||||||||||||||||  ||| |||||||||||
Sbjct  1731886  CAAGGTTTCCGTAGGTGAACCTGCGGAAGGATCAGTAGAGAATGCTGGGCTTCGGTCCAT  1731945

Query  61       TTATCTACCCATCTACACCTGTGAACTGTTTATGTGCTTCGGCACGTTTTACACAAACTT  120
                ||||||||||||||||||||||||||||||||||||||||||||||||||||||||||||
Sbjct  1731946  TTATCTACCCATCTACACCTGTGAACTGTTTATGTGCTTCGGCACGTTTTACACAAACTT  1732005

Query  121      CTAAATGTAATGAATGTAATCTTATTATAACAATAATAAAACTTTCAACAACGGATCTCT  180
                ||||||||||||||||||||||||||||||||||||||||||||||||||||||||||||
Sbjct  1732006  CTAAATGTAATGAATGTAATCTTATTATAACAATAATAAAACTTTCAACAACGGATCTCT  1732065

Query  181      TGGCTTCCACATCGATGAAGAACGCAGCGAAATGCGATAAGTAATGTGAATTGCAGAATT  240
                ||||||||||||||||||||||||||||||||||||||||||||||||||||||||||||
Sbjct  1732066  TGGCTTCCACATCGATGAAGAACGCAGCGAAATGCGATAAGTAATGTGAATTGCAGAATT  1732125

Query  241      CAGTGAATCATCGAATCTTTGAACGCAACTTGCGCCCTTTGGTATTCCGAAGGGCATGCC  300
                |||||||||||||| |||||||||||||||||||||||||||||||||||||||||||||
Sbjct  1732126  CAGTGAATCATCGAGTCTTTGAACGCAACTTGCGCCCTTTGGTATTCCGAAGGGCATGCC  1732185

Query  301      TGTTTGAGAGTCATGAAAATCTCAATCCCTCGGGTTTTATTACCTGTTGGACTTGGATTT  360
                ||||||||||||||||||||||||||||||||||||||||||||||||||||||||||||
Sbjct  1732186  TGTTTGAGAGTCATGAAAATCTCAATCCCTCGGGTTTTATTACCTGTTGGACTTGGATTT  1732245

Query  361      GGGTGTTTGCCGCGACCTGCAAAGGACGTCGGCTCGCCTTAAATGTGTTAGTGGGAAGGT  420
                ||||||||||||||||||||||||||||||||||||||||||||||||||||||||||||
Sbjct  1732246  GGGTGTTTGCCGCGACCTGCAAAGGACGTCGGCTCGCCTTAAATGTGTTAGTGGGAAGGT  1732305

Query  421      GATTACCTGTCAGCCCGGCGTAATAAGTTTCGCTGGGCCTATGGGGTAGTCTTCGGCTTG  480
                ||||||||||||||||||||||||||||||||||||||||||||||||||||||||||||
Sbjct  1732306  GATTACCTGTCAGCCCGGCGTAATAAGTTTCGCTGGGCCTATGGGGTAGTCTTCGGCTTG  1732365

Query  481      CTGATAACAACCATCTC-TTTTTGTTTGACCTCAAATCAGGTAGGGCTACCCGCTGAACT  539
                ||||||||||||||||| ||||||||||||||||||||||||||||||||||||||||||
Sbjct  1732366  CTGATAACAACCATCTCTTTTTTGTTTGACCTCAAATCAGGTAGGGCTACCCGCTGAACT  1732425

Query  540      TAAGCATATCAATAAGCGGAGGAAAAGAAACTAACAAGGATTCCCTTAGTAACGGCGAGT  599
                ||||||||||||||||||||||||||||||||||||||||||||||||||||||||||||
Sbjct  1732426  TAAGCATATCAATAAGCGGAGGAAAAGAAACTAACAAGGATTCCCTTAGTAACGGCGAGT  1732485

Query  600      GAACCGGGAAGAGCTCAAATTTGAAATCTGGCGTCCTCCGGGCGTCCGAGTTGTAATCTA  659
                ||||||||||||||||||||||||||||||||||||||||||||||||||||||||||||
Sbjct  1732486  GAACCGGGAAGAGCTCAAATTTGAAATCTGGCGTCCTCCGGGCGTCCGAGTTGTAATCTA  1732545

Query  660      CAGAAACGTTTTCCGTGCTGGACCGTGTCTAAGTCCCTTGGAATAGGGTATCAAAGAGGG  719
                ||||||||||||||||||||||||||||||||||||||||||||||||||||||||||||
Sbjct  1732546  CAGAAACGTTTTCCGTGCTGGACCGTGTCTAAGTCCCTTGGAATAGGGTATCAAAGAGGG  1732605

Query  720      TGACAATCCCGTACTTGACACGATCACCAGTGCTCTGTGATACGTTTTCTACGAGTCGCG  779
                ||||||||||||||||||||||||||||||||||||||||||||||||||||||||||||
Sbjct  1732606  TGACAATCCCGTACTTGACACGATCACCAGTGCTCTGTGATACGTTTTCTACGAGTCGCG  1732665

Query  780      TTACTTGGGAGTGTAGCGCAAAATGGGTGGTAAACTCCATCTAAAGCTAAATATTGGTGG  839
                ||||||||||||||||||||||||||||||||||||||||||||||||||||||||||||
Sbjct  1732666  TTACTTGGGAGTGTAGCGCAAAATGGGTGGTAAACTCCATCTAAAGCTAAATATTGGTGG  1732725

Query  840      AAGACCGATAGCGAACAAGTACCGTGAGGGAAAGATGAAAAGCACTTTGGAAAGAGAGTT  899
                ||||||||||||||||||||||||||||||||||||||||||||||||||||||||||||
Sbjct  1732726  AAGACCGATAGCGAACAAGTACCGTGAGGGAAAGATGAAAAGCACTTTGGAAAGAGAGTT  1732785

Query  900      AAACAGTACGTGAAATTGTTGAAAGGGAAACGATTGAAGTCAGTCGTGTCTATTGGGTTC  959
                ||||||||||||||||||||||||||||||||||||||||||||||||||||||||||||
Sbjct  1732786  AAACAGTACGTGAAATTGTTGAAAGGGAAACGATTGAAGTCAGTCGTGTCTATTGGGTTC  1732845

Query  960      AGCCAGTTCTGCTGGTGTATTCCCTTTAGACGGGTCAACATCAGTTCTGATCGGTGGATA  1019
                |||||| |||||||||||||||||||||||||||||||||||||||||||||||||||||
Sbjct  1732846  AGCCAGCTCTGCTGGTGTATTCCCTTTAGACGGGTCAACATCAGTTCTGATCGGTGGATA  1732905

Query  1020     AGGGCTGGGGGAATGTAGCACTCTTCGGAGTGTGTTATAGCCTCCTGTCGCATACACTGG  1079
                |||||||| ||||||| ||||||||||| |||||||||||||||||||||||||||||||
Sbjct  1732906  AGGGCTGGAGGAATGTGGCACTCTTCGGGGTGTGTTATAGCCTCCTGTCGCATACACTGG  1732965

Query  1080     TTGGGACTGAGGAATGCAGCTCGCCTTTATGGCCGGGGTTCGCCCACGTTCGAGCTTAGG  1139
                ||||||||||||||||||||||||||||||||||||||||||||||||||||||||||||
Sbjct  1732966  TTGGGACTGAGGAATGCAGCTCGCCTTTATGGCCGGGGTTCGCCCACGTTCGAGCTTAGG  1733025

Query  1140     ATGTTGACAAAATGGCTTTAAACGACCCGTCTTGAAACACGGACCAAGGAGTCTAACATA  1199
                ||||||||||||||||||||||||||||||||||||||||||||||||||||||||||||
Sbjct  1733026  ATGTTGACAAAATGGCTTTAAACGACCCGTCTTGAAACACGGACCAAGGAGTCTAACATA  1733085

Query  1200     TCTGCGAGTGTTTGAGTGTCAAACTCGAGCGCGTAATGAAAGTGAATGTAGGAGGGATCC  1259
                ||||||||||||||||||||||||||||||||||||||||||||||||||||||||||||
Sbjct  1733086  TCTGCGAGTGTTTGAGTGTCAAACTCGAGCGCGTAATGAAAGTGAATGTAGGAGGGATCC  1733145

Query  1260     GCAAGGAGCACCTTCGACCGATCCGGATCTTCTGTGATGGATTTGAGTAAGAGCATATAT  1319
                ||||||||||||||||||||||||||||||||||||||||||||||||||||||||||||
Sbjct  1733146  GCAAGGAGCACCTTCGACCGATCCGGATCTTCTGTGATGGATTTGAGTAAGAGCATATAT  1733205

Query  1320     GCTGGGACCCGAAAGATGGTGAACTATGCCTGAATAGGGCGAAGCCAGGGGAAACTCTGG  1379
                ||||||||||||||||||||||||||||||||||||||||||||||||||||||||||||
Sbjct  1733206  GCTGGGACCCGAAAGATGGTGAACTATGCCTGAATAGGGCGAAGCCAGGGGAAACTCTGG  1733265

Query  1380     TGGAGGCTCGTAGCGATTCTGACGTGCAAATCGATCGTCGAATTTGGGTATAGGGGCGAA  1439
                ||||||||||||||||||||||||||||||||||||||||||||||||||||||||||||
Sbjct  1733266  TGGAGGCTCGTAGCGATTCTGACGTGCAAATCGATCGTCGAATTTGGGTATAGGGGCGAA  1733325

Query  1440     AGACTAATCGAACCATCTAGTAGCTGGTTCCTGC  1473
                ||||||||||||||||||||||||||||||||||
Sbjct  1733326  AGACTAATCGAACCATCTAGTAGCTGGTTCCTGC  1733359


 Score = 2671 bits (1446),  Expect = 0.0
 Identities = 1465/1474 (99%), Gaps = 1/1474 (0%)
 Strand=Plus/Plus

Query  1        CAAGGTTTCCGTAGGTGAACCTGCGGAAGGATCAGTAGAGAATATTGGACTTCGGTCCAT  60
                |||||||||||||||||||||||||||||||||||||||||||  ||| |||||||||||
Sbjct  1740013  CAAGGTTTCCGTAGGTGAACCTGCGGAAGGATCAGTAGAGAATGCTGGGCTTCGGTCCAT  1740072

Query  61       TTATCTACCCATCTACACCTGTGAACTGTTTATGTGCTTCGGCACGTTTTACACAAACTT  120
                ||||||||||||||||||||||||||||||||||||||||||||||||||||||||||||
Sbjct  1740073  TTATCTACCCATCTACACCTGTGAACTGTTTATGTGCTTCGGCACGTTTTACACAAACTT  1740132

Query  121      CTAAATGTAATGAATGTAATCTTATTATAACAATAATAAAACTTTCAACAACGGATCTCT  180
                ||||||||||||||||||||||||||||||||||||||||||||||||||||||||||||
Sbjct  1740133  CTAAATGTAATGAATGTAATCTTATTATAACAATAATAAAACTTTCAACAACGGATCTCT  1740192

Query  181      TGGCTTCCACATCGATGAAGAACGCAGCGAAATGCGATAAGTAATGTGAATTGCAGAATT  240
                ||||||||||||||||||||||||||||||||||||||||||||||||||||||||||||
Sbjct  1740193  TGGCTTCCACATCGATGAAGAACGCAGCGAAATGCGATAAGTAATGTGAATTGCAGAATT  1740252

Query  241      CAGTGAATCATCGAATCTTTGAACGCAACTTGCGCCCTTTGGTATTCCGAAGGGCATGCC  300
                |||||||||||||| |||||||||||||||||||||||||||||||||||||||||||||
Sbjct  1740253  CAGTGAATCATCGAGTCTTTGAACGCAACTTGCGCCCTTTGGTATTCCGAAGGGCATGCC  1740312

Query  301      TGTTTGAGAGTCATGAAAATCTCAATCCCTCGGGTTTTATTACCTGTTGGACTTGGATTT  360
                ||||||||||||||||||||||||||||||||||||||||||||||||||||||||||||
Sbjct  1740313  TGTTTGAGAGTCATGAAAATCTCAATCCCTCGGGTTTTATTACCTGTTGGACTTGGATTT  1740372

Query  361      GGGTGTTTGCCGCGACCTGCAAAGGACGTCGGCTCGCCTTAAATGTGTTAGTGGGAAGGT  420
                ||||||||||||||||||||||||||||||||||||||||||||||||||||||||||||
Sbjct  1740373  GGGTGTTTGCCGCGACCTGCAAAGGACGTCGGCTCGCCTTAAATGTGTTAGTGGGAAGGT  1740432

Query  421      GATTACCTGTCAGCCCGGCGTAATAAGTTTCGCTGGGCCTATGGGGTAGTCTTCGGCTTG  480
                ||||||||||||||||||||||||||||||||||||||||||||||||||||||||||||
Sbjct  1740433  GATTACCTGTCAGCCCGGCGTAATAAGTTTCGCTGGGCCTATGGGGTAGTCTTCGGCTTG  1740492

Query  481      CTGATAACAACCATCTC-TTTTTGTTTGACCTCAAATCAGGTAGGGCTACCCGCTGAACT  539
                ||||||||||||||||| ||||||||||||||||||||||||||||||||||||||||||
Sbjct  1740493  CTGATAACAACCATCTCTTTTTTGTTTGACCTCAAATCAGGTAGGGCTACCCGCTGAACT  1740552

Query  540      TAAGCATATCAATAAGCGGAGGAAAAGAAACTAACAAGGATTCCCTTAGTAACGGCGAGT  599
                ||||||||||||||||||||||||||||||||||||||||||||||||||||||||||||
Sbjct  1740553  TAAGCATATCAATAAGCGGAGGAAAAGAAACTAACAAGGATTCCCTTAGTAACGGCGAGT  1740612

Query  600      GAACCGGGAAGAGCTCAAATTTGAAATCTGGCGTCCTCCGGGCGTCCGAGTTGTAATCTA  659
                ||||||||||||||||||||||||||||||||||||||||||||||||||||||||||||
Sbjct  1740613  GAACCGGGAAGAGCTCAAATTTGAAATCTGGCGTCCTCCGGGCGTCCGAGTTGTAATCTA  1740672

Query  660      CAGAAACGTTTTCCGTGCTGGACCGTGTCTAAGTCCCTTGGAATAGGGTATCAAAGAGGG  719
                ||||||||||||||||||||||||||||||||||||||||||||||||||||||||||||
Sbjct  1740673  CAGAAACGTTTTCCGTGCTGGACCGTGTCTAAGTCCCTTGGAATAGGGTATCAAAGAGGG  1740732

Query  720      TGACAATCCCGTACTTGACACGATCACCAGTGCTCTGTGATACGTTTTCTACGAGTCGCG  779
                ||||||||||||||||||||||||||||||||||||||||||||||||||||||||||||
Sbjct  1740733  TGACAATCCCGTACTTGACACGATCACCAGTGCTCTGTGATACGTTTTCTACGAGTCGCG  1740792

Query  780      TTACTTGGGAGTGTAGCGCAAAATGGGTGGTAAACTCCATCTAAAGCTAAATATTGGTGG  839
                ||||||||||||||||||||||||||||||||||||||||||||||||||||||||||||
Sbjct  1740793  TTACTTGGGAGTGTAGCGCAAAATGGGTGGTAAACTCCATCTAAAGCTAAATATTGGTGG  1740852

Query  840      AAGACCGATAGCGAACAAGTACCGTGAGGGAAAGATGAAAAGCACTTTGGAAAGAGAGTT  899
                ||||||||||||||||||||||||||||||||||||||||||||||||||||||||||||
Sbjct  1740853  AAGACCGATAGCGAACAAGTACCGTGAGGGAAAGATGAAAAGCACTTTGGAAAGAGAGTT  1740912

Query  900      AAACAGTACGTGAAATTGTTGAAAGGGAAACGATTGAAGTCAGTCGTGTCTATTGGGTTC  959
                ||||||||||||||||||||||||||||||||||||||||||||||||||||||||||||
Sbjct  1740913  AAACAGTACGTGAAATTGTTGAAAGGGAAACGATTGAAGTCAGTCGTGTCTATTGGGTTC  1740972

Query  960      AGCCAGTTCTGCTGGTGTATTCCCTTTAGACGGGTCAACATCAGTTCTGATCGGTGGATA  1019
                |||||| |||||||||||||||||||||||||||||||||||||||||||||||||||||
Sbjct  1740973  AGCCAGCTCTGCTGGTGTATTCCCTTTAGACGGGTCAACATCAGTTCTGATCGGTGGATA  1741032

Query  1020     AGGGCTGGGGGAATGTAGCACTCTTCGGAGTGTGTTATAGCCTCCTGTCGCATACACTGG  1079
                |||||||| ||||||| ||||||||||| |||||||||||||||||||||||||||||||
Sbjct  1741033  AGGGCTGGAGGAATGTGGCACTCTTCGGGGTGTGTTATAGCCTCCTGTCGCATACACTGG  1741092

Query  1080     TTGGGACTGAGGAATGCAGCTCGCCTTTATGGCCGGGGTTCGCCCACGTTCGAGCTTAGG  1139
                ||||||||||||||||||||||||||||||||||||||||||||||||||||||||||||
Sbjct  1741093  TTGGGACTGAGGAATGCAGCTCGCCTTTATGGCCGGGGTTCGCCCACGTTCGAGCTTAGG  1741152

Query  1140     ATGTTGACAAAATGGCTTTAAACGACCCGTCTTGAAACACGGACCAAGGAGTCTAACATA  1199
                ||||||||||||||||||||||||||||||||||||||||||||||||||||||||||||
Sbjct  1741153  ATGTTGACAAAATGGCTTTAAACGACCCGTCTTGAAACACGGACCAAGGAGTCTAACATA  1741212

Query  1200     TCTGCGAGTGTTTGAGTGTCAAACTCGAGCGCGTAATGAAAGTGAATGTAGGAGGGATCC  1259
                ||||||||||||||||||||||||||||||||||||||||||||||||||||||||||||
Sbjct  1741213  TCTGCGAGTGTTTGAGTGTCAAACTCGAGCGCGTAATGAAAGTGAATGTAGGAGGGATCC  1741272

Query  1260     GCAAGGAGCACCTTCGACCGATCCGGATCTTCTGTGATGGATTTGAGTAAGAGCATATAT  1319
                ||||||||||||||||||||||||||||||||||||||||||||||||||||||||||||
Sbjct  1741273  GCAAGGAGCACCTTCGACCGATCCGGATCTTCTGTGATGGATTTGAGTAAGAGCATATAT  1741332

Query  1320     GCTGGGACCCGAAAGATGGTGAACTATGCCTGAATAGGGCGAAGCCAGGGGAAACTCTGG  1379
                ||||||||||||||||||||||||||||||||||||||||||||||||||||||||||||
Sbjct  1741333  GCTGGGACCCGAAAGATGGTGAACTATGCCTGAATAGGGCGAAGCCAGGGGAAACTCTGG  1741392

Query  1380     TGGAGGCTCGTAGCGATTCTGACGTGCAAATCGATCGTCGAATTTGGGTATAGGGGCGAA  1439
                ||||||||||||||||||||||||||||||||||||||||||||||||||||||||||||
Sbjct  1741393  TGGAGGCTCGTAGCGATTCTGACGTGCAAATCGATCGTCGAATTTGGGTATAGGGGCGAA  1741452

Query  1440     AGACTAATCGAACCATCTAGTAGCTGGTTCCTGC  1473
                ||||||||||||||||||||||||||||||||||
Sbjct  1741453  AGACTAATCGAACCATCTAGTAGCTGGTTCCTGC  1741486


 Score = 2671 bits (1446),  Expect = 0.0
 Identities = 1465/1474 (99%), Gaps = 1/1474 (0%)
 Strand=Plus/Plus

Query  1        CAAGGTTTCCGTAGGTGAACCTGCGGAAGGATCAGTAGAGAATATTGGACTTCGGTCCAT  60
                |||||||||||||||||||||||||||||||||||||||||||  ||| |||||||||||
Sbjct  1748140  CAAGGTTTCCGTAGGTGAACCTGCGGAAGGATCAGTAGAGAATGCTGGGCTTCGGTCCAT  1748199

Query  61       TTATCTACCCATCTACACCTGTGAACTGTTTATGTGCTTCGGCACGTTTTACACAAACTT  120
                ||||||||||||||||||||||||||||||||||||||||||||||||||||||||||||
Sbjct  1748200  TTATCTACCCATCTACACCTGTGAACTGTTTATGTGCTTCGGCACGTTTTACACAAACTT  1748259

Query  121      CTAAATGTAATGAATGTAATCTTATTATAACAATAATAAAACTTTCAACAACGGATCTCT  180
                ||||||||||||||||||||||||||||||||||||||||||||||||||||||||||||
Sbjct  1748260  CTAAATGTAATGAATGTAATCTTATTATAACAATAATAAAACTTTCAACAACGGATCTCT  1748319

Query  181      TGGCTTCCACATCGATGAAGAACGCAGCGAAATGCGATAAGTAATGTGAATTGCAGAATT  240
                ||||||||||||||||||||||||||||||||||||||||||||||||||||||||||||
Sbjct  1748320  TGGCTTCCACATCGATGAAGAACGCAGCGAAATGCGATAAGTAATGTGAATTGCAGAATT  1748379

Query  241      CAGTGAATCATCGAATCTTTGAACGCAACTTGCGCCCTTTGGTATTCCGAAGGGCATGCC  300
                |||||||||||||| |||||||||||||||||||||||||||||||||||||||||||||
Sbjct  1748380  CAGTGAATCATCGAGTCTTTGAACGCAACTTGCGCCCTTTGGTATTCCGAAGGGCATGCC  1748439

Query  301      TGTTTGAGAGTCATGAAAATCTCAATCCCTCGGGTTTTATTACCTGTTGGACTTGGATTT  360
                ||||||||||||||||||||||||||||||||||||||||||||||||||||||||||||
Sbjct  1748440  TGTTTGAGAGTCATGAAAATCTCAATCCCTCGGGTTTTATTACCTGTTGGACTTGGATTT  1748499

Query  361      GGGTGTTTGCCGCGACCTGCAAAGGACGTCGGCTCGCCTTAAATGTGTTAGTGGGAAGGT  420
                ||||||||||||||||||||||||||||||||||||||||||||||||||||||||||||
Sbjct  1748500  GGGTGTTTGCCGCGACCTGCAAAGGACGTCGGCTCGCCTTAAATGTGTTAGTGGGAAGGT  1748559

Query  421      GATTACCTGTCAGCCCGGCGTAATAAGTTTCGCTGGGCCTATGGGGTAGTCTTCGGCTTG  480
                ||||||||||||||||||||||||||||||||||||||||||||||||||||||||||||
Sbjct  1748560  GATTACCTGTCAGCCCGGCGTAATAAGTTTCGCTGGGCCTATGGGGTAGTCTTCGGCTTG  1748619

Query  481      CTGATAACAACCATCTC-TTTTTGTTTGACCTCAAATCAGGTAGGGCTACCCGCTGAACT  539
                ||||||||||||||||| ||||||||||||||||||||||||||||||||||||||||||
Sbjct  1748620  CTGATAACAACCATCTCTTTTTTGTTTGACCTCAAATCAGGTAGGGCTACCCGCTGAACT  1748679

Query  540      TAAGCATATCAATAAGCGGAGGAAAAGAAACTAACAAGGATTCCCTTAGTAACGGCGAGT  599
                ||||||||||||||||||||||||||||||||||||||||||||||||||||||||||||
Sbjct  1748680  TAAGCATATCAATAAGCGGAGGAAAAGAAACTAACAAGGATTCCCTTAGTAACGGCGAGT  1748739

Query  600      GAACCGGGAAGAGCTCAAATTTGAAATCTGGCGTCCTCCGGGCGTCCGAGTTGTAATCTA  659
                ||||||||||||||||||||||||||||||||||||||||||||||||||||||||||||
Sbjct  1748740  GAACCGGGAAGAGCTCAAATTTGAAATCTGGCGTCCTCCGGGCGTCCGAGTTGTAATCTA  1748799

Query  660      CAGAAACGTTTTCCGTGCTGGACCGTGTCTAAGTCCCTTGGAATAGGGTATCAAAGAGGG  719
                ||||||||||||||||||||||||||||||||||||||||||||||||||||||||||||
Sbjct  1748800  CAGAAACGTTTTCCGTGCTGGACCGTGTCTAAGTCCCTTGGAATAGGGTATCAAAGAGGG  1748859

Query  720      TGACAATCCCGTACTTGACACGATCACCAGTGCTCTGTGATACGTTTTCTACGAGTCGCG  779
                ||||||||||||||||||||||||||||||||||||||||||||||||||||||||||||
Sbjct  1748860  TGACAATCCCGTACTTGACACGATCACCAGTGCTCTGTGATACGTTTTCTACGAGTCGCG  1748919

Query  780      TTACTTGGGAGTGTAGCGCAAAATGGGTGGTAAACTCCATCTAAAGCTAAATATTGGTGG  839
                ||||||||||||||||||||||||||||||||||||||||||||||||||||||||||||
Sbjct  1748920  TTACTTGGGAGTGTAGCGCAAAATGGGTGGTAAACTCCATCTAAAGCTAAATATTGGTGG  1748979

Query  840      AAGACCGATAGCGAACAAGTACCGTGAGGGAAAGATGAAAAGCACTTTGGAAAGAGAGTT  899
                ||||||||||||||||||||||||||||||||||||||||||||||||||||||||||||
Sbjct  1748980  AAGACCGATAGCGAACAAGTACCGTGAGGGAAAGATGAAAAGCACTTTGGAAAGAGAGTT  1749039

Query  900      AAACAGTACGTGAAATTGTTGAAAGGGAAACGATTGAAGTCAGTCGTGTCTATTGGGTTC  959
                ||||||||||||||||||||||||||||||||||||||||||||||||||||||||||||
Sbjct  1749040  AAACAGTACGTGAAATTGTTGAAAGGGAAACGATTGAAGTCAGTCGTGTCTATTGGGTTC  1749099

Query  960      AGCCAGTTCTGCTGGTGTATTCCCTTTAGACGGGTCAACATCAGTTCTGATCGGTGGATA  1019
                |||||| |||||||||||||||||||||||||||||||||||||||||||||||||||||
Sbjct  1749100  AGCCAGCTCTGCTGGTGTATTCCCTTTAGACGGGTCAACATCAGTTCTGATCGGTGGATA  1749159

Query  1020     AGGGCTGGGGGAATGTAGCACTCTTCGGAGTGTGTTATAGCCTCCTGTCGCATACACTGG  1079
                |||||||| ||||||| ||||||||||| |||||||||||||||||||||||||||||||
Sbjct  1749160  AGGGCTGGAGGAATGTGGCACTCTTCGGGGTGTGTTATAGCCTCCTGTCGCATACACTGG  1749219

Query  1080     TTGGGACTGAGGAATGCAGCTCGCCTTTATGGCCGGGGTTCGCCCACGTTCGAGCTTAGG  1139
                ||||||||||||||||||||||||||||||||||||||||||||||||||||||||||||
Sbjct  1749220  TTGGGACTGAGGAATGCAGCTCGCCTTTATGGCCGGGGTTCGCCCACGTTCGAGCTTAGG  1749279

Query  1140     ATGTTGACAAAATGGCTTTAAACGACCCGTCTTGAAACACGGACCAAGGAGTCTAACATA  1199
                ||||||||||||||||||||||||||||||||||||||||||||||||||||||||||||
Sbjct  1749280  ATGTTGACAAAATGGCTTTAAACGACCCGTCTTGAAACACGGACCAAGGAGTCTAACATA  1749339

Query  1200     TCTGCGAGTGTTTGAGTGTCAAACTCGAGCGCGTAATGAAAGTGAATGTAGGAGGGATCC  1259
                ||||||||||||||||||||||||||||||||||||||||||||||||||||||||||||
Sbjct  1749340  TCTGCGAGTGTTTGAGTGTCAAACTCGAGCGCGTAATGAAAGTGAATGTAGGAGGGATCC  1749399

Query  1260     GCAAGGAGCACCTTCGACCGATCCGGATCTTCTGTGATGGATTTGAGTAAGAGCATATAT  1319
                ||||||||||||||||||||||||||||||||||||||||||||||||||||||||||||
Sbjct  1749400  GCAAGGAGCACCTTCGACCGATCCGGATCTTCTGTGATGGATTTGAGTAAGAGCATATAT  1749459

Query  1320     GCTGGGACCCGAAAGATGGTGAACTATGCCTGAATAGGGCGAAGCCAGGGGAAACTCTGG  1379
                ||||||||||||||||||||||||||||||||||||||||||||||||||||||||||||
Sbjct  1749460  GCTGGGACCCGAAAGATGGTGAACTATGCCTGAATAGGGCGAAGCCAGGGGAAACTCTGG  1749519

Query  1380     TGGAGGCTCGTAGCGATTCTGACGTGCAAATCGATCGTCGAATTTGGGTATAGGGGCGAA  1439
                ||||||||||||||||||||||||||||||||||||||||||||||||||||||||||||
Sbjct  1749520  TGGAGGCTCGTAGCGATTCTGACGTGCAAATCGATCGTCGAATTTGGGTATAGGGGCGAA  1749579

Query  1440     AGACTAATCGAACCATCTAGTAGCTGGTTCCTGC  1473
                ||||||||||||||||||||||||||||||||||
Sbjct  1749580  AGACTAATCGAACCATCTAGTAGCTGGTTCCTGC  1749613


 Score = 2671 bits (1446),  Expect = 0.0
 Identities = 1465/1474 (99%), Gaps = 1/1474 (0%)
 Strand=Plus/Plus

Query  1        CAAGGTTTCCGTAGGTGAACCTGCGGAAGGATCAGTAGAGAATATTGGACTTCGGTCCAT  60
                |||||||||||||||||||||||||||||||||||||||||||  ||| |||||||||||
Sbjct  1756267  CAAGGTTTCCGTAGGTGAACCTGCGGAAGGATCAGTAGAGAATGCTGGGCTTCGGTCCAT  1756326

Query  61       TTATCTACCCATCTACACCTGTGAACTGTTTATGTGCTTCGGCACGTTTTACACAAACTT  120
                ||||||||||||||||||||||||||||||||||||||||||||||||||||||||||||
Sbjct  1756327  TTATCTACCCATCTACACCTGTGAACTGTTTATGTGCTTCGGCACGTTTTACACAAACTT  1756386

Query  121      CTAAATGTAATGAATGTAATCTTATTATAACAATAATAAAACTTTCAACAACGGATCTCT  180
                ||||||||||||||||||||||||||||||||||||||||||||||||||||||||||||
Sbjct  1756387  CTAAATGTAATGAATGTAATCTTATTATAACAATAATAAAACTTTCAACAACGGATCTCT  1756446

Query  181      TGGCTTCCACATCGATGAAGAACGCAGCGAAATGCGATAAGTAATGTGAATTGCAGAATT  240
                ||||||||||||||||||||||||||||||||||||||||||||||||||||||||||||
Sbjct  1756447  TGGCTTCCACATCGATGAAGAACGCAGCGAAATGCGATAAGTAATGTGAATTGCAGAATT  1756506

Query  241      CAGTGAATCATCGAATCTTTGAACGCAACTTGCGCCCTTTGGTATTCCGAAGGGCATGCC  300
                |||||||||||||| |||||||||||||||||||||||||||||||||||||||||||||
Sbjct  1756507  CAGTGAATCATCGAGTCTTTGAACGCAACTTGCGCCCTTTGGTATTCCGAAGGGCATGCC  1756566

Query  301      TGTTTGAGAGTCATGAAAATCTCAATCCCTCGGGTTTTATTACCTGTTGGACTTGGATTT  360
                ||||||||||||||||||||||||||||||||||||||||||||||||||||||||||||
Sbjct  1756567  TGTTTGAGAGTCATGAAAATCTCAATCCCTCGGGTTTTATTACCTGTTGGACTTGGATTT  1756626

Query  361      GGGTGTTTGCCGCGACCTGCAAAGGACGTCGGCTCGCCTTAAATGTGTTAGTGGGAAGGT  420
                ||||||||||||||||||||||||||||||||||||||||||||||||||||||||||||
Sbjct  1756627  GGGTGTTTGCCGCGACCTGCAAAGGACGTCGGCTCGCCTTAAATGTGTTAGTGGGAAGGT  1756686

Query  421      GATTACCTGTCAGCCCGGCGTAATAAGTTTCGCTGGGCCTATGGGGTAGTCTTCGGCTTG  480
                ||||||||||||||||||||||||||||||||||||||||||||||||||||||||||||
Sbjct  1756687  GATTACCTGTCAGCCCGGCGTAATAAGTTTCGCTGGGCCTATGGGGTAGTCTTCGGCTTG  1756746

Query  481      CTGATAACAACCATCTC-TTTTTGTTTGACCTCAAATCAGGTAGGGCTACCCGCTGAACT  539
                ||||||||||||||||| ||||||||||||||||||||||||||||||||||||||||||
Sbjct  1756747  CTGATAACAACCATCTCTTTTTTGTTTGACCTCAAATCAGGTAGGGCTACCCGCTGAACT  1756806

Query  540      TAAGCATATCAATAAGCGGAGGAAAAGAAACTAACAAGGATTCCCTTAGTAACGGCGAGT  599
                ||||||||||||||||||||||||||||||||||||||||||||||||||||||||||||
Sbjct  1756807  TAAGCATATCAATAAGCGGAGGAAAAGAAACTAACAAGGATTCCCTTAGTAACGGCGAGT  1756866

Query  600      GAACCGGGAAGAGCTCAAATTTGAAATCTGGCGTCCTCCGGGCGTCCGAGTTGTAATCTA  659
                ||||||||||||||||||||||||||||||||||||||||||||||||||||||||||||
Sbjct  1756867  GAACCGGGAAGAGCTCAAATTTGAAATCTGGCGTCCTCCGGGCGTCCGAGTTGTAATCTA  1756926

Query  660      CAGAAACGTTTTCCGTGCTGGACCGTGTCTAAGTCCCTTGGAATAGGGTATCAAAGAGGG  719
                ||||||||||||||||||||||||||||||||||||||||||||||||||||||||||||
Sbjct  1756927  CAGAAACGTTTTCCGTGCTGGACCGTGTCTAAGTCCCTTGGAATAGGGTATCAAAGAGGG  1756986

Query  720      TGACAATCCCGTACTTGACACGATCACCAGTGCTCTGTGATACGTTTTCTACGAGTCGCG  779
                ||||||||||||||||||||||||||||||||||||||||||||||||||||||||||||
Sbjct  1756987  TGACAATCCCGTACTTGACACGATCACCAGTGCTCTGTGATACGTTTTCTACGAGTCGCG  1757046

Query  780      TTACTTGGGAGTGTAGCGCAAAATGGGTGGTAAACTCCATCTAAAGCTAAATATTGGTGG  839
                ||||||||||||||||||||||||||||||||||||||||||||||||||||||||||||
Sbjct  1757047  TTACTTGGGAGTGTAGCGCAAAATGGGTGGTAAACTCCATCTAAAGCTAAATATTGGTGG  1757106

Query  840      AAGACCGATAGCGAACAAGTACCGTGAGGGAAAGATGAAAAGCACTTTGGAAAGAGAGTT  899
                ||||||||||||||||||||||||||||||||||||||||||||||||||||||||||||
Sbjct  1757107  AAGACCGATAGCGAACAAGTACCGTGAGGGAAAGATGAAAAGCACTTTGGAAAGAGAGTT  1757166

Query  900      AAACAGTACGTGAAATTGTTGAAAGGGAAACGATTGAAGTCAGTCGTGTCTATTGGGTTC  959
                ||||||||||||||||||||||||||||||||||||||||||||||||||||||||||||
Sbjct  1757167  AAACAGTACGTGAAATTGTTGAAAGGGAAACGATTGAAGTCAGTCGTGTCTATTGGGTTC  1757226

Query  960      AGCCAGTTCTGCTGGTGTATTCCCTTTAGACGGGTCAACATCAGTTCTGATCGGTGGATA  1019
                |||||| |||||||||||||||||||||||||||||||||||||||||||||||||||||
Sbjct  1757227  AGCCAGCTCTGCTGGTGTATTCCCTTTAGACGGGTCAACATCAGTTCTGATCGGTGGATA  1757286

Query  1020     AGGGCTGGGGGAATGTAGCACTCTTCGGAGTGTGTTATAGCCTCCTGTCGCATACACTGG  1079
                |||||||| ||||||| ||||||||||| |||||||||||||||||||||||||||||||
Sbjct  1757287  AGGGCTGGAGGAATGTGGCACTCTTCGGGGTGTGTTATAGCCTCCTGTCGCATACACTGG  1757346

Query  1080     TTGGGACTGAGGAATGCAGCTCGCCTTTATGGCCGGGGTTCGCCCACGTTCGAGCTTAGG  1139
                ||||||||||||||||||||||||||||||||||||||||||||||||||||||||||||
Sbjct  1757347  TTGGGACTGAGGAATGCAGCTCGCCTTTATGGCCGGGGTTCGCCCACGTTCGAGCTTAGG  1757406

Query  1140     ATGTTGACAAAATGGCTTTAAACGACCCGTCTTGAAACACGGACCAAGGAGTCTAACATA  1199
                ||||||||||||||||||||||||||||||||||||||||||||||||||||||||||||
Sbjct  1757407  ATGTTGACAAAATGGCTTTAAACGACCCGTCTTGAAACACGGACCAAGGAGTCTAACATA  1757466

Query  1200     TCTGCGAGTGTTTGAGTGTCAAACTCGAGCGCGTAATGAAAGTGAATGTAGGAGGGATCC  1259
                ||||||||||||||||||||||||||||||||||||||||||||||||||||||||||||
Sbjct  1757467  TCTGCGAGTGTTTGAGTGTCAAACTCGAGCGCGTAATGAAAGTGAATGTAGGAGGGATCC  1757526

Query  1260     GCAAGGAGCACCTTCGACCGATCCGGATCTTCTGTGATGGATTTGAGTAAGAGCATATAT  1319
                ||||||||||||||||||||||||||||||||||||||||||||||||||||||||||||
Sbjct  1757527  GCAAGGAGCACCTTCGACCGATCCGGATCTTCTGTGATGGATTTGAGTAAGAGCATATAT  1757586

Query  1320     GCTGGGACCCGAAAGATGGTGAACTATGCCTGAATAGGGCGAAGCCAGGGGAAACTCTGG  1379
                ||||||||||||||||||||||||||||||||||||||||||||||||||||||||||||
Sbjct  1757587  GCTGGGACCCGAAAGATGGTGAACTATGCCTGAATAGGGCGAAGCCAGGGGAAACTCTGG  1757646

Query  1380     TGGAGGCTCGTAGCGATTCTGACGTGCAAATCGATCGTCGAATTTGGGTATAGGGGCGAA  1439
                ||||||||||||||||||||||||||||||||||||||||||||||||||||||||||||
Sbjct  1757647  TGGAGGCTCGTAGCGATTCTGACGTGCAAATCGATCGTCGAATTTGGGTATAGGGGCGAA  1757706

Query  1440     AGACTAATCGAACCATCTAGTAGCTGGTTCCTGC  1473
                ||||||||||||||||||||||||||||||||||
Sbjct  1757707  AGACTAATCGAACCATCTAGTAGCTGGTTCCTGC  1757740


 Score = 2671 bits (1446),  Expect = 0.0
 Identities = 1465/1474 (99%), Gaps = 1/1474 (0%)
 Strand=Plus/Plus

Query  1        CAAGGTTTCCGTAGGTGAACCTGCGGAAGGATCAGTAGAGAATATTGGACTTCGGTCCAT  60
                |||||||||||||||||||||||||||||||||||||||||||  ||| |||||||||||
Sbjct  1764394  CAAGGTTTCCGTAGGTGAACCTGCGGAAGGATCAGTAGAGAATGCTGGGCTTCGGTCCAT  1764453

Query  61       TTATCTACCCATCTACACCTGTGAACTGTTTATGTGCTTCGGCACGTTTTACACAAACTT  120
                ||||||||||||||||||||||||||||||||||||||||||||||||||||||||||||
Sbjct  1764454  TTATCTACCCATCTACACCTGTGAACTGTTTATGTGCTTCGGCACGTTTTACACAAACTT  1764513

Query  121      CTAAATGTAATGAATGTAATCTTATTATAACAATAATAAAACTTTCAACAACGGATCTCT  180
                ||||||||||||||||||||||||||||||||||||||||||||||||||||||||||||
Sbjct  1764514  CTAAATGTAATGAATGTAATCTTATTATAACAATAATAAAACTTTCAACAACGGATCTCT  1764573

Query  181      TGGCTTCCACATCGATGAAGAACGCAGCGAAATGCGATAAGTAATGTGAATTGCAGAATT  240
                ||||||||||||||||||||||||||||||||||||||||||||||||||||||||||||
Sbjct  1764574  TGGCTTCCACATCGATGAAGAACGCAGCGAAATGCGATAAGTAATGTGAATTGCAGAATT  1764633

Query  241      CAGTGAATCATCGAATCTTTGAACGCAACTTGCGCCCTTTGGTATTCCGAAGGGCATGCC  300
                |||||||||||||| |||||||||||||||||||||||||||||||||||||||||||||
Sbjct  1764634  CAGTGAATCATCGAGTCTTTGAACGCAACTTGCGCCCTTTGGTATTCCGAAGGGCATGCC  1764693

Query  301      TGTTTGAGAGTCATGAAAATCTCAATCCCTCGGGTTTTATTACCTGTTGGACTTGGATTT  360
                ||||||||||||||||||||||||||||||||||||||||||||||||||||||||||||
Sbjct  1764694  TGTTTGAGAGTCATGAAAATCTCAATCCCTCGGGTTTTATTACCTGTTGGACTTGGATTT  1764753

Query  361      GGGTGTTTGCCGCGACCTGCAAAGGACGTCGGCTCGCCTTAAATGTGTTAGTGGGAAGGT  420
                ||||||||||||||||||||||||||||||||||||||||||||||||||||||||||||
Sbjct  1764754  GGGTGTTTGCCGCGACCTGCAAAGGACGTCGGCTCGCCTTAAATGTGTTAGTGGGAAGGT  1764813

Query  421      GATTACCTGTCAGCCCGGCGTAATAAGTTTCGCTGGGCCTATGGGGTAGTCTTCGGCTTG  480
                ||||||||||||||||||||||||||||||||||||||||||||||||||||||||||||
Sbjct  1764814  GATTACCTGTCAGCCCGGCGTAATAAGTTTCGCTGGGCCTATGGGGTAGTCTTCGGCTTG  1764873

Query  481      CTGATAACAACCATCTC-TTTTTGTTTGACCTCAAATCAGGTAGGGCTACCCGCTGAACT  539
                ||||||||||||||||| ||||||||||||||||||||||||||||||||||||||||||
Sbjct  1764874  CTGATAACAACCATCTCTTTTTTGTTTGACCTCAAATCAGGTAGGGCTACCCGCTGAACT  1764933

Query  540      TAAGCATATCAATAAGCGGAGGAAAAGAAACTAACAAGGATTCCCTTAGTAACGGCGAGT  599
                ||||||||||||||||||||||||||||||||||||||||||||||||||||||||||||
Sbjct  1764934  TAAGCATATCAATAAGCGGAGGAAAAGAAACTAACAAGGATTCCCTTAGTAACGGCGAGT  1764993

Query  600      GAACCGGGAAGAGCTCAAATTTGAAATCTGGCGTCCTCCGGGCGTCCGAGTTGTAATCTA  659
                ||||||||||||||||||||||||||||||||||||||||||||||||||||||||||||
Sbjct  1764994  GAACCGGGAAGAGCTCAAATTTGAAATCTGGCGTCCTCCGGGCGTCCGAGTTGTAATCTA  1765053

Query  660      CAGAAACGTTTTCCGTGCTGGACCGTGTCTAAGTCCCTTGGAATAGGGTATCAAAGAGGG  719
                ||||||||||||||||||||||||||||||||||||||||||||||||||||||||||||
Sbjct  1765054  CAGAAACGTTTTCCGTGCTGGACCGTGTCTAAGTCCCTTGGAATAGGGTATCAAAGAGGG  1765113

Query  720      TGACAATCCCGTACTTGACACGATCACCAGTGCTCTGTGATACGTTTTCTACGAGTCGCG  779
                ||||||||||||||||||||||||||||||||||||||||||||||||||||||||||||
Sbjct  1765114  TGACAATCCCGTACTTGACACGATCACCAGTGCTCTGTGATACGTTTTCTACGAGTCGCG  1765173

Query  780      TTACTTGGGAGTGTAGCGCAAAATGGGTGGTAAACTCCATCTAAAGCTAAATATTGGTGG  839
                ||||||||||||||||||||||||||||||||||||||||||||||||||||||||||||
Sbjct  1765174  TTACTTGGGAGTGTAGCGCAAAATGGGTGGTAAACTCCATCTAAAGCTAAATATTGGTGG  1765233

Query  840      AAGACCGATAGCGAACAAGTACCGTGAGGGAAAGATGAAAAGCACTTTGGAAAGAGAGTT  899
                ||||||||||||||||||||||||||||||||||||||||||||||||||||||||||||
Sbjct  1765234  AAGACCGATAGCGAACAAGTACCGTGAGGGAAAGATGAAAAGCACTTTGGAAAGAGAGTT  1765293

Query  900      AAACAGTACGTGAAATTGTTGAAAGGGAAACGATTGAAGTCAGTCGTGTCTATTGGGTTC  959
                ||||||||||||||||||||||||||||||||||||||||||||||||||||||||||||
Sbjct  1765294  AAACAGTACGTGAAATTGTTGAAAGGGAAACGATTGAAGTCAGTCGTGTCTATTGGGTTC  1765353

Query  960      AGCCAGTTCTGCTGGTGTATTCCCTTTAGACGGGTCAACATCAGTTCTGATCGGTGGATA  1019
                |||||| |||||||||||||||||||||||||||||||||||||||||||||||||||||
Sbjct  1765354  AGCCAGCTCTGCTGGTGTATTCCCTTTAGACGGGTCAACATCAGTTCTGATCGGTGGATA  1765413

Query  1020     AGGGCTGGGGGAATGTAGCACTCTTCGGAGTGTGTTATAGCCTCCTGTCGCATACACTGG  1079
                |||||||| ||||||| ||||||||||| |||||||||||||||||||||||||||||||
Sbjct  1765414  AGGGCTGGAGGAATGTGGCACTCTTCGGGGTGTGTTATAGCCTCCTGTCGCATACACTGG  1765473

Query  1080     TTGGGACTGAGGAATGCAGCTCGCCTTTATGGCCGGGGTTCGCCCACGTTCGAGCTTAGG  1139
                ||||||||||||||||||||||||||||||||||||||||||||||||||||||||||||
Sbjct  1765474  TTGGGACTGAGGAATGCAGCTCGCCTTTATGGCCGGGGTTCGCCCACGTTCGAGCTTAGG  1765533

Query  1140     ATGTTGACAAAATGGCTTTAAACGACCCGTCTTGAAACACGGACCAAGGAGTCTAACATA  1199
                ||||||||||||||||||||||||||||||||||||||||||||||||||||||||||||
Sbjct  1765534  ATGTTGACAAAATGGCTTTAAACGACCCGTCTTGAAACACGGACCAAGGAGTCTAACATA  1765593

Query  1200     TCTGCGAGTGTTTGAGTGTCAAACTCGAGCGCGTAATGAAAGTGAATGTAGGAGGGATCC  1259
                ||||||||||||||||||||||||||||||||||||||||||||||||||||||||||||
Sbjct  1765594  TCTGCGAGTGTTTGAGTGTCAAACTCGAGCGCGTAATGAAAGTGAATGTAGGAGGGATCC  1765653

Query  1260     GCAAGGAGCACCTTCGACCGATCCGGATCTTCTGTGATGGATTTGAGTAAGAGCATATAT  1319
                ||||||||||||||||||||||||||||||||||||||||||||||||||||||||||||
Sbjct  1765654  GCAAGGAGCACCTTCGACCGATCCGGATCTTCTGTGATGGATTTGAGTAAGAGCATATAT  1765713

Query  1320     GCTGGGACCCGAAAGATGGTGAACTATGCCTGAATAGGGCGAAGCCAGGGGAAACTCTGG  1379
                ||||||||||||||||||||||||||||||||||||||||||||||||||||||||||||
Sbjct  1765714  GCTGGGACCCGAAAGATGGTGAACTATGCCTGAATAGGGCGAAGCCAGGGGAAACTCTGG  1765773

Query  1380     TGGAGGCTCGTAGCGATTCTGACGTGCAAATCGATCGTCGAATTTGGGTATAGGGGCGAA  1439
                ||||||||||||||||||||||||||||||||||||||||||||||||||||||||||||
Sbjct  1765774  TGGAGGCTCGTAGCGATTCTGACGTGCAAATCGATCGTCGAATTTGGGTATAGGGGCGAA  1765833

Query  1440     AGACTAATCGAACCATCTAGTAGCTGGTTCCTGC  1473
                ||||||||||||||||||||||||||||||||||
Sbjct  1765834  AGACTAATCGAACCATCTAGTAGCTGGTTCCTGC  1765867


 Score = 2671 bits (1446),  Expect = 0.0
 Identities = 1465/1474 (99%), Gaps = 1/1474 (0%)
 Strand=Plus/Plus

Query  1        CAAGGTTTCCGTAGGTGAACCTGCGGAAGGATCAGTAGAGAATATTGGACTTCGGTCCAT  60
                |||||||||||||||||||||||||||||||||||||||||||  ||| |||||||||||
Sbjct  1772521  CAAGGTTTCCGTAGGTGAACCTGCGGAAGGATCAGTAGAGAATGCTGGGCTTCGGTCCAT  1772580

Query  61       TTATCTACCCATCTACACCTGTGAACTGTTTATGTGCTTCGGCACGTTTTACACAAACTT  120
                ||||||||||||||||||||||||||||||||||||||||||||||||||||||||||||
Sbjct  1772581  TTATCTACCCATCTACACCTGTGAACTGTTTATGTGCTTCGGCACGTTTTACACAAACTT  1772640

Query  121      CTAAATGTAATGAATGTAATCTTATTATAACAATAATAAAACTTTCAACAACGGATCTCT  180
                ||||||||||||||||||||||||||||||||||||||||||||||||||||||||||||
Sbjct  1772641  CTAAATGTAATGAATGTAATCTTATTATAACAATAATAAAACTTTCAACAACGGATCTCT  1772700

Query  181      TGGCTTCCACATCGATGAAGAACGCAGCGAAATGCGATAAGTAATGTGAATTGCAGAATT  240
                ||||||||||||||||||||||||||||||||||||||||||||||||||||||||||||
Sbjct  1772701  TGGCTTCCACATCGATGAAGAACGCAGCGAAATGCGATAAGTAATGTGAATTGCAGAATT  1772760

Query  241      CAGTGAATCATCGAATCTTTGAACGCAACTTGCGCCCTTTGGTATTCCGAAGGGCATGCC  300
                |||||||||||||| |||||||||||||||||||||||||||||||||||||||||||||
Sbjct  1772761  CAGTGAATCATCGAGTCTTTGAACGCAACTTGCGCCCTTTGGTATTCCGAAGGGCATGCC  1772820

Query  301      TGTTTGAGAGTCATGAAAATCTCAATCCCTCGGGTTTTATTACCTGTTGGACTTGGATTT  360
                ||||||||||||||||||||||||||||||||||||||||||||||||||||||||||||
Sbjct  1772821  TGTTTGAGAGTCATGAAAATCTCAATCCCTCGGGTTTTATTACCTGTTGGACTTGGATTT  1772880

Query  361      GGGTGTTTGCCGCGACCTGCAAAGGACGTCGGCTCGCCTTAAATGTGTTAGTGGGAAGGT  420
                ||||||||||||||||||||||||||||||||||||||||||||||||||||||||||||
Sbjct  1772881  GGGTGTTTGCCGCGACCTGCAAAGGACGTCGGCTCGCCTTAAATGTGTTAGTGGGAAGGT  1772940

Query  421      GATTACCTGTCAGCCCGGCGTAATAAGTTTCGCTGGGCCTATGGGGTAGTCTTCGGCTTG  480
                ||||||||||||||||||||||||||||||||||||||||||||||||||||||||||||
Sbjct  1772941  GATTACCTGTCAGCCCGGCGTAATAAGTTTCGCTGGGCCTATGGGGTAGTCTTCGGCTTG  1773000

Query  481      CTGATAACAACCATCTC-TTTTTGTTTGACCTCAAATCAGGTAGGGCTACCCGCTGAACT  539
                ||||||||||||||||| ||||||||||||||||||||||||||||||||||||||||||
Sbjct  1773001  CTGATAACAACCATCTCTTTTTTGTTTGACCTCAAATCAGGTAGGGCTACCCGCTGAACT  1773060

Query  540      TAAGCATATCAATAAGCGGAGGAAAAGAAACTAACAAGGATTCCCTTAGTAACGGCGAGT  599
                ||||||||||||||||||||||||||||||||||||||||||||||||||||||||||||
Sbjct  1773061  TAAGCATATCAATAAGCGGAGGAAAAGAAACTAACAAGGATTCCCTTAGTAACGGCGAGT  1773120

Query  600      GAACCGGGAAGAGCTCAAATTTGAAATCTGGCGTCCTCCGGGCGTCCGAGTTGTAATCTA  659
                ||||||||||||||||||||||||||||||||||||||||||||||||||||||||||||
Sbjct  1773121  GAACCGGGAAGAGCTCAAATTTGAAATCTGGCGTCCTCCGGGCGTCCGAGTTGTAATCTA  1773180

Query  660      CAGAAACGTTTTCCGTGCTGGACCGTGTCTAAGTCCCTTGGAATAGGGTATCAAAGAGGG  719
                ||||||||||||||||||||||||||||||||||||||||||||||||||||||||||||
Sbjct  1773181  CAGAAACGTTTTCCGTGCTGGACCGTGTCTAAGTCCCTTGGAATAGGGTATCAAAGAGGG  1773240

Query  720      TGACAATCCCGTACTTGACACGATCACCAGTGCTCTGTGATACGTTTTCTACGAGTCGCG  779
                ||||||||||||||||||||||||||||||||||||||||||||||||||||||||||||
Sbjct  1773241  TGACAATCCCGTACTTGACACGATCACCAGTGCTCTGTGATACGTTTTCTACGAGTCGCG  1773300

Query  780      TTACTTGGGAGTGTAGCGCAAAATGGGTGGTAAACTCCATCTAAAGCTAAATATTGGTGG  839
                ||||||||||||||||||||||||||||||||||||||||||||||||||||||||||||
Sbjct  1773301  TTACTTGGGAGTGTAGCGCAAAATGGGTGGTAAACTCCATCTAAAGCTAAATATTGGTGG  1773360

Query  840      AAGACCGATAGCGAACAAGTACCGTGAGGGAAAGATGAAAAGCACTTTGGAAAGAGAGTT  899
                ||||||||||||||||||||||||||||||||||||||||||||||||||||||||||||
Sbjct  1773361  AAGACCGATAGCGAACAAGTACCGTGAGGGAAAGATGAAAAGCACTTTGGAAAGAGAGTT  1773420

Query  900      AAACAGTACGTGAAATTGTTGAAAGGGAAACGATTGAAGTCAGTCGTGTCTATTGGGTTC  959
                ||||||||||||||||||||||||||||||||||||||||||||||||||||||||||||
Sbjct  1773421  AAACAGTACGTGAAATTGTTGAAAGGGAAACGATTGAAGTCAGTCGTGTCTATTGGGTTC  1773480

Query  960      AGCCAGTTCTGCTGGTGTATTCCCTTTAGACGGGTCAACATCAGTTCTGATCGGTGGATA  1019
                |||||| |||||||||||||||||||||||||||||||||||||||||||||||||||||
Sbjct  1773481  AGCCAGCTCTGCTGGTGTATTCCCTTTAGACGGGTCAACATCAGTTCTGATCGGTGGATA  1773540

Query  1020     AGGGCTGGGGGAATGTAGCACTCTTCGGAGTGTGTTATAGCCTCCTGTCGCATACACTGG  1079
                |||||||| ||||||| ||||||||||| |||||||||||||||||||||||||||||||
Sbjct  1773541  AGGGCTGGAGGAATGTGGCACTCTTCGGGGTGTGTTATAGCCTCCTGTCGCATACACTGG  1773600

Query  1080     TTGGGACTGAGGAATGCAGCTCGCCTTTATGGCCGGGGTTCGCCCACGTTCGAGCTTAGG  1139
                ||||||||||||||||||||||||||||||||||||||||||||||||||||||||||||
Sbjct  1773601  TTGGGACTGAGGAATGCAGCTCGCCTTTATGGCCGGGGTTCGCCCACGTTCGAGCTTAGG  1773660

Query  1140     ATGTTGACAAAATGGCTTTAAACGACCCGTCTTGAAACACGGACCAAGGAGTCTAACATA  1199
                ||||||||||||||||||||||||||||||||||||||||||||||||||||||||||||
Sbjct  1773661  ATGTTGACAAAATGGCTTTAAACGACCCGTCTTGAAACACGGACCAAGGAGTCTAACATA  1773720

Query  1200     TCTGCGAGTGTTTGAGTGTCAAACTCGAGCGCGTAATGAAAGTGAATGTAGGAGGGATCC  1259
                ||||||||||||||||||||||||||||||||||||||||||||||||||||||||||||
Sbjct  1773721  TCTGCGAGTGTTTGAGTGTCAAACTCGAGCGCGTAATGAAAGTGAATGTAGGAGGGATCC  1773780

Query  1260     GCAAGGAGCACCTTCGACCGATCCGGATCTTCTGTGATGGATTTGAGTAAGAGCATATAT  1319
                ||||||||||||||||||||||||||||||||||||||||||||||||||||||||||||
Sbjct  1773781  GCAAGGAGCACCTTCGACCGATCCGGATCTTCTGTGATGGATTTGAGTAAGAGCATATAT  1773840

Query  1320     GCTGGGACCCGAAAGATGGTGAACTATGCCTGAATAGGGCGAAGCCAGGGGAAACTCTGG  1379
                ||||||||||||||||||||||||||||||||||||||||||||||||||||||||||||
Sbjct  1773841  GCTGGGACCCGAAAGATGGTGAACTATGCCTGAATAGGGCGAAGCCAGGGGAAACTCTGG  1773900

Query  1380     TGGAGGCTCGTAGCGATTCTGACGTGCAAATCGATCGTCGAATTTGGGTATAGGGGCGAA  1439
                ||||||||||||||||||||||||||||||||||||||||||||||||||||||||||||
Sbjct  1773901  TGGAGGCTCGTAGCGATTCTGACGTGCAAATCGATCGTCGAATTTGGGTATAGGGGCGAA  1773960

Query  1440     AGACTAATCGAACCATCTAGTAGCTGGTTCCTGC  1473
                ||||||||||||||||||||||||||||||||||
Sbjct  1773961  AGACTAATCGAACCATCTAGTAGCTGGTTCCTGC  1773994


 Score = 2671 bits (1446),  Expect = 0.0
 Identities = 1465/1474 (99%), Gaps = 1/1474 (0%)
 Strand=Plus/Plus

Query  1        CAAGGTTTCCGTAGGTGAACCTGCGGAAGGATCAGTAGAGAATATTGGACTTCGGTCCAT  60
                |||||||||||||||||||||||||||||||||||||||||||  ||| |||||||||||
Sbjct  1780648  CAAGGTTTCCGTAGGTGAACCTGCGGAAGGATCAGTAGAGAATGCTGGGCTTCGGTCCAT  1780707

Query  61       TTATCTACCCATCTACACCTGTGAACTGTTTATGTGCTTCGGCACGTTTTACACAAACTT  120
                ||||||||||||||||||||||||||||||||||||||||||||||||||||||||||||
Sbjct  1780708  TTATCTACCCATCTACACCTGTGAACTGTTTATGTGCTTCGGCACGTTTTACACAAACTT  1780767

Query  121      CTAAATGTAATGAATGTAATCTTATTATAACAATAATAAAACTTTCAACAACGGATCTCT  180
                ||||||||||||||||||||||||||||||||||||||||||||||||||||||||||||
Sbjct  1780768  CTAAATGTAATGAATGTAATCTTATTATAACAATAATAAAACTTTCAACAACGGATCTCT  1780827

Query  181      TGGCTTCCACATCGATGAAGAACGCAGCGAAATGCGATAAGTAATGTGAATTGCAGAATT  240
                ||||||||||||||||||||||||||||||||||||||||||||||||||||||||||||
Sbjct  1780828  TGGCTTCCACATCGATGAAGAACGCAGCGAAATGCGATAAGTAATGTGAATTGCAGAATT  1780887

Query  241      CAGTGAATCATCGAATCTTTGAACGCAACTTGCGCCCTTTGGTATTCCGAAGGGCATGCC  300
                |||||||||||||| |||||||||||||||||||||||||||||||||||||||||||||
Sbjct  1780888  CAGTGAATCATCGAGTCTTTGAACGCAACTTGCGCCCTTTGGTATTCCGAAGGGCATGCC  1780947

Query  301      TGTTTGAGAGTCATGAAAATCTCAATCCCTCGGGTTTTATTACCTGTTGGACTTGGATTT  360
                ||||||||||||||||||||||||||||||||||||||||||||||||||||||||||||
Sbjct  1780948  TGTTTGAGAGTCATGAAAATCTCAATCCCTCGGGTTTTATTACCTGTTGGACTTGGATTT  1781007

Query  361      GGGTGTTTGCCGCGACCTGCAAAGGACGTCGGCTCGCCTTAAATGTGTTAGTGGGAAGGT  420
                ||||||||||||||||||||||||||||||||||||||||||||||||||||||||||||
Sbjct  1781008  GGGTGTTTGCCGCGACCTGCAAAGGACGTCGGCTCGCCTTAAATGTGTTAGTGGGAAGGT  1781067

Query  421      GATTACCTGTCAGCCCGGCGTAATAAGTTTCGCTGGGCCTATGGGGTAGTCTTCGGCTTG  480
                ||||||||||||||||||||||||||||||||||||||||||||||||||||||||||||
Sbjct  1781068  GATTACCTGTCAGCCCGGCGTAATAAGTTTCGCTGGGCCTATGGGGTAGTCTTCGGCTTG  1781127

Query  481      CTGATAACAACCATCTC-TTTTTGTTTGACCTCAAATCAGGTAGGGCTACCCGCTGAACT  539
                ||||||||||||||||| ||||||||||||||||||||||||||||||||||||||||||
Sbjct  1781128  CTGATAACAACCATCTCTTTTTTGTTTGACCTCAAATCAGGTAGGGCTACCCGCTGAACT  1781187

Query  540      TAAGCATATCAATAAGCGGAGGAAAAGAAACTAACAAGGATTCCCTTAGTAACGGCGAGT  599
                ||||||||||||||||||||||||||||||||||||||||||||||||||||||||||||
Sbjct  1781188  TAAGCATATCAATAAGCGGAGGAAAAGAAACTAACAAGGATTCCCTTAGTAACGGCGAGT  1781247

Query  600      GAACCGGGAAGAGCTCAAATTTGAAATCTGGCGTCCTCCGGGCGTCCGAGTTGTAATCTA  659
                ||||||||||||||||||||||||||||||||||||||||||||||||||||||||||||
Sbjct  1781248  GAACCGGGAAGAGCTCAAATTTGAAATCTGGCGTCCTCCGGGCGTCCGAGTTGTAATCTA  1781307

Query  660      CAGAAACGTTTTCCGTGCTGGACCGTGTCTAAGTCCCTTGGAATAGGGTATCAAAGAGGG  719
                ||||||||||||||||||||||||||||||||||||||||||||||||||||||||||||
Sbjct  1781308  CAGAAACGTTTTCCGTGCTGGACCGTGTCTAAGTCCCTTGGAATAGGGTATCAAAGAGGG  1781367

Query  720      TGACAATCCCGTACTTGACACGATCACCAGTGCTCTGTGATACGTTTTCTACGAGTCGCG  779
                ||||||||||||||||||||||||||||||||||||||||||||||||||||||||||||
Sbjct  1781368  TGACAATCCCGTACTTGACACGATCACCAGTGCTCTGTGATACGTTTTCTACGAGTCGCG  1781427

Query  780      TTACTTGGGAGTGTAGCGCAAAATGGGTGGTAAACTCCATCTAAAGCTAAATATTGGTGG  839
                ||||||||||||||||||||||||||||||||||||||||||||||||||||||||||||
Sbjct  1781428  TTACTTGGGAGTGTAGCGCAAAATGGGTGGTAAACTCCATCTAAAGCTAAATATTGGTGG  1781487

Query  840      AAGACCGATAGCGAACAAGTACCGTGAGGGAAAGATGAAAAGCACTTTGGAAAGAGAGTT  899
                ||||||||||||||||||||||||||||||||||||||||||||||||||||||||||||
Sbjct  1781488  AAGACCGATAGCGAACAAGTACCGTGAGGGAAAGATGAAAAGCACTTTGGAAAGAGAGTT  1781547

Query  900      AAACAGTACGTGAAATTGTTGAAAGGGAAACGATTGAAGTCAGTCGTGTCTATTGGGTTC  959
                ||||||||||||||||||||||||||||||||||||||||||||||||||||||||||||
Sbjct  1781548  AAACAGTACGTGAAATTGTTGAAAGGGAAACGATTGAAGTCAGTCGTGTCTATTGGGTTC  1781607

Query  960      AGCCAGTTCTGCTGGTGTATTCCCTTTAGACGGGTCAACATCAGTTCTGATCGGTGGATA  1019
                |||||| |||||||||||||||||||||||||||||||||||||||||||||||||||||
Sbjct  1781608  AGCCAGCTCTGCTGGTGTATTCCCTTTAGACGGGTCAACATCAGTTCTGATCGGTGGATA  1781667

Query  1020     AGGGCTGGGGGAATGTAGCACTCTTCGGAGTGTGTTATAGCCTCCTGTCGCATACACTGG  1079
                |||||||| ||||||| ||||||||||| |||||||||||||||||||||||||||||||
Sbjct  1781668  AGGGCTGGAGGAATGTGGCACTCTTCGGGGTGTGTTATAGCCTCCTGTCGCATACACTGG  1781727

Query  1080     TTGGGACTGAGGAATGCAGCTCGCCTTTATGGCCGGGGTTCGCCCACGTTCGAGCTTAGG  1139
                ||||||||||||||||||||||||||||||||||||||||||||||||||||||||||||
Sbjct  1781728  TTGGGACTGAGGAATGCAGCTCGCCTTTATGGCCGGGGTTCGCCCACGTTCGAGCTTAGG  1781787

Query  1140     ATGTTGACAAAATGGCTTTAAACGACCCGTCTTGAAACACGGACCAAGGAGTCTAACATA  1199
                ||||||||||||||||||||||||||||||||||||||||||||||||||||||||||||
Sbjct  1781788  ATGTTGACAAAATGGCTTTAAACGACCCGTCTTGAAACACGGACCAAGGAGTCTAACATA  1781847

Query  1200     TCTGCGAGTGTTTGAGTGTCAAACTCGAGCGCGTAATGAAAGTGAATGTAGGAGGGATCC  1259
                ||||||||||||||||||||||||||||||||||||||||||||||||||||||||||||
Sbjct  1781848  TCTGCGAGTGTTTGAGTGTCAAACTCGAGCGCGTAATGAAAGTGAATGTAGGAGGGATCC  1781907

Query  1260     GCAAGGAGCACCTTCGACCGATCCGGATCTTCTGTGATGGATTTGAGTAAGAGCATATAT  1319
                ||||||||||||||||||||||||||||||||||||||||||||||||||||||||||||
Sbjct  1781908  GCAAGGAGCACCTTCGACCGATCCGGATCTTCTGTGATGGATTTGAGTAAGAGCATATAT  1781967

Query  1320     GCTGGGACCCGAAAGATGGTGAACTATGCCTGAATAGGGCGAAGCCAGGGGAAACTCTGG  1379
                ||||||||||||||||||||||||||||||||||||||||||||||||||||||||||||
Sbjct  1781968  GCTGGGACCCGAAAGATGGTGAACTATGCCTGAATAGGGCGAAGCCAGGGGAAACTCTGG  1782027

Query  1380     TGGAGGCTCGTAGCGATTCTGACGTGCAAATCGATCGTCGAATTTGGGTATAGGGGCGAA  1439
                ||||||||||||||||||||||||||||||||||||||||||||||||||||||||||||
Sbjct  1782028  TGGAGGCTCGTAGCGATTCTGACGTGCAAATCGATCGTCGAATTTGGGTATAGGGGCGAA  1782087

Query  1440     AGACTAATCGAACCATCTAGTAGCTGGTTCCTGC  1473
                ||||||||||||||||||||||||||||||||||
Sbjct  1782088  AGACTAATCGAACCATCTAGTAGCTGGTTCCTGC  1782121


 Score = 2671 bits (1446),  Expect = 0.0
 Identities = 1465/1474 (99%), Gaps = 1/1474 (0%)
 Strand=Plus/Plus

Query  1        CAAGGTTTCCGTAGGTGAACCTGCGGAAGGATCAGTAGAGAATATTGGACTTCGGTCCAT  60
                |||||||||||||||||||||||||||||||||||||||||||  ||| |||||||||||
Sbjct  1788775  CAAGGTTTCCGTAGGTGAACCTGCGGAAGGATCAGTAGAGAATGCTGGGCTTCGGTCCAT  1788834

Query  61       TTATCTACCCATCTACACCTGTGAACTGTTTATGTGCTTCGGCACGTTTTACACAAACTT  120
                ||||||||||||||||||||||||||||||||||||||||||||||||||||||||||||
Sbjct  1788835  TTATCTACCCATCTACACCTGTGAACTGTTTATGTGCTTCGGCACGTTTTACACAAACTT  1788894

Query  121      CTAAATGTAATGAATGTAATCTTATTATAACAATAATAAAACTTTCAACAACGGATCTCT  180
                ||||||||||||||||||||||||||||||||||||||||||||||||||||||||||||
Sbjct  1788895  CTAAATGTAATGAATGTAATCTTATTATAACAATAATAAAACTTTCAACAACGGATCTCT  1788954

Query  181      TGGCTTCCACATCGATGAAGAACGCAGCGAAATGCGATAAGTAATGTGAATTGCAGAATT  240
                ||||||||||||||||||||||||||||||||||||||||||||||||||||||||||||
Sbjct  1788955  TGGCTTCCACATCGATGAAGAACGCAGCGAAATGCGATAAGTAATGTGAATTGCAGAATT  1789014

Query  241      CAGTGAATCATCGAATCTTTGAACGCAACTTGCGCCCTTTGGTATTCCGAAGGGCATGCC  300
                |||||||||||||| |||||||||||||||||||||||||||||||||||||||||||||
Sbjct  1789015  CAGTGAATCATCGAGTCTTTGAACGCAACTTGCGCCCTTTGGTATTCCGAAGGGCATGCC  1789074

Query  301      TGTTTGAGAGTCATGAAAATCTCAATCCCTCGGGTTTTATTACCTGTTGGACTTGGATTT  360
                ||||||||||||||||||||||||||||||||||||||||||||||||||||||||||||
Sbjct  1789075  TGTTTGAGAGTCATGAAAATCTCAATCCCTCGGGTTTTATTACCTGTTGGACTTGGATTT  1789134

Query  361      GGGTGTTTGCCGCGACCTGCAAAGGACGTCGGCTCGCCTTAAATGTGTTAGTGGGAAGGT  420
                ||||||||||||||||||||||||||||||||||||||||||||||||||||||||||||
Sbjct  1789135  GGGTGTTTGCCGCGACCTGCAAAGGACGTCGGCTCGCCTTAAATGTGTTAGTGGGAAGGT  1789194

Query  421      GATTACCTGTCAGCCCGGCGTAATAAGTTTCGCTGGGCCTATGGGGTAGTCTTCGGCTTG  480
                ||||||||||||||||||||||||||||||||||||||||||||||||||||||||||||
Sbjct  1789195  GATTACCTGTCAGCCCGGCGTAATAAGTTTCGCTGGGCCTATGGGGTAGTCTTCGGCTTG  1789254

Query  481      CTGATAACAACCATCTC-TTTTTGTTTGACCTCAAATCAGGTAGGGCTACCCGCTGAACT  539
                ||||||||||||||||| ||||||||||||||||||||||||||||||||||||||||||
Sbjct  1789255  CTGATAACAACCATCTCTTTTTTGTTTGACCTCAAATCAGGTAGGGCTACCCGCTGAACT  1789314

Query  540      TAAGCATATCAATAAGCGGAGGAAAAGAAACTAACAAGGATTCCCTTAGTAACGGCGAGT  599
                ||||||||||||||||||||||||||||||||||||||||||||||||||||||||||||
Sbjct  1789315  TAAGCATATCAATAAGCGGAGGAAAAGAAACTAACAAGGATTCCCTTAGTAACGGCGAGT  1789374

Query  600      GAACCGGGAAGAGCTCAAATTTGAAATCTGGCGTCCTCCGGGCGTCCGAGTTGTAATCTA  659
                ||||||||||||||||||||||||||||||||||||||||||||||||||||||||||||
Sbjct  1789375  GAACCGGGAAGAGCTCAAATTTGAAATCTGGCGTCCTCCGGGCGTCCGAGTTGTAATCTA  1789434

Query  660      CAGAAACGTTTTCCGTGCTGGACCGTGTCTAAGTCCCTTGGAATAGGGTATCAAAGAGGG  719
                ||||||||||||||||||||||||||||||||||||||||||||||||||||||||||||
Sbjct  1789435  CAGAAACGTTTTCCGTGCTGGACCGTGTCTAAGTCCCTTGGAATAGGGTATCAAAGAGGG  1789494

Query  720      TGACAATCCCGTACTTGACACGATCACCAGTGCTCTGTGATACGTTTTCTACGAGTCGCG  779
                ||||||||||||||||||||||||||||||||||||||||||||||||||||||||||||
Sbjct  1789495  TGACAATCCCGTACTTGACACGATCACCAGTGCTCTGTGATACGTTTTCTACGAGTCGCG  1789554

Query  780      TTACTTGGGAGTGTAGCGCAAAATGGGTGGTAAACTCCATCTAAAGCTAAATATTGGTGG  839
                ||||||||||||||||||||||||||||||||||||||||||||||||||||||||||||
Sbjct  1789555  TTACTTGGGAGTGTAGCGCAAAATGGGTGGTAAACTCCATCTAAAGCTAAATATTGGTGG  1789614

Query  840      AAGACCGATAGCGAACAAGTACCGTGAGGGAAAGATGAAAAGCACTTTGGAAAGAGAGTT  899
                ||||||||||||||||||||||||||||||||||||||||||||||||||||||||||||
Sbjct  1789615  AAGACCGATAGCGAACAAGTACCGTGAGGGAAAGATGAAAAGCACTTTGGAAAGAGAGTT  1789674

Query  900      AAACAGTACGTGAAATTGTTGAAAGGGAAACGATTGAAGTCAGTCGTGTCTATTGGGTTC  959
                ||||||||||||||||||||||||||||||||||||||||||||||||||||||||||||
Sbjct  1789675  AAACAGTACGTGAAATTGTTGAAAGGGAAACGATTGAAGTCAGTCGTGTCTATTGGGTTC  1789734

Query  960      AGCCAGTTCTGCTGGTGTATTCCCTTTAGACGGGTCAACATCAGTTCTGATCGGTGGATA  1019
                |||||| |||||||||||||||||||||||||||||||||||||||||||||||||||||
Sbjct  1789735  AGCCAGCTCTGCTGGTGTATTCCCTTTAGACGGGTCAACATCAGTTCTGATCGGTGGATA  1789794

Query  1020     AGGGCTGGGGGAATGTAGCACTCTTCGGAGTGTGTTATAGCCTCCTGTCGCATACACTGG  1079
                |||||||| ||||||| ||||||||||| |||||||||||||||||||||||||||||||
Sbjct  1789795  AGGGCTGGAGGAATGTGGCACTCTTCGGGGTGTGTTATAGCCTCCTGTCGCATACACTGG  1789854

Query  1080     TTGGGACTGAGGAATGCAGCTCGCCTTTATGGCCGGGGTTCGCCCACGTTCGAGCTTAGG  1139
                ||||||||||||||||||||||||||||||||||||||||||||||||||||||||||||
Sbjct  1789855  TTGGGACTGAGGAATGCAGCTCGCCTTTATGGCCGGGGTTCGCCCACGTTCGAGCTTAGG  1789914

Query  1140     ATGTTGACAAAATGGCTTTAAACGACCCGTCTTGAAACACGGACCAAGGAGTCTAACATA  1199
                ||||||||||||||||||||||||||||||||||||||||||||||||||||||||||||
Sbjct  1789915  ATGTTGACAAAATGGCTTTAAACGACCCGTCTTGAAACACGGACCAAGGAGTCTAACATA  1789974

Query  1200     TCTGCGAGTGTTTGAGTGTCAAACTCGAGCGCGTAATGAAAGTGAATGTAGGAGGGATCC  1259
                ||||||||||||||||||||||||||||||||||||||||||||||||||||||||||||
Sbjct  1789975  TCTGCGAGTGTTTGAGTGTCAAACTCGAGCGCGTAATGAAAGTGAATGTAGGAGGGATCC  1790034

Query  1260     GCAAGGAGCACCTTCGACCGATCCGGATCTTCTGTGATGGATTTGAGTAAGAGCATATAT  1319
                ||||||||||||||||||||||||||||||||||||||||||||||||||||||||||||
Sbjct  1790035  GCAAGGAGCACCTTCGACCGATCCGGATCTTCTGTGATGGATTTGAGTAAGAGCATATAT  1790094

Query  1320     GCTGGGACCCGAAAGATGGTGAACTATGCCTGAATAGGGCGAAGCCAGGGGAAACTCTGG  1379
                ||||||||||||||||||||||||||||||||||||||||||||||||||||||||||||
Sbjct  1790095  GCTGGGACCCGAAAGATGGTGAACTATGCCTGAATAGGGCGAAGCCAGGGGAAACTCTGG  1790154

Query  1380     TGGAGGCTCGTAGCGATTCTGACGTGCAAATCGATCGTCGAATTTGGGTATAGGGGCGAA  1439
                ||||||||||||||||||||||||||||||||||||||||||||||||||||||||||||
Sbjct  1790155  TGGAGGCTCGTAGCGATTCTGACGTGCAAATCGATCGTCGAATTTGGGTATAGGGGCGAA  1790214

Query  1440     AGACTAATCGAACCATCTAGTAGCTGGTTCCTGC  1473
                ||||||||||||||||||||||||||||||||||
Sbjct  1790215  AGACTAATCGAACCATCTAGTAGCTGGTTCCTGC  1790248


 Score = 2671 bits (1446),  Expect = 0.0
 Identities = 1465/1474 (99%), Gaps = 1/1474 (0%)
 Strand=Plus/Plus

Query  1        CAAGGTTTCCGTAGGTGAACCTGCGGAAGGATCAGTAGAGAATATTGGACTTCGGTCCAT  60
                |||||||||||||||||||||||||||||||||||||||||||  ||| |||||||||||
Sbjct  1796902  CAAGGTTTCCGTAGGTGAACCTGCGGAAGGATCAGTAGAGAATGCTGGGCTTCGGTCCAT  1796961

Query  61       TTATCTACCCATCTACACCTGTGAACTGTTTATGTGCTTCGGCACGTTTTACACAAACTT  120
                ||||||||||||||||||||||||||||||||||||||||||||||||||||||||||||
Sbjct  1796962  TTATCTACCCATCTACACCTGTGAACTGTTTATGTGCTTCGGCACGTTTTACACAAACTT  1797021

Query  121      CTAAATGTAATGAATGTAATCTTATTATAACAATAATAAAACTTTCAACAACGGATCTCT  180
                ||||||||||||||||||||||||||||||||||||||||||||||||||||||||||||
Sbjct  1797022  CTAAATGTAATGAATGTAATCTTATTATAACAATAATAAAACTTTCAACAACGGATCTCT  1797081

Query  181      TGGCTTCCACATCGATGAAGAACGCAGCGAAATGCGATAAGTAATGTGAATTGCAGAATT  240
                ||||||||||||||||||||||||||||||||||||||||||||||||||||||||||||
Sbjct  1797082  TGGCTTCCACATCGATGAAGAACGCAGCGAAATGCGATAAGTAATGTGAATTGCAGAATT  1797141

Query  241      CAGTGAATCATCGAATCTTTGAACGCAACTTGCGCCCTTTGGTATTCCGAAGGGCATGCC  300
                |||||||||||||| |||||||||||||||||||||||||||||||||||||||||||||
Sbjct  1797142  CAGTGAATCATCGAGTCTTTGAACGCAACTTGCGCCCTTTGGTATTCCGAAGGGCATGCC  1797201

Query  301      TGTTTGAGAGTCATGAAAATCTCAATCCCTCGGGTTTTATTACCTGTTGGACTTGGATTT  360
                ||||||||||||||||||||||||||||||||||||||||||||||||||||||||||||
Sbjct  1797202  TGTTTGAGAGTCATGAAAATCTCAATCCCTCGGGTTTTATTACCTGTTGGACTTGGATTT  1797261

Query  361      GGGTGTTTGCCGCGACCTGCAAAGGACGTCGGCTCGCCTTAAATGTGTTAGTGGGAAGGT  420
                ||||||||||||||||||||||||||||||||||||||||||||||||||||||||||||
Sbjct  1797262  GGGTGTTTGCCGCGACCTGCAAAGGACGTCGGCTCGCCTTAAATGTGTTAGTGGGAAGGT  1797321

Query  421      GATTACCTGTCAGCCCGGCGTAATAAGTTTCGCTGGGCCTATGGGGTAGTCTTCGGCTTG  480
                ||||||||||||||||||||||||||||||||||||||||||||||||||||||||||||
Sbjct  1797322  GATTACCTGTCAGCCCGGCGTAATAAGTTTCGCTGGGCCTATGGGGTAGTCTTCGGCTTG  1797381

Query  481      CTGATAACAACCATCTC-TTTTTGTTTGACCTCAAATCAGGTAGGGCTACCCGCTGAACT  539
                ||||||||||||||||| ||||||||||||||||||||||||||||||||||||||||||
Sbjct  1797382  CTGATAACAACCATCTCTTTTTTGTTTGACCTCAAATCAGGTAGGGCTACCCGCTGAACT  1797441

Query  540      TAAGCATATCAATAAGCGGAGGAAAAGAAACTAACAAGGATTCCCTTAGTAACGGCGAGT  599
                ||||||||||||||||||||||||||||||||||||||||||||||||||||||||||||
Sbjct  1797442  TAAGCATATCAATAAGCGGAGGAAAAGAAACTAACAAGGATTCCCTTAGTAACGGCGAGT  1797501

Query  600      GAACCGGGAAGAGCTCAAATTTGAAATCTGGCGTCCTCCGGGCGTCCGAGTTGTAATCTA  659
                ||||||||||||||||||||||||||||||||||||||||||||||||||||||||||||
Sbjct  1797502  GAACCGGGAAGAGCTCAAATTTGAAATCTGGCGTCCTCCGGGCGTCCGAGTTGTAATCTA  1797561

Query  660      CAGAAACGTTTTCCGTGCTGGACCGTGTCTAAGTCCCTTGGAATAGGGTATCAAAGAGGG  719
                ||||||||||||||||||||||||||||||||||||||||||||||||||||||||||||
Sbjct  1797562  CAGAAACGTTTTCCGTGCTGGACCGTGTCTAAGTCCCTTGGAATAGGGTATCAAAGAGGG  1797621

Query  720      TGACAATCCCGTACTTGACACGATCACCAGTGCTCTGTGATACGTTTTCTACGAGTCGCG  779
                ||||||||||||||||||||||||||||||||||||||||||||||||||||||||||||
Sbjct  1797622  TGACAATCCCGTACTTGACACGATCACCAGTGCTCTGTGATACGTTTTCTACGAGTCGCG  1797681

Query  780      TTACTTGGGAGTGTAGCGCAAAATGGGTGGTAAACTCCATCTAAAGCTAAATATTGGTGG  839
                ||||||||||||||||||||||||||||||||||||||||||||||||||||||||||||
Sbjct  1797682  TTACTTGGGAGTGTAGCGCAAAATGGGTGGTAAACTCCATCTAAAGCTAAATATTGGTGG  1797741

Query  840      AAGACCGATAGCGAACAAGTACCGTGAGGGAAAGATGAAAAGCACTTTGGAAAGAGAGTT  899
                ||||||||||||||||||||||||||||||||||||||||||||||||||||||||||||
Sbjct  1797742  AAGACCGATAGCGAACAAGTACCGTGAGGGAAAGATGAAAAGCACTTTGGAAAGAGAGTT  1797801

Query  900      AAACAGTACGTGAAATTGTTGAAAGGGAAACGATTGAAGTCAGTCGTGTCTATTGGGTTC  959
                ||||||||||||||||||||||||||||||||||||||||||||||||||||||||||||
Sbjct  1797802  AAACAGTACGTGAAATTGTTGAAAGGGAAACGATTGAAGTCAGTCGTGTCTATTGGGTTC  1797861

Query  960      AGCCAGTTCTGCTGGTGTATTCCCTTTAGACGGGTCAACATCAGTTCTGATCGGTGGATA  1019
                |||||| |||||||||||||||||||||||||||||||||||||||||||||||||||||
Sbjct  1797862  AGCCAGCTCTGCTGGTGTATTCCCTTTAGACGGGTCAACATCAGTTCTGATCGGTGGATA  1797921

Query  1020     AGGGCTGGGGGAATGTAGCACTCTTCGGAGTGTGTTATAGCCTCCTGTCGCATACACTGG  1079
                |||||||| ||||||| ||||||||||| |||||||||||||||||||||||||||||||
Sbjct  1797922  AGGGCTGGAGGAATGTGGCACTCTTCGGGGTGTGTTATAGCCTCCTGTCGCATACACTGG  1797981

Query  1080     TTGGGACTGAGGAATGCAGCTCGCCTTTATGGCCGGGGTTCGCCCACGTTCGAGCTTAGG  1139
                ||||||||||||||||||||||||||||||||||||||||||||||||||||||||||||
Sbjct  1797982  TTGGGACTGAGGAATGCAGCTCGCCTTTATGGCCGGGGTTCGCCCACGTTCGAGCTTAGG  1798041

Query  1140     ATGTTGACAAAATGGCTTTAAACGACCCGTCTTGAAACACGGACCAAGGAGTCTAACATA  1199
                ||||||||||||||||||||||||||||||||||||||||||||||||||||||||||||
Sbjct  1798042  ATGTTGACAAAATGGCTTTAAACGACCCGTCTTGAAACACGGACCAAGGAGTCTAACATA  1798101

Query  1200     TCTGCGAGTGTTTGAGTGTCAAACTCGAGCGCGTAATGAAAGTGAATGTAGGAGGGATCC  1259
                ||||||||||||||||||||||||||||||||||||||||||||||||||||||||||||
Sbjct  1798102  TCTGCGAGTGTTTGAGTGTCAAACTCGAGCGCGTAATGAAAGTGAATGTAGGAGGGATCC  1798161

Query  1260     GCAAGGAGCACCTTCGACCGATCCGGATCTTCTGTGATGGATTTGAGTAAGAGCATATAT  1319
                ||||||||||||||||||||||||||||||||||||||||||||||||||||||||||||
Sbjct  1798162  GCAAGGAGCACCTTCGACCGATCCGGATCTTCTGTGATGGATTTGAGTAAGAGCATATAT  1798221

Query  1320     GCTGGGACCCGAAAGATGGTGAACTATGCCTGAATAGGGCGAAGCCAGGGGAAACTCTGG  1379
                ||||||||||||||||||||||||||||||||||||||||||||||||||||||||||||
Sbjct  1798222  GCTGGGACCCGAAAGATGGTGAACTATGCCTGAATAGGGCGAAGCCAGGGGAAACTCTGG  1798281

Query  1380     TGGAGGCTCGTAGCGATTCTGACGTGCAAATCGATCGTCGAATTTGGGTATAGGGGCGAA  1439
                ||||||||||||||||||||||||||||||||||||||||||||||||||||||||||||
Sbjct  1798282  TGGAGGCTCGTAGCGATTCTGACGTGCAAATCGATCGTCGAATTTGGGTATAGGGGCGAA  1798341

Query  1440     AGACTAATCGAACCATCTAGTAGCTGGTTCCTGC  1473
                ||||||||||||||||||||||||||||||||||
Sbjct  1798342  AGACTAATCGAACCATCTAGTAGCTGGTTCCTGC  1798375


 Score = 2671 bits (1446),  Expect = 0.0
 Identities = 1465/1474 (99%), Gaps = 1/1474 (0%)
 Strand=Plus/Plus

Query  1        CAAGGTTTCCGTAGGTGAACCTGCGGAAGGATCAGTAGAGAATATTGGACTTCGGTCCAT  60
                |||||||||||||||||||||||||||||||||||||||||||  ||| |||||||||||
Sbjct  1805029  CAAGGTTTCCGTAGGTGAACCTGCGGAAGGATCAGTAGAGAATGCTGGGCTTCGGTCCAT  1805088

Query  61       TTATCTACCCATCTACACCTGTGAACTGTTTATGTGCTTCGGCACGTTTTACACAAACTT  120
                ||||||||||||||||||||||||||||||||||||||||||||||||||||||||||||
Sbjct  1805089  TTATCTACCCATCTACACCTGTGAACTGTTTATGTGCTTCGGCACGTTTTACACAAACTT  1805148

Query  121      CTAAATGTAATGAATGTAATCTTATTATAACAATAATAAAACTTTCAACAACGGATCTCT  180
                ||||||||||||||||||||||||||||||||||||||||||||||||||||||||||||
Sbjct  1805149  CTAAATGTAATGAATGTAATCTTATTATAACAATAATAAAACTTTCAACAACGGATCTCT  1805208

Query  181      TGGCTTCCACATCGATGAAGAACGCAGCGAAATGCGATAAGTAATGTGAATTGCAGAATT  240
                ||||||||||||||||||||||||||||||||||||||||||||||||||||||||||||
Sbjct  1805209  TGGCTTCCACATCGATGAAGAACGCAGCGAAATGCGATAAGTAATGTGAATTGCAGAATT  1805268

Query  241      CAGTGAATCATCGAATCTTTGAACGCAACTTGCGCCCTTTGGTATTCCGAAGGGCATGCC  300
                |||||||||||||| |||||||||||||||||||||||||||||||||||||||||||||
Sbjct  1805269  CAGTGAATCATCGAGTCTTTGAACGCAACTTGCGCCCTTTGGTATTCCGAAGGGCATGCC  1805328

Query  301      TGTTTGAGAGTCATGAAAATCTCAATCCCTCGGGTTTTATTACCTGTTGGACTTGGATTT  360
                ||||||||||||||||||||||||||||||||||||||||||||||||||||||||||||
Sbjct  1805329  TGTTTGAGAGTCATGAAAATCTCAATCCCTCGGGTTTTATTACCTGTTGGACTTGGATTT  1805388

Query  361      GGGTGTTTGCCGCGACCTGCAAAGGACGTCGGCTCGCCTTAAATGTGTTAGTGGGAAGGT  420
                ||||||||||||||||||||||||||||||||||||||||||||||||||||||||||||
Sbjct  1805389  GGGTGTTTGCCGCGACCTGCAAAGGACGTCGGCTCGCCTTAAATGTGTTAGTGGGAAGGT  1805448

Query  421      GATTACCTGTCAGCCCGGCGTAATAAGTTTCGCTGGGCCTATGGGGTAGTCTTCGGCTTG  480
                ||||||||||||||||||||||||||||||||||||||||||||||||||||||||||||
Sbjct  1805449  GATTACCTGTCAGCCCGGCGTAATAAGTTTCGCTGGGCCTATGGGGTAGTCTTCGGCTTG  1805508

Query  481      CTGATAACAACCATCTC-TTTTTGTTTGACCTCAAATCAGGTAGGGCTACCCGCTGAACT  539
                ||||||||||||||||| ||||||||||||||||||||||||||||||||||||||||||
Sbjct  1805509  CTGATAACAACCATCTCTTTTTTGTTTGACCTCAAATCAGGTAGGGCTACCCGCTGAACT  1805568

Query  540      TAAGCATATCAATAAGCGGAGGAAAAGAAACTAACAAGGATTCCCTTAGTAACGGCGAGT  599
                ||||||||||||||||||||||||||||||||||||||||||||||||||||||||||||
Sbjct  1805569  TAAGCATATCAATAAGCGGAGGAAAAGAAACTAACAAGGATTCCCTTAGTAACGGCGAGT  1805628

Query  600      GAACCGGGAAGAGCTCAAATTTGAAATCTGGCGTCCTCCGGGCGTCCGAGTTGTAATCTA  659
                ||||||||||||||||||||||||||||||||||||||||||||||||||||||||||||
Sbjct  1805629  GAACCGGGAAGAGCTCAAATTTGAAATCTGGCGTCCTCCGGGCGTCCGAGTTGTAATCTA  1805688

Query  660      CAGAAACGTTTTCCGTGCTGGACCGTGTCTAAGTCCCTTGGAATAGGGTATCAAAGAGGG  719
                ||||||||||||||||||||||||||||||||||||||||||||||||||||||||||||
Sbjct  1805689  CAGAAACGTTTTCCGTGCTGGACCGTGTCTAAGTCCCTTGGAATAGGGTATCAAAGAGGG  1805748

Query  720      TGACAATCCCGTACTTGACACGATCACCAGTGCTCTGTGATACGTTTTCTACGAGTCGCG  779
                ||||||||||||||||||||||||||||||||||||||||||||||||||||||||||||
Sbjct  1805749  TGACAATCCCGTACTTGACACGATCACCAGTGCTCTGTGATACGTTTTCTACGAGTCGCG  1805808

Query  780      TTACTTGGGAGTGTAGCGCAAAATGGGTGGTAAACTCCATCTAAAGCTAAATATTGGTGG  839
                ||||||||||||||||||||||||||||||||||||||||||||||||||||||||||||
Sbjct  1805809  TTACTTGGGAGTGTAGCGCAAAATGGGTGGTAAACTCCATCTAAAGCTAAATATTGGTGG  1805868

Query  840      AAGACCGATAGCGAACAAGTACCGTGAGGGAAAGATGAAAAGCACTTTGGAAAGAGAGTT  899
                ||||||||||||||||||||||||||||||||||||||||||||||||||||||||||||
Sbjct  1805869  AAGACCGATAGCGAACAAGTACCGTGAGGGAAAGATGAAAAGCACTTTGGAAAGAGAGTT  1805928

Query  900      AAACAGTACGTGAAATTGTTGAAAGGGAAACGATTGAAGTCAGTCGTGTCTATTGGGTTC  959
                ||||||||||||||||||||||||||||||||||||||||||||||||||||||||||||
Sbjct  1805929  AAACAGTACGTGAAATTGTTGAAAGGGAAACGATTGAAGTCAGTCGTGTCTATTGGGTTC  1805988

Query  960      AGCCAGTTCTGCTGGTGTATTCCCTTTAGACGGGTCAACATCAGTTCTGATCGGTGGATA  1019
                |||||| |||||||||||||||||||||||||||||||||||||||||||||||||||||
Sbjct  1805989  AGCCAGCTCTGCTGGTGTATTCCCTTTAGACGGGTCAACATCAGTTCTGATCGGTGGATA  1806048

Query  1020     AGGGCTGGGGGAATGTAGCACTCTTCGGAGTGTGTTATAGCCTCCTGTCGCATACACTGG  1079
                |||||||| ||||||| ||||||||||| |||||||||||||||||||||||||||||||
Sbjct  1806049  AGGGCTGGAGGAATGTGGCACTCTTCGGGGTGTGTTATAGCCTCCTGTCGCATACACTGG  1806108

Query  1080     TTGGGACTGAGGAATGCAGCTCGCCTTTATGGCCGGGGTTCGCCCACGTTCGAGCTTAGG  1139
                ||||||||||||||||||||||||||||||||||||||||||||||||||||||||||||
Sbjct  1806109  TTGGGACTGAGGAATGCAGCTCGCCTTTATGGCCGGGGTTCGCCCACGTTCGAGCTTAGG  1806168

Query  1140     ATGTTGACAAAATGGCTTTAAACGACCCGTCTTGAAACACGGACCAAGGAGTCTAACATA  1199
                ||||||||||||||||||||||||||||||||||||||||||||||||||||||||||||
Sbjct  1806169  ATGTTGACAAAATGGCTTTAAACGACCCGTCTTGAAACACGGACCAAGGAGTCTAACATA  1806228

Query  1200     TCTGCGAGTGTTTGAGTGTCAAACTCGAGCGCGTAATGAAAGTGAATGTAGGAGGGATCC  1259
                ||||||||||||||||||||||||||||||||||||||||||||||||||||||||||||
Sbjct  1806229  TCTGCGAGTGTTTGAGTGTCAAACTCGAGCGCGTAATGAAAGTGAATGTAGGAGGGATCC  1806288

Query  1260     GCAAGGAGCACCTTCGACCGATCCGGATCTTCTGTGATGGATTTGAGTAAGAGCATATAT  1319
                ||||||||||||||||||||||||||||||||||||||||||||||||||||||||||||
Sbjct  1806289  GCAAGGAGCACCTTCGACCGATCCGGATCTTCTGTGATGGATTTGAGTAAGAGCATATAT  1806348

Query  1320     GCTGGGACCCGAAAGATGGTGAACTATGCCTGAATAGGGCGAAGCCAGGGGAAACTCTGG  1379
                ||||||||||||||||||||||||||||||||||||||||||||||||||||||||||||
Sbjct  1806349  GCTGGGACCCGAAAGATGGTGAACTATGCCTGAATAGGGCGAAGCCAGGGGAAACTCTGG  1806408

Query  1380     TGGAGGCTCGTAGCGATTCTGACGTGCAAATCGATCGTCGAATTTGGGTATAGGGGCGAA  1439
                ||||||||||||||||||||||||||||||||||||||||||||||||||||||||||||
Sbjct  1806409  TGGAGGCTCGTAGCGATTCTGACGTGCAAATCGATCGTCGAATTTGGGTATAGGGGCGAA  1806468

Query  1440     AGACTAATCGAACCATCTAGTAGCTGGTTCCTGC  1473
                ||||||||||||||||||||||||||||||||||
Sbjct  1806469  AGACTAATCGAACCATCTAGTAGCTGGTTCCTGC  1806502


 Score = 2671 bits (1446),  Expect = 0.0
 Identities = 1465/1474 (99%), Gaps = 1/1474 (0%)
 Strand=Plus/Plus

Query  1        CAAGGTTTCCGTAGGTGAACCTGCGGAAGGATCAGTAGAGAATATTGGACTTCGGTCCAT  60
                |||||||||||||||||||||||||||||||||||||||||||  ||| |||||||||||
Sbjct  1813156  CAAGGTTTCCGTAGGTGAACCTGCGGAAGGATCAGTAGAGAATGCTGGGCTTCGGTCCAT  1813215

Query  61       TTATCTACCCATCTACACCTGTGAACTGTTTATGTGCTTCGGCACGTTTTACACAAACTT  120
                ||||||||||||||||||||||||||||||||||||||||||||||||||||||||||||
Sbjct  1813216  TTATCTACCCATCTACACCTGTGAACTGTTTATGTGCTTCGGCACGTTTTACACAAACTT  1813275

Query  121      CTAAATGTAATGAATGTAATCTTATTATAACAATAATAAAACTTTCAACAACGGATCTCT  180
                ||||||||||||||||||||||||||||||||||||||||||||||||||||||||||||
Sbjct  1813276  CTAAATGTAATGAATGTAATCTTATTATAACAATAATAAAACTTTCAACAACGGATCTCT  1813335

Query  181      TGGCTTCCACATCGATGAAGAACGCAGCGAAATGCGATAAGTAATGTGAATTGCAGAATT  240
                ||||||||||||||||||||||||||||||||||||||||||||||||||||||||||||
Sbjct  1813336  TGGCTTCCACATCGATGAAGAACGCAGCGAAATGCGATAAGTAATGTGAATTGCAGAATT  1813395

Query  241      CAGTGAATCATCGAATCTTTGAACGCAACTTGCGCCCTTTGGTATTCCGAAGGGCATGCC  300
                |||||||||||||| |||||||||||||||||||||||||||||||||||||||||||||
Sbjct  1813396  CAGTGAATCATCGAGTCTTTGAACGCAACTTGCGCCCTTTGGTATTCCGAAGGGCATGCC  1813455

Query  301      TGTTTGAGAGTCATGAAAATCTCAATCCCTCGGGTTTTATTACCTGTTGGACTTGGATTT  360
                ||||||||||||||||||||||||||||||||||||||||||||||||||||||||||||
Sbjct  1813456  TGTTTGAGAGTCATGAAAATCTCAATCCCTCGGGTTTTATTACCTGTTGGACTTGGATTT  1813515

Query  361      GGGTGTTTGCCGCGACCTGCAAAGGACGTCGGCTCGCCTTAAATGTGTTAGTGGGAAGGT  420
                ||||||||||||||||||||||||||||||||||||||||||||||||||||||||||||
Sbjct  1813516  GGGTGTTTGCCGCGACCTGCAAAGGACGTCGGCTCGCCTTAAATGTGTTAGTGGGAAGGT  1813575

Query  421      GATTACCTGTCAGCCCGGCGTAATAAGTTTCGCTGGGCCTATGGGGTAGTCTTCGGCTTG  480
                ||||||||||||||||||||||||||||||||||||||||||||||||||||||||||||
Sbjct  1813576  GATTACCTGTCAGCCCGGCGTAATAAGTTTCGCTGGGCCTATGGGGTAGTCTTCGGCTTG  1813635

Query  481      CTGATAACAACCATCTC-TTTTTGTTTGACCTCAAATCAGGTAGGGCTACCCGCTGAACT  539
                ||||||||||||||||| ||||||||||||||||||||||||||||||||||||||||||
Sbjct  1813636  CTGATAACAACCATCTCTTTTTTGTTTGACCTCAAATCAGGTAGGGCTACCCGCTGAACT  1813695

Query  540      TAAGCATATCAATAAGCGGAGGAAAAGAAACTAACAAGGATTCCCTTAGTAACGGCGAGT  599
                ||||||||||||||||||||||||||||||||||||||||||||||||||||||||||||
Sbjct  1813696  TAAGCATATCAATAAGCGGAGGAAAAGAAACTAACAAGGATTCCCTTAGTAACGGCGAGT  1813755

Query  600      GAACCGGGAAGAGCTCAAATTTGAAATCTGGCGTCCTCCGGGCGTCCGAGTTGTAATCTA  659
                ||||||||||||||||||||||||||||||||||||||||||||||||||||||||||||
Sbjct  1813756  GAACCGGGAAGAGCTCAAATTTGAAATCTGGCGTCCTCCGGGCGTCCGAGTTGTAATCTA  1813815

Query  660      CAGAAACGTTTTCCGTGCTGGACCGTGTCTAAGTCCCTTGGAATAGGGTATCAAAGAGGG  719
                ||||||||||||||||||||||||||||||||||||||||||||||||||||||||||||
Sbjct  1813816  CAGAAACGTTTTCCGTGCTGGACCGTGTCTAAGTCCCTTGGAATAGGGTATCAAAGAGGG  1813875

Query  720      TGACAATCCCGTACTTGACACGATCACCAGTGCTCTGTGATACGTTTTCTACGAGTCGCG  779
                ||||||||||||||||||||||||||||||||||||||||||||||||||||||||||||
Sbjct  1813876  TGACAATCCCGTACTTGACACGATCACCAGTGCTCTGTGATACGTTTTCTACGAGTCGCG  1813935

Query  780      TTACTTGGGAGTGTAGCGCAAAATGGGTGGTAAACTCCATCTAAAGCTAAATATTGGTGG  839
                ||||||||||||||||||||||||||||||||||||||||||||||||||||||||||||
Sbjct  1813936  TTACTTGGGAGTGTAGCGCAAAATGGGTGGTAAACTCCATCTAAAGCTAAATATTGGTGG  1813995

Query  840      AAGACCGATAGCGAACAAGTACCGTGAGGGAAAGATGAAAAGCACTTTGGAAAGAGAGTT  899
                ||||||||||||||||||||||||||||||||||||||||||||||||||||||||||||
Sbjct  1813996  AAGACCGATAGCGAACAAGTACCGTGAGGGAAAGATGAAAAGCACTTTGGAAAGAGAGTT  1814055

Query  900      AAACAGTACGTGAAATTGTTGAAAGGGAAACGATTGAAGTCAGTCGTGTCTATTGGGTTC  959
                ||||||||||||||||||||||||||||||||||||||||||||||||||||||||||||
Sbjct  1814056  AAACAGTACGTGAAATTGTTGAAAGGGAAACGATTGAAGTCAGTCGTGTCTATTGGGTTC  1814115

Query  960      AGCCAGTTCTGCTGGTGTATTCCCTTTAGACGGGTCAACATCAGTTCTGATCGGTGGATA  1019
                |||||| |||||||||||||||||||||||||||||||||||||||||||||||||||||
Sbjct  1814116  AGCCAGCTCTGCTGGTGTATTCCCTTTAGACGGGTCAACATCAGTTCTGATCGGTGGATA  1814175

Query  1020     AGGGCTGGGGGAATGTAGCACTCTTCGGAGTGTGTTATAGCCTCCTGTCGCATACACTGG  1079
                |||||||| ||||||| ||||||||||| |||||||||||||||||||||||||||||||
Sbjct  1814176  AGGGCTGGAGGAATGTGGCACTCTTCGGGGTGTGTTATAGCCTCCTGTCGCATACACTGG  1814235

Query  1080     TTGGGACTGAGGAATGCAGCTCGCCTTTATGGCCGGGGTTCGCCCACGTTCGAGCTTAGG  1139
                ||||||||||||||||||||||||||||||||||||||||||||||||||||||||||||
Sbjct  1814236  TTGGGACTGAGGAATGCAGCTCGCCTTTATGGCCGGGGTTCGCCCACGTTCGAGCTTAGG  1814295

Query  1140     ATGTTGACAAAATGGCTTTAAACGACCCGTCTTGAAACACGGACCAAGGAGTCTAACATA  1199
                ||||||||||||||||||||||||||||||||||||||||||||||||||||||||||||
Sbjct  1814296  ATGTTGACAAAATGGCTTTAAACGACCCGTCTTGAAACACGGACCAAGGAGTCTAACATA  1814355

Query  1200     TCTGCGAGTGTTTGAGTGTCAAACTCGAGCGCGTAATGAAAGTGAATGTAGGAGGGATCC  1259
                ||||||||||||||||||||||||||||||||||||||||||||||||||||||||||||
Sbjct  1814356  TCTGCGAGTGTTTGAGTGTCAAACTCGAGCGCGTAATGAAAGTGAATGTAGGAGGGATCC  1814415

Query  1260     GCAAGGAGCACCTTCGACCGATCCGGATCTTCTGTGATGGATTTGAGTAAGAGCATATAT  1319
                ||||||||||||||||||||||||||||||||||||||||||||||||||||||||||||
Sbjct  1814416  GCAAGGAGCACCTTCGACCGATCCGGATCTTCTGTGATGGATTTGAGTAAGAGCATATAT  1814475

Query  1320     GCTGGGACCCGAAAGATGGTGAACTATGCCTGAATAGGGCGAAGCCAGGGGAAACTCTGG  1379
                ||||||||||||||||||||||||||||||||||||||||||||||||||||||||||||
Sbjct  1814476  GCTGGGACCCGAAAGATGGTGAACTATGCCTGAATAGGGCGAAGCCAGGGGAAACTCTGG  1814535

Query  1380     TGGAGGCTCGTAGCGATTCTGACGTGCAAATCGATCGTCGAATTTGGGTATAGGGGCGAA  1439
                ||||||||||||||||||||||||||||||||||||||||||||||||||||||||||||
Sbjct  1814536  TGGAGGCTCGTAGCGATTCTGACGTGCAAATCGATCGTCGAATTTGGGTATAGGGGCGAA  1814595

Query  1440     AGACTAATCGAACCATCTAGTAGCTGGTTCCTGC  1473
                ||||||||||||||||||||||||||||||||||
Sbjct  1814596  AGACTAATCGAACCATCTAGTAGCTGGTTCCTGC  1814629


 Score = 2671 bits (1446),  Expect = 0.0
 Identities = 1465/1474 (99%), Gaps = 1/1474 (0%)
 Strand=Plus/Plus

Query  1        CAAGGTTTCCGTAGGTGAACCTGCGGAAGGATCAGTAGAGAATATTGGACTTCGGTCCAT  60
                |||||||||||||||||||||||||||||||||||||||||||  ||| |||||||||||
Sbjct  1821283  CAAGGTTTCCGTAGGTGAACCTGCGGAAGGATCAGTAGAGAATGCTGGGCTTCGGTCCAT  1821342

Query  61       TTATCTACCCATCTACACCTGTGAACTGTTTATGTGCTTCGGCACGTTTTACACAAACTT  120
                ||||||||||||||||||||||||||||||||||||||||||||||||||||||||||||
Sbjct  1821343  TTATCTACCCATCTACACCTGTGAACTGTTTATGTGCTTCGGCACGTTTTACACAAACTT  1821402

Query  121      CTAAATGTAATGAATGTAATCTTATTATAACAATAATAAAACTTTCAACAACGGATCTCT  180
                ||||||||||||||||||||||||||||||||||||||||||||||||||||||||||||
Sbjct  1821403  CTAAATGTAATGAATGTAATCTTATTATAACAATAATAAAACTTTCAACAACGGATCTCT  1821462

Query  181      TGGCTTCCACATCGATGAAGAACGCAGCGAAATGCGATAAGTAATGTGAATTGCAGAATT  240
                ||||||||||||||||||||||||||||||||||||||||||||||||||||||||||||
Sbjct  1821463  TGGCTTCCACATCGATGAAGAACGCAGCGAAATGCGATAAGTAATGTGAATTGCAGAATT  1821522

Query  241      CAGTGAATCATCGAATCTTTGAACGCAACTTGCGCCCTTTGGTATTCCGAAGGGCATGCC  300
                |||||||||||||| |||||||||||||||||||||||||||||||||||||||||||||
Sbjct  1821523  CAGTGAATCATCGAGTCTTTGAACGCAACTTGCGCCCTTTGGTATTCCGAAGGGCATGCC  1821582

Query  301      TGTTTGAGAGTCATGAAAATCTCAATCCCTCGGGTTTTATTACCTGTTGGACTTGGATTT  360
                ||||||||||||||||||||||||||||||||||||||||||||||||||||||||||||
Sbjct  1821583  TGTTTGAGAGTCATGAAAATCTCAATCCCTCGGGTTTTATTACCTGTTGGACTTGGATTT  1821642

Query  361      GGGTGTTTGCCGCGACCTGCAAAGGACGTCGGCTCGCCTTAAATGTGTTAGTGGGAAGGT  420
                ||||||||||||||||||||||||||||||||||||||||||||||||||||||||||||
Sbjct  1821643  GGGTGTTTGCCGCGACCTGCAAAGGACGTCGGCTCGCCTTAAATGTGTTAGTGGGAAGGT  1821702

Query  421      GATTACCTGTCAGCCCGGCGTAATAAGTTTCGCTGGGCCTATGGGGTAGTCTTCGGCTTG  480
                ||||||||||||||||||||||||||||||||||||||||||||||||||||||||||||
Sbjct  1821703  GATTACCTGTCAGCCCGGCGTAATAAGTTTCGCTGGGCCTATGGGGTAGTCTTCGGCTTG  1821762

Query  481      CTGATAACAACCATCTC-TTTTTGTTTGACCTCAAATCAGGTAGGGCTACCCGCTGAACT  539
                ||||||||||||||||| ||||||||||||||||||||||||||||||||||||||||||
Sbjct  1821763  CTGATAACAACCATCTCTTTTTTGTTTGACCTCAAATCAGGTAGGGCTACCCGCTGAACT  1821822

Query  540      TAAGCATATCAATAAGCGGAGGAAAAGAAACTAACAAGGATTCCCTTAGTAACGGCGAGT  599
                ||||||||||||||||||||||||||||||||||||||||||||||||||||||||||||
Sbjct  1821823  TAAGCATATCAATAAGCGGAGGAAAAGAAACTAACAAGGATTCCCTTAGTAACGGCGAGT  1821882

Query  600      GAACCGGGAAGAGCTCAAATTTGAAATCTGGCGTCCTCCGGGCGTCCGAGTTGTAATCTA  659
                ||||||||||||||||||||||||||||||||||||||||||||||||||||||||||||
Sbjct  1821883  GAACCGGGAAGAGCTCAAATTTGAAATCTGGCGTCCTCCGGGCGTCCGAGTTGTAATCTA  1821942

Query  660      CAGAAACGTTTTCCGTGCTGGACCGTGTCTAAGTCCCTTGGAATAGGGTATCAAAGAGGG  719
                ||||||||||||||||||||||||||||||||||||||||||||||||||||||||||||
Sbjct  1821943  CAGAAACGTTTTCCGTGCTGGACCGTGTCTAAGTCCCTTGGAATAGGGTATCAAAGAGGG  1822002

Query  720      TGACAATCCCGTACTTGACACGATCACCAGTGCTCTGTGATACGTTTTCTACGAGTCGCG  779
                ||||||||||||||||||||||||||||||||||||||||||||||||||||||||||||
Sbjct  1822003  TGACAATCCCGTACTTGACACGATCACCAGTGCTCTGTGATACGTTTTCTACGAGTCGCG  1822062

Query  780      TTACTTGGGAGTGTAGCGCAAAATGGGTGGTAAACTCCATCTAAAGCTAAATATTGGTGG  839
                ||||||||||||||||||||||||||||||||||||||||||||||||||||||||||||
Sbjct  1822063  TTACTTGGGAGTGTAGCGCAAAATGGGTGGTAAACTCCATCTAAAGCTAAATATTGGTGG  1822122

Query  840      AAGACCGATAGCGAACAAGTACCGTGAGGGAAAGATGAAAAGCACTTTGGAAAGAGAGTT  899
                ||||||||||||||||||||||||||||||||||||||||||||||||||||||||||||
Sbjct  1822123  AAGACCGATAGCGAACAAGTACCGTGAGGGAAAGATGAAAAGCACTTTGGAAAGAGAGTT  1822182

Query  900      AAACAGTACGTGAAATTGTTGAAAGGGAAACGATTGAAGTCAGTCGTGTCTATTGGGTTC  959
                ||||||||||||||||||||||||||||||||||||||||||||||||||||||||||||
Sbjct  1822183  AAACAGTACGTGAAATTGTTGAAAGGGAAACGATTGAAGTCAGTCGTGTCTATTGGGTTC  1822242

Query  960      AGCCAGTTCTGCTGGTGTATTCCCTTTAGACGGGTCAACATCAGTTCTGATCGGTGGATA  1019
                |||||| |||||||||||||||||||||||||||||||||||||||||||||||||||||
Sbjct  1822243  AGCCAGCTCTGCTGGTGTATTCCCTTTAGACGGGTCAACATCAGTTCTGATCGGTGGATA  1822302

Query  1020     AGGGCTGGGGGAATGTAGCACTCTTCGGAGTGTGTTATAGCCTCCTGTCGCATACACTGG  1079
                |||||||| ||||||| ||||||||||| |||||||||||||||||||||||||||||||
Sbjct  1822303  AGGGCTGGAGGAATGTGGCACTCTTCGGGGTGTGTTATAGCCTCCTGTCGCATACACTGG  1822362

Query  1080     TTGGGACTGAGGAATGCAGCTCGCCTTTATGGCCGGGGTTCGCCCACGTTCGAGCTTAGG  1139
                ||||||||||||||||||||||||||||||||||||||||||||||||||||||||||||
Sbjct  1822363  TTGGGACTGAGGAATGCAGCTCGCCTTTATGGCCGGGGTTCGCCCACGTTCGAGCTTAGG  1822422

Query  1140     ATGTTGACAAAATGGCTTTAAACGACCCGTCTTGAAACACGGACCAAGGAGTCTAACATA  1199
                ||||||||||||||||||||||||||||||||||||||||||||||||||||||||||||
Sbjct  1822423  ATGTTGACAAAATGGCTTTAAACGACCCGTCTTGAAACACGGACCAAGGAGTCTAACATA  1822482

Query  1200     TCTGCGAGTGTTTGAGTGTCAAACTCGAGCGCGTAATGAAAGTGAATGTAGGAGGGATCC  1259
                ||||||||||||||||||||||||||||||||||||||||||||||||||||||||||||
Sbjct  1822483  TCTGCGAGTGTTTGAGTGTCAAACTCGAGCGCGTAATGAAAGTGAATGTAGGAGGGATCC  1822542

Query  1260     GCAAGGAGCACCTTCGACCGATCCGGATCTTCTGTGATGGATTTGAGTAAGAGCATATAT  1319
                ||||||||||||||||||||||||||||||||||||||||||||||||||||||||||||
Sbjct  1822543  GCAAGGAGCACCTTCGACCGATCCGGATCTTCTGTGATGGATTTGAGTAAGAGCATATAT  1822602

Query  1320     GCTGGGACCCGAAAGATGGTGAACTATGCCTGAATAGGGCGAAGCCAGGGGAAACTCTGG  1379
                ||||||||||||||||||||||||||||||||||||||||||||||||||||||||||||
Sbjct  1822603  GCTGGGACCCGAAAGATGGTGAACTATGCCTGAATAGGGCGAAGCCAGGGGAAACTCTGG  1822662

Query  1380     TGGAGGCTCGTAGCGATTCTGACGTGCAAATCGATCGTCGAATTTGGGTATAGGGGCGAA  1439
                ||||||||||||||||||||||||||||||||||||||||||||||||||||||||||||
Sbjct  1822663  TGGAGGCTCGTAGCGATTCTGACGTGCAAATCGATCGTCGAATTTGGGTATAGGGGCGAA  1822722

Query  1440     AGACTAATCGAACCATCTAGTAGCTGGTTCCTGC  1473
                ||||||||||||||||||||||||||||||||||
Sbjct  1822723  AGACTAATCGAACCATCTAGTAGCTGGTTCCTGC  1822756


 Score = 2671 bits (1446),  Expect = 0.0
 Identities = 1465/1474 (99%), Gaps = 1/1474 (0%)
 Strand=Plus/Plus

Query  1        CAAGGTTTCCGTAGGTGAACCTGCGGAAGGATCAGTAGAGAATATTGGACTTCGGTCCAT  60
                |||||||||||||||||||||||||||||||||||||||||||  ||| |||||||||||
Sbjct  1829410  CAAGGTTTCCGTAGGTGAACCTGCGGAAGGATCAGTAGAGAATGCTGGGCTTCGGTCCAT  1829469

Query  61       TTATCTACCCATCTACACCTGTGAACTGTTTATGTGCTTCGGCACGTTTTACACAAACTT  120
                ||||||||||||||||||||||||||||||||||||||||||||||||||||||||||||
Sbjct  1829470  TTATCTACCCATCTACACCTGTGAACTGTTTATGTGCTTCGGCACGTTTTACACAAACTT  1829529

Query  121      CTAAATGTAATGAATGTAATCTTATTATAACAATAATAAAACTTTCAACAACGGATCTCT  180
                ||||||||||||||||||||||||||||||||||||||||||||||||||||||||||||
Sbjct  1829530  CTAAATGTAATGAATGTAATCTTATTATAACAATAATAAAACTTTCAACAACGGATCTCT  1829589

Query  181      TGGCTTCCACATCGATGAAGAACGCAGCGAAATGCGATAAGTAATGTGAATTGCAGAATT  240
                ||||||||||||||||||||||||||||||||||||||||||||||||||||||||||||
Sbjct  1829590  TGGCTTCCACATCGATGAAGAACGCAGCGAAATGCGATAAGTAATGTGAATTGCAGAATT  1829649

Query  241      CAGTGAATCATCGAATCTTTGAACGCAACTTGCGCCCTTTGGTATTCCGAAGGGCATGCC  300
                |||||||||||||| |||||||||||||||||||||||||||||||||||||||||||||
Sbjct  1829650  CAGTGAATCATCGAGTCTTTGAACGCAACTTGCGCCCTTTGGTATTCCGAAGGGCATGCC  1829709

Query  301      TGTTTGAGAGTCATGAAAATCTCAATCCCTCGGGTTTTATTACCTGTTGGACTTGGATTT  360
                ||||||||||||||||||||||||||||||||||||||||||||||||||||||||||||
Sbjct  1829710  TGTTTGAGAGTCATGAAAATCTCAATCCCTCGGGTTTTATTACCTGTTGGACTTGGATTT  1829769

Query  361      GGGTGTTTGCCGCGACCTGCAAAGGACGTCGGCTCGCCTTAAATGTGTTAGTGGGAAGGT  420
                ||||||||||||||||||||||||||||||||||||||||||||||||||||||||||||
Sbjct  1829770  GGGTGTTTGCCGCGACCTGCAAAGGACGTCGGCTCGCCTTAAATGTGTTAGTGGGAAGGT  1829829

Query  421      GATTACCTGTCAGCCCGGCGTAATAAGTTTCGCTGGGCCTATGGGGTAGTCTTCGGCTTG  480
                ||||||||||||||||||||||||||||||||||||||||||||||||||||||||||||
Sbjct  1829830  GATTACCTGTCAGCCCGGCGTAATAAGTTTCGCTGGGCCTATGGGGTAGTCTTCGGCTTG  1829889

Query  481      CTGATAACAACCATCTC-TTTTTGTTTGACCTCAAATCAGGTAGGGCTACCCGCTGAACT  539
                ||||||||||||||||| ||||||||||||||||||||||||||||||||||||||||||
Sbjct  1829890  CTGATAACAACCATCTCTTTTTTGTTTGACCTCAAATCAGGTAGGGCTACCCGCTGAACT  1829949

Query  540      TAAGCATATCAATAAGCGGAGGAAAAGAAACTAACAAGGATTCCCTTAGTAACGGCGAGT  599
                ||||||||||||||||||||||||||||||||||||||||||||||||||||||||||||
Sbjct  1829950  TAAGCATATCAATAAGCGGAGGAAAAGAAACTAACAAGGATTCCCTTAGTAACGGCGAGT  1830009

Query  600      GAACCGGGAAGAGCTCAAATTTGAAATCTGGCGTCCTCCGGGCGTCCGAGTTGTAATCTA  659
                ||||||||||||||||||||||||||||||||||||||||||||||||||||||||||||
Sbjct  1830010  GAACCGGGAAGAGCTCAAATTTGAAATCTGGCGTCCTCCGGGCGTCCGAGTTGTAATCTA  1830069

Query  660      CAGAAACGTTTTCCGTGCTGGACCGTGTCTAAGTCCCTTGGAATAGGGTATCAAAGAGGG  719
                ||||||||||||||||||||||||||||||||||||||||||||||||||||||||||||
Sbjct  1830070  CAGAAACGTTTTCCGTGCTGGACCGTGTCTAAGTCCCTTGGAATAGGGTATCAAAGAGGG  1830129

Query  720      TGACAATCCCGTACTTGACACGATCACCAGTGCTCTGTGATACGTTTTCTACGAGTCGCG  779
                ||||||||||||||||||||||||||||||||||||||||||||||||||||||||||||
Sbjct  1830130  TGACAATCCCGTACTTGACACGATCACCAGTGCTCTGTGATACGTTTTCTACGAGTCGCG  1830189

Query  780      TTACTTGGGAGTGTAGCGCAAAATGGGTGGTAAACTCCATCTAAAGCTAAATATTGGTGG  839
                ||||||||||||||||||||||||||||||||||||||||||||||||||||||||||||
Sbjct  1830190  TTACTTGGGAGTGTAGCGCAAAATGGGTGGTAAACTCCATCTAAAGCTAAATATTGGTGG  1830249

Query  840      AAGACCGATAGCGAACAAGTACCGTGAGGGAAAGATGAAAAGCACTTTGGAAAGAGAGTT  899
                ||||||||||||||||||||||||||||||||||||||||||||||||||||||||||||
Sbjct  1830250  AAGACCGATAGCGAACAAGTACCGTGAGGGAAAGATGAAAAGCACTTTGGAAAGAGAGTT  1830309

Query  900      AAACAGTACGTGAAATTGTTGAAAGGGAAACGATTGAAGTCAGTCGTGTCTATTGGGTTC  959
                ||||||||||||||||||||||||||||||||||||||||||||||||||||||||||||
Sbjct  1830310  AAACAGTACGTGAAATTGTTGAAAGGGAAACGATTGAAGTCAGTCGTGTCTATTGGGTTC  1830369

Query  960      AGCCAGTTCTGCTGGTGTATTCCCTTTAGACGGGTCAACATCAGTTCTGATCGGTGGATA  1019
                |||||| |||||||||||||||||||||||||||||||||||||||||||||||||||||
Sbjct  1830370  AGCCAGCTCTGCTGGTGTATTCCCTTTAGACGGGTCAACATCAGTTCTGATCGGTGGATA  1830429

Query  1020     AGGGCTGGGGGAATGTAGCACTCTTCGGAGTGTGTTATAGCCTCCTGTCGCATACACTGG  1079
                |||||||| ||||||| ||||||||||| |||||||||||||||||||||||||||||||
Sbjct  1830430  AGGGCTGGAGGAATGTGGCACTCTTCGGGGTGTGTTATAGCCTCCTGTCGCATACACTGG  1830489

Query  1080     TTGGGACTGAGGAATGCAGCTCGCCTTTATGGCCGGGGTTCGCCCACGTTCGAGCTTAGG  1139
                ||||||||||||||||||||||||||||||||||||||||||||||||||||||||||||
Sbjct  1830490  TTGGGACTGAGGAATGCAGCTCGCCTTTATGGCCGGGGTTCGCCCACGTTCGAGCTTAGG  1830549

Query  1140     ATGTTGACAAAATGGCTTTAAACGACCCGTCTTGAAACACGGACCAAGGAGTCTAACATA  1199
                ||||||||||||||||||||||||||||||||||||||||||||||||||||||||||||
Sbjct  1830550  ATGTTGACAAAATGGCTTTAAACGACCCGTCTTGAAACACGGACCAAGGAGTCTAACATA  1830609

Query  1200     TCTGCGAGTGTTTGAGTGTCAAACTCGAGCGCGTAATGAAAGTGAATGTAGGAGGGATCC  1259
                ||||||||||||||||||||||||||||||||||||||||||||||||||||||||||||
Sbjct  1830610  TCTGCGAGTGTTTGAGTGTCAAACTCGAGCGCGTAATGAAAGTGAATGTAGGAGGGATCC  1830669

Query  1260     GCAAGGAGCACCTTCGACCGATCCGGATCTTCTGTGATGGATTTGAGTAAGAGCATATAT  1319
                ||||||||||||||||||||||||||||||||||||||||||||||||||||||||||||
Sbjct  1830670  GCAAGGAGCACCTTCGACCGATCCGGATCTTCTGTGATGGATTTGAGTAAGAGCATATAT  1830729

Query  1320     GCTGGGACCCGAAAGATGGTGAACTATGCCTGAATAGGGCGAAGCCAGGGGAAACTCTGG  1379
                ||||||||||||||||||||||||||||||||||||||||||||||||||||||||||||
Sbjct  1830730  GCTGGGACCCGAAAGATGGTGAACTATGCCTGAATAGGGCGAAGCCAGGGGAAACTCTGG  1830789

Query  1380     TGGAGGCTCGTAGCGATTCTGACGTGCAAATCGATCGTCGAATTTGGGTATAGGGGCGAA  1439
                ||||||||||||||||||||||||||||||||||||||||||||||||||||||||||||
Sbjct  1830790  TGGAGGCTCGTAGCGATTCTGACGTGCAAATCGATCGTCGAATTTGGGTATAGGGGCGAA  1830849

Query  1440     AGACTAATCGAACCATCTAGTAGCTGGTTCCTGC  1473
                ||||||||||||||||||||||||||||||||||
Sbjct  1830850  AGACTAATCGAACCATCTAGTAGCTGGTTCCTGC  1830883


 Score = 2671 bits (1446),  Expect = 0.0
 Identities = 1465/1474 (99%), Gaps = 1/1474 (0%)
 Strand=Plus/Plus

Query  1        CAAGGTTTCCGTAGGTGAACCTGCGGAAGGATCAGTAGAGAATATTGGACTTCGGTCCAT  60
                |||||||||||||||||||||||||||||||||||||||||||  ||| |||||||||||
Sbjct  1837537  CAAGGTTTCCGTAGGTGAACCTGCGGAAGGATCAGTAGAGAATGCTGGGCTTCGGTCCAT  1837596

Query  61       TTATCTACCCATCTACACCTGTGAACTGTTTATGTGCTTCGGCACGTTTTACACAAACTT  120
                ||||||||||||||||||||||||||||||||||||||||||||||||||||||||||||
Sbjct  1837597  TTATCTACCCATCTACACCTGTGAACTGTTTATGTGCTTCGGCACGTTTTACACAAACTT  1837656

Query  121      CTAAATGTAATGAATGTAATCTTATTATAACAATAATAAAACTTTCAACAACGGATCTCT  180
                ||||||||||||||||||||||||||||||||||||||||||||||||||||||||||||
Sbjct  1837657  CTAAATGTAATGAATGTAATCTTATTATAACAATAATAAAACTTTCAACAACGGATCTCT  1837716

Query  181      TGGCTTCCACATCGATGAAGAACGCAGCGAAATGCGATAAGTAATGTGAATTGCAGAATT  240
                ||||||||||||||||||||||||||||||||||||||||||||||||||||||||||||
Sbjct  1837717  TGGCTTCCACATCGATGAAGAACGCAGCGAAATGCGATAAGTAATGTGAATTGCAGAATT  1837776

Query  241      CAGTGAATCATCGAATCTTTGAACGCAACTTGCGCCCTTTGGTATTCCGAAGGGCATGCC  300
                |||||||||||||| |||||||||||||||||||||||||||||||||||||||||||||
Sbjct  1837777  CAGTGAATCATCGAGTCTTTGAACGCAACTTGCGCCCTTTGGTATTCCGAAGGGCATGCC  1837836

Query  301      TGTTTGAGAGTCATGAAAATCTCAATCCCTCGGGTTTTATTACCTGTTGGACTTGGATTT  360
                ||||||||||||||||||||||||||||||||||||||||||||||||||||||||||||
Sbjct  1837837  TGTTTGAGAGTCATGAAAATCTCAATCCCTCGGGTTTTATTACCTGTTGGACTTGGATTT  1837896

Query  361      GGGTGTTTGCCGCGACCTGCAAAGGACGTCGGCTCGCCTTAAATGTGTTAGTGGGAAGGT  420
                ||||||||||||||||||||||||||||||||||||||||||||||||||||||||||||
Sbjct  1837897  GGGTGTTTGCCGCGACCTGCAAAGGACGTCGGCTCGCCTTAAATGTGTTAGTGGGAAGGT  1837956

Query  421      GATTACCTGTCAGCCCGGCGTAATAAGTTTCGCTGGGCCTATGGGGTAGTCTTCGGCTTG  480
                ||||||||||||||||||||||||||||||||||||||||||||||||||||||||||||
Sbjct  1837957  GATTACCTGTCAGCCCGGCGTAATAAGTTTCGCTGGGCCTATGGGGTAGTCTTCGGCTTG  1838016

Query  481      CTGATAACAACCATCTC-TTTTTGTTTGACCTCAAATCAGGTAGGGCTACCCGCTGAACT  539
                ||||||||||||||||| ||||||||||||||||||||||||||||||||||||||||||
Sbjct  1838017  CTGATAACAACCATCTCTTTTTTGTTTGACCTCAAATCAGGTAGGGCTACCCGCTGAACT  1838076

Query  540      TAAGCATATCAATAAGCGGAGGAAAAGAAACTAACAAGGATTCCCTTAGTAACGGCGAGT  599
                ||||||||||||||||||||||||||||||||||||||||||||||||||||||||||||
Sbjct  1838077  TAAGCATATCAATAAGCGGAGGAAAAGAAACTAACAAGGATTCCCTTAGTAACGGCGAGT  1838136

Query  600      GAACCGGGAAGAGCTCAAATTTGAAATCTGGCGTCCTCCGGGCGTCCGAGTTGTAATCTA  659
                ||||||||||||||||||||||||||||||||||||||||||||||||||||||||||||
Sbjct  1838137  GAACCGGGAAGAGCTCAAATTTGAAATCTGGCGTCCTCCGGGCGTCCGAGTTGTAATCTA  1838196

Query  660      CAGAAACGTTTTCCGTGCTGGACCGTGTCTAAGTCCCTTGGAATAGGGTATCAAAGAGGG  719
                ||||||||||||||||||||||||||||||||||||||||||||||||||||||||||||
Sbjct  1838197  CAGAAACGTTTTCCGTGCTGGACCGTGTCTAAGTCCCTTGGAATAGGGTATCAAAGAGGG  1838256

Query  720      TGACAATCCCGTACTTGACACGATCACCAGTGCTCTGTGATACGTTTTCTACGAGTCGCG  779
                ||||||||||||||||||||||||||||||||||||||||||||||||||||||||||||
Sbjct  1838257  TGACAATCCCGTACTTGACACGATCACCAGTGCTCTGTGATACGTTTTCTACGAGTCGCG  1838316

Query  780      TTACTTGGGAGTGTAGCGCAAAATGGGTGGTAAACTCCATCTAAAGCTAAATATTGGTGG  839
                ||||||||||||||||||||||||||||||||||||||||||||||||||||||||||||
Sbjct  1838317  TTACTTGGGAGTGTAGCGCAAAATGGGTGGTAAACTCCATCTAAAGCTAAATATTGGTGG  1838376

Query  840      AAGACCGATAGCGAACAAGTACCGTGAGGGAAAGATGAAAAGCACTTTGGAAAGAGAGTT  899
                ||||||||||||||||||||||||||||||||||||||||||||||||||||||||||||
Sbjct  1838377  AAGACCGATAGCGAACAAGTACCGTGAGGGAAAGATGAAAAGCACTTTGGAAAGAGAGTT  1838436

Query  900      AAACAGTACGTGAAATTGTTGAAAGGGAAACGATTGAAGTCAGTCGTGTCTATTGGGTTC  959
                ||||||||||||||||||||||||||||||||||||||||||||||||||||||||||||
Sbjct  1838437  AAACAGTACGTGAAATTGTTGAAAGGGAAACGATTGAAGTCAGTCGTGTCTATTGGGTTC  1838496

Query  960      AGCCAGTTCTGCTGGTGTATTCCCTTTAGACGGGTCAACATCAGTTCTGATCGGTGGATA  1019
                |||||| |||||||||||||||||||||||||||||||||||||||||||||||||||||
Sbjct  1838497  AGCCAGCTCTGCTGGTGTATTCCCTTTAGACGGGTCAACATCAGTTCTGATCGGTGGATA  1838556

Query  1020     AGGGCTGGGGGAATGTAGCACTCTTCGGAGTGTGTTATAGCCTCCTGTCGCATACACTGG  1079
                |||||||| ||||||| ||||||||||| |||||||||||||||||||||||||||||||
Sbjct  1838557  AGGGCTGGAGGAATGTGGCACTCTTCGGGGTGTGTTATAGCCTCCTGTCGCATACACTGG  1838616

Query  1080     TTGGGACTGAGGAATGCAGCTCGCCTTTATGGCCGGGGTTCGCCCACGTTCGAGCTTAGG  1139
                ||||||||||||||||||||||||||||||||||||||||||||||||||||||||||||
Sbjct  1838617  TTGGGACTGAGGAATGCAGCTCGCCTTTATGGCCGGGGTTCGCCCACGTTCGAGCTTAGG  1838676

Query  1140     ATGTTGACAAAATGGCTTTAAACGACCCGTCTTGAAACACGGACCAAGGAGTCTAACATA  1199
                ||||||||||||||||||||||||||||||||||||||||||||||||||||||||||||
Sbjct  1838677  ATGTTGACAAAATGGCTTTAAACGACCCGTCTTGAAACACGGACCAAGGAGTCTAACATA  1838736

Query  1200     TCTGCGAGTGTTTGAGTGTCAAACTCGAGCGCGTAATGAAAGTGAATGTAGGAGGGATCC  1259
                ||||||||||||||||||||||||||||||||||||||||||||||||||||||||||||
Sbjct  1838737  TCTGCGAGTGTTTGAGTGTCAAACTCGAGCGCGTAATGAAAGTGAATGTAGGAGGGATCC  1838796

Query  1260     GCAAGGAGCACCTTCGACCGATCCGGATCTTCTGTGATGGATTTGAGTAAGAGCATATAT  1319
                ||||||||||||||||||||||||||||||||||||||||||||||||||||||||||||
Sbjct  1838797  GCAAGGAGCACCTTCGACCGATCCGGATCTTCTGTGATGGATTTGAGTAAGAGCATATAT  1838856

Query  1320     GCTGGGACCCGAAAGATGGTGAACTATGCCTGAATAGGGCGAAGCCAGGGGAAACTCTGG  1379
                ||||||||||||||||||||||||||||||||||||||||||||||||||||||||||||
Sbjct  1838857  GCTGGGACCCGAAAGATGGTGAACTATGCCTGAATAGGGCGAAGCCAGGGGAAACTCTGG  1838916

Query  1380     TGGAGGCTCGTAGCGATTCTGACGTGCAAATCGATCGTCGAATTTGGGTATAGGGGCGAA  1439
                ||||||||||||||||||||||||||||||||||||||||||||||||||||||||||||
Sbjct  1838917  TGGAGGCTCGTAGCGATTCTGACGTGCAAATCGATCGTCGAATTTGGGTATAGGGGCGAA  1838976

Query  1440     AGACTAATCGAACCATCTAGTAGCTGGTTCCTGC  1473
                ||||||||||||||||||||||||||||||||||
Sbjct  1838977  AGACTAATCGAACCATCTAGTAGCTGGTTCCTGC  1839010


 Score = 2671 bits (1446),  Expect = 0.0
 Identities = 1465/1474 (99%), Gaps = 1/1474 (0%)
 Strand=Plus/Plus

Query  1        CAAGGTTTCCGTAGGTGAACCTGCGGAAGGATCAGTAGAGAATATTGGACTTCGGTCCAT  60
                |||||||||||||||||||||||||||||||||||||||||||  ||| |||||||||||
Sbjct  1845664  CAAGGTTTCCGTAGGTGAACCTGCGGAAGGATCAGTAGAGAATGCTGGGCTTCGGTCCAT  1845723

Query  61       TTATCTACCCATCTACACCTGTGAACTGTTTATGTGCTTCGGCACGTTTTACACAAACTT  120
                ||||||||||||||||||||||||||||||||||||||||||||||||||||||||||||
Sbjct  1845724  TTATCTACCCATCTACACCTGTGAACTGTTTATGTGCTTCGGCACGTTTTACACAAACTT  1845783

Query  121      CTAAATGTAATGAATGTAATCTTATTATAACAATAATAAAACTTTCAACAACGGATCTCT  180
                ||||||||||||||||||||||||||||||||||||||||||||||||||||||||||||
Sbjct  1845784  CTAAATGTAATGAATGTAATCTTATTATAACAATAATAAAACTTTCAACAACGGATCTCT  1845843

Query  181      TGGCTTCCACATCGATGAAGAACGCAGCGAAATGCGATAAGTAATGTGAATTGCAGAATT  240
                ||||||||||||||||||||||||||||||||||||||||||||||||||||||||||||
Sbjct  1845844  TGGCTTCCACATCGATGAAGAACGCAGCGAAATGCGATAAGTAATGTGAATTGCAGAATT  1845903

Query  241      CAGTGAATCATCGAATCTTTGAACGCAACTTGCGCCCTTTGGTATTCCGAAGGGCATGCC  300
                |||||||||||||| |||||||||||||||||||||||||||||||||||||||||||||
Sbjct  1845904  CAGTGAATCATCGAGTCTTTGAACGCAACTTGCGCCCTTTGGTATTCCGAAGGGCATGCC  1845963

Query  301      TGTTTGAGAGTCATGAAAATCTCAATCCCTCGGGTTTTATTACCTGTTGGACTTGGATTT  360
                ||||||||||||||||||||||||||||||||||||||||||||||||||||||||||||
Sbjct  1845964  TGTTTGAGAGTCATGAAAATCTCAATCCCTCGGGTTTTATTACCTGTTGGACTTGGATTT  1846023

Query  361      GGGTGTTTGCCGCGACCTGCAAAGGACGTCGGCTCGCCTTAAATGTGTTAGTGGGAAGGT  420
                ||||||||||||||||||||||||||||||||||||||||||||||||||||||||||||
Sbjct  1846024  GGGTGTTTGCCGCGACCTGCAAAGGACGTCGGCTCGCCTTAAATGTGTTAGTGGGAAGGT  1846083

Query  421      GATTACCTGTCAGCCCGGCGTAATAAGTTTCGCTGGGCCTATGGGGTAGTCTTCGGCTTG  480
                ||||||||||||||||||||||||||||||||||||||||||||||||||||||||||||
Sbjct  1846084  GATTACCTGTCAGCCCGGCGTAATAAGTTTCGCTGGGCCTATGGGGTAGTCTTCGGCTTG  1846143

Query  481      CTGATAACAACCATCTC-TTTTTGTTTGACCTCAAATCAGGTAGGGCTACCCGCTGAACT  539
                ||||||||||||||||| ||||||||||||||||||||||||||||||||||||||||||
Sbjct  1846144  CTGATAACAACCATCTCTTTTTTGTTTGACCTCAAATCAGGTAGGGCTACCCGCTGAACT  1846203

Query  540      TAAGCATATCAATAAGCGGAGGAAAAGAAACTAACAAGGATTCCCTTAGTAACGGCGAGT  599
                ||||||||||||||||||||||||||||||||||||||||||||||||||||||||||||
Sbjct  1846204  TAAGCATATCAATAAGCGGAGGAAAAGAAACTAACAAGGATTCCCTTAGTAACGGCGAGT  1846263

Query  600      GAACCGGGAAGAGCTCAAATTTGAAATCTGGCGTCCTCCGGGCGTCCGAGTTGTAATCTA  659
                ||||||||||||||||||||||||||||||||||||||||||||||||||||||||||||
Sbjct  1846264  GAACCGGGAAGAGCTCAAATTTGAAATCTGGCGTCCTCCGGGCGTCCGAGTTGTAATCTA  1846323

Query  660      CAGAAACGTTTTCCGTGCTGGACCGTGTCTAAGTCCCTTGGAATAGGGTATCAAAGAGGG  719
                ||||||||||||||||||||||||||||||||||||||||||||||||||||||||||||
Sbjct  1846324  CAGAAACGTTTTCCGTGCTGGACCGTGTCTAAGTCCCTTGGAATAGGGTATCAAAGAGGG  1846383

Query  720      TGACAATCCCGTACTTGACACGATCACCAGTGCTCTGTGATACGTTTTCTACGAGTCGCG  779
                ||||||||||||||||||||||||||||||||||||||||||||||||||||||||||||
Sbjct  1846384  TGACAATCCCGTACTTGACACGATCACCAGTGCTCTGTGATACGTTTTCTACGAGTCGCG  1846443

Query  780      TTACTTGGGAGTGTAGCGCAAAATGGGTGGTAAACTCCATCTAAAGCTAAATATTGGTGG  839
                ||||||||||||||||||||||||||||||||||||||||||||||||||||||||||||
Sbjct  1846444  TTACTTGGGAGTGTAGCGCAAAATGGGTGGTAAACTCCATCTAAAGCTAAATATTGGTGG  1846503

Query  840      AAGACCGATAGCGAACAAGTACCGTGAGGGAAAGATGAAAAGCACTTTGGAAAGAGAGTT  899
                ||||||||||||||||||||||||||||||||||||||||||||||||||||||||||||
Sbjct  1846504  AAGACCGATAGCGAACAAGTACCGTGAGGGAAAGATGAAAAGCACTTTGGAAAGAGAGTT  1846563

Query  900      AAACAGTACGTGAAATTGTTGAAAGGGAAACGATTGAAGTCAGTCGTGTCTATTGGGTTC  959
                ||||||||||||||||||||||||||||||||||||||||||||||||||||||||||||
Sbjct  1846564  AAACAGTACGTGAAATTGTTGAAAGGGAAACGATTGAAGTCAGTCGTGTCTATTGGGTTC  1846623

Query  960      AGCCAGTTCTGCTGGTGTATTCCCTTTAGACGGGTCAACATCAGTTCTGATCGGTGGATA  1019
                |||||| |||||||||||||||||||||||||||||||||||||||||||||||||||||
Sbjct  1846624  AGCCAGCTCTGCTGGTGTATTCCCTTTAGACGGGTCAACATCAGTTCTGATCGGTGGATA  1846683

Query  1020     AGGGCTGGGGGAATGTAGCACTCTTCGGAGTGTGTTATAGCCTCCTGTCGCATACACTGG  1079
                |||||||| ||||||| ||||||||||| |||||||||||||||||||||||||||||||
Sbjct  1846684  AGGGCTGGAGGAATGTGGCACTCTTCGGGGTGTGTTATAGCCTCCTGTCGCATACACTGG  1846743

Query  1080     TTGGGACTGAGGAATGCAGCTCGCCTTTATGGCCGGGGTTCGCCCACGTTCGAGCTTAGG  1139
                ||||||||||||||||||||||||||||||||||||||||||||||||||||||||||||
Sbjct  1846744  TTGGGACTGAGGAATGCAGCTCGCCTTTATGGCCGGGGTTCGCCCACGTTCGAGCTTAGG  1846803

Query  1140     ATGTTGACAAAATGGCTTTAAACGACCCGTCTTGAAACACGGACCAAGGAGTCTAACATA  1199
                ||||||||||||||||||||||||||||||||||||||||||||||||||||||||||||
Sbjct  1846804  ATGTTGACAAAATGGCTTTAAACGACCCGTCTTGAAACACGGACCAAGGAGTCTAACATA  1846863

Query  1200     TCTGCGAGTGTTTGAGTGTCAAACTCGAGCGCGTAATGAAAGTGAATGTAGGAGGGATCC  1259
                ||||||||||||||||||||||||||||||||||||||||||||||||||||||||||||
Sbjct  1846864  TCTGCGAGTGTTTGAGTGTCAAACTCGAGCGCGTAATGAAAGTGAATGTAGGAGGGATCC  1846923

Query  1260     GCAAGGAGCACCTTCGACCGATCCGGATCTTCTGTGATGGATTTGAGTAAGAGCATATAT  1319
                ||||||||||||||||||||||||||||||||||||||||||||||||||||||||||||
Sbjct  1846924  GCAAGGAGCACCTTCGACCGATCCGGATCTTCTGTGATGGATTTGAGTAAGAGCATATAT  1846983

Query  1320     GCTGGGACCCGAAAGATGGTGAACTATGCCTGAATAGGGCGAAGCCAGGGGAAACTCTGG  1379
                ||||||||||||||||||||||||||||||||||||||||||||||||||||||||||||
Sbjct  1846984  GCTGGGACCCGAAAGATGGTGAACTATGCCTGAATAGGGCGAAGCCAGGGGAAACTCTGG  1847043

Query  1380     TGGAGGCTCGTAGCGATTCTGACGTGCAAATCGATCGTCGAATTTGGGTATAGGGGCGAA  1439
                ||||||||||||||||||||||||||||||||||||||||||||||||||||||||||||
Sbjct  1847044  TGGAGGCTCGTAGCGATTCTGACGTGCAAATCGATCGTCGAATTTGGGTATAGGGGCGAA  1847103

Query  1440     AGACTAATCGAACCATCTAGTAGCTGGTTCCTGC  1473
                ||||||||||||||||||||||||||||||||||
Sbjct  1847104  AGACTAATCGAACCATCTAGTAGCTGGTTCCTGC  1847137


 Score = 2671 bits (1446),  Expect = 0.0
 Identities = 1465/1474 (99%), Gaps = 1/1474 (0%)
 Strand=Plus/Plus

Query  1        CAAGGTTTCCGTAGGTGAACCTGCGGAAGGATCAGTAGAGAATATTGGACTTCGGTCCAT  60
                |||||||||||||||||||||||||||||||||||||||||||  ||| |||||||||||
Sbjct  1853791  CAAGGTTTCCGTAGGTGAACCTGCGGAAGGATCAGTAGAGAATGCTGGGCTTCGGTCCAT  1853850

Query  61       TTATCTACCCATCTACACCTGTGAACTGTTTATGTGCTTCGGCACGTTTTACACAAACTT  120
                ||||||||||||||||||||||||||||||||||||||||||||||||||||||||||||
Sbjct  1853851  TTATCTACCCATCTACACCTGTGAACTGTTTATGTGCTTCGGCACGTTTTACACAAACTT  1853910

Query  121      CTAAATGTAATGAATGTAATCTTATTATAACAATAATAAAACTTTCAACAACGGATCTCT  180
                ||||||||||||||||||||||||||||||||||||||||||||||||||||||||||||
Sbjct  1853911  CTAAATGTAATGAATGTAATCTTATTATAACAATAATAAAACTTTCAACAACGGATCTCT  1853970

Query  181      TGGCTTCCACATCGATGAAGAACGCAGCGAAATGCGATAAGTAATGTGAATTGCAGAATT  240
                ||||||||||||||||||||||||||||||||||||||||||||||||||||||||||||
Sbjct  1853971  TGGCTTCCACATCGATGAAGAACGCAGCGAAATGCGATAAGTAATGTGAATTGCAGAATT  1854030

Query  241      CAGTGAATCATCGAATCTTTGAACGCAACTTGCGCCCTTTGGTATTCCGAAGGGCATGCC  300
                |||||||||||||| |||||||||||||||||||||||||||||||||||||||||||||
Sbjct  1854031  CAGTGAATCATCGAGTCTTTGAACGCAACTTGCGCCCTTTGGTATTCCGAAGGGCATGCC  1854090

Query  301      TGTTTGAGAGTCATGAAAATCTCAATCCCTCGGGTTTTATTACCTGTTGGACTTGGATTT  360
                ||||||||||||||||||||||||||||||||||||||||||||||||||||||||||||
Sbjct  1854091  TGTTTGAGAGTCATGAAAATCTCAATCCCTCGGGTTTTATTACCTGTTGGACTTGGATTT  1854150

Query  361      GGGTGTTTGCCGCGACCTGCAAAGGACGTCGGCTCGCCTTAAATGTGTTAGTGGGAAGGT  420
                ||||||||||||||||||||||||||||||||||||||||||||||||||||||||||||
Sbjct  1854151  GGGTGTTTGCCGCGACCTGCAAAGGACGTCGGCTCGCCTTAAATGTGTTAGTGGGAAGGT  1854210

Query  421      GATTACCTGTCAGCCCGGCGTAATAAGTTTCGCTGGGCCTATGGGGTAGTCTTCGGCTTG  480
                ||||||||||||||||||||||||||||||||||||||||||||||||||||||||||||
Sbjct  1854211  GATTACCTGTCAGCCCGGCGTAATAAGTTTCGCTGGGCCTATGGGGTAGTCTTCGGCTTG  1854270

Query  481      CTGATAACAACCATCTC-TTTTTGTTTGACCTCAAATCAGGTAGGGCTACCCGCTGAACT  539
                ||||||||||||||||| ||||||||||||||||||||||||||||||||||||||||||
Sbjct  1854271  CTGATAACAACCATCTCTTTTTTGTTTGACCTCAAATCAGGTAGGGCTACCCGCTGAACT  1854330

Query  540      TAAGCATATCAATAAGCGGAGGAAAAGAAACTAACAAGGATTCCCTTAGTAACGGCGAGT  599
                ||||||||||||||||||||||||||||||||||||||||||||||||||||||||||||
Sbjct  1854331  TAAGCATATCAATAAGCGGAGGAAAAGAAACTAACAAGGATTCCCTTAGTAACGGCGAGT  1854390

Query  600      GAACCGGGAAGAGCTCAAATTTGAAATCTGGCGTCCTCCGGGCGTCCGAGTTGTAATCTA  659
                ||||||||||||||||||||||||||||||||||||||||||||||||||||||||||||
Sbjct  1854391  GAACCGGGAAGAGCTCAAATTTGAAATCTGGCGTCCTCCGGGCGTCCGAGTTGTAATCTA  1854450

Query  660      CAGAAACGTTTTCCGTGCTGGACCGTGTCTAAGTCCCTTGGAATAGGGTATCAAAGAGGG  719
                ||||||||||||||||||||||||||||||||||||||||||||||||||||||||||||
Sbjct  1854451  CAGAAACGTTTTCCGTGCTGGACCGTGTCTAAGTCCCTTGGAATAGGGTATCAAAGAGGG  1854510

Query  720      TGACAATCCCGTACTTGACACGATCACCAGTGCTCTGTGATACGTTTTCTACGAGTCGCG  779
                ||||||||||||||||||||||||||||||||||||||||||||||||||||||||||||
Sbjct  1854511  TGACAATCCCGTACTTGACACGATCACCAGTGCTCTGTGATACGTTTTCTACGAGTCGCG  1854570

Query  780      TTACTTGGGAGTGTAGCGCAAAATGGGTGGTAAACTCCATCTAAAGCTAAATATTGGTGG  839
                ||||||||||||||||||||||||||||||||||||||||||||||||||||||||||||
Sbjct  1854571  TTACTTGGGAGTGTAGCGCAAAATGGGTGGTAAACTCCATCTAAAGCTAAATATTGGTGG  1854630

Query  840      AAGACCGATAGCGAACAAGTACCGTGAGGGAAAGATGAAAAGCACTTTGGAAAGAGAGTT  899
                ||||||||||||||||||||||||||||||||||||||||||||||||||||||||||||
Sbjct  1854631  AAGACCGATAGCGAACAAGTACCGTGAGGGAAAGATGAAAAGCACTTTGGAAAGAGAGTT  1854690

Query  900      AAACAGTACGTGAAATTGTTGAAAGGGAAACGATTGAAGTCAGTCGTGTCTATTGGGTTC  959
                ||||||||||||||||||||||||||||||||||||||||||||||||||||||||||||
Sbjct  1854691  AAACAGTACGTGAAATTGTTGAAAGGGAAACGATTGAAGTCAGTCGTGTCTATTGGGTTC  1854750

Query  960      AGCCAGTTCTGCTGGTGTATTCCCTTTAGACGGGTCAACATCAGTTCTGATCGGTGGATA  1019
                |||||| |||||||||||||||||||||||||||||||||||||||||||||||||||||
Sbjct  1854751  AGCCAGCTCTGCTGGTGTATTCCCTTTAGACGGGTCAACATCAGTTCTGATCGGTGGATA  1854810

Query  1020     AGGGCTGGGGGAATGTAGCACTCTTCGGAGTGTGTTATAGCCTCCTGTCGCATACACTGG  1079
                |||||||| ||||||| ||||||||||| |||||||||||||||||||||||||||||||
Sbjct  1854811  AGGGCTGGAGGAATGTGGCACTCTTCGGGGTGTGTTATAGCCTCCTGTCGCATACACTGG  1854870

Query  1080     TTGGGACTGAGGAATGCAGCTCGCCTTTATGGCCGGGGTTCGCCCACGTTCGAGCTTAGG  1139
                ||||||||||||||||||||||||||||||||||||||||||||||||||||||||||||
Sbjct  1854871  TTGGGACTGAGGAATGCAGCTCGCCTTTATGGCCGGGGTTCGCCCACGTTCGAGCTTAGG  1854930

Query  1140     ATGTTGACAAAATGGCTTTAAACGACCCGTCTTGAAACACGGACCAAGGAGTCTAACATA  1199
                ||||||||||||||||||||||||||||||||||||||||||||||||||||||||||||
Sbjct  1854931  ATGTTGACAAAATGGCTTTAAACGACCCGTCTTGAAACACGGACCAAGGAGTCTAACATA  1854990

Query  1200     TCTGCGAGTGTTTGAGTGTCAAACTCGAGCGCGTAATGAAAGTGAATGTAGGAGGGATCC  1259
                ||||||||||||||||||||||||||||||||||||||||||||||||||||||||||||
Sbjct  1854991  TCTGCGAGTGTTTGAGTGTCAAACTCGAGCGCGTAATGAAAGTGAATGTAGGAGGGATCC  1855050

Query  1260     GCAAGGAGCACCTTCGACCGATCCGGATCTTCTGTGATGGATTTGAGTAAGAGCATATAT  1319
                ||||||||||||||||||||||||||||||||||||||||||||||||||||||||||||
Sbjct  1855051  GCAAGGAGCACCTTCGACCGATCCGGATCTTCTGTGATGGATTTGAGTAAGAGCATATAT  1855110

Query  1320     GCTGGGACCCGAAAGATGGTGAACTATGCCTGAATAGGGCGAAGCCAGGGGAAACTCTGG  1379
                ||||||||||||||||||||||||||||||||||||||||||||||||||||||||||||
Sbjct  1855111  GCTGGGACCCGAAAGATGGTGAACTATGCCTGAATAGGGCGAAGCCAGGGGAAACTCTGG  1855170

Query  1380     TGGAGGCTCGTAGCGATTCTGACGTGCAAATCGATCGTCGAATTTGGGTATAGGGGCGAA  1439
                ||||||||||||||||||||||||||||||||||||||||||||||||||||||||||||
Sbjct  1855171  TGGAGGCTCGTAGCGATTCTGACGTGCAAATCGATCGTCGAATTTGGGTATAGGGGCGAA  1855230

Query  1440     AGACTAATCGAACCATCTAGTAGCTGGTTCCTGC  1473
                ||||||||||||||||||||||||||||||||||
Sbjct  1855231  AGACTAATCGAACCATCTAGTAGCTGGTTCCTGC  1855264


 Score = 2671 bits (1446),  Expect = 0.0
 Identities = 1465/1474 (99%), Gaps = 1/1474 (0%)
 Strand=Plus/Plus

Query  1        CAAGGTTTCCGTAGGTGAACCTGCGGAAGGATCAGTAGAGAATATTGGACTTCGGTCCAT  60
                |||||||||||||||||||||||||||||||||||||||||||  ||| |||||||||||
Sbjct  1861918  CAAGGTTTCCGTAGGTGAACCTGCGGAAGGATCAGTAGAGAATGCTGGGCTTCGGTCCAT  1861977

Query  61       TTATCTACCCATCTACACCTGTGAACTGTTTATGTGCTTCGGCACGTTTTACACAAACTT  120
                ||||||||||||||||||||||||||||||||||||||||||||||||||||||||||||
Sbjct  1861978  TTATCTACCCATCTACACCTGTGAACTGTTTATGTGCTTCGGCACGTTTTACACAAACTT  1862037

Query  121      CTAAATGTAATGAATGTAATCTTATTATAACAATAATAAAACTTTCAACAACGGATCTCT  180
                ||||||||||||||||||||||||||||||||||||||||||||||||||||||||||||
Sbjct  1862038  CTAAATGTAATGAATGTAATCTTATTATAACAATAATAAAACTTTCAACAACGGATCTCT  1862097

Query  181      TGGCTTCCACATCGATGAAGAACGCAGCGAAATGCGATAAGTAATGTGAATTGCAGAATT  240
                ||||||||||||||||||||||||||||||||||||||||||||||||||||||||||||
Sbjct  1862098  TGGCTTCCACATCGATGAAGAACGCAGCGAAATGCGATAAGTAATGTGAATTGCAGAATT  1862157

Query  241      CAGTGAATCATCGAATCTTTGAACGCAACTTGCGCCCTTTGGTATTCCGAAGGGCATGCC  300
                |||||||||||||| |||||||||||||||||||||||||||||||||||||||||||||
Sbjct  1862158  CAGTGAATCATCGAGTCTTTGAACGCAACTTGCGCCCTTTGGTATTCCGAAGGGCATGCC  1862217

Query  301      TGTTTGAGAGTCATGAAAATCTCAATCCCTCGGGTTTTATTACCTGTTGGACTTGGATTT  360
                ||||||||||||||||||||||||||||||||||||||||||||||||||||||||||||
Sbjct  1862218  TGTTTGAGAGTCATGAAAATCTCAATCCCTCGGGTTTTATTACCTGTTGGACTTGGATTT  1862277

Query  361      GGGTGTTTGCCGCGACCTGCAAAGGACGTCGGCTCGCCTTAAATGTGTTAGTGGGAAGGT  420
                ||||||||||||||||||||||||||||||||||||||||||||||||||||||||||||
Sbjct  1862278  GGGTGTTTGCCGCGACCTGCAAAGGACGTCGGCTCGCCTTAAATGTGTTAGTGGGAAGGT  1862337

Query  421      GATTACCTGTCAGCCCGGCGTAATAAGTTTCGCTGGGCCTATGGGGTAGTCTTCGGCTTG  480
                ||||||||||||||||||||||||||||||||||||||||||||||||||||||||||||
Sbjct  1862338  GATTACCTGTCAGCCCGGCGTAATAAGTTTCGCTGGGCCTATGGGGTAGTCTTCGGCTTG  1862397

Query  481      CTGATAACAACCATCTC-TTTTTGTTTGACCTCAAATCAGGTAGGGCTACCCGCTGAACT  539
                ||||||||||||||||| ||||||||||||||||||||||||||||||||||||||||||
Sbjct  1862398  CTGATAACAACCATCTCTTTTTTGTTTGACCTCAAATCAGGTAGGGCTACCCGCTGAACT  1862457

Query  540      TAAGCATATCAATAAGCGGAGGAAAAGAAACTAACAAGGATTCCCTTAGTAACGGCGAGT  599
                ||||||||||||||||||||||||||||||||||||||||||||||||||||||||||||
Sbjct  1862458  TAAGCATATCAATAAGCGGAGGAAAAGAAACTAACAAGGATTCCCTTAGTAACGGCGAGT  1862517

Query  600      GAACCGGGAAGAGCTCAAATTTGAAATCTGGCGTCCTCCGGGCGTCCGAGTTGTAATCTA  659
                ||||||||||||||||||||||||||||||||||||||||||||||||||||||||||||
Sbjct  1862518  GAACCGGGAAGAGCTCAAATTTGAAATCTGGCGTCCTCCGGGCGTCCGAGTTGTAATCTA  1862577

Query  660      CAGAAACGTTTTCCGTGCTGGACCGTGTCTAAGTCCCTTGGAATAGGGTATCAAAGAGGG  719
                ||||||||||||||||||||||||||||||||||||||||||||||||||||||||||||
Sbjct  1862578  CAGAAACGTTTTCCGTGCTGGACCGTGTCTAAGTCCCTTGGAATAGGGTATCAAAGAGGG  1862637

Query  720      TGACAATCCCGTACTTGACACGATCACCAGTGCTCTGTGATACGTTTTCTACGAGTCGCG  779
                ||||||||||||||||||||||||||||||||||||||||||||||||||||||||||||
Sbjct  1862638  TGACAATCCCGTACTTGACACGATCACCAGTGCTCTGTGATACGTTTTCTACGAGTCGCG  1862697

Query  780      TTACTTGGGAGTGTAGCGCAAAATGGGTGGTAAACTCCATCTAAAGCTAAATATTGGTGG  839
                ||||||||||||||||||||||||||||||||||||||||||||||||||||||||||||
Sbjct  1862698  TTACTTGGGAGTGTAGCGCAAAATGGGTGGTAAACTCCATCTAAAGCTAAATATTGGTGG  1862757

Query  840      AAGACCGATAGCGAACAAGTACCGTGAGGGAAAGATGAAAAGCACTTTGGAAAGAGAGTT  899
                ||||||||||||||||||||||||||||||||||||||||||||||||||||||||||||
Sbjct  1862758  AAGACCGATAGCGAACAAGTACCGTGAGGGAAAGATGAAAAGCACTTTGGAAAGAGAGTT  1862817

Query  900      AAACAGTACGTGAAATTGTTGAAAGGGAAACGATTGAAGTCAGTCGTGTCTATTGGGTTC  959
                ||||||||||||||||||||||||||||||||||||||||||||||||||||||||||||
Sbjct  1862818  AAACAGTACGTGAAATTGTTGAAAGGGAAACGATTGAAGTCAGTCGTGTCTATTGGGTTC  1862877

Query  960      AGCCAGTTCTGCTGGTGTATTCCCTTTAGACGGGTCAACATCAGTTCTGATCGGTGGATA  1019
                |||||| |||||||||||||||||||||||||||||||||||||||||||||||||||||
Sbjct  1862878  AGCCAGCTCTGCTGGTGTATTCCCTTTAGACGGGTCAACATCAGTTCTGATCGGTGGATA  1862937

Query  1020     AGGGCTGGGGGAATGTAGCACTCTTCGGAGTGTGTTATAGCCTCCTGTCGCATACACTGG  1079
                |||||||| ||||||| ||||||||||| |||||||||||||||||||||||||||||||
Sbjct  1862938  AGGGCTGGAGGAATGTGGCACTCTTCGGGGTGTGTTATAGCCTCCTGTCGCATACACTGG  1862997

Query  1080     TTGGGACTGAGGAATGCAGCTCGCCTTTATGGCCGGGGTTCGCCCACGTTCGAGCTTAGG  1139
                ||||||||||||||||||||||||||||||||||||||||||||||||||||||||||||
Sbjct  1862998  TTGGGACTGAGGAATGCAGCTCGCCTTTATGGCCGGGGTTCGCCCACGTTCGAGCTTAGG  1863057

Query  1140     ATGTTGACAAAATGGCTTTAAACGACCCGTCTTGAAACACGGACCAAGGAGTCTAACATA  1199
                ||||||||||||||||||||||||||||||||||||||||||||||||||||||||||||
Sbjct  1863058  ATGTTGACAAAATGGCTTTAAACGACCCGTCTTGAAACACGGACCAAGGAGTCTAACATA  1863117

Query  1200     TCTGCGAGTGTTTGAGTGTCAAACTCGAGCGCGTAATGAAAGTGAATGTAGGAGGGATCC  1259
                ||||||||||||||||||||||||||||||||||||||||||||||||||||||||||||
Sbjct  1863118  TCTGCGAGTGTTTGAGTGTCAAACTCGAGCGCGTAATGAAAGTGAATGTAGGAGGGATCC  1863177

Query  1260     GCAAGGAGCACCTTCGACCGATCCGGATCTTCTGTGATGGATTTGAGTAAGAGCATATAT  1319
                ||||||||||||||||||||||||||||||||||||||||||||||||||||||||||||
Sbjct  1863178  GCAAGGAGCACCTTCGACCGATCCGGATCTTCTGTGATGGATTTGAGTAAGAGCATATAT  1863237

Query  1320     GCTGGGACCCGAAAGATGGTGAACTATGCCTGAATAGGGCGAAGCCAGGGGAAACTCTGG  1379
                ||||||||||||||||||||||||||||||||||||||||||||||||||||||||||||
Sbjct  1863238  GCTGGGACCCGAAAGATGGTGAACTATGCCTGAATAGGGCGAAGCCAGGGGAAACTCTGG  1863297

Query  1380     TGGAGGCTCGTAGCGATTCTGACGTGCAAATCGATCGTCGAATTTGGGTATAGGGGCGAA  1439
                ||||||||||||||||||||||||||||||||||||||||||||||||||||||||||||
Sbjct  1863298  TGGAGGCTCGTAGCGATTCTGACGTGCAAATCGATCGTCGAATTTGGGTATAGGGGCGAA  1863357

Query  1440     AGACTAATCGAACCATCTAGTAGCTGGTTCCTGC  1473
                ||||||||||||||||||||||||||||||||||
Sbjct  1863358  AGACTAATCGAACCATCTAGTAGCTGGTTCCTGC  1863391


 Score = 2671 bits (1446),  Expect = 0.0
 Identities = 1465/1474 (99%), Gaps = 1/1474 (0%)
 Strand=Plus/Plus

Query  1        CAAGGTTTCCGTAGGTGAACCTGCGGAAGGATCAGTAGAGAATATTGGACTTCGGTCCAT  60
                |||||||||||||||||||||||||||||||||||||||||||  ||| |||||||||||
Sbjct  1870045  CAAGGTTTCCGTAGGTGAACCTGCGGAAGGATCAGTAGAGAATGCTGGGCTTCGGTCCAT  1870104

Query  61       TTATCTACCCATCTACACCTGTGAACTGTTTATGTGCTTCGGCACGTTTTACACAAACTT  120
                ||||||||||||||||||||||||||||||||||||||||||||||||||||||||||||
Sbjct  1870105  TTATCTACCCATCTACACCTGTGAACTGTTTATGTGCTTCGGCACGTTTTACACAAACTT  1870164

Query  121      CTAAATGTAATGAATGTAATCTTATTATAACAATAATAAAACTTTCAACAACGGATCTCT  180
                ||||||||||||||||||||||||||||||||||||||||||||||||||||||||||||
Sbjct  1870165  CTAAATGTAATGAATGTAATCTTATTATAACAATAATAAAACTTTCAACAACGGATCTCT  1870224

Query  181      TGGCTTCCACATCGATGAAGAACGCAGCGAAATGCGATAAGTAATGTGAATTGCAGAATT  240
                ||||||||||||||||||||||||||||||||||||||||||||||||||||||||||||
Sbjct  1870225  TGGCTTCCACATCGATGAAGAACGCAGCGAAATGCGATAAGTAATGTGAATTGCAGAATT  1870284

Query  241      CAGTGAATCATCGAATCTTTGAACGCAACTTGCGCCCTTTGGTATTCCGAAGGGCATGCC  300
                |||||||||||||| |||||||||||||||||||||||||||||||||||||||||||||
Sbjct  1870285  CAGTGAATCATCGAGTCTTTGAACGCAACTTGCGCCCTTTGGTATTCCGAAGGGCATGCC  1870344

Query  301      TGTTTGAGAGTCATGAAAATCTCAATCCCTCGGGTTTTATTACCTGTTGGACTTGGATTT  360
                ||||||||||||||||||||||||||||||||||||||||||||||||||||||||||||
Sbjct  1870345  TGTTTGAGAGTCATGAAAATCTCAATCCCTCGGGTTTTATTACCTGTTGGACTTGGATTT  1870404

Query  361      GGGTGTTTGCCGCGACCTGCAAAGGACGTCGGCTCGCCTTAAATGTGTTAGTGGGAAGGT  420
                ||||||||||||||||||||||||||||||||||||||||||||||||||||||||||||
Sbjct  1870405  GGGTGTTTGCCGCGACCTGCAAAGGACGTCGGCTCGCCTTAAATGTGTTAGTGGGAAGGT  1870464

Query  421      GATTACCTGTCAGCCCGGCGTAATAAGTTTCGCTGGGCCTATGGGGTAGTCTTCGGCTTG  480
                ||||||||||||||||||||||||||||||||||||||||||||||||||||||||||||
Sbjct  1870465  GATTACCTGTCAGCCCGGCGTAATAAGTTTCGCTGGGCCTATGGGGTAGTCTTCGGCTTG  1870524

Query  481      CTGATAACAACCATCTC-TTTTTGTTTGACCTCAAATCAGGTAGGGCTACCCGCTGAACT  539
                ||||||||||||||||| ||||||||||||||||||||||||||||||||||||||||||
Sbjct  1870525  CTGATAACAACCATCTCTTTTTTGTTTGACCTCAAATCAGGTAGGGCTACCCGCTGAACT  1870584

Query  540      TAAGCATATCAATAAGCGGAGGAAAAGAAACTAACAAGGATTCCCTTAGTAACGGCGAGT  599
                ||||||||||||||||||||||||||||||||||||||||||||||||||||||||||||
Sbjct  1870585  TAAGCATATCAATAAGCGGAGGAAAAGAAACTAACAAGGATTCCCTTAGTAACGGCGAGT  1870644

Query  600      GAACCGGGAAGAGCTCAAATTTGAAATCTGGCGTCCTCCGGGCGTCCGAGTTGTAATCTA  659
                ||||||||||||||||||||||||||||||||||||||||||||||||||||||||||||
Sbjct  1870645  GAACCGGGAAGAGCTCAAATTTGAAATCTGGCGTCCTCCGGGCGTCCGAGTTGTAATCTA  1870704

Query  660      CAGAAACGTTTTCCGTGCTGGACCGTGTCTAAGTCCCTTGGAATAGGGTATCAAAGAGGG  719
                ||||||||||||||||||||||||||||||||||||||||||||||||||||||||||||
Sbjct  1870705  CAGAAACGTTTTCCGTGCTGGACCGTGTCTAAGTCCCTTGGAATAGGGTATCAAAGAGGG  1870764

Query  720      TGACAATCCCGTACTTGACACGATCACCAGTGCTCTGTGATACGTTTTCTACGAGTCGCG  779
                ||||||||||||||||||||||||||||||||||||||||||||||||||||||||||||
Sbjct  1870765  TGACAATCCCGTACTTGACACGATCACCAGTGCTCTGTGATACGTTTTCTACGAGTCGCG  1870824

Query  780      TTACTTGGGAGTGTAGCGCAAAATGGGTGGTAAACTCCATCTAAAGCTAAATATTGGTGG  839
                ||||||||||||||||||||||||||||||||||||||||||||||||||||||||||||
Sbjct  1870825  TTACTTGGGAGTGTAGCGCAAAATGGGTGGTAAACTCCATCTAAAGCTAAATATTGGTGG  1870884

Query  840      AAGACCGATAGCGAACAAGTACCGTGAGGGAAAGATGAAAAGCACTTTGGAAAGAGAGTT  899
                ||||||||||||||||||||||||||||||||||||||||||||||||||||||||||||
Sbjct  1870885  AAGACCGATAGCGAACAAGTACCGTGAGGGAAAGATGAAAAGCACTTTGGAAAGAGAGTT  1870944

Query  900      AAACAGTACGTGAAATTGTTGAAAGGGAAACGATTGAAGTCAGTCGTGTCTATTGGGTTC  959
                ||||||||||||||||||||||||||||||||||||||||||||||||||||||||||||
Sbjct  1870945  AAACAGTACGTGAAATTGTTGAAAGGGAAACGATTGAAGTCAGTCGTGTCTATTGGGTTC  1871004

Query  960      AGCCAGTTCTGCTGGTGTATTCCCTTTAGACGGGTCAACATCAGTTCTGATCGGTGGATA  1019
                |||||| |||||||||||||||||||||||||||||||||||||||||||||||||||||
Sbjct  1871005  AGCCAGCTCTGCTGGTGTATTCCCTTTAGACGGGTCAACATCAGTTCTGATCGGTGGATA  1871064

Query  1020     AGGGCTGGGGGAATGTAGCACTCTTCGGAGTGTGTTATAGCCTCCTGTCGCATACACTGG  1079
                |||||||| ||||||| ||||||||||| |||||||||||||||||||||||||||||||
Sbjct  1871065  AGGGCTGGAGGAATGTGGCACTCTTCGGGGTGTGTTATAGCCTCCTGTCGCATACACTGG  1871124

Query  1080     TTGGGACTGAGGAATGCAGCTCGCCTTTATGGCCGGGGTTCGCCCACGTTCGAGCTTAGG  1139
                ||||||||||||||||||||||||||||||||||||||||||||||||||||||||||||
Sbjct  1871125  TTGGGACTGAGGAATGCAGCTCGCCTTTATGGCCGGGGTTCGCCCACGTTCGAGCTTAGG  1871184

Query  1140     ATGTTGACAAAATGGCTTTAAACGACCCGTCTTGAAACACGGACCAAGGAGTCTAACATA  1199
                ||||||||||||||||||||||||||||||||||||||||||||||||||||||||||||
Sbjct  1871185  ATGTTGACAAAATGGCTTTAAACGACCCGTCTTGAAACACGGACCAAGGAGTCTAACATA  1871244

Query  1200     TCTGCGAGTGTTTGAGTGTCAAACTCGAGCGCGTAATGAAAGTGAATGTAGGAGGGATCC  1259
                ||||||||||||||||||||||||||||||||||||||||||||||||||||||||||||
Sbjct  1871245  TCTGCGAGTGTTTGAGTGTCAAACTCGAGCGCGTAATGAAAGTGAATGTAGGAGGGATCC  1871304

Query  1260     GCAAGGAGCACCTTCGACCGATCCGGATCTTCTGTGATGGATTTGAGTAAGAGCATATAT  1319
                ||||||||||||||||||||||||||||||||||||||||||||||||||||||||||||
Sbjct  1871305  GCAAGGAGCACCTTCGACCGATCCGGATCTTCTGTGATGGATTTGAGTAAGAGCATATAT  1871364

Query  1320     GCTGGGACCCGAAAGATGGTGAACTATGCCTGAATAGGGCGAAGCCAGGGGAAACTCTGG  1379
                ||||||||||||||||||||||||||||||||||||||||||||||||||||||||||||
Sbjct  1871365  GCTGGGACCCGAAAGATGGTGAACTATGCCTGAATAGGGCGAAGCCAGGGGAAACTCTGG  1871424

Query  1380     TGGAGGCTCGTAGCGATTCTGACGTGCAAATCGATCGTCGAATTTGGGTATAGGGGCGAA  1439
                ||||||||||||||||||||||||||||||||||||||||||||||||||||||||||||
Sbjct  1871425  TGGAGGCTCGTAGCGATTCTGACGTGCAAATCGATCGTCGAATTTGGGTATAGGGGCGAA  1871484

Query  1440     AGACTAATCGAACCATCTAGTAGCTGGTTCCTGC  1473
                ||||||||||||||||||||||||||||||||||
Sbjct  1871485  AGACTAATCGAACCATCTAGTAGCTGGTTCCTGC  1871518


 Score = 2671 bits (1446),  Expect = 0.0
 Identities = 1465/1474 (99%), Gaps = 1/1474 (0%)
 Strand=Plus/Plus

Query  1        CAAGGTTTCCGTAGGTGAACCTGCGGAAGGATCAGTAGAGAATATTGGACTTCGGTCCAT  60
                |||||||||||||||||||||||||||||||||||||||||||  ||| |||||||||||
Sbjct  1878172  CAAGGTTTCCGTAGGTGAACCTGCGGAAGGATCAGTAGAGAATGCTGGGCTTCGGTCCAT  1878231

Query  61       TTATCTACCCATCTACACCTGTGAACTGTTTATGTGCTTCGGCACGTTTTACACAAACTT  120
                ||||||||||||||||||||||||||||||||||||||||||||||||||||||||||||
Sbjct  1878232  TTATCTACCCATCTACACCTGTGAACTGTTTATGTGCTTCGGCACGTTTTACACAAACTT  1878291

Query  121      CTAAATGTAATGAATGTAATCTTATTATAACAATAATAAAACTTTCAACAACGGATCTCT  180
                ||||||||||||||||||||||||||||||||||||||||||||||||||||||||||||
Sbjct  1878292  CTAAATGTAATGAATGTAATCTTATTATAACAATAATAAAACTTTCAACAACGGATCTCT  1878351

Query  181      TGGCTTCCACATCGATGAAGAACGCAGCGAAATGCGATAAGTAATGTGAATTGCAGAATT  240
                ||||||||||||||||||||||||||||||||||||||||||||||||||||||||||||
Sbjct  1878352  TGGCTTCCACATCGATGAAGAACGCAGCGAAATGCGATAAGTAATGTGAATTGCAGAATT  1878411

Query  241      CAGTGAATCATCGAATCTTTGAACGCAACTTGCGCCCTTTGGTATTCCGAAGGGCATGCC  300
                |||||||||||||| |||||||||||||||||||||||||||||||||||||||||||||
Sbjct  1878412  CAGTGAATCATCGAGTCTTTGAACGCAACTTGCGCCCTTTGGTATTCCGAAGGGCATGCC  1878471

Query  301      TGTTTGAGAGTCATGAAAATCTCAATCCCTCGGGTTTTATTACCTGTTGGACTTGGATTT  360
                ||||||||||||||||||||||||||||||||||||||||||||||||||||||||||||
Sbjct  1878472  TGTTTGAGAGTCATGAAAATCTCAATCCCTCGGGTTTTATTACCTGTTGGACTTGGATTT  1878531

Query  361      GGGTGTTTGCCGCGACCTGCAAAGGACGTCGGCTCGCCTTAAATGTGTTAGTGGGAAGGT  420
                ||||||||||||||||||||||||||||||||||||||||||||||||||||||||||||
Sbjct  1878532  GGGTGTTTGCCGCGACCTGCAAAGGACGTCGGCTCGCCTTAAATGTGTTAGTGGGAAGGT  1878591

Query  421      GATTACCTGTCAGCCCGGCGTAATAAGTTTCGCTGGGCCTATGGGGTAGTCTTCGGCTTG  480
                ||||||||||||||||||||||||||||||||||||||||||||||||||||||||||||
Sbjct  1878592  GATTACCTGTCAGCCCGGCGTAATAAGTTTCGCTGGGCCTATGGGGTAGTCTTCGGCTTG  1878651

Query  481      CTGATAACAACCATCTC-TTTTTGTTTGACCTCAAATCAGGTAGGGCTACCCGCTGAACT  539
                ||||||||||||||||| ||||||||||||||||||||||||||||||||||||||||||
Sbjct  1878652  CTGATAACAACCATCTCTTTTTTGTTTGACCTCAAATCAGGTAGGGCTACCCGCTGAACT  1878711

Query  540      TAAGCATATCAATAAGCGGAGGAAAAGAAACTAACAAGGATTCCCTTAGTAACGGCGAGT  599
                ||||||||||||||||||||||||||||||||||||||||||||||||||||||||||||
Sbjct  1878712  TAAGCATATCAATAAGCGGAGGAAAAGAAACTAACAAGGATTCCCTTAGTAACGGCGAGT  1878771

Query  600      GAACCGGGAAGAGCTCAAATTTGAAATCTGGCGTCCTCCGGGCGTCCGAGTTGTAATCTA  659
                ||||||||||||||||||||||||||||||||||||||||||||||||||||||||||||
Sbjct  1878772  GAACCGGGAAGAGCTCAAATTTGAAATCTGGCGTCCTCCGGGCGTCCGAGTTGTAATCTA  1878831

Query  660      CAGAAACGTTTTCCGTGCTGGACCGTGTCTAAGTCCCTTGGAATAGGGTATCAAAGAGGG  719
                ||||||||||||||||||||||||||||||||||||||||||||||||||||||||||||
Sbjct  1878832  CAGAAACGTTTTCCGTGCTGGACCGTGTCTAAGTCCCTTGGAATAGGGTATCAAAGAGGG  1878891

Query  720      TGACAATCCCGTACTTGACACGATCACCAGTGCTCTGTGATACGTTTTCTACGAGTCGCG  779
                ||||||||||||||||||||||||||||||||||||||||||||||||||||||||||||
Sbjct  1878892  TGACAATCCCGTACTTGACACGATCACCAGTGCTCTGTGATACGTTTTCTACGAGTCGCG  1878951

Query  780      TTACTTGGGAGTGTAGCGCAAAATGGGTGGTAAACTCCATCTAAAGCTAAATATTGGTGG  839
                ||||||||||||||||||||||||||||||||||||||||||||||||||||||||||||
Sbjct  1878952  TTACTTGGGAGTGTAGCGCAAAATGGGTGGTAAACTCCATCTAAAGCTAAATATTGGTGG  1879011

Query  840      AAGACCGATAGCGAACAAGTACCGTGAGGGAAAGATGAAAAGCACTTTGGAAAGAGAGTT  899
                ||||||||||||||||||||||||||||||||||||||||||||||||||||||||||||
Sbjct  1879012  AAGACCGATAGCGAACAAGTACCGTGAGGGAAAGATGAAAAGCACTTTGGAAAGAGAGTT  1879071

Query  900      AAACAGTACGTGAAATTGTTGAAAGGGAAACGATTGAAGTCAGTCGTGTCTATTGGGTTC  959
                ||||||||||||||||||||||||||||||||||||||||||||||||||||||||||||
Sbjct  1879072  AAACAGTACGTGAAATTGTTGAAAGGGAAACGATTGAAGTCAGTCGTGTCTATTGGGTTC  1879131

Query  960      AGCCAGTTCTGCTGGTGTATTCCCTTTAGACGGGTCAACATCAGTTCTGATCGGTGGATA  1019
                |||||| |||||||||||||||||||||||||||||||||||||||||||||||||||||
Sbjct  1879132  AGCCAGCTCTGCTGGTGTATTCCCTTTAGACGGGTCAACATCAGTTCTGATCGGTGGATA  1879191

Query  1020     AGGGCTGGGGGAATGTAGCACTCTTCGGAGTGTGTTATAGCCTCCTGTCGCATACACTGG  1079
                |||||||| ||||||| ||||||||||| |||||||||||||||||||||||||||||||
Sbjct  1879192  AGGGCTGGAGGAATGTGGCACTCTTCGGGGTGTGTTATAGCCTCCTGTCGCATACACTGG  1879251

Query  1080     TTGGGACTGAGGAATGCAGCTCGCCTTTATGGCCGGGGTTCGCCCACGTTCGAGCTTAGG  1139
                ||||||||||||||||||||||||||||||||||||||||||||||||||||||||||||
Sbjct  1879252  TTGGGACTGAGGAATGCAGCTCGCCTTTATGGCCGGGGTTCGCCCACGTTCGAGCTTAGG  1879311

Query  1140     ATGTTGACAAAATGGCTTTAAACGACCCGTCTTGAAACACGGACCAAGGAGTCTAACATA  1199
                ||||||||||||||||||||||||||||||||||||||||||||||||||||||||||||
Sbjct  1879312  ATGTTGACAAAATGGCTTTAAACGACCCGTCTTGAAACACGGACCAAGGAGTCTAACATA  1879371

Query  1200     TCTGCGAGTGTTTGAGTGTCAAACTCGAGCGCGTAATGAAAGTGAATGTAGGAGGGATCC  1259
                ||||||||||||||||||||||||||||||||||||||||||||||||||||||||||||
Sbjct  1879372  TCTGCGAGTGTTTGAGTGTCAAACTCGAGCGCGTAATGAAAGTGAATGTAGGAGGGATCC  1879431

Query  1260     GCAAGGAGCACCTTCGACCGATCCGGATCTTCTGTGATGGATTTGAGTAAGAGCATATAT  1319
                ||||||||||||||||||||||||||||||||||||||||||||||||||||||||||||
Sbjct  1879432  GCAAGGAGCACCTTCGACCGATCCGGATCTTCTGTGATGGATTTGAGTAAGAGCATATAT  1879491

Query  1320     GCTGGGACCCGAAAGATGGTGAACTATGCCTGAATAGGGCGAAGCCAGGGGAAACTCTGG  1379
                ||||||||||||||||||||||||||||||||||||||||||||||||||||||||||||
Sbjct  1879492  GCTGGGACCCGAAAGATGGTGAACTATGCCTGAATAGGGCGAAGCCAGGGGAAACTCTGG  1879551

Query  1380     TGGAGGCTCGTAGCGATTCTGACGTGCAAATCGATCGTCGAATTTGGGTATAGGGGCGAA  1439
                ||||||||||||||||||||||||||||||||||||||||||||||||||||||||||||
Sbjct  1879552  TGGAGGCTCGTAGCGATTCTGACGTGCAAATCGATCGTCGAATTTGGGTATAGGGGCGAA  1879611

Query  1440     AGACTAATCGAACCATCTAGTAGCTGGTTCCTGC  1473
                ||||||||||||||||||||||||||||||||||
Sbjct  1879612  AGACTAATCGAACCATCTAGTAGCTGGTTCCTGC  1879645


 Score = 2671 bits (1446),  Expect = 0.0
 Identities = 1465/1474 (99%), Gaps = 1/1474 (0%)
 Strand=Plus/Plus

Query  1        CAAGGTTTCCGTAGGTGAACCTGCGGAAGGATCAGTAGAGAATATTGGACTTCGGTCCAT  60
                |||||||||||||||||||||||||||||||||||||||||||  ||| |||||||||||
Sbjct  1886299  CAAGGTTTCCGTAGGTGAACCTGCGGAAGGATCAGTAGAGAATGCTGGGCTTCGGTCCAT  1886358

Query  61       TTATCTACCCATCTACACCTGTGAACTGTTTATGTGCTTCGGCACGTTTTACACAAACTT  120
                ||||||||||||||||||||||||||||||||||||||||||||||||||||||||||||
Sbjct  1886359  TTATCTACCCATCTACACCTGTGAACTGTTTATGTGCTTCGGCACGTTTTACACAAACTT  1886418

Query  121      CTAAATGTAATGAATGTAATCTTATTATAACAATAATAAAACTTTCAACAACGGATCTCT  180
                ||||||||||||||||||||||||||||||||||||||||||||||||||||||||||||
Sbjct  1886419  CTAAATGTAATGAATGTAATCTTATTATAACAATAATAAAACTTTCAACAACGGATCTCT  1886478

Query  181      TGGCTTCCACATCGATGAAGAACGCAGCGAAATGCGATAAGTAATGTGAATTGCAGAATT  240
                ||||||||||||||||||||||||||||||||||||||||||||||||||||||||||||
Sbjct  1886479  TGGCTTCCACATCGATGAAGAACGCAGCGAAATGCGATAAGTAATGTGAATTGCAGAATT  1886538

Query  241      CAGTGAATCATCGAATCTTTGAACGCAACTTGCGCCCTTTGGTATTCCGAAGGGCATGCC  300
                |||||||||||||| |||||||||||||||||||||||||||||||||||||||||||||
Sbjct  1886539  CAGTGAATCATCGAGTCTTTGAACGCAACTTGCGCCCTTTGGTATTCCGAAGGGCATGCC  1886598

Query  301      TGTTTGAGAGTCATGAAAATCTCAATCCCTCGGGTTTTATTACCTGTTGGACTTGGATTT  360
                ||||||||||||||||||||||||||||||||||||||||||||||||||||||||||||
Sbjct  1886599  TGTTTGAGAGTCATGAAAATCTCAATCCCTCGGGTTTTATTACCTGTTGGACTTGGATTT  1886658

Query  361      GGGTGTTTGCCGCGACCTGCAAAGGACGTCGGCTCGCCTTAAATGTGTTAGTGGGAAGGT  420
                ||||||||||||||||||||||||||||||||||||||||||||||||||||||||||||
Sbjct  1886659  GGGTGTTTGCCGCGACCTGCAAAGGACGTCGGCTCGCCTTAAATGTGTTAGTGGGAAGGT  1886718

Query  421      GATTACCTGTCAGCCCGGCGTAATAAGTTTCGCTGGGCCTATGGGGTAGTCTTCGGCTTG  480
                ||||||||||||||||||||||||||||||||||||||||||||||||||||||||||||
Sbjct  1886719  GATTACCTGTCAGCCCGGCGTAATAAGTTTCGCTGGGCCTATGGGGTAGTCTTCGGCTTG  1886778

Query  481      CTGATAACAACCATCTC-TTTTTGTTTGACCTCAAATCAGGTAGGGCTACCCGCTGAACT  539
                ||||||||||||||||| ||||||||||||||||||||||||||||||||||||||||||
Sbjct  1886779  CTGATAACAACCATCTCTTTTTTGTTTGACCTCAAATCAGGTAGGGCTACCCGCTGAACT  1886838

Query  540      TAAGCATATCAATAAGCGGAGGAAAAGAAACTAACAAGGATTCCCTTAGTAACGGCGAGT  599
                ||||||||||||||||||||||||||||||||||||||||||||||||||||||||||||
Sbjct  1886839  TAAGCATATCAATAAGCGGAGGAAAAGAAACTAACAAGGATTCCCTTAGTAACGGCGAGT  1886898

Query  600      GAACCGGGAAGAGCTCAAATTTGAAATCTGGCGTCCTCCGGGCGTCCGAGTTGTAATCTA  659
                ||||||||||||||||||||||||||||||||||||||||||||||||||||||||||||
Sbjct  1886899  GAACCGGGAAGAGCTCAAATTTGAAATCTGGCGTCCTCCGGGCGTCCGAGTTGTAATCTA  1886958

Query  660      CAGAAACGTTTTCCGTGCTGGACCGTGTCTAAGTCCCTTGGAATAGGGTATCAAAGAGGG  719
                ||||||||||||||||||||||||||||||||||||||||||||||||||||||||||||
Sbjct  1886959  CAGAAACGTTTTCCGTGCTGGACCGTGTCTAAGTCCCTTGGAATAGGGTATCAAAGAGGG  1887018

Query  720      TGACAATCCCGTACTTGACACGATCACCAGTGCTCTGTGATACGTTTTCTACGAGTCGCG  779
                ||||||||||||||||||||||||||||||||||||||||||||||||||||||||||||
Sbjct  1887019  TGACAATCCCGTACTTGACACGATCACCAGTGCTCTGTGATACGTTTTCTACGAGTCGCG  1887078

Query  780      TTACTTGGGAGTGTAGCGCAAAATGGGTGGTAAACTCCATCTAAAGCTAAATATTGGTGG  839
                ||||||||||||||||||||||||||||||||||||||||||||||||||||||||||||
Sbjct  1887079  TTACTTGGGAGTGTAGCGCAAAATGGGTGGTAAACTCCATCTAAAGCTAAATATTGGTGG  1887138

Query  840      AAGACCGATAGCGAACAAGTACCGTGAGGGAAAGATGAAAAGCACTTTGGAAAGAGAGTT  899
                ||||||||||||||||||||||||||||||||||||||||||||||||||||||||||||
Sbjct  1887139  AAGACCGATAGCGAACAAGTACCGTGAGGGAAAGATGAAAAGCACTTTGGAAAGAGAGTT  1887198

Query  900      AAACAGTACGTGAAATTGTTGAAAGGGAAACGATTGAAGTCAGTCGTGTCTATTGGGTTC  959
                ||||||||||||||||||||||||||||||||||||||||||||||||||||||||||||
Sbjct  1887199  AAACAGTACGTGAAATTGTTGAAAGGGAAACGATTGAAGTCAGTCGTGTCTATTGGGTTC  1887258

Query  960      AGCCAGTTCTGCTGGTGTATTCCCTTTAGACGGGTCAACATCAGTTCTGATCGGTGGATA  1019
                |||||| |||||||||||||||||||||||||||||||||||||||||||||||||||||
Sbjct  1887259  AGCCAGCTCTGCTGGTGTATTCCCTTTAGACGGGTCAACATCAGTTCTGATCGGTGGATA  1887318

Query  1020     AGGGCTGGGGGAATGTAGCACTCTTCGGAGTGTGTTATAGCCTCCTGTCGCATACACTGG  1079
                |||||||| ||||||| ||||||||||| |||||||||||||||||||||||||||||||
Sbjct  1887319  AGGGCTGGAGGAATGTGGCACTCTTCGGGGTGTGTTATAGCCTCCTGTCGCATACACTGG  1887378

Query  1080     TTGGGACTGAGGAATGCAGCTCGCCTTTATGGCCGGGGTTCGCCCACGTTCGAGCTTAGG  1139
                ||||||||||||||||||||||||||||||||||||||||||||||||||||||||||||
Sbjct  1887379  TTGGGACTGAGGAATGCAGCTCGCCTTTATGGCCGGGGTTCGCCCACGTTCGAGCTTAGG  1887438

Query  1140     ATGTTGACAAAATGGCTTTAAACGACCCGTCTTGAAACACGGACCAAGGAGTCTAACATA  1199
                ||||||||||||||||||||||||||||||||||||||||||||||||||||||||||||
Sbjct  1887439  ATGTTGACAAAATGGCTTTAAACGACCCGTCTTGAAACACGGACCAAGGAGTCTAACATA  1887498

Query  1200     TCTGCGAGTGTTTGAGTGTCAAACTCGAGCGCGTAATGAAAGTGAATGTAGGAGGGATCC  1259
                ||||||||||||||||||||||||||||||||||||||||||||||||||||||||||||
Sbjct  1887499  TCTGCGAGTGTTTGAGTGTCAAACTCGAGCGCGTAATGAAAGTGAATGTAGGAGGGATCC  1887558

Query  1260     GCAAGGAGCACCTTCGACCGATCCGGATCTTCTGTGATGGATTTGAGTAAGAGCATATAT  1319
                ||||||||||||||||||||||||||||||||||||||||||||||||||||||||||||
Sbjct  1887559  GCAAGGAGCACCTTCGACCGATCCGGATCTTCTGTGATGGATTTGAGTAAGAGCATATAT  1887618

Query  1320     GCTGGGACCCGAAAGATGGTGAACTATGCCTGAATAGGGCGAAGCCAGGGGAAACTCTGG  1379
                ||||||||||||||||||||||||||||||||||||||||||||||||||||||||||||
Sbjct  1887619  GCTGGGACCCGAAAGATGGTGAACTATGCCTGAATAGGGCGAAGCCAGGGGAAACTCTGG  1887678

Query  1380     TGGAGGCTCGTAGCGATTCTGACGTGCAAATCGATCGTCGAATTTGGGTATAGGGGCGAA  1439
                ||||||||||||||||||||||||||||||||||||||||||||||||||||||||||||
Sbjct  1887679  TGGAGGCTCGTAGCGATTCTGACGTGCAAATCGATCGTCGAATTTGGGTATAGGGGCGAA  1887738

Query  1440     AGACTAATCGAACCATCTAGTAGCTGGTTCCTGC  1473
                ||||||||||||||||||||||||||||||||||
Sbjct  1887739  AGACTAATCGAACCATCTAGTAGCTGGTTCCTGC  1887772


 Score = 2671 bits (1446),  Expect = 0.0
 Identities = 1465/1474 (99%), Gaps = 1/1474 (0%)
 Strand=Plus/Plus

Query  1        CAAGGTTTCCGTAGGTGAACCTGCGGAAGGATCAGTAGAGAATATTGGACTTCGGTCCAT  60
                |||||||||||||||||||||||||||||||||||||||||||  ||| |||||||||||
Sbjct  1894426  CAAGGTTTCCGTAGGTGAACCTGCGGAAGGATCAGTAGAGAATGCTGGGCTTCGGTCCAT  1894485

Query  61       TTATCTACCCATCTACACCTGTGAACTGTTTATGTGCTTCGGCACGTTTTACACAAACTT  120
                ||||||||||||||||||||||||||||||||||||||||||||||||||||||||||||
Sbjct  1894486  TTATCTACCCATCTACACCTGTGAACTGTTTATGTGCTTCGGCACGTTTTACACAAACTT  1894545

Query  121      CTAAATGTAATGAATGTAATCTTATTATAACAATAATAAAACTTTCAACAACGGATCTCT  180
                ||||||||||||||||||||||||||||||||||||||||||||||||||||||||||||
Sbjct  1894546  CTAAATGTAATGAATGTAATCTTATTATAACAATAATAAAACTTTCAACAACGGATCTCT  1894605

Query  181      TGGCTTCCACATCGATGAAGAACGCAGCGAAATGCGATAAGTAATGTGAATTGCAGAATT  240
                ||||||||||||||||||||||||||||||||||||||||||||||||||||||||||||
Sbjct  1894606  TGGCTTCCACATCGATGAAGAACGCAGCGAAATGCGATAAGTAATGTGAATTGCAGAATT  1894665

Query  241      CAGTGAATCATCGAATCTTTGAACGCAACTTGCGCCCTTTGGTATTCCGAAGGGCATGCC  300
                |||||||||||||| |||||||||||||||||||||||||||||||||||||||||||||
Sbjct  1894666  CAGTGAATCATCGAGTCTTTGAACGCAACTTGCGCCCTTTGGTATTCCGAAGGGCATGCC  1894725

Query  301      TGTTTGAGAGTCATGAAAATCTCAATCCCTCGGGTTTTATTACCTGTTGGACTTGGATTT  360
                ||||||||||||||||||||||||||||||||||||||||||||||||||||||||||||
Sbjct  1894726  TGTTTGAGAGTCATGAAAATCTCAATCCCTCGGGTTTTATTACCTGTTGGACTTGGATTT  1894785

Query  361      GGGTGTTTGCCGCGACCTGCAAAGGACGTCGGCTCGCCTTAAATGTGTTAGTGGGAAGGT  420
                ||||||||||||||||||||||||||||||||||||||||||||||||||||||||||||
Sbjct  1894786  GGGTGTTTGCCGCGACCTGCAAAGGACGTCGGCTCGCCTTAAATGTGTTAGTGGGAAGGT  1894845

Query  421      GATTACCTGTCAGCCCGGCGTAATAAGTTTCGCTGGGCCTATGGGGTAGTCTTCGGCTTG  480
                ||||||||||||||||||||||||||||||||||||||||||||||||||||||||||||
Sbjct  1894846  GATTACCTGTCAGCCCGGCGTAATAAGTTTCGCTGGGCCTATGGGGTAGTCTTCGGCTTG  1894905

Query  481      CTGATAACAACCATCTC-TTTTTGTTTGACCTCAAATCAGGTAGGGCTACCCGCTGAACT  539
                ||||||||||||||||| ||||||||||||||||||||||||||||||||||||||||||
Sbjct  1894906  CTGATAACAACCATCTCTTTTTTGTTTGACCTCAAATCAGGTAGGGCTACCCGCTGAACT  1894965

Query  540      TAAGCATATCAATAAGCGGAGGAAAAGAAACTAACAAGGATTCCCTTAGTAACGGCGAGT  599
                ||||||||||||||||||||||||||||||||||||||||||||||||||||||||||||
Sbjct  1894966  TAAGCATATCAATAAGCGGAGGAAAAGAAACTAACAAGGATTCCCTTAGTAACGGCGAGT  1895025

Query  600      GAACCGGGAAGAGCTCAAATTTGAAATCTGGCGTCCTCCGGGCGTCCGAGTTGTAATCTA  659
                ||||||||||||||||||||||||||||||||||||||||||||||||||||||||||||
Sbjct  1895026  GAACCGGGAAGAGCTCAAATTTGAAATCTGGCGTCCTCCGGGCGTCCGAGTTGTAATCTA  1895085

Query  660      CAGAAACGTTTTCCGTGCTGGACCGTGTCTAAGTCCCTTGGAATAGGGTATCAAAGAGGG  719
                ||||||||||||||||||||||||||||||||||||||||||||||||||||||||||||
Sbjct  1895086  CAGAAACGTTTTCCGTGCTGGACCGTGTCTAAGTCCCTTGGAATAGGGTATCAAAGAGGG  1895145

Query  720      TGACAATCCCGTACTTGACACGATCACCAGTGCTCTGTGATACGTTTTCTACGAGTCGCG  779
                ||||||||||||||||||||||||||||||||||||||||||||||||||||||||||||
Sbjct  1895146  TGACAATCCCGTACTTGACACGATCACCAGTGCTCTGTGATACGTTTTCTACGAGTCGCG  1895205

Query  780      TTACTTGGGAGTGTAGCGCAAAATGGGTGGTAAACTCCATCTAAAGCTAAATATTGGTGG  839
                ||||||||||||||||||||||||||||||||||||||||||||||||||||||||||||
Sbjct  1895206  TTACTTGGGAGTGTAGCGCAAAATGGGTGGTAAACTCCATCTAAAGCTAAATATTGGTGG  1895265

Query  840      AAGACCGATAGCGAACAAGTACCGTGAGGGAAAGATGAAAAGCACTTTGGAAAGAGAGTT  899
                ||||||||||||||||||||||||||||||||||||||||||||||||||||||||||||
Sbjct  1895266  AAGACCGATAGCGAACAAGTACCGTGAGGGAAAGATGAAAAGCACTTTGGAAAGAGAGTT  1895325

Query  900      AAACAGTACGTGAAATTGTTGAAAGGGAAACGATTGAAGTCAGTCGTGTCTATTGGGTTC  959
                ||||||||||||||||||||||||||||||||||||||||||||||||||||||||||||
Sbjct  1895326  AAACAGTACGTGAAATTGTTGAAAGGGAAACGATTGAAGTCAGTCGTGTCTATTGGGTTC  1895385

Query  960      AGCCAGTTCTGCTGGTGTATTCCCTTTAGACGGGTCAACATCAGTTCTGATCGGTGGATA  1019
                |||||| |||||||||||||||||||||||||||||||||||||||||||||||||||||
Sbjct  1895386  AGCCAGCTCTGCTGGTGTATTCCCTTTAGACGGGTCAACATCAGTTCTGATCGGTGGATA  1895445

Query  1020     AGGGCTGGGGGAATGTAGCACTCTTCGGAGTGTGTTATAGCCTCCTGTCGCATACACTGG  1079
                |||||||| ||||||| ||||||||||| |||||||||||||||||||||||||||||||
Sbjct  1895446  AGGGCTGGAGGAATGTGGCACTCTTCGGGGTGTGTTATAGCCTCCTGTCGCATACACTGG  1895505

Query  1080     TTGGGACTGAGGAATGCAGCTCGCCTTTATGGCCGGGGTTCGCCCACGTTCGAGCTTAGG  1139
                ||||||||||||||||||||||||||||||||||||||||||||||||||||||||||||
Sbjct  1895506  TTGGGACTGAGGAATGCAGCTCGCCTTTATGGCCGGGGTTCGCCCACGTTCGAGCTTAGG  1895565

Query  1140     ATGTTGACAAAATGGCTTTAAACGACCCGTCTTGAAACACGGACCAAGGAGTCTAACATA  1199
                ||||||||||||||||||||||||||||||||||||||||||||||||||||||||||||
Sbjct  1895566  ATGTTGACAAAATGGCTTTAAACGACCCGTCTTGAAACACGGACCAAGGAGTCTAACATA  1895625

Query  1200     TCTGCGAGTGTTTGAGTGTCAAACTCGAGCGCGTAATGAAAGTGAATGTAGGAGGGATCC  1259
                ||||||||||||||||||||||||||||||||||||||||||||||||||||||||||||
Sbjct  1895626  TCTGCGAGTGTTTGAGTGTCAAACTCGAGCGCGTAATGAAAGTGAATGTAGGAGGGATCC  1895685

Query  1260     GCAAGGAGCACCTTCGACCGATCCGGATCTTCTGTGATGGATTTGAGTAAGAGCATATAT  1319
                ||||||||||||||||||||||||||||||||||||||||||||||||||||||||||||
Sbjct  1895686  GCAAGGAGCACCTTCGACCGATCCGGATCTTCTGTGATGGATTTGAGTAAGAGCATATAT  1895745

Query  1320     GCTGGGACCCGAAAGATGGTGAACTATGCCTGAATAGGGCGAAGCCAGGGGAAACTCTGG  1379
                ||||||||||||||||||||||||||||||||||||||||||||||||||||||||||||
Sbjct  1895746  GCTGGGACCCGAAAGATGGTGAACTATGCCTGAATAGGGCGAAGCCAGGGGAAACTCTGG  1895805

Query  1380     TGGAGGCTCGTAGCGATTCTGACGTGCAAATCGATCGTCGAATTTGGGTATAGGGGCGAA  1439
                ||||||||||||||||||||||||||||||||||||||||||||||||||||||||||||
Sbjct  1895806  TGGAGGCTCGTAGCGATTCTGACGTGCAAATCGATCGTCGAATTTGGGTATAGGGGCGAA  1895865

Query  1440     AGACTAATCGAACCATCTAGTAGCTGGTTCCTGC  1473
                ||||||||||||||||||||||||||||||||||
Sbjct  1895866  AGACTAATCGAACCATCTAGTAGCTGGTTCCTGC  1895899


 Score = 2671 bits (1446),  Expect = 0.0
 Identities = 1465/1474 (99%), Gaps = 1/1474 (0%)
 Strand=Plus/Plus

Query  1        CAAGGTTTCCGTAGGTGAACCTGCGGAAGGATCAGTAGAGAATATTGGACTTCGGTCCAT  60
                |||||||||||||||||||||||||||||||||||||||||||  ||| |||||||||||
Sbjct  1902553  CAAGGTTTCCGTAGGTGAACCTGCGGAAGGATCAGTAGAGAATGCTGGGCTTCGGTCCAT  1902612

Query  61       TTATCTACCCATCTACACCTGTGAACTGTTTATGTGCTTCGGCACGTTTTACACAAACTT  120
                ||||||||||||||||||||||||||||||||||||||||||||||||||||||||||||
Sbjct  1902613  TTATCTACCCATCTACACCTGTGAACTGTTTATGTGCTTCGGCACGTTTTACACAAACTT  1902672

Query  121      CTAAATGTAATGAATGTAATCTTATTATAACAATAATAAAACTTTCAACAACGGATCTCT  180
                ||||||||||||||||||||||||||||||||||||||||||||||||||||||||||||
Sbjct  1902673  CTAAATGTAATGAATGTAATCTTATTATAACAATAATAAAACTTTCAACAACGGATCTCT  1902732

Query  181      TGGCTTCCACATCGATGAAGAACGCAGCGAAATGCGATAAGTAATGTGAATTGCAGAATT  240
                ||||||||||||||||||||||||||||||||||||||||||||||||||||||||||||
Sbjct  1902733  TGGCTTCCACATCGATGAAGAACGCAGCGAAATGCGATAAGTAATGTGAATTGCAGAATT  1902792

Query  241      CAGTGAATCATCGAATCTTTGAACGCAACTTGCGCCCTTTGGTATTCCGAAGGGCATGCC  300
                |||||||||||||| |||||||||||||||||||||||||||||||||||||||||||||
Sbjct  1902793  CAGTGAATCATCGAGTCTTTGAACGCAACTTGCGCCCTTTGGTATTCCGAAGGGCATGCC  1902852

Query  301      TGTTTGAGAGTCATGAAAATCTCAATCCCTCGGGTTTTATTACCTGTTGGACTTGGATTT  360
                ||||||||||||||||||||||||||||||||||||||||||||||||||||||||||||
Sbjct  1902853  TGTTTGAGAGTCATGAAAATCTCAATCCCTCGGGTTTTATTACCTGTTGGACTTGGATTT  1902912

Query  361      GGGTGTTTGCCGCGACCTGCAAAGGACGTCGGCTCGCCTTAAATGTGTTAGTGGGAAGGT  420
                ||||||||||||||||||||||||||||||||||||||||||||||||||||||||||||
Sbjct  1902913  GGGTGTTTGCCGCGACCTGCAAAGGACGTCGGCTCGCCTTAAATGTGTTAGTGGGAAGGT  1902972

Query  421      GATTACCTGTCAGCCCGGCGTAATAAGTTTCGCTGGGCCTATGGGGTAGTCTTCGGCTTG  480
                ||||||||||||||||||||||||||||||||||||||||||||||||||||||||||||
Sbjct  1902973  GATTACCTGTCAGCCCGGCGTAATAAGTTTCGCTGGGCCTATGGGGTAGTCTTCGGCTTG  1903032

Query  481      CTGATAACAACCATCTC-TTTTTGTTTGACCTCAAATCAGGTAGGGCTACCCGCTGAACT  539
                ||||||||||||||||| ||||||||||||||||||||||||||||||||||||||||||
Sbjct  1903033  CTGATAACAACCATCTCTTTTTTGTTTGACCTCAAATCAGGTAGGGCTACCCGCTGAACT  1903092

Query  540      TAAGCATATCAATAAGCGGAGGAAAAGAAACTAACAAGGATTCCCTTAGTAACGGCGAGT  599
                ||||||||||||||||||||||||||||||||||||||||||||||||||||||||||||
Sbjct  1903093  TAAGCATATCAATAAGCGGAGGAAAAGAAACTAACAAGGATTCCCTTAGTAACGGCGAGT  1903152

Query  600      GAACCGGGAAGAGCTCAAATTTGAAATCTGGCGTCCTCCGGGCGTCCGAGTTGTAATCTA  659
                ||||||||||||||||||||||||||||||||||||||||||||||||||||||||||||
Sbjct  1903153  GAACCGGGAAGAGCTCAAATTTGAAATCTGGCGTCCTCCGGGCGTCCGAGTTGTAATCTA  1903212

Query  660      CAGAAACGTTTTCCGTGCTGGACCGTGTCTAAGTCCCTTGGAATAGGGTATCAAAGAGGG  719
                ||||||||||||||||||||||||||||||||||||||||||||||||||||||||||||
Sbjct  1903213  CAGAAACGTTTTCCGTGCTGGACCGTGTCTAAGTCCCTTGGAATAGGGTATCAAAGAGGG  1903272

Query  720      TGACAATCCCGTACTTGACACGATCACCAGTGCTCTGTGATACGTTTTCTACGAGTCGCG  779
                ||||||||||||||||||||||||||||||||||||||||||||||||||||||||||||
Sbjct  1903273  TGACAATCCCGTACTTGACACGATCACCAGTGCTCTGTGATACGTTTTCTACGAGTCGCG  1903332

Query  780      TTACTTGGGAGTGTAGCGCAAAATGGGTGGTAAACTCCATCTAAAGCTAAATATTGGTGG  839
                ||||||||||||||||||||||||||||||||||||||||||||||||||||||||||||
Sbjct  1903333  TTACTTGGGAGTGTAGCGCAAAATGGGTGGTAAACTCCATCTAAAGCTAAATATTGGTGG  1903392

Query  840      AAGACCGATAGCGAACAAGTACCGTGAGGGAAAGATGAAAAGCACTTTGGAAAGAGAGTT  899
                ||||||||||||||||||||||||||||||||||||||||||||||||||||||||||||
Sbjct  1903393  AAGACCGATAGCGAACAAGTACCGTGAGGGAAAGATGAAAAGCACTTTGGAAAGAGAGTT  1903452

Query  900      AAACAGTACGTGAAATTGTTGAAAGGGAAACGATTGAAGTCAGTCGTGTCTATTGGGTTC  959
                ||||||||||||||||||||||||||||||||||||||||||||||||||||||||||||
Sbjct  1903453  AAACAGTACGTGAAATTGTTGAAAGGGAAACGATTGAAGTCAGTCGTGTCTATTGGGTTC  1903512

Query  960      AGCCAGTTCTGCTGGTGTATTCCCTTTAGACGGGTCAACATCAGTTCTGATCGGTGGATA  1019
                |||||| |||||||||||||||||||||||||||||||||||||||||||||||||||||
Sbjct  1903513  AGCCAGCTCTGCTGGTGTATTCCCTTTAGACGGGTCAACATCAGTTCTGATCGGTGGATA  1903572

Query  1020     AGGGCTGGGGGAATGTAGCACTCTTCGGAGTGTGTTATAGCCTCCTGTCGCATACACTGG  1079
                |||||||| ||||||| ||||||||||| |||||||||||||||||||||||||||||||
Sbjct  1903573  AGGGCTGGAGGAATGTGGCACTCTTCGGGGTGTGTTATAGCCTCCTGTCGCATACACTGG  1903632

Query  1080     TTGGGACTGAGGAATGCAGCTCGCCTTTATGGCCGGGGTTCGCCCACGTTCGAGCTTAGG  1139
                ||||||||||||||||||||||||||||||||||||||||||||||||||||||||||||
Sbjct  1903633  TTGGGACTGAGGAATGCAGCTCGCCTTTATGGCCGGGGTTCGCCCACGTTCGAGCTTAGG  1903692

Query  1140     ATGTTGACAAAATGGCTTTAAACGACCCGTCTTGAAACACGGACCAAGGAGTCTAACATA  1199
                ||||||||||||||||||||||||||||||||||||||||||||||||||||||||||||
Sbjct  1903693  ATGTTGACAAAATGGCTTTAAACGACCCGTCTTGAAACACGGACCAAGGAGTCTAACATA  1903752

Query  1200     TCTGCGAGTGTTTGAGTGTCAAACTCGAGCGCGTAATGAAAGTGAATGTAGGAGGGATCC  1259
                ||||||||||||||||||||||||||||||||||||||||||||||||||||||||||||
Sbjct  1903753  TCTGCGAGTGTTTGAGTGTCAAACTCGAGCGCGTAATGAAAGTGAATGTAGGAGGGATCC  1903812

Query  1260     GCAAGGAGCACCTTCGACCGATCCGGATCTTCTGTGATGGATTTGAGTAAGAGCATATAT  1319
                ||||||||||||||||||||||||||||||||||||||||||||||||||||||||||||
Sbjct  1903813  GCAAGGAGCACCTTCGACCGATCCGGATCTTCTGTGATGGATTTGAGTAAGAGCATATAT  1903872

Query  1320     GCTGGGACCCGAAAGATGGTGAACTATGCCTGAATAGGGCGAAGCCAGGGGAAACTCTGG  1379
                ||||||||||||||||||||||||||||||||||||||||||||||||||||||||||||
Sbjct  1903873  GCTGGGACCCGAAAGATGGTGAACTATGCCTGAATAGGGCGAAGCCAGGGGAAACTCTGG  1903932

Query  1380     TGGAGGCTCGTAGCGATTCTGACGTGCAAATCGATCGTCGAATTTGGGTATAGGGGCGAA  1439
                ||||||||||||||||||||||||||||||||||||||||||||||||||||||||||||
Sbjct  1903933  TGGAGGCTCGTAGCGATTCTGACGTGCAAATCGATCGTCGAATTTGGGTATAGGGGCGAA  1903992

Query  1440     AGACTAATCGAACCATCTAGTAGCTGGTTCCTGC  1473
                ||||||||||||||||||||||||||||||||||
Sbjct  1903993  AGACTAATCGAACCATCTAGTAGCTGGTTCCTGC  1904026


 Score = 2671 bits (1446),  Expect = 0.0
 Identities = 1465/1474 (99%), Gaps = 1/1474 (0%)
 Strand=Plus/Plus

Query  1        CAAGGTTTCCGTAGGTGAACCTGCGGAAGGATCAGTAGAGAATATTGGACTTCGGTCCAT  60
                |||||||||||||||||||||||||||||||||||||||||||  ||| |||||||||||
Sbjct  1910680  CAAGGTTTCCGTAGGTGAACCTGCGGAAGGATCAGTAGAGAATGCTGGGCTTCGGTCCAT  1910739

Query  61       TTATCTACCCATCTACACCTGTGAACTGTTTATGTGCTTCGGCACGTTTTACACAAACTT  120
                ||||||||||||||||||||||||||||||||||||||||||||||||||||||||||||
Sbjct  1910740  TTATCTACCCATCTACACCTGTGAACTGTTTATGTGCTTCGGCACGTTTTACACAAACTT  1910799

Query  121      CTAAATGTAATGAATGTAATCTTATTATAACAATAATAAAACTTTCAACAACGGATCTCT  180
[truncated: 3,521,424 more chars]
