# Supplementary material for: Using nanopore sequencing to identify fungi from clinical samples with high phylogenetic resolution
Source: Sci Rep. 2023 Jun 16;13:9785. doi: 10.1038/s41598-023-37016-0 (PMC10275880; doi:10.1038/s41598-023-37016-0)
Supplement: Supplementary file 1 — Supplementary Information. [file 41598_2023_37016_MOESM1_ESM.zip › Supplementary_Information/Supplementary_Data/Data_S5_Mock_blast/results/Mock_RGN5_6_fmt0.txt]

BLASTN 2.13.0+


Reference: Zheng Zhang, Scott Schwartz, Lukas Wagner, and Webb
Miller (2000), "A greedy algorithm for aligning DNA sequences", J
Comput Biol 2000; 7(1-2):203-14.


Database: all.fna
           16,976,359 sequences; 173,045,930,078 total letters


Query= RCA95m_6

Length=2638
                                                                      Score     E
Sequences producing significant alignments:                          (Bits)  Value

JACSPC010000172.1 Penicillium griseoroseum strain IF3SW-F1 NODE_1...  4872    0.0  
QAGI01000420.1 Penicillium sp. MA 6040 contig00420, whole genome ...  4867    0.0  
SWKU01000089.1 Curvularia kusanoi strain 30M1 scaffold_89, whole ...  4867    0.0  
CM002801.1 Penicillium chrysogenum strain P2niaD18 chromosome IV,...  4867    0.0  
MLQL01000163.1 Penicillium flavigenum strain IBT 14082 PENFLA_con...  4861    0.0  
PKQL01000996.1 Penicillium sp. CF05 scaffold_995, whole genome sh...  4855    0.0  
CAJVRB010000041.1 Penicillium nalgiovense genome assembly, contig...  4855    0.0  
JACVQR010000011.1 Penicillium fimorum strain S/N-308-OC-P1 S_N-30...  4855    0.0  
MDDG01000036.1 Penicillium coprophilum strain IBT 31321 PENCOP_co...  4826    0.0  
JAMALG010000162.1 Filobasidiaceae sp. PT2105A-2 ctg_162, whole ge...  4822    0.0  
PUHX01000265.1 Penicillium sp. SPG-F15 NODE_265_length_4793_cov_1...  4817    0.0  
JNNR01000513.1 Penicillium nordicum strain UASWS BFE487 Contig513...  4817    0.0  
MUGJ01000069.1 Penicillium sp. BW_162_3FA 162_FA_TTAGGC.R1_(paire...  4817    0.0  
MUGI01000139.1 Penicillium sp. BW_12 number12_ATCACG.R1_(paired)_...  4811    0.0  
PUXE01000268.1 Penicillium sp. SPG-F1 NODE_268_length_7477_cov_11...  4811    0.0  
JAETFV010000058.1 Penicillium robsamsonii strain VS III D KN3.2 V...  4811    0.0  
WBOJ01000006.1 Penicillium polonicum strain F7 contig.6, whole ge...  4806    0.0  
WBOJ01000005.1 Penicillium polonicum strain F7 contig.5, whole ge...  4806    0.0  
CM024083.1 Penicillium polonicum strain F7 chromosome IV, whole g...  4806    0.0  
MUGH01000060.1 Penicillium sp. BW_MB Marcia_B_CGATGT.R1_(paired)_...  4806    0.0  
JAFCIW010000005.1 Penicillium aurantiogriseum strain IBT 35659 ut...  4806    0.0  
JACXYV010000042.1 Penicillium camemberti strain FM013=LCP06093 Pc...  4806    0.0  
JACXYV010000031.1 Penicillium camemberti strain FM013=LCP06093 Pc...  4806    0.0  
LLXE01000800.1 Penicillium freii strain DAOM 242723 scaffold_800,...  4800    0.0  
JACXYV010000044.1 Penicillium camemberti strain FM013=LCP06093 Pc...  4798    0.0  
JACXYV010000016.1 Penicillium camemberti strain FM013=LCP06093 Pc...  4798    0.0  
JACXYV010000051.1 Penicillium camemberti strain FM013=LCP06093 Pc...  4793    0.0  
JAKLNB010000448.1 Penicillium caseifulvum strain FKI-L3-CM-P1 NOD...  4789    0.0  
JAHAQQ010000405.1 Penicillium palitans strain F6_7S_1C_F NODE_405...  4789    0.0  
JACXYV010000053.1 Penicillium camemberti strain FM013=LCP06093 Pc...  4785    0.0  
JACXYV010000043.1 Penicillium camemberti strain FM013=LCP06093 Pc...  4785    0.0  
JACXYV010000039.1 Penicillium camemberti strain FM013=LCP06093 Pc...  4785    0.0  
JACXYV010000047.1 Penicillium camemberti strain FM013=LCP06093 Pc...  4782    0.0  
JACXYV010000034.1 Penicillium camemberti strain FM013=LCP06093 Pc...  4782    0.0  
JACXYV010000030.1 Penicillium camemberti strain FM013=LCP06093 Pc...  4782    0.0  
JACXYV010000045.1 Penicillium camemberti strain FM013=LCP06093 Pc...  4780    0.0  
JACXYV010000033.1 Penicillium camemberti strain FM013=LCP06093 Pc...  4780    0.0  
JACXYV010000050.1 Penicillium camemberti strain FM013=LCP06093 Pc...  4776    0.0  
WBOJ01000007.1 Penicillium polonicum strain F7 contig.7, whole ge...  4772    0.0  
JACXYV010000040.1 Penicillium camemberti strain FM013=LCP06093 Pc...  4767    0.0  
JAMAFK010000124.1 Penicillium paneum strain M1707 ctg_124, whole ...  4759    0.0  
JAASRZ010000049.1 Penicillium sp. str. #12 tig00000030_pilon, who...  4754    0.0  
JACXYV010000046.1 Penicillium camemberti strain FM013=LCP06093 Pc...  4719    0.0  
JACXYV010000048.1 Penicillium camemberti strain FM013=LCP06093 Pc...  4686    0.0  
JACXYV010000041.1 Penicillium camemberti strain FM013=LCP06093 Pc...  4684    0.0  
JACXYV010000038.1 Penicillium camemberti strain FM013=LCP06093 Pc...  4590    0.0  
LHQR01000026.1 Penicillium griseofulvum strain PG3 contig_11, who...  4577    0.0  
NW_024467432.1 Penicillium griseofulvum strain PG3 chromosome Unk...  4577    0.0  
JPLR01000001.1 Penicillium capsulatum strain LiaoWQ-2011 unitig_1...  4547    0.0  
JPLR01000049.1 Penicillium capsulatum strain LiaoWQ-2011 unitig_2...  4538    0.0  
CAJVOY010000016.1 Penicillium salamii genome assembly, contig: NO...  4514    0.0  
CAJVNO010000062.1 Penicillium olsonii genome assembly, contig: NO...  4486    0.0  
QAGG01000433.1 Penicillium sp. MA 6036 contig00433, whole genome ...  4442    0.0  
JACSOR010000201.1 Penicillium dipodomyicola strain IIF7SW-F2 NODE...  4436    0.0  
CDHK01000043.1 Penicillium brasilianum genome assembly Pbras_Allp...  4388    0.0  
MNBE01000628.1 Penicillium subrubescens strain CBS 132785 PENSUBs...  4377    0.0  
CDHK01000042.1 Penicillium brasilianum genome assembly Pbras_Allp...  4377    0.0  
JAMAHC010000176.1 Penicillium sp. R1202D strain S1126A ctg_176, w...  4377    0.0  
JAMAHE010000381.1 Penicillium sp. PH3801 strain S1316 ctg_381, wh...  4377    0.0  
JAMAHA010000120.1 Penicillium sp. PF2412A strain R1202D ctg_120, ...  4377    0.0  
JAMAHD010000167.1 Penicillium sp. S1126A strain PH3801 ctg_167, w...  4377    0.0  
JRVD02000017.1 Penicillium oxalicum strain HP7-1 unanchor18, whol...  4377    0.0  
JRVD02000016.1 Penicillium oxalicum strain HP7-1 unanchor17, whol...  4377    0.0  
JAMAHB010000149.1 Penicillium sp. PT4103 strain D2Mb ctg_149, who...  4377    0.0  
NW_026088304.1 Penicillium oxalicum strain HP7-1 chromosome Unkno...  4377    0.0  
NW_026088303.1 Penicillium oxalicum strain HP7-1 chromosome Unkno...  4377    0.0  
JAAVMA010000124.1 Penicillium ochrochloron strain RLS11 NODE_124_...  4366    0.0  
PZKB01000354.1 Penicillium sp. MT2 MMC-2018 NODE_354, whole genom...  4359    0.0  
JAMAGZ010000485.1 Aspergillaceae sp. PF1803 strain PT4103 ctg_485...  4340    0.0  
JAMZTW010000107.1 Penicillium simplicissimum strain A4 tig0000017...  4331    0.0  
JAMZTW010000103.1 Penicillium simplicissimum strain A4 tig0000016...  4331    0.0  
JAMZTW010000100.1 Penicillium simplicissimum strain A4 tig0000015...  4331    0.0  
JAMZTW010000099.1 Penicillium simplicissimum strain A4 tig0000015...  4331    0.0  
JAMZTW010000097.1 Penicillium simplicissimum strain A4 tig0000015...  4331    0.0  
JAMZTW010000094.1 Penicillium simplicissimum strain A4 tig0000015...  4331    0.0  
JAMZTW010000093.1 Penicillium simplicissimum strain A4 tig0000015...  4331    0.0  
JAMZTW010000089.1 Penicillium simplicissimum strain A4 tig0000014...  4331    0.0  
JAMZTW010000088.1 Penicillium simplicissimum strain A4 tig0000014...  4331    0.0  
JAMZTW010000087.1 Penicillium simplicissimum strain A4 tig0000014...  4331    0.0  
JAMZTW010000086.1 Penicillium simplicissimum strain A4 tig0000014...  4331    0.0  
JAMZTW010000085.1 Penicillium simplicissimum strain A4 tig0000014...  4331    0.0  
JAMZTW010000078.1 Penicillium simplicissimum strain A4 tig0000012...  4331    0.0  
JAMZTW010000096.1 Penicillium simplicissimum strain A4 tig0000015...  4327    0.0  
JAMZTW010000098.1 Penicillium simplicissimum strain A4 tig0000015...  4325    0.0  
JAMZTW010000091.1 Penicillium simplicissimum strain A4 tig0000015...  4325    0.0  
JAMZTW010000102.1 Penicillium simplicissimum strain A4 tig0000016...  4318    0.0  
JAMZTW010000111.1 Penicillium simplicissimum strain A4 tig0000017...  4316    0.0  
JAMZTW010000092.1 Penicillium simplicissimum strain A4 tig0000015...  4314    0.0  
JAMZTW010000090.1 Penicillium simplicissimum strain A4 tig0000014...  4313    0.0  
LXJU01000057.1 Penicillium arizonense strain CBS 141311 PENARI_co...  4311    0.0  
NW_019173334.1 Penicillium arizonense strain CBS 141311 chromosom...  4311    0.0  
WIWV01000274.1 Penicillium ucsense strain S1M29 PECM_scaffold_274...  4307    0.0  
JAMYHO010000160.1 Apiotrichum sp. PL3306B ctg_160, whole genome s...  4307    0.0  
JAMZTW010000106.1 Penicillium simplicissimum strain A4 tig0000016...  4303    0.0  
JAGUQL010000038.1 Penicillium corylophilum strain F5_1S_1A_F NODE...  4300    0.0  
JACWGB010000032.1 Penicillium sp. VS AB III KN VS-AB-III-KN_conti...  4289    0.0  
JACWGC010000003.1 Penicillium sp. VS AB III KN 1 VS-AB-III-KN-1_c...  4289    0.0  
JAMZTW010000101.1 Penicillium simplicissimum strain A4 tig0000016...  4265    0.0  
JAMAGX010000103.1 Aspergillaceae sp. M1327 strain PF1803 ctg_103,...  4237    0.0  
MSZS01000021.1 Aspergillus novofumigatus IBT 16806 P174scaffold_2...  4231    0.0  
NW_020194294.1 Aspergillus novofumigatus IBT 16806 chromosome Unk...  4231    0.0  
JAAKEQ010000076.1 Aspergillus oerlinghausenensis strain CBS 13918...  4229    0.0  
JAMZTW010000110.1 Penicillium simplicissimum strain A4 tig0000017...  4229    0.0  
BLKH01000198.1 Aspergillus lentulus IFM 58399 DNA, scaffold_198, ...  4228    0.0  
NW_022984065.1 Aspergillus lentulus IFM 58399 DNA, scaffold_198, ...  4228    0.0  
JAMAGV010000048.1 Talaromyces sp. PT3601 strain M1327 ctg_48, who...  4224    0.0  
JAAAPX010000306.1 Aspergillus fumigatiaffinis strain CNM-CM6805 N...  4222    0.0  
MSZS01000005.1 Aspergillus novofumigatus IBT 16806 P174scaffold_5...  4218    0.0  
NW_020194278.1 Aspergillus novofumigatus IBT 16806 chromosome Unk...  4218    0.0  
MSZS01000019.1 Aspergillus novofumigatus IBT 16806 P174scaffold_1...  4217    0.0  
NW_020194292.1 Aspergillus novofumigatus IBT 16806 chromosome Unk...  4217    0.0  
CM000172.1 Aspergillus fumigatus Af293 chromosome 4, whole genome...  4215    0.0  
JAGXKD010000017.1 Aspergillus sp. GbtcF1 F1_0083, whole genome sh...  4215    0.0  
NC_007197.1 Aspergillus fumigatus Af293 chromosome 4, whole genom...  4215    0.0  
AOTG01000575.1 Penicillium paxilli ATCC 26601 contig431_0, whole ...  4211    0.0  
NKHU02000428.1 Aspergillus thermomutatus strain HMR AF 39 NODE_42...  4205    0.0  
NW_020798475.1 Aspergillus thermomutatus strain HMR AF 39 chromos...  4205    0.0  
MSZS01000050.1 Aspergillus novofumigatus IBT 16806 P174scaffold_5...  4194    0.0  
NW_020194323.1 Aspergillus novofumigatus IBT 16806 chromosome Unk...  4194    0.0  
MSZS01000020.1 Aspergillus novofumigatus IBT 16806 P174scaffold_2...  4191    0.0  
NW_020194293.1 Aspergillus novofumigatus IBT 16806 chromosome Unk...  4191    0.0  
JACBAD010001631.1 Aspergillus hiratsukae isolate CNM-CM5793 NODE_...  4187    0.0  
MSFM01000022.1 Aspergillus campestris IBT 28561 P168scaffold_22, ...  4178    0.0  
JAFBMR010000004.1 Aspergillus sp. 'subgen. Cremei' strain IBT 356...  4178    0.0  
JACWFT010000001.1 Penicillium sp. VS I D KN VS-I-D-KN_contig_1, w...  4178    0.0  
NKHV02000463.1 Aspergillus turcosus strain HMR AF 23 NODE_461, wh...  4178    0.0  
NW_020194357.1 Aspergillus campestris IBT 28561 chromosome Unknow...  4178    0.0  
MSFM01000031.1 Aspergillus campestris IBT 28561 P168scaffold_31, ...  4176    0.0  
NW_020194366.1 Aspergillus campestris IBT 28561 chromosome Unknow...  4176    0.0  
MSFM01000006.1 Aspergillus campestris IBT 28561 P168scaffold_6, w...  4174    0.0  
NW_020194341.1 Aspergillus campestris IBT 28561 chromosome Unknow...  4174    0.0  
MSZS01000029.1 Aspergillus novofumigatus IBT 16806 P174scaffold_2...  4172    0.0  
NW_020194302.1 Aspergillus novofumigatus IBT 16806 chromosome Unk...  4172    0.0  
JALZYL010000072.1 Aspergillus tritici strain S2209 ctg_72, whole ...  4167    0.0  
MSFM01000024.1 Aspergillus campestris IBT 28561 P168scaffold_24, ...  4165    0.0  
NW_020194359.1 Aspergillus campestris IBT 28561 chromosome Unknow...  4165    0.0  
JACBAG010001485.1 Aspergillus felis isolate CNM-CM7691 NODE_443_l...  4161    0.0  
SMSW01000009.1 Aspergillus cejpii strain FS110 scaffold9, whole g...  4145    0.0  
SMSW01000006.1 Aspergillus cejpii strain FS110 scaffold6, whole g...  4145    0.0  
SMSW01000012.1 Aspergillus cejpii strain FS110 scaffold12, whole ...  4145    0.0  
SMSW01000011.1 Aspergillus cejpii strain FS110 scaffold11, whole ...  4145    0.0  
MSZS01000011.1 Aspergillus novofumigatus IBT 16806 P174scaffold_1...  4141    0.0  
MSFM01000027.1 Aspergillus campestris IBT 28561 P168scaffold_27, ...  4141    0.0  
NW_020194362.1 Aspergillus campestris IBT 28561 chromosome Unknow...  4141    0.0  
NW_020194284.1 Aspergillus novofumigatus IBT 16806 chromosome Unk...  4141    0.0  
NVQI01000082.1 Aspergillus sp. ATCC 12892 Aspergillus_oryzae_ATCC...  4130    0.0  
JALZYI010000115.1 Aspergillus tamarii strain PB2201 ctg_115, whol...  4126    0.0  
CP059872.1 Aspergillus flavus NRRL3357 chromosome 7                   4124    0.0  
JANAXO010000200.1 Aspergillus texensis strain TX-A-6-1-S NODE_200...  4124    0.0  
SJFF01000027.1 Aspergillus parasiticus strain E1365 E1365_(paired...  4124    0.0  
BA000055.1 Aspergillus oryzae RIB40 DNA, chromosome 7                 4124    0.0  
NC_036441.1 Aspergillus oryzae RIB40 DNA, chromosome 7                4124    0.0  
NC_054697.1 Aspergillus flavus NRRL3357 chromosome 7, complete se...  4124    0.0  
JSYV01000010.1 Evansstolkia leycettana strain CBS 398.68 contig01...  4120    0.0  
MSFL01000121.1 Aspergillus heteromorphus CBS 117.55 BO70scaffold_...  4117    0.0  
NW_020290526.1 Aspergillus heteromorphus CBS 117.55 chromosome Un...  4117    0.0  
MSFL01000103.1 Aspergillus heteromorphus CBS 117.55 BO70scaffold_...  4115    0.0  
MSFL01000100.1 Aspergillus heteromorphus CBS 117.55 BO70scaffold_...  4115    0.0  
NW_020290508.1 Aspergillus heteromorphus CBS 117.55 chromosome Un...  4115    0.0  
NW_020290505.1 Aspergillus heteromorphus CBS 117.55 chromosome Un...  4115    0.0  
MSFL01000110.1 Aspergillus heteromorphus CBS 117.55 BO70scaffold_...  4113    0.0  
JAGXKE010000002.1 Aspergillus sp. GbtcF2 F2_63, whole genome shot...  4113    0.0  
NW_020290515.1 Aspergillus heteromorphus CBS 117.55 chromosome Un...  4113    0.0  
MSFL01000117.1 Aspergillus heteromorphus CBS 117.55 BO70scaffold_...  4108    0.0  
MSFL01000113.1 Aspergillus heteromorphus CBS 117.55 BO70scaffold_...  4108    0.0  
LYCR01000272.1 Aspergillus bombycis strain NRRL26010 contig00272,...  4108    0.0  
NW_019170274.1 Aspergillus bombycis strain NRRL26010 chromosome U...  4108    0.0  
NW_020290522.1 Aspergillus heteromorphus CBS 117.55 chromosome Un...  4108    0.0  
NW_020290518.1 Aspergillus heteromorphus CBS 117.55 chromosome Un...  4108    0.0  
MSFL01000137.1 Aspergillus heteromorphus CBS 117.55 BO70scaffold_...  4106    0.0  
MSFL01000135.1 Aspergillus heteromorphus CBS 117.55 BO70scaffold_...  4106    0.0  
MSFL01000105.1 Aspergillus heteromorphus CBS 117.55 BO70scaffold_...  4106    0.0  
NW_020290542.1 Aspergillus heteromorphus CBS 117.55 chromosome Un...  4106    0.0  
NW_020290540.1 Aspergillus heteromorphus CBS 117.55 chromosome Un...  4106    0.0  
NW_020290510.1 Aspergillus heteromorphus CBS 117.55 chromosome Un...  4106    0.0  
MSFL01000134.1 Aspergillus heteromorphus CBS 117.55 BO70scaffold_...  4104    0.0  
NW_020290539.1 Aspergillus heteromorphus CBS 117.55 chromosome Un...  4104    0.0  
MSFL01000148.1 Aspergillus heteromorphus CBS 117.55 BO70scaffold_...  4102    0.0  
NW_020290553.1 Aspergillus heteromorphus CBS 117.55 chromosome Un...  4102    0.0  
MSFL01000185.1 Aspergillus heteromorphus CBS 117.55 BO70scaffold_...  4100    0.0  
NW_020290590.1 Aspergillus heteromorphus CBS 117.55 chromosome Un...  4100    0.0  
MSFL01000161.1 Aspergillus heteromorphus CBS 117.55 BO70scaffold_...  4098    0.0  
MSFL01000126.1 Aspergillus heteromorphus CBS 117.55 BO70scaffold_...  4098    0.0  
CACM01000378.1 Erysiphe pisi, MIRA assembly whole genome shotgun ...  4098    0.0  
NW_020290566.1 Aspergillus heteromorphus CBS 117.55 chromosome Un...  4098    0.0  
NW_020290531.1 Aspergillus heteromorphus CBS 117.55 chromosome Un...  4098    0.0  
MSFL01000177.1 Aspergillus heteromorphus CBS 117.55 BO70scaffold_...  4096    0.0  
MSFL01000140.1 Aspergillus heteromorphus CBS 117.55 BO70scaffold_...  4096    0.0  
VCAU01000267.1 Aspergillus nanangensis strain MST-FP2251 scaffold...  4096    0.0  
QCWU01000014.1 Colletotrichum sp. JS-367 scaffold14, whole genome...  4096    0.0  
NW_020290582.1 Aspergillus heteromorphus CBS 117.55 chromosome Un...  4096    0.0  
NW_020290545.1 Aspergillus heteromorphus CBS 117.55 chromosome Un...  4096    0.0  
MSFL01000125.1 Aspergillus heteromorphus CBS 117.55 BO70scaffold_...  4095    0.0  
NW_020290530.1 Aspergillus heteromorphus CBS 117.55 chromosome Un...  4095    0.0  
MSFL01000139.1 Aspergillus heteromorphus CBS 117.55 BO70scaffold_...  4093    0.0  
MSFL01000127.1 Aspergillus heteromorphus CBS 117.55 BO70scaffold_...  4093    0.0  
NW_020290544.1 Aspergillus heteromorphus CBS 117.55 chromosome Un...  4093    0.0  
NW_020290532.1 Aspergillus heteromorphus CBS 117.55 chromosome Un...  4093    0.0  
MSFL01000143.1 Aspergillus heteromorphus CBS 117.55 BO70scaffold_...  4091    0.0  
MSFL01000136.1 Aspergillus heteromorphus CBS 117.55 BO70scaffold_...  4091    0.0  
MSFL01000129.1 Aspergillus heteromorphus CBS 117.55 BO70scaffold_...  4091    0.0  
NW_020290548.1 Aspergillus heteromorphus CBS 117.55 chromosome Un...  4091    0.0  
NW_020290541.1 Aspergillus heteromorphus CBS 117.55 chromosome Un...  4091    0.0  
NW_020290534.1 Aspergillus heteromorphus CBS 117.55 chromosome Un...  4091    0.0  
MSFL01000124.1 Aspergillus heteromorphus CBS 117.55 BO70scaffold_...  4084    0.0  
NW_020290529.1 Aspergillus heteromorphus CBS 117.55 chromosome Un...  4084    0.0  
MSFL01000153.1 Aspergillus heteromorphus CBS 117.55 BO70scaffold_...  4082    0.0  
NW_020290558.1 Aspergillus heteromorphus CBS 117.55 chromosome Un...  4082    0.0  
MSFL01000123.1 Aspergillus heteromorphus CBS 117.55 BO70scaffold_...  4076    0.0  
NW_020290528.1 Aspergillus heteromorphus CBS 117.55 chromosome Un...  4076    0.0  
MSFO01000014.1 Aspergillus steynii IBT 23096 P170scaffold_14, who...  4074    0.0  
NW_020194411.1 Aspergillus steynii IBT 23096 chromosome Unknown P...  4074    0.0  
MSFL01000112.1 Aspergillus heteromorphus CBS 117.55 BO70scaffold_...  4072    0.0  
MSFO01000015.1 Aspergillus steynii IBT 23096 P170scaffold_15, who...  4072    0.0  
NW_020194412.1 Aspergillus steynii IBT 23096 chromosome Unknown P...  4072    0.0  
NW_020290517.1 Aspergillus heteromorphus CBS 117.55 chromosome Un...  4072    0.0  
MSFO01000027.1 Aspergillus steynii IBT 23096 P170scaffold_27, who...  4071    0.0  
MSFO01000025.1 Aspergillus steynii IBT 23096 P170scaffold_25, who...  4071    0.0  
MSFO01000018.1 Aspergillus steynii IBT 23096 P170scaffold_18, who...  4071    0.0  
MSFO01000017.1 Aspergillus steynii IBT 23096 P170scaffold_17, who...  4071    0.0  
MSFO01000013.1 Aspergillus steynii IBT 23096 P170scaffold_13, who...  4071    0.0  
NW_020194424.1 Aspergillus steynii IBT 23096 chromosome Unknown P...  4071    0.0  
NW_020194422.1 Aspergillus steynii IBT 23096 chromosome Unknown P...  4071    0.0  
NW_020194415.1 Aspergillus steynii IBT 23096 chromosome Unknown P...  4071    0.0  
NW_020194414.1 Aspergillus steynii IBT 23096 chromosome Unknown P...  4071    0.0  
NW_020194410.1 Aspergillus steynii IBT 23096 chromosome Unknown P...  4071    0.0  
JABCSE010000029.1 Penicillium roqueforti strain LCP96 04111 scaff...  4069    0.0  
NW_024067592.1 Penicillium roqueforti strain LCP96 04111 chromoso...  4069    0.0  
NGZO01000001.1 Aspergillus persii strain NIBRFGC000004109 scaffol...  4067    0.0  
MSFO01000022.1 Aspergillus steynii IBT 23096 P170scaffold_22, who...  4067    0.0  
MSFO01000016.1 Aspergillus steynii IBT 23096 P170scaffold_16, who...  4067    0.0  
NW_020194419.1 Aspergillus steynii IBT 23096 chromosome Unknown P...  4067    0.0  
NW_020194413.1 Aspergillus steynii IBT 23096 chromosome Unknown P...  4067    0.0  
MSFL01000115.1 Aspergillus heteromorphus CBS 117.55 BO70scaffold_...  4065    0.0  
BDHI01000009.1 Aspergillus awamori DNA, contig: Aawm09, strain: I...  4065    0.0  
NW_020290520.1 Aspergillus heteromorphus CBS 117.55 chromosome Un...  4065    0.0  
MSFO01000033.1 Aspergillus steynii IBT 23096 P170scaffold_33, who...  4063    0.0  
MSFO01000024.1 Aspergillus steynii IBT 23096 P170scaffold_24, who...  4063    0.0  
MSFO01000019.1 Aspergillus steynii IBT 23096 P170scaffold_19, who...  4063    0.0  
NW_020194430.1 Aspergillus steynii IBT 23096 chromosome Unknown P...  4063    0.0  
NW_020194421.1 Aspergillus steynii IBT 23096 chromosome Unknown P...  4063    0.0  
NW_020194416.1 Aspergillus steynii IBT 23096 chromosome Unknown P...  4063    0.0  
MBFL02000846.1 Aspergillus hancockii strain FRR 3425 scaffold_846...  4061    0.0  
BDHI01000032.1 Aspergillus awamori DNA, contig: Aawm32, strain: I...  4061    0.0  
BDHI01000026.1 Aspergillus awamori DNA, contig: Aawm26, strain: I...  4061    0.0  
QUQM01000005.1 Aspergillus tanneri strain NIH1004 AapTan_5_pilon_...  4061    0.0  
NW_022984632.1 Aspergillus tanneri strain NIH1004 chromosome Unkn...  4061    0.0  
AM270982.1 Aspergillus niger supercontig An03                         4056    0.0  
MSFO01000023.1 Aspergillus steynii IBT 23096 P170scaffold_23, who...  4056    0.0  
BDHI01000023.1 Aspergillus awamori DNA, contig: Aawm23, strain: I...  4056    0.0  
BDHI01000015.1 Aspergillus awamori DNA, contig: Aawm15, strain: I...  4056    0.0  
MSFK01000078.1 Aspergillus sclerotioniger CBS 115572 BO94scaffold...  4056    0.0  
NW_020291068.1 Aspergillus sclerotioniger CBS 115572 chromosome U...  4056    0.0  
NW_020194420.1 Aspergillus steynii IBT 23096 chromosome Unknown P...  4056    0.0  
NT_166520.1 Aspergillus niger CBS 513.88 supercontig An03             4056    0.0  
MSFO01000031.1 Aspergillus steynii IBT 23096 P170scaffold_31, who...  4052    0.0  
JAGMTT010000008.1 Aspergillus sp. MEXU 27854 Contig07, whole geno...  4052    0.0  
BDHI01000020.1 Aspergillus awamori DNA, contig: Aawm20, strain: I...  4052    0.0  
BDHI01000013.1 Aspergillus awamori DNA, contig: Aawm13, strain: I...  4052    0.0  
JAGXNN020000302.1 Aspergillus affinis strain CMG 70 NODE_302_leng...  4052    0.0  
NW_020194428.1 Aspergillus steynii IBT 23096 chromosome Unknown P...  4052    0.0  
MSFO01000021.1 Aspergillus steynii IBT 23096 P170scaffold_21, who...  4050    0.0  
MSFO01000020.1 Aspergillus steynii IBT 23096 P170scaffold_20, who...  4050    0.0  
NW_020194418.1 Aspergillus steynii IBT 23096 chromosome Unknown P...  4050    0.0  
NW_020194417.1 Aspergillus steynii IBT 23096 chromosome Unknown P...  4050    0.0  
JACVQR010000012.1 Penicillium fimorum strain S/N-308-OC-P1 S_N-30...  4045    0.0  
CH476599.1 Aspergillus terreus NIH2624 scaffold_6 genomic scaffol...  4043    0.0  
NT_165929.1 Aspergillus terreus NIH2624 scaffold_6 genomic scaffo...  4043    0.0  
JACBKQ010000154.1 Aspergillus sp. A31 154, whole genome shotgun s...  4041    0.0  
MSFL01000173.1 Aspergillus heteromorphus CBS 117.55 BO70scaffold_...  4039    0.0  
AP024428.1 Aspergillus luchuensis IFO 4308 DNA, chromosome 4, nea...  4039    0.0  
NC_054852.1 Aspergillus luchuensis IFO 4308 DNA, chromosome 4, ne...  4039    0.0  
NW_020290578.1 Aspergillus heteromorphus CBS 117.55 chromosome Un...  4039    0.0  
MSFL01000157.1 Aspergillus heteromorphus CBS 117.55 BO70scaffold_...  4037    0.0  
NW_020290562.1 Aspergillus heteromorphus CBS 117.55 chromosome Un...  4037    0.0  
BLWE01000015.1 Aspergillus tubingensis WU-2223L DNA, scaffold_15,...  4036    0.0  
NW_023336289.1 Aspergillus tubingensis WU-2223L DNA, scaffold_15,...  4036    0.0  
MSFO01000034.1 Aspergillus steynii IBT 23096 P170scaffold_34, who...  4034    0.0  
MSFM01000039.1 Aspergillus campestris IBT 28561 P168scaffold_39, ...  4034    0.0  
MSFU01000081.1 Aspergillus eucalypticola CBS 122712 BO83scaffold_...  4034    0.0  
MSFU01000103.1 Aspergillus eucalypticola CBS 122712 BO83scaffold_...  4034    0.0  
NW_020290355.1 Aspergillus eucalypticola CBS 122712 chromosome Un...  4034    0.0  
NW_020290377.1 Aspergillus eucalypticola CBS 122712 chromosome Un...  4034    0.0  
NW_020194374.1 Aspergillus campestris IBT 28561 chromosome Unknow...  4034    0.0  
NW_020194431.1 Aspergillus steynii IBT 23096 chromosome Unknown P...  4034    0.0  
MSFL01000170.1 Aspergillus heteromorphus CBS 117.55 BO70scaffold_...  4010    0.0  
MSFO01000028.1 Aspergillus steynii IBT 23096 P170scaffold_28, who...  4010    0.0  
NW_020194425.1 Aspergillus steynii IBT 23096 chromosome Unknown P...  4010    0.0  
NW_020290575.1 Aspergillus heteromorphus CBS 117.55 chromosome Un...  4010    0.0  
MSFL01000114.1 Aspergillus heteromorphus CBS 117.55 BO70scaffold_...  4006    0.0  
NW_020290519.1 Aspergillus heteromorphus CBS 117.55 chromosome Un...  4006    0.0  
BDHI01000033.1 Aspergillus awamori DNA, contig: Aawm33, strain: I...  4002    0.0  
MSFU01000100.1 Aspergillus eucalypticola CBS 122712 BO83scaffold_...  3997    0.0  
NW_020290374.1 Aspergillus eucalypticola CBS 122712 chromosome Un...  3997    0.0  
LWEC01000617.1 Penicillium italicum strain GL-Gan1 contig_617, wh...  3980    0.0  
JAFBMQ010000006.1 Aspergillus westerdijkiae strain IBT 35663 utg0...  3976    0.0  
JAMABY010000049.1 Penicillium citrinum strain PH4033 ctg_49, whol...  3964    0.0  
MSFL01000155.1 Aspergillus heteromorphus CBS 117.55 BO70scaffold_...  3947    0.0  
NW_020290560.1 Aspergillus heteromorphus CBS 117.55 chromosome Un...  3947    0.0  
RCNU01000051.1 Paecilomyces variotii strain CBS 101075 C8Q69scaff...  3938    0.0  
RCNU01000028.1 Paecilomyces variotii strain CBS 101075 C8Q69scaff...  3938    0.0  
NW_021167190.1 Paecilomyces variotii strain CBS 101075 chromosome...  3938    0.0  
NW_021167167.1 Paecilomyces variotii strain CBS 101075 chromosome...  3938    0.0  
JAMAGW010000297.1 Aspergillaceae sp. S1602 strain S1701 ctg_297, ...  3932    0.0  
BDHI01000006.1 Aspergillus awamori DNA, contig: Aawm06, strain: I...  3906    0.0  
JAMADR010000049.1 Thermoascaceae sp. PL2402 ctg_49, whole genome ...  3895    0.0  
JAMADP010000070.1 Thermoascaceae sp. M2902 strain PL2405 ctg_70, ...  3895    0.0  
JAMADS010000020.1 Thermoascaceae sp. M2901 strain PK2413 ctg_20, ...  3893    0.0  
QBDR01000027.1 Thermoascaceae sp. COH1141 Aspergillus_niger_strai...  3893    0.0  
JAMADT010000070.1 Thermoascaceae sp. PL2405 strain M2902 ctg_70, ...  3893    0.0  
MSFN02000022.1 Aspergillus ochraceoroseus IBT 24754 P175scaffold_...  3893    0.0  
NW_024468497.1 Aspergillus ochraceoroseus IBT 24754 chromosome Un...  3893    0.0  
MSFN02000020.1 Aspergillus ochraceoroseus IBT 24754 P175scaffold_...  3892    0.0  
MSFN02000018.1 Aspergillus ochraceoroseus IBT 24754 P175scaffold_...  3892    0.0  
MSFN02000016.1 Aspergillus ochraceoroseus IBT 24754 P175scaffold_...  3892    0.0  
MSFN02000013.1 Aspergillus ochraceoroseus IBT 24754 P175scaffold_...  3892    0.0  
NW_024468495.1 Aspergillus ochraceoroseus IBT 24754 chromosome Un...  3892    0.0  
NW_024468493.1 Aspergillus ochraceoroseus IBT 24754 chromosome Un...  3892    0.0  
NW_024468491.1 Aspergillus ochraceoroseus IBT 24754 chromosome Un...  3892    0.0  
NW_024468488.1 Aspergillus ochraceoroseus IBT 24754 chromosome Un...  3892    0.0  
PNEM01000003.1 Byssochlamys sp. AF001 NODE_3_length_4651098_cov_4...  3890    0.0  
MSFL01000192.1 Aspergillus heteromorphus CBS 117.55 BO70scaffold_...  3875    0.0  
NW_020290597.1 Aspergillus heteromorphus CBS 117.55 chromosome Un...  3875    0.0  
MSFN02000021.1 Aspergillus ochraceoroseus IBT 24754 P175scaffold_...  3873    0.0  
NW_024468496.1 Aspergillus ochraceoroseus IBT 24754 chromosome Un...  3873    0.0  
MSFL01000146.1 Aspergillus heteromorphus CBS 117.55 BO70scaffold_...  3871    0.0  
NW_020290551.1 Aspergillus heteromorphus CBS 117.55 chromosome Un...  3871    0.0  
JAILXB010000105.1 Aspergillus brunneus strain CBS 112.26 S/N-302-...  3864    0.0  
JAKLMM010000110.1 Aspergillus pseudoglaucus strain FJII-L3-SW-P1 ...  3864    0.0  
JAMAHH010000222.1 Aspergillus sp. S1107B strain PYS4201 ctg_222, ...  3842    0.0  
JAMAHK010000215.1 Aspergillus sp. S1801 strain PYS4241 ctg_215, w...  3842    0.0  
JAMAHL010000227.1 Aspergillus sp. PYS4241 strain PYS4240 ctg_227,...  3842    0.0  
JAMAHI010000081.1 Aspergillus sp. PYS4201 strain S3505 ctg_81, wh...  3842    0.0  
JAMAHJ010000127.1 Aspergillus sp. S3505 strain S1801 ctg_127, who...  3842    0.0  
JAMAHG010000262.1 Aspergillus sp. R2504 strain S1107B ctg_262, wh...  3842    0.0  
JAMAHM010000141.1 Aspergillus sp. PYS4240 strain S1802E ctg_141, ...  3842    0.0  
JAJFZZ010000005.1 Aspergillus montevidensis strain ZYD4 Contig5, ...  3842    0.0  
MAQV01000001.1 Aspergillus cristatus strain YKY807 scaffold1, who...  3836    0.0  
JAMAHF010000253.1 Penicillium sp. S1316 strain R2504 ctg_253, who...  3823    0.0  
MSFL01000187.1 Aspergillus heteromorphus CBS 117.55 BO70scaffold_...  3819    0.0  
NW_020290592.1 Aspergillus heteromorphus CBS 117.55 chromosome Un...  3819    0.0  
AP024422.1 Aspergillus chevalieri M1 DNA, chromosome 7, nearly co...  3818    0.0  
NC_057368.1 Aspergillus chevalieri M1 DNA, chromosome 7, nearly c...  3818    0.0  
JAHXQV010000060.1 Aspergillus sp. ADI1 NODE_60_length_171069_cov_...  3807    0.0  
JAGHLQ010000003.1 Monascus pilosus strain MS-1 Contig3, whole gen...  3807    0.0  
JAGHLQ010000011.1 Monascus pilosus strain MS-1 Contig11, whole ge...  3807    0.0  
PSNO01000019.1 Monascus ruber strain FWB13 Scaffold19, whole geno...  3807    0.0  
PSNO01000017.1 Monascus ruber strain FWB13 Scaffold17, whole geno...  3807    0.0  
PSNO01000015.1 Monascus ruber strain FWB13 Scaffold15, whole geno...  3807    0.0  
PSNO01000014.1 Monascus ruber strain FWB13 Scaffold14, whole geno...  3807    0.0  
CDMC01000060.1 Aspergillus calidoustus genome assembly Acal_Allpa...  3807    0.0  
PSNO01000016.1 Monascus ruber strain FWB13 Scaffold16, whole geno...  3803    0.0  
PSNO01000002.1 Monascus ruber strain FWB13 Scaffold2, whole genom...  3801    0.0  
JAMAAR010000004.1 Aspergillus sp. PM3601 ctg_4, whole genome shot...  3795    0.0  
JAMABB010000099.1 Aspergillus sp. S2111Y ctg_99, whole genome sho...  3795    0.0  
JAMAAY010000015.1 Aspergillus sp. 2NF925 ctg_15, whole genome sho...  3795    0.0  
JAMAAZ010000099.1 Aspergillus sp. R2506 ctg_99, whole genome shot...  3795    0.0  
JAJAED010000080.1 Aspergillus jensenii strain C4_18042019 NODE_80...  3795    0.0  
JAMAAW010000014.1 Aspergillus sp. S2111G.1 ctg_14, whole genome s...  3795    0.0  
JAMAAU010000012.1 Aspergillus sp. S3605 ctg_12, whole genome shot...  3795    0.0  
JAMABE010000109.1 Aspergillus sp. B3605 ctg_109, whole genome sho...  3795    0.0  
QAGH01001328.1 Aspergillus sp. MA 6037 contig01328, whole genome ...  3795    0.0  
JAMAAT010000061.1 Aspergillus sp. 2NF922 ctg_61, whole genome sho...  3795    0.0  
JAMABC010000012.1 Aspergillus sp. R1430 ctg_12, whole genome shot...  3795    0.0  
AP024448.1 Aspergillus puulaauensis MK2 DNA, chromosome 6, nearly...  3795    0.0  
JAMAAS010000050.1 Aspergillus sp. PG3606C ctg_50, whole genome sh...  3795    0.0  
JAMABA010000012.1 Aspergillus sp. 2NF923 ctg_12, whole genome sho...  3795    0.0  
JAMABD010000068.1 Aspergillus sp. S3602 ctg_68, whole genome shot...  3795    0.0  
JAMAAV010000011.1 Aspergillus sp. B3601 ctg_11, whole genome shot...  3795    0.0  
JAMAAX010000016.1 Aspergillus sp. S2101G ctg_16, whole genome sho...  3795    0.0  
NC_054862.1 Aspergillus puulaauensis MK2 DNA, chromosome 6, nearl...  3795    0.0  
WOYA01000087.1 Aspergillus sp. 2663 0000087, whole genome shotgun...  3792    0.0  
JAJAEC010000074.1 Aspergillus protuberus strain HOSP050413_4_129 ...  3790    0.0  
JAMAHQ010000420.1 Aspergillus sp. R2305 strain R3607 ctg_420, who...  3790    0.0  
JAMFNW010000055.1 Aspergillus sp. PM3604 strain PG3605 ctg_55, wh...  3790    0.0  
JAMAHS010000046.1 Aspergillus sp. F3603 strain S1902Y ctg_46, who...  3790    0.0  
JAMABK010000015.1 Aspergillus amoenus strain S2904 ctg_15, whole ...  3790    0.0  
JAMAHT010000021.1 Aspergillus sp. S1902Y strain PM3604 ctg_21, wh...  3790    0.0  
JAMAHR010000016.1 Aspergillus sp. R3607 strain F3603 ctg_16, whol...  3790    0.0  
JAMAHU010000063.1 Aspergillus sp. S2805 ctg_63, whole genome shot...  3790    0.0  
PSNO01000024.1 Monascus ruber strain FWB13 Scaffold24, whole geno...  3788    0.0  
JAMABJ010000010.1 Aspergillus sp. PA3604 ctg_10, whole genome sho...  3786    0.0  
WXEU01000009.1 Monascus purpureus strain YJX-8 Scaffold7_1, whole...  3784    0.0  
JAGUQC010000016.1 Aspergillus unguis strain F6_8S_P_4A NODE_16_le...  3777    0.0  
JACVQN010000201.1 Aspergillus croceus strain JS3-P1 JS3-P1_contig...  3777    0.0  
JACWGA010000006.1 Aspergillus sp. JS3-R5 JS3-R5_contig_6, whole g...  3777    0.0  
JALZZM010000228.1 Aspergillus sp. M3606 ctg_228, whole genome sho...  3770    0.0  
JALZZG010000113.1 Aspergillus sp. PYS2105 ctg_113, whole genome s...  3770    0.0  
JAAXYA010000249.1 Aspergillus quadrilineatus strain NRRL 201 isol...  3770    0.0  
JALZYQ010000125.1 Aspergillus sp. R2804 ctg_125, whole genome sho...  3770    0.0  
JALZYW010000096.1 Aspergillus sp. PB4102 ctg_96, whole genome sho...  3770    0.0  
JALZZJ010000047.1 Aspergillus sp. PK2410 ctg_47, whole genome sho...  3770    0.0  
JALZZH010000020.1 Aspergillus sp. S4401N ctg_20, whole genome sho...  3770    0.0  
JALZZB010000016.1 Aspergillus sp. F3604 ctg_16, whole genome shot...  3770    0.0  
JALZZK010000021.1 Aspergillus sp. S4402 ctg_21, whole genome shot...  3770    0.0  
JALZZL010000006.1 Aspergillus sp. PH2503 ctg_6, whole genome shot...  3770    0.0  
JALZZO010000056.1 Aspergillus sp. PA40-03 ctg_56, whole genome sh...  3770    0.0  
JALZZN010000013.1 Aspergillus sp. PM3602 ctg_13, whole genome sho...  3770    0.0  
JAMAHP010000181.1 Aspergillus sp. R2407 strain R2305 ctg_181, who...  3770    0.0  
JALZYR010000113.1 Aspergillus sp. PA2101 ctg_113, whole genome sh...  3770    0.0  
JALZYY010000065.1 Aspergillus sp. PG3606D ctg_65, whole genome sh...  3770    0.0  
JALZYV010000007.1 Aspergillus sp. S2105 ctg_7, whole genome shotg...  3770    0.0  
JALZZF010000098.1 Aspergillus sp. S2103 ctg_99, whole genome shot...  3770    0.0  
JALZZR010000073.1 Aspergillus sp. PH3601 ctg_74, whole genome sho...  3770    0.0  
JALZYO010000011.1 Aspergillus sp. PB2407 ctg_11, whole genome sho...  3770    0.0  
JALZYS010000038.1 Aspergillus sp. S1905 ctg_38, whole genome shot...  3770    0.0  
JALZZI010000243.1 Aspergillus sp. M3605 ctg_243, whole genome sho...  3770    0.0  
JAMFMN010000012.1 Aspergillus sp. Z5 strain PG40-03 ctg_12, whole...  3770    0.0  
JALZYZ010000092.1 Aspergillus sp. S1903S ctg_92, whole genome sho...  3770    0.0  
JALZZP010000061.1 Aspergillus sp. R3602 ctg_61, whole genome shot...  3770    0.0  
JALZZC010000012.1 Aspergillus sp. PB4106 ctg_12, whole genome sho...  3770    0.0  
JALZYU010000016.1 Aspergillus sp. PG3603 ctg_16, whole genome sho...  3770    0.0  
JALZZD010000127.1 Aspergillus sp. F3605 ctg_127, whole genome sho...  3764    0.0  
JNNX01000010.1 Talaromyces piceae strain 9-3 scaffold8, whole gen...  3764    0.0  
JALZYX010000138.1 Aspergillus sp. PG3608 ctg_138, whole genome sh...  3764    0.0  
WOFQ01000267.1 Xenoacremonium recifei strain IHEM 4405 Scaffold26...  3755    0.0  
JALZZE010000013.1 Aspergillus sp. S1702 ctg_13, whole genome shot...  3753    0.0  
DS027048.1 Aspergillus clavatus NRRL 1 1099423829794 genomic scaf...  3746    0.0  
NW_001517105.1 Aspergillus clavatus NRRL 1 1099423829794 genomic ...  3746    0.0  
WXEU01000010.1 Monascus purpureus strain YJX-8 Scaffold7_2, whole...  3736    0.0  
JAMAGR010000149.1 Talaromyces sp. PF30-1D strain PG4302 ctg_149, ...  3733    0.0  
JAMAGO010000131.1 Talaromyces sp. PX2802 strain PF30-10 ctg_131, ...  3733    0.0  
JAMAGS010000128.1 Talaromyces sp. PF30-1C strain PF30-5 ctg_128, ...  3733    0.0  
JAMAGT010000027.1 Talaromyces sp. PG4302 strain PT3601 ctg_27, wh...  3733    0.0  
JAMAGQ010000140.1 Talaromyces sp. PF30-10 strain PF30-1C ctg_140,...  3733    0.0  
JAMAGN010000108.1 Talaromyces sp. B14P1 strain PYS2902 ctg_108, w...  3727    0.0  
JAKLMW010000142.1 Talaromyces ruber strain FKI-L3-BK-DAB3 NODE_14...  3725    0.0  
MIKG01000049.1 Talaromyces amestolkiae strain CIB scaffold49.1, w...  3722    0.0  
NW_024468085.1 Talaromyces amestolkiae strain CIB chromosome Unkn...  3722    0.0  
JAMAGI010000135.1 Talaromyces sp. R2405 strain R2412 ctg_135, who...  3712    0.0  
JAMAGJ010000117.1 Talaromyces sp. PX2406 strain PL2406 ctg_117, w...  3712    0.0  
EQ962657.1 Talaromyces stipitatus ATCC 10500 scf_1105507295515 ge...  3712    0.0  
NW_002990118.1 Talaromyces stipitatus ATCC 10500 scf_110550729551...  3712    0.0  
JAMAFY010000057.1 Trichocomaceae sp. PB3603 strain PH2104 ctg_57,...  3711    0.0  
JAMAGA010000048.1 Talaromyces sp. PH2104 strain PT2101 ctg_48, wh...  3711    0.0  
MJVA01000145.1 Talaromyces wortmannii strain LMB-HP14 scaffold183...  3711    0.0  
JAMAFZ010000028.1 Talaromyces sp. F3606 strain PYS2103 ctg_28, wh...  3711    0.0  
JAMAGK010000163.1 Talaromyces sp. R2412 strain PX1902 ctg_163, wh...  3705    0.0  
JANFQS010000784.1 Penicillium verrucosum strain IFST Pver1 NODE_7...  3703    0.0  
JAMAGF010000115.1 Talaromyces sp. PF2101 strain X2403 ctg_115, wh...  3701    0.0  
JAMAGG010000200.1 Talaromyces sp. PM2405 strain R2405 ctg_200, wh...  3701    0.0  
JAMAGE010000108.1 Talaromyces sp. PF3502 strain PM2405 ctg_108, w...  3701    0.0  
JAMAGH010000082.1 Talaromyces sp. X2403 strain PX2406 ctg_82, who...  3701    0.0  
CP055901.1 Talaromyces rugulosus strain W13939 chromosome IV          3701    0.0  
NC_049564.1 Talaromyces rugulosus chromosome IV, complete sequence    3701    0.0  
MSFL01000178.1 Aspergillus heteromorphus CBS 117.55 BO70scaffold_...  3699    0.0  
NHZS01000571.1 Talaromyces adpressus strain CBS 142503 Contig0000...  3699    0.0  
JAMAFV010000131.1 Onygenales sp. R13A2 strain PYS4502 ctg_131, wh...  3699    0.0  
NW_020290583.1 Aspergillus heteromorphus CBS 117.55 chromosome Un...  3699    0.0  
JAMAGL010000087.1 Talaromyces sp. PL2406 strain B14P1 ctg_87, who...  3698    0.0  
JAMAGD010000134.1 Talaromyces sp. P2101 strain PF2101 ctg_134, wh...  3698    0.0  
JAMAGB010000102.1 Talaromyces sp. PYS2103 strain P2101 ctg_102, w...  3698    0.0  
JABUIS010000056.1 Talaromyces purpureogenus strain Q2 scaffold56,...  3698    0.0  
JABUIS010000055.1 Talaromyces purpureogenus strain Q2 scaffold55,...  3698    0.0  
JABUIS010000054.1 Talaromyces purpureogenus strain Q2 scaffold54,...  3698    0.0  
JABUIS010000052.1 Talaromyces purpureogenus strain Q2 scaffold52,...  3698    0.0  
JABUIS010000049.1 Talaromyces purpureogenus strain Q2 scaffold49,...  3698    0.0  
JABUIS010000048.1 Talaromyces purpureogenus strain Q2 scaffold48,...  3698    0.0  
JABUIS010000045.1 Talaromyces purpureogenus strain Q2 scaffold45,...  3698    0.0  
JABUIS010000033.1 Talaromyces purpureogenus strain Q2 scaffold33,...  3698    0.0  
NIXA01000127.1 Byssochlamys sp. BYSS01 NODE_127_length_7579_cov_2...  3698    0.0  
JAMAGC010000082.1 Talaromyces sp. PT2101 strain PF3502 ctg_82, wh...  3698    0.0  
JACVQZ010000011.1 Talaromyces thailandensis strain OC-R06-P5 OC-R...  3696    0.0  
JAMAFU010000007.1 Onygenales sp. R3503 strain PB3601 ctg_7, whole...  3694    0.0  
JAMAFW010000152.1 Trichocomaceae sp. PB3601 strain PB3603 ctg_152...  3694    0.0  
CP017345.1 Talaromyces pinophilus strain 1-95 chromosome 2, compl...  3688    0.0  
CP036229.1 Talaromyces funiculosus strain X33 chromosome 7            3681    0.0  
WXTY01000020.1 Spiromastix sp. SCSIO F190 Contig20, whole genome ...  3672    0.0  
JABUIS010000047.1 Talaromyces purpureogenus strain Q2 scaffold47,...  3640    0.0  
JAMFOT010000209.1 Penicillium sp. D2Mb strain R2202 ctg_209, whol...  3631    0.0  
JAMAFX010000591.1 Trichocomaceae sp. PYS4502 strain F3606 ctg_591...  3605    0.0  
MSFN02000028.1 Aspergillus ochraceoroseus IBT 24754 P175scaffold_...  3605    0.0  
NW_024468503.1 Aspergillus ochraceoroseus IBT 24754 chromosome Un...  3605    0.0  
MSFL01000172.1 Aspergillus heteromorphus CBS 117.55 BO70scaffold_...  3581    0.0  
NW_020290577.1 Aspergillus heteromorphus CBS 117.55 chromosome Un...  3581    0.0  
JAJTJA010000007.1 Talaromyces proteolyticus strain PMI_201 BGW36s...  3578    0.0  
NW_025764283.1 Talaromyces proteolyticus strain PMI_201 chromosom...  3578    0.0  
JAKLNT010000379.1 Aspergillus quadricinctus strain FKII-L3-BK-DRA...  3576    0.0  
JAKLNL010000244.1 Talaromyces liani strain FKII-L2-CM-DRAB3 NODE_...  3570    0.0  
PQMF01000356.1 Eurotiomycetes sp. MA 6039 contig00356, whole geno...  3552    0.0  
MSFL01000118.1 Aspergillus heteromorphus CBS 117.55 BO70scaffold_...  3548    0.0  
NW_020290523.1 Aspergillus heteromorphus CBS 117.55 chromosome Un...  3548    0.0  
QPHH01000078.1 Aspergillus spinulosporus strain NRRL 2395 NODE_79...  3530    0.0  
JAJAEB010000129.1 Aspergillus creber strain HOSP050413_5_135 NODE...  3493    0.0  
LHQR01000013.1 Penicillium griseofulvum strain PG3 contig_6, whol...  3482    0.0  
LHQR01000025.1 Penicillium griseofulvum strain PG3 contig_18, who...  3482    0.0  
NW_024467419.1 Penicillium griseofulvum strain PG3 chromosome Unk...  3482    0.0  
NW_024467431.1 Penicillium griseofulvum strain PG3 chromosome Unk...  3482    0.0  
CH476663.1 Ajellomyces capsulatus NAm1 scaffold_9 genomic scaffol...  3478    0.0  
GG663373.1 Ajellomyces capsulatus G186AR genomic scaffold superco...  3478    0.0  
NW_025544811.1 Histoplasma capsulatum G186AR genomic scaffold sup...  3478    0.0  
NW_001813974.1 Histoplasma capsulatum NAm1 scaffold_9 genomic sca...  3478    0.0  
JABUIS010000042.1 Talaromyces purpureogenus strain Q2 scaffold42,...  3474    0.0  
MSFL01000164.1 Aspergillus heteromorphus CBS 117.55 BO70scaffold_...  3467    0.0  
NW_020290569.1 Aspergillus heteromorphus CBS 117.55 chromosome Un...  3467    0.0  
JAEVHH010000003.1 Histoplasma ohiense (nom. inval.) strain G217B ...  3458    0.0  
MSFL01000162.1 Aspergillus heteromorphus CBS 117.55 BO70scaffold_...  3450    0.0  
NW_020290567.1 Aspergillus heteromorphus CBS 117.55 chromosome Un...  3450    0.0  
MSFL01000165.1 Aspergillus heteromorphus CBS 117.55 BO70scaffold_...  3435    0.0  
NW_020290570.1 Aspergillus heteromorphus CBS 117.55 chromosome Un...  3435    0.0  


>JACSPC010000172.1 Penicillium griseoroseum strain IF3SW-F1 NODE_172_length_7825_cov_3954.639649, 
whole genome shotgun sequence
Length=7825

 Score = 4872 bits (2638),  Expect = 0.0
 Identities = 2638/2638 (100%), Gaps = 0/2638 (0%)
 Strand=Plus/Plus

Query  1     CAAGGTTTCCGTAGGTGAACCTGCGGAAGGATCATTACCGAGTGAGGGCCCTCTGGGTCC  60
             ||||||||||||||||||||||||||||||||||||||||||||||||||||||||||||
Sbjct  4508  CAAGGTTTCCGTAGGTGAACCTGCGGAAGGATCATTACCGAGTGAGGGCCCTCTGGGTCC  4567

Query  61    AACCTCCCACCCGTGTTTATTTTACCTTGTTGCTTcggcgggcccgccttaactggccgc  120
             ||||||||||||||||||||||||||||||||||||||||||||||||||||||||||||
Sbjct  4568  AACCTCCCACCCGTGTTTATTTTACCTTGTTGCTTCGGCGGGCCCGCCTTAACTGGCCGC  4627

Query  121   cggggggcttacgcccccgggcccgcgcccgccgAAGACACCCTCGAACTCTGTCTGAAG  180
             ||||||||||||||||||||||||||||||||||||||||||||||||||||||||||||
Sbjct  4628  CGGGGGGCTTACGCCCCCGGGCCCGCGCCCGCCGAAGACACCCTCGAACTCTGTCTGAAG  4687

Query  181   ATTGTAGTCTGAGTGAAAATATAAATTATTTAAAACTTTCAACAACGGATCTCTTGGTTC  240
             ||||||||||||||||||||||||||||||||||||||||||||||||||||||||||||
Sbjct  4688  ATTGTAGTCTGAGTGAAAATATAAATTATTTAAAACTTTCAACAACGGATCTCTTGGTTC  4747

Query  241   CGGCATCGATGAAGAACGCAGCGAAATGCGATACGTAATGTGAATTGCAAATTCAGTGAA  300
             ||||||||||||||||||||||||||||||||||||||||||||||||||||||||||||
Sbjct  4748  CGGCATCGATGAAGAACGCAGCGAAATGCGATACGTAATGTGAATTGCAAATTCAGTGAA  4807

Query  301   TCATCGAGTCTTTGAACGCACATTGCGCCCCCTGGTATTCCGGGGGGCATGCCTGTCCGA  360
             ||||||||||||||||||||||||||||||||||||||||||||||||||||||||||||
Sbjct  4808  TCATCGAGTCTTTGAACGCACATTGCGCCCCCTGGTATTCCGGGGGGCATGCCTGTCCGA  4867

Query  361   GCGTCATTGCTGCCCTCAAGCACGGCTTGTGTGTTGGGCCCCGTCCTCCGATCCCGGGGG  420
             ||||||||||||||||||||||||||||||||||||||||||||||||||||||||||||
Sbjct  4868  GCGTCATTGCTGCCCTCAAGCACGGCTTGTGTGTTGGGCCCCGTCCTCCGATCCCGGGGG  4927

Query  421   ACGGGCCCGAAAGGCAGCGGCGGCACCGCGTCCGGTCCTCGAGCGTATGGGGCTTTGTCA  480
             ||||||||||||||||||||||||||||||||||||||||||||||||||||||||||||
Sbjct  4928  ACGGGCCCGAAAGGCAGCGGCGGCACCGCGTCCGGTCCTCGAGCGTATGGGGCTTTGTCA  4987

Query  481   CCCGCTCTGTAGGCCCGGCCGGCGCTTGCCGATCAACCCAAATTTTTATCCAGGTTGACC  540
             ||||||||||||||||||||||||||||||||||||||||||||||||||||||||||||
Sbjct  4988  CCCGCTCTGTAGGCCCGGCCGGCGCTTGCCGATCAACCCAAATTTTTATCCAGGTTGACC  5047

Query  541   TCGGATCAGGTAGGGATACCCGCTGAACTTAAGCATATCAATAAGCGGAGGAAAAGAAAC  600
             ||||||||||||||||||||||||||||||||||||||||||||||||||||||||||||
Sbjct  5048  TCGGATCAGGTAGGGATACCCGCTGAACTTAAGCATATCAATAAGCGGAGGAAAAGAAAC  5107

Query  601   CAACAGGGATTGCCCCAGTAACGGCGAGTGAAGCGGCAAGAGCTCAAATTTGAAAGCTGG  660
             ||||||||||||||||||||||||||||||||||||||||||||||||||||||||||||
Sbjct  5108  CAACAGGGATTGCCCCAGTAACGGCGAGTGAAGCGGCAAGAGCTCAAATTTGAAAGCTGG  5167

Query  661   CTCCTTCGGGGTCCGCATTGTAATTTGTAGAGGATGCTTCGGGAGCGGTCCCCATCTAAG  720
             ||||||||||||||||||||||||||||||||||||||||||||||||||||||||||||
Sbjct  5168  CTCCTTCGGGGTCCGCATTGTAATTTGTAGAGGATGCTTCGGGAGCGGTCCCCATCTAAG  5227

Query  721   TGCCCTGGAACGGGACGTCATAGAGGGTGAGAATCCCGTATGGGATGGGGTGTCCGCGCC  780
             ||||||||||||||||||||||||||||||||||||||||||||||||||||||||||||
Sbjct  5228  TGCCCTGGAACGGGACGTCATAGAGGGTGAGAATCCCGTATGGGATGGGGTGTCCGCGCC  5287

Query  781   CGTGTGAAGCTCCTTCGACGAGTCGAGTTGTTTGGGAATGCAGCTCTAAATGGGTGGTAA  840
             ||||||||||||||||||||||||||||||||||||||||||||||||||||||||||||
Sbjct  5288  CGTGTGAAGCTCCTTCGACGAGTCGAGTTGTTTGGGAATGCAGCTCTAAATGGGTGGTAA  5347

Query  841   ATTTCATCTAAAGCTAAATATTGGCCGGAGACCGATAGCGCACAAGTAGAGTGATCGAAA  900
             ||||||||||||||||||||||||||||||||||||||||||||||||||||||||||||
Sbjct  5348  ATTTCATCTAAAGCTAAATATTGGCCGGAGACCGATAGCGCACAAGTAGAGTGATCGAAA  5407

Query  901   GATGAAAAGCACTTTGAAAAGAGAGTTAAAAAGCACGTGAAATTGTTGAAAGGGAAGCGC  960
             ||||||||||||||||||||||||||||||||||||||||||||||||||||||||||||
Sbjct  5408  GATGAAAAGCACTTTGAAAAGAGAGTTAAAAAGCACGTGAAATTGTTGAAAGGGAAGCGC  5467

Query  961   TTGCGACCAGACTCGCTCGCGGGGTTCAGCCGGCATTCGTGCCGGTGTACTTCCCCGCGG  1020
             ||||||||||||||||||||||||||||||||||||||||||||||||||||||||||||
Sbjct  5468  TTGCGACCAGACTCGCTCGCGGGGTTCAGCCGGCATTCGTGCCGGTGTACTTCCCCGCGG  5527

Query  1021  GCGGGCCAGCGTCGGTTTGGGCGGTCGGTCAAAGGCCCTCGGAAGGTAACGCCCCTAGGG  1080
             ||||||||||||||||||||||||||||||||||||||||||||||||||||||||||||
Sbjct  5528  GCGGGCCAGCGTCGGTTTGGGCGGTCGGTCAAAGGCCCTCGGAAGGTAACGCCCCTAGGG  5587

Query  1081  GCGTCTTATAGCCGAGGGTGCAATGCGACCTGCCTAGACCGAGGAACGCGCTTCGGCTCG  1140
             ||||||||||||||||||||||||||||||||||||||||||||||||||||||||||||
Sbjct  5588  GCGTCTTATAGCCGAGGGTGCAATGCGACCTGCCTAGACCGAGGAACGCGCTTCGGCTCG  5647

Query  1141  GACGCTGGCATAATGGTCGTAAACGACCCGTCTTGAAACACGGACCAAGGAGTCTAACAT  1200
             ||||||||||||||||||||||||||||||||||||||||||||||||||||||||||||
Sbjct  5648  GACGCTGGCATAATGGTCGTAAACGACCCGTCTTGAAACACGGACCAAGGAGTCTAACAT  5707

Query  1201  CTACGCGAGTGTTCGGGTGTCAAACCCGTGCGCGAAGTGAAAGCGAACGGAGGTGGGAAC  1260
             ||||||||||||||||||||||||||||||||||||||||||||||||||||||||||||
Sbjct  5708  CTACGCGAGTGTTCGGGTGTCAAACCCGTGCGCGAAGTGAAAGCGAACGGAGGTGGGAAC  5767

Query  1261  CCTCACGGGTGCACCATCGACCGATCCTGAAGTCTTCGGATGGATTTGAGTAAGAGCGTA  1320
             ||||||||||||||||||||||||||||||||||||||||||||||||||||||||||||
Sbjct  5768  CCTCACGGGTGCACCATCGACCGATCCTGAAGTCTTCGGATGGATTTGAGTAAGAGCGTA  5827

Query  1321  GCTGTTGGGACCCGAAAGATGGTGAACTATGCCTGAATAGGGCGAAGCCAGAGGAAACTC  1380
             ||||||||||||||||||||||||||||||||||||||||||||||||||||||||||||
Sbjct  5828  GCTGTTGGGACCCGAAAGATGGTGAACTATGCCTGAATAGGGCGAAGCCAGAGGAAACTC  5887

Query  1381  TGGTGGAGGCTCGTAGCGGTTCTGACGTGCAAATCGATCGTCGAATTTGGGTATAGGGGC  1440
             ||||||||||||||||||||||||||||||||||||||||||||||||||||||||||||
Sbjct  5888  TGGTGGAGGCTCGTAGCGGTTCTGACGTGCAAATCGATCGTCGAATTTGGGTATAGGGGC  5947

Query  1441  GAAAGACTAATCGAACCATCTGGTAGCTGGTTCCTGCCGAAGTTTCCCTCAGGATAGCAG  1500
             ||||||||||||||||||||||||||||||||||||||||||||||||||||||||||||
Sbjct  5948  GAAAGACTAATCGAACCATCTGGTAGCTGGTTCCTGCCGAAGTTTCCCTCAGGATAGCAG  6007

Query  1501  TAACGCGAATTCAGTTTTATGAGGTAAAGCGAATGATTAGAGGCCTTGGGGTTGAAACAA  1560
             ||||||||||||||||||||||||||||||||||||||||||||||||||||||||||||
Sbjct  6008  TAACGCGAATTCAGTTTTATGAGGTAAAGCGAATGATTAGAGGCCTTGGGGTTGAAACAA  6067

Query  1561  CCTTAACCTATTCTCAAACTTTAAATATGTAAGAAGCCCTTGTTGCTTAATTGAACGTGG  1620
             ||||||||||||||||||||||||||||||||||||||||||||||||||||||||||||
Sbjct  6068  CCTTAACCTATTCTCAAACTTTAAATATGTAAGAAGCCCTTGTTGCTTAATTGAACGTGG  6127

Query  1621  GCATTAGAATGATGCGTTACTAGTGGGCCATTTTTGGTAAGCAGAACTGGCGATGCGGGA  1680
             ||||||||||||||||||||||||||||||||||||||||||||||||||||||||||||
Sbjct  6128  GCATTAGAATGATGCGTTACTAGTGGGCCATTTTTGGTAAGCAGAACTGGCGATGCGGGA  6187

Query  1681  TGAACCGAACGCGAGGTTAAGGTGCCGGAATACACGCTCATCAGACACCACAAAAGGTGT  1740
             ||||||||||||||||||||||||||||||||||||||||||||||||||||||||||||
Sbjct  6188  TGAACCGAACGCGAGGTTAAGGTGCCGGAATACACGCTCATCAGACACCACAAAAGGTGT  6247

Query  1741  TAGTTCATCTAGACAGCCCGACGGTGGCCATGGAAGTCGGAATCCGCTAAGGAGTGTGTA  1800
             ||||||||||||||||||||||||||||||||||||||||||||||||||||||||||||
Sbjct  6248  TAGTTCATCTAGACAGCCCGACGGTGGCCATGGAAGTCGGAATCCGCTAAGGAGTGTGTA  6307

Query  1801  ACAACTCACGGGCCGAATGAACTAGCCCTGAAAATGGATGGCGCTTAAGCGTGTTACCCA  1860
             ||||||||||||||||||||||||||||||||||||||||||||||||||||||||||||
Sbjct  6308  ACAACTCACGGGCCGAATGAACTAGCCCTGAAAATGGATGGCGCTTAAGCGTGTTACCCA  6367

Query  1861  TACCTCGCCGTCAGGGTAGAAACGATGCCCTGACGAGTAGGCAGGCGTGGGGGTCCGTGA  1920
             ||||||||||||||||||||||||||||||||||||||||||||||||||||||||||||
Sbjct  6368  TACCTCGCCGTCAGGGTAGAAACGATGCCCTGACGAGTAGGCAGGCGTGGGGGTCCGTGA  6427

Query  1921  CGAAGCCTTGGGAGTGATCCCGGGTCGAACGGCCCCTAGTGCAGATCTTGGTGGTAGTAG  1980
             ||||||||||||||||||||||||||||||||||||||||||||||||||||||||||||
Sbjct  6428  CGAAGCCTTGGGAGTGATCCCGGGTCGAACGGCCCCTAGTGCAGATCTTGGTGGTAGTAG  6487

Query  1981  CAAATACTCAAATGAGAACTTTGAGGACTGAAGTGGGGAAAGGTTCCATGTGAACAGCAG  2040
             ||||||||||||||||||||||||||||||||||||||||||||||||||||||||||||
Sbjct  6488  CAAATACTCAAATGAGAACTTTGAGGACTGAAGTGGGGAAAGGTTCCATGTGAACAGCAG  6547

Query  2041  TTGGACATGGGTTAGTCGATCCTAAGGCATAGGGAAGTTCCGTTTGAAAGGCGCCCTCGT  2100
             ||||||||||||||||||||||||||||||||||||||||||||||||||||||||||||
Sbjct  6548  TTGGACATGGGTTAGTCGATCCTAAGGCATAGGGAAGTTCCGTTTGAAAGGCGCCCTCGT  6607

Query  2101  GCGCCGTGTGCCGAAAGGGAAGCCGGTTAACATTCCGGCACCTAGATGTGGATTCTCCAC  2160
             ||||||||||||||||||||||||||||||||||||||||||||||||||||||||||||
Sbjct  6608  GCGCCGTGTGCCGAAAGGGAAGCCGGTTAACATTCCGGCACCTAGATGTGGATTCTCCAC  6667

Query  2161  GGCAACGTAACTGAACGCGGAGACGTCGGCGGGGGTCCTGGGAAGAGTTCTCTTTTCTTC  2220
             ||||||||||||||||||||||||||||||||||||||||||||||||||||||||||||
Sbjct  6668  GGCAACGTAACTGAACGCGGAGACGTCGGCGGGGGTCCTGGGAAGAGTTCTCTTTTCTTC  6727

Query  2221  TTGACAGCCTATCACCCTGAAATCGGTTTGTCCGGAGCTAGGGTTCTATGGCTGGCAGAG  2280
             ||||||||||||||||||||||||||||||||||||||||||||||||||||||||||||
Sbjct  6728  TTGACAGCCTATCACCCTGAAATCGGTTTGTCCGGAGCTAGGGTTCTATGGCTGGCAGAG  6787

Query  2281  CGCCGCACTTTTGCGGCGTCCGGTGCGCCCCCGACGACCCTTGAAAATCCGCGGGAAGGA  2340
             ||||||||||||||||||||||||||||||||||||||||||||||||||||||||||||
Sbjct  6788  CGCCGCACTTTTGCGGCGTCCGGTGCGCCCCCGACGACCCTTGAAAATCCGCGGGAAGGA  6847

Query  2341  ATAGTTTTCACGCTAGGTCGTACTCATAACCGCAGCAGGTCTCCAAGGTGAACAGCCTCT  2400
             ||||||||||||||||||||||||||||||||||||||||||||||||||||||||||||
Sbjct  6848  ATAGTTTTCACGCTAGGTCGTACTCATAACCGCAGCAGGTCTCCAAGGTGAACAGCCTCT  6907

Query  2401  AGTTGATAGAACAATGTAGATAAGGGAAGTCGGCAAAATGGATCCGTAACTTCGGGATAA  2460
             ||||||||||||||||||||||||||||||||||||||||||||||||||||||||||||
Sbjct  6908  AGTTGATAGAACAATGTAGATAAGGGAAGTCGGCAAAATGGATCCGTAACTTCGGGATAA  6967

Query  2461  GGATTGGCTCTAAGGGTCGGGCTCGCTGGGCCTTGGGGGGAACCTCCTGGAGCAGTAGGG  2520
             ||||||||||||||||||||||||||||||||||||||||||||||||||||||||||||
Sbjct  6968  GGATTGGCTCTAAGGGTCGGGCTCGCTGGGCCTTGGGGGGAACCTCCTGGAGCAGTAGGG  7027

Query  2521  CACTAGCCGGGCAACCGGCCGGCGCCCCGCAGCACCGGGTTGGGGACGCCCTTGGCAGGC  2580
             ||||||||||||||||||||||||||||||||||||||||||||||||||||||||||||
Sbjct  7028  CACTAGCCGGGCAACCGGCCGGCGCCCCGCAGCACCGGGTTGGGGACGCCCTTGGCAGGC  7087

Query  2581  TTCGGCCGTCCGGCGGGCGATTAACGACCAACTTAGAACTGGTACGGACAAGGGGAAT  2638
             ||||||||||||||||||||||||||||||||||||||||||||||||||||||||||
Sbjct  7088  TTCGGCCGTCCGGCGGGCGATTAACGACCAACTTAGAACTGGTACGGACAAGGGGAAT  7145


>QAGI01000420.1 Penicillium sp. MA 6040 contig00420, whole genome shotgun sequence
Length=7128

 Score = 4867 bits (2635),  Expect = 0.0
 Identities = 2637/2638 (99%), Gaps = 0/2638 (0%)
 Strand=Plus/Minus

Query  1     CAAGGTTTCCGTAGGTGAACCTGCGGAAGGATCATTACCGAGTGAGGGCCCTCTGGGTCC  60
             ||||||||||||||||||||||||||||||||||||||||||||||||||||||||||||
Sbjct  4614  CAAGGTTTCCGTAGGTGAACCTGCGGAAGGATCATTACCGAGTGAGGGCCCTCTGGGTCC  4555

Query  61    AACCTCCCACCCGTGTTTATTTTACCTTGTTGCTTcggcgggcccgccttaactggccgc  120
             ||||||||||||||||||||||||||||||||||||||||||||||||||||||||||||
Sbjct  4554  AACCTCCCACCCGTGTTTATTTTACCTTGTTGCTTCGGCGGGCCCGCCTTAACTGGCCGC  4495

Query  121   cggggggcttacgcccccgggcccgcgcccgccgAAGACACCCTCGAACTCTGTCTGAAG  180
             ||||||||||||||||||||||||||||||||||||||||||||||||||||||||||||
Sbjct  4494  CGGGGGGCTTACGCCCCCGGGCCCGCGCCCGCCGAAGACACCCTCGAACTCTGTCTGAAG  4435

Query  181   ATTGTAGTCTGAGTGAAAATATAAATTATTTAAAACTTTCAACAACGGATCTCTTGGTTC  240
             ||||||||||||||||||||||||||||||||||||||||||||||||||||||||||||
Sbjct  4434  ATTGTAGTCTGAGTGAAAATATAAATTATTTAAAACTTTCAACAACGGATCTCTTGGTTC  4375

Query  241   CGGCATCGATGAAGAACGCAGCGAAATGCGATACGTAATGTGAATTGCAAATTCAGTGAA  300
             ||||||||||||||||||||||||||||||||||||||||||||||||||||||||||||
Sbjct  4374  CGGCATCGATGAAGAACGCAGCGAAATGCGATACGTAATGTGAATTGCAAATTCAGTGAA  4315

Query  301   TCATCGAGTCTTTGAACGCACATTGCGCCCCCTGGTATTCCGGGGGGCATGCCTGTCCGA  360
             ||||||||||||||||||||||||||||||||||||||||||||||||||||||||||||
Sbjct  4314  TCATCGAGTCTTTGAACGCACATTGCGCCCCCTGGTATTCCGGGGGGCATGCCTGTCCGA  4255

Query  361   GCGTCATTGCTGCCCTCAAGCACGGCTTGTGTGTTGGGCCCCGTCCTCCGATCCCGGGGG  420
             |||||||| |||||||||||||||||||||||||||||||||||||||||||||||||||
Sbjct  4254  GCGTCATTTCTGCCCTCAAGCACGGCTTGTGTGTTGGGCCCCGTCCTCCGATCCCGGGGG  4195

Query  421   ACGGGCCCGAAAGGCAGCGGCGGCACCGCGTCCGGTCCTCGAGCGTATGGGGCTTTGTCA  480
             ||||||||||||||||||||||||||||||||||||||||||||||||||||||||||||
Sbjct  4194  ACGGGCCCGAAAGGCAGCGGCGGCACCGCGTCCGGTCCTCGAGCGTATGGGGCTTTGTCA  4135

Query  481   CCCGCTCTGTAGGCCCGGCCGGCGCTTGCCGATCAACCCAAATTTTTATCCAGGTTGACC  540
             ||||||||||||||||||||||||||||||||||||||||||||||||||||||||||||
Sbjct  4134  CCCGCTCTGTAGGCCCGGCCGGCGCTTGCCGATCAACCCAAATTTTTATCCAGGTTGACC  4075

Query  541   TCGGATCAGGTAGGGATACCCGCTGAACTTAAGCATATCAATAAGCGGAGGAAAAGAAAC  600
             ||||||||||||||||||||||||||||||||||||||||||||||||||||||||||||
Sbjct  4074  TCGGATCAGGTAGGGATACCCGCTGAACTTAAGCATATCAATAAGCGGAGGAAAAGAAAC  4015

Query  601   CAACAGGGATTGCCCCAGTAACGGCGAGTGAAGCGGCAAGAGCTCAAATTTGAAAGCTGG  660
             ||||||||||||||||||||||||||||||||||||||||||||||||||||||||||||
Sbjct  4014  CAACAGGGATTGCCCCAGTAACGGCGAGTGAAGCGGCAAGAGCTCAAATTTGAAAGCTGG  3955

Query  661   CTCCTTCGGGGTCCGCATTGTAATTTGTAGAGGATGCTTCGGGAGCGGTCCCCATCTAAG  720
             ||||||||||||||||||||||||||||||||||||||||||||||||||||||||||||
Sbjct  3954  CTCCTTCGGGGTCCGCATTGTAATTTGTAGAGGATGCTTCGGGAGCGGTCCCCATCTAAG  3895

Query  721   TGCCCTGGAACGGGACGTCATAGAGGGTGAGAATCCCGTATGGGATGGGGTGTCCGCGCC  780
             ||||||||||||||||||||||||||||||||||||||||||||||||||||||||||||
Sbjct  3894  TGCCCTGGAACGGGACGTCATAGAGGGTGAGAATCCCGTATGGGATGGGGTGTCCGCGCC  3835

Query  781   CGTGTGAAGCTCCTTCGACGAGTCGAGTTGTTTGGGAATGCAGCTCTAAATGGGTGGTAA  840
             ||||||||||||||||||||||||||||||||||||||||||||||||||||||||||||
Sbjct  3834  CGTGTGAAGCTCCTTCGACGAGTCGAGTTGTTTGGGAATGCAGCTCTAAATGGGTGGTAA  3775

Query  841   ATTTCATCTAAAGCTAAATATTGGCCGGAGACCGATAGCGCACAAGTAGAGTGATCGAAA  900
             ||||||||||||||||||||||||||||||||||||||||||||||||||||||||||||
Sbjct  3774  ATTTCATCTAAAGCTAAATATTGGCCGGAGACCGATAGCGCACAAGTAGAGTGATCGAAA  3715

Query  901   GATGAAAAGCACTTTGAAAAGAGAGTTAAAAAGCACGTGAAATTGTTGAAAGGGAAGCGC  960
             ||||||||||||||||||||||||||||||||||||||||||||||||||||||||||||
Sbjct  3714  GATGAAAAGCACTTTGAAAAGAGAGTTAAAAAGCACGTGAAATTGTTGAAAGGGAAGCGC  3655

Query  961   TTGCGACCAGACTCGCTCGCGGGGTTCAGCCGGCATTCGTGCCGGTGTACTTCCCCGCGG  1020
             ||||||||||||||||||||||||||||||||||||||||||||||||||||||||||||
Sbjct  3654  TTGCGACCAGACTCGCTCGCGGGGTTCAGCCGGCATTCGTGCCGGTGTACTTCCCCGCGG  3595

Query  1021  GCGGGCCAGCGTCGGTTTGGGCGGTCGGTCAAAGGCCCTCGGAAGGTAACGCCCCTAGGG  1080
             ||||||||||||||||||||||||||||||||||||||||||||||||||||||||||||
Sbjct  3594  GCGGGCCAGCGTCGGTTTGGGCGGTCGGTCAAAGGCCCTCGGAAGGTAACGCCCCTAGGG  3535

Query  1081  GCGTCTTATAGCCGAGGGTGCAATGCGACCTGCCTAGACCGAGGAACGCGCTTCGGCTCG  1140
             ||||||||||||||||||||||||||||||||||||||||||||||||||||||||||||
Sbjct  3534  GCGTCTTATAGCCGAGGGTGCAATGCGACCTGCCTAGACCGAGGAACGCGCTTCGGCTCG  3475

Query  1141  GACGCTGGCATAATGGTCGTAAACGACCCGTCTTGAAACACGGACCAAGGAGTCTAACAT  1200
             ||||||||||||||||||||||||||||||||||||||||||||||||||||||||||||
Sbjct  3474  GACGCTGGCATAATGGTCGTAAACGACCCGTCTTGAAACACGGACCAAGGAGTCTAACAT  3415

Query  1201  CTACGCGAGTGTTCGGGTGTCAAACCCGTGCGCGAAGTGAAAGCGAACGGAGGTGGGAAC  1260
             ||||||||||||||||||||||||||||||||||||||||||||||||||||||||||||
Sbjct  3414  CTACGCGAGTGTTCGGGTGTCAAACCCGTGCGCGAAGTGAAAGCGAACGGAGGTGGGAAC  3355

Query  1261  CCTCACGGGTGCACCATCGACCGATCCTGAAGTCTTCGGATGGATTTGAGTAAGAGCGTA  1320
             ||||||||||||||||||||||||||||||||||||||||||||||||||||||||||||
Sbjct  3354  CCTCACGGGTGCACCATCGACCGATCCTGAAGTCTTCGGATGGATTTGAGTAAGAGCGTA  3295

Query  1321  GCTGTTGGGACCCGAAAGATGGTGAACTATGCCTGAATAGGGCGAAGCCAGAGGAAACTC  1380
             ||||||||||||||||||||||||||||||||||||||||||||||||||||||||||||
Sbjct  3294  GCTGTTGGGACCCGAAAGATGGTGAACTATGCCTGAATAGGGCGAAGCCAGAGGAAACTC  3235

Query  1381  TGGTGGAGGCTCGTAGCGGTTCTGACGTGCAAATCGATCGTCGAATTTGGGTATAGGGGC  1440
             ||||||||||||||||||||||||||||||||||||||||||||||||||||||||||||
Sbjct  3234  TGGTGGAGGCTCGTAGCGGTTCTGACGTGCAAATCGATCGTCGAATTTGGGTATAGGGGC  3175

Query  1441  GAAAGACTAATCGAACCATCTGGTAGCTGGTTCCTGCCGAAGTTTCCCTCAGGATAGCAG  1500
             ||||||||||||||||||||||||||||||||||||||||||||||||||||||||||||
Sbjct  3174  GAAAGACTAATCGAACCATCTGGTAGCTGGTTCCTGCCGAAGTTTCCCTCAGGATAGCAG  3115

Query  1501  TAACGCGAATTCAGTTTTATGAGGTAAAGCGAATGATTAGAGGCCTTGGGGTTGAAACAA  1560
             ||||||||||||||||||||||||||||||||||||||||||||||||||||||||||||
Sbjct  3114  TAACGCGAATTCAGTTTTATGAGGTAAAGCGAATGATTAGAGGCCTTGGGGTTGAAACAA  3055

Query  1561  CCTTAACCTATTCTCAAACTTTAAATATGTAAGAAGCCCTTGTTGCTTAATTGAACGTGG  1620
             ||||||||||||||||||||||||||||||||||||||||||||||||||||||||||||
Sbjct  3054  CCTTAACCTATTCTCAAACTTTAAATATGTAAGAAGCCCTTGTTGCTTAATTGAACGTGG  2995

Query  1621  GCATTAGAATGATGCGTTACTAGTGGGCCATTTTTGGTAAGCAGAACTGGCGATGCGGGA  1680
             ||||||||||||||||||||||||||||||||||||||||||||||||||||||||||||
Sbjct  2994  GCATTAGAATGATGCGTTACTAGTGGGCCATTTTTGGTAAGCAGAACTGGCGATGCGGGA  2935

Query  1681  TGAACCGAACGCGAGGTTAAGGTGCCGGAATACACGCTCATCAGACACCACAAAAGGTGT  1740
             ||||||||||||||||||||||||||||||||||||||||||||||||||||||||||||
Sbjct  2934  TGAACCGAACGCGAGGTTAAGGTGCCGGAATACACGCTCATCAGACACCACAAAAGGTGT  2875

Query  1741  TAGTTCATCTAGACAGCCCGACGGTGGCCATGGAAGTCGGAATCCGCTAAGGAGTGTGTA  1800
             ||||||||||||||||||||||||||||||||||||||||||||||||||||||||||||
Sbjct  2874  TAGTTCATCTAGACAGCCCGACGGTGGCCATGGAAGTCGGAATCCGCTAAGGAGTGTGTA  2815

Query  1801  ACAACTCACGGGCCGAATGAACTAGCCCTGAAAATGGATGGCGCTTAAGCGTGTTACCCA  1860
             ||||||||||||||||||||||||||||||||||||||||||||||||||||||||||||
Sbjct  2814  ACAACTCACGGGCCGAATGAACTAGCCCTGAAAATGGATGGCGCTTAAGCGTGTTACCCA  2755

Query  1861  TACCTCGCCGTCAGGGTAGAAACGATGCCCTGACGAGTAGGCAGGCGTGGGGGTCCGTGA  1920
             ||||||||||||||||||||||||||||||||||||||||||||||||||||||||||||
Sbjct  2754  TACCTCGCCGTCAGGGTAGAAACGATGCCCTGACGAGTAGGCAGGCGTGGGGGTCCGTGA  2695

Query  1921  CGAAGCCTTGGGAGTGATCCCGGGTCGAACGGCCCCTAGTGCAGATCTTGGTGGTAGTAG  1980
             ||||||||||||||||||||||||||||||||||||||||||||||||||||||||||||
Sbjct  2694  CGAAGCCTTGGGAGTGATCCCGGGTCGAACGGCCCCTAGTGCAGATCTTGGTGGTAGTAG  2635

Query  1981  CAAATACTCAAATGAGAACTTTGAGGACTGAAGTGGGGAAAGGTTCCATGTGAACAGCAG  2040
             ||||||||||||||||||||||||||||||||||||||||||||||||||||||||||||
Sbjct  2634  CAAATACTCAAATGAGAACTTTGAGGACTGAAGTGGGGAAAGGTTCCATGTGAACAGCAG  2575

Query  2041  TTGGACATGGGTTAGTCGATCCTAAGGCATAGGGAAGTTCCGTTTGAAAGGCGCCCTCGT  2100
             ||||||||||||||||||||||||||||||||||||||||||||||||||||||||||||
Sbjct  2574  TTGGACATGGGTTAGTCGATCCTAAGGCATAGGGAAGTTCCGTTTGAAAGGCGCCCTCGT  2515

Query  2101  GCGCCGTGTGCCGAAAGGGAAGCCGGTTAACATTCCGGCACCTAGATGTGGATTCTCCAC  2160
             ||||||||||||||||||||||||||||||||||||||||||||||||||||||||||||
Sbjct  2514  GCGCCGTGTGCCGAAAGGGAAGCCGGTTAACATTCCGGCACCTAGATGTGGATTCTCCAC  2455

Query  2161  GGCAACGTAACTGAACGCGGAGACGTCGGCGGGGGTCCTGGGAAGAGTTCTCTTTTCTTC  2220
             ||||||||||||||||||||||||||||||||||||||||||||||||||||||||||||
Sbjct  2454  GGCAACGTAACTGAACGCGGAGACGTCGGCGGGGGTCCTGGGAAGAGTTCTCTTTTCTTC  2395

Query  2221  TTGACAGCCTATCACCCTGAAATCGGTTTGTCCGGAGCTAGGGTTCTATGGCTGGCAGAG  2280
             ||||||||||||||||||||||||||||||||||||||||||||||||||||||||||||
Sbjct  2394  TTGACAGCCTATCACCCTGAAATCGGTTTGTCCGGAGCTAGGGTTCTATGGCTGGCAGAG  2335

Query  2281  CGCCGCACTTTTGCGGCGTCCGGTGCGCCCCCGACGACCCTTGAAAATCCGCGGGAAGGA  2340
             ||||||||||||||||||||||||||||||||||||||||||||||||||||||||||||
Sbjct  2334  CGCCGCACTTTTGCGGCGTCCGGTGCGCCCCCGACGACCCTTGAAAATCCGCGGGAAGGA  2275

Query  2341  ATAGTTTTCACGCTAGGTCGTACTCATAACCGCAGCAGGTCTCCAAGGTGAACAGCCTCT  2400
             ||||||||||||||||||||||||||||||||||||||||||||||||||||||||||||
Sbjct  2274  ATAGTTTTCACGCTAGGTCGTACTCATAACCGCAGCAGGTCTCCAAGGTGAACAGCCTCT  2215

Query  2401  AGTTGATAGAACAATGTAGATAAGGGAAGTCGGCAAAATGGATCCGTAACTTCGGGATAA  2460
             ||||||||||||||||||||||||||||||||||||||||||||||||||||||||||||
Sbjct  2214  AGTTGATAGAACAATGTAGATAAGGGAAGTCGGCAAAATGGATCCGTAACTTCGGGATAA  2155

Query  2461  GGATTGGCTCTAAGGGTCGGGCTCGCTGGGCCTTGGGGGGAACCTCCTGGAGCAGTAGGG  2520
             ||||||||||||||||||||||||||||||||||||||||||||||||||||||||||||
Sbjct  2154  GGATTGGCTCTAAGGGTCGGGCTCGCTGGGCCTTGGGGGGAACCTCCTGGAGCAGTAGGG  2095

Query  2521  CACTAGCCGGGCAACCGGCCGGCGCCCCGCAGCACCGGGTTGGGGACGCCCTTGGCAGGC  2580
             ||||||||||||||||||||||||||||||||||||||||||||||||||||||||||||
Sbjct  2094  CACTAGCCGGGCAACCGGCCGGCGCCCCGCAGCACCGGGTTGGGGACGCCCTTGGCAGGC  2035

Query  2581  TTCGGCCGTCCGGCGGGCGATTAACGACCAACTTAGAACTGGTACGGACAAGGGGAAT  2638
             ||||||||||||||||||||||||||||||||||||||||||||||||||||||||||
Sbjct  2034  TTCGGCCGTCCGGCGGGCGATTAACGACCAACTTAGAACTGGTACGGACAAGGGGAAT  1977


>SWKU01000089.1 Curvularia kusanoi strain 30M1 scaffold_89, whole genome shotgun 
sequence
Length=6326

 Score = 4867 bits (2635),  Expect = 0.0
 Identities = 2637/2638 (99%), Gaps = 0/2638 (0%)
 Strand=Plus/Plus

Query  1     CAAGGTTTCCGTAGGTGAACCTGCGGAAGGATCATTACCGAGTGAGGGCCCTCTGGGTCC  60
             ||||||||||||||||||||||||||||||||||||||||||||||||||||||||||||
Sbjct  3225  CAAGGTTTCCGTAGGTGAACCTGCGGAAGGATCATTACCGAGTGAGGGCCCTCTGGGTCC  3284

Query  61    AACCTCCCACCCGTGTTTATTTTACCTTGTTGCTTcggcgggcccgccttaactggccgc  120
             ||||||||||||||||||||||||||||||||||||||||||||||||||||||||||||
Sbjct  3285  AACCTCCCACCCGTGTTTATTTTACCTTGTTGCTTCGGCGGGCCCGCCTTAACTGGCCGC  3344

Query  121   cggggggcttacgcccccgggcccgcgcccgccgAAGACACCCTCGAACTCTGTCTGAAG  180
             ||||||||||||||||||||||||||||||||||||||||||||||||||||||||||||
Sbjct  3345  CGGGGGGCTTACGCCCCCGGGCCCGCGCCCGCCGAAGACACCCTCGAACTCTGTCTGAAG  3404

Query  181   ATTGTAGTCTGAGTGAAAATATAAATTATTTAAAACTTTCAACAACGGATCTCTTGGTTC  240
             ||||||||||||||||||||||||||||||||||||||||||||||||||||||||||||
Sbjct  3405  ATTGTAGTCTGAGTGAAAATATAAATTATTTAAAACTTTCAACAACGGATCTCTTGGTTC  3464

Query  241   CGGCATCGATGAAGAACGCAGCGAAATGCGATACGTAATGTGAATTGCAAATTCAGTGAA  300
             ||||||||||||||||||||||||||||||||||||||||||||||||||||||||||||
Sbjct  3465  CGGCATCGATGAAGAACGCAGCGAAATGCGATACGTAATGTGAATTGCAAATTCAGTGAA  3524

Query  301   TCATCGAGTCTTTGAACGCACATTGCGCCCCCTGGTATTCCGGGGGGCATGCCTGTCCGA  360
             ||||||||||||||||||||||||||||||||||||||||||||||||||||||||||||
Sbjct  3525  TCATCGAGTCTTTGAACGCACATTGCGCCCCCTGGTATTCCGGGGGGCATGCCTGTCCGA  3584

Query  361   GCGTCATTGCTGCCCTCAAGCACGGCTTGTGTGTTGGGCCCCGTCCTCCGATCCCGGGGG  420
             |||||||| |||||||||||||||||||||||||||||||||||||||||||||||||||
Sbjct  3585  GCGTCATTTCTGCCCTCAAGCACGGCTTGTGTGTTGGGCCCCGTCCTCCGATCCCGGGGG  3644

Query  421   ACGGGCCCGAAAGGCAGCGGCGGCACCGCGTCCGGTCCTCGAGCGTATGGGGCTTTGTCA  480
             ||||||||||||||||||||||||||||||||||||||||||||||||||||||||||||
Sbjct  3645  ACGGGCCCGAAAGGCAGCGGCGGCACCGCGTCCGGTCCTCGAGCGTATGGGGCTTTGTCA  3704

Query  481   CCCGCTCTGTAGGCCCGGCCGGCGCTTGCCGATCAACCCAAATTTTTATCCAGGTTGACC  540
             ||||||||||||||||||||||||||||||||||||||||||||||||||||||||||||
Sbjct  3705  CCCGCTCTGTAGGCCCGGCCGGCGCTTGCCGATCAACCCAAATTTTTATCCAGGTTGACC  3764

Query  541   TCGGATCAGGTAGGGATACCCGCTGAACTTAAGCATATCAATAAGCGGAGGAAAAGAAAC  600
             ||||||||||||||||||||||||||||||||||||||||||||||||||||||||||||
Sbjct  3765  TCGGATCAGGTAGGGATACCCGCTGAACTTAAGCATATCAATAAGCGGAGGAAAAGAAAC  3824

Query  601   CAACAGGGATTGCCCCAGTAACGGCGAGTGAAGCGGCAAGAGCTCAAATTTGAAAGCTGG  660
             ||||||||||||||||||||||||||||||||||||||||||||||||||||||||||||
Sbjct  3825  CAACAGGGATTGCCCCAGTAACGGCGAGTGAAGCGGCAAGAGCTCAAATTTGAAAGCTGG  3884

Query  661   CTCCTTCGGGGTCCGCATTGTAATTTGTAGAGGATGCTTCGGGAGCGGTCCCCATCTAAG  720
             ||||||||||||||||||||||||||||||||||||||||||||||||||||||||||||
Sbjct  3885  CTCCTTCGGGGTCCGCATTGTAATTTGTAGAGGATGCTTCGGGAGCGGTCCCCATCTAAG  3944

Query  721   TGCCCTGGAACGGGACGTCATAGAGGGTGAGAATCCCGTATGGGATGGGGTGTCCGCGCC  780
             ||||||||||||||||||||||||||||||||||||||||||||||||||||||||||||
Sbjct  3945  TGCCCTGGAACGGGACGTCATAGAGGGTGAGAATCCCGTATGGGATGGGGTGTCCGCGCC  4004

Query  781   CGTGTGAAGCTCCTTCGACGAGTCGAGTTGTTTGGGAATGCAGCTCTAAATGGGTGGTAA  840
             ||||||||||||||||||||||||||||||||||||||||||||||||||||||||||||
Sbjct  4005  CGTGTGAAGCTCCTTCGACGAGTCGAGTTGTTTGGGAATGCAGCTCTAAATGGGTGGTAA  4064

Query  841   ATTTCATCTAAAGCTAAATATTGGCCGGAGACCGATAGCGCACAAGTAGAGTGATCGAAA  900
             ||||||||||||||||||||||||||||||||||||||||||||||||||||||||||||
Sbjct  4065  ATTTCATCTAAAGCTAAATATTGGCCGGAGACCGATAGCGCACAAGTAGAGTGATCGAAA  4124

Query  901   GATGAAAAGCACTTTGAAAAGAGAGTTAAAAAGCACGTGAAATTGTTGAAAGGGAAGCGC  960
             ||||||||||||||||||||||||||||||||||||||||||||||||||||||||||||
Sbjct  4125  GATGAAAAGCACTTTGAAAAGAGAGTTAAAAAGCACGTGAAATTGTTGAAAGGGAAGCGC  4184

Query  961   TTGCGACCAGACTCGCTCGCGGGGTTCAGCCGGCATTCGTGCCGGTGTACTTCCCCGCGG  1020
             ||||||||||||||||||||||||||||||||||||||||||||||||||||||||||||
Sbjct  4185  TTGCGACCAGACTCGCTCGCGGGGTTCAGCCGGCATTCGTGCCGGTGTACTTCCCCGCGG  4244

Query  1021  GCGGGCCAGCGTCGGTTTGGGCGGTCGGTCAAAGGCCCTCGGAAGGTAACGCCCCTAGGG  1080
             ||||||||||||||||||||||||||||||||||||||||||||||||||||||||||||
Sbjct  4245  GCGGGCCAGCGTCGGTTTGGGCGGTCGGTCAAAGGCCCTCGGAAGGTAACGCCCCTAGGG  4304

Query  1081  GCGTCTTATAGCCGAGGGTGCAATGCGACCTGCCTAGACCGAGGAACGCGCTTCGGCTCG  1140
             ||||||||||||||||||||||||||||||||||||||||||||||||||||||||||||
Sbjct  4305  GCGTCTTATAGCCGAGGGTGCAATGCGACCTGCCTAGACCGAGGAACGCGCTTCGGCTCG  4364

Query  1141  GACGCTGGCATAATGGTCGTAAACGACCCGTCTTGAAACACGGACCAAGGAGTCTAACAT  1200
             ||||||||||||||||||||||||||||||||||||||||||||||||||||||||||||
Sbjct  4365  GACGCTGGCATAATGGTCGTAAACGACCCGTCTTGAAACACGGACCAAGGAGTCTAACAT  4424

Query  1201  CTACGCGAGTGTTCGGGTGTCAAACCCGTGCGCGAAGTGAAAGCGAACGGAGGTGGGAAC  1260
             ||||||||||||||||||||||||||||||||||||||||||||||||||||||||||||
Sbjct  4425  CTACGCGAGTGTTCGGGTGTCAAACCCGTGCGCGAAGTGAAAGCGAACGGAGGTGGGAAC  4484

Query  1261  CCTCACGGGTGCACCATCGACCGATCCTGAAGTCTTCGGATGGATTTGAGTAAGAGCGTA  1320
             ||||||||||||||||||||||||||||||||||||||||||||||||||||||||||||
Sbjct  4485  CCTCACGGGTGCACCATCGACCGATCCTGAAGTCTTCGGATGGATTTGAGTAAGAGCGTA  4544

Query  1321  GCTGTTGGGACCCGAAAGATGGTGAACTATGCCTGAATAGGGCGAAGCCAGAGGAAACTC  1380
             ||||||||||||||||||||||||||||||||||||||||||||||||||||||||||||
Sbjct  4545  GCTGTTGGGACCCGAAAGATGGTGAACTATGCCTGAATAGGGCGAAGCCAGAGGAAACTC  4604

Query  1381  TGGTGGAGGCTCGTAGCGGTTCTGACGTGCAAATCGATCGTCGAATTTGGGTATAGGGGC  1440
             ||||||||||||||||||||||||||||||||||||||||||||||||||||||||||||
Sbjct  4605  TGGTGGAGGCTCGTAGCGGTTCTGACGTGCAAATCGATCGTCGAATTTGGGTATAGGGGC  4664

Query  1441  GAAAGACTAATCGAACCATCTGGTAGCTGGTTCCTGCCGAAGTTTCCCTCAGGATAGCAG  1500
             ||||||||||||||||||||||||||||||||||||||||||||||||||||||||||||
Sbjct  4665  GAAAGACTAATCGAACCATCTGGTAGCTGGTTCCTGCCGAAGTTTCCCTCAGGATAGCAG  4724

Query  1501  TAACGCGAATTCAGTTTTATGAGGTAAAGCGAATGATTAGAGGCCTTGGGGTTGAAACAA  1560
             ||||||||||||||||||||||||||||||||||||||||||||||||||||||||||||
Sbjct  4725  TAACGCGAATTCAGTTTTATGAGGTAAAGCGAATGATTAGAGGCCTTGGGGTTGAAACAA  4784

Query  1561  CCTTAACCTATTCTCAAACTTTAAATATGTAAGAAGCCCTTGTTGCTTAATTGAACGTGG  1620
             ||||||||||||||||||||||||||||||||||||||||||||||||||||||||||||
Sbjct  4785  CCTTAACCTATTCTCAAACTTTAAATATGTAAGAAGCCCTTGTTGCTTAATTGAACGTGG  4844

Query  1621  GCATTAGAATGATGCGTTACTAGTGGGCCATTTTTGGTAAGCAGAACTGGCGATGCGGGA  1680
             ||||||||||||||||||||||||||||||||||||||||||||||||||||||||||||
Sbjct  4845  GCATTAGAATGATGCGTTACTAGTGGGCCATTTTTGGTAAGCAGAACTGGCGATGCGGGA  4904

Query  1681  TGAACCGAACGCGAGGTTAAGGTGCCGGAATACACGCTCATCAGACACCACAAAAGGTGT  1740
             ||||||||||||||||||||||||||||||||||||||||||||||||||||||||||||
Sbjct  4905  TGAACCGAACGCGAGGTTAAGGTGCCGGAATACACGCTCATCAGACACCACAAAAGGTGT  4964

Query  1741  TAGTTCATCTAGACAGCCCGACGGTGGCCATGGAAGTCGGAATCCGCTAAGGAGTGTGTA  1800
             ||||||||||||||||||||||||||||||||||||||||||||||||||||||||||||
Sbjct  4965  TAGTTCATCTAGACAGCCCGACGGTGGCCATGGAAGTCGGAATCCGCTAAGGAGTGTGTA  5024

Query  1801  ACAACTCACGGGCCGAATGAACTAGCCCTGAAAATGGATGGCGCTTAAGCGTGTTACCCA  1860
             ||||||||||||||||||||||||||||||||||||||||||||||||||||||||||||
Sbjct  5025  ACAACTCACGGGCCGAATGAACTAGCCCTGAAAATGGATGGCGCTTAAGCGTGTTACCCA  5084

Query  1861  TACCTCGCCGTCAGGGTAGAAACGATGCCCTGACGAGTAGGCAGGCGTGGGGGTCCGTGA  1920
             ||||||||||||||||||||||||||||||||||||||||||||||||||||||||||||
Sbjct  5085  TACCTCGCCGTCAGGGTAGAAACGATGCCCTGACGAGTAGGCAGGCGTGGGGGTCCGTGA  5144

Query  1921  CGAAGCCTTGGGAGTGATCCCGGGTCGAACGGCCCCTAGTGCAGATCTTGGTGGTAGTAG  1980
             ||||||||||||||||||||||||||||||||||||||||||||||||||||||||||||
Sbjct  5145  CGAAGCCTTGGGAGTGATCCCGGGTCGAACGGCCCCTAGTGCAGATCTTGGTGGTAGTAG  5204

Query  1981  CAAATACTCAAATGAGAACTTTGAGGACTGAAGTGGGGAAAGGTTCCATGTGAACAGCAG  2040
             ||||||||||||||||||||||||||||||||||||||||||||||||||||||||||||
Sbjct  5205  CAAATACTCAAATGAGAACTTTGAGGACTGAAGTGGGGAAAGGTTCCATGTGAACAGCAG  5264

Query  2041  TTGGACATGGGTTAGTCGATCCTAAGGCATAGGGAAGTTCCGTTTGAAAGGCGCCCTCGT  2100
             ||||||||||||||||||||||||||||||||||||||||||||||||||||||||||||
Sbjct  5265  TTGGACATGGGTTAGTCGATCCTAAGGCATAGGGAAGTTCCGTTTGAAAGGCGCCCTCGT  5324

Query  2101  GCGCCGTGTGCCGAAAGGGAAGCCGGTTAACATTCCGGCACCTAGATGTGGATTCTCCAC  2160
             ||||||||||||||||||||||||||||||||||||||||||||||||||||||||||||
Sbjct  5325  GCGCCGTGTGCCGAAAGGGAAGCCGGTTAACATTCCGGCACCTAGATGTGGATTCTCCAC  5384

Query  2161  GGCAACGTAACTGAACGCGGAGACGTCGGCGGGGGTCCTGGGAAGAGTTCTCTTTTCTTC  2220
             ||||||||||||||||||||||||||||||||||||||||||||||||||||||||||||
Sbjct  5385  GGCAACGTAACTGAACGCGGAGACGTCGGCGGGGGTCCTGGGAAGAGTTCTCTTTTCTTC  5444

Query  2221  TTGACAGCCTATCACCCTGAAATCGGTTTGTCCGGAGCTAGGGTTCTATGGCTGGCAGAG  2280
             ||||||||||||||||||||||||||||||||||||||||||||||||||||||||||||
Sbjct  5445  TTGACAGCCTATCACCCTGAAATCGGTTTGTCCGGAGCTAGGGTTCTATGGCTGGCAGAG  5504

Query  2281  CGCCGCACTTTTGCGGCGTCCGGTGCGCCCCCGACGACCCTTGAAAATCCGCGGGAAGGA  2340
             ||||||||||||||||||||||||||||||||||||||||||||||||||||||||||||
Sbjct  5505  CGCCGCACTTTTGCGGCGTCCGGTGCGCCCCCGACGACCCTTGAAAATCCGCGGGAAGGA  5564

Query  2341  ATAGTTTTCACGCTAGGTCGTACTCATAACCGCAGCAGGTCTCCAAGGTGAACAGCCTCT  2400
             ||||||||||||||||||||||||||||||||||||||||||||||||||||||||||||
Sbjct  5565  ATAGTTTTCACGCTAGGTCGTACTCATAACCGCAGCAGGTCTCCAAGGTGAACAGCCTCT  5624

Query  2401  AGTTGATAGAACAATGTAGATAAGGGAAGTCGGCAAAATGGATCCGTAACTTCGGGATAA  2460
             ||||||||||||||||||||||||||||||||||||||||||||||||||||||||||||
Sbjct  5625  AGTTGATAGAACAATGTAGATAAGGGAAGTCGGCAAAATGGATCCGTAACTTCGGGATAA  5684

Query  2461  GGATTGGCTCTAAGGGTCGGGCTCGCTGGGCCTTGGGGGGAACCTCCTGGAGCAGTAGGG  2520
             ||||||||||||||||||||||||||||||||||||||||||||||||||||||||||||
Sbjct  5685  GGATTGGCTCTAAGGGTCGGGCTCGCTGGGCCTTGGGGGGAACCTCCTGGAGCAGTAGGG  5744

Query  2521  CACTAGCCGGGCAACCGGCCGGCGCCCCGCAGCACCGGGTTGGGGACGCCCTTGGCAGGC  2580
             ||||||||||||||||||||||||||||||||||||||||||||||||||||||||||||
Sbjct  5745  CACTAGCCGGGCAACCGGCCGGCGCCCCGCAGCACCGGGTTGGGGACGCCCTTGGCAGGC  5804

Query  2581  TTCGGCCGTCCGGCGGGCGATTAACGACCAACTTAGAACTGGTACGGACAAGGGGAAT  2638
             ||||||||||||||||||||||||||||||||||||||||||||||||||||||||||
Sbjct  5805  TTCGGCCGTCCGGCGGGCGATTAACGACCAACTTAGAACTGGTACGGACAAGGGGAAT  5862


>CM002801.1 Penicillium chrysogenum strain P2niaD18 chromosome IV, whole 
genome shotgun sequence
Length=3044168

 Score = 4867 bits (2635),  Expect = 0.0
 Identities = 2637/2638 (99%), Gaps = 0/2638 (0%)
 Strand=Plus/Minus

Query  1     CAAGGTTTCCGTAGGTGAACCTGCGGAAGGATCATTACCGAGTGAGGGCCCTCTGGGTCC  60
             ||||||||||||||||||||||||||||||||||||||||||||||||||||||||||||
Sbjct  5026  CAAGGTTTCCGTAGGTGAACCTGCGGAAGGATCATTACCGAGTGAGGGCCCTCTGGGTCC  4967

Query  61    AACCTCCCACCCGTGTTTATTTTACCTTGTTGCTTcggcgggcccgccttaactggccgc  120
             ||||||||||||||||||||||||||||||||||||||||||||||||||||||||||||
Sbjct  4966  AACCTCCCACCCGTGTTTATTTTACCTTGTTGCTTCGGCGGGCCCGCCTTAACTGGCCGC  4907

Query  121   cggggggcttacgcccccgggcccgcgcccgccgAAGACACCCTCGAACTCTGTCTGAAG  180
             ||||||||||||||||||||||||||||||||||||||||||||||||||||||||||||
Sbjct  4906  CGGGGGGCTTACGCCCCCGGGCCCGCGCCCGCCGAAGACACCCTCGAACTCTGTCTGAAG  4847

Query  181   ATTGTAGTCTGAGTGAAAATATAAATTATTTAAAACTTTCAACAACGGATCTCTTGGTTC  240
             ||||||||||||||||||||||||||||||||||||||||||||||||||||||||||||
Sbjct  4846  ATTGTAGTCTGAGTGAAAATATAAATTATTTAAAACTTTCAACAACGGATCTCTTGGTTC  4787

Query  241   CGGCATCGATGAAGAACGCAGCGAAATGCGATACGTAATGTGAATTGCAAATTCAGTGAA  300
             ||||||||||||||||||||||||||||||||||||||||||||||||||||||||||||
Sbjct  4786  CGGCATCGATGAAGAACGCAGCGAAATGCGATACGTAATGTGAATTGCAAATTCAGTGAA  4727

Query  301   TCATCGAGTCTTTGAACGCACATTGCGCCCCCTGGTATTCCGGGGGGCATGCCTGTCCGA  360
             ||||||||||||||||||||||||||||||||||||||||||||||||||||||||||||
Sbjct  4726  TCATCGAGTCTTTGAACGCACATTGCGCCCCCTGGTATTCCGGGGGGCATGCCTGTCCGA  4667

Query  361   GCGTCATTGCTGCCCTCAAGCACGGCTTGTGTGTTGGGCCCCGTCCTCCGATCCCGGGGG  420
             |||||||| |||||||||||||||||||||||||||||||||||||||||||||||||||
Sbjct  4666  GCGTCATTTCTGCCCTCAAGCACGGCTTGTGTGTTGGGCCCCGTCCTCCGATCCCGGGGG  4607

Query  421   ACGGGCCCGAAAGGCAGCGGCGGCACCGCGTCCGGTCCTCGAGCGTATGGGGCTTTGTCA  480
             ||||||||||||||||||||||||||||||||||||||||||||||||||||||||||||
Sbjct  4606  ACGGGCCCGAAAGGCAGCGGCGGCACCGCGTCCGGTCCTCGAGCGTATGGGGCTTTGTCA  4547

Query  481   CCCGCTCTGTAGGCCCGGCCGGCGCTTGCCGATCAACCCAAATTTTTATCCAGGTTGACC  540
             ||||||||||||||||||||||||||||||||||||||||||||||||||||||||||||
Sbjct  4546  CCCGCTCTGTAGGCCCGGCCGGCGCTTGCCGATCAACCCAAATTTTTATCCAGGTTGACC  4487

Query  541   TCGGATCAGGTAGGGATACCCGCTGAACTTAAGCATATCAATAAGCGGAGGAAAAGAAAC  600
             ||||||||||||||||||||||||||||||||||||||||||||||||||||||||||||
Sbjct  4486  TCGGATCAGGTAGGGATACCCGCTGAACTTAAGCATATCAATAAGCGGAGGAAAAGAAAC  4427

Query  601   CAACAGGGATTGCCCCAGTAACGGCGAGTGAAGCGGCAAGAGCTCAAATTTGAAAGCTGG  660
             ||||||||||||||||||||||||||||||||||||||||||||||||||||||||||||
Sbjct  4426  CAACAGGGATTGCCCCAGTAACGGCGAGTGAAGCGGCAAGAGCTCAAATTTGAAAGCTGG  4367

Query  661   CTCCTTCGGGGTCCGCATTGTAATTTGTAGAGGATGCTTCGGGAGCGGTCCCCATCTAAG  720
             ||||||||||||||||||||||||||||||||||||||||||||||||||||||||||||
Sbjct  4366  CTCCTTCGGGGTCCGCATTGTAATTTGTAGAGGATGCTTCGGGAGCGGTCCCCATCTAAG  4307

Query  721   TGCCCTGGAACGGGACGTCATAGAGGGTGAGAATCCCGTATGGGATGGGGTGTCCGCGCC  780
             ||||||||||||||||||||||||||||||||||||||||||||||||||||||||||||
Sbjct  4306  TGCCCTGGAACGGGACGTCATAGAGGGTGAGAATCCCGTATGGGATGGGGTGTCCGCGCC  4247

Query  781   CGTGTGAAGCTCCTTCGACGAGTCGAGTTGTTTGGGAATGCAGCTCTAAATGGGTGGTAA  840
             ||||||||||||||||||||||||||||||||||||||||||||||||||||||||||||
Sbjct  4246  CGTGTGAAGCTCCTTCGACGAGTCGAGTTGTTTGGGAATGCAGCTCTAAATGGGTGGTAA  4187

Query  841   ATTTCATCTAAAGCTAAATATTGGCCGGAGACCGATAGCGCACAAGTAGAGTGATCGAAA  900
             ||||||||||||||||||||||||||||||||||||||||||||||||||||||||||||
Sbjct  4186  ATTTCATCTAAAGCTAAATATTGGCCGGAGACCGATAGCGCACAAGTAGAGTGATCGAAA  4127

Query  901   GATGAAAAGCACTTTGAAAAGAGAGTTAAAAAGCACGTGAAATTGTTGAAAGGGAAGCGC  960
             ||||||||||||||||||||||||||||||||||||||||||||||||||||||||||||
Sbjct  4126  GATGAAAAGCACTTTGAAAAGAGAGTTAAAAAGCACGTGAAATTGTTGAAAGGGAAGCGC  4067

Query  961   TTGCGACCAGACTCGCTCGCGGGGTTCAGCCGGCATTCGTGCCGGTGTACTTCCCCGCGG  1020
             ||||||||||||||||||||||||||||||||||||||||||||||||||||||||||||
Sbjct  4066  TTGCGACCAGACTCGCTCGCGGGGTTCAGCCGGCATTCGTGCCGGTGTACTTCCCCGCGG  4007

Query  1021  GCGGGCCAGCGTCGGTTTGGGCGGTCGGTCAAAGGCCCTCGGAAGGTAACGCCCCTAGGG  1080
             ||||||||||||||||||||||||||||||||||||||||||||||||||||||||||||
Sbjct  4006  GCGGGCCAGCGTCGGTTTGGGCGGTCGGTCAAAGGCCCTCGGAAGGTAACGCCCCTAGGG  3947

Query  1081  GCGTCTTATAGCCGAGGGTGCAATGCGACCTGCCTAGACCGAGGAACGCGCTTCGGCTCG  1140
             ||||||||||||||||||||||||||||||||||||||||||||||||||||||||||||
Sbjct  3946  GCGTCTTATAGCCGAGGGTGCAATGCGACCTGCCTAGACCGAGGAACGCGCTTCGGCTCG  3887

Query  1141  GACGCTGGCATAATGGTCGTAAACGACCCGTCTTGAAACACGGACCAAGGAGTCTAACAT  1200
             ||||||||||||||||||||||||||||||||||||||||||||||||||||||||||||
Sbjct  3886  GACGCTGGCATAATGGTCGTAAACGACCCGTCTTGAAACACGGACCAAGGAGTCTAACAT  3827

Query  1201  CTACGCGAGTGTTCGGGTGTCAAACCCGTGCGCGAAGTGAAAGCGAACGGAGGTGGGAAC  1260
             ||||||||||||||||||||||||||||||||||||||||||||||||||||||||||||
Sbjct  3826  CTACGCGAGTGTTCGGGTGTCAAACCCGTGCGCGAAGTGAAAGCGAACGGAGGTGGGAAC  3767

Query  1261  CCTCACGGGTGCACCATCGACCGATCCTGAAGTCTTCGGATGGATTTGAGTAAGAGCGTA  1320
             ||||||||||||||||||||||||||||||||||||||||||||||||||||||||||||
Sbjct  3766  CCTCACGGGTGCACCATCGACCGATCCTGAAGTCTTCGGATGGATTTGAGTAAGAGCGTA  3707

Query  1321  GCTGTTGGGACCCGAAAGATGGTGAACTATGCCTGAATAGGGCGAAGCCAGAGGAAACTC  1380
             ||||||||||||||||||||||||||||||||||||||||||||||||||||||||||||
Sbjct  3706  GCTGTTGGGACCCGAAAGATGGTGAACTATGCCTGAATAGGGCGAAGCCAGAGGAAACTC  3647

Query  1381  TGGTGGAGGCTCGTAGCGGTTCTGACGTGCAAATCGATCGTCGAATTTGGGTATAGGGGC  1440
             ||||||||||||||||||||||||||||||||||||||||||||||||||||||||||||
Sbjct  3646  TGGTGGAGGCTCGTAGCGGTTCTGACGTGCAAATCGATCGTCGAATTTGGGTATAGGGGC  3587

Query  1441  GAAAGACTAATCGAACCATCTGGTAGCTGGTTCCTGCCGAAGTTTCCCTCAGGATAGCAG  1500
             ||||||||||||||||||||||||||||||||||||||||||||||||||||||||||||
Sbjct  3586  GAAAGACTAATCGAACCATCTGGTAGCTGGTTCCTGCCGAAGTTTCCCTCAGGATAGCAG  3527

Query  1501  TAACGCGAATTCAGTTTTATGAGGTAAAGCGAATGATTAGAGGCCTTGGGGTTGAAACAA  1560
             ||||||||||||||||||||||||||||||||||||||||||||||||||||||||||||
Sbjct  3526  TAACGCGAATTCAGTTTTATGAGGTAAAGCGAATGATTAGAGGCCTTGGGGTTGAAACAA  3467

Query  1561  CCTTAACCTATTCTCAAACTTTAAATATGTAAGAAGCCCTTGTTGCTTAATTGAACGTGG  1620
             ||||||||||||||||||||||||||||||||||||||||||||||||||||||||||||
Sbjct  3466  CCTTAACCTATTCTCAAACTTTAAATATGTAAGAAGCCCTTGTTGCTTAATTGAACGTGG  3407

Query  1621  GCATTAGAATGATGCGTTACTAGTGGGCCATTTTTGGTAAGCAGAACTGGCGATGCGGGA  1680
             ||||||||||||||||||||||||||||||||||||||||||||||||||||||||||||
Sbjct  3406  GCATTAGAATGATGCGTTACTAGTGGGCCATTTTTGGTAAGCAGAACTGGCGATGCGGGA  3347

Query  1681  TGAACCGAACGCGAGGTTAAGGTGCCGGAATACACGCTCATCAGACACCACAAAAGGTGT  1740
             ||||||||||||||||||||||||||||||||||||||||||||||||||||||||||||
Sbjct  3346  TGAACCGAACGCGAGGTTAAGGTGCCGGAATACACGCTCATCAGACACCACAAAAGGTGT  3287

Query  1741  TAGTTCATCTAGACAGCCCGACGGTGGCCATGGAAGTCGGAATCCGCTAAGGAGTGTGTA  1800
             ||||||||||||||||||||||||||||||||||||||||||||||||||||||||||||
Sbjct  3286  TAGTTCATCTAGACAGCCCGACGGTGGCCATGGAAGTCGGAATCCGCTAAGGAGTGTGTA  3227

Query  1801  ACAACTCACGGGCCGAATGAACTAGCCCTGAAAATGGATGGCGCTTAAGCGTGTTACCCA  1860
             ||||||||||||||||||||||||||||||||||||||||||||||||||||||||||||
Sbjct  3226  ACAACTCACGGGCCGAATGAACTAGCCCTGAAAATGGATGGCGCTTAAGCGTGTTACCCA  3167

Query  1861  TACCTCGCCGTCAGGGTAGAAACGATGCCCTGACGAGTAGGCAGGCGTGGGGGTCCGTGA  1920
             ||||||||||||||||||||||||||||||||||||||||||||||||||||||||||||
Sbjct  3166  TACCTCGCCGTCAGGGTAGAAACGATGCCCTGACGAGTAGGCAGGCGTGGGGGTCCGTGA  3107

Query  1921  CGAAGCCTTGGGAGTGATCCCGGGTCGAACGGCCCCTAGTGCAGATCTTGGTGGTAGTAG  1980
             ||||||||||||||||||||||||||||||||||||||||||||||||||||||||||||
Sbjct  3106  CGAAGCCTTGGGAGTGATCCCGGGTCGAACGGCCCCTAGTGCAGATCTTGGTGGTAGTAG  3047

Query  1981  CAAATACTCAAATGAGAACTTTGAGGACTGAAGTGGGGAAAGGTTCCATGTGAACAGCAG  2040
             ||||||||||||||||||||||||||||||||||||||||||||||||||||||||||||
Sbjct  3046  CAAATACTCAAATGAGAACTTTGAGGACTGAAGTGGGGAAAGGTTCCATGTGAACAGCAG  2987

Query  2041  TTGGACATGGGTTAGTCGATCCTAAGGCATAGGGAAGTTCCGTTTGAAAGGCGCCCTCGT  2100
             ||||||||||||||||||||||||||||||||||||||||||||||||||||||||||||
Sbjct  2986  TTGGACATGGGTTAGTCGATCCTAAGGCATAGGGAAGTTCCGTTTGAAAGGCGCCCTCGT  2927

Query  2101  GCGCCGTGTGCCGAAAGGGAAGCCGGTTAACATTCCGGCACCTAGATGTGGATTCTCCAC  2160
             ||||||||||||||||||||||||||||||||||||||||||||||||||||||||||||
Sbjct  2926  GCGCCGTGTGCCGAAAGGGAAGCCGGTTAACATTCCGGCACCTAGATGTGGATTCTCCAC  2867

Query  2161  GGCAACGTAACTGAACGCGGAGACGTCGGCGGGGGTCCTGGGAAGAGTTCTCTTTTCTTC  2220
             ||||||||||||||||||||||||||||||||||||||||||||||||||||||||||||
Sbjct  2866  GGCAACGTAACTGAACGCGGAGACGTCGGCGGGGGTCCTGGGAAGAGTTCTCTTTTCTTC  2807

Query  2221  TTGACAGCCTATCACCCTGAAATCGGTTTGTCCGGAGCTAGGGTTCTATGGCTGGCAGAG  2280
             ||||||||||||||||||||||||||||||||||||||||||||||||||||||||||||
Sbjct  2806  TTGACAGCCTATCACCCTGAAATCGGTTTGTCCGGAGCTAGGGTTCTATGGCTGGCAGAG  2747

Query  2281  CGCCGCACTTTTGCGGCGTCCGGTGCGCCCCCGACGACCCTTGAAAATCCGCGGGAAGGA  2340
             ||||||||||||||||||||||||||||||||||||||||||||||||||||||||||||
Sbjct  2746  CGCCGCACTTTTGCGGCGTCCGGTGCGCCCCCGACGACCCTTGAAAATCCGCGGGAAGGA  2687

Query  2341  ATAGTTTTCACGCTAGGTCGTACTCATAACCGCAGCAGGTCTCCAAGGTGAACAGCCTCT  2400
             ||||||||||||||||||||||||||||||||||||||||||||||||||||||||||||
Sbjct  2686  ATAGTTTTCACGCTAGGTCGTACTCATAACCGCAGCAGGTCTCCAAGGTGAACAGCCTCT  2627

Query  2401  AGTTGATAGAACAATGTAGATAAGGGAAGTCGGCAAAATGGATCCGTAACTTCGGGATAA  2460
             ||||||||||||||||||||||||||||||||||||||||||||||||||||||||||||
Sbjct  2626  AGTTGATAGAACAATGTAGATAAGGGAAGTCGGCAAAATGGATCCGTAACTTCGGGATAA  2567

Query  2461  GGATTGGCTCTAAGGGTCGGGCTCGCTGGGCCTTGGGGGGAACCTCCTGGAGCAGTAGGG  2520
             ||||||||||||||||||||||||||||||||||||||||||||||||||||||||||||
Sbjct  2566  GGATTGGCTCTAAGGGTCGGGCTCGCTGGGCCTTGGGGGGAACCTCCTGGAGCAGTAGGG  2507

Query  2521  CACTAGCCGGGCAACCGGCCGGCGCCCCGCAGCACCGGGTTGGGGACGCCCTTGGCAGGC  2580
             ||||||||||||||||||||||||||||||||||||||||||||||||||||||||||||
Sbjct  2506  CACTAGCCGGGCAACCGGCCGGCGCCCCGCAGCACCGGGTTGGGGACGCCCTTGGCAGGC  2447

Query  2581  TTCGGCCGTCCGGCGGGCGATTAACGACCAACTTAGAACTGGTACGGACAAGGGGAAT  2638
             ||||||||||||||||||||||||||||||||||||||||||||||||||||||||||
Sbjct  2446  TTCGGCCGTCCGGCGGGCGATTAACGACCAACTTAGAACTGGTACGGACAAGGGGAAT  2389


 Score = 4867 bits (2635),  Expect = 0.0
 Identities = 2637/2638 (99%), Gaps = 0/2638 (0%)
 Strand=Plus/Minus

Query  1      CAAGGTTTCCGTAGGTGAACCTGCGGAAGGATCATTACCGAGTGAGGGCCCTCTGGGTCC  60
              ||||||||||||||||||||||||||||||||||||||||||||||||||||||||||||
Sbjct  13875  CAAGGTTTCCGTAGGTGAACCTGCGGAAGGATCATTACCGAGTGAGGGCCCTCTGGGTCC  13816

Query  61     AACCTCCCACCCGTGTTTATTTTACCTTGTTGCTTcggcgggcccgccttaactggccgc  120
              ||||||||||||||||||||||||||||||||||||||||||||||||||||||||||||
Sbjct  13815  AACCTCCCACCCGTGTTTATTTTACCTTGTTGCTTCGGCGGGCCCGCCTTAACTGGCCGC  13756

Query  121    cggggggcttacgcccccgggcccgcgcccgccgAAGACACCCTCGAACTCTGTCTGAAG  180
              ||||||||||||||||||||||||||||||||||||||||||||||||||||||||||||
Sbjct  13755  CGGGGGGCTTACGCCCCCGGGCCCGCGCCCGCCGAAGACACCCTCGAACTCTGTCTGAAG  13696

Query  181    ATTGTAGTCTGAGTGAAAATATAAATTATTTAAAACTTTCAACAACGGATCTCTTGGTTC  240
              ||||||||||||||||||||||||||||||||||||||||||||||||||||||||||||
Sbjct  13695  ATTGTAGTCTGAGTGAAAATATAAATTATTTAAAACTTTCAACAACGGATCTCTTGGTTC  13636

Query  241    CGGCATCGATGAAGAACGCAGCGAAATGCGATACGTAATGTGAATTGCAAATTCAGTGAA  300
              ||||||||||||||||||||||||||||||||||||||||||||||||||||||||||||
Sbjct  13635  CGGCATCGATGAAGAACGCAGCGAAATGCGATACGTAATGTGAATTGCAAATTCAGTGAA  13576

Query  301    TCATCGAGTCTTTGAACGCACATTGCGCCCCCTGGTATTCCGGGGGGCATGCCTGTCCGA  360
              ||||||||||||||||||||||||||||||||||||||||||||||||||||||||||||
Sbjct  13575  TCATCGAGTCTTTGAACGCACATTGCGCCCCCTGGTATTCCGGGGGGCATGCCTGTCCGA  13516

Query  361    GCGTCATTGCTGCCCTCAAGCACGGCTTGTGTGTTGGGCCCCGTCCTCCGATCCCGGGGG  420
              |||||||| |||||||||||||||||||||||||||||||||||||||||||||||||||
Sbjct  13515  GCGTCATTTCTGCCCTCAAGCACGGCTTGTGTGTTGGGCCCCGTCCTCCGATCCCGGGGG  13456

Query  421    ACGGGCCCGAAAGGCAGCGGCGGCACCGCGTCCGGTCCTCGAGCGTATGGGGCTTTGTCA  480
              ||||||||||||||||||||||||||||||||||||||||||||||||||||||||||||
Sbjct  13455  ACGGGCCCGAAAGGCAGCGGCGGCACCGCGTCCGGTCCTCGAGCGTATGGGGCTTTGTCA  13396

Query  481    CCCGCTCTGTAGGCCCGGCCGGCGCTTGCCGATCAACCCAAATTTTTATCCAGGTTGACC  540
              ||||||||||||||||||||||||||||||||||||||||||||||||||||||||||||
Sbjct  13395  CCCGCTCTGTAGGCCCGGCCGGCGCTTGCCGATCAACCCAAATTTTTATCCAGGTTGACC  13336

Query  541    TCGGATCAGGTAGGGATACCCGCTGAACTTAAGCATATCAATAAGCGGAGGAAAAGAAAC  600
              ||||||||||||||||||||||||||||||||||||||||||||||||||||||||||||
Sbjct  13335  TCGGATCAGGTAGGGATACCCGCTGAACTTAAGCATATCAATAAGCGGAGGAAAAGAAAC  13276

Query  601    CAACAGGGATTGCCCCAGTAACGGCGAGTGAAGCGGCAAGAGCTCAAATTTGAAAGCTGG  660
              ||||||||||||||||||||||||||||||||||||||||||||||||||||||||||||
Sbjct  13275  CAACAGGGATTGCCCCAGTAACGGCGAGTGAAGCGGCAAGAGCTCAAATTTGAAAGCTGG  13216

Query  661    CTCCTTCGGGGTCCGCATTGTAATTTGTAGAGGATGCTTCGGGAGCGGTCCCCATCTAAG  720
              ||||||||||||||||||||||||||||||||||||||||||||||||||||||||||||
Sbjct  13215  CTCCTTCGGGGTCCGCATTGTAATTTGTAGAGGATGCTTCGGGAGCGGTCCCCATCTAAG  13156

Query  721    TGCCCTGGAACGGGACGTCATAGAGGGTGAGAATCCCGTATGGGATGGGGTGTCCGCGCC  780
              ||||||||||||||||||||||||||||||||||||||||||||||||||||||||||||
Sbjct  13155  TGCCCTGGAACGGGACGTCATAGAGGGTGAGAATCCCGTATGGGATGGGGTGTCCGCGCC  13096

Query  781    CGTGTGAAGCTCCTTCGACGAGTCGAGTTGTTTGGGAATGCAGCTCTAAATGGGTGGTAA  840
              ||||||||||||||||||||||||||||||||||||||||||||||||||||||||||||
Sbjct  13095  CGTGTGAAGCTCCTTCGACGAGTCGAGTTGTTTGGGAATGCAGCTCTAAATGGGTGGTAA  13036

Query  841    ATTTCATCTAAAGCTAAATATTGGCCGGAGACCGATAGCGCACAAGTAGAGTGATCGAAA  900
              ||||||||||||||||||||||||||||||||||||||||||||||||||||||||||||
Sbjct  13035  ATTTCATCTAAAGCTAAATATTGGCCGGAGACCGATAGCGCACAAGTAGAGTGATCGAAA  12976

Query  901    GATGAAAAGCACTTTGAAAAGAGAGTTAAAAAGCACGTGAAATTGTTGAAAGGGAAGCGC  960
              ||||||||||||||||||||||||||||||||||||||||||||||||||||||||||||
Sbjct  12975  GATGAAAAGCACTTTGAAAAGAGAGTTAAAAAGCACGTGAAATTGTTGAAAGGGAAGCGC  12916

Query  961    TTGCGACCAGACTCGCTCGCGGGGTTCAGCCGGCATTCGTGCCGGTGTACTTCCCCGCGG  1020
              ||||||||||||||||||||||||||||||||||||||||||||||||||||||||||||
Sbjct  12915  TTGCGACCAGACTCGCTCGCGGGGTTCAGCCGGCATTCGTGCCGGTGTACTTCCCCGCGG  12856

Query  1021   GCGGGCCAGCGTCGGTTTGGGCGGTCGGTCAAAGGCCCTCGGAAGGTAACGCCCCTAGGG  1080
              ||||||||||||||||||||||||||||||||||||||||||||||||||||||||||||
Sbjct  12855  GCGGGCCAGCGTCGGTTTGGGCGGTCGGTCAAAGGCCCTCGGAAGGTAACGCCCCTAGGG  12796

Query  1081   GCGTCTTATAGCCGAGGGTGCAATGCGACCTGCCTAGACCGAGGAACGCGCTTCGGCTCG  1140
              ||||||||||||||||||||||||||||||||||||||||||||||||||||||||||||
Sbjct  12795  GCGTCTTATAGCCGAGGGTGCAATGCGACCTGCCTAGACCGAGGAACGCGCTTCGGCTCG  12736

Query  1141   GACGCTGGCATAATGGTCGTAAACGACCCGTCTTGAAACACGGACCAAGGAGTCTAACAT  1200
              ||||||||||||||||||||||||||||||||||||||||||||||||||||||||||||
Sbjct  12735  GACGCTGGCATAATGGTCGTAAACGACCCGTCTTGAAACACGGACCAAGGAGTCTAACAT  12676

Query  1201   CTACGCGAGTGTTCGGGTGTCAAACCCGTGCGCGAAGTGAAAGCGAACGGAGGTGGGAAC  1260
              ||||||||||||||||||||||||||||||||||||||||||||||||||||||||||||
Sbjct  12675  CTACGCGAGTGTTCGGGTGTCAAACCCGTGCGCGAAGTGAAAGCGAACGGAGGTGGGAAC  12616

Query  1261   CCTCACGGGTGCACCATCGACCGATCCTGAAGTCTTCGGATGGATTTGAGTAAGAGCGTA  1320
              ||||||||||||||||||||||||||||||||||||||||||||||||||||||||||||
Sbjct  12615  CCTCACGGGTGCACCATCGACCGATCCTGAAGTCTTCGGATGGATTTGAGTAAGAGCGTA  12556

Query  1321   GCTGTTGGGACCCGAAAGATGGTGAACTATGCCTGAATAGGGCGAAGCCAGAGGAAACTC  1380
              ||||||||||||||||||||||||||||||||||||||||||||||||||||||||||||
Sbjct  12555  GCTGTTGGGACCCGAAAGATGGTGAACTATGCCTGAATAGGGCGAAGCCAGAGGAAACTC  12496

Query  1381   TGGTGGAGGCTCGTAGCGGTTCTGACGTGCAAATCGATCGTCGAATTTGGGTATAGGGGC  1440
              ||||||||||||||||||||||||||||||||||||||||||||||||||||||||||||
Sbjct  12495  TGGTGGAGGCTCGTAGCGGTTCTGACGTGCAAATCGATCGTCGAATTTGGGTATAGGGGC  12436

Query  1441   GAAAGACTAATCGAACCATCTGGTAGCTGGTTCCTGCCGAAGTTTCCCTCAGGATAGCAG  1500
              ||||||||||||||||||||||||||||||||||||||||||||||||||||||||||||
Sbjct  12435  GAAAGACTAATCGAACCATCTGGTAGCTGGTTCCTGCCGAAGTTTCCCTCAGGATAGCAG  12376

Query  1501   TAACGCGAATTCAGTTTTATGAGGTAAAGCGAATGATTAGAGGCCTTGGGGTTGAAACAA  1560
              ||||||||||||||||||||||||||||||||||||||||||||||||||||||||||||
Sbjct  12375  TAACGCGAATTCAGTTTTATGAGGTAAAGCGAATGATTAGAGGCCTTGGGGTTGAAACAA  12316

Query  1561   CCTTAACCTATTCTCAAACTTTAAATATGTAAGAAGCCCTTGTTGCTTAATTGAACGTGG  1620
              ||||||||||||||||||||||||||||||||||||||||||||||||||||||||||||
Sbjct  12315  CCTTAACCTATTCTCAAACTTTAAATATGTAAGAAGCCCTTGTTGCTTAATTGAACGTGG  12256

Query  1621   GCATTAGAATGATGCGTTACTAGTGGGCCATTTTTGGTAAGCAGAACTGGCGATGCGGGA  1680
              ||||||||||||||||||||||||||||||||||||||||||||||||||||||||||||
Sbjct  12255  GCATTAGAATGATGCGTTACTAGTGGGCCATTTTTGGTAAGCAGAACTGGCGATGCGGGA  12196

Query  1681   TGAACCGAACGCGAGGTTAAGGTGCCGGAATACACGCTCATCAGACACCACAAAAGGTGT  1740
              ||||||||||||||||||||||||||||||||||||||||||||||||||||||||||||
Sbjct  12195  TGAACCGAACGCGAGGTTAAGGTGCCGGAATACACGCTCATCAGACACCACAAAAGGTGT  12136

Query  1741   TAGTTCATCTAGACAGCCCGACGGTGGCCATGGAAGTCGGAATCCGCTAAGGAGTGTGTA  1800
              ||||||||||||||||||||||||||||||||||||||||||||||||||||||||||||
Sbjct  12135  TAGTTCATCTAGACAGCCCGACGGTGGCCATGGAAGTCGGAATCCGCTAAGGAGTGTGTA  12076

Query  1801   ACAACTCACGGGCCGAATGAACTAGCCCTGAAAATGGATGGCGCTTAAGCGTGTTACCCA  1860
              ||||||||||||||||||||||||||||||||||||||||||||||||||||||||||||
Sbjct  12075  ACAACTCACGGGCCGAATGAACTAGCCCTGAAAATGGATGGCGCTTAAGCGTGTTACCCA  12016

Query  1861   TACCTCGCCGTCAGGGTAGAAACGATGCCCTGACGAGTAGGCAGGCGTGGGGGTCCGTGA  1920
              ||||||||||||||||||||||||||||||||||||||||||||||||||||||||||||
Sbjct  12015  TACCTCGCCGTCAGGGTAGAAACGATGCCCTGACGAGTAGGCAGGCGTGGGGGTCCGTGA  11956

Query  1921   CGAAGCCTTGGGAGTGATCCCGGGTCGAACGGCCCCTAGTGCAGATCTTGGTGGTAGTAG  1980
              ||||||||||||||||||||||||||||||||||||||||||||||||||||||||||||
Sbjct  11955  CGAAGCCTTGGGAGTGATCCCGGGTCGAACGGCCCCTAGTGCAGATCTTGGTGGTAGTAG  11896

Query  1981   CAAATACTCAAATGAGAACTTTGAGGACTGAAGTGGGGAAAGGTTCCATGTGAACAGCAG  2040
              ||||||||||||||||||||||||||||||||||||||||||||||||||||||||||||
Sbjct  11895  CAAATACTCAAATGAGAACTTTGAGGACTGAAGTGGGGAAAGGTTCCATGTGAACAGCAG  11836

Query  2041   TTGGACATGGGTTAGTCGATCCTAAGGCATAGGGAAGTTCCGTTTGAAAGGCGCCCTCGT  2100
              ||||||||||||||||||||||||||||||||||||||||||||||||||||||||||||
Sbjct  11835  TTGGACATGGGTTAGTCGATCCTAAGGCATAGGGAAGTTCCGTTTGAAAGGCGCCCTCGT  11776

Query  2101   GCGCCGTGTGCCGAAAGGGAAGCCGGTTAACATTCCGGCACCTAGATGTGGATTCTCCAC  2160
              ||||||||||||||||||||||||||||||||||||||||||||||||||||||||||||
Sbjct  11775  GCGCCGTGTGCCGAAAGGGAAGCCGGTTAACATTCCGGCACCTAGATGTGGATTCTCCAC  11716

Query  2161   GGCAACGTAACTGAACGCGGAGACGTCGGCGGGGGTCCTGGGAAGAGTTCTCTTTTCTTC  2220
              ||||||||||||||||||||||||||||||||||||||||||||||||||||||||||||
Sbjct  11715  GGCAACGTAACTGAACGCGGAGACGTCGGCGGGGGTCCTGGGAAGAGTTCTCTTTTCTTC  11656

Query  2221   TTGACAGCCTATCACCCTGAAATCGGTTTGTCCGGAGCTAGGGTTCTATGGCTGGCAGAG  2280
              ||||||||||||||||||||||||||||||||||||||||||||||||||||||||||||
Sbjct  11655  TTGACAGCCTATCACCCTGAAATCGGTTTGTCCGGAGCTAGGGTTCTATGGCTGGCAGAG  11596

Query  2281   CGCCGCACTTTTGCGGCGTCCGGTGCGCCCCCGACGACCCTTGAAAATCCGCGGGAAGGA  2340
              ||||||||||||||||||||||||||||||||||||||||||||||||||||||||||||
Sbjct  11595  CGCCGCACTTTTGCGGCGTCCGGTGCGCCCCCGACGACCCTTGAAAATCCGCGGGAAGGA  11536

Query  2341   ATAGTTTTCACGCTAGGTCGTACTCATAACCGCAGCAGGTCTCCAAGGTGAACAGCCTCT  2400
              ||||||||||||||||||||||||||||||||||||||||||||||||||||||||||||
Sbjct  11535  ATAGTTTTCACGCTAGGTCGTACTCATAACCGCAGCAGGTCTCCAAGGTGAACAGCCTCT  11476

Query  2401   AGTTGATAGAACAATGTAGATAAGGGAAGTCGGCAAAATGGATCCGTAACTTCGGGATAA  2460
              ||||||||||||||||||||||||||||||||||||||||||||||||||||||||||||
Sbjct  11475  AGTTGATAGAACAATGTAGATAAGGGAAGTCGGCAAAATGGATCCGTAACTTCGGGATAA  11416

Query  2461   GGATTGGCTCTAAGGGTCGGGCTCGCTGGGCCTTGGGGGGAACCTCCTGGAGCAGTAGGG  2520
              ||||||||||||||||||||||||||||||||||||||||||||||||||||||||||||
Sbjct  11415  GGATTGGCTCTAAGGGTCGGGCTCGCTGGGCCTTGGGGGGAACCTCCTGGAGCAGTAGGG  11356

Query  2521   CACTAGCCGGGCAACCGGCCGGCGCCCCGCAGCACCGGGTTGGGGACGCCCTTGGCAGGC  2580
              ||||||||||||||||||||||||||||||||||||||||||||||||||||||||||||
Sbjct  11355  CACTAGCCGGGCAACCGGCCGGCGCCCCGCAGCACCGGGTTGGGGACGCCCTTGGCAGGC  11296

Query  2581   TTCGGCCGTCCGGCGGGCGATTAACGACCAACTTAGAACTGGTACGGACAAGGGGAAT  2638
              ||||||||||||||||||||||||||||||||||||||||||||||||||||||||||
Sbjct  11295  TTCGGCCGTCCGGCGGGCGATTAACGACCAACTTAGAACTGGTACGGACAAGGGGAAT  11238


>MLQL01000163.1 Penicillium flavigenum strain IBT 14082 PENFLA_contig163, whole 
genome shotgun sequence
Length=7713

 Score = 4861 bits (2632),  Expect = 0.0
 Identities = 2637/2639 (99%), Gaps = 1/2639 (0%)
 Strand=Plus/Minus

Query  1     CAAGGTTTCCGTAGGTGAACCTGCGGAAGGATCATTACCGAGTGAGGGCCCTCTGGGTCC  60
             ||||||||||||||||||||||||||||||||||||||||||||||||||||||||||||
Sbjct  5102  CAAGGTTTCCGTAGGTGAACCTGCGGAAGGATCATTACCGAGTGAGGGCCCTCTGGGTCC  5043

Query  61    AACCTCCCACCCGTGTTTATTTTACCTTGTTGCTTcggcgggcccgccttaactggccgc  120
             ||||||||||||||||||||||||||||||||||||||||||||||||||||||||||||
Sbjct  5042  AACCTCCCACCCGTGTTTATTTTACCTTGTTGCTTCGGCGGGCCCGCCTTAACTGGCCGC  4983

Query  121   cggggggcttacgcccccgggcccgcgcccgccgAAGACACCCTCGAACTCTGTCTGAAG  180
             ||||||||| ||||||||||||||||||||||||||||||||||||||||||||||||||
Sbjct  4982  CGGGGGGCTCACGCCCCCGGGCCCGCGCCCGCCGAAGACACCCTCGAACTCTGTCTGAAG  4923

Query  181   ATTGTAGTCTGAGTGAAAATATAAATTATTTAAAACTTTCAACAACGGATCTCTTGGTTC  240
             ||||||||||||||||||||||||||||||||||||||||||||||||||||||||||||
Sbjct  4922  ATTGTAGTCTGAGTGAAAATATAAATTATTTAAAACTTTCAACAACGGATCTCTTGGTTC  4863

Query  241   CGGCATCGATGAAGAACGCAGCGAAATGCGATACGTAATGTGAATTGCAAATTCAGTGAA  300
             ||||||||||||||||||||||||||||||||||||||||||||||||||||||||||||
Sbjct  4862  CGGCATCGATGAAGAACGCAGCGAAATGCGATACGTAATGTGAATTGCAAATTCAGTGAA  4803

Query  301   TCATCGAGTCTTTGAACGCACATTGCGCCCCCTGGTATTCCGGGGGGCATGCCTGTCCGA  360
             ||||||||||||||||||||||||||||||||||||||||||||||||||||||||||||
Sbjct  4802  TCATCGAGTCTTTGAACGCACATTGCGCCCCCTGGTATTCCGGGGGGCATGCCTGTCCGA  4743

Query  361   GCGTCATTGCTGCCCTCAAGCACGGCTTGTGTGTTGGGCCCCGTCCTCCGATCCCGGGGG  420
             ||||||||||||||||||||||||||||||||||||||||||||||||||||||||||||
Sbjct  4742  GCGTCATTGCTGCCCTCAAGCACGGCTTGTGTGTTGGGCCCCGTCCTCCGATCCCGGGGG  4683

Query  421   ACGGGCCCGAAAGGCAGCGGCGGCACCGCGTCCGGTCCTCGAGCGTATGGGGCTTTGTCA  480
             ||||||||||||||||||||||||||||||||||||||||||||||||||||||||||||
Sbjct  4682  ACGGGCCCGAAAGGCAGCGGCGGCACCGCGTCCGGTCCTCGAGCGTATGGGGCTTTGTCA  4623

Query  481   CCCGCTCTGTAGGCCCGGCCGGCGCTTGCCGATCAACCCAAATTTTT-ATCCAGGTTGAC  539
             ||||||||||||||||||||||||||||||||||||||||||||||| ||||||||||||
Sbjct  4622  CCCGCTCTGTAGGCCCGGCCGGCGCTTGCCGATCAACCCAAATTTTTTATCCAGGTTGAC  4563

Query  540   CTCGGATCAGGTAGGGATACCCGCTGAACTTAAGCATATCAATAAGCGGAGGAAAAGAAA  599
             ||||||||||||||||||||||||||||||||||||||||||||||||||||||||||||
Sbjct  4562  CTCGGATCAGGTAGGGATACCCGCTGAACTTAAGCATATCAATAAGCGGAGGAAAAGAAA  4503

Query  600   CCAACAGGGATTGCCCCAGTAACGGCGAGTGAAGCGGCAAGAGCTCAAATTTGAAAGCTG  659
             ||||||||||||||||||||||||||||||||||||||||||||||||||||||||||||
Sbjct  4502  CCAACAGGGATTGCCCCAGTAACGGCGAGTGAAGCGGCAAGAGCTCAAATTTGAAAGCTG  4443

Query  660   GCTCCTTCGGGGTCCGCATTGTAATTTGTAGAGGATGCTTCGGGAGCGGTCCCCATCTAA  719
             ||||||||||||||||||||||||||||||||||||||||||||||||||||||||||||
Sbjct  4442  GCTCCTTCGGGGTCCGCATTGTAATTTGTAGAGGATGCTTCGGGAGCGGTCCCCATCTAA  4383

Query  720   GTGCCCTGGAACGGGACGTCATAGAGGGTGAGAATCCCGTATGGGATGGGGTGTCCGCGC  779
             ||||||||||||||||||||||||||||||||||||||||||||||||||||||||||||
Sbjct  4382  GTGCCCTGGAACGGGACGTCATAGAGGGTGAGAATCCCGTATGGGATGGGGTGTCCGCGC  4323

Query  780   CCGTGTGAAGCTCCTTCGACGAGTCGAGTTGTTTGGGAATGCAGCTCTAAATGGGTGGTA  839
             ||||||||||||||||||||||||||||||||||||||||||||||||||||||||||||
Sbjct  4322  CCGTGTGAAGCTCCTTCGACGAGTCGAGTTGTTTGGGAATGCAGCTCTAAATGGGTGGTA  4263

Query  840   AATTTCATCTAAAGCTAAATATTGGCCGGAGACCGATAGCGCACAAGTAGAGTGATCGAA  899
             ||||||||||||||||||||||||||||||||||||||||||||||||||||||||||||
Sbjct  4262  AATTTCATCTAAAGCTAAATATTGGCCGGAGACCGATAGCGCACAAGTAGAGTGATCGAA  4203

Query  900   AGATGAAAAGCACTTTGAAAAGAGAGTTAAAAAGCACGTGAAATTGTTGAAAGGGAAGCG  959
             ||||||||||||||||||||||||||||||||||||||||||||||||||||||||||||
Sbjct  4202  AGATGAAAAGCACTTTGAAAAGAGAGTTAAAAAGCACGTGAAATTGTTGAAAGGGAAGCG  4143

Query  960   CTTGCGACCAGACTCGCTCGCGGGGTTCAGCCGGCATTCGTGCCGGTGTACTTCCCCGCG  1019
             ||||||||||||||||||||||||||||||||||||||||||||||||||||||||||||
Sbjct  4142  CTTGCGACCAGACTCGCTCGCGGGGTTCAGCCGGCATTCGTGCCGGTGTACTTCCCCGCG  4083

Query  1020  GGCGGGCCAGCGTCGGTTTGGGCGGTCGGTCAAAGGCCCTCGGAAGGTAACGCCCCTAGG  1079
             ||||||||||||||||||||||||||||||||||||||||||||||||||||||||||||
Sbjct  4082  GGCGGGCCAGCGTCGGTTTGGGCGGTCGGTCAAAGGCCCTCGGAAGGTAACGCCCCTAGG  4023

Query  1080  GGCGTCTTATAGCCGAGGGTGCAATGCGACCTGCCTAGACCGAGGAACGCGCTTCGGCTC  1139
             ||||||||||||||||||||||||||||||||||||||||||||||||||||||||||||
Sbjct  4022  GGCGTCTTATAGCCGAGGGTGCAATGCGACCTGCCTAGACCGAGGAACGCGCTTCGGCTC  3963

Query  1140  GGACGCTGGCATAATGGTCGTAAACGACCCGTCTTGAAACACGGACCAAGGAGTCTAACA  1199
             ||||||||||||||||||||||||||||||||||||||||||||||||||||||||||||
Sbjct  3962  GGACGCTGGCATAATGGTCGTAAACGACCCGTCTTGAAACACGGACCAAGGAGTCTAACA  3903

Query  1200  TCTACGCGAGTGTTCGGGTGTCAAACCCGTGCGCGAAGTGAAAGCGAACGGAGGTGGGAA  1259
             ||||||||||||||||||||||||||||||||||||||||||||||||||||||||||||
Sbjct  3902  TCTACGCGAGTGTTCGGGTGTCAAACCCGTGCGCGAAGTGAAAGCGAACGGAGGTGGGAA  3843

Query  1260  CCCTCACGGGTGCACCATCGACCGATCCTGAAGTCTTCGGATGGATTTGAGTAAGAGCGT  1319
             ||||||||||||||||||||||||||||||||||||||||||||||||||||||||||||
Sbjct  3842  CCCTCACGGGTGCACCATCGACCGATCCTGAAGTCTTCGGATGGATTTGAGTAAGAGCGT  3783

Query  1320  AGCTGTTGGGACCCGAAAGATGGTGAACTATGCCTGAATAGGGCGAAGCCAGAGGAAACT  1379
             ||||||||||||||||||||||||||||||||||||||||||||||||||||||||||||
Sbjct  3782  AGCTGTTGGGACCCGAAAGATGGTGAACTATGCCTGAATAGGGCGAAGCCAGAGGAAACT  3723

Query  1380  CTGGTGGAGGCTCGTAGCGGTTCTGACGTGCAAATCGATCGTCGAATTTGGGTATAGGGG  1439
             ||||||||||||||||||||||||||||||||||||||||||||||||||||||||||||
Sbjct  3722  CTGGTGGAGGCTCGTAGCGGTTCTGACGTGCAAATCGATCGTCGAATTTGGGTATAGGGG  3663

Query  1440  CGAAAGACTAATCGAACCATCTGGTAGCTGGTTCCTGCCGAAGTTTCCCTCAGGATAGCA  1499
             ||||||||||||||||||||||||||||||||||||||||||||||||||||||||||||
Sbjct  3662  CGAAAGACTAATCGAACCATCTGGTAGCTGGTTCCTGCCGAAGTTTCCCTCAGGATAGCA  3603

Query  1500  GTAACGCGAATTCAGTTTTATGAGGTAAAGCGAATGATTAGAGGCCTTGGGGTTGAAACA  1559
             ||||||||||||||||||||||||||||||||||||||||||||||||||||||||||||
Sbjct  3602  GTAACGCGAATTCAGTTTTATGAGGTAAAGCGAATGATTAGAGGCCTTGGGGTTGAAACA  3543

Query  1560  ACCTTAACCTATTCTCAAACTTTAAATATGTAAGAAGCCCTTGTTGCTTAATTGAACGTG  1619
             ||||||||||||||||||||||||||||||||||||||||||||||||||||||||||||
Sbjct  3542  ACCTTAACCTATTCTCAAACTTTAAATATGTAAGAAGCCCTTGTTGCTTAATTGAACGTG  3483

Query  1620  GGCATTAGAATGATGCGTTACTAGTGGGCCATTTTTGGTAAGCAGAACTGGCGATGCGGG  1679
             ||||||||||||||||||||||||||||||||||||||||||||||||||||||||||||
Sbjct  3482  GGCATTAGAATGATGCGTTACTAGTGGGCCATTTTTGGTAAGCAGAACTGGCGATGCGGG  3423

Query  1680  ATGAACCGAACGCGAGGTTAAGGTGCCGGAATACACGCTCATCAGACACCACAAAAGGTG  1739
             ||||||||||||||||||||||||||||||||||||||||||||||||||||||||||||
Sbjct  3422  ATGAACCGAACGCGAGGTTAAGGTGCCGGAATACACGCTCATCAGACACCACAAAAGGTG  3363

Query  1740  TTAGTTCATCTAGACAGCCCGACGGTGGCCATGGAAGTCGGAATCCGCTAAGGAGTGTGT  1799
             ||||||||||||||||||||||||||||||||||||||||||||||||||||||||||||
Sbjct  3362  TTAGTTCATCTAGACAGCCCGACGGTGGCCATGGAAGTCGGAATCCGCTAAGGAGTGTGT  3303

Query  1800  AACAACTCACGGGCCGAATGAACTAGCCCTGAAAATGGATGGCGCTTAAGCGTGTTACCC  1859
             ||||||||||||||||||||||||||||||||||||||||||||||||||||||||||||
Sbjct  3302  AACAACTCACGGGCCGAATGAACTAGCCCTGAAAATGGATGGCGCTTAAGCGTGTTACCC  3243

Query  1860  ATACCTCGCCGTCAGGGTAGAAACGATGCCCTGACGAGTAGGCAGGCGTGGGGGTCCGTG  1919
             ||||||||||||||||||||||||||||||||||||||||||||||||||||||||||||
Sbjct  3242  ATACCTCGCCGTCAGGGTAGAAACGATGCCCTGACGAGTAGGCAGGCGTGGGGGTCCGTG  3183

Query  1920  ACGAAGCCTTGGGAGTGATCCCGGGTCGAACGGCCCCTAGTGCAGATCTTGGTGGTAGTA  1979
             ||||||||||||||||||||||||||||||||||||||||||||||||||||||||||||
Sbjct  3182  ACGAAGCCTTGGGAGTGATCCCGGGTCGAACGGCCCCTAGTGCAGATCTTGGTGGTAGTA  3123

Query  1980  GCAAATACTCAAATGAGAACTTTGAGGACTGAAGTGGGGAAAGGTTCCATGTGAACAGCA  2039
             ||||||||||||||||||||||||||||||||||||||||||||||||||||||||||||
Sbjct  3122  GCAAATACTCAAATGAGAACTTTGAGGACTGAAGTGGGGAAAGGTTCCATGTGAACAGCA  3063

Query  2040  GTTGGACATGGGTTAGTCGATCCTAAGGCATAGGGAAGTTCCGTTTGAAAGGCGCCCTCG  2099
             ||||||||||||||||||||||||||||||||||||||||||||||||||||||||||||
Sbjct  3062  GTTGGACATGGGTTAGTCGATCCTAAGGCATAGGGAAGTTCCGTTTGAAAGGCGCCCTCG  3003

Query  2100  TGCGCCGTGTGCCGAAAGGGAAGCCGGTTAACATTCCGGCACCTAGATGTGGATTCTCCA  2159
             ||||||||||||||||||||||||||||||||||||||||||||||||||||||||||||
Sbjct  3002  TGCGCCGTGTGCCGAAAGGGAAGCCGGTTAACATTCCGGCACCTAGATGTGGATTCTCCA  2943

Query  2160  CGGCAACGTAACTGAACGCGGAGACGTCGGCGGGGGTCCTGGGAAGAGTTCTCTTTTCTT  2219
             ||||||||||||||||||||||||||||||||||||||||||||||||||||||||||||
Sbjct  2942  CGGCAACGTAACTGAACGCGGAGACGTCGGCGGGGGTCCTGGGAAGAGTTCTCTTTTCTT  2883

Query  2220  CTTGACAGCCTATCACCCTGAAATCGGTTTGTCCGGAGCTAGGGTTCTATGGCTGGCAGA  2279
             ||||||||||||||||||||||||||||||||||||||||||||||||||||||||||||
Sbjct  2882  CTTGACAGCCTATCACCCTGAAATCGGTTTGTCCGGAGCTAGGGTTCTATGGCTGGCAGA  2823

Query  2280  GCGCCGCACTTTTGCGGCGTCCGGTGCGCCCCCGACGACCCTTGAAAATCCGCGGGAAGG  2339
             ||||||||||||||||||||||||||||||||||||||||||||||||||||||||||||
Sbjct  2822  GCGCCGCACTTTTGCGGCGTCCGGTGCGCCCCCGACGACCCTTGAAAATCCGCGGGAAGG  2763

Query  2340  AATAGTTTTCACGCTAGGTCGTACTCATAACCGCAGCAGGTCTCCAAGGTGAACAGCCTC  2399
             ||||||||||||||||||||||||||||||||||||||||||||||||||||||||||||
Sbjct  2762  AATAGTTTTCACGCTAGGTCGTACTCATAACCGCAGCAGGTCTCCAAGGTGAACAGCCTC  2703

Query  2400  TAGTTGATAGAACAATGTAGATAAGGGAAGTCGGCAAAATGGATCCGTAACTTCGGGATA  2459
             ||||||||||||||||||||||||||||||||||||||||||||||||||||||||||||
Sbjct  2702  TAGTTGATAGAACAATGTAGATAAGGGAAGTCGGCAAAATGGATCCGTAACTTCGGGATA  2643

Query  2460  AGGATTGGCTCTAAGGGTCGGGCTCGCTGGGCCTTGGGGGGAACCTCCTGGAGCAGTAGG  2519
             ||||||||||||||||||||||||||||||||||||||||||||||||||||||||||||
Sbjct  2642  AGGATTGGCTCTAAGGGTCGGGCTCGCTGGGCCTTGGGGGGAACCTCCTGGAGCAGTAGG  2583

Query  2520  GCACTAGCCGGGCAACCGGCCGGCGCCCCGCAGCACCGGGTTGGGGACGCCCTTGGCAGG  2579
             ||||||||||||||||||||||||||||||||||||||||||||||||||||||||||||
Sbjct  2582  GCACTAGCCGGGCAACCGGCCGGCGCCCCGCAGCACCGGGTTGGGGACGCCCTTGGCAGG  2523

Query  2580  CTTCGGCCGTCCGGCGGGCGATTAACGACCAACTTAGAACTGGTACGGACAAGGGGAAT  2638
             |||||||||||||||||||||||||||||||||||||||||||||||||||||||||||
Sbjct  2522  CTTCGGCCGTCCGGCGGGCGATTAACGACCAACTTAGAACTGGTACGGACAAGGGGAAT  2464


>PKQL01000996.1 Penicillium sp. CF05 scaffold_995, whole genome shotgun sequence
Length=7174

 Score = 4855 bits (2629),  Expect = 0.0
 Identities = 2635/2638 (99%), Gaps = 0/2638 (0%)
 Strand=Plus/Plus

Query  1     CAAGGTTTCCGTAGGTGAACCTGCGGAAGGATCATTACCGAGTGAGGGCCCTCTGGGTCC  60
             ||||||||||||||||||||||||||||||||||||||||||||||||||||||||||||
Sbjct  3100  CAAGGTTTCCGTAGGTGAACCTGCGGAAGGATCATTACCGAGTGAGGGCCCTCTGGGTCC  3159

Query  61    AACCTCCCACCCGTGTTTATTTTACCTTGTTGCTTcggcgggcccgccttaactggccgc  120
             ||||||||||||||||||||||||||||||||||||||||||||||||||||||||||||
Sbjct  3160  AACCTCCCACCCGTGTTTATTTTACCTTGTTGCTTCGGCGGGCCCGCCTTAACTGGCCGC  3219

Query  121   cggggggcttacgcccccgggcccgcgcccgccgAAGACACCCTCGAACTCTGTCTGAAG  180
             ||||||||| ||||||||||||||||||||||||||||||||||||||||||||||||||
Sbjct  3220  CGGGGGGCTCACGCCCCCGGGCCCGCGCCCGCCGAAGACACCCTCGAACTCTGTCTGAAG  3279

Query  181   ATTGTAGTCTGAGTGAAAATATAAATTATTTAAAACTTTCAACAACGGATCTCTTGGTTC  240
             ||||||||||||||||||||||||||||||||||||||||||||||||||||||||||||
Sbjct  3280  ATTGTAGTCTGAGTGAAAATATAAATTATTTAAAACTTTCAACAACGGATCTCTTGGTTC  3339

Query  241   CGGCATCGATGAAGAACGCAGCGAAATGCGATACGTAATGTGAATTGCAAATTCAGTGAA  300
             ||||||||||||||||||||||||||||||||||||||||||||||||||||||||||||
Sbjct  3340  CGGCATCGATGAAGAACGCAGCGAAATGCGATACGTAATGTGAATTGCAAATTCAGTGAA  3399

Query  301   TCATCGAGTCTTTGAACGCACATTGCGCCCCCTGGTATTCCGGGGGGCATGCCTGTCCGA  360
             ||||||||||||||||||||||||||||||||||||||||||||||||||||||||||||
Sbjct  3400  TCATCGAGTCTTTGAACGCACATTGCGCCCCCTGGTATTCCGGGGGGCATGCCTGTCCGA  3459

Query  361   GCGTCATTGCTGCCCTCAAGCACGGCTTGTGTGTTGGGCCCCGTCCTCCGATCCCGGGGG  420
             ||||||||||||||||||||| ||||||||||||||||||||||||||||||||||||||
Sbjct  3460  GCGTCATTGCTGCCCTCAAGCCCGGCTTGTGTGTTGGGCCCCGTCCTCCGATCCCGGGGG  3519

Query  421   ACGGGCCCGAAAGGCAGCGGCGGCACCGCGTCCGGTCCTCGAGCGTATGGGGCTTTGTCA  480
             ||||||||||||||||||||||||||||||||||||||||||||||||||||||||||||
Sbjct  3520  ACGGGCCCGAAAGGCAGCGGCGGCACCGCGTCCGGTCCTCGAGCGTATGGGGCTTTGTCA  3579

Query  481   CCCGCTCTGTAGGCCCGGCCGGCGCTTGCCGATCAACCCAAATTTTTATCCAGGTTGACC  540
             ||||||||||||||||||||||||||||||||||||||||||||||||||||||||||||
Sbjct  3580  CCCGCTCTGTAGGCCCGGCCGGCGCTTGCCGATCAACCCAAATTTTTATCCAGGTTGACC  3639

Query  541   TCGGATCAGGTAGGGATACCCGCTGAACTTAAGCATATCAATAAGCGGAGGAAAAGAAAC  600
             ||||||||||||||||||||||||||||||||||||||||||||||||||||||||||||
Sbjct  3640  TCGGATCAGGTAGGGATACCCGCTGAACTTAAGCATATCAATAAGCGGAGGAAAAGAAAC  3699

Query  601   CAACAGGGATTGCCCCAGTAACGGCGAGTGAAGCGGCAAGAGCTCAAATTTGAAAGCTGG  660
             ||||||||||||||||||||||||||||||||||||||||||||||||||||||||||||
Sbjct  3700  CAACAGGGATTGCCCCAGTAACGGCGAGTGAAGCGGCAAGAGCTCAAATTTGAAAGCTGG  3759

Query  661   CTCCTTCGGGGTCCGCATTGTAATTTGTAGAGGATGCTTCGGGAGCGGTCCCCATCTAAG  720
             ||||||||||||||||||||||||||||||||||||||||||||||||||||||||||||
Sbjct  3760  CTCCTTCGGGGTCCGCATTGTAATTTGTAGAGGATGCTTCGGGAGCGGTCCCCATCTAAG  3819

Query  721   TGCCCTGGAACGGGACGTCATAGAGGGTGAGAATCCCGTATGGGATGGGGTGTCCGCGCC  780
             ||||||||||||||||||||||||||||||||||||||||||||||||||||||||||||
Sbjct  3820  TGCCCTGGAACGGGACGTCATAGAGGGTGAGAATCCCGTATGGGATGGGGTGTCCGCGCC  3879

Query  781   CGTGTGAAGCTCCTTCGACGAGTCGAGTTGTTTGGGAATGCAGCTCTAAATGGGTGGTAA  840
             ||||||||||||||||||||||||||||||||||||||||||||||||||||||||||||
Sbjct  3880  CGTGTGAAGCTCCTTCGACGAGTCGAGTTGTTTGGGAATGCAGCTCTAAATGGGTGGTAA  3939

Query  841   ATTTCATCTAAAGCTAAATATTGGCCGGAGACCGATAGCGCACAAGTAGAGTGATCGAAA  900
             ||||||||||||||||||||||||||||||||||||||||||||||||||||||||||||
Sbjct  3940  ATTTCATCTAAAGCTAAATATTGGCCGGAGACCGATAGCGCACAAGTAGAGTGATCGAAA  3999

Query  901   GATGAAAAGCACTTTGAAAAGAGAGTTAAAAAGCACGTGAAATTGTTGAAAGGGAAGCGC  960
             ||||||||||||||||||||||||||||||||||||||||||||||||||||||||||||
Sbjct  4000  GATGAAAAGCACTTTGAAAAGAGAGTTAAAAAGCACGTGAAATTGTTGAAAGGGAAGCGC  4059

Query  961   TTGCGACCAGACTCGCTCGCGGGGTTCAGCCGGCATTCGTGCCGGTGTACTTCCCCGCGG  1020
             ||||||||||||||||||||||||||||||||||||||||||||||||||||||||||||
Sbjct  4060  TTGCGACCAGACTCGCTCGCGGGGTTCAGCCGGCATTCGTGCCGGTGTACTTCCCCGCGG  4119

Query  1021  GCGGGCCAGCGTCGGTTTGGGCGGTCGGTCAAAGGCCCTCGGAAGGTAACGCCCCTAGGG  1080
             ||||||||||||||||||||||||||||||||||||||||||||||||||||||||||||
Sbjct  4120  GCGGGCCAGCGTCGGTTTGGGCGGTCGGTCAAAGGCCCTCGGAAGGTAACGCCCCTAGGG  4179

Query  1081  GCGTCTTATAGCCGAGGGTGCAATGCGACCTGCCTAGACCGAGGAACGCGCTTCGGCTCG  1140
             ||||||||||||||||||||||||||||||||||||||||||||||||||||||||||||
Sbjct  4180  GCGTCTTATAGCCGAGGGTGCAATGCGACCTGCCTAGACCGAGGAACGCGCTTCGGCTCG  4239

Query  1141  GACGCTGGCATAATGGTCGTAAACGACCCGTCTTGAAACACGGACCAAGGAGTCTAACAT  1200
             ||||||||||||||||||||||||||||||||||||||||||||||||||||||||||||
Sbjct  4240  GACGCTGGCATAATGGTCGTAAACGACCCGTCTTGAAACACGGACCAAGGAGTCTAACAT  4299

Query  1201  CTACGCGAGTGTTCGGGTGTCAAACCCGTGCGCGAAGTGAAAGCGAACGGAGGTGGGAAC  1260
             ||||||||||||||||||||||||||||||||||||||||||||||||||||||||||||
Sbjct  4300  CTACGCGAGTGTTCGGGTGTCAAACCCGTGCGCGAAGTGAAAGCGAACGGAGGTGGGAAC  4359

Query  1261  CCTCACGGGTGCACCATCGACCGATCCTGAAGTCTTCGGATGGATTTGAGTAAGAGCGTA  1320
             ||||||||||||||||||||||||||||||||||||||||||||||||||||||||||||
Sbjct  4360  CCTCACGGGTGCACCATCGACCGATCCTGAAGTCTTCGGATGGATTTGAGTAAGAGCGTA  4419

Query  1321  GCTGTTGGGACCCGAAAGATGGTGAACTATGCCTGAATAGGGCGAAGCCAGAGGAAACTC  1380
             ||||||||||||||||||||||||||||||||||||||||||||||||||||||||||||
Sbjct  4420  GCTGTTGGGACCCGAAAGATGGTGAACTATGCCTGAATAGGGCGAAGCCAGAGGAAACTC  4479

Query  1381  TGGTGGAGGCTCGTAGCGGTTCTGACGTGCAAATCGATCGTCGAATTTGGGTATAGGGGC  1440
             ||||||||||||||||||||||||||||||||||||||||||||||||||||||||||||
Sbjct  4480  TGGTGGAGGCTCGTAGCGGTTCTGACGTGCAAATCGATCGTCGAATTTGGGTATAGGGGC  4539

Query  1441  GAAAGACTAATCGAACCATCTGGTAGCTGGTTCCTGCCGAAGTTTCCCTCAGGATAGCAG  1500
             ||||||||||||||||||||||||||||||||||||||||||||||||||||||||||||
Sbjct  4540  GAAAGACTAATCGAACCATCTGGTAGCTGGTTCCTGCCGAAGTTTCCCTCAGGATAGCAG  4599

Query  1501  TAACGCGAATTCAGTTTTATGAGGTAAAGCGAATGATTAGAGGCCTTGGGGTTGAAACAA  1560
             ||||||||||||||||||||||||||||||||||||||||||||||||||||||||||||
Sbjct  4600  TAACGCGAATTCAGTTTTATGAGGTAAAGCGAATGATTAGAGGCCTTGGGGTTGAAACAA  4659

Query  1561  CCTTAACCTATTCTCAAACTTTAAATATGTAAGAAGCCCTTGTTGCTTAATTGAACGTGG  1620
             ||||||||||||||||||||||||||||||||||||||||||||||||||||||||||||
Sbjct  4660  CCTTAACCTATTCTCAAACTTTAAATATGTAAGAAGCCCTTGTTGCTTAATTGAACGTGG  4719

Query  1621  GCATTAGAATGATGCGTTACTAGTGGGCCATTTTTGGTAAGCAGAACTGGCGATGCGGGA  1680
             ||||||||||||||||||||||||||||||||||||||||||||||||||||||||||||
Sbjct  4720  GCATTAGAATGATGCGTTACTAGTGGGCCATTTTTGGTAAGCAGAACTGGCGATGCGGGA  4779

Query  1681  TGAACCGAACGCGAGGTTAAGGTGCCGGAATACACGCTCATCAGACACCACAAAAGGTGT  1740
             ||||||||||||||||||||||||||||||||||||||||||||||||||||||||||||
Sbjct  4780  TGAACCGAACGCGAGGTTAAGGTGCCGGAATACACGCTCATCAGACACCACAAAAGGTGT  4839

Query  1741  TAGTTCATCTAGACAGCCCGACGGTGGCCATGGAAGTCGGAATCCGCTAAGGAGTGTGTA  1800
             ||||||||||||||||||||||||||||||||||||||||||||||||||||||||||||
Sbjct  4840  TAGTTCATCTAGACAGCCCGACGGTGGCCATGGAAGTCGGAATCCGCTAAGGAGTGTGTA  4899

Query  1801  ACAACTCACGGGCCGAATGAACTAGCCCTGAAAATGGATGGCGCTTAAGCGTGTTACCCA  1860
             ||||||||||||||||||||||||||||||||||||||||||||||||||||||||||||
Sbjct  4900  ACAACTCACGGGCCGAATGAACTAGCCCTGAAAATGGATGGCGCTTAAGCGTGTTACCCA  4959

Query  1861  TACCTCGCCGTCAGGGTAGAAACGATGCCCTGACGAGTAGGCAGGCGTGGGGGTCCGTGA  1920
             ||||||||||||||||||||||||||||||||||||||||||||||||||||||||||||
Sbjct  4960  TACCTCGCCGTCAGGGTAGAAACGATGCCCTGACGAGTAGGCAGGCGTGGGGGTCCGTGA  5019

Query  1921  CGAAGCCTTGGGAGTGATCCCGGGTCGAACGGCCCCTAGTGCAGATCTTGGTGGTAGTAG  1980
             ||||||||||||||||||||||||||||||||||||||||||||||||||||||||||||
Sbjct  5020  CGAAGCCTTGGGAGTGATCCCGGGTCGAACGGCCCCTAGTGCAGATCTTGGTGGTAGTAG  5079

Query  1981  CAAATACTCAAATGAGAACTTTGAGGACTGAAGTGGGGAAAGGTTCCATGTGAACAGCAG  2040
             ||||||||||||||||||||||||||||||||||||||||||||||||||||||||||||
Sbjct  5080  CAAATACTCAAATGAGAACTTTGAGGACTGAAGTGGGGAAAGGTTCCATGTGAACAGCAG  5139

Query  2041  TTGGACATGGGTTAGTCGATCCTAAGGCATAGGGAAGTTCCGTTTGAAAGGCGCCCTCGT  2100
             ||||||||||||||||||||||||||||||||||||||||||||||||||||||||||||
Sbjct  5140  TTGGACATGGGTTAGTCGATCCTAAGGCATAGGGAAGTTCCGTTTGAAAGGCGCCCTCGT  5199

Query  2101  GCGCCGTGTGCCGAAAGGGAAGCCGGTTAACATTCCGGCACCTAGATGTGGATTCTCCAC  2160
             ||||||||||||||||||||||||||||||||||||||||||||||||||||||||||||
Sbjct  5200  GCGCCGTGTGCCGAAAGGGAAGCCGGTTAACATTCCGGCACCTAGATGTGGATTCTCCAC  5259

Query  2161  GGCAACGTAACTGAACGCGGAGACGTCGGCGGGGGTCCTGGGAAGAGTTCTCTTTTCTTC  2220
             ||||||||||||||||||||||||||||||||||||||||||||||||||||||||||||
Sbjct  5260  GGCAACGTAACTGAACGCGGAGACGTCGGCGGGGGTCCTGGGAAGAGTTCTCTTTTCTTC  5319

Query  2221  TTGACAGCCTATCACCCTGAAATCGGTTTGTCCGGAGCTAGGGTTCTATGGCTGGCAGAG  2280
             ||||||||||||||||||||||||||||||||||||||||||||||||||||||||||||
Sbjct  5320  TTGACAGCCTATCACCCTGAAATCGGTTTGTCCGGAGCTAGGGTTCTATGGCTGGCAGAG  5379

Query  2281  CGCCGCACTTTTGCGGCGTCCGGTGCGCCCCCGACGACCCTTGAAAATCCGCGGGAAGGA  2340
             ||||||||||||||||||||||||||||||||||||||||||||||||||||||||||||
Sbjct  5380  CGCCGCACTTTTGCGGCGTCCGGTGCGCCCCCGACGACCCTTGAAAATCCGCGGGAAGGA  5439

Query  2341  ATAGTTTTCACGCTAGGTCGTACTCATAACCGCAGCAGGTCTCCAAGGTGAACAGCCTCT  2400
             ||||||||||||||||||||||||||||||||||||||||||||||||||||||||||||
Sbjct  5440  ATAGTTTTCACGCTAGGTCGTACTCATAACCGCAGCAGGTCTCCAAGGTGAACAGCCTCT  5499

Query  2401  AGTTGATAGAACAATGTAGATAAGGGAAGTCGGCAAAATGGATCCGTAACTTCGGGATAA  2460
             ||||||||||||||||||||||||||||||||||||||||||||||||||||||||||||
Sbjct  5500  AGTTGATAGAACAATGTAGATAAGGGAAGTCGGCAAAATGGATCCGTAACTTCGGGATAA  5559

Query  2461  GGATTGGCTCTAAGGGTCGGGCTCGCTGGGCCTTGGGGGGAACCTCCTGGAGCAGTAGGG  2520
             ||||||||||||||||||||||||||||||||||||||||||||||||||||||||||||
Sbjct  5560  GGATTGGCTCTAAGGGTCGGGCTCGCTGGGCCTTGGGGGGAACCTCCTGGAGCAGTAGGG  5619

Query  2521  CACTAGCCGGGCAACCGGCCGGCGCCCCGCAGCACCGGGTTGGGGACGCCCTTGGCAGGC  2580
             ||||||||||||||||||||||||||||||||||||||| ||||||||||||||||||||
Sbjct  5620  CACTAGCCGGGCAACCGGCCGGCGCCCCGCAGCACCGGGCTGGGGACGCCCTTGGCAGGC  5679

Query  2581  TTCGGCCGTCCGGCGGGCGATTAACGACCAACTTAGAACTGGTACGGACAAGGGGAAT  2638
             ||||||||||||||||||||||||||||||||||||||||||||||||||||||||||
Sbjct  5680  TTCGGCCGTCCGGCGGGCGATTAACGACCAACTTAGAACTGGTACGGACAAGGGGAAT  5737


>CAJVRB010000041.1 Penicillium nalgiovense genome assembly, contig: tig00002941, 
whole genome shotgun sequence
Length=1458249

 Score = 4855 bits (2629),  Expect = 0.0
 Identities = 2635/2638 (99%), Gaps = 0/2638 (0%)
 Strand=Plus/Minus

Query  1        CAAGGTTTCCGTAGGTGAACCTGCGGAAGGATCATTACCGAGTGAGGGCCCTCTGGGTCC  60
                ||||||||||||||||||||||||||||||||||||||||||||||||||||||||||||
Sbjct  1444427  CAAGGTTTCCGTAGGTGAACCTGCGGAAGGATCATTACCGAGTGAGGGCCCTCTGGGTCC  1444368

Query  61       AACCTCCCACCCGTGTTTATTTTACCTTGTTGCTTcggcgggcccgccttaactggccgc  120
                ||||||||||||||||||||||||||||||||||||||||||||||||||||||||||||
Sbjct  1444367  AACCTCCCACCCGTGTTTATTTTACCTTGTTGCTTCGGCGGGCCCGCCTTAACTGGCCGC  1444308

Query  121      cggggggcttacgcccccgggcccgcgcccgccgAAGACACCCTCGAACTCTGTCTGAAG  180
                ||||||||| ||||||||||||||||||||||||||||||||||||||||||||||||||
Sbjct  1444307  CGGGGGGCTCACGCCCCCGGGCCCGCGCCCGCCGAAGACACCCTCGAACTCTGTCTGAAG  1444248

Query  181      ATTGTAGTCTGAGTGAAAATATAAATTATTTAAAACTTTCAACAACGGATCTCTTGGTTC  240
                ||||||||||||||||||||||||||||||||||||||||||||||||||||||||||||
Sbjct  1444247  ATTGTAGTCTGAGTGAAAATATAAATTATTTAAAACTTTCAACAACGGATCTCTTGGTTC  1444188

Query  241      CGGCATCGATGAAGAACGCAGCGAAATGCGATACGTAATGTGAATTGCAAATTCAGTGAA  300
                ||||||||||||||||||||||||||||||||||||||||||||||||||||||||||||
Sbjct  1444187  CGGCATCGATGAAGAACGCAGCGAAATGCGATACGTAATGTGAATTGCAAATTCAGTGAA  1444128

Query  301      TCATCGAGTCTTTGAACGCACATTGCGCCCCCTGGTATTCCGGGGGGCATGCCTGTCCGA  360
                ||||||||||||||||||||||||||||||||||||||||||||||||||||||||||||
Sbjct  1444127  TCATCGAGTCTTTGAACGCACATTGCGCCCCCTGGTATTCCGGGGGGCATGCCTGTCCGA  1444068

Query  361      GCGTCATTGCTGCCCTCAAGCACGGCTTGTGTGTTGGGCCCCGTCCTCCGATCCCGGGGG  420
                ||||||||||||||||||||| ||||||||||||||||||||||||||||||||||||||
Sbjct  1444067  GCGTCATTGCTGCCCTCAAGCCCGGCTTGTGTGTTGGGCCCCGTCCTCCGATCCCGGGGG  1444008

Query  421      ACGGGCCCGAAAGGCAGCGGCGGCACCGCGTCCGGTCCTCGAGCGTATGGGGCTTTGTCA  480
                ||||||||||||||||||||||||||||||||||||||||||||||||||||||||||||
Sbjct  1444007  ACGGGCCCGAAAGGCAGCGGCGGCACCGCGTCCGGTCCTCGAGCGTATGGGGCTTTGTCA  1443948

Query  481      CCCGCTCTGTAGGCCCGGCCGGCGCTTGCCGATCAACCCAAATTTTTATCCAGGTTGACC  540
                ||||||||||||||||||||||||||||||||||||||||||||||||||||||||||||
Sbjct  1443947  CCCGCTCTGTAGGCCCGGCCGGCGCTTGCCGATCAACCCAAATTTTTATCCAGGTTGACC  1443888

Query  541      TCGGATCAGGTAGGGATACCCGCTGAACTTAAGCATATCAATAAGCGGAGGAAAAGAAAC  600
                ||||||||||||||||||||||||||||||||||||||||||||||||||||||||||||
Sbjct  1443887  TCGGATCAGGTAGGGATACCCGCTGAACTTAAGCATATCAATAAGCGGAGGAAAAGAAAC  1443828

Query  601      CAACAGGGATTGCCCCAGTAACGGCGAGTGAAGCGGCAAGAGCTCAAATTTGAAAGCTGG  660
                ||||||||||||||||||||||||||||||||||||||||||||||||||||||||||||
Sbjct  1443827  CAACAGGGATTGCCCCAGTAACGGCGAGTGAAGCGGCAAGAGCTCAAATTTGAAAGCTGG  1443768

Query  661      CTCCTTCGGGGTCCGCATTGTAATTTGTAGAGGATGCTTCGGGAGCGGTCCCCATCTAAG  720
                ||||||||||||||||||||||||||||||||||||||||||||||||||||||||||||
Sbjct  1443767  CTCCTTCGGGGTCCGCATTGTAATTTGTAGAGGATGCTTCGGGAGCGGTCCCCATCTAAG  1443708

Query  721      TGCCCTGGAACGGGACGTCATAGAGGGTGAGAATCCCGTATGGGATGGGGTGTCCGCGCC  780
                ||||||||||||||||||||||||||||||||||||||||||||||||||||||||||||
Sbjct  1443707  TGCCCTGGAACGGGACGTCATAGAGGGTGAGAATCCCGTATGGGATGGGGTGTCCGCGCC  1443648

Query  781      CGTGTGAAGCTCCTTCGACGAGTCGAGTTGTTTGGGAATGCAGCTCTAAATGGGTGGTAA  840
                ||||||||||||||||||||||||||||||||||||||||||||||||||||||||||||
Sbjct  1443647  CGTGTGAAGCTCCTTCGACGAGTCGAGTTGTTTGGGAATGCAGCTCTAAATGGGTGGTAA  1443588

Query  841      ATTTCATCTAAAGCTAAATATTGGCCGGAGACCGATAGCGCACAAGTAGAGTGATCGAAA  900
                ||||||||||||||||||||||||||||||||||||||||||||||||||||||||||||
Sbjct  1443587  ATTTCATCTAAAGCTAAATATTGGCCGGAGACCGATAGCGCACAAGTAGAGTGATCGAAA  1443528

Query  901      GATGAAAAGCACTTTGAAAAGAGAGTTAAAAAGCACGTGAAATTGTTGAAAGGGAAGCGC  960
                ||||||||||||||||||||||||||||||||||||||||||||||||||||||||||||
Sbjct  1443527  GATGAAAAGCACTTTGAAAAGAGAGTTAAAAAGCACGTGAAATTGTTGAAAGGGAAGCGC  1443468

Query  961      TTGCGACCAGACTCGCTCGCGGGGTTCAGCCGGCATTCGTGCCGGTGTACTTCCCCGCGG  1020
                ||||||||||||||||||||||||||||||||||||||||||||||||||||||||||||
Sbjct  1443467  TTGCGACCAGACTCGCTCGCGGGGTTCAGCCGGCATTCGTGCCGGTGTACTTCCCCGCGG  1443408

Query  1021     GCGGGCCAGCGTCGGTTTGGGCGGTCGGTCAAAGGCCCTCGGAAGGTAACGCCCCTAGGG  1080
                ||||||||||||||||||||||||||||||||||||||||||||||||||||||||||||
Sbjct  1443407  GCGGGCCAGCGTCGGTTTGGGCGGTCGGTCAAAGGCCCTCGGAAGGTAACGCCCCTAGGG  1443348

Query  1081     GCGTCTTATAGCCGAGGGTGCAATGCGACCTGCCTAGACCGAGGAACGCGCTTCGGCTCG  1140
                ||||||||||||||||||||||||||||||||||||||||||||||||||||||||||||
Sbjct  1443347  GCGTCTTATAGCCGAGGGTGCAATGCGACCTGCCTAGACCGAGGAACGCGCTTCGGCTCG  1443288

Query  1141     GACGCTGGCATAATGGTCGTAAACGACCCGTCTTGAAACACGGACCAAGGAGTCTAACAT  1200
                ||||||||||||||||||||||||||||||||||||||||||||||||||||||||||||
Sbjct  1443287  GACGCTGGCATAATGGTCGTAAACGACCCGTCTTGAAACACGGACCAAGGAGTCTAACAT  1443228

Query  1201     CTACGCGAGTGTTCGGGTGTCAAACCCGTGCGCGAAGTGAAAGCGAACGGAGGTGGGAAC  1260
                ||||||||||||||||||||||||||||||||||||||||||||||||||||||||||||
Sbjct  1443227  CTACGCGAGTGTTCGGGTGTCAAACCCGTGCGCGAAGTGAAAGCGAACGGAGGTGGGAAC  1443168

Query  1261     CCTCACGGGTGCACCATCGACCGATCCTGAAGTCTTCGGATGGATTTGAGTAAGAGCGTA  1320
                ||||||||||||||||||||||||||||||||||||||||||||||||||||||||||||
Sbjct  1443167  CCTCACGGGTGCACCATCGACCGATCCTGAAGTCTTCGGATGGATTTGAGTAAGAGCGTA  1443108

Query  1321     GCTGTTGGGACCCGAAAGATGGTGAACTATGCCTGAATAGGGCGAAGCCAGAGGAAACTC  1380
                ||||||||||||||||||||||||||||||||||||||||||||||||||||||||||||
Sbjct  1443107  GCTGTTGGGACCCGAAAGATGGTGAACTATGCCTGAATAGGGCGAAGCCAGAGGAAACTC  1443048

Query  1381     TGGTGGAGGCTCGTAGCGGTTCTGACGTGCAAATCGATCGTCGAATTTGGGTATAGGGGC  1440
                ||||||||||||||||||||||||||||||||||||||||||||||||||||||||||||
Sbjct  1443047  TGGTGGAGGCTCGTAGCGGTTCTGACGTGCAAATCGATCGTCGAATTTGGGTATAGGGGC  1442988

Query  1441     GAAAGACTAATCGAACCATCTGGTAGCTGGTTCCTGCCGAAGTTTCCCTCAGGATAGCAG  1500
                ||||||||||||||||||||||||||||||||||||||||||||||||||||||||||||
Sbjct  1442987  GAAAGACTAATCGAACCATCTGGTAGCTGGTTCCTGCCGAAGTTTCCCTCAGGATAGCAG  1442928

Query  1501     TAACGCGAATTCAGTTTTATGAGGTAAAGCGAATGATTAGAGGCCTTGGGGTTGAAACAA  1560
                ||||||||||||||||||||||||||||||||||||||||||||||||||||||||||||
Sbjct  1442927  TAACGCGAATTCAGTTTTATGAGGTAAAGCGAATGATTAGAGGCCTTGGGGTTGAAACAA  1442868

Query  1561     CCTTAACCTATTCTCAAACTTTAAATATGTAAGAAGCCCTTGTTGCTTAATTGAACGTGG  1620
                ||||||||||||||||||||||||||||||||||||||||||||||||||||||||||||
Sbjct  1442867  CCTTAACCTATTCTCAAACTTTAAATATGTAAGAAGCCCTTGTTGCTTAATTGAACGTGG  1442808

Query  1621     GCATTAGAATGATGCGTTACTAGTGGGCCATTTTTGGTAAGCAGAACTGGCGATGCGGGA  1680
                ||||||||||||||||||||||||||||||||||||||||||||||||||||||||||||
Sbjct  1442807  GCATTAGAATGATGCGTTACTAGTGGGCCATTTTTGGTAAGCAGAACTGGCGATGCGGGA  1442748

Query  1681     TGAACCGAACGCGAGGTTAAGGTGCCGGAATACACGCTCATCAGACACCACAAAAGGTGT  1740
                ||||||||||||||||||||||||||||||||||||||||||||||||||||||||||||
Sbjct  1442747  TGAACCGAACGCGAGGTTAAGGTGCCGGAATACACGCTCATCAGACACCACAAAAGGTGT  1442688

Query  1741     TAGTTCATCTAGACAGCCCGACGGTGGCCATGGAAGTCGGAATCCGCTAAGGAGTGTGTA  1800
                ||||||||||||||||||||||||||||||||||||||||||||||||||||||||||||
Sbjct  1442687  TAGTTCATCTAGACAGCCCGACGGTGGCCATGGAAGTCGGAATCCGCTAAGGAGTGTGTA  1442628

Query  1801     ACAACTCACGGGCCGAATGAACTAGCCCTGAAAATGGATGGCGCTTAAGCGTGTTACCCA  1860
                ||||||||||||||||||||||||||||||||||||||||||||||||||||||||||||
Sbjct  1442627  ACAACTCACGGGCCGAATGAACTAGCCCTGAAAATGGATGGCGCTTAAGCGTGTTACCCA  1442568

Query  1861     TACCTCGCCGTCAGGGTAGAAACGATGCCCTGACGAGTAGGCAGGCGTGGGGGTCCGTGA  1920
                ||||||||||||||||||||||||||||||||||||||||||||||||||||||||||||
Sbjct  1442567  TACCTCGCCGTCAGGGTAGAAACGATGCCCTGACGAGTAGGCAGGCGTGGGGGTCCGTGA  1442508

Query  1921     CGAAGCCTTGGGAGTGATCCCGGGTCGAACGGCCCCTAGTGCAGATCTTGGTGGTAGTAG  1980
                ||||||||||||||||||||||||||||||||||||||||||||||||||||||||||||
Sbjct  1442507  CGAAGCCTTGGGAGTGATCCCGGGTCGAACGGCCCCTAGTGCAGATCTTGGTGGTAGTAG  1442448

Query  1981     CAAATACTCAAATGAGAACTTTGAGGACTGAAGTGGGGAAAGGTTCCATGTGAACAGCAG  2040
                ||||||||||||||||||||||||||||||||||||||||||||||||||||||||||||
Sbjct  1442447  CAAATACTCAAATGAGAACTTTGAGGACTGAAGTGGGGAAAGGTTCCATGTGAACAGCAG  1442388

Query  2041     TTGGACATGGGTTAGTCGATCCTAAGGCATAGGGAAGTTCCGTTTGAAAGGCGCCCTCGT  2100
                ||||||||||||||||||||||||||||||||||||||||||||||||||||||||||||
Sbjct  1442387  TTGGACATGGGTTAGTCGATCCTAAGGCATAGGGAAGTTCCGTTTGAAAGGCGCCCTCGT  1442328

Query  2101     GCGCCGTGTGCCGAAAGGGAAGCCGGTTAACATTCCGGCACCTAGATGTGGATTCTCCAC  2160
                ||||||||||||||||||||||||||||||||||||||||||||||||||||||||||||
Sbjct  1442327  GCGCCGTGTGCCGAAAGGGAAGCCGGTTAACATTCCGGCACCTAGATGTGGATTCTCCAC  1442268

Query  2161     GGCAACGTAACTGAACGCGGAGACGTCGGCGGGGGTCCTGGGAAGAGTTCTCTTTTCTTC  2220
                ||||||||||||||||||||||||||||||||||||||||||||||||||||||||||||
Sbjct  1442267  GGCAACGTAACTGAACGCGGAGACGTCGGCGGGGGTCCTGGGAAGAGTTCTCTTTTCTTC  1442208

Query  2221     TTGACAGCCTATCACCCTGAAATCGGTTTGTCCGGAGCTAGGGTTCTATGGCTGGCAGAG  2280
                ||||||||||||||||||||||||||||||||||||||||||||||||||||||||||||
Sbjct  1442207  TTGACAGCCTATCACCCTGAAATCGGTTTGTCCGGAGCTAGGGTTCTATGGCTGGCAGAG  1442148

Query  2281     CGCCGCACTTTTGCGGCGTCCGGTGCGCCCCCGACGACCCTTGAAAATCCGCGGGAAGGA  2340
                ||||||||||||||||||||||||||||||||||||||||||||||||||||||||||||
Sbjct  1442147  CGCCGCACTTTTGCGGCGTCCGGTGCGCCCCCGACGACCCTTGAAAATCCGCGGGAAGGA  1442088

Query  2341     ATAGTTTTCACGCTAGGTCGTACTCATAACCGCAGCAGGTCTCCAAGGTGAACAGCCTCT  2400
                ||||||||||||||||||||||||||||||||||||||||||||||||||||||||||||
Sbjct  1442087  ATAGTTTTCACGCTAGGTCGTACTCATAACCGCAGCAGGTCTCCAAGGTGAACAGCCTCT  1442028

Query  2401     AGTTGATAGAACAATGTAGATAAGGGAAGTCGGCAAAATGGATCCGTAACTTCGGGATAA  2460
                ||||||||||||||||||||||||||||||||||||||||||||||||||||||||||||
Sbjct  1442027  AGTTGATAGAACAATGTAGATAAGGGAAGTCGGCAAAATGGATCCGTAACTTCGGGATAA  1441968

Query  2461     GGATTGGCTCTAAGGGTCGGGCTCGCTGGGCCTTGGGGGGAACCTCCTGGAGCAGTAGGG  2520
                ||||||||||||||||||||||||||||||||||||||||||||||||||||||||||||
Sbjct  1441967  GGATTGGCTCTAAGGGTCGGGCTCGCTGGGCCTTGGGGGGAACCTCCTGGAGCAGTAGGG  1441908

Query  2521     CACTAGCCGGGCAACCGGCCGGCGCCCCGCAGCACCGGGTTGGGGACGCCCTTGGCAGGC  2580
                ||||||||||||||||||||||||||||||||||||||| ||||||||||||||||||||
Sbjct  1441907  CACTAGCCGGGCAACCGGCCGGCGCCCCGCAGCACCGGGCTGGGGACGCCCTTGGCAGGC  1441848

Query  2581     TTCGGCCGTCCGGCGGGCGATTAACGACCAACTTAGAACTGGTACGGACAAGGGGAAT  2638
                ||||||||||||||||||||||||||||||||||||||||||||||||||||||||||
Sbjct  1441847  TTCGGCCGTCCGGCGGGCGATTAACGACCAACTTAGAACTGGTACGGACAAGGGGAAT  1441790


 Score = 4843 bits (2622),  Expect = 0.0
 Identities = 2633/2638 (99%), Gaps = 2/2638 (0%)
 Strand=Plus/Minus

Query  1        CAAGGTTTCCGTAGGTGAACCTGCGGAAGGATCATTACCGAGTGAGGGCCCTCTGGGTCC  60
                ||||||||||||||||||||||||||||||||||||||||||||||||||||||||||||
Sbjct  1452613  CAAGGTTTCCGTAGGTGAACCTGCGGAAGGATCATTACCGAGTGAGGGCCCTCTGGGTCC  1452554

Query  61       AACCTCCCACCCGTGTTTATTTTACCTTGTTGCTTcggcgggcccgccttaactggccgc  120
                ||||||||||||||||||||||||||||||||||||||||||||||||||||||||||||
Sbjct  1452553  AACCTCCCACCCGTGTTTATTTTACCTTGTTGCTTCGGCGGGCCCGCCTTAACTGGCCGC  1452494

Query  121      cggggggcttacgcccccgggcccgcgcccgccgAAGACACCCTCGAACTCTGTCTGAAG  180
                ||||||||| ||||||||||||||||||||||||||||||||||||||||||||||||||
Sbjct  1452493  CGGGGGGCTCACGCCCCCGGGCCCGCGCCCGCCGAAGACACCCTCGAACTCTGTCTGAAG  1452434

Query  181      ATTGTAGTCTGAGTGAAAATATAAATTATTTAAAACTTTCAACAACGGATCTCTTGGTTC  240
                ||||||||||||||||||||||||||||||||||||||||||||||||||||||||||||
Sbjct  1452433  ATTGTAGTCTGAGTGAAAATATAAATTATTTAAAACTTTCAACAACGGATCTCTTGGTTC  1452374

Query  241      CGGCATCGATGAAGAACGCAGCGAAATGCGATACGTAATGTGAATTGCAAATTCAGTGAA  300
                ||||||||||||||||||||||||||||||||||||||||||||||||||||||||||||
Sbjct  1452373  CGGCATCGATGAAGAACGCAGCGAAATGCGATACGTAATGTGAATTGCAAATTCAGTGAA  1452314

Query  301      TCATCGAGTCTTTGAACGCACATTGCGCCCCCTGGTATTCCGGGGGGCATGCCTGTCCGA  360
                |||||||||||||||||||||||||||||||||||||||||||||| |||||||||||||
Sbjct  1452313  TCATCGAGTCTTTGAACGCACATTGCGCCCCCTGGTATTCCGGGGG-CATGCCTGTCCGA  1452255

Query  361      GCGTCATTGCTGCCCTCAAGCACGGCTTGTGTGTTGGGCCCCGTCCTCCGATCCCGGGGG  420
                ||||||||||||||||||||| ||||||||||||||||||||||||||||||||||||||
Sbjct  1452254  GCGTCATTGCTGCCCTCAAGCCCGGCTTGTGTGTTGGGCCCCGTCCTCCGATCCCGGGGG  1452195

Query  421      ACGGGCCCGAAAGGCAGCGGCGGCACCGCGTCCGGTCCTCGAGCGTATGGGGCTTTGTCA  480
                ||||||||||||||||||||||||||||||||||||||||||||||||||||||||||||
Sbjct  1452194  ACGGGCCCGAAAGGCAGCGGCGGCACCGCGTCCGGTCCTCGAGCGTATGGGGCTTTGTCA  1452135

Query  481      CCCGCTCTGTAGGCCCGGCCGGCGCTTGCCGATCAACCCAAATTTTTATCCAGGTTGACC  540
                ||||||||||||||||||||||||||||||||||||||||||||||||||||||||||||
Sbjct  1452134  CCCGCTCTGTAGGCCCGGCCGGCGCTTGCCGATCAACCCAAATTTTTATCCAGGTTGACC  1452075

Query  541      TCGGATCAGGTAGGGATACCCGCTGAACTTAAGCATATCAATAAGCGGAGGAAAAGAAAC  600
                ||||||||||||||||||||||||||||||||||||||||||||||||||||||||||||
Sbjct  1452074  TCGGATCAGGTAGGGATACCCGCTGAACTTAAGCATATCAATAAGCGGAGGAAAAGAAAC  1452015

Query  601      CAACAGGGATTGCCCCAGTAACGGCGAGTGAAGCGGCAAGAGCTCAAATTTGAAAGCTGG  660
                ||||||||||||||||||||||||||||||||||||||||||||||||||||||||||||
Sbjct  1452014  CAACAGGGATTGCCCCAGTAACGGCGAGTGAAGCGGCAAGAGCTCAAATTTGAAAGCTGG  1451955

Query  661      CTCCTTCGGGGTCCGCATTGTAATTTGTAGAGGATGCTTCGGGAGCGGTCCCCATCTAAG  720
                ||||||||||||||||||||||||||||||||||||||||||||||||||||||||||||
Sbjct  1451954  CTCCTTCGGGGTCCGCATTGTAATTTGTAGAGGATGCTTCGGGAGCGGTCCCCATCTAAG  1451895

Query  721      TGCCCTGGAACGGGACGTCATAGAGGGTGAGAATCCCGTATGGGATGGGGTGTCCGCGCC  780
                ||||||||||||||||||||||||||||||||||||||||||||||||||||||||||||
Sbjct  1451894  TGCCCTGGAACGGGACGTCATAGAGGGTGAGAATCCCGTATGGGATGGGGTGTCCGCGCC  1451835

Query  781      CGTGTGAAGCTCCTTCGACGAGTCGAGTTGTTTGGGAATGCAGCTCTAAATGGGTGGTAA  840
                ||||||||||||||||||||||||||||||||||||||||||||||||||||||||||||
Sbjct  1451834  CGTGTGAAGCTCCTTCGACGAGTCGAGTTGTTTGGGAATGCAGCTCTAAATGGGTGGTAA  1451775

Query  841      ATTTCATCTAAAGCTAAATATTGGCCGGAGACCGATAGCGCACAAGTAGAGTGATCGAAA  900
                ||||||||||||||||||||||||||||||||||||||||||||||||||||||||||||
Sbjct  1451774  ATTTCATCTAAAGCTAAATATTGGCCGGAGACCGATAGCGCACAAGTAGAGTGATCGAAA  1451715

Query  901      GATGAAAAGCACTTTGAAAAGAGAGTTAAAAAGCACGTGAAATTGTTGAAAGGGAAGCGC  960
                ||||||||||||||||||||||||||||||||||||||||||||||||||||||||||||
Sbjct  1451714  GATGAAAAGCACTTTGAAAAGAGAGTTAAAAAGCACGTGAAATTGTTGAAAGGGAAGCGC  1451655

Query  961      TTGCGACCAGACTCGCTCGCGGGGTTCAGCCGGCATTCGTGCCGGTGTACTTCCCCGCGG  1020
                ||||||||||||||||||||||||||||||||||||||||||||||||||||||||||||
Sbjct  1451654  TTGCGACCAGACTCGCTCGCGGGGTTCAGCCGGCATTCGTGCCGGTGTACTTCCCCGCGG  1451595

Query  1021     GCGGGCCAGCGTCGGTTTGGGCGGTCGGTCAAAGGCCCTCGGAAGGTAACGCCCCTAGGG  1080
                |||||||||||||||||||||||||||||||||||||||||||||||||||||| |||||
Sbjct  1451594  GCGGGCCAGCGTCGGTTTGGGCGGTCGGTCAAAGGCCCTCGGAAGGTAACGCCC-TAGGG  1451536

Query  1081     GCGTCTTATAGCCGAGGGTGCAATGCGACCTGCCTAGACCGAGGAACGCGCTTCGGCTCG  1140
                ||||||||||||||||||||||||||||||||||||||||||||||||||||||||||||
Sbjct  1451535  GCGTCTTATAGCCGAGGGTGCAATGCGACCTGCCTAGACCGAGGAACGCGCTTCGGCTCG  1451476

Query  1141     GACGCTGGCATAATGGTCGTAAACGACCCGTCTTGAAACACGGACCAAGGAGTCTAACAT  1200
                ||||||||||||||||||||||||||||||||||||||||||||||||||||||||||||
Sbjct  1451475  GACGCTGGCATAATGGTCGTAAACGACCCGTCTTGAAACACGGACCAAGGAGTCTAACAT  1451416

Query  1201     CTACGCGAGTGTTCGGGTGTCAAACCCGTGCGCGAAGTGAAAGCGAACGGAGGTGGGAAC  1260
                ||||||||||||||||||||||||||||||||||||||||||||||||||||||||||||
Sbjct  1451415  CTACGCGAGTGTTCGGGTGTCAAACCCGTGCGCGAAGTGAAAGCGAACGGAGGTGGGAAC  1451356

Query  1261     CCTCACGGGTGCACCATCGACCGATCCTGAAGTCTTCGGATGGATTTGAGTAAGAGCGTA  1320
                ||||||||||||||||||||||||||||||||||||||||||||||||||||||||||||
Sbjct  1451355  CCTCACGGGTGCACCATCGACCGATCCTGAAGTCTTCGGATGGATTTGAGTAAGAGCGTA  1451296

Query  1321     GCTGTTGGGACCCGAAAGATGGTGAACTATGCCTGAATAGGGCGAAGCCAGAGGAAACTC  1380
                ||||||||||||||||||||||||||||||||||||||||||||||||||||||||||||
Sbjct  1451295  GCTGTTGGGACCCGAAAGATGGTGAACTATGCCTGAATAGGGCGAAGCCAGAGGAAACTC  1451236

Query  1381     TGGTGGAGGCTCGTAGCGGTTCTGACGTGCAAATCGATCGTCGAATTTGGGTATAGGGGC  1440
                ||||||||||||||||||||||||||||||||||||||||||||||||||||||||||||
Sbjct  1451235  TGGTGGAGGCTCGTAGCGGTTCTGACGTGCAAATCGATCGTCGAATTTGGGTATAGGGGC  1451176

Query  1441     GAAAGACTAATCGAACCATCTGGTAGCTGGTTCCTGCCGAAGTTTCCCTCAGGATAGCAG  1500
                ||||||||||||||||||||||||||||||||||||||||||||||||||||||||||||
Sbjct  1451175  GAAAGACTAATCGAACCATCTGGTAGCTGGTTCCTGCCGAAGTTTCCCTCAGGATAGCAG  1451116

Query  1501     TAACGCGAATTCAGTTTTATGAGGTAAAGCGAATGATTAGAGGCCTTGGGGTTGAAACAA  1560
                ||||||||||||||||||||||||||||||||||||||||||||||||||||||||||||
Sbjct  1451115  TAACGCGAATTCAGTTTTATGAGGTAAAGCGAATGATTAGAGGCCTTGGGGTTGAAACAA  1451056

Query  1561     CCTTAACCTATTCTCAAACTTTAAATATGTAAGAAGCCCTTGTTGCTTAATTGAACGTGG  1620
                ||||||||||||||||||||||||||||||||||||||||||||||||||||||||||||
Sbjct  1451055  CCTTAACCTATTCTCAAACTTTAAATATGTAAGAAGCCCTTGTTGCTTAATTGAACGTGG  1450996

Query  1621     GCATTAGAATGATGCGTTACTAGTGGGCCATTTTTGGTAAGCAGAACTGGCGATGCGGGA  1680
                ||||||||||||||||||||||||||||||||||||||||||||||||||||||||||||
Sbjct  1450995  GCATTAGAATGATGCGTTACTAGTGGGCCATTTTTGGTAAGCAGAACTGGCGATGCGGGA  1450936

Query  1681     TGAACCGAACGCGAGGTTAAGGTGCCGGAATACACGCTCATCAGACACCACAAAAGGTGT  1740
                ||||||||||||||||||||||||||||||||||||||||||||||||||||||||||||
Sbjct  1450935  TGAACCGAACGCGAGGTTAAGGTGCCGGAATACACGCTCATCAGACACCACAAAAGGTGT  1450876

Query  1741     TAGTTCATCTAGACAGCCCGACGGTGGCCATGGAAGTCGGAATCCGCTAAGGAGTGTGTA  1800
                ||||||||||||||||||||||||||||||||||||||||||||||||||||||||||||
Sbjct  1450875  TAGTTCATCTAGACAGCCCGACGGTGGCCATGGAAGTCGGAATCCGCTAAGGAGTGTGTA  1450816

Query  1801     ACAACTCACGGGCCGAATGAACTAGCCCTGAAAATGGATGGCGCTTAAGCGTGTTACCCA  1860
                ||||||||||||||||||||||||||||||||||||||||||||||||||||||||||||
Sbjct  1450815  ACAACTCACGGGCCGAATGAACTAGCCCTGAAAATGGATGGCGCTTAAGCGTGTTACCCA  1450756

Query  1861     TACCTCGCCGTCAGGGTAGAAACGATGCCCTGACGAGTAGGCAGGCGTGGGGGTCCGTGA  1920
                ||||||||||||||||||||||||||||||||||||||||||||||||||||||||||||
Sbjct  1450755  TACCTCGCCGTCAGGGTAGAAACGATGCCCTGACGAGTAGGCAGGCGTGGGGGTCCGTGA  1450696

Query  1921     CGAAGCCTTGGGAGTGATCCCGGGTCGAACGGCCCCTAGTGCAGATCTTGGTGGTAGTAG  1980
                ||||||||||||||||||||||||||||||||||||||||||||||||||||||||||||
Sbjct  1450695  CGAAGCCTTGGGAGTGATCCCGGGTCGAACGGCCCCTAGTGCAGATCTTGGTGGTAGTAG  1450636

Query  1981     CAAATACTCAAATGAGAACTTTGAGGACTGAAGTGGGGAAAGGTTCCATGTGAACAGCAG  2040
                ||||||||||||||||||||||||||||||||||||||||||||||||||||||||||||
Sbjct  1450635  CAAATACTCAAATGAGAACTTTGAGGACTGAAGTGGGGAAAGGTTCCATGTGAACAGCAG  1450576

Query  2041     TTGGACATGGGTTAGTCGATCCTAAGGCATAGGGAAGTTCCGTTTGAAAGGCGCCCTCGT  2100
                ||||||||||||||||||||||||||||||||||||||||||||||||||||||||||||
Sbjct  1450575  TTGGACATGGGTTAGTCGATCCTAAGGCATAGGGAAGTTCCGTTTGAAAGGCGCCCTCGT  1450516

Query  2101     GCGCCGTGTGCCGAAAGGGAAGCCGGTTAACATTCCGGCACCTAGATGTGGATTCTCCAC  2160
                ||||||||||||||||||||||||||||||||||||||||||||||||||||||||||||
Sbjct  1450515  GCGCCGTGTGCCGAAAGGGAAGCCGGTTAACATTCCGGCACCTAGATGTGGATTCTCCAC  1450456

Query  2161     GGCAACGTAACTGAACGCGGAGACGTCGGCGGGGGTCCTGGGAAGAGTTCTCTTTTCTTC  2220
                ||||||||||||||||||||||||||||||||||||||||||||||||||||||||||||
Sbjct  1450455  GGCAACGTAACTGAACGCGGAGACGTCGGCGGGGGTCCTGGGAAGAGTTCTCTTTTCTTC  1450396

Query  2221     TTGACAGCCTATCACCCTGAAATCGGTTTGTCCGGAGCTAGGGTTCTATGGCTGGCAGAG  2280
                ||||||||||||||||||||||||||||||||||||||||||||||||||||||||||||
Sbjct  1450395  TTGACAGCCTATCACCCTGAAATCGGTTTGTCCGGAGCTAGGGTTCTATGGCTGGCAGAG  1450336

Query  2281     CGCCGCACTTTTGCGGCGTCCGGTGCGCCCCCGACGACCCTTGAAAATCCGCGGGAAGGA  2340
                ||||||||||||||||||||||||||||||||||||||||||||||||||||||||||||
Sbjct  1450335  CGCCGCACTTTTGCGGCGTCCGGTGCGCCCCCGACGACCCTTGAAAATCCGCGGGAAGGA  1450276

Query  2341     ATAGTTTTCACGCTAGGTCGTACTCATAACCGCAGCAGGTCTCCAAGGTGAACAGCCTCT  2400
                ||||||||||||||||||||||||||||||||||||||||||||||||||||||||||||
Sbjct  1450275  ATAGTTTTCACGCTAGGTCGTACTCATAACCGCAGCAGGTCTCCAAGGTGAACAGCCTCT  1450216

Query  2401     AGTTGATAGAACAATGTAGATAAGGGAAGTCGGCAAAATGGATCCGTAACTTCGGGATAA  2460
                ||||||||||||||||||||||||||||||||||||||||||||||||||||||||||||
Sbjct  1450215  AGTTGATAGAACAATGTAGATAAGGGAAGTCGGCAAAATGGATCCGTAACTTCGGGATAA  1450156

Query  2461     GGATTGGCTCTAAGGGTCGGGCTCGCTGGGCCTTGGGGGGAACCTCCTGGAGCAGTAGGG  2520
                ||||||||||||||||||||||||||||||||||||||||||||||||||||||||||||
Sbjct  1450155  GGATTGGCTCTAAGGGTCGGGCTCGCTGGGCCTTGGGGGGAACCTCCTGGAGCAGTAGGG  1450096

Query  2521     CACTAGCCGGGCAACCGGCCGGCGCCCCGCAGCACCGGGTTGGGGACGCCCTTGGCAGGC  2580
                ||||||||||||||||||||||||||||||||||||||| ||||||||||||||||||||
Sbjct  1450095  CACTAGCCGGGCAACCGGCCGGCGCCCCGCAGCACCGGGCTGGGGACGCCCTTGGCAGGC  1450036

Query  2581     TTCGGCCGTCCGGCGGGCGATTAACGACCAACTTAGAACTGGTACGGACAAGGGGAAT  2638
                ||||||||||||||||||||||||||||||||||||||||||||||||||||||||||
Sbjct  1450035  TTCGGCCGTCCGGCGGGCGATTAACGACCAACTTAGAACTGGTACGGACAAGGGGAAT  1449978


 Score = 134 bits (72),  Expect = 2e-26
 Identities = 72/72 (100%), Gaps = 0/72 (0%)
 Strand=Plus/Minus

Query  2567     CGCCCTTGGCAGGCTTCGGCCGTCCGGCGGGCGATTAACGACCAACTTAGAACTGGTACG  2626
                ||||||||||||||||||||||||||||||||||||||||||||||||||||||||||||
Sbjct  1458249  CGCCCTTGGCAGGCTTCGGCCGTCCGGCGGGCGATTAACGACCAACTTAGAACTGGTACG  1458190

Query  2627     GACAAGGGGAAT  2638
                ||||||||||||
Sbjct  1458189  GACAAGGGGAAT  1458178


>JACVQR010000011.1 Penicillium fimorum strain S/N-308-OC-P1 S_N-308-OC-P1_contig_11, 
whole genome shotgun sequence
Length=3215

 Score = 4855 bits (2629),  Expect = 0.0
 Identities = 2631/2632 (99%), Gaps = 0/2632 (0%)
 Strand=Plus/Plus

Query  1     CAAGGTTTCCGTAGGTGAACCTGCGGAAGGATCATTACCGAGTGAGGGCCCTCTGGGTCC  60
             ||||||||||||||||||||||||||||||||||||||||||||||||||||||||||||
Sbjct  130   CAAGGTTTCCGTAGGTGAACCTGCGGAAGGATCATTACCGAGTGAGGGCCCTCTGGGTCC  189

Query  61    AACCTCCCACCCGTGTTTATTTTACCTTGTTGCTTcggcgggcccgccttaactggccgc  120
             ||||||||||||||||||||||||||||||||||||||||||||||||||||||||||||
Sbjct  190   AACCTCCCACCCGTGTTTATTTTACCTTGTTGCTTCGGCGGGCCCGCCTTAACTGGCCGC  249

Query  121   cggggggcttacgcccccgggcccgcgcccgccgAAGACACCCTCGAACTCTGTCTGAAG  180
             ||||||||||||||||||||||||||||||||||||||||||||||||||||||||||||
Sbjct  250   CGGGGGGCTTACGCCCCCGGGCCCGCGCCCGCCGAAGACACCCTCGAACTCTGTCTGAAG  309

Query  181   ATTGTAGTCTGAGTGAAAATATAAATTATTTAAAACTTTCAACAACGGATCTCTTGGTTC  240
             ||||||||||||||||||||||||||||||||||||||||||||||||||||||||||||
Sbjct  310   ATTGTAGTCTGAGTGAAAATATAAATTATTTAAAACTTTCAACAACGGATCTCTTGGTTC  369

Query  241   CGGCATCGATGAAGAACGCAGCGAAATGCGATACGTAATGTGAATTGCAAATTCAGTGAA  300
             ||||||||||||||||||||||||||||||||||||||||||||||||||||||||||||
Sbjct  370   CGGCATCGATGAAGAACGCAGCGAAATGCGATACGTAATGTGAATTGCAAATTCAGTGAA  429

Query  301   TCATCGAGTCTTTGAACGCACATTGCGCCCCCTGGTATTCCGGGGGGCATGCCTGTCCGA  360
             ||||||||||||||||||||||||||||||||||||||||||||||||||||||||||||
Sbjct  430   TCATCGAGTCTTTGAACGCACATTGCGCCCCCTGGTATTCCGGGGGGCATGCCTGTCCGA  489

Query  361   GCGTCATTGCTGCCCTCAAGCACGGCTTGTGTGTTGGGCCCCGTCCTCCGATCCCGGGGG  420
             |||||||| |||||||||||||||||||||||||||||||||||||||||||||||||||
Sbjct  490   GCGTCATTTCTGCCCTCAAGCACGGCTTGTGTGTTGGGCCCCGTCCTCCGATCCCGGGGG  549

Query  421   ACGGGCCCGAAAGGCAGCGGCGGCACCGCGTCCGGTCCTCGAGCGTATGGGGCTTTGTCA  480
             ||||||||||||||||||||||||||||||||||||||||||||||||||||||||||||
Sbjct  550   ACGGGCCCGAAAGGCAGCGGCGGCACCGCGTCCGGTCCTCGAGCGTATGGGGCTTTGTCA  609

Query  481   CCCGCTCTGTAGGCCCGGCCGGCGCTTGCCGATCAACCCAAATTTTTATCCAGGTTGACC  540
             ||||||||||||||||||||||||||||||||||||||||||||||||||||||||||||
Sbjct  610   CCCGCTCTGTAGGCCCGGCCGGCGCTTGCCGATCAACCCAAATTTTTATCCAGGTTGACC  669

Query  541   TCGGATCAGGTAGGGATACCCGCTGAACTTAAGCATATCAATAAGCGGAGGAAAAGAAAC  600
             ||||||||||||||||||||||||||||||||||||||||||||||||||||||||||||
Sbjct  670   TCGGATCAGGTAGGGATACCCGCTGAACTTAAGCATATCAATAAGCGGAGGAAAAGAAAC  729

Query  601   CAACAGGGATTGCCCCAGTAACGGCGAGTGAAGCGGCAAGAGCTCAAATTTGAAAGCTGG  660
             ||||||||||||||||||||||||||||||||||||||||||||||||||||||||||||
Sbjct  730   CAACAGGGATTGCCCCAGTAACGGCGAGTGAAGCGGCAAGAGCTCAAATTTGAAAGCTGG  789

Query  661   CTCCTTCGGGGTCCGCATTGTAATTTGTAGAGGATGCTTCGGGAGCGGTCCCCATCTAAG  720
             ||||||||||||||||||||||||||||||||||||||||||||||||||||||||||||
Sbjct  790   CTCCTTCGGGGTCCGCATTGTAATTTGTAGAGGATGCTTCGGGAGCGGTCCCCATCTAAG  849

Query  721   TGCCCTGGAACGGGACGTCATAGAGGGTGAGAATCCCGTATGGGATGGGGTGTCCGCGCC  780
             ||||||||||||||||||||||||||||||||||||||||||||||||||||||||||||
Sbjct  850   TGCCCTGGAACGGGACGTCATAGAGGGTGAGAATCCCGTATGGGATGGGGTGTCCGCGCC  909

Query  781   CGTGTGAAGCTCCTTCGACGAGTCGAGTTGTTTGGGAATGCAGCTCTAAATGGGTGGTAA  840
             ||||||||||||||||||||||||||||||||||||||||||||||||||||||||||||
Sbjct  910   CGTGTGAAGCTCCTTCGACGAGTCGAGTTGTTTGGGAATGCAGCTCTAAATGGGTGGTAA  969

Query  841   ATTTCATCTAAAGCTAAATATTGGCCGGAGACCGATAGCGCACAAGTAGAGTGATCGAAA  900
             ||||||||||||||||||||||||||||||||||||||||||||||||||||||||||||
Sbjct  970   ATTTCATCTAAAGCTAAATATTGGCCGGAGACCGATAGCGCACAAGTAGAGTGATCGAAA  1029

Query  901   GATGAAAAGCACTTTGAAAAGAGAGTTAAAAAGCACGTGAAATTGTTGAAAGGGAAGCGC  960
             ||||||||||||||||||||||||||||||||||||||||||||||||||||||||||||
Sbjct  1030  GATGAAAAGCACTTTGAAAAGAGAGTTAAAAAGCACGTGAAATTGTTGAAAGGGAAGCGC  1089

Query  961   TTGCGACCAGACTCGCTCGCGGGGTTCAGCCGGCATTCGTGCCGGTGTACTTCCCCGCGG  1020
             ||||||||||||||||||||||||||||||||||||||||||||||||||||||||||||
Sbjct  1090  TTGCGACCAGACTCGCTCGCGGGGTTCAGCCGGCATTCGTGCCGGTGTACTTCCCCGCGG  1149

Query  1021  GCGGGCCAGCGTCGGTTTGGGCGGTCGGTCAAAGGCCCTCGGAAGGTAACGCCCCTAGGG  1080
             ||||||||||||||||||||||||||||||||||||||||||||||||||||||||||||
Sbjct  1150  GCGGGCCAGCGTCGGTTTGGGCGGTCGGTCAAAGGCCCTCGGAAGGTAACGCCCCTAGGG  1209

Query  1081  GCGTCTTATAGCCGAGGGTGCAATGCGACCTGCCTAGACCGAGGAACGCGCTTCGGCTCG  1140
             ||||||||||||||||||||||||||||||||||||||||||||||||||||||||||||
Sbjct  1210  GCGTCTTATAGCCGAGGGTGCAATGCGACCTGCCTAGACCGAGGAACGCGCTTCGGCTCG  1269

Query  1141  GACGCTGGCATAATGGTCGTAAACGACCCGTCTTGAAACACGGACCAAGGAGTCTAACAT  1200
             ||||||||||||||||||||||||||||||||||||||||||||||||||||||||||||
Sbjct  1270  GACGCTGGCATAATGGTCGTAAACGACCCGTCTTGAAACACGGACCAAGGAGTCTAACAT  1329

Query  1201  CTACGCGAGTGTTCGGGTGTCAAACCCGTGCGCGAAGTGAAAGCGAACGGAGGTGGGAAC  1260
             ||||||||||||||||||||||||||||||||||||||||||||||||||||||||||||
Sbjct  1330  CTACGCGAGTGTTCGGGTGTCAAACCCGTGCGCGAAGTGAAAGCGAACGGAGGTGGGAAC  1389

Query  1261  CCTCACGGGTGCACCATCGACCGATCCTGAAGTCTTCGGATGGATTTGAGTAAGAGCGTA  1320
             ||||||||||||||||||||||||||||||||||||||||||||||||||||||||||||
Sbjct  1390  CCTCACGGGTGCACCATCGACCGATCCTGAAGTCTTCGGATGGATTTGAGTAAGAGCGTA  1449

Query  1321  GCTGTTGGGACCCGAAAGATGGTGAACTATGCCTGAATAGGGCGAAGCCAGAGGAAACTC  1380
             ||||||||||||||||||||||||||||||||||||||||||||||||||||||||||||
Sbjct  1450  GCTGTTGGGACCCGAAAGATGGTGAACTATGCCTGAATAGGGCGAAGCCAGAGGAAACTC  1509

Query  1381  TGGTGGAGGCTCGTAGCGGTTCTGACGTGCAAATCGATCGTCGAATTTGGGTATAGGGGC  1440
             ||||||||||||||||||||||||||||||||||||||||||||||||||||||||||||
Sbjct  1510  TGGTGGAGGCTCGTAGCGGTTCTGACGTGCAAATCGATCGTCGAATTTGGGTATAGGGGC  1569

Query  1441  GAAAGACTAATCGAACCATCTGGTAGCTGGTTCCTGCCGAAGTTTCCCTCAGGATAGCAG  1500
             ||||||||||||||||||||||||||||||||||||||||||||||||||||||||||||
Sbjct  1570  GAAAGACTAATCGAACCATCTGGTAGCTGGTTCCTGCCGAAGTTTCCCTCAGGATAGCAG  1629

Query  1501  TAACGCGAATTCAGTTTTATGAGGTAAAGCGAATGATTAGAGGCCTTGGGGTTGAAACAA  1560
             ||||||||||||||||||||||||||||||||||||||||||||||||||||||||||||
Sbjct  1630  TAACGCGAATTCAGTTTTATGAGGTAAAGCGAATGATTAGAGGCCTTGGGGTTGAAACAA  1689

Query  1561  CCTTAACCTATTCTCAAACTTTAAATATGTAAGAAGCCCTTGTTGCTTAATTGAACGTGG  1620
             ||||||||||||||||||||||||||||||||||||||||||||||||||||||||||||
Sbjct  1690  CCTTAACCTATTCTCAAACTTTAAATATGTAAGAAGCCCTTGTTGCTTAATTGAACGTGG  1749

Query  1621  GCATTAGAATGATGCGTTACTAGTGGGCCATTTTTGGTAAGCAGAACTGGCGATGCGGGA  1680
             ||||||||||||||||||||||||||||||||||||||||||||||||||||||||||||
Sbjct  1750  GCATTAGAATGATGCGTTACTAGTGGGCCATTTTTGGTAAGCAGAACTGGCGATGCGGGA  1809

Query  1681  TGAACCGAACGCGAGGTTAAGGTGCCGGAATACACGCTCATCAGACACCACAAAAGGTGT  1740
             ||||||||||||||||||||||||||||||||||||||||||||||||||||||||||||
Sbjct  1810  TGAACCGAACGCGAGGTTAAGGTGCCGGAATACACGCTCATCAGACACCACAAAAGGTGT  1869

Query  1741  TAGTTCATCTAGACAGCCCGACGGTGGCCATGGAAGTCGGAATCCGCTAAGGAGTGTGTA  1800
             ||||||||||||||||||||||||||||||||||||||||||||||||||||||||||||
Sbjct  1870  TAGTTCATCTAGACAGCCCGACGGTGGCCATGGAAGTCGGAATCCGCTAAGGAGTGTGTA  1929

Query  1801  ACAACTCACGGGCCGAATGAACTAGCCCTGAAAATGGATGGCGCTTAAGCGTGTTACCCA  1860
             ||||||||||||||||||||||||||||||||||||||||||||||||||||||||||||
Sbjct  1930  ACAACTCACGGGCCGAATGAACTAGCCCTGAAAATGGATGGCGCTTAAGCGTGTTACCCA  1989

Query  1861  TACCTCGCCGTCAGGGTAGAAACGATGCCCTGACGAGTAGGCAGGCGTGGGGGTCCGTGA  1920
             ||||||||||||||||||||||||||||||||||||||||||||||||||||||||||||
Sbjct  1990  TACCTCGCCGTCAGGGTAGAAACGATGCCCTGACGAGTAGGCAGGCGTGGGGGTCCGTGA  2049

Query  1921  CGAAGCCTTGGGAGTGATCCCGGGTCGAACGGCCCCTAGTGCAGATCTTGGTGGTAGTAG  1980
             ||||||||||||||||||||||||||||||||||||||||||||||||||||||||||||
Sbjct  2050  CGAAGCCTTGGGAGTGATCCCGGGTCGAACGGCCCCTAGTGCAGATCTTGGTGGTAGTAG  2109

Query  1981  CAAATACTCAAATGAGAACTTTGAGGACTGAAGTGGGGAAAGGTTCCATGTGAACAGCAG  2040
             ||||||||||||||||||||||||||||||||||||||||||||||||||||||||||||
Sbjct  2110  CAAATACTCAAATGAGAACTTTGAGGACTGAAGTGGGGAAAGGTTCCATGTGAACAGCAG  2169

Query  2041  TTGGACATGGGTTAGTCGATCCTAAGGCATAGGGAAGTTCCGTTTGAAAGGCGCCCTCGT  2100
             ||||||||||||||||||||||||||||||||||||||||||||||||||||||||||||
Sbjct  2170  TTGGACATGGGTTAGTCGATCCTAAGGCATAGGGAAGTTCCGTTTGAAAGGCGCCCTCGT  2229

Query  2101  GCGCCGTGTGCCGAAAGGGAAGCCGGTTAACATTCCGGCACCTAGATGTGGATTCTCCAC  2160
             ||||||||||||||||||||||||||||||||||||||||||||||||||||||||||||
Sbjct  2230  GCGCCGTGTGCCGAAAGGGAAGCCGGTTAACATTCCGGCACCTAGATGTGGATTCTCCAC  2289

Query  2161  GGCAACGTAACTGAACGCGGAGACGTCGGCGGGGGTCCTGGGAAGAGTTCTCTTTTCTTC  2220
             ||||||||||||||||||||||||||||||||||||||||||||||||||||||||||||
Sbjct  2290  GGCAACGTAACTGAACGCGGAGACGTCGGCGGGGGTCCTGGGAAGAGTTCTCTTTTCTTC  2349

Query  2221  TTGACAGCCTATCACCCTGAAATCGGTTTGTCCGGAGCTAGGGTTCTATGGCTGGCAGAG  2280
             ||||||||||||||||||||||||||||||||||||||||||||||||||||||||||||
Sbjct  2350  TTGACAGCCTATCACCCTGAAATCGGTTTGTCCGGAGCTAGGGTTCTATGGCTGGCAGAG  2409

Query  2281  CGCCGCACTTTTGCGGCGTCCGGTGCGCCCCCGACGACCCTTGAAAATCCGCGGGAAGGA  2340
             ||||||||||||||||||||||||||||||||||||||||||||||||||||||||||||
Sbjct  2410  CGCCGCACTTTTGCGGCGTCCGGTGCGCCCCCGACGACCCTTGAAAATCCGCGGGAAGGA  2469

Query  2341  ATAGTTTTCACGCTAGGTCGTACTCATAACCGCAGCAGGTCTCCAAGGTGAACAGCCTCT  2400
             ||||||||||||||||||||||||||||||||||||||||||||||||||||||||||||
Sbjct  2470  ATAGTTTTCACGCTAGGTCGTACTCATAACCGCAGCAGGTCTCCAAGGTGAACAGCCTCT  2529

Query  2401  AGTTGATAGAACAATGTAGATAAGGGAAGTCGGCAAAATGGATCCGTAACTTCGGGATAA  2460
             ||||||||||||||||||||||||||||||||||||||||||||||||||||||||||||
Sbjct  2530  AGTTGATAGAACAATGTAGATAAGGGAAGTCGGCAAAATGGATCCGTAACTTCGGGATAA  2589

Query  2461  GGATTGGCTCTAAGGGTCGGGCTCGCTGGGCCTTGGGGGGAACCTCCTGGAGCAGTAGGG  2520
             ||||||||||||||||||||||||||||||||||||||||||||||||||||||||||||
Sbjct  2590  GGATTGGCTCTAAGGGTCGGGCTCGCTGGGCCTTGGGGGGAACCTCCTGGAGCAGTAGGG  2649

Query  2521  CACTAGCCGGGCAACCGGCCGGCGCCCCGCAGCACCGGGTTGGGGACGCCCTTGGCAGGC  2580
             ||||||||||||||||||||||||||||||||||||||||||||||||||||||||||||
Sbjct  2650  CACTAGCCGGGCAACCGGCCGGCGCCCCGCAGCACCGGGTTGGGGACGCCCTTGGCAGGC  2709

Query  2581  TTCGGCCGTCCGGCGGGCGATTAACGACCAACTTAGAACTGGTACGGACAAG  2632
             ||||||||||||||||||||||||||||||||||||||||||||||||||||
Sbjct  2710  TTCGGCCGTCCGGCGGGCGATTAACGACCAACTTAGAACTGGTACGGACAAG  2761


>MDDG01000036.1 Penicillium coprophilum strain IBT 31321 PENCOP_contig036, whole 
genome shotgun sequence
Length=7256

 Score = 4826 bits (2613),  Expect = 0.0
 Identities = 2630/2638 (99%), Gaps = 1/2638 (0%)
 Strand=Plus/Plus

Query  1     CAAGGTTTCCGTAGGTGAACCTGCGGAAGGATCATTACCGAGTGAGGGCCCTCTGGGTCC  60
             |||||||||||||||||||||||||||||||||||||||||||||||||||| |||||||
Sbjct  2955  CAAGGTTTCCGTAGGTGAACCTGCGGAAGGATCATTACCGAGTGAGGGCCCTTTGGGTCC  3014

Query  61    AACCTCCCACCCGTGTTTATTTTACCTTGTTGCTTcggcgggcccgccttaactggccgc  120
             ||||||||||||||||||| ||||||||||||||||||||||||||||||||||||||||
Sbjct  3015  AACCTCCCACCCGTGTTTA-TTTACCTTGTTGCTTCGGCGGGCCCGCCTTAACTGGCCGC  3073

Query  121   cggggggcttacgcccccgggcccgcgcccgccgAAGACACCCTCGAACTCTGTCTGAAG  180
             ||||||||||||||||||||||||||||||||||||||||||||||||||||||||||||
Sbjct  3074  CGGGGGGCTTACGCCCCCGGGCCCGCGCCCGCCGAAGACACCCTCGAACTCTGTCTGAAG  3133

Query  181   ATTGTAGTCTGAGTGAAAATATAAATTATTTAAAACTTTCAACAACGGATCTCTTGGTTC  240
             ||||||||||||||||||||||||||||||||||||||||||||||||||||||||||||
Sbjct  3134  ATTGTAGTCTGAGTGAAAATATAAATTATTTAAAACTTTCAACAACGGATCTCTTGGTTC  3193

Query  241   CGGCATCGATGAAGAACGCAGCGAAATGCGATACGTAATGTGAATTGCAAATTCAGTGAA  300
             ||||||||||||||||||||||||||||||||||||||||||||||||||||||||||||
Sbjct  3194  CGGCATCGATGAAGAACGCAGCGAAATGCGATACGTAATGTGAATTGCAAATTCAGTGAA  3253

Query  301   TCATCGAGTCTTTGAACGCACATTGCGCCCCCTGGTATTCCGGGGGGCATGCCTGTCCGA  360
             ||||||||||||||||||||||||||||||||||||||||||||||||||||||||||||
Sbjct  3254  TCATCGAGTCTTTGAACGCACATTGCGCCCCCTGGTATTCCGGGGGGCATGCCTGTCCGA  3313

Query  361   GCGTCATTGCTGCCCTCAAGCACGGCTTGTGTGTTGGGCCCCGTCCTCCGATCCCGGGGG  420
             ||||||||||||||||||||| |||||||||||||||||||||||||||||| |||||||
Sbjct  3314  GCGTCATTGCTGCCCTCAAGCCCGGCTTGTGTGTTGGGCCCCGTCCTCCGATTCCGGGGG  3373

Query  421   ACGGGCCCGAAAGGCAGCGGCGGCACCGCGTCCGGTCCTCGAGCGTATGGGGCTTTGTCA  480
             ||||||||||||||||||||||||||||||||||||||||||||||||||||||||||||
Sbjct  3374  ACGGGCCCGAAAGGCAGCGGCGGCACCGCGTCCGGTCCTCGAGCGTATGGGGCTTTGTCA  3433

Query  481   CCCGCTCTGTAGGCCCGGCCGGCGCTTGCCGATCAACCCAAATTTTTATCCAGGTTGACC  540
             ||||||||||||||||||||||||||||||||||||||||||||||||||||||||||||
Sbjct  3434  CCCGCTCTGTAGGCCCGGCCGGCGCTTGCCGATCAACCCAAATTTTTATCCAGGTTGACC  3493

Query  541   TCGGATCAGGTAGGGATACCCGCTGAACTTAAGCATATCAATAAGCGGAGGAAAAGAAAC  600
             ||||||||||||||||||||||||||||||||||||||||||||||||||||||||||||
Sbjct  3494  TCGGATCAGGTAGGGATACCCGCTGAACTTAAGCATATCAATAAGCGGAGGAAAAGAAAC  3553

Query  601   CAACAGGGATTGCCCCAGTAACGGCGAGTGAAGCGGCAAGAGCTCAAATTTGAAAGCTGG  660
             ||||||||||||||||||||||||||||||||||||||||||||||||||||||||||||
Sbjct  3554  CAACAGGGATTGCCCCAGTAACGGCGAGTGAAGCGGCAAGAGCTCAAATTTGAAAGCTGG  3613

Query  661   CTCCTTCGGGGTCCGCATTGTAATTTGTAGAGGATGCTTCGGGAGCGGTCCCCATCTAAG  720
             ||||||||||||||||||||||||||||||||||||||||||||||||||||||||||||
Sbjct  3614  CTCCTTCGGGGTCCGCATTGTAATTTGTAGAGGATGCTTCGGGAGCGGTCCCCATCTAAG  3673

Query  721   TGCCCTGGAACGGGACGTCATAGAGGGTGAGAATCCCGTATGGGATGGGGTGTCCGCGCC  780
             ||||||||||||||||||||||||||||||||||||||||||||||||||||||||||||
Sbjct  3674  TGCCCTGGAACGGGACGTCATAGAGGGTGAGAATCCCGTATGGGATGGGGTGTCCGCGCC  3733

Query  781   CGTGTGAAGCTCCTTCGACGAGTCGAGTTGTTTGGGAATGCAGCTCTAAATGGGTGGTAA  840
             ||||||||||||||||||||||||||||||||||||||||||||||||||||||||||||
Sbjct  3734  CGTGTGAAGCTCCTTCGACGAGTCGAGTTGTTTGGGAATGCAGCTCTAAATGGGTGGTAA  3793

Query  841   ATTTCATCTAAAGCTAAATATTGGCCGGAGACCGATAGCGCACAAGTAGAGTGATCGAAA  900
             ||||||||||||||||||||||||||||||||||||||||||||||||||||||||||||
Sbjct  3794  ATTTCATCTAAAGCTAAATATTGGCCGGAGACCGATAGCGCACAAGTAGAGTGATCGAAA  3853

Query  901   GATGAAAAGCACTTTGAAAAGAGAGTTAAAAAGCACGTGAAATTGTTGAAAGGGAAGCGC  960
             ||||||||||||||||||||||||||||||||||||||||||||||||||||||||||||
Sbjct  3854  GATGAAAAGCACTTTGAAAAGAGAGTTAAAAAGCACGTGAAATTGTTGAAAGGGAAGCGC  3913

Query  961   TTGCGACCAGACTCGCTCGCGGGGTTCAGCCGGCATTCGTGCCGGTGTACTTCCCCGCGG  1020
             ||||||||||||||||||||||||||||||||||||||||||||||||||||||||||||
Sbjct  3914  TTGCGACCAGACTCGCTCGCGGGGTTCAGCCGGCATTCGTGCCGGTGTACTTCCCCGCGG  3973

Query  1021  GCGGGCCAGCGTCGGTTTGGGCGGTCGGTCAAAGGCCCTCGGAAGGTAACGCCCCTAGGG  1080
             ||||||||||||||||||||||||||||||||||||||||||||||||||||||||||||
Sbjct  3974  GCGGGCCAGCGTCGGTTTGGGCGGTCGGTCAAAGGCCCTCGGAAGGTAACGCCCCTAGGG  4033

Query  1081  GCGTCTTATAGCCGAGGGTGCAATGCGACCTGCCTAGACCGAGGAACGCGCTTCGGCTCG  1140
             ||||||||||||||||||||||||||||||||||||||||||||||||||||||||||||
Sbjct  4034  GCGTCTTATAGCCGAGGGTGCAATGCGACCTGCCTAGACCGAGGAACGCGCTTCGGCTCG  4093

Query  1141  GACGCTGGCATAATGGTCGTAAACGACCCGTCTTGAAACACGGACCAAGGAGTCTAACAT  1200
             |||||||||||||||||||||| |||||||||||||||||||||||||||||||||||||
Sbjct  4094  GACGCTGGCATAATGGTCGTAAGCGACCCGTCTTGAAACACGGACCAAGGAGTCTAACAT  4153

Query  1201  CTACGCGAGTGTTCGGGTGTCAAACCCGTGCGCGAAGTGAAAGCGAACGGAGGTGGGAAC  1260
             ||||||||||||||||||||||||||||||||||||||||||||||||||||||||||||
Sbjct  4154  CTACGCGAGTGTTCGGGTGTCAAACCCGTGCGCGAAGTGAAAGCGAACGGAGGTGGGAAC  4213

Query  1261  CCTCACGGGTGCACCATCGACCGATCCTGAAGTCTTCGGATGGATTTGAGTAAGAGCGTA  1320
             ||| ||||||||||||||||||||||||||||||||||||||||||||||||||||||||
Sbjct  4214  CCTTACGGGTGCACCATCGACCGATCCTGAAGTCTTCGGATGGATTTGAGTAAGAGCGTA  4273

Query  1321  GCTGTTGGGACCCGAAAGATGGTGAACTATGCCTGAATAGGGCGAAGCCAGAGGAAACTC  1380
             ||||||||||||||||||||||||||||||||||||||||||||||||||||||||||||
Sbjct  4274  GCTGTTGGGACCCGAAAGATGGTGAACTATGCCTGAATAGGGCGAAGCCAGAGGAAACTC  4333

Query  1381  TGGTGGAGGCTCGTAGCGGTTCTGACGTGCAAATCGATCGTCGAATTTGGGTATAGGGGC  1440
             ||||||||||||||||||||||||||||||||||||||||||||||||||||||||||||
Sbjct  4334  TGGTGGAGGCTCGTAGCGGTTCTGACGTGCAAATCGATCGTCGAATTTGGGTATAGGGGC  4393

Query  1441  GAAAGACTAATCGAACCATCTGGTAGCTGGTTCCTGCCGAAGTTTCCCTCAGGATAGCAG  1500
             ||||||||||||||||||||||||||||||||||||||||||||||||||||||||||||
Sbjct  4394  GAAAGACTAATCGAACCATCTGGTAGCTGGTTCCTGCCGAAGTTTCCCTCAGGATAGCAG  4453

Query  1501  TAACGCGAATTCAGTTTTATGAGGTAAAGCGAATGATTAGAGGCCTTGGGGTTGAAACAA  1560
             ||||||||||||||||||||||||||||||||||||||||||||||||||||||||||||
Sbjct  4454  TAACGCGAATTCAGTTTTATGAGGTAAAGCGAATGATTAGAGGCCTTGGGGTTGAAACAA  4513

Query  1561  CCTTAACCTATTCTCAAACTTTAAATATGTAAGAAGCCCTTGTTGCTTAATTGAACGTGG  1620
             ||||||||||||||||||||||||||||||||||||||||||||||||||||||||||||
Sbjct  4514  CCTTAACCTATTCTCAAACTTTAAATATGTAAGAAGCCCTTGTTGCTTAATTGAACGTGG  4573

Query  1621  GCATTAGAATGATGCGTTACTAGTGGGCCATTTTTGGTAAGCAGAACTGGCGATGCGGGA  1680
             ||||||||||||||||||||||||||||||||||||||||||||||||||||||||||||
Sbjct  4574  GCATTAGAATGATGCGTTACTAGTGGGCCATTTTTGGTAAGCAGAACTGGCGATGCGGGA  4633

Query  1681  TGAACCGAACGCGAGGTTAAGGTGCCGGAATACACGCTCATCAGACACCACAAAAGGTGT  1740
             ||||||||||||||||||||||||||||||||||||||||||||||||||||||||||||
Sbjct  4634  TGAACCGAACGCGAGGTTAAGGTGCCGGAATACACGCTCATCAGACACCACAAAAGGTGT  4693

Query  1741  TAGTTCATCTAGACAGCCCGACGGTGGCCATGGAAGTCGGAATCCGCTAAGGAGTGTGTA  1800
             ||||||||||||||||||||||||||||||||||||||||||||||||||||||||||||
Sbjct  4694  TAGTTCATCTAGACAGCCCGACGGTGGCCATGGAAGTCGGAATCCGCTAAGGAGTGTGTA  4753

Query  1801  ACAACTCACGGGCCGAATGAACTAGCCCTGAAAATGGATGGCGCTTAAGCGTGTTACCCA  1860
             ||||||||||||||||||||||||||||||||||||||||||||||||||||||||||||
Sbjct  4754  ACAACTCACGGGCCGAATGAACTAGCCCTGAAAATGGATGGCGCTTAAGCGTGTTACCCA  4813

Query  1861  TACCTCGCCGTCAGGGTAGAAACGATGCCCTGACGAGTAGGCAGGCGTGGGGGTCCGTGA  1920
             ||||||||||||||||||||||||||||||||||||||||||||||||||||||||||||
Sbjct  4814  TACCTCGCCGTCAGGGTAGAAACGATGCCCTGACGAGTAGGCAGGCGTGGGGGTCCGTGA  4873

Query  1921  CGAAGCCTTGGGAGTGATCCCGGGTCGAACGGCCCCTAGTGCAGATCTTGGTGGTAGTAG  1980
             ||||||||||||||||||||||||||||||||||||||||||||||||||||||||||||
Sbjct  4874  CGAAGCCTTGGGAGTGATCCCGGGTCGAACGGCCCCTAGTGCAGATCTTGGTGGTAGTAG  4933

Query  1981  CAAATACTCAAATGAGAACTTTGAGGACTGAAGTGGGGAAAGGTTCCATGTGAACAGCAG  2040
             ||||||||||||||||||||||||||||||||||||||||||||||||||||||||||||
Sbjct  4934  CAAATACTCAAATGAGAACTTTGAGGACTGAAGTGGGGAAAGGTTCCATGTGAACAGCAG  4993

Query  2041  TTGGACATGGGTTAGTCGATCCTAAGGCATAGGGAAGTTCCGTTTGAAAGGCGCCCTCGT  2100
             ||||||||||||||||||||||||||||||||||||||||||||| ||||||||||||||
Sbjct  4994  TTGGACATGGGTTAGTCGATCCTAAGGCATAGGGAAGTTCCGTTTTAAAGGCGCCCTCGT  5053

Query  2101  GCGCCGTGTGCCGAAAGGGAAGCCGGTTAACATTCCGGCACCTAGATGTGGATTCTCCAC  2160
             ||||||| ||||||||||||||||||||||||||||||||||||||||||||||||||||
Sbjct  5054  GCGCCGTTTGCCGAAAGGGAAGCCGGTTAACATTCCGGCACCTAGATGTGGATTCTCCAC  5113

Query  2161  GGCAACGTAACTGAACGCGGAGACGTCGGCGGGGGTCCTGGGAAGAGTTCTCTTTTCTTC  2220
             ||||||||||||||||||||||||||||||||||||||||||||||||||||||||||||
Sbjct  5114  GGCAACGTAACTGAACGCGGAGACGTCGGCGGGGGTCCTGGGAAGAGTTCTCTTTTCTTC  5173

Query  2221  TTGACAGCCTATCACCCTGAAATCGGTTTGTCCGGAGCTAGGGTTCTATGGCTGGCAGAG  2280
             ||||||||||||||||||||||||||||||||||||||||||||||||||||||||||||
Sbjct  5174  TTGACAGCCTATCACCCTGAAATCGGTTTGTCCGGAGCTAGGGTTCTATGGCTGGCAGAG  5233

Query  2281  CGCCGCACTTTTGCGGCGTCCGGTGCGCCCCCGACGACCCTTGAAAATCCGCGGGAAGGA  2340
             ||||||||||||||||||||||||||||||||||||||||||||||||||||||||||||
Sbjct  5234  CGCCGCACTTTTGCGGCGTCCGGTGCGCCCCCGACGACCCTTGAAAATCCGCGGGAAGGA  5293

Query  2341  ATAGTTTTCACGCTAGGTCGTACTCATAACCGCAGCAGGTCTCCAAGGTGAACAGCCTCT  2400
             ||||||||||||||||||||||||||||||||||||||||||||||||||||||||||||
Sbjct  5294  ATAGTTTTCACGCTAGGTCGTACTCATAACCGCAGCAGGTCTCCAAGGTGAACAGCCTCT  5353

Query  2401  AGTTGATAGAACAATGTAGATAAGGGAAGTCGGCAAAATGGATCCGTAACTTCGGGATAA  2460
             ||||||||||||||||||||||||||||||||||||||||||||||||||||||||||||
Sbjct  5354  AGTTGATAGAACAATGTAGATAAGGGAAGTCGGCAAAATGGATCCGTAACTTCGGGATAA  5413

Query  2461  GGATTGGCTCTAAGGGTCGGGCTCGCTGGGCCTTGGGGGGAACCTCCTGGAGCAGTAGGG  2520
             ||||||||||||||||||||||||||||||||||||||||||||||||||||||||||||
Sbjct  5414  GGATTGGCTCTAAGGGTCGGGCTCGCTGGGCCTTGGGGGGAACCTCCTGGAGCAGTAGGG  5473

Query  2521  CACTAGCCGGGCAACCGGCCGGCGCCCCGCAGCACCGGGTTGGGGACGCCCTTGGCAGGC  2580
             ||||||||||||||||||||||||||||||||||||||||||||||||||||||||||||
Sbjct  5474  CACTAGCCGGGCAACCGGCCGGCGCCCCGCAGCACCGGGTTGGGGACGCCCTTGGCAGGC  5533

Query  2581  TTCGGCCGTCCGGCGGGCGATTAACGACCAACTTAGAACTGGTACGGACAAGGGGAAT  2638
             ||||||||||||||||||||||||||||||||||||||||||||||||||||||||||
Sbjct  5534  TTCGGCCGTCCGGCGGGCGATTAACGACCAACTTAGAACTGGTACGGACAAGGGGAAT  5591


>JAMALG010000162.1 Filobasidiaceae sp. PT2105A-2 ctg_162, whole genome shotgun sequence
Length=8300

 Score = 4822 bits (2611),  Expect = 0.0
 Identities = 2630/2639 (99%), Gaps = 1/2639 (0%)
 Strand=Plus/Plus

Query  1     CAAGGTTTCCGTAGGTGAACCTGCGGAAGGATCATTACCGAGTGAGGGCCCTCTGGGTCC  60
             ||||||||||||||||||||||||||||||||||||||||||||||||||||||||||||
Sbjct  4125  CAAGGTTTCCGTAGGTGAACCTGCGGAAGGATCATTACCGAGTGAGGGCCCTCTGGGTCC  4184

Query  61    AACCTCCCACCCGTGTTTATTTTACCTTGTTGCTTcggcgggcccgccttaactggccgc  120
             ||||||||||||||||||||||||||||||||||||||||||||||||||||||||||||
Sbjct  4185  AACCTCCCACCCGTGTTTATTTTACCTTGTTGCTTCGGCGGGCCCGCCTTAACTGGCCGC  4244

Query  121   cggggggcttacgcccccgggcccgcgcccgccgAAGACACCCTCGAACTCTGTCTGAAG  180
             ||||||||||||||||||||||||||||||||||||||||||||||||||||||||||||
Sbjct  4245  CGGGGGGCTTACGCCCCCGGGCCCGCGCCCGCCGAAGACACCCTCGAACTCTGTCTGAAG  4304

Query  181   ATTGTAGTCTGAGTGAAAATATAAATTATTTAAAACTTTCAACAACGGATCTCTTGGTTC  240
             |||| |||||||||||||||||||||||||||||||||||||||||||||||||||||||
Sbjct  4305  ATTGAAGTCTGAGTGAAAATATAAATTATTTAAAACTTTCAACAACGGATCTCTTGGTTC  4364

Query  241   CGGCATCGATGAAGAACGCAGCGAAATGCGATACGTAATGTGAATTGCAAATTCAGTGAA  300
             ||||||||||||||||||||||||||||||||||||||||||||||||||||||||||||
Sbjct  4365  CGGCATCGATGAAGAACGCAGCGAAATGCGATACGTAATGTGAATTGCAAATTCAGTGAA  4424

Query  301   TCATCGAGTCTTTGAACGCACATTGCGCCCCCTGGTATTCCGGGGGGCATGCCTGTCCGA  360
             ||||||||||||||||||||||||||||||||||||||||||||||||||||||||||||
Sbjct  4425  TCATCGAGTCTTTGAACGCACATTGCGCCCCCTGGTATTCCGGGGGGCATGCCTGTCCGA  4484

Query  361   GCGTCATTGCTGCCCTCAAGCACGGCTTGTGTGTTGGGCCCCGTCCTCCGATC-CCGGGG  419
             ||||||||||||||||||||| |||||||||||||||||||||||| |||||| ||||||
Sbjct  4485  GCGTCATTGCTGCCCTCAAGCCCGGCTTGTGTGTTGGGCCCCGTCCCCCGATCTCCGGGG  4544

Query  420   GACGGGCCCGAAAGGCAGCGGCGGCACCGCGTCCGGTCCTCGAGCGTATGGGGCTTTGTC  479
             ||||||||||||||||||||||||||||||||||||||||||||||||||||||||||||
Sbjct  4545  GACGGGCCCGAAAGGCAGCGGCGGCACCGCGTCCGGTCCTCGAGCGTATGGGGCTTTGTC  4604

Query  480   ACCCGCTCTGTAGGCCCGGCCGGCGCTTGCCGATCAACCCAAATTTTTATCCAGGTTGAC  539
             ||||||||||||||||||||||||||||||||||||||||||||||||||||||||||||
Sbjct  4605  ACCCGCTCTGTAGGCCCGGCCGGCGCTTGCCGATCAACCCAAATTTTTATCCAGGTTGAC  4664

Query  540   CTCGGATCAGGTAGGGATACCCGCTGAACTTAAGCATATCAATAAGCGGAGGAAAAGAAA  599
             ||||||||||||||||||||||||||||||||||||||||||||||||||||||||||||
Sbjct  4665  CTCGGATCAGGTAGGGATACCCGCTGAACTTAAGCATATCAATAAGCGGAGGAAAAGAAA  4724

Query  600   CCAACAGGGATTGCCCCAGTAACGGCGAGTGAAGCGGCAAGAGCTCAAATTTGAAAGCTG  659
             ||||||||||||||||||||||||||||||||||||||||||||||||||||||||||||
Sbjct  4725  CCAACAGGGATTGCCCCAGTAACGGCGAGTGAAGCGGCAAGAGCTCAAATTTGAAAGCTG  4784

Query  660   GCTCCTTCGGGGTCCGCATTGTAATTTGTAGAGGATGCTTCGGGAGCGGTCCCCATCTAA  719
             |||||||||||||||||||||||||||| |||||||||||||||||||||||||||||||
Sbjct  4785  GCTCCTTCGGGGTCCGCATTGTAATTTGCAGAGGATGCTTCGGGAGCGGTCCCCATCTAA  4844

Query  720   GTGCCCTGGAACGGGACGTCATAGAGGGTGAGAATCCCGTATGGGATGGGGTGTCCGCGC  779
             ||||||||||||||||||||||||||||||||||||||||||||||||||||||||||||
Sbjct  4845  GTGCCCTGGAACGGGACGTCATAGAGGGTGAGAATCCCGTATGGGATGGGGTGTCCGCGC  4904

Query  780   CCGTGTGAAGCTCCTTCGACGAGTCGAGTTGTTTGGGAATGCAGCTCTAAATGGGTGGTA  839
             ||||||||||||||||||||||||||||||||||||||||||||||||||||||||||||
Sbjct  4905  CCGTGTGAAGCTCCTTCGACGAGTCGAGTTGTTTGGGAATGCAGCTCTAAATGGGTGGTA  4964

Query  840   AATTTCATCTAAAGCTAAATATTGGCCGGAGACCGATAGCGCACAAGTAGAGTGATCGAA  899
             ||||||||||||||||||||||||||||||||||||||||||||||||||||||||||||
Sbjct  4965  AATTTCATCTAAAGCTAAATATTGGCCGGAGACCGATAGCGCACAAGTAGAGTGATCGAA  5024

Query  900   AGATGAAAAGCACTTTGAAAAGAGAGTTAAAAAGCACGTGAAATTGTTGAAAGGGAAGCG  959
             ||||||||||||||||||||||||||||||||||||||||||||||||||||||||||||
Sbjct  5025  AGATGAAAAGCACTTTGAAAAGAGAGTTAAAAAGCACGTGAAATTGTTGAAAGGGAAGCG  5084

Query  960   CTTGCGACCAGACTCGCTCGCGGGGTTCAGCCGGCATTCGTGCCGGTGTACTTCCCCGCG  1019
             |||||||||||||||||||||||||||||||||||||||||||||||||| |||||||||
Sbjct  5085  CTTGCGACCAGACTCGCTCGCGGGGTTCAGCCGGCATTCGTGCCGGTGTATTTCCCCGCG  5144

Query  1020  GGCGGGCCAGCGTCGGTTTGGGCGGTCGGTCAAAGGCCCTCGGAAGGTAACGCCCCTAGG  1079
             ||||||||||||||||||||||||||||||||||||||||||||||||||||||||||||
Sbjct  5145  GGCGGGCCAGCGTCGGTTTGGGCGGTCGGTCAAAGGCCCTCGGAAGGTAACGCCCCTAGG  5204

Query  1080  GGCGTCTTATAGCCGAGGGTGCAATGCGACCTGCCTAGACCGAGGAACGCGCTTCGGCTC  1139
             ||||||||||||||||||||||||||||||||||||||||||||||||||||||||||||
Sbjct  5205  GGCGTCTTATAGCCGAGGGTGCAATGCGACCTGCCTAGACCGAGGAACGCGCTTCGGCTC  5264

Query  1140  GGACGCTGGCATAATGGTCGTAAACGACCCGTCTTGAAACACGGACCAAGGAGTCTAACA  1199
             ||||||||||||||||||||||| ||||||||||||||||||||||||||||||||||||
Sbjct  5265  GGACGCTGGCATAATGGTCGTAAGCGACCCGTCTTGAAACACGGACCAAGGAGTCTAACA  5324

Query  1200  TCTACGCGAGTGTTCGGGTGTCAAACCCGTGCGCGAAGTGAAAGCGAACGGAGGTGGGAA  1259
             ||||||||||||||||||||||||||||||||||||||||||||||||||||||||||||
Sbjct  5325  TCTACGCGAGTGTTCGGGTGTCAAACCCGTGCGCGAAGTGAAAGCGAACGGAGGTGGGAA  5384

Query  1260  CCCTCACGGGTGCACCATCGACCGATCCTGAAGTCTTCGGATGGATTTGAGTAAGAGCGT  1319
             ||||||||||||||||||||||||||||||||||||||||||||||||||||||||||||
Sbjct  5385  CCCTCACGGGTGCACCATCGACCGATCCTGAAGTCTTCGGATGGATTTGAGTAAGAGCGT  5444

Query  1320  AGCTGTTGGGACCCGAAAGATGGTGAACTATGCCTGAATAGGGCGAAGCCAGAGGAAACT  1379
             ||||||||||||||||||||||||||||||||||||||||||||||||||||||||||||
Sbjct  5445  AGCTGTTGGGACCCGAAAGATGGTGAACTATGCCTGAATAGGGCGAAGCCAGAGGAAACT  5504

Query  1380  CTGGTGGAGGCTCGTAGCGGTTCTGACGTGCAAATCGATCGTCGAATTTGGGTATAGGGG  1439
             ||||||||||||||||||||||||||||||||||||||||||||||||||||||||||||
Sbjct  5505  CTGGTGGAGGCTCGTAGCGGTTCTGACGTGCAAATCGATCGTCGAATTTGGGTATAGGGG  5564

Query  1440  CGAAAGACTAATCGAACCATCTGGTAGCTGGTTCCTGCCGAAGTTTCCCTCAGGATAGCA  1499
             ||||||||||||||||||||||||||||||||||||||||||||||||||||||||||||
Sbjct  5565  CGAAAGACTAATCGAACCATCTGGTAGCTGGTTCCTGCCGAAGTTTCCCTCAGGATAGCA  5624

Query  1500  GTAACGCGAATTCAGTTTTATGAGGTAAAGCGAATGATTAGAGGCCTTGGGGTTGAAACA  1559
             ||||||||||||||||||||||||||||||||||||||||||||||||||||||||||||
Sbjct  5625  GTAACGCGAATTCAGTTTTATGAGGTAAAGCGAATGATTAGAGGCCTTGGGGTTGAAACA  5684

Query  1560  ACCTTAACCTATTCTCAAACTTTAAATATGTAAGAAGCCCTTGTTGCTTAATTGAACGTG  1619
             ||||||||||||||||||||||||||||||||||||||||||||||||||||||||||||
Sbjct  5685  ACCTTAACCTATTCTCAAACTTTAAATATGTAAGAAGCCCTTGTTGCTTAATTGAACGTG  5744

Query  1620  GGCATTAGAATGATGCGTTACTAGTGGGCCATTTTTGGTAAGCAGAACTGGCGATGCGGG  1679
             ||||||||||||||||||||||||||||||||||||||||||||||||||||||||||||
Sbjct  5745  GGCATTAGAATGATGCGTTACTAGTGGGCCATTTTTGGTAAGCAGAACTGGCGATGCGGG  5804

Query  1680  ATGAACCGAACGCGAGGTTAAGGTGCCGGAATACACGCTCATCAGACACCACAAAAGGTG  1739
             ||||||||||||||||||||||||||||||||||||||||||||||||||||||||||||
Sbjct  5805  ATGAACCGAACGCGAGGTTAAGGTGCCGGAATACACGCTCATCAGACACCACAAAAGGTG  5864

Query  1740  TTAGTTCATCTAGACAGCCCGACGGTGGCCATGGAAGTCGGAATCCGCTAAGGAGTGTGT  1799
             ||||||||||||||||||||||||||||||||||||||||||||||||||||||||||||
Sbjct  5865  TTAGTTCATCTAGACAGCCCGACGGTGGCCATGGAAGTCGGAATCCGCTAAGGAGTGTGT  5924

Query  1800  AACAACTCACGGGCCGAATGAACTAGCCCTGAAAATGGATGGCGCTTAAGCGTGTTACCC  1859
             ||||||||||||||||||||||||||||||||||||||||||||||||||||||||||||
Sbjct  5925  AACAACTCACGGGCCGAATGAACTAGCCCTGAAAATGGATGGCGCTTAAGCGTGTTACCC  5984

Query  1860  ATACCTCGCCGTCAGGGTAGAAACGATGCCCTGACGAGTAGGCAGGCGTGGGGGTCCGTG  1919
             ||||||||||||||||||||||||||||||||||||||||||||||||||||||||||||
Sbjct  5985  ATACCTCGCCGTCAGGGTAGAAACGATGCCCTGACGAGTAGGCAGGCGTGGGGGTCCGTG  6044

Query  1920  ACGAAGCCTTGGGAGTGATCCCGGGTCGAACGGCCCCTAGTGCAGATCTTGGTGGTAGTA  1979
             ||||||||||||||||||||||||||||||||||||||||||||||||||||||||||||
Sbjct  6045  ACGAAGCCTTGGGAGTGATCCCGGGTCGAACGGCCCCTAGTGCAGATCTTGGTGGTAGTA  6104

Query  1980  GCAAATACTCAAATGAGAACTTTGAGGACTGAAGTGGGGAAAGGTTCCATGTGAACAGCA  2039
             ||||||||||||||||||||||||||||||||||||||||||||||||||||||||||||
Sbjct  6105  GCAAATACTCAAATGAGAACTTTGAGGACTGAAGTGGGGAAAGGTTCCATGTGAACAGCA  6164

Query  2040  GTTGGACATGGGTTAGTCGATCCTAAGGCATAGGGAAGTTCCGTTTGAAAGGCGCCCTCG  2099
             |||||||||||||||||||||||||||||||||||||||||||||| |||||||||||||
Sbjct  6165  GTTGGACATGGGTTAGTCGATCCTAAGGCATAGGGAAGTTCCGTTTTAAAGGCGCCCTCG  6224

Query  2100  TGCGCCGTGTGCCGAAAGGGAAGCCGGTTAACATTCCGGCACCTAGATGTGGATTCTCCA  2159
             |||||||| |||||||||||||||||||||||||||||||||||||||||||||||||||
Sbjct  6225  TGCGCCGTTTGCCGAAAGGGAAGCCGGTTAACATTCCGGCACCTAGATGTGGATTCTCCA  6284

Query  2160  CGGCAACGTAACTGAACGCGGAGACGTCGGCGGGGGTCCTGGGAAGAGTTCTCTTTTCTT  2219
             ||||||||||||||||||||||||||||||||||||||||||||||||||||||||||||
Sbjct  6285  CGGCAACGTAACTGAACGCGGAGACGTCGGCGGGGGTCCTGGGAAGAGTTCTCTTTTCTT  6344

Query  2220  CTTGACAGCCTATCACCCTGAAATCGGTTTGTCCGGAGCTAGGGTTCTATGGCTGGCAGA  2279
             ||||||||||||||||||||||||||||||||||||||||||||||||||||||||||||
Sbjct  6345  CTTGACAGCCTATCACCCTGAAATCGGTTTGTCCGGAGCTAGGGTTCTATGGCTGGCAGA  6404

Query  2280  GCGCCGCACTTTTGCGGCGTCCGGTGCGCCCCCGACGACCCTTGAAAATCCGCGGGAAGG  2339
             ||||||||||||||||||||||||||||||||||||||||||||||||||||||||||||
Sbjct  6405  GCGCCGCACTTTTGCGGCGTCCGGTGCGCCCCCGACGACCCTTGAAAATCCGCGGGAAGG  6464

Query  2340  AATAGTTTTCACGCTAGGTCGTACTCATAACCGCAGCAGGTCTCCAAGGTGAACAGCCTC  2399
             ||||||||||||||||||||||||||||||||||||||||||||||||||||||||||||
Sbjct  6465  AATAGTTTTCACGCTAGGTCGTACTCATAACCGCAGCAGGTCTCCAAGGTGAACAGCCTC  6524

Query  2400  TAGTTGATAGAACAATGTAGATAAGGGAAGTCGGCAAAATGGATCCGTAACTTCGGGATA  2459
             ||||||||||||||||||||||||||||||||||||||||||||||||||||||||||||
Sbjct  6525  TAGTTGATAGAACAATGTAGATAAGGGAAGTCGGCAAAATGGATCCGTAACTTCGGGATA  6584

Query  2460  AGGATTGGCTCTAAGGGTCGGGCTCGCTGGGCCTTGGGGGGAACCTCCTGGAGCAGTAGG  2519
             ||||||||||||||||||||||||||||||||||||||||||||||||||||||||||||
Sbjct  6585  AGGATTGGCTCTAAGGGTCGGGCTCGCTGGGCCTTGGGGGGAACCTCCTGGAGCAGTAGG  6644

Query  2520  GCACTAGCCGGGCAACCGGCCGGCGCCCCGCAGCACCGGGTTGGGGACGCCCTTGGCAGG  2579
             ||||||||||||||||||||||||||||||||||||||||||||||||||||||||||||
Sbjct  6645  GCACTAGCCGGGCAACCGGCCGGCGCCCCGCAGCACCGGGTTGGGGACGCCCTTGGCAGG  6704

Query  2580  CTTCGGCCGTCCGGCGGGCGATTAACGACCAACTTAGAACTGGTACGGACAAGGGGAAT  2638
             |||||||||||||||||||||||||||||||||||||||||||||||||||||||||||
Sbjct  6705  CTTCGGCCGTCCGGCGGGCGATTAACGACCAACTTAGAACTGGTACGGACAAGGGGAAT  6763


>PUHX01000265.1 Penicillium sp. SPG-F15 NODE_265_length_4793_cov_11575.896735, 
whole genome shotgun sequence
Length=4793

 Score = 4817 bits (2608),  Expect = 0.0
 Identities = 2629/2639 (99%), Gaps = 1/2639 (0%)
 Strand=Plus/Minus

Query  1     CAAGGTTTCCGTAGGTGAACCTGCGGAAGGATCATTACCGAGTGAGGGCCCTCTGGGTCC  60
             ||||||||||||||||||||||||||||||||||||||||||||||||||||||||||||
Sbjct  3955  CAAGGTTTCCGTAGGTGAACCTGCGGAAGGATCATTACCGAGTGAGGGCCCTCTGGGTCC  3896

Query  61    AACCTCCCACCCGTGTTTATTTTACCTTGTTGCTTcggcgggcccgccttaactggccgc  120
             ||||||||||||||||||||||||||||||||||||||||||||||||||||||||||||
Sbjct  3895  AACCTCCCACCCGTGTTTATTTTACCTTGTTGCTTCGGCGGGCCCGCCTTAACTGGCCGC  3836

Query  121   cggggggcttacgcccccgggcccgcgcccgccgAAGACACCCTCGAACTCTGTCTGAAG  180
             ||||||||| ||||||||||||||||||||||||||||||||||||||||||||||||||
Sbjct  3835  CGGGGGGCTCACGCCCCCGGGCCCGCGCCCGCCGAAGACACCCTCGAACTCTGTCTGAAG  3776

Query  181   ATTGTAGTCTGAGTGAAAATATAAATTATTTAAAACTTTCAACAACGGATCTCTTGGTTC  240
             |||| |||||||||||||||||||||||||||||||||||||||||||||||||||||||
Sbjct  3775  ATTGAAGTCTGAGTGAAAATATAAATTATTTAAAACTTTCAACAACGGATCTCTTGGTTC  3716

Query  241   CGGCATCGATGAAGAACGCAGCGAAATGCGATACGTAATGTGAATTGCAAATTCAGTGAA  300
             ||||||||||||||||||||||||||||||||||||||||||||||||||||||||||||
Sbjct  3715  CGGCATCGATGAAGAACGCAGCGAAATGCGATACGTAATGTGAATTGCAAATTCAGTGAA  3656

Query  301   TCATCGAGTCTTTGAACGCACATTGCGCCCCCTGGTATTCCGGGGGGCATGCCTGTCCGA  360
             ||||||||||||||||||||||||||||||||||||||||||||||||||||||||||||
Sbjct  3655  TCATCGAGTCTTTGAACGCACATTGCGCCCCCTGGTATTCCGGGGGGCATGCCTGTCCGA  3596

Query  361   GCGTCATTGCTGCCCTCAAGCACGGCTTGTGTGTTGGGCCCCGTCCTCCGATC-CCGGGG  419
             ||||||||||||||||||||| ||||||||||||||||||||||||||||||| ||||||
Sbjct  3595  GCGTCATTGCTGCCCTCAAGCCCGGCTTGTGTGTTGGGCCCCGTCCTCCGATCTCCGGGG  3536

Query  420   GACGGGCCCGAAAGGCAGCGGCGGCACCGCGTCCGGTCCTCGAGCGTATGGGGCTTTGTC  479
             ||||||||||||||||||||||||||||||||||||||||||||||||||||||||||||
Sbjct  3535  GACGGGCCCGAAAGGCAGCGGCGGCACCGCGTCCGGTCCTCGAGCGTATGGGGCTTTGTC  3476

Query  480   ACCCGCTCTGTAGGCCCGGCCGGCGCTTGCCGATCAACCCAAATTTTTATCCAGGTTGAC  539
             ||||||||||||||||||||||||||||||||||||||||||||||||||||||||||||
Sbjct  3475  ACCCGCTCTGTAGGCCCGGCCGGCGCTTGCCGATCAACCCAAATTTTTATCCAGGTTGAC  3416

Query  540   CTCGGATCAGGTAGGGATACCCGCTGAACTTAAGCATATCAATAAGCGGAGGAAAAGAAA  599
             ||||||||||||||||||||||||||||||||||||||||||||||||||||||||||||
Sbjct  3415  CTCGGATCAGGTAGGGATACCCGCTGAACTTAAGCATATCAATAAGCGGAGGAAAAGAAA  3356

Query  600   CCAACAGGGATTGCCCCAGTAACGGCGAGTGAAGCGGCAAGAGCTCAAATTTGAAAGCTG  659
             ||||||||||||||||||||||||||||||||||||||||||||||||||||||||||||
Sbjct  3355  CCAACAGGGATTGCCCCAGTAACGGCGAGTGAAGCGGCAAGAGCTCAAATTTGAAAGCTG  3296

Query  660   GCTCCTTCGGGGTCCGCATTGTAATTTGTAGAGGATGCTTCGGGAGCGGTCCCCATCTAA  719
             |||||||||||||||||||||||||||| |||||||||||||||||||||||||||||||
Sbjct  3295  GCTCCTTCGGGGTCCGCATTGTAATTTGCAGAGGATGCTTCGGGAGCGGTCCCCATCTAA  3236

Query  720   GTGCCCTGGAACGGGACGTCATAGAGGGTGAGAATCCCGTATGGGATGGGGTGTCCGCGC  779
             ||||||||||||||||||||||||||||||||||||||||||||||||||||||||||||
Sbjct  3235  GTGCCCTGGAACGGGACGTCATAGAGGGTGAGAATCCCGTATGGGATGGGGTGTCCGCGC  3176

Query  780   CCGTGTGAAGCTCCTTCGACGAGTCGAGTTGTTTGGGAATGCAGCTCTAAATGGGTGGTA  839
             ||||||||||||||||||||||||||||||||||||||||||||||||||||||||||||
Sbjct  3175  CCGTGTGAAGCTCCTTCGACGAGTCGAGTTGTTTGGGAATGCAGCTCTAAATGGGTGGTA  3116

Query  840   AATTTCATCTAAAGCTAAATATTGGCCGGAGACCGATAGCGCACAAGTAGAGTGATCGAA  899
             ||||||||||||||||||||||||||||||||||||||||||||||||||||||||||||
Sbjct  3115  AATTTCATCTAAAGCTAAATATTGGCCGGAGACCGATAGCGCACAAGTAGAGTGATCGAA  3056

Query  900   AGATGAAAAGCACTTTGAAAAGAGAGTTAAAAAGCACGTGAAATTGTTGAAAGGGAAGCG  959
             ||||||||||||||||||||||||||||||||||||||||||||||||||||||||||||
Sbjct  3055  AGATGAAAAGCACTTTGAAAAGAGAGTTAAAAAGCACGTGAAATTGTTGAAAGGGAAGCG  2996

Query  960   CTTGCGACCAGACTCGCTCGCGGGGTTCAGCCGGCATTCGTGCCGGTGTACTTCCCCGCG  1019
             |||||||||||||||||||||||||||||||||||||||||||||||||| |||||||||
Sbjct  2995  CTTGCGACCAGACTCGCTCGCGGGGTTCAGCCGGCATTCGTGCCGGTGTATTTCCCCGCG  2936

Query  1020  GGCGGGCCAGCGTCGGTTTGGGCGGTCGGTCAAAGGCCCTCGGAAGGTAACGCCCCTAGG  1079
             ||||||||||||||||||||||||||||||||||||||||||||||||||||||||||||
Sbjct  2935  GGCGGGCCAGCGTCGGTTTGGGCGGTCGGTCAAAGGCCCTCGGAAGGTAACGCCCCTAGG  2876

Query  1080  GGCGTCTTATAGCCGAGGGTGCAATGCGACCTGCCTAGACCGAGGAACGCGCTTCGGCTC  1139
             ||||||||||||||||||||||||||||||||||||||||||||||||||||||||||||
Sbjct  2875  GGCGTCTTATAGCCGAGGGTGCAATGCGACCTGCCTAGACCGAGGAACGCGCTTCGGCTC  2816

Query  1140  GGACGCTGGCATAATGGTCGTAAACGACCCGTCTTGAAACACGGACCAAGGAGTCTAACA  1199
             ||||||||||||||||||||||| ||||||||||||||||||||||||||||||||||||
Sbjct  2815  GGACGCTGGCATAATGGTCGTAAGCGACCCGTCTTGAAACACGGACCAAGGAGTCTAACA  2756

Query  1200  TCTACGCGAGTGTTCGGGTGTCAAACCCGTGCGCGAAGTGAAAGCGAACGGAGGTGGGAA  1259
             ||||||||||||||||||||||||||||||||||||||||||||||||||||||||||||
Sbjct  2755  TCTACGCGAGTGTTCGGGTGTCAAACCCGTGCGCGAAGTGAAAGCGAACGGAGGTGGGAA  2696

Query  1260  CCCTCACGGGTGCACCATCGACCGATCCTGAAGTCTTCGGATGGATTTGAGTAAGAGCGT  1319
             |||| |||||||||||||||||||||||||||||||||||||||||||||||||||||||
Sbjct  2695  CCCTTACGGGTGCACCATCGACCGATCCTGAAGTCTTCGGATGGATTTGAGTAAGAGCGT  2636

Query  1320  AGCTGTTGGGACCCGAAAGATGGTGAACTATGCCTGAATAGGGCGAAGCCAGAGGAAACT  1379
             ||||||||||||||||||||||||||||||||||||||||||||||||||||||||||||
Sbjct  2635  AGCTGTTGGGACCCGAAAGATGGTGAACTATGCCTGAATAGGGCGAAGCCAGAGGAAACT  2576

Query  1380  CTGGTGGAGGCTCGTAGCGGTTCTGACGTGCAAATCGATCGTCGAATTTGGGTATAGGGG  1439
             ||||||||||||||||||||||||||||||||||||||||||||||||||||||||||||
Sbjct  2575  CTGGTGGAGGCTCGTAGCGGTTCTGACGTGCAAATCGATCGTCGAATTTGGGTATAGGGG  2516

Query  1440  CGAAAGACTAATCGAACCATCTGGTAGCTGGTTCCTGCCGAAGTTTCCCTCAGGATAGCA  1499
             ||||||||||||||||||||||||||||||||||||||||||||||||||||||||||||
Sbjct  2515  CGAAAGACTAATCGAACCATCTGGTAGCTGGTTCCTGCCGAAGTTTCCCTCAGGATAGCA  2456

Query  1500  GTAACGCGAATTCAGTTTTATGAGGTAAAGCGAATGATTAGAGGCCTTGGGGTTGAAACA  1559
             ||||||||||||||||||||||||||||||||||||||||||||||||||||||||||||
Sbjct  2455  GTAACGCGAATTCAGTTTTATGAGGTAAAGCGAATGATTAGAGGCCTTGGGGTTGAAACA  2396

Query  1560  ACCTTAACCTATTCTCAAACTTTAAATATGTAAGAAGCCCTTGTTGCTTAATTGAACGTG  1619
             ||||||||||||||||||||||||||||||||||||||||||||||||||||||||||||
Sbjct  2395  ACCTTAACCTATTCTCAAACTTTAAATATGTAAGAAGCCCTTGTTGCTTAATTGAACGTG  2336

Query  1620  GGCATTAGAATGATGCGTTACTAGTGGGCCATTTTTGGTAAGCAGAACTGGCGATGCGGG  1679
             ||||||||||||||||||||||||||||||||||||||||||||||||||||||||||||
Sbjct  2335  GGCATTAGAATGATGCGTTACTAGTGGGCCATTTTTGGTAAGCAGAACTGGCGATGCGGG  2276

Query  1680  ATGAACCGAACGCGAGGTTAAGGTGCCGGAATACACGCTCATCAGACACCACAAAAGGTG  1739
             ||||||||||||||||||||||||||||||||||||||||||||||||||||||||||||
Sbjct  2275  ATGAACCGAACGCGAGGTTAAGGTGCCGGAATACACGCTCATCAGACACCACAAAAGGTG  2216

Query  1740  TTAGTTCATCTAGACAGCCCGACGGTGGCCATGGAAGTCGGAATCCGCTAAGGAGTGTGT  1799
             ||||||||||||||||||||||||||||||||||||||||||||||||||||||||||||
Sbjct  2215  TTAGTTCATCTAGACAGCCCGACGGTGGCCATGGAAGTCGGAATCCGCTAAGGAGTGTGT  2156

Query  1800  AACAACTCACGGGCCGAATGAACTAGCCCTGAAAATGGATGGCGCTTAAGCGTGTTACCC  1859
             ||||||||||||||||||||||||||||||||||||||||||||||||||||||||||||
Sbjct  2155  AACAACTCACGGGCCGAATGAACTAGCCCTGAAAATGGATGGCGCTTAAGCGTGTTACCC  2096

Query  1860  ATACCTCGCCGTCAGGGTAGAAACGATGCCCTGACGAGTAGGCAGGCGTGGGGGTCCGTG  1919
             ||||||||||||||||||||||||||||||||||||||||||||||||||||||||||||
Sbjct  2095  ATACCTCGCCGTCAGGGTAGAAACGATGCCCTGACGAGTAGGCAGGCGTGGGGGTCCGTG  2036

Query  1920  ACGAAGCCTTGGGAGTGATCCCGGGTCGAACGGCCCCTAGTGCAGATCTTGGTGGTAGTA  1979
             ||||||||||||||||||||||||||||||||||||||||||||||||||||||||||||
Sbjct  2035  ACGAAGCCTTGGGAGTGATCCCGGGTCGAACGGCCCCTAGTGCAGATCTTGGTGGTAGTA  1976

Query  1980  GCAAATACTCAAATGAGAACTTTGAGGACTGAAGTGGGGAAAGGTTCCATGTGAACAGCA  2039
             ||||||||||||||||||||||||||||||||||||||||||||||||||||||||||||
Sbjct  1975  GCAAATACTCAAATGAGAACTTTGAGGACTGAAGTGGGGAAAGGTTCCATGTGAACAGCA  1916

Query  2040  GTTGGACATGGGTTAGTCGATCCTAAGGCATAGGGAAGTTCCGTTTGAAAGGCGCCCTCG  2099
             |||||||||||||||||||||||||||||||||||||||||||||| |||||||||||||
Sbjct  1915  GTTGGACATGGGTTAGTCGATCCTAAGGCATAGGGAAGTTCCGTTTTAAAGGCGCCCTCG  1856

Query  2100  TGCGCCGTGTGCCGAAAGGGAAGCCGGTTAACATTCCGGCACCTAGATGTGGATTCTCCA  2159
             |||||||| |||||||||||||||||||||||||||||||||||||||||||||||||||
Sbjct  1855  TGCGCCGTTTGCCGAAAGGGAAGCCGGTTAACATTCCGGCACCTAGATGTGGATTCTCCA  1796

Query  2160  CGGCAACGTAACTGAACGCGGAGACGTCGGCGGGGGTCCTGGGAAGAGTTCTCTTTTCTT  2219
             ||||||||||||||||||||||||||||||||||||||||||||||||||||||||||||
Sbjct  1795  CGGCAACGTAACTGAACGCGGAGACGTCGGCGGGGGTCCTGGGAAGAGTTCTCTTTTCTT  1736

Query  2220  CTTGACAGCCTATCACCCTGAAATCGGTTTGTCCGGAGCTAGGGTTCTATGGCTGGCAGA  2279
             ||||||||||||||||||||||||||||||||||||||||||||||||||||||||||||
Sbjct  1735  CTTGACAGCCTATCACCCTGAAATCGGTTTGTCCGGAGCTAGGGTTCTATGGCTGGCAGA  1676

Query  2280  GCGCCGCACTTTTGCGGCGTCCGGTGCGCCCCCGACGACCCTTGAAAATCCGCGGGAAGG  2339
             ||||||||||||||||||||||||||||||||||||||||||||||||||||||||||||
Sbjct  1675  GCGCCGCACTTTTGCGGCGTCCGGTGCGCCCCCGACGACCCTTGAAAATCCGCGGGAAGG  1616

Query  2340  AATAGTTTTCACGCTAGGTCGTACTCATAACCGCAGCAGGTCTCCAAGGTGAACAGCCTC  2399
             ||||||||||||||||||||||||||||||||||||||||||||||||||||||||||||
Sbjct  1615  AATAGTTTTCACGCTAGGTCGTACTCATAACCGCAGCAGGTCTCCAAGGTGAACAGCCTC  1556

Query  2400  TAGTTGATAGAACAATGTAGATAAGGGAAGTCGGCAAAATGGATCCGTAACTTCGGGATA  2459
             ||||||||||||||||||||||||||||||||||||||||||||||||||||||||||||
Sbjct  1555  TAGTTGATAGAACAATGTAGATAAGGGAAGTCGGCAAAATGGATCCGTAACTTCGGGATA  1496

Query  2460  AGGATTGGCTCTAAGGGTCGGGCTCGCTGGGCCTTGGGGGGAACCTCCTGGAGCAGTAGG  2519
             ||||||||||||||||||||||||||||||||||||||||||||||||||||||||||||
Sbjct  1495  AGGATTGGCTCTAAGGGTCGGGCTCGCTGGGCCTTGGGGGGAACCTCCTGGAGCAGTAGG  1436

Query  2520  GCACTAGCCGGGCAACCGGCCGGCGCCCCGCAGCACCGGGTTGGGGACGCCCTTGGCAGG  2579
             ||||||||||||||||||||||||||||||||||||||||||||||||||||||||||||
Sbjct  1435  GCACTAGCCGGGCAACCGGCCGGCGCCCCGCAGCACCGGGTTGGGGACGCCCTTGGCAGG  1376

Query  2580  CTTCGGCCGTCCGGCGGGCGATTAACGACCAACTTAGAACTGGTACGGACAAGGGGAAT  2638
             |||||||||||||||||||||||||||||||||||||||||||||||||||||||||||
Sbjct  1375  CTTCGGCCGTCCGGCGGGCGATTAACGACCAACTTAGAACTGGTACGGACAAGGGGAAT  1317


>JNNR01000513.1 Penicillium nordicum strain UASWS BFE487 Contig513, whole genome 
shotgun sequence
Length=8295

 Score = 4817 bits (2608),  Expect = 0.0
 Identities = 2628/2638 (99%), Gaps = 0/2638 (0%)
 Strand=Plus/Minus

Query  1     CAAGGTTTCCGTAGGTGAACCTGCGGAAGGATCATTACCGAGTGAGGGCCCTCTGGGTCC  60
             ||||||||||||||||||||||||||||||||||||||||||||||||||||||||||||
Sbjct  5334  CAAGGTTTCCGTAGGTGAACCTGCGGAAGGATCATTACCGAGTGAGGGCCCTCTGGGTCC  5275

Query  61    AACCTCCCACCCGTGTTTATTTTACCTTGTTGCTTcggcgggcccgccttaactggccgc  120
             |||||||||||||||||||||||||||||||||||||||||||||||||| |||||||||
Sbjct  5274  AACCTCCCACCCGTGTTTATTTTACCTTGTTGCTTCGGCGGGCCCGCCTTTACTGGCCGC  5215

Query  121   cggggggcttacgcccccgggcccgcgcccgccgAAGACACCCTCGAACTCTGTCTGAAG  180
             ||||||||| ||||||||||||||||||||||||||||||||||||||||||||||||||
Sbjct  5214  CGGGGGGCTCACGCCCCCGGGCCCGCGCCCGCCGAAGACACCCTCGAACTCTGTCTGAAG  5155

Query  181   ATTGTAGTCTGAGTGAAAATATAAATTATTTAAAACTTTCAACAACGGATCTCTTGGTTC  240
             |||| |||||||||||||||||||||||||||||||||||||||||||||||||||||||
Sbjct  5154  ATTGAAGTCTGAGTGAAAATATAAATTATTTAAAACTTTCAACAACGGATCTCTTGGTTC  5095

Query  241   CGGCATCGATGAAGAACGCAGCGAAATGCGATACGTAATGTGAATTGCAAATTCAGTGAA  300
             ||||||||||||||||||||||||||||||||||||||||||||||||||||||||||||
Sbjct  5094  CGGCATCGATGAAGAACGCAGCGAAATGCGATACGTAATGTGAATTGCAAATTCAGTGAA  5035

Query  301   TCATCGAGTCTTTGAACGCACATTGCGCCCCCTGGTATTCCGGGGGGCATGCCTGTCCGA  360
             ||||||||||||||||||||||||||||||||||||||||||||||||||||||||||||
Sbjct  5034  TCATCGAGTCTTTGAACGCACATTGCGCCCCCTGGTATTCCGGGGGGCATGCCTGTCCGA  4975

Query  361   GCGTCATTGCTGCCCTCAAGCACGGCTTGTGTGTTGGGCCCCGTCCTCCGATCCCGGGGG  420
             ||||||||||||||||||||| |||||||||||||||||||||||||||||| |||||||
Sbjct  4974  GCGTCATTGCTGCCCTCAAGCCCGGCTTGTGTGTTGGGCCCCGTCCTCCGATTCCGGGGG  4915

Query  421   ACGGGCCCGAAAGGCAGCGGCGGCACCGCGTCCGGTCCTCGAGCGTATGGGGCTTTGTCA  480
             ||||||||||||||||||||||||||||||||||||||||||||||||||||||||||||
Sbjct  4914  ACGGGCCCGAAAGGCAGCGGCGGCACCGCGTCCGGTCCTCGAGCGTATGGGGCTTTGTCA  4855

Query  481   CCCGCTCTGTAGGCCCGGCCGGCGCTTGCCGATCAACCCAAATTTTTATCCAGGTTGACC  540
             ||||||||||||||||||||||||||||||||||||||||||||||||||||||||||||
Sbjct  4854  CCCGCTCTGTAGGCCCGGCCGGCGCTTGCCGATCAACCCAAATTTTTATCCAGGTTGACC  4795

Query  541   TCGGATCAGGTAGGGATACCCGCTGAACTTAAGCATATCAATAAGCGGAGGAAAAGAAAC  600
             ||||||||||||||||||||||||||||||||||||||||||||||||||||||||||||
Sbjct  4794  TCGGATCAGGTAGGGATACCCGCTGAACTTAAGCATATCAATAAGCGGAGGAAAAGAAAC  4735

Query  601   CAACAGGGATTGCCCCAGTAACGGCGAGTGAAGCGGCAAGAGCTCAAATTTGAAAGCTGG  660
             ||||||||||||||||||||||||||||||||||||||||||||||||||||||||||||
Sbjct  4734  CAACAGGGATTGCCCCAGTAACGGCGAGTGAAGCGGCAAGAGCTCAAATTTGAAAGCTGG  4675

Query  661   CTCCTTCGGGGTCCGCATTGTAATTTGTAGAGGATGCTTCGGGAGCGGTCCCCATCTAAG  720
             ||||||||||||||||||||||||||| ||||||||||||||||||||||||||||||||
Sbjct  4674  CTCCTTCGGGGTCCGCATTGTAATTTGCAGAGGATGCTTCGGGAGCGGTCCCCATCTAAG  4615

Query  721   TGCCCTGGAACGGGACGTCATAGAGGGTGAGAATCCCGTATGGGATGGGGTGTCCGCGCC  780
             ||||||||||||||||||||||||||||||||||||||||||||||||||||||||||||
Sbjct  4614  TGCCCTGGAACGGGACGTCATAGAGGGTGAGAATCCCGTATGGGATGGGGTGTCCGCGCC  4555

Query  781   CGTGTGAAGCTCCTTCGACGAGTCGAGTTGTTTGGGAATGCAGCTCTAAATGGGTGGTAA  840
             ||||||||||||||||||||||||||||||||||||||||||||||||||||||||||||
Sbjct  4554  CGTGTGAAGCTCCTTCGACGAGTCGAGTTGTTTGGGAATGCAGCTCTAAATGGGTGGTAA  4495

Query  841   ATTTCATCTAAAGCTAAATATTGGCCGGAGACCGATAGCGCACAAGTAGAGTGATCGAAA  900
             ||||||||||||||||||||||||||||||||||||||||||||||||||||||||||||
Sbjct  4494  ATTTCATCTAAAGCTAAATATTGGCCGGAGACCGATAGCGCACAAGTAGAGTGATCGAAA  4435

Query  901   GATGAAAAGCACTTTGAAAAGAGAGTTAAAAAGCACGTGAAATTGTTGAAAGGGAAGCGC  960
             ||||||||||||||||||||||||||||||||||||||||||||||||||||||||||||
Sbjct  4434  GATGAAAAGCACTTTGAAAAGAGAGTTAAAAAGCACGTGAAATTGTTGAAAGGGAAGCGC  4375

Query  961   TTGCGACCAGACTCGCTCGCGGGGTTCAGCCGGCATTCGTGCCGGTGTACTTCCCCGCGG  1020
             ||||||||||||||||||||||||||||||||||||||||||||||||||||||||||||
Sbjct  4374  TTGCGACCAGACTCGCTCGCGGGGTTCAGCCGGCATTCGTGCCGGTGTACTTCCCCGCGG  4315

Query  1021  GCGGGCCAGCGTCGGTTTGGGCGGTCGGTCAAAGGCCCTCGGAAGGTAACGCCCCTAGGG  1080
             ||||||||||||||||||||||||||||||||||||||||||||||||||||||| ||||
Sbjct  4314  GCGGGCCAGCGTCGGTTTGGGCGGTCGGTCAAAGGCCCTCGGAAGGTAACGCCCCCAGGG  4255

Query  1081  GCGTCTTATAGCCGAGGGTGCAATGCGACCTGCCTAGACCGAGGAACGCGCTTCGGCTCG  1140
             ||||||||||||||||||||||||||||||||||||||||||||||||||||||||||||
Sbjct  4254  GCGTCTTATAGCCGAGGGTGCAATGCGACCTGCCTAGACCGAGGAACGCGCTTCGGCTCG  4195

Query  1141  GACGCTGGCATAATGGTCGTAAACGACCCGTCTTGAAACACGGACCAAGGAGTCTAACAT  1200
             ||||||||||||||||||||||||||||||||||||||||||||||||||||||||||||
Sbjct  4194  GACGCTGGCATAATGGTCGTAAACGACCCGTCTTGAAACACGGACCAAGGAGTCTAACAT  4135

Query  1201  CTACGCGAGTGTTCGGGTGTCAAACCCGTGCGCGAAGTGAAAGCGAACGGAGGTGGGAAC  1260
             ||||||||||||||||||||||||||||||||||||||||||||||||||||||||||||
Sbjct  4134  CTACGCGAGTGTTCGGGTGTCAAACCCGTGCGCGAAGTGAAAGCGAACGGAGGTGGGAAC  4075

Query  1261  CCTCACGGGTGCACCATCGACCGATCCTGAAGTCTTCGGATGGATTTGAGTAAGAGCGTA  1320
             ||| ||||||||||||||||||||||||||||||||||||||||||||||||||||||||
Sbjct  4074  CCTTACGGGTGCACCATCGACCGATCCTGAAGTCTTCGGATGGATTTGAGTAAGAGCGTA  4015

Query  1321  GCTGTTGGGACCCGAAAGATGGTGAACTATGCCTGAATAGGGCGAAGCCAGAGGAAACTC  1380
             ||||||||||||||||||||||||||||||||||||||||||||||||||||||||||||
Sbjct  4014  GCTGTTGGGACCCGAAAGATGGTGAACTATGCCTGAATAGGGCGAAGCCAGAGGAAACTC  3955

Query  1381  TGGTGGAGGCTCGTAGCGGTTCTGACGTGCAAATCGATCGTCGAATTTGGGTATAGGGGC  1440
             ||||||||||||||||||||||||||||||||||||||||||||||||||||||||||||
Sbjct  3954  TGGTGGAGGCTCGTAGCGGTTCTGACGTGCAAATCGATCGTCGAATTTGGGTATAGGGGC  3895

Query  1441  GAAAGACTAATCGAACCATCTGGTAGCTGGTTCCTGCCGAAGTTTCCCTCAGGATAGCAG  1500
             ||||||||||||||||||||||||||||||||||||||||||||||||||||||||||||
Sbjct  3894  GAAAGACTAATCGAACCATCTGGTAGCTGGTTCCTGCCGAAGTTTCCCTCAGGATAGCAG  3835

Query  1501  TAACGCGAATTCAGTTTTATGAGGTAAAGCGAATGATTAGAGGCCTTGGGGTTGAAACAA  1560
             ||||||||||||||||||||||||||||||||||||||||||||||||||||||||||||
Sbjct  3834  TAACGCGAATTCAGTTTTATGAGGTAAAGCGAATGATTAGAGGCCTTGGGGTTGAAACAA  3775

Query  1561  CCTTAACCTATTCTCAAACTTTAAATATGTAAGAAGCCCTTGTTGCTTAATTGAACGTGG  1620
             ||||||||||||||||||||||||||||||||||||||||||||||||||||||||||||
Sbjct  3774  CCTTAACCTATTCTCAAACTTTAAATATGTAAGAAGCCCTTGTTGCTTAATTGAACGTGG  3715

Query  1621  GCATTAGAATGATGCGTTACTAGTGGGCCATTTTTGGTAAGCAGAACTGGCGATGCGGGA  1680
             ||||||||||||||||||||||||||||||||||||||||||||||||||||||||||||
Sbjct  3714  GCATTAGAATGATGCGTTACTAGTGGGCCATTTTTGGTAAGCAGAACTGGCGATGCGGGA  3655

Query  1681  TGAACCGAACGCGAGGTTAAGGTGCCGGAATACACGCTCATCAGACACCACAAAAGGTGT  1740
             ||||||||||||||||||||||||||||||||||||||||||||||||||||||||||||
Sbjct  3654  TGAACCGAACGCGAGGTTAAGGTGCCGGAATACACGCTCATCAGACACCACAAAAGGTGT  3595

Query  1741  TAGTTCATCTAGACAGCCCGACGGTGGCCATGGAAGTCGGAATCCGCTAAGGAGTGTGTA  1800
             ||||||||||||||||||||||||||||||||||||||||||||||||||||||||||||
Sbjct  3594  TAGTTCATCTAGACAGCCCGACGGTGGCCATGGAAGTCGGAATCCGCTAAGGAGTGTGTA  3535

Query  1801  ACAACTCACGGGCCGAATGAACTAGCCCTGAAAATGGATGGCGCTTAAGCGTGTTACCCA  1860
             ||||||||||||||||||||||||||||||||||||||||||||||||||||||||||||
Sbjct  3534  ACAACTCACGGGCCGAATGAACTAGCCCTGAAAATGGATGGCGCTTAAGCGTGTTACCCA  3475

Query  1861  TACCTCGCCGTCAGGGTAGAAACGATGCCCTGACGAGTAGGCAGGCGTGGGGGTCCGTGA  1920
             ||||||||||||||||||||||||||||||||||||||||||||||||||||||||||||
Sbjct  3474  TACCTCGCCGTCAGGGTAGAAACGATGCCCTGACGAGTAGGCAGGCGTGGGGGTCCGTGA  3415

Query  1921  CGAAGCCTTGGGAGTGATCCCGGGTCGAACGGCCCCTAGTGCAGATCTTGGTGGTAGTAG  1980
             ||||||||||||||||||||||||||||||||||||||||||||||||||||||||||||
Sbjct  3414  CGAAGCCTTGGGAGTGATCCCGGGTCGAACGGCCCCTAGTGCAGATCTTGGTGGTAGTAG  3355

Query  1981  CAAATACTCAAATGAGAACTTTGAGGACTGAAGTGGGGAAAGGTTCCATGTGAACAGCAG  2040
             ||||||||||||||||||||||||||||||||||||||||||||||||||||||||||||
Sbjct  3354  CAAATACTCAAATGAGAACTTTGAGGACTGAAGTGGGGAAAGGTTCCATGTGAACAGCAG  3295

Query  2041  TTGGACATGGGTTAGTCGATCCTAAGGCATAGGGAAGTTCCGTTTGAAAGGCGCCCTCGT  2100
             ||||||||||||||||||||||||||||||||||||||||||||| ||||||||||||||
Sbjct  3294  TTGGACATGGGTTAGTCGATCCTAAGGCATAGGGAAGTTCCGTTTTAAAGGCGCCCTCGT  3235

Query  2101  GCGCCGTGTGCCGAAAGGGAAGCCGGTTAACATTCCGGCACCTAGATGTGGATTCTCCAC  2160
             ||||||| ||||||||||||||||||||||||||||||||||||||||||||||||||||
Sbjct  3234  GCGCCGTTTGCCGAAAGGGAAGCCGGTTAACATTCCGGCACCTAGATGTGGATTCTCCAC  3175

Query  2161  GGCAACGTAACTGAACGCGGAGACGTCGGCGGGGGTCCTGGGAAGAGTTCTCTTTTCTTC  2220
             ||||||||||||||||||||||||||||||||||||||||||||||||||||||||||||
Sbjct  3174  GGCAACGTAACTGAACGCGGAGACGTCGGCGGGGGTCCTGGGAAGAGTTCTCTTTTCTTC  3115

Query  2221  TTGACAGCCTATCACCCTGAAATCGGTTTGTCCGGAGCTAGGGTTCTATGGCTGGCAGAG  2280
             ||||||||||||||||||||||||||||||||||||||||||||||||||||||||||||
Sbjct  3114  TTGACAGCCTATCACCCTGAAATCGGTTTGTCCGGAGCTAGGGTTCTATGGCTGGCAGAG  3055

Query  2281  CGCCGCACTTTTGCGGCGTCCGGTGCGCCCCCGACGACCCTTGAAAATCCGCGGGAAGGA  2340
             ||||||||||||||||||||||||||||||||||||||||||||||||||||||||||||
Sbjct  3054  CGCCGCACTTTTGCGGCGTCCGGTGCGCCCCCGACGACCCTTGAAAATCCGCGGGAAGGA  2995

Query  2341  ATAGTTTTCACGCTAGGTCGTACTCATAACCGCAGCAGGTCTCCAAGGTGAACAGCCTCT  2400
             ||||||||||||||||||||||||||||||||||||||||||||||||||||||||||||
Sbjct  2994  ATAGTTTTCACGCTAGGTCGTACTCATAACCGCAGCAGGTCTCCAAGGTGAACAGCCTCT  2935

Query  2401  AGTTGATAGAACAATGTAGATAAGGGAAGTCGGCAAAATGGATCCGTAACTTCGGGATAA  2460
             ||||||||||||||||||||||||||||||||||||||||||||||||||||||||||||
Sbjct  2934  AGTTGATAGAACAATGTAGATAAGGGAAGTCGGCAAAATGGATCCGTAACTTCGGGATAA  2875

Query  2461  GGATTGGCTCTAAGGGTCGGGCTCGCTGGGCCTTGGGGGGAACCTCCTGGAGCAGTAGGG  2520
             ||||||||||||||||||||||||||||||||||||||||||||||||||||||||||||
Sbjct  2874  GGATTGGCTCTAAGGGTCGGGCTCGCTGGGCCTTGGGGGGAACCTCCTGGAGCAGTAGGG  2815

Query  2521  CACTAGCCGGGCAACCGGCCGGCGCCCCGCAGCACCGGGTTGGGGACGCCCTTGGCAGGC  2580
             ||||||||||||||||||||||||||||||||||||||||||||||||||||||||||||
Sbjct  2814  CACTAGCCGGGCAACCGGCCGGCGCCCCGCAGCACCGGGTTGGGGACGCCCTTGGCAGGC  2755

Query  2581  TTCGGCCGTCCGGCGGGCGATTAACGACCAACTTAGAACTGGTACGGACAAGGGGAAT  2638
             ||||||||||||||||||||||||||||||||||||||||||||||||||||||||||
Sbjct  2754  TTCGGCCGTCCGGCGGGCGATTAACGACCAACTTAGAACTGGTACGGACAAGGGGAAT  2697


>MUGJ01000069.1 Penicillium sp. BW_162_3FA 162_FA_TTAGGC.R1_(paired)_contig_69, 
whole genome shotgun sequence
Length=8940

 Score = 4817 bits (2608),  Expect = 0.0
 Identities = 2629/2639 (99%), Gaps = 1/2639 (0%)
 Strand=Plus/Plus

Query  1     CAAGGTTTCCGTAGGTGAACCTGCGGAAGGATCATTACCGAGTGAGGGCCCTCTGGGTCC  60
             ||||||||||||||||||||||||||||||||||||||||||||||||||||||||||||
Sbjct  4598  CAAGGTTTCCGTAGGTGAACCTGCGGAAGGATCATTACCGAGTGAGGGCCCTCTGGGTCC  4657

Query  61    AACCTCCCACCCGTGTTTATTTTACCTTGTTGCTTcggcgggcccgccttaactggccgc  120
             ||||||||||||||||||||||||||||||||||||||||||||||||||||||||||||
Sbjct  4658  AACCTCCCACCCGTGTTTATTTTACCTTGTTGCTTCGGCGGGCCCGCCTTAACTGGCCGC  4717

Query  121   cggggggcttacgcccccgggcccgcgcccgccgAAGACACCCTCGAACTCTGTCTGAAG  180
             ||||||||| ||||||||||||||||||||||||||||||||||||||||||||||||||
Sbjct  4718  CGGGGGGCTCACGCCCCCGGGCCCGCGCCCGCCGAAGACACCCTCGAACTCTGTCTGAAG  4777

Query  181   ATTGTAGTCTGAGTGAAAATATAAATTATTTAAAACTTTCAACAACGGATCTCTTGGTTC  240
             |||| |||||||||||||||||||||||||||||||||||||||||||||||||||||||
Sbjct  4778  ATTGAAGTCTGAGTGAAAATATAAATTATTTAAAACTTTCAACAACGGATCTCTTGGTTC  4837

Query  241   CGGCATCGATGAAGAACGCAGCGAAATGCGATACGTAATGTGAATTGCAAATTCAGTGAA  300
             ||||||||||||||||||||||||||||||||||||||||||||||||||||||||||||
Sbjct  4838  CGGCATCGATGAAGAACGCAGCGAAATGCGATACGTAATGTGAATTGCAAATTCAGTGAA  4897

Query  301   TCATCGAGTCTTTGAACGCACATTGCGCCCCCTGGTATTCCGGGGGGCATGCCTGTCCGA  360
             ||||||||||||||||||||||||||||||||||||||||||||||||||||||||||||
Sbjct  4898  TCATCGAGTCTTTGAACGCACATTGCGCCCCCTGGTATTCCGGGGGGCATGCCTGTCCGA  4957

Query  361   GCGTCATTGCTGCCCTCAAGCACGGCTTGTGTGTTGGGCCCCGTCCTCCGATC-CCGGGG  419
             ||||||||||||||||||||| ||||||||||||||||||||||||||||||| ||||||
Sbjct  4958  GCGTCATTGCTGCCCTCAAGCCCGGCTTGTGTGTTGGGCCCCGTCCTCCGATCTCCGGGG  5017

Query  420   GACGGGCCCGAAAGGCAGCGGCGGCACCGCGTCCGGTCCTCGAGCGTATGGGGCTTTGTC  479
             ||||||||||||||||||||||||||||||||||||||||||||||||||||||||||||
Sbjct  5018  GACGGGCCCGAAAGGCAGCGGCGGCACCGCGTCCGGTCCTCGAGCGTATGGGGCTTTGTC  5077

Query  480   ACCCGCTCTGTAGGCCCGGCCGGCGCTTGCCGATCAACCCAAATTTTTATCCAGGTTGAC  539
             ||||||||||||||||||||||||||||||||||||||||||||||||||||||||||||
Sbjct  5078  ACCCGCTCTGTAGGCCCGGCCGGCGCTTGCCGATCAACCCAAATTTTTATCCAGGTTGAC  5137

Query  540   CTCGGATCAGGTAGGGATACCCGCTGAACTTAAGCATATCAATAAGCGGAGGAAAAGAAA  599
             ||||||||||||||||||||||||||||||||||||||||||||||||||||||||||||
Sbjct  5138  CTCGGATCAGGTAGGGATACCCGCTGAACTTAAGCATATCAATAAGCGGAGGAAAAGAAA  5197

Query  600   CCAACAGGGATTGCCCCAGTAACGGCGAGTGAAGCGGCAAGAGCTCAAATTTGAAAGCTG  659
             ||||||||||||||||||||||||||||||||||||||||||||||||||||||||||||
Sbjct  5198  CCAACAGGGATTGCCCCAGTAACGGCGAGTGAAGCGGCAAGAGCTCAAATTTGAAAGCTG  5257

Query  660   GCTCCTTCGGGGTCCGCATTGTAATTTGTAGAGGATGCTTCGGGAGCGGTCCCCATCTAA  719
             |||||||||||||||||||||||||||| |||||||||||||||||||||||||||||||
Sbjct  5258  GCTCCTTCGGGGTCCGCATTGTAATTTGCAGAGGATGCTTCGGGAGCGGTCCCCATCTAA  5317

Query  720   GTGCCCTGGAACGGGACGTCATAGAGGGTGAGAATCCCGTATGGGATGGGGTGTCCGCGC  779
             ||||||||||||||||||||||||||||||||||||||||||||||||||||||||||||
Sbjct  5318  GTGCCCTGGAACGGGACGTCATAGAGGGTGAGAATCCCGTATGGGATGGGGTGTCCGCGC  5377

Query  780   CCGTGTGAAGCTCCTTCGACGAGTCGAGTTGTTTGGGAATGCAGCTCTAAATGGGTGGTA  839
             ||||||||||||||||||||||||||||||||||||||||||||||||||||||||||||
Sbjct  5378  CCGTGTGAAGCTCCTTCGACGAGTCGAGTTGTTTGGGAATGCAGCTCTAAATGGGTGGTA  5437

Query  840   AATTTCATCTAAAGCTAAATATTGGCCGGAGACCGATAGCGCACAAGTAGAGTGATCGAA  899
             ||||||||||||||||||||||||||||||||||||||||||||||||||||||||||||
Sbjct  5438  AATTTCATCTAAAGCTAAATATTGGCCGGAGACCGATAGCGCACAAGTAGAGTGATCGAA  5497

Query  900   AGATGAAAAGCACTTTGAAAAGAGAGTTAAAAAGCACGTGAAATTGTTGAAAGGGAAGCG  959
             ||||||||||||||||||||||||||||||||||||||||||||||||||||||||||||
Sbjct  5498  AGATGAAAAGCACTTTGAAAAGAGAGTTAAAAAGCACGTGAAATTGTTGAAAGGGAAGCG  5557

Query  960   CTTGCGACCAGACTCGCTCGCGGGGTTCAGCCGGCATTCGTGCCGGTGTACTTCCCCGCG  1019
             |||||||||||||||||||||||||||||||||||||||||||||||||| |||||||||
Sbjct  5558  CTTGCGACCAGACTCGCTCGCGGGGTTCAGCCGGCATTCGTGCCGGTGTATTTCCCCGCG  5617

Query  1020  GGCGGGCCAGCGTCGGTTTGGGCGGTCGGTCAAAGGCCCTCGGAAGGTAACGCCCCTAGG  1079
             ||||||||||||||||||||||||||||||||||||||||||||||||||||||||||||
Sbjct  5618  GGCGGGCCAGCGTCGGTTTGGGCGGTCGGTCAAAGGCCCTCGGAAGGTAACGCCCCTAGG  5677

Query  1080  GGCGTCTTATAGCCGAGGGTGCAATGCGACCTGCCTAGACCGAGGAACGCGCTTCGGCTC  1139
             ||||||||||||||||||||||||||||||||||||||||||||||||||||||||||||
Sbjct  5678  GGCGTCTTATAGCCGAGGGTGCAATGCGACCTGCCTAGACCGAGGAACGCGCTTCGGCTC  5737

Query  1140  GGACGCTGGCATAATGGTCGTAAACGACCCGTCTTGAAACACGGACCAAGGAGTCTAACA  1199
             ||||||||||||||||||||||| ||||||||||||||||||||||||||||||||||||
Sbjct  5738  GGACGCTGGCATAATGGTCGTAAGCGACCCGTCTTGAAACACGGACCAAGGAGTCTAACA  5797

Query  1200  TCTACGCGAGTGTTCGGGTGTCAAACCCGTGCGCGAAGTGAAAGCGAACGGAGGTGGGAA  1259
             ||||||||||||||||||||||||||||||||||||||||||||||||||||||||||||
Sbjct  5798  TCTACGCGAGTGTTCGGGTGTCAAACCCGTGCGCGAAGTGAAAGCGAACGGAGGTGGGAA  5857

Query  1260  CCCTCACGGGTGCACCATCGACCGATCCTGAAGTCTTCGGATGGATTTGAGTAAGAGCGT  1319
             |||| |||||||||||||||||||||||||||||||||||||||||||||||||||||||
Sbjct  5858  CCCTTACGGGTGCACCATCGACCGATCCTGAAGTCTTCGGATGGATTTGAGTAAGAGCGT  5917

Query  1320  AGCTGTTGGGACCCGAAAGATGGTGAACTATGCCTGAATAGGGCGAAGCCAGAGGAAACT  1379
             ||||||||||||||||||||||||||||||||||||||||||||||||||||||||||||
Sbjct  5918  AGCTGTTGGGACCCGAAAGATGGTGAACTATGCCTGAATAGGGCGAAGCCAGAGGAAACT  5977

Query  1380  CTGGTGGAGGCTCGTAGCGGTTCTGACGTGCAAATCGATCGTCGAATTTGGGTATAGGGG  1439
             ||||||||||||||||||||||||||||||||||||||||||||||||||||||||||||
Sbjct  5978  CTGGTGGAGGCTCGTAGCGGTTCTGACGTGCAAATCGATCGTCGAATTTGGGTATAGGGG  6037

Query  1440  CGAAAGACTAATCGAACCATCTGGTAGCTGGTTCCTGCCGAAGTTTCCCTCAGGATAGCA  1499
             ||||||||||||||||||||||||||||||||||||||||||||||||||||||||||||
Sbjct  6038  CGAAAGACTAATCGAACCATCTGGTAGCTGGTTCCTGCCGAAGTTTCCCTCAGGATAGCA  6097

Query  1500  GTAACGCGAATTCAGTTTTATGAGGTAAAGCGAATGATTAGAGGCCTTGGGGTTGAAACA  1559
             ||||||||||||||||||||||||||||||||||||||||||||||||||||||||||||
Sbjct  6098  GTAACGCGAATTCAGTTTTATGAGGTAAAGCGAATGATTAGAGGCCTTGGGGTTGAAACA  6157

Query  1560  ACCTTAACCTATTCTCAAACTTTAAATATGTAAGAAGCCCTTGTTGCTTAATTGAACGTG  1619
             ||||||||||||||||||||||||||||||||||||||||||||||||||||||||||||
Sbjct  6158  ACCTTAACCTATTCTCAAACTTTAAATATGTAAGAAGCCCTTGTTGCTTAATTGAACGTG  6217

Query  1620  GGCATTAGAATGATGCGTTACTAGTGGGCCATTTTTGGTAAGCAGAACTGGCGATGCGGG  1679
             ||||||||||||||||||||||||||||||||||||||||||||||||||||||||||||
Sbjct  6218  GGCATTAGAATGATGCGTTACTAGTGGGCCATTTTTGGTAAGCAGAACTGGCGATGCGGG  6277

Query  1680  ATGAACCGAACGCGAGGTTAAGGTGCCGGAATACACGCTCATCAGACACCACAAAAGGTG  1739
             ||||||||||||||||||||||||||||||||||||||||||||||||||||||||||||
Sbjct  6278  ATGAACCGAACGCGAGGTTAAGGTGCCGGAATACACGCTCATCAGACACCACAAAAGGTG  6337

Query  1740  TTAGTTCATCTAGACAGCCCGACGGTGGCCATGGAAGTCGGAATCCGCTAAGGAGTGTGT  1799
             ||||||||||||||||||||||||||||||||||||||||||||||||||||||||||||
Sbjct  6338  TTAGTTCATCTAGACAGCCCGACGGTGGCCATGGAAGTCGGAATCCGCTAAGGAGTGTGT  6397

Query  1800  AACAACTCACGGGCCGAATGAACTAGCCCTGAAAATGGATGGCGCTTAAGCGTGTTACCC  1859
             ||||||||||||||||||||||||||||||||||||||||||||||||||||||||||||
Sbjct  6398  AACAACTCACGGGCCGAATGAACTAGCCCTGAAAATGGATGGCGCTTAAGCGTGTTACCC  6457

Query  1860  ATACCTCGCCGTCAGGGTAGAAACGATGCCCTGACGAGTAGGCAGGCGTGGGGGTCCGTG  1919
             ||||||||||||||||||||||||||||||||||||||||||||||||||||||||||||
Sbjct  6458  ATACCTCGCCGTCAGGGTAGAAACGATGCCCTGACGAGTAGGCAGGCGTGGGGGTCCGTG  6517

Query  1920  ACGAAGCCTTGGGAGTGATCCCGGGTCGAACGGCCCCTAGTGCAGATCTTGGTGGTAGTA  1979
             ||||||||||||||||||||||||||||||||||||||||||||||||||||||||||||
Sbjct  6518  ACGAAGCCTTGGGAGTGATCCCGGGTCGAACGGCCCCTAGTGCAGATCTTGGTGGTAGTA  6577

Query  1980  GCAAATACTCAAATGAGAACTTTGAGGACTGAAGTGGGGAAAGGTTCCATGTGAACAGCA  2039
             ||||||||||||||||||||||||||||||||||||||||||||||||||||||||||||
Sbjct  6578  GCAAATACTCAAATGAGAACTTTGAGGACTGAAGTGGGGAAAGGTTCCATGTGAACAGCA  6637

Query  2040  GTTGGACATGGGTTAGTCGATCCTAAGGCATAGGGAAGTTCCGTTTGAAAGGCGCCCTCG  2099
             |||||||||||||||||||||||||||||||||||||||||||||| |||||||||||||
Sbjct  6638  GTTGGACATGGGTTAGTCGATCCTAAGGCATAGGGAAGTTCCGTTTTAAAGGCGCCCTCG  6697

Query  2100  TGCGCCGTGTGCCGAAAGGGAAGCCGGTTAACATTCCGGCACCTAGATGTGGATTCTCCA  2159
             |||||||| |||||||||||||||||||||||||||||||||||||||||||||||||||
Sbjct  6698  TGCGCCGTTTGCCGAAAGGGAAGCCGGTTAACATTCCGGCACCTAGATGTGGATTCTCCA  6757

Query  2160  CGGCAACGTAACTGAACGCGGAGACGTCGGCGGGGGTCCTGGGAAGAGTTCTCTTTTCTT  2219
             ||||||||||||||||||||||||||||||||||||||||||||||||||||||||||||
Sbjct  6758  CGGCAACGTAACTGAACGCGGAGACGTCGGCGGGGGTCCTGGGAAGAGTTCTCTTTTCTT  6817

Query  2220  CTTGACAGCCTATCACCCTGAAATCGGTTTGTCCGGAGCTAGGGTTCTATGGCTGGCAGA  2279
             ||||||||||||||||||||||||||||||||||||||||||||||||||||||||||||
Sbjct  6818  CTTGACAGCCTATCACCCTGAAATCGGTTTGTCCGGAGCTAGGGTTCTATGGCTGGCAGA  6877

Query  2280  GCGCCGCACTTTTGCGGCGTCCGGTGCGCCCCCGACGACCCTTGAAAATCCGCGGGAAGG  2339
             ||||||||||||||||||||||||||||||||||||||||||||||||||||||||||||
Sbjct  6878  GCGCCGCACTTTTGCGGCGTCCGGTGCGCCCCCGACGACCCTTGAAAATCCGCGGGAAGG  6937

Query  2340  AATAGTTTTCACGCTAGGTCGTACTCATAACCGCAGCAGGTCTCCAAGGTGAACAGCCTC  2399
             ||||||||||||||||||||||||||||||||||||||||||||||||||||||||||||
Sbjct  6938  AATAGTTTTCACGCTAGGTCGTACTCATAACCGCAGCAGGTCTCCAAGGTGAACAGCCTC  6997

Query  2400  TAGTTGATAGAACAATGTAGATAAGGGAAGTCGGCAAAATGGATCCGTAACTTCGGGATA  2459
             ||||||||||||||||||||||||||||||||||||||||||||||||||||||||||||
Sbjct  6998  TAGTTGATAGAACAATGTAGATAAGGGAAGTCGGCAAAATGGATCCGTAACTTCGGGATA  7057

Query  2460  AGGATTGGCTCTAAGGGTCGGGCTCGCTGGGCCTTGGGGGGAACCTCCTGGAGCAGTAGG  2519
             ||||||||||||||||||||||||||||||||||||||||||||||||||||||||||||
Sbjct  7058  AGGATTGGCTCTAAGGGTCGGGCTCGCTGGGCCTTGGGGGGAACCTCCTGGAGCAGTAGG  7117

Query  2520  GCACTAGCCGGGCAACCGGCCGGCGCCCCGCAGCACCGGGTTGGGGACGCCCTTGGCAGG  2579
             ||||||||||||||||||||||||||||||||||||||||||||||||||||||||||||
Sbjct  7118  GCACTAGCCGGGCAACCGGCCGGCGCCCCGCAGCACCGGGTTGGGGACGCCCTTGGCAGG  7177

Query  2580  CTTCGGCCGTCCGGCGGGCGATTAACGACCAACTTAGAACTGGTACGGACAAGGGGAAT  2638
             |||||||||||||||||||||||||||||||||||||||||||||||||||||||||||
Sbjct  7178  CTTCGGCCGTCCGGCGGGCGATTAACGACCAACTTAGAACTGGTACGGACAAGGGGAAT  7236


>MUGI01000139.1 Penicillium sp. BW_12 number12_ATCACG.R1_(paired)_contig_139, 
whole genome shotgun sequence
Length=8029

 Score = 4811 bits (2605),  Expect = 0.0
 Identities = 2628/2639 (99%), Gaps = 1/2639 (0%)
 Strand=Plus/Plus

Query  1     CAAGGTTTCCGTAGGTGAACCTGCGGAAGGATCATTACCGAGTGAGGGCCCTCTGGGTCC  60
             ||||||||||||||||||||||||||||||||||||||||||||||||||||||||||||
Sbjct  3691  CAAGGTTTCCGTAGGTGAACCTGCGGAAGGATCATTACCGAGTGAGGGCCCTCTGGGTCC  3750

Query  61    AACCTCCCACCCGTGTTTATTTTACCTTGTTGCTTcggcgggcccgccttaactggccgc  120
             ||||||||||||||||||||||||||||||||||||||||||||||||||||||||||||
Sbjct  3751  AACCTCCCACCCGTGTTTATTTTACCTTGTTGCTTCGGCGGGCCCGCCTTAACTGGCCGC  3810

Query  121   cggggggcttacgcccccgggcccgcgcccgccgAAGACACCCTCGAACTCTGTCTGAAG  180
             ||||||||| ||||||||||||||||||||||||||||||||||||||||||||||||||
Sbjct  3811  CGGGGGGCTCACGCCCCCGGGCCCGCGCCCGCCGAAGACACCCTCGAACTCTGTCTGAAG  3870

Query  181   ATTGTAGTCTGAGTGAAAATATAAATTATTTAAAACTTTCAACAACGGATCTCTTGGTTC  240
             |||| |||||||||||||||||||||||||||||||||||||||||||||||||||||||
Sbjct  3871  ATTGAAGTCTGAGTGAAAATATAAATTATTTAAAACTTTCAACAACGGATCTCTTGGTTC  3930

Query  241   CGGCATCGATGAAGAACGCAGCGAAATGCGATACGTAATGTGAATTGCAAATTCAGTGAA  300
             ||||||||||||||||||||||||||||||||||||||||||||||||||||||||||||
Sbjct  3931  CGGCATCGATGAAGAACGCAGCGAAATGCGATACGTAATGTGAATTGCAAATTCAGTGAA  3990

Query  301   TCATCGAGTCTTTGAACGCACATTGCGCCCCCTGGTATTCCGGGGGGCATGCCTGTCCGA  360
             ||||||||||||||||||||||||||||||||||||||||||||||||||||||||||||
Sbjct  3991  TCATCGAGTCTTTGAACGCACATTGCGCCCCCTGGTATTCCGGGGGGCATGCCTGTCCGA  4050

Query  361   GCGTCATTGCTGCCCTCAAGCACGGCTTGTGTGTTGGGCCCCGTCCTCCGA-TCCCGGGG  419
             ||||||||||||||||||||| ||||||||||||||||||||||||||||| | ||||||
Sbjct  4051  GCGTCATTGCTGCCCTCAAGCCCGGCTTGTGTGTTGGGCCCCGTCCTCCGATTTCCGGGG  4110

Query  420   GACGGGCCCGAAAGGCAGCGGCGGCACCGCGTCCGGTCCTCGAGCGTATGGGGCTTTGTC  479
             ||||||||||||||||||||||||||||||||||||||||||||||||||||||||||||
Sbjct  4111  GACGGGCCCGAAAGGCAGCGGCGGCACCGCGTCCGGTCCTCGAGCGTATGGGGCTTTGTC  4170

Query  480   ACCCGCTCTGTAGGCCCGGCCGGCGCTTGCCGATCAACCCAAATTTTTATCCAGGTTGAC  539
             ||||||||||||||||||||||||||||||||||||||||||||||||||||||||||||
Sbjct  4171  ACCCGCTCTGTAGGCCCGGCCGGCGCTTGCCGATCAACCCAAATTTTTATCCAGGTTGAC  4230

Query  540   CTCGGATCAGGTAGGGATACCCGCTGAACTTAAGCATATCAATAAGCGGAGGAAAAGAAA  599
             ||||||||||||||||||||||||||||||||||||||||||||||||||||||||||||
Sbjct  4231  CTCGGATCAGGTAGGGATACCCGCTGAACTTAAGCATATCAATAAGCGGAGGAAAAGAAA  4290

Query  600   CCAACAGGGATTGCCCCAGTAACGGCGAGTGAAGCGGCAAGAGCTCAAATTTGAAAGCTG  659
             ||||||||||||||||||||||||||||||||||||||||||||||||||||||||||||
Sbjct  4291  CCAACAGGGATTGCCCCAGTAACGGCGAGTGAAGCGGCAAGAGCTCAAATTTGAAAGCTG  4350

Query  660   GCTCCTTCGGGGTCCGCATTGTAATTTGTAGAGGATGCTTCGGGAGCGGTCCCCATCTAA  719
             |||||||||||||||||||||||||||| |||||||||||||||||||||||||||||||
Sbjct  4351  GCTCCTTCGGGGTCCGCATTGTAATTTGCAGAGGATGCTTCGGGAGCGGTCCCCATCTAA  4410

Query  720   GTGCCCTGGAACGGGACGTCATAGAGGGTGAGAATCCCGTATGGGATGGGGTGTCCGCGC  779
             ||||||||||||||||||||||||||||||||||||||||||||||||||||||||||||
Sbjct  4411  GTGCCCTGGAACGGGACGTCATAGAGGGTGAGAATCCCGTATGGGATGGGGTGTCCGCGC  4470

Query  780   CCGTGTGAAGCTCCTTCGACGAGTCGAGTTGTTTGGGAATGCAGCTCTAAATGGGTGGTA  839
             ||||||||||||||||||||||||||||||||||||||||||||||||||||||||||||
Sbjct  4471  CCGTGTGAAGCTCCTTCGACGAGTCGAGTTGTTTGGGAATGCAGCTCTAAATGGGTGGTA  4530

Query  840   AATTTCATCTAAAGCTAAATATTGGCCGGAGACCGATAGCGCACAAGTAGAGTGATCGAA  899
             ||||||||||||||||||||||||||||||||||||||||||||||||||||||||||||
Sbjct  4531  AATTTCATCTAAAGCTAAATATTGGCCGGAGACCGATAGCGCACAAGTAGAGTGATCGAA  4590

Query  900   AGATGAAAAGCACTTTGAAAAGAGAGTTAAAAAGCACGTGAAATTGTTGAAAGGGAAGCG  959
             ||||||||||||||||||||||||||||||||||||||||||||||||||||||||||||
Sbjct  4591  AGATGAAAAGCACTTTGAAAAGAGAGTTAAAAAGCACGTGAAATTGTTGAAAGGGAAGCG  4650

Query  960   CTTGCGACCAGACTCGCTCGCGGGGTTCAGCCGGCATTCGTGCCGGTGTACTTCCCCGCG  1019
             |||||||||||||||||||||||||||||||||||||||||||||||||| |||||||||
Sbjct  4651  CTTGCGACCAGACTCGCTCGCGGGGTTCAGCCGGCATTCGTGCCGGTGTATTTCCCCGCG  4710

Query  1020  GGCGGGCCAGCGTCGGTTTGGGCGGTCGGTCAAAGGCCCTCGGAAGGTAACGCCCCTAGG  1079
             ||||||||||||||||||||||||||||||||||||||||||||||||||||||||||||
Sbjct  4711  GGCGGGCCAGCGTCGGTTTGGGCGGTCGGTCAAAGGCCCTCGGAAGGTAACGCCCCTAGG  4770

Query  1080  GGCGTCTTATAGCCGAGGGTGCAATGCGACCTGCCTAGACCGAGGAACGCGCTTCGGCTC  1139
             ||||||||||||||||||||||||||||||||||||||||||||||||||||||||||||
Sbjct  4771  GGCGTCTTATAGCCGAGGGTGCAATGCGACCTGCCTAGACCGAGGAACGCGCTTCGGCTC  4830

Query  1140  GGACGCTGGCATAATGGTCGTAAACGACCCGTCTTGAAACACGGACCAAGGAGTCTAACA  1199
             ||||||||||||||||||||||| ||||||||||||||||||||||||||||||||||||
Sbjct  4831  GGACGCTGGCATAATGGTCGTAAGCGACCCGTCTTGAAACACGGACCAAGGAGTCTAACA  4890

Query  1200  TCTACGCGAGTGTTCGGGTGTCAAACCCGTGCGCGAAGTGAAAGCGAACGGAGGTGGGAA  1259
             ||||||||||||||||||||||||||||||||||||||||||||||||||||||||||||
Sbjct  4891  TCTACGCGAGTGTTCGGGTGTCAAACCCGTGCGCGAAGTGAAAGCGAACGGAGGTGGGAA  4950

Query  1260  CCCTCACGGGTGCACCATCGACCGATCCTGAAGTCTTCGGATGGATTTGAGTAAGAGCGT  1319
             |||| |||||||||||||||||||||||||||||||||||||||||||||||||||||||
Sbjct  4951  CCCTTACGGGTGCACCATCGACCGATCCTGAAGTCTTCGGATGGATTTGAGTAAGAGCGT  5010

Query  1320  AGCTGTTGGGACCCGAAAGATGGTGAACTATGCCTGAATAGGGCGAAGCCAGAGGAAACT  1379
             ||||||||||||||||||||||||||||||||||||||||||||||||||||||||||||
Sbjct  5011  AGCTGTTGGGACCCGAAAGATGGTGAACTATGCCTGAATAGGGCGAAGCCAGAGGAAACT  5070

Query  1380  CTGGTGGAGGCTCGTAGCGGTTCTGACGTGCAAATCGATCGTCGAATTTGGGTATAGGGG  1439
             ||||||||||||||||||||||||||||||||||||||||||||||||||||||||||||
Sbjct  5071  CTGGTGGAGGCTCGTAGCGGTTCTGACGTGCAAATCGATCGTCGAATTTGGGTATAGGGG  5130

Query  1440  CGAAAGACTAATCGAACCATCTGGTAGCTGGTTCCTGCCGAAGTTTCCCTCAGGATAGCA  1499
             ||||||||||||||||||||||||||||||||||||||||||||||||||||||||||||
Sbjct  5131  CGAAAGACTAATCGAACCATCTGGTAGCTGGTTCCTGCCGAAGTTTCCCTCAGGATAGCA  5190

Query  1500  GTAACGCGAATTCAGTTTTATGAGGTAAAGCGAATGATTAGAGGCCTTGGGGTTGAAACA  1559
             ||||||||||||||||||||||||||||||||||||||||||||||||||||||||||||
Sbjct  5191  GTAACGCGAATTCAGTTTTATGAGGTAAAGCGAATGATTAGAGGCCTTGGGGTTGAAACA  5250

Query  1560  ACCTTAACCTATTCTCAAACTTTAAATATGTAAGAAGCCCTTGTTGCTTAATTGAACGTG  1619
             ||||||||||||||||||||||||||||||||||||||||||||||||||||||||||||
Sbjct  5251  ACCTTAACCTATTCTCAAACTTTAAATATGTAAGAAGCCCTTGTTGCTTAATTGAACGTG  5310

Query  1620  GGCATTAGAATGATGCGTTACTAGTGGGCCATTTTTGGTAAGCAGAACTGGCGATGCGGG  1679
             ||||||||||||||||||||||||||||||||||||||||||||||||||||||||||||
Sbjct  5311  GGCATTAGAATGATGCGTTACTAGTGGGCCATTTTTGGTAAGCAGAACTGGCGATGCGGG  5370

Query  1680  ATGAACCGAACGCGAGGTTAAGGTGCCGGAATACACGCTCATCAGACACCACAAAAGGTG  1739
             ||||||||||||||||||||||||||||||||||||||||||||||||||||||||||||
Sbjct  5371  ATGAACCGAACGCGAGGTTAAGGTGCCGGAATACACGCTCATCAGACACCACAAAAGGTG  5430

Query  1740  TTAGTTCATCTAGACAGCCCGACGGTGGCCATGGAAGTCGGAATCCGCTAAGGAGTGTGT  1799
             ||||||||||||||||||||||||||||||||||||||||||||||||||||||||||||
Sbjct  5431  TTAGTTCATCTAGACAGCCCGACGGTGGCCATGGAAGTCGGAATCCGCTAAGGAGTGTGT  5490

Query  1800  AACAACTCACGGGCCGAATGAACTAGCCCTGAAAATGGATGGCGCTTAAGCGTGTTACCC  1859
             ||||||||||||||||||||||||||||||||||||||||||||||||||||||||||||
Sbjct  5491  AACAACTCACGGGCCGAATGAACTAGCCCTGAAAATGGATGGCGCTTAAGCGTGTTACCC  5550

Query  1860  ATACCTCGCCGTCAGGGTAGAAACGATGCCCTGACGAGTAGGCAGGCGTGGGGGTCCGTG  1919
             ||||||||||||||||||||||||||||||||||||||||||||||||||||||||||||
Sbjct  5551  ATACCTCGCCGTCAGGGTAGAAACGATGCCCTGACGAGTAGGCAGGCGTGGGGGTCCGTG  5610

Query  1920  ACGAAGCCTTGGGAGTGATCCCGGGTCGAACGGCCCCTAGTGCAGATCTTGGTGGTAGTA  1979
             ||||||||||||||||||||||||||||||||||||||||||||||||||||||||||||
Sbjct  5611  ACGAAGCCTTGGGAGTGATCCCGGGTCGAACGGCCCCTAGTGCAGATCTTGGTGGTAGTA  5670

Query  1980  GCAAATACTCAAATGAGAACTTTGAGGACTGAAGTGGGGAAAGGTTCCATGTGAACAGCA  2039
             ||||||||||||||||||||||||||||||||||||||||||||||||||||||||||||
Sbjct  5671  GCAAATACTCAAATGAGAACTTTGAGGACTGAAGTGGGGAAAGGTTCCATGTGAACAGCA  5730

Query  2040  GTTGGACATGGGTTAGTCGATCCTAAGGCATAGGGAAGTTCCGTTTGAAAGGCGCCCTCG  2099
             |||||||||||||||||||||||||||||||||||||||||||||| |||||||||||||
Sbjct  5731  GTTGGACATGGGTTAGTCGATCCTAAGGCATAGGGAAGTTCCGTTTTAAAGGCGCCCTCG  5790

Query  2100  TGCGCCGTGTGCCGAAAGGGAAGCCGGTTAACATTCCGGCACCTAGATGTGGATTCTCCA  2159
             |||||||| |||||||||||||||||||||||||||||||||||||||||||||||||||
Sbjct  5791  TGCGCCGTTTGCCGAAAGGGAAGCCGGTTAACATTCCGGCACCTAGATGTGGATTCTCCA  5850

Query  2160  CGGCAACGTAACTGAACGCGGAGACGTCGGCGGGGGTCCTGGGAAGAGTTCTCTTTTCTT  2219
             ||||||||||||||||||||||||||||||||||||||||||||||||||||||||||||
Sbjct  5851  CGGCAACGTAACTGAACGCGGAGACGTCGGCGGGGGTCCTGGGAAGAGTTCTCTTTTCTT  5910

Query  2220  CTTGACAGCCTATCACCCTGAAATCGGTTTGTCCGGAGCTAGGGTTCTATGGCTGGCAGA  2279
             ||||||||||||||||||||||||||||||||||||||||||||||||||||||||||||
Sbjct  5911  CTTGACAGCCTATCACCCTGAAATCGGTTTGTCCGGAGCTAGGGTTCTATGGCTGGCAGA  5970

Query  2280  GCGCCGCACTTTTGCGGCGTCCGGTGCGCCCCCGACGACCCTTGAAAATCCGCGGGAAGG  2339
             ||||||||||||||||||||||||||||||||||||||||||||||||||||||||||||
Sbjct  5971  GCGCCGCACTTTTGCGGCGTCCGGTGCGCCCCCGACGACCCTTGAAAATCCGCGGGAAGG  6030

Query  2340  AATAGTTTTCACGCTAGGTCGTACTCATAACCGCAGCAGGTCTCCAAGGTGAACAGCCTC  2399
             ||||||||||||||||||||||||||||||||||||||||||||||||||||||||||||
Sbjct  6031  AATAGTTTTCACGCTAGGTCGTACTCATAACCGCAGCAGGTCTCCAAGGTGAACAGCCTC  6090

Query  2400  TAGTTGATAGAACAATGTAGATAAGGGAAGTCGGCAAAATGGATCCGTAACTTCGGGATA  2459
             ||||||||||||||||||||||||||||||||||||||||||||||||||||||||||||
Sbjct  6091  TAGTTGATAGAACAATGTAGATAAGGGAAGTCGGCAAAATGGATCCGTAACTTCGGGATA  6150

Query  2460  AGGATTGGCTCTAAGGGTCGGGCTCGCTGGGCCTTGGGGGGAACCTCCTGGAGCAGTAGG  2519
             ||||||||||||||||||||||||||||||||||||||||||||||||||||||||||||
Sbjct  6151  AGGATTGGCTCTAAGGGTCGGGCTCGCTGGGCCTTGGGGGGAACCTCCTGGAGCAGTAGG  6210

Query  2520  GCACTAGCCGGGCAACCGGCCGGCGCCCCGCAGCACCGGGTTGGGGACGCCCTTGGCAGG  2579
             ||||||||||||||||||||||||||||||||||||||||||||||||||||||||||||
Sbjct  6211  GCACTAGCCGGGCAACCGGCCGGCGCCCCGCAGCACCGGGTTGGGGACGCCCTTGGCAGG  6270

Query  2580  CTTCGGCCGTCCGGCGGGCGATTAACGACCAACTTAGAACTGGTACGGACAAGGGGAAT  2638
             |||||||||||||||||||||||||||||||||||||||||||||||||||||||||||
Sbjct  6271  CTTCGGCCGTCCGGCGGGCGATTAACGACCAACTTAGAACTGGTACGGACAAGGGGAAT  6329


>PUXE01000268.1 Penicillium sp. SPG-F1 NODE_268_length_7477_cov_11860.234054, 
whole genome shotgun sequence
Length=7477

 Score = 4811 bits (2605),  Expect = 0.0
 Identities = 2628/2639 (99%), Gaps = 1/2639 (0%)
 Strand=Plus/Plus

Query  1     CAAGGTTTCCGTAGGTGAACCTGCGGAAGGATCATTACCGAGTGAGGGCCCTCTGGGTCC  60
             ||||||||||||||||||||||||||||||||||||||||||||||||||||||||||||
Sbjct  2898  CAAGGTTTCCGTAGGTGAACCTGCGGAAGGATCATTACCGAGTGAGGGCCCTCTGGGTCC  2957

Query  61    AACCTCCCACCCGTGTTTATTTTACCTTGTTGCTTcggcgggcccgccttaactggccgc  120
             ||||||||||||||||||||||||||||||||||||||||||||||||||||||||||||
Sbjct  2958  AACCTCCCACCCGTGTTTATTTTACCTTGTTGCTTCGGCGGGCCCGCCTTAACTGGCCGC  3017

Query  121   cggggggcttacgcccccgggcccgcgcccgccgAAGACACCCTCGAACTCTGTCTGAAG  180
             ||||||||| ||||||||||||||||||||||||||||||||||||||||||||||||||
Sbjct  3018  CGGGGGGCTCACGCCCCCGGGCCCGCGCCCGCCGAAGACACCCTCGAACTCTGTCTGAAG  3077

Query  181   ATTGTAGTCTGAGTGAAAATATAAATTATTTAAAACTTTCAACAACGGATCTCTTGGTTC  240
             |||| |||||||||||||||||||||||||||||||||||||||||||||||||||||||
Sbjct  3078  ATTGAAGTCTGAGTGAAAATATAAATTATTTAAAACTTTCAACAACGGATCTCTTGGTTC  3137

Query  241   CGGCATCGATGAAGAACGCAGCGAAATGCGATACGTAATGTGAATTGCAAATTCAGTGAA  300
             ||||||||||||||||||||||||||||||||||||||||||||||||||||||||||||
Sbjct  3138  CGGCATCGATGAAGAACGCAGCGAAATGCGATACGTAATGTGAATTGCAAATTCAGTGAA  3197

Query  301   TCATCGAGTCTTTGAACGCACATTGCGCCCCCTGGTATTCCGGGGGGCATGCCTGTCCGA  360
             ||||||||||||||||||||||||||||||||||||||||||||||||||||||||||||
Sbjct  3198  TCATCGAGTCTTTGAACGCACATTGCGCCCCCTGGTATTCCGGGGGGCATGCCTGTCCGA  3257

Query  361   GCGTCATTGCTGCCCTCAAGCACGGCTTGTGTGTTGGGCCCCGTCCTCCGA-TCCCGGGG  419
             ||||||||||||||||||||| ||||||||||||||||||||||||||||| | ||||||
Sbjct  3258  GCGTCATTGCTGCCCTCAAGCCCGGCTTGTGTGTTGGGCCCCGTCCTCCGATTTCCGGGG  3317

Query  420   GACGGGCCCGAAAGGCAGCGGCGGCACCGCGTCCGGTCCTCGAGCGTATGGGGCTTTGTC  479
             ||||||||||||||||||||||||||||||||||||||||||||||||||||||||||||
Sbjct  3318  GACGGGCCCGAAAGGCAGCGGCGGCACCGCGTCCGGTCCTCGAGCGTATGGGGCTTTGTC  3377

Query  480   ACCCGCTCTGTAGGCCCGGCCGGCGCTTGCCGATCAACCCAAATTTTTATCCAGGTTGAC  539
             ||||||||||||||||||||||||||||||||||||||||||||||||||||||||||||
Sbjct  3378  ACCCGCTCTGTAGGCCCGGCCGGCGCTTGCCGATCAACCCAAATTTTTATCCAGGTTGAC  3437

Query  540   CTCGGATCAGGTAGGGATACCCGCTGAACTTAAGCATATCAATAAGCGGAGGAAAAGAAA  599
             ||||||||||||||||||||||||||||||||||||||||||||||||||||||||||||
Sbjct  3438  CTCGGATCAGGTAGGGATACCCGCTGAACTTAAGCATATCAATAAGCGGAGGAAAAGAAA  3497

Query  600   CCAACAGGGATTGCCCCAGTAACGGCGAGTGAAGCGGCAAGAGCTCAAATTTGAAAGCTG  659
             ||||||||||||||||||||||||||||||||||||||||||||||||||||||||||||
Sbjct  3498  CCAACAGGGATTGCCCCAGTAACGGCGAGTGAAGCGGCAAGAGCTCAAATTTGAAAGCTG  3557

Query  660   GCTCCTTCGGGGTCCGCATTGTAATTTGTAGAGGATGCTTCGGGAGCGGTCCCCATCTAA  719
             |||||||||||||||||||||||||||| |||||||||||||||||||||||||||||||
Sbjct  3558  GCTCCTTCGGGGTCCGCATTGTAATTTGCAGAGGATGCTTCGGGAGCGGTCCCCATCTAA  3617

Query  720   GTGCCCTGGAACGGGACGTCATAGAGGGTGAGAATCCCGTATGGGATGGGGTGTCCGCGC  779
             ||||||||||||||||||||||||||||||||||||||||||||||||||||||||||||
Sbjct  3618  GTGCCCTGGAACGGGACGTCATAGAGGGTGAGAATCCCGTATGGGATGGGGTGTCCGCGC  3677

Query  780   CCGTGTGAAGCTCCTTCGACGAGTCGAGTTGTTTGGGAATGCAGCTCTAAATGGGTGGTA  839
             ||||||||||||||||||||||||||||||||||||||||||||||||||||||||||||
Sbjct  3678  CCGTGTGAAGCTCCTTCGACGAGTCGAGTTGTTTGGGAATGCAGCTCTAAATGGGTGGTA  3737

Query  840   AATTTCATCTAAAGCTAAATATTGGCCGGAGACCGATAGCGCACAAGTAGAGTGATCGAA  899
             ||||||||||||||||||||||||||||||||||||||||||||||||||||||||||||
Sbjct  3738  AATTTCATCTAAAGCTAAATATTGGCCGGAGACCGATAGCGCACAAGTAGAGTGATCGAA  3797

Query  900   AGATGAAAAGCACTTTGAAAAGAGAGTTAAAAAGCACGTGAAATTGTTGAAAGGGAAGCG  959
             ||||||||||||||||||||||||||||||||||||||||||||||||||||||||||||
Sbjct  3798  AGATGAAAAGCACTTTGAAAAGAGAGTTAAAAAGCACGTGAAATTGTTGAAAGGGAAGCG  3857

Query  960   CTTGCGACCAGACTCGCTCGCGGGGTTCAGCCGGCATTCGTGCCGGTGTACTTCCCCGCG  1019
             |||||||||||||||||||||||||||||||||||||||||||||||||| |||||||||
Sbjct  3858  CTTGCGACCAGACTCGCTCGCGGGGTTCAGCCGGCATTCGTGCCGGTGTATTTCCCCGCG  3917

Query  1020  GGCGGGCCAGCGTCGGTTTGGGCGGTCGGTCAAAGGCCCTCGGAAGGTAACGCCCCTAGG  1079
             ||||||||||||||||||||||||||||||||||||||||||||||||||||||||||||
Sbjct  3918  GGCGGGCCAGCGTCGGTTTGGGCGGTCGGTCAAAGGCCCTCGGAAGGTAACGCCCCTAGG  3977

Query  1080  GGCGTCTTATAGCCGAGGGTGCAATGCGACCTGCCTAGACCGAGGAACGCGCTTCGGCTC  1139
             ||||||||||||||||||||||||||||||||||||||||||||||||||||||||||||
Sbjct  3978  GGCGTCTTATAGCCGAGGGTGCAATGCGACCTGCCTAGACCGAGGAACGCGCTTCGGCTC  4037

Query  1140  GGACGCTGGCATAATGGTCGTAAACGACCCGTCTTGAAACACGGACCAAGGAGTCTAACA  1199
             ||||||||||||||||||||||| ||||||||||||||||||||||||||||||||||||
Sbjct  4038  GGACGCTGGCATAATGGTCGTAAGCGACCCGTCTTGAAACACGGACCAAGGAGTCTAACA  4097

Query  1200  TCTACGCGAGTGTTCGGGTGTCAAACCCGTGCGCGAAGTGAAAGCGAACGGAGGTGGGAA  1259
             ||||||||||||||||||||||||||||||||||||||||||||||||||||||||||||
Sbjct  4098  TCTACGCGAGTGTTCGGGTGTCAAACCCGTGCGCGAAGTGAAAGCGAACGGAGGTGGGAA  4157

Query  1260  CCCTCACGGGTGCACCATCGACCGATCCTGAAGTCTTCGGATGGATTTGAGTAAGAGCGT  1319
             |||| |||||||||||||||||||||||||||||||||||||||||||||||||||||||
Sbjct  4158  CCCTTACGGGTGCACCATCGACCGATCCTGAAGTCTTCGGATGGATTTGAGTAAGAGCGT  4217

Query  1320  AGCTGTTGGGACCCGAAAGATGGTGAACTATGCCTGAATAGGGCGAAGCCAGAGGAAACT  1379
             ||||||||||||||||||||||||||||||||||||||||||||||||||||||||||||
Sbjct  4218  AGCTGTTGGGACCCGAAAGATGGTGAACTATGCCTGAATAGGGCGAAGCCAGAGGAAACT  4277

Query  1380  CTGGTGGAGGCTCGTAGCGGTTCTGACGTGCAAATCGATCGTCGAATTTGGGTATAGGGG  1439
             ||||||||||||||||||||||||||||||||||||||||||||||||||||||||||||
Sbjct  4278  CTGGTGGAGGCTCGTAGCGGTTCTGACGTGCAAATCGATCGTCGAATTTGGGTATAGGGG  4337

Query  1440  CGAAAGACTAATCGAACCATCTGGTAGCTGGTTCCTGCCGAAGTTTCCCTCAGGATAGCA  1499
             ||||||||||||||||||||||||||||||||||||||||||||||||||||||||||||
Sbjct  4338  CGAAAGACTAATCGAACCATCTGGTAGCTGGTTCCTGCCGAAGTTTCCCTCAGGATAGCA  4397

Query  1500  GTAACGCGAATTCAGTTTTATGAGGTAAAGCGAATGATTAGAGGCCTTGGGGTTGAAACA  1559
             ||||||||||||||||||||||||||||||||||||||||||||||||||||||||||||
Sbjct  4398  GTAACGCGAATTCAGTTTTATGAGGTAAAGCGAATGATTAGAGGCCTTGGGGTTGAAACA  4457

Query  1560  ACCTTAACCTATTCTCAAACTTTAAATATGTAAGAAGCCCTTGTTGCTTAATTGAACGTG  1619
             ||||||||||||||||||||||||||||||||||||||||||||||||||||||||||||
Sbjct  4458  ACCTTAACCTATTCTCAAACTTTAAATATGTAAGAAGCCCTTGTTGCTTAATTGAACGTG  4517

Query  1620  GGCATTAGAATGATGCGTTACTAGTGGGCCATTTTTGGTAAGCAGAACTGGCGATGCGGG  1679
             ||||||||||||||||||||||||||||||||||||||||||||||||||||||||||||
Sbjct  4518  GGCATTAGAATGATGCGTTACTAGTGGGCCATTTTTGGTAAGCAGAACTGGCGATGCGGG  4577

Query  1680  ATGAACCGAACGCGAGGTTAAGGTGCCGGAATACACGCTCATCAGACACCACAAAAGGTG  1739
             ||||||||||||||||||||||||||||||||||||||||||||||||||||||||||||
Sbjct  4578  ATGAACCGAACGCGAGGTTAAGGTGCCGGAATACACGCTCATCAGACACCACAAAAGGTG  4637

Query  1740  TTAGTTCATCTAGACAGCCCGACGGTGGCCATGGAAGTCGGAATCCGCTAAGGAGTGTGT  1799
             ||||||||||||||||||||||||||||||||||||||||||||||||||||||||||||
Sbjct  4638  TTAGTTCATCTAGACAGCCCGACGGTGGCCATGGAAGTCGGAATCCGCTAAGGAGTGTGT  4697

Query  1800  AACAACTCACGGGCCGAATGAACTAGCCCTGAAAATGGATGGCGCTTAAGCGTGTTACCC  1859
             ||||||||||||||||||||||||||||||||||||||||||||||||||||||||||||
Sbjct  4698  AACAACTCACGGGCCGAATGAACTAGCCCTGAAAATGGATGGCGCTTAAGCGTGTTACCC  4757

Query  1860  ATACCTCGCCGTCAGGGTAGAAACGATGCCCTGACGAGTAGGCAGGCGTGGGGGTCCGTG  1919
             ||||||||||||||||||||||||||||||||||||||||||||||||||||||||||||
Sbjct  4758  ATACCTCGCCGTCAGGGTAGAAACGATGCCCTGACGAGTAGGCAGGCGTGGGGGTCCGTG  4817

Query  1920  ACGAAGCCTTGGGAGTGATCCCGGGTCGAACGGCCCCTAGTGCAGATCTTGGTGGTAGTA  1979
             ||||||||||||||||||||||||||||||||||||||||||||||||||||||||||||
Sbjct  4818  ACGAAGCCTTGGGAGTGATCCCGGGTCGAACGGCCCCTAGTGCAGATCTTGGTGGTAGTA  4877

Query  1980  GCAAATACTCAAATGAGAACTTTGAGGACTGAAGTGGGGAAAGGTTCCATGTGAACAGCA  2039
             ||||||||||||||||||||||||||||||||||||||||||||||||||||||||||||
Sbjct  4878  GCAAATACTCAAATGAGAACTTTGAGGACTGAAGTGGGGAAAGGTTCCATGTGAACAGCA  4937

Query  2040  GTTGGACATGGGTTAGTCGATCCTAAGGCATAGGGAAGTTCCGTTTGAAAGGCGCCCTCG  2099
             |||||||||||||||||||||||||||||||||||||||||||||| |||||||||||||
Sbjct  4938  GTTGGACATGGGTTAGTCGATCCTAAGGCATAGGGAAGTTCCGTTTTAAAGGCGCCCTCG  4997

Query  2100  TGCGCCGTGTGCCGAAAGGGAAGCCGGTTAACATTCCGGCACCTAGATGTGGATTCTCCA  2159
             |||||||| |||||||||||||||||||||||||||||||||||||||||||||||||||
Sbjct  4998  TGCGCCGTTTGCCGAAAGGGAAGCCGGTTAACATTCCGGCACCTAGATGTGGATTCTCCA  5057

Query  2160  CGGCAACGTAACTGAACGCGGAGACGTCGGCGGGGGTCCTGGGAAGAGTTCTCTTTTCTT  2219
             ||||||||||||||||||||||||||||||||||||||||||||||||||||||||||||
Sbjct  5058  CGGCAACGTAACTGAACGCGGAGACGTCGGCGGGGGTCCTGGGAAGAGTTCTCTTTTCTT  5117

Query  2220  CTTGACAGCCTATCACCCTGAAATCGGTTTGTCCGGAGCTAGGGTTCTATGGCTGGCAGA  2279
             ||||||||||||||||||||||||||||||||||||||||||||||||||||||||||||
Sbjct  5118  CTTGACAGCCTATCACCCTGAAATCGGTTTGTCCGGAGCTAGGGTTCTATGGCTGGCAGA  5177

Query  2280  GCGCCGCACTTTTGCGGCGTCCGGTGCGCCCCCGACGACCCTTGAAAATCCGCGGGAAGG  2339
             ||||||||||||||||||||||||||||||||||||||||||||||||||||||||||||
Sbjct  5178  GCGCCGCACTTTTGCGGCGTCCGGTGCGCCCCCGACGACCCTTGAAAATCCGCGGGAAGG  5237

Query  2340  AATAGTTTTCACGCTAGGTCGTACTCATAACCGCAGCAGGTCTCCAAGGTGAACAGCCTC  2399
             ||||||||||||||||||||||||||||||||||||||||||||||||||||||||||||
Sbjct  5238  AATAGTTTTCACGCTAGGTCGTACTCATAACCGCAGCAGGTCTCCAAGGTGAACAGCCTC  5297

Query  2400  TAGTTGATAGAACAATGTAGATAAGGGAAGTCGGCAAAATGGATCCGTAACTTCGGGATA  2459
             ||||||||||||||||||||||||||||||||||||||||||||||||||||||||||||
Sbjct  5298  TAGTTGATAGAACAATGTAGATAAGGGAAGTCGGCAAAATGGATCCGTAACTTCGGGATA  5357

Query  2460  AGGATTGGCTCTAAGGGTCGGGCTCGCTGGGCCTTGGGGGGAACCTCCTGGAGCAGTAGG  2519
             ||||||||||||||||||||||||||||||||||||||||||||||||||||||||||||
Sbjct  5358  AGGATTGGCTCTAAGGGTCGGGCTCGCTGGGCCTTGGGGGGAACCTCCTGGAGCAGTAGG  5417

Query  2520  GCACTAGCCGGGCAACCGGCCGGCGCCCCGCAGCACCGGGTTGGGGACGCCCTTGGCAGG  2579
             ||||||||||||||||||||||||||||||||||||||||||||||||||||||||||||
Sbjct  5418  GCACTAGCCGGGCAACCGGCCGGCGCCCCGCAGCACCGGGTTGGGGACGCCCTTGGCAGG  5477

Query  2580  CTTCGGCCGTCCGGCGGGCGATTAACGACCAACTTAGAACTGGTACGGACAAGGGGAAT  2638
             |||||||||||||||||||||||||||||||||||||||||||||||||||||||||||
Sbjct  5478  CTTCGGCCGTCCGGCGGGCGATTAACGACCAACTTAGAACTGGTACGGACAAGGGGAAT  5536


>JAETFV010000058.1 Penicillium robsamsonii strain VS III D KN3.2 VS_III_D_KN3.2_contig_59, 
whole genome shotgun sequence
Length=8198

 Score = 4811 bits (2605),  Expect = 0.0
 Identities = 2628/2639 (99%), Gaps = 1/2639 (0%)
 Strand=Plus/Minus

Query  1     CAAGGTTTCCGTAGGTGAACCTGCGGAAGGATCATTACCGAGTGAGGGCCCTCTGGGTCC  60
             ||||||||||||||||||||||||||||||||||||||||||||||||||||||||||||
Sbjct  5714  CAAGGTTTCCGTAGGTGAACCTGCGGAAGGATCATTACCGAGTGAGGGCCCTCTGGGTCC  5655

Query  61    AACCTCCCACCCGTGTTTATTTTACCTTGTTGCTTcggcgggcccgccttaactggccgc  120
             ||||||||||||||||||||||||||||||||||||||||||||||||||||||||||||
Sbjct  5654  AACCTCCCACCCGTGTTTATTTTACCTTGTTGCTTCGGCGGGCCCGCCTTAACTGGCCGC  5595

Query  121   cggggggcttacgcccccgggcccgcgcccgccgAAGACACCCTCGAACTCTGTCTGAAG  180
             ||||||||| ||||||||||||||||||||||||||||||||||||||||||||||||||
Sbjct  5594  CGGGGGGCTCACGCCCCCGGGCCCGCGCCCGCCGAAGACACCCTCGAACTCTGTCTGAAG  5535

Query  181   ATTGTAGTCTGAGTGAAAATATAAATTATTTAAAACTTTCAACAACGGATCTCTTGGTTC  240
             |||| |||||||||||||||||||||||||||||||||||||||||||||||||||||||
Sbjct  5534  ATTGAAGTCTGAGTGAAAATATAAATTATTTAAAACTTTCAACAACGGATCTCTTGGTTC  5475

Query  241   CGGCATCGATGAAGAACGCAGCGAAATGCGATACGTAATGTGAATTGCAAATTCAGTGAA  300
             ||||||||||||||||||||||||||||||||||||||||||||||||||||||||||||
Sbjct  5474  CGGCATCGATGAAGAACGCAGCGAAATGCGATACGTAATGTGAATTGCAAATTCAGTGAA  5415

Query  301   TCATCGAGTCTTTGAACGCACATTGCGCCCCCTGGTATTCCGGGGGGCATGCCTGTCCGA  360
             ||||||||||||||||||||||||||||||||||||||||||||||||||||||||||||
Sbjct  5414  TCATCGAGTCTTTGAACGCACATTGCGCCCCCTGGTATTCCGGGGGGCATGCCTGTCCGA  5355

Query  361   GCGTCATTGCTGCCCTCAAGCACGGCTTGTGTGTTGGGCCCCGTCCTCCGAT-CCCGGGG  419
             ||||||||||||||||||||| ||||||||||||||||||||||||||||||  ||||||
Sbjct  5354  GCGTCATTGCTGCCCTCAAGCCCGGCTTGTGTGTTGGGCCCCGTCCTCCGATTTCCGGGG  5295

Query  420   GACGGGCCCGAAAGGCAGCGGCGGCACCGCGTCCGGTCCTCGAGCGTATGGGGCTTTGTC  479
             ||||||||||||||||||||||||||||||||||||||||||||||||||||||||||||
Sbjct  5294  GACGGGCCCGAAAGGCAGCGGCGGCACCGCGTCCGGTCCTCGAGCGTATGGGGCTTTGTC  5235

Query  480   ACCCGCTCTGTAGGCCCGGCCGGCGCTTGCCGATCAACCCAAATTTTTATCCAGGTTGAC  539
             ||||||||||||||||||||||||||||||||||||||||||||||||||||||||||||
Sbjct  5234  ACCCGCTCTGTAGGCCCGGCCGGCGCTTGCCGATCAACCCAAATTTTTATCCAGGTTGAC  5175

Query  540   CTCGGATCAGGTAGGGATACCCGCTGAACTTAAGCATATCAATAAGCGGAGGAAAAGAAA  599
             ||||||||||||||||||||||||||||||||||||||||||||||||||||||||||||
Sbjct  5174  CTCGGATCAGGTAGGGATACCCGCTGAACTTAAGCATATCAATAAGCGGAGGAAAAGAAA  5115

Query  600   CCAACAGGGATTGCCCCAGTAACGGCGAGTGAAGCGGCAAGAGCTCAAATTTGAAAGCTG  659
             ||||||||||||||||||||||||||||||||||||||||||||||||||||||||||||
Sbjct  5114  CCAACAGGGATTGCCCCAGTAACGGCGAGTGAAGCGGCAAGAGCTCAAATTTGAAAGCTG  5055

Query  660   GCTCCTTCGGGGTCCGCATTGTAATTTGTAGAGGATGCTTCGGGAGCGGTCCCCATCTAA  719
             |||||||||||||||||||||||||||| |||||||||||||||||||||||||||||||
Sbjct  5054  GCTCCTTCGGGGTCCGCATTGTAATTTGCAGAGGATGCTTCGGGAGCGGTCCCCATCTAA  4995

Query  720   GTGCCCTGGAACGGGACGTCATAGAGGGTGAGAATCCCGTATGGGATGGGGTGTCCGCGC  779
             ||||||||||||||||||||||||||||||||||||||||||||||||||||||||||||
Sbjct  4994  GTGCCCTGGAACGGGACGTCATAGAGGGTGAGAATCCCGTATGGGATGGGGTGTCCGCGC  4935

Query  780   CCGTGTGAAGCTCCTTCGACGAGTCGAGTTGTTTGGGAATGCAGCTCTAAATGGGTGGTA  839
             ||||||||||||||||||||||||||||||||||||||||||||||||||||||||||||
Sbjct  4934  CCGTGTGAAGCTCCTTCGACGAGTCGAGTTGTTTGGGAATGCAGCTCTAAATGGGTGGTA  4875

Query  840   AATTTCATCTAAAGCTAAATATTGGCCGGAGACCGATAGCGCACAAGTAGAGTGATCGAA  899
             ||||||||||||||||||||||||||||||||||||||||||||||||||||||||||||
Sbjct  4874  AATTTCATCTAAAGCTAAATATTGGCCGGAGACCGATAGCGCACAAGTAGAGTGATCGAA  4815

Query  900   AGATGAAAAGCACTTTGAAAAGAGAGTTAAAAAGCACGTGAAATTGTTGAAAGGGAAGCG  959
             ||||||||||||||||||||||||||||||||||||||||||||||||||||||||||||
Sbjct  4814  AGATGAAAAGCACTTTGAAAAGAGAGTTAAAAAGCACGTGAAATTGTTGAAAGGGAAGCG  4755

Query  960   CTTGCGACCAGACTCGCTCGCGGGGTTCAGCCGGCATTCGTGCCGGTGTACTTCCCCGCG  1019
             |||||||||||||||||||||||||||||||||||||||||||||||||| |||||||||
Sbjct  4754  CTTGCGACCAGACTCGCTCGCGGGGTTCAGCCGGCATTCGTGCCGGTGTATTTCCCCGCG  4695

Query  1020  GGCGGGCCAGCGTCGGTTTGGGCGGTCGGTCAAAGGCCCTCGGAAGGTAACGCCCCTAGG  1079
             ||||||||||||||||||||||||||||||||||||||||||||||||||||||||||||
Sbjct  4694  GGCGGGCCAGCGTCGGTTTGGGCGGTCGGTCAAAGGCCCTCGGAAGGTAACGCCCCTAGG  4635

Query  1080  GGCGTCTTATAGCCGAGGGTGCAATGCGACCTGCCTAGACCGAGGAACGCGCTTCGGCTC  1139
             ||||||||||||||||||||||||||||||||||||||||||||||||||||||||||||
Sbjct  4634  GGCGTCTTATAGCCGAGGGTGCAATGCGACCTGCCTAGACCGAGGAACGCGCTTCGGCTC  4575

Query  1140  GGACGCTGGCATAATGGTCGTAAACGACCCGTCTTGAAACACGGACCAAGGAGTCTAACA  1199
             ||||||||||||||||||||||| ||||||||||||||||||||||||||||||||||||
Sbjct  4574  GGACGCTGGCATAATGGTCGTAAGCGACCCGTCTTGAAACACGGACCAAGGAGTCTAACA  4515

Query  1200  TCTACGCGAGTGTTCGGGTGTCAAACCCGTGCGCGAAGTGAAAGCGAACGGAGGTGGGAA  1259
             ||||||||||||||||||||||||||||||||||||||||||||||||||||||||||||
Sbjct  4514  TCTACGCGAGTGTTCGGGTGTCAAACCCGTGCGCGAAGTGAAAGCGAACGGAGGTGGGAA  4455

Query  1260  CCCTCACGGGTGCACCATCGACCGATCCTGAAGTCTTCGGATGGATTTGAGTAAGAGCGT  1319
             |||| |||||||||||||||||||||||||||||||||||||||||||||||||||||||
Sbjct  4454  CCCTTACGGGTGCACCATCGACCGATCCTGAAGTCTTCGGATGGATTTGAGTAAGAGCGT  4395

Query  1320  AGCTGTTGGGACCCGAAAGATGGTGAACTATGCCTGAATAGGGCGAAGCCAGAGGAAACT  1379
             ||||||||||||||||||||||||||||||||||||||||||||||||||||||||||||
Sbjct  4394  AGCTGTTGGGACCCGAAAGATGGTGAACTATGCCTGAATAGGGCGAAGCCAGAGGAAACT  4335

Query  1380  CTGGTGGAGGCTCGTAGCGGTTCTGACGTGCAAATCGATCGTCGAATTTGGGTATAGGGG  1439
             ||||||||||||||||||||||||||||||||||||||||||||||||||||||||||||
Sbjct  4334  CTGGTGGAGGCTCGTAGCGGTTCTGACGTGCAAATCGATCGTCGAATTTGGGTATAGGGG  4275

Query  1440  CGAAAGACTAATCGAACCATCTGGTAGCTGGTTCCTGCCGAAGTTTCCCTCAGGATAGCA  1499
             ||||||||||||||||||||||||||||||||||||||||||||||||||||||||||||
Sbjct  4274  CGAAAGACTAATCGAACCATCTGGTAGCTGGTTCCTGCCGAAGTTTCCCTCAGGATAGCA  4215

Query  1500  GTAACGCGAATTCAGTTTTATGAGGTAAAGCGAATGATTAGAGGCCTTGGGGTTGAAACA  1559
             ||||||||||||||||||||||||||||||||||||||||||||||||||||||||||||
Sbjct  4214  GTAACGCGAATTCAGTTTTATGAGGTAAAGCGAATGATTAGAGGCCTTGGGGTTGAAACA  4155

Query  1560  ACCTTAACCTATTCTCAAACTTTAAATATGTAAGAAGCCCTTGTTGCTTAATTGAACGTG  1619
             ||||||||||||||||||||||||||||||||||||||||||||||||||||||||||||
Sbjct  4154  ACCTTAACCTATTCTCAAACTTTAAATATGTAAGAAGCCCTTGTTGCTTAATTGAACGTG  4095

Query  1620  GGCATTAGAATGATGCGTTACTAGTGGGCCATTTTTGGTAAGCAGAACTGGCGATGCGGG  1679
             ||||||||||||||||||||||||||||||||||||||||||||||||||||||||||||
Sbjct  4094  GGCATTAGAATGATGCGTTACTAGTGGGCCATTTTTGGTAAGCAGAACTGGCGATGCGGG  4035

Query  1680  ATGAACCGAACGCGAGGTTAAGGTGCCGGAATACACGCTCATCAGACACCACAAAAGGTG  1739
             ||||||||||||||||||||||||||||||||||||||||||||||||||||||||||||
Sbjct  4034  ATGAACCGAACGCGAGGTTAAGGTGCCGGAATACACGCTCATCAGACACCACAAAAGGTG  3975

Query  1740  TTAGTTCATCTAGACAGCCCGACGGTGGCCATGGAAGTCGGAATCCGCTAAGGAGTGTGT  1799
             ||||||||||||||||||||||||||||||||||||||||||||||||||||||||||||
Sbjct  3974  TTAGTTCATCTAGACAGCCCGACGGTGGCCATGGAAGTCGGAATCCGCTAAGGAGTGTGT  3915

Query  1800  AACAACTCACGGGCCGAATGAACTAGCCCTGAAAATGGATGGCGCTTAAGCGTGTTACCC  1859
             ||||||||||||||||||||||||||||||||||||||||||||||||||||||||||||
Sbjct  3914  AACAACTCACGGGCCGAATGAACTAGCCCTGAAAATGGATGGCGCTTAAGCGTGTTACCC  3855

Query  1860  ATACCTCGCCGTCAGGGTAGAAACGATGCCCTGACGAGTAGGCAGGCGTGGGGGTCCGTG  1919
             ||||||||||||||||||||||||||||||||||||||||||||||||||||||||||||
Sbjct  3854  ATACCTCGCCGTCAGGGTAGAAACGATGCCCTGACGAGTAGGCAGGCGTGGGGGTCCGTG  3795

Query  1920  ACGAAGCCTTGGGAGTGATCCCGGGTCGAACGGCCCCTAGTGCAGATCTTGGTGGTAGTA  1979
             ||||||||||||||||||||||||||||||||||||||||||||||||||||||||||||
Sbjct  3794  ACGAAGCCTTGGGAGTGATCCCGGGTCGAACGGCCCCTAGTGCAGATCTTGGTGGTAGTA  3735

Query  1980  GCAAATACTCAAATGAGAACTTTGAGGACTGAAGTGGGGAAAGGTTCCATGTGAACAGCA  2039
             ||||||||||||||||||||||||||||||||||||||||||||||||||||||||||||
Sbjct  3734  GCAAATACTCAAATGAGAACTTTGAGGACTGAAGTGGGGAAAGGTTCCATGTGAACAGCA  3675

Query  2040  GTTGGACATGGGTTAGTCGATCCTAAGGCATAGGGAAGTTCCGTTTGAAAGGCGCCCTCG  2099
             |||||||||||||||||||||||||||||||||||||||||||||| |||||||||||||
Sbjct  3674  GTTGGACATGGGTTAGTCGATCCTAAGGCATAGGGAAGTTCCGTTTTAAAGGCGCCCTCG  3615

Query  2100  TGCGCCGTGTGCCGAAAGGGAAGCCGGTTAACATTCCGGCACCTAGATGTGGATTCTCCA  2159
             |||||||| |||||||||||||||||||||||||||||||||||||||||||||||||||
Sbjct  3614  TGCGCCGTTTGCCGAAAGGGAAGCCGGTTAACATTCCGGCACCTAGATGTGGATTCTCCA  3555

Query  2160  CGGCAACGTAACTGAACGCGGAGACGTCGGCGGGGGTCCTGGGAAGAGTTCTCTTTTCTT  2219
             ||||||||||||||||||||||||||||||||||||||||||||||||||||||||||||
Sbjct  3554  CGGCAACGTAACTGAACGCGGAGACGTCGGCGGGGGTCCTGGGAAGAGTTCTCTTTTCTT  3495

Query  2220  CTTGACAGCCTATCACCCTGAAATCGGTTTGTCCGGAGCTAGGGTTCTATGGCTGGCAGA  2279
             ||||||||||||||||||||||||||||||||||||||||||||||||||||||||||||
Sbjct  3494  CTTGACAGCCTATCACCCTGAAATCGGTTTGTCCGGAGCTAGGGTTCTATGGCTGGCAGA  3435

Query  2280  GCGCCGCACTTTTGCGGCGTCCGGTGCGCCCCCGACGACCCTTGAAAATCCGCGGGAAGG  2339
             ||||||||||||||||||||||||||||||||||||||||||||||||||||||||||||
Sbjct  3434  GCGCCGCACTTTTGCGGCGTCCGGTGCGCCCCCGACGACCCTTGAAAATCCGCGGGAAGG  3375

Query  2340  AATAGTTTTCACGCTAGGTCGTACTCATAACCGCAGCAGGTCTCCAAGGTGAACAGCCTC  2399
             ||||||||||||||||||||||||||||||||||||||||||||||||||||||||||||
Sbjct  3374  AATAGTTTTCACGCTAGGTCGTACTCATAACCGCAGCAGGTCTCCAAGGTGAACAGCCTC  3315

Query  2400  TAGTTGATAGAACAATGTAGATAAGGGAAGTCGGCAAAATGGATCCGTAACTTCGGGATA  2459
             ||||||||||||||||||||||||||||||||||||||||||||||||||||||||||||
Sbjct  3314  TAGTTGATAGAACAATGTAGATAAGGGAAGTCGGCAAAATGGATCCGTAACTTCGGGATA  3255

Query  2460  AGGATTGGCTCTAAGGGTCGGGCTCGCTGGGCCTTGGGGGGAACCTCCTGGAGCAGTAGG  2519
             ||||||||||||||||||||||||||||||||||||||||||||||||||||||||||||
Sbjct  3254  AGGATTGGCTCTAAGGGTCGGGCTCGCTGGGCCTTGGGGGGAACCTCCTGGAGCAGTAGG  3195

Query  2520  GCACTAGCCGGGCAACCGGCCGGCGCCCCGCAGCACCGGGTTGGGGACGCCCTTGGCAGG  2579
             ||||||||||||||||||||||||||||||||||||||||||||||||||||||||||||
Sbjct  3194  GCACTAGCCGGGCAACCGGCCGGCGCCCCGCAGCACCGGGTTGGGGACGCCCTTGGCAGG  3135

Query  2580  CTTCGGCCGTCCGGCGGGCGATTAACGACCAACTTAGAACTGGTACGGACAAGGGGAAT  2638
             |||||||||||||||||||||||||||||||||||||||||||||||||||||||||||
Sbjct  3134  CTTCGGCCGTCCGGCGGGCGATTAACGACCAACTTAGAACTGGTACGGACAAGGGGAAT  3076


>WBOJ01000006.1 Penicillium polonicum strain F7 contig.6, whole genome shotgun 
sequence
Length=29601

 Score = 4806 bits (2602),  Expect = 0.0
 Identities = 2626/2638 (99%), Gaps = 0/2638 (0%)
 Strand=Plus/Minus

Query  1     CAAGGTTTCCGTAGGTGAACCTGCGGAAGGATCATTACCGAGTGAGGGCCCTCTGGGTCC  60
             |||||||||||||||||||||||||||||||||||||||||||||||||||| |||||||
Sbjct  5208  CAAGGTTTCCGTAGGTGAACCTGCGGAAGGATCATTACCGAGTGAGGGCCCTTTGGGTCC  5149

Query  61    AACCTCCCACCCGTGTTTATTTTACCTTGTTGCTTcggcgggcccgccttaactggccgc  120
             |||||||||||||||||||||||||||||||||||||||||||||||||| |||||||||
Sbjct  5148  AACCTCCCACCCGTGTTTATTTTACCTTGTTGCTTCGGCGGGCCCGCCTTTACTGGCCGC  5089

Query  121   cggggggcttacgcccccgggcccgcgcccgccgAAGACACCCTCGAACTCTGTCTGAAG  180
             ||||||||| ||||||||||||||||||||||||||||||||| ||||||||||||||||
Sbjct  5088  CGGGGGGCTCACGCCCCCGGGCCCGCGCCCGCCGAAGACACCCCCGAACTCTGTCTGAAG  5029

Query  181   ATTGTAGTCTGAGTGAAAATATAAATTATTTAAAACTTTCAACAACGGATCTCTTGGTTC  240
             |||| |||||||||||||||||||||||||||||||||||||||||||||||||||||||
Sbjct  5028  ATTGAAGTCTGAGTGAAAATATAAATTATTTAAAACTTTCAACAACGGATCTCTTGGTTC  4969

Query  241   CGGCATCGATGAAGAACGCAGCGAAATGCGATACGTAATGTGAATTGCAAATTCAGTGAA  300
             ||||||||||||||||||||||||||||||||||||||||||||||||||||||||||||
Sbjct  4968  CGGCATCGATGAAGAACGCAGCGAAATGCGATACGTAATGTGAATTGCAAATTCAGTGAA  4909

Query  301   TCATCGAGTCTTTGAACGCACATTGCGCCCCCTGGTATTCCGGGGGGCATGCCTGTCCGA  360
             ||||||||||||||||||||||||||||||||||||||||||||||||||||||||||||
Sbjct  4908  TCATCGAGTCTTTGAACGCACATTGCGCCCCCTGGTATTCCGGGGGGCATGCCTGTCCGA  4849

Query  361   GCGTCATTGCTGCCCTCAAGCACGGCTTGTGTGTTGGGCCCCGTCCTCCGATCCCGGGGG  420
             ||||||||||||||||||||| |||||||||||||||||||||||||||||| |||||||
Sbjct  4848  GCGTCATTGCTGCCCTCAAGCCCGGCTTGTGTGTTGGGCCCCGTCCTCCGATTCCGGGGG  4789

Query  421   ACGGGCCCGAAAGGCAGCGGCGGCACCGCGTCCGGTCCTCGAGCGTATGGGGCTTTGTCA  480
             ||||||||||||||||||||||||||||||||||||||||||||||||||||||||||||
Sbjct  4788  ACGGGCCCGAAAGGCAGCGGCGGCACCGCGTCCGGTCCTCGAGCGTATGGGGCTTTGTCA  4729

Query  481   CCCGCTCTGTAGGCCCGGCCGGCGCTTGCCGATCAACCCAAATTTTTATCCAGGTTGACC  540
             ||||||||||||||||||||||||||||||||||||||||||||||||||||||||||||
Sbjct  4728  CCCGCTCTGTAGGCCCGGCCGGCGCTTGCCGATCAACCCAAATTTTTATCCAGGTTGACC  4669

Query  541   TCGGATCAGGTAGGGATACCCGCTGAACTTAAGCATATCAATAAGCGGAGGAAAAGAAAC  600
             ||||||||||||||||||||||||||||||||||||||||||||||||||||||||||||
Sbjct  4668  TCGGATCAGGTAGGGATACCCGCTGAACTTAAGCATATCAATAAGCGGAGGAAAAGAAAC  4609

Query  601   CAACAGGGATTGCCCCAGTAACGGCGAGTGAAGCGGCAAGAGCTCAAATTTGAAAGCTGG  660
             ||||||||||||||||||||||||||||||||||||||||||||||||||||||||||||
Sbjct  4608  CAACAGGGATTGCCCCAGTAACGGCGAGTGAAGCGGCAAGAGCTCAAATTTGAAAGCTGG  4549

Query  661   CTCCTTCGGGGTCCGCATTGTAATTTGTAGAGGATGCTTCGGGAGCGGTCCCCATCTAAG  720
             ||||||||||||||||||||||||||| ||||||||||||||||||||||||||||||||
Sbjct  4548  CTCCTTCGGGGTCCGCATTGTAATTTGCAGAGGATGCTTCGGGAGCGGTCCCCATCTAAG  4489

Query  721   TGCCCTGGAACGGGACGTCATAGAGGGTGAGAATCCCGTATGGGATGGGGTGTCCGCGCC  780
             ||||||||||||||||||||||||||||||||||||||||||||||||||||||||||||
Sbjct  4488  TGCCCTGGAACGGGACGTCATAGAGGGTGAGAATCCCGTATGGGATGGGGTGTCCGCGCC  4429

Query  781   CGTGTGAAGCTCCTTCGACGAGTCGAGTTGTTTGGGAATGCAGCTCTAAATGGGTGGTAA  840
             ||||||||||||||||||||||||||||||||||||||||||||||||||||||||||||
Sbjct  4428  CGTGTGAAGCTCCTTCGACGAGTCGAGTTGTTTGGGAATGCAGCTCTAAATGGGTGGTAA  4369

Query  841   ATTTCATCTAAAGCTAAATATTGGCCGGAGACCGATAGCGCACAAGTAGAGTGATCGAAA  900
             ||||||||||||||||||||||||||||||||||||||||||||||||||||||||||||
Sbjct  4368  ATTTCATCTAAAGCTAAATATTGGCCGGAGACCGATAGCGCACAAGTAGAGTGATCGAAA  4309

Query  901   GATGAAAAGCACTTTGAAAAGAGAGTTAAAAAGCACGTGAAATTGTTGAAAGGGAAGCGC  960
             ||||||||||||||||||||||||||||||||||||||||||||||||||||||||||||
Sbjct  4308  GATGAAAAGCACTTTGAAAAGAGAGTTAAAAAGCACGTGAAATTGTTGAAAGGGAAGCGC  4249

Query  961   TTGCGACCAGACTCGCTCGCGGGGTTCAGCCGGCATTCGTGCCGGTGTACTTCCCCGCGG  1020
             ||||||||||||||||||||||||||||||||||||||||||||||||||||||||||||
Sbjct  4248  TTGCGACCAGACTCGCTCGCGGGGTTCAGCCGGCATTCGTGCCGGTGTACTTCCCCGCGG  4189

Query  1021  GCGGGCCAGCGTCGGTTTGGGCGGTCGGTCAAAGGCCCTCGGAAGGTAACGCCCCTAGGG  1080
             ||||||||||||||||||||||||||||||||||||||||||||||||||||||||||||
Sbjct  4188  GCGGGCCAGCGTCGGTTTGGGCGGTCGGTCAAAGGCCCTCGGAAGGTAACGCCCCTAGGG  4129

Query  1081  GCGTCTTATAGCCGAGGGTGCAATGCGACCTGCCTAGACCGAGGAACGCGCTTCGGCTCG  1140
             ||||||||||||||||||||||||||||||||||||||||||||||||||||||||||||
Sbjct  4128  GCGTCTTATAGCCGAGGGTGCAATGCGACCTGCCTAGACCGAGGAACGCGCTTCGGCTCG  4069

Query  1141  GACGCTGGCATAATGGTCGTAAACGACCCGTCTTGAAACACGGACCAAGGAGTCTAACAT  1200
             |||||||||||||||||||||| |||||||||||||||||||||||||||||||||||||
Sbjct  4068  GACGCTGGCATAATGGTCGTAAGCGACCCGTCTTGAAACACGGACCAAGGAGTCTAACAT  4009

Query  1201  CTACGCGAGTGTTCGGGTGTCAAACCCGTGCGCGAAGTGAAAGCGAACGGAGGTGGGAAC  1260
             ||||||||||||||||||||||||||||||||||||||||||||||||||||||||||||
Sbjct  4008  CTACGCGAGTGTTCGGGTGTCAAACCCGTGCGCGAAGTGAAAGCGAACGGAGGTGGGAAC  3949

Query  1261  CCTCACGGGTGCACCATCGACCGATCCTGAAGTCTTCGGATGGATTTGAGTAAGAGCGTA  1320
             ||| ||||||||||||||||||||||||||||||||||||||||||||||||||||||||
Sbjct  3948  CCTTACGGGTGCACCATCGACCGATCCTGAAGTCTTCGGATGGATTTGAGTAAGAGCGTA  3889

Query  1321  GCTGTTGGGACCCGAAAGATGGTGAACTATGCCTGAATAGGGCGAAGCCAGAGGAAACTC  1380
             ||||||||||||||||||||||||||||||||||||||||||||||||||||||||||||
Sbjct  3888  GCTGTTGGGACCCGAAAGATGGTGAACTATGCCTGAATAGGGCGAAGCCAGAGGAAACTC  3829

Query  1381  TGGTGGAGGCTCGTAGCGGTTCTGACGTGCAAATCGATCGTCGAATTTGGGTATAGGGGC  1440
             ||||||||||||||||||||||||||||||||||||||||||||||||||||||||||||
Sbjct  3828  TGGTGGAGGCTCGTAGCGGTTCTGACGTGCAAATCGATCGTCGAATTTGGGTATAGGGGC  3769

Query  1441  GAAAGACTAATCGAACCATCTGGTAGCTGGTTCCTGCCGAAGTTTCCCTCAGGATAGCAG  1500
             ||||||||||||||||||||||||||||||||||||||||||||||||||||||||||||
Sbjct  3768  GAAAGACTAATCGAACCATCTGGTAGCTGGTTCCTGCCGAAGTTTCCCTCAGGATAGCAG  3709

Query  1501  TAACGCGAATTCAGTTTTATGAGGTAAAGCGAATGATTAGAGGCCTTGGGGTTGAAACAA  1560
             ||||||||||||||||||||||||||||||||||||||||||||||||||||||||||||
Sbjct  3708  TAACGCGAATTCAGTTTTATGAGGTAAAGCGAATGATTAGAGGCCTTGGGGTTGAAACAA  3649

Query  1561  CCTTAACCTATTCTCAAACTTTAAATATGTAAGAAGCCCTTGTTGCTTAATTGAACGTGG  1620
             ||||||||||||||||||||||||||||||||||||||||||||||||||||||||||||
Sbjct  3648  CCTTAACCTATTCTCAAACTTTAAATATGTAAGAAGCCCTTGTTGCTTAATTGAACGTGG  3589

Query  1621  GCATTAGAATGATGCGTTACTAGTGGGCCATTTTTGGTAAGCAGAACTGGCGATGCGGGA  1680
             ||||||||||||||||||||||||||||||||||||||||||||||||||||||||||||
Sbjct  3588  GCATTAGAATGATGCGTTACTAGTGGGCCATTTTTGGTAAGCAGAACTGGCGATGCGGGA  3529

Query  1681  TGAACCGAACGCGAGGTTAAGGTGCCGGAATACACGCTCATCAGACACCACAAAAGGTGT  1740
             ||||||||||||||||||||||||||||||||||||||||||||||||||||||||||||
Sbjct  3528  TGAACCGAACGCGAGGTTAAGGTGCCGGAATACACGCTCATCAGACACCACAAAAGGTGT  3469

Query  1741  TAGTTCATCTAGACAGCCCGACGGTGGCCATGGAAGTCGGAATCCGCTAAGGAGTGTGTA  1800
             ||||||||||||||||||||||||||||||||||||||||||||||||||||||||||||
Sbjct  3468  TAGTTCATCTAGACAGCCCGACGGTGGCCATGGAAGTCGGAATCCGCTAAGGAGTGTGTA  3409

Query  1801  ACAACTCACGGGCCGAATGAACTAGCCCTGAAAATGGATGGCGCTTAAGCGTGTTACCCA  1860
             ||||||||||||||||||||||||||||||||||||||||||||||||||||||||||||
Sbjct  3408  ACAACTCACGGGCCGAATGAACTAGCCCTGAAAATGGATGGCGCTTAAGCGTGTTACCCA  3349

Query  1861  TACCTCGCCGTCAGGGTAGAAACGATGCCCTGACGAGTAGGCAGGCGTGGGGGTCCGTGA  1920
             ||||||||||||||||||||||||||||||||||||||||||||||||||||||||||||
Sbjct  3348  TACCTCGCCGTCAGGGTAGAAACGATGCCCTGACGAGTAGGCAGGCGTGGGGGTCCGTGA  3289

Query  1921  CGAAGCCTTGGGAGTGATCCCGGGTCGAACGGCCCCTAGTGCAGATCTTGGTGGTAGTAG  1980
             ||||||||||||||||||||||||||||||||||||||||||||||||||||||||||||
Sbjct  3288  CGAAGCCTTGGGAGTGATCCCGGGTCGAACGGCCCCTAGTGCAGATCTTGGTGGTAGTAG  3229

Query  1981  CAAATACTCAAATGAGAACTTTGAGGACTGAAGTGGGGAAAGGTTCCATGTGAACAGCAG  2040
             ||||||||||||||||||||||||||||||||||||||||||||||||||||||||||||
Sbjct  3228  CAAATACTCAAATGAGAACTTTGAGGACTGAAGTGGGGAAAGGTTCCATGTGAACAGCAG  3169

Query  2041  TTGGACATGGGTTAGTCGATCCTAAGGCATAGGGAAGTTCCGTTTGAAAGGCGCCCTCGT  2100
             ||||||||||||||||||||||||||||||||||||||||||||| ||||||||||||||
Sbjct  3168  TTGGACATGGGTTAGTCGATCCTAAGGCATAGGGAAGTTCCGTTTTAAAGGCGCCCTCGT  3109

Query  2101  GCGCCGTGTGCCGAAAGGGAAGCCGGTTAACATTCCGGCACCTAGATGTGGATTCTCCAC  2160
             ||||||| ||||||||||||||||||||||||||||||||||||||||||||||||||||
Sbjct  3108  GCGCCGTTTGCCGAAAGGGAAGCCGGTTAACATTCCGGCACCTAGATGTGGATTCTCCAC  3049

Query  2161  GGCAACGTAACTGAACGCGGAGACGTCGGCGGGGGTCCTGGGAAGAGTTCTCTTTTCTTC  2220
             ||||||||||||||||||||||||||||||||||||||||||||||||||||||||||||
Sbjct  3048  GGCAACGTAACTGAACGCGGAGACGTCGGCGGGGGTCCTGGGAAGAGTTCTCTTTTCTTC  2989

Query  2221  TTGACAGCCTATCACCCTGAAATCGGTTTGTCCGGAGCTAGGGTTCTATGGCTGGCAGAG  2280
             ||||||||||||||||||||||||||||||||||||||||||||||||||||||||||||
Sbjct  2988  TTGACAGCCTATCACCCTGAAATCGGTTTGTCCGGAGCTAGGGTTCTATGGCTGGCAGAG  2929

Query  2281  CGCCGCACTTTTGCGGCGTCCGGTGCGCCCCCGACGACCCTTGAAAATCCGCGGGAAGGA  2340
             ||||||||||||||||||||||||||||||||||||||||||||||||||||||||||||
Sbjct  2928  CGCCGCACTTTTGCGGCGTCCGGTGCGCCCCCGACGACCCTTGAAAATCCGCGGGAAGGA  2869

Query  2341  ATAGTTTTCACGCTAGGTCGTACTCATAACCGCAGCAGGTCTCCAAGGTGAACAGCCTCT  2400
             ||||||||||||||||||||||||||||||||||||||||||||||||||||||||||||
Sbjct  2868  ATAGTTTTCACGCTAGGTCGTACTCATAACCGCAGCAGGTCTCCAAGGTGAACAGCCTCT  2809

Query  2401  AGTTGATAGAACAATGTAGATAAGGGAAGTCGGCAAAATGGATCCGTAACTTCGGGATAA  2460
             ||||||||||||||||||||||||||||||||||||||||||||||||||||||||||||
Sbjct  2808  AGTTGATAGAACAATGTAGATAAGGGAAGTCGGCAAAATGGATCCGTAACTTCGGGATAA  2749

Query  2461  GGATTGGCTCTAAGGGTCGGGCTCGCTGGGCCTTGGGGGGAACCTCCTGGAGCAGTAGGG  2520
             ||||||||||||||||||||||||||||||||||||||||||||||||||||||||||||
Sbjct  2748  GGATTGGCTCTAAGGGTCGGGCTCGCTGGGCCTTGGGGGGAACCTCCTGGAGCAGTAGGG  2689

Query  2521  CACTAGCCGGGCAACCGGCCGGCGCCCCGCAGCACCGGGTTGGGGACGCCCTTGGCAGGC  2580
             ||||||||||||||||||||||||||||||||||||||||||||||||||||||||||||
Sbjct  2688  CACTAGCCGGGCAACCGGCCGGCGCCCCGCAGCACCGGGTTGGGGACGCCCTTGGCAGGC  2629

Query  2581  TTCGGCCGTCCGGCGGGCGATTAACGACCAACTTAGAACTGGTACGGACAAGGGGAAT  2638
             ||||||||||||||||||||||||||||||||||||||||||||||||||||||||||
Sbjct  2628  TTCGGCCGTCCGGCGGGCGATTAACGACCAACTTAGAACTGGTACGGACAAGGGGAAT  2571


 Score = 4798 bits (2598),  Expect = 0.0
 Identities = 2625/2638 (99%), Gaps = 1/2638 (0%)
 Strand=Plus/Minus

Query  1      CAAGGTTTCCGTAGGTGAACCTGCGGAAGGATCATTACCGAGTGAGGGCCCTCTGGGTCC  60
              |||||||||||||||||||||||||||||||||||||||||||||||||||| |||||||
Sbjct  13884  CAAGGTTTCCGTAGGTGAACCTGCGGAAGGATCATTACCGAGTGAGGGCCCTTTGGGTCC  13825

Query  61     AACCTCCCACCCGTGTTTATTTTACCTTGTTGCTTcggcgggcccgccttaactggccgc  120
              |||||||||||||||||||||||||||||||||||||||||||||||||| |||||||||
Sbjct  13824  AACCTCCCACCCGTGTTTATTTTACCTTGTTGCTTCGGCGGGCCCGCCTTTACTGGCCGC  13765

Query  121    cggggggcttacgcccccgggcccgcgcccgccgAAGACACCCTCGAACTCTGTCTGAAG  180
              ||||||||| ||||||||||||||||||||||||||||||||| ||||||||||||||||
Sbjct  13764  CGGGGGGCTCACGCCCCCGGGCCCGCGCCCGCCGAAGACACCCCCGAACTCTGTCTGAAG  13705

Query  181    ATTGTAGTCTGAGTGAAAATATAAATTATTTAAAACTTTCAACAACGGATCTCTTGGTTC  240
              |||| |||||||||||||||||||||||||||||||||||||||||||||||||||||||
Sbjct  13704  ATTGAAGTCTGAGTGAAAATATAAATTATTTAAAACTTTCAACAACGGATCTCTTGGTTC  13645

Query  241    CGGCATCGATGAAGAACGCAGCGAAATGCGATACGTAATGTGAATTGCAAATTCAGTGAA  300
              ||||||||||||||||||||||||||||||||||||||||||||||||||||||||||||
Sbjct  13644  CGGCATCGATGAAGAACGCAGCGAAATGCGATACGTAATGTGAATTGCAAATTCAGTGAA  13585

Query  301    TCATCGAGTCTTTGAACGCACATTGCGCCCCCTGGTATTCCGGGGGGCATGCCTGTCCGA  360
              ||||||||||||||||||||||||||||||||||||||||||||||||||||||||||||
Sbjct  13584  TCATCGAGTCTTTGAACGCACATTGCGCCCCCTGGTATTCCGGGGGGCATGCCTGTCCGA  13525

Query  361    GCGTCATTGCTGCCCTCAAGCACGGCTTGTGTGTTGGGCCCCGTCCTCCGATCCCGGGGG  420
              ||||||||||||||||||||| |||||||||||||||||||||||||||||| |||||||
Sbjct  13524  GCGTCATTGCTGCCCTCAAGCCCGGCTTGTGTGTTGGGCCCCGTCCTCCGATTCCGGGGG  13465

Query  421    ACGGGCCCGAAAGGCAGCGGCGGCACCGCGTCCGGTCCTCGAGCGTATGGGGCTTTGTCA  480
              ||||||||||||||||||||||||||||||||||||||||||||||||||||||||||||
Sbjct  13464  ACGGGCCCGAAAGGCAGCGGCGGCACCGCGTCCGGTCCTCGAGCGTATGGGGCTTTGTCA  13405

Query  481    CCCGCTCTGTAGGCCCGGCCGGCGCTTGCCGATCAACCCAAATTTTTATCCAGGTTGACC  540
              ||||||||||||||||||||||||||||||||||||||||||||||||||||||||||||
Sbjct  13404  CCCGCTCTGTAGGCCCGGCCGGCGCTTGCCGATCAACCCAAATTTTTATCCAGGTTGACC  13345

Query  541    TCGGATCAGGTAGGGATACCCGCTGAACTTAAGCATATCAATAAGCGGAGGAAAAGAAAC  600
              ||||||||||||||||||||||||||||||||||||||||||||||||||||||||||||
Sbjct  13344  TCGGATCAGGTAGGGATACCCGCTGAACTTAAGCATATCAATAAGCGGAGGAAAAGAAAC  13285

Query  601    CAACAGGGATTGCCCCAGTAACGGCGAGTGAAGCGGCAAGAGCTCAAATTTGAAAGCTGG  660
              ||||||||||||||||||||||||||||||||||||||||||||||||||||||||||||
Sbjct  13284  CAACAGGGATTGCCCCAGTAACGGCGAGTGAAGCGGCAAGAGCTCAAATTTGAAAGCTGG  13225

Query  661    CTCCTTCGGGGTCCGCATTGTAATTTGTAGAGGATGCTTCGGGAGCGGTCCCCATCTAAG  720
              ||||||||||||||||||||||||||| ||||||||||||||||||||||||||||||||
Sbjct  13224  CTCCTTCGGGGTCCGCATTGTAATTTGCAGAGGATGCTTCGGGAGCGGTCCCCATCTAAG  13165

Query  721    TGCCCTGGAACGGGACGTCATAGAGGGTGAGAATCCCGTATGGGATGGGGTGTCCGCGCC  780
              ||||||||||||||||||||||||||||||||||||||||||||||||||||||||||||
Sbjct  13164  TGCCCTGGAACGGGACGTCATAGAGGGTGAGAATCCCGTATGGGATGGGGTGTCCGCGCC  13105

Query  781    CGTGTGAAGCTCCTTCGACGAGTCGAGTTGTTTGGGAATGCAGCTCTAAATGGGTGGTAA  840
              ||||||||||||||||||||||||||||||||||||||||||||||||||||||||||||
Sbjct  13104  CGTGTGAAGCTCCTTCGACGAGTCGAGTTGTTTGGGAATGCAGCTCTAAATGGGTGGTAA  13045

Query  841    ATTTCATCTAAAGCTAAATATTGGCCGGAGACCGATAGCGCACAAGTAGAGTGATCGAAA  900
              ||||||||||||||||||||||||||||||||||||||||||||||||||||||||||||
Sbjct  13044  ATTTCATCTAAAGCTAAATATTGGCCGGAGACCGATAGCGCACAAGTAGAGTGATCGAAA  12985

Query  901    GATGAAAAGCACTTTGAAAAGAGAGTTAAAAAGCACGTGAAATTGTTGAAAGGGAAGCGC  960
              ||||||||||||||||||||||||||||||||||||||||||||||||||||||||||||
Sbjct  12984  GATGAAAAGCACTTTGAAAAGAGAGTTAAAAAGCACGTGAAATTGTTGAAAGGGAAGCGC  12925

Query  961    TTGCGACCAGACTCGCTCGCGGGGTTCAGCCGGCATTCGTGCCGGTGTACTTCCCCGCGG  1020
              ||||||||||||||||||||||||||||||||||||||||||||||||||||||||||||
Sbjct  12924  TTGCGACCAGACTCGCTCGCGGGGTTCAGCCGGCATTCGTGCCGGTGTACTTCCCCGCGG  12865

Query  1021   GCGGGCCAGCGTCGGTTTGGGCGGTCGGTCAAAGGCCCTCGGAAGGTAACGCCCCTAGGG  1080
              ||||||||||||||||||||||||||||||||||||||||||||||||||||||||||||
Sbjct  12864  GCGGGCCAGCGTCGGTTTGGGCGGTCGGTCAAAGGCCCTCGGAAGGTAACGCCCCTAGGG  12805

Query  1081   GCGTCTTATAGCCGAGGGTGCAATGCGACCTGCCTAGACCGAGGAACGCGCTTCGGCTCG  1140
              ||||||||||||||||||||||||||||||||||||||||||||||||||||||||||||
Sbjct  12804  GCGTCTTATAGCCGAGGGTGCAATGCGACCTGCCTAGACCGAGGAACGCGCTTCGGCTCG  12745

Query  1141   GACGCTGGCATAATGGTCGTAAACGACCCGTCTTGAAACACGGACCAAGGAGTCTAACAT  1200
              |||||||||||||||||||||| |||||||||||||||||||||||||||||||||||||
Sbjct  12744  GACGCTGGCATAATGGTCGTAAGCGACCCGTCTTGAAACACGGACCAAGGAGTCTAACAT  12685

Query  1201   CTACGCGAGTGTTCGGGTGTCAAACCCGTGCGCGAAGTGAAAGCGAACGGAGGTGGGAAC  1260
              ||||||||||||||||||||||||||||||||||||||||||||||||||||||||||||
Sbjct  12684  CTACGCGAGTGTTCGGGTGTCAAACCCGTGCGCGAAGTGAAAGCGAACGGAGGTGGGAAC  12625

Query  1261   CCTCACGGGTGCACCATCGACCGATCCTGAAGTCTTCGGATGGATTTGAGTAAGAGCGTA  1320
              ||| ||||||||||||||||||||||||||||||||||||||||||||||||||||||||
Sbjct  12624  CCTTACGGGTGCACCATCGACCGATCCTGAAGTCTTCGGATGGATTTGAGTAAGAGCGTA  12565

Query  1321   GCTGTTGGGACCCGAAAGATGGTGAACTATGCCTGAATAGGGCGAAGCCAGAGGAAACTC  1380
              ||||||||||||||||||||||||||||||||||||||||||||||||||||||||||||
Sbjct  12564  GCTGTTGGGACCCGAAAGATGGTGAACTATGCCTGAATAGGGCGAAGCCAGAGGAAACTC  12505

Query  1381   TGGTGGAGGCTCGTAGCGGTTCTGACGTGCAAATCGATCGTCGAATTTGGGTATAGGGGC  1440
              ||||||||||||||||||||||||||||||||||||||||||||||||||||||||||||
Sbjct  12504  TGGTGGAGGCTCGTAGCGGTTCTGACGTGCAAATCGATCGTCGAATTTGGGTATAGGGGC  12445

Query  1441   GAAAGACTAATCGAACCATCTGGTAGCTGGTTCCTGCCGAAGTTTCCCTCAGGATAGCAG  1500
              ||||||||||||||||||||||||||||||||||||||||||||||||||||||||||||
Sbjct  12444  GAAAGACTAATCGAACCATCTGGTAGCTGGTTCCTGCCGAAGTTTCCCTCAGGATAGCAG  12385

Query  1501   TAACGCGAATTCAGTTTTATGAGGTAAAGCGAATGATTAGAGGCCTTGGGGTTGAAACAA  1560
              ||||||||||||||||||||||||||||||||||||||||||||||||||||||||||||
Sbjct  12384  TAACGCGAATTCAGTTTTATGAGGTAAAGCGAATGATTAGAGGCCTTGGGGTTGAAACAA  12325

Query  1561   CCTTAACCTATTCTCAAACTTTAAATATGTAAGAAGCCCTTGTTGCTTAATTGAACGTGG  1620
              ||||||||||||||||||||||||||||||||||||||||||||||||||||||||||||
Sbjct  12324  CCTTAACCTATTCTCAAACTTTAAATATGTAAGAAGCCCTTGTTGCTTAATTGAACGTGG  12265

Query  1621   GCATTAGAATGATGCGTTACTAGTGGGCCATTTTTGGTAAGCAGAACTGGCGATGCGGGA  1680
              ||||||||||||||||||||||||||||||||||||||||||||||||||||||||||||
Sbjct  12264  GCATTAGAATGATGCGTTACTAGTGGGCCATTTTTGGTAAGCAGAACTGGCGATGCGGGA  12205

Query  1681   TGAACCGAACGCGAGGTTAAGGTGCCGGAATACACGCTCATCAGACACCACAAAAGGTGT  1740
              ||||||||||||||||||||||||||||||||||||||||||||||||||||||||||||
Sbjct  12204  TGAACCGAACGCGAGGTTAAGGTGCCGGAATACACGCTCATCAGACACCACAAAAGGTGT  12145

Query  1741   TAGTTCATCTAGACAGCCCGACGGTGGCCATGGAAGTCGGAATCCGCTAAGGAGTGTGTA  1800
              ||||||||||||||||||||||||||||||||||||||||||||||||||||||||||||
Sbjct  12144  TAGTTCATCTAGACAGCCCGACGGTGGCCATGGAAGTCGGAATCCGCTAAGGAGTGTGTA  12085

Query  1801   ACAACTCACGGGCCGAATGAACTAGCCCTGAAAATGGATGGCGCTTAAGCGTGTTACCCA  1860
              ||||||||||||||||||||||||||||||||||||||||||||||||||||||||||||
Sbjct  12084  ACAACTCACGGGCCGAATGAACTAGCCCTGAAAATGGATGGCGCTTAAGCGTGTTACCCA  12025

Query  1861   TACCTCGCCGTCAGGGTAGAAACGATGCCCTGACGAGTAGGCAGGCGTGGGGGTCCGTGA  1920
              ||||||||||||||||||||||||||||||||||||||||||||||||||||||||||||
Sbjct  12024  TACCTCGCCGTCAGGGTAGAAACGATGCCCTGACGAGTAGGCAGGCGTGGGGGTCCGTGA  11965

Query  1921   CGAAGCCTTGGGAGTGATCCCGGGTCGAACGGCCCCTAGTGCAGATCTTGGTGGTAGTAG  1980
              ||||||||||||||||||||||||||||||||||||||||||||||||||||||||||||
Sbjct  11964  CGAAGCCTTGGGAGTGATCCCGGGTCGAACGGCCCCTAGTGCAGATCTTGGTGGTAGTAG  11905

Query  1981   CAAATACTCAAATGAGAACTTTGAGGACTGAAGTGGGGAAAGGTTCCATGTGAACAGCAG  2040
              ||||||||||||||||||||||||||||||||||||||||||||||||||||||||||||
Sbjct  11904  CAAATACTCAAATGAGAACTTTGAGGACTGAAGTGGGGAAAGGTTCCATGTGAACAGCAG  11845

Query  2041   TTGGACATGGGTTAGTCGATCCTAAGGCATAGGGAAGTTCCGTTTGAAAGGCGCCCTCGT  2100
              ||||||||||||||||||||||||||||||||||||||||||||| ||||||||||||||
Sbjct  11844  TTGGACATGGGTTAGTCGATCCTAAGGCATAGGGAAGTTCCGTTTTAAAGGCGCCCTCGT  11785

Query  2101   GCGCCGTGTGCCGAAAGGGAAGCCGGTTAACATTCCGGCACCTAGATGTGGATTCTCCAC  2160
              ||||||| ||||||||||||||||||||||||||||||||||||||||||||||||||||
Sbjct  11784  GCGCCGTTTGCCGAAAGGGAAGCCGGTTAACATTCCGGCACCTAGATGTGGATTCTCCAC  11725

Query  2161   GGCAACGTAACTGAACGCGGAGACGTCGGCGGGGGTCCTGGGAAGAGTTCTCTTTTCTTC  2220
              ||||||||||||||||||||||||||||||||||||||||||||||||||||||||||||
Sbjct  11724  GGCAACGTAACTGAACGCGGAGACGTCGGCGGGGGTCCTGGGAAGAGTTCTCTTTTCTTC  11665

Query  2221   TTGACAGCCTATCACCCTGAAATCGGTTTGTCCGGAGCTAGGGTTCTATGGCTGGCAGAG  2280
              ||||||||||||||||||||||||||||||||||||||||||||||||||||||||||||
Sbjct  11664  TTGACAGCCTATCACCCTGAAATCGGTTTGTCCGGAGCTAGGGTTCTATGGCTGGCAGAG  11605

Query  2281   CGCCGCACTTTTGCGGCGTCCGGTGCGCCCCCGACGACCCTTGAAAATCCGCGGGAAGGA  2340
              ||||||||||||||||||||||||||||||||||||||||||||||||||||||||||||
Sbjct  11604  CGCCGCACTTTTGCGGCGTCCGGTGCGCCCCCGACGACCCTTGAAAATCCGCGGGAAGGA  11545

Query  2341   ATAGTTTTCACGCTAGGTCGTACTCATAACCGCAGCAGGTCTCCAAGGTGAACAGCCTCT  2400
              ||||||||||||||||||||||||||||||||||||||||||||||||||||||||||||
Sbjct  11544  ATAGTTTTCACGCTAGGTCGTACTCATAACCGCAGCAGGTCTCCAAGGTGAACAGCCTCT  11485

Query  2401   AGTTGATAGAACAATGTAGATAAGGGAAGTCGGCAAAATGGATCCGTAACTTCGGGATAA  2460
              ||||||||||||||||||||||||||||||||||||||||||||||||||||||||||||
Sbjct  11484  AGTTGATAGAACAATGTAGATAAGGGAAGTCGGCAAAATGGATCCGTAACTTCGGGATAA  11425

Query  2461   GGATTGGCTCTAAGGGTCGGGCTCGCTGGGCCTTGGGGGGAACCTCCTGGAGCAGTAGGG  2520
              ||||||||||||||||||||||||||||||||||||||| ||||||||||||||||||||
Sbjct  11424  GGATTGGCTCTAAGGGTCGGGCTCGCTGGGCCTTGGGGG-AACCTCCTGGAGCAGTAGGG  11366

Query  2521   CACTAGCCGGGCAACCGGCCGGCGCCCCGCAGCACCGGGTTGGGGACGCCCTTGGCAGGC  2580
              ||||||||||||||||||||||||||||||||||||||||||||||||||||||||||||
Sbjct  11365  CACTAGCCGGGCAACCGGCCGGCGCCCCGCAGCACCGGGTTGGGGACGCCCTTGGCAGGC  11306

Query  2581   TTCGGCCGTCCGGCGGGCGATTAACGACCAACTTAGAACTGGTACGGACAAGGGGAAT  2638
              ||||||||||||||||||||||||||||||||||||||||||||||||||||||||||
Sbjct  11305  TTCGGCCGTCCGGCGGGCGATTAACGACCAACTTAGAACTGGTACGGACAAGGGGAAT  11248


 Score = 4793 bits (2595),  Expect = 0.0
 Identities = 2624/2638 (99%), Gaps = 2/2638 (0%)
 Strand=Plus/Minus

Query  1      CAAGGTTTCCGTAGGTGAACCTGCGGAAGGATCATTACCGAGTGAGGGCCCTCTGGGTCC  60
              |||||||||||||||||||||||||||||||||||||||||||||||||||| |||||||
Sbjct  22558  CAAGGTTTCCGTAGGTGAACCTGCGGAAGGATCATTACCGAGTGAGGGCCCTTTGGGTCC  22499

Query  61     AACCTCCCACCCGTGTTTATTTTACCTTGTTGCTTcggcgggcccgccttaactggccgc  120
              |||||||||||||||||||||||||||||||||||||||||||||||||| |||||||||
Sbjct  22498  AACCTCCCACCCGTGTTTATTTTACCTTGTTGCTTCGGCGGGCCCGCCTTTACTGGCCGC  22439

Query  121    cggggggcttacgcccccgggcccgcgcccgccgAAGACACCCTCGAACTCTGTCTGAAG  180
              |||||| || ||||||||||||||||||||||||||||||||| ||||||||||||||||
Sbjct  22438  CGGGGG-CTCACGCCCCCGGGCCCGCGCCCGCCGAAGACACCCCCGAACTCTGTCTGAAG  22380

Query  181    ATTGTAGTCTGAGTGAAAATATAAATTATTTAAAACTTTCAACAACGGATCTCTTGGTTC  240
              |||| |||||||||||||||||||||||||||||||||||||||||||||||||||||||
Sbjct  22379  ATTGAAGTCTGAGTGAAAATATAAATTATTTAAAACTTTCAACAACGGATCTCTTGGTTC  22320

Query  241    CGGCATCGATGAAGAACGCAGCGAAATGCGATACGTAATGTGAATTGCAAATTCAGTGAA  300
              ||||||||||||||||||||||||||||||||||||||||||||||||||||||||||||
Sbjct  22319  CGGCATCGATGAAGAACGCAGCGAAATGCGATACGTAATGTGAATTGCAAATTCAGTGAA  22260

Query  301    TCATCGAGTCTTTGAACGCACATTGCGCCCCCTGGTATTCCGGGGGGCATGCCTGTCCGA  360
              ||||||||||||||||||||||||||||||| ||||||||||||||||||||||||||||
Sbjct  22259  TCATCGAGTCTTTGAACGCACATTGCGCCCC-TGGTATTCCGGGGGGCATGCCTGTCCGA  22201

Query  361    GCGTCATTGCTGCCCTCAAGCACGGCTTGTGTGTTGGGCCCCGTCCTCCGATCCCGGGGG  420
              ||||||||||||||||||||| |||||||||||||||||||||||||||||| |||||||
Sbjct  22200  GCGTCATTGCTGCCCTCAAGCCCGGCTTGTGTGTTGGGCCCCGTCCTCCGATTCCGGGGG  22141

Query  421    ACGGGCCCGAAAGGCAGCGGCGGCACCGCGTCCGGTCCTCGAGCGTATGGGGCTTTGTCA  480
              ||||||||||||||||||||||||||||||||||||||||||||||||||||||||||||
Sbjct  22140  ACGGGCCCGAAAGGCAGCGGCGGCACCGCGTCCGGTCCTCGAGCGTATGGGGCTTTGTCA  22081

Query  481    CCCGCTCTGTAGGCCCGGCCGGCGCTTGCCGATCAACCCAAATTTTTATCCAGGTTGACC  540
              ||||||||||||||||||||||||||||||||||||||||||||||||||||||||||||
Sbjct  22080  CCCGCTCTGTAGGCCCGGCCGGCGCTTGCCGATCAACCCAAATTTTTATCCAGGTTGACC  22021

Query  541    TCGGATCAGGTAGGGATACCCGCTGAACTTAAGCATATCAATAAGCGGAGGAAAAGAAAC  600
              ||||||||||||||||||||||||||||||||||||||||||||||||||||||||||||
Sbjct  22020  TCGGATCAGGTAGGGATACCCGCTGAACTTAAGCATATCAATAAGCGGAGGAAAAGAAAC  21961

Query  601    CAACAGGGATTGCCCCAGTAACGGCGAGTGAAGCGGCAAGAGCTCAAATTTGAAAGCTGG  660
              ||||||||||||||||||||||||||||||||||||||||||||||||||||||||||||
Sbjct  21960  CAACAGGGATTGCCCCAGTAACGGCGAGTGAAGCGGCAAGAGCTCAAATTTGAAAGCTGG  21901

Query  661    CTCCTTCGGGGTCCGCATTGTAATTTGTAGAGGATGCTTCGGGAGCGGTCCCCATCTAAG  720
              ||||||||||||||||||||||||||| ||||||||||||||||||||||||||||||||
Sbjct  21900  CTCCTTCGGGGTCCGCATTGTAATTTGCAGAGGATGCTTCGGGAGCGGTCCCCATCTAAG  21841

Query  721    TGCCCTGGAACGGGACGTCATAGAGGGTGAGAATCCCGTATGGGATGGGGTGTCCGCGCC  780
              ||||||||||||||||||||||||||||||||||||||||||||||||||||||||||||
Sbjct  21840  TGCCCTGGAACGGGACGTCATAGAGGGTGAGAATCCCGTATGGGATGGGGTGTCCGCGCC  21781

Query  781    CGTGTGAAGCTCCTTCGACGAGTCGAGTTGTTTGGGAATGCAGCTCTAAATGGGTGGTAA  840
              ||||||||||||||||||||||||||||||||||||||||||||||||||||||||||||
Sbjct  21780  CGTGTGAAGCTCCTTCGACGAGTCGAGTTGTTTGGGAATGCAGCTCTAAATGGGTGGTAA  21721

Query  841    ATTTCATCTAAAGCTAAATATTGGCCGGAGACCGATAGCGCACAAGTAGAGTGATCGAAA  900
              ||||||||||||||||||||||||||||||||||||||||||||||||||||||||||||
Sbjct  21720  ATTTCATCTAAAGCTAAATATTGGCCGGAGACCGATAGCGCACAAGTAGAGTGATCGAAA  21661

Query  901    GATGAAAAGCACTTTGAAAAGAGAGTTAAAAAGCACGTGAAATTGTTGAAAGGGAAGCGC  960
              ||||||||||||||||||||||||||||||||||||||||||||||||||||||||||||
Sbjct  21660  GATGAAAAGCACTTTGAAAAGAGAGTTAAAAAGCACGTGAAATTGTTGAAAGGGAAGCGC  21601

Query  961    TTGCGACCAGACTCGCTCGCGGGGTTCAGCCGGCATTCGTGCCGGTGTACTTCCCCGCGG  1020
              ||||||||||||||||||||||||||||||||||||||||||||||||||||||||||||
Sbjct  21600  TTGCGACCAGACTCGCTCGCGGGGTTCAGCCGGCATTCGTGCCGGTGTACTTCCCCGCGG  21541

Query  1021   GCGGGCCAGCGTCGGTTTGGGCGGTCGGTCAAAGGCCCTCGGAAGGTAACGCCCCTAGGG  1080
              ||||||||||||||||||||||||||||||||||||||||||||||||||||||||||||
Sbjct  21540  GCGGGCCAGCGTCGGTTTGGGCGGTCGGTCAAAGGCCCTCGGAAGGTAACGCCCCTAGGG  21481

Query  1081   GCGTCTTATAGCCGAGGGTGCAATGCGACCTGCCTAGACCGAGGAACGCGCTTCGGCTCG  1140
              ||||||||||||||||||||||||||||||||||||||||||||||||||||||||||||
Sbjct  21480  GCGTCTTATAGCCGAGGGTGCAATGCGACCTGCCTAGACCGAGGAACGCGCTTCGGCTCG  21421

Query  1141   GACGCTGGCATAATGGTCGTAAACGACCCGTCTTGAAACACGGACCAAGGAGTCTAACAT  1200
              |||||||||||||||||||||| |||||||||||||||||||||||||||||||||||||
Sbjct  21420  GACGCTGGCATAATGGTCGTAAGCGACCCGTCTTGAAACACGGACCAAGGAGTCTAACAT  21361

Query  1201   CTACGCGAGTGTTCGGGTGTCAAACCCGTGCGCGAAGTGAAAGCGAACGGAGGTGGGAAC  1260
              ||||||||||||||||||||||||||||||||||||||||||||||||||||||||||||
Sbjct  21360  CTACGCGAGTGTTCGGGTGTCAAACCCGTGCGCGAAGTGAAAGCGAACGGAGGTGGGAAC  21301

Query  1261   CCTCACGGGTGCACCATCGACCGATCCTGAAGTCTTCGGATGGATTTGAGTAAGAGCGTA  1320
              ||| ||||||||||||||||||||||||||||||||||||||||||||||||||||||||
Sbjct  21300  CCTTACGGGTGCACCATCGACCGATCCTGAAGTCTTCGGATGGATTTGAGTAAGAGCGTA  21241

Query  1321   GCTGTTGGGACCCGAAAGATGGTGAACTATGCCTGAATAGGGCGAAGCCAGAGGAAACTC  1380
              ||||||||||||||||||||||||||||||||||||||||||||||||||||||||||||
Sbjct  21240  GCTGTTGGGACCCGAAAGATGGTGAACTATGCCTGAATAGGGCGAAGCCAGAGGAAACTC  21181

Query  1381   TGGTGGAGGCTCGTAGCGGTTCTGACGTGCAAATCGATCGTCGAATTTGGGTATAGGGGC  1440
              ||||||||||||||||||||||||||||||||||||||||||||||||||||||||||||
Sbjct  21180  TGGTGGAGGCTCGTAGCGGTTCTGACGTGCAAATCGATCGTCGAATTTGGGTATAGGGGC  21121

Query  1441   GAAAGACTAATCGAACCATCTGGTAGCTGGTTCCTGCCGAAGTTTCCCTCAGGATAGCAG  1500
              ||||||||||||||||||||||||||||||||||||||||||||||||||||||||||||
Sbjct  21120  GAAAGACTAATCGAACCATCTGGTAGCTGGTTCCTGCCGAAGTTTCCCTCAGGATAGCAG  21061

Query  1501   TAACGCGAATTCAGTTTTATGAGGTAAAGCGAATGATTAGAGGCCTTGGGGTTGAAACAA  1560
              ||||||||||||||||||||||||||||||||||||||||||||||||||||||||||||
Sbjct  21060  TAACGCGAATTCAGTTTTATGAGGTAAAGCGAATGATTAGAGGCCTTGGGGTTGAAACAA  21001

Query  1561   CCTTAACCTATTCTCAAACTTTAAATATGTAAGAAGCCCTTGTTGCTTAATTGAACGTGG  1620
              ||||||||||||||||||||||||||||||||||||||||||||||||||||||||||||
Sbjct  21000  CCTTAACCTATTCTCAAACTTTAAATATGTAAGAAGCCCTTGTTGCTTAATTGAACGTGG  20941

Query  1621   GCATTAGAATGATGCGTTACTAGTGGGCCATTTTTGGTAAGCAGAACTGGCGATGCGGGA  1680
              ||||||||||||||||||||||||||||||||||||||||||||||||||||||||||||
Sbjct  20940  GCATTAGAATGATGCGTTACTAGTGGGCCATTTTTGGTAAGCAGAACTGGCGATGCGGGA  20881

Query  1681   TGAACCGAACGCGAGGTTAAGGTGCCGGAATACACGCTCATCAGACACCACAAAAGGTGT  1740
              ||||||||||||||||||||||||||||||||||||||||||||||||||||||||||||
Sbjct  20880  TGAACCGAACGCGAGGTTAAGGTGCCGGAATACACGCTCATCAGACACCACAAAAGGTGT  20821

Query  1741   TAGTTCATCTAGACAGCCCGACGGTGGCCATGGAAGTCGGAATCCGCTAAGGAGTGTGTA  1800
              ||||||||||||||||||||||||||||||||||||||||||||||||||||||||||||
Sbjct  20820  TAGTTCATCTAGACAGCCCGACGGTGGCCATGGAAGTCGGAATCCGCTAAGGAGTGTGTA  20761

Query  1801   ACAACTCACGGGCCGAATGAACTAGCCCTGAAAATGGATGGCGCTTAAGCGTGTTACCCA  1860
              ||||||||||||||||||||||||||||||||||||||||||||||||||||||||||||
Sbjct  20760  ACAACTCACGGGCCGAATGAACTAGCCCTGAAAATGGATGGCGCTTAAGCGTGTTACCCA  20701

Query  1861   TACCTCGCCGTCAGGGTAGAAACGATGCCCTGACGAGTAGGCAGGCGTGGGGGTCCGTGA  1920
              ||||||||||||||||||||||||||||||||||||||||||||||||||||||||||||
Sbjct  20700  TACCTCGCCGTCAGGGTAGAAACGATGCCCTGACGAGTAGGCAGGCGTGGGGGTCCGTGA  20641

Query  1921   CGAAGCCTTGGGAGTGATCCCGGGTCGAACGGCCCCTAGTGCAGATCTTGGTGGTAGTAG  1980
              ||||||||||||||||||||||||||||||||||||||||||||||||||||||||||||
Sbjct  20640  CGAAGCCTTGGGAGTGATCCCGGGTCGAACGGCCCCTAGTGCAGATCTTGGTGGTAGTAG  20581

Query  1981   CAAATACTCAAATGAGAACTTTGAGGACTGAAGTGGGGAAAGGTTCCATGTGAACAGCAG  2040
              ||||||||||||||||||||||||||||||||||||||||||||||||||||||||||||
Sbjct  20580  CAAATACTCAAATGAGAACTTTGAGGACTGAAGTGGGGAAAGGTTCCATGTGAACAGCAG  20521

Query  2041   TTGGACATGGGTTAGTCGATCCTAAGGCATAGGGAAGTTCCGTTTGAAAGGCGCCCTCGT  2100
              ||||||||||||||||||||||||||||||||||||||||||||| ||||||||||||||
Sbjct  20520  TTGGACATGGGTTAGTCGATCCTAAGGCATAGGGAAGTTCCGTTTTAAAGGCGCCCTCGT  20461

Query  2101   GCGCCGTGTGCCGAAAGGGAAGCCGGTTAACATTCCGGCACCTAGATGTGGATTCTCCAC  2160
              ||||||| ||||||||||||||||||||||||||||||||||||||||||||||||||||
Sbjct  20460  GCGCCGTTTGCCGAAAGGGAAGCCGGTTAACATTCCGGCACCTAGATGTGGATTCTCCAC  20401

Query  2161   GGCAACGTAACTGAACGCGGAGACGTCGGCGGGGGTCCTGGGAAGAGTTCTCTTTTCTTC  2220
              ||||||||||||||||||||||||||||||||||||||||||||||||||||||||||||
Sbjct  20400  GGCAACGTAACTGAACGCGGAGACGTCGGCGGGGGTCCTGGGAAGAGTTCTCTTTTCTTC  20341

Query  2221   TTGACAGCCTATCACCCTGAAATCGGTTTGTCCGGAGCTAGGGTTCTATGGCTGGCAGAG  2280
              ||||||||||||||||||||||||||||||||||||||||||||||||||||||||||||
Sbjct  20340  TTGACAGCCTATCACCCTGAAATCGGTTTGTCCGGAGCTAGGGTTCTATGGCTGGCAGAG  20281

Query  2281   CGCCGCACTTTTGCGGCGTCCGGTGCGCCCCCGACGACCCTTGAAAATCCGCGGGAAGGA  2340
              ||||||||||||||||||||||||||||||||||||||||||||||||||||||||||||
Sbjct  20280  CGCCGCACTTTTGCGGCGTCCGGTGCGCCCCCGACGACCCTTGAAAATCCGCGGGAAGGA  20221

Query  2341   ATAGTTTTCACGCTAGGTCGTACTCATAACCGCAGCAGGTCTCCAAGGTGAACAGCCTCT  2400
              ||||||||||||||||||||||||||||||||||||||||||||||||||||||||||||
Sbjct  20220  ATAGTTTTCACGCTAGGTCGTACTCATAACCGCAGCAGGTCTCCAAGGTGAACAGCCTCT  20161

Query  2401   AGTTGATAGAACAATGTAGATAAGGGAAGTCGGCAAAATGGATCCGTAACTTCGGGATAA  2460
              ||||||||||||||||||||||||||||||||||||||||||||||||||||||||||||
Sbjct  20160  AGTTGATAGAACAATGTAGATAAGGGAAGTCGGCAAAATGGATCCGTAACTTCGGGATAA  20101

Query  2461   GGATTGGCTCTAAGGGTCGGGCTCGCTGGGCCTTGGGGGGAACCTCCTGGAGCAGTAGGG  2520
              ||||||||||||||||||||||||||||||||||||||||||||||||||||||||||||
Sbjct  20100  GGATTGGCTCTAAGGGTCGGGCTCGCTGGGCCTTGGGGGGAACCTCCTGGAGCAGTAGGG  20041

Query  2521   CACTAGCCGGGCAACCGGCCGGCGCCCCGCAGCACCGGGTTGGGGACGCCCTTGGCAGGC  2580
              ||||||||||||||||||||||||||||||||||||||||||||||||||||||||||||
Sbjct  20040  CACTAGCCGGGCAACCGGCCGGCGCCCCGCAGCACCGGGTTGGGGACGCCCTTGGCAGGC  19981

Query  2581   TTCGGCCGTCCGGCGGGCGATTAACGACCAACTTAGAACTGGTACGGACAAGGGGAAT  2638
              ||||||||||||||||||||||||||||||||||||||||||||||||||||||||||
Sbjct  19980  TTCGGCCGTCCGGCGGGCGATTAACGACCAACTTAGAACTGGTACGGACAAGGGGAAT  19923


 Score = 1842 bits (997),  Expect = 0.0
 Identities = 1011/1017 (99%), Gaps = 4/1017 (0%)
 Strand=Plus/Minus

Query  1622   CATTAGAATGATGCGTTACTAGTGGGCCATTTTTGGTAAGCAGAACTGGCGATGCGGGAT  1681
              ||||||||||||||||||||||||||||||||||||||||||||||||||||||||||||
Sbjct  29601  CATTAGAATGATGCGTTACTAGTGGGCCATTTTTGGTAAGCAGAACTGGCGATGCGGGAT  29542

Query  1682   GAACCGAACGCGAGGTTAAGGTGCCGGAATACACGCTCATCAGACACCACAAAAGGTGTT  1741
              ||||||||||||||||||||||||||||||||||||||||||||||||||||||||||||
Sbjct  29541  GAACCGAACGCGAGGTTAAGGTGCCGGAATACACGCTCATCAGACACCACAAAAGGTGTT  29482

Query  1742   AGTTCATCTAGACAGCCCGACGGTGGCCATGGAAGTCGGAATCCGCTAAGGAGTGTGTAA  1801
              ||||||||||||||||||||||||||||||||||||||||||||||||||||||||||||
Sbjct  29481  AGTTCATCTAGACAGCCCGACGGTGGCCATGGAAGTCGGAATCCGCTAAGGAGTGTGTAA  29422

Query  1802   CAACTCACGGGCCGAATGAACTAGCCCTGAAAATGGATGGCGCTTAAGCGTGTTACCCAT  1861
              ||||||||||||||||||||||||||||||||||||||||||||||||||||||||||||
Sbjct  29421  CAACTCACGGGCCGAATGAACTAGCCCTGAAAATGGATGGCGCTTAAGCGTGTTACCCAT  29362

Query  1862   ACCTCGCCGTCAGGGTAGAAACGATGCCCTGACGAGTAGGCAGGCGTGGGGGTCCGTGAC  1921
              ||||||||||||||||||||||||||||||||||||||||||||||||||||||||||||
Sbjct  29361  ACCTCGCCGTCAGGGTAGAAACGATGCCCTGACGAGTAGGCAGGCGTGGGGGTCCGTGAC  29302

Query  1922   GAAGCCTTGGGAGTGATCCCGGGTCGAACGGCCCCTAGTGCAGATCTTGGTGGTAGTAGC  1981
              ||||||||||||||||||||||||||||||||||||||||||||||||||||||||||||
Sbjct  29301  GAAGCCTTGGGAGTGATCCCGGGTCGAACGGCCCCTAGTGCAGATCTTGGTGGTAGTAGC  29242

Query  1982   AAATACTCAAATGAGAACTTTGAGGACTGAAGTGGGGAAAGGTTCCATGTGAACAGCAGT  2041
              ||||||||||||||||||||||||||||||||||||||||||||||||||||||||||||
Sbjct  29241  AAATACTCAAATGAGAACTTTGAGGACTGAAGTGGGGAAAGGTTCCATGTGAACAGCAGT  29182

Query  2042   TGGACATGGGTTAGTCGATCCTAAGGCATAGGGAAGTTCCGTTTGAAAGGCGCCCTCGTG  2101
              ||||||||| |||||||||||||||||||||||||||||||||| |||||||||||||||
Sbjct  29181  TGGACATGG-TTAGTCGATCCTAAGGCATAGGGAAGTTCCGTTTTAAAGGCGCCCTCGTG  29123

Query  2102   CGCCGTGTGCCGAAAGGGAAGCCGGTTAACATTCCGGCACCTAGATGTGGATTCTCCACG  2161
              |||||| |||||||||||||||||||||||||||||||||||||||||||||||||||||
Sbjct  29122  CGCCGTTTGCCGAAAGGGAAGCCGGTTAACATTCCGGCACCTAGATGTGGATTCTCCACG  29063

Query  2162   GCAACGTAACTGAACGCGGAGACGTCGGCGGGGGTCCTGGGAAGAGTTCTCTTTTCTTCT  2221
              ||||||||||||||||||||||||||||||||||||||||||||||||||||||||||||
Sbjct  29062  GCAACGTAACTGAACGCGGAGACGTCGGCGGGGGTCCTGGGAAGAGTTCTCTTTTCTTCT  29003

Query  2222   TGACAGCCTATCACCCTGAAATCGGTTTGTCCGGAGCTAGGGTTCTATGGCTGGCAGAGC  2281
              ||||||||||||||||||||||||||||||||||||||||||||||||||||| ||||||
Sbjct  29002  TGACAGCCTATCACCCTGAAATCGGTTTGTCCGGAGCTAGGGTTCTATGGCTG-CAGAGC  28944

Query  2282   GCCGCACTTTTGCGGCGTCCGGTGCGCCCCCGACGACCCTTGAAAATCCGCGGGAAGGAA  2341
              ||||||||||||||||||||||||||||||||||||||||||||||||||||| ||||||
Sbjct  28943  GCCGCACTTTTGCGGCGTCCGGTGCGCCCCCGACGACCCTTGAAAATCCGCGG-AAGGAA  28885

Query  2342   TAGTTTTCACGCTAGGTCGTACTCATAACCGCAGCAGGTCTCCAAGGTGAACAGCCTCTA  2401
              ||||||||||||||||||||||||||||||||||||||||||||||||||||||||||||
Sbjct  28884  TAGTTTTCACGCTAGGTCGTACTCATAACCGCAGCAGGTCTCCAAGGTGAACAGCCTCTA  28825

Query  2402   GTTGATAGAACAATGTAGATAAGGGAAGTCGGCAAAATGGATCCGTAACTTCGGGATAAG  2461
              ||||||||||||||||||||||||||||||||||||||||||||||||||||||||||||
Sbjct  28824  GTTGATAGAACAATGTAGATAAGGGAAGTCGGCAAAATGGATCCGTAACTTCGGGATAAG  28765

Query  2462   GATTGGCTCTAAGGGTCGGGCTCGCTGGGCCTTGGGGGGAACCTCCTGGAGCAGTAGGGC  2521
              |||||||||||||||||||||||||||||||||||||| |||||||||||||||||||||
Sbjct  28764  GATTGGCTCTAAGGGTCGGGCTCGCTGGGCCTTGGGGG-AACCTCCTGGAGCAGTAGGGC  28706

Query  2522   ACTAGCCGGGCAACCGGCCGGCGCCCCGCAGCACCGGGTTGGGGACGCCCTTGGCAGGCT  2581
              ||||||||||||||||||||||||||||||||||||||||||||||||||||||||||||
Sbjct  28705  ACTAGCCGGGCAACCGGCCGGCGCCCCGCAGCACCGGGTTGGGGACGCCCTTGGCAGGCT  28646

Query  2582   TCGGCCGTCCGGCGGGCGATTAACGACCAACTTAGAACTGGTACGGACAAGGGGAAT  2638
              |||||||||||||||||||||||||||||||||||||||||||||||||||||||||
Sbjct  28645  TCGGCCGTCCGGCGGGCGATTAACGACCAACTTAGAACTGGTACGGACAAGGGGAAT  28589


>WBOJ01000005.1 Penicillium polonicum strain F7 contig.5, whole genome shotgun 
sequence
Length=34128

 Score = 4806 bits (2602),  Expect = 0.0
 Identities = 2626/2638 (99%), Gaps = 0/2638 (0%)
 Strand=Plus/Plus

Query  1      CAAGGTTTCCGTAGGTGAACCTGCGGAAGGATCATTACCGAGTGAGGGCCCTCTGGGTCC  60
              |||||||||||||||||||||||||||||||||||||||||||||||||||| |||||||
Sbjct  8310   CAAGGTTTCCGTAGGTGAACCTGCGGAAGGATCATTACCGAGTGAGGGCCCTTTGGGTCC  8369

Query  61     AACCTCCCACCCGTGTTTATTTTACCTTGTTGCTTcggcgggcccgccttaactggccgc  120
              |||||||||||||||||||||||||||||||||||||||||||||||||| |||||||||
Sbjct  8370   AACCTCCCACCCGTGTTTATTTTACCTTGTTGCTTCGGCGGGCCCGCCTTTACTGGCCGC  8429

Query  121    cggggggcttacgcccccgggcccgcgcccgccgAAGACACCCTCGAACTCTGTCTGAAG  180
              ||||||||| ||||||||||||||||||||||||||||||||| ||||||||||||||||
Sbjct  8430   CGGGGGGCTCACGCCCCCGGGCCCGCGCCCGCCGAAGACACCCCCGAACTCTGTCTGAAG  8489

Query  181    ATTGTAGTCTGAGTGAAAATATAAATTATTTAAAACTTTCAACAACGGATCTCTTGGTTC  240
              |||| |||||||||||||||||||||||||||||||||||||||||||||||||||||||
Sbjct  8490   ATTGAAGTCTGAGTGAAAATATAAATTATTTAAAACTTTCAACAACGGATCTCTTGGTTC  8549

Query  241    CGGCATCGATGAAGAACGCAGCGAAATGCGATACGTAATGTGAATTGCAAATTCAGTGAA  300
              ||||||||||||||||||||||||||||||||||||||||||||||||||||||||||||
Sbjct  8550   CGGCATCGATGAAGAACGCAGCGAAATGCGATACGTAATGTGAATTGCAAATTCAGTGAA  8609

Query  301    TCATCGAGTCTTTGAACGCACATTGCGCCCCCTGGTATTCCGGGGGGCATGCCTGTCCGA  360
              ||||||||||||||||||||||||||||||||||||||||||||||||||||||||||||
Sbjct  8610   TCATCGAGTCTTTGAACGCACATTGCGCCCCCTGGTATTCCGGGGGGCATGCCTGTCCGA  8669

Query  361    GCGTCATTGCTGCCCTCAAGCACGGCTTGTGTGTTGGGCCCCGTCCTCCGATCCCGGGGG  420
              ||||||||||||||||||||| |||||||||||||||||||||||||||||| |||||||
Sbjct  8670   GCGTCATTGCTGCCCTCAAGCCCGGCTTGTGTGTTGGGCCCCGTCCTCCGATTCCGGGGG  8729

Query  421    ACGGGCCCGAAAGGCAGCGGCGGCACCGCGTCCGGTCCTCGAGCGTATGGGGCTTTGTCA  480
              ||||||||||||||||||||||||||||||||||||||||||||||||||||||||||||
Sbjct  8730   ACGGGCCCGAAAGGCAGCGGCGGCACCGCGTCCGGTCCTCGAGCGTATGGGGCTTTGTCA  8789

Query  481    CCCGCTCTGTAGGCCCGGCCGGCGCTTGCCGATCAACCCAAATTTTTATCCAGGTTGACC  540
              ||||||||||||||||||||||||||||||||||||||||||||||||||||||||||||
Sbjct  8790   CCCGCTCTGTAGGCCCGGCCGGCGCTTGCCGATCAACCCAAATTTTTATCCAGGTTGACC  8849

Query  541    TCGGATCAGGTAGGGATACCCGCTGAACTTAAGCATATCAATAAGCGGAGGAAAAGAAAC  600
              ||||||||||||||||||||||||||||||||||||||||||||||||||||||||||||
Sbjct  8850   TCGGATCAGGTAGGGATACCCGCTGAACTTAAGCATATCAATAAGCGGAGGAAAAGAAAC  8909

Query  601    CAACAGGGATTGCCCCAGTAACGGCGAGTGAAGCGGCAAGAGCTCAAATTTGAAAGCTGG  660
              ||||||||||||||||||||||||||||||||||||||||||||||||||||||||||||
Sbjct  8910   CAACAGGGATTGCCCCAGTAACGGCGAGTGAAGCGGCAAGAGCTCAAATTTGAAAGCTGG  8969

Query  661    CTCCTTCGGGGTCCGCATTGTAATTTGTAGAGGATGCTTCGGGAGCGGTCCCCATCTAAG  720
              ||||||||||||||||||||||||||| ||||||||||||||||||||||||||||||||
Sbjct  8970   CTCCTTCGGGGTCCGCATTGTAATTTGCAGAGGATGCTTCGGGAGCGGTCCCCATCTAAG  9029

Query  721    TGCCCTGGAACGGGACGTCATAGAGGGTGAGAATCCCGTATGGGATGGGGTGTCCGCGCC  780
              ||||||||||||||||||||||||||||||||||||||||||||||||||||||||||||
Sbjct  9030   TGCCCTGGAACGGGACGTCATAGAGGGTGAGAATCCCGTATGGGATGGGGTGTCCGCGCC  9089

Query  781    CGTGTGAAGCTCCTTCGACGAGTCGAGTTGTTTGGGAATGCAGCTCTAAATGGGTGGTAA  840
              ||||||||||||||||||||||||||||||||||||||||||||||||||||||||||||
Sbjct  9090   CGTGTGAAGCTCCTTCGACGAGTCGAGTTGTTTGGGAATGCAGCTCTAAATGGGTGGTAA  9149

Query  841    ATTTCATCTAAAGCTAAATATTGGCCGGAGACCGATAGCGCACAAGTAGAGTGATCGAAA  900
              ||||||||||||||||||||||||||||||||||||||||||||||||||||||||||||
Sbjct  9150   ATTTCATCTAAAGCTAAATATTGGCCGGAGACCGATAGCGCACAAGTAGAGTGATCGAAA  9209

Query  901    GATGAAAAGCACTTTGAAAAGAGAGTTAAAAAGCACGTGAAATTGTTGAAAGGGAAGCGC  960
              ||||||||||||||||||||||||||||||||||||||||||||||||||||||||||||
Sbjct  9210   GATGAAAAGCACTTTGAAAAGAGAGTTAAAAAGCACGTGAAATTGTTGAAAGGGAAGCGC  9269

Query  961    TTGCGACCAGACTCGCTCGCGGGGTTCAGCCGGCATTCGTGCCGGTGTACTTCCCCGCGG  1020
              ||||||||||||||||||||||||||||||||||||||||||||||||||||||||||||
Sbjct  9270   TTGCGACCAGACTCGCTCGCGGGGTTCAGCCGGCATTCGTGCCGGTGTACTTCCCCGCGG  9329

Query  1021   GCGGGCCAGCGTCGGTTTGGGCGGTCGGTCAAAGGCCCTCGGAAGGTAACGCCCCTAGGG  1080
              ||||||||||||||||||||||||||||||||||||||||||||||||||||||||||||
Sbjct  9330   GCGGGCCAGCGTCGGTTTGGGCGGTCGGTCAAAGGCCCTCGGAAGGTAACGCCCCTAGGG  9389

Query  1081   GCGTCTTATAGCCGAGGGTGCAATGCGACCTGCCTAGACCGAGGAACGCGCTTCGGCTCG  1140
              ||||||||||||||||||||||||||||||||||||||||||||||||||||||||||||
Sbjct  9390   GCGTCTTATAGCCGAGGGTGCAATGCGACCTGCCTAGACCGAGGAACGCGCTTCGGCTCG  9449

Query  1141   GACGCTGGCATAATGGTCGTAAACGACCCGTCTTGAAACACGGACCAAGGAGTCTAACAT  1200
              |||||||||||||||||||||| |||||||||||||||||||||||||||||||||||||
Sbjct  9450   GACGCTGGCATAATGGTCGTAAGCGACCCGTCTTGAAACACGGACCAAGGAGTCTAACAT  9509

Query  1201   CTACGCGAGTGTTCGGGTGTCAAACCCGTGCGCGAAGTGAAAGCGAACGGAGGTGGGAAC  1260
              ||||||||||||||||||||||||||||||||||||||||||||||||||||||||||||
Sbjct  9510   CTACGCGAGTGTTCGGGTGTCAAACCCGTGCGCGAAGTGAAAGCGAACGGAGGTGGGAAC  9569

Query  1261   CCTCACGGGTGCACCATCGACCGATCCTGAAGTCTTCGGATGGATTTGAGTAAGAGCGTA  1320
              ||| ||||||||||||||||||||||||||||||||||||||||||||||||||||||||
Sbjct  9570   CCTTACGGGTGCACCATCGACCGATCCTGAAGTCTTCGGATGGATTTGAGTAAGAGCGTA  9629

Query  1321   GCTGTTGGGACCCGAAAGATGGTGAACTATGCCTGAATAGGGCGAAGCCAGAGGAAACTC  1380
              ||||||||||||||||||||||||||||||||||||||||||||||||||||||||||||
Sbjct  9630   GCTGTTGGGACCCGAAAGATGGTGAACTATGCCTGAATAGGGCGAAGCCAGAGGAAACTC  9689

Query  1381   TGGTGGAGGCTCGTAGCGGTTCTGACGTGCAAATCGATCGTCGAATTTGGGTATAGGGGC  1440
              ||||||||||||||||||||||||||||||||||||||||||||||||||||||||||||
Sbjct  9690   TGGTGGAGGCTCGTAGCGGTTCTGACGTGCAAATCGATCGTCGAATTTGGGTATAGGGGC  9749

Query  1441   GAAAGACTAATCGAACCATCTGGTAGCTGGTTCCTGCCGAAGTTTCCCTCAGGATAGCAG  1500
              ||||||||||||||||||||||||||||||||||||||||||||||||||||||||||||
Sbjct  9750   GAAAGACTAATCGAACCATCTGGTAGCTGGTTCCTGCCGAAGTTTCCCTCAGGATAGCAG  9809

Query  1501   TAACGCGAATTCAGTTTTATGAGGTAAAGCGAATGATTAGAGGCCTTGGGGTTGAAACAA  1560
              ||||||||||||||||||||||||||||||||||||||||||||||||||||||||||||
Sbjct  9810   TAACGCGAATTCAGTTTTATGAGGTAAAGCGAATGATTAGAGGCCTTGGGGTTGAAACAA  9869

Query  1561   CCTTAACCTATTCTCAAACTTTAAATATGTAAGAAGCCCTTGTTGCTTAATTGAACGTGG  1620
              ||||||||||||||||||||||||||||||||||||||||||||||||||||||||||||
Sbjct  9870   CCTTAACCTATTCTCAAACTTTAAATATGTAAGAAGCCCTTGTTGCTTAATTGAACGTGG  9929

Query  1621   GCATTAGAATGATGCGTTACTAGTGGGCCATTTTTGGTAAGCAGAACTGGCGATGCGGGA  1680
              ||||||||||||||||||||||||||||||||||||||||||||||||||||||||||||
Sbjct  9930   GCATTAGAATGATGCGTTACTAGTGGGCCATTTTTGGTAAGCAGAACTGGCGATGCGGGA  9989

Query  1681   TGAACCGAACGCGAGGTTAAGGTGCCGGAATACACGCTCATCAGACACCACAAAAGGTGT  1740
              ||||||||||||||||||||||||||||||||||||||||||||||||||||||||||||
Sbjct  9990   TGAACCGAACGCGAGGTTAAGGTGCCGGAATACACGCTCATCAGACACCACAAAAGGTGT  10049

Query  1741   TAGTTCATCTAGACAGCCCGACGGTGGCCATGGAAGTCGGAATCCGCTAAGGAGTGTGTA  1800
              ||||||||||||||||||||||||||||||||||||||||||||||||||||||||||||
Sbjct  10050  TAGTTCATCTAGACAGCCCGACGGTGGCCATGGAAGTCGGAATCCGCTAAGGAGTGTGTA  10109

Query  1801   ACAACTCACGGGCCGAATGAACTAGCCCTGAAAATGGATGGCGCTTAAGCGTGTTACCCA  1860
              ||||||||||||||||||||||||||||||||||||||||||||||||||||||||||||
Sbjct  10110  ACAACTCACGGGCCGAATGAACTAGCCCTGAAAATGGATGGCGCTTAAGCGTGTTACCCA  10169

Query  1861   TACCTCGCCGTCAGGGTAGAAACGATGCCCTGACGAGTAGGCAGGCGTGGGGGTCCGTGA  1920
              ||||||||||||||||||||||||||||||||||||||||||||||||||||||||||||
Sbjct  10170  TACCTCGCCGTCAGGGTAGAAACGATGCCCTGACGAGTAGGCAGGCGTGGGGGTCCGTGA  10229

Query  1921   CGAAGCCTTGGGAGTGATCCCGGGTCGAACGGCCCCTAGTGCAGATCTTGGTGGTAGTAG  1980
              ||||||||||||||||||||||||||||||||||||||||||||||||||||||||||||
Sbjct  10230  CGAAGCCTTGGGAGTGATCCCGGGTCGAACGGCCCCTAGTGCAGATCTTGGTGGTAGTAG  10289

Query  1981   CAAATACTCAAATGAGAACTTTGAGGACTGAAGTGGGGAAAGGTTCCATGTGAACAGCAG  2040
              ||||||||||||||||||||||||||||||||||||||||||||||||||||||||||||
Sbjct  10290  CAAATACTCAAATGAGAACTTTGAGGACTGAAGTGGGGAAAGGTTCCATGTGAACAGCAG  10349

Query  2041   TTGGACATGGGTTAGTCGATCCTAAGGCATAGGGAAGTTCCGTTTGAAAGGCGCCCTCGT  2100
              ||||||||||||||||||||||||||||||||||||||||||||| ||||||||||||||
Sbjct  10350  TTGGACATGGGTTAGTCGATCCTAAGGCATAGGGAAGTTCCGTTTTAAAGGCGCCCTCGT  10409

Query  2101   GCGCCGTGTGCCGAAAGGGAAGCCGGTTAACATTCCGGCACCTAGATGTGGATTCTCCAC  2160
              ||||||| ||||||||||||||||||||||||||||||||||||||||||||||||||||
Sbjct  10410  GCGCCGTTTGCCGAAAGGGAAGCCGGTTAACATTCCGGCACCTAGATGTGGATTCTCCAC  10469

Query  2161   GGCAACGTAACTGAACGCGGAGACGTCGGCGGGGGTCCTGGGAAGAGTTCTCTTTTCTTC  2220
              ||||||||||||||||||||||||||||||||||||||||||||||||||||||||||||
Sbjct  10470  GGCAACGTAACTGAACGCGGAGACGTCGGCGGGGGTCCTGGGAAGAGTTCTCTTTTCTTC  10529

Query  2221   TTGACAGCCTATCACCCTGAAATCGGTTTGTCCGGAGCTAGGGTTCTATGGCTGGCAGAG  2280
              ||||||||||||||||||||||||||||||||||||||||||||||||||||||||||||
Sbjct  10530  TTGACAGCCTATCACCCTGAAATCGGTTTGTCCGGAGCTAGGGTTCTATGGCTGGCAGAG  10589

Query  2281   CGCCGCACTTTTGCGGCGTCCGGTGCGCCCCCGACGACCCTTGAAAATCCGCGGGAAGGA  2340
              ||||||||||||||||||||||||||||||||||||||||||||||||||||||||||||
Sbjct  10590  CGCCGCACTTTTGCGGCGTCCGGTGCGCCCCCGACGACCCTTGAAAATCCGCGGGAAGGA  10649

Query  2341   ATAGTTTTCACGCTAGGTCGTACTCATAACCGCAGCAGGTCTCCAAGGTGAACAGCCTCT  2400
              ||||||||||||||||||||||||||||||||||||||||||||||||||||||||||||
Sbjct  10650  ATAGTTTTCACGCTAGGTCGTACTCATAACCGCAGCAGGTCTCCAAGGTGAACAGCCTCT  10709

Query  2401   AGTTGATAGAACAATGTAGATAAGGGAAGTCGGCAAAATGGATCCGTAACTTCGGGATAA  2460
              ||||||||||||||||||||||||||||||||||||||||||||||||||||||||||||
Sbjct  10710  AGTTGATAGAACAATGTAGATAAGGGAAGTCGGCAAAATGGATCCGTAACTTCGGGATAA  10769

Query  2461   GGATTGGCTCTAAGGGTCGGGCTCGCTGGGCCTTGGGGGGAACCTCCTGGAGCAGTAGGG  2520
              ||||||||||||||||||||||||||||||||||||||||||||||||||||||||||||
Sbjct  10770  GGATTGGCTCTAAGGGTCGGGCTCGCTGGGCCTTGGGGGGAACCTCCTGGAGCAGTAGGG  10829

Query  2521   CACTAGCCGGGCAACCGGCCGGCGCCCCGCAGCACCGGGTTGGGGACGCCCTTGGCAGGC  2580
              ||||||||||||||||||||||||||||||||||||||||||||||||||||||||||||
Sbjct  10830  CACTAGCCGGGCAACCGGCCGGCGCCCCGCAGCACCGGGTTGGGGACGCCCTTGGCAGGC  10889

Query  2581   TTCGGCCGTCCGGCGGGCGATTAACGACCAACTTAGAACTGGTACGGACAAGGGGAAT  2638
              ||||||||||||||||||||||||||||||||||||||||||||||||||||||||||
Sbjct  10890  TTCGGCCGTCCGGCGGGCGATTAACGACCAACTTAGAACTGGTACGGACAAGGGGAAT  10947


 Score = 4806 bits (2602),  Expect = 0.0
 Identities = 2626/2638 (99%), Gaps = 0/2638 (0%)
 Strand=Plus/Plus

Query  1      CAAGGTTTCCGTAGGTGAACCTGCGGAAGGATCATTACCGAGTGAGGGCCCTCTGGGTCC  60
              |||||||||||||||||||||||||||||||||||||||||||||||||||| |||||||
Sbjct  16993  CAAGGTTTCCGTAGGTGAACCTGCGGAAGGATCATTACCGAGTGAGGGCCCTTTGGGTCC  17052

Query  61     AACCTCCCACCCGTGTTTATTTTACCTTGTTGCTTcggcgggcccgccttaactggccgc  120
              |||||||||||||||||||||||||||||||||||||||||||||||||| |||||||||
Sbjct  17053  AACCTCCCACCCGTGTTTATTTTACCTTGTTGCTTCGGCGGGCCCGCCTTTACTGGCCGC  17112

Query  121    cggggggcttacgcccccgggcccgcgcccgccgAAGACACCCTCGAACTCTGTCTGAAG  180
              ||||||||| ||||||||||||||||||||||||||||||||| ||||||||||||||||
Sbjct  17113  CGGGGGGCTCACGCCCCCGGGCCCGCGCCCGCCGAAGACACCCCCGAACTCTGTCTGAAG  17172

Query  181    ATTGTAGTCTGAGTGAAAATATAAATTATTTAAAACTTTCAACAACGGATCTCTTGGTTC  240
              |||| |||||||||||||||||||||||||||||||||||||||||||||||||||||||
Sbjct  17173  ATTGAAGTCTGAGTGAAAATATAAATTATTTAAAACTTTCAACAACGGATCTCTTGGTTC  17232

Query  241    CGGCATCGATGAAGAACGCAGCGAAATGCGATACGTAATGTGAATTGCAAATTCAGTGAA  300
              ||||||||||||||||||||||||||||||||||||||||||||||||||||||||||||
Sbjct  17233  CGGCATCGATGAAGAACGCAGCGAAATGCGATACGTAATGTGAATTGCAAATTCAGTGAA  17292

Query  301    TCATCGAGTCTTTGAACGCACATTGCGCCCCCTGGTATTCCGGGGGGCATGCCTGTCCGA  360
              ||||||||||||||||||||||||||||||||||||||||||||||||||||||||||||
Sbjct  17293  TCATCGAGTCTTTGAACGCACATTGCGCCCCCTGGTATTCCGGGGGGCATGCCTGTCCGA  17352

Query  361    GCGTCATTGCTGCCCTCAAGCACGGCTTGTGTGTTGGGCCCCGTCCTCCGATCCCGGGGG  420
              ||||||||||||||||||||| |||||||||||||||||||||||||||||| |||||||
Sbjct  17353  GCGTCATTGCTGCCCTCAAGCCCGGCTTGTGTGTTGGGCCCCGTCCTCCGATTCCGGGGG  17412

Query  421    ACGGGCCCGAAAGGCAGCGGCGGCACCGCGTCCGGTCCTCGAGCGTATGGGGCTTTGTCA  480
              ||||||||||||||||||||||||||||||||||||||||||||||||||||||||||||
Sbjct  17413  ACGGGCCCGAAAGGCAGCGGCGGCACCGCGTCCGGTCCTCGAGCGTATGGGGCTTTGTCA  17472

Query  481    CCCGCTCTGTAGGCCCGGCCGGCGCTTGCCGATCAACCCAAATTTTTATCCAGGTTGACC  540
              ||||||||||||||||||||||||||||||||||||||||||||||||||||||||||||
Sbjct  17473  CCCGCTCTGTAGGCCCGGCCGGCGCTTGCCGATCAACCCAAATTTTTATCCAGGTTGACC  17532

Query  541    TCGGATCAGGTAGGGATACCCGCTGAACTTAAGCATATCAATAAGCGGAGGAAAAGAAAC  600
              ||||||||||||||||||||||||||||||||||||||||||||||||||||||||||||
Sbjct  17533  TCGGATCAGGTAGGGATACCCGCTGAACTTAAGCATATCAATAAGCGGAGGAAAAGAAAC  17592

Query  601    CAACAGGGATTGCCCCAGTAACGGCGAGTGAAGCGGCAAGAGCTCAAATTTGAAAGCTGG  660
              ||||||||||||||||||||||||||||||||||||||||||||||||||||||||||||
Sbjct  17593  CAACAGGGATTGCCCCAGTAACGGCGAGTGAAGCGGCAAGAGCTCAAATTTGAAAGCTGG  17652

Query  661    CTCCTTCGGGGTCCGCATTGTAATTTGTAGAGGATGCTTCGGGAGCGGTCCCCATCTAAG  720
              ||||||||||||||||||||||||||| ||||||||||||||||||||||||||||||||
Sbjct  17653  CTCCTTCGGGGTCCGCATTGTAATTTGCAGAGGATGCTTCGGGAGCGGTCCCCATCTAAG  17712

Query  721    TGCCCTGGAACGGGACGTCATAGAGGGTGAGAATCCCGTATGGGATGGGGTGTCCGCGCC  780
              ||||||||||||||||||||||||||||||||||||||||||||||||||||||||||||
Sbjct  17713  TGCCCTGGAACGGGACGTCATAGAGGGTGAGAATCCCGTATGGGATGGGGTGTCCGCGCC  17772

Query  781    CGTGTGAAGCTCCTTCGACGAGTCGAGTTGTTTGGGAATGCAGCTCTAAATGGGTGGTAA  840
              ||||||||||||||||||||||||||||||||||||||||||||||||||||||||||||
Sbjct  17773  CGTGTGAAGCTCCTTCGACGAGTCGAGTTGTTTGGGAATGCAGCTCTAAATGGGTGGTAA  17832

Query  841    ATTTCATCTAAAGCTAAATATTGGCCGGAGACCGATAGCGCACAAGTAGAGTGATCGAAA  900
              ||||||||||||||||||||||||||||||||||||||||||||||||||||||||||||
Sbjct  17833  ATTTCATCTAAAGCTAAATATTGGCCGGAGACCGATAGCGCACAAGTAGAGTGATCGAAA  17892

Query  901    GATGAAAAGCACTTTGAAAAGAGAGTTAAAAAGCACGTGAAATTGTTGAAAGGGAAGCGC  960
              ||||||||||||||||||||||||||||||||||||||||||||||||||||||||||||
Sbjct  17893  GATGAAAAGCACTTTGAAAAGAGAGTTAAAAAGCACGTGAAATTGTTGAAAGGGAAGCGC  17952

Query  961    TTGCGACCAGACTCGCTCGCGGGGTTCAGCCGGCATTCGTGCCGGTGTACTTCCCCGCGG  1020
              ||||||||||||||||||||||||||||||||||||||||||||||||||||||||||||
Sbjct  17953  TTGCGACCAGACTCGCTCGCGGGGTTCAGCCGGCATTCGTGCCGGTGTACTTCCCCGCGG  18012

Query  1021   GCGGGCCAGCGTCGGTTTGGGCGGTCGGTCAAAGGCCCTCGGAAGGTAACGCCCCTAGGG  1080
              ||||||||||||||||||||||||||||||||||||||||||||||||||||||||||||
Sbjct  18013  GCGGGCCAGCGTCGGTTTGGGCGGTCGGTCAAAGGCCCTCGGAAGGTAACGCCCCTAGGG  18072

Query  1081   GCGTCTTATAGCCGAGGGTGCAATGCGACCTGCCTAGACCGAGGAACGCGCTTCGGCTCG  1140
              ||||||||||||||||||||||||||||||||||||||||||||||||||||||||||||
Sbjct  18073  GCGTCTTATAGCCGAGGGTGCAATGCGACCTGCCTAGACCGAGGAACGCGCTTCGGCTCG  18132

Query  1141   GACGCTGGCATAATGGTCGTAAACGACCCGTCTTGAAACACGGACCAAGGAGTCTAACAT  1200
              |||||||||||||||||||||| |||||||||||||||||||||||||||||||||||||
Sbjct  18133  GACGCTGGCATAATGGTCGTAAGCGACCCGTCTTGAAACACGGACCAAGGAGTCTAACAT  18192

Query  1201   CTACGCGAGTGTTCGGGTGTCAAACCCGTGCGCGAAGTGAAAGCGAACGGAGGTGGGAAC  1260
              ||||||||||||||||||||||||||||||||||||||||||||||||||||||||||||
Sbjct  18193  CTACGCGAGTGTTCGGGTGTCAAACCCGTGCGCGAAGTGAAAGCGAACGGAGGTGGGAAC  18252

Query  1261   CCTCACGGGTGCACCATCGACCGATCCTGAAGTCTTCGGATGGATTTGAGTAAGAGCGTA  1320
              ||| ||||||||||||||||||||||||||||||||||||||||||||||||||||||||
Sbjct  18253  CCTTACGGGTGCACCATCGACCGATCCTGAAGTCTTCGGATGGATTTGAGTAAGAGCGTA  18312

Query  1321   GCTGTTGGGACCCGAAAGATGGTGAACTATGCCTGAATAGGGCGAAGCCAGAGGAAACTC  1380
              ||||||||||||||||||||||||||||||||||||||||||||||||||||||||||||
Sbjct  18313  GCTGTTGGGACCCGAAAGATGGTGAACTATGCCTGAATAGGGCGAAGCCAGAGGAAACTC  18372

Query  1381   TGGTGGAGGCTCGTAGCGGTTCTGACGTGCAAATCGATCGTCGAATTTGGGTATAGGGGC  1440
              ||||||||||||||||||||||||||||||||||||||||||||||||||||||||||||
Sbjct  18373  TGGTGGAGGCTCGTAGCGGTTCTGACGTGCAAATCGATCGTCGAATTTGGGTATAGGGGC  18432

Query  1441   GAAAGACTAATCGAACCATCTGGTAGCTGGTTCCTGCCGAAGTTTCCCTCAGGATAGCAG  1500
              ||||||||||||||||||||||||||||||||||||||||||||||||||||||||||||
Sbjct  18433  GAAAGACTAATCGAACCATCTGGTAGCTGGTTCCTGCCGAAGTTTCCCTCAGGATAGCAG  18492

Query  1501   TAACGCGAATTCAGTTTTATGAGGTAAAGCGAATGATTAGAGGCCTTGGGGTTGAAACAA  1560
              ||||||||||||||||||||||||||||||||||||||||||||||||||||||||||||
Sbjct  18493  TAACGCGAATTCAGTTTTATGAGGTAAAGCGAATGATTAGAGGCCTTGGGGTTGAAACAA  18552

Query  1561   CCTTAACCTATTCTCAAACTTTAAATATGTAAGAAGCCCTTGTTGCTTAATTGAACGTGG  1620
              ||||||||||||||||||||||||||||||||||||||||||||||||||||||||||||
Sbjct  18553  CCTTAACCTATTCTCAAACTTTAAATATGTAAGAAGCCCTTGTTGCTTAATTGAACGTGG  18612

Query  1621   GCATTAGAATGATGCGTTACTAGTGGGCCATTTTTGGTAAGCAGAACTGGCGATGCGGGA  1680
              ||||||||||||||||||||||||||||||||||||||||||||||||||||||||||||
Sbjct  18613  GCATTAGAATGATGCGTTACTAGTGGGCCATTTTTGGTAAGCAGAACTGGCGATGCGGGA  18672

Query  1681   TGAACCGAACGCGAGGTTAAGGTGCCGGAATACACGCTCATCAGACACCACAAAAGGTGT  1740
              ||||||||||||||||||||||||||||||||||||||||||||||||||||||||||||
Sbjct  18673  TGAACCGAACGCGAGGTTAAGGTGCCGGAATACACGCTCATCAGACACCACAAAAGGTGT  18732

Query  1741   TAGTTCATCTAGACAGCCCGACGGTGGCCATGGAAGTCGGAATCCGCTAAGGAGTGTGTA  1800
              ||||||||||||||||||||||||||||||||||||||||||||||||||||||||||||
Sbjct  18733  TAGTTCATCTAGACAGCCCGACGGTGGCCATGGAAGTCGGAATCCGCTAAGGAGTGTGTA  18792

Query  1801   ACAACTCACGGGCCGAATGAACTAGCCCTGAAAATGGATGGCGCTTAAGCGTGTTACCCA  1860
              ||||||||||||||||||||||||||||||||||||||||||||||||||||||||||||
Sbjct  18793  ACAACTCACGGGCCGAATGAACTAGCCCTGAAAATGGATGGCGCTTAAGCGTGTTACCCA  18852

Query  1861   TACCTCGCCGTCAGGGTAGAAACGATGCCCTGACGAGTAGGCAGGCGTGGGGGTCCGTGA  1920
              ||||||||||||||||||||||||||||||||||||||||||||||||||||||||||||
Sbjct  18853  TACCTCGCCGTCAGGGTAGAAACGATGCCCTGACGAGTAGGCAGGCGTGGGGGTCCGTGA  18912

Query  1921   CGAAGCCTTGGGAGTGATCCCGGGTCGAACGGCCCCTAGTGCAGATCTTGGTGGTAGTAG  1980
              ||||||||||||||||||||||||||||||||||||||||||||||||||||||||||||
Sbjct  18913  CGAAGCCTTGGGAGTGATCCCGGGTCGAACGGCCCCTAGTGCAGATCTTGGTGGTAGTAG  18972

Query  1981   CAAATACTCAAATGAGAACTTTGAGGACTGAAGTGGGGAAAGGTTCCATGTGAACAGCAG  2040
              ||||||||||||||||||||||||||||||||||||||||||||||||||||||||||||
Sbjct  18973  CAAATACTCAAATGAGAACTTTGAGGACTGAAGTGGGGAAAGGTTCCATGTGAACAGCAG  19032

Query  2041   TTGGACATGGGTTAGTCGATCCTAAGGCATAGGGAAGTTCCGTTTGAAAGGCGCCCTCGT  2100
              ||||||||||||||||||||||||||||||||||||||||||||| ||||||||||||||
Sbjct  19033  TTGGACATGGGTTAGTCGATCCTAAGGCATAGGGAAGTTCCGTTTTAAAGGCGCCCTCGT  19092

Query  2101   GCGCCGTGTGCCGAAAGGGAAGCCGGTTAACATTCCGGCACCTAGATGTGGATTCTCCAC  2160
              ||||||| ||||||||||||||||||||||||||||||||||||||||||||||||||||
Sbjct  19093  GCGCCGTTTGCCGAAAGGGAAGCCGGTTAACATTCCGGCACCTAGATGTGGATTCTCCAC  19152

Query  2161   GGCAACGTAACTGAACGCGGAGACGTCGGCGGGGGTCCTGGGAAGAGTTCTCTTTTCTTC  2220
              ||||||||||||||||||||||||||||||||||||||||||||||||||||||||||||
Sbjct  19153  GGCAACGTAACTGAACGCGGAGACGTCGGCGGGGGTCCTGGGAAGAGTTCTCTTTTCTTC  19212

Query  2221   TTGACAGCCTATCACCCTGAAATCGGTTTGTCCGGAGCTAGGGTTCTATGGCTGGCAGAG  2280
              ||||||||||||||||||||||||||||||||||||||||||||||||||||||||||||
Sbjct  19213  TTGACAGCCTATCACCCTGAAATCGGTTTGTCCGGAGCTAGGGTTCTATGGCTGGCAGAG  19272

Query  2281   CGCCGCACTTTTGCGGCGTCCGGTGCGCCCCCGACGACCCTTGAAAATCCGCGGGAAGGA  2340
              ||||||||||||||||||||||||||||||||||||||||||||||||||||||||||||
Sbjct  19273  CGCCGCACTTTTGCGGCGTCCGGTGCGCCCCCGACGACCCTTGAAAATCCGCGGGAAGGA  19332

Query  2341   ATAGTTTTCACGCTAGGTCGTACTCATAACCGCAGCAGGTCTCCAAGGTGAACAGCCTCT  2400
              ||||||||||||||||||||||||||||||||||||||||||||||||||||||||||||
Sbjct  19333  ATAGTTTTCACGCTAGGTCGTACTCATAACCGCAGCAGGTCTCCAAGGTGAACAGCCTCT  19392

Query  2401   AGTTGATAGAACAATGTAGATAAGGGAAGTCGGCAAAATGGATCCGTAACTTCGGGATAA  2460
              ||||||||||||||||||||||||||||||||||||||||||||||||||||||||||||
Sbjct  19393  AGTTGATAGAACAATGTAGATAAGGGAAGTCGGCAAAATGGATCCGTAACTTCGGGATAA  19452

Query  2461   GGATTGGCTCTAAGGGTCGGGCTCGCTGGGCCTTGGGGGGAACCTCCTGGAGCAGTAGGG  2520
              ||||||||||||||||||||||||||||||||||||||||||||||||||||||||||||
Sbjct  19453  GGATTGGCTCTAAGGGTCGGGCTCGCTGGGCCTTGGGGGGAACCTCCTGGAGCAGTAGGG  19512

Query  2521   CACTAGCCGGGCAACCGGCCGGCGCCCCGCAGCACCGGGTTGGGGACGCCCTTGGCAGGC  2580
              ||||||||||||||||||||||||||||||||||||||||||||||||||||||||||||
Sbjct  19513  CACTAGCCGGGCAACCGGCCGGCGCCCCGCAGCACCGGGTTGGGGACGCCCTTGGCAGGC  19572

Query  2581   TTCGGCCGTCCGGCGGGCGATTAACGACCAACTTAGAACTGGTACGGACAAGGGGAAT  2638
              ||||||||||||||||||||||||||||||||||||||||||||||||||||||||||
Sbjct  19573  TTCGGCCGTCCGGCGGGCGATTAACGACCAACTTAGAACTGGTACGGACAAGGGGAAT  19630


 Score = 4806 bits (2602),  Expect = 0.0
 Identities = 2626/2638 (99%), Gaps = 0/2638 (0%)
 Strand=Plus/Plus

Query  1      CAAGGTTTCCGTAGGTGAACCTGCGGAAGGATCATTACCGAGTGAGGGCCCTCTGGGTCC  60
              |||||||||||||||||||||||||||||||||||||||||||||||||||| |||||||
Sbjct  25678  CAAGGTTTCCGTAGGTGAACCTGCGGAAGGATCATTACCGAGTGAGGGCCCTTTGGGTCC  25737

Query  61     AACCTCCCACCCGTGTTTATTTTACCTTGTTGCTTcggcgggcccgccttaactggccgc  120
              |||||||||||||||||||||||||||||||||||||||||||||||||| |||||||||
Sbjct  25738  AACCTCCCACCCGTGTTTATTTTACCTTGTTGCTTCGGCGGGCCCGCCTTTACTGGCCGC  25797

Query  121    cggggggcttacgcccccgggcccgcgcccgccgAAGACACCCTCGAACTCTGTCTGAAG  180
              ||||||||| ||||||||||||||||||||||||||||||||| ||||||||||||||||
Sbjct  25798  CGGGGGGCTCACGCCCCCGGGCCCGCGCCCGCCGAAGACACCCCCGAACTCTGTCTGAAG  25857

Query  181    ATTGTAGTCTGAGTGAAAATATAAATTATTTAAAACTTTCAACAACGGATCTCTTGGTTC  240
              |||| |||||||||||||||||||||||||||||||||||||||||||||||||||||||
Sbjct  25858  ATTGAAGTCTGAGTGAAAATATAAATTATTTAAAACTTTCAACAACGGATCTCTTGGTTC  25917

Query  241    CGGCATCGATGAAGAACGCAGCGAAATGCGATACGTAATGTGAATTGCAAATTCAGTGAA  300
              ||||||||||||||||||||||||||||||||||||||||||||||||||||||||||||
Sbjct  25918  CGGCATCGATGAAGAACGCAGCGAAATGCGATACGTAATGTGAATTGCAAATTCAGTGAA  25977

Query  301    TCATCGAGTCTTTGAACGCACATTGCGCCCCCTGGTATTCCGGGGGGCATGCCTGTCCGA  360
              ||||||||||||||||||||||||||||||||||||||||||||||||||||||||||||
Sbjct  25978  TCATCGAGTCTTTGAACGCACATTGCGCCCCCTGGTATTCCGGGGGGCATGCCTGTCCGA  26037

Query  361    GCGTCATTGCTGCCCTCAAGCACGGCTTGTGTGTTGGGCCCCGTCCTCCGATCCCGGGGG  420
              ||||||||||||||||||||| |||||||||||||||||||||||||||||| |||||||
Sbjct  26038  GCGTCATTGCTGCCCTCAAGCCCGGCTTGTGTGTTGGGCCCCGTCCTCCGATTCCGGGGG  26097

Query  421    ACGGGCCCGAAAGGCAGCGGCGGCACCGCGTCCGGTCCTCGAGCGTATGGGGCTTTGTCA  480
              ||||||||||||||||||||||||||||||||||||||||||||||||||||||||||||
Sbjct  26098  ACGGGCCCGAAAGGCAGCGGCGGCACCGCGTCCGGTCCTCGAGCGTATGGGGCTTTGTCA  26157

Query  481    CCCGCTCTGTAGGCCCGGCCGGCGCTTGCCGATCAACCCAAATTTTTATCCAGGTTGACC  540
              ||||||||||||||||||||||||||||||||||||||||||||||||||||||||||||
Sbjct  26158  CCCGCTCTGTAGGCCCGGCCGGCGCTTGCCGATCAACCCAAATTTTTATCCAGGTTGACC  26217

Query  541    TCGGATCAGGTAGGGATACCCGCTGAACTTAAGCATATCAATAAGCGGAGGAAAAGAAAC  600
              ||||||||||||||||||||||||||||||||||||||||||||||||||||||||||||
Sbjct  26218  TCGGATCAGGTAGGGATACCCGCTGAACTTAAGCATATCAATAAGCGGAGGAAAAGAAAC  26277

Query  601    CAACAGGGATTGCCCCAGTAACGGCGAGTGAAGCGGCAAGAGCTCAAATTTGAAAGCTGG  660
              ||||||||||||||||||||||||||||||||||||||||||||||||||||||||||||
Sbjct  26278  CAACAGGGATTGCCCCAGTAACGGCGAGTGAAGCGGCAAGAGCTCAAATTTGAAAGCTGG  26337

Query  661    CTCCTTCGGGGTCCGCATTGTAATTTGTAGAGGATGCTTCGGGAGCGGTCCCCATCTAAG  720
              ||||||||||||||||||||||||||| ||||||||||||||||||||||||||||||||
Sbjct  26338  CTCCTTCGGGGTCCGCATTGTAATTTGCAGAGGATGCTTCGGGAGCGGTCCCCATCTAAG  26397

Query  721    TGCCCTGGAACGGGACGTCATAGAGGGTGAGAATCCCGTATGGGATGGGGTGTCCGCGCC  780
              ||||||||||||||||||||||||||||||||||||||||||||||||||||||||||||
Sbjct  26398  TGCCCTGGAACGGGACGTCATAGAGGGTGAGAATCCCGTATGGGATGGGGTGTCCGCGCC  26457

Query  781    CGTGTGAAGCTCCTTCGACGAGTCGAGTTGTTTGGGAATGCAGCTCTAAATGGGTGGTAA  840
              ||||||||||||||||||||||||||||||||||||||||||||||||||||||||||||
Sbjct  26458  CGTGTGAAGCTCCTTCGACGAGTCGAGTTGTTTGGGAATGCAGCTCTAAATGGGTGGTAA  26517

Query  841    ATTTCATCTAAAGCTAAATATTGGCCGGAGACCGATAGCGCACAAGTAGAGTGATCGAAA  900
              ||||||||||||||||||||||||||||||||||||||||||||||||||||||||||||
Sbjct  26518  ATTTCATCTAAAGCTAAATATTGGCCGGAGACCGATAGCGCACAAGTAGAGTGATCGAAA  26577

Query  901    GATGAAAAGCACTTTGAAAAGAGAGTTAAAAAGCACGTGAAATTGTTGAAAGGGAAGCGC  960
              ||||||||||||||||||||||||||||||||||||||||||||||||||||||||||||
Sbjct  26578  GATGAAAAGCACTTTGAAAAGAGAGTTAAAAAGCACGTGAAATTGTTGAAAGGGAAGCGC  26637

Query  961    TTGCGACCAGACTCGCTCGCGGGGTTCAGCCGGCATTCGTGCCGGTGTACTTCCCCGCGG  1020
              ||||||||||||||||||||||||||||||||||||||||||||||||||||||||||||
Sbjct  26638  TTGCGACCAGACTCGCTCGCGGGGTTCAGCCGGCATTCGTGCCGGTGTACTTCCCCGCGG  26697

Query  1021   GCGGGCCAGCGTCGGTTTGGGCGGTCGGTCAAAGGCCCTCGGAAGGTAACGCCCCTAGGG  1080
              ||||||||||||||||||||||||||||||||||||||||||||||||||||||||||||
Sbjct  26698  GCGGGCCAGCGTCGGTTTGGGCGGTCGGTCAAAGGCCCTCGGAAGGTAACGCCCCTAGGG  26757

Query  1081   GCGTCTTATAGCCGAGGGTGCAATGCGACCTGCCTAGACCGAGGAACGCGCTTCGGCTCG  1140
              ||||||||||||||||||||||||||||||||||||||||||||||||||||||||||||
Sbjct  26758  GCGTCTTATAGCCGAGGGTGCAATGCGACCTGCCTAGACCGAGGAACGCGCTTCGGCTCG  26817

Query  1141   GACGCTGGCATAATGGTCGTAAACGACCCGTCTTGAAACACGGACCAAGGAGTCTAACAT  1200
              |||||||||||||||||||||| |||||||||||||||||||||||||||||||||||||
Sbjct  26818  GACGCTGGCATAATGGTCGTAAGCGACCCGTCTTGAAACACGGACCAAGGAGTCTAACAT  26877

Query  1201   CTACGCGAGTGTTCGGGTGTCAAACCCGTGCGCGAAGTGAAAGCGAACGGAGGTGGGAAC  1260
              ||||||||||||||||||||||||||||||||||||||||||||||||||||||||||||
Sbjct  26878  CTACGCGAGTGTTCGGGTGTCAAACCCGTGCGCGAAGTGAAAGCGAACGGAGGTGGGAAC  26937

Query  1261   CCTCACGGGTGCACCATCGACCGATCCTGAAGTCTTCGGATGGATTTGAGTAAGAGCGTA  1320
              ||| ||||||||||||||||||||||||||||||||||||||||||||||||||||||||
Sbjct  26938  CCTTACGGGTGCACCATCGACCGATCCTGAAGTCTTCGGATGGATTTGAGTAAGAGCGTA  26997

Query  1321   GCTGTTGGGACCCGAAAGATGGTGAACTATGCCTGAATAGGGCGAAGCCAGAGGAAACTC  1380
              ||||||||||||||||||||||||||||||||||||||||||||||||||||||||||||
Sbjct  26998  GCTGTTGGGACCCGAAAGATGGTGAACTATGCCTGAATAGGGCGAAGCCAGAGGAAACTC  27057

Query  1381   TGGTGGAGGCTCGTAGCGGTTCTGACGTGCAAATCGATCGTCGAATTTGGGTATAGGGGC  1440
              ||||||||||||||||||||||||||||||||||||||||||||||||||||||||||||
Sbjct  27058  TGGTGGAGGCTCGTAGCGGTTCTGACGTGCAAATCGATCGTCGAATTTGGGTATAGGGGC  27117

Query  1441   GAAAGACTAATCGAACCATCTGGTAGCTGGTTCCTGCCGAAGTTTCCCTCAGGATAGCAG  1500
              ||||||||||||||||||||||||||||||||||||||||||||||||||||||||||||
Sbjct  27118  GAAAGACTAATCGAACCATCTGGTAGCTGGTTCCTGCCGAAGTTTCCCTCAGGATAGCAG  27177

Query  1501   TAACGCGAATTCAGTTTTATGAGGTAAAGCGAATGATTAGAGGCCTTGGGGTTGAAACAA  1560
              ||||||||||||||||||||||||||||||||||||||||||||||||||||||||||||
Sbjct  27178  TAACGCGAATTCAGTTTTATGAGGTAAAGCGAATGATTAGAGGCCTTGGGGTTGAAACAA  27237

Query  1561   CCTTAACCTATTCTCAAACTTTAAATATGTAAGAAGCCCTTGTTGCTTAATTGAACGTGG  1620
              ||||||||||||||||||||||||||||||||||||||||||||||||||||||||||||
Sbjct  27238  CCTTAACCTATTCTCAAACTTTAAATATGTAAGAAGCCCTTGTTGCTTAATTGAACGTGG  27297

Query  1621   GCATTAGAATGATGCGTTACTAGTGGGCCATTTTTGGTAAGCAGAACTGGCGATGCGGGA  1680
              ||||||||||||||||||||||||||||||||||||||||||||||||||||||||||||
Sbjct  27298  GCATTAGAATGATGCGTTACTAGTGGGCCATTTTTGGTAAGCAGAACTGGCGATGCGGGA  27357

Query  1681   TGAACCGAACGCGAGGTTAAGGTGCCGGAATACACGCTCATCAGACACCACAAAAGGTGT  1740
              ||||||||||||||||||||||||||||||||||||||||||||||||||||||||||||
Sbjct  27358  TGAACCGAACGCGAGGTTAAGGTGCCGGAATACACGCTCATCAGACACCACAAAAGGTGT  27417

Query  1741   TAGTTCATCTAGACAGCCCGACGGTGGCCATGGAAGTCGGAATCCGCTAAGGAGTGTGTA  1800
              ||||||||||||||||||||||||||||||||||||||||||||||||||||||||||||
Sbjct  27418  TAGTTCATCTAGACAGCCCGACGGTGGCCATGGAAGTCGGAATCCGCTAAGGAGTGTGTA  27477

Query  1801   ACAACTCACGGGCCGAATGAACTAGCCCTGAAAATGGATGGCGCTTAAGCGTGTTACCCA  1860
              ||||||||||||||||||||||||||||||||||||||||||||||||||||||||||||
Sbjct  27478  ACAACTCACGGGCCGAATGAACTAGCCCTGAAAATGGATGGCGCTTAAGCGTGTTACCCA  27537

Query  1861   TACCTCGCCGTCAGGGTAGAAACGATGCCCTGACGAGTAGGCAGGCGTGGGGGTCCGTGA  1920
              ||||||||||||||||||||||||||||||||||||||||||||||||||||||||||||
Sbjct  27538  TACCTCGCCGTCAGGGTAGAAACGATGCCCTGACGAGTAGGCAGGCGTGGGGGTCCGTGA  27597

Query  1921   CGAAGCCTTGGGAGTGATCCCGGGTCGAACGGCCCCTAGTGCAGATCTTGGTGGTAGTAG  1980
              ||||||||||||||||||||||||||||||||||||||||||||||||||||||||||||
Sbjct  27598  CGAAGCCTTGGGAGTGATCCCGGGTCGAACGGCCCCTAGTGCAGATCTTGGTGGTAGTAG  27657

Query  1981   CAAATACTCAAATGAGAACTTTGAGGACTGAAGTGGGGAAAGGTTCCATGTGAACAGCAG  2040
              ||||||||||||||||||||||||||||||||||||||||||||||||||||||||||||
Sbjct  27658  CAAATACTCAAATGAGAACTTTGAGGACTGAAGTGGGGAAAGGTTCCATGTGAACAGCAG  27717

Query  2041   TTGGACATGGGTTAGTCGATCCTAAGGCATAGGGAAGTTCCGTTTGAAAGGCGCCCTCGT  2100
              ||||||||||||||||||||||||||||||||||||||||||||| ||||||||||||||
Sbjct  27718  TTGGACATGGGTTAGTCGATCCTAAGGCATAGGGAAGTTCCGTTTTAAAGGCGCCCTCGT  27777

Query  2101   GCGCCGTGTGCCGAAAGGGAAGCCGGTTAACATTCCGGCACCTAGATGTGGATTCTCCAC  2160
              ||||||| ||||||||||||||||||||||||||||||||||||||||||||||||||||
Sbjct  27778  GCGCCGTTTGCCGAAAGGGAAGCCGGTTAACATTCCGGCACCTAGATGTGGATTCTCCAC  27837

Query  2161   GGCAACGTAACTGAACGCGGAGACGTCGGCGGGGGTCCTGGGAAGAGTTCTCTTTTCTTC  2220
              ||||||||||||||||||||||||||||||||||||||||||||||||||||||||||||
Sbjct  27838  GGCAACGTAACTGAACGCGGAGACGTCGGCGGGGGTCCTGGGAAGAGTTCTCTTTTCTTC  27897

Query  2221   TTGACAGCCTATCACCCTGAAATCGGTTTGTCCGGAGCTAGGGTTCTATGGCTGGCAGAG  2280
              ||||||||||||||||||||||||||||||||||||||||||||||||||||||||||||
Sbjct  27898  TTGACAGCCTATCACCCTGAAATCGGTTTGTCCGGAGCTAGGGTTCTATGGCTGGCAGAG  27957

Query  2281   CGCCGCACTTTTGCGGCGTCCGGTGCGCCCCCGACGACCCTTGAAAATCCGCGGGAAGGA  2340
              ||||||||||||||||||||||||||||||||||||||||||||||||||||||||||||
Sbjct  27958  CGCCGCACTTTTGCGGCGTCCGGTGCGCCCCCGACGACCCTTGAAAATCCGCGGGAAGGA  28017

Query  2341   ATAGTTTTCACGCTAGGTCGTACTCATAACCGCAGCAGGTCTCCAAGGTGAACAGCCTCT  2400
              ||||||||||||||||||||||||||||||||||||||||||||||||||||||||||||
Sbjct  28018  ATAGTTTTCACGCTAGGTCGTACTCATAACCGCAGCAGGTCTCCAAGGTGAACAGCCTCT  28077

Query  2401   AGTTGATAGAACAATGTAGATAAGGGAAGTCGGCAAAATGGATCCGTAACTTCGGGATAA  2460
              ||||||||||||||||||||||||||||||||||||||||||||||||||||||||||||
Sbjct  28078  AGTTGATAGAACAATGTAGATAAGGGAAGTCGGCAAAATGGATCCGTAACTTCGGGATAA  28137

Query  2461   GGATTGGCTCTAAGGGTCGGGCTCGCTGGGCCTTGGGGGGAACCTCCTGGAGCAGTAGGG  2520
              ||||||||||||||||||||||||||||||||||||||||||||||||||||||||||||
Sbjct  28138  GGATTGGCTCTAAGGGTCGGGCTCGCTGGGCCTTGGGGGGAACCTCCTGGAGCAGTAGGG  28197

Query  2521   CACTAGCCGGGCAACCGGCCGGCGCCCCGCAGCACCGGGTTGGGGACGCCCTTGGCAGGC  2580
              ||||||||||||||||||||||||||||||||||||||||||||||||||||||||||||
Sbjct  28198  CACTAGCCGGGCAACCGGCCGGCGCCCCGCAGCACCGGGTTGGGGACGCCCTTGGCAGGC  28257

Query  2581   TTCGGCCGTCCGGCGGGCGATTAACGACCAACTTAGAACTGGTACGGACAAGGGGAAT  2638
              ||||||||||||||||||||||||||||||||||||||||||||||||||||||||||
Sbjct  28258  TTCGGCCGTCCGGCGGGCGATTAACGACCAACTTAGAACTGGTACGGACAAGGGGAAT  28315


 Score = 4137 bits (2240),  Expect = 0.0
 Identities = 2257/2265 (99%), Gaps = 1/2265 (0%)
 Strand=Plus/Plus

Query  374   CCTCAAGCACGGCTTGTGTGTTGGGCCCCGTCCTCCGATCCCGGGGGACGGGCCCGAAAG  433
             |||||||| |||||||||||||||| ||||||||||||| ||||||||||||||||||||
Sbjct  1     CCTCAAGCCCGGCTTGTGTGTTGGG-CCCGTCCTCCGATTCCGGGGGACGGGCCCGAAAG  59

Query  434   GCAGCGGCGGCACCGCGTCCGGTCCTCGAGCGTATGGGGCTTTGTCACCCGCTCTGTAGG  493
             ||||||||||||||||||||||||||||||||||||||||||||||||||||||||||||
Sbjct  60    GCAGCGGCGGCACCGCGTCCGGTCCTCGAGCGTATGGGGCTTTGTCACCCGCTCTGTAGG  119

Query  494   CCCGGCCGGCGCTTGCCGATCAACCCAAATTTTTATCCAGGTTGACCTCGGATCAGGTAG  553
             ||||||||||||||||||||||||||||||||||||||||||||||||||||||||||||
Sbjct  120   CCCGGCCGGCGCTTGCCGATCAACCCAAATTTTTATCCAGGTTGACCTCGGATCAGGTAG  179

Query  554   GGATACCCGCTGAACTTAAGCATATCAATAAGCGGAGGAAAAGAAACCAACAGGGATTGC  613
             ||||||||||||||||||||||||||||||||||||||||||||||||||||||||||||
Sbjct  180   GGATACCCGCTGAACTTAAGCATATCAATAAGCGGAGGAAAAGAAACCAACAGGGATTGC  239

Query  614   CCCAGTAACGGCGAGTGAAGCGGCAAGAGCTCAAATTTGAAAGCTGGCTCCTTCGGGGTC  673
             ||||||||||||||||||||||||||||||||||||||||||||||||||||||||||||
Sbjct  240   CCCAGTAACGGCGAGTGAAGCGGCAAGAGCTCAAATTTGAAAGCTGGCTCCTTCGGGGTC  299

Query  674   CGCATTGTAATTTGTAGAGGATGCTTCGGGAGCGGTCCCCATCTAAGTGCCCTGGAACGG  733
             |||||||||||||| |||||||||||||||||||||||||||||||||||||||||||||
Sbjct  300   CGCATTGTAATTTGCAGAGGATGCTTCGGGAGCGGTCCCCATCTAAGTGCCCTGGAACGG  359

Query  734   GACGTCATAGAGGGTGAGAATCCCGTATGGGATGGGGTGTCCGCGCCCGTGTGAAGCTCC  793
             ||||||||||||||||||||||||||||||||||||||||||||||||||||||||||||
Sbjct  360   GACGTCATAGAGGGTGAGAATCCCGTATGGGATGGGGTGTCCGCGCCCGTGTGAAGCTCC  419

Query  794   TTCGACGAGTCGAGTTGTTTGGGAATGCAGCTCTAAATGGGTGGTAAATTTCATCTAAAG  853
             ||||||||||||||||||||||||||||||||||||||||||||||||||||||||||||
Sbjct  420   TTCGACGAGTCGAGTTGTTTGGGAATGCAGCTCTAAATGGGTGGTAAATTTCATCTAAAG  479

Query  854   CTAAATATTGGCCGGAGACCGATAGCGCACAAGTAGAGTGATCGAAAGATGAAAAGCACT  913
             ||||||||||||||||||||||||||||||||||||||||||||||||||||||||||||
Sbjct  480   CTAAATATTGGCCGGAGACCGATAGCGCACAAGTAGAGTGATCGAAAGATGAAAAGCACT  539

Query  914   TTGAAAAGAGAGTTAAAAAGCACGTGAAATTGTTGAAAGGGAAGCGCTTGCGACCAGACT  973
             ||||||||||||||||||||||||||||||||||||||||||||||||||||||||||||
Sbjct  540   TTGAAAAGAGAGTTAAAAAGCACGTGAAATTGTTGAAAGGGAAGCGCTTGCGACCAGACT  599

Query  974   CGCTCGCGGGGTTCAGCCGGCATTCGTGCCGGTGTACTTCCCCGCGGGCGGGCCAGCGTC  1033
             ||||||||||||||||||||||||||||||||||||||||||||||||||||||||||||
Sbjct  600   CGCTCGCGGGGTTCAGCCGGCATTCGTGCCGGTGTACTTCCCCGCGGGCGGGCCAGCGTC  659

Query  1034  GGTTTGGGCGGTCGGTCAAAGGCCCTCGGAAGGTAACGCCCCTAGGGGCGTCTTATAGCC  1093
             ||||||||||||||||||||||||||||||||||||||||||||||||||||||||||||
Sbjct  660   GGTTTGGGCGGTCGGTCAAAGGCCCTCGGAAGGTAACGCCCCTAGGGGCGTCTTATAGCC  719

Query  1094  GAGGGTGCAATGCGACCTGCCTAGACCGAGGAACGCGCTTCGGCTCGGACGCTGGCATAA  1153
             ||||||||||||||||||||||||||||||||||||||||||||||||||||||||||||
Sbjct  720   GAGGGTGCAATGCGACCTGCCTAGACCGAGGAACGCGCTTCGGCTCGGACGCTGGCATAA  779

Query  1154  TGGTCGTAAACGACCCGTCTTGAAACACGGACCAAGGAGTCTAACATCTACGCGAGTGTT  1213
             ||||||||| ||||||||||||||||||||||||||||||||||||||||||||||||||
Sbjct  780   TGGTCGTAAGCGACCCGTCTTGAAACACGGACCAAGGAGTCTAACATCTACGCGAGTGTT  839

Query  1214  CGGGTGTCAAACCCGTGCGCGAAGTGAAAGCGAACGGAGGTGGGAACCCTCACGGGTGCA  1273
             |||||||||||||||||||||||||||||||||||||||||||||||||| |||||||||
Sbjct  840   CGGGTGTCAAACCCGTGCGCGAAGTGAAAGCGAACGGAGGTGGGAACCCTTACGGGTGCA  899

Query  1274  CCATCGACCGATCCTGAAGTCTTCGGATGGATTTGAGTAAGAGCGTAGCTGTTGGGACCC  1333
             ||||||||||||||||||||||||||||||||||||||||||||||||||||||||||||
Sbjct  900   CCATCGACCGATCCTGAAGTCTTCGGATGGATTTGAGTAAGAGCGTAGCTGTTGGGACCC  959

Query  1334  GAAAGATGGTGAACTATGCCTGAATAGGGCGAAGCCAGAGGAAACTCTGGTGGAGGCTCG  1393
             ||||||||||||||||||||||||||||||||||||||||||||||||||||||||||||
Sbjct  960   GAAAGATGGTGAACTATGCCTGAATAGGGCGAAGCCAGAGGAAACTCTGGTGGAGGCTCG  1019

Query  1394  TAGCGGTTCTGACGTGCAAATCGATCGTCGAATTTGGGTATAGGGGCGAAAGACTAATCG  1453
             ||||||||||||||||||||||||||||||||||||||||||||||||||||||||||||
Sbjct  1020  TAGCGGTTCTGACGTGCAAATCGATCGTCGAATTTGGGTATAGGGGCGAAAGACTAATCG  1079

Query  1454  AACCATCTGGTAGCTGGTTCCTGCCGAAGTTTCCCTCAGGATAGCAGTAACGCGAATTCA  1513
             ||||||||||||||||||||||||||||||||||||||||||||||||||||||||||||
Sbjct  1080  AACCATCTGGTAGCTGGTTCCTGCCGAAGTTTCCCTCAGGATAGCAGTAACGCGAATTCA  1139

Query  1514  GTTTTATGAGGTAAAGCGAATGATTAGAGGCCTTGGGGTTGAAACAACCTTAACCTATTC  1573
             ||||||||||||||||||||||||||||||||||||||||||||||||||||||||||||
Sbjct  1140  GTTTTATGAGGTAAAGCGAATGATTAGAGGCCTTGGGGTTGAAACAACCTTAACCTATTC  1199

Query  1574  TCAAACTTTAAATATGTAAGAAGCCCTTGTTGCTTAATTGAACGTGGGCATTAGAATGAT  1633
             ||||||||||||||||||||||||||||||||||||||||||||||||||||||||||||
Sbjct  1200  TCAAACTTTAAATATGTAAGAAGCCCTTGTTGCTTAATTGAACGTGGGCATTAGAATGAT  1259

Query  1634  GCGTTACTAGTGGGCCATTTTTGGTAAGCAGAACTGGCGATGCGGGATGAACCGAACGCG  1693
             ||||||||||||||||||||||||||||||||||||||||||||||||||||||||||||
Sbjct  1260  GCGTTACTAGTGGGCCATTTTTGGTAAGCAGAACTGGCGATGCGGGATGAACCGAACGCG  1319

Query  1694  AGGTTAAGGTGCCGGAATACACGCTCATCAGACACCACAAAAGGTGTTAGTTCATCTAGA  1753
             ||||||||||||||||||||||||||||||||||||||||||||||||||||||||||||
Sbjct  1320  AGGTTAAGGTGCCGGAATACACGCTCATCAGACACCACAAAAGGTGTTAGTTCATCTAGA  1379

Query  1754  CAGCCCGACGGTGGCCATGGAAGTCGGAATCCGCTAAGGAGTGTGTAACAACTCACGGGC  1813
             ||||||||||||||||||||||||||||||||||||||||||||||||||||||||||||
Sbjct  1380  CAGCCCGACGGTGGCCATGGAAGTCGGAATCCGCTAAGGAGTGTGTAACAACTCACGGGC  1439

Query  1814  CGAATGAACTAGCCCTGAAAATGGATGGCGCTTAAGCGTGTTACCCATACCTCGCCGTCA  1873
             ||||||||||||||||||||||||||||||||||||||||||||||||||||||||||||
Sbjct  1440  CGAATGAACTAGCCCTGAAAATGGATGGCGCTTAAGCGTGTTACCCATACCTCGCCGTCA  1499

Query  1874  GGGTAGAAACGATGCCCTGACGAGTAGGCAGGCGTGGGGGTCCGTGACGAAGCCTTGGGA  1933
             ||||||||||||||||||||||||||||||||||||||||||||||||||||||||||||
Sbjct  1500  GGGTAGAAACGATGCCCTGACGAGTAGGCAGGCGTGGGGGTCCGTGACGAAGCCTTGGGA  1559

Query  1934  GTGATCCCGGGTCGAACGGCCCCTAGTGCAGATCTTGGTGGTAGTAGCAAATACTCAAAT  1993
             ||||||||||||||||||||||||||||||||||||||||||||||||||||||||||||
Sbjct  1560  GTGATCCCGGGTCGAACGGCCCCTAGTGCAGATCTTGGTGGTAGTAGCAAATACTCAAAT  1619

Query  1994  GAGAACTTTGAGGACTGAAGTGGGGAAAGGTTCCATGTGAACAGCAGTTGGACATGGGTT  2053
             ||||||||||||||||||||||||||||||||||||||||||||||||||||||||||||
Sbjct  1620  GAGAACTTTGAGGACTGAAGTGGGGAAAGGTTCCATGTGAACAGCAGTTGGACATGGGTT  1679

Query  2054  AGTCGATCCTAAGGCATAGGGAAGTTCCGTTTGAAAGGCGCCCTCGTGCGCCGTGTGCCG  2113
             |||||||||||||||||||||||||||||||| ||||||||||||||||||||| |||||
Sbjct  1680  AGTCGATCCTAAGGCATAGGGAAGTTCCGTTTTAAAGGCGCCCTCGTGCGCCGTTTGCCG  1739

Query  2114  AAAGGGAAGCCGGTTAACATTCCGGCACCTAGATGTGGATTCTCCACGGCAACGTAACTG  2173
             ||||||||||||||||||||||||||||||||||||||||||||||||||||||||||||
Sbjct  1740  AAAGGGAAGCCGGTTAACATTCCGGCACCTAGATGTGGATTCTCCACGGCAACGTAACTG  1799

Query  2174  AACGCGGAGACGTCGGCGGGGGTCCTGGGAAGAGTTCTCTTTTCTTCTTGACAGCCTATC  2233
             ||||||||||||||||||||||||||||||||||||||||||||||||||||||||||||
Sbjct  1800  AACGCGGAGACGTCGGCGGGGGTCCTGGGAAGAGTTCTCTTTTCTTCTTGACAGCCTATC  1859

Query  2234  ACCCTGAAATCGGTTTGTCCGGAGCTAGGGTTCTATGGCTGGCAGAGCGCCGCACTTTTG  2293
             ||||||||||||||||||||||||||||||||||||||||||||||||||||||||||||
Sbjct  1860  ACCCTGAAATCGGTTTGTCCGGAGCTAGGGTTCTATGGCTGGCAGAGCGCCGCACTTTTG  1919

Query  2294  CGGCGTCCGGTGCGCCCCCGACGACCCTTGAAAATCCGCGGGAAGGAATAGTTTTCACGC  2353
             ||||||||||||||||||||||||||||||||||||||||||||||||||||||||||||
Sbjct  1920  CGGCGTCCGGTGCGCCCCCGACGACCCTTGAAAATCCGCGGGAAGGAATAGTTTTCACGC  1979

Query  2354  TAGGTCGTACTCATAACCGCAGCAGGTCTCCAAGGTGAACAGCCTCTAGTTGATAGAACA  2413
             ||||||||||||||||||||||||||||||||||||||||||||||||||||||||||||
Sbjct  1980  TAGGTCGTACTCATAACCGCAGCAGGTCTCCAAGGTGAACAGCCTCTAGTTGATAGAACA  2039

Query  2414  ATGTAGATAAGGGAAGTCGGCAAAATGGATCCGTAACTTCGGGATAAGGATTGGCTCTAA  2473
             ||||||||||||||||||||||||||||||||||||||||||||||||||||||||||||
Sbjct  2040  ATGTAGATAAGGGAAGTCGGCAAAATGGATCCGTAACTTCGGGATAAGGATTGGCTCTAA  2099

Query  2474  GGGTCGGGCTCGCTGGGCCTTGGGGGGAACCTCCTGGAGCAGTAGGGCACTAGCCGGGCA  2533
             ||||||||||||||||||||||||||||||||||||||||||||||||||||||||||||
Sbjct  2100  GGGTCGGGCTCGCTGGGCCTTGGGGGGAACCTCCTGGAGCAGTAGGGCACTAGCCGGGCA  2159

Query  2534  ACCGGCCGGCGCCCCGCAGCACCGGGTTGGGGACGCCCTTGGCAGGCTTCGGCCGTCCGG  2593
             ||||||||||||||||||||||||||||||||||||||||||||||||||||||||||||
Sbjct  2160  ACCGGCCGGCGCCCCGCAGCACCGGGTTGGGGACGCCCTTGGCAGGCTTCGGCCGTCCGG  2219

Query  2594  CGGGCGATTAACGACCAACTTAGAACTGGTACGGACAAGGGGAAT  2638
             |||||||||||||||||||||||||||||||||||||||||||||
Sbjct  2220  CGGGCGATTAACGACCAACTTAGAACTGGTACGGACAAGGGGAAT  2264


>CM024083.1 Penicillium polonicum strain F7 chromosome IV, whole genome shotgun 
sequence
Length=4339787

 Score = 4806 bits (2602),  Expect = 0.0
 Identities = 2626/2638 (99%), Gaps = 0/2638 (0%)
 Strand=Plus/Plus

Query  1        CAAGGTTTCCGTAGGTGAACCTGCGGAAGGATCATTACCGAGTGAGGGCCCTCTGGGTCC  60
                |||||||||||||||||||||||||||||||||||||||||||||||||||| |||||||
Sbjct  4331381  CAAGGTTTCCGTAGGTGAACCTGCGGAAGGATCATTACCGAGTGAGGGCCCTTTGGGTCC  4331440

Query  61       AACCTCCCACCCGTGTTTATTTTACCTTGTTGCTTcggcgggcccgccttaactggccgc  120
                |||||||||||||||||||||||||||||||||||||||||||||||||| |||||||||
Sbjct  4331441  AACCTCCCACCCGTGTTTATTTTACCTTGTTGCTTCGGCGGGCCCGCCTTTACTGGCCGC  4331500

Query  121      cggggggcttacgcccccgggcccgcgcccgccgAAGACACCCTCGAACTCTGTCTGAAG  180
                ||||||||| ||||||||||||||||||||||||||||||||| ||||||||||||||||
Sbjct  4331501  CGGGGGGCTCACGCCCCCGGGCCCGCGCCCGCCGAAGACACCCCCGAACTCTGTCTGAAG  4331560

Query  181      ATTGTAGTCTGAGTGAAAATATAAATTATTTAAAACTTTCAACAACGGATCTCTTGGTTC  240
                |||| |||||||||||||||||||||||||||||||||||||||||||||||||||||||
Sbjct  4331561  ATTGAAGTCTGAGTGAAAATATAAATTATTTAAAACTTTCAACAACGGATCTCTTGGTTC  4331620

Query  241      CGGCATCGATGAAGAACGCAGCGAAATGCGATACGTAATGTGAATTGCAAATTCAGTGAA  300
                ||||||||||||||||||||||||||||||||||||||||||||||||||||||||||||
Sbjct  4331621  CGGCATCGATGAAGAACGCAGCGAAATGCGATACGTAATGTGAATTGCAAATTCAGTGAA  4331680

Query  301      TCATCGAGTCTTTGAACGCACATTGCGCCCCCTGGTATTCCGGGGGGCATGCCTGTCCGA  360
                ||||||||||||||||||||||||||||||||||||||||||||||||||||||||||||
Sbjct  4331681  TCATCGAGTCTTTGAACGCACATTGCGCCCCCTGGTATTCCGGGGGGCATGCCTGTCCGA  4331740

Query  361      GCGTCATTGCTGCCCTCAAGCACGGCTTGTGTGTTGGGCCCCGTCCTCCGATCCCGGGGG  420
                ||||||||||||||||||||| |||||||||||||||||||||||||||||| |||||||
Sbjct  4331741  GCGTCATTGCTGCCCTCAAGCCCGGCTTGTGTGTTGGGCCCCGTCCTCCGATTCCGGGGG  4331800

Query  421      ACGGGCCCGAAAGGCAGCGGCGGCACCGCGTCCGGTCCTCGAGCGTATGGGGCTTTGTCA  480
                ||||||||||||||||||||||||||||||||||||||||||||||||||||||||||||
Sbjct  4331801  ACGGGCCCGAAAGGCAGCGGCGGCACCGCGTCCGGTCCTCGAGCGTATGGGGCTTTGTCA  4331860

Query  481      CCCGCTCTGTAGGCCCGGCCGGCGCTTGCCGATCAACCCAAATTTTTATCCAGGTTGACC  540
                ||||||||||||||||||||||||||||||||||||||||||||||||||||||||||||
Sbjct  4331861  CCCGCTCTGTAGGCCCGGCCGGCGCTTGCCGATCAACCCAAATTTTTATCCAGGTTGACC  4331920

Query  541      TCGGATCAGGTAGGGATACCCGCTGAACTTAAGCATATCAATAAGCGGAGGAAAAGAAAC  600
                ||||||||||||||||||||||||||||||||||||||||||||||||||||||||||||
Sbjct  4331921  TCGGATCAGGTAGGGATACCCGCTGAACTTAAGCATATCAATAAGCGGAGGAAAAGAAAC  4331980

Query  601      CAACAGGGATTGCCCCAGTAACGGCGAGTGAAGCGGCAAGAGCTCAAATTTGAAAGCTGG  660
                ||||||||||||||||||||||||||||||||||||||||||||||||||||||||||||
Sbjct  4331981  CAACAGGGATTGCCCCAGTAACGGCGAGTGAAGCGGCAAGAGCTCAAATTTGAAAGCTGG  4332040

Query  661      CTCCTTCGGGGTCCGCATTGTAATTTGTAGAGGATGCTTCGGGAGCGGTCCCCATCTAAG  720
                ||||||||||||||||||||||||||| ||||||||||||||||||||||||||||||||
Sbjct  4332041  CTCCTTCGGGGTCCGCATTGTAATTTGCAGAGGATGCTTCGGGAGCGGTCCCCATCTAAG  4332100

Query  721      TGCCCTGGAACGGGACGTCATAGAGGGTGAGAATCCCGTATGGGATGGGGTGTCCGCGCC  780
                ||||||||||||||||||||||||||||||||||||||||||||||||||||||||||||
Sbjct  4332101  TGCCCTGGAACGGGACGTCATAGAGGGTGAGAATCCCGTATGGGATGGGGTGTCCGCGCC  4332160

Query  781      CGTGTGAAGCTCCTTCGACGAGTCGAGTTGTTTGGGAATGCAGCTCTAAATGGGTGGTAA  840
                ||||||||||||||||||||||||||||||||||||||||||||||||||||||||||||
Sbjct  4332161  CGTGTGAAGCTCCTTCGACGAGTCGAGTTGTTTGGGAATGCAGCTCTAAATGGGTGGTAA  4332220

Query  841      ATTTCATCTAAAGCTAAATATTGGCCGGAGACCGATAGCGCACAAGTAGAGTGATCGAAA  900
                ||||||||||||||||||||||||||||||||||||||||||||||||||||||||||||
Sbjct  4332221  ATTTCATCTAAAGCTAAATATTGGCCGGAGACCGATAGCGCACAAGTAGAGTGATCGAAA  4332280

Query  901      GATGAAAAGCACTTTGAAAAGAGAGTTAAAAAGCACGTGAAATTGTTGAAAGGGAAGCGC  960
                ||||||||||||||||||||||||||||||||||||||||||||||||||||||||||||
Sbjct  4332281  GATGAAAAGCACTTTGAAAAGAGAGTTAAAAAGCACGTGAAATTGTTGAAAGGGAAGCGC  4332340

Query  961      TTGCGACCAGACTCGCTCGCGGGGTTCAGCCGGCATTCGTGCCGGTGTACTTCCCCGCGG  1020
                ||||||||||||||||||||||||||||||||||||||||||||||||||||||||||||
Sbjct  4332341  TTGCGACCAGACTCGCTCGCGGGGTTCAGCCGGCATTCGTGCCGGTGTACTTCCCCGCGG  4332400

Query  1021     GCGGGCCAGCGTCGGTTTGGGCGGTCGGTCAAAGGCCCTCGGAAGGTAACGCCCCTAGGG  1080
                ||||||||||||||||||||||||||||||||||||||||||||||||||||||||||||
Sbjct  4332401  GCGGGCCAGCGTCGGTTTGGGCGGTCGGTCAAAGGCCCTCGGAAGGTAACGCCCCTAGGG  4332460

Query  1081     GCGTCTTATAGCCGAGGGTGCAATGCGACCTGCCTAGACCGAGGAACGCGCTTCGGCTCG  1140
                ||||||||||||||||||||||||||||||||||||||||||||||||||||||||||||
Sbjct  4332461  GCGTCTTATAGCCGAGGGTGCAATGCGACCTGCCTAGACCGAGGAACGCGCTTCGGCTCG  4332520

Query  1141     GACGCTGGCATAATGGTCGTAAACGACCCGTCTTGAAACACGGACCAAGGAGTCTAACAT  1200
                |||||||||||||||||||||| |||||||||||||||||||||||||||||||||||||
Sbjct  4332521  GACGCTGGCATAATGGTCGTAAGCGACCCGTCTTGAAACACGGACCAAGGAGTCTAACAT  4332580

Query  1201     CTACGCGAGTGTTCGGGTGTCAAACCCGTGCGCGAAGTGAAAGCGAACGGAGGTGGGAAC  1260
                ||||||||||||||||||||||||||||||||||||||||||||||||||||||||||||
Sbjct  4332581  CTACGCGAGTGTTCGGGTGTCAAACCCGTGCGCGAAGTGAAAGCGAACGGAGGTGGGAAC  4332640

Query  1261     CCTCACGGGTGCACCATCGACCGATCCTGAAGTCTTCGGATGGATTTGAGTAAGAGCGTA  1320
                ||| ||||||||||||||||||||||||||||||||||||||||||||||||||||||||
Sbjct  4332641  CCTTACGGGTGCACCATCGACCGATCCTGAAGTCTTCGGATGGATTTGAGTAAGAGCGTA  4332700

Query  1321     GCTGTTGGGACCCGAAAGATGGTGAACTATGCCTGAATAGGGCGAAGCCAGAGGAAACTC  1380
                ||||||||||||||||||||||||||||||||||||||||||||||||||||||||||||
Sbjct  4332701  GCTGTTGGGACCCGAAAGATGGTGAACTATGCCTGAATAGGGCGAAGCCAGAGGAAACTC  4332760

Query  1381     TGGTGGAGGCTCGTAGCGGTTCTGACGTGCAAATCGATCGTCGAATTTGGGTATAGGGGC  1440
                ||||||||||||||||||||||||||||||||||||||||||||||||||||||||||||
Sbjct  4332761  TGGTGGAGGCTCGTAGCGGTTCTGACGTGCAAATCGATCGTCGAATTTGGGTATAGGGGC  4332820

Query  1441     GAAAGACTAATCGAACCATCTGGTAGCTGGTTCCTGCCGAAGTTTCCCTCAGGATAGCAG  1500
                ||||||||||||||||||||||||||||||||||||||||||||||||||||||||||||
Sbjct  4332821  GAAAGACTAATCGAACCATCTGGTAGCTGGTTCCTGCCGAAGTTTCCCTCAGGATAGCAG  4332880

Query  1501     TAACGCGAATTCAGTTTTATGAGGTAAAGCGAATGATTAGAGGCCTTGGGGTTGAAACAA  1560
                ||||||||||||||||||||||||||||||||||||||||||||||||||||||||||||
Sbjct  4332881  TAACGCGAATTCAGTTTTATGAGGTAAAGCGAATGATTAGAGGCCTTGGGGTTGAAACAA  4332940

Query  1561     CCTTAACCTATTCTCAAACTTTAAATATGTAAGAAGCCCTTGTTGCTTAATTGAACGTGG  1620
                ||||||||||||||||||||||||||||||||||||||||||||||||||||||||||||
Sbjct  4332941  CCTTAACCTATTCTCAAACTTTAAATATGTAAGAAGCCCTTGTTGCTTAATTGAACGTGG  4333000

Query  1621     GCATTAGAATGATGCGTTACTAGTGGGCCATTTTTGGTAAGCAGAACTGGCGATGCGGGA  1680
                ||||||||||||||||||||||||||||||||||||||||||||||||||||||||||||
Sbjct  4333001  GCATTAGAATGATGCGTTACTAGTGGGCCATTTTTGGTAAGCAGAACTGGCGATGCGGGA  4333060

Query  1681     TGAACCGAACGCGAGGTTAAGGTGCCGGAATACACGCTCATCAGACACCACAAAAGGTGT  1740
                ||||||||||||||||||||||||||||||||||||||||||||||||||||||||||||
Sbjct  4333061  TGAACCGAACGCGAGGTTAAGGTGCCGGAATACACGCTCATCAGACACCACAAAAGGTGT  4333120

Query  1741     TAGTTCATCTAGACAGCCCGACGGTGGCCATGGAAGTCGGAATCCGCTAAGGAGTGTGTA  1800
                ||||||||||||||||||||||||||||||||||||||||||||||||||||||||||||
Sbjct  4333121  TAGTTCATCTAGACAGCCCGACGGTGGCCATGGAAGTCGGAATCCGCTAAGGAGTGTGTA  4333180

Query  1801     ACAACTCACGGGCCGAATGAACTAGCCCTGAAAATGGATGGCGCTTAAGCGTGTTACCCA  1860
                ||||||||||||||||||||||||||||||||||||||||||||||||||||||||||||
Sbjct  4333181  ACAACTCACGGGCCGAATGAACTAGCCCTGAAAATGGATGGCGCTTAAGCGTGTTACCCA  4333240

Query  1861     TACCTCGCCGTCAGGGTAGAAACGATGCCCTGACGAGTAGGCAGGCGTGGGGGTCCGTGA  1920
                ||||||||||||||||||||||||||||||||||||||||||||||||||||||||||||
Sbjct  4333241  TACCTCGCCGTCAGGGTAGAAACGATGCCCTGACGAGTAGGCAGGCGTGGGGGTCCGTGA  4333300

Query  1921     CGAAGCCTTGGGAGTGATCCCGGGTCGAACGGCCCCTAGTGCAGATCTTGGTGGTAGTAG  1980
                ||||||||||||||||||||||||||||||||||||||||||||||||||||||||||||
Sbjct  4333301  CGAAGCCTTGGGAGTGATCCCGGGTCGAACGGCCCCTAGTGCAGATCTTGGTGGTAGTAG  4333360

Query  1981     CAAATACTCAAATGAGAACTTTGAGGACTGAAGTGGGGAAAGGTTCCATGTGAACAGCAG  2040
                ||||||||||||||||||||||||||||||||||||||||||||||||||||||||||||
Sbjct  4333361  CAAATACTCAAATGAGAACTTTGAGGACTGAAGTGGGGAAAGGTTCCATGTGAACAGCAG  4333420

Query  2041     TTGGACATGGGTTAGTCGATCCTAAGGCATAGGGAAGTTCCGTTTGAAAGGCGCCCTCGT  2100
                ||||||||||||||||||||||||||||||||||||||||||||| ||||||||||||||
Sbjct  4333421  TTGGACATGGGTTAGTCGATCCTAAGGCATAGGGAAGTTCCGTTTTAAAGGCGCCCTCGT  4333480

Query  2101     GCGCCGTGTGCCGAAAGGGAAGCCGGTTAACATTCCGGCACCTAGATGTGGATTCTCCAC  2160
                ||||||| ||||||||||||||||||||||||||||||||||||||||||||||||||||
Sbjct  4333481  GCGCCGTTTGCCGAAAGGGAAGCCGGTTAACATTCCGGCACCTAGATGTGGATTCTCCAC  4333540

Query  2161     GGCAACGTAACTGAACGCGGAGACGTCGGCGGGGGTCCTGGGAAGAGTTCTCTTTTCTTC  2220
                ||||||||||||||||||||||||||||||||||||||||||||||||||||||||||||
Sbjct  4333541  GGCAACGTAACTGAACGCGGAGACGTCGGCGGGGGTCCTGGGAAGAGTTCTCTTTTCTTC  4333600

Query  2221     TTGACAGCCTATCACCCTGAAATCGGTTTGTCCGGAGCTAGGGTTCTATGGCTGGCAGAG  2280
                ||||||||||||||||||||||||||||||||||||||||||||||||||||||||||||
Sbjct  4333601  TTGACAGCCTATCACCCTGAAATCGGTTTGTCCGGAGCTAGGGTTCTATGGCTGGCAGAG  4333660

Query  2281     CGCCGCACTTTTGCGGCGTCCGGTGCGCCCCCGACGACCCTTGAAAATCCGCGGGAAGGA  2340
                ||||||||||||||||||||||||||||||||||||||||||||||||||||||||||||
Sbjct  4333661  CGCCGCACTTTTGCGGCGTCCGGTGCGCCCCCGACGACCCTTGAAAATCCGCGGGAAGGA  4333720

Query  2341     ATAGTTTTCACGCTAGGTCGTACTCATAACCGCAGCAGGTCTCCAAGGTGAACAGCCTCT  2400
                ||||||||||||||||||||||||||||||||||||||||||||||||||||||||||||
Sbjct  4333721  ATAGTTTTCACGCTAGGTCGTACTCATAACCGCAGCAGGTCTCCAAGGTGAACAGCCTCT  4333780

Query  2401     AGTTGATAGAACAATGTAGATAAGGGAAGTCGGCAAAATGGATCCGTAACTTCGGGATAA  2460
                ||||||||||||||||||||||||||||||||||||||||||||||||||||||||||||
Sbjct  4333781  AGTTGATAGAACAATGTAGATAAGGGAAGTCGGCAAAATGGATCCGTAACTTCGGGATAA  4333840

Query  2461     GGATTGGCTCTAAGGGTCGGGCTCGCTGGGCCTTGGGGGGAACCTCCTGGAGCAGTAGGG  2520
                ||||||||||||||||||||||||||||||||||||||||||||||||||||||||||||
Sbjct  4333841  GGATTGGCTCTAAGGGTCGGGCTCGCTGGGCCTTGGGGGGAACCTCCTGGAGCAGTAGGG  4333900

Query  2521     CACTAGCCGGGCAACCGGCCGGCGCCCCGCAGCACCGGGTTGGGGACGCCCTTGGCAGGC  2580
                ||||||||||||||||||||||||||||||||||||||||||||||||||||||||||||
Sbjct  4333901  CACTAGCCGGGCAACCGGCCGGCGCCCCGCAGCACCGGGTTGGGGACGCCCTTGGCAGGC  4333960

Query  2581     TTCGGCCGTCCGGCGGGCGATTAACGACCAACTTAGAACTGGTACGGACAAGGGGAAT  2638
                ||||||||||||||||||||||||||||||||||||||||||||||||||||||||||
Sbjct  4333961  TTCGGCCGTCCGGCGGGCGATTAACGACCAACTTAGAACTGGTACGGACAAGGGGAAT  4334018


 Score = 4798 bits (2598),  Expect = 0.0
 Identities = 2625/2638 (99%), Gaps = 1/2638 (0%)
 Strand=Plus/Plus

Query  1        CAAGGTTTCCGTAGGTGAACCTGCGGAAGGATCATTACCGAGTGAGGGCCCTCTGGGTCC  60
                |||||||||||||||||||||||||||||||||||||||||||||||||||| |||||||
Sbjct  4322723  CAAGGTTTCCGTAGGTGAACCTGCGGAAGGATCATTACCGAGTGAGGGCCCTTTGGGTCC  4322782

Query  61       AACCTCCCACCCGTGTTTATTTTACCTTGTTGCTTcggcgggcccgccttaactggccgc  120
                |||||||||||||||||||||||||||||||||||||||||||||||||| |||||||||
Sbjct  4322783  AACCTCCCACCCGTGTTTATTTTACCTTGTTGCTTCGGCGGGCCCGCCTTTACTGGCCGC  4322842

Query  121      cggggggcttacgcccccgggcccgcgcccgccgAAGACACCCTCGAACTCTGTCTGAAG  180
                ||||||||| ||||||||||||||||||||||||||||||||| ||||||||||||||||
Sbjct  4322843  CGGGGGGCTCACGCCCCCGGGCCCGCGCCCGCCGAAGACACCCCCGAACTCTGTCTGAAG  4322902

Query  181      ATTGTAGTCTGAGTGAAAATATAAATTATTTAAAACTTTCAACAACGGATCTCTTGGTTC  240
                |||| |||||||||||||||||||||||||||||||||||||||||||||||||||||||
Sbjct  4322903  ATTGAAGTCTGAGTGAAAATATAAATTATTTAAAACTTTCAACAACGGATCTCTTGGTTC  4322962

Query  241      CGGCATCGATGAAGAACGCAGCGAAATGCGATACGTAATGTGAATTGCAAATTCAGTGAA  300
                ||||||||||||||||||||||||||||||||||||||||||||||||||||||||||||
Sbjct  4322963  CGGCATCGATGAAGAACGCAGCGAAATGCGATACGTAATGTGAATTGCAAATTCAGTGAA  4323022

Query  301      TCATCGAGTCTTTGAACGCACATTGCGCCCCCTGGTATTCCGGGGGGCATGCCTGTCCGA  360
                ||||||||||||||||||||||||||||||||||||||||||||||||||||||||||||
Sbjct  4323023  TCATCGAGTCTTTGAACGCACATTGCGCCCCCTGGTATTCCGGGGGGCATGCCTGTCCGA  4323082

Query  361      GCGTCATTGCTGCCCTCAAGCACGGCTTGTGTGTTGGGCCCCGTCCTCCGATCCCGGGGG  420
                ||||||||||||||||||||| |||||||||||||||||||||||||||||| |||||||
Sbjct  4323083  GCGTCATTGCTGCCCTCAAGCCCGGCTTGTGTGTTGGGCCCCGTCCTCCGATTCCGGGGG  4323142

Query  421      ACGGGCCCGAAAGGCAGCGGCGGCACCGCGTCCGGTCCTCGAGCGTATGGGGCTTTGTCA  480
                ||||||||||||||||||||||||||||||||||||||||||||||||||||||||||||
Sbjct  4323143  ACGGGCCCGAAAGGCAGCGGCGGCACCGCGTCCGGTCCTCGAGCGTATGGGGCTTTGTCA  4323202

Query  481      CCCGCTCTGTAGGCCCGGCCGGCGCTTGCCGATCAACCCAAATTTTTATCCAGGTTGACC  540
                ||||||||||||||||||||||||||||||||||||||||||||||||||||||||||||
Sbjct  4323203  CCCGCTCTGTAGGCCCGGCCGGCGCTTGCCGATCAACCCAAATTTTTATCCAGGTTGACC  4323262

Query  541      TCGGATCAGGTAGGGATACCCGCTGAACTTAAGCATATCAATAAGCGGAGGAAAAGAAAC  600
                ||||||||||||||||||||||||||||||||||||||||||||||||||||||||||||
Sbjct  4323263  TCGGATCAGGTAGGGATACCCGCTGAACTTAAGCATATCAATAAGCGGAGGAAAAGAAAC  4323322

Query  601      CAACAGGGATTGCCCCAGTAACGGCGAGTGAAGCGGCAAGAGCTCAAATTTGAAAGCTGG  660
                ||||||||||||||||||||||||||||||||||||||||||||||||||||||||||||
Sbjct  4323323  CAACAGGGATTGCCCCAGTAACGGCGAGTGAAGCGGCAAGAGCTCAAATTTGAAAGCTGG  4323382

Query  661      CTCCTTCGGGGTCCGCATTGTAATTTGTAGAGGATGCTTCGGGAGCGGTCCCCATCTAAG  720
                ||||||||||||||||||||||||||| ||||||||||||||||||||||||||||||||
Sbjct  4323383  CTCCTTCGGGGTCCGCATTGTAATTTGCAGAGGATGCTTCGGGAGCGGTCCCCATCTAAG  4323442

Query  721      TGCCCTGGAACGGGACGTCATAGAGGGTGAGAATCCCGTATGGGATGGGGTGTCCGCGCC  780
                ||||||||||||||||||||||||||||||||||||||||||||||||||||||||||||
Sbjct  4323443  TGCCCTGGAACGGGACGTCATAGAGGGTGAGAATCCCGTATGGGATGGGGTGTCCGCGCC  4323502

Query  781      CGTGTGAAGCTCCTTCGACGAGTCGAGTTGTTTGGGAATGCAGCTCTAAATGGGTGGTAA  840
                ||||||||||||||||||||||||||||||||||||||||||||||||||||||||||||
Sbjct  4323503  CGTGTGAAGCTCCTTCGACGAGTCGAGTTGTTTGGGAATGCAGCTCTAAATGGGTGGTAA  4323562

Query  841      ATTTCATCTAAAGCTAAATATTGGCCGGAGACCGATAGCGCACAAGTAGAGTGATCGAAA  900
                ||||||||||||||||||||||||||||||||||||||||||||||||||||||||||||
Sbjct  4323563  ATTTCATCTAAAGCTAAATATTGGCCGGAGACCGATAGCGCACAAGTAGAGTGATCGAAA  4323622

Query  901      GATGAAAAGCACTTTGAAAAGAGAGTTAAAAAGCACGTGAAATTGTTGAAAGGGAAGCGC  960
                ||||||||||||||||||||||||||||||||||||||||||||||||||||||||||||
Sbjct  4323623  GATGAAAAGCACTTTGAAAAGAGAGTTAAAAAGCACGTGAAATTGTTGAAAGGGAAGCGC  4323682

Query  961      TTGCGACCAGACTCGCTCGCGGGGTTCAGCCGGCATTCGTGCCGGTGTACTTCCCCGCGG  1020
                ||||||||||||||||||||||||||||||||||||||||||||||||||||||||||||
Sbjct  4323683  TTGCGACCAGACTCGCTCGCGGGGTTCAGCCGGCATTCGTGCCGGTGTACTTCCCCGCGG  4323742

Query  1021     GCGGGCCAGCGTCGGTTTGGGCGGTCGGTCAAAGGCCCTCGGAAGGTAACGCCCCTAGGG  1080
                ||||||||||||||||||||||||||||||||||||||||||||||||||||||||||||
Sbjct  4323743  GCGGGCCAGCGTCGGTTTGGGCGGTCGGTCAAAGGCCCTCGGAAGGTAACGCCCCTAGGG  4323802

Query  1081     GCGTCTTATAGCCGAGGGTGCAATGCGACCTGCCTAGACCGAGGAACGCGCTTCGGCTCG  1140
                ||||||||||||||||||||||||||||||||||||||||||||||||||||||||||||
Sbjct  4323803  GCGTCTTATAGCCGAGGGTGCAATGCGACCTGCCTAGACCGAGGAACGCGCTTCGGCTCG  4323862

Query  1141     GACGCTGGCATAATGGTCGTAAACGACCCGTCTTGAAACACGGACCAAGGAGTCTAACAT  1200
                |||||||||||||||||||||| |||||||||||||||||||||||||||||||||||||
Sbjct  4323863  GACGCTGGCATAATGGTCGTAAGCGACCCGTCTTGAAACACGGACCAAGGAGTCTAACAT  4323922

Query  1201     CTACGCGAGTGTTCGGGTGTCAAACCCGTGCGCGAAGTGAAAGCGAACGGAGGTGGGAAC  1260
                ||||||||||||||||||||||||||||||||||||||||||||||||||||||||||||
Sbjct  4323923  CTACGCGAGTGTTCGGGTGTCAAACCCGTGCGCGAAGTGAAAGCGAACGGAGGTGGGAAC  4323982

Query  1261     CCTCACGGGTGCACCATCGACCGATCCTGAAGTCTTCGGATGGATTTGAGTAAGAGCGTA  1320
                ||| ||||||||||||||||||||||||||||||||||||||||||||||||||||||||
Sbjct  4323983  CCTTACGGGTGCACCATCGACCGATCCTGAAGTCTTCGGATGGATTTGAGTAAGAGCGTA  4324042

Query  1321     GCTGTTGGGACCCGAAAGATGGTGAACTATGCCTGAATAGGGCGAAGCCAGAGGAAACTC  1380
                ||||||||||||||||||||||||||||||||||||||||||||||||||||||||||||
Sbjct  4324043  GCTGTTGGGACCCGAAAGATGGTGAACTATGCCTGAATAGGGCGAAGCCAGAGGAAACTC  4324102

Query  1381     TGGTGGAGGCTCGTAGCGGTTCTGACGTGCAAATCGATCGTCGAATTTGGGTATAGGGGC  1440
                ||||||||||||||||||||||||||||||||||||||||||||||||||||||||||||
Sbjct  4324103  TGGTGGAGGCTCGTAGCGGTTCTGACGTGCAAATCGATCGTCGAATTTGGGTATAGGGGC  4324162

Query  1441     GAAAGACTAATCGAACCATCTGGTAGCTGGTTCCTGCCGAAGTTTCCCTCAGGATAGCAG  1500
                ||||||||||||||||||||||||||||||||||||||||||||||||||||||||||||
Sbjct  4324163  GAAAGACTAATCGAACCATCTGGTAGCTGGTTCCTGCCGAAGTTTCCCTCAGGATAGCAG  4324222

Query  1501     TAACGCGAATTCAGTTTTATGAGGTAAAGCGAATGATTAGAGGCCTTGGGGTTGAAACAA  1560
                ||||||||||||||||||||||||||||||||||||||||||||||||||||||||||||
Sbjct  4324223  TAACGCGAATTCAGTTTTATGAGGTAAAGCGAATGATTAGAGGCCTTGGGGTTGAAACAA  4324282

Query  1561     CCTTAACCTATTCTCAAACTTTAAATATGTAAGAAGCCCTTGTTGCTTAATTGAACGTGG  1620
                ||||||||||||||||||||||||||||||||||||||||||||||||||||||||||||
Sbjct  4324283  CCTTAACCTATTCTCAAACTTTAAATATGTAAGAAGCCCTTGTTGCTTAATTGAACGTGG  4324342

Query  1621     GCATTAGAATGATGCGTTACTAGTGGGCCATTTTTGGTAAGCAGAACTGGCGATGCGGGA  1680
                ||||||||||||||||||||||||||||||||||||||||||||||||||||||||||||
Sbjct  4324343  GCATTAGAATGATGCGTTACTAGTGGGCCATTTTTGGTAAGCAGAACTGGCGATGCGGGA  4324402

Query  1681     TGAACCGAACGCGAGGTTAAGGTGCCGGAATACACGCTCATCAGACACCACAAAAGGTGT  1740
                ||||||||||||||||||||||||||||||||||||||||||||||||||||||||||||
Sbjct  4324403  TGAACCGAACGCGAGGTTAAGGTGCCGGAATACACGCTCATCAGACACCACAAAAGGTGT  4324462

Query  1741     TAGTTCATCTAGACAGCCCGACGGTGGCCATGGAAGTCGGAATCCGCTAAGGAGTGTGTA  1800
                ||||||||||||||||||||||||||||||||||||||||||||||||||||||||||||
Sbjct  4324463  TAGTTCATCTAGACAGCCCGACGGTGGCCATGGAAGTCGGAATCCGCTAAGGAGTGTGTA  4324522

Query  1801     ACAACTCACGGGCCGAATGAACTAGCCCTGAAAATGGATGGCGCTTAAGCGTGTTACCCA  1860
                ||||||||||||||||||||||||||||||||||||||||||||||||||||||||||||
Sbjct  4324523  ACAACTCACGGGCCGAATGAACTAGCCCTGAAAATGGATGGCGCTTAAGCGTGTTACCCA  4324582

Query  1861     TACCTCGCCGTCAGGGTAGAAACGATGCCCTGACGAGTAGGCAGGCGTGGGGGTCCGTGA  1920
                ||||||||||||||||||||||||||||||||||||||||||||||||||||||||||||
Sbjct  4324583  TACCTCGCCGTCAGGGTAGAAACGATGCCCTGACGAGTAGGCAGGCGTGGGGGTCCGTGA  4324642

Query  1921     CGAAGCCTTGGGAGTGATCCCGGGTCGAACGGCCCCTAGTGCAGATCTTGGTGGTAGTAG  1980
                ||||||||||||||||||||||||||||||||||||||||||||||||||||||||||||
Sbjct  4324643  CGAAGCCTTGGGAGTGATCCCGGGTCGAACGGCCCCTAGTGCAGATCTTGGTGGTAGTAG  4324702

Query  1981     CAAATACTCAAATGAGAACTTTGAGGACTGAAGTGGGGAAAGGTTCCATGTGAACAGCAG  2040
                ||||||||||||||||||||||||||||||||||||||||||||||||||||||||||||
Sbjct  4324703  CAAATACTCAAATGAGAACTTTGAGGACTGAAGTGGGGAAAGGTTCCATGTGAACAGCAG  4324762

Query  2041     TTGGACATGGGTTAGTCGATCCTAAGGCATAGGGAAGTTCCGTTTGAAAGGCGCCCTCGT  2100
                ||||||||||||||||||||||||||||||||||||||||||||| ||||||||||||||
Sbjct  4324763  TTGGACATGGGTTAGTCGATCCTAAGGCATAGGGAAGTTCCGTTTTAAAGGCGCCCTCGT  4324822

Query  2101     GCGCCGTGTGCCGAAAGGGAAGCCGGTTAACATTCCGGCACCTAGATGTGGATTCTCCAC  2160
                ||||||| ||||||||||||||||||||||||||||||||||||||||||||||||||||
Sbjct  4324823  GCGCCGTTTGCCGAAAGGGAAGCCGGTTAACATTCCGGCACCTAGATGTGGATTCTCCAC  4324882

Query  2161     GGCAACGTAACTGAACGCGGAGACGTCGGCGGGGGTCCTGGGAAGAGTTCTCTTTTCTTC  2220
                ||||||||||||||||||||||||||||||||||||||||||||||||||||||||||||
Sbjct  4324883  GGCAACGTAACTGAACGCGGAGACGTCGGCGGGGGTCCTGGGAAGAGTTCTCTTTTCTTC  4324942

Query  2221     TTGACAGCCTATCACCCTGAAATCGGTTTGTCCGGAGCTAGGGTTCTATGGCTGGCAGAG  2280
                ||||||||||||||||||||||||||||||||||||||||||||||||||||||||||||
Sbjct  4324943  TTGACAGCCTATCACCCTGAAATCGGTTTGTCCGGAGCTAGGGTTCTATGGCTGGCAGAG  4325002

Query  2281     CGCCGCACTTTTGCGGCGTCCGGTGCGCCCCCGACGACCCTTGAAAATCCGCGGGAAGGA  2340
                ||||||||||||||||||||||||||||||||||||||||||||||||||||||||||||
Sbjct  4325003  CGCCGCACTTTTGCGGCGTCCGGTGCGCCCCCGACGACCCTTGAAAATCCGCGGGAAGGA  4325062

Query  2341     ATAGTTTTCACGCTAGGTCGTACTCATAACCGCAGCAGGTCTCCAAGGTGAACAGCCTCT  2400
                ||||||||||||||||||||||||||||||||||||||||||||||||||||||||||||
Sbjct  4325063  ATAGTTTTCACGCTAGGTCGTACTCATAACCGCAGCAGGTCTCCAAGGTGAACAGCCTCT  4325122

Query  2401     AGTTGATAGAACAATGTAGATAAGGGAAGTCGGCAAAATGGATCCGTAACTTCGGGATAA  2460
                ||||||||||||||||||||||||||||||||||||||||||||||||||||||||||||
Sbjct  4325123  AGTTGATAGAACAATGTAGATAAGGGAAGTCGGCAAAATGGATCCGTAACTTCGGGATAA  4325182

Query  2461     GGATTGGCTCTAAGGGTCGGGCTCGCTGGGCCTTGGGGGGAACCTCCTGGAGCAGTAGGG  2520
                |||||||||||||||||||||||||||||||||| |||||||||||||||||||||||||
Sbjct  4325183  GGATTGGCTCTAAGGGTCGGGCTCGCTGGGCCTT-GGGGGAACCTCCTGGAGCAGTAGGG  4325241

Query  2521     CACTAGCCGGGCAACCGGCCGGCGCCCCGCAGCACCGGGTTGGGGACGCCCTTGGCAGGC  2580
                ||||||||||||||||||||||||||||||||||||||||||||||||||||||||||||
Sbjct  4325242  CACTAGCCGGGCAACCGGCCGGCGCCCCGCAGCACCGGGTTGGGGACGCCCTTGGCAGGC  4325301

Query  2581     TTCGGCCGTCCGGCGGGCGATTAACGACCAACTTAGAACTGGTACGGACAAGGGGAAT  2638
                ||||||||||||||||||||||||||||||||||||||||||||||||||||||||||
Sbjct  4325302  TTCGGCCGTCCGGCGGGCGATTAACGACCAACTTAGAACTGGTACGGACAAGGGGAAT  4325359


>MUGH01000060.1 Penicillium sp. BW_MB Marcia_B_CGATGT.R1_(paired)_contig_60, 
whole genome shotgun sequence
Length=8485

 Score = 4806 bits (2602),  Expect = 0.0
 Identities = 2626/2638 (99%), Gaps = 0/2638 (0%)
 Strand=Plus/Plus

Query  1     CAAGGTTTCCGTAGGTGAACCTGCGGAAGGATCATTACCGAGTGAGGGCCCTCTGGGTCC  60
             |||||||||||||||||||||||||||||||||||||||||||||||||||| |||||||
Sbjct  2924  CAAGGTTTCCGTAGGTGAACCTGCGGAAGGATCATTACCGAGTGAGGGCCCTTTGGGTCC  2983

Query  61    AACCTCCCACCCGTGTTTATTTTACCTTGTTGCTTcggcgggcccgccttaactggccgc  120
             |||||||||||||||||||||||||||||||||||||||||||||||||| |||||||||
Sbjct  2984  AACCTCCCACCCGTGTTTATTTTACCTTGTTGCTTCGGCGGGCCCGCCTTTACTGGCCGC  3043

Query  121   cggggggcttacgcccccgggcccgcgcccgccgAAGACACCCTCGAACTCTGTCTGAAG  180
             ||||||||| ||||||||||||||||||||||||||||||||  ||||||||||||||||
Sbjct  3044  CGGGGGGCTCACGCCCCCGGGCCCGCGCCCGCCGAAGACACCTCCGAACTCTGTCTGAAG  3103

Query  181   ATTGTAGTCTGAGTGAAAATATAAATTATTTAAAACTTTCAACAACGGATCTCTTGGTTC  240
             |||| |||||||||||||||||||||||||||||||||||||||||||||||||||||||
Sbjct  3104  ATTGAAGTCTGAGTGAAAATATAAATTATTTAAAACTTTCAACAACGGATCTCTTGGTTC  3163

Query  241   CGGCATCGATGAAGAACGCAGCGAAATGCGATACGTAATGTGAATTGCAAATTCAGTGAA  300
             ||||||||||||||||||||||||||||||||||||||||||||||||||||||||||||
Sbjct  3164  CGGCATCGATGAAGAACGCAGCGAAATGCGATACGTAATGTGAATTGCAAATTCAGTGAA  3223

Query  301   TCATCGAGTCTTTGAACGCACATTGCGCCCCCTGGTATTCCGGGGGGCATGCCTGTCCGA  360
             ||||||||||||||||||||||||||||||||||||||||||||||||||||||||||||
Sbjct  3224  TCATCGAGTCTTTGAACGCACATTGCGCCCCCTGGTATTCCGGGGGGCATGCCTGTCCGA  3283

Query  361   GCGTCATTGCTGCCCTCAAGCACGGCTTGTGTGTTGGGCCCCGTCCTCCGATCCCGGGGG  420
             |||||||||||||||||||||||||||||||||||||||||||||||||||| |||||||
Sbjct  3284  GCGTCATTGCTGCCCTCAAGCACGGCTTGTGTGTTGGGCCCCGTCCTCCGATTCCGGGGG  3343

Query  421   ACGGGCCCGAAAGGCAGCGGCGGCACCGCGTCCGGTCCTCGAGCGTATGGGGCTTTGTCA  480
             ||||||||||||||||||||||||||||||||||||||||||||||||||||||||||||
Sbjct  3344  ACGGGCCCGAAAGGCAGCGGCGGCACCGCGTCCGGTCCTCGAGCGTATGGGGCTTTGTCA  3403

Query  481   CCCGCTCTGTAGGCCCGGCCGGCGCTTGCCGATCAACCCAAATTTTTATCCAGGTTGACC  540
             ||||||||||||||||||||||||||||||||||||||||||||||||||||||||||||
Sbjct  3404  CCCGCTCTGTAGGCCCGGCCGGCGCTTGCCGATCAACCCAAATTTTTATCCAGGTTGACC  3463

Query  541   TCGGATCAGGTAGGGATACCCGCTGAACTTAAGCATATCAATAAGCGGAGGAAAAGAAAC  600
             ||||||||||||||||||||||||||||||||||||||||||||||||||||||||||||
Sbjct  3464  TCGGATCAGGTAGGGATACCCGCTGAACTTAAGCATATCAATAAGCGGAGGAAAAGAAAC  3523

Query  601   CAACAGGGATTGCCCCAGTAACGGCGAGTGAAGCGGCAAGAGCTCAAATTTGAAAGCTGG  660
             ||||||||||||||||||||||||||||||||||||||||||||||||||||||||||||
Sbjct  3524  CAACAGGGATTGCCCCAGTAACGGCGAGTGAAGCGGCAAGAGCTCAAATTTGAAAGCTGG  3583

Query  661   CTCCTTCGGGGTCCGCATTGTAATTTGTAGAGGATGCTTCGGGAGCGGTCCCCATCTAAG  720
             ||||||||||||||||||||||||||| ||||||||||||||||||||||||||||||||
Sbjct  3584  CTCCTTCGGGGTCCGCATTGTAATTTGCAGAGGATGCTTCGGGAGCGGTCCCCATCTAAG  3643

Query  721   TGCCCTGGAACGGGACGTCATAGAGGGTGAGAATCCCGTATGGGATGGGGTGTCCGCGCC  780
             ||||||||||||||||||||||||||||||||||||||||||||||||||||||||||||
Sbjct  3644  TGCCCTGGAACGGGACGTCATAGAGGGTGAGAATCCCGTATGGGATGGGGTGTCCGCGCC  3703

Query  781   CGTGTGAAGCTCCTTCGACGAGTCGAGTTGTTTGGGAATGCAGCTCTAAATGGGTGGTAA  840
             ||||||||||||||||||||||||||||||||||||||||||||||||||||||||||||
Sbjct  3704  CGTGTGAAGCTCCTTCGACGAGTCGAGTTGTTTGGGAATGCAGCTCTAAATGGGTGGTAA  3763

Query  841   ATTTCATCTAAAGCTAAATATTGGCCGGAGACCGATAGCGCACAAGTAGAGTGATCGAAA  900
             ||||||||||||||||||||||||||||||||||||||||||||||||||||||||||||
Sbjct  3764  ATTTCATCTAAAGCTAAATATTGGCCGGAGACCGATAGCGCACAAGTAGAGTGATCGAAA  3823

Query  901   GATGAAAAGCACTTTGAAAAGAGAGTTAAAAAGCACGTGAAATTGTTGAAAGGGAAGCGC  960
             ||||||||||||||||||||||||||||||||||||||||||||||||||||||||||||
Sbjct  3824  GATGAAAAGCACTTTGAAAAGAGAGTTAAAAAGCACGTGAAATTGTTGAAAGGGAAGCGC  3883

Query  961   TTGCGACCAGACTCGCTCGCGGGGTTCAGCCGGCATTCGTGCCGGTGTACTTCCCCGCGG  1020
             ||||||||||||||||||||||||||||||||||||||||||||||||||||||||||||
Sbjct  3884  TTGCGACCAGACTCGCTCGCGGGGTTCAGCCGGCATTCGTGCCGGTGTACTTCCCCGCGG  3943

Query  1021  GCGGGCCAGCGTCGGTTTGGGCGGTCGGTCAAAGGCCCTCGGAAGGTAACGCCCCTAGGG  1080
             ||||||||||||||||||||||||||||||||||||||||||||||||||||||||||||
Sbjct  3944  GCGGGCCAGCGTCGGTTTGGGCGGTCGGTCAAAGGCCCTCGGAAGGTAACGCCCCTAGGG  4003

Query  1081  GCGTCTTATAGCCGAGGGTGCAATGCGACCTGCCTAGACCGAGGAACGCGCTTCGGCTCG  1140
             ||||||||||||||||||||||||||||||||||||||||||||||||||||||||||||
Sbjct  4004  GCGTCTTATAGCCGAGGGTGCAATGCGACCTGCCTAGACCGAGGAACGCGCTTCGGCTCG  4063

Query  1141  GACGCTGGCATAATGGTCGTAAACGACCCGTCTTGAAACACGGACCAAGGAGTCTAACAT  1200
             |||||||||||||||||||||| |||||||||||||||||||||||||||||||||||||
Sbjct  4064  GACGCTGGCATAATGGTCGTAAGCGACCCGTCTTGAAACACGGACCAAGGAGTCTAACAT  4123

Query  1201  CTACGCGAGTGTTCGGGTGTCAAACCCGTGCGCGAAGTGAAAGCGAACGGAGGTGGGAAC  1260
             ||||||||||||||||||||||||||||||||||||||||||||||||||||||||||||
Sbjct  4124  CTACGCGAGTGTTCGGGTGTCAAACCCGTGCGCGAAGTGAAAGCGAACGGAGGTGGGAAC  4183

Query  1261  CCTCACGGGTGCACCATCGACCGATCCTGAAGTCTTCGGATGGATTTGAGTAAGAGCGTA  1320
             ||| ||||||||||||||||||||||||||||||||||||||||||||||||||||||||
Sbjct  4184  CCTTACGGGTGCACCATCGACCGATCCTGAAGTCTTCGGATGGATTTGAGTAAGAGCGTA  4243

Query  1321  GCTGTTGGGACCCGAAAGATGGTGAACTATGCCTGAATAGGGCGAAGCCAGAGGAAACTC  1380
             ||||||||||||||||||||||||||||||||||||||||||||||||||||||||||||
Sbjct  4244  GCTGTTGGGACCCGAAAGATGGTGAACTATGCCTGAATAGGGCGAAGCCAGAGGAAACTC  4303

Query  1381  TGGTGGAGGCTCGTAGCGGTTCTGACGTGCAAATCGATCGTCGAATTTGGGTATAGGGGC  1440
             ||||||||||||||||||||||||||||||||||||||||||||||||||||||||||||
Sbjct  4304  TGGTGGAGGCTCGTAGCGGTTCTGACGTGCAAATCGATCGTCGAATTTGGGTATAGGGGC  4363

Query  1441  GAAAGACTAATCGAACCATCTGGTAGCTGGTTCCTGCCGAAGTTTCCCTCAGGATAGCAG  1500
             ||||||||||||||||||||||||||||||||||||||||||||||||||||||||||||
Sbjct  4364  GAAAGACTAATCGAACCATCTGGTAGCTGGTTCCTGCCGAAGTTTCCCTCAGGATAGCAG  4423

Query  1501  TAACGCGAATTCAGTTTTATGAGGTAAAGCGAATGATTAGAGGCCTTGGGGTTGAAACAA  1560
             ||||||||||||||||||||||||||||||||||||||||||||||||||||||||||||
Sbjct  4424  TAACGCGAATTCAGTTTTATGAGGTAAAGCGAATGATTAGAGGCCTTGGGGTTGAAACAA  4483

Query  1561  CCTTAACCTATTCTCAAACTTTAAATATGTAAGAAGCCCTTGTTGCTTAATTGAACGTGG  1620
             ||||||||||||||||||||||||||||||||||||||||||||||||||||||||||||
Sbjct  4484  CCTTAACCTATTCTCAAACTTTAAATATGTAAGAAGCCCTTGTTGCTTAATTGAACGTGG  4543

Query  1621  GCATTAGAATGATGCGTTACTAGTGGGCCATTTTTGGTAAGCAGAACTGGCGATGCGGGA  1680
             ||||||||||||||||||||||||||||||||||||||||||||||||||||||||||||
Sbjct  4544  GCATTAGAATGATGCGTTACTAGTGGGCCATTTTTGGTAAGCAGAACTGGCGATGCGGGA  4603

Query  1681  TGAACCGAACGCGAGGTTAAGGTGCCGGAATACACGCTCATCAGACACCACAAAAGGTGT  1740
             ||||||||||||||||||||||||||||||||||||||||||||||||||||||||||||
Sbjct  4604  TGAACCGAACGCGAGGTTAAGGTGCCGGAATACACGCTCATCAGACACCACAAAAGGTGT  4663

Query  1741  TAGTTCATCTAGACAGCCCGACGGTGGCCATGGAAGTCGGAATCCGCTAAGGAGTGTGTA  1800
             ||||||||||||||||||||||||||||||||||||||||||||||||||||||||||||
Sbjct  4664  TAGTTCATCTAGACAGCCCGACGGTGGCCATGGAAGTCGGAATCCGCTAAGGAGTGTGTA  4723

Query  1801  ACAACTCACGGGCCGAATGAACTAGCCCTGAAAATGGATGGCGCTTAAGCGTGTTACCCA  1860
             ||||||||||||||||||||||||||||||||||||||||||||||||||||||||||||
Sbjct  4724  ACAACTCACGGGCCGAATGAACTAGCCCTGAAAATGGATGGCGCTTAAGCGTGTTACCCA  4783

Query  1861  TACCTCGCCGTCAGGGTAGAAACGATGCCCTGACGAGTAGGCAGGCGTGGGGGTCCGTGA  1920
             ||||||||||||||||||||||||||||||||||||||||||||||||||||||||||||
Sbjct  4784  TACCTCGCCGTCAGGGTAGAAACGATGCCCTGACGAGTAGGCAGGCGTGGGGGTCCGTGA  4843

Query  1921  CGAAGCCTTGGGAGTGATCCCGGGTCGAACGGCCCCTAGTGCAGATCTTGGTGGTAGTAG  1980
             ||||||||||||||||||||||||||||||||||||||||||||||||||||||||||||
Sbjct  4844  CGAAGCCTTGGGAGTGATCCCGGGTCGAACGGCCCCTAGTGCAGATCTTGGTGGTAGTAG  4903

Query  1981  CAAATACTCAAATGAGAACTTTGAGGACTGAAGTGGGGAAAGGTTCCATGTGAACAGCAG  2040
             ||||||||||||||||||||||||||||||||||||||||||||||||||||||||||||
Sbjct  4904  CAAATACTCAAATGAGAACTTTGAGGACTGAAGTGGGGAAAGGTTCCATGTGAACAGCAG  4963

Query  2041  TTGGACATGGGTTAGTCGATCCTAAGGCATAGGGAAGTTCCGTTTGAAAGGCGCCCTCGT  2100
             ||||||||||||||||||||||||||||||||||||||||||||| ||||||||||||||
Sbjct  4964  TTGGACATGGGTTAGTCGATCCTAAGGCATAGGGAAGTTCCGTTTTAAAGGCGCCCTCGT  5023

Query  2101  GCGCCGTGTGCCGAAAGGGAAGCCGGTTAACATTCCGGCACCTAGATGTGGATTCTCCAC  2160
             ||||||| ||||||||||||||||||||||||||||||||||||||||||||||||||||
Sbjct  5024  GCGCCGTTTGCCGAAAGGGAAGCCGGTTAACATTCCGGCACCTAGATGTGGATTCTCCAC  5083

Query  2161  GGCAACGTAACTGAACGCGGAGACGTCGGCGGGGGTCCTGGGAAGAGTTCTCTTTTCTTC  2220
             ||||||||||||||||||||||||||||||||||||||||||||||||||||||||||||
Sbjct  5084  GGCAACGTAACTGAACGCGGAGACGTCGGCGGGGGTCCTGGGAAGAGTTCTCTTTTCTTC  5143

Query  2221  TTGACAGCCTATCACCCTGAAATCGGTTTGTCCGGAGCTAGGGTTCTATGGCTGGCAGAG  2280
             ||||||||||||||||||||||||||||||||||||||||||||||||||||||||||||
Sbjct  5144  TTGACAGCCTATCACCCTGAAATCGGTTTGTCCGGAGCTAGGGTTCTATGGCTGGCAGAG  5203

Query  2281  CGCCGCACTTTTGCGGCGTCCGGTGCGCCCCCGACGACCCTTGAAAATCCGCGGGAAGGA  2340
             ||||||||||||||||||||||||||||||||||||||||||||||||||||||||||||
Sbjct  5204  CGCCGCACTTTTGCGGCGTCCGGTGCGCCCCCGACGACCCTTGAAAATCCGCGGGAAGGA  5263

Query  2341  ATAGTTTTCACGCTAGGTCGTACTCATAACCGCAGCAGGTCTCCAAGGTGAACAGCCTCT  2400
             ||||||||||||||||||||||||||||||||||||||||||||||||||||||||||||
Sbjct  5264  ATAGTTTTCACGCTAGGTCGTACTCATAACCGCAGCAGGTCTCCAAGGTGAACAGCCTCT  5323

Query  2401  AGTTGATAGAACAATGTAGATAAGGGAAGTCGGCAAAATGGATCCGTAACTTCGGGATAA  2460
             ||||||||||||||||||||||||||||||||||||||||||||||||||||||||||||
Sbjct  5324  AGTTGATAGAACAATGTAGATAAGGGAAGTCGGCAAAATGGATCCGTAACTTCGGGATAA  5383

Query  2461  GGATTGGCTCTAAGGGTCGGGCTCGCTGGGCCTTGGGGGGAACCTCCTGGAGCAGTAGGG  2520
             ||||||||||||||||||||||||||||||||||||||||||||||||||||||||||||
Sbjct  5384  GGATTGGCTCTAAGGGTCGGGCTCGCTGGGCCTTGGGGGGAACCTCCTGGAGCAGTAGGG  5443

Query  2521  CACTAGCCGGGCAACCGGCCGGCGCCCCGCAGCACCGGGTTGGGGACGCCCTTGGCAGGC  2580
             ||||||||||||||||||||||||||||||||||||||||||||||||||||||||||||
Sbjct  5444  CACTAGCCGGGCAACCGGCCGGCGCCCCGCAGCACCGGGTTGGGGACGCCCTTGGCAGGC  5503

Query  2581  TTCGGCCGTCCGGCGGGCGATTAACGACCAACTTAGAACTGGTACGGACAAGGGGAAT  2638
             ||||||||||||||||||||||||||||||||||||||||||||||||||||||||||
Sbjct  5504  TTCGGCCGTCCGGCGGGCGATTAACGACCAACTTAGAACTGGTACGGACAAGGGGAAT  5561


>JAFCIW010000005.1 Penicillium aurantiogriseum strain IBT 35659 utg000005l_segment0_segment0, 
whole genome shotgun sequence
Length=4642389

 Score = 4806 bits (2602),  Expect = 0.0
 Identities = 2627/2639 (99%), Gaps = 1/2639 (0%)
 Strand=Plus/Minus

Query  1      CAAGGTTTCCGTAGGTGAACCTGCGGAAGGATCATTACCGAGTGAGGGCCCTCTGGGTCC  60
              |||||||||||||||||||||||||||||||||||||||||||||||||||| |||||||
Sbjct  27554  CAAGGTTTCCGTAGGTGAACCTGCGGAAGGATCATTACCGAGTGAGGGCCCTTTGGGTCC  27495

Query  61     AACCTCCCACCCGTGTTTATTTTACCTTGTTGCTTcggcgggcccgccttaactggccgc  120
              |||||||||||||||||||||||||||||||||||||||||||||||||| |||||||||
Sbjct  27494  AACCTCCCACCCGTGTTTATTTTACCTTGTTGCTTCGGCGGGCCCGCCTTTACTGGCCGC  27435

Query  121    cggggggctt-acgcccccgggcccgcgcccgccgAAGACACCCTCGAACTCTGTCTGAA  179
              |||||||||| |||||||||||||||||||||||||||||||||||||||||||||||||
Sbjct  27434  CGGGGGGCTTCACGCCCCCGGGCCCGCGCCCGCCGAAGACACCCTCGAACTCTGTCTGAA  27375

Query  180    GATTGTAGTCTGAGTGAAAATATAAATTATTTAAAACTTTCAACAACGGATCTCTTGGTT  239
              ||||| ||||||||||||||||||||||||||||||||||||||||||||||||||||||
Sbjct  27374  GATTGAAGTCTGAGTGAAAATATAAATTATTTAAAACTTTCAACAACGGATCTCTTGGTT  27315

Query  240    CCGGCATCGATGAAGAACGCAGCGAAATGCGATACGTAATGTGAATTGCAAATTCAGTGA  299
              ||||||||||||||||||||||||||||||||||||||||||||||||||||||||||||
Sbjct  27314  CCGGCATCGATGAAGAACGCAGCGAAATGCGATACGTAATGTGAATTGCAAATTCAGTGA  27255

Query  300    ATCATCGAGTCTTTGAACGCACATTGCGCCCCCTGGTATTCCGGGGGGCATGCCTGTCCG  359
              ||||||||||||||||||||||||||||||||||||||||||||||||||||||||||||
Sbjct  27254  ATCATCGAGTCTTTGAACGCACATTGCGCCCCCTGGTATTCCGGGGGGCATGCCTGTCCG  27195

Query  360    AGCGTCATTGCTGCCCTCAAGCACGGCTTGTGTGTTGGGCCCCGTCCTCCGATCCCGGGG  419
              |||||||||||||||||||||| |||||||||||||||||||||||||||||| ||||||
Sbjct  27194  AGCGTCATTGCTGCCCTCAAGCCCGGCTTGTGTGTTGGGCCCCGTCCTCCGATTCCGGGG  27135

Query  420    GACGGGCCCGAAAGGCAGCGGCGGCACCGCGTCCGGTCCTCGAGCGTATGGGGCTTTGTC  479
              ||||||||||||||||||||||||||||||||||||||||||||||||||||||||||||
Sbjct  27134  GACGGGCCCGAAAGGCAGCGGCGGCACCGCGTCCGGTCCTCGAGCGTATGGGGCTTTGTC  27075

Query  480    ACCCGCTCTGTAGGCCCGGCCGGCGCTTGCCGATCAACCCAAATTTTTATCCAGGTTGAC  539
              |||||||| |||||||||||||||||||||||||||||||||||||||||||||||||||
Sbjct  27074  ACCCGCTCCGTAGGCCCGGCCGGCGCTTGCCGATCAACCCAAATTTTTATCCAGGTTGAC  27015

Query  540    CTCGGATCAGGTAGGGATACCCGCTGAACTTAAGCATATCAATAAGCGGAGGAAAAGAAA  599
              ||||||||||||||||||||||||||||||||||||||||||||||||||||||||||||
Sbjct  27014  CTCGGATCAGGTAGGGATACCCGCTGAACTTAAGCATATCAATAAGCGGAGGAAAAGAAA  26955

Query  600    CCAACAGGGATTGCCCCAGTAACGGCGAGTGAAGCGGCAAGAGCTCAAATTTGAAAGCTG  659
              ||||||||||||||||||||||||||||||||||||||||||||||||||||||||||||
Sbjct  26954  CCAACAGGGATTGCCCCAGTAACGGCGAGTGAAGCGGCAAGAGCTCAAATTTGAAAGCTG  26895

Query  660    GCTCCTTCGGGGTCCGCATTGTAATTTGTAGAGGATGCTTCGGGAGCGGTCCCCATCTAA  719
              |||||||||||||||||||||||||||| |||||||||||||||||||||||||||||||
Sbjct  26894  GCTCCTTCGGGGTCCGCATTGTAATTTGCAGAGGATGCTTCGGGAGCGGTCCCCATCTAA  26835

Query  720    GTGCCCTGGAACGGGACGTCATAGAGGGTGAGAATCCCGTATGGGATGGGGTGTCCGCGC  779
              ||||||||||||||||||||||||||||||||||||||||||||||||||||||||||||
Sbjct  26834  GTGCCCTGGAACGGGACGTCATAGAGGGTGAGAATCCCGTATGGGATGGGGTGTCCGCGC  26775

Query  780    CCGTGTGAAGCTCCTTCGACGAGTCGAGTTGTTTGGGAATGCAGCTCTAAATGGGTGGTA  839
              ||||||||||||||||||||||||||||||||||||||||||||||||||||||||||||
Sbjct  26774  CCGTGTGAAGCTCCTTCGACGAGTCGAGTTGTTTGGGAATGCAGCTCTAAATGGGTGGTA  26715

Query  840    AATTTCATCTAAAGCTAAATATTGGCCGGAGACCGATAGCGCACAAGTAGAGTGATCGAA  899
              ||||||||||||||||||||||||||||||||||||||||||||||||||||||||||||
Sbjct  26714  AATTTCATCTAAAGCTAAATATTGGCCGGAGACCGATAGCGCACAAGTAGAGTGATCGAA  26655

Query  900    AGATGAAAAGCACTTTGAAAAGAGAGTTAAAAAGCACGTGAAATTGTTGAAAGGGAAGCG  959
              ||||||||||||||||||||||||||||||||||||||||||||||||||||||||||||
Sbjct  26654  AGATGAAAAGCACTTTGAAAAGAGAGTTAAAAAGCACGTGAAATTGTTGAAAGGGAAGCG  26595

Query  960    CTTGCGACCAGACTCGCTCGCGGGGTTCAGCCGGCATTCGTGCCGGTGTACTTCCCCGCG  1019
              ||||||||||||||||||||||||||||||||||||||||||||||||||||||||||||
Sbjct  26594  CTTGCGACCAGACTCGCTCGCGGGGTTCAGCCGGCATTCGTGCCGGTGTACTTCCCCGCG  26535

Query  1020   GGCGGGCCAGCGTCGGTTTGGGCGGTCGGTCAAAGGCCCTCGGAAGGTAACGCCCCTAGG  1079
              ||||||||||||||||||||||||||||||||||||||||||||||||||||||||||||
Sbjct  26534  GGCGGGCCAGCGTCGGTTTGGGCGGTCGGTCAAAGGCCCTCGGAAGGTAACGCCCCTAGG  26475

Query  1080   GGCGTCTTATAGCCGAGGGTGCAATGCGACCTGCCTAGACCGAGGAACGCGCTTCGGCTC  1139
              ||||||||||||||||||||||||||||||||||||||||||||||||||||||||||||
Sbjct  26474  GGCGTCTTATAGCCGAGGGTGCAATGCGACCTGCCTAGACCGAGGAACGCGCTTCGGCTC  26415

Query  1140   GGACGCTGGCATAATGGTCGTAAACGACCCGTCTTGAAACACGGACCAAGGAGTCTAACA  1199
              ||||||||||||||||||||||| ||||||||||||||||||||||||||||||||||||
Sbjct  26414  GGACGCTGGCATAATGGTCGTAAGCGACCCGTCTTGAAACACGGACCAAGGAGTCTAACA  26355

Query  1200   TCTACGCGAGTGTTCGGGTGTCAAACCCGTGCGCGAAGTGAAAGCGAACGGAGGTGGGAA  1259
              ||||||||||||||||||||||||||||||||||||||||||||||||||||||||||||
Sbjct  26354  TCTACGCGAGTGTTCGGGTGTCAAACCCGTGCGCGAAGTGAAAGCGAACGGAGGTGGGAA  26295

Query  1260   CCCTCACGGGTGCACCATCGACCGATCCTGAAGTCTTCGGATGGATTTGAGTAAGAGCGT  1319
              |||| |||||||||||||||||||||||||||||||||||||||||||||||||||||||
Sbjct  26294  CCCTTACGGGTGCACCATCGACCGATCCTGAAGTCTTCGGATGGATTTGAGTAAGAGCGT  26235

Query  1320   AGCTGTTGGGACCCGAAAGATGGTGAACTATGCCTGAATAGGGCGAAGCCAGAGGAAACT  1379
              ||||||||||||||||||||||||||||||||||||||||||||||||||||||||||||
Sbjct  26234  AGCTGTTGGGACCCGAAAGATGGTGAACTATGCCTGAATAGGGCGAAGCCAGAGGAAACT  26175

Query  1380   CTGGTGGAGGCTCGTAGCGGTTCTGACGTGCAAATCGATCGTCGAATTTGGGTATAGGGG  1439
              ||||||||||||||||||||||||||||||||||||||||||||||||||||||||||||
Sbjct  26174  CTGGTGGAGGCTCGTAGCGGTTCTGACGTGCAAATCGATCGTCGAATTTGGGTATAGGGG  26115

Query  1440   CGAAAGACTAATCGAACCATCTGGTAGCTGGTTCCTGCCGAAGTTTCCCTCAGGATAGCA  1499
              ||||||||||||||||||||||||||||||||||||||||||||||||||||||||||||
Sbjct  26114  CGAAAGACTAATCGAACCATCTGGTAGCTGGTTCCTGCCGAAGTTTCCCTCAGGATAGCA  26055

Query  1500   GTAACGCGAATTCAGTTTTATGAGGTAAAGCGAATGATTAGAGGCCTTGGGGTTGAAACA  1559
              ||||||||||||||||||||||||||||||||||||||||||||||||||||||||||||
Sbjct  26054  GTAACGCGAATTCAGTTTTATGAGGTAAAGCGAATGATTAGAGGCCTTGGGGTTGAAACA  25995

Query  1560   ACCTTAACCTATTCTCAAACTTTAAATATGTAAGAAGCCCTTGTTGCTTAATTGAACGTG  1619
              ||||||||||||||||||||||||||||||||||||||||||||||||||||||||||||
Sbjct  25994  ACCTTAACCTATTCTCAAACTTTAAATATGTAAGAAGCCCTTGTTGCTTAATTGAACGTG  25935

Query  1620   GGCATTAGAATGATGCGTTACTAGTGGGCCATTTTTGGTAAGCAGAACTGGCGATGCGGG  1679
              ||||||||||||||||||||||||||||||||||||||||||||||||||||||||||||
Sbjct  25934  GGCATTAGAATGATGCGTTACTAGTGGGCCATTTTTGGTAAGCAGAACTGGCGATGCGGG  25875

Query  1680   ATGAACCGAACGCGAGGTTAAGGTGCCGGAATACACGCTCATCAGACACCACAAAAGGTG  1739
              ||||||||||||||||||||||||||||||||||||||||||||||||||||||||||||
Sbjct  25874  ATGAACCGAACGCGAGGTTAAGGTGCCGGAATACACGCTCATCAGACACCACAAAAGGTG  25815

Query  1740   TTAGTTCATCTAGACAGCCCGACGGTGGCCATGGAAGTCGGAATCCGCTAAGGAGTGTGT  1799
              ||||||||||||||||||||||||||||||||||||||||||||||||||||||||||||
Sbjct  25814  TTAGTTCATCTAGACAGCCCGACGGTGGCCATGGAAGTCGGAATCCGCTAAGGAGTGTGT  25755

Query  1800   AACAACTCACGGGCCGAATGAACTAGCCCTGAAAATGGATGGCGCTTAAGCGTGTTACCC  1859
              ||||||||||||||||||||||||||||||||||||||||||||||||||||||||||||
Sbjct  25754  AACAACTCACGGGCCGAATGAACTAGCCCTGAAAATGGATGGCGCTTAAGCGTGTTACCC  25695

Query  1860   ATACCTCGCCGTCAGGGTAGAAACGATGCCCTGACGAGTAGGCAGGCGTGGGGGTCCGTG  1919
              ||||||||||||||||||||||||||||||||||||||||||||||||||||||||||||
Sbjct  25694  ATACCTCGCCGTCAGGGTAGAAACGATGCCCTGACGAGTAGGCAGGCGTGGGGGTCCGTG  25635

Query  1920   ACGAAGCCTTGGGAGTGATCCCGGGTCGAACGGCCCCTAGTGCAGATCTTGGTGGTAGTA  1979
              ||||||||||||||||||||||||||||||||||||||||||||||||||||||||||||
Sbjct  25634  ACGAAGCCTTGGGAGTGATCCCGGGTCGAACGGCCCCTAGTGCAGATCTTGGTGGTAGTA  25575

Query  1980   GCAAATACTCAAATGAGAACTTTGAGGACTGAAGTGGGGAAAGGTTCCATGTGAACAGCA  2039
              ||||||||||||||||||||||||||||||||||||||||||||||||||||||||||||
Sbjct  25574  GCAAATACTCAAATGAGAACTTTGAGGACTGAAGTGGGGAAAGGTTCCATGTGAACAGCA  25515

Query  2040   GTTGGACATGGGTTAGTCGATCCTAAGGCATAGGGAAGTTCCGTTTGAAAGGCGCCCTCG  2099
              |||||||||||||||||||||||||||||||||||||||||||||| |||||||||||||
Sbjct  25514  GTTGGACATGGGTTAGTCGATCCTAAGGCATAGGGAAGTTCCGTTTTAAAGGCGCCCTCG  25455

Query  2100   TGCGCCGTGTGCCGAAAGGGAAGCCGGTTAACATTCCGGCACCTAGATGTGGATTCTCCA  2159
              |||||||| |||||||||||||||||||||||||||||||||||||||||||||||||||
Sbjct  25454  TGCGCCGTTTGCCGAAAGGGAAGCCGGTTAACATTCCGGCACCTAGATGTGGATTCTCCA  25395

Query  2160   CGGCAACGTAACTGAACGCGGAGACGTCGGCGGGGGTCCTGGGAAGAGTTCTCTTTTCTT  2219
              ||||||||||||||||||||||||||||||||||||||||||||||||||||||||||||
Sbjct  25394  CGGCAACGTAACTGAACGCGGAGACGTCGGCGGGGGTCCTGGGAAGAGTTCTCTTTTCTT  25335

Query  2220   CTTGACAGCCTATCACCCTGAAATCGGTTTGTCCGGAGCTAGGGTTCTATGGCTGGCAGA  2279
              ||||||||||||||||||||||||||||||||||||||||||||||||||||||||||||
Sbjct  25334  CTTGACAGCCTATCACCCTGAAATCGGTTTGTCCGGAGCTAGGGTTCTATGGCTGGCAGA  25275

Query  2280   GCGCCGCACTTTTGCGGCGTCCGGTGCGCCCCCGACGACCCTTGAAAATCCGCGGGAAGG  2339
              ||||||||||||||||||||||||||||||||||||||||||||||||||||||||||||
Sbjct  25274  GCGCCGCACTTTTGCGGCGTCCGGTGCGCCCCCGACGACCCTTGAAAATCCGCGGGAAGG  25215

Query  2340   AATAGTTTTCACGCTAGGTCGTACTCATAACCGCAGCAGGTCTCCAAGGTGAACAGCCTC  2399
              ||||||||||||||||||||||||||||||||||||||||||||||||||||||||||||
Sbjct  25214  AATAGTTTTCACGCTAGGTCGTACTCATAACCGCAGCAGGTCTCCAAGGTGAACAGCCTC  25155

Query  2400   TAGTTGATAGAACAATGTAGATAAGGGAAGTCGGCAAAATGGATCCGTAACTTCGGGATA  2459
              ||||||||||||||||||||||||||||||||||||||||||||||||||||||||||||
Sbjct  25154  TAGTTGATAGAACAATGTAGATAAGGGAAGTCGGCAAAATGGATCCGTAACTTCGGGATA  25095

Query  2460   AGGATTGGCTCTAAGGGTCGGGCTCGCTGGGCCTTGGGGGGAACCTCCTGGAGCAGTAGG  2519
              ||||||||||||||||||||||||||||||||||||||||||||||||||||||||||||
Sbjct  25094  AGGATTGGCTCTAAGGGTCGGGCTCGCTGGGCCTTGGGGGGAACCTCCTGGAGCAGTAGG  25035

Query  2520   GCACTAGCCGGGCAACCGGCCGGCGCCCCGCAGCACCGGGTTGGGGACGCCCTTGGCAGG  2579
              ||||||||||||||||||||||||||||||||||||||||||||||||||||||||||||
Sbjct  25034  GCACTAGCCGGGCAACCGGCCGGCGCCCCGCAGCACCGGGTTGGGGACGCCCTTGGCAGG  24975

Query  2580   CTTCGGCCGTCCGGCGGGCGATTAACGACCAACTTAGAACTGGTACGGACAAGGGGAAT  2638
              |||||||||||||||||||||||||||||||||||||||||||||||||||||||||||
Sbjct  24974  CTTCGGCCGTCCGGCGGGCGATTAACGACCAACTTAGAACTGGTACGGACAAGGGGAAT  24916


 Score = 4802 bits (2600),  Expect = 0.0
 Identities = 2627/2640 (99%), Gaps = 2/2640 (0%)
 Strand=Plus/Minus

Query  1      CAAGGTTTCCGTAGGTGAACCTGCGGAAGGATCATTACCGAGTGAGGGCCCTCTGGGTCC  60
              |||||||||||||||||||||||||||||||||||||||||||||||||||| |||||||
Sbjct  37094  CAAGGTTTCCGTAGGTGAACCTGCGGAAGGATCATTACCGAGTGAGGGCCCTTTGGGTCC  37035

Query  61     AACCTCCCACCCGTGTTTATTTTACCTTGTTGCTTcggcgggcccgccttaactggccgc  120
              |||||||||||||||||||||||||||||||||||||||||||||||||| |||||||||
Sbjct  37034  AACCTCCCACCCGTGTTTATTTTACCTTGTTGCTTCGGCGGGCCCGCCTTTACTGGCCGC  36975

Query  121    cggggggctt-acgcccccgggcccgcgcccgccgAAGACACCCTCGAACTCTGTCTGAA  179
              |||||||||| |||||||||||||||||||||||||||||||||||||||||||||||||
Sbjct  36974  CGGGGGGCTTCACGCCCCCGGGCCCGCGCCCGCCGAAGACACCCTCGAACTCTGTCTGAA  36915

Query  180    GATTGTAGTCTGAGTGAAAATATAAATTATTTAAAACTTTCAACAACGGATCTCTTGGTT  239
              ||||| ||||||||||||||||||||||||||||||||||||||||||||||||||||||
Sbjct  36914  GATTGAAGTCTGAGTGAAAATATAAATTATTTAAAACTTTCAACAACGGATCTCTTGGTT  36855

Query  240    CCGGCATCGATGAAGAACGCAGCGAAATGCGATACGTAATGTGAATTGCAAATTCAGTGA  299
              ||||||||||||||||||||||||||||||||||||||||||||||||||||||||||||
Sbjct  36854  CCGGCATCGATGAAGAACGCAGCGAAATGCGATACGTAATGTGAATTGCAAATTCAGTGA  36795

Query  300    ATCATCGAGTCTTTGAACGCACATTGCGCCCCCTGGTATTCCGGGGGG-CATGCCTGTCC  358
              |||||||||||||||||||||||||||||||||||||||||||||||| |||||||||||
Sbjct  36794  ATCATCGAGTCTTTGAACGCACATTGCGCCCCCTGGTATTCCGGGGGGGCATGCCTGTCC  36735

Query  359    GAGCGTCATTGCTGCCCTCAAGCACGGCTTGTGTGTTGGGCCCCGTCCTCCGATCCCGGG  418
              ||||||||||||||||||||||| |||||||||||||||||||||||||||||| |||||
Sbjct  36734  GAGCGTCATTGCTGCCCTCAAGCCCGGCTTGTGTGTTGGGCCCCGTCCTCCGATTCCGGG  36675

Query  419    GGACGGGCCCGAAAGGCAGCGGCGGCACCGCGTCCGGTCCTCGAGCGTATGGGGCTTTGT  478
              ||||||||||||||||||||||||||||||||||||||||||||||||||||||||||||
Sbjct  36674  GGACGGGCCCGAAAGGCAGCGGCGGCACCGCGTCCGGTCCTCGAGCGTATGGGGCTTTGT  36615

Query  479    CACCCGCTCTGTAGGCCCGGCCGGCGCTTGCCGATCAACCCAAATTTTTATCCAGGTTGA  538
              ||||||||| ||||||||||||||||||||||||||||||||||||||||||||||||||
Sbjct  36614  CACCCGCTCCGTAGGCCCGGCCGGCGCTTGCCGATCAACCCAAATTTTTATCCAGGTTGA  36555

Query  539    CCTCGGATCAGGTAGGGATACCCGCTGAACTTAAGCATATCAATAAGCGGAGGAAAAGAA  598
              ||||||||||||||||||||||||||||||||||||||||||||||||||||||||||||
Sbjct  36554  CCTCGGATCAGGTAGGGATACCCGCTGAACTTAAGCATATCAATAAGCGGAGGAAAAGAA  36495

Query  599    ACCAACAGGGATTGCCCCAGTAACGGCGAGTGAAGCGGCAAGAGCTCAAATTTGAAAGCT  658
              ||||||||||||||||||||||||||||||||||||||||||||||||||||||||||||
Sbjct  36494  ACCAACAGGGATTGCCCCAGTAACGGCGAGTGAAGCGGCAAGAGCTCAAATTTGAAAGCT  36435

Query  659    GGCTCCTTCGGGGTCCGCATTGTAATTTGTAGAGGATGCTTCGGGAGCGGTCCCCATCTA  718
              ||||||||||||||||||||||||||||| ||||||||||||||||||||||||||||||
Sbjct  36434  GGCTCCTTCGGGGTCCGCATTGTAATTTGCAGAGGATGCTTCGGGAGCGGTCCCCATCTA  36375

Query  719    AGTGCCCTGGAACGGGACGTCATAGAGGGTGAGAATCCCGTATGGGATGGGGTGTCCGCG  778
              ||||||||||||||||||||||||||||||||||||||||||||||||||||||||||||
Sbjct  36374  AGTGCCCTGGAACGGGACGTCATAGAGGGTGAGAATCCCGTATGGGATGGGGTGTCCGCG  36315

Query  779    CCCGTGTGAAGCTCCTTCGACGAGTCGAGTTGTTTGGGAATGCAGCTCTAAATGGGTGGT  838
              ||||||||||||||||||||||||||||||||||||||||||||||||||||||||||||
Sbjct  36314  CCCGTGTGAAGCTCCTTCGACGAGTCGAGTTGTTTGGGAATGCAGCTCTAAATGGGTGGT  36255

Query  839    AAATTTCATCTAAAGCTAAATATTGGCCGGAGACCGATAGCGCACAAGTAGAGTGATCGA  898
              ||||||||||||||||||||||||||||||||||||||||||||||||||||||||||||
Sbjct  36254  AAATTTCATCTAAAGCTAAATATTGGCCGGAGACCGATAGCGCACAAGTAGAGTGATCGA  36195

Query  899    AAGATGAAAAGCACTTTGAAAAGAGAGTTAAAAAGCACGTGAAATTGTTGAAAGGGAAGC  958
              ||||||||||||||||||||||||||||||||||||||||||||||||||||||||||||
Sbjct  36194  AAGATGAAAAGCACTTTGAAAAGAGAGTTAAAAAGCACGTGAAATTGTTGAAAGGGAAGC  36135

Query  959    GCTTGCGACCAGACTCGCTCGCGGGGTTCAGCCGGCATTCGTGCCGGTGTACTTCCCCGC  1018
              ||||||||||||||||||||||||||||||||||||||||||||||||||||||||||||
Sbjct  36134  GCTTGCGACCAGACTCGCTCGCGGGGTTCAGCCGGCATTCGTGCCGGTGTACTTCCCCGC  36075

Query  1019   GGGCGGGCCAGCGTCGGTTTGGGCGGTCGGTCAAAGGCCCTCGGAAGGTAACGCCCCTAG  1078
              ||||||||||||||||||||||||||||||||||||||||||||||||||||||||||||
Sbjct  36074  GGGCGGGCCAGCGTCGGTTTGGGCGGTCGGTCAAAGGCCCTCGGAAGGTAACGCCCCTAG  36015

Query  1079   GGGCGTCTTATAGCCGAGGGTGCAATGCGACCTGCCTAGACCGAGGAACGCGCTTCGGCT  1138
              ||||||||||||||||||||||||||||||||||||||||||||||||||||||||||||
Sbjct  36014  GGGCGTCTTATAGCCGAGGGTGCAATGCGACCTGCCTAGACCGAGGAACGCGCTTCGGCT  35955

Query  1139   CGGACGCTGGCATAATGGTCGTAAACGACCCGTCTTGAAACACGGACCAAGGAGTCTAAC  1198
              |||||||||||||||||||||||| |||||||||||||||||||||||||||||||||||
Sbjct  35954  CGGACGCTGGCATAATGGTCGTAAGCGACCCGTCTTGAAACACGGACCAAGGAGTCTAAC  35895

Query  1199   ATCTACGCGAGTGTTCGGGTGTCAAACCCGTGCGCGAAGTGAAAGCGAACGGAGGTGGGA  1258
              ||||||||||||||||||||||||||||||||||||||||||||||||||||||||||||
Sbjct  35894  ATCTACGCGAGTGTTCGGGTGTCAAACCCGTGCGCGAAGTGAAAGCGAACGGAGGTGGGA  35835

Query  1259   ACCCTCACGGGTGCACCATCGACCGATCCTGAAGTCTTCGGATGGATTTGAGTAAGAGCG  1318
              ||||| ||||||||||||||||||||||||||||||||||||||||||||||||||||||
Sbjct  35834  ACCCTTACGGGTGCACCATCGACCGATCCTGAAGTCTTCGGATGGATTTGAGTAAGAGCG  35775

Query  1319   TAGCTGTTGGGACCCGAAAGATGGTGAACTATGCCTGAATAGGGCGAAGCCAGAGGAAAC  1378
              ||||||||||||||||||||||||||||||||||||||||||||||||||||||||||||
Sbjct  35774  TAGCTGTTGGGACCCGAAAGATGGTGAACTATGCCTGAATAGGGCGAAGCCAGAGGAAAC  35715

Query  1379   TCTGGTGGAGGCTCGTAGCGGTTCTGACGTGCAAATCGATCGTCGAATTTGGGTATAGGG  1438
              ||||||||||||||||||||||||||||||||||||||||||||||||||||||||||||
Sbjct  35714  TCTGGTGGAGGCTCGTAGCGGTTCTGACGTGCAAATCGATCGTCGAATTTGGGTATAGGG  35655

Query  1439   GCGAAAGACTAATCGAACCATCTGGTAGCTGGTTCCTGCCGAAGTTTCCCTCAGGATAGC  1498
              ||||||||||||||||||||||||||||||||||||||||||||||||||||||||||||
Sbjct  35654  GCGAAAGACTAATCGAACCATCTGGTAGCTGGTTCCTGCCGAAGTTTCCCTCAGGATAGC  35595

Query  1499   AGTAACGCGAATTCAGTTTTATGAGGTAAAGCGAATGATTAGAGGCCTTGGGGTTGAAAC  1558
              ||||||||||||||||||||||||||||||||||||||||||||||||||||||||||||
Sbjct  35594  AGTAACGCGAATTCAGTTTTATGAGGTAAAGCGAATGATTAGAGGCCTTGGGGTTGAAAC  35535

Query  1559   AACCTTAACCTATTCTCAAACTTTAAATATGTAAGAAGCCCTTGTTGCTTAATTGAACGT  1618
              ||||||||||||||||||||||||||||||||||||||||||||||||||||||||||||
Sbjct  35534  AACCTTAACCTATTCTCAAACTTTAAATATGTAAGAAGCCCTTGTTGCTTAATTGAACGT  35475

Query  1619   GGGCATTAGAATGATGCGTTACTAGTGGGCCATTTTTGGTAAGCAGAACTGGCGATGCGG  1678
              ||||||||||||||||||||||||||||||||||||||||||||||||||||||||||||
Sbjct  35474  GGGCATTAGAATGATGCGTTACTAGTGGGCCATTTTTGGTAAGCAGAACTGGCGATGCGG  35415

Query  1679   GATGAACCGAACGCGAGGTTAAGGTGCCGGAATACACGCTCATCAGACACCACAAAAGGT  1738
              ||||||||||||||||||||||||||||||||||||||||||||||||||||||||||||
Sbjct  35414  GATGAACCGAACGCGAGGTTAAGGTGCCGGAATACACGCTCATCAGACACCACAAAAGGT  35355

Query  1739   GTTAGTTCATCTAGACAGCCCGACGGTGGCCATGGAAGTCGGAATCCGCTAAGGAGTGTG  1798
              ||||||||||||||||||||||||||||||||||||||||||||||||||||||||||||
Sbjct  35354  GTTAGTTCATCTAGACAGCCCGACGGTGGCCATGGAAGTCGGAATCCGCTAAGGAGTGTG  35295

Query  1799   TAACAACTCACGGGCCGAATGAACTAGCCCTGAAAATGGATGGCGCTTAAGCGTGTTACC  1858
              ||||||||||||||||||||||||||||||||||||||||||||||||||||||||||||
Sbjct  35294  TAACAACTCACGGGCCGAATGAACTAGCCCTGAAAATGGATGGCGCTTAAGCGTGTTACC  35235

Query  1859   CATACCTCGCCGTCAGGGTAGAAACGATGCCCTGACGAGTAGGCAGGCGTGGGGGTCCGT  1918
              ||||||||||||||||||||||||||||||||||||||||||||||||||||||||||||
Sbjct  35234  CATACCTCGCCGTCAGGGTAGAAACGATGCCCTGACGAGTAGGCAGGCGTGGGGGTCCGT  35175

Query  1919   GACGAAGCCTTGGGAGTGATCCCGGGTCGAACGGCCCCTAGTGCAGATCTTGGTGGTAGT  1978
              ||||||||||||||||||||||||||||||||||||||||||||||||||||||||||||
Sbjct  35174  GACGAAGCCTTGGGAGTGATCCCGGGTCGAACGGCCCCTAGTGCAGATCTTGGTGGTAGT  35115

Query  1979   AGCAAATACTCAAATGAGAACTTTGAGGACTGAAGTGGGGAAAGGTTCCATGTGAACAGC  2038
              ||||||||||||||||||||||||||||||||||||||||||||||||||||||||||||
Sbjct  35114  AGCAAATACTCAAATGAGAACTTTGAGGACTGAAGTGGGGAAAGGTTCCATGTGAACAGC  35055

Query  2039   AGTTGGACATGGGTTAGTCGATCCTAAGGCATAGGGAAGTTCCGTTTGAAAGGCGCCCTC  2098
              ||||||||||||||||||||||||||||||||||||||||||||||| ||||||||||||
Sbjct  35054  AGTTGGACATGGGTTAGTCGATCCTAAGGCATAGGGAAGTTCCGTTTTAAAGGCGCCCTC  34995

Query  2099   GTGCGCCGTGTGCCGAAAGGGAAGCCGGTTAACATTCCGGCACCTAGATGTGGATTCTCC  2158
              ||||||||| ||||||||||||||||||||||||||||||||||||||||||||||||||
Sbjct  34994  GTGCGCCGTTTGCCGAAAGGGAAGCCGGTTAACATTCCGGCACCTAGATGTGGATTCTCC  34935

Query  2159   ACGGCAACGTAACTGAACGCGGAGACGTCGGCGGGGGTCCTGGGAAGAGTTCTCTTTTCT  2218
              ||||||||||||||||||||||||||||||||||||||||||||||||||||||||||||
Sbjct  34934  ACGGCAACGTAACTGAACGCGGAGACGTCGGCGGGGGTCCTGGGAAGAGTTCTCTTTTCT  34875

Query  2219   TCTTGACAGCCTATCACCCTGAAATCGGTTTGTCCGGAGCTAGGGTTCTATGGCTGGCAG  2278
              ||||||||||||||||||||||||||||||||||||||||||||||||||||||||||||
Sbjct  34874  TCTTGACAGCCTATCACCCTGAAATCGGTTTGTCCGGAGCTAGGGTTCTATGGCTGGCAG  34815

Query  2279   AGCGCCGCACTTTTGCGGCGTCCGGTGCGCCCCCGACGACCCTTGAAAATCCGCGGGAAG  2338
              ||||||||||||||||||||||||||||||||||||||||||||||||||||||||||||
Sbjct  34814  AGCGCCGCACTTTTGCGGCGTCCGGTGCGCCCCCGACGACCCTTGAAAATCCGCGGGAAG  34755

Query  2339   GAATAGTTTTCACGCTAGGTCGTACTCATAACCGCAGCAGGTCTCCAAGGTGAACAGCCT  2398
              ||||||||||||||||||||||||||||||||||||||||||||||||||||||||||||
Sbjct  34754  GAATAGTTTTCACGCTAGGTCGTACTCATAACCGCAGCAGGTCTCCAAGGTGAACAGCCT  34695

Query  2399   CTAGTTGATAGAACAATGTAGATAAGGGAAGTCGGCAAAATGGATCCGTAACTTCGGGAT  2458
              ||||||||||||||||||||||||||||||||||||||||||||||||||||||||||||
Sbjct  34694  CTAGTTGATAGAACAATGTAGATAAGGGAAGTCGGCAAAATGGATCCGTAACTTCGGGAT  34635

Query  2459   AAGGATTGGCTCTAAGGGTCGGGCTCGCTGGGCCTTGGGGGGAACCTCCTGGAGCAGTAG  2518
              ||||||||||||||||||||||||||||||||||||||||||||||||||||||||||||
Sbjct  34634  AAGGATTGGCTCTAAGGGTCGGGCTCGCTGGGCCTTGGGGGGAACCTCCTGGAGCAGTAG  34575

Query  2519   GGCACTAGCCGGGCAACCGGCCGGCGCCCCGCAGCACCGGGTTGGGGACGCCCTTGGCAG  2578
              ||||||||||||||||||||||||||||||||||||||||||||||||||||||||||||
Sbjct  34574  GGCACTAGCCGGGCAACCGGCCGGCGCCCCGCAGCACCGGGTTGGGGACGCCCTTGGCAG  34515

Query  2579   GCTTCGGCCGTCCGGCGGGCGATTAACGACCAACTTAGAACTGGTACGGACAAGGGGAAT  2638
              ||||||||||||||||||||||||||||||||||||||||||||||||||||||||||||
Sbjct  34514  GCTTCGGCCGTCCGGCGGGCGATTAACGACCAACTTAGAACTGGTACGGACAAGGGGAAT  34455


 Score = 4795 bits (2596),  Expect = 0.0
 Identities = 2626/2640 (99%), Gaps = 3/2640 (0%)
 Strand=Plus/Minus

Query  1      CAAGGTTTCCGTAGGTGAACCTGCGGAAGGATCATTACCGAGTGAGGGCCCTCTGGGTCC  60
              |||||||||||||||||||||||||||||||||||||||||||||||||||| |||||||
Sbjct  18010  CAAGGTTTCCGTAGGTGAACCTGCGGAAGGATCATTACCGAGTGAGGGCCCTTTGGGTCC  17951

Query  61     AACCTCCCACCCGTGTTTATTTTACCTTGTTGCTTcggcgggcccgccttaactggccgc  120
              |||||||||||||||||||||||||||||||||||||||||||||||||| |||||||||
Sbjct  17950  AACCTCCCACCCGTGTTTATTTTACCTTGTTGCTTCGGCGGGCCCGCCTTTACTGGCCGC  17891

Query  121    cggggggctt-acgcccccgggcccgcgcccgccgAAGACACCCTCGAACTCTGTCTGAA  179
              |||||||||| |||||||||||||||||||||||||||||||||||||||||||||||||
Sbjct  17890  CGGGGGGCTTCACGCCCCCGGGCCCGCGCCCGCCGAAGACACCCTCGAACTCTGTCTGAA  17831

Query  180    GATTGTAGTCTGAGTGAAAATATAAATTATTTAAAACTTTCAACAACGGATCTCTTGGTT  239
              ||||| ||||||||||||||||||||||||||||||||||||||||||||||||||||||
Sbjct  17830  GATTGAAGTCTGAGTGAAAATATAAATTATTTAAAACTTTCAACAACGGATCTCTTGGTT  17771

Query  240    CCGGCATCGATGAAGAACGCAGCGAAATGCGATACGTAATGTGAATTGCAAATTCAGTGA  299
              ||||||||||||||||||||||||||||||||||||||||||||||||||||||||||||
Sbjct  17770  CCGGCATCGATGAAGAACGCAGCGAAATGCGATACGTAATGTGAATTGCAAATTCAGTGA  17711

Query  300    ATCATCGAGTCTTTGAACGCACATTGCGCCCCCTGGTATTCCGGGGGGCATGCCTGTCCG  359
              ||||||||||||||||||||||||||||||||||||||||||||||| ||||||||||||
Sbjct  17710  ATCATCGAGTCTTTGAACGCACATTGCGCCCCCTGGTATTCCGGGGG-CATGCCTGTCCG  17652

Query  360    AGCGTCATTGCTGCCCTCAAGCACGGCTTGTGTGTTGGGCCCCGTCCTCCGATCCCGGGG  419
              |||||||||||||||||||||| |||||||||||||||||||||||||||||| ||||||
Sbjct  17651  AGCGTCATTGCTGCCCTCAAGCCCGGCTTGTGTGTTGGGCCCCGTCCTCCGATTCCGGGG  17592

Query  420    GACGGGCCCGAAAGGCAGCGGCGGCACCGCGTCCGGTCCTCGAGCGTATGGGGCTTTGTC  479
              ||||||||||||||||||||||||||||||||||||||||||||||||||||||||||||
Sbjct  17591  GACGGGCCCGAAAGGCAGCGGCGGCACCGCGTCCGGTCCTCGAGCGTATGGGGCTTTGTC  17532

Query  480    ACCCGCTCTGTAGGCCCGGCCGGCGCTTGCCGATCAACCCAAATTTTTATCCAGGTTGAC  539
              |||||||| |||||||||||||||||||||||||||||||||||||||||||||||||||
Sbjct  17531  ACCCGCTCCGTAGGCCCGGCCGGCGCTTGCCGATCAACCCAAATTTTTATCCAGGTTGAC  17472

Query  540    CTCGGATCAGGTAGGGATACCCGCTGAACTTAAGCATATCAATAAGCGGAGGAAAAGAAA  599
              ||||||||||||||||||||||||||||||||||||||||||||||||||||||||||||
Sbjct  17471  CTCGGATCAGGTAGGGATACCCGCTGAACTTAAGCATATCAATAAGCGGAGGAAAAGAAA  17412

Query  600    CCAACAGGGATTGCCCCAGTAACGGCGAGTGAAGCGGCAAGAGCTCAAATTTGAAAGCTG  659
              ||||||||||||||||||||||||||||||||||||||||||||||||||||||||||||
Sbjct  17411  CCAACAGGGATTGCCCCAGTAACGGCGAGTGAAGCGGCAAGAGCTCAAATTTGAAAGCTG  17352

Query  660    GCTCCTTCGGGGTCCGCATTGTAATTTGTAGAGGATGCTTCGGGAGCGGTCCCCATCTAA  719
              |||||||||||||||||||||||||||| |||||||||||||||||||||||||||||||
Sbjct  17351  GCTCCTTCGGGGTCCGCATTGTAATTTGCAGAGGATGCTTCGGGAGCGGTCCCCATCTAA  17292

Query  720    GTGCCCTGGAACGGGACGTCATAGAGGGTGAGAATCCCGTATGGGATGGGGTGTCCGCGC  779
              ||||||||||||||||||||||||||||||||||||||||||||||||||||||||||||
Sbjct  17291  GTGCCCTGGAACGGGACGTCATAGAGGGTGAGAATCCCGTATGGGATGGGGTGTCCGCGC  17232

Query  780    CCGTGTGAAGCTCCTTCGACGAGTCGAGTTGTTTGGGAATGCAGCTCTAAATGGGTGGTA  839
              ||||||||||||||||||||||||||||||||||||||||||||||||||||||||||||
Sbjct  17231  CCGTGTGAAGCTCCTTCGACGAGTCGAGTTGTTTGGGAATGCAGCTCTAAATGGGTGGTA  17172

Query  840    AATTTCATCTAAAGCTAAATATTGGCCGGAGACCGATAGCGCACAAGTAGAGTGATCGAA  899
              ||||||||||||||||||||||||||||||||||||||||||||||||||||||||||||
Sbjct  17171  AATTTCATCTAAAGCTAAATATTGGCCGGAGACCGATAGCGCACAAGTAGAGTGATCGAA  17112

Query  900    AGATGAAAAGCACTTTGAAAAGAGAGTTAAAAAGCACGTGAAATTGTTGAAAGGGAAGCG  959
              ||||||||||||||||||||||||||||||||||||||||||||||||||||||||||||
Sbjct  17111  AGATGAAAAGCACTTTGAAAAGAGAGTTAAAAAGCACGTGAAATTGTTGAAAGGGAAGCG  17052

Query  960    CTTGCGACCAGACTCGCTCGCGGGGTTCAGCCGGCATTCGTGCCGGTGTACTTCCCCGCG  1019
              ||||||||||||||||||||||||||||||||||||||||||||||||||||||||||||
Sbjct  17051  CTTGCGACCAGACTCGCTCGCGGGGTTCAGCCGGCATTCGTGCCGGTGTACTTCCCCGCG  16992

Query  1020   GGCGGGCCAGCGTCGGTTTGGGCGGTCGGTCAAAGGCCCTCGGAAGGTAACGCCCCTAGG  1079
              ||||||||||||||||||||||||||||||||||||||||||||||||||||||||||||
Sbjct  16991  GGCGGGCCAGCGTCGGTTTGGGCGGTCGGTCAAAGGCCCTCGGAAGGTAACGCCCCTAGG  16932

Query  1080   GGCGTCTTATAGCCGAGGGTGCAATGCGACCTGCCTAGACCGAGGAACGCGCTTCGGCTC  1139
              ||||||||||||||||||||||||||||||||||||||||||||||||||||||||||||
Sbjct  16931  GGCGTCTTATAGCCGAGGGTGCAATGCGACCTGCCTAGACCGAGGAACGCGCTTCGGCTC  16872

Query  1140   GGACGCTGGCATAATGGTCGTAAACGACCCGTCTTGAAACACGGACCAAGGAGTCTAACA  1199
              ||||||||||||||||||||||| ||||||||||||||||||||||||||||||||||||
Sbjct  16871  GGACGCTGGCATAATGGTCGTAAGCGACCCGTCTTGAAACACGGACCAAGGAGTCTAACA  16812

Query  1200   TCTACGCGAGTGTTCGGGTGTCAAACCCGTGCGCGAAGTGAAAGCGAACGGAGGTGGGAA  1259
              ||||||||||||||||||||||||||||||||||||||||||||||||||||||||||||
Sbjct  16811  TCTACGCGAGTGTTCGGGTGTCAAACCCGTGCGCGAAGTGAAAGCGAACGGAGGTGGGAA  16752

Query  1260   CCCTCACGGGTGCACCATCGACCGATCCTGAAGTCTTCGGATGGATTTGAGTAAGAGCGT  1319
              |||| |||||||||||||||||||||||||||||||||||||||||||||||||||||||
Sbjct  16751  CCCTTACGGGTGCACCATCGACCGATCCTGAAGTCTTCGGATGGATTTGAGTAAGAGCGT  16692

Query  1320   AGCTGTTGGGACCCGAAAGATGGTGAACTATGCCTGAATAGGGCGAAGCCAGAGGAAACT  1379
              ||||||||||||||||||||||||||||||||||||||||||||||||||||||||||||
Sbjct  16691  AGCTGTTGGGACCCGAAAGATGGTGAACTATGCCTGAATAGGGCGAAGCCAGAGGAAACT  16632

Query  1380   CTGGTGGAGGCTCGTAGCGGTTCTGACGTGCAAATCGATCGTCGAATTTGGGTATAGGGG  1439
              ||||||||||||||||||||||||||||||||||||||||||||||||||||||||||||
Sbjct  16631  CTGGTGGAGGCTCGTAGCGGTTCTGACGTGCAAATCGATCGTCGAATTTGGGTATAGGGG  16572

Query  1440   CGAAAGACTAATCGAACCATCTGGTAGCTGGTTCCTGCCGAAGTTTCCCTCAGGATAGCA  1499
              ||||||||||||||||||||||||||||||||||||||||||||||||||||||||||||
Sbjct  16571  CGAAAGACTAATCGAACCATCTGGTAGCTGGTTCCTGCCGAAGTTTCCCTCAGGATAGCA  16512

Query  1500   GTAACGCGAATTCAGTTTTATGAGGTAAAGCGAATGATTAGAGGCCTTGGGGTTGAAACA  1559
              ||||||||||||||||||||||||||||||||||||||||||||||||||||||||||||
Sbjct  16511  GTAACGCGAATTCAGTTTTATGAGGTAAAGCGAATGATTAGAGGCCTTGGGGTTGAAACA  16452

Query  1560   ACCTTAACCTATTCTCAAACTTTAAATATGTAAGAAGCCCTTGTTGCTTAATTGAACGTG  1619
              ||||||||||||||||||||||||||||||||||||||||||||||||||||||||||||
Sbjct  16451  ACCTTAACCTATTCTCAAACTTTAAATATGTAAGAAGCCCTTGTTGCTTAATTGAACGTG  16392

Query  1620   GGCATTAGAATGATGCGTTACTAGTGGGCCATTTTTGGTAAGCAGAACTGGCGATGCGGG  1679
              ||||||||||||||||||||||||||||||||||||||||||||||||||||||||||||
Sbjct  16391  GGCATTAGAATGATGCGTTACTAGTGGGCCATTTTTGGTAAGCAGAACTGGCGATGCGGG  16332

Query  1680   ATGAACCGAACGCGAGGTTAAGGTGCCGGAATACACGCTCATCAGACACCACAAAAGGTG  1739
              ||||||||||||||||||||||||||||||||||||||||||||||||||||||||||||
Sbjct  16331  ATGAACCGAACGCGAGGTTAAGGTGCCGGAATACACGCTCATCAGACACCACAAAAGGTG  16272

Query  1740   TTAGTTCATCTAGACAGCCCGACGGTGGCCATGGAAGTCGGAATCCGCTAAGGAGTGTGT  1799
              ||||||||||||||||||||||||||||||||||||||||||||||||||||||||||||
Sbjct  16271  TTAGTTCATCTAGACAGCCCGACGGTGGCCATGGAAGTCGGAATCCGCTAAGGAGTGTGT  16212

Query  1800   AACAACTCACGGGCCGAATGAACTAGCCCTGAAAATGGATGGCGCTTAAGCGTGTTACCC  1859
              ||||||||||||||||||||||||||||||||||||||||||||||||||||||||||||
Sbjct  16211  AACAACTCACGGGCCGAATGAACTAGCCCTGAAAATGGATGGCGCTTAAGCGTGTTACCC  16152

Query  1860   ATACCTCGCCGTCAGGGTAGAAACGATGCCCTGACGAGTAGGCAGGCGTGGGGGTCCGTG  1919
              ||||||||||||||||||||||||||||||||||||||||||||||||||||||||||||
Sbjct  16151  ATACCTCGCCGTCAGGGTAGAAACGATGCCCTGACGAGTAGGCAGGCGTGGGGGTCCGTG  16092

Query  1920   ACGAAGCCTTGGGAGTGATCCCGGGTCGAACGGCCCCTAGTGCAGATCTTGGTGGTAGTA  1979
              ||||||||||||||||||||||||||||||||||||||||||||||||||||||||||||
Sbjct  16091  ACGAAGCCTTGGGAGTGATCCCGGGTCGAACGGCCCCTAGTGCAGATCTTGGTGGTAGTA  16032

Query  1980   GCAAATACTCAAATGAGAACTTTGAGGACTGAAGTGGGGAAAGGTTCCATGTGAACAGCA  2039
              ||||||||||||||||||||||||||||||||||||||||||||||||||||||||||||
Sbjct  16031  GCAAATACTCAAATGAGAACTTTGAGGACTGAAGTGGGGAAAGGTTCCATGTGAACAGCA  15972

Query  2040   GTTGGACATGGGTTAGTCGATCCTAAGGCATAGGGAAGTTCCGTTTGAAAGGCGCCCTCG  2099
              |||||||||||||||||||||||||||||||||||||||||||||| |||||||||||||
Sbjct  15971  GTTGGACATGGGTTAGTCGATCCTAAGGCATAGGGAAGTTCCGTTTTAAAGGCGCCCTCG  15912

Query  2100   TGCGCCGTGTGCCGAAAGGGAAGCCGGTTAACATTCCGGCACCTAGATGTGGATTCTCCA  2159
              |||||||| |||||||||||||||||||||||||||||||||||||||||||||||||||
Sbjct  15911  TGCGCCGTTTGCCGAAAGGGAAGCCGGTTAACATTCCGGCACCTAGATGTGGATTCTCCA  15852

Query  2160   CGGCAACGTAACTGAACGCGGAGACGTCGGCGGGGGTCCTGGGAAGAGTTCTCTTTTCTT  2219
              ||||||||||||||||||||||||||||||||||||||||||||||||||||||||||||
Sbjct  15851  CGGCAACGTAACTGAACGCGGAGACGTCGGCGGGGGTCCTGGGAAGAGTTCTCTTTTCTT  15792

Query  2220   CTTGACAGCCTATCACCCTGAAATCGGTTTGTCCGGAGCTAGGGTTCTATGGCTGGCAGA  2279
              ||||||||||||||||||||||||||||||||||||||||||||||||||||||||||||
Sbjct  15791  CTTGACAGCCTATCACCCTGAAATCGGTTTGTCCGGAGCTAGGGTTCTATGGCTGGCAGA  15732

Query  2280   GCGCCGCACTTTTGCGGCGTCCGGTGCGCCCCC-GACGACCCTTGAAAATCCGCGGGAAG  2338
              ||||||||||||||||||||||||||||||||| ||||||||||||||||||||||||||
Sbjct  15731  GCGCCGCACTTTTGCGGCGTCCGGTGCGCCCCCCGACGACCCTTGAAAATCCGCGGGAAG  15672

Query  2339   GAATAGTTTTCACGCTAGGTCGTACTCATAACCGCAGCAGGTCTCCAAGGTGAACAGCCT  2398
              ||||||||||||||||||||||||||||||||||||||||||||||||||||||||||||
Sbjct  15671  GAATAGTTTTCACGCTAGGTCGTACTCATAACCGCAGCAGGTCTCCAAGGTGAACAGCCT  15612

Query  2399   CTAGTTGATAGAACAATGTAGATAAGGGAAGTCGGCAAAATGGATCCGTAACTTCGGGAT  2458
              ||||||||||||||||||||||||||||||||||||||||||||||||||||||||||||
Sbjct  15611  CTAGTTGATAGAACAATGTAGATAAGGGAAGTCGGCAAAATGGATCCGTAACTTCGGGAT  15552

Query  2459   AAGGATTGGCTCTAAGGGTCGGGCTCGCTGGGCCTTGGGGGGAACCTCCTGGAGCAGTAG  2518
              ||||||||||||||||||||||||||||||||||||||||||||||||||||||||||||
Sbjct  15551  AAGGATTGGCTCTAAGGGTCGGGCTCGCTGGGCCTTGGGGGGAACCTCCTGGAGCAGTAG  15492

Query  2519   GGCACTAGCCGGGCAACCGGCCGGCGCCCCGCAGCACCGGGTTGGGGACGCCCTTGGCAG  2578
              ||||||||||||||||||||||||||||||||||||||||||||||||||||||||||||
Sbjct  15491  GGCACTAGCCGGGCAACCGGCCGGCGCCCCGCAGCACCGGGTTGGGGACGCCCTTGGCAG  15432

Query  2579   GCTTCGGCCGTCCGGCGGGCGATTAACGACCAACTTAGAACTGGTACGGACAAGGGGAAT  2638
              ||||||||||||||||||||||||||||||||||||||||||||||||||||||||||||
Sbjct  15431  GCTTCGGCCGTCCGGCGGGCGATTAACGACCAACTTAGAACTGGTACGGACAAGGGGAAT  15372


 Score = 4795 bits (2596),  Expect = 0.0
 Identities = 2626/2640 (99%), Gaps = 3/2640 (0%)
 Strand=Plus/Minus

Query  1      CAAGGTTTCCGTAGGTGAACCTGCGGAAGGATCATTACCGAGTGAGGGCCCTCTGGGTCC  60
              |||||||||||||||||||||||||||||||||||||||||||||||||||| |||||||
Sbjct  46637  CAAGGTTTCCGTAGGTGAACCTGCGGAAGGATCATTACCGAGTGAGGGCCCTTTGGGTCC  46578

Query  61     AACCTCCCACCCGTGTTTATTTTACCTTGTTGCTTcggcgggcccgccttaactggccgc  120
              |||||||||||||||||||||||||||||||||||||||||||||||||| |||||||||
Sbjct  46577  AACCTCCCACCCGTGTTTATTTTACCTTGTTGCTTCGGCGGGCCCGCCTTTACTGGCCGC  46518

Query  121    cgggggg-ctt-acgcccccgggcccgcgcccgccgAAGACACCCTCGAACTCTGTCTGA  178
              ||||||| ||| ||||||||||||||||||||||||||||||||||||||||||||||||
Sbjct  46517  CGGGGGGGCTTCACGCCCCCGGGCCCGCGCCCGCCGAAGACACCCTCGAACTCTGTCTGA  46458

Query  179    AGATTGTAGTCTGAGTGAAAATATAAATTATTTAAAACTTTCAACAACGGATCTCTTGGT  238
              |||||| |||||||||||||||||||||||||||||||||||||||||||||||||||||
Sbjct  46457  AGATTGAAGTCTGAGTGAAAATATAAATTATTTAAAACTTTCAACAACGGATCTCTTGGT  46398

Query  239    TCCGGCATCGATGAAGAACGCAGCGAAATGCGATACGTAATGTGAATTGCAAATTCAGTG  298
              ||||||||||||||||||||||||||||||||||||||||||||||||||||||||||||
Sbjct  46397  TCCGGCATCGATGAAGAACGCAGCGAAATGCGATACGTAATGTGAATTGCAAATTCAGTG  46338

Query  299    AATCATCGAGTCTTTGAACGCACATTGCGCCCCCTGGTATTCCGGGGGGCATGCCTGTCC  358
              ||||||||||||||||||||||||||||||||||||||||||||||||||||||||||||
Sbjct  46337  AATCATCGAGTCTTTGAACGCACATTGCGCCCCCTGGTATTCCGGGGGGCATGCCTGTCC  46278

Query  359    GAGCGTCATTGCTGCCCTCAAGCACGGCTTGTGTGTTGGGCCCCGTCCTCCGATCCCGGG  418
              ||||||||||||||||||||||| |||||||||||||||||||||||||||||| |||||
Sbjct  46277  GAGCGTCATTGCTGCCCTCAAGCCCGGCTTGTGTGTTGGGCCCCGTCCTCCGATTCCGGG  46218

Query  419    GGACGGGCCCGAAAGGCAGCGGCGGCACCGCGTCCGGTCCTCGAGCGTATGGGGCTTTGT  478
              ||||||||||||||||||||||||||||||||||||||||||||||||||||||||||||
Sbjct  46217  GGACGGGCCCGAAAGGCAGCGGCGGCACCGCGTCCGGTCCTCGAGCGTATGGGGCTTTGT  46158

Query  479    CACCCGCTCTGTAGGCCCGGCCGGCGCTTGCCGATCAACCCAAATTTTTATCCAGGTTGA  538
              ||||||||| ||||||||||||||||||||||||||||||||||||||||||||||||||
Sbjct  46157  CACCCGCTCCGTAGGCCCGGCCGGCGCTTGCCGATCAACCCAAATTTTTATCCAGGTTGA  46098

Query  539    CCTCGGATCAGGTAGGGATACCCGCTGAACTTAAGCATATCAATAAGCGGAGGAAAAGAA  598
              ||||||||||||||||||||||||||||||||||||||||||||||||||||||||||||
Sbjct  46097  CCTCGGATCAGGTAGGGATACCCGCTGAACTTAAGCATATCAATAAGCGGAGGAAAAGAA  46038

Query  599    ACCAACAGGGATTGCCCCAGTAACGGCGAGTGAAGCGGCAAGAGCTCAAATTTGAAAGCT  658
              ||||||||||||||||||||||||||||||||||||||||||||||||||||||||||||
Sbjct  46037  ACCAACAGGGATTGCCCCAGTAACGGCGAGTGAAGCGGCAAGAGCTCAAATTTGAAAGCT  45978

Query  659    GGCTCCTTCGGGGTCCGCATTGTAATTTGTAGAGGATGCTTCGGGAGCGGTCCCCATCTA  718
              ||||||||||||||||||||||||||||| ||||||||||||||||||||||||||||||
Sbjct  45977  GGCTCCTTCGGGGTCCGCATTGTAATTTGCAGAGGATGCTTCGGGAGCGGTCCCCATCTA  45918

Query  719    AGTGCCCTGGAACGGGACGTCATAGAGGGTGAGAATCCCGTATGGGATGGGGTGTCCGCG  778
              ||||||||||||||||||||||||||||||||||||||||||||||||||||||||||||
Sbjct  45917  AGTGCCCTGGAACGGGACGTCATAGAGGGTGAGAATCCCGTATGGGATGGGGTGTCCGCG  45858

Query  779    CCCGTGTGAAGCTCCTTCGACGAGTCGAGTTGTTTGGGAATGCAGCTCTAAATGGGTGGT  838
              ||||||||||||||||||||||||||||||||||||||||||||||||||||||||||||
Sbjct  45857  CCCGTGTGAAGCTCCTTCGACGAGTCGAGTTGTTTGGGAATGCAGCTCTAAATGGGTGGT  45798

Query  839    AAATTTCATCTAAAGCTAAATATTGGCCGGAGACCGATAGCGCACAAGTAGAGTGATCGA  898
              ||||||||||||||||||||||||||||||||||||||||||||||||||||||||||||
Sbjct  45797  AAATTTCATCTAAAGCTAAATATTGGCCGGAGACCGATAGCGCACAAGTAGAGTGATCGA  45738

Query  899    AAGATGAAAAGCACTTTGAAAAGAGAGTTAAAAAGCACGTGAAATTGTTGAAAGGGAAGC  958
              ||||||||||||||||||||||||||||||||||||||||||||||||||||||||||||
Sbjct  45737  AAGATGAAAAGCACTTTGAAAAGAGAGTTAAAAAGCACGTGAAATTGTTGAAAGGGAAGC  45678

Query  959    GCTTGCGACCAGACTCGCTCGCGGGGTTCAGCCGGCATTCGTGCCGGTGTACTTCCCCGC  1018
              ||||||||||||||||||||||||||||||||||||||||||||||||||||||||||||
Sbjct  45677  GCTTGCGACCAGACTCGCTCGCGGGGTTCAGCCGGCATTCGTGCCGGTGTACTTCCCCGC  45618

Query  1019   GGGCGGGCCAGCGTCGGTTTGGGCGGTCGGTCAAAGGCCCTCGGAAGGTAACGCCCCTAG  1078
              ||||||||||||||||||||||||||||||||||||||||||||||||||||||||||||
Sbjct  45617  GGGCGGGCCAGCGTCGGTTTGGGCGGTCGGTCAAAGGCCCTCGGAAGGTAACGCCCCTAG  45558

Query  1079   GGGCGTCTTATAGCCGAGGGTGCAATGCGACCTGCCTAGACCGAGGAACGCGCTTCGGCT  1138
              ||||||||||||||||||||||||||||||||||||||||||||||||||||||||||||
Sbjct  45557  GGGCGTCTTATAGCCGAGGGTGCAATGCGACCTGCCTAGACCGAGGAACGCGCTTCGGCT  45498

Query  1139   CGGACGCTGGCATAATGGTCGTAAACGACCCGTCTTGAAACACGGACCAAGGAGTCTAAC  1198
              |||||||||||||||||||||||| |||||||||||||||||||||||||||||||||||
Sbjct  45497  CGGACGCTGGCATAATGGTCGTAAGCGACCCGTCTTGAAACACGGACCAAGGAGTCTAAC  45438

Query  1199   ATCTACGCGAGTGTTCGGGTGTCAAACCCGTGCGCGAAGTGAAAGCGAACGGAGGTGGGA  1258
              ||||||||||||||||||||||||||||||||||||||||||||||||||||||||||||
Sbjct  45437  ATCTACGCGAGTGTTCGGGTGTCAAACCCGTGCGCGAAGTGAAAGCGAACGGAGGTGGGA  45378

Query  1259   ACCCTCACGGGTGCACCATCGACCGATCCTGAAGTCTTCGGATGGATTTGAGTAAGAGCG  1318
              ||||| ||||||||||||||||||||||||||||||||||||||||||||||||||||||
Sbjct  45377  ACCCTTACGGGTGCACCATCGACCGATCCTGAAGTCTTCGGATGGATTTGAGTAAGAGCG  45318

Query  1319   TAGCTGTTGGGACCCGAAAGATGGTGAACTATGCCTGAATAGGGCGAAGCCAGAGGAAAC  1378
              ||||||||||||||||||||||||||||||||||||||||||||||||||||||||||||
Sbjct  45317  TAGCTGTTGGGACCCGAAAGATGGTGAACTATGCCTGAATAGGGCGAAGCCAGAGGAAAC  45258

Query  1379   TCTGGTGGAGGCTCGTAGCGGTTCTGACGTGCAAATCGATCGTCGAATTTGGGTATAGGG  1438
              ||||||||||||||||||||||||||||||||||||||||||||||||||||||||||||
Sbjct  45257  TCTGGTGGAGGCTCGTAGCGGTTCTGACGTGCAAATCGATCGTCGAATTTGGGTATAGGG  45198

Query  1439   GCGAAAGACTAATCGAACCATCTGGTAGCTGGTTCCTGCCGAAGTTTCCCTCAGGATAGC  1498
              ||||||||||||||||||||||||||||||||||||||||||||||||||||||||||||
Sbjct  45197  GCGAAAGACTAATCGAACCATCTGGTAGCTGGTTCCTGCCGAAGTTTCCCTCAGGATAGC  45138

Query  1499   AGTAACGCGAATTCAGTTTTATGAGGTAAAGCGAATGATTAGAGGCCTTGGGGTTGAAAC  1558
              ||||||||||||||||||||||||||||||||||||||||||||||||||||||||||||
Sbjct  45137  AGTAACGCGAATTCAGTTTTATGAGGTAAAGCGAATGATTAGAGGCCTTGGGGTTGAAAC  45078

Query  1559   AACCTTAACCTATTCTCAAACTTTAAATATGTAAGAAGCCCTTGTTGCTTAATTGAACGT  1618
              ||||||||||||||||||||||||||||||||||||||||||||||||||||||||||||
Sbjct  45077  AACCTTAACCTATTCTCAAACTTTAAATATGTAAGAAGCCCTTGTTGCTTAATTGAACGT  45018

Query  1619   GGGCATTAGAATGATGCGTTACTAGTGGGCCATTTTTGGTAAGCAGAACTGGCGATGCGG  1678
              ||||||||||||||||||||||||||||||||||||||||||||||||||||||||||||
Sbjct  45017  GGGCATTAGAATGATGCGTTACTAGTGGGCCATTTTTGGTAAGCAGAACTGGCGATGCGG  44958

Query  1679   GATGAACCGAACGCGAGGTTAAGGTGCCGGAATACACGCTCATCAGACACCACAAAAGGT  1738
              ||||||||||||||||||||||||||||||||||||||||||||||||||||||||||||
Sbjct  44957  GATGAACCGAACGCGAGGTTAAGGTGCCGGAATACACGCTCATCAGACACCACAAAAGGT  44898

Query  1739   GTTAGTTCATCTAGACAGCCCGACGGTGGCCATGGAAGTCGGAATCCGCTAAGGAGTGTG  1798
              ||||||||||||||||||||||||||||||||||||||||||||||||||||||||||||
Sbjct  44897  GTTAGTTCATCTAGACAGCCCGACGGTGGCCATGGAAGTCGGAATCCGCTAAGGAGTGTG  44838

Query  1799   TAACAACTCACGGGCCGAATGAACTAGCCCTGAAAATGGATGGCGCTTAAGCGTGTTACC  1858
              ||||||||||||||||||||||||||||||||||||||||||||||||||||||||||||
Sbjct  44837  TAACAACTCACGGGCCGAATGAACTAGCCCTGAAAATGGATGGCGCTTAAGCGTGTTACC  44778

Query  1859   CATACCTCGCCGTCAGGGTAGAAACGATGCCCTGACGAGTAGGCAGGCGTGGGGGTCCGT  1918
              ||||||||||||||||||||||||||||||||||||||||||||||||||||||||||||
Sbjct  44777  CATACCTCGCCGTCAGGGTAGAAACGATGCCCTGACGAGTAGGCAGGCGTGGGGGTCCGT  44718

Query  1919   GACGAAGCCTTGGGAGTGATCCCGGGTCGAACGGCCCCTAGTGCAGATCTTGGTGGTAGT  1978
              ||||||||||||||||||||||||||||||||||||||||||||||||||||||||||||
Sbjct  44717  GACGAAGCCTTGGGAGTGATCCCGGGTCGAACGGCCCCTAGTGCAGATCTTGGTGGTAGT  44658

Query  1979   AGCAAATACTCAAATGAGAACTTTGAGGACTGAAGTGGGGAAAGGTTCCATGTGAACAGC  2038
              ||||||||||||||||||||||||||||||||||||||||||||||||||||||||||||
Sbjct  44657  AGCAAATACTCAAATGAGAACTTTGAGGACTGAAGTGGGGAAAGGTTCCATGTGAACAGC  44598

Query  2039   AGTTGGACATGGGTTAGTCGATCCTAAGGCATAGGGAAGTTCCGTTTGAAAGGCGCCCTC  2098
              ||||||||||||||||||||||||||||||||||||||||||||||| ||||||||||||
Sbjct  44597  AGTTGGACATGGGTTAGTCGATCCTAAGGCATAGGGAAGTTCCGTTTTAAAGGCGCCCTC  44538

Query  2099   GTGCGCCGTGTGCCGAAAGGGAAGCCGGTTAACATTCCGGCACCTAGATGTGGATTCTCC  2158
              ||||||||| ||||||||||||||||||||||||||||||||||||||||||||||||||
Sbjct  44537  GTGCGCCGTTTGCCGAAAGGGAAGCCGGTTAACATTCCGGCACCTAGATGTGGATTCTCC  44478

Query  2159   ACGGCAACGTAACTGAACGCGGAGACGTCGGCGGGGGTCCTGGGAAGAGTTCTCTTTTCT  2218
              ||||||||||||||||||||||||||||||||||||||||||||||||||||||||||||
Sbjct  44477  ACGGCAACGTAACTGAACGCGGAGACGTCGGCGGGGGTCCTGGGAAGAGTTCTCTTTTCT  44418

Query  2219   TCTTGACAGCCTATCACCCTGAAATCGGTTTGTCCGGAGCTAGGGTTCTATGGCTGGCAG  2278
              ||||||||||||||||||||||||||||||||||||||||||||||||||||||||||||
Sbjct  44417  TCTTGACAGCCTATCACCCTGAAATCGGTTTGTCCGGAGCTAGGGTTCTATGGCTGGCAG  44358

Query  2279   AGCGCCGCACTTTTGCGGCGTCCGGTGCGCCCCCGACGACCCTTGAAAATCCGCGGGAAG  2338
              ||||||||||||||||||||||||||||||||||||||||||||||||||||||||||||
Sbjct  44357  AGCGCCGCACTTTTGCGGCGTCCGGTGCGCCCCCGACGACCCTTGAAAATCCGCGGGAAG  44298

Query  2339   GAATAGTTTTCACGCTAGGTCGTACTCATAACCGCAGCAGGTCTCCAAGGTGAACAGCCT  2398
              ||||||||||||||||||||||||||||||||||||||||||||||||||||||||||||
Sbjct  44297  GAATAGTTTTCACGCTAGGTCGTACTCATAACCGCAGCAGGTCTCCAAGGTGAACAGCCT  44238

Query  2399   CTAGTTGATAGAACAATGTAGATAAGGGAAGTCGGCAAAATGGATCCGTAACTTCGGGAT  2458
              ||||||||||||||||||||||||||||||||||||||||||||||||||||||||||||
Sbjct  44237  CTAGTTGATAGAACAATGTAGATAAGGGAAGTCGGCAAAATGGATCCGTAACTTCGGGAT  44178

Query  2459   AAGGATTGGCTCTAAGGGTCGGGCTCGCTGGGCCTTGGGGGGAACCTCCTGGAGCAGTAG  2518
              ||||||||||||||||||||||||||||||||||||||||| ||||||||||||||||||
Sbjct  44177  AAGGATTGGCTCTAAGGGTCGGGCTCGCTGGGCCTTGGGGG-AACCTCCTGGAGCAGTAG  44119

Query  2519   GGCACTAGCCGGGCAACCGGCCGGCGCCCCGCAGCACCGGGTTGGGGACGCCCTTGGCAG  2578
              ||||||||||||||||||||||||||||||||||||||||||||||||||||||||||||
Sbjct  44118  GGCACTAGCCGGGCAACCGGCCGGCGCCCCGCAGCACCGGGTTGGGGACGCCCTTGGCAG  44059

Query  2579   GCTTCGGCCGTCCGGCGGGCGATTAACGACCAACTTAGAACTGGTACGGACAAGGGGAAT  2638
              ||||||||||||||||||||||||||||||||||||||||||||||||||||||||||||
Sbjct  44058  GCTTCGGCCGTCCGGCGGGCGATTAACGACCAACTTAGAACTGGTACGGACAAGGGGAAT  43999


 Score = 4780 bits (2588),  Expect = 0.0
 Identities = 2625/2642 (99%), Gaps = 6/2642 (0%)
 Strand=Plus/Minus

Query  1     CAAGGTTTCCGTAGGTGAACCTGCGGAAGGATCATTACCGAGTGAGGGCCCTCTGGGTCC  60
             |||||||||||||||||||||||||||||||||||||||||||||||||||| |||||||
Sbjct  8485  CAAGGTTTCCGTAGGTGAACCTGCGGAAGGATCATTACCGAGTGAGGGCCCTTTGGGTCC  8426

Query  61    AACCTCCCACCCGTGTTTATTTTACCTTGTTGCTTcggcgggcccgccttaactggccgc  120
             |||||||||||||||||||||||||||||||||||||||||||||||||| |||||||||
Sbjct  8425  AACCTCCCACCCGTGTTTATTTTACCTTGTTGCTTCGGCGGGCCCGCCTTTACTGGCCGC  8366

Query  121   cgggggg-ctt-acgcccccgggcccgcgcccgccgAAGACACCCTCGAACTCTGTCTGA  178
             ||||||| ||| ||||||||||||||||||||||||||||||||||||||||||||||||
Sbjct  8365  CGGGGGGGCTTCACGCCCCCGGGCCCGCGCCCGCCGAAGACACCCTCGAACTCTGTCTGA  8306

Query  179   AGATTGTAGTCTGAGTGAAAATATAAATTATTTAAAACTTTCAACAACGGATCTCTTGGT  238
             |||||| |||||||||||||||||||||||||||||||||||||||||||||||||||||
Sbjct  8305  AGATTGAAGTCTGAGTGAAAATATAAATTATTTAAAACTTTCAACAACGGATCTCTTGGT  8246

Query  239   TCCGGCATCGATGAAGAACGCAGCGAAATGCGATACGTAATGTGAATTGCAAATTCAGTG  298
             ||||||||||||||||||||||||||||||||||||||||||||||||||||||||||||
Sbjct  8245  TCCGGCATCGATGAAGAACGCAGCGAAATGCGATACGTAATGTGAATTGCAAATTCAGTG  8186

Query  299   AATCATCGAGTCTTTGAACGCACATTGCGCCCCCTGGTATTCCGGGGGGCATGCCTGTCC  358
             |||||||||||||||||||||||||||||||||||||||||||||||| |||||||||||
Sbjct  8185  AATCATCGAGTCTTTGAACGCACATTGCGCCCCCTGGTATTCCGGGGG-CATGCCTGTCC  8127

Query  359   GAGCGTCATTGCTGCCCTCAAGCACGGCTTGTGTGTTGGGCCCCGTCCTCCGAT-CCCGG  417
             ||||||||||||||||||||||| |||||||||||||||||||||||||||||| || ||
Sbjct  8126  GAGCGTCATTGCTGCCCTCAAGCCCGGCTTGTGTGTTGGGCCCCGTCCTCCGATTCCGGG  8067

Query  418   GGGACGGGCCCGAAAGGCAGCGGCGGCACCGCGTCCGGTCCTCGAGCGTATGGGGCTTTG  477
             ||||||||||||||||||||||||||||||||||||||||||||||||||||||||||||
Sbjct  8066  GGGACGGGCCCGAAAGGCAGCGGCGGCACCGCGTCCGGTCCTCGAGCGTATGGGGCTTTG  8007

Query  478   TCACCCGCTCTGTAGGCCCGGCCGGCGCTTGCCGATCAACCCAAATTTTTATCCAGGTTG  537
             |||||||||| |||||||||||||||||||||||||||||||||||||||||||||||||
Sbjct  8006  TCACCCGCTCCGTAGGCCCGGCCGGCGCTTGCCGATCAACCCAAATTTTTATCCAGGTTG  7947

Query  538   ACCTCGGATCAGGTAGGGATACCCGCTGAACTTAAGCATATCAATAAGCGGAGGAAAAGA  597
             ||||||||||||||||||||||||||||||||||||||||||||||||||||||||||||
Sbjct  7946  ACCTCGGATCAGGTAGGGATACCCGCTGAACTTAAGCATATCAATAAGCGGAGGAAAAGA  7887

Query  598   AACCAACAGGGATTGCCCCAGTAACGGCGAGTGAAGCGGCAAGAGCTCAAATTTGAAAGC  657
             ||||||||||||||||||||||||||||||||||||||||||||||||||||||||||||
Sbjct  7886  AACCAACAGGGATTGCCCCAGTAACGGCGAGTGAAGCGGCAAGAGCTCAAATTTGAAAGC  7827

Query  658   TGGCTCCTTCGGGGTCCGCATTGTAATTTGTAGAGGATGCTTCGGGAGCGGTCCCCATCT  717
             |||||||||||||||||||||||||||||| |||||||||||||||||||||||||||||
Sbjct  7826  TGGCTCCTTCGGGGTCCGCATTGTAATTTGCAGAGGATGCTTCGGGAGCGGTCCCCATCT  7767

Query  718   AAGTGCCCTGGAACGGGACGTCATAGAGGGTGAGAATCCCGTATGGGATGGGGTGTCCGC  777
             ||||||||||||||||||||||||||||||||||||||||||||||||||||||||||||
Sbjct  7766  AAGTGCCCTGGAACGGGACGTCATAGAGGGTGAGAATCCCGTATGGGATGGGGTGTCCGC  7707

Query  778   GCCCGTGTGAAGCTCCTTCGACGAGTCGAGTTGTTTGGGAATGCAGCTCTAAATGGGTGG  837
             ||||||||||||||||||||||||||||||||||||||||||||||||||||||||||||
Sbjct  7706  GCCCGTGTGAAGCTCCTTCGACGAGTCGAGTTGTTTGGGAATGCAGCTCTAAATGGGTGG  7647

Query  838   TAAATTTCATCTAAAGCTAAATATTGGCCGGAGACCGATAGCGCACAAGTAGAGTGATCG  897
             ||||||||||||||||||||||||||||||||||||||||||||||||||||||||||||
Sbjct  7646  TAAATTTCATCTAAAGCTAAATATTGGCCGGAGACCGATAGCGCACAAGTAGAGTGATCG  7587

Query  898   AAAGATGAAAAGCACTTTGAAAAGAGAGTTAAAAAGCACGTGAAATTGTTGAAAGGGAAG  957
             ||||||||||||||||||||||||||||||||||||||||||||||||||||||||||||
Sbjct  7586  AAAGATGAAAAGCACTTTGAAAAGAGAGTTAAAAAGCACGTGAAATTGTTGAAAGGGAAG  7527

Query  958   CGCTTGCGACCAGACTCGCTCGCGGGGTTCAGCCGGCATTCGTGCCGGTGTACTTCCCCG  1017
             ||||||||||||||||||||||||||||||||||||||||||||||||||||||||||||
Sbjct  7526  CGCTTGCGACCAGACTCGCTCGCGGGGTTCAGCCGGCATTCGTGCCGGTGTACTTCCCCG  7467

Query  1018  CGGGCGGGCCAGCGTCGGTTTGGGCGGTCGGTCAAAGGCCCTCGGAAGGTAACGCCCCTA  1077
             ||||||||||||||||||||||||||||||||||||||||||||||||||||||||||||
Sbjct  7466  CGGGCGGGCCAGCGTCGGTTTGGGCGGTCGGTCAAAGGCCCTCGGAAGGTAACGCCCCTA  7407

Query  1078  GGGGCGTCTTATAGCCGAGGGTGCAATGCGACCTGCCTAGACCGAGGAACGCGCTTCGGC  1137
             ||||||||||||||||||||||||||||||||||||||||||||||||||||||||||||
Sbjct  7406  GGGGCGTCTTATAGCCGAGGGTGCAATGCGACCTGCCTAGACCGAGGAACGCGCTTCGGC  7347

Query  1138  TCGGACGCTGGCATAATGGTCGTAAACGACCCGTCTTGAAACACGGACCAAGGAGTCTAA  1197
             ||||||||||||||||||||||||| ||||||||||||||||||||||||||||||||||
Sbjct  7346  TCGGACGCTGGCATAATGGTCGTAAGCGACCCGTCTTGAAACACGGACCAAGGAGTCTAA  7287

Query  1198  CATCTACGCGAGTGTTCGGGTGTCAAACCCGTGCGCGAAGTGAAAGCGAACGGAGGTGGG  1257
             ||||||||||||||||||||||||||||||||||||||||||||||||||||||||||||
Sbjct  7286  CATCTACGCGAGTGTTCGGGTGTCAAACCCGTGCGCGAAGTGAAAGCGAACGGAGGTGGG  7227

Query  1258  AACCCTCACGGGTGCACCATCGACCGATCCTGAAGTCTTCGGATGGATTTGAGTAAGAGC  1317
             |||||| |||||||||||||||||||||||||||||||||||||||||||||||||||||
Sbjct  7226  AACCCTTACGGGTGCACCATCGACCGATCCTGAAGTCTTCGGATGGATTTGAGTAAGAGC  7167

Query  1318  GTAGCTGTTGGGACCCGAAAGATGGTGAACTATGCCTGAATAGGGCGAAGCCAGAGGAAA  1377
             ||||||||||||||||||||||||||||||||||||||||||||||||||||||||||||
Sbjct  7166  GTAGCTGTTGGGACCCGAAAGATGGTGAACTATGCCTGAATAGGGCGAAGCCAGAGGAAA  7107

Query  1378  CTCTGGTGGAGGCTCGTAGCGGTTCTGACGTGCAAATCGATCGTCGAATTTGGGTATAGG  1437
             ||||||||||||||||||||||||||||||||||||||||||||||||||||||||||||
Sbjct  7106  CTCTGGTGGAGGCTCGTAGCGGTTCTGACGTGCAAATCGATCGTCGAATTTGGGTATAGG  7047

Query  1438  GGCGAAAGACTAATCGAACCATCTGGTAGCTGGTTCCTGCCGAAGTTTCCCTCAGGATAG  1497
             ||||||||||||||||||||||||||||||||||||||||||||||||||||||||||||
Sbjct  7046  GGCGAAAGACTAATCGAACCATCTGGTAGCTGGTTCCTGCCGAAGTTTCCCTCAGGATAG  6987

Query  1498  CAGTAACGCGAATTCAGTTTTATGAGGTAAAGCGAATGATTAGAGGCCTTGGGGTTGAAA  1557
             ||||||||||||||||||||||||||||||||||||||||||||||||||||||||||||
Sbjct  6986  CAGTAACGCGAATTCAGTTTTATGAGGTAAAGCGAATGATTAGAGGCCTTGGGGTTGAAA  6927

Query  1558  CAACCTTAACCTATTCTCAAACTTTAAATATGTAAGAAGCCCTTGTTGCTTAATTGAACG  1617
             ||||||||||||||||||||||||||||||||||||||||||||||||||||||||||||
Sbjct  6926  CAACCTTAACCTATTCTCAAACTTTAAATATGTAAGAAGCCCTTGTTGCTTAATTGAACG  6867

Query  1618  TGGGCATTAGAATGATGCGTTACTAGTGGGCCATTTTTGGTAAGCAGAACTGGCGATGCG  1677
             ||||||||||||||||||||||||||||||||||||||||||||||||||||||||||||
Sbjct  6866  TGGGCATTAGAATGATGCGTTACTAGTGGGCCATTTTTGGTAAGCAGAACTGGCGATGCG  6807

Query  1678  GGATGAACCGAACGCGAGGTTAAGGTGCCGGAATACACGCTCATCAGACACCACAAAAGG  1737
             ||||||||||||||||||||||||||||||||||||||||||||||||||||||||||||
Sbjct  6806  GGATGAACCGAACGCGAGGTTAAGGTGCCGGAATACACGCTCATCAGACACCACAAAAGG  6747

Query  1738  TGTTAGTTCATCTAGACAGCCCGACGGTGGCCATGGAAGTCGGAATCCGCTAAGGAGTGT  1797
             ||||||||||||||||||||||||||||||||||||||||||||||||||||||||||||
Sbjct  6746  TGTTAGTTCATCTAGACAGCCCGACGGTGGCCATGGAAGTCGGAATCCGCTAAGGAGTGT  6687

Query  1798  GTAACAACTCACGGGCCGAATGAACTAGCCCTGAAAATGGATGGCGCTTAAGCGTGTTAC  1857
             ||||||||||||||||||||||||||||||||||||||||||||||||||||||||||||
Sbjct  6686  GTAACAACTCACGGGCCGAATGAACTAGCCCTGAAAATGGATGGCGCTTAAGCGTGTTAC  6627

Query  1858  CCATACCTCGCCGTCAGGGTAGAAACGATGCCCTGACGAGTAGGCAGGCGTGGGGGTCCG  1917
             ||||||||||||||||||||||||||||||||||||||||||||||||||||||||||||
Sbjct  6626  CCATACCTCGCCGTCAGGGTAGAAACGATGCCCTGACGAGTAGGCAGGCGTGGGGGTCCG  6567

Query  1918  TGACGAAGCCTTGGGAGTGATCCCGGGTCGAACGGCCCC-TAGTGCAGATCTTGGTGGTA  1976
             ||||||||||||||||||||||||||||||||||||||| ||||||||||||||||||||
Sbjct  6566  TGACGAAGCCTTGGGAGTGATCCCGGGTCGAACGGCCCCCTAGTGCAGATCTTGGTGGTA  6507

Query  1977  GTAGCAAATACTCAAATGAGAACTTTGAGGACTGAAGTGGGGAAAGGTTCCATGTGAACA  2036
             ||||||||||||||||||||||||||||||||||||||||||||||||||||||||||||
Sbjct  6506  GTAGCAAATACTCAAATGAGAACTTTGAGGACTGAAGTGGGGAAAGGTTCCATGTGAACA  6447

Query  2037  GCAGTTGGACATGGGTTAGTCGATCCTAAGGCATAGGGAAGTTCCGTTTGAAAGGCGCCC  2096
             ||||||||||||||||||||||||||||||||||||||||||||||||| ||||||||||
Sbjct  6446  GCAGTTGGACATGGGTTAGTCGATCCTAAGGCATAGGGAAGTTCCGTTTTAAAGGCGCCC  6387

Query  2097  TCGTGCGCCGTGTGCCGAAAGGGAAGCCGGTTAACATTCCGGCACCTAGATGTGGATTCT  2156
             ||||||||||| ||||||||||||||||||||||||||||||||||||||||||||||||
Sbjct  6386  TCGTGCGCCGTTTGCCGAAAGGGAAGCCGGTTAACATTCCGGCACCTAGATGTGGATTCT  6327

Query  2157  CCACGGCAACGTAACTGAACGCGGAGACGTCGGCGGGGGTCCTGGGAAGAGTTCTCTTTT  2216
             ||||||||||||||||||||||||||||||||||||||||||||||||||||||||||||
Sbjct  6326  CCACGGCAACGTAACTGAACGCGGAGACGTCGGCGGGGGTCCTGGGAAGAGTTCTCTTTT  6267

Query  2217  CTTCTTGACAGCCTATCACCCTGAAATCGGTTTGTCCGGAGCTAGGGTTCTATGGCTGGC  2276
             ||||||||||||||||||||||||||||||||||||||||||||||||||||||||||||
Sbjct  6266  CTTCTTGACAGCCTATCACCCTGAAATCGGTTTGTCCGGAGCTAGGGTTCTATGGCTGGC  6207

Query  2277  AGAGCGCCGCACTTTTGCGGCGTCCGGTGCGCCCCCGACGACCCTTGAAAATCCGCGGGA  2336
             ||||||||||||||||||||||||||||||||||||||||||||||||||||||||||||
Sbjct  6206  AGAGCGCCGCACTTTTGCGGCGTCCGGTGCGCCCCCGACGACCCTTGAAAATCCGCGGGA  6147

Query  2337  AGGAATAGTTTTCACGCTAGGTCGTACTCATAACCGCAGCAGGTCTCCAAGGTGAACAGC  2396
             ||||||||||||||||||||||||||||||||||||||||||||||||||||||||||||
Sbjct  6146  AGGAATAGTTTTCACGCTAGGTCGTACTCATAACCGCAGCAGGTCTCCAAGGTGAACAGC  6087

Query  2397  CTCTAGTTGATAGAACAATGTAGATAAGGGAAGTCGGCAAAATGGATCCGTAACTTCGGG  2456
             ||||||||||||||||||||||||||||||||||||||||||||||||||||||||||||
Sbjct  6086  CTCTAGTTGATAGAACAATGTAGATAAGGGAAGTCGGCAAAATGGATCCGTAACTTCGGG  6027

Query  2457  ATAAGGATTGGCTCTAAGGGTCGGGCTCGCTGGGCCTTGGGGGGAACCTCCTGGAGCAGT  2516
             ||||||||||||||||||||||||||||||||||||||||||| ||||||||||||||||
Sbjct  6026  ATAAGGATTGGCTCTAAGGGTCGGGCTCGCTGGGCCTTGGGGG-AACCTCCTGGAGCAGT  5968

Query  2517  AGGGCACTAGCCGGGCAACCGGCCGGCGCCCCGCAGCACCGGGTTGGGGACGCCCTTGGC  2576
             ||||||||||||||||||||||||||||||||||||||||||||||||||||||||||||
Sbjct  5967  AGGGCACTAGCCGGGCAACCGGCCGGCGCCCCGCAGCACCGGGTTGGGGACGCCCTTGGC  5908

Query  2577  AGGCTTCGGCCGTCCGGCGGGCGATTAACGACCAACTTAGAACTGGTACGGACAAGGGGA  2636
             ||||||||||||||||||||||||||||||||||||||||||||||||||||||||||||
Sbjct  5907  AGGCTTCGGCCGTCCGGCGGGCGATTAACGACCAACTTAGAACTGGTACGGACAAGGGGA  5848

Query  2637  AT  2638
             ||
Sbjct  5847  AT  5846


 Score = 71.3 bits (38),  Expect = 2e-07
 Identities = 44/47 (94%), Gaps = 0/47 (0%)
 Strand=Plus/Minus

Query  1451     TCGAACCATCTGGTAGCTGGTTCCTGCCGAAGTTTCCCTCAGGATAG  1497
                |||||| |||| |||||| ||||||||||||||||||||||||||||
Sbjct  1834745  TCGAACTATCTAGTAGCTAGTTCCTGCCGAAGTTTCCCTCAGGATAG  1834699


>JACXYV010000042.1 Penicillium camemberti strain FM013=LCP06093 Pcam_S42, whole 
genome shotgun sequence
Length=21301

 Score = 4806 bits (2602),  Expect = 0.0
 Identities = 2627/2639 (99%), Gaps = 2/2639 (0%)
 Strand=Plus/Plus

Query  1      CAAGGTTTCCGTAGGTGAACCTGCGGAAGGATCATTACCGAGTGAGGGCCCTCTGGGTCC  60
              ||||||||||||||||||||||||||||||||||||||||||||||||||||||||||||
Sbjct  15796  CAAGGTTTCCGTAGGTGAACCTGCGGAAGGATCATTACCGAGTGAGGGCCCTCTGGGTCC  15855

Query  61     AACCTCCCACCCGTGTTTATTTTACCTTGTTGCTTcggcgggcccgccttaactggccgc  120
              ||||||||||||||||||||||||||||||||||||||||||||||||||||||||||||
Sbjct  15856  AACCTCCCACCCGTGTTTATTTTACCTTGTTGCTTCGGCGGGCCCGCCTTAACTGGCCGC  15915

Query  121    cggggggcttacgcccccgggcccgcgcccgccgAAGACACCCTCGAACTCTGTCTGAAG  180
              ||||||||| ||||||||||||||||||||||||||||||||||||||||||||||||||
Sbjct  15916  CGGGGGGCTCACGCCCCCGGGCCCGCGCCCGCCGAAGACACCCTCGAACTCTGTCTGAAG  15975

Query  181    ATTGTAGTCTGAGTGAAAATATAAATTATTTAAAACTTTCAACAACGGATCTCTTGGTTC  240
              |||| |||||||||||||||||||||||||||||||||||||||||||||||||||||||
Sbjct  15976  ATTGAAGTCTGAGTGAAAATATAAATTATTTAAAACTTTCAACAACGGATCTCTTGGTTC  16035

Query  241    CGGCATCGATGAAGAACGCAGCGAAATGCGATACGTAATGTGAATTGCAAATTCAGTGAA  300
              ||||||||||||||||||||||||||||||||||||||||||||||||||||||||||||
Sbjct  16036  CGGCATCGATGAAGAACGCAGCGAAATGCGATACGTAATGTGAATTGCAAATTCAGTGAA  16095

Query  301    TCATCGAGTCTTTGAACGCACATTGCGCCCCCTGGTATTCCGGGGGGCATGCCTGTCCGA  360
              ||||||||||||||||||||||||||||||||||||||||||| ||||||||||||||||
Sbjct  16096  TCATCGAGTCTTTGAACGCACATTGCGCCCCCTGGTATTCCGGAGGGCATGCCTGTCCGA  16155

Query  361    GCGTCATTGCTGCCCTCAAGCACGGCTTGTGTGTTGGGCCCCGTCCTCCGATC-CCGGGG  419
              ||||||||||||||||||||| ||||||||||||||||||||||||||||||| ||||||
Sbjct  16156  GCGTCATTGCTGCCCTCAAGCCCGGCTTGTGTGTTGGGCCCCGTCCTCCGATCTCCGGGG  16215

Query  420    GACGGGCCCGAAAGGCAGCGGCGGCACCGCGTCCGGTCCTCGAGCGTATGGGGCTTTGTC  479
              ||||||||||||||||||||||||||||||||||||||||||||||||||||||||||||
Sbjct  16216  GACGGGCCCGAAAGGCAGCGGCGGCACCGCGTCCGGTCCTCGAGCGTATGGGGCTTTGTC  16275

Query  480    ACCCGCTCTGTAGGCCCGGCCGGCGCTTGCCGATCAACCCAAATTTTTATCCAGGTTGAC  539
              ||||||||||||||||||||||||||||||||||||||||||||||||||||||||||||
Sbjct  16276  ACCCGCTCTGTAGGCCCGGCCGGCGCTTGCCGATCAACCCAAATTTTTATCCAGGTTGAC  16335

Query  540    CTCGGATCAGGTAGGGATACCCGCTGAACTTAAGCATATCAATAAGCGGAGGAAAAGAAA  599
              ||||||||||||||||||||||||||||||||||||||||||||||||||||||||||||
Sbjct  16336  CTCGGATCAGGTAGGGATACCCGCTGAACTTAAGCATATCAATAAGCGGAGGAAAAGAAA  16395

Query  600    CCAACAGGGATTGCCCCAGTAACGGCGAGTGAAGCGGCAAGAGCTCAAATTTGAAAGCTG  659
              ||||||||||||||||||||||||||||||||||||||||||||||||||||||||||||
Sbjct  16396  CCAACAGGGATTGCCCCAGTAACGGCGAGTGAAGCGGCAAGAGCTCAAATTTGAAAGCTG  16455

Query  660    GCTCCTTCGGGGTCCGCATTGTAATTTGTAGAGGATGCTTCGGGAGCGGTCCCCATCTAA  719
              |||||||||||||||||||||||||||| |||||||||||||||||||||||||||||||
Sbjct  16456  GCTCCTTCGGGGTCCGCATTGTAATTTGCAGAGGATGCTTCGGGAGCGGTCCCCATCTAA  16515

Query  720    GTGCCCTGGAACGGGACGTCATAGAGGGTGAGAATCCCGTATGGGATGGGGTGTCCGCGC  779
              ||||||||||||||||||||||||||||||||||||||||||||||||||||||||||||
Sbjct  16516  GTGCCCTGGAACGGGACGTCATAGAGGGTGAGAATCCCGTATGGGATGGGGTGTCCGCGC  16575

Query  780    CCGTGTGAAGCTCCTTCGACGAGTCGAGTTGTTTGGGAATGCAGCTCTAAATGGGTGGTA  839
              ||||||||||||||||||||||||||||||||||||||||||||||||||||||||||||
[truncated: 4,794,960 more chars]
