# Supplementary material for: Using nanopore sequencing to identify fungi from clinical samples with high phylogenetic resolution
Source: Sci Rep. 2023 Jun 16;13:9785. doi: 10.1038/s41598-023-37016-0 (PMC10275880; doi:10.1038/s41598-023-37016-0)
Supplement: Supplementary file 1 — Supplementary Information. [file 41598_2023_37016_MOESM1_ESM.zip › Supplementary_Information/Supplementary_Data/Data_S5_Mock_blast/results/Mock_RGN1_5_fmt6.txt]

BLYF01000219.1	100	800	433	0	0	100.000	0.0
VZVN01000183.1	100	800	433	0	0	100.000	0.0
LFGC01001445.1	100	800	433	0	0	100.000	0.0
VZWC01000182.1	100	800	433	0	0	100.000	0.0
CM003566.1	100	800	433	0	0	100.000	0.0
CM003566.1	100	795	432	1	0	99.769	0.0
CM003566.1	100	795	432	1	0	99.769	0.0
CM003566.1	100	793	432	0	1	99.769	0.0
CM003566.1	100	769	428	1	4	98.845	0.0
BK006945.2	100	800	433	0	0	100.000	0.0
BK006945.2	100	800	433	0	0	100.000	0.0
NC_001144.5	100	800	433	0	0	100.000	0.0
NC_001144.5	100	800	433	0	0	100.000	0.0
FYBL01000016.1	100	795	432	1	0	99.769	0.0
FYBL01000016.1	100	95.3	103	11	12	81.746	1.41e-15
FYBL01000016.1	100	78.7	46	2	0	95.833	1.42e-10
VZWS01000247.1	100	795	432	1	0	99.769	0.0
JAAIFI010001039.1	100	789	432	1	1	99.539	0.0
JANLBP010000035.1	100	776	432	1	4	98.856	0.0
JANLBP010000030.1	100	776	432	1	4	98.856	0.0
QQZM01000164.1	100	767	433	0	7	98.409	0.0
MVPU01000083.1	100	763	433	0	8	98.186	0.0
CP048993.1	100	761	432	1	7	98.182	0.0
CP048993.1	100	756	432	0	9	97.959	0.0
CP048993.1	100	743	425	0	9	97.926	0.0
CP048993.1	100	730	423	0	11	97.465	0.0
CP048993.1	100	719	426	1	14	96.599	0.0
CP048993.1	100	706	419	1	14	96.544	0.0
CP048993.1	100	699	418	0	16	96.313	0.0
CP048993.1	100	693	422	1	18	95.692	0.0
CP048993.1	100	693	417	1	16	96.083	0.0
CP048993.1	100	601	403	0	31	92.857	6.82e-168
CP048993.1	100	65.8	35	0	0	100.000	1.11e-06
CP048993.1	100	65.8	37	1	0	97.368	1.11e-06
KV907804.1	100	761	432	1	7	98.182	0.0
VZVB01000255.1	100	758	433	0	9	97.964	0.0
AABZ01000315.1	100	732	422	9	3	97.235	0.0
VZXH01000447.1	100	723	420	13	1	96.774	0.0
CP030973.1	100	723	420	13	1	96.774	0.0
LT986474.1	100	715	419	12	3	96.544	0.0
MVPU01000017.1	100	691	414	15	4	95.612	0.0
VZWP01000066.1	100	688	415	14	6	95.402	0.0
CP080215.1	100	688	415	14	6	95.402	0.0
CP080215.1	100	688	415	14	6	95.402	0.0
CP080215.1	100	688	415	14	6	95.402	0.0
CP080215.1	100	688	415	14	6	95.402	0.0
CP080215.1	100	688	415	14	6	95.402	0.0
CP080215.1	100	688	415	14	6	95.402	0.0
CP080215.1	100	688	415	14	6	95.402	0.0
CP080215.1	100	688	415	14	6	95.402	0.0
CP080215.1	100	688	415	14	6	95.402	0.0
CP080215.1	100	688	415	14	6	95.402	0.0
CP080215.1	100	688	415	14	6	95.402	0.0
CP080215.1	100	688	415	14	6	95.402	0.0
CP080215.1	100	688	415	14	6	95.402	0.0
CP049009.1	100	688	415	14	6	95.402	0.0
CM034489.1	100	688	415	14	6	95.402	0.0
CM034489.1	100	688	415	14	6	95.402	0.0
CM034489.1	100	688	415	14	6	95.402	0.0
CM034489.1	100	688	415	14	6	95.402	0.0
CM034489.1	100	680	414	14	7	95.172	0.0
CM034489.1	100	680	414	14	7	95.172	0.0
CM034489.1	100	673	413	13	9	94.943	0.0
CM034489.1	100	662	410	16	8	94.470	0.0
CM034489.1	100	660	410	14	10	94.470	0.0
PPNJ01000122.1	100	682	414	15	6	95.172	0.0
VZXH01000410.1	100	676	413	16	6	94.943	0.0
DUXO01000939.1	69	553	299	0	0	100.000	1.94e-153
LIOO01000008.1	98	392	354	66	4	83.491	4.47e-105
PPIM01000086.1	48	359	202	4	0	98.058	4.53e-95
WNYF01000558.1	28	228	123	0	0	100.000	1.33e-55
JPSZ01000054.1	16	132	71	0	0	100.000	1.08e-26
PTQS01000009.1	36	124	105	5	11	86.777	1.80e-24
PTQS01000009.1	36	124	105	5	11	86.777	1.80e-24
PTQS01000009.1	36	124	105	5	11	86.777	1.80e-24
PTQS01000009.1	36	124	105	5	11	86.777	1.80e-24
PTQS01000009.1	36	124	105	5	11	86.777	1.80e-24
PTQS01000009.1	36	124	105	5	11	86.777	1.80e-24
PTQS01000009.1	36	113	104	5	13	85.246	3.90e-21
PTQS01000009.1	36	69.4	37	0	0	100.000	8.56e-08
PTQS01000009.1	36	69.4	37	0	0	100.000	8.56e-08
PTQS01000009.1	36	69.4	37	0	0	100.000	8.56e-08
PTQS01000009.1	36	69.4	37	0	0	100.000	8.56e-08
PTQS01000009.1	36	69.4	37	0	0	100.000	8.56e-08
PTQS01000009.1	36	69.4	37	0	0	100.000	8.56e-08
PTQS01000009.1	36	69.4	37	0	0	100.000	8.56e-08
PTQS01000009.1	36	58.4	36	0	2	94.737	1.85e-04
PTQS01000008.1	36	124	105	5	11	86.777	1.80e-24
PTQS01000008.1	36	124	105	5	11	86.777	1.80e-24
PTQS01000008.1	36	124	105	5	11	86.777	1.80e-24
PTQS01000008.1	36	124	105	5	11	86.777	1.80e-24
PTQS01000008.1	36	113	102	9	9	85.000	3.90e-21
PTQS01000008.1	36	69.4	37	0	0	100.000	8.56e-08
PTQS01000008.1	36	69.4	37	0	0	100.000	8.56e-08
PTQS01000008.1	36	69.4	37	0	0	100.000	8.56e-08
PTQS01000008.1	36	69.4	37	0	0	100.000	8.56e-08
PTQS01000016.1	36	124	105	5	11	86.777	1.80e-24
PTQS01000016.1	36	69.4	37	0	0	100.000	8.56e-08
PTQS01000014.1	36	124	105	5	11	86.777	1.80e-24
PTQS01000014.1	36	69.4	37	0	0	100.000	8.56e-08
PTQS01000012.1	36	124	105	5	11	86.777	1.80e-24
PTQS01000012.1	36	69.4	37	0	0	100.000	8.56e-08
PTQS01000012.1	36	69.4	37	0	0	100.000	8.56e-08
PTQS01000011.1	36	124	105	5	11	86.777	1.80e-24
PTQS01000011.1	36	124	105	5	11	86.777	1.80e-24
PTQS01000011.1	36	124	105	5	11	86.777	1.80e-24
PTQS01000011.1	36	124	105	5	11	86.777	1.80e-24
PTQS01000011.1	36	124	105	5	11	86.777	1.80e-24
PTQS01000011.1	36	124	105	5	11	86.777	1.80e-24
PTQS01000011.1	36	69.4	37	0	0	100.000	8.56e-08
PTQS01000011.1	36	69.4	37	0	0	100.000	8.56e-08
PTQS01000011.1	36	69.4	37	0	0	100.000	8.56e-08
PTQS01000011.1	36	69.4	37	0	0	100.000	8.56e-08
PTQS01000011.1	36	69.4	37	0	0	100.000	8.56e-08
PTQS01000011.1	36	69.4	37	0	0	100.000	8.56e-08
PTQS01000011.1	36	65.8	35	0	0	100.000	1.11e-06
PTQS01000010.1	36	124	105	5	11	86.777	1.80e-24
PTQS01000010.1	36	124	105	5	11	86.777	1.80e-24
PTQS01000010.1	36	124	105	5	11	86.777	1.80e-24
PTQS01000010.1	36	124	105	5	11	86.777	1.80e-24
PTQS01000010.1	36	124	105	5	11	86.777	1.80e-24
PTQS01000010.1	36	124	105	5	11	86.777	1.80e-24
PTQS01000010.1	36	124	105	5	11	86.777	1.80e-24
PTQS01000010.1	36	124	105	5	11	86.777	1.80e-24
PTQS01000010.1	36	111	101	8	10	84.874	1.40e-20
PTQS01000010.1	36	69.4	37	0	0	100.000	8.56e-08
PTQS01000010.1	36	69.4	37	0	0	100.000	8.56e-08
PTQS01000010.1	36	69.4	37	0	0	100.000	8.56e-08
PTQS01000010.1	36	69.4	37	0	0	100.000	8.56e-08
PTQS01000010.1	36	69.4	37	0	0	100.000	8.56e-08
PTQS01000010.1	36	69.4	37	0	0	100.000	8.56e-08
PTQS01000010.1	36	69.4	37	0	0	100.000	8.56e-08
PTQS01000010.1	36	69.4	37	0	0	100.000	8.56e-08
LPNL01000013.1	36	124	105	5	11	86.777	1.80e-24
LPNL01000013.1	36	124	105	5	11	86.777	1.80e-24
LPNL01000013.1	36	69.4	37	0	0	100.000	8.56e-08
LPNL01000013.1	36	69.4	37	0	0	100.000	8.56e-08
PPNQ01000118.1	36	124	104	6	10	86.667	1.80e-24
PPNQ01000118.1	36	69.4	37	0	0	100.000	8.56e-08
PPNX01000081.1	36	124	105	5	11	86.777	1.80e-24
PPNX01000081.1	36	69.4	37	0	0	100.000	8.56e-08
SRHJ01000529.1	27	124	105	5	11	86.777	1.80e-24
SRHJ01000241.1	36	124	105	5	11	86.777	1.80e-24
SRHJ01000241.1	36	69.4	37	0	0	100.000	8.56e-08
SRHJ01000127.1	27	124	105	5	11	86.777	1.80e-24
SRHI01000135.1	36	124	105	5	11	86.777	1.80e-24
SRHI01000135.1	36	69.4	37	0	0	100.000	8.56e-08
SRHK01000294.1	36	124	105	5	11	86.777	1.80e-24
SRHK01000294.1	36	69.4	37	0	0	100.000	8.56e-08
SRHG01000087.1	36	124	105	5	11	86.777	1.80e-24
SRHG01000087.1	36	69.4	37	0	0	100.000	8.56e-08
PPLD01000124.1	36	124	105	5	11	86.777	1.80e-24
PPLD01000124.1	36	69.4	37	0	0	100.000	8.56e-08
SRHJ01000239.1	36	119	104	6	11	85.950	8.38e-23
SRHJ01000239.1	36	69.4	37	0	0	100.000	8.56e-08
SRHN01000130.1	36	119	103	7	10	85.833	8.38e-23
SRHN01000130.1	36	69.4	37	0	0	100.000	8.56e-08
JAFNJT010000233.1	38	115	110	10	11	83.969	1.08e-21
JAFNJT010000233.1	38	69.4	37	0	0	100.000	8.56e-08
HE650828.1	39	113	107	9	11	84.252	3.90e-21
HE650828.1	39	82.4	44	0	0	100.000	1.10e-11
NC_018947.1	39	113	107	9	11	84.252	3.90e-21
NC_018947.1	39	82.4	44	0	0	100.000	1.10e-11
CP059251.1	41	111	107	11	10	83.594	1.40e-20
CP059251.1	41	111	107	11	10	83.594	1.40e-20
CP059251.1	41	76.8	50	2	2	92.593	5.11e-10
CP059251.1	41	76.8	50	2	2	92.593	5.11e-10
JABFEO010000007.1	38	111	109	12	10	83.206	1.40e-20
JABFEO010000007.1	38	69.4	37	0	0	100.000	8.56e-08
LXPE01000542.1	36	111	100	10	8	84.746	1.40e-20
LXPE01000542.1	36	69.4	37	0	0	100.000	8.56e-08
SRHF01000095.1	36	111	100	11	7	84.746	1.40e-20
SRHF01000095.1	36	69.4	37	0	0	100.000	8.56e-08
NC_050732.1	41	111	107	11	10	83.594	1.40e-20
NC_050732.1	41	111	107	11	10	83.594	1.40e-20
NC_050732.1	41	76.8	50	2	2	92.593	5.11e-10
NC_050732.1	41	76.8	50	2	2	92.593	5.11e-10
CAKNUP010000036.1	39	110	105	14	7	83.333	5.04e-20
CAKNUP010000036.1	39	76.8	43	1	0	97.727	5.11e-10
PPNY01000097.1	36	108	101	10	9	84.167	1.81e-19
PPNY01000097.1	36	69.4	37	0	0	100.000	8.56e-08
DS480380.1	59	108	155	22	21	78.283	1.81e-19
DS480380.1	59	76.8	57	3	4	89.062	5.11e-10
DS480545.1	55	108	155	22	21	78.283	1.81e-19
DS480545.1	55	76.8	43	1	0	97.727	5.11e-10
DS480601.1	59	108	155	22	21	78.283	1.81e-19
DS480601.1	59	76.8	57	3	4	89.062	5.11e-10
NW_001834692.1	59	108	155	22	21	78.283	1.81e-19
NW_001834692.1	59	76.8	57	3	4	89.062	5.11e-10
NW_001834527.1	55	108	155	22	21	78.283	1.81e-19
NW_001834527.1	55	76.8	43	1	0	97.727	5.11e-10
NW_001834471.1	59	108	155	22	21	78.283	1.81e-19
NW_001834471.1	59	76.8	57	3	4	89.062	5.11e-10
OX291442.1	41	106	105	10	11	83.333	6.52e-19
OX291442.1	41	106	105	10	11	83.333	6.52e-19
OX291442.1	41	106	105	10	11	83.333	6.52e-19
OX291442.1	41	100	104	10	12	82.540	3.03e-17
OX291442.1	41	100	104	10	12	82.540	3.03e-17
OX291442.1	41	100	104	10	12	82.540	3.03e-17
OX291442.1	41	76.8	50	2	2	92.593	5.11e-10
OX291442.1	41	76.8	50	2	2	92.593	5.11e-10
OX291442.1	41	76.8	50	2	2	92.593	5.11e-10
OX291442.1	41	76.8	50	2	2	92.593	5.11e-10
OX291442.1	41	76.8	50	2	2	92.593	5.11e-10
OX291442.1	41	76.8	45	2	0	95.745	5.11e-10
VZXH01000307.1	13	106	57	0	0	100.000	6.52e-19
CP059272.1	41	104	106	11	11	82.812	2.35e-18
CP059272.1	41	104	106	11	11	82.812	2.35e-18
CP059272.1	41	76.8	50	2	2	92.593	5.11e-10
CP059272.1	41	76.8	50	2	2	92.593	5.11e-10
PPMT01000013.1	39	102	106	8	14	82.812	8.44e-18
PPMT01000013.1	39	102	106	8	14	82.812	8.44e-18
PPMT01000013.1	39	76.8	43	1	0	97.727	5.11e-10
PPMT01000013.1	39	76.8	43	1	0	97.727	5.11e-10
HE616749.1	41	102	106	8	14	82.812	8.44e-18
HE616749.1	41	102	106	8	14	82.812	8.44e-18
HE616749.1	41	102	106	8	14	82.812	8.44e-18
HE616749.1	41	76.8	50	2	2	92.593	5.11e-10
HE616749.1	41	76.8	50	2	2	92.593	5.11e-10
HE616749.1	41	76.8	50	2	2	92.593	5.11e-10
NC_016508.1	41	102	106	8	14	82.812	8.44e-18
NC_016508.1	41	102	106	8	14	82.812	8.44e-18
NC_016508.1	41	102	106	8	14	82.812	8.44e-18
NC_016508.1	41	76.8	50	2	2	92.593	5.11e-10
NC_016508.1	41	76.8	50	2	2	92.593	5.11e-10
NC_016508.1	41	76.8	50	2	2	92.593	5.11e-10
PPNA02000031.1	41	100	104	10	12	82.540	3.03e-17
PPNA02000031.1	41	76.8	50	2	2	92.593	5.11e-10
HE576754.1	42	99.0	53	0	0	100.000	1.09e-16
HE576754.1	42	99.0	53	0	0	100.000	1.09e-16
HE576754.1	42	82.4	102	14	12	79.688	1.10e-11
HE576754.1	42	82.4	102	14	12	79.688	1.10e-11
NC_016493.1	42	99.0	53	0	0	100.000	1.09e-16
NC_016493.1	42	99.0	53	0	0	100.000	1.09e-16
NC_016493.1	42	82.4	102	14	12	79.688	1.10e-11
NC_016493.1	42	82.4	102	14	12	79.688	1.10e-11
PTXO01000010.1	39	97.1	108	9	15	81.818	3.92e-16
PTXO01000010.1	39	73.1	41	1	0	97.619	6.61e-09
PPOF01000328.1	13	97.1	55	0	1	98.214	3.92e-16
JABBEO010000012.1	29	97.1	105	9	14	82.031	3.92e-16
HE580273.2	54	95.3	51	0	0	100.000	1.41e-15
HE580273.2	54	75.0	144	27	20	75.393	1.84e-09
NC_016485.2	54	95.3	51	0	0	100.000	1.41e-15
NC_016485.2	54	75.0	144	27	20	75.393	1.84e-09
JAHUZD010000048.1	11	91.6	49	0	0	100.000	1.83e-14
JANLBP010000028.1	11	91.6	49	0	0	100.000	1.83e-14
CR380958.2	11	91.6	49	0	0	100.000	1.83e-14
PPHX02000037.1	39	91.6	102	14	10	80.952	1.83e-14
PPHX02000037.1	39	76.8	43	1	0	97.727	5.11e-10
NC_006035.2	11	91.6	49	0	0	100.000	1.83e-14
NW_026055390.1	11	91.6	49	0	0	100.000	1.83e-14
PPOH01000352.1	23	87.9	52	1	1	96.296	2.36e-13
PPOH01000352.1	23	78.7	44	1	0	97.778	1.42e-10
PPOH01000153.1	23	87.9	52	1	1	96.296	2.36e-13
PPOH01000153.1	23	78.7	44	1	0	97.778	1.42e-10
PPOH01000013.1	23	87.9	52	1	1	96.296	2.36e-13
PPOH01000013.1	23	78.7	44	1	0	97.778	1.42e-10
OW971867.1	12	87.9	49	1	0	98.000	2.36e-13
PPOL02000167.1	22	87.9	51	2	0	96.226	2.36e-13
PPOL02000167.1	22	71.3	42	2	0	95.455	2.38e-08
CM000694.1	53	87.9	149	17	27	77.202	2.36e-13
CM000694.1	53	87.9	149	17	27	77.202	2.36e-13
CM000694.1	53	76.8	41	0	0	100.000	5.11e-10
CM000694.1	53	76.8	41	0	0	100.000	5.11e-10
LT598461.1	21	86.1	46	0	0	100.000	8.50e-13
LT598461.1	21	86.1	46	0	0	100.000	8.50e-13
LT598461.1	21	78.7	44	1	0	97.778	1.42e-10
LT598461.1	21	78.7	44	1	0	97.778	1.42e-10
LT598491.1	21	84.2	45	0	0	100.000	3.06e-12
LT598491.1	21	84.2	45	0	0	100.000	3.06e-12
LT598491.1	21	78.7	44	1	0	97.778	1.42e-10
LT598491.1	21	78.7	44	1	0	97.778	1.42e-10
JABBWC010000973.1	12	84.2	50	0	2	96.154	3.06e-12
JABBWC010000968.1	12	84.2	50	0	2	96.154	3.06e-12
JABBWC010000965.1	12	84.2	50	0	2	96.154	3.06e-12
JABBWC010000953.1	12	84.2	50	0	2	96.154	3.06e-12
JABBWC010000948.1	12	84.2	50	0	2	96.154	3.06e-12
JABBWC010000911.1	12	84.2	50	0	2	96.154	3.06e-12
JABBWC010000880.1	12	84.2	50	0	2	96.154	3.06e-12
JABBWC010000672.1	12	84.2	50	0	2	96.154	3.06e-12
JABBWC010000596.1	12	84.2	50	0	2	96.154	3.06e-12
FXLY01000006.1	21	84.2	45	0	0	100.000	3.06e-12
FXLY01000006.1	21	84.2	45	0	0	100.000	3.06e-12
FXLY01000006.1	21	78.7	44	1	0	97.778	1.42e-10
FXLY01000006.1	21	78.7	44	1	0	97.778	1.42e-10
JABCPV010000619.1	12	84.2	50	0	2	96.154	3.06e-12
JABCPV010000195.1	12	84.2	50	0	2	96.154	3.06e-12
JABCPV010001459.1	12	84.2	50	0	2	96.154	3.06e-12
JABCPV010001451.1	12	84.2	50	0	2	96.154	3.06e-12
JABCPV010001348.1	12	84.2	50	0	2	96.154	3.06e-12
JABCPV010001266.1	12	84.2	50	0	2	96.154	3.06e-12
JABCPV010001150.1	12	84.2	50	0	2	96.154	3.06e-12
JABCPV010001009.1	12	84.2	50	0	2	96.154	3.06e-12
PPOP02000110.1	41	84.2	49	2	0	96.078	3.06e-12
PPOP02000110.1	41	78.7	100	15	11	79.365	1.42e-10
NW_024538533.1	12	84.2	50	0	2	96.154	3.06e-12
NW_024538528.1	12	84.2	50	0	2	96.154	3.06e-12
NW_024538525.1	12	84.2	50	0	2	96.154	3.06e-12
NW_024538513.1	12	84.2	50	0	2	96.154	3.06e-12
NW_024538508.1	12	84.2	50	0	2	96.154	3.06e-12
NW_024538471.1	12	84.2	50	0	2	96.154	3.06e-12
NW_024538440.1	12	84.2	50	0	2	96.154	3.06e-12
NW_024538232.1	12	84.2	50	0	2	96.154	3.06e-12
NW_024538156.1	12	84.2	50	0	2	96.154	3.06e-12
NJIJ01000053.1	21	82.4	44	0	0	100.000	1.10e-11
NJIJ01000053.1	21	80.5	47	2	0	95.918	3.95e-11
NJIJ01000053.1	21	75.0	43	0	1	97.727	1.84e-09
JAIWYV020000017.1	21	82.4	44	0	0	100.000	1.10e-11
JAIWYV020000017.1	21	82.4	44	0	0	100.000	1.10e-11
JAIWYV020000017.1	21	78.7	44	1	0	97.778	1.42e-10
JAIWYV020000017.1	21	78.7	44	1	0	97.778	1.42e-10
JAIWYV020000005.1	21	82.4	44	0	0	100.000	1.10e-11
JAIWYV020000005.1	21	78.7	44	1	0	97.778	1.42e-10
JABBWF010001042.1	10	82.4	44	0	0	100.000	1.10e-11
JABBWE010000158.1	10	82.4	44	0	0	100.000	1.10e-11
JABBWE010000113.1	10	82.4	44	0	0	100.000	1.10e-11
JABBWM010000807.1	10	82.4	44	0	0	100.000	1.10e-11
JABBWM010000803.1	10	82.4	44	0	0	100.000	1.10e-11
JABBWM010000802.1	10	82.4	44	0	0	100.000	1.10e-11
JABBWM010000798.1	10	82.4	44	0	0	100.000	1.10e-11
JABBWM010000797.1	10	82.4	44	0	0	100.000	1.10e-11
JABBWM010000796.1	10	82.4	44	0	0	100.000	1.10e-11
JABBWM010000795.1	10	82.4	44	0	0	100.000	1.10e-11
JABBWM010000793.1	10	82.4	44	0	0	100.000	1.10e-11
JABBWM010000780.1	10	82.4	44	0	0	100.000	1.10e-11
JABBWM010000773.1	10	82.4	44	0	0	100.000	1.10e-11
JABBWM010000765.1	10	82.4	44	0	0	100.000	1.10e-11
JABBWM010000756.1	10	82.4	44	0	0	100.000	1.10e-11
JABBWM010000739.1	10	82.4	44	0	0	100.000	1.10e-11
JABBWM010000722.1	10	82.4	44	0	0	100.000	1.10e-11
JABBWM010000721.1	10	82.4	44	0	0	100.000	1.10e-11
JABBWM010000720.1	10	82.4	44	0	0	100.000	1.10e-11
JABBWM010000689.1	10	82.4	44	0	0	100.000	1.10e-11
JABBWM010000664.1	10	82.4	44	0	0	100.000	1.10e-11
JABBWM010000465.1	10	82.4	44	0	0	100.000	1.10e-11
JABBWM010000425.1	10	82.4	44	0	0	100.000	1.10e-11
JABBWM010000425.1	10	82.4	44	0	0	100.000	1.10e-11
JABBWM010000226.1	10	82.4	44	0	0	100.000	1.10e-11
JABBWM010000226.1	10	82.4	44	0	0	100.000	1.10e-11
JAEBUQ010000033.1	10	82.4	44	0	0	100.000	1.10e-11
JAEBUQ010000033.1	10	82.4	44	0	0	100.000	1.10e-11
JAEBUQ010000033.1	10	82.4	44	0	0	100.000	1.10e-11
JAEBUQ010000030.1	10	82.4	44	0	0	100.000	1.10e-11
JAEBUQ010000030.1	10	82.4	44	0	0	100.000	1.10e-11
JAEBUQ010000030.1	10	82.4	44	0	0	100.000	1.10e-11
JAEBUQ010000030.1	10	82.4	44	0	0	100.000	1.10e-11
JAEBUQ010000026.1	10	82.4	44	0	0	100.000	1.10e-11
JAEBUQ010000026.1	10	82.4	44	0	0	100.000	1.10e-11
JAEBUQ010000026.1	10	82.4	44	0	0	100.000	1.10e-11
JAEBUQ010000026.1	10	82.4	44	0	0	100.000	1.10e-11
JAEBUQ010000026.1	10	82.4	44	0	0	100.000	1.10e-11
BCGL01000010.1	12	82.4	49	1	1	96.078	1.10e-11
CALPDJ010000001.1	12	82.4	49	1	1	96.078	1.10e-11
CALPDJ010000001.1	12	82.4	49	1	1	96.078	1.10e-11
CALPDJ010000001.1	12	82.4	49	1	1	96.078	1.10e-11
CALPDJ010000001.1	12	82.4	49	1	1	96.078	1.10e-11
CALPDJ010000001.1	12	82.4	49	1	1	96.078	1.10e-11
CALPDJ010000001.1	12	82.4	49	1	1	96.078	1.10e-11
OW971871.1	12	82.4	49	1	1	96.078	1.10e-11
OW971870.1	12	82.4	49	1	1	96.078	1.10e-11
OW971870.1	12	82.4	49	1	1	96.078	1.10e-11
OW971870.1	12	82.4	49	1	1	96.078	1.10e-11
OW971870.1	12	82.4	49	1	1	96.078	1.10e-11
OW971870.1	12	82.4	49	1	1	96.078	1.10e-11
OW971870.1	12	82.4	49	1	1	96.078	1.10e-11
OW971869.1	12	82.4	49	1	1	96.078	1.10e-11
OW971869.1	12	82.4	49	1	1	96.078	1.10e-11
PPJB01000274.1	20	82.4	46	1	0	97.872	1.10e-11
PPJB01000274.1	20	67.6	38	1	0	97.436	3.08e-07
JABBWJ010000190.1	10	82.4	44	0	0	100.000	1.10e-11
JABBWK010000734.1	10	82.4	44	0	0	100.000	1.10e-11
JABBWK010000724.1	10	82.4	44	0	0	100.000	1.10e-11
JABBWK010000721.1	10	82.4	44	0	0	100.000	1.10e-11
JABBWK010000720.1	10	82.4	44	0	0	100.000	1.10e-11
JABBWK010000717.1	10	82.4	44	0	0	100.000	1.10e-11
JABBWK010000712.1	10	82.4	44	0	0	100.000	1.10e-11
JABBWK010000698.1	10	82.4	44	0	0	100.000	1.10e-11
JABBWK010000697.1	10	82.4	44	0	0	100.000	1.10e-11
JABBWK010000695.1	10	82.4	44	0	0	100.000	1.10e-11
JABBWK010000694.1	10	82.4	44	0	0	100.000	1.10e-11
JABBWK010000692.1	10	82.4	44	0	0	100.000	1.10e-11
JABBWK010000690.1	10	82.4	44	0	0	100.000	1.10e-11
JABBWK010000689.1	10	82.4	44	0	0	100.000	1.10e-11
JABBWK010000688.1	10	82.4	44	0	0	100.000	1.10e-11
JABBWK010000687.1	10	82.4	44	0	0	100.000	1.10e-11
JABBWK010000686.1	10	82.4	44	0	0	100.000	1.10e-11
JABBWK010000685.1	10	82.4	44	0	0	100.000	1.10e-11
JABBWK010000682.1	10	82.4	44	0	0	100.000	1.10e-11
JABBWK010000679.1	10	82.4	44	0	0	100.000	1.10e-11
JABBWK010000676.1	10	82.4	44	0	0	100.000	1.10e-11
JABBWK010000674.1	10	82.4	44	0	0	100.000	1.10e-11
JABBWK010000673.1	10	82.4	44	0	0	100.000	1.10e-11
JABBWK010000669.1	10	82.4	44	0	0	100.000	1.10e-11
JABBWK010000667.1	10	82.4	44	0	0	100.000	1.10e-11
JABBWK010000664.1	10	82.4	44	0	0	100.000	1.10e-11
JABBWK010000663.1	10	82.4	44	0	0	100.000	1.10e-11
JABBWK010000659.1	10	82.4	44	0	0	100.000	1.10e-11
JABBWK010000653.1	10	82.4	44	0	0	100.000	1.10e-11
JABBWK010000646.1	10	82.4	44	0	0	100.000	1.10e-11
JABBWK010000644.1	10	82.4	44	0	0	100.000	1.10e-11
JABBWK010000023.1	10	82.4	44	0	0	100.000	1.10e-11
JABBWK010000020.1	10	82.4	44	0	0	100.000	1.10e-11
PPON02000133.1	22	82.4	50	3	0	94.340	1.10e-11
PPON02000133.1	22	76.8	43	1	0	97.727	5.11e-10
CAEFZW010000005.1	21	82.4	44	0	0	100.000	1.10e-11
CAEFZW010000005.1	21	82.4	44	0	0	100.000	1.10e-11
CAEFZW010000005.1	21	78.7	44	1	0	97.778	1.42e-10
CAEFZW010000005.1	21	78.7	44	1	0	97.778	1.42e-10
QZWR01000196.1	10	82.4	44	0	0	100.000	1.10e-11
PPLQ02000038.1	21	82.4	44	0	0	100.000	1.10e-11
PPLQ02000038.1	21	71.3	43	1	1	95.556	2.38e-08
PPOJ02000117.1	39	82.4	44	0	0	100.000	1.10e-11
PPOJ02000117.1	39	75.0	99	17	10	78.571	1.84e-09
NW_024545242.1	21	82.4	44	0	0	100.000	1.10e-11
NW_024545242.1	21	82.4	44	0	0	100.000	1.10e-11
NW_024545242.1	21	78.7	44	1	0	97.778	1.42e-10
NW_024545242.1	21	78.7	44	1	0	97.778	1.42e-10
NW_024540246.1	10	82.4	44	0	0	100.000	1.10e-11
NW_024540236.1	10	82.4	44	0	0	100.000	1.10e-11
NW_024540233.1	10	82.4	44	0	0	100.000	1.10e-11
NW_024540232.1	10	82.4	44	0	0	100.000	1.10e-11
NW_024540229.1	10	82.4	44	0	0	100.000	1.10e-11
NW_024540224.1	10	82.4	44	0	0	100.000	1.10e-11
NW_024540210.1	10	82.4	44	0	0	100.000	1.10e-11
NW_024540209.1	10	82.4	44	0	0	100.000	1.10e-11
NW_024540207.1	10	82.4	44	0	0	100.000	1.10e-11
NW_024540206.1	10	82.4	44	0	0	100.000	1.10e-11
NW_024540204.1	10	82.4	44	0	0	100.000	1.10e-11
NW_024540202.1	10	82.4	44	0	0	100.000	1.10e-11
NW_024540201.1	10	82.4	44	0	0	100.000	1.10e-11
NW_024540200.1	10	82.4	44	0	0	100.000	1.10e-11
NW_024540199.1	10	82.4	44	0	0	100.000	1.10e-11
NW_024540198.1	10	82.4	44	0	0	100.000	1.10e-11
NW_024540197.1	10	82.4	44	0	0	100.000	1.10e-11
NW_024540194.1	10	82.4	44	0	0	100.000	1.10e-11
NW_024540191.1	10	82.4	44	0	0	100.000	1.10e-11
NW_024540188.1	10	82.4	44	0	0	100.000	1.10e-11
NW_024540186.1	10	82.4	44	0	0	100.000	1.10e-11
NW_024540185.1	10	82.4	44	0	0	100.000	1.10e-11
NW_024540181.1	10	82.4	44	0	0	100.000	1.10e-11
NW_024540179.1	10	82.4	44	0	0	100.000	1.10e-11
NW_024540176.1	10	82.4	44	0	0	100.000	1.10e-11
NW_024540175.1	10	82.4	44	0	0	100.000	1.10e-11
NW_024540171.1	10	82.4	44	0	0	100.000	1.10e-11
NW_024540165.1	10	82.4	44	0	0	100.000	1.10e-11
NW_024540158.1	10	82.4	44	0	0	100.000	1.10e-11
NW_024540156.1	10	82.4	44	0	0	100.000	1.10e-11
NW_024539535.1	10	82.4	44	0	0	100.000	1.10e-11
NW_024539532.1	10	82.4	44	0	0	100.000	1.10e-11
NW_024542054.1	10	82.4	44	0	0	100.000	1.10e-11
NW_024542050.1	10	82.4	44	0	0	100.000	1.10e-11
NW_024542049.1	10	82.4	44	0	0	100.000	1.10e-11
NW_024542045.1	10	82.4	44	0	0	100.000	1.10e-11
NW_024542044.1	10	82.4	44	0	0	100.000	1.10e-11
NW_024542043.1	10	82.4	44	0	0	100.000	1.10e-11
NW_024542042.1	10	82.4	44	0	0	100.000	1.10e-11
NW_024542040.1	10	82.4	44	0	0	100.000	1.10e-11
NW_024542027.1	10	82.4	44	0	0	100.000	1.10e-11
NW_024542020.1	10	82.4	44	0	0	100.000	1.10e-11
NW_024542012.1	10	82.4	44	0	0	100.000	1.10e-11
NW_024542003.1	10	82.4	44	0	0	100.000	1.10e-11
NW_024541986.1	10	82.4	44	0	0	100.000	1.10e-11
NW_024541969.1	10	82.4	44	0	0	100.000	1.10e-11
NW_024541968.1	10	82.4	44	0	0	100.000	1.10e-11
NW_024541967.1	10	82.4	44	0	0	100.000	1.10e-11
NW_024541936.1	10	82.4	44	0	0	100.000	1.10e-11
NW_024541911.1	10	82.4	44	0	0	100.000	1.10e-11
NW_024541712.1	10	82.4	44	0	0	100.000	1.10e-11
NW_024541672.1	10	82.4	44	0	0	100.000	1.10e-11
NW_024541672.1	10	82.4	44	0	0	100.000	1.10e-11
NW_024541473.1	10	82.4	44	0	0	100.000	1.10e-11
NW_024541473.1	10	82.4	44	0	0	100.000	1.10e-11
NW_024537542.1	10	82.4	44	0	0	100.000	1.10e-11
NW_024537497.1	10	82.4	44	0	0	100.000	1.10e-11
NJIJ01000026.1	21	80.5	47	2	0	95.918	3.95e-11
NJIJ01000026.1	21	75.0	43	0	1	97.727	1.84e-09
NJIJ01000032.1	11	80.5	47	2	0	95.918	3.95e-11
NJIJ01000033.1	21	80.5	47	2	0	95.918	3.95e-11
NJIJ01000033.1	21	75.0	43	0	1	97.727	1.84e-09
NJIJ01000034.1	21	80.5	47	2	0	95.918	3.95e-11
NJIJ01000034.1	21	75.0	43	0	1	97.727	1.84e-09
NJIJ01000036.1	21	80.5	47	2	0	95.918	3.95e-11
NJIJ01000036.1	21	75.0	43	0	1	97.727	1.84e-09
NJIJ01000040.1	21	80.5	47	2	0	95.918	3.95e-11
NJIJ01000040.1	21	75.0	43	0	1	97.727	1.84e-09
NJIJ01000041.1	21	80.5	47	2	0	95.918	3.95e-11
NJIJ01000041.1	21	69.4	42	1	1	95.455	8.56e-08
NJIJ01000044.1	21	80.5	47	2	0	95.918	3.95e-11
NJIJ01000044.1	21	75.0	43	0	1	97.727	1.84e-09
NJIJ01000045.1	21	80.5	47	2	0	95.918	3.95e-11
NJIJ01000045.1	21	75.0	43	0	1	97.727	1.84e-09
NJIJ01000049.1	21	80.5	47	2	0	95.918	3.95e-11
NJIJ01000049.1	21	76.8	43	1	0	97.727	5.11e-10
NJIJ01000049.1	21	75.0	43	0	1	97.727	1.84e-09
NJIJ01000049.1	21	75.0	43	0	1	97.727	1.84e-09
NJIJ01000052.1	21	80.5	47	2	0	95.918	3.95e-11
NJIJ01000052.1	21	75.0	43	0	1	97.727	1.84e-09
NJIJ01000054.1	21	80.5	47	2	0	95.918	3.95e-11
NJIJ01000054.1	21	80.5	47	2	0	95.918	3.95e-11
NJIJ01000054.1	21	75.0	43	0	1	97.727	1.84e-09
NJIJ01000054.1	21	75.0	43	0	1	97.727	1.84e-09
NJIJ01000055.1	21	80.5	47	2	0	95.918	3.95e-11
NJIJ01000055.1	21	80.5	47	2	0	95.918	3.95e-11
NJIJ01000055.1	21	75.0	43	0	1	97.727	1.84e-09
NJIJ01000055.1	21	75.0	43	0	1	97.727	1.84e-09
NJIJ01000059.1	21	80.5	47	2	0	95.918	3.95e-11
NJIJ01000059.1	21	80.5	47	2	0	95.918	3.95e-11
NJIJ01000059.1	21	75.0	43	0	1	97.727	1.84e-09
NJIJ01000059.1	21	75.0	43	0	1	97.727	1.84e-09
NJIJ01000060.1	21	80.5	47	2	0	95.918	3.95e-11
NJIJ01000060.1	21	75.0	43	0	1	97.727	1.84e-09
NJIJ01000061.1	21	80.5	47	2	0	95.918	3.95e-11
NJIJ01000061.1	21	75.0	43	0	1	97.727	1.84e-09
NJIJ01000062.1	21	80.5	47	2	0	95.918	3.95e-11
NJIJ01000062.1	21	80.5	47	2	0	95.918	3.95e-11
NJIJ01000062.1	21	75.0	43	0	1	97.727	1.84e-09
NJIJ01000062.1	21	75.0	43	0	1	97.727	1.84e-09
NJIJ01000063.1	21	80.5	47	2	0	95.918	3.95e-11
NJIJ01000063.1	21	80.5	47	2	0	95.918	3.95e-11
NJIJ01000063.1	21	75.0	43	0	1	97.727	1.84e-09
NJIJ01000063.1	21	75.0	43	0	1	97.727	1.84e-09
NJIJ01000064.1	21	80.5	47	2	0	95.918	3.95e-11
NJIJ01000064.1	21	80.5	47	2	0	95.918	3.95e-11
NJIJ01000064.1	21	75.0	43	0	1	97.727	1.84e-09
NJIJ01000064.1	21	75.0	43	0	1	97.727	1.84e-09
NJIJ01000066.1	21	80.5	47	2	0	95.918	3.95e-11
NJIJ01000066.1	21	80.5	47	2	0	95.918	3.95e-11
NJIJ01000066.1	21	75.0	43	0	1	97.727	1.84e-09
NJIJ01000066.1	21	75.0	43	0	1	97.727	1.84e-09
NJIJ01000069.1	21	80.5	47	2	0	95.918	3.95e-11
NJIJ01000069.1	21	75.0	43	0	1	97.727	1.84e-09
NJIJ01000071.1	21	80.5	47	2	0	95.918	3.95e-11
NJIJ01000071.1	21	80.5	47	2	0	95.918	3.95e-11
NJIJ01000071.1	21	80.5	47	2	0	95.918	3.95e-11
NJIJ01000071.1	21	75.0	43	0	1	97.727	1.84e-09
NJIJ01000071.1	21	75.0	43	0	1	97.727	1.84e-09
NJIJ01000073.1	21	80.5	47	2	0	95.918	3.95e-11
NJIJ01000073.1	21	80.5	47	2	0	95.918	3.95e-11
NJIJ01000073.1	21	75.0	43	0	1	97.727	1.84e-09
NJIJ01000073.1	21	75.0	43	0	1	97.727	1.84e-09
NJIJ01000073.1	21	73.1	46	2	1	93.878	6.61e-09
NJIJ01000074.1	21	80.5	47	2	0	95.918	3.95e-11
NJIJ01000074.1	21	80.5	47	2	0	95.918	3.95e-11
NJIJ01000074.1	21	75.0	43	0	1	97.727	1.84e-09
NJIJ01000074.1	21	75.0	43	0	1	97.727	1.84e-09
NJIJ01000075.1	21	80.5	47	2	0	95.918	3.95e-11
NJIJ01000075.1	21	80.5	47	2	0	95.918	3.95e-11
NJIJ01000075.1	21	80.5	47	2	0	95.918	3.95e-11
NJIJ01000075.1	21	80.5	47	2	0	95.918	3.95e-11
NJIJ01000075.1	21	75.0	43	0	1	97.727	1.84e-09
NJIJ01000075.1	21	75.0	43	0	1	97.727	1.84e-09
NJIJ01000075.1	21	75.0	43	0	1	97.727	1.84e-09
NJIJ01000075.1	21	75.0	43	0	1	97.727	1.84e-09
NJIJ01000085.1	21	80.5	47	2	0	95.918	3.95e-11
NJIJ01000085.1	21	75.0	43	0	1	97.727	1.84e-09
CU928180.1	21	80.5	45	1	0	97.826	3.95e-11
CU928180.1	21	80.5	45	1	0	97.826	3.95e-11
CU928180.1	21	80.5	45	1	0	97.826	3.95e-11
CU928180.1	21	78.7	44	1	0	97.778	1.42e-10
CU928180.1	21	78.7	44	1	0	97.778	1.42e-10
CU928180.1	21	78.7	44	1	0	97.778	1.42e-10
CU928180.1	21	78.7	44	1	0	97.778	1.42e-10
JABBWA010000980.1	11	80.5	48	1	1	96.000	3.95e-11
JABBWA010001130.1	11	80.5	48	1	1	96.000	3.95e-11
JABBWA010001101.1	11	80.5	48	1	1	96.000	3.95e-11
JABBWA010001023.1	11	80.5	48	1	1	96.000	3.95e-11
CP019500.1	40	80.5	102	12	14	79.688	3.95e-11
CP019500.1	40	75.0	45	1	1	95.745	1.84e-09
JAKKCY010000004.1	22	80.5	43	0	0	100.000	3.95e-11
JAKKCY010000004.1	22	80.5	43	0	0	100.000	3.95e-11
JAKKCY010000004.1	22	80.5	43	0	0	100.000	3.95e-11
JAKKCY010000004.1	22	80.5	43	0	0	100.000	3.95e-11
JAKKCY010000004.1	22	69.4	48	4	1	90.566	8.56e-08
JAKKCY010000004.1	22	69.4	48	4	1	90.566	8.56e-08
JAKKCY010000004.1	22	69.4	48	4	1	90.566	8.56e-08
JAKKCY010000004.1	22	69.4	48	4	1	90.566	8.56e-08
JAKKCY010000001.1	22	80.5	43	0	0	100.000	3.95e-11
JAKKCY010000001.1	22	80.5	43	0	0	100.000	3.95e-11
JAKKCY010000001.1	22	80.5	43	0	0	100.000	3.95e-11
JAKKCY010000001.1	22	80.5	43	0	0	100.000	3.95e-11
JAKKCY010000001.1	22	80.5	43	0	0	100.000	3.95e-11
JAKKCY010000001.1	22	80.5	43	0	0	100.000	3.95e-11
JAKKCY010000001.1	22	80.5	43	0	0	100.000	3.95e-11
JAKKCY010000001.1	22	80.5	43	0	0	100.000	3.95e-11
JAKKCY010000001.1	22	80.5	43	0	0	100.000	3.95e-11
JAKKCY010000001.1	22	69.4	48	4	1	90.566	8.56e-08
JAKKCY010000001.1	22	69.4	48	4	1	90.566	8.56e-08
JAKKCY010000001.1	22	69.4	48	4	1	90.566	8.56e-08
JAKKCY010000001.1	22	69.4	48	4	1	90.566	8.56e-08
JAKKCY010000001.1	22	69.4	48	4	1	90.566	8.56e-08
JAKKCY010000001.1	22	69.4	48	4	1	90.566	8.56e-08
JAKKCY010000001.1	22	69.4	48	4	1	90.566	8.56e-08
JAKKCY010000001.1	22	69.4	48	4	1	90.566	8.56e-08
JAKKCY010000001.1	22	69.4	37	0	0	100.000	8.56e-08
JABBWI010000083.1	11	80.5	48	1	1	96.000	3.95e-11
JABBWI010000070.1	11	80.5	48	1	1	96.000	3.95e-11
JABBWI010000070.1	11	75.0	46	3	0	93.878	1.84e-09
JABBWI010000678.1	11	80.5	48	1	1	96.000	3.95e-11
JABBWI010000677.1	11	80.5	48	1	1	96.000	3.95e-11
JABBWI010000673.1	11	80.5	48	1	1	96.000	3.95e-11
JABBWI010000672.1	11	80.5	48	1	1	96.000	3.95e-11
JABBWI010000539.1	11	80.5	48	1	1	96.000	3.95e-11
JABBWI010000539.1	11	80.5	48	1	1	96.000	3.95e-11
JABBWI010000539.1	11	80.5	48	1	1	96.000	3.95e-11
JABBWI010000516.1	11	80.5	48	1	1	96.000	3.95e-11
JABBWI010000516.1	11	80.5	48	1	1	96.000	3.95e-11
JABBWI010000469.1	11	80.5	48	1	1	96.000	3.95e-11
JABBWI010000469.1	11	80.5	48	1	1	96.000	3.95e-11
JABBWI010000469.1	11	80.5	48	1	1	96.000	3.95e-11
JABBWI010000469.1	11	80.5	48	1	1	96.000	3.95e-11
JABBWI010000452.1	11	80.5	48	1	1	96.000	3.95e-11
JABBWI010000452.1	11	80.5	48	1	1	96.000	3.95e-11
JABBWI010000452.1	11	80.5	48	1	1	96.000	3.95e-11
JABBWI010000452.1	11	80.5	48	1	1	96.000	3.95e-11
JABBWI010000170.1	11	80.5	48	1	1	96.000	3.95e-11
JABBWI010000170.1	11	80.5	48	1	1	96.000	3.95e-11
JABBWI010000170.1	11	80.5	48	1	1	96.000	3.95e-11
JABBWI010000170.1	11	80.5	48	1	1	96.000	3.95e-11
PPMS02000047.1	10	80.5	43	0	0	100.000	3.95e-11
LT598476.1	21	80.5	45	1	0	97.826	3.95e-11
LT598476.1	21	80.5	45	1	0	97.826	3.95e-11
LT598476.1	21	78.7	44	1	0	97.778	1.42e-10
LT598476.1	21	78.7	44	1	0	97.778	1.42e-10
LT598476.1	21	69.4	37	0	0	100.000	8.56e-08
JAEBUO010000048.1	10	80.5	43	0	0	100.000	3.95e-11
PPOI01000098.1	21	80.5	47	2	0	95.918	3.95e-11
PPOI01000098.1	21	75.0	43	0	1	97.727	1.84e-09
LN890542.1	21	80.5	45	1	0	97.826	3.95e-11
LN890542.1	21	80.5	45	1	0	97.826	3.95e-11
LN890542.1	21	78.7	44	1	0	97.778	1.42e-10
LN890542.1	21	78.7	44	1	0	97.778	1.42e-10
JNDK01000560.1	13	80.5	52	2	2	92.857	3.95e-11
JABBWB010000767.1	11	80.5	48	1	1	96.000	3.95e-11
JABBWB010001529.1	11	80.5	48	1	1	96.000	3.95e-11
JABBWB010001521.1	11	80.5	48	1	1	96.000	3.95e-11
JABBWB010001439.1	11	80.5	48	1	1	96.000	3.95e-11
JAAECE010000002.1	13	80.5	52	2	2	92.857	3.95e-11
JAAECE010000013.1	13	80.5	52	2	2	92.857	3.95e-11
JAAECE010000011.1	13	80.5	52	2	2	92.857	3.95e-11
JAAECE010000011.1	13	80.5	52	2	2	92.857	3.95e-11
JAAECE010000011.1	13	80.5	52	2	2	92.857	3.95e-11
JAAECE010000011.1	13	80.5	52	2	2	92.857	3.95e-11
PUHR01000350.1	20	80.5	43	0	0	100.000	3.95e-11
PUHR01000350.1	20	78.7	44	1	0	97.778	1.42e-10
JFAV03000033.1	23	80.5	52	3	1	92.857	3.95e-11
JFAV03000033.1	23	75.0	45	1	1	95.745	1.84e-09
PPOO01000634.1	10	80.5	43	0	0	100.000	3.95e-11
JAEVGP010000015.1	10	80.5	43	0	0	100.000	3.95e-11
JAEVGP010000015.1	10	80.5	43	0	0	100.000	3.95e-11
JAEVGP010000015.1	10	80.5	43	0	0	100.000	3.95e-11
JAEVGP010000005.1	10	80.5	43	0	0	100.000	3.95e-11
PPMI02000096.1	20	80.5	47	2	0	95.918	3.95e-11
PPMI02000096.1	20	69.4	37	0	0	100.000	8.56e-08
LN736364.1	21	80.5	45	1	0	97.826	3.95e-11
LN736364.1	21	80.5	45	1	0	97.826	3.95e-11
LN736364.1	21	78.7	44	1	0	97.778	1.42e-10
LN736364.1	21	78.7	44	1	0	97.778	1.42e-10
JAJNCF010000014.1	22	80.5	43	0	0	100.000	3.95e-11
JAJNCF010000014.1	22	80.5	43	0	0	100.000	3.95e-11
JAJNCF010000014.1	22	80.5	43	0	0	100.000	3.95e-11
JAJNCF010000014.1	22	80.5	43	0	0	100.000	3.95e-11
JAJNCF010000014.1	22	80.5	43	0	0	100.000	3.95e-11
JAJNCF010000014.1	22	80.5	43	0	0	100.000	3.95e-11
JAJNCF010000014.1	22	80.5	43	0	0	100.000	3.95e-11
JAJNCF010000014.1	22	80.5	43	0	0	100.000	3.95e-11
JAJNCF010000014.1	22	69.4	48	4	1	90.566	8.56e-08
JAJNCF010000014.1	22	69.4	48	4	1	90.566	8.56e-08
JAJNCF010000014.1	22	69.4	48	4	1	90.566	8.56e-08
JAJNCF010000014.1	22	69.4	48	4	1	90.566	8.56e-08
JAJNCF010000014.1	22	69.4	48	4	1	90.566	8.56e-08
JAJNCF010000014.1	22	69.4	48	4	1	90.566	8.56e-08
JAJNCF010000014.1	22	69.4	48	4	1	90.566	8.56e-08
JAJNCF010000014.1	22	69.4	48	4	1	90.566	8.56e-08
JAJNCF010000012.1	22	80.5	43	0	0	100.000	3.95e-11
JAJNCF010000012.1	22	80.5	43	0	0	100.000	3.95e-11
JAJNCF010000012.1	22	80.5	43	0	0	100.000	3.95e-11
JAJNCF010000012.1	22	80.5	43	0	0	100.000	3.95e-11
JAJNCF010000012.1	22	69.4	48	4	1	90.566	8.56e-08
JAJNCF010000012.1	22	69.4	48	4	1	90.566	8.56e-08
JAJNCF010000012.1	22	69.4	48	4	1	90.566	8.56e-08
JAJNCF010000012.1	22	69.4	48	4	1	90.566	8.56e-08
JAJNCF010000007.1	22	80.5	43	0	0	100.000	3.95e-11
JAJNCF010000007.1	22	80.5	43	0	0	100.000	3.95e-11
JAJNCF010000007.1	22	80.5	43	0	0	100.000	3.95e-11
JAJNCF010000007.1	22	80.5	43	0	0	100.000	3.95e-11
JAJNCF010000007.1	22	69.4	48	4	1	90.566	8.56e-08
JAJNCF010000007.1	22	69.4	48	4	1	90.566	8.56e-08
JAJNCF010000007.1	22	69.4	48	4	1	90.566	8.56e-08
JAJNCF010000007.1	22	69.4	48	4	1	90.566	8.56e-08
CAPT01000119.1	10	80.5	43	0	0	100.000	3.95e-11
CP002500.1	21	80.5	45	1	0	97.826	3.95e-11
CP002500.1	21	80.5	45	1	0	97.826	3.95e-11
CP002500.1	21	75.0	42	1	0	97.674	1.84e-09
CP002500.1	21	75.0	42	1	0	97.674	1.84e-09
JACBKP010000822.1	11	80.5	45	1	0	97.826	3.95e-11
JACBKP010000816.1	11	80.5	45	1	0	97.826	3.95e-11
JACBKP010000468.1	11	80.5	45	1	0	97.826	3.95e-11
JABBWL010000091.1	11	80.5	48	1	1	96.000	3.95e-11
LT598453.1	21	80.5	45	1	0	97.826	3.95e-11
LT598453.1	21	80.5	45	1	0	97.826	3.95e-11
LT598453.1	21	78.7	44	1	0	97.778	1.42e-10
LT598453.1	21	78.7	44	1	0	97.778	1.42e-10
JABBWH010000961.1	11	80.5	48	1	1	96.000	3.95e-11
JABBWH010000919.1	11	80.5	48	1	1	96.000	3.95e-11
JABBWH010000752.1	11	80.5	48	1	1	96.000	3.95e-11
JABBWH010000372.1	11	80.5	48	1	1	96.000	3.95e-11
JABBWH010000372.1	11	80.5	48	1	1	96.000	3.95e-11
CAKOGT010000019.1	20	80.5	43	0	0	100.000	3.95e-11
CAKOGT010000019.1	20	80.5	43	0	0	100.000	3.95e-11
CAKOGT010000019.1	20	80.5	43	0	0	100.000	3.95e-11
CAKOGT010000019.1	20	78.7	44	1	0	97.778	1.42e-10
CAKOGT010000019.1	20	78.7	44	1	0	97.778	1.42e-10
CAKOGT010000019.1	20	78.7	44	1	0	97.778	1.42e-10
NW_024541210.1	11	80.5	48	1	1	96.000	3.95e-11
NW_024541168.1	11	80.5	48	1	1	96.000	3.95e-11
NW_024541001.1	11	80.5	48	1	1	96.000	3.95e-11
NW_024540621.1	11	80.5	48	1	1	96.000	3.95e-11
NW_024540621.1	11	80.5	48	1	1	96.000	3.95e-11
NW_025955782.1	11	80.5	45	1	0	97.826	3.95e-11
NW_025955776.1	11	80.5	45	1	0	97.826	3.95e-11
NW_025955428.1	11	80.5	45	1	0	97.826	3.95e-11
NC_016452.1	21	80.5	45	1	0	97.826	3.95e-11
NC_016452.1	21	80.5	45	1	0	97.826	3.95e-11
NC_016452.1	21	75.0	42	1	0	97.674	1.84e-09
NC_016452.1	21	75.0	42	1	0	97.674	1.84e-09
NW_019212883.1	21	80.5	45	1	0	97.826	3.95e-11
NW_019212883.1	21	80.5	45	1	0	97.826	3.95e-11
NW_019212883.1	21	78.7	44	1	0	97.778	1.42e-10
NW_019212883.1	21	78.7	44	1	0	97.778	1.42e-10
NC_013084.1	21	80.5	45	1	0	97.826	3.95e-11
NC_013084.1	21	80.5	45	1	0	97.826	3.95e-11
NC_013084.1	21	80.5	45	1	0	97.826	3.95e-11
NC_013084.1	21	78.7	44	1	0	97.778	1.42e-10
NC_013084.1	21	78.7	44	1	0	97.778	1.42e-10
NC_013084.1	21	78.7	44	1	0	97.778	1.42e-10
NC_013084.1	21	78.7	44	1	0	97.778	1.42e-10
QLOO01002569.1	10	78.7	44	1	0	97.778	1.42e-10
QLOO01000184.1	10	78.7	44	1	0	97.778	1.42e-10
PPXM02000283.1	11	78.7	46	2	0	95.833	1.42e-10
OVGK01000075.1	20	78.7	44	1	0	97.778	1.42e-10
OVGK01000075.1	20	75.0	42	1	0	97.674	1.84e-09
KZ613933.1	10	78.7	42	0	0	100.000	1.42e-10
JAEUBF010000039.1	20	78.7	44	1	0	97.778	1.42e-10
JAEUBF010000039.1	20	69.4	39	1	0	97.500	8.56e-08
JABBWA010001131.1	10	78.7	44	1	0	97.778	1.42e-10
CP019493.1	21	78.7	44	1	0	97.778	1.42e-10
CP019493.1	21	76.8	43	1	0	97.727	5.11e-10
CP019493.1	21	75.0	42	1	0	97.674	1.84e-09
JALPTJ010000382.1	13	78.7	51	2	2	92.727	1.42e-10
JALPTJ010000292.1	13	78.7	51	2	2	92.727	1.42e-10
JALPTJ010000292.1	13	78.7	51	2	2	92.727	1.42e-10
JALPTJ010000292.1	13	78.7	51	2	2	92.727	1.42e-10
JALPTJ010000291.1	13	78.7	51	2	2	92.727	1.42e-10
JALPTJ010000291.1	13	78.7	51	2	2	92.727	1.42e-10
JALPTJ010000291.1	13	78.7	51	2	2	92.727	1.42e-10
PPJK02000997.1	10	78.7	44	1	0	97.778	1.42e-10
NLAO01002406.1	19	78.7	47	0	2	95.918	1.42e-10
NLAO01002406.1	19	60.2	34	1	0	97.143	5.15e-05
NLAO01000328.1	20	78.7	47	0	2	95.918	1.42e-10
NLAO01000328.1	20	62.1	37	2	0	94.872	1.43e-05
JNEI01006051.1	12	78.7	49	2	1	94.231	1.42e-10
UEGL01000009.1	20	78.7	44	1	0	97.778	1.42e-10
UEGL01000009.1	20	78.7	44	1	0	97.778	1.42e-10
UEGL01000009.1	20	78.7	44	1	0	97.778	1.42e-10
UEGL01000009.1	20	78.7	44	1	0	97.778	1.42e-10
UEGL01000009.1	20	75.0	42	1	0	97.674	1.84e-09
UEGL01000009.1	20	75.0	42	1	0	97.674	1.84e-09
UEGL01000009.1	20	75.0	42	1	0	97.674	1.84e-09
UEGL01000009.1	20	75.0	42	1	0	97.674	1.84e-09
UEGL01000006.1	20	78.7	44	1	0	97.778	1.42e-10
UEGL01000006.1	20	75.0	42	1	0	97.674	1.84e-09
UEGL01000006.1	20	75.0	42	1	0	97.674	1.84e-09
UEGL01000006.1	20	73.1	43	2	0	95.556	6.61e-09
UEGL01000028.1	20	78.7	44	1	0	97.778	1.42e-10
UEGL01000028.1	20	78.7	44	1	0	97.778	1.42e-10
UEGL01000028.1	20	78.7	44	1	0	97.778	1.42e-10
UEGL01000028.1	20	78.7	44	1	0	97.778	1.42e-10
UEGL01000028.1	20	75.0	42	1	0	97.674	1.84e-09
UEGL01000028.1	20	75.0	42	1	0	97.674	1.84e-09
UEGL01000028.1	20	75.0	42	1	0	97.674	1.84e-09
UEGL01000028.1	20	75.0	42	1	0	97.674	1.84e-09
UEGL01000010.1	20	78.7	44	1	0	97.778	1.42e-10
UEGL01000010.1	20	78.7	44	1	0	97.778	1.42e-10
UEGL01000010.1	20	78.7	44	1	0	97.778	1.42e-10
UEGL01000010.1	20	78.7	44	1	0	97.778	1.42e-10
UEGL01000010.1	20	75.0	42	1	0	97.674	1.84e-09
UEGL01000010.1	20	75.0	42	1	0	97.674	1.84e-09
UEGL01000010.1	20	75.0	42	1	0	97.674	1.84e-09
UEGL01000010.1	20	75.0	42	1	0	97.674	1.84e-09
UEGL01000039.1	20	78.7	44	1	0	97.778	1.42e-10
UEGL01000039.1	20	78.7	44	1	0	97.778	1.42e-10
UEGL01000039.1	20	78.7	44	1	0	97.778	1.42e-10
UEGL01000039.1	20	78.7	44	1	0	97.778	1.42e-10
UEGL01000039.1	20	75.0	42	1	0	97.674	1.84e-09
UEGL01000039.1	20	75.0	42	1	0	97.674	1.84e-09
UEGL01000039.1	20	75.0	42	1	0	97.674	1.84e-09
UEGL01000039.1	20	75.0	42	1	0	97.674	1.84e-09
UEGL01000008.1	20	78.7	44	1	0	97.778	1.42e-10
UEGL01000008.1	20	78.7	44	1	0	97.778	1.42e-10
UEGL01000008.1	20	78.7	44	1	0	97.778	1.42e-10
UEGL01000008.1	20	78.7	44	1	0	97.778	1.42e-10
UEGL01000008.1	20	78.7	44	1	0	97.778	1.42e-10
UEGL01000008.1	20	75.0	42	1	0	97.674	1.84e-09
UEGL01000008.1	20	75.0	42	1	0	97.674	1.84e-09
UEGL01000008.1	20	75.0	42	1	0	97.674	1.84e-09
UEGL01000008.1	20	75.0	42	1	0	97.674	1.84e-09
UEGL01000008.1	20	75.0	42	1	0	97.674	1.84e-09
UEGL01000052.1	20	78.7	44	1	0	97.778	1.42e-10
UEGL01000052.1	20	78.7	44	1	0	97.778	1.42e-10
UEGL01000052.1	20	78.7	44	1	0	97.778	1.42e-10
UEGL01000052.1	20	78.7	44	1	0	97.778	1.42e-10
UEGL01000052.1	20	75.0	42	1	0	97.674	1.84e-09
UEGL01000052.1	20	75.0	42	1	0	97.674	1.84e-09
UEGL01000052.1	20	75.0	42	1	0	97.674	1.84e-09
QGOD01000262.1	22	78.7	42	0	0	100.000	1.42e-10
QGOD01000262.1	22	67.6	47	4	1	90.385	3.08e-07
CU928181.1	20	78.7	44	1	0	97.778	1.42e-10
CU928181.1	20	78.7	44	1	0	97.778	1.42e-10
CU928181.1	20	78.7	44	1	0	97.778	1.42e-10
CU928181.1	20	75.0	42	1	0	97.674	1.84e-09
CU928181.1	20	75.0	42	1	0	97.674	1.84e-09
CU928181.1	20	75.0	42	1	0	97.674	1.84e-09
JADIOR010000171.1	21	78.7	49	2	1	94.231	1.42e-10
JADIOR010000171.1	21	69.4	39	1	0	97.500	8.56e-08
SRHL01000186.1	27	78.7	44	1	0	97.778	1.42e-10
SRHL01000186.1	27	73.1	65	4	7	85.526	6.61e-09
NKZI01002216.1	20	78.7	47	0	2	95.918	1.42e-10
NKZI01002216.1	20	62.1	35	1	0	97.222	1.43e-05
NKZI01001560.1	20	78.7	47	0	2	95.918	1.42e-10
NKZI01001560.1	20	62.1	35	1	0	97.222	1.43e-05
NKZN01001157.1	20	78.7	47	1	1	95.918	1.42e-10
NKZN01001157.1	20	62.1	35	1	0	97.222	1.43e-05
JAEPRB010000602.1	13	78.7	51	3	1	92.727	1.42e-10
JACADK010000029.1	23	78.7	44	1	0	97.778	1.42e-10
JACADK010000029.1	23	71.3	48	5	0	90.566	2.38e-08
JACADK010000001.1	20	78.7	44	1	0	97.778	1.42e-10
JACADK010000001.1	20	71.3	40	1	0	97.561	2.38e-08
AADM01000401.1	20	78.7	42	0	0	100.000	1.42e-10
AADM01000401.1	20	78.7	44	1	0	97.778	1.42e-10
AADM01000465.1	20	78.7	44	1	0	97.778	1.42e-10
AADM01000465.1	20	78.7	42	0	0	100.000	1.42e-10
AADM01000482.1	20	78.7	44	1	0	97.778	1.42e-10
AADM01000482.1	20	78.7	42	0	0	100.000	1.42e-10
JAGJTG010000017.1	18	78.7	46	2	0	95.833	1.42e-10
JAGJTG010000017.1	18	58.4	31	0	0	100.000	1.85e-04
JAGJTG010000012.1	18	78.7	46	2	0	95.833	1.42e-10
JAGJTG010000012.1	18	58.4	31	0	0	100.000	1.85e-04
PPJZ01000145.1	20	78.7	44	1	0	97.778	1.42e-10
PPJZ01000145.1	20	75.0	42	1	0	97.674	1.84e-09
PPJT02000411.1	18	78.7	46	2	0	95.833	1.42e-10
PPJT02000411.1	18	58.4	31	0	0	100.000	1.85e-04
PPJT02000318.1	20	78.7	46	2	0	95.833	1.42e-10
PPJT02000318.1	20	69.4	37	0	0	100.000	8.56e-08
JAEPRD010000096.1	13	78.7	51	3	1	92.727	1.42e-10
CAJVPM010021008.1	11	78.7	45	0	1	97.826	1.42e-10
QLPK01015701.1	10	78.7	44	1	0	97.778	1.42e-10
SWBN01000023.1	22	78.7	51	2	2	92.727	1.42e-10
SWBN01000023.1	22	75.0	42	1	0	97.674	1.84e-09
SWBN01000023.1	22	75.0	42	1	0	97.674	1.84e-09
SWBN01000023.1	22	71.3	43	1	1	95.556	2.38e-08
SWBN01000023.1	22	71.3	43	1	1	95.556	2.38e-08
JABBWO010000620.1	10	78.7	42	0	0	100.000	1.42e-10
JABBWO010000619.1	10	78.7	42	0	0	100.000	1.42e-10
JABBWO010000586.1	10	78.7	42	0	0	100.000	1.42e-10
JABBWO010000560.1	10	78.7	42	0	0	100.000	1.42e-10
JABBWO010000546.1	10	78.7	42	0	0	100.000	1.42e-10
JABBWO010000531.1	10	78.7	42	0	0	100.000	1.42e-10
JABBWO010000517.1	10	78.7	42	0	0	100.000	1.42e-10
JABBWO010000494.1	10	78.7	42	0	0	100.000	1.42e-10
JABBWO010000471.1	10	78.7	42	0	0	100.000	1.42e-10
JABBWO010000461.1	10	78.7	42	0	0	100.000	1.42e-10
JABBWO010000402.1	10	78.7	42	0	0	100.000	1.42e-10
JABBWO010000378.1	10	78.7	42	0	0	100.000	1.42e-10
JABBWO010000249.1	10	78.7	42	0	0	100.000	1.42e-10
JABBWO010000249.1	10	78.7	42	0	0	100.000	1.42e-10
VUYT01000085.1	11	78.7	46	2	0	95.833	1.42e-10
PPKS01000031.1	20	78.7	47	1	1	95.918	1.42e-10
PPKS01000031.1	20	69.4	37	0	0	100.000	8.56e-08
JAIXMH010000050.1	10	78.7	44	1	0	97.778	1.42e-10
JAIXMH010000050.1	10	78.7	44	1	0	97.778	1.42e-10
PPLP01000043.1	20	78.7	42	0	0	100.000	1.42e-10
PPLP01000043.1	20	69.4	41	2	0	95.349	8.56e-08
JAGSXI010000318.1	18	78.7	42	0	0	100.000	1.42e-10
JAGSXI010000318.1	18	69.4	37	0	0	100.000	8.56e-08
JAGSXI010000284.1	18	78.7	42	0	0	100.000	1.42e-10
JAGSXI010000284.1	18	69.4	37	0	0	100.000	8.56e-08
JAGSXI010000247.1	18	78.7	42	0	0	100.000	1.42e-10
JAGSXI010000247.1	18	69.4	37	0	0	100.000	8.56e-08
JAGSXI010000226.1	10	78.7	42	0	0	100.000	1.42e-10
PPLR01000085.1	22	78.7	42	0	0	100.000	1.42e-10
PPLR01000085.1	22	67.6	47	4	1	90.385	3.08e-07
PPJH01000031.1	20	78.7	44	1	0	97.778	1.42e-10
PPJH01000031.1	20	71.3	40	1	0	97.561	2.38e-08
NKZA01002046.1	20	78.7	47	0	2	95.918	1.42e-10
NKZA01002046.1	20	62.1	37	2	0	94.872	1.43e-05
JABBWK010000710.1	10	78.7	42	0	0	100.000	1.42e-10
NLAK01000033.1	12	78.7	49	2	1	94.231	1.42e-10
VATE01000577.1	23	78.7	49	2	1	94.231	1.42e-10
VATE01000577.1	23	69.4	44	1	2	93.617	8.56e-08
NKZD01001322.1	20	78.7	47	0	2	95.918	1.42e-10
NKZD01001322.1	20	62.1	37	2	0	94.872	1.43e-05
LT598468.1	20	78.7	44	1	0	97.778	1.42e-10
LT598468.1	20	78.7	44	1	0	97.778	1.42e-10
LT598468.1	20	76.8	41	0	0	100.000	5.11e-10
LT598468.1	20	76.8	41	0	0	100.000	5.11e-10
PPJS02000121.1	18	78.7	46	2	0	95.833	1.42e-10
PPJS02000121.1	18	58.4	31	0	0	100.000	1.85e-04
JABBWG010000643.1	12	78.7	49	1	2	94.231	1.42e-10
JABBWG010000524.1	12	78.7	49	1	2	94.231	1.42e-10
JABBWG010000517.1	12	78.7	49	1	2	94.231	1.42e-10
JNEM01016778.1	12	78.7	49	2	1	94.231	1.42e-10
ML769362.1	20	78.7	42	0	0	100.000	1.42e-10
ML769362.1	20	63.9	42	4	0	91.304	3.98e-06
PPMG02000138.1	21	78.7	49	2	1	94.231	1.42e-10
PPMG02000138.1	21	69.4	37	0	0	100.000	8.56e-08
LT598481.1	21	78.7	44	1	0	97.778	1.42e-10
LT598481.1	21	78.7	45	0	1	97.826	1.42e-10
LT598481.1	21	78.7	44	1	0	97.778	1.42e-10
LT598481.1	21	78.7	45	0	1	97.826	1.42e-10
LT598481.1	21	69.4	37	0	0	100.000	8.56e-08
NHAO01000032.1	20	78.7	44	1	0	97.778	1.42e-10
NHAO01000032.1	20	69.4	39	1	0	97.500	8.56e-08
NW_024539199.1	12	78.7	49	1	2	94.231	1.42e-10
NW_024539080.1	12	78.7	49	1	2	94.231	1.42e-10
NW_024539073.1	12	78.7	49	1	2	94.231	1.42e-10
NW_024540222.1	10	78.7	42	0	0	100.000	1.42e-10
NW_024542676.1	10	78.7	42	0	0	100.000	1.42e-10
NW_024542675.1	10	78.7	42	0	0	100.000	1.42e-10
NW_024542642.1	10	78.7	42	0	0	100.000	1.42e-10
NW_024542616.1	10	78.7	42	0	0	100.000	1.42e-10
NW_024542602.1	10	78.7	42	0	0	100.000	1.42e-10
NW_024542587.1	10	78.7	42	0	0	100.000	1.42e-10
NW_024542573.1	10	78.7	42	0	0	100.000	1.42e-10
NW_024542550.1	10	78.7	42	0	0	100.000	1.42e-10
NW_024542527.1	10	78.7	42	0	0	100.000	1.42e-10
NW_024542517.1	10	78.7	42	0	0	100.000	1.42e-10
NW_024542458.1	10	78.7	42	0	0	100.000	1.42e-10
NW_024542434.1	10	78.7	42	0	0	100.000	1.42e-10
NW_024542305.1	10	78.7	42	0	0	100.000	1.42e-10
NW_024542305.1	10	78.7	42	0	0	100.000	1.42e-10
NC_012994.1	20	78.7	44	1	0	97.778	1.42e-10
NC_012994.1	20	78.7	44	1	0	97.778	1.42e-10
NC_012994.1	20	78.7	44	1	0	97.778	1.42e-10
NC_012994.1	20	75.0	42	1	0	97.674	1.84e-09
NC_012994.1	20	75.0	42	1	0	97.674	1.84e-09
NC_012994.1	20	75.0	42	1	0	97.674	1.84e-09
NW_020194705.1	10	78.7	42	0	0	100.000	1.42e-10
MU523776.1	10	76.8	43	1	0	97.727	5.11e-10
MU523754.1	10	76.8	43	1	0	97.727	5.11e-10
MU523752.1	12	76.8	47	3	0	94.000	5.11e-10
MU523752.1	12	76.8	47	3	0	94.000	5.11e-10
CP006026.1	21	76.8	43	1	0	97.727	5.11e-10
CP006026.1	21	75.0	44	2	0	95.652	1.84e-09
OVGK01000044.1	10	76.8	43	1	0	97.727	5.11e-10
LPNM01000013.1	21	76.8	45	2	0	95.745	5.11e-10
LPNM01000013.1	21	76.8	45	2	0	95.745	5.11e-10
LPNM01000013.1	21	76.8	45	2	0	95.745	5.11e-10
LPNM01000013.1	21	76.8	45	2	0	95.745	5.11e-10
LPNM01000013.1	21	75.0	45	1	1	95.745	1.84e-09
LPNM01000013.1	21	75.0	45	1	1	95.745	1.84e-09
LPNM01000013.1	21	75.0	45	1	1	95.745	1.84e-09
LPNM01000013.1	21	75.0	45	1	1	95.745	1.84e-09
JAIWNE010000228.1	10	76.8	43	1	0	97.727	5.11e-10
JAIWNE010000228.1	10	76.8	43	1	0	97.727	5.11e-10
JAIWNE010000228.1	10	56.5	32	1	0	96.970	6.66e-04
CH981532.1	23	76.8	51	5	0	91.071	5.11e-10
CH981532.1	23	76.8	51	5	0	91.071	5.11e-10
CH981532.1	23	76.8	51	5	0	91.071	5.11e-10
CH981532.1	23	76.8	51	5	0	91.071	5.11e-10
CH981532.1	23	76.8	51	5	0	91.071	5.11e-10
CH981532.1	23	69.4	41	2	0	95.349	8.56e-08
CH981532.1	23	69.4	41	2	0	95.349	8.56e-08
CH981532.1	23	69.4	41	2	0	95.349	8.56e-08
CH981532.1	23	69.4	41	2	0	95.349	8.56e-08
CH981532.1	23	69.4	41	2	0	95.349	8.56e-08
CP019491.1	12	76.8	50	2	2	92.593	5.11e-10
RJDY01000027.1	9	76.8	41	0	0	100.000	5.11e-10
RJDY01000042.1	9	76.8	41	0	0	100.000	5.11e-10
RJDY01000042.1	9	76.8	41	0	0	100.000	5.11e-10
RJDY01000042.1	9	76.8	41	0	0	100.000	5.11e-10
RJDY01000050.1	9	76.8	41	0	0	100.000	5.11e-10
RJDY01000050.1	9	71.3	40	1	0	97.561	2.38e-08
RJDY01000048.1	9	76.8	41	0	0	100.000	5.11e-10
RJDY01000048.1	9	76.8	41	0	0	100.000	5.11e-10
RJDY01000048.1	9	76.8	41	0	0	100.000	5.11e-10
RJDY01000047.1	9	76.8	41	0	0	100.000	5.11e-10
RJDY01000047.1	9	76.8	41	0	0	100.000	5.11e-10
RJDY01000047.1	9	71.3	40	1	0	97.561	2.38e-08
RJDY01000046.1	9	76.8	41	0	0	100.000	5.11e-10
RJDY01000046.1	9	76.8	41	0	0	100.000	5.11e-10
RJDY01000039.1	9	76.8	41	0	0	100.000	5.11e-10
RJDY01000039.1	9	76.8	41	0	0	100.000	5.11e-10
WCAA01000217.1	19	76.8	41	0	0	100.000	5.11e-10
WCAA01000217.1	19	63.9	40	3	0	93.023	3.98e-06
JALPTJ010000106.1	12	76.8	50	2	2	92.593	5.11e-10
CAIJEN010000013.1	21	76.8	41	0	0	100.000	5.11e-10
CAIJEN010000013.1	21	69.4	47	5	0	90.385	8.56e-08
CAIJEN010000012.1	21	76.8	41	0	0	100.000	5.11e-10
CAIJEN010000012.1	21	76.8	41	0	0	100.000	5.11e-10
CAIJEN010000012.1	21	69.4	47	5	0	90.385	8.56e-08
CAIJEN010000012.1	21	69.4	47	5	0	90.385	8.56e-08
SWBF01000142.1	21	76.8	41	0	0	100.000	5.11e-10
SWBF01000142.1	21	69.4	47	5	0	90.385	8.56e-08
PPMS02000039.1	21	76.8	46	1	1	95.833	5.11e-10
PPMS02000039.1	21	73.1	41	1	0	97.619	6.61e-09
JAGEVD010000506.1	19	76.8	41	0	0	100.000	5.11e-10
JAGEVD010000506.1	19	76.8	41	0	0	100.000	5.11e-10
JAGEVD010000506.1	19	75.0	42	1	0	97.674	1.84e-09
JAGEVD010000506.1	19	75.0	42	1	0	97.674	1.84e-09
JAGEVD010000505.1	19	76.8	41	0	0	100.000	5.11e-10
JAGEVD010000505.1	19	76.8	41	0	0	100.000	5.11e-10
JAGEVD010000505.1	19	75.0	42	1	0	97.674	1.84e-09
JAGEVD010000505.1	19	75.0	42	1	0	97.674	1.84e-09
JAGEVD010000295.1	19	76.8	41	0	0	100.000	5.11e-10
JAGEVD010000295.1	19	75.0	42	1	0	97.674	1.84e-09
JAEUBG010005620.1	18	76.8	43	1	0	97.727	5.11e-10
JAEUBG010005620.1	18	67.6	36	0	0	100.000	3.08e-07
JAMAKY010000122.1	11	76.8	45	2	0	95.745	5.11e-10
NLAO01001462.1	20	76.8	46	0	2	95.833	5.11e-10
NLAO01001462.1	20	62.1	37	2	0	94.872	1.43e-05
ALYI01000630.1	10	76.8	43	1	0	97.727	5.11e-10
PPJA02000039.1	19	76.8	46	0	2	95.833	5.11e-10
PPJA02000039.1	19	67.6	36	0	0	100.000	3.08e-07
JAHFYN010000134.1	21	76.8	41	0	0	100.000	5.11e-10
JAHFYN010000134.1	21	69.4	47	5	0	90.385	8.56e-08
CAJVQF010000101.1	20	76.8	48	2	1	94.118	5.11e-10
CAJVQF010000101.1	20	76.8	48	2	1	94.118	5.11e-10
CAJVQF010000101.1	20	76.8	48	2	1	94.118	5.11e-10
CAJVQF010000101.1	20	76.8	48	2	1	94.118	5.11e-10
CAJVQF010000101.1	20	76.8	48	2	1	94.118	5.11e-10
CAJVQF010000101.1	20	76.8	48	2	1	94.118	5.11e-10
CAJVQF010000101.1	20	69.4	37	0	0	100.000	8.56e-08
CAJVQF010000101.1	20	69.4	37	0	0	100.000	8.56e-08
CAJVQF010000101.1	20	69.4	37	0	0	100.000	8.56e-08
CAJVQF010000101.1	20	69.4	37	0	0	100.000	8.56e-08
CAJVQF010000101.1	20	69.4	37	0	0	100.000	8.56e-08
CAJVQF010000101.1	20	69.4	37	0	0	100.000	8.56e-08
CAJVQF010000056.1	20	76.8	48	2	1	94.118	5.11e-10
CAJVQF010000056.1	20	76.8	48	2	1	94.118	5.11e-10
CAJVQF010000056.1	20	76.8	48	2	1	94.118	5.11e-10
CAJVQF010000056.1	20	76.8	48	2	1	94.118	5.11e-10
CAJVQF010000056.1	20	76.8	48	2	1	94.118	5.11e-10
CAJVQF010000056.1	20	76.8	48	2	1	94.118	5.11e-10
CAJVQF010000056.1	20	76.8	48	2	1	94.118	5.11e-10
CAJVQF010000056.1	20	76.8	48	2	1	94.118	5.11e-10
CAJVQF010000056.1	20	69.4	37	0	0	100.000	8.56e-08
CAJVQF010000056.1	20	69.4	37	0	0	100.000	8.56e-08
CAJVQF010000056.1	20	69.4	37	0	0	100.000	8.56e-08
CAJVQF010000056.1	20	69.4	37	0	0	100.000	8.56e-08
CAJVQF010000056.1	20	69.4	37	0	0	100.000	8.56e-08
CAJVQF010000056.1	20	69.4	37	0	0	100.000	8.56e-08
CAJVQF010000056.1	20	69.4	37	0	0	100.000	8.56e-08
CAJVQF010000056.1	20	69.4	37	0	0	100.000	8.56e-08
CAJVQF010000008.1	20	76.8	47	3	0	94.000	5.11e-10
CAJVQF010000008.1	20	76.8	47	3	0	94.000	5.11e-10
CAJVQF010000008.1	20	76.8	47	3	0	94.000	5.11e-10
CAJVQF010000008.1	20	76.8	47	3	0	94.000	5.11e-10
CAJVQF010000008.1	20	76.8	47	3	0	94.000	5.11e-10
CAJVQF010000008.1	20	69.4	37	0	0	100.000	8.56e-08
CAJVQF010000008.1	20	69.4	37	0	0	100.000	8.56e-08
CAJVQF010000008.1	20	69.4	37	0	0	100.000	8.56e-08
CAJVQF010000008.1	20	69.4	37	0	0	100.000	8.56e-08
CAJVQF010000008.1	20	69.4	37	0	0	100.000	8.56e-08
QGMG01012096.1	9	76.8	41	0	0	100.000	5.11e-10
CH445386.1	23	76.8	51	5	0	91.071	5.11e-10
CH445386.1	23	76.8	51	5	0	91.071	5.11e-10
CH445386.1	23	69.4	41	2	0	95.349	8.56e-08
CH445386.1	23	69.4	41	2	0	95.349	8.56e-08
CAIJEO010000007.1	21	76.8	41	0	0	100.000	5.11e-10
CAIJEO010000007.1	21	76.8	41	0	0	100.000	5.11e-10
CAIJEO010000007.1	21	76.8	41	0	0	100.000	5.11e-10
CAIJEO010000007.1	21	76.8	41	0	0	100.000	5.11e-10
CAIJEO010000007.1	21	76.8	41	0	0	100.000	5.11e-10
CAIJEO010000007.1	21	76.8	41	0	0	100.000	5.11e-10
CAIJEO010000007.1	21	69.4	47	5	0	90.385	8.56e-08
CAIJEO010000007.1	21	69.4	47	5	0	90.385	8.56e-08
CAIJEO010000007.1	21	69.4	47	5	0	90.385	8.56e-08
CAIJEO010000007.1	21	69.4	47	5	0	90.385	8.56e-08
CAIJEO010000007.1	21	69.4	47	5	0	90.385	8.56e-08
CAIJEO010000007.1	21	69.4	47	5	0	90.385	8.56e-08
BROO01000005.1	11	76.8	46	1	1	95.833	5.11e-10
BROO01000005.1	11	76.8	46	1	1	95.833	5.11e-10
BROO01000005.1	11	76.8	46	1	1	95.833	5.11e-10
BROO01000005.1	11	76.8	46	1	1	95.833	5.11e-10
BROO01000005.1	11	76.8	46	1	1	95.833	5.11e-10
BROO01000005.1	11	76.8	46	1	1	95.833	5.11e-10
BROO01000005.1	11	76.8	46	1	1	95.833	5.11e-10
BROO01000005.1	11	76.8	46	1	1	95.833	5.11e-10
BROO01000005.1	11	76.8	46	1	1	95.833	5.11e-10
BROO01000005.1	11	76.8	46	1	1	95.833	5.11e-10
BROO01000005.1	11	76.8	46	1	1	95.833	5.11e-10
BROO01000005.1	11	75.0	45	1	1	95.745	1.84e-09
BROO01000005.1	11	69.4	39	1	0	97.500	8.56e-08
NKZN01001524.1	19	76.8	45	2	0	95.745	5.11e-10
NKZN01001524.1	19	60.2	34	1	0	97.143	5.15e-05
JACWFZ010000022.1	11	76.8	45	2	0	95.745	5.11e-10
JAEBUQ010000012.1	10	76.8	43	1	0	97.727	5.11e-10
SWBK01000757.1	21	76.8	41	0	0	100.000	5.11e-10
SWBK01000757.1	21	69.4	47	5	0	90.385	8.56e-08
JAKLML010000161.1	21	76.8	41	0	0	100.000	5.11e-10
JAKLML010000161.1	21	69.4	47	5	0	90.385	8.56e-08
PPJW01000181.1	20	76.8	47	3	0	94.000	5.11e-10
PPJW01000181.1	20	69.4	37	0	0	100.000	8.56e-08
JAEOAQ010000005.1	20	76.8	43	1	0	97.727	5.11e-10
JAEOAQ010000005.1	20	76.8	43	1	0	97.727	5.11e-10
JAEOAQ010000005.1	20	76.8	43	1	0	97.727	5.11e-10
JAEOAQ010000005.1	20	76.8	43	1	0	97.727	5.11e-10
JAEOAQ010000005.1	20	76.8	43	1	0	97.727	5.11e-10
JAEOAQ010000005.1	20	69.4	41	2	0	95.349	8.56e-08
JAEOAQ010000005.1	20	69.4	41	2	0	95.349	8.56e-08
JAEOAQ010000005.1	20	69.4	41	2	0	95.349	8.56e-08
JAEOAQ010000005.1	20	69.4	41	2	0	95.349	8.56e-08
JAEOAQ010000005.1	20	69.4	41	2	0	95.349	8.56e-08
AE016820.4	21	76.8	43	1	0	97.727	5.11e-10
AE016820.4	21	76.8	43	1	0	97.727	5.11e-10
AE016820.4	21	76.8	43	1	0	97.727	5.11e-10
AE016820.4	21	76.8	43	1	0	97.727	5.11e-10
AE016820.4	21	76.8	43	1	0	97.727	5.11e-10
AE016820.4	21	76.8	43	1	0	97.727	5.11e-10
AE016820.4	21	76.8	43	1	0	97.727	5.11e-10
AE016820.4	21	76.8	43	1	0	97.727	5.11e-10
AE016820.4	21	76.8	43	1	0	97.727	5.11e-10
AE016820.4	21	76.8	43	1	0	97.727	5.11e-10
AE016820.4	21	76.8	43	1	0	97.727	5.11e-10
AE016820.4	21	76.8	43	1	0	97.727	5.11e-10
AE016820.4	21	76.8	43	1	0	97.727	5.11e-10
AE016820.4	21	76.8	43	1	0	97.727	5.11e-10
AE016820.4	21	76.8	43	1	0	97.727	5.11e-10
AE016820.4	21	76.8	43	1	0	97.727	5.11e-10
AE016820.4	21	76.8	43	1	0	97.727	5.11e-10
AE016820.4	21	76.8	43	1	0	97.727	5.11e-10
AE016820.4	21	76.8	43	1	0	97.727	5.11e-10
AE016820.4	21	76.8	43	1	0	97.727	5.11e-10
AE016820.4	21	76.8	43	1	0	97.727	5.11e-10
AE016820.4	21	76.8	43	1	0	97.727	5.11e-10
AE016820.4	21	76.8	43	1	0	97.727	5.11e-10
AE016820.4	21	76.8	43	1	0	97.727	5.11e-10
AE016820.4	21	76.8	43	1	0	97.727	5.11e-10
AE016820.4	21	76.8	43	1	0	97.727	5.11e-10
AE016820.4	21	76.8	43	1	0	97.727	5.11e-10
AE016820.4	21	76.8	43	1	0	97.727	5.11e-10
AE016820.4	21	76.8	43	1	0	97.727	5.11e-10
AE016820.4	21	76.8	43	1	0	97.727	5.11e-10
AE016820.4	21	76.8	43	1	0	97.727	5.11e-10
AE016820.4	21	76.8	43	1	0	97.727	5.11e-10
AE016820.4	21	76.8	43	1	0	97.727	5.11e-10
AE016820.4	21	76.8	43	1	0	97.727	5.11e-10
AE016820.4	21	76.8	43	1	0	97.727	5.11e-10
AE016820.4	21	76.8	43	1	0	97.727	5.11e-10
AE016820.4	21	76.8	43	1	0	97.727	5.11e-10
AE016820.4	21	76.8	43	1	0	97.727	5.11e-10
AE016820.4	21	76.8	43	1	0	97.727	5.11e-10
AE016820.4	21	75.0	44	2	0	95.652	1.84e-09
AE016820.4	21	75.0	44	2	0	95.652	1.84e-09
AE016820.4	21	75.0	44	2	0	95.652	1.84e-09
AE016820.4	21	75.0	44	2	0	95.652	1.84e-09
AE016820.4	21	75.0	44	2	0	95.652	1.84e-09
AE016820.4	21	75.0	44	2	0	95.652	1.84e-09
AE016820.4	21	75.0	44	2	0	95.652	1.84e-09
AE016820.4	21	75.0	44	2	0	95.652	1.84e-09
AE016820.4	21	75.0	44	2	0	95.652	1.84e-09
AE016820.4	21	75.0	44	2	0	95.652	1.84e-09
AE016820.4	21	75.0	44	2	0	95.652	1.84e-09
AE016820.4	21	75.0	44	2	0	95.652	1.84e-09
AE016820.4	21	75.0	44	2	0	95.652	1.84e-09
AE016820.4	21	75.0	44	2	0	95.652	1.84e-09
AE016820.4	21	75.0	44	2	0	95.652	1.84e-09
AE016820.4	21	75.0	44	2	0	95.652	1.84e-09
AE016820.4	21	75.0	44	2	0	95.652	1.84e-09
AE016820.4	21	75.0	44	2	0	95.652	1.84e-09
AE016820.4	21	75.0	44	2	0	95.652	1.84e-09
AE016820.4	21	75.0	44	2	0	95.652	1.84e-09
AE016820.4	21	75.0	44	2	0	95.652	1.84e-09
AE016820.4	21	75.0	44	2	0	95.652	1.84e-09
AE016820.4	21	75.0	44	2	0	95.652	1.84e-09
AE016820.4	21	75.0	44	2	0	95.652	1.84e-09
AE016820.4	21	75.0	44	2	0	95.652	1.84e-09
AE016820.4	21	75.0	44	2	0	95.652	1.84e-09
AE016820.4	21	75.0	44	2	0	95.652	1.84e-09
AE016820.4	21	75.0	44	2	0	95.652	1.84e-09
AE016820.4	21	75.0	44	2	0	95.652	1.84e-09
AE016820.4	21	75.0	44	2	0	95.652	1.84e-09
AE016820.4	21	75.0	44	2	0	95.652	1.84e-09
AE016820.4	21	75.0	44	2	0	95.652	1.84e-09
AE016820.4	21	75.0	44	2	0	95.652	1.84e-09
AE016820.4	21	75.0	44	2	0	95.652	1.84e-09
AE016820.4	21	75.0	44	2	0	95.652	1.84e-09
AE016820.4	21	75.0	44	2	0	95.652	1.84e-09
AE016820.4	21	75.0	44	2	0	95.652	1.84e-09
AE016820.4	21	75.0	44	2	0	95.652	1.84e-09
AE016820.4	21	75.0	44	2	0	95.652	1.84e-09
JADIOY010000395.1	21	76.8	43	1	0	97.727	5.11e-10
JADIOY010000395.1	21	73.1	44	1	1	95.652	6.61e-09
MSDY01000012.1	21	76.8	41	0	0	100.000	5.11e-10
MSDY01000012.1	21	69.4	47	5	0	90.385	8.56e-08
PPJO01000042.1	19	76.8	41	0	0	100.000	5.11e-10
PPJO01000042.1	19	75.0	42	1	0	97.674	1.84e-09
PPJO01000013.1	19	76.8	41	0	0	100.000	5.11e-10
PPJO01000013.1	19	75.0	42	1	0	97.674	1.84e-09
QLPE01001381.1	21	76.8	45	2	0	95.745	5.11e-10
QLPE01001381.1	21	69.4	42	1	1	95.455	8.56e-08
CAINUL010000014.1	21	76.8	41	0	0	100.000	5.11e-10
CAINUL010000014.1	21	76.8	41	0	0	100.000	5.11e-10
CAINUL010000014.1	21	69.4	47	5	0	90.385	8.56e-08
CAINUL010000013.1	21	76.8	41	0	0	100.000	5.11e-10
CAINUL010000013.1	21	76.8	41	0	0	100.000	5.11e-10
CAINUL010000013.1	21	76.8	41	0	0	100.000	5.11e-10
CAINUL010000013.1	21	76.8	41	0	0	100.000	5.11e-10
CAINUL010000013.1	21	76.8	41	0	0	100.000	5.11e-10
CAINUL010000013.1	21	73.1	39	0	0	100.000	6.61e-09
CAINUL010000013.1	21	69.4	47	5	0	90.385	8.56e-08
CAINUL010000013.1	21	69.4	47	5	0	90.385	8.56e-08
CAINUL010000013.1	21	69.4	47	5	0	90.385	8.56e-08
CAINUL010000013.1	21	69.4	47	5	0	90.385	8.56e-08
CAINUL010000013.1	21	69.4	47	5	0	90.385	8.56e-08
PPJC01000195.1	10	76.8	43	1	0	97.727	5.11e-10
PPJC01000194.1	10	76.8	43	1	0	97.727	5.11e-10
