# Supplementary material for: Using nanopore sequencing to identify fungi from clinical samples with high phylogenetic resolution
Source: Sci Rep. 2023 Jun 16;13:9785. doi: 10.1038/s41598-023-37016-0 (PMC10275880; doi:10.1038/s41598-023-37016-0)
Supplement: Supplementary file 1 — Supplementary Information. [file 41598_2023_37016_MOESM1_ESM.zip › Supplementary_Information/Supplementary_Data/Data_S5_Mock_blast/results/Mock_RGN5_7_fmt0.txt]

BLASTN 2.13.0+


Reference: Zheng Zhang, Scott Schwartz, Lukas Wagner, and Webb
Miller (2000), "A greedy algorithm for aligning DNA sequences", J
Comput Biol 2000; 7(1-2):203-14.


Database: all.fna
           16,976,359 sequences; 173,045,930,078 total letters


Query= RCA95m_7

Length=2964
                                                                      Score     E
Sequences producing significant alignments:                          (Bits)  Value

CR380958.2 Candida glabrata strain CBS138 chromosome L complete s...  5463    0.0  
NC_006035.2 [Candida] glabrata strain CBS138 chromosome L complet...  5463    0.0  
JANLBP010000028.1 Alternaria dauci isolate CALB1 scaffold28, whol...  5443    0.0  
JAHUZD010000048.1 Candida oxycetoniae strain CBS 10844 scaffold94...  4289    0.0  
NW_026055390.1 Candida oxycetoniae strain CBS 10844 chromosome Un...  4289    0.0  
JAEVGP010000015.1 [Candida] nivariensis strain CBS 9983 tig24, wh...  3648    0.0  
JAEVGP010000005.1 [Candida] nivariensis strain CBS 9983 tig05, wh...  3627    0.0  
CAPU01000149.1 Candida bracarensis CBS 10154 WGS project CAPU0000...  3518    0.0  
CAPT01000119.1 Nakaseomyces delphensis CBS 2170 WGS project CAPT0...  3445    0.0  
VZVN01000183.1 Saccharomyces cerevisiae x Saccharomyces kudriavze...  3321    0.0  
VZVB01000255.1 Saccharomyces cerevisiae x Saccharomyces eubayanus...  3321    0.0  
JANLBP010000030.1 Alternaria dauci isolate CALB1 scaffold30, whol...  3321    0.0  
CM003566.1 Saccharomyces sp. 'boulardii' strain unique28 chromoso...  3321    0.0  
MVPU01000017.1 Saccharomyces sp. M14 scaffold15, whole genome sho...  3321    0.0  
BK006945.2 TPA: Saccharomyces cerevisiae S288C chromosome XII, co...  3321    0.0  
NC_001144.5 Saccharomyces cerevisiae S288C chromosome XII, comple...  3321    0.0  
VZWS01000247.1 Saccharomyces cerevisiae x Saccharomyces kudriavze...  3304    0.0  
PPOK01000135.1 Kazachstania taianensis strain NRRL Y-48846 NODE_1...  3301    0.0  
LT986474.1 Saccharomyces jurei genome assembly, chromosome: XII.1     3299    0.0  
FYBL01000016.1 Torulaspora microellipsoides genome assembly, cont...  3297    0.0  
VZWP01000066.1 Saccharomyces eubayanus x Saccharomyces uvarum str...  3288    0.0  
CP080215.1 Saccharomyces bayanus strain FM677 chromosome XII          3288    0.0  
CM034489.1 Saccharomyces uvarum strain CBS 7001 chromosome XII, w...  3288    0.0  
CP059272.1 Torulaspora sp. CBS 2947 strain CBS2947 chromosome 6       3282    0.0  
CP030973.1 Saccharomyces kudriavzevii strain CR85 chromosome XII,...  3282    0.0  
HE576754.1 Naumovozyma castellii CBS 4309 chromosome 3, complete ...  3277    0.0  
NC_016493.1 Naumovozyma castellii CBS 4309 chromosome 3, complete...  3277    0.0  
AABZ01000315.1 Saccharomyces mikatae IFO 1815 contig_884, whole g...  3273    0.0  
PPNA02000031.1 Torulaspora maleeae strain CBS 10694 NODE_31_lengt...  3265    0.0  
CAKNUP010000036.1 Torulaspora indica genome assembly, contig: NOD...  3265    0.0  
CP059251.1 Torulaspora globosa strain CBS764 chromosome 6             3260    0.0  
CAPW01000003.1 Candida castellii CBS 4332 WGS project CAPW0000000...  3260    0.0  
NC_050732.1 Torulaspora globosa chromosome 6, complete sequence       3260    0.0  
HE580273.2 Naumovozyma dairenensis CBS 421 chromosome 7, complete...  3254    0.0  
NC_016485.2 Naumovozyma dairenensis CBS 421 chromosome 7, complet...  3254    0.0  
PPHX02000037.1 Torulaspora franciscae strain NRRL Y-17532 flatten...  3249    0.0  
OX291442.1 Torulaspora quercuum strain UCD657 genome assembly, ch...  3243    0.0  
JANLBP010000035.1 Alternaria dauci isolate CALB1 scaffold35, whol...  3241    0.0  
UEGL01000052.1 Zygosaccharomyces sapae isolate ABT301 genome asse...  3229    0.0  
UEGL01000009.1 Zygosaccharomyces sapae isolate ABT301 genome asse...  3227    0.0  
UEGL01000028.1 Zygosaccharomyces sapae isolate ABT301 genome asse...  3227    0.0  
UEGL01000008.1 Zygosaccharomyces sapae isolate ABT301 genome asse...  3227    0.0  
HE616749.1 Torulaspora delbrueckii CBS 1146 chromosome 8, complet...  3227    0.0  
NC_016508.1 Torulaspora delbrueckii CBS 1146 chromosome 8, comple...  3227    0.0  
UEGL01000010.1 Zygosaccharomyces sapae isolate ABT301 genome asse...  3225    0.0  
PPOJ02000117.1 Kazachstania intestinalis strain NRRL Y-48847 NODE...  3225    0.0  
CU928181.1 Zygosaccharomyces rouxii strain CBS732 chromosome E co...  3223    0.0  
CAKOGT010000019.1 Kazachstania bulderi genome assembly, contig: K...  3223    0.0  
NC_012994.1 Zygosaccharomyces rouxii strain CBS732 chromosome E c...  3223    0.0  
HE978314.1 Kazachstania naganishii CBS 8797 chromosome 1, complet...  3221    0.0  
NC_035922.1 Kazachstania naganishii CBS 8797 chromosome 1, comple...  3221    0.0  
LT598468.1 Lachancea mirantina genome assembly, chromosome: H, wh...  3216    0.0  
FXLY01000006.1 Kazachstania saulgeensis genome assembly, contig: ...  3214    0.0  
PUHR01000350.1 Kazachstania exigua strain OG2 scaffold_350, whole...  3212    0.0  
UEGL01000039.1 Zygosaccharomyces sapae isolate ABT301 genome asse...  3210    0.0  
CAEFZW010000005.1 Kazachstania barnettii strain CLIB 1767 genome ...  3208    0.0  
NW_024545242.1 Kazachstania barnettii strain CLIB 1767 genome ass...  3208    0.0  
PPKA01000099.1 Zygosaccharomyces bisporus strain NRRL Y-12626 fla...  3205    0.0  
JAIWYV020000017.1 Kazachstania humilis strain YMX004033 scaffold1...  3203    0.0  
JAIWYV020000005.1 Kazachstania humilis strain YMX004033 scaffold0...  3203    0.0  
NJIJ01000034.1 Kazachstania servazzii strain SRCM102023 contig000...  3201    0.0  
NJIJ01000040.1 Kazachstania servazzii strain SRCM102023 contig000...  3201    0.0  
NJIJ01000052.1 Kazachstania servazzii strain SRCM102023 contig000...  3201    0.0  
NJIJ01000053.1 Kazachstania servazzii strain SRCM102023 contig000...  3201    0.0  
NJIJ01000054.1 Kazachstania servazzii strain SRCM102023 contig000...  3201    0.0  
NJIJ01000059.1 Kazachstania servazzii strain SRCM102023 contig000...  3201    0.0  
NJIJ01000060.1 Kazachstania servazzii strain SRCM102023 contig000...  3201    0.0  
NJIJ01000061.1 Kazachstania servazzii strain SRCM102023 contig000...  3201    0.0  
NJIJ01000063.1 Kazachstania servazzii strain SRCM102023 contig000...  3201    0.0  
NJIJ01000064.1 Kazachstania servazzii strain SRCM102023 contig000...  3201    0.0  
NJIJ01000066.1 Kazachstania servazzii strain SRCM102023 contig000...  3201    0.0  
NJIJ01000069.1 Kazachstania servazzii strain SRCM102023 contig000...  3201    0.0  
NJIJ01000071.1 Kazachstania servazzii strain SRCM102023 contig000...  3201    0.0  
NJIJ01000073.1 Kazachstania servazzii strain SRCM102023 contig000...  3201    0.0  
NJIJ01000074.1 Kazachstania servazzii strain SRCM102023 contig000...  3201    0.0  
NJIJ01000075.1 Kazachstania servazzii strain SRCM102023 contig000...  3201    0.0  
NJIJ01000085.1 Kazachstania servazzii strain SRCM102023 contig000...  3201    0.0  
CP019500.1 Zygosaccharomyces parabailii strain ATCC 60483 chromos...  3201    0.0  
UEGL01000006.1 Zygosaccharomyces sapae isolate ABT301 genome asse...  3201    0.0  
CP019493.1 Zygosaccharomyces parabailii strain ATCC 60483 chromos...  3199    0.0  
CP048993.1 Saccharomyces pastorianus strain CBS 1483 chromosome S...  3197    0.0  
CM000694.1 Saccharomyces kluyveri NRRL Y-12651 chromosome H, whol...  3195    0.0  
NJIJ01000032.1 Kazachstania servazzii strain SRCM102023 contig000...  3193    0.0  
NJIJ01000033.1 Kazachstania servazzii strain SRCM102023 contig000...  3193    0.0  
NJIJ01000062.1 Kazachstania servazzii strain SRCM102023 contig000...  3193    0.0  
CP049009.1 Saccharomyces pastorianus strain CBS 1483 chromosome S...  3193    0.0  
NJIJ01000043.1 Kazachstania servazzii strain SRCM102023 contig000...  3190    0.0  
NJIJ01000045.1 Kazachstania servazzii strain SRCM102023 contig000...  3188    0.0  
DS480635.1 Vanderwaltozyma polyspora DSM 70294 KpolScaffold516 ge...  3186    0.0  
NW_001834437.1 Vanderwaltozyma polyspora DSM 70294 KpolScaffold51...  3186    0.0  
PPOP02000110.1 Kazachstania bromeliacearum strain NRRL Y-48836 NO...  3179    0.0  
NJIJ01000055.1 Kazachstania servazzii strain SRCM102023 contig000...  3175    0.0  
PPJZ01000145.1 Zygosaccharomyces kombuchaensis strain NRRL YB-481...  3175    0.0  
LT598491.1 Lachancea fermentati strain CBS 6772 genome assembly, ...  3173    0.0  
LT598461.1 Lachancea dasiensis CBS 10888 genome assembly, chromos...  3173    0.0  
HE650828.1 Kazachstania africana CBS 2517 chromosome 8, complete ...  3173    0.0  
NC_018947.1 Kazachstania africana CBS 2517 chromosome 8, complete...  3173    0.0  
JAFHAQ020000021.1 Kazachstania slooffiae strain ABBL 000022F_arro...  3168    0.0  
CU928180.1 Lachancea thermotolerans CBS 6340 chromosome H complet...  3162    0.0  
VAPW01000078.1 Kazachstania telluris strain UCD400 NODE_78_length...  3162    0.0  
LT598453.1 Lachancea nothofagi CBS 11611 genome assembly, chromos...  3162    0.0  
NC_013084.1 Lachancea thermotolerans CBS 6340 chromosome H comple...  3162    0.0  
PPOL02000167.1 Kazachstania siamensis strain NRRL Y-48842 NODE_16...  3160    0.0  
LT598476.1 Lachancea sp. CBS 6924 genome assembly, chromosome: G,...  3157    0.0  
LN890542.1 Lachancea quebecensis genome assembly LAQU0, scaffold ...  3157    0.0  
LN736364.1 Lachancea lanzarotensis genome assembly LALA0, scaffol...  3151    0.0  
NW_019212883.1 Lachancea lanzarotensis genome assembly LALA0, sca...  3151    0.0  
JAKZLQ010000155.1 Kazachstania bovina isolate CBS 16326 contig_77...  3145    0.0  
NJIJ01000049.1 Kazachstania servazzii strain SRCM102023 contig000...  3142    0.0  
LT598481.1 Lachancea meyersii CBS 8951 genome assembly, chromosom...  3140    0.0  
AADM01000465.1 Lachancea waltii NCYC 2644 cont464, whole genome s...  3134    0.0  
CP058611.1 Zygotorulaspora mrakii strain NRRL Y-6702 chromosome 8     3133    0.0  
CP058607.1 Zygotorulaspora mrakii strain NRRL Y-6702 chromosome 4     3133    0.0  
NC_050726.1 Zygotorulaspora mrakii chromosome 8, complete sequence    3133    0.0  
NC_050722.1 Zygotorulaspora mrakii chromosome 4, complete sequence    3133    0.0  
BLZB01000046.1 Zygosaccharomyces siamensis MinabeTanabe DNA, NODE...  3123    0.0  
SWBN01000023.1 Zygosaccharomyces mellis isolate 6-7431 Contig0002...  3118    0.0  
PPMT01000013.1 Yueomyces sinensis strain NRRL Y-17406 NODE_13_len...  3114    0.0  
SWBN01000017.1 Zygosaccharomyces mellis isolate 6-7431 Contig0001...  3114    0.0  
SWBN01000015.1 Zygosaccharomyces mellis isolate 6-7431 Contig0001...  3114    0.0  
JAMAJF010000066.1 Kazachstania sp. Y4206 ctg_66, whole genome sho...  3110    0.0  
PPXN02000161.1 Grigorovia transvaalensis strain NRRL Y-17245 NODE...  3099    0.0  
AE016820.4 Ashbya gossypii ATCC 10895 chromosome VII, complete se...  3083    0.0  
NC_005788.4 Eremothecium gossypii ATCC 10895 chromosome VII, comp...  3083    0.0  
CP006026.1 Saccharomycetaceae sp. 'Ashbya aceri' chromosome VII, ...  3081    0.0  
CP002500.1 Eremothecium cymbalariae DBVPG#7215 chromosome 4, comp...  3066    0.0  
NC_016452.1 Eremothecium cymbalariae DBVPG#7215 chromosome 4, com...  3066    0.0  
PPJY02000051.1 Zygotorulaspora florentina strain NRRL Y-1560 NODE...  3055    0.0  
QYLQ01000035.1 Kluyveromyces nonfermentans strain NRRL Y-27343 fl...  3053    0.0  
WACN01000021.1 Kluyveromyces starmeri strain UFMG-CM-Y3682 NODE_2...  3044    0.0  
PPJO01000042.1 Kluyveromyces aestuarii strain NRRL YB-4510 NODE_4...  3033    0.0  
PPJO01000013.1 Kluyveromyces aestuarii strain NRRL YB-4510 NODE_1...  3033    0.0  
PPJP02000040.1 Kluyveromyces dobzhanskii strain NRRL Y-1974 NODE_...  3016    0.0  
CM036081.1 Saccharomycodes ludwigii strain NBRC 1722 chromosome I...  3001    0.0  
NC_060201.1 Saccharomycodes ludwigii strain NBRC 1722 chromosome ...  3001    0.0  
NJIJ01000036.1 Kazachstania servazzii strain SRCM102023 contig000...  2992    0.0  
LJCY02000024.1 Chrysoporthe cubensis strain CMW 10028 tig25, whol...  2979    0.0  
HE806320.1 Tetrapisispora blattae CBS 6284 chromosome 5, complete...  2964    0.0  
HE806319.1 Tetrapisispora blattae CBS 6284 chromosome 4, complete...  2964    0.0  
NC_020189.1 Tetrapisispora blattae CBS 6284 chromosome 5, complet...  2964    0.0  
NC_020188.1 Tetrapisispora blattae CBS 6284 chromosome 4, complet...  2964    0.0  
NJIJ01000041.1 Kazachstania servazzii strain SRCM102023 contig000...  2940    0.0  
PPKD01000049.1 Tetrapisispora namnaoensis strain NRRL Y-27982 NOD...  2939    0.0  
PPKB01000052.1 Tetrapisispora fleetii strain NRRL Y-27350 NODE_52...  2933    0.0  
LPNM01000013.1 Hanseniaspora osmophila strain AWRI3579 Hanseniasp...  2915    0.0  
JFAV03000033.1 Hanseniaspora vineae strain T02/19AF xfSc0000000, ...  2913    0.0  
PPKC01000049.1 Tetrapisispora iriomotensis strain NRRL Y-27309 fl...  2909    0.0  
HE612864.1 Tetrapisispora phaffii CBS 4417 chromosome 9, complete...  2865    0.0  
NC_016528.1 Tetrapisispora phaffii CBS 4417 chromosome 9, complet...  2865    0.0  
PTXO01000010.1 Hanseniaspora gamundiae strain CRUB 1928 scaffold_...  2861    0.0  
SRHL01000186.1 Hanseniaspora occidentalis var. citrica strain CBS...  2848    0.0  
PPOQ01000062.1 Debaryomyces prosopidis strain NRRL Y-27369 flatte...  2832    0.0  
DS995909.1 Penicillium marneffei ATCC 18224 scf_1105668340730 gen...  2832    0.0  
NW_002196671.1 Talaromyces marneffei ATCC 18224 scf_1105668340730...  2832    0.0  
PPOW01000036.1 Debaryomyces subglobosus strain NRRL Y-6666 NODE_3...  2826    0.0  
PPOR01000001.1 Debaryomyces nepalensis strain NRRL Y-7108 NODE_1_...  2819    0.0  
PPOS02000018.1 Debaryomyces maramus strain NRRL Y-2171 NODE_18_le...  2815    0.0  
PPNS02000133.1 Cyberlindnera suaveolens strain NRRL Y-17391 NODE_...  2815    0.0  
PPNR02000093.1 Cyberlindnera saturnus strain NRRL Y-17396 flatten...  2809    0.0  
JACVEX010000009.1 Cyberlindnera subsufficiens strain NG8.2 NODE_2...  2809    0.0  
PPLH02000088.1 Cyberlindnera mrakii strain NRRL Y-1364 NODE_88_le...  2804    0.0  
FYBW01000192.1 Candida psychrophila genome assembly, contig: rDNA...  2798    0.0  
JANBXG010000012.1 Nakazawaea ambrosiae strain VH60_CP 12, whole g...  2795    0.0  
PPLI01000098.1 Cyberlindnera misumaiensis strain NRRL Y-17389 fla...  2791    0.0  
CP083469.1 Cyberlindnera sargentensis strain SHA 17.2 chromosome VI   2789    0.0  
PPKV02000051.1 Kuraishia ogatae strain NRRL Y-48474 NODE_51_lengt...  2787    0.0  
UICF01000026.1 [Candida] vartiovaarae genome assembly, contig: Co...  2785    0.0  
PPIU01000004.1 Meyerozyma athensensis strain NRRL Y-27644 NODE_4_...  2785    0.0  
PPML02000044.1 Wickerhamomyces sp. NRRL YB-2243 NODE_44_length_94...  2776    0.0  
GL996500.1 Spathaspora passalidarum NRRL Y-27907 unplaced genomic...  2772    0.0  
NW_006767426.1 Spathaspora passalidarum NRRL Y-27907 unplaced gen...  2772    0.0  
UICF01000022.1 [Candida] vartiovaarae genome assembly, contig: Co...  2771    0.0  
BADS01000001.1 Meyerozyma caribbica MG20W DNA, contig: contig1, w...  2771    0.0  
PPMU02000064.1 Wickerhamomyces canadensis strain NRRL Y-1888 NODE...  2767    0.0  
CH408159.1 Pichia guilliermondii ATCC 6260 scaffold_5 genomic sca...  2765    0.0  
NW_001809796.1 Meyerozyma guilliermondii ATCC 6260 scaffold_5 gen...  2765    0.0  
PPMI02000096.1 Wickerhamomyces alni strain NRRL Y-11625 NODE_96_l...  2761    0.0  
PPNU02000031.1 Cyberlindnera mycetangii strain NRRL Y-6843 NODE_3...  2761    0.0  
PPOA02000039.1 Cyberlindnera americana strain NRRL Y-2156 NODE_39...  2761    0.0  
PPLM01000288.1 Cephaloascus albidus strain NRRL Y-7343 flattened_...  2760    0.0  
CP048731.1 Cyberlindnera fabianii isolate JOY008 chromosome 16        2756    0.0  
CAKXYY010000043.1 [Candida] railenensis strain CLIB 1423 genome a...  2752    0.0  
JANBXE010000085.1 Wickerhamomyces bisporus strain VH7_F 85, whole...  2750    0.0  
JACWFX010000010.1 [Candida] anglica strain VS III C KN 3 VS-III-C...  2745    0.0  
JADIOQ010000139.1 [Candida] chilensis strain NRRL Y-17141 NODE_17...  2745    0.0  
FUGC01000084.1 Zygosaccharomyces bailii strain IST302 genome asse...  2739    0.0  
NDXA01000178.1 Spathaspora xylofermentans strain UFMG-HMD23.3 Spa...  2739    0.0  
PPPA02000022.1 [Candida] ascalaphidarum strain NRRL Y-27908 NODE_...  2737    0.0  
JAGSID010000072.1 Scheffersomyces segobiensis strain DSM 27193 sc...  2737    0.0  
PPLN02000030.1 Cephaloascus fragrans strain NRRL Y-6742 NODE_30_l...  2736    0.0  
JAFNJT010000233.1 Hanseniaspora lindneri strain CBS 285 NODE_233_...  2732    0.0  
CP000497.1 Scheffersomyces stipitis CBS 6054 chromosome 3, comple...  2732    0.0  
NC_009043.1 Scheffersomyces stipitis CBS 6054 chromosome 3, compl...  2732    0.0  
JAGSYN010000329.1 [Candida] subhashii strain CBS 10753 scaffold22...  2724    0.0  
NW_026057492.1 [Candida] subhashii strain CBS 10753 chromosome Un...  2724    0.0  
JAMAFR010000013.1 Debaryomycetaceae sp. 2NR913A strain Y9007B-2 c...  2723    0.0  
JAMAFM010000023.1 Aspergillus sp. PG3605 strain 2NP920 ctg_23, wh...  2723    0.0  
JAMAFQ010000012.1 Debaryomycetaceae sp. Y9007B strain 2NR914 ctg_...  2723    0.0  
JAMAFP010000020.1 Debaryomycetaceae sp. NP9010 strain 2NR913A ctg...  2723    0.0  
JAMAFO010000022.1 Debaryomycetaceae sp. 2NP920 strain Y9007B ctg_...  2723    0.0  
JAFIDH010000010.1 Kurtzmaniella quercitrusa var. filamentosus (no...  2719    0.0  
JAFIDI010000015.1 Kurtzmaniella quercitrusa var. comoensis (nom. ...  2719    0.0  
JAFIDI010000023.1 Kurtzmaniella quercitrusa var. comoensis (nom. ...  2719    0.0  
JAFIDI010000019.1 Kurtzmaniella quercitrusa var. comoensis (nom. ...  2719    0.0  
NBND01000012.1 Millerozyma farinosa strain KCTC 27753 contig12, w...  2719    0.0  
JAMAFN010000082.1 Debaryomycetaceae sp. 2NP930A strain NP9010 ctg...  2717    0.0  
JAMAFL010000022.1 Penicillium sp. R2202 strain 2NP930A ctg_22, wh...  2717    0.0  
PPKU01000182.1 Nakazawaea holstii strain NRRL Y-2155 flattened_li...  2712    0.0  
HE681725.1 Candida orthopsilosis Co 90-125, chromosome 7 draft se...  2712    0.0  
NC_018301.1 Candida orthopsilosis Co 90-125, chromosome 7 draft s...  2712    0.0  
JANXEX010000021.1 [Candida] palmioleophila strain CBS 18098 conti...  2710    0.0  
PPMM02000033.1 Priceomyces carsonii strain NRRL YB-4275 NODE_33_l...  2708    0.0  
JAIHNG010000152.1 Candida theae strain CBS 12239 scaffold69, whol...  2706    0.0  
PPIY01000089.1 [Candida] schatavii strain NRRL Y-17078 flattened_...  2706    0.0  
AADM01000467.1 Lachancea waltii NCYC 2644 cont466, whole genome s...  2704    0.0  
QLNQ01000018.1 Candida viswanathii strain ATCC 20962 contig14, wh...  2700    0.0  
NBZC01000158.1 Scheffersomyces stambukii strain UFMG-CM-Y427 NODE...  2699    0.0  
JAFLRI010000008.1 Nakazawaea ishiwadae strain GDMCC 60786 Contig8...  2699    0.0  
JAFLRI010000017.1 Nakazawaea ishiwadae strain GDMCC 60786 Contig1...  2699    0.0  
JAEOAQ010000005.1 Candida metapsilosis strain BP57 scaffold5, who...  2695    0.0  
SRHF01000095.1 Hanseniaspora sp. CRUB 1602 flattened_line_186, wh...  2695    0.0  
QLNQ01000024.1 Candida viswanathii strain ATCC 20962 contig8, who...  2695    0.0  
QELA01000006.1 [Candida] sake strain CBA6005 contig6, whole genom...  2693    0.0  
NHAO01000032.1 Nakazawaea wickerhamii strain NRRL Y-2563 flattene...  2691    0.0  
PPXL02000001.1 Wickerhamomyces hampshirensis strain NRRL YB-4128 ...  2689    0.0  
QLNQ01000013.1 Candida viswanathii strain ATCC 20962 contig19, wh...  2689    0.0  
PPKG01000060.1 Peterozyma toletana strain NRRL YB-4247 flattened_...  2687    0.0  
CP017630.1 Candida albicans SC5314 chromosome R sequence              2687    0.0  
NC_032096.1 Candida albicans SC5314 chromosome R, complete sequence   2687    0.0  
PPLO02000025.1 Suhomyces pyralidae strain NRRL Y-27085 NODE_25_le...  2686    0.0  
PPKF01000034.1 Peterozyma xylosa strain NRRL Y-12939 flattened_li...  2682    0.0  
PPNT01000111.1 Cyberlindnera xylosilytica strain NRRL YB-2097 fla...  2680    0.0  
QELA01000012.1 [Candida] sake strain CBA6005 contig12, whole geno...  2680    0.0  
QELA01000016.1 [Candida] sake strain CBA6005 contig16, whole geno...  2678    0.0  
JABFEO010000007.1 Hanseniaspora mollemarum strain CBS 15034 NODE_...  2676    0.0  
JADIOR010000171.1 Limtongozyma cylindracea strain NRRL Y-17506 fl...  2673    0.0  
HE605209.1 Candida parapsilosis strain CDC317 annotated contig 00...  2673    0.0  
JAMALC010000343.1 Rhodotorula sp. M30-05A-2 ctg_343, whole genome...  2673    0.0  
NW_023503284.1 Candida parapsilosis strain CDC317 annotated conti...  2673    0.0  
KV454011.1 Pachysolen tannophilus NRRL Y-2460 unplaced genomic sc...  2667    0.0  
HG793131.1 Kuraishia capsulata CBS 1993 genomic scaffold, Kuraish...  2667    0.0  
NW_019172956.1 Kuraishia capsulata CBS 1993 genomic scaffold, Kur...  2667    0.0  
CH981532.1 Lodderomyces elongisporus NRRL YB-4239 supercont1.9 ge...  2665    0.0  
CH445386.1 Parastagonospora nodorum SN15 scaffold_66, whole genom...  2665    0.0  
AADM01000434.1 Lachancea waltii NCYC 2644 cont433, whole genome s...  2665    0.0  
NW_001884610.1 Parastagonospora nodorum SN15 chromosome Unknown s...  2665    0.0  
NW_001813677.1 Lodderomyces elongisporus NRRL YB-4239 supercont1....  2665    0.0  
WWPN01000002.1 Candida sojae strain NCYC-2607 tig00000002, whole ...  2663    0.0  
PPNG01000187.1 Kurtzmaniella cleridarum strain NRRL Y-48386 flatt...  2663    0.0  
PPLV01000009.1 Ambrosiozyma maleeae (nom. inval.) strain NRRL Y-6...  2662    0.0  
PPMP01000092.1 Kurtzmaniella fragi strain NRRL Y-17910 flattened_...  2652    0.0  
PPNQ01000118.1 Hanseniaspora hatyaiensis (nom. inval.) strain ZIM...  2652    0.0  
NREI01000028.1 Wickerhamiella infanticola strain NRRL Y-17858 NOD...  2651    0.0  
JAHLUX010000021.1 Ogataea angusta isolate 61-244 61-244_NODE_21_l...  2649    0.0  
PPNY01000097.1 Hanseniaspora singularis (nom. inval.) strain ZIM2...  2649    0.0  
NW_025065235.1 Ogataea angusta isolate 61-244 chromosome Unknown ...  2649    0.0  
PPLU02000035.1 [Candida] montana strain NRRL Y-17326 NODE_35_leng...  2647    0.0  
PPNC01000139.1 Starmera amethionina strain NRRL Y-10978 flattened...  2645    0.0  
JANBXH010000027.1 Kuraishia molischiana strain VH39_BB 27, whole ...  2645    0.0  
PPMH02000093.1 Wickerhamomyces bovis strain NRRL YB-4184 NODE_93_...  2643    0.0  
PPNX01000081.1 Hanseniaspora pseudoguilliermondii strain ZIM213 N...  2641    0.0  
SRHG01000087.1 Hanseniaspora guilliermondii strain NRRL Y-1625 fl...  2641    0.0  
PPMN02000062.1 Priceomyces castillae strain NRRL Y-7501 NODE_62_l...  2638    0.0  
CM002300.1 Ogataea parapolymorpha DL-1 chromosome I, whole genome...  2638    0.0  
JAHLUL010000027.1 Ogataea haglerorum isolate 81-453-3 81-453-3_NO...  2638    0.0  
JAEUBD010001227.1 Ogataea thermophila strain NCAIM Y.01608 scaffo...  2638    0.0  
NC_027866.1 Ogataea parapolymorpha DL-1 chromosome I, whole genom...  2638    0.0  
NW_025065177.1 Ogataea haglerorum isolate 81-453-3 chromosome Unk...  2638    0.0  
PTQS01000009.1 Hanseniaspora uvarum strain CBA6001 contig9, whole...  2636    0.0  
PTQS01000008.1 Hanseniaspora uvarum strain CBA6001 contig8, whole...  2636    0.0  
PTQS01000014.1 Hanseniaspora uvarum strain CBA6001 contig14, whol...  2636    0.0  
PTQS01000011.1 Hanseniaspora uvarum strain CBA6001 contig11, whol...  2636    0.0  
PTQS01000010.1 Hanseniaspora uvarum strain CBA6001 contig10, whol...  2636    0.0  
PPLD01000124.1 Hanseniaspora clermontiae strain NRRL Y-27515 flat...  2636    0.0  
PPIF01000029.1 Priceomyces medius strain NRRL Y-7122 flattened_li...  2634    0.0  
JAHKSL010000469.1 Ogataea polymorpha x Ogataea parapolymorpha iso...  2632    0.0  
PPKP02000043.1 Ogataea kodamae strain NRRL Y-17234 NODE_43_length...  2632    0.0  
AECK01000007.1 Ogataea polymorpha strain NCYC 495 leu1.1 OGAPOsca...  2632    0.0  
NW_017264704.1 Ogataea polymorpha strain NCYC 495 leu1.1 chromoso...  2632    0.0  
PTQS01000012.1 Hanseniaspora uvarum strain CBA6001 contig12, whol...  2630    0.0  
LPNL01000013.1 Hanseniaspora opuntiae strain AWRI3578 Hanseniaspo...  2630    0.0  
JAHKSL010001523.1 Ogataea polymorpha x Ogataea parapolymorpha iso...  2627    0.0  
JAHMUF010000032.1 Scheffersomyces spartinae strain ARV_011 scaffo...  2621    0.0  
NW_025065079.1 Scheffersomyces spartinae strain ARV_011 chromosom...  2621    0.0  
JAHKSL010001529.1 Ogataea polymorpha x Ogataea parapolymorpha iso...  2619    0.0  
SRHI01000135.1 Hanseniaspora lachancei strain NRRL Y-27514 flatte...  2619    0.0  
PPHW01000174.1 Ambrosiozyma vanderkliftii strain NRRL Y-63633 fla...  2617    0.0  
JAHKSL010001524.1 Ogataea polymorpha x Ogataea parapolymorpha iso...  2614    0.0  
PPMA01000079.1 Barnettozyma pratensis strain NRRL Y-12696 flatten...  2614    0.0  
JAEUBG010005620.1 Wickerhamomyces pijperi strain CBS2887 scaffold...  2612    0.0  
PPLL02000039.1 Candida corydali strain NRRL Y-27910 flattened_lin...  2612    0.0  
PPLQ02000038.1 Suhomyces emberorum strain NRRL Y-27606 NODE_38_le...  2612    0.0  
PPMG02000138.1 [Candida] ponderosae strain NRRL YB-2307 NODE_138_...  2612    0.0  
PPHU01000073.1 Ambrosiozyma ambrosiae strain NRRL Y-7524 flattene...  2610    0.0  
JAEUBE010000199.1 Ogataea philodendri strain CBS6075 scaffold16, ...  2610    0.0  
NW_025763930.1 Ogataea philodendri strain CBS6075 chromosome Unkn...  2610    0.0  
JAHKSL010001528.1 Ogataea polymorpha x Ogataea parapolymorpha iso...  2606    0.0  
JAHKSL010001527.1 Ogataea polymorpha x Ogataea parapolymorpha iso...  2606    0.0  
QBLK01000090.1 Nadsonia starkeyi-henricii strain UCD142 NODE_90_l...  2606    0.0  
PPLW02000029.1 Ambrosiozyma pseudovanderkliftii strain NRRL Y-636...  2604    0.0  
PPKM01000147.1 Ogataea pilisensis strain NRRL Y-27598 NODE_147_le...  2604    0.0  
PPKR01000012.1 Ogataea minuta strain NRRL Y-411 NODE_12_length_83...  2603    0.0  
PPKZ02000081.1 Ambrosiozyma philentoma strain NRRL Y-7523 NODE_81...  2601    0.0  
PPKT01000023.1 Ogataea nonfermentans strain NRRL YB-2203 flattene...  2599    0.0  
JAMAIF010000949.1 Wickerhamomyces sp. M8010 ctg_949, whole genome...  2599    0.0  
PPIW01000121.1 Ogataea nitratoaversa strain NRRL Y-48449 flattene...  2597    0.0  
JAMAIG010000885.1 Wickerhamomyces sp. PG4208 ctg_885, whole genom...  2597    0.0  
JAMAIE010000059.1 Barnettozyma californica strain PB4207 ctg_59, ...  2597    0.0  
PPKO01000094.1 Ogataea glucozyma strain NRRL YB-2185 flattened_li...  2595    0.0  
QELA01000014.1 [Candida] sake strain CBA6005 contig14, whole geno...  2595    0.0  
PPKI01000113.1 Ogataea trehalophila strain NRRL Y-6781 NODE_113_l...  2593    0.0  
JAIHNF010000004.1 Candida jiufengensis strain CBS 10846 scaffold9...  2593    0.0  
PPHT01000081.1 Ogataea henricii strain NRRL YB-2194 flattened_lin...  2588    0.0  
PPIC01000081.1 Starmera stellimalicola strain NRRL Y-17912 flatte...  2586    0.0  
PPKY02000093.1 Ambrosiozyma oregonensis (nom. inval.) strain NRRL...  2584    0.0  
PPIX02000046.1 Ogataea populi-albae strain NRRL Y-48632 NODE_46_l...  2582    0.0  
MXQC01000182.1 Spathaspora boniae strain UFMG-CM-Y306 NODE_182_le...  2569    0.0  
JAIHNE010000018.1 Candida pseudojiufengensis strain CBS 10847 sca...  2560    0.0  
PPKJ01000009.1 Ogataea trehaloabstinens strain NRRL Y-27595 NODE_...  2551    0.0  
JAMALA010000109.1 Cystobasidiaceae sp. 2NF920 ctg_109, whole geno...  2543    0.0  
PPKS01000031.1 Ogataea naganishii strain NRRL Y-7654 NODE_31_leng...  2531    0.0  
PPJG01000111.1 Blastobotrys serpentis strain NRRL Y-48249 flatten...  2523    0.0  
JAGEVD010000506.1 Kluyveromyces sp. PCH397 tig00000581, whole gen...  2523    0.0  
CR382124.1 Kluyveromyces lactis strain NRRL Y-1140 chromosome D c...  2523    0.0  
AP012217.1 Kluyveromyces marxianus DMKU3-1042 DNA, complete genom...  2523    0.0  
NC_006040.1 Kluyveromyces lactis strain NRRL Y-1140 chromosome D ...  2523    0.0  
NC_036029.1 Kluyveromyces marxianus DMKU3-1042 DNA, complete geno...  2523    0.0  
JAGEVD010000505.1 Kluyveromyces sp. PCH397 tig00000580, whole gen...  2521    0.0  
JAGEVD010000295.1 Kluyveromyces sp. PCH397 tig00000367, whole gen...  2516    0.0  
CP014503.1 Sugiyamaella lignohabitans strain CBS 10342 chromosome...  2508    0.0  
NC_031674.1 Sugiyamaella lignohabitans strain CBS 10342 chromosom...  2508    0.0  
PPKH02000077.1 Ogataea zsoltii strain NRRL Y-27601 NODE_77_length...  2505    0.0  
MQSX02000078.1 Sugiyamaella xylanicola (nom. inval.) strain UFMG-...  2505    0.0  
PPNF02000006.1 Middelhovenomyces tepae strain NRRL Y-17670 NODE_6...  2501    0.0  
AEAV01000475.1 Kluyveromyces wickerhamii UCD 54-210 contig00897, ...  2484    0.0  
QELA01000017.1 [Candida] sake strain CBA6005 contig17, whole geno...  2470    0.0  
PPJH01000031.1 Blastobotrys raffinosifermentans strain NRRL Y-271...  2466    0.0  
PPIE02000061.1 Spencermartinsiella europaea strain NRRL Y-48265 N...  2462    0.0  
JACADK010000001.1 Blastobotrys adeninivorans strain TMCC 70007 Sc...  2462    0.0  
CP012823.1 Saccharomycopsis fibuligera strain KPH12 chromosome 1,...  2451    0.0  
CP012809.1 Saccharomycopsis fibuligera x Saccharomycopsis cf. fib...  2451    0.0  
JAFIIU010000017.1 Barnettozyma botsteinii strain 1118 scaffold000...  2447    0.0  
CP012816.1 Saccharomycopsis fibuligera x Saccharomycopsis cf. fib...  2446    0.0  
PPJL02000119.1 Blastobotrys muscicola strain NRRL Y-7993 NODE_119...  2438    0.0  
PPJL02000117.1 Blastobotrys muscicola strain NRRL Y-7993 NODE_117...  2438    0.0  
JNFV01000008.1 Saccharomycopsis fodiens strain CBS 8332 scaffold_...  2436    0.0  
JNFV01000007.1 Saccharomycopsis fodiens strain CBS 8332 scaffold_...  2436    0.0  
AADM01000445.1 Lachancea waltii NCYC 2644 cont444, whole genome s...  2422    0.0  
CP025324.1 Saccharomycopsis malanga strain KCN26 chromosome 4         2414    0.0  
PPMK02000045.1 Trigonopsis vinaria strain NRRL Y-5715 NODE_45_len...  2409    0.0  
JNFW01000011.1 Saccharomycopsis fermentans strain CBS 7830 scaffo...  2409    0.0  
JNFU01000008.1 Saccharomycopsis schoenii strain CBS 7425 scaffold...  2407    0.0  
JAGJTG010000017.1 Lipomyces starkeyi strain AS 2.1560 Contig17, w...  2403    0.0  
JAGJTG010000012.1 Lipomyces starkeyi strain AS 2.1560 Contig12, w...  2403    0.0  
PPJC01000195.1 Botryozyma nematodophila strain NRRL Y-17705 NODE_...  2403    0.0  
PPJC01000194.1 Botryozyma nematodophila strain NRRL Y-17705 NODE_...  2403    0.0  
PPJC01000192.1 Botryozyma nematodophila strain NRRL Y-17705 NODE_...  2403    0.0  
PPJC01000188.1 Botryozyma nematodophila strain NRRL Y-17705 NODE_...  2403    0.0  
PPJC01000184.1 Botryozyma nematodophila strain NRRL Y-17705 NODE_...  2403    0.0  
PPJC01000183.1 Botryozyma nematodophila strain NRRL Y-17705 NODE_...  2403    0.0  
PPJC01000182.1 Botryozyma nematodophila strain NRRL Y-17705 NODE_...  2403    0.0  
PPJC01000180.1 Botryozyma nematodophila strain NRRL Y-17705 NODE_...  2403    0.0  
PPJC01000179.1 Botryozyma nematodophila strain NRRL Y-17705 NODE_...  2403    0.0  
PPJC01000178.1 Botryozyma nematodophila strain NRRL Y-17705 NODE_...  2403    0.0  
PPJC01000143.1 Botryozyma nematodophila strain NRRL Y-17705 NODE_...  2403    0.0  
PPJC01000142.1 Botryozyma nematodophila strain NRRL Y-17705 NODE_...  2403    0.0  
PPJN02000062.1 Blastobotrys americana strain NRRL Y-6844 flattene...  2403    0.0  
PPIS01000088.1 Pichia exigua strain NRRL Y-10920 flattened_line_1...  2381    0.0  
PPJM02000016.1 Blastobotrys mokoenaii strain NRRL Y-27120 NODE_16...  2375    0.0  
PPJV01000150.1 Lipomyces japonicus strain NRRL Y-17848 flattened_...  2375    0.0  
PPNZ02000154.1 Cyberlindnera maclurae strain NRRL Y-5377 NODE_154...  2366    0.0  
PPIN02000114.1 Pichia occidentalis strain NRRL Y-7552 NODE_114_le...  2364    0.0  
PPIP01000054.1 Pichia nakasei strain NRRL Y-7686 NODE_54_length_5...  2362    0.0  
KV454217.1 Wickerhamomyces anomalus NRRL Y-366-8 unplaced genomic...  2362    0.0  
NW_017567119.1 Wickerhamomyces anomalus NRRL Y-366-8 unplaced gen...  2362    0.0  
JAGUCV010000001.1 Pichia kluyveri strain X31-10 Scaffold1, whole ...  2351    0.0  
PPJK02000354.1 Blastobotrys niveus strain NRRL Y-17581 NODE_354_l...  2350    0.0  
PPJI02000140.1 Blastobotrys proliferans strain NRRL Y-17577 NODE_...  2348    0.0  
JAGUCV010000002.1 Pichia kluyveri strain X31-10 Scaffold2, whole ...  2340    0.0  
OX291660.1 Blastobotrys aristata strain UCD613 genome assembly, c...  2335    0.0  
JAMYHD010000361.1 Pichia sp. PX1907B ctg_361, whole genome shotgu...  2322    0.0  
PPMO02000108.1 Pichia terricola strain NRRL YB-4310 NODE_108_leng...  2322    0.0  
ANNA01000027.1 [Candida] ethanolica M2 contig27, whole genome sho...  2320    0.0  
JAMAJE010000137.1 Candida sp. PB3310 ctg_137, whole genome shotgu...  2318    0.0  
BJFO01000008.1 Pichia manshurica YM63 DNA, scf7180000000035, whol...  2302    0.0  
BJFO01000007.1 Pichia manshurica YM63 DNA, scf7180000000034, whol...  2302    0.0  
BJFO01000004.1 Pichia manshurica YM63 DNA, scf7180000000029, whol...  2302    0.0  
BJFO01000002.1 Pichia manshurica YM63 DNA, scf7180000000027, whol...  2300    0.0  
PPJU01000051.1 Lipomyces doorenjongii strain NRRL Y-27504 NODE_51...  2292    0.0  
CAIF01000346.1 Wickerhamomyces ciferrii WGS project CAIF00000000 ...  2285    0.0  
PPOY01000027.1 [Candida] tammaniensis strain NRRL Y-8257 NODE_27_...  2285    0.0  
NW_011887394.1 Wickerhamomyces ciferrii WGS project CAIF00000000 ...  2285    0.0  
PPJQ02000060.1 Kockiozyma suomiensis strain NRRL Y-17356 NODE_60_...  2270    0.0  
NJIJ01000022.1 Kazachstania servazzii strain SRCM102023 contig000...  2235    0.0  
PPJR02000002.1 Lipomyces oligophaga strain NRRL Y-17247 NODE_2_le...  2231    0.0  
JAGHQL010000301.1 Glutinoglossum americanum strain GBOQ0MN5Z8 sca...  2228    0.0  
PPKL01000026.1 Ogataea pini strain NRRL Y-11528 NODE_26_length_13...  2217    0.0  
PPIO01000101.1 Pichia norvegensis strain NRRL Y-7687 flattened_li...  2207    0.0  
JABBEO010000012.1 Torulaspora pretoriensis strain CBS 2187 scaffo...  2207    0.0  
JPJT01006801.1 Pseudogymnoascus sp. VKM F-3775 contig_6801, whole...  2202    0.0  
JPJW01003315.1 Pseudogymnoascus sp. VKM F-4513 (FW-928) contig_33...  2196    0.0  
JPJU01003588.1 Pseudogymnoascus sp. VKM F-4246 contig_3588, whole...  2196    0.0  
JAJTUS010000482.1 Hyaloscypha sp. PMI_1271 F5882scaffold_482, who...  2194    0.0  
JAJTUS010000446.1 Hyaloscypha sp. PMI_1271 F5882scaffold_446, who...  2194    0.0  
CACM01000006.1 Erysiphe pisi, MIRA assembly whole genome shotgun ...  2193    0.0  
CACM01000325.1 Erysiphe pisi, MIRA assembly whole genome shotgun ...  2193    0.0  
CACM01000378.1 Erysiphe pisi, MIRA assembly whole genome shotgun ...  2193    0.0  
JABETL010000015.1 Erysiphe necator strain E101OR tig00000275, who...  2193    0.0  
CM045626.1 Erysiphe necator strain E101OR chromosome 8, whole gen...  2193    0.0  
JAJDFE010000234.1 Geoglossum glabrum strain SNMEAD4Z8R 234, whole...  2191    0.0  
QGOD01000262.1 Sarcodon sp. MG97 scaffold289_cov1430, whole genom...  2183    0.0  
JAGTUB010000840.1 Podosphaera cerasi cultivar Bing isolate MH k12...  2182    0.0  
JAJDFF010000358.1 Geoglossum cookeanum strain AXV2JGJCKQ 358, who...  2180    0.0  
KZ614018.1 Meliniomyces variabilis F unplaced genomic scaffold L2...  2178    0.0  
PPLR01000085.1 Teunomyces kruisii strain NRRL Y-17087 flattened_l...  2176    0.0  
CACM01009682.1 Erysiphe pisi, MIRA assembly whole genome shotgun ...  2174    0.0  
JPJS01003284.1 Pseudogymnoascus sp. VKM F-3557 contig_3284, whole...  2174    0.0  
LQMS01001918.1 Spathaspora girioi strain UFMG-CM-Y302 NODE_460_le...  2172    0.0  
ML769362.1 Chalara longipes BDJ unplaced genomic scaffold N431sca...  2172    0.0  
JPKC01003371.1 Pseudogymnoascus sp. VKM F-4518 (FW-2643) contig_3...  2169    0.0  
JADDTR010000012.1 Aotearoamyces nothofagi strain ICMP 21868 scaff...  2161    0.0  
JAGTJL010000063.1 Rhexocercosporidium sp. MPI-PUGE-AT-0058 BKA65s...  2159    0.0  
JPKD01002957.1 Pseudogymnoascus sp. VKM F-4519 (FW-2642) contig_2...  2158    0.0  
CAJHIT010000023.1 Blumeria graminis f. sp. triticale isolate THUN...  2158    0.0  
CAJHIT010000022.1 Blumeria graminis f. sp. triticale isolate THUN...  2158    0.0  
CAJHIT010000020.1 Blumeria graminis f. sp. triticale isolate THUN...  2158    0.0  
CAJHIT010000019.1 Blumeria graminis f. sp. triticale isolate THUN...  2158    0.0  
LR898476.1 Blumeria graminis f. sp. triticale isolate THUN-12 gen...  2158    0.0  
KN832937.1 Oidiodendron maius Zn unplaced genomic scaffold scaffo...  2158    0.0  
JAHLEZ010000069.1 Leptodontidium sp. MPI-SDFR-AT-0119 BKA61scaffo...  2158    0.0  
JAHLEZ010000063.1 Leptodontidium sp. MPI-SDFR-AT-0119 BKA61scaffo...  2158    0.0  
JAHLEZ010000061.1 Leptodontidium sp. MPI-SDFR-AT-0119 BKA61scaffo...  2158    0.0  
JAHLEZ010000060.1 Leptodontidium sp. MPI-SDFR-AT-0119 BKA61scaffo...  2158    0.0  
JALILR010000027.1 Umbilicaria deusta isolate TBG_2334 Scaffolds_2...  2156    0.0  
JAHLEZ010000066.1 Leptodontidium sp. MPI-SDFR-AT-0119 BKA61scaffo...  2154    0.0  
JAAAXZ010001060.1 Podosphaera xanthii isolate Wanju2017 POXAN0108...  2152    0.0  
JAAAXZ010001040.1 Podosphaera xanthii isolate Wanju2017 POXAN0106...  2152    0.0  
JAAAXZ010000953.1 Podosphaera xanthii isolate Wanju2017 POXAN0097...  2152    0.0  
JAAAXZ010000922.1 Podosphaera xanthii isolate Wanju2017 POXAN0094...  2152    0.0  
JAAAXZ010000915.1 Podosphaera xanthii isolate Wanju2017 POXAN0093...  2152    0.0  
JAAAXZ010000839.1 Podosphaera xanthii isolate Wanju2017 POXAN0086...  2152    0.0  
JAAAXZ010000732.1 Podosphaera xanthii isolate Wanju2017 POXAN0074...  2152    0.0  
JAAAXZ010000198.1 Podosphaera xanthii isolate Wanju2017 POXAN0019...  2152    0.0  
CP103004.1 Allantophomopsis lycopodina strain ATCC 66958 chromoso...  2148    0.0  
CP103031.1 Allantophomopsis cytisporea strain ATCC 66955 chromoso...  2148    0.0  
QYAN01000370.1 Chlorencoelia torta strain D1686 isolate ICMP 2173...  2148    0.0  
JAADKB010000015.1 Delphinella strobiligena strain CBS 735.71 BDV9...  2143    0.0  
NXFV01000007.1 Gamarada debralockiae strain T6G9 NODE_50_length_7...  2141    0.0  
QGMJ01001051.1 Lachnellula subtilissima strain CBS 197.66 contig0...  2139    0.0  
JAGFMK010000789.1 Lichenothelia convexa isolate LMCC0061 NODE_789...  2137    0.0  
QYAI01000291.1 Arachnopeziza araneosa strain D781 isolate ICMP 21...  2137    0.0  
OENG01000016.1 Blumeria graminis f. sp. hordei DH14 genome assemb...  2135    0.0  
OENG01000318.1 Blumeria graminis f. sp. hordei DH14 genome assemb...  2135    0.0  
KB205943.1 Ascocoryne sarcoides NRRL 50072 unplaced genomic scaff...  2135    0.0  
QGMH01000349.1 Lachnellula hyalina strain CBS 185.66 contig00349,...  2132    0.0  
NW_022157463.1 Lachnellula hyalina strain CBS 185.66 chromosome U...  2132    0.0  
JAHEWH010000069.1 Halenospora varia strain MPI-CAGE-AT-0135 B0J14...  2130    0.0  
JAJTIW010000076.1 Hymenoscyphus varicosporioides strain PMI_453 B...  2130    0.0  
QGML01000608.1 Lachnellula willkommii strain CBS 172.35 contig006...  2128    0.0  
RHGH01000014.1 Taphrina pruni strain CBS 358.35 Tpru_14, whole ge...  2128    0.0  
RHGG01000031.1 Taphrina deformans strain CBS 355.35 TD_31, whole ...  2128    0.0  
QGMF01001014.1 Lachnellula arida strain CBS 203.66 contig01014, w...  2128    0.0  
VWND01000093.1 Blumeriella jaapii strain 11BO-GW45 tig00014811_pi...  2128    0.0  
VWND01000092.1 Blumeriella jaapii strain 11BO-GW45 tig00014810_pi...  2128    0.0  
VWND01000060.1 Blumeriella jaapii strain 11BO-GW45 tig00000206_pi...  2128    0.0  
JAFJYH010000620.1 Cadophora malorum strain M34 Contig0620, whole ...  2126    0.0  
QGMG01002918.1 Lachnellula cervina strain CBS 625.97 contig02918,...  2126    0.0  
JAGMVK010000035.1 Leotiomycetes sp. MPI-SDFR-AT-0126 BKA64scaffol...  2126    0.0  
JAGMVK010000033.1 Leotiomycetes sp. MPI-SDFR-AT-0126 BKA64scaffol...  2126    0.0  
JAGMVK010000032.1 Leotiomycetes sp. MPI-SDFR-AT-0126 BKA64scaffol...  2126    0.0  
KZ804922.1 Cadophora sp. DSE1049 unplaced genomic scaffold DL98sc...  2126    0.0  
JABULC010000244.1 Phyllosticta citricarpa strain USA122 NODE_245_...  2122    0.0  
PPLS02000040.1 Teunomyces gatunensis strain NRRL Y-48064 NODE_40_...  2121    0.0  
MVNT01000028.1 Yamadazyma laniorum strain yHMH7 NODE_28_length_81...  2121    0.0  
CAJHIT010000029.1 Blumeria graminis f. sp. triticale isolate THUN...  2117    0.0  
QGMK01001175.1 Lachnellula suecica strain CBS 268.59 contig01175,...  2117    0.0  
MCBS01023401.1 Golovinomyces cichoracearum isolate UMSG1 GcM1_con...  2111    0.0  
VWSI01000066.1 Taphrina betulina strain UCD315 UCD_315_NODE_66_le...  2111    0.0  
PPLP01000045.1 Suhomyces canberraensis strain NRRL YB-2417 NODE_4...  2109    0.0  
PPMV02000005.1 Yamadazyma philogaea strain NRRL Y-7813 NODE_5_len...  2109    0.0  
KE145359.1 Glarea lozoyensis ATCC 20868 chromosome Unknown GLAREA...  2109    0.0  
NW_007360990.1 Glarea lozoyensis ATCC 20868 chromosome Unknown GL...  2109    0.0  
VJWN01000020.1 Margaritispora aquatica strain NNIBRFG339 scaffold...  2108    0.0  
PPMF01000095.1 Yamadazyma nakazawae strain NRRL Y-7903 NODE_95_le...  2108    0.0  
LLKG01000113.1 Clarireedia monteithiana strain RB19 RB19_contig_1...  2108    0.0  
PPNO02000030.1 Hyphopichia rhagii strain NRRL Y-2594 NODE_30_leng...  2106    0.0  
NJPT01000016.1 Rutstroemia sp. NJR-2017a BBW Contig_16, whole gen...  2104    0.0  
LLKJ01000156.1 Clarireedia sp. CPB17 CPB17_contig_206, whole geno...  2102    0.0  
NJPS01000004.1 Rutstroemia sp. NJR-2017a BVV2 Contig_4, whole gen...  2102    0.0  
LLKF01000155.1 Clarireedia sp. SE16F4 SE16F4_contig_187, whole ge...  2102    0.0  
LNKV01000042.1 Clarireedia homoeocarpa strain HRI11 scaffold42, w...  2102    0.0  
NJPR01000061.1 Rutstroemia sp. NJR-2017a WRK4 Contig_61, whole ge...  2102    0.0  
RHDT01000317.1 Taphrina sp. SM11 NODE_76_length_8098_cov_157.673_...  2100    0.0  
CP024757.1 Hyphopichia pseudoburtonii isolate makgeolli chromosom...  2097    0.0  
CP024756.1 Hyphopichia pseudoburtonii isolate makgeolli chromosom...  2097    0.0  
CP024753.1 Hyphopichia pseudoburtonii isolate makgeolli chromosom...  2097    0.0  
PPMW01000057.1 Yamadazyma scolyti strain NRRL Y-5512 NODE_57_leng...  2093    0.0  
PYIV01000014.1 Articulospora tetracladia strain NNIBRFG329 Scaffo...  2087    0.0  
AYLM01000747.1 Cairneyella variabilis strain VPRI 42388 contig199...  2084    0.0  
PPPC02000005.1 [Candida] gorgasii strain NRRL Y-27707 NODE_5_leng...  2084    0.0  


>CR380958.2 Candida glabrata strain CBS138 chromosome L complete sequence
Length=1455689

 Score = 5463 bits (2958),  Expect = 0.0
 Identities = 2963/2965 (99%), Gaps = 1/2965 (0%)
 Strand=Plus/Minus

Query  1        CAAGGTTTCCGTAGGTGAACCTGCGGAAGGATCATTAAAGAAATTTAATTGATTTGTCTG  60
                ||||||||||||||||||||||||||||||||||||||||||||||||||||||||||||
Sbjct  1449023  CAAGGTTTCCGTAGGTGAACCTGCGGAAGGATCATTAAAGAAATTTAATTGATTTGTCTG  1448964

Query  61       AGCTCGGAGAGAGACATCTCTGGGGAGGACCAGTGTAGACACTCAGGAGGCTCCTAAAAT  120
                ||||||||||||||||||||||||||||||||||||||||||||||||||||||||||||
Sbjct  1448963  AGCTCGGAGAGAGACATCTCTGGGGAGGACCAGTGTAGACACTCAGGAGGCTCCTAAAAT  1448904

Query  121      ATTTTCTCTGCTGTGAATGCTATTTCTCCTGCCTGCGCTTAAGTGCGCGGTTGGTGGGTG  180
                ||||||||||||||||||||||||||||||||||||||||||||||||||||||||||||
Sbjct  1448903  ATTTTCTCTGCTGTGAATGCTATTTCTCCTGCCTGCGCTTAAGTGCGCGGTTGGTGGGTG  1448844

Query  181      TTCTGCAGTGGGGGGAGGGAGCCGACAAAGACCTGGGAGTGTGCGTGGATCTCTCTATTC  240
                ||||||||||||||||||||||||||||||||||||||||||||||||||||||||||||
Sbjct  1448843  TTCTGCAGTGGGGGGAGGGAGCCGACAAAGACCTGGGAGTGTGCGTGGATCTCTCTATTC  1448784

Query  241      CAAAGGAGGTGTTTTATCACACGACTCGACACTTTCTAATTACTACACACAGTGGAGTTT  300
                ||||||||||||||||||||||||||||||||||||||||||||||||||||||||||||
Sbjct  1448783  CAAAGGAGGTGTTTTATCACACGACTCGACACTTTCTAATTACTACACACAGTGGAGTTT  1448724

Query  301      ACTTTACTACTATTCTTTTGTTCGTTGGGGGAACGCTCTCTTTCGGGGGG-AGTTCTCCC  359
                |||||||||||||||||||||||||||||||||||||||||||||||||| |||||||||
Sbjct  1448723  ACTTTACTACTATTCTTTTGTTCGTTGGGGGAACGCTCTCTTTCGGGGGGGAGTTCTCCC  1448664

Query  360      AGTGGATGCAAACACAAACAAATAtttttttAAACTAATTCAGTCAACACAAGATTTCTT  419
                ||||||||||||||||||||||||||||||||||||||||||||||||||||||||||||
Sbjct  1448663  AGTGGATGCAAACACAAACAAATATTTTTTTAAACTAATTCAGTCAACACAAGATTTCTT  1448604

Query  420      TTAGTAGAAAACAACTTCAAAACTTTCAACAATGGATCTCTTGGTTCTCGCATCGATGAA  479
                ||||||||||||||||||||||||||||||||||||||||||||||||||||||||||||
Sbjct  1448603  TTAGTAGAAAACAACTTCAAAACTTTCAACAATGGATCTCTTGGTTCTCGCATCGATGAA  1448544

Query  480      GAACGCAGCGAAATGCGATACGTAATGTGAATTGCAGAATTCCGTGAATCATCGAATCTT  539
                ||||||||||||||||||||||||||||||||||||||||||||||||||||||||||||
Sbjct  1448543  GAACGCAGCGAAATGCGATACGTAATGTGAATTGCAGAATTCCGTGAATCATCGAATCTT  1448484

Query  540      TGAACGCACATTGCGCCCTCTGGTATTCCGGGGGGCATGCCTGTTTGAGCGTCATTTCCT  599
                ||||||||||||||||||||||||||||||||||||||||||||||||||||||||||||
Sbjct  1448483  TGAACGCACATTGCGCCCTCTGGTATTCCGGGGGGCATGCCTGTTTGAGCGTCATTTCCT  1448424

Query  600      TCTCAAACACATTGTGTTTGGTAGTGAGTGATACTCGTTTTTGAGTTAACTTGAAATTGT  659
                ||||||||||||||||||||||||||||||||||||||||||||||||||||||||||||
Sbjct  1448423  TCTCAAACACATTGTGTTTGGTAGTGAGTGATACTCGTTTTTGAGTTAACTTGAAATTGT  1448364

Query  660      AGGCCATATCAGTATGTGGGACACGAGCGCAAGCTTCTCTATTAATCTGCTGCTCGTTTG  719
                ||||||||||||||||||||||||||||||||||||||||||||||||||||||||||||
Sbjct  1448363  AGGCCATATCAGTATGTGGGACACGAGCGCAAGCTTCTCTATTAATCTGCTGCTCGTTTG  1448304

Query  720      CGCGAGCGGCGGGGGTTAATACTGTATTAGGTTTTACCAACTCGGTGTTGATCTAGGGAG  779
                ||||||||||||||||||||||||||||||||||||||||||||||||||||||||||||
Sbjct  1448303  CGCGAGCGGCGGGGGTTAATACTGTATTAGGTTTTACCAACTCGGTGTTGATCTAGGGAG  1448244

Query  780      GGATAAGTGAGTGTTTTGTGCGTGCTGGGCAGACAGACGTCTTTAAGTTTGACCTCAAAT  839
                ||||||||||||||||||||||||||||||||||||||||||||||||||||||||||||
Sbjct  1448243  GGATAAGTGAGTGTTTTGTGCGTGCTGGGCAGACAGACGTCTTTAAGTTTGACCTCAAAT  1448184

Query  840      CAGGTAGGGTTACCCGCTGAACTTAAGCATATCAATAAGCGGAGGAAAAGAAACCAACTG  899
                ||||||||||||||||||||||||||||||||||||||||||||||||||||||||||||
Sbjct  1448183  CAGGTAGGGTTACCCGCTGAACTTAAGCATATCAATAAGCGGAGGAAAAGAAACCAACTG  1448124

Query  900      GGATTGCCTTAGTAACGGCGAGTGAAGCGGCAAAAGCTCAAATTTGAAATCTGGTACCTT  959
                ||||||||||||||||||||||||||||||||||||||||||||||||||||||||||||
Sbjct  1448123  GGATTGCCTTAGTAACGGCGAGTGAAGCGGCAAAAGCTCAAATTTGAAATCTGGTACCTT  1448064

Query  960      TGGTGCCCGAGTTGTAATTTGGAGAGTACCACTTTGGGACTGTACTTTGCCTATGTTCCT  1019
                ||||||||||||||||||||||||||||||||||||||||||||||||||||||||||||
Sbjct  1448063  TGGTGCCCGAGTTGTAATTTGGAGAGTACCACTTTGGGACTGTACTTTGCCTATGTTCCT  1448004

Query  1020     TGGAACAGGACGTCATGGAGGGTGAGAATCCCGTGTGGCGAGGGTGTCAGTTCTTTGTAA  1079
                ||||||||||||||||||||||||||||||||||||||||||||||||||||||||||||
Sbjct  1448003  TGGAACAGGACGTCATGGAGGGTGAGAATCCCGTGTGGCGAGGGTGTCAGTTCTTTGTAA  1447944

Query  1080     AGGGTGCTCGAAGAGTCGAGTTGTTTGGGAATGCAGCTCTAAGTGGGTGGTAAATTCCAT  1139
                ||||||||||||||||||||||||||||||||||||||||||||||||||||||||||||
Sbjct  1447943  AGGGTGCTCGAAGAGTCGAGTTGTTTGGGAATGCAGCTCTAAGTGGGTGGTAAATTCCAT  1447884

Query  1140     CTAAAGCTAAATACAGGCGAGAGACCGATAGCGAACAAGTACAGTGATGGAAAGATGAAA  1199
                ||||||||||||||||||||||||||||||||||||||||||||||||||||||||||||
Sbjct  1447883  CTAAAGCTAAATACAGGCGAGAGACCGATAGCGAACAAGTACAGTGATGGAAAGATGAAA  1447824

Query  1200     AGAACTTTGAAAAGAGAGTGAAAAAGTACGTGAAATTGTTGAAAGGGAAGGGCATTTGAT  1259
                ||||||||||||||||||||||||||||||||||||||||||||||||||||||||||||
Sbjct  1447823  AGAACTTTGAAAAGAGAGTGAAAAAGTACGTGAAATTGTTGAAAGGGAAGGGCATTTGAT  1447764

Query  1260     CAGACATGGTGTTTTGCGCCCCTTGCCTCTCGTGGGCTTGGGACTCTCGCAGCTCACTGG  1319
                ||||||||||||||||||||||||||||||||||||||||||||||||||||||||||||
Sbjct  1447763  CAGACATGGTGTTTTGCGCCCCTTGCCTCTCGTGGGCTTGGGACTCTCGCAGCTCACTGG  1447704

Query  1320     GCCAGCATCGGTTTTGGCGGCCGGAAAAAACCAAGGGAATGTGGCTCTGCGCCTCGGTGT  1379
                |||||||||||||||||||||||||||||||| |||||||||||||||||||||||||||
Sbjct  1447703  GCCAGCATCGGTTTTGGCGGCCGGAAAAAACCTAGGGAATGTGGCTCTGCGCCTCGGTGT  1447644

Query  1380     AGAGTGTTATAGCCCTGGGGAATACGGCCAGTCGGGACCGAGGACTGCGATACTTGTTAT  1439
                ||||||||||||||||||||||||||||||||||||||||||||||||||||||||||||
Sbjct  1447643  AGAGTGTTATAGCCCTGGGGAATACGGCCAGTCGGGACCGAGGACTGCGATACTTGTTAT  1447584

Query  1440     CTAGGATGCTGGCATAATGGTTATATGCCGCCCGTCTTGAAACACGGACCAAGGAGTCTA  1499
                ||||||||||||||||||||||||||||||||||||||||||||||||||||||||||||
Sbjct  1447583  CTAGGATGCTGGCATAATGGTTATATGCCGCCCGTCTTGAAACACGGACCAAGGAGTCTA  1447524

Query  1500     ACGTCTATGCGAGTGTTTGGGTGTTAAACCCGTACGCGTAATGAAAGTGAACGTAGGTTG  1559
                ||||||||||||||||||||||||||||||||||||||||||||||||||||||||||||
Sbjct  1447523  ACGTCTATGCGAGTGTTTGGGTGTTAAACCCGTACGCGTAATGAAAGTGAACGTAGGTTG  1447464

Query  1560     GGGCCCTCCACCTGGGGGGTGCACAATCGACCGATCCTGATGTCTTCGGATGGATTTGAG  1619
                ||||||||||||||||||||||||||||||||||||||||||||||||||||||||||||
Sbjct  1447463  GGGCCCTCCACCTGGGGGGTGCACAATCGACCGATCCTGATGTCTTCGGATGGATTTGAG  1447404

Query  1620     TAAGAGCATAGCTGTTGGGACCCGAAAGATGGTGAACTATGCCTGAATAGGGTGAAGCCA  1679
                ||||||||||||||||||||||||||||||||||||||||||||||||||||||||||||
Sbjct  1447403  TAAGAGCATAGCTGTTGGGACCCGAAAGATGGTGAACTATGCCTGAATAGGGTGAAGCCA  1447344

Query  1680     GAGGAAACTCTGGTGGAGGCTCGTAGCGGTTCTGACGTGCAAATCGATCGTCGAATTTGG  1739
                ||||||||||||||||||||||||||||||||||||||||||||||||||||||||||||
Sbjct  1447343  GAGGAAACTCTGGTGGAGGCTCGTAGCGGTTCTGACGTGCAAATCGATCGTCGAATTTGG  1447284

Query  1740     GTATAGGGGCGAAAGACTAATCGAACCATCTAGTAGCTGGTTCCTGCCGAAGTTTCCCTC  1799
                ||||||||||||||||||||||||||||||||||||||||||||||||||||||||||||
Sbjct  1447283  GTATAGGGGCGAAAGACTAATCGAACCATCTAGTAGCTGGTTCCTGCCGAAGTTTCCCTC  1447224

Query  1800     AGGATAGCAGAAGCTCGTATCAGTTTTATGAGGTAAAGCGAATGATTAGAGGTACCGGGG  1859
                ||||||||||||||||||||||||||||||||||||||||||||||||||||||||||||
Sbjct  1447223  AGGATAGCAGAAGCTCGTATCAGTTTTATGAGGTAAAGCGAATGATTAGAGGTACCGGGG  1447164

Query  1860     TTGAAATGACCTTGACCTATTCTCAAACTTTAAATATGTAAGAAGTCCTTGTTGCTTAAT  1919
                ||||||||||||||||||||||||||||||||||||||||||||||||||||||||||||
Sbjct  1447163  TTGAAATGACCTTGACCTATTCTCAAACTTTAAATATGTAAGAAGTCCTTGTTGCTTAAT  1447104

Query  1920     TGAACGTGGACATTTGAATGAAGAGCTTTTAGTGGGCCATTTTTGGTAAGCAGAACTGGC  1979
                ||||||||||||||||||||||||||||||||||||||||||||||||||||||||||||
Sbjct  1447103  TGAACGTGGACATTTGAATGAAGAGCTTTTAGTGGGCCATTTTTGGTAAGCAGAACTGGC  1447044

Query  1980     GATGCGGGATGAACCGAACGTGGAGTTAAGGTGCCGGAATACACGCTCATCAGACACCAC  2039
                ||||||||||||||||||||||||||||||||||||||||||||||||||||||||||||
Sbjct  1447043  GATGCGGGATGAACCGAACGTGGAGTTAAGGTGCCGGAATACACGCTCATCAGACACCAC  1446984

Query  2040     AAAAGGTGTTAGTTCATCTAGACAGCCGGACGGTGGCCATGGAAGTCGGAATCCGCTAAG  2099
                ||||||||||||||||||||||||||||||||||||||||||||||||||||||||||||
Sbjct  1446983  AAAAGGTGTTAGTTCATCTAGACAGCCGGACGGTGGCCATGGAAGTCGGAATCCGCTAAG  1446924

Query  2100     GAGTGTGTAACAACTCACCGGCCGAATGAACTAGCCCTGAAAATGGATGGCGCTCAAGCG  2159
                ||||||||||||||||||||||||||||||||||||||||||||||||||||||||||||
Sbjct  1446923  GAGTGTGTAACAACTCACCGGCCGAATGAACTAGCCCTGAAAATGGATGGCGCTCAAGCG  1446864

Query  2160     TGTTACCTATACTCCGCCGTCAGGGTTGAAATGAGGCCCTGACGAGTAGGCAGGCGTGGG  2219
                ||||||||||||||||||||||||||||||||||||||||||||||||||||||||||||
Sbjct  1446863  TGTTACCTATACTCCGCCGTCAGGGTTGAAATGAGGCCCTGACGAGTAGGCAGGCGTGGG  1446804

Query  2220     GGTCAGTGACGAAGCCTAGGCCGTAAGGTCGGGTCGAACGGCCCCTAGTGCAGATCTTGG  2279
                ||||||||||||||||||||||||||||||||||||||||||||||||||||||||||||
Sbjct  1446803  GGTCAGTGACGAAGCCTAGGCCGTAAGGTCGGGTCGAACGGCCCCTAGTGCAGATCTTGG  1446744

Query  2280     TGGTAGTAGCAAATATTCAAATGAGAACTTTGAAGACTGAAGTGGGGAAAGGTTCCACGT  2339
                ||||||||||||||||||||||||||||||||||||||||||||||||||||||||||||
Sbjct  1446743  TGGTAGTAGCAAATATTCAAATGAGAACTTTGAAGACTGAAGTGGGGAAAGGTTCCACGT  1446684

Query  2340     CAACAGCAGTTGGACGTGGGTTAGTCGATCCTAAGAGATGGGGAAGCTCCGTTTCAAAGG  2399
                ||||||||||||||||||||||||||||||||||||||||||||||||||||||||||||
Sbjct  1446683  CAACAGCAGTTGGACGTGGGTTAGTCGATCCTAAGAGATGGGGAAGCTCCGTTTCAAAGG  1446624

Query  2400     CCTGATTTATGCAGGCCACCATCGAAAGGGAATCCGGTTAAGATTCCGGAACCTGGATGT  2459
                ||||||||||||||||||||||||||||||||||||||||||||||||||||||||||||
Sbjct  1446623  CCTGATTTATGCAGGCCACCATCGAAAGGGAATCCGGTTAAGATTCCGGAACCTGGATGT  1446564

Query  2460     GGATTCTTCACGGCAACGTAACTGAATGTGGAGACGTCGGCGCGAGCCCTGGGAGGAGTT  2519
                ||||||||||||||||||||||||||||||||||||||||||||||||||||||||||||
Sbjct  1446563  GGATTCTTCACGGCAACGTAACTGAATGTGGAGACGTCGGCGCGAGCCCTGGGAGGAGTT  1446504

Query  2520     ATCTTTTCTTCTTAACAGCTTATCACCCTGGAATTGGTTTATCCGGAGATGGGGTCTTAT  2579
                ||||||||||||||||||||||||||||||||||||||||||||||||||||||||||||
Sbjct  1446503  ATCTTTTCTTCTTAACAGCTTATCACCCTGGAATTGGTTTATCCGGAGATGGGGTCTTAT  1446444

Query  2580     GGCTGGAAGAGGCGAGCTCATATGCTCGCTCCGGTGCGCTTGCGACGGCCCTTGAAAATC  2639
                ||||||||||||||||||||||||||||||||||||||||||||||||||||||||||||
Sbjct  1446443  GGCTGGAAGAGGCGAGCTCATATGCTCGCTCCGGTGCGCTTGCGACGGCCCTTGAAAATC  1446384

Query  2640     CACAGGAAGGAATAGTTTTCACGCCAGGTCGTACTGATAACCGCAGCAGGTCTCCAAGGT  2699
                ||||||||||||||||||||||||||||||||||||||||||||||||||||||||||||
Sbjct  1446383  CACAGGAAGGAATAGTTTTCACGCCAGGTCGTACTGATAACCGCAGCAGGTCTCCAAGGT  1446324

Query  2700     GAACAGCCTCTAGTTGATAGAATAATGTAGATAAGGGAAGTCGGCAAAATAGATCCGTAA  2759
                ||||||||||||||||||||||||||||||||||||||||||||||||||||||||||||
Sbjct  1446323  GAACAGCCTCTAGTTGATAGAATAATGTAGATAAGGGAAGTCGGCAAAATAGATCCGTAA  1446264

Query  2760     CTTCGGGATAAGGATTGGCTCTAAGGGTCGGGTAGTGAGGGCCTTGGTCAGACGCGGCGG  2819
                ||||||||||||||||||||||||||||||||||||||||||||||||||||||||||||
Sbjct  1446263  CTTCGGGATAAGGATTGGCTCTAAGGGTCGGGTAGTGAGGGCCTTGGTCAGACGCGGCGG  1446204

Query  2820     GGCTGCGTGCGGACTGCCTGGTGGGGCTTGCTCTGCCGGGCGGACTGCATGCGGCTCCTG  2879
                ||||||||||||||||||||||||||||||||||||||||||||||||||||||||||||
Sbjct  1446203  GGCTGCGTGCGGACTGCCTGGTGGGGCTTGCTCTGCCGGGCGGACTGCATGCGGCTCCTG  1446144

Query  2880     TCGTAGACGGTCTTGGTAGGTCTCTTGTAGGCCGTCGCTTGCTGCGATTAACGATCAACT  2939
                ||||||||||||||||||||||||||||||||||||||||||||||||||||||||||||
Sbjct  1446143  TCGTAGACGGTCTTGGTAGGTCTCTTGTAGGCCGTCGCTTGCTGCGATTAACGATCAACT  1446084

Query  2940     TAGAACTGGTACGGACAAGGGGAAT  2964
                |||||||||||||||||||||||||
Sbjct  1446083  TAGAACTGGTACGGACAAGGGGAAT  1446059


>NC_006035.2 [Candida] glabrata strain CBS138 chromosome L complete sequence
Length=1455689

 Score = 5463 bits (2958),  Expect = 0.0
 Identities = 2963/2965 (99%), Gaps = 1/2965 (0%)
 Strand=Plus/Minus

Query  1        CAAGGTTTCCGTAGGTGAACCTGCGGAAGGATCATTAAAGAAATTTAATTGATTTGTCTG  60
                ||||||||||||||||||||||||||||||||||||||||||||||||||||||||||||
Sbjct  1449023  CAAGGTTTCCGTAGGTGAACCTGCGGAAGGATCATTAAAGAAATTTAATTGATTTGTCTG  1448964

Query  61       AGCTCGGAGAGAGACATCTCTGGGGAGGACCAGTGTAGACACTCAGGAGGCTCCTAAAAT  120
                ||||||||||||||||||||||||||||||||||||||||||||||||||||||||||||
Sbjct  1448963  AGCTCGGAGAGAGACATCTCTGGGGAGGACCAGTGTAGACACTCAGGAGGCTCCTAAAAT  1448904

Query  121      ATTTTCTCTGCTGTGAATGCTATTTCTCCTGCCTGCGCTTAAGTGCGCGGTTGGTGGGTG  180
                ||||||||||||||||||||||||||||||||||||||||||||||||||||||||||||
Sbjct  1448903  ATTTTCTCTGCTGTGAATGCTATTTCTCCTGCCTGCGCTTAAGTGCGCGGTTGGTGGGTG  1448844

Query  181      TTCTGCAGTGGGGGGAGGGAGCCGACAAAGACCTGGGAGTGTGCGTGGATCTCTCTATTC  240
                ||||||||||||||||||||||||||||||||||||||||||||||||||||||||||||
Sbjct  1448843  TTCTGCAGTGGGGGGAGGGAGCCGACAAAGACCTGGGAGTGTGCGTGGATCTCTCTATTC  1448784

Query  241      CAAAGGAGGTGTTTTATCACACGACTCGACACTTTCTAATTACTACACACAGTGGAGTTT  300
                ||||||||||||||||||||||||||||||||||||||||||||||||||||||||||||
Sbjct  1448783  CAAAGGAGGTGTTTTATCACACGACTCGACACTTTCTAATTACTACACACAGTGGAGTTT  1448724

Query  301      ACTTTACTACTATTCTTTTGTTCGTTGGGGGAACGCTCTCTTTCGGGGGG-AGTTCTCCC  359
                |||||||||||||||||||||||||||||||||||||||||||||||||| |||||||||
Sbjct  1448723  ACTTTACTACTATTCTTTTGTTCGTTGGGGGAACGCTCTCTTTCGGGGGGGAGTTCTCCC  1448664

Query  360      AGTGGATGCAAACACAAACAAATAtttttttAAACTAATTCAGTCAACACAAGATTTCTT  419
                ||||||||||||||||||||||||||||||||||||||||||||||||||||||||||||
Sbjct  1448663  AGTGGATGCAAACACAAACAAATATTTTTTTAAACTAATTCAGTCAACACAAGATTTCTT  1448604

Query  420      TTAGTAGAAAACAACTTCAAAACTTTCAACAATGGATCTCTTGGTTCTCGCATCGATGAA  479
                ||||||||||||||||||||||||||||||||||||||||||||||||||||||||||||
Sbjct  1448603  TTAGTAGAAAACAACTTCAAAACTTTCAACAATGGATCTCTTGGTTCTCGCATCGATGAA  1448544

Query  480      GAACGCAGCGAAATGCGATACGTAATGTGAATTGCAGAATTCCGTGAATCATCGAATCTT  539
                ||||||||||||||||||||||||||||||||||||||||||||||||||||||||||||
Sbjct  1448543  GAACGCAGCGAAATGCGATACGTAATGTGAATTGCAGAATTCCGTGAATCATCGAATCTT  1448484

Query  540      TGAACGCACATTGCGCCCTCTGGTATTCCGGGGGGCATGCCTGTTTGAGCGTCATTTCCT  599
                ||||||||||||||||||||||||||||||||||||||||||||||||||||||||||||
Sbjct  1448483  TGAACGCACATTGCGCCCTCTGGTATTCCGGGGGGCATGCCTGTTTGAGCGTCATTTCCT  1448424

Query  600      TCTCAAACACATTGTGTTTGGTAGTGAGTGATACTCGTTTTTGAGTTAACTTGAAATTGT  659
                ||||||||||||||||||||||||||||||||||||||||||||||||||||||||||||
Sbjct  1448423  TCTCAAACACATTGTGTTTGGTAGTGAGTGATACTCGTTTTTGAGTTAACTTGAAATTGT  1448364

Query  660      AGGCCATATCAGTATGTGGGACACGAGCGCAAGCTTCTCTATTAATCTGCTGCTCGTTTG  719
                ||||||||||||||||||||||||||||||||||||||||||||||||||||||||||||
Sbjct  1448363  AGGCCATATCAGTATGTGGGACACGAGCGCAAGCTTCTCTATTAATCTGCTGCTCGTTTG  1448304

Query  720      CGCGAGCGGCGGGGGTTAATACTGTATTAGGTTTTACCAACTCGGTGTTGATCTAGGGAG  779
                ||||||||||||||||||||||||||||||||||||||||||||||||||||||||||||
Sbjct  1448303  CGCGAGCGGCGGGGGTTAATACTGTATTAGGTTTTACCAACTCGGTGTTGATCTAGGGAG  1448244

Query  780      GGATAAGTGAGTGTTTTGTGCGTGCTGGGCAGACAGACGTCTTTAAGTTTGACCTCAAAT  839
                ||||||||||||||||||||||||||||||||||||||||||||||||||||||||||||
Sbjct  1448243  GGATAAGTGAGTGTTTTGTGCGTGCTGGGCAGACAGACGTCTTTAAGTTTGACCTCAAAT  1448184

Query  840      CAGGTAGGGTTACCCGCTGAACTTAAGCATATCAATAAGCGGAGGAAAAGAAACCAACTG  899
                ||||||||||||||||||||||||||||||||||||||||||||||||||||||||||||
Sbjct  1448183  CAGGTAGGGTTACCCGCTGAACTTAAGCATATCAATAAGCGGAGGAAAAGAAACCAACTG  1448124

Query  900      GGATTGCCTTAGTAACGGCGAGTGAAGCGGCAAAAGCTCAAATTTGAAATCTGGTACCTT  959
                ||||||||||||||||||||||||||||||||||||||||||||||||||||||||||||
Sbjct  1448123  GGATTGCCTTAGTAACGGCGAGTGAAGCGGCAAAAGCTCAAATTTGAAATCTGGTACCTT  1448064

Query  960      TGGTGCCCGAGTTGTAATTTGGAGAGTACCACTTTGGGACTGTACTTTGCCTATGTTCCT  1019
                ||||||||||||||||||||||||||||||||||||||||||||||||||||||||||||
Sbjct  1448063  TGGTGCCCGAGTTGTAATTTGGAGAGTACCACTTTGGGACTGTACTTTGCCTATGTTCCT  1448004

Query  1020     TGGAACAGGACGTCATGGAGGGTGAGAATCCCGTGTGGCGAGGGTGTCAGTTCTTTGTAA  1079
                ||||||||||||||||||||||||||||||||||||||||||||||||||||||||||||
Sbjct  1448003  TGGAACAGGACGTCATGGAGGGTGAGAATCCCGTGTGGCGAGGGTGTCAGTTCTTTGTAA  1447944

Query  1080     AGGGTGCTCGAAGAGTCGAGTTGTTTGGGAATGCAGCTCTAAGTGGGTGGTAAATTCCAT  1139
                ||||||||||||||||||||||||||||||||||||||||||||||||||||||||||||
Sbjct  1447943  AGGGTGCTCGAAGAGTCGAGTTGTTTGGGAATGCAGCTCTAAGTGGGTGGTAAATTCCAT  1447884

Query  1140     CTAAAGCTAAATACAGGCGAGAGACCGATAGCGAACAAGTACAGTGATGGAAAGATGAAA  1199
                ||||||||||||||||||||||||||||||||||||||||||||||||||||||||||||
Sbjct  1447883  CTAAAGCTAAATACAGGCGAGAGACCGATAGCGAACAAGTACAGTGATGGAAAGATGAAA  1447824

Query  1200     AGAACTTTGAAAAGAGAGTGAAAAAGTACGTGAAATTGTTGAAAGGGAAGGGCATTTGAT  1259
                ||||||||||||||||||||||||||||||||||||||||||||||||||||||||||||
Sbjct  1447823  AGAACTTTGAAAAGAGAGTGAAAAAGTACGTGAAATTGTTGAAAGGGAAGGGCATTTGAT  1447764

Query  1260     CAGACATGGTGTTTTGCGCCCCTTGCCTCTCGTGGGCTTGGGACTCTCGCAGCTCACTGG  1319
                ||||||||||||||||||||||||||||||||||||||||||||||||||||||||||||
Sbjct  1447763  CAGACATGGTGTTTTGCGCCCCTTGCCTCTCGTGGGCTTGGGACTCTCGCAGCTCACTGG  1447704

Query  1320     GCCAGCATCGGTTTTGGCGGCCGGAAAAAACCAAGGGAATGTGGCTCTGCGCCTCGGTGT  1379
                |||||||||||||||||||||||||||||||| |||||||||||||||||||||||||||
Sbjct  1447703  GCCAGCATCGGTTTTGGCGGCCGGAAAAAACCTAGGGAATGTGGCTCTGCGCCTCGGTGT  1447644

Query  1380     AGAGTGTTATAGCCCTGGGGAATACGGCCAGTCGGGACCGAGGACTGCGATACTTGTTAT  1439
                ||||||||||||||||||||||||||||||||||||||||||||||||||||||||||||
Sbjct  1447643  AGAGTGTTATAGCCCTGGGGAATACGGCCAGTCGGGACCGAGGACTGCGATACTTGTTAT  1447584

Query  1440     CTAGGATGCTGGCATAATGGTTATATGCCGCCCGTCTTGAAACACGGACCAAGGAGTCTA  1499
                ||||||||||||||||||||||||||||||||||||||||||||||||||||||||||||
Sbjct  1447583  CTAGGATGCTGGCATAATGGTTATATGCCGCCCGTCTTGAAACACGGACCAAGGAGTCTA  1447524

Query  1500     ACGTCTATGCGAGTGTTTGGGTGTTAAACCCGTACGCGTAATGAAAGTGAACGTAGGTTG  1559
                ||||||||||||||||||||||||||||||||||||||||||||||||||||||||||||
Sbjct  1447523  ACGTCTATGCGAGTGTTTGGGTGTTAAACCCGTACGCGTAATGAAAGTGAACGTAGGTTG  1447464

Query  1560     GGGCCCTCCACCTGGGGGGTGCACAATCGACCGATCCTGATGTCTTCGGATGGATTTGAG  1619
                ||||||||||||||||||||||||||||||||||||||||||||||||||||||||||||
Sbjct  1447463  GGGCCCTCCACCTGGGGGGTGCACAATCGACCGATCCTGATGTCTTCGGATGGATTTGAG  1447404

Query  1620     TAAGAGCATAGCTGTTGGGACCCGAAAGATGGTGAACTATGCCTGAATAGGGTGAAGCCA  1679
                ||||||||||||||||||||||||||||||||||||||||||||||||||||||||||||
Sbjct  1447403  TAAGAGCATAGCTGTTGGGACCCGAAAGATGGTGAACTATGCCTGAATAGGGTGAAGCCA  1447344

Query  1680     GAGGAAACTCTGGTGGAGGCTCGTAGCGGTTCTGACGTGCAAATCGATCGTCGAATTTGG  1739
                ||||||||||||||||||||||||||||||||||||||||||||||||||||||||||||
Sbjct  1447343  GAGGAAACTCTGGTGGAGGCTCGTAGCGGTTCTGACGTGCAAATCGATCGTCGAATTTGG  1447284

Query  1740     GTATAGGGGCGAAAGACTAATCGAACCATCTAGTAGCTGGTTCCTGCCGAAGTTTCCCTC  1799
                ||||||||||||||||||||||||||||||||||||||||||||||||||||||||||||
Sbjct  1447283  GTATAGGGGCGAAAGACTAATCGAACCATCTAGTAGCTGGTTCCTGCCGAAGTTTCCCTC  1447224

Query  1800     AGGATAGCAGAAGCTCGTATCAGTTTTATGAGGTAAAGCGAATGATTAGAGGTACCGGGG  1859
                ||||||||||||||||||||||||||||||||||||||||||||||||||||||||||||
Sbjct  1447223  AGGATAGCAGAAGCTCGTATCAGTTTTATGAGGTAAAGCGAATGATTAGAGGTACCGGGG  1447164

Query  1860     TTGAAATGACCTTGACCTATTCTCAAACTTTAAATATGTAAGAAGTCCTTGTTGCTTAAT  1919
                ||||||||||||||||||||||||||||||||||||||||||||||||||||||||||||
Sbjct  1447163  TTGAAATGACCTTGACCTATTCTCAAACTTTAAATATGTAAGAAGTCCTTGTTGCTTAAT  1447104

Query  1920     TGAACGTGGACATTTGAATGAAGAGCTTTTAGTGGGCCATTTTTGGTAAGCAGAACTGGC  1979
                ||||||||||||||||||||||||||||||||||||||||||||||||||||||||||||
Sbjct  1447103  TGAACGTGGACATTTGAATGAAGAGCTTTTAGTGGGCCATTTTTGGTAAGCAGAACTGGC  1447044

Query  1980     GATGCGGGATGAACCGAACGTGGAGTTAAGGTGCCGGAATACACGCTCATCAGACACCAC  2039
                ||||||||||||||||||||||||||||||||||||||||||||||||||||||||||||
Sbjct  1447043  GATGCGGGATGAACCGAACGTGGAGTTAAGGTGCCGGAATACACGCTCATCAGACACCAC  1446984

Query  2040     AAAAGGTGTTAGTTCATCTAGACAGCCGGACGGTGGCCATGGAAGTCGGAATCCGCTAAG  2099
                ||||||||||||||||||||||||||||||||||||||||||||||||||||||||||||
Sbjct  1446983  AAAAGGTGTTAGTTCATCTAGACAGCCGGACGGTGGCCATGGAAGTCGGAATCCGCTAAG  1446924

Query  2100     GAGTGTGTAACAACTCACCGGCCGAATGAACTAGCCCTGAAAATGGATGGCGCTCAAGCG  2159
                ||||||||||||||||||||||||||||||||||||||||||||||||||||||||||||
Sbjct  1446923  GAGTGTGTAACAACTCACCGGCCGAATGAACTAGCCCTGAAAATGGATGGCGCTCAAGCG  1446864

Query  2160     TGTTACCTATACTCCGCCGTCAGGGTTGAAATGAGGCCCTGACGAGTAGGCAGGCGTGGG  2219
                ||||||||||||||||||||||||||||||||||||||||||||||||||||||||||||
Sbjct  1446863  TGTTACCTATACTCCGCCGTCAGGGTTGAAATGAGGCCCTGACGAGTAGGCAGGCGTGGG  1446804

Query  2220     GGTCAGTGACGAAGCCTAGGCCGTAAGGTCGGGTCGAACGGCCCCTAGTGCAGATCTTGG  2279
                ||||||||||||||||||||||||||||||||||||||||||||||||||||||||||||
Sbjct  1446803  GGTCAGTGACGAAGCCTAGGCCGTAAGGTCGGGTCGAACGGCCCCTAGTGCAGATCTTGG  1446744

Query  2280     TGGTAGTAGCAAATATTCAAATGAGAACTTTGAAGACTGAAGTGGGGAAAGGTTCCACGT  2339
                ||||||||||||||||||||||||||||||||||||||||||||||||||||||||||||
Sbjct  1446743  TGGTAGTAGCAAATATTCAAATGAGAACTTTGAAGACTGAAGTGGGGAAAGGTTCCACGT  1446684

Query  2340     CAACAGCAGTTGGACGTGGGTTAGTCGATCCTAAGAGATGGGGAAGCTCCGTTTCAAAGG  2399
                ||||||||||||||||||||||||||||||||||||||||||||||||||||||||||||
Sbjct  1446683  CAACAGCAGTTGGACGTGGGTTAGTCGATCCTAAGAGATGGGGAAGCTCCGTTTCAAAGG  1446624

Query  2400     CCTGATTTATGCAGGCCACCATCGAAAGGGAATCCGGTTAAGATTCCGGAACCTGGATGT  2459
                ||||||||||||||||||||||||||||||||||||||||||||||||||||||||||||
Sbjct  1446623  CCTGATTTATGCAGGCCACCATCGAAAGGGAATCCGGTTAAGATTCCGGAACCTGGATGT  1446564

Query  2460     GGATTCTTCACGGCAACGTAACTGAATGTGGAGACGTCGGCGCGAGCCCTGGGAGGAGTT  2519
                ||||||||||||||||||||||||||||||||||||||||||||||||||||||||||||
Sbjct  1446563  GGATTCTTCACGGCAACGTAACTGAATGTGGAGACGTCGGCGCGAGCCCTGGGAGGAGTT  1446504

Query  2520     ATCTTTTCTTCTTAACAGCTTATCACCCTGGAATTGGTTTATCCGGAGATGGGGTCTTAT  2579
                ||||||||||||||||||||||||||||||||||||||||||||||||||||||||||||
Sbjct  1446503  ATCTTTTCTTCTTAACAGCTTATCACCCTGGAATTGGTTTATCCGGAGATGGGGTCTTAT  1446444

Query  2580     GGCTGGAAGAGGCGAGCTCATATGCTCGCTCCGGTGCGCTTGCGACGGCCCTTGAAAATC  2639
                ||||||||||||||||||||||||||||||||||||||||||||||||||||||||||||
Sbjct  1446443  GGCTGGAAGAGGCGAGCTCATATGCTCGCTCCGGTGCGCTTGCGACGGCCCTTGAAAATC  1446384

Query  2640     CACAGGAAGGAATAGTTTTCACGCCAGGTCGTACTGATAACCGCAGCAGGTCTCCAAGGT  2699
                ||||||||||||||||||||||||||||||||||||||||||||||||||||||||||||
Sbjct  1446383  CACAGGAAGGAATAGTTTTCACGCCAGGTCGTACTGATAACCGCAGCAGGTCTCCAAGGT  1446324

Query  2700     GAACAGCCTCTAGTTGATAGAATAATGTAGATAAGGGAAGTCGGCAAAATAGATCCGTAA  2759
                ||||||||||||||||||||||||||||||||||||||||||||||||||||||||||||
Sbjct  1446323  GAACAGCCTCTAGTTGATAGAATAATGTAGATAAGGGAAGTCGGCAAAATAGATCCGTAA  1446264

Query  2760     CTTCGGGATAAGGATTGGCTCTAAGGGTCGGGTAGTGAGGGCCTTGGTCAGACGCGGCGG  2819
                ||||||||||||||||||||||||||||||||||||||||||||||||||||||||||||
Sbjct  1446263  CTTCGGGATAAGGATTGGCTCTAAGGGTCGGGTAGTGAGGGCCTTGGTCAGACGCGGCGG  1446204

Query  2820     GGCTGCGTGCGGACTGCCTGGTGGGGCTTGCTCTGCCGGGCGGACTGCATGCGGCTCCTG  2879
                ||||||||||||||||||||||||||||||||||||||||||||||||||||||||||||
Sbjct  1446203  GGCTGCGTGCGGACTGCCTGGTGGGGCTTGCTCTGCCGGGCGGACTGCATGCGGCTCCTG  1446144

Query  2880     TCGTAGACGGTCTTGGTAGGTCTCTTGTAGGCCGTCGCTTGCTGCGATTAACGATCAACT  2939
                ||||||||||||||||||||||||||||||||||||||||||||||||||||||||||||
Sbjct  1446143  TCGTAGACGGTCTTGGTAGGTCTCTTGTAGGCCGTCGCTTGCTGCGATTAACGATCAACT  1446084

Query  2940     TAGAACTGGTACGGACAAGGGGAAT  2964
                |||||||||||||||||||||||||
Sbjct  1446083  TAGAACTGGTACGGACAAGGGGAAT  1446059


>JANLBP010000028.1 Alternaria dauci isolate CALB1 scaffold28, whole genome shotgun 
sequence
Length=10988

 Score = 5443 bits (2947),  Expect = 0.0
 Identities = 2959/2964 (99%), Gaps = 4/2964 (0%)
 Strand=Plus/Minus

Query  1     CAAGGTTTCCGTAGGTGAACCTGCGGAAGGATCATTAAAGAAATTTAATTGATTTGTCTG  60
             ||||||||||||||||||||||||||||||||||||||||||||||||||||||||||||
Sbjct  4216  CAAGGTTTCCGTAGGTGAACCTGCGGAAGGATCATTAAAGAAATTTAATTGATTTGTCTG  4157

Query  61    AGCTCGGAGAGAGACATCTCTGGGGAGGACCAGTGTAGACACTCAGGAGGCTCCTAAAAT  120
             ||||||||||||||||||||||||||||||||||||||||||||||||||||||||||||
Sbjct  4156  AGCTCGGAGAGAGACATCTCTGGGGAGGACCAGTGTAGACACTCAGGAGGCTCCTAAAAT  4097

Query  121   ATTTTCTCTGCTGTGAATGCTATTTCTCCTGCCTGCGCTTAAGTGCGCGGTTGGTGGGTG  180
             ||||||||||||||||||||||||||||||||||||||||||||||||||||||||||||
Sbjct  4096  ATTTTCTCTGCTGTGAATGCTATTTCTCCTGCCTGCGCTTAAGTGCGCGGTTGGTGGGTG  4037

Query  181   TTCTGCAGTGGGGGGAGGGAGCCGACAAAGACCTGGGAGTGTGCGTGGATCTCTCTATTC  240
             |||||||||||||| |||||||||||||||||||||||||||||||||||||||||||||
Sbjct  4036  TTCTGCAGTGGGGG-AGGGAGCCGACAAAGACCTGGGAGTGTGCGTGGATCTCTCTATTC  3978

Query  241   CAAAGGAGGTGTTTTATCACACGACTCGACACTTTCTAATTACTACACACAGTGGAGTTT  300
             ||||||||||||||||||||||||||||||||||||||||||||||||||||||||||||
Sbjct  3977  CAAAGGAGGTGTTTTATCACACGACTCGACACTTTCTAATTACTACACACAGTGGAGTTT  3918

Query  301   ACTTTACTACTATTCTTTTGTTCGTTGGGGGAACGCTCTCTTTCGGGGGGAGTTCTCCCA  360
             ||||||||||||||||||||||||||||||||||||||||||||||||||||||||||||
Sbjct  3917  ACTTTACTACTATTCTTTTGTTCGTTGGGGGAACGCTCTCTTTCGGGGGGAGTTCTCCCA  3858

Query  361   GTGGATGCAAACACAAACAAATAtttttttAAACTAATTCAGTCAACACAAGATTTCTTT  420
             ||||||||||||||||||||||||||||||||||||||||||||||||||||||||||||
Sbjct  3857  GTGGATGCAAACACAAACAAATATTTTTTTAAACTAATTCAGTCAACACAAGATTTCTTT  3798

Query  421   TAGTAGAAAACAACTTCAAAACTTTCAACAATGGATCTCTTGGTTCTCGCATCGATGAAG  480
             ||||||||||||||||||||||||||||||||||||||||||||||||||||||||||||
Sbjct  3797  TAGTAGAAAACAACTTCAAAACTTTCAACAATGGATCTCTTGGTTCTCGCATCGATGAAG  3738

Query  481   AACGCAGCGAAATGCGATACGTAATGTGAATTGCAGAATTCCGTGAATCATCGAATCTTT  540
             ||||||||||||||||||||||||||||||||||||||||||||||||||||||||||||
Sbjct  3737  AACGCAGCGAAATGCGATACGTAATGTGAATTGCAGAATTCCGTGAATCATCGAATCTTT  3678

Query  541   GAACGCACATTGCGCCCTCTGGTATTCCGGGGGGCATGCCTGTTTGAGCGTCATTTCCTT  600
             ||||||||||||||||||||||||||||||||| ||||||||||||||||||||||||||
Sbjct  3677  GAACGCACATTGCGCCCTCTGGTATTCCGGGGG-CATGCCTGTTTGAGCGTCATTTCCTT  3619

Query  601   CTCAAACACATTGTGTTTGGTAGTGAGTGATACTCGTTTTTGAGTTAACTTGAAATTGTA  660
             ||||||||||||||||||||||||||||||||||||||||||||||||||||||||||||
Sbjct  3618  CTCAAACACATTGTGTTTGGTAGTGAGTGATACTCGTTTTTGAGTTAACTTGAAATTGTA  3559

Query  661   GGCCATATCAGTATGTGGGACACGAGCGCAAGCTTCTCTATTAATCTGCTGCTCGTTTGC  720
             ||||||||||||||||||||||||||||||||||||||||||||||||||||||||||||
Sbjct  3558  GGCCATATCAGTATGTGGGACACGAGCGCAAGCTTCTCTATTAATCTGCTGCTCGTTTGC  3499

Query  721   GCGAGCGGCGGGGGTTAATACTGTATTAGGTTTTACCAACTCGGTGTTGATCTAGGGAGG  780
             ||||||||||||||||||||||||||||||||||||||||||||||||||||||||||||
Sbjct  3498  GCGAGCGGCGGGGGTTAATACTGTATTAGGTTTTACCAACTCGGTGTTGATCTAGGGAGG  3439

Query  781   GATAAGTGAGTGTTTTGTGCGTGCTGGGCAGACAGACGTCTTTAAGTTTGACCTCAAATC  840
             ||||||||||||||||||||||||||||||||||||||||||||||||||||||||||||
Sbjct  3438  GATAAGTGAGTGTTTTGTGCGTGCTGGGCAGACAGACGTCTTTAAGTTTGACCTCAAATC  3379

Query  841   AGGTAGGGTTACCCGCTGAACTTAAGCATATCAATAAGCGGAGGAAAAGAAACCAACTGG  900
             ||||||||||||||||||||||||||||||||||||||||||||||||||||||||||||
Sbjct  3378  AGGTAGGGTTACCCGCTGAACTTAAGCATATCAATAAGCGGAGGAAAAGAAACCAACTGG  3319

Query  901   GATTGCCTTAGTAACGGCGAGTGAAGCGGCAAAAGCTCAAATTTGAAATCTGGTACCTTT  960
             ||||||||||||||||||||||||||||||||||||||||||||||||||||||||||||
Sbjct  3318  GATTGCCTTAGTAACGGCGAGTGAAGCGGCAAAAGCTCAAATTTGAAATCTGGTACCTTT  3259

Query  961   GGTGCCCGAGTTGTAATTTGGAGAGTACCACTTTGGGACTGTACTTTGCCTATGTTCCTT  1020
             ||||||||||||||||||||||||||||||||||||||||||||||||||||||||||||
Sbjct  3258  GGTGCCCGAGTTGTAATTTGGAGAGTACCACTTTGGGACTGTACTTTGCCTATGTTCCTT  3199

Query  1021  GGAACAGGACGTCATGGAGGGTGAGAATCCCGTGTGGCGAGGGTGTCAGTTCTTTGTAAA  1080
             ||||||||||||||||||||||||||||||||||||||||||||||||||||||||||||
Sbjct  3198  GGAACAGGACGTCATGGAGGGTGAGAATCCCGTGTGGCGAGGGTGTCAGTTCTTTGTAAA  3139

Query  1081  GGGTGCTCGAAGAGTCGAGTTGTTTGGGAATGCAGCTCTAAGTGGGTGGTAAATTCCATC  1140
             ||||||||||||||||||||||||||||||||||||||||||||||||||||||||||||
Sbjct  3138  GGGTGCTCGAAGAGTCGAGTTGTTTGGGAATGCAGCTCTAAGTGGGTGGTAAATTCCATC  3079

Query  1141  TAAAGCTAAATACAGGCGAGAGACCGATAGCGAACAAGTACAGTGATGGAAAGATGAAAA  1200
             ||||||||||||||||||||||||||||||||||||||||||||||||||||||||||||
Sbjct  3078  TAAAGCTAAATACAGGCGAGAGACCGATAGCGAACAAGTACAGTGATGGAAAGATGAAAA  3019

Query  1201  GAACTTTGAAAAGAGAGTGAAAAAGTACGTGAAATTGTTGAAAGGGAAGGGCATTTGATC  1260
             ||||||||||||||||||||||||||||||||||||||||||||||||||||||||||||
Sbjct  3018  GAACTTTGAAAAGAGAGTGAAAAAGTACGTGAAATTGTTGAAAGGGAAGGGCATTTGATC  2959

Query  1261  AGACATGGTGTTTTGCGCCCCTTGCCTCTCGTGGGCTTGGGACTCTCGCAGCTCACTGGG  1320
             ||||||||||||||||||||||||||||||||||||||||||||||||||||||||||||
Sbjct  2958  AGACATGGTGTTTTGCGCCCCTTGCCTCTCGTGGGCTTGGGACTCTCGCAGCTCACTGGG  2899

Query  1321  CCAGCATCGGTTTTGGCGGCCGGAAAAAACCAAGGGAATGTGGCTCTGCGCCTCGGTGTA  1380
             ||||||||||||||||||||||||||||||| ||||||||||||||||||||||||||||
Sbjct  2898  CCAGCATCGGTTTTGGCGGCCGGAAAAAACCTAGGGAATGTGGCTCTGCGCCTCGGTGTA  2839

Query  1381  GAGTGTTATAGCCCTGGGGAATACGGCCAGTCGGGACCGAGGACTGCGATACTTGTTATC  1440
             ||||||||||||||||||||||||||||||||||||||||||||||||||||||||||||
Sbjct  2838  GAGTGTTATAGCCCTGGGGAATACGGCCAGTCGGGACCGAGGACTGCGATACTTGTTATC  2779

Query  1441  TAGGATGCTGGCATAATGGTTATATGCCGCCCGTCTTGAAACACGGACCAAGGAGTCTAA  1500
             ||||||||||||||||||||||||||||||||||||||||||||||||||||||||||||
Sbjct  2778  TAGGATGCTGGCATAATGGTTATATGCCGCCCGTCTTGAAACACGGACCAAGGAGTCTAA  2719

Query  1501  CGTCTATGCGAGTGTTTGGGTGTTAAACCCGTACGCGTAATGAAAGTGAACGTAGGTTGG  1560
             ||||||||||||||||||||||||||||||||||||||||||||||||||||||||||||
Sbjct  2718  CGTCTATGCGAGTGTTTGGGTGTTAAACCCGTACGCGTAATGAAAGTGAACGTAGGTTGG  2659

Query  1561  GGCCCTCCACCTGGGGGGTGCACAATCGACCGATCCTGATGTCTTCGGATGGATTTGAGT  1620
             ||||||||||||||||| ||||||||||||||||||||||||||||||||||||||||||
Sbjct  2658  GGCCCTCCACCTGGGGG-TGCACAATCGACCGATCCTGATGTCTTCGGATGGATTTGAGT  2600

Query  1621  AAGAGCATAGCTGTTGGGACCCGAAAGATGGTGAACTATGCCTGAATAGGGTGAAGCCAG  1680
             ||||||||||||||||||||||||||||||||||||||||||||||||||||||||||||
Sbjct  2599  AAGAGCATAGCTGTTGGGACCCGAAAGATGGTGAACTATGCCTGAATAGGGTGAAGCCAG  2540

Query  1681  AGGAAACTCTGGTGGAGGCTCGTAGCGGTTCTGACGTGCAAATCGATCGTCGAATTTGGG  1740
             ||||||||||||||||||||||||||||||||||||||||||||||||||||||||||||
Sbjct  2539  AGGAAACTCTGGTGGAGGCTCGTAGCGGTTCTGACGTGCAAATCGATCGTCGAATTTGGG  2480

Query  1741  TATAGGGGCGAAAGACTAATCGAACCATCTAGTAGCTGGTTCCTGCCGAAGTTTCCCTCA  1800
             ||||||||||||||||||||||||||||||||||||||||||||||||||||||||||||
Sbjct  2479  TATAGGGGCGAAAGACTAATCGAACCATCTAGTAGCTGGTTCCTGCCGAAGTTTCCCTCA  2420

Query  1801  GGATAGCAGAAGCTCGTATCAGTTTTATGAGGTAAAGCGAATGATTAGAGGTACCGGGGT  1860
             ||||||||||||||||||||||||||||||||||||||||||||||||||||||||||||
Sbjct  2419  GGATAGCAGAAGCTCGTATCAGTTTTATGAGGTAAAGCGAATGATTAGAGGTACCGGGGT  2360

Query  1861  TGAAATGACCTTGACCTATTCTCAAACTTTAAATATGTAAGAAGTCCTTGTTGCTTAATT  1920
             ||||||||||||||||||||||||||||||||||||||||||||||||||||||||||||
Sbjct  2359  TGAAATGACCTTGACCTATTCTCAAACTTTAAATATGTAAGAAGTCCTTGTTGCTTAATT  2300

Query  1921  GAACGTGGACATTTGAATGAAGAGCTTTTAGTGGGCCATTTTTGGTAAGCAGAACTGGCG  1980
             ||||||||||||||||||||||||||||||||||||||||||||||||||||||||||||
Sbjct  2299  GAACGTGGACATTTGAATGAAGAGCTTTTAGTGGGCCATTTTTGGTAAGCAGAACTGGCG  2240

Query  1981  ATGCGGGATGAACCGAACGTGGAGTTAAGGTGCCGGAATACACGCTCATCAGACACCACA  2040
             ||||||||||||||||||||||||||||||||||||||||||||||||||||||||||||
Sbjct  2239  ATGCGGGATGAACCGAACGTGGAGTTAAGGTGCCGGAATACACGCTCATCAGACACCACA  2180

Query  2041  AAAGGTGTTAGTTCATCTAGACAGCCGGACGGTGGCCATGGAAGTCGGAATCCGCTAAGG  2100
             ||||||||||||||||||||||||||||||||||||||||||||||||||||||||||||
Sbjct  2179  AAAGGTGTTAGTTCATCTAGACAGCCGGACGGTGGCCATGGAAGTCGGAATCCGCTAAGG  2120

Query  2101  AGTGTGTAACAACTCACCGGCCGAATGAACTAGCCCTGAAAATGGATGGCGCTCAAGCGT  2160
             ||||||||||||||||||||||||||||||||||||||||||||||||||||||||||||
Sbjct  2119  AGTGTGTAACAACTCACCGGCCGAATGAACTAGCCCTGAAAATGGATGGCGCTCAAGCGT  2060

Query  2161  GTTACCTATACTCCGCCGTCAGGGTTGAAATGAGGCCCTGACGAGTAGGCAGGCGTGGGG  2220
             ||||||||||||||||||||||||||||||||||||||||||||||||||||||||||||
Sbjct  2059  GTTACCTATACTCCGCCGTCAGGGTTGAAATGAGGCCCTGACGAGTAGGCAGGCGTGGGG  2000

Query  2221  GTCAGTGACGAAGCCTAGGCCGTAAGGTCGGGTCGAACGGCCCCTAGTGCAGATCTTGGT  2280
             ||||||||||||||||||||||||||||||||||||||||||||||||||||||||||||
Sbjct  1999  GTCAGTGACGAAGCCTAGGCCGTAAGGTCGGGTCGAACGGCCCCTAGTGCAGATCTTGGT  1940

Query  2281  GGTAGTAGCAAATATTCAAATGAGAACTTTGAAGACTGAAGTGGGGAAAGGTTCCACGTC  2340
             ||||||||||||||||||||||||||||||||||||||||||||||||||||||||||||
Sbjct  1939  GGTAGTAGCAAATATTCAAATGAGAACTTTGAAGACTGAAGTGGGGAAAGGTTCCACGTC  1880

Query  2341  AACAGCAGTTGGACGTGGGTTAGTCGATCCTAAGAGATGGGGAAGCTCCGTTTCAAAGGC  2400
             ||||||||||||||||||||||||||||||||||||||||||||||||||||||||||||
Sbjct  1879  AACAGCAGTTGGACGTGGGTTAGTCGATCCTAAGAGATGGGGAAGCTCCGTTTCAAAGGC  1820

Query  2401  CTGATTTATGCAGGCCACCATCGAAAGGGAATCCGGTTAAGATTCCGGAACCTGGATGTG  2460
             ||||||||||||||||||||||||||||||||||||||||||||||||||||||||||||
Sbjct  1819  CTGATTTATGCAGGCCACCATCGAAAGGGAATCCGGTTAAGATTCCGGAACCTGGATGTG  1760

Query  2461  GATTCTTCACGGCAACGTAACTGAATGTGGAGACGTCGGCGCGAGCCCTGGGAGGAGTTA  2520
             ||||||||||||||||||||||||||||||||||||||||||||||||||||||||||||
Sbjct  1759  GATTCTTCACGGCAACGTAACTGAATGTGGAGACGTCGGCGCGAGCCCTGGGAGGAGTTA  1700

Query  2521  TCTTTTCTTCTTAACAGCTTATCACCCTGGAATTGGTTTATCCGGAGATGGGGTCTTATG  2580
             ||||||||||||||||||||||||||||||||||||||||||||||||||||||||||||
Sbjct  1699  TCTTTTCTTCTTAACAGCTTATCACCCTGGAATTGGTTTATCCGGAGATGGGGTCTTATG  1640

Query  2581  GCTGGAAGAGGCGAGCTCATATGCTCGCTCCGGTGCGCTTGCGACGGCCCTTGAAAATCC  2640
             ||||||||||||||||||||||||||||||||||||||||||||||||||||||||||||
Sbjct  1639  GCTGGAAGAGGCGAGCTCATATGCTCGCTCCGGTGCGCTTGCGACGGCCCTTGAAAATCC  1580

Query  2641  ACAGGAAGGAATAGTTTTCACGCCAGGTCGTACTGATAACCGCAGCAGGTCTCCAAGGTG  2700
             ||||||||||||||||||||||||||||||||||||||||||||||||||||||||||||
Sbjct  1579  ACAGGAAGGAATAGTTTTCACGCCAGGTCGTACTGATAACCGCAGCAGGTCTCCAAGGTG  1520

Query  2701  AACAGCCTCTAGTTGATAGAATAATGTAGATAAGGGAAGTCGGCAAAATAGATCCGTAAC  2760
             ||||||||||||||||||||||||||||||||||| ||||||||||||||||||||||||
Sbjct  1519  AACAGCCTCTAGTTGATAGAATAATGTAGATAAGG-AAGTCGGCAAAATAGATCCGTAAC  1461

Query  2761  TTCGGGATAAGGATTGGCTCTAAGGGTCGGGTAGTGAGGGCCTTGGTCAGACGCGGCGGG  2820
             ||||||||||||||||||||||||||||||||||||||||||||||||||||||||||||
Sbjct  1460  TTCGGGATAAGGATTGGCTCTAAGGGTCGGGTAGTGAGGGCCTTGGTCAGACGCGGCGGG  1401

Query  2821  GCTGCGTGCGGACTGCCTGGTGGGGCTTGCTCTGCCGGGCGGACTGCATGCGGCTCCTGT  2880
             ||||||||||||||||||||||||||||||||||||||||||||||||||||||||||||
Sbjct  1400  GCTGCGTGCGGACTGCCTGGTGGGGCTTGCTCTGCCGGGCGGACTGCATGCGGCTCCTGT  1341

Query  2881  CGTAGACGGTCTTGGTAGGTCTCTTGTAGGCCGTCGCTTGCTGCGATTAACGATCAACTT  2940
             ||||||||||||||||||||||||||||||||||||||||||||||||||||||||||||
Sbjct  1340  CGTAGACGGTCTTGGTAGGTCTCTTGTAGGCCGTCGCTTGCTGCGATTAACGATCAACTT  1281

Query  2941  AGAACTGGTACGGACAAGGGGAAT  2964
             ||||||||||||||||||||||||
Sbjct  1280  AGAACTGGTACGGACAAGGGGAAT  1257


>JAHUZD010000048.1 Candida oxycetoniae strain CBS 10844 scaffold94, whole genome 
shotgun sequence
Length=7046

 Score = 4289 bits (2322),  Expect = 0.0
 Identities = 2768/2977 (93%), Gaps = 56/2977 (2%)
 Strand=Plus/Minus

Query  1     CAAGGTTTCCGTAGGTGAACCTGCGGAAGGATCATTAAAGAAATTTAATTGATTTGTCTG  60
             ||||||||||||||||||||||||||||||||||||||||||||||||||||||||||||
Sbjct  6978  CAAGGTTTCCGTAGGTGAACCTGCGGAAGGATCATTAAAGAAATTTAATTGATTTGTCTG  6919

Query  61    AGCTCGGAGAGAGACATCTCTGGGGAGGACCAGTGTAGACACTCAGGAGGCTCCTAAAAT  120
             ||||||||||||||||||||||||||||||||||||||||||||||||||||||||||||
Sbjct  6918  AGCTCGGAGAGAGACATCTCTGGGGAGGACCAGTGTAGACACTCAGGAGGCTCCTAAAAT  6859

Query  121   ATTTTCTCTGCTGTGAATGCTATTTCTCCTGCCTGCGCTTAAGTGCGCGGTTGGTGGGTG  180
             ||||||||||||||||||||||||||||||||||||||||||||||||||||||||||||
Sbjct  6858  ATTTTCTCTGCTGTGAATGCTATTTCTCCTGCCTGCGCTTAAGTGCGCGGTTGGTGGGTG  6799

Query  181   TTCTGCAGTGGGGGGAGGGAGCCGACAAAGACCTGGGAGTGTGCGTGGATCTCTCTATTC  240
             ||||||||||||||||||||||||||||||||||||||||||||||||||||||||||||
Sbjct  6798  TTCTGCAGTGGGGGGAGGGAGCCGACAAAGACCTGGGAGTGTGCGTGGATCTCTCTATTC  6739

Query  241   CAAAGGAGGTGTTTTATCACACGACTCGACACTTTCTAATTACTACACACAGTGGAGTTT  300
             ||||||||||||||||||||||||||||||||||||||||||||||||||||||||||||
Sbjct  6738  CAAAGGAGGTGTTTTATCACACGACTCGACACTTTCTAATTACTACACACAGTGGAGTTT  6679

Query  301   ACTTTACTACTATTCTTTTGTTCGTTGGGGGAACGCTCTCTTTCGGG-GGGAGTTCTCCC  359
             ||||||||||||||||||||||||||||||||||||||||||||||| ||||||||||||
Sbjct  6678  ACTTTACTACTATTCTTTTGTTCGTTGGGGGAACGCTCTCTTTCGGGAGGGAGTTCTCCC  6619

Query  360   AGTGGATGCAAACACAAACAAATAtttttttAAACTAATTCAGTCAACACAAGATTTCTT  419
             ||||||||||||||||||||||||||||||||||||||||||||||||||||||||||||
Sbjct  6618  AGTGGATGCAAACACAAACAAATATTTTTTTAAACTAATTCAGTCAACACAAGATTTCTT  6559

Query  420   TTAGTAGAAAACAACTTCAAAACTTTCAACAATGGATCTCTTGGTTCTCGCATCGATGAA  479
             ||||||||||||||||||||||||||||||||||||||||||||||||||||||||||||
Sbjct  6558  TTAGTAGAAAACAACTTCAAAACTTTCAACAATGGATCTCTTGGTTCTCGCATCGATGAA  6499

Query  480   GAACGCAGCGAAATGCGATACGTAATGTGAATTGCAGAATTCCGTGAATCATCGAATCTT  539
             ||||||||||||||||||||||||||||||||||||||||||||||||||||||||||||
Sbjct  6498  GAACGCAGCGAAATGCGATACGTAATGTGAATTGCAGAATTCCGTGAATCATCGAATCTT  6439

Query  540   TGAACGCACATTGCGCCCTCTGGTATTCCGGGGGGCATGCCTGTTTGAGCGTCATTTCCT  599
             ||||||||||||||||||||||||||||||||||||||||||||||||||||||||||||
Sbjct  6438  TGAACGCACATTGCGCCCTCTGGTATTCCGGGGGGCATGCCTGTTTGAGCGTCATTTCCT  6379

Query  600   TCTCAAACACATTGTGTTTGGTAGTGAGTGATACTC--GTTTTTGAGTTAACTTGAAATT  657
             |||||||||| |||||||||||||||||||||||||  ||||||||||||||||||||||
Sbjct  6378  TCTCAAACACGTTGTGTTTGGTAGTGAGTGATACTCTCGTTTTTGAGTTAACTTGAAATT  6319

Query  658   GTAGGCCATATCAGTATGTGGGACACGAGCGCAAGCTTCTCTATTAATCTGCTGCTCGTT  717
             ||||||||||||||||||||||||||||||||||||||||||||||||||||||||||||
Sbjct  6318  GTAGGCCATATCAGTATGTGGGACACGAGCGCAAGCTTCTCTATTAATCTGCTGCTCGTT  6259

Query  718   TGCGCGAGCGGCGGGGGTTAATACTGTATTAGGTTTTACCAACTCGGTGTTGATCTAGGG  777
             ||||||||||||||||||||||||||||||||||||||||||||||||||||||||||||
Sbjct  6258  TGCGCGAGCGGCGGGGGTTAATACTGTATTAGGTTTTACCAACTCGGTGTTGATCTAGGG  6199

Query  778   AGGGATAAGTGAGTGTTTTGTGCGTGCTGGGCAGACAGACGTCTTTAAGTTTGACCTCAA  837
             ||||||||||||||||||||||||||||||||||||||||||||||||||||||||||||
Sbjct  6198  AGGGATAAGTGAGTGTTTTGTGCGTGCTGGGCAGACAGACGTCTTTAAGTTTGACCTCAA  6139

Query  838   ATCAGGTAGGGTTACCCGCTGAACTTAAGCATATCAATAAGCGGAGGAAAAGAAACCAAC  897
             ||||||||||||||||||||||||||||||||||||||||||||||||||||||||||||
Sbjct  6138  ATCAGGTAGGGTTACCCGCTGAACTTAAGCATATCAATAAGCGGAGGAAAAGAAACCAAC  6079

Query  898   TGGGATTGCCTTAGTAACGGCGAGTGAAGCGGCAAAAGCTCAAATTTGAAATCTGGTACC  957
             ||||||||||||||||||||||||||||||||||||||||||||||||||||||||||||
Sbjct  6078  TGGGATTGCCTTAGTAACGGCGAGTGAAGCGGCAAAAGCTCAAATTTGAAATCTGGTACC  6019

Query  958   TTTGGTGCCCGAGTTGTAATTTGGAGAGTACCACTTTGGGACTGTACTTTGCCTATGTTC  1017
             ||||||||||||||||||||||||||||  | |||||||| | || | ||||||||||||
Sbjct  6018  TTTGGTGCCCGAGTTGTAATTTGGAGAGGGCAACTTTGGGGCCGTTCCTTGCCTATGTTC  5959

Query  1018  CTTGGAACAGGACGTCATGGAGGGTGAGAATCCCGTGTGGCGAGG-GTGTCAGTTCTTTG  1076
             ||||||||||||||||||||||||||||||||||||||||||||| ||| | ||||||||
Sbjct  5958  CTTGGAACAGGACGTCATGGAGGGTGAGAATCCCGTGTGGCGAGGAGTG-CGGTTCTTTG  5900

Query  1077  TAAAGGGTGCTCGAAGAGTCGAGTTGTTTGGGAATGCAGCTCTAAGTGGGTGGTAAATTC  1136
             |||||||   ||||||||||||||||||||||||||||||||||||||||||||||||||
Sbjct  5899  TAAAGGGCCTTCGAAGAGTCGAGTTGTTTGGGAATGCAGCTCTAAGTGGGTGGTAAATTC  5840

Query  1137  CATCTAAAGCTAAATACAGGCGAGAGACCGATAGCGAACAAGTACAGTGATGGAAAGATG  1196
             ||||||||||||||||  ||||||||||||||||||||||||||||||||||||||||||
Sbjct  5839  CATCTAAAGCTAAATATTGGCGAGAGACCGATAGCGAACAAGTACAGTGATGGAAAGATG  5780

Query  1197  AAAAGAACTTTGAAAAGAGAGTGAAAAAGTACGTGAAATTGTTGAAAGGGAAGGGCATTT  1256
             |||||||||||||||||||||||||||||||||||||||||||||||||||||||| |  
Sbjct  5779  AAAAGAACTTTGAAAAGAGAGTGAAAAAGTACGTGAAATTGTTGAAAGGGAAGGGCTTGA  5720

Query  1257  GATCAGACATGGTGTTTTGCGCCCCTTGC-CTCT-CGTGGGCTTGGGACTCTCGCAGCTC  1314
             |||||||| |||| |||||      |||  |||| || |||   ||  ||||  ||| | 
Sbjct  5719  GATCAGACTTGGTATTTTGTATG--TTGTTCTCTTCGGGGGGC-GGC-CTCTA-CAGTTT  5665

Query  1315  ACTGGGCCAGCATCGGTTTTGGCGGCCGGAAAAAACCAAGGGAATGTGGCTCTGCGCCTC  1374
             || ||||||||||| ||||  ||||  ||| ||   ||| ||||||||||| || || ||
Sbjct  5664  ACCGGGCCAGCATCAGTTTGAGCGGTAGGACAATTGCAAAGGAATGTGGCT-TG-GCTTC  5607

Query  1375  GGTGTAGAGTGTTATAGCCCTGGGGAATACGGCCAGTCGGGACCGAGGACTGCGATACTT  1434
             ||| | ||||||||||||| | |   |||| |||||    ||| ||||||||||   |||
Sbjct  5606  GGT-T-GAGTGTTATAGCCTTTGTCGATACTGCCAGCTTAGACTGAGGACTGCGG--CTT  5551

Query  1435  GTTATCTAGGATGCTGGCATAATGGTTATATGCCGCCCGTCTTGAAACACGGACCAAGGA  1494
                  ||||||||||||||||||| |  || | |||||||||||||||||||||||||||
Sbjct  5550  CGGC-CTAGGATGCTGGCATAATGATCTTAAGTCGCCCGTCTTGAAACACGGACCAAGGA  5492

Query  1495  GTCTAACGTCTATGCGAGTGTTTGGGTGTTAAACCCGTACGCGTAATGAAAGTGAACGTA  1554
             ||||||||||||||||||||||||||||| ||||||||||||||||||||||||||||||
Sbjct  5491  GTCTAACGTCTATGCGAGTGTTTGGGTGTAAAACCCGTACGCGTAATGAAAGTGAACGTA  5432

Query  1555  GGTTGGGGCCCTCCACCTGGGGGGTGCACAATCGACCGATCCTGATGTCTTCGGATGGAT  1614
             ||| ||  || ||  |  ||   |||||| ||||||||||||||||||||||||||||||
Sbjct  5431  GGTAGGA-CC-TCTTC--GGA--GTGCACTATCGACCGATCCTGATGTCTTCGGATGGAT  5378

Query  1615  TTGAGTAAGAGCATAGCTGTTGGGACCCGAAAGATGGTGAACTATGCCTGAATAGGGTGA  1674
             ||||||||||||||||||||||||||||||||||||||||||||||||||||||||||||
Sbjct  5377  TTGAGTAAGAGCATAGCTGTTGGGACCCGAAAGATGGTGAACTATGCCTGAATAGGGTGA  5318

Query  1675  AGCCAGAGGAAACTCTGGTGGAGGCTCGTAGCGGTTCTGACGTGCAAATCGATCGTCGAA  1734
             ||||||||||||||||||||||||||||||||||||||||||||||||||||||||||||
Sbjct  5317  AGCCAGAGGAAACTCTGGTGGAGGCTCGTAGCGGTTCTGACGTGCAAATCGATCGTCGAA  5258

Query  1735  TTTGGGTATAGGGGCGAAAGACTAATCGAACCATCTAGTAGCTGGTTCCTGCCGAAGTTT  1794
             ||||||||||||||||||||||||||||||||||||||||||||||||||||||||||||
Sbjct  5257  TTTGGGTATAGGGGCGAAAGACTAATCGAACCATCTAGTAGCTGGTTCCTGCCGAAGTTT  5198

Query  1795  CCCTCAGGATAGCAGAAGCTCGTATCAGTTTTATGAGGTAAAGCGAATGATTAGAGGTAC  1854
             ||||||||||||||||||||||||||||||||||||||||||||||||||||||| ||  
Sbjct  5197  CCCTCAGGATAGCAGAAGCTCGTATCAGTTTTATGAGGTAAAGCGAATGATTAGAAGTCT  5138

Query  1855  CGGGGTTGAAATGACCTTGACCTATTCTCAAACTTTAAATATGTAAGAAGTCCTTGTTGC  1914
              ||||||||||||||||| || ||||||||||||||||||||||||||||||||||||||
Sbjct  5137  TGGGGTTGAAATGACCTTAACTTATTCTCAAACTTTAAATATGTAAGAAGTCCTTGTTGC  5078

Query  1915  TTAATTGAACGTGGACATTTGAATGAAGAGCTTTTAGTGGGCCATTTTTGGTAAGCAGAA  1974
             |||||||||||||||||| |||||||||||||||||||||||||||||||||||||||||
Sbjct  5077  TTAATTGAACGTGGACATATGAATGAAGAGCTTTTAGTGGGCCATTTTTGGTAAGCAGAA  5018

Query  1975  CTGGCGATGCGGGATGAACCGAACGTGGAGTTAAGGTGCCGGAATACACGCTCATCAGAC  2034
             ||||||||||||||||||||||||||| |||||| |||||||||||||||||||||||||
Sbjct  5017  CTGGCGATGCGGGATGAACCGAACGTGAAGTTAAAGTGCCGGAATACACGCTCATCAGAC  4958

Query  2035  ACCACAAAAGGTGTTAGTTCATCTAGACAGCCGGACGGTGGCCATGGAAGTCGGAATCCG  2094
             ||||||||||||||||||||||||||||||||||||||||||||||||||||||||||||
Sbjct  4957  ACCACAAAAGGTGTTAGTTCATCTAGACAGCCGGACGGTGGCCATGGAAGTCGGAATCCG  4898

Query  2095  CTAAGGAGTGTGTAACAACTCACCGGCCGAATGAACTAGCCCTGAAAATGGATGGCGCTC  2154
             ||||||||||||||||||||||||||||||||||||||||||||||||||||||||||||
Sbjct  4897  CTAAGGAGTGTGTAACAACTCACCGGCCGAATGAACTAGCCCTGAAAATGGATGGCGCTC  4838

Query  2155  AAGCGTGTTACCTATACTCCGCCGTCAG-GGTTGAAATGAGGCCCTGACGAGTAGGCAGG  2213
             ||||||||||| |||||| | |||| || |||| | |||| ||||| |||||||||||||
Sbjct  4837  AAGCGTGTTACTTATACTTCACCGTGAGAGGTTAATATGATGCCCTCACGAGTAGGCAGG  4778

Query  2214  CGTGGGGGTCAGTGACGAAGCCTAGGCCGTAAGGTCGGGTCGAACGGCCCCTAGTGCAGA  2273
             ||||| ||||||||| |||||||  || |||| |  ||||||||||||| ||||||||||
Sbjct  4777  CGTGGAGGTCAGTGAAGAAGCCTTTGCTGTAAAGCTGGGTCGAACGGCCTCTAGTGCAGA  4718

Query  2274  TCTTGGTGGTAGTAGCAAATATTCAAATGAGAACTTTGAAGACTGAAGTGGGGAAAGGTT  2333
             ||||||||||||||||||||||||||||||||||||||||||||||||||||||||||||
Sbjct  4717  TCTTGGTGGTAGTAGCAAATATTCAAATGAGAACTTTGAAGACTGAAGTGGGGAAAGGTT  4658

Query  2334  CCACGTCAACAGCAGTTGGACGTGGGTTAGTCGATCCTAAGAGATGGGGAAGCTCCGTTT  2393
             ||| ||||||||||||||||| ||||||||||||||||||||||||||||||||||||||
Sbjct  4657  CCATGTCAACAGCAGTTGGACATGGGTTAGTCGATCCTAAGAGATGGGGAAGCTCCGTTT  4598

Query  2394  CAAAG-GCCTGATTTATGCAGGCC-ACCATCGAAAGGGAATCCGGTTAAGATTCCGGAAC  2451
             ||| | || |||||| | || ||| |||||||||||||||||||||||| ||||||||||
Sbjct  4597  CAACGTGCTTGATTTTT-CAAGCCAACCATCGAAAGGGAATCCGGTTAAAATTCCGGAAC  4539

Query  2452  CTGGATGTGGATTCTTCACGGCAACGTAACTGAATGTGGAGACGTCGGCGCGAGCCCTGG  2511
              ||||| |||||||||||||| |||||||||||||||||||||||||||| ||||||| |
Sbjct  4538  TTGGATATGGATTCTTCACGGTAACGTAACTGAATGTGGAGACGTCGGCGTGAGCCCTAG  4479

Query  2512  GAGGAGTTATCTTTTCTTCTTAACAGCTTATCACCCTGGAATTGGTTTATCCGGAGATGG  2571
             |||||||||||||||||||||||||||||||||||||||||||||||||||||||||| |
Sbjct  4478  GAGGAGTTATCTTTTCTTCTTAACAGCTTATCACCCTGGAATTGGTTTATCCGGAGATAG  4419

Query  2572  GGTCTTATGGCTGGAAGAGGCGAGCTCATAT-GCT-CGCTCCGGTGCGCTTGCGACGGCC  2629
             ||||||||||||||||||| || | | || | ||  || || ||||||||| |||||| |
Sbjct  4418  GGTCTTATGGCTGGAAGAG-CGTGGTAATTTTGCCACG-TCTGGTGCGCTTACGACGGTC  4361

Query  2630  CTTGAAAATCCACAGGAAGGAATAGTTTTCACGCCAGGTCGTACTGATAACCGCAGCAGG  2689
             ||||||||||||||||||||||||||||||| |||| |||||||| ||||||||||||||
Sbjct  4360  CTTGAAAATCCACAGGAAGGAATAGTTTTCATGCCAAGTCGTACTCATAACCGCAGCAGG  4301

Query  2690  TCTCCAAGGTGAACAGCCTCTAGTTGATAGAATAATGTAGATAAGGGAAGTCGGCAAAAT  2749
             |||||||||| |||||||||||||||||||||||||||||||||||||||||||||||||
Sbjct  4300  TCTCCAAGGTTAACAGCCTCTAGTTGATAGAATAATGTAGATAAGGGAAGTCGGCAAAAT  4241

Query  2750  AGATCCGTAACTTCGGGATAAGGATTGGCTCTAAGGGTCGGGTAGTGAGGGCCTTG-GTC  2808
             |||||||||||||||||| ||||||||||||||||| ||||||  |  |||||||| || 
Sbjct  4240  AGATCCGTAACTTCGGGAAAAGGATTGGCTCTAAGGATCGGGTGTTTTGGGCCTTGTGT-  4182

Query  2809  AGACGCGGCGGGGCTGCGTGCGGACTGCCTGGTGGGGCTTGCTCTGCCGGGCGGACTGCA  2868
             ||| |  |      || |||   |||| | || ||  || ||| | |  |||||||||| 
Sbjct  4181  AGAAGTAG------TG-GTG---ACTGGC-GGCGGA-CT-GCT-T-CACGGCGGACTGC-  4138

Query  2869  TGC-GGCTCCTGTCGTAGACGGTCTTGGTAGGTCTCTTGTAGGCCGTCGCTTGCTGCGAT  2927
             ||| || | | ||  |||||   |||||||||| | || ||  | |||    ||  || |
Sbjct  4137  TGCCGGATGCCGTTATAGACACGCTTGGTAGGTAT-TTATAT-C-GTCCGGAGCA-CGCT  4082

Query  2928  TAACGATCAACTTAGAACTGGTACGGACAAGGGGAAT  2964
             |||||||||||||||||||||||||||||||||||||
Sbjct  4081  TAACGATCAACTTAGAACTGGTACGGACAAGGGGAAT  4045


>NW_026055390.1 Candida oxycetoniae strain CBS 10844 chromosome Unknown scaffold94, 
whole genome shotgun sequence
Length=7046

 Score = 4289 bits (2322),  Expect = 0.0
 Identities = 2768/2977 (93%), Gaps = 56/2977 (2%)
 Strand=Plus/Minus

Query  1     CAAGGTTTCCGTAGGTGAACCTGCGGAAGGATCATTAAAGAAATTTAATTGATTTGTCTG  60
             ||||||||||||||||||||||||||||||||||||||||||||||||||||||||||||
Sbjct  6978  CAAGGTTTCCGTAGGTGAACCTGCGGAAGGATCATTAAAGAAATTTAATTGATTTGTCTG  6919

Query  61    AGCTCGGAGAGAGACATCTCTGGGGAGGACCAGTGTAGACACTCAGGAGGCTCCTAAAAT  120
             ||||||||||||||||||||||||||||||||||||||||||||||||||||||||||||
Sbjct  6918  AGCTCGGAGAGAGACATCTCTGGGGAGGACCAGTGTAGACACTCAGGAGGCTCCTAAAAT  6859

Query  121   ATTTTCTCTGCTGTGAATGCTATTTCTCCTGCCTGCGCTTAAGTGCGCGGTTGGTGGGTG  180
             ||||||||||||||||||||||||||||||||||||||||||||||||||||||||||||
Sbjct  6858  ATTTTCTCTGCTGTGAATGCTATTTCTCCTGCCTGCGCTTAAGTGCGCGGTTGGTGGGTG  6799

Query  181   TTCTGCAGTGGGGGGAGGGAGCCGACAAAGACCTGGGAGTGTGCGTGGATCTCTCTATTC  240
             ||||||||||||||||||||||||||||||||||||||||||||||||||||||||||||
Sbjct  6798  TTCTGCAGTGGGGGGAGGGAGCCGACAAAGACCTGGGAGTGTGCGTGGATCTCTCTATTC  6739

Query  241   CAAAGGAGGTGTTTTATCACACGACTCGACACTTTCTAATTACTACACACAGTGGAGTTT  300
             ||||||||||||||||||||||||||||||||||||||||||||||||||||||||||||
Sbjct  6738  CAAAGGAGGTGTTTTATCACACGACTCGACACTTTCTAATTACTACACACAGTGGAGTTT  6679

Query  301   ACTTTACTACTATTCTTTTGTTCGTTGGGGGAACGCTCTCTTTCGGG-GGGAGTTCTCCC  359
             ||||||||||||||||||||||||||||||||||||||||||||||| ||||||||||||
Sbjct  6678  ACTTTACTACTATTCTTTTGTTCGTTGGGGGAACGCTCTCTTTCGGGAGGGAGTTCTCCC  6619

Query  360   AGTGGATGCAAACACAAACAAATAtttttttAAACTAATTCAGTCAACACAAGATTTCTT  419
             ||||||||||||||||||||||||||||||||||||||||||||||||||||||||||||
Sbjct  6618  AGTGGATGCAAACACAAACAAATATTTTTTTAAACTAATTCAGTCAACACAAGATTTCTT  6559

Query  420   TTAGTAGAAAACAACTTCAAAACTTTCAACAATGGATCTCTTGGTTCTCGCATCGATGAA  479
             ||||||||||||||||||||||||||||||||||||||||||||||||||||||||||||
Sbjct  6558  TTAGTAGAAAACAACTTCAAAACTTTCAACAATGGATCTCTTGGTTCTCGCATCGATGAA  6499

Query  480   GAACGCAGCGAAATGCGATACGTAATGTGAATTGCAGAATTCCGTGAATCATCGAATCTT  539
             ||||||||||||||||||||||||||||||||||||||||||||||||||||||||||||
Sbjct  6498  GAACGCAGCGAAATGCGATACGTAATGTGAATTGCAGAATTCCGTGAATCATCGAATCTT  6439

Query  540   TGAACGCACATTGCGCCCTCTGGTATTCCGGGGGGCATGCCTGTTTGAGCGTCATTTCCT  599
             ||||||||||||||||||||||||||||||||||||||||||||||||||||||||||||
Sbjct  6438  TGAACGCACATTGCGCCCTCTGGTATTCCGGGGGGCATGCCTGTTTGAGCGTCATTTCCT  6379

Query  600   TCTCAAACACATTGTGTTTGGTAGTGAGTGATACTC--GTTTTTGAGTTAACTTGAAATT  657
             |||||||||| |||||||||||||||||||||||||  ||||||||||||||||||||||
Sbjct  6378  TCTCAAACACGTTGTGTTTGGTAGTGAGTGATACTCTCGTTTTTGAGTTAACTTGAAATT  6319

Query  658   GTAGGCCATATCAGTATGTGGGACACGAGCGCAAGCTTCTCTATTAATCTGCTGCTCGTT  717
             ||||||||||||||||||||||||||||||||||||||||||||||||||||||||||||
Sbjct  6318  GTAGGCCATATCAGTATGTGGGACACGAGCGCAAGCTTCTCTATTAATCTGCTGCTCGTT  6259

Query  718   TGCGCGAGCGGCGGGGGTTAATACTGTATTAGGTTTTACCAACTCGGTGTTGATCTAGGG  777
             ||||||||||||||||||||||||||||||||||||||||||||||||||||||||||||
Sbjct  6258  TGCGCGAGCGGCGGGGGTTAATACTGTATTAGGTTTTACCAACTCGGTGTTGATCTAGGG  6199

Query  778   AGGGATAAGTGAGTGTTTTGTGCGTGCTGGGCAGACAGACGTCTTTAAGTTTGACCTCAA  837
             ||||||||||||||||||||||||||||||||||||||||||||||||||||||||||||
Sbjct  6198  AGGGATAAGTGAGTGTTTTGTGCGTGCTGGGCAGACAGACGTCTTTAAGTTTGACCTCAA  6139

Query  838   ATCAGGTAGGGTTACCCGCTGAACTTAAGCATATCAATAAGCGGAGGAAAAGAAACCAAC  897
             ||||||||||||||||||||||||||||||||||||||||||||||||||||||||||||
Sbjct  6138  ATCAGGTAGGGTTACCCGCTGAACTTAAGCATATCAATAAGCGGAGGAAAAGAAACCAAC  6079

Query  898   TGGGATTGCCTTAGTAACGGCGAGTGAAGCGGCAAAAGCTCAAATTTGAAATCTGGTACC  957
             ||||||||||||||||||||||||||||||||||||||||||||||||||||||||||||
Sbjct  6078  TGGGATTGCCTTAGTAACGGCGAGTGAAGCGGCAAAAGCTCAAATTTGAAATCTGGTACC  6019

Query  958   TTTGGTGCCCGAGTTGTAATTTGGAGAGTACCACTTTGGGACTGTACTTTGCCTATGTTC  1017
             ||||||||||||||||||||||||||||  | |||||||| | || | ||||||||||||
Sbjct  6018  TTTGGTGCCCGAGTTGTAATTTGGAGAGGGCAACTTTGGGGCCGTTCCTTGCCTATGTTC  5959

Query  1018  CTTGGAACAGGACGTCATGGAGGGTGAGAATCCCGTGTGGCGAGG-GTGTCAGTTCTTTG  1076
             ||||||||||||||||||||||||||||||||||||||||||||| ||| | ||||||||
Sbjct  5958  CTTGGAACAGGACGTCATGGAGGGTGAGAATCCCGTGTGGCGAGGAGTG-CGGTTCTTTG  5900

Query  1077  TAAAGGGTGCTCGAAGAGTCGAGTTGTTTGGGAATGCAGCTCTAAGTGGGTGGTAAATTC  1136
             |||||||   ||||||||||||||||||||||||||||||||||||||||||||||||||
Sbjct  5899  TAAAGGGCCTTCGAAGAGTCGAGTTGTTTGGGAATGCAGCTCTAAGTGGGTGGTAAATTC  5840

Query  1137  CATCTAAAGCTAAATACAGGCGAGAGACCGATAGCGAACAAGTACAGTGATGGAAAGATG  1196
             ||||||||||||||||  ||||||||||||||||||||||||||||||||||||||||||
Sbjct  5839  CATCTAAAGCTAAATATTGGCGAGAGACCGATAGCGAACAAGTACAGTGATGGAAAGATG  5780

Query  1197  AAAAGAACTTTGAAAAGAGAGTGAAAAAGTACGTGAAATTGTTGAAAGGGAAGGGCATTT  1256
             |||||||||||||||||||||||||||||||||||||||||||||||||||||||| |  
Sbjct  5779  AAAAGAACTTTGAAAAGAGAGTGAAAAAGTACGTGAAATTGTTGAAAGGGAAGGGCTTGA  5720

Query  1257  GATCAGACATGGTGTTTTGCGCCCCTTGC-CTCT-CGTGGGCTTGGGACTCTCGCAGCTC  1314
             |||||||| |||| |||||      |||  |||| || |||   ||  ||||  ||| | 
Sbjct  5719  GATCAGACTTGGTATTTTGTATG--TTGTTCTCTTCGGGGGGC-GGC-CTCTA-CAGTTT  5665

Query  1315  ACTGGGCCAGCATCGGTTTTGGCGGCCGGAAAAAACCAAGGGAATGTGGCTCTGCGCCTC  1374
             || ||||||||||| ||||  ||||  ||| ||   ||| ||||||||||| || || ||
Sbjct  5664  ACCGGGCCAGCATCAGTTTGAGCGGTAGGACAATTGCAAAGGAATGTGGCT-TG-GCTTC  5607

Query  1375  GGTGTAGAGTGTTATAGCCCTGGGGAATACGGCCAGTCGGGACCGAGGACTGCGATACTT  1434
             ||| | ||||||||||||| | |   |||| |||||    ||| ||||||||||   |||
Sbjct  5606  GGT-T-GAGTGTTATAGCCTTTGTCGATACTGCCAGCTTAGACTGAGGACTGCGG--CTT  5551

Query  1435  GTTATCTAGGATGCTGGCATAATGGTTATATGCCGCCCGTCTTGAAACACGGACCAAGGA  1494
                  ||||||||||||||||||| |  || | |||||||||||||||||||||||||||
Sbjct  5550  CGGC-CTAGGATGCTGGCATAATGATCTTAAGTCGCCCGTCTTGAAACACGGACCAAGGA  5492

Query  1495  GTCTAACGTCTATGCGAGTGTTTGGGTGTTAAACCCGTACGCGTAATGAAAGTGAACGTA  1554
             ||||||||||||||||||||||||||||| ||||||||||||||||||||||||||||||
Sbjct  5491  GTCTAACGTCTATGCGAGTGTTTGGGTGTAAAACCCGTACGCGTAATGAAAGTGAACGTA  5432

Query  1555  GGTTGGGGCCCTCCACCTGGGGGGTGCACAATCGACCGATCCTGATGTCTTCGGATGGAT  1614
             ||| ||  || ||  |  ||   |||||| ||||||||||||||||||||||||||||||
Sbjct  5431  GGTAGGA-CC-TCTTC--GGA--GTGCACTATCGACCGATCCTGATGTCTTCGGATGGAT  5378

Query  1615  TTGAGTAAGAGCATAGCTGTTGGGACCCGAAAGATGGTGAACTATGCCTGAATAGGGTGA  1674
             ||||||||||||||||||||||||||||||||||||||||||||||||||||||||||||
Sbjct  5377  TTGAGTAAGAGCATAGCTGTTGGGACCCGAAAGATGGTGAACTATGCCTGAATAGGGTGA  5318

Query  1675  AGCCAGAGGAAACTCTGGTGGAGGCTCGTAGCGGTTCTGACGTGCAAATCGATCGTCGAA  1734
             ||||||||||||||||||||||||||||||||||||||||||||||||||||||||||||
Sbjct  5317  AGCCAGAGGAAACTCTGGTGGAGGCTCGTAGCGGTTCTGACGTGCAAATCGATCGTCGAA  5258

Query  1735  TTTGGGTATAGGGGCGAAAGACTAATCGAACCATCTAGTAGCTGGTTCCTGCCGAAGTTT  1794
             ||||||||||||||||||||||||||||||||||||||||||||||||||||||||||||
Sbjct  5257  TTTGGGTATAGGGGCGAAAGACTAATCGAACCATCTAGTAGCTGGTTCCTGCCGAAGTTT  5198

Query  1795  CCCTCAGGATAGCAGAAGCTCGTATCAGTTTTATGAGGTAAAGCGAATGATTAGAGGTAC  1854
             ||||||||||||||||||||||||||||||||||||||||||||||||||||||| ||  
Sbjct  5197  CCCTCAGGATAGCAGAAGCTCGTATCAGTTTTATGAGGTAAAGCGAATGATTAGAAGTCT  5138

Query  1855  CGGGGTTGAAATGACCTTGACCTATTCTCAAACTTTAAATATGTAAGAAGTCCTTGTTGC  1914
              ||||||||||||||||| || ||||||||||||||||||||||||||||||||||||||
Sbjct  5137  TGGGGTTGAAATGACCTTAACTTATTCTCAAACTTTAAATATGTAAGAAGTCCTTGTTGC  5078

Query  1915  TTAATTGAACGTGGACATTTGAATGAAGAGCTTTTAGTGGGCCATTTTTGGTAAGCAGAA  1974
             |||||||||||||||||| |||||||||||||||||||||||||||||||||||||||||
Sbjct  5077  TTAATTGAACGTGGACATATGAATGAAGAGCTTTTAGTGGGCCATTTTTGGTAAGCAGAA  5018

Query  1975  CTGGCGATGCGGGATGAACCGAACGTGGAGTTAAGGTGCCGGAATACACGCTCATCAGAC  2034
             ||||||||||||||||||||||||||| |||||| |||||||||||||||||||||||||
Sbjct  5017  CTGGCGATGCGGGATGAACCGAACGTGAAGTTAAAGTGCCGGAATACACGCTCATCAGAC  4958

Query  2035  ACCACAAAAGGTGTTAGTTCATCTAGACAGCCGGACGGTGGCCATGGAAGTCGGAATCCG  2094
             ||||||||||||||||||||||||||||||||||||||||||||||||||||||||||||
Sbjct  4957  ACCACAAAAGGTGTTAGTTCATCTAGACAGCCGGACGGTGGCCATGGAAGTCGGAATCCG  4898

Query  2095  CTAAGGAGTGTGTAACAACTCACCGGCCGAATGAACTAGCCCTGAAAATGGATGGCGCTC  2154
             ||||||||||||||||||||||||||||||||||||||||||||||||||||||||||||
Sbjct  4897  CTAAGGAGTGTGTAACAACTCACCGGCCGAATGAACTAGCCCTGAAAATGGATGGCGCTC  4838

Query  2155  AAGCGTGTTACCTATACTCCGCCGTCAG-GGTTGAAATGAGGCCCTGACGAGTAGGCAGG  2213
             ||||||||||| |||||| | |||| || |||| | |||| ||||| |||||||||||||
Sbjct  4837  AAGCGTGTTACTTATACTTCACCGTGAGAGGTTAATATGATGCCCTCACGAGTAGGCAGG  4778

Query  2214  CGTGGGGGTCAGTGACGAAGCCTAGGCCGTAAGGTCGGGTCGAACGGCCCCTAGTGCAGA  2273
             ||||| ||||||||| |||||||  || |||| |  ||||||||||||| ||||||||||
Sbjct  4777  CGTGGAGGTCAGTGAAGAAGCCTTTGCTGTAAAGCTGGGTCGAACGGCCTCTAGTGCAGA  4718

Query  2274  TCTTGGTGGTAGTAGCAAATATTCAAATGAGAACTTTGAAGACTGAAGTGGGGAAAGGTT  2333
             ||||||||||||||||||||||||||||||||||||||||||||||||||||||||||||
Sbjct  4717  TCTTGGTGGTAGTAGCAAATATTCAAATGAGAACTTTGAAGACTGAAGTGGGGAAAGGTT  4658

Query  2334  CCACGTCAACAGCAGTTGGACGTGGGTTAGTCGATCCTAAGAGATGGGGAAGCTCCGTTT  2393
             ||| ||||||||||||||||| ||||||||||||||||||||||||||||||||||||||
Sbjct  4657  CCATGTCAACAGCAGTTGGACATGGGTTAGTCGATCCTAAGAGATGGGGAAGCTCCGTTT  4598

Query  2394  CAAAG-GCCTGATTTATGCAGGCC-ACCATCGAAAGGGAATCCGGTTAAGATTCCGGAAC  2451
             ||| | || |||||| | || ||| |||||||||||||||||||||||| ||||||||||
Sbjct  4597  CAACGTGCTTGATTTTT-CAAGCCAACCATCGAAAGGGAATCCGGTTAAAATTCCGGAAC  4539

Query  2452  CTGGATGTGGATTCTTCACGGCAACGTAACTGAATGTGGAGACGTCGGCGCGAGCCCTGG  2511
              ||||| |||||||||||||| |||||||||||||||||||||||||||| ||||||| |
Sbjct  4538  TTGGATATGGATTCTTCACGGTAACGTAACTGAATGTGGAGACGTCGGCGTGAGCCCTAG  4479

Query  2512  GAGGAGTTATCTTTTCTTCTTAACAGCTTATCACCCTGGAATTGGTTTATCCGGAGATGG  2571
             |||||||||||||||||||||||||||||||||||||||||||||||||||||||||| |
Sbjct  4478  GAGGAGTTATCTTTTCTTCTTAACAGCTTATCACCCTGGAATTGGTTTATCCGGAGATAG  4419

Query  2572  GGTCTTATGGCTGGAAGAGGCGAGCTCATAT-GCT-CGCTCCGGTGCGCTTGCGACGGCC  2629
             ||||||||||||||||||| || | | || | ||  || || ||||||||| |||||| |
Sbjct  4418  GGTCTTATGGCTGGAAGAG-CGTGGTAATTTTGCCACG-TCTGGTGCGCTTACGACGGTC  4361

Query  2630  CTTGAAAATCCACAGGAAGGAATAGTTTTCACGCCAGGTCGTACTGATAACCGCAGCAGG  2689
             ||||||||||||||||||||||||||||||| |||| |||||||| ||||||||||||||
Sbjct  4360  CTTGAAAATCCACAGGAAGGAATAGTTTTCATGCCAAGTCGTACTCATAACCGCAGCAGG  4301

Query  2690  TCTCCAAGGTGAACAGCCTCTAGTTGATAGAATAATGTAGATAAGGGAAGTCGGCAAAAT  2749
             |||||||||| |||||||||||||||||||||||||||||||||||||||||||||||||
Sbjct  4300  TCTCCAAGGTTAACAGCCTCTAGTTGATAGAATAATGTAGATAAGGGAAGTCGGCAAAAT  4241

Query  2750  AGATCCGTAACTTCGGGATAAGGATTGGCTCTAAGGGTCGGGTAGTGAGGGCCTTG-GTC  2808
             |||||||||||||||||| ||||||||||||||||| ||||||  |  |||||||| || 
Sbjct  4240  AGATCCGTAACTTCGGGAAAAGGATTGGCTCTAAGGATCGGGTGTTTTGGGCCTTGTGT-  4182

Query  2809  AGACGCGGCGGGGCTGCGTGCGGACTGCCTGGTGGGGCTTGCTCTGCCGGGCGGACTGCA  2868
             ||| |  |      || |||   |||| | || ||  || ||| | |  |||||||||| 
Sbjct  4181  AGAAGTAG------TG-GTG---ACTGGC-GGCGGA-CT-GCT-T-CACGGCGGACTGC-  4138

Query  2869  TGC-GGCTCCTGTCGTAGACGGTCTTGGTAGGTCTCTTGTAGGCCGTCGCTTGCTGCGAT  2927
             ||| || | | ||  |||||   |||||||||| | || ||  | |||    ||  || |
Sbjct  4137  TGCCGGATGCCGTTATAGACACGCTTGGTAGGTAT-TTATAT-C-GTCCGGAGCA-CGCT  4082

Query  2928  TAACGATCAACTTAGAACTGGTACGGACAAGGGGAAT  2964
             |||||||||||||||||||||||||||||||||||||
Sbjct  4081  TAACGATCAACTTAGAACTGGTACGGACAAGGGGAAT  4045


>JAEVGP010000015.1 [Candida] nivariensis strain CBS 9983 tig24, whole genome shotgun 
sequence
Length=44616

 Score = 3648 bits (1975),  Expect = 0.0
 Identities = 2089/2145 (97%), Gaps = 4/2145 (0%)
 Strand=Plus/Plus

Query  820    CTTTAAGTTTGACCTCAAATCAGGTAGGGTTACCCGCTGAACTTAAGCATATCAATAAGC  879
              |||||||||||||||||||||||||||| |||||||||||||||||||||||||||||||
Sbjct  37716  CTTTAAGTTTGACCTCAAATCAGGTAGGATTACCCGCTGAACTTAAGCATATCAATAAGC  37775

Query  880    GGAGGAAAAGAAACCAACTGGGATTGCCTTAGTAACGGCGAGTGAAGCGGCAAAAGCTCA  939
              ||||||||||||||||||||||||||||||||||||||||||||||||||||||||||||
Sbjct  37776  GGAGGAAAAGAAACCAACTGGGATTGCCTTAGTAACGGCGAGTGAAGCGGCAAAAGCTCA  37835

Query  940    AATTTGAAATCTGGTACCTTTGGTGCCCGAGTTGTAATTTGGAGAGTACCACTTTGGGAC  999
              ||||||||||||||||||||||||||||||||||||||||| ||||||||||||||||||
Sbjct  37836  AATTTGAAATCTGGTACCTTTGGTGCCCGAGTTGTAATTTGTAGAGTACCACTTTGGGAC  37895

Query  1000   TGTACTTTGCCTATGTTCCTTGGAACAGGACGTCATGGAGGGTGAGAATCCCGTGTGGCG  1059
              | ||||||||||||||||||||||||||||||||||||||||||||||||||||||||||
Sbjct  37896  TATACTTTGCCTATGTTCCTTGGAACAGGACGTCATGGAGGGTGAGAATCCCGTGTGGCG  37955

Query  1060   AGGGTGTCAGTTCTTTGTAAAGGGTGCTCGAAGAGTCGAGTTGTTTGGGAATGCAGCTCT  1119
              ||||||| ||||||||||||||||||||||||||||||||||||||||||||||||||||
Sbjct  37956  AGGGTGTTAGTTCTTTGTAAAGGGTGCTCGAAGAGTCGAGTTGTTTGGGAATGCAGCTCT  38015

Query  1120   AAGTGGGTGGTAAATTCCATCTAAAGCTAAATACAGGCGAGAGACCGATAGCGAACAAGT  1179
              ||||||||||||||||||||||||||||||||||||||||||||||||||||||||||||
Sbjct  38016  AAGTGGGTGGTAAATTCCATCTAAAGCTAAATACAGGCGAGAGACCGATAGCGAACAAGT  38075

Query  1180   ACAGTGATGGAAAGATGAAAAGAACTTTGAAAAGAGAGTGAAAAAGTACGTGAAATTGTT  1239
              ||||||||||||||||||||||||||||||||||||||||||||||||||||||||||||
Sbjct  38076  ACAGTGATGGAAAGATGAAAAGAACTTTGAAAAGAGAGTGAAAAAGTACGTGAAATTGTT  38135

Query  1240   GAAAGGGAAGGGCATTTGATCAGACATGGTGTTTTGCGCCCCTTGCCTCTCGTGGGCTTG  1299
              ||||||||||||||||||||||||||||||||||||||||||| ||  || |||||   |
Sbjct  38136  GAAAGGGAAGGGCATTTGATCAGACATGGTGTTTTGCGCCCCTCGCTCCTTGTGGGTGGG  38195

Query  1300   GGACTCTCGCAGCTCACTGGGCCAGCATCGGTTTTGGCGGCCGGAAAAAACCAAGGGAAT  1359
              ||||||||||||||||||||||||||||| ||||| ||||| ||| ||||||  ||||||
Sbjct  38196  GGACTCTCGCAGCTCACTGGGCCAGCATCAGTTTTTGCGGCAGGACAAAACCTTGGGAAT  38255

Query  1360   GTGGCTCTGCGCCTCGGTGTAGAGTGTTATAGCCCTGGGGAATACGGCCAGTCGGGACCG  1419
              || ||| |||||||||||||| ||||||||||| || |||||||| |||||  ||||| |
Sbjct  38256  GTAGCTGTGCGCCTCGGTGTACAGTGTTATAGCTCTTGGGAATACTGCCAGCGGGGACTG  38315

Query  1420   AGGACTGCGATACTTGTTATCTAGGATGCTGGCATAATGGTTATATGCCGCCCGTCTTGA  1479
              ||||||||||||||||||||||||||||||||||||||||||||||||||||||||||||
Sbjct  38316  AGGACTGCGATACTTGTTATCTAGGATGCTGGCATAATGGTTATATGCCGCCCGTCTTGA  38375

Query  1480   AACACGGACCAAGGAGTCTAACGTCTATGCGAGTGTTTGGGTGTTAAACCCGTACGCGTA  1539
              ||||||||||||||||||||||||||||||||||||||||||||||||||||||||||||
Sbjct  38376  AACACGGACCAAGGAGTCTAACGTCTATGCGAGTGTTTGGGTGTTAAACCCGTACGCGTA  38435

Query  1540   ATGAAAGTGAACGTAGGTTGGGGCCCTCCACCTGGGGGGTGCACAATCGACCGATCCTGA  1599
              |||||||||||||||||||||||||||     |  |||||||||||||||||||||||||
Sbjct  38436  ATGAAAGTGAACGTAGGTTGGGGCCCT---GTTATGGGGTGCACAATCGACCGATCCTGA  38492

Query  1600   TGTCTTCGGATGGATTTGAGTAAGAGCATAGCTGTTGGGACCCGAAAGATGGTGAACTAT  1659
              ||||||||||||||||||||||||||||||||||||||||||||||||||||||||||||
Sbjct  38493  TGTCTTCGGATGGATTTGAGTAAGAGCATAGCTGTTGGGACCCGAAAGATGGTGAACTAT  38552

Query  1660   GCCTGAATAGGGTGAAGCCAGAGGAAACTCTGGTGGAGGCTCGTAGCGGTTCTGACGTGC  1719
              ||||||||||||||||||||||||||||||||||||||||||||||||||||||||||||
Sbjct  38553  GCCTGAATAGGGTGAAGCCAGAGGAAACTCTGGTGGAGGCTCGTAGCGGTTCTGACGTGC  38612

Query  1720   AAATCGATCGTCGAATTTGGGTATAGGGGCGAAAGACTAATCGAACCATCTAGTAGCTGG  1779
              ||||||||||||||||||||||||||||||||||||||||||||||||||||||||||||
Sbjct  38613  AAATCGATCGTCGAATTTGGGTATAGGGGCGAAAGACTAATCGAACCATCTAGTAGCTGG  38672

Query  1780   TTCCTGCCGAAGTTTCCCTCAGGATAGCAGAAGCTCGTATCAGTTTTATGAGGTAAAGCG  1839
              ||||||||||||||||||||||||||||||||||||||||||||||||||||||||||||
Sbjct  38673  TTCCTGCCGAAGTTTCCCTCAGGATAGCAGAAGCTCGTATCAGTTTTATGAGGTAAAGCG  38732

Query  1840   AATGATTAGAGGTACCGGGGTTGAAATGACCTTGACCTATTCTCAAACTTTAAATATGTA  1899
              ||||||||||||||||||||||||||||||||||||||||||||||||||||||||||||
Sbjct  38733  AATGATTAGAGGTACCGGGGTTGAAATGACCTTGACCTATTCTCAAACTTTAAATATGTA  38792

Query  1900   AGAAGTCCTTGTTGCTTAATTGAACGTGGACATTTGAATGAAGAGCTTTTAGTGGGCCAT  1959
              ||||||||||||||||||||||||||||||||| ||||||||||||||||||||||||||
Sbjct  38793  AGAAGTCCTTGTTGCTTAATTGAACGTGGACATATGAATGAAGAGCTTTTAGTGGGCCAT  38852

Query  1960   TTTTGGTAAGCAGAACTGGCGATGCGGGATGAACCGAACGTGGAGTTAAGGTGCCGGAAT  2019
              ||||||||||||||||||||||||||||||||||||||||| ||||||||||||||||||
Sbjct  38853  TTTTGGTAAGCAGAACTGGCGATGCGGGATGAACCGAACGTAGAGTTAAGGTGCCGGAAT  38912

Query  2020   ACACGCTCATCAGACACCACAAAAGGTGTTAGTTCATCTAGACAGCCGGACGGTGGCCAT  2079
              ||||||||||||||||||||||||||||||||||||||||||||||||||||||||||||
Sbjct  38913  ACACGCTCATCAGACACCACAAAAGGTGTTAGTTCATCTAGACAGCCGGACGGTGGCCAT  38972

Query  2080   GGAAGTCGGAATCCGCTAAGGAGTGTGTAACAACTCACCGGCCGAATGAACTAGCCCTGA  2139
              ||||||||||||||||||||||||||||||||||||||||||||||||||||||||||||
Sbjct  38973  GGAAGTCGGAATCCGCTAAGGAGTGTGTAACAACTCACCGGCCGAATGAACTAGCCCTGA  39032

Query  2140   AAATGGATGGCGCTCAAGCGTGTTACCTATACTCCGCCGTCAGGGTTGAAATGAGGCCCT  2199
              ||||||||||||||||||||||||||||||||||  |||||||||||||| ||| || ||
Sbjct  39033  AAATGGATGGCGCTCAAGCGTGTTACCTATACTCTACCGTCAGGGTTGAATTGAAGCTCT  39092

Query  2200   GACGAGTAGGCAGGCGTGGGGGTCAGTGACGAAGCCTAGGCCGTAAGGTCGGGTCGAACG  2259
              ||||||||||||||||||||||||||||||||||||||||||||||||||||||||||||
Sbjct  39093  GACGAGTAGGCAGGCGTGGGGGTCAGTGACGAAGCCTAGGCCGTAAGGTCGGGTCGAACG  39152

Query  2260   GCCCCTAGTGCAGATCTTGGTGGTAGTAGCAAATATTCAAATGAGAACTTTGAAGACTGA  2319
              ||||||||||||||||||||||||||||||||||||||||||||||||||||||||||||
Sbjct  39153  GCCCCTAGTGCAGATCTTGGTGGTAGTAGCAAATATTCAAATGAGAACTTTGAAGACTGA  39212

Query  2320   AGTGGGGAAAGGTTCCACGTCAACAGCAGTTGGACGTGGGTTAGTCGATCCTAAGAGATG  2379
              ||||||||||||||||||||||||||||||||||||||||||||||||||||||||||||
Sbjct  39213  AGTGGGGAAAGGTTCCACGTCAACAGCAGTTGGACGTGGGTTAGTCGATCCTAAGAGATG  39272

Query  2380   GGGAAGCTCCGTTTCAAAGGCCTGATTTATGCAGGCCACCATCGAAAGGGAATCCGGTTA  2439
              |||||||||||||||||||||||||||| |||||||||||||||||||||||||||||||
Sbjct  39273  GGGAAGCTCCGTTTCAAAGGCCTGATTTTTGCAGGCCACCATCGAAAGGGAATCCGGTTA  39332

Query  2440   AGATTCCGGAACCTGGATGTGGATTCTTCACGGCAACGTAACTGAATGTGGAGACGTCGG  2499
              | |||||||||||||||| |||||||||||||| ||||||||||||||||||||||||||
Sbjct  39333  ATATTCCGGAACCTGGATATGGATTCTTCACGGTAACGTAACTGAATGTGGAGACGTCGG  39392

Query  2500   CGCGAGCCCTGGGAGGAGTTATCTTTTCTTCTTAACAGCTTATCACCCTGGAATTGGTTT  2559
              ||| ||||||||||||||||||||||||||||||||||||||||||||||||||||||||
Sbjct  39393  CGCAAGCCCTGGGAGGAGTTATCTTTTCTTCTTAACAGCTTATCACCCTGGAATTGGTTT  39452

Query  2560   ATCCGGAGATGGGGTCTTATGGCTGGAAGAGGCGAGCTCATATGCTCGCTCCGGTGCGCT  2619
              ||||||||||||||||||||||||||||||||||||||||||||||||||||||||||||
Sbjct  39453  ATCCGGAGATGGGGTCTTATGGCTGGAAGAGGCGAGCTCATATGCTCGCTCCGGTGCGCT  39512

Query  2620   TGCGACGGCCCTTGAAAATCCACAGGAAGGAATAGTTTTCACGCCAGGTCGTACTGATAA  2679
              ||||||||||||||||||||||||||||||||||||||||| ||||||||||||||||||
Sbjct  39513  TGCGACGGCCCTTGAAAATCCACAGGAAGGAATAGTTTTCATGCCAGGTCGTACTGATAA  39572

Query  2680   CCGCAGCAGGTCTCCAAGGTGAACAGCCTCTAGTTGATAGAATAATGTAGATAAGGGAAG  2739
              ||||||||||||||||||||||||||||||||||||||||||||||||||||||||||||
Sbjct  39573  CCGCAGCAGGTCTCCAAGGTGAACAGCCTCTAGTTGATAGAATAATGTAGATAAGGGAAG  39632

Query  2740   TCGGCAAAATAGATCCGTAACTTCGGGATAAGGATTGGCTCTAAGGGTCGGGTAGTGAGG  2799
              ||||||||||||||||||||||||||||||||||||||||||||||||||||||||||||
Sbjct  39633  TCGGCAAAATAGATCCGTAACTTCGGGATAAGGATTGGCTCTAAGGGTCGGGTAGTGAGG  39692

Query  2800   GCCTTGGTCAGACGCGGCGGGGCTGCGTGCGGACTGCCTGGTGGGGCTTGCTCTGCCGGG  2859
              |||||||||||||||||||||||||||||||||||| || | |||||||||||   | ||
Sbjct  39693  GCCTTGGTCAGACGCGGCGGGGCTGCGTGCGGACTG-CTAGAGGGGCTTGCTCCTTCTGG  39751

Query  2860   CGGACTGCATGCGGCTCCTGTCGTAGACGGTCTTGGTAGGTCTCTTGTAGGCCGTCGCTT  2919
              |||||||   ||||||||||||||||||||||||||||||||||||||||||||||||||
Sbjct  39752  CGGACTGTGCGCGGCTCCTGTCGTAGACGGTCTTGGTAGGTCTCTTGTAGGCCGTCGCTT  39811

Query  2920   GCTGCGATTAACGATCAACTTAGAACTGGTACGGACAAGGGGAAT  2964
              |||||||||||||||||||||||||||||||||||||||||||||
Sbjct  39812  GCTGCGATTAACGATCAACTTAGAACTGGTACGGACAAGGGGAAT  39856


 Score = 3642 bits (1972),  Expect = 0.0
 Identities = 2088/2145 (97%), Gaps = 3/2145 (0%)
 Strand=Plus/Plus

Query  820    CTTTAAGTTTGACCTCAAATCAGGTAGGGTTACCCGCTGAACTTAAGCATATCAATAAGC  879
              |||||||||||||||||||||||||||| |||||||||||||||||||||||||||||||
Sbjct  27443  CTTTAAGTTTGACCTCAAATCAGGTAGGATTACCCGCTGAACTTAAGCATATCAATAAGC  27502

Query  880    GGAGGAAAAGAAACCAACTGGGATTGCCTTAGTAACGGCGAGTGAAGCGGCAAAAGCTCA  939
              ||||||||||||||||||||||||||||||||||||||||||||||||||||||||||||
Sbjct  27503  GGAGGAAAAGAAACCAACTGGGATTGCCTTAGTAACGGCGAGTGAAGCGGCAAAAGCTCA  27562

Query  940    AATTTGAAATCTGGTACCTTTGGTGCCCGAGTTGTAATTTGGAGAGTACCACTTTGGGAC  999
              ||||||||||||||||||||||||||||||||||||||||| ||||||||||||||||||
Sbjct  27563  AATTTGAAATCTGGTACCTTTGGTGCCCGAGTTGTAATTTGTAGAGTACCACTTTGGGAC  27622

Query  1000   TGTACTTTGCCTATGTTCCTTGGAACAGGACGTCATGGAGGGTGAGAATCCCGTGTGGCG  1059
              | ||||||||||||||||||||||||||||||||||||||||||||||||||||||||||
Sbjct  27623  TATACTTTGCCTATGTTCCTTGGAACAGGACGTCATGGAGGGTGAGAATCCCGTGTGGCG  27682

Query  1060   AGGGTGTCAGTTCTTTGTAAAGGGTGCTCGAAGAGTCGAGTTGTTTGGGAATGCAGCTCT  1119
              ||||||| ||||||||||||||||||||||||||||||||||||||||||||||||||||
Sbjct  27683  AGGGTGTTAGTTCTTTGTAAAGGGTGCTCGAAGAGTCGAGTTGTTTGGGAATGCAGCTCT  27742

Query  1120   AAGTGGGTGGTAAATTCCATCTAAAGCTAAATACAGGCGAGAGACCGATAGCGAACAAGT  1179
              ||||||||||||||||||||||||||||||||||||||||||||||||||||||||||||
Sbjct  27743  AAGTGGGTGGTAAATTCCATCTAAAGCTAAATACAGGCGAGAGACCGATAGCGAACAAGT  27802

Query  1180   ACAGTGATGGAAAGATGAAAAGAACTTTGAAAAGAGAGTGAAAAAGTACGTGAAATTGTT  1239
              ||||||||||||||||||||||||||||||||||||||||||||||||||||||||||||
Sbjct  27803  ACAGTGATGGAAAGATGAAAAGAACTTTGAAAAGAGAGTGAAAAAGTACGTGAAATTGTT  27862

Query  1240   GAAAGGGAAGGGCATTTGATCAGACATGGTGTTTTGCGCCCCTTGCCTCTCGTGGGCTTG  1299
              ||||||||||||||||||||||||||||||||||||||||||| ||  || |||||   |
Sbjct  27863  GAAAGGGAAGGGCATTTGATCAGACATGGTGTTTTGCGCCCCTCGCTCCTTGTGGGTGGG  27922

Query  1300   GGACTCTCGCAGCTCACTGGGCCAGCATCGGTTTTGGCGGCCGGAAAAAACCAAGGGAAT  1359
              ||||||||||||||||||||||||||||| ||||| ||||| ||| ||||||  ||||||
Sbjct  27923  GGACTCTCGCAGCTCACTGGGCCAGCATCAGTTTTTGCGGCAGGACAAAACCTTGGGAAT  27982

Query  1360   GTGGCTCTGCGCCTCGGTGTAGAGTGTTATAGCCCTGGGGAATACGGCCAGTCGGGACCG  1419
              || ||| |||||||||||||| ||||||||||| || |||||||| |||||  ||||| |
Sbjct  27983  GTAGCTGTGCGCCTCGGTGTACAGTGTTATAGCTCTTGGGAATACTGCCAGCGGGGACTG  28042

Query  1420   AGGACTGCGATACTTGTTATCTAGGATGCTGGCATAATGGTTATATGCCGCCCGTCTTGA  1479
              ||||||||||||||||||||||||||||||||||||||||||||||||||||||||||||
Sbjct  28043  AGGACTGCGATACTTGTTATCTAGGATGCTGGCATAATGGTTATATGCCGCCCGTCTTGA  28102

Query  1480   AACACGGACCAAGGAGTCTAACGTCTATGCGAGTGTTTGGGTGTTAAACCCGTACGCGTA  1539
              ||||||||||||||||||||||||||||||||||||||||||||||||||||||||||||
Sbjct  28103  AACACGGACCAAGGAGTCTAACGTCTATGCGAGTGTTTGGGTGTTAAACCCGTACGCGTA  28162

Query  1540   ATGAAAGTGAACGTAGGTTGGGGCCCTCCACCTGGGGGGTGCACAATCGACCGATCCTGA  1599
              |||||||||||||||||||||||||||     |  |||||||||||||||||||||||||
Sbjct  28163  ATGAAAGTGAACGTAGGTTGGGGCCCT---GTTATGGGGTGCACAATCGACCGATCCTGA  28219

Query  1600   TGTCTTCGGATGGATTTGAGTAAGAGCATAGCTGTTGGGACCCGAAAGATGGTGAACTAT  1659
              ||||||||||||||||||||||||||||||||||||||||||||||||||||||||||||
Sbjct  28220  TGTCTTCGGATGGATTTGAGTAAGAGCATAGCTGTTGGGACCCGAAAGATGGTGAACTAT  28279

Query  1660   GCCTGAATAGGGTGAAGCCAGAGGAAACTCTGGTGGAGGCTCGTAGCGGTTCTGACGTGC  1719
              ||||||||||||||||||||||||||||||||||||||||||||||||||||||||||||
Sbjct  28280  GCCTGAATAGGGTGAAGCCAGAGGAAACTCTGGTGGAGGCTCGTAGCGGTTCTGACGTGC  28339

Query  1720   AAATCGATCGTCGAATTTGGGTATAGGGGCGAAAGACTAATCGAACCATCTAGTAGCTGG  1779
              ||||||||||||||||||||||||||||||||||||||||||||||||||||||||||||
Sbjct  28340  AAATCGATCGTCGAATTTGGGTATAGGGGCGAAAGACTAATCGAACCATCTAGTAGCTGG  28399

Query  1780   TTCCTGCCGAAGTTTCCCTCAGGATAGCAGAAGCTCGTATCAGTTTTATGAGGTAAAGCG  1839
              ||||||||||||||||||||||||||||||||||||||||||||||||||||||||||||
Sbjct  28400  TTCCTGCCGAAGTTTCCCTCAGGATAGCAGAAGCTCGTATCAGTTTTATGAGGTAAAGCG  28459

Query  1840   AATGATTAGAGGTACCGGGGTTGAAATGACCTTGACCTATTCTCAAACTTTAAATATGTA  1899
              ||||||||||||||||||||||||||||||||||||||||||||||||||||||||||||
Sbjct  28460  AATGATTAGAGGTACCGGGGTTGAAATGACCTTGACCTATTCTCAAACTTTAAATATGTA  28519

Query  1900   AGAAGTCCTTGTTGCTTAATTGAACGTGGACATTTGAATGAAGAGCTTTTAGTGGGCCAT  1959
              ||||||||||||||||||||||||||||||||| ||||||||||||||||||||||||||
Sbjct  28520  AGAAGTCCTTGTTGCTTAATTGAACGTGGACATATGAATGAAGAGCTTTTAGTGGGCCAT  28579

Query  1960   TTTTGGTAAGCAGAACTGGCGATGCGGGATGAACCGAACGTGGAGTTAAGGTGCCGGAAT  2019
              ||||||||||||||||||||||||||||||||||||||||| ||||||||||||||||||
Sbjct  28580  TTTTGGTAAGCAGAACTGGCGATGCGGGATGAACCGAACGTAGAGTTAAGGTGCCGGAAT  28639

Query  2020   ACACGCTCATCAGACACCACAAAAGGTGTTAGTTCATCTAGACAGCCGGACGGTGGCCAT  2079
              ||||||||||||||||||||||||||||||||||||||||||||||||||||||||||||
Sbjct  28640  ACACGCTCATCAGACACCACAAAAGGTGTTAGTTCATCTAGACAGCCGGACGGTGGCCAT  28699

Query  2080   GGAAGTCGGAATCCGCTAAGGAGTGTGTAACAACTCACCGGCCGAATGAACTAGCCCTGA  2139
              ||||||||||||||||||||||||||||||||||||||||||||||||||||||||||||
Sbjct  28700  GGAAGTCGGAATCCGCTAAGGAGTGTGTAACAACTCACCGGCCGAATGAACTAGCCCTGA  28759

Query  2140   AAATGGATGGCGCTCAAGCGTGTTACCTATACTCCGCCGTCAGGGTTGAAATGAGGCCCT  2199
              ||||||||||||||||||||||||||||||||||  |||||||||||||| ||| || ||
Sbjct  28760  AAATGGATGGCGCTCAAGCGTGTTACCTATACTCTACCGTCAGGGTTGAATTGAAGCTCT  28819

Query  2200   GACGAGTAGGCAGGCGTGGGGGTCAGTGACGAAGCCTAGGCCGTAAGGTCGGGTCGAACG  2259
              ||||||||||||||||||||||||||||||||||||||||||||||||||||||||||||
Sbjct  28820  GACGAGTAGGCAGGCGTGGGGGTCAGTGACGAAGCCTAGGCCGTAAGGTCGGGTCGAACG  28879

Query  2260   GCCCCTAGTGCAGATCTTGGTGGTAGTAGCAAATATTCAAATGAGAACTTTGAAGACTGA  2319
              ||||||||||||||||||||||||||||||||||||||||||||||||||||||||||||
Sbjct  28880  GCCCCTAGTGCAGATCTTGGTGGTAGTAGCAAATATTCAAATGAGAACTTTGAAGACTGA  28939

Query  2320   AGTGGGGAAAGGTTCCACGTCAACAGCAGTTGGACGTGGGTTAGTCGATCCTAAGAGATG  2379
              ||||||||||||||||||||||||||||||||||||||||||||||||||||||||||||
Sbjct  28940  AGTGGGGAAAGGTTCCACGTCAACAGCAGTTGGACGTGGGTTAGTCGATCCTAAGAGATG  28999

Query  2380   GGGAAGCTCCGTTTCAAAGGCCTGATTTATGCAGGCCACCATCGAAAGGGAATCCGGTTA  2439
              |||||||||||||||||||||||||||| |||||||||||||||||||||||||||||||
Sbjct  29000  GGGAAGCTCCGTTTCAAAGGCCTGATTTTTGCAGGCCACCATCGAAAGGGAATCCGGTTA  29059

Query  2440   AGATTCCGGAACCTGGATGTGGATTCTTCACGGCAACGTAACTGAATGTGGAGACGTCGG  2499
              | |||||||||||||||| |||||||||||||| ||||||||||||||||||||||||||
Sbjct  29060  ATATTCCGGAACCTGGATATGGATTCTTCACGGTAACGTAACTGAATGTGGAGACGTCGG  29119

Query  2500   CGCGAGCCCTGGGAGGAGTTATCTTTTCTTCTTAACAGCTTATCACCCTGGAATTGGTTT  2559
              ||| ||||||||||||||||||||||||||||||||||||||||||||||||||||||||
Sbjct  29120  CGCAAGCCCTGGGAGGAGTTATCTTTTCTTCTTAACAGCTTATCACCCTGGAATTGGTTT  29179

Query  2560   ATCCGGAGATGGGGTCTTATGGCTGGAAGAGGCGAGCTCATATGCTCGCTCCGGTGCGCT  2619
              ||||||||||||||||||||||||||||||||||||||||||||||||||||||||||||
Sbjct  29180  ATCCGGAGATGGGGTCTTATGGCTGGAAGAGGCGAGCTCATATGCTCGCTCCGGTGCGCT  29239

Query  2620   TGCGACGGCCCTTGAAAATCCACAGGAAGGAATAGTTTTCACGCCAGGTCGTACTGATAA  2679
              ||||||||||||||||||||||||||||||||||||||||| ||||||||||||||||||
Sbjct  29240  TGCGACGGCCCTTGAAAATCCACAGGAAGGAATAGTTTTCATGCCAGGTCGTACTGATAA  29299

Query  2680   CCGCAGCAGGTCTCCAAGGTGAACAGCCTCTAGTTGATAGAATAATGTAGATAAGGGAAG  2739
              ||||||||||||||||||||||||||||||||||||||||||||||||||||||||||||
Sbjct  29300  CCGCAGCAGGTCTCCAAGGTGAACAGCCTCTAGTTGATAGAATAATGTAGATAAGGGAAG  29359

Query  2740   TCGGCAAAATAGATCCGTAACTTCGGGATAAGGATTGGCTCTAAGGGTCGGGTAGTGAGG  2799
              ||||||||||||||||||||||||||||||||||||||||||||||||||||||||||||
Sbjct  29360  TCGGCAAAATAGATCCGTAACTTCGGGATAAGGATTGGCTCTAAGGGTCGGGTAGTGAGG  29419

Query  2800   GCCTTGGTCAGACGCGGCGGGGCTGCGTGCGGACTGCCTGGTGGGGCTTGCTCTGCCGGG  2859
              |||||||||||||||||||||||||||||||||||||  |  |||||||||||   | ||
Sbjct  29420  GCCTTGGTCAGACGCGGCGGGGCTGCGTGCGGACTGCTAGAGGGGGCTTGCTCCTTCTGG  29479

Query  2860   CGGACTGCATGCGGCTCCTGTCGTAGACGGTCTTGGTAGGTCTCTTGTAGGCCGTCGCTT  2919
              |||||||   ||||||||||||||||||||||||||||||||||||||||||||||||||
Sbjct  29480  CGGACTGTGCGCGGCTCCTGTCGTAGACGGTCTTGGTAGGTCTCTTGTAGGCCGTCGCTT  29539

Query  2920   GCTGCGATTAACGATCAACTTAGAACTGGTACGGACAAGGGGAAT  2964
              |||||||||||||||||||||||||||||||||||||||||||||
Sbjct  29540  GCTGCGATTAACGATCAACTTAGAACTGGTACGGACAAGGGGAAT  29584


 Score = 3637 bits (1969),  Expect = 0.0
 Identities = 2087/2145 (97%), Gaps = 4/2145 (0%)
 Strand=Plus/Plus

Query  820    CTTTAAGTTTGACCTCAAATCAGGTAGGGTTACCCGCTGAACTTAAGCATATCAATAAGC  879
              |||||||||||||||||||||||||||| |||||||||||||||||||||||||||||||
Sbjct  17172  CTTTAAGTTTGACCTCAAATCAGGTAGGATTACCCGCTGAACTTAAGCATATCAATAAGC  17231

Query  880    GGAGGAAAAGAAACCAACTGGGATTGCCTTAGTAACGGCGAGTGAAGCGGCAAAAGCTCA  939
              ||||||||||||||||||||||||||||||||||||||||||||||||||||||||||||
Sbjct  17232  GGAGGAAAAGAAACCAACTGGGATTGCCTTAGTAACGGCGAGTGAAGCGGCAAAAGCTCA  17291

Query  940    AATTTGAAATCTGGTACCTTTGGTGCCCGAGTTGTAATTTGGAGAGTACCACTTTGGGAC  999
              ||||||||||||||||||||||||||||||||||||||||| ||||||||||||||||||
Sbjct  17292  AATTTGAAATCTGGTACCTTTGGTGCCCGAGTTGTAATTTGTAGAGTACCACTTTGGGAC  17351

Query  1000   TGTACTTTGCCTATGTTCCTTGGAACAGGACGTCATGGAGGGTGAGAATCCCGTGTGGCG  1059
              | ||||||||||||||||||||||||||||||||||||||||||||||||||||||||||
Sbjct  17352  TATACTTTGCCTATGTTCCTTGGAACAGGACGTCATGGAGGGTGAGAATCCCGTGTGGCG  17411

Query  1060   AGGGTGTCAGTTCTTTGTAAAGGGTGCTCGAAGAGTCGAGTTGTTTGGGAATGCAGCTCT  1119
              ||||||| ||||||||||||||||||||||||||||||||||||||||||||||||||||
Sbjct  17412  AGGGTGTTAGTTCTTTGTAAAGGGTGCTCGAAGAGTCGAGTTGTTTGGGAATGCAGCTCT  17471

Query  1120   AAGTGGGTGGTAAATTCCATCTAAAGCTAAATACAGGCGAGAGACCGATAGCGAACAAGT  1179
              ||||||||||||||||||||||||||||||||||||||||||||||||||||||||||||
Sbjct  17472  AAGTGGGTGGTAAATTCCATCTAAAGCTAAATACAGGCGAGAGACCGATAGCGAACAAGT  17531

Query  1180   ACAGTGATGGAAAGATGAAAAGAACTTTGAAAAGAGAGTGAAAAAGTACGTGAAATTGTT  1239
              ||||||||||||||||||||||||||||||||||||||||||||||||||||||||||||
Sbjct  17532  ACAGTGATGGAAAGATGAAAAGAACTTTGAAAAGAGAGTGAAAAAGTACGTGAAATTGTT  17591

Query  1240   GAAAGGGAAGGGCATTTGATCAGACATGGTGTTTTGCGCCCCTTGCCTCTCGTGGGCTTG  1299
              ||||||||||||||||||||||||||||||||||||||||||| ||  || |||||   |
Sbjct  17592  GAAAGGGAAGGGCATTTGATCAGACATGGTGTTTTGCGCCCCTCGCTCCTTGTGGGTGGG  17651

Query  1300   GGACTCTCGCAGCTCACTGGGCCAGCATCGGTTTTGGCGGCCGGAAAAAACCAAGGGAAT  1359
              ||||||||||||||||||||||||||||| ||||| ||||| ||| ||||||  ||||||
Sbjct  17652  GGACTCTCGCAGCTCACTGGGCCAGCATCAGTTTTTGCGGCAGGACAAAACCTTGGGAAT  17711

Query  1360   GTGGCTCTGCGCCTCGGTGTAGAGTGTTATAGCCCTGGGGAATACGGCCAGTCGGGACCG  1419
              || ||| |||||||||||||| ||||||||||| || |||||||| |||||  ||||| |
Sbjct  17712  GTAGCTGTGCGCCTCGGTGTACAGTGTTATAGCTCTTGGGAATACTGCCAGCGGGGACTG  17771

Query  1420   AGGACTGCGATACTTGTTATCTAGGATGCTGGCATAATGGTTATATGCCGCCCGTCTTGA  1479
              ||||||||||||||||||||||||||||||||||||||||||||||||||||||||||||
Sbjct  17772  AGGACTGCGATACTTGTTATCTAGGATGCTGGCATAATGGTTATATGCCGCCCGTCTTGA  17831

Query  1480   AACACGGACCAAGGAGTCTAACGTCTATGCGAGTGTTTGGGTGTTAAACCCGTACGCGTA  1539
              ||||||||||||||||||||||||||||||||||||||||||||||||||||||||||||
Sbjct  17832  AACACGGACCAAGGAGTCTAACGTCTATGCGAGTGTTTGGGTGTTAAACCCGTACGCGTA  17891

Query  1540   ATGAAAGTGAACGTAGGTTGGGGCCCTCCACCTGGGGGGTGCACAATCGACCGATCCTGA  1599
              |||||||||||||||||||||||||||     |  |||||||||||||||||||||||||
Sbjct  17892  ATGAAAGTGAACGTAGGTTGGGGCCCT---GTTATGGGGTGCACAATCGACCGATCCTGA  17948

Query  1600   TGTCTTCGGATGGATTTGAGTAAGAGCATAGCTGTTGGGACCCGAAAGATGGTGAACTAT  1659
              ||||||||||||||||||||||||||||||||||||||||||||||||||||||||||||
Sbjct  17949  TGTCTTCGGATGGATTTGAGTAAGAGCATAGCTGTTGGGACCCGAAAGATGGTGAACTAT  18008

Query  1660   GCCTGAATAGGGTGAAGCCAGAGGAAACTCTGGTGGAGGCTCGTAGCGGTTCTGACGTGC  1719
              ||||||||||||||||||||||||||||||||||||||||||||||||||||||||||||
Sbjct  18009  GCCTGAATAGGGTGAAGCCAGAGGAAACTCTGGTGGAGGCTCGTAGCGGTTCTGACGTGC  18068

Query  1720   AAATCGATCGTCGAATTTGGGTATAGGGGCGAAAGACTAATCGAACCATCTAGTAGCTGG  1779
              ||||||||||||||||||||||||||||||||||||||||||||||||||||||||||||
Sbjct  18069  AAATCGATCGTCGAATTTGGGTATAGGGGCGAAAGACTAATCGAACCATCTAGTAGCTGG  18128

Query  1780   TTCCTGCCGAAGTTTCCCTCAGGATAGCAGAAGCTCGTATCAGTTTTATGAGGTAAAGCG  1839
              ||||||||||||||||||||||||||||||||||||||||||||||||||||||||||||
Sbjct  18129  TTCCTGCCGAAGTTTCCCTCAGGATAGCAGAAGCTCGTATCAGTTTTATGAGGTAAAGCG  18188

Query  1840   AATGATTAGAGGTACCGGGGTTGAAATGACCTTGACCTATTCTCAAACTTTAAATATGTA  1899
              ||||||||||||||||||||||||||||||||||||||||||||||||||||||||||||
Sbjct  18189  AATGATTAGAGGTACCGGGGTTGAAATGACCTTGACCTATTCTCAAACTTTAAATATGTA  18248

Query  1900   AGAAGTCCTTGTTGCTTAATTGAACGTGGACATTTGAATGAAGAGCTTTTAGTGGGCCAT  1959
              ||||||||||||||||||||||||||||||||| ||||||||||||||||||||||||||
Sbjct  18249  AGAAGTCCTTGTTGCTTAATTGAACGTGGACATATGAATGAAGAGCTTTTAGTGGGCCAT  18308

Query  1960   TTTTGGTAAGCAGAACTGGCGATGCGGGATGAACCGAACGTGGAGTTAAGGTGCCGGAAT  2019
              ||||||||||||||||||||||||||||||||||||||||| ||||||||||||||||||
Sbjct  18309  TTTTGGTAAGCAGAACTGGCGATGCGGGATGAACCGAACGTAGAGTTAAGGTGCCGGAAT  18368

Query  2020   ACACGCTCATCAGACACCACAAAAGGTGTTAGTTCATCTAGACAGCCGGACGGTGGCCAT  2079
              ||||||||||||||||||||||||||||||||||||||||||||||||||||||||||||
Sbjct  18369  ACACGCTCATCAGACACCACAAAAGGTGTTAGTTCATCTAGACAGCCGGACGGTGGCCAT  18428

Query  2080   GGAAGTCGGAATCCGCTAAGGAGTGTGTAACAACTCACCGGCCGAATGAACTAGCCCTGA  2139
              ||||||||||||||||||||||||||||||||||||||||||||||||||||||||||||
Sbjct  18429  GGAAGTCGGAATCCGCTAAGGAGTGTGTAACAACTCACCGGCCGAATGAACTAGCCCTGA  18488

Query  2140   AAATGGATGGCGCTCAAGCGTGTTACCTATACTCCGCCGTCAGGGTTGAAATGAGGCCCT  2199
              ||||||||||||||||||||||||||||||||||  |||||||||||||| ||| || ||
Sbjct  18489  AAATGGATGGCGCTCAAGCGTGTTACCTATACTCTACCGTCAGGGTTGAATTGAAGCTCT  18548

Query  2200   GACGAGTAGGCAGGCGTGGGGGTCAGTGACGAAGCCTAGGCCGTAAGGTCGGGTCGAACG  2259
              ||||||||||||||||| ||||||||||||||||||||||||||||||||||||||||||
Sbjct  18549  GACGAGTAGGCAGGCGT-GGGGTCAGTGACGAAGCCTAGGCCGTAAGGTCGGGTCGAACG  18607

Query  2260   GCCCCTAGTGCAGATCTTGGTGGTAGTAGCAAATATTCAAATGAGAACTTTGAAGACTGA  2319
              ||||||||||||||||||||||||||||||||||||||||||||||||||||||||||||
Sbjct  18608  GCCCCTAGTGCAGATCTTGGTGGTAGTAGCAAATATTCAAATGAGAACTTTGAAGACTGA  18667

Query  2320   AGTGGGGAAAGGTTCCACGTCAACAGCAGTTGGACGTGGGTTAGTCGATCCTAAGAGATG  2379
              ||||||||||||||||||||||||||||||||||||||||||||||||||||||||||||
Sbjct  18668  AGTGGGGAAAGGTTCCACGTCAACAGCAGTTGGACGTGGGTTAGTCGATCCTAAGAGATG  18727

Query  2380   GGGAAGCTCCGTTTCAAAGGCCTGATTTATGCAGGCCACCATCGAAAGGGAATCCGGTTA  2439
              |||||||||||||||||||||||||||| |||||||||||||||||||||||||||||||
Sbjct  18728  GGGAAGCTCCGTTTCAAAGGCCTGATTTTTGCAGGCCACCATCGAAAGGGAATCCGGTTA  18787

Query  2440   AGATTCCGGAACCTGGATGTGGATTCTTCACGGCAACGTAACTGAATGTGGAGACGTCGG  2499
              | |||||||||||||||| |||||||||||||| ||||||||||||||||||||||||||
Sbjct  18788  ATATTCCGGAACCTGGATATGGATTCTTCACGGTAACGTAACTGAATGTGGAGACGTCGG  18847

Query  2500   CGCGAGCCCTGGGAGGAGTTATCTTTTCTTCTTAACAGCTTATCACCCTGGAATTGGTTT  2559
              ||| ||||||||||||||||||||||||||||||||||||||||||||||||||||||||
Sbjct  18848  CGCAAGCCCTGGGAGGAGTTATCTTTTCTTCTTAACAGCTTATCACCCTGGAATTGGTTT  18907

Query  2560   ATCCGGAGATGGGGTCTTATGGCTGGAAGAGGCGAGCTCATATGCTCGCTCCGGTGCGCT  2619
              ||||||||||||||||||||||||||||||||||||||||||||||||||||||||||||
Sbjct  18908  ATCCGGAGATGGGGTCTTATGGCTGGAAGAGGCGAGCTCATATGCTCGCTCCGGTGCGCT  18967

Query  2620   TGCGACGGCCCTTGAAAATCCACAGGAAGGAATAGTTTTCACGCCAGGTCGTACTGATAA  2679
              ||||||||||||||||||||||||||||||||||||||||| ||||||||||||||||||
Sbjct  18968  TGCGACGGCCCTTGAAAATCCACAGGAAGGAATAGTTTTCATGCCAGGTCGTACTGATAA  19027

Query  2680   CCGCAGCAGGTCTCCAAGGTGAACAGCCTCTAGTTGATAGAATAATGTAGATAAGGGAAG  2739
              ||||||||||||||||||||||||||||||||||||||||||||||||||||||||||||
Sbjct  19028  CCGCAGCAGGTCTCCAAGGTGAACAGCCTCTAGTTGATAGAATAATGTAGATAAGGGAAG  19087

Query  2740   TCGGCAAAATAGATCCGTAACTTCGGGATAAGGATTGGCTCTAAGGGTCGGGTAGTGAGG  2799
              ||||||||||||||||||||||||||||||||||||||||||||||||||||||||||||
Sbjct  19088  TCGGCAAAATAGATCCGTAACTTCGGGATAAGGATTGGCTCTAAGGGTCGGGTAGTGAGG  19147

Query  2800   GCCTTGGTCAGACGCGGCGGGGCTGCGTGCGGACTGCCTGGTGGGGCTTGCTCTGCCGGG  2859
              |||||||||||||||||||||||||||||||||||||  |  |||||||||||   | ||
Sbjct  19148  GCCTTGGTCAGACGCGGCGGGGCTGCGTGCGGACTGCTAGAGGGGGCTTGCTCCTTCTGG  19207

Query  2860   CGGACTGCATGCGGCTCCTGTCGTAGACGGTCTTGGTAGGTCTCTTGTAGGCCGTCGCTT  2919
              |||||||   ||||||||||||||||||||||||||||||||||||||||||||||||||
Sbjct  19208  CGGACTGTGCGCGGCTCCTGTCGTAGACGGTCTTGGTAGGTCTCTTGTAGGCCGTCGCTT  19267

Query  2920   GCTGCGATTAACGATCAACTTAGAACTGGTACGGACAAGGGGAAT  2964
              |||||||||||||||||||||||||||||||||||||||||||||
Sbjct  19268  GCTGCGATTAACGATCAACTTAGAACTGGTACGGACAAGGGGAAT  19312


 Score = 381 bits (206),  Expect = 7e-101
 Identities = 273/304 (90%), Gaps = 9/304 (3%)
 Strand=Plus/Plus

Query  364    GATGCAAACACAAACAAATAtttttttAAACTAATTCAGTCAACACAAGATT-TCTTTTA  422
              || |||||||||||||| ||||||  ||  ||| ||  ||||| || | ||| ||| || 
Sbjct  37263  GAAGCAAACACAAACAATTATTTT-ATATTCTACTT-TGTCAAAACCAAATTCTCTGTT-  37319

Query  423    GTAGAAAACAACTTCAAAACTTTCAACAATGGATCTCTTGGTTCTCGCATCGATGAAGAA  482
              | || ||| |||||||||||||||||||||||||||||||||||||||||||||||||||
Sbjct  37320  G-AG-AAATAACTTCAAAACTTTCAACAATGGATCTCTTGGTTCTCGCATCGATGAAGAA  37377

Query  483    CGCAGCGAAATGCGATACGTAATGTGAATTGCAGAATTCCGTGAATCATCGAATCTTTGA  542
              ||||||||||||||||||||||||||||||||||||||||||||||||||||||||||||
Sbjct  37378  CGCAGCGAAATGCGATACGTAATGTGAATTGCAGAATTCCGTGAATCATCGAATCTTTGA  37437

Query  543    ACGCACATTGCGCCCTCTGGTATTCCGGGGGGCATGCCTGTTTGAGCGTCATTTCCTTCT  602
              ||||||||||||||||||||||||||||||||||||||||||||||||||||||||||||
Sbjct  37438  ACGCACATTGCGCCCTCTGGTATTCCGGGGGGCATGCCTGTTTGAGCGTCATTTCCTTCT  37497

Query  603    CAAACACATTGTGTTTGGTAGTGAGTGATACTCGTTTTTGAGTTAACTTGAAATTGTAGG  662
              |||||   |   ||||||| ||||||||||||| |  | |||||| ||||||||||| ||
Sbjct  37498  CAAACGTCTC--GTTTGGTGGTGAGTGATACTC-TGCTGGAGTTAGCTTGAAATTGTTGG  37554

Query  663    CCAT  666
              ||||
Sbjct  37555  CCAT  37558


 Score = 375 bits (203),  Expect = 3e-99
 Identities = 272/304 (89%), Gaps = 10/304 (3%)
 Strand=Plus/Plus

Query  364    GATGCAAACACAAACAAATAtttttttAAACTAATTCAGTCAACACAAGATT-TCTTTTA  422
              || |||||||||||||| ||||||  ||  ||| ||  ||||| || | ||| ||| || 
Sbjct  16722  GAAGCAAACACAAACAATTATTTT-ATATTCTACTT-TGTCAAAACCAAATTCTCTGTT-  16778

Query  423    GTAGAAAACAACTTCAAAACTTTCAACAATGGATCTCTTGGTTCTCGCATCGATGAAGAA  482
              | || ||| |||||||||||||||||||||||||||||||||||||||||||||||||||
Sbjct  16779  G-AG-AAATAACTTCAAAACTTTCAACAATGGATCTCTTGGTTCTCGCATCGATGAAGAA  16836

Query  483    CGCAGCGAAATGCGATACGTAATGTGAATTGCAGAATTCCGTGAATCATCGAATCTTTGA  542
              ||||||||||||||||||||||||||||||||||||||||||||||||||||||||||||
Sbjct  16837  CGCAGCGAAATGCGATACGTAATGTGAATTGCAGAATTCCGTGAATCATCGAATCTTTGA  16896

Query  543    ACGCACATTGCGCCCTCTGGTATTCCGGGGGGCATGCCTGTTTGAGCGTCATTTCCTTCT  602
              |||||||||||||||||||||||||| |||||||||||||||||||||||||||||||||
Sbjct  16897  ACGCACATTGCGCCCTCTGGTATTCC-GGGGGCATGCCTGTTTGAGCGTCATTTCCTTCT  16955

Query  603    CAAACACATTGTGTTTGGTAGTGAGTGATACTCGTTTTTGAGTTAACTTGAAATTGTAGG  662
              |||||   |   ||||||| ||||||||||||| |  | |||||| ||||||||||| ||
Sbjct  16956  CAAACGTCTC--GTTTGGTGGTGAGTGATACTC-TGCTGGAGTTAGCTTGAAATTGTTGG  17012

Query  663    CCAT  666
              ||||
Sbjct  17013  CCAT  17016


 Score = 375 bits (203),  Expect = 3e-99
 Identities = 272/304 (89%), Gaps = 10/304 (3%)
 Strand=Plus/Plus

Query  364    GATGCAAACACAAACAAATAtttttttAAACTAATTCAGTCAACACAAGATT-TCTTTTA  422
              || |||||||||||||| ||||||  ||  ||| ||  ||||| || | ||| ||| || 
Sbjct  26993  GAAGCAAACACAAACAATTATTTT-ATATTCTACTT-TGTCAAAACCAAATTCTCTGTT-  27049

Query  423    GTAGAAAACAACTTCAAAACTTTCAACAATGGATCTCTTGGTTCTCGCATCGATGAAGAA  482
              | || ||| |||||||||||||||||||||||||||||||||||||||||||||||||||
Sbjct  27050  G-AG-AAATAACTTCAAAACTTTCAACAATGGATCTCTTGGTTCTCGCATCGATGAAGAA  27107

Query  483    CGCAGCGAAATGCGATACGTAATGTGAATTGCAGAATTCCGTGAATCATCGAATCTTTGA  542
              ||||||||||||||||||||||||||||||||||||||||||||||||||||||||||||
Sbjct  27108  CGCAGCGAAATGCGATACGTAATGTGAATTGCAGAATTCCGTGAATCATCGAATCTTTGA  27167

Query  543    ACGCACATTGCGCCCTCTGGTATTCCGGGGGGCATGCCTGTTTGAGCGTCATTTCCTTCT  602
              |||||||||||||||||||||||||| |||||||||||||||||||||||||||||||||
Sbjct  27168  ACGCACATTGCGCCCTCTGGTATTCC-GGGGGCATGCCTGTTTGAGCGTCATTTCCTTCT  27226

Query  603    CAAACACATTGTGTTTGGTAGTGAGTGATACTCGTTTTTGAGTTAACTTGAAATTGTAGG  662
              |||||   |   ||||||| ||||||||||||| |  | |||||| ||||||||||| ||
Sbjct  27227  CAAACGTCTC--GTTTGGTGGTGAGTGATACTC-TGCTGGAGTTAGCTTGAAATTGTTGG  27283

Query  663    CCAT  666
              ||||
Sbjct  27284  CCAT  27287


 Score = 80.5 bits (43),  Expect = 3e-10
 Identities = 43/43 (100%), Gaps = 0/43 (0%)
 Strand=Plus/Plus

Query  1      CAAGGTTTCCGTAGGTGAACCTGCGGAAGGATCATTAAAGAAA  43
              |||||||||||||||||||||||||||||||||||||||||||
Sbjct  16477  CAAGGTTTCCGTAGGTGAACCTGCGGAAGGATCATTAAAGAAA  16519


 Score = 80.5 bits (43),  Expect = 3e-10
 Identities = 43/43 (100%), Gaps = 0/43 (0%)
 Strand=Plus/Plus

Query  1      CAAGGTTTCCGTAGGTGAACCTGCGGAAGGATCATTAAAGAAA  43
              |||||||||||||||||||||||||||||||||||||||||||
Sbjct  26748  CAAGGTTTCCGTAGGTGAACCTGCGGAAGGATCATTAAAGAAA  26790


 Score = 80.5 bits (43),  Expect = 3e-10
 Identities = 43/43 (100%), Gaps = 0/43 (0%)
 Strand=Plus/Plus

Query  1      CAAGGTTTCCGTAGGTGAACCTGCGGAAGGATCATTAAAGAAA  43
              |||||||||||||||||||||||||||||||||||||||||||
Sbjct  37015  CAAGGTTTCCGTAGGTGAACCTGCGGAAGGATCATTAAAGAAA  37057


>JAEVGP010000005.1 [Candida] nivariensis strain CBS 9983 tig05, whole genome shotgun 
sequence
Length=1010854

 Score = 3627 bits (1964),  Expect = 0.0
 Identities = 2086/2145 (97%), Gaps = 7/2145 (0%)
 Strand=Plus/Minus

Query  820      CTTTAAGTTTGACCTCAAATCAGGTAGGGTTACCCGCTGAACTTAAGCATATCAATAAGC  879
                |||||||||||||||||||||||||||| |||||||||||||||||||||||||||||||
Sbjct  1006497  CTTTAAGTTTGACCTCAAATCAGGTAGGATTACCCGCTGAACTTAAGCATATCAATAAGC  1006438

Query  880      GGAGGAAAAGAAACCAACTGGGATTGCCTTAGTAACGGCGAGTGAAGCGGCAAAAGCTCA  939
                ||||||||||||||||||||||||||||||||||||||||||||||||||||||||||||
Sbjct  1006437  GGAGGAAAAGAAACCAACTGGGATTGCCTTAGTAACGGCGAGTGAAGCGGCAAAAGCTCA  1006378

Query  940      AATTTGAAATCTGGTACCTTTGGTGCCCGAGTTGTAATTTGGAGAGTACCACTTTGGGAC  999
                ||||||||||||||||||||||||||||||||||||||||| ||||||||||||||||||
Sbjct  1006377  AATTTGAAATCTGGTACCTTTGGTGCCCGAGTTGTAATTTGTAGAGTACCACTTTGGGAC  1006318

Query  1000     TGTACTTTGCCTATGTTCCTTGGAACAGGACGTCATGGAGGGTGAGAATCCCGTGTGGCG  1059
                | ||||||||||||||||||||||||||||||||||||||||||||||||||||||||||
Sbjct  1006317  TATACTTTGCCTATGTTCCTTGGAACAGGACGTCATGGAGGGTGAGAATCCCGTGTGGCG  1006258

Query  1060     AGGGTGTCAGTTCTTTGTAAAGGGTGCTCGAAGAGTCGAGTTGTTTGGGAATGCAGCTCT  1119
                ||||||| ||||||||||||||||||||||||||||||||||||||||||||||||||||
Sbjct  1006257  AGGGTGTTAGTTCTTTGTAAAGGGTGCTCGAAGAGTCGAGTTGTTTGGGAATGCAGCTCT  1006198

Query  1120     AAGTGGGTGGTAAATTCCATCTAAAGCTAAATACAGGCGAGAGACCGATAGCGAACAAGT  1179
                ||||||||||||||||||||||||||||||||||||||||||||||||||||||||||||
Sbjct  1006197  AAGTGGGTGGTAAATTCCATCTAAAGCTAAATACAGGCGAGAGACCGATAGCGAACAAGT  1006138

Query  1180     ACAGTGATGGAAAGATGAAAAGAACTTTGAAAAGAGAGTGAAAAAGTACGTGAAATTGTT  1239
                ||||||||||||||||||||||||||||||||||||||||||||||||||||||||||||
Sbjct  1006137  ACAGTGATGGAAAGATGAAAAGAACTTTGAAAAGAGAGTGAAAAAGTACGTGAAATTGTT  1006078

Query  1240     GAAAGGGAAGGGCATTTGATCAGACATGGTGTTTTGCGCCCCTTGCCTCTCGTGGGCTTG  1299
                ||||||||||||||||||||||||||||||||||||||||||| ||  || |||||   |
Sbjct  1006077  GAAAGGGAAGGGCATTTGATCAGACATGGTGTTTTGCGCCCCTCGCTCCTTGTGGGTGGG  1006018

Query  1300     GGACTCTCGCAGCTCACTGGGCCAGCATCGGTTTTGGCGGCCGGAAAAAACCAAGGGAAT  1359
                ||||||||||||||||||||||||||||| ||||| ||||| ||| ||||||  ||||||
Sbjct  1006017  GGACTCTCGCAGCTCACTGGGCCAGCATCAGTTTTTGCGGCAGGACAAAACCTTGGGAAT  1005958

Query  1360     GTGGCTCTGCGCCTCGGTGTAGAGTGTTATAGCCCTGGGGAATACGGCCAGTCGGGACCG  1419
                || ||| |||||||||||||| ||||||||||| || |||||||| |||||  ||||| |
Sbjct  1005957  GTAGCTGTGCGCCTCGGTGTACAGTGTTATAGCTCTTGGGAATACTGCCAGCGGGGACTG  1005898

Query  1420     AGGACTGCGATACTTGTTATCTAGGATGCTGGCATAATGGTTATATGCCGCCCGTCTTGA  1479
                ||||||||||||||||||||||||||||||||||||||||||||||||||||||||||||
Sbjct  1005897  AGGACTGCGATACTTGTTATCTAGGATGCTGGCATAATGGTTATATGCCGCCCGTCTTGA  1005838

Query  1480     AACACGGACCAAGGAGTCTAACGTCTATGCGAGTGTTTGGGTGTTAAACCCGTACGCGTA  1539
                ||||||||||||||||||||||||||||||||||||||||||||||||||||||||||||
Sbjct  1005837  AACACGGACCAAGGAGTCTAACGTCTATGCGAGTGTTTGGGTGTTAAACCCGTACGCGTA  1005778

Query  1540     ATGAAAGTGAACGTAGGTTGGGGCCCTCCACCTGGGGGGTGCACAATCGACCGATCCTGA  1599
                |||||||||||||||||||||||||||     |  |||||||||||||||||||||||||
Sbjct  1005777  ATGAAAGTGAACGTAGGTTGGGGCCCT---GTTATGGGGTGCACAATCGACCGATCCTGA  1005721

Query  1600     TGTCTTCGGATGGATTTGAGTAAGAGCATAGCTGTTGGGACCCGAAAGATGGTGAACTAT  1659
                ||||||||||||||||||||||||||||||||||||||||||||||||||||||||||||
Sbjct  1005720  TGTCTTCGGATGGATTTGAGTAAGAGCATAGCTGTTGGGACCCGAAAGATGGTGAACTAT  1005661

Query  1660     GCCTGAATAGGGTGAAGCCAGAGGAAACTCTGGTGGAGGCTCGTAGCGGTTCTGACGTGC  1719
                ||||||||||||||||||||||||||||||||||||||||||||||||||||||||||||
Sbjct  1005660  GCCTGAATAGGGTGAAGCCAGAGGAAACTCTGGTGGAGGCTCGTAGCGGTTCTGACGTGC  1005601

Query  1720     AAATCGATCGTCGAATTTGGGTATAGGGGCGAAAGACTAATCGAACCATCTAGTAGCTGG  1779
                ||||||||||||||||||||||||||||||||||||||||||||||||||||||||||||
Sbjct  1005600  AAATCGATCGTCGAATTTGGGTATAGGGGCGAAAGACTAATCGAACCATCTAGTAGCTGG  1005541

Query  1780     TTCCTGCCGAAGTTTCCCTCAGGATAGCAGAAGCTCGTATCAGTTTTATGAGGTAAAGCG  1839
                ||||||||||||||||||||||||||||||||||||||||||||||||||||||||||||
Sbjct  1005540  TTCCTGCCGAAGTTTCCCTCAGGATAGCAGAAGCTCGTATCAGTTTTATGAGGTAAAGCG  1005481

Query  1840     AATGATTAGAGGTACCGGGGTTGAAATGACCTTGACCTATTCTCAAACTTTAAATATGTA  1899
                ||||||||||||||||||||||||||||||||||||||||||||||||||||||||||||
Sbjct  1005480  AATGATTAGAGGTACCGGGGTTGAAATGACCTTGACCTATTCTCAAACTTTAAATATGTA  1005421

Query  1900     AGAAGTCCTTGTTGCTTAATTGAACGTGGACATTTGAATGAAGAGCTTTTAGTGGGCCAT  1959
                ||||||||||||||||||||||||||||||||| ||||||||||||||||||||||||||
Sbjct  1005420  AGAAGTCCTTGTTGCTTAATTGAACGTGGACATATGAATGAAGAGCTTTTAGTGGGCCAT  1005361

Query  1960     TTTTGGTAAGCAGAACTGGCGATGCGGGATGAACCGAACGTGGAGTTAAGGTGCCGGAAT  2019
                ||||||||||||||||||||||||||||||||||||||||| ||||||||||||||||||
Sbjct  1005360  TTTTGGTAAGCAGAACTGGCGATGCGGGATGAACCGAACGTAGAGTTAAGGTGCCGGAAT  1005301

Query  2020     ACACGCTCATCAGACACCACAAAAGGTGTTAGTTCATCTAGACAGCCGGACGGTGGCCAT  2079
                ||||||||||||||||||||||||||||||||||||||||||||||||||||||||||||
Sbjct  1005300  ACACGCTCATCAGACACCACAAAAGGTGTTAGTTCATCTAGACAGCCGGACGGTGGCCAT  1005241

Query  2080     GGAAGTCGGAATCCGCTAAGGAGTGTGTAACAACTCACCGGCCGAATGAACTAGCCCTGA  2139
                ||||||||||||||||||||||||||||||||||||||||||||||||||||||||||||
Sbjct  1005240  GGAAGTCGGAATCCGCTAAGGAGTGTGTAACAACTCACCGGCCGAATGAACTAGCCCTGA  1005181

Query  2140     AAATGGATGGCGCTCAAGCGTGTTACCTATACTCCGCCGTCAGGGTTGAAATGAGGCCCT  2199
                ||||||||||||||||||||||||||||||||||  |||||||||||||| ||| || ||
Sbjct  1005180  AAATGGATGGCGCTCAAGCGTGTTACCTATACTCTACCGTCAGGGTTGAATTGAAGCTCT  1005121

Query  2200     GACGAGTAGGCAGGCGTGGGGGTCAGTGACGAAGCCTAGGCCGTAAGGTCGGGTCGAACG  2259
                ||||||||||||||||||||||||||||||||||||||||||||||||||||||||||||
Sbjct  1005120  GACGAGTAGGCAGGCGTGGGGGTCAGTGACGAAGCCTAGGCCGTAAGGTCGGGTCGAACG  1005061

Query  2260     GCCCCTAGTGCAGATCTTGGTGGTAGTAGCAAATATTCAAATGAGAACTTTGAAGACTGA  2319
                ||||||||||||||||||||||||||||||||||||||||||||||||||||||||||||
Sbjct  1005060  GCCCCTAGTGCAGATCTTGGTGGTAGTAGCAAATATTCAAATGAGAACTTTGAAGACTGA  1005001

Query  2320     AGTGGGGAAAGGTTCCACGTCAACAGCAGTTGGACGTGGGTTAGTCGATCCTAAGAGATG  2379
                |||||||||||||||||||||||||||||||||||||||||||||||||| |||||||||
Sbjct  1005000  AGTGGGGAAAGGTTCCACGTCAACAGCAGTTGGACGTGGGTTAGTCGATC-TAAGAGATG  1004942

Query  2380     GGGAAGCTCCGTTTCAAAGGCCTGATTTATGCAGGCCACCATCGAAAGGGAATCCGGTTA  2439
                |||||||||||||||||||||||||||| |||||||||||||||||||| ||||||||||
Sbjct  1004941  GGGAAGCTCCGTTTCAAAGGCCTGATTTTTGCAGGCCACCATCGAAAGG-AATCCGGTTA  1004883

Query  2440     AGATTCCGGAACCTGGATGTGGATTCTTCACGGCAACGTAACTGAATGTGGAGACGTCGG  2499
                | |||||||||||||||| |||||||||||||| ||||||||||||||||||||||||||
Sbjct  1004882  ATATTCCGGAACCTGGATATGGATTCTTCACGGTAACGTAACTGAATGTGGAGACGTCGG  1004823

Query  2500     CGCGAGCCCTGGGAGGAGTTATCTTTTCTTCTTAACAGCTTATCACCCTGGAATTGGTTT  2559
                ||| ||||||||||||||||||||||||||||||||||||||||||||||||||||||||
Sbjct  1004822  CGCAAGCCCTGGGAGGAGTTATCTTTTCTTCTTAACAGCTTATCACCCTGGAATTGGTTT  1004763

Query  2560     ATCCGGAGATGGGGTCTTATGGCTGGAAGAGGCGAGCTCATATGCTCGCTCCGGTGCGCT  2619
                ||||||||||||||||||||||||||||||||||||||||||||||||||||||||||||
Sbjct  1004762  ATCCGGAGATGGGGTCTTATGGCTGGAAGAGGCGAGCTCATATGCTCGCTCCGGTGCGCT  1004703

Query  2620     TGCGACGGCCCTTGAAAATCCACAGGAAGGAATAGTTTTCACGCCAGGTCGTACTGATAA  2679
                ||||||||||||||||||||||||||||||||||||||||| ||||||||||||||||||
Sbjct  1004702  TGCGACGGCCCTTGAAAATCCACAGGAAGGAATAGTTTTCATGCCAGGTCGTACTGATAA  1004643

Query  2680     CCGCAGCAGGTCTCCAAGGTGAACAGCCTCTAGTTGATAGAATAATGTAGATAAGGGAAG  2739
                ||||||||||||||||||||||||||||||||||||||||||||||||||||||||||||
Sbjct  1004642  CCGCAGCAGGTCTCCAAGGTGAACAGCCTCTAGTTGATAGAATAATGTAGATAAGGGAAG  1004583

Query  2740     TCGGCAAAATAGATCCGTAACTTCGGGATAAGGATTGGCTCTAAGGGTCGGGTAGTGAGG  2799
                ||||||||||||||||||||||||||||||||||||||||||||||||||||||||||||
Sbjct  1004582  TCGGCAAAATAGATCCGTAACTTCGGGATAAGGATTGGCTCTAAGGGTCGGGTAGTGAGG  1004523

Query  2800     GCCTTGGTCAGACGCGGCGGGGCTGCGTGCGGACTGCCTGGTGGGGCTTGCTCTGCCGGG  2859
                ||||||||||||||||||||||||||||||||||||| | | ||| |||||||   | ||
Sbjct  1004522  GCCTTGGTCAGACGCGGCGGGGCTGCGTGCGGACTGC-TAGAGGG-CTTGCTCCTTCTGG  1004465

Query  2860     CGGACTGCATGCGGCTCCTGTCGTAGACGGTCTTGGTAGGTCTCTTGTAGGCCGTCGCTT  2919
                |||||||   ||||||||||||||||||||||||||||||||||||||||||||||||||
Sbjct  1004464  CGGACTGTGCGCGGCTCCTGTCGTAGACGGTCTTGGTAGGTCTCTTGTAGGCCGTCGCTT  1004405

Query  2920     GCTGCGATTAACGATCAACTTAGAACTGGTACGGACAAGGGGAAT  2964
                |||||||||||||||||||||||||||||||||||||||||||||
Sbjct  1004404  GCTGCGATTAACGATCAACTTAGAACTGGTACGGACAAGGGGAAT  1004360


 Score = 381 bits (206),  Expect = 7e-101
 Identities = 271/301 (90%), Gaps = 9/301 (3%)
 Strand=Plus/Minus

Query  367      GCAAACACAAACAAATAtttttttAAACTAATTCAGTCAACACAAGATT-TCTTTTAGTA  425
                |||||||||||||| ||||||  ||  ||| ||  ||||| || | ||| ||| || | |
Sbjct  1006947  GCAAACACAAACAATTATTTT-ATATTCTACTT-TGTCAAAACCAAATTCTCTGTT-G-A  1006892

Query  426      GAAAACAACTTCAAAACTTTCAACAATGGATCTCTTGGTTCTCGCATCGATGAAGAACGC  485
                | ||| ||||||||||||||||||||||||||||||||||||||||||||||||||||||
Sbjct  1006891  G-AAATAACTTCAAAACTTTCAACAATGGATCTCTTGGTTCTCGCATCGATGAAGAACGC  1006833

Query  486      AGCGAAATGCGATACGTAATGTGAATTGCAGAATTCCGTGAATCATCGAATCTTTGAACG  545
                ||||||||||||||||||||||||||||||||||||||||||||||||||||||||||||
Sbjct  1006832  AGCGAAATGCGATACGTAATGTGAATTGCAGAATTCCGTGAATCATCGAATCTTTGAACG  1006773

Query  546      CACATTGCGCCCTCTGGTATTCCGGGGGGCATGCCTGTTTGAGCGTCATTTCCTTCTCAA  605
                ||||||||||||||||||||||||||||||||||||||||||||||||||||||||||||
Sbjct  1006772  CACATTGCGCCCTCTGGTATTCCGGGGGGCATGCCTGTTTGAGCGTCATTTCCTTCTCAA  1006713

Query  606      ACACATTGTGTTTGGTAGTGAGTGATACTCGTTTTTGAGTTAACTTGAAATTGTAGGCCA  665
                ||   |   ||||||| ||||||||||||| |  | |||||| ||||||||||| |||||
Sbjct  1006712  ACGTCTC--GTTTGGTGGTGAGTGATACTC-TGCTGGAGTTAGCTTGAAATTGTTGGCCA  1006656

Query  666      T  666
                |
Sbjct  1006655  T  1006655


 Score = 80.5 bits (43),  Expect = 3e-10
 Identities = 43/43 (100%), Gaps = 0/43 (0%)
 Strand=Plus/Minus

Query  1        CAAGGTTTCCGTAGGTGAACCTGCGGAAGGATCATTAAAGAAA  43
                |||||||||||||||||||||||||||||||||||||||||||
Sbjct  1007197  CAAGGTTTCCGTAGGTGAACCTGCGGAAGGATCATTAAAGAAA  1007155


>CAPU01000149.1 Candida bracarensis CBS 10154 WGS project CAPU00000000 data, 
contig 104, whole genome shotgun sequence
Length=2793

 Score = 3518 bits (1905),  Expect = 0.0
 Identities = 2013/2065 (97%), Gaps = 7/2065 (0%)
 Strand=Plus/Minus

Query  903   TTGCCTTAGTAACGGCGAGTGAAGCGGCAAAAGCTCAAATTTGAAATCTGGTACCTTTGG  962
             ||||||||||||||||||||||||||||||||||||||||||||||||||||||||||||
Sbjct  2793  TTGCCTTAGTAACGGCGAGTGAAGCGGCAAAAGCTCAAATTTGAAATCTGGTACCTTTGG  2734

Query  963   TGCCCGAGTTGTAATTTGGAGAGTACCACTTTGGGACTGTACTTTGCCTATGTTCCTTGG  1022
             |||||||||||||||||| ||||||||||||||||||| |||||||||||||||||||||
Sbjct  2733  TGCCCGAGTTGTAATTTGTAGAGTACCACTTTGGGACTATACTTTGCCTATGTTCCTTGG  2674

Query  1023  AACAGGACGTCATGGAGGGTGAGAATCCCGTGTGGCGAGGGTGTCAGTTCTTTGTAAAGG  1082
             |||||||||||||||||||||||||||||||||||||||||||| |||||||||||||||
Sbjct  2673  AACAGGACGTCATGGAGGGTGAGAATCCCGTGTGGCGAGGGTGTTAGTTCTTTGTAAAGG  2614

Query  1083  GTGCTCGAAGAGTCGAGTTGTTTGGGAATGCAGCTCTAAGTGGGTGGTAAATTCCATCTA  1142
             ||||||||||||||||||||||||||||||||||||||||||||||||||||||||||||
Sbjct  2613  GTGCTCGAAGAGTCGAGTTGTTTGGGAATGCAGCTCTAAGTGGGTGGTAAATTCCATCTA  2554

Query  1143  AAGCTAAATACAGGCGAGAGACCGATAGCGAACAAGTACAGTGATGGAAAGATGAAAAGA  1202
             ||||||||||||||||||||||||||||||||||||||||||||||||||||||||||||
Sbjct  2553  AAGCTAAATACAGGCGAGAGACCGATAGCGAACAAGTACAGTGATGGAAAGATGAAAAGA  2494

Query  1203  ACTTTGAAAAGAGAGTGAAAAAGTACGTGAAATTGTTGAAAGGGAAGGGCATTTGATCAG  1262
             ||||||||||||||||||||||||||||||||||||||||||||||||||||||||||||
Sbjct  2493  ACTTTGAAAAGAGAGTGAAAAAGTACGTGAAATTGTTGAAAGGGAAGGGCATTTGATCAG  2434

Query  1263  ACATGGTGTTTTGCGCCCCTTGCCT-CTCGTGGGCTTGGGACTCTCGCAGCTCACTGGGC  1321
             ||||||||||||||||||| | ||| || |||||  ||||||||||||   |||||||||
Sbjct  2433  ACATGGTGTTTTGCGCCCCGT-CCTCCTTGTGGGGGTGGGACTCTCGCGATTCACTGGGC  2375

Query  1322  CAGCATCGGTTTTGGCGGCCGGAAAAAACCAAGGGAATGTGGCTCTGCGCCTCGGTGTAG  1381
             ||||||| ||||| ||||| ||| ||||||  |||||||||||| ||||  |||| ||  
Sbjct  2374  CAGCATCAGTTTTTGCGGCAGGAGAAAACCTTGGGAATGTGGCTGTGCGTTTCGGCGTGC  2315

Query  1382  AGTGTTATAGCCCTGGGGAATACGGCCAGTCGGGACCGAGGACTGCGATACTTGTTATCT  1441
             ||||||||||| || |||||||| |||||  ||||| |||||||||||||||||||||||
Sbjct  2314  AGTGTTATAGCTCTTGGGAATACTGCCAGCGGGGACTGAGGACTGCGATACTTGTTATCT  2255

Query  1442  AGGATGCTGGCATAATGGTTATATGCCGCCCGTCTTGAAACACGGACCAAGGAGTCTAAC  1501
             ||||||||||||||||||||||||||||||||||||||||||||||||||||||||||||
Sbjct  2254  AGGATGCTGGCATAATGGTTATATGCCGCCCGTCTTGAAACACGGACCAAGGAGTCTAAC  2195

Query  1502  GTCTATGCGAGTGTTTGGGTGTTAAACCCGTACGCGTAATGAAAGTGAACGTAGGTTGGG  1561
             ||||||||||||||||||||||||||||||||||||||||||||||||||||||||||||
Sbjct  2194  GTCTATGCGAGTGTTTGGGTGTTAAACCCGTACGCGTAATGAAAGTGAACGTAGGTTGGG  2135

Query  1562  GCCCTCCACCTG-GGGGGTGCACAATCGACCGATCCTGATGTCTTCGGATGGATTTGAGT  1620
             ||||  |   || |||||||||||||||||||||||||||||||||||||||||||||||
Sbjct  2134  GCCC--CTGTTGTGGGGGTGCACAATCGACCGATCCTGATGTCTTCGGATGGATTTGAGT  2077

Query  1621  AAGAGCATAGCTGTTGGGACCCGAAAGATGGTGAACTATGCCTGAATAGGGTGAAGCCAG  1680
             ||||||||||||||||||||||||||||||||||||||||||||||||||||||||||||
Sbjct  2076  AAGAGCATAGCTGTTGGGACCCGAAAGATGGTGAACTATGCCTGAATAGGGTGAAGCCAG  2017

Query  1681  AGGAAACTCTGGTGGAGGCTCGTAGCGGTTCTGACGTGCAAATCGATCGTCGAATTTGGG  1740
             ||||||||||||||||||||||||||||||||||||||||||||||||||||||||||||
Sbjct  2016  AGGAAACTCTGGTGGAGGCTCGTAGCGGTTCTGACGTGCAAATCGATCGTCGAATTTGGG  1957

Query  1741  TATAGGGGCGAAAGACTAATCGAACCATCTAGTAGCTGGTTCCTGCCGAAGTTTCCCTCA  1800
             ||||||||||||||||||||||||||||||||||||||||||||||||||||||||||||
Sbjct  1956  TATAGGGGCGAAAGACTAATCGAACCATCTAGTAGCTGGTTCCTGCCGAAGTTTCCCTCA  1897

Query  1801  GGATAGCAGAAGCTCGTATCAGTTTTATGAGGTAAAGCGAATGATTAGAGGTACCGGGGT  1860
             ||||||||||||||||||||||||||||||||||||||||||||||||||||||||||||
Sbjct  1896  GGATAGCAGAAGCTCGTATCAGTTTTATGAGGTAAAGCGAATGATTAGAGGTACCGGGGT  1837

Query  1861  TGAAATGACCTTGACCTATTCTCAAACTTTAAATATGTAAGAAGTCCTTGTTGCTTAATT  1920
             ||||||||||||||||||||||||||||||||||||||||||||||||||||||||||||
Sbjct  1836  TGAAATGACCTTGACCTATTCTCAAACTTTAAATATGTAAGAAGTCCTTGTTGCTTAATT  1777

Query  1921  GAACGTGGACATTTGAATGAAGAGCTTTTAGTGGGCCATTTTTGGTAAGCAGAACTGGCG  1980
             |||||||||||| |||||||||||||||||||||||||||||||||||||||||||||||
Sbjct  1776  GAACGTGGACATATGAATGAAGAGCTTTTAGTGGGCCATTTTTGGTAAGCAGAACTGGCG  1717

Query  1981  ATGCGGGATGAACCGAACGTGGAGTTAAGGTGCCGGAATACACGCTCATCAGACACCACA  2040
             |||||||||||||||||||| |||||||||||||||||||||||||||||||||||||||
Sbjct  1716  ATGCGGGATGAACCGAACGTAGAGTTAAGGTGCCGGAATACACGCTCATCAGACACCACA  1657

Query  2041  AAAGGTGTTAGTTCATCTAGACAGCCGGACGGTGGCCATGGAAGTCGGAATCCGCTAAGG  2100
             ||||||||||||||||||||||||||||||||||||||||||||||||||||||||||||
Sbjct  1656  AAAGGTGTTAGTTCATCTAGACAGCCGGACGGTGGCCATGGAAGTCGGAATCCGCTAAGG  1597

Query  2101  AGTGTGTAACAACTCACCGGCCGAATGAACTAGCCCTGAAAATGGATGGCGCTCAAGCGT  2160
             ||||||||||||||||||||||||||||||||||||||||||||||||||||||||||||
Sbjct  1596  AGTGTGTAACAACTCACCGGCCGAATGAACTAGCCCTGAAAATGGATGGCGCTCAAGCGT  1537

Query  2161  GTTACCTATACTCCGCCGTCAGGGTTGAAATGAGGCCCTGACGAGTAGGCAGGCGTGGGG  2220
             |||||||||||||  ||||||||||||||||||||| |||||||||||||||||||||||
Sbjct  1536  GTTACCTATACTCTACCGTCAGGGTTGAAATGAGGCTCTGACGAGTAGGCAGGCGTGGGG  1477

Query  2221  GTCAGTGACGAAGCCTAGGCCGTAAGGTCGGGTCGAACGGCCCCTAGTGCAGATCTTGGT  2280
             ||||||||||||||||||||||||||||||||||||||||||||||||||||||||||||
Sbjct  1476  GTCAGTGACGAAGCCTAGGCCGTAAGGTCGGGTCGAACGGCCCCTAGTGCAGATCTTGGT  1417

Query  2281  GGTAGTAGCAAATATTCAAATGAGAACTTTGAAGACTGAAGTGGGGAAAGGTTCCACGTC  2340
             ||||||||||||||||||||||||||||||||||||||||||||||||||||||||||||
Sbjct  1416  GGTAGTAGCAAATATTCAAATGAGAACTTTGAAGACTGAAGTGGGGAAAGGTTCCACGTC  1357

Query  2341  AACAGCAGTTGGACGTGGGTTAGTCGATCCTAAGAGATGGGGAAGCTCCGTTTCAAAGGC  2400
             ||||||||||||||||||||||||||||||||||||||||||||||||||||||||||||
Sbjct  1356  AACAGCAGTTGGACGTGGGTTAGTCGATCCTAAGAGATGGGGAAGCTCCGTTTCAAAGGC  1297

Query  2401  CTGATTTATGCAGGCCACCATCGAAAGGGAATCCGGTTAAGATTCCGGAACCTGGATGTG  2460
             |||||||||||||||||||||||||||||||||||||||| |||||||||||||||| ||
Sbjct  1296  CTGATTTATGCAGGCCACCATCGAAAGGGAATCCGGTTAATATTCCGGAACCTGGATATG  1237

Query  2461  GATTCTTCACGGCAACGTAACTGAATGTGGAGACGTCGGCGCGAGCCCTGGGAGGAGTTA  2520
             |||||||||||||||||||||||||||||||||||||||||| |||||||||||||||||
Sbjct  1236  GATTCTTCACGGCAACGTAACTGAATGTGGAGACGTCGGCGCAAGCCCTGGGAGGAGTTA  1177

Query  2521  TCTTTTCTTCTTAACAGCTTATCACCCTGGAATTGGTTTATCCGGAGATGGGGTCTTATG  2580
             ||||||||||||||||||||||||||||||||||||||||||||||||||||||||||||
Sbjct  1176  TCTTTTCTTCTTAACAGCTTATCACCCTGGAATTGGTTTATCCGGAGATGGGGTCTTATG  1117

Query  2581  GCTGGAAGAGGCGAGCTCATATGCTCGCTCCGGTGCGCTTGCGACGGCCCTTGAAAATCC  2640
             ||||||||||||||||||||||||||||||||||||||||||||||||||||||||||||
Sbjct  1116  GCTGGAAGAGGCGAGCTCATATGCTCGCTCCGGTGCGCTTGCGACGGCCCTTGAAAATCC  1057

Query  2641  ACAGGAAGGAATAGTTTTCACGCCAGGTCGTACTGATAACCGCAGCAGGTCTCCAAGGTG  2700
             |||||||||||||||||||| |||||||||||||||||||||||||||||||||||||||
Sbjct  1056  ACAGGAAGGAATAGTTTTCATGCCAGGTCGTACTGATAACCGCAGCAGGTCTCCAAGGTG  997

Query  2701  AACAGCCTCTAGTTGATAGAATAATGTAGATAAGGGAAGTCGGCAAAATAGATCCGTAAC  2760
             ||||||||||||||||||||||||||||||||||||||||||||||||||||||||||||
Sbjct  996   AACAGCCTCTAGTTGATAGAATAATGTAGATAAGGGAAGTCGGCAAAATAGATCCGTAAC  937

Query  2761  TTCGGGATAAGGATTGGCTCTAAGGGTCGGGTAGTGAGGGCCTTGGTCAGACGCGGCGGG  2820
             ||||||||||||||||||||||||||||||||||||||||||||||||||||||||||||
Sbjct  936   TTCGGGATAAGGATTGGCTCTAAGGGTCGGGTAGTGAGGGCCTTGGTCAGACGCGGCGGG  877

Query  2821  GCTGCGTGCGGACTGC-CTGGTGGGGCTTGCTCTGCCGGGCGGACTGCATGCGGCTCCTG  2879
             |||||||||||||||| || |||||||||||||||| | ||||||||   ||||||||||
Sbjct  876   GCTGCGTGCGGACTGCGCT-GTGGGGCTTGCTCTGCGGTGCGGACTGTGCGCGGCTCCTG  818

Query  2880  TCGTAGACGGTCTTGGTAGGTCTCTTGTAGGCCGTCGCTTGCTGCGATTAACGATCAACT  2939
             ||||||||||||||||||||||||||||||||||||||||||||||||||||||||||||
Sbjct  817   TCGTAGACGGTCTTGGTAGGTCTCTTGTAGGCCGTCGCTTGCTGCGATTAACGATCAACT  758

Query  2940  TAGAACTGGTACGGACAAGGGGAAT  2964
             |||||||||||||||||||||||||
Sbjct  757   TAGAACTGGTACGGACAAGGGGAAT  733


>CAPT01000119.1 Nakaseomyces delphensis CBS 2170 WGS project CAPT00000000 data, 
contig 61, whole genome shotgun sequence
Length=7541

 Score = 3445 bits (1865),  Expect = 0.0
 Identities = 2066/2161 (96%), Gaps = 21/2161 (1%)
 Strand=Plus/Minus

Query  820   CTTTAAGTTTGACCTCAAATCAGGTAGGGTTACCCGCTGAACTTAAGCATATCAATAAGC  879
             |||||||||||||||||||||||||||| |||||||||||||||||||||||||||||||
Sbjct  3553  CTTTAAGTTTGACCTCAAATCAGGTAGGATTACCCGCTGAACTTAAGCATATCAATAAGC  3494

Query  880   GGAGGAAAAGAAACCAACTGGGATTGCCTTAGTAACGGCGAGTGAAGCGGCAAAAGCTCA  939
             ||||||||||||||||||||||||||||||||||||||||||||||||||||||||||||
Sbjct  3493  GGAGGAAAAGAAACCAACTGGGATTGCCTTAGTAACGGCGAGTGAAGCGGCAAAAGCTCA  3434

Query  940   AATTTGAAATCTGGTACCTTTGGTGCCCGAGTTGTAATTTGGAGAGTACCACTTTGGGAC  999
             ||||||||||||||||||||||||||||||||||||||||| ||||||||||||||||||
Sbjct  3433  AATTTGAAATCTGGTACCTTTGGTGCCCGAGTTGTAATTTGTAGAGTACCACTTTGGGAC  3374

Query  1000  TGTACTTTGCCTATGTTCCTTGGAACAGGACGTCATGGAGGGTGAGAATCCCGTGTGGCG  1059
             | ||||||||||||||||||||||||||||||||||||||||||||||||||||||||||
Sbjct  3373  TATACTTTGCCTATGTTCCTTGGAACAGGACGTCATGGAGGGTGAGAATCCCGTGTGGCG  3314

Query  1060  AGGGTGTCAGTTCTTTGTAAAGGGTGCTCGAAGAGTCGAGTTGTTTGGGAATGCAGCTCT  1119
             ||||||| ||||||||||||||||||||||||||||||||||||||||||||||||||||
Sbjct  3313  AGGGTGTTAGTTCTTTGTAAAGGGTGCTCGAAGAGTCGAGTTGTTTGGGAATGCAGCTCT  3254

Query  1120  AAGTGGGTGGTAAATTCCATCTAAAGCTAAATACAGGCGAGAGACCGATAGCGAACAAGT  1179
             ||||||||||||||||||||||||||||||||||||||||||||||||||||||||||||
Sbjct  3253  AAGTGGGTGGTAAATTCCATCTAAAGCTAAATACAGGCGAGAGACCGATAGCGAACAAGT  3194

Query  1180  ACAGTGATGGAAAGATGAAAAGAACTTTGAAAAGAGAGTGAAAAAGTACGTGAAATTGTT  1239
             ||||||||||||||||||||||||||||||||||||||||||||||||||||||||||||
Sbjct  3193  ACAGTGATGGAAAGATGAAAAGAACTTTGAAAAGAGAGTGAAAAAGTACGTGAAATTGTT  3134

Query  1240  GAAAGGGAAGGGCATTTGATCAGACATGG-TGTTTTGCG-CCCCTTGCCTCTCGTGGGC-  1296
             ||||||||||||||||||||||||||||| || ||| || |||| |||  || |||||| 
Sbjct  3133  GAAAGGGAAGGGCATTTGATCAGACATGGCTGCTTTTCGCCCCCCTGCTCCTTGTGGGCG  3074

Query  1297  TTGGGACTCTCGCAGCTCA-CTGGGCCAGCATCGGTTTTGGCGGCCGGAAAAAACCAAGG  1355
               |||||||||| ||  || ||||||||||||| ||||| ||||   || |||||   ||
Sbjct  3073  GGGGGACTCTCG-AGGGCAGCTGGGCCAGCATCAGTTTTTGCGGTGCGACAAAACTCCGG  3015

Query  1356  GAATGTGGCTCTGCGCCTCGGTGTAGA-GTGTTATAGCCCTGGGGAATACGGCCAGTCGG  1414
             |||||| ||| |  || || |||   | ||||||||| || ||||||||  |||||  ||
Sbjct  3014  GAATGTAGCTGTCTGCTTCTGTGGGCATGTGTTATAGACCGGGGGAATAGCGCCAGCGGG  2955

Query  1415  GACCGAGGACTGCGATACTTGTTATCTAGGATGCTGGCATAATGGTTATATGCCGCCCGT  1474
             ||| ||||||||||||||||||||||||||||||||||||||||||||||||||||||||
Sbjct  2954  GACTGAGGACTGCGATACTTGTTATCTAGGATGCTGGCATAATGGTTATATGCCGCCCGT  2895

Query  1475  CTTGAAACACGGACCAAGGAGTCTAACGTCTATGCGAGTGTTTGGGTGTTAAACCCGTAC  1534
             ||||||||||||||||||||||||||||||||||||||||||||||||||||||||||||
Sbjct  2894  CTTGAAACACGGACCAAGGAGTCTAACGTCTATGCGAGTGTTTGGGTGTTAAACCCGTAC  2835

Query  1535  GCGTAATGAAAGTGAACGTAGGTTGGGGCCCTCCACCTGGGGGGTGCACAATCGACCGAT  1594
             |||||||||||||||||||||||||||||||||    | |||||||||||||||||||||
Sbjct  2834  GCGTAATGAAAGTGAACGTAGGTTGGGGCCCTC----TCGGGGGTGCACAATCGACCGAT  2779

Query  1595  CCTGATGTCTTCGGATGGATTTGAGTAAGAGCATAGCTGTTGGGACCCGAAAGATGGTGA  1654
             ||||||||||||||||||||||||||||||||||||||||||||||||||||||||||||
Sbjct  2778  CCTGATGTCTTCGGATGGATTTGAGTAAGAGCATAGCTGTTGGGACCCGAAAGATGGTGA  2719

Query  1655  ACTATGCCTGAATAGGGTGAAGCCAGAGGAAACTCTGGTGGAGGCTCGTAGCGGTTCTGA  1714
             ||||||||||||||||||||||||||||||||||||||||||||||||||||||||||||
Sbjct  2718  ACTATGCCTGAATAGGGTGAAGCCAGAGGAAACTCTGGTGGAGGCTCGTAGCGGTTCTGA  2659

Query  1715  CGTGCAAATCGATCGTCGAATTTGGGTATAGGGGCGAAAGACTAATCGAACCATCTAGTA  1774
             ||||||||||||||||||||||||||||||||||||||||||||||||||||||||||||
Sbjct  2658  CGTGCAAATCGATCGTCGAATTTGGGTATAGGGGCGAAAGACTAATCGAACCATCTAGTA  2599

Query  1775  GCTGGTTCCTGCCGAAGTTTCCCTCAGGATAGCAGAAGCTCGTATCAGTTTTATGAGGTA  1834
             ||||||||||||||||||||||||||||||||||||||||||||||||||||||||||||
Sbjct  2598  GCTGGTTCCTGCCGAAGTTTCCCTCAGGATAGCAGAAGCTCGTATCAGTTTTATGAGGTA  2539

Query  1835  AAGCGAATGATTAGAGGTACCGGGGTTGAAATGACCTTGACCTATTCTCAAACTTTAAAT  1894
             ||||||||||||||||||||||||||||||||||||||||||||||||||||||||||||
Sbjct  2538  AAGCGAATGATTAGAGGTACCGGGGTTGAAATGACCTTGACCTATTCTCAAACTTTAAAT  2479

Query  1895  ATGTAAGAAGTCCTTGTTGCTTAATTGAACGTGGACATTTGAATGAAGAGCTTTTAGTGG  1954
             |||||||||||||||||||||||||||||||||||||| |||||||||||||||||||||
Sbjct  2478  ATGTAAGAAGTCCTTGTTGCTTAATTGAACGTGGACATATGAATGAAGAGCTTTTAGTGG  2419

Query  1955  GCCATTTTTGGTAAGCAGAACTGGCGATGCGGGATGAACCGAACGTGGAGTTAAGGTGCC  2014
             |||||||||||||||||||||||||||||||||||||||||||||| |||||||||||||
Sbjct  2418  GCCATTTTTGGTAAGCAGAACTGGCGATGCGGGATGAACCGAACGTAGAGTTAAGGTGCC  2359

Query  2015  GGAATACACGCTCATCAGACACCACAAAAGGTGTTAGTTCATCTAGACAGCCGGACGGTG  2074
             ||||||||||||||||||||||||||||||||||||||||||||||||||||||||||||
Sbjct  2358  GGAATACACGCTCATCAGACACCACAAAAGGTGTTAGTTCATCTAGACAGCCGGACGGTG  2299

Query  2075  GCCATGGAAGTCGGAATCCGCTAAGGAGTGTGTAACAACTCACCGGCCGAATGAACTAGC  2134
             ||||||||||||||||||||||||||||||||||||||||||||||||||||||||||||
Sbjct  2298  GCCATGGAAGTCGGAATCCGCTAAGGAGTGTGTAACAACTCACCGGCCGAATGAACTAGC  2239

Query  2135  CCTGAAAATGGATGGCGCTCAAGCGTGTTACCTATACTCCGCCGTCAGGGTTGAAATGAG  2194
             |||||||||||||||||||||||||||||||||||||||  ||||||||||||||  |||
Sbjct  2238  CCTGAAAATGGATGGCGCTCAAGCGTGTTACCTATACTCTACCGTCAGGGTTGAACAGAG  2179

Query  2195  GCCCTGACGAGTAGGCAGGCGTGGGGGTCAGTGACGAAGCCTAGGCCGTAAGGTCGGGTC  2254
             || |||||||||||||||||||||||||||||||||||||||||||||||||||||||||
Sbjct  2178  GCTCTGACGAGTAGGCAGGCGTGGGGGTCAGTGACGAAGCCTAGGCCGTAAGGTCGGGTC  2119

Query  2255  GAACGGCCCCTAGTGCAGATCTTGGTGGTAGTAGCAAATATTCAAATGAGAACTTTGAAG  2314
             ||||||||||||||||||||||||||||||||||||||||||||||||||||||||||||
Sbjct  2118  GAACGGCCCCTAGTGCAGATCTTGGTGGTAGTAGCAAATATTCAAATGAGAACTTTGAAG  2059

Query  2315  ACTGAAGTGGGGAAAGGTTCCACGTCAACAGCAGTTGGACGTGGGTTAGTCGATCCTAAG  2374
             ||||||||||||||||||||||||||||||||||||||||||||||||||||||||||||
Sbjct  2058  ACTGAAGTGGGGAAAGGTTCCACGTCAACAGCAGTTGGACGTGGGTTAGTCGATCCTAAG  1999

Query  2375  AGATGGGGAAGCTCCGTTTCAAAGGCCTGATTT-A-TGCAGGCCACCATCGAAAGGGAAT  2432
             |||||||||||||||||||||| |||||||||| | ||||||||||||||||||||||||
Sbjct  1998  AGATGGGGAAGCTCCGTTTCAACGGCCTGATTTCATTGCAGGCCACCATCGAAAGGGAAT  1939

Query  2433  CCGGTTAAGATTCCGGAACCTGGATGTGGATTCTTCACGGCAACGTAACTGAATGTGGAG  2492
             |||||||| |||||||||||||||| ||||||||||||||||||||||||||||||||||
Sbjct  1938  CCGGTTAATATTCCGGAACCTGGATATGGATTCTTCACGGCAACGTAACTGAATGTGGAG  1879

Query  2493  ACGTCGGCGCGAGCCCTGGGAGGAGTTATCTTTTCTTCTTAACAGCTTATCACCCTGGAA  2552
             ||||||||||||||||||||||||||||||||||||||||||||||||||||||||||||
Sbjct  1878  ACGTCGGCGCGAGCCCTGGGAGGAGTTATCTTTTCTTCTTAACAGCTTATCACCCTGGAA  1819

Query  2553  TTGGTTTATCCGGAGATGGGGTCTTATGGCTGGAAGAGGCGAGCTCATATGCTCGCTCCG  2612
             ||||||||||||||||||||||||||||||||||||||||| |||||||||| |||||||
Sbjct  1818  TTGGTTTATCCGGAGATGGGGTCTTATGGCTGGAAGAGGCGGGCTCATATGCCCGCTCCG  1759

Query  2613  GTGCGCTTGCGACGGCCCTTGAAAATCCACAGGAAGGAATAGTTTTCACGCCAGGTCGTA  2672
             ||||||| |||||||||||||||||||||||||||||||||||||||| |||||||||||
Sbjct  1758  GTGCGCTCGCGACGGCCCTTGAAAATCCACAGGAAGGAATAGTTTTCATGCCAGGTCGTA  1699

Query  2673  CTGATAACCGCAGCAGGTCTCCAAGGTGAACAGCCTCTAGTTGATAGAATAATGTAGATA  2732
             ||||||||||||||||||||||||||||||||||||||||||||||||||||||||||||
Sbjct  1698  CTGATAACCGCAGCAGGTCTCCAAGGTGAACAGCCTCTAGTTGATAGAATAATGTAGATA  1639

Query  2733  AGGGAAGTCGGCAAAATAGATCCGTAACTTCGGGATAAGGATTGGCTCTAAGGGTCGGGT  2792
             ||||||||||||||||||||||||||||||||||||||||||||||||||||||||||| 
Sbjct  1638  AGGGAAGTCGGCAAAATAGATCCGTAACTTCGGGATAAGGATTGGCTCTAAGGGTCGGGC  1579

Query  2793  AGTGAGGGCCTTGGTCAGACGCGGCGGGGCTGCGTGCGGACTGCCTGGTGGGGCTTGCTC  2852
             |||||||||  ||||||||||| |||||||||  ||||||||||| |  |||||||||||
Sbjct  1578  AGTGAGGGCTCTGGTCAGACGCCGCGGGGCTGGTTGCGGACTGCCGGAGGGGGCTTGCTC  1519

Query  2853  TGCCGGGCGGACTGCATGCGGCTCCTGTCGTAGACGGTCTTGGTAGGTCTCTT--G----  2906
                | |||||||||| |  ||| ||||| ||||||||||||||||||||| |   |    
Sbjct  1518  CTTCTGGCGGACTGCTTCGGGCCCCTGTGGTAGACGGTCTTGGTAGGTCTTTCCCGCAAG  1459

Query  2907  --T-AGGCCGTCGCTTGCTGCGATTAACGATCAACTTAGAACTGGTACGGACAAGGGGAA  2963
               | ||||||||||||||||||||||||||||||||||||||||||||||||||||||||
Sbjct  1458  GGTCAGGCCGTCGCTTGCTGCGATTAACGATCAACTTAGAACTGGTACGGACAAGGGGAA  1399

Query  2964  T  2964
             |
Sbjct  1398  T  1398


 Score = 361 bits (195),  Expect = 9e-95
 Identities = 276/311 (89%), Gaps = 21/311 (7%)
 Strand=Plus/Minus

Query  371   ACACAAACAAATAtttttttAAACTAATTCAGTCAACAC-AAGATTTCTTTTAGT--AG-  426
             |||||||| |||| ||||||| | ||| |  ||||| || ||  |||||||| ||  || 
Sbjct  4029  ACACAAAC-AATACTTTTTTATATTAAATT-GTCAAAACTAATTTTTCTTTTTGTTGAGA  3972

Query  427   --AAA-ACAACTTCAAAACTTTCAACAATGGATCTCTTGGTTCTCGCATCGATGAAGAAC  483
               ||| | ||||| ||||||||||||||||||||||||||||||||||||||||||||||
Sbjct  3971  AAAAATATAACTTTAAAACTTTCAACAATGGATCTCTTGGTTCTCGCATCGATGAAGAAC  3912

Query  484   GCAGCGAAATGCGATACGTAATGTGAATTGCAGAATTCCGTGAATCATCGAATCTTTGAA  543
             ||||||||||||||||||||||||||||||||||||||||||||||||||||||||||||
Sbjct  3911  GCAGCGAAATGCGATACGTAATGTGAATTGCAGAATTCCGTGAATCATCGAATCTTTGAA  3852

Query  544   CGCACATTGCGCCCTCTGGTATTCCGGGGGGCATGCCTGTTTGAGCGTCATTTCCTTCTC  603
             ||||||||||||||||||||||||| ||||||||||||||||||||||||||||||||||
Sbjct  3851  CGCACATTGCGCCCTCTGGTATTCCAGGGGGCATGCCTGTTTGAGCGTCATTTCCTTCTC  3792

Query  604   AAACA-C-A--TT-G----TGTTTGGTAGTGAGTGATACTCGTTTTTGAGTTAACTTGAA  654
             ||| | | |  || |    |||||||||||||||||||||||||   |||||||||||||
Sbjct  3791  AAATAACTACGTTAGTTTTTGTTTGGTAGTGAGTGATACTCGTT---GAGTTAACTTGAA  3735

Query  655   ATTGTAGGCCA  665
             ||||| |||||
Sbjct  3734  ATTGTTGGCCA  3724


 Score = 80.5 bits (43),  Expect = 3e-10
 Identities = 43/43 (100%), Gaps = 0/43 (0%)
 Strand=Plus/Minus

Query  1     CAAGGTTTCCGTAGGTGAACCTGCGGAAGGATCATTAAAGAAA  43
             |||||||||||||||||||||||||||||||||||||||||||
Sbjct  4262  CAAGGTTTCCGTAGGTGAACCTGCGGAAGGATCATTAAAGAAA  4220


>VZVN01000183.1 Saccharomyces cerevisiae x Saccharomyces kudriavzevii strain 
yHQL621 flattened_line_364, whole genome shotgun sequence
Length=7438

 Score = 3321 bits (1798),  Expect = 0.0
 Identities = 2039/2153 (95%), Gaps = 26/2153 (1%)
 Strand=Plus/Plus

Query  819   TCTTTAAGTTTGACCTCAAATCAGGTAGGGTTACCCGCTGAACTTAAGCATATCAATAAG  878
             |||| ||||||||||||||||||||||||  |||||||||||||||||||||||||||||
Sbjct  4626  TCTTAAAGTTTGACCTCAAATCAGGTAGGAGTACCCGCTGAACTTAAGCATATCAATAAG  4685

Query  879   CGGAGGAAAAGAAACCAACTGGGATTGCCTTAGTAACGGCGAGTGAAGCGGCAAAAGCTC  938
             ||||||||||||||||||| ||||||||||||||||||||||||||||||||||||||||
Sbjct  4686  CGGAGGAAAAGAAACCAACCGGGATTGCCTTAGTAACGGCGAGTGAAGCGGCAAAAGCTC  4745

Query  939   AAATTTGAAATCTGGTACCTTTGGTGCCCGAGTTGTAATTTGGAGAGTACCACTTTGGGA  998
             ||||||||||||||||||||| |||||||||||||||||||||||||  | |||||||| 
Sbjct  4746  AAATTTGAAATCTGGTACCTTCGGTGCCCGAGTTGTAATTTGGAGAGGGCAACTTTGGGG  4805

Query  999   CTGTACTTTGCCTATGTTCCTTGGAACAGGACGTCATGGAGGGTGAGAATCCCGTGTGGC  1058
             | || | ||| |||||||||||||||||||||||||| ||||||||||||||||||||||
Sbjct  4806  CCGTTCCTTGTCTATGTTCCTTGGAACAGGACGTCATAGAGGGTGAGAATCCCGTGTGGC  4865

Query  1059  GAGG-GTGTCAGTTCTTTGTAAAGGGTG-C-TCGAAGAGTCGAGTTGTTTGGGAATGCAG  1115
             |||| ||| | |||||||||||||  || | |||||||||||||||||||||||||||||
Sbjct  4866  GAGGAGTG-CGGTTCTTTGTAAAG--TGCCTTCGAAGAGTCGAGTTGTTTGGGAATGCAG  4922

Query  1116  CTCTAAGTGGGTGGTAAATTCCATCTAAAGCTAAATACAGGCGAGAGACCGATAGCGAAC  1175
             |||||||||||||||||||||||||||||||||||||  |||||||||||||||||||||
Sbjct  4923  CTCTAAGTGGGTGGTAAATTCCATCTAAAGCTAAATATTGGCGAGAGACCGATAGCGAAC  4982

Query  1176  AAGTACAGTGATGGAAAGATGAAAAGAACTTTGAAAAGAGAGTGAAAAAGTACGTGAAAT  1235
             ||||||||||||||||||||||||||||||||||||||||||||||||||||||||||||
Sbjct  4983  AAGTACAGTGATGGAAAGATGAAAAGAACTTTGAAAAGAGAGTGAAAAAGTACGTGAAAT  5042

Query  1236  TGTTGAAAGGGAAGGGCATTTGATCAGACATGGTGTTTTGCGCCCCTTGCCTCTCGTGGG  1295
             |||||||||||||||||||||||||||||||||||||||| ||||  |||  || |||||
Sbjct  5043  TGTTGAAAGGGAAGGGCATTTGATCAGACATGGTGTTTTGTGCCCTCTGCTCCTTGTGGG  5102

Query  1296  CTTGGGACTCTCGCAGCTCACTGGGCCAGCATCGGTTTTGGCGGCCGGAAAAAACCAAGG  1355
                |||| |||||||  |||||||||||||||| ||||||| ||| ||| ||| |||  |
Sbjct  5103  TAGGGGAATCTCGCATTTCACTGGGCCAGCATCAGTTTTGGTGGCAGGATAAATCCATAG  5162

Query  1356  GAATGTGGCTCTGCGCCTCGGTGTAGAGTGTTATAGCCCTG-GGGAATACGGCCAGTCGG  1414
             |||||| ||| |  ||||| | ||| ||| |||||| |||| |||||||| |||||  ||
Sbjct  5163  GAATGTAGCT-T--GCCTC-G-GTA-AGTATTATAG-CCTGTGGGAATACTGCCAGCTGG  5215

Query  1415  GACCGAGGACTGCGATACTTGTTA-TCTAGGATGCTGGCATAATGGTTATATGCCGCCCG  1473
             ||| |||||||||||  |  || | || ||||||||||||||||||||||||||||||||
Sbjct  5216  GACTGAGGACTGCGA--C--GTAAGTCAAGGATGCTGGCATAATGGTTATATGCCGCCCG  5271

Query  1474  TCTTGAAACACGGACCAAGGAGTCTAACGTCTATGCGAGTGTTTGGGTGTTAAACCCGTA  1533
             |||||||||||||||||||||||||||||||||||||||||||||||||| |||||| ||
Sbjct  5272  TCTTGAAACACGGACCAAGGAGTCTAACGTCTATGCGAGTGTTTGGGTGTAAAACCCATA  5331

Query  1534  CGCGTAATGAAAGTGAACGTAGGTTGGGGCCCTCCACCTGGGGGGTGCACAATCGACCGA  1593
             ||||||||||||||||||||||||||||||| | |  |   | |||||||||||||||||
Sbjct  5332  CGCGTAATGAAAGTGAACGTAGGTTGGGGCC-T-C-GC-AAGAGGTGCACAATCGACCGA  5387

Query  1594  TCCTGATGTCTTCGGATGGATTTGAGTAAGAGCATAGCTGTTGGGACCCGAAAGATGGTG  1653
             ||||||||||||||||||||||||||||||||||||||||||||||||||||||||||||
Sbjct  5388  TCCTGATGTCTTCGGATGGATTTGAGTAAGAGCATAGCTGTTGGGACCCGAAAGATGGTG  5447

Query  1654  AACTATGCCTGAATAGGGTGAAGCCAGAGGAAACTCTGGTGGAGGCTCGTAGCGGTTCTG  1713
             ||||||||||||||||||||||||||||||||||||||||||||||||||||||||||||
Sbjct  5448  AACTATGCCTGAATAGGGTGAAGCCAGAGGAAACTCTGGTGGAGGCTCGTAGCGGTTCTG  5507

Query  1714  ACGTGCAAATCGATCGTCGAATTTGGGTATAGGGGCGAAAGACTAATCGAACCATCTAGT  1773
             ||||||||||||||||||||||||||||||||||||||||||||||||||||||||||||
Sbjct  5508  ACGTGCAAATCGATCGTCGAATTTGGGTATAGGGGCGAAAGACTAATCGAACCATCTAGT  5567

Query  1774  AGCTGGTTCCTGCCGAAGTTTCCCTCAGGATAGCAGAAGCTCGTATCAGTTTTATGAGGT  1833
             ||||||||||||||||||||||||||||||||||||||||||||||||||||||||||||
Sbjct  5568  AGCTGGTTCCTGCCGAAGTTTCCCTCAGGATAGCAGAAGCTCGTATCAGTTTTATGAGGT  5627

Query  1834  AAAGCGAATGATTAGAGGTACCGGGGTTGAAATGACCTTGACCTATTCTCAAACTTTAAA  1893
             ||||||||||||||||||| ||||||| ||||||||||||||||||||||||||||||||
Sbjct  5628  AAAGCGAATGATTAGAGGTTCCGGGGTCGAAATGACCTTGACCTATTCTCAAACTTTAAA  5687

Query  1894  TATGTAAGAAGTCCTTGTTGCTTAATTGAACGTGGACATTTGAATGAAGAGCTTTTAGTG  1953
             ||||||||||||||||||| ||||||||||||||||||||||||||||||||||||||||
Sbjct  5688  TATGTAAGAAGTCCTTGTTACTTAATTGAACGTGGACATTTGAATGAAGAGCTTTTAGTG  5747

Query  1954  GGCCATTTTTGGTAAGCAGAACTGGCGATGCGGGATGAACCGAACGTGGAGTTAAGGTGC  2013
             ||||||||||||||||||||||||||||||||||||||||||||||| ||||||||||||
Sbjct  5748  GGCCATTTTTGGTAAGCAGAACTGGCGATGCGGGATGAACCGAACGTAGAGTTAAGGTGC  5807

Query  2014  CGGAATACACGCTCATCAGACACCACAAAAGGTGTTAGTTCATCTAGACAGCCGGACGGT  2073
             ||||||||||||||||||||||||||||||||||||||||||||||||||||||||||||
Sbjct  5808  CGGAATACACGCTCATCAGACACCACAAAAGGTGTTAGTTCATCTAGACAGCCGGACGGT  5867

Query  2074  GGCCATGGAAGTCGGAATCCGCTAAGGAGTGTGTAACAACTCACCGGCCGAATGAACTAG  2133
             ||||||||||||||||||||||||||||||||||||||||||||||||||||||||||||
Sbjct  5868  GGCCATGGAAGTCGGAATCCGCTAAGGAGTGTGTAACAACTCACCGGCCGAATGAACTAG  5927

Query  2134  CCCTGAAAATGGATGGCGCTCAAGCGTGTTACCTATACTCCGCCGTCAGGGTTGAAATGA  2193
             ||||||||||||||||||||||||||||||||||||||||  ||||||||||||| ||||
Sbjct  5928  CCCTGAAAATGGATGGCGCTCAAGCGTGTTACCTATACTCTACCGTCAGGGTTGATATGA  5987

Query  2194  GGCCCTGACGAGTAGGCAGGCGTGGGGGTCAGTGACGAAGCCTAGGCCGTAAGGTCGGGT  2253
              |||||||||||||||||||||||| ||||||||||||||||||| ||||||||||||||
Sbjct  5988  TGCCCTGACGAGTAGGCAGGCGTGGAGGTCAGTGACGAAGCCTAGACCGTAAGGTCGGGT  6047

Query  2254  CGAACGGCCCCTAGTGCAGATCTTGGTGGTAGTAGCAAATATTCAAATGAGAACTTTGAA  2313
             ||||||||| ||||||||||||||||||||||||||||||||||||||||||||||||||
Sbjct  6048  CGAACGGCCTCTAGTGCAGATCTTGGTGGTAGTAGCAAATATTCAAATGAGAACTTTGAA  6107

Query  2314  GACTGAAGTGGGGAAAGGTTCCACGTCAACAGCAGTTGGACGTGGGTTAGTCGATCCTAA  2373
             ||||||||||||||||||||||||||||||||||||||||||||||||||||||||||||
Sbjct  6108  GACTGAAGTGGGGAAAGGTTCCACGTCAACAGCAGTTGGACGTGGGTTAGTCGATCCTAA  6167

Query  2374  GAGATGGGGAAGCTCCGTTTCAAAGGCCTGA-TTTATGCAGGCCACCATCGAAAGGGAAT  2432
             ||||||||||||||||||||||||||||||| ||||||||||||||||||||||||||||
Sbjct  6168  GAGATGGGGAAGCTCCGTTTCAAAGGCCTGATTTTATGCAGGCCACCATCGAAAGGGAAT  6227

Query  2433  CCGGTTAAGATTCCGGAACCTGGATGTGGATTCTTCACGGCAACGTAACTGAATGTGGAG  2492
             ||||||||||||||||||||||||| |||||||||||||| |||||||||||||||||||
Sbjct  6228  CCGGTTAAGATTCCGGAACCTGGATATGGATTCTTCACGGTAACGTAACTGAATGTGGAG  6287

Query  2493  ACGTCGGCGCGAGCCCTGGGAGGAGTTATCTTTTCTTCTTAACAGCTTATCACCCTGGAA  2552
             ||||||||||||||||||||||||||||||||||||||||||||||||||||||| ||||
Sbjct  6288  ACGTCGGCGCGAGCCCTGGGAGGAGTTATCTTTTCTTCTTAACAGCTTATCACCCCGGAA  6347

Query  2553  TTGGTTTATCCGGAGATGGGGTCTTATGGCTGGAAGAGGCGAGCTCATATGCTCGCTCCG  2612
             |||||||||||||||||||||||||||||||||||||||| ||| | | |||| ||||||
Sbjct  6348  TTGGTTTATCCGGAGATGGGGTCTTATGGCTGGAAGAGGCCAGCACCTTTGCTGGCTCCG  6407

Query  2613  GTGCGCTTGCGACGGCCCTTGAAAATCCACAGGAAGGAATAGTTTTCACGCCAGGTCGTA  2672
             ||||||||| |||||||| ||||||||||||||||||||||||||||| |||||||||||
Sbjct  6408  GTGCGCTTGTGACGGCCCGTGAAAATCCACAGGAAGGAATAGTTTTCATGCCAGGTCGTA  6467

Query  2673  CTGATAACCGCAGCAGGTCTCCAAGGTGAACAGCCTCTAGTTGATAGAATAATGTAGATA  2732
             ||||||||||||||||||||||||||||||||||||||||||||||||||||||||||||
Sbjct  6468  CTGATAACCGCAGCAGGTCTCCAAGGTGAACAGCCTCTAGTTGATAGAATAATGTAGATA  6527

Query  2733  AGGGAAGTCGGCAAAATAGATCCGTAACTTCGGGATAAGGATTGGCTCTAAGGGTCGGGT  2792
             ||||||||||||||||||||||||||||||||||||||||||||||||||||||||||||
Sbjct  6528  AGGGAAGTCGGCAAAATAGATCCGTAACTTCGGGATAAGGATTGGCTCTAAGGGTCGGGT  6587

Query  2793  AGTGAGGGCCTTGGTCAGACGCGGCGGGGCTGCGTGCGGACTGCCTGGTGGGGCTTGCTC  2852
             |||||||||||||||||||||| |||||  ||| || ||||||| |||||||||||||||
Sbjct  6588  AGTGAGGGCCTTGGTCAGACGCAGCGGGCGTGCTTGTGGACTGCTTGGTGGGGCTTGCTC  6647

Query  2853  TGCCGGGCGGACTGCATGCG-GCTCCTGTCGTAGACGGTCTTGGTAGGTCTCTTGTAGGC  2911
             |||  |||||||| | |||| || | ||| |||||||| ||||||||||||||||||| |
Sbjct  6648  TGCTAGGCGGACTACTTGCGTGC-CTTGTTGTAGACGGCCTTGGTAGGTCTCTTGTAGAC  6706

Query  2912  CGTCGCTTGCTGCGATTAACGATCAACTTAGAACTGGTACGGACAAGGGGAAT  2964
             ||||||||||| | |||||||||||||||||||||||||||||||||||||||
Sbjct  6707  CGTCGCTTGCTACAATTAACGATCAACTTAGAACTGGTACGGACAAGGGGAAT  6759


 Score = 350 bits (189),  Expect = 2e-91
 Identities = 213/224 (95%), Gaps = 4/224 (2%)
 Strand=Plus/Plus

Query  435   TTCAAAACTTTCAACAATGGATCTCTTGGTTCTCGCATCGATGAAGAACGCAGCGAAATG  494
             || |||||||||||||| ||||||||||||||||||||||||||||||||||||||||||
Sbjct  4238  TTAAAAACTTTCAACAACGGATCTCTTGGTTCTCGCATCGATGAAGAACGCAGCGAAATG  4297

Query  495   CGATACGTAATGTGAATTGCAGAATTCCGTGAATCATCGAATCTTTGAACGCACATTGCG  554
             ||||||||||||||||||||||||||||||||||||||||||||||||||||||||||||
Sbjct  4298  CGATACGTAATGTGAATTGCAGAATTCCGTGAATCATCGAATCTTTGAACGCACATTGCG  4357

Query  555   CCCTCTGGTATTCCGGGGGGCATGCCTGTTTGAGCGTCATTTCCTTCTCAAACACATTGT  614
             |||  ||||||||| ||||||||||||||||||||||||||||||||||||  ||||| |
Sbjct  4358  CCCCTTGGTATTCCAGGGGGCATGCCTGTTTGAGCGTCATTTCCTTCTCAA--ACATTCT  4415

Query  615   GTTTGGTAGTGAGTGATACTCGTTTTTGAGTTAACTTGAAATTG  658
             ||||||||||||||||||||| |||  |||||||||||||||||
Sbjct  4416  GTTTGGTAGTGAGTGATACTC-TTTG-GAGTTAACTTGAAATTG  4457


 Score = 91.6 bits (49),  Expect = 1e-13
 Identities = 49/49 (100%), Gaps = 0/49 (0%)
 Strand=Plus/Plus

Query  1     CAAGGTTTCCGTAGGTGAACCTGCGGAAGGATCATTAAAGAAATTTAAT  49
             |||||||||||||||||||||||||||||||||||||||||||||||||
Sbjct  3844  CAAGGTTTCCGTAGGTGAACCTGCGGAAGGATCATTAAAGAAATTTAAT  3892


>VZVB01000255.1 Saccharomyces cerevisiae x Saccharomyces eubayanus strain yHQL630 
flattened_line_509, whole genome shotgun sequence
Length=6198

 Score = 3321 bits (1798),  Expect = 0.0
 Identities = 2039/2153 (95%), Gaps = 26/2153 (1%)
 Strand=Plus/Minus

Query  819   TCTTTAAGTTTGACCTCAAATCAGGTAGGGTTACCCGCTGAACTTAAGCATATCAATAAG  878
             |||| ||||||||||||||||||||||||  |||||||||||||||||||||||||||||
Sbjct  3638  TCTTAAAGTTTGACCTCAAATCAGGTAGGAGTACCCGCTGAACTTAAGCATATCAATAAG  3579

Query  879   CGGAGGAAAAGAAACCAACTGGGATTGCCTTAGTAACGGCGAGTGAAGCGGCAAAAGCTC  938
             ||||||||||||||||||| ||||||||||||||||||||||||||||||||||||||||
Sbjct  3578  CGGAGGAAAAGAAACCAACCGGGATTGCCTTAGTAACGGCGAGTGAAGCGGCAAAAGCTC  3519

Query  939   AAATTTGAAATCTGGTACCTTTGGTGCCCGAGTTGTAATTTGGAGAGTACCACTTTGGGA  998
             ||||||||||||||||||||| |||||||||||||||||||||||||  | |||||||| 
Sbjct  3518  AAATTTGAAATCTGGTACCTTCGGTGCCCGAGTTGTAATTTGGAGAGGGCAACTTTGGGG  3459

Query  999   CTGTACTTTGCCTATGTTCCTTGGAACAGGACGTCATGGAGGGTGAGAATCCCGTGTGGC  1058
             | || | ||| |||||||||||||||||||||||||| ||||||||||||||||||||||
Sbjct  3458  CCGTTCCTTGTCTATGTTCCTTGGAACAGGACGTCATAGAGGGTGAGAATCCCGTGTGGC  3399

Query  1059  GAGG-GTGTCAGTTCTTTGTAAAGGGTG-C-TCGAAGAGTCGAGTTGTTTGGGAATGCAG  1115
             |||| ||| | |||||||||||||  || | |||||||||||||||||||||||||||||
Sbjct  3398  GAGGAGTG-CGGTTCTTTGTAAAG--TGCCTTCGAAGAGTCGAGTTGTTTGGGAATGCAG  3342

Query  1116  CTCTAAGTGGGTGGTAAATTCCATCTAAAGCTAAATACAGGCGAGAGACCGATAGCGAAC  1175
             |||||||||||||||||||||||||||||||||||||  |||||||||||||||||||||
Sbjct  3341  CTCTAAGTGGGTGGTAAATTCCATCTAAAGCTAAATATTGGCGAGAGACCGATAGCGAAC  3282

Query  1176  AAGTACAGTGATGGAAAGATGAAAAGAACTTTGAAAAGAGAGTGAAAAAGTACGTGAAAT  1235
             ||||||||||||||||||||||||||||||||||||||||||||||||||||||||||||
Sbjct  3281  AAGTACAGTGATGGAAAGATGAAAAGAACTTTGAAAAGAGAGTGAAAAAGTACGTGAAAT  3222

Query  1236  TGTTGAAAGGGAAGGGCATTTGATCAGACATGGTGTTTTGCGCCCCTTGCCTCTCGTGGG  1295
             |||||||||||||||||||||||||||||||||||||||| ||||  |||  || |||||
Sbjct  3221  TGTTGAAAGGGAAGGGCATTTGATCAGACATGGTGTTTTGTGCCCTCTGCTCCTTGTGGG  3162

Query  1296  CTTGGGACTCTCGCAGCTCACTGGGCCAGCATCGGTTTTGGCGGCCGGAAAAAACCAAGG  1355
                |||| |||||||  |||||||||||||||| ||||||| ||| ||| ||| |||  |
Sbjct  3161  TAGGGGAATCTCGCATTTCACTGGGCCAGCATCAGTTTTGGTGGCAGGATAAATCCATAG  3102

Query  1356  GAATGTGGCTCTGCGCCTCGGTGTAGAGTGTTATAGCCCTG-GGGAATACGGCCAGTCGG  1414
             |||||| ||| |  ||||| | ||| ||| |||||| |||| |||||||| |||||  ||
Sbjct  3101  GAATGTAGCT-T--GCCTC-G-GTA-AGTATTATAG-CCTGTGGGAATACTGCCAGCTGG  3049

Query  1415  GACCGAGGACTGCGATACTTGTTA-TCTAGGATGCTGGCATAATGGTTATATGCCGCCCG  1473
             ||| |||||||||||  |  || | || ||||||||||||||||||||||||||||||||
Sbjct  3048  GACTGAGGACTGCGA--C--GTAAGTCAAGGATGCTGGCATAATGGTTATATGCCGCCCG  2993

Query  1474  TCTTGAAACACGGACCAAGGAGTCTAACGTCTATGCGAGTGTTTGGGTGTTAAACCCGTA  1533
             |||||||||||||||||||||||||||||||||||||||||||||||||| |||||| ||
Sbjct  2992  TCTTGAAACACGGACCAAGGAGTCTAACGTCTATGCGAGTGTTTGGGTGTAAAACCCATA  2933

Query  1534  CGCGTAATGAAAGTGAACGTAGGTTGGGGCCCTCCACCTGGGGGGTGCACAATCGACCGA  1593
             ||||||||||||||||||||||||||||||| | |  |   | |||||||||||||||||
Sbjct  2932  CGCGTAATGAAAGTGAACGTAGGTTGGGGCC-T-C-GC-AAGAGGTGCACAATCGACCGA  2877

Query  1594  TCCTGATGTCTTCGGATGGATTTGAGTAAGAGCATAGCTGTTGGGACCCGAAAGATGGTG  1653
             ||||||||||||||||||||||||||||||||||||||||||||||||||||||||||||
Sbjct  2876  TCCTGATGTCTTCGGATGGATTTGAGTAAGAGCATAGCTGTTGGGACCCGAAAGATGGTG  2817

Query  1654  AACTATGCCTGAATAGGGTGAAGCCAGAGGAAACTCTGGTGGAGGCTCGTAGCGGTTCTG  1713
             ||||||||||||||||||||||||||||||||||||||||||||||||||||||||||||
Sbjct  2816  AACTATGCCTGAATAGGGTGAAGCCAGAGGAAACTCTGGTGGAGGCTCGTAGCGGTTCTG  2757

Query  1714  ACGTGCAAATCGATCGTCGAATTTGGGTATAGGGGCGAAAGACTAATCGAACCATCTAGT  1773
             ||||||||||||||||||||||||||||||||||||||||||||||||||||||||||||
Sbjct  2756  ACGTGCAAATCGATCGTCGAATTTGGGTATAGGGGCGAAAGACTAATCGAACCATCTAGT  2697

Query  1774  AGCTGGTTCCTGCCGAAGTTTCCCTCAGGATAGCAGAAGCTCGTATCAGTTTTATGAGGT  1833
             ||||||||||||||||||||||||||||||||||||||||||||||||||||||||||||
Sbjct  2696  AGCTGGTTCCTGCCGAAGTTTCCCTCAGGATAGCAGAAGCTCGTATCAGTTTTATGAGGT  2637

Query  1834  AAAGCGAATGATTAGAGGTACCGGGGTTGAAATGACCTTGACCTATTCTCAAACTTTAAA  1893
             ||||||||||||||||||| ||||||| ||||||||||||||||||||||||||||||||
Sbjct  2636  AAAGCGAATGATTAGAGGTTCCGGGGTCGAAATGACCTTGACCTATTCTCAAACTTTAAA  2577

Query  1894  TATGTAAGAAGTCCTTGTTGCTTAATTGAACGTGGACATTTGAATGAAGAGCTTTTAGTG  1953
             ||||||||||||||||||| ||||||||||||||||||||||||||||||||||||||||
Sbjct  2576  TATGTAAGAAGTCCTTGTTACTTAATTGAACGTGGACATTTGAATGAAGAGCTTTTAGTG  2517

Query  1954  GGCCATTTTTGGTAAGCAGAACTGGCGATGCGGGATGAACCGAACGTGGAGTTAAGGTGC  2013
             ||||||||||||||||||||||||||||||||||||||||||||||| ||||||||||||
Sbjct  2516  GGCCATTTTTGGTAAGCAGAACTGGCGATGCGGGATGAACCGAACGTAGAGTTAAGGTGC  2457

Query  2014  CGGAATACACGCTCATCAGACACCACAAAAGGTGTTAGTTCATCTAGACAGCCGGACGGT  2073
             ||||||||||||||||||||||||||||||||||||||||||||||||||||||||||||
Sbjct  2456  CGGAATACACGCTCATCAGACACCACAAAAGGTGTTAGTTCATCTAGACAGCCGGACGGT  2397

Query  2074  GGCCATGGAAGTCGGAATCCGCTAAGGAGTGTGTAACAACTCACCGGCCGAATGAACTAG  2133
             ||||||||||||||||||||||||||||||||||||||||||||||||||||||||||||
Sbjct  2396  GGCCATGGAAGTCGGAATCCGCTAAGGAGTGTGTAACAACTCACCGGCCGAATGAACTAG  2337

Query  2134  CCCTGAAAATGGATGGCGCTCAAGCGTGTTACCTATACTCCGCCGTCAGGGTTGAAATGA  2193
             ||||||||||||||||||||||||||||||||||||||||  ||||||||||||| ||||
Sbjct  2336  CCCTGAAAATGGATGGCGCTCAAGCGTGTTACCTATACTCTACCGTCAGGGTTGATATGA  2277

Query  2194  GGCCCTGACGAGTAGGCAGGCGTGGGGGTCAGTGACGAAGCCTAGGCCGTAAGGTCGGGT  2253
              |||||||||||||||||||||||| ||||||||||||||||||| ||||||||||||||
Sbjct  2276  TGCCCTGACGAGTAGGCAGGCGTGGAGGTCAGTGACGAAGCCTAGACCGTAAGGTCGGGT  2217

Query  2254  CGAACGGCCCCTAGTGCAGATCTTGGTGGTAGTAGCAAATATTCAAATGAGAACTTTGAA  2313
             ||||||||| ||||||||||||||||||||||||||||||||||||||||||||||||||
Sbjct  2216  CGAACGGCCTCTAGTGCAGATCTTGGTGGTAGTAGCAAATATTCAAATGAGAACTTTGAA  2157

Query  2314  GACTGAAGTGGGGAAAGGTTCCACGTCAACAGCAGTTGGACGTGGGTTAGTCGATCCTAA  2373
             ||||||||||||||||||||||||||||||||||||||||||||||||||||||||||||
Sbjct  2156  GACTGAAGTGGGGAAAGGTTCCACGTCAACAGCAGTTGGACGTGGGTTAGTCGATCCTAA  2097

Query  2374  GAGATGGGGAAGCTCCGTTTCAAAGGCCTGATTT-ATGCAGGCCACCATCGAAAGGGAAT  2432
             |||||||||||||||||||||||||||||||||| |||||||||||||||||||||||||
Sbjct  2096  GAGATGGGGAAGCTCCGTTTCAAAGGCCTGATTTTATGCAGGCCACCATCGAAAGGGAAT  2037

Query  2433  CCGGTTAAGATTCCGGAACCTGGATGTGGATTCTTCACGGCAACGTAACTGAATGTGGAG  2492
             ||||||||||||||||||||||||| |||||||||||||| |||||||||||||||||||
Sbjct  2036  CCGGTTAAGATTCCGGAACCTGGATATGGATTCTTCACGGTAACGTAACTGAATGTGGAG  1977

Query  2493  ACGTCGGCGCGAGCCCTGGGAGGAGTTATCTTTTCTTCTTAACAGCTTATCACCCTGGAA  2552
             ||||||||||||||||||||||||||||||||||||||||||||||||||||||| ||||
Sbjct  1976  ACGTCGGCGCGAGCCCTGGGAGGAGTTATCTTTTCTTCTTAACAGCTTATCACCCCGGAA  1917

Query  2553  TTGGTTTATCCGGAGATGGGGTCTTATGGCTGGAAGAGGCGAGCTCATATGCTCGCTCCG  2612
             |||||||||||||||||||||||||||||||||||||||| ||| | | |||| ||||||
Sbjct  1916  TTGGTTTATCCGGAGATGGGGTCTTATGGCTGGAAGAGGCCAGCACCTTTGCTGGCTCCG  1857

Query  2613  GTGCGCTTGCGACGGCCCTTGAAAATCCACAGGAAGGAATAGTTTTCACGCCAGGTCGTA  2672
             ||||||||| |||||||| ||||||||||||||||||||||||||||| |||||||||||
Sbjct  1856  GTGCGCTTGTGACGGCCCGTGAAAATCCACAGGAAGGAATAGTTTTCATGCCAGGTCGTA  1797

Query  2673  CTGATAACCGCAGCAGGTCTCCAAGGTGAACAGCCTCTAGTTGATAGAATAATGTAGATA  2732
             ||||||||||||||||||||||||||||||||||||||||||||||||||||||||||||
Sbjct  1796  CTGATAACCGCAGCAGGTCTCCAAGGTGAACAGCCTCTAGTTGATAGAATAATGTAGATA  1737

Query  2733  AGGGAAGTCGGCAAAATAGATCCGTAACTTCGGGATAAGGATTGGCTCTAAGGGTCGGGT  2792
             ||||||||||||||||||||||||||||||||||||||||||||||||||||||||||||
Sbjct  1736  AGGGAAGTCGGCAAAATAGATCCGTAACTTCGGGATAAGGATTGGCTCTAAGGGTCGGGT  1677

Query  2793  AGTGAGGGCCTTGGTCAGACGCGGCGGGGCTGCGTGCGGACTGCCTGGTGGGGCTTGCTC  2852
             |||||||||||||||||||||| |||||  ||| || ||||||| |||||||||||||||
Sbjct  1676  AGTGAGGGCCTTGGTCAGACGCAGCGGGCGTGCTTGTGGACTGCTTGGTGGGGCTTGCTC  1617

Query  2853  TGCCGGGCGGACTGCATGCG-GCTCCTGTCGTAGACGGTCTTGGTAGGTCTCTTGTAGGC  2911
             |||  |||||||| | |||| || | ||| |||||||| ||||||||||||||||||| |
Sbjct  1616  TGCTAGGCGGACTACTTGCGTGC-CTTGTTGTAGACGGCCTTGGTAGGTCTCTTGTAGAC  1558

Query  2912  CGTCGCTTGCTGCGATTAACGATCAACTTAGAACTGGTACGGACAAGGGGAAT  2964
             ||||||||||| | |||||||||||||||||||||||||||||||||||||||
Sbjct  1557  CGTCGCTTGCTACAATTAACGATCAACTTAGAACTGGTACGGACAAGGGGAAT  1505


 Score = 344 bits (186),  Expect = 9e-90
 Identities = 218/233 (94%), Gaps = 4/233 (2%)
 Strand=Plus/Minus

Query  438   AAAACTTTCAACAATGGATCTCTTGGTTCTCGCATCGATGAAGAACGCAGCGAAATGCGA  497
             |||||||||||||| |||||||||||||||||||||||||||||||||||||||||||||
Sbjct  4023  AAAACTTTCAACAACGGATCTCTTGGTTCTCGCATCGATGAAGAACGCAGCGAAATGCGA  3964

Query  498   TACGTAATGTGAATTGCAGAATTCCGTGAATCATCGAATCTTTGAACGCACATTGCGCCC  557
             | ||||||||||||||||||||||||||||||||||||||||||||||||||||||||||
Sbjct  3963  TTCGTAATGTGAATTGCAGAATTCCGTGAATCATCGAATCTTTGAACGCACATTGCGCCC  3904

Query  558   TCTGGTATTCCGGGGGGCATGCCTGTTTGAGCGTCATTTCCTTCTCAAACACATTGTGTT  617
               ||||||||| |||||||||||||||||||||||||||||||||||||||  || ||||
Sbjct  3903  CTTGGTATTCCAGGGGGCATGCCTGTTTGAGCGTCATTTCCTTCTCAAACA--TTCTGTT  3846

Query  618   TGGTAGTGAGTGATACTCGTTTTTGAGTTAACTTGAAATTGTAGGCCATATCA  670
             |||||||||||||||||| |||  |||||||||||||||||  |||| | |||
Sbjct  3845  TGGTAGTGAGTGATACTC-TTTG-GAGTTAACTTGAAATTGCTGGCCTTTTCA  3795


 Score = 91.6 bits (49),  Expect = 1e-13
 Identities = 49/49 (100%), Gaps = 0/49 (0%)
 Strand=Plus/Minus

Query  1     CAAGGTTTCCGTAGGTGAACCTGCGGAAGGATCATTAAAGAAATTTAAT  49
             |||||||||||||||||||||||||||||||||||||||||||||||||
Sbjct  4429  CAAGGTTTCCGTAGGTGAACCTGCGGAAGGATCATTAAAGAAATTTAAT  4381


>JANLBP010000030.1 Alternaria dauci isolate CALB1 scaffold30, whole genome shotgun 
sequence
Length=9161

 Score = 3321 bits (1798),  Expect = 0.0
 Identities = 2039/2153 (95%), Gaps = 26/2153 (1%)
 Strand=Plus/Minus

Query  819   TCTTTAAGTTTGACCTCAAATCAGGTAGGGTTACCCGCTGAACTTAAGCATATCAATAAG  878
             |||| ||||||||||||||||||||||||  |||||||||||||||||||||||||||||
Sbjct  3401  TCTTAAAGTTTGACCTCAAATCAGGTAGGAGTACCCGCTGAACTTAAGCATATCAATAAG  3342

Query  879   CGGAGGAAAAGAAACCAACTGGGATTGCCTTAGTAACGGCGAGTGAAGCGGCAAAAGCTC  938
             ||||||||||||||||||| ||||||||||||||||||||||||||||||||||||||||
Sbjct  3341  CGGAGGAAAAGAAACCAACCGGGATTGCCTTAGTAACGGCGAGTGAAGCGGCAAAAGCTC  3282

Query  939   AAATTTGAAATCTGGTACCTTTGGTGCCCGAGTTGTAATTTGGAGAGTACCACTTTGGGA  998
             ||||||||||||||||||||| |||||||||||||||||||||||||  | |||||||| 
Sbjct  3281  AAATTTGAAATCTGGTACCTTCGGTGCCCGAGTTGTAATTTGGAGAGGGCAACTTTGGGG  3222

Query  999   CTGTACTTTGCCTATGTTCCTTGGAACAGGACGTCATGGAGGGTGAGAATCCCGTGTGGC  1058
             | || | ||| |||||||||||||||||||||||||| ||||||||||||||||||||||
Sbjct  3221  CCGTTCCTTGTCTATGTTCCTTGGAACAGGACGTCATAGAGGGTGAGAATCCCGTGTGGC  3162

Query  1059  GAGG-GTGTCAGTTCTTTGTAAAGGGTG-C-TCGAAGAGTCGAGTTGTTTGGGAATGCAG  1115
             |||| ||| | |||||||||||||  || | |||||||||||||||||||||||||||||
Sbjct  3161  GAGGAGTG-CGGTTCTTTGTAAAG--TGCCTTCGAAGAGTCGAGTTGTTTGGGAATGCAG  3105

Query  1116  CTCTAAGTGGGTGGTAAATTCCATCTAAAGCTAAATACAGGCGAGAGACCGATAGCGAAC  1175
             |||||||||||||||||||||||||||||||||||||  |||||||||||||||||||||
Sbjct  3104  CTCTAAGTGGGTGGTAAATTCCATCTAAAGCTAAATATTGGCGAGAGACCGATAGCGAAC  3045

Query  1176  AAGTACAGTGATGGAAAGATGAAAAGAACTTTGAAAAGAGAGTGAAAAAGTACGTGAAAT  1235
             ||||||||||||||||||||||||||||||||||||||||||||||||||||||||||||
Sbjct  3044  AAGTACAGTGATGGAAAGATGAAAAGAACTTTGAAAAGAGAGTGAAAAAGTACGTGAAAT  2985

Query  1236  TGTTGAAAGGGAAGGGCATTTGATCAGACATGGTGTTTTGCGCCCCTTGCCTCTCGTGGG  1295
             |||||||||||||||||||||||||||||||||||||||| ||||  |||  || |||||
Sbjct  2984  TGTTGAAAGGGAAGGGCATTTGATCAGACATGGTGTTTTGTGCCCTCTGCTCCTTGTGGG  2925

Query  1296  CTTGGGACTCTCGCAGCTCACTGGGCCAGCATCGGTTTTGGCGGCCGGAAAAAACCAAGG  1355
                |||| |||||||  |||||||||||||||| ||||||| ||| ||| ||| |||  |
Sbjct  2924  TAGGGGAATCTCGCATTTCACTGGGCCAGCATCAGTTTTGGTGGCAGGATAAATCCATAG  2865

Query  1356  GAATGTGGCTCTGCGCCTCGGTGTAGAGTGTTATAGCCCTG-GGGAATACGGCCAGTCGG  1414
             |||||| ||| |  ||||| | ||| ||| |||||| |||| |||||||| |||||  ||
Sbjct  2864  GAATGTAGCT-T--GCCTC-G-GTA-AGTATTATAG-CCTGTGGGAATACTGCCAGCTGG  2812

Query  1415  GACCGAGGACTGCGATACTTGTTA-TCTAGGATGCTGGCATAATGGTTATATGCCGCCCG  1473
             ||| |||||||||||  |  || | || ||||||||||||||||||||||||||||||||
Sbjct  2811  GACTGAGGACTGCGA--C--GTAAGTCAAGGATGCTGGCATAATGGTTATATGCCGCCCG  2756

Query  1474  TCTTGAAACACGGACCAAGGAGTCTAACGTCTATGCGAGTGTTTGGGTGTTAAACCCGTA  1533
             |||||||||||||||||||||||||||||||||||||||||||||||||| |||||| ||
Sbjct  2755  TCTTGAAACACGGACCAAGGAGTCTAACGTCTATGCGAGTGTTTGGGTGTAAAACCCATA  2696

Query  1534  CGCGTAATGAAAGTGAACGTAGGTTGGGGCCCTCCACCTGGGGGGTGCACAATCGACCGA  1593
             ||||||||||||||||||||||||||||||| | |  |   | |||||||||||||||||
Sbjct  2695  CGCGTAATGAAAGTGAACGTAGGTTGGGGCC-T-C-GC-AAGAGGTGCACAATCGACCGA  2640

Query  1594  TCCTGATGTCTTCGGATGGATTTGAGTAAGAGCATAGCTGTTGGGACCCGAAAGATGGTG  1653
             ||||||||||||||||||||||||||||||||||||||||||||||||||||||||||||
Sbjct  2639  TCCTGATGTCTTCGGATGGATTTGAGTAAGAGCATAGCTGTTGGGACCCGAAAGATGGTG  2580

Query  1654  AACTATGCCTGAATAGGGTGAAGCCAGAGGAAACTCTGGTGGAGGCTCGTAGCGGTTCTG  1713
             ||||||||||||||||||||||||||||||||||||||||||||||||||||||||||||
Sbjct  2579  AACTATGCCTGAATAGGGTGAAGCCAGAGGAAACTCTGGTGGAGGCTCGTAGCGGTTCTG  2520

Query  1714  ACGTGCAAATCGATCGTCGAATTTGGGTATAGGGGCGAAAGACTAATCGAACCATCTAGT  1773
             ||||||||||||||||||||||||||||||||||||||||||||||||||||||||||||
Sbjct  2519  ACGTGCAAATCGATCGTCGAATTTGGGTATAGGGGCGAAAGACTAATCGAACCATCTAGT  2460

Query  1774  AGCTGGTTCCTGCCGAAGTTTCCCTCAGGATAGCAGAAGCTCGTATCAGTTTTATGAGGT  1833
             ||||||||||||||||||||||||||||||||||||||||||||||||||||||||||||
Sbjct  2459  AGCTGGTTCCTGCCGAAGTTTCCCTCAGGATAGCAGAAGCTCGTATCAGTTTTATGAGGT  2400

Query  1834  AAAGCGAATGATTAGAGGTACCGGGGTTGAAATGACCTTGACCTATTCTCAAACTTTAAA  1893
             ||||||||||||||||||| ||||||| ||||||||||||||||||||||||||||||||
Sbjct  2399  AAAGCGAATGATTAGAGGTTCCGGGGTCGAAATGACCTTGACCTATTCTCAAACTTTAAA  2340

Query  1894  TATGTAAGAAGTCCTTGTTGCTTAATTGAACGTGGACATTTGAATGAAGAGCTTTTAGTG  1953
             ||||||||||||||||||| ||||||||||||||||||||||||||||||||||||||||
Sbjct  2339  TATGTAAGAAGTCCTTGTTACTTAATTGAACGTGGACATTTGAATGAAGAGCTTTTAGTG  2280

Query  1954  GGCCATTTTTGGTAAGCAGAACTGGCGATGCGGGATGAACCGAACGTGGAGTTAAGGTGC  2013
             ||||||||||||||||||||||||||||||||||||||||||||||| ||||||||||||
Sbjct  2279  GGCCATTTTTGGTAAGCAGAACTGGCGATGCGGGATGAACCGAACGTAGAGTTAAGGTGC  2220

Query  2014  CGGAATACACGCTCATCAGACACCACAAAAGGTGTTAGTTCATCTAGACAGCCGGACGGT  2073
             ||||||||||||||||||||||||||||||||||||||||||||||||||||||||||||
Sbjct  2219  CGGAATACACGCTCATCAGACACCACAAAAGGTGTTAGTTCATCTAGACAGCCGGACGGT  2160

Query  2074  GGCCATGGAAGTCGGAATCCGCTAAGGAGTGTGTAACAACTCACCGGCCGAATGAACTAG  2133
             ||||||||||||||||||||||||||||||||||||||||||||||||||||||||||||
Sbjct  2159  GGCCATGGAAGTCGGAATCCGCTAAGGAGTGTGTAACAACTCACCGGCCGAATGAACTAG  2100

Query  2134  CCCTGAAAATGGATGGCGCTCAAGCGTGTTACCTATACTCCGCCGTCAGGGTTGAAATGA  2193
             ||||||||||||||||||||||||||||||||||||||||  ||||||||||||| ||||
Sbjct  2099  CCCTGAAAATGGATGGCGCTCAAGCGTGTTACCTATACTCTACCGTCAGGGTTGATATGA  2040

Query  2194  GGCCCTGACGAGTAGGCAGGCGTGGGGGTCAGTGACGAAGCCTAGGCCGTAAGGTCGGGT  2253
              |||||||||||||||||||||||| ||||||||||||||||||| ||||||||||||||
Sbjct  2039  TGCCCTGACGAGTAGGCAGGCGTGGAGGTCAGTGACGAAGCCTAGACCGTAAGGTCGGGT  1980

Query  2254  CGAACGGCCCCTAGTGCAGATCTTGGTGGTAGTAGCAAATATTCAAATGAGAACTTTGAA  2313
             ||||||||| ||||||||||||||||||||||||||||||||||||||||||||||||||
Sbjct  1979  CGAACGGCCTCTAGTGCAGATCTTGGTGGTAGTAGCAAATATTCAAATGAGAACTTTGAA  1920

Query  2314  GACTGAAGTGGGGAAAGGTTCCACGTCAACAGCAGTTGGACGTGGGTTAGTCGATCCTAA  2373
             ||||||||||||||||||||||||||||||||||||||||||||||||||||||||||||
Sbjct  1919  GACTGAAGTGGGGAAAGGTTCCACGTCAACAGCAGTTGGACGTGGGTTAGTCGATCCTAA  1860

Query  2374  GAGATGGGGAAGCTCCGTTTCAAAGGCCTGATTT-ATGCAGGCCACCATCGAAAGGGAAT  2432
             |||||||||||||||||||||||||||||||||| |||||||||||||||||||||||||
Sbjct  1859  GAGATGGGGAAGCTCCGTTTCAAAGGCCTGATTTTATGCAGGCCACCATCGAAAGGGAAT  1800

Query  2433  CCGGTTAAGATTCCGGAACCTGGATGTGGATTCTTCACGGCAACGTAACTGAATGTGGAG  2492
             ||||||||||||||||||||||||| |||||||||||||| |||||||||||||||||||
Sbjct  1799  CCGGTTAAGATTCCGGAACCTGGATATGGATTCTTCACGGTAACGTAACTGAATGTGGAG  1740

Query  2493  ACGTCGGCGCGAGCCCTGGGAGGAGTTATCTTTTCTTCTTAACAGCTTATCACCCTGGAA  2552
             ||||||||||||||||||||||||||||||||||||||||||||||||||||||| ||||
Sbjct  1739  ACGTCGGCGCGAGCCCTGGGAGGAGTTATCTTTTCTTCTTAACAGCTTATCACCCCGGAA  1680

Query  2553  TTGGTTTATCCGGAGATGGGGTCTTATGGCTGGAAGAGGCGAGCTCATATGCTCGCTCCG  2612
             |||||||||||||||||||||||||||||||||||||||| ||| | | |||| ||||||
Sbjct  1679  TTGGTTTATCCGGAGATGGGGTCTTATGGCTGGAAGAGGCCAGCACCTTTGCTGGCTCCG  1620

Query  2613  GTGCGCTTGCGACGGCCCTTGAAAATCCACAGGAAGGAATAGTTTTCACGCCAGGTCGTA  2672
             ||||||||| |||||||| ||||||||||||||||||||||||||||| |||||||||||
Sbjct  1619  GTGCGCTTGTGACGGCCCGTGAAAATCCACAGGAAGGAATAGTTTTCATGCCAGGTCGTA  1560

Query  2673  CTGATAACCGCAGCAGGTCTCCAAGGTGAACAGCCTCTAGTTGATAGAATAATGTAGATA  2732
             ||||||||||||||||||||||||||||||||||||||||||||||||||||||||||||
Sbjct  1559  CTGATAACCGCAGCAGGTCTCCAAGGTGAACAGCCTCTAGTTGATAGAATAATGTAGATA  1500

Query  2733  AGGGAAGTCGGCAAAATAGATCCGTAACTTCGGGATAAGGATTGGCTCTAAGGGTCGGGT  2792
             ||||||||||||||||||||||||||||||||||||||||||||||||||||||||||||
Sbjct  1499  AGGGAAGTCGGCAAAATAGATCCGTAACTTCGGGATAAGGATTGGCTCTAAGGGTCGGGT  1440

Query  2793  AGTGAGGGCCTTGGTCAGACGCGGCGGGGCTGCGTGCGGACTGCCTGGTGGGGCTTGCTC  2852
             |||||||||||||||||||||| |||||  ||| || ||||||| |||||||||||||||
Sbjct  1439  AGTGAGGGCCTTGGTCAGACGCAGCGGGCGTGCTTGTGGACTGCTTGGTGGGGCTTGCTC  1380

Query  2853  TGCCGGGCGGACTGCATGCG-GCTCCTGTCGTAGACGGTCTTGGTAGGTCTCTTGTAGGC  2911
             |||  |||||||| | |||| || | ||| |||||||| ||||||||||||||||||| |
Sbjct  1379  TGCTAGGCGGACTACTTGCGTGC-CTTGTTGTAGACGGCCTTGGTAGGTCTCTTGTAGAC  1321

Query  2912  CGTCGCTTGCTGCGATTAACGATCAACTTAGAACTGGTACGGACAAGGGGAAT  2964
             ||||||||||| | |||||||||||||||||||||||||||||||||||||||
Sbjct  1320  CGTCGCTTGCTACAATTAACGATCAACTTAGAACTGGTACGGACAAGGGGAAT  1268


 Score = 350 bits (189),  Expect = 2e-91
 Identities = 219/233 (94%), Gaps = 4/233 (2%)
 Strand=Plus/Minus

Query  438   AAAACTTTCAACAATGGATCTCTTGGTTCTCGCATCGATGAAGAACGCAGCGAAATGCGA  497
             |||||||||||||| |||||||||||||||||||||||||||||||||||||||||||||
Sbjct  3784  AAAACTTTCAACAACGGATCTCTTGGTTCTCGCATCGATGAAGAACGCAGCGAAATGCGA  3725

Query  498   TACGTAATGTGAATTGCAGAATTCCGTGAATCATCGAATCTTTGAACGCACATTGCGCCC  557
             ||||||||||||||||||||||||||||||||||||||||||||||||||||||||||||
Sbjct  3724  TACGTAATGTGAATTGCAGAATTCCGTGAATCATCGAATCTTTGAACGCACATTGCGCCC  3665

Query  558   TCTGGTATTCCGGGGGGCATGCCTGTTTGAGCGTCATTTCCTTCTCAAACACATTGTGTT  617
               ||||||||| |||||||||||||||||||||||||||||||||||||||  || ||||
Sbjct  3664  CTTGGTATTCCAGGGGGCATGCCTGTTTGAGCGTCATTTCCTTCTCAAACA--TTCTGTT  3607

Query  618   TGGTAGTGAGTGATACTCGTTTTTGAGTTAACTTGAAATTGTAGGCCATATCA  670
             |||||||||||||||||| |||  |||||||||||||||||  |||| | |||
Sbjct  3606  TGGTAGTGAGTGATACTC-TTTG-GAGTTAACTTGAAATTGCTGGCCTTTTCA  3556


 Score = 91.6 bits (49),  Expect = 1e-13
 Identities = 49/49 (100%), Gaps = 0/49 (0%)
 Strand=Plus/Minus

Query  1     CAAGGTTTCCGTAGGTGAACCTGCGGAAGGATCATTAAAGAAATTTAAT  49
             |||||||||||||||||||||||||||||||||||||||||||||||||
Sbjct  4185  CAAGGTTTCCGTAGGTGAACCTGCGGAAGGATCATTAAAGAAATTTAAT  4137


>CM003566.1 Saccharomyces sp. 'boulardii' strain unique28 chromosome XII, 
whole genome shotgun sequence
Length=1042097

 Score = 3321 bits (1798),  Expect = 0.0
 Identities = 2039/2153 (95%), Gaps = 26/2153 (1%)
 Strand=Plus/Minus

Query  819     TCTTTAAGTTTGACCTCAAATCAGGTAGGGTTACCCGCTGAACTTAAGCATATCAATAAG  878
               |||| ||||||||||||||||||||||||  |||||||||||||||||||||||||||||
Sbjct  434859  TCTTAAAGTTTGACCTCAAATCAGGTAGGAGTACCCGCTGAACTTAAGCATATCAATAAG  434800

Query  879     CGGAGGAAAAGAAACCAACTGGGATTGCCTTAGTAACGGCGAGTGAAGCGGCAAAAGCTC  938
               ||||||||||||||||||| ||||||||||||||||||||||||||||||||||||||||
Sbjct  434799  CGGAGGAAAAGAAACCAACCGGGATTGCCTTAGTAACGGCGAGTGAAGCGGCAAAAGCTC  434740

Query  939     AAATTTGAAATCTGGTACCTTTGGTGCCCGAGTTGTAATTTGGAGAGTACCACTTTGGGA  998
               ||||||||||||||||||||| |||||||||||||||||||||||||  | |||||||| 
Sbjct  434739  AAATTTGAAATCTGGTACCTTCGGTGCCCGAGTTGTAATTTGGAGAGGGCAACTTTGGGG  434680

Query  999     CTGTACTTTGCCTATGTTCCTTGGAACAGGACGTCATGGAGGGTGAGAATCCCGTGTGGC  1058
               | || | ||| |||||||||||||||||||||||||| ||||||||||||||||||||||
Sbjct  434679  CCGTTCCTTGTCTATGTTCCTTGGAACAGGACGTCATAGAGGGTGAGAATCCCGTGTGGC  434620

Query  1059    GAGG-GTGTCAGTTCTTTGTAAAGGGTG-C-TCGAAGAGTCGAGTTGTTTGGGAATGCAG  1115
               |||| ||| | |||||||||||||  || | |||||||||||||||||||||||||||||
Sbjct  434619  GAGGAGTG-CGGTTCTTTGTAAAG--TGCCTTCGAAGAGTCGAGTTGTTTGGGAATGCAG  434563

Query  1116    CTCTAAGTGGGTGGTAAATTCCATCTAAAGCTAAATACAGGCGAGAGACCGATAGCGAAC  1175
               |||||||||||||||||||||||||||||||||||||  |||||||||||||||||||||
Sbjct  434562  CTCTAAGTGGGTGGTAAATTCCATCTAAAGCTAAATATTGGCGAGAGACCGATAGCGAAC  434503

Query  1176    AAGTACAGTGATGGAAAGATGAAAAGAACTTTGAAAAGAGAGTGAAAAAGTACGTGAAAT  1235
               ||||||||||||||||||||||||||||||||||||||||||||||||||||||||||||
Sbjct  434502  AAGTACAGTGATGGAAAGATGAAAAGAACTTTGAAAAGAGAGTGAAAAAGTACGTGAAAT  434443

Query  1236    TGTTGAAAGGGAAGGGCATTTGATCAGACATGGTGTTTTGCGCCCCTTGCCTCTCGTGGG  1295
               |||||||||||||||||||||||||||||||||||||||| ||||  |||  || |||||
Sbjct  434442  TGTTGAAAGGGAAGGGCATTTGATCAGACATGGTGTTTTGTGCCCTCTGCTCCTTGTGGG  434383

Query  1296    CTTGGGACTCTCGCAGCTCACTGGGCCAGCATCGGTTTTGGCGGCCGGAAAAAACCAAGG  1355
                  |||| |||||||  |||||||||||||||| ||||||| ||| ||| ||| |||  |
Sbjct  434382  TAGGGGAATCTCGCATTTCACTGGGCCAGCATCAGTTTTGGTGGCAGGATAAATCCATAG  434323

Query  1356    GAATGTGGCTCTGCGCCTCGGTGTAGAGTGTTATAGCCCTG-GGGAATACGGCCAGTCGG  1414
               |||||| ||| |  ||||| | ||| ||| |||||| |||| |||||||| |||||  ||
Sbjct  434322  GAATGTAGCT-T--GCCTC-G-GTA-AGTATTATAG-CCTGTGGGAATACTGCCAGCTGG  434270

Query  1415    GACCGAGGACTGCGATACTTGTTA-TCTAGGATGCTGGCATAATGGTTATATGCCGCCCG  1473
               ||| |||||||||||  |  || | || ||||||||||||||||||||||||||||||||
Sbjct  434269  GACTGAGGACTGCGA--C--GTAAGTCAAGGATGCTGGCATAATGGTTATATGCCGCCCG  434214

Query  1474    TCTTGAAACACGGACCAAGGAGTCTAACGTCTATGCGAGTGTTTGGGTGTTAAACCCGTA  1533
               |||||||||||||||||||||||||||||||||||||||||||||||||| |||||| ||
Sbjct  434213  TCTTGAAACACGGACCAAGGAGTCTAACGTCTATGCGAGTGTTTGGGTGTAAAACCCATA  434154

Query  1534    CGCGTAATGAAAGTGAACGTAGGTTGGGGCCCTCCACCTGGGGGGTGCACAATCGACCGA  1593
               ||||||||||||||||||||||||||||||| | |  |   | |||||||||||||||||
Sbjct  434153  CGCGTAATGAAAGTGAACGTAGGTTGGGGCC-T-C-GC-AAGAGGTGCACAATCGACCGA  434098

Query  1594    TCCTGATGTCTTCGGATGGATTTGAGTAAGAGCATAGCTGTTGGGACCCGAAAGATGGTG  1653
               ||||||||||||||||||||||||||||||||||||||||||||||||||||||||||||
Sbjct  434097  TCCTGATGTCTTCGGATGGATTTGAGTAAGAGCATAGCTGTTGGGACCCGAAAGATGGTG  434038

Query  1654    AACTATGCCTGAATAGGGTGAAGCCAGAGGAAACTCTGGTGGAGGCTCGTAGCGGTTCTG  1713
               ||||||||||||||||||||||||||||||||||||||||||||||||||||||||||||
Sbjct  434037  AACTATGCCTGAATAGGGTGAAGCCAGAGGAAACTCTGGTGGAGGCTCGTAGCGGTTCTG  433978

Query  1714    ACGTGCAAATCGATCGTCGAATTTGGGTATAGGGGCGAAAGACTAATCGAACCATCTAGT  1773
               ||||||||||||||||||||||||||||||||||||||||||||||||||||||||||||
Sbjct  433977  ACGTGCAAATCGATCGTCGAATTTGGGTATAGGGGCGAAAGACTAATCGAACCATCTAGT  433918

Query  1774    AGCTGGTTCCTGCCGAAGTTTCCCTCAGGATAGCAGAAGCTCGTATCAGTTTTATGAGGT  1833
               ||||||||||||||||||||||||||||||||||||||||||||||||||||||||||||
Sbjct  433917  AGCTGGTTCCTGCCGAAGTTTCCCTCAGGATAGCAGAAGCTCGTATCAGTTTTATGAGGT  433858

Query  1834    AAAGCGAATGATTAGAGGTACCGGGGTTGAAATGACCTTGACCTATTCTCAAACTTTAAA  1893
               ||||||||||||||||||| ||||||| ||||||||||||||||||||||||||||||||
Sbjct  433857  AAAGCGAATGATTAGAGGTTCCGGGGTCGAAATGACCTTGACCTATTCTCAAACTTTAAA  433798

Query  1894    TATGTAAGAAGTCCTTGTTGCTTAATTGAACGTGGACATTTGAATGAAGAGCTTTTAGTG  1953
               ||||||||||||||||||| ||||||||||||||||||||||||||||||||||||||||
Sbjct  433797  TATGTAAGAAGTCCTTGTTACTTAATTGAACGTGGACATTTGAATGAAGAGCTTTTAGTG  433738

Query  1954    GGCCATTTTTGGTAAGCAGAACTGGCGATGCGGGATGAACCGAACGTGGAGTTAAGGTGC  2013
               ||||||||||||||||||||||||||||||||||||||||||||||| ||||||||||||
Sbjct  433737  GGCCATTTTTGGTAAGCAGAACTGGCGATGCGGGATGAACCGAACGTAGAGTTAAGGTGC  433678

Query  2014    CGGAATACACGCTCATCAGACACCACAAAAGGTGTTAGTTCATCTAGACAGCCGGACGGT  2073
               ||||||||||||||||||||||||||||||||||||||||||||||||||||||||||||
Sbjct  433677  CGGAATACACGCTCATCAGACACCACAAAAGGTGTTAGTTCATCTAGACAGCCGGACGGT  433618

Query  2074    GGCCATGGAAGTCGGAATCCGCTAAGGAGTGTGTAACAACTCACCGGCCGAATGAACTAG  2133
               ||||||||||||||||||||||||||||||||||||||||||||||||||||||||||||
Sbjct  433617  GGCCATGGAAGTCGGAATCCGCTAAGGAGTGTGTAACAACTCACCGGCCGAATGAACTAG  433558

Query  2134    CCCTGAAAATGGATGGCGCTCAAGCGTGTTACCTATACTCCGCCGTCAGGGTTGAAATGA  2193
               ||||||||||||||||||||||||||||||||||||||||  ||||||||||||| ||||
Sbjct  433557  CCCTGAAAATGGATGGCGCTCAAGCGTGTTACCTATACTCTACCGTCAGGGTTGATATGA  433498

Query  2194    GGCCCTGACGAGTAGGCAGGCGTGGGGGTCAGTGACGAAGCCTAGGCCGTAAGGTCGGGT  2253
                |||||||||||||||||||||||| ||||||||||||||||||| ||||||||||||||
Sbjct  433497  TGCCCTGACGAGTAGGCAGGCGTGGAGGTCAGTGACGAAGCCTAGACCGTAAGGTCGGGT  433438

Query  2254    CGAACGGCCCCTAGTGCAGATCTTGGTGGTAGTAGCAAATATTCAAATGAGAACTTTGAA  2313
               ||||||||| ||||||||||||||||||||||||||||||||||||||||||||||||||
Sbjct  433437  CGAACGGCCTCTAGTGCAGATCTTGGTGGTAGTAGCAAATATTCAAATGAGAACTTTGAA  433378

Query  2314    GACTGAAGTGGGGAAAGGTTCCACGTCAACAGCAGTTGGACGTGGGTTAGTCGATCCTAA  2373
               ||||||||||||||||||||||||||||||||||||||||||||||||||||||||||||
Sbjct  433377  GACTGAAGTGGGGAAAGGTTCCACGTCAACAGCAGTTGGACGTGGGTTAGTCGATCCTAA  433318

Query  2374    GAGATGGGGAAGCTCCGTTTCAAAGGCCTGATTT-ATGCAGGCCACCATCGAAAGGGAAT  2432
               |||||||||||||||||||||||||||||||||| |||||||||||||||||||||||||
Sbjct  433317  GAGATGGGGAAGCTCCGTTTCAAAGGCCTGATTTTATGCAGGCCACCATCGAAAGGGAAT  433258

Query  2433    CCGGTTAAGATTCCGGAACCTGGATGTGGATTCTTCACGGCAACGTAACTGAATGTGGAG  2492
               ||||||||||||||||||||||||| |||||||||||||| |||||||||||||||||||
Sbjct  433257  CCGGTTAAGATTCCGGAACCTGGATATGGATTCTTCACGGTAACGTAACTGAATGTGGAG  433198

Query  2493    ACGTCGGCGCGAGCCCTGGGAGGAGTTATCTTTTCTTCTTAACAGCTTATCACCCTGGAA  2552
               ||||||||||||||||||||||||||||||||||||||||||||||||||||||| ||||
Sbjct  433197  ACGTCGGCGCGAGCCCTGGGAGGAGTTATCTTTTCTTCTTAACAGCTTATCACCCCGGAA  433138

Query  2553    TTGGTTTATCCGGAGATGGGGTCTTATGGCTGGAAGAGGCGAGCTCATATGCTCGCTCCG  2612
               |||||||||||||||||||||||||||||||||||||||| ||| | | |||| ||||||
Sbjct  433137  TTGGTTTATCCGGAGATGGGGTCTTATGGCTGGAAGAGGCCAGCACCTTTGCTGGCTCCG  433078

Query  2613    GTGCGCTTGCGACGGCCCTTGAAAATCCACAGGAAGGAATAGTTTTCACGCCAGGTCGTA  2672
               ||||||||| |||||||| ||||||||||||||||||||||||||||| |||||||||||
Sbjct  433077  GTGCGCTTGTGACGGCCCGTGAAAATCCACAGGAAGGAATAGTTTTCATGCCAGGTCGTA  433018

Query  2673    CTGATAACCGCAGCAGGTCTCCAAGGTGAACAGCCTCTAGTTGATAGAATAATGTAGATA  2732
               ||||||||||||||||||||||||||||||||||||||||||||||||||||||||||||
Sbjct  433017  CTGATAACCGCAGCAGGTCTCCAAGGTGAACAGCCTCTAGTTGATAGAATAATGTAGATA  432958

Query  2733    AGGGAAGTCGGCAAAATAGATCCGTAACTTCGGGATAAGGATTGGCTCTAAGGGTCGGGT  2792
               ||||||||||||||||||||||||||||||||||||||||||||||||||||||||||||
Sbjct  432957  AGGGAAGTCGGCAAAATAGATCCGTAACTTCGGGATAAGGATTGGCTCTAAGGGTCGGGT  432898

Query  2793    AGTGAGGGCCTTGGTCAGACGCGGCGGGGCTGCGTGCGGACTGCCTGGTGGGGCTTGCTC  2852
               |||||||||||||||||||||| |||||  ||| || ||||||| |||||||||||||||
Sbjct  432897  AGTGAGGGCCTTGGTCAGACGCAGCGGGCGTGCTTGTGGACTGCTTGGTGGGGCTTGCTC  432838

Query  2853    TGCCGGGCGGACTGCATGCG-GCTCCTGTCGTAGACGGTCTTGGTAGGTCTCTTGTAGGC  2911
               |||  |||||||| | |||| || | ||| |||||||| ||||||||||||||||||| |
Sbjct  432837  TGCTAGGCGGACTACTTGCGTGC-CTTGTTGTAGACGGCCTTGGTAGGTCTCTTGTAGAC  432779

Query  2912    CGTCGCTTGCTGCGATTAACGATCAACTTAGAACTGGTACGGACAAGGGGAAT  2964
               ||||||||||| | |||||||||||||||||||||||||||||||||||||||
Sbjct  432778  CGTCGCTTGCTACAATTAACGATCAACTTAGAACTGGTACGGACAAGGGGAAT  432726


 Score = 3321 bits (1798),  Expect = 0.0
 Identities = 2039/2153 (95%), Gaps = 26/2153 (1%)
 Strand=Plus/Minus

Query  819     TCTTTAAGTTTGACCTCAAATCAGGTAGGGTTACCCGCTGAACTTAAGCATATCAATAAG  878
               |||| ||||||||||||||||||||||||  |||||||||||||||||||||||||||||
Sbjct  443939  TCTTAAAGTTTGACCTCAAATCAGGTAGGAGTACCCGCTGAACTTAAGCATATCAATAAG  443880

Query  879     CGGAGGAAAAGAAACCAACTGGGATTGCCTTAGTAACGGCGAGTGAAGCGGCAAAAGCTC  938
               ||||||||||||||||||| ||||||||||||||||||||||||||||||||||||||||
Sbjct  443879  CGGAGGAAAAGAAACCAACCGGGATTGCCTTAGTAACGGCGAGTGAAGCGGCAAAAGCTC  443820

Query  939     AAATTTGAAATCTGGTACCTTTGGTGCCCGAGTTGTAATTTGGAGAGTACCACTTTGGGA  998
               ||||||||||||||||||||| |||||||||||||||||||||||||  | |||||||| 
Sbjct  443819  AAATTTGAAATCTGGTACCTTCGGTGCCCGAGTTGTAATTTGGAGAGGGCAACTTTGGGG  443760

Query  999     CTGTACTTTGCCTATGTTCCTTGGAACAGGACGTCATGGAGGGTGAGAATCCCGTGTGGC  1058
               | || | ||| |||||||||||||||||||||||||| ||||||||||||||||||||||
Sbjct  443759  CCGTTCCTTGTCTATGTTCCTTGGAACAGGACGTCATAGAGGGTGAGAATCCCGTGTGGC  443700

Query  1059    GAGG-GTGTCAGTTCTTTGTAAAGGGTG-C-TCGAAGAGTCGAGTTGTTTGGGAATGCAG  1115
               |||| ||| | |||||||||||||  || | |||||||||||||||||||||||||||||
Sbjct  443699  GAGGAGTG-CGGTTCTTTGTAAAG--TGCCTTCGAAGAGTCGAGTTGTTTGGGAATGCAG  443643

Query  1116    CTCTAAGTGGGTGGTAAATTCCATCTAAAGCTAAATACAGGCGAGAGACCGATAGCGAAC  1175
               |||||||||||||||||||||||||||||||||||||  |||||||||||||||||||||
Sbjct  443642  CTCTAAGTGGGTGGTAAATTCCATCTAAAGCTAAATATTGGCGAGAGACCGATAGCGAAC  443583

Query  1176    AAGTACAGTGATGGAAAGATGAAAAGAACTTTGAAAAGAGAGTGAAAAAGTACGTGAAAT  1235
               ||||||||||||||||||||||||||||||||||||||||||||||||||||||||||||
Sbjct  443582  AAGTACAGTGATGGAAAGATGAAAAGAACTTTGAAAAGAGAGTGAAAAAGTACGTGAAAT  443523

Query  1236    TGTTGAAAGGGAAGGGCATTTGATCAGACATGGTGTTTTGCGCCCCTTGCCTCTCGTGGG  1295
               |||||||||||||||||||||||||||||||||||||||| ||||  |||  || |||||
Sbjct  443522  TGTTGAAAGGGAAGGGCATTTGATCAGACATGGTGTTTTGTGCCCTCTGCTCCTTGTGGG  443463

Query  1296    CTTGGGACTCTCGCAGCTCACTGGGCCAGCATCGGTTTTGGCGGCCGGAAAAAACCAAGG  1355
                  |||| |||||||  |||||||||||||||| ||||||| ||| ||| ||| |||  |
Sbjct  443462  TAGGGGAATCTCGCATTTCACTGGGCCAGCATCAGTTTTGGTGGCAGGATAAATCCATAG  443403

Query  1356    GAATGTGGCTCTGCGCCTCGGTGTAGAGTGTTATAGCCCTG-GGGAATACGGCCAGTCGG  1414
               |||||| ||| |  ||||| | ||| ||| |||||| |||| |||||||| |||||  ||
Sbjct  443402  GAATGTAGCT-T--GCCTC-G-GTA-AGTATTATAG-CCTGTGGGAATACTGCCAGCTGG  443350

Query  1415    GACCGAGGACTGCGATACTTGTTA-TCTAGGATGCTGGCATAATGGTTATATGCCGCCCG  1473
               ||| |||||||||||  |  || | || ||||||||||||||||||||||||||||||||
Sbjct  443349  GACTGAGGACTGCGA--C--GTAAGTCAAGGATGCTGGCATAATGGTTATATGCCGCCCG  443294

Query  1474    TCTTGAAACACGGACCAAGGAGTCTAACGTCTATGCGAGTGTTTGGGTGTTAAACCCGTA  1533
               |||||||||||||||||||||||||||||||||||||||||||||||||| |||||| ||
Sbjct  443293  TCTTGAAACACGGACCAAGGAGTCTAACGTCTATGCGAGTGTTTGGGTGTAAAACCCATA  443234

Query  1534    CGCGTAATGAAAGTGAACGTAGGTTGGGGCCCTCCACCTGGGGGGTGCACAATCGACCGA  1593
               ||||||||||||||||||||||||||||||| | |  |   | |||||||||||||||||
Sbjct  443233  CGCGTAATGAAAGTGAACGTAGGTTGGGGCC-T-C-GC-AAGAGGTGCACAATCGACCGA  443178

Query  1594    TCCTGATGTCTTCGGATGGATTTGAGTAAGAGCATAGCTGTTGGGACCCGAAAGATGGTG  1653
               ||||||||||||||||||||||||||||||||||||||||||||||||||||||||||||
Sbjct  443177  TCCTGATGTCTTCGGATGGATTTGAGTAAGAGCATAGCTGTTGGGACCCGAAAGATGGTG  443118

Query  1654    AACTATGCCTGAATAGGGTGAAGCCAGAGGAAACTCTGGTGGAGGCTCGTAGCGGTTCTG  1713
               ||||||||||||||||||||||||||||||||||||||||||||||||||||||||||||
Sbjct  443117  AACTATGCCTGAATAGGGTGAAGCCAGAGGAAACTCTGGTGGAGGCTCGTAGCGGTTCTG  443058

Query  1714    ACGTGCAAATCGATCGTCGAATTTGGGTATAGGGGCGAAAGACTAATCGAACCATCTAGT  1773
               ||||||||||||||||||||||||||||||||||||||||||||||||||||||||||||
Sbjct  443057  ACGTGCAAATCGATCGTCGAATTTGGGTATAGGGGCGAAAGACTAATCGAACCATCTAGT  442998

Query  1774    AGCTGGTTCCTGCCGAAGTTTCCCTCAGGATAGCAGAAGCTCGTATCAGTTTTATGAGGT  1833
               ||||||||||||||||||||||||||||||||||||||||||||||||||||||||||||
Sbjct  442997  AGCTGGTTCCTGCCGAAGTTTCCCTCAGGATAGCAGAAGCTCGTATCAGTTTTATGAGGT  442938

Query  1834    AAAGCGAATGATTAGAGGTACCGGGGTTGAAATGACCTTGACCTATTCTCAAACTTTAAA  1893
               ||||||||||||||||||| ||||||| ||||||||||||||||||||||||||||||||
Sbjct  442937  AAAGCGAATGATTAGAGGTTCCGGGGTCGAAATGACCTTGACCTATTCTCAAACTTTAAA  442878

Query  1894    TATGTAAGAAGTCCTTGTTGCTTAATTGAACGTGGACATTTGAATGAAGAGCTTTTAGTG  1953
               ||||||||||||||||||| ||||||||||||||||||||||||||||||||||||||||
Sbjct  442877  TATGTAAGAAGTCCTTGTTACTTAATTGAACGTGGACATTTGAATGAAGAGCTTTTAGTG  442818

Query  1954    GGCCATTTTTGGTAAGCAGAACTGGCGATGCGGGATGAACCGAACGTGGAGTTAAGGTGC  2013
               ||||||||||||||||||||||||||||||||||||||||||||||| ||||||||||||
Sbjct  442817  GGCCATTTTTGGTAAGCAGAACTGGCGATGCGGGATGAACCGAACGTAGAGTTAAGGTGC  442758

Query  2014    CGGAATACACGCTCATCAGACACCACAAAAGGTGTTAGTTCATCTAGACAGCCGGACGGT  2073
               ||||||||||||||||||||||||||||||||||||||||||||||||||||||||||||
Sbjct  442757  CGGAATACACGCTCATCAGACACCACAAAAGGTGTTAGTTCATCTAGACAGCCGGACGGT  442698

Query  2074    GGCCATGGAAGTCGGAATCCGCTAAGGAGTGTGTAACAACTCACCGGCCGAATGAACTAG  2133
               ||||||||||||||||||||||||||||||||||||||||||||||||||||||||||||
Sbjct  442697  GGCCATGGAAGTCGGAATCCGCTAAGGAGTGTGTAACAACTCACCGGCCGAATGAACTAG  442638

Query  2134    CCCTGAAAATGGATGGCGCTCAAGCGTGTTACCTATACTCCGCCGTCAGGGTTGAAATGA  2193
               ||||||||||||||||||||||||||||||||||||||||  ||||||||||||| ||||
Sbjct  442637  CCCTGAAAATGGATGGCGCTCAAGCGTGTTACCTATACTCTACCGTCAGGGTTGATATGA  442578

Query  2194    GGCCCTGACGAGTAGGCAGGCGTGGGGGTCAGTGACGAAGCCTAGGCCGTAAGGTCGGGT  2253
                |||||||||||||||||||||||| ||||||||||||||||||| ||||||||||||||
Sbjct  442577  TGCCCTGACGAGTAGGCAGGCGTGGAGGTCAGTGACGAAGCCTAGACCGTAAGGTCGGGT  442518

Query  2254    CGAACGGCCCCTAGTGCAGATCTTGGTGGTAGTAGCAAATATTCAAATGAGAACTTTGAA  2313
               ||||||||| ||||||||||||||||||||||||||||||||||||||||||||||||||
Sbjct  442517  CGAACGGCCTCTAGTGCAGATCTTGGTGGTAGTAGCAAATATTCAAATGAGAACTTTGAA  442458

Query  2314    GACTGAAGTGGGGAAAGGTTCCACGTCAACAGCAGTTGGACGTGGGTTAGTCGATCCTAA  2373
               ||||||||||||||||||||||||||||||||||||||||||||||||||||||||||||
Sbjct  442457  GACTGAAGTGGGGAAAGGTTCCACGTCAACAGCAGTTGGACGTGGGTTAGTCGATCCTAA  442398

Query  2374    GAGATGGGGAAGCTCCGTTTCAAAGGCCTGATTT-ATGCAGGCCACCATCGAAAGGGAAT  2432
               |||||||||||||||||||||||||||||||||| |||||||||||||||||||||||||
Sbjct  442397  GAGATGGGGAAGCTCCGTTTCAAAGGCCTGATTTTATGCAGGCCACCATCGAAAGGGAAT  442338

Query  2433    CCGGTTAAGATTCCGGAACCTGGATGTGGATTCTTCACGGCAACGTAACTGAATGTGGAG  2492
               ||||||||||||||||||||||||| |||||||||||||| |||||||||||||||||||
Sbjct  442337  CCGGTTAAGATTCCGGAACCTGGATATGGATTCTTCACGGTAACGTAACTGAATGTGGAG  442278

Query  2493    ACGTCGGCGCGAGCCCTGGGAGGAGTTATCTTTTCTTCTTAACAGCTTATCACCCTGGAA  2552
               ||||||||||||||||||||||||||||||||||||||||||||||||||||||| ||||
Sbjct  442277  ACGTCGGCGCGAGCCCTGGGAGGAGTTATCTTTTCTTCTTAACAGCTTATCACCCCGGAA  442218

Query  2553    TTGGTTTATCCGGAGATGGGGTCTTATGGCTGGAAGAGGCGAGCTCATATGCTCGCTCCG  2612
               |||||||||||||||||||||||||||||||||||||||| ||| | | |||| ||||||
Sbjct  442217  TTGGTTTATCCGGAGATGGGGTCTTATGGCTGGAAGAGGCCAGCACCTTTGCTGGCTCCG  442158

Query  2613    GTGCGCTTGCGACGGCCCTTGAAAATCCACAGGAAGGAATAGTTTTCACGCCAGGTCGTA  2672
               ||||||||| |||||||| ||||||||||||||||||||||||||||| |||||||||||
Sbjct  442157  GTGCGCTTGTGACGGCCCGTGAAAATCCACAGGAAGGAATAGTTTTCATGCCAGGTCGTA  442098

Query  2673    CTGATAACCGCAGCAGGTCTCCAAGGTGAACAGCCTCTAGTTGATAGAATAATGTAGATA  2732
               ||||||||||||||||||||||||||||||||||||||||||||||||||||||||||||
Sbjct  442097  CTGATAACCGCAGCAGGTCTCCAAGGTGAACAGCCTCTAGTTGATAGAATAATGTAGATA  442038

Query  2733    AGGGAAGTCGGCAAAATAGATCCGTAACTTCGGGATAAGGATTGGCTCTAAGGGTCGGGT  2792
               ||||||||||||||||||||||||||||||||||||||||||||||||||||||||||||
Sbjct  442037  AGGGAAGTCGGCAAAATAGATCCGTAACTTCGGGATAAGGATTGGCTCTAAGGGTCGGGT  441978

Query  2793    AGTGAGGGCCTTGGTCAGACGCGGCGGGGCTGCGTGCGGACTGCCTGGTGGGGCTTGCTC  2852
               |||||||||||||||||||||| |||||  ||| || ||||||| |||||||||||||||
Sbjct  441977  AGTGAGGGCCTTGGTCAGACGCAGCGGGCGTGCTTGTGGACTGCTTGGTGGGGCTTGCTC  441918

Query  2853    TGCCGGGCGGACTGCATGCG-GCTCCTGTCGTAGACGGTCTTGGTAGGTCTCTTGTAGGC  2911
               |||  |||||||| | |||| || | ||| |||||||| ||||||||||||||||||| |
Sbjct  441917  TGCTAGGCGGACTACTTGCGTGC-CTTGTTGTAGACGGCCTTGGTAGGTCTCTTGTAGAC  441859

Query  2912    CGTCGCTTGCTGCGATTAACGATCAACTTAGAACTGGTACGGACAAGGGGAAT  2964
               ||||||||||| | |||||||||||||||||||||||||||||||||||||||
Sbjct  441858  CGTCGCTTGCTACAATTAACGATCAACTTAGAACTGGTACGGACAAGGGGAAT  441806


 Score = 3321 bits (1798),  Expect = 0.0
 Identities = 2039/2153 (95%), Gaps = 26/2153 (1%)
 Strand=Plus/Minus

Query  819     TCTTTAAGTTTGACCTCAAATCAGGTAGGGTTACCCGCTGAACTTAAGCATATCAATAAG  878
               |||| ||||||||||||||||||||||||  |||||||||||||||||||||||||||||
Sbjct  453019  TCTTAAAGTTTGACCTCAAATCAGGTAGGAGTACCCGCTGAACTTAAGCATATCAATAAG  452960

Query  879     CGGAGGAAAAGAAACCAACTGGGATTGCCTTAGTAACGGCGAGTGAAGCGGCAAAAGCTC  938
               ||||||||||||||||||| ||||||||||||||||||||||||||||||||||||||||
Sbjct  452959  CGGAGGAAAAGAAACCAACCGGGATTGCCTTAGTAACGGCGAGTGAAGCGGCAAAAGCTC  452900

Query  939     AAATTTGAAATCTGGTACCTTTGGTGCCCGAGTTGTAATTTGGAGAGTACCACTTTGGGA  998
               ||||||||||||||||||||| |||||||||||||||||||||||||  | |||||||| 
Sbjct  452899  AAATTTGAAATCTGGTACCTTCGGTGCCCGAGTTGTAATTTGGAGAGGGCAACTTTGGGG  452840

Query  999     CTGTACTTTGCCTATGTTCCTTGGAACAGGACGTCATGGAGGGTGAGAATCCCGTGTGGC  1058
               | || | ||| |||||||||||||||||||||||||| ||||||||||||||||||||||
Sbjct  452839  CCGTTCCTTGTCTATGTTCCTTGGAACAGGACGTCATAGAGGGTGAGAATCCCGTGTGGC  452780

Query  1059    GAGG-GTGTCAGTTCTTTGTAAAGGGTG-C-TCGAAGAGTCGAGTTGTTTGGGAATGCAG  1115
               |||| ||| | |||||||||||||  || | |||||||||||||||||||||||||||||
Sbjct  452779  GAGGAGTG-CGGTTCTTTGTAAAG--TGCCTTCGAAGAGTCGAGTTGTTTGGGAATGCAG  452723

Query  1116    CTCTAAGTGGGTGGTAAATTCCATCTAAAGCTAAATACAGGCGAGAGACCGATAGCGAAC  1175
               |||||||||||||||||||||||||||||||||||||  |||||||||||||||||||||
Sbjct  452722  CTCTAAGTGGGTGGTAAATTCCATCTAAAGCTAAATATTGGCGAGAGACCGATAGCGAAC  452663

Query  1176    AAGTACAGTGATGGAAAGATGAAAAGAACTTTGAAAAGAGAGTGAAAAAGTACGTGAAAT  1235
               ||||||||||||||||||||||||||||||||||||||||||||||||||||||||||||
Sbjct  452662  AAGTACAGTGATGGAAAGATGAAAAGAACTTTGAAAAGAGAGTGAAAAAGTACGTGAAAT  452603

Query  1236    TGTTGAAAGGGAAGGGCATTTGATCAGACATGGTGTTTTGCGCCCCTTGCCTCTCGTGGG  1295
               |||||||||||||||||||||||||||||||||||||||| ||||  |||  || |||||
Sbjct  452602  TGTTGAAAGGGAAGGGCATTTGATCAGACATGGTGTTTTGTGCCCTCTGCTCCTTGTGGG  452543

Query  1296    CTTGGGACTCTCGCAGCTCACTGGGCCAGCATCGGTTTTGGCGGCCGGAAAAAACCAAGG  1355
                  |||| |||||||  |||||||||||||||| ||||||| ||| ||| ||| |||  |
Sbjct  452542  TAGGGGAATCTCGCATTTCACTGGGCCAGCATCAGTTTTGGTGGCAGGATAAATCCATAG  452483

Query  1356    GAATGTGGCTCTGCGCCTCGGTGTAGAGTGTTATAGCCCTG-GGGAATACGGCCAGTCGG  1414
               |||||| ||| |  ||||| | ||| ||| |||||| |||| |||||||| |||||  ||
Sbjct  452482  GAATGTAGCT-T--GCCTC-G-GTA-AGTATTATAG-CCTGTGGGAATACTGCCAGCTGG  452430

Query  1415    GACCGAGGACTGCGATACTTGTTA-TCTAGGATGCTGGCATAATGGTTATATGCCGCCCG  1473
               ||| |||||||||||  |  || | || ||||||||||||||||||||||||||||||||
Sbjct  452429  GACTGAGGACTGCGA--C--GTAAGTCAAGGATGCTGGCATAATGGTTATATGCCGCCCG  452374

Query  1474    TCTTGAAACACGGACCAAGGAGTCTAACGTCTATGCGAGTGTTTGGGTGTTAAACCCGTA  1533
               |||||||||||||||||||||||||||||||||||||||||||||||||| |||||| ||
Sbjct  452373  TCTTGAAACACGGACCAAGGAGTCTAACGTCTATGCGAGTGTTTGGGTGTAAAACCCATA  452314

Query  1534    CGCGTAATGAAAGTGAACGTAGGTTGGGGCCCTCCACCTGGGGGGTGCACAATCGACCGA  1593
               ||||||||||||||||||||||||||||||| | |  |   | |||||||||||||||||
Sbjct  452313  CGCGTAATGAAAGTGAACGTAGGTTGGGGCC-T-C-GC-AAGAGGTGCACAATCGACCGA  452258

Query  1594    TCCTGATGTCTTCGGATGGATTTGAGTAAGAGCATAGCTGTTGGGACCCGAAAGATGGTG  1653
               ||||||||||||||||||||||||||||||||||||||||||||||||||||||||||||
Sbjct  452257  TCCTGATGTCTTCGGATGGATTTGAGTAAGAGCATAGCTGTTGGGACCCGAAAGATGGTG  452198

Query  1654    AACTATGCCTGAATAGGGTGAAGCCAGAGGAAACTCTGGTGGAGGCTCGTAGCGGTTCTG  1713
               ||||||||||||||||||||||||||||||||||||||||||||||||||||||||||||
Sbjct  452197  AACTATGCCTGAATAGGGTGAAGCCAGAGGAAACTCTGGTGGAGGCTCGTAGCGGTTCTG  452138

Query  1714    ACGTGCAAATCGATCGTCGAATTTGGGTATAGGGGCGAAAGACTAATCGAACCATCTAGT  1773
               ||||||||||||||||||||||||||||||||||||||||||||||||||||||||||||
Sbjct  452137  ACGTGCAAATCGATCGTCGAATTTGGGTATAGGGGCGAAAGACTAATCGAACCATCTAGT  452078

Query  1774    AGCTGGTTCCTGCCGAAGTTTCCCTCAGGATAGCAGAAGCTCGTATCAGTTTTATGAGGT  1833
               ||||||||||||||||||||||||||||||||||||||||||||||||||||||||||||
Sbjct  452077  AGCTGGTTCCTGCCGAAGTTTCCCTCAGGATAGCAGAAGCTCGTATCAGTTTTATGAGGT  452018

Query  1834    AAAGCGAATGATTAGAGGTACCGGGGTTGAAATGACCTTGACCTATTCTCAAACTTTAAA  1893
               ||||||||||||||||||| ||||||| ||||||||||||||||||||||||||||||||
Sbjct  452017  AAAGCGAATGATTAGAGGTTCCGGGGTCGAAATGACCTTGACCTATTCTCAAACTTTAAA  451958

Query  1894    TATGTAAGAAGTCCTTGTTGCTTAATTGAACGTGGACATTTGAATGAAGAGCTTTTAGTG  1953
               ||||||||||||||||||| ||||||||||||||||||||||||||||||||||||||||
Sbjct  451957  TATGTAAGAAGTCCTTGTTACTTAATTGAACGTGGACATTTGAATGAAGAGCTTTTAGTG  451898

Query  1954    GGCCATTTTTGGTAAGCAGAACTGGCGATGCGGGATGAACCGAACGTGGAGTTAAGGTGC  2013
               ||||||||||||||||||||||||||||||||||||||||||||||| ||||||||||||
Sbjct  451897  GGCCATTTTTGGTAAGCAGAACTGGCGATGCGGGATGAACCGAACGTAGAGTTAAGGTGC  451838

Query  2014    CGGAATACACGCTCATCAGACACCACAAAAGGTGTTAGTTCATCTAGACAGCCGGACGGT  2073
               ||||||||||||||||||||||||||||||||||||||||||||||||||||||||||||
Sbjct  451837  CGGAATACACGCTCATCAGACACCACAAAAGGTGTTAGTTCATCTAGACAGCCGGACGGT  451778

Query  2074    GGCCATGGAAGTCGGAATCCGCTAAGGAGTGTGTAACAACTCACCGGCCGAATGAACTAG  2133
               ||||||||||||||||||||||||||||||||||||||||||||||||||||||||||||
Sbjct  451777  GGCCATGGAAGTCGGAATCCGCTAAGGAGTGTGTAACAACTCACCGGCCGAATGAACTAG  451718

Query  2134    CCCTGAAAATGGATGGCGCTCAAGCGTGTTACCTATACTCCGCCGTCAGGGTTGAAATGA  2193
               ||||||||||||||||||||||||||||||||||||||||  ||||||||||||| ||||
Sbjct  451717  CCCTGAAAATGGATGGCGCTCAAGCGTGTTACCTATACTCTACCGTCAGGGTTGATATGA  451658

Query  2194    GGCCCTGACGAGTAGGCAGGCGTGGGGGTCAGTGACGAAGCCTAGGCCGTAAGGTCGGGT  2253
                |||||||||||||||||||||||| ||||||||||||||||||| ||||||||||||||
Sbjct  451657  TGCCCTGACGAGTAGGCAGGCGTGGAGGTCAGTGACGAAGCCTAGACCGTAAGGTCGGGT  451598

Query  2254    CGAACGGCCCCTAGTGCAGATCTTGGTGGTAGTAGCAAATATTCAAATGAGAACTTTGAA  2313
               ||||||||| ||||||||||||||||||||||||||||||||||||||||||||||||||
Sbjct  451597  CGAACGGCCTCTAGTGCAGATCTTGGTGGTAGTAGCAAATATTCAAATGAGAACTTTGAA  451538

Query  2314    GACTGAAGTGGGGAAAGGTTCCACGTCAACAGCAGTTGGACGTGGGTTAGTCGATCCTAA  2373
               ||||||||||||||||||||||||||||||||||||||||||||||||||||||||||||
Sbjct  451537  GACTGAAGTGGGGAAAGGTTCCACGTCAACAGCAGTTGGACGTGGGTTAGTCGATCCTAA  451478

Query  2374    GAGATGGGGAAGCTCCGTTTCAAAGGCCTGATTT-ATGCAGGCCACCATCGAAAGGGAAT  2432
               |||||||||||||||||||||||||||||||||| |||||||||||||||||||||||||
Sbjct  451477  GAGATGGGGAAGCTCCGTTTCAAAGGCCTGATTTTATGCAGGCCACCATCGAAAGGGAAT  451418

Query  2433    CCGGTTAAGATTCCGGAACCTGGATGTGGATTCTTCACGGCAACGTAACTGAATGTGGAG  2492
               ||||||||||||||||||||||||| |||||||||||||| |||||||||||||||||||
Sbjct  451417  CCGGTTAAGATTCCGGAACCTGGATATGGATTCTTCACGGTAACGTAACTGAATGTGGAG  451358

Query  2493    ACGTCGGCGCGAGCCCTGGGAGGAGTTATCTTTTCTTCTTAACAGCTTATCACCCTGGAA  2552
               ||||||||||||||||||||||||||||||||||||||||||||||||||||||| ||||
Sbjct  451357  ACGTCGGCGCGAGCCCTGGGAGGAGTTATCTTTTCTTCTTAACAGCTTATCACCCCGGAA  451298

Query  2553    TTGGTTTATCCGGAGATGGGGTCTTATGGCTGGAAGAGGCGAGCTCATATGCTCGCTCCG  2612
               |||||||||||||||||||||||||||||||||||||||| ||| | | |||| ||||||
Sbjct  451297  TTGGTTTATCCGGAGATGGGGTCTTATGGCTGGAAGAGGCCAGCACCTTTGCTGGCTCCG  451238

Query  2613    GTGCGCTTGCGACGGCCCTTGAAAATCCACAGGAAGGAATAGTTTTCACGCCAGGTCGTA  2672
               ||||||||| |||||||| ||||||||||||||||||||||||||||| |||||||||||
Sbjct  451237  GTGCGCTTGTGACGGCCCGTGAAAATCCACAGGAAGGAATAGTTTTCATGCCAGGTCGTA  451178

Query  2673    CTGATAACCGCAGCAGGTCTCCAAGGTGAACAGCCTCTAGTTGATAGAATAATGTAGATA  2732
               ||||||||||||||||||||||||||||||||||||||||||||||||||||||||||||
Sbjct  451177  CTGATAACCGCAGCAGGTCTCCAAGGTGAACAGCCTCTAGTTGATAGAATAATGTAGATA  451118

Query  2733    AGGGAAGTCGGCAAAATAGATCCGTAACTTCGGGATAAGGATTGGCTCTAAGGGTCGGGT  2792
               ||||||||||||||||||||||||||||||||||||||||||||||||||||||||||||
Sbjct  451117  AGGGAAGTCGGCAAAATAGATCCGTAACTTCGGGATAAGGATTGGCTCTAAGGGTCGGGT  451058

Query  2793    AGTGAGGGCCTTGGTCAGACGCGGCGGGGCTGCGTGCGGACTGCCTGGTGGGGCTTGCTC  2852
               |||||||||||||||||||||| |||||  ||| || ||||||| |||||||||||||||
Sbjct  451057  AGTGAGGGCCTTGGTCAGACGCAGCGGGCGTGCTTGTGGACTGCTTGGTGGGGCTTGCTC  450998

Query  2853    TGCCGGGCGGACTGCATGCG-GCTCCTGTCGTAGACGGTCTTGGTAGGTCTCTTGTAGGC  2911
               |||  |||||||| | |||| || | ||| |||||||| ||||||||||||||||||| |
Sbjct  450997  TGCTAGGCGGACTACTTGCGTGC-CTTGTTGTAGACGGCCTTGGTAGGTCTCTTGTAGAC  450939

Query  2912    CGTCGCTTGCTGCGATTAACGATCAACTTAGAACTGGTACGGACAAGGGGAAT  2964
               ||||||||||| | |||||||||||||||||||||||||||||||||||||||
Sbjct  450938  CGTCGCTTGCTACAATTAACGATCAACTTAGAACTGGTACGGACAAGGGGAAT  450886


 Score = 3321 bits (1798),  Expect = 0.0
 Identities = 2039/2153 (95%), Gaps = 26/2153 (1%)
 Strand=Plus/Minus

Query  819     TCTTTAAGTTTGACCTCAAATCAGGTAGGGTTACCCGCTGAACTTAAGCATATCAATAAG  878
               |||| ||||||||||||||||||||||||  |||||||||||||||||||||||||||||
Sbjct  471154  TCTTAAAGTTTGACCTCAAATCAGGTAGGAGTACCCGCTGAACTTAAGCATATCAATAAG  471095

Query  879     CGGAGGAAAAGAAACCAACTGGGATTGCCTTAGTAACGGCGAGTGAAGCGGCAAAAGCTC  938
               ||||||||||||||||||| ||||||||||||||||||||||||||||||||||||||||
Sbjct  471094  CGGAGGAAAAGAAACCAACCGGGATTGCCTTAGTAACGGCGAGTGAAGCGGCAAAAGCTC  471035

Query  939     AAATTTGAAATCTGGTACCTTTGGTGCCCGAGTTGTAATTTGGAGAGTACCACTTTGGGA  998
               ||||||||||||||||||||| |||||||||||||||||||||||||  | |||||||| 
Sbjct  471034  AAATTTGAAATCTGGTACCTTCGGTGCCCGAGTTGTAATTTGGAGAGGGCAACTTTGGGG  470975

Query  999     CTGTACTTTGCCTATGTTCCTTGGAACAGGACGTCATGGAGGGTGAGAATCCCGTGTGGC  1058
               | || | ||| |||||||||||||||||||||||||| ||||||||||||||||||||||
Sbjct  470974  CCGTTCCTTGTCTATGTTCCTTGGAACAGGACGTCATAGAGGGTGAGAATCCCGTGTGGC  470915

Query  1059    GAGG-GTGTCAGTTCTTTGTAAAGGGTG-C-TCGAAGAGTCGAGTTGTTTGGGAATGCAG  1115
               |||| ||| | |||||||||||||  || | |||||||||||||||||||||||||||||
Sbjct  470914  GAGGAGTG-CGGTTCTTTGTAAAG--TGCCTTCGAAGAGTCGAGTTGTTTGGGAATGCAG  470858

Query  1116    CTCTAAGTGGGTGGTAAATTCCATCTAAAGCTAAATACAGGCGAGAGACCGATAGCGAAC  1175
               |||||||||||||||||||||||||||||||||||||  |||||||||||||||||||||
Sbjct  470857  CTCTAAGTGGGTGGTAAATTCCATCTAAAGCTAAATATTGGCGAGAGACCGATAGCGAAC  470798

Query  1176    AAGTACAGTGATGGAAAGATGAAAAGAACTTTGAAAAGAGAGTGAAAAAGTACGTGAAAT  1235
               ||||||||||||||||||||||||||||||||||||||||||||||||||||||||||||
Sbjct  470797  AAGTACAGTGATGGAAAGATGAAAAGAACTTTGAAAAGAGAGTGAAAAAGTACGTGAAAT  470738

Query  1236    TGTTGAAAGGGAAGGGCATTTGATCAGACATGGTGTTTTGCGCCCCTTGCCTCTCGTGGG  1295
               |||||||||||||||||||||||||||||||||||||||| ||||  |||  || |||||
Sbjct  470737  TGTTGAAAGGGAAGGGCATTTGATCAGACATGGTGTTTTGTGCCCTCTGCTCCTTGTGGG  470678

Query  1296    CTTGGGACTCTCGCAGCTCACTGGGCCAGCATCGGTTTTGGCGGCCGGAAAAAACCAAGG  1355
                  |||| |||||||  |||||||||||||||| ||||||| ||| ||| ||| |||  |
Sbjct  470677  TAGGGGAATCTCGCATTTCACTGGGCCAGCATCAGTTTTGGTGGCAGGATAAATCCATAG  470618

Query  1356    GAATGTGGCTCTGCGCCTCGGTGTAGAGTGTTATAGCCCTG-GGGAATACGGCCAGTCGG  1414
               |||||| ||| |  ||||| | ||| ||| |||||| |||| |||||||| |||||  ||
Sbjct  470617  GAATGTAGCT-T--GCCTC-G-GTA-AGTATTATAG-CCTGTGGGAATACTGCCAGCTGG  470565

Query  1415    GACCGAGGACTGCGATACTTGTTA-TCTAGGATGCTGGCATAATGGTTATATGCCGCCCG  1473
               ||| |||||||||||  |  || | || ||||||||||||||||||||||||||||||||
Sbjct  470564  GACTGAGGACTGCGA--C--GTAAGTCAAGGATGCTGGCATAATGGTTATATGCCGCCCG  470509

Query  1474    TCTTGAAACACGGACCAAGGAGTCTAACGTCTATGCGAGTGTTTGGGTGTTAAACCCGTA  1533
               |||||||||||||||||||||||||||||||||||||||||||||||||| |||||| ||
Sbjct  470508  TCTTGAAACACGGACCAAGGAGTCTAACGTCTATGCGAGTGTTTGGGTGTAAAACCCATA  470449

Query  1534    CGCGTAATGAAAGTGAACGTAGGTTGGGGCCCTCCACCTGGGGGGTGCACAATCGACCGA  1593
               ||||||||||||||||||||||||||||||| | |  |   | |||||||||||||||||
Sbjct  470448  CGCGTAATGAAAGTGAACGTAGGTTGGGGCC-T-C-GC-AAGAGGTGCACAATCGACCGA  470393

Query  1594    TCCTGATGTCTTCGGATGGATTTGAGTAAGAGCATAGCTGTTGGGACCCGAAAGATGGTG  1653
               ||||||||||||||||||||||||||||||||||||||||||||||||||||||||||||
Sbjct  470392  TCCTGATGTCTTCGGATGGATTTGAGTAAGAGCATAGCTGTTGGGACCCGAAAGATGGTG  470333

Query  1654    AACTATGCCTGAATAGGGTGAAGCCAGAGGAAACTCTGGTGGAGGCTCGTAGCGGTTCTG  1713
               ||||||||||||||||||||||||||||||||||||||||||||||||||||||||||||
Sbjct  470332  AACTATGCCTGAATAGGGTGAAGCCAGAGGAAACTCTGGTGGAGGCTCGTAGCGGTTCTG  470273

Query  1714    ACGTGCAAATCGATCGTCGAATTTGGGTATAGGGGCGAAAGACTAATCGAACCATCTAGT  1773
               ||||||||||||||||||||||||||||||||||||||||||||||||||||||||||||
Sbjct  470272  ACGTGCAAATCGATCGTCGAATTTGGGTATAGGGGCGAAAGACTAATCGAACCATCTAGT  470213

Query  1774    AGCTGGTTCCTGCCGAAGTTTCCCTCAGGATAGCAGAAGCTCGTATCAGTTTTATGAGGT  1833
               ||||||||||||||||||||||||||||||||||||||||||||||||||||||||||||
Sbjct  470212  AGCTGGTTCCTGCCGAAGTTTCCCTCAGGATAGCAGAAGCTCGTATCAGTTTTATGAGGT  470153

Query  1834    AAAGCGAATGATTAGAGGTACCGGGGTTGAAATGACCTTGACCTATTCTCAAACTTTAAA  1893
               ||||||||||||||||||| ||||||| ||||||||||||||||||||||||||||||||
Sbjct  470152  AAAGCGAATGATTAGAGGTTCCGGGGTCGAAATGACCTTGACCTATTCTCAAACTTTAAA  470093

Query  1894    TATGTAAGAAGTCCTTGTTGCTTAATTGAACGTGGACATTTGAATGAAGAGCTTTTAGTG  1953
               ||||||||||||||||||| ||||||||||||||||||||||||||||||||||||||||
Sbjct  470092  TATGTAAGAAGTCCTTGTTACTTAATTGAACGTGGACATTTGAATGAAGAGCTTTTAGTG  470033

Query  1954    GGCCATTTTTGGTAAGCAGAACTGGCGATGCGGGATGAACCGAACGTGGAGTTAAGGTGC  2013
               ||||||||||||||||||||||||||||||||||||||||||||||| ||||||||||||
Sbjct  470032  GGCCATTTTTGGTAAGCAGAACTGGCGATGCGGGATGAACCGAACGTAGAGTTAAGGTGC  469973

Query  2014    CGGAATACACGCTCATCAGACACCACAAAAGGTGTTAGTTCATCTAGACAGCCGGACGGT  2073
               ||||||||||||||||||||||||||||||||||||||||||||||||||||||||||||
Sbjct  469972  CGGAATACACGCTCATCAGACACCACAAAAGGTGTTAGTTCATCTAGACAGCCGGACGGT  469913

Query  2074    GGCCATGGAAGTCGGAATCCGCTAAGGAGTGTGTAACAACTCACCGGCCGAATGAACTAG  2133
               ||||||||||||||||||||||||||||||||||||||||||||||||||||||||||||
Sbjct  469912  GGCCATGGAAGTCGGAATCCGCTAAGGAGTGTGTAACAACTCACCGGCCGAATGAACTAG  469853

Query  2134    CCCTGAAAATGGATGGCGCTCAAGCGTGTTACCTATACTCCGCCGTCAGGGTTGAAATGA  2193
               ||||||||||||||||||||||||||||||||||||||||  ||||||||||||| ||||
Sbjct  469852  CCCTGAAAATGGATGGCGCTCAAGCGTGTTACCTATACTCTACCGTCAGGGTTGATATGA  469793

Query  2194    GGCCCTGACGAGTAGGCAGGCGTGGGGGTCAGTGACGAAGCCTAGGCCGTAAGGTCGGGT  2253
                |||||||||||||||||||||||| ||||||||||||||||||| ||||||||||||||
Sbjct  469792  TGCCCTGACGAGTAGGCAGGCGTGGAGGTCAGTGACGAAGCCTAGACCGTAAGGTCGGGT  469733

Query  2254    CGAACGGCCCCTAGTGCAGATCTTGGTGGTAGTAGCAAATATTCAAATGAGAACTTTGAA  2313
               ||||||||| ||||||||||||||||||||||||||||||||||||||||||||||||||
Sbjct  469732  CGAACGGCCTCTAGTGCAGATCTTGGTGGTAGTAGCAAATATTCAAATGAGAACTTTGAA  469673

Query  2314    GACTGAAGTGGGGAAAGGTTCCACGTCAACAGCAGTTGGACGTGGGTTAGTCGATCCTAA  2373
               ||||||||||||||||||||||||||||||||||||||||||||||||||||||||||||
Sbjct  469672  GACTGAAGTGGGGAAAGGTTCCACGTCAACAGCAGTTGGACGTGGGTTAGTCGATCCTAA  469613

Query  2374    GAGATGGGGAAGCTCCGTTTCAAAGGCCTGATTT-ATGCAGGCCACCATCGAAAGGGAAT  2432
               |||||||||||||||||||||||||||||||||| |||||||||||||||||||||||||
Sbjct  469612  GAGATGGGGAAGCTCCGTTTCAAAGGCCTGATTTTATGCAGGCCACCATCGAAAGGGAAT  469553

Query  2433    CCGGTTAAGATTCCGGAACCTGGATGTGGATTCTTCACGGCAACGTAACTGAATGTGGAG  2492
               ||||||||||||||||||||||||| |||||||||||||| |||||||||||||||||||
Sbjct  469552  CCGGTTAAGATTCCGGAACCTGGATATGGATTCTTCACGGTAACGTAACTGAATGTGGAG  469493

Query  2493    ACGTCGGCGCGAGCCCTGGGAGGAGTTATCTTTTCTTCTTAACAGCTTATCACCCTGGAA  2552
               ||||||||||||||||||||||||||||||||||||||||||||||||||||||| ||||
Sbjct  469492  ACGTCGGCGCGAGCCCTGGGAGGAGTTATCTTTTCTTCTTAACAGCTTATCACCCCGGAA  469433

Query  2553    TTGGTTTATCCGGAGATGGGGTCTTATGGCTGGAAGAGGCGAGCTCATATGCTCGCTCCG  2612
               |||||||||||||||||||||||||||||||||||||||| ||| | | |||| ||||||
Sbjct  469432  TTGGTTTATCCGGAGATGGGGTCTTATGGCTGGAAGAGGCCAGCACCTTTGCTGGCTCCG  469373

Query  2613    GTGCGCTTGCGACGGCCCTTGAAAATCCACAGGAAGGAATAGTTTTCACGCCAGGTCGTA  2672
               ||||||||| |||||||| ||||||||||||||||||||||||||||| |||||||||||
Sbjct  469372  GTGCGCTTGTGACGGCCCGTGAAAATCCACAGGAAGGAATAGTTTTCATGCCAGGTCGTA  469313

Query  2673    CTGATAACCGCAGCAGGTCTCCAAGGTGAACAGCCTCTAGTTGATAGAATAATGTAGATA  2732
               ||||||||||||||||||||||||||||||||||||||||||||||||||||||||||||
Sbjct  469312  CTGATAACCGCAGCAGGTCTCCAAGGTGAACAGCCTCTAGTTGATAGAATAATGTAGATA  469253

Query  2733    AGGGAAGTCGGCAAAATAGATCCGTAACTTCGGGATAAGGATTGGCTCTAAGGGTCGGGT  2792
               ||||||||||||||||||||||||||||||||||||||||||||||||||||||||||||
Sbjct  469252  AGGGAAGTCGGCAAAATAGATCCGTAACTTCGGGATAAGGATTGGCTCTAAGGGTCGGGT  469193

Query  2793    AGTGAGGGCCTTGGTCAGACGCGGCGGGGCTGCGTGCGGACTGCCTGGTGGGGCTTGCTC  2852
               |||||||||||||||||||||| |||||  ||| || ||||||| |||||||||||||||
Sbjct  469192  AGTGAGGGCCTTGGTCAGACGCAGCGGGCGTGCTTGTGGACTGCTTGGTGGGGCTTGCTC  469133

Query  2853    TGCCGGGCGGACTGCATGCG-GCTCCTGTCGTAGACGGTCTTGGTAGGTCTCTTGTAGGC  2911
               |||  |||||||| | |||| || | ||| |||||||| ||||||||||||||||||| |
Sbjct  469132  TGCTAGGCGGACTACTTGCGTGC-CTTGTTGTAGACGGCCTTGGTAGGTCTCTTGTAGAC  469074

Query  2912    CGTCGCTTGCTGCGATTAACGATCAACTTAGAACTGGTACGGACAAGGGGAAT  2964
               ||||||||||| | |||||||||||||||||||||||||||||||||||||||
Sbjct  469073  CGTCGCTTGCTACAATTAACGATCAACTTAGAACTGGTACGGACAAGGGGAAT  469021


 Score = 3301 bits (1787),  Expect = 0.0
 Identities = 2036/2153 (95%), Gaps = 29/2153 (1%)
 Strand=Plus/Minus

Query  819     TCTTTAAGTTTGACCTCAAATCAGGTAGGGTTACCCGCTGAACTTAAGCATATCAATAAG  878
               |||| ||||||||||||||||||||||||  |||||||||||||||||||||||||||||
Sbjct  462089  TCTTAAAGTTTGACCTCAAATCAGGTAGGAGTACCCGCTGAACTTAAGCATATCAATAAG  462030

Query  879     CGGAGGAAAAGAAACCAACTGGGATTGCCTTAGTAACGGCGAGTGAAGCGGCAAAAGCTC  938
               ||||||||||||||||||| ||||||||||||||||||||||||||||||||||||||||
Sbjct  462029  CGGAGGAAAAGAAACCAACCGGGATTGCCTTAGTAACGGCGAGTGAAGCGGCAAAAGCTC  461970

Query  939     AAATTTGAAATCTGGTACCTTTGGTGCCCGAGTTGTAATTTGGAGAGTACCACTTTGGGA  998
               ||||||||||||||||||||| |||||||||||||||||||||||||  | |||||||| 
Sbjct  461969  AAATTTGAAATCTGGTACCTTCGGTGCCCGAGTTGTAATTTGGAGAGGGCAACTTTGGGG  461910

Query  999     CTGTACTTTGCCTATGTTCCTTGGAACAGGACGTCATGGAGGGTGAGAATCCCGTGTGGC  1058
               | || | ||| |||||||||||||||||||||||||| ||||||||||||||||||||||
Sbjct  461909  CCGTTCCTTGTCTATGTTCCTTGGAACAGGACGTCATAGAGGGTGAGAATCCCGTGTGGC  461850

Query  1059    GAGG-GTGTCAGTTCTTTGTAAAGGGTG-C-TCGAAGAGTCGAGTTGTTTGGGAATGCAG  1115
               |||| ||| | |||||||||||||  || | |||||||||||||||||||||||||||||
Sbjct  461849  GAGGAGTG-CGGTTCTTTGTAAAG--TGCCTTCGAAGAGTCGAGTTGTTTGGGAATGCAG  461793

Query  1116    CTCTAAGTGGGTGGTAAATTCCATCTAAAGCTAAATACAGGCGAGAGACCGATAGCGAAC  1175
               |||||||||||||||||||||||||||||||||||||  |||||||||||||||||||||
Sbjct  461792  CTCTAAGTGGGTGGTAAATTCCATCTAAAGCTAAATATTGGCGAGAGACCGATAGCGAAC  461733

Query  1176    AAGTACAGTGATGGAAAGATGAAAAGAACTTTGAAAAGAGAGTGAAAAAGTACGTGAAAT  1235
               |||||||||||||||||||||||| |||||||||||||||||||||||||||||||||||
Sbjct  461732  AAGTACAGTGATGGAAAGATGAAA-GAACTTTGAAAAGAGAGTGAAAAAGTACGTGAAAT  461674

Query  1236    TGTTGAAAGGGAAGGGCATTTGATCAGACATGGTGTTTTGCGCCCCTTGCCTCTCGTGGG  1295
               |||||||||||||||||||||||||||||||||||||||| ||||  |||  || |||||
Sbjct  461673  TGTTGAAAGGGAAGGGCATTTGATCAGACATGGTGTTTTGTGCCCTCTGCTCCTTGTGGG  461614

Query  1296    CTTGGGACTCTCGCAGCTCACTGGGCCAGCATCGGTTTTGGCGGCCGGAAAAAACCAAGG  1355
                  |||| |||||||  |||||||||||||||| ||||||| ||| ||| ||| |||  |
Sbjct  461613  TAGGGGAATCTCGCATTTCACTGGGCCAGCATCAGTTTTGGTGGCAGGATAAATCCATAG  461554

Query  1356    GAATGTGGCTCTGCGCCTCGGTGTAGAGTGTTATAGCCCTG-GGGAATACGGCCAGTCGG  1414
               |||||| ||| |  ||||| | ||| ||| |||||| |||| |||||||| |||||  ||
Sbjct  461553  GAATGTAGCT-T--GCCTC-G-GTA-AGTATTATAG-CCTGTGGGAATACTGCCAGCTGG  461501

Query  1415    GACCGAGGACTGCGATACTTGTTA-TCTAGGATGCTGGCATAATGGTTATATGCCGCCCG  1473
               ||| |||||||||||  |  || | || ||||||||||||||||||||||||||||||||
Sbjct  461500  GACTGAGGACTGCGA--C--GTAAGTCAAGGATGCTGGCATAATGGTTATATGCCGCCCG  461445

Query  1474    TCTTGAAACACGGACCAAGGAGTCTAACGTCTATGCGAGTGTTTGGGTGTTAAACCCGTA  1533
               |||||||||||||||||||||||||||||||||||||||||||||||||| |||||| ||
Sbjct  461444  TCTTGAAACACGGACCAAGGAGTCTAACGTCTATGCGAGTGTTTGGGTGTAAAACCCATA  461385

Query  1534    CGCGTAATGAAAGTGAACGTAGGTTGGGGCCCTCCACCTGGGGGGTGCACAATCGACCGA  1593
               ||||||||||||||||||||||||||||||| | |  |   | |||||||||||||||||
Sbjct  461384  CGCGTAATGAAAGTGAACGTAGGTTGGGGCC-T-C-GC-AAGAGGTGCACAATCGACCGA  461329

Query  1594    TCCTGATGTCTTCGGATGGATTTGAGTAAGAGCATAGCTGTTGGGACCCGAAAGATGGTG  1653
               ||||||||||||||||||||||||||||||||||||||||||||||||||||||||||||
Sbjct  461328  TCCTGATGTCTTCGGATGGATTTGAGTAAGAGCATAGCTGTTGGGACCCGAAAGATGGTG  461269

Query  1654    AACTATGCCTGAATAGGGTGAAGCCAGAGGAAACTCTGGTGGAGGCTCGTAGCGGTTCTG  1713
               ||||||||||||||||||||||||||||||||||||||||||||||||||||||||||||
Sbjct  461268  AACTATGCCTGAATAGGGTGAAGCCAGAGGAAACTCTGGTGGAGGCTCGTAGCGGTTCTG  461209

Query  1714    ACGTGCAAATCGATCGTCGAATTTGGGTATAGGGGCGAAAGACTAATCGAACCATCTAGT  1773
               ||||||||||||||||||||||||||||||||||||||||||||||||||||||||||||
Sbjct  461208  ACGTGCAAATCGATCGTCGAATTTGGGTATAGGGGCGAAAGACTAATCGAACCATCTAGT  461149

Query  1774    AGCTGGTTCCTGCCGAAGTTTCCCTCAGGATAGCAGAAGCTCGTATCAGTTTTATGAGGT  1833
               ||||||||| ||||||||||||||||||||||||||||||||||||||||||||||||||
Sbjct  461148  AGCTGGTTC-TGCCGAAGTTTCCCTCAGGATAGCAGAAGCTCGTATCAGTTTTATGAGGT  461090

Query  1834    AAAGCGAATGATTAGAGGTACCGGGGTTGAAATGACCTTGACCTATTCTCAAACTTTAAA  1893
               ||||||||||||||||||| ||||||| ||||||||||||||||||||||||||||||||
Sbjct  461089  AAAGCGAATGATTAGAGGTTCCGGGGTCGAAATGACCTTGACCTATTCTCAAACTTTAAA  461030

Query  1894    TATGTAAGAAGTCCTTGTTGCTTAATTGAACGTGGACATTTGAATGAAGAGCTTTTAGTG  1953
               ||||||||||||||||||| ||||||||||||||||||||||||||||||||||||||||
Sbjct  461029  TATGTAAGAAGTCCTTGTTACTTAATTGAACGTGGACATTTGAATGAAGAGCTTTTAGTG  460970

Query  1954    GGCCATTTTTGGTAAGCAGAACTGGCGATGCGGGATGAACCGAACGTGGAGTTAAGGTGC  2013
               ||||||||||||||||||||||||||||||||||||||||||||||| ||||||||||||
Sbjct  460969  GGCCATTTTTGGTAAGCAGAACTGGCGATGCGGGATGAACCGAACGTAGAGTTAAGGTGC  460910

Query  2014    CGGAATACACGCTCATCAGACACCACAAAAGGTGTTAGTTCATCTAGACAGCCGGACGGT  2073
               ||||||||||||||||||||||||||||||||||||||||||||||||||||||||||||
Sbjct  460909  CGGAATACACGCTCATCAGACACCACAAAAGGTGTTAGTTCATCTAGACAGCCGGACGGT  460850

Query  2074    GGCCATGGAAGTCGGAATCCGCTAAGGAGTGTGTAACAACTCACCGGCCGAATGAACTAG  2133
               ||||||||||||||||||||||||||||||||||||||||||||||||||||||||||||
Sbjct  460849  GGCCATGGAAGTCGGAATCCGCTAAGGAGTGTGTAACAACTCACCGGCCGAATGAACTAG  460790

Query  2134    CCCTGAAAATGGATGGCGCTCAAGCGTGTTACCTATACTCCGCCGTCAGGGTTGAAATGA  2193
               || |||||||||||||||||||||||||||||||||||||  ||||||||||||| ||||
Sbjct  460789  CC-TGAAAATGGATGGCGCTCAAGCGTGTTACCTATACTCTACCGTCAGGGTTGATATGA  460731

Query  2194    GGCCCTGACGAGTAGGCAGGCGTGGGGGTCAGTGACGAAGCCTAGGCCGTAAGGTCGGGT  2253
                |||||||||||||||||||||||| ||||||||||||||||||| ||||||||||||||
Sbjct  460730  TGCCCTGACGAGTAGGCAGGCGTGGAGGTCAGTGACGAAGCCTAGACCGTAAGGTCGGGT  460671

Query  2254    CGAACGGCCCCTAGTGCAGATCTTGGTGGTAGTAGCAAATATTCAAATGAGAACTTTGAA  2313
               ||||||||| ||||||||||||||||||||||||||||||||||||||||||||||||||
Sbjct  460670  CGAACGGCCTCTAGTGCAGATCTTGGTGGTAGTAGCAAATATTCAAATGAGAACTTTGAA  460611

Query  2314    GACTGAAGTGGGGAAAGGTTCCACGTCAACAGCAGTTGGACGTGGGTTAGTCGATCCTAA  2373
               ||||||||||||||||||||||||||||||||||||||||||||||||||||||||||||
Sbjct  460610  GACTGAAGTGGGGAAAGGTTCCACGTCAACAGCAGTTGGACGTGGGTTAGTCGATCCTAA  460551

Query  2374    GAGATGGGGAAGCTCCGTTTCAAAGGCCTGATTT-ATGCAGGCCACCATCGAAAGGGAAT  2432
               |||||||||||||||||||||||||||||||||| |||||||||||||||||||||||||
Sbjct  460550  GAGATGGGGAAGCTCCGTTTCAAAGGCCTGATTTTATGCAGGCCACCATCGAAAGGGAAT  460491

Query  2433    CCGGTTAAGATTCCGGAACCTGGATGTGGATTCTTCACGGCAACGTAACTGAATGTGGAG  2492
               ||||||||||||||||||||||||| |||||||||||||| |||||||||||||||||||
Sbjct  460490  CCGGTTAAGATTCCGGAACCTGGATATGGATTCTTCACGGTAACGTAACTGAATGTGGAG  460431

Query  2493    ACGTCGGCGCGAGCCCTGGGAGGAGTTATCTTTTCTTCTTAACAGCTTATCACCCTGGAA  2552
               ||||||||||||||||||||||||||||||||||||||||||||||||||||||| ||||
Sbjct  460430  ACGTCGGCGCGAGCCCTGGGAGGAGTTATCTTTTCTTCTTAACAGCTTATCACCCCGGAA  460371

Query  2553    TTGGTTTATCCGGAGATGGGGTCTTATGGCTGGAAGAGGCGAGCTCATATGCTCGCTCCG  2612
               |||||||||||||||||||||||||||||||||||||||| ||| | | |||| ||||||
Sbjct  460370  TTGGTTTATCCGGAGATGGGGTCTTATGGCTGGAAGAGGCCAGCACCTTTGCTGGCTCCG  460311

Query  2613    GTGCGCTTGCGACGGCCCTTGAAAATCCACAGGAAGGAATAGTTTTCACGCCAGGTCGTA  2672
               ||||||||| |||||||| ||||||||||||||||||||||||||||| |||||||||||
Sbjct  460310  GTGCGCTTGTGACGGCCCGTGAAAATCCACAGGAAGGAATAGTTTTCATGCCAGGTCGTA  460251

Query  2673    CTGATAACCGCAGCAGGTCTCCAAGGTGAACAGCCTCTAGTTGATAGAATAATGTAGATA  2732
               ||||||||||||||||||||||||||||||||||||||||||||||||||||||||||||
Sbjct  460250  CTGATAACCGCAGCAGGTCTCCAAGGTGAACAGCCTCTAGTTGATAGAATAATGTAGATA  460191

Query  2733    AGGGAAGTCGGCAAAATAGATCCGTAACTTCGGGATAAGGATTGGCTCTAAGGGTCGGGT  2792
               ||||||||||||||||||||||||||||||||||||||||||||||||||||||||||||
Sbjct  460190  AGGGAAGTCGGCAAAATAGATCCGTAACTTCGGGATAAGGATTGGCTCTAAGGGTCGGGT  460131

Query  2793    AGTGAGGGCCTTGGTCAGACGCGGCGGGGCTGCGTGCGGACTGCCTGGTGGGGCTTGCTC  2852
               |||||||||||||||||||||| |||||  ||| || ||||||| |||||||||||||||
Sbjct  460130  AGTGAGGGCCTTGGTCAGACGCAGCGGGCGTGCTTGTGGACTGCTTGGTGGGGCTTGCTC  460071

Query  2853    TGCCGGGCGGACTGCATGCG-GCTCCTGTCGTAGACGGTCTTGGTAGGTCTCTTGTAGGC  2911
               |||  |||||||| | |||| || | ||| |||||||| ||||||||||||||||||| |
Sbjct  460070  TGCTAGGCGGACTACTTGCGTGC-CTTGTTGTAGACGGCCTTGGTAGGTCTCTTGTAGAC  460012

Query  2912    CGTCGCTTGCTGCGATTAACGATCAACTTAGAACTGGTACGGACAAGGGGAAT  2964
               ||||||||||| | |||||||||||||||||||||||||||||||||||||||
Sbjct  460011  CGTCGCTTGCTACAATTAACGATCAACTTAGAACTGGTACGGACAAGGGGAAT  459959


 Score = 350 bits (189),  Expect = 2e-91
 Identities = 219/233 (94%), Gaps = 4/233 (2%)
 Strand=Plus/Minus

Query  438     AAAACTTTCAACAATGGATCTCTTGGTTCTCGCATCGATGAAGAACGCAGCGAAATGCGA  497
               |||||||||||||| |||||||||||||||||||||||||||||||||||||||||||||
Sbjct  435243  AAAACTTTCAACAACGGATCTCTTGGTTCTCGCATCGATGAAGAACGCAGCGAAATGCGA  435184

Query  498     TACGTAATGTGAATTGCAGAATTCCGTGAATCATCGAATCTTTGAACGCACATTGCGCCC  557
               ||||||||||||||||||||||||||||||||||||||||||||||||||||||||||||
Sbjct  435183  TACGTAATGTGAATTGCAGAATTCCGTGAATCATCGAATCTTTGAACGCACATTGCGCCC  435124

Query  558     TCTGGTATTCCGGGGGGCATGCCTGTTTGAGCGTCATTTCCTTCTCAAACACATTGTGTT  617
                 ||||||||| |||||||||||||||||||||||||||||||||||||||  || ||||
Sbjct  435123  CTTGGTATTCCAGGGGGCATGCCTGTTTGAGCGTCATTTCCTTCTCAAACA--TTCTGTT  435066

Query  618     TGGTAGTGAGTGATACTCGTTTTTGAGTTAACTTGAAATTGTAGGCCATATCA  670
               |||||||||||||||||| |||  |||||||||||||||||  |||| | |||
Sbjct  435065  TGGTAGTGAGTGATACTC-TTTG-GAGTTAACTTGAAATTGCTGGCCTTTTCA  435015


 Score = 350 bits (189),  Expect = 2e-91
 Identities = 219/233 (94%), Gaps = 4/233 (2%)
 Strand=Plus/Minus

Query  438     AAAACTTTCAACAATGGATCTCTTGGTTCTCGCATCGATGAAGAACGCAGCGAAATGCGA  497
               |||||||||||||| |||||||||||||||||||||||||||||||||||||||||||||
Sbjct  444323  AAAACTTTCAACAACGGATCTCTTGGTTCTCGCATCGATGAAGAACGCAGCGAAATGCGA  444264

Query  498     TACGTAATGTGAATTGCAGAATTCCGTGAATCATCGAATCTTTGAACGCACATTGCGCCC  557
               ||||||||||||||||||||||||||||||||||||||||||||||||||||||||||||
Sbjct  444263  TACGTAATGTGAATTGCAGAATTCCGTGAATCATCGAATCTTTGAACGCACATTGCGCCC  444204

Query  558     TCTGGTATTCCGGGGGGCATGCCTGTTTGAGCGTCATTTCCTTCTCAAACACATTGTGTT  617
                 ||||||||| |||||||||||||||||||||||||||||||||||||||  || ||||
Sbjct  444203  CTTGGTATTCCAGGGGGCATGCCTGTTTGAGCGTCATTTCCTTCTCAAACA--TTCTGTT  444146

Query  618     TGGTAGTGAGTGATACTCGTTTTTGAGTTAACTTGAAATTGTAGGCCATATCA  670
               |||||||||||||||||| |||  |||||||||||||||||  |||| | |||
Sbjct  444145  TGGTAGTGAGTGATACTC-TTTG-GAGTTAACTTGAAATTGCTGGCCTTTTCA  444095


 Score = 350 bits (189),  Expect = 2e-91
 Identities = 219/233 (94%), Gaps = 4/233 (2%)
 Strand=Plus/Minus

Query  438     AAAACTTTCAACAATGGATCTCTTGGTTCTCGCATCGATGAAGAACGCAGCGAAATGCGA  497
               |||||||||||||| |||||||||||||||||||||||||||||||||||||||||||||
Sbjct  453403  AAAACTTTCAACAACGGATCTCTTGGTTCTCGCATCGATGAAGAACGCAGCGAAATGCGA  453344

Query  498     TACGTAATGTGAATTGCAGAATTCCGTGAATCATCGAATCTTTGAACGCACATTGCGCCC  557
               ||||||||||||||||||||||||||||||||||||||||||||||||||||||||||||
Sbjct  453343  TACGTAATGTGAATTGCAGAATTCCGTGAATCATCGAATCTTTGAACGCACATTGCGCCC  453284

Query  558     TCTGGTATTCCGGGGGGCATGCCTGTTTGAGCGTCATTTCCTTCTCAAACACATTGTGTT  617
                 ||||||||| |||||||||||||||||||||||||||||||||||||||  || ||||
Sbjct  453283  CTTGGTATTCCAGGGGGCATGCCTGTTTGAGCGTCATTTCCTTCTCAAACA--TTCTGTT  453226

Query  618     TGGTAGTGAGTGATACTCGTTTTTGAGTTAACTTGAAATTGTAGGCCATATCA  670
               |||||||||||||||||| |||  |||||||||||||||||  |||| | |||
Sbjct  453225  TGGTAGTGAGTGATACTC-TTTG-GAGTTAACTTGAAATTGCTGGCCTTTTCA  453175


 Score = 350 bits (189),  Expect = 2e-91
 Identities = 219/233 (94%), Gaps = 4/233 (2%)
 Strand=Plus/Minus

Query  438     AAAACTTTCAACAATGGATCTCTTGGTTCTCGCATCGATGAAGAACGCAGCGAAATGCGA  497
               |||||||||||||| |||||||||||||||||||||||||||||||||||||||||||||
Sbjct  462473  AAAACTTTCAACAACGGATCTCTTGGTTCTCGCATCGATGAAGAACGCAGCGAAATGCGA  462414

Query  498     TACGTAATGTGAATTGCAGAATTCCGTGAATCATCGAATCTTTGAACGCACATTGCGCCC  557
               ||||||||||||||||||||||||||||||||||||||||||||||||||||||||||||
Sbjct  462413  TACGTAATGTGAATTGCAGAATTCCGTGAATCATCGAATCTTTGAACGCACATTGCGCCC  462354

Query  558     TCTGGTATTCCGGGGGGCATGCCTGTTTGAGCGTCATTTCCTTCTCAAACACATTGTGTT  617
                 ||||||||| |||||||||||||||||||||||||||||||||||||||  || ||||
Sbjct  462353  CTTGGTATTCCAGGGGGCATGCCTGTTTGAGCGTCATTTCCTTCTCAAACA--TTCTGTT  462296

Query  618     TGGTAGTGAGTGATACTCGTTTTTGAGTTAACTTGAAATTGTAGGCCATATCA  670
               |||||||||||||||||| |||  |||||||||||||||||  |||| | |||
Sbjct  462295  TGGTAGTGAGTGATACTC-TTTG-GAGTTAACTTGAAATTGCTGGCCTTTTCA  462245


 Score = 350 bits (189),  Expect = 2e-91
 Identities = 219/233 (94%), Gaps = 4/233 (2%)
 Strand=Plus/Minus

Query  438     AAAACTTTCAACAATGGATCTCTTGGTTCTCGCATCGATGAAGAACGCAGCGAAATGCGA  497
               |||||||||||||| |||||||||||||||||||||||||||||||||||||||||||||
Sbjct  471538  AAAACTTTCAACAACGGATCTCTTGGTTCTCGCATCGATGAAGAACGCAGCGAAATGCGA  471479

Query  498     TACGTAATGTGAATTGCAGAATTCCGTGAATCATCGAATCTTTGAACGCACATTGCGCCC  557
               ||||||||||||||||||||||||||||||||||||||||||||||||||||||||||||
Sbjct  471478  TACGTAATGTGAATTGCAGAATTCCGTGAATCATCGAATCTTTGAACGCACATTGCGCCC  471419

Query  558     TCTGGTATTCCGGGGGGCATGCCTGTTTGAGCGTCATTTCCTTCTCAAACACATTGTGTT  617
                 ||||||||| |||||||||||||||||||||||||||||||||||||||  || ||||
Sbjct  471418  CTTGGTATTCCAGGGGGCATGCCTGTTTGAGCGTCATTTCCTTCTCAAACA--TTCTGTT  471361

Query  618     TGGTAGTGAGTGATACTCGTTTTTGAGTTAACTTGAAATTGTAGGCCATATCA  670
               |||||||||||||||||| |||  |||||||||||||||||  |||| | |||
Sbjct  471360  TGGTAGTGAGTGATACTC-TTTG-GAGTTAACTTGAAATTGCTGGCCTTTTCA  471310


 Score = 91.6 bits (49),  Expect = 1e-13
 Identities = 49/49 (100%), Gaps = 0/49 (0%)
 Strand=Plus/Minus

Query  1       CAAGGTTTCCGTAGGTGAACCTGCGGAAGGATCATTAAAGAAATTTAAT  49
               |||||||||||||||||||||||||||||||||||||||||||||||||
Sbjct  435640  CAAGGTTTCCGTAGGTGAACCTGCGGAAGGATCATTAAAGAAATTTAAT  435592


 Score = 91.6 bits (49),  Expect = 1e-13
 Identities = 49/49 (100%), Gaps = 0/49 (0%)
 Strand=Plus/Minus

Query  1       CAAGGTTTCCGTAGGTGAACCTGCGGAAGGATCATTAAAGAAATTTAAT  49
               |||||||||||||||||||||||||||||||||||||||||||||||||
Sbjct  444719  CAAGGTTTCCGTAGGTGAACCTGCGGAAGGATCATTAAAGAAATTTAAT  444671


 Score = 91.6 bits (49),  Expect = 1e-13
 Identities = 49/49 (100%), Gaps = 0/49 (0%)
 Strand=Plus/Minus

Query  1       CAAGGTTTCCGTAGGTGAACCTGCGGAAGGATCATTAAAGAAATTTAAT  49
               |||||||||||||||||||||||||||||||||||||||||||||||||
Sbjct  453800  CAAGGTTTCCGTAGGTGAACCTGCGGAAGGATCATTAAAGAAATTTAAT  453752


 Score = 91.6 bits (49),  Expect = 1e-13
 Identities = 49/49 (100%), Gaps = 0/49 (0%)
 Strand=Plus/Minus

Query  1       CAAGGTTTCCGTAGGTGAACCTGCGGAAGGATCATTAAAGAAATTTAAT  49
               |||||||||||||||||||||||||||||||||||||||||||||||||
Sbjct  462866  CAAGGTTTCCGTAGGTGAACCTGCGGAAGGATCATTAAAGAAATTTAAT  462818


 Score = 91.6 bits (49),  Expect = 1e-13
 Identities = 49/49 (100%), Gaps = 0/49 (0%)
 Strand=Plus/Minus

Query  1       CAAGGTTTCCGTAGGTGAACCTGCGGAAGGATCATTAAAGAAATTTAAT  49
               |||||||||||||||||||||||||||||||||||||||||||||||||
Sbjct  471935  CAAGGTTTCCGTAGGTGAACCTGCGGAAGGATCATTAAAGAAATTTAAT  471887


>MVPU01000017.1 Saccharomyces sp. M14 scaffold15, whole genome shotgun sequence
Length=570571

 Score = 3321 bits (1798),  Expect = 0.0
 Identities = 2039/2153 (95%), Gaps = 26/2153 (1%)
 Strand=Plus/Plus

Query  819     TCTTTAAGTTTGACCTCAAATCAGGTAGGGTTACCCGCTGAACTTAAGCATATCAATAAG  878
               |||| ||||||||||||||||||||||||  |||||||||||||||||||||||||||||
Sbjct  110594  TCTTAAAGTTTGACCTCAAATCAGGTAGGAGTACCCGCTGAACTTAAGCATATCAATAAG  110653

Query  879     CGGAGGAAAAGAAACCAACTGGGATTGCCTTAGTAACGGCGAGTGAAGCGGCAAAAGCTC  938
               ||||||||||||||||||| ||||||||||||||||||||||||||||||||||||||||
Sbjct  110654  CGGAGGAAAAGAAACCAACCGGGATTGCCTTAGTAACGGCGAGTGAAGCGGCAAAAGCTC  110713

Query  939     AAATTTGAAATCTGGTACCTTTGGTGCCCGAGTTGTAATTTGGAGAGTACCACTTTGGGA  998
               ||||||||||||||||||||| |||||||||||||||||||||||||  | |||||||| 
Sbjct  110714  AAATTTGAAATCTGGTACCTTCGGTGCCCGAGTTGTAATTTGGAGAGGGCAACTTTGGGG  110773

Query  999     CTGTACTTTGCCTATGTTCCTTGGAACAGGACGTCATGGAGGGTGAGAATCCCGTGTGGC  1058
               | || | ||| |||||||||||||||||||||||||| ||||||||||||||||||||||
Sbjct  110774  CCGTTCCTTGTCTATGTTCCTTGGAACAGGACGTCATAGAGGGTGAGAATCCCGTGTGGC  110833

Query  1059    GAGG-GTGTCAGTTCTTTGTAAAGGGTG-C-TCGAAGAGTCGAGTTGTTTGGGAATGCAG  1115
               |||| ||| | |||||||||||||  || | |||||||||||||||||||||||||||||
Sbjct  110834  GAGGAGTG-CGGTTCTTTGTAAAG--TGCCTTCGAAGAGTCGAGTTGTTTGGGAATGCAG  110890

Query  1116    CTCTAAGTGGGTGGTAAATTCCATCTAAAGCTAAATACAGGCGAGAGACCGATAGCGAAC  1175
               |||||||||||||||||||||||||||||||||||||  |||||||||||||||||||||
Sbjct  110891  CTCTAAGTGGGTGGTAAATTCCATCTAAAGCTAAATATTGGCGAGAGACCGATAGCGAAC  110950

Query  1176    AAGTACAGTGATGGAAAGATGAAAAGAACTTTGAAAAGAGAGTGAAAAAGTACGTGAAAT  1235
               ||||||||||||||||||||||||||||||||||||||||||||||||||||||||||||
Sbjct  110951  AAGTACAGTGATGGAAAGATGAAAAGAACTTTGAAAAGAGAGTGAAAAAGTACGTGAAAT  111010

Query  1236    TGTTGAAAGGGAAGGGCATTTGATCAGACATGGTGTTTTGCGCCCCTTGCCTCTCGTGGG  1295
               |||||||||||||||||||||||||||||||||||||||| ||||  |||  || |||||
Sbjct  111011  TGTTGAAAGGGAAGGGCATTTGATCAGACATGGTGTTTTGTGCCCTCTGCTCCTTGTGGG  111070

Query  1296    CTTGGGACTCTCGCAGCTCACTGGGCCAGCATCGGTTTTGGCGGCCGGAAAAAACCAAGG  1355
                  |||| |||||||  |||||||||||||||| ||||||| ||| ||| ||| |||  |
Sbjct  111071  TAGGGGAATCTCGCATTTCACTGGGCCAGCATCAGTTTTGGTGGCAGGATAAATCCATAG  111130

Query  1356    GAATGTGGCTCTGCGCCTCGGTGTAGAGTGTTATAGCCCTG-GGGAATACGGCCAGTCGG  1414
               |||||| ||| |  ||||| | ||| ||| |||||| |||| |||||||| |||||  ||
Sbjct  111131  GAATGTAGCT-T--GCCTC-G-GTA-AGTATTATAG-CCTGTGGGAATACTGCCAGCTGG  111183

Query  1415    GACCGAGGACTGCGATACTTGTTA-TCTAGGATGCTGGCATAATGGTTATATGCCGCCCG  1473
               ||| |||||||||||  |  || | || ||||||||||||||||||||||||||||||||
Sbjct  111184  GACTGAGGACTGCGA--C--GTAAGTCAAGGATGCTGGCATAATGGTTATATGCCGCCCG  111239

Query  1474    TCTTGAAACACGGACCAAGGAGTCTAACGTCTATGCGAGTGTTTGGGTGTTAAACCCGTA  1533
               |||||||||||||||||||||||||||||||||||||||||||||||||| |||||| ||
Sbjct  111240  TCTTGAAACACGGACCAAGGAGTCTAACGTCTATGCGAGTGTTTGGGTGTAAAACCCATA  111299

Query  1534    CGCGTAATGAAAGTGAACGTAGGTTGGGGCCCTCCACCTGGGGGGTGCACAATCGACCGA  1593
               ||||||||||||||||||||||||||||||| | |  |   | |||||||||||||||||
Sbjct  111300  CGCGTAATGAAAGTGAACGTAGGTTGGGGCC-T-C-GC-AAGAGGTGCACAATCGACCGA  111355

Query  1594    TCCTGATGTCTTCGGATGGATTTGAGTAAGAGCATAGCTGTTGGGACCCGAAAGATGGTG  1653
               ||||||||||||||||||||||||||||||||||||||||||||||||||||||||||||
Sbjct  111356  TCCTGATGTCTTCGGATGGATTTGAGTAAGAGCATAGCTGTTGGGACCCGAAAGATGGTG  111415

Query  1654    AACTATGCCTGAATAGGGTGAAGCCAGAGGAAACTCTGGTGGAGGCTCGTAGCGGTTCTG  1713
               ||||||||||||||||||||||||||||||||||||||||||||||||||||||||||||
Sbjct  111416  AACTATGCCTGAATAGGGTGAAGCCAGAGGAAACTCTGGTGGAGGCTCGTAGCGGTTCTG  111475

Query  1714    ACGTGCAAATCGATCGTCGAATTTGGGTATAGGGGCGAAAGACTAATCGAACCATCTAGT  1773
               ||||||||||||||||||||||||||||||||||||||||||||||||||||||||||||
Sbjct  111476  ACGTGCAAATCGATCGTCGAATTTGGGTATAGGGGCGAAAGACTAATCGAACCATCTAGT  111535

Query  1774    AGCTGGTTCCTGCCGAAGTTTCCCTCAGGATAGCAGAAGCTCGTATCAGTTTTATGAGGT  1833
               ||||||||||||||||||||||||||||||||||||||||||||||||||||||||||||
Sbjct  111536  AGCTGGTTCCTGCCGAAGTTTCCCTCAGGATAGCAGAAGCTCGTATCAGTTTTATGAGGT  111595

Query  1834    AAAGCGAATGATTAGAGGTACCGGGGTTGAAATGACCTTGACCTATTCTCAAACTTTAAA  1893
               ||||||||||||||||||| ||||||| ||||||||||||||||||||||||||||||||
Sbjct  111596  AAAGCGAATGATTAGAGGTTCCGGGGTCGAAATGACCTTGACCTATTCTCAAACTTTAAA  111655

Query  1894    TATGTAAGAAGTCCTTGTTGCTTAATTGAACGTGGACATTTGAATGAAGAGCTTTTAGTG  1953
               ||||||||||||||||||| ||||||||||||||||||||||||||||||||||||||||
Sbjct  111656  TATGTAAGAAGTCCTTGTTACTTAATTGAACGTGGACATTTGAATGAAGAGCTTTTAGTG  111715

Query  1954    GGCCATTTTTGGTAAGCAGAACTGGCGATGCGGGATGAACCGAACGTGGAGTTAAGGTGC  2013
               ||||||||||||||||||||||||||||||||||||||||||||||| ||||||||||||
Sbjct  111716  GGCCATTTTTGGTAAGCAGAACTGGCGATGCGGGATGAACCGAACGTAGAGTTAAGGTGC  111775

Query  2014    CGGAATACACGCTCATCAGACACCACAAAAGGTGTTAGTTCATCTAGACAGCCGGACGGT  2073
               ||||||||||||||||||||||||||||||||||||||||||||||||||||||||||||
Sbjct  111776  CGGAATACACGCTCATCAGACACCACAAAAGGTGTTAGTTCATCTAGACAGCCGGACGGT  111835

Query  2074    GGCCATGGAAGTCGGAATCCGCTAAGGAGTGTGTAACAACTCACCGGCCGAATGAACTAG  2133
               ||||||||||||||||||||||||||||||||||||||||||||||||||||||||||||
Sbjct  111836  GGCCATGGAAGTCGGAATCCGCTAAGGAGTGTGTAACAACTCACCGGCCGAATGAACTAG  111895

Query  2134    CCCTGAAAATGGATGGCGCTCAAGCGTGTTACCTATACTCCGCCGTCAGGGTTGAAATGA  2193
               ||||||||||||||||||||||||||||||||||||||||  ||||||||||||| ||||
Sbjct  111896  CCCTGAAAATGGATGGCGCTCAAGCGTGTTACCTATACTCTACCGTCAGGGTTGATATGA  111955

Query  2194    GGCCCTGACGAGTAGGCAGGCGTGGGGGTCAGTGACGAAGCCTAGGCCGTAAGGTCGGGT  2253
                |||||||||||||||||||||||| ||||||||||||||||||| ||||||||||||||
Sbjct  111956  TGCCCTGACGAGTAGGCAGGCGTGGAGGTCAGTGACGAAGCCTAGACCGTAAGGTCGGGT  112015

Query  2254    CGAACGGCCCCTAGTGCAGATCTTGGTGGTAGTAGCAAATATTCAAATGAGAACTTTGAA  2313
               ||||||||| ||||||||||||||||||||||||||||||||||||||||||||||||||
Sbjct  112016  CGAACGGCCTCTAGTGCAGATCTTGGTGGTAGTAGCAAATATTCAAATGAGAACTTTGAA  112075

Query  2314    GACTGAAGTGGGGAAAGGTTCCACGTCAACAGCAGTTGGACGTGGGTTAGTCGATCCTAA  2373
               ||||||||||||||||||||||||||||||||||||||||||||||||||||||||||||
Sbjct  112076  GACTGAAGTGGGGAAAGGTTCCACGTCAACAGCAGTTGGACGTGGGTTAGTCGATCCTAA  112135

Query  2374    GAGATGGGGAAGCTCCGTTTCAAAGGCCTGA-TTTATGCAGGCCACCATCGAAAGGGAAT  2432
               ||||||||||||||||||||||||||||||| ||||||||||||||||||||||||||||
Sbjct  112136  GAGATGGGGAAGCTCCGTTTCAAAGGCCTGATTTTATGCAGGCCACCATCGAAAGGGAAT  112195

Query  2433    CCGGTTAAGATTCCGGAACCTGGATGTGGATTCTTCACGGCAACGTAACTGAATGTGGAG  2492
               ||||||||||||||||||||||||| |||||||||||||| |||||||||||||||||||
Sbjct  112196  CCGGTTAAGATTCCGGAACCTGGATATGGATTCTTCACGGTAACGTAACTGAATGTGGAG  112255

Query  2493    ACGTCGGCGCGAGCCCTGGGAGGAGTTATCTTTTCTTCTTAACAGCTTATCACCCTGGAA  2552
               ||||||||||||||||||||||||||||||||||||||||||||||||||||||| ||||
Sbjct  112256  ACGTCGGCGCGAGCCCTGGGAGGAGTTATCTTTTCTTCTTAACAGCTTATCACCCCGGAA  112315

Query  2553    TTGGTTTATCCGGAGATGGGGTCTTATGGCTGGAAGAGGCGAGCTCATATGCTCGCTCCG  2612
               |||||||||||||||||||||||||||||||||||||||| ||| | | |||| ||||||
Sbjct  112316  TTGGTTTATCCGGAGATGGGGTCTTATGGCTGGAAGAGGCCAGCACCTTTGCTGGCTCCG  112375

Query  2613    GTGCGCTTGCGACGGCCCTTGAAAATCCACAGGAAGGAATAGTTTTCACGCCAGGTCGTA  2672
               ||||||||| |||||||| ||||||||||||||||||||||||||||| |||||||||||
Sbjct  112376  GTGCGCTTGTGACGGCCCGTGAAAATCCACAGGAAGGAATAGTTTTCATGCCAGGTCGTA  112435

Query  2673    CTGATAACCGCAGCAGGTCTCCAAGGTGAACAGCCTCTAGTTGATAGAATAATGTAGATA  2732
               ||||||||||||||||||||||||||||||||||||||||||||||||||||||||||||
Sbjct  112436  CTGATAACCGCAGCAGGTCTCCAAGGTGAACAGCCTCTAGTTGATAGAATAATGTAGATA  112495

Query  2733    AGGGAAGTCGGCAAAATAGATCCGTAACTTCGGGATAAGGATTGGCTCTAAGGGTCGGGT  2792
               ||||||||||||||||||||||||||||||||||||||||||||||||||||||||||||
Sbjct  112496  AGGGAAGTCGGCAAAATAGATCCGTAACTTCGGGATAAGGATTGGCTCTAAGGGTCGGGT  112555

Query  2793    AGTGAGGGCCTTGGTCAGACGCGGCGGGGCTGCGTGCGGACTGCCTGGTGGGGCTTGCTC  2852
               |||||||||||||||||||||| |||||  ||| || ||||||| |||||||||||||||
Sbjct  112556  AGTGAGGGCCTTGGTCAGACGCAGCGGGCGTGCTTGTGGACTGCTTGGTGGGGCTTGCTC  112615

Query  2853    TGCCGGGCGGACTGCATGCG-GCTCCTGTCGTAGACGGTCTTGGTAGGTCTCTTGTAGGC  2911
               |||  |||||||| | |||| || | ||| |||||||| ||||||||||||||||||| |
Sbjct  112616  TGCTAGGCGGACTACTTGCGTGC-CTTGTTGTAGACGGCCTTGGTAGGTCTCTTGTAGAC  112674

Query  2912    CGTCGCTTGCTGCGATTAACGATCAACTTAGAACTGGTACGGACAAGGGGAAT  2964
               ||||||||||| | |||||||||||||||||||||||||||||||||||||||
Sbjct  112675  CGTCGCTTGCTACAATTAACGATCAACTTAGAACTGGTACGGACAAGGGGAAT  112727


 Score = 351 bits (190),  Expect = 6e-92
 Identities = 219/232 (94%), Gaps = 6/232 (3%)
 Strand=Plus/Plus

Query  427     AAAACAACTTCAAAACTTTCAACAATGGATCTCTTGGTTCTCGCATCGATGAAGAACGCA  486
               |||| || || |||||||||||||| ||||||||||||||||||||||||||||||||||
Sbjct  110200  AAAA-AA-TTAAAAACTTTCAACAACGGATCTCTTGGTTCTCGCATCGATGAAGAACGCA  110257

Query  487     GCGAAATGCGATACGTAATGTGAATTGCAGAATTCCGTGAATCATCGAATCTTTGAACGC  546
               ||||||||||||||||||||||||||||||||||||||||||||||||||||||||||||
Sbjct  110258  GCGAAATGCGATACGTAATGTGAATTGCAGAATTCCGTGAATCATCGAATCTTTGAACGC  110317

Query  547     ACATTGCGCCCTCTGGTATTCCGGGGGGCATGCCTGTTTGAGCGTCATTTCCTTCTCAAA  606
               |||||||||||  ||||||||| |||||||||||||||||||||||||||||||||||| 
Sbjct  110318  ACATTGCGCCCCTTGGTATTCCAGGGGGCATGCCTGTTTGAGCGTCATTTCCTTCTCAA-  110376

Query  607     CACATTGTGTTTGGTAGTGAGTGATACTCGTTTTTGAGTTAACTTGAAATTG  658
                ||||| |||||||||||||||||||||| |||  |||||||||||||||||
Sbjct  110377  -ACATTCTGTTTGGTAGTGAGTGATACTC-TTTG-GAGTTAACTTGAAATTG  110425


 Score = 91.6 bits (49),  Expect = 1e-13
 Identities = 49/49 (100%), Gaps = 0/49 (0%)
 Strand=Plus/Plus

Query  1       CAAGGTTTCCGTAGGTGAACCTGCGGAAGGATCATTAAAGAAATTTAAT  49
               |||||||||||||||||||||||||||||||||||||||||||||||||
Sbjct  109816  CAAGGTTTCCGTAGGTGAACCTGCGGAAGGATCATTAAAGAAATTTAAT  109864


>BK006945.2 TPA_inf: Saccharomyces cerevisiae S288C chromosome XII, complete 
sequence
Length=1078177

 Score = 3321 bits (1798),  Expect = 0.0
 Identities = 2039/2153 (95%), Gaps = 26/2153 (1%)
 Strand=Plus/Minus

Query  819     TCTTTAAGTTTGACCTCAAATCAGGTAGGGTTACCCGCTGAACTTAAGCATATCAATAAG  878
               |||| ||||||||||||||||||||||||  |||||||||||||||||||||||||||||
Sbjct  455188  TCTTAAAGTTTGACCTCAAATCAGGTAGGAGTACCCGCTGAACTTAAGCATATCAATAAG  455129

Query  879     CGGAGGAAAAGAAACCAACTGGGATTGCCTTAGTAACGGCGAGTGAAGCGGCAAAAGCTC  938
               ||||||||||||||||||| ||||||||||||||||||||||||||||||||||||||||
Sbjct  455128  CGGAGGAAAAGAAACCAACCGGGATTGCCTTAGTAACGGCGAGTGAAGCGGCAAAAGCTC  455069

Query  939     AAATTTGAAATCTGGTACCTTTGGTGCCCGAGTTGTAATTTGGAGAGTACCACTTTGGGA  998
               ||||||||||||||||||||| |||||||||||||||||||||||||  | |||||||| 
Sbjct  455068  AAATTTGAAATCTGGTACCTTCGGTGCCCGAGTTGTAATTTGGAGAGGGCAACTTTGGGG  455009

Query  999     CTGTACTTTGCCTATGTTCCTTGGAACAGGACGTCATGGAGGGTGAGAATCCCGTGTGGC  1058
               | || | ||| |||||||||||||||||||||||||| ||||||||||||||||||||||
Sbjct  455008  CCGTTCCTTGTCTATGTTCCTTGGAACAGGACGTCATAGAGGGTGAGAATCCCGTGTGGC  454949

Query  1059    GAGG-GTGTCAGTTCTTTGTAAAGGGTG-C-TCGAAGAGTCGAGTTGTTTGGGAATGCAG  1115
               |||| ||| | |||||||||||||  || | |||||||||||||||||||||||||||||
Sbjct  454948  GAGGAGTG-CGGTTCTTTGTAAAG--TGCCTTCGAAGAGTCGAGTTGTTTGGGAATGCAG  454892

Query  1116    CTCTAAGTGGGTGGTAAATTCCATCTAAAGCTAAATACAGGCGAGAGACCGATAGCGAAC  1175
               |||||||||||||||||||||||||||||||||||||  |||||||||||||||||||||
Sbjct  454891  CTCTAAGTGGGTGGTAAATTCCATCTAAAGCTAAATATTGGCGAGAGACCGATAGCGAAC  454832

Query  1176    AAGTACAGTGATGGAAAGATGAAAAGAACTTTGAAAAGAGAGTGAAAAAGTACGTGAAAT  1235
               ||||||||||||||||||||||||||||||||||||||||||||||||||||||||||||
Sbjct  454831  AAGTACAGTGATGGAAAGATGAAAAGAACTTTGAAAAGAGAGTGAAAAAGTACGTGAAAT  454772

Query  1236    TGTTGAAAGGGAAGGGCATTTGATCAGACATGGTGTTTTGCGCCCCTTGCCTCTCGTGGG  1295
               |||||||||||||||||||||||||||||||||||||||| ||||  |||  || |||||
Sbjct  454771  TGTTGAAAGGGAAGGGCATTTGATCAGACATGGTGTTTTGTGCCCTCTGCTCCTTGTGGG  454712

Query  1296    CTTGGGACTCTCGCAGCTCACTGGGCCAGCATCGGTTTTGGCGGCCGGAAAAAACCAAGG  1355
                  |||| |||||||  |||||||||||||||| ||||||| ||| ||| ||| |||  |
Sbjct  454711  TAGGGGAATCTCGCATTTCACTGGGCCAGCATCAGTTTTGGTGGCAGGATAAATCCATAG  454652

Query  1356    GAATGTGGCTCTGCGCCTCGGTGTAGAGTGTTATAGCCCTG-GGGAATACGGCCAGTCGG  1414
               |||||| ||| |  ||||| | ||| ||| |||||| |||| |||||||| |||||  ||
Sbjct  454651  GAATGTAGCT-T--GCCTC-G-GTA-AGTATTATAG-CCTGTGGGAATACTGCCAGCTGG  454599

Query  1415    GACCGAGGACTGCGATACTTGTTA-TCTAGGATGCTGGCATAATGGTTATATGCCGCCCG  1473
               ||| |||||||||||  |  || | || ||||||||||||||||||||||||||||||||
Sbjct  454598  GACTGAGGACTGCGA--C--GTAAGTCAAGGATGCTGGCATAATGGTTATATGCCGCCCG  454543

Query  1474    TCTTGAAACACGGACCAAGGAGTCTAACGTCTATGCGAGTGTTTGGGTGTTAAACCCGTA  1533
               |||||||||||||||||||||||||||||||||||||||||||||||||| |||||| ||
Sbjct  454542  TCTTGAAACACGGACCAAGGAGTCTAACGTCTATGCGAGTGTTTGGGTGTAAAACCCATA  454483

Query  1534    CGCGTAATGAAAGTGAACGTAGGTTGGGGCCCTCCACCTGGGGGGTGCACAATCGACCGA  1593
               ||||||||||||||||||||||||||||||| | |  |   | |||||||||||||||||
Sbjct  454482  CGCGTAATGAAAGTGAACGTAGGTTGGGGCC-T-C-GC-AAGAGGTGCACAATCGACCGA  454427

Query  1594    TCCTGATGTCTTCGGATGGATTTGAGTAAGAGCATAGCTGTTGGGACCCGAAAGATGGTG  1653
               ||||||||||||||||||||||||||||||||||||||||||||||||||||||||||||
Sbjct  454426  TCCTGATGTCTTCGGATGGATTTGAGTAAGAGCATAGCTGTTGGGACCCGAAAGATGGTG  454367

Query  1654    AACTATGCCTGAATAGGGTGAAGCCAGAGGAAACTCTGGTGGAGGCTCGTAGCGGTTCTG  1713
               ||||||||||||||||||||||||||||||||||||||||||||||||||||||||||||
Sbjct  454366  AACTATGCCTGAATAGGGTGAAGCCAGAGGAAACTCTGGTGGAGGCTCGTAGCGGTTCTG  454307

Query  1714    ACGTGCAAATCGATCGTCGAATTTGGGTATAGGGGCGAAAGACTAATCGAACCATCTAGT  1773
               ||||||||||||||||||||||||||||||||||||||||||||||||||||||||||||
Sbjct  454306  ACGTGCAAATCGATCGTCGAATTTGGGTATAGGGGCGAAAGACTAATCGAACCATCTAGT  454247

Query  1774    AGCTGGTTCCTGCCGAAGTTTCCCTCAGGATAGCAGAAGCTCGTATCAGTTTTATGAGGT  1833
               ||||||||||||||||||||||||||||||||||||||||||||||||||||||||||||
Sbjct  454246  AGCTGGTTCCTGCCGAAGTTTCCCTCAGGATAGCAGAAGCTCGTATCAGTTTTATGAGGT  454187

Query  1834    AAAGCGAATGATTAGAGGTACCGGGGTTGAAATGACCTTGACCTATTCTCAAACTTTAAA  1893
               ||||||||||||||||||| ||||||| ||||||||||||||||||||||||||||||||
Sbjct  454186  AAAGCGAATGATTAGAGGTTCCGGGGTCGAAATGACCTTGACCTATTCTCAAACTTTAAA  454127

Query  1894    TATGTAAGAAGTCCTTGTTGCTTAATTGAACGTGGACATTTGAATGAAGAGCTTTTAGTG  1953
               ||||||||||||||||||| ||||||||||||||||||||||||||||||||||||||||
Sbjct  454126  TATGTAAGAAGTCCTTGTTACTTAATTGAACGTGGACATTTGAATGAAGAGCTTTTAGTG  454067

Query  1954    GGCCATTTTTGGTAAGCAGAACTGGCGATGCGGGATGAACCGAACGTGGAGTTAAGGTGC  2013
               ||||||||||||||||||||||||||||||||||||||||||||||| ||||||||||||
Sbjct  454066  GGCCATTTTTGGTAAGCAGAACTGGCGATGCGGGATGAACCGAACGTAGAGTTAAGGTGC  454007

Query  2014    CGGAATACACGCTCATCAGACACCACAAAAGGTGTTAGTTCATCTAGACAGCCGGACGGT  2073
               ||||||||||||||||||||||||||||||||||||||||||||||||||||||||||||
Sbjct  454006  CGGAATACACGCTCATCAGACACCACAAAAGGTGTTAGTTCATCTAGACAGCCGGACGGT  453947

Query  2074    GGCCATGGAAGTCGGAATCCGCTAAGGAGTGTGTAACAACTCACCGGCCGAATGAACTAG  2133
               ||||||||||||||||||||||||||||||||||||||||||||||||||||||||||||
Sbjct  453946  GGCCATGGAAGTCGGAATCCGCTAAGGAGTGTGTAACAACTCACCGGCCGAATGAACTAG  453887

Query  2134    CCCTGAAAATGGATGGCGCTCAAGCGTGTTACCTATACTCCGCCGTCAGGGTTGAAATGA  2193
               ||||||||||||||||||||||||||||||||||||||||  ||||||||||||| ||||
Sbjct  453886  CCCTGAAAATGGATGGCGCTCAAGCGTGTTACCTATACTCTACCGTCAGGGTTGATATGA  453827

Query  2194    GGCCCTGACGAGTAGGCAGGCGTGGGGGTCAGTGACGAAGCCTAGGCCGTAAGGTCGGGT  2253
                |||||||||||||||||||||||| ||||||||||||||||||| ||||||||||||||
Sbjct  453826  TGCCCTGACGAGTAGGCAGGCGTGGAGGTCAGTGACGAAGCCTAGACCGTAAGGTCGGGT  453767

Query  2254    CGAACGGCCCCTAGTGCAGATCTTGGTGGTAGTAGCAAATATTCAAATGAGAACTTTGAA  2313
               ||||||||| ||||||||||||||||||||||||||||||||||||||||||||||||||
Sbjct  453766  CGAACGGCCTCTAGTGCAGATCTTGGTGGTAGTAGCAAATATTCAAATGAGAACTTTGAA  453707

Query  2314    GACTGAAGTGGGGAAAGGTTCCACGTCAACAGCAGTTGGACGTGGGTTAGTCGATCCTAA  2373
               ||||||||||||||||||||||||||||||||||||||||||||||||||||||||||||
Sbjct  453706  GACTGAAGTGGGGAAAGGTTCCACGTCAACAGCAGTTGGACGTGGGTTAGTCGATCCTAA  453647

Query  2374    GAGATGGGGAAGCTCCGTTTCAAAGGCCTGATTT-ATGCAGGCCACCATCGAAAGGGAAT  2432
               |||||||||||||||||||||||||||||||||| |||||||||||||||||||||||||
Sbjct  453646  GAGATGGGGAAGCTCCGTTTCAAAGGCCTGATTTTATGCAGGCCACCATCGAAAGGGAAT  453587

Query  2433    CCGGTTAAGATTCCGGAACCTGGATGTGGATTCTTCACGGCAACGTAACTGAATGTGGAG  2492
               ||||||||||||||||||||||||| |||||||||||||| |||||||||||||||||||
Sbjct  453586  CCGGTTAAGATTCCGGAACCTGGATATGGATTCTTCACGGTAACGTAACTGAATGTGGAG  453527

Query  2493    ACGTCGGCGCGAGCCCTGGGAGGAGTTATCTTTTCTTCTTAACAGCTTATCACCCTGGAA  2552
               ||||||||||||||||||||||||||||||||||||||||||||||||||||||| ||||
Sbjct  453526  ACGTCGGCGCGAGCCCTGGGAGGAGTTATCTTTTCTTCTTAACAGCTTATCACCCCGGAA  453467

Query  2553    TTGGTTTATCCGGAGATGGGGTCTTATGGCTGGAAGAGGCGAGCTCATATGCTCGCTCCG  2612
               |||||||||||||||||||||||||||||||||||||||| ||| | | |||| ||||||
Sbjct  453466  TTGGTTTATCCGGAGATGGGGTCTTATGGCTGGAAGAGGCCAGCACCTTTGCTGGCTCCG  453407

Query  2613    GTGCGCTTGCGACGGCCCTTGAAAATCCACAGGAAGGAATAGTTTTCACGCCAGGTCGTA  2672
               ||||||||| |||||||| ||||||||||||||||||||||||||||| |||||||||||
Sbjct  453406  GTGCGCTTGTGACGGCCCGTGAAAATCCACAGGAAGGAATAGTTTTCATGCCAGGTCGTA  453347

Query  2673    CTGATAACCGCAGCAGGTCTCCAAGGTGAACAGCCTCTAGTTGATAGAATAATGTAGATA  2732
               ||||||||||||||||||||||||||||||||||||||||||||||||||||||||||||
Sbjct  453346  CTGATAACCGCAGCAGGTCTCCAAGGTGAACAGCCTCTAGTTGATAGAATAATGTAGATA  453287

Query  2733    AGGGAAGTCGGCAAAATAGATCCGTAACTTCGGGATAAGGATTGGCTCTAAGGGTCGGGT  2792
               ||||||||||||||||||||||||||||||||||||||||||||||||||||||||||||
Sbjct  453286  AGGGAAGTCGGCAAAATAGATCCGTAACTTCGGGATAAGGATTGGCTCTAAGGGTCGGGT  453227

Query  2793    AGTGAGGGCCTTGGTCAGACGCGGCGGGGCTGCGTGCGGACTGCCTGGTGGGGCTTGCTC  2852
               |||||||||||||||||||||| |||||  ||| || ||||||| |||||||||||||||
Sbjct  453226  AGTGAGGGCCTTGGTCAGACGCAGCGGGCGTGCTTGTGGACTGCTTGGTGGGGCTTGCTC  453167

Query  2853    TGCCGGGCGGACTGCATGCG-GCTCCTGTCGTAGACGGTCTTGGTAGGTCTCTTGTAGGC  2911
               |||  |||||||| | |||| || | ||| |||||||| ||||||||||||||||||| |
Sbjct  453166  TGCTAGGCGGACTACTTGCGTGC-CTTGTTGTAGACGGCCTTGGTAGGTCTCTTGTAGAC  453108

Query  2912    CGTCGCTTGCTGCGATTAACGATCAACTTAGAACTGGTACGGACAAGGGGAAT  2964
               ||||||||||| | |||||||||||||||||||||||||||||||||||||||
Sbjct  453107  CGTCGCTTGCTACAATTAACGATCAACTTAGAACTGGTACGGACAAGGGGAAT  453055


 Score = 3321 bits (1798),  Expect = 0.0
 Identities = 2039/2153 (95%), Gaps = 26/2153 (1%)
 Strand=Plus/Minus

Query  819     TCTTTAAGTTTGACCTCAAATCAGGTAGGGTTACCCGCTGAACTTAAGCATATCAATAAG  878
               |||| ||||||||||||||||||||||||  |||||||||||||||||||||||||||||
Sbjct  464325  TCTTAAAGTTTGACCTCAAATCAGGTAGGAGTACCCGCTGAACTTAAGCATATCAATAAG  464266

Query  879     CGGAGGAAAAGAAACCAACTGGGATTGCCTTAGTAACGGCGAGTGAAGCGGCAAAAGCTC  938
               ||||||||||||||||||| ||||||||||||||||||||||||||||||||||||||||
Sbjct  464265  CGGAGGAAAAGAAACCAACCGGGATTGCCTTAGTAACGGCGAGTGAAGCGGCAAAAGCTC  464206

Query  939     AAATTTGAAATCTGGTACCTTTGGTGCCCGAGTTGTAATTTGGAGAGTACCACTTTGGGA  998
               ||||||||||||||||||||| |||||||||||||||||||||||||  | |||||||| 
Sbjct  464205  AAATTTGAAATCTGGTACCTTCGGTGCCCGAGTTGTAATTTGGAGAGGGCAACTTTGGGG  464146

Query  999     CTGTACTTTGCCTATGTTCCTTGGAACAGGACGTCATGGAGGGTGAGAATCCCGTGTGGC  1058
               | || | ||| |||||||||||||||||||||||||| ||||||||||||||||||||||
Sbjct  464145  CCGTTCCTTGTCTATGTTCCTTGGAACAGGACGTCATAGAGGGTGAGAATCCCGTGTGGC  464086

Query  1059    GAGG-GTGTCAGTTCTTTGTAAAGGGTG-C-TCGAAGAGTCGAGTTGTTTGGGAATGCAG  1115
               |||| ||| | |||||||||||||  || | |||||||||||||||||||||||||||||
Sbjct  464085  GAGGAGTG-CGGTTCTTTGTAAAG--TGCCTTCGAAGAGTCGAGTTGTTTGGGAATGCAG  464029

Query  1116    CTCTAAGTGGGTGGTAAATTCCATCTAAAGCTAAATACAGGCGAGAGACCGATAGCGAAC  1175
               |||||||||||||||||||||||||||||||||||||  |||||||||||||||||||||
Sbjct  464028  CTCTAAGTGGGTGGTAAATTCCATCTAAAGCTAAATATTGGCGAGAGACCGATAGCGAAC  463969

Query  1176    AAGTACAGTGATGGAAAGATGAAAAGAACTTTGAAAAGAGAGTGAAAAAGTACGTGAAAT  1235
               ||||||||||||||||||||||||||||||||||||||||||||||||||||||||||||
Sbjct  463968  AAGTACAGTGATGGAAAGATGAAAAGAACTTTGAAAAGAGAGTGAAAAAGTACGTGAAAT  463909

Query  1236    TGTTGAAAGGGAAGGGCATTTGATCAGACATGGTGTTTTGCGCCCCTTGCCTCTCGTGGG  1295
               |||||||||||||||||||||||||||||||||||||||| ||||  |||  || |||||
Sbjct  463908  TGTTGAAAGGGAAGGGCATTTGATCAGACATGGTGTTTTGTGCCCTCTGCTCCTTGTGGG  463849

Query  1296    CTTGGGACTCTCGCAGCTCACTGGGCCAGCATCGGTTTTGGCGGCCGGAAAAAACCAAGG  1355
                  |||| |||||||  |||||||||||||||| ||||||| ||| ||| ||| |||  |
Sbjct  463848  TAGGGGAATCTCGCATTTCACTGGGCCAGCATCAGTTTTGGTGGCAGGATAAATCCATAG  463789

Query  1356    GAATGTGGCTCTGCGCCTCGGTGTAGAGTGTTATAGCCCTG-GGGAATACGGCCAGTCGG  1414
               |||||| ||| |  ||||| | ||| ||| |||||| |||| |||||||| |||||  ||
Sbjct  463788  GAATGTAGCT-T--GCCTC-G-GTA-AGTATTATAG-CCTGTGGGAATACTGCCAGCTGG  463736

Query  1415    GACCGAGGACTGCGATACTTGTTA-TCTAGGATGCTGGCATAATGGTTATATGCCGCCCG  1473
               ||| |||||||||||  |  || | || ||||||||||||||||||||||||||||||||
Sbjct  463735  GACTGAGGACTGCGA--C--GTAAGTCAAGGATGCTGGCATAATGGTTATATGCCGCCCG  463680

Query  1474    TCTTGAAACACGGACCAAGGAGTCTAACGTCTATGCGAGTGTTTGGGTGTTAAACCCGTA  1533
               |||||||||||||||||||||||||||||||||||||||||||||||||| |||||| ||
Sbjct  463679  TCTTGAAACACGGACCAAGGAGTCTAACGTCTATGCGAGTGTTTGGGTGTAAAACCCATA  463620

Query  1534    CGCGTAATGAAAGTGAACGTAGGTTGGGGCCCTCCACCTGGGGGGTGCACAATCGACCGA  1593
               ||||||||||||||||||||||||||||||| | |  |   | |||||||||||||||||
Sbjct  463619  CGCGTAATGAAAGTGAACGTAGGTTGGGGCC-T-C-GC-AAGAGGTGCACAATCGACCGA  463564

Query  1594    TCCTGATGTCTTCGGATGGATTTGAGTAAGAGCATAGCTGTTGGGACCCGAAAGATGGTG  1653
               ||||||||||||||||||||||||||||||||||||||||||||||||||||||||||||
Sbjct  463563  TCCTGATGTCTTCGGATGGATTTGAGTAAGAGCATAGCTGTTGGGACCCGAAAGATGGTG  463504

Query  1654    AACTATGCCTGAATAGGGTGAAGCCAGAGGAAACTCTGGTGGAGGCTCGTAGCGGTTCTG  1713
               ||||||||||||||||||||||||||||||||||||||||||||||||||||||||||||
Sbjct  463503  AACTATGCCTGAATAGGGTGAAGCCAGAGGAAACTCTGGTGGAGGCTCGTAGCGGTTCTG  463444

Query  1714    ACGTGCAAATCGATCGTCGAATTTGGGTATAGGGGCGAAAGACTAATCGAACCATCTAGT  1773
               ||||||||||||||||||||||||||||||||||||||||||||||||||||||||||||
Sbjct  463443  ACGTGCAAATCGATCGTCGAATTTGGGTATAGGGGCGAAAGACTAATCGAACCATCTAGT  463384

Query  1774    AGCTGGTTCCTGCCGAAGTTTCCCTCAGGATAGCAGAAGCTCGTATCAGTTTTATGAGGT  1833
               ||||||||||||||||||||||||||||||||||||||||||||||||||||||||||||
Sbjct  463383  AGCTGGTTCCTGCCGAAGTTTCCCTCAGGATAGCAGAAGCTCGTATCAGTTTTATGAGGT  463324

Query  1834    AAAGCGAATGATTAGAGGTACCGGGGTTGAAATGACCTTGACCTATTCTCAAACTTTAAA  1893
               ||||||||||||||||||| ||||||| ||||||||||||||||||||||||||||||||
Sbjct  463323  AAAGCGAATGATTAGAGGTTCCGGGGTCGAAATGACCTTGACCTATTCTCAAACTTTAAA  463264

Query  1894    TATGTAAGAAGTCCTTGTTGCTTAATTGAACGTGGACATTTGAATGAAGAGCTTTTAGTG  1953
               ||||||||||||||||||| ||||||||||||||||||||||||||||||||||||||||
Sbjct  463263  TATGTAAGAAGTCCTTGTTACTTAATTGAACGTGGACATTTGAATGAAGAGCTTTTAGTG  463204

Query  1954    GGCCATTTTTGGTAAGCAGAACTGGCGATGCGGGATGAACCGAACGTGGAGTTAAGGTGC  2013
               ||||||||||||||||||||||||||||||||||||||||||||||| ||||||||||||
Sbjct  463203  GGCCATTTTTGGTAAGCAGAACTGGCGATGCGGGATGAACCGAACGTAGAGTTAAGGTGC  463144

Query  2014    CGGAATACACGCTCATCAGACACCACAAAAGGTGTTAGTTCATCTAGACAGCCGGACGGT  2073
               ||||||||||||||||||||||||||||||||||||||||||||||||||||||||||||
Sbjct  463143  CGGAATACACGCTCATCAGACACCACAAAAGGTGTTAGTTCATCTAGACAGCCGGACGGT  463084

Query  2074    GGCCATGGAAGTCGGAATCCGCTAAGGAGTGTGTAACAACTCACCGGCCGAATGAACTAG  2133
               ||||||||||||||||||||||||||||||||||||||||||||||||||||||||||||
Sbjct  463083  GGCCATGGAAGTCGGAATCCGCTAAGGAGTGTGTAACAACTCACCGGCCGAATGAACTAG  463024

Query  2134    CCCTGAAAATGGATGGCGCTCAAGCGTGTTACCTATACTCCGCCGTCAGGGTTGAAATGA  2193
               ||||||||||||||||||||||||||||||||||||||||  ||||||||||||| ||||
Sbjct  463023  CCCTGAAAATGGATGGCGCTCAAGCGTGTTACCTATACTCTACCGTCAGGGTTGATATGA  462964

Query  2194    GGCCCTGACGAGTAGGCAGGCGTGGGGGTCAGTGACGAAGCCTAGGCCGTAAGGTCGGGT  2253
                |||||||||||||||||||||||| ||||||||||||||||||| ||||||||||||||
Sbjct  462963  TGCCCTGACGAGTAGGCAGGCGTGGAGGTCAGTGACGAAGCCTAGACCGTAAGGTCGGGT  462904

Query  2254    CGAACGGCCCCTAGTGCAGATCTTGGTGGTAGTAGCAAATATTCAAATGAGAACTTTGAA  2313
               ||||||||| ||||||||||||||||||||||||||||||||||||||||||||||||||
Sbjct  462903  CGAACGGCCTCTAGTGCAGATCTTGGTGGTAGTAGCAAATATTCAAATGAGAACTTTGAA  462844

Query  2314    GACTGAAGTGGGGAAAGGTTCCACGTCAACAGCAGTTGGACGTGGGTTAGTCGATCCTAA  2373
               ||||||||||||||||||||||||||||||||||||||||||||||||||||||||||||
Sbjct  462843  GACTGAAGTGGGGAAAGGTTCCACGTCAACAGCAGTTGGACGTGGGTTAGTCGATCCTAA  462784

Query  2374    GAGATGGGGAAGCTCCGTTTCAAAGGCCTGATTT-ATGCAGGCCACCATCGAAAGGGAAT  2432
               |||||||||||||||||||||||||||||||||| |||||||||||||||||||||||||
Sbjct  462783  GAGATGGGGAAGCTCCGTTTCAAAGGCCTGATTTTATGCAGGCCACCATCGAAAGGGAAT  462724

Query  2433    CCGGTTAAGATTCCGGAACCTGGATGTGGATTCTTCACGGCAACGTAACTGAATGTGGAG  2492
               ||||||||||||||||||||||||| |||||||||||||| |||||||||||||||||||
Sbjct  462723  CCGGTTAAGATTCCGGAACCTGGATATGGATTCTTCACGGTAACGTAACTGAATGTGGAG  462664

Query  2493    ACGTCGGCGCGAGCCCTGGGAGGAGTTATCTTTTCTTCTTAACAGCTTATCACCCTGGAA  2552
               ||||||||||||||||||||||||||||||||||||||||||||||||||||||| ||||
Sbjct  462663  ACGTCGGCGCGAGCCCTGGGAGGAGTTATCTTTTCTTCTTAACAGCTTATCACCCCGGAA  462604

Query  2553    TTGGTTTATCCGGAGATGGGGTCTTATGGCTGGAAGAGGCGAGCTCATATGCTCGCTCCG  2612
               |||||||||||||||||||||||||||||||||||||||| ||| | | |||| ||||||
Sbjct  462603  TTGGTTTATCCGGAGATGGGGTCTTATGGCTGGAAGAGGCCAGCACCTTTGCTGGCTCCG  462544

Query  2613    GTGCGCTTGCGACGGCCCTTGAAAATCCACAGGAAGGAATAGTTTTCACGCCAGGTCGTA  2672
               ||||||||| |||||||| ||||||||||||||||||||||||||||| |||||||||||
Sbjct  462543  GTGCGCTTGTGACGGCCCGTGAAAATCCACAGGAAGGAATAGTTTTCATGCCAGGTCGTA  462484

Query  2673    CTGATAACCGCAGCAGGTCTCCAAGGTGAACAGCCTCTAGTTGATAGAATAATGTAGATA  2732
               ||||||||||||||||||||||||||||||||||||||||||||||||||||||||||||
Sbjct  462483  CTGATAACCGCAGCAGGTCTCCAAGGTGAACAGCCTCTAGTTGATAGAATAATGTAGATA  462424

Query  2733    AGGGAAGTCGGCAAAATAGATCCGTAACTTCGGGATAAGGATTGGCTCTAAGGGTCGGGT  2792
               ||||||||||||||||||||||||||||||||||||||||||||||||||||||||||||
Sbjct  462423  AGGGAAGTCGGCAAAATAGATCCGTAACTTCGGGATAAGGATTGGCTCTAAGGGTCGGGT  462364

Query  2793    AGTGAGGGCCTTGGTCAGACGCGGCGGGGCTGCGTGCGGACTGCCTGGTGGGGCTTGCTC  2852
               |||||||||||||||||||||| |||||  ||| || ||||||| |||||||||||||||
Sbjct  462363  AGTGAGGGCCTTGGTCAGACGCAGCGGGCGTGCTTGTGGACTGCTTGGTGGGGCTTGCTC  462304

Query  2853    TGCCGGGCGGACTGCATGCG-GCTCCTGTCGTAGACGGTCTTGGTAGGTCTCTTGTAGGC  2911
               |||  |||||||| | |||| || | ||| |||||||| ||||||||||||||||||| |
Sbjct  462303  TGCTAGGCGGACTACTTGCGTGC-CTTGTTGTAGACGGCCTTGGTAGGTCTCTTGTAGAC  462245

Query  2912    CGTCGCTTGCTGCGATTAACGATCAACTTAGAACTGGTACGGACAAGGGGAAT  2964
               ||||||||||| | |||||||||||||||||||||||||||||||||||||||
Sbjct  462244  CGTCGCTTGCTACAATTAACGATCAACTTAGAACTGGTACGGACAAGGGGAAT  462192


 Score = 350 bits (189),  Expect = 2e-91
 Identities = 219/233 (94%), Gaps = 4/233 (2%)
 Strand=Plus/Minus

Query  438     AAAACTTTCAACAATGGATCTCTTGGTTCTCGCATCGATGAAGAACGCAGCGAAATGCGA  497
               |||||||||||||| |||||||||||||||||||||||||||||||||||||||||||||
Sbjct  455572  AAAACTTTCAACAACGGATCTCTTGGTTCTCGCATCGATGAAGAACGCAGCGAAATGCGA  455513

Query  498     TACGTAATGTGAATTGCAGAATTCCGTGAATCATCGAATCTTTGAACGCACATTGCGCCC  557
               ||||||||||||||||||||||||||||||||||||||||||||||||||||||||||||
Sbjct  455512  TACGTAATGTGAATTGCAGAATTCCGTGAATCATCGAATCTTTGAACGCACATTGCGCCC  455453

Query  558     TCTGGTATTCCGGGGGGCATGCCTGTTTGAGCGTCATTTCCTTCTCAAACACATTGTGTT  617
                 ||||||||| |||||||||||||||||||||||||||||||||||||||  || ||||
Sbjct  455452  CTTGGTATTCCAGGGGGCATGCCTGTTTGAGCGTCATTTCCTTCTCAAACA--TTCTGTT  455395

Query  618     TGGTAGTGAGTGATACTCGTTTTTGAGTTAACTTGAAATTGTAGGCCATATCA  670
               |||||||||||||||||| |||  |||||||||||||||||  |||| | |||
Sbjct  455394  TGGTAGTGAGTGATACTC-TTTG-GAGTTAACTTGAAATTGCTGGCCTTTTCA  455344


 Score = 350 bits (189),  Expect = 2e-91
 Identities = 219/233 (94%), Gaps = 4/233 (2%)
 Strand=Plus/Minus

Query  438     AAAACTTTCAACAATGGATCTCTTGGTTCTCGCATCGATGAAGAACGCAGCGAAATGCGA  497
               |||||||||||||| |||||||||||||||||||||||||||||||||||||||||||||
Sbjct  464709  AAAACTTTCAACAACGGATCTCTTGGTTCTCGCATCGATGAAGAACGCAGCGAAATGCGA  464650

Query  498     TACGTAATGTGAATTGCAGAATTCCGTGAATCATCGAATCTTTGAACGCACATTGCGCCC  557
               ||||||||||||||||||||||||||||||||||||||||||||||||||||||||||||
Sbjct  464649  TACGTAATGTGAATTGCAGAATTCCGTGAATCATCGAATCTTTGAACGCACATTGCGCCC  464590

Query  558     TCTGGTATTCCGGGGGGCATGCCTGTTTGAGCGTCATTTCCTTCTCAAACACATTGTGTT  617
                 ||||||||| |||||||||||||||||||||||||||||||||||||||  || ||||
Sbjct  464589  CTTGGTATTCCAGGGGGCATGCCTGTTTGAGCGTCATTTCCTTCTCAAACA--TTCTGTT  464532

Query  618     TGGTAGTGAGTGATACTCGTTTTTGAGTTAACTTGAAATTGTAGGCCATATCA  670
               |||||||||||||||||| |||  |||||||||||||||||  |||| | |||
Sbjct  464531  TGGTAGTGAGTGATACTC-TTTG-GAGTTAACTTGAAATTGCTGGCCTTTTCA  464481


 Score = 91.6 bits (49),  Expect = 1e-13
 Identities = 49/49 (100%), Gaps = 0/49 (0%)
 Strand=Plus/Minus

Query  1       CAAGGTTTCCGTAGGTGAACCTGCGGAAGGATCATTAAAGAAATTTAAT  49
               |||||||||||||||||||||||||||||||||||||||||||||||||
Sbjct  455969  CAAGGTTTCCGTAGGTGAACCTGCGGAAGGATCATTAAAGAAATTTAAT  455921


 Score = 91.6 bits (49),  Expect = 1e-13
 Identities = 49/49 (100%), Gaps = 0/49 (0%)
 Strand=Plus/Minus

Query  1       CAAGGTTTCCGTAGGTGAACCTGCGGAAGGATCATTAAAGAAATTTAAT  49
               |||||||||||||||||||||||||||||||||||||||||||||||||
Sbjct  465106  CAAGGTTTCCGTAGGTGAACCTGCGGAAGGATCATTAAAGAAATTTAAT  465058


>NC_001144.5 Saccharomyces cerevisiae S288C chromosome XII, complete sequence
Length=1078177

 Score = 3321 bits (1798),  Expect = 0.0
 Identities = 2039/2153 (95%), Gaps = 26/2153 (1%)
 Strand=Plus/Minus

Query  819     TCTTTAAGTTTGACCTCAAATCAGGTAGGGTTACCCGCTGAACTTAAGCATATCAATAAG  878
               |||| ||||||||||||||||||||||||  |||||||||||||||||||||||||||||
Sbjct  455188  TCTTAAAGTTTGACCTCAAATCAGGTAGGAGTACCCGCTGAACTTAAGCATATCAATAAG  455129

Query  879     CGGAGGAAAAGAAACCAACTGGGATTGCCTTAGTAACGGCGAGTGAAGCGGCAAAAGCTC  938
               ||||||||||||||||||| ||||||||||||||||||||||||||||||||||||||||
Sbjct  455128  CGGAGGAAAAGAAACCAACCGGGATTGCCTTAGTAACGGCGAGTGAAGCGGCAAAAGCTC  455069

Query  939     AAATTTGAAATCTGGTACCTTTGGTGCCCGAGTTGTAATTTGGAGAGTACCACTTTGGGA  998
               ||||||||||||||||||||| |||||||||||||||||||||||||  | |||||||| 
Sbjct  455068  AAATTTGAAATCTGGTACCTTCGGTGCCCGAGTTGTAATTTGGAGAGGGCAACTTTGGGG  455009

Query  999     CTGTACTTTGCCTATGTTCCTTGGAACAGGACGTCATGGAGGGTGAGAATCCCGTGTGGC  1058
               | || | ||| |||||||||||||||||||||||||| ||||||||||||||||||||||
Sbjct  455008  CCGTTCCTTGTCTATGTTCCTTGGAACAGGACGTCATAGAGGGTGAGAATCCCGTGTGGC  454949

Query  1059    GAGG-GTGTCAGTTCTTTGTAAAGGGTG-C-TCGAAGAGTCGAGTTGTTTGGGAATGCAG  1115
               |||| ||| | |||||||||||||  || | |||||||||||||||||||||||||||||
Sbjct  454948  GAGGAGTG-CGGTTCTTTGTAAAG--TGCCTTCGAAGAGTCGAGTTGTTTGGGAATGCAG  454892

Query  1116    CTCTAAGTGGGTGGTAAATTCCATCTAAAGCTAAATACAGGCGAGAGACCGATAGCGAAC  1175
               |||||||||||||||||||||||||||||||||||||  |||||||||||||||||||||
Sbjct  454891  CTCTAAGTGGGTGGTAAATTCCATCTAAAGCTAAATATTGGCGAGAGACCGATAGCGAAC  454832

Query  1176    AAGTACAGTGATGGAAAGATGAAAAGAACTTTGAAAAGAGAGTGAAAAAGTACGTGAAAT  1235
               ||||||||||||||||||||||||||||||||||||||||||||||||||||||||||||
Sbjct  454831  AAGTACAGTGATGGAAAGATGAAAAGAACTTTGAAAAGAGAGTGAAAAAGTACGTGAAAT  454772

Query  1236    TGTTGAAAGGGAAGGGCATTTGATCAGACATGGTGTTTTGCGCCCCTTGCCTCTCGTGGG  1295
               |||||||||||||||||||||||||||||||||||||||| ||||  |||  || |||||
Sbjct  454771  TGTTGAAAGGGAAGGGCATTTGATCAGACATGGTGTTTTGTGCCCTCTGCTCCTTGTGGG  454712

Query  1296    CTTGGGACTCTCGCAGCTCACTGGGCCAGCATCGGTTTTGGCGGCCGGAAAAAACCAAGG  1355
                  |||| |||||||  |||||||||||||||| ||||||| ||| ||| ||| |||  |
Sbjct  454711  TAGGGGAATCTCGCATTTCACTGGGCCAGCATCAGTTTTGGTGGCAGGATAAATCCATAG  454652

Query  1356    GAATGTGGCTCTGCGCCTCGGTGTAGAGTGTTATAGCCCTG-GGGAATACGGCCAGTCGG  1414
               |||||| ||| |  ||||| | ||| ||| |||||| |||| |||||||| |||||  ||
Sbjct  454651  GAATGTAGCT-T--GCCTC-G-GTA-AGTATTATAG-CCTGTGGGAATACTGCCAGCTGG  454599

Query  1415    GACCGAGGACTGCGATACTTGTTA-TCTAGGATGCTGGCATAATGGTTATATGCCGCCCG  1473
               ||| |||||||||||  |  || | || ||||||||||||||||||||||||||||||||
Sbjct  454598  GACTGAGGACTGCGA--C--GTAAGTCAAGGATGCTGGCATAATGGTTATATGCCGCCCG  454543

Query  1474    TCTTGAAACACGGACCAAGGAGTCTAACGTCTATGCGAGTGTTTGGGTGTTAAACCCGTA  1533
               |||||||||||||||||||||||||||||||||||||||||||||||||| |||||| ||
Sbjct  454542  TCTTGAAACACGGACCAAGGAGTCTAACGTCTATGCGAGTGTTTGGGTGTAAAACCCATA  454483

Query  1534    CGCGTAATGAAAGTGAACGTAGGTTGGGGCCCTCCACCTGGGGGGTGCACAATCGACCGA  1593
               ||||||||||||||||||||||||||||||| | |  |   | |||||||||||||||||
Sbjct  454482  CGCGTAATGAAAGTGAACGTAGGTTGGGGCC-T-C-GC-AAGAGGTGCACAATCGACCGA  454427

Query  1594    TCCTGATGTCTTCGGATGGATTTGAGTAAGAGCATAGCTGTTGGGACCCGAAAGATGGTG  1653
               ||||||||||||||||||||||||||||||||||||||||||||||||||||||||||||
Sbjct  454426  TCCTGATGTCTTCGGATGGATTTGAGTAAGAGCATAGCTGTTGGGACCCGAAAGATGGTG  454367

Query  1654    AACTATGCCTGAATAGGGTGAAGCCAGAGGAAACTCTGGTGGAGGCTCGTAGCGGTTCTG  1713
               ||||||||||||||||||||||||||||||||||||||||||||||||||||||||||||
Sbjct  454366  AACTATGCCTGAATAGGGTGAAGCCAGAGGAAACTCTGGTGGAGGCTCGTAGCGGTTCTG  454307

Query  1714    ACGTGCAAATCGATCGTCGAATTTGGGTATAGGGGCGAAAGACTAATCGAACCATCTAGT  1773
               ||||||||||||||||||||||||||||||||||||||||||||||||||||||||||||
Sbjct  454306  ACGTGCAAATCGATCGTCGAATTTGGGTATAGGGGCGAAAGACTAATCGAACCATCTAGT  454247

Query  1774    AGCTGGTTCCTGCCGAAGTTTCCCTCAGGATAGCAGAAGCTCGTATCAGTTTTATGAGGT  1833
               ||||||||||||||||||||||||||||||||||||||||||||||||||||||||||||
Sbjct  454246  AGCTGGTTCCTGCCGAAGTTTCCCTCAGGATAGCAGAAGCTCGTATCAGTTTTATGAGGT  454187

Query  1834    AAAGCGAATGATTAGAGGTACCGGGGTTGAAATGACCTTGACCTATTCTCAAACTTTAAA  1893
               ||||||||||||||||||| ||||||| ||||||||||||||||||||||||||||||||
Sbjct  454186  AAAGCGAATGATTAGAGGTTCCGGGGTCGAAATGACCTTGACCTATTCTCAAACTTTAAA  454127

Query  1894    TATGTAAGAAGTCCTTGTTGCTTAATTGAACGTGGACATTTGAATGAAGAGCTTTTAGTG  1953
               ||||||||||||||||||| ||||||||||||||||||||||||||||||||||||||||
Sbjct  454126  TATGTAAGAAGTCCTTGTTACTTAATTGAACGTGGACATTTGAATGAAGAGCTTTTAGTG  454067

Query  1954    GGCCATTTTTGGTAAGCAGAACTGGCGATGCGGGATGAACCGAACGTGGAGTTAAGGTGC  2013
               ||||||||||||||||||||||||||||||||||||||||||||||| ||||||||||||
Sbjct  454066  GGCCATTTTTGGTAAGCAGAACTGGCGATGCGGGATGAACCGAACGTAGAGTTAAGGTGC  454007

Query  2014    CGGAATACACGCTCATCAGACACCACAAAAGGTGTTAGTTCATCTAGACAGCCGGACGGT  2073
               ||||||||||||||||||||||||||||||||||||||||||||||||||||||||||||
Sbjct  454006  CGGAATACACGCTCATCAGACACCACAAAAGGTGTTAGTTCATCTAGACAGCCGGACGGT  453947

Query  2074    GGCCATGGAAGTCGGAATCCGCTAAGGAGTGTGTAACAACTCACCGGCCGAATGAACTAG  2133
               ||||||||||||||||||||||||||||||||||||||||||||||||||||||||||||
Sbjct  453946  GGCCATGGAAGTCGGAATCCGCTAAGGAGTGTGTAACAACTCACCGGCCGAATGAACTAG  453887

Query  2134    CCCTGAAAATGGATGGCGCTCAAGCGTGTTACCTATACTCCGCCGTCAGGGTTGAAATGA  2193
               ||||||||||||||||||||||||||||||||||||||||  ||||||||||||| ||||
Sbjct  453886  CCCTGAAAATGGATGGCGCTCAAGCGTGTTACCTATACTCTACCGTCAGGGTTGATATGA  453827

Query  2194    GGCCCTGACGAGTAGGCAGGCGTGGGGGTCAGTGACGAAGCCTAGGCCGTAAGGTCGGGT  2253
                |||||||||||||||||||||||| ||||||||||||||||||| ||||||||||||||
Sbjct  453826  TGCCCTGACGAGTAGGCAGGCGTGGAGGTCAGTGACGAAGCCTAGACCGTAAGGTCGGGT  453767

Query  2254    CGAACGGCCCCTAGTGCAGATCTTGGTGGTAGTAGCAAATATTCAAATGAGAACTTTGAA  2313
               ||||||||| ||||||||||||||||||||||||||||||||||||||||||||||||||
Sbjct  453766  CGAACGGCCTCTAGTGCAGATCTTGGTGGTAGTAGCAAATATTCAAATGAGAACTTTGAA  453707

Query  2314    GACTGAAGTGGGGAAAGGTTCCACGTCAACAGCAGTTGGACGTGGGTTAGTCGATCCTAA  2373
               ||||||||||||||||||||||||||||||||||||||||||||||||||||||||||||
Sbjct  453706  GACTGAAGTGGGGAAAGGTTCCACGTCAACAGCAGTTGGACGTGGGTTAGTCGATCCTAA  453647

Query  2374    GAGATGGGGAAGCTCCGTTTCAAAGGCCTGATTT-ATGCAGGCCACCATCGAAAGGGAAT  2432
               |||||||||||||||||||||||||||||||||| |||||||||||||||||||||||||
Sbjct  453646  GAGATGGGGAAGCTCCGTTTCAAAGGCCTGATTTTATGCAGGCCACCATCGAAAGGGAAT  453587

Query  2433    CCGGTTAAGATTCCGGAACCTGGATGTGGATTCTTCACGGCAACGTAACTGAATGTGGAG  2492
               ||||||||||||||||||||||||| |||||||||||||| |||||||||||||||||||
Sbjct  453586  CCGGTTAAGATTCCGGAACCTGGATATGGATTCTTCACGGTAACGTAACTGAATGTGGAG  453527

Query  2493    ACGTCGGCGCGAGCCCTGGGAGGAGTTATCTTTTCTTCTTAACAGCTTATCACCCTGGAA  2552
               ||||||||||||||||||||||||||||||||||||||||||||||||||||||| ||||
Sbjct  453526  ACGTCGGCGCGAGCCCTGGGAGGAGTTATCTTTTCTTCTTAACAGCTTATCACCCCGGAA  453467

Query  2553    TTGGTTTATCCGGAGATGGGGTCTTATGGCTGGAAGAGGCGAGCTCATATGCTCGCTCCG  2612
               |||||||||||||||||||||||||||||||||||||||| ||| | | |||| ||||||
Sbjct  453466  TTGGTTTATCCGGAGATGGGGTCTTATGGCTGGAAGAGGCCAGCACCTTTGCTGGCTCCG  453407

Query  2613    GTGCGCTTGCGACGGCCCTTGAAAATCCACAGGAAGGAATAGTTTTCACGCCAGGTCGTA  2672
               ||||||||| |||||||| ||||||||||||||||||||||||||||| |||||||||||
Sbjct  453406  GTGCGCTTGTGACGGCCCGTGAAAATCCACAGGAAGGAATAGTTTTCATGCCAGGTCGTA  453347

Query  2673    CTGATAACCGCAGCAGGTCTCCAAGGTGAACAGCCTCTAGTTGATAGAATAATGTAGATA  2732
               ||||||||||||||||||||||||||||||||||||||||||||||||||||||||||||
Sbjct  453346  CTGATAACCGCAGCAGGTCTCCAAGGTGAACAGCCTCTAGTTGATAGAATAATGTAGATA  453287

Query  2733    AGGGAAGTCGGCAAAATAGATCCGTAACTTCGGGATAAGGATTGGCTCTAAGGGTCGGGT  2792
               ||||||||||||||||||||||||||||||||||||||||||||||||||||||||||||
Sbjct  453286  AGGGAAGTCGGCAAAATAGATCCGTAACTTCGGGATAAGGATTGGCTCTAAGGGTCGGGT  453227

Query  2793    AGTGAGGGCCTTGGTCAGACGCGGCGGGGCTGCGTGCGGACTGCCTGGTGGGGCTTGCTC  2852
               |||||||||||||||||||||| |||||  ||| || ||||||| |||||||||||||||
Sbjct  453226  AGTGAGGGCCTTGGTCAGACGCAGCGGGCGTGCTTGTGGACTGCTTGGTGGGGCTTGCTC  453167

Query  2853    TGCCGGGCGGACTGCATGCG-GCTCCTGTCGTAGACGGTCTTGGTAGGTCTCTTGTAGGC  2911
               |||  |||||||| | |||| || | ||| |||||||| ||||||||||||||||||| |
Sbjct  453166  TGCTAGGCGGACTACTTGCGTGC-CTTGTTGTAGACGGCCTTGGTAGGTCTCTTGTAGAC  453108

Query  2912    CGTCGCTTGCTGCGATTAACGATCAACTTAGAACTGGTACGGACAAGGGGAAT  2964
               ||||||||||| | |||||||||||||||||||||||||||||||||||||||
Sbjct  453107  CGTCGCTTGCTACAATTAACGATCAACTTAGAACTGGTACGGACAAGGGGAAT  453055


 Score = 3321 bits (1798),  Expect = 0.0
 Identities = 2039/2153 (95%), Gaps = 26/2153 (1%)
 Strand=Plus/Minus

Query  819     TCTTTAAGTTTGACCTCAAATCAGGTAGGGTTACCCGCTGAACTTAAGCATATCAATAAG  878
               |||| ||||||||||||||||||||||||  |||||||||||||||||||||||||||||
Sbjct  464325  TCTTAAAGTTTGACCTCAAATCAGGTAGGAGTACCCGCTGAACTTAAGCATATCAATAAG  464266

Query  879     CGGAGGAAAAGAAACCAACTGGGATTGCCTTAGTAACGGCGAGTGAAGCGGCAAAAGCTC  938
               ||||||||||||||||||| ||||||||||||||||||||||||||||||||||||||||
Sbjct  464265  CGGAGGAAAAGAAACCAACCGGGATTGCCTTAGTAACGGCGAGTGAAGCGGCAAAAGCTC  464206

Query  939     AAATTTGAAATCTGGTACCTTTGGTGCCCGAGTTGTAATTTGGAGAGTACCACTTTGGGA  998
               ||||||||||||||||||||| |||||||||||||||||||||||||  | |||||||| 
Sbjct  464205  AAATTTGAAATCTGGTACCTTCGGTGCCCGAGTTGTAATTTGGAGAGGGCAACTTTGGGG  464146

Query  999     CTGTACTTTGCCTATGTTCCTTGGAACAGGACGTCATGGAGGGTGAGAATCCCGTGTGGC  1058
               | || | ||| |||||||||||||||||||||||||| ||||||||||||||||||||||
Sbjct  464145  CCGTTCCTTGTCTATGTTCCTTGGAACAGGACGTCATAGAGGGTGAGAATCCCGTGTGGC  464086

Query  1059    GAGG-GTGTCAGTTCTTTGTAAAGGGTG-C-TCGAAGAGTCGAGTTGTTTGGGAATGCAG  1115
               |||| ||| | |||||||||||||  || | |||||||||||||||||||||||||||||
Sbjct  464085  GAGGAGTG-CGGTTCTTTGTAAAG--TGCCTTCGAAGAGTCGAGTTGTTTGGGAATGCAG  464029

Query  1116    CTCTAAGTGGGTGGTAAATTCCATCTAAAGCTAAATACAGGCGAGAGACCGATAGCGAAC  1175
               |||||||||||||||||||||||||||||||||||||  |||||||||||||||||||||
Sbjct  464028  CTCTAAGTGGGTGGTAAATTCCATCTAAAGCTAAATATTGGCGAGAGACCGATAGCGAAC  463969

Query  1176    AAGTACAGTGATGGAAAGATGAAAAGAACTTTGAAAAGAGAGTGAAAAAGTACGTGAAAT  1235
               ||||||||||||||||||||||||||||||||||||||||||||||||||||||||||||
Sbjct  463968  AAGTACAGTGATGGAAAGATGAAAAGAACTTTGAAAAGAGAGTGAAAAAGTACGTGAAAT  463909

Query  1236    TGTTGAAAGGGAAGGGCATTTGATCAGACATGGTGTTTTGCGCCCCTTGCCTCTCGTGGG  1295
               |||||||||||||||||||||||||||||||||||||||| ||||  |||  || |||||
Sbjct  463908  TGTTGAAAGGGAAGGGCATTTGATCAGACATGGTGTTTTGTGCCCTCTGCTCCTTGTGGG  463849

Query  1296    CTTGGGACTCTCGCAGCTCACTGGGCCAGCATCGGTTTTGGCGGCCGGAAAAAACCAAGG  1355
                  |||| |||||||  |||||||||||||||| ||||||| ||| ||| ||| |||  |
Sbjct  463848  TAGGGGAATCTCGCATTTCACTGGGCCAGCATCAGTTTTGGTGGCAGGATAAATCCATAG  463789

Query  1356    GAATGTGGCTCTGCGCCTCGGTGTAGAGTGTTATAGCCCTG-GGGAATACGGCCAGTCGG  1414
               |||||| ||| |  ||||| | ||| ||| |||||| |||| |||||||| |||||  ||
Sbjct  463788  GAATGTAGCT-T--GCCTC-G-GTA-AGTATTATAG-CCTGTGGGAATACTGCCAGCTGG  463736

Query  1415    GACCGAGGACTGCGATACTTGTTA-TCTAGGATGCTGGCATAATGGTTATATGCCGCCCG  1473
               ||| |||||||||||  |  || | || ||||||||||||||||||||||||||||||||
Sbjct  463735  GACTGAGGACTGCGA--C--GTAAGTCAAGGATGCTGGCATAATGGTTATATGCCGCCCG  463680

Query  1474    TCTTGAAACACGGACCAAGGAGTCTAACGTCTATGCGAGTGTTTGGGTGTTAAACCCGTA  1533
               |||||||||||||||||||||||||||||||||||||||||||||||||| |||||| ||
Sbjct  463679  TCTTGAAACACGGACCAAGGAGTCTAACGTCTATGCGAGTGTTTGGGTGTAAAACCCATA  463620

Query  1534    CGCGTAATGAAAGTGAACGTAGGTTGGGGCCCTCCACCTGGGGGGTGCACAATCGACCGA  1593
               ||||||||||||||||||||||||||||||| | |  |   | |||||||||||||||||
Sbjct  463619  CGCGTAATGAAAGTGAACGTAGGTTGGGGCC-T-C-GC-AAGAGGTGCACAATCGACCGA  463564

Query  1594    TCCTGATGTCTTCGGATGGATTTGAGTAAGAGCATAGCTGTTGGGACCCGAAAGATGGTG  1653
               ||||||||||||||||||||||||||||||||||||||||||||||||||||||||||||
Sbjct  463563  TCCTGATGTCTTCGGATGGATTTGAGTAAGAGCATAGCTGTTGGGACCCGAAAGATGGTG  463504

Query  1654    AACTATGCCTGAATAGGGTGAAGCCAGAGGAAACTCTGGTGGAGGCTCGTAGCGGTTCTG  1713
               ||||||||||||||||||||||||||||||||||||||||||||||||||||||||||||
Sbjct  463503  AACTATGCCTGAATAGGGTGAAGCCAGAGGAAACTCTGGTGGAGGCTCGTAGCGGTTCTG  463444

Query  1714    ACGTGCAAATCGATCGTCGAATTTGGGTATAGGGGCGAAAGACTAATCGAACCATCTAGT  1773
               ||||||||||||||||||||||||||||||||||||||||||||||||||||||||||||
Sbjct  463443  ACGTGCAAATCGATCGTCGAATTTGGGTATAGGGGCGAAAGACTAATCGAACCATCTAGT  463384

Query  1774    AGCTGGTTCCTGCCGAAGTTTCCCTCAGGATAGCAGAAGCTCGTATCAGTTTTATGAGGT  1833
               ||||||||||||||||||||||||||||||||||||||||||||||||||||||||||||
Sbjct  463383  AGCTGGTTCCTGCCGAAGTTTCCCTCAGGATAGCAGAAGCTCGTATCAGTTTTATGAGGT  463324

Query  1834    AAAGCGAATGATTAGAGGTACCGGGGTTGAAATGACCTTGACCTATTCTCAAACTTTAAA  1893
               ||||||||||||||||||| ||||||| ||||||||||||||||||||||||||||||||
Sbjct  463323  AAAGCGAATGATTAGAGGTTCCGGGGTCGAAATGACCTTGACCTATTCTCAAACTTTAAA  463264

Query  1894    TATGTAAGAAGTCCTTGTTGCTTAATTGAACGTGGACATTTGAATGAAGAGCTTTTAGTG  1953
               ||||||||||||||||||| ||||||||||||||||||||||||||||||||||||||||
Sbjct  463263  TATGTAAGAAGTCCTTGTTACTTAATTGAACGTGGACATTTGAATGAAGAGCTTTTAGTG  463204

Query  1954    GGCCATTTTTGGTAAGCAGAACTGGCGATGCGGGATGAACCGAACGTGGAGTTAAGGTGC  2013
               ||||||||||||||||||||||||||||||||||||||||||||||| ||||||||||||
Sbjct  463203  GGCCATTTTTGGTAAGCAGAACTGGCGATGCGGGATGAACCGAACGTAGAGTTAAGGTGC  463144

Query  2014    CGGAATACACGCTCATCAGACACCACAAAAGGTGTTAGTTCATCTAGACAGCCGGACGGT  2073
               ||||||||||||||||||||||||||||||||||||||||||||||||||||||||||||
Sbjct  463143  CGGAATACACGCTCATCAGACACCACAAAAGGTGTTAGTTCATCTAGACAGCCGGACGGT  463084

Query  2074    GGCCATGGAAGTCGGAATCCGCTAAGGAGTGTGTAACAACTCACCGGCCGAATGAACTAG  2133
               ||||||||||||||||||||||||||||||||||||||||||||||||||||||||||||
Sbjct  463083  GGCCATGGAAGTCGGAATCCGCTAAGGAGTGTGTAACAACTCACCGGCCGAATGAACTAG  463024

Query  2134    CCCTGAAAATGGATGGCGCTCAAGCGTGTTACCTATACTCCGCCGTCAGGGTTGAAATGA  2193
               ||||||||||||||||||||||||||||||||||||||||  ||||||||||||| ||||
Sbjct  463023  CCCTGAAAATGGATGGCGCTCAAGCGTGTTACCTATACTCTACCGTCAGGGTTGATATGA  462964

Query  2194    GGCCCTGACGAGTAGGCAGGCGTGGGGGTCAGTGACGAAGCCTAGGCCGTAAGGTCGGGT  2253
                |||||||||||||||||||||||| ||||||||||||||||||| ||||||||||||||
Sbjct  462963  TGCCCTGACGAGTAGGCAGGCGTGGAGGTCAGTGACGAAGCCTAGACCGTAAGGTCGGGT  462904

Query  2254    CGAACGGCCCCTAGTGCAGATCTTGGTGGTAGTAGCAAATATTCAAATGAGAACTTTGAA  2313
               ||||||||| ||||||||||||||||||||||||||||||||||||||||||||||||||
Sbjct  462903  CGAACGGCCTCTAGTGCAGATCTTGGTGGTAGTAGCAAATATTCAAATGAGAACTTTGAA  462844

Query  2314    GACTGAAGTGGGGAAAGGTTCCACGTCAACAGCAGTTGGACGTGGGTTAGTCGATCCTAA  2373
               ||||||||||||||||||||||||||||||||||||||||||||||||||||||||||||
Sbjct  462843  GACTGAAGTGGGGAAAGGTTCCACGTCAACAGCAGTTGGACGTGGGTTAGTCGATCCTAA  462784

Query  2374    GAGATGGGGAAGCTCCGTTTCAAAGGCCTGATTT-ATGCAGGCCACCATCGAAAGGGAAT  2432
               |||||||||||||||||||||||||||||||||| |||||||||||||||||||||||||
Sbjct  462783  GAGATGGGGAAGCTCCGTTTCAAAGGCCTGATTTTATGCAGGCCACCATCGAAAGGGAAT  462724

Query  2433    CCGGTTAAGATTCCGGAACCTGGATGTGGATTCTTCACGGCAACGTAACTGAATGTGGAG  2492
               ||||||||||||||||||||||||| |||||||||||||| |||||||||||||||||||
Sbjct  462723  CCGGTTAAGATTCCGGAACCTGGATATGGATTCTTCACGGTAACGTAACTGAATGTGGAG  462664

Query  2493    ACGTCGGCGCGAGCCCTGGGAGGAGTTATCTTTTCTTCTTAACAGCTTATCACCCTGGAA  2552
               ||||||||||||||||||||||||||||||||||||||||||||||||||||||| ||||
Sbjct  462663  ACGTCGGCGCGAGCCCTGGGAGGAGTTATCTTTTCTTCTTAACAGCTTATCACCCCGGAA  462604

Query  2553    TTGGTTTATCCGGAGATGGGGTCTTATGGCTGGAAGAGGCGAGCTCATATGCTCGCTCCG  2612
               |||||||||||||||||||||||||||||||||||||||| ||| | | |||| ||||||
Sbjct  462603  TTGGTTTATCCGGAGATGGGGTCTTATGGCTGGAAGAGGCCAGCACCTTTGCTGGCTCCG  462544

Query  2613    GTGCGCTTGCGACGGCCCTTGAAAATCCACAGGAAGGAATAGTTTTCACGCCAGGTCGTA  2672
               ||||||||| |||||||| ||||||||||||||||||||||||||||| |||||||||||
Sbjct  462543  GTGCGCTTGTGACGGCCCGTGAAAATCCACAGGAAGGAATAGTTTTCATGCCAGGTCGTA  462484

Query  2673    CTGATAACCGCAGCAGGTCTCCAAGGTGAACAGCCTCTAGTTGATAGAATAATGTAGATA  2732
               ||||||||||||||||||||||||||||||||||||||||||||||||||||||||||||
Sbjct  462483  CTGATAACCGCAGCAGGTCTCCAAGGTGAACAGCCTCTAGTTGATAGAATAATGTAGATA  462424

Query  2733    AGGGAAGTCGGCAAAATAGATCCGTAACTTCGGGATAAGGATTGGCTCTAAGGGTCGGGT  2792
               ||||||||||||||||||||||||||||||||||||||||||||||||||||||||||||
Sbjct  462423  AGGGAAGTCGGCAAAATAGATCCGTAACTTCGGGATAAGGATTGGCTCTAAGGGTCGGGT  462364

Query  2793    AGTGAGGGCCTTGGTCAGACGCGGCGGGGCTGCGTGCGGACTGCCTGGTGGGGCTTGCTC  2852
               |||||||||||||||||||||| |||||  ||| || ||||||| |||||||||||||||
Sbjct  462363  AGTGAGGGCCTTGGTCAGACGCAGCGGGCGTGCTTGTGGACTGCTTGGTGGGGCTTGCTC  462304

Query  2853    TGCCGGGCGGACTGCATGCG-GCTCCTGTCGTAGACGGTCTTGGTAGGTCTCTTGTAGGC  2911
               |||  |||||||| | |||| || | ||| |||||||| ||||||||||||||||||| |
Sbjct  462303  TGCTAGGCGGACTACTTGCGTGC-CTTGTTGTAGACGGCCTTGGTAGGTCTCTTGTAGAC  462245

Query  2912    CGTCGCTTGCTGCGATTAACGATCAACTTAGAACTGGTACGGACAAGGGGAAT  2964
               ||||||||||| | |||||||||||||||||||||||||||||||||||||||
Sbjct  462244  CGTCGCTTGCTACAATTAACGATCAACTTAGAACTGGTACGGACAAGGGGAAT  462192


 Score = 350 bits (189),  Expect = 2e-91
 Identities = 219/233 (94%), Gaps = 4/233 (2%)
 Strand=Plus/Minus

Query  438     AAAACTTTCAACAATGGATCTCTTGGTTCTCGCATCGATGAAGAACGCAGCGAAATGCGA  497
               |||||||||||||| |||||||||||||||||||||||||||||||||||||||||||||
Sbjct  455572  AAAACTTTCAACAACGGATCTCTTGGTTCTCGCATCGATGAAGAACGCAGCGAAATGCGA  455513

Query  498     TACGTAATGTGAATTGCAGAATTCCGTGAATCATCGAATCTTTGAACGCACATTGCGCCC  557
               ||||||||||||||||||||||||||||||||||||||||||||||||||||||||||||
Sbjct  455512  TACGTAATGTGAATTGCAGAATTCCGTGAATCATCGAATCTTTGAACGCACATTGCGCCC  455453

Query  558     TCTGGTATTCCGGGGGGCATGCCTGTTTGAGCGTCATTTCCTTCTCAAACACATTGTGTT  617
                 ||||||||| |||||||||||||||||||||||||||||||||||||||  || ||||
Sbjct  455452  CTTGGTATTCCAGGGGGCATGCCTGTTTGAGCGTCATTTCCTTCTCAAACA--TTCTGTT  455395

Query  618     TGGTAGTGAGTGATACTCGTTTTTGAGTTAACTTGAAATTGTAGGCCATATCA  670
               |||||||||||||||||| |||  |||||||||||||||||  |||| | |||
Sbjct  455394  TGGTAGTGAGTGATACTC-TTTG-GAGTTAACTTGAAATTGCTGGCCTTTTCA  455344


 Score = 350 bits (189),  Expect = 2e-91
 Identities = 219/233 (94%), Gaps = 4/233 (2%)
 Strand=Plus/Minus

Query  438     AAAACTTTCAACAATGGATCTCTTGGTTCTCGCATCGATGAAGAACGCAGCGAAATGCGA  497
               |||||||||||||| |||||||||||||||||||||||||||||||||||||||||||||
Sbjct  464709  AAAACTTTCAACAACGGATCTCTTGGTTCTCGCATCGATGAAGAACGCAGCGAAATGCGA  464650

Query  498     TACGTAATGTGAATTGCAGAATTCCGTGAATCATCGAATCTTTGAACGCACATTGCGCCC  557
               ||||||||||||||||||||||||||||||||||||||||||||||||||||||||||||
Sbjct  464649  TACGTAATGTGAATTGCAGAATTCCGTGAATCATCGAATCTTTGAACGCACATTGCGCCC  464590

Query  558     TCTGGTATTCCGGGGGGCATGCCTGTTTGAGCGTCATTTCCTTCTCAAACACATTGTGTT  617
                 ||||||||| |||||||||||||||||||||||||||||||||||||||  || ||||
Sbjct  464589  CTTGGTATTCCAGGGGGCATGCCTGTTTGAGCGTCATTTCCTTCTCAAACA--TTCTGTT  464532

Query  618     TGGTAGTGAGTGATACTCGTTTTTGAGTTAACTTGAAATTGTAGGCCATATCA  670
               |||||||||||||||||| |||  |||||||||||||||||  |||| | |||
Sbjct  464531  TGGTAGTGAGTGATACTC-TTTG-GAGTTAACTTGAAATTGCTGGCCTTTTCA  464481


 Score = 91.6 bits (49),  Expect = 1e-13
 Identities = 49/49 (100%), Gaps = 0/49 (0%)
 Strand=Plus/Minus

Query  1       CAAGGTTTCCGTAGGTGAACCTGCGGAAGGATCATTAAAGAAATTTAAT  49
               |||||||||||||||||||||||||||||||||||||||||||||||||
Sbjct  455969  CAAGGTTTCCGTAGGTGAACCTGCGGAAGGATCATTAAAGAAATTTAAT  455921


 Score = 91.6 bits (49),  Expect = 1e-13
 Identities = 49/49 (100%), Gaps = 0/49 (0%)
 Strand=Plus/Minus

Query  1       CAAGGTTTCCGTAGGTGAACCTGCGGAAGGATCATTAAAGAAATTTAAT  49
               |||||||||||||||||||||||||||||||||||||||||||||||||
Sbjct  465106  CAAGGTTTCCGTAGGTGAACCTGCGGAAGGATCATTAAAGAAATTTAAT  465058


>VZWS01000247.1 Saccharomyces cerevisiae x Saccharomyces kudriavzevii x Saccharomyces 
eubayanus strain yHQL560 flattened_line_488, whole 
genome shotgun sequence
Length=6308

 Score = 3304 bits (1789),  Expect = 0.0
 Identities = 2036/2153 (95%), Gaps = 26/2153 (1%)
 Strand=Plus/Plus

Query  819   TCTTTAAGTTTGACCTCAAATCAGGTAGGGTTACCCGCTGAACTTAAGCATATCAATAAG  878
             |||| ||||||||||||||||||||||||  |||||||||||||||||||||||||||||
Sbjct  2551  TCTTAAAGTTTGACCTCAAATCAGGTAGGAGTACCCGCTGAACTTAAGCATATCAATAAG  2610

Query  879   CGGAGGAAAAGAAACCAACTGGGATTGCCTTAGTAACGGCGAGTGAAGCGGCAAAAGCTC  938
             ||||||||||||||||||| ||||||||||||||||||||||||||||||||||||||||
Sbjct  2611  CGGAGGAAAAGAAACCAACCGGGATTGCCTTAGTAACGGCGAGTGAAGCGGCAAAAGCTC  2670

Query  939   AAATTTGAAATCTGGTACCTTTGGTGCCCGAGTTGTAATTTGGAGAGTACCACTTTGGGA  998
             ||||||||||||||||||||| |||||||||||||||||||||||||  | |||||||| 
Sbjct  2671  AAATTTGAAATCTGGTACCTTCGGTGCCCGAGTTGTAATTTGGAGAGGGCAACTTTGGGG  2730

Query  999   CTGTACTTTGCCTATGTTCCTTGGAACAGGACGTCATGGAGGGTGAGAATCCCGTGTGGC  1058
             | || | ||| |||||||||||||||||||||||||| ||||||||||||||||||||||
Sbjct  2731  CCGTTCCTTGTCTATGTTCCTTGGAACAGGACGTCATAGAGGGTGAGAATCCCGTGTGGC  2790

Query  1059  GAGG-GTGTCAGTTCTTTGTAAAGGGTG-C-TCGAAGAGTCGAGTTGTTTGGGAATGCAG  1115
             |||| ||| | |||||||||||||  || | |||||||||||||||||||||||||||||
Sbjct  2791  GAGGAGTG-CGGTTCTTTGTAAAG--TGCCTTCGAAGAGTCGAGTTGTTTGGGAATGCAG  2847

Query  1116  CTCTAAGTGGGTGGTAAATTCCATCTAAAGCTAAATACAGGCGAGAGACCGATAGCGAAC  1175
             |||||||||||||||||||||||||||||||||||||  |||||||||||||||||||||
Sbjct  2848  CTCTAAGTGGGTGGTAAATTCCATCTAAAGCTAAATATTGGCGAGAGACCGATAGCGAAC  2907

Query  1176  AAGTACAGTGATGGAAAGATGAAAAGAACTTTGAAAAGAGAGTGAAAAAGTACGTGAAAT  1235
             ||||||||||||||||||||||||||||||||||||||||||||||||||||||||||||
Sbjct  2908  AAGTACAGTGATGGAAAGATGAAAAGAACTTTGAAAAGAGAGTGAAAAAGTACGTGAAAT  2967

Query  1236  TGTTGAAAGGGAAGGGCATTTGATCAGACATGGTGTTTTGCGCCCCTTGCCTCTCGTGGG  1295
             |||||||||||||||||||||||||||||||||||||||| ||||  |||  || |||||
Sbjct  2968  TGTTGAAAGGGAAGGGCATTTGATCAGACATGGTGTTTTGTGCCCTCTGCTCCTTGTGGG  3027

Query  1296  CTTGGGACTCTCGCAGCTCACTGGGCCAGCATCGGTTTTGGCGGCCGGAAAAAACCAAGG  1355
                |||| |||||||  |||||||||||||||| ||||||| ||| ||| ||| |||  |
Sbjct  3028  TAGGGGAATCTCGCATTTCACTGGGCCAGCATCAGTTTTGGTGGCAGGATAAATCCATAG  3087

Query  1356  GAATGTGGCTCTGCGCCTCGGTGTAGAGTGTTATAGCCCTG-GGGAATACGGCCAGTCGG  1414
             |||||| ||| |  ||||| | ||| ||| |||||| |||| |||||||| |||||  ||
Sbjct  3088  GAATGTAGCT-T--GCCTC-G-GTA-AGTATTATAG-CCTGTGGGAATACTGCCAGCTGG  3140

Query  1415  GACCGAGGACTGCGATACTTGTTA-TCTAGGATGCTGGCATAATGGTTATATGCCGCCCG  1473
             ||| |||||||||||  |  || | || ||||||||||||||||||||||||||||||||
Sbjct  3141  GACTGAGGACTGCGA--C--GTAAGTCAAGGATGCTGGCATAATGGTTATATGCCGCCCG  3196

Query  1474  TCTTGAAACACGGACCAAGGAGTCTAACGTCTATGCGAGTGTTTGGGTGTTAAACCCGTA  1533
             |||||||||||||||||||||||||||||||||||||||||||||||||| |||||| ||
Sbjct  3197  TCTTGAAACACGGACCAAGGAGTCTAACGTCTATGCGAGTGTTTGGGTGTAAAACCCATA  3256

Query  1534  CGCGTAATGAAAGTGAACGTAGGTTGGGGCCCTCCACCTGGGGGGTGCACAATCGACCGA  1593
             ||||||||||||||||||||||||||||||| | |  |   | |||||||||||||||||
Sbjct  3257  CGCGTAATGAAAGTGAACGTAGGTTGGGGCC-T-C-GC-AAGAGGTGCACAATCGACCGA  3312

Query  1594  TCCTGATGTCTTCGGATGGATTTGAGTAAGAGCATAGCTGTTGGGACCCGAAAGATGGTG  1653
             ||||||||||||||||||||||||||||||||||||||||||||||||||||||||||||
Sbjct  3313  TCCTGATGTCTTCGGATGGATTTGAGTAAGAGCATAGCTGTTGGGACCCGAAAGATGGTG  3372

Query  1654  AACTATGCCTGAATAGGGTGAAGCCAGAGGAAACTCTGGTGGAGGCTCGTAGCGGTTCTG  1713
             ||||||||||||||||||||||||||||||||||||||||||||||||||||||||||||
Sbjct  3373  AACTATGCCTGAATAGGGTGAAGCCAGAGGAAACTCTGGTGGAGGCTCGTAGCGGTTCTG  3432

Query  1714  ACGTGCAAATCGATCGTCGAATTTGGGTATAGGGGCGAAAGACTAATCGAACCATCTAGT  1773
             ||||||||||||||||||||||||||||||||||||||||||||||||||||||||||||
Sbjct  3433  ACGTGCAAATCGATCGTCGAATTTGGGTATAGGGGCGAAAGACTAATCGAACCATCTAGT  3492

Query  1774  AGCTGGTTCCTGCCGAAGTTTCCCTCAGGATAGCAGAAGCTCGTATCAGTTTTATGAGGT  1833
             ||||||||||||||||||||||||||||||||||||||||||||||||||||||||||||
Sbjct  3493  AGCTGGTTCCTGCCGAAGTTTCCCTCAGGATAGCAGAAGCTCGTATCAGTTTTATGAGGT  3552

Query  1834  AAAGCGAATGATTAGAGGTACCGGGGTTGAAATGACCTTGACCTATTCTCAAACTTTAAA  1893
             ||||||||||||||||||| ||||||| ||||||||||||||||||||||||||||||||
Sbjct  3553  AAAGCGAATGATTAGAGGTTCCGGGGTCGAAATGACCTTGACCTATTCTCAAACTTTAAA  3612

Query  1894  TATGTAAGAAGTCCTTGTTGCTTAATTGAACGTGGACATTTGAATGAAGAGCTTTTAGTG  1953
             ||||||||||||||||||| ||||||||||||||||||||||||||||||||||||||||
Sbjct  3613  TATGTAAGAAGTCCTTGTTACTTAATTGAACGTGGACATTTGAATGAAGAGCTTTTAGTG  3672

Query  1954  GGCCATTTTTGGTAAGCAGAACTGGCGATGCGGGATGAACCGAACGTGGAGTTAAGGTGC  2013
             ||||||||||||||||||||||||||||||||||||||||||||||| ||||||||||||
Sbjct  3673  GGCCATTTTTGGTAAGCAGAACTGGCGATGCGGGATGAACCGAACGTAGAGTTAAGGTGC  3732

Query  2014  CGGAATACACGCTCATCAGACACCACAAAAGGTGTTAGTTCATCTAGACAGCCGGACGGT  2073
             ||||||||||||||||||||||||||||||||||||||||||||||||||||||||||||
Sbjct  3733  CGGAATACACGCTCATCAGACACCACAAAAGGTGTTAGTTCATCTAGACAGCCGGACGGT  3792

Query  2074  GGCCATGGAAGTCGGAATCCGCTAAGGAGTGTGTAACAACTCACCGGCCGAATGAACTAG  2133
             ||||||||||||||||||||||||||||||||||||||||||||||||||||||||||||
Sbjct  3793  GGCCATGGAAGTCGGAATCCGCTAAGGAGTGTGTAACAACTCACCGGCCGAATGAACTAG  3852

Query  2134  CCCTGAAAATGGATGGCGCTCAAGCGTGTTACCTATACTCCGCCGTCAGGGTTGAAATGA  2193
             ||||||||||||||||||||||||||||||||||||||||  ||||||||||||| ||||
Sbjct  3853  CCCTGAAAATGGATGGCGCTCAAGCGTGTTACCTATACTCTACCGTCAGGGTTGATATGA  3912

Query  2194  GGCCCTGACGAGTAGGCAGGCGTGGGGGTCAGTGACGAAGCCTAGGCCGTAAGGTCGGGT  2253
              |||||||||||||||||||||| | ||||||||||||||||||| ||||||||||||||
Sbjct  3913  TGCCCTGACGAGTAGGCAGGCGTAGAGGTCAGTGACGAAGCCTAGACCGTAAGGTCGGGT  3972

Query  2254  CGAACGGCCCCTAGTGCAGATCTTGGTGGTAGTAGCAAATATTCAAATGAGAACTTTGAA  2313
             ||||||||| ||||||||||||||||||||||||||||||||||||||||||||||||||
Sbjct  3973  CGAACGGCCTCTAGTGCAGATCTTGGTGGTAGTAGCAAATATTCAAATGAGAACTTTGAA  4032

Query  2314  GACTGAAGTGGGGAAAGGTTCCACGTCAACAGCAGTTGGACGTGGGTTAGTCGATCCTAA  2373
             ||||||||||||||||||||||||||||||||||||||||||||||||||||||||||||
Sbjct  4033  GACTGAAGTGGGGAAAGGTTCCACGTCAACAGCAGTTGGACGTGGGTTAGTCGATCCTAA  4092

Query  2374  GAGATGGGGAAGCTCCGTTTCAAAGGCCTGA-TTTATGCAGGCCACCATCGAAAGGGAAT  2432
             ||||||||||||||||||||||||||||||| ||||||||||||||||||||||||||||
Sbjct  4093  GAGATGGGGAAGCTCCGTTTCAAAGGCCTGATTTTATGCAGGCCACCATCGAAAGGGAAT  4152

Query  2433  CCGGTTAAGATTCCGGAACCTGGATGTGGATTCTTCACGGCAACGTAACTGAATGTGGAG  2492
             ||||||||||||||||||||||||| ||||||||||||||||||||||||||||||||||
Sbjct  4153  CCGGTTAAGATTCCGGAACCTGGATATGGATTCTTCACGGCAACGTAACTGAATGTGGAG  4212

Query  2493  ACGTCGGCGCGAGCCCTGGGAGGAGTTATCTTTTCTTCTTAACAGCTTATCACCCTGGAA  2552
             ||||||||||||||||||||||||||||||||||||||||||||||||||||||| ||||
Sbjct  4213  ACGTCGGCGCGAGCCCTGGGAGGAGTTATCTTTTCTTCTTAACAGCTTATCACCCCGGAA  4272

Query  2553  TTGGTTTATCCGGAGATGGGGTCTTATGGCTGGAAGAGGCGAGCTCATATGCTCGCTCCG  2612
             |||||||||||||||||||||||||||||||||||||||| ||| | | |||| ||||||
Sbjct  4273  TTGGTTTATCCGGAGATGGGGTCTTATGGCTGGAAGAGGCCAGCACCTTTGCTGGCTCCG  4332

Query  2613  GTGCGCTTGCGACGGCCCTTGAAAATCCACAGGAAGGAATAGTTTTCACGCCAGGTCGTA  2672
             ||||||| | |||||||| ||||||||||||||||||||||||||||| |||||||||||
Sbjct  4333  GTGCGCTCGTGACGGCCCGTGAAAATCCACAGGAAGGAATAGTTTTCATGCCAGGTCGTA  4392

Query  2673  CTGATAACCGCAGCAGGTCTCCAAGGTGAACAGCCTCTAGTTGATAGAATAATGTAGATA  2732
             ||||||||||||||||||||||||||||||||||||||||||||||||||||||||||||
Sbjct  4393  CTGATAACCGCAGCAGGTCTCCAAGGTGAACAGCCTCTAGTTGATAGAATAATGTAGATA  4452

Query  2733  AGGGAAGTCGGCAAAATAGATCCGTAACTTCGGGATAAGGATTGGCTCTAAGGGTCGGGT  2792
             ||||||||||||||||||||||||||||||||||||||||||||||||||||||||||||
Sbjct  4453  AGGGAAGTCGGCAAAATAGATCCGTAACTTCGGGATAAGGATTGGCTCTAAGGGTCGGGT  4512

Query  2793  AGTGAGGGCCTTGGTCAGACGCGGCGGGGCTGCGTGCGGACTGCCTGGTGGGGCTTGCTC  2852
             |||||||||||||||||||||| |||||  ||| || ||||| | |||||||||||||||
Sbjct  4513  AGTGAGGGCCTTGGTCAGACGCAGCGGGCGTGCTTGTGGACTACTTGGTGGGGCTTGCTC  4572

Query  2853  TGCCGGGCGGACTGCATGCG-GCTCCTGTCGTAGACGGTCTTGGTAGGTCTCTTGTAGGC  2911
             |||  |||||||| | |||| || | ||| |||||||| ||||||||||||||||||| |
Sbjct  4573  TGCTAGGCGGACTACTTGCGTGC-CTTGTTGTAGACGGCCTTGGTAGGTCTCTTGTAGAC  4631

Query  2912  CGTCGCTTGCTGCGATTAACGATCAACTTAGAACTGGTACGGACAAGGGGAAT  2964
             |||| |||||| | |||||||||||||||||||||||||||||||||||||||
Sbjct  4632  CGTCACTTGCTACAATTAACGATCAACTTAGAACTGGTACGGACAAGGGGAAT  4684


 Score = 350 bits (189),  Expect = 2e-91
 Identities = 213/224 (95%), Gaps = 4/224 (2%)
 Strand=Plus/Plus

Query  435   TTCAAAACTTTCAACAATGGATCTCTTGGTTCTCGCATCGATGAAGAACGCAGCGAAATG  494
             || |||||||||||||| ||||||||||||||||||||||||||||||||||||||||||
Sbjct  2164  TTAAAAACTTTCAACAACGGATCTCTTGGTTCTCGCATCGATGAAGAACGCAGCGAAATG  2223

Query  495   CGATACGTAATGTGAATTGCAGAATTCCGTGAATCATCGAATCTTTGAACGCACATTGCG  554
             ||||||||||||||||||||||||||||||||||||||||||||||||||||||||||||
Sbjct  2224  CGATACGTAATGTGAATTGCAGAATTCCGTGAATCATCGAATCTTTGAACGCACATTGCG  2283

Query  555   CCCTCTGGTATTCCGGGGGGCATGCCTGTTTGAGCGTCATTTCCTTCTCAAACACATTGT  614
             |||  ||||||||| ||||||||||||||||||||||||||||||||||||  ||||| |
Sbjct  2284  CCCCTTGGTATTCCAGGGGGCATGCCTGTTTGAGCGTCATTTCCTTCTCAA--ACATTCT  2341

Query  615   GTTTGGTAGTGAGTGATACTCGTTTTTGAGTTAACTTGAAATTG  658
             ||||||||||||||||||||| |||  |||||||||||||||||
Sbjct  2342  GTTTGGTAGTGAGTGATACTC-TTTG-GAGTTAACTTGAAATTG  2383


 Score = 91.6 bits (49),  Expect = 1e-13
 Identities = 49/49 (100%), Gaps = 0/49 (0%)
 Strand=Plus/Plus

Query  1     CAAGGTTTCCGTAGGTGAACCTGCGGAAGGATCATTAAAGAAATTTAAT  49
             |||||||||||||||||||||||||||||||||||||||||||||||||
Sbjct  1770  CAAGGTTTCCGTAGGTGAACCTGCGGAAGGATCATTAAAGAAATTTAAT  1818


>PPOK01000135.1 Kazachstania taianensis strain NRRL Y-48846 NODE_135_length_5597_cov_3834.78_ID_269, 
whole genome shotgun sequence
Length=5597

 Score = 3301 bits (1787),  Expect = 0.0
 Identities = 2044/2165 (94%), Gaps = 29/2165 (1%)
 Strand=Plus/Plus

Query  812   ACAG-ACGTCTTTAAGTTTGACCTCAAATCAGGTAGGGTTACCCGCTGAACTTAAGCATA  870
             |||| || |||||||||||||||||||||||||||||  |||||||||||||||||||||
Sbjct  1751  ACAGTAC-TCTTTAAGTTTGACCTCAAATCAGGTAGGAATACCCGCTGAACTTAAGCATA  1809

Query  871   TCAATAAGCGGAGGAAAAGAAACCAACTGGGATTGCCTTAGTAACGGCGAGTGAAGCGGC  930
             ||||||||||||||||||||||||||| ||||||||||||||||||||||||||||||||
Sbjct  1810  TCAATAAGCGGAGGAAAAGAAACCAACCGGGATTGCCTTAGTAACGGCGAGTGAAGCGGC  1869

Query  931   AAAAGCTCAAATTTGAAATCTGGTACCTTTGGTGCCCGAGTTGTAATTTGGAGAGTACCA  990
             ||||||||||||||||||||| ||||||| ||||| |||||||||||||| ||||  | |
Sbjct  1870  AAAAGCTCAAATTTGAAATCTAGTACCTTCGGTGCTCGAGTTGTAATTTGTAGAGGGCTA  1929

Query  991   C-TTTGGGACTGTACTTTGCCTATGTTCCTTGGAACAGGACGTCATGGAGGGTGAGAATC  1049
             | |||||| | || | ||| |||||||||||||||||||||||||| |||||||||||||
Sbjct  1930  CCTTTGGG-CCGTTCCTTGTCTATGTTCCTTGGAACAGGACGTCATAGAGGGTGAGAATC  1988

Query  1050  CCGTGTGGCGAGG-GTGTCAGTTCTTTGTAAAGGGTG-C-TCGAAGAGTCGAGTTGTTTG  1106
             ||||||||||||| ||| | ||||||||| || |||| | ||||||||||||||||||||
Sbjct  1989  CCGTGTGGCGAGGAGTG-CGGTTCTTTGT-AA-GGTGCCTTCGAAGAGTCGAGTTGTTTG  2045

Query  1107  GGAATGCAGCTCTAAGTGGGTGGTAAATTCCATCTAAAGCTAAATACAGGCGAGAGACCG  1166
             ||||||||||||||||||||||||||||||||||||||||||||||||||||||||||||
Sbjct  2046  GGAATGCAGCTCTAAGTGGGTGGTAAATTCCATCTAAAGCTAAATACAGGCGAGAGACCG  2105

Query  1167  ATAGCGAACAAGTACAGTGATGGAAAGATGAAAAGAACTTTGAAAAGAGAGTGAAAAAGT  1226
             ||||||||||||||||||||||||||||||||||||||||||||||||||||||||||||
Sbjct  2106  ATAGCGAACAAGTACAGTGATGGAAAGATGAAAAGAACTTTGAAAAGAGAGTGAAAAAGT  2165

Query  1227  ACGTGAAATTGTTGAAAGGGAAGGGCATTTGATCAGACATGGTGTTTTGCGCCCCTTGCC  1286
             ||||||||||||||||||||||||||||||||||||||||||||||||||||||| ||| 
Sbjct  2166  ACGTGAAATTGTTGAAAGGGAAGGGCATTTGATCAGACATGGTGTTTTGCGCCCCCTGCT  2225

Query  1287  TCTCGTGGGCTTGGGACTCTCGCAGCTCACTGGGCCAGCATCGGTTTTGGCGGCCGGAAA  1346
              || ||||||  |||||||||||||||||||||||||||||| ||||||||||||||| |
Sbjct  2226  CCTTGTGGGCGGGGGACTCTCGCAGCTCACTGGGCCAGCATCAGTTTTGGCGGCCGGACA  2285

Query  1347  AAACCAAGGGAATGTGGCTCTGCGCCTCGGTGTAGAGTGTTATAGCCCTG-GGGAATACG  1405
             || ||   ||||||| ||| ||| |||||  ||| |||||||||||| || |||||||||
Sbjct  2286  AATCCGCAGGAATGTAGCTATGC-CCTCGTGGTATAGTGTTATAGCC-TGTGGGAATACG  2343

Query  1406  GCCAGTCGGGACCGAGGACTGCGATACTTGTTA-TCTAGGATGCTGGCATAATGGTTATA  1464
             ||||| |||||| |||||||||||  |  |  | || |||||||||||||||||||||||
Sbjct  2344  GCCAGCCGGGACTGAGGACTGCGA--C--GCAAGTCAAGGATGCTGGCATAATGGTTATA  2399

Query  1465  TGCCGCCCGTCTTGAAACACGGACCAAGGAGTCTAACGTCTATGCGAGTGTTTGGGTGTT  1524
             ||||||||||||||||||||||||||||||||||||||||||||||||||||||||||| 
Sbjct  2400  TGCCGCCCGTCTTGAAACACGGACCAAGGAGTCTAACGTCTATGCGAGTGTTTGGGTGTA  2459

Query  1525  AAACCCGTACGCGTAATGAAAGTGAACGTAGGTTGGGGCCCTCCACCTGGGGGGTGCACA  1584
             |||||||||||||||||||||||||||||||||||||||| |   | | || ||||||||
Sbjct  2460  AAACCCGTACGCGTAATGAAAGTGAACGTAGGTTGGGGCC-T---CTTCGGAGGTGCACA  2515

Query  1585  ATCGACCGATCCTGATGTCTTCGGATGGATTTGAGTAAGAGCATAGCTGTTGGGACCCGA  1644
             |||||||||||||||||| |||||||||||||||||||||||||||||||||||||||||
Sbjct  2516  ATCGACCGATCCTGATGTTTTCGGATGGATTTGAGTAAGAGCATAGCTGTTGGGACCCGA  2575

Query  1645  AAGATGGTGAACTATGCCTGAATAGGGTGAAGCCAGAGGAAACTCTGGTGGAGGCTCGTA  1704
             ||||||||||||||||||||||||||||||||||||||||||||||||||||||||||||
Sbjct  2576  AAGATGGTGAACTATGCCTGAATAGGGTGAAGCCAGAGGAAACTCTGGTGGAGGCTCGTA  2635

Query  1705  GCGGTTCTGACGTGCAAATCGATCGTCGAATTTGGGTATAGGGGCGAAAGACTAATCGAA  1764
             ||||||||||||||||||||||||||||||||||||||||||||||||||||||||||||
Sbjct  2636  GCGGTTCTGACGTGCAAATCGATCGTCGAATTTGGGTATAGGGGCGAAAGACTAATCGAA  2695

Query  1765  CCATCTAGTAGCTGGTTCCTGCCGAAGTTTCCCTCAGGATAGCAGAAGCTCGTATCAGTT  1824
             ||||||||||||||||||||||||||||||||||||||||||||||||||||||||||||
Sbjct  2696  CCATCTAGTAGCTGGTTCCTGCCGAAGTTTCCCTCAGGATAGCAGAAGCTCGTATCAGTT  2755

Query  1825  TTATGAGGTAAAGCGAATGATTAGAGGTACCGGGGTTGAAATGACCTTGACCTATTCTCA  1884
             ||||||||||||||||||||||||||||||||||||||||||||||||||||||||||||
Sbjct  2756  TTATGAGGTAAAGCGAATGATTAGAGGTACCGGGGTTGAAATGACCTTGACCTATTCTCA  2815

Query  1885  AACTTTAAATATGTAAGAAGTCCTTGTTGCTTAATTGAACGTGGACATTTGAATGAAGAG  1944
             |||||||||||||||||||||||||||| |||||||||||||||||||||||||||||||
Sbjct  2816  AACTTTAAATATGTAAGAAGTCCTTGTTACTTAATTGAACGTGGACATTTGAATGAAGAG  2875

Query  1945  CTTTTAGTGGGCCATTTTTGGTAAGCAGAACTGGCGATGCGGGATGAACCGAACGTGGAG  2004
             ||||||||||||||||||||||||||||||||||||||||||||||||||||||||||||
Sbjct  2876  CTTTTAGTGGGCCATTTTTGGTAAGCAGAACTGGCGATGCGGGATGAACCGAACGTGGAG  2935

Query  2005  TTAAGGTGCCGGAATACACGCTCATCAGACACCACAAAAGGTGTTAGTTCATCTAGACAG  2064
             ||||||||||||||| ||||||||||||||||||||||||||||||||||||||||||||
Sbjct  2936  TTAAGGTGCCGGAATGCACGCTCATCAGACACCACAAAAGGTGTTAGTTCATCTAGACAG  2995

Query  2065  CCGGACGGTGGCCATGGAAGTCGGAATCCGCTAAGGAGTGTGTAACAACTCACCGGCCGA  2124
             ||||||||||||||||||||||||||||||||||||||||||||||||||||||||||||
Sbjct  2996  CCGGACGGTGGCCATGGAAGTCGGAATCCGCTAAGGAGTGTGTAACAACTCACCGGCCGA  3055

Query  2125  ATGAACTAGCCCTGAAAATGGATGGCGCTCAAGCGTGTTACCTATACTCCGCCGTCAGGG  2184
             |||||||||||||||||||||||||||||||||||||||||||||||||| |||||||||
Sbjct  3056  ATGAACTAGCCCTGAAAATGGATGGCGCTCAAGCGTGTTACCTATACTCCACCGTCAGGG  3115

Query  2185  TTGAAATGAGGCCCTGACGAGTAGGCAGGCGTGGGGGTCAGTGACGAAGCCTAGGCCGTA  2244
             | ||| ||| |||||||||||||||||||||||| |||||||||||||||||||| ||| 
Sbjct  3116  TAGAATTGAAGCCCTGACGAGTAGGCAGGCGTGGAGGTCAGTGACGAAGCCTAGGGCGTG  3175

Query  2245  AGGTCGGGTCGAACGGCCCCTAGTGCAGATCTTGGTGGTAGTAGCAAATATTCAAATGAG  2304
             ||  |||||||||||||| |||||||||||||||||||||||||||||||||||||||||
Sbjct  3176  AGCCCGGGTCGAACGGCCTCTAGTGCAGATCTTGGTGGTAGTAGCAAATATTCAAATGAG  3235

Query  2305  AACTTTGAAGACTGAAGTGGGGAAAGGTTCCACGTCAACAGCAGTTGGACGTGGGTTAGT  2364
             ||||||||||||||||||||||||||||||||||||||||||||||||||||||||||||
Sbjct  3236  AACTTTGAAGACTGAAGTGGGGAAAGGTTCCACGTCAACAGCAGTTGGACGTGGGTTAGT  3295

Query  2365  CGATCCTAAGAGATGGGGAAGCTCCGTTTCAAAG-GCCTGATTTATGCAGGCCACCATCG  2423
             |||||||||||||| ||||| ||| ||||||||| || ||||||||||| ||||| ||||
Sbjct  3296  CGATCCTAAGAGATAGGGAAACTCTGTTTCAAAGCGCGTGATTTATGCACGCCACTATCG  3355

Query  2424  AAAGGGAATCCGGTTAAGATTCCGGAACCTGGATGTGGATTCTTCACGGCAACGTAACTG  2483
             |||||||||||||||||||||||||||||||||| |||||||| ||||||||||||||||
Sbjct  3356  AAAGGGAATCCGGTTAAGATTCCGGAACCTGGATATGGATTCTACACGGCAACGTAACTG  3415

Query  2484  AATGTGGAGACGTCGGCGCGAGCCCTGGGAGGAGTTATCTTTTCTTCTTAACAGCTTATC  2543
             ||||||||||||||||| ||||||||||||||||||||||||||||||||||||||||||
Sbjct  3416  AATGTGGAGACGTCGGCACGAGCCCTGGGAGGAGTTATCTTTTCTTCTTAACAGCTTATC  3475

Query  2544  ACCCTGGAATTGGTTTATCCGGAGATGGGGTCTTATGGCTGGAAGAGGCGAGCTCATATG  2603
             |||| |||||||||||||||||||||||||||||||||||||||||||||||| |   ||
Sbjct  3476  ACCCCGGAATTGGTTTATCCGGAGATGGGGTCTTATGGCTGGAAGAGGCGAGCACCCTTG  3535

Query  2604  CTCGCTCCGGTGCGCTTGCGACGGCCCTTGAAAATCCACAGGAAGGAATAGTTTTCACGC  2663
             |||||||||||||||  | |||||||| ||||||||||||||||||||||||||||| ||
Sbjct  3536  CTCGCTCCGGTGCGCCCGTGACGGCCCGTGAAAATCCACAGGAAGGAATAGTTTTCATGC  3595

Query  2664  CAGGTCGTACTGATAACCGCAGCAGGTCTCCAAGGTGAACAGCCTCTAGTTGATAGAATA  2723
             ||||||||||||||||||||||||||||||||||||||||||||||||||||||||||||
Sbjct  3596  CAGGTCGTACTGATAACCGCAGCAGGTCTCCAAGGTGAACAGCCTCTAGTTGATAGAATA  3655

Query  2724  ATGTAGATAAGGGAAGTCGGCAAAATAGATCCGTAACTTCGGGATAAGGATTGGCTCTAA  2783
             ||||||||||||||||||||||||||||||||||||||||||||||||||||||||||||
Sbjct  3656  ATGTAGATAAGGGAAGTCGGCAAAATAGATCCGTAACTTCGGGATAAGGATTGGCTCTAA  3715

Query  2784  GGGTCGGGTAGTGAGGGCCTTGGTCAGACGCGGCGGGGCTGCGTGCGGACTGCCTGGTGG  2843
             |||||||| |||||||||||||||||||||| | |||  || |||||||||| || ||||
Sbjct  3716  GGGTCGGGCAGTGAGGGCCTTGGTCAGACGCTGTGGGCGTGTGTGCGGACTGTCTCGTGG  3775

Query  2844  GGCTTGCTCTGCCGGGCGGACTGCATGCGGCT-CCTGTC-GTAGACGGTCTTGGTAGG-T  2900
             |||||||||||  || |||||||  ||||  | |||  | |||||||||||||||||| |
Sbjct  3776  GGCTTGCTCTGTGGGACGGACTG--TGCGTGTGCCTTGCAGTAGACGGTCTTGGTAGGCT  3833

Query  2901  CTCTTGTAG-GCCGTCGCTTGCTGCGATTAACGATCAACTTAGAACTGGTACGGACAAGG  2959
             | ||||| | ||||||||||||||| ||||||||||||||||||||||||||||||||||
Sbjct  3834  CCCTTGTGGAGCCGTCGCTTGCTGCAATTAACGATCAACTTAGAACTGGTACGGACAAGG  3893

Query  2960  GGAAT  2964
             |||||
Sbjct  3894  GGAAT  3898


 Score = 351 bits (190),  Expect = 6e-92
 Identities = 221/235 (94%), Gaps = 5/235 (2%)
 Strand=Plus/Plus

Query  428   AAACAACTTCAAAACTTTCAACAATGGATCTCTTGGTTCTCGCATCGATGAAGAACGCAG  487
             ||| || || |||||||||||||| |||||||||||||||||||||||||||||||||||
Sbjct  1112  AAA-AA-TTTAAAACTTTCAACAACGGATCTCTTGGTTCTCGCATCGATGAAGAACGCAG  1169

Query  488   CGAAATGCGATACGTAATGTGAATTGCAGAATTCCGTGAATCATCGAATCTTTGAACGCA  547
             ||||||||||||||||||||||||||||||||||||||||||||||||||||||||||||
Sbjct  1170  CGAAATGCGATACGTAATGTGAATTGCAGAATTCCGTGAATCATCGAATCTTTGAACGCA  1229

Query  548   CATTGCGCCCTCTGGTATTCCGGGGGGCATGCCTGTTTGAGCGTCATTTCCTTCTCAAAC  607
             ||||||||||  ||||||||| ||||||||||||||||||||||||||||||||||||||
Sbjct  1230  CATTGCGCCCCTTGGTATTCCAGGGGGCATGCCTGTTTGAGCGTCATTTCCTTCTCAAAC  1289

Query  608   ACATTGTGTTTGGTAGTGAGTGATACTCGTTTTTGAGTTAACTTGAAATTG-TAG  661
             || ||||||||||| ||||||||||||| ||  ||||||| |||||||||| |||
Sbjct  1290  AC-TTGTGTTTGGTTGTGAGTGATACTCATTC-TGAGTTAGCTTGAAATTGCTAG  1342


 Score = 80.5 bits (43),  Expect = 3e-10
 Identities = 52/56 (93%), Gaps = 2/56 (4%)
 Strand=Plus/Plus

Query  1    CAAGGTTTCCGTAGGTGAACCTGCGGAAGGATCATTAAAGAAATTTAATTGATTTG  56
            ||||||||||||||||||||||||||||||||||||| |||||| || | ||||||
Sbjct  747  CAAGGTTTCCGTAGGTGAACCTGCGGAAGGATCATTATAGAAATATA-T-GATTTG  800


>LT986474.1 Saccharomyces jurei genome assembly, chromosome: XII.1
Length=458950

 Score = 3299 bits (1786),  Expect = 0.0
 Identities = 2035/2153 (95%), Gaps = 26/2153 (1%)
 Strand=Plus/Minus

Query  819     TCTTTAAGTTTGACCTCAAATCAGGTAGGGTTACCCGCTGAACTTAAGCATATCAATAAG  878
               |||| ||||||||||||||||||||||||  |||||||||||||||||||||||||||||
Sbjct  452152  TCTTAAAGTTTGACCTCAAATCAGGTAGGAGTACCCGCTGAACTTAAGCATATCAATAAG  452093

Query  879     CGGAGGAAAAGAAACCAACTGGGATTGCCTTAGTAACGGCGAGTGAAGCGGCAAAAGCTC  938
               ||||||||||||||||||| ||||||||||||||||||||||||||||||||||||||||
Sbjct  452092  CGGAGGAAAAGAAACCAACCGGGATTGCCTTAGTAACGGCGAGTGAAGCGGCAAAAGCTC  452033

Query  939     AAATTTGAAATCTGGTACCTTTGGTGCCCGAGTTGTAATTTGGAGAGTACCACTTTGGGA  998
               |||||||||||||||||||||||||||||||||||||||||||||||  | |||||||| 
Sbjct  452032  AAATTTGAAATCTGGTACCTTTGGTGCCCGAGTTGTAATTTGGAGAGGGCAACTTTGGGG  451973

Query  999     CTGTACTTTGCCTATGTTCCTTGGAACAGGACGTCATGGAGGGTGAGAATCCCGTGTGGC  1058
               | || | ||| |||||||||||||||||||||||||| ||||||||||||||||||||||
Sbjct  451972  CCGTTCCTTGTCTATGTTCCTTGGAACAGGACGTCATAGAGGGTGAGAATCCCGTGTGGC  451913

Query  1059    GAGG-GTGTCAGTTCTTTGTAAAGGGTG-C-TCGAAGAGTCGAGTTGTTTGGGAATGCAG  1115
               |||| ||| | ||||| |||||||  || | |||||||||||||||||||||||||||||
Sbjct  451912  GAGGAGTG-CGGTTCTATGTAAAG--TGCCTTCGAAGAGTCGAGTTGTTTGGGAATGCAG  451856

Query  1116    CTCTAAGTGGGTGGTAAATTCCATCTAAAGCTAAATACAGGCGAGAGACCGATAGCGAAC  1175
               |||||||||||||||||||||||||||||||||||||  |||||||||||||||||||||
Sbjct  451855  CTCTAAGTGGGTGGTAAATTCCATCTAAAGCTAAATATTGGCGAGAGACCGATAGCGAAC  451796

Query  1176    AAGTACAGTGATGGAAAGATGAAAAGAACTTTGAAAAGAGAGTGAAAAAGTACGTGAAAT  1235
               ||||||||||||||||||||||||||||||||||||||||||||||||||||||||||||
Sbjct  451795  AAGTACAGTGATGGAAAGATGAAAAGAACTTTGAAAAGAGAGTGAAAAAGTACGTGAAAT  451736

Query  1236    TGTTGAAAGGGAAGGGCATTTGATCAGACATGGTGTTTTGCGCCCCTTGCCTCTCGTGGG  1295
               |||||||||||||||||||||||||||||||||||||||| ||||  |||  || |||||
Sbjct  451735  TGTTGAAAGGGAAGGGCATTTGATCAGACATGGTGTTTTGTGCCCTCTGCTCCTTGTGGG  451676

Query  1296    CTTGGGACTCTCGCAGCTCACTGGGCCAGCATCGGTTTTGGCGGCCGGAAAAAACCAAGG  1355
                  |||| |||||||  |||||||||||||||| ||||||| ||| ||| ||| ||   |
Sbjct  451675  TAGGGGAATCTCGCATTTCACTGGGCCAGCATCAGTTTTGGTGGCAGGATAAATCCGTAG  451616

Query  1356    GAATGTGGCTCTGCGCCTCGGTGTAGAGTGTTATAGCCCTG-GGGAATACGGCCAGTCGG  1414
               ||||||  || |  || |||| | | ||| |||||| |||| |||||||| |||||  ||
Sbjct  451615  GAATGTAACT-T--GCTTCGG-G-A-AGTATTATAG-CCTGCGGGAATACTGCCAGCTGG  451563

Query  1415    GACCGAGGACTGCGATACTTGTTA-TCTAGGATGCTGGCATAATGGTTATATGCCGCCCG  1473
               ||| |||||||||||  |  || | || ||||||||||||||||||||||||||||||||
Sbjct  451562  GACTGAGGACTGCGA--C--GTAAGTCAAGGATGCTGGCATAATGGTTATATGCCGCCCG  451507

Query  1474    TCTTGAAACACGGACCAAGGAGTCTAACGTCTATGCGAGTGTTTGGGTGTTAAACCCGTA  1533
               |||||||||||||||||||||||||||||||||||||||||||||||||| |||||| ||
Sbjct  451506  TCTTGAAACACGGACCAAGGAGTCTAACGTCTATGCGAGTGTTTGGGTGTAAAACCCATA  451447

Query  1534    CGCGTAATGAAAGTGAACGTAGGTTGGGGCCCTCCACCTGGGGGGTGCACAATCGACCGA  1593
               ||||||||||||||||||||||||||||||| | |  |   | |||||||||||||||||
Sbjct  451446  CGCGTAATGAAAGTGAACGTAGGTTGGGGCC-T-C-GC-AAGAGGTGCACAATCGACCGA  451391

Query  1594    TCCTGATGTCTTCGGATGGATTTGAGTAAGAGCATAGCTGTTGGGACCCGAAAGATGGTG  1653
               ||||||||||||||||||||||||||||||||||||||||||||||||||||||||||||
Sbjct  451390  TCCTGATGTCTTCGGATGGATTTGAGTAAGAGCATAGCTGTTGGGACCCGAAAGATGGTG  451331

Query  1654    AACTATGCCTGAATAGGGTGAAGCCAGAGGAAACTCTGGTGGAGGCTCGTAGCGGTTCTG  1713
               ||||||||||||||||||||||||||||||||||||||||||||||||||||||||||||
Sbjct  451330  AACTATGCCTGAATAGGGTGAAGCCAGAGGAAACTCTGGTGGAGGCTCGTAGCGGTTCTG  451271

Query  1714    ACGTGCAAATCGATCGTCGAATTTGGGTATAGGGGCGAAAGACTAATCGAACCATCTAGT  1773
               ||||||||||||||||||||||||||||||||||||||||||||||||||||||||||||
Sbjct  451270  ACGTGCAAATCGATCGTCGAATTTGGGTATAGGGGCGAAAGACTAATCGAACCATCTAGT  451211

Query  1774    AGCTGGTTCCTGCCGAAGTTTCCCTCAGGATAGCAGAAGCTCGTATCAGTTTTATGAGGT  1833
               ||||||||||||||||||||||||||||||||||||||||||||||||||||||||||||
Sbjct  451210  AGCTGGTTCCTGCCGAAGTTTCCCTCAGGATAGCAGAAGCTCGTATCAGTTTTATGAGGT  451151

Query  1834    AAAGCGAATGATTAGAGGTACCGGGGTTGAAATGACCTTGACCTATTCTCAAACTTTAAA  1893
               ||||||||||||||||||| ||||||| ||||||||||||||||||||||||||||||||
Sbjct  451150  AAAGCGAATGATTAGAGGTTCCGGGGTCGAAATGACCTTGACCTATTCTCAAACTTTAAA  451091

Query  1894    TATGTAAGAAGTCCTTGTTGCTTAATTGAACGTGGACATTTGAATGAAGAGCTTTTAGTG  1953
               ||||||||||||||||||| ||||||||||||||||||||||||||||||||||||||||
Sbjct  451090  TATGTAAGAAGTCCTTGTTACTTAATTGAACGTGGACATTTGAATGAAGAGCTTTTAGTG  451031

Query  1954    GGCCATTTTTGGTAAGCAGAACTGGCGATGCGGGATGAACCGAACGTGGAGTTAAGGTGC  2013
               ||||||||||||||||||||||||||||||||||||||||||||||| ||||||||||||
Sbjct  451030  GGCCATTTTTGGTAAGCAGAACTGGCGATGCGGGATGAACCGAACGTAGAGTTAAGGTGC  450971

Query  2014    CGGAATACACGCTCATCAGACACCACAAAAGGTGTTAGTTCATCTAGACAGCCGGACGGT  2073
               ||||||||||||||||||||||||||||||||||||||||||||||||||||||||||||
Sbjct  450970  CGGAATACACGCTCATCAGACACCACAAAAGGTGTTAGTTCATCTAGACAGCCGGACGGT  450911

Query  2074    GGCCATGGAAGTCGGAATCCGCTAAGGAGTGTGTAACAACTCACCGGCCGAATGAACTAG  2133
               ||||||||||||||||||||||||||||||||||||||||||||||||||||||||||||
Sbjct  450910  GGCCATGGAAGTCGGAATCCGCTAAGGAGTGTGTAACAACTCACCGGCCGAATGAACTAG  450851

Query  2134    CCCTGAAAATGGATGGCGCTCAAGCGTGTTACCTATACTCCGCCGTCAGGGTTGAAATGA  2193
               ||||||||||||||||||||||||||||||||||||||||  ||||||||||||| ||||
Sbjct  450850  CCCTGAAAATGGATGGCGCTCAAGCGTGTTACCTATACTCTACCGTCAGGGTTGATATGA  450791

Query  2194    GGCCCTGACGAGTAGGCAGGCGTGGGGGTCAGTGACGAAGCCTAGGCCGTAAGGTCGGGT  2253
                |||||||||||||||||||||||| ||||||||||||||||||| ||||||||||||||
Sbjct  450790  TGCCCTGACGAGTAGGCAGGCGTGGAGGTCAGTGACGAAGCCTAGACCGTAAGGTCGGGT  450731

Query  2254    CGAACGGCCCCTAGTGCAGATCTTGGTGGTAGTAGCAAATATTCAAATGAGAACTTTGAA  2313
               ||||||||| ||||||||||||||||||||||||||||||||||||||||||||||||||
Sbjct  450730  CGAACGGCCTCTAGTGCAGATCTTGGTGGTAGTAGCAAATATTCAAATGAGAACTTTGAA  450671

Query  2314    GACTGAAGTGGGGAAAGGTTCCACGTCAACAGCAGTTGGACGTGGGTTAGTCGATCCTAA  2373
               ||||||||||||||||||||||||||||||||||||||||||||||||||||||||||||
Sbjct  450670  GACTGAAGTGGGGAAAGGTTCCACGTCAACAGCAGTTGGACGTGGGTTAGTCGATCCTAA  450611

Query  2374    GAGATGGGGAAGCTCCGTTTCAAAGGCCTGATTT-ATGCAGGCCACCATCGAAAGGGAAT  2432
               |||||||||||||||||||||||||||||||||| |||||||||||||||||||||||||
Sbjct  450610  GAGATGGGGAAGCTCCGTTTCAAAGGCCTGATTTTATGCAGGCCACCATCGAAAGGGAAT  450551

Query  2433    CCGGTTAAGATTCCGGAACCTGGATGTGGATTCTTCACGGCAACGTAACTGAATGTGGAG  2492
               ||||||||||||||||||||||||| |||||||||||||| |||||||||||||||||||
Sbjct  450550  CCGGTTAAGATTCCGGAACCTGGATATGGATTCTTCACGGTAACGTAACTGAATGTGGAG  450491

Query  2493    ACGTCGGCGCGAGCCCTGGGAGGAGTTATCTTTTCTTCTTAACAGCTTATCACCCTGGAA  2552
               |||||||| |||||||||||||||||||||||||||||||||||||||||||||| ||||
Sbjct  450490  ACGTCGGCACGAGCCCTGGGAGGAGTTATCTTTTCTTCTTAACAGCTTATCACCCCGGAA  450431

Query  2553    TTGGTTTATCCGGAGATGGGGTCTTATGGCTGGAAGAGGCGAGCTCATATGCTCGCTCCG  2612
               |||||||||||||||||||||||||||||||||||||||| ||| | | |||| ||||||
Sbjct  450430  TTGGTTTATCCGGAGATGGGGTCTTATGGCTGGAAGAGGCCAGCACCTTTGCTGGCTCCG  450371

Query  2613    GTGCGCTTGCGACGGCCCTTGAAAATCCACAGGAAGGAATAGTTTTCACGCCAGGTCGTA  2672
               ||||||||| |||||||| ||||||||||||||||||||||||||||| |||||||||||
Sbjct  450370  GTGCGCTTGTGACGGCCCGTGAAAATCCACAGGAAGGAATAGTTTTCATGCCAGGTCGTA  450311

Query  2673    CTGATAACCGCAGCAGGTCTCCAAGGTGAACAGCCTCTAGTTGATAGAATAATGTAGATA  2732
               ||||||||||||||||||||||||||||||||||||||||||||||||||||||||||||
Sbjct  450310  CTGATAACCGCAGCAGGTCTCCAAGGTGAACAGCCTCTAGTTGATAGAATAATGTAGATA  450251

Query  2733    AGGGAAGTCGGCAAAATAGATCCGTAACTTCGGGATAAGGATTGGCTCTAAGGGTCGGGT  2792
               ||||||||||||||||||||||||||||||||||||||||||||||||||||||||||||
Sbjct  450250  AGGGAAGTCGGCAAAATAGATCCGTAACTTCGGGATAAGGATTGGCTCTAAGGGTCGGGT  450191

Query  2793    AGTGAGGGCCTTGGTCAGACGCGGCGGGGCTGCGTGCGGACTGCCTGGTGGGGCTTGCTC  2852
               |||||||||||||||||||||| |||||  ||| || ||||||| |||||||||||||||
Sbjct  450190  AGTGAGGGCCTTGGTCAGACGCAGCGGGCGTGCTTGTGGACTGCTTGGTGGGGCTTGCTC  450131

Query  2853    TGCCGGGCGGACTGCATGCG-GCTCCTGTCGTAGACGGTCTTGGTAGGTCTCTTGTAGGC  2911
               |||  |||||||| | |||| || | ||| |||||||| ||||||||||||||||||| |
Sbjct  450130  TGCTAGGCGGACTACTTGCGTGC-CTTGTTGTAGACGGCCTTGGTAGGTCTCTTGTAGAC  450072

Query  2912    CGTCGCTTGCTGCGATTAACGATCAACTTAGAACTGGTACGGACAAGGGGAAT  2964
               ||||||||||| | |||||||||||||||||||||||||||||||||||||||
Sbjct  450071  CGTCGCTTGCTACAATTAACGATCAACTTAGAACTGGTACGGACAAGGGGAAT  450019


 Score = 350 bits (189),  Expect = 2e-91
 Identities = 219/233 (94%), Gaps = 4/233 (2%)
 Strand=Plus/Minus

Query  438     AAAACTTTCAACAATGGATCTCTTGGTTCTCGCATCGATGAAGAACGCAGCGAAATGCGA  497
               |||||||||||||| |||||||||||||||||||||||||||||||||||||||||||||
Sbjct  452534  AAAACTTTCAACAACGGATCTCTTGGTTCTCGCATCGATGAAGAACGCAGCGAAATGCGA  452475

Query  498     TACGTAATGTGAATTGCAGAATTCCGTGAATCATCGAATCTTTGAACGCACATTGCGCCC  557
               ||||||||||||||||||||||||||||||||||||||||||||||||||||||||||||
Sbjct  452474  TACGTAATGTGAATTGCAGAATTCCGTGAATCATCGAATCTTTGAACGCACATTGCGCCC  452415

Query  558     TCTGGTATTCCGGGGGGCATGCCTGTTTGAGCGTCATTTCCTTCTCAAACACATTGTGTT  617
                 ||||||||| |||||||||||||||||||||||||||||||||||||||  || ||||
Sbjct  452414  CTTGGTATTCCAGGGGGCATGCCTGTTTGAGCGTCATTTCCTTCTCAAACA--TTCTGTT  452357

Query  618     TGGTAGTGAGTGATACTCGTTTTTGAGTTAACTTGAAATTGTAGGCCATATCA  670
               |||||||||||||||||| |||  |||||||||||||||||  |||| | |||
Sbjct  452356  TGGTAGTGAGTGATACTC-TTTG-GAGTTAACTTGAAATTGCTGGCCTTTTCA  452306


 Score = 91.6 bits (49),  Expect = 1e-13
 Identities = 49/49 (100%), Gaps = 0/49 (0%)
 Strand=Plus/Minus

Query  1       CAAGGTTTCCGTAGGTGAACCTGCGGAAGGATCATTAAAGAAATTTAAT  49
               |||||||||||||||||||||||||||||||||||||||||||||||||
Sbjct  452930  CAAGGTTTCCGTAGGTGAACCTGCGGAAGGATCATTAAAGAAATTTAAT  452882


>FYBL01000016.1 Torulaspora microellipsoides genome assembly, contig: scaffold7, 
whole genome shotgun sequence
Length=12037

 Score = 3297 bits (1785),  Expect = 0.0
 Identities = 2034/2151 (95%), Gaps = 30/2151 (1%)
 Strand=Plus/Plus

Query  824    AAGTTTGACCTCAAATCAGGTAGGGTTACCCGCTGAACTTAAGCATATCAATAAGCGGAG  883
              ||||||||||||||||||||||||  ||||||||||||||||||||||||||||||||||
Sbjct  9899   AAGTTTGACCTCAAATCAGGTAGGACTACCCGCTGAACTTAAGCATATCAATAAGCGGAG  9958

Query  884    GAAAAGAAACCAACTGGGATTGCCTTAGTAACGGCGAGTGAAGCGGCAAAAGCTCAAATT  943
              |||||||||||||| |||||||||||||||||||||||||||||||||||||||||||||
Sbjct  9959   GAAAAGAAACCAACCGGGATTGCCTTAGTAACGGCGAGTGAAGCGGCAAAAGCTCAAATT  10018

Query  944    TGAAATCTGGTACCTTTGGTGCCCGAGTTGTAATTTGGAGA--GTACCACTTTGGGACTG  1001
              |||||||||||||||| |||||||||||||||||||| |||  |||  |||||||| |||
Sbjct  10019  TGAAATCTGGTACCTTCGGTGCCCGAGTTGTAATTTGTAGAAGGTA--ACTTTGGGGCTG  10076

Query  1002   TACTTTGCCTATGTTCCTTGGAACAGGACGTCATGGAGGGTGAGAATCCCGTGTGGCGAG  1061
                | ||| |||||||||||||||||||||||||| |||||||||||||||||||||||||
Sbjct  10077  GTCCTTGTCTATGTTCCTTGGAACAGGACGTCATAGAGGGTGAGAATCCCGTGTGGCGAG  10136

Query  1062   GGTGTCAGTTCTTTGTAAAGGGTGCTCGAAGAGTCGAGTTGTTTGGGAATGCAGCTCTAA  1121
              | |  ||||||||||||||| |   |||||||||||||||||||||||||||||||||||
Sbjct  10137  GATCCCAGTTCTTTGTAAAGTGCTTTCGAAGAGTCGAGTTGTTTGGGAATGCAGCTCTAA  10196

Query  1122   GTGGGTGGTAAATTCCATCTAAAGCTAAATACAGGCGAGAGACCGATAGCGAACAAGTAC  1181
              |||||||||||||||||||||||||||||||  |||||||||||||||||||||||||||
Sbjct  10197  GTGGGTGGTAAATTCCATCTAAAGCTAAATATTGGCGAGAGACCGATAGCGAACAAGTAC  10256

Query  1182   AGTGATGGAAAGATGAAAAGAACTTTGAAAAGAGAGTGAAAAAGTACGTGAAATTGTTGA  1241
              ||||||||||||||||||||||||||||||||||||||||||||||||||||||||||||
Sbjct  10257  AGTGATGGAAAGATGAAAAGAACTTTGAAAAGAGAGTGAAAAAGTACGTGAAATTGTTGA  10316

Query  1242   AAGGGAAGGGCATTTGATCAGACATGGTGTTTTGCGCCCCTTGCCTCTCGTGGGCTTGGG  1301
              |||||||||||||||||||||||||||||||||||||||  |||  || |||||   |||
Sbjct  10317  AAGGGAAGGGCATTTGATCAGACATGGTGTTTTGCGCCCTCTGCTCCTTGTGGGTGGGGG  10376

Query  1302   ACTCTCGCAGCTCACTGGGCCAGCATCGGTTTTGGCGGCCGGAAAAAAC-CAAGGGAATG  1360
              | ||||||||||||||||||||||||||||||||||||| ||| ||| |   | ||||||
Sbjct  10377  AATCTCGCAGCTCACTGGGCCAGCATCGGTTTTGGCGGCAGGATAAATCTGCA-GGAATG  10435

Query  1361   TGGCTCTGCGCCTCGGTGTAGAGTGTTATAGCCCTG-GGGAATACGGCCAGTCGGGACCG  1419
              |  || |  ||||| | ||| ||| |||||| ||||  ||||||| |||||  ||||| |
Sbjct  10436  TAACT-T--GCCTC-G-GTA-AGTATTATAG-CCTGTAGGAATACTGCCAGCTGGGACTG  10488

Query  1420   AGGACTGCGATACTTGTTA--TCTAGGATGCTGGCATAATGGTTATATGCCGCCCGTCTT  1477
              ||||||||||  | | |||  || ||||||||||||||||||||||||||||||||||||
Sbjct  10489  AGGACTGCGA--C-T-TTACGTCAAGGATGCTGGCATAATGGTTATATGCCGCCCGTCTT  10544

Query  1478   GAAACACGGACCAAGGAGTCTAACGTCTATGCGAGTGTTTGGGTGTTAAACCCGTACGCG  1537
              |||||||||||||||||||||||||||||||||||||||||||||| |||||||||||||
Sbjct  10545  GAAACACGGACCAAGGAGTCTAACGTCTATGCGAGTGTTTGGGTGTAAAACCCGTACGCG  10604

Query  1538   TAATGAAAGTGAACGTAGGTTGGGGCCCTCCACCTGGGGGGTGCACAATCGACCGATCCT  1597
              ||||||||||||||||||||||||||| | |  |   | |||||||||||||||||||||
Sbjct  10605  TAATGAAAGTGAACGTAGGTTGGGGCC-T-C-GC-AAGAGGTGCACAATCGACCGATCCT  10660

Query  1598   GATGTCTTCGGATGGATTTGAGTAAGAGCATAGCTGTTGGGACCCGAAAGATGGTGAACT  1657
              ||||||||||||||||||||||||||||||||||||||||||||||||||||||||||||
Sbjct  10661  GATGTCTTCGGATGGATTTGAGTAAGAGCATAGCTGTTGGGACCCGAAAGATGGTGAACT  10720

Query  1658   ATGCCTGAATAGGGTGAAGCCAGAGGAAACTCTGGTGGAGGCTCGTAGCGGTTCTGACGT  1717
              ||||||||||||||||||||||||||||||||||||||||||||||||||||||||||||
Sbjct  10721  ATGCCTGAATAGGGTGAAGCCAGAGGAAACTCTGGTGGAGGCTCGTAGCGGTTCTGACGT  10780

Query  1718   GCAAATCGATCGTCGAATTTGGGTATAGGGGCGAAAGACTAATCGAACCATCTAGTAGCT  1777
              ||||||||||||||||||||||||||||||||||||||||||||||||||||||||||||
Sbjct  10781  GCAAATCGATCGTCGAATTTGGGTATAGGGGCGAAAGACTAATCGAACCATCTAGTAGCT  10840

Query  1778   GGTTCCTGCCGAAGTTTCCCTCAGGATAGCAGAAGCTCGTATCAGTTTTATGAGGTAAAG  1837
              ||||||||||||||||||||||||||||||||||||||||||||||||||||||||||||
Sbjct  10841  GGTTCCTGCCGAAGTTTCCCTCAGGATAGCAGAAGCTCGTATCAGTTTTATGAGGTAAAG  10900

Query  1838   CGAATGATTAGAGGTACCGGGGTTGAAATGACCTTGACCTATTCTCAAACTTTAAATATG  1897
              ||||||||||||||||| ||||||||||| ||||| ||||||||||||||||||||||||
Sbjct  10901  CGAATGATTAGAGGTACTGGGGTTGAAATAACCTTAACCTATTCTCAAACTTTAAATATG  10960

Query  1898   TAAGAAGTCCTTGTTGCTTAATTGAACGTGGACATTTGAATGAAGAGCTTTTAGTGGGCC  1957
              ||||||||||||||| |||||||||||||||||||||||||||||||||| |||||||||
Sbjct  10961  TAAGAAGTCCTTGTTACTTAATTGAACGTGGACATTTGAATGAAGAGCTTCTAGTGGGCC  11020

Query  1958   ATTTTTGGTAAGCAGAACTGGCGATGCGGGATGAACCGAACGTGGAGTTAAGGTGCCGGA  2017
              ||||||||||||||||||||||||||||||||||||||||||| ||||||||||||||||
Sbjct  11021  ATTTTTGGTAAGCAGAACTGGCGATGCGGGATGAACCGAACGTAGAGTTAAGGTGCCGGA  11080

Query  2018   ATACACGCTCATCAGACACCACAAAAGGTGTTAGTTCATCTAGACAGCCGGACGGTGGCC  2077
              ||||||||||||||||||||||||||||||||||||||||||||||||||||||||||||
Sbjct  11081  ATACACGCTCATCAGACACCACAAAAGGTGTTAGTTCATCTAGACAGCCGGACGGTGGCC  11140

Query  2078   ATGGAAGTCGGAATCCGCTAAGGAGTGTGTAACAACTCACCGGCCGAATGAACTAGCCCT  2137
              |||||||||||||||||||||||| |||||||||||||||||||||||||||||||||||
Sbjct  11141  ATGGAAGTCGGAATCCGCTAAGGAATGTGTAACAACTCACCGGCCGAATGAACTAGCCCT  11200

Query  2138   GAAAATGGATGGCGCTCAAGCGTGTTACCTATACTCCGCCGTCAGGGTTGA-AATGAGGC  2196
              ||||||||||||||||||||||||||||||||||||| ||||||||||||| ||| | ||
Sbjct  11201  GAAAATGGATGGCGCTCAAGCGTGTTACCTATACTCCACCGTCAGGGTTGATAATTATGC  11260

Query  2197   CCTGACGAGTAGGCAGGCGTGGGGGTCAGTGACGAAGCCTAGGCCGTAAGGTCGGGTCGA  2256
               ||||||||||||||||||||| |||||||||||||||| ||||||||||| ||||||||
Sbjct  11261  TCTGACGAGTAGGCAGGCGTGGAGGTCAGTGACGAAGCCCAGGCCGTAAGGCCGGGTCGA  11320

Query  2257   ACGGCCCCTAGTGCAGATCTTGGTGGTAGTAGCAAATATTCAAATGAGAACTTTGAAGAC  2316
              |||||| |||||||||||||||||||||||||||||||||||||||||||||||||||||
Sbjct  11321  ACGGCCTCTAGTGCAGATCTTGGTGGTAGTAGCAAATATTCAAATGAGAACTTTGAAGAC  11380

Query  2317   TGAAGTGGGGAAAGGTTCCACGTCAACAGCAGTTGGACGTGGGTTAGTCGATCCTAAGAG  2376
              ||||||||||||||||||||||||||||||||||||||||||||||||||||||||||||
Sbjct  11381  TGAAGTGGGGAAAGGTTCCACGTCAACAGCAGTTGGACGTGGGTTAGTCGATCCTAAGAG  11440

Query  2377   ATGGGGAAGCTCCGTTTCAAAGGCCTGA-TTTATGCAGGCCACCATCGAAAGGGAATCCG  2435
              |||||||||||||||||||||||||||| |||||||||||||||||||||||||||||||
Sbjct  11441  ATGGGGAAGCTCCGTTTCAAAGGCCTGATTTTATGCAGGCCACCATCGAAAGGGAATCCG  11500

Query  2436   GTTAAGATTCCGGAACCTGGATGTGGATTCTTCACGGCAACGTAACTGAATGTGGAGACG  2495
              |||||||||||||||||||||| |||||||||||||| ||||||||||||||||||||||
Sbjct  11501  GTTAAGATTCCGGAACCTGGATATGGATTCTTCACGGTAACGTAACTGAATGTGGAGACG  11560

Query  2496   TCGGCGCGAGCCCTGGGAGGAGTTATCTTTTCTTCTTAACAGCTTATCACCCTGGAATTG  2555
              |||||||||||||||||||||||||||||||||||||||||||||||||||| |||||||
Sbjct  11561  TCGGCGCGAGCCCTGGGAGGAGTTATCTTTTCTTCTTAACAGCTTATCACCCCGGAATTG  11620

Query  2556   GTTTATCCGGAGATGGGGTCTTATGGCTGGAAGAGGCGAGC-TCATATGCTCGCTCCGGT  2614
              ||||||||||||||||||||||||||||||||||||| ||| || | |||| ||||||||
Sbjct  11621  GTTTATCCGGAGATGGGGTCTTATGGCTGGAAGAGGCCAGCATCTT-TGCTGGCTCCGGT  11679

Query  2615   GCGCTTGCGACGGCCCTTGAAAATCCACAGGAAGGAATAGTTTTCACGCCAGGTCGTACT  2674
              |||||| ||||||||||||||||||||||||||||||||||||||| |||||||||||||
Sbjct  11680  GCGCTTACGACGGCCCTTGAAAATCCACAGGAAGGAATAGTTTTCATGCCAGGTCGTACT  11739

Query  2675   GATAACCGCAGCAGGTCTCCAAGGTGAACAGCCTCTAGTTGATAGAATAATGTAGATAAG  2734
              ||||||||||||||||||||||||||||||||||||||||||||||||||||||||||||
Sbjct  11740  GATAACCGCAGCAGGTCTCCAAGGTGAACAGCCTCTAGTTGATAGAATAATGTAGATAAG  11799

Query  2735   GGAAGTCGGCAAAATAGATCCGTAACTTCGGGATAAGGATTGGCTCTAAGGGTCGGGTAG  2794
              ||||||||||||||||||||||||||||||||||||||||||||||||||||||||||||
Sbjct  11800  GGAAGTCGGCAAAATAGATCCGTAACTTCGGGATAAGGATTGGCTCTAAGGGTCGGGTAG  11859

Query  2795   TGAGGGCCTTGGTCAGACGCGGCGGGGCTGCGTGCGGACTGCCTGGTGGGGCTTGCTCTG  2854
              |||||||||||||||||||| |||||  ||| || ||||||| |||||||||||||||||
Sbjct  11860  TGAGGGCCTTGGTCAGACGCAGCGGGCGTGCTTGTGGACTGCTTGGTGGGGCTTGCTCTG  11919

Query  2855   CCGGGCGGACTGCATGCG-GCTCCTGTCGTAGACGGTCTTGGTAGGTCTCTTGTAGGCCG  2913
              |  |||||||| | |||| || | ||| |||||||| ||||||||||||||||||| |||
Sbjct  11920  CTAGGCGGACTACTTGCGTGC-CTTGTTGTAGACGGCCTTGGTAGGTCTCTTGTAGACCG  11978

Query  2914   TCGCTTGCTGCGATTAACGATCAACTTAGAACTGGTACGGACAAGGGGAAT  2964
              ||||||||| | |||||||||||||||||||||||||||||||||||||||
Sbjct  11979  TCGCTTGCTACAATTAACGATCAACTTAGAACTGGTACGGACAAGGGGAAT  12029


 Score = 3168 bits (1715),  Expect = 0.0
 Identities = 2016/2154 (94%), Gaps = 51/2154 (2%)
 Strand=Plus/Plus

Query  819   TCTTTAAGTTTGACCTCAAATCAGGTAGGGTTACCCGCTGAACTTAAGCATATCAATAAG  878
             |||| ||||||||||||||||||||||||  |||||||||||||||||||||||||||||
Sbjct  883   TCTTAAAGTTTGACCTCAAATCAGGTAGGAGTACCCGCTGAACTTAAGCATATCAATAAG  942

Query  879   CGGAGGAAAAGAAACCAACTGGGATTGCCTTAGTAACGGCGAGTGAAGCGGCAAAAGCTC  938
             ||||||||||||||||||| ||||||||||||||||||||||||||||||||||||||||
Sbjct  943   CGGAGGAAAAGAAACCAACCGGGATTGCCTTAGTAACGGCGAGTGAAGCGGCAAAAGCTC  1002

Query  939   AAATTTGAAATCTGGTACCTTTGGTGCCCGAGTTGTAATTTGGAGAGTACCACTTTGGGA  998
             ||||||||||||||||||||| |||||||||||||||||||||||||  | |||||||| 
Sbjct  1003  AAATTTGAAATCTGGTACCTTCGGTGCCCGAGTTGTAATTTGGAGAGGGCAACTTTGGGG  1062

Query  999   CTGTACTTTGCCTATGTTCCTTGGAACAGGACGTCATGGAGGGTGAGAATCCCGTGTGGC  1058
             | || | ||| |||||||||||||||||||||||||| ||||||||||||||||||||||
Sbjct  1063  CCGTTCCTTGTCTATGTTCCTTGGAACAGGACGTCATAGAGGGTGAGAATCCCGTGTGGC  1122

Query  1059  GAGG-GTGTCAGTTCTTTGTAAAGGGTG-C-TCGAAGAGTCGAGTTGTTTGGGAATGCAG  1115
             |||| ||| | |||||||||||||  || | |||||||||||||||||||||||||||||
Sbjct  1123  GAGGAGTG-CGGTTCTTTGTAAAG--TGCCTTCGAAGAGTCGAGTTGTTTGGGAATGCAG  1179

Query  1116  CTCTAAGTGGGTGGTAAATTCCATCTAAAGCTAAATACAGGCGAGAGACCGATAGCGAAC  1175
             |||||||||||||||||||||||||||||||||||||  |||||||||||||||||||||
Sbjct  1180  CTCTAAGTGGGTGGTAAATTCCATCTAAAGCTAAATATTGGCGAGAGACCGATAGCGAAC  1239

Query  1176  AAGTACAGTGATGGAAAGATGAAAAGAACTTTGAAAAGAGAGTGAAAAAGTACGTGAAAT  1235
             ||||||||||||||||||||||||||||||||||||||||||||||||||||||||||||
Sbjct  1240  AAGTACAGTGATGGAAAGATGAAAAGAACTTTGAAAAGAGAGTGAAAAAGTACGTGAAAT  1299

Query  1236  TGTTGAAAGGGAAGGGCATTTGATCAGACATGGTGTTTTGCGCCCCTTGCCTCTCGTGGG  1295
             ||||||||||||||||||||||||||||||||||||||                     |
Sbjct  1300  TGTTGAAAGGGAAGGGCATTTGATCAGACATGGTGTTT-------------------NAG  1340

Query  1296  CTTGGGACTCTCGCAGCTCACTGGGCCAGCATCGGTTTTGGCGGCCGGAAAAAACCAAGG  1355
                |||| |||||||  |||||||||||||||| ||||||| ||| ||| ||| |||  |
Sbjct  1341  ---GGGAATCTCGCATTTCACTGGGCCAGCATCAGTTTTGGTGGCAGGATAAATCCATAG  1397

Query  1356  GAATGTGGCTCTGCGCCTCGGTGTAGAGTGTTATAGCCCTG-GGGAATACGGCCAGTCGG  1414
             |||||| ||| |  ||||| | ||| ||| |||||| |||| |||||||| |||||  ||
Sbjct  1398  GAATGTAGCT-T--GCCTC-G-GTA-AGTATTATAG-CCTGTGGGAATACTGCCAGCTGG  1450

Query  1415  GACCGAGGACTGCGATACTTGTTA-TCTAGGATGCTGGCATAATGGTTATATGCCGCCCG  1473
             ||| |||||||||||  |  || | || ||||||||||||||||||||||||||||||||
Sbjct  1451  GACTGAGGACTGCGA--C--GTAAGTCAAGGATGCTGGCATAATGGTTATATGCCGCCCG  1506

Query  1474  TCTTGAAACACGGACCAAGGAGTCTAACGTCTATGCGAGTGTTTGGGTGTTAAACCCGTA  1533
             |||||||||||||||||||||||||||||||||||||||||||||||||| |||||||||
Sbjct  1507  TCTTGAAACACGGACCAAGGAGTCTAACGTCTATGCGAGTGTTTGGGTGTAAAACCCGTA  1566

Query  1534  CGCGTAATGAAAGTGAACGTAGGTTGGGGCCCTCCACCTGGGGGGTGCACAATCGACCGA  1593
             ||||||||||||||||||||||||||||||| | |  |   | |||||||||||||||||
Sbjct  1567  CGCGTAATGAAAGTGAACGTAGGTTGGGGCC-T-C-GC-AAGAGGTGCACAATCGACCGA  1622

Query  1594  TCCTGATGTCTTCGGATGGATTTGAGTAAGAGCATAGCTGTTGGGACCCGAAAGATGGTG  1653
             ||||||||||||||||||||||||||||||||||||||||||||||||||||||||||||
Sbjct  1623  TCCTGATGTCTTCGGATGGATTTGAGTAAGAGCATAGCTGTTGGGACCCGAAAGATGGTG  1682

Query  1654  AACTATGCCTGAATAGGGTGAAGCCAGAGGAAACTCTGGTGGAGGCTCGTAGCGGTTCTG  1713
             ||||||||||||||||||||||||||||||||||||||||||||||||||||||||||||
Sbjct  1683  AACTATGCCTGAATAGGGTGAAGCCAGAGGAAACTCTGGTGGAGGCTCGTAGCGGTTCTG  1742

Query  1714  ACGTGCAAATCGATCGTCGAATTTGGGTATAGGGGCGAAAGACTAATCGAACCATCTAGT  1773
             ||||||||||||||||||||||||||||||||||||||||||||||||||||||||||||
Sbjct  1743  ACGTGCAAATCGATCGTCGAATTTGGGTATAGGGGCGAAAGACTAATCGAACCATCTAGT  1802

Query  1774  AGCTGGTTCCTGCCGAAGTTTCCCTCAGGATAGCAGAAGCTCGTATCAGTTTTATGAGGT  1833
             ||||||||||||||||||||||||||||||||||||||||||||||||||||||||||||
Sbjct  1803  AGCTGGTTCCTGCCGAAGTTTCCCTCAGGATAGCAGAAGCTCGTATCAGTTTTATGAGGT  1862

Query  1834  AAAGCGAATGATTAGAGGTACCGGGGTTGAAATGACCTTGACCTATTCTCAAACTTTAAA  1893
             ||||||||||||||||||||| ||||||||||| ||||| ||||||||||||||||||||
Sbjct  1863  AAAGCGAATGATTAGAGGTACTGGGGTTGAAATAACCTTAACCTATTCTCAAACTTTAAA  1922

Query  1894  TATGTAAGAAGTCCTTGTTGCTTAATTGAACGTGGACATTTGAATGAAGAGCTTTTAGTG  1953
             ||||||||||||||||||| |||||||||||||||||||||||||||||||||| |||||
Sbjct  1923  TATGTAAGAAGTCCTTGTTACTTAATTGAACGTGGACATTTGAATGAAGAGCTTCTAGTG  1982

Query  1954  GGCCATTTTTGGTAAGCAGAACTGGCGATGCGGGATGAACCGAACGTGGAGTTAAGGTGC  2013
             ||||||||||||||||||||||||||||||||||||||||||||||||||||||||||||
Sbjct  1983  GGCCATTTTTGGTAAGCAGAACTGGCGATGCGGGATGAACCGAACGTGGAGTTAAGGTGC  2042

Query  2014  CGGAATACACGCTCATCAGACACCACAAAAGGTGTTAGTTCATCTAGACAGCCGGACGGT  2073
             ||||||||||||||||||||||||||||||||||||||||||||||||||||||||||||
Sbjct  2043  CGGAATACACGCTCATCAGACACCACAAAAGGTGTTAGTTCATCTAGACAGCCGGACGGT  2102

Query  2074  GGCCATGGAAGTCGGAATCCGCTAAGGAGTGTGTAACAACTCACCGGCCGAATGAACTAG  2133
             |||||||||||||||||||||||||||| |||||||||||||||||||||||||||||||
Sbjct  2103  GGCCATGGAAGTCGGAATCCGCTAAGGAATGTGTAACAACTCACCGGCCGAATGAACTAG  2162

Query  2134  CCCTGAAAATGGATGGCGCTCAAGCGTGTTACCTATACTCCGCCGTCAGGGTTGA-AATG  2192
             ||||||||||||||||||||||||||||||||||||||||| ||||||||||||| ||| 
Sbjct  2163  CCCTGAAAATGGATGGCGCTCAAGCGTGTTACCTATACTCCACCGTCAGGGTTGATAATT  2222

Query  2193  AGGCCCTGACGAGTAGGCAGGCGTGGGGGTCAGTGACGAAGCCTAGGCCGTAAGGTCGGG  2252
             | || ||||||||||||||||||||| |||||||||||||||| ||||||||||| ||||
Sbjct  2223  ATGCTCTGACGAGTAGGCAGGCGTGGAGGTCAGTGACGAAGCCCAGGCCGTAAGGCCGGG  2282

Query  2253  TCGAACGGCCCCTAGTGCAGATCTTGGTGGTAGTAGCAAATATTCAAATGAGAACTTTGA  2312
             |||||||||| |||||||||||||||||||||||||||||||||||||||||||||||||
Sbjct  2283  TCGAACGGCCTCTAGTGCAGATCTTGGTGGTAGTAGCAAATATTCAAATGAGAACTTTGA  2342

Query  2313  AGACTGAAGTGGGGAAAGGTTCCACGTCAACAGCAGTTGGACGTGGGTTAGTCGATCCTA  2372
             ||||||||||||||||||||||||||||||||||||||||||||||||||||||||||||
Sbjct  2343  AGACTGAAGTGGGGAAAGGTTCCACGTCAACAGCAGTTGGACGTGGGTTAGTCGATCCTA  2402

Query  2373  AGAGATGGGGAAGCTCCGTTTCAAAGGCCTGATTTATGCAGGCCACCATCGAAAGGGAAT  2432
             ||||||||||||||||||||||||||| ||||||| | ||| ||||||||||||||||||
Sbjct  2403  AGAGATGGGGAAGCTCCGTTTCAAAGGTCTGATTT-TCCAGACCACCATCGAAAGGGAAT  2461

Query  2433  CCGGTTAAGATTCCGGAACCTGGATGTGGATTCTTCACGGCAACGTAACTGAATGTGGAG  2492
             |||||||| |||||||||||||||| |||||||||||||| |||||||||||||||||||
Sbjct  2462  CCGGTTAATATTCCGGAACCTGGATATGGATTCTTCACGGTAACGTAACTGAATGTGGAG  2521

Query  2493  ACGTCGGCGCGAGCCCTGGGAGGAGTTATCTTTTCTTCTTAACAGCTTATCACCCTGGAA  2552
             ||||||||| ||||||||||||||||||||||||||||||||||||||||||||| ||||
Sbjct  2522  ACGTCGGCGTGAGCCCTGGGAGGAGTTATCTTTTCTTCTTAACAGCTTATCACCCCGGAA  2581

Query  2553  TTGGTTTATCCGGAGATGGGGTCTTATGGCTGGAAGAGGCGAGC-TCATATGCTCGCTCC  2611
             |||||||||||||||||||||||||||||||||||||||| ||| || | |||| |||||
Sbjct  2582  TTGGTTTATCCGGAGATGGGGTCTTATGGCTGGAAGAGGCCAGCATCTT-TGCTGGCTCC  2640

Query  2612  GGTGCGCTTGCGACGGCCCTTGAAAATCCACAGGAAGGAATAGTTTTCACGCCAGGTCGT  2671
             ||||||||| ||||||||||||||||||||||||||||||||||||||| ||||||||||
Sbjct  2641  GGTGCGCTTACGACGGCCCTTGAAAATCCACAGGAAGGAATAGTTTTCATGCCAGGTCGT  2700

Query  2672  ACTGATAACCGCAGCAGGTCTCCAAGGTGAACAGCCTCTAGTTGATAGAATAATGTAGAT  2731
             ||||||||||||||||||||||||||||||||||||||||||||||||||||||||||||
Sbjct  2701  ACTGATAACCGCAGCAGGTCTCCAAGGTGAACAGCCTCTAGTTGATAGAATAATGTAGAT  2760

Query  2732  AAGGGAAGTCGGCAAAATAGATCCGTAACTTCGGGATAAGGATTGGCTCTAAGGGTCGGG  2791
             ||||||||||||||||||||||||||||||||||||||||||||||||||||||||||||
Sbjct  2761  AAGGGAAGTCGGCAAAATAGATCCGTAACTTCGGGATAAGGATTGGCTCTAAGGGTCGGG  2820

Query  2792  TAGTGAGGGCCTTGGTCAGACGCGGCGGGGCTGCGTGCGGACTGCCTGGTGGGGCTTGCT  2851
             ||||||||||||||||||||||| |||||  ||| |||||||||| | ||||||||||||
Sbjct  2821  TAGTGAGGGCCTTGGTCAGACGCAGCGGGCGTGCTTGCGGACTGCTTAGTGGGGCTTGCT  2880

Query  2852  CTGCCGGGCGGACTGCATGCG-GCTCCTGTCGTAGACGGTCTTGGTAGGTCTCTTGTAGG  2910
             ||||  |||||||||| |||| || | ||| |||||||| |||||||||||| || ||| 
Sbjct  2881  CTGCTAGGCGGACTGCTTGCGTGC-CTTGTTGTAGACGGCCTTGGTAGGTCTTTTTTAGA  2939

Query  2911  CCGTCGCTTGCTGCGATTAACGATCAACTTAGAACTGGTACGGACAAGGGGAAT  2964
              ||||||||||| | |||||||||||||||||||||||||||||||||||||||
Sbjct  2940  TCGTCGCTTGCTACAATTAACGATCAACTTAGAACTGGTACGGACAAGGGGAAT  2993


 Score = 361 bits (195),  Expect = 9e-95
 Identities = 278/316 (88%), Gaps = 14/316 (4%)
 Strand=Plus/Plus

Query  352   GTTCT-CCCAGTGGATG-CAAACACAAACAAATAtttttttAAACTAATTCAGTCAACAC  409
             ||||| ||||  || || ||||||||||||| | |||||||  | | |||||||||| ||
Sbjct  9404  GTTCTCCCCAAAGG-TGACAAACACAAACAACT-TTTTTTTTTA-T-ATTCAGTCAAAAC  9459

Query  410   AAGATTTCTTTTAGTAGAA--AACAA-CTTCAAAACTTTCAACAATGGATCTCTTGGTTC  466
              | |||||  ||| |  ||  || ||  || |||||||||||||| ||||||||||||||
Sbjct  9460  CA-ATTTC-GTTA-TGAAATTAAAAATATTTAAAACTTTCAACAACGGATCTCTTGGTTC  9516

Query  467   TCGCATCGATGAAGAACGCAGCGAAATGCGATACGTAATGTGAATTGCAGAATTCCGTGA  526
             ||||||||||||||||||||||||||||||||||||||||||||||||||||||||||||
Sbjct  9517  TCGCATCGATGAAGAACGCAGCGAAATGCGATACGTAATGTGAATTGCAGAATTCCGTGA  9576

Query  527   ATCATCGAATCTTTGAACGCACATTGCGCCCTCTGGTATTCCGGGGGGCATGCCTGTTTG  586
             |||||||||||||||||||||||||||||||  ||||||||| |||||||||||||||||
Sbjct  9577  ATCATCGAATCTTTGAACGCACATTGCGCCCCTTGGTATTCCAGGGGGCATGCCTGTTTG  9636

Query  587   AGCGTCATTTCCTTCTCAAACACATTGTGTTTGGTAGTGAGTGATACTCGTTTTTGAGTT  646
             |||||||||||||||||||||| ||| ||||||||||||||||||||||    | | |||
Sbjct  9637  AGCGTCATTTCCTTCTCAAACA-ATTCTGTTTGGTAGTGAGTGATACTCTAACTAGGGTT  9695

Query  647   AACTTGAAATTG-TAG  661
             |||||||||||| |||
Sbjct  9696  AACTTGAAATTGCTAG  9711


 Score = 350 bits (189),  Expect = 2e-91
 Identities = 213/224 (95%), Gaps = 4/224 (2%)
 Strand=Plus/Plus

Query  435  TTCAAAACTTTCAACAATGGATCTCTTGGTTCTCGCATCGATGAAGAACGCAGCGAAATG  494
            || |||||||||||||| ||||||||||||||||||||||||||||||||||||||||||
Sbjct  496  TTAAAAACTTTCAACAACGGATCTCTTGGTTCTCGCATCGATGAAGAACGCAGCGAAATG  555

Query  495  CGATACGTAATGTGAATTGCAGAATTCCGTGAATCATCGAATCTTTGAACGCACATTGCG  554
            ||||||||||||||||||||||||||||||||||||||||||||||||||||||||||||
Sbjct  556  CGATACGTAATGTGAATTGCAGAATTCCGTGAATCATCGAATCTTTGAACGCACATTGCG  615

Query  555  CCCTCTGGTATTCCGGGGGGCATGCCTGTTTGAGCGTCATTTCCTTCTCAAACACATTGT  614
            |||  ||||||||| ||||||||||||||||||||||||||||||||||||  ||||| |
Sbjct  616  CCCCTTGGTATTCCAGGGGGCATGCCTGTTTGAGCGTCATTTCCTTCTCAA--ACATTCT  673

Query  615  GTTTGGTAGTGAGTGATACTCGTTTTTGAGTTAACTTGAAATTG  658
            ||||||||||||||||||||| |||  |||||||||||||||||
Sbjct  674  GTTTGGTAGTGAGTGATACTC-TTTG-GAGTTAACTTGAAATTG  715


 Score = 91.6 bits (49),  Expect = 1e-13
 Identities = 49/49 (100%), Gaps = 0/49 (0%)
 Strand=Plus/Plus

Query  1    CAAGGTTTCCGTAGGTGAACCTGCGGAAGGATCATTAAAGAAATTTAAT  49
            |||||||||||||||||||||||||||||||||||||||||||||||||
Sbjct  102  CAAGGTTTCCGTAGGTGAACCTGCGGAAGGATCATTAAAGAAATTTAAT  150


 Score = 80.5 bits (43),  Expect = 3e-10
 Identities = 49/52 (94%), Gaps = 0/52 (0%)
 Strand=Plus/Plus

Query  1     CAAGGTTTCCGTAGGTGAACCTGCGGAAGGATCATTAAAGAAATTTAATTGA  52
             ||||||||||||||||||||||||||||||||||||| |||||| ||| |||
Sbjct  9160  CAAGGTTTCCGTAGGTGAACCTGCGGAAGGATCATTAGAGAAATCTAAATGA  9211


>VZWP01000066.1 Saccharomyces eubayanus x Saccharomyces uvarum strain yHQL555 
flattened_line_128, whole genome shotgun sequence
Length=5696

 Score = 3288 bits (1780),  Expect = 0.0
 Identities = 2032/2152 (94%), Gaps = 24/2152 (1%)
 Strand=Plus/Minus

Query  819   TCTTTAAGTTTGACCTCAAATCAGGTAGGGTTACCCGCTGAACTTAAGCATATCAATAAG  878
             |||| ||||||||||||||||||||||||  |||||||||||||||||||||||||||||
Sbjct  2257  TCTTAAAGTTTGACCTCAAATCAGGTAGGAGTACCCGCTGAACTTAAGCATATCAATAAG  2198

Query  879   CGGAGGAAAAGAAACCAACTGGGATTGCCTTAGTAACGGCGAGTGAAGCGGCAAAAGCTC  938
             ||||||||||||||||||| ||||||||||||||||||||||||||||||||||||||||
Sbjct  2197  CGGAGGAAAAGAAACCAACCGGGATTGCCTTAGTAACGGCGAGTGAAGCGGCAAAAGCTC  2138

Query  939   AAATTTGAAATCTGGTACCTTTGGTGCCCGAGTTGTAATTTGGAGAGTACCACTTTGGGA  998
             |||||||||||||||||||||||||||||||||||||||||||||||  | |||||||||
Sbjct  2137  AAATTTGAAATCTGGTACCTTTGGTGCCCGAGTTGTAATTTGGAGAGGGCAACTTTGGGA  2078

Query  999   CTGTACTTTGCCTATGTTCCTTGGAACAGGACGTCATGGAGGGTGAGAATCCCGTGTGGC  1058
             | || | ||| |||||||||||||||||||||||||| ||||||||||||||||||||||
Sbjct  2077  CCGTTCCTTGTCTATGTTCCTTGGAACAGGACGTCATAGAGGGTGAGAATCCCGTGTGGC  2018

Query  1059  GAGG-GTGTCAGTTCTTTGTAAAGGGTG-C-TCGAAGAGTCGAGTTGTTTGGGAATGCAG  1115
             |||| ||| | ||||| |||||||  || | |||||||||||||||||||||||||||||
Sbjct  2017  GAGGAGTG-CGGTTCTATGTAAAG--TGCCTTCGAAGAGTCGAGTTGTTTGGGAATGCAG  1961

Query  1116  CTCTAAGTGGGTGGTAAATTCCATCTAAAGCTAAATACAGGCGAGAGACCGATAGCGAAC  1175
             |||||||||||||||||||||||||||||||||||||  |||||||||||||||||||||
Sbjct  1960  CTCTAAGTGGGTGGTAAATTCCATCTAAAGCTAAATATTGGCGAGAGACCGATAGCGAAC  1901

Query  1176  AAGTACAGTGATGGAAAGATGAAAAGAACTTTGAAAAGAGAGTGAAAAAGTACGTGAAAT  1235
             ||||||||||||||||||||||||||||||||||||||||||||||||||||||||||||
Sbjct  1900  AAGTACAGTGATGGAAAGATGAAAAGAACTTTGAAAAGAGAGTGAAAAAGTACGTGAAAT  1841

Query  1236  TGTTGAAAGGGAAGGGCATTTGATCAGACATGGTGTTTTGCGCCCCTTGCCTCTCGTGGG  1295
             |||||||||||||||||||||||||||||||||||||||||||||  |||  || |||||
Sbjct  1840  TGTTGAAAGGGAAGGGCATTTGATCAGACATGGTGTTTTGCGCCCTCTGCTCCTTGTGGG  1781

Query  1296  CTTGGGACTCTCGCAGCTCACTGGGCCAGCATCGGTTTTGGCGGCCGGAAAAAACCAAGG  1355
                |||| |||||||| |||||||||||||||| ||||||| ||| ||| ||| ||   |
Sbjct  1780  TGGGGGAATCTCGCAGTTCACTGGGCCAGCATCAGTTTTGGTGGCAGGATAAATCCGTAG  1721

Query  1356  GAATGTGGCTCTGCGCCTCGGTGTAGAGTGTTATAGCCCTGGGGAATACGGCCAGTCGGG  1415
             ||||||  || |  || |||| | | ||| ||||||||   |||||||| |||||  |||
Sbjct  1720  GAATGTAACT-T--GCTTCGG-G-A-AGTATTATAGCCTATGGGAATACTGCCAGCTGGG  1667

Query  1416  ACCGAGGACTGCGATACTTGTTA-TCTAGGATGCTGGCATAATGGTTATATGCCGCCCGT  1474
             || |||||||||||  |  || | || |||||||||||||||||||||||||||||||||
Sbjct  1666  ACTGAGGACTGCGA--C--GTAAGTCAAGGATGCTGGCATAATGGTTATATGCCGCCCGT  1611

Query  1475  CTTGAAACACGGACCAAGGAGTCTAACGTCTATGCGAGTGTTTGGGTGTTAAACCCGTAC  1534
             ||||||||||||||||||||||||||||||||||| ||||||||||||| |||||| |||
Sbjct  1610  CTTGAAACACGGACCAAGGAGTCTAACGTCTATGCAAGTGTTTGGGTGTAAAACCCATAC  1551

Query  1535  GCGTAATGAAAGTGAACGTAGGTTGGGGCCCTCCACCTGGGGGGTGCACAATCGACCGAT  1594
             |||||||||||||||||||||||||||||| | |  |   | ||||||||||||||||||
Sbjct  1550  GCGTAATGAAAGTGAACGTAGGTTGGGGCC-T-C-GC-AAGAGGTGCACAATCGACCGAT  1495

Query  1595  CCTGATGTCTTCGGATGGATTTGAGTAAGAGCATAGCTGTTGGGACCCGAAAGATGGTGA  1654
             ||||||||||||||||||||||||||||||||||||||||||||||||||||||||||||
Sbjct  1494  CCTGATGTCTTCGGATGGATTTGAGTAAGAGCATAGCTGTTGGGACCCGAAAGATGGTGA  1435

Query  1655  ACTATGCCTGAATAGGGTGAAGCCAGAGGAAACTCTGGTGGAGGCTCGTAGCGGTTCTGA  1714
             ||||||||||||||||||||||||||||||||||||||||||||||||||||||||||||
Sbjct  1434  ACTATGCCTGAATAGGGTGAAGCCAGAGGAAACTCTGGTGGAGGCTCGTAGCGGTTCTGA  1375

Query  1715  CGTGCAAATCGATCGTCGAATTTGGGTATAGGGGCGAAAGACTAATCGAACCATCTAGTA  1774
             ||||||||||||||||||||||||||||||||||||||||||||||||||||||||||||
Sbjct  1374  CGTGCAAATCGATCGTCGAATTTGGGTATAGGGGCGAAAGACTAATCGAACCATCTAGTA  1315

Query  1775  GCTGGTTCCTGCCGAAGTTTCCCTCAGGATAGCAGAAGCTCGTATCAGTTTTATGAGGTA  1834
             ||||||||||||||||||||||||||||||||||||||||||||||||||||||||||||
Sbjct  1314  GCTGGTTCCTGCCGAAGTTTCCCTCAGGATAGCAGAAGCTCGTATCAGTTTTATGAGGTA  1255

Query  1835  AAGCGAATGATTAGAGGTACCGGGGTTGAAATGACCTTGACCTATTCTCAAACTTTAAAT  1894
             |||||||||||||||||| ||||||| |||||||||||||||||||||||||||||||||
Sbjct  1254  AAGCGAATGATTAGAGGTTCCGGGGTCGAAATGACCTTGACCTATTCTCAAACTTTAAAT  1195

Query  1895  ATGTAAGAAGTCCTTGTTGCTTAATTGAACGTGGACATTTGAATGAAGAGCTTTTAGTGG  1954
             |||||||||||||||||| |||||||||||||||||||||||||||||||||||||||||
Sbjct  1194  ATGTAAGAAGTCCTTGTTACTTAATTGAACGTGGACATTTGAATGAAGAGCTTTTAGTGG  1135

Query  1955  GCCATTTTTGGTAAGCAGAACTGGCGATGCGGGATGAACCGAACGTGGAGTTAAGGTGCC  2014
             |||||||||||||||||||||||||||||||||||||||||||||| |||||||||||||
Sbjct  1134  GCCATTTTTGGTAAGCAGAACTGGCGATGCGGGATGAACCGAACGTAGAGTTAAGGTGCC  1075

Query  2015  GGAATACACGCTCATCAGACACCACAAAAGGTGTTAGTTCATCTAGACAGCCGGACGGTG  2074
             ||||||||||||||||||||||||||||||||||||||||||||||||||||||||||||
Sbjct  1074  GGAATACACGCTCATCAGACACCACAAAAGGTGTTAGTTCATCTAGACAGCCGGACGGTG  1015

Query  2075  GCCATGGAAGTCGGAATCCGCTAAGGAGTGTGTAACAACTCACCGGCCGAATGAACTAGC  2134
             ||||||||||||||||||||||||||||||||||||||||||||||||||||||||||||
Sbjct  1014  GCCATGGAAGTCGGAATCCGCTAAGGAGTGTGTAACAACTCACCGGCCGAATGAACTAGC  955

Query  2135  CCTGAAAATGGATGGCGCTCAAGCGTGTTACCTATACTCCGCCGTCAGGGTTGAAATGAG  2194
             |||||||||||||||||||||||||||||||||||||||  ||||||||||||| |||| 
Sbjct  954   CCTGAAAATGGATGGCGCTCAAGCGTGTTACCTATACTCTACCGTCAGGGTTGATATGAT  895

Query  2195  GCCCTGACGAGTAGGCAGGCGTGGGGGTCAGTGACGAAGCCTAGGCCGTAAGGTCGGGTC  2254
             |||||||||||||||||||||| | ||||||||||||||||||| |||||||||||||||
Sbjct  894   GCCCTGACGAGTAGGCAGGCGTAGAGGTCAGTGACGAAGCCTAGACCGTAAGGTCGGGTC  835

Query  2255  GAACGGCCCCTAGTGCAGATCTTGGTGGTAGTAGCAAATATTCAAATGAGAACTTTGAAG  2314
             |||||||| |||||||||||||||||||||||||||||||||||||||||||||||||||
Sbjct  834   GAACGGCCTCTAGTGCAGATCTTGGTGGTAGTAGCAAATATTCAAATGAGAACTTTGAAG  775

Query  2315  ACTGAAGTGGGGAAAGGTTCCACGTCAACAGCAGTTGGACGTGGGTTAGTCGATCCTAAG  2374
             ||||||||||||||||||||||||||||||||||||||||||||||||||||||||||||
Sbjct  774   ACTGAAGTGGGGAAAGGTTCCACGTCAACAGCAGTTGGACGTGGGTTAGTCGATCCTAAG  715

Query  2375  AGATGGGGAAGCTCCGTTTCAAAGGCCTGATTT-ATGCAGGCCACCATCGAAAGGGAATC  2433
             ||||||||||||||||||||||||||||||||| ||||||||||||||||||||||||||
Sbjct  714   AGATGGGGAAGCTCCGTTTCAAAGGCCTGATTTTATGCAGGCCACCATCGAAAGGGAATC  655

Query  2434  CGGTTAAGATTCCGGAACCTGGATGTGGATTCTTCACGGCAACGTAACTGAATGTGGAGA  2493
             |||||||||||||||||||||||| |||||||||||||| ||||||||||||||||||||
Sbjct  654   CGGTTAAGATTCCGGAACCTGGATATGGATTCTTCACGGTAACGTAACTGAATGTGGAGA  595

Query  2494  CGTCGGCGCGAGCCCTGGGAGGAGTTATCTTTTCTTCTTAACAGCTTATCACCCTGGAAT  2553
             |||||||||||||||||||||||||||||||||||||||||||||||||||||| |||||
Sbjct  594   CGTCGGCGCGAGCCCTGGGAGGAGTTATCTTTTCTTCTTAACAGCTTATCACCCCGGAAT  535

Query  2554  TGGTTTATCCGGAGATGGGGTCTTATGGCTGGAAGAGGCGAGCTCATATGCTCGCTCCGG  2613
             ||||||||||||||||||||||||||||||||||||||| ||| | | |||| |||||||
Sbjct  534   TGGTTTATCCGGAGATGGGGTCTTATGGCTGGAAGAGGCCAGCACCTTTGCTGGCTCCGG  475

Query  2614  TGCGCTTGCGACGGCCCTTGAAAATCCACAGGAAGGAATAGTTTTCACGCCAGGTCGTAC  2673
             |||||| | |||||||| ||||||||||||||||||||||||||||| ||||||||||||
Sbjct  474   TGCGCTCGTGACGGCCCGTGAAAATCCACAGGAAGGAATAGTTTTCATGCCAGGTCGTAC  415

Query  2674  TGATAACCGCAGCAGGTCTCCAAGGTGAACAGCCTCTAGTTGATAGAATAATGTAGATAA  2733
             ||||||||||||||||||||||||||||||||||||||||||||||||||||||||||||
Sbjct  414   TGATAACCGCAGCAGGTCTCCAAGGTGAACAGCCTCTAGTTGATAGAATAATGTAGATAA  355

Query  2734  GGGAAGTCGGCAAAATAGATCCGTAACTTCGGGATAAGGATTGGCTCTAAGGGTCGGGTA  2793
             ||||||||||||||||||||||||||||||||||||||||||||||||||||||||||||
Sbjct  354   GGGAAGTCGGCAAAATAGATCCGTAACTTCGGGATAAGGATTGGCTCTAAGGGTCGGGTA  295

Query  2794  GTGAGGGCCTTGGTCAGACGCGGCGGGGCTGCGTGCGGACTGCCTGGTGGGGCTTGCTCT  2853
             ||||||||||||||||||||| |||||  ||| || ||||| | ||||||||||||||||
Sbjct  294   GTGAGGGCCTTGGTCAGACGCAGCGGGCGTGCTTGTGGACTACTTGGTGGGGCTTGCTCT  235

Query  2854  GCCGGGCGGACTGCATGCG-GCTCCTGTCGTAGACGGTCTTGGTAGGTCTCTTGTAGGCC  2912
             ||  |||||||| | |||| || | ||| |||||||| ||||||||||||||||||| ||
Sbjct  234   GCTAGGCGGACTACTTGCGTGC-CTTGTTGTAGACGGCCTTGGTAGGTCTCTTGTAGACC  176

Query  2913  GTCGCTTGCTGCGATTAACGATCAACTTAGAACTGGTACGGACAAGGGGAAT  2964
             ||| |||||| | |||||||||||||||||||||||||||||||||||||||
Sbjct  175   GTCACTTGCTACAATTAACGATCAACTTAGAACTGGTACGGACAAGGGGAAT  124


 Score = 346 bits (187),  Expect = 3e-90
 Identities = 226/244 (93%), Gaps = 5/244 (2%)
 Strand=Plus/Minus

Query  427   AAAACAACTTCAAAACTTTCAACAATGGATCTCTTGGTTCTCGCATCGATGAAGAACGCA  486
             |||| || || |||||||||||||| ||||||||||||||||||||||||||||||||||
Sbjct  2650  AAAATAA-TTAAAAACTTTCAACAACGGATCTCTTGGTTCTCGCATCGATGAAGAACGCA  2592

Query  487   GCGAAATGCGATACGTAATGTGAATTGCAGAATTCCGTGAATCATCGAATCTTTGAACGC  546
             ||||||||||||||||||||||||||||||||||||||||||||||||||||||||||||
Sbjct  2591  GCGAAATGCGATACGTAATGTGAATTGCAGAATTCCGTGAATCATCGAATCTTTGAACGC  2532

Query  547   ACATTGCGCCCTCTGGTATTCCGGGGGGCATGCCTGTTTGAGCGTCATTTCCTTCTCAAA  606
             |||||||||||  ||||||||| |||||||||||||||||||||||||||||||||||||
Sbjct  2531  ACATTGCGCCCCTTGGTATTCCAGGGGGCATGCCTGTTTGAGCGTCATTTCCTTCTCAAA  2472

Query  607   CACATTGTGTTTGGTAGTGAGTGATACTCGTTTTTGAGTTAACTTGAAATTGTAGGCCAT  666
             ||  || |||||||||||||||||||||| | |  |||||||||||||||||  |||| |
Sbjct  2471  CA--TTCTGTTTGGTAGTGAGTGATACTC-TCTG-GAGTTAACTTGAAATTGCTGGCCTT  2416

Query  667   ATCA  670
              |||
Sbjct  2415  TTCA  2412


 Score = 91.6 bits (49),  Expect = 1e-13
 Identities = 49/49 (100%), Gaps = 0/49 (0%)
 Strand=Plus/Minus

Query  1     CAAGGTTTCCGTAGGTGAACCTGCGGAAGGATCATTAAAGAAATTTAAT  49
             |||||||||||||||||||||||||||||||||||||||||||||||||
Sbjct  3035  CAAGGTTTCCGTAGGTGAACCTGCGGAAGGATCATTAAAGAAATTTAAT  2987


>CP080215.1 Saccharomyces bayanus strain FM677 chromosome XII
Length=1157004

 Score = 3288 bits (1780),  Expect = 0.0
 Identities = 2032/2152 (94%), Gaps = 24/2152 (1%)
 Strand=Plus/Minus

Query  819     TCTTTAAGTTTGACCTCAAATCAGGTAGGGTTACCCGCTGAACTTAAGCATATCAATAAG  878
               |||| ||||||||||||||||||||||||  |||||||||||||||||||||||||||||
Sbjct  474089  TCTTAAAGTTTGACCTCAAATCAGGTAGGAGTACCCGCTGAACTTAAGCATATCAATAAG  474030

Query  879     CGGAGGAAAAGAAACCAACTGGGATTGCCTTAGTAACGGCGAGTGAAGCGGCAAAAGCTC  938
               ||||||||||||||||||| ||||||||||||||||||||||||||||||||||||||||
Sbjct  474029  CGGAGGAAAAGAAACCAACCGGGATTGCCTTAGTAACGGCGAGTGAAGCGGCAAAAGCTC  473970

Query  939     AAATTTGAAATCTGGTACCTTTGGTGCCCGAGTTGTAATTTGGAGAGTACCACTTTGGGA  998
               |||||||||||||||||||||||||||||||||||||||||||||||  | |||||||||
Sbjct  473969  AAATTTGAAATCTGGTACCTTTGGTGCCCGAGTTGTAATTTGGAGAGGGCAACTTTGGGA  473910

Query  999     CTGTACTTTGCCTATGTTCCTTGGAACAGGACGTCATGGAGGGTGAGAATCCCGTGTGGC  1058
               | || | ||| |||||||||||||||||||||||||| ||||||||||||||||||||||
Sbjct  473909  CCGTTCCTTGTCTATGTTCCTTGGAACAGGACGTCATAGAGGGTGAGAATCCCGTGTGGC  473850

Query  1059    GAGG-GTGTCAGTTCTTTGTAAAGGGTG-C-TCGAAGAGTCGAGTTGTTTGGGAATGCAG  1115
               |||| ||| | ||||| |||||||  || | |||||||||||||||||||||||||||||
Sbjct  473849  GAGGAGTG-CGGTTCTATGTAAAG--TGCCTTCGAAGAGTCGAGTTGTTTGGGAATGCAG  473793

Query  1116    CTCTAAGTGGGTGGTAAATTCCATCTAAAGCTAAATACAGGCGAGAGACCGATAGCGAAC  1175
               |||||||||||||||||||||||||||||||||||||  |||||||||||||||||||||
Sbjct  473792  CTCTAAGTGGGTGGTAAATTCCATCTAAAGCTAAATATTGGCGAGAGACCGATAGCGAAC  473733

Query  1176    AAGTACAGTGATGGAAAGATGAAAAGAACTTTGAAAAGAGAGTGAAAAAGTACGTGAAAT  1235
               ||||||||||||||||||||||||||||||||||||||||||||||||||||||||||||
Sbjct  473732  AAGTACAGTGATGGAAAGATGAAAAGAACTTTGAAAAGAGAGTGAAAAAGTACGTGAAAT  473673

Query  1236    TGTTGAAAGGGAAGGGCATTTGATCAGACATGGTGTTTTGCGCCCCTTGCCTCTCGTGGG  1295
               |||||||||||||||||||||||||||||||||||||||||||||  |||  || |||||
Sbjct  473672  TGTTGAAAGGGAAGGGCATTTGATCAGACATGGTGTTTTGCGCCCTCTGCTCCTTGTGGG  473613

Query  1296    CTTGGGACTCTCGCAGCTCACTGGGCCAGCATCGGTTTTGGCGGCCGGAAAAAACCAAGG  1355
                  |||| |||||||| |||||||||||||||| ||||||| ||| ||| ||| ||   |
Sbjct  473612  TGGGGGAATCTCGCAGTTCACTGGGCCAGCATCAGTTTTGGTGGCAGGATAAATCCGTAG  473553

Query  1356    GAATGTGGCTCTGCGCCTCGGTGTAGAGTGTTATAGCCCTGGGGAATACGGCCAGTCGGG  1415
               ||||||  || |  || |||| | | ||| ||||||||   |||||||| ||||   |||
Sbjct  473552  GAATGTAACT-T--GCTTCGG-G-A-AGTATTATAGCCTATGGGAATACTGCCAACTGGG  473499

Query  1416    ACCGAGGACTGCGATACTTGTTA-TCTAGGATGCTGGCATAATGGTTATATGCCGCCCGT  1474
               || |||||||||||  |  || | || |||||||||||||||||||||||||||||||||
Sbjct  473498  ACTGAGGACTGCGA--C--GTAAGTCAAGGATGCTGGCATAATGGTTATATGCCGCCCGT  473443

Query  1475    CTTGAAACACGGACCAAGGAGTCTAACGTCTATGCGAGTGTTTGGGTGTTAAACCCGTAC  1534
               ||||||||||||||||||||||||||||||||||| ||||||||||||| |||||| |||
Sbjct  473442  CTTGAAACACGGACCAAGGAGTCTAACGTCTATGCAAGTGTTTGGGTGTAAAACCCATAC  473383

Query  1535    GCGTAATGAAAGTGAACGTAGGTTGGGGCCCTCCACCTGGGGGGTGCACAATCGACCGAT  1594
               |||||||||||||||||||||||||||||| | |  |   | ||||||||||||||||||
Sbjct  473382  GCGTAATGAAAGTGAACGTAGGTTGGGGCC-T-C-GC-AAGAGGTGCACAATCGACCGAT  473327

Query  1595    CCTGATGTCTTCGGATGGATTTGAGTAAGAGCATAGCTGTTGGGACCCGAAAGATGGTGA  1654
               ||||||||||||||||||||||||||||||||||||||||||||||||||||||||||||
Sbjct  473326  CCTGATGTCTTCGGATGGATTTGAGTAAGAGCATAGCTGTTGGGACCCGAAAGATGGTGA  473267

Query  1655    ACTATGCCTGAATAGGGTGAAGCCAGAGGAAACTCTGGTGGAGGCTCGTAGCGGTTCTGA  1714
               ||||||||||||||||||||||||||||||||||||||||||||||||||||||||||||
Sbjct  473266  ACTATGCCTGAATAGGGTGAAGCCAGAGGAAACTCTGGTGGAGGCTCGTAGCGGTTCTGA  473207

Query  1715    CGTGCAAATCGATCGTCGAATTTGGGTATAGGGGCGAAAGACTAATCGAACCATCTAGTA  1774
               ||||||||||||||||||||||||||||||||||||||||||||||||||||||||||||
Sbjct  473206  CGTGCAAATCGATCGTCGAATTTGGGTATAGGGGCGAAAGACTAATCGAACCATCTAGTA  473147

Query  1775    GCTGGTTCCTGCCGAAGTTTCCCTCAGGATAGCAGAAGCTCGTATCAGTTTTATGAGGTA  1834
               ||||||||||||||||||||||||||||||||||||||||||||||||||||||||||||
Sbjct  473146  GCTGGTTCCTGCCGAAGTTTCCCTCAGGATAGCAGAAGCTCGTATCAGTTTTATGAGGTA  473087

Query  1835    AAGCGAATGATTAGAGGTACCGGGGTTGAAATGACCTTGACCTATTCTCAAACTTTAAAT  1894
               |||||||||||||||||| ||||||| |||||||||||||||||||||||||||||||||
Sbjct  473086  AAGCGAATGATTAGAGGTTCCGGGGTCGAAATGACCTTGACCTATTCTCAAACTTTAAAT  473027

Query  1895    ATGTAAGAAGTCCTTGTTGCTTAATTGAACGTGGACATTTGAATGAAGAGCTTTTAGTGG  1954
               |||||||||||||||||| |||||||||||||||||||||||||||||||||||||||||
Sbjct  473026  ATGTAAGAAGTCCTTGTTACTTAATTGAACGTGGACATTTGAATGAAGAGCTTTTAGTGG  472967

Query  1955    GCCATTTTTGGTAAGCAGAACTGGCGATGCGGGATGAACCGAACGTGGAGTTAAGGTGCC  2014
               |||||||||||||||||||||||||||||||||||||||||||||| |||||||||||||
Sbjct  472966  GCCATTTTTGGTAAGCAGAACTGGCGATGCGGGATGAACCGAACGTAGAGTTAAGGTGCC  472907

Query  2015    GGAATACACGCTCATCAGACACCACAAAAGGTGTTAGTTCATCTAGACAGCCGGACGGTG  2074
               ||||||||||||||||||||||||||||||||||||||||||||||||||||||||||||
Sbjct  472906  GGAATACACGCTCATCAGACACCACAAAAGGTGTTAGTTCATCTAGACAGCCGGACGGTG  472847

Query  2075    GCCATGGAAGTCGGAATCCGCTAAGGAGTGTGTAACAACTCACCGGCCGAATGAACTAGC  2134
               ||||||||||||||||||||||||||||||||||||||||||||||||||||||||||||
Sbjct  472846  GCCATGGAAGTCGGAATCCGCTAAGGAGTGTGTAACAACTCACCGGCCGAATGAACTAGC  472787

Query  2135    CCTGAAAATGGATGGCGCTCAAGCGTGTTACCTATACTCCGCCGTCAGGGTTGAAATGAG  2194
               |||||||||||||||||||||||||||||||||||||||  ||||||||||||| |||| 
Sbjct  472786  CCTGAAAATGGATGGCGCTCAAGCGTGTTACCTATACTCTACCGTCAGGGTTGATATGAT  472727

Query  2195    GCCCTGACGAGTAGGCAGGCGTGGGGGTCAGTGACGAAGCCTAGGCCGTAAGGTCGGGTC  2254
               |||||||||||||||||||||| | ||||||||||||||||||| |||||||||||||||
Sbjct  472726  GCCCTGACGAGTAGGCAGGCGTAGAGGTCAGTGACGAAGCCTAGACCGTAAGGTCGGGTC  472667

Query  2255    GAACGGCCCCTAGTGCAGATCTTGGTGGTAGTAGCAAATATTCAAATGAGAACTTTGAAG  2314
               |||||||| |||||||||||||||||||||||||||||||||||||||||||||||||||
Sbjct  472666  GAACGGCCTCTAGTGCAGATCTTGGTGGTAGTAGCAAATATTCAAATGAGAACTTTGAAG  472607

Query  2315    ACTGAAGTGGGGAAAGGTTCCACGTCAACAGCAGTTGGACGTGGGTTAGTCGATCCTAAG  2374
               ||||||||||||||||||||||||||||||||||||||||||||||||||||||||||||
Sbjct  472606  ACTGAAGTGGGGAAAGGTTCCACGTCAACAGCAGTTGGACGTGGGTTAGTCGATCCTAAG  472547

Query  2375    AGATGGGGAAGCTCCGTTTCAAAGGCCTGATTT-ATGCAGGCCACCATCGAAAGGGAATC  2433
               ||||||||||||||||||||||||||||||||| ||||||||||||||||||||||||||
Sbjct  472546  AGATGGGGAAGCTCCGTTTCAAAGGCCTGATTTTATGCAGGCCACCATCGAAAGGGAATC  472487

Query  2434    CGGTTAAGATTCCGGAACCTGGATGTGGATTCTTCACGGCAACGTAACTGAATGTGGAGA  2493
               |||||||||||||||||||||||| |||||||||||||||||||||||||||||||||||
Sbjct  472486  CGGTTAAGATTCCGGAACCTGGATATGGATTCTTCACGGCAACGTAACTGAATGTGGAGA  472427

Query  2494    CGTCGGCGCGAGCCCTGGGAGGAGTTATCTTTTCTTCTTAACAGCTTATCACCCTGGAAT  2553
               |||||||||||||||||||||||||||||||||||||||||||||||||||||| |||||
Sbjct  472426  CGTCGGCGCGAGCCCTGGGAGGAGTTATCTTTTCTTCTTAACAGCTTATCACCCCGGAAT  472367

Query  2554    TGGTTTATCCGGAGATGGGGTCTTATGGCTGGAAGAGGCGAGCTCATATGCTCGCTCCGG  2613
               ||||||||||||||||||||||||||||||||||||||| ||| | | |||| |||||||
Sbjct  472366  TGGTTTATCCGGAGATGGGGTCTTATGGCTGGAAGAGGCCAGCACCTTTGCTGGCTCCGG  472307

Query  2614    TGCGCTTGCGACGGCCCTTGAAAATCCACAGGAAGGAATAGTTTTCACGCCAGGTCGTAC  2673
               |||||| | |||||||| ||||||||||||||||||||||||||||| ||||||||||||
Sbjct  472306  TGCGCTCGTGACGGCCCGTGAAAATCCACAGGAAGGAATAGTTTTCATGCCAGGTCGTAC  472247

Query  2674    TGATAACCGCAGCAGGTCTCCAAGGTGAACAGCCTCTAGTTGATAGAATAATGTAGATAA  2733
               ||||||||||||||||||||||||||||||||||||||||||||||||||||||||||||
Sbjct  472246  TGATAACCGCAGCAGGTCTCCAAGGTGAACAGCCTCTAGTTGATAGAATAATGTAGATAA  472187

Query  2734    GGGAAGTCGGCAAAATAGATCCGTAACTTCGGGATAAGGATTGGCTCTAAGGGTCGGGTA  2793
               ||||||||||||||||||||||||||||||||||||||||||||||||||||||||||||
Sbjct  472186  GGGAAGTCGGCAAAATAGATCCGTAACTTCGGGATAAGGATTGGCTCTAAGGGTCGGGTA  472127

Query  2794    GTGAGGGCCTTGGTCAGACGCGGCGGGGCTGCGTGCGGACTGCCTGGTGGGGCTTGCTCT  2853
               ||||||||||||||||||||| |||||  ||| || ||||| | ||||||||||||||||
Sbjct  472126  GTGAGGGCCTTGGTCAGACGCAGCGGGCGTGCTTGTGGACTACTTGGTGGGGCTTGCTCT  472067

Query  2854    GCCGGGCGGACTGCATGCG-GCTCCTGTCGTAGACGGTCTTGGTAGGTCTCTTGTAGGCC  2912
               ||  |||||||| | |||| || | ||| |||||||| ||||||||||||||||||| ||
Sbjct  472066  GCTAGGCGGACTACTTGCGTGC-CTTGTTGTAGACGGCCTTGGTAGGTCTCTTGTAGACC  472008

Query  2913    GTCGCTTGCTGCGATTAACGATCAACTTAGAACTGGTACGGACAAGGGGAAT  2964
               ||| |||||| | |||||||||||||||||||||||||||||||||||||||
Sbjct  472007  GTCACTTGCTACAATTAACGATCAACTTAGAACTGGTACGGACAAGGGGAAT  471956


 Score = 3288 bits (1780),  Expect = 0.0
 Identities = 2032/2152 (94%), Gaps = 24/2152 (1%)
 Strand=Plus/Minus

Query  819     TCTTTAAGTTTGACCTCAAATCAGGTAGGGTTACCCGCTGAACTTAAGCATATCAATAAG  878
               |||| ||||||||||||||||||||||||  |||||||||||||||||||||||||||||
Sbjct  483111  TCTTAAAGTTTGACCTCAAATCAGGTAGGAGTACCCGCTGAACTTAAGCATATCAATAAG  483052

Query  879     CGGAGGAAAAGAAACCAACTGGGATTGCCTTAGTAACGGCGAGTGAAGCGGCAAAAGCTC  938
               ||||||||||||||||||| ||||||||||||||||||||||||||||||||||||||||
Sbjct  483051  CGGAGGAAAAGAAACCAACCGGGATTGCCTTAGTAACGGCGAGTGAAGCGGCAAAAGCTC  482992

Query  939     AAATTTGAAATCTGGTACCTTTGGTGCCCGAGTTGTAATTTGGAGAGTACCACTTTGGGA  998
               |||||||||||||||||||||||||||||||||||||||||||||||  | |||||||||
Sbjct  482991  AAATTTGAAATCTGGTACCTTTGGTGCCCGAGTTGTAATTTGGAGAGGGCAACTTTGGGA  482932

Query  999     CTGTACTTTGCCTATGTTCCTTGGAACAGGACGTCATGGAGGGTGAGAATCCCGTGTGGC  1058
               | || | ||| |||||||||||||||||||||||||| ||||||||||||||||||||||
Sbjct  482931  CCGTTCCTTGTCTATGTTCCTTGGAACAGGACGTCATAGAGGGTGAGAATCCCGTGTGGC  482872

Query  1059    GAGG-GTGTCAGTTCTTTGTAAAGGGTG-C-TCGAAGAGTCGAGTTGTTTGGGAATGCAG  1115
               |||| ||| | ||||| |||||||  || | |||||||||||||||||||||||||||||
Sbjct  482871  GAGGAGTG-CGGTTCTATGTAAAG--TGCCTTCGAAGAGTCGAGTTGTTTGGGAATGCAG  482815

Query  1116    CTCTAAGTGGGTGGTAAATTCCATCTAAAGCTAAATACAGGCGAGAGACCGATAGCGAAC  1175
               |||||||||||||||||||||||||||||||||||||  |||||||||||||||||||||
Sbjct  482814  CTCTAAGTGGGTGGTAAATTCCATCTAAAGCTAAATATTGGCGAGAGACCGATAGCGAAC  482755

Query  1176    AAGTACAGTGATGGAAAGATGAAAAGAACTTTGAAAAGAGAGTGAAAAAGTACGTGAAAT  1235
               ||||||||||||||||||||||||||||||||||||||||||||||||||||||||||||
Sbjct  482754  AAGTACAGTGATGGAAAGATGAAAAGAACTTTGAAAAGAGAGTGAAAAAGTACGTGAAAT  482695

Query  1236    TGTTGAAAGGGAAGGGCATTTGATCAGACATGGTGTTTTGCGCCCCTTGCCTCTCGTGGG  1295
               |||||||||||||||||||||||||||||||||||||||||||||  |||  || |||||
Sbjct  482694  TGTTGAAAGGGAAGGGCATTTGATCAGACATGGTGTTTTGCGCCCTCTGCTCCTTGTGGG  482635

Query  1296    CTTGGGACTCTCGCAGCTCACTGGGCCAGCATCGGTTTTGGCGGCCGGAAAAAACCAAGG  1355
                  |||| |||||||| |||||||||||||||| ||||||| ||| ||| ||| ||   |
Sbjct  482634  TGGGGGAATCTCGCAGTTCACTGGGCCAGCATCAGTTTTGGTGGCAGGATAAATCCGTAG  482575

Query  1356    GAATGTGGCTCTGCGCCTCGGTGTAGAGTGTTATAGCCCTGGGGAATACGGCCAGTCGGG  1415
               ||||||  || |  || |||| | | ||| ||||||||   |||||||| ||||   |||
Sbjct  482574  GAATGTAACT-T--GCTTCGG-G-A-AGTATTATAGCCTATGGGAATACTGCCAACTGGG  482521

Query  1416    ACCGAGGACTGCGATACTTGTTA-TCTAGGATGCTGGCATAATGGTTATATGCCGCCCGT  1474
               || |||||||||||  |  || | || |||||||||||||||||||||||||||||||||
Sbjct  482520  ACTGAGGACTGCGA--C--GTAAGTCAAGGATGCTGGCATAATGGTTATATGCCGCCCGT  482465

Query  1475    CTTGAAACACGGACCAAGGAGTCTAACGTCTATGCGAGTGTTTGGGTGTTAAACCCGTAC  1534
               ||||||||||||||||||||||||||||||||||| ||||||||||||| |||||| |||
Sbjct  482464  CTTGAAACACGGACCAAGGAGTCTAACGTCTATGCAAGTGTTTGGGTGTAAAACCCATAC  482405

Query  1535    GCGTAATGAAAGTGAACGTAGGTTGGGGCCCTCCACCTGGGGGGTGCACAATCGACCGAT  1594
               |||||||||||||||||||||||||||||| | |  |   | ||||||||||||||||||
Sbjct  482404  GCGTAATGAAAGTGAACGTAGGTTGGGGCC-T-C-GC-AAGAGGTGCACAATCGACCGAT  482349

Query  1595    CCTGATGTCTTCGGATGGATTTGAGTAAGAGCATAGCTGTTGGGACCCGAAAGATGGTGA  1654
               ||||||||||||||||||||||||||||||||||||||||||||||||||||||||||||
Sbjct  482348  CCTGATGTCTTCGGATGGATTTGAGTAAGAGCATAGCTGTTGGGACCCGAAAGATGGTGA  482289

Query  1655    ACTATGCCTGAATAGGGTGAAGCCAGAGGAAACTCTGGTGGAGGCTCGTAGCGGTTCTGA  1714
               ||||||||||||||||||||||||||||||||||||||||||||||||||||||||||||
Sbjct  482288  ACTATGCCTGAATAGGGTGAAGCCAGAGGAAACTCTGGTGGAGGCTCGTAGCGGTTCTGA  482229

Query  1715    CGTGCAAATCGATCGTCGAATTTGGGTATAGGGGCGAAAGACTAATCGAACCATCTAGTA  1774
               ||||||||||||||||||||||||||||||||||||||||||||||||||||||||||||
Sbjct  482228  CGTGCAAATCGATCGTCGAATTTGGGTATAGGGGCGAAAGACTAATCGAACCATCTAGTA  482169

Query  1775    GCTGGTTCCTGCCGAAGTTTCCCTCAGGATAGCAGAAGCTCGTATCAGTTTTATGAGGTA  1834
               ||||||||||||||||||||||||||||||||||||||||||||||||||||||||||||
Sbjct  482168  GCTGGTTCCTGCCGAAGTTTCCCTCAGGATAGCAGAAGCTCGTATCAGTTTTATGAGGTA  482109

Query  1835    AAGCGAATGATTAGAGGTACCGGGGTTGAAATGACCTTGACCTATTCTCAAACTTTAAAT  1894
               |||||||||||||||||| ||||||| |||||||||||||||||||||||||||||||||
Sbjct  482108  AAGCGAATGATTAGAGGTTCCGGGGTCGAAATGACCTTGACCTATTCTCAAACTTTAAAT  482049

Query  1895    ATGTAAGAAGTCCTTGTTGCTTAATTGAACGTGGACATTTGAATGAAGAGCTTTTAGTGG  1954
               |||||||||||||||||| |||||||||||||||||||||||||||||||||||||||||
Sbjct  482048  ATGTAAGAAGTCCTTGTTACTTAATTGAACGTGGACATTTGAATGAAGAGCTTTTAGTGG  481989

Query  1955    GCCATTTTTGGTAAGCAGAACTGGCGATGCGGGATGAACCGAACGTGGAGTTAAGGTGCC  2014
               |||||||||||||||||||||||||||||||||||||||||||||| |||||||||||||
Sbjct  481988  GCCATTTTTGGTAAGCAGAACTGGCGATGCGGGATGAACCGAACGTAGAGTTAAGGTGCC  481929

Query  2015    GGAATACACGCTCATCAGACACCACAAAAGGTGTTAGTTCATCTAGACAGCCGGACGGTG  2074
               ||||||||||||||||||||||||||||||||||||||||||||||||||||||||||||
Sbjct  481928  GGAATACACGCTCATCAGACACCACAAAAGGTGTTAGTTCATCTAGACAGCCGGACGGTG  481869

Query  2075    GCCATGGAAGTCGGAATCCGCTAAGGAGTGTGTAACAACTCACCGGCCGAATGAACTAGC  2134
               ||||||||||||||||||||||||||||||||||||||||||||||||||||||||||||
Sbjct  481868  GCCATGGAAGTCGGAATCCGCTAAGGAGTGTGTAACAACTCACCGGCCGAATGAACTAGC  481809

Query  2135    CCTGAAAATGGATGGCGCTCAAGCGTGTTACCTATACTCCGCCGTCAGGGTTGAAATGAG  2194
               |||||||||||||||||||||||||||||||||||||||  ||||||||||||| |||| 
Sbjct  481808  CCTGAAAATGGATGGCGCTCAAGCGTGTTACCTATACTCTACCGTCAGGGTTGATATGAT  481749

Query  2195    GCCCTGACGAGTAGGCAGGCGTGGGGGTCAGTGACGAAGCCTAGGCCGTAAGGTCGGGTC  2254
               |||||||||||||||||||||| | ||||||||||||||||||| |||||||||||||||
Sbjct  481748  GCCCTGACGAGTAGGCAGGCGTAGAGGTCAGTGACGAAGCCTAGACCGTAAGGTCGGGTC  481689

Query  2255    GAACGGCCCCTAGTGCAGATCTTGGTGGTAGTAGCAAATATTCAAATGAGAACTTTGAAG  2314
               |||||||| |||||||||||||||||||||||||||||||||||||||||||||||||||
Sbjct  481688  GAACGGCCTCTAGTGCAGATCTTGGTGGTAGTAGCAAATATTCAAATGAGAACTTTGAAG  481629

Query  2315    ACTGAAGTGGGGAAAGGTTCCACGTCAACAGCAGTTGGACGTGGGTTAGTCGATCCTAAG  2374
               ||||||||||||||||||||||||||||||||||||||||||||||||||||||||||||
Sbjct  481628  ACTGAAGTGGGGAAAGGTTCCACGTCAACAGCAGTTGGACGTGGGTTAGTCGATCCTAAG  481569

Query  2375    AGATGGGGAAGCTCCGTTTCAAAGGCCTGATTT-ATGCAGGCCACCATCGAAAGGGAATC  2433
               ||||||||||||||||||||||||||||||||| ||||||||||||||||||||||||||
Sbjct  481568  AGATGGGGAAGCTCCGTTTCAAAGGCCTGATTTTATGCAGGCCACCATCGAAAGGGAATC  481509

Query  2434    CGGTTAAGATTCCGGAACCTGGATGTGGATTCTTCACGGCAACGTAACTGAATGTGGAGA  2493
               |||||||||||||||||||||||| |||||||||||||||||||||||||||||||||||
Sbjct  481508  CGGTTAAGATTCCGGAACCTGGATATGGATTCTTCACGGCAACGTAACTGAATGTGGAGA  481449

Query  2494    CGTCGGCGCGAGCCCTGGGAGGAGTTATCTTTTCTTCTTAACAGCTTATCACCCTGGAAT  2553
               |||||||||||||||||||||||||||||||||||||||||||||||||||||| |||||
Sbjct  481448  CGTCGGCGCGAGCCCTGGGAGGAGTTATCTTTTCTTCTTAACAGCTTATCACCCCGGAAT  481389

Query  2554    TGGTTTATCCGGAGATGGGGTCTTATGGCTGGAAGAGGCGAGCTCATATGCTCGCTCCGG  2613
               ||||||||||||||||||||||||||||||||||||||| ||| | | |||| |||||||
Sbjct  481388  TGGTTTATCCGGAGATGGGGTCTTATGGCTGGAAGAGGCCAGCACCTTTGCTGGCTCCGG  481329

Query  2614    TGCGCTTGCGACGGCCCTTGAAAATCCACAGGAAGGAATAGTTTTCACGCCAGGTCGTAC  2673
               |||||| | |||||||| ||||||||||||||||||||||||||||| ||||||||||||
Sbjct  481328  TGCGCTCGTGACGGCCCGTGAAAATCCACAGGAAGGAATAGTTTTCATGCCAGGTCGTAC  481269

Query  2674    TGATAACCGCAGCAGGTCTCCAAGGTGAACAGCCTCTAGTTGATAGAATAATGTAGATAA  2733
               ||||||||||||||||||||||||||||||||||||||||||||||||||||||||||||
Sbjct  481268  TGATAACCGCAGCAGGTCTCCAAGGTGAACAGCCTCTAGTTGATAGAATAATGTAGATAA  481209

Query  2734    GGGAAGTCGGCAAAATAGATCCGTAACTTCGGGATAAGGATTGGCTCTAAGGGTCGGGTA  2793
               ||||||||||||||||||||||||||||||||||||||||||||||||||||||||||||
Sbjct  481208  GGGAAGTCGGCAAAATAGATCCGTAACTTCGGGATAAGGATTGGCTCTAAGGGTCGGGTA  481149

Query  2794    GTGAGGGCCTTGGTCAGACGCGGCGGGGCTGCGTGCGGACTGCCTGGTGGGGCTTGCTCT  2853
               ||||||||||||||||||||| |||||  ||| || ||||| | ||||||||||||||||
Sbjct  481148  GTGAGGGCCTTGGTCAGACGCAGCGGGCGTGCTTGTGGACTACTTGGTGGGGCTTGCTCT  481089

Query  2854    GCCGGGCGGACTGCATGCG-GCTCCTGTCGTAGACGGTCTTGGTAGGTCTCTTGTAGGCC  2912
               ||  |||||||| | |||| || | ||| |||||||| ||||||||||||||||||| ||
Sbjct  481088  GCTAGGCGGACTACTTGCGTGC-CTTGTTGTAGACGGCCTTGGTAGGTCTCTTGTAGACC  481030

Query  2913    GTCGCTTGCTGCGATTAACGATCAACTTAGAACTGGTACGGACAAGGGGAAT  2964
               ||| |||||| | |||||||||||||||||||||||||||||||||||||||
Sbjct  481029  GTCACTTGCTACAATTAACGATCAACTTAGAACTGGTACGGACAAGGGGAAT  480978


 Score = 3288 bits (1780),  Expect = 0.0
 Identities = 2032/2152 (94%), Gaps = 24/2152 (1%)
 Strand=Plus/Minus

Query  819     TCTTTAAGTTTGACCTCAAATCAGGTAGGGTTACCCGCTGAACTTAAGCATATCAATAAG  878
               |||| ||||||||||||||||||||||||  |||||||||||||||||||||||||||||
Sbjct  501167  TCTTAAAGTTTGACCTCAAATCAGGTAGGAGTACCCGCTGAACTTAAGCATATCAATAAG  501108

Query  879     CGGAGGAAAAGAAACCAACTGGGATTGCCTTAGTAACGGCGAGTGAAGCGGCAAAAGCTC  938
               ||||||||||||||||||| ||||||||||||||||||||||||||||||||||||||||
Sbjct  501107  CGGAGGAAAAGAAACCAACCGGGATTGCCTTAGTAACGGCGAGTGAAGCGGCAAAAGCTC  501048

Query  939     AAATTTGAAATCTGGTACCTTTGGTGCCCGAGTTGTAATTTGGAGAGTACCACTTTGGGA  998
               |||||||||||||||||||||||||||||||||||||||||||||||  | |||||||||
Sbjct  501047  AAATTTGAAATCTGGTACCTTTGGTGCCCGAGTTGTAATTTGGAGAGGGCAACTTTGGGA  500988

Query  999     CTGTACTTTGCCTATGTTCCTTGGAACAGGACGTCATGGAGGGTGAGAATCCCGTGTGGC  1058
               | || | ||| |||||||||||||||||||||||||| ||||||||||||||||||||||
Sbjct  500987  CCGTTCCTTGTCTATGTTCCTTGGAACAGGACGTCATAGAGGGTGAGAATCCCGTGTGGC  500928

Query  1059    GAGG-GTGTCAGTTCTTTGTAAAGGGTG-C-TCGAAGAGTCGAGTTGTTTGGGAATGCAG  1115
               |||| ||| | ||||| |||||||  || | |||||||||||||||||||||||||||||
Sbjct  500927  GAGGAGTG-CGGTTCTATGTAAAG--TGCCTTCGAAGAGTCGAGTTGTTTGGGAATGCAG  500871

Query  1116    CTCTAAGTGGGTGGTAAATTCCATCTAAAGCTAAATACAGGCGAGAGACCGATAGCGAAC  1175
               |||||||||||||||||||||||||||||||||||||  |||||||||||||||||||||
Sbjct  500870  CTCTAAGTGGGTGGTAAATTCCATCTAAAGCTAAATATTGGCGAGAGACCGATAGCGAAC  500811

Query  1176    AAGTACAGTGATGGAAAGATGAAAAGAACTTTGAAAAGAGAGTGAAAAAGTACGTGAAAT  1235
               ||||||||||||||||||||||||||||||||||||||||||||||||||||||||||||
Sbjct  500810  AAGTACAGTGATGGAAAGATGAAAAGAACTTTGAAAAGAGAGTGAAAAAGTACGTGAAAT  500751

Query  1236    TGTTGAAAGGGAAGGGCATTTGATCAGACATGGTGTTTTGCGCCCCTTGCCTCTCGTGGG  1295
               |||||||||||||||||||||||||||||||||||||||||||||  |||  || |||||
Sbjct  500750  TGTTGAAAGGGAAGGGCATTTGATCAGACATGGTGTTTTGCGCCCTCTGCTCCTTGTGGG  500691

Query  1296    CTTGGGACTCTCGCAGCTCACTGGGCCAGCATCGGTTTTGGCGGCCGGAAAAAACCAAGG  1355
                  |||| |||||||| |||||||||||||||| ||||||| ||| ||| ||| ||   |
Sbjct  500690  TGGGGGAATCTCGCAGTTCACTGGGCCAGCATCAGTTTTGGTGGCAGGATAAATCCGTAG  500631

Query  1356    GAATGTGGCTCTGCGCCTCGGTGTAGAGTGTTATAGCCCTGGGGAATACGGCCAGTCGGG  1415
               ||||||  || |  || |||| | | ||| ||||||||   |||||||| ||||   |||
Sbjct  500630  GAATGTAACT-T--GCTTCGG-G-A-AGTATTATAGCCTATGGGAATACTGCCAACTGGG  500577

Query  1416    ACCGAGGACTGCGATACTTGTTA-TCTAGGATGCTGGCATAATGGTTATATGCCGCCCGT  1474
               || |||||||||||  |  || | || |||||||||||||||||||||||||||||||||
Sbjct  500576  ACTGAGGACTGCGA--C--GTAAGTCAAGGATGCTGGCATAATGGTTATATGCCGCCCGT  500521

Query  1475    CTTGAAACACGGACCAAGGAGTCTAACGTCTATGCGAGTGTTTGGGTGTTAAACCCGTAC  1534
               ||||||||||||||||||||||||||||||||||| ||||||||||||| |||||| |||
Sbjct  500520  CTTGAAACACGGACCAAGGAGTCTAACGTCTATGCAAGTGTTTGGGTGTAAAACCCATAC  500461

Query  1535    GCGTAATGAAAGTGAACGTAGGTTGGGGCCCTCCACCTGGGGGGTGCACAATCGACCGAT  1594
               |||||||||||||||||||||||||||||| | |  |   | ||||||||||||||||||
Sbjct  500460  GCGTAATGAAAGTGAACGTAGGTTGGGGCC-T-C-GC-AAGAGGTGCACAATCGACCGAT  500405

Query  1595    CCTGATGTCTTCGGATGGATTTGAGTAAGAGCATAGCTGTTGGGACCCGAAAGATGGTGA  1654
               ||||||||||||||||||||||||||||||||||||||||||||||||||||||||||||
Sbjct  500404  CCTGATGTCTTCGGATGGATTTGAGTAAGAGCATAGCTGTTGGGACCCGAAAGATGGTGA  500345

Query  1655    ACTATGCCTGAATAGGGTGAAGCCAGAGGAAACTCTGGTGGAGGCTCGTAGCGGTTCTGA  1714
               ||||||||||||||||||||||||||||||||||||||||||||||||||||||||||||
Sbjct  500344  ACTATGCCTGAATAGGGTGAAGCCAGAGGAAACTCTGGTGGAGGCTCGTAGCGGTTCTGA  500285

Query  1715    CGTGCAAATCGATCGTCGAATTTGGGTATAGGGGCGAAAGACTAATCGAACCATCTAGTA  1774
               ||||||||||||||||||||||||||||||||||||||||||||||||||||||||||||
Sbjct  500284  CGTGCAAATCGATCGTCGAATTTGGGTATAGGGGCGAAAGACTAATCGAACCATCTAGTA  500225

Query  1775    GCTGGTTCCTGCCGAAGTTTCCCTCAGGATAGCAGAAGCTCGTATCAGTTTTATGAGGTA  1834
               ||||||||||||||||||||||||||||||||||||||||||||||||||||||||||||
Sbjct  500224  GCTGGTTCCTGCCGAAGTTTCCCTCAGGATAGCAGAAGCTCGTATCAGTTTTATGAGGTA  500165

Query  1835    AAGCGAATGATTAGAGGTACCGGGGTTGAAATGACCTTGACCTATTCTCAAACTTTAAAT  1894
               |||||||||||||||||| ||||||| |||||||||||||||||||||||||||||||||
Sbjct  500164  AAGCGAATGATTAGAGGTTCCGGGGTCGAAATGACCTTGACCTATTCTCAAACTTTAAAT  500105

Query  1895    ATGTAAGAAGTCCTTGTTGCTTAATTGAACGTGGACATTTGAATGAAGAGCTTTTAGTGG  1954
               |||||||||||||||||| |||||||||||||||||||||||||||||||||||||||||
Sbjct  500104  ATGTAAGAAGTCCTTGTTACTTAATTGAACGTGGACATTTGAATGAAGAGCTTTTAGTGG  500045

Query  1955    GCCATTTTTGGTAAGCAGAACTGGCGATGCGGGATGAACCGAACGTGGAGTTAAGGTGCC  2014
               |||||||||||||||||||||||||||||||||||||||||||||| |||||||||||||
Sbjct  500044  GCCATTTTTGGTAAGCAGAACTGGCGATGCGGGATGAACCGAACGTAGAGTTAAGGTGCC  499985

Query  2015    GGAATACACGCTCATCAGACACCACAAAAGGTGTTAGTTCATCTAGACAGCCGGACGGTG  2074
               ||||||||||||||||||||||||||||||||||||||||||||||||||||||||||||
Sbjct  499984  GGAATACACGCTCATCAGACACCACAAAAGGTGTTAGTTCATCTAGACAGCCGGACGGTG  499925

Query  2075    GCCATGGAAGTCGGAATCCGCTAAGGAGTGTGTAACAACTCACCGGCCGAATGAACTAGC  2134
               ||||||||||||||||||||||||||||||||||||||||||||||||||||||||||||
Sbjct  499924  GCCATGGAAGTCGGAATCCGCTAAGGAGTGTGTAACAACTCACCGGCCGAATGAACTAGC  499865

Query  2135    CCTGAAAATGGATGGCGCTCAAGCGTGTTACCTATACTCCGCCGTCAGGGTTGAAATGAG  2194
               |||||||||||||||||||||||||||||||||||||||  ||||||||||||| |||| 
Sbjct  499864  CCTGAAAATGGATGGCGCTCAAGCGTGTTACCTATACTCTACCGTCAGGGTTGATATGAT  499805

Query  2195    GCCCTGACGAGTAGGCAGGCGTGGGGGTCAGTGACGAAGCCTAGGCCGTAAGGTCGGGTC  2254
               |||||||||||||||||||||| | ||||||||||||||||||| |||||||||||||||
Sbjct  499804  GCCCTGACGAGTAGGCAGGCGTAGAGGTCAGTGACGAAGCCTAGACCGTAAGGTCGGGTC  499745

Query  2255    GAACGGCCCCTAGTGCAGATCTTGGTGGTAGTAGCAAATATTCAAATGAGAACTTTGAAG  2314
               |||||||| |||||||||||||||||||||||||||||||||||||||||||||||||||
Sbjct  499744  GAACGGCCTCTAGTGCAGATCTTGGTGGTAGTAGCAAATATTCAAATGAGAACTTTGAAG  499685

Query  2315    ACTGAAGTGGGGAAAGGTTCCACGTCAACAGCAGTTGGACGTGGGTTAGTCGATCCTAAG  2374
               ||||||||||||||||||||||||||||||||||||||||||||||||||||||||||||
Sbjct  499684  ACTGAAGTGGGGAAAGGTTCCACGTCAACAGCAGTTGGACGTGGGTTAGTCGATCCTAAG  499625

Query  2375    AGATGGGGAAGCTCCGTTTCAAAGGCCTGATTT-ATGCAGGCCACCATCGAAAGGGAATC  2433
               ||||||||||||||||||||||||||||||||| ||||||||||||||||||||||||||
Sbjct  499624  AGATGGGGAAGCTCCGTTTCAAAGGCCTGATTTTATGCAGGCCACCATCGAAAGGGAATC  499565

Query  2434    CGGTTAAGATTCCGGAACCTGGATGTGGATTCTTCACGGCAACGTAACTGAATGTGGAGA  2493
               |||||||||||||||||||||||| |||||||||||||||||||||||||||||||||||
Sbjct  499564  CGGTTAAGATTCCGGAACCTGGATATGGATTCTTCACGGCAACGTAACTGAATGTGGAGA  499505

Query  2494    CGTCGGCGCGAGCCCTGGGAGGAGTTATCTTTTCTTCTTAACAGCTTATCACCCTGGAAT  2553
               |||||||||||||||||||||||||||||||||||||||||||||||||||||| |||||
Sbjct  499504  CGTCGGCGCGAGCCCTGGGAGGAGTTATCTTTTCTTCTTAACAGCTTATCACCCCGGAAT  499445

Query  2554    TGGTTTATCCGGAGATGGGGTCTTATGGCTGGAAGAGGCGAGCTCATATGCTCGCTCCGG  2613
               ||||||||||||||||||||||||||||||||||||||| ||| | | |||| |||||||
Sbjct  499444  TGGTTTATCCGGAGATGGGGTCTTATGGCTGGAAGAGGCCAGCACCTTTGCTGGCTCCGG  499385

Query  2614    TGCGCTTGCGACGGCCCTTGAAAATCCACAGGAAGGAATAGTTTTCACGCCAGGTCGTAC  2673
               |||||| | |||||||| ||||||||||||||||||||||||||||| ||||||||||||
Sbjct  499384  TGCGCTCGTGACGGCCCGTGAAAATCCACAGGAAGGAATAGTTTTCATGCCAGGTCGTAC  499325

Query  2674    TGATAACCGCAGCAGGTCTCCAAGGTGAACAGCCTCTAGTTGATAGAATAATGTAGATAA  2733
               ||||||||||||||||||||||||||||||||||||||||||||||||||||||||||||
Sbjct  499324  TGATAACCGCAGCAGGTCTCCAAGGTGAACAGCCTCTAGTTGATAGAATAATGTAGATAA  499265

Query  2734    GGGAAGTCGGCAAAATAGATCCGTAACTTCGGGATAAGGATTGGCTCTAAGGGTCGGGTA  2793
               ||||||||||||||||||||||||||||||||||||||||||||||||||||||||||||
Sbjct  499264  GGGAAGTCGGCAAAATAGATCCGTAACTTCGGGATAAGGATTGGCTCTAAGGGTCGGGTA  499205

Query  2794    GTGAGGGCCTTGGTCAGACGCGGCGGGGCTGCGTGCGGACTGCCTGGTGGGGCTTGCTCT  2853
               ||||||||||||||||||||| |||||  ||| || ||||| | ||||||||||||||||
Sbjct  499204  GTGAGGGCCTTGGTCAGACGCAGCGGGCGTGCTTGTGGACTACTTGGTGGGGCTTGCTCT  499145

Query  2854    GCCGGGCGGACTGCATGCG-GCTCCTGTCGTAGACGGTCTTGGTAGGTCTCTTGTAGGCC  2912
               ||  |||||||| | |||| || | ||| |||||||| ||||||||||||||||||| ||
Sbjct  499144  GCTAGGCGGACTACTTGCGTGC-CTTGTTGTAGACGGCCTTGGTAGGTCTCTTGTAGACC  499086

Query  2913    GTCGCTTGCTGCGATTAACGATCAACTTAGAACTGGTACGGACAAGGGGAAT  2964
               ||| |||||| | |||||||||||||||||||||||||||||||||||||||
Sbjct  499085  GTCACTTGCTACAATTAACGATCAACTTAGAACTGGTACGGACAAGGGGAAT  499034


 Score = 3288 bits (1780),  Expect = 0.0
 Identities = 2032/2152 (94%), Gaps = 24/2152 (1%)
 Strand=Plus/Minus

Query  819     TCTTTAAGTTTGACCTCAAATCAGGTAGGGTTACCCGCTGAACTTAAGCATATCAATAAG  878
               |||| ||||||||||||||||||||||||  |||||||||||||||||||||||||||||
Sbjct  510186  TCTTAAAGTTTGACCTCAAATCAGGTAGGAGTACCCGCTGAACTTAAGCATATCAATAAG  510127

Query  879     CGGAGGAAAAGAAACCAACTGGGATTGCCTTAGTAACGGCGAGTGAAGCGGCAAAAGCTC  938
               ||||||||||||||||||| ||||||||||||||||||||||||||||||||||||||||
Sbjct  510126  CGGAGGAAAAGAAACCAACCGGGATTGCCTTAGTAACGGCGAGTGAAGCGGCAAAAGCTC  510067

Query  939     AAATTTGAAATCTGGTACCTTTGGTGCCCGAGTTGTAATTTGGAGAGTACCACTTTGGGA  998
               |||||||||||||||||||||||||||||||||||||||||||||||  | |||||||||
Sbjct  510066  AAATTTGAAATCTGGTACCTTTGGTGCCCGAGTTGTAATTTGGAGAGGGCAACTTTGGGA  510007

Query  999     CTGTACTTTGCCTATGTTCCTTGGAACAGGACGTCATGGAGGGTGAGAATCCCGTGTGGC  1058
               | || | ||| |||||||||||||||||||||||||| ||||||||||||||||||||||
Sbjct  510006  CCGTTCCTTGTCTATGTTCCTTGGAACAGGACGTCATAGAGGGTGAGAATCCCGTGTGGC  509947

Query  1059    GAGG-GTGTCAGTTCTTTGTAAAGGGTG-C-TCGAAGAGTCGAGTTGTTTGGGAATGCAG  1115
               |||| ||| | ||||| |||||||  || | |||||||||||||||||||||||||||||
Sbjct  509946  GAGGAGTG-CGGTTCTATGTAAAG--TGCCTTCGAAGAGTCGAGTTGTTTGGGAATGCAG  509890

Query  1116    CTCTAAGTGGGTGGTAAATTCCATCTAAAGCTAAATACAGGCGAGAGACCGATAGCGAAC  1175
               |||||||||||||||||||||||||||||||||||||  |||||||||||||||||||||
Sbjct  509889  CTCTAAGTGGGTGGTAAATTCCATCTAAAGCTAAATATTGGCGAGAGACCGATAGCGAAC  509830

Query  1176    AAGTACAGTGATGGAAAGATGAAAAGAACTTTGAAAAGAGAGTGAAAAAGTACGTGAAAT  1235
               ||||||||||||||||||||||||||||||||||||||||||||||||||||||||||||
Sbjct  509829  AAGTACAGTGATGGAAAGATGAAAAGAACTTTGAAAAGAGAGTGAAAAAGTACGTGAAAT  509770

Query  1236    TGTTGAAAGGGAAGGGCATTTGATCAGACATGGTGTTTTGCGCCCCTTGCCTCTCGTGGG  1295
               |||||||||||||||||||||||||||||||||||||||||||||  |||  || |||||
Sbjct  509769  TGTTGAAAGGGAAGGGCATTTGATCAGACATGGTGTTTTGCGCCCTCTGCTCCTTGTGGG  509710

Query  1296    CTTGGGACTCTCGCAGCTCACTGGGCCAGCATCGGTTTTGGCGGCCGGAAAAAACCAAGG  1355
                  |||| |||||||| |||||||||||||||| ||||||| ||| ||| ||| ||   |
Sbjct  509709  TGGGGGAATCTCGCAGTTCACTGGGCCAGCATCAGTTTTGGTGGCAGGATAAATCCGTAG  509650

Query  1356    GAATGTGGCTCTGCGCCTCGGTGTAGAGTGTTATAGCCCTGGGGAATACGGCCAGTCGGG  1415
               ||||||  || |  || |||| | | ||| ||||||||   |||||||| ||||   |||
Sbjct  509649  GAATGTAACT-T--GCTTCGG-G-A-AGTATTATAGCCTATGGGAATACTGCCAACTGGG  509596

Query  1416    ACCGAGGACTGCGATACTTGTTA-TCTAGGATGCTGGCATAATGGTTATATGCCGCCCGT  1474
               || |||||||||||  |  || | || |||||||||||||||||||||||||||||||||
Sbjct  509595  ACTGAGGACTGCGA--C--GTAAGTCAAGGATGCTGGCATAATGGTTATATGCCGCCCGT  509540

Query  1475    CTTGAAACACGGACCAAGGAGTCTAACGTCTATGCGAGTGTTTGGGTGTTAAACCCGTAC  1534
               ||||||||||||||||||||||||||||||||||| ||||||||||||| |||||| |||
Sbjct  509539  CTTGAAACACGGACCAAGGAGTCTAACGTCTATGCAAGTGTTTGGGTGTAAAACCCATAC  509480

Query  1535    GCGTAATGAAAGTGAACGTAGGTTGGGGCCCTCCACCTGGGGGGTGCACAATCGACCGAT  1594
               |||||||||||||||||||||||||||||| | |  |   | ||||||||||||||||||
Sbjct  509479  GCGTAATGAAAGTGAACGTAGGTTGGGGCC-T-C-GC-AAGAGGTGCACAATCGACCGAT  509424

Query  1595    CCTGATGTCTTCGGATGGATTTGAGTAAGAGCATAGCTGTTGGGACCCGAAAGATGGTGA  1654
               ||||||||||||||||||||||||||||||||||||||||||||||||||||||||||||
Sbjct  509423  CCTGATGTCTTCGGATGGATTTGAGTAAGAGCATAGCTGTTGGGACCCGAAAGATGGTGA  509364

Query  1655    ACTATGCCTGAATAGGGTGAAGCCAGAGGAAACTCTGGTGGAGGCTCGTAGCGGTTCTGA  1714
               ||||||||||||||||||||||||||||||||||||||||||||||||||||||||||||
Sbjct  509363  ACTATGCCTGAATAGGGTGAAGCCAGAGGAAACTCTGGTGGAGGCTCGTAGCGGTTCTGA  509304

Query  1715    CGTGCAAATCGATCGTCGAATTTGGGTATAGGGGCGAAAGACTAATCGAACCATCTAGTA  1774
               ||||||||||||||||||||||||||||||||||||||||||||||||||||||||||||
Sbjct  509303  CGTGCAAATCGATCGTCGAATTTGGGTATAGGGGCGAAAGACTAATCGAACCATCTAGTA  509244

Query  1775    GCTGGTTCCTGCCGAAGTTTCCCTCAGGATAGCAGAAGCTCGTATCAGTTTTATGAGGTA  1834
               ||||||||||||||||||||||||||||||||||||||||||||||||||||||||||||
Sbjct  509243  GCTGGTTCCTGCCGAAGTTTCCCTCAGGATAGCAGAAGCTCGTATCAGTTTTATGAGGTA  509184

Query  1835    AAGCGAATGATTAGAGGTACCGGGGTTGAAATGACCTTGACCTATTCTCAAACTTTAAAT  1894
               |||||||||||||||||| ||||||| |||||||||||||||||||||||||||||||||
Sbjct  509183  AAGCGAATGATTAGAGGTTCCGGGGTCGAAATGACCTTGACCTATTCTCAAACTTTAAAT  509124

Query  1895    ATGTAAGAAGTCCTTGTTGCTTAATTGAACGTGGACATTTGAATGAAGAGCTTTTAGTGG  1954
               |||||||||||||||||| |||||||||||||||||||||||||||||||||||||||||
Sbjct  509123  ATGTAAGAAGTCCTTGTTACTTAATTGAACGTGGACATTTGAATGAAGAGCTTTTAGTGG  509064

Query  1955    GCCATTTTTGGTAAGCAGAACTGGCGATGCGGGATGAACCGAACGTGGAGTTAAGGTGCC  2014
               |||||||||||||||||||||||||||||||||||||||||||||| |||||||||||||
Sbjct  509063  GCCATTTTTGGTAAGCAGAACTGGCGATGCGGGATGAACCGAACGTAGAGTTAAGGTGCC  509004

Query  2015    GGAATACACGCTCATCAGACACCACAAAAGGTGTTAGTTCATCTAGACAGCCGGACGGTG  2074
               ||||||||||||||||||||||||||||||||||||||||||||||||||||||||||||
Sbjct  509003  GGAATACACGCTCATCAGACACCACAAAAGGTGTTAGTTCATCTAGACAGCCGGACGGTG  508944

Query  2075    GCCATGGAAGTCGGAATCCGCTAAGGAGTGTGTAACAACTCACCGGCCGAATGAACTAGC  2134
               ||||||||||||||||||||||||||||||||||||||||||||||||||||||||||||
Sbjct  508943  GCCATGGAAGTCGGAATCCGCTAAGGAGTGTGTAACAACTCACCGGCCGAATGAACTAGC  508884

Query  2135    CCTGAAAATGGATGGCGCTCAAGCGTGTTACCTATACTCCGCCGTCAGGGTTGAAATGAG  2194
               |||||||||||||||||||||||||||||||||||||||  ||||||||||||| |||| 
Sbjct  508883  CCTGAAAATGGATGGCGCTCAAGCGTGTTACCTATACTCTACCGTCAGGGTTGATATGAT  508824

Query  2195    GCCCTGACGAGTAGGCAGGCGTGGGGGTCAGTGACGAAGCCTAGGCCGTAAGGTCGGGTC  2254
               |||||||||||||||||||||| | ||||||||||||||||||| |||||||||||||||
Sbjct  508823  GCCCTGACGAGTAGGCAGGCGTAGAGGTCAGTGACGAAGCCTAGACCGTAAGGTCGGGTC  508764

Query  2255    GAACGGCCCCTAGTGCAGATCTTGGTGGTAGTAGCAAATATTCAAATGAGAACTTTGAAG  2314
               |||||||| |||||||||||||||||||||||||||||||||||||||||||||||||||
Sbjct  508763  GAACGGCCTCTAGTGCAGATCTTGGTGGTAGTAGCAAATATTCAAATGAGAACTTTGAAG  508704

Query  2315    ACTGAAGTGGGGAAAGGTTCCACGTCAACAGCAGTTGGACGTGGGTTAGTCGATCCTAAG  2374
               ||||||||||||||||||||||||||||||||||||||||||||||||||||||||||||
Sbjct  508703  ACTGAAGTGGGGAAAGGTTCCACGTCAACAGCAGTTGGACGTGGGTTAGTCGATCCTAAG  508644

Query  2375    AGATGGGGAAGCTCCGTTTCAAAGGCCTGATTT-ATGCAGGCCACCATCGAAAGGGAATC  2433
               ||||||||||||||||||||||||||||||||| ||||||||||||||||||||||||||
Sbjct  508643  AGATGGGGAAGCTCCGTTTCAAAGGCCTGATTTTATGCAGGCCACCATCGAAAGGGAATC  508584

Query  2434    CGGTTAAGATTCCGGAACCTGGATGTGGATTCTTCACGGCAACGTAACTGAATGTGGAGA  2493
               |||||||||||||||||||||||| |||||||||||||||||||||||||||||||||||
Sbjct  508583  CGGTTAAGATTCCGGAACCTGGATATGGATTCTTCACGGCAACGTAACTGAATGTGGAGA  508524

Query  2494    CGTCGGCGCGAGCCCTGGGAGGAGTTATCTTTTCTTCTTAACAGCTTATCACCCTGGAAT  2553
               |||||||||||||||||||||||||||||||||||||||||||||||||||||| |||||
Sbjct  508523  CGTCGGCGCGAGCCCTGGGAGGAGTTATCTTTTCTTCTTAACAGCTTATCACCCCGGAAT  508464

Query  2554    TGGTTTATCCGGAGATGGGGTCTTATGGCTGGAAGAGGCGAGCTCATATGCTCGCTCCGG  2613
               ||||||||||||||||||||||||||||||||||||||| ||| | | |||| |||||||
Sbjct  508463  TGGTTTATCCGGAGATGGGGTCTTATGGCTGGAAGAGGCCAGCACCTTTGCTGGCTCCGG  508404

Query  2614    TGCGCTTGCGACGGCCCTTGAAAATCCACAGGAAGGAATAGTTTTCACGCCAGGTCGTAC  2673
               |||||| | |||||||| ||||||||||||||||||||||||||||| ||||||||||||
Sbjct  508403  TGCGCTCGTGACGGCCCGTGAAAATCCACAGGAAGGAATAGTTTTCATGCCAGGTCGTAC  508344

Query  2674    TGATAACCGCAGCAGGTCTCCAAGGTGAACAGCCTCTAGTTGATAGAATAATGTAGATAA  2733
               ||||||||||||||||||||||||||||||||||||||||||||||||||||||||||||
Sbjct  508343  TGATAACCGCAGCAGGTCTCCAAGGTGAACAGCCTCTAGTTGATAGAATAATGTAGATAA  508284

Query  2734    GGGAAGTCGGCAAAATAGATCCGTAACTTCGGGATAAGGATTGGCTCTAAGGGTCGGGTA  2793
               ||||||||||||||||||||||||||||||||||||||||||||||||||||||||||||
Sbjct  508283  GGGAAGTCGGCAAAATAGATCCGTAACTTCGGGATAAGGATTGGCTCTAAGGGTCGGGTA  508224

Query  2794    GTGAGGGCCTTGGTCAGACGCGGCGGGGCTGCGTGCGGACTGCCTGGTGGGGCTTGCTCT  2853
               ||||||||||||||||||||| |||||  ||| || ||||| | ||||||||||||||||
Sbjct  508223  GTGAGGGCCTTGGTCAGACGCAGCGGGCGTGCTTGTGGACTACTTGGTGGGGCTTGCTCT  508164

Query  2854    GCCGGGCGGACTGCATGCG-GCTCCTGTCGTAGACGGTCTTGGTAGGTCTCTTGTAGGCC  2912
               ||  |||||||| | |||| || | ||| |||||||| ||||||||||||||||||| ||
Sbjct  508163  GCTAGGCGGACTACTTGCGTGC-CTTGTTGTAGACGGCCTTGGTAGGTCTCTTGTAGACC  508105

Query  2913    GTCGCTTGCTGCGATTAACGATCAACTTAGAACTGGTACGGACAAGGGGAAT  2964
               ||| |||||| | |||||||||||||||||||||||||||||||||||||||
Sbjct  508104  GTCACTTGCTACAATTAACGATCAACTTAGAACTGGTACGGACAAGGGGAAT  508053


 Score = 3288 bits (1780),  Expect = 0.0
 Identities = 2032/2152 (94%), Gaps = 24/2152 (1%)
 Strand=Plus/Minus

Query  819     TCTTTAAGTTTGACCTCAAATCAGGTAGGGTTACCCGCTGAACTTAAGCATATCAATAAG  878
               |||| ||||||||||||||||||||||||  |||||||||||||||||||||||||||||
Sbjct  519200  TCTTAAAGTTTGACCTCAAATCAGGTAGGAGTACCCGCTGAACTTAAGCATATCAATAAG  519141

Query  879     CGGAGGAAAAGAAACCAACTGGGATTGCCTTAGTAACGGCGAGTGAAGCGGCAAAAGCTC  938
               ||||||||||||||||||| ||||||||||||||||||||||||||||||||||||||||
Sbjct  519140  CGGAGGAAAAGAAACCAACCGGGATTGCCTTAGTAACGGCGAGTGAAGCGGCAAAAGCTC  519081

Query  939     AAATTTGAAATCTGGTACCTTTGGTGCCCGAGTTGTAATTTGGAGAGTACCACTTTGGGA  998
               |||||||||||||||||||||||||||||||||||||||||||||||  | |||||||||
Sbjct  519080  AAATTTGAAATCTGGTACCTTTGGTGCCCGAGTTGTAATTTGGAGAGGGCAACTTTGGGA  519021

Query  999     CTGTACTTTGCCTATGTTCCTTGGAACAGGACGTCATGGAGGGTGAGAATCCCGTGTGGC  1058
               | || | ||| |||||||||||||||||||||||||| ||||||||||||||||||||||
Sbjct  519020  CCGTTCCTTGTCTATGTTCCTTGGAACAGGACGTCATAGAGGGTGAGAATCCCGTGTGGC  518961

Query  1059    GAGG-GTGTCAGTTCTTTGTAAAGGGTG-C-TCGAAGAGTCGAGTTGTTTGGGAATGCAG  1115
               |||| ||| | ||||| |||||||  || | |||||||||||||||||||||||||||||
Sbjct  518960  GAGGAGTG-CGGTTCTATGTAAAG--TGCCTTCGAAGAGTCGAGTTGTTTGGGAATGCAG  518904

Query  1116    CTCTAAGTGGGTGGTAAATTCCATCTAAAGCTAAATACAGGCGAGAGACCGATAGCGAAC  1175
               |||||||||||||||||||||||||||||||||||||  |||||||||||||||||||||
Sbjct  518903  CTCTAAGTGGGTGGTAAATTCCATCTAAAGCTAAATATTGGCGAGAGACCGATAGCGAAC  518844

Query  1176    AAGTACAGTGATGGAAAGATGAAAAGAACTTTGAAAAGAGAGTGAAAAAGTACGTGAAAT  1235
               ||||||||||||||||||||||||||||||||||||||||||||||||||||||||||||
Sbjct  518843  AAGTACAGTGATGGAAAGATGAAAAGAACTTTGAAAAGAGAGTGAAAAAGTACGTGAAAT  518784

Query  1236    TGTTGAAAGGGAAGGGCATTTGATCAGACATGGTGTTTTGCGCCCCTTGCCTCTCGTGGG  1295
               |||||||||||||||||||||||||||||||||||||||||||||  |||  || |||||
Sbjct  518783  TGTTGAAAGGGAAGGGCATTTGATCAGACATGGTGTTTTGCGCCCTCTGCTCCTTGTGGG  518724

Query  1296    CTTGGGACTCTCGCAGCTCACTGGGCCAGCATCGGTTTTGGCGGCCGGAAAAAACCAAGG  1355
                  |||| |||||||| |||||||||||||||| ||||||| ||| ||| ||| ||   |
Sbjct  518723  TGGGGGAATCTCGCAGTTCACTGGGCCAGCATCAGTTTTGGTGGCAGGATAAATCCGTAG  518664

Query  1356    GAATGTGGCTCTGCGCCTCGGTGTAGAGTGTTATAGCCCTGGGGAATACGGCCAGTCGGG  1415
               ||||||  || |  || |||| | | ||| ||||||||   |||||||| ||||   |||
Sbjct  518663  GAATGTAACT-T--GCTTCGG-G-A-AGTATTATAGCCTATGGGAATACTGCCAACTGGG  518610

Query  1416    ACCGAGGACTGCGATACTTGTTA-TCTAGGATGCTGGCATAATGGTTATATGCCGCCCGT  1474
               || |||||||||||  |  || | || |||||||||||||||||||||||||||||||||
Sbjct  518609  ACTGAGGACTGCGA--C--GTAAGTCAAGGATGCTGGCATAATGGTTATATGCCGCCCGT  518554

Query  1475    CTTGAAACACGGACCAAGGAGTCTAACGTCTATGCGAGTGTTTGGGTGTTAAACCCGTAC  1534
               ||||||||||||||||||||||||||||||||||| ||||||||||||| |||||| |||
Sbjct  518553  CTTGAAACACGGACCAAGGAGTCTAACGTCTATGCAAGTGTTTGGGTGTAAAACCCATAC  518494

Query  1535    GCGTAATGAAAGTGAACGTAGGTTGGGGCCCTCCACCTGGGGGGTGCACAATCGACCGAT  1594
               |||||||||||||||||||||||||||||| | |  |   | ||||||||||||||||||
Sbjct  518493  GCGTAATGAAAGTGAACGTAGGTTGGGGCC-T-C-GC-AAGAGGTGCACAATCGACCGAT  518438

Query  1595    CCTGATGTCTTCGGATGGATTTGAGTAAGAGCATAGCTGTTGGGACCCGAAAGATGGTGA  1654
               ||||||||||||||||||||||||||||||||||||||||||||||||||||||||||||
Sbjct  518437  CCTGATGTCTTCGGATGGATTTGAGTAAGAGCATAGCTGTTGGGACCCGAAAGATGGTGA  518378

Query  1655    ACTATGCCTGAATAGGGTGAAGCCAGAGGAAACTCTGGTGGAGGCTCGTAGCGGTTCTGA  1714
               ||||||||||||||||||||||||||||||||||||||||||||||||||||||||||||
Sbjct  518377  ACTATGCCTGAATAGGGTGAAGCCAGAGGAAACTCTGGTGGAGGCTCGTAGCGGTTCTGA  518318

Query  1715    CGTGCAAATCGATCGTCGAATTTGGGTATAGGGGCGAAAGACTAATCGAACCATCTAGTA  1774
               ||||||||||||||||||||||||||||||||||||||||||||||||||||||||||||
Sbjct  518317  CGTGCAAATCGATCGTCGAATTTGGGTATAGGGGCGAAAGACTAATCGAACCATCTAGTA  518258

Query  1775    GCTGGTTCCTGCCGAAGTTTCCCTCAGGATAGCAGAAGCTCGTATCAGTTTTATGAGGTA  1834
               ||||||||||||||||||||||||||||||||||||||||||||||||||||||||||||
Sbjct  518257  GCTGGTTCCTGCCGAAGTTTCCCTCAGGATAGCAGAAGCTCGTATCAGTTTTATGAGGTA  518198

Query  1835    AAGCGAATGATTAGAGGTACCGGGGTTGAAATGACCTTGACCTATTCTCAAACTTTAAAT  1894
               |||||||||||||||||| ||||||| |||||||||||||||||||||||||||||||||
Sbjct  518197  AAGCGAATGATTAGAGGTTCCGGGGTCGAAATGACCTTGACCTATTCTCAAACTTTAAAT  518138

Query  1895    ATGTAAGAAGTCCTTGTTGCTTAATTGAACGTGGACATTTGAATGAAGAGCTTTTAGTGG  1954
               |||||||||||||||||| |||||||||||||||||||||||||||||||||||||||||
Sbjct  518137  ATGTAAGAAGTCCTTGTTACTTAATTGAACGTGGACATTTGAATGAAGAGCTTTTAGTGG  518078

Query  1955    GCCATTTTTGGTAAGCAGAACTGGCGATGCGGGATGAACCGAACGTGGAGTTAAGGTGCC  2014
               |||||||||||||||||||||||||||||||||||||||||||||| |||||||||||||
Sbjct  518077  GCCATTTTTGGTAAGCAGAACTGGCGATGCGGGATGAACCGAACGTAGAGTTAAGGTGCC  518018

Query  2015    GGAATACACGCTCATCAGACACCACAAAAGGTGTTAGTTCATCTAGACAGCCGGACGGTG  2074
               ||||||||||||||||||||||||||||||||||||||||||||||||||||||||||||
Sbjct  518017  GGAATACACGCTCATCAGACACCACAAAAGGTGTTAGTTCATCTAGACAGCCGGACGGTG  517958

Query  2075    GCCATGGAAGTCGGAATCCGCTAAGGAGTGTGTAACAACTCACCGGCCGAATGAACTAGC  2134
               ||||||||||||||||||||||||||||||||||||||||||||||||||||||||||||
Sbjct  517957  GCCATGGAAGTCGGAATCCGCTAAGGAGTGTGTAACAACTCACCGGCCGAATGAACTAGC  517898

Query  2135    CCTGAAAATGGATGGCGCTCAAGCGTGTTACCTATACTCCGCCGTCAGGGTTGAAATGAG  2194
               |||||||||||||||||||||||||||||||||||||||  ||||||||||||| |||| 
Sbjct  517897  CCTGAAAATGGATGGCGCTCAAGCGTGTTACCTATACTCTACCGTCAGGGTTGATATGAT  517838

Query  2195    GCCCTGACGAGTAGGCAGGCGTGGGGGTCAGTGACGAAGCCTAGGCCGTAAGGTCGGGTC  2254
               |||||||||||||||||||||| | ||||||||||||||||||| |||||||||||||||
Sbjct  517837  GCCCTGACGAGTAGGCAGGCGTAGAGGTCAGTGACGAAGCCTAGACCGTAAGGTCGGGTC  517778

Query  2255    GAACGGCCCCTAGTGCAGATCTTGGTGGTAGTAGCAAATATTCAAATGAGAACTTTGAAG  2314
               |||||||| |||||||||||||||||||||||||||||||||||||||||||||||||||
Sbjct  517777  GAACGGCCTCTAGTGCAGATCTTGGTGGTAGTAGCAAATATTCAAATGAGAACTTTGAAG  517718

Query  2315    ACTGAAGTGGGGAAAGGTTCCACGTCAACAGCAGTTGGACGTGGGTTAGTCGATCCTAAG  2374
               ||||||||||||||||||||||||||||||||||||||||||||||||||||||||||||
Sbjct  517717  ACTGAAGTGGGGAAAGGTTCCACGTCAACAGCAGTTGGACGTGGGTTAGTCGATCCTAAG  517658

Query  2375    AGATGGGGAAGCTCCGTTTCAAAGGCCTGATTT-ATGCAGGCCACCATCGAAAGGGAATC  2433
               ||||||||||||||||||||||||||||||||| ||||||||||||||||||||||||||
Sbjct  517657  AGATGGGGAAGCTCCGTTTCAAAGGCCTGATTTTATGCAGGCCACCATCGAAAGGGAATC  517598

Query  2434    CGGTTAAGATTCCGGAACCTGGATGTGGATTCTTCACGGCAACGTAACTGAATGTGGAGA  2493
               |||||||||||||||||||||||| |||||||||||||||||||||||||||||||||||
Sbjct  517597  CGGTTAAGATTCCGGAACCTGGATATGGATTCTTCACGGCAACGTAACTGAATGTGGAGA  517538

Query  2494    CGTCGGCGCGAGCCCTGGGAGGAGTTATCTTTTCTTCTTAACAGCTTATCACCCTGGAAT  2553
               |||||||||||||||||||||||||||||||||||||||||||||||||||||| |||||
Sbjct  517537  CGTCGGCGCGAGCCCTGGGAGGAGTTATCTTTTCTTCTTAACAGCTTATCACCCCGGAAT  517478

Query  2554    TGGTTTATCCGGAGATGGGGTCTTATGGCTGGAAGAGGCGAGCTCATATGCTCGCTCCGG  2613
               ||||||||||||||||||||||||||||||||||||||| ||| | | |||| |||||||
Sbjct  517477  TGGTTTATCCGGAGATGGGGTCTTATGGCTGGAAGAGGCCAGCACCTTTGCTGGCTCCGG  517418

Query  2614    TGCGCTTGCGACGGCCCTTGAAAATCCACAGGAAGGAATAGTTTTCACGCCAGGTCGTAC  2673
               |||||| | |||||||| ||||||||||||||||||||||||||||| ||||||||||||
[truncated: 5,079,357 more chars]
