# Supplementary material for: Using nanopore sequencing to identify fungi from clinical samples with high phylogenetic resolution
Source: Sci Rep. 2023 Jun 16;13:9785. doi: 10.1038/s41598-023-37016-0 (PMC10275880; doi:10.1038/s41598-023-37016-0)
Supplement: Supplementary file 1 — Supplementary Information. [file 41598_2023_37016_MOESM1_ESM.zip › Supplementary_Information/Supplementary_Data/Data_S5_Mock_blast/results/Mock_RGN1_4_fmt6.txt]

CP017630.1	100	388	210	0	0	100.000	2.57e-104
NC_032096.1	100	388	210	0	0	100.000	2.57e-104
FM992695.1	100	300	197	10	6	92.488	1.24e-77
NC_012867.1	100	300	197	10	6	92.488	1.24e-77
QLNQ01000024.1	100	250	189	12	12	88.732	1.26e-62
QLNQ01000024.1	100	241	190	11	15	87.963	7.60e-60
QLNQ01000024.1	100	241	190	11	15	87.963	7.60e-60
QLNQ01000024.1	100	241	190	11	15	87.963	7.60e-60
QLNQ01000024.1	100	241	190	11	15	87.963	7.60e-60
GG692410.1	100	228	187	17	12	86.574	5.92e-56
GG692404.1	100	228	187	17	12	86.574	5.92e-56
GG692404.1	100	228	187	17	12	86.574	5.92e-56
GG692404.1	100	228	187	17	12	86.574	5.92e-56
WUJJ01000645.1	100	228	187	17	12	86.574	5.92e-56
LBNG01000280.1	100	228	187	17	12	86.574	5.92e-56
LBNG01000280.1	100	228	187	17	12	86.574	5.92e-56
NW_003020045.1	100	228	187	17	12	86.574	5.92e-56
NW_003020039.1	100	228	187	17	12	86.574	5.92e-56
NW_003020039.1	100	228	187	17	12	86.574	5.92e-56
NW_003020039.1	100	228	187	17	12	86.574	5.92e-56
QLNQ01000013.1	100	206	181	20	12	84.977	2.77e-49
QLNQ01000013.1	100	206	181	20	12	84.977	2.77e-49
QLNQ01000013.1	100	206	181	20	12	84.977	2.77e-49
QLNQ01000013.1	100	206	181	20	12	84.977	2.77e-49
QLNQ01000013.1	100	206	181	20	12	84.977	2.77e-49
QLNQ01000013.1	100	195	180	20	14	84.112	6.00e-46
CAJVQF010000008.1	100	200	186	20	15	84.163	1.29e-47
CAJVQF010000008.1	100	196	187	19	17	83.857	1.67e-46
CAJVQF010000008.1	100	196	187	19	17	83.857	1.67e-46
CAJVQF010000008.1	100	196	187	19	17	83.857	1.67e-46
CAJVQF010000008.1	100	196	187	19	17	83.857	1.67e-46
QLNQ01000018.1	100	200	181	20	13	84.579	1.29e-47
CAJVQF010000101.1	100	196	187	19	17	83.857	1.67e-46
CAJVQF010000101.1	100	178	187	19	21	82.379	6.04e-41
CAJVQF010000101.1	100	178	187	19	21	82.379	6.04e-41
CAJVQF010000101.1	100	178	187	19	21	82.379	6.04e-41
CAJVQF010000101.1	100	178	187	19	21	82.379	6.04e-41
CAJVQF010000101.1	100	178	187	19	21	82.379	6.04e-41
CAJVQF010000056.1	100	193	187	19	18	83.482	2.16e-45
CAJVQF010000056.1	100	193	187	19	18	83.482	2.16e-45
CAJVQF010000056.1	100	193	187	19	18	83.482	2.16e-45
CAJVQF010000056.1	100	193	187	19	18	83.482	2.16e-45
CAJVQF010000056.1	100	191	186	20	17	83.408	7.76e-45
CAJVQF010000056.1	100	191	186	20	17	83.408	7.76e-45
CAJVQF010000056.1	100	191	186	20	17	83.408	7.76e-45
CAJVQF010000056.1	100	178	187	19	21	82.379	6.04e-41
WWPN01000002.1	100	183	187	19	20	82.743	1.30e-42
WWPN01000002.1	100	183	187	19	20	82.743	1.30e-42
WWPN01000002.1	100	182	186	20	19	82.667	4.67e-42
JAIHNE010000018.1	100	154	181	24	20	80.444	1.02e-33
JAIHNF010000004.1	100	154	181	25	19	80.444	1.02e-33
JAMALC010000343.1	93	128	132	10	17	83.019	6.17e-26
JAMALC010000343.1	93	71.3	40	1	0	97.561	1.06e-08
GL996500.1	100	128	174	21	25	79.091	6.17e-26
NW_006767426.1	100	128	174	21	25	79.091	6.17e-26
JAHUZD010000032.1	100	126	187	17	34	78.571	2.22e-25
NW_026055374.1	100	126	187	17	34	78.571	2.22e-25
JAHZQW010000108.1	100	124	179	17	31	78.855	7.99e-25
JAIHNG010000152.1	100	124	186	13	37	78.814	7.99e-25
HE681725.1	100	124	179	17	31	78.855	7.99e-25
NC_018301.1	100	124	179	17	31	78.855	7.99e-25
JAEOAQ010000005.1	93	122	130	13	15	82.278	2.87e-24
JAEOAQ010000005.1	93	122	130	13	15	82.278	2.87e-24
JAEOAQ010000005.1	93	122	130	13	15	82.278	2.87e-24
JAEOAQ010000005.1	93	122	130	13	15	82.278	2.87e-24
JAEOAQ010000005.1	93	122	130	13	15	82.278	2.87e-24
JAEOAQ010000005.1	93	71.3	40	1	0	97.561	1.06e-08
JAEOAQ010000005.1	93	71.3	40	1	0	97.561	1.06e-08
JAEOAQ010000005.1	93	71.3	40	1	0	97.561	1.06e-08
JAEOAQ010000005.1	93	71.3	40	1	0	97.561	1.06e-08
JAEOAQ010000005.1	93	71.3	40	1	0	97.561	1.06e-08
KI547142.1	100	104	175	27	26	76.754	1.04e-18
HE605209.1	100	104	181	16	37	77.350	1.04e-18
NW_023503284.1	100	104	181	16	37	77.350	1.04e-18
PPLL02000039.1	100	100	180	23	32	76.596	1.35e-17
CH981532.1	81	97.1	118	9	19	80.822	1.74e-16
CH981532.1	81	97.1	118	9	19	80.822	1.74e-16
CH981532.1	81	97.1	118	9	19	80.822	1.74e-16
CH981532.1	81	97.1	118	9	19	80.822	1.74e-16
CH981532.1	81	97.1	118	9	19	80.822	1.74e-16
CH981532.1	81	71.3	38	0	0	100.000	1.06e-08
CH981532.1	81	71.3	38	0	0	100.000	1.06e-08
CH981532.1	81	71.3	38	0	0	100.000	1.06e-08
CH981532.1	81	71.3	38	0	0	100.000	1.06e-08
CH981532.1	81	71.3	38	0	0	100.000	1.06e-08
CH445386.1	81	97.1	118	9	19	80.822	1.74e-16
CH445386.1	81	97.1	118	9	19	80.822	1.74e-16
CH445386.1	81	71.3	38	0	0	100.000	1.06e-08
CH445386.1	81	71.3	38	0	0	100.000	1.06e-08
NW_001884610.1	81	97.1	118	9	19	80.822	1.74e-16
NW_001884610.1	81	97.1	118	9	19	80.822	1.74e-16
NW_001884610.1	81	71.3	38	0	0	100.000	1.06e-08
NW_001884610.1	81	71.3	38	0	0	100.000	1.06e-08
NW_001813677.1	81	97.1	118	9	19	80.822	1.74e-16
NW_001813677.1	81	97.1	118	9	19	80.822	1.74e-16
NW_001813677.1	81	97.1	118	9	19	80.822	1.74e-16
NW_001813677.1	81	97.1	118	9	19	80.822	1.74e-16
NW_001813677.1	81	97.1	118	9	19	80.822	1.74e-16
NW_001813677.1	81	71.3	38	0	0	100.000	1.06e-08
NW_001813677.1	81	71.3	38	0	0	100.000	1.06e-08
NW_001813677.1	81	71.3	38	0	0	100.000	1.06e-08
NW_001813677.1	81	71.3	38	0	0	100.000	1.06e-08
NW_001813677.1	81	71.3	38	0	0	100.000	1.06e-08
LQMS01001755.1	100	95.3	169	20	31	76.818	6.26e-16
LQMS01001756.1	100	95.3	169	20	31	76.818	6.26e-16
LQMS01001862.1	100	95.3	169	20	31	76.818	6.26e-16
LQMS01001967.1	100	95.3	169	20	31	76.818	6.26e-16
LQMS01001966.1	100	95.3	169	20	31	76.818	6.26e-16
NDXA01000178.1	100	91.6	171	17	35	76.682	8.10e-15
NREI01000028.1	100	89.8	168	16	35	76.712	2.91e-14
QELA01000006.1	53	89.8	64	4	3	90.141	2.91e-14
QELA01000006.1	53	89.8	64	4	3	90.141	2.91e-14
QELA01000006.1	53	89.8	64	4	3	90.141	2.91e-14
QELA01000006.1	53	89.8	64	4	3	90.141	2.91e-14
QELA01000006.1	53	73.1	42	0	1	97.674	2.93e-09
QELA01000006.1	53	73.1	42	0	1	97.674	2.93e-09
QELA01000006.1	53	73.1	42	0	1	97.674	2.93e-09
QELA01000006.1	53	73.1	42	0	1	97.674	2.93e-09
QELA01000016.1	53	89.8	64	4	3	90.141	2.91e-14
QELA01000016.1	53	89.8	64	4	3	90.141	2.91e-14
QELA01000016.1	53	73.1	42	0	1	97.674	2.93e-09
QELA01000016.1	53	73.1	42	0	1	97.674	2.93e-09
QELA01000012.1	53	89.8	64	4	3	90.141	2.91e-14
QELA01000012.1	53	89.8	64	3	4	90.141	2.91e-14
QELA01000012.1	53	89.8	64	3	4	90.141	2.91e-14
QELA01000012.1	53	73.1	42	0	1	97.674	2.93e-09
QELA01000012.1	53	73.1	42	0	1	97.674	2.93e-09
QELA01000012.1	53	73.1	42	0	1	97.674	2.93e-09
JAMYHQ010001361.1	25	82.4	50	3	0	94.340	4.88e-12
JAMYHN010000191.1	25	82.4	50	3	0	94.340	4.88e-12
JAMYHM010000230.1	25	82.4	50	3	0	94.340	4.88e-12
JAMALZ010000002.1	25	82.4	50	3	0	94.340	4.88e-12
JAMYHL010000155.1	25	82.4	50	3	0	94.340	4.88e-12
JAMYHP010000150.1	25	82.4	50	3	0	94.340	4.88e-12
JAMYHS010001152.1	25	82.4	50	3	0	94.340	4.88e-12
JAMYHR010000054.1	25	82.4	50	3	0	94.340	4.88e-12
QLOR01000695.1	21	82.4	44	0	0	100.000	4.88e-12
JAMYHO010000241.1	25	82.4	50	3	0	94.340	4.88e-12
JAFREE010000465.1	22	80.5	46	0	1	97.872	1.75e-11
LS992273.1	40	80.5	73	6	7	84.884	1.75e-11
LS992273.1	40	80.5	73	6	7	84.884	1.75e-11
PPNM02000126.1	41	80.5	43	0	0	100.000	1.75e-11
PPNM02000126.1	41	69.4	42	1	1	95.455	3.80e-08
BEDZ01000082.1	22	80.5	45	1	0	97.826	1.75e-11
JAGSYN010000329.1	40	80.5	45	1	0	97.826	1.75e-11
JAGSYN010000329.1	40	71.3	38	0	0	100.000	1.06e-08
JANBXH010000027.1	42	80.5	47	2	0	95.918	1.75e-11
JANBXH010000027.1	42	69.4	39	1	0	97.500	3.80e-08
BEDY01000008.1	22	80.5	45	1	0	97.826	1.75e-11
PPON02000133.1	42	80.5	49	3	0	94.231	1.75e-11
PPON02000133.1	42	69.4	37	0	0	100.000	3.80e-08
PPUV01000166.1	100	80.5	164	23	30	75.576	1.75e-11
HG793131.1	44	80.5	47	2	0	95.918	1.75e-11
HG793131.1	44	69.4	42	1	1	95.455	3.80e-08
JAFMZF010000003.1	43	80.5	43	0	0	100.000	1.75e-11
JAFMZF010000003.1	43	80.5	43	0	0	100.000	1.75e-11
JAFMZF010000003.1	43	80.5	43	0	0	100.000	1.75e-11
JAFMZF010000003.1	43	80.5	43	0	0	100.000	1.75e-11
JAFMZF010000003.1	43	80.5	43	0	0	100.000	1.75e-11
JAFMZF010000003.1	43	78.7	42	0	0	100.000	6.31e-11
JAFMZF010000003.1	43	69.4	44	2	1	93.617	3.80e-08
JAFMZF010000003.1	43	69.4	44	2	1	93.617	3.80e-08
JAFMZF010000003.1	43	69.4	44	2	1	93.617	3.80e-08
JAFMZF010000003.1	43	69.4	44	2	1	93.617	3.80e-08
JAFMZF010000003.1	43	69.4	44	2	1	93.617	3.80e-08
JAFMZF010000003.1	43	69.4	44	2	1	93.617	3.80e-08
JAFMZF010000001.1	41	80.5	43	0	0	100.000	1.75e-11
JAFMZF010000001.1	41	80.5	43	0	0	100.000	1.75e-11
JAFMZF010000001.1	41	80.5	43	0	0	100.000	1.75e-11
JAFMZF010000001.1	41	80.5	43	0	0	100.000	1.75e-11
JAFMZF010000001.1	41	80.5	43	0	0	100.000	1.75e-11
JAFMZF010000001.1	41	80.5	43	0	0	100.000	1.75e-11
JAFMZF010000001.1	41	80.5	43	0	0	100.000	1.75e-11
JAFMZF010000001.1	41	80.5	43	0	0	100.000	1.75e-11
JAFMZF010000001.1	41	80.5	43	0	0	100.000	1.75e-11
JAFMZF010000001.1	41	80.5	43	0	0	100.000	1.75e-11
JAFMZF010000001.1	41	69.4	42	1	1	95.455	3.80e-08
JAFMZF010000001.1	41	69.4	42	1	1	95.455	3.80e-08
JAFMZF010000001.1	41	69.4	42	1	1	95.455	3.80e-08
JAFMZF010000001.1	41	69.4	42	1	1	95.455	3.80e-08
JAFMZF010000001.1	41	69.4	42	1	1	95.455	3.80e-08
JAFMZF010000001.1	41	67.6	36	0	0	100.000	1.37e-07
JAFMZF010000001.1	41	67.6	36	0	0	100.000	1.37e-07
JAFMZF010000001.1	41	67.6	36	0	0	100.000	1.37e-07
JAFMZF010000001.1	41	67.6	36	0	0	100.000	1.37e-07
JAFMZF010000001.1	41	67.6	36	0	0	100.000	1.37e-07
NW_019172956.1	44	80.5	47	2	0	95.918	1.75e-11
NW_019172956.1	44	69.4	42	1	1	95.455	3.80e-08
NW_026057492.1	40	80.5	45	1	0	97.826	1.75e-11
NW_026057492.1	40	71.3	38	0	0	100.000	1.06e-08
JAAQQW010000003.1	20	78.7	42	0	0	100.000	6.31e-11
SEOQ01000808.1	21	78.7	45	0	1	97.826	6.31e-11
JAKQXL010000035.1	38	78.7	42	0	0	100.000	6.31e-11
JAKQXL010000035.1	38	78.7	42	0	0	100.000	6.31e-11
JAKQXL010000035.1	38	71.3	38	0	0	100.000	1.06e-08
JAKQXL010000035.1	38	71.3	38	0	0	100.000	1.06e-08
MCFC01000139.1	21	78.7	44	1	0	97.778	6.31e-11
JADIOR010000171.1	43	78.7	49	2	1	94.231	6.31e-11
JADIOR010000171.1	43	71.3	38	0	0	100.000	1.06e-08
JAKFAO010000004.1	21	78.7	44	1	0	97.778	6.31e-11
NRDW01000534.1	46	78.7	52	1	3	92.857	6.31e-11
NRDW01000534.1	46	65.8	40	1	1	95.238	4.91e-07
JAJPQY010000007.1	24	78.7	49	1	2	94.231	6.31e-11
JAJPQY010000007.1	24	78.7	49	1	2	94.231	6.31e-11
JAAQQX010000008.1	20	78.7	42	0	0	100.000	6.31e-11
NBSH01000033.1	21	78.7	44	1	0	97.778	6.31e-11
NBSH01000033.1	21	78.7	44	1	0	97.778	6.31e-11
NBSH01000032.1	21	78.7	44	1	0	97.778	6.31e-11
NBSH01000032.1	21	78.7	44	1	0	97.778	6.31e-11
NBSH01000032.1	21	78.7	44	1	0	97.778	6.31e-11
ULGY01000012.1	21	78.7	44	1	0	97.778	6.31e-11
PPIC01000081.1	39	78.7	44	1	0	97.778	6.31e-11
PPIC01000081.1	39	67.6	36	0	0	100.000	1.37e-07
PPLP01000043.1	39	78.7	44	1	0	97.778	6.31e-11
PPLP01000043.1	39	69.4	37	0	0	100.000	3.80e-08
SMGU01002192.1	21	78.7	44	1	0	97.778	6.31e-11
WIUZ02000063.1	21	78.7	44	1	0	97.778	6.31e-11
WIUZ02000063.1	21	78.7	44	1	0	97.778	6.31e-11
WIUZ02000062.1	21	78.7	44	1	0	97.778	6.31e-11
WIUZ02000006.1	21	78.7	44	1	0	97.778	6.31e-11
WIUZ02000036.1	21	78.7	44	1	0	97.778	6.31e-11
WIUZ02000036.1	21	78.7	44	1	0	97.778	6.31e-11
WIUZ02000036.1	21	78.7	44	1	0	97.778	6.31e-11
WIUZ02000036.1	21	78.7	44	1	0	97.778	6.31e-11
WIUZ02000036.1	21	78.7	44	1	0	97.778	6.31e-11
WIUZ02000032.1	21	78.7	44	1	0	97.778	6.31e-11
WIUZ02000032.1	21	78.7	44	1	0	97.778	6.31e-11
WIUZ02000032.1	21	78.7	44	1	0	97.778	6.31e-11
WIUZ02000032.1	21	78.7	44	1	0	97.778	6.31e-11
WIUZ02000032.1	21	78.7	44	1	0	97.778	6.31e-11
WIUZ02000032.1	21	78.7	44	1	0	97.778	6.31e-11
WIUZ02000032.1	21	78.7	44	1	0	97.778	6.31e-11
WIUZ02000032.1	21	78.7	44	1	0	97.778	6.31e-11
WIUZ02000032.1	21	78.7	44	1	0	97.778	6.31e-11
JAMAJS010000004.1	48	78.7	57	5	2	89.062	6.31e-11
JAMAJS010000004.1	48	67.6	36	0	0	100.000	1.37e-07
PPKA01000099.1	41	78.7	47	1	1	95.918	6.31e-11
PPKA01000099.1	41	69.4	37	0	0	100.000	3.80e-08
NW_019028973.1	21	78.7	44	1	0	97.778	6.31e-11
NW_019028973.1	21	78.7	44	1	0	97.778	6.31e-11
NW_019028972.1	21	78.7	44	1	0	97.778	6.31e-11
NW_019028972.1	21	78.7	44	1	0	97.778	6.31e-11
NW_019028972.1	21	78.7	44	1	0	97.778	6.31e-11
JALILX010000039.1	37	76.8	41	0	0	100.000	2.27e-10
JALILX010000039.1	37	62.1	35	1	0	97.222	6.35e-06
PPXM02000005.1	45	76.8	41	0	0	100.000	2.27e-10
PPXM02000005.1	45	73.1	49	1	3	92.453	2.93e-09
JADRCM010007306.1	21	76.8	43	1	0	97.727	2.27e-10
JADRCO010003001.1	21	76.8	43	1	0	97.727	2.27e-10
JALZZM010000228.1	20	76.8	41	0	0	100.000	2.27e-10
JALZZG010000113.1	20	76.8	41	0	0	100.000	2.27e-10
JAGIKU010000205.1	20	76.8	41	0	0	100.000	2.27e-10
JSYW01000167.1	21	76.8	44	0	1	97.778	2.27e-10
JALZYQ010000125.1	20	76.8	41	0	0	100.000	2.27e-10
NGZO01000001.1	20	76.8	41	0	0	100.000	2.27e-10
NGZO01000001.1	20	76.8	41	0	0	100.000	2.27e-10
NGZO01000001.1	20	76.8	41	0	0	100.000	2.27e-10
NGZO01000001.1	20	76.8	41	0	0	100.000	2.27e-10
NGZO01000001.1	20	76.8	41	0	0	100.000	2.27e-10
JACCJC010000065.1	40	76.8	41	0	0	100.000	2.27e-10
JACCJC010000065.1	40	76.8	41	0	0	100.000	2.27e-10
JACCJC010000065.1	40	63.9	40	3	0	93.023	1.77e-06
JACCJC010000065.1	40	63.9	40	3	0	93.023	1.77e-06
JACCJC010000049.1	40	76.8	41	0	0	100.000	2.27e-10
JACCJC010000049.1	40	63.9	40	3	0	93.023	1.77e-06
JACCJC010000049.1	40	60.2	34	1	0	97.143	2.28e-05
KE007261.1	21	76.8	43	1	0	97.727	2.27e-10
JAJAEC010000074.1	20	76.8	41	0	0	100.000	2.27e-10
JAGEVD010000506.1	41	76.8	43	1	0	97.727	2.27e-10
JAGEVD010000506.1	41	76.8	43	1	0	97.727	2.27e-10
JAGEVD010000506.1	41	69.4	41	2	0	95.349	3.80e-08
JAGEVD010000506.1	41	69.4	41	2	0	95.349	3.80e-08
JAGEVD010000505.1	41	76.8	43	1	0	97.727	2.27e-10
JAGEVD010000505.1	41	76.8	43	1	0	97.727	2.27e-10
JAGEVD010000505.1	41	69.4	41	2	0	95.349	3.80e-08
JAGEVD010000505.1	41	69.4	41	2	0	95.349	3.80e-08
JAGEVD010000295.1	41	76.8	43	1	0	97.727	2.27e-10
JAGEVD010000295.1	41	69.4	41	2	0	95.349	3.80e-08
PPJQ02000060.1	38	76.8	43	1	0	97.727	2.27e-10
PPJQ02000060.1	38	67.6	36	0	0	100.000	1.37e-07
JALZYP010000043.1	20	76.8	41	0	0	100.000	2.27e-10
JALZYW010000096.1	20	76.8	41	0	0	100.000	2.27e-10
CDHK01000043.1	43	76.8	41	0	0	100.000	2.27e-10
CDHK01000043.1	43	60.2	46	3	3	88.462	2.28e-05
CDHK01000042.1	43	76.8	41	0	0	100.000	2.27e-10
CDHK01000042.1	43	60.2	46	3	3	88.462	2.28e-05
JALZZJ010000047.1	20	76.8	41	0	0	100.000	2.27e-10
LBNK01000027.1	37	76.8	41	0	0	100.000	2.27e-10
LBNK01000027.1	37	67.6	36	0	0	100.000	1.37e-07
PPMK02000045.1	42	76.8	43	1	0	97.727	2.27e-10
PPMK02000045.1	42	71.3	43	1	1	95.556	1.06e-08
JAHYSP010014424.1	20	76.8	41	0	0	100.000	2.27e-10
JALZZQ010000116.1	20	76.8	41	0	0	100.000	2.27e-10
JALZZH010000020.1	20	76.8	41	0	0	100.000	2.27e-10
CP031831.1	20	76.8	41	0	0	100.000	2.27e-10
CP031831.1	20	76.8	41	0	0	100.000	2.27e-10
CP031831.1	20	76.8	41	0	0	100.000	2.27e-10
CP031831.1	20	76.8	41	0	0	100.000	2.27e-10
CP031831.1	20	76.8	41	0	0	100.000	2.27e-10
CP031831.1	20	76.8	41	0	0	100.000	2.27e-10
CP031831.1	20	76.8	41	0	0	100.000	2.27e-10
CP031831.1	20	76.8	41	0	0	100.000	2.27e-10
CP031831.1	20	76.8	41	0	0	100.000	2.27e-10
CP031831.1	20	76.8	41	0	0	100.000	2.27e-10
CP031831.1	20	76.8	41	0	0	100.000	2.27e-10
CP031830.1	20	76.8	41	0	0	100.000	2.27e-10
CP031830.1	20	76.8	41	0	0	100.000	2.27e-10
CP031830.1	20	76.8	41	0	0	100.000	2.27e-10
CP031830.1	20	76.8	41	0	0	100.000	2.27e-10
CP031830.1	20	76.8	41	0	0	100.000	2.27e-10
CP031830.1	20	76.8	41	0	0	100.000	2.27e-10
CP031830.1	20	76.8	41	0	0	100.000	2.27e-10
CP031830.1	20	76.8	41	0	0	100.000	2.27e-10
CP031830.1	20	76.8	41	0	0	100.000	2.27e-10
CP031830.1	20	76.8	41	0	0	100.000	2.27e-10
CP031829.1	20	76.8	41	0	0	100.000	2.27e-10
CP031829.1	20	76.8	41	0	0	100.000	2.27e-10
CP031829.1	20	76.8	41	0	0	100.000	2.27e-10
CP031829.1	20	76.8	41	0	0	100.000	2.27e-10
CP031829.1	20	76.8	41	0	0	100.000	2.27e-10
CP031829.1	20	76.8	41	0	0	100.000	2.27e-10
CP031829.1	20	76.8	41	0	0	100.000	2.27e-10
CP031829.1	20	76.8	41	0	0	100.000	2.27e-10
CP031829.1	20	76.8	41	0	0	100.000	2.27e-10
CP031829.1	20	76.8	41	0	0	100.000	2.27e-10
CP031828.1	20	76.8	41	0	0	100.000	2.27e-10
CP031828.1	20	76.8	41	0	0	100.000	2.27e-10
CP031828.1	20	76.8	41	0	0	100.000	2.27e-10
CP031828.1	20	76.8	41	0	0	100.000	2.27e-10
CP031828.1	20	76.8	41	0	0	100.000	2.27e-10
CP031828.1	20	76.8	41	0	0	100.000	2.27e-10
CP031828.1	20	76.8	41	0	0	100.000	2.27e-10
CP031828.1	20	76.8	41	0	0	100.000	2.27e-10
CP031828.1	20	76.8	41	0	0	100.000	2.27e-10
CP031828.1	20	76.8	41	0	0	100.000	2.27e-10
CP031828.1	20	76.8	41	0	0	100.000	2.27e-10
CP031827.1	20	76.8	41	0	0	100.000	2.27e-10
CP031827.1	20	76.8	41	0	0	100.000	2.27e-10
CP031827.1	20	76.8	41	0	0	100.000	2.27e-10
CP031827.1	20	76.8	41	0	0	100.000	2.27e-10
CP031827.1	20	76.8	41	0	0	100.000	2.27e-10
CP031827.1	20	76.8	41	0	0	100.000	2.27e-10
CP031827.1	20	76.8	41	0	0	100.000	2.27e-10
CP031827.1	20	76.8	41	0	0	100.000	2.27e-10
CP031827.1	20	76.8	41	0	0	100.000	2.27e-10
CP031827.1	20	76.8	41	0	0	100.000	2.27e-10
CP031827.1	20	76.8	41	0	0	100.000	2.27e-10
CP031825.1	20	76.8	41	0	0	100.000	2.27e-10
CP031825.1	20	76.8	41	0	0	100.000	2.27e-10
CP031825.1	20	76.8	41	0	0	100.000	2.27e-10
CP031825.1	20	76.8	41	0	0	100.000	2.27e-10
CP031825.1	20	76.8	41	0	0	100.000	2.27e-10
CP031825.1	20	76.8	41	0	0	100.000	2.27e-10
CP031825.1	20	76.8	41	0	0	100.000	2.27e-10
CP031825.1	20	76.8	41	0	0	100.000	2.27e-10
CP031825.1	20	76.8	41	0	0	100.000	2.27e-10
CP031825.1	20	76.8	41	0	0	100.000	2.27e-10
CP031825.1	20	76.8	41	0	0	100.000	2.27e-10
CP031825.1	20	76.8	41	0	0	100.000	2.27e-10
MSFO01000008.1	20	76.8	41	0	0	100.000	2.27e-10
MSFO01000034.1	20	76.8	41	0	0	100.000	2.27e-10
MSFO01000033.1	20	76.8	41	0	0	100.000	2.27e-10
MSFO01000033.1	20	76.8	41	0	0	100.000	2.27e-10
MSFO01000031.1	20	76.8	41	0	0	100.000	2.27e-10
MSFO01000028.1	20	76.8	41	0	0	100.000	2.27e-10
MSFO01000028.1	20	76.8	41	0	0	100.000	2.27e-10
MSFO01000027.1	20	76.8	41	0	0	100.000	2.27e-10
MSFO01000026.1	20	76.8	41	0	0	100.000	2.27e-10
MSFO01000026.1	20	76.8	41	0	0	100.000	2.27e-10
MSFO01000025.1	20	76.8	41	0	0	100.000	2.27e-10
MSFO01000025.1	20	76.8	41	0	0	100.000	2.27e-10
MSFO01000024.1	20	76.8	41	0	0	100.000	2.27e-10
MSFO01000024.1	20	76.8	41	0	0	100.000	2.27e-10
MSFO01000023.1	20	76.8	41	0	0	100.000	2.27e-10
MSFO01000023.1	20	76.8	41	0	0	100.000	2.27e-10
MSFO01000022.1	20	76.8	41	0	0	100.000	2.27e-10
MSFO01000022.1	20	76.8	41	0	0	100.000	2.27e-10
MSFO01000021.1	20	76.8	41	0	0	100.000	2.27e-10
MSFO01000021.1	20	76.8	41	0	0	100.000	2.27e-10
MSFO01000020.1	20	76.8	41	0	0	100.000	2.27e-10
MSFO01000020.1	20	76.8	41	0	0	100.000	2.27e-10
MSFO01000019.1	20	76.8	41	0	0	100.000	2.27e-10
MSFO01000019.1	20	76.8	41	0	0	100.000	2.27e-10
MSFO01000018.1	20	76.8	41	0	0	100.000	2.27e-10
MSFO01000018.1	20	76.8	41	0	0	100.000	2.27e-10
MSFO01000017.1	20	76.8	41	0	0	100.000	2.27e-10
MSFO01000017.1	20	76.8	41	0	0	100.000	2.27e-10
MSFO01000017.1	20	76.8	41	0	0	100.000	2.27e-10
MSFO01000016.1	20	76.8	41	0	0	100.000	2.27e-10
MSFO01000016.1	20	76.8	41	0	0	100.000	2.27e-10
MSFO01000016.1	20	76.8	41	0	0	100.000	2.27e-10
MSFO01000015.1	20	76.8	41	0	0	100.000	2.27e-10
MSFO01000015.1	20	76.8	41	0	0	100.000	2.27e-10
MSFO01000015.1	20	76.8	41	0	0	100.000	2.27e-10
MSFO01000014.1	20	76.8	41	0	0	100.000	2.27e-10
MSFO01000014.1	20	76.8	41	0	0	100.000	2.27e-10
MSFO01000014.1	20	76.8	41	0	0	100.000	2.27e-10
MSFO01000013.1	20	76.8	41	0	0	100.000	2.27e-10
MSFO01000013.1	20	76.8	41	0	0	100.000	2.27e-10
MSFO01000013.1	20	76.8	41	0	0	100.000	2.27e-10
WHVC01000434.1	21	76.8	43	1	0	97.727	2.27e-10
JALZZB010000016.1	20	76.8	41	0	0	100.000	2.27e-10
JH921490.1	40	76.8	41	0	0	100.000	2.27e-10
JH921490.1	40	71.3	42	2	0	95.455	1.06e-08
CAJVPQ010009810.1	21	76.8	43	1	0	97.727	2.27e-10
PPMA01000028.1	40	76.8	46	0	2	95.833	2.27e-10
PPMA01000028.1	40	67.6	36	0	0	100.000	1.37e-07
PPJW01000181.1	45	76.8	41	0	0	100.000	2.27e-10
PPJW01000181.1	45	71.3	49	4	1	90.741	1.06e-08
MU252150.1	20	76.8	41	0	0	100.000	2.27e-10
JALILQ010000097.1	42	76.8	41	0	0	100.000	2.27e-10
JALILQ010000097.1	42	65.8	44	2	2	91.667	4.91e-07
JACWFS010000065.1	41	76.8	41	0	0	100.000	2.27e-10
JACWFS010000065.1	41	60.2	43	3	2	89.583	2.28e-05
LHQR01000013.1	37	76.8	41	0	0	100.000	2.27e-10
LHQR01000013.1	37	56.5	34	2	0	94.444	2.96e-04
LHQR01000025.1	37	76.8	41	0	0	100.000	2.27e-10
LHQR01000025.1	37	56.5	34	2	0	94.444	2.96e-04
LHQR01000026.1	37	76.8	41	0	0	100.000	2.27e-10
LHQR01000026.1	37	56.5	34	2	0	94.444	2.96e-04
JAMAGY010000223.1	39	76.8	41	0	0	100.000	2.27e-10
JAMAGY010000223.1	39	60.2	38	3	0	92.683	2.28e-05
JADEYG010000012.1	100	76.8	163	31	24	74.771	2.27e-10
JADEYG010000009.1	20	76.8	41	0	0	100.000	2.27e-10
JADEYG010000009.1	20	76.8	41	0	0	100.000	2.27e-10
JADEYG010000007.1	100	76.8	163	31	24	74.771	2.27e-10
JADEYG010000007.1	100	76.8	41	0	0	100.000	2.27e-10
JADEYG010000007.1	100	76.8	163	31	24	74.771	2.27e-10
JADEYG010000007.1	100	76.8	41	0	0	100.000	2.27e-10
JADEYG010000005.1	20	76.8	41	0	0	100.000	2.27e-10
JADEYG010000005.1	20	76.8	41	0	0	100.000	2.27e-10
JADEYG010000002.1	37	76.8	41	0	0	100.000	2.27e-10
JADEYG010000002.1	37	76.8	41	0	0	100.000	2.27e-10
JADEYG010000002.1	37	67.6	36	0	0	100.000	1.37e-07
JALZZK010000021.1	20	76.8	41	0	0	100.000	2.27e-10
JANXEX010000021.1	44	76.8	50	2	2	92.593	2.27e-10
JANXEX010000021.1	44	71.3	38	0	0	100.000	1.06e-08
JAEBUS010000073.1	20	76.8	41	0	0	100.000	2.27e-10
JAEBUS010000073.1	20	76.8	41	0	0	100.000	2.27e-10
JAEBUS010000073.1	20	76.8	41	0	0	100.000	2.27e-10
JAEBUS010000013.1	20	76.8	41	0	0	100.000	2.27e-10
JAEBUS010000013.1	20	76.8	41	0	0	100.000	2.27e-10
JAEBUS010000013.1	20	76.8	41	0	0	100.000	2.27e-10
JAEBUS010000013.1	20	76.8	41	0	0	100.000	2.27e-10
JAEBUS010000013.1	20	76.8	41	0	0	100.000	2.27e-10
JAEBUS010000013.1	20	76.8	41	0	0	100.000	2.27e-10
LOEO01000224.1	37	76.8	41	0	0	100.000	2.27e-10
LOEO01000224.1	37	62.1	35	1	0	97.222	6.35e-06
JAAAXZ010001060.1	20	76.8	41	0	0	100.000	2.27e-10
JAAAXZ010001060.1	20	76.8	41	0	0	100.000	2.27e-10
JAAAXZ010001060.1	20	76.8	41	0	0	100.000	2.27e-10
JAAAXZ010001040.1	20	76.8	41	0	0	100.000	2.27e-10
JAAAXZ010001040.1	20	76.8	41	0	0	100.000	2.27e-10
JAAAXZ010001040.1	20	76.8	41	0	0	100.000	2.27e-10
JAAAXZ010000953.1	20	76.8	41	0	0	100.000	2.27e-10
JAAAXZ010000953.1	20	76.8	41	0	0	100.000	2.27e-10
JAAAXZ010000953.1	20	76.8	41	0	0	100.000	2.27e-10
JAAAXZ010000953.1	20	76.8	41	0	0	100.000	2.27e-10
JAAAXZ010000922.1	20	76.8	41	0	0	100.000	2.27e-10
JAAAXZ010000922.1	20	76.8	41	0	0	100.000	2.27e-10
JAAAXZ010000922.1	20	76.8	41	0	0	100.000	2.27e-10
JAAAXZ010000922.1	20	76.8	41	0	0	100.000	2.27e-10
JAAAXZ010000915.1	20	76.8	41	0	0	100.000	2.27e-10
JAAAXZ010000915.1	20	76.8	41	0	0	100.000	2.27e-10
JAAAXZ010000915.1	20	76.8	41	0	0	100.000	2.27e-10
JAAAXZ010000915.1	20	76.8	41	0	0	100.000	2.27e-10
JAAAXZ010000839.1	20	76.8	41	0	0	100.000	2.27e-10
JAAAXZ010000839.1	20	76.8	41	0	0	100.000	2.27e-10
JAAAXZ010000839.1	20	76.8	41	0	0	100.000	2.27e-10
JAAAXZ010000839.1	20	76.8	41	0	0	100.000	2.27e-10
JAAAXZ010000732.1	20	76.8	41	0	0	100.000	2.27e-10
JAAAXZ010000732.1	20	76.8	41	0	0	100.000	2.27e-10
JAAAXZ010000732.1	20	76.8	41	0	0	100.000	2.27e-10
JAAAXZ010000732.1	20	76.8	41	0	0	100.000	2.27e-10
JAAAXZ010000732.1	20	76.8	41	0	0	100.000	2.27e-10
JAAAXZ010000198.1	20	76.8	41	0	0	100.000	2.27e-10
JAEPRA010000077.1	36	76.8	41	0	0	100.000	2.27e-10
JAEPRA010000077.1	36	63.9	34	0	0	100.000	1.77e-06
JAEPRA010000034.1	36	76.8	41	0	0	100.000	2.27e-10
JAEPRA010000034.1	36	63.9	34	0	0	100.000	1.77e-06
JAIGNX010000036.1	22	76.8	45	2	0	95.745	2.27e-10
JAIGNX010000036.1	22	76.8	45	2	0	95.745	2.27e-10
JAIGNX010000006.1	22	76.8	45	2	0	95.745	2.27e-10
PPJO01000042.1	39	76.8	43	1	0	97.727	2.27e-10
PPJO01000042.1	39	69.4	37	0	0	100.000	3.80e-08
PPJO01000013.1	39	76.8	43	1	0	97.727	2.27e-10
PPJO01000013.1	39	69.4	37	0	0	100.000	3.80e-08
QYAM01000532.1	20	76.8	41	0	0	100.000	2.27e-10
QYAM01002628.1	20	76.8	41	0	0	100.000	2.27e-10
QYAM01000183.1	20	76.8	41	0	0	100.000	2.27e-10
QOCM01000030.1	39	76.8	41	0	0	100.000	2.27e-10
QOCM01000030.1	39	76.8	41	0	0	100.000	2.27e-10
QOCM01000030.1	39	62.1	38	1	1	95.000	6.35e-06
QOCM01000030.1	39	62.1	38	1	1	95.000	6.35e-06
QOCM01000015.1	39	76.8	41	0	0	100.000	2.27e-10
QOCM01000015.1	39	76.8	41	0	0	100.000	2.27e-10
QOCM01000015.1	39	62.1	38	1	1	95.000	6.35e-06
QOCM01000015.1	39	62.1	38	1	1	95.000	6.35e-06
QOCM01000071.1	39	76.8	41	0	0	100.000	2.27e-10
QOCM01000071.1	39	62.1	38	1	1	95.000	6.35e-06
JALZZL010000006.1	20	76.8	41	0	0	100.000	2.27e-10
WION01000099.1	20	76.8	41	0	0	100.000	2.27e-10
WION01000099.1	20	76.8	41	0	0	100.000	2.27e-10
WION01000099.1	20	76.8	41	0	0	100.000	2.27e-10
WION01000812.1	20	76.8	41	0	0	100.000	2.27e-10
WION01000811.1	20	76.8	41	0	0	100.000	2.27e-10
WION01000809.1	20	76.8	41	0	0	100.000	2.27e-10
WION01000784.1	20	76.8	41	0	0	100.000	2.27e-10
WION01000784.1	20	76.8	41	0	0	100.000	2.27e-10
WION01000730.1	20	76.8	41	0	0	100.000	2.27e-10
WION01000730.1	20	76.8	41	0	0	100.000	2.27e-10
WION01000729.1	20	76.8	41	0	0	100.000	2.27e-10
WION01000729.1	20	76.8	41	0	0	100.000	2.27e-10
WION01000729.1	20	76.8	41	0	0	100.000	2.27e-10
WION01000702.1	20	76.8	41	0	0	100.000	2.27e-10
WION01000702.1	20	76.8	41	0	0	100.000	2.27e-10
WION01000702.1	20	76.8	41	0	0	100.000	2.27e-10
WION01000696.1	20	76.8	41	0	0	100.000	2.27e-10
WION01000696.1	20	76.8	41	0	0	100.000	2.27e-10
WION01000696.1	20	76.8	41	0	0	100.000	2.27e-10
WION01000661.1	20	76.8	41	0	0	100.000	2.27e-10
WION01000661.1	20	76.8	41	0	0	100.000	2.27e-10
WION01000661.1	20	76.8	41	0	0	100.000	2.27e-10
WION01000656.1	20	76.8	41	0	0	100.000	2.27e-10
WION01000656.1	20	76.8	41	0	0	100.000	2.27e-10
WION01000653.1	20	76.8	41	0	0	100.000	2.27e-10
WION01000653.1	20	76.8	41	0	0	100.000	2.27e-10
WION01000653.1	20	76.8	41	0	0	100.000	2.27e-10
WION01000647.1	20	76.8	41	0	0	100.000	2.27e-10
WION01000647.1	20	76.8	41	0	0	100.000	2.27e-10
WION01000647.1	20	76.8	41	0	0	100.000	2.27e-10
WION01000631.1	20	76.8	41	0	0	100.000	2.27e-10
WION01000631.1	20	76.8	41	0	0	100.000	2.27e-10
WION01000631.1	20	76.8	41	0	0	100.000	2.27e-10
WION01000629.1	20	76.8	41	0	0	100.000	2.27e-10
WION01000629.1	20	76.8	41	0	0	100.000	2.27e-10
WION01000629.1	20	76.8	41	0	0	100.000	2.27e-10
WION01000628.1	20	76.8	41	0	0	100.000	2.27e-10
WION01000628.1	20	76.8	41	0	0	100.000	2.27e-10
WION01000628.1	20	76.8	41	0	0	100.000	2.27e-10
WION01000626.1	20	76.8	41	0	0	100.000	2.27e-10
WION01000626.1	20	71.3	41	0	1	97.619	1.06e-08
WION01000626.1	20	69.4	40	0	1	97.561	3.80e-08
WION01000612.1	20	76.8	41	0	0	100.000	2.27e-10
WION01000612.1	20	76.8	41	0	0	100.000	2.27e-10
WION01000612.1	20	69.4	40	0	1	97.561	3.80e-08
WION01000594.1	20	76.8	41	0	0	100.000	2.27e-10
WION01000594.1	20	76.8	41	0	0	100.000	2.27e-10
WION01000594.1	20	76.8	41	0	0	100.000	2.27e-10
WION01000585.1	20	76.8	41	0	0	100.000	2.27e-10
WION01000585.1	20	76.8	41	0	0	100.000	2.27e-10
WION01000585.1	20	76.8	41	0	0	100.000	2.27e-10
WION01000581.1	20	76.8	41	0	0	100.000	2.27e-10
WION01000581.1	20	76.8	41	0	0	100.000	2.27e-10
WION01000581.1	20	69.4	40	0	1	97.561	3.80e-08
WION01000578.1	20	76.8	41	0	0	100.000	2.27e-10
WION01000578.1	20	76.8	41	0	0	100.000	2.27e-10
WION01000578.1	20	76.8	41	0	0	100.000	2.27e-10
WION01000560.1	20	76.8	41	0	0	100.000	2.27e-10
WION01000560.1	20	76.8	41	0	0	100.000	2.27e-10
WION01000560.1	20	76.8	41	0	0	100.000	2.27e-10
WION01000556.1	20	76.8	41	0	0	100.000	2.27e-10
WION01000556.1	20	76.8	41	0	0	100.000	2.27e-10
WION01000556.1	20	76.8	41	0	0	100.000	2.27e-10
WION01000550.1	20	76.8	41	0	0	100.000	2.27e-10
WION01000550.1	20	76.8	41	0	0	100.000	2.27e-10
WION01000550.1	20	76.8	41	0	0	100.000	2.27e-10
WION01000550.1	20	76.8	41	0	0	100.000	2.27e-10
WION01000542.1	20	76.8	41	0	0	100.000	2.27e-10
WION01000542.1	20	76.8	41	0	0	100.000	2.27e-10
WION01000542.1	20	76.8	41	0	0	100.000	2.27e-10
WION01000530.1	20	76.8	41	0	0	100.000	2.27e-10
WION01000530.1	20	76.8	41	0	0	100.000	2.27e-10
WION01000530.1	20	76.8	41	0	0	100.000	2.27e-10
WION01000498.1	20	76.8	41	0	0	100.000	2.27e-10
WION01000498.1	20	76.8	41	0	0	100.000	2.27e-10
WION01000498.1	20	76.8	41	0	0	100.000	2.27e-10
WION01000498.1	20	76.8	41	0	0	100.000	2.27e-10
WION01000426.1	20	76.8	41	0	0	100.000	2.27e-10
WION01000426.1	20	76.8	41	0	0	100.000	2.27e-10
WION01000426.1	20	76.8	41	0	0	100.000	2.27e-10
WION01000426.1	20	76.8	41	0	0	100.000	2.27e-10
WION01000426.1	20	76.8	41	0	0	100.000	2.27e-10
WION01000423.1	20	76.8	41	0	0	100.000	2.27e-10
WION01000423.1	20	76.8	41	0	0	100.000	2.27e-10
WION01000423.1	20	76.8	41	0	0	100.000	2.27e-10
WION01000423.1	20	76.8	41	0	0	100.000	2.27e-10
WION01000423.1	20	76.8	41	0	0	100.000	2.27e-10
WION01000398.1	20	76.8	41	0	0	100.000	2.27e-10
WION01000398.1	20	76.8	41	0	0	100.000	2.27e-10
WION01000398.1	20	76.8	41	0	0	100.000	2.27e-10
WION01000398.1	20	76.8	41	0	0	100.000	2.27e-10
WION01000398.1	20	76.8	41	0	0	100.000	2.27e-10
WION01000398.1	20	76.8	41	0	0	100.000	2.27e-10
WION01000394.1	20	76.8	41	0	0	100.000	2.27e-10
WION01000394.1	20	76.8	41	0	0	100.000	2.27e-10
WION01000394.1	20	76.8	41	0	0	100.000	2.27e-10
WION01000394.1	20	76.8	41	0	0	100.000	2.27e-10
WION01000394.1	20	76.8	41	0	0	100.000	2.27e-10
WION01000380.1	20	76.8	41	0	0	100.000	2.27e-10
WION01000380.1	20	76.8	41	0	0	100.000	2.27e-10
WION01000380.1	20	76.8	41	0	0	100.000	2.27e-10
WION01000380.1	20	76.8	41	0	0	100.000	2.27e-10
WION01000380.1	20	76.8	41	0	0	100.000	2.27e-10
WION01000380.1	20	76.8	41	0	0	100.000	2.27e-10
WION01000379.1	20	76.8	41	0	0	100.000	2.27e-10
WION01000379.1	20	76.8	41	0	0	100.000	2.27e-10
WION01000379.1	20	76.8	41	0	0	100.000	2.27e-10
WION01000379.1	20	76.8	41	0	0	100.000	2.27e-10
WION01000379.1	20	76.8	41	0	0	100.000	2.27e-10
WION01000358.1	20	76.8	41	0	0	100.000	2.27e-10
WION01000358.1	20	76.8	41	0	0	100.000	2.27e-10
WION01000358.1	20	76.8	41	0	0	100.000	2.27e-10
WION01000358.1	20	76.8	41	0	0	100.000	2.27e-10
WION01000358.1	20	76.8	41	0	0	100.000	2.27e-10
WION01000343.1	20	76.8	41	0	0	100.000	2.27e-10
WION01000343.1	20	76.8	41	0	0	100.000	2.27e-10
WION01000343.1	20	76.8	41	0	0	100.000	2.27e-10
WION01000343.1	20	76.8	41	0	0	100.000	2.27e-10
WION01000343.1	20	76.8	41	0	0	100.000	2.27e-10
WION01000343.1	20	76.8	41	0	0	100.000	2.27e-10
WION01000239.1	20	76.8	41	0	0	100.000	2.27e-10
WION01000190.1	20	76.8	41	0	0	100.000	2.27e-10
WION01000190.1	20	76.8	41	0	0	100.000	2.27e-10
WION01000190.1	20	76.8	41	0	0	100.000	2.27e-10
WION01000140.1	20	76.8	41	0	0	100.000	2.27e-10
WION01000140.1	20	76.8	41	0	0	100.000	2.27e-10
WION01000140.1	20	76.8	41	0	0	100.000	2.27e-10
WION01000140.1	20	76.8	41	0	0	100.000	2.27e-10
WION01000140.1	20	76.8	41	0	0	100.000	2.27e-10
WION01000140.1	20	76.8	41	0	0	100.000	2.27e-10
WION01000140.1	20	76.8	41	0	0	100.000	2.27e-10
JANFQX010000575.1	20	76.8	41	0	0	100.000	2.27e-10
JALAIP010002631.1	21	76.8	43	1	0	97.727	2.27e-10
PPNJ01000107.1	36	76.8	41	0	0	100.000	2.27e-10
PPNJ01000107.1	36	65.8	35	0	0	100.000	4.91e-07
PPJT02000318.1	38	76.8	41	0	0	100.000	2.27e-10
PPJT02000318.1	38	71.3	38	0	0	100.000	1.06e-08
JAMAHQ010000420.1	20	76.8	41	0	0	100.000	2.27e-10
JAMFNW010000055.1	20	76.8	41	0	0	100.000	2.27e-10
JAMFNW010000055.1	20	76.8	41	0	0	100.000	2.27e-10
JANFQY010000812.1	40	76.8	41	0	0	100.000	2.27e-10
JANFQY010000812.1	40	58.4	40	3	1	90.909	8.22e-05
JALZZA010000047.1	20	76.8	41	0	0	100.000	2.27e-10
JAIXMS010000059.1	36	76.8	41	0	0	100.000	2.27e-10
JAIXMS010000059.1	36	76.8	41	0	0	100.000	2.27e-10
JAIXMS010000059.1	36	63.9	34	0	0	100.000	1.77e-06
JAIXMS010000059.1	36	63.9	34	0	0	100.000	1.77e-06
JAMAGW010000297.1	41	76.8	41	0	0	100.000	2.27e-10
JAMAGW010000297.1	41	60.2	43	3	2	89.583	2.28e-05
PPME02000006.1	38	76.8	43	1	0	97.727	2.27e-10
PPME02000006.1	38	76.8	43	1	0	97.727	2.27e-10
PPME02000006.1	38	67.6	36	0	0	100.000	1.37e-07
PPME02000006.1	38	67.6	36	0	0	100.000	1.37e-07
JAMALN010001036.1	22	76.8	45	2	0	95.745	2.27e-10
JAHNUO010000138.1	21	76.8	43	1	0	97.727	2.27e-10
JAHNUO010000137.1	21	76.8	43	1	0	97.727	2.27e-10
JAHNUO010000135.1	21	76.8	43	1	0	97.727	2.27e-10
JAHNUO010000134.1	21	76.8	43	1	0	97.727	2.27e-10
JAHNUO010000133.1	21	76.8	43	1	0	97.727	2.27e-10
JAHNUO010000132.1	21	76.8	43	1	0	97.727	2.27e-10
JAHNUO010000131.1	21	76.8	43	1	0	97.727	2.27e-10
JAHNUO010000130.1	21	76.8	43	1	0	97.727	2.27e-10
JAHNUO010000129.1	21	76.8	43	1	0	97.727	2.27e-10
JAHNUO010000128.1	21	76.8	43	1	0	97.727	2.27e-10
JAHNUO010000126.1	21	76.8	43	1	0	97.727	2.27e-10
JAHNUO010000125.1	21	76.8	43	1	0	97.727	2.27e-10
JAHNUO010000123.1	21	76.8	43	1	0	97.727	2.27e-10
JAHNUO010000122.1	21	76.8	43	1	0	97.727	2.27e-10
JAHNUO010000121.1	21	76.8	43	1	0	97.727	2.27e-10
JAHNUO010000120.1	21	76.8	43	1	0	97.727	2.27e-10
JAHNUO010000118.1	21	76.8	43	1	0	97.727	2.27e-10
JAHNUO010000118.1	21	76.8	43	1	0	97.727	2.27e-10
JAHNUO010000117.1	21	76.8	43	1	0	97.727	2.27e-10
JAHNUO010000117.1	21	76.8	43	1	0	97.727	2.27e-10
JAHNUO010000116.1	21	76.8	43	1	0	97.727	2.27e-10
JAHNUO010000114.1	21	76.8	43	1	0	97.727	2.27e-10
JAHNUO010000114.1	21	76.8	43	1	0	97.727	2.27e-10
JAHNUO010000113.1	21	76.8	43	1	0	97.727	2.27e-10
JAHNUO010000113.1	21	76.8	43	1	0	97.727	2.27e-10
JAHNUO010000112.1	21	76.8	43	1	0	97.727	2.27e-10
JAHNUO010000112.1	21	76.8	43	1	0	97.727	2.27e-10
JAHNUO010000111.1	21	76.8	43	1	0	97.727	2.27e-10
JAHNUO010000111.1	21	76.8	43	1	0	97.727	2.27e-10
JAHNUO010000110.1	21	76.8	43	1	0	97.727	2.27e-10
JAHNUO010000110.1	21	76.8	43	1	0	97.727	2.27e-10
JAHNUO010000109.1	21	76.8	43	1	0	97.727	2.27e-10
JAHNUO010000109.1	21	76.8	43	1	0	97.727	2.27e-10
JAHNUO010000108.1	21	76.8	43	1	0	97.727	2.27e-10
JAHNUO010000108.1	21	76.8	43	1	0	97.727	2.27e-10
JAHNUO010000107.1	21	76.8	43	1	0	97.727	2.27e-10
JAHNUO010000107.1	21	76.8	43	1	0	97.727	2.27e-10
JAHNUO010000106.1	21	76.8	43	1	0	97.727	2.27e-10
JAHNUO010000106.1	21	76.8	43	1	0	97.727	2.27e-10
JAHNUO010000104.1	21	76.8	43	1	0	97.727	2.27e-10
JAHNUO010000104.1	21	71.3	42	2	0	95.455	1.06e-08
JAHNUO010000103.1	21	76.8	43	1	0	97.727	2.27e-10
JAHNUO010000103.1	21	67.6	36	0	0	100.000	1.37e-07
JAHNUO010000102.1	21	76.8	43	1	0	97.727	2.27e-10
JAHNUO010000102.1	21	76.8	43	1	0	97.727	2.27e-10
JAHNUO010000101.1	21	76.8	43	1	0	97.727	2.27e-10
JAHNUO010000101.1	21	76.8	43	1	0	97.727	2.27e-10
JAHNUO010000100.1	21	76.8	43	1	0	97.727	2.27e-10
JAHNUO010000100.1	21	76.8	43	1	0	97.727	2.27e-10
JAHNUO010000100.1	21	73.1	41	1	0	97.619	2.93e-09
JAHNUO010000099.1	21	76.8	43	1	0	97.727	2.27e-10
JAHNUO010000099.1	21	76.8	43	1	0	97.727	2.27e-10
JAHNUO010000099.1	21	76.8	43	1	0	97.727	2.27e-10
JAHNUO010000097.1	21	76.8	43	1	0	97.727	2.27e-10
JAHNUO010000095.1	21	76.8	43	1	0	97.727	2.27e-10
JAHNUO010000095.1	21	76.8	43	1	0	97.727	2.27e-10
JAHNUO010000094.1	21	76.8	43	1	0	97.727	2.27e-10
JAHNUO010000094.1	21	76.8	43	1	0	97.727	2.27e-10
JAHNUO010000094.1	21	75.0	42	1	0	97.674	8.16e-10
JAHNUO010000093.1	21	76.8	43	1	0	97.727	2.27e-10
JAHNUO010000093.1	21	76.8	43	1	0	97.727	2.27e-10
JAHNUO010000092.1	21	76.8	43	1	0	97.727	2.27e-10
JAHNUO010000092.1	21	76.8	43	1	0	97.727	2.27e-10
JAHNUO010000089.1	21	76.8	43	1	0	97.727	2.27e-10
JAHNUO010000089.1	21	76.8	43	1	0	97.727	2.27e-10
JAHNUO010000087.1	21	76.8	43	1	0	97.727	2.27e-10
JAHNUO010000087.1	21	76.8	43	1	0	97.727	2.27e-10
JAHNUO010000087.1	21	76.8	43	1	0	97.727	2.27e-10
JAHNUO010000086.1	21	76.8	43	1	0	97.727	2.27e-10
JAHNUO010000086.1	21	76.8	43	1	0	97.727	2.27e-10
JAHNUO010000086.1	21	76.8	43	1	0	97.727	2.27e-10
JAHNUO010000084.1	21	76.8	43	1	0	97.727	2.27e-10
JAHNUO010000084.1	21	76.8	43	1	0	97.727	2.27e-10
JAHNUO010000084.1	21	76.8	43	1	0	97.727	2.27e-10
JAHNUO010000077.1	21	76.8	43	1	0	97.727	2.27e-10
JAHNUO010000077.1	21	76.8	43	1	0	97.727	2.27e-10
JAHNUO010000077.1	21	76.8	43	1	0	97.727	2.27e-10
JAHNUO010000076.1	21	76.8	43	1	0	97.727	2.27e-10
JAHNUO010000076.1	21	76.8	43	1	0	97.727	2.27e-10
JAHNUO010000076.1	21	76.8	43	1	0	97.727	2.27e-10
JAHNUO010000073.1	21	76.8	43	1	0	97.727	2.27e-10
JAHNUO010000073.1	21	76.8	43	1	0	97.727	2.27e-10
JAHNUO010000073.1	21	76.8	43	1	0	97.727	2.27e-10
JAHNUO010000073.1	21	76.8	43	1	0	97.727	2.27e-10
JAHNUO010000072.1	21	76.8	43	1	0	97.727	2.27e-10
JAHNUO010000072.1	21	76.8	43	1	0	97.727	2.27e-10
JAHNUO010000072.1	21	76.8	43	1	0	97.727	2.27e-10
JAHNUO010000072.1	21	76.8	43	1	0	97.727	2.27e-10
JAHNUO010000067.1	21	76.8	43	1	0	97.727	2.27e-10
JAHNUO010000067.1	21	76.8	43	1	0	97.727	2.27e-10
JAHNUO010000067.1	21	76.8	43	1	0	97.727	2.27e-10
JAHNUO010000067.1	21	76.8	43	1	0	97.727	2.27e-10
JAHNUO010000067.1	21	76.8	43	1	0	97.727	2.27e-10
JAHNUO010000060.1	21	76.8	43	1	0	97.727	2.27e-10
JAHNUO010000060.1	21	76.8	43	1	0	97.727	2.27e-10
JAHNUO010000060.1	21	76.8	43	1	0	97.727	2.27e-10
JAHNUO010000060.1	21	76.8	43	1	0	97.727	2.27e-10
JAHNUO010000060.1	21	76.8	43	1	0	97.727	2.27e-10
JAHNUO010000060.1	21	76.8	43	1	0	97.727	2.27e-10
JAFHAQ020000021.1	43	76.8	49	4	0	92.453	2.27e-10
JAFHAQ020000021.1	43	76.8	49	4	0	92.453	2.27e-10
JAFHAQ020000021.1	43	76.8	49	4	0	92.453	2.27e-10
JAFHAQ020000021.1	43	76.8	49	4	0	92.453	2.27e-10
JAFHAQ020000021.1	43	76.8	49	4	0	92.453	2.27e-10
JAFHAQ020000021.1	43	76.8	49	4	0	92.453	2.27e-10
JAFHAQ020000021.1	43	75.0	42	1	0	97.674	8.16e-10
JAFHAQ020000021.1	43	69.4	37	0	0	100.000	3.80e-08
JAFHAQ020000021.1	43	69.4	37	0	0	100.000	3.80e-08
JAFHAQ020000021.1	43	69.4	37	0	0	100.000	3.80e-08
JAFHAQ020000021.1	43	69.4	37	0	0	100.000	3.80e-08
JAFHAQ020000021.1	43	69.4	37	0	0	100.000	3.80e-08
JAFHAQ020000021.1	43	69.4	37	0	0	100.000	3.80e-08
JAFHAQ020000021.1	43	69.4	37	0	0	100.000	3.80e-08
JAMAHS010000046.1	20	76.8	41	0	0	100.000	2.27e-10
CR382124.1	41	76.8	43	1	0	97.727	2.27e-10
CR382124.1	41	76.8	43	1	0	97.727	2.27e-10
CR382124.1	41	76.8	43	1	0	97.727	2.27e-10
CR382124.1	41	69.4	41	2	0	95.349	3.80e-08
JAMABK010000015.1	20	76.8	41	0	0	100.000	2.27e-10
JALZZO010000056.1	20	76.8	41	0	0	100.000	2.27e-10
JALJEG010000101.1	25	76.8	49	4	0	92.453	2.27e-10
JAEBUR010000067.1	21	76.8	43	1	0	97.727	2.27e-10
JAEBUR010000067.1	21	76.8	43	1	0	97.727	2.27e-10
JAEBUR010000067.1	21	76.8	43	1	0	97.727	2.27e-10
JAEBUR010000061.1	21	76.8	43	1	0	97.727	2.27e-10
JAEBUR010000061.1	21	76.8	43	1	0	97.727	2.27e-10
JAEBUR010000061.1	21	76.8	43	1	0	97.727	2.27e-10
JAEBUR010000053.1	21	76.8	43	1	0	97.727	2.27e-10
JAEBUR010000053.1	21	76.8	43	1	0	97.727	2.27e-10
JAEBUR010000053.1	21	76.8	43	1	0	97.727	2.27e-10
JAEBUR010000053.1	21	76.8	43	1	0	97.727	2.27e-10
JAEBUR010000050.1	21	76.8	43	1	0	97.727	2.27e-10
JAEBUR010000050.1	21	76.8	43	1	0	97.727	2.27e-10
JAEBUR010000050.1	21	76.8	43	1	0	97.727	2.27e-10
JAEBUR010000050.1	21	76.8	43	1	0	97.727	2.27e-10
JAEBUR010000050.1	21	76.8	43	1	0	97.727	2.27e-10
JAEBUR010000033.1	21	76.8	43	1	0	97.727	2.27e-10
JAEBUR010000033.1	21	76.8	43	1	0	97.727	2.27e-10
JAEBUR010000033.1	21	76.8	43	1	0	97.727	2.27e-10
JAEBUR010000033.1	21	76.8	43	1	0	97.727	2.27e-10
JAEBUR010000033.1	21	76.8	43	1	0	97.727	2.27e-10
JAEBUR010000033.1	21	76.8	43	1	0	97.727	2.27e-10
JAEBUR010000033.1	21	76.8	43	1	0	97.727	2.27e-10
JAEBUR010000033.1	21	76.8	43	1	0	97.727	2.27e-10
JAEBUR010000033.1	21	76.8	43	1	0	97.727	2.27e-10
JAEBUR010000033.1	21	76.8	43	1	0	97.727	2.27e-10
JAEBUR010000033.1	21	76.8	43	1	0	97.727	2.27e-10
JAFCAK010000006.1	22	76.8	45	2	0	95.745	2.27e-10
JAFCAK010000006.1	22	76.8	45	2	0	95.745	2.27e-10
JAFCAK010000006.1	22	76.8	45	2	0	95.745	2.27e-10
JAFCAK010000006.1	22	76.8	45	2	0	95.745	2.27e-10
JAFCAK010000048.1	22	76.8	45	2	0	95.745	2.27e-10
JAFCAK010000048.1	22	71.3	38	0	0	100.000	1.06e-08
JAFCAK010000011.1	22	76.8	45	2	0	95.745	2.27e-10
JALILW010000027.1	37	76.8	41	0	0	100.000	2.27e-10
JALILW010000027.1	37	76.8	41	0	0	100.000	2.27e-10
JALILW010000027.1	37	76.8	41	0	0	100.000	2.27e-10
JALILW010000027.1	37	62.1	35	1	0	97.222	6.35e-06
JALILW010000027.1	37	62.1	35	1	0	97.222	6.35e-06
JALILW010000027.1	37	62.1	35	1	0	97.222	6.35e-06
PPJE01000149.1	21	76.8	43	1	0	97.727	2.27e-10
JALILS010000050.1	40	76.8	41	0	0	100.000	2.27e-10
JALILS010000050.1	40	62.1	39	3	0	92.857	6.35e-06
AP012217.1	41	76.8	43	1	0	97.727	2.27e-10
AP012217.1	41	76.8	43	1	0	97.727	2.27e-10
AP012217.1	41	69.4	41	2	0	95.349	3.80e-08
AP012217.1	41	69.4	41	2	0	95.349	3.80e-08
JAMAFX010000591.1	20	76.8	41	0	0	100.000	2.27e-10
JABYQP010000066.1	24	76.8	48	2	1	94.118	2.27e-10
JABYQP010000066.1	24	76.8	48	2	1	94.118	2.27e-10
QLPF01022431.1	21	76.8	43	1	0	97.727	2.27e-10
JAMAMB010000006.1	22	76.8	45	2	0	95.745	2.27e-10
QFEN01004375.1	21	76.8	43	1	0	97.727	2.27e-10
QFEN01001054.1	21	76.8	43	1	0	97.727	2.27e-10
CAMKVN010005455.1	21	76.8	43	1	0	97.727	2.27e-10
CEMM01130266.1	20	76.8	41	0	0	100.000	2.27e-10
AZYM01000293.1	20	76.8	41	0	0	100.000	2.27e-10
QLPC01010457.1	21	76.8	43	1	0	97.727	2.27e-10
JAMAGU010000184.1	20	76.8	41	0	0	100.000	2.27e-10
JAMAGU010000120.1	40	76.8	41	0	0	100.000	2.27e-10
JAMAGU010000120.1	40	58.4	40	3	1	90.909	8.22e-05
AUPC02000658.1	21	76.8	43	1	0	97.727	2.27e-10
AUPC02000373.1	21	76.8	43	1	0	97.727	2.27e-10
AUPC02000200.1	21	76.8	43	1	0	97.727	2.27e-10
AUPC02000017.1	21	76.8	43	1	0	97.727	2.27e-10
PPOV01000104.1	21	76.8	43	1	0	97.727	2.27e-10
WTTZ01000243.1	20	76.8	41	0	0	100.000	2.27e-10
JAMYHH010000682.1	22	76.8	45	2	0	95.745	2.27e-10
CAJVPP010007178.1	21	76.8	43	1	0	97.727	2.27e-10
JAMAHT010000021.1	20	76.8	41	0	0	100.000	2.27e-10
JAMAHN010000030.1	20	76.8	41	0	0	100.000	2.27e-10
JALZZN010000013.1	20	76.8	41	0	0	100.000	2.27e-10
VSJF01000023.1	21	76.8	43	1	0	97.727	2.27e-10
VSJF01000021.1	21	76.8	43	1	0	97.727	2.27e-10
JAGXNN020000315.1	20	76.8	41	0	0	100.000	2.27e-10
JAFBMQ010000006.1	20	76.8	41	0	0	100.000	2.27e-10
JAFBMQ010000006.1	20	76.8	41	0	0	100.000	2.27e-10
JAFBMQ010000006.1	20	76.8	41	0	0	100.000	2.27e-10
JAFBMQ010000006.1	20	76.8	41	0	0	100.000	2.27e-10
JAFBMQ010000006.1	20	76.8	41	0	0	100.000	2.27e-10
JAFBMQ010000006.1	20	76.8	41	0	0	100.000	2.27e-10
JAFBMQ010000006.1	20	76.8	41	0	0	100.000	2.27e-10
JACWFT010000001.1	41	76.8	41	0	0	100.000	2.27e-10
JACWFT010000001.1	41	60.2	43	3	2	89.583	2.28e-05
PPJY02000051.1	37	76.8	41	0	0	100.000	2.27e-10
PPJY02000051.1	37	69.4	37	0	0	100.000	3.80e-08
JAMAHP010000181.1	20	76.8	41	0	0	100.000	2.27e-10
JAMAHR010000016.1	20	76.8	41	0	0	100.000	2.27e-10
WMKJ01000236.1	20	76.8	41	0	0	100.000	2.27e-10
WHUX01000300.1	20	76.8	41	0	0	100.000	2.27e-10
JALZYR010000113.1	20	76.8	41	0	0	100.000	2.27e-10
JAMAMA010000005.1	22	76.8	45	2	0	95.745	2.27e-10
JALZZD010000127.1	20	76.8	41	0	0	100.000	2.27e-10
JALZYY010000065.1	20	76.8	41	0	0	100.000	2.27e-10
JAMAMF010001040.1	20	76.8	41	0	0	100.000	2.27e-10
JALZYV010000007.1	20	76.8	41	0	0	100.000	2.27e-10
JAIFKG010000789.1	37	76.8	41	0	0	100.000	2.27e-10
JAIFKG010000789.1	37	62.1	35	1	0	97.222	6.35e-06
JALAIM010001695.1	21	76.8	43	1	0	97.727	2.27e-10
JALZZF010000098.1	20	76.8	41	0	0	100.000	2.27e-10
JABULC010000244.1	37	76.8	41	0	0	100.000	2.27e-10
JABULC010000244.1	37	62.1	35	1	0	97.222	6.35e-06
JNEU01000729.1	20	76.8	41	0	0	100.000	2.27e-10
JALZZR010000073.1	20	76.8	41	0	0	100.000	2.27e-10
QZLH01000594.1	21	76.8	43	1	0	97.727	2.27e-10
QZLH01000332.1	21	76.8	43	1	0	97.727	2.27e-10
JALZYT010000051.1	20	76.8	41	0	0	100.000	2.27e-10
JADRCN010009214.1	21	76.8	43	1	0	97.727	2.27e-10
CACVBS010000088.1	20	76.8	41	0	0	100.000	2.27e-10
QYLQ01000035.1	39	76.8	43	1	0	97.727	2.27e-10
QYLQ01000035.1	39	69.4	37	0	0	100.000	3.80e-08
CAJVRJ010000003.1	39	76.8	41	0	0	100.000	2.27e-10
CAJVRJ010000003.1	39	60.2	38	3	0	92.683	2.28e-05
JAMALM010001433.1	22	76.8	45	2	0	95.745	2.27e-10
QELA01000017.1	53	76.8	62	3	6	87.324	2.27e-10
QELA01000017.1	53	76.8	62	3	6	87.324	2.27e-10
QELA01000017.1	53	67.6	41	0	2	95.349	1.37e-07
QELA01000014.1	53	76.8	62	3	6	87.324	2.27e-10
QELA01000014.1	53	73.1	42	0	1	97.674	2.93e-09
QELA01000014.1	53	67.6	41	0	2	95.349	1.37e-07
QELA01000014.1	53	67.6	41	0	2	95.349	1.37e-07
JALZZE010000013.1	20	76.8	41	0	0	100.000	2.27e-10
JAHYSQ010042711.1	20	76.8	41	0	0	100.000	2.27e-10
JALZYO010000011.1	20	76.8	41	0	0	100.000	2.27e-10
JALZYS010000038.1	20	76.8	41	0	0	100.000	2.27e-10
JALZZI010000243.1	20	76.8	41	0	0	100.000	2.27e-10
JALZZI010000243.1	20	65.8	35	0	0	100.000	4.91e-07
PTJQ01387942.1	37	76.8	41	0	0	100.000	2.27e-10
PTJQ01387942.1	37	56.5	34	2	0	94.444	2.96e-04
JAMAHO010000109.1	20	76.8	41	0	0	100.000	2.27e-10
JAMFMN010000012.1	20	76.8	41	0	0	100.000	2.27e-10
JAGTUB010000840.1	20	76.8	41	0	0	100.000	2.27e-10
JALZYZ010000092.1	20	76.8	41	0	0	100.000	2.27e-10
PPJV01000150.1	37	76.8	41	0	0	100.000	2.27e-10
PPJV01000150.1	37	67.6	36	0	0	100.000	1.37e-07
QLOY01002246.1	20	76.8	41	0	0	100.000	2.27e-10
JALZZP010000061.1	20	76.8	41	0	0	100.000	2.27e-10
JAMAGV010000048.1	40	76.8	41	0	0	100.000	2.27e-10
JAMAGV010000048.1	40	58.4	40	3	1	90.909	8.22e-05
NKYR01000240.1	37	76.8	41	0	0	100.000	2.27e-10
NKYR01000240.1	37	56.5	34	2	0	94.444	2.96e-04
NKYR01000240.1	37	56.5	34	2	0	94.444	2.96e-04
NPHW01008670.1	20	76.8	41	0	0	100.000	2.27e-10
JALZZC010000012.1	20	76.8	41	0	0	100.000	2.27e-10
JAKRRZ010004920.1	20	76.8	41	0	0	100.000	2.27e-10
WACN01000021.1	39	76.8	43	1	0	97.727	2.27e-10
WACN01000021.1	39	69.4	37	0	0	100.000	3.80e-08
JALZYX010000138.1	20	76.8	41	0	0	100.000	2.27e-10
JAMAHU010000063.1	20	76.8	41	0	0	100.000	2.27e-10
JALZYU010000016.1	20	76.8	41	0	0	100.000	2.27e-10
QKKE01000717.1	21	76.8	43	1	0	97.727	2.27e-10
NC_006040.1	41	76.8	43	1	0	97.727	2.27e-10
NC_006040.1	41	76.8	43	1	0	97.727	2.27e-10
NC_006040.1	41	76.8	43	1	0	97.727	2.27e-10
NC_006040.1	41	69.4	41	2	0	95.349	3.80e-08
NC_036029.1	41	76.8	43	1	0	97.727	2.27e-10
NC_036029.1	41	76.8	43	1	0	97.727	2.27e-10
NC_036029.1	41	69.4	41	2	0	95.349	3.80e-08
NC_036029.1	41	69.4	41	2	0	95.349	3.80e-08
NW_006763101.1	40	76.8	41	0	0	100.000	2.27e-10
NW_006763101.1	40	71.3	42	2	0	95.455	1.06e-08
NW_024467419.1	37	76.8	41	0	0	100.000	2.27e-10
NW_024467419.1	37	56.5	34	2	0	94.444	2.96e-04
NW_024467431.1	37	76.8	41	0	0	100.000	2.27e-10
NW_024467431.1	37	56.5	34	2	0	94.444	2.96e-04
NW_024467432.1	37	76.8	41	0	0	100.000	2.27e-10
NW_024467432.1	37	56.5	34	2	0	94.444	2.96e-04
NW_020269912.1	21	76.8	43	1	0	97.727	2.27e-10
NW_020269627.1	21	76.8	43	1	0	97.727	2.27e-10
NW_020269454.1	21	76.8	43	1	0	97.727	2.27e-10
NW_020269271.1	21	76.8	43	1	0	97.727	2.27e-10
NW_020194405.1	20	76.8	41	0	0	100.000	2.27e-10
NW_020194431.1	20	76.8	41	0	0	100.000	2.27e-10
NW_020194430.1	20	76.8	41	0	0	100.000	2.27e-10
NW_020194430.1	20	76.8	41	0	0	100.000	2.27e-10
NW_020194428.1	20	76.8	41	0	0	100.000	2.27e-10
NW_020194425.1	20	76.8	41	0	0	100.000	2.27e-10
NW_020194425.1	20	76.8	41	0	0	100.000	2.27e-10
NW_020194424.1	20	76.8	41	0	0	100.000	2.27e-10
NW_020194423.1	20	76.8	41	0	0	100.000	2.27e-10
NW_020194423.1	20	76.8	41	0	0	100.000	2.27e-10
NW_020194422.1	20	76.8	41	0	0	100.000	2.27e-10
NW_020194422.1	20	76.8	41	0	0	100.000	2.27e-10
NW_020194421.1	20	76.8	41	0	0	100.000	2.27e-10
NW_020194421.1	20	76.8	41	0	0	100.000	2.27e-10
NW_020194420.1	20	76.8	41	0	0	100.000	2.27e-10
NW_020194420.1	20	76.8	41	0	0	100.000	2.27e-10
NW_020194419.1	20	76.8	41	0	0	100.000	2.27e-10
NW_020194419.1	20	76.8	41	0	0	100.000	2.27e-10
NW_020194418.1	20	76.8	41	0	0	100.000	2.27e-10
NW_020194418.1	20	76.8	41	0	0	100.000	2.27e-10
NW_020194417.1	20	76.8	41	0	0	100.000	2.27e-10
NW_020194417.1	20	76.8	41	0	0	100.000	2.27e-10
NW_020194416.1	20	76.8	41	0	0	100.000	2.27e-10
NW_020194416.1	20	76.8	41	0	0	100.000	2.27e-10
NW_020194415.1	20	76.8	41	0	0	100.000	2.27e-10
NW_020194415.1	20	76.8	41	0	0	100.000	2.27e-10
NW_020194414.1	20	76.8	41	0	0	100.000	2.27e-10
NW_020194414.1	20	76.8	41	0	0	100.000	2.27e-10
NW_020194414.1	20	76.8	41	0	0	100.000	2.27e-10
NW_020194413.1	20	76.8	41	0	0	100.000	2.27e-10
NW_020194413.1	20	76.8	41	0	0	100.000	2.27e-10
NW_020194413.1	20	76.8	41	0	0	100.000	2.27e-10
NW_020194412.1	20	76.8	41	0	0	100.000	2.27e-10
NW_020194412.1	20	76.8	41	0	0	100.000	2.27e-10
NW_020194412.1	20	76.8	41	0	0	100.000	2.27e-10
NW_020194411.1	20	76.8	41	0	0	100.000	2.27e-10
NW_020194411.1	20	76.8	41	0	0	100.000	2.27e-10
NW_020194411.1	20	76.8	41	0	0	100.000	2.27e-10
NW_020194410.1	20	76.8	41	0	0	100.000	2.27e-10
NW_020194410.1	20	76.8	41	0	0	100.000	2.27e-10
NW_020194410.1	20	76.8	41	0	0	100.000	2.27e-10
NW_008806311.1	21	76.8	43	1	0	97.727	2.27e-10
NW_023501100.1	40	76.8	41	0	0	100.000	2.27e-10
NW_023501100.1	40	76.8	41	0	0	100.000	2.27e-10
NW_023501100.1	40	63.9	40	3	0	93.023	1.77e-06
NW_023501100.1	40	63.9	40	3	0	93.023	1.77e-06
NW_023501084.1	40	76.8	41	0	0	100.000	2.27e-10
NW_023501084.1	40	63.9	40	3	0	93.023	1.77e-06
NW_023501084.1	40	60.2	34	1	0	97.143	2.28e-05
LT598491.1	38	75.0	42	1	0	97.674	8.16e-10
LT598491.1	38	75.0	42	1	0	97.674	8.16e-10
LT598491.1	38	69.4	37	0	0	100.000	3.80e-08
LT598491.1	38	69.4	37	0	0	100.000	3.80e-08
OVGK01000075.1	38	75.0	42	1	0	97.674	8.16e-10
OVGK01000075.1	38	69.4	37	0	0	100.000	3.80e-08
JALILT010000001.1	39	75.0	45	1	1	95.745	8.16e-10
JALILT010000001.1	39	75.0	45	1	1	95.745	8.16e-10
JALILT010000001.1	39	75.0	45	1	1	95.745	8.16e-10
JALILT010000001.1	39	75.0	45	1	1	95.745	8.16e-10
JALILT010000001.1	39	65.8	35	0	0	100.000	4.91e-07
JALILT010000001.1	39	65.8	35	0	0	100.000	4.91e-07
JALILT010000001.1	39	65.8	35	0	0	100.000	4.91e-07
JALILT010000001.1	39	65.8	35	0	0	100.000	4.91e-07
PPMH02000093.1	40	75.0	45	0	2	95.745	8.16e-10
PPMH02000093.1	40	69.4	37	0	0	100.000	3.80e-08
PPIN02000114.1	37	75.0	40	0	0	100.000	8.16e-10
PPIN02000114.1	37	69.4	37	0	0	100.000	3.80e-08
SELW01000612.1	36	75.0	40	0	0	100.000	8.16e-10
SELW01000612.1	36	67.6	36	0	0	100.000	1.37e-07
CP019500.1	38	75.0	42	1	0	97.674	8.16e-10
CP019500.1	38	69.4	37	0	0	100.000	3.80e-08
CP019493.1	38	75.0	42	1	0	97.674	8.16e-10
CP019493.1	38	69.4	37	0	0	100.000	3.80e-08
CP019493.1	38	69.4	37	0	0	100.000	3.80e-08
PUHU01000487.1	37	75.0	40	0	0	100.000	8.16e-10
PUHU01000487.1	37	69.4	37	0	0	100.000	3.80e-08
JAIWYV020000017.1	38	75.0	42	1	0	97.674	8.16e-10
JAIWYV020000017.1	38	75.0	42	1	0	97.674	8.16e-10
JAIWYV020000017.1	38	69.4	37	0	0	100.000	3.80e-08
JAIWYV020000017.1	38	69.4	37	0	0	100.000	3.80e-08
JAIWYV020000005.1	38	75.0	42	1	0	97.674	8.16e-10
JAIWYV020000005.1	38	69.4	37	0	0	100.000	3.80e-08
PPIP01000064.1	19	75.0	40	0	0	100.000	8.16e-10
LT598476.1	38	75.0	42	1	0	97.674	8.16e-10
LT598476.1	38	75.0	42	1	0	97.674	8.16e-10
LT598476.1	38	69.4	37	0	0	100.000	3.80e-08
LT598476.1	38	69.4	37	0	0	100.000	3.80e-08
LT598476.1	38	69.4	37	0	0	100.000	3.80e-08
UEGL01000009.1	38	75.0	42	1	0	97.674	8.16e-10
UEGL01000009.1	38	75.0	42	1	0	97.674	8.16e-10
UEGL01000009.1	38	75.0	42	1	0	97.674	8.16e-10
UEGL01000009.1	38	75.0	42	1	0	97.674	8.16e-10
UEGL01000009.1	38	69.4	37	0	0	100.000	3.80e-08
UEGL01000009.1	38	69.4	37	0	0	100.000	3.80e-08
UEGL01000009.1	38	69.4	37	0	0	100.000	3.80e-08
UEGL01000009.1	38	69.4	37	0	0	100.000	3.80e-08
UEGL01000006.1	38	75.0	42	1	0	97.674	8.16e-10
UEGL01000006.1	38	69.4	37	0	0	100.000	3.80e-08
UEGL01000006.1	38	69.4	41	2	0	95.349	3.80e-08
UEGL01000006.1	38	69.4	37	0	0	100.000	3.80e-08
UEGL01000028.1	38	75.0	42	1	0	97.674	8.16e-10
UEGL01000028.1	38	75.0	42	1	0	97.674	8.16e-10
UEGL01000028.1	38	75.0	42	1	0	97.674	8.16e-10
UEGL01000028.1	38	75.0	42	1	0	97.674	8.16e-10
UEGL01000028.1	38	69.4	37	0	0	100.000	3.80e-08
UEGL01000028.1	38	69.4	37	0	0	100.000	3.80e-08
UEGL01000028.1	38	69.4	37	0	0	100.000	3.80e-08
UEGL01000028.1	38	69.4	37	0	0	100.000	3.80e-08
UEGL01000010.1	38	75.0	42	1	0	97.674	8.16e-10
UEGL01000010.1	38	75.0	42	1	0	97.674	8.16e-10
UEGL01000010.1	38	75.0	42	1	0	97.674	8.16e-10
UEGL01000010.1	38	75.0	42	1	0	97.674	8.16e-10
UEGL01000010.1	38	69.4	37	0	0	100.000	3.80e-08
UEGL01000010.1	38	69.4	37	0	0	100.000	3.80e-08
UEGL01000010.1	38	69.4	37	0	0	100.000	3.80e-08
UEGL01000010.1	38	69.4	37	0	0	100.000	3.80e-08
UEGL01000039.1	38	75.0	42	1	0	97.674	8.16e-10
UEGL01000039.1	38	75.0	42	1	0	97.674	8.16e-10
UEGL01000039.1	38	75.0	42	1	0	97.674	8.16e-10
UEGL01000039.1	38	75.0	42	1	0	97.674	8.16e-10
UEGL01000039.1	38	69.4	37	0	0	100.000	3.80e-08
UEGL01000039.1	38	69.4	37	0	0	100.000	3.80e-08
UEGL01000039.1	38	69.4	37	0	0	100.000	3.80e-08
UEGL01000039.1	38	69.4	37	0	0	100.000	3.80e-08
UEGL01000008.1	38	75.0	42	1	0	97.674	8.16e-10
UEGL01000008.1	38	75.0	42	1	0	97.674	8.16e-10
UEGL01000008.1	38	75.0	42	1	0	97.674	8.16e-10
UEGL01000008.1	38	75.0	42	1	0	97.674	8.16e-10
UEGL01000008.1	38	75.0	42	1	0	97.674	8.16e-10
UEGL01000008.1	38	69.4	37	0	0	100.000	3.80e-08
UEGL01000008.1	38	69.4	37	0	0	100.000	3.80e-08
UEGL01000008.1	38	69.4	37	0	0	100.000	3.80e-08
UEGL01000008.1	38	69.4	37	0	0	100.000	3.80e-08
UEGL01000008.1	38	69.4	37	0	0	100.000	3.80e-08
UEGL01000052.1	38	75.0	42	1	0	97.674	8.16e-10
UEGL01000052.1	38	75.0	42	1	0	97.674	8.16e-10
UEGL01000052.1	38	75.0	42	1	0	97.674	8.16e-10
UEGL01000052.1	38	75.0	42	1	0	97.674	8.16e-10
UEGL01000052.1	38	69.4	37	0	0	100.000	3.80e-08
UEGL01000052.1	38	69.4	37	0	0	100.000	3.80e-08
UEGL01000052.1	38	69.4	37	0	0	100.000	3.80e-08
CU928181.1	38	75.0	42	1	0	97.674	8.16e-10
CU928181.1	38	75.0	42	1	0	97.674	8.16e-10
CU928181.1	38	75.0	42	1	0	97.674	8.16e-10
CU928181.1	38	69.4	37	0	0	100.000	3.80e-08
CU928181.1	38	69.4	37	0	0	100.000	3.80e-08
CU928181.1	38	69.4	37	0	0	100.000	3.80e-08
CP059251.1	38	75.0	42	1	0	97.674	8.16e-10
CP059251.1	38	75.0	42	1	0	97.674	8.16e-10
CP059251.1	38	69.4	37	0	0	100.000	3.80e-08
CP059251.1	38	69.4	37	0	0	100.000	3.80e-08
PPMK02000094.1	38	75.0	45	0	2	95.745	8.16e-10
PPMK02000094.1	38	62.1	33	0	0	100.000	6.35e-06
BEDX01000012.1	20	75.0	42	1	0	97.674	8.16e-10
CP028774.1	37	75.0	40	0	0	100.000	8.16e-10
CP028774.1	37	69.4	37	0	0	100.000	3.80e-08
CP028773.1	37	75.0	40	0	0	100.000	8.16e-10
CP028773.1	37	75.0	40	0	0	100.000	8.16e-10
CP028773.1	37	69.4	37	0	0	100.000	3.80e-08
CP028773.1	37	69.4	37	0	0	100.000	3.80e-08
PQXP01000239.1	20	75.0	42	1	0	97.674	8.16e-10
PQXP01000591.1	20	75.0	42	1	0	97.674	8.16e-10
PQXP01000591.1	20	75.0	42	1	0	97.674	8.16e-10
PQXP01001050.1	20	75.0	42	1	0	97.674	8.16e-10
PQXP01001035.1	20	75.0	42	1	0	97.674	8.16e-10
PQXP01001036.1	20	75.0	42	1	0	97.674	8.16e-10
PQXP01001036.1	20	75.0	42	1	0	97.674	8.16e-10
PQXP01001036.1	20	75.0	42	1	0	97.674	8.16e-10
PQXP01001036.1	20	75.0	42	1	0	97.674	8.16e-10
PQXP01001036.1	20	75.0	42	1	0	97.674	8.16e-10
MU007340.1	39	75.0	40	0	0	100.000	8.16e-10
MU007340.1	39	60.2	39	2	1	92.857	2.28e-05
MXQC01000182.1	39	75.0	42	1	0	97.674	8.16e-10
MXQC01000182.1	39	71.3	38	0	0	100.000	1.06e-08
JAAZQA010000020.1	20	75.0	42	1	0	97.674	8.16e-10
PUHR01000350.1	38	75.0	42	1	0	97.674	8.16e-10
PUHR01000350.1	38	69.4	37	0	0	100.000	3.80e-08
JAMAGY010000155.1	19	75.0	40	0	0	100.000	8.16e-10
JAMYHU010000003.1	20	75.0	42	1	0	97.674	8.16e-10
JAMAKQ010000250.1	23	75.0	47	1	2	94.000	8.16e-10
PPOH01000352.1	38	75.0	42	1	0	97.674	8.16e-10
PPOH01000352.1	38	69.4	37	0	0	100.000	3.80e-08
PPOH01000153.1	38	75.0	42	1	0	97.674	8.16e-10
PPOH01000153.1	38	69.4	37	0	0	100.000	3.80e-08
PPOH01000013.1	38	75.0	42	1	0	97.674	8.16e-10
PPOH01000013.1	38	69.4	37	0	0	100.000	3.80e-08
QPMP01000167.1	20	75.0	42	1	0	97.674	8.16e-10
JAAAXZ010000726.1	20	75.0	42	1	0	97.674	8.16e-10
JAAAXZ010000726.1	20	75.0	42	1	0	97.674	8.16e-10
JAAAXZ010000726.1	20	75.0	42	1	0	97.674	8.16e-10
JAAAXZ010000726.1	20	75.0	42	1	0	97.674	8.16e-10
JAAAXZ010000726.1	20	75.0	42	1	0	97.674	8.16e-10
JAAAXZ010000400.1	42	75.0	43	0	1	97.727	8.16e-10
JAAAXZ010000400.1	42	71.3	42	2	0	95.455	1.06e-08
JAAAXZ010000400.1	42	62.1	40	2	1	93.023	6.35e-06
JAAAXZ010000400.1	42	60.2	40	4	0	90.909	2.28e-05
JAAAXZ010000400.1	42	60.2	40	4	0	90.909	2.28e-05
JAAAXZ010000400.1	42	60.2	40	4	0	90.909	2.28e-05
JAAAXZ010000400.1	42	60.2	40	4	0	90.909	2.28e-05
JAAAXZ010000400.1	42	60.2	40	4	0	90.909	2.28e-05
JAAAXZ010000400.1	42	60.2	40	4	0	90.909	2.28e-05
JAAAXZ010000400.1	42	60.2	40	4	0	90.909	2.28e-05
JAAAXZ010000400.1	42	58.4	33	1	0	97.059	8.22e-05
JAAAXZ010000400.1	42	58.4	33	1	0	97.059	8.22e-05
JAAAXZ010000400.1	42	58.4	33	1	0	97.059	8.22e-05
BLZB01000082.1	39	75.0	42	1	0	97.674	8.16e-10
BLZB01000082.1	39	71.3	38	0	0	100.000	1.06e-08
JAGUCV010000002.1	37	75.0	40	0	0	100.000	8.16e-10
JAGUCV010000002.1	37	69.4	37	0	0	100.000	3.80e-08
JAGUCV010000001.1	37	75.0	40	0	0	100.000	8.16e-10
JAGUCV010000001.1	37	75.0	40	0	0	100.000	8.16e-10
JAGUCV010000001.1	37	75.0	40	0	0	100.000	8.16e-10
JAGUCV010000001.1	37	75.0	40	0	0	100.000	8.16e-10
JAGUCV010000001.1	37	75.0	40	0	0	100.000	8.16e-10
JAGUCV010000001.1	37	75.0	40	0	0	100.000	8.16e-10
JAGUCV010000001.1	37	75.0	40	0	0	100.000	8.16e-10
JAGUCV010000001.1	37	69.4	37	0	0	100.000	3.80e-08
JAGUCV010000001.1	37	69.4	37	0	0	100.000	3.80e-08
JAGUCV010000001.1	37	69.4	37	0	0	100.000	3.80e-08
JAGUCV010000001.1	37	69.4	37	0	0	100.000	3.80e-08
JAGUCV010000001.1	37	69.4	37	0	0	100.000	3.80e-08
JAGUCV010000001.1	37	69.4	37	0	0	100.000	3.80e-08
JAGUCV010000001.1	37	69.4	37	0	0	100.000	3.80e-08
JAGUCV010000001.1	37	69.4	37	0	0	100.000	3.80e-08
JAGUCV010000001.1	37	62.1	33	0	0	100.000	6.35e-06
SWFT01000003.1	36	75.0	40	0	0	100.000	8.16e-10
SWFT01000003.1	36	71.3	38	0	0	100.000	1.06e-08
SWFT01000003.1	36	67.6	36	0	0	100.000	1.37e-07
JAMALS010000003.1	20	75.0	42	1	0	97.674	8.16e-10
JAMYHV010000178.1	20	75.0	42	1	0	97.674	8.16e-10
PPJZ01000145.1	38	75.0	42	1	0	97.674	8.16e-10
PPJZ01000145.1	38	69.4	37	0	0	100.000	3.80e-08
JAMALH010000007.1	20	75.0	42	1	0	97.674	8.16e-10
JAMALH010000007.1	20	75.0	42	1	0	97.674	8.16e-10
CH408083.1	39	75.0	43	0	1	97.727	8.16e-10
CH408083.1	39	69.4	37	0	0	100.000	3.80e-08
CH408078.1	39	75.0	43	0	1	97.727	8.16e-10
CH408078.1	39	75.0	43	0	1	97.727	8.16e-10
CH408078.1	39	75.0	43	0	1	97.727	8.16e-10
CH408078.1	39	69.4	37	0	0	100.000	3.80e-08
CH408078.1	39	69.4	37	0	0	100.000	3.80e-08
CH408078.1	39	63.9	37	0	1	97.368	1.77e-06
JAMFRD010000198.1	20	75.0	42	1	0	97.674	8.16e-10
JAHXHD010001605.1	20	75.0	42	1	0	97.674	8.16e-10
PPIS01000088.1	36	75.0	40	0	0	100.000	8.16e-10
PPIS01000088.1	36	67.6	36	0	0	100.000	1.37e-07
NSGQ01000166.1	22	75.0	45	1	1	95.745	8.16e-10
SWBN01000023.1	40	75.0	42	1	0	97.674	8.16e-10
SWBN01000023.1	40	75.0	42	1	0	97.674	8.16e-10
SWBN01000023.1	40	71.3	38	0	0	100.000	1.06e-08
SWBN01000023.1	40	71.3	38	0	0	100.000	1.06e-08
SWBN01000023.1	40	71.3	40	1	0	97.561	1.06e-08
SWBN01000017.1	39	75.0	42	1	0	97.674	8.16e-10
SWBN01000017.1	39	75.0	42	1	0	97.674	8.16e-10
SWBN01000017.1	39	75.0	42	1	0	97.674	8.16e-10
SWBN01000017.1	39	75.0	42	1	0	97.674	8.16e-10
SWBN01000017.1	39	75.0	42	1	0	97.674	8.16e-10
SWBN01000017.1	39	75.0	42	1	0	97.674	8.16e-10
SWBN01000017.1	39	75.0	42	1	0	97.674	8.16e-10
SWBN01000017.1	39	71.3	38	0	0	100.000	1.06e-08
SWBN01000017.1	39	71.3	38	0	0	100.000	1.06e-08
SWBN01000017.1	39	71.3	38	0	0	100.000	1.06e-08
SWBN01000017.1	39	71.3	38	0	0	100.000	1.06e-08
SWBN01000017.1	39	71.3	38	0	0	100.000	1.06e-08
SWBN01000017.1	39	71.3	38	0	0	100.000	1.06e-08
SWBN01000017.1	39	71.3	38	0	0	100.000	1.06e-08
SWBN01000015.1	41	75.0	47	2	1	94.000	8.16e-10
SWBN01000015.1	41	71.3	38	0	0	100.000	1.06e-08
QAWB01000654.1	37	75.0	40	0	0	100.000	8.16e-10
QAWB01000654.1	37	69.4	37	0	0	100.000	3.80e-08
JAMYHW010000003.1	20	75.0	42	1	0	97.674	8.16e-10
JAMYHD010000361.1	36	75.0	40	0	0	100.000	8.16e-10
JAMYHD010000361.1	36	67.6	36	0	0	100.000	1.37e-07
ANNA01000027.1	37	75.0	40	0	0	100.000	8.16e-10
ANNA01000027.1	37	69.4	37	0	0	100.000	3.80e-08
CAUG01000137.1	20	75.0	42	1	0	97.674	8.16e-10
SPNW01000229.1	20	75.0	42	1	0	97.674	8.16e-10
JAKLLX010000014.1	20	75.0	42	1	0	97.674	8.16e-10
PPMI02000096.1	39	75.0	40	0	0	100.000	8.16e-10
PPMI02000096.1	39	71.3	40	1	0	97.561	1.06e-08
LN736364.1	38	75.0	42	1	0	97.674	8.16e-10
LN736364.1	38	75.0	42	1	0	97.674	8.16e-10
LN736364.1	38	69.4	37	0	0	100.000	3.80e-08
LN736364.1	38	69.4	37	0	0	100.000	3.80e-08
JAMALR010000011.1	20	75.0	42	1	0	97.674	8.16e-10
JAMAJE010000137.1	37	75.0	40	0	0	100.000	8.16e-10
JAMAJE010000137.1	37	69.4	37	0	0	100.000	3.80e-08
CP059272.1	38	75.0	42	1	0	97.674	8.16e-10
CP059272.1	38	75.0	42	1	0	97.674	8.16e-10
CP059272.1	38	69.4	37	0	0	100.000	3.80e-08
CP059272.1	38	69.4	37	0	0	100.000	3.80e-08
VTPW01000019.1	21	75.0	42	1	0	97.674	8.16e-10
VTPW01000019.1	21	71.3	40	1	0	97.561	1.06e-08
VTPW01000019.1	21	71.3	40	1	0	97.561	1.06e-08
VTPW01000019.1	21	71.3	40	1	0	97.561	1.06e-08
VTPW01000019.1	21	71.3	40	1	0	97.561	1.06e-08
VTPW01000019.1	21	71.3	40	1	0	97.561	1.06e-08
VTPW01000019.1	21	71.3	42	2	0	95.455	1.06e-08
JAKZLQ010000155.1	38	75.0	42	1	0	97.674	8.16e-10
JAKZLQ010000155.1	38	69.4	37	0	0	100.000	3.80e-08
JAKZLQ010000113.1	38	75.0	42	1	0	97.674	8.16e-10
JAKZLQ010000113.1	38	69.4	37	0	0	100.000	3.80e-08
ML987055.1	19	75.0	40	0	0	100.000	8.16e-10
JAMALQ010000137.1	20	75.0	42	1	0	97.674	8.16e-10
