# Supplementary material for: Using nanopore sequencing to identify fungi from clinical samples with high phylogenetic resolution
Source: Sci Rep. 2023 Jun 16;13:9785. doi: 10.1038/s41598-023-37016-0 (PMC10275880; doi:10.1038/s41598-023-37016-0)
Supplement: Supplementary file 1 — Supplementary Information. [file 41598_2023_37016_MOESM1_ESM.zip › Supplementary_Information/Supplementary_Data/Data_S5_Mock_blast/results/Mock_RGN2_1_fmt0.txt]

BLASTN 2.13.0+


Reference: Zheng Zhang, Scott Schwartz, Lukas Wagner, and Webb
Miller (2000), "A greedy algorithm for aligning DNA sequences", J
Comput Biol 2000; 7(1-2):203-14.


Database: all.fna
           16,976,359 sequences; 173,045,930,078 total letters


Query= ITS4_1

Length=515
                                                                      Score     E
Sequences producing significant alignments:                          (Bits)  Value

JAIGNX010000036.1 Cutaneotrichosporon dermatis strain NICC30027 S...  952     0.0   
JAIGNX010000006.1 Cutaneotrichosporon dermatis strain NICC30027 S...  952     0.0   
JAMALN010001036.1 Cutaneotrichosporon sp. PK4640 ctg_1036, whole ...  911     0.0   
JAMYHH010000682.1 Pichia sp. F1605B ctg_682, whole genome shotgun...  911     0.0   
JAMALM010001433.1 Cutaneotrichosporon sp. P10-008 ctg_1433, whole...  911     0.0   
JAMAMB010000006.1 Trichosporonaceae sp. PL3408A ctg_6, whole geno...  809     0.0   
JAMAMA010000005.1 Trichosporonaceae sp. PDH3307A ctg_5, whole gen...  809     0.0   
BEDW01000020.1 Cutaneotrichosporon arboriformis DNA, scaffold: sc...  767     0.0   
BEDY01000008.1 Vanrija fragicola DNA, scaffold: scaffold_8, strai...  736     0.0   
JAMALP010000010.1 Cutaneotrichosporon sp. PT3311B ctg_10, whole g...  725     0.0   
JAMALO010000017.1 Cutaneotrichosporon sp. PA3318 ctg_17, whole ge...  725     0.0   
BEDZ01000082.1 Cutaneotrichosporon cyanovorans DNA, scaffold: sca...  713     0.0   
RSCE01000026.1 Apiotrichum porosum strain DSM 27194 scaffold_26, ...  691     0.0   
RSCE01000022.1 Apiotrichum porosum strain DSM 27194 scaffold_22, ...  691     0.0   
NW_021167133.1 Apiotrichum porosum strain DSM 27194 chromosome Un...  691     0.0   
NW_021167129.1 Apiotrichum porosum strain DSM 27194 chromosome Un...  691     0.0   
JAMYHM010000230.1 Apiotrichum sp. PA4207 ctg_230, whole genome sh...  680     0.0   
JAMYHP010000150.1 Apiotrichum sp. Y4201-1 ctg_150, whole genome s...  680     0.0   
JAMYHS010001152.1 Apiotrichum sp. Y3305A ctg_1152, whole genome s...  680     0.0   
JAMYHQ010001361.1 Apiotrichum sp. M3315A-1 ctg_1361, whole genome...  676     0.0   
JAMYHN010000191.1 Apiotrichum sp. PDH3304B ctg_191, whole genome ...  676     0.0   
JAMYHR010000054.1 Apiotrichum sp. PL3309B ctg_54, whole genome sh...  676     0.0   
JAMYHO010000241.1 Apiotrichum sp. PL3306B ctg_241, whole genome s...  676     0.0   
BEDX01000012.1 Cutaneotrichosporon daszewskae DNA, scaffold: scaf...  669     0.0   
PQXP01000239.1 Apiotrichum akiyoshidainum strain HP2023 Contig964...  665     0.0   
PQXP01001050.1 Apiotrichum akiyoshidainum strain HP2023 Contig122...  665     0.0   
PQXP01001035.1 Apiotrichum akiyoshidainum strain HP2023 Contig111...  665     0.0   
JAMALS010000003.1 Pascua sp. PK3308B-1 ctg_3, whole genome shotgu...  660     0.0   
JAMFRD010000198.1 Pascua sp. PH4015B ctg_199, whole genome shotgu...  660     0.0   
JAMALR010000011.1 Pascua sp. PH3313A ctg_11, whole genome shotgun...  660     0.0   
JAMALQ010000137.1 Pascua sp. PH3615 ctg_137, whole genome shotgun...  660     0.0   
JAMFRE010000187.1 Pascua sp. PL2904B ctg_187, whole genome shotgu...  660     0.0   
JALJEG010000101.1 Apiotrichum siamense strain L8in5 NODE_101_leng...  643     1e-180
PQXP01000592.1 Apiotrichum akiyoshidainum strain HP2023 Contig268...  625     5e-175
PQXP01000591.1 Apiotrichum akiyoshidainum strain HP2023 Contig143...  619     2e-173
PQXP01000946.1 Apiotrichum akiyoshidainum strain HP2023 Contig121...  614     1e-171
QKWK01000021.1 Vanrija humicola strain CBS 4282 CBS4282_scaffold2...  614     1e-171
JAMYHU010000003.1 Trichosporon sp. P6006 ctg_3, whole genome shot...  586     2e-163
JAMYHV010000178.1 Trichosporon sp. PG3703 ctg_178, whole genome s...  586     2e-163
JAMYHW010000003.1 Trichosporon sp. LN7006B ctg_3, whole genome sh...  586     2e-163
PQXP01001036.1 Apiotrichum akiyoshidainum strain HP2023 Contig111...  580     1e-161
JAMALZ010000002.1 Trichosporon sp. PB005A ctg_2, whole genome sho...  575     5e-160
JH977602.1 Trichosporon asahii var. asahii CBS 2479 unplaced geno...  575     5e-160
NW_014040855.1 Trichosporon asahii var. asahii CBS 2479 unplaced ...  575     5e-160
QPMP01000167.1 Colletotrichum tropicale strain CgS9275 KSG_CgS927...  569     2e-158
RSCD01000041.1 Saitozyma podzolica strain DSM 27192 scaffold_41, ...  457     2e-124
RSCD01000010.1 Saitozyma podzolica strain DSM 27192 scaffold_10, ...  457     2e-124
JAMYHL010000155.1 Apiotrichum sp. Y4204 ctg_155, whole genome sho...  446     4e-121
CP086717.1 Vanrija pseudolonga isolate DUCC4014 chromosome 4          446     4e-121
BCKV01000006.1 Trichosporon laibachii DNA, scaffold: scaffold_5, ...  440     2e-119
NBSH01000033.1 Kockovaella imperatae strain NRRL Y-17943 BD324sca...  361     2e-95 
NBSH01000032.1 Kockovaella imperatae strain NRRL Y-17943 BD324sca...  361     2e-95 
NW_019028973.1 Kockovaella imperatae strain NRRL Y-17943 chromoso...  361     2e-95 
NW_019028972.1 Kockovaella imperatae strain NRRL Y-17943 chromoso...  361     2e-95 
KI669491.1 Kwoniella mangroviensis CBS 8507 unplaced genomic scaf...  340     2e-89 
JALAIP010002631.1 Caloplaca aegaea isolate LIQ143CAAG scaffold_26...  340     2e-89 
NW_017566921.1 Kwoniella mangroviensis CBS 8507 unplaced genomic ...  340     2e-89 
MCFC01000139.1 Naematelia encephala strain 68-887.2 BCR39scaffold...  337     3e-88 
CP025762.1 Cryptococcus gattii VGII R265 chromosome 4                 333     3e-87 
JAKFAO010000004.1 Naematelia aurantialba strain NX-20 Contig4, wh...  333     3e-87 
VHDQ01000014.1 Cryptococcus cf. gattii strain MF34 chromosome 14 ...  331     1e-86 
AE017342.1 Cryptococcus neoformans var. neoformans JEC21 chromoso...  329     4e-86 
VHDQ01000015.1 Cryptococcus cf. gattii strain MF34 chromosome 14 ...  329     4e-86 
PJQL01004345.1 Rhizopus azygosporus strain CBS 357.93 scaffold_43...  329     4e-86 
CP000287.1 Cryptococcus gattii WM276 chromosome B, complete sequence  329     4e-86 
SSXJ01000381.1 Cryptococcus neoformans AD hybrid strain CBS 132 t...  329     4e-86 
SSXJ01000371.1 Cryptococcus neoformans AD hybrid strain CBS 132 t...  329     4e-86 
NC_014939.1 Cryptococcus gattii WM276 chromosome B, complete sequ...  329     4e-86 
NC_006684.1 Cryptococcus neoformans var. neoformans JEC21 chromos...  329     4e-86 
JAMRJJ010000019.1 Dioszegia hungarica strain Y1 Contig5, whole ge...  315     1e-81 
JAMRJJ010000024.1 Dioszegia hungarica strain Y1 Contig20, whole g...  311     2e-80 
CM016937.1 Cryptococcus sp. DSM 27421 chromosome 9, whole genome ...  309     6e-80 
JAAAXZ010000726.1 Podosphaera xanthii isolate Wanju2017 POXAN0074...  309     6e-80 
JAMRJJ010000013.1 Dioszegia hungarica strain Y1 Contig24, whole g...  309     6e-80 
JAMRJJ010000020.1 Dioszegia hungarica strain Y1 Contig23, whole g...  309     6e-80 
JAMRJJ010000007.1 Dioszegia hungarica strain Y1 Contig22, whole g...  309     6e-80 
JAMRJJ010000023.1 Dioszegia hungarica strain Y1 Contig21, whole g...  309     6e-80 
JAMRJJ010000004.1 Dioszegia hungarica strain Y1 Contig19, whole g...  309     6e-80 
JAHXHD010001605.1 Papiliotrema terrestris strain LS28 unplaced-10...  300     3e-77 
NQVO01000100.1 Kwoniella shandongensis strain CBS 12478 scaffold0...  294     2e-75 
JALAIM010001695.1 Xanthoria sp. 1 TBL-2021 isolate LIQ80XSP scaff...  294     2e-75 
NW_022474172.1 Kwoniella shandongensis strain CBS 12478 chromosom...  294     2e-75 
JAMALH010000007.1 Filobasidiaceae sp. PG3902-1 ctg_7, whole genom...  289     7e-74 
JAMALI010000176.1 Filobasidiaceae sp. PT2105A ctg_176, whole geno...  289     7e-74 
JAIFAB010000018.1 Filobasidium floriforme strain CBS 6241 HD553sc...  287     3e-73 
JANBXI010000027.1 Cryptococcus sp. VH57_BW 27, whole genome shotg...  287     3e-73 
NW_025763639.1 Filobasidium floriforme strain CBS 6241 chromosome...  287     3e-73 
JAKLLX010000014.1 Fungal sp. FJI-L2-BK-P3 NODE_14_length_362002_c...  281     1e-71 
KQ474094.1 Rhodotorula graminis WP1 unplaced genomic scaffold RHO...  279     4e-71 
CAKKSX020000011.1 Rhodotorula glutinis strain CBS 20 genome assem...  279     4e-71 
SOZI01000280.1 Rhodotorula diobovata strain UCD-FST 08-225 DMC30s...  279     4e-71 
JAMRJJ010000016.1 Dioszegia hungarica strain Y1 Contig9, whole ge...  279     4e-71 
NW_017264949.1 Rhodotorula graminis WP1 unplaced genomic scaffold...  279     4e-71 
JAACJL010000011.1 Agrocybe pediades strain CBS 102.39 unitig_134_...  278     2e-70 
QLOL01037500.1 Tricholoma bakamatsutake strain MG51 scaffold82815...  276     6e-70 
JACGCK010000351.1 Pholiota molesta strain CBS 144467 BJ912scaffol...  276     6e-70 
JAACJL010000026.1 Agrocybe pediades strain CBS 102.39 unitig_82_A...  276     6e-70 
JAACJL010000050.1 Agrocybe pediades strain CBS 102.39 unitig_81_A...  276     6e-70 
JAACJL010000013.1 Agrocybe pediades strain CBS 102.39 unitig_79_A...  276     6e-70 
JAACJL010000036.1 Agrocybe pediades strain CBS 102.39 unitig_78_A...  276     6e-70 
JAACJL010000043.1 Agrocybe pediades strain CBS 102.39 unitig_77_A...  276     6e-70 
JAACJL010000054.1 Agrocybe pediades strain CBS 102.39 unitig_20_A...  276     6e-70 
JAACJL010000010.1 Agrocybe pediades strain CBS 102.39 unitig_133_...  276     6e-70 
JAACJL010000069.1 Agrocybe pediades strain CBS 102.39 unitig_124_...  276     6e-70 
JAACJL010000053.1 Agrocybe pediades strain CBS 102.39 unitig_123_...  276     6e-70 
JAACJL010000055.1 Agrocybe pediades strain CBS 102.39 unitig_106_...  276     6e-70 
JAACJL010000063.1 Agrocybe pediades strain CBS 102.39 unitig_105_...  276     6e-70 
JAACJL010000023.1 Agrocybe pediades strain CBS 102.39 unitig_104_...  276     6e-70 
JACGCN010000083.1 Lyophyllum atratum strain CBS 144462 FPV67scaff...  274     2e-69 
JAHWDX010000017.1 Microbotryum intermedium strain 1389 MvSilvul-0...  274     2e-69 
JAHWDX010000016.1 Microbotryum intermedium strain 1389 MvSilvul-0...  274     2e-69 
JAHWDX010000015.1 Microbotryum intermedium strain 1389 MvSilvul-0...  274     2e-69 
JAHWDX010000014.1 Microbotryum intermedium strain 1389 MvSilvul-0...  274     2e-69 
JAGYWK010000084.1 Rhodotorula sp. VS67 NODE_84_length_33207_cov_2...  274     2e-69 
JANBVD010000023.1 Rhodotorula mucilaginosa strain JY1105 tig00000...  274     2e-69 
JANBVD010000022.1 Rhodotorula mucilaginosa strain JY1105 tig00000...  274     2e-69 
JANBVD010000014.1 Rhodotorula mucilaginosa strain JY1105 tig00000...  274     2e-69 
JANBVD010000013.1 Rhodotorula mucilaginosa strain JY1105 tig00000...  274     2e-69 
PJQD01000066.1 Rhodotorula taiwanensis strain MD1149 RTAI_MD1149_...  274     2e-69 
JAACJL010000029.1 Agrocybe pediades strain CBS 102.39 unitig_122_...  274     2e-69 
JANIBP010000032.1 Rhodotorula sphaerocarpa strain GDMCC 60679 sca...  274     2e-69 
JANIBP010000029.1 Rhodotorula sphaerocarpa strain GDMCC 60679 sca...  274     2e-69 
JANIBP010000022.1 Rhodotorula sphaerocarpa strain GDMCC 60679 sca...  274     2e-69 
JANIBP010000011.1 Rhodotorula sphaerocarpa strain GDMCC 60679 sca...  274     2e-69 
CAUG01000137.1 Cryptococcus flavescens NRRL Y-50378 WGS project C...  274     2e-69 
JAKLMH010000020.1 Fungal sp. FJII-L8-SW-PAB2 NODE_20_length_44271...  274     2e-69 
JAKEZK010000138.1 Rhodotorula sp. CC01 NODE_147_length_2205_cov_5...  274     2e-69 
QYSD01000090.1 Rhodotorula sp. ZM1 ZM1_90, whole genome shotgun s...  274     2e-69 
JAIHLT010000016.1 Inonotus obliquus strain CT5 ctg16, whole genom...  274     2e-69 
JAKRRZ010004716.1 Podosphaera aphanis isolate DRCT72020 contig_47...  274     2e-69 
JAMALD010000046.1 Rhodotorula sp. S30-09 ctg_46, whole genome sho...  272     7e-69 
JAJONI010001993.1 Pezicula rhizophila strain FLR13 Scaffold1993, ...  272     7e-69 
JAABNM010000764.1 Mortierella claussenii strain NRRL 2760 scaffol...  272     7e-69 
FMWQ01000056.1 Microbotryum saponariae genome assembly, contig: M...  272     7e-69 
SJRY01000318.1 Macrocybe gigantea strain wHADPI064398-61 scaffold...  270     3e-68 
SJRY01000317.1 Macrocybe gigantea strain wHADPI064398-61 scaffold...  270     3e-68 
SJRY01000200.1 Macrocybe gigantea strain wHADPI064398-61 scaffold...  270     3e-68 
QLPG01001634.1 Gomphus sp. MG54 scaffold1882_cov53, whole genome ...  270     3e-68 
QLOK01048784.1 Tricholoma flavovirens strain MG32 scaffold113980_...  270     3e-68 
QPFY01000001.1 Microbotryum silenes-acaulis strain 1248 MvSa-1248...  270     3e-68 
MWVB01000024.1 Leucosporidium scottii strain PYCC 4405 NODE_24_le...  270     3e-68 
QPIF01000045.1 Microbotryum silenes-dioicae strain 1303 MvSdioica...  270     3e-68 
JANEWO010000736.1 Tausonia pullulans strain CRUB 1754 NODE_736_le...  270     3e-68 
JADCQV010000005.1 Mrakiaceae sp. VS III B KN 2 VS-III-B-KN-2_cont...  270     3e-68 
JACWFO010000095.1 Leucosporidium yakuticum strain VS III D KN 2 V...  270     3e-68 
CALYLX010000168.1 Clitopilus passeckerianus genome assembly, cont...  270     3e-68 
CP068001.1 Clitopilus hobsonii strain QYL-10 chromosome 5             270     3e-68 
QFEZ01001001.1 Russula lepida strain MG46 scaffold1315_cov236, wh...  270     3e-68 
QLOT01009587.1 Russula aff. compacta strain MG44 scaffold12529_co...  270     3e-68 
JAAAVE010001888.1 Podila epigama strain NRRL 5512 scaffold_1888, ...  270     3e-68 
JAACJP010000145.1 Tricholomella constricta strain CBS 661.87 0001...  268     9e-68 
JAACJP010000122.1 Tricholomella constricta strain CBS 661.87 0001...  268     9e-68 
JAACJP010000120.1 Tricholomella constricta strain CBS 661.87 0001...  268     9e-68 
JAACJP010000118.1 Tricholomella constricta strain CBS 661.87 0001...  268     9e-68 
JAACJP010000109.1 Tricholomella constricta strain CBS 661.87 0001...  268     9e-68 
JAACJP010000112.1 Tricholomella constricta strain CBS 661.87 0001...  268     9e-68 
JAACJP010000103.1 Tricholomella constricta strain CBS 661.87 0001...  268     9e-68 
JAACJP010000101.1 Tricholomella constricta strain CBS 661.87 0001...  268     9e-68 
JAACJP010000088.1 Tricholomella constricta strain CBS 661.87 0000...  268     9e-68 
JAACJP010000039.1 Tricholomella constricta strain CBS 661.87 0000...  268     9e-68 
CDLV01000017.1 Microbotryum violaceum p1A1 Lamole genome assembly...  268     9e-68 
JADPYG010000089.1 Vishniacozyma victoriae isolate T18_1_22C Conti...  268     9e-68 
JAHWDV010000018.1 Microbotryum scabiosae strain 1118 MvKn-1118-A2...  268     9e-68 
JAHWDV010000017.1 Microbotryum scabiosae strain 1118 MvKn-1118-A2...  268     9e-68 
JADPYF010000119.1 Tetracladium sp. T11_2_10C Contig_119, whole ge...  268     9e-68 
JANIBP010000028.1 Rhodotorula sphaerocarpa strain GDMCC 60679 sca...  268     9e-68 
MCFF01000124.1 Lobosporangium transversale strain NRRL 3116 BCR41...  268     9e-68 
CM024087.1 Hypsizygus marmoreus strain HM62 chromosome 4, whole g...  268     9e-68 
NW_019029102.1 Lobosporangium transversale strain NRRL 3116 chrom...  268     9e-68 
JAAAUJ010000277.1 Haplosporangium sp. Z 767 scaffold_277, whole g...  267     3e-67 
JALIRG010000031.1 Mortierella alpina strain ATCC 32222 tig0008046...  267     3e-67 
JALIRG010000030.1 Mortierella alpina strain ATCC 32222 tig0008046...  267     3e-67 
JALIRG010000001.1 Mortierella alpina strain ATCC 32222 tig0000002...  267     3e-67 
JAAAUI010000278.1 Haplosporangium sp. Z 11 scaffold_278, whole ge...  267     3e-67 
JALIGY010000001.1 Linnemannia amoeboidea strain CBS 889.72 tig000...  267     3e-67 
JAAAIB010001470.1 Mortierella antarctica strain KOD1229 scaffold_...  267     3e-67 
QOWL01015747.1 Cantharellus cibarius strain MG75 scaffold32580_co...  267     3e-67 
QFED01004345.1 Coprinus comatus strain MG80 scaffold8026_cov31743...  267     3e-67 
PEGC01000316.1 Cladosporium sp. SL-16 contig316, whole genome sho...  267     3e-67 
MJIM01000216.1 Fomitopsis palustris strain ATCC 62978 contig216, ...  267     3e-67 
MJIM01000193.1 Fomitopsis palustris strain ATCC 62978 contig193, ...  267     3e-67 
MJIM01000158.1 Fomitopsis palustris strain ATCC 62978 contig158, ...  267     3e-67 
MJIM01000133.1 Fomitopsis palustris strain ATCC 62978 contig133, ...  267     3e-67 
JALAHW010000417.1 Teloschistes peruensis isolate LIQ70TSP scaffol...  267     3e-67 
JAAAJA010001661.1 Mortierella polycephala strain KOD948 scaffold_...  267     3e-67 
QGOB01000614.1 Termitomyces sp. MG145 scaffold682_cov234, whole g...  267     3e-67 
QLOL01004473.1 Tricholoma bakamatsutake strain MG51 scaffold6538_...  265     1e-66 
JABYQS010000793.1 Cerioporus squamosus strain CCBS 676 C8T65scaff...  265     1e-66 
JABYQS010001148.1 Cerioporus squamosus strain CCBS 676 C8T65scaff...  265     1e-66 
JABWUW010000007.1 Ganoderma lucidum strain Ling-Jian NO.2 C000097...  265     1e-66 
JAACJK010000181.1 Tulosesus angulatus strain CBS 175.51 unitig_41...  265     1e-66 
JAHBOF010000281.1 Coprinopsis sp. MPI-PUGE-AT-0042 BKA70scaffold_...  265     1e-66 
KQ464089.1 Trametes sp. AH28-2 unplaced genomic scaffold scaffold...  265     1e-66 
JADNYI010000904.1 Infundibulicybe gibba strain IJFM A808 BD779sca...  265     1e-66 
JADNYI010000882.1 Infundibulicybe gibba strain IJFM A808 BD779sca...  265     1e-66 
JADNYI010000868.1 Infundibulicybe gibba strain IJFM A808 BD779sca...  265     1e-66 
JADNYI010000676.1 Infundibulicybe gibba strain IJFM A808 BD779sca...  265     1e-66 
JADNYI010000631.1 Infundibulicybe gibba strain IJFM A808 BD779sca...  265     1e-66 
JADNYI010000559.1 Infundibulicybe gibba strain IJFM A808 BD779sca...  265     1e-66 
JABYQJ010000087.1 Trametes gibbosa strain CIRM-BRFM 1770 BC628sca...  265     1e-66 
QPIF01000122.1 Microbotryum silenes-dioicae strain 1303 MvSdioica...  265     1e-66 
QPIF01000094.1 Microbotryum silenes-dioicae strain 1303 MvSdioica...  265     1e-66 
QPIF01000030.1 Microbotryum silenes-dioicae strain 1303 MvSdioica...  265     1e-66 
JABYQM010000012.1 Daedaleopsis nitida strain CIRM-BRFM 1802 C8Q80...  265     1e-66 
JAAXNY010000005.1 Leucocalocybe mongolica strain X42 tig00000067_...  265     1e-66 
JAAAVD010002397.1 Mortierella sp. AD011 scaffold_2397, whole geno...  265     1e-66 
JAACJJ010000023.1 Psilocybe cf. subviscida strain CBS 101986 unit...  265     1e-66 
JAAAIC010002560.1 Entomortierella chlamydospora strain AD033 scaf...  265     1e-66 
JAIFHD010004692.1 Psilocybe galindoi strain Georgia-2-SW k141_133...  265     1e-66 
JAGYZC010000040.1 Termitomyces sp. 'cryptogamus' strain P5 scaffo...  265     1e-66 
JAGYZC010000032.1 Termitomyces sp. 'cryptogamus' strain P5 scaffo...  265     1e-66 
JAGYZC010000003.1 Termitomyces sp. 'cryptogamus' strain P5 scaffo...  265     1e-66 
BIMQ01000240.1 Lepista sordida NBRC 112841 DNA, scaffold240, whol...  265     1e-66 
JAJIRY010000273.1 Psilocybe mexicana strain FSU 13617 tig00000319...  265     1e-66 
QUOL01000013.1 Sarcomyxa edulis strain SE1 Contig13, whole genome...  265     1e-66 
MARA01000083.1 Polyporus brumalis strain kfri 20912 contig83, who...  265     1e-66 
MARA01000070.1 Polyporus brumalis strain kfri 20912 contig70, who...  265     1e-66 
MARA01000119.1 Polyporus brumalis strain kfri 20912 contig119, wh...  265     1e-66 
MARA01000106.1 Polyporus brumalis strain kfri 20912 contig106, wh...  265     1e-66 
JABYQN010000009.1 Fomes fomentarius strain CIRM-BRFM 1821 C8Q74sc...  265     1e-66 
JH930495.1 Phanerochaete carnosa HHB-10118-sp unplaced genomic sc...  265     1e-66 
JAEBUT010000013.1 Amanita subjunquillea strain LH00001 Scaffold13...  265     1e-66 
JAAAUH010003443.1 Haplosporangium sp. Z 27 scaffold_3443, whole g...  265     1e-66 
CALYLX010000167.1 Clitopilus passeckerianus genome assembly, cont...  265     1e-66 
CALYLX010000166.1 Clitopilus passeckerianus genome assembly, cont...  265     1e-66 
CALYLX010000165.1 Clitopilus passeckerianus genome assembly, cont...  265     1e-66 
CALYLX010000164.1 Clitopilus passeckerianus genome assembly, cont...  265     1e-66 
CALYLX010000163.1 Clitopilus passeckerianus genome assembly, cont...  265     1e-66 
CALYLX010000162.1 Clitopilus passeckerianus genome assembly, cont...  265     1e-66 
CALYLX010000161.1 Clitopilus passeckerianus genome assembly, cont...  265     1e-66 
CALYLX010000130.1 Clitopilus passeckerianus genome assembly, cont...  265     1e-66 
CALYLX010000129.1 Clitopilus passeckerianus genome assembly, cont...  265     1e-66 
CALYLX010000128.1 Clitopilus passeckerianus genome assembly, cont...  265     1e-66 
CALYLX010000107.1 Clitopilus passeckerianus genome assembly, cont...  265     1e-66 
CALYLX010000042.1 Clitopilus passeckerianus genome assembly, cont...  265     1e-66 
JABYQQ010000032.1 Earliella scabrosa strain CIRM-BRFM 1817 C8Q76s...  265     1e-66 
JABYQQ010000003.1 Earliella scabrosa strain CIRM-BRFM 1817 C8Q76s...  265     1e-66 
JAAAUR010002409.1 Mortierella sp. AD010 scaffold_2409, whole geno...  265     1e-66 
JAAAUG010003403.1 Entomortierella lignicola strain Z 36 scaffold_...  265     1e-66 
PEKF01000136.1 Ramalina intermedia strain YAF0013 NODE_154_length...  265     1e-66 
VJXU01000035.1 Ganoderma sp. BRIUMSc Ganoderma_sp_contig_35, whol...  265     1e-66 
JAHKGY010000035.1 Ganoderma leucocontextum strain HMGIM-I160015 C...  265     1e-66 
JAHKGY010000012.1 Ganoderma leucocontextum strain HMGIM-I160015 C...  265     1e-66 
PUDQ02000143.1 Trametes villosa isolate CCMB561 scf7180000001066,...  265     1e-66 
MJGA01000049.1 Phanerodontia chrysosporium strain ATCC 20696 cont...  265     1e-66 
MJGA01000030.1 Phanerodontia chrysosporium strain ATCC 20696 cont...  265     1e-66 
MJGA01000159.1 Phanerodontia chrysosporium strain ATCC 20696 cont...  265     1e-66 
MJGA01000126.1 Phanerodontia chrysosporium strain ATCC 20696 cont...  265     1e-66 
MJGA01000125.1 Phanerodontia chrysosporium strain ATCC 20696 cont...  265     1e-66 
PJEW03000061.1 Ganoderma boninense strain G3 scaffold_49, whole g...  265     1e-66 
PJEW03000052.1 Ganoderma boninense strain G3 scaffold_40, whole g...  265     1e-66 
CM035315.1 Ganoderma boninense strain G3 linkage group LG12, whol...  265     1e-66 
JAKMXP010000019.1 Microbotryum violaceum strain 01510_a1 MvSilpar...  265     1e-66 
JAKMXP010000018.1 Microbotryum violaceum strain 01510_a1 MvSilpar...  265     1e-66 
JAKMXP010000014.1 Microbotryum violaceum strain 01510_a1 MvSilpar...  265     1e-66 
JAKMXP010000006.1 Microbotryum violaceum strain 01510_a1 MvSilpar...  265     1e-66 
JAKMXP010000004.1 Microbotryum violaceum strain 01510_a1 MvSilpar...  265     1e-66 
JAAAIV010000327.1 Mortierella sp. GBA30 scaffold_327, whole genom...  265     1e-66 
BACB01002254.1 Ganoderma multipileum BCRC 37180 DNA, contig: cont...  265     1e-66 
JAOVFP010000010.1 Cyathus striatus strain NPCB_87405 bctg00000011...  265     1e-66 
JAOVFP010000003.1 Cyathus striatus strain NPCB_87405 bctg00000004...  265     1e-66 
JAAAUZ010000341.1 Mortierella sp. AD094 scaffold_341, whole genom...  265     1e-66 
JAACJN010000816.1 Collybiopsis confluens strain CBS 406.79 000819...  265     1e-66 
JAACJN010000707.1 Collybiopsis confluens strain CBS 406.79 000708...  265     1e-66 
JAACJN010000650.1 Collybiopsis confluens strain CBS 406.79 000638...  265     1e-66 
JAACJN010000536.1 Collybiopsis confluens strain CBS 406.79 000530...  265     1e-66 
JAHXRV010000372.1 Psilocybe tampanensis isolate sample3 k141_1038...  265     1e-66 
JAHRBS010000011.1 Ganoderma tsugae strain CCMJ4178 utg61, whole g...  265     1e-66 
JAHRBS010000018.1 Ganoderma tsugae strain CCMJ4178 utg5856, whole...  265     1e-66 
JAHRBS010000006.1 Ganoderma tsugae strain CCMJ4178 utg25, whole g...  265     1e-66 
NW_006767655.1 Phanerochaete carnosa HHB-10118-sp unplaced genomi...  265     1e-66 
JAAAIS010001536.1 Podila minutissima strain AD069 scaffold_1536, ...  263     4e-66 
JAAAUX010001250.1 Podila horticola strain CK413 scaffold_1250, wh...  263     4e-66 
JAAAIE010001630.1 Podila clonocystis strain AM1000 scaffold_1630,...  263     4e-66 
CAJSYZ010000007.1 Trichaptum fuscoviolaceum genome assembly, cont...  263     4e-66 
WSTI01002812.1 Ceratobasidium sp. 423 scaffold_11246, whole genom...  263     4e-66 
JAAAIY010000578.1 Actinomortierella wolfii strain NRRL 6351 scaff...  263     4e-66 
JAAAIK010001414.1 Podila epicladia strain KOD1059 scaffold_1414, ...  263     4e-66 
JADNRY010001170.1 Rhodocollybia butyracea strain AH 40177 BDP27sc...  263     4e-66 
WSTK01001836.1 Ceratobasidium sp. 414 scaffold_1836, whole genome...  263     4e-66 
KZ110649.1 Postia placenta MAD-698-R-SB12 unplaced genomic scaffo...  263     4e-66 
JAHWDX010000021.1 Microbotryum intermedium strain 1389 MvSilvul-0...  263     4e-66 
WION01000379.1 Amanita rubescens strain Prilba F5887scaffold_379,...  263     4e-66 
CP059660.1 Rhizoctonia solani strain AG-1 IA isolate XN chromosome 3  263     4e-66 
KN834981.1 Gymnopus luxurians FD-317 M1 unplaced genomic scaffold...  263     4e-66 
JAAAUE010006280.1 Haplosporangium bisporale strain Z 9 scaffold_2...  263     4e-66 
QMFG01011871.1 Ramaria sp. MG151 scaffold18568_cov127, whole geno...  263     4e-66 
QFFB01009303.1 Ramaria cf. rubripermanens strain MG17 scaffold127...  263     4e-66 
RCFS01000037.1 Lepiota venenata strain LJE Contig37, whole genome...  263     4e-66 
RCFS01000034.1 Lepiota venenata strain LJE Contig34, whole genome...  263     4e-66 
RCFS01000031.1 Lepiota venenata strain LJE Contig31, whole genome...  263     4e-66 
JAAAIP010001249.1 Dissophora globulifera strain REB-010B scaffold...  263     4e-66 
JABWDW010000015.1 Lentinula edodes strain Le(Bin) 0899 ss11 C8R40...  263     4e-66 
JABWDW010000112.1 Lentinula edodes strain Le(Bin) 0899 ss11 C8R40...  263     4e-66 
JAMKHU010000027.1 Podila humilis isolate PMI 1414 BYD32scaffold_2...  263     4e-66 
BBPU01000036.1 Mrakia blollopis SK-4 DNA, contig: SK4n2022, whole...  263     4e-66 
JAKLMY010000617.1 Ganoderma meredithae strain FKI-L8-BK-PAB1 NODE...  263     4e-66 
NW_025764321.1 Lentinula edodes strain Le(Bin) 0899 ss11 chromoso...  263     4e-66 
NW_025764418.1 Lentinula edodes strain Le(Bin) 0899 ss11 chromoso...  263     4e-66 
NC_057372.1 Rhizoctonia solani chromosome 3, complete sequence        263     4e-66 
NW_020169890.1 Postia placenta MAD-698-R-SB12 unplaced genomic sc...  263     4e-66 
JAACJP010000158.1 Tricholomella constricta strain CBS 661.87 188_...  261     2e-65 
JADCUA010000030.1 Rhodofomes roseus strain CIRM-BRFM 1785 C8Q71sc...  261     2e-65 
JAJIRX010000195.1 Psilocybe azurescens strain FSU 13761 tig000003...  261     2e-65 
LUGG01000126.1 Grifola frondosa strain 9006-11 127, whole genome ...  261     2e-65 
LOEC01000834.1 Mrakia psychrophila strain NN053900 MPSYg834, whol...  261     2e-65 
JADNRV010000941.1 Flammula alnicola strain AH 47727 BDZ97scaffold...  261     2e-65 
JADNRV010000901.1 Flammula alnicola strain AH 47727 BDZ97scaffold...  261     2e-65 
KV418079.1 Fibulorhizoctonia sp. CBS 109695 unplaced genomic scaf...  261     2e-65 
KV417485.1 Fibulorhizoctonia sp. CBS 109695 unplaced genomic scaf...  261     2e-65 
JAECYW010000042.1 Galerina marginata strain ZP088764 Contig42, wh...  261     2e-65 
JAECYW010000033.1 Galerina marginata strain ZP088764 Contig33, wh...  261     2e-65 
JAECYW010000026.1 Galerina marginata strain ZP088764 Contig26, wh...  261     2e-65 
BPQB01000026.1 Phanerochaete sordida YK-624 DNA, Contig_026, whol...  261     2e-65 
CP059639.1 Ceratobasidium sp. AG-Ba isolate JN chromosome 30          261     2e-65 
CP059623.1 Ceratobasidium sp. AG-Ba isolate JN chromosome 14          261     2e-65 
CM039010.1 Psilocybe cubensis strain MGC-MH-2018 chromosome 13, w...  261     2e-65 
JAEKIV010001022.1 Hypholoma fasciculare strain SGAA scaffold_1021...  261     2e-65 
LBLO01001191.1 Chondrostereum purpureum strain DSM 4894 contig_11...  261     2e-65 
BEWF01000223.1 Pleurotus salmoneostramineus N60 DNA, contig: cont...  261     2e-65 
KN831910.1 Hebeloma cylindrosporum h7 unplaced genomic scaffold s...  261     2e-65 
QLPO01000156.1 Stropharia rugosoannulata strain MG69 scaffold181_...  261     2e-65 
JACBKP010000822.1 Neoantrodia serialis strain Sig1Antser10 B0H18s...  261     2e-65 
JACBKP010000816.1 Neoantrodia serialis strain Sig1Antser10 B0H18s...  261     2e-65 
JACBKP010000468.1 Neoantrodia serialis strain Sig1Antser10 B0H18s...  261     2e-65 
JACAAK010000010.1 Calvatia gigantea strain CGMCC 5.752 ctg10, who...  261     2e-65 
JALBUQ010000245.1 Pseudohyphozyma bogoriensis strain ATCC 18809 N...  261     2e-65 
CACVBS010000088.1 Agrocybe aegerita genome assembly, contig: Scaf...  261     2e-65 
JAHYIO010000005.1 Coriolopsis trogii strain Ct001 Tt29c05, whole ...  261     2e-65 
PJEW03000072.1 Ganoderma boninense strain G3 scaffold_60, whole g...  261     2e-65 
AYNK01000855.1 Amanita jacksonii TRTC168611 voucher TRTC:168611 c...  261     2e-65 
BRON01000014.1 Mrakia gelida MGH-2 DNA, scaffold_14, whole genome...  261     2e-65 
BBPU01000016.1 Mrakia blollopis SK-4 DNA, contig: SK4n2002, whole...  261     2e-65 
BBPU01000017.1 Mrakia blollopis SK-4 DNA, contig: SK4n2003, whole...  261     2e-65 
BBPU01000018.1 Mrakia blollopis SK-4 DNA, contig: SK4n2004, whole...  261     2e-65 
BBPU01000019.1 Mrakia blollopis SK-4 DNA, contig: SK4n2005, whole...  261     2e-65 
BBPU01000021.1 Mrakia blollopis SK-4 DNA, contig: SK4n2007, whole...  261     2e-65 
BBPU01000022.1 Mrakia blollopis SK-4 DNA, contig: SK4n2008, whole...  261     2e-65 
BBPU01000024.1 Mrakia blollopis SK-4 DNA, contig: SK4n2010, whole...  261     2e-65 
BBPU01000025.1 Mrakia blollopis SK-4 DNA, contig: SK4n2011, whole...  261     2e-65 
BBPU01000026.1 Mrakia blollopis SK-4 DNA, contig: SK4n2012, whole...  261     2e-65 
BBPU01000027.1 Mrakia blollopis SK-4 DNA, contig: SK4n2013, whole...  261     2e-65 
BBPU01000028.1 Mrakia blollopis SK-4 DNA, contig: SK4n2014, whole...  261     2e-65 
BBPU01000029.1 Mrakia blollopis SK-4 DNA, contig: SK4n2015, whole...  261     2e-65 
BBPU01000030.1 Mrakia blollopis SK-4 DNA, contig: SK4n2016, whole...  261     2e-65 
BBPU01000032.1 Mrakia blollopis SK-4 DNA, contig: SK4n2018, whole...  261     2e-65 
BBPU01000033.1 Mrakia blollopis SK-4 DNA, contig: SK4n2019, whole...  261     2e-65 
BBPU01000034.1 Mrakia blollopis SK-4 DNA, contig: SK4n2020, whole...  261     2e-65 
BBPU01000035.1 Mrakia blollopis SK-4 DNA, contig: SK4n2021, whole...  261     2e-65 
BBPU01000037.1 Mrakia blollopis SK-4 DNA, contig: SK4n2023, whole...  261     2e-65 
BBPU01000038.1 Mrakia blollopis SK-4 DNA, contig: SK4n2024, whole...  261     2e-65 
BBPU01000039.1 Mrakia blollopis SK-4 DNA, contig: SK4n2025, whole...  261     2e-65 
BBPU01000040.1 Mrakia blollopis SK-4 DNA, contig: SK4n2026, whole...  261     2e-65 
BBPU01000041.1 Mrakia blollopis SK-4 DNA, contig: SK4n2027, whole...  261     2e-65 
BBPU01000042.1 Mrakia blollopis SK-4 DNA, contig: SK4n2028, whole...  261     2e-65 
BBPU01000043.1 Mrakia blollopis SK-4 DNA, contig: SK4n2029, whole...  261     2e-65 
BBPU01000044.1 Mrakia blollopis SK-4 DNA, contig: SK4n2030, whole...  261     2e-65 
BBPU01000045.1 Mrakia blollopis SK-4 DNA, contig: SK4n2031, whole...  261     2e-65 
BBPU01000048.1 Mrakia blollopis SK-4 DNA, contig: SK4n2034, whole...  261     2e-65 
BBPU01000049.1 Mrakia blollopis SK-4 DNA, contig: SK4n2035, whole...  261     2e-65 
JAKOPK010001092.1 Coniferiporia weirii strain 30910 NODE_1092_len...  261     2e-65 
NC_063011.1 Psilocybe cubensis strain MGC-MH-2018 chromosome 13, ...  261     2e-65 
NW_025955782.1 Neoantrodia serialis strain Sig1Antser10 chromosom...  261     2e-65 
NW_025955776.1 Neoantrodia serialis strain Sig1Antser10 chromosom...  261     2e-65 
NW_025955428.1 Neoantrodia serialis strain Sig1Antser10 chromosom...  261     2e-65 
NW_025952986.1 Rhodofomes roseus strain CIRM-BRFM 1785 chromosome...  261     2e-65 
JABYQU010000032.1 Lenzites betulinus strain CIRM-BRFM 1801 C2E23s...  259     6e-65 
CAJTBE010000007.1 Trichaptum abietinum genome assembly, contig: S...  259     6e-65 
DS547248.1 Laccaria bicolor S238N-H82 LACBIscaffold_170 genomic s...  259     6e-65 
DS547321.1 Laccaria bicolor S238N-H82 LACBIscaffold_246 genomic s...  259     6e-65 
DS547340.1 Laccaria bicolor S238N-H82 LACBIscaffold_265 genomic s...  259     6e-65 
CCBP010000698.1 Trametes cinnabarina BRFM137 WGS project CCBP0000...  259     6e-65 
CCBP010000204.1 Trametes cinnabarina BRFM137 WGS project CCBP0000...  259     6e-65 
JACTVC010000061.1 Laccaria trichodermophora strain EF-36 36Lt_nod...  259     6e-65 
JACTVC010000057.1 Laccaria trichodermophora strain EF-36 36Lt_nod...  259     6e-65 
JACTVC010000036.1 Laccaria trichodermophora strain EF-36 36Lt_nod...  259     6e-65 
LUGG01000101.1 Grifola frondosa strain 9006-11 000100F, whole gen...  259     6e-65 
LUGG01000071.1 Grifola frondosa strain 9006-11 000070F, whole gen...  259     6e-65 
JAACJK010000100.1 Tulosesus angulatus strain CBS 175.51 unitig_47...  259     6e-65 
JAACJK010000118.1 Tulosesus angulatus strain CBS 175.51 unitig_43...  259     6e-65 
JAACJK010000156.1 Tulosesus angulatus strain CBS 175.51 unitig_43...  259     6e-65 
JAACJK010000269.1 Tulosesus angulatus strain CBS 175.51 unitig_43...  259     6e-65 
JAACJK010000042.1 Tulosesus angulatus strain CBS 175.51 unitig_42...  259     6e-65 
JAACJK010000215.1 Tulosesus angulatus strain CBS 175.51 unitig_41...  259     6e-65 
JAACJK010000271.1 Tulosesus angulatus strain CBS 175.51 unitig_41...  259     6e-65 
JAACJK010000104.1 Tulosesus angulatus strain CBS 175.51 unitig_40...  259     6e-65 
JAACJK010000071.1 Tulosesus angulatus strain CBS 175.51 unitig_39...  259     6e-65 
JAACJK010000188.1 Tulosesus angulatus strain CBS 175.51 unitig_39...  259     6e-65 
JAACJK010000105.1 Tulosesus angulatus strain CBS 175.51 unitig_38...  259     6e-65 
JAACJK010000131.1 Tulosesus angulatus strain CBS 175.51 unitig_38...  259     6e-65 
JAACJK010000024.1 Tulosesus angulatus strain CBS 175.51 unitig_38...  259     6e-65 
JAACJK010000212.1 Tulosesus angulatus strain CBS 175.51 unitig_38...  259     6e-65 
JAACJK010000218.1 Tulosesus angulatus strain CBS 175.51 unitig_38...  259     6e-65 
JAACJK010000056.1 Tulosesus angulatus strain CBS 175.51 unitig_38...  259     6e-65 
JAACJK010000159.1 Tulosesus angulatus strain CBS 175.51 unitig_37...  259     6e-65 
JAACJK010000133.1 Tulosesus angulatus strain CBS 175.51 unitig_35...  259     6e-65 
JAACJK010000130.1 Tulosesus angulatus strain CBS 175.51 unitig_35...  259     6e-65 
JAACJK010000132.1 Tulosesus angulatus strain CBS 175.51 unitig_35...  259     6e-65 
JAACJK010000239.1 Tulosesus angulatus strain CBS 175.51 unitig_35...  259     6e-65 
JAACJK010000108.1 Tulosesus angulatus strain CBS 175.51 unitig_34...  259     6e-65 
JAACJK010000259.1 Tulosesus angulatus strain CBS 175.51 unitig_11...  259     6e-65 
QEYC01000017.1 Pholiota adiposa strain DZS1 Contig117, whole geno...  259     6e-65 
QEYC01000014.1 Pholiota adiposa strain DZS1 Contig113, whole geno...  259     6e-65 
JABYQE010000305.1 Amylocystis lapponica strain SKaAmylap13 B0H21s...  259     6e-65 
LATX02000111.1 Moniliophthora roreri strain MCA 2952 dna.fa_2, wh...  259     6e-65 
NDFF03000279.1 Grammothele lineata strain SDL-CO-2015-1 jcf718000...  259     6e-65 
NDFF03000276.1 Grammothele lineata strain SDL-CO-2015-1 jcf718000...  259     6e-65 
JABYQI010000027.1 Trametes maxima strain CIRM-BRFM 1813 C8Q78scaf...  259     6e-65 
JAHLMH010000002.1 Auriscalpium orientale strain AU-Y-A auorcontig...  259     6e-65 
JABYQO010000029.1 Trametes elegans strain CIRM-BRFM 1122 BD413sca...  259     6e-65 
QFDT01008869.1 Macrolepiota dolichaula strain MG24 scaffold14270_...  259     6e-65 
QFEU01001228.1 Tricholoma terreum strain MG45 scaffold1517_cov61,...  259     6e-65 
JABYQG010000024.1 Trametes meyenii strain CIRM-BRFM 1810 C8Q79sca...  259     6e-65 
WAHA01000022.1 Trametes sanguinea strain ACCC51180 Seq22, whole g...  259     6e-65 
CP019375.1 Trametes hirsuta strain 072 chromosome 2 sequence          259     6e-65 
JAACJJ010000010.1 Psilocybe cf. subviscida strain CBS 101986 unit...  259     6e-65 
JAACJJ010000007.1 Psilocybe cf. subviscida strain CBS 101986 unit...  259     6e-65 
JAACJJ010000039.1 Psilocybe cf. subviscida strain CBS 101986 unit...  259     6e-65 
JAACJJ010000068.1 Psilocybe cf. subviscida strain CBS 101986 unit...  259     6e-65 
JAACJJ010000066.1 Psilocybe cf. subviscida strain CBS 101986 unit...  259     6e-65 
JAACJJ010000049.1 Psilocybe cf. subviscida strain CBS 101986 unit...  259     6e-65 
JAACJJ010000053.1 Psilocybe cf. subviscida strain CBS 101986 unit...  259     6e-65 
JAACJJ010000034.1 Psilocybe cf. subviscida strain CBS 101986 unit...  259     6e-65 
JAACJJ010000013.1 Psilocybe cf. subviscida strain CBS 101986 unit...  259     6e-65 
JH687571.1 Punctularia strigosozonata HHB-11173 SS5 unplaced geno...  259     6e-65 
FTPT01000062.1 Coprinopsis strossmayeri genome assembly, contig: ...  259     6e-65 
MJVA01001020.1 Talaromyces wortmannii strain LMB-HP14 scaffold385...  259     6e-65 
VUYT01000085.1 Symmetrospora coprosmae strain UCD350 NODE_87_leng...  259     6e-65 
JH719564.1 Dichomitus squalens LYAD-421 SS1 unplaced genomic scaf...  259     6e-65 
JH719558.1 Dichomitus squalens LYAD-421 SS1 unplaced genomic scaf...  259     6e-65 
JADNRZ010000072.1 Panaeolus papilionaceus strain CIRM-BRFM 715 BJ...  259     6e-65 
JADNRZ010000023.1 Panaeolus papilionaceus strain CIRM-BRFM 715 BJ...  259     6e-65 
SDEE01001454.1 Candolleomyces aberdarensis strain IHI B618 Contig...  259     6e-65 
MLYV02000761.1 Hermanssonia centrifuga strain FBCC195 PHLCENscaff...  259     6e-65 
RZIO01000005.1 Gloeostereum incarnatum strain CCMJ2665 contig6, w...  259     6e-65 
QPFP01000416.1 Coprinellus micaceus strain FP101781 FA13scaffold_...  259     6e-65 
JABYQF010000031.1 Trametes polyzona strain CIRM-BRFM 1798 C8Q77sc...  259     6e-65 
JABYQF010000027.1 Trametes polyzona strain CIRM-BRFM 1798 C8Q77sc...  259     6e-65 
KV441925.1 Gongronella sp. w5 unplaced genomic scaffold scaffold_...  259     6e-65 
JALBUQ010000185.1 Pseudohyphozyma bogoriensis strain ATCC 18809 N...  259     6e-65 
JALBUQ010000147.1 Pseudohyphozyma bogoriensis strain ATCC 18809 N...  259     6e-65 
NHTK01002263.1 Panaeolus cyanescens strain 2629 C76393, whole gen...  259     6e-65 
JABYQR010000581.1 Cytidiella melzeri strain FP 102339 BC835scaffo...  259     6e-65 
NW_006767050.1 Dichomitus squalens LYAD-421 SS1 unplaced genomic ...  259     6e-65 
NW_006767044.1 Dichomitus squalens LYAD-421 SS1 unplaced genomic ...  259     6e-65 
NW_006767466.1 Punctularia strigosozonata HHB-11173 SS5 unplaced ...  259     6e-65 
NW_001890029.1 Laccaria bicolor S238N-H82 LACBIscaffold_170, whol...  259     6e-65 
NW_001890102.1 Laccaria bicolor S238N-H82 LACBIscaffold_246, whol...  259     6e-65 
NW_001890121.1 Laccaria bicolor S238N-H82 LACBIscaffold_265, whol...  259     6e-65 
JAEUWQ010001264.1 Podaxis sp. AQ799166 scaffold00385, whole genom...  257     2e-64 
ML769845.1 Gymnopus androsaceus JB14 unplaced genomic scaffold BT...  257     2e-64 
JAEUWN010000538.1 Podaxis pistillaris strain LINN1287.7 scaffold0...  257     2e-64 
JAMAKY010000122.1 Cystobasidiaceae sp. P9004 ctg_122, whole genom...  257     2e-64 
JAAAJB010000268.1 Actinomortierella ambigua strain BC1065 scaffol...  257     2e-64 
QGOD01002982.1 Sarcodon sp. MG97 scaffold6010_cov16251, whole gen...  257     2e-64 
JAEUWS010000094.1 Podaxis sp. C-F-92630 scaffold01308, whole geno...  257     2e-64 
JAJOHG010000522.1 Phellopilus nigrolimitatus strain SigPhenig9 DF...  257     2e-64 
JAEUWM010000593.1 Podaxis sp. C-F-101401 scaffold01437, whole gen...  257     2e-64 
JACWFZ010000022.1 Cystobasidium slooffiae strain I2-R3 I2-R3_cont...  257     2e-64 
MU129537.1 Hydnum rufescens UP504 unplaced genomic scaffold BS47s...  257     2e-64 
JAEUWJ010000543.1 Podaxis carcinomalis strain LINN1287.8 scaffold...  257     2e-64 
JAEUWO010000439.1 Podaxis sp. MADm22 scaffold07521, whole genome ...  257     2e-64 
WION01000099.1 Amanita rubescens strain Prilba F5887scaffold_99, ...  257     2e-64 
WION01000812.1 Amanita rubescens strain Prilba F5887scaffold_812,...  257     2e-64 
WION01000811.1 Amanita rubescens strain Prilba F5887scaffold_811,...  257     2e-64 
WION01000784.1 Amanita rubescens strain Prilba F5887scaffold_784,...  257     2e-64 
WION01000730.1 Amanita rubescens strain Prilba F5887scaffold_730,...  257     2e-64 
WION01000729.1 Amanita rubescens strain Prilba F5887scaffold_729,...  257     2e-64 
WION01000702.1 Amanita rubescens strain Prilba F5887scaffold_702,...  257     2e-64 
WION01000696.1 Amanita rubescens strain Prilba F5887scaffold_696,...  257     2e-64 
WION01000661.1 Amanita rubescens strain Prilba F5887scaffold_661,...  257     2e-64 
WION01000656.1 Amanita rubescens strain Prilba F5887scaffold_656,...  257     2e-64 
WION01000653.1 Amanita rubescens strain Prilba F5887scaffold_653,...  257     2e-64 
WION01000647.1 Amanita rubescens strain Prilba F5887scaffold_647,...  257     2e-64 
WION01000631.1 Amanita rubescens strain Prilba F5887scaffold_631,...  257     2e-64 
WION01000629.1 Amanita rubescens strain Prilba F5887scaffold_629,...  257     2e-64 
WION01000628.1 Amanita rubescens strain Prilba F5887scaffold_628,...  257     2e-64 
WION01000626.1 Amanita rubescens strain Prilba F5887scaffold_626,...  257     2e-64 
WION01000612.1 Amanita rubescens strain Prilba F5887scaffold_612,...  257     2e-64 
WION01000594.1 Amanita rubescens strain Prilba F5887scaffold_594,...  257     2e-64 
WION01000585.1 Amanita rubescens strain Prilba F5887scaffold_585,...  257     2e-64 
WION01000581.1 Amanita rubescens strain Prilba F5887scaffold_581,...  257     2e-64 
WION01000578.1 Amanita rubescens strain Prilba F5887scaffold_578,...  257     2e-64 
WION01000560.1 Amanita rubescens strain Prilba F5887scaffold_560,...  257     2e-64 
WION01000556.1 Amanita rubescens strain Prilba F5887scaffold_556,...  257     2e-64 
WION01000550.1 Amanita rubescens strain Prilba F5887scaffold_550,...  257     2e-64 
WION01000542.1 Amanita rubescens strain Prilba F5887scaffold_542,...  257     2e-64 
WION01000530.1 Amanita rubescens strain Prilba F5887scaffold_530,...  257     2e-64 
WION01000498.1 Amanita rubescens strain Prilba F5887scaffold_498,...  257     2e-64 
WION01000426.1 Amanita rubescens strain Prilba F5887scaffold_426,...  257     2e-64 
WION01000423.1 Amanita rubescens strain Prilba F5887scaffold_423,...  257     2e-64 
WION01000398.1 Amanita rubescens strain Prilba F5887scaffold_398,...  257     2e-64 
WION01000394.1 Amanita rubescens strain Prilba F5887scaffold_394,...  257     2e-64 
WION01000380.1 Amanita rubescens strain Prilba F5887scaffold_380,...  257     2e-64 
WION01000358.1 Amanita rubescens strain Prilba F5887scaffold_358,...  257     2e-64 
WION01000343.1 Amanita rubescens strain Prilba F5887scaffold_343,...  257     2e-64 
WION01000239.1 Amanita rubescens strain Prilba F5887scaffold_239,...  257     2e-64 
WION01000190.1 Amanita rubescens strain Prilba F5887scaffold_190,...  257     2e-64 
WION01000140.1 Amanita rubescens strain Prilba F5887scaffold_140,...  257     2e-64 
JAMYHL010000240.1 Apiotrichum sp. Y4204 ctg_240, whole genome sho...  257     2e-64 


>JAIGNX010000036.1 Cutaneotrichosporon dermatis strain NICC30027 Scaffold35_1, whole 
genome shotgun sequence
Length=15262

 Score = 952 bits (515),  Expect = 0.0
 Identities = 515/515 (100%), Gaps = 0/515 (0%)
 Strand=Plus/Minus

Query  1     CAAGGTTTCCGTAGGTGAACCTGCGGAAGGATCATTAGTGAATTGCTCTTTGAGCGTTAA  60
             ||||||||||||||||||||||||||||||||||||||||||||||||||||||||||||
Sbjct  5429  CAAGGTTTCCGTAGGTGAACCTGCGGAAGGATCATTAGTGAATTGCTCTTTGAGCGTTAA  5370

Query  61    ACTATATCCATCTACACCTGTGAACTGTTGATTGACTTCGGTCAATTACTTTTACAAACA  120
             ||||||||||||||||||||||||||||||||||||||||||||||||||||||||||||
Sbjct  5369  ACTATATCCATCTACACCTGTGAACTGTTGATTGACTTCGGTCAATTACTTTTACAAACA  5310

Query  121   TTGTGTAATGAACGTCATGTTATTATAACAAAAATAACTTTCAACAACGGATCTCTTGGC  180
             ||||||||||||||||||||||||||||||||||||||||||||||||||||||||||||
Sbjct  5309  TTGTGTAATGAACGTCATGTTATTATAACAAAAATAACTTTCAACAACGGATCTCTTGGC  5250

Query  181   TCTCGCATCGATGAAGAACGCAGCGAAATGCGATAAGTAATGTGAATTGCAGAATTCAGT  240
             ||||||||||||||||||||||||||||||||||||||||||||||||||||||||||||
Sbjct  5249  TCTCGCATCGATGAAGAACGCAGCGAAATGCGATAAGTAATGTGAATTGCAGAATTCAGT  5190

Query  241   GAATCATCGAATCTTTGAACGCAACTTGCGCTCTCTGGTATTCCGGAGAGCATGCCTGTT  300
             ||||||||||||||||||||||||||||||||||||||||||||||||||||||||||||
Sbjct  5189  GAATCATCGAATCTTTGAACGCAACTTGCGCTCTCTGGTATTCCGGAGAGCATGCCTGTT  5130

Query  301   TGAGTATCATGAAATCTCAACCATTAGGGTTTCTTAATGGCTTGGATTTGGGCGCTGCCA  360
             ||||||||||||||||||||||||||||||||||||||||||||||||||||||||||||
Sbjct  5129  TGAGTATCATGAAATCTCAACCATTAGGGTTTCTTAATGGCTTGGATTTGGGCGCTGCCA  5070

Query  361   CTTGCCTGGCTCGCCTTAAAAGAGTTAGCGTATTAACTTGTCGATCTGGCGTAATAAGTT  420
             ||||||||||||||||||||||||||||||||||||||||||||||||||||||||||||
Sbjct  5069  CTTGCCTGGCTCGCCTTAAAAGAGTTAGCGTATTAACTTGTCGATCTGGCGTAATAAGTT  5010

Query  421   TCGCTGGTGTAGACTTGAGAAGTGCGCTTCTAATCGTCTTCGGACAATTCTTGAACTCTG  480
             ||||||||||||||||||||||||||||||||||||||||||||||||||||||||||||
Sbjct  5009  TCGCTGGTGTAGACTTGAGAAGTGCGCTTCTAATCGTCTTCGGACAATTCTTGAACTCTG  4950

Query  481   GTCTCAAATCAGGTAGGACTACCCGCTGAACTTAA  515
             |||||||||||||||||||||||||||||||||||
Sbjct  4949  GTCTCAAATCAGGTAGGACTACCCGCTGAACTTAA  4915


 Score = 952 bits (515),  Expect = 0.0
 Identities = 515/515 (100%), Gaps = 0/515 (0%)
 Strand=Plus/Minus

Query  1      CAAGGTTTCCGTAGGTGAACCTGCGGAAGGATCATTAGTGAATTGCTCTTTGAGCGTTAA  60
              ||||||||||||||||||||||||||||||||||||||||||||||||||||||||||||
Sbjct  13120  CAAGGTTTCCGTAGGTGAACCTGCGGAAGGATCATTAGTGAATTGCTCTTTGAGCGTTAA  13061

Query  61     ACTATATCCATCTACACCTGTGAACTGTTGATTGACTTCGGTCAATTACTTTTACAAACA  120
              ||||||||||||||||||||||||||||||||||||||||||||||||||||||||||||
Sbjct  13060  ACTATATCCATCTACACCTGTGAACTGTTGATTGACTTCGGTCAATTACTTTTACAAACA  13001

Query  121    TTGTGTAATGAACGTCATGTTATTATAACAAAAATAACTTTCAACAACGGATCTCTTGGC  180
              ||||||||||||||||||||||||||||||||||||||||||||||||||||||||||||
Sbjct  13000  TTGTGTAATGAACGTCATGTTATTATAACAAAAATAACTTTCAACAACGGATCTCTTGGC  12941

Query  181    TCTCGCATCGATGAAGAACGCAGCGAAATGCGATAAGTAATGTGAATTGCAGAATTCAGT  240
              ||||||||||||||||||||||||||||||||||||||||||||||||||||||||||||
Sbjct  12940  TCTCGCATCGATGAAGAACGCAGCGAAATGCGATAAGTAATGTGAATTGCAGAATTCAGT  12881

Query  241    GAATCATCGAATCTTTGAACGCAACTTGCGCTCTCTGGTATTCCGGAGAGCATGCCTGTT  300
              ||||||||||||||||||||||||||||||||||||||||||||||||||||||||||||
Sbjct  12880  GAATCATCGAATCTTTGAACGCAACTTGCGCTCTCTGGTATTCCGGAGAGCATGCCTGTT  12821

Query  301    TGAGTATCATGAAATCTCAACCATTAGGGTTTCTTAATGGCTTGGATTTGGGCGCTGCCA  360
              ||||||||||||||||||||||||||||||||||||||||||||||||||||||||||||
Sbjct  12820  TGAGTATCATGAAATCTCAACCATTAGGGTTTCTTAATGGCTTGGATTTGGGCGCTGCCA  12761

Query  361    CTTGCCTGGCTCGCCTTAAAAGAGTTAGCGTATTAACTTGTCGATCTGGCGTAATAAGTT  420
              ||||||||||||||||||||||||||||||||||||||||||||||||||||||||||||
Sbjct  12760  CTTGCCTGGCTCGCCTTAAAAGAGTTAGCGTATTAACTTGTCGATCTGGCGTAATAAGTT  12701

Query  421    TCGCTGGTGTAGACTTGAGAAGTGCGCTTCTAATCGTCTTCGGACAATTCTTGAACTCTG  480
              ||||||||||||||||||||||||||||||||||||||||||||||||||||||||||||
Sbjct  12700  TCGCTGGTGTAGACTTGAGAAGTGCGCTTCTAATCGTCTTCGGACAATTCTTGAACTCTG  12641

Query  481    GTCTCAAATCAGGTAGGACTACCCGCTGAACTTAA  515
              |||||||||||||||||||||||||||||||||||
Sbjct  12640  GTCTCAAATCAGGTAGGACTACCCGCTGAACTTAA  12606


>JAIGNX010000006.1 Cutaneotrichosporon dermatis strain NICC30027 Scaffold6_1, whole 
genome shotgun sequence
Length=2849640

 Score = 952 bits (515),  Expect = 0.0
 Identities = 515/515 (100%), Gaps = 0/515 (0%)
 Strand=Plus/Plus

Query  1        CAAGGTTTCCGTAGGTGAACCTGCGGAAGGATCATTAGTGAATTGCTCTTTGAGCGTTAA  60
                ||||||||||||||||||||||||||||||||||||||||||||||||||||||||||||
Sbjct  2646819  CAAGGTTTCCGTAGGTGAACCTGCGGAAGGATCATTAGTGAATTGCTCTTTGAGCGTTAA  2646878

Query  61       ACTATATCCATCTACACCTGTGAACTGTTGATTGACTTCGGTCAATTACTTTTACAAACA  120
                ||||||||||||||||||||||||||||||||||||||||||||||||||||||||||||
Sbjct  2646879  ACTATATCCATCTACACCTGTGAACTGTTGATTGACTTCGGTCAATTACTTTTACAAACA  2646938

Query  121      TTGTGTAATGAACGTCATGTTATTATAACAAAAATAACTTTCAACAACGGATCTCTTGGC  180
                ||||||||||||||||||||||||||||||||||||||||||||||||||||||||||||
Sbjct  2646939  TTGTGTAATGAACGTCATGTTATTATAACAAAAATAACTTTCAACAACGGATCTCTTGGC  2646998

Query  181      TCTCGCATCGATGAAGAACGCAGCGAAATGCGATAAGTAATGTGAATTGCAGAATTCAGT  240
                ||||||||||||||||||||||||||||||||||||||||||||||||||||||||||||
Sbjct  2646999  TCTCGCATCGATGAAGAACGCAGCGAAATGCGATAAGTAATGTGAATTGCAGAATTCAGT  2647058

Query  241      GAATCATCGAATCTTTGAACGCAACTTGCGCTCTCTGGTATTCCGGAGAGCATGCCTGTT  300
                ||||||||||||||||||||||||||||||||||||||||||||||||||||||||||||
Sbjct  2647059  GAATCATCGAATCTTTGAACGCAACTTGCGCTCTCTGGTATTCCGGAGAGCATGCCTGTT  2647118

Query  301      TGAGTATCATGAAATCTCAACCATTAGGGTTTCTTAATGGCTTGGATTTGGGCGCTGCCA  360
                ||||||||||||||||||||||||||||||||||||||||||||||||||||||||||||
Sbjct  2647119  TGAGTATCATGAAATCTCAACCATTAGGGTTTCTTAATGGCTTGGATTTGGGCGCTGCCA  2647178

Query  361      CTTGCCTGGCTCGCCTTAAAAGAGTTAGCGTATTAACTTGTCGATCTGGCGTAATAAGTT  420
                ||||||||||||||||||||||||||||||||||||||||||||||||||||||||||||
Sbjct  2647179  CTTGCCTGGCTCGCCTTAAAAGAGTTAGCGTATTAACTTGTCGATCTGGCGTAATAAGTT  2647238

Query  421      TCGCTGGTGTAGACTTGAGAAGTGCGCTTCTAATCGTCTTCGGACAATTCTTGAACTCTG  480
                ||||||||||||||||||||||||||||||||||||||||||||||||||||||||||||
Sbjct  2647239  TCGCTGGTGTAGACTTGAGAAGTGCGCTTCTAATCGTCTTCGGACAATTCTTGAACTCTG  2647298

Query  481      GTCTCAAATCAGGTAGGACTACCCGCTGAACTTAA  515
                |||||||||||||||||||||||||||||||||||
Sbjct  2647299  GTCTCAAATCAGGTAGGACTACCCGCTGAACTTAA  2647333


>JAMALN010001036.1 Cutaneotrichosporon sp. PK4640 ctg_1036, whole genome shotgun 
sequence
Length=20053

 Score = 911 bits (493),  Expect = 0.0
 Identities = 509/516 (99%), Gaps = 3/516 (1%)
 Strand=Plus/Plus

Query  1      CAAGGTTTCCGTAGGTGAACCTGCGGAAGGATCATTAGTGAATTGCTCTTTGAGCGTTAA  60
              |||||||||||||||||||||||||||||||||||||||||||||||||||||||||| |
Sbjct  15664  CAAGGTTTCCGTAGGTGAACCTGCGGAAGGATCATTAGTGAATTGCTCTTTGAGCGTT-A  15722

Query  61     ACTATATCCATCTACACCTGTGAACTGTTGATTGACTTCGGTCAATTACTTTTACAAACA  120
              |||| |||||||||||||||||||||||||||||||| ||||||||||| ||||||||||
Sbjct  15723  ACTACATCCATCTACACCTGTGAACTGTTGATTGACTCCGGTCAATTAC-TTTACAAACA  15781

Query  121    TTGTGTAATGAACGTCATGTTATTATAACAAAAATAACTTTCAACAACGGATCTCTTGGC  180
              ||||||||||||||||||||||||||||||||||||||||||||||||||||||||||||
Sbjct  15782  TTGTGTAATGAACGTCATGTTATTATAACAAAAATAACTTTCAACAACGGATCTCTTGGC  15841

Query  181    TCTCGCATCGATGAAGAACGCAGCGAAATGCGATAAGTAATGTGAATTGCAGAATTCAGT  240
              ||||||||||||||||||||||||||||||||||||||||||||||||||||||||||||
Sbjct  15842  TCTCGCATCGATGAAGAACGCAGCGAAATGCGATAAGTAATGTGAATTGCAGAATTCAGT  15901

Query  241    GAATCATCGAATCTTTGAACGCAACTTGCGCTCTCTGGTATTCCGGAGAGCATGCCTGTT  300
              ||||||||||||||||||||||||||||||||||||||||||||||||||||||||||||
Sbjct  15902  GAATCATCGAATCTTTGAACGCAACTTGCGCTCTCTGGTATTCCGGAGAGCATGCCTGTT  15961

Query  301    TGAGTATCATGAAATCTCAACCATTAGGGTTTCTTAATGGCTTGGATTTGGGCGCTGCCA  360
              ||||||||||||||||||||||||||||||||||||||||||||||||||||||||||||
Sbjct  15962  TGAGTATCATGAAATCTCAACCATTAGGGTTTCTTAATGGCTTGGATTTGGGCGCTGCCA  16021

Query  361    CTTGCCTGGCTCGCCTTAAAAGAGTTAGCGTA-TTAACTTGTCGATCTGGCGTAATAAGT  419
              |||||||||||||||||||||||||||||||  |||||||||||||||||||||||||||
Sbjct  16022  CTTGCCTGGCTCGCCTTAAAAGAGTTAGCGTGTTTAACTTGTCGATCTGGCGTAATAAGT  16081

Query  420    TTCGCTGGTGTAGACTTGAGAAGTGCGCTTCTAATCGTCTTCGGACAATTCTTGAACTCT  479
              ||||||||||||||||||||||||||||||||||||||||||||||||||||||||||||
Sbjct  16082  TTCGCTGGTGTAGACTTGAGAAGTGCGCTTCTAATCGTCTTCGGACAATTCTTGAACTCT  16141

Query  480    GGTCTCAAATCAGGTAGGACTACCCGCTGAACTTAA  515
              |||||||||||||||||| |||||||||||||||||
Sbjct  16142  GGTCTCAAATCAGGTAGGGCTACCCGCTGAACTTAA  16177


>JAMYHH010000682.1 Pichia sp. F1605B ctg_682, whole genome shotgun sequence
Length=2576

 Score = 911 bits (493),  Expect = 0.0
 Identities = 509/516 (99%), Gaps = 3/516 (1%)
 Strand=Plus/Plus

Query  1     CAAGGTTTCCGTAGGTGAACCTGCGGAAGGATCATTAGTGAATTGCTCTTTGAGCGTTAA  60
             |||||||||||||||||||||||||||||||||||||||||||||||||||||||||| |
Sbjct  1211  CAAGGTTTCCGTAGGTGAACCTGCGGAAGGATCATTAGTGAATTGCTCTTTGAGCGTT-A  1269

Query  61    ACTATATCCATCTACACCTGTGAACTGTTGATTGACTTCGGTCAATTACTTTTACAAACA  120
             |||| |||||||||||||||||||||||||||||||| ||||||||||| ||||||||||
Sbjct  1270  ACTACATCCATCTACACCTGTGAACTGTTGATTGACTCCGGTCAATTAC-TTTACAAACA  1328

Query  121   TTGTGTAATGAACGTCATGTTATTATAACAAAAATAACTTTCAACAACGGATCTCTTGGC  180
             ||||||||||||||||||||||||||||||||||||||||||||||||||||||||||||
Sbjct  1329  TTGTGTAATGAACGTCATGTTATTATAACAAAAATAACTTTCAACAACGGATCTCTTGGC  1388

Query  181   TCTCGCATCGATGAAGAACGCAGCGAAATGCGATAAGTAATGTGAATTGCAGAATTCAGT  240
             ||||||||||||||||||||||||||||||||||||||||||||||||||||||||||||
Sbjct  1389  TCTCGCATCGATGAAGAACGCAGCGAAATGCGATAAGTAATGTGAATTGCAGAATTCAGT  1448

Query  241   GAATCATCGAATCTTTGAACGCAACTTGCGCTCTCTGGTATTCCGGAGAGCATGCCTGTT  300
             ||||||||||||||||||||||||||||||||||||||||||||||||||||||||||||
Sbjct  1449  GAATCATCGAATCTTTGAACGCAACTTGCGCTCTCTGGTATTCCGGAGAGCATGCCTGTT  1508

Query  301   TGAGTATCATGAAATCTCAACCATTAGGGTTTCTTAATGGCTTGGATTTGGGCGCTGCCA  360
             ||||||||||||||||||||||||||||||||||||||||||||||||||||||||||||
Sbjct  1509  TGAGTATCATGAAATCTCAACCATTAGGGTTTCTTAATGGCTTGGATTTGGGCGCTGCCA  1568

Query  361   CTTGCCTGGCTCGCCTTAAAAGAGTTAGCGTA-TTAACTTGTCGATCTGGCGTAATAAGT  419
             |||||||||||||||||||||||||||||||  |||||||||||||||||||||||||||
Sbjct  1569  CTTGCCTGGCTCGCCTTAAAAGAGTTAGCGTGTTTAACTTGTCGATCTGGCGTAATAAGT  1628

Query  420   TTCGCTGGTGTAGACTTGAGAAGTGCGCTTCTAATCGTCTTCGGACAATTCTTGAACTCT  479
             ||||||||||||||||||||||||||||||||||||||||||||||||||||||||||||
Sbjct  1629  TTCGCTGGTGTAGACTTGAGAAGTGCGCTTCTAATCGTCTTCGGACAATTCTTGAACTCT  1688

Query  480   GGTCTCAAATCAGGTAGGACTACCCGCTGAACTTAA  515
             |||||||||||||||||| |||||||||||||||||
Sbjct  1689  GGTCTCAAATCAGGTAGGGCTACCCGCTGAACTTAA  1724


>JAMALM010001433.1 Cutaneotrichosporon sp. P10-008 ctg_1433, whole genome shotgun 
sequence
Length=7822

 Score = 911 bits (493),  Expect = 0.0
 Identities = 509/516 (99%), Gaps = 3/516 (1%)
 Strand=Plus/Plus

Query  1     CAAGGTTTCCGTAGGTGAACCTGCGGAAGGATCATTAGTGAATTGCTCTTTGAGCGTTAA  60
             |||||||||||||||||||||||||||||||||||||||||||||||||||||||||| |
Sbjct  2962  CAAGGTTTCCGTAGGTGAACCTGCGGAAGGATCATTAGTGAATTGCTCTTTGAGCGTT-A  3020

Query  61    ACTATATCCATCTACACCTGTGAACTGTTGATTGACTTCGGTCAATTACTTTTACAAACA  120
             |||| |||||||||||||||||||||||||||||||| ||||||||||| ||||||||||
Sbjct  3021  ACTACATCCATCTACACCTGTGAACTGTTGATTGACTCCGGTCAATTAC-TTTACAAACA  3079

Query  121   TTGTGTAATGAACGTCATGTTATTATAACAAAAATAACTTTCAACAACGGATCTCTTGGC  180
             ||||||||||||||||||||||||||||||||||||||||||||||||||||||||||||
Sbjct  3080  TTGTGTAATGAACGTCATGTTATTATAACAAAAATAACTTTCAACAACGGATCTCTTGGC  3139

Query  181   TCTCGCATCGATGAAGAACGCAGCGAAATGCGATAAGTAATGTGAATTGCAGAATTCAGT  240
             ||||||||||||||||||||||||||||||||||||||||||||||||||||||||||||
Sbjct  3140  TCTCGCATCGATGAAGAACGCAGCGAAATGCGATAAGTAATGTGAATTGCAGAATTCAGT  3199

Query  241   GAATCATCGAATCTTTGAACGCAACTTGCGCTCTCTGGTATTCCGGAGAGCATGCCTGTT  300
             ||||||||||||||||||||||||||||||||||||||||||||||||||||||||||||
Sbjct  3200  GAATCATCGAATCTTTGAACGCAACTTGCGCTCTCTGGTATTCCGGAGAGCATGCCTGTT  3259

Query  301   TGAGTATCATGAAATCTCAACCATTAGGGTTTCTTAATGGCTTGGATTTGGGCGCTGCCA  360
             ||||||||||||||||||||||||||||||||||||||||||||||||||||||||||||
Sbjct  3260  TGAGTATCATGAAATCTCAACCATTAGGGTTTCTTAATGGCTTGGATTTGGGCGCTGCCA  3319

Query  361   CTTGCCTGGCTCGCCTTAAAAGAGTTAGCGTA-TTAACTTGTCGATCTGGCGTAATAAGT  419
             |||||||||||||||||||||||||||||||  |||||||||||||||||||||||||||
Sbjct  3320  CTTGCCTGGCTCGCCTTAAAAGAGTTAGCGTGTTTAACTTGTCGATCTGGCGTAATAAGT  3379

Query  420   TTCGCTGGTGTAGACTTGAGAAGTGCGCTTCTAATCGTCTTCGGACAATTCTTGAACTCT  479
             ||||||||||||||||||||||||||||||||||||||||||||||||||||||||||||
Sbjct  3380  TTCGCTGGTGTAGACTTGAGAAGTGCGCTTCTAATCGTCTTCGGACAATTCTTGAACTCT  3439

Query  480   GGTCTCAAATCAGGTAGGACTACCCGCTGAACTTAA  515
             |||||||||||||||||| |||||||||||||||||
Sbjct  3440  GGTCTCAAATCAGGTAGGGCTACCCGCTGAACTTAA  3475


>JAMAMB010000006.1 Trichosporonaceae sp. PL3408A ctg_6, whole genome shotgun sequence
Length=2847156

 Score = 809 bits (438),  Expect = 0.0
 Identities = 492/518 (95%), Gaps = 4/518 (1%)
 Strand=Plus/Minus

Query  1       CAAGGTTTCCGTAGGTGAACCTGCGGAAGGATCATTAGTGAATTGCTCTTTGAGCGTTAA  60
               ||||||||||||||||||||||||||||||||||||||||||||||||| ||||| ||||
Sbjct  984493  CAAGGTTTCCGTAGGTGAACCTGCGGAAGGATCATTAGTGAATTGCTCTCTGAGCTTTAA  984434

Query  61      ACTATATCCATCTACACCTGTGAACTGTTGATTGACTTC-GGTCAATTACTTTTACAAAC  119
               |||| ||||||||||||||||||||||||||||||||||  |||||||||||||||||||
Sbjct  984433  ACTACATCCATCTACACCTGTGAACTGTTGATTGACTTCTAGTCAATTACTTTTACAAAC  984374

Query  120     ATTGTGTAATGAACGTCATGTTATTATAACAAAAATAACTTTCAACAACGGATCTCTTGG  179
               ||||||||||||||||||||||||||||| ||||||||||||||||||||||||||||||
Sbjct  984373  ATTGTGTAATGAACGTCATGTTATTATAATAAAAATAACTTTCAACAACGGATCTCTTGG  984314

Query  180     CTCTCGCATCGATGAAGAACGCAGCGAAATGCGATAAGTAATGTGAATTGCAGAATTCAG  239
               ||||||||||||||||||||||||||||| |||||| |||||||||||||||||||||||
Sbjct  984313  CTCTCGCATCGATGAAGAACGCAGCGAAACGCGATAGGTAATGTGAATTGCAGAATTCAG  984254

Query  240     TGAATCATCGAATCTTTGAACGCAACTTGCGCTCTCTGGTATTCCGGAGAGCATGCCTGT  299
               ||||||||||||||||||||||||||||||||||||||||||||||||||||||||||||
Sbjct  984253  TGAATCATCGAATCTTTGAACGCAACTTGCGCTCTCTGGTATTCCGGAGAGCATGCCTGT  984194

Query  300     TTGAGTATCATGAAATCTCAACCATTAGGGTTTCTTAATGGCTTGGATTTGGGCGCTGCC  359
               ||||||||||| ||| | ||||||||||||||||||||||| ||||||||||| ||||||
Sbjct  984193  TTGAGTATCATAAAAACACAACCATTAGGGTTTCTTAATGGATTGGATTTGGGTGCTGCC  984134

Query  360     ACTTGCCTGGCTCGCCTTAAAAGAGTTAGCGTATT-AACTTGTCGATCTGGCGTAATAAG  418
               |||||| |||||||||||||||| |||||||| || ||||||||||||||||||||||||
Sbjct  984133  ACTTGCGTGGCTCGCCTTAAAAGTGTTAGCGTGTTTAACTTGTCGATCTGGCGTAATAAG  984074

Query  419     TTTCGCTGGTGTAGACTTGAGAAGTGCGCTTCTAATCGTCTTCGGACAATTCTTGAAC-T  477
               ||||||||||  ||||||||||||||||||||||||||||||||||||  | || ||| |
Sbjct  984073  TTTCGCTGGTAAAGACTTGAGAAGTGCGCTTCTAATCGTCTTCGGACACCTTTTAAACAT  984014

Query  478     CTGGTCTCAAATCAGGTAGGACTACCCGCTGAACTTAA  515
               | | ||||||||||||||||||||||||||||||||||
Sbjct  984013  C-GATCTCAAATCAGGTAGGACTACCCGCTGAACTTAA  983977


>JAMAMA010000005.1 Trichosporonaceae sp. PDH3307A ctg_5, whole genome shotgun sequence
Length=2847115

 Score = 809 bits (438),  Expect = 0.0
 Identities = 492/518 (95%), Gaps = 4/518 (1%)
 Strand=Plus/Minus

Query  1       CAAGGTTTCCGTAGGTGAACCTGCGGAAGGATCATTAGTGAATTGCTCTTTGAGCGTTAA  60
               ||||||||||||||||||||||||||||||||||||||||||||||||| ||||| ||||
Sbjct  984373  CAAGGTTTCCGTAGGTGAACCTGCGGAAGGATCATTAGTGAATTGCTCTCTGAGCTTTAA  984314

Query  61      ACTATATCCATCTACACCTGTGAACTGTTGATTGACTTC-GGTCAATTACTTTTACAAAC  119
               |||| ||||||||||||||||||||||||||||||||||  |||||||||||||||||||
Sbjct  984313  ACTACATCCATCTACACCTGTGAACTGTTGATTGACTTCTAGTCAATTACTTTTACAAAC  984254

Query  120     ATTGTGTAATGAACGTCATGTTATTATAACAAAAATAACTTTCAACAACGGATCTCTTGG  179
               ||||||||||||||||||||||||||||| ||||||||||||||||||||||||||||||
Sbjct  984253  ATTGTGTAATGAACGTCATGTTATTATAATAAAAATAACTTTCAACAACGGATCTCTTGG  984194

Query  180     CTCTCGCATCGATGAAGAACGCAGCGAAATGCGATAAGTAATGTGAATTGCAGAATTCAG  239
               ||||||||||||||||||||||||||||| |||||| |||||||||||||||||||||||
Sbjct  984193  CTCTCGCATCGATGAAGAACGCAGCGAAACGCGATAGGTAATGTGAATTGCAGAATTCAG  984134

Query  240     TGAATCATCGAATCTTTGAACGCAACTTGCGCTCTCTGGTATTCCGGAGAGCATGCCTGT  299
               ||||||||||||||||||||||||||||||||||||||||||||||||||||||||||||
Sbjct  984133  TGAATCATCGAATCTTTGAACGCAACTTGCGCTCTCTGGTATTCCGGAGAGCATGCCTGT  984074

Query  300     TTGAGTATCATGAAATCTCAACCATTAGGGTTTCTTAATGGCTTGGATTTGGGCGCTGCC  359
               ||||||||||| ||| | ||||||||||||||||||||||| ||||||||||| ||||||
Sbjct  984073  TTGAGTATCATAAAAACACAACCATTAGGGTTTCTTAATGGATTGGATTTGGGTGCTGCC  984014

Query  360     ACTTGCCTGGCTCGCCTTAAAAGAGTTAGCGTATT-AACTTGTCGATCTGGCGTAATAAG  418
               |||||| |||||||||||||||| |||||||| || ||||||||||||||||||||||||
Sbjct  984013  ACTTGCGTGGCTCGCCTTAAAAGTGTTAGCGTGTTTAACTTGTCGATCTGGCGTAATAAG  983954

Query  419     TTTCGCTGGTGTAGACTTGAGAAGTGCGCTTCTAATCGTCTTCGGACAATTCTTGAAC-T  477
               ||||||||||  ||||||||||||||||||||||||||||||||||||  | || ||| |
Sbjct  983953  TTTCGCTGGTAAAGACTTGAGAAGTGCGCTTCTAATCGTCTTCGGACACCTTTTAAACAT  983894

Query  478     CTGGTCTCAAATCAGGTAGGACTACCCGCTGAACTTAA  515
               | | ||||||||||||||||||||||||||||||||||
Sbjct  983893  C-GATCTCAAATCAGGTAGGACTACCCGCTGAACTTAA  983857


>BEDW01000020.1 Cutaneotrichosporon arboriformis DNA, scaffold: scaffold_20, 
strain: JCM_14201, whole genome shotgun sequence
Length=7760

 Score = 767 bits (415),  Expect = 0.0
 Identities = 491/526 (93%), Gaps = 12/526 (2%)
 Strand=Plus/Minus

Query  1     CAAGGTTTCCGTAGGTGAACCTGCGGAAGGATCATTAGTGAATTGCTCTTTGAG-CGTTA  59
             ||||||||||||||||||||||||||||||||||||||||||| || ||||| | |  ||
Sbjct  4191  CAAGGTTTCCGTAGGTGAACCTGCGGAAGGATCATTAGTGAATGGC-CTTTGTGCCAATA  4133

Query  60    AACTATATCCATCT-ACACCTGTGAACTGTTGATTGAC--TT-CGGTCAATTACTTTTAC  115
             ||||||||||| || |||||||||||||||||||||||  || ||||  |||| ||||||
Sbjct  4132  AACTATATCCACCTTACACCTGTGAACTGTTGATTGACCTTTACGGTTGATTAATTTTAC  4073

Query  116   AAACATTGTGTAATGAACGTCATGTTATTATAACAAAAATAACTTTCAACAACGGATCTC  175
             ||||||||||||||||||||||||||||||||||||||||||||||||||||||||||||
Sbjct  4072  AAACATTGTGTAATGAACGTCATGTTATTATAACAAAAATAACTTTCAACAACGGATCTC  4013

Query  176   TTGGCTCTCGCATCGATGAAGAACGCAGCGAAATGCGATAAGTAATGTGAATTGCAGAAT  235
             ||||||||||||||||||||||||||||||||||||||||||||||||||||||||||||
Sbjct  4012  TTGGCTCTCGCATCGATGAAGAACGCAGCGAAATGCGATAAGTAATGTGAATTGCAGAAT  3953

Query  236   TCAGTGAATCATCGAATCTTTGAACGCAACTTGCGCTCTCTGGTATTCCGGAGAGCATGC  295
             ||||||||||||||||||||||||||||||||||||||||||||||||||||||||||||
Sbjct  3952  TCAGTGAATCATCGAATCTTTGAACGCAACTTGCGCTCTCTGGTATTCCGGAGAGCATGC  3893

Query  296   CTGTTTGAGTATCATGAAATCTCAACCATTAGGGTTTCTTAATGGCTTGGATTTGGGCGC  355
             |||||||||| |||||||||||||||||||||||||||||||||||||||||||||| | 
Sbjct  3892  CTGTTTGAGTGTCATGAAATCTCAACCATTAGGGTTTCTTAATGGCTTGGATTTGGGTGT  3833

Query  356   TGCCACTT--GC-CTGGCTCGCCTTAAAAGAGTTAGCGTATT-AACTTGTCGA-TCTGGC  410
             ||||| ||  || ||||||| ||| ||| |||||||||| || |||||||||  ||||||
Sbjct  3832  TGCCAGTTTCGCACTGGCTCACCTCAAAGGAGTTAGCGTGTTTAACTTGTCGTTTCTGGC  3773

Query  411   GTAATAAGTTTCGCTGGTGTAGACTTGAGAAGTGCGCTTCTAATCGTCTTCGGACAATTC  470
             ||||||||||||||||||| ||||||||||||| |||||||||||||| | |||||||| 
Sbjct  3772  GTAATAAGTTTCGCTGGTGAAGACTTGAGAAGTACGCTTCTAATCGTCCTTGGACAATTA  3713

Query  471   -TTGAACTCTGGTCTCAAATCAGGTAGGACTACCCGCTGAACTTAA  515
              ||||||||||| |||||||||||||||||||||||||||||||||
Sbjct  3712  TTTGAACTCTGGCCTCAAATCAGGTAGGACTACCCGCTGAACTTAA  3667


>BEDY01000008.1 Vanrija fragicola DNA, scaffold: scaffold_8, strain: JCM 1530, 
whole genome shotgun sequence
Length=870709

 Score = 736 bits (398),  Expect = 0.0
 Identities = 481/519 (93%), Gaps = 14/519 (3%)
 Strand=Plus/Plus

Query  1       CAAGGTTTCCGTAGGTGAACCTGCGGAAGGATCATTAGTGAATTGCTCTTTGAGCGTTAA  60
               ||||||||||||||||||||||||||||||||||||||||| |||| ||| | | | |||
Sbjct  868631  CAAGGTTTCCGTAGGTGAACCTGCGGAAGGATCATTAGTGATTTGC-CTTCGTG-GCTAA  868688

Query  61      ACTATATCCATCTACACCTGTGAACTGTTGATTGACTTCGGTCAATTACTTTTACAAACA  120
               ||||||||||| |||||||||||||||||||    ||||  |   ||| |||||||||| 
Sbjct  868689  ACTATATCCATATACACCTGTGAACTGTTGA-ACCCTTC--TGGGTTA-TTTTACAAACT  868744

Query  121     TTGTGTAATGAACGTCATGTTATTATAACAAAAATAACTTTCAACAACGGATCTCTTGGC  180
               ||||||||||||||||||||||||||||||||||||||||||||||||||||||||||||
Sbjct  868745  TTGTGTAATGAACGTCATGTTATTATAACAAAAATAACTTTCAACAACGGATCTCTTGGC  868804

Query  181     TCTCGCATCGATGAAGAACGCAGCGAAATGCGATAAGTAATGTGAATTGCAGAATTCAGT  240
               ||||||||||||||||||||||||||||||||||||||||||||||||||||||||||||
Sbjct  868805  TCTCGCATCGATGAAGAACGCAGCGAAATGCGATAAGTAATGTGAATTGCAGAATTCAGT  868864

Query  241     GAATCATCGAATCTTTGAACGCAACTTGCGCTCTCTGGTATTCCGGAGAGCATGCCTGTT  300
               ||||||||||||||||||||||||||||||||||||||||||||||||||||||||||||
Sbjct  868865  GAATCATCGAATCTTTGAACGCAACTTGCGCTCTCTGGTATTCCGGAGAGCATGCCTGTT  868924

Query  301     TGAGTATCATGAAATCTCAACCATTAGGGTTTCTTAATGGCTTGGATTTGGGCGCTGCCA  360
               ||||| ||||||||||||||||||||||||||||||||||||||||||||||||||||||
Sbjct  868925  TGAGTGTCATGAAATCTCAACCATTAGGGTTTCTTAATGGCTTGGATTTGGGCGCTGCCA  868984

Query  361     -CTTGCCTGGCTCGCCTTAAAAGAGTTAGCGTATTA-A-CT-TGTCGATCTGGCGTAATA  416
                |||||||||||||||||||| ||||||||| | || | |  ||||| ||||||||||||
Sbjct  868985  GCTTGCCTGGCTCGCCTTAAAGGAGTTAGCG-AGTATAGCAATGTCG-TCTGGCGTAATA  869042

Query  417     AGTTTCGCTGGTGTAGACTTGAGAAGTGCGCTTCTAATCGTCTTCGGACAATTCTTGAAC  476
               |||||||||||| |||||||| ||||| |||||||||||| | | || ||||| ||| ||
Sbjct  869043  AGTTTCGCTGGT-TAGACTTGTGAAGTTCGCTTCTAATCGCCCTTGGGCAATTTTTG-AC  869100

Query  477     TCTGGTCTCAAATCAGGTAGGACTACCCGCTGAACTTAA  515
               ||||| |||||||||||||||||||||||||||||||||
Sbjct  869101  TCTGGCCTCAAATCAGGTAGGACTACCCGCTGAACTTAA  869139


>JAMALP010000010.1 Cutaneotrichosporon sp. PT3311B ctg_10, whole genome shotgun 
sequence
Length=946375

 Score = 725 bits (392),  Expect = 0.0
 Identities = 486/529 (92%), Gaps = 15/529 (3%)
 Strand=Plus/Plus

Query  1       CAAGGTTTCCGTAGGTGAACCTGCGGAAGGATCATTAGTGAATTGCTCTTTGAGCGTTAA  60
               ||||||||||||||||||||||||||||||||||||||||||| || || ||  ||   |
Sbjct  942074  CAAGGTTTCCGTAGGTGAACCTGCGGAAGGATCATTAGTGAATGGC-CTCTGGCCGCATA  942132

Query  61      ACTATATCCATC-TACACCTGTGAACTGTTGATTGAC--TT--CGGTCAATTACTTTTAC  115
               |||||||||| | ||||||||||||||||||||||||  ||  ||||  |||||||||||
Sbjct  942133  ACTATATCCACCTTACACCTGTGAACTGTTGATTGACCTTTACCGGTTGATTACTTTTAC  942192

Query  116     AAACATTGTGTAATGAACGTCATGTTATTATAAC-AAAAATAACTTTCAACAACGGATCT  174
               |||||||||||||||||||||||||||||||||| |||||||||||||||||||||||||
Sbjct  942193  AAACATTGTGTAATGAACGTCATGTTATTATAACAAAAAATAACTTTCAACAACGGATCT  942252

Query  175     CTTGGCTCTCGCATCGATGAAGAACGCAGCGAAATGCGATAAGTAATGTGAATTGCAGAA  234
               ||||||||||||||||||||||||||||||||||||||||||||||||||||||||||||
Sbjct  942253  CTTGGCTCTCGCATCGATGAAGAACGCAGCGAAATGCGATAAGTAATGTGAATTGCAGAA  942312

Query  235     TTCAGTGAATCATCGAATCTTTGAACGCAACTTGCGCTCTCTGGTATTCCGGAGAGCATG  294
               ||||||||||||||||||||||||||||||||||||||||||||||||||||||||||||
Sbjct  942313  TTCAGTGAATCATCGAATCTTTGAACGCAACTTGCGCTCTCTGGTATTCCGGAGAGCATG  942372

Query  295     CCTGTTTGAGTATCATGAAATCTCAACCATTAGGGTTTCTTAATGGCTTGGATTTGGGCG  354
               ||||||||||| |||||||||||||||||||||||||||||||||| ||||||||||| |
Sbjct  942373  CCTGTTTGAGTGTCATGAAATCTCAACCATTAGGGTTTCTTAATGGATTGGATTTGGGTG  942432

Query  355     CTGCCACTTGC----CTGGCTCGCCTTAAAAGAGTTAGCGTATTAA-CTTGTCGA-TCTG  408
                |||||  |||    | ||||| ||||||| |||||||||| || | || || |  ||||
Sbjct  942433  TTGCCAGCTGCGAGGCAGGCTCACCTTAAAGGAGTTAGCGTGTTTATCTAGTTGTTTCTG  942492

Query  409     GCGTAATAAGTTTCGCTGGTGTAGACTTGAGAAGTGCGCTTCTAATCGTC--TTCGGACA  466
               ||||||||||||||||||||| ||||||||||||| ||||||||||||||  ||||||||
Sbjct  942493  GCGTAATAAGTTTCGCTGGTGAAGACTTGAGAAGTACGCTTCTAATCGTCCTTTCGGACA  942552

Query  467     ATTCTTGAACTCTGGTCTCAAATCAGGTAGGACTACCCGCTGAACTTAA  515
               ||| ||||||||||| |||||||||||||||||||||||||||||||||
Sbjct  942553  ATTTTTGAACTCTGGCCTCAAATCAGGTAGGACTACCCGCTGAACTTAA  942601


>JAMALO010000017.1 Cutaneotrichosporon sp. PA3318 ctg_17, whole genome shotgun sequence
Length=7424

 Score = 725 bits (392),  Expect = 0.0
 Identities = 486/529 (92%), Gaps = 15/529 (3%)
 Strand=Plus/Minus

Query  1     CAAGGTTTCCGTAGGTGAACCTGCGGAAGGATCATTAGTGAATTGCTCTTTGAGCGTTAA  60
             ||||||||||||||||||||||||||||||||||||||||||| || || ||  ||   |
Sbjct  4302  CAAGGTTTCCGTAGGTGAACCTGCGGAAGGATCATTAGTGAATGGC-CTCTGGCCGCATA  4244

Query  61    ACTATATCCATCT-ACACCTGTGAACTGTTGATTGAC--TT--CGGTCAATTACTTTTAC  115
             |||||||||| || |||||||||||||||||||||||  ||  ||||  |||||||||||
Sbjct  4243  ACTATATCCACCTTACACCTGTGAACTGTTGATTGACCTTTACCGGTTGATTACTTTTAC  4184

Query  116   AAACATTGTGTAATGAACGTCATGTTATTATAACAAAAA-TAACTTTCAACAACGGATCT  174
             ||||||||||||||||||||||||||||||||||||||| ||||||||||||||||||||
Sbjct  4183  AAACATTGTGTAATGAACGTCATGTTATTATAACAAAAAATAACTTTCAACAACGGATCT  4124

Query  175   CTTGGCTCTCGCATCGATGAAGAACGCAGCGAAATGCGATAAGTAATGTGAATTGCAGAA  234
             ||||||||||||||||||||||||||||||||||||||||||||||||||||||||||||
Sbjct  4123  CTTGGCTCTCGCATCGATGAAGAACGCAGCGAAATGCGATAAGTAATGTGAATTGCAGAA  4064

Query  235   TTCAGTGAATCATCGAATCTTTGAACGCAACTTGCGCTCTCTGGTATTCCGGAGAGCATG  294
             ||||||||||||||||||||||||||||||||||||||||||||||||||||||||||||
Sbjct  4063  TTCAGTGAATCATCGAATCTTTGAACGCAACTTGCGCTCTCTGGTATTCCGGAGAGCATG  4004

Query  295   CCTGTTTGAGTATCATGAAATCTCAACCATTAGGGTTTCTTAATGGCTTGGATTTGGGCG  354
             ||||||||||| |||||||||||||||||||||||||||||||||| ||||||||||| |
Sbjct  4003  CCTGTTTGAGTGTCATGAAATCTCAACCATTAGGGTTTCTTAATGGATTGGATTTGGGTG  3944

Query  355   CTGCCACTTGC----CTGGCTCGCCTTAAAAGAGTTAGCGTATTAA-CTTGTCGA-TCTG  408
              |||||  |||    | ||||| ||||||| |||||||||| || | || || |  ||||
Sbjct  3943  TTGCCAGCTGCGAGGCAGGCTCACCTTAAAGGAGTTAGCGTGTTTATCTAGTTGTTTCTG  3884

Query  409   GCGTAATAAGTTTCGCTGGTGTAGACTTGAGAAGTGCGCTTCTAATCGTC--TTCGGACA  466
             ||||||||||||||||||||| ||||||||||||| ||||||||||||||  ||||||||
Sbjct  3883  GCGTAATAAGTTTCGCTGGTGAAGACTTGAGAAGTACGCTTCTAATCGTCCTTTCGGACA  3824

Query  467   ATTCTTGAACTCTGGTCTCAAATCAGGTAGGACTACCCGCTGAACTTAA  515
             ||| ||||||||||| |||||||||||||||||||||||||||||||||
Sbjct  3823  ATTTTTGAACTCTGGCCTCAAATCAGGTAGGACTACCCGCTGAACTTAA  3775


>BEDZ01000082.1 Cutaneotrichosporon cyanovorans DNA, scaffold: scaffold_82, strain: 
JCM_31833, whole genome shotgun sequence
Length=4369

 Score = 713 bits (386),  Expect = 0.0
 Identities = 479/522 (92%), Gaps = 14/522 (3%)
 Strand=Plus/Plus

Query  1     CAAGGTTTCCGTAGGTGAACCTGCGGAAGGATCATTAGTGAATTGCTCTTTGAGCGTTAA  60
             ||||||||||||||||||||||||||||||||||||||||| |||| ||| | | | |||
Sbjct  3201  CAAGGTTTCCGTAGGTGAACCTGCGGAAGGATCATTAGTGATTTGC-CTTCG-G-GCTAA  3257

Query  61    ACTATATCCATCTACACCTGTGAACTGTTGATTGACTTCGGTCAATTACTTTTACAAACA  120
             |||||||||||  |||||||||||||||||||||||||||||||| ||||||||||||||
Sbjct  3258  ACTATATCCAT-AACACCTGTGAACTGTTGATTGACTTCGGTCAA-TACTTTTACAAACA  3315

Query  121   TTGTGTAATGAACGTCATGTTATTATAACAAAAATAACTTTCAACAACGGATCTCTTGGC  180
             |||||||||||||||||||||||||||||||| |||||||||||||||||||||||||||
Sbjct  3316  TTGTGTAATGAACGTCATGTTATTATAACAAATATAACTTTCAACAACGGATCTCTTGGC  3375

Query  181   TCTCGCATCGATGAAGAACGCAGCGAAATGCGATAAGTAATGTGAATTGCAGAATTCAGT  240
             ||||||||||||||||||||||||||||||||||||||||||||||||||||||||||||
Sbjct  3376  TCTCGCATCGATGAAGAACGCAGCGAAATGCGATAAGTAATGTGAATTGCAGAATTCAGT  3435

Query  241   GAATCATCGAATCTTTGAACGCAACTTGCGCTCTCTGGTATTCCGGAGAGCATGCCTGTT  300
             ||||||||||||||||||||||| ||||||||||||||||||||||||||||||||||||
Sbjct  3436  GAATCATCGAATCTTTGAACGCACCTTGCGCTCTCTGGTATTCCGGAGAGCATGCCTGTT  3495

Query  301   TGAGTATCATGAAATCTCAACCATTAGGGTTTCTTAATGGCTTGGATTTGGGCGC-TGCC  359
             ||||| ||||||||||||||||||||||||||||||||||||||||||||| ||  ||||
Sbjct  3496  TGAGTGTCATGAAATCTCAACCATTAGGGTTTCTTAATGGCTTGGATTTGGACGTTTGCC  3555

Query  360   ACTTGCCTGGCTCGCCTTAAAAGAGTTAGCGTATT-AAC-TT-GTCGATCTGGCGTAATA  416
             | |    ||||||| |||||||||||||| | ||| ||| || |||  ||||||||||||
Sbjct  3556  AGTCAAATGGCTCGTCTTAAAAGAGTTAGTGAATTTAACATTTGTCT-TCTGGCGTAATA  3614

Query  417   AGTTTCGCTGGTGTAGACT-TGAGAAGTGCGCTTCTAATCGTCTTC--GGACAATTCTTG  473
             |||||||||||  | |||| || |||||  ||||| || ||||  |  ||||||||||||
Sbjct  3615  AGTTTCGCTGGGCT-GACTGTGTGAAGTTTGCTTCGAACCGTCCGCAAGGACAATTCTTG  3673

Query  474   AACTCTGGTCTCAAATCAGGTAGGACTACCCGCTGAACTTAA  515
             |||||||  |||||||||||||||||||||||||||||||||
Sbjct  3674  AACTCTGACCTCAAATCAGGTAGGACTACCCGCTGAACTTAA  3715


>RSCE01000026.1 Apiotrichum porosum strain DSM 27194 scaffold_26, whole genome 
shotgun sequence
Length=25018

 Score = 691 bits (374),  Expect = 0.0
 Identities = 475/522 (91%), Gaps = 14/522 (3%)
 Strand=Plus/Plus

Query  1     CAAGGTTTCCGTAGGTGAACCTGCGGAAGGATCATTAGTGAATTGCTCT-TTGAGCGTTA  59
             ||||||||||||||||||||||||||||||||||||||||| |||| ||  || || | |
Sbjct  2708  CAAGGTTTCCGTAGGTGAACCTGCGGAAGGATCATTAGTGA-TTGCCCTAGTG-GCTTAA  2765

Query  60    AACTATATCCATCTACACCTGTGAACTGTT-GATTGAC-TTCGGTCAATTACTTTTACAA  117
             |||||||||||| ||||||||||||| ||| |||||||  || ||   | | ||||||||
Sbjct  2766  AACTATATCCATTTACACCTGTGAACCGTTTGATTGACACTCTGT-GTTGA-TTTTACAA  2823

Query  118   ACATTGTGTAATGAACGTCATGTTATTATAAC-AAAAATAACTTTCAACAACGGATCTCT  176
             ||| | ||||| ||| |||| ||||||||||| |||||||||||||||||||||||||||
Sbjct  2824  ACAATATGTAAAGAAAGTCAAGTTATTATAACAAAAAATAACTTTCAACAACGGATCTCT  2883

Query  177   TGGCTCTCGCATCGATGAAGAACGCAGCGAAATGCGATAAGTAATGTGAATTGCAGAATT  236
             ||||||||||||||||||||||||||||||||||||||||||||||||||||||||||||
Sbjct  2884  TGGCTCTCGCATCGATGAAGAACGCAGCGAAATGCGATAAGTAATGTGAATTGCAGAATT  2943

Query  237   CAGTGAATCATCGAATCTTTGAACGCAACTTGCGCTCTCTGGTATTCCGGAGAGCATGCC  296
             ||||||||||||||||||||||||||||||||||||||||||||||||||||||||||||
Sbjct  2944  CAGTGAATCATCGAATCTTTGAACGCAACTTGCGCTCTCTGGTATTCCGGAGAGCATGCC  3003

Query  297   TGTTTGAGTATCATGAAATCTCAACCATTAGGGTTTCTTAATGGCTTGGATTTGGGCGCT  356
             ||||||||| |||||||||||||||||||||||||||||||||||||||||||||| | |
Sbjct  3004  TGTTTGAGTGTCATGAAATCTCAACCATTAGGGTTTCTTAATGGCTTGGATTTGGGTGTT  3063

Query  357   GCCACTTGCCTGGCTCGCCTTAAAAGAGTTAGCGTATT-AACT-TGTCGATCTGGCGTAA  414
             |||| |   ||||||||||||||| |||||||||  || |||  ||||| ||||||||||
Sbjct  3064  GCCAGTCT-CTGGCTCGCCTTAAAGGAGTTAGCGAGTTTAACAATGTCG-TCTGGCGTAA  3121

Query  415   TAAGTTTCGCTGGTGTAGACTTGAGAAGTGCGCTTCTAATCGTCTTCGGACAATT-CTTG  473
             ||||||||||||||  ||||||| |||||  |||||||||||||||||||||||| ||| 
Sbjct  3122  TAAGTTTCGCTGGTA-AGACTTGTGAAGTTTGCTTCTAATCGTCTTCGGACAATTACTTT  3180

Query  474   AACTCTGGTCTCAAATCAGGTAGGACTACCCGCTGAACTTAA  515
              ||||||| |||||||||||||||||||||||||||||||||
Sbjct  3181  GACTCTGGCCTCAAATCAGGTAGGACTACCCGCTGAACTTAA  3222


 Score = 691 bits (374),  Expect = 0.0
 Identities = 475/522 (91%), Gaps = 14/522 (3%)
 Strand=Plus/Plus

Query  1      CAAGGTTTCCGTAGGTGAACCTGCGGAAGGATCATTAGTGAATTGCTCT-TTGAGCGTTA  59
              ||||||||||||||||||||||||||||||||||||||||| |||| ||  || || | |
Sbjct  10294  CAAGGTTTCCGTAGGTGAACCTGCGGAAGGATCATTAGTGA-TTGCCCTAGTG-GCTTAA  10351

Query  60     AACTATATCCATCTACACCTGTGAACTGTT-GATTGAC-TTCGGTCAATTACTTTTACAA  117
              |||||||||||| ||||||||||||| ||| |||||||  || ||   | | ||||||||
Sbjct  10352  AACTATATCCATTTACACCTGTGAACCGTTTGATTGACACTCTGT-GTTGA-TTTTACAA  10409

Query  118    ACATTGTGTAATGAACGTCATGTTATTATAAC-AAAAATAACTTTCAACAACGGATCTCT  176
              ||| | ||||| ||| |||| ||||||||||| |||||||||||||||||||||||||||
Sbjct  10410  ACAATATGTAAAGAAAGTCAAGTTATTATAACAAAAAATAACTTTCAACAACGGATCTCT  10469

Query  177    TGGCTCTCGCATCGATGAAGAACGCAGCGAAATGCGATAAGTAATGTGAATTGCAGAATT  236
              ||||||||||||||||||||||||||||||||||||||||||||||||||||||||||||
Sbjct  10470  TGGCTCTCGCATCGATGAAGAACGCAGCGAAATGCGATAAGTAATGTGAATTGCAGAATT  10529

Query  237    CAGTGAATCATCGAATCTTTGAACGCAACTTGCGCTCTCTGGTATTCCGGAGAGCATGCC  296
              ||||||||||||||||||||||||||||||||||||||||||||||||||||||||||||
Sbjct  10530  CAGTGAATCATCGAATCTTTGAACGCAACTTGCGCTCTCTGGTATTCCGGAGAGCATGCC  10589

Query  297    TGTTTGAGTATCATGAAATCTCAACCATTAGGGTTTCTTAATGGCTTGGATTTGGGCGCT  356
              ||||||||| |||||||||||||||||||||||||||||||||||||||||||||| | |
Sbjct  10590  TGTTTGAGTGTCATGAAATCTCAACCATTAGGGTTTCTTAATGGCTTGGATTTGGGTGTT  10649

Query  357    GCCACTTGCCTGGCTCGCCTTAAAAGAGTTAGCGTATT-AACT-TGTCGATCTGGCGTAA  414
              |||| |   ||||||||||||||| |||||||||  || |||  ||||| ||||||||||
Sbjct  10650  GCCAGTCT-CTGGCTCGCCTTAAAGGAGTTAGCGAGTTTAACAATGTCG-TCTGGCGTAA  10707

Query  415    TAAGTTTCGCTGGTGTAGACTTGAGAAGTGCGCTTCTAATCGTCTTCGGACAATT-CTTG  473
              ||||||||||||||  ||||||| |||||  |||||||||||||||||||||||| ||| 
Sbjct  10708  TAAGTTTCGCTGGTA-AGACTTGTGAAGTTTGCTTCTAATCGTCTTCGGACAATTACTTT  10766

Query  474    AACTCTGGTCTCAAATCAGGTAGGACTACCCGCTGAACTTAA  515
               ||||||| |||||||||||||||||||||||||||||||||
Sbjct  10767  GACTCTGGCCTCAAATCAGGTAGGACTACCCGCTGAACTTAA  10808


 Score = 691 bits (374),  Expect = 0.0
 Identities = 475/522 (91%), Gaps = 14/522 (3%)
 Strand=Plus/Plus

Query  1      CAAGGTTTCCGTAGGTGAACCTGCGGAAGGATCATTAGTGAATTGCTCT-TTGAGCGTTA  59
              ||||||||||||||||||||||||||||||||||||||||| |||| ||  || || | |
Sbjct  17880  CAAGGTTTCCGTAGGTGAACCTGCGGAAGGATCATTAGTGA-TTGCCCTAGTG-GCTTAA  17937

Query  60     AACTATATCCATCTACACCTGTGAACTGTT-GATTGAC-TTCGGTCAATTACTTTTACAA  117
              |||||||||||| ||||||||||||| ||| |||||||  || ||   | | ||||||||
Sbjct  17938  AACTATATCCATTTACACCTGTGAACCGTTTGATTGACACTCTGT-GTTGA-TTTTACAA  17995

Query  118    ACATTGTGTAATGAACGTCATGTTATTATAAC-AAAAATAACTTTCAACAACGGATCTCT  176
              ||| | ||||| ||| |||| ||||||||||| |||||||||||||||||||||||||||
Sbjct  17996  ACAATATGTAAAGAAAGTCAAGTTATTATAACAAAAAATAACTTTCAACAACGGATCTCT  18055

Query  177    TGGCTCTCGCATCGATGAAGAACGCAGCGAAATGCGATAAGTAATGTGAATTGCAGAATT  236
              ||||||||||||||||||||||||||||||||||||||||||||||||||||||||||||
Sbjct  18056  TGGCTCTCGCATCGATGAAGAACGCAGCGAAATGCGATAAGTAATGTGAATTGCAGAATT  18115

Query  237    CAGTGAATCATCGAATCTTTGAACGCAACTTGCGCTCTCTGGTATTCCGGAGAGCATGCC  296
              ||||||||||||||||||||||||||||||||||||||||||||||||||||||||||||
Sbjct  18116  CAGTGAATCATCGAATCTTTGAACGCAACTTGCGCTCTCTGGTATTCCGGAGAGCATGCC  18175

Query  297    TGTTTGAGTATCATGAAATCTCAACCATTAGGGTTTCTTAATGGCTTGGATTTGGGCGCT  356
              ||||||||| |||||||||||||||||||||||||||||||||||||||||||||| | |
Sbjct  18176  TGTTTGAGTGTCATGAAATCTCAACCATTAGGGTTTCTTAATGGCTTGGATTTGGGTGTT  18235

Query  357    GCCACTTGCCTGGCTCGCCTTAAAAGAGTTAGCGTATT-AACT-TGTCGATCTGGCGTAA  414
              |||| |   ||||||||||||||| |||||||||  || |||  ||||| ||||||||||
Sbjct  18236  GCCAGTCT-CTGGCTCGCCTTAAAGGAGTTAGCGAGTTTAACAATGTCG-TCTGGCGTAA  18293

Query  415    TAAGTTTCGCTGGTGTAGACTTGAGAAGTGCGCTTCTAATCGTCTTCGGACAATT-CTTG  473
              ||||||||||||||  ||||||| |||||  |||||||||||||||||||||||| ||| 
Sbjct  18294  TAAGTTTCGCTGGTA-AGACTTGTGAAGTTTGCTTCTAATCGTCTTCGGACAATTACTTT  18352

Query  474    AACTCTGGTCTCAAATCAGGTAGGACTACCCGCTGAACTTAA  515
               ||||||| |||||||||||||||||||||||||||||||||
Sbjct  18353  GACTCTGGCCTCAAATCAGGTAGGACTACCCGCTGAACTTAA  18394


>RSCE01000022.1 Apiotrichum porosum strain DSM 27194 scaffold_22, whole genome 
shotgun sequence
Length=226415

 Score = 691 bits (374),  Expect = 0.0
 Identities = 475/522 (91%), Gaps = 14/522 (3%)
 Strand=Plus/Plus

Query  1     CAAGGTTTCCGTAGGTGAACCTGCGGAAGGATCATTAGTGAATTGCTCT-TTGAGCGTTA  59
             ||||||||||||||||||||||||||||||||||||||||| |||| ||  || || | |
Sbjct  1268  CAAGGTTTCCGTAGGTGAACCTGCGGAAGGATCATTAGTGA-TTGCCCTAGTG-GCTTAA  1325

Query  60    AACTATATCCATCTACACCTGTGAACTGTT-GATTGAC-TTCGGTCAATTACTTTTACAA  117
             |||||||||||| ||||||||||||| ||| |||||||  || ||   | | ||||||||
Sbjct  1326  AACTATATCCATTTACACCTGTGAACCGTTTGATTGACACTCTGT-GTTGA-TTTTACAA  1383

Query  118   ACATTGTGTAATGAACGTCATGTTATTATAAC-AAAAATAACTTTCAACAACGGATCTCT  176
             ||| | ||||| ||| |||| ||||||||||| |||||||||||||||||||||||||||
Sbjct  1384  ACAATATGTAAAGAAAGTCAAGTTATTATAACAAAAAATAACTTTCAACAACGGATCTCT  1443

Query  177   TGGCTCTCGCATCGATGAAGAACGCAGCGAAATGCGATAAGTAATGTGAATTGCAGAATT  236
             ||||||||||||||||||||||||||||||||||||||||||||||||||||||||||||
Sbjct  1444  TGGCTCTCGCATCGATGAAGAACGCAGCGAAATGCGATAAGTAATGTGAATTGCAGAATT  1503

Query  237   CAGTGAATCATCGAATCTTTGAACGCAACTTGCGCTCTCTGGTATTCCGGAGAGCATGCC  296
             ||||||||||||||||||||||||||||||||||||||||||||||||||||||||||||
Sbjct  1504  CAGTGAATCATCGAATCTTTGAACGCAACTTGCGCTCTCTGGTATTCCGGAGAGCATGCC  1563

Query  297   TGTTTGAGTATCATGAAATCTCAACCATTAGGGTTTCTTAATGGCTTGGATTTGGGCGCT  356
             ||||||||| |||||||||||||||||||||||||||||||||||||||||||||| | |
Sbjct  1564  TGTTTGAGTGTCATGAAATCTCAACCATTAGGGTTTCTTAATGGCTTGGATTTGGGTGTT  1623

Query  357   GCCACTTGCCTGGCTCGCCTTAAAAGAGTTAGCGTATT-AACT-TGTCGATCTGGCGTAA  414
             |||| |   ||||||||||||||| |||||||||  || |||  ||||| ||||||||||
Sbjct  1624  GCCAGTCT-CTGGCTCGCCTTAAAGGAGTTAGCGAGTTTAACAATGTCG-TCTGGCGTAA  1681

Query  415   TAAGTTTCGCTGGTGTAGACTTGAGAAGTGCGCTTCTAATCGTCTTCGGACAATT-CTTG  473
             ||||||||||||||  ||||||| |||||  |||||||||||||||||||||||| ||| 
Sbjct  1682  TAAGTTTCGCTGGTA-AGACTTGTGAAGTTTGCTTCTAATCGTCTTCGGACAATTACTTT  1740

Query  474   AACTCTGGTCTCAAATCAGGTAGGACTACCCGCTGAACTTAA  515
              ||||||| |||||||||||||||||||||||||||||||||
Sbjct  1741  GACTCTGGCCTCAAATCAGGTAGGACTACCCGCTGAACTTAA  1782


>NW_021167133.1 Apiotrichum porosum strain DSM 27194 chromosome Unknown scaffold_26, 
whole genome shotgun sequence
Length=25018

 Score = 691 bits (374),  Expect = 0.0
 Identities = 475/522 (91%), Gaps = 14/522 (3%)
 Strand=Plus/Plus

Query  1     CAAGGTTTCCGTAGGTGAACCTGCGGAAGGATCATTAGTGAATTGCTCT-TTGAGCGTTA  59
             ||||||||||||||||||||||||||||||||||||||||| |||| ||  || || | |
Sbjct  2708  CAAGGTTTCCGTAGGTGAACCTGCGGAAGGATCATTAGTGA-TTGCCCTAGTG-GCTTAA  2765

Query  60    AACTATATCCATCTACACCTGTGAACTGTT-GATTGAC-TTCGGTCAATTACTTTTACAA  117
             |||||||||||| ||||||||||||| ||| |||||||  || ||   | | ||||||||
Sbjct  2766  AACTATATCCATTTACACCTGTGAACCGTTTGATTGACACTCTGT-GTTGA-TTTTACAA  2823

Query  118   ACATTGTGTAATGAACGTCATGTTATTATAAC-AAAAATAACTTTCAACAACGGATCTCT  176
             ||| | ||||| ||| |||| ||||||||||| |||||||||||||||||||||||||||
Sbjct  2824  ACAATATGTAAAGAAAGTCAAGTTATTATAACAAAAAATAACTTTCAACAACGGATCTCT  2883

Query  177   TGGCTCTCGCATCGATGAAGAACGCAGCGAAATGCGATAAGTAATGTGAATTGCAGAATT  236
             ||||||||||||||||||||||||||||||||||||||||||||||||||||||||||||
Sbjct  2884  TGGCTCTCGCATCGATGAAGAACGCAGCGAAATGCGATAAGTAATGTGAATTGCAGAATT  2943

Query  237   CAGTGAATCATCGAATCTTTGAACGCAACTTGCGCTCTCTGGTATTCCGGAGAGCATGCC  296
             ||||||||||||||||||||||||||||||||||||||||||||||||||||||||||||
Sbjct  2944  CAGTGAATCATCGAATCTTTGAACGCAACTTGCGCTCTCTGGTATTCCGGAGAGCATGCC  3003

Query  297   TGTTTGAGTATCATGAAATCTCAACCATTAGGGTTTCTTAATGGCTTGGATTTGGGCGCT  356
             ||||||||| |||||||||||||||||||||||||||||||||||||||||||||| | |
Sbjct  3004  TGTTTGAGTGTCATGAAATCTCAACCATTAGGGTTTCTTAATGGCTTGGATTTGGGTGTT  3063

Query  357   GCCACTTGCCTGGCTCGCCTTAAAAGAGTTAGCGTATT-AACT-TGTCGATCTGGCGTAA  414
             |||| |   ||||||||||||||| |||||||||  || |||  ||||| ||||||||||
Sbjct  3064  GCCAGTCT-CTGGCTCGCCTTAAAGGAGTTAGCGAGTTTAACAATGTCG-TCTGGCGTAA  3121

Query  415   TAAGTTTCGCTGGTGTAGACTTGAGAAGTGCGCTTCTAATCGTCTTCGGACAATT-CTTG  473
             ||||||||||||||  ||||||| |||||  |||||||||||||||||||||||| ||| 
Sbjct  3122  TAAGTTTCGCTGGTA-AGACTTGTGAAGTTTGCTTCTAATCGTCTTCGGACAATTACTTT  3180

Query  474   AACTCTGGTCTCAAATCAGGTAGGACTACCCGCTGAACTTAA  515
              ||||||| |||||||||||||||||||||||||||||||||
Sbjct  3181  GACTCTGGCCTCAAATCAGGTAGGACTACCCGCTGAACTTAA  3222


 Score = 691 bits (374),  Expect = 0.0
 Identities = 475/522 (91%), Gaps = 14/522 (3%)
 Strand=Plus/Plus

Query  1      CAAGGTTTCCGTAGGTGAACCTGCGGAAGGATCATTAGTGAATTGCTCT-TTGAGCGTTA  59
              ||||||||||||||||||||||||||||||||||||||||| |||| ||  || || | |
Sbjct  10294  CAAGGTTTCCGTAGGTGAACCTGCGGAAGGATCATTAGTGA-TTGCCCTAGTG-GCTTAA  10351

Query  60     AACTATATCCATCTACACCTGTGAACTGTT-GATTGAC-TTCGGTCAATTACTTTTACAA  117
              |||||||||||| ||||||||||||| ||| |||||||  || ||   | | ||||||||
Sbjct  10352  AACTATATCCATTTACACCTGTGAACCGTTTGATTGACACTCTGT-GTTGA-TTTTACAA  10409

Query  118    ACATTGTGTAATGAACGTCATGTTATTATAAC-AAAAATAACTTTCAACAACGGATCTCT  176
              ||| | ||||| ||| |||| ||||||||||| |||||||||||||||||||||||||||
Sbjct  10410  ACAATATGTAAAGAAAGTCAAGTTATTATAACAAAAAATAACTTTCAACAACGGATCTCT  10469

Query  177    TGGCTCTCGCATCGATGAAGAACGCAGCGAAATGCGATAAGTAATGTGAATTGCAGAATT  236
              ||||||||||||||||||||||||||||||||||||||||||||||||||||||||||||
Sbjct  10470  TGGCTCTCGCATCGATGAAGAACGCAGCGAAATGCGATAAGTAATGTGAATTGCAGAATT  10529

Query  237    CAGTGAATCATCGAATCTTTGAACGCAACTTGCGCTCTCTGGTATTCCGGAGAGCATGCC  296
              ||||||||||||||||||||||||||||||||||||||||||||||||||||||||||||
Sbjct  10530  CAGTGAATCATCGAATCTTTGAACGCAACTTGCGCTCTCTGGTATTCCGGAGAGCATGCC  10589

Query  297    TGTTTGAGTATCATGAAATCTCAACCATTAGGGTTTCTTAATGGCTTGGATTTGGGCGCT  356
              ||||||||| |||||||||||||||||||||||||||||||||||||||||||||| | |
Sbjct  10590  TGTTTGAGTGTCATGAAATCTCAACCATTAGGGTTTCTTAATGGCTTGGATTTGGGTGTT  10649

Query  357    GCCACTTGCCTGGCTCGCCTTAAAAGAGTTAGCGTATT-AACT-TGTCGATCTGGCGTAA  414
              |||| |   ||||||||||||||| |||||||||  || |||  ||||| ||||||||||
Sbjct  10650  GCCAGTCT-CTGGCTCGCCTTAAAGGAGTTAGCGAGTTTAACAATGTCG-TCTGGCGTAA  10707

Query  415    TAAGTTTCGCTGGTGTAGACTTGAGAAGTGCGCTTCTAATCGTCTTCGGACAATT-CTTG  473
              ||||||||||||||  ||||||| |||||  |||||||||||||||||||||||| ||| 
Sbjct  10708  TAAGTTTCGCTGGTA-AGACTTGTGAAGTTTGCTTCTAATCGTCTTCGGACAATTACTTT  10766

Query  474    AACTCTGGTCTCAAATCAGGTAGGACTACCCGCTGAACTTAA  515
               ||||||| |||||||||||||||||||||||||||||||||
Sbjct  10767  GACTCTGGCCTCAAATCAGGTAGGACTACCCGCTGAACTTAA  10808


 Score = 691 bits (374),  Expect = 0.0
 Identities = 475/522 (91%), Gaps = 14/522 (3%)
 Strand=Plus/Plus

Query  1      CAAGGTTTCCGTAGGTGAACCTGCGGAAGGATCATTAGTGAATTGCTCT-TTGAGCGTTA  59
              ||||||||||||||||||||||||||||||||||||||||| |||| ||  || || | |
Sbjct  17880  CAAGGTTTCCGTAGGTGAACCTGCGGAAGGATCATTAGTGA-TTGCCCTAGTG-GCTTAA  17937

Query  60     AACTATATCCATCTACACCTGTGAACTGTT-GATTGAC-TTCGGTCAATTACTTTTACAA  117
              |||||||||||| ||||||||||||| ||| |||||||  || ||   | | ||||||||
Sbjct  17938  AACTATATCCATTTACACCTGTGAACCGTTTGATTGACACTCTGT-GTTGA-TTTTACAA  17995

Query  118    ACATTGTGTAATGAACGTCATGTTATTATAAC-AAAAATAACTTTCAACAACGGATCTCT  176
              ||| | ||||| ||| |||| ||||||||||| |||||||||||||||||||||||||||
Sbjct  17996  ACAATATGTAAAGAAAGTCAAGTTATTATAACAAAAAATAACTTTCAACAACGGATCTCT  18055

Query  177    TGGCTCTCGCATCGATGAAGAACGCAGCGAAATGCGATAAGTAATGTGAATTGCAGAATT  236
              ||||||||||||||||||||||||||||||||||||||||||||||||||||||||||||
Sbjct  18056  TGGCTCTCGCATCGATGAAGAACGCAGCGAAATGCGATAAGTAATGTGAATTGCAGAATT  18115

Query  237    CAGTGAATCATCGAATCTTTGAACGCAACTTGCGCTCTCTGGTATTCCGGAGAGCATGCC  296
              ||||||||||||||||||||||||||||||||||||||||||||||||||||||||||||
Sbjct  18116  CAGTGAATCATCGAATCTTTGAACGCAACTTGCGCTCTCTGGTATTCCGGAGAGCATGCC  18175

Query  297    TGTTTGAGTATCATGAAATCTCAACCATTAGGGTTTCTTAATGGCTTGGATTTGGGCGCT  356
              ||||||||| |||||||||||||||||||||||||||||||||||||||||||||| | |
Sbjct  18176  TGTTTGAGTGTCATGAAATCTCAACCATTAGGGTTTCTTAATGGCTTGGATTTGGGTGTT  18235

Query  357    GCCACTTGCCTGGCTCGCCTTAAAAGAGTTAGCGTATT-AACT-TGTCGATCTGGCGTAA  414
              |||| |   ||||||||||||||| |||||||||  || |||  ||||| ||||||||||
Sbjct  18236  GCCAGTCT-CTGGCTCGCCTTAAAGGAGTTAGCGAGTTTAACAATGTCG-TCTGGCGTAA  18293

Query  415    TAAGTTTCGCTGGTGTAGACTTGAGAAGTGCGCTTCTAATCGTCTTCGGACAATT-CTTG  473
              ||||||||||||||  ||||||| |||||  |||||||||||||||||||||||| ||| 
Sbjct  18294  TAAGTTTCGCTGGTA-AGACTTGTGAAGTTTGCTTCTAATCGTCTTCGGACAATTACTTT  18352

Query  474    AACTCTGGTCTCAAATCAGGTAGGACTACCCGCTGAACTTAA  515
               ||||||| |||||||||||||||||||||||||||||||||
Sbjct  18353  GACTCTGGCCTCAAATCAGGTAGGACTACCCGCTGAACTTAA  18394


>NW_021167129.1 Apiotrichum porosum strain DSM 27194 chromosome Unknown scaffold_22, 
whole genome shotgun sequence
Length=226415

 Score = 691 bits (374),  Expect = 0.0
 Identities = 475/522 (91%), Gaps = 14/522 (3%)
 Strand=Plus/Plus

Query  1     CAAGGTTTCCGTAGGTGAACCTGCGGAAGGATCATTAGTGAATTGCTCT-TTGAGCGTTA  59
             ||||||||||||||||||||||||||||||||||||||||| |||| ||  || || | |
Sbjct  1268  CAAGGTTTCCGTAGGTGAACCTGCGGAAGGATCATTAGTGA-TTGCCCTAGTG-GCTTAA  1325

Query  60    AACTATATCCATCTACACCTGTGAACTGTT-GATTGAC-TTCGGTCAATTACTTTTACAA  117
             |||||||||||| ||||||||||||| ||| |||||||  || ||   | | ||||||||
Sbjct  1326  AACTATATCCATTTACACCTGTGAACCGTTTGATTGACACTCTGT-GTTGA-TTTTACAA  1383

Query  118   ACATTGTGTAATGAACGTCATGTTATTATAAC-AAAAATAACTTTCAACAACGGATCTCT  176
             ||| | ||||| ||| |||| ||||||||||| |||||||||||||||||||||||||||
Sbjct  1384  ACAATATGTAAAGAAAGTCAAGTTATTATAACAAAAAATAACTTTCAACAACGGATCTCT  1443

Query  177   TGGCTCTCGCATCGATGAAGAACGCAGCGAAATGCGATAAGTAATGTGAATTGCAGAATT  236
             ||||||||||||||||||||||||||||||||||||||||||||||||||||||||||||
Sbjct  1444  TGGCTCTCGCATCGATGAAGAACGCAGCGAAATGCGATAAGTAATGTGAATTGCAGAATT  1503

Query  237   CAGTGAATCATCGAATCTTTGAACGCAACTTGCGCTCTCTGGTATTCCGGAGAGCATGCC  296
             ||||||||||||||||||||||||||||||||||||||||||||||||||||||||||||
Sbjct  1504  CAGTGAATCATCGAATCTTTGAACGCAACTTGCGCTCTCTGGTATTCCGGAGAGCATGCC  1563

Query  297   TGTTTGAGTATCATGAAATCTCAACCATTAGGGTTTCTTAATGGCTTGGATTTGGGCGCT  356
             ||||||||| |||||||||||||||||||||||||||||||||||||||||||||| | |
Sbjct  1564  TGTTTGAGTGTCATGAAATCTCAACCATTAGGGTTTCTTAATGGCTTGGATTTGGGTGTT  1623

Query  357   GCCACTTGCCTGGCTCGCCTTAAAAGAGTTAGCGTATT-AACT-TGTCGATCTGGCGTAA  414
             |||| |   ||||||||||||||| |||||||||  || |||  ||||| ||||||||||
Sbjct  1624  GCCAGTCT-CTGGCTCGCCTTAAAGGAGTTAGCGAGTTTAACAATGTCG-TCTGGCGTAA  1681

Query  415   TAAGTTTCGCTGGTGTAGACTTGAGAAGTGCGCTTCTAATCGTCTTCGGACAATT-CTTG  473
             ||||||||||||||  ||||||| |||||  |||||||||||||||||||||||| ||| 
Sbjct  1682  TAAGTTTCGCTGGTA-AGACTTGTGAAGTTTGCTTCTAATCGTCTTCGGACAATTACTTT  1740

Query  474   AACTCTGGTCTCAAATCAGGTAGGACTACCCGCTGAACTTAA  515
              ||||||| |||||||||||||||||||||||||||||||||
Sbjct  1741  GACTCTGGCCTCAAATCAGGTAGGACTACCCGCTGAACTTAA  1782


>JAMYHM010000230.1 Apiotrichum sp. PA4207 ctg_230, whole genome shotgun sequence
Length=9386

 Score = 680 bits (368),  Expect = 0.0
 Identities = 477/527 (91%), Gaps = 17/527 (3%)
 Strand=Plus/Plus

Query  1     CAAGGTTTCCGTAGGTGAACCTGCGGAAGGATCATTAGTGAATTG-C-TCTTTGAGCGTT  58
             ||||||||||||||||||||||||||||||||||||||||| ||| | |  ||| || ||
Sbjct  4224  CAAGGTTTCCGTAGGTGAACCTGCGGAAGGATCATTAGTGA-TTGCCTTAATTG-GC-TT  4280

Query  59    AAACTATATCCATCTACACCTGTGAACTGTT-GATTG-A-CTTCGG--TCAATTACTTTT  113
             ||||||||||||||||||||||||||||||| ||||| | ||||||  || |||  || |
Sbjct  4281  AAACTATATCCATCTACACCTGTGAACTGTTTGATTGAATCTTCGGATTCGATT--TTAT  4338

Query  114   ACAAACATTGTGTAATGAACGTCATGTTATTATAAC-AAAAATAACTTTCAACAACGGAT  172
             |||||||||||||||||||||||||  ||||||||| ||||| |||||||||||||||||
Sbjct  4339  ACAAACATTGTGTAATGAACGTCATTATATTATAACAAAAAAAAACTTTCAACAACGGAT  4398

Query  173   CTCTTGGCTCTCGCATCGATGAAGAACGCAGCGAAATGCGATAAGTAATGTGAATTGCAG  232
             ||||||||||||||||||||||||||||||||||||||||||||||||||||||||||||
Sbjct  4399  CTCTTGGCTCTCGCATCGATGAAGAACGCAGCGAAATGCGATAAGTAATGTGAATTGCAG  4458

Query  233   AATTCAGTGAATCATCGAATCTTTGAACGCAACTTGCGCTCTCTGGTATTCCGGAGAGCA  292
             ||||||||||||||||||||||||||||||||||||||||||||||||||||||||||||
Sbjct  4459  AATTCAGTGAATCATCGAATCTTTGAACGCAACTTGCGCTCTCTGGTATTCCGGAGAGCA  4518

Query  293   TGCCTGTTTGAGTATCATGAAATCTCAACCATTAGGGTTTCTTAATGGCTTGGATTTGGG  352
             ||||||||||||| ||||||||||||||||||||||||||||||||||||||||||||| 
Sbjct  4519  TGCCTGTTTGAGTGTCATGAAATCTCAACCATTAGGGTTTCTTAATGGCTTGGATTTGGA  4578

Query  353   CGCT-GCCACT-TGCCTGGCTCGCCTTAAAAGAGTTAGCGTATT-AACT-TGTCGATCTG  408
              | | |||| | || |||||||  |||||||||||||||   || |||| |  | |||||
Sbjct  4579  GGTTTGCCAGTCTGACTGGCTCCTCTTAAAAGAGTTAGCAAGTTGAACTATTGCTATCTG  4638

Query  409   GCGTAATAAGTTTCGCTGGTGTAGACTTGAGAAGTGCGCTTCTAATCGTCTTCGGACAAT  468
             |||||||||||||||||||  | |  ||| |||| | |||||||||||||||||||||||
Sbjct  4639  GCGTAATAAGTTTCGCTGGAATGGTATTGTGAAGCGTGCTTCTAATCGTCTTCGGACAAT  4698

Query  469   TCTTGAACTCTGGTCTCAAATCAGGTAGGACTACCCGCTGAACTTAA  515
             | ||  ||||||| |||||||||||||||||||||||||||||||||
Sbjct  4699  TTTTTGACTCTGGCCTCAAATCAGGTAGGACTACCCGCTGAACTTAA  4745


>JAMYHP010000150.1 Apiotrichum sp. Y4201-1 ctg_150, whole genome shotgun sequence
Length=35057

 Score = 680 bits (368),  Expect = 0.0
 Identities = 477/527 (91%), Gaps = 17/527 (3%)
 Strand=Plus/Plus

Query  1      CAAGGTTTCCGTAGGTGAACCTGCGGAAGGATCATTAGTGAATTG-C-TCTTTGAGCGTT  58
              ||||||||||||||||||||||||||||||||||||||||| ||| | |  ||| || ||
Sbjct  30294  CAAGGTTTCCGTAGGTGAACCTGCGGAAGGATCATTAGTGA-TTGCCTTAATTG-GC-TT  30350

Query  59     AAACTATATCCATCTACACCTGTGAACTGTT-GATTG-A-CTTCGG--TCAATTACTTTT  113
              ||||||||||||||||||||||||||||||| ||||| | ||||||  || |||  || |
Sbjct  30351  AAACTATATCCATCTACACCTGTGAACTGTTTGATTGAATCTTCGGATTCGATT--TTAT  30408

Query  114    ACAAACATTGTGTAATGAACGTCATGTTATTATAAC-AAAAATAACTTTCAACAACGGAT  172
              |||||||||||||||||||||||||  ||||||||| ||||| |||||||||||||||||
Sbjct  30409  ACAAACATTGTGTAATGAACGTCATTATATTATAACAAAAAAAAACTTTCAACAACGGAT  30468

Query  173    CTCTTGGCTCTCGCATCGATGAAGAACGCAGCGAAATGCGATAAGTAATGTGAATTGCAG  232
              ||||||||||||||||||||||||||||||||||||||||||||||||||||||||||||
Sbjct  30469  CTCTTGGCTCTCGCATCGATGAAGAACGCAGCGAAATGCGATAAGTAATGTGAATTGCAG  30528

Query  233    AATTCAGTGAATCATCGAATCTTTGAACGCAACTTGCGCTCTCTGGTATTCCGGAGAGCA  292
              ||||||||||||||||||||||||||||||||||||||||||||||||||||||||||||
Sbjct  30529  AATTCAGTGAATCATCGAATCTTTGAACGCAACTTGCGCTCTCTGGTATTCCGGAGAGCA  30588

Query  293    TGCCTGTTTGAGTATCATGAAATCTCAACCATTAGGGTTTCTTAATGGCTTGGATTTGGG  352
              ||||||||||||| ||||||||||||||||||||||||||||||||||||||||||||| 
Sbjct  30589  TGCCTGTTTGAGTGTCATGAAATCTCAACCATTAGGGTTTCTTAATGGCTTGGATTTGGA  30648

Query  353    CGCT-GCCACT-TGCCTGGCTCGCCTTAAAAGAGTTAGCGTATT-AACT-TGTCGATCTG  408
               | | |||| | || |||||||  |||||||||||||||   || |||| |  | |||||
Sbjct  30649  GGTTTGCCAGTCTGACTGGCTCCTCTTAAAAGAGTTAGCAAGTTGAACTATTGCTATCTG  30708

Query  409    GCGTAATAAGTTTCGCTGGTGTAGACTTGAGAAGTGCGCTTCTAATCGTCTTCGGACAAT  468
              |||||||||||||||||||  | |  ||| |||| | |||||||||||||||||||||||
Sbjct  30709  GCGTAATAAGTTTCGCTGGAATGGTATTGTGAAGCGTGCTTCTAATCGTCTTCGGACAAT  30768

Query  469    TCTTGAACTCTGGTCTCAAATCAGGTAGGACTACCCGCTGAACTTAA  515
              | ||  ||||||| |||||||||||||||||||||||||||||||||
Sbjct  30769  TTTTTGACTCTGGCCTCAAATCAGGTAGGACTACCCGCTGAACTTAA  30815


>JAMYHS010001152.1 Apiotrichum sp. Y3305A ctg_1152, whole genome shotgun sequence
Length=6659

 Score = 680 bits (368),  Expect = 0.0
 Identities = 477/527 (91%), Gaps = 17/527 (3%)
 Strand=Plus/Minus

Query  1     CAAGGTTTCCGTAGGTGAACCTGCGGAAGGATCATTAGTGAATTG-C-TCTTTGAGCGTT  58
             ||||||||||||||||||||||||||||||||||||||||| ||| | |  ||| || ||
Sbjct  5641  CAAGGTTTCCGTAGGTGAACCTGCGGAAGGATCATTAGTGA-TTGCCTTAATTG-GC-TT  5585

Query  59    AAACTATATCCATCTACACCTGTGAACTGTT-GATTG-A-CTTCGG--TCAATTACTTTT  113
             ||||||||||||||||||||||||||||||| ||||| | ||||||  || |||  || |
Sbjct  5584  AAACTATATCCATCTACACCTGTGAACTGTTTGATTGAATCTTCGGATTCGATT--TTAT  5527

Query  114   ACAAACATTGTGTAATGAACGTCATGTTATTATAAC-AAAAATAACTTTCAACAACGGAT  172
             |||||||||||||||||||||||||  ||||||||| ||||| |||||||||||||||||
Sbjct  5526  ACAAACATTGTGTAATGAACGTCATTATATTATAACAAAAAAAAACTTTCAACAACGGAT  5467

Query  173   CTCTTGGCTCTCGCATCGATGAAGAACGCAGCGAAATGCGATAAGTAATGTGAATTGCAG  232
             ||||||||||||||||||||||||||||||||||||||||||||||||||||||||||||
Sbjct  5466  CTCTTGGCTCTCGCATCGATGAAGAACGCAGCGAAATGCGATAAGTAATGTGAATTGCAG  5407

Query  233   AATTCAGTGAATCATCGAATCTTTGAACGCAACTTGCGCTCTCTGGTATTCCGGAGAGCA  292
             ||||||||||||||||||||||||||||||||||||||||||||||||||||||||||||
Sbjct  5406  AATTCAGTGAATCATCGAATCTTTGAACGCAACTTGCGCTCTCTGGTATTCCGGAGAGCA  5347

Query  293   TGCCTGTTTGAGTATCATGAAATCTCAACCATTAGGGTTTCTTAATGGCTTGGATTTGG-  351
             ||||||||||||| ||||||||||||||||||||||||||||||||||||||||||||| 
Sbjct  5346  TGCCTGTTTGAGTGTCATGAAATCTCAACCATTAGGGTTTCTTAATGGCTTGGATTTGGA  5287

Query  352   GCGCTGCCACT-TGCCTGGCTCGCCTTAAAAGAGTTAGCGTATT-AACT-TGTCGATCTG  408
             |   ||||| | || |||||||  |||||||||||||||   || |||| |  | |||||
Sbjct  5286  GGTTTGCCAGTCTGACTGGCTCCTCTTAAAAGAGTTAGCAAGTTGAACTATTGCTATCTG  5227

Query  409   GCGTAATAAGTTTCGCTGGTGTAGACTTGAGAAGTGCGCTTCTAATCGTCTTCGGACAAT  468
             |||||||||||||||||||  | |  ||| |||| | |||||||||||||||||||||||
Sbjct  5226  GCGTAATAAGTTTCGCTGGAATGGTATTGTGAAGCGTGCTTCTAATCGTCTTCGGACAAT  5167

Query  469   TCTTGAACTCTGGTCTCAAATCAGGTAGGACTACCCGCTGAACTTAA  515
             | ||  ||||||| |||||||||||||||||||||||||||||||||
Sbjct  5166  TTTTTGACTCTGGCCTCAAATCAGGTAGGACTACCCGCTGAACTTAA  5120


>JAMYHQ010001361.1 Apiotrichum sp. M3315A-1 ctg_1361, whole genome shotgun sequence
Length=6119

 Score = 676 bits (366),  Expect = 0.0
 Identities = 477/528 (90%), Gaps = 18/528 (3%)
 Strand=Plus/Plus

Query  1     CAAGGTTTCCGTAGGTGAACCTGCGGAAGGATCATTAGTGAATTG-C-TCTTTGAGCGTT  58
             ||||||||||||||||||||||||||||||||||||||||| ||| | |  ||| || ||
Sbjct  924   CAAGGTTTCCGTAGGTGAACCTGCGGAAGGATCATTAGTGA-TTGCCTTAATTG-GC-TT  980

Query  59    AAACTATATCCATCTACACCTGTGAACTGTT-GATTG-A-CTTCGG--TCAATTACTTTT  113
             ||||||||||||||||||||||||||||||| ||||| | ||||||  || |||  || |
Sbjct  981   AAACTATATCCATCTACACCTGTGAACTGTTTGATTGAATCTTCGGATTCGATT--TTAT  1038

Query  114   ACAAACATTGTGTAATGAACGTCATGTTATTATAAC--AAAAATAACTTTCAACAACGGA  171
             |||||||||||||||||||||||||  |||||||||  ||||| ||||||||||||||||
Sbjct  1039  ACAAACATTGTGTAATGAACGTCATTATATTATAACAAAAAAAAAACTTTCAACAACGGA  1098

Query  172   TCTCTTGGCTCTCGCATCGATGAAGAACGCAGCGAAATGCGATAAGTAATGTGAATTGCA  231
             ||||||||||||||||||||||||||||||||||||||||||||||||||||||||||||
Sbjct  1099  TCTCTTGGCTCTCGCATCGATGAAGAACGCAGCGAAATGCGATAAGTAATGTGAATTGCA  1158

Query  232   GAATTCAGTGAATCATCGAATCTTTGAACGCAACTTGCGCTCTCTGGTATTCCGGAGAGC  291
             ||||||||||||||||||||||||||||||||||||||||||||||||||||||||||||
Sbjct  1159  GAATTCAGTGAATCATCGAATCTTTGAACGCAACTTGCGCTCTCTGGTATTCCGGAGAGC  1218

Query  292   ATGCCTGTTTGAGTATCATGAAATCTCAACCATTAGGGTTTCTTAATGGCTTGGATTTGG  351
             |||||||||||||| |||||||||||||||||||||||||||||||||||||||||||||
Sbjct  1219  ATGCCTGTTTGAGTGTCATGAAATCTCAACCATTAGGGTTTCTTAATGGCTTGGATTTGG  1278

Query  352   GCGCT-GCCACT-TGCCTGGCTCGCCTTAAAAGAGTTAGCGTATT-AACT-TGTCGATCT  407
               | | |||| | || |||||||  |||||||||||||||   || |||| |  | ||||
Sbjct  1279  AGGTTTGCCAGTCTGACTGGCTCCTCTTAAAAGAGTTAGCAAGTTGAACTATTGCTATCT  1338

Query  408   GGCGTAATAAGTTTCGCTGGTGTAGACTTGAGAAGTGCGCTTCTAATCGTCTTCGGACAA  467
             ||||||||||||||||||||  | |  ||| |||| | ||||||||||||||||||||||
Sbjct  1339  GGCGTAATAAGTTTCGCTGGAATGGTATTGTGAAGCGTGCTTCTAATCGTCTTCGGACAA  1398

Query  468   TTCTTGAACTCTGGTCTCAAATCAGGTAGGACTACCCGCTGAACTTAA  515
             || ||  ||||||| |||||||||||||||||||||||||||||||||
Sbjct  1399  TTTTTTGACTCTGGCCTCAAATCAGGTAGGACTACCCGCTGAACTTAA  1446


>JAMYHN010000191.1 Apiotrichum sp. PDH3304B ctg_191, whole genome shotgun sequence
Length=19926

 Score = 676 bits (366),  Expect = 0.0
 Identities = 477/528 (90%), Gaps = 18/528 (3%)
 Strand=Plus/Minus

Query  1     CAAGGTTTCCGTAGGTGAACCTGCGGAAGGATCATTAGTGAATTG-C-TCTTTGAGCGTT  58
             ||||||||||||||||||||||||||||||||||||||||| ||| | |  ||| || ||
Sbjct  5131  CAAGGTTTCCGTAGGTGAACCTGCGGAAGGATCATTAGTGA-TTGCCTTAATTG-GC-TT  5075

Query  59    AAACTATATCCATCTACACCTGTGAACTGTT-GATTG-A-CTTCGG--TCAATTACTTTT  113
             ||||||||||||||||||||||||||||||| ||||| | ||||||  || |||  || |
Sbjct  5074  AAACTATATCCATCTACACCTGTGAACTGTTTGATTGAATCTTCGGATTCGATT--TTAT  5017

Query  114   ACAAACATTGTGTAATGAACGTCATGTTATTATAAC--AAAAATAACTTTCAACAACGGA  171
             |||||||||||||||||||||||||  |||||||||  ||||| ||||||||||||||||
Sbjct  5016  ACAAACATTGTGTAATGAACGTCATTATATTATAACAAAAAAAAAACTTTCAACAACGGA  4957

Query  172   TCTCTTGGCTCTCGCATCGATGAAGAACGCAGCGAAATGCGATAAGTAATGTGAATTGCA  231
             ||||||||||||||||||||||||||||||||||||||||||||||||||||||||||||
Sbjct  4956  TCTCTTGGCTCTCGCATCGATGAAGAACGCAGCGAAATGCGATAAGTAATGTGAATTGCA  4897

Query  232   GAATTCAGTGAATCATCGAATCTTTGAACGCAACTTGCGCTCTCTGGTATTCCGGAGAGC  291
             ||||||||||||||||||||||||||||||||||||||||||||||||||||||||||||
Sbjct  4896  GAATTCAGTGAATCATCGAATCTTTGAACGCAACTTGCGCTCTCTGGTATTCCGGAGAGC  4837

Query  292   ATGCCTGTTTGAGTATCATGAAATCTCAACCATTAGGGTTTCTTAATGGCTTGGATTTGG  351
             |||||||||||||| |||||||||||||||||||||||||||||||||||||||||||||
Sbjct  4836  ATGCCTGTTTGAGTGTCATGAAATCTCAACCATTAGGGTTTCTTAATGGCTTGGATTTGG  4777

Query  352   -GCGCTGCCACT-TGCCTGGCTCGCCTTAAAAGAGTTAGCGTATT-AACT-TGTCGATCT  407
              |   ||||| | || |||||||  |||||||||||||||   || |||| |  | ||||
Sbjct  4776  AGGTTTGCCAGTCTGACTGGCTCCTCTTAAAAGAGTTAGCAAGTTGAACTATTGCTATCT  4717

Query  408   GGCGTAATAAGTTTCGCTGGTGTAGACTTGAGAAGTGCGCTTCTAATCGTCTTCGGACAA  467
             ||||||||||||||||||||  | |  ||| |||| | ||||||||||||||||||||||
Sbjct  4716  GGCGTAATAAGTTTCGCTGGAATGGTATTGTGAAGCGTGCTTCTAATCGTCTTCGGACAA  4657

Query  468   TTCTTGAACTCTGGTCTCAAATCAGGTAGGACTACCCGCTGAACTTAA  515
             || ||  ||||||| |||||||||||||||||||||||||||||||||
Sbjct  4656  TTTTTTGACTCTGGCCTCAAATCAGGTAGGACTACCCGCTGAACTTAA  4609


>JAMYHR010000054.1 Apiotrichum sp. PL3309B ctg_54, whole genome shotgun sequence
Length=325286

 Score = 676 bits (366),  Expect = 0.0
 Identities = 477/528 (90%), Gaps = 18/528 (3%)
 Strand=Plus/Minus

Query  1     CAAGGTTTCCGTAGGTGAACCTGCGGAAGGATCATTAGTGAATTG-C-TCTTTGAGCGTT  58
             ||||||||||||||||||||||||||||||||||||||||| ||| | |  ||| || ||
Sbjct  5397  CAAGGTTTCCGTAGGTGAACCTGCGGAAGGATCATTAGTGA-TTGCCTTAATTG-GC-TT  5341

Query  59    AAACTATATCCATCTACACCTGTGAACTGTT-GATTG-A-CTTCGG--TCAATTACTTTT  113
             ||||||||||||||||||||||||||||||| ||||| | ||||||  || |||  || |
Sbjct  5340  AAACTATATCCATCTACACCTGTGAACTGTTTGATTGAATCTTCGGATTCGATT--TTAT  5283

Query  114   ACAAACATTGTGTAATGAACGTCATGTTATTATAAC--AAAAATAACTTTCAACAACGGA  171
             |||||||||||||||||||||||||  |||||||||  ||||| ||||||||||||||||
Sbjct  5282  ACAAACATTGTGTAATGAACGTCATTATATTATAACAAAAAAAAAACTTTCAACAACGGA  5223

Query  172   TCTCTTGGCTCTCGCATCGATGAAGAACGCAGCGAAATGCGATAAGTAATGTGAATTGCA  231
             ||||||||||||||||||||||||||||||||||||||||||||||||||||||||||||
Sbjct  5222  TCTCTTGGCTCTCGCATCGATGAAGAACGCAGCGAAATGCGATAAGTAATGTGAATTGCA  5163

Query  232   GAATTCAGTGAATCATCGAATCTTTGAACGCAACTTGCGCTCTCTGGTATTCCGGAGAGC  291
             ||||||||||||||||||||||||||||||||||||||||||||||||||||||||||||
Sbjct  5162  GAATTCAGTGAATCATCGAATCTTTGAACGCAACTTGCGCTCTCTGGTATTCCGGAGAGC  5103

Query  292   ATGCCTGTTTGAGTATCATGAAATCTCAACCATTAGGGTTTCTTAATGGCTTGGATTTGG  351
             |||||||||||||| |||||||||||||||||||||||||||||||||||||||||||||
Sbjct  5102  ATGCCTGTTTGAGTGTCATGAAATCTCAACCATTAGGGTTTCTTAATGGCTTGGATTTGG  5043

Query  352   -GCGCTGCCACT-TGCCTGGCTCGCCTTAAAAGAGTTAGCGTATT-AACT-TGTCGATCT  407
              |   ||||| | || |||||||  |||||||||||||||   || |||| |  | ||||
Sbjct  5042  AGGTTTGCCAGTCTGACTGGCTCCTCTTAAAAGAGTTAGCAAGTTGAACTATTGCTATCT  4983

Query  408   GGCGTAATAAGTTTCGCTGGTGTAGACTTGAGAAGTGCGCTTCTAATCGTCTTCGGACAA  467
             ||||||||||||||||||||  | |  ||| |||| | ||||||||||||||||||||||
Sbjct  4982  GGCGTAATAAGTTTCGCTGGAATGGTATTGTGAAGCGTGCTTCTAATCGTCTTCGGACAA  4923

Query  468   TTCTTGAACTCTGGTCTCAAATCAGGTAGGACTACCCGCTGAACTTAA  515
             || ||  ||||||| |||||||||||||||||||||||||||||||||
Sbjct  4922  TTTTTTGACTCTGGCCTCAAATCAGGTAGGACTACCCGCTGAACTTAA  4875


>JAMYHO010000241.1 Apiotrichum sp. PL3306B ctg_241, whole genome shotgun sequence
Length=3330

 Score = 676 bits (366),  Expect = 0.0
 Identities = 477/528 (90%), Gaps = 18/528 (3%)
 Strand=Plus/Plus

Query  1     CAAGGTTTCCGTAGGTGAACCTGCGGAAGGATCATTAGTGAATTG-C-TCTTTGAGCGTT  58
             ||||||||||||||||||||||||||||||||||||||||| ||| | |  ||| || ||
Sbjct  924   CAAGGTTTCCGTAGGTGAACCTGCGGAAGGATCATTAGTGA-TTGCCTTAATTG-GC-TT  980

Query  59    AAACTATATCCATCTACACCTGTGAACTGTT-GATTG-A-CTTCGG--TCAATTACTTTT  113
             ||||||||||||||||||||||||||||||| ||||| | ||||||  || |||  || |
Sbjct  981   AAACTATATCCATCTACACCTGTGAACTGTTTGATTGAATCTTCGGATTCGATT--TTAT  1038

Query  114   ACAAACATTGTGTAATGAACGTCATGTTATTATAAC--AAAAATAACTTTCAACAACGGA  171
             |||||||||||||||||||||||||  |||||||||  ||||| ||||||||||||||||
Sbjct  1039  ACAAACATTGTGTAATGAACGTCATTATATTATAACAAAAAAAAAACTTTCAACAACGGA  1098

Query  172   TCTCTTGGCTCTCGCATCGATGAAGAACGCAGCGAAATGCGATAAGTAATGTGAATTGCA  231
             ||||||||||||||||||||||||||||||||||||||||||||||||||||||||||||
Sbjct  1099  TCTCTTGGCTCTCGCATCGATGAAGAACGCAGCGAAATGCGATAAGTAATGTGAATTGCA  1158

Query  232   GAATTCAGTGAATCATCGAATCTTTGAACGCAACTTGCGCTCTCTGGTATTCCGGAGAGC  291
             ||||||||||||||||||||||||||||||||||||||||||||||||||||||||||||
Sbjct  1159  GAATTCAGTGAATCATCGAATCTTTGAACGCAACTTGCGCTCTCTGGTATTCCGGAGAGC  1218

Query  292   ATGCCTGTTTGAGTATCATGAAATCTCAACCATTAGGGTTTCTTAATGGCTTGGATTTGG  351
             |||||||||||||| |||||||||||||||||||||||||||||||||||||||||||||
Sbjct  1219  ATGCCTGTTTGAGTGTCATGAAATCTCAACCATTAGGGTTTCTTAATGGCTTGGATTTGG  1278

Query  352   GCGCT-GCCACT-TGCCTGGCTCGCCTTAAAAGAGTTAGCGTATT-AACT-TGTCGATCT  407
               | | |||| | || |||||||  |||||||||||||||   || |||| |  | ||||
Sbjct  1279  AGGTTTGCCAGTCTGACTGGCTCCTCTTAAAAGAGTTAGCAAGTTGAACTATTGCTATCT  1338

Query  408   GGCGTAATAAGTTTCGCTGGTGTAGACTTGAGAAGTGCGCTTCTAATCGTCTTCGGACAA  467
             ||||||||||||||||||||  | |  ||| |||| | ||||||||||||||||||||||
Sbjct  1339  GGCGTAATAAGTTTCGCTGGAATGGTATTGTGAAGCGTGCTTCTAATCGTCTTCGGACAA  1398

Query  468   TTCTTGAACTCTGGTCTCAAATCAGGTAGGACTACCCGCTGAACTTAA  515
             || ||  ||||||| |||||||||||||||||||||||||||||||||
Sbjct  1399  TTTTTTGACTCTGGCCTCAAATCAGGTAGGACTACCCGCTGAACTTAA  1446


>BEDX01000012.1 Cutaneotrichosporon daszewskae DNA, scaffold: scaffold_12, strain: 
JCM_11166, whole genome shotgun sequence
Length=7818

 Score = 669 bits (362),  Expect = 0.0
 Identities = 470/521 (90%), Gaps = 12/521 (2%)
 Strand=Plus/Plus

Query  1     CAAGGTTTCCGTAGGTGAACCTGCGGAAGGATCATTAGTGAATTGCTCTTTGAGCGTTAA  60
             ||||||||||||||||||||||||||||||||||||||||| |||| |     || ||||
Sbjct  3080  CAAGGTTTCCGTAGGTGAACCTGCGGAAGGATCATTAGTGA-TTGC-CGAAAGGC-TTAA  3136

Query  61    ACTATATCCATCTACACCTGTGAACTGTTGATTGA--CT-TCG-GTCAATTACTTTTACA  116
             |||| |||||  |||||||||| ||||||||||||  ||  ||  || |||| |||||||
Sbjct  3137  ACTACATCCACATACACCTGTGCACTGTTGATTGATTCTCACGAATCGATTA-TTTTACA  3195

Query  117   AACATTGTGTAATGAACGTCATGTTATTATAACAAAAATAACTTTCAACAACGGATCTCT  176
             |||||||||||| |||||||||||||| |||||||| |||||||||||||||||||||||
Sbjct  3196  AACATTGTGTAAAGAACGTCATGTTATAATAACAAATATAACTTTCAACAACGGATCTCT  3255

Query  177   TGGCTCTCGCATCGATGAAGAACGCAGCGAAATGCGATAAGTAATGTGAATTGCAGAATT  236
             ||||||||||||||||||||||||||||||||||||||||||||||||||||||||||||
Sbjct  3256  TGGCTCTCGCATCGATGAAGAACGCAGCGAAATGCGATAAGTAATGTGAATTGCAGAATT  3315

Query  237   CAGTGAATCATCGAATCTTTGAACGCAACTTGCGCTCTCTGGTATTCCGGAGAGCATGCC  296
              |||||||||||||||||||||||||||||||||||||||||||||||||||||||||||
Sbjct  3316  TAGTGAATCATCGAATCTTTGAACGCAACTTGCGCTCTCTGGTATTCCGGAGAGCATGCC  3375

Query  297   TGTTTGAGTATCATGAAATCTCAACCATTAGGGTTTCTTAATGGCTTGGATTTGGGCGCT  356
             ||||||||| |||||||||||||||||||||||||||||||||||||||||||||| | |
Sbjct  3376  TGTTTGAGTGTCATGAAATCTCAACCATTAGGGTTTCTTAATGGCTTGGATTTGGGTGTT  3435

Query  357   GCCACTTGCCTGGCTCGCCTTAAAAGAGTTAGCGTATTAA-CT-TGTCGATCTGGCGTAA  414
             || || |   | ||||||||||||||||||||||  || | |  ||||| ||||||||||
Sbjct  3436  GCTACCTAG-TAGCTCGCCTTAAAAGAGTTAGCGAGTTTAGCAATGTCG-TCTGGCGTAA  3493

Query  415   TAAGTTTCGCTGGTGTAGACTTGAGAAGTGCGCTTCTAATCGTCTTCGGACAATTCTTGA  474
             |||||||||||||  |||||||| |||||  ||||||||||| | | || ||||| ||||
Sbjct  3494  TAAGTTTCGCTGGGTTAGACTTGTGAAGTTTGCTTCTAATCGCCCTTGGGCAATTTTTGA  3553

Query  475   ACTCTGGTCTCAAATCAGGTAGGACTACCCGCTGAACTTAA  515
             ||||||| |||||||||||||||||||||||||||||||||
Sbjct  3554  ACTCTGGCCTCAAATCAGGTAGGACTACCCGCTGAACTTAA  3594


>PQXP01000239.1 Apiotrichum akiyoshidainum strain HP2023 Contig964, whole genome 
shotgun sequence
Length=41726

 Score = 665 bits (360),  Expect = 0.0
 Identities = 473/525 (90%), Gaps = 17/525 (3%)
 Strand=Plus/Plus

Query  1     CAAGGTTTCCGTAGGTGAACCTGCGGAAGGATCATTAGTGAATTG-C-TCTTTGAGCGTT  58
             ||||||||||||||||||||||||||||||||||||||||| ||| | || ||| || ||
Sbjct  4354  CAAGGTTTCCGTAGGTGAACCTGCGGAAGGATCATTAGTGA-TTGCCATC-TTG-GC-TT  4409

Query  59    AAACTATATCCATCTACACCTGTGAACTGTT-GATTGACTTCGGTC-AATT-ACTTTTAC  115
             ||||||||||||||||||||||||||| ||| ||||||  ||  ||  ||| | ||||||
Sbjct  4410  AAACTATATCCATCTACACCTGTGAACCGTTTGATTGA-ATC--TCTGATTCAATTTTAC  4466

Query  116   AAACATTGTGTAATGAACGTCATGTTATTATAAC-AAAAATAACTTTCAACAACGGATCT  174
             |||||||||||||||||||||||   || ||||| ||||| |||||| ||||||||||||
Sbjct  4467  AAACATTGTGTAATGAACGTCATTAGATCATAACTAAAAAAAACTTTTAACAACGGATCT  4526

Query  175   CTTGGCTCTCGCATCGATGAAGAACGCAGCGAAATGCGATAAGTAATGTGAATTGCAGAA  234
             ||||||||||||||||||||||||||||||||||||||||||||||||||||||||||||
Sbjct  4527  CTTGGCTCTCGCATCGATGAAGAACGCAGCGAAATGCGATAAGTAATGTGAATTGCAGAA  4586

Query  235   TTCAGTGAATCATCGAATCTTTGAACGCAACTTGCGCTCTCTGGTATTCCGGAGAGCATG  294
             ||||||||||||||||||||||||||||||||||||||||||||||||||||||||||||
Sbjct  4587  TTCAGTGAATCATCGAATCTTTGAACGCAACTTGCGCTCTCTGGTATTCCGGAGAGCATG  4646

Query  295   CCTGTTTGAGTATCATGAAATCTCAACCATTAGGGTTTCTTAATGGCTTGGATTTGGGCG  354
             ||||||||||| |||||||||||||||||||||||||||||||||||||||||||||  |
Sbjct  4647  CCTGTTTGAGTGTCATGAAATCTCAACCATTAGGGTTTCTTAATGGCTTGGATTTGGAGG  4706

Query  355   CTGCCACT-TGCCTGGCTCGCCTTAAAAGAGTTAGCGTATT-AACT-TGTCGATCTGGCG  411
              ||||| | ||  ||||||  || |||||||||||||  || |||| |  | ||||||||
Sbjct  4707  TTGCCATTCTGAATGGCTCCTCTCAAAAGAGTTAGCGAGTTTAACTATTGCTATCTGGCG  4766

Query  412   TAATAAGTTTCGCTGGTGTAGACTTGAGAAGTGCGCTTCTAATCGTCTTCGGACAATT-C  470
             ||||||||||||||||  | |  ||| |||| |||||||||||||||||||||||||| |
Sbjct  4767  TAATAAGTTTCGCTGGAATGGTATTGTGAAGCGCGCTTCTAATCGTCTTCGGACAATTAC  4826

Query  471   TTGAACTCTGGTCTCAAATCAGGTAGGACTACCCGCTGAACTTAA  515
             ||  ||||||| |||||||||||||||||||||||||||||||||
Sbjct  4827  TTTGACTCTGGCCTCAAATCAGGTAGGACTACCCGCTGAACTTAA  4871


>PQXP01001050.1 Apiotrichum akiyoshidainum strain HP2023 Contig1226_3, whole 
genome shotgun sequence
Length=9261

 Score = 665 bits (360),  Expect = 0.0
 Identities = 473/525 (90%), Gaps = 17/525 (3%)
 Strand=Plus/Plus

Query  1     CAAGGTTTCCGTAGGTGAACCTGCGGAAGGATCATTAGTGAATTG-C-TCTTTGAGCGTT  58
             ||||||||||||||||||||||||||||||||||||||||| ||| | || ||| || ||
Sbjct  5644  CAAGGTTTCCGTAGGTGAACCTGCGGAAGGATCATTAGTGA-TTGCCATC-TTG-GC-TT  5699

Query  59    AAACTATATCCATCTACACCTGTGAACTGTT-GATTGACTTCGGTC-AATT-ACTTTTAC  115
             ||||||||||||||||||||||||||| ||| ||||||  ||  ||  ||| | ||||||
Sbjct  5700  AAACTATATCCATCTACACCTGTGAACCGTTTGATTGA-ATC--TCTGATTCAATTTTAC  5756

Query  116   AAACATTGTGTAATGAACGTCATGTTATTATAAC-AAAAATAACTTTCAACAACGGATCT  174
             |||||||||||||||||||||||   || ||||| ||||| |||||| ||||||||||||
Sbjct  5757  AAACATTGTGTAATGAACGTCATTAGATCATAACTAAAAAAAACTTTTAACAACGGATCT  5816

Query  175   CTTGGCTCTCGCATCGATGAAGAACGCAGCGAAATGCGATAAGTAATGTGAATTGCAGAA  234
             ||||||||||||||||||||||||||||||||||||||||||||||||||||||||||||
Sbjct  5817  CTTGGCTCTCGCATCGATGAAGAACGCAGCGAAATGCGATAAGTAATGTGAATTGCAGAA  5876

Query  235   TTCAGTGAATCATCGAATCTTTGAACGCAACTTGCGCTCTCTGGTATTCCGGAGAGCATG  294
             ||||||||||||||||||||||||||||||||||||||||||||||||||||||||||||
Sbjct  5877  TTCAGTGAATCATCGAATCTTTGAACGCAACTTGCGCTCTCTGGTATTCCGGAGAGCATG  5936

Query  295   CCTGTTTGAGTATCATGAAATCTCAACCATTAGGGTTTCTTAATGGCTTGGATTTGGGCG  354
             ||||||||||| |||||||||||||||||||||||||||||||||||||||||||||  |
Sbjct  5937  CCTGTTTGAGTGTCATGAAATCTCAACCATTAGGGTTTCTTAATGGCTTGGATTTGGAGG  5996

Query  355   CTGCCACT-TGCCTGGCTCGCCTTAAAAGAGTTAGCGTATT-AACT-TGTCGATCTGGCG  411
              ||||| | ||  ||||||  || |||||||||||||  || |||| |  | ||||||||
Sbjct  5997  TTGCCATTCTGAATGGCTCCTCTCAAAAGAGTTAGCGAGTTTAACTATTGCTATCTGGCG  6056

Query  412   TAATAAGTTTCGCTGGTGTAGACTTGAGAAGTGCGCTTCTAATCGTCTTCGGACAATT-C  470
             ||||||||||||||||  | |  ||| |||| |||||||||||||||||||||||||| |
Sbjct  6057  TAATAAGTTTCGCTGGAATGGTATTGTGAAGCGCGCTTCTAATCGTCTTCGGACAATTAC  6116

Query  471   TTGAACTCTGGTCTCAAATCAGGTAGGACTACCCGCTGAACTTAA  515
             ||  ||||||| |||||||||||||||||||||||||||||||||
Sbjct  6117  TTTGACTCTGGCCTCAAATCAGGTAGGACTACCCGCTGAACTTAA  6161


>PQXP01001035.1 Apiotrichum akiyoshidainum strain HP2023 Contig1119_5, whole 
genome shotgun sequence
Length=23348

 Score = 665 bits (360),  Expect = 0.0
 Identities = 473/525 (90%), Gaps = 17/525 (3%)
 Strand=Plus/Minus

Query  1      CAAGGTTTCCGTAGGTGAACCTGCGGAAGGATCATTAGTGAATTG-C-TCTTTGAGCGTT  58
              ||||||||||||||||||||||||||||||||||||||||| ||| | || ||| || ||
Sbjct  19827  CAAGGTTTCCGTAGGTGAACCTGCGGAAGGATCATTAGTGA-TTGCCATC-TTG-GC-TT  19772

Query  59     AAACTATATCCATCTACACCTGTGAACTGTT-GATTGACTTCGGTC-AATT-ACTTTTAC  115
              ||||||||||||||||||||||||||| ||| ||||||  ||  ||  ||| | ||||||
Sbjct  19771  AAACTATATCCATCTACACCTGTGAACCGTTTGATTGA-ATC--TCTGATTCAATTTTAC  19715

Query  116    AAACATTGTGTAATGAACGTCATGTTATTATAAC-AAAAATAACTTTCAACAACGGATCT  174
              |||||||||||||||||||||||   || ||||| ||||| |||||| ||||||||||||
Sbjct  19714  AAACATTGTGTAATGAACGTCATTAGATCATAACTAAAAAAAACTTTTAACAACGGATCT  19655

Query  175    CTTGGCTCTCGCATCGATGAAGAACGCAGCGAAATGCGATAAGTAATGTGAATTGCAGAA  234
              ||||||||||||||||||||||||||||||||||||||||||||||||||||||||||||
Sbjct  19654  CTTGGCTCTCGCATCGATGAAGAACGCAGCGAAATGCGATAAGTAATGTGAATTGCAGAA  19595

Query  235    TTCAGTGAATCATCGAATCTTTGAACGCAACTTGCGCTCTCTGGTATTCCGGAGAGCATG  294
              ||||||||||||||||||||||||||||||||||||||||||||||||||||||||||||
Sbjct  19594  TTCAGTGAATCATCGAATCTTTGAACGCAACTTGCGCTCTCTGGTATTCCGGAGAGCATG  19535

Query  295    CCTGTTTGAGTATCATGAAATCTCAACCATTAGGGTTTCTTAATGGCTTGGATTTGGGCG  354
              ||||||||||| |||||||||||||||||||||||||||||||||||||||||||||  |
Sbjct  19534  CCTGTTTGAGTGTCATGAAATCTCAACCATTAGGGTTTCTTAATGGCTTGGATTTGGAGG  19475

Query  355    CTGCCACT-TGCCTGGCTCGCCTTAAAAGAGTTAGCGTATT-AACT-TGTCGATCTGGCG  411
               ||||| | ||  ||||||  || |||||||||||||  || |||| |  | ||||||||
Sbjct  19474  TTGCCATTCTGAATGGCTCCTCTCAAAAGAGTTAGCGAGTTTAACTATTGCTATCTGGCG  19415

Query  412    TAATAAGTTTCGCTGGTGTAGACTTGAGAAGTGCGCTTCTAATCGTCTTCGGACAATT-C  470
              ||||||||||||||||  | |  ||| |||| |||||||||||||||||||||||||| |
Sbjct  19414  TAATAAGTTTCGCTGGAATGGTATTGTGAAGCGCGCTTCTAATCGTCTTCGGACAATTAC  19355

Query  471    TTGAACTCTGGTCTCAAATCAGGTAGGACTACCCGCTGAACTTAA  515
              ||  ||||||| |||||||||||||||||||||||||||||||||
Sbjct  19354  TTTGACTCTGGCCTCAAATCAGGTAGGACTACCCGCTGAACTTAA  19310


>JAMALS010000003.1 Pascua sp. PK3308B-1 ctg_3, whole genome shotgun sequence
Length=958632

 Score = 660 bits (357),  Expect = 0.0
 Identities = 473/526 (90%), Gaps = 19/526 (4%)
 Strand=Plus/Minus

Query  1       CAAGGTTTCCGTAGGTGAACCTGCGGAAGGATCATTAGTGAATTG-C-TCTTTGAGCGTT  58
               ||||||||||||||||||||||||||||||||||||||||| ||| | || ||| || | 
Sbjct  327060  CAAGGTTTCCGTAGGTGAACCTGCGGAAGGATCATTAGTGA-TTGCCATC-TTG-GCTTA  327004

Query  59      AAACTATATCCATCTACACCTGTGAACTGTT-GATTGACT-T--CG-GTCAATTACTTTT  113
               ||||||||||||  |||||||||| |||||| |||||||| |  || ||| | |  ||||
Sbjct  327003  AAACTATATCCACATACACCTGTGCACTGTTCGATTGACTCTCACGAGTC-AGT--TTTT  326947

Query  114     ACAAACATTGTGTAATGAACGTCATGTTATTATAACAAAAATAACTTTCAACAACGGATC  173
               |||||||||||||||||||||||  |||||||||||||||||||||||||||||||||||
Sbjct  326946  ACAAACATTGTGTAATGAACGTCTAGTTATTATAACAAAAATAACTTTCAACAACGGATC  326887

Query  174     TCTTGGCTCTCGCATCGATGAAGAACGCAGCGAAATGCGATAAGTAATGTGAATTGCAGA  233
               ||||||||||||||||||||||||||||||||||||||||||||||||||||||||||||
Sbjct  326886  TCTTGGCTCTCGCATCGATGAAGAACGCAGCGAAATGCGATAAGTAATGTGAATTGCAGA  326827

Query  234     ATTCAGTGAATCATCGAATCTTTGAACGCAACTTGCGCTCTCTGGTATTCCGGAGAGCAT  293
               ||||||||||||||||||||||||||||||||||||||||| |||||||||| |||||||
Sbjct  326826  ATTCAGTGAATCATCGAATCTTTGAACGCAACTTGCGCTCTTTGGTATTCCGAAGAGCAT  326767

Query  294     GCCTGTTTGAGTATCATGAAATCTCAACCATTAGGGTTTCTTAATGGCTTGGATTTGGGC  353
               |||||||||||| |||||||||||||||||||||||||||||||||||||||||||||| 
Sbjct  326766  GCCTGTTTGAGTGTCATGAAATCTCAACCATTAGGGTTTCTTAATGGCTTGGATTTGGGT  326707

Query  354     GCTGCCA-CTTGCCTGGCTCGCCTTAAAAGAGTTAGCGTAT-TAAC-TTGTCGATCTGGC  410
               | ||||| |||| ||||||||||||||||||||||||  |  |||| |||| | ||||| 
Sbjct  326706  GTTGCCAGCTTGTCTGGCTCGCCTTAAAAGAGTTAGCAAACATAACATTGTTG-TCTGGT  326648

Query  411     GTAATAAGTTTCGCTGGTGTAGACTTGAGAA-GTGCGCTTCTAATCGTCTTCGGACAATT  469
               |||||||||||| |||||  |||| || ||  ||  ||||||||||| | | || |||||
Sbjct  326647  GTAATAAGTTTCACTGGTA-AGACGTGTGACTGTAAGCTTCTAATCGCCCTTGGGCAATT  326589

Query  470     CTTGAACTCTGGTCTCAAATCAGGTAGGACTACCCGCTGAACTTAA  515
                ||  ||||||| |||||||||||||||||||||||||||||||||
Sbjct  326588  TTTTGACTCTGGCCTCAAATCAGGTAGGACTACCCGCTGAACTTAA  326543


>JAMFRD010000198.1 Pascua sp. PH4015B ctg_199, whole genome shotgun sequence
Length=8117

 Score = 660 bits (357),  Expect = 0.0
 Identities = 473/526 (90%), Gaps = 19/526 (4%)
 Strand=Plus/Plus

Query  1     CAAGGTTTCCGTAGGTGAACCTGCGGAAGGATCATTAGTGAATTG-C-TCTTTGAGCGTT  58
             ||||||||||||||||||||||||||||||||||||||||| ||| | || ||| || | 
Sbjct  3179  CAAGGTTTCCGTAGGTGAACCTGCGGAAGGATCATTAGTGA-TTGCCATC-TTG-GCTTA  3235

Query  59    AAACTATATCCATCTACACCTGTGAACTGTT-GATTGACT-T--CG-GTCAATTACTTTT  113
             ||||||||||||  |||||||||| |||||| |||||||| |  || ||| | |  ||||
Sbjct  3236  AAACTATATCCACATACACCTGTGCACTGTTCGATTGACTCTCACGAGTC-AGT--TTTT  3292

Query  114   ACAAACATTGTGTAATGAACGTCATGTTATTATAACAAAAATAACTTTCAACAACGGATC  173
             |||||||||||||||||||||||  |||||||||||||||||||||||||||||||||||
Sbjct  3293  ACAAACATTGTGTAATGAACGTCTAGTTATTATAACAAAAATAACTTTCAACAACGGATC  3352

Query  174   TCTTGGCTCTCGCATCGATGAAGAACGCAGCGAAATGCGATAAGTAATGTGAATTGCAGA  233
             ||||||||||||||||||||||||||||||||||||||||||||||||||||||||||||
Sbjct  3353  TCTTGGCTCTCGCATCGATGAAGAACGCAGCGAAATGCGATAAGTAATGTGAATTGCAGA  3412

Query  234   ATTCAGTGAATCATCGAATCTTTGAACGCAACTTGCGCTCTCTGGTATTCCGGAGAGCAT  293
             ||||||||||||||||||||||||||||||||||||||||| |||||||||| |||||||
Sbjct  3413  ATTCAGTGAATCATCGAATCTTTGAACGCAACTTGCGCTCTTTGGTATTCCGAAGAGCAT  3472

Query  294   GCCTGTTTGAGTATCATGAAATCTCAACCATTAGGGTTTCTTAATGGCTTGGATTTGGGC  353
             |||||||||||| |||||||||||||||||||||||||||||||||||||||||||||| 
Sbjct  3473  GCCTGTTTGAGTGTCATGAAATCTCAACCATTAGGGTTTCTTAATGGCTTGGATTTGGGT  3532

Query  354   GCTGCCA-CTTGCCTGGCTCGCCTTAAAAGAGTTAGCGTAT-TAAC-TTGTCGATCTGGC  410
             | ||||| |||| ||||||||||||||||||||||||  |  |||| |||| | ||||| 
Sbjct  3533  GTTGCCAGCTTGTCTGGCTCGCCTTAAAAGAGTTAGCAAACATAACATTGTTG-TCTGGT  3591

Query  411   GTAATAAGTTTCGCTGGTGTAGACTTGAGAA-GTGCGCTTCTAATCGTCTTCGGACAATT  469
             |||||||||||| |||||  |||| || ||  ||  ||||||||||| | | || |||||
Sbjct  3592  GTAATAAGTTTCACTGGTA-AGACGTGTGACTGTAAGCTTCTAATCGCCCTTGGGCAATT  3650

Query  470   CTTGAACTCTGGTCTCAAATCAGGTAGGACTACCCGCTGAACTTAA  515
              ||  ||||||| |||||||||||||||||||||||||||||||||
Sbjct  3651  TTTTGACTCTGGCCTCAAATCAGGTAGGACTACCCGCTGAACTTAA  3696


>JAMALR010000011.1 Pascua sp. PH3313A ctg_11, whole genome shotgun sequence
Length=726112

 Score = 660 bits (357),  Expect = 0.0
 Identities = 473/526 (90%), Gaps = 19/526 (4%)
 Strand=Plus/Minus

Query  1       CAAGGTTTCCGTAGGTGAACCTGCGGAAGGATCATTAGTGAATTG-C-TCTTTGAGCGTT  58
               ||||||||||||||||||||||||||||||||||||||||| ||| | || ||| || | 
Sbjct  326614  CAAGGTTTCCGTAGGTGAACCTGCGGAAGGATCATTAGTGA-TTGCCATC-TTG-GCTTA  326558

Query  59      AAACTATATCCATCTACACCTGTGAACTGTT-GATTGACT-T--CG-GTCAATTACTTTT  113
               ||||||||||||  |||||||||| |||||| |||||||| |  || ||| | |  ||||
Sbjct  326557  AAACTATATCCACATACACCTGTGCACTGTTCGATTGACTCTCACGAGTC-AGT--TTTT  326501

Query  114     ACAAACATTGTGTAATGAACGTCATGTTATTATAACAAAAATAACTTTCAACAACGGATC  173
               |||||||||||||||||||||||  |||||||||||||||||||||||||||||||||||
Sbjct  326500  ACAAACATTGTGTAATGAACGTCTAGTTATTATAACAAAAATAACTTTCAACAACGGATC  326441

Query  174     TCTTGGCTCTCGCATCGATGAAGAACGCAGCGAAATGCGATAAGTAATGTGAATTGCAGA  233
               ||||||||||||||||||||||||||||||||||||||||||||||||||||||||||||
Sbjct  326440  TCTTGGCTCTCGCATCGATGAAGAACGCAGCGAAATGCGATAAGTAATGTGAATTGCAGA  326381

Query  234     ATTCAGTGAATCATCGAATCTTTGAACGCAACTTGCGCTCTCTGGTATTCCGGAGAGCAT  293
               ||||||||||||||||||||||||||||||||||||||||| |||||||||| |||||||
Sbjct  326380  ATTCAGTGAATCATCGAATCTTTGAACGCAACTTGCGCTCTTTGGTATTCCGAAGAGCAT  326321

Query  294     GCCTGTTTGAGTATCATGAAATCTCAACCATTAGGGTTTCTTAATGGCTTGGATTTGGGC  353
               |||||||||||| |||||||||||||||||||||||||||||||||||||||||||||| 
Sbjct  326320  GCCTGTTTGAGTGTCATGAAATCTCAACCATTAGGGTTTCTTAATGGCTTGGATTTGGGT  326261

Query  354     GCTGCCA-CTTGCCTGGCTCGCCTTAAAAGAGTTAGCGTAT-TAAC-TTGTCGATCTGGC  410
               | ||||| |||| ||||||||||||||||||||||||  |  |||| |||| | ||||| 
Sbjct  326260  GTTGCCAGCTTGTCTGGCTCGCCTTAAAAGAGTTAGCAAACATAACATTGTTG-TCTGGT  326202

Query  411     GTAATAAGTTTCGCTGGTGTAGACTTGAGAA-GTGCGCTTCTAATCGTCTTCGGACAATT  469
               |||||||||||| |||||  |||| || ||  ||  ||||||||||| | | || |||||
Sbjct  326201  GTAATAAGTTTCACTGGTA-AGACGTGTGACTGTAAGCTTCTAATCGCCCTTGGGCAATT  326143

Query  470     CTTGAACTCTGGTCTCAAATCAGGTAGGACTACCCGCTGAACTTAA  515
                ||  ||||||| |||||||||||||||||||||||||||||||||
Sbjct  326142  TTTTGACTCTGGCCTCAAATCAGGTAGGACTACCCGCTGAACTTAA  326097


>JAMALQ010000137.1 Pascua sp. PH3615 ctg_137, whole genome shotgun sequence
Length=8294

 Score = 660 bits (357),  Expect = 0.0
 Identities = 473/526 (90%), Gaps = 19/526 (4%)
 Strand=Plus/Plus

Query  1     CAAGGTTTCCGTAGGTGAACCTGCGGAAGGATCATTAGTGAATTG-C-TCTTTGAGCGTT  58
             ||||||||||||||||||||||||||||||||||||||||| ||| | || ||| || | 
Sbjct  3179  CAAGGTTTCCGTAGGTGAACCTGCGGAAGGATCATTAGTGA-TTGCCATC-TTG-GCTTA  3235

Query  59    AAACTATATCCATCTACACCTGTGAACTGTT-GATTGACT-T--CG-GTCAATTACTTTT  113
             ||||||||||||  |||||||||| |||||| |||||||| |  || ||| | |  ||||
Sbjct  3236  AAACTATATCCACATACACCTGTGCACTGTTCGATTGACTCTCACGAGTC-AGT--TTTT  3292

Query  114   ACAAACATTGTGTAATGAACGTCATGTTATTATAACAAAAATAACTTTCAACAACGGATC  173
             |||||||||||||||||||||||  |||||||||||||||||||||||||||||||||||
Sbjct  3293  ACAAACATTGTGTAATGAACGTCTAGTTATTATAACAAAAATAACTTTCAACAACGGATC  3352

Query  174   TCTTGGCTCTCGCATCGATGAAGAACGCAGCGAAATGCGATAAGTAATGTGAATTGCAGA  233
             ||||||||||||||||||||||||||||||||||||||||||||||||||||||||||||
Sbjct  3353  TCTTGGCTCTCGCATCGATGAAGAACGCAGCGAAATGCGATAAGTAATGTGAATTGCAGA  3412

Query  234   ATTCAGTGAATCATCGAATCTTTGAACGCAACTTGCGCTCTCTGGTATTCCGGAGAGCAT  293
             ||||||||||||||||||||||||||||||||||||||||| |||||||||| |||||||
Sbjct  3413  ATTCAGTGAATCATCGAATCTTTGAACGCAACTTGCGCTCTTTGGTATTCCGAAGAGCAT  3472

Query  294   GCCTGTTTGAGTATCATGAAATCTCAACCATTAGGGTTTCTTAATGGCTTGGATTTGGGC  353
             |||||||||||| |||||||||||||||||||||||||||||||||||||||||||||| 
Sbjct  3473  GCCTGTTTGAGTGTCATGAAATCTCAACCATTAGGGTTTCTTAATGGCTTGGATTTGGGT  3532

Query  354   GCTGCCA-CTTGCCTGGCTCGCCTTAAAAGAGTTAGCGTAT-TAAC-TTGTCGATCTGGC  410
             | ||||| |||| ||||||||||||||||||||||||  |  |||| |||| | ||||| 
Sbjct  3533  GTTGCCAGCTTGTCTGGCTCGCCTTAAAAGAGTTAGCAAACATAACATTGTTG-TCTGGT  3591

Query  411   GTAATAAGTTTCGCTGGTGTAGACTTGAGAA-GTGCGCTTCTAATCGTCTTCGGACAATT  469
             |||||||||||| |||||  |||| || ||  ||  ||||||||||| | | || |||||
Sbjct  3592  GTAATAAGTTTCACTGGTA-AGACGTGTGACTGTAAGCTTCTAATCGCCCTTGGGCAATT  3650

Query  470   CTTGAACTCTGGTCTCAAATCAGGTAGGACTACCCGCTGAACTTAA  515
              ||  ||||||| |||||||||||||||||||||||||||||||||
Sbjct  3651  TTTTGACTCTGGCCTCAAATCAGGTAGGACTACCCGCTGAACTTAA  3696


>JAMFRE010000187.1 Pascua sp. PL2904B ctg_187, whole genome shotgun sequence
Length=8117

 Score = 660 bits (357),  Expect = 0.0
 Identities = 473/526 (90%), Gaps = 19/526 (4%)
 Strand=Plus/Minus

Query  1     CAAGGTTTCCGTAGGTGAACCTGCGGAAGGATCATTAGTGAATTG-C-TCTTTGAGCGTT  58
             ||||||||||||||||||||||||||||||||||||||||| ||| | || ||| || | 
Sbjct  4457  CAAGGTTTCCGTAGGTGAACCTGCGGAAGGATCATTAGTGA-TTGCCATC-TTG-GCTTA  4401

Query  59    AAACTATATCCATCTACACCTGTGAACTGTT-GATTGACT-T--CG-GTCAATTACTTTT  113
             ||||||||||||  |||||||||| |||||| |||||||| |  || ||| | |  ||||
Sbjct  4400  AAACTATATCCACATACACCTGTGCACTGTTCGATTGACTCTCACGAGTC-AGT--TTTT  4344

Query  114   ACAAACATTGTGTAATGAACGTCATGTTATTATAACAAAAATAACTTTCAACAACGGATC  173
             |||||||||||||||||||||||  |||||||||||||||||||||||||||||||||||
Sbjct  4343  ACAAACATTGTGTAATGAACGTCTAGTTATTATAACAAAAATAACTTTCAACAACGGATC  4284

Query  174   TCTTGGCTCTCGCATCGATGAAGAACGCAGCGAAATGCGATAAGTAATGTGAATTGCAGA  233
             ||||||||||||||||||||||||||||||||||||||||||||||||||||||||||||
Sbjct  4283  TCTTGGCTCTCGCATCGATGAAGAACGCAGCGAAATGCGATAAGTAATGTGAATTGCAGA  4224

Query  234   ATTCAGTGAATCATCGAATCTTTGAACGCAACTTGCGCTCTCTGGTATTCCGGAGAGCAT  293
             ||||||||||||||||||||||||||||||||||||||||| |||||||||| |||||||
Sbjct  4223  ATTCAGTGAATCATCGAATCTTTGAACGCAACTTGCGCTCTTTGGTATTCCGAAGAGCAT  4164

Query  294   GCCTGTTTGAGTATCATGAAATCTCAACCATTAGGGTTTCTTAATGGCTTGGATTTGGGC  353
             |||||||||||| |||||||||||||||||||||||||||||||||||||||||||||| 
Sbjct  4163  GCCTGTTTGAGTGTCATGAAATCTCAACCATTAGGGTTTCTTAATGGCTTGGATTTGGGT  4104

Query  354   GCTGCCA-CTTGCCTGGCTCGCCTTAAAAGAGTTAGCGTAT-TAAC-TTGTCGATCTGGC  410
             | ||||| |||| ||||||||||||||||||||||||  |  |||| |||| | ||||| 
Sbjct  4103  GTTGCCAGCTTGTCTGGCTCGCCTTAAAAGAGTTAGCAAACATAACATTGTTG-TCTGGT  4045

Query  411   GTAATAAGTTTCGCTGGTGTAGACTTGAGAA-GTGCGCTTCTAATCGTCTTCGGACAATT  469
             |||||||||||| |||||  |||| || ||  ||  ||||||||||| | | || |||||
Sbjct  4044  GTAATAAGTTTCACTGGTA-AGACGTGTGACTGTAAGCTTCTAATCGCCCTTGGGCAATT  3986

Query  470   CTTGAACTCTGGTCTCAAATCAGGTAGGACTACCCGCTGAACTTAA  515
              ||  ||||||| |||||||||||||||||||||||||||||||||
Sbjct  3985  TTTTGACTCTGGCCTCAAATCAGGTAGGACTACCCGCTGAACTTAA  3940


>JALJEG010000101.1 Apiotrichum siamense strain L8in5 NODE_101_length_8090_cov_1427.730504, 
whole genome shotgun sequence
Length=8090

 Score = 643 bits (348),  Expect = 1e-180
 Identities = 471/528 (89%), Gaps = 18/528 (3%)
 Strand=Plus/Plus

Query  1     CAAGGTTTCCGTAGGTGAACCTGCGGAAGGATCATTAGTGAATTG-C-TCTTTGAGCGTT  58
             ||||||||||||||||||||||||||||||||||||||||| ||| | || ||| || ||
Sbjct  2981  CAAGGTTTCCGTAGGTGAACCTGCGGAAGGATCATTAGTGA-TTGCCTTCATTG-GC-TT  3037

Query  59    A-AACTATATCCATCTACACCTGTGAACTGTT-GATTGACTTCGGTCA-A-TTACTTTTA  114
             | |||||||||||||||||||||||||| ||| || ||| | || |   | ||| |||||
Sbjct  3038  ATAACTATATCCATCTACACCTGTGAACCGTTTGACTGAATCCGTTAGGATTTAGTTTTA  3097

Query  115   CAAACATTGTGTAATGAACGTCATGTTATTATAACA-AAAATAACTTTCAACAACGGATC  173
             ||||||||||||||||||||||||   || |||||| |||| ||||||||||||||||||
Sbjct  3098  CAAACATTGTGTAATGAACGTCATTAGATCATAACAGAAAAAAACTTTCAACAACGGATC  3157

Query  174   TCTTGGCTCTCGCATCGATGAAGAACGCAGCGAAATGCGATAAGTAATGTGAATTGCAGA  233
             ||||||||||||||||||||||||||||||||||||||||||||||||||||||||||||
Sbjct  3158  TCTTGGCTCTCGCATCGATGAAGAACGCAGCGAAATGCGATAAGTAATGTGAATTGCAGA  3217

Query  234   ATTCAGTGAATCATCGAATCTTTGAACGCAACTTGCGCTCTCTGGTATTCCGGAGAGCAT  293
             ||||||||||||||||||||||||||||||||||||||||||||||||||||||||||||
Sbjct  3218  ATTCAGTGAATCATCGAATCTTTGAACGCAACTTGCGCTCTCTGGTATTCCGGAGAGCAT  3277

Query  294   GCCTGTTTGAGTATCATGAAATCTCAACCATTAGGGTTTCTTAATGGCTTGGATTTGGGC  353
             |||||||||||| |||||||||||||||||||||||||||||||||||||||||||||  
Sbjct  3278  GCCTGTTTGAGTGTCATGAAATCTCAACCATTAGGGTTTCTTAATGGCTTGGATTTGGAG  3337

Query  354   GCTGCCACT-TGCCTGGCTCGCCTTAAAAGAGTTAGC--GTATTAACT-TGTCGATCTGG  409
             | ||||| | || |||||||  |||||| ||||||||  || || ||| |  | |||  |
Sbjct  3338  GTTGCCAGTCTGACTGGCTCCTCTTAAAGGAGTTAGCAAGT-TTGACTATTGCTATCGAG  3396

Query  410   CGTAATAAGTTTCGCTGGTGTAGACTTGAGAAGTGCGCTTCTAATCGTCTTCGGACAATT  469
             ||||||||||||||||   ||||  ||| |||| | ||||||||||||||||||||||||
Sbjct  3397  CGTAATAAGTTTCGCTCA-GTAGTATTGTGAAGCGTGCTTCTAATCGTCTTCGGACAATT  3455

Query  470   -CTT-GAACTCTGGTCTCAAATCAGGTAGGACTACCCGCTGAACTTAA  515
              |||   ||||||| |||||||||||||||||||||||||||||||||
Sbjct  3456  ACTTTTGACTCTGGCCTCAAATCAGGTAGGACTACCCGCTGAACTTAA  3503


>PQXP01000592.1 Apiotrichum akiyoshidainum strain HP2023 Contig268, whole genome 
shotgun sequence
Length=12043

 Score = 625 bits (338),  Expect = 5e-175
 Identities = 453/506 (90%), Gaps = 18/506 (4%)
 Strand=Plus/Minus

Query  21    CTGC-GGAAGGATCATTAGTGAATTG-C-TCTTTGAGCGTTAAACTATATCCATCTACAC  77
             |||| ||||||||||||||||| ||| | || ||| || |||||||||||||||||||||
Sbjct  2653  CTGCAGGAAGGATCATTAGTGA-TTGCCATC-TTG-GC-TTAAACTATATCCATCTACAC  2598

Query  78    CTGTGAACTGTT-GATTGACTTCGGTC-AATT-ACTTTTACAAACATTGTGTAATGAACG  134
             |||||||| ||| ||||||  ||  ||  ||| | |||||||||||||||||||||||||
Sbjct  2597  CTGTGAACCGTTTGATTGA-ATC--TCTGATTCAATTTTACAAACATTGTGTAATGAACG  2541

Query  135   TCATGTTATTATAAC-AAAAATAACTTTCAACAACGGATCTCTTGGCTCTCGCATCGATG  193
             ||||   || ||||| ||||| |||||| |||||||||||||||||||||||||||||||
Sbjct  2540  TCATTAGATCATAACTAAAAAAAACTTTTAACAACGGATCTCTTGGCTCTCGCATCGATG  2481

Query  194   AAGAACGCAGCGAAATGCGATAAGTAATGTGAATTGCAGAATTCAGTGAATCATCGAATC  253
             ||||||||||||||||||||||||||||||||||||||||||||||||||||||||||||
Sbjct  2480  AAGAACGCAGCGAAATGCGATAAGTAATGTGAATTGCAGAATTCAGTGAATCATCGAATC  2421

Query  254   TTTGAACGCAACTTGCGCTCTCTGGTATTCCGGAGAGCATGCCTGTTTGAGTATCATGAA  313
             |||||||||||||||||||||||||||||||||||||||||||||||||||| |||||||
Sbjct  2420  TTTGAACGCAACTTGCGCTCTCTGGTATTCCGGAGAGCATGCCTGTTTGAGTGTCATGAA  2361

Query  314   ATCTCAACCATTAGGGTTTCTTAATGGCTTGGATTTGGGCGCTGCCACT-TGCCTGGCTC  372
             ||||||||||||||||||||||||||||||||||||||  | ||||| | ||  ||||||
Sbjct  2360  ATCTCAACCATTAGGGTTTCTTAATGGCTTGGATTTGGAGGTTGCCATTCTGAATGGCTC  2301

Query  373   GCCTTAAAAGAGTTAGCGTATT-AACT-TGTCGATCTGGCGTAATAAGTTTCGCTGGTGT  430
               || |||||||||||||  || |||| |  | ||||||||||||||||||||||||  |
Sbjct  2300  CTCTCAAAAGAGTTAGCGAGTTTAACTATTGCTATCTGGCGTAATAAGTTTCGCTGGAAT  2241

Query  431   AGACTTGAGAAGTGCGCTTCTAATCGTCTTCGGACAATT-CTTGAACTCTGGTCTCAAAT  489
              |  ||| |||| |||||||||||||||||||||||||| |||  ||||||| |||||||
Sbjct  2240  GGTATTGTGAAGCGCGCTTCTAATCGTCTTCGGACAATTACTTTGACTCTGGCCTCAAAT  2181

Query  490   CAGGTAGGACTACCCGCTGAACTTAA  515
             ||||||||||||||||||||||||||
Sbjct  2180  CAGGTAGGACTACCCGCTGAACTTAA  2155


 Score = 473 bits (256),  Expect = 2e-129
 Identities = 395/461 (86%), Gaps = 24/461 (5%)
 Strand=Plus/Plus

Query  70    ATCTACACCTGTGAACTGTT-GATTGACTTCGGTC-AATT-ACTTTTACAAACATTGTGT  126
             |||||||||||||||| ||| ||||||  ||  ||  ||| | |||||||||||||||||
Sbjct  9031  ATCTACACCTGTGAACCGTTTGATTGA-ATC--TCTGATTCAATTTTACAAACATTGTGT  9087

Query  127   AATGAACGTCATGTTATTATAAC-AAAAATAACTTTCAACAACGGATCTCTTGGCTCTCG  185
             ||||||||||||   || ||||| ||||| |||||| |||||||||||||||||||||||
Sbjct  9088  AATGAACGTCATTAGATCATAACTAAAAAAAACTTTTAACAACGGATCTCTTGGCTCTCG  9147

Query  186   CATCGATGAAGAACGCAGCGAAATGCGATAAGTAATGTGAATTGCAGAATTCAGTGAATC  245
             ||||||||||||||||||||||||||||||||||||||||||||||||||||||||||||
Sbjct  9148  CATCGATGAAGAACGCAGCGAAATGCGATAAGTAATGTGAATTGCAGAATTCAGTGAATC  9207

Query  246   ATCGAATCTTTGAACGCAACTTGCGCTCTCTGGTATTCCGGAGAGCATGCCTGTTTGAGT  305
             ||||||||||||||||||||||||||||||||||||||||||||||||||||||||||||
Sbjct  9208  ATCGAATCTTTGAACGCAACTTGCGCTCTCTGGTATTCCGGAGAGCATGCCTGTTTGAGT  9267

Query  306   ATCATGAAATCTCAACCATTAGGGTTTCTTAATGGCTTGGATTTGGGCGCTGCCACT-TG  364
              |||||||||||||||||||||||||||||||||||||||||||||  | ||||| | ||
Sbjct  9268  GTCATGAAATCTCAACCATTAGGGTTTCTTAATGGCTTGGATTTGGAGGTTGCCATTCTG  9327

Query  365   CCTGGCTCGCCTTAAAAGAGTTAGCG-TA-TT-AACTTGTCGATCTGGCGTAATA--AGT  419
               ||||||  || ||||||| ||||  || || |||| | | | ||    | | |  || 
Sbjct  9328  AATGGCTCCTCTCAAAAGAGWTAGCAATAGTTWAACTYG-CTAWCTSKTTTGAGAGGAGC  9386

Query  420   --TTC-GC-TGGTGTAGACTTGAGAAGTGCGCTTCTAATCGTCTTCGGACAATT-CTTGA  474
               ||| |  |||| | |  || | |  | |||||||||||||||||| |||||| |||  
Sbjct  9387  CATTCAGAATGGTATTG--TT-A-ATCT-CGCTTCTAATCGTCTTCGTACAATTACTTTG  9441

Query  475   ACTCTGGTCTCAAATCAGGTAGGACTACCCGCTGAACTTAA  515
             ||||| | |||||||||||||||||||||||||||||||||
Sbjct  9442  ACTCTTGCCTCAAATCAGGTAGGACTACCCGCTGAACTTAA  9482


 Score = 219 bits (118),  Expect = 1e-52
 Identities = 185/220 (84%), Gaps = 6/220 (3%)
 Strand=Plus/Plus

Query  301   TGAGTATCATGAAATCTCAACCATTAGGGTTTCTTAATGGCTTGGATTTGGGCGCTGCCA  360
             ||||| ||||||  |  ||| ||||||||||| ||||||||||||||||||  | |||||
Sbjct  2755  TGAGTGTCATGAWWTYWCAAMCATTAGGGTTTSTTAATGGCTTGGATTTGGAGGTTGCCA  2814

Query  361   CT-TGCCTGGCTCGCCTTAAAAGAGTTAGCG-TATTAAC--TTGTCGATCTGGCGTAATA  416
              | ||  ||||||  || |||||||||||||   |||||  ||| | |||||||||||||
Sbjct  2815  TTCTGAATGGCTCCTCTCAAAAGAGTTAGCGAGTTTAACTATTG-CTATCTGGCGTAATA  2873

Query  417   AGTTTCGCTGGTGTAGACTTGAGAAGTGCGCTTCTAATCGTCTTCGGACAATT-CTTGAA  475
             |||||||||||  | |  ||| |||| |||||||||||||||||||||||||| |||  |
Sbjct  2874  AGTTTCGCTGGAATGGTATTGTGAAGCGCGCTTCTAATCGTCTTCGGACAATTACTTTGA  2933

Query  476   CTCTGGTCTCAAATCAGGTAGGACTACCCGCTGAACTTAA  515
             |||||| |||||||||||||||||||||||||||||||||
Sbjct  2934  CTCTGGCCTCAAATCAGGTAGGACTACCCGCTGAACTTAA  2973


>PQXP01000591.1 Apiotrichum akiyoshidainum strain HP2023 Contig1432, whole genome 
shotgun sequence
Length=12328

 Score = 619 bits (335),  Expect = 2e-173
 Identities = 461/526 (88%), Gaps = 18/526 (3%)
 Strand=Plus/Plus

Query  1      CAAGGTTTCCGTAGGTGAACCTGCGGAAGGATCATTAGTGAATTG-C-TCTTTGAGCGTT  58
              ||||||||||||||||||||||||||||||||||||||||| ||| | || ||| || ||
Sbjct  11380  CAAGGTTTCCGTAGGTGAACCTGCGGAAGGATCATTAGTGA-TTGCCATC-TTG-GC-TT  11435

Query  59     AAACTATATCCATCTACA-CCTGTGAACTG-TTGATTGACTTCGGTC-AATT-ACTTTTA  114
              ||  | |||| |   ||| ||||||||| | ||||||||  ||  ||  ||| | |||||
Sbjct  11436  AAWSTRTATCMAKMKACAGCCTGTGAACCGTTTGATTGA-ATC--TCTGATTCAATTTTA  11492

Query  115    CAAACATTGTGTAATGAACGTCATGTTATTATAAC-AAAAATAACTTTCAACAACGGATC  173
              ||||||||||||||||||||||||   || ||||| ||||| |||||| |||||||||||
Sbjct  11493  CAAACATTGTGTAATGAACGTCATTAGATCATAACTAAAAAAAACTTTTAACAACGGATC  11552

Query  174    TCTTGGCTCTCGCATCGATGAAGAACGCAGCGAAATGCGATAAGTAATGTGAATTGCAGA  233
              ||||||||||||||||||||||||||||||||||||||||||||||||||||||||||||
Sbjct  11553  TCTTGGCTCTCGCATCGATGAAGAACGCAGCGAAATGCGATAAGTAATGTGAATTGCAGA  11612

Query  234    ATTCAGTGAATCATCGAATCTTTGAACGCAACTTGCGCTCTCTGGTATTCCGGAGAGCAT  293
              ||||||||||||||||||||||||||||||||||||||||||||||||||||||||||||
Sbjct  11613  ATTCAGTGAATCATCGAATCTTTGAACGCAACTTGCGCTCTCTGGTATTCCGGAGAGCAT  11672

Query  294    GCCTGTTTGAGTATCATGAAATCTCAACCATTAGGGTTTCTTAATGGCTTGGATTTGGGC  353
              |||||||||||| |||||||||||||||||||||||||||||||||||||||||||||  
Sbjct  11673  GCCTGTTTGAGTGTCATGAAATCTCAACCATTAGGGTTTCTTAATGGCTTGGATTTGGAG  11732

Query  354    GCTGCCACT-TGCCTGGCTCGCCTTAAAAGAGTTAGCGTATT-AACT-TGTCGATCTGGC  410
              | ||||| | ||  ||||||  || |||||||||||||  || |||| |  | |||||||
Sbjct  11733  GTTGCCATTCTGAATGGCTCCTCTCAAAAGAGTTAGCGAGTTTAACTATTGCTATCTGGC  11792

Query  411    GTAATAAGTTTCGCTGGTGTAGACTTGAGAAGTGCGCTTCTAATCGTCTTCGGACAATT-  469
              |||||||||||||||||  | |  ||| ||    | | ||||||||||||||||||||| 
Sbjct  11793  GTAATAAGTTTCGCTGGAATGGTATTGTGAWRYRCRCWTCTAATCGTCTTCGGACAATTA  11852

Query  470    CTTGAACTCTGGTCTCAAATCAGGTAGGACTACCCGCTGAACTTAA  515
              |||  ||||||| |||||||||||||||||||||||||||||||||
Sbjct  11853  CTTTGACTCTGGCCTCAAATCAGGTAGGACTACCCGCTGAACTTAA  11898


 Score = 488 bits (264),  Expect = 7e-134
 Identities = 327/355 (92%), Gaps = 13/355 (4%)
 Strand=Plus/Plus

Query  1      CAAGGTTTCCGTAGGTGAACCTGCGGAAGGATCATTAGTGAATTG-C-TCTTTGAGCGTT  58
              ||||||||||||| ||||||||||||||||||||||||||| ||| | || ||| || ||
Sbjct  10332  CAAGGTTTCCGTATGTGAACCTGCGGAAGGATCATTAGTGA-TTGCCATC-TTG-GC-TT  10387

Query  59     AAACTATATCCATCTACACCTGTGAACTGTT-GATTG-ACTTCGGTCAATTACTTTTACA  116
              ||||||||||||||||||||||||||| |||  |||| | |||  | | | | |||||||
Sbjct  10388  AAACTATATCCATCTACACCTGTGAACCGTTTAATTGAAGTTC--TGATTCAATTTTACA  10445

Query  117    AACATTGTGTAATGAACGTCATGTTATTATAAC-AAAAATAACTTTCAACAACGGATCTC  175
              ||||||||||||||||||||||   || ||||| ||||| |||||| |||||||||||||
Sbjct  10446  AACATTGTGTAATGAACGTCATTAGATCATAACTAAAAAAAACTTTTAACAACGGATCTC  10505

Query  176    TTGGCTCTCGCATCGATGAAGAACGCAGCGAAATGCGATAAGTAATGTGAATTGCAGAAT  235
              ||||||||||||||||||||||||||||||||||||||||||||||||||||||||||||
Sbjct  10506  TTGGCTCTCGCATCGATGAAGAACGCAGCGAAATGCGATAAGTAATGTGAATTGCAGAAT  10565

Query  236    TCAGTGAATCATCGAATCTTTGAACGCAACTTGCGCTCTCTGGTATTCCGGAGAGCATGC  295
              ||||||||||||||||||||||||||||||||||||||||||||||||||||||||||||
Sbjct  10566  TCAGTGAATCATCGAATCTTTGAACGCAACTTGCGCTCTCTGGTATTCCGGAGAGCATGC  10625

Query  296    CTGTTTGAGTATCATGAAATCTCAACCATTAGGGTTTCTTAATGGCTTG-GATTT  349
              |||||||||| |||||||||||||||||||||||||||||||||| ||| |||||
Sbjct  10626  CTGTTTGAGTGTCATGAAATCTCAACCATTAGGGTTTCTTAATGG-TTGAGATTT  10679


 Score = 468 bits (253),  Expect = 9e-128
 Identities = 308/332 (93%), Gaps = 13/332 (4%)
 Strand=Plus/Minus

Query  1      CAAGGTTTCCGTAGGTGAACCTGCGGAAGGATCATTAGTGAATTG-C-TCTTTGAGCGTT  58
              ||||||||||||||||||||||||||||||||||||||||| ||| | || ||| || ||
Sbjct  10989  CAAGGTTTCCGTAGGTGAACCTGCGGAAGGATCATTAGTGA-TTGCCATC-TTG-GC-TT  10934

Query  59     AAACTATATCCATCTACACCTGTGAACTGTT-GATTGACTTCGGTC-AATT-ACTTTTAC  115
              ||||||||||||||||||||||||||| ||| ||||||  ||  ||  ||| | ||||||
Sbjct  10933  AAACTATATCCATCTACACCTGTGAACCGTTTGATTGA-ATC--TCTGATTCAATTTTAC  10877

Query  116    AAACATTGTGTAATGAACGTCATGTTATTATAAC-AAAAATAACTTTCAACAACGGATCT  174
              |||||||||||||||||||||||   || ||||| ||||| |||||| ||||||||||||
Sbjct  10876  AAACATTGTGTAATGAACGTCATTAGATCATAACTAAAAAAAACTTTTAACAACGGATCT  10817

Query  175    CTTGGCTCTCGCATCGATGAAGAACGCAGCGAAATGCGATAAGTAATGTGAATTGCAGAA  234
              ||||||||||||||||||||||||||||||||||||||||||||||||||||||||||||
Sbjct  10816  CTTGGCTCTCGCATCGATGAAGAACGCAGCGAAATGCGATAAGTAATGTGAATTGCAGAA  10757

Query  235    TTCAGTGAATCATCGAATCTTTGAACGCAACTTGCGCTCTCTGGTATTCCGGAGAGCATG  294
              ||||||||||||||||||||||||||||||||||||||||||||||||||||||||||||
Sbjct  10756  TTCAGTGAATCATCGAATCTTTGAACGCAACTTGCGCTCTCTGGTATTCCGGAGAGCATG  10697

Query  295    CCTGTTTGAGTATCATGAAATCTCAACCATTA  326
              ||||||||||| ||||||||||||||||||||
Sbjct  10696  CCTGTTTGAGTGTCATGAAATCTCAACCATTA  10665


 Score = 298 bits (161),  Expect = 1e-76
 Identities = 221/250 (88%), Gaps = 4/250 (2%)
 Strand=Plus/Plus

Query  270   GCTCTCTGGTATTCCGGAGAGCATGCCTGTTTGAGTATCATGAAATCTCAACCATTAGGG  329
             |||||||||||||||||||||||||||||||||||| |||||||||||||||||||||||
Sbjct  7047  GCTCTCTGGTATTCCGGAGAGCATGCCTGTTTGAGTGTCATGAAATCTCAACCATTAGGG  7106

Query  330   TTTCTTAATGGCTTGGATTTGGGCGCTGCCACT-TGCCTGGCTCGCCTTAAAAGAGTTAG  388
             ||||||||||||||||||||||  | ||||| | ||  ||||||  || |||||||||||
Sbjct  7107  TTTCTTAATGGCTTGGATTTGGAGGTTGCCATTCTGAATGGCTCCTCTCAAAAGAGTTAG  7166

Query  389   CGTATT-AACT-TGTCGATCTGGCGTAATAAGTTTCGCTGGTGTAGACTTGAGAAGTGCG  446
             ||  || |||| |  | ||||||||||||||||||||||||  | |  ||| |||| |||
Sbjct  7167  CGAGTTTAACTATTGCTATCTGGCGTAATAAGTTTCGCTGGAATGGTATTGTGAAGCGCG  7226

Query  447   CTTCTAATCGTCTTCGGACAATT-CTTGAACTCTGGTCTCAAATCAGGTAGGACTACCCG  505
             ||||||||||||||||||||||| |||  ||||||| |||||||||||||||||||||||
Sbjct  7227  CTTCTAATCGTCTTCGGACAATTACTTTGACTCTGGCCTCAAATCAGGTAGGACTACCCG  7286

Query  506   CTGAACTTAA  515
             ||||||||||
Sbjct  7287  CTGAACTTAA  7296


 Score = 276 bits (149),  Expect = 6e-70
 Identities = 217/250 (87%), Gaps = 4/250 (2%)
 Strand=Plus/Minus

Query  270   GCTCTCTGGTATTCCGGAGAGCATGCCTGTTTGAGTATCATGAAATCTCAACCATTAGGG  329
             |||||| || || || |||||||||||||||||||| |||||||||||||||||||||||
Sbjct  7068  GCTCTCCGGAATACCAGAGAGCATGCCTGTTTGAGTGTCATGAAATCTCAACCATTAGGG  7009

Query  330   TTTCTTAATGGCTTGGATTTGGGCGCTGCCACT-TGCCTGGCTCGCCTTAAAAGAGTTAG  388
             ||||||||||||||||||||||  | ||||| | ||  ||||||  || |||||||||||
Sbjct  7008  TTTCTTAATGGCTTGGATTTGGAGGTTGCCATTCTGAATGGCTCCTCTCAAAAGAGTTAG  6949

Query  389   CGTATT-AACT-TGTCGATCTGGCGTAATAAGTTTCGCTGGTGTAGACTTGAGAAGTGCG  446
             ||  || |||| |  | ||||||||||||||||||||||||  | |  ||| |||| |||
Sbjct  6948  CGAGTTTAACTATTGCTATCTGGCGTAATAAGTTTCGCTGGAATGGTATTGTGAAGCGCG  6889

Query  447   CTTCTAATCGTCTTCGGACAATT-CTTGAACTCTGGTCTCAAATCAGGTAGGACTACCCG  505
             ||||||||||||||||||||||| |||  ||||||| |||||||||||||||||||||||
Sbjct  6888  CTTCTAATCGTCTTCGGACAATTACTTTGACTCTGGCCTCAAATCAGGTAGGACTACCCG  6829

Query  506   CTGAACTTAA  515
             ||||||||||
Sbjct  6828  CTGAACTTAA  6819


 Score = 148 bits (80),  Expect = 1e-31
 Identities = 120/138 (87%), Gaps = 7/138 (5%)
 Strand=Plus/Plus

Query  383   AGTTAGC--GTATTAAC--TTGTCGATCTGGCGTAATAAGTTTCGCTGGTGTAGACTTGA  438
             |||||||  || |||||  ||| | ||||||||||||||||||||||||  | |  ||| 
Sbjct  6610  AGTTAGCGAGT-TTAACTATTG-CTATCTGGCGTAATAAGTTTCGCTGGAATGGTATTGT  6667

Query  439   GAAGTGCGCTTCTAATCGTCTTCGGACAATT-CTTGAACTCTGGTCTCAAATCAGGTAGG  497
             |||| |||||||||||||||||||||||||| |||  ||||||| |||||||||||||||
Sbjct  6668  GAAGCGCGCTTCTAATCGTCTTCGGACAATTACTTTGACTCTGGCCTCAAATCAGGTAGG  6727

Query  498   ACTACCCGCTGAACTTAA  515
             ||||||||||||||||||
Sbjct  6728  ACTACCCGCTGAACTTAA  6745


 Score = 143 bits (77),  Expect = 6e-30
 Identities = 100/111 (90%), Gaps = 1/111 (1%)
 Strand=Plus/Minus

Query  406   CTGGCGTAATAAGTTTCGCTGGTGTAGACTTGAGAAGTGCGCTTCTAATCGTCTTCGGAC  465
             ||||||||||||||||||||||  | |  ||| |||| ||||||||||||||||||||||
Sbjct  6611  CTGGCGTAATAAGTTTCGCTGGAATGGTATTGTGAAGCGCGCTTCTAATCGTCTTCGGAC  6552

Query  466   AATT-CTTGAACTCTGGTCTCAAATCAGGTAGGACTACCCGCTGAACTTAA  515
             |||| |||  ||||||| |||||||||||||||||||||||||||||||||
Sbjct  6551  AATTACTTTGACTCTGGCCTCAAATCAGGTAGGACTACCCGCTGAACTTAA  6501


>PQXP01000946.1 Apiotrichum akiyoshidainum strain HP2023 Contig1217, whole genome 
shotgun sequence
Length=2734

 Score = 614 bits (332),  Expect = 1e-171
 Identities = 451/509 (89%), Gaps = 17/509 (3%)
 Strand=Plus/Minus

Query  7     TTCCGTAGGTGAACCTGCGGAAGGATCATTAGTGAATTG-C-TCTTTGAGCGTTAAACTA  64
             ||||||||||||||||||||||||||||||||||| ||| | || ||| || ||||||||
Sbjct  2173  TTCCGTAGGTGAACCTGCGGAAGGATCATTAGTGA-TTGCCATC-TTG-GC-TTAAACTA  2118

Query  65    TATCCATCTACACCTGTGAACTGTT-GATTGACTTCGGTC-AATT-ACTTTTACAAACAT  121
             ||||||||||||||||||||| ||| ||||||  ||  ||  ||| | ||||||||||||
Sbjct  2117  TATCCATCTACACCTGTGAACCGTTTGATTGA-ATC--TCTGATTCAATTTTACAAACAT  2061

Query  122   TGTGTAATGAACGTCATGTTATTATAAC-AAAAATAACTTTCAACAACGGATCTCTTGGC  180
             |||||||||||||||||   || ||||| ||||| |||||| ||||||||||||||||||
Sbjct  2060  TGTGTAATGAACGTCATTAGATCATAACTAAAAAAAACTTTTAACAACGGATCTCTTGGC  2001

Query  181   TCTCGCATCGATGAAGAACGCAGCGAAATGCGATAAGTAATGTGAATTGCAGAATTCAGT  240
             ||||||||||||||||||||||||||||||||||||||||||||||||||||||||||||
Sbjct  2000  TCTCGCATCGATGAAGAACGCAGCGAAATGCGATAAGTAATGTGAATTGCAGAATTCAGT  1941

Query  241   GAATCATCGAATCTTTGAACGCAACTTGCGCTCTCTGGTATTCCGGAGAGCATGCCTGTT  300
             ||||||||||||||||||||||||||||||||||||||||||||||||||||||||||||
Sbjct  1940  GAATCATCGAATCTTTGAACGCAACTTGCGCTCTCTGGTATTCCGGAGAGCATGCCTGTT  1881

Query  301   TGAGTATCATGAAATCTCAACCATTAGGGTTTCTTAATGGCTTGGATTTGGGCGCTGCCA  360
              |||| |||||||    || |||||||||||||||||||||||||||||||  | |||||
Sbjct  1880  WGAGTGTCATGAARWSWCARCCATTAGGGTTTCTTAATGGCTTGGATTTGGAGGTTGCCA  1821

Query  361   CT-TGCCTGGCTCGCCTTAAAAGAGTTAGCGTATT-AACT-TGTCGATCTGGCGTAATAA  417
              | ||  ||||||  || |||||||||||||  || |||| |  | ||||||||||||||
Sbjct  1820  TTCTGAATGGCTCCTCTCAAAAGAGTTAGCGAGTTTAACTATTGCTATCTGGCGTAATAA  1761

Query  418   GTTTCGCTGGTGTAGACTTGAGAAGTGCGCTTCTAATCGTCTTCGGACAATT-CTTGAAC  476
             ||||||||||  | |  ||| |||| |||||||||||||||||||||||||| |||  ||
Sbjct  1760  GTTTCGCTGGAATGGTATTGTGAAGCGCGCTTCTAATCGTCTTCGGACAATTACTTTGAC  1701

Query  477   TCTGGTCTCAAATCAGGTAGGACTACCCG  505
             ||||| |||||||||||||||||||||||
Sbjct  1700  TCTGGCCTCAAATCAGGTAGGACTACCCG  1672


 Score = 610 bits (330),  Expect = 1e-170
 Identities = 453/510 (89%), Gaps = 17/510 (3%)
 Strand=Plus/Plus

Query  7     TTCCGTAGGTGAACCTGCGGAAGGATCATTAGTGAATTG-C-TCTTTGAGCGTTAAACTA  64
             ||||| ||||  |||| |||||||||||||||||| ||| | || ||| || ||||||||
Sbjct  2152  TTCCGCAGGTTCACCTACGGAAGGATCATTAGTGA-TTGCCATC-TTG-GC-TTAAACTA  2207

Query  65    TATCCATCTACACCTGTGAACTGTT-GATTGACTTCGGTC-AATT-ACTTTTACAAACAT  121
             ||||||||||||||||||||| ||| ||||||  ||  ||  ||| | ||||||||||||
Sbjct  2208  TATCCATCTACACCTGTGAACCGTTTGATTGA-ATC--TCTGATTCAATTTTACAAACAT  2264

Query  122   TGTGTAATGAACGTCATGTTATTATAAC-AAAAATAACTTTCAACAACGGATCTCTTGGC  180
             |||||||||||||||||   || ||||| ||||| |||||| ||||||||||||||||||
Sbjct  2265  TGTGTAATGAACGTCATTAGATCATAACTAAAAAAAACTTTTAACAACGGATCTCTTGGC  2324

Query  181   TCTCGCATCGATGAAGAACGCAGCGAAATGCGATAAGTAATGTGAATTGCAGAATTCAGT  240
             ||||||||||||||||||||||||||||||||||||||||||||||||||||||||||||
Sbjct  2325  TCTCGCATCGATGAAGAACGCAGCGAAATGCGATAAGTAATGTGAATTGCAGAATTCAGT  2384

Query  241   GAATCATCGAATCTTTGAACGCAACTTGCGCTCTCTGGTATTCCGGAGAGCATGCCTGTT  300
             ||||||||||||||||||||||||||||||||||||||||||||||||||||||||||||
Sbjct  2385  GAATCATCGAATCTTTGAACGCAACTTGCGCTCTCTGGTATTCCGGAGAGCATGCCTGTT  2444

Query  301   TGAGTATCATGAAATCTCAACCATTAGGGTTTCTTAATGGCTTGGATTTGGGCGCTGCCA  360
             ||||| |||||||||||||||||||||||||||||||||||||||||||||  | |||||
Sbjct  2445  TGAGTGTCATGAAATCTCAACCATTAGGGTTTCTTAATGGCTTGGATTTGGAGGTTGCCA  2504

Query  361   CT-TGCCTGGCTCGCCTTAAAAGAGTTAGCGTATT-AACT-TGTCGATCTGGCGTAATAA  417
              | ||  ||||||  || |||||||||||||  || |||| |  | ||||||||||||||
Sbjct  2505  TTCTGAATGGCTCCTCTCAAAAGAGTTAGCGAGTTTAACTATTGCTATCTGGCGTAATAA  2564

Query  418   GTTTCGCTGGTGTAGACTTGAGAAGTGCGCTTCTAATCGTCTTCGGACAATT-CTTGAAC  476
             ||||||||||  | |  ||| |||| |||||||||||||||||||||||||| |||  ||
Sbjct  2565  GTTTCGCTGGAATGGTATTGTGAAGCGCGCTTCTAATCGTCTTCGGACAATTACTTTGAC  2624

Query  477   TCTGGTCTCAAATCAGGTAGGACTACCCGC  506
             ||||| |||||||||||||||||||| |||
Sbjct  2625  TCTGGCCTCAAATCAGGTAGGACTACTCGC  2654


 Score = 54.7 bits (29),  Expect = 0.003
 Identities = 29/29 (100%), Gaps = 0/29 (0%)
 Strand=Plus/Minus

Query  487   AATCAGGTAGGACTACCCGCTGAACTTAA  515
             |||||||||||||||||||||||||||||
Sbjct  2734  AATCAGGTAGGACTACCCGCTGAACTTAA  2706


>QKWK01000021.1 Vanrija humicola strain CBS 4282 CBS4282_scaffold21, whole genome 
shotgun sequence
Length=91415

 Score = 614 bits (332),  Expect = 1e-171
 Identities = 466/528 (88%), Gaps = 19/528 (4%)
 Strand=Plus/Plus

Query  1      CAAGGTTTCCGTAGGTGAACCTGCGGAAGGATCATTAGTGAATTGCTCTT--TGAGCGTT  58
              ||||||||||||||||||||||||||||||||||||||||| | || |||  || ||   
Sbjct  86818  CAAGGTTTCCGTAGGTGAACCTGCGGAAGGATCATTAGTGA-TGGCCCTTAGTG-GCTAA  86875

Query  59     AAACTATATCCATCTACACCTGTGAACTGTTGA-T--TGACTTCGG-T-CAATTACTTTT  113
              |||||||||||    |||||||||||||||||| |   | |||||| |   ||| |||||
Sbjct  86876  AAACTATATCCCA-AACACCTGTGAACTGTTGAATCGCGTCTTCGGATGTGATT-CTTTT  86933

Query  114    ACAAACATTGTGTAATGAACGTCATGTTATTATAACAAAAATAACTTTCAACAACGGATC  173
              |||||||||||||||||||||||||   |||||||  || | ||||||||||||||||||
Sbjct  86934  ACAAACATTGTGTAATGAACGTCATAACATTATAAACAATACAACTTTCAACAACGGATC  86993

Query  174    TCTTGGCTCTCGCATCGATGAAGAACGCAGCGAAATGCGATAAGTAATGTGAATTGCAGA  233
              ||||||||||||||||||||||||||||||||||||||||||||||||||||||||||||
Sbjct  86994  TCTTGGCTCTCGCATCGATGAAGAACGCAGCGAAATGCGATAAGTAATGTGAATTGCAGA  87053

Query  234    ATTCAGTGAATCATCGAATCTTTGAACGCAACTTGCGCTCTCTGGTATTCCGGAGAGCAT  293
              ||||||||||||||||||||||||||||||||||||||||||||||||||||||||||||
Sbjct  87054  ATTCAGTGAATCATCGAATCTTTGAACGCAACTTGCGCTCTCTGGTATTCCGGAGAGCAT  87113

Query  294    GCCTGTTTGAGTATCATGAAATCTCAACCATTAGGGTTTCTTAATGGCTTGGATTTGGGC  353
              |||||||||||| ||||||  ||||||||| |||||||||||| |||||||||| |||| 
Sbjct  87114  GCCTGTTTGAGTGTCATGATCTCTCAACCAATAGGGTTTCTTATTGGCTTGGATCTGGGT  87173

Query  354    GCTGCCA-C-TTGCCTGGCTCGCCTTAAAAGAGTTAGCGTATTAA-CT-TGTCGATCTGG  409
              | ||||| | ||| ||||||||||||||| |||||||||  | || || ||||| |||||
Sbjct  87174  GTTGCCAGCTTTGTCTGGCTCGCCTTAAAGGAGTTAGCGAGTAAAGCTCTGTCG-TCTGG  87232

Query  410    CGTAATAAGTTTCGCTGGTGTAGACTTGAGAAGTG--CGCTTCTAATCGTCTTCGGACAA  467
              ||||||||||||||||||||||||| || |  | |  ||||| |||||| | |||| |||
Sbjct  87233  CGTAATAAGTTTCGCTGGTGTAGACATGTGTGGCGCACGCTTATAATCGCCCTCGGGCAA  87292

Query  468    TTCTTGAACTCTGGTCTCAAATCAGGTAGGACTACCCGCTGAACTTAA  515
              || ||| ||||||| |||||||||||||||||||||||||||||||||
Sbjct  87293  TTTTTG-ACTCTGGCCTCAAATCAGGTAGGACTACCCGCTGAACTTAA  87339


>JAMYHU010000003.1 Trichosporon sp. P6006 ctg_3, whole genome shotgun sequence
Length=541265

 Score = 586 bits (317),  Expect = 2e-163
 Identities = 467/535 (87%), Gaps = 27/535 (5%)
 Strand=Plus/Minus

Query  1     CAAGGTTTCCGTAGGTGAACCTGCGGAAGGATCATTAGTGAATTG-CTCTTTGAGCGTTA  59
             ||||||||||||||||||||||||||||||||||||||||| ||| |||| |  || |||
Sbjct  2169  CAAGGTTTCCGTAGGTGAACCTGCGGAAGGATCATTAGTGA-TTGCCTCTATAGGC-TTA  2112

Query  60    -AACTATATCCATCTACACCTGTGAACTGTT-GATTGACTT--CG---GTCAATTACTTT  112
              |||||||||||  |||||||||||||||||  ||| ||||  ||   ||| | || |||
Sbjct  2111  TAACTATATCCACTTACACCTGTGAACTGTTCTATT-ACTTGACGCAAGTCGAGTATTTT  2053

Query  113   TACAAACATTGTGTAATGAACGTCATGTTATTATAACAAAA-ATAACTTTCAACAACGGA  171
             |||||||| ||||||||||||||| | |||||||||||||| | ||||||||||||||||
Sbjct  2052  TACAAACAATGTGTAATGAACGTCGTTTTATTATAACAAAATAAAACTTTCAACAACGGA  1993

Query  172   TCTCTTGGCTCTCGCATCGATGAAGAACGCAGCGAAATGCGATAAGTAATGTGAATTGCA  231
             |||||||||||||||||||||||||||||||||||| |||||||||||||||||||||||
Sbjct  1992  TCTCTTGGCTCTCGCATCGATGAAGAACGCAGCGAATTGCGATAAGTAATGTGAATTGCA  1933

Query  232   GAATTCAGTGAATCATCGAATCTTTGAACGCAACTTGCGCTCTCTGGTATTCCGGAGAGC  291
             |||||||||||||||||||||||||||||||| |||||||||||||||||||||||||||
Sbjct  1932  GAATTCAGTGAATCATCGAATCTTTGAACGCAGCTTGCGCTCTCTGGTATTCCGGAGAGC  1873

Query  292   ATGCCTGTTTGAGTATCATGAAATCTCAACCATTAGGGTTTCTTAATGGCTTGGATTTGG  351
             |||||||||| ||| ||||||||||||||||| ||||||||| |||||| ||||||||||
Sbjct  1872  ATGCCTGTTTCAGTGTCATGAAATCTCAACCACTAGGGTTTCCTAATGGATTGGATTTGG  1813

Query  352   GCG-CTGCCA-CT-TGCCTGGCTCGCCTTAAAAGAGTTAGC--GTATTAAC-TTGTCGAT  405
             ||| |||| | || ||  | |||||||||||||||||||||  || || || ||   | |
Sbjct  1812  GCGTCTGCGATCTCTGA-TCGCTCGCCTTAAAAGAGTTAGCAAGT-TTGACATTAATG-T  1756

Query  406   CTGGCGTAATAAGTTTCGCTGGTGTAGACT-TGA-GAAGTGCGCTTCTAATCGTCTTC--  461
             |||| |||||||||||| |||| ||  | | ||  |||| | |||||||||||||  |  
Sbjct  1755  CTGGTGTAATAAGTTTCACTGG-GTCCATTGTGTTGAAGCGTGCTTCTAATCGTCCGCAA  1697

Query  462   GGACAATT-CTTGAACTCTGGTCTCAAATCAGGTAGGACTACCCGCTGAACTTAA  515
             |||||||| |||  ||||||| || ||||||||||||||||||||||||||||||
Sbjct  1696  GGACAATTACTTTGACTCTGGCCTGAAATCAGGTAGGACTACCCGCTGAACTTAA  1642


>JAMYHV010000178.1 Trichosporon sp. PG3703 ctg_178, whole genome shotgun sequence
Length=5357

 Score = 586 bits (317),  Expect = 2e-163
 Identities = 467/535 (87%), Gaps = 27/535 (5%)
 Strand=Plus/Minus

Query  1     CAAGGTTTCCGTAGGTGAACCTGCGGAAGGATCATTAGTGAATTG-CTCTTTGAGCGTTA  59
             ||||||||||||||||||||||||||||||||||||||||| ||| |||| |  || |||
Sbjct  2169  CAAGGTTTCCGTAGGTGAACCTGCGGAAGGATCATTAGTGA-TTGCCTCTATAGGC-TTA  2112

Query  60    -AACTATATCCATCTACACCTGTGAACTGTT-GATTGACTT--CG---GTCAATTACTTT  112
              |||||||||||  |||||||||||||||||  ||| ||||  ||   ||| | || |||
Sbjct  2111  TAACTATATCCACTTACACCTGTGAACTGTTCTATT-ACTTGACGCAAGTCGAGTATTTT  2053

Query  113   TACAAACATTGTGTAATGAACGTCATGTTATTATAACAAAA-ATAACTTTCAACAACGGA  171
             |||||||| ||||||||||||||| | |||||||||||||| | ||||||||||||||||
Sbjct  2052  TACAAACAATGTGTAATGAACGTCGTTTTATTATAACAAAATAAAACTTTCAACAACGGA  1993

Query  172   TCTCTTGGCTCTCGCATCGATGAAGAACGCAGCGAAATGCGATAAGTAATGTGAATTGCA  231
             |||||||||||||||||||||||||||||||||||| |||||||||||||||||||||||
Sbjct  1992  TCTCTTGGCTCTCGCATCGATGAAGAACGCAGCGAATTGCGATAAGTAATGTGAATTGCA  1933

Query  232   GAATTCAGTGAATCATCGAATCTTTGAACGCAACTTGCGCTCTCTGGTATTCCGGAGAGC  291
             |||||||||||||||||||||||||||||||| |||||||||||||||||||||||||||
Sbjct  1932  GAATTCAGTGAATCATCGAATCTTTGAACGCAGCTTGCGCTCTCTGGTATTCCGGAGAGC  1873

Query  292   ATGCCTGTTTGAGTATCATGAAATCTCAACCATTAGGGTTTCTTAATGGCTTGGATTTGG  351
             |||||||||| ||| ||||||||||||||||| ||||||||| |||||| ||||||||||
Sbjct  1872  ATGCCTGTTTCAGTGTCATGAAATCTCAACCACTAGGGTTTCCTAATGGATTGGATTTGG  1813

Query  352   GCG-CTGCCA-CT-TGCCTGGCTCGCCTTAAAAGAGTTAGC--GTATTAAC-TTGTCGAT  405
             ||| |||| | || ||  | |||||||||||||||||||||  || || || ||   | |
Sbjct  1812  GCGTCTGCGATCTCTGA-TCGCTCGCCTTAAAAGAGTTAGCAAGT-TTGACATTAATG-T  1756

Query  406   CTGGCGTAATAAGTTTCGCTGGTGTAGACT-TGA-GAAGTGCGCTTCTAATCGTCTTC--  461
             |||| |||||||||||| |||| ||  | | ||  |||| | |||||||||||||  |  
Sbjct  1755  CTGGTGTAATAAGTTTCACTGG-GTCCATTGTGTTGAAGCGTGCTTCTAATCGTCCGCAA  1697

Query  462   GGACAATT-CTTGAACTCTGGTCTCAAATCAGGTAGGACTACCCGCTGAACTTAA  515
             |||||||| |||  ||||||| || ||||||||||||||||||||||||||||||
Sbjct  1696  GGACAATTACTTTGACTCTGGCCTGAAATCAGGTAGGACTACCCGCTGAACTTAA  1642


>JAMYHW010000003.1 Trichosporon sp. LN7006B ctg_3, whole genome shotgun sequence
Length=541317

 Score = 586 bits (317),  Expect = 2e-163
 Identities = 467/535 (87%), Gaps = 27/535 (5%)
 Strand=Plus/Minus

Query  1     CAAGGTTTCCGTAGGTGAACCTGCGGAAGGATCATTAGTGAATTG-CTCTTTGAGCGTTA  59
             ||||||||||||||||||||||||||||||||||||||||| ||| |||| |  || |||
Sbjct  2169  CAAGGTTTCCGTAGGTGAACCTGCGGAAGGATCATTAGTGA-TTGCCTCTATAGGC-TTA  2112

Query  60    -AACTATATCCATCTACACCTGTGAACTGTT-GATTGACTT--CG---GTCAATTACTTT  112
              |||||||||||  |||||||||||||||||  ||| ||||  ||   ||| | || |||
Sbjct  2111  TAACTATATCCACTTACACCTGTGAACTGTTCTATT-ACTTGACGCAAGTCGAGTATTTT  2053

Query  113   TACAAACATTGTGTAATGAACGTCATGTTATTATAACAAAA-ATAACTTTCAACAACGGA  171
             |||||||| ||||||||||||||| | |||||||||||||| | ||||||||||||||||
Sbjct  2052  TACAAACAATGTGTAATGAACGTCGTTTTATTATAACAAAATAAAACTTTCAACAACGGA  1993

Query  172   TCTCTTGGCTCTCGCATCGATGAAGAACGCAGCGAAATGCGATAAGTAATGTGAATTGCA  231
             |||||||||||||||||||||||||||||||||||| |||||||||||||||||||||||
Sbjct  1992  TCTCTTGGCTCTCGCATCGATGAAGAACGCAGCGAATTGCGATAAGTAATGTGAATTGCA  1933

Query  232   GAATTCAGTGAATCATCGAATCTTTGAACGCAACTTGCGCTCTCTGGTATTCCGGAGAGC  291
             |||||||||||||||||||||||||||||||| |||||||||||||||||||||||||||
Sbjct  1932  GAATTCAGTGAATCATCGAATCTTTGAACGCAGCTTGCGCTCTCTGGTATTCCGGAGAGC  1873

Query  292   ATGCCTGTTTGAGTATCATGAAATCTCAACCATTAGGGTTTCTTAATGGCTTGGATTTGG  351
             |||||||||| ||| ||||||||||||||||| ||||||||| |||||| ||||||||||
Sbjct  1872  ATGCCTGTTTCAGTGTCATGAAATCTCAACCACTAGGGTTTCCTAATGGATTGGATTTGG  1813

Query  352   GCG-CTGCCA-CT-TGCCTGGCTCGCCTTAAAAGAGTTAGC--GTATTAAC-TTGTCGAT  405
             ||| |||| | || ||  | |||||||||||||||||||||  || || || ||   | |
Sbjct  1812  GCGTCTGCGATCTCTGA-TCGCTCGCCTTAAAAGAGTTAGCAAGT-TTGACATTAATG-T  1756

Query  406   CTGGCGTAATAAGTTTCGCTGGTGTAGACT-TGA-GAAGTGCGCTTCTAATCGTCTTC--  461
             |||| |||||||||||| |||| ||  | | ||  |||| | |||||||||||||  |  
Sbjct  1755  CTGGTGTAATAAGTTTCACTGG-GTCCATTGTGTTGAAGCGTGCTTCTAATCGTCCGCAA  1697

Query  462   GGACAATT-CTTGAACTCTGGTCTCAAATCAGGTAGGACTACCCGCTGAACTTAA  515
             |||||||| |||  ||||||| || ||||||||||||||||||||||||||||||
Sbjct  1696  GGACAATTACTTTGACTCTGGCCTGAAATCAGGTAGGACTACCCGCTGAACTTAA  1642


>PQXP01001036.1 Apiotrichum akiyoshidainum strain HP2023 Contig1119_3, whole 
genome shotgun sequence
Length=187578

 Score = 580 bits (314),  Expect = 1e-161
 Identities = 449/513 (88%), Gaps = 15/513 (3%)
 Strand=Plus/Minus

Query  12    TAGGTGAACCTGCGGAAGGATCATTAGTGAATTGC-TCTTTGAGCGTTAAACTATATCCA  70
             ||| ||||||| |||||   |||||| | | || | || ||| || ||||||||||||||
Sbjct  8312  TAGATGAACCTTCGGAACCTTCATTATTTATTTCCATC-TTG-GC-TTAAACTATATCCA  8256

Query  71    TCTACACCTGTGAACTGTT-GATTGACTTCGGTC-AATT-ACTTTTACAAACATTGTGTA  127
             ||||||||||||||| ||| ||||||  ||  ||  ||| | ||||||||||||||||||
Sbjct  8255  TCTACACCTGTGAACCGTTTGATTGA-ATC--TCTGATTCAATTTTACAAACATTGTGTA  8199

Query  128   ATGAACGTCATGTTATTATAAC-AAAAATAACTTTCAACAACGGATCTCTTGGCTCTCGC  186
             |||||||||||   || ||||| ||||| |||||| ||||||||||||||||||||||||
Sbjct  8198  ATGAACGTCATTAGATCATAACTAAAAAAAACTTTTAACAACGGATCTCTTGGCTCTCGC  8139

Query  187   ATCGATGAAGAACGCAGCGAAATGCGATAAGTAATGTGAATTGCAGAATTCAGTGAATCA  246
             |||||||||||||||||||||||||||||||||| |||||||||||||||||||||||||
Sbjct  8138  ATCGATGAAGAACGCAGCGAAATGCGATAAGTAAWGTGAATTGCAGAATTCAGTGAATCA  8079

Query  247   TCGAATCTTTGAACGCAACTTGCGCTCTCTGGTATTCCGGAGAGCATGCCTGTTTGAGTA  306
             |||||||||||||| |||||||||||||||||||| ||| |||| |||||||||||||| 
Sbjct  8078  TCGAATCTTTGAACTCAACTTGCGCTCTCTGGTATGCCGTAGAGAATGCCTGTTTGAGTG  8019

Query  307   TCATGAAATCTCAACCATTAGGGTTTCTTAATGGCTTGGATTTGGGCGCTGCCACT-TGC  365
             |||||||||||||||||||||||||||||||||||||||||||||  | ||||| | || 
Sbjct  8018  TCATGAAATCTCAACCATTAGGGTTTCTTAATGGCTTGGATTTGGAGGTTGCCATTCTGA  7959

Query  366   CTGGCTCGCCTTAAAAGAGTTAGCGTATT-AACT-TGTCGATCTGGCGTAATAAGTTTCG  423
              ||||||  || |||||||||||||  || |||| |  | ||||||||||||||||||||
Sbjct  7958  ATGGCTCCTCTCAAAAGAGTTAGCGAGTTTAACTATTGCTATCTGGCGTAATAAGTTTCG  7899

Query  424   CTGGTGTAGACTTGAGAAGTGCGCTTCTAATCGTCTTCGGACAATT-CTTGAACTCTGGT  482
             ||||  | |  ||| |||| |||||||||||||||||||||||||| |||  ||||||| 
Sbjct  7898  CTGGAATGGTATTGTGAAGCGCGCTTCTAATCGTCTTCGGACAATTACTTTGACTCTGGC  7839

Query  483   CTCAAATCAGGTAGGACTACCCGCTGAACTTAA  515
             |||||||||||||||||||||||||||||||||
Sbjct  7838  CTCAAATCAGGTAGGACTACCCGCTGAACTTAA  7806


 Score = 564 bits (305),  Expect = 1e-156
 Identities = 395/436 (91%), Gaps = 16/436 (4%)
 Strand=Plus/Minus

Query  1     CAAGGTTTCCGTAGGTGAACCTGCGGAAGGATCATTAGTGAATTG-C-TCTTTGAGCGTT  58
             ||||||||||||||||||||||||||||||||||||||||| ||| | || ||| || ||
Sbjct  8773  CAAGGTTTCCGTAGGTGAACCTGCGGAAGGATCATTAGTGA-TTGCCATC-TTG-GC-TT  8718

Query  59    AAACTATATCCATCTACACCTGTGAACTGTT-GATTGACTTCGGTC-AATT-ACTTTTAC  115
             ||||||||||||||||||||||||||| ||| ||||||  ||  ||  ||| | ||||||
Sbjct  8717  AAACTATATCCATCTACACCTGTGAACCGTTTGATTGA-ATC--TCTGATTCAATTTTAC  8661

Query  116   AAACATTGTGTAATGAACGTCATGTTATTATAAC-AAAAATAACTTTCAACAACGGATCT  174
             |||||||||||||||||||||||   || ||||| ||||| |||||| ||||||||||||
Sbjct  8660  AAACATTGTGTAATGAACGTCATTAGATCATAACTAAAAAAAACTTTTAACAACGGATCT  8601

Query  175   CTTGGCTCTCGCATCGATGAAGAACGCAGCGAAATGCGATAAGTAATGTGAATTGCAGAA  234
             ||||||||||||||||||||||||||||||||||||||||||||||||||||||||||||
Sbjct  8600  CTTGGCTCTCGCATCGATGAAGAACGCAGCGAAATGCGATAAGTAATGTGAATTGCAGAA  8541

Query  235   TTCAGTGAATCATCGAATCTTTGAACGCAACTTGCGCTCTCTGGTATTCCGGAGAGCATG  294
             ||||||||||||||||||||||||||||||||||||||||||||||||||||||||||||
Sbjct  8540  TTCAGTGAATCATCGAATCTTTGAACGCAACTTGCGCTCTCTGGTATTCCGGAGAGCATG  8481

Query  295   CCTGTTTGAGTATCATGAAATCTCAACCATTAGGGTTTCTTAATGGCTTGGATTTGGGCG  354
             ||||||||||| |||||||||||||||||||||||||||||||||||||||||||||  |
Sbjct  8480  CCTGTTTGAGTGTCATGAAATCTCAACCATTAGGGTTTCTTAATGGCTTGGATTTGGAGG  8421

Query  355   CTGCCACT-TGCCTGGCTCGCCTTAAAAGAGTTAGCGTATT-AACT-TGTCGATCTGGCG  411
              ||||| | ||  ||||||  || |||||||||||||  || |||| |  | ||||||||
Sbjct  8420  TTGCCATTCTGAATGGCTCCTCTCAAAAGAGTTAGCGAGTTTAACTATTGCTATCTGGCG  8361

Query  412   TAATAAGTTTCGCTGG  427
             ||||||||||||||||
Sbjct  8360  TAATAAGTTTCGCTGG  8345


 Score = 496 bits (268),  Expect = 4e-136
 Identities = 433/529 (82%), Gaps = 21/529 (4%)
 Strand=Plus/Minus

Query  1     CAAGGTTTCCGTAGGTGAACCTGCGGAAGGATCATTAGTGAATTG-C-TCTTTGAGCGTT  58
             ||||||||||||||||||||||||||||||||||||||||| ||| | || ||| || ||
Sbjct  4480  CAAGGTTTCCGTAGGTGAACCTGCGGAAGGATCATTAGTGA-TTGCCATC-TTG-GC-TT  4425

Query  59    AAACTATATCCATCTACACCTGTGAACTGTT-GATTGACTTCGGTC-AATT-ACTTTTAC  115
             ||||||||||||||||||||||||||| ||| ||||||  ||  ||  ||| | ||||||
Sbjct  4424  AAACTATATCCATCTACACCTGTGAACCGTTTGATTGA-ATC--TCTGATTCAATTTTAC  4368

Query  116   AAACATTGTGTAATGAACGTCATGTTATTATAAC-AAAAATAACTTTCAACAACGGATCT  174
             |||||||||||||||||||||||   || ||||| ||||| |||||| ||||||||||||
Sbjct  4367  AAACATTGTGTAATGAACGTCATTAGATCATAACTAAAAAAAACTTTTAACAACGGATCT  4308

Query  175   CTTGGCTCTCGCATCGATGAAGAACGCAGCGAAATGCGATAAGTAATGTGAATTGCAGAA  234
             ||||||||||||||||||||||||||||||||||||||||||||||||||||||||||||
Sbjct  4307  CTTGGCTCTCGCATCGATGAAGAACGCAGCGAAATGCGATAAGTAATGTGAATTGCAGAA  4248

Query  235   TTCAGTGAATCATCGAATCTTTGAACGCAACTTGCGCTCTCTGGTATTCCGGAGAGCATG  294
             ||||||||||||||||||||||||||||||||||||||||| || || || |||||||||
Sbjct  4247  TTCAGTGAATCATCGAATCTTTGAACGCAACTTGCGCTCTCYGGWATWCCRGAGAGCATG  4188

Query  295   CCTGTTTGAGTATCATGAAATCTCAACCATT-AGGGT-TTCTT-AATGG-CTTGGATTTG  350
             |  ||||| || |||| | ||||| |  ||| |  |  ||||  |||   | || | |||
Sbjct  4187  CMWGTTTGMGTGTCATRARATCTCRAYSATTCASKGAWTTCTGYAATTSRCWTGKAYTTG  4128

Query  351   GGCGCTGCCACT-TGCCTGGCTCGCCTTAAAAGAGTTAGCGTATTAA-CT-TGTCGATCT  407
             |  |  ||   | ||  ||  |   || ||  |||||||||  || | |  |    ||| 
Sbjct  4127  GAGGTYGCMWTTCTGAMTGSSTYCTCTCAAWMGAGTTAGCGAGTTTARCYATWGMKATCY  4068

Query  408   GGCGTAATAAGTTTCGCTGGTGTAGACTTGAGAAGTGCGCTTCTAATCGTCTTCGGACAA  467
             |  || | ||||||   |||  | |  ||| |||| ||||||||||||||||||||||||
Sbjct  4067  GKYGTWAWAAGTTTYKYTGGAATGGTATTGTGAAGCGCGCTTCTAATCGTCTTCGGACAA  4008

Query  468   TT-CTTGAACTCTGGTCTCAAATCAGGTAGGACTACCCGCTGAACTTAA  515
             || |||  ||||||| |||||||||||||||||||||||||||||||||
Sbjct  4007  TTACTTTGACTCTGGCCTCAAATCAGGTAGGACTACCCGCTGAACTTAA  3959


 Score = 468 bits (253),  Expect = 9e-128
 Identities = 324/359 (90%), Gaps = 15/359 (4%)
 Strand=Plus/Plus

Query  1      CAAGGTTTCCGTAGGTGAACCTGCGGAAGGATCATTAGTGAATTG-C-TCTTTGAGCGTT  58
              ||||||||||||||||||||||||||||||||||||||||| ||| | || ||| || ||
Sbjct  9785   CAAGGTTTCCGTAGGTGAACCTGCGGAAGGATCATTAGTGA-TTGCCATC-TTG-GC-TT  9840

Query  59     AAACTATATCCATCTACACCTGTGAACTGTT-GATTGACTTCGGTC-AATT-ACTTTTAC  115
              ||||||||||||||||||||||||||| ||| ||||||  ||  ||  ||| | ||||||
Sbjct  9841   AAACTATATCCATCTACACCTGTGAACCGTTTGATTGA-ATC--TCTGATTCAATTTTAC  9897

Query  116    AAACATTGTGTAATGAACGTCATGTTAT-TATAAC--AAAAATAACTTTCAACAACGGAT  172
              |||||||||||||||||||||||   || | |  |  | | | | |||| ||||||||||
Sbjct  9898   AAACATTGTGTAATGAACGTCATTAGATCTRTMWCTTAWAMAMAWCTTTTAACAACGGAT  9957

Query  173    CTCTTGGCTCTCGCATCGATGAAGAACGCAGCGAAATGCGATAAGTAATGTGAATTGCAG  232
              ||||||||||||||||||||||||||||||||||||||||||||||||||||||||||||
Sbjct  9958   CTCTTGGCTCTCGCATCGATGAAGAACGCAGCGAAATGCGATAAGTAATGTGAATTGCAG  10017

Query  233    AATTCAGTGAATCATCGAATCTTTGAACGCAACTTGCGCTCTCTGGTATTCCGGAGAGCA  292
              |||||||||||||||||||||||||||||||||||||||||||||||||||||||| |||
Sbjct  10018  AATTCAGTGAATCATCGAATCTTTGAACGCAACTTGCGCTCTCTGGTATTCCGGAGRGCA  10077

Query  293    TGCCTGTTTGAGTATCATGAAATCTCAACCATTAGGGTTTCTTAATGGCTTGGATTTGG  351
              ||||||||||||| ||||||||||||||||||||||||||||||||||| | || ||||
Sbjct  10078  TGCCTGTTTGAGTGTCATGAAATCTCAACCATTAGGGTTTCTTAATGGCGTTGAGTTGG  10136


 Score = 165 bits (89),  Expect = 1e-36
 Identities = 126/142 (89%), Gaps = 10/142 (7%)
 Strand=Plus/Plus

Query  1     CAAGGTTTCCGTAGGTGAACCTGCGGAAGGATCATTAGTGAATTG-C-TCTTTGAGCGTT  58
             ||||||||||||||||||||||||||||||||||||||||| ||| | || ||| || ||
Sbjct  5287  CAAGGTTTCCGTAGGTGAACCTGCGGAAGGATCATTAGTGA-TTGCCATC-TTG-GC-TT  5342

Query  59    AAACTATATCCATCTACACCTGTGAACTGTT-GATTGACT-TCGGTCAATTACTTTTACA  116
             ||||||||||||||||||||||||||| ||| |||||| | || |  | | | |||||||
Sbjct  5343  AAACTATATCCATCTACACCTGTGAACCGTTTGATTGAATCTCTG--ATTCAATTTTACA  5400

Query  117   AACATTGTGTAATGAACGTCAT  138
             ||||||||||||||||||||||
Sbjct  5401  AACATTGTGTAATGAACGTCAT  5422


 Score = 147 bits (79),  Expect = 5e-31
 Identities = 118/135 (87%), Gaps = 10/135 (7%)
 Strand=Plus/Minus

Query  1     CAAGGTTTCCGTAGGTGAACCTGCGGAAGGATCATTAGTGAATTG-C-TCTTTGAGCGTT  58
             ||||||||||||||||||||||||||||||||||||||||| ||| | || ||| || ||
Sbjct  5555  CAAGGTTTCCGTAGGTGAACCTGCGGAAGGATCATTAGTGA-TTGCCATC-TTG-GC-TT  5500

Query  59    AAACTATATCCATCTACACCTGTGAACTGTT-GATTGACT-TCGGTCAATTACTTTTACA  116
             ||||||||||||||||||||||||||| ||| |||||| | || |  | | | |||||||
Sbjct  5499  AAACTATATCCATCTACACCTGTGAACCGTTTGATTGAATCTCTG--ATTCAATTTTACA  5442

Query  117   AACATTGTGTAATGA  131
             |||||||||| ||||
Sbjct  5441  AACATTGTGTTATGA  5427


>JAMALZ010000002.1 Trichosporon sp. PB005A ctg_2, whole genome shotgun sequence
Length=1442098

 Score = 575 bits (311),  Expect = 5e-160
 Identities = 466/536 (87%), Gaps = 29/536 (5%)
 Strand=Plus/Minus

Query  1        CAAGGTTTCCGTAGGTGAACCTGCGGAAGGATCATTAGTGAATTG-C-TCTTTGAGCGTT  58
                ||||||||||||||||||||||||||||||||||||||||| ||| | |  ||| || ||
Sbjct  1319263  CAAGGTTTCCGTAGGTGAACCTGCGGAAGGATCATTAGTGA-TTGCCTTAATTG-GC-TT  1319207

Query  59       A-AACTATATCCATCTACACCTGTGAACTGTT-GATTGACTT--CG---GTCAATTACTT  111
                | |||||||||||  |||||||||||||||||  | | ||||  ||   ||| | || ||
Sbjct  1319206  ATAACTATATCCACTTACACCTGTGAACTGTTCTACT-ACTTGACGCAAGTCGAGTATTT  1319148

Query  112      TTACAAACATTGTGTAATGAACGTCATGTTATTATAACAAAA-ATAACTTTCAACAACGG  170
                ||||||||| ||||||||||||||| | |||||||||||||| | |||||||||||||||
Sbjct  1319147  TTACAAACAATGTGTAATGAACGTCGTTTTATTATAACAAAATAAAACTTTCAACAACGG  1319088

Query  171      ATCTCTTGGCTCTCGCATCGATGAAGAACGCAGCGAAATGCGATAAGTAATGTGAATTGC  230
                ||||||||||||||||||||||||||||||||||||| ||||||||||||||||||||||
Sbjct  1319087  ATCTCTTGGCTCTCGCATCGATGAAGAACGCAGCGAATTGCGATAAGTAATGTGAATTGC  1319028

Query  231      AGAATTCAGTGAATCATCGAATCTTTGAACGCAACTTGCGCTCTCTGGTATTCCGGAGAG  290
                ||||||||||||||||||||||||||||||||| ||||||||||||||||||||||||||
Sbjct  1319027  AGAATTCAGTGAATCATCGAATCTTTGAACGCAGCTTGCGCTCTCTGGTATTCCGGAGAG  1318968

Query  291      CATGCCTGTTTGAGTATCATGAAATCTCAACCATTAGGGTTTCTTAATGGCTTGGATTTG  350
                ||||||||||| ||| ||||||||||||||||| ||||||||| |||||| |||||||||
Sbjct  1318967  CATGCCTGTTTCAGTGTCATGAAATCTCAACCACTAGGGTTTCCTAATGGATTGGATTTG  1318908

Query  351      GGCG-CTGCCA-CT-TGCCTGGCTCGCCTTAAAAGAGTTAGC--GTATTAAC-TTGTCGA  404
                |||| |||| | || ||  | |||||||||||||||||||||  || || || ||   | 
Sbjct  1318907  GGCGTCTGCGATCTCTGA-TCGCTCGCCTTAAAAGAGTTAGCAAGT-TTGACATTAATG-  1318851

Query  405      TCTGGCGTAATAAGTTTCGCTGGTGTAGACT-TGA-GAAGTGCGCTTCTAATCGTCTTC-  461
                ||||| |||||||||||| |||| ||  | | ||  |||| | |||||||||||||  | 
Sbjct  1318850  TCTGGTGTAATAAGTTTCACTGG-GTCCATTGTGTTGAAGCGTGCTTCTAATCGTCCGCA  1318792

Query  462      -GGACAATT-CTTGAACTCTGGTCTCAAATCAGGTAGGACTACCCGCTGAACTTAA  515
                 |||||||| |||  ||||||| || ||||||||||||||||||||||||||||||
Sbjct  1318791  AGGACAATTACTTTGACTCTGGCCTGAAATCAGGTAGGACTACCCGCTGAACTTAA  1318736


>JH977602.1 Trichosporon asahii var. asahii CBS 2479 unplaced genomic scaffold 
scaffold00070, whole genome shotgun sequence
Length=2669337

 Score = 575 bits (311),  Expect = 5e-160
 Identities = 466/536 (87%), Gaps = 29/536 (5%)
 Strand=Plus/Plus

Query  1        CAAGGTTTCCGTAGGTGAACCTGCGGAAGGATCATTAGTGAATTGCTCTTT-GAGCGTTA  59
                ||||||||||||||||||||||||||||||||||||||||| |||| ||||  ||  |||
Sbjct  2324065  CAAGGTTTCCGTAGGTGAACCTGCGGAAGGATCATTAGTGA-TTGC-CTTTATAGGCTTA  2324122

Query  60       -AACTATATCCATCTACACCTGTGAACTGTT-GATTGACTT--CG---GTCAATTACTTT  112
                 |||||||||||  |||||||||||||||||  | | ||||  ||   ||| | || |||
Sbjct  2324123  TAACTATATCCACTTACACCTGTGAACTGTTCTACT-ACTTGACGCAAGTCGAGTATTTT  2324181

Query  113      TACAAACATTGTGTAATGAACGTCATGTTATTATAACAAAA-ATAACTTTCAACAACGGA  171
                |||||||| ||||||||||||||| | |||||||||||||| | ||||||||||||||||
Sbjct  2324182  TACAAACAATGTGTAATGAACGTCGTTTTATTATAACAAAATAAAACTTTCAACAACGGA  2324241

Query  172      TCTCTTGGCTCTCGCATCGATGAAGAACGCAGCGAAATGCGATAAGTAATGTGAATTGCA  231
                |||||||||||||||||||||||||||||||||||| |||||||||||||||||||||||
Sbjct  2324242  TCTCTTGGCTCTCGCATCGATGAAGAACGCAGCGAATTGCGATAAGTAATGTGAATTGCA  2324301

Query  232      GAATTCAGTGAATCATCGAATCTTTGAACGCAACTTGCGCTCTCTGGTATTCCGGAGAGC  291
                |||||||||||||||||||||||||||||||| |||||||||||||||||||||||||||
Sbjct  2324302  GAATTCAGTGAATCATCGAATCTTTGAACGCAGCTTGCGCTCTCTGGTATTCCGGAGAGC  2324361

Query  292      ATGCCTGTTTGAGTATCATGAAATCTCAACCATTAGGGTTTCTTAATGGCTTGGATTTGG  351
                |||||||||| ||| ||||||||||||||||| ||||||||| |||||| ||||||||||
Sbjct  2324362  ATGCCTGTTTCAGTGTCATGAAATCTCAACCACTAGGGTTTCCTAATGGATTGGATTTGG  2324421

Query  352      GCG-CTGCCACTTGCCTG---GCTCGCCTTAAAAGAGTTAGC--GTATTAAC-TTGTCGA  404
                ||| |||| | || | ||   |||||||||||||||||||||  || || || ||   | 
Sbjct  2324422  GCGTCTGCGATTT-C-TGATCGCTCGCCTTAAAAGAGTTAGCAAGT-TTGACATTAATG-  2324477

Query  405      TCTGGCGTAATAAGTTTCGCTGGTGTAGACT-TGA-GAAGTGCGCTTCTAATCGTCTTC-  461
                ||||| |||||||||||| |||| ||  | | ||  |||| | |||||||||||||  | 
Sbjct  2324478  TCTGGTGTAATAAGTTTCACTGG-GTCCATTGTGTTGAAGCGTGCTTCTAATCGTCCGCA  2324536

Query  462      -GGACAATT-CTTGAACTCTGGTCTCAAATCAGGTAGGACTACCCGCTGAACTTAA  515
                 |||||||| |||  ||||||| || ||||||||||||||||||||||||||||||
Sbjct  2324537  AGGACAATTACTTTGACTCTGGCCTGAAATCAGGTAGGACTACCCGCTGAACTTAA  2324592


>NW_014040855.1 Trichosporon asahii var. asahii CBS 2479 unplaced genomic scaffold 
scaffold00070, whole genome shotgun sequence
Length=2669337

 Score = 575 bits (311),  Expect = 5e-160
 Identities = 466/536 (87%), Gaps = 29/536 (5%)
 Strand=Plus/Plus

Query  1        CAAGGTTTCCGTAGGTGAACCTGCGGAAGGATCATTAGTGAATTGCTCTTT-GAGCGTTA  59
                ||||||||||||||||||||||||||||||||||||||||| |||| ||||  ||  |||
Sbjct  2324065  CAAGGTTTCCGTAGGTGAACCTGCGGAAGGATCATTAGTGA-TTGC-CTTTATAGGCTTA  2324122

Query  60       -AACTATATCCATCTACACCTGTGAACTGTT-GATTGACTT--CG---GTCAATTACTTT  112
                 |||||||||||  |||||||||||||||||  | | ||||  ||   ||| | || |||
Sbjct  2324123  TAACTATATCCACTTACACCTGTGAACTGTTCTACT-ACTTGACGCAAGTCGAGTATTTT  2324181

Query  113      TACAAACATTGTGTAATGAACGTCATGTTATTATAACAAAA-ATAACTTTCAACAACGGA  171
                |||||||| ||||||||||||||| | |||||||||||||| | ||||||||||||||||
Sbjct  2324182  TACAAACAATGTGTAATGAACGTCGTTTTATTATAACAAAATAAAACTTTCAACAACGGA  2324241

Query  172      TCTCTTGGCTCTCGCATCGATGAAGAACGCAGCGAAATGCGATAAGTAATGTGAATTGCA  231
                |||||||||||||||||||||||||||||||||||| |||||||||||||||||||||||
Sbjct  2324242  TCTCTTGGCTCTCGCATCGATGAAGAACGCAGCGAATTGCGATAAGTAATGTGAATTGCA  2324301

Query  232      GAATTCAGTGAATCATCGAATCTTTGAACGCAACTTGCGCTCTCTGGTATTCCGGAGAGC  291
                |||||||||||||||||||||||||||||||| |||||||||||||||||||||||||||
Sbjct  2324302  GAATTCAGTGAATCATCGAATCTTTGAACGCAGCTTGCGCTCTCTGGTATTCCGGAGAGC  2324361

Query  292      ATGCCTGTTTGAGTATCATGAAATCTCAACCATTAGGGTTTCTTAATGGCTTGGATTTGG  351
                |||||||||| ||| ||||||||||||||||| ||||||||| |||||| ||||||||||
Sbjct  2324362  ATGCCTGTTTCAGTGTCATGAAATCTCAACCACTAGGGTTTCCTAATGGATTGGATTTGG  2324421

Query  352      GCG-CTGCCACTTGCCTG---GCTCGCCTTAAAAGAGTTAGC--GTATTAAC-TTGTCGA  404
                ||| |||| | || | ||   |||||||||||||||||||||  || || || ||   | 
Sbjct  2324422  GCGTCTGCGATTT-C-TGATCGCTCGCCTTAAAAGAGTTAGCAAGT-TTGACATTAATG-  2324477

Query  405      TCTGGCGTAATAAGTTTCGCTGGTGTAGACT-TGA-GAAGTGCGCTTCTAATCGTCTTC-  461
                ||||| |||||||||||| |||| ||  | | ||  |||| | |||||||||||||  | 
Sbjct  2324478  TCTGGTGTAATAAGTTTCACTGG-GTCCATTGTGTTGAAGCGTGCTTCTAATCGTCCGCA  2324536

Query  462      -GGACAATT-CTTGAACTCTGGTCTCAAATCAGGTAGGACTACCCGCTGAACTTAA  515
                 |||||||| |||  ||||||| || ||||||||||||||||||||||||||||||
Sbjct  2324537  AGGACAATTACTTTGACTCTGGCCTGAAATCAGGTAGGACTACCCGCTGAACTTAA  2324592


>QPMP01000167.1 Colletotrichum tropicale strain CgS9275 KSG_CgS9275_v1_scaffold0167, 
whole genome shotgun sequence
Length=3005

 Score = 569 bits (308),  Expect = 2e-158
 Identities = 465/536 (87%), Gaps = 29/536 (5%)
 Strand=Plus/Minus

Query  1     CAAGGTTTCCGTAGGTGAACCTGCGGAAGGATCATTAGTGAATTGCTCTTT-GAGCGTTA  59
             ||||||||||||||||||||||||||||||||||||||||| |||| ||||  ||  |||
Sbjct  2789  CAAGGTTTCCGTAGGTGAACCTGCGGAAGGATCATTAGTGA-TTGC-CTTTATAGGCTTA  2732

Query  60    -AACTATATCCATCTACACCTGTGAACTGTT-GATTGACTT--CG---GTCAATTACTTT  112
              |||||||||||  |||||||||||||||||  | | ||||  ||   ||| | || |||
Sbjct  2731  TAACTATATCCACTTACACCTGTGAACTGTTCTACT-ACTTGACGCAAGTCGAGTATTTT  2673

Query  113   TACAAACATTGTGTAATGAACGTCATGTTATTATAACAAAA-ATAACTTTCAACAACGGA  171
             |||||||| ||||||||||||||| | |||||||||||||| | ||||||||||||||||
Sbjct  2672  TACAAACAATGTGTAATGAACGTCGTTTTATTATAACAAAATAAAACTTTCAACAACGGA  2613

Query  172   TCTCTTGGCTCTCGCATCGATGAAGAACGCAGCGAAATGCGATAAGTAATGTGAATTGCA  231
             |||||||||||||||||||||||||||||||||||| |||||||||||||||||||||||
Sbjct  2612  TCTCTTGGCTCTCGCATCGATGAAGAACGCAGCGAATTGCGATAAGTAATGTGAATTGCA  2553

Query  232   GAATTCAGTGAATCATCGAATCTTTGAACGCAACTTGCGCTCTCTGGTATTCCGGAGAGC  291
             |||||||||||||||||||||||||||||||| |||||||||||||||||||||||||||
Sbjct  2552  GAATTCAGTGAATCATCGAATCTTTGAACGCAGCTTGCGCTCTCTGGTATTCCGGAGAGC  2493

Query  292   ATGCCTGTTTGAGTATCATGAAATCTCAACCATTAGGGTTTCTTAATGGCTTGGATTTGG  351
             |||||||||| ||| ||||||||||||||||| ||||||||| |||||| ||||||||||
Sbjct  2492  ATGCCTGTTTCAGTGTCATGAAATCTCAACCACTAGGGTTTCCTAATGGATTGGATTTGG  2433

Query  352   GCG-CTGCCACTTGCCTG---GCTCGCCTTAAAAGAGTTAGC--GTATTAAC-TTGTCGA  404
             ||| |||| | || | ||   |||||||||||||||||||||  || || || ||   | 
Sbjct  2432  GCGTCTGCGATTT-C-TGATCGCTCGCCTTAAAAGAGTTAGCAAGT-TTGACATTAATG-  2377

Query  405   TCTGGCGTAATAAGTTTCGCTGGTGTAGACT-TGA-GAAGTGCGCTTCTAATCGTCTTC-  461
             || || |||||||||||| |||| ||  | | ||  |||| | |||||||||||||  | 
Sbjct  2376  TCCGGTGTAATAAGTTTCACTGG-GTCCATTGTGTTGAAGCGTGCTTCTAATCGTCCGCA  2318

Query  462   -GGACAATT-CTTGAACTCTGGTCTCAAATCAGGTAGGACTACCCGCTGAACTTAA  515
              |||||||| |||  ||||||| || ||||||||||||||||||||||||||||||
Sbjct  2317  AGGACAATTACTTTGACTCTGGCCTGAAATCAGGTAGGACTACCCGCTGAACTTAA  2262


>RSCD01000041.1 Saitozyma podzolica strain DSM 27192 scaffold_41, whole genome 
shotgun sequence
Length=21139

 Score = 457 bits (247),  Expect = 2e-124
 Identities = 434/521 (83%), Gaps = 25/521 (5%)
 Strand=Plus/Minus

Query  1      CAAGGTTTCCGTAGGTGAACCTGCGGAAGGATCATTAGTGAATTGCTCT-TTGAGCGTTA  59
              ||||||||||||||||||||||||||||||||||||||||||  || ||   | || |||
Sbjct  20953  CAAGGTTTCCGTAGGTGAACCTGCGGAAGGATCATTAGTGAA-CGCCCTCACGGGC-TTA  20896

Query  60     -AACTATATCCATCTACACCTGTGAACTGTTGATTGACTTCGGTCAATTACTTTTACAAA  118
               |||||| ||||   ||  |||||||| | ||     ||||||     || |||||||||
Sbjct  20895  TAACTAT-TCCA--AACCTCTGTGAACCG-TG---CCCTTCGGGGC--TA-TTTTACAAA  20846

Query  119    CATTGTGTAATGAACGTCATGTTATTATAACAAAA-ATAACTTTCAACAACGGATCTCTT  177
              ||| ||||||||||||||||  ||| ||||||||| | ||||||||||||||||||||||
Sbjct  20845  CATGGTGTAATGAACGTCAT-ATATCATAACAAAACAAAACTTTCAACAACGGATCTCTT  20787

Query  178    GGCTCTCGCATCGATGAAGAACGCAGCGAAATGCGATAAGTAATGTGAATTGCAGAATTC  237
              ||||||||||||||||||||||||||||||||||||||||||||||||||||||||||||
Sbjct  20786  GGCTCTCGCATCGATGAAGAACGCAGCGAAATGCGATAAGTAATGTGAATTGCAGAATTC  20727

Query  238    AGTGAATCATCGAATCTTTGAACGCAACTTGCGCTCTCTGGTATTCCGGAGAGCATGCCT  297
              |||||||||||||||||||||||||| ||||||| |||||||||||||||| ||||||||
Sbjct  20726  AGTGAATCATCGAATCTTTGAACGCACCTTGCGCCCTCTGGTATTCCGGAGGGCATGCCT  20667

Query  298    GTTTGAGTATCATGAAATCTCAACCATTAGGGTTTCTTAATGGCTTGGATTTGGGCGCTG  357
              |||||||| ||||| |  ||||| |  | |||||||  |   | ||||| ||||| | ||
Sbjct  20666  GTTTGAGTGTCATGTAGACTCAATCCCTCGGGTTTCCGAGGAGATTGGACTTGGGTGTTG  20607

Query  358    CCACT-TGCCTGGCTCGCCTTAAAAGAGTTAGCGT-ATTA-ACTTGTCGATCTGGCGTAA  414
              || || |||| |||||||||||||||| ||||||  ||   ||  || | || |||||||
Sbjct  20606  CCGCTCTGCC-GGCTCGCCTTAAAAGACTTAGCGGGATAGCACC-GTAG-TC-GGCGTAA  20551

Query  415    TAAGTTTCGCTGGTGTAGACTTGAGAAGTGCGCTTCTAATCGTCTTCGGACAATTCTTGA  474
              |||||||||  |||| ||  ||| || |   ||||  ||||| | |||| ||||| ||||
Sbjct  20550  TAAGTTTCGTCGGTGAAGG-TTGTGATGACTGCTTACAATCGCCCTCGGGCAATTTTTGA  20492

Query  475    ACTCTGGTCTCAAATCAGGTAGGACTACCCGCTGAACTTAA  515
               |||||  |||||||||||||||||||||||||||||||||
Sbjct  20491  -CTCTGACCTCAAATCAGGTAGGACTACCCGCTGAACTTAA  20452


 Score = 444 bits (240),  Expect = 1e-120
 Identities = 432/521 (83%), Gaps = 27/521 (5%)
 Strand=Plus/Minus

Query  1      CAAGGTTTCCGTAGGTGAACCTGCGGAAGGATCATTAGTGAATTGCTCT-TTGAGCGTTA  59
              |||||||||||||||||||||||  |||||||||||||||||  || ||   | || |||
Sbjct  13436  CAAGGTTTCCGTAGGTGAACCTG--GAAGGATCATTAGTGAA-CGCCCTCACGGGC-TTA  13381

Query  60     -AACTATATCCATCTACACCTGTGAACTGTTGATTGACTTCGGTCAATTACTTTTACAAA  118
               |||||| ||||   ||  |||||||| | ||     ||||||     || |||||||||
Sbjct  13380  TAACTAT-TCCA--AACCTCTGTGAACCG-TG---CCCTTCGGGGC--TA-TTTTACAAA  13331

Query  119    CATTGTGTAATGAACGTCATGTTATTATAACAAAA-ATAACTTTCAACAACGGATCTCTT  177
              ||| ||||||||||||||||  ||| ||||||||| | ||||||||||||||||||||||
Sbjct  13330  CATGGTGTAATGAACGTCAT-ATATCATAACAAAACAAAACTTTCAACAACGGATCTCTT  13272

Query  178    GGCTCTCGCATCGATGAAGAACGCAGCGAAATGCGATAAGTAATGTGAATTGCAGAATTC  237
              ||||||||||||||||||||||||||||||||||||||||||||||||||||||||||||
Sbjct  13271  GGCTCTCGCATCGATGAAGAACGCAGCGAAATGCGATAAGTAATGTGAATTGCAGAATTC  13212

Query  238    AGTGAATCATCGAATCTTTGAACGCAACTTGCGCTCTCTGGTATTCCGGAGAGCATGCCT  297
              |||||||||||||||||||||||||| ||||||| |||||||||||||||| ||||||||
Sbjct  13211  AGTGAATCATCGAATCTTTGAACGCACCTTGCGCCCTCTGGTATTCCGGAGGGCATGCCT  13152

Query  298    GTTTGAGTATCATGAAATCTCAACCATTAGGGTTTCTTAATGGCTTGGATTTGGGCGCTG  357
              |||||||| ||||| |  ||||| |  | |||||||  |   | ||||| ||||| | ||
Sbjct  13151  GTTTGAGTGTCATGTAGACTCAATCCCTCGGGTTTCCGAGGAGATTGGACTTGGGTGTTG  13092

Query  358    CCACT-TGCCTGGCTCGCCTTAAAAGAGTTAGCGT-ATTA-ACTTGTCGATCTGGCGTAA  414
              || || |||| |||||||||||||||| ||||||  ||   ||  || | || |||||||
Sbjct  13091  CCGCTCTGCC-GGCTCGCCTTAAAAGACTTAGCGGGATAGCACC-GTAG-TC-GGCGTAA  13036

Query  415    TAAGTTTCGCTGGTGTAGACTTGAGAAGTGCGCTTCTAATCGTCTTCGGACAATTCTTGA  474
              |||||||||  |||| ||  ||| || |   ||||  ||||| | |||| ||||| ||||
Sbjct  13035  TAAGTTTCGTCGGTGAAGG-TTGTGATGACTGCTTACAATCGCCCTCGGGCAATTTTTGA  12977

Query  475    ACTCTGGTCTCAAATCAGGTAGGACTACCCGCTGAACTTAA  515
               |||||  |||||||||||||||||||||||||||||||||
Sbjct  12976  -CTCTGACCTCAAATCAGGTAGGACTACCCGCTGAACTTAA  12937


 Score = 424 bits (229),  Expect = 2e-114
 Identities = 427/517 (83%), Gaps = 35/517 (7%)
 Strand=Plus/Minus

Query  3     AGGTTTCCGTAGGTGAACCTGCGGAAGGATCATTAGTGAATTGCTCTTTGAGCGTTA-AA  61
             ||||||||||||||||||||||||||||||||||||||||  || ||    || ||| ||
Sbjct  5950  AGGTTTCCGTAGGTGAACCTGCGGAAGGATCATTAGTGAA-CGCCCTCACGGC-TTATAA  5893

Query  62    CTATATCCATCTACAC-CTGTGAACTGTTGATTGACTTCGGTCAATTACTTTTACAAACA  120
             |||| ||||   | || |||||||| | ||     |||||| |   || |||||| ||||
Sbjct  5892  CTAT-TCCA---A-ACTCTGTGAACCG-TG---CCCTTCGGGC---TA-TTTTAC-AACA  5847

Query  121   TTGTGTAATGAACGTCATGTTATTATAACAAAAATAACTTTCAACAACGGATCTCTTGGC  180
             | ||||||||| ||||||  ||| |||||||||  |||||||||||||| ||||||||||
Sbjct  5846  TGGTGTAATGA-CGTCAT-ATATCATAACAAAACAAACTTTCAACAACG-ATCTCTTGGC  5790

Query  181   TCTCGCATCGATGAAGAACGCAGCGAAATGCGATAAGTAATGTGAATTGCAGAATTCAGT  240
             ||||||||||||||||||||||||||||||||||||||||||||||||||||||||||||
Sbjct  5789  TCTCGCATCGATGAAGAACGCAGCGAAATGCGATAAGTAATGTGAATTGCAGAATTCAGT  5730

Query  241   GAATCATCGAATCTTTGAACGCAACTTGCGCTCTCTGGTATTCCGGAGAGCATGCCTGTT  300
             ||||||||||||||||||||||| ||||||| |||||||||||||| | |||||||||||
Sbjct  5729  GAATCATCGAATCTTTGAACGCACCTTGCGC-CTCTGGTATTCCGG-G-GCATGCCTGTT  5673

Query  301   TGAGTATCATGAAATCTCAACCATTAGGGTTTCTTAATGGCTTGGATTTGGGCGCTGCCA  360
             ||||| ||||| |  ||||| | |  |||||||  |   | ||||| ||||| | |||| 
Sbjct  5672  TGAGTGTCATGTAGACTCAATCCTC-GGGTTTCCGAGGAGATTGGACTTGGGTGTTGCCG  5614

Query  361   CT-TGCCTGGCTCGCCTTAAAAGAGTTAGCGTATTA-ACTTGTCGATCTGGCGTAATAAG  418
             || ||||  ||||||||||||||| |||||| ||   ||  || | || |||||||||||
Sbjct  5613  CTCTGCC--GCTCGCCTTAAAAGACTTAGCGGATAGCACC-GTAG-TC-GGCGTAATAAG  5559

Query  419   TTTCGCTGGTGTAGACTTGAGAAGTGCGCTTCTAATCGTCTTCGGACAATTCTTGAACTC  478
             |||||  |||| ||  ||| || |   ||||  ||||| | |||| ||||| |||| |||
Sbjct  5558  TTTCGTCGGTGAAGG-TTGTGATGACTGCTTACAATCGCC-TCGGGCAATTTTTGA-CTC  5502

Query  479   TGGTCTCAAATCAGGTAGGACTACCCGCTGAACTTAA  515
             ||  |||||||||||||||||||||||||||||||||
Sbjct  5501  TGACCTCAAATCAGGTAGGACTACCCGCTGAACTTAA  5465


>RSCD01000010.1 Saitozyma podzolica strain DSM 27192 scaffold_10, whole genome 
shotgun sequence
Length=1066819

 Score = 457 bits (247),  Expect = 2e-124
 Identities = 434/521 (83%), Gaps = 25/521 (5%)
 Strand=Plus/Minus

Query  1       CAAGGTTTCCGTAGGTGAACCTGCGGAAGGATCATTAGTGAATTGCTCT-TTGAGCGTTA  59
               ||||||||||||||||||||||||||||||||||||||||||  || ||   | || |||
Sbjct  683295  CAAGGTTTCCGTAGGTGAACCTGCGGAAGGATCATTAGTGAA-CGCCCTCACGGGC-TTA  683238

Query  60      -AACTATATCCATCTACACCTGTGAACTGTTGATTGACTTCGGTCAATTACTTTTACAAA  118
                |||||| ||||   ||  |||||||| | ||     ||||||     || |||||||||
Sbjct  683237  TAACTAT-TCCA--AACCTCTGTGAACCG-TG---CCCTTCGGGGC--TA-TTTTACAAA  683188

Query  119     CATTGTGTAATGAACGTCATGTTATTATAACAAAA-ATAACTTTCAACAACGGATCTCTT  177
               ||| ||||||||||||||||  ||| ||||||||| | ||||||||||||||||||||||
Sbjct  683187  CATGGTGTAATGAACGTCAT-ATATCATAACAAAACAAAACTTTCAACAACGGATCTCTT  683129

Query  178     GGCTCTCGCATCGATGAAGAACGCAGCGAAATGCGATAAGTAATGTGAATTGCAGAATTC  237
               ||||||||||||||||||||||||||||||||||||||||||||||||||||||||||||
Sbjct  683128  GGCTCTCGCATCGATGAAGAACGCAGCGAAATGCGATAAGTAATGTGAATTGCAGAATTC  683069

Query  238     AGTGAATCATCGAATCTTTGAACGCAACTTGCGCTCTCTGGTATTCCGGAGAGCATGCCT  297
               |||||||||||||||||||||||||| ||||||| |||||||||||||||| ||||||||
Sbjct  683068  AGTGAATCATCGAATCTTTGAACGCACCTTGCGCCCTCTGGTATTCCGGAGGGCATGCCT  683009

Query  298     GTTTGAGTATCATGAAATCTCAACCATTAGGGTTTCTTAATGGCTTGGATTTGGGCGCTG  357
               |||||||| ||||| |  ||||| |  | |||||||  |   | ||||| ||||| | ||
Sbjct  683008  GTTTGAGTGTCATGTAGACTCAATCCCTCGGGTTTCCGAGGAGATTGGACTTGGGTGTTG  682949

Query  358     CCACT-TGCCTGGCTCGCCTTAAAAGAGTTAGCGT-ATTA-ACTTGTCGATCTGGCGTAA  414
               || || |||| |||||||||||||||| ||||||  ||   ||  || | || |||||||
Sbjct  682948  CCGCTCTGCC-GGCTCGCCTTAAAAGACTTAGCGGGATAGCACC-GTAG-TC-GGCGTAA  682893

Query  415     TAAGTTTCGCTGGTGTAGACTTGAGAAGTGCGCTTCTAATCGTCTTCGGACAATTCTTGA  474
               |||||||||  |||| ||  ||| || |   ||||  ||||| | |||| ||||| ||||
Sbjct  682892  TAAGTTTCGTCGGTGAAGG-TTGTGATGACTGCTTACAATCGCCCTCGGGCAATTTTTGA  682834

Query  475     ACTCTGGTCTCAAATCAGGTAGGACTACCCGCTGAACTTAA  515
                |||||  |||||||||||||||||||||||||||||||||
Sbjct  682833  -CTCTGACCTCAAATCAGGTAGGACTACCCGCTGAACTTAA  682794


 Score = 457 bits (247),  Expect = 2e-124
 Identities = 434/521 (83%), Gaps = 25/521 (5%)
 Strand=Plus/Minus

Query  1       CAAGGTTTCCGTAGGTGAACCTGCGGAAGGATCATTAGTGAATTGCTCT-TTGAGCGTTA  59
               ||||||||||||||||||||||||||||||||||||||||||  || ||   | || |||
Sbjct  690882  CAAGGTTTCCGTAGGTGAACCTGCGGAAGGATCATTAGTGAA-CGCCCTCACGGGC-TTA  690825

Query  60      -AACTATATCCATCTACACCTGTGAACTGTTGATTGACTTCGGTCAATTACTTTTACAAA  118
                |||||| ||||   ||  |||||||| | ||     ||||||     || |||||||||
Sbjct  690824  TAACTAT-TCCA--AACCTCTGTGAACCG-TG---CCCTTCGGGGC--TA-TTTTACAAA  690775

Query  119     CATTGTGTAATGAACGTCATGTTATTATAACAAAA-ATAACTTTCAACAACGGATCTCTT  177
               ||| ||||||||||||||||  ||| ||||||||| | ||||||||||||||||||||||
Sbjct  690774  CATGGTGTAATGAACGTCAT-ATATCATAACAAAACAAAACTTTCAACAACGGATCTCTT  690716

Query  178     GGCTCTCGCATCGATGAAGAACGCAGCGAAATGCGATAAGTAATGTGAATTGCAGAATTC  237
               ||||||||||||||||||||||||||||||||||||||||||||||||||||||||||||
Sbjct  690715  GGCTCTCGCATCGATGAAGAACGCAGCGAAATGCGATAAGTAATGTGAATTGCAGAATTC  690656

Query  238     AGTGAATCATCGAATCTTTGAACGCAACTTGCGCTCTCTGGTATTCCGGAGAGCATGCCT  297
               |||||||||||||||||||||||||| ||||||| |||||||||||||||| ||||||||
Sbjct  690655  AGTGAATCATCGAATCTTTGAACGCACCTTGCGCCCTCTGGTATTCCGGAGGGCATGCCT  690596

Query  298     GTTTGAGTATCATGAAATCTCAACCATTAGGGTTTCTTAATGGCTTGGATTTGGGCGCTG  357
               |||||||| ||||| |  ||||| |  | |||||||  |   | ||||| ||||| | ||
Sbjct  690595  GTTTGAGTGTCATGTAGACTCAATCCCTCGGGTTTCCGAGGAGATTGGACTTGGGTGTTG  690536

Query  358     CCACT-TGCCTGGCTCGCCTTAAAAGAGTTAGCGT-ATTA-ACTTGTCGATCTGGCGTAA  414
               || || |||| |||||||||||||||| ||||||  ||   ||  || | || |||||||
Sbjct  690535  CCGCTCTGCC-GGCTCGCCTTAAAAGACTTAGCGGGATAGCACC-GTAG-TC-GGCGTAA  690480

Query  415     TAAGTTTCGCTGGTGTAGACTTGAGAAGTGCGCTTCTAATCGTCTTCGGACAATTCTTGA  474
               |||||||||  |||| ||  ||| || |   ||||  ||||| | |||| ||||| ||||
Sbjct  690479  TAAGTTTCGTCGGTGAAGG-TTGTGATGACTGCTTACAATCGCCCTCGGGCAATTTTTGA  690421

Query  475     ACTCTGGTCTCAAATCAGGTAGGACTACCCGCTGAACTTAA  515
                |||||  |||||||||||||||||||||||||||||||||
Sbjct  690420  -CTCTGACCTCAAATCAGGTAGGACTACCCGCTGAACTTAA  690381


 Score = 457 bits (247),  Expect = 2e-124
 Identities = 434/521 (83%), Gaps = 25/521 (5%)
 Strand=Plus/Minus

Query  1       CAAGGTTTCCGTAGGTGAACCTGCGGAAGGATCATTAGTGAATTGCTCT-TTGAGCGTTA  59
               ||||||||||||||||||||||||||||||||||||||||||  || ||   | || |||
Sbjct  698468  CAAGGTTTCCGTAGGTGAACCTGCGGAAGGATCATTAGTGAA-CGCCCTCACGGGC-TTA  698411

Query  60      -AACTATATCCATCTACACCTGTGAACTGTTGATTGACTTCGGTCAATTACTTTTACAAA  118
                |||||| ||||   ||  |||||||| | ||     ||||||     || |||||||||
Sbjct  698410  TAACTAT-TCCA--AACCTCTGTGAACCG-TG---CCCTTCGGGGC--TA-TTTTACAAA  698361

Query  119     CATTGTGTAATGAACGTCATGTTATTATAACAAAA-ATAACTTTCAACAACGGATCTCTT  177
               ||| ||||||||||||||||  ||| ||||||||| | ||||||||||||||||||||||
Sbjct  698360  CATGGTGTAATGAACGTCAT-ATATCATAACAAAACAAAACTTTCAACAACGGATCTCTT  698302

Query  178     GGCTCTCGCATCGATGAAGAACGCAGCGAAATGCGATAAGTAATGTGAATTGCAGAATTC  237
               ||||||||||||||||||||||||||||||||||||||||||||||||||||||||||||
Sbjct  698301  GGCTCTCGCATCGATGAAGAACGCAGCGAAATGCGATAAGTAATGTGAATTGCAGAATTC  698242

Query  238     AGTGAATCATCGAATCTTTGAACGCAACTTGCGCTCTCTGGTATTCCGGAGAGCATGCCT  297
               |||||||||||||||||||||||||| ||||||| |||||||||||||||| ||||||||
Sbjct  698241  AGTGAATCATCGAATCTTTGAACGCACCTTGCGCCCTCTGGTATTCCGGAGGGCATGCCT  698182

Query  298     GTTTGAGTATCATGAAATCTCAACCATTAGGGTTTCTTAATGGCTTGGATTTGGGCGCTG  357
               |||||||| ||||| |  ||||| |  | |||||||  |   | ||||| ||||| | ||
Sbjct  698181  GTTTGAGTGTCATGTAGACTCAATCCCTCGGGTTTCCGAGGAGATTGGACTTGGGTGTTG  698122

Query  358     CCACT-TGCCTGGCTCGCCTTAAAAGAGTTAGCGT-ATTA-ACTTGTCGATCTGGCGTAA  414
               || || |||| |||||||||||||||| ||||||  ||   ||  || | || |||||||
Sbjct  698121  CCGCTCTGCC-GGCTCGCCTTAAAAGACTTAGCGGGATAGCACC-GTAG-TC-GGCGTAA  698066

Query  415     TAAGTTTCGCTGGTGTAGACTTGAGAAGTGCGCTTCTAATCGTCTTCGGACAATTCTTGA  474
               |||||||||  |||| ||  ||| || |   ||||  ||||| | |||| ||||| ||||
Sbjct  698065  TAAGTTTCGTCGGTGAAGG-TTGTGATGACTGCTTACAATCGCCCTCGGGCAATTTTTGA  698007

Query  475     ACTCTGGTCTCAAATCAGGTAGGACTACCCGCTGAACTTAA  515
                |||||  |||||||||||||||||||||||||||||||||
Sbjct  698006  -CTCTGACCTCAAATCAGGTAGGACTACCCGCTGAACTTAA  697967


 Score = 457 bits (247),  Expect = 2e-124
 Identities = 434/521 (83%), Gaps = 25/521 (5%)
 Strand=Plus/Minus

Query  1       CAAGGTTTCCGTAGGTGAACCTGCGGAAGGATCATTAGTGAATTGCTCT-TTGAGCGTTA  59
               ||||||||||||||||||||||||||||||||||||||||||  || ||   | || |||
Sbjct  706060  CAAGGTTTCCGTAGGTGAACCTGCGGAAGGATCATTAGTGAA-CGCCCTCACGGGC-TTA  706003

Query  60      -AACTATATCCATCTACACCTGTGAACTGTTGATTGACTTCGGTCAATTACTTTTACAAA  118
                |||||| ||||   ||  |||||||| | ||     ||||||     || |||||||||
Sbjct  706002  TAACTAT-TCCA--AACCTCTGTGAACCG-TG---CCCTTCGGGGC--TA-TTTTACAAA  705953

Query  119     CATTGTGTAATGAACGTCATGTTATTATAACAAAA-ATAACTTTCAACAACGGATCTCTT  177
               ||| ||||||||||||||||  ||| ||||||||| | ||||||||||||||||||||||
Sbjct  705952  CATGGTGTAATGAACGTCAT-ATATCATAACAAAACAAAACTTTCAACAACGGATCTCTT  705894

Query  178     GGCTCTCGCATCGATGAAGAACGCAGCGAAATGCGATAAGTAATGTGAATTGCAGAATTC  237
               ||||||||||||||||||||||||||||||||||||||||||||||||||||||||||||
Sbjct  705893  GGCTCTCGCATCGATGAAGAACGCAGCGAAATGCGATAAGTAATGTGAATTGCAGAATTC  705834

Query  238     AGTGAATCATCGAATCTTTGAACGCAACTTGCGCTCTCTGGTATTCCGGAGAGCATGCCT  297
               |||||||||||||||||||||||||| ||||||| |||||||||||||||| ||||||||
Sbjct  705833  AGTGAATCATCGAATCTTTGAACGCACCTTGCGCCCTCTGGTATTCCGGAGGGCATGCCT  705774

Query  298     GTTTGAGTATCATGAAATCTCAACCATTAGGGTTTCTTAATGGCTTGGATTTGGGCGCTG  357
               |||||||| ||||| |  ||||| |  | |||||||  |   | ||||| ||||| | ||
Sbjct  705773  GTTTGAGTGTCATGTAGACTCAATCCCTCGGGTTTCCGAGGAGATTGGACTTGGGTGTTG  705714

Query  358     CCACT-TGCCTGGCTCGCCTTAAAAGAGTTAGCGT-ATTA-ACTTGTCGATCTGGCGTAA  414
               || || |||| |||||||||||||||| ||||||  ||   ||  || | || |||||||
Sbjct  705713  CCGCTCTGCC-GGCTCGCCTTAAAAGACTTAGCGGGATAGCACC-GTAG-TC-GGCGTAA  705658

Query  415     TAAGTTTCGCTGGTGTAGACTTGAGAAGTGCGCTTCTAATCGTCTTCGGACAATTCTTGA  474
               |||||||||  |||| ||  ||| || |   ||||  ||||| | |||| ||||| ||||
Sbjct  705657  TAAGTTTCGTCGGTGAAGG-TTGTGATGACTGCTTACAATCGCCCTCGGGCAATTTTTGA  705599

Query  475     ACTCTGGTCTCAAATCAGGTAGGACTACCCGCTGAACTTAA  515
                |||||  |||||||||||||||||||||||||||||||||
Sbjct  705598  -CTCTGACCTCAAATCAGGTAGGACTACCCGCTGAACTTAA  705559


 Score = 457 bits (247),  Expect = 2e-124
 Identities = 434/521 (83%), Gaps = 26/521 (5%)
 Strand=Plus/Minus

Query  1       CAAGGTTTCCGTAGGTGAACCTGCGGAAGGATCATTAGTGAATTGCTCT-TTGAGCGTTA  59
               ||||||||||||||||||||||||||||||||||||||||||  || ||   | || |||
Sbjct  713648  CAAGGTTTCCGTAGGTGAACCTGCGGAAGGATCATTAGTGAA-CGCCCTCACGGGC-TTA  713591

Query  60      -AACTATATCCATCTACACCTGTGAACTGTTGATTGACTTCGGTCAATTACTTTTACAAA  118
                |||||| ||||   ||  |||||||| | ||     ||||||     || |||||||||
Sbjct  713590  TAACTAT-TCCA--AACCTCTGTGAACCG-TG---CCCTTCGGGGC--TA-TTTTACAAA  713541

Query  119     CATTGTGTAATGAACGTCATGTTATTATAACAAAA-ATAACTTTCAACAACGGATCTCTT  177
               ||| ||||||||||||||||  ||| ||||||||| | ||||||||||||||||||||||
Sbjct  713540  CATGGTGTAATGAACGTCAT-ATATCATAACAAAACAAAACTTTCAACAACGGATCTCTT  713482

Query  178     GGCTCTCGCATCGATGAAGAACGCAGCGAAATGCGATAAGTAATGTGAATTGCAGAATTC  237
               ||||||||||||||||||||||||||||||||||||||||||||||||||||||||||||
Sbjct  713481  GGCTCTCGCATCGATGAAGAACGCAGCGAAATGCGATAAGTAATGTGAATTGCAGAATTC  713422

Query  238     AGTGAATCATCGAATCTTTGAACGCAACTTGCGCTCTCTGGTATTCCGGAGAGCATGCCT  297
               |||||||||||||||||||||||||| ||||||| |||||||||||||||| ||||||||
Sbjct  713421  AGTGAATCATCGAATCTTTGAACGCACCTTGCGCCCTCTGGTATTCCGGAGGGCATGCCT  713362

Query  298     GTTTGAGTATCATGAAATCTCAACCATTAGGGTTTCTTAATGGCTTGGATTTGGGCGCTG  357
               |||||||| ||||| |  ||||| |  | |||||||  |   | ||||| ||||| | ||
Sbjct  713361  GTTTGAGTGTCATGTAGACTCAATCCCTCGGGTTTCCGAGGAGATTGGACTTGGGTGTTG  713302

Query  358     CCACT-TGCCTGGCTCGCCTTAAAAGAGTTAGCGT-ATTA-ACTTGTCGATCTGGCGTAA  414
               || || |||| |||||||||||||||| ||||||  ||   ||  || | || |||||||
Sbjct  713301  CCGCTCTGCC-GGCTCGCCTTAAAAGACTTAGCGGGATAGCACC-GTAG-TC-GGCGTAA  713246

Query  415     TAAGTTTCGCTGGTGTAGACTTGAGAAGTGCGCTTCTAATCGTCTTCGGACAATTCTTGA  474
               |||||||||  |||| ||  ||| || |   ||||  ||||| | |||| ||||| ||| 
Sbjct  713245  TAAGTTTCGTCGGTGAAGG-TTGTGATGACTGCTTACAATCGCCCTCGGGCAATT-TTG-  713189

Query  475     ACTCTGGTCTCAAATCAGGTAGGACTACCCGCTGAACTTAA  515
               ||||||  |||||||||||||||||||||||||||||||||
Sbjct  713188  ACTCTGACCTCAAATCAGGTAGGACTACCCGCTGAACTTAA  713148


 Score = 451 bits (244),  Expect = 9e-123
 Identities = 433/521 (83%), Gaps = 26/521 (5%)
 Strand=Plus/Minus

Query  1       CAAGGTTTCCGTAGGTGAACCTGCGGAAGGATCATTAGTGAATTGCTCT-TTGAGCGTTA  59
               ||||||||||||||||||||||||||||||||||||||||||  || ||   | || |||
Sbjct  721200  CAAGGTTTCCGTAGGTGAACCTGCGGAAGGATCATTAGTGAA-CGCCCTCACGGGC-TTA  721143

Query  60      -AACTATATCCATCTACACCTGTGAACTGTTGATTGACTTCGGTCAATTACTTTTACAAA  118
                |||||| ||||   ||  |||||||| | ||     ||||||     ||  ||||||||
Sbjct  721142  TAACTAT-TCCA--AACCTCTGTGAACCG-TG---CCCTTCGGGGC--TA--TTTACAAA  721094

Query  119     CATTGTGTAATGAACGTCATGTTATTATAACAAAA-ATAACTTTCAACAACGGATCTCTT  177
               ||| ||||||||||||||||  ||| ||||||||| | ||||||||||||||||||||||
Sbjct  721093  CATGGTGTAATGAACGTCAT-ATATCATAACAAAACAAAACTTTCAACAACGGATCTCTT  721035

Query  178     GGCTCTCGCATCGATGAAGAACGCAGCGAAATGCGATAAGTAATGTGAATTGCAGAATTC  237
               ||||||||||||||||||||||||||||||||||||||||||||||||||||||||||||
Sbjct  721034  GGCTCTCGCATCGATGAAGAACGCAGCGAAATGCGATAAGTAATGTGAATTGCAGAATTC  720975

Query  238     AGTGAATCATCGAATCTTTGAACGCAACTTGCGCTCTCTGGTATTCCGGAGAGCATGCCT  297
               |||||||||||||||||||||||||| ||||||| |||||||||||||||| ||||||||
Sbjct  720974  AGTGAATCATCGAATCTTTGAACGCACCTTGCGCCCTCTGGTATTCCGGAGGGCATGCCT  720915

Query  298     GTTTGAGTATCATGAAATCTCAACCATTAGGGTTTCTTAATGGCTTGGATTTGGGCGCTG  357
               |||||||| ||||| |  ||||| |  | |||||||  |   | ||||| ||||| | ||
Sbjct  720914  GTTTGAGTGTCATGTAGACTCAATCCCTCGGGTTTCCGAGGAGATTGGACTTGGGTGTTG  720855

Query  358     CCACT-TGCCTGGCTCGCCTTAAAAGAGTTAGCGT-ATTA-ACTTGTCGATCTGGCGTAA  414
               || || |||| |||||||||||||||| ||||||  ||   ||  || | || |||||||
Sbjct  720854  CCGCTCTGCC-GGCTCGCCTTAAAAGACTTAGCGGGATAGCACC-GTAG-TC-GGCGTAA  720799

Query  415     TAAGTTTCGCTGGTGTAGACTTGAGAAGTGCGCTTCTAATCGTCTTCGGACAATTCTTGA  474
               |||||||||  |||| ||  ||| || |   ||||  ||||| | |||| ||||| ||||
Sbjct  720798  TAAGTTTCGTCGGTGAAGG-TTGTGATGACTGCTTACAATCGCCCTCGGGCAATTTTTGA  720740

Query  475     ACTCTGGTCTCAAATCAGGTAGGACTACCCGCTGAACTTAA  515
                |||||  |||||||||||||||||||||||||||||||||
Sbjct  720739  -CTCTGACCTCAAATCAGGTAGGACTACCCGCTGAACTTAA  720700


>JAMYHL010000155.1 Apiotrichum sp. Y4204 ctg_155, whole genome shotgun sequence
Length=35299

 Score = 446 bits (241),  Expect = 4e-121
 Identities = 288/308 (94%), Gaps = 13/308 (4%)
 Strand=Plus/Plus

Query  1      CAAGGTTTCCGTAGGTGAACCTGCGGAAGGATCATTAGTGAATTG-C-TCTTTGAGCGTT  58
              ||||||||||||||||||||||||||||||||||||||||| ||| | |  ||| || ||
Sbjct  30295  CAAGGTTTCCGTAGGTGAACCTGCGGAAGGATCATTAGTGA-TTGCCTTAATTG-GC-TT  30351

Query  59     AAACTATATCCATCTACACCTGTGAACTGTT-GATTG-A-CTTCGG--TCAATTACTTTT  113
              ||||||||||||||||||||||||||||||| ||||| | ||||||  || |||  || |
Sbjct  30352  AAACTATATCCATCTACACCTGTGAACTGTTTGATTGAATCTTCGGATTCGATT--TTAT  30409

Query  114    ACAAACATTGTGTAATGAACGTCATGTTATTATAAC-AAAAATAACTTTCAACAACGGAT  172
              |||||||||||||||||||||||||  ||||||||| ||||| |||||||||||||||||
Sbjct  30410  ACAAACATTGTGTAATGAACGTCATTATATTATAACAAAAAAAAACTTTCAACAACGGAT  30469

Query  173    CTCTTGGCTCTCGCATCGATGAAGAACGCAGCGAAATGCGATAAGTAATGTGAATTGCAG  232
              ||||||||||||||||||||||||||||||||||||||||||||||||||||||||||||
Sbjct  30470  CTCTTGGCTCTCGCATCGATGAAGAACGCAGCGAAATGCGATAAGTAATGTGAATTGCAG  30529

Query  233    AATTCAGTGAATCATCGAATCTTTGAACGCAACTTGCGCTCTCTGGTATTCCGGAGAGCA  292
              ||||||||||||||||||||||||||||||||||||||||||||||||||||||||||||
Sbjct  30530  AATTCAGTGAATCATCGAATCTTTGAACGCAACTTGCGCTCTCTGGTATTCCGGAGAGCA  30589

Query  293    TGCCTGTT  300
              ||||||||
Sbjct  30590  TGCCTGTT  30597


 Score = 89.8 bits (48),  Expect = 8e-14
 Identities = 56/60 (93%), Gaps = 0/60 (0%)
 Strand=Plus/Plus

Query  456    GTCTTCGGACAATTCTTGAACTCTGGTCTCAAATCAGGTAGGACTACCCGCTGAACTTAA  515
              |||||||||||||| ||  ||||||| |||||||||||||||||||||||||||||||||
Sbjct  30599  GTCTTCGGACAATTTTTTGACTCTGGCCTCAAATCAGGTAGGACTACCCGCTGAACTTAA  30658


>CP086717.1 Vanrija pseudolonga isolate DUCC4014 chromosome 4
Length=3498181

 Score = 446 bits (241),  Expect = 4e-121
 Identities = 354/407 (87%), Gaps = 13/407 (3%)
 Strand=Plus/Plus

Query  112      TTACAAACATTGTGTAATGAACGTCATGTTATTATAACAAAAATAACTTTCAACAACGGA  171
                || ||||||||||||||||||||| ||   |||||||  || | ||||||||||||||||
Sbjct  3424589  TTCCAAACATTGTGTAATGAACGTAAT-ACATTATAAACAATACAACTTTCAACAACGGA  3424647

Query  172      TCTCTTGGCTCTCGCATCGATGAAGAACGCAGCGAAATGCGATAAGTAATGTGAATTGCA  231
                ||||||||||||||||||||||||||||||||||||||||||||||||||||||||||||
Sbjct  3424648  TCTCTTGGCTCTCGCATCGATGAAGAACGCAGCGAAATGCGATAAGTAATGTGAATTGCA  3424707

Query  232      GAATTCAGTGAATCATCGAATCTTTGAACGCAACTTGCGCTCTCTGGTATTCCGGAGAGC  291
                ||||||||||||||||||||||||||||||||||||||||||||||||||||||||||||
Sbjct  3424708  GAATTCAGTGAATCATCGAATCTTTGAACGCAACTTGCGCTCTCTGGTATTCCGGAGAGC  3424767

Query  292      ATGCCTGTTTGAGTATCATGAAATCTCAACCATTAGGGTTTCTTAATGGCTTGGATTTGG  351
                |||||||||||||| ||||||  ||||||||| ||| ||||  || |||||||||| |||
Sbjct  3424768  ATGCCTGTTTGAGTGTCATGATCTCTCAACCAATAGAGTTTTCTATTGGCTTGGATCTGG  3424827

Query  352      GCGCTGCCACTTGCCTGGCTCGCCTTAAAAGAGTTAGCGTATTAACTTGTCGATCTGGCG  411
                | | ||| |   |  | |||| ||||||| |||||||| ||| | | ||||| | |||||
Sbjct  3424828  GTGTTGCGAGC-GA-TCGCTCACCTTAAAGGAGTTAGCATAT-AGCATGTCGTT-TGGCG  3424883

Query  412      TAATAAGTTTCGCTGGTGTAGACTTGAGAAGTGC---GCTTCTAATCGTCTTCGGACAAT  468
                ||||||||||||||   ||| | | || ||| ||   |||||||||||||||  |||  |
Sbjct  3424884  TAATAAGTTTCGCTTA-GTAAA-TCGACAAG-GCTTTGCTTCTAATCGTCTTTTGACTTT  3424940

Query  469      TCTTGAACTCTGGTCTCAAATCAGGTAGGACTACCCGCTGAACTTAA  515
                | ||| ||||||| |||||||||||||||||||||||||||||||||
Sbjct  3424941  T-TTG-ACTCTGGCCTCAAATCAGGTAGGACTACCCGCTGAACTTAA  3424985


 Score = 446 bits (241),  Expect = 4e-121
 Identities = 354/407 (87%), Gaps = 13/407 (3%)
 Strand=Plus/Plus

Query  112      TTACAAACATTGTGTAATGAACGTCATGTTATTATAACAAAAATAACTTTCAACAACGGA  171
                || ||||||||||||||||||||| ||   |||||||  || | ||||||||||||||||
Sbjct  3432242  TTCCAAACATTGTGTAATGAACGTAAT-ACATTATAAACAATACAACTTTCAACAACGGA  3432300

Query  172      TCTCTTGGCTCTCGCATCGATGAAGAACGCAGCGAAATGCGATAAGTAATGTGAATTGCA  231
                ||||||||||||||||||||||||||||||||||||||||||||||||||||||||||||
Sbjct  3432301  TCTCTTGGCTCTCGCATCGATGAAGAACGCAGCGAAATGCGATAAGTAATGTGAATTGCA  3432360

Query  232      GAATTCAGTGAATCATCGAATCTTTGAACGCAACTTGCGCTCTCTGGTATTCCGGAGAGC  291
                ||||||||||||||||||||||||||||||||||||||||||||||||||||||||||||
Sbjct  3432361  GAATTCAGTGAATCATCGAATCTTTGAACGCAACTTGCGCTCTCTGGTATTCCGGAGAGC  3432420

Query  292      ATGCCTGTTTGAGTATCATGAAATCTCAACCATTAGGGTTTCTTAATGGCTTGGATTTGG  351
                |||||||||||||| ||||||  ||||||||| ||| ||||  || |||||||||| |||
Sbjct  3432421  ATGCCTGTTTGAGTGTCATGATCTCTCAACCAATAGAGTTTTCTATTGGCTTGGATCTGG  3432480

Query  352      GCGCTGCCACTTGCCTGGCTCGCCTTAAAAGAGTTAGCGTATTAACTTGTCGATCTGGCG  411
                | | ||| |   |  | |||| ||||||| |||||||| ||| | | ||||| | |||||
Sbjct  3432481  GTGTTGCGAGC-GA-TCGCTCACCTTAAAGGAGTTAGCATAT-AGCATGTCGTT-TGGCG  3432536

Query  412      TAATAAGTTTCGCTGGTGTAGACTTGAGAAGTGC---GCTTCTAATCGTCTTCGGACAAT  468
                ||||||||||||||   ||| | | || ||| ||   |||||||||||||||  |||  |
Sbjct  3432537  TAATAAGTTTCGCTTA-GTAAA-TCGACAAG-GCTTTGCTTCTAATCGTCTTTTGACTTT  3432593

Query  469      TCTTGAACTCTGGTCTCAAATCAGGTAGGACTACCCGCTGAACTTAA  515
                | ||| ||||||| |||||||||||||||||||||||||||||||||
Sbjct  3432594  T-TTG-ACTCTGGCCTCAAATCAGGTAGGACTACCCGCTGAACTTAA  3432638


 Score = 446 bits (241),  Expect = 4e-121
 Identities = 354/407 (87%), Gaps = 13/407 (3%)
 Strand=Plus/Plus

Query  112      TTACAAACATTGTGTAATGAACGTCATGTTATTATAACAAAAATAACTTTCAACAACGGA  171
                || ||||||||||||||||||||| ||   |||||||  || | ||||||||||||||||
Sbjct  3455165  TTCCAAACATTGTGTAATGAACGTAAT-ACATTATAAACAATACAACTTTCAACAACGGA  3455223

Query  172      TCTCTTGGCTCTCGCATCGATGAAGAACGCAGCGAAATGCGATAAGTAATGTGAATTGCA  231
                ||||||||||||||||||||||||||||||||||||||||||||||||||||||||||||
Sbjct  3455224  TCTCTTGGCTCTCGCATCGATGAAGAACGCAGCGAAATGCGATAAGTAATGTGAATTGCA  3455283

Query  232      GAATTCAGTGAATCATCGAATCTTTGAACGCAACTTGCGCTCTCTGGTATTCCGGAGAGC  291
                ||||||||||||||||||||||||||||||||||||||||||||||||||||||||||||
Sbjct  3455284  GAATTCAGTGAATCATCGAATCTTTGAACGCAACTTGCGCTCTCTGGTATTCCGGAGAGC  3455343

Query  292      ATGCCTGTTTGAGTATCATGAAATCTCAACCATTAGGGTTTCTTAATGGCTTGGATTTGG  351
                |||||||||||||| ||||||  ||||||||| ||| ||||  || |||||||||| |||
Sbjct  3455344  ATGCCTGTTTGAGTGTCATGATCTCTCAACCAATAGAGTTTTCTATTGGCTTGGATCTGG  3455403

Query  352      GCGCTGCCACTTGCCTGGCTCGCCTTAAAAGAGTTAGCGTATTAACTTGTCGATCTGGCG  411
                | | ||| |   |  | |||| ||||||| |||||||| ||| | | ||||| | |||||
Sbjct  3455404  GTGTTGCGAGC-GA-TCGCTCACCTTAAAGGAGTTAGCATAT-AGCATGTCGTT-TGGCG  3455459

Query  412      TAATAAGTTTCGCTGGTGTAGACTTGAGAAGTGC---GCTTCTAATCGTCTTCGGACAAT  468
                ||||||||||||||   ||| | | || ||| ||   |||||||||||||||  |||  |
Sbjct  3455460  TAATAAGTTTCGCTTA-GTAAA-TCGACAAG-GCTTTGCTTCTAATCGTCTTTTGACTTT  3455516

Query  469      TCTTGAACTCTGGTCTCAAATCAGGTAGGACTACCCGCTGAACTTAA  515
                | ||| ||||||| |||||||||||||||||||||||||||||||||
Sbjct  3455517  T-TTG-ACTCTGGCCTCAAATCAGGTAGGACTACCCGCTGAACTTAA  3455561


 Score = 446 bits (241),  Expect = 4e-121
 Identities = 354/407 (87%), Gaps = 13/407 (3%)
 Strand=Plus/Plus

Query  112      TTACAAACATTGTGTAATGAACGTCATGTTATTATAACAAAAATAACTTTCAACAACGGA  171
                || ||||||||||||||||||||| ||   |||||||  || | ||||||||||||||||
Sbjct  3470512  TTCCAAACATTGTGTAATGAACGTAAT-ACATTATAAACAATACAACTTTCAACAACGGA  3470570

Query  172      TCTCTTGGCTCTCGCATCGATGAAGAACGCAGCGAAATGCGATAAGTAATGTGAATTGCA  231
                ||||||||||||||||||||||||||||||||||||||||||||||||||||||||||||
Sbjct  3470571  TCTCTTGGCTCTCGCATCGATGAAGAACGCAGCGAAATGCGATAAGTAATGTGAATTGCA  3470630

Query  232      GAATTCAGTGAATCATCGAATCTTTGAACGCAACTTGCGCTCTCTGGTATTCCGGAGAGC  291
                ||||||||||||||||||||||||||||||||||||||||||||||||||||||||||||
Sbjct  3470631  GAATTCAGTGAATCATCGAATCTTTGAACGCAACTTGCGCTCTCTGGTATTCCGGAGAGC  3470690

Query  292      ATGCCTGTTTGAGTATCATGAAATCTCAACCATTAGGGTTTCTTAATGGCTTGGATTTGG  351
                |||||||||||||| ||||||  ||||||||| ||| ||||  || |||||||||| |||
Sbjct  3470691  ATGCCTGTTTGAGTGTCATGATCTCTCAACCAATAGAGTTTTCTATTGGCTTGGATCTGG  3470750

Query  352      GCGCTGCCACTTGCCTGGCTCGCCTTAAAAGAGTTAGCGTATTAACTTGTCGATCTGGCG  411
                | | ||| |   |  | |||| ||||||| |||||||| ||| | | ||||| | |||||
Sbjct  3470751  GTGTTGCGAGC-GA-TCGCTCACCTTAAAGGAGTTAGCATAT-AGCATGTCGTT-TGGCG  3470806

Query  412      TAATAAGTTTCGCTGGTGTAGACTTGAGAAGTGC---GCTTCTAATCGTCTTCGGACAAT  468
                ||||||||||||||   ||| | | || ||| ||   |||||||||||||||  |||  |
Sbjct  3470807  TAATAAGTTTCGCTTA-GTAAA-TCGACAAG-GCTTTGCTTCTAATCGTCTTTTGACTTT  3470863

Query  469      TCTTGAACTCTGGTCTCAAATCAGGTAGGACTACCCGCTGAACTTAA  515
                | ||| ||||||| |||||||||||||||||||||||||||||||||
Sbjct  3470864  T-TTG-ACTCTGGCCTCAAATCAGGTAGGACTACCCGCTGAACTTAA  3470908


 Score = 446 bits (241),  Expect = 4e-121
 Identities = 354/407 (87%), Gaps = 13/407 (3%)
 Strand=Plus/Plus

Query  112      TTACAAACATTGTGTAATGAACGTCATGTTATTATAACAAAAATAACTTTCAACAACGGA  171
                || ||||||||||||||||||||| ||   |||||||  || | ||||||||||||||||
Sbjct  3485820  TTCCAAACATTGTGTAATGAACGTAAT-ACATTATAAACAATACAACTTTCAACAACGGA  3485878

Query  172      TCTCTTGGCTCTCGCATCGATGAAGAACGCAGCGAAATGCGATAAGTAATGTGAATTGCA  231
                ||||||||||||||||||||||||||||||||||||||||||||||||||||||||||||
Sbjct  3485879  TCTCTTGGCTCTCGCATCGATGAAGAACGCAGCGAAATGCGATAAGTAATGTGAATTGCA  3485938

Query  232      GAATTCAGTGAATCATCGAATCTTTGAACGCAACTTGCGCTCTCTGGTATTCCGGAGAGC  291
                ||||||||||||||||||||||||||||||||||||||||||||||||||||||||||||
Sbjct  3485939  GAATTCAGTGAATCATCGAATCTTTGAACGCAACTTGCGCTCTCTGGTATTCCGGAGAGC  3485998

Query  292      ATGCCTGTTTGAGTATCATGAAATCTCAACCATTAGGGTTTCTTAATGGCTTGGATTTGG  351
                |||||||||||||| ||||||  ||||||||| ||| ||||  || |||||||||| |||
Sbjct  3485999  ATGCCTGTTTGAGTGTCATGATCTCTCAACCAATAGAGTTTTCTATTGGCTTGGATCTGG  3486058

Query  352      GCGCTGCCACTTGCCTGGCTCGCCTTAAAAGAGTTAGCGTATTAACTTGTCGATCTGGCG  411
                | | ||| |   |  | |||| ||||||| |||||||| ||| | | ||||| | |||||
Sbjct  3486059  GTGTTGCGAGC-GA-TCGCTCACCTTAAAGGAGTTAGCATAT-AGCATGTCGTT-TGGCG  3486114

Query  412      TAATAAGTTTCGCTGGTGTAGACTTGAGAAGTGC---GCTTCTAATCGTCTTCGGACAAT  468
                ||||||||||||||   ||| | | || ||| ||   |||||||||||||||  |||  |
Sbjct  3486115  TAATAAGTTTCGCTTA-GTAAA-TCGACAAG-GCTTTGCTTCTAATCGTCTTTTGACTTT  3486171

Query  469      TCTTGAACTCTGGTCTCAAATCAGGTAGGACTACCCGCTGAACTTAA  515
                | ||| ||||||| |||||||||||||||||||||||||||||||||
Sbjct  3486172  T-TTG-ACTCTGGCCTCAAATCAGGTAGGACTACCCGCTGAACTTAA  3486216


 Score = 446 bits (241),  Expect = 4e-121
 Identities = 354/407 (87%), Gaps = 13/407 (3%)
 Strand=Plus/Plus

Query  112      TTACAAACATTGTGTAATGAACGTCATGTTATTATAACAAAAATAACTTTCAACAACGGA  171
                || ||||||||||||||||||||| ||   |||||||  || | ||||||||||||||||
Sbjct  3493473  TTCCAAACATTGTGTAATGAACGTAAT-ACATTATAAACAATACAACTTTCAACAACGGA  3493531

Query  172      TCTCTTGGCTCTCGCATCGATGAAGAACGCAGCGAAATGCGATAAGTAATGTGAATTGCA  231
                ||||||||||||||||||||||||||||||||||||||||||||||||||||||||||||
Sbjct  3493532  TCTCTTGGCTCTCGCATCGATGAAGAACGCAGCGAAATGCGATAAGTAATGTGAATTGCA  3493591

Query  232      GAATTCAGTGAATCATCGAATCTTTGAACGCAACTTGCGCTCTCTGGTATTCCGGAGAGC  291
                ||||||||||||||||||||||||||||||||||||||||||||||||||||||||||||
Sbjct  3493592  GAATTCAGTGAATCATCGAATCTTTGAACGCAACTTGCGCTCTCTGGTATTCCGGAGAGC  3493651

Query  292      ATGCCTGTTTGAGTATCATGAAATCTCAACCATTAGGGTTTCTTAATGGCTTGGATTTGG  351
                |||||||||||||| ||||||  ||||||||| ||| ||||  || |||||||||| |||
Sbjct  3493652  ATGCCTGTTTGAGTGTCATGATCTCTCAACCAATAGAGTTTTCTATTGGCTTGGATCTGG  3493711

Query  352      GCGCTGCCACTTGCCTGGCTCGCCTTAAAAGAGTTAGCGTATTAACTTGTCGATCTGGCG  411
                | | ||| |   |  | |||| ||||||| |||||||| ||| | | ||||| | |||||
Sbjct  3493712  GTGTTGCGAGC-GA-TCGCTCACCTTAAAGGAGTTAGCATAT-AGCATGTCGTT-TGGCG  3493767

Query  412      TAATAAGTTTCGCTGGTGTAGACTTGAGAAGTGC---GCTTCTAATCGTCTTCGGACAAT  468
                ||||||||||||||   ||| | | || ||| ||   |||||||||||||||  |||  |
Sbjct  3493768  TAATAAGTTTCGCTTA-GTAAA-TCGACAAG-GCTTTGCTTCTAATCGTCTTTTGACTTT  3493824

Query  469      TCTTGAACTCTGGTCTCAAATCAGGTAGGACTACCCGCTGAACTTAA  515
                | ||| ||||||| |||||||||||||||||||||||||||||||||
Sbjct  3493825  T-TTG-ACTCTGGCCTCAAATCAGGTAGGACTACCCGCTGAACTTAA  3493869


 Score = 440 bits (238),  Expect = 2e-119
 Identities = 354/408 (87%), Gaps = 16/408 (4%)
 Strand=Plus/Plus

Query  112      TTACAAACATTGTGTAATGAACGTCATGTTATTATAACAAAAATAACTTTCAACAACGGA  171
                || ||||||||||||||||||||| ||   |||||||  || | ||||||| ||||||||
Sbjct  3462859  TTCCAAACATTGTGTAATGAACGTAAT-ACATTATAAACAATACAACTTTC-ACAACGGA  3462916

Query  172      TCTCTTGGCTCTCGCATCGATGAAGAACGCAGCGAAATGCGATAAGTAATGTGAATTGCA  231
                ||||||||||||||||||||||||||||||||||||||||||||||||||||||||||||
Sbjct  3462917  TCTCTTGGCTCTCGCATCGATGAAGAACGCAGCGAAATGCGATAAGTAATGTGAATTGCA  3462976

Query  232      GAATTCAGTGAATCATCGAATCTTTGAA-CGCAACTTGCGCTCTCTGGTATTCCGGAGAG  290
                |||||||||||||||||||||||||||| |||||||||||||||||||||||||||||||
Sbjct  3462977  GAATTCAGTGAATCATCGAATCTTTGAACCGCAACTTGCGCTCTCTGGTATTCCGGAGAG  3463036

Query  291      CATGCCTGTTTGAGTATCATGAAATCTCAACCATTAGGGTTTCTTAATGGCTTGGATTTG  350
                ||||||||||||||| ||||||  ||||||||| ||| ||||| || |||||||||| ||
Sbjct  3463037  CATGCCTGTTTGAGTGTCATGATCTCTCAACCAATAGAGTTTC-TATTGGCTTGGATCTG  3463095

Query  351      GGCGCTGCCACTTGCCTGGCTCGCCTTAAAAGAGTTAGCGTATTAACTTGTCGATCTGGC  410
                || | ||| |   |  | |||| ||||||| |||||||| ||| | | ||||| | ||||
Sbjct  3463096  GGTGTTGCGAGC-GA-TCGCTCACCTTAAAGGAGTTAGCATAT-AGCATGTCGTT-TGGC  3463151

Query  411      GTAATAAGTTTCGCTGGTGTAGACTTGAGAAGTGC---GCTTCTAATCGTCTTCGGACAA  467
                |||||||||||||||   ||| | | || ||| ||   |||||||||||||||  |||  
Sbjct  3463152  GTAATAAGTTTCGCTTA-GTAAA-TCGACAAG-GCTTTGCTTCTAATCGTCTTTTGACTT  3463208

Query  468      TTCTTGAACTCTGGTCTCAAATCAGGTAGGACTACCCGCTGAACTTAA  515
                || ||| ||||||| |||||||||||||||||||||||||||||||||
Sbjct  3463209  TT-TTG-ACTCTGGCCTCAAATCAGGTAGGACTACCCGCTGAACTTAA  3463254


 Score = 440 bits (238),  Expect = 2e-119
 Identities = 354/408 (87%), Gaps = 16/408 (4%)
 Strand=Plus/Plus

Query  112      TTACAAACATTGTGTAATGAACGTCATGTTATTATAACAAAAATAACTTTCAACAACGGA  171
                || ||||||||||||||||||||| ||   |||||||  || | ||||||||||||||||
Sbjct  3478163  TTCCAAACATTGTGTAATGAACGTAAT-ACATTATAAACAATACAACTTTCAACAACGGA  3478221

Query  172      TCTCTTGGCTCTCGCATCGATGAAGAACGCAGCGAAATGCGATAAGTAATGTGAATTGCA  231
                ||||||||||||||||||||||||||||||||||||||||||||||||||||||||||||
Sbjct  3478222  TCTCTTGGCTCTCGCATCGATGAAGAACGCAGCGAAATGCGATAAGTAATGTGAATTGCA  3478281

Query  232      GAATTCAGTGAATCATCGAATCTTTGAACGCAACTTGCGCTCTCTGGTATTCCGGAGAGC  291
                ||||||||||||||||||||||||||||||||||||||||||||||||||||||||||||
Sbjct  3478282  GAATTCAGTGAATCATCGAATCTTTGAACGCAACTTGCGCTCTCTGGTATTCCGGAGAGC  3478341

Query  292      ATGCCTGTTTGAGTATCATGAAATCTCAACCATTAGGGTTTCTTAATGGCTTGGATTTGG  351
                |||||||||||||| ||||||  ||||||||| ||| ||||  | ||||||||||| |||
Sbjct  3478342  ATGCCTGTTTGAGTGTCATGATCTCTCAACCAATAGAGTTTTCT-ATGGCTTGGATCTGG  3478400

Query  352      GCGCTGCCACTTGCCTGGCTCGCCTTAAAAGAGTTAGCGTATTAACTTGTCGATCTGGCG  411
                | | ||| |   |  | |||| ||||||| |||||||| ||| | | ||||| | |||||
Sbjct  3478401  GTGTTGCGAGC-GA-TCGCTCACCTTAAAGGAGTTAGCATAT-AGCATGTCGTT-TGGCG  3478456

Query  412      TAATAAGTTTCGCTGGTGTAGACTTGAGAAGTGC---GC-TTCTAATCGTCTTCGGACAA  467
                ||||||||||||||   ||| | | || ||| ||   || |||||||||||||  |||  
Sbjct  3478457  TAATAAGTTTCGCTTA-GTA-A-TCGACAAG-GCTTTGCTTTCTAATCGTCTTTTGACTT  3478512

Query  468      TTCTTGAACTCTGGTCTCAAATCAGGTAGGACTACCCGCTGAACTTAA  515
                || ||| ||||||| |||||||||||||||||||||||||||||||||
Sbjct  3478513  TT-TTG-ACTCTGGCCTCAAATCAGGTAGGACTACCCGCTGAACTTAA  3478558


 Score = 424 bits (229),  Expect = 2e-114
 Identities = 351/408 (86%), Gaps = 16/408 (4%)
 Strand=Plus/Plus

Query  112      TTACAAACATTGTGTAATGAACGTCATGTTATTATAACAAAAATAACTTTCAACAACGGA  171
                || ||||||||||||| ||||||| ||   |||||||  || | ||||||||||||||||
Sbjct  3447511  TTCCAAACATTGTGTA-TGAACGTAAT-ACATTATAAACAATACAACTTTCAACAACGGA  3447568

Query  172      TCTCTTGGCTCTCGCATCGATGAAGAACGCAGCGAAATGCGATAAGTAATGTGAATTGCA  231
                ||||||||||||||||||||||||||||||||||||||||||||||||||||||||||||
Sbjct  3447569  TCTCTTGGCTCTCGCATCGATGAAGAACGCAGCGAAATGCGATAAGTAATGTGAATTGCA  3447628

Query  232      GAATTCAGTGAATCATCGAATCTTTGAACGCAACTTGCGCTCTCT-GGTATTCCGGAGAG  290
                |||||||||||||| |||||||||||||||||||||||||||||| ||||||||||||||
Sbjct  3447629  GAATTCAGTGAATC-TCGAATCTTTGAACGCAACTTGCGCTCTCTGGGTATTCCGGAGAG  3447687

Query  291      CATGCCTGTTTGAGTATCATGAAATCTCAACCATTAGGGTTTCTTAATGGCTTGGATTTG  350
                ||||||||||||||| ||||||  ||||||||| ||| ||||  || |||||||||| ||
Sbjct  3447688  CATGCCTGTTTGAGTGTCATGATCTCTCAACCAATAGAGTTTTCTATTGGCTTGGATCTG  3447747

Query  351      GGCGCTGCCACTTGCCTGGCTCGCCTTAAAAGAGTTAGCGTATTAACTTGTCGATCTGGC  410
                || | ||| |   |  | | || ||||||| |||||||| ||| | | ||||| | ||||
Sbjct  3447748  GGTGTTGCGAGC-GA-TCGATCACCTTAAAGGAGTTAGCATAT-AGCATGTCGTT-TGGC  3447803

Query  411      GTAATAAGTTTCGCTGGTGTAGACTTGAGAAGTGC---GCTTCTAATCGTCTTCGGACAA  467
                |||||||||||||||   ||| | | || ||| ||   |||||||||||||||  |||  
Sbjct  3447804  GTAATAAGTTTCGCTTA-GTAAA-TCGACAAG-GCTTTGCTTCTAATCGTCTTTTGACTT  3447860

Query  468      TTCTTGAACTCTGGTCTCAAATCAGGTAGGACTACCCGCTGAACTTAA  515
                || ||| ||||||| |||||||||||||||||||||||||||||||||
Sbjct  3447861  TT-TTG-ACTCTGGCCTCAAATCAGGTAGGACTACCCGCTGAACTTAA  3447906


 Score = 366 bits (198),  Expect = 3e-97
 Identities = 340/405 (84%), Gaps = 23/405 (6%)
 Strand=Plus/Plus

Query  117      AACATTGTGTAATGAACGTCATGTTATTATAACAAAAATAACTTTCAACAACGGATCTCT  176
                ||||||||||||||||||| ||    ||| |||| | | || ||||||||||||||||||
Sbjct  3439892  AACATTGTGTAATGAACGTAATACATTTA-AACACATACAAATTTCAACAACGGATCTCT  3439950

Query  177      TGGCTCTCGCATCGATGAAGAACGCAGCGAAATGCGATAAGTAATGTGAATTGCAGAATT  236
                ||||||||||||||||||||||||||||||||||||||||||||||||||||||||||||
Sbjct  3439951  TGGCTCTCGCATCGATGAAGAACGCAGCGAAATGCGATAAGTAATGTGAATTGCAGAATT  3440010

Query  237      CAGTGAATCATCGAATCTTTGAACGCAACTTGCG-CTCTCTGGTATTCCGGAGAGCATGC  295
                ||||||||||| |||||||||||||||||| ||| |||||||||||||||||||||||||
Sbjct  3440011  CAGTGAATCAT-GAATCTTTGAACGCAACT-GCGCCTCTCTGGTATTCCGGAGAGCATGC  3440068

Query  296      CTGTTT-GAGTATCATGAAATCTCAACC-ATTAGGGTTTCTTAATGGCTTGGATTTGGGC  353
                ||| || |||| ||||||  |||||||| | ||| ||||  |  |||||||||| |||| 
Sbjct  3440069  CTGGTTGGAGTGTCATGATCTCTCAACCCAATAGAGTTTTCT--TGGCTTGGATCTGGGT  3440126

Query  354      GCTGCCACTTGCCTGGCTCGCCTTAAAAGAGTTAGCGTATTAACTTGTCGATCTGGCGTA  413
                | ||| |   |  | |||| || | || ||||| || ||| | | ||||| | |||||||
Sbjct  3440127  G-TGCGAGC-GA-TCGCTCACCCTTAAGGAGTTCGC-TATAAGCATGTCG-T-TGGCGTA  3440180

Query  414      ATAAGTTTCGCTGGTGTAGACTTGAGAAGTGC---GCTTCTAATCGTCTTCGGACAATTC  470
                ||||||| ||||   ||| | | || ||| ||   |||||||||||||||  |||  || 
Sbjct  3440181  ATAAGTT-CGCTTA-GTAAA-TCGACAAG-GCTTTGCTTCTAATCGTCTTTTGACTTTT-  3440235

Query  471      TTGAACTCTGGTCTCAAATCAGGTAGGACTACCCGCTGAACTTAA  515
                ||| ||||||| |||||||||||||||||||||||||||||||||
Sbjct  3440236  TTG-ACTCTGGCCTCAAATCAGGTAGGACTACCCGCTGAACTTAA  3440279


 Score = 76.8 bits (41),  Expect = 6e-10
 Identities = 41/41 (100%), Gaps = 0/41 (0%)
 Strand=Plus/Plus

Query  1        CAAGGTTTCCGTAGGTGAACCTGCGGAAGGATCATTAGTGA  41
                |||||||||||||||||||||||||||||||||||||||||
Sbjct  3424503  CAAGGTTTCCGTAGGTGAACCTGCGGAAGGATCATTAGTGA  3424543


 Score = 76.8 bits (41),  Expect = 6e-10
 Identities = 41/41 (100%), Gaps = 0/41 (0%)
 Strand=Plus/Plus

Query  1        CAAGGTTTCCGTAGGTGAACCTGCGGAAGGATCATTAGTGA  41
                |||||||||||||||||||||||||||||||||||||||||
Sbjct  3432156  CAAGGTTTCCGTAGGTGAACCTGCGGAAGGATCATTAGTGA  3432196


 Score = 76.8 bits (41),  Expect = 6e-10
 Identities = 41/41 (100%), Gaps = 0/41 (0%)
 Strand=Plus/Plus

Query  1        CAAGGTTTCCGTAGGTGAACCTGCGGAAGGATCATTAGTGA  41
                |||||||||||||||||||||||||||||||||||||||||
Sbjct  3447425  CAAGGTTTCCGTAGGTGAACCTGCGGAAGGATCATTAGTGA  3447465


 Score = 76.8 bits (41),  Expect = 6e-10
 Identities = 41/41 (100%), Gaps = 0/41 (0%)
 Strand=Plus/Plus

Query  1        CAAGGTTTCCGTAGGTGAACCTGCGGAAGGATCATTAGTGA  41
                |||||||||||||||||||||||||||||||||||||||||
Sbjct  3455079  CAAGGTTTCCGTAGGTGAACCTGCGGAAGGATCATTAGTGA  3455119


 Score = 76.8 bits (41),  Expect = 6e-10
 Identities = 41/41 (100%), Gaps = 0/41 (0%)
 Strand=Plus/Plus

Query  1        CAAGGTTTCCGTAGGTGAACCTGCGGAAGGATCATTAGTGA  41
                |||||||||||||||||||||||||||||||||||||||||
Sbjct  3462773  CAAGGTTTCCGTAGGTGAACCTGCGGAAGGATCATTAGTGA  3462813


 Score = 76.8 bits (41),  Expect = 6e-10
 Identities = 41/41 (100%), Gaps = 0/41 (0%)
 Strand=Plus/Plus

Query  1        CAAGGTTTCCGTAGGTGAACCTGCGGAAGGATCATTAGTGA  41
                |||||||||||||||||||||||||||||||||||||||||
Sbjct  3470426  CAAGGTTTCCGTAGGTGAACCTGCGGAAGGATCATTAGTGA  3470466


 Score = 76.8 bits (41),  Expect = 6e-10
 Identities = 41/41 (100%), Gaps = 0/41 (0%)
 Strand=Plus/Plus

Query  1        CAAGGTTTCCGTAGGTGAACCTGCGGAAGGATCATTAGTGA  41
                |||||||||||||||||||||||||||||||||||||||||
Sbjct  3485734  CAAGGTTTCCGTAGGTGAACCTGCGGAAGGATCATTAGTGA  3485774


 Score = 76.8 bits (41),  Expect = 6e-10
 Identities = 41/41 (100%), Gaps = 0/41 (0%)
 Strand=Plus/Plus

Query  1        CAAGGTTTCCGTAGGTGAACCTGCGGAAGGATCATTAGTGA  41
                |||||||||||||||||||||||||||||||||||||||||
Sbjct  3493387  CAAGGTTTCCGTAGGTGAACCTGCGGAAGGATCATTAGTGA  3493427


 Score = 71.3 bits (38),  Expect = 3e-08
 Identities = 41/42 (98%), Gaps = 1/42 (2%)
 Strand=Plus/Plus

Query  1        CAAGG-TTTCCGTAGGTGAACCTGCGGAAGGATCATTAGTGA  41
                ||||| ||||||||||||||||||||||||||||||||||||
Sbjct  3439801  CAAGGTTTTCCGTAGGTGAACCTGCGGAAGGATCATTAGTGA  3439842


 Score = 69.4 bits (37),  Expect = 1e-07
 Identities = 40/41 (98%), Gaps = 1/41 (2%)
 Strand=Plus/Plus

Query  1        CAAGGTTTCCGTAGGTGAACCTGCGGAAGGATCATTAGTGA  41
                ||||| |||||||||||||||||||||||||||||||||||
Sbjct  3478077  CAAGG-TTCCGTAGGTGAACCTGCGGAAGGATCATTAGTGA  3478116


>BCKV01000006.1 Trichosporon laibachii DNA, scaffold: scaffold_5, strain: JCM 
2947, whole genome shotgun sequence
Length=2644601

 Score = 440 bits (238),  Expect = 2e-119
 Identities = 299/329 (91%), Gaps = 4/329 (1%)
 Strand=Plus/Plus

Query  191      ATGAAGAACGCAGCGAAATGCGATAAGTAATGTGAATTGCAGAATTCAGTGAATCATCGA  250
                ||||||||||||||||||||||||||||||||||||||||||||||||||||||||||||
Sbjct  2140670  ATGAAGAACGCAGCGAAATGCGATAAGTAATGTGAATTGCAGAATTCAGTGAATCATCGA  2140729

Query  251      ATCTTTGAACGCAACTTGCGCTCTCTGGTATTCCGGAGAGCATGCCTGTTTGAGTATCAT  310
                ||||||||||||||||||||||||||||||||||||||||||||||||||||||| ||||
Sbjct  2140730  ATCTTTGAACGCAACTTGCGCTCTCTGGTATTCCGGAGAGCATGCCTGTTTGAGTGTCAT  2140789

Query  311      GAAATCTCAACCATTAGGGTTTCTTAATGGCTTGGATTTGGGCGCTGCCACT-TGCCTGG  369
                |||||||||||||||||||||||||||||||||||||||||  | ||||| | |   |||
Sbjct  2140790  GAAATCTCAACCATTAGGGTTTCTTAATGGCTTGGATTTGGAGGTTGCCATTCTRAATGG  2140849

Query  370      CTCGCCTTAAAAGAGTTAGCGTATT-AACT-TGTCGATCTGGCGTAATAAGTTTCGCTGG  427
                |||  || |||||||||||||  || |||| |  | ||||||||||||||||||||||||
Sbjct  2140850  CTCCTCTCAAAAGAGTTAGCGAGTTTAACTATTGCTATCTGGCGTAATAAGTTTCGCTGG  2140909

Query  428      TGTAGACTTGAGAAGTGCGCTTCTAATCGTCTTCGGACAATT-CTTGAACTCTGGTCTCA  486
                  | |  ||| |||| |||||||||||||||||||||||||| |||  ||||||| ||||
Sbjct  2140910  AATGGTATTGTGAAGCGCGCTTCTAATCGTCTTCGGACAATTACTTTGACTCTGGCCTCA  2140969

Query  487      AATCAGGTAGGACTACCCGCTGAACTTAA  515
                |||||||||||||||||||||||||||||
Sbjct  2140970  AATCAGGTAGGACTACCCGCTGAACTTAA  2140998


>NBSH01000033.1 Kockovaella imperatae strain NRRL Y-17943 BD324scaffold_33, whole 
genome shotgun sequence
Length=18150

 Score = 361 bits (195),  Expect = 2e-95
 Identities = 284/326 (87%), Gaps = 10/326 (3%)
 Strand=Plus/Plus

Query  1     CAAGGTTTCCGTAGGTGAACCTGCGGAAGGATCATTAGTGAATTGCTCTTTGAGCGTTAA  60
             ||||||||||||||||||||||||||||||||||||||||| |||  ||    || || |
Sbjct  6600  CAAGGTTTCCGTAGGTGAACCTGCGGAAGGATCATTAGTGATTTGGCCTAACGGCCTTTA  6659

Query  61    ACTATATCCATCTACACCTGTGAA-CTGTTGATTGACTTCGGTCAATTACT-TTTACAA-  117
              | | |||| || ||||||||||| |||| | | ||| ||||||      | ||||||| 
Sbjct  6660  TCCA-ATCC-TCAACACCTGTGAACCTGTCGGTGGACCTCGGTCCGCCGGTCTTTACAAT  6717

Query  118   ACATTGTGTAATGAACGT-CATGTTATTATAACAAAAATAACTTTCAACAACGGATCTCT  176
             ||  ||||| ||||||||  ||||  |||||||||||| |||||||||||||||||||||
Sbjct  6718  ACTATGTGTCATGAACGTGAATGTATTTATAACAAAAAAAACTTTCAACAACGGATCTCT  6777

Query  177   TGGCTCTCGCATCGATGAAGAACGCAGCGAAATGCGATAAGTAATGTGAATTGCAGAATT  236
             ||||||||||||||||||||||||||||||||||||||||||||||||||||||||||||
Sbjct  6778  TGGCTCTCGCATCGATGAAGAACGCAGCGAAATGCGATAAGTAATGTGAATTGCAGAATT  6837

Query  237   CAGTGAATCATCGAATCTTTGAACGCAACTTGCGCTCTCT-GGTATTCCGGAGA-GCATG  294
             ||||||||||||||||||||||||||| ||||||| |||| ||||||||| ||| |||||
Sbjct  6838  CAGTGAATCATCGAATCTTTGAACGCACCTTGCGC-CTCTTGGTATTCCG-AGAGGCATG  6895

Query  295   CCTGTTTGAGTATCATGAAATCTCAA  320
             ||||||||||| ||||||||| ||||
Sbjct  6896  CCTGTTTGAGTGTCATGAAATATCAA  6921


 Score = 361 bits (195),  Expect = 2e-95
 Identities = 284/326 (87%), Gaps = 10/326 (3%)
 Strand=Plus/Plus

Query  1      CAAGGTTTCCGTAGGTGAACCTGCGGAAGGATCATTAGTGAATTGCTCTTTGAGCGTTAA  60
              ||||||||||||||||||||||||||||||||||||||||| |||  ||    || || |
Sbjct  14314  CAAGGTTTCCGTAGGTGAACCTGCGGAAGGATCATTAGTGATTTGGCCTAACGGCCTTTA  14373

Query  61     ACTATATCCATCTACACCTGTGAA-CTGTTGATTGACTTCGGTCAATTACT-TTTACAA-  117
               | | |||| || ||||||||||| |||| | | ||| ||||||      | ||||||| 
Sbjct  14374  TCCA-ATCC-TCAACACCTGTGAACCTGTCGGTGGACCTCGGTCCGCCGGTCTTTACAAT  14431

Query  118    ACATTGTGTAATGAACGT-CATGTTATTATAACAAAAATAACTTTCAACAACGGATCTCT  176
              ||  ||||| ||||||||  ||||  |||||||||||| |||||||||||||||||||||
Sbjct  14432  ACTATGTGTCATGAACGTGAATGTATTTATAACAAAAAAAACTTTCAACAACGGATCTCT  14491

Query  177    TGGCTCTCGCATCGATGAAGAACGCAGCGAAATGCGATAAGTAATGTGAATTGCAGAATT  236
              ||||||||||||||||||||||||||||||||||||||||||||||||||||||||||||
Sbjct  14492  TGGCTCTCGCATCGATGAAGAACGCAGCGAAATGCGATAAGTAATGTGAATTGCAGAATT  14551

Query  237    CAGTGAATCATCGAATCTTTGAACGCAACTTGCGCTCTCT-GGTATTCCGGAGA-GCATG  294
              ||||||||||||||||||||||||||| ||||||| |||| ||||||||| ||| |||||
Sbjct  14552  CAGTGAATCATCGAATCTTTGAACGCACCTTGCGC-CTCTTGGTATTCCG-AGAGGCATG  14609

Query  295    CCTGTTTGAGTATCATGAAATCTCAA  320
              ||||||||||| ||||||||| ||||
Sbjct  14610  CCTGTTTGAGTGTCATGAAATATCAA  14635


>NBSH01000032.1 Kockovaella imperatae strain NRRL Y-17943 BD324scaffold_32, whole 
genome shotgun sequence
Length=18679

 Score = 361 bits (195),  Expect = 2e-95
 Identities = 284/326 (87%), Gaps = 10/326 (3%)
 Strand=Plus/Minus

Query  1    CAAGGTTTCCGTAGGTGAACCTGCGGAAGGATCATTAGTGAATTGCTCTTTGAGCGTTAA  60
            ||||||||||||||||||||||||||||||||||||||||| |||  ||    || || |
Sbjct  654  CAAGGTTTCCGTAGGTGAACCTGCGGAAGGATCATTAGTGATTTGGCCTAACGGCCTTTA  595

Query  61   ACTATATCCATCTACACCTGTGAAC-TGTTGATTGACTTCGGTCAATTACT-TTTACAA-  117
             | | |||| || |||||||||||| ||| | | ||| ||||||      | ||||||| 
Sbjct  594  TCCA-ATCC-TCAACACCTGTGAACCTGTCGGTGGACCTCGGTCCGCCGGTCTTTACAAT  537

Query  118  ACATTGTGTAATGAACGT-CATGTTATTATAACAAAAATAACTTTCAACAACGGATCTCT  176
            ||  ||||| ||||||||  ||||  |||||||||||| |||||||||||||||||||||
Sbjct  536  ACTATGTGTCATGAACGTGAATGTATTTATAACAAAAAAAACTTTCAACAACGGATCTCT  477

Query  177  TGGCTCTCGCATCGATGAAGAACGCAGCGAAATGCGATAAGTAATGTGAATTGCAGAATT  236
            ||||||||||||||||||||||||||||||||||||||||||||||||||||||||||||
Sbjct  476  TGGCTCTCGCATCGATGAAGAACGCAGCGAAATGCGATAAGTAATGTGAATTGCAGAATT  417

Query  237  CAGTGAATCATCGAATCTTTGAACGCAACTTGCGCTCTCT-GGTATTCCGGAGA-GCATG  294
            ||||||||||||||||||||||||||| ||||||| |||| ||||||||| ||| |||||
Sbjct  416  CAGTGAATCATCGAATCTTTGAACGCACCTTGCGC-CTCTTGGTATTCCG-AGAGGCATG  359

Query  295  CCTGTTTGAGTATCATGAAATCTCAA  320
            ||||||||||| ||||||||| ||||
Sbjct  358  CCTGTTTGAGTGTCATGAAATATCAA  333


 Score = 361 bits (195),  Expect = 2e-95
 Identities = 284/326 (87%), Gaps = 10/326 (3%)
 Strand=Plus/Minus

Query  1     CAAGGTTTCCGTAGGTGAACCTGCGGAAGGATCATTAGTGAATTGCTCTTTGAGCGTTAA  60
             ||||||||||||||||||||||||||||||||||||||||| |||  ||    || || |
Sbjct  8367  CAAGGTTTCCGTAGGTGAACCTGCGGAAGGATCATTAGTGATTTGGCCTAACGGCCTTTA  8308

Query  61    ACTATATCCATCTACACCTGTGAAC-TGTTGATTGACTTCGGTCAATTACT-TTTACAA-  117
              | | |||| || |||||||||||| ||| | | ||| ||||||      | ||||||| 
Sbjct  8307  TCCA-ATCC-TCAACACCTGTGAACCTGTCGGTGGACCTCGGTCCGCCGGTCTTTACAAT  8250

Query  118   ACATTGTGTAATGAACGT-CATGTTATTATAACAAAAATAACTTTCAACAACGGATCTCT  176
             ||  ||||| ||||||||  ||||  |||||||||||| |||||||||||||||||||||
Sbjct  8249  ACTATGTGTCATGAACGTGAATGTATTTATAACAAAAAAAACTTTCAACAACGGATCTCT  8190

Query  177   TGGCTCTCGCATCGATGAAGAACGCAGCGAAATGCGATAAGTAATGTGAATTGCAGAATT  236
             ||||||||||||||||||||||||||||||||||||||||||||||||||||||||||||
Sbjct  8189  TGGCTCTCGCATCGATGAAGAACGCAGCGAAATGCGATAAGTAATGTGAATTGCAGAATT  8130

Query  237   CAGTGAATCATCGAATCTTTGAACGCAACTTGCGCTCTCT-GGTATTCCGGAGA-GCATG  294
             ||||||||||||||||||||||||||| ||||||| |||| ||||||||| ||| |||||
Sbjct  8129  CAGTGAATCATCGAATCTTTGAACGCACCTTGCGC-CTCTTGGTATTCCG-AGAGGCATG  8072

Query  295   CCTGTTTGAGTATCATGAAATCTCAA  320
             ||||||||||| ||||||||| ||||
Sbjct  8071  CCTGTTTGAGTGTCATGAAATATCAA  8046


 Score = 361 bits (195),  Expect = 2e-95
 Identities = 284/326 (87%), Gaps = 10/326 (3%)
 Strand=Plus/Minus

Query  1      CAAGGTTTCCGTAGGTGAACCTGCGGAAGGATCATTAGTGAATTGCTCTTTGAGCGTTAA  60
              ||||||||||||||||||||||||||||||||||||||||| |||  ||    || || |
Sbjct  16081  CAAGGTTTCCGTAGGTGAACCTGCGGAAGGATCATTAGTGATTTGGCCTAACGGCCTTTA  16022

Query  61     ACTATATCCATCTACACCTGTGAAC-TGTTGATTGACTTCGGTCAATTACT-TTTACAA-  117
               | | |||| || |||||||||||| ||| | | ||| ||||||      | ||||||| 
Sbjct  16021  TCCA-ATCC-TCAACACCTGTGAACCTGTCGGTGGACCTCGGTCCGCCGGTCTTTACAAT  15964

Query  118    ACATTGTGTAATGAACGT-CATGTTATTATAACAAAAATAACTTTCAACAACGGATCTCT  176
              ||  ||||| ||||||||  ||||  |||||||||||| |||||||||||||||||||||
Sbjct  15963  ACTATGTGTCATGAACGTGAATGTATTTATAACAAAAAAAACTTTCAACAACGGATCTCT  15904

Query  177    TGGCTCTCGCATCGATGAAGAACGCAGCGAAATGCGATAAGTAATGTGAATTGCAGAATT  236
              ||||||||||||||||||||||||||||||||||||||||||||||||||||||||||||
Sbjct  15903  TGGCTCTCGCATCGATGAAGAACGCAGCGAAATGCGATAAGTAATGTGAATTGCAGAATT  15844

Query  237    CAGTGAATCATCGAATCTTTGAACGCAACTTGCGCTCTCT-GGTATTCCGGAGA-GCATG  294
              ||||||||||||||||||||||||||| ||||||| |||| ||||||||| ||| |||||
Sbjct  15843  CAGTGAATCATCGAATCTTTGAACGCACCTTGCGC-CTCTTGGTATTCCG-AGAGGCATG  15786

Query  295    CCTGTTTGAGTATCATGAAATCTCAA  320
              ||||||||||| ||||||||| ||||
Sbjct  15785  CCTGTTTGAGTGTCATGAAATATCAA  15760


>NW_019028973.1 Kockovaella imperatae strain NRRL Y-17943 chromosome Unknown 
BD324scaffold_33, whole genome shotgun sequence
Length=18150

 Score = 361 bits (195),  Expect = 2e-95
 Identities = 284/326 (87%), Gaps = 10/326 (3%)
 Strand=Plus/Plus

Query  1     CAAGGTTTCCGTAGGTGAACCTGCGGAAGGATCATTAGTGAATTGCTCTTTGAGCGTTAA  60
             ||||||||||||||||||||||||||||||||||||||||| |||  ||    || || |
Sbjct  6600  CAAGGTTTCCGTAGGTGAACCTGCGGAAGGATCATTAGTGATTTGGCCTAACGGCCTTTA  6659

Query  61    ACTATATCCATCTACACCTGTGAA-CTGTTGATTGACTTCGGTCAATTACT-TTTACAA-  117
              | | |||| || ||||||||||| |||| | | ||| ||||||      | ||||||| 
Sbjct  6660  TCCA-ATCC-TCAACACCTGTGAACCTGTCGGTGGACCTCGGTCCGCCGGTCTTTACAAT  6717

Query  118   ACATTGTGTAATGAACGT-CATGTTATTATAACAAAAATAACTTTCAACAACGGATCTCT  176
             ||  ||||| ||||||||  ||||  |||||||||||| |||||||||||||||||||||
Sbjct  6718  ACTATGTGTCATGAACGTGAATGTATTTATAACAAAAAAAACTTTCAACAACGGATCTCT  6777

Query  177   TGGCTCTCGCATCGATGAAGAACGCAGCGAAATGCGATAAGTAATGTGAATTGCAGAATT  236
             ||||||||||||||||||||||||||||||||||||||||||||||||||||||||||||
Sbjct  6778  TGGCTCTCGCATCGATGAAGAACGCAGCGAAATGCGATAAGTAATGTGAATTGCAGAATT  6837

Query  237   CAGTGAATCATCGAATCTTTGAACGCAACTTGCGCTCTCT-GGTATTCCGGAGA-GCATG  294
             ||||||||||||||||||||||||||| ||||||| |||| ||||||||| ||| |||||
Sbjct  6838  CAGTGAATCATCGAATCTTTGAACGCACCTTGCGC-CTCTTGGTATTCCG-AGAGGCATG  6895

Query  295   CCTGTTTGAGTATCATGAAATCTCAA  320
             ||||||||||| ||||||||| ||||
Sbjct  6896  CCTGTTTGAGTGTCATGAAATATCAA  6921


 Score = 361 bits (195),  Expect = 2e-95
 Identities = 284/326 (87%), Gaps = 10/326 (3%)
 Strand=Plus/Plus

Query  1      CAAGGTTTCCGTAGGTGAACCTGCGGAAGGATCATTAGTGAATTGCTCTTTGAGCGTTAA  60
              ||||||||||||||||||||||||||||||||||||||||| |||  ||    || || |
Sbjct  14314  CAAGGTTTCCGTAGGTGAACCTGCGGAAGGATCATTAGTGATTTGGCCTAACGGCCTTTA  14373

Query  61     ACTATATCCATCTACACCTGTGAA-CTGTTGATTGACTTCGGTCAATTACT-TTTACAA-  117
               | | |||| || ||||||||||| |||| | | ||| ||||||      | ||||||| 
Sbjct  14374  TCCA-ATCC-TCAACACCTGTGAACCTGTCGGTGGACCTCGGTCCGCCGGTCTTTACAAT  14431

Query  118    ACATTGTGTAATGAACGT-CATGTTATTATAACAAAAATAACTTTCAACAACGGATCTCT  176
              ||  ||||| ||||||||  ||||  |||||||||||| |||||||||||||||||||||
Sbjct  14432  ACTATGTGTCATGAACGTGAATGTATTTATAACAAAAAAAACTTTCAACAACGGATCTCT  14491

Query  177    TGGCTCTCGCATCGATGAAGAACGCAGCGAAATGCGATAAGTAATGTGAATTGCAGAATT  236
              ||||||||||||||||||||||||||||||||||||||||||||||||||||||||||||
Sbjct  14492  TGGCTCTCGCATCGATGAAGAACGCAGCGAAATGCGATAAGTAATGTGAATTGCAGAATT  14551

Query  237    CAGTGAATCATCGAATCTTTGAACGCAACTTGCGCTCTCT-GGTATTCCGGAGA-GCATG  294
              ||||||||||||||||||||||||||| ||||||| |||| ||||||||| ||| |||||
Sbjct  14552  CAGTGAATCATCGAATCTTTGAACGCACCTTGCGC-CTCTTGGTATTCCG-AGAGGCATG  14609

Query  295    CCTGTTTGAGTATCATGAAATCTCAA  320
              ||||||||||| ||||||||| ||||
Sbjct  14610  CCTGTTTGAGTGTCATGAAATATCAA  14635


>NW_019028972.1 Kockovaella imperatae strain NRRL Y-17943 chromosome Unknown 
BD324scaffold_32, whole genome shotgun sequence
Length=18679

 Score = 361 bits (195),  Expect = 2e-95
 Identities = 284/326 (87%), Gaps = 10/326 (3%)
 Strand=Plus/Minus

Query  1    CAAGGTTTCCGTAGGTGAACCTGCGGAAGGATCATTAGTGAATTGCTCTTTGAGCGTTAA  60
            ||||||||||||||||||||||||||||||||||||||||| |||  ||    || || |
Sbjct  654  CAAGGTTTCCGTAGGTGAACCTGCGGAAGGATCATTAGTGATTTGGCCTAACGGCCTTTA  595

Query  61   ACTATATCCATCTACACCTGTGAAC-TGTTGATTGACTTCGGTCAATTACT-TTTACAA-  117
             | | |||| || |||||||||||| ||| | | ||| ||||||      | ||||||| 
Sbjct  594  TCCA-ATCC-TCAACACCTGTGAACCTGTCGGTGGACCTCGGTCCGCCGGTCTTTACAAT  537

Query  118  ACATTGTGTAATGAACGT-CATGTTATTATAACAAAAATAACTTTCAACAACGGATCTCT  176
            ||  ||||| ||||||||  ||||  |||||||||||| |||||||||||||||||||||
Sbjct  536  ACTATGTGTCATGAACGTGAATGTATTTATAACAAAAAAAACTTTCAACAACGGATCTCT  477

Query  177  TGGCTCTCGCATCGATGAAGAACGCAGCGAAATGCGATAAGTAATGTGAATTGCAGAATT  236
            ||||||||||||||||||||||||||||||||||||||||||||||||||||||||||||
Sbjct  476  TGGCTCTCGCATCGATGAAGAACGCAGCGAAATGCGATAAGTAATGTGAATTGCAGAATT  417

Query  237  CAGTGAATCATCGAATCTTTGAACGCAACTTGCGCTCTCT-GGTATTCCGGAGA-GCATG  294
            ||||||||||||||||||||||||||| ||||||| |||| ||||||||| ||| |||||
Sbjct  416  CAGTGAATCATCGAATCTTTGAACGCACCTTGCGC-CTCTTGGTATTCCG-AGAGGCATG  359

Query  295  CCTGTTTGAGTATCATGAAATCTCAA  320
            ||||||||||| ||||||||| ||||
Sbjct  358  CCTGTTTGAGTGTCATGAAATATCAA  333


 Score = 361 bits (195),  Expect = 2e-95
 Identities = 284/326 (87%), Gaps = 10/326 (3%)
 Strand=Plus/Minus

Query  1     CAAGGTTTCCGTAGGTGAACCTGCGGAAGGATCATTAGTGAATTGCTCTTTGAGCGTTAA  60
             ||||||||||||||||||||||||||||||||||||||||| |||  ||    || || |
Sbjct  8367  CAAGGTTTCCGTAGGTGAACCTGCGGAAGGATCATTAGTGATTTGGCCTAACGGCCTTTA  8308

Query  61    ACTATATCCATCTACACCTGTGAAC-TGTTGATTGACTTCGGTCAATTACT-TTTACAA-  117
              | | |||| || |||||||||||| ||| | | ||| ||||||      | ||||||| 
Sbjct  8307  TCCA-ATCC-TCAACACCTGTGAACCTGTCGGTGGACCTCGGTCCGCCGGTCTTTACAAT  8250

Query  118   ACATTGTGTAATGAACGT-CATGTTATTATAACAAAAATAACTTTCAACAACGGATCTCT  176
             ||  ||||| ||||||||  ||||  |||||||||||| |||||||||||||||||||||
Sbjct  8249  ACTATGTGTCATGAACGTGAATGTATTTATAACAAAAAAAACTTTCAACAACGGATCTCT  8190

Query  177   TGGCTCTCGCATCGATGAAGAACGCAGCGAAATGCGATAAGTAATGTGAATTGCAGAATT  236
             ||||||||||||||||||||||||||||||||||||||||||||||||||||||||||||
Sbjct  8189  TGGCTCTCGCATCGATGAAGAACGCAGCGAAATGCGATAAGTAATGTGAATTGCAGAATT  8130

Query  237   CAGTGAATCATCGAATCTTTGAACGCAACTTGCGCTCTCT-GGTATTCCGGAGA-GCATG  294
             ||||||||||||||||||||||||||| ||||||| |||| ||||||||| ||| |||||
Sbjct  8129  CAGTGAATCATCGAATCTTTGAACGCACCTTGCGC-CTCTTGGTATTCCG-AGAGGCATG  8072

Query  295   CCTGTTTGAGTATCATGAAATCTCAA  320
             ||||||||||| ||||||||| ||||
Sbjct  8071  CCTGTTTGAGTGTCATGAAATATCAA  8046


 Score = 361 bits (195),  Expect = 2e-95
 Identities = 284/326 (87%), Gaps = 10/326 (3%)
 Strand=Plus/Minus

Query  1      CAAGGTTTCCGTAGGTGAACCTGCGGAAGGATCATTAGTGAATTGCTCTTTGAGCGTTAA  60
              ||||||||||||||||||||||||||||||||||||||||| |||  ||    || || |
Sbjct  16081  CAAGGTTTCCGTAGGTGAACCTGCGGAAGGATCATTAGTGATTTGGCCTAACGGCCTTTA  16022

Query  61     ACTATATCCATCTACACCTGTGAAC-TGTTGATTGACTTCGGTCAATTACT-TTTACAA-  117
               | | |||| || |||||||||||| ||| | | ||| ||||||      | ||||||| 
Sbjct  16021  TCCA-ATCC-TCAACACCTGTGAACCTGTCGGTGGACCTCGGTCCGCCGGTCTTTACAAT  15964

Query  118    ACATTGTGTAATGAACGT-CATGTTATTATAACAAAAATAACTTTCAACAACGGATCTCT  176
              ||  ||||| ||||||||  ||||  |||||||||||| |||||||||||||||||||||
Sbjct  15963  ACTATGTGTCATGAACGTGAATGTATTTATAACAAAAAAAACTTTCAACAACGGATCTCT  15904

Query  177    TGGCTCTCGCATCGATGAAGAACGCAGCGAAATGCGATAAGTAATGTGAATTGCAGAATT  236
              ||||||||||||||||||||||||||||||||||||||||||||||||||||||||||||
Sbjct  15903  TGGCTCTCGCATCGATGAAGAACGCAGCGAAATGCGATAAGTAATGTGAATTGCAGAATT  15844

Query  237    CAGTGAATCATCGAATCTTTGAACGCAACTTGCGCTCTCT-GGTATTCCGGAGA-GCATG  294
              ||||||||||||||||||||||||||| ||||||| |||| ||||||||| ||| |||||
Sbjct  15843  CAGTGAATCATCGAATCTTTGAACGCACCTTGCGC-CTCTTGGTATTCCG-AGAGGCATG  15786

Query  295    CCTGTTTGAGTATCATGAAATCTCAA  320
              ||||||||||| ||||||||| ||||
Sbjct  15785  CCTGTTTGAGTGTCATGAAATATCAA  15760


>KI669491.1 Kwoniella mangroviensis CBS 8507 unplaced genomic scaffold supercont2.54, 
whole genome shotgun sequence
Length=5488

 Score = 340 bits (184),  Expect = 2e-89
 Identities = 291/341 (85%), Gaps = 13/341 (4%)
 Strand=Plus/Minus

Query  1    CAAGGTTTCCGTAGGTGAACCTGCGGAAGGATCATTAGTGAAT--TGCTCTTTGAGCGTT  58
            |||||||||||||||||||||||||||||||||| ||| ||||  ||  ||| |  |  |
Sbjct  561  CAAGGTTTCCGTAGGTGAACCTGCGGAAGGATCAGTAGAGAATATTGGACTTCGGTCCAT  502

Query  59   AAACTATATCCATCTACACCTGTGAACTGTTGAT-TGACTTCGGTCAATTACTTTTACAA  117
              | | || |||||||||||||||||||||| || || |||||| ||  |  ||  ||||
Sbjct  501  TTA-TCTACCCATCTACACCTGTGAACTGTTTATGTG-CTTCGG-CACGTT-TTACACAA  446

Query  118  ACAT-T--GTGTAATGAACGTCATGTTATTATAACAA-AA-ATAACTTTCAACAACGGAT  172
            || | |   ||||||||| || || |||||||||||| || | |||||||||||||||||
Sbjct  445  ACTTCTAAATGTAATGAATGTAATCTTATTATAACAATAATAAAACTTTCAACAACGGAT  386

Query  173  CTCTTGGCTCTCGCATCGATGAAGAACGCAGCGAAATGCGATAAGTAATGTGAATTGCAG  232
            |||||||||| | |||||||||||||||||||||||||||||||||||||||||||||||
Sbjct  385  CTCTTGGCTCCCACATCGATGAAGAACGCAGCGAAATGCGATAAGTAATGTGAATTGCAG  326

Query  233  AATTCAGTGAATCATCGAATCTTTGAACGCAACTTGCGCTCTCTGGTATTCCGGAGAGCA  292
            ||||||||||||||||||||||||||||||||||||||| || |||||||||| || |||
Sbjct  325  AATTCAGTGAATCATCGAATCTTTGAACGCAACTTGCGCCCTTTGGTATTCCGAAGGGCA  266

Query  293  TGCCTGTTTGAGTATCATGAAA-TCTCAACCATTAGGGTTT  332
            ||||||||||||  |||||||| |||||| |  | ||||||
Sbjct  265  TGCCTGTTTGAGAGTCATGAAAATCTCAATCCCTCGGGTTT  225


>JALAIP010002631.1 MAG: Caloplaca aegaea isolate LIQ143CAAG scaffold_2631, whole 
genome shotgun sequence
Length=3217

 Score = 340 bits (184),  Expect = 2e-89
 Identities = 433/546 (79%), Gaps = 46/546 (8%)
 Strand=Plus/Minus

Query  1     CAAGGTTTCCGTAGGTGAACCTGCGGAAGGATCATTAGTGA-ATTGCTCTTTGAG-CGTT  58
             |||||||||||||||||||||||||||||||||||||||||  |||  || || | |  |
Sbjct  2902  CAAGGTTTCCGTAGGTGAACCTGCGGAAGGATCATTAGTGATTTTGACCTCTGGGTCTAT  2843

Query  59    AA-ACTAT-ATCCATCTACACCTGTGAACTGTTGATTGA-CTTC-GGTCAATTACTTTTA  114
             || ||| | |||||  |||  |||||||| | |  |||| | || |||| |   || | |
Sbjct  2842  AATACTCTAATCCACATACCTCTGTGAACCG-T--TTGACCCTCGGGTCTA-CCCTATAA  2787

Query  115   CAAACAT-TGTGTAATGAACGTCA--TGTTATTATAACA--AAAATAACTTTCAACAACG  169
             |||||||  |||||||||||||||  | || | ||||||  || | ||||||||||||||
Sbjct  2786  CAAACATCAGTGTAATGAACGTCAAATCTT-TAATAACATTAACAGAACTTTCAACAACG  2728

Query  170   GATCTCTTGGCTCTCGCATCGATGAAGAACGCAGCGAAATGCGATAAGTAATGTGAATTG  229
             ||||||||||||||||||||||||||||||||||||||||||||||||||||||||||||
Sbjct  2727  GATCTCTTGGCTCTCGCATCGATGAAGAACGCAGCGAAATGCGATAAGTAATGTGAATTG  2668

Query  230   CAGAATTCAGTGAATCATCGAATCTTTGAACGCAACTTGCGCTCTCTGGTATTCCGGAGA  289
             |||||| ||||||||||||||||||||||||||| || ||||  | |||||||||| |  
Sbjct  2667  CAGAATCCAGTGAATCATCGAATCTTTGAACGCACCTGGCGCCTTTTGGTATTCCGAAAG  2608

Query  290   GCATGCCTGTTTGAGTATCATGAAATCTCAA-CCATTAGGGTTTCTT-A--A--TGG---  340
             | |||||||||||||| |||||||||||||| ||  | |||||| || |  |  |||   
Sbjct  2607  GTATGCCTGTTTGAGTGTCATGAAATCTCAATCCCCTCGGGTTTTTTTATGACCTGGGGT  2548

Query  341   ---CTTGGATTTGGGCG-CTGCCACTTGCCTGGCTCGCCTTAAAAGAGTTAGCGT-ATTA  395
                |||||| ||||||| |||||| |  | |||||||||| ||| |  |||| |  | ||
Sbjct  2547  GGACTTGGACTTGGGCGTCTGCCA-T-CCGTGGCTCGCCTCAAATGGATTAGTGGGAATA  2490

Query  396   --ACTTGTCGATCTG-G-CGTAATAAGTTTCG-CTGG-TGTAGACTTGAGAAGTGCGCTT  449
               ||||| | || || | |||||||||||||| |||| | | |   || || || |||| 
Sbjct  2489  GCACTTG-C-ATTTGAGACGTAATAAGTTTCGTCTGGATATTGG--TGTGACGTCCGCTC  2434

Query  450   CTAATCGTCTTCGGACAATTCTTGAACTCTGGTCTCAAATCAGGTAGGACTACCCGCTGA  509
             |||| |  || |  ||  ||||   ||||||  ||||||||||||||| |||||||||||
Sbjct  2433  CTAACCC-CTAC--ACT-TTCTACGACTCTGACCTCAAATCAGGTAGGGCTACCCGCTGA  2378

Query  510   ACTTAA  515
             ||||||
Sbjct  2377  ACTTAA  2372


>NW_017566921.1 Kwoniella mangroviensis CBS 8507 unplaced genomic scaffold supercont2.54, 
whole genome shotgun sequence
Length=5488

 Score = 340 bits (184),  Expect = 2e-89
 Identities = 291/341 (85%), Gaps = 13/341 (4%)
 Strand=Plus/Minus

Query  1    CAAGGTTTCCGTAGGTGAACCTGCGGAAGGATCATTAGTGAAT--TGCTCTTTGAGCGTT  58
            |||||||||||||||||||||||||||||||||| ||| ||||  ||  ||| |  |  |
Sbjct  561  CAAGGTTTCCGTAGGTGAACCTGCGGAAGGATCAGTAGAGAATATTGGACTTCGGTCCAT  502

Query  59   AAACTATATCCATCTACACCTGTGAACTGTTGAT-TGACTTCGGTCAATTACTTTTACAA  117
              | | || |||||||||||||||||||||| || || |||||| ||  |  ||  ||||
Sbjct  501  TTA-TCTACCCATCTACACCTGTGAACTGTTTATGTG-CTTCGG-CACGTT-TTACACAA  446

Query  118  ACAT-T--GTGTAATGAACGTCATGTTATTATAACAA-AA-ATAACTTTCAACAACGGAT  172
            || | |   ||||||||| || || |||||||||||| || | |||||||||||||||||
Sbjct  445  ACTTCTAAATGTAATGAATGTAATCTTATTATAACAATAATAAAACTTTCAACAACGGAT  386

Query  173  CTCTTGGCTCTCGCATCGATGAAGAACGCAGCGAAATGCGATAAGTAATGTGAATTGCAG  232
            |||||||||| | |||||||||||||||||||||||||||||||||||||||||||||||
Sbjct  385  CTCTTGGCTCCCACATCGATGAAGAACGCAGCGAAATGCGATAAGTAATGTGAATTGCAG  326

Query  233  AATTCAGTGAATCATCGAATCTTTGAACGCAACTTGCGCTCTCTGGTATTCCGGAGAGCA  292
            ||||||||||||||||||||||||||||||||||||||| || |||||||||| || |||
Sbjct  325  AATTCAGTGAATCATCGAATCTTTGAACGCAACTTGCGCCCTTTGGTATTCCGAAGGGCA  266

Query  293  TGCCTGTTTGAGTATCATGAAA-TCTCAACCATTAGGGTTT  332
            ||||||||||||  |||||||| |||||| |  | ||||||
Sbjct  265  TGCCTGTTTGAGAGTCATGAAAATCTCAATCCCTCGGGTTT  225


>MCFC01000139.1 Naematelia encephala strain 68-887.2 BCR39scaffold_139, whole 
genome shotgun sequence
Length=7888

 Score = 337 bits (182),  Expect = 3e-88
 Identities = 413/521 (79%), Gaps = 30/521 (6%)
 Strand=Plus/Plus

Query  1     CAAGGTTTCCGTAGGTGAACCTGCGGAAGGATCATTAGTGAATT-GCTCTTTGAGCGTTA  59
             ||||||||||||||||||||||||||||||||||||||||| || || | | | || | |
Sbjct  1347  CAAGGTTTCCGTAGGTGAACCTGCGGAAGGATCATTAGTGATTTGGCACCTAGTGCCTAA  1406

Query  60    AACTATATCCATCTACACCTGTGAACTGTTGATTGACTTCGGTCAATTACTTTTACAAAC  119
             |||   |||||  |||  |||||||||| | |  | | ||||       |   | |||||
Sbjct  1407  AACACAATCCA-ATACCTCTGTGAACTG-TCA--GCCCTCGG------GC---T-CAAAC  1452

Query  120   ATTGTGTAATGAACGTCATGTTATTATAA-CAAAAATAACTTTCAACAACGGATCTCTTG  178
             |||||||||||||||||  | || ||||| | || | |||||||||||||||||||||||
Sbjct  1453  ATTGTGTAATGAACGTC--GATAATATAATCTAATAAAACTTTCAACAACGGATCTCTTG  1510

Query  179   GCTCTCGCATCGATGAAGAACGCAGCGAAATGCGATAAGTAATGTGAATTGCAGAATTCA  238
             ||||||||||||||||||||||||||||||||||||||||||||||||||||||||||||
Sbjct  1511  GCTCTCGCATCGATGAAGAACGCAGCGAAATGCGATAAGTAATGTGAATTGCAGAATTCA  1570

Query  239   GTGAATCATCGAATCTTTGAACGCAACTTGCGCTCTCTGGTATTCCGGAGAGCATGCCTG  298
             ||||||||||||||||||||||||| |||||||  | |||||||||| |  |||||||||
Sbjct  1571  GTGAATCATCGAATCTTTGAACGCACCTTGCGCCTTTTGGTATTCCGAAAGGCATGCCTG  1630

Query  299   TTTGAGTATCATGAAATCTCAACCAT-TAGGGTTTCTTAATGGCTTGGATTTGGGCGCTG  357
             ||||||| ||||||| ||||||||   | |||||||  |  || ||||| ||||| ||||
Sbjct  1631  TTTGAGTGTCATGAACTCTCAACCCCCTCGGGTTTCCGATCGGGTTGGACTTGGGTGCTG  1690

Query  358   CCACTTGCCTGGCTCGCCTTAAAAGAGTTAGCGTAT-TAACTTGTCGATCTGGCGTAATA  416
             ||| |  | |||||| ||||||| || |||| | || |  |   | | ||    ||||||
Sbjct  1691  CCA-T--CATGGCTCACCTTAAATGACTTAGTGGATGTCTCCCCTAG-TCAAT-GTAATA  1745

Query  417   AGTTTCGCTGGTGTAGACTTGAGAAGTGCGCTTCTAATCGTCTT--CGGACAATTCTTGA  474
             ||||||  ||| | ||  || ||   ||| |  | || || |||  | | |||   ||| 
Sbjct  1746  AGTTTCATTGGCGAAGGGTTCAGTC-TGCTCA-C-AACCGCCTTTACTGGCAACATTTGT  1802

Query  475   ACTCTGGTCTCAAATCAGGTAGGACTACCCGCTGAACTTAA  515
             ||||||  ||||||||||||||| |||||||||||||||||
Sbjct  1803  ACTCTGACCTCAAATCAGGTAGGGCTACCCGCTGAACTTAA  1843


>CP025762.1 Cryptococcus gattii VGII R265 chromosome 4
Length=1750766

 Score = 333 bits (180),  Expect = 3e-87
 Identities = 308/367 (84%), Gaps = 19/367 (5%)
 Strand=Plus/Plus

Query  1        CAAGGTTTCCGTAGGTGAACCTGCGGAAGGATCATTAGTGAAT--TGCTCTTTGAGCGTT  58
                |||||||||||||||||||||||||||||||||| ||| ||||  ||  ||| |  |  |
Sbjct  1475316  CAAGGTTTCCGTAGGTGAACCTGCGGAAGGATCAGTAGAGAATACTGGACTTCGGTCCAT  1475375

Query  59       AAACTATATCCATCTACACCTGTGAACTGTTGAT-TGACTTCGGTCAATTACTTTTACAA  117
                  | | || |||||||||||||||||||||| || || |||||| ||  |  ||  ||||
Sbjct  1475376  TTA-TCTACCCATCTACACCTGTGAACTGTTTATGTG-CTTCGG-CACGTT-TTACACAA  1475431

Query  118      ACAT-T--GTGTAATGAACGTCATGTTATTATAACAA-AA-ATAACTTTCAACAACGGAT  172
                || | |   ||||||||| || || |||||||||||| || | |||||||||||||||||
Sbjct  1475432  ACTTCTAAATGTAATGAATGTAATCTTATTATAACAATAATAAAACTTTCAACAACGGAT  1475491

Query  173      CTCTTGGCTCTCGCATCGATGAAGAACGCAGCGAAATGCGATAAGTAATGTGAATTGCAG  232
                |||||||||  | |||||||||||||||||||||||||||||||||||||||||||||||
Sbjct  1475492  CTCTTGGCTTCCACATCGATGAAGAACGCAGCGAAATGCGATAAGTAATGTGAATTGCAG  1475551

Query  233      AATTCAGTGAATCATCGAATCTTTGAACGCAACTTGCGCTCTCTGGTATTCCGGAGAGCA  292
                |||||||||||||||||| |||||||||||||||||||| || |||||||||| || |||
Sbjct  1475552  AATTCAGTGAATCATCGAGTCTTTGAACGCAACTTGCGCCCTTTGGTATTCCGAAGGGCA  1475611

Query  293      TGCCTGTTTGAGTATCATGAAA-TCTCAA-CCATTAGGGTTTCTTAA-TG--G--CTTGG  345
                ||||||||||||  |||||||| |||||| || | ||| ||| |||  ||  |  |||||
Sbjct  1475612  TGCCTGTTTGAGAGTCATGAAAATCTCAATCCCTCAGGTTTTATTACCTGTTGGACTTGG  1475671

Query  346      ATTTGGG  352
                |||||||
Sbjct  1475672  ATTTGGG  1475678


 Score = 333 bits (180),  Expect = 3e-87
 Identities = 308/367 (84%), Gaps = 19/367 (5%)
 Strand=Plus/Plus

Query  1        CAAGGTTTCCGTAGGTGAACCTGCGGAAGGATCATTAGTGAAT--TGCTCTTTGAGCGTT  58
                |||||||||||||||||||||||||||||||||| ||| ||||  ||  ||| |  |  |
Sbjct  1483468  CAAGGTTTCCGTAGGTGAACCTGCGGAAGGATCAGTAGAGAATACTGGACTTCGGTCCAT  1483527

Query  59       AAACTATATCCATCTACACCTGTGAACTGTTGAT-TGACTTCGGTCAATTACTTTTACAA  117
                  | | || |||||||||||||||||||||| || || |||||| ||  |  ||  ||||
Sbjct  1483528  TTA-TCTACCCATCTACACCTGTGAACTGTTTATGTG-CTTCGG-CACGTT-TTACACAA  1483583

Query  118      ACAT-T--GTGTAATGAACGTCATGTTATTATAACAA-AA-ATAACTTTCAACAACGGAT  172
                || | |   ||||||||| || || |||||||||||| || | |||||||||||||||||
Sbjct  1483584  ACTTCTAAATGTAATGAATGTAATCTTATTATAACAATAATAAAACTTTCAACAACGGAT  1483643

Query  173      CTCTTGGCTCTCGCATCGATGAAGAACGCAGCGAAATGCGATAAGTAATGTGAATTGCAG  232
                |||||||||  | |||||||||||||||||||||||||||||||||||||||||||||||
Sbjct  1483644  CTCTTGGCTTCCACATCGATGAAGAACGCAGCGAAATGCGATAAGTAATGTGAATTGCAG  1483703

Query  233      AATTCAGTGAATCATCGAATCTTTGAACGCAACTTGCGCTCTCTGGTATTCCGGAGAGCA  292
                |||||||||||||||||| |||||||||||||||||||| || |||||||||| || |||
Sbjct  1483704  AATTCAGTGAATCATCGAGTCTTTGAACGCAACTTGCGCCCTTTGGTATTCCGAAGGGCA  1483763

Query  293      TGCCTGTTTGAGTATCATGAAA-TCTCAA-CCATTAGGGTTTCTTAA-TG--G--CTTGG  345
                ||||||||||||  |||||||| |||||| || | ||| ||| |||  ||  |  |||||
Sbjct  1483764  TGCCTGTTTGAGAGTCATGAAAATCTCAATCCCTCAGGTTTTATTACCTGTTGGACTTGG  1483823

Query  346      ATTTGGG  352
                |||||||
Sbjct  1483824  ATTTGGG  1483830


 Score = 333 bits (180),  Expect = 3e-87
 Identities = 308/367 (84%), Gaps = 19/367 (5%)
 Strand=Plus/Plus

Query  1        CAAGGTTTCCGTAGGTGAACCTGCGGAAGGATCATTAGTGAAT--TGCTCTTTGAGCGTT  58
                |||||||||||||||||||||||||||||||||| ||| ||||  ||  ||| |  |  |
Sbjct  1491454  CAAGGTTTCCGTAGGTGAACCTGCGGAAGGATCAGTAGAGAATACTGGACTTCGGTCCAT  1491513

Query  59       AAACTATATCCATCTACACCTGTGAACTGTTGAT-TGACTTCGGTCAATTACTTTTACAA  117
                  | | || |||||||||||||||||||||| || || |||||| ||  |  ||  ||||
Sbjct  1491514  TTA-TCTACCCATCTACACCTGTGAACTGTTTATGTG-CTTCGG-CACGTT-TTACACAA  1491569

Query  118      ACAT-T--GTGTAATGAACGTCATGTTATTATAACAA-AA-ATAACTTTCAACAACGGAT  172
                || | |   ||||||||| || || |||||||||||| || | |||||||||||||||||
Sbjct  1491570  ACTTCTAAATGTAATGAATGTAATCTTATTATAACAATAATAAAACTTTCAACAACGGAT  1491629

Query  173      CTCTTGGCTCTCGCATCGATGAAGAACGCAGCGAAATGCGATAAGTAATGTGAATTGCAG  232
                |||||||||  | |||||||||||||||||||||||||||||||||||||||||||||||
Sbjct  1491630  CTCTTGGCTTCCACATCGATGAAGAACGCAGCGAAATGCGATAAGTAATGTGAATTGCAG  1491689

Query  233      AATTCAGTGAATCATCGAATCTTTGAACGCAACTTGCGCTCTCTGGTATTCCGGAGAGCA  292
                |||||||||||||||||| |||||||||||||||||||| || |||||||||| || |||
Sbjct  1491690  AATTCAGTGAATCATCGAGTCTTTGAACGCAACTTGCGCCCTTTGGTATTCCGAAGGGCA  1491749

Query  293      TGCCTGTTTGAGTATCATGAAA-TCTCAA-CCATTAGGGTTTCTTAA-TG--G--CTTGG  345
                ||||||||||||  |||||||| |||||| || | ||| ||| |||  ||  |  |||||
Sbjct  1491750  TGCCTGTTTGAGAGTCATGAAAATCTCAATCCCTCAGGTTTTATTACCTGTTGGACTTGG  1491809

Query  346      ATTTGGG  352
                |||||||
Sbjct  1491810  ATTTGGG  1491816


>JAKFAO010000004.1 Naematelia aurantialba strain NX-20 Contig4, whole genome shotgun 
sequence
Length=1823843

 Score = 333 bits (180),  Expect = 3e-87
 Identities = 412/520 (79%), Gaps = 31/520 (6%)
 Strand=Plus/Plus

Query  1       CAAGGTTTCCGTAGGTGAACCTGCGGAAGGATCATTAGTGAATTGCTCTTTGAGCGTTAA  60
               ||||||||||||||||||||||||||||||||||||||||| |||  || || ||  |||
Sbjct  778654  CAAGGTTTCCGTAGGTGAACCTGCGGAAGGATCATTAGTGATTTGGCCTCTGTGC-CTAA  778712

Query  61      ACTATATCCATCTACACCTGTGAACTGTTGATTGACTTCGGTCAATTACTTTTACAAACA  120
               ||   ||||   |||  |||||||||| | |  | | ||||       |   | ||||||
Sbjct  778713  ACACAATCCCA-TACCTCTGTGAACTG-TCA--GCCCTCGG------GC---T-CAAACA  778758

Query  121     TTGTGTAATGAACGTCATGTTATTATAA-CAAAAATAACTTTCAACAACGGATCTCTTGG  179
               |||||||||||||||| |  ||  |||| | || | ||||||||||||||||||||||||
Sbjct  778759  TTGTGTAATGAACGTC-T-ATAACATAACCTAATAAAACTTTCAACAACGGATCTCTTGG  778816

Query  180     CTCTCGCATCGATGAAGAACGCAGCGAAATGCGATAAGTAATGTGAATTGCAGAATTCAG  239
               ||||||||||||||||||||||||||||||||||||||||||||||||||||||||||||
Sbjct  778817  CTCTCGCATCGATGAAGAACGCAGCGAAATGCGATAAGTAATGTGAATTGCAGAATTCAG  778876

Query  240     TGAATCATCGAATCTTTGAACGCAACTTGCGCTCTCTGGTATTCCGGAGAGCATGCCTGT  299
               |||||||||||||||||||||||| |||||||  | |||||||||| |  ||||||||||
Sbjct  778877  TGAATCATCGAATCTTTGAACGCACCTTGCGCCTTTTGGTATTCCGAAAGGCATGCCTGT  778936

Query  300     TTGAGTATCATGAAATCTCAA-CCATTAGGGTTTCTTAATGGCTTGGATTTGGGCGCTGC  358
               |||||| ||||||| |||||| ||  | |||||||  | ||| ||||| ||||| |||||
Sbjct  778937  TTGAGTGTCATGAACTCTCAATCCCCTCGGGTTTCCGACTGGATTGGACTTGGGTGCTGC  778996

Query  359     CACTTGCCTGGCTCGCCTTAAAAGAGTTAGCGTAT-TAACTTGTCGATCTGGCGTAATAA  417
               |  ||   |||||| ||||||| || |||| | || |  |   | | || |  |||||||
Sbjct  778997  CG-TT---TGGCTCTCCTTAAATGACTTAGTGGATGTCTCCCCTAG-TC-GATGTAATAA  779050

Query  418     GTTTCGCTGGTGTAGACTTGAGAAGTGCGCTTCTAATCGTCTT--CGGACAATTCTTGAA  475
               |||||   |||| ||  |  ||   ||| |  | ||||| |||  | | |||   ||| |
Sbjct  779051  GTTTCATCGGTGAAGGGTCTAGTC-TGCTCA-C-AATCGCCTTTGCTGGCAACATTTGTA  779107

Query  476     CTCTGGTCTCAAATCAGGTAGGACTACCCGCTGAACTTAA  515
               |||||  ||||||||||||||| |||||||||||||||||
Sbjct  779108  CTCTGACCTCAAATCAGGTAGGGCTACCCGCTGAACTTAA  779147


>VHDQ01000014.1 Cryptococcus cf. gattii strain MF34 chromosome 14 contig000014, 
whole genome shotgun sequence
Length=1507400

 Score = 331 bits (179),  Expect = 1e-86
 Identities = 283/331 (85%), Gaps = 16/331 (5%)
 Strand=Plus/Plus

Query  1        CAAGGTTTCCGTAGGTGAACCTGCGGAAGGATCATTAGTGAAT--TGCTCTTTGAGCGTT  58
                |||||||||||||||||||||||||||||||||| ||| ||||  ||  ||| | | || 
Sbjct  1497766  CAAGGTTTCCGTAGGTGAACCTGCGGAAGGATCAGTAGAGAATACTGGACTTCG-G-GTC  1497823

Query  59       AAACTA--TATCCATCTACACCTGTGAACTGTTGAT-TGACTTCGGTCAATTACTTTTAC  115
                 |  ||  || |||||||||||||||||||||| || || |||||| ||  |  ||  ||
Sbjct  1497824  CATTTATCTACCCATCTACACCTGTGAACTGTTTATGTG-CTTCGG-CACGTT-TTACAC  1497880

Query  116      AAACAT-T--GTGTAATGAACGTCATGTTATTATAACAA-AA-ATAACTTTCAACAACGG  170
                |||| | |   ||||||||| || || |||||||||||| || | |||||||||||||||
Sbjct  1497881  AAACTTCTAAATGTAATGAATGTAATCTTATTATAACAATAATAAAACTTTCAACAACGG  1497940

Query  171      ATCTCTTGGCTCTCGCATCGATGAAGAACGCAGCGAAATGCGATAAGTAATGTGAATTGC  230
                |||||||||||  | |||||||||||||||||||||||||||||||||||||||||||||
Sbjct  1497941  ATCTCTTGGCTTCCACATCGATGAAGAACGCAGCGAAATGCGATAAGTAATGTGAATTGC  1498000

Query  231      AGAATTCAGTGAATCATCGAATCTTTGAACGCAACTTGCGCTCTCTGGTATTCCGGAGAG  290
                |||||||||||||||||||| |||||||||||||||||||| || |||||||||| || |
Sbjct  1498001  AGAATTCAGTGAATCATCGAGTCTTTGAACGCAACTTGCGCCCTTTGGTATTCCGAAGGG  1498060

Query  291      CATGCCTGTTTGAGTATCATGAAA-TCTCAA  320
                ||||||||||||||  |||||||| ||||||
Sbjct  1498061  CATGCCTGTTTGAGAGTCATGAAAATCTCAA  1498091


 Score = 329 bits (178),  Expect = 4e-86
 Identities = 281/329 (85%), Gaps = 13/329 (4%)
 Strand=Plus/Plus

Query  1        CAAGGTTTCCGTAGGTGAACCTGCGGAAGGATCATTAGTGAAT--TGCTCTTTGAGCGTT  58
                |||||||||||||||||||||||||||||||||| ||| ||||  ||  ||| |  |  |
Sbjct  1505840  CAAGGTTTCCGTAGGTGAACCTGCGGAAGGATCAGTAGAGAATACTGGACTTCGGTCCAT  1505899

Query  59       AAACTATATCCATCTACACCTGTGAACTGTTGAT-TGACTTCGGTCAATTACTTTTACAA  117
                  | | || |||||||||||||||||||||| || || |||||| ||  |  ||  ||||
Sbjct  1505900  TTA-TCTACCCATCTACACCTGTGAACTGTTTATGTG-CTTCGG-CACGTT-TTACACAA  1505955

Query  118      ACAT-T--GTGTAATGAACGTCATGTTATTATAACAA-AA-ATAACTTTCAACAACGGAT  172
                || | |   ||||||||| || || |||||||||||| || | |||||||||||||||||
Sbjct  1505956  ACTTCTAAATGTAATGAATGTAATCTTATTATAACAATAATAAAACTTTCAACAACGGAT  1506015

Query  173      CTCTTGGCTCTCGCATCGATGAAGAACGCAGCGAAATGCGATAAGTAATGTGAATTGCAG  232
                |||||||||  | |||||||||||||||||||||||||||||||||||||||||||||||
Sbjct  1506016  CTCTTGGCTTCCACATCGATGAAGAACGCAGCGAAATGCGATAAGTAATGTGAATTGCAG  1506075

Query  233      AATTCAGTGAATCATCGAATCTTTGAACGCAACTTGCGCTCTCTGGTATTCCGGAGAGCA  292
                |||||||||||||||||| |||||||||||||||||||| || |||||||||| || |||
Sbjct  1506076  AATTCAGTGAATCATCGAGTCTTTGAACGCAACTTGCGCCCTTTGGTATTCCGAAGGGCA  1506135

Query  293      TGCCTGTTTGAGTATCATGAAA-TCTCAA  320
                ||||||||||||  |||||||| ||||||
Sbjct  1506136  TGCCTGTTTGAGAGTCATGAAAATCTCAA  1506164


>AE017342.1 Cryptococcus neoformans var. neoformans JEC21 chromosome 2 sequence
Length=1632307

 Score = 329 bits (178),  Expect = 4e-86
 Identities = 289/341 (85%), Gaps = 13/341 (4%)
 Strand=Plus/Minus

Query  1       CAAGGTTTCCGTAGGTGAACCTGCGGAAGGATCATTAGTGAAT--TGCTCTTTGAGCGTT  58
               |||||||||||||||||||||||||||||||||| ||| ||||  ||  |||||  |  |
Sbjct  279892  CAAGGTTTCCGTAGGTGAACCTGCGGAAGGATCAGTAGAGAATATTGGACTTTGGTCCAT  279833

Query  59      AAACTATATCCATCTACACCTGTGAACTGTTGAT-TGACTTCGGTCAATTACTTTTACAA  117
                 | | || |||||||||||||||||||||| || || |||||| ||  |  ||  ||||
Sbjct  279832  TTA-TCTACCCATCTACACCTGTGAACTGTTTATGTG-CTTCGG-CACGTT-TTACACAA  279777

Query  118     ACAT-T--GTGTAATGAACGTCATGTTATTATAACAA-AA-ATAACTTTCAACAACGGAT  172
               || | |   ||||||||| || ||  ||||||||||| || | |||||||||||||||||
Sbjct  279776  ACTTCTAAATGTAATGAATGTAATCATATTATAACAATAATAAAACTTTCAACAACGGAT  279717

Query  173     CTCTTGGCTCTCGCATCGATGAAGAACGCAGCGAAATGCGATAAGTAATGTGAATTGCAG  232
               |||||||||  | |||||||||||||||||||||||||||||||||||||||||||||||
Sbjct  279716  CTCTTGGCTTCCACATCGATGAAGAACGCAGCGAAATGCGATAAGTAATGTGAATTGCAG  279657

Query  233     AATTCAGTGAATCATCGAATCTTTGAACGCAACTTGCGCTCTCTGGTATTCCGGAGAGCA  292
               |||||||||||||||||| |||||||||||||||||||| || |||||||||| || |||
Sbjct  279656  AATTCAGTGAATCATCGAGTCTTTGAACGCAACTTGCGCCCTTTGGTATTCCGAAGGGCA  279597

Query  293     TGCCTGTTTGAGTATCATGAAA-TCTCAACCATTAGGGTTT  332
               ||||||||||||  |||||||| |||||| |  | ||||||
Sbjct  279596  TGCCTGTTTGAGAGTCATGAAAATCTCAATCCCTCGGGTTT  279556


 Score = 329 bits (178),  Expect = 4e-86
 Identities = 289/341 (85%), Gaps = 13/341 (4%)
 Strand=Plus/Minus

Query  1       CAAGGTTTCCGTAGGTGAACCTGCGGAAGGATCATTAGTGAAT--TGCTCTTTGAGCGTT  58
               |||||||||||||||||||||||||||||||||| ||| ||||  ||  |||||  |  |
Sbjct  287974  CAAGGTTTCCGTAGGTGAACCTGCGGAAGGATCAGTAGAGAATATTGGACTTTGGTCCAT  287915

Query  59      AAACTATATCCATCTACACCTGTGAACTGTTGAT-TGACTTCGGTCAATTACTTTTACAA  117
                 | | || |||||||||||||||||||||| || || |||||| ||  |  ||  ||||
Sbjct  287914  TTA-TCTACCCATCTACACCTGTGAACTGTTTATGTG-CTTCGG-CACGTT-TTACACAA  287859

Query  118     ACAT-T--GTGTAATGAACGTCATGTTATTATAACAA-AA-ATAACTTTCAACAACGGAT  172
               || | |   ||||||||| || ||  ||||||||||| || | |||||||||||||||||
Sbjct  287858  ACTTCTAAATGTAATGAATGTAATCATATTATAACAATAATAAAACTTTCAACAACGGAT  287799

Query  173     CTCTTGGCTCTCGCATCGATGAAGAACGCAGCGAAATGCGATAAGTAATGTGAATTGCAG  232
               |||||||||  | |||||||||||||||||||||||||||||||||||||||||||||||
Sbjct  287798  CTCTTGGCTTCCACATCGATGAAGAACGCAGCGAAATGCGATAAGTAATGTGAATTGCAG  287739

Query  233     AATTCAGTGAATCATCGAATCTTTGAACGCAACTTGCGCTCTCTGGTATTCCGGAGAGCA  292
               |||||||||||||||||| |||||||||||||||||||| || |||||||||| || |||
Sbjct  287738  AATTCAGTGAATCATCGAGTCTTTGAACGCAACTTGCGCCCTTTGGTATTCCGAAGGGCA  287679

Query  293     TGCCTGTTTGAGTATCATGAAA-TCTCAACCATTAGGGTTT  332
               ||||||||||||  |||||||| |||||| |  | ||||||
Sbjct  287678  TGCCTGTTTGAGAGTCATGAAAATCTCAATCCCTCGGGTTT  287638


>VHDQ01000015.1 Cryptococcus cf. gattii strain MF34 chromosome 14 contig000015, 
whole genome shotgun sequence
Length=330954

 Score = 329 bits (178),  Expect = 4e-86
 Identities = 281/329 (85%), Gaps = 13/329 (4%)
 Strand=Plus/Plus

Query  1     CAAGGTTTCCGTAGGTGAACCTGCGGAAGGATCATTAGTGAAT--TGCTCTTTGAGCGTT  58
             |||||||||||||||||||||||||||||||||| ||| ||||  ||  ||| |  |  |
Sbjct  3840  CAAGGTTTCCGTAGGTGAACCTGCGGAAGGATCAGTAGAGAATACTGGACTTCGGTCCAT  3899

Query  59    AAACTATATCCATCTACACCTGTGAACTGTTGAT-TGACTTCGGTCAATTACTTTTACAA  117
               | | || |||||||||||||||||||||| || || |||||| ||  |  ||  ||||
Sbjct  3900  TTA-TCTACCCATCTACACCTGTGAACTGTTTATGTG-CTTCGG-CACGTT-TTACACAA  3955

Query  118   ACAT-T--GTGTAATGAACGTCATGTTATTATAACAA-AA-ATAACTTTCAACAACGGAT  172
             || | |   ||||||||| || || |||||||||||| || | |||||||||||||||||
Sbjct  3956  ACTTCTAAATGTAATGAATGTAATCTTATTATAACAATAATAAAACTTTCAACAACGGAT  4015

Query  173   CTCTTGGCTCTCGCATCGATGAAGAACGCAGCGAAATGCGATAAGTAATGTGAATTGCAG  232
             |||||||||  | |||||||||||||||||||||||||||||||||||||||||||||||
Sbjct  4016  CTCTTGGCTTCCACATCGATGAAGAACGCAGCGAAATGCGATAAGTAATGTGAATTGCAG  4075

Query  233   AATTCAGTGAATCATCGAATCTTTGAACGCAACTTGCGCTCTCTGGTATTCCGGAGAGCA  292
             |||||||||||||||||| |||||||||||||||||||| || |||||||||| || |||
Sbjct  4076  AATTCAGTGAATCATCGAGTCTTTGAACGCAACTTGCGCCCTTTGGTATTCCGAAGGGCA  4135

Query  293   TGCCTGTTTGAGTATCATGAAA-TCTCAA  320
             ||||||||||||  |||||||| ||||||
Sbjct  4136  TGCCTGTTTGAGAGTCATGAAAATCTCAA  4164


 Score = 329 bits (178),  Expect = 4e-86
 Identities = 281/329 (85%), Gaps = 13/329 (4%)
 Strand=Plus/Plus

Query  1      CAAGGTTTCCGTAGGTGAACCTGCGGAAGGATCATTAGTGAAT--TGCTCTTTGAGCGTT  58
              |||||||||||||||||||||||||||||||||| ||| ||||  ||  ||| |  |  |
Sbjct  11932  CAAGGTTTCCGTAGGTGAACCTGCGGAAGGATCAGTAGAGAATACTGGACTTCGGTCCAT  11991

Query  59     AAACTATATCCATCTACACCTGTGAACTGTTGAT-TGACTTCGGTCAATTACTTTTACAA  117
                | | || |||||||||||||||||||||| || || |||||| ||  |  ||  ||||
Sbjct  11992  TTA-TCTACCCATCTACACCTGTGAACTGTTTATGTG-CTTCGG-CACGTT-TTACACAA  12047

Query  118    ACAT-T--GTGTAATGAACGTCATGTTATTATAACAA-AA-ATAACTTTCAACAACGGAT  172
              || | |   ||||||||| || || |||||||||||| || | |||||||||||||||||
Sbjct  12048  ACTTCTAAATGTAATGAATGTAATCTTATTATAACAATAATAAAACTTTCAACAACGGAT  12107

Query  173    CTCTTGGCTCTCGCATCGATGAAGAACGCAGCGAAATGCGATAAGTAATGTGAATTGCAG  232
              |||||||||  | |||||||||||||||||||||||||||||||||||||||||||||||
Sbjct  12108  CTCTTGGCTTCCACATCGATGAAGAACGCAGCGAAATGCGATAAGTAATGTGAATTGCAG  12167

Query  233    AATTCAGTGAATCATCGAATCTTTGAACGCAACTTGCGCTCTCTGGTATTCCGGAGAGCA  292
              |||||||||||||||||| |||||||||||||||||||| || |||||||||| || |||
Sbjct  12168  AATTCAGTGAATCATCGAGTCTTTGAACGCAACTTGCGCCCTTTGGTATTCCGAAGGGCA  12227

Query  293    TGCCTGTTTGAGTATCATGAAA-TCTCAA  320
              ||||||||||||  |||||||| ||||||
Sbjct  12228  TGCCTGTTTGAGAGTCATGAAAATCTCAA  12256


 Score = 329 bits (178),  Expect = 4e-86
 Identities = 281/329 (85%), Gaps = 13/329 (4%)
 Strand=Plus/Plus

Query  1      CAAGGTTTCCGTAGGTGAACCTGCGGAAGGATCATTAGTGAAT--TGCTCTTTGAGCGTT  58
              |||||||||||||||||||||||||||||||||| ||| ||||  ||  ||| |  |  |
Sbjct  20021  CAAGGTTTCCGTAGGTGAACCTGCGGAAGGATCAGTAGAGAATACTGGACTTCGGTCCAT  20080

Query  59     AAACTATATCCATCTACACCTGTGAACTGTTGAT-TGACTTCGGTCAATTACTTTTACAA  117
                | | || |||||||||||||||||||||| || || |||||| ||  |  ||  ||||
Sbjct  20081  TTA-TCTACCCATCTACACCTGTGAACTGTTTATGTG-CTTCGG-CACGTT-TTACACAA  20136

Query  118    ACAT-T--GTGTAATGAACGTCATGTTATTATAACAA-AA-ATAACTTTCAACAACGGAT  172
              || | |   ||||||||| || || |||||||||||| || | |||||||||||||||||
Sbjct  20137  ACTTCTAAATGTAATGAATGTAATCTTATTATAACAATAATAAAACTTTCAACAACGGAT  20196

Query  173    CTCTTGGCTCTCGCATCGATGAAGAACGCAGCGAAATGCGATAAGTAATGTGAATTGCAG  232
              |||||||||  | |||||||||||||||||||||||||||||||||||||||||||||||
Sbjct  20197  CTCTTGGCTTCCACATCGATGAAGAACGCAGCGAAATGCGATAAGTAATGTGAATTGCAG  20256

Query  233    AATTCAGTGAATCATCGAATCTTTGAACGCAACTTGCGCTCTCTGGTATTCCGGAGAGCA  292
              |||||||||||||||||| |||||||||||||||||||| || |||||||||| || |||
Sbjct  20257  AATTCAGTGAATCATCGAGTCTTTGAACGCAACTTGCGCCCTTTGGTATTCCGAAGGGCA  20316

Query  293    TGCCTGTTTGAGTATCATGAAA-TCTCAA  320
              ||||||||||||  |||||||| ||||||
Sbjct  20317  TGCCTGTTTGAGAGTCATGAAAATCTCAA  20345


>PJQL01004345.1 Rhizopus azygosporus strain CBS 357.93 scaffold_4345, whole genome 
shotgun sequence
Length=1445

 Score = 329 bits (178),  Expect = 4e-86
 Identities = 281/329 (85%), Gaps = 13/329 (4%)
 Strand=Plus/Plus

Query  1    CAAGGTTTCCGTAGGTGAACCTGCGGAAGGATCATTAGTGAAT--TGCTCTTTGAGCGTT  58
            |||||||||||||||||||||||||||||||||| ||| ||||  ||  ||| |  |  |
Sbjct  22   CAAGGTTTCCGTAGGTGAACCTGCGGAAGGATCAGTAGAGAATACTGGACTTCGGTCCAT  81

Query  59   AAACTATATCCATCTACACCTGTGAACTGTTGAT-TGACTTCGGTCAATTACTTTTACAA  117
              | | || |||||||||||||||||||||| || || |||||| ||  |  ||  ||||
Sbjct  82   TTA-TCTACCCATCTACACCTGTGAACTGTTTATGTG-CTTCGG-CACGTT-TTACACAA  137

Query  118  ACAT-T--GTGTAATGAACGTCATGTTATTATAACAA-AA-ATAACTTTCAACAACGGAT  172
            || | |   ||||||||| || || |||||||||||| || | |||||||||||||||||
Sbjct  138  ACTTCTAAATGTAATGAATGTAATCTTATTATAACAATAATAAAACTTTCAACAACGGAT  197

Query  173  CTCTTGGCTCTCGCATCGATGAAGAACGCAGCGAAATGCGATAAGTAATGTGAATTGCAG  232
            |||||||||  | |||||||||||||||||||||||||||||||||||||||||||||||
Sbjct  198  CTCTTGGCTTCCACATCGATGAAGAACGCAGCGAAATGCGATAAGTAATGTGAATTGCAG  257

Query  233  AATTCAGTGAATCATCGAATCTTTGAACGCAACTTGCGCTCTCTGGTATTCCGGAGAGCA  292
            |||||||||||||||||| |||||||||||||||||||| || |||||||||| || |||
Sbjct  258  AATTCAGTGAATCATCGAGTCTTTGAACGCAACTTGCGCCCTTTGGTATTCCGAAGGGCA  317

Query  293  TGCCTGTTTGAGTATCATGAAA-TCTCAA  320
            ||||||||||||  |||||||| ||||||
Sbjct  318  TGCCTGTTTGAGAGTCATGAAAATCTCAA  346


>CP000287.1 Cryptococcus gattii WM276 chromosome B, complete sequence
Length=2187695

 Score = 329 bits (178),  Expect = 4e-86
 Identities = 282/330 (85%), Gaps = 15/330 (5%)
 Strand=Plus/Plus

Query  1        CAAGGTTTCCGTAGGTGAACCTGCGGAAGGATCATTAGTGAATTGCT---CTTTGAGCGT  57
                |||||||||||||||||||||||||||||||||| ||| |||| |||   ||| |  |  
Sbjct  1520574  CAAGGTTTCCGTAGGTGAACCTGCGGAAGGATCAGTAGAGAAT-GCTGGGCTTCGGTCCA  1520632

Query  58       TAAACTATATCCATCTACACCTGTGAACTGTTGAT-TGACTTCGGTCAATTACTTTTACA  116
                |  | | || |||||||||||||||||||||| || || |||||| ||  |  ||  |||
Sbjct  1520633  TTTA-TCTACCCATCTACACCTGTGAACTGTTTATGTG-CTTCGG-CACGTT-TTACACA  1520688

Query  117      AACAT-T--GTGTAATGAACGTCATGTTATTATAACAA-AA-ATAACTTTCAACAACGGA  171
                ||| | |   ||||||||| || || |||||||||||| || | ||||||||||||||||
Sbjct  1520689  AACTTCTAAATGTAATGAATGTAATCTTATTATAACAATAATAAAACTTTCAACAACGGA  1520748

Query  172      TCTCTTGGCTCTCGCATCGATGAAGAACGCAGCGAAATGCGATAAGTAATGTGAATTGCA  231
                ||||||||||  | ||||||||||||||||||||||||||||||||||||||||||||||
Sbjct  1520749  TCTCTTGGCTTCCACATCGATGAAGAACGCAGCGAAATGCGATAAGTAATGTGAATTGCA  1520808

Query  232      GAATTCAGTGAATCATCGAATCTTTGAACGCAACTTGCGCTCTCTGGTATTCCGGAGAGC  291
                ||||||||||||||||||| |||||||||||||||||||| || |||||||||| || ||
Sbjct  1520809  GAATTCAGTGAATCATCGAGTCTTTGAACGCAACTTGCGCCCTTTGGTATTCCGAAGGGC  1520868

Query  292      ATGCCTGTTTGAGTATCATGAAA-TCTCAA  320
                |||||||||||||  |||||||| ||||||
Sbjct  1520869  ATGCCTGTTTGAGAGTCATGAAAATCTCAA  1520898


 Score = 329 bits (178),  Expect = 4e-86
 Identities = 282/330 (85%), Gaps = 15/330 (5%)
 Strand=Plus/Plus

Query  1        CAAGGTTTCCGTAGGTGAACCTGCGGAAGGATCATTAGTGAATTGCT---CTTTGAGCGT  57
                |||||||||||||||||||||||||||||||||| ||| |||| |||   ||| |  |  
Sbjct  1528701  CAAGGTTTCCGTAGGTGAACCTGCGGAAGGATCAGTAGAGAAT-GCTGGGCTTCGGTCCA  1528759

Query  58       TAAACTATATCCATCTACACCTGTGAACTGTTGAT-TGACTTCGGTCAATTACTTTTACA  116
                |  | | || |||||||||||||||||||||| || || |||||| ||  |  ||  |||
Sbjct  1528760  TTTA-TCTACCCATCTACACCTGTGAACTGTTTATGTG-CTTCGG-CACGTT-TTACACA  1528815

Query  117      AACAT-T--GTGTAATGAACGTCATGTTATTATAACAA-AA-ATAACTTTCAACAACGGA  171
                ||| | |   ||||||||| || || |||||||||||| || | ||||||||||||||||
Sbjct  1528816  AACTTCTAAATGTAATGAATGTAATCTTATTATAACAATAATAAAACTTTCAACAACGGA  1528875

Query  172      TCTCTTGGCTCTCGCATCGATGAAGAACGCAGCGAAATGCGATAAGTAATGTGAATTGCA  231
                ||||||||||  | ||||||||||||||||||||||||||||||||||||||||||||||
Sbjct  1528876  TCTCTTGGCTTCCACATCGATGAAGAACGCAGCGAAATGCGATAAGTAATGTGAATTGCA  1528935

Query  232      GAATTCAGTGAATCATCGAATCTTTGAACGCAACTTGCGCTCTCTGGTATTCCGGAGAGC  291
                ||||||||||||||||||| |||||||||||||||||||| || |||||||||| || ||
Sbjct  1528936  GAATTCAGTGAATCATCGAGTCTTTGAACGCAACTTGCGCCCTTTGGTATTCCGAAGGGC  1528995

Query  292      ATGCCTGTTTGAGTATCATGAAA-TCTCAA  320
                |||||||||||||  |||||||| ||||||
Sbjct  1528996  ATGCCTGTTTGAGAGTCATGAAAATCTCAA  1529025


 Score = 329 bits (178),  Expect = 4e-86
 Identities = 282/330 (85%), Gaps = 15/330 (5%)
 Strand=Plus/Plus

Query  1        CAAGGTTTCCGTAGGTGAACCTGCGGAAGGATCATTAGTGAATTGCT---CTTTGAGCGT  57
                |||||||||||||||||||||||||||||||||| ||| |||| |||   ||| |  |  
Sbjct  1536828  CAAGGTTTCCGTAGGTGAACCTGCGGAAGGATCAGTAGAGAAT-GCTGGGCTTCGGTCCA  1536886

Query  58       TAAACTATATCCATCTACACCTGTGAACTGTTGAT-TGACTTCGGTCAATTACTTTTACA  116
                |  | | || |||||||||||||||||||||| || || |||||| ||  |  ||  |||
Sbjct  1536887  TTTA-TCTACCCATCTACACCTGTGAACTGTTTATGTG-CTTCGG-CACGTT-TTACACA  1536942

Query  117      AACAT-T--GTGTAATGAACGTCATGTTATTATAACAA-AA-ATAACTTTCAACAACGGA  171
                ||| | |   ||||||||| || || |||||||||||| || | ||||||||||||||||
Sbjct  1536943  AACTTCTAAATGTAATGAATGTAATCTTATTATAACAATAATAAAACTTTCAACAACGGA  1537002

Query  172      TCTCTTGGCTCTCGCATCGATGAAGAACGCAGCGAAATGCGATAAGTAATGTGAATTGCA  231
                ||||||||||  | ||||||||||||||||||||||||||||||||||||||||||||||
Sbjct  1537003  TCTCTTGGCTTCCACATCGATGAAGAACGCAGCGAAATGCGATAAGTAATGTGAATTGCA  1537062

Query  232      GAATTCAGTGAATCATCGAATCTTTGAACGCAACTTGCGCTCTCTGGTATTCCGGAGAGC  291
                ||||||||||||||||||| |||||||||||||||||||| || |||||||||| || ||
Sbjct  1537063  GAATTCAGTGAATCATCGAGTCTTTGAACGCAACTTGCGCCCTTTGGTATTCCGAAGGGC  1537122

Query  292      ATGCCTGTTTGAGTATCATGAAA-TCTCAA  320
                |||||||||||||  |||||||| ||||||
Sbjct  1537123  ATGCCTGTTTGAGAGTCATGAAAATCTCAA  1537152


 Score = 329 bits (178),  Expect = 4e-86
 Identities = 282/330 (85%), Gaps = 15/330 (5%)
 Strand=Plus/Plus

Query  1        CAAGGTTTCCGTAGGTGAACCTGCGGAAGGATCATTAGTGAATTGCT---CTTTGAGCGT  57
                |||||||||||||||||||||||||||||||||| ||| |||| |||   ||| |  |  
Sbjct  1544955  CAAGGTTTCCGTAGGTGAACCTGCGGAAGGATCAGTAGAGAAT-GCTGGGCTTCGGTCCA  1545013

Query  58       TAAACTATATCCATCTACACCTGTGAACTGTTGAT-TGACTTCGGTCAATTACTTTTACA  116
                |  | | || |||||||||||||||||||||| || || |||||| ||  |  ||  |||
Sbjct  1545014  TTTA-TCTACCCATCTACACCTGTGAACTGTTTATGTG-CTTCGG-CACGTT-TTACACA  1545069

Query  117      AACAT-T--GTGTAATGAACGTCATGTTATTATAACAA-AA-ATAACTTTCAACAACGGA  171
                ||| | |   ||||||||| || || |||||||||||| || | ||||||||||||||||
Sbjct  1545070  AACTTCTAAATGTAATGAATGTAATCTTATTATAACAATAATAAAACTTTCAACAACGGA  1545129

Query  172      TCTCTTGGCTCTCGCATCGATGAAGAACGCAGCGAAATGCGATAAGTAATGTGAATTGCA  231
                ||||||||||  | ||||||||||||||||||||||||||||||||||||||||||||||
Sbjct  1545130  TCTCTTGGCTTCCACATCGATGAAGAACGCAGCGAAATGCGATAAGTAATGTGAATTGCA  1545189

Query  232      GAATTCAGTGAATCATCGAATCTTTGAACGCAACTTGCGCTCTCTGGTATTCCGGAGAGC  291
                ||||||||||||||||||| |||||||||||||||||||| || |||||||||| || ||
Sbjct  1545190  GAATTCAGTGAATCATCGAGTCTTTGAACGCAACTTGCGCCCTTTGGTATTCCGAAGGGC  1545249

Query  292      ATGCCTGTTTGAGTATCATGAAA-TCTCAA  320
                |||||||||||||  |||||||| ||||||
Sbjct  1545250  ATGCCTGTTTGAGAGTCATGAAAATCTCAA  1545279


 Score = 329 bits (178),  Expect = 4e-86
 Identities = 282/330 (85%), Gaps = 15/330 (5%)
 Strand=Plus/Plus

Query  1        CAAGGTTTCCGTAGGTGAACCTGCGGAAGGATCATTAGTGAATTGCT---CTTTGAGCGT  57
                |||||||||||||||||||||||||||||||||| ||| |||| |||   ||| |  |  
Sbjct  1561208  CAAGGTTTCCGTAGGTGAACCTGCGGAAGGATCAGTAGAGAAT-GCTGGGCTTCGGTCCA  1561266

Query  58       TAAACTATATCCATCTACACCTGTGAACTGTTGAT-TGACTTCGGTCAATTACTTTTACA  116
                |  | | || |||||||||||||||||||||| || || |||||| ||  |  ||  |||
Sbjct  1561267  TTTA-TCTACCCATCTACACCTGTGAACTGTTTATGTG-CTTCGG-CACGTT-TTACACA  1561322

Query  117      AACAT-T--GTGTAATGAACGTCATGTTATTATAACAA-AA-ATAACTTTCAACAACGGA  171
                ||| | |   ||||||||| || || |||||||||||| || | ||||||||||||||||
Sbjct  1561323  AACTTCTAAATGTAATGAATGTAATCTTATTATAACAATAATAAAACTTTCAACAACGGA  1561382

Query  172      TCTCTTGGCTCTCGCATCGATGAAGAACGCAGCGAAATGCGATAAGTAATGTGAATTGCA  231
                ||||||||||  | ||||||||||||||||||||||||||||||||||||||||||||||
Sbjct  1561383  TCTCTTGGCTTCCACATCGATGAAGAACGCAGCGAAATGCGATAAGTAATGTGAATTGCA  1561442

Query  232      GAATTCAGTGAATCATCGAATCTTTGAACGCAACTTGCGCTCTCTGGTATTCCGGAGAGC  291
                ||||||||||||||||||| |||||||||||||||||||| || |||||||||| || ||
Sbjct  1561443  GAATTCAGTGAATCATCGAGTCTTTGAACGCAACTTGCGCCCTTTGGTATTCCGAAGGGC  1561502

Query  292      ATGCCTGTTTGAGTATCATGAAA-TCTCAA  320
                |||||||||||||  |||||||| ||||||
Sbjct  1561503  ATGCCTGTTTGAGAGTCATGAAAATCTCAA  1561532


 Score = 329 bits (178),  Expect = 4e-86
 Identities = 282/330 (85%), Gaps = 15/330 (5%)
 Strand=Plus/Plus

Query  1        CAAGGTTTCCGTAGGTGAACCTGCGGAAGGATCATTAGTGAATTGCT---CTTTGAGCGT  57
                |||||||||||||||||||||||||||||||||| ||| |||| |||   ||| |  |  
Sbjct  1577467  CAAGGTTTCCGTAGGTGAACCTGCGGAAGGATCAGTAGAGAAT-GCTGGGCTTCGGTCCA  1577525

Query  58       TAAACTATATCCATCTACACCTGTGAACTGTTGAT-TGACTTCGGTCAATTACTTTTACA  116
                |  | | || |||||||||||||||||||||| || || |||||| ||  |  ||  |||
Sbjct  1577526  TTTA-TCTACCCATCTACACCTGTGAACTGTTTATGTG-CTTCGG-CACGTT-TTACACA  1577581

Query  117      AACAT-T--GTGTAATGAACGTCATGTTATTATAACAA-AA-ATAACTTTCAACAACGGA  171
                ||| | |   ||||||||| || || |||||||||||| || | ||||||||||||||||
Sbjct  1577582  AACTTCTAAATGTAATGAATGTAATCTTATTATAACAATAATAAAACTTTCAACAACGGA  1577641

Query  172      TCTCTTGGCTCTCGCATCGATGAAGAACGCAGCGAAATGCGATAAGTAATGTGAATTGCA  231
                ||||||||||  | ||||||||||||||||||||||||||||||||||||||||||||||
Sbjct  1577642  TCTCTTGGCTTCCACATCGATGAAGAACGCAGCGAAATGCGATAAGTAATGTGAATTGCA  1577701

Query  232      GAATTCAGTGAATCATCGAATCTTTGAACGCAACTTGCGCTCTCTGGTATTCCGGAGAGC  291
                ||||||||||||||||||| |||||||||||||||||||| || |||||||||| || ||
Sbjct  1577702  GAATTCAGTGAATCATCGAGTCTTTGAACGCAACTTGCGCCCTTTGGTATTCCGAAGGGC  1577761

Query  292      ATGCCTGTTTGAGTATCATGAAA-TCTCAA  320
                |||||||||||||  |||||||| ||||||
Sbjct  1577762  ATGCCTGTTTGAGAGTCATGAAAATCTCAA  1577791


 Score = 329 bits (178),  Expect = 4e-86
 Identities = 282/330 (85%), Gaps = 15/330 (5%)
 Strand=Plus/Plus

Query  1        CAAGGTTTCCGTAGGTGAACCTGCGGAAGGATCATTAGTGAATTGCT---CTTTGAGCGT  57
                |||||||||||||||||||||||||||||||||| ||| |||| |||   ||| |  |  
Sbjct  1585594  CAAGGTTTCCGTAGGTGAACCTGCGGAAGGATCAGTAGAGAAT-GCTGGGCTTCGGTCCA  1585652

Query  58       TAAACTATATCCATCTACACCTGTGAACTGTTGAT-TGACTTCGGTCAATTACTTTTACA  116
                |  | | || |||||||||||||||||||||| || || |||||| ||  |  ||  |||
Sbjct  1585653  TTTA-TCTACCCATCTACACCTGTGAACTGTTTATGTG-CTTCGG-CACGTT-TTACACA  1585708

Query  117      AACAT-T--GTGTAATGAACGTCATGTTATTATAACAA-AA-ATAACTTTCAACAACGGA  171
                ||| | |   ||||||||| || || |||||||||||| || | ||||||||||||||||
Sbjct  1585709  AACTTCTAAATGTAATGAATGTAATCTTATTATAACAATAATAAAACTTTCAACAACGGA  1585768

Query  172      TCTCTTGGCTCTCGCATCGATGAAGAACGCAGCGAAATGCGATAAGTAATGTGAATTGCA  231
                ||||||||||  | ||||||||||||||||||||||||||||||||||||||||||||||
Sbjct  1585769  TCTCTTGGCTTCCACATCGATGAAGAACGCAGCGAAATGCGATAAGTAATGTGAATTGCA  1585828

Query  232      GAATTCAGTGAATCATCGAATCTTTGAACGCAACTTGCGCTCTCTGGTATTCCGGAGAGC  291
                ||||||||||||||||||| |||||||||||||||||||| || |||||||||| || ||
Sbjct  1585829  GAATTCAGTGAATCATCGAGTCTTTGAACGCAACTTGCGCCCTTTGGTATTCCGAAGGGC  1585888

Query  292      ATGCCTGTTTGAGTATCATGAAA-TCTCAA  320
                |||||||||||||  |||||||| ||||||
Sbjct  1585889  ATGCCTGTTTGAGAGTCATGAAAATCTCAA  1585918


 Score = 329 bits (178),  Expect = 4e-86
 Identities = 282/330 (85%), Gaps = 15/330 (5%)
 Strand=Plus/Plus

Query  1        CAAGGTTTCCGTAGGTGAACCTGCGGAAGGATCATTAGTGAATTGCT---CTTTGAGCGT  57
                |||||||||||||||||||||||||||||||||| ||| |||| |||   ||| |  |  
Sbjct  1593721  CAAGGTTTCCGTAGGTGAACCTGCGGAAGGATCAGTAGAGAAT-GCTGGGCTTCGGTCCA  1593779

Query  58       TAAACTATATCCATCTACACCTGTGAACTGTTGAT-TGACTTCGGTCAATTACTTTTACA  116
                |  | | || |||||||||||||||||||||| || || |||||| ||  |  ||  |||
Sbjct  1593780  TTTA-TCTACCCATCTACACCTGTGAACTGTTTATGTG-CTTCGG-CACGTT-TTACACA  1593835

Query  117      AACAT-T--GTGTAATGAACGTCATGTTATTATAACAA-AA-ATAACTTTCAACAACGGA  171
                ||| | |   ||||||||| || || |||||||||||| || | ||||||||||||||||
Sbjct  1593836  AACTTCTAAATGTAATGAATGTAATCTTATTATAACAATAATAAAACTTTCAACAACGGA  1593895

Query  172      TCTCTTGGCTCTCGCATCGATGAAGAACGCAGCGAAATGCGATAAGTAATGTGAATTGCA  231
                ||||||||||  | ||||||||||||||||||||||||||||||||||||||||||||||
Sbjct  1593896  TCTCTTGGCTTCCACATCGATGAAGAACGCAGCGAAATGCGATAAGTAATGTGAATTGCA  1593955

Query  232      GAATTCAGTGAATCATCGAATCTTTGAACGCAACTTGCGCTCTCTGGTATTCCGGAGAGC  291
                ||||||||||||||||||| |||||||||||||||||||| || |||||||||| || ||
Sbjct  1593956  GAATTCAGTGAATCATCGAGTCTTTGAACGCAACTTGCGCCCTTTGGTATTCCGAAGGGC  1594015

Query  292      ATGCCTGTTTGAGTATCATGAAA-TCTCAA  320
                |||||||||||||  |||||||| ||||||
Sbjct  1594016  ATGCCTGTTTGAGAGTCATGAAAATCTCAA  1594045


 Score = 329 bits (178),  Expect = 4e-86
 Identities = 282/330 (85%), Gaps = 15/330 (5%)
 Strand=Plus/Plus

Query  1        CAAGGTTTCCGTAGGTGAACCTGCGGAAGGATCATTAGTGAATTGCT---CTTTGAGCGT  57
                |||||||||||||||||||||||||||||||||| ||| |||| |||   ||| |  |  
Sbjct  1601851  CAAGGTTTCCGTAGGTGAACCTGCGGAAGGATCAGTAGAGAAT-GCTGGGCTTCGGTCCA  1601909

Query  58       TAAACTATATCCATCTACACCTGTGAACTGTTGAT-TGACTTCGGTCAATTACTTTTACA  116
                |  | | || |||||||||||||||||||||| || || |||||| ||  |  ||  |||
Sbjct  1601910  TTTA-TCTACCCATCTACACCTGTGAACTGTTTATGTG-CTTCGG-CACGTT-TTACACA  1601965

Query  117      AACAT-T--GTGTAATGAACGTCATGTTATTATAACAA-AA-ATAACTTTCAACAACGGA  171
                ||| | |   ||||||||| || || |||||||||||| || | ||||||||||||||||
Sbjct  1601966  AACTTCTAAATGTAATGAATGTAATCTTATTATAACAATAATAAAACTTTCAACAACGGA  1602025

Query  172      TCTCTTGGCTCTCGCATCGATGAAGAACGCAGCGAAATGCGATAAGTAATGTGAATTGCA  231
                ||||||||||  | ||||||||||||||||||||||||||||||||||||||||||||||
Sbjct  1602026  TCTCTTGGCTTCCACATCGATGAAGAACGCAGCGAAATGCGATAAGTAATGTGAATTGCA  1602085

Query  232      GAATTCAGTGAATCATCGAATCTTTGAACGCAACTTGCGCTCTCTGGTATTCCGGAGAGC  291
                ||||||||||||||||||| |||||||||||||||||||| || |||||||||| || ||
Sbjct  1602086  GAATTCAGTGAATCATCGAGTCTTTGAACGCAACTTGCGCCCTTTGGTATTCCGAAGGGC  1602145

Query  292      ATGCCTGTTTGAGTATCATGAAA-TCTCAA  320
                |||||||||||||  |||||||| ||||||
Sbjct  1602146  ATGCCTGTTTGAGAGTCATGAAAATCTCAA  1602175


 Score = 329 bits (178),  Expect = 4e-86
 Identities = 282/330 (85%), Gaps = 15/330 (5%)
 Strand=Plus/Plus

Query  1        CAAGGTTTCCGTAGGTGAACCTGCGGAAGGATCATTAGTGAATTGCT---CTTTGAGCGT  57
                |||||||||||||||||||||||||||||||||| ||| |||| |||   ||| |  |  
Sbjct  1609977  CAAGGTTTCCGTAGGTGAACCTGCGGAAGGATCAGTAGAGAAT-GCTGGGCTTCGGTCCA  1610035

Query  58       TAAACTATATCCATCTACACCTGTGAACTGTTGAT-TGACTTCGGTCAATTACTTTTACA  116
                |  | | || |||||||||||||||||||||| || || |||||| ||  |  ||  |||
Sbjct  1610036  TTTA-TCTACCCATCTACACCTGTGAACTGTTTATGTG-CTTCGG-CACGTT-TTACACA  1610091

Query  117      AACAT-T--GTGTAATGAACGTCATGTTATTATAACAA-AA-ATAACTTTCAACAACGGA  171
                ||| | |   ||||||||| || || |||||||||||| || | ||||||||||||||||
Sbjct  1610092  AACTTCTAAATGTAATGAATGTAATCTTATTATAACAATAATAAAACTTTCAACAACGGA  1610151

Query  172      TCTCTTGGCTCTCGCATCGATGAAGAACGCAGCGAAATGCGATAAGTAATGTGAATTGCA  231
                ||||||||||  | ||||||||||||||||||||||||||||||||||||||||||||||
Sbjct  1610152  TCTCTTGGCTTCCACATCGATGAAGAACGCAGCGAAATGCGATAAGTAATGTGAATTGCA  1610211

Query  232      GAATTCAGTGAATCATCGAATCTTTGAACGCAACTTGCGCTCTCTGGTATTCCGGAGAGC  291
                ||||||||||||||||||| |||||||||||||||||||| || |||||||||| || ||
Sbjct  1610212  GAATTCAGTGAATCATCGAGTCTTTGAACGCAACTTGCGCCCTTTGGTATTCCGAAGGGC  1610271

Query  292      ATGCCTGTTTGAGTATCATGAAA-TCTCAA  320
                |||||||||||||  |||||||| ||||||
Sbjct  1610272  ATGCCTGTTTGAGAGTCATGAAAATCTCAA  1610301


 Score = 329 bits (178),  Expect = 4e-86
 Identities = 282/330 (85%), Gaps = 15/330 (5%)
 Strand=Plus/Plus

Query  1        CAAGGTTTCCGTAGGTGAACCTGCGGAAGGATCATTAGTGAATTGCT---CTTTGAGCGT  57
                |||||||||||||||||||||||||||||||||| ||| |||| |||   ||| |  |  
Sbjct  1618104  CAAGGTTTCCGTAGGTGAACCTGCGGAAGGATCAGTAGAGAAT-GCTGGGCTTCGGTCCA  1618162

Query  58       TAAACTATATCCATCTACACCTGTGAACTGTTGAT-TGACTTCGGTCAATTACTTTTACA  116
                |  | | || |||||||||||||||||||||| || || |||||| ||  |  ||  |||
Sbjct  1618163  TTTA-TCTACCCATCTACACCTGTGAACTGTTTATGTG-CTTCGG-CACGTT-TTACACA  1618218

Query  117      AACAT-T--GTGTAATGAACGTCATGTTATTATAACAA-AA-ATAACTTTCAACAACGGA  171
                ||| | |   ||||||||| || || |||||||||||| || | ||||||||||||||||
Sbjct  1618219  AACTTCTAAATGTAATGAATGTAATCTTATTATAACAATAATAAAACTTTCAACAACGGA  1618278

Query  172      TCTCTTGGCTCTCGCATCGATGAAGAACGCAGCGAAATGCGATAAGTAATGTGAATTGCA  231
                ||||||||||  | ||||||||||||||||||||||||||||||||||||||||||||||
Sbjct  1618279  TCTCTTGGCTTCCACATCGATGAAGAACGCAGCGAAATGCGATAAGTAATGTGAATTGCA  1618338

Query  232      GAATTCAGTGAATCATCGAATCTTTGAACGCAACTTGCGCTCTCTGGTATTCCGGAGAGC  291
                ||||||||||||||||||| |||||||||||||||||||| || |||||||||| || ||
Sbjct  1618339  GAATTCAGTGAATCATCGAGTCTTTGAACGCAACTTGCGCCCTTTGGTATTCCGAAGGGC  1618398

Query  292      ATGCCTGTTTGAGTATCATGAAA-TCTCAA  320
                |||||||||||||  |||||||| ||||||
Sbjct  1618399  ATGCCTGTTTGAGAGTCATGAAAATCTCAA  1618428


 Score = 329 bits (178),  Expect = 4e-86
 Identities = 282/330 (85%), Gaps = 15/330 (5%)
 Strand=Plus/Plus

Query  1        CAAGGTTTCCGTAGGTGAACCTGCGGAAGGATCATTAGTGAATTGCT---CTTTGAGCGT  57
                |||||||||||||||||||||||||||||||||| ||| |||| |||   ||| |  |  
Sbjct  1626231  CAAGGTTTCCGTAGGTGAACCTGCGGAAGGATCAGTAGAGAAT-GCTGGGCTTCGGTCCA  1626289

Query  58       TAAACTATATCCATCTACACCTGTGAACTGTTGAT-TGACTTCGGTCAATTACTTTTACA  116
                |  | | || |||||||||||||||||||||| || || |||||| ||  |  ||  |||
Sbjct  1626290  TTTA-TCTACCCATCTACACCTGTGAACTGTTTATGTG-CTTCGG-CACGTT-TTACACA  1626345

Query  117      AACAT-T--GTGTAATGAACGTCATGTTATTATAACAA-AA-ATAACTTTCAACAACGGA  171
                ||| | |   ||||||||| || || |||||||||||| || | ||||||||||||||||
Sbjct  1626346  AACTTCTAAATGTAATGAATGTAATCTTATTATAACAATAATAAAACTTTCAACAACGGA  1626405

Query  172      TCTCTTGGCTCTCGCATCGATGAAGAACGCAGCGAAATGCGATAAGTAATGTGAATTGCA  231
                ||||||||||  | ||||||||||||||||||||||||||||||||||||||||||||||
Sbjct  1626406  TCTCTTGGCTTCCACATCGATGAAGAACGCAGCGAAATGCGATAAGTAATGTGAATTGCA  1626465

Query  232      GAATTCAGTGAATCATCGAATCTTTGAACGCAACTTGCGCTCTCTGGTATTCCGGAGAGC  291
                ||||||||||||||||||| |||||||||||||||||||| || |||||||||| || ||
Sbjct  1626466  GAATTCAGTGAATCATCGAGTCTTTGAACGCAACTTGCGCCCTTTGGTATTCCGAAGGGC  1626525

Query  292      ATGCCTGTTTGAGTATCATGAAA-TCTCAA  320
                |||||||||||||  |||||||| ||||||
Sbjct  1626526  ATGCCTGTTTGAGAGTCATGAAAATCTCAA  1626555


 Score = 329 bits (178),  Expect = 4e-86
 Identities = 282/330 (85%), Gaps = 15/330 (5%)
 Strand=Plus/Plus

Query  1        CAAGGTTTCCGTAGGTGAACCTGCGGAAGGATCATTAGTGAATTGCT---CTTTGAGCGT  57
                |||||||||||||||||||||||||||||||||| ||| |||| |||   ||| |  |  
Sbjct  1634358  CAAGGTTTCCGTAGGTGAACCTGCGGAAGGATCAGTAGAGAAT-GCTGGGCTTCGGTCCA  1634416

Query  58       TAAACTATATCCATCTACACCTGTGAACTGTTGAT-TGACTTCGGTCAATTACTTTTACA  116
                |  | | || |||||||||||||||||||||| || || |||||| ||  |  ||  |||
Sbjct  1634417  TTTA-TCTACCCATCTACACCTGTGAACTGTTTATGTG-CTTCGG-CACGTT-TTACACA  1634472

Query  117      AACAT-T--GTGTAATGAACGTCATGTTATTATAACAA-AA-ATAACTTTCAACAACGGA  171
                ||| | |   ||||||||| || || |||||||||||| || | ||||||||||||||||
Sbjct  1634473  AACTTCTAAATGTAATGAATGTAATCTTATTATAACAATAATAAAACTTTCAACAACGGA  1634532

Query  172      TCTCTTGGCTCTCGCATCGATGAAGAACGCAGCGAAATGCGATAAGTAATGTGAATTGCA  231
                ||||||||||  | ||||||||||||||||||||||||||||||||||||||||||||||
Sbjct  1634533  TCTCTTGGCTTCCACATCGATGAAGAACGCAGCGAAATGCGATAAGTAATGTGAATTGCA  1634592

Query  232      GAATTCAGTGAATCATCGAATCTTTGAACGCAACTTGCGCTCTCTGGTATTCCGGAGAGC  291
                ||||||||||||||||||| |||||||||||||||||||| || |||||||||| || ||
Sbjct  1634593  GAATTCAGTGAATCATCGAGTCTTTGAACGCAACTTGCGCCCTTTGGTATTCCGAAGGGC  1634652

Query  292      ATGCCTGTTTGAGTATCATGAAA-TCTCAA  320
                |||||||||||||  |||||||| ||||||
Sbjct  1634653  ATGCCTGTTTGAGAGTCATGAAAATCTCAA  1634682


 Score = 329 bits (178),  Expect = 4e-86
 Identities = 282/330 (85%), Gaps = 15/330 (5%)
 Strand=Plus/Plus

Query  1        CAAGGTTTCCGTAGGTGAACCTGCGGAAGGATCATTAGTGAATTGCT---CTTTGAGCGT  57
                |||||||||||||||||||||||||||||||||| ||| |||| |||   ||| |  |  
Sbjct  1642487  CAAGGTTTCCGTAGGTGAACCTGCGGAAGGATCAGTAGAGAAT-GCTGGGCTTCGGTCCA  1642545

Query  58       TAAACTATATCCATCTACACCTGTGAACTGTTGAT-TGACTTCGGTCAATTACTTTTACA  116
                |  | | || |||||||||||||||||||||| || || |||||| ||  |  ||  |||
Sbjct  1642546  TTTA-TCTACCCATCTACACCTGTGAACTGTTTATGTG-CTTCGG-CACGTT-TTACACA  1642601

Query  117      AACAT-T--GTGTAATGAACGTCATGTTATTATAACAA-AA-ATAACTTTCAACAACGGA  171
                ||| | |   ||||||||| || || |||||||||||| || | ||||||||||||||||
Sbjct  1642602  AACTTCTAAATGTAATGAATGTAATCTTATTATAACAATAATAAAACTTTCAACAACGGA  1642661

Query  172      TCTCTTGGCTCTCGCATCGATGAAGAACGCAGCGAAATGCGATAAGTAATGTGAATTGCA  231
                ||||||||||  | ||||||||||||||||||||||||||||||||||||||||||||||
Sbjct  1642662  TCTCTTGGCTTCCACATCGATGAAGAACGCAGCGAAATGCGATAAGTAATGTGAATTGCA  1642721

Query  232      GAATTCAGTGAATCATCGAATCTTTGAACGCAACTTGCGCTCTCTGGTATTCCGGAGAGC  291
                ||||||||||||||||||| |||||||||||||||||||| || |||||||||| || ||
Sbjct  1642722  GAATTCAGTGAATCATCGAGTCTTTGAACGCAACTTGCGCCCTTTGGTATTCCGAAGGGC  1642781

Query  292      ATGCCTGTTTGAGTATCATGAAA-TCTCAA  320
                |||||||||||||  |||||||| ||||||
Sbjct  1642782  ATGCCTGTTTGAGAGTCATGAAAATCTCAA  1642811


 Score = 329 bits (178),  Expect = 4e-86
 Identities = 282/330 (85%), Gaps = 15/330 (5%)
 Strand=Plus/Plus

Query  1        CAAGGTTTCCGTAGGTGAACCTGCGGAAGGATCATTAGTGAATTGCT---CTTTGAGCGT  57
                |||||||||||||||||||||||||||||||||| ||| |||| |||   ||| |  |  
Sbjct  1650614  CAAGGTTTCCGTAGGTGAACCTGCGGAAGGATCAGTAGAGAAT-GCTGGGCTTCGGTCCA  1650672

Query  58       TAAACTATATCCATCTACACCTGTGAACTGTTGAT-TGACTTCGGTCAATTACTTTTACA  116
                |  | | || |||||||||||||||||||||| || || |||||| ||  |  ||  |||
Sbjct  1650673  TTTA-TCTACCCATCTACACCTGTGAACTGTTTATGTG-CTTCGG-CACGTT-TTACACA  1650728

Query  117      AACAT-T--GTGTAATGAACGTCATGTTATTATAACAA-AA-ATAACTTTCAACAACGGA  171
                ||| | |   ||||||||| || || |||||||||||| || | ||||||||||||||||
Sbjct  1650729  AACTTCTAAATGTAATGAATGTAATCTTATTATAACAATAATAAAACTTTCAACAACGGA  1650788

Query  172      TCTCTTGGCTCTCGCATCGATGAAGAACGCAGCGAAATGCGATAAGTAATGTGAATTGCA  231
                ||||||||||  | ||||||||||||||||||||||||||||||||||||||||||||||
Sbjct  1650789  TCTCTTGGCTTCCACATCGATGAAGAACGCAGCGAAATGCGATAAGTAATGTGAATTGCA  1650848

Query  232      GAATTCAGTGAATCATCGAATCTTTGAACGCAACTTGCGCTCTCTGGTATTCCGGAGAGC  291
                ||||||||||||||||||| |||||||||||||||||||| || |||||||||| || ||
Sbjct  1650849  GAATTCAGTGAATCATCGAGTCTTTGAACGCAACTTGCGCCCTTTGGTATTCCGAAGGGC  1650908

Query  292      ATGCCTGTTTGAGTATCATGAAA-TCTCAA  320
                |||||||||||||  |||||||| ||||||
Sbjct  1650909  ATGCCTGTTTGAGAGTCATGAAAATCTCAA  1650938


 Score = 329 bits (178),  Expect = 4e-86
 Identities = 282/330 (85%), Gaps = 15/330 (5%)
 Strand=Plus/Plus

Query  1        CAAGGTTTCCGTAGGTGAACCTGCGGAAGGATCATTAGTGAATTGCT---CTTTGAGCGT  57
                |||||||||||||||||||||||||||||||||| ||| |||| |||   ||| |  |  
Sbjct  1658741  CAAGGTTTCCGTAGGTGAACCTGCGGAAGGATCAGTAGAGAAT-GCTGGGCTTCGGTCCA  1658799

Query  58       TAAACTATATCCATCTACACCTGTGAACTGTTGAT-TGACTTCGGTCAATTACTTTTACA  116
                |  | | || |||||||||||||||||||||| || || |||||| ||  |  ||  |||
Sbjct  1658800  TTTA-TCTACCCATCTACACCTGTGAACTGTTTATGTG-CTTCGG-CACGTT-TTACACA  1658855

Query  117      AACAT-T--GTGTAATGAACGTCATGTTATTATAACAA-AA-ATAACTTTCAACAACGGA  171
                ||| | |   ||||||||| || || |||||||||||| || | ||||||||||||||||
Sbjct  1658856  AACTTCTAAATGTAATGAATGTAATCTTATTATAACAATAATAAAACTTTCAACAACGGA  1658915

Query  172      TCTCTTGGCTCTCGCATCGATGAAGAACGCAGCGAAATGCGATAAGTAATGTGAATTGCA  231
                ||||||||||  | ||||||||||||||||||||||||||||||||||||||||||||||
Sbjct  1658916  TCTCTTGGCTTCCACATCGATGAAGAACGCAGCGAAATGCGATAAGTAATGTGAATTGCA  1658975

Query  232      GAATTCAGTGAATCATCGAATCTTTGAACGCAACTTGCGCTCTCTGGTATTCCGGAGAGC  291
                ||||||||||||||||||| |||||||||||||||||||| || |||||||||| || ||
Sbjct  1658976  GAATTCAGTGAATCATCGAGTCTTTGAACGCAACTTGCGCCCTTTGGTATTCCGAAGGGC  1659035

Query  292      ATGCCTGTTTGAGTATCATGAAA-TCTCAA  320
                |||||||||||||  |||||||| ||||||
Sbjct  1659036  ATGCCTGTTTGAGAGTCATGAAAATCTCAA  1659065


 Score = 329 bits (178),  Expect = 4e-86
 Identities = 282/330 (85%), Gaps = 15/330 (5%)
 Strand=Plus/Plus

Query  1        CAAGGTTTCCGTAGGTGAACCTGCGGAAGGATCATTAGTGAATTGCT---CTTTGAGCGT  57
                |||||||||||||||||||||||||||||||||| ||| |||| |||   ||| |  |  
Sbjct  1666869  CAAGGTTTCCGTAGGTGAACCTGCGGAAGGATCAGTAGAGAAT-GCTGGGCTTCGGTCCA  1666927

Query  58       TAAACTATATCCATCTACACCTGTGAACTGTTGAT-TGACTTCGGTCAATTACTTTTACA  116
                |  | | || |||||||||||||||||||||| || || |||||| ||  |  ||  |||
Sbjct  1666928  TTTA-TCTACCCATCTACACCTGTGAACTGTTTATGTG-CTTCGG-CACGTT-TTACACA  1666983

Query  117      AACAT-T--GTGTAATGAACGTCATGTTATTATAACAA-AA-ATAACTTTCAACAACGGA  171
                ||| | |   ||||||||| || || |||||||||||| || | ||||||||||||||||
Sbjct  1666984  AACTTCTAAATGTAATGAATGTAATCTTATTATAACAATAATAAAACTTTCAACAACGGA  1667043

Query  172      TCTCTTGGCTCTCGCATCGATGAAGAACGCAGCGAAATGCGATAAGTAATGTGAATTGCA  231
                ||||||||||  | ||||||||||||||||||||||||||||||||||||||||||||||
Sbjct  1667044  TCTCTTGGCTTCCACATCGATGAAGAACGCAGCGAAATGCGATAAGTAATGTGAATTGCA  1667103

Query  232      GAATTCAGTGAATCATCGAATCTTTGAACGCAACTTGCGCTCTCTGGTATTCCGGAGAGC  291
                ||||||||||||||||||| |||||||||||||||||||| || |||||||||| || ||
Sbjct  1667104  GAATTCAGTGAATCATCGAGTCTTTGAACGCAACTTGCGCCCTTTGGTATTCCGAAGGGC  1667163

Query  292      ATGCCTGTTTGAGTATCATGAAA-TCTCAA  320
                |||||||||||||  |||||||| ||||||
Sbjct  1667164  ATGCCTGTTTGAGAGTCATGAAAATCTCAA  1667193


 Score = 329 bits (178),  Expect = 4e-86
 Identities = 282/330 (85%), Gaps = 15/330 (5%)
 Strand=Plus/Plus

Query  1        CAAGGTTTCCGTAGGTGAACCTGCGGAAGGATCATTAGTGAATTGCT---CTTTGAGCGT  57
                |||||||||||||||||||||||||||||||||| ||| |||| |||   ||| |  |  
Sbjct  1674996  CAAGGTTTCCGTAGGTGAACCTGCGGAAGGATCAGTAGAGAAT-GCTGGGCTTCGGTCCA  1675054

Query  58       TAAACTATATCCATCTACACCTGTGAACTGTTGAT-TGACTTCGGTCAATTACTTTTACA  116
                |  | | || |||||||||||||||||||||| || || |||||| ||  |  ||  |||
Sbjct  1675055  TTTA-TCTACCCATCTACACCTGTGAACTGTTTATGTG-CTTCGG-CACGTT-TTACACA  1675110

Query  117      AACAT-T--GTGTAATGAACGTCATGTTATTATAACAA-AA-ATAACTTTCAACAACGGA  171
                ||| | |   ||||||||| || || |||||||||||| || | ||||||||||||||||
Sbjct  1675111  AACTTCTAAATGTAATGAATGTAATCTTATTATAACAATAATAAAACTTTCAACAACGGA  1675170

Query  172      TCTCTTGGCTCTCGCATCGATGAAGAACGCAGCGAAATGCGATAAGTAATGTGAATTGCA  231
                ||||||||||  | ||||||||||||||||||||||||||||||||||||||||||||||
Sbjct  1675171  TCTCTTGGCTTCCACATCGATGAAGAACGCAGCGAAATGCGATAAGTAATGTGAATTGCA  1675230

Query  232      GAATTCAGTGAATCATCGAATCTTTGAACGCAACTTGCGCTCTCTGGTATTCCGGAGAGC  291
                ||||||||||||||||||| |||||||||||||||||||| || |||||||||| || ||
Sbjct  1675231  GAATTCAGTGAATCATCGAGTCTTTGAACGCAACTTGCGCCCTTTGGTATTCCGAAGGGC  1675290

Query  292      ATGCCTGTTTGAGTATCATGAAA-TCTCAA  320
                |||||||||||||  |||||||| ||||||
Sbjct  1675291  ATGCCTGTTTGAGAGTCATGAAAATCTCAA  1675320


 Score = 329 bits (178),  Expect = 4e-86
 Identities = 282/330 (85%), Gaps = 15/330 (5%)
 Strand=Plus/Plus

Query  1        CAAGGTTTCCGTAGGTGAACCTGCGGAAGGATCATTAGTGAATTGCT---CTTTGAGCGT  57
                |||||||||||||||||||||||||||||||||| ||| |||| |||   ||| |  |  
Sbjct  1683124  CAAGGTTTCCGTAGGTGAACCTGCGGAAGGATCAGTAGAGAAT-GCTGGGCTTCGGTCCA  1683182

Query  58       TAAACTATATCCATCTACACCTGTGAACTGTTGAT-TGACTTCGGTCAATTACTTTTACA  116
                |  | | || |||||||||||||||||||||| || || |||||| ||  |  ||  |||
Sbjct  1683183  TTTA-TCTACCCATCTACACCTGTGAACTGTTTATGTG-CTTCGG-CACGTT-TTACACA  1683238

Query  117      AACAT-T--GTGTAATGAACGTCATGTTATTATAACAA-AA-ATAACTTTCAACAACGGA  171
                ||| | |   ||||||||| || || |||||||||||| || | ||||||||||||||||
Sbjct  1683239  AACTTCTAAATGTAATGAATGTAATCTTATTATAACAATAATAAAACTTTCAACAACGGA  1683298

Query  172      TCTCTTGGCTCTCGCATCGATGAAGAACGCAGCGAAATGCGATAAGTAATGTGAATTGCA  231
                ||||||||||  | ||||||||||||||||||||||||||||||||||||||||||||||
Sbjct  1683299  TCTCTTGGCTTCCACATCGATGAAGAACGCAGCGAAATGCGATAAGTAATGTGAATTGCA  1683358

Query  232      GAATTCAGTGAATCATCGAATCTTTGAACGCAACTTGCGCTCTCTGGTATTCCGGAGAGC  291
                ||||||||||||||||||| |||||||||||||||||||| || |||||||||| || ||
Sbjct  1683359  GAATTCAGTGAATCATCGAGTCTTTGAACGCAACTTGCGCCCTTTGGTATTCCGAAGGGC  1683418

Query  292      ATGCCTGTTTGAGTATCATGAAA-TCTCAA  320
                |||||||||||||  |||||||| ||||||
Sbjct  1683419  ATGCCTGTTTGAGAGTCATGAAAATCTCAA  1683448


 Score = 329 bits (178),  Expect = 4e-86
 Identities = 282/330 (85%), Gaps = 15/330 (5%)
 Strand=Plus/Plus

Query  1        CAAGGTTTCCGTAGGTGAACCTGCGGAAGGATCATTAGTGAATTGCT---CTTTGAGCGT  57
                |||||||||||||||||||||||||||||||||| ||| |||| |||   ||| |  |  
Sbjct  1691251  CAAGGTTTCCGTAGGTGAACCTGCGGAAGGATCAGTAGAGAAT-GCTGGGCTTCGGTCCA  1691309

Query  58       TAAACTATATCCATCTACACCTGTGAACTGTTGAT-TGACTTCGGTCAATTACTTTTACA  116
                |  | | || |||||||||||||||||||||| || || |||||| ||  |  ||  |||
Sbjct  1691310  TTTA-TCTACCCATCTACACCTGTGAACTGTTTATGTG-CTTCGG-CACGTT-TTACACA  1691365

Query  117      AACAT-T--GTGTAATGAACGTCATGTTATTATAACAA-AA-ATAACTTTCAACAACGGA  171
                ||| | |   ||||||||| || || |||||||||||| || | ||||||||||||||||
Sbjct  1691366  AACTTCTAAATGTAATGAATGTAATCTTATTATAACAATAATAAAACTTTCAACAACGGA  1691425

Query  172      TCTCTTGGCTCTCGCATCGATGAAGAACGCAGCGAAATGCGATAAGTAATGTGAATTGCA  231
                ||||||||||  | ||||||||||||||||||||||||||||||||||||||||||||||
Sbjct  1691426  TCTCTTGGCTTCCACATCGATGAAGAACGCAGCGAAATGCGATAAGTAATGTGAATTGCA  1691485

Query  232      GAATTCAGTGAATCATCGAATCTTTGAACGCAACTTGCGCTCTCTGGTATTCCGGAGAGC  291
                ||||||||||||||||||| |||||||||||||||||||| || |||||||||| || ||
Sbjct  1691486  GAATTCAGTGAATCATCGAGTCTTTGAACGCAACTTGCGCCCTTTGGTATTCCGAAGGGC  1691545

Query  292      ATGCCTGTTTGAGTATCATGAAA-TCTCAA  320
                |||||||||||||  |||||||| ||||||
Sbjct  1691546  ATGCCTGTTTGAGAGTCATGAAAATCTCAA  1691575


 Score = 329 bits (178),  Expect = 4e-86
 Identities = 282/330 (85%), Gaps = 15/330 (5%)
 Strand=Plus/Plus

Query  1        CAAGGTTTCCGTAGGTGAACCTGCGGAAGGATCATTAGTGAATTGCT---CTTTGAGCGT  57
                |||||||||||||||||||||||||||||||||| ||| |||| |||   ||| |  |  
Sbjct  1699378  CAAGGTTTCCGTAGGTGAACCTGCGGAAGGATCAGTAGAGAAT-GCTGGGCTTCGGTCCA  1699436

Query  58       TAAACTATATCCATCTACACCTGTGAACTGTTGAT-TGACTTCGGTCAATTACTTTTACA  116
                |  | | || |||||||||||||||||||||| || || |||||| ||  |  ||  |||
Sbjct  1699437  TTTA-TCTACCCATCTACACCTGTGAACTGTTTATGTG-CTTCGG-CACGTT-TTACACA  1699492

Query  117      AACAT-T--GTGTAATGAACGTCATGTTATTATAACAA-AA-ATAACTTTCAACAACGGA  171
                ||| | |   ||||||||| || || |||||||||||| || | ||||||||||||||||
Sbjct  1699493  AACTTCTAAATGTAATGAATGTAATCTTATTATAACAATAATAAAACTTTCAACAACGGA  1699552

Query  172      TCTCTTGGCTCTCGCATCGATGAAGAACGCAGCGAAATGCGATAAGTAATGTGAATTGCA  231
                ||||||||||  | ||||||||||||||||||||||||||||||||||||||||||||||
Sbjct  1699553  TCTCTTGGCTTCCACATCGATGAAGAACGCAGCGAAATGCGATAAGTAATGTGAATTGCA  1699612

Query  232      GAATTCAGTGAATCATCGAATCTTTGAACGCAACTTGCGCTCTCTGGTATTCCGGAGAGC  291
                ||||||||||||||||||| |||||||||||||||||||| || |||||||||| || ||
Sbjct  1699613  GAATTCAGTGAATCATCGAGTCTTTGAACGCAACTTGCGCCCTTTGGTATTCCGAAGGGC  1699672

Query  292      ATGCCTGTTTGAGTATCATGAAA-TCTCAA  320
                |||||||||||||  |||||||| ||||||
Sbjct  1699673  ATGCCTGTTTGAGAGTCATGAAAATCTCAA  1699702


 Score = 329 bits (178),  Expect = 4e-86
 Identities = 282/330 (85%), Gaps = 15/330 (5%)
 Strand=Plus/Plus

Query  1        CAAGGTTTCCGTAGGTGAACCTGCGGAAGGATCATTAGTGAATTGCT---CTTTGAGCGT  57
                |||||||||||||||||||||||||||||||||| ||| |||| |||   ||| |  |  
Sbjct  1707505  CAAGGTTTCCGTAGGTGAACCTGCGGAAGGATCAGTAGAGAAT-GCTGGGCTTCGGTCCA  1707563

Query  58       TAAACTATATCCATCTACACCTGTGAACTGTTGAT-TGACTTCGGTCAATTACTTTTACA  116
                |  | | || |||||||||||||||||||||| || || |||||| ||  |  ||  |||
Sbjct  1707564  TTTA-TCTACCCATCTACACCTGTGAACTGTTTATGTG-CTTCGG-CACGTT-TTACACA  1707619

Query  117      AACAT-T--GTGTAATGAACGTCATGTTATTATAACAA-AA-ATAACTTTCAACAACGGA  171
                ||| | |   ||||||||| || || |||||||||||| || | ||||||||||||||||
Sbjct  1707620  AACTTCTAAATGTAATGAATGTAATCTTATTATAACAATAATAAAACTTTCAACAACGGA  1707679

Query  172      TCTCTTGGCTCTCGCATCGATGAAGAACGCAGCGAAATGCGATAAGTAATGTGAATTGCA  231
                ||||||||||  | ||||||||||||||||||||||||||||||||||||||||||||||
Sbjct  1707680  TCTCTTGGCTTCCACATCGATGAAGAACGCAGCGAAATGCGATAAGTAATGTGAATTGCA  1707739

Query  232      GAATTCAGTGAATCATCGAATCTTTGAACGCAACTTGCGCTCTCTGGTATTCCGGAGAGC  291
                ||||||||||||||||||| |||||||||||||||||||| || |||||||||| || ||
Sbjct  1707740  GAATTCAGTGAATCATCGAGTCTTTGAACGCAACTTGCGCCCTTTGGTATTCCGAAGGGC  1707799

Query  292      ATGCCTGTTTGAGTATCATGAAA-TCTCAA  320
                |||||||||||||  |||||||| ||||||
Sbjct  1707800  ATGCCTGTTTGAGAGTCATGAAAATCTCAA  1707829


 Score = 329 bits (178),  Expect = 4e-86
 Identities = 282/330 (85%), Gaps = 15/330 (5%)
 Strand=Plus/Plus

Query  1        CAAGGTTTCCGTAGGTGAACCTGCGGAAGGATCATTAGTGAATTGCT---CTTTGAGCGT  57
                |||||||||||||||||||||||||||||||||| ||| |||| |||   ||| |  |  
Sbjct  1715632  CAAGGTTTCCGTAGGTGAACCTGCGGAAGGATCAGTAGAGAAT-GCTGGGCTTCGGTCCA  1715690

Query  58       TAAACTATATCCATCTACACCTGTGAACTGTTGAT-TGACTTCGGTCAATTACTTTTACA  116
                |  | | || |||||||||||||||||||||| || || |||||| ||  |  ||  |||
Sbjct  1715691  TTTA-TCTACCCATCTACACCTGTGAACTGTTTATGTG-CTTCGG-CACGTT-TTACACA  1715746

Query  117      AACAT-T--GTGTAATGAACGTCATGTTATTATAACAA-AA-ATAACTTTCAACAACGGA  171
                ||| | |   ||||||||| || || |||||||||||| || | ||||||||||||||||
Sbjct  1715747  AACTTCTAAATGTAATGAATGTAATCTTATTATAACAATAATAAAACTTTCAACAACGGA  1715806

Query  172      TCTCTTGGCTCTCGCATCGATGAAGAACGCAGCGAAATGCGATAAGTAATGTGAATTGCA  231
                ||||||||||  | ||||||||||||||||||||||||||||||||||||||||||||||
Sbjct  1715807  TCTCTTGGCTTCCACATCGATGAAGAACGCAGCGAAATGCGATAAGTAATGTGAATTGCA  1715866

Query  232      GAATTCAGTGAATCATCGAATCTTTGAACGCAACTTGCGCTCTCTGGTATTCCGGAGAGC  291
                ||||||||||||||||||| |||||||||||||||||||| || |||||||||| || ||
Sbjct  1715867  GAATTCAGTGAATCATCGAGTCTTTGAACGCAACTTGCGCCCTTTGGTATTCCGAAGGGC  1715926

Query  292      ATGCCTGTTTGAGTATCATGAAA-TCTCAA  320
                |||||||||||||  |||||||| ||||||
Sbjct  1715927  ATGCCTGTTTGAGAGTCATGAAAATCTCAA  1715956


 Score = 329 bits (178),  Expect = 4e-86
 Identities = 282/330 (85%), Gaps = 15/330 (5%)
 Strand=Plus/Plus

Query  1        CAAGGTTTCCGTAGGTGAACCTGCGGAAGGATCATTAGTGAATTGCT---CTTTGAGCGT  57
                |||||||||||||||||||||||||||||||||| ||| |||| |||   ||| |  |  
Sbjct  1723759  CAAGGTTTCCGTAGGTGAACCTGCGGAAGGATCAGTAGAGAAT-GCTGGGCTTCGGTCCA  1723817

Query  58       TAAACTATATCCATCTACACCTGTGAACTGTTGAT-TGACTTCGGTCAATTACTTTTACA  116
                |  | | || |||||||||||||||||||||| || || |||||| ||  |  ||  |||
Sbjct  1723818  TTTA-TCTACCCATCTACACCTGTGAACTGTTTATGTG-CTTCGG-CACGTT-TTACACA  1723873

Query  117      AACAT-T--GTGTAATGAACGTCATGTTATTATAACAA-AA-ATAACTTTCAACAACGGA  171
                ||| | |   ||||||||| || || |||||||||||| || | ||||||||||||||||
Sbjct  1723874  AACTTCTAAATGTAATGAATGTAATCTTATTATAACAATAATAAAACTTTCAACAACGGA  1723933

Query  172      TCTCTTGGCTCTCGCATCGATGAAGAACGCAGCGAAATGCGATAAGTAATGTGAATTGCA  231
                ||||||||||  | ||||||||||||||||||||||||||||||||||||||||||||||
Sbjct  1723934  TCTCTTGGCTTCCACATCGATGAAGAACGCAGCGAAATGCGATAAGTAATGTGAATTGCA  1723993

Query  232      GAATTCAGTGAATCATCGAATCTTTGAACGCAACTTGCGCTCTCTGGTATTCCGGAGAGC  291
                ||||||||||||||||||| |||||||||||||||||||| || |||||||||| || ||
Sbjct  1723994  GAATTCAGTGAATCATCGAGTCTTTGAACGCAACTTGCGCCCTTTGGTATTCCGAAGGGC  1724053

Query  292      ATGCCTGTTTGAGTATCATGAAA-TCTCAA  320
                |||||||||||||  |||||||| ||||||
Sbjct  1724054  ATGCCTGTTTGAGAGTCATGAAAATCTCAA  1724083


 Score = 329 bits (178),  Expect = 4e-86
 Identities = 282/330 (85%), Gaps = 15/330 (5%)
 Strand=Plus/Plus

Query  1        CAAGGTTTCCGTAGGTGAACCTGCGGAAGGATCATTAGTGAATTGCT---CTTTGAGCGT  57
                |||||||||||||||||||||||||||||||||| ||| |||| |||   ||| |  |  
Sbjct  1731886  CAAGGTTTCCGTAGGTGAACCTGCGGAAGGATCAGTAGAGAAT-GCTGGGCTTCGGTCCA  1731944

Query  58       TAAACTATATCCATCTACACCTGTGAACTGTTGAT-TGACTTCGGTCAATTACTTTTACA  116
                |  | | || |||||||||||||||||||||| || || |||||| ||  |  ||  |||
Sbjct  1731945  TTTA-TCTACCCATCTACACCTGTGAACTGTTTATGTG-CTTCGG-CACGTT-TTACACA  1732000

Query  117      AACAT-T--GTGTAATGAACGTCATGTTATTATAACAA-AA-ATAACTTTCAACAACGGA  171
                ||| | |   ||||||||| || || |||||||||||| || | ||||||||||||||||
Sbjct  1732001  AACTTCTAAATGTAATGAATGTAATCTTATTATAACAATAATAAAACTTTCAACAACGGA  1732060

Query  172      TCTCTTGGCTCTCGCATCGATGAAGAACGCAGCGAAATGCGATAAGTAATGTGAATTGCA  231
                ||||||||||  | ||||||||||||||||||||||||||||||||||||||||||||||
Sbjct  1732061  TCTCTTGGCTTCCACATCGATGAAGAACGCAGCGAAATGCGATAAGTAATGTGAATTGCA  1732120

Query  232      GAATTCAGTGAATCATCGAATCTTTGAACGCAACTTGCGCTCTCTGGTATTCCGGAGAGC  291
                ||||||||||||||||||| |||||||||||||||||||| || |||||||||| || ||
Sbjct  1732121  GAATTCAGTGAATCATCGAGTCTTTGAACGCAACTTGCGCCCTTTGGTATTCCGAAGGGC  1732180

Query  292      ATGCCTGTTTGAGTATCATGAAA-TCTCAA  320
                |||||||||||||  |||||||| ||||||
Sbjct  1732181  ATGCCTGTTTGAGAGTCATGAAAATCTCAA  1732210


 Score = 329 bits (178),  Expect = 4e-86
 Identities = 282/330 (85%), Gaps = 15/330 (5%)
 Strand=Plus/Plus

Query  1        CAAGGTTTCCGTAGGTGAACCTGCGGAAGGATCATTAGTGAATTGCT---CTTTGAGCGT  57
                |||||||||||||||||||||||||||||||||| ||| |||| |||   ||| |  |  
Sbjct  1740013  CAAGGTTTCCGTAGGTGAACCTGCGGAAGGATCAGTAGAGAAT-GCTGGGCTTCGGTCCA  1740071

Query  58       TAAACTATATCCATCTACACCTGTGAACTGTTGAT-TGACTTCGGTCAATTACTTTTACA  116
                |  | | || |||||||||||||||||||||| || || |||||| ||  |  ||  |||
Sbjct  1740072  TTTA-TCTACCCATCTACACCTGTGAACTGTTTATGTG-CTTCGG-CACGTT-TTACACA  1740127

Query  117      AACAT-T--GTGTAATGAACGTCATGTTATTATAACAA-AA-ATAACTTTCAACAACGGA  171
                ||| | |   ||||||||| || || |||||||||||| || | ||||||||||||||||
Sbjct  1740128  AACTTCTAAATGTAATGAATGTAATCTTATTATAACAATAATAAAACTTTCAACAACGGA  1740187

Query  172      TCTCTTGGCTCTCGCATCGATGAAGAACGCAGCGAAATGCGATAAGTAATGTGAATTGCA  231
                ||||||||||  | ||||||||||||||||||||||||||||||||||||||||||||||
Sbjct  1740188  TCTCTTGGCTTCCACATCGATGAAGAACGCAGCGAAATGCGATAAGTAATGTGAATTGCA  1740247

Query  232      GAATTCAGTGAATCATCGAATCTTTGAACGCAACTTGCGCTCTCTGGTATTCCGGAGAGC  291
                ||||||||||||||||||| |||||||||||||||||||| || |||||||||| || ||
Sbjct  1740248  GAATTCAGTGAATCATCGAGTCTTTGAACGCAACTTGCGCCCTTTGGTATTCCGAAGGGC  1740307

Query  292      ATGCCTGTTTGAGTATCATGAAA-TCTCAA  320
                |||||||||||||  |||||||| ||||||
Sbjct  1740308  ATGCCTGTTTGAGAGTCATGAAAATCTCAA  1740337


 Score = 329 bits (178),  Expect = 4e-86
 Identities = 282/330 (85%), Gaps = 15/330 (5%)
 Strand=Plus/Plus

Query  1        CAAGGTTTCCGTAGGTGAACCTGCGGAAGGATCATTAGTGAATTGCT---CTTTGAGCGT  57
                |||||||||||||||||||||||||||||||||| ||| |||| |||   ||| |  |  
Sbjct  1748140  CAAGGTTTCCGTAGGTGAACCTGCGGAAGGATCAGTAGAGAAT-GCTGGGCTTCGGTCCA  1748198

Query  58       TAAACTATATCCATCTACACCTGTGAACTGTTGAT-TGACTTCGGTCAATTACTTTTACA  116
                |  | | || |||||||||||||||||||||| || || |||||| ||  |  ||  |||
Sbjct  1748199  TTTA-TCTACCCATCTACACCTGTGAACTGTTTATGTG-CTTCGG-CACGTT-TTACACA  1748254

Query  117      AACAT-T--GTGTAATGAACGTCATGTTATTATAACAA-AA-ATAACTTTCAACAACGGA  171
                ||| | |   ||||||||| || || |||||||||||| || | ||||||||||||||||
Sbjct  1748255  AACTTCTAAATGTAATGAATGTAATCTTATTATAACAATAATAAAACTTTCAACAACGGA  1748314

Query  172      TCTCTTGGCTCTCGCATCGATGAAGAACGCAGCGAAATGCGATAAGTAATGTGAATTGCA  231
                ||||||||||  | ||||||||||||||||||||||||||||||||||||||||||||||
Sbjct  1748315  TCTCTTGGCTTCCACATCGATGAAGAACGCAGCGAAATGCGATAAGTAATGTGAATTGCA  1748374

Query  232      GAATTCAGTGAATCATCGAATCTTTGAACGCAACTTGCGCTCTCTGGTATTCCGGAGAGC  291
                ||||||||||||||||||| |||||||||||||||||||| || |||||||||| || ||
Sbjct  1748375  GAATTCAGTGAATCATCGAGTCTTTGAACGCAACTTGCGCCCTTTGGTATTCCGAAGGGC  1748434

Query  292      ATGCCTGTTTGAGTATCATGAAA-TCTCAA  320
                |||||||||||||  |||||||| ||||||
Sbjct  1748435  ATGCCTGTTTGAGAGTCATGAAAATCTCAA  1748464


 Score = 329 bits (178),  Expect = 4e-86
 Identities = 282/330 (85%), Gaps = 15/330 (5%)
 Strand=Plus/Plus

Query  1        CAAGGTTTCCGTAGGTGAACCTGCGGAAGGATCATTAGTGAATTGCT---CTTTGAGCGT  57
                |||||||||||||||||||||||||||||||||| ||| |||| |||   ||| |  |  
Sbjct  1756267  CAAGGTTTCCGTAGGTGAACCTGCGGAAGGATCAGTAGAGAAT-GCTGGGCTTCGGTCCA  1756325

Query  58       TAAACTATATCCATCTACACCTGTGAACTGTTGAT-TGACTTCGGTCAATTACTTTTACA  116
                |  | | || |||||||||||||||||||||| || || |||||| ||  |  ||  |||
Sbjct  1756326  TTTA-TCTACCCATCTACACCTGTGAACTGTTTATGTG-CTTCGG-CACGTT-TTACACA  1756381

Query  117      AACAT-T--GTGTAATGAACGTCATGTTATTATAACAA-AA-ATAACTTTCAACAACGGA  171
                ||| | |   ||||||||| || || |||||||||||| || | ||||||||||||||||
Sbjct  1756382  AACTTCTAAATGTAATGAATGTAATCTTATTATAACAATAATAAAACTTTCAACAACGGA  1756441

Query  172      TCTCTTGGCTCTCGCATCGATGAAGAACGCAGCGAAATGCGATAAGTAATGTGAATTGCA  231
                ||||||||||  | ||||||||||||||||||||||||||||||||||||||||||||||
Sbjct  1756442  TCTCTTGGCTTCCACATCGATGAAGAACGCAGCGAAATGCGATAAGTAATGTGAATTGCA  1756501

Query  232      GAATTCAGTGAATCATCGAATCTTTGAACGCAACTTGCGCTCTCTGGTATTCCGGAGAGC  291
                ||||||||||||||||||| |||||||||||||||||||| || |||||||||| || ||
Sbjct  1756502  GAATTCAGTGAATCATCGAGTCTTTGAACGCAACTTGCGCCCTTTGGTATTCCGAAGGGC  1756561

Query  292      ATGCCTGTTTGAGTATCATGAAA-TCTCAA  320
                |||||||||||||  |||||||| ||||||
Sbjct  1756562  ATGCCTGTTTGAGAGTCATGAAAATCTCAA  1756591


 Score = 329 bits (178),  Expect = 4e-86
 Identities = 282/330 (85%), Gaps = 15/330 (5%)
 Strand=Plus/Plus

Query  1        CAAGGTTTCCGTAGGTGAACCTGCGGAAGGATCATTAGTGAATTGCT---CTTTGAGCGT  57
                |||||||||||||||||||||||||||||||||| ||| |||| |||   ||| |  |  
Sbjct  1764394  CAAGGTTTCCGTAGGTGAACCTGCGGAAGGATCAGTAGAGAAT-GCTGGGCTTCGGTCCA  1764452

Query  58       TAAACTATATCCATCTACACCTGTGAACTGTTGAT-TGACTTCGGTCAATTACTTTTACA  116
                |  | | || |||||||||||||||||||||| || || |||||| ||  |  ||  |||
Sbjct  1764453  TTTA-TCTACCCATCTACACCTGTGAACTGTTTATGTG-CTTCGG-CACGTT-TTACACA  1764508

Query  117      AACAT-T--GTGTAATGAACGTCATGTTATTATAACAA-AA-ATAACTTTCAACAACGGA  171
                ||| | |   ||||||||| || || |||||||||||| || | ||||||||||||||||
Sbjct  1764509  AACTTCTAAATGTAATGAATGTAATCTTATTATAACAATAATAAAACTTTCAACAACGGA  1764568

Query  172      TCTCTTGGCTCTCGCATCGATGAAGAACGCAGCGAAATGCGATAAGTAATGTGAATTGCA  231
                ||||||||||  | ||||||||||||||||||||||||||||||||||||||||||||||
Sbjct  1764569  TCTCTTGGCTTCCACATCGATGAAGAACGCAGCGAAATGCGATAAGTAATGTGAATTGCA  1764628

Query  232      GAATTCAGTGAATCATCGAATCTTTGAACGCAACTTGCGCTCTCTGGTATTCCGGAGAGC  291
                ||||||||||||||||||| |||||||||||||||||||| || |||||||||| || ||
Sbjct  1764629  GAATTCAGTGAATCATCGAGTCTTTGAACGCAACTTGCGCCCTTTGGTATTCCGAAGGGC  1764688

Query  292      ATGCCTGTTTGAGTATCATGAAA-TCTCAA  320
                |||||||||||||  |||||||| ||||||
Sbjct  1764689  ATGCCTGTTTGAGAGTCATGAAAATCTCAA  1764718


 Score = 329 bits (178),  Expect = 4e-86
 Identities = 282/330 (85%), Gaps = 15/330 (5%)
 Strand=Plus/Plus

Query  1        CAAGGTTTCCGTAGGTGAACCTGCGGAAGGATCATTAGTGAATTGCT---CTTTGAGCGT  57
                |||||||||||||||||||||||||||||||||| ||| |||| |||   ||| |  |  
Sbjct  1772521  CAAGGTTTCCGTAGGTGAACCTGCGGAAGGATCAGTAGAGAAT-GCTGGGCTTCGGTCCA  1772579

Query  58       TAAACTATATCCATCTACACCTGTGAACTGTTGAT-TGACTTCGGTCAATTACTTTTACA  116
                |  | | || |||||||||||||||||||||| || || |||||| ||  |  ||  |||
Sbjct  1772580  TTTA-TCTACCCATCTACACCTGTGAACTGTTTATGTG-CTTCGG-CACGTT-TTACACA  1772635

Query  117      AACAT-T--GTGTAATGAACGTCATGTTATTATAACAA-AA-ATAACTTTCAACAACGGA  171
                ||| | |   ||||||||| || || |||||||||||| || | ||||||||||||||||
Sbjct  1772636  AACTTCTAAATGTAATGAATGTAATCTTATTATAACAATAATAAAACTTTCAACAACGGA  1772695

Query  172      TCTCTTGGCTCTCGCATCGATGAAGAACGCAGCGAAATGCGATAAGTAATGTGAATTGCA  231
                ||||||||||  | ||||||||||||||||||||||||||||||||||||||||||||||
Sbjct  1772696  TCTCTTGGCTTCCACATCGATGAAGAACGCAGCGAAATGCGATAAGTAATGTGAATTGCA  1772755

Query  232      GAATTCAGTGAATCATCGAATCTTTGAACGCAACTTGCGCTCTCTGGTATTCCGGAGAGC  291
                ||||||||||||||||||| |||||||||||||||||||| || |||||||||| || ||
Sbjct  1772756  GAATTCAGTGAATCATCGAGTCTTTGAACGCAACTTGCGCCCTTTGGTATTCCGAAGGGC  1772815

Query  292      ATGCCTGTTTGAGTATCATGAAA-TCTCAA  320
                |||||||||||||  |||||||| ||||||
Sbjct  1772816  ATGCCTGTTTGAGAGTCATGAAAATCTCAA  1772845


 Score = 329 bits (178),  Expect = 4e-86
 Identities = 282/330 (85%), Gaps = 15/330 (5%)
 Strand=Plus/Plus

Query  1        CAAGGTTTCCGTAGGTGAACCTGCGGAAGGATCATTAGTGAATTGCT---CTTTGAGCGT  57
                |||||||||||||||||||||||||||||||||| ||| |||| |||   ||| |  |  
Sbjct  1780648  CAAGGTTTCCGTAGGTGAACCTGCGGAAGGATCAGTAGAGAAT-GCTGGGCTTCGGTCCA  1780706

Query  58       TAAACTATATCCATCTACACCTGTGAACTGTTGAT-TGACTTCGGTCAATTACTTTTACA  116
                |  | | || |||||||||||||||||||||| || || |||||| ||  |  ||  |||
Sbjct  1780707  TTTA-TCTACCCATCTACACCTGTGAACTGTTTATGTG-CTTCGG-CACGTT-TTACACA  1780762

Query  117      AACAT-T--GTGTAATGAACGTCATGTTATTATAACAA-AA-ATAACTTTCAACAACGGA  171
                ||| | |   ||||||||| || || |||||||||||| || | ||||||||||||||||
Sbjct  1780763  AACTTCTAAATGTAATGAATGTAATCTTATTATAACAATAATAAAACTTTCAACAACGGA  1780822

Query  172      TCTCTTGGCTCTCGCATCGATGAAGAACGCAGCGAAATGCGATAAGTAATGTGAATTGCA  231
                ||||||||||  | ||||||||||||||||||||||||||||||||||||||||||||||
Sbjct  1780823  TCTCTTGGCTTCCACATCGATGAAGAACGCAGCGAAATGCGATAAGTAATGTGAATTGCA  1780882

Query  232      GAATTCAGTGAATCATCGAATCTTTGAACGCAACTTGCGCTCTCTGGTATTCCGGAGAGC  291
                ||||||||||||||||||| |||||||||||||||||||| || |||||||||| || ||
Sbjct  1780883  GAATTCAGTGAATCATCGAGTCTTTGAACGCAACTTGCGCCCTTTGGTATTCCGAAGGGC  1780942

Query  292      ATGCCTGTTTGAGTATCATGAAA-TCTCAA  320
                |||||||||||||  |||||||| ||||||
Sbjct  1780943  ATGCCTGTTTGAGAGTCATGAAAATCTCAA  1780972


 Score = 329 bits (178),  Expect = 4e-86
 Identities = 282/330 (85%), Gaps = 15/330 (5%)
 Strand=Plus/Plus

Query  1        CAAGGTTTCCGTAGGTGAACCTGCGGAAGGATCATTAGTGAATTGCT---CTTTGAGCGT  57
                |||||||||||||||||||||||||||||||||| ||| |||| |||   ||| |  |  
Sbjct  1788775  CAAGGTTTCCGTAGGTGAACCTGCGGAAGGATCAGTAGAGAAT-GCTGGGCTTCGGTCCA  1788833

Query  58       TAAACTATATCCATCTACACCTGTGAACTGTTGAT-TGACTTCGGTCAATTACTTTTACA  116
                |  | | || |||||||||||||||||||||| || || |||||| ||  |  ||  |||
Sbjct  1788834  TTTA-TCTACCCATCTACACCTGTGAACTGTTTATGTG-CTTCGG-CACGTT-TTACACA  1788889

Query  117      AACAT-T--GTGTAATGAACGTCATGTTATTATAACAA-AA-ATAACTTTCAACAACGGA  171
                ||| | |   ||||||||| || || |||||||||||| || | ||||||||||||||||
Sbjct  1788890  AACTTCTAAATGTAATGAATGTAATCTTATTATAACAATAATAAAACTTTCAACAACGGA  1788949

Query  172      TCTCTTGGCTCTCGCATCGATGAAGAACGCAGCGAAATGCGATAAGTAATGTGAATTGCA  231
                ||||||||||  | ||||||||||||||||||||||||||||||||||||||||||||||
Sbjct  1788950  TCTCTTGGCTTCCACATCGATGAAGAACGCAGCGAAATGCGATAAGTAATGTGAATTGCA  1789009

Query  232      GAATTCAGTGAATCATCGAATCTTTGAACGCAACTTGCGCTCTCTGGTATTCCGGAGAGC  291
                ||||||||||||||||||| |||||||||||||||||||| || |||||||||| || ||
Sbjct  1789010  GAATTCAGTGAATCATCGAGTCTTTGAACGCAACTTGCGCCCTTTGGTATTCCGAAGGGC  1789069

Query  292      ATGCCTGTTTGAGTATCATGAAA-TCTCAA  320
                |||||||||||||  |||||||| ||||||
Sbjct  1789070  ATGCCTGTTTGAGAGTCATGAAAATCTCAA  1789099


 Score = 329 bits (178),  Expect = 4e-86
 Identities = 282/330 (85%), Gaps = 15/330 (5%)
 Strand=Plus/Plus

Query  1        CAAGGTTTCCGTAGGTGAACCTGCGGAAGGATCATTAGTGAATTGCT---CTTTGAGCGT  57
                |||||||||||||||||||||||||||||||||| ||| |||| |||   ||| |  |  
Sbjct  1796902  CAAGGTTTCCGTAGGTGAACCTGCGGAAGGATCAGTAGAGAAT-GCTGGGCTTCGGTCCA  1796960

Query  58       TAAACTATATCCATCTACACCTGTGAACTGTTGAT-TGACTTCGGTCAATTACTTTTACA  116
                |  | | || |||||||||||||||||||||| || || |||||| ||  |  ||  |||
Sbjct  1796961  TTTA-TCTACCCATCTACACCTGTGAACTGTTTATGTG-CTTCGG-CACGTT-TTACACA  1797016

Query  117      AACAT-T--GTGTAATGAACGTCATGTTATTATAACAA-AA-ATAACTTTCAACAACGGA  171
                ||| | |   ||||||||| || || |||||||||||| || | ||||||||||||||||
Sbjct  1797017  AACTTCTAAATGTAATGAATGTAATCTTATTATAACAATAATAAAACTTTCAACAACGGA  1797076

Query  172      TCTCTTGGCTCTCGCATCGATGAAGAACGCAGCGAAATGCGATAAGTAATGTGAATTGCA  231
                ||||||||||  | ||||||||||||||||||||||||||||||||||||||||||||||
Sbjct  1797077  TCTCTTGGCTTCCACATCGATGAAGAACGCAGCGAAATGCGATAAGTAATGTGAATTGCA  1797136

Query  232      GAATTCAGTGAATCATCGAATCTTTGAACGCAACTTGCGCTCTCTGGTATTCCGGAGAGC  291
                ||||||||||||||||||| |||||||||||||||||||| || |||||||||| || ||
Sbjct  1797137  GAATTCAGTGAATCATCGAGTCTTTGAACGCAACTTGCGCCCTTTGGTATTCCGAAGGGC  1797196

Query  292      ATGCCTGTTTGAGTATCATGAAA-TCTCAA  320
                |||||||||||||  |||||||| ||||||
Sbjct  1797197  ATGCCTGTTTGAGAGTCATGAAAATCTCAA  1797226


 Score = 329 bits (178),  Expect = 4e-86
 Identities = 282/330 (85%), Gaps = 15/330 (5%)
 Strand=Plus/Plus

Query  1        CAAGGTTTCCGTAGGTGAACCTGCGGAAGGATCATTAGTGAATTGCT---CTTTGAGCGT  57
                |||||||||||||||||||||||||||||||||| ||| |||| |||   ||| |  |  
Sbjct  1805029  CAAGGTTTCCGTAGGTGAACCTGCGGAAGGATCAGTAGAGAAT-GCTGGGCTTCGGTCCA  1805087

Query  58       TAAACTATATCCATCTACACCTGTGAACTGTTGAT-TGACTTCGGTCAATTACTTTTACA  116
                |  | | || |||||||||||||||||||||| || || |||||| ||  |  ||  |||
Sbjct  1805088  TTTA-TCTACCCATCTACACCTGTGAACTGTTTATGTG-CTTCGG-CACGTT-TTACACA  1805143

Query  117      AACAT-T--GTGTAATGAACGTCATGTTATTATAACAA-AA-ATAACTTTCAACAACGGA  171
                ||| | |   ||||||||| || || |||||||||||| || | ||||||||||||||||
Sbjct  1805144  AACTTCTAAATGTAATGAATGTAATCTTATTATAACAATAATAAAACTTTCAACAACGGA  1805203

Query  172      TCTCTTGGCTCTCGCATCGATGAAGAACGCAGCGAAATGCGATAAGTAATGTGAATTGCA  231
                ||||||||||  | ||||||||||||||||||||||||||||||||||||||||||||||
Sbjct  1805204  TCTCTTGGCTTCCACATCGATGAAGAACGCAGCGAAATGCGATAAGTAATGTGAATTGCA  1805263

Query  232      GAATTCAGTGAATCATCGAATCTTTGAACGCAACTTGCGCTCTCTGGTATTCCGGAGAGC  291
                ||||||||||||||||||| |||||||||||||||||||| || |||||||||| || ||
Sbjct  1805264  GAATTCAGTGAATCATCGAGTCTTTGAACGCAACTTGCGCCCTTTGGTATTCCGAAGGGC  1805323

Query  292      ATGCCTGTTTGAGTATCATGAAA-TCTCAA  320
                |||||||||||||  |||||||| ||||||
Sbjct  1805324  ATGCCTGTTTGAGAGTCATGAAAATCTCAA  1805353


 Score = 329 bits (178),  Expect = 4e-86
 Identities = 282/330 (85%), Gaps = 15/330 (5%)
 Strand=Plus/Plus

Query  1        CAAGGTTTCCGTAGGTGAACCTGCGGAAGGATCATTAGTGAATTGCT---CTTTGAGCGT  57
                |||||||||||||||||||||||||||||||||| ||| |||| |||   ||| |  |  
Sbjct  1813156  CAAGGTTTCCGTAGGTGAACCTGCGGAAGGATCAGTAGAGAAT-GCTGGGCTTCGGTCCA  1813214

Query  58       TAAACTATATCCATCTACACCTGTGAACTGTTGAT-TGACTTCGGTCAATTACTTTTACA  116
                |  | | || |||||||||||||||||||||| || || |||||| ||  |  ||  |||
Sbjct  1813215  TTTA-TCTACCCATCTACACCTGTGAACTGTTTATGTG-CTTCGG-CACGTT-TTACACA  1813270

Query  117      AACAT-T--GTGTAATGAACGTCATGTTATTATAACAA-AA-ATAACTTTCAACAACGGA  171
                ||| | |   ||||||||| || || |||||||||||| || | ||||||||||||||||
Sbjct  1813271  AACTTCTAAATGTAATGAATGTAATCTTATTATAACAATAATAAAACTTTCAACAACGGA  1813330

Query  172      TCTCTTGGCTCTCGCATCGATGAAGAACGCAGCGAAATGCGATAAGTAATGTGAATTGCA  231
                ||||||||||  | ||||||||||||||||||||||||||||||||||||||||||||||
Sbjct  1813331  TCTCTTGGCTTCCACATCGATGAAGAACGCAGCGAAATGCGATAAGTAATGTGAATTGCA  1813390

Query  232      GAATTCAGTGAATCATCGAATCTTTGAACGCAACTTGCGCTCTCTGGTATTCCGGAGAGC  291
                ||||||||||||||||||| |||||||||||||||||||| || |||||||||| || ||
Sbjct  1813391  GAATTCAGTGAATCATCGAGTCTTTGAACGCAACTTGCGCCCTTTGGTATTCCGAAGGGC  1813450

Query  292      ATGCCTGTTTGAGTATCATGAAA-TCTCAA  320
                |||||||||||||  |||||||| ||||||
Sbjct  1813451  ATGCCTGTTTGAGAGTCATGAAAATCTCAA  1813480


 Score = 329 bits (178),  Expect = 4e-86
 Identities = 282/330 (85%), Gaps = 15/330 (5%)
 Strand=Plus/Plus

Query  1        CAAGGTTTCCGTAGGTGAACCTGCGGAAGGATCATTAGTGAATTGCT---CTTTGAGCGT  57
                |||||||||||||||||||||||||||||||||| ||| |||| |||   ||| |  |  
Sbjct  1821283  CAAGGTTTCCGTAGGTGAACCTGCGGAAGGATCAGTAGAGAAT-GCTGGGCTTCGGTCCA  1821341

Query  58       TAAACTATATCCATCTACACCTGTGAACTGTTGAT-TGACTTCGGTCAATTACTTTTACA  116
                |  | | || |||||||||||||||||||||| || || |||||| ||  |  ||  |||
Sbjct  1821342  TTTA-TCTACCCATCTACACCTGTGAACTGTTTATGTG-CTTCGG-CACGTT-TTACACA  1821397

Query  117      AACAT-T--GTGTAATGAACGTCATGTTATTATAACAA-AA-ATAACTTTCAACAACGGA  171
                ||| | |   ||||||||| || || |||||||||||| || | ||||||||||||||||
Sbjct  1821398  AACTTCTAAATGTAATGAATGTAATCTTATTATAACAATAATAAAACTTTCAACAACGGA  1821457

Query  172      TCTCTTGGCTCTCGCATCGATGAAGAACGCAGCGAAATGCGATAAGTAATGTGAATTGCA  231
                ||||||||||  | ||||||||||||||||||||||||||||||||||||||||||||||
Sbjct  1821458  TCTCTTGGCTTCCACATCGATGAAGAACGCAGCGAAATGCGATAAGTAATGTGAATTGCA  1821517

Query  232      GAATTCAGTGAATCATCGAATCTTTGAACGCAACTTGCGCTCTCTGGTATTCCGGAGAGC  291
                ||||||||||||||||||| |||||||||||||||||||| || |||||||||| || ||
Sbjct  1821518  GAATTCAGTGAATCATCGAGTCTTTGAACGCAACTTGCGCCCTTTGGTATTCCGAAGGGC  1821577

Query  292      ATGCCTGTTTGAGTATCATGAAA-TCTCAA  320
                |||||||||||||  |||||||| ||||||
Sbjct  1821578  ATGCCTGTTTGAGAGTCATGAAAATCTCAA  1821607


 Score = 329 bits (178),  Expect = 4e-86
 Identities = 282/330 (85%), Gaps = 15/330 (5%)
 Strand=Plus/Plus

Query  1        CAAGGTTTCCGTAGGTGAACCTGCGGAAGGATCATTAGTGAATTGCT---CTTTGAGCGT  57
                |||||||||||||||||||||||||||||||||| ||| |||| |||   ||| |  |  
Sbjct  1829410  CAAGGTTTCCGTAGGTGAACCTGCGGAAGGATCAGTAGAGAAT-GCTGGGCTTCGGTCCA  1829468

Query  58       TAAACTATATCCATCTACACCTGTGAACTGTTGAT-TGACTTCGGTCAATTACTTTTACA  116
                |  | | || |||||||||||||||||||||| || || |||||| ||  |  ||  |||
Sbjct  1829469  TTTA-TCTACCCATCTACACCTGTGAACTGTTTATGTG-CTTCGG-CACGTT-TTACACA  1829524

Query  117      AACAT-T--GTGTAATGAACGTCATGTTATTATAACAA-AA-ATAACTTTCAACAACGGA  171
                ||| | |   ||||||||| || || |||||||||||| || | ||||||||||||||||
Sbjct  1829525  AACTTCTAAATGTAATGAATGTAATCTTATTATAACAATAATAAAACTTTCAACAACGGA  1829584

Query  172      TCTCTTGGCTCTCGCATCGATGAAGAACGCAGCGAAATGCGATAAGTAATGTGAATTGCA  231
                ||||||||||  | ||||||||||||||||||||||||||||||||||||||||||||||
Sbjct  1829585  TCTCTTGGCTTCCACATCGATGAAGAACGCAGCGAAATGCGATAAGTAATGTGAATTGCA  1829644

Query  232      GAATTCAGTGAATCATCGAATCTTTGAACGCAACTTGCGCTCTCTGGTATTCCGGAGAGC  291
                ||||||||||||||||||| |||||||||||||||||||| || |||||||||| || ||
Sbjct  1829645  GAATTCAGTGAATCATCGAGTCTTTGAACGCAACTTGCGCCCTTTGGTATTCCGAAGGGC  1829704

Query  292      ATGCCTGTTTGAGTATCATGAAA-TCTCAA  320
                |||||||||||||  |||||||| ||||||
Sbjct  1829705  ATGCCTGTTTGAGAGTCATGAAAATCTCAA  1829734


 Score = 329 bits (178),  Expect = 4e-86
 Identities = 282/330 (85%), Gaps = 15/330 (5%)
 Strand=Plus/Plus

Query  1        CAAGGTTTCCGTAGGTGAACCTGCGGAAGGATCATTAGTGAATTGCT---CTTTGAGCGT  57
                |||||||||||||||||||||||||||||||||| ||| |||| |||   ||| |  |  
Sbjct  1837537  CAAGGTTTCCGTAGGTGAACCTGCGGAAGGATCAGTAGAGAAT-GCTGGGCTTCGGTCCA  1837595

Query  58       TAAACTATATCCATCTACACCTGTGAACTGTTGAT-TGACTTCGGTCAATTACTTTTACA  116
                |  | | || |||||||||||||||||||||| || || |||||| ||  |  ||  |||
Sbjct  1837596  TTTA-TCTACCCATCTACACCTGTGAACTGTTTATGTG-CTTCGG-CACGTT-TTACACA  1837651

Query  117      AACAT-T--GTGTAATGAACGTCATGTTATTATAACAA-AA-ATAACTTTCAACAACGGA  171
                ||| | |   ||||||||| || || |||||||||||| || | ||||||||||||||||
Sbjct  1837652  AACTTCTAAATGTAATGAATGTAATCTTATTATAACAATAATAAAACTTTCAACAACGGA  1837711

Query  172      TCTCTTGGCTCTCGCATCGATGAAGAACGCAGCGAAATGCGATAAGTAATGTGAATTGCA  231
                ||||||||||  | ||||||||||||||||||||||||||||||||||||||||||||||
Sbjct  1837712  TCTCTTGGCTTCCACATCGATGAAGAACGCAGCGAAATGCGATAAGTAATGTGAATTGCA  1837771

Query  232      GAATTCAGTGAATCATCGAATCTTTGAACGCAACTTGCGCTCTCTGGTATTCCGGAGAGC  291
                ||||||||||||||||||| |||||||||||||||||||| || |||||||||| || ||
Sbjct  1837772  GAATTCAGTGAATCATCGAGTCTTTGAACGCAACTTGCGCCCTTTGGTATTCCGAAGGGC  1837831

Query  292      ATGCCTGTTTGAGTATCATGAAA-TCTCAA  320
                |||||||||||||  |||||||| ||||||
Sbjct  1837832  ATGCCTGTTTGAGAGTCATGAAAATCTCAA  1837861


 Score = 329 bits (178),  Expect = 4e-86
 Identities = 282/330 (85%), Gaps = 15/330 (5%)
 Strand=Plus/Plus

Query  1        CAAGGTTTCCGTAGGTGAACCTGCGGAAGGATCATTAGTGAATTGCT---CTTTGAGCGT  57
                |||||||||||||||||||||||||||||||||| ||| |||| |||   ||| |  |  
Sbjct  1845664  CAAGGTTTCCGTAGGTGAACCTGCGGAAGGATCAGTAGAGAAT-GCTGGGCTTCGGTCCA  1845722

Query  58       TAAACTATATCCATCTACACCTGTGAACTGTTGAT-TGACTTCGGTCAATTACTTTTACA  116
                |  | | || |||||||||||||||||||||| || || |||||| ||  |  ||  |||
Sbjct  1845723  TTTA-TCTACCCATCTACACCTGTGAACTGTTTATGTG-CTTCGG-CACGTT-TTACACA  1845778

Query  117      AACAT-T--GTGTAATGAACGTCATGTTATTATAACAA-AA-ATAACTTTCAACAACGGA  171
                ||| | |   ||||||||| || || |||||||||||| || | ||||||||||||||||
Sbjct  1845779  AACTTCTAAATGTAATGAATGTAATCTTATTATAACAATAATAAAACTTTCAACAACGGA  1845838

Query  172      TCTCTTGGCTCTCGCATCGATGAAGAACGCAGCGAAATGCGATAAGTAATGTGAATTGCA  231
                ||||||||||  | ||||||||||||||||||||||||||||||||||||||||||||||
Sbjct  1845839  TCTCTTGGCTTCCACATCGATGAAGAACGCAGCGAAATGCGATAAGTAATGTGAATTGCA  1845898

Query  232      GAATTCAGTGAATCATCGAATCTTTGAACGCAACTTGCGCTCTCTGGTATTCCGGAGAGC  291
                ||||||||||||||||||| |||||||||||||||||||| || |||||||||| || ||
Sbjct  1845899  GAATTCAGTGAATCATCGAGTCTTTGAACGCAACTTGCGCCCTTTGGTATTCCGAAGGGC  1845958

Query  292      ATGCCTGTTTGAGTATCATGAAA-TCTCAA  320
                |||||||||||||  |||||||| ||||||
Sbjct  1845959  ATGCCTGTTTGAGAGTCATGAAAATCTCAA  1845988


 Score = 329 bits (178),  Expect = 4e-86
 Identities = 282/330 (85%), Gaps = 15/330 (5%)
 Strand=Plus/Plus

Query  1        CAAGGTTTCCGTAGGTGAACCTGCGGAAGGATCATTAGTGAATTGCT---CTTTGAGCGT  57
                |||||||||||||||||||||||||||||||||| ||| |||| |||   ||| |  |  
Sbjct  1853791  CAAGGTTTCCGTAGGTGAACCTGCGGAAGGATCAGTAGAGAAT-GCTGGGCTTCGGTCCA  1853849

Query  58       TAAACTATATCCATCTACACCTGTGAACTGTTGAT-TGACTTCGGTCAATTACTTTTACA  116
                |  | | || |||||||||||||||||||||| || || |||||| ||  |  ||  |||
Sbjct  1853850  TTTA-TCTACCCATCTACACCTGTGAACTGTTTATGTG-CTTCGG-CACGTT-TTACACA  1853905

Query  117      AACAT-T--GTGTAATGAACGTCATGTTATTATAACAA-AA-ATAACTTTCAACAACGGA  171
                ||| | |   ||||||||| || || |||||||||||| || | ||||||||||||||||
Sbjct  1853906  AACTTCTAAATGTAATGAATGTAATCTTATTATAACAATAATAAAACTTTCAACAACGGA  1853965

Query  172      TCTCTTGGCTCTCGCATCGATGAAGAACGCAGCGAAATGCGATAAGTAATGTGAATTGCA  231
                ||||||||||  | ||||||||||||||||||||||||||||||||||||||||||||||
Sbjct  1853966  TCTCTTGGCTTCCACATCGATGAAGAACGCAGCGAAATGCGATAAGTAATGTGAATTGCA  1854025

Query  232      GAATTCAGTGAATCATCGAATCTTTGAACGCAACTTGCGCTCTCTGGTATTCCGGAGAGC  291
                ||||||||||||||||||| |||||||||||||||||||| || |||||||||| || ||
Sbjct  1854026  GAATTCAGTGAATCATCGAGTCTTTGAACGCAACTTGCGCCCTTTGGTATTCCGAAGGGC  1854085

Query  292      ATGCCTGTTTGAGTATCATGAAA-TCTCAA  320
                |||||||||||||  |||||||| ||||||
Sbjct  1854086  ATGCCTGTTTGAGAGTCATGAAAATCTCAA  1854115


 Score = 329 bits (178),  Expect = 4e-86
 Identities = 282/330 (85%), Gaps = 15/330 (5%)
 Strand=Plus/Plus

Query  1        CAAGGTTTCCGTAGGTGAACCTGCGGAAGGATCATTAGTGAATTGCT---CTTTGAGCGT  57
                |||||||||||||||||||||||||||||||||| ||| |||| |||   ||| |  |  
Sbjct  1861918  CAAGGTTTCCGTAGGTGAACCTGCGGAAGGATCAGTAGAGAAT-GCTGGGCTTCGGTCCA  1861976

Query  58       TAAACTATATCCATCTACACCTGTGAACTGTTGAT-TGACTTCGGTCAATTACTTTTACA  116
                |  | | || |||||||||||||||||||||| || || |||||| ||  |  ||  |||
Sbjct  1861977  TTTA-TCTACCCATCTACACCTGTGAACTGTTTATGTG-CTTCGG-CACGTT-TTACACA  1862032

Query  117      AACAT-T--GTGTAATGAACGTCATGTTATTATAACAA-AA-ATAACTTTCAACAACGGA  171
                ||| | |   ||||||||| || || |||||||||||| || | ||||||||||||||||
Sbjct  1862033  AACTTCTAAATGTAATGAATGTAATCTTATTATAACAATAATAAAACTTTCAACAACGGA  1862092

Query  172      TCTCTTGGCTCTCGCATCGATGAAGAACGCAGCGAAATGCGATAAGTAATGTGAATTGCA  231
                ||||||||||  | ||||||||||||||||||||||||||||||||||||||||||||||
Sbjct  1862093  TCTCTTGGCTTCCACATCGATGAAGAACGCAGCGAAATGCGATAAGTAATGTGAATTGCA  1862152

Query  232      GAATTCAGTGAATCATCGAATCTTTGAACGCAACTTGCGCTCTCTGGTATTCCGGAGAGC  291
                ||||||||||||||||||| |||||||||||||||||||| || |||||||||| || ||
Sbjct  1862153  GAATTCAGTGAATCATCGAGTCTTTGAACGCAACTTGCGCCCTTTGGTATTCCGAAGGGC  1862212

Query  292      ATGCCTGTTTGAGTATCATGAAA-TCTCAA  320
                |||||||||||||  |||||||| ||||||
Sbjct  1862213  ATGCCTGTTTGAGAGTCATGAAAATCTCAA  1862242


 Score = 329 bits (178),  Expect = 4e-86
 Identities = 282/330 (85%), Gaps = 15/330 (5%)
 Strand=Plus/Plus

Query  1        CAAGGTTTCCGTAGGTGAACCTGCGGAAGGATCATTAGTGAATTGCT---CTTTGAGCGT  57
                |||||||||||||||||||||||||||||||||| ||| |||| |||   ||| |  |  
Sbjct  1870045  CAAGGTTTCCGTAGGTGAACCTGCGGAAGGATCAGTAGAGAAT-GCTGGGCTTCGGTCCA  1870103

Query  58       TAAACTATATCCATCTACACCTGTGAACTGTTGAT-TGACTTCGGTCAATTACTTTTACA  116
                |  | | || |||||||||||||||||||||| || || |||||| ||  |  ||  |||
Sbjct  1870104  TTTA-TCTACCCATCTACACCTGTGAACTGTTTATGTG-CTTCGG-CACGTT-TTACACA  1870159

Query  117      AACAT-T--GTGTAATGAACGTCATGTTATTATAACAA-AA-ATAACTTTCAACAACGGA  171
                ||| | |   ||||||||| || || |||||||||||| || | ||||||||||||||||
Sbjct  1870160  AACTTCTAAATGTAATGAATGTAATCTTATTATAACAATAATAAAACTTTCAACAACGGA  1870219

Query  172      TCTCTTGGCTCTCGCATCGATGAAGAACGCAGCGAAATGCGATAAGTAATGTGAATTGCA  231
                ||||||||||  | ||||||||||||||||||||||||||||||||||||||||||||||
Sbjct  1870220  TCTCTTGGCTTCCACATCGATGAAGAACGCAGCGAAATGCGATAAGTAATGTGAATTGCA  1870279

Query  232      GAATTCAGTGAATCATCGAATCTTTGAACGCAACTTGCGCTCTCTGGTATTCCGGAGAGC  291
                ||||||||||||||||||| |||||||||||||||||||| || |||||||||| || ||
Sbjct  1870280  GAATTCAGTGAATCATCGAGTCTTTGAACGCAACTTGCGCCCTTTGGTATTCCGAAGGGC  1870339

Query  292      ATGCCTGTTTGAGTATCATGAAA-TCTCAA  320
                |||||||||||||  |||||||| ||||||
Sbjct  1870340  ATGCCTGTTTGAGAGTCATGAAAATCTCAA  1870369


 Score = 329 bits (178),  Expect = 4e-86
 Identities = 282/330 (85%), Gaps = 15/330 (5%)
 Strand=Plus/Plus

Query  1        CAAGGTTTCCGTAGGTGAACCTGCGGAAGGATCATTAGTGAATTGCT---CTTTGAGCGT  57
                |||||||||||||||||||||||||||||||||| ||| |||| |||   ||| |  |  
Sbjct  1878172  CAAGGTTTCCGTAGGTGAACCTGCGGAAGGATCAGTAGAGAAT-GCTGGGCTTCGGTCCA  1878230

Query  58       TAAACTATATCCATCTACACCTGTGAACTGTTGAT-TGACTTCGGTCAATTACTTTTACA  116
                |  | | || |||||||||||||||||||||| || || |||||| ||  |  ||  |||
Sbjct  1878231  TTTA-TCTACCCATCTACACCTGTGAACTGTTTATGTG-CTTCGG-CACGTT-TTACACA  1878286

Query  117      AACAT-T--GTGTAATGAACGTCATGTTATTATAACAA-AA-ATAACTTTCAACAACGGA  171
                ||| | |   ||||||||| || || |||||||||||| || | ||||||||||||||||
Sbjct  1878287  AACTTCTAAATGTAATGAATGTAATCTTATTATAACAATAATAAAACTTTCAACAACGGA  1878346

Query  172      TCTCTTGGCTCTCGCATCGATGAAGAACGCAGCGAAATGCGATAAGTAATGTGAATTGCA  231
                ||||||||||  | ||||||||||||||||||||||||||||||||||||||||||||||
Sbjct  1878347  TCTCTTGGCTTCCACATCGATGAAGAACGCAGCGAAATGCGATAAGTAATGTGAATTGCA  1878406

Query  232      GAATTCAGTGAATCATCGAATCTTTGAACGCAACTTGCGCTCTCTGGTATTCCGGAGAGC  291
                ||||||||||||||||||| |||||||||||||||||||| || |||||||||| || ||
Sbjct  1878407  GAATTCAGTGAATCATCGAGTCTTTGAACGCAACTTGCGCCCTTTGGTATTCCGAAGGGC  1878466

Query  292      ATGCCTGTTTGAGTATCATGAAA-TCTCAA  320
                |||||||||||||  |||||||| ||||||
Sbjct  1878467  ATGCCTGTTTGAGAGTCATGAAAATCTCAA  1878496


 Score = 329 bits (178),  Expect = 4e-86
 Identities = 282/330 (85%), Gaps = 15/330 (5%)
 Strand=Plus/Plus

Query  1        CAAGGTTTCCGTAGGTGAACCTGCGGAAGGATCATTAGTGAATTGCT---CTTTGAGCGT  57
                |||||||||||||||||||||||||||||||||| ||| |||| |||   ||| |  |  
Sbjct  1886299  CAAGGTTTCCGTAGGTGAACCTGCGGAAGGATCAGTAGAGAAT-GCTGGGCTTCGGTCCA  1886357

Query  58       TAAACTATATCCATCTACACCTGTGAACTGTTGAT-TGACTTCGGTCAATTACTTTTACA  116
                |  | | || |||||||||||||||||||||| || || |||||| ||  |  ||  |||
Sbjct  1886358  TTTA-TCTACCCATCTACACCTGTGAACTGTTTATGTG-CTTCGG-CACGTT-TTACACA  1886413

Query  117      AACAT-T--GTGTAATGAACGTCATGTTATTATAACAA-AA-ATAACTTTCAACAACGGA  171
                ||| | |   ||||||||| || || |||||||||||| || | ||||||||||||||||
Sbjct  1886414  AACTTCTAAATGTAATGAATGTAATCTTATTATAACAATAATAAAACTTTCAACAACGGA  1886473

Query  172      TCTCTTGGCTCTCGCATCGATGAAGAACGCAGCGAAATGCGATAAGTAATGTGAATTGCA  231
                ||||||||||  | ||||||||||||||||||||||||||||||||||||||||||||||
Sbjct  1886474  TCTCTTGGCTTCCACATCGATGAAGAACGCAGCGAAATGCGATAAGTAATGTGAATTGCA  1886533

Query  232      GAATTCAGTGAATCATCGAATCTTTGAACGCAACTTGCGCTCTCTGGTATTCCGGAGAGC  291
                ||||||||||||||||||| |||||||||||||||||||| || |||||||||| || ||
Sbjct  1886534  GAATTCAGTGAATCATCGAGTCTTTGAACGCAACTTGCGCCCTTTGGTATTCCGAAGGGC  1886593

Query  292      ATGCCTGTTTGAGTATCATGAAA-TCTCAA  320
                |||||||||||||  |||||||| ||||||
Sbjct  1886594  ATGCCTGTTTGAGAGTCATGAAAATCTCAA  1886623


 Score = 329 bits (178),  Expect = 4e-86
 Identities = 282/330 (85%), Gaps = 15/330 (5%)
 Strand=Plus/Plus

Query  1        CAAGGTTTCCGTAGGTGAACCTGCGGAAGGATCATTAGTGAATTGCT---CTTTGAGCGT  57
                |||||||||||||||||||||||||||||||||| ||| |||| |||   ||| |  |  
Sbjct  1894426  CAAGGTTTCCGTAGGTGAACCTGCGGAAGGATCAGTAGAGAAT-GCTGGGCTTCGGTCCA  1894484

Query  58       TAAACTATATCCATCTACACCTGTGAACTGTTGAT-TGACTTCGGTCAATTACTTTTACA  116
                |  | | || |||||||||||||||||||||| || || |||||| ||  |  ||  |||
Sbjct  1894485  TTTA-TCTACCCATCTACACCTGTGAACTGTTTATGTG-CTTCGG-CACGTT-TTACACA  1894540

Query  117      AACAT-T--GTGTAATGAACGTCATGTTATTATAACAA-AA-ATAACTTTCAACAACGGA  171
                ||| | |   ||||||||| || || |||||||||||| || | ||||||||||||||||
Sbjct  1894541  AACTTCTAAATGTAATGAATGTAATCTTATTATAACAATAATAAAACTTTCAACAACGGA  1894600

Query  172      TCTCTTGGCTCTCGCATCGATGAAGAACGCAGCGAAATGCGATAAGTAATGTGAATTGCA  231
                ||||||||||  | ||||||||||||||||||||||||||||||||||||||||||||||
Sbjct  1894601  TCTCTTGGCTTCCACATCGATGAAGAACGCAGCGAAATGCGATAAGTAATGTGAATTGCA  1894660

Query  232      GAATTCAGTGAATCATCGAATCTTTGAACGCAACTTGCGCTCTCTGGTATTCCGGAGAGC  291
                ||||||||||||||||||| |||||||||||||||||||| || |||||||||| || ||
Sbjct  1894661  GAATTCAGTGAATCATCGAGTCTTTGAACGCAACTTGCGCCCTTTGGTATTCCGAAGGGC  1894720

Query  292      ATGCCTGTTTGAGTATCATGAAA-TCTCAA  320
                |||||||||||||  |||||||| ||||||
Sbjct  1894721  ATGCCTGTTTGAGAGTCATGAAAATCTCAA  1894750


 Score = 329 bits (178),  Expect = 4e-86
 Identities = 282/330 (85%), Gaps = 15/330 (5%)
 Strand=Plus/Plus

Query  1        CAAGGTTTCCGTAGGTGAACCTGCGGAAGGATCATTAGTGAATTGCT---CTTTGAGCGT  57
                |||||||||||||||||||||||||||||||||| ||| |||| |||   ||| |  |  
Sbjct  1902553  CAAGGTTTCCGTAGGTGAACCTGCGGAAGGATCAGTAGAGAAT-GCTGGGCTTCGGTCCA  1902611

Query  58       TAAACTATATCCATCTACACCTGTGAACTGTTGAT-TGACTTCGGTCAATTACTTTTACA  116
                |  | | || |||||||||||||||||||||| || || |||||| ||  |  ||  |||
Sbjct  1902612  TTTA-TCTACCCATCTACACCTGTGAACTGTTTATGTG-CTTCGG-CACGTT-TTACACA  1902667

Query  117      AACAT-T--GTGTAATGAACGTCATGTTATTATAACAA-AA-ATAACTTTCAACAACGGA  171
                ||| | |   ||||||||| || || |||||||||||| || | ||||||||||||||||
Sbjct  1902668  AACTTCTAAATGTAATGAATGTAATCTTATTATAACAATAATAAAACTTTCAACAACGGA  1902727

Query  172      TCTCTTGGCTCTCGCATCGATGAAGAACGCAGCGAAATGCGATAAGTAATGTGAATTGCA  231
                ||||||||||  | ||||||||||||||||||||||||||||||||||||||||||||||
Sbjct  1902728  TCTCTTGGCTTCCACATCGATGAAGAACGCAGCGAAATGCGATAAGTAATGTGAATTGCA  1902787

Query  232      GAATTCAGTGAATCATCGAATCTTTGAACGCAACTTGCGCTCTCTGGTATTCCGGAGAGC  291
                ||||||||||||||||||| |||||||||||||||||||| || |||||||||| || ||
Sbjct  1902788  GAATTCAGTGAATCATCGAGTCTTTGAACGCAACTTGCGCCCTTTGGTATTCCGAAGGGC  1902847

Query  292      ATGCCTGTTTGAGTATCATGAAA-TCTCAA  320
                |||||||||||||  |||||||| ||||||
Sbjct  1902848  ATGCCTGTTTGAGAGTCATGAAAATCTCAA  1902877


 Score = 329 bits (178),  Expect = 4e-86
 Identities = 282/330 (85%), Gaps = 15/330 (5%)
 Strand=Plus/Plus

Query  1        CAAGGTTTCCGTAGGTGAACCTGCGGAAGGATCATTAGTGAATTGCT---CTTTGAGCGT  57
                |||||||||||||||||||||||||||||||||| ||| |||| |||   ||| |  |  
Sbjct  1910680  CAAGGTTTCCGTAGGTGAACCTGCGGAAGGATCAGTAGAGAAT-GCTGGGCTTCGGTCCA  1910738

Query  58       TAAACTATATCCATCTACACCTGTGAACTGTTGAT-TGACTTCGGTCAATTACTTTTACA  116
                |  | | || |||||||||||||||||||||| || || |||||| ||  |  ||  |||
Sbjct  1910739  TTTA-TCTACCCATCTACACCTGTGAACTGTTTATGTG-CTTCGG-CACGTT-TTACACA  1910794

Query  117      AACAT-T--GTGTAATGAACGTCATGTTATTATAACAA-AA-ATAACTTTCAACAACGGA  171
                ||| | |   ||||||||| || || |||||||||||| || | ||||||||||||||||
Sbjct  1910795  AACTTCTAAATGTAATGAATGTAATCTTATTATAACAATAATAAAACTTTCAACAACGGA  1910854

Query  172      TCTCTTGGCTCTCGCATCGATGAAGAACGCAGCGAAATGCGATAAGTAATGTGAATTGCA  231
                ||||||||||  | ||||||||||||||||||||||||||||||||||||||||||||||
Sbjct  1910855  TCTCTTGGCTTCCACATCGATGAAGAACGCAGCGAAATGCGATAAGTAATGTGAATTGCA  1910914

Query  232      GAATTCAGTGAATCATCGAATCTTTGAACGCAACTTGCGCTCTCTGGTATTCCGGAGAGC  291
                ||||||||||||||||||| |||||||||||||||||||| || |||||||||| || ||
Sbjct  1910915  GAATTCAGTGAATCATCGAGTCTTTGAACGCAACTTGCGCCCTTTGGTATTCCGAAGGGC  1910974

Query  292      ATGCCTGTTTGAGTATCATGAAA-TCTCAA  320
                |||||||||||||  |||||||| ||||||
Sbjct  1910975  ATGCCTGTTTGAGAGTCATGAAAATCTCAA  1911004


 Score = 329 bits (178),  Expect = 4e-86
 Identities = 282/330 (85%), Gaps = 15/330 (5%)
 Strand=Plus/Plus

Query  1        CAAGGTTTCCGTAGGTGAACCTGCGGAAGGATCATTAGTGAATTGCT---CTTTGAGCGT  57
                |||||||||||||||||||||||||||||||||| ||| |||| |||   ||| |  |  
Sbjct  1918807  CAAGGTTTCCGTAGGTGAACCTGCGGAAGGATCAGTAGAGAAT-GCTGGGCTTCGGTCCA  1918865

Query  58       TAAACTATATCCATCTACACCTGTGAACTGTTGAT-TGACTTCGGTCAATTACTTTTACA  116
                |  | | || |||||||||||||||||||||| || || |||||| ||  |  ||  |||
Sbjct  1918866  TTTA-TCTACCCATCTACACCTGTGAACTGTTTATGTG-CTTCGG-CACGTT-TTACACA  1918921

Query  117      AACAT-T--GTGTAATGAACGTCATGTTATTATAACAA-AA-ATAACTTTCAACAACGGA  171
                ||| | |   ||||||||| || || |||||||||||| || | ||||||||||||||||
Sbjct  1918922  AACTTCTAAATGTAATGAATGTAATCTTATTATAACAATAATAAAACTTTCAACAACGGA  1918981

Query  172      TCTCTTGGCTCTCGCATCGATGAAGAACGCAGCGAAATGCGATAAGTAATGTGAATTGCA  231
                ||||||||||  | ||||||||||||||||||||||||||||||||||||||||||||||
Sbjct  1918982  TCTCTTGGCTTCCACATCGATGAAGAACGCAGCGAAATGCGATAAGTAATGTGAATTGCA  1919041

Query  232      GAATTCAGTGAATCATCGAATCTTTGAACGCAACTTGCGCTCTCTGGTATTCCGGAGAGC  291
                ||||||||||||||||||| |||||||||||||||||||| || |||||||||| || ||
Sbjct  1919042  GAATTCAGTGAATCATCGAGTCTTTGAACGCAACTTGCGCCCTTTGGTATTCCGAAGGGC  1919101

Query  292      ATGCCTGTTTGAGTATCATGAAA-TCTCAA  320
                |||||||||||||  |||||||| ||||||
Sbjct  1919102  ATGCCTGTTTGAGAGTCATGAAAATCTCAA  1919131


 Score = 327 bits (177),  Expect = 2e-85
 Identities = 280/328 (85%), Gaps = 16/328 (5%)
 Strand=Plus/Plus

Query  3        AGGTTTCCGTAGGTGAACCTGCGGAAGGATCATTAGTGAATTGCT---CTTTGAGCGTTA  59
                ||||||||||| |||||||||||||||||||| ||| |||| |||   ||| |  | || 
Sbjct  1553084  AGGTTTCCGTANGTGAACCTGCGGAAGGATCAGTAGAGAAT-GCTGGGCTTCGGTCCTT-  1553141

Query  60       AACTATATCCATCTACACCTGTGAACTGTTGAT-TGACTTCGGTCAATTACTTTTACAAA  118
                 | | || |||||||||||||||||||||| || || |||||| ||  |  ||  |||||
Sbjct  1553142  TA-TCTACCCATCTACACCTGTGAACTGTTTATGTG-CTTCGG-CACGTT-TTACACAAA  1553197

Query  119      CAT-T--GTGTAATGAACGTCATGTTATTATAACAA-AA-ATAACTTTCAACAACGGATC  173
                | | |   ||||||||| || || |||||||||||| || | ||||||||||||||||||
Sbjct  1553198  CTTCTAAATGTAATGAATGTAATCTTATTATAACAATAATAAAACTTTCAACAACGGATC  1553257

Query  174      TCTTGGCTCTCGCATCGATGAAGAACGCAGCGAAATGCGATAAGTAATGTGAATTGCAGA  233
                ||||||||  | ||||||||||||||||||||||||||||||||||||||||||||||||
Sbjct  1553258  TCTTGGCTTCCACATCGATGAAGAACGCAGCGAAATGCGATAAGTAATGTGAATTGCAGA  1553317

Query  234      ATTCAGTGAATCATCGAATCTTTGAACGCAACTTGCGCTCTCTGGTATTCCGGAGAGCAT  293
                ||||||||||||||||| |||||||||||||||||||| || |||||||||| || ||||
Sbjct  1553318  ATTCAGTGAATCATCGAGTCTTTGAACGCAACTTGCGCCCTTTGGTATTCCGAAGGGCAT  1553377

Query  294      GCCTGTTTGAGTATCATGAAA-TCTCAA  320
                |||||||||||  |||||||| ||||||
Sbjct  1553378  GCCTGTTTGAGAGTCATGAAAATCTCAA  1553405


 Score = 307 bits (166),  Expect = 2e-79
 Identities = 281/334 (84%), Gaps = 18/334 (5%)
 Strand=Plus/Plus

Query  1        CAAGGTTTCCGTAGGTGAACCTGCGGAAGGATCATTAGTGAATTGCT---CTT-TGAGCG  56
                |||||||||||||||||||||||||||||||||| ||| |||| |||   |||  |  | 
Sbjct  1569335  CAAGGTTTCCGTAGGTGAACCTGCGGAAGGATCAGTAGAGAAT-GCTGGGCTTCGGTCCC  1569393

Query  57       TTAAACTATATCCATCTACACCTGTGAACTGTTGAT-TGACTTCGGTCAATTACTTTTAC  115
                 |  | | || |||||||||||||||||||||| || || |||| | ||  |  ||  ||
Sbjct  1569394  ATTTA-TCTACCCATCTACACCTGTGAACTGTTTATGTG-CTTCCG-CACGTTTTTACAC  1569450

Query  116      AAACAT-T--GTGTAATGAACGTCATGTTATTATAACAA--A-AATAACTTTCAACAACG  169
                |||| | |   ||||||||| || || ||||||||||||  | || ||||||||||||||
Sbjct  1569451  AAACTTCTAAATGTAATGAATGTAATCTTATTATAACAATAATAAAAACTTTCAACAACG  1569510

Query  170      GAT-CTCTTGGCTCTCGCATC-GATGAAGAACGCAGCGAAATGCGATAAGTAATGTGAAT  227
                ||| |||||||||  | |||| ||||||||||||||||||||||||||||||||||||||
Sbjct  1569511  GATTCTCTTGGCTTCCACATCGGATGAAGAACGCAGCGAAATGCGATAAGTAATGTGAAT  1569570

Query  228      TGCAGAATTCAGTGAATCATCGAATCTTTGAACGCAACTTGCGCTCTCTGGTATTCCGGA  287
                ||||||||||||||||||||||| |||||||||||||||||||| || |||||||||| |
Sbjct  1569571  TGCAGAATTCAGTGAATCATCGAGTCTTTGAACGCAACTTGCGCCCTTTGGTATTCCGAA  1569630

Query  288      GAGCATGCCTGTTTGAGTATCATGAAA-TCTCAA  320
                | |||||||||||||||  |||||||| ||||||
Sbjct  1569631  GGGCATGCCTGTTTGAGAGTCATGAAAATCTCAA  1569664


>SSXJ01000381.1 Cryptococcus neoformans AD hybrid strain CBS 132 tig00000869, 
whole genome shotgun sequence
Length=20888

 Score = 329 bits (178),  Expect = 4e-86
 Identities = 289/341 (85%), Gaps = 13/341 (4%)
 Strand=Plus/Minus

Query  1     CAAGGTTTCCGTAGGTGAACCTGCGGAAGGATCATTAGTGAAT--TGCTCTTTGAGCGTT  58
             |||||||||||||||||||||||||||||||||| ||| ||||  ||  |||||  |  |
Sbjct  6957  CAAGGTTTCCGTAGGTGAACCTGCGGAAGGATCAGTAGAGAATATTGGACTTTGGTCCAT  6898

Query  59    AAACTATATCCATCTACACCTGTGAACTGTTGAT-TGACTTCGGTCAATTACTTTTACAA  117
               | | || |||||||||||||||||||||| || || |||||| ||  |  ||  ||||
Sbjct  6897  TTA-TCTACCCATCTACACCTGTGAACTGTTTATGTG-CTTCGG-CACGTT-TTACACAA  6842

Query  118   ACAT-T--GTGTAATGAACGTCATGTTATTATAACAA-AA-ATAACTTTCAACAACGGAT  172
             || | |   ||||||||| || ||  ||||||||||| || | |||||||||||||||||
Sbjct  6841  ACTTCTAAATGTAATGAATGTAATCATATTATAACAATAATAAAACTTTCAACAACGGAT  6782

Query  173   CTCTTGGCTCTCGCATCGATGAAGAACGCAGCGAAATGCGATAAGTAATGTGAATTGCAG  232
             |||||||||  | |||||||||||||||||||||||||||||||||||||||||||||||
Sbjct  6781  CTCTTGGCTTCCACATCGATGAAGAACGCAGCGAAATGCGATAAGTAATGTGAATTGCAG  6722

Query  233   AATTCAGTGAATCATCGAATCTTTGAACGCAACTTGCGCTCTCTGGTATTCCGGAGAGCA  292
             |||||||||||||||||| |||||||||||||||||||| || |||||||||| || |||
Sbjct  6721  AATTCAGTGAATCATCGAGTCTTTGAACGCAACTTGCGCCCTTTGGTATTCCGAAGGGCA  6662

Query  293   TGCCTGTTTGAGTATCATGAAA-TCTCAACCATTAGGGTTT  332
             ||||||||||||  |||||||| |||||| |  | ||||||
Sbjct  6661  TGCCTGTTTGAGAGTCATGAAAATCTCAATCCCTCGGGTTT  6621


 Score = 329 bits (178),  Expect = 4e-86
 Identities = 289/341 (85%), Gaps = 13/341 (4%)
 Strand=Plus/Minus

Query  1      CAAGGTTTCCGTAGGTGAACCTGCGGAAGGATCATTAGTGAAT--TGCTCTTTGAGCGTT  58
              |||||||||||||||||||||||||||||||||| ||| ||||  ||  |||||  |  |
Sbjct  14993  CAAGGTTTCCGTAGGTGAACCTGCGGAAGGATCAGTAGAGAATATTGGACTTTGGTCCAT  14934

Query  59     AAACTATATCCATCTACACCTGTGAACTGTTGAT-TGACTTCGGTCAATTACTTTTACAA  117
                | | || |||||||||||||||||||||| || || |||||| ||  |  ||  ||||
Sbjct  14933  TTA-TCTACCCATCTACACCTGTGAACTGTTTATGTG-CTTCGG-CACGTT-TTACACAA  14878

Query  118    ACAT-T--GTGTAATGAACGTCATGTTATTATAACAA-AA-ATAACTTTCAACAACGGAT  172
              || | |   ||||||||| || ||  ||||||||||| || | |||||||||||||||||
Sbjct  14877  ACTTCTAAATGTAATGAATGTAATCATATTATAACAATAATAAAACTTTCAACAACGGAT  14818

Query  173    CTCTTGGCTCTCGCATCGATGAAGAACGCAGCGAAATGCGATAAGTAATGTGAATTGCAG  232
              |||||||||  | |||||||||||||||||||||||||||||||||||||||||||||||
Sbjct  14817  CTCTTGGCTTCCACATCGATGAAGAACGCAGCGAAATGCGATAAGTAATGTGAATTGCAG  14758

Query  233    AATTCAGTGAATCATCGAATCTTTGAACGCAACTTGCGCTCTCTGGTATTCCGGAGAGCA  292
              |||||||||||||||||| |||||||||||||||||||| || |||||||||| || |||
Sbjct  14757  AATTCAGTGAATCATCGAGTCTTTGAACGCAACTTGCGCCCTTTGGTATTCCGAAGGGCA  14698

Query  293    TGCCTGTTTGAGTATCATGAAA-TCTCAACCATTAGGGTTT  332
              ||||||||||||  |||||||| |||||| |  | ||||||
Sbjct  14697  TGCCTGTTTGAGAGTCATGAAAATCTCAATCCCTCGGGTTT  14657


>SSXJ01000371.1 Cryptococcus neoformans AD hybrid strain CBS 132 tig00000855, 
whole genome shotgun sequence
Length=20939

 Score = 329 bits (178),  Expect = 4e-86
 Identities = 289/341 (85%), Gaps = 13/341 (4%)
 Strand=Plus/Minus

Query  1     CAAGGTTTCCGTAGGTGAACCTGCGGAAGGATCATTAGTGAAT--TGCTCTTTGAGCGTT  58
             |||||||||||||||||||||||||||||||||| ||| ||||  ||  |||||  |  |
Sbjct  6588  CAAGGTTTCCGTAGGTGAACCTGCGGAAGGATCAGTAGAGAATATTGGACTTTGGTCCAT  6529

Query  59    AAACTATATCCATCTACACCTGTGAACTGTTGAT-TGACTTCGGTCAATTACTTTTACAA  117
               | | || |||||||||||||||||||||| || || |||||| ||  |  ||  ||||
Sbjct  6528  TTA-TCTACCCATCTACACCTGTGAACTGTTTATGTG-CTTCGG-CACGTT-TTACACAA  6473

Query  118   ACAT-T--GTGTAATGAACGTCATGTTATTATAACAA-AA-ATAACTTTCAACAACGGAT  172
             || | |   ||||||||| || ||  ||||||||||| || | |||||||||||||||||
Sbjct  6472  ACTTCTAAATGTAATGAATGTAATCATATTATAACAATAATAAAACTTTCAACAACGGAT  6413

Query  173   CTCTTGGCTCTCGCATCGATGAAGAACGCAGCGAAATGCGATAAGTAATGTGAATTGCAG  232
             |||||||||  | |||||||||||||||||||||||||||||||||||||||||||||||
Sbjct  6412  CTCTTGGCTTCCACATCGATGAAGAACGCAGCGAAATGCGATAAGTAATGTGAATTGCAG  6353

Query  233   AATTCAGTGAATCATCGAATCTTTGAACGCAACTTGCGCTCTCTGGTATTCCGGAGAGCA  292
             |||||||||||||||||| |||||||||||||||||||| || |||||||||| || |||
Sbjct  6352  AATTCAGTGAATCATCGAGTCTTTGAACGCAACTTGCGCCCTTTGGTATTCCGAAGGGCA  6293

Query  293   TGCCTGTTTGAGTATCATGAAA-TCTCAACCATTAGGGTTT  332
             ||||||||||||  |||||||| |||||| |  | ||||||
Sbjct  6292  TGCCTGTTTGAGAGTCATGAAAATCTCAATCCCTCGGGTTT  6252


 Score = 329 bits (178),  Expect = 4e-86
 Identities = 288/340 (85%), Gaps = 12/340 (4%)
 Strand=Plus/Minus

Query  1      CAAGGTTTCCGTAGGTGAACCTGCGGAAGGATCATTAGTGAAT-TGCTCTTTGAGCGTTA  59
              |||||||||||||||||||||||||||||||||| ||| |||| |   |||||  |  | 
Sbjct  14620  CAAGGTTTCCGTAGGTGAACCTGCGGAAGGATCAGTAGAGAATATTGACTTTGGTCCATT  14561

Query  60     AACTATATCCATCTACACCTGTGAACTGTTGAT-TGACTTCGGTCAATTACTTTTACAAA  118
               | | || |||||||||||||||||||||| || || |||||| ||  |  ||  |||||
Sbjct  14560  TA-TCTACCCATCTACACCTGTGAACTGTTTATGTG-CTTCGG-CACGTT-TTACACAAA  14505

Query  119    CAT-T--GTGTAATGAACGTCATGTTATTATAACAA-AA-ATAACTTTCAACAACGGATC  173
              | | |   ||||||||| || ||  ||||||||||| || | ||||||||||||||||||
Sbjct  14504  CTTCTAAATGTAATGAATGTAATCATATTATAACAATAATAAAACTTTCAACAACGGATC  14445

Query  174    TCTTGGCTCTCGCATCGATGAAGAACGCAGCGAAATGCGATAAGTAATGTGAATTGCAGA  233
              ||||||||  | ||||||||||||||||||||||||||||||||||||||||||||||||
Sbjct  14444  TCTTGGCTTCCACATCGATGAAGAACGCAGCGAAATGCGATAAGTAATGTGAATTGCAGA  14385

Query  234    ATTCAGTGAATCATCGAATCTTTGAACGCAACTTGCGCTCTCTGGTATTCCGGAGAGCAT  293
              ||||||||||||||||| |||||||||||||||||||| || |||||||||| || ||||
Sbjct  14384  ATTCAGTGAATCATCGAGTCTTTGAACGCAACTTGCGCCCTTTGGTATTCCGAAGGGCAT  14325

Query  294    GCCTGTTTGAGTATCATGAAA-TCTCAACCATTAGGGTTT  332
              |||||||||||  |||||||| |||||| |  | ||||||
Sbjct  14324  GCCTGTTTGAGAGTCATGAAAATCTCAATCCCTCGGGTTT  14285


>NC_014939.1 Cryptococcus gattii WM276 chromosome B, complete sequence
Length=2187695

 Score = 329 bits (178),  Expect = 4e-86
 Identities = 282/330 (85%), Gaps = 15/330 (5%)
 Strand=Plus/Plus

Query  1        CAAGGTTTCCGTAGGTGAACCTGCGGAAGGATCATTAGTGAATTGCT---CTTTGAGCGT  57
                |||||||||||||||||||||||||||||||||| ||| |||| |||   ||| |  |  
Sbjct  1520574  CAAGGTTTCCGTAGGTGAACCTGCGGAAGGATCAGTAGAGAAT-GCTGGGCTTCGGTCCA  1520632

Query  58       TAAACTATATCCATCTACACCTGTGAACTGTTGAT-TGACTTCGGTCAATTACTTTTACA  116
                |  | | || |||||||||||||||||||||| || || |||||| ||  |  ||  |||
Sbjct  1520633  TTTA-TCTACCCATCTACACCTGTGAACTGTTTATGTG-CTTCGG-CACGTT-TTACACA  1520688

Query  117      AACAT-T--GTGTAATGAACGTCATGTTATTATAACAA-AA-ATAACTTTCAACAACGGA  171
                ||| | |   ||||||||| || || |||||||||||| || | ||||||||||||||||
Sbjct  1520689  AACTTCTAAATGTAATGAATGTAATCTTATTATAACAATAATAAAACTTTCAACAACGGA  1520748

Query  172      TCTCTTGGCTCTCGCATCGATGAAGAACGCAGCGAAATGCGATAAGTAATGTGAATTGCA  231
                ||||||||||  | ||||||||||||||||||||||||||||||||||||||||||||||
Sbjct  1520749  TCTCTTGGCTTCCACATCGATGAAGAACGCAGCGAAATGCGATAAGTAATGTGAATTGCA  1520808

Query  232      GAATTCAGTGAATCATCGAATCTTTGAACGCAACTTGCGCTCTCTGGTATTCCGGAGAGC  291
                ||||||||||||||||||| |||||||||||||||||||| || |||||||||| || ||
Sbjct  1520809  GAATTCAGTGAATCATCGAGTCTTTGAACGCAACTTGCGCCCTTTGGTATTCCGAAGGGC  1520868

Query  292      ATGCCTGTTTGAGTATCATGAAA-TCTCAA  320
                |||||||||||||  |||||||| ||||||
Sbjct  1520869  ATGCCTGTTTGAGAGTCATGAAAATCTCAA  1520898


 Score = 329 bits (178),  Expect = 4e-86
 Identities = 282/330 (85%), Gaps = 15/330 (5%)
 Strand=Plus/Plus

Query  1        CAAGGTTTCCGTAGGTGAACCTGCGGAAGGATCATTAGTGAATTGCT---CTTTGAGCGT  57
                |||||||||||||||||||||||||||||||||| ||| |||| |||   ||| |  |  
Sbjct  1528701  CAAGGTTTCCGTAGGTGAACCTGCGGAAGGATCAGTAGAGAAT-GCTGGGCTTCGGTCCA  1528759

Query  58       TAAACTATATCCATCTACACCTGTGAACTGTTGAT-TGACTTCGGTCAATTACTTTTACA  116
                |  | | || |||||||||||||||||||||| || || |||||| ||  |  ||  |||
Sbjct  1528760  TTTA-TCTACCCATCTACACCTGTGAACTGTTTATGTG-CTTCGG-CACGTT-TTACACA  1528815

Query  117      AACAT-T--GTGTAATGAACGTCATGTTATTATAACAA-AA-ATAACTTTCAACAACGGA  171
                ||| | |   ||||||||| || || |||||||||||| || | ||||||||||||||||
Sbjct  1528816  AACTTCTAAATGTAATGAATGTAATCTTATTATAACAATAATAAAACTTTCAACAACGGA  1528875

Query  172      TCTCTTGGCTCTCGCATCGATGAAGAACGCAGCGAAATGCGATAAGTAATGTGAATTGCA  231
                ||||||||||  | ||||||||||||||||||||||||||||||||||||||||||||||
Sbjct  1528876  TCTCTTGGCTTCCACATCGATGAAGAACGCAGCGAAATGCGATAAGTAATGTGAATTGCA  1528935

Query  232      GAATTCAGTGAATCATCGAATCTTTGAACGCAACTTGCGCTCTCTGGTATTCCGGAGAGC  291
                ||||||||||||||||||| |||||||||||||||||||| || |||||||||| || ||
Sbjct  1528936  GAATTCAGTGAATCATCGAGTCTTTGAACGCAACTTGCGCCCTTTGGTATTCCGAAGGGC  1528995

Query  292      ATGCCTGTTTGAGTATCATGAAA-TCTCAA  320
                |||||||||||||  |||||||| ||||||
Sbjct  1528996  ATGCCTGTTTGAGAGTCATGAAAATCTCAA  1529025


 Score = 329 bits (178),  Expect = 4e-86
 Identities = 282/330 (85%), Gaps = 15/330 (5%)
 Strand=Plus/Plus

Query  1        CAAGGTTTCCGTAGGTGAACCTGCGGAAGGATCATTAGTGAATTGCT---CTTTGAGCGT  57
                |||||||||||||||||||||||||||||||||| ||| |||| |||   ||| |  |  
Sbjct  1536828  CAAGGTTTCCGTAGGTGAACCTGCGGAAGGATCAGTAGAGAAT-GCTGGGCTTCGGTCCA  1536886

Query  58       TAAACTATATCCATCTACACCTGTGAACTGTTGAT-TGACTTCGGTCAATTACTTTTACA  116
                |  | | || |||||||||||||||||||||| || || |||||| ||  |  ||  |||
Sbjct  1536887  TTTA-TCTACCCATCTACACCTGTGAACTGTTTATGTG-CTTCGG-CACGTT-TTACACA  1536942

Query  117      AACAT-T--GTGTAATGAACGTCATGTTATTATAACAA-AA-ATAACTTTCAACAACGGA  171
                ||| | |   ||||||||| || || |||||||||||| || | ||||||||||||||||
Sbjct  1536943  AACTTCTAAATGTAATGAATGTAATCTTATTATAACAATAATAAAACTTTCAACAACGGA  1537002

Query  172      TCTCTTGGCTCTCGCATCGATGAAGAACGCAGCGAAATGCGATAAGTAATGTGAATTGCA  231
                ||||||||||  | ||||||||||||||||||||||||||||||||||||||||||||||
Sbjct  1537003  TCTCTTGGCTTCCACATCGATGAAGAACGCAGCGAAATGCGATAAGTAATGTGAATTGCA  1537062

Query  232      GAATTCAGTGAATCATCGAATCTTTGAACGCAACTTGCGCTCTCTGGTATTCCGGAGAGC  291
                ||||||||||||||||||| |||||||||||||||||||| || |||||||||| || ||
Sbjct  1537063  GAATTCAGTGAATCATCGAGTCTTTGAACGCAACTTGCGCCCTTTGGTATTCCGAAGGGC  1537122

Query  292      ATGCCTGTTTGAGTATCATGAAA-TCTCAA  320
                |||||||||||||  |||||||| ||||||
Sbjct  1537123  ATGCCTGTTTGAGAGTCATGAAAATCTCAA  1537152


 Score = 329 bits (178),  Expect = 4e-86
 Identities = 282/330 (85%), Gaps = 15/330 (5%)
 Strand=Plus/Plus

Query  1        CAAGGTTTCCGTAGGTGAACCTGCGGAAGGATCATTAGTGAATTGCT---CTTTGAGCGT  57
                |||||||||||||||||||||||||||||||||| ||| |||| |||   ||| |  |  
Sbjct  1544955  CAAGGTTTCCGTAGGTGAACCTGCGGAAGGATCAGTAGAGAAT-GCTGGGCTTCGGTCCA  1545013

Query  58       TAAACTATATCCATCTACACCTGTGAACTGTTGAT-TGACTTCGGTCAATTACTTTTACA  116
                |  | | || |||||||||||||||||||||| || || |||||| ||  |  ||  |||
Sbjct  1545014  TTTA-TCTACCCATCTACACCTGTGAACTGTTTATGTG-CTTCGG-CACGTT-TTACACA  1545069

Query  117      AACAT-T--GTGTAATGAACGTCATGTTATTATAACAA-AA-ATAACTTTCAACAACGGA  171
                ||| | |   ||||||||| || || |||||||||||| || | ||||||||||||||||
Sbjct  1545070  AACTTCTAAATGTAATGAATGTAATCTTATTATAACAATAATAAAACTTTCAACAACGGA  1545129

Query  172      TCTCTTGGCTCTCGCATCGATGAAGAACGCAGCGAAATGCGATAAGTAATGTGAATTGCA  231
                ||||||||||  | ||||||||||||||||||||||||||||||||||||||||||||||
Sbjct  1545130  TCTCTTGGCTTCCACATCGATGAAGAACGCAGCGAAATGCGATAAGTAATGTGAATTGCA  1545189

Query  232      GAATTCAGTGAATCATCGAATCTTTGAACGCAACTTGCGCTCTCTGGTATTCCGGAGAGC  291
                ||||||||||||||||||| |||||||||||||||||||| || |||||||||| || ||
Sbjct  1545190  GAATTCAGTGAATCATCGAGTCTTTGAACGCAACTTGCGCCCTTTGGTATTCCGAAGGGC  1545249

Query  292      ATGCCTGTTTGAGTATCATGAAA-TCTCAA  320
                |||||||||||||  |||||||| ||||||
Sbjct  1545250  ATGCCTGTTTGAGAGTCATGAAAATCTCAA  1545279


 Score = 329 bits (178),  Expect = 4e-86
 Identities = 282/330 (85%), Gaps = 15/330 (5%)
 Strand=Plus/Plus

Query  1        CAAGGTTTCCGTAGGTGAACCTGCGGAAGGATCATTAGTGAATTGCT---CTTTGAGCGT  57
                |||||||||||||||||||||||||||||||||| ||| |||| |||   ||| |  |  
Sbjct  1561208  CAAGGTTTCCGTAGGTGAACCTGCGGAAGGATCAGTAGAGAAT-GCTGGGCTTCGGTCCA  1561266

Query  58       TAAACTATATCCATCTACACCTGTGAACTGTTGAT-TGACTTCGGTCAATTACTTTTACA  116
                |  | | || |||||||||||||||||||||| || || |||||| ||  |  ||  |||
Sbjct  1561267  TTTA-TCTACCCATCTACACCTGTGAACTGTTTATGTG-CTTCGG-CACGTT-TTACACA  1561322

Query  117      AACAT-T--GTGTAATGAACGTCATGTTATTATAACAA-AA-ATAACTTTCAACAACGGA  171
                ||| | |   ||||||||| || || |||||||||||| || | ||||||||||||||||
Sbjct  1561323  AACTTCTAAATGTAATGAATGTAATCTTATTATAACAATAATAAAACTTTCAACAACGGA  1561382

Query  172      TCTCTTGGCTCTCGCATCGATGAAGAACGCAGCGAAATGCGATAAGTAATGTGAATTGCA  231
                ||||||||||  | ||||||||||||||||||||||||||||||||||||||||||||||
Sbjct  1561383  TCTCTTGGCTTCCACATCGATGAAGAACGCAGCGAAATGCGATAAGTAATGTGAATTGCA  1561442

Query  232      GAATTCAGTGAATCATCGAATCTTTGAACGCAACTTGCGCTCTCTGGTATTCCGGAGAGC  291
                ||||||||||||||||||| |||||||||||||||||||| || |||||||||| || ||
Sbjct  1561443  GAATTCAGTGAATCATCGAGTCTTTGAACGCAACTTGCGCCCTTTGGTATTCCGAAGGGC  1561502

Query  292      ATGCCTGTTTGAGTATCATGAAA-TCTCAA  320
                |||||||||||||  |||||||| ||||||
Sbjct  1561503  ATGCCTGTTTGAGAGTCATGAAAATCTCAA  1561532


 Score = 329 bits (178),  Expect = 4e-86
 Identities = 282/330 (85%), Gaps = 15/330 (5%)
 Strand=Plus/Plus

Query  1        CAAGGTTTCCGTAGGTGAACCTGCGGAAGGATCATTAGTGAATTGCT---CTTTGAGCGT  57
                |||||||||||||||||||||||||||||||||| ||| |||| |||   ||| |  |  
Sbjct  1577467  CAAGGTTTCCGTAGGTGAACCTGCGGAAGGATCAGTAGAGAAT-GCTGGGCTTCGGTCCA  1577525

Query  58       TAAACTATATCCATCTACACCTGTGAACTGTTGAT-TGACTTCGGTCAATTACTTTTACA  116
                |  | | || |||||||||||||||||||||| || || |||||| ||  |  ||  |||
Sbjct  1577526  TTTA-TCTACCCATCTACACCTGTGAACTGTTTATGTG-CTTCGG-CACGTT-TTACACA  1577581

Query  117      AACAT-T--GTGTAATGAACGTCATGTTATTATAACAA-AA-ATAACTTTCAACAACGGA  171
                ||| | |   ||||||||| || || |||||||||||| || | ||||||||||||||||
Sbjct  1577582  AACTTCTAAATGTAATGAATGTAATCTTATTATAACAATAATAAAACTTTCAACAACGGA  1577641

Query  172      TCTCTTGGCTCTCGCATCGATGAAGAACGCAGCGAAATGCGATAAGTAATGTGAATTGCA  231
                ||||||||||  | ||||||||||||||||||||||||||||||||||||||||||||||
Sbjct  1577642  TCTCTTGGCTTCCACATCGATGAAGAACGCAGCGAAATGCGATAAGTAATGTGAATTGCA  1577701

Query  232      GAATTCAGTGAATCATCGAATCTTTGAACGCAACTTGCGCTCTCTGGTATTCCGGAGAGC  291
                ||||||||||||||||||| |||||||||||||||||||| || |||||||||| || ||
Sbjct  1577702  GAATTCAGTGAATCATCGAGTCTTTGAACGCAACTTGCGCCCTTTGGTATTCCGAAGGGC  1577761

Query  292      ATGCCTGTTTGAGTATCATGAAA-TCTCAA  320
                |||||||||||||  |||||||| ||||||
Sbjct  1577762  ATGCCTGTTTGAGAGTCATGAAAATCTCAA  1577791


 Score = 329 bits (178),  Expect = 4e-86
 Identities = 282/330 (85%), Gaps = 15/330 (5%)
 Strand=Plus/Plus

Query  1        CAAGGTTTCCGTAGGTGAACCTGCGGAAGGATCATTAGTGAATTGCT---CTTTGAGCGT  57
                |||||||||||||||||||||||||||||||||| ||| |||| |||   ||| |  |  
Sbjct  1585594  CAAGGTTTCCGTAGGTGAACCTGCGGAAGGATCAGTAGAGAAT-GCTGGGCTTCGGTCCA  1585652

Query  58       TAAACTATATCCATCTACACCTGTGAACTGTTGAT-TGACTTCGGTCAATTACTTTTACA  116
                |  | | || |||||||||||||||||||||| || || |||||| ||  |  ||  |||
Sbjct  1585653  TTTA-TCTACCCATCTACACCTGTGAACTGTTTATGTG-CTTCGG-CACGTT-TTACACA  1585708

Query  117      AACAT-T--GTGTAATGAACGTCATGTTATTATAACAA-AA-ATAACTTTCAACAACGGA  171
                ||| | |   ||||||||| || || |||||||||||| || | ||||||||||||||||
Sbjct  1585709  AACTTCTAAATGTAATGAATGTAATCTTATTATAACAATAATAAAACTTTCAACAACGGA  1585768

Query  172      TCTCTTGGCTCTCGCATCGATGAAGAACGCAGCGAAATGCGATAAGTAATGTGAATTGCA  231
                ||||||||||  | ||||||||||||||||||||||||||||||||||||||||||||||
Sbjct  1585769  TCTCTTGGCTTCCACATCGATGAAGAACGCAGCGAAATGCGATAAGTAATGTGAATTGCA  1585828

Query  232      GAATTCAGTGAATCATCGAATCTTTGAACGCAACTTGCGCTCTCTGGTATTCCGGAGAGC  291
                ||||||||||||||||||| |||||||||||||||||||| || |||||||||| || ||
Sbjct  1585829  GAATTCAGTGAATCATCGAGTCTTTGAACGCAACTTGCGCCCTTTGGTATTCCGAAGGGC  1585888

Query  292      ATGCCTGTTTGAGTATCATGAAA-TCTCAA  320
                |||||||||||||  |||||||| ||||||
Sbjct  1585889  ATGCCTGTTTGAGAGTCATGAAAATCTCAA  1585918


 Score = 329 bits (178),  Expect = 4e-86
 Identities = 282/330 (85%), Gaps = 15/330 (5%)
 Strand=Plus/Plus

Query  1        CAAGGTTTCCGTAGGTGAACCTGCGGAAGGATCATTAGTGAATTGCT---CTTTGAGCGT  57
                |||||||||||||||||||||||||||||||||| ||| |||| |||   ||| |  |  
Sbjct  1593721  CAAGGTTTCCGTAGGTGAACCTGCGGAAGGATCAGTAGAGAAT-GCTGGGCTTCGGTCCA  1593779

Query  58       TAAACTATATCCATCTACACCTGTGAACTGTTGAT-TGACTTCGGTCAATTACTTTTACA  116
                |  | | || |||||||||||||||||||||| || || |||||| ||  |  ||  |||
Sbjct  1593780  TTTA-TCTACCCATCTACACCTGTGAACTGTTTATGTG-CTTCGG-CACGTT-TTACACA  1593835

Query  117      AACAT-T--GTGTAATGAACGTCATGTTATTATAACAA-AA-ATAACTTTCAACAACGGA  171
                ||| | |   ||||||||| || || |||||||||||| || | ||||||||||||||||
Sbjct  1593836  AACTTCTAAATGTAATGAATGTAATCTTATTATAACAATAATAAAACTTTCAACAACGGA  1593895

Query  172      TCTCTTGGCTCTCGCATCGATGAAGAACGCAGCGAAATGCGATAAGTAATGTGAATTGCA  231
                ||||||||||  | ||||||||||||||||||||||||||||||||||||||||||||||
Sbjct  1593896  TCTCTTGGCTTCCACATCGATGAAGAACGCAGCGAAATGCGATAAGTAATGTGAATTGCA  1593955

Query  232      GAATTCAGTGAATCATCGAATCTTTGAACGCAACTTGCGCTCTCTGGTATTCCGGAGAGC  291
                ||||||||||||||||||| |||||||||||||||||||| || |||||||||| || ||
Sbjct  1593956  GAATTCAGTGAATCATCGAGTCTTTGAACGCAACTTGCGCCCTTTGGTATTCCGAAGGGC  1594015

Query  292      ATGCCTGTTTGAGTATCATGAAA-TCTCAA  320
                |||||||||||||  |||||||| ||||||
Sbjct  1594016  ATGCCTGTTTGAGAGTCATGAAAATCTCAA  1594045


 Score = 329 bits (178),  Expect = 4e-86
 Identities = 282/330 (85%), Gaps = 15/330 (5%)
 Strand=Plus/Plus

Query  1        CAAGGTTTCCGTAGGTGAACCTGCGGAAGGATCATTAGTGAATTGCT---CTTTGAGCGT  57
                |||||||||||||||||||||||||||||||||| ||| |||| |||   ||| |  |  
Sbjct  1601851  CAAGGTTTCCGTAGGTGAACCTGCGGAAGGATCAGTAGAGAAT-GCTGGGCTTCGGTCCA  1601909

Query  58       TAAACTATATCCATCTACACCTGTGAACTGTTGAT-TGACTTCGGTCAATTACTTTTACA  116
                |  | | || |||||||||||||||||||||| || || |||||| ||  |  ||  |||
Sbjct  1601910  TTTA-TCTACCCATCTACACCTGTGAACTGTTTATGTG-CTTCGG-CACGTT-TTACACA  1601965

Query  117      AACAT-T--GTGTAATGAACGTCATGTTATTATAACAA-AA-ATAACTTTCAACAACGGA  171
                ||| | |   ||||||||| || || |||||||||||| || | ||||||||||||||||
Sbjct  1601966  AACTTCTAAATGTAATGAATGTAATCTTATTATAACAATAATAAAACTTTCAACAACGGA  1602025

Query  172      TCTCTTGGCTCTCGCATCGATGAAGAACGCAGCGAAATGCGATAAGTAATGTGAATTGCA  231
                ||||||||||  | ||||||||||||||||||||||||||||||||||||||||||||||
Sbjct  1602026  TCTCTTGGCTTCCACATCGATGAAGAACGCAGCGAAATGCGATAAGTAATGTGAATTGCA  1602085

Query  232      GAATTCAGTGAATCATCGAATCTTTGAACGCAACTTGCGCTCTCTGGTATTCCGGAGAGC  291
                ||||||||||||||||||| |||||||||||||||||||| || |||||||||| || ||
Sbjct  1602086  GAATTCAGTGAATCATCGAGTCTTTGAACGCAACTTGCGCCCTTTGGTATTCCGAAGGGC  1602145

Query  292      ATGCCTGTTTGAGTATCATGAAA-TCTCAA  320
                |||||||||||||  |||||||| ||||||
Sbjct  1602146  ATGCCTGTTTGAGAGTCATGAAAATCTCAA  1602175


 Score = 329 bits (178),  Expect = 4e-86
 Identities = 282/330 (85%), Gaps = 15/330 (5%)
 Strand=Plus/Plus

Query  1        CAAGGTTTCCGTAGGTGAACCTGCGGAAGGATCATTAGTGAATTGCT---CTTTGAGCGT  57
                |||||||||||||||||||||||||||||||||| ||| |||| |||   ||| |  |  
Sbjct  1609977  CAAGGTTTCCGTAGGTGAACCTGCGGAAGGATCAGTAGAGAAT-GCTGGGCTTCGGTCCA  1610035

Query  58       TAAACTATATCCATCTACACCTGTGAACTGTTGAT-TGACTTCGGTCAATTACTTTTACA  116
                |  | | || |||||||||||||||||||||| || || |||||| ||  |  ||  |||
Sbjct  1610036  TTTA-TCTACCCATCTACACCTGTGAACTGTTTATGTG-CTTCGG-CACGTT-TTACACA  1610091

Query  117      AACAT-T--GTGTAATGAACGTCATGTTATTATAACAA-AA-ATAACTTTCAACAACGGA  171
                ||| | |   ||||||||| || || |||||||||||| || | ||||||||||||||||
Sbjct  1610092  AACTTCTAAATGTAATGAATGTAATCTTATTATAACAATAATAAAACTTTCAACAACGGA  1610151

Query  172      TCTCTTGGCTCTCGCATCGATGAAGAACGCAGCGAAATGCGATAAGTAATGTGAATTGCA  231
                ||||||||||  | ||||||||||||||||||||||||||||||||||||||||||||||
Sbjct  1610152  TCTCTTGGCTTCCACATCGATGAAGAACGCAGCGAAATGCGATAAGTAATGTGAATTGCA  1610211

Query  232      GAATTCAGTGAATCATCGAATCTTTGAACGCAACTTGCGCTCTCTGGTATTCCGGAGAGC  291
                ||||||||||||||||||| |||||||||||||||||||| || |||||||||| || ||
Sbjct  1610212  GAATTCAGTGAATCATCGAGTCTTTGAACGCAACTTGCGCCCTTTGGTATTCCGAAGGGC  1610271

Query  292      ATGCCTGTTTGAGTATCATGAAA-TCTCAA  320
                |||||||||||||  |||||||| ||||||
Sbjct  1610272  ATGCCTGTTTGAGAGTCATGAAAATCTCAA  1610301


 Score = 329 bits (178),  Expect = 4e-86
 Identities = 282/330 (85%), Gaps = 15/330 (5%)
 Strand=Plus/Plus

Query  1        CAAGGTTTCCGTAGGTGAACCTGCGGAAGGATCATTAGTGAATTGCT---CTTTGAGCGT  57
                |||||||||||||||||||||||||||||||||| ||| |||| |||   ||| |  |  
Sbjct  1618104  CAAGGTTTCCGTAGGTGAACCTGCGGAAGGATCAGTAGAGAAT-GCTGGGCTTCGGTCCA  1618162

Query  58       TAAACTATATCCATCTACACCTGTGAACTGTTGAT-TGACTTCGGTCAATTACTTTTACA  116
                |  | | || |||||||||||||||||||||| || || |||||| ||  |  ||  |||
Sbjct  1618163  TTTA-TCTACCCATCTACACCTGTGAACTGTTTATGTG-CTTCGG-CACGTT-TTACACA  1618218

Query  117      AACAT-T--GTGTAATGAACGTCATGTTATTATAACAA-AA-ATAACTTTCAACAACGGA  171
                ||| | |   ||||||||| || || |||||||||||| || | ||||||||||||||||
Sbjct  1618219  AACTTCTAAATGTAATGAATGTAATCTTATTATAACAATAATAAAACTTTCAACAACGGA  1618278

Query  172      TCTCTTGGCTCTCGCATCGATGAAGAACGCAGCGAAATGCGATAAGTAATGTGAATTGCA  231
                ||||||||||  | ||||||||||||||||||||||||||||||||||||||||||||||
Sbjct  1618279  TCTCTTGGCTTCCACATCGATGAAGAACGCAGCGAAATGCGATAAGTAATGTGAATTGCA  1618338

Query  232      GAATTCAGTGAATCATCGAATCTTTGAACGCAACTTGCGCTCTCTGGTATTCCGGAGAGC  291
                ||||||||||||||||||| |||||||||||||||||||| || |||||||||| || ||
Sbjct  1618339  GAATTCAGTGAATCATCGAGTCTTTGAACGCAACTTGCGCCCTTTGGTATTCCGAAGGGC  1618398

Query  292      ATGCCTGTTTGAGTATCATGAAA-TCTCAA  320
                |||||||||||||  |||||||| ||||||
Sbjct  1618399  ATGCCTGTTTGAGAGTCATGAAAATCTCAA  1618428


 Score = 329 bits (178),  Expect = 4e-86
 Identities = 282/330 (85%), Gaps = 15/330 (5%)
 Strand=Plus/Plus

Query  1        CAAGGTTTCCGTAGGTGAACCTGCGGAAGGATCATTAGTGAATTGCT---CTTTGAGCGT  57
                |||||||||||||||||||||||||||||||||| ||| |||| |||   ||| |  |  
Sbjct  1626231  CAAGGTTTCCGTAGGTGAACCTGCGGAAGGATCAGTAGAGAAT-GCTGGGCTTCGGTCCA  1626289

Query  58       TAAACTATATCCATCTACACCTGTGAACTGTTGAT-TGACTTCGGTCAATTACTTTTACA  116
                |  | | || |||||||||||||||||||||| || || |||||| ||  |  ||  |||
Sbjct  1626290  TTTA-TCTACCCATCTACACCTGTGAACTGTTTATGTG-CTTCGG-CACGTT-TTACACA  1626345

Query  117      AACAT-T--GTGTAATGAACGTCATGTTATTATAACAA-AA-ATAACTTTCAACAACGGA  171
                ||| | |   ||||||||| || || |||||||||||| || | ||||||||||||||||
Sbjct  1626346  AACTTCTAAATGTAATGAATGTAATCTTATTATAACAATAATAAAACTTTCAACAACGGA  1626405

Query  172      TCTCTTGGCTCTCGCATCGATGAAGAACGCAGCGAAATGCGATAAGTAATGTGAATTGCA  231
                ||||||||||  | ||||||||||||||||||||||||||||||||||||||||||||||
Sbjct  1626406  TCTCTTGGCTTCCACATCGATGAAGAACGCAGCGAAATGCGATAAGTAATGTGAATTGCA  1626465

Query  232      GAATTCAGTGAATCATCGAATCTTTGAACGCAACTTGCGCTCTCTGGTATTCCGGAGAGC  291
                ||||||||||||||||||| |||||||||||||||||||| || |||||||||| || ||
Sbjct  1626466  GAATTCAGTGAATCATCGAGTCTTTGAACGCAACTTGCGCCCTTTGGTATTCCGAAGGGC  1626525

Query  292      ATGCCTGTTTGAGTATCATGAAA-TCTCAA  320
                |||||||||||||  |||||||| ||||||
Sbjct  1626526  ATGCCTGTTTGAGAGTCATGAAAATCTCAA  1626555


 Score = 329 bits (178),  Expect = 4e-86
 Identities = 282/330 (85%), Gaps = 15/330 (5%)
 Strand=Plus/Plus

Query  1        CAAGGTTTCCGTAGGTGAACCTGCGGAAGGATCATTAGTGAATTGCT---CTTTGAGCGT  57
                |||||||||||||||||||||||||||||||||| ||| |||| |||   ||| |  |  
Sbjct  1634358  CAAGGTTTCCGTAGGTGAACCTGCGGAAGGATCAGTAGAGAAT-GCTGGGCTTCGGTCCA  1634416

Query  58       TAAACTATATCCATCTACACCTGTGAACTGTTGAT-TGACTTCGGTCAATTACTTTTACA  116
                |  | | || |||||||||||||||||||||| || || |||||| ||  |  ||  |||
Sbjct  1634417  TTTA-TCTACCCATCTACACCTGTGAACTGTTTATGTG-CTTCGG-CACGTT-TTACACA  1634472

Query  117      AACAT-T--GTGTAATGAACGTCATGTTATTATAACAA-AA-ATAACTTTCAACAACGGA  171
                ||| | |   ||||||||| || || |||||||||||| || | ||||||||||||||||
Sbjct  1634473  AACTTCTAAATGTAATGAATGTAATCTTATTATAACAATAATAAAACTTTCAACAACGGA  1634532

Query  172      TCTCTTGGCTCTCGCATCGATGAAGAACGCAGCGAAATGCGATAAGTAATGTGAATTGCA  231
                ||||||||||  | ||||||||||||||||||||||||||||||||||||||||||||||
Sbjct  1634533  TCTCTTGGCTTCCACATCGATGAAGAACGCAGCGAAATGCGATAAGTAATGTGAATTGCA  1634592

Query  232      GAATTCAGTGAATCATCGAATCTTTGAACGCAACTTGCGCTCTCTGGTATTCCGGAGAGC  291
                ||||||||||||||||||| |||||||||||||||||||| || |||||||||| || ||
Sbjct  1634593  GAATTCAGTGAATCATCGAGTCTTTGAACGCAACTTGCGCCCTTTGGTATTCCGAAGGGC  1634652

Query  292      ATGCCTGTTTGAGTATCATGAAA-TCTCAA  320
                |||||||||||||  |||||||| ||||||
Sbjct  1634653  ATGCCTGTTTGAGAGTCATGAAAATCTCAA  1634682


 Score = 329 bits (178),  Expect = 4e-86
 Identities = 282/330 (85%), Gaps = 15/330 (5%)
 Strand=Plus/Plus

Query  1        CAAGGTTTCCGTAGGTGAACCTGCGGAAGGATCATTAGTGAATTGCT---CTTTGAGCGT  57
                |||||||||||||||||||||||||||||||||| ||| |||| |||   ||| |  |  
Sbjct  1642487  CAAGGTTTCCGTAGGTGAACCTGCGGAAGGATCAGTAGAGAAT-GCTGGGCTTCGGTCCA  1642545

Query  58       TAAACTATATCCATCTACACCTGTGAACTGTTGAT-TGACTTCGGTCAATTACTTTTACA  116
                |  | | || |||||||||||||||||||||| || || |||||| ||  |  ||  |||
Sbjct  1642546  TTTA-TCTACCCATCTACACCTGTGAACTGTTTATGTG-CTTCGG-CACGTT-TTACACA  1642601

Query  117      AACAT-T--GTGTAATGAACGTCATGTTATTATAACAA-AA-ATAACTTTCAACAACGGA  171
                ||| | |   ||||||||| || || |||||||||||| || | ||||||||||||||||
Sbjct  1642602  AACTTCTAAATGTAATGAATGTAATCTTATTATAACAATAATAAAACTTTCAACAACGGA  1642661

Query  172      TCTCTTGGCTCTCGCATCGATGAAGAACGCAGCGAAATGCGATAAGTAATGTGAATTGCA  231
                ||||||||||  | ||||||||||||||||||||||||||||||||||||||||||||||
Sbjct  1642662  TCTCTTGGCTTCCACATCGATGAAGAACGCAGCGAAATGCGATAAGTAATGTGAATTGCA  1642721

Query  232      GAATTCAGTGAATCATCGAATCTTTGAACGCAACTTGCGCTCTCTGGTATTCCGGAGAGC  291
                ||||||||||||||||||| |||||||||||||||||||| || |||||||||| || ||
Sbjct  1642722  GAATTCAGTGAATCATCGAGTCTTTGAACGCAACTTGCGCCCTTTGGTATTCCGAAGGGC  1642781

Query  292      ATGCCTGTTTGAGTATCATGAAA-TCTCAA  320
                |||||||||||||  |||||||| ||||||
Sbjct  1642782  ATGCCTGTTTGAGAGTCATGAAAATCTCAA  1642811


 Score = 329 bits (178),  Expect = 4e-86
 Identities = 282/330 (85%), Gaps = 15/330 (5%)
 Strand=Plus/Plus

Query  1        CAAGGTTTCCGTAGGTGAACCTGCGGAAGGATCATTAGTGAATTGCT---CTTTGAGCGT  57
                |||||||||||||||||||||||||||||||||| ||| |||| |||   ||| |  |  
Sbjct  1650614  CAAGGTTTCCGTAGGTGAACCTGCGGAAGGATCAGTAGAGAAT-GCTGGGCTTCGGTCCA  1650672

Query  58       TAAACTATATCCATCTACACCTGTGAACTGTTGAT-TGACTTCGGTCAATTACTTTTACA  116
                |  | | || |||||||||||||||||||||| || || |||||| ||  |  ||  |||
Sbjct  1650673  TTTA-TCTACCCATCTACACCTGTGAACTGTTTATGTG-CTTCGG-CACGTT-TTACACA  1650728

Query  117      AACAT-T--GTGTAATGAACGTCATGTTATTATAACAA-AA-ATAACTTTCAACAACGGA  171
                ||| | |   ||||||||| || || |||||||||||| || | ||||||||||||||||
Sbjct  1650729  AACTTCTAAATGTAATGAATGTAATCTTATTATAACAATAATAAAACTTTCAACAACGGA  1650788

Query  172      TCTCTTGGCTCTCGCATCGATGAAGAACGCAGCGAAATGCGATAAGTAATGTGAATTGCA  231
                ||||||||||  | ||||||||||||||||||||||||||||||||||||||||||||||
Sbjct  1650789  TCTCTTGGCTTCCACATCGATGAAGAACGCAGCGAAATGCGATAAGTAATGTGAATTGCA  1650848

Query  232      GAATTCAGTGAATCATCGAATCTTTGAACGCAACTTGCGCTCTCTGGTATTCCGGAGAGC  291
                ||||||||||||||||||| |||||||||||||||||||| || |||||||||| || ||
Sbjct  1650849  GAATTCAGTGAATCATCGAGTCTTTGAACGCAACTTGCGCCCTTTGGTATTCCGAAGGGC  1650908

Query  292      ATGCCTGTTTGAGTATCATGAAA-TCTCAA  320
                |||||||||||||  |||||||| ||||||
Sbjct  1650909  ATGCCTGTTTGAGAGTCATGAAAATCTCAA  1650938


 Score = 329 bits (178),  Expect = 4e-86
 Identities = 282/330 (85%), Gaps = 15/330 (5%)
 Strand=Plus/Plus

Query  1        CAAGGTTTCCGTAGGTGAACCTGCGGAAGGATCATTAGTGAATTGCT---CTTTGAGCGT  57
                |||||||||||||||||||||||||||||||||| ||| |||| |||   ||| |  |  
Sbjct  1658741  CAAGGTTTCCGTAGGTGAACCTGCGGAAGGATCAGTAGAGAAT-GCTGGGCTTCGGTCCA  1658799

Query  58       TAAACTATATCCATCTACACCTGTGAACTGTTGAT-TGACTTCGGTCAATTACTTTTACA  116
                |  | | || |||||||||||||||||||||| || || |||||| ||  |  ||  |||
Sbjct  1658800  TTTA-TCTACCCATCTACACCTGTGAACTGTTTATGTG-CTTCGG-CACGTT-TTACACA  1658855

Query  117      AACAT-T--GTGTAATGAACGTCATGTTATTATAACAA-AA-ATAACTTTCAACAACGGA  171
                ||| | |   ||||||||| || || |||||||||||| || | ||||||||||||||||
Sbjct  1658856  AACTTCTAAATGTAATGAATGTAATCTTATTATAACAATAATAAAACTTTCAACAACGGA  1658915

Query  172      TCTCTTGGCTCTCGCATCGATGAAGAACGCAGCGAAATGCGATAAGTAATGTGAATTGCA  231
                ||||||||||  | ||||||||||||||||||||||||||||||||||||||||||||||
Sbjct  1658916  TCTCTTGGCTTCCACATCGATGAAGAACGCAGCGAAATGCGATAAGTAATGTGAATTGCA  1658975

Query  232      GAATTCAGTGAATCATCGAATCTTTGAACGCAACTTGCGCTCTCTGGTATTCCGGAGAGC  291
                ||||||||||||||||||| |||||||||||||||||||| || |||||||||| || ||
Sbjct  1658976  GAATTCAGTGAATCATCGAGTCTTTGAACGCAACTTGCGCCCTTTGGTATTCCGAAGGGC  1659035

Query  292      ATGCCTGTTTGAGTATCATGAAA-TCTCAA  320
                |||||||||||||  |||||||| ||||||
Sbjct  1659036  ATGCCTGTTTGAGAGTCATGAAAATCTCAA  1659065


 Score = 329 bits (178),  Expect = 4e-86
 Identities = 282/330 (85%), Gaps = 15/330 (5%)
 Strand=Plus/Plus

Query  1        CAAGGTTTCCGTAGGTGAACCTGCGGAAGGATCATTAGTGAATTGCT---CTTTGAGCGT  57
                |||||||||||||||||||||||||||||||||| ||| |||| |||   ||| |  |  
Sbjct  1666869  CAAGGTTTCCGTAGGTGAACCTGCGGAAGGATCAGTAGAGAAT-GCTGGGCTTCGGTCCA  1666927

Query  58       TAAACTATATCCATCTACACCTGTGAACTGTTGAT-TGACTTCGGTCAATTACTTTTACA  116
                |  | | || |||||||||||||||||||||| || || |||||| ||  |  ||  |||
Sbjct  1666928  TTTA-TCTACCCATCTACACCTGTGAACTGTTTATGTG-CTTCGG-CACGTT-TTACACA  1666983

Query  117      AACAT-T--GTGTAATGAACGTCATGTTATTATAACAA-AA-ATAACTTTCAACAACGGA  171
                ||| | |   ||||||||| || || |||||||||||| || | ||||||||||||||||
Sbjct  1666984  AACTTCTAAATGTAATGAATGTAATCTTATTATAACAATAATAAAACTTTCAACAACGGA  1667043

Query  172      TCTCTTGGCTCTCGCATCGATGAAGAACGCAGCGAAATGCGATAAGTAATGTGAATTGCA  231
                ||||||||||  | ||||||||||||||||||||||||||||||||||||||||||||||
Sbjct  1667044  TCTCTTGGCTTCCACATCGATGAAGAACGCAGCGAAATGCGATAAGTAATGTGAATTGCA  1667103

Query  232      GAATTCAGTGAATCATCGAATCTTTGAACGCAACTTGCGCTCTCTGGTATTCCGGAGAGC  291
                ||||||||||||||||||| |||||||||||||||||||| || |||||||||| || ||
Sbjct  1667104  GAATTCAGTGAATCATCGAGTCTTTGAACGCAACTTGCGCCCTTTGGTATTCCGAAGGGC  1667163

Query  292      ATGCCTGTTTGAGTATCATGAAA-TCTCAA  320
                |||||||||||||  |||||||| ||||||
Sbjct  1667164  ATGCCTGTTTGAGAGTCATGAAAATCTCAA  1667193


 Score = 329 bits (178),  Expect = 4e-86
 Identities = 282/330 (85%), Gaps = 15/330 (5%)
 Strand=Plus/Plus

Query  1        CAAGGTTTCCGTAGGTGAACCTGCGGAAGGATCATTAGTGAATTGCT---CTTTGAGCGT  57
                |||||||||||||||||||||||||||||||||| ||| |||| |||   ||| |  |  
Sbjct  1674996  CAAGGTTTCCGTAGGTGAACCTGCGGAAGGATCAGTAGAGAAT-GCTGGGCTTCGGTCCA  1675054

Query  58       TAAACTATATCCATCTACACCTGTGAACTGTTGAT-TGACTTCGGTCAATTACTTTTACA  116
                |  | | || |||||||||||||||||||||| || || |||||| ||  |  ||  |||
Sbjct  1675055  TTTA-TCTACCCATCTACACCTGTGAACTGTTTATGTG-CTTCGG-CACGTT-TTACACA  1675110

Query  117      AACAT-T--GTGTAATGAACGTCATGTTATTATAACAA-AA-ATAACTTTCAACAACGGA  171
                ||| | |   ||||||||| || || |||||||||||| || | ||||||||||||||||
Sbjct  1675111  AACTTCTAAATGTAATGAATGTAATCTTATTATAACAATAATAAAACTTTCAACAACGGA  1675170

Query  172      TCTCTTGGCTCTCGCATCGATGAAGAACGCAGCGAAATGCGATAAGTAATGTGAATTGCA  231
                ||||||||||  | ||||||||||||||||||||||||||||||||||||||||||||||
Sbjct  1675171  TCTCTTGGCTTCCACATCGATGAAGAACGCAGCGAAATGCGATAAGTAATGTGAATTGCA  1675230

Query  232      GAATTCAGTGAATCATCGAATCTTTGAACGCAACTTGCGCTCTCTGGTATTCCGGAGAGC  291
                ||||||||||||||||||| |||||||||||||||||||| || |||||||||| || ||
Sbjct  1675231  GAATTCAGTGAATCATCGAGTCTTTGAACGCAACTTGCGCCCTTTGGTATTCCGAAGGGC  1675290

Query  292      ATGCCTGTTTGAGTATCATGAAA-TCTCAA  320
                |||||||||||||  |||||||| ||||||
Sbjct  1675291  ATGCCTGTTTGAGAGTCATGAAAATCTCAA  1675320


 Score = 329 bits (178),  Expect = 4e-86
 Identities = 282/330 (85%), Gaps = 15/330 (5%)
 Strand=Plus/Plus

Query  1        CAAGGTTTCCGTAGGTGAACCTGCGGAAGGATCATTAGTGAATTGCT---CTTTGAGCGT  57
                |||||||||||||||||||||||||||||||||| ||| |||| |||   ||| |  |  
Sbjct  1683124  CAAGGTTTCCGTAGGTGAACCTGCGGAAGGATCAGTAGAGAAT-GCTGGGCTTCGGTCCA  1683182

Query  58       TAAACTATATCCATCTACACCTGTGAACTGTTGAT-TGACTTCGGTCAATTACTTTTACA  116
                |  | | || |||||||||||||||||||||| || || |||||| ||  |  ||  |||
Sbjct  1683183  TTTA-TCTACCCATCTACACCTGTGAACTGTTTATGTG-CTTCGG-CACGTT-TTACACA  1683238

Query  117      AACAT-T--GTGTAATGAACGTCATGTTATTATAACAA-AA-ATAACTTTCAACAACGGA  171
                ||| | |   ||||||||| || || |||||||||||| || | ||||||||||||||||
Sbjct  1683239  AACTTCTAAATGTAATGAATGTAATCTTATTATAACAATAATAAAACTTTCAACAACGGA  1683298

Query  172      TCTCTTGGCTCTCGCATCGATGAAGAACGCAGCGAAATGCGATAAGTAATGTGAATTGCA  231
                ||||||||||  | ||||||||||||||||||||||||||||||||||||||||||||||
Sbjct  1683299  TCTCTTGGCTTCCACATCGATGAAGAACGCAGCGAAATGCGATAAGTAATGTGAATTGCA  1683358

Query  232      GAATTCAGTGAATCATCGAATCTTTGAACGCAACTTGCGCTCTCTGGTATTCCGGAGAGC  291
                ||||||||||||||||||| |||||||||||||||||||| || |||||||||| || ||
Sbjct  1683359  GAATTCAGTGAATCATCGAGTCTTTGAACGCAACTTGCGCCCTTTGGTATTCCGAAGGGC  1683418

Query  292      ATGCCTGTTTGAGTATCATGAAA-TCTCAA  320
                |||||||||||||  |||||||| ||||||
Sbjct  1683419  ATGCCTGTTTGAGAGTCATGAAAATCTCAA  1683448


 Score = 329 bits (178),  Expect = 4e-86
 Identities = 282/330 (85%), Gaps = 15/330 (5%)
 Strand=Plus/Plus

Query  1        CAAGGTTTCCGTAGGTGAACCTGCGGAAGGATCATTAGTGAATTGCT---CTTTGAGCGT  57
                |||||||||||||||||||||||||||||||||| ||| |||| |||   ||| |  |  
Sbjct  1691251  CAAGGTTTCCGTAGGTGAACCTGCGGAAGGATCAGTAGAGAAT-GCTGGGCTTCGGTCCA  1691309

Query  58       TAAACTATATCCATCTACACCTGTGAACTGTTGAT-TGACTTCGGTCAATTACTTTTACA  116
                |  | | || |||||||||||||||||||||| || || |||||| ||  |  ||  |||
Sbjct  1691310  TTTA-TCTACCCATCTACACCTGTGAACTGTTTATGTG-CTTCGG-CACGTT-TTACACA  1691365

Query  117      AACAT-T--GTGTAATGAACGTCATGTTATTATAACAA-AA-ATAACTTTCAACAACGGA  171
                ||| | |   ||||||||| || || |||||||||||| || | ||||||||||||||||
Sbjct  1691366  AACTTCTAAATGTAATGAATGTAATCTTATTATAACAATAATAAAACTTTCAACAACGGA  1691425

Query  172      TCTCTTGGCTCTCGCATCGATGAAGAACGCAGCGAAATGCGATAAGTAATGTGAATTGCA  231
                ||||||||||  | ||||||||||||||||||||||||||||||||||||||||||||||
Sbjct  1691426  TCTCTTGGCTTCCACATCGATGAAGAACGCAGCGAAATGCGATAAGTAATGTGAATTGCA  1691485

Query  232      GAATTCAGTGAATCATCGAATCTTTGAACGCAACTTGCGCTCTCTGGTATTCCGGAGAGC  291
                ||||||||||||||||||| |||||||||||||||||||| || |||||||||| || ||
Sbjct  1691486  GAATTCAGTGAATCATCGAGTCTTTGAACGCAACTTGCGCCCTTTGGTATTCCGAAGGGC  1691545

Query  292      ATGCCTGTTTGAGTATCATGAAA-TCTCAA  320
                |||||||||||||  |||||||| ||||||
Sbjct  1691546  ATGCCTGTTTGAGAGTCATGAAAATCTCAA  1691575


 Score = 329 bits (178),  Expect = 4e-86
 Identities = 282/330 (85%), Gaps = 15/330 (5%)
 Strand=Plus/Plus

Query  1        CAAGGTTTCCGTAGGTGAACCTGCGGAAGGATCATTAGTGAATTGCT---CTTTGAGCGT  57
                |||||||||||||||||||||||||||||||||| ||| |||| |||   ||| |  |  
Sbjct  1699378  CAAGGTTTCCGTAGGTGAACCTGCGGAAGGATCAGTAGAGAAT-GCTGGGCTTCGGTCCA  1699436

Query  58       TAAACTATATCCATCTACACCTGTGAACTGTTGAT-TGACTTCGGTCAATTACTTTTACA  116
                |  | | || |||||||||||||||||||||| || || |||||| ||  |  ||  |||
Sbjct  1699437  TTTA-TCTACCCATCTACACCTGTGAACTGTTTATGTG-CTTCGG-CACGTT-TTACACA  1699492

Query  117      AACAT-T--GTGTAATGAACGTCATGTTATTATAACAA-AA-ATAACTTTCAACAACGGA  171
                ||| | |   ||||||||| || || |||||||||||| || | ||||||||||||||||
Sbjct  1699493  AACTTCTAAATGTAATGAATGTAATCTTATTATAACAATAATAAAACTTTCAACAACGGA  1699552

Query  172      TCTCTTGGCTCTCGCATCGATGAAGAACGCAGCGAAATGCGATAAGTAATGTGAATTGCA  231
                ||||||||||  | ||||||||||||||||||||||||||||||||||||||||||||||
Sbjct  1699553  TCTCTTGGCTTCCACATCGATGAAGAACGCAGCGAAATGCGATAAGTAATGTGAATTGCA  1699612

Query  232      GAATTCAGTGAATCATCGAATCTTTGAACGCAACTTGCGCTCTCTGGTATTCCGGAGAGC  291
                ||||||||||||||||||| |||||||||||||||||||| || |||||||||| || ||
Sbjct  1699613  GAATTCAGTGAATCATCGAGTCTTTGAACGCAACTTGCGCCCTTTGGTATTCCGAAGGGC  1699672

Query  292      ATGCCTGTTTGAGTATCATGAAA-TCTCAA  320
                |||||||||||||  |||||||| ||||||
Sbjct  1699673  ATGCCTGTTTGAGAGTCATGAAAATCTCAA  1699702


 Score = 329 bits (178),  Expect = 4e-86
 Identities = 282/330 (85%), Gaps = 15/330 (5%)
 Strand=Plus/Plus

Query  1        CAAGGTTTCCGTAGGTGAACCTGCGGAAGGATCATTAGTGAATTGCT---CTTTGAGCGT  57
                |||||||||||||||||||||||||||||||||| ||| |||| |||   ||| |  |  
Sbjct  1707505  CAAGGTTTCCGTAGGTGAACCTGCGGAAGGATCAGTAGAGAAT-GCTGGGCTTCGGTCCA  1707563

Query  58       TAAACTATATCCATCTACACCTGTGAACTGTTGAT-TGACTTCGGTCAATTACTTTTACA  116
                |  | | || |||||||||||||||||||||| || || |||||| ||  |  ||  |||
Sbjct  1707564  TTTA-TCTACCCATCTACACCTGTGAACTGTTTATGTG-CTTCGG-CACGTT-TTACACA  1707619

Query  117      AACAT-T--GTGTAATGAACGTCATGTTATTATAACAA-AA-ATAACTTTCAACAACGGA  171
                ||| | |   ||||||||| || || |||||||||||| || | ||||||||||||||||
Sbjct  1707620  AACTTCTAAATGTAATGAATGTAATCTTATTATAACAATAATAAAACTTTCAACAACGGA  1707679

Query  172      TCTCTTGGCTCTCGCATCGATGAAGAACGCAGCGAAATGCGATAAGTAATGTGAATTGCA  231
                ||||||||||  | ||||||||||||||||||||||||||||||||||||||||||||||
Sbjct  1707680  TCTCTTGGCTTCCACATCGATGAAGAACGCAGCGAAATGCGATAAGTAATGTGAATTGCA  1707739

Query  232      GAATTCAGTGAATCATCGAATCTTTGAACGCAACTTGCGCTCTCTGGTATTCCGGAGAGC  291
                ||||||||||||||||||| |||||||||||||||||||| || |||||||||| || ||
Sbjct  1707740  GAATTCAGTGAATCATCGAGTCTTTGAACGCAACTTGCGCCCTTTGGTATTCCGAAGGGC  1707799

Query  292      ATGCCTGTTTGAGTATCATGAAA-TCTCAA  320
                |||||||||||||  |||||||| ||||||
Sbjct  1707800  ATGCCTGTTTGAGAGTCATGAAAATCTCAA  1707829


 Score = 329 bits (178),  Expect = 4e-86
 Identities = 282/330 (85%), Gaps = 15/330 (5%)
 Strand=Plus/Plus

Query  1        CAAGGTTTCCGTAGGTGAACCTGCGGAAGGATCATTAGTGAATTGCT---CTTTGAGCGT  57
                |||||||||||||||||||||||||||||||||| ||| |||| |||   ||| |  |  
Sbjct  1715632  CAAGGTTTCCGTAGGTGAACCTGCGGAAGGATCAGTAGAGAAT-GCTGGGCTTCGGTCCA  1715690

Query  58       TAAACTATATCCATCTACACCTGTGAACTGTTGAT-TGACTTCGGTCAATTACTTTTACA  116
                |  | | || |||||||||||||||||||||| || || |||||| ||  |  ||  |||
Sbjct  1715691  TTTA-TCTACCCATCTACACCTGTGAACTGTTTATGTG-CTTCGG-CACGTT-TTACACA  1715746

Query  117      AACAT-T--GTGTAATGAACGTCATGTTATTATAACAA-AA-ATAACTTTCAACAACGGA  171
                ||| | |   ||||||||| || || |||||||||||| || | ||||||||||||||||
Sbjct  1715747  AACTTCTAAATGTAATGAATGTAATCTTATTATAACAATAATAAAACTTTCAACAACGGA  1715806

Query  172      TCTCTTGGCTCTCGCATCGATGAAGAACGCAGCGAAATGCGATAAGTAATGTGAATTGCA  231
                ||||||||||  | ||||||||||||||||||||||||||||||||||||||||||||||
Sbjct  1715807  TCTCTTGGCTTCCACATCGATGAAGAACGCAGCGAAATGCGATAAGTAATGTGAATTGCA  1715866

Query  232      GAATTCAGTGAATCATCGAATCTTTGAACGCAACTTGCGCTCTCTGGTATTCCGGAGAGC  291
                ||||||||||||||||||| |||||||||||||||||||| || |||||||||| || ||
Sbjct  1715867  GAATTCAGTGAATCATCGAGTCTTTGAACGCAACTTGCGCCCTTTGGTATTCCGAAGGGC  1715926

Query  292      ATGCCTGTTTGAGTATCATGAAA-TCTCAA  320
                |||||||||||||  |||||||| ||||||
Sbjct  1715927  ATGCCTGTTTGAGAGTCATGAAAATCTCAA  1715956


 Score = 329 bits (178),  Expect = 4e-86
 Identities = 282/330 (85%), Gaps = 15/330 (5%)
 Strand=Plus/Plus

Query  1        CAAGGTTTCCGTAGGTGAACCTGCGGAAGGATCATTAGTGAATTGCT---CTTTGAGCGT  57
                |||||||||||||||||||||||||||||||||| ||| |||| |||   ||| |  |  
Sbjct  1723759  CAAGGTTTCCGTAGGTGAACCTGCGGAAGGATCAGTAGAGAAT-GCTGGGCTTCGGTCCA  1723817

Query  58       TAAACTATATCCATCTACACCTGTGAACTGTTGAT-TGACTTCGGTCAATTACTTTTACA  116
                |  | | || |||||||||||||||||||||| || || |||||| ||  |  ||  |||
Sbjct  1723818  TTTA-TCTACCCATCTACACCTGTGAACTGTTTATGTG-CTTCGG-CACGTT-TTACACA  1723873

Query  117      AACAT-T--GTGTAATGAACGTCATGTTATTATAACAA-AA-ATAACTTTCAACAACGGA  171
                ||| | |   ||||||||| || || |||||||||||| || | ||||||||||||||||
Sbjct  1723874  AACTTCTAAATGTAATGAATGTAATCTTATTATAACAATAATAAAACTTTCAACAACGGA  1723933

Query  172      TCTCTTGGCTCTCGCATCGATGAAGAACGCAGCGAAATGCGATAAGTAATGTGAATTGCA  231
                ||||||||||  | ||||||||||||||||||||||||||||||||||||||||||||||
Sbjct  1723934  TCTCTTGGCTTCCACATCGATGAAGAACGCAGCGAAATGCGATAAGTAATGTGAATTGCA  1723993

Query  232      GAATTCAGTGAATCATCGAATCTTTGAACGCAACTTGCGCTCTCTGGTATTCCGGAGAGC  291
                ||||||||||||||||||| |||||||||||||||||||| || |||||||||| || ||
Sbjct  1723994  GAATTCAGTGAATCATCGAGTCTTTGAACGCAACTTGCGCCCTTTGGTATTCCGAAGGGC  1724053

Query  292      ATGCCTGTTTGAGTATCATGAAA-TCTCAA  320
                |||||||||||||  |||||||| ||||||
Sbjct  1724054  ATGCCTGTTTGAGAGTCATGAAAATCTCAA  1724083


 Score = 329 bits (178),  Expect = 4e-86
 Identities = 282/330 (85%), Gaps = 15/330 (5%)
 Strand=Plus/Plus

Query  1        CAAGGTTTCCGTAGGTGAACCTGCGGAAGGATCATTAGTGAATTGCT---CTTTGAGCGT  57
                |||||||||||||||||||||||||||||||||| ||| |||| |||   ||| |  |  
Sbjct  1731886  CAAGGTTTCCGTAGGTGAACCTGCGGAAGGATCAGTAGAGAAT-GCTGGGCTTCGGTCCA  1731944

Query  58       TAAACTATATCCATCTACACCTGTGAACTGTTGAT-TGACTTCGGTCAATTACTTTTACA  116
                |  | | || |||||||||||||||||||||| || || |||||| ||  |  ||  |||
Sbjct  1731945  TTTA-TCTACCCATCTACACCTGTGAACTGTTTATGTG-CTTCGG-CACGTT-TTACACA  1732000

Query  117      AACAT-T--GTGTAATGAACGTCATGTTATTATAACAA-AA-ATAACTTTCAACAACGGA  171
                ||| | |   ||||||||| || || |||||||||||| || | ||||||||||||||||
Sbjct  1732001  AACTTCTAAATGTAATGAATGTAATCTTATTATAACAATAATAAAACTTTCAACAACGGA  1732060

Query  172      TCTCTTGGCTCTCGCATCGATGAAGAACGCAGCGAAATGCGATAAGTAATGTGAATTGCA  231
                ||||||||||  | ||||||||||||||||||||||||||||||||||||||||||||||
Sbjct  1732061  TCTCTTGGCTTCCACATCGATGAAGAACGCAGCGAAATGCGATAAGTAATGTGAATTGCA  1732120

Query  232      GAATTCAGTGAATCATCGAATCTTTGAACGCAACTTGCGCTCTCTGGTATTCCGGAGAGC  291
                ||||||||||||||||||| |||||||||||||||||||| || |||||||||| || ||
Sbjct  1732121  GAATTCAGTGAATCATCGAGTCTTTGAACGCAACTTGCGCCCTTTGGTATTCCGAAGGGC  1732180

Query  292      ATGCCTGTTTGAGTATCATGAAA-TCTCAA  320
                |||||||||||||  |||||||| ||||||
Sbjct  1732181  ATGCCTGTTTGAGAGTCATGAAAATCTCAA  1732210


 Score = 329 bits (178),  Expect = 4e-86
 Identities = 282/330 (85%), Gaps = 15/330 (5%)
 Strand=Plus/Plus

Query  1        CAAGGTTTCCGTAGGTGAACCTGCGGAAGGATCATTAGTGAATTGCT---CTTTGAGCGT  57
                |||||||||||||||||||||||||||||||||| ||| |||| |||   ||| |  |  
Sbjct  1740013  CAAGGTTTCCGTAGGTGAACCTGCGGAAGGATCAGTAGAGAAT-GCTGGGCTTCGGTCCA  1740071

Query  58       TAAACTATATCCATCTACACCTGTGAACTGTTGAT-TGACTTCGGTCAATTACTTTTACA  116
                |  | | || |||||||||||||||||||||| || || |||||| ||  |  ||  |||
Sbjct  1740072  TTTA-TCTACCCATCTACACCTGTGAACTGTTTATGTG-CTTCGG-CACGTT-TTACACA  1740127

Query  117      AACAT-T--GTGTAATGAACGTCATGTTATTATAACAA-AA-ATAACTTTCAACAACGGA  171
                ||| | |   ||||||||| || || |||||||||||| || | ||||||||||||||||
Sbjct  1740128  AACTTCTAAATGTAATGAATGTAATCTTATTATAACAATAATAAAACTTTCAACAACGGA  1740187

Query  172      TCTCTTGGCTCTCGCATCGATGAAGAACGCAGCGAAATGCGATAAGTAATGTGAATTGCA  231
                ||||||||||  | ||||||||||||||||||||||||||||||||||||||||||||||
Sbjct  1740188  TCTCTTGGCTTCCACATCGATGAAGAACGCAGCGAAATGCGATAAGTAATGTGAATTGCA  1740247

Query  232      GAATTCAGTGAATCATCGAATCTTTGAACGCAACTTGCGCTCTCTGGTATTCCGGAGAGC  291
                ||||||||||||||||||| |||||||||||||||||||| || |||||||||| || ||
Sbjct  1740248  GAATTCAGTGAATCATCGAGTCTTTGAACGCAACTTGCGCCCTTTGGTATTCCGAAGGGC  1740307

Query  292      ATGCCTGTTTGAGTATCATGAAA-TCTCAA  320
                |||||||||||||  |||||||| ||||||
Sbjct  1740308  ATGCCTGTTTGAGAGTCATGAAAATCTCAA  1740337


 Score = 329 bits (178),  Expect = 4e-86
 Identities = 282/330 (85%), Gaps = 15/330 (5%)
 Strand=Plus/Plus

Query  1        CAAGGTTTCCGTAGGTGAACCTGCGGAAGGATCATTAGTGAATTGCT---CTTTGAGCGT  57
                |||||||||||||||||||||||||||||||||| ||| |||| |||   ||| |  |  
Sbjct  1748140  CAAGGTTTCCGTAGGTGAACCTGCGGAAGGATCAGTAGAGAAT-GCTGGGCTTCGGTCCA  1748198

Query  58       TAAACTATATCCATCTACACCTGTGAACTGTTGAT-TGACTTCGGTCAATTACTTTTACA  116
                |  | | || |||||||||||||||||||||| || || |||||| ||  |  ||  |||
Sbjct  1748199  TTTA-TCTACCCATCTACACCTGTGAACTGTTTATGTG-CTTCGG-CACGTT-TTACACA  1748254

Query  117      AACAT-T--GTGTAATGAACGTCATGTTATTATAACAA-AA-ATAACTTTCAACAACGGA  171
                ||| | |   ||||||||| || || |||||||||||| || | ||||||||||||||||
Sbjct  1748255  AACTTCTAAATGTAATGAATGTAATCTTATTATAACAATAATAAAACTTTCAACAACGGA  1748314

Query  172      TCTCTTGGCTCTCGCATCGATGAAGAACGCAGCGAAATGCGATAAGTAATGTGAATTGCA  231
                ||||||||||  | ||||||||||||||||||||||||||||||||||||||||||||||
Sbjct  1748315  TCTCTTGGCTTCCACATCGATGAAGAACGCAGCGAAATGCGATAAGTAATGTGAATTGCA  1748374

Query  232      GAATTCAGTGAATCATCGAATCTTTGAACGCAACTTGCGCTCTCTGGTATTCCGGAGAGC  291
                ||||||||||||||||||| |||||||||||||||||||| || |||||||||| || ||
Sbjct  1748375  GAATTCAGTGAATCATCGAGTCTTTGAACGCAACTTGCGCCCTTTGGTATTCCGAAGGGC  1748434

Query  292      ATGCCTGTTTGAGTATCATGAAA-TCTCAA  320
                |||||||||||||  |||||||| ||||||
Sbjct  1748435  ATGCCTGTTTGAGAGTCATGAAAATCTCAA  1748464


 Score = 329 bits (178),  Expect = 4e-86
 Identities = 282/330 (85%), Gaps = 15/330 (5%)
 Strand=Plus/Plus

Query  1        CAAGGTTTCCGTAGGTGAACCTGCGGAAGGATCATTAGTGAATTGCT---CTTTGAGCGT  57
                |||||||||||||||||||||||||||||||||| ||| |||| |||   ||| |  |  
Sbjct  1756267  CAAGGTTTCCGTAGGTGAACCTGCGGAAGGATCAGTAGAGAAT-GCTGGGCTTCGGTCCA  1756325

Query  58       TAAACTATATCCATCTACACCTGTGAACTGTTGAT-TGACTTCGGTCAATTACTTTTACA  116
                |  | | || |||||||||||||||||||||| || || |||||| ||  |  ||  |||
Sbjct  1756326  TTTA-TCTACCCATCTACACCTGTGAACTGTTTATGTG-CTTCGG-CACGTT-TTACACA  1756381

Query  117      AACAT-T--GTGTAATGAACGTCATGTTATTATAACAA-AA-ATAACTTTCAACAACGGA  171
                ||| | |   ||||||||| || || |||||||||||| || | ||||||||||||||||
Sbjct  1756382  AACTTCTAAATGTAATGAATGTAATCTTATTATAACAATAATAAAACTTTCAACAACGGA  1756441

Query  172      TCTCTTGGCTCTCGCATCGATGAAGAACGCAGCGAAATGCGATAAGTAATGTGAATTGCA  231
                ||||||||||  | ||||||||||||||||||||||||||||||||||||||||||||||
Sbjct  1756442  TCTCTTGGCTTCCACATCGATGAAGAACGCAGCGAAATGCGATAAGTAATGTGAATTGCA  1756501

Query  232      GAATTCAGTGAATCATCGAATCTTTGAACGCAACTTGCGCTCTCTGGTATTCCGGAGAGC  291
                ||||||||||||||||||| |||||||||||||||||||| || |||||||||| || ||
Sbjct  1756502  GAATTCAGTGAATCATCGAGTCTTTGAACGCAACTTGCGCCCTTTGGTATTCCGAAGGGC  1756561

Query  292      ATGCCTGTTTGAGTATCATGAAA-TCTCAA  320
                |||||||||||||  |||||||| ||||||
Sbjct  1756562  ATGCCTGTTTGAGAGTCATGAAAATCTCAA  1756591


 Score = 329 bits (178),  Expect = 4e-86
 Identities = 282/330 (85%), Gaps = 15/330 (5%)
 Strand=Plus/Plus

Query  1        CAAGGTTTCCGTAGGTGAACCTGCGGAAGGATCATTAGTGAATTGCT---CTTTGAGCGT  57
                |||||||||||||||||||||||||||||||||| ||| |||| |||   ||| |  |  
Sbjct  1764394  CAAGGTTTCCGTAGGTGAACCTGCGGAAGGATCAGTAGAGAAT-GCTGGGCTTCGGTCCA  1764452

Query  58       TAAACTATATCCATCTACACCTGTGAACTGTTGAT-TGACTTCGGTCAATTACTTTTACA  116
                |  | | || |||||||||||||||||||||| || || |||||| ||  |  ||  |||
Sbjct  1764453  TTTA-TCTACCCATCTACACCTGTGAACTGTTTATGTG-CTTCGG-CACGTT-TTACACA  1764508

Query  117      AACAT-T--GTGTAATGAACGTCATGTTATTATAACAA-AA-ATAACTTTCAACAACGGA  171
                ||| | |   ||||||||| || || |||||||||||| || | ||||||||||||||||
Sbjct  1764509  AACTTCTAAATGTAATGAATGTAATCTTATTATAACAATAATAAAACTTTCAACAACGGA  1764568

Query  172      TCTCTTGGCTCTCGCATCGATGAAGAACGCAGCGAAATGCGATAAGTAATGTGAATTGCA  231
                ||||||||||  | ||||||||||||||||||||||||||||||||||||||||||||||
Sbjct  1764569  TCTCTTGGCTTCCACATCGATGAAGAACGCAGCGAAATGCGATAAGTAATGTGAATTGCA  1764628

Query  232      GAATTCAGTGAATCATCGAATCTTTGAACGCAACTTGCGCTCTCTGGTATTCCGGAGAGC  291
                ||||||||||||||||||| |||||||||||||||||||| || |||||||||| || ||
Sbjct  1764629  GAATTCAGTGAATCATCGAGTCTTTGAACGCAACTTGCGCCCTTTGGTATTCCGAAGGGC  1764688

Query  292      ATGCCTGTTTGAGTATCATGAAA-TCTCAA  320
                |||||||||||||  |||||||| ||||||
Sbjct  1764689  ATGCCTGTTTGAGAGTCATGAAAATCTCAA  1764718


 Score = 329 bits (178),  Expect = 4e-86
 Identities = 282/330 (85%), Gaps = 15/330 (5%)
 Strand=Plus/Plus

Query  1        CAAGGTTTCCGTAGGTGAACCTGCGGAAGGATCATTAGTGAATTGCT---CTTTGAGCGT  57
                |||||||||||||||||||||||||||||||||| ||| |||| |||   ||| |  |  
Sbjct  1772521  CAAGGTTTCCGTAGGTGAACCTGCGGAAGGATCAGTAGAGAAT-GCTGGGCTTCGGTCCA  1772579

Query  58       TAAACTATATCCATCTACACCTGTGAACTGTTGAT-TGACTTCGGTCAATTACTTTTACA  116
                |  | | || |||||||||||||||||||||| || || |||||| ||  |  ||  |||
Sbjct  1772580  TTTA-TCTACCCATCTACACCTGTGAACTGTTTATGTG-CTTCGG-CACGTT-TTACACA  1772635

Query  117      AACAT-T--GTGTAATGAACGTCATGTTATTATAACAA-AA-ATAACTTTCAACAACGGA  171
                ||| | |   ||||||||| || || |||||||||||| || | ||||||||||||||||
Sbjct  1772636  AACTTCTAAATGTAATGAATGTAATCTTATTATAACAATAATAAAACTTTCAACAACGGA  1772695

Query  172      TCTCTTGGCTCTCGCATCGATGAAGAACGCAGCGAAATGCGATAAGTAATGTGAATTGCA  231
                ||||||||||  | ||||||||||||||||||||||||||||||||||||||||||||||
Sbjct  1772696  TCTCTTGGCTTCCACATCGATGAAGAACGCAGCGAAATGCGATAAGTAATGTGAATTGCA  1772755

Query  232      GAATTCAGTGAATCATCGAATCTTTGAACGCAACTTGCGCTCTCTGGTATTCCGGAGAGC  291
                ||||||||||||||||||| |||||||||||||||||||| || |||||||||| || ||
Sbjct  1772756  GAATTCAGTGAATCATCGAGTCTTTGAACGCAACTTGCGCCCTTTGGTATTCCGAAGGGC  1772815

Query  292      ATGCCTGTTTGAGTATCATGAAA-TCTCAA  320
                |||||||||||||  |||||||| ||||||
Sbjct  1772816  ATGCCTGTTTGAGAGTCATGAAAATCTCAA  1772845


 Score = 329 bits (178),  Expect = 4e-86
 Identities = 282/330 (85%), Gaps = 15/330 (5%)
 Strand=Plus/Plus

Query  1        CAAGGTTTCCGTAGGTGAACCTGCGGAAGGATCATTAGTGAATTGCT---CTTTGAGCGT  57
                |||||||||||||||||||||||||||||||||| ||| |||| |||   ||| |  |  
Sbjct  1780648  CAAGGTTTCCGTAGGTGAACCTGCGGAAGGATCAGTAGAGAAT-GCTGGGCTTCGGTCCA  1780706

Query  58       TAAACTATATCCATCTACACCTGTGAACTGTTGAT-TGACTTCGGTCAATTACTTTTACA  116
                |  | | || |||||||||||||||||||||| || || |||||| ||  |  ||  |||
Sbjct  1780707  TTTA-TCTACCCATCTACACCTGTGAACTGTTTATGTG-CTTCGG-CACGTT-TTACACA  1780762

Query  117      AACAT-T--GTGTAATGAACGTCATGTTATTATAACAA-AA-ATAACTTTCAACAACGGA  171
                ||| | |   ||||||||| || || |||||||||||| || | ||||||||||||||||
Sbjct  1780763  AACTTCTAAATGTAATGAATGTAATCTTATTATAACAATAATAAAACTTTCAACAACGGA  1780822

Query  172      TCTCTTGGCTCTCGCATCGATGAAGAACGCAGCGAAATGCGATAAGTAATGTGAATTGCA  231
                ||||||||||  | ||||||||||||||||||||||||||||||||||||||||||||||
Sbjct  1780823  TCTCTTGGCTTCCACATCGATGAAGAACGCAGCGAAATGCGATAAGTAATGTGAATTGCA  1780882

Query  232      GAATTCAGTGAATCATCGAATCTTTGAACGCAACTTGCGCTCTCTGGTATTCCGGAGAGC  291
                ||||||||||||||||||| |||||||||||||||||||| || |||||||||| || ||
Sbjct  1780883  GAATTCAGTGAATCATCGAGTCTTTGAACGCAACTTGCGCCCTTTGGTATTCCGAAGGGC  1780942

Query  292      ATGCCTGTTTGAGTATCATGAAA-TCTCAA  320
                |||||||||||||  |||||||| ||||||
Sbjct  1780943  ATGCCTGTTTGAGAGTCATGAAAATCTCAA  1780972


 Score = 329 bits (178),  Expect = 4e-86
 Identities = 282/330 (85%), Gaps = 15/330 (5%)
 Strand=Plus/Plus

Query  1        CAAGGTTTCCGTAGGTGAACCTGCGGAAGGATCATTAGTGAATTGCT---CTTTGAGCGT  57
                |||||||||||||||||||||||||||||||||| ||| |||| |||   ||| |  |  
Sbjct  1788775  CAAGGTTTCCGTAGGTGAACCTGCGGAAGGATCAGTAGAGAAT-GCTGGGCTTCGGTCCA  1788833

Query  58       TAAACTATATCCATCTACACCTGTGAACTGTTGAT-TGACTTCGGTCAATTACTTTTACA  116
                |  | | || |||||||||||||||||||||| || || |||||| ||  |  ||  |||
Sbjct  1788834  TTTA-TCTACCCATCTACACCTGTGAACTGTTTATGTG-CTTCGG-CACGTT-TTACACA  1788889

Query  117      AACAT-T--GTGTAATGAACGTCATGTTATTATAACAA-AA-ATAACTTTCAACAACGGA  171
                ||| | |   ||||||||| || || |||||||||||| || | ||||||||||||||||
Sbjct  1788890  AACTTCTAAATGTAATGAATGTAATCTTATTATAACAATAATAAAACTTTCAACAACGGA  1788949

Query  172      TCTCTTGGCTCTCGCATCGATGAAGAACGCAGCGAAATGCGATAAGTAATGTGAATTGCA  231
                ||||||||||  | ||||||||||||||||||||||||||||||||||||||||||||||
Sbjct  1788950  TCTCTTGGCTTCCACATCGATGAAGAACGCAGCGAAATGCGATAAGTAATGTGAATTGCA  1789009

Query  232      GAATTCAGTGAATCATCGAATCTTTGAACGCAACTTGCGCTCTCTGGTATTCCGGAGAGC  291
                ||||||||||||||||||| |||||||||||||||||||| || |||||||||| || ||
Sbjct  1789010  GAATTCAGTGAATCATCGAGTCTTTGAACGCAACTTGCGCCCTTTGGTATTCCGAAGGGC  1789069

Query  292      ATGCCTGTTTGAGTATCATGAAA-TCTCAA  320
                |||||||||||||  |||||||| ||||||
Sbjct  1789070  ATGCCTGTTTGAGAGTCATGAAAATCTCAA  1789099


 Score = 329 bits (178),  Expect = 4e-86
 Identities = 282/330 (85%), Gaps = 15/330 (5%)
 Strand=Plus/Plus

Query  1        CAAGGTTTCCGTAGGTGAACCTGCGGAAGGATCATTAGTGAATTGCT---CTTTGAGCGT  57
                |||||||||||||||||||||||||||||||||| ||| |||| |||   ||| |  |  
Sbjct  1796902  CAAGGTTTCCGTAGGTGAACCTGCGGAAGGATCAGTAGAGAAT-GCTGGGCTTCGGTCCA  1796960

Query  58       TAAACTATATCCATCTACACCTGTGAACTGTTGAT-TGACTTCGGTCAATTACTTTTACA  116
                |  | | || |||||||||||||||||||||| || || |||||| ||  |  ||  |||
Sbjct  1796961  TTTA-TCTACCCATCTACACCTGTGAACTGTTTATGTG-CTTCGG-CACGTT-TTACACA  1797016

Query  117      AACAT-T--GTGTAATGAACGTCATGTTATTATAACAA-AA-ATAACTTTCAACAACGGA  171
                ||| | |   ||||||||| || || |||||||||||| || | ||||||||||||||||
Sbjct  1797017  AACTTCTAAATGTAATGAATGTAATCTTATTATAACAATAATAAAACTTTCAACAACGGA  1797076

Query  172      TCTCTTGGCTCTCGCATCGATGAAGAACGCAGCGAAATGCGATAAGTAATGTGAATTGCA  231
                ||||||||||  | ||||||||||||||||||||||||||||||||||||||||||||||
Sbjct  1797077  TCTCTTGGCTTCCACATCGATGAAGAACGCAGCGAAATGCGATAAGTAATGTGAATTGCA  1797136

Query  232      GAATTCAGTGAATCATCGAATCTTTGAACGCAACTTGCGCTCTCTGGTATTCCGGAGAGC  291
                ||||||||||||||||||| |||||||||||||||||||| || |||||||||| || ||
Sbjct  1797137  GAATTCAGTGAATCATCGAGTCTTTGAACGCAACTTGCGCCCTTTGGTATTCCGAAGGGC  1797196

Query  292      ATGCCTGTTTGAGTATCATGAAA-TCTCAA  320
                |||||||||||||  |||||||| ||||||
Sbjct  1797197  ATGCCTGTTTGAGAGTCATGAAAATCTCAA  1797226


 Score = 329 bits (178),  Expect = 4e-86
 Identities = 282/330 (85%), Gaps = 15/330 (5%)
 Strand=Plus/Plus

Query  1        CAAGGTTTCCGTAGGTGAACCTGCGGAAGGATCATTAGTGAATTGCT---CTTTGAGCGT  57
                |||||||||||||||||||||||||||||||||| ||| |||| |||   ||| |  |  
Sbjct  1805029  CAAGGTTTCCGTAGGTGAACCTGCGGAAGGATCAGTAGAGAAT-GCTGGGCTTCGGTCCA  1805087

Query  58       TAAACTATATCCATCTACACCTGTGAACTGTTGAT-TGACTTCGGTCAATTACTTTTACA  116
                |  | | || |||||||||||||||||||||| || || |||||| ||  |  ||  |||
Sbjct  1805088  TTTA-TCTACCCATCTACACCTGTGAACTGTTTATGTG-CTTCGG-CACGTT-TTACACA  1805143

Query  117      AACAT-T--GTGTAATGAACGTCATGTTATTATAACAA-AA-ATAACTTTCAACAACGGA  171
                ||| | |   ||||||||| || || |||||||||||| || | ||||||||||||||||
Sbjct  1805144  AACTTCTAAATGTAATGAATGTAATCTTATTATAACAATAATAAAACTTTCAACAACGGA  1805203

Query  172      TCTCTTGGCTCTCGCATCGATGAAGAACGCAGCGAAATGCGATAAGTAATGTGAATTGCA  231
                ||||||||||  | ||||||||||||||||||||||||||||||||||||||||||||||
Sbjct  1805204  TCTCTTGGCTTCCACATCGATGAAGAACGCAGCGAAATGCGATAAGTAATGTGAATTGCA  1805263

Query  232      GAATTCAGTGAATCATCGAATCTTTGAACGCAACTTGCGCTCTCTGGTATTCCGGAGAGC  291
                ||||||||||||||||||| |||||||||||||||||||| || |||||||||| || ||
Sbjct  1805264  GAATTCAGTGAATCATCGAGTCTTTGAACGCAACTTGCGCCCTTTGGTATTCCGAAGGGC  1805323

Query  292      ATGCCTGTTTGAGTATCATGAAA-TCTCAA  320
                |||||||||||||  |||||||| ||||||
Sbjct  1805324  ATGCCTGTTTGAGAGTCATGAAAATCTCAA  1805353


 Score = 329 bits (178),  Expect = 4e-86
 Identities = 282/330 (85%), Gaps = 15/330 (5%)
 Strand=Plus/Plus

Query  1        CAAGGTTTCCGTAGGTGAACCTGCGGAAGGATCATTAGTGAATTGCT---CTTTGAGCGT  57
                |||||||||||||||||||||||||||||||||| ||| |||| |||   ||| |  |  
Sbjct  1813156  CAAGGTTTCCGTAGGTGAACCTGCGGAAGGATCAGTAGAGAAT-GCTGGGCTTCGGTCCA  1813214

Query  58       TAAACTATATCCATCTACACCTGTGAACTGTTGAT-TGACTTCGGTCAATTACTTTTACA  116
                |  | | || |||||||||||||||||||||| || || |||||| ||  |  ||  |||
Sbjct  1813215  TTTA-TCTACCCATCTACACCTGTGAACTGTTTATGTG-CTTCGG-CACGTT-TTACACA  1813270

Query  117      AACAT-T--GTGTAATGAACGTCATGTTATTATAACAA-AA-ATAACTTTCAACAACGGA  171
                ||| | |   ||||||||| || || |||||||||||| || | ||||||||||||||||
Sbjct  1813271  AACTTCTAAATGTAATGAATGTAATCTTATTATAACAATAATAAAACTTTCAACAACGGA  1813330

Query  172      TCTCTTGGCTCTCGCATCGATGAAGAACGCAGCGAAATGCGATAAGTAATGTGAATTGCA  231
                ||||||||||  | ||||||||||||||||||||||||||||||||||||||||||||||
Sbjct  1813331  TCTCTTGGCTTCCACATCGATGAAGAACGCAGCGAAATGCGATAAGTAATGTGAATTGCA  1813390

Query  232      GAATTCAGTGAATCATCGAATCTTTGAACGCAACTTGCGCTCTCTGGTATTCCGGAGAGC  291
                ||||||||||||||||||| |||||||||||||||||||| || |||||||||| || ||
Sbjct  1813391  GAATTCAGTGAATCATCGAGTCTTTGAACGCAACTTGCGCCCTTTGGTATTCCGAAGGGC  1813450

Query  292      ATGCCTGTTTGAGTATCATGAAA-TCTCAA  320
                |||||||||||||  |||||||| ||||||
Sbjct  1813451  ATGCCTGTTTGAGAGTCATGAAAATCTCAA  1813480


 Score = 329 bits (178),  Expect = 4e-86
 Identities = 282/330 (85%), Gaps = 15/330 (5%)
 Strand=Plus/Plus

Query  1        CAAGGTTTCCGTAGGTGAACCTGCGGAAGGATCATTAGTGAATTGCT---CTTTGAGCGT  57
                |||||||||||||||||||||||||||||||||| ||| |||| |||   ||| |  |  
Sbjct  1821283  CAAGGTTTCCGTAGGTGAACCTGCGGAAGGATCAGTAGAGAAT-GCTGGGCTTCGGTCCA  1821341

Query  58       TAAACTATATCCATCTACACCTGTGAACTGTTGAT-TGACTTCGGTCAATTACTTTTACA  116
                |  | | || |||||||||||||||||||||| || || |||||| ||  |  ||  |||
Sbjct  1821342  TTTA-TCTACCCATCTACACCTGTGAACTGTTTATGTG-CTTCGG-CACGTT-TTACACA  1821397

Query  117      AACAT-T--GTGTAATGAACGTCATGTTATTATAACAA-AA-ATAACTTTCAACAACGGA  171
                ||| | |   ||||||||| || || |||||||||||| || | ||||||||||||||||
Sbjct  1821398  AACTTCTAAATGTAATGAATGTAATCTTATTATAACAATAATAAAACTTTCAACAACGGA  1821457

Query  172      TCTCTTGGCTCTCGCATCGATGAAGAACGCAGCGAAATGCGATAAGTAATGTGAATTGCA  231
                ||||||||||  | ||||||||||||||||||||||||||||||||||||||||||||||
Sbjct  1821458  TCTCTTGGCTTCCACATCGATGAAGAACGCAGCGAAATGCGATAAGTAATGTGAATTGCA  1821517

Query  232      GAATTCAGTGAATCATCGAATCTTTGAACGCAACTTGCGCTCTCTGGTATTCCGGAGAGC  291
                ||||||||||||||||||| |||||||||||||||||||| || |||||||||| || ||
Sbjct  1821518  GAATTCAGTGAATCATCGAGTCTTTGAACGCAACTTGCGCCCTTTGGTATTCCGAAGGGC  1821577

Query  292      ATGCCTGTTTGAGTATCATGAAA-TCTCAA  320
                |||||||||||||  |||||||| ||||||
Sbjct  1821578  ATGCCTGTTTGAGAGTCATGAAAATCTCAA  1821607


 Score = 329 bits (178),  Expect = 4e-86
 Identities = 282/330 (85%), Gaps = 15/330 (5%)
 Strand=Plus/Plus

Query  1        CAAGGTTTCCGTAGGTGAACCTGCGGAAGGATCATTAGTGAATTGCT---CTTTGAGCGT  57
                |||||||||||||||||||||||||||||||||| ||| |||| |||   ||| |  |  
Sbjct  1829410  CAAGGTTTCCGTAGGTGAACCTGCGGAAGGATCAGTAGAGAAT-GCTGGGCTTCGGTCCA  1829468

Query  58       TAAACTATATCCATCTACACCTGTGAACTGTTGAT-TGACTTCGGTCAATTACTTTTACA  116
                |  | | || |||||||||||||||||||||| || || |||||| ||  |  ||  |||
Sbjct  1829469  TTTA-TCTACCCATCTACACCTGTGAACTGTTTATGTG-CTTCGG-CACGTT-TTACACA  1829524

Query  117      AACAT-T--GTGTAATGAACGTCATGTTATTATAACAA-AA-ATAACTTTCAACAACGGA  171
                ||| | |   ||||||||| || || |||||||||||| || | ||||||||||||||||
Sbjct  1829525  AACTTCTAAATGTAATGAATGTAATCTTATTATAACAATAATAAAACTTTCAACAACGGA  1829584

Query  172      TCTCTTGGCTCTCGCATCGATGAAGAACGCAGCGAAATGCGATAAGTAATGTGAATTGCA  231
                ||||||||||  | ||||||||||||||||||||||||||||||||||||||||||||||
Sbjct  1829585  TCTCTTGGCTTCCACATCGATGAAGAACGCAGCGAAATGCGATAAGTAATGTGAATTGCA  1829644

Query  232      GAATTCAGTGAATCATCGAATCTTTGAACGCAACTTGCGCTCTCTGGTATTCCGGAGAGC  291
                ||||||||||||||||||| |||||||||||||||||||| || |||||||||| || ||
Sbjct  1829645  GAATTCAGTGAATCATCGAGTCTTTGAACGCAACTTGCGCCCTTTGGTATTCCGAAGGGC  1829704

Query  292      ATGCCTGTTTGAGTATCATGAAA-TCTCAA  320
                |||||||||||||  |||||||| ||||||
Sbjct  1829705  ATGCCTGTTTGAGAGTCATGAAAATCTCAA  1829734


 Score = 329 bits (178),  Expect = 4e-86
 Identities = 282/330 (85%), Gaps = 15/330 (5%)
 Strand=Plus/Plus

Query  1        CAAGGTTTCCGTAGGTGAACCTGCGGAAGGATCATTAGTGAATTGCT---CTTTGAGCGT  57
                |||||||||||||||||||||||||||||||||| ||| |||| |||   ||| |  |  
Sbjct  1837537  CAAGGTTTCCGTAGGTGAACCTGCGGAAGGATCAGTAGAGAAT-GCTGGGCTTCGGTCCA  1837595

Query  58       TAAACTATATCCATCTACACCTGTGAACTGTTGAT-TGACTTCGGTCAATTACTTTTACA  116
                |  | | || |||||||||||||||||||||| || || |||||| ||  |  ||  |||
Sbjct  1837596  TTTA-TCTACCCATCTACACCTGTGAACTGTTTATGTG-CTTCGG-CACGTT-TTACACA  1837651

Query  117      AACAT-T--GTGTAATGAACGTCATGTTATTATAACAA-AA-ATAACTTTCAACAACGGA  171
                ||| | |   ||||||||| || || |||||||||||| || | ||||||||||||||||
Sbjct  1837652  AACTTCTAAATGTAATGAATGTAATCTTATTATAACAATAATAAAACTTTCAACAACGGA  1837711

Query  172      TCTCTTGGCTCTCGCATCGATGAAGAACGCAGCGAAATGCGATAAGTAATGTGAATTGCA  231
                ||||||||||  | ||||||||||||||||||||||||||||||||||||||||||||||
[truncated: 844,587 more chars]
