# Supplementary material for: Using nanopore sequencing to identify fungi from clinical samples with high phylogenetic resolution
Source: Sci Rep. 2023 Jun 16;13:9785. doi: 10.1038/s41598-023-37016-0 (PMC10275880; doi:10.1038/s41598-023-37016-0)
Supplement: Supplementary file 1 — Supplementary Information. [file 41598_2023_37016_MOESM1_ESM.zip › Supplementary_Information/Supplementary_Data/Data_S5_Mock_blast/results/Mock_RGN3_9_fmt0.txt]

BLASTN 2.13.0+


Reference: Zheng Zhang, Scott Schwartz, Lukas Wagner, and Webb
Miller (2000), "A greedy algorithm for aligning DNA sequences", J
Comput Biol 2000; 7(1-2):203-14.


Database: all.fna
           16,976,359 sequences; 173,045,930,078 total letters


Query= LR5_9

Length=1787
                                                                      Score     E
Sequences producing significant alignments:                          (Bits)  Value

CR380958.2 Candida glabrata strain CBS138 chromosome L complete s...  3301    0.0   
NC_006035.2 [Candida] glabrata strain CBS138 chromosome L complet...  3301    0.0   
JANLBP010000028.1 Alternaria dauci isolate CALB1 scaffold28, whol...  3275    0.0   
JAHUZD010000048.1 Candida oxycetoniae strain CBS 10844 scaffold94...  2750    0.0   
NW_026055390.1 Candida oxycetoniae strain CBS 10844 chromosome Un...  2750    0.0   
JAEVGP010000015.1 [Candida] nivariensis strain CBS 9983 tig24, wh...  1605    0.0   
JAEVGP010000005.1 [Candida] nivariensis strain CBS 9983 tig05, wh...  1605    0.0   
CAPT01000119.1 Nakaseomyces delphensis CBS 2170 WGS project CAPT0...  1509    0.0   
CAPU01000149.1 Candida bracarensis CBS 10154 WGS project CAPU0000...  1437    0.0   
PPOK01000135.1 Kazachstania taianensis strain NRRL Y-48846 NODE_1...  1434    0.0   
UEGL01000008.1 Zygosaccharomyces sapae isolate ABT301 genome asse...  1417    0.0   
UEGL01000028.1 Zygosaccharomyces sapae isolate ABT301 genome asse...  1413    0.0   
UEGL01000052.1 Zygosaccharomyces sapae isolate ABT301 genome asse...  1404    0.0   
UEGL01000009.1 Zygosaccharomyces sapae isolate ABT301 genome asse...  1402    0.0   
UEGL01000006.1 Zygosaccharomyces sapae isolate ABT301 genome asse...  1402    0.0   
UEGL01000010.1 Zygosaccharomyces sapae isolate ABT301 genome asse...  1400    0.0   
CU928181.1 Zygosaccharomyces rouxii strain CBS732 chromosome E co...  1399    0.0   
NC_012994.1 Zygosaccharomyces rouxii strain CBS732 chromosome E c...  1399    0.0   
NJIJ01000033.1 Kazachstania servazzii strain SRCM102023 contig000...  1395    0.0   
NJIJ01000034.1 Kazachstania servazzii strain SRCM102023 contig000...  1395    0.0   
NJIJ01000036.1 Kazachstania servazzii strain SRCM102023 contig000...  1395    0.0   
NJIJ01000040.1 Kazachstania servazzii strain SRCM102023 contig000...  1395    0.0   
NJIJ01000049.1 Kazachstania servazzii strain SRCM102023 contig000...  1395    0.0   
NJIJ01000052.1 Kazachstania servazzii strain SRCM102023 contig000...  1395    0.0   
NJIJ01000053.1 Kazachstania servazzii strain SRCM102023 contig000...  1395    0.0   
NJIJ01000054.1 Kazachstania servazzii strain SRCM102023 contig000...  1395    0.0   
NJIJ01000055.1 Kazachstania servazzii strain SRCM102023 contig000...  1395    0.0   
NJIJ01000059.1 Kazachstania servazzii strain SRCM102023 contig000...  1395    0.0   
NJIJ01000060.1 Kazachstania servazzii strain SRCM102023 contig000...  1395    0.0   
NJIJ01000061.1 Kazachstania servazzii strain SRCM102023 contig000...  1395    0.0   
NJIJ01000063.1 Kazachstania servazzii strain SRCM102023 contig000...  1395    0.0   
NJIJ01000064.1 Kazachstania servazzii strain SRCM102023 contig000...  1395    0.0   
NJIJ01000066.1 Kazachstania servazzii strain SRCM102023 contig000...  1395    0.0   
NJIJ01000069.1 Kazachstania servazzii strain SRCM102023 contig000...  1395    0.0   
NJIJ01000071.1 Kazachstania servazzii strain SRCM102023 contig000...  1395    0.0   
NJIJ01000073.1 Kazachstania servazzii strain SRCM102023 contig000...  1395    0.0   
NJIJ01000074.1 Kazachstania servazzii strain SRCM102023 contig000...  1395    0.0   
NJIJ01000075.1 Kazachstania servazzii strain SRCM102023 contig000...  1395    0.0   
NJIJ01000085.1 Kazachstania servazzii strain SRCM102023 contig000...  1395    0.0   
UEGL01000039.1 Zygosaccharomyces sapae isolate ABT301 genome asse...  1395    0.0   
PPJZ01000145.1 Zygosaccharomyces kombuchaensis strain NRRL YB-481...  1393    0.0   
PPOL02000167.1 Kazachstania siamensis strain NRRL Y-48842 NODE_16...  1393    0.0   
NJIJ01000032.1 Kazachstania servazzii strain SRCM102023 contig000...  1389    0.0   
NJIJ01000045.1 Kazachstania servazzii strain SRCM102023 contig000...  1389    0.0   
NJIJ01000062.1 Kazachstania servazzii strain SRCM102023 contig000...  1389    0.0   
VAPW01000078.1 Kazachstania telluris strain UCD400 NODE_78_length...  1389    0.0   
NJIJ01000026.1 Kazachstania servazzii strain SRCM102023 contig000...  1386    0.0   
OX291442.1 Torulaspora quercuum strain UCD657 genome assembly, ch...  1386    0.0   
CP059272.1 Torulaspora sp. CBS 2947 strain CBS2947 chromosome 6       1386    0.0   
CAEFZW010000005.1 Kazachstania barnettii strain CLIB 1767 genome ...  1386    0.0   
PPHX02000037.1 Torulaspora franciscae strain NRRL Y-17532 flatten...  1386    0.0   
NW_024545242.1 Kazachstania barnettii strain CLIB 1767 genome ass...  1386    0.0   
NJIJ01000043.1 Kazachstania servazzii strain SRCM102023 contig000...  1384    0.0   
JAFHAQ020000021.1 Kazachstania slooffiae strain ABBL 000022F_arro...  1384    0.0   
CAKOGT010000019.1 Kazachstania bulderi genome assembly, contig: K...  1384    0.0   
PPNA02000031.1 Torulaspora maleeae strain CBS 10694 NODE_31_lengt...  1380    0.0   
JABBEO010000012.1 Torulaspora pretoriensis strain CBS 2187 scaffo...  1380    0.0   
HE580273.2 Naumovozyma dairenensis CBS 421 chromosome 7, complete...  1378    0.0   
PUHR01000350.1 Kazachstania exigua strain OG2 scaffold_350, whole...  1378    0.0   
CP058611.1 Zygotorulaspora mrakii strain NRRL Y-6702 chromosome 8     1378    0.0   
CP058607.1 Zygotorulaspora mrakii strain NRRL Y-6702 chromosome 4     1378    0.0   
NC_050726.1 Zygotorulaspora mrakii chromosome 8, complete sequence    1378    0.0   
NC_050722.1 Zygotorulaspora mrakii chromosome 4, complete sequence    1378    0.0   
NC_016485.2 Naumovozyma dairenensis CBS 421 chromosome 7, complet...  1378    0.0   
NJIJ01000044.1 Kazachstania servazzii strain SRCM102023 contig000...  1376    0.0   
OVGK01000075.1 Zygosaccharomyces pseudobailii genome assembly, co...  1375    0.0   
HE576754.1 Naumovozyma castellii CBS 4309 chromosome 3, complete ...  1375    0.0   
NC_016493.1 Naumovozyma castellii CBS 4309 chromosome 3, complete...  1375    0.0   
CP019493.1 Zygosaccharomyces parabailii strain ATCC 60483 chromos...  1371    0.0   
VZVN01000183.1 Saccharomyces cerevisiae x Saccharomyces kudriavze...  1371    0.0   
VZVB01000255.1 Saccharomyces cerevisiae x Saccharomyces eubayanus...  1371    0.0   
JANLBP010000030.1 Alternaria dauci isolate CALB1 scaffold30, whol...  1371    0.0   
VZWS01000247.1 Saccharomyces cerevisiae x Saccharomyces kudriavze...  1371    0.0   
CM003566.1 Saccharomyces sp. 'boulardii' strain unique28 chromoso...  1371    0.0   
MVPU01000017.1 Saccharomyces sp. M14 scaffold15, whole genome sho...  1371    0.0   
BK006945.2 TPA: Saccharomyces cerevisiae S288C chromosome XII, co...  1371    0.0   
PPKA01000099.1 Zygosaccharomyces bisporus strain NRRL Y-12626 fla...  1371    0.0   
NC_001144.5 Saccharomyces cerevisiae S288C chromosome XII, comple...  1371    0.0   
FYBL01000016.1 Torulaspora microellipsoides genome assembly, cont...  1369    0.0   
CAKNUP010000036.1 Torulaspora indica genome assembly, contig: NOD...  1369    0.0   
CP019500.1 Zygosaccharomyces parabailii strain ATCC 60483 chromos...  1367    0.0   
JAKZLQ010000155.1 Kazachstania bovina isolate CBS 16326 contig_77...  1367    0.0   
VZWP01000066.1 Saccharomyces eubayanus x Saccharomyces uvarum str...  1365    0.0   
BLZB01000046.1 Zygosaccharomyces siamensis MinabeTanabe DNA, NODE...  1365    0.0   
CM034489.1 Saccharomyces uvarum strain CBS 7001 chromosome XII, w...  1365    0.0   
CP059251.1 Torulaspora globosa strain CBS764 chromosome 6             1363    0.0   
HE616749.1 Torulaspora delbrueckii CBS 1146 chromosome 8, complet...  1363    0.0   
FXLY01000006.1 Kazachstania saulgeensis genome assembly, contig: ...  1363    0.0   
NC_016508.1 Torulaspora delbrueckii CBS 1146 chromosome 8, comple...  1363    0.0   
NC_050732.1 Torulaspora globosa chromosome 6, complete sequence       1363    0.0   
CP030973.1 Saccharomyces kudriavzevii strain CR85 chromosome XII,...  1362    0.0   
CP080215.1 Saccharomyces bayanus strain FM677 chromosome XII          1360    0.0   
SWBN01000023.1 Zygosaccharomyces mellis isolate 6-7431 Contig0002...  1360    0.0   
SWBN01000017.1 Zygosaccharomyces mellis isolate 6-7431 Contig0001...  1360    0.0   
LT986474.1 Saccharomyces jurei genome assembly, chromosome: XII.1     1360    0.0   
PPOJ02000117.1 Kazachstania intestinalis strain NRRL Y-48847 NODE...  1360    0.0   
SWBN01000015.1 Zygosaccharomyces mellis isolate 6-7431 Contig0001...  1356    0.0   
CM000694.1 Saccharomyces kluyveri NRRL Y-12651 chromosome H, whol...  1356    0.0   
JAMAJF010000066.1 Kazachstania sp. Y4206 ctg_66, whole genome sho...  1354    0.0   
JAIWYV020000017.1 Kazachstania humilis strain YMX004033 scaffold1...  1354    0.0   
JAIWYV020000005.1 Kazachstania humilis strain YMX004033 scaffold0...  1354    0.0   
CP049009.1 Saccharomyces pastorianus strain CBS 1483 chromosome S...  1349    0.0   
JANLBP010000035.1 Alternaria dauci isolate CALB1 scaffold35, whol...  1349    0.0   
DS480380.1 Vanderwaltozyma polyspora DSM 70294 KpolScaffold1036 g...  1345    0.0   
DS480601.1 Vanderwaltozyma polyspora DSM 70294 KpolScaffold531 ge...  1345    0.0   
NW_001834692.1 Vanderwaltozyma polyspora DSM 70294 KpolScaffold10...  1345    0.0   
NW_001834471.1 Vanderwaltozyma polyspora DSM 70294 KpolScaffold53...  1345    0.0   
PPOP02000110.1 Kazachstania bromeliacearum strain NRRL Y-48836 NO...  1339    0.0   
LT598461.1 Lachancea dasiensis CBS 10888 genome assembly, chromos...  1338    0.0   
HE978314.1 Kazachstania naganishii CBS 8797 chromosome 1, complet...  1336    0.0   
NC_035922.1 Kazachstania naganishii CBS 8797 chromosome 1, comple...  1336    0.0   
LT598491.1 Lachancea fermentati strain CBS 6772 genome assembly, ...  1332    0.0   
CU928180.1 Lachancea thermotolerans CBS 6340 chromosome H complet...  1332    0.0   
LN890542.1 Lachancea quebecensis genome assembly LAQU0, scaffold ...  1332    0.0   
CP048993.1 Saccharomyces pastorianus strain CBS 1483 chromosome S...  1332    0.0   
NC_013084.1 Lachancea thermotolerans CBS 6340 chromosome H comple...  1332    0.0   
HE650828.1 Kazachstania africana CBS 2517 chromosome 8, complete ...  1330    0.0   
DS480635.1 Vanderwaltozyma polyspora DSM 70294 KpolScaffold516 ge...  1330    0.0   
PPJY02000051.1 Zygotorulaspora florentina strain NRRL Y-1560 NODE...  1330    0.0   
LT598468.1 Lachancea mirantina genome assembly, chromosome: H, wh...  1330    0.0   
NW_001834437.1 Vanderwaltozyma polyspora DSM 70294 KpolScaffold51...  1330    0.0   
NC_018947.1 Kazachstania africana CBS 2517 chromosome 8, complete...  1330    0.0   
AABZ01000315.1 Saccharomyces mikatae IFO 1815 contig_884, whole g...  1328    0.0   
LT598476.1 Lachancea sp. CBS 6924 genome assembly, chromosome: G,...  1327    0.0   
NJIJ01000041.1 Kazachstania servazzii strain SRCM102023 contig000...  1325    0.0   
CAPW01000003.1 Candida castellii CBS 4332 WGS project CAPW0000000...  1325    0.0   
AADM01000465.1 Lachancea waltii NCYC 2644 cont464, whole genome s...  1323    0.0   
LT598453.1 Lachancea nothofagi CBS 11611 genome assembly, chromos...  1321    0.0   
LN736364.1 Lachancea lanzarotensis genome assembly LALA0, scaffol...  1315    0.0   
LT598481.1 Lachancea meyersii CBS 8951 genome assembly, chromosom...  1315    0.0   
NW_019212883.1 Lachancea lanzarotensis genome assembly LALA0, sca...  1315    0.0   
PPXN02000161.1 Grigorovia transvaalensis strain NRRL Y-17245 NODE...  1301    0.0   
AADM01000401.1 Lachancea waltii NCYC 2644 cont400, whole genome s...  1286    0.0   
PPMT01000013.1 Yueomyces sinensis strain NRRL Y-17406 NODE_13_len...  1284    0.0   
JFAV03000033.1 Hanseniaspora vineae strain T02/19AF xfSc0000000, ...  1254    0.0   
CP002500.1 Eremothecium cymbalariae DBVPG#7215 chromosome 4, comp...  1253    0.0   
NC_016452.1 Eremothecium cymbalariae DBVPG#7215 chromosome 4, com...  1253    0.0   
HE806320.1 Tetrapisispora blattae CBS 6284 chromosome 5, complete...  1249    0.0   
HE806319.1 Tetrapisispora blattae CBS 6284 chromosome 4, complete...  1249    0.0   
CM036081.1 Saccharomycodes ludwigii strain NBRC 1722 chromosome I...  1249    0.0   
NC_060201.1 Saccharomycodes ludwigii strain NBRC 1722 chromosome ...  1249    0.0   
NC_020189.1 Tetrapisispora blattae CBS 6284 chromosome 5, complet...  1249    0.0   
NC_020188.1 Tetrapisispora blattae CBS 6284 chromosome 4, complet...  1249    0.0   
CP006026.1 Saccharomycetaceae sp. 'Ashbya aceri' chromosome VII, ...  1245    0.0   
PPON02000133.1 Kazachstania unispora strain NRRL Y-1556 NODE_149_...  1242    0.0   
LPNM01000013.1 Hanseniaspora osmophila strain AWRI3579 Hanseniasp...  1238    0.0   
AE016820.4 Ashbya gossypii ATCC 10895 chromosome VII, complete se...  1230    0.0   
NC_005788.4 Eremothecium gossypii ATCC 10895 chromosome VII, comp...  1230    0.0   
LJCY02000024.1 Chrysoporthe cubensis strain CMW 10028 tig25, whol...  1229    0.0   
PPOQ01000062.1 Debaryomyces prosopidis strain NRRL Y-27369 flatte...  1208    0.0   
JAFNJT010000233.1 Hanseniaspora lindneri strain CBS 285 NODE_233_...  1208    0.0   
DS995909.1 Penicillium marneffei ATCC 18224 scf_1105668340730 gen...  1205    0.0   
NW_002196671.1 Talaromyces marneffei ATCC 18224 scf_1105668340730...  1205    0.0   
SRHL01000186.1 Hanseniaspora occidentalis var. citrica strain CBS...  1203    0.0   
PPOW01000036.1 Debaryomyces subglobosus strain NRRL Y-6666 NODE_3...  1203    0.0   
PPKD01000049.1 Tetrapisispora namnaoensis strain NRRL Y-27982 NOD...  1201    0.0   
PTXO01000010.1 Hanseniaspora gamundiae strain CRUB 1928 scaffold_...  1195    0.0   
PPOS02000018.1 Debaryomyces maramus strain NRRL Y-2171 NODE_18_le...  1194    0.0   
PPOR01000001.1 Debaryomyces nepalensis strain NRRL Y-7108 NODE_1_...  1192    0.0   
PPKB01000052.1 Tetrapisispora fleetii strain NRRL Y-27350 NODE_52...  1192    0.0   
PPKC01000049.1 Tetrapisispora iriomotensis strain NRRL Y-27309 fl...  1188    0.0   
FYBW01000192.1 Candida psychrophila genome assembly, contig: rDNA...  1182    0.0   
JANBXG010000012.1 Nakazawaea ambrosiae strain VH60_CP 12, whole g...  1182    0.0   
FUGC01000084.1 Zygosaccharomyces bailii strain IST302 genome asse...  1181    0.0   
PPNS02000133.1 Cyberlindnera suaveolens strain NRRL Y-17391 NODE_...  1179    0.0   
NDXA01000178.1 Spathaspora xylofermentans strain UFMG-HMD23.3 Spa...  1177    0.0   
PPNR02000093.1 Cyberlindnera saturnus strain NRRL Y-17396 flatten...  1173    0.0   
JACVEX010000009.1 Cyberlindnera subsufficiens strain NG8.2 NODE_2...  1168    0.0   
PPLH02000088.1 Cyberlindnera mrakii strain NRRL Y-1364 NODE_88_le...  1168    0.0   
QYLQ01000035.1 Kluyveromyces nonfermentans strain NRRL Y-27343 fl...  1168    0.0   
PPKV02000051.1 Kuraishia ogatae strain NRRL Y-48474 NODE_51_lengt...  1166    0.0   
PPIU01000004.1 Meyerozyma athensensis strain NRRL Y-27644 NODE_4_...  1164    0.0   
VZWC01000071.1 Saccharomyces cerevisiae x Saccharomyces eubayanus...  1162    0.0   
WACN01000021.1 Kluyveromyces starmeri strain UFMG-CM-Y3682 NODE_2...  1162    0.0   
CP048731.1 Cyberlindnera fabianii isolate JOY008 chromosome 16        1160    0.0   
CP083469.1 Cyberlindnera sargentensis strain SHA 17.2 chromosome VI   1160    0.0   
UICF01000026.1 [Candida] vartiovaarae genome assembly, contig: Co...  1158    0.0   
LFGC01001445.1 Malassezia obtusa strain CBS 7876 MO7876_opera_sca...  1158    0.0   
JAGSID010000072.1 Scheffersomyces segobiensis strain DSM 27193 sc...  1157    0.0   
PPNU02000031.1 Cyberlindnera mycetangii strain NRRL Y-6843 NODE_3...  1155    0.0   
PPOA02000039.1 Cyberlindnera americana strain NRRL Y-2156 NODE_39...  1155    0.0   
PTQS01000009.1 Hanseniaspora uvarum strain CBA6001 contig9, whole...  1153    0.0   
GL996500.1 Spathaspora passalidarum NRRL Y-27907 unplaced genomic...  1153    0.0   
NW_006767426.1 Spathaspora passalidarum NRRL Y-27907 unplaced gen...  1153    0.0   
PPPA02000022.1 [Candida] ascalaphidarum strain NRRL Y-27908 NODE_...  1151    0.0   
UICF01000022.1 [Candida] vartiovaarae genome assembly, contig: Co...  1151    0.0   
NBND01000012.1 Millerozyma farinosa strain KCTC 27753 contig12, w...  1151    0.0   
NSGQ01000174.1 Spathaspora sp. JA1 scaffold_174, whole genome sho...  1151    0.0   
CP000497.1 Scheffersomyces stipitis CBS 6054 chromosome 3, comple...  1151    0.0   
NC_009043.1 Scheffersomyces stipitis CBS 6054 chromosome 3, compl...  1151    0.0   
JANXEX010000021.1 [Candida] palmioleophila strain CBS 18098 conti...  1149    0.0   
CAKXYY010000043.1 [Candida] railenensis strain CLIB 1423 genome a...  1149    0.0   
PPJO01000042.1 Kluyveromyces aestuarii strain NRRL YB-4510 NODE_4...  1146    0.0   
PPJO01000013.1 Kluyveromyces aestuarii strain NRRL YB-4510 NODE_1...  1146    0.0   
HE612864.1 Tetrapisispora phaffii CBS 4417 chromosome 9, complete...  1144    0.0   
NC_016528.1 Tetrapisispora phaffii CBS 4417 chromosome 9, complet...  1144    0.0   
KI547142.1 Spathaspora arborariae UFMG-19.1A unplaced genomic sca...  1142    0.0   
PPLM01000288.1 Cephaloascus albidus strain NRRL Y-7343 flattened_...  1142    0.0   
JACWFX010000010.1 [Candida] anglica strain VS III C KN 3 VS-III-C...  1140    0.0   
JAFLRI010000008.1 Nakazawaea ishiwadae strain GDMCC 60786 Contig8...  1138    0.0   
JAFLRI010000017.1 Nakazawaea ishiwadae strain GDMCC 60786 Contig1...  1138    0.0   
JAGSYN010000329.1 [Candida] subhashii strain CBS 10753 scaffold22...  1136    0.0   
BADS01000001.1 Meyerozyma caribbica MG20W DNA, contig: contig1, w...  1136    0.0   
PPJP02000040.1 Kluyveromyces dobzhanskii strain NRRL Y-1974 NODE_...  1136    0.0   
LQMS01001967.1 Spathaspora girioi strain UFMG-CM-Y302 NODE_415_le...  1136    0.0   
PPUV01000166.1 Spathaspora sp. UFMG-CM-Y6060 NODE_166_length_5646...  1136    0.0   
NW_026057492.1 [Candida] subhashii strain CBS 10753 chromosome Un...  1136    0.0   
CH408159.1 Pichia guilliermondii ATCC 6260 scaffold_5 genomic sca...  1134    0.0   
NBZC01000158.1 Scheffersomyces stambukii strain UFMG-CM-Y427 NODE...  1134    0.0   
PPMI02000096.1 Wickerhamomyces alni strain NRRL Y-11625 NODE_96_l...  1134    0.0   
NW_001809796.1 Meyerozyma guilliermondii ATCC 6260 scaffold_5 gen...  1134    0.0   
WWPN01000002.1 Candida sojae strain NCYC-2607 tig00000002, whole ...  1133    0.0   
LQMS01001966.1 Spathaspora girioi strain UFMG-CM-Y302 NODE_414_le...  1131    0.0   
PPLN02000030.1 Cephaloascus fragrans strain NRRL Y-6742 NODE_30_l...  1131    0.0   
JANBXE010000085.1 Wickerhamomyces bisporus strain VH7_F 85, whole...  1129    0.0   
PPKG01000060.1 Peterozyma toletana strain NRRL YB-4247 flattened_...  1127    0.0   
PPKU01000182.1 Nakazawaea holstii strain NRRL Y-2155 flattened_li...  1127    0.0   
PPMG02000138.1 [Candida] ponderosae strain NRRL YB-2307 NODE_138_...  1127    0.0   
QLNQ01000024.1 Candida viswanathii strain ATCC 20962 contig8, who...  1127    0.0   
QLNQ01000018.1 Candida viswanathii strain ATCC 20962 contig14, wh...  1127    0.0   
JAMAFR010000013.1 Debaryomycetaceae sp. 2NR913A strain Y9007B-2 c...  1125    0.0   
JAMAFM010000023.1 Aspergillus sp. PG3605 strain 2NP920 ctg_23, wh...  1125    0.0   
JAMAFQ010000012.1 Debaryomycetaceae sp. Y9007B strain 2NR914 ctg_...  1125    0.0   
JAMAFP010000020.1 Debaryomycetaceae sp. NP9010 strain 2NR913A ctg...  1125    0.0   
JAMAFO010000022.1 Debaryomycetaceae sp. 2NP920 strain Y9007B ctg_...  1125    0.0   
PPIE02000061.1 Spencermartinsiella europaea strain NRRL Y-48265 N...  1123    0.0   
CAJVQF010000056.1 Candida sanyaensis strain UCD423 genome assembl...  1122    0.0   
PPKF01000034.1 Peterozyma xylosa strain NRRL Y-12939 flattened_li...  1122    0.0   
PPLV01000009.1 Ambrosiozyma maleeae (nom. inval.) strain NRRL Y-6...  1122    0.0   
CP017630.1 Candida albicans SC5314 chromosome R sequence              1122    0.0   
KV454011.1 Pachysolen tannophilus NRRL Y-2460 unplaced genomic sc...  1122    0.0   
QLNQ01000013.1 Candida viswanathii strain ATCC 20962 contig19, wh...  1122    0.0   
NHAO01000032.1 Nakazawaea wickerhamii strain NRRL Y-2563 flattene...  1122    0.0   
NC_032096.1 Candida albicans SC5314 chromosome R, complete sequence   1122    0.0   
JAMAFN010000082.1 Debaryomycetaceae sp. 2NP930A strain NP9010 ctg...  1120    0.0   
JAMAFL010000022.1 Penicillium sp. R2202 strain 2NP930A ctg_22, wh...  1120    0.0   
PPMM02000033.1 Priceomyces carsonii strain NRRL YB-4275 NODE_33_l...  1120    0.0   
JAFIDH010000010.1 Kurtzmaniella quercitrusa var. filamentosus (no...  1116    0.0   
JAHLUX010000021.1 Ogataea angusta isolate 61-244 61-244_NODE_21_l...  1116    0.0   
CAJVQF010000008.1 Candida sanyaensis strain UCD423 genome assembl...  1116    0.0   
JADIOQ010000139.1 [Candida] chilensis strain NRRL Y-17141 NODE_17...  1116    0.0   
NW_025065235.1 Ogataea angusta isolate 61-244 chromosome Unknown ...  1116    0.0   
CAJVQF010000101.1 Candida sanyaensis strain UCD423 genome assembl...  1114    0.0   
MQSX02000078.1 Sugiyamaella xylanicola (nom. inval.) strain UFMG-...  1112    0.0   
QELA01000006.1 [Candida] sake strain CBA6005 contig6, whole genom...  1112    0.0   
QELA01000016.1 [Candida] sake strain CBA6005 contig16, whole geno...  1112    0.0   
QELA01000012.1 [Candida] sake strain CBA6005 contig12, whole geno...  1112    0.0   
PPJG01000111.1 Blastobotrys serpentis strain NRRL Y-48249 flatten...  1110    0.0   
FM992695.1 Candida dubliniensis CD36 chromosome R, complete sequence  1110    0.0   
JAFIDI010000015.1 Kurtzmaniella quercitrusa var. comoensis (nom. ...  1110    0.0   
JAFIDI010000023.1 Kurtzmaniella quercitrusa var. comoensis (nom. ...  1110    0.0   
JAFIDI010000019.1 Kurtzmaniella quercitrusa var. comoensis (nom. ...  1110    0.0   
PPNG01000187.1 Kurtzmaniella cleridarum strain NRRL Y-48386 flatt...  1110    0.0   
CP014503.1 Sugiyamaella lignohabitans strain CBS 10342 chromosome...  1110    0.0   
PPMU02000064.1 Wickerhamomyces canadensis strain NRRL Y-1888 NODE...  1110    0.0   
NC_031674.1 Sugiyamaella lignohabitans strain CBS 10342 chromosom...  1110    0.0   
NC_012867.1 Candida dubliniensis CD36 chromosome R, complete sequ...  1110    0.0   
PPML02000044.1 Wickerhamomyces sp. NRRL YB-2243 NODE_44_length_94...  1109    0.0   
JAEUBF010000039.1 Wickerhamomyces mucosus strain CBS6341 scaffold...  1109    0.0   
PPIY01000089.1 [Candida] schatavii strain NRRL Y-17078 flattened_...  1109    0.0   
NREI01000028.1 Wickerhamiella infanticola strain NRRL Y-17858 NOD...  1107    0.0   
CM002300.1 Ogataea parapolymorpha DL-1 chromosome I, whole genome...  1105    0.0   
JAHLUL010000027.1 Ogataea haglerorum isolate 81-453-3 81-453-3_NO...  1105    0.0   
GG692410.1 Candida tropicalis MYA-3404 genomic scaffold supercont...  1105    0.0   
GG692404.1 Candida tropicalis MYA-3404 genomic scaffold supercont...  1105    0.0   
WUJJ01000645.1 Candida sp. LN1 LN_645, whole genome shotgun sequence  1105    0.0   
HE681725.1 Candida orthopsilosis Co 90-125, chromosome 7 draft se...  1105    0.0   
LBNG01000280.1 Candida sp. LDI48194 Contig_74_mapping, whole geno...  1105    0.0   
NC_018301.1 Candida orthopsilosis Co 90-125, chromosome 7 draft s...  1105    0.0   
NW_003020045.1 Candida tropicalis MYA-3404 genomic scaffold super...  1105    0.0   
NW_003020039.1 Candida tropicalis MYA-3404 genomic scaffold super...  1105    0.0   
NC_027866.1 Ogataea parapolymorpha DL-1 chromosome I, whole genom...  1105    0.0   
NW_025065177.1 Ogataea haglerorum isolate 81-453-3 chromosome Unk...  1105    0.0   
PPNT01000111.1 Cyberlindnera xylosilytica strain NRRL YB-2097 fla...  1103    0.0   
JAHZQW010000108.1 Candida margitis strain CBS 14175 scaffold189, ...  1099    0.0   
CH981532.1 Lodderomyces elongisporus NRRL YB-4239 supercont1.9 ge...  1099    0.0   
JAIHNG010000152.1 Candida theae strain CBS 12239 scaffold69, whol...  1099    0.0   
PPKP02000043.1 Ogataea kodamae strain NRRL Y-17234 NODE_43_length...  1099    0.0   
CH445386.1 Parastagonospora nodorum SN15 scaffold_66, whole genom...  1099    0.0   
NW_001884610.1 Parastagonospora nodorum SN15 chromosome Unknown s...  1099    0.0   
NW_001813677.1 Lodderomyces elongisporus NRRL YB-4239 supercont1....  1099    0.0   
PPJD01000031.1 Diddensiella caesifluorescens strain NRRL Y-48781 ...  1096    0.0   
PPMP01000092.1 Kurtzmaniella fragi strain NRRL Y-17910 flattened_...  1094    0.0   
JAMAJS010000004.1 Saccharomycetales sp. PK3305 ctg_4, whole genom...  1094    0.0   
QBLK01000090.1 Nadsonia starkeyi-henricii strain UCD142 NODE_90_l...  1090    0.0   
HG793131.1 Kuraishia capsulata CBS 1993 genomic scaffold, Kuraish...  1090    0.0   
NW_019172956.1 Kuraishia capsulata CBS 1993 genomic scaffold, Kur...  1090    0.0   
HE605209.1 Candida parapsilosis strain CDC317 annotated contig 00...  1088    0.0   
PPKT01000023.1 Ogataea nonfermentans strain NRRL YB-2203 flattene...  1088    0.0   
NW_023503284.1 Candida parapsilosis strain CDC317 annotated conti...  1088    0.0   
JAHDIT010000291.1 Ogataea degrootiae strain UCD465 NODE_301_lengt...  1086    0.0   
PPKR01000012.1 Ogataea minuta strain NRRL Y-411 NODE_12_length_83...  1086    0.0   
PPKI01000113.1 Ogataea trehalophila strain NRRL Y-6781 NODE_113_l...  1085    0.0   
JAEOAQ010000005.1 Candida metapsilosis strain BP57 scaffold5, who...  1083    0.0   
PPLO02000025.1 Suhomyces pyralidae strain NRRL Y-27085 NODE_25_le...  1083    0.0   
PPHU01000073.1 Ambrosiozyma ambrosiae strain NRRL Y-7524 flattene...  1077    0.0   
PPHW01000174.1 Ambrosiozyma vanderkliftii strain NRRL Y-63633 fla...  1077    0.0   
JAMALC010000343.1 Rhodotorula sp. M30-05A-2 ctg_343, whole genome...  1077    0.0   
JAHMUF010000032.1 Scheffersomyces spartinae strain ARV_011 scaffo...  1075    0.0   
NW_025065079.1 Scheffersomyces spartinae strain ARV_011 chromosom...  1075    0.0   
PPKZ02000081.1 Ambrosiozyma philentoma strain NRRL Y-7523 NODE_81...  1072    0.0   
PPMH02000093.1 Wickerhamomyces bovis strain NRRL YB-4184 NODE_93_...  1072    0.0   
PPNJ01000122.1 Phaffomyces thermotolerans strain NRRL Y-11709 fla...  1072    0.0   
PPNF02000006.1 Middelhovenomyces tepae strain NRRL Y-17670 NODE_6...  1068    0.0   
PPKO01000094.1 Ogataea glucozyma strain NRRL YB-2185 flattened_li...  1068    0.0   
PPLL02000039.1 Candida corydali strain NRRL Y-27910 flattened_lin...  1066    0.0   
PPLW02000029.1 Ambrosiozyma pseudovanderkliftii strain NRRL Y-636...  1064    0.0   
JAMYHY010000223.1 Debaryomyces sp. S3305 ctg_223, whole genome sh...  1061    0.0   
JADIOR010000171.1 Limtongozyma cylindracea strain NRRL Y-17506 fl...  1059    0.0   
PPKJ01000009.1 Ogataea trehaloabstinens strain NRRL Y-27595 NODE_...  1057    0.0   
PPID01000307.1 Sporopachydermia lactativora strain NRRL Y-11591 N...  1055    0.0   
PPKS01000031.1 Ogataea naganishii strain NRRL Y-7654 NODE_31_leng...  1055    0.0   
PPKY02000093.1 Ambrosiozyma oregonensis (nom. inval.) strain NRRL...  1050    0.0   
PPMA01000079.1 Barnettozyma pratensis strain NRRL Y-12696 flatten...  1048    0.0   
JACADK010000001.1 Blastobotrys adeninivorans strain TMCC 70007 Sc...  1048    0.0   
PPJH01000031.1 Blastobotrys raffinosifermentans strain NRRL Y-271...  1048    0.0   
QELA01000014.1 [Candida] sake strain CBA6005 contig14, whole geno...  1048    0.0   
PPLY01000082.1 Barnettozyma hawaiiensis strain NRRL Y-27270 flatt...  1046    0.0   
PPNC01000139.1 Starmera amethionina strain NRRL Y-10978 flattened...  1038    0.0   
SWFT01000003.1 Diutina rugosa strain CBS 613 scaffold116_size3346...  1038    0.0   
NW_022995053.1 Diutina rugosa strain CBS 613 chromosome Unknown s...  1038    0.0   
PPJL02000080.1 Blastobotrys muscicola strain NRRL Y-7993 NODE_80_...  1033    0.0   
PPJL02000148.1 Blastobotrys muscicola strain NRRL Y-7993 NODE_148...  1033    0.0   
PPJL02000141.1 Blastobotrys muscicola strain NRRL Y-7993 NODE_141...  1033    0.0   
PPJL02000129.1 Blastobotrys muscicola strain NRRL Y-7993 NODE_129...  1033    0.0   
PPJL02000127.1 Blastobotrys muscicola strain NRRL Y-7993 NODE_127...  1033    0.0   
PPJL02000121.1 Blastobotrys muscicola strain NRRL Y-7993 NODE_121...  1033    0.0   
PPJL02000119.1 Blastobotrys muscicola strain NRRL Y-7993 NODE_119...  1033    0.0   
PPJL02000117.1 Blastobotrys muscicola strain NRRL Y-7993 NODE_117...  1033    0.0   
PPJL02000116.1 Blastobotrys muscicola strain NRRL Y-7993 NODE_116...  1033    0.0   
JAMAIE010000059.1 Barnettozyma californica strain PB4207 ctg_59, ...  1029    0.0   
JAIHNF010000004.1 Candida jiufengensis strain CBS 10846 scaffold9...  1026    0.0   
PPKQ01000080.1 Ogataea methylovora strain NRRL Y-17250 flattened_...  1020    0.0   
PPLQ02000038.1 Suhomyces emberorum strain NRRL Y-27606 NODE_38_le...  1020    0.0   
JAIHNE010000018.1 Candida pseudojiufengensis strain CBS 10847 sca...  1014    0.0   
KV454217.1 Wickerhamomyces anomalus NRRL Y-366-8 unplaced genomic...  1011    0.0   
NW_017567119.1 Wickerhamomyces anomalus NRRL Y-366-8 unplaced gen...  1011    0.0   
OX291660.1 Blastobotrys aristata strain UCD613 genome assembly, c...  1007    0.0   
JAGJTG010000017.1 Lipomyces starkeyi strain AS 2.1560 Contig17, w...  1007    0.0   
JAGJTG010000012.1 Lipomyces starkeyi strain AS 2.1560 Contig12, w...  1007    0.0   
PPJW01000181.1 Lipomyces sp. NRRL Y-11553 NODE_181_length_5280_co...  1002    0.0   
PPMC02000040.1 Zygoascus ofunaensis strain NRRL Y-10998 NODE_40_l...  1002    0.0   
PPJC01000195.1 Botryozyma nematodophila strain NRRL Y-17705 NODE_...  998     0.0   
PPJC01000194.1 Botryozyma nematodophila strain NRRL Y-17705 NODE_...  998     0.0   
PPJC01000192.1 Botryozyma nematodophila strain NRRL Y-17705 NODE_...  998     0.0   
PPJC01000188.1 Botryozyma nematodophila strain NRRL Y-17705 NODE_...  998     0.0   
PPJC01000184.1 Botryozyma nematodophila strain NRRL Y-17705 NODE_...  998     0.0   
PPJC01000183.1 Botryozyma nematodophila strain NRRL Y-17705 NODE_...  998     0.0   
PPJC01000182.1 Botryozyma nematodophila strain NRRL Y-17705 NODE_...  998     0.0   
PPJC01000180.1 Botryozyma nematodophila strain NRRL Y-17705 NODE_...  998     0.0   
PPJC01000179.1 Botryozyma nematodophila strain NRRL Y-17705 NODE_...  998     0.0   
PPJC01000178.1 Botryozyma nematodophila strain NRRL Y-17705 NODE_...  998     0.0   
PPJC01000143.1 Botryozyma nematodophila strain NRRL Y-17705 NODE_...  998     0.0   
PPJC01000142.1 Botryozyma nematodophila strain NRRL Y-17705 NODE_...  998     0.0   
JNFV01000008.1 Saccharomycopsis fodiens strain CBS 8332 scaffold_...  996     0.0   
JNFV01000007.1 Saccharomycopsis fodiens strain CBS 8332 scaffold_...  996     0.0   
PPJV01000150.1 Lipomyces japonicus strain NRRL Y-17848 flattened_...  996     0.0   
PPMK02000045.1 Trigonopsis vinaria strain NRRL Y-5715 NODE_45_len...  994     0.0   
QQZM01000164.1 Geotrichum candidum strain LMA-244 Scaffold164, wh...  992     0.0   
JALILR010000027.1 Umbilicaria deusta isolate TBG_2334 Scaffolds_2...  990     0.0   
JAFIIU010000017.1 Barnettozyma botsteinii strain 1118 scaffold000...  990     0.0   
PPJK02000354.1 Blastobotrys niveus strain NRRL Y-17581 NODE_354_l...  987     0.0   
PPXM02000005.1 Trigonopsis variabilis strain NRRL Y-1579 NODE_5_l...  983     0.0   
JAFMZF010000003.1 Kregervanrija delftensis strain NCC-J scaffold_...  981     0.0   
PPJN02000062.1 Blastobotrys americana strain NRRL Y-6844 flattene...  974     0.0   
PPJT02000318.1 Lipomyces arxii strain NRRL Y-17921 NODE_318_lengt...  968     0.0   
PPJS02000121.1 Lipomyces mesembrius strain NRRL Y-27506 NODE_121_...  968     0.0   
PPJI02000140.1 Blastobotrys proliferans strain NRRL Y-17577 NODE_...  963     0.0   
JAGHQL010000301.1 Glutinoglossum americanum strain GBOQ0MN5Z8 sca...  955     0.0   
JAGFJS020000022.1 Aureobasidium zeae strain KZ1 contig22, whole g...  953     0.0   
JAJVDC010000460.1 Neofusicoccum ribis strain M1-105 NODE_460_leng...  944     0.0   
JALILX010000039.1 Umbilicaria grisea isolate TBG_2336 Scaffolds_1...  942     0.0   
JAJDFE010000234.1 Geoglossum glabrum strain SNMEAD4Z8R 234, whole...  941     0.0   
JAGKQB010001726.1 Neofusicoccum laricinum strain MAFF 410183 NODE...  939     0.0   
JALILT010000001.1 Umbilicaria phaea isolate TBG_1112 scaffold3_si...  937     0.0   
JALILQ010000097.1 Umbilicaria freyi isolate TBG_2329 Scaffolds_62...  931     0.0   
JAGHQM010000794.1 Trichoglossum hirsutum strain CAQ_001_2017 scaf...  931     0.0   
JAJDFF010000358.1 Geoglossum cookeanum strain AXV2JGJCKQ 358, who...  929     0.0   
PPJU01000051.1 Lipomyces doorenjongii strain NRRL Y-27504 NODE_51...  929     0.0   
WWBZ02000031.1 Botryosphaeria dothidea strain sdau11-99 scaffold3...  928     0.0   
WWBZ02000013.1 Botryosphaeria dothidea strain sdau11-99 scaffold1...  928     0.0   
WWBZ02000002.1 Botryosphaeria dothidea strain sdau11-99 scaffold1...  928     0.0   
JAJMVL010000314.1 Dothiorella sarmentorum strain KEdek scaffold_3...  928     0.0   
JAIFKG010000789.1 Phyllosticta ampelicida strain Galicia NODE_144...  924     0.0   
PPIP01000054.1 Pichia nakasei strain NRRL Y-7686 NODE_54_length_5...  917     0.0   
JAEQDS010000054.1 Macrophomina phaseolina strain mp053 scf7180000...  917     0.0   
JAEQDS010000056.1 Macrophomina phaseolina strain mp053 scf7180000...  917     0.0   
JAJJID010000923.1 Macrophomina pseudophaseolina strain WAC 2767 9...  911     0.0   
JAKSGN010000035.1 Macrophomina tecta strain BRIP 70781 contig_11,...  911     0.0   
JANSJT010000033.1 [Candida] blankii strain ABL contig_45_pilon, w...  909     0.0   
JAGUCV010000001.1 Pichia kluyveri strain X31-10 Scaffold1, whole ...  900     0.0   
JAEQDS010000057.1 Macrophomina phaseolina strain mp053 scf7180000...  900     0.0   
JAGUCV010000002.1 Pichia kluyveri strain X31-10 Scaffold2, whole ...  889     0.0   
PPON02000327.1 Kazachstania unispora strain NRRL Y-1556 NODE_478_...  889     0.0   
JAMGYS010000027.1 Verpa bohemica strain 2015-Z1M4 D20AScaffold27,...  883     0.0   
AADM01000467.1 Lachancea waltii NCYC 2644 cont466, whole genome s...  883     0.0   
BCGM01000003.1 Wickerhamiella domercqiae DNA, scaffold: scaffold_...  874     0.0   
BCGM01000001.1 Wickerhamiella domercqiae DNA, scaffold: scaffold_...  872     0.0   
JAEUWY010000019.1 Corynespora cassiicola strain ZM170522 isolate ...  867     0.0   
JAEUWY010000016.1 Corynespora cassiicola strain ZM170522 isolate ...  867     0.0   
JAAVMA010000133.1 Penicillium ochrochloron strain RLS11 NODE_133_...  867     0.0   
JAAZQE010001207.1 Clavariopsis aquatica strain WD(A)-00-1 scaffol...  865     0.0   
ML986573.1 Westerdykella ornata strain CBS 379.55 unplaced genomi...  863     0.0   
NW_022986940.1 Westerdykella ornata strain CBS 379.55 unplaced ge...  863     0.0   
AADM01000434.1 Lachancea waltii NCYC 2644 cont433, whole genome s...  859     0.0   
CP028774.1 Pichia kudriavzevii strain CBS573 chromosome 2, comple...  854     0.0   
CP028773.1 Pichia kudriavzevii strain CBS573 chromosome 1, comple...  854     0.0   
BJFO01000008.1 Pichia manshurica YM63 DNA, scf7180000000035, whol...  854     0.0   
BJFO01000007.1 Pichia manshurica YM63 DNA, scf7180000000034, whol...  854     0.0   
BJFO01000004.1 Pichia manshurica YM63 DNA, scf7180000000029, whol...  854     0.0   
NC_042507.1 Pichia kudriavzevii chromosome 2, complete sequence       854     0.0   
NC_042506.1 Pichia kudriavzevii chromosome 1, complete sequence       854     0.0   
BJFO01000002.1 Pichia manshurica YM63 DNA, scf7180000000027, whol...  852     0.0   
ANNA01000027.1 [Candida] ethanolica M2 contig27, whole genome sho...  850     0.0   
BLYF01003726.1 Racodium therryanum Rac09Pj11-1 DNA, sequence3726,...  837     0.0   
JAFHBV010000816.1 Pseudomonodictys sp. A73 Contig_816, whole geno...  830     0.0   
PPNZ02000154.1 Cyberlindnera maclurae strain NRRL Y-5377 NODE_154...  821     0.0   
JAAIFI010001039.1 Phlebia tremellosa strain BBEL0901 Scaffold1039...  813     0.0   
VZXH01000500.1 Saccharomyces cerevisiae x Saccharomyces eubayanus...  806     0.0   
PPMR02000138.1 Cyberlindnera petersonii strain NRRL YB-3808 NODE_...  797     0.0   
VZXH01000487.1 Saccharomyces cerevisiae x Saccharomyces eubayanus...  784     0.0   
JAKJXP010000240.1 Diatrype stigma strain M11/M66-122 M11/M66-122_...  774     0.0   
SAUG01000248.1 Rusavskia elegans strain YAF01 contig265, whole ge...  747     0.0   
VZWC01000187.1 Saccharomyces cerevisiae x Saccharomyces eubayanus...  734     0.0   
KV908255.1 Aspergillus carbonarius ITEM 5010 unplaced genomic sca...  713     0.0   
VZXH01000458.1 Saccharomyces cerevisiae x Saccharomyces eubayanus...  708     0.0   
PPKL01000026.1 Ogataea pini strain NRRL Y-11528 NODE_26_length_13...  689     0.0   
RKSS01000104.1 Neofusicoccum kwambonambiense strain CBS 123642 NO...  686     0.0   
JAKZLQ010000113.1 Kazachstania bovina isolate CBS 16326 contig_39...  667     0.0   
PPON02000364.1 Kazachstania unispora strain NRRL Y-1556 NODE_550_...  658     0.0   
JAGEVD010000506.1 Kluyveromyces sp. PCH397 tig00000581, whole gen...  643     5e-180
JAGEVD010000505.1 Kluyveromyces sp. PCH397 tig00000580, whole gen...  643     5e-180
JAGEVD010000295.1 Kluyveromyces sp. PCH397 tig00000367, whole gen...  643     5e-180
CR382124.1 Kluyveromyces lactis strain NRRL Y-1140 chromosome D c...  641     2e-179
AP012217.1 Kluyveromyces marxianus DMKU3-1042 DNA, complete genom...  641     2e-179
NC_006040.1 Kluyveromyces lactis strain NRRL Y-1140 chromosome D ...  641     2e-179
NC_036029.1 Kluyveromyces marxianus DMKU3-1042 DNA, complete geno...  641     2e-179
AADM01000445.1 Lachancea waltii NCYC 2644 cont444, whole genome s...  636     8e-178
AEAV01000475.1 Kluyveromyces wickerhamii UCD 54-210 contig00897, ...  636     8e-178
LMYN01000460.1 Debaryomyces fabryi strain CBS 789 contig00465, wh...  625     2e-174
NW_015385886.1 Debaryomyces fabryi strain CBS 789 chromosome Unkn...  625     2e-174
DS480545.1 Vanderwaltozyma polyspora DSM 70294 KpolScaffold544 ge...  617     3e-172
NW_001834527.1 Vanderwaltozyma polyspora DSM 70294 KpolScaffold54...  617     3e-172
KK106983.1 Umbilicaria muehlenbergii strain KoLRI No. LF000956 un...  588     2e-163
BCGL01000010.1 [Candida] succiphila DNA, scaffold: scaffold_9, st...  586     8e-163
JANBXF010000023.1 Ogataea ramenticola strain VH64_CZ 23, whole ge...  584     3e-162
MVNT01000028.1 Yamadazyma laniorum strain yHMH7 NODE_28_length_81...  579     1e-160
PPJL02000164.1 Blastobotrys muscicola strain NRRL Y-7993 NODE_164...  577     5e-160
PPJL02000144.1 Blastobotrys muscicola strain NRRL Y-7993 NODE_144...  577     5e-160
PPMV02000005.1 Yamadazyma philogaea strain NRRL Y-7813 NODE_5_len...  573     7e-159
PPLB01008042.1 Citeromyces siamensis strain NRRL Y-27975 scf71800...  571     2e-158
PPPC02000005.1 [Candida] gorgasii strain NRRL Y-27707 NODE_5_leng...  569     8e-158
PPMW01000057.1 Yamadazyma scolyti strain NRRL Y-5512 NODE_57_leng...  569     8e-158
PPMF01000095.1 Yamadazyma nakazawae strain NRRL Y-7903 NODE_95_le...  568     3e-157
JAMACU010000014.1 [Candida] aaseri strain B8007 ctg_14, whole gen...  564     4e-156
PPJS02000088.1 Lipomyces mesembrius strain NRRL Y-27506 NODE_88_l...  560     5e-155
JAKQXL010000035.1 [Candida] membranifaciens subsp. flavinogenes s...  558     2e-154
JACYCB010000058.1 [Candida] oceani strain 2020i151 scaffold_58, w...  558     2e-154
NRDV01000320.1 Starmerella ratchasimensis strain CBS 10611 NODE_3...  558     2e-154
CALSDN010000028.1 [Candida] jaroonii strain CLIB 1444 genome asse...  551     3e-152
PPOF01000307.1 Kazachstania viticola strain NRRL Y-27206 scf71800...  544     5e-150
CP024757.1 Hyphopichia pseudoburtonii isolate makgeolli chromosom...  542     2e-149
CP024756.1 Hyphopichia pseudoburtonii isolate makgeolli chromosom...  542     2e-149
CP024753.1 Hyphopichia pseudoburtonii isolate makgeolli chromosom...  542     2e-149
PPLF01000030.1 Danielozyma ontarioensis strain NRRL YB-1246 NODE_...  536     9e-148
PPMS02000482.1 [Candida] blattae strain NRRL Y-27698 NODE_487_len...  525     2e-144
NREH01000077.1 Wickerhamiella hasegawae strain JCM 12559 NODE_78_...  525     2e-144
PPOF01000178.1 Kazachstania viticola strain NRRL Y-27206 scf71800...  523     7e-144
PPNO02000030.1 Hyphopichia rhagii strain NRRL Y-2594 NODE_30_leng...  514     4e-141
JAJNMX010000012.1 Clavispora santaluciae strain A1.5 tig00000003,...  514     4e-141
JAJNMX010000006.1 Clavispora santaluciae strain A1.5 tig00000001,...  514     4e-141
PPJJ02000179.1 Blastobotrys peoriensis strain NRRL YB-2290 NODE_1...  514     4e-141
PPMQ02000237.1 Hyphopichia heimii strain NRRL Y-7502 NODE_237_len...  514     4e-141
PPOF01000325.1 Kazachstania viticola strain NRRL Y-27206 scf71800...  512     1e-140
JAMYHI010000651.1 Pichia sp. P7020A ctg_651, whole genome shotgun...  510     5e-140
VZXH01000644.1 Saccharomyces cerevisiae x Saccharomyces eubayanus...  499     1e-136
CP095291.1 Ascochyta rabiei isolate Me14 chromosome 4                 492     2e-134
CP068501.1 Stagonosporopsis rhizophila strain XDPOP-RS-16W chromo...  492     2e-134
JAFEKD010000007.1 Stagonosporopsis cucurbitacearum strain DBTL4 C...  492     2e-134
JAFISE010000446.1 Stagonosporopsis chrysanthemi strain CBS 500.63...  492     2e-134
JAGKQB010001733.1 Neofusicoccum laricinum strain MAFF 410183 NODE...  492     2e-134
JAADKA010000092.1 Lizonia empirigonia strain CBS 542.76 EJ07scaff...  492     2e-134
JAADKA010000090.1 Lizonia empirigonia strain CBS 542.76 EJ07scaff...  492     2e-134
JAADKA010000401.1 Lizonia empirigonia strain CBS 542.76 EJ07scaff...  492     2e-134
JAADKA010000394.1 Lizonia empirigonia strain CBS 542.76 EJ07scaff...  492     2e-134
JAADKA010000379.1 Lizonia empirigonia strain CBS 542.76 EJ07scaff...  492     2e-134
JAADKA010000375.1 Lizonia empirigonia strain CBS 542.76 EJ07scaff...  492     2e-134
JAADKA010000366.1 Lizonia empirigonia strain CBS 542.76 EJ07scaff...  492     2e-134
JAADKA010000241.1 Lizonia empirigonia strain CBS 542.76 EJ07scaff...  492     2e-134
JAADKA010000236.1 Lizonia empirigonia strain CBS 542.76 EJ07scaff...  492     2e-134
JAADKA010000226.1 Lizonia empirigonia strain CBS 542.76 EJ07scaff...  492     2e-134
JAADKA010000212.1 Lizonia empirigonia strain CBS 542.76 EJ07scaff...  492     2e-134
JAADKA010000210.1 Lizonia empirigonia strain CBS 542.76 EJ07scaff...  492     2e-134
JAADKA010000199.1 Lizonia empirigonia strain CBS 542.76 EJ07scaff...  492     2e-134
JAADKA010000180.1 Lizonia empirigonia strain CBS 542.76 EJ07scaff...  492     2e-134
JAADKA010000017.1 Lizonia empirigonia strain CBS 542.76 EJ07scaff...  492     2e-134
JAADKA010000149.1 Lizonia empirigonia strain CBS 542.76 EJ07scaff...  492     2e-134
JAADKA010000142.1 Lizonia empirigonia strain CBS 542.76 EJ07scaff...  492     2e-134
JAADKA010000140.1 Lizonia empirigonia strain CBS 542.76 EJ07scaff...  492     2e-134
JAADKA010000135.1 Lizonia empirigonia strain CBS 542.76 EJ07scaff...  492     2e-134


>CR380958.2 Candida glabrata strain CBS138 chromosome L complete sequence
Length=1455689

 Score = 3301 bits (1787),  Expect = 0.0
 Identities = 1787/1787 (100%), Gaps = 0/1787 (0%)
 Strand=Plus/Minus

Query  1        CAAGGTTTCCGTAGGTGAACCTGCGGAAGGATCATTAAAGAAATTTAATTGATTTGTCTG  60
                ||||||||||||||||||||||||||||||||||||||||||||||||||||||||||||
Sbjct  1449023  CAAGGTTTCCGTAGGTGAACCTGCGGAAGGATCATTAAAGAAATTTAATTGATTTGTCTG  1448964

Query  61       AGCTCGGAGAGAGACATCTCTGGGGAGGACCAGTGTAGACACTCAGGAGGCTCCTAAAAT  120
                ||||||||||||||||||||||||||||||||||||||||||||||||||||||||||||
Sbjct  1448963  AGCTCGGAGAGAGACATCTCTGGGGAGGACCAGTGTAGACACTCAGGAGGCTCCTAAAAT  1448904

Query  121      ATTTTCTCTGCTGTGAATGCTATTTCTCCTGCCTGCGCTTAAGTGCGCGGTTGGTGGGTG  180
                ||||||||||||||||||||||||||||||||||||||||||||||||||||||||||||
Sbjct  1448903  ATTTTCTCTGCTGTGAATGCTATTTCTCCTGCCTGCGCTTAAGTGCGCGGTTGGTGGGTG  1448844

Query  181      TTCTGCAGTGGGGGGAGGGAGCCGACAAAGACCTGGGAGTGTGCGTGGATCTCTCTATTC  240
                ||||||||||||||||||||||||||||||||||||||||||||||||||||||||||||
Sbjct  1448843  TTCTGCAGTGGGGGGAGGGAGCCGACAAAGACCTGGGAGTGTGCGTGGATCTCTCTATTC  1448784

Query  241      CAAAGGAGGTGTTTTATCACACGACTCGACACTTTCTAATTACTACACACAGTGGAGTTT  300
                ||||||||||||||||||||||||||||||||||||||||||||||||||||||||||||
Sbjct  1448783  CAAAGGAGGTGTTTTATCACACGACTCGACACTTTCTAATTACTACACACAGTGGAGTTT  1448724

Query  301      ACTTTACTACTATTCTTTTGTTCGTTGGGGGAACGCTCTCTTTCgggggggAGTTCTCCC  360
                ||||||||||||||||||||||||||||||||||||||||||||||||||||||||||||
Sbjct  1448723  ACTTTACTACTATTCTTTTGTTCGTTGGGGGAACGCTCTCTTTCGGGGGGGAGTTCTCCC  1448664

Query  361      AGTGGATGCAAACACAAACAAATAtttttttAAACTAATTCAGTCAACACAAGATTTCTT  420
                ||||||||||||||||||||||||||||||||||||||||||||||||||||||||||||
Sbjct  1448663  AGTGGATGCAAACACAAACAAATATTTTTTTAAACTAATTCAGTCAACACAAGATTTCTT  1448604

Query  421      TTAGTAGAAAACAACTTCAAAACTTTCAACAATGGATCTCTTGGTTCTCGCATCGATGAA  480
                ||||||||||||||||||||||||||||||||||||||||||||||||||||||||||||
Sbjct  1448603  TTAGTAGAAAACAACTTCAAAACTTTCAACAATGGATCTCTTGGTTCTCGCATCGATGAA  1448544

Query  481      GAACGCAGCGAAATGCGATACGTAATGTGAATTGCAGAATTCCGTGAATCATCGAATCTT  540
                ||||||||||||||||||||||||||||||||||||||||||||||||||||||||||||
Sbjct  1448543  GAACGCAGCGAAATGCGATACGTAATGTGAATTGCAGAATTCCGTGAATCATCGAATCTT  1448484

Query  541      TGAACGCACATTGCGCCCTCTGGTATTCCGGGGGGCATGCCTGTTTGAGCGTCATTTCCT  600
                ||||||||||||||||||||||||||||||||||||||||||||||||||||||||||||
Sbjct  1448483  TGAACGCACATTGCGCCCTCTGGTATTCCGGGGGGCATGCCTGTTTGAGCGTCATTTCCT  1448424

Query  601      TCTCAAACACATTGTGTTTGGTAGTGAGTGATACTCGTTTTTGAGTTAACTTGAAATTGT  660
                ||||||||||||||||||||||||||||||||||||||||||||||||||||||||||||
Sbjct  1448423  TCTCAAACACATTGTGTTTGGTAGTGAGTGATACTCGTTTTTGAGTTAACTTGAAATTGT  1448364

Query  661      AGGCCATATCAGTATGTGGGACACGAGCGCAAGCTTCTCTATTAATCTGCTGCTCGTTTG  720
                ||||||||||||||||||||||||||||||||||||||||||||||||||||||||||||
Sbjct  1448363  AGGCCATATCAGTATGTGGGACACGAGCGCAAGCTTCTCTATTAATCTGCTGCTCGTTTG  1448304

Query  721      CGCGAGCGGCGGGGGTTAATACTGTATTAGGTTTTACCAACTCGGTGTTGATCTAGGGAG  780
                ||||||||||||||||||||||||||||||||||||||||||||||||||||||||||||
Sbjct  1448303  CGCGAGCGGCGGGGGTTAATACTGTATTAGGTTTTACCAACTCGGTGTTGATCTAGGGAG  1448244

Query  781      GGATAAGTGAGTGTTTTGTGCGTGCTGGGCAGACAGACGTCTTTAAGTTTGACCTCAAAT  840
                ||||||||||||||||||||||||||||||||||||||||||||||||||||||||||||
Sbjct  1448243  GGATAAGTGAGTGTTTTGTGCGTGCTGGGCAGACAGACGTCTTTAAGTTTGACCTCAAAT  1448184

Query  841      CAGGTAGGGTTACCCGCTGAACTTAAGCATATCAATAAGCGGAGGAAAAGAAACCAACTG  900
                ||||||||||||||||||||||||||||||||||||||||||||||||||||||||||||
Sbjct  1448183  CAGGTAGGGTTACCCGCTGAACTTAAGCATATCAATAAGCGGAGGAAAAGAAACCAACTG  1448124

Query  901      GGATTGCCTTAGTAACGGCGAGTGAAGCGGCAAAAGCTCAAATTTGAAATCTGGTACCTT  960
                ||||||||||||||||||||||||||||||||||||||||||||||||||||||||||||
Sbjct  1448123  GGATTGCCTTAGTAACGGCGAGTGAAGCGGCAAAAGCTCAAATTTGAAATCTGGTACCTT  1448064

Query  961      TGGTGCCCGAGTTGTAATTTGGAGAGTACCACTTTGGGACTGTACTTTGCCTATGTTCCT  1020
                ||||||||||||||||||||||||||||||||||||||||||||||||||||||||||||
Sbjct  1448063  TGGTGCCCGAGTTGTAATTTGGAGAGTACCACTTTGGGACTGTACTTTGCCTATGTTCCT  1448004

Query  1021     TGGAACAGGACGTCATGGAGGGTGAGAATCCCGTGTGGCGAGGGTGTCAGTTCTTTGTAA  1080
                ||||||||||||||||||||||||||||||||||||||||||||||||||||||||||||
Sbjct  1448003  TGGAACAGGACGTCATGGAGGGTGAGAATCCCGTGTGGCGAGGGTGTCAGTTCTTTGTAA  1447944

Query  1081     AGGGTGCTCGAAGAGTCGAGTTGTTTGGGAATGCAGCTCTAAGTGGGTGGTAAATTCCAT  1140
                ||||||||||||||||||||||||||||||||||||||||||||||||||||||||||||
Sbjct  1447943  AGGGTGCTCGAAGAGTCGAGTTGTTTGGGAATGCAGCTCTAAGTGGGTGGTAAATTCCAT  1447884

Query  1141     CTAAAGCTAAATACAGGCGAGAGACCGATAGCGAACAAGTACAGTGATGGAAAGATGAAA  1200
                ||||||||||||||||||||||||||||||||||||||||||||||||||||||||||||
Sbjct  1447883  CTAAAGCTAAATACAGGCGAGAGACCGATAGCGAACAAGTACAGTGATGGAAAGATGAAA  1447824

Query  1201     AGAACTTTGAAAAGAGAGTGAAAAAGTACGTGAAATTGTTGAAAGGGAAGGGCATTTGAT  1260
                ||||||||||||||||||||||||||||||||||||||||||||||||||||||||||||
Sbjct  1447823  AGAACTTTGAAAAGAGAGTGAAAAAGTACGTGAAATTGTTGAAAGGGAAGGGCATTTGAT  1447764

Query  1261     CAGACATGGTGTTTTGCGCCCCTTGCCTCTCGTGGGCTTGGGACTCTCGCAGCTCACTGG  1320
                ||||||||||||||||||||||||||||||||||||||||||||||||||||||||||||
Sbjct  1447763  CAGACATGGTGTTTTGCGCCCCTTGCCTCTCGTGGGCTTGGGACTCTCGCAGCTCACTGG  1447704

Query  1321     GCCAGCATCGGTTTTGGCGGCCGGAAAAAACCTAGGGAATGTGGCTCTGCGCCTCGGTGT  1380
                ||||||||||||||||||||||||||||||||||||||||||||||||||||||||||||
Sbjct  1447703  GCCAGCATCGGTTTTGGCGGCCGGAAAAAACCTAGGGAATGTGGCTCTGCGCCTCGGTGT  1447644

Query  1381     AGAGTGTTATAGCCCTGGGGAATACGGCCAGTCGGGACCGAGGACTGCGATACTTGTTAT  1440
                ||||||||||||||||||||||||||||||||||||||||||||||||||||||||||||
Sbjct  1447643  AGAGTGTTATAGCCCTGGGGAATACGGCCAGTCGGGACCGAGGACTGCGATACTTGTTAT  1447584

Query  1441     CTAGGATGCTGGCATAATGGTTATATGCCGCCCGTCTTGAAACACGGACCAAGGAGTCTA  1500
                ||||||||||||||||||||||||||||||||||||||||||||||||||||||||||||
Sbjct  1447583  CTAGGATGCTGGCATAATGGTTATATGCCGCCCGTCTTGAAACACGGACCAAGGAGTCTA  1447524

Query  1501     ACGTCTATGCGAGTGTTTGGGTGTTAAACCCGTACGCGTAATGAAAGTGAACGTAGGTTG  1560
                ||||||||||||||||||||||||||||||||||||||||||||||||||||||||||||
Sbjct  1447523  ACGTCTATGCGAGTGTTTGGGTGTTAAACCCGTACGCGTAATGAAAGTGAACGTAGGTTG  1447464

Query  1561     GGGCCCTCCACCTGGGGGGTGCACAATCGACCGATCCTGATGTCTTCGGATGGATTTGAG  1620
                ||||||||||||||||||||||||||||||||||||||||||||||||||||||||||||
Sbjct  1447463  GGGCCCTCCACCTGGGGGGTGCACAATCGACCGATCCTGATGTCTTCGGATGGATTTGAG  1447404

Query  1621     TAAGAGCATAGCTGTTGGGACCCGAAAGATGGTGAACTATGCCTGAATAGGGTGAAGCCA  1680
                ||||||||||||||||||||||||||||||||||||||||||||||||||||||||||||
Sbjct  1447403  TAAGAGCATAGCTGTTGGGACCCGAAAGATGGTGAACTATGCCTGAATAGGGTGAAGCCA  1447344

Query  1681     GAGGAAACTCTGGTGGAGGCTCGTAGCGGTTCTGACGTGCAAATCGATCGTCGAATTTGG  1740
                ||||||||||||||||||||||||||||||||||||||||||||||||||||||||||||
Sbjct  1447343  GAGGAAACTCTGGTGGAGGCTCGTAGCGGTTCTGACGTGCAAATCGATCGTCGAATTTGG  1447284

Query  1741     GTATAGGGGCGAAAGACTAATCGAACCATCTAGTAGCTGGTTCCTGC  1787
                |||||||||||||||||||||||||||||||||||||||||||||||
Sbjct  1447283  GTATAGGGGCGAAAGACTAATCGAACCATCTAGTAGCTGGTTCCTGC  1447237


>NC_006035.2 [Candida] glabrata strain CBS138 chromosome L complete sequence
Length=1455689

 Score = 3301 bits (1787),  Expect = 0.0
 Identities = 1787/1787 (100%), Gaps = 0/1787 (0%)
 Strand=Plus/Minus

Query  1        CAAGGTTTCCGTAGGTGAACCTGCGGAAGGATCATTAAAGAAATTTAATTGATTTGTCTG  60
                ||||||||||||||||||||||||||||||||||||||||||||||||||||||||||||
Sbjct  1449023  CAAGGTTTCCGTAGGTGAACCTGCGGAAGGATCATTAAAGAAATTTAATTGATTTGTCTG  1448964

Query  61       AGCTCGGAGAGAGACATCTCTGGGGAGGACCAGTGTAGACACTCAGGAGGCTCCTAAAAT  120
                ||||||||||||||||||||||||||||||||||||||||||||||||||||||||||||
Sbjct  1448963  AGCTCGGAGAGAGACATCTCTGGGGAGGACCAGTGTAGACACTCAGGAGGCTCCTAAAAT  1448904

Query  121      ATTTTCTCTGCTGTGAATGCTATTTCTCCTGCCTGCGCTTAAGTGCGCGGTTGGTGGGTG  180
                ||||||||||||||||||||||||||||||||||||||||||||||||||||||||||||
Sbjct  1448903  ATTTTCTCTGCTGTGAATGCTATTTCTCCTGCCTGCGCTTAAGTGCGCGGTTGGTGGGTG  1448844

Query  181      TTCTGCAGTGGGGGGAGGGAGCCGACAAAGACCTGGGAGTGTGCGTGGATCTCTCTATTC  240
                ||||||||||||||||||||||||||||||||||||||||||||||||||||||||||||
Sbjct  1448843  TTCTGCAGTGGGGGGAGGGAGCCGACAAAGACCTGGGAGTGTGCGTGGATCTCTCTATTC  1448784

Query  241      CAAAGGAGGTGTTTTATCACACGACTCGACACTTTCTAATTACTACACACAGTGGAGTTT  300
                ||||||||||||||||||||||||||||||||||||||||||||||||||||||||||||
Sbjct  1448783  CAAAGGAGGTGTTTTATCACACGACTCGACACTTTCTAATTACTACACACAGTGGAGTTT  1448724

Query  301      ACTTTACTACTATTCTTTTGTTCGTTGGGGGAACGCTCTCTTTCgggggggAGTTCTCCC  360
                ||||||||||||||||||||||||||||||||||||||||||||||||||||||||||||
Sbjct  1448723  ACTTTACTACTATTCTTTTGTTCGTTGGGGGAACGCTCTCTTTCGGGGGGGAGTTCTCCC  1448664

Query  361      AGTGGATGCAAACACAAACAAATAtttttttAAACTAATTCAGTCAACACAAGATTTCTT  420
                ||||||||||||||||||||||||||||||||||||||||||||||||||||||||||||
Sbjct  1448663  AGTGGATGCAAACACAAACAAATATTTTTTTAAACTAATTCAGTCAACACAAGATTTCTT  1448604

Query  421      TTAGTAGAAAACAACTTCAAAACTTTCAACAATGGATCTCTTGGTTCTCGCATCGATGAA  480
                ||||||||||||||||||||||||||||||||||||||||||||||||||||||||||||
Sbjct  1448603  TTAGTAGAAAACAACTTCAAAACTTTCAACAATGGATCTCTTGGTTCTCGCATCGATGAA  1448544

Query  481      GAACGCAGCGAAATGCGATACGTAATGTGAATTGCAGAATTCCGTGAATCATCGAATCTT  540
                ||||||||||||||||||||||||||||||||||||||||||||||||||||||||||||
Sbjct  1448543  GAACGCAGCGAAATGCGATACGTAATGTGAATTGCAGAATTCCGTGAATCATCGAATCTT  1448484

Query  541      TGAACGCACATTGCGCCCTCTGGTATTCCGGGGGGCATGCCTGTTTGAGCGTCATTTCCT  600
                ||||||||||||||||||||||||||||||||||||||||||||||||||||||||||||
Sbjct  1448483  TGAACGCACATTGCGCCCTCTGGTATTCCGGGGGGCATGCCTGTTTGAGCGTCATTTCCT  1448424

Query  601      TCTCAAACACATTGTGTTTGGTAGTGAGTGATACTCGTTTTTGAGTTAACTTGAAATTGT  660
                ||||||||||||||||||||||||||||||||||||||||||||||||||||||||||||
Sbjct  1448423  TCTCAAACACATTGTGTTTGGTAGTGAGTGATACTCGTTTTTGAGTTAACTTGAAATTGT  1448364

Query  661      AGGCCATATCAGTATGTGGGACACGAGCGCAAGCTTCTCTATTAATCTGCTGCTCGTTTG  720
                ||||||||||||||||||||||||||||||||||||||||||||||||||||||||||||
Sbjct  1448363  AGGCCATATCAGTATGTGGGACACGAGCGCAAGCTTCTCTATTAATCTGCTGCTCGTTTG  1448304

Query  721      CGCGAGCGGCGGGGGTTAATACTGTATTAGGTTTTACCAACTCGGTGTTGATCTAGGGAG  780
                ||||||||||||||||||||||||||||||||||||||||||||||||||||||||||||
Sbjct  1448303  CGCGAGCGGCGGGGGTTAATACTGTATTAGGTTTTACCAACTCGGTGTTGATCTAGGGAG  1448244

Query  781      GGATAAGTGAGTGTTTTGTGCGTGCTGGGCAGACAGACGTCTTTAAGTTTGACCTCAAAT  840
                ||||||||||||||||||||||||||||||||||||||||||||||||||||||||||||
Sbjct  1448243  GGATAAGTGAGTGTTTTGTGCGTGCTGGGCAGACAGACGTCTTTAAGTTTGACCTCAAAT  1448184

Query  841      CAGGTAGGGTTACCCGCTGAACTTAAGCATATCAATAAGCGGAGGAAAAGAAACCAACTG  900
                ||||||||||||||||||||||||||||||||||||||||||||||||||||||||||||
Sbjct  1448183  CAGGTAGGGTTACCCGCTGAACTTAAGCATATCAATAAGCGGAGGAAAAGAAACCAACTG  1448124

Query  901      GGATTGCCTTAGTAACGGCGAGTGAAGCGGCAAAAGCTCAAATTTGAAATCTGGTACCTT  960
                ||||||||||||||||||||||||||||||||||||||||||||||||||||||||||||
Sbjct  1448123  GGATTGCCTTAGTAACGGCGAGTGAAGCGGCAAAAGCTCAAATTTGAAATCTGGTACCTT  1448064

Query  961      TGGTGCCCGAGTTGTAATTTGGAGAGTACCACTTTGGGACTGTACTTTGCCTATGTTCCT  1020
                ||||||||||||||||||||||||||||||||||||||||||||||||||||||||||||
Sbjct  1448063  TGGTGCCCGAGTTGTAATTTGGAGAGTACCACTTTGGGACTGTACTTTGCCTATGTTCCT  1448004

Query  1021     TGGAACAGGACGTCATGGAGGGTGAGAATCCCGTGTGGCGAGGGTGTCAGTTCTTTGTAA  1080
                ||||||||||||||||||||||||||||||||||||||||||||||||||||||||||||
Sbjct  1448003  TGGAACAGGACGTCATGGAGGGTGAGAATCCCGTGTGGCGAGGGTGTCAGTTCTTTGTAA  1447944

Query  1081     AGGGTGCTCGAAGAGTCGAGTTGTTTGGGAATGCAGCTCTAAGTGGGTGGTAAATTCCAT  1140
                ||||||||||||||||||||||||||||||||||||||||||||||||||||||||||||
Sbjct  1447943  AGGGTGCTCGAAGAGTCGAGTTGTTTGGGAATGCAGCTCTAAGTGGGTGGTAAATTCCAT  1447884

Query  1141     CTAAAGCTAAATACAGGCGAGAGACCGATAGCGAACAAGTACAGTGATGGAAAGATGAAA  1200
                ||||||||||||||||||||||||||||||||||||||||||||||||||||||||||||
Sbjct  1447883  CTAAAGCTAAATACAGGCGAGAGACCGATAGCGAACAAGTACAGTGATGGAAAGATGAAA  1447824

Query  1201     AGAACTTTGAAAAGAGAGTGAAAAAGTACGTGAAATTGTTGAAAGGGAAGGGCATTTGAT  1260
                ||||||||||||||||||||||||||||||||||||||||||||||||||||||||||||
Sbjct  1447823  AGAACTTTGAAAAGAGAGTGAAAAAGTACGTGAAATTGTTGAAAGGGAAGGGCATTTGAT  1447764

Query  1261     CAGACATGGTGTTTTGCGCCCCTTGCCTCTCGTGGGCTTGGGACTCTCGCAGCTCACTGG  1320
                ||||||||||||||||||||||||||||||||||||||||||||||||||||||||||||
Sbjct  1447763  CAGACATGGTGTTTTGCGCCCCTTGCCTCTCGTGGGCTTGGGACTCTCGCAGCTCACTGG  1447704

Query  1321     GCCAGCATCGGTTTTGGCGGCCGGAAAAAACCTAGGGAATGTGGCTCTGCGCCTCGGTGT  1380
                ||||||||||||||||||||||||||||||||||||||||||||||||||||||||||||
Sbjct  1447703  GCCAGCATCGGTTTTGGCGGCCGGAAAAAACCTAGGGAATGTGGCTCTGCGCCTCGGTGT  1447644

Query  1381     AGAGTGTTATAGCCCTGGGGAATACGGCCAGTCGGGACCGAGGACTGCGATACTTGTTAT  1440
                ||||||||||||||||||||||||||||||||||||||||||||||||||||||||||||
Sbjct  1447643  AGAGTGTTATAGCCCTGGGGAATACGGCCAGTCGGGACCGAGGACTGCGATACTTGTTAT  1447584

Query  1441     CTAGGATGCTGGCATAATGGTTATATGCCGCCCGTCTTGAAACACGGACCAAGGAGTCTA  1500
                ||||||||||||||||||||||||||||||||||||||||||||||||||||||||||||
Sbjct  1447583  CTAGGATGCTGGCATAATGGTTATATGCCGCCCGTCTTGAAACACGGACCAAGGAGTCTA  1447524

Query  1501     ACGTCTATGCGAGTGTTTGGGTGTTAAACCCGTACGCGTAATGAAAGTGAACGTAGGTTG  1560
                ||||||||||||||||||||||||||||||||||||||||||||||||||||||||||||
Sbjct  1447523  ACGTCTATGCGAGTGTTTGGGTGTTAAACCCGTACGCGTAATGAAAGTGAACGTAGGTTG  1447464

Query  1561     GGGCCCTCCACCTGGGGGGTGCACAATCGACCGATCCTGATGTCTTCGGATGGATTTGAG  1620
                ||||||||||||||||||||||||||||||||||||||||||||||||||||||||||||
Sbjct  1447463  GGGCCCTCCACCTGGGGGGTGCACAATCGACCGATCCTGATGTCTTCGGATGGATTTGAG  1447404

Query  1621     TAAGAGCATAGCTGTTGGGACCCGAAAGATGGTGAACTATGCCTGAATAGGGTGAAGCCA  1680
                ||||||||||||||||||||||||||||||||||||||||||||||||||||||||||||
Sbjct  1447403  TAAGAGCATAGCTGTTGGGACCCGAAAGATGGTGAACTATGCCTGAATAGGGTGAAGCCA  1447344

Query  1681     GAGGAAACTCTGGTGGAGGCTCGTAGCGGTTCTGACGTGCAAATCGATCGTCGAATTTGG  1740
                ||||||||||||||||||||||||||||||||||||||||||||||||||||||||||||
Sbjct  1447343  GAGGAAACTCTGGTGGAGGCTCGTAGCGGTTCTGACGTGCAAATCGATCGTCGAATTTGG  1447284

Query  1741     GTATAGGGGCGAAAGACTAATCGAACCATCTAGTAGCTGGTTCCTGC  1787
                |||||||||||||||||||||||||||||||||||||||||||||||
Sbjct  1447283  GTATAGGGGCGAAAGACTAATCGAACCATCTAGTAGCTGGTTCCTGC  1447237


>JANLBP010000028.1 Alternaria dauci isolate CALB1 scaffold28, whole genome shotgun 
sequence
Length=10988

 Score = 3275 bits (1773),  Expect = 0.0
 Identities = 1783/1787 (99%), Gaps = 4/1787 (0%)
 Strand=Plus/Minus

Query  1     CAAGGTTTCCGTAGGTGAACCTGCGGAAGGATCATTAAAGAAATTTAATTGATTTGTCTG  60
             ||||||||||||||||||||||||||||||||||||||||||||||||||||||||||||
Sbjct  4216  CAAGGTTTCCGTAGGTGAACCTGCGGAAGGATCATTAAAGAAATTTAATTGATTTGTCTG  4157

Query  61    AGCTCGGAGAGAGACATCTCTGGGGAGGACCAGTGTAGACACTCAGGAGGCTCCTAAAAT  120
             ||||||||||||||||||||||||||||||||||||||||||||||||||||||||||||
Sbjct  4156  AGCTCGGAGAGAGACATCTCTGGGGAGGACCAGTGTAGACACTCAGGAGGCTCCTAAAAT  4097

Query  121   ATTTTCTCTGCTGTGAATGCTATTTCTCCTGCCTGCGCTTAAGTGCGCGGTTGGTGGGTG  180
             ||||||||||||||||||||||||||||||||||||||||||||||||||||||||||||
Sbjct  4096  ATTTTCTCTGCTGTGAATGCTATTTCTCCTGCCTGCGCTTAAGTGCGCGGTTGGTGGGTG  4037

Query  181   TTCTGCAGTGGGGGGAGGGAGCCGACAAAGACCTGGGAGTGTGCGTGGATCTCTCTATTC  240
             |||||||||||||| |||||||||||||||||||||||||||||||||||||||||||||
Sbjct  4036  TTCTGCAGTGGGGG-AGGGAGCCGACAAAGACCTGGGAGTGTGCGTGGATCTCTCTATTC  3978

Query  241   CAAAGGAGGTGTTTTATCACACGACTCGACACTTTCTAATTACTACACACAGTGGAGTTT  300
             ||||||||||||||||||||||||||||||||||||||||||||||||||||||||||||
Sbjct  3977  CAAAGGAGGTGTTTTATCACACGACTCGACACTTTCTAATTACTACACACAGTGGAGTTT  3918

Query  301   ACTTTACTACTATTCTTTTGTTCGTTGGGGGAACGCTCTCTTTCgggggggAGTTCTCCC  360
             |||||||||||||||||||||||||||||||||||||||||||||||||| |||||||||
Sbjct  3917  ACTTTACTACTATTCTTTTGTTCGTTGGGGGAACGCTCTCTTTCGGGGGG-AGTTCTCCC  3859

Query  361   AGTGGATGCAAACACAAACAAATAtttttttAAACTAATTCAGTCAACACAAGATTTCTT  420
             ||||||||||||||||||||||||||||||||||||||||||||||||||||||||||||
Sbjct  3858  AGTGGATGCAAACACAAACAAATATTTTTTTAAACTAATTCAGTCAACACAAGATTTCTT  3799

Query  421   TTAGTAGAAAACAACTTCAAAACTTTCAACAATGGATCTCTTGGTTCTCGCATCGATGAA  480
             ||||||||||||||||||||||||||||||||||||||||||||||||||||||||||||
Sbjct  3798  TTAGTAGAAAACAACTTCAAAACTTTCAACAATGGATCTCTTGGTTCTCGCATCGATGAA  3739

Query  481   GAACGCAGCGAAATGCGATACGTAATGTGAATTGCAGAATTCCGTGAATCATCGAATCTT  540
             ||||||||||||||||||||||||||||||||||||||||||||||||||||||||||||
Sbjct  3738  GAACGCAGCGAAATGCGATACGTAATGTGAATTGCAGAATTCCGTGAATCATCGAATCTT  3679

Query  541   TGAACGCACATTGCGCCCTCTGGTATTCCGGGGGGCATGCCTGTTTGAGCGTCATTTCCT  600
             |||||||||||||||||||||||||||||||||| |||||||||||||||||||||||||
Sbjct  3678  TGAACGCACATTGCGCCCTCTGGTATTCCGGGGG-CATGCCTGTTTGAGCGTCATTTCCT  3620

Query  601   TCTCAAACACATTGTGTTTGGTAGTGAGTGATACTCGTTTTTGAGTTAACTTGAAATTGT  660
             ||||||||||||||||||||||||||||||||||||||||||||||||||||||||||||
Sbjct  3619  TCTCAAACACATTGTGTTTGGTAGTGAGTGATACTCGTTTTTGAGTTAACTTGAAATTGT  3560

Query  661   AGGCCATATCAGTATGTGGGACACGAGCGCAAGCTTCTCTATTAATCTGCTGCTCGTTTG  720
             ||||||||||||||||||||||||||||||||||||||||||||||||||||||||||||
Sbjct  3559  AGGCCATATCAGTATGTGGGACACGAGCGCAAGCTTCTCTATTAATCTGCTGCTCGTTTG  3500

Query  721   CGCGAGCGGCGGGGGTTAATACTGTATTAGGTTTTACCAACTCGGTGTTGATCTAGGGAG  780
             ||||||||||||||||||||||||||||||||||||||||||||||||||||||||||||
Sbjct  3499  CGCGAGCGGCGGGGGTTAATACTGTATTAGGTTTTACCAACTCGGTGTTGATCTAGGGAG  3440

Query  781   GGATAAGTGAGTGTTTTGTGCGTGCTGGGCAGACAGACGTCTTTAAGTTTGACCTCAAAT  840
             ||||||||||||||||||||||||||||||||||||||||||||||||||||||||||||
Sbjct  3439  GGATAAGTGAGTGTTTTGTGCGTGCTGGGCAGACAGACGTCTTTAAGTTTGACCTCAAAT  3380

Query  841   CAGGTAGGGTTACCCGCTGAACTTAAGCATATCAATAAGCGGAGGAAAAGAAACCAACTG  900
             ||||||||||||||||||||||||||||||||||||||||||||||||||||||||||||
Sbjct  3379  CAGGTAGGGTTACCCGCTGAACTTAAGCATATCAATAAGCGGAGGAAAAGAAACCAACTG  3320

Query  901   GGATTGCCTTAGTAACGGCGAGTGAAGCGGCAAAAGCTCAAATTTGAAATCTGGTACCTT  960
             ||||||||||||||||||||||||||||||||||||||||||||||||||||||||||||
Sbjct  3319  GGATTGCCTTAGTAACGGCGAGTGAAGCGGCAAAAGCTCAAATTTGAAATCTGGTACCTT  3260

Query  961   TGGTGCCCGAGTTGTAATTTGGAGAGTACCACTTTGGGACTGTACTTTGCCTATGTTCCT  1020
             ||||||||||||||||||||||||||||||||||||||||||||||||||||||||||||
Sbjct  3259  TGGTGCCCGAGTTGTAATTTGGAGAGTACCACTTTGGGACTGTACTTTGCCTATGTTCCT  3200

Query  1021  TGGAACAGGACGTCATGGAGGGTGAGAATCCCGTGTGGCGAGGGTGTCAGTTCTTTGTAA  1080
             ||||||||||||||||||||||||||||||||||||||||||||||||||||||||||||
Sbjct  3199  TGGAACAGGACGTCATGGAGGGTGAGAATCCCGTGTGGCGAGGGTGTCAGTTCTTTGTAA  3140

Query  1081  AGGGTGCTCGAAGAGTCGAGTTGTTTGGGAATGCAGCTCTAAGTGGGTGGTAAATTCCAT  1140
             ||||||||||||||||||||||||||||||||||||||||||||||||||||||||||||
Sbjct  3139  AGGGTGCTCGAAGAGTCGAGTTGTTTGGGAATGCAGCTCTAAGTGGGTGGTAAATTCCAT  3080

Query  1141  CTAAAGCTAAATACAGGCGAGAGACCGATAGCGAACAAGTACAGTGATGGAAAGATGAAA  1200
             ||||||||||||||||||||||||||||||||||||||||||||||||||||||||||||
Sbjct  3079  CTAAAGCTAAATACAGGCGAGAGACCGATAGCGAACAAGTACAGTGATGGAAAGATGAAA  3020

Query  1201  AGAACTTTGAAAAGAGAGTGAAAAAGTACGTGAAATTGTTGAAAGGGAAGGGCATTTGAT  1260
             ||||||||||||||||||||||||||||||||||||||||||||||||||||||||||||
Sbjct  3019  AGAACTTTGAAAAGAGAGTGAAAAAGTACGTGAAATTGTTGAAAGGGAAGGGCATTTGAT  2960

Query  1261  CAGACATGGTGTTTTGCGCCCCTTGCCTCTCGTGGGCTTGGGACTCTCGCAGCTCACTGG  1320
             ||||||||||||||||||||||||||||||||||||||||||||||||||||||||||||
Sbjct  2959  CAGACATGGTGTTTTGCGCCCCTTGCCTCTCGTGGGCTTGGGACTCTCGCAGCTCACTGG  2900

Query  1321  GCCAGCATCGGTTTTGGCGGCCGGAAAAAACCTAGGGAATGTGGCTCTGCGCCTCGGTGT  1380
             ||||||||||||||||||||||||||||||||||||||||||||||||||||||||||||
Sbjct  2899  GCCAGCATCGGTTTTGGCGGCCGGAAAAAACCTAGGGAATGTGGCTCTGCGCCTCGGTGT  2840

Query  1381  AGAGTGTTATAGCCCTGGGGAATACGGCCAGTCGGGACCGAGGACTGCGATACTTGTTAT  1440
             ||||||||||||||||||||||||||||||||||||||||||||||||||||||||||||
Sbjct  2839  AGAGTGTTATAGCCCTGGGGAATACGGCCAGTCGGGACCGAGGACTGCGATACTTGTTAT  2780

Query  1441  CTAGGATGCTGGCATAATGGTTATATGCCGCCCGTCTTGAAACACGGACCAAGGAGTCTA  1500
             ||||||||||||||||||||||||||||||||||||||||||||||||||||||||||||
Sbjct  2779  CTAGGATGCTGGCATAATGGTTATATGCCGCCCGTCTTGAAACACGGACCAAGGAGTCTA  2720

Query  1501  ACGTCTATGCGAGTGTTTGGGTGTTAAACCCGTACGCGTAATGAAAGTGAACGTAGGTTG  1560
             ||||||||||||||||||||||||||||||||||||||||||||||||||||||||||||
Sbjct  2719  ACGTCTATGCGAGTGTTTGGGTGTTAAACCCGTACGCGTAATGAAAGTGAACGTAGGTTG  2660

Query  1561  GGGCCCTCCACCTGGGGGGTGCACAATCGACCGATCCTGATGTCTTCGGATGGATTTGAG  1620
             |||||||||||||||||| |||||||||||||||||||||||||||||||||||||||||
Sbjct  2659  GGGCCCTCCACCTGGGGG-TGCACAATCGACCGATCCTGATGTCTTCGGATGGATTTGAG  2601

Query  1621  TAAGAGCATAGCTGTTGGGACCCGAAAGATGGTGAACTATGCCTGAATAGGGTGAAGCCA  1680
             ||||||||||||||||||||||||||||||||||||||||||||||||||||||||||||
Sbjct  2600  TAAGAGCATAGCTGTTGGGACCCGAAAGATGGTGAACTATGCCTGAATAGGGTGAAGCCA  2541

Query  1681  GAGGAAACTCTGGTGGAGGCTCGTAGCGGTTCTGACGTGCAAATCGATCGTCGAATTTGG  1740
             ||||||||||||||||||||||||||||||||||||||||||||||||||||||||||||
Sbjct  2540  GAGGAAACTCTGGTGGAGGCTCGTAGCGGTTCTGACGTGCAAATCGATCGTCGAATTTGG  2481

Query  1741  GTATAGGGGCGAAAGACTAATCGAACCATCTAGTAGCTGGTTCCTGC  1787
             |||||||||||||||||||||||||||||||||||||||||||||||
Sbjct  2480  GTATAGGGGCGAAAGACTAATCGAACCATCTAGTAGCTGGTTCCTGC  2434


>JAHUZD010000048.1 Candida oxycetoniae strain CBS 10844 scaffold94, whole genome 
shotgun sequence
Length=7046

 Score = 2750 bits (1489),  Expect = 0.0
 Identities = 1695/1792 (95%), Gaps = 24/1792 (1%)
 Strand=Plus/Minus

Query  1     CAAGGTTTCCGTAGGTGAACCTGCGGAAGGATCATTAAAGAAATTTAATTGATTTGTCTG  60
             ||||||||||||||||||||||||||||||||||||||||||||||||||||||||||||
Sbjct  6978  CAAGGTTTCCGTAGGTGAACCTGCGGAAGGATCATTAAAGAAATTTAATTGATTTGTCTG  6919

Query  61    AGCTCGGAGAGAGACATCTCTGGGGAGGACCAGTGTAGACACTCAGGAGGCTCCTAAAAT  120
             ||||||||||||||||||||||||||||||||||||||||||||||||||||||||||||
Sbjct  6918  AGCTCGGAGAGAGACATCTCTGGGGAGGACCAGTGTAGACACTCAGGAGGCTCCTAAAAT  6859

Query  121   ATTTTCTCTGCTGTGAATGCTATTTCTCCTGCCTGCGCTTAAGTGCGCGGTTGGTGGGTG  180
             ||||||||||||||||||||||||||||||||||||||||||||||||||||||||||||
Sbjct  6858  ATTTTCTCTGCTGTGAATGCTATTTCTCCTGCCTGCGCTTAAGTGCGCGGTTGGTGGGTG  6799

Query  181   TTCTGCAGTGGGGGGAGGGAGCCGACAAAGACCTGGGAGTGTGCGTGGATCTCTCTATTC  240
             ||||||||||||||||||||||||||||||||||||||||||||||||||||||||||||
Sbjct  6798  TTCTGCAGTGGGGGGAGGGAGCCGACAAAGACCTGGGAGTGTGCGTGGATCTCTCTATTC  6739

Query  241   CAAAGGAGGTGTTTTATCACACGACTCGACACTTTCTAATTACTACACACAGTGGAGTTT  300
             ||||||||||||||||||||||||||||||||||||||||||||||||||||||||||||
Sbjct  6738  CAAAGGAGGTGTTTTATCACACGACTCGACACTTTCTAATTACTACACACAGTGGAGTTT  6679

Query  301   ACTTTACTACTATTCTTTTGTTCGTTGGGGGAACGCTCTCTTTCgggggggAGTTCTCCC  360
             ||||||||||||||||||||||||||||||||||||||||||||||| ||||||||||||
Sbjct  6678  ACTTTACTACTATTCTTTTGTTCGTTGGGGGAACGCTCTCTTTCGGGAGGGAGTTCTCCC  6619

Query  361   AGTGGATGCAAACACAAACAAATAtttttttAAACTAATTCAGTCAACACAAGATTTCTT  420
             ||||||||||||||||||||||||||||||||||||||||||||||||||||||||||||
Sbjct  6618  AGTGGATGCAAACACAAACAAATATTTTTTTAAACTAATTCAGTCAACACAAGATTTCTT  6559

Query  421   TTAGTAGAAAACAACTTCAAAACTTTCAACAATGGATCTCTTGGTTCTCGCATCGATGAA  480
             ||||||||||||||||||||||||||||||||||||||||||||||||||||||||||||
Sbjct  6558  TTAGTAGAAAACAACTTCAAAACTTTCAACAATGGATCTCTTGGTTCTCGCATCGATGAA  6499

Query  481   GAACGCAGCGAAATGCGATACGTAATGTGAATTGCAGAATTCCGTGAATCATCGAATCTT  540
             ||||||||||||||||||||||||||||||||||||||||||||||||||||||||||||
Sbjct  6498  GAACGCAGCGAAATGCGATACGTAATGTGAATTGCAGAATTCCGTGAATCATCGAATCTT  6439

Query  541   TGAACGCACATTGCGCCCTCTGGTATTCCGGGGGGCATGCCTGTTTGAGCGTCATTTCCT  600
             ||||||||||||||||||||||||||||||||||||||||||||||||||||||||||||
Sbjct  6438  TGAACGCACATTGCGCCCTCTGGTATTCCGGGGGGCATGCCTGTTTGAGCGTCATTTCCT  6379

Query  601   TCTCAAACACATTGTGTTTGGTAGTGAGTGATACTC--GTTTTTGAGTTAACTTGAAATT  658
             |||||||||| |||||||||||||||||||||||||  ||||||||||||||||||||||
Sbjct  6378  TCTCAAACACGTTGTGTTTGGTAGTGAGTGATACTCTCGTTTTTGAGTTAACTTGAAATT  6319

Query  659   GTAGGCCATATCAGTATGTGGGACACGAGCGCAAGCTTCTCTATTAATCTGCTGCTCGTT  718
             ||||||||||||||||||||||||||||||||||||||||||||||||||||||||||||
Sbjct  6318  GTAGGCCATATCAGTATGTGGGACACGAGCGCAAGCTTCTCTATTAATCTGCTGCTCGTT  6259

Query  719   TGCGCGAGCGGCGGGGGTTAATACTGTATTAGGTTTTACCAACTCGGTGTTGATCTAGGG  778
             ||||||||||||||||||||||||||||||||||||||||||||||||||||||||||||
Sbjct  6258  TGCGCGAGCGGCGGGGGTTAATACTGTATTAGGTTTTACCAACTCGGTGTTGATCTAGGG  6199

Query  779   AGGGATAAGTGAGTGTTTTGTGCGTGCTGGGCAGACAGACGTCTTTAAGTTTGACCTCAA  838
             ||||||||||||||||||||||||||||||||||||||||||||||||||||||||||||
Sbjct  6198  AGGGATAAGTGAGTGTTTTGTGCGTGCTGGGCAGACAGACGTCTTTAAGTTTGACCTCAA  6139

Query  839   ATCAGGTAGGGTTACCCGCTGAACTTAAGCATATCAATAAGCGGAGGAAAAGAAACCAAC  898
             ||||||||||||||||||||||||||||||||||||||||||||||||||||||||||||
Sbjct  6138  ATCAGGTAGGGTTACCCGCTGAACTTAAGCATATCAATAAGCGGAGGAAAAGAAACCAAC  6079

Query  899   TGGGATTGCCTTAGTAACGGCGAGTGAAGCGGCAAAAGCTCAAATTTGAAATCTGGTACC  958
             ||||||||||||||||||||||||||||||||||||||||||||||||||||||||||||
Sbjct  6078  TGGGATTGCCTTAGTAACGGCGAGTGAAGCGGCAAAAGCTCAAATTTGAAATCTGGTACC  6019

Query  959   TTTGGTGCCCGAGTTGTAATTTGGAGAGTACCACTTTGGGACTGTACTTTGCCTATGTTC  1018
             ||||||||||||||||||||||||||||  | |||||||| | || | ||||||||||||
Sbjct  6018  TTTGGTGCCCGAGTTGTAATTTGGAGAGGGCAACTTTGGGGCCGTTCCTTGCCTATGTTC  5959

Query  1019  CTTGGAACAGGACGTCATGGAGGGTGAGAATCCCGTGTGGCGAGG-GTGTCAGTTCTTTG  1077
             ||||||||||||||||||||||||||||||||||||||||||||| ||| | ||||||||
Sbjct  5958  CTTGGAACAGGACGTCATGGAGGGTGAGAATCCCGTGTGGCGAGGAGTG-CGGTTCTTTG  5900

Query  1078  TAAAGGGTGCTCGAAGAGTCGAGTTGTTTGGGAATGCAGCTCTAAGTGGGTGGTAAATTC  1137
             |||||||   ||||||||||||||||||||||||||||||||||||||||||||||||||
Sbjct  5899  TAAAGGGCCTTCGAAGAGTCGAGTTGTTTGGGAATGCAGCTCTAAGTGGGTGGTAAATTC  5840

Query  1138  CATCTAAAGCTAAATACAGGCGAGAGACCGATAGCGAACAAGTACAGTGATGGAAAGATG  1197
             ||||||||||||||||  ||||||||||||||||||||||||||||||||||||||||||
Sbjct  5839  CATCTAAAGCTAAATATTGGCGAGAGACCGATAGCGAACAAGTACAGTGATGGAAAGATG  5780

Query  1198  AAAAGAACTTTGAAAAGAGAGTGAAAAAGTACGTGAAATTGTTGAAAGGGAAGGGCATTT  1257
             |||||||||||||||||||||||||||||||||||||||||||||||||||||||| |  
Sbjct  5779  AAAAGAACTTTGAAAAGAGAGTGAAAAAGTACGTGAAATTGTTGAAAGGGAAGGGCTTGA  5720

Query  1258  GATCAGACATGGTGTTTTGCGCCCCTTGC-CTCT-CGTGGGCTTGGGACTCTCGCAGCTC  1315
             |||||||| |||| |||||      |||  |||| || |||   ||  ||||  ||| | 
Sbjct  5719  GATCAGACTTGGTATTTTGTATG--TTGTTCTCTTCGGGGGGC-GGC-CTCTA-CAGTTT  5665

Query  1316  ACTGGGCCAGCATCGGTTTTGGCGGCCGGAAAAAACCTAGGGAATGTGGCTCTGCGCCTC  1375
             || ||||||||||| ||||  ||||  ||| ||   | | ||||||||||| || || ||
Sbjct  5664  ACCGGGCCAGCATCAGTTTGAGCGGTAGGACAATTGCAAAGGAATGTGGCT-TG-GCTTC  5607

Query  1376  GGTGTAGAGTGTTATAGCCCTGGGGAATACGGCCAGTCGGGACCGAGGACTGCGATACTT  1435
             ||| | ||||||||||||| | |   |||| |||||    ||| ||||||||||   |||
Sbjct  5606  GGT-T-GAGTGTTATAGCCTTTGTCGATACTGCCAGCTTAGACTGAGGACTGCGG--CTT  5551

Query  1436  GTTATCTAGGATGCTGGCATAATGGTTATATGCCGCCCGTCTTGAAACACGGACCAAGGA  1495
                  ||||||||||||||||||| |  || | |||||||||||||||||||||||||||
Sbjct  5550  CGGC-CTAGGATGCTGGCATAATGATCTTAAGTCGCCCGTCTTGAAACACGGACCAAGGA  5492

Query  1496  GTCTAACGTCTATGCGAGTGTTTGGGTGTTAAACCCGTACGCGTAATGAAAGTGAACGTA  1555
             ||||||||||||||||||||||||||||| ||||||||||||||||||||||||||||||
Sbjct  5491  GTCTAACGTCTATGCGAGTGTTTGGGTGTAAAACCCGTACGCGTAATGAAAGTGAACGTA  5432

Query  1556  GGTTGGGGCCCTCCACCTGGGGGGTGCACAATCGACCGATCCTGATGTCTTCGGATGGAT  1615
             ||| ||  || ||  |  ||   |||||| ||||||||||||||||||||||||||||||
Sbjct  5431  GGTAGGA-CC-TCTTC--GGA--GTGCACTATCGACCGATCCTGATGTCTTCGGATGGAT  5378

Query  1616  TTGAGTAAGAGCATAGCTGTTGGGACCCGAAAGATGGTGAACTATGCCTGAATAGGGTGA  1675
             ||||||||||||||||||||||||||||||||||||||||||||||||||||||||||||
Sbjct  5377  TTGAGTAAGAGCATAGCTGTTGGGACCCGAAAGATGGTGAACTATGCCTGAATAGGGTGA  5318

Query  1676  AGCCAGAGGAAACTCTGGTGGAGGCTCGTAGCGGTTCTGACGTGCAAATCGATCGTCGAA  1735
             ||||||||||||||||||||||||||||||||||||||||||||||||||||||||||||
Sbjct  5317  AGCCAGAGGAAACTCTGGTGGAGGCTCGTAGCGGTTCTGACGTGCAAATCGATCGTCGAA  5258

Query  1736  TTTGGGTATAGGGGCGAAAGACTAATCGAACCATCTAGTAGCTGGTTCCTGC  1787
             ||||||||||||||||||||||||||||||||||||||||||||||||||||
Sbjct  5257  TTTGGGTATAGGGGCGAAAGACTAATCGAACCATCTAGTAGCTGGTTCCTGC  5206


>NW_026055390.1 Candida oxycetoniae strain CBS 10844 chromosome Unknown scaffold94, 
whole genome shotgun sequence
Length=7046

 Score = 2750 bits (1489),  Expect = 0.0
 Identities = 1695/1792 (95%), Gaps = 24/1792 (1%)
 Strand=Plus/Minus

Query  1     CAAGGTTTCCGTAGGTGAACCTGCGGAAGGATCATTAAAGAAATTTAATTGATTTGTCTG  60
             ||||||||||||||||||||||||||||||||||||||||||||||||||||||||||||
Sbjct  6978  CAAGGTTTCCGTAGGTGAACCTGCGGAAGGATCATTAAAGAAATTTAATTGATTTGTCTG  6919

Query  61    AGCTCGGAGAGAGACATCTCTGGGGAGGACCAGTGTAGACACTCAGGAGGCTCCTAAAAT  120
             ||||||||||||||||||||||||||||||||||||||||||||||||||||||||||||
Sbjct  6918  AGCTCGGAGAGAGACATCTCTGGGGAGGACCAGTGTAGACACTCAGGAGGCTCCTAAAAT  6859

Query  121   ATTTTCTCTGCTGTGAATGCTATTTCTCCTGCCTGCGCTTAAGTGCGCGGTTGGTGGGTG  180
             ||||||||||||||||||||||||||||||||||||||||||||||||||||||||||||
Sbjct  6858  ATTTTCTCTGCTGTGAATGCTATTTCTCCTGCCTGCGCTTAAGTGCGCGGTTGGTGGGTG  6799

Query  181   TTCTGCAGTGGGGGGAGGGAGCCGACAAAGACCTGGGAGTGTGCGTGGATCTCTCTATTC  240
             ||||||||||||||||||||||||||||||||||||||||||||||||||||||||||||
Sbjct  6798  TTCTGCAGTGGGGGGAGGGAGCCGACAAAGACCTGGGAGTGTGCGTGGATCTCTCTATTC  6739

Query  241   CAAAGGAGGTGTTTTATCACACGACTCGACACTTTCTAATTACTACACACAGTGGAGTTT  300
             ||||||||||||||||||||||||||||||||||||||||||||||||||||||||||||
Sbjct  6738  CAAAGGAGGTGTTTTATCACACGACTCGACACTTTCTAATTACTACACACAGTGGAGTTT  6679

Query  301   ACTTTACTACTATTCTTTTGTTCGTTGGGGGAACGCTCTCTTTCgggggggAGTTCTCCC  360
             ||||||||||||||||||||||||||||||||||||||||||||||| ||||||||||||
Sbjct  6678  ACTTTACTACTATTCTTTTGTTCGTTGGGGGAACGCTCTCTTTCGGGAGGGAGTTCTCCC  6619

Query  361   AGTGGATGCAAACACAAACAAATAtttttttAAACTAATTCAGTCAACACAAGATTTCTT  420
             ||||||||||||||||||||||||||||||||||||||||||||||||||||||||||||
Sbjct  6618  AGTGGATGCAAACACAAACAAATATTTTTTTAAACTAATTCAGTCAACACAAGATTTCTT  6559

Query  421   TTAGTAGAAAACAACTTCAAAACTTTCAACAATGGATCTCTTGGTTCTCGCATCGATGAA  480
             ||||||||||||||||||||||||||||||||||||||||||||||||||||||||||||
Sbjct  6558  TTAGTAGAAAACAACTTCAAAACTTTCAACAATGGATCTCTTGGTTCTCGCATCGATGAA  6499

Query  481   GAACGCAGCGAAATGCGATACGTAATGTGAATTGCAGAATTCCGTGAATCATCGAATCTT  540
             ||||||||||||||||||||||||||||||||||||||||||||||||||||||||||||
Sbjct  6498  GAACGCAGCGAAATGCGATACGTAATGTGAATTGCAGAATTCCGTGAATCATCGAATCTT  6439

Query  541   TGAACGCACATTGCGCCCTCTGGTATTCCGGGGGGCATGCCTGTTTGAGCGTCATTTCCT  600
             ||||||||||||||||||||||||||||||||||||||||||||||||||||||||||||
Sbjct  6438  TGAACGCACATTGCGCCCTCTGGTATTCCGGGGGGCATGCCTGTTTGAGCGTCATTTCCT  6379

Query  601   TCTCAAACACATTGTGTTTGGTAGTGAGTGATACTC--GTTTTTGAGTTAACTTGAAATT  658
             |||||||||| |||||||||||||||||||||||||  ||||||||||||||||||||||
Sbjct  6378  TCTCAAACACGTTGTGTTTGGTAGTGAGTGATACTCTCGTTTTTGAGTTAACTTGAAATT  6319

Query  659   GTAGGCCATATCAGTATGTGGGACACGAGCGCAAGCTTCTCTATTAATCTGCTGCTCGTT  718
             ||||||||||||||||||||||||||||||||||||||||||||||||||||||||||||
Sbjct  6318  GTAGGCCATATCAGTATGTGGGACACGAGCGCAAGCTTCTCTATTAATCTGCTGCTCGTT  6259

Query  719   TGCGCGAGCGGCGGGGGTTAATACTGTATTAGGTTTTACCAACTCGGTGTTGATCTAGGG  778
             ||||||||||||||||||||||||||||||||||||||||||||||||||||||||||||
Sbjct  6258  TGCGCGAGCGGCGGGGGTTAATACTGTATTAGGTTTTACCAACTCGGTGTTGATCTAGGG  6199

Query  779   AGGGATAAGTGAGTGTTTTGTGCGTGCTGGGCAGACAGACGTCTTTAAGTTTGACCTCAA  838
             ||||||||||||||||||||||||||||||||||||||||||||||||||||||||||||
Sbjct  6198  AGGGATAAGTGAGTGTTTTGTGCGTGCTGGGCAGACAGACGTCTTTAAGTTTGACCTCAA  6139

Query  839   ATCAGGTAGGGTTACCCGCTGAACTTAAGCATATCAATAAGCGGAGGAAAAGAAACCAAC  898
             ||||||||||||||||||||||||||||||||||||||||||||||||||||||||||||
Sbjct  6138  ATCAGGTAGGGTTACCCGCTGAACTTAAGCATATCAATAAGCGGAGGAAAAGAAACCAAC  6079

Query  899   TGGGATTGCCTTAGTAACGGCGAGTGAAGCGGCAAAAGCTCAAATTTGAAATCTGGTACC  958
             ||||||||||||||||||||||||||||||||||||||||||||||||||||||||||||
Sbjct  6078  TGGGATTGCCTTAGTAACGGCGAGTGAAGCGGCAAAAGCTCAAATTTGAAATCTGGTACC  6019

Query  959   TTTGGTGCCCGAGTTGTAATTTGGAGAGTACCACTTTGGGACTGTACTTTGCCTATGTTC  1018
             ||||||||||||||||||||||||||||  | |||||||| | || | ||||||||||||
Sbjct  6018  TTTGGTGCCCGAGTTGTAATTTGGAGAGGGCAACTTTGGGGCCGTTCCTTGCCTATGTTC  5959

Query  1019  CTTGGAACAGGACGTCATGGAGGGTGAGAATCCCGTGTGGCGAGG-GTGTCAGTTCTTTG  1077
             ||||||||||||||||||||||||||||||||||||||||||||| ||| | ||||||||
Sbjct  5958  CTTGGAACAGGACGTCATGGAGGGTGAGAATCCCGTGTGGCGAGGAGTG-CGGTTCTTTG  5900

Query  1078  TAAAGGGTGCTCGAAGAGTCGAGTTGTTTGGGAATGCAGCTCTAAGTGGGTGGTAAATTC  1137
             |||||||   ||||||||||||||||||||||||||||||||||||||||||||||||||
Sbjct  5899  TAAAGGGCCTTCGAAGAGTCGAGTTGTTTGGGAATGCAGCTCTAAGTGGGTGGTAAATTC  5840

Query  1138  CATCTAAAGCTAAATACAGGCGAGAGACCGATAGCGAACAAGTACAGTGATGGAAAGATG  1197
             ||||||||||||||||  ||||||||||||||||||||||||||||||||||||||||||
Sbjct  5839  CATCTAAAGCTAAATATTGGCGAGAGACCGATAGCGAACAAGTACAGTGATGGAAAGATG  5780

Query  1198  AAAAGAACTTTGAAAAGAGAGTGAAAAAGTACGTGAAATTGTTGAAAGGGAAGGGCATTT  1257
             |||||||||||||||||||||||||||||||||||||||||||||||||||||||| |  
Sbjct  5779  AAAAGAACTTTGAAAAGAGAGTGAAAAAGTACGTGAAATTGTTGAAAGGGAAGGGCTTGA  5720

Query  1258  GATCAGACATGGTGTTTTGCGCCCCTTGC-CTCT-CGTGGGCTTGGGACTCTCGCAGCTC  1315
             |||||||| |||| |||||      |||  |||| || |||   ||  ||||  ||| | 
Sbjct  5719  GATCAGACTTGGTATTTTGTATG--TTGTTCTCTTCGGGGGGC-GGC-CTCTA-CAGTTT  5665

Query  1316  ACTGGGCCAGCATCGGTTTTGGCGGCCGGAAAAAACCTAGGGAATGTGGCTCTGCGCCTC  1375
             || ||||||||||| ||||  ||||  ||| ||   | | ||||||||||| || || ||
Sbjct  5664  ACCGGGCCAGCATCAGTTTGAGCGGTAGGACAATTGCAAAGGAATGTGGCT-TG-GCTTC  5607

Query  1376  GGTGTAGAGTGTTATAGCCCTGGGGAATACGGCCAGTCGGGACCGAGGACTGCGATACTT  1435
             ||| | ||||||||||||| | |   |||| |||||    ||| ||||||||||   |||
Sbjct  5606  GGT-T-GAGTGTTATAGCCTTTGTCGATACTGCCAGCTTAGACTGAGGACTGCGG--CTT  5551

Query  1436  GTTATCTAGGATGCTGGCATAATGGTTATATGCCGCCCGTCTTGAAACACGGACCAAGGA  1495
                  ||||||||||||||||||| |  || | |||||||||||||||||||||||||||
Sbjct  5550  CGGC-CTAGGATGCTGGCATAATGATCTTAAGTCGCCCGTCTTGAAACACGGACCAAGGA  5492

Query  1496  GTCTAACGTCTATGCGAGTGTTTGGGTGTTAAACCCGTACGCGTAATGAAAGTGAACGTA  1555
             ||||||||||||||||||||||||||||| ||||||||||||||||||||||||||||||
Sbjct  5491  GTCTAACGTCTATGCGAGTGTTTGGGTGTAAAACCCGTACGCGTAATGAAAGTGAACGTA  5432

Query  1556  GGTTGGGGCCCTCCACCTGGGGGGTGCACAATCGACCGATCCTGATGTCTTCGGATGGAT  1615
             ||| ||  || ||  |  ||   |||||| ||||||||||||||||||||||||||||||
Sbjct  5431  GGTAGGA-CC-TCTTC--GGA--GTGCACTATCGACCGATCCTGATGTCTTCGGATGGAT  5378

Query  1616  TTGAGTAAGAGCATAGCTGTTGGGACCCGAAAGATGGTGAACTATGCCTGAATAGGGTGA  1675
             ||||||||||||||||||||||||||||||||||||||||||||||||||||||||||||
Sbjct  5377  TTGAGTAAGAGCATAGCTGTTGGGACCCGAAAGATGGTGAACTATGCCTGAATAGGGTGA  5318

Query  1676  AGCCAGAGGAAACTCTGGTGGAGGCTCGTAGCGGTTCTGACGTGCAAATCGATCGTCGAA  1735
             ||||||||||||||||||||||||||||||||||||||||||||||||||||||||||||
Sbjct  5317  AGCCAGAGGAAACTCTGGTGGAGGCTCGTAGCGGTTCTGACGTGCAAATCGATCGTCGAA  5258

Query  1736  TTTGGGTATAGGGGCGAAAGACTAATCGAACCATCTAGTAGCTGGTTCCTGC  1787
             ||||||||||||||||||||||||||||||||||||||||||||||||||||
Sbjct  5257  TTTGGGTATAGGGGCGAAAGACTAATCGAACCATCTAGTAGCTGGTTCCTGC  5206


>JAEVGP010000015.1 [Candida] nivariensis strain CBS 9983 tig24, whole genome shotgun 
sequence
Length=44616

 Score = 1605 bits (869),  Expect = 0.0
 Identities = 935/967 (97%), Gaps = 3/967 (0%)
 Strand=Plus/Plus

Query  821    CTTTAAGTTTGACCTCAAATCAGGTAGGGTTACCCGCTGAACTTAAGCATATCAATAAGC  880
              |||||||||||||||||||||||||||| |||||||||||||||||||||||||||||||
Sbjct  17172  CTTTAAGTTTGACCTCAAATCAGGTAGGATTACCCGCTGAACTTAAGCATATCAATAAGC  17231

Query  881    GGAGGAAAAGAAACCAACTGGGATTGCCTTAGTAACGGCGAGTGAAGCGGCAAAAGCTCA  940
              ||||||||||||||||||||||||||||||||||||||||||||||||||||||||||||
Sbjct  17232  GGAGGAAAAGAAACCAACTGGGATTGCCTTAGTAACGGCGAGTGAAGCGGCAAAAGCTCA  17291

Query  941    AATTTGAAATCTGGTACCTTTGGTGCCCGAGTTGTAATTTGGAGAGTACCACTTTGGGAC  1000
              ||||||||||||||||||||||||||||||||||||||||| ||||||||||||||||||
Sbjct  17292  AATTTGAAATCTGGTACCTTTGGTGCCCGAGTTGTAATTTGTAGAGTACCACTTTGGGAC  17351

Query  1001   TGTACTTTGCCTATGTTCCTTGGAACAGGACGTCATGGAGGGTGAGAATCCCGTGTGGCG  1060
              | ||||||||||||||||||||||||||||||||||||||||||||||||||||||||||
Sbjct  17352  TATACTTTGCCTATGTTCCTTGGAACAGGACGTCATGGAGGGTGAGAATCCCGTGTGGCG  17411

Query  1061   AGGGTGTCAGTTCTTTGTAAAGGGTGCTCGAAGAGTCGAGTTGTTTGGGAATGCAGCTCT  1120
              ||||||| ||||||||||||||||||||||||||||||||||||||||||||||||||||
Sbjct  17412  AGGGTGTTAGTTCTTTGTAAAGGGTGCTCGAAGAGTCGAGTTGTTTGGGAATGCAGCTCT  17471

Query  1121   AAGTGGGTGGTAAATTCCATCTAAAGCTAAATACAGGCGAGAGACCGATAGCGAACAAGT  1180
              ||||||||||||||||||||||||||||||||||||||||||||||||||||||||||||
Sbjct  17472  AAGTGGGTGGTAAATTCCATCTAAAGCTAAATACAGGCGAGAGACCGATAGCGAACAAGT  17531

Query  1181   ACAGTGATGGAAAGATGAAAAGAACTTTGAAAAGAGAGTGAAAAAGTACGTGAAATTGTT  1240
              ||||||||||||||||||||||||||||||||||||||||||||||||||||||||||||
Sbjct  17532  ACAGTGATGGAAAGATGAAAAGAACTTTGAAAAGAGAGTGAAAAAGTACGTGAAATTGTT  17591

Query  1241   GAAAGGGAAGGGCATTTGATCAGACATGGTGTTTTGCGCCCCTTGCCTCTCGTGGGCTTG  1300
              ||||||||||||||||||||||||||||||||||||||||||| ||  || |||||   |
Sbjct  17592  GAAAGGGAAGGGCATTTGATCAGACATGGTGTTTTGCGCCCCTCGCTCCTTGTGGGTGGG  17651

Query  1301   GGACTCTCGCAGCTCACTGGGCCAGCATCGGTTTTGGCGGCCGGAAAAAACCTAGGGAAT  1360
              ||||||||||||||||||||||||||||| ||||| ||||| ||| ||||||| ||||||
Sbjct  17652  GGACTCTCGCAGCTCACTGGGCCAGCATCAGTTTTTGCGGCAGGACAAAACCTTGGGAAT  17711

Query  1361   GTGGCTCTGCGCCTCGGTGTAGAGTGTTATAGCCCTGGGGAATACGGCCAGTCGGGACCG  1420
              || ||| |||||||||||||| ||||||||||| || |||||||| |||||  ||||| |
Sbjct  17712  GTAGCTGTGCGCCTCGGTGTACAGTGTTATAGCTCTTGGGAATACTGCCAGCGGGGACTG  17771

Query  1421   AGGACTGCGATACTTGTTATCTAGGATGCTGGCATAATGGTTATATGCCGCCCGTCTTGA  1480
              ||||||||||||||||||||||||||||||||||||||||||||||||||||||||||||
Sbjct  17772  AGGACTGCGATACTTGTTATCTAGGATGCTGGCATAATGGTTATATGCCGCCCGTCTTGA  17831

Query  1481   AACACGGACCAAGGAGTCTAACGTCTATGCGAGTGTTTGGGTGTTAAACCCGTACGCGTA  1540
              ||||||||||||||||||||||||||||||||||||||||||||||||||||||||||||
Sbjct  17832  AACACGGACCAAGGAGTCTAACGTCTATGCGAGTGTTTGGGTGTTAAACCCGTACGCGTA  17891

Query  1541   ATGAAAGTGAACGTAGGTTGGGGCCCTCCACCTGGGGGGTGCACAATCGACCGATCCTGA  1600
              |||||||||||||||||||||||||||     |  |||||||||||||||||||||||||
Sbjct  17892  ATGAAAGTGAACGTAGGTTGGGGCCCT---GTTATGGGGTGCACAATCGACCGATCCTGA  17948

Query  1601   TGTCTTCGGATGGATTTGAGTAAGAGCATAGCTGTTGGGACCCGAAAGATGGTGAACTAT  1660
              ||||||||||||||||||||||||||||||||||||||||||||||||||||||||||||
Sbjct  17949  TGTCTTCGGATGGATTTGAGTAAGAGCATAGCTGTTGGGACCCGAAAGATGGTGAACTAT  18008

Query  1661   GCCTGAATAGGGTGAAGCCAGAGGAAACTCTGGTGGAGGCTCGTAGCGGTTCTGACGTGC  1720
              ||||||||||||||||||||||||||||||||||||||||||||||||||||||||||||
Sbjct  18009  GCCTGAATAGGGTGAAGCCAGAGGAAACTCTGGTGGAGGCTCGTAGCGGTTCTGACGTGC  18068

Query  1721   AAATCGATCGTCGAATTTGGGTATAGGGGCGAAAGACTAATCGAACCATCTAGTAGCTGG  1780
              ||||||||||||||||||||||||||||||||||||||||||||||||||||||||||||
Sbjct  18069  AAATCGATCGTCGAATTTGGGTATAGGGGCGAAAGACTAATCGAACCATCTAGTAGCTGG  18128

Query  1781   TTCCTGC  1787
              |||||||
Sbjct  18129  TTCCTGC  18135


 Score = 1605 bits (869),  Expect = 0.0
 Identities = 935/967 (97%), Gaps = 3/967 (0%)
 Strand=Plus/Plus

Query  821    CTTTAAGTTTGACCTCAAATCAGGTAGGGTTACCCGCTGAACTTAAGCATATCAATAAGC  880
              |||||||||||||||||||||||||||| |||||||||||||||||||||||||||||||
Sbjct  27443  CTTTAAGTTTGACCTCAAATCAGGTAGGATTACCCGCTGAACTTAAGCATATCAATAAGC  27502

Query  881    GGAGGAAAAGAAACCAACTGGGATTGCCTTAGTAACGGCGAGTGAAGCGGCAAAAGCTCA  940
              ||||||||||||||||||||||||||||||||||||||||||||||||||||||||||||
Sbjct  27503  GGAGGAAAAGAAACCAACTGGGATTGCCTTAGTAACGGCGAGTGAAGCGGCAAAAGCTCA  27562

Query  941    AATTTGAAATCTGGTACCTTTGGTGCCCGAGTTGTAATTTGGAGAGTACCACTTTGGGAC  1000
              ||||||||||||||||||||||||||||||||||||||||| ||||||||||||||||||
Sbjct  27563  AATTTGAAATCTGGTACCTTTGGTGCCCGAGTTGTAATTTGTAGAGTACCACTTTGGGAC  27622

Query  1001   TGTACTTTGCCTATGTTCCTTGGAACAGGACGTCATGGAGGGTGAGAATCCCGTGTGGCG  1060
              | ||||||||||||||||||||||||||||||||||||||||||||||||||||||||||
Sbjct  27623  TATACTTTGCCTATGTTCCTTGGAACAGGACGTCATGGAGGGTGAGAATCCCGTGTGGCG  27682

Query  1061   AGGGTGTCAGTTCTTTGTAAAGGGTGCTCGAAGAGTCGAGTTGTTTGGGAATGCAGCTCT  1120
              ||||||| ||||||||||||||||||||||||||||||||||||||||||||||||||||
Sbjct  27683  AGGGTGTTAGTTCTTTGTAAAGGGTGCTCGAAGAGTCGAGTTGTTTGGGAATGCAGCTCT  27742

Query  1121   AAGTGGGTGGTAAATTCCATCTAAAGCTAAATACAGGCGAGAGACCGATAGCGAACAAGT  1180
              ||||||||||||||||||||||||||||||||||||||||||||||||||||||||||||
Sbjct  27743  AAGTGGGTGGTAAATTCCATCTAAAGCTAAATACAGGCGAGAGACCGATAGCGAACAAGT  27802

Query  1181   ACAGTGATGGAAAGATGAAAAGAACTTTGAAAAGAGAGTGAAAAAGTACGTGAAATTGTT  1240
              ||||||||||||||||||||||||||||||||||||||||||||||||||||||||||||
Sbjct  27803  ACAGTGATGGAAAGATGAAAAGAACTTTGAAAAGAGAGTGAAAAAGTACGTGAAATTGTT  27862

Query  1241   GAAAGGGAAGGGCATTTGATCAGACATGGTGTTTTGCGCCCCTTGCCTCTCGTGGGCTTG  1300
              ||||||||||||||||||||||||||||||||||||||||||| ||  || |||||   |
Sbjct  27863  GAAAGGGAAGGGCATTTGATCAGACATGGTGTTTTGCGCCCCTCGCTCCTTGTGGGTGGG  27922

Query  1301   GGACTCTCGCAGCTCACTGGGCCAGCATCGGTTTTGGCGGCCGGAAAAAACCTAGGGAAT  1360
              ||||||||||||||||||||||||||||| ||||| ||||| ||| ||||||| ||||||
Sbjct  27923  GGACTCTCGCAGCTCACTGGGCCAGCATCAGTTTTTGCGGCAGGACAAAACCTTGGGAAT  27982

Query  1361   GTGGCTCTGCGCCTCGGTGTAGAGTGTTATAGCCCTGGGGAATACGGCCAGTCGGGACCG  1420
              || ||| |||||||||||||| ||||||||||| || |||||||| |||||  ||||| |
Sbjct  27983  GTAGCTGTGCGCCTCGGTGTACAGTGTTATAGCTCTTGGGAATACTGCCAGCGGGGACTG  28042

Query  1421   AGGACTGCGATACTTGTTATCTAGGATGCTGGCATAATGGTTATATGCCGCCCGTCTTGA  1480
              ||||||||||||||||||||||||||||||||||||||||||||||||||||||||||||
Sbjct  28043  AGGACTGCGATACTTGTTATCTAGGATGCTGGCATAATGGTTATATGCCGCCCGTCTTGA  28102

Query  1481   AACACGGACCAAGGAGTCTAACGTCTATGCGAGTGTTTGGGTGTTAAACCCGTACGCGTA  1540
              ||||||||||||||||||||||||||||||||||||||||||||||||||||||||||||
Sbjct  28103  AACACGGACCAAGGAGTCTAACGTCTATGCGAGTGTTTGGGTGTTAAACCCGTACGCGTA  28162

Query  1541   ATGAAAGTGAACGTAGGTTGGGGCCCTCCACCTGGGGGGTGCACAATCGACCGATCCTGA  1600
              |||||||||||||||||||||||||||     |  |||||||||||||||||||||||||
Sbjct  28163  ATGAAAGTGAACGTAGGTTGGGGCCCT---GTTATGGGGTGCACAATCGACCGATCCTGA  28219

Query  1601   TGTCTTCGGATGGATTTGAGTAAGAGCATAGCTGTTGGGACCCGAAAGATGGTGAACTAT  1660
              ||||||||||||||||||||||||||||||||||||||||||||||||||||||||||||
Sbjct  28220  TGTCTTCGGATGGATTTGAGTAAGAGCATAGCTGTTGGGACCCGAAAGATGGTGAACTAT  28279

Query  1661   GCCTGAATAGGGTGAAGCCAGAGGAAACTCTGGTGGAGGCTCGTAGCGGTTCTGACGTGC  1720
              ||||||||||||||||||||||||||||||||||||||||||||||||||||||||||||
Sbjct  28280  GCCTGAATAGGGTGAAGCCAGAGGAAACTCTGGTGGAGGCTCGTAGCGGTTCTGACGTGC  28339

Query  1721   AAATCGATCGTCGAATTTGGGTATAGGGGCGAAAGACTAATCGAACCATCTAGTAGCTGG  1780
              ||||||||||||||||||||||||||||||||||||||||||||||||||||||||||||
Sbjct  28340  AAATCGATCGTCGAATTTGGGTATAGGGGCGAAAGACTAATCGAACCATCTAGTAGCTGG  28399

Query  1781   TTCCTGC  1787
              |||||||
Sbjct  28400  TTCCTGC  28406


 Score = 1605 bits (869),  Expect = 0.0
 Identities = 935/967 (97%), Gaps = 3/967 (0%)
 Strand=Plus/Plus

Query  821    CTTTAAGTTTGACCTCAAATCAGGTAGGGTTACCCGCTGAACTTAAGCATATCAATAAGC  880
              |||||||||||||||||||||||||||| |||||||||||||||||||||||||||||||
Sbjct  37716  CTTTAAGTTTGACCTCAAATCAGGTAGGATTACCCGCTGAACTTAAGCATATCAATAAGC  37775

Query  881    GGAGGAAAAGAAACCAACTGGGATTGCCTTAGTAACGGCGAGTGAAGCGGCAAAAGCTCA  940
              ||||||||||||||||||||||||||||||||||||||||||||||||||||||||||||
Sbjct  37776  GGAGGAAAAGAAACCAACTGGGATTGCCTTAGTAACGGCGAGTGAAGCGGCAAAAGCTCA  37835

Query  941    AATTTGAAATCTGGTACCTTTGGTGCCCGAGTTGTAATTTGGAGAGTACCACTTTGGGAC  1000
              ||||||||||||||||||||||||||||||||||||||||| ||||||||||||||||||
Sbjct  37836  AATTTGAAATCTGGTACCTTTGGTGCCCGAGTTGTAATTTGTAGAGTACCACTTTGGGAC  37895

Query  1001   TGTACTTTGCCTATGTTCCTTGGAACAGGACGTCATGGAGGGTGAGAATCCCGTGTGGCG  1060
              | ||||||||||||||||||||||||||||||||||||||||||||||||||||||||||
Sbjct  37896  TATACTTTGCCTATGTTCCTTGGAACAGGACGTCATGGAGGGTGAGAATCCCGTGTGGCG  37955

Query  1061   AGGGTGTCAGTTCTTTGTAAAGGGTGCTCGAAGAGTCGAGTTGTTTGGGAATGCAGCTCT  1120
              ||||||| ||||||||||||||||||||||||||||||||||||||||||||||||||||
Sbjct  37956  AGGGTGTTAGTTCTTTGTAAAGGGTGCTCGAAGAGTCGAGTTGTTTGGGAATGCAGCTCT  38015

Query  1121   AAGTGGGTGGTAAATTCCATCTAAAGCTAAATACAGGCGAGAGACCGATAGCGAACAAGT  1180
              ||||||||||||||||||||||||||||||||||||||||||||||||||||||||||||
Sbjct  38016  AAGTGGGTGGTAAATTCCATCTAAAGCTAAATACAGGCGAGAGACCGATAGCGAACAAGT  38075

Query  1181   ACAGTGATGGAAAGATGAAAAGAACTTTGAAAAGAGAGTGAAAAAGTACGTGAAATTGTT  1240
              ||||||||||||||||||||||||||||||||||||||||||||||||||||||||||||
Sbjct  38076  ACAGTGATGGAAAGATGAAAAGAACTTTGAAAAGAGAGTGAAAAAGTACGTGAAATTGTT  38135

Query  1241   GAAAGGGAAGGGCATTTGATCAGACATGGTGTTTTGCGCCCCTTGCCTCTCGTGGGCTTG  1300
              ||||||||||||||||||||||||||||||||||||||||||| ||  || |||||   |
Sbjct  38136  GAAAGGGAAGGGCATTTGATCAGACATGGTGTTTTGCGCCCCTCGCTCCTTGTGGGTGGG  38195

Query  1301   GGACTCTCGCAGCTCACTGGGCCAGCATCGGTTTTGGCGGCCGGAAAAAACCTAGGGAAT  1360
              ||||||||||||||||||||||||||||| ||||| ||||| ||| ||||||| ||||||
Sbjct  38196  GGACTCTCGCAGCTCACTGGGCCAGCATCAGTTTTTGCGGCAGGACAAAACCTTGGGAAT  38255

Query  1361   GTGGCTCTGCGCCTCGGTGTAGAGTGTTATAGCCCTGGGGAATACGGCCAGTCGGGACCG  1420
              || ||| |||||||||||||| ||||||||||| || |||||||| |||||  ||||| |
Sbjct  38256  GTAGCTGTGCGCCTCGGTGTACAGTGTTATAGCTCTTGGGAATACTGCCAGCGGGGACTG  38315

Query  1421   AGGACTGCGATACTTGTTATCTAGGATGCTGGCATAATGGTTATATGCCGCCCGTCTTGA  1480
              ||||||||||||||||||||||||||||||||||||||||||||||||||||||||||||
Sbjct  38316  AGGACTGCGATACTTGTTATCTAGGATGCTGGCATAATGGTTATATGCCGCCCGTCTTGA  38375

Query  1481   AACACGGACCAAGGAGTCTAACGTCTATGCGAGTGTTTGGGTGTTAAACCCGTACGCGTA  1540
              ||||||||||||||||||||||||||||||||||||||||||||||||||||||||||||
Sbjct  38376  AACACGGACCAAGGAGTCTAACGTCTATGCGAGTGTTTGGGTGTTAAACCCGTACGCGTA  38435

Query  1541   ATGAAAGTGAACGTAGGTTGGGGCCCTCCACCTGGGGGGTGCACAATCGACCGATCCTGA  1600
              |||||||||||||||||||||||||||     |  |||||||||||||||||||||||||
Sbjct  38436  ATGAAAGTGAACGTAGGTTGGGGCCCT---GTTATGGGGTGCACAATCGACCGATCCTGA  38492

Query  1601   TGTCTTCGGATGGATTTGAGTAAGAGCATAGCTGTTGGGACCCGAAAGATGGTGAACTAT  1660
              ||||||||||||||||||||||||||||||||||||||||||||||||||||||||||||
Sbjct  38493  TGTCTTCGGATGGATTTGAGTAAGAGCATAGCTGTTGGGACCCGAAAGATGGTGAACTAT  38552

Query  1661   GCCTGAATAGGGTGAAGCCAGAGGAAACTCTGGTGGAGGCTCGTAGCGGTTCTGACGTGC  1720
              ||||||||||||||||||||||||||||||||||||||||||||||||||||||||||||
Sbjct  38553  GCCTGAATAGGGTGAAGCCAGAGGAAACTCTGGTGGAGGCTCGTAGCGGTTCTGACGTGC  38612

Query  1721   AAATCGATCGTCGAATTTGGGTATAGGGGCGAAAGACTAATCGAACCATCTAGTAGCTGG  1780
              ||||||||||||||||||||||||||||||||||||||||||||||||||||||||||||
Sbjct  38613  AAATCGATCGTCGAATTTGGGTATAGGGGCGAAAGACTAATCGAACCATCTAGTAGCTGG  38672

Query  1781   TTCCTGC  1787
              |||||||
Sbjct  38673  TTCCTGC  38679


 Score = 381 bits (206),  Expect = 4e-101
 Identities = 273/304 (90%), Gaps = 9/304 (3%)
 Strand=Plus/Plus

Query  365    GATGCAAACACAAACAAATAtttttttAAACTAATTCAGTCAACACAAGATT-TCTTTTA  423
              || |||||||||||||| ||||||  ||  ||| ||  ||||| || | ||| ||| || 
Sbjct  37263  GAAGCAAACACAAACAATTATTTT-ATATTCTACTT-TGTCAAAACCAAATTCTCTGTT-  37319

Query  424    GTAGAAAACAACTTCAAAACTTTCAACAATGGATCTCTTGGTTCTCGCATCGATGAAGAA  483
              | || ||| |||||||||||||||||||||||||||||||||||||||||||||||||||
Sbjct  37320  G-AG-AAATAACTTCAAAACTTTCAACAATGGATCTCTTGGTTCTCGCATCGATGAAGAA  37377

Query  484    CGCAGCGAAATGCGATACGTAATGTGAATTGCAGAATTCCGTGAATCATCGAATCTTTGA  543
              ||||||||||||||||||||||||||||||||||||||||||||||||||||||||||||
Sbjct  37378  CGCAGCGAAATGCGATACGTAATGTGAATTGCAGAATTCCGTGAATCATCGAATCTTTGA  37437

Query  544    ACGCACATTGCGCCCTCTGGTATTCCGGGGGGCATGCCTGTTTGAGCGTCATTTCCTTCT  603
              ||||||||||||||||||||||||||||||||||||||||||||||||||||||||||||
Sbjct  37438  ACGCACATTGCGCCCTCTGGTATTCCGGGGGGCATGCCTGTTTGAGCGTCATTTCCTTCT  37497

Query  604    CAAACACATTGTGTTTGGTAGTGAGTGATACTCGTTTTTGAGTTAACTTGAAATTGTAGG  663
              |||||   |   ||||||| ||||||||||||| |  | |||||| ||||||||||| ||
Sbjct  37498  CAAACGTCTC--GTTTGGTGGTGAGTGATACTC-TGCTGGAGTTAGCTTGAAATTGTTGG  37554

Query  664    CCAT  667
              ||||
Sbjct  37555  CCAT  37558


 Score = 375 bits (203),  Expect = 2e-99
 Identities = 272/304 (89%), Gaps = 10/304 (3%)
 Strand=Plus/Plus

Query  365    GATGCAAACACAAACAAATAtttttttAAACTAATTCAGTCAACACAAGATT-TCTTTTA  423
              || |||||||||||||| ||||||  ||  ||| ||  ||||| || | ||| ||| || 
Sbjct  16722  GAAGCAAACACAAACAATTATTTT-ATATTCTACTT-TGTCAAAACCAAATTCTCTGTT-  16778

Query  424    GTAGAAAACAACTTCAAAACTTTCAACAATGGATCTCTTGGTTCTCGCATCGATGAAGAA  483
              | || ||| |||||||||||||||||||||||||||||||||||||||||||||||||||
Sbjct  16779  G-AG-AAATAACTTCAAAACTTTCAACAATGGATCTCTTGGTTCTCGCATCGATGAAGAA  16836

Query  484    CGCAGCGAAATGCGATACGTAATGTGAATTGCAGAATTCCGTGAATCATCGAATCTTTGA  543
              ||||||||||||||||||||||||||||||||||||||||||||||||||||||||||||
Sbjct  16837  CGCAGCGAAATGCGATACGTAATGTGAATTGCAGAATTCCGTGAATCATCGAATCTTTGA  16896

Query  544    ACGCACATTGCGCCCTCTGGTATTCCGGGGGGCATGCCTGTTTGAGCGTCATTTCCTTCT  603
              |||||||||||||||||||||||||| |||||||||||||||||||||||||||||||||
Sbjct  16897  ACGCACATTGCGCCCTCTGGTATTCC-GGGGGCATGCCTGTTTGAGCGTCATTTCCTTCT  16955

Query  604    CAAACACATTGTGTTTGGTAGTGAGTGATACTCGTTTTTGAGTTAACTTGAAATTGTAGG  663
              |||||   |   ||||||| ||||||||||||| |  | |||||| ||||||||||| ||
Sbjct  16956  CAAACGTCTC--GTTTGGTGGTGAGTGATACTC-TGCTGGAGTTAGCTTGAAATTGTTGG  17012

Query  664    CCAT  667
              ||||
Sbjct  17013  CCAT  17016


 Score = 375 bits (203),  Expect = 2e-99
 Identities = 272/304 (89%), Gaps = 10/304 (3%)
 Strand=Plus/Plus

Query  365    GATGCAAACACAAACAAATAtttttttAAACTAATTCAGTCAACACAAGATT-TCTTTTA  423
              || |||||||||||||| ||||||  ||  ||| ||  ||||| || | ||| ||| || 
Sbjct  26993  GAAGCAAACACAAACAATTATTTT-ATATTCTACTT-TGTCAAAACCAAATTCTCTGTT-  27049

Query  424    GTAGAAAACAACTTCAAAACTTTCAACAATGGATCTCTTGGTTCTCGCATCGATGAAGAA  483
              | || ||| |||||||||||||||||||||||||||||||||||||||||||||||||||
Sbjct  27050  G-AG-AAATAACTTCAAAACTTTCAACAATGGATCTCTTGGTTCTCGCATCGATGAAGAA  27107

Query  484    CGCAGCGAAATGCGATACGTAATGTGAATTGCAGAATTCCGTGAATCATCGAATCTTTGA  543
              ||||||||||||||||||||||||||||||||||||||||||||||||||||||||||||
Sbjct  27108  CGCAGCGAAATGCGATACGTAATGTGAATTGCAGAATTCCGTGAATCATCGAATCTTTGA  27167

Query  544    ACGCACATTGCGCCCTCTGGTATTCCGGGGGGCATGCCTGTTTGAGCGTCATTTCCTTCT  603
              |||||||||||||||||||||||||| |||||||||||||||||||||||||||||||||
Sbjct  27168  ACGCACATTGCGCCCTCTGGTATTCC-GGGGGCATGCCTGTTTGAGCGTCATTTCCTTCT  27226

Query  604    CAAACACATTGTGTTTGGTAGTGAGTGATACTCGTTTTTGAGTTAACTTGAAATTGTAGG  663
              |||||   |   ||||||| ||||||||||||| |  | |||||| ||||||||||| ||
Sbjct  27227  CAAACGTCTC--GTTTGGTGGTGAGTGATACTC-TGCTGGAGTTAGCTTGAAATTGTTGG  27283

Query  664    CCAT  667
              ||||
Sbjct  27284  CCAT  27287


 Score = 80.5 bits (43),  Expect = 2e-10
 Identities = 43/43 (100%), Gaps = 0/43 (0%)
 Strand=Plus/Plus

Query  1      CAAGGTTTCCGTAGGTGAACCTGCGGAAGGATCATTAAAGAAA  43
              |||||||||||||||||||||||||||||||||||||||||||
Sbjct  16477  CAAGGTTTCCGTAGGTGAACCTGCGGAAGGATCATTAAAGAAA  16519


 Score = 80.5 bits (43),  Expect = 2e-10
 Identities = 43/43 (100%), Gaps = 0/43 (0%)
 Strand=Plus/Plus

Query  1      CAAGGTTTCCGTAGGTGAACCTGCGGAAGGATCATTAAAGAAA  43
              |||||||||||||||||||||||||||||||||||||||||||
Sbjct  26748  CAAGGTTTCCGTAGGTGAACCTGCGGAAGGATCATTAAAGAAA  26790


 Score = 80.5 bits (43),  Expect = 2e-10
 Identities = 43/43 (100%), Gaps = 0/43 (0%)
 Strand=Plus/Plus

Query  1      CAAGGTTTCCGTAGGTGAACCTGCGGAAGGATCATTAAAGAAA  43
              |||||||||||||||||||||||||||||||||||||||||||
Sbjct  37015  CAAGGTTTCCGTAGGTGAACCTGCGGAAGGATCATTAAAGAAA  37057


>JAEVGP010000005.1 [Candida] nivariensis strain CBS 9983 tig05, whole genome shotgun 
sequence
Length=1010854

 Score = 1605 bits (869),  Expect = 0.0
 Identities = 935/967 (97%), Gaps = 3/967 (0%)
 Strand=Plus/Minus

Query  821      CTTTAAGTTTGACCTCAAATCAGGTAGGGTTACCCGCTGAACTTAAGCATATCAATAAGC  880
                |||||||||||||||||||||||||||| |||||||||||||||||||||||||||||||
Sbjct  1006497  CTTTAAGTTTGACCTCAAATCAGGTAGGATTACCCGCTGAACTTAAGCATATCAATAAGC  1006438

Query  881      GGAGGAAAAGAAACCAACTGGGATTGCCTTAGTAACGGCGAGTGAAGCGGCAAAAGCTCA  940
                ||||||||||||||||||||||||||||||||||||||||||||||||||||||||||||
Sbjct  1006437  GGAGGAAAAGAAACCAACTGGGATTGCCTTAGTAACGGCGAGTGAAGCGGCAAAAGCTCA  1006378

Query  941      AATTTGAAATCTGGTACCTTTGGTGCCCGAGTTGTAATTTGGAGAGTACCACTTTGGGAC  1000
                ||||||||||||||||||||||||||||||||||||||||| ||||||||||||||||||
Sbjct  1006377  AATTTGAAATCTGGTACCTTTGGTGCCCGAGTTGTAATTTGTAGAGTACCACTTTGGGAC  1006318

Query  1001     TGTACTTTGCCTATGTTCCTTGGAACAGGACGTCATGGAGGGTGAGAATCCCGTGTGGCG  1060
                | ||||||||||||||||||||||||||||||||||||||||||||||||||||||||||
Sbjct  1006317  TATACTTTGCCTATGTTCCTTGGAACAGGACGTCATGGAGGGTGAGAATCCCGTGTGGCG  1006258

Query  1061     AGGGTGTCAGTTCTTTGTAAAGGGTGCTCGAAGAGTCGAGTTGTTTGGGAATGCAGCTCT  1120
                ||||||| ||||||||||||||||||||||||||||||||||||||||||||||||||||
Sbjct  1006257  AGGGTGTTAGTTCTTTGTAAAGGGTGCTCGAAGAGTCGAGTTGTTTGGGAATGCAGCTCT  1006198

Query  1121     AAGTGGGTGGTAAATTCCATCTAAAGCTAAATACAGGCGAGAGACCGATAGCGAACAAGT  1180
                ||||||||||||||||||||||||||||||||||||||||||||||||||||||||||||
Sbjct  1006197  AAGTGGGTGGTAAATTCCATCTAAAGCTAAATACAGGCGAGAGACCGATAGCGAACAAGT  1006138

Query  1181     ACAGTGATGGAAAGATGAAAAGAACTTTGAAAAGAGAGTGAAAAAGTACGTGAAATTGTT  1240
                ||||||||||||||||||||||||||||||||||||||||||||||||||||||||||||
Sbjct  1006137  ACAGTGATGGAAAGATGAAAAGAACTTTGAAAAGAGAGTGAAAAAGTACGTGAAATTGTT  1006078

Query  1241     GAAAGGGAAGGGCATTTGATCAGACATGGTGTTTTGCGCCCCTTGCCTCTCGTGGGCTTG  1300
                ||||||||||||||||||||||||||||||||||||||||||| ||  || |||||   |
Sbjct  1006077  GAAAGGGAAGGGCATTTGATCAGACATGGTGTTTTGCGCCCCTCGCTCCTTGTGGGTGGG  1006018

Query  1301     GGACTCTCGCAGCTCACTGGGCCAGCATCGGTTTTGGCGGCCGGAAAAAACCTAGGGAAT  1360
                ||||||||||||||||||||||||||||| ||||| ||||| ||| ||||||| ||||||
Sbjct  1006017  GGACTCTCGCAGCTCACTGGGCCAGCATCAGTTTTTGCGGCAGGACAAAACCTTGGGAAT  1005958

Query  1361     GTGGCTCTGCGCCTCGGTGTAGAGTGTTATAGCCCTGGGGAATACGGCCAGTCGGGACCG  1420
                || ||| |||||||||||||| ||||||||||| || |||||||| |||||  ||||| |
Sbjct  1005957  GTAGCTGTGCGCCTCGGTGTACAGTGTTATAGCTCTTGGGAATACTGCCAGCGGGGACTG  1005898

Query  1421     AGGACTGCGATACTTGTTATCTAGGATGCTGGCATAATGGTTATATGCCGCCCGTCTTGA  1480
                ||||||||||||||||||||||||||||||||||||||||||||||||||||||||||||
Sbjct  1005897  AGGACTGCGATACTTGTTATCTAGGATGCTGGCATAATGGTTATATGCCGCCCGTCTTGA  1005838

Query  1481     AACACGGACCAAGGAGTCTAACGTCTATGCGAGTGTTTGGGTGTTAAACCCGTACGCGTA  1540
                ||||||||||||||||||||||||||||||||||||||||||||||||||||||||||||
Sbjct  1005837  AACACGGACCAAGGAGTCTAACGTCTATGCGAGTGTTTGGGTGTTAAACCCGTACGCGTA  1005778

Query  1541     ATGAAAGTGAACGTAGGTTGGGGCCCTCCACCTGGGGGGTGCACAATCGACCGATCCTGA  1600
                |||||||||||||||||||||||||||     |  |||||||||||||||||||||||||
Sbjct  1005777  ATGAAAGTGAACGTAGGTTGGGGCCCT---GTTATGGGGTGCACAATCGACCGATCCTGA  1005721

Query  1601     TGTCTTCGGATGGATTTGAGTAAGAGCATAGCTGTTGGGACCCGAAAGATGGTGAACTAT  1660
                ||||||||||||||||||||||||||||||||||||||||||||||||||||||||||||
Sbjct  1005720  TGTCTTCGGATGGATTTGAGTAAGAGCATAGCTGTTGGGACCCGAAAGATGGTGAACTAT  1005661

Query  1661     GCCTGAATAGGGTGAAGCCAGAGGAAACTCTGGTGGAGGCTCGTAGCGGTTCTGACGTGC  1720
                ||||||||||||||||||||||||||||||||||||||||||||||||||||||||||||
Sbjct  1005660  GCCTGAATAGGGTGAAGCCAGAGGAAACTCTGGTGGAGGCTCGTAGCGGTTCTGACGTGC  1005601

Query  1721     AAATCGATCGTCGAATTTGGGTATAGGGGCGAAAGACTAATCGAACCATCTAGTAGCTGG  1780
                ||||||||||||||||||||||||||||||||||||||||||||||||||||||||||||
Sbjct  1005600  AAATCGATCGTCGAATTTGGGTATAGGGGCGAAAGACTAATCGAACCATCTAGTAGCTGG  1005541

Query  1781     TTCCTGC  1787
                |||||||
Sbjct  1005540  TTCCTGC  1005534


 Score = 381 bits (206),  Expect = 4e-101
 Identities = 271/301 (90%), Gaps = 9/301 (3%)
 Strand=Plus/Minus

Query  368      GCAAACACAAACAAATAtttttttAAACTAATTCAGTCAACACAAGATT-TCTTTTAGTA  426
                |||||||||||||| ||||||  ||  ||| ||  ||||| || | ||| ||| || | |
Sbjct  1006947  GCAAACACAAACAATTATTTT-ATATTCTACTT-TGTCAAAACCAAATTCTCTGTT-G-A  1006892

Query  427      GAAAACAACTTCAAAACTTTCAACAATGGATCTCTTGGTTCTCGCATCGATGAAGAACGC  486
                | ||| ||||||||||||||||||||||||||||||||||||||||||||||||||||||
Sbjct  1006891  G-AAATAACTTCAAAACTTTCAACAATGGATCTCTTGGTTCTCGCATCGATGAAGAACGC  1006833

Query  487      AGCGAAATGCGATACGTAATGTGAATTGCAGAATTCCGTGAATCATCGAATCTTTGAACG  546
                ||||||||||||||||||||||||||||||||||||||||||||||||||||||||||||
Sbjct  1006832  AGCGAAATGCGATACGTAATGTGAATTGCAGAATTCCGTGAATCATCGAATCTTTGAACG  1006773

Query  547      CACATTGCGCCCTCTGGTATTCCGGGGGGCATGCCTGTTTGAGCGTCATTTCCTTCTCAA  606
                ||||||||||||||||||||||||||||||||||||||||||||||||||||||||||||
Sbjct  1006772  CACATTGCGCCCTCTGGTATTCCGGGGGGCATGCCTGTTTGAGCGTCATTTCCTTCTCAA  1006713

Query  607      ACACATTGTGTTTGGTAGTGAGTGATACTCGTTTTTGAGTTAACTTGAAATTGTAGGCCA  666
                ||   |   ||||||| ||||||||||||| |  | |||||| ||||||||||| |||||
Sbjct  1006712  ACGTCTC--GTTTGGTGGTGAGTGATACTC-TGCTGGAGTTAGCTTGAAATTGTTGGCCA  1006656

Query  667      T  667
                |
Sbjct  1006655  T  1006655


 Score = 80.5 bits (43),  Expect = 2e-10
 Identities = 43/43 (100%), Gaps = 0/43 (0%)
 Strand=Plus/Minus

Query  1        CAAGGTTTCCGTAGGTGAACCTGCGGAAGGATCATTAAAGAAA  43
                |||||||||||||||||||||||||||||||||||||||||||
Sbjct  1007197  CAAGGTTTCCGTAGGTGAACCTGCGGAAGGATCATTAAAGAAA  1007155


>CAPT01000119.1 Nakaseomyces delphensis CBS 2170 WGS project CAPT00000000 data, 
contig 61, whole genome shotgun sequence
Length=7541

 Score = 1509 bits (817),  Expect = 0.0
 Identities = 922/972 (95%), Gaps = 10/972 (1%)
 Strand=Plus/Minus

Query  821   CTTTAAGTTTGACCTCAAATCAGGTAGGGTTACCCGCTGAACTTAAGCATATCAATAAGC  880
             |||||||||||||||||||||||||||| |||||||||||||||||||||||||||||||
Sbjct  3553  CTTTAAGTTTGACCTCAAATCAGGTAGGATTACCCGCTGAACTTAAGCATATCAATAAGC  3494

Query  881   GGAGGAAAAGAAACCAACTGGGATTGCCTTAGTAACGGCGAGTGAAGCGGCAAAAGCTCA  940
             ||||||||||||||||||||||||||||||||||||||||||||||||||||||||||||
Sbjct  3493  GGAGGAAAAGAAACCAACTGGGATTGCCTTAGTAACGGCGAGTGAAGCGGCAAAAGCTCA  3434

Query  941   AATTTGAAATCTGGTACCTTTGGTGCCCGAGTTGTAATTTGGAGAGTACCACTTTGGGAC  1000
             ||||||||||||||||||||||||||||||||||||||||| ||||||||||||||||||
Sbjct  3433  AATTTGAAATCTGGTACCTTTGGTGCCCGAGTTGTAATTTGTAGAGTACCACTTTGGGAC  3374

Query  1001  TGTACTTTGCCTATGTTCCTTGGAACAGGACGTCATGGAGGGTGAGAATCCCGTGTGGCG  1060
             | ||||||||||||||||||||||||||||||||||||||||||||||||||||||||||
Sbjct  3373  TATACTTTGCCTATGTTCCTTGGAACAGGACGTCATGGAGGGTGAGAATCCCGTGTGGCG  3314

Query  1061  AGGGTGTCAGTTCTTTGTAAAGGGTGCTCGAAGAGTCGAGTTGTTTGGGAATGCAGCTCT  1120
             ||||||| ||||||||||||||||||||||||||||||||||||||||||||||||||||
Sbjct  3313  AGGGTGTTAGTTCTTTGTAAAGGGTGCTCGAAGAGTCGAGTTGTTTGGGAATGCAGCTCT  3254

Query  1121  AAGTGGGTGGTAAATTCCATCTAAAGCTAAATACAGGCGAGAGACCGATAGCGAACAAGT  1180
             ||||||||||||||||||||||||||||||||||||||||||||||||||||||||||||
Sbjct  3253  AAGTGGGTGGTAAATTCCATCTAAAGCTAAATACAGGCGAGAGACCGATAGCGAACAAGT  3194

Query  1181  ACAGTGATGGAAAGATGAAAAGAACTTTGAAAAGAGAGTGAAAAAGTACGTGAAATTGTT  1240
             ||||||||||||||||||||||||||||||||||||||||||||||||||||||||||||
Sbjct  3193  ACAGTGATGGAAAGATGAAAAGAACTTTGAAAAGAGAGTGAAAAAGTACGTGAAATTGTT  3134

Query  1241  GAAAGGGAAGGGCATTTGATCAGACATGG-TGTTTTGCG-CCCCTTGCCTCTCGTGGGC-  1297
             ||||||||||||||||||||||||||||| || ||| || |||| |||  || |||||| 
Sbjct  3133  GAAAGGGAAGGGCATTTGATCAGACATGGCTGCTTTTCGCCCCCCTGCTCCTTGTGGGCG  3074

Query  1298  TTGGGACTCTCGCAGCTCA-CTGGGCCAGCATCGGTTTTGGCGGCCGGAAAAAACCTAGG  1356
               |||||||||| ||  || ||||||||||||| ||||| ||||   || |||||   ||
Sbjct  3073  GGGGGACTCTCG-AGGGCAGCTGGGCCAGCATCAGTTTTTGCGGTGCGACAAAACTCCGG  3015

Query  1357  GAATGTGGCTCTGCGCCTCGGTGTAGA-GTGTTATAGCCCTGGGGAATACGGCCAGTCGG  1415
             |||||| ||| |  || || |||   | ||||||||| || ||||||||  |||||  ||
Sbjct  3014  GAATGTAGCTGTCTGCTTCTGTGGGCATGTGTTATAGACCGGGGGAATAGCGCCAGCGGG  2955

Query  1416  GACCGAGGACTGCGATACTTGTTATCTAGGATGCTGGCATAATGGTTATATGCCGCCCGT  1475
             ||| ||||||||||||||||||||||||||||||||||||||||||||||||||||||||
Sbjct  2954  GACTGAGGACTGCGATACTTGTTATCTAGGATGCTGGCATAATGGTTATATGCCGCCCGT  2895

Query  1476  CTTGAAACACGGACCAAGGAGTCTAACGTCTATGCGAGTGTTTGGGTGTTAAACCCGTAC  1535
             ||||||||||||||||||||||||||||||||||||||||||||||||||||||||||||
Sbjct  2894  CTTGAAACACGGACCAAGGAGTCTAACGTCTATGCGAGTGTTTGGGTGTTAAACCCGTAC  2835

Query  1536  GCGTAATGAAAGTGAACGTAGGTTGGGGCCCTCCACCTGGGGGGTGCACAATCGACCGAT  1595
             |||||||||||||||||||||||||||||||||    | |||||||||||||||||||||
Sbjct  2834  GCGTAATGAAAGTGAACGTAGGTTGGGGCCCTC----TCGGGGGTGCACAATCGACCGAT  2779

Query  1596  CCTGATGTCTTCGGATGGATTTGAGTAAGAGCATAGCTGTTGGGACCCGAAAGATGGTGA  1655
             ||||||||||||||||||||||||||||||||||||||||||||||||||||||||||||
Sbjct  2778  CCTGATGTCTTCGGATGGATTTGAGTAAGAGCATAGCTGTTGGGACCCGAAAGATGGTGA  2719

Query  1656  ACTATGCCTGAATAGGGTGAAGCCAGAGGAAACTCTGGTGGAGGCTCGTAGCGGTTCTGA  1715
             ||||||||||||||||||||||||||||||||||||||||||||||||||||||||||||
Sbjct  2718  ACTATGCCTGAATAGGGTGAAGCCAGAGGAAACTCTGGTGGAGGCTCGTAGCGGTTCTGA  2659

Query  1716  CGTGCAAATCGATCGTCGAATTTGGGTATAGGGGCGAAAGACTAATCGAACCATCTAGTA  1775
             ||||||||||||||||||||||||||||||||||||||||||||||||||||||||||||
Sbjct  2658  CGTGCAAATCGATCGTCGAATTTGGGTATAGGGGCGAAAGACTAATCGAACCATCTAGTA  2599

Query  1776  GCTGGTTCCTGC  1787
             ||||||||||||
Sbjct  2598  GCTGGTTCCTGC  2587


 Score = 361 bits (195),  Expect = 6e-95
 Identities = 276/311 (89%), Gaps = 21/311 (7%)
 Strand=Plus/Minus

Query  372   ACACAAACAAATAtttttttAAACTAATTCAGTCAACAC-AAGATTTCTTTTAGT--AG-  427
             |||||||| |||| ||||||| | ||| |  ||||| || ||  |||||||| ||  || 
Sbjct  4029  ACACAAAC-AATACTTTTTTATATTAAATT-GTCAAAACTAATTTTTCTTTTTGTTGAGA  3972

Query  428   --AAA-ACAACTTCAAAACTTTCAACAATGGATCTCTTGGTTCTCGCATCGATGAAGAAC  484
               ||| | ||||| ||||||||||||||||||||||||||||||||||||||||||||||
Sbjct  3971  AAAAATATAACTTTAAAACTTTCAACAATGGATCTCTTGGTTCTCGCATCGATGAAGAAC  3912

Query  485   GCAGCGAAATGCGATACGTAATGTGAATTGCAGAATTCCGTGAATCATCGAATCTTTGAA  544
             ||||||||||||||||||||||||||||||||||||||||||||||||||||||||||||
Sbjct  3911  GCAGCGAAATGCGATACGTAATGTGAATTGCAGAATTCCGTGAATCATCGAATCTTTGAA  3852

Query  545   CGCACATTGCGCCCTCTGGTATTCCGGGGGGCATGCCTGTTTGAGCGTCATTTCCTTCTC  604
             ||||||||||||||||||||||||| ||||||||||||||||||||||||||||||||||
Sbjct  3851  CGCACATTGCGCCCTCTGGTATTCCAGGGGGCATGCCTGTTTGAGCGTCATTTCCTTCTC  3792

Query  605   AAACA-C-A--TT-G----TGTTTGGTAGTGAGTGATACTCGTTTTTGAGTTAACTTGAA  655
             ||| | | |  || |    |||||||||||||||||||||||||   |||||||||||||
Sbjct  3791  AAATAACTACGTTAGTTTTTGTTTGGTAGTGAGTGATACTCGTT---GAGTTAACTTGAA  3735

Query  656   ATTGTAGGCCA  666
             ||||| |||||
Sbjct  3734  ATTGTTGGCCA  3724


 Score = 80.5 bits (43),  Expect = 2e-10
 Identities = 43/43 (100%), Gaps = 0/43 (0%)
 Strand=Plus/Minus

Query  1     CAAGGTTTCCGTAGGTGAACCTGCGGAAGGATCATTAAAGAAA  43
             |||||||||||||||||||||||||||||||||||||||||||
Sbjct  4262  CAAGGTTTCCGTAGGTGAACCTGCGGAAGGATCATTAAAGAAA  4220


>CAPU01000149.1 Candida bracarensis CBS 10154 WGS project CAPU00000000 data, 
contig 104, whole genome shotgun sequence
Length=2793

 Score = 1437 bits (778),  Expect = 0.0
 Identities = 851/886 (96%), Gaps = 5/886 (1%)
 Strand=Plus/Minus

Query  904   TTGCCTTAGTAACGGCGAGTGAAGCGGCAAAAGCTCAAATTTGAAATCTGGTACCTTTGG  963
             ||||||||||||||||||||||||||||||||||||||||||||||||||||||||||||
Sbjct  2793  TTGCCTTAGTAACGGCGAGTGAAGCGGCAAAAGCTCAAATTTGAAATCTGGTACCTTTGG  2734

Query  964   TGCCCGAGTTGTAATTTGGAGAGTACCACTTTGGGACTGTACTTTGCCTATGTTCCTTGG  1023
             |||||||||||||||||| ||||||||||||||||||| |||||||||||||||||||||
Sbjct  2733  TGCCCGAGTTGTAATTTGTAGAGTACCACTTTGGGACTATACTTTGCCTATGTTCCTTGG  2674

Query  1024  AACAGGACGTCATGGAGGGTGAGAATCCCGTGTGGCGAGGGTGTCAGTTCTTTGTAAAGG  1083
             |||||||||||||||||||||||||||||||||||||||||||| |||||||||||||||
Sbjct  2673  AACAGGACGTCATGGAGGGTGAGAATCCCGTGTGGCGAGGGTGTTAGTTCTTTGTAAAGG  2614

Query  1084  GTGCTCGAAGAGTCGAGTTGTTTGGGAATGCAGCTCTAAGTGGGTGGTAAATTCCATCTA  1143
             ||||||||||||||||||||||||||||||||||||||||||||||||||||||||||||
Sbjct  2613  GTGCTCGAAGAGTCGAGTTGTTTGGGAATGCAGCTCTAAGTGGGTGGTAAATTCCATCTA  2554

Query  1144  AAGCTAAATACAGGCGAGAGACCGATAGCGAACAAGTACAGTGATGGAAAGATGAAAAGA  1203
             ||||||||||||||||||||||||||||||||||||||||||||||||||||||||||||
Sbjct  2553  AAGCTAAATACAGGCGAGAGACCGATAGCGAACAAGTACAGTGATGGAAAGATGAAAAGA  2494

Query  1204  ACTTTGAAAAGAGAGTGAAAAAGTACGTGAAATTGTTGAAAGGGAAGGGCATTTGATCAG  1263
             ||||||||||||||||||||||||||||||||||||||||||||||||||||||||||||
Sbjct  2493  ACTTTGAAAAGAGAGTGAAAAAGTACGTGAAATTGTTGAAAGGGAAGGGCATTTGATCAG  2434

Query  1264  ACATGGTGTTTTGCGCCCCTTGCCT-CTCGTGGGCTTGGGACTCTCGCAGCTCACTGGGC  1322
             ||||||||||||||||||| | ||| || |||||  ||||||||||||   |||||||||
Sbjct  2433  ACATGGTGTTTTGCGCCCCGT-CCTCCTTGTGGGGGTGGGACTCTCGCGATTCACTGGGC  2375

Query  1323  CAGCATCGGTTTTGGCGGCCGGAAAAAACCTAGGGAATGTGGCTCTGCGCCTCGGTGTAG  1382
             ||||||| ||||| ||||| ||| ||||||| |||||||||||| ||||  |||| ||  
Sbjct  2374  CAGCATCAGTTTTTGCGGCAGGAGAAAACCTTGGGAATGTGGCTGTGCGTTTCGGCGTGC  2315

Query  1383  AGTGTTATAGCCCTGGGGAATACGGCCAGTCGGGACCGAGGACTGCGATACTTGTTATCT  1442
             ||||||||||| || |||||||| |||||  ||||| |||||||||||||||||||||||
Sbjct  2314  AGTGTTATAGCTCTTGGGAATACTGCCAGCGGGGACTGAGGACTGCGATACTTGTTATCT  2255

Query  1443  AGGATGCTGGCATAATGGTTATATGCCGCCCGTCTTGAAACACGGACCAAGGAGTCTAAC  1502
             ||||||||||||||||||||||||||||||||||||||||||||||||||||||||||||
Sbjct  2254  AGGATGCTGGCATAATGGTTATATGCCGCCCGTCTTGAAACACGGACCAAGGAGTCTAAC  2195

Query  1503  GTCTATGCGAGTGTTTGGGTGTTAAACCCGTACGCGTAATGAAAGTGAACGTAGGTTGGG  1562
             ||||||||||||||||||||||||||||||||||||||||||||||||||||||||||||
Sbjct  2194  GTCTATGCGAGTGTTTGGGTGTTAAACCCGTACGCGTAATGAAAGTGAACGTAGGTTGGG  2135

Query  1563  GCCCTCCACCTG-GGGGGTGCACAATCGACCGATCCTGATGTCTTCGGATGGATTTGAGT  1621
             ||||  |   || |||||||||||||||||||||||||||||||||||||||||||||||
Sbjct  2134  GCCC--CTGTTGTGGGGGTGCACAATCGACCGATCCTGATGTCTTCGGATGGATTTGAGT  2077

Query  1622  AAGAGCATAGCTGTTGGGACCCGAAAGATGGTGAACTATGCCTGAATAGGGTGAAGCCAG  1681
             ||||||||||||||||||||||||||||||||||||||||||||||||||||||||||||
Sbjct  2076  AAGAGCATAGCTGTTGGGACCCGAAAGATGGTGAACTATGCCTGAATAGGGTGAAGCCAG  2017

Query  1682  AGGAAACTCTGGTGGAGGCTCGTAGCGGTTCTGACGTGCAAATCGATCGTCGAATTTGGG  1741
             ||||||||||||||||||||||||||||||||||||||||||||||||||||||||||||
Sbjct  2016  AGGAAACTCTGGTGGAGGCTCGTAGCGGTTCTGACGTGCAAATCGATCGTCGAATTTGGG  1957

Query  1742  TATAGGGGCGAAAGACTAATCGAACCATCTAGTAGCTGGTTCCTGC  1787
             ||||||||||||||||||||||||||||||||||||||||||||||
Sbjct  1956  TATAGGGGCGAAAGACTAATCGAACCATCTAGTAGCTGGTTCCTGC  1911


>PPOK01000135.1 Kazachstania taianensis strain NRRL Y-48846 NODE_135_length_5597_cov_3834.78_ID_269, 
whole genome shotgun sequence
Length=5597

 Score = 1434 bits (776),  Expect = 0.0
 Identities = 916/981 (93%), Gaps = 20/981 (2%)
 Strand=Plus/Plus

Query  813   ACAG-ACGTCTTTAAGTTTGACCTCAAATCAGGTAGGGTTACCCGCTGAACTTAAGCATA  871
             |||| || |||||||||||||||||||||||||||||  |||||||||||||||||||||
Sbjct  1751  ACAGTAC-TCTTTAAGTTTGACCTCAAATCAGGTAGGAATACCCGCTGAACTTAAGCATA  1809

Query  872   TCAATAAGCGGAGGAAAAGAAACCAACTGGGATTGCCTTAGTAACGGCGAGTGAAGCGGC  931
             ||||||||||||||||||||||||||| ||||||||||||||||||||||||||||||||
Sbjct  1810  TCAATAAGCGGAGGAAAAGAAACCAACCGGGATTGCCTTAGTAACGGCGAGTGAAGCGGC  1869

Query  932   AAAAGCTCAAATTTGAAATCTGGTACCTTTGGTGCCCGAGTTGTAATTTGGAGAGTACCA  991
             ||||||||||||||||||||| ||||||| ||||| |||||||||||||| ||||  | |
Sbjct  1870  AAAAGCTCAAATTTGAAATCTAGTACCTTCGGTGCTCGAGTTGTAATTTGTAGAGGGCTA  1929

Query  992   C-TTTGGGACTGTACTTTGCCTATGTTCCTTGGAACAGGACGTCATGGAGGGTGAGAATC  1050
             | |||||| | || | ||| |||||||||||||||||||||||||| |||||||||||||
Sbjct  1930  CCTTTGGG-CCGTTCCTTGTCTATGTTCCTTGGAACAGGACGTCATAGAGGGTGAGAATC  1988

Query  1051  CCGTGTGGCGAGG-GTGTCAGTTCTTTGTAAAGGGTG-C-TCGAAGAGTCGAGTTGTTTG  1107
             ||||||||||||| ||| | ||||||||| || |||| | ||||||||||||||||||||
Sbjct  1989  CCGTGTGGCGAGGAGTG-CGGTTCTTTGT-AA-GGTGCCTTCGAAGAGTCGAGTTGTTTG  2045

Query  1108  GGAATGCAGCTCTAAGTGGGTGGTAAATTCCATCTAAAGCTAAATACAGGCGAGAGACCG  1167
             ||||||||||||||||||||||||||||||||||||||||||||||||||||||||||||
Sbjct  2046  GGAATGCAGCTCTAAGTGGGTGGTAAATTCCATCTAAAGCTAAATACAGGCGAGAGACCG  2105

Query  1168  ATAGCGAACAAGTACAGTGATGGAAAGATGAAAAGAACTTTGAAAAGAGAGTGAAAAAGT  1227
             ||||||||||||||||||||||||||||||||||||||||||||||||||||||||||||
Sbjct  2106  ATAGCGAACAAGTACAGTGATGGAAAGATGAAAAGAACTTTGAAAAGAGAGTGAAAAAGT  2165

Query  1228  ACGTGAAATTGTTGAAAGGGAAGGGCATTTGATCAGACATGGTGTTTTGCGCCCCTTGCC  1287
             ||||||||||||||||||||||||||||||||||||||||||||||||||||||| ||| 
Sbjct  2166  ACGTGAAATTGTTGAAAGGGAAGGGCATTTGATCAGACATGGTGTTTTGCGCCCCCTGCT  2225

Query  1288  TCTCGTGGGCTTGGGACTCTCGCAGCTCACTGGGCCAGCATCGGTTTTGGCGGCCGGAAA  1347
              || ||||||  |||||||||||||||||||||||||||||| ||||||||||||||| |
Sbjct  2226  CCTTGTGGGCGGGGGACTCTCGCAGCTCACTGGGCCAGCATCAGTTTTGGCGGCCGGACA  2285

Query  1348  AAACCTAGGGAATGTGGCTCTGCGCCTCGGTGTAGAGTGTTATAGCCCTG-GGGAATACG  1406
             || ||   ||||||| ||| ||| |||||  ||| |||||||||||| || |||||||||
Sbjct  2286  AATCCGCAGGAATGTAGCTATGC-CCTCGTGGTATAGTGTTATAGCC-TGTGGGAATACG  2343

Query  1407  GCCAGTCGGGACCGAGGACTGCGATACTTGTTATCTAGGATGCTGGCATAATGGTTATAT  1466
             ||||| |||||| |||||||||||  |  || |   ||||||||||||||||||||||||
Sbjct  2344  GCCAGCCGGGACTGAGGACTGCGACGCAAGTCA---AGGATGCTGGCATAATGGTTATAT  2400

Query  1467  GCCGCCCGTCTTGAAACACGGACCAAGGAGTCTAACGTCTATGCGAGTGTTTGGGTGTTA  1526
             |||||||||||||||||||||||||||||||||||||||||||||||||||||||||| |
Sbjct  2401  GCCGCCCGTCTTGAAACACGGACCAAGGAGTCTAACGTCTATGCGAGTGTTTGGGTGTAA  2460

Query  1527  AACCCGTACGCGTAATGAAAGTGAACGTAGGTTGGGGCCCTCCACCTGGGGGGTGCACAA  1586
             ||||||||||||||||||||||||||||||||||||||| ||  |  ||  |||||||||
Sbjct  2461  AACCCGTACGCGTAATGAAAGTGAACGTAGGTTGGGGCC-TCTTC--GGA-GGTGCACAA  2516

Query  1587  TCGACCGATCCTGATGTCTTCGGATGGATTTGAGTAAGAGCATAGCTGTTGGGACCCGAA  1646
             ||||||||||||||||| ||||||||||||||||||||||||||||||||||||||||||
Sbjct  2517  TCGACCGATCCTGATGTTTTCGGATGGATTTGAGTAAGAGCATAGCTGTTGGGACCCGAA  2576

Query  1647  AGATGGTGAACTATGCCTGAATAGGGTGAAGCCAGAGGAAACTCTGGTGGAGGCTCGTAG  1706
             ||||||||||||||||||||||||||||||||||||||||||||||||||||||||||||
Sbjct  2577  AGATGGTGAACTATGCCTGAATAGGGTGAAGCCAGAGGAAACTCTGGTGGAGGCTCGTAG  2636

Query  1707  CGGTTCTGACGTGCAAATCGATCGTCGAATTTGGGTATAGGGGCGAAAGACTAATCGAAC  1766
             ||||||||||||||||||||||||||||||||||||||||||||||||||||||||||||
Sbjct  2637  CGGTTCTGACGTGCAAATCGATCGTCGAATTTGGGTATAGGGGCGAAAGACTAATCGAAC  2696

Query  1767  CATCTAGTAGCTGGTTCCTGC  1787
             |||||||||||||||||||||
Sbjct  2697  CATCTAGTAGCTGGTTCCTGC  2717


 Score = 351 bits (190),  Expect = 3e-92
 Identities = 221/235 (94%), Gaps = 5/235 (2%)
 Strand=Plus/Plus

Query  429   AAACAACTTCAAAACTTTCAACAATGGATCTCTTGGTTCTCGCATCGATGAAGAACGCAG  488
             ||| || || |||||||||||||| |||||||||||||||||||||||||||||||||||
Sbjct  1112  AAA-AA-TTTAAAACTTTCAACAACGGATCTCTTGGTTCTCGCATCGATGAAGAACGCAG  1169

Query  489   CGAAATGCGATACGTAATGTGAATTGCAGAATTCCGTGAATCATCGAATCTTTGAACGCA  548
             ||||||||||||||||||||||||||||||||||||||||||||||||||||||||||||
Sbjct  1170  CGAAATGCGATACGTAATGTGAATTGCAGAATTCCGTGAATCATCGAATCTTTGAACGCA  1229

Query  549   CATTGCGCCCTCTGGTATTCCGGGGGGCATGCCTGTTTGAGCGTCATTTCCTTCTCAAAC  608
             ||||||||||  ||||||||| ||||||||||||||||||||||||||||||||||||||
Sbjct  1230  CATTGCGCCCCTTGGTATTCCAGGGGGCATGCCTGTTTGAGCGTCATTTCCTTCTCAAAC  1289

Query  609   ACATTGTGTTTGGTAGTGAGTGATACTCGTTTTTGAGTTAACTTGAAATTG-TAG  662
             || ||||||||||| ||||||||||||| ||  ||||||| |||||||||| |||
Sbjct  1290  AC-TTGTGTTTGGTTGTGAGTGATACTCATTC-TGAGTTAGCTTGAAATTGCTAG  1342


 Score = 80.5 bits (43),  Expect = 2e-10
 Identities = 52/56 (93%), Gaps = 2/56 (4%)
 Strand=Plus/Plus

Query  1    CAAGGTTTCCGTAGGTGAACCTGCGGAAGGATCATTAAAGAAATTTAATTGATTTG  56
            ||||||||||||||||||||||||||||||||||||| |||||| || | ||||||
Sbjct  747  CAAGGTTTCCGTAGGTGAACCTGCGGAAGGATCATTATAGAAATATA-T-GATTTG  800


>UEGL01000008.1 Zygosaccharomyces sapae isolate ABT301 genome assembly, contig: 
Backbone_8_pilon, whole genome shotgun sequence
Length=1409619

 Score = 1417 bits (767),  Expect = 0.0
 Identities = 905/970 (93%), Gaps = 15/970 (2%)
 Strand=Plus/Minus

Query  825      AAGTTTGACCTCAAATCAGGTAGGGTTACCCGCTGAACTTAAGCATATCAATAAGCGGAG  884
                |||||||||||||||||||||||| |||||||||||||||||||||||||||||||||||
Sbjct  1352852  AAGTTTGACCTCAAATCAGGTAGGATTACCCGCTGAACTTAAGCATATCAATAAGCGGAG  1352793

Query  885      GAAAAGAAACCAACTGGGATTGCCTTAGTAACGGCGAGTGAAGCGGCAAAAGCTCAAATT  944
                |||||||||||||| |||||||||||||||||||||||||||||||||||||||||||||
Sbjct  1352792  GAAAAGAAACCAACCGGGATTGCCTTAGTAACGGCGAGTGAAGCGGCAAAAGCTCAAATT  1352733

Query  945      TGAAATCTGGTACCTTT-GGTGCCCGAGTTGTAATTTGGAGAGTACCACTTTGGGACTGT  1003
                ||||||||||||||||| ||||||||||||||||||||||||||   | | |||||||| 
Sbjct  1352732  TGAAATCTGGTACCTTTCGGTGCCCGAGTTGTAATTTGGAGAGT--GATTCTGGGACTGG  1352675

Query  1004     ACTTTGCCTATGTTCCTTGGAACAGGACGTCATGGAGGGTGAGAATCCCGTGTGGCGAGG  1063
                 | |||||||||||||||||||||||||||||| ||||||||||| |||||| |||||||
Sbjct  1352674  CCCTTGCCTATGTTCCTTGGAACAGGACGTCATAGAGGGTGAGAACCCCGTGAGGCGAGG  1352615

Query  1064     GTG-T-CAGTTCTTTGTAAAGGGTGCTCGAAGAGTCGAGTTGTTTGGGAATGCAGCTCTA  1121
                 || | |||||||||||| || |  |||||||||||||||||||||||||||||||||||
Sbjct  1352614  -TGATCCAGTTCTTTGTAGAGCGCTCTCGAAGAGTCGAGTTGTTTGGGAATGCAGCTCTA  1352556

Query  1122     AGTGGGTGGTAAATTCCATCTAAAGCTAAATACAGGCGAGAGACCGATAGCGAACAAGTA  1181
                || |||||||||||||||||||||||||||||||||||||||||||||||||||||||||
Sbjct  1352555  AGAGGGTGGTAAATTCCATCTAAAGCTAAATACAGGCGAGAGACCGATAGCGAACAAGTA  1352496

Query  1182     CAGTGATGGAAAGATGAAAAGAACTTTGAAAAGAGAGTGAAAAAGTACGTGAAATTGTTG  1241
                ||||||||||||||||||||||||||||||||||||||||||||| ||||||||||||||
Sbjct  1352495  CAGTGATGGAAAGATGAAAAGAACTTTGAAAAGAGAGTGAAAAAGGACGTGAAATTGTTG  1352436

Query  1242     AAAGGGAAGGGCATTTGATCAGACATGGTGTTTTGCGCCCCTTGCCTCTCGTGGGCTTGG  1301
                ||||||||||||||||||||||||||||||||||| |||||| ||  ||||||||   ||
Sbjct  1352435  AAAGGGAAGGGCATTTGATCAGACATGGTGTTTTGTGCCCCTCGCTCCTCGTGGGTGGGG  1352376

Query  1302     GACTCTCGCAGCTCACTGGGCCAGCATCGGTTTTGGCGGCCGGAAAAAACCTAGGGAATG  1361
                || ||||||||||||||||||||||||| ||||||||||| ||| ||| ||| |||||||
Sbjct  1352375  GAATCTCGCAGCTCACTGGGCCAGCATCAGTTTTGGCGGCAGGAGAAATCCTCGGGAATG  1352316

Query  1362     TGGCTCTGCGCCTCGGTGTA-GAGTGTTATAGCCCTGGGGAATACGGCCAGTCGGGACCG  1420
                |||||||  ||||| | ||| |||||||||||||| ||||||||| |||||  ||||| |
Sbjct  1352315  TGGCTCT-TGCCTCTG-GTAGGAGTGTTATAGCCCGGGGGAATACTGCCAGCTGGGACTG  1352258

Query  1421     AGGACTGCGATACTTGTTATCTAGGATGCTGGCATAATGGTTATATGCCGCCCGTCTTGA  1480
                |||  ||||| | || || || |||||| |||||||||||||||||||||||||||||||
Sbjct  1352257  AGGTATGCGACA-TT-TTGTCAAGGATGTTGGCATAATGGTTATATGCCGCCCGTCTTGA  1352200

Query  1481     AACACGGACCAAGGAGTCTAACGTCTATGCGAGTGTTTGGGTGTTAAACCCGTACGCGTA  1540
                |||||||||||||||||||||||||||||| ||||||||||||| |||||||||||||||
Sbjct  1352199  AACACGGACCAAGGAGTCTAACGTCTATGCAAGTGTTTGGGTGTGAAACCCGTACGCGTA  1352140

Query  1541     ATGAAAGTGAACGTAGGTTGGGGCCCTCCACCT--G-GGGGGTGCACAATCGACCGATCC  1597
                ||||||||||||| ||||||||||||||  |||  | |||||||||||||||||||||||
Sbjct  1352139  ATGAAAGTGAACGCAGGTTGGGGCCCTC-TCCTCGGAGGGGGTGCACAATCGACCGATCC  1352081

Query  1598     TGATGTCTTCGGATGGATTTGAGTAAGAGCATAGCTGTTGGGACCCGAAAGATGGTGAAC  1657
                ||||||  ||||||||||||||||||||||||||||||| ||||||||||||||||||||
Sbjct  1352080  TGATGTTCTCGGATGGATTTGAGTAAGAGCATAGCTGTTAGGACCCGAAAGATGGTGAAC  1352021

Query  1658     TATGCCTGAATAGGGTGAAGCCAGAGGAAACTCTGGTGGAGGCTCGTAGCGGTTCTGACG  1717
                ||||||||||||||||||||||||||||||||||||||||||||||||||||||||||||
Sbjct  1352020  TATGCCTGAATAGGGTGAAGCCAGAGGAAACTCTGGTGGAGGCTCGTAGCGGTTCTGACG  1351961

Query  1718     TGCAAATCGATCGTCGAATTTGGGTATAGGGGCGAAAGACTAATCGAACCATCTAGTAGC  1777
                ||||||||||||||||||||||||||||||||||||||||||||||||||||||||||||
Sbjct  1351960  TGCAAATCGATCGTCGAATTTGGGTATAGGGGCGAAAGACTAATCGAACCATCTAGTAGC  1351901

Query  1778     TGGTTCCTGC  1787
                ||||||||||
Sbjct  1351900  TGGTTCCTGC  1351891


 Score = 1413 bits (765),  Expect = 0.0
 Identities = 904/970 (93%), Gaps = 13/970 (1%)
 Strand=Plus/Minus

Query  825      AAGTTTGACCTCAAATCAGGTAGGGTTACCCGCTGAACTTAAGCATATCAATAAGCGGAG  884
                |||||||||||||||||||||||| |||||||||||||||||||||||||||||||||||
Sbjct  1323144  AAGTTTGACCTCAAATCAGGTAGGATTACCCGCTGAACTTAAGCATATCAATAAGCGGAG  1323085

Query  885      GAAAAGAAACCAACTGGGATTGCCTTAGTAACGGCGAGTGAAGCGGCAAAAGCTCAAATT  944
                |||||||||||||| |||||||||||||||||||||||||||||||||||||||||||||
Sbjct  1323084  GAAAAGAAACCAACCGGGATTGCCTTAGTAACGGCGAGTGAAGCGGCAAAAGCTCAAATT  1323025

Query  945      TGAAATCTGGTACCTTT-GGTGCCCGAGTTGTAATTTGGAGAGTACCACTTTGGGACTGT  1003
                ||||||||||||||||| |||||||||||||||||||||||||    | | |||||||| 
Sbjct  1323024  TGAAATCTGGTACCTTTCGGTGCCCGAGTTGTAATTTGGAGAGAGTGATTCTGGGACTGG  1322965

Query  1004     ACTTTGCCTATGTTCCTTGGAACAGGACGTCATGGAGGGTGAGAATCCCGTGTGGCGAGG  1063
                 | |||||||||||||||||||||||||||||| ||||||||||| |||||| |||||||
Sbjct  1322964  CCCTTGCCTATGTTCCTTGGAACAGGACGTCATAGAGGGTGAGAACCCCGTGAGGCGAGG  1322905

Query  1064     GTG-T-CAGTTCTTTGTAAAGGGTGCTCGAAGAGTCGAGTTGTTTGGGAATGCAGCTCTA  1121
                 || | |||||||||||| || |  |||||||||||||||||||||||||||||||||||
Sbjct  1322904  -TGATCCAGTTCTTTGTAGAGCGCTCTCGAAGAGTCGAGTTGTTTGGGAATGCAGCTCTA  1322846

Query  1122     AGTGGGTGGTAAATTCCATCTAAAGCTAAATACAGGCGAGAGACCGATAGCGAACAAGTA  1181
                || |||||||||||||||||||||||||||||||||||||||||||||||||||||||||
Sbjct  1322845  AGAGGGTGGTAAATTCCATCTAAAGCTAAATACAGGCGAGAGACCGATAGCGAACAAGTA  1322786

Query  1182     CAGTGATGGAAAGATGAAAAGAACTTTGAAAAGAGAGTGAAAAAGTACGTGAAATTGTTG  1241
                ||||||||||||||||||||||||||||||||||||||||||||| ||||||||||||||
Sbjct  1322785  CAGTGATGGAAAGATGAAAAGAACTTTGAAAAGAGAGTGAAAAAGGACGTGAAATTGTTG  1322726

Query  1242     AAAGGGAAGGGCATTTGATCAGACATGGTGTTTTGCGCCCCTTGCCTCTCGTGGGCTTGG  1301
                ||||||||||||||||||||||||||||||||||| |||||| ||  ||||||||   ||
Sbjct  1322725  AAAGGGAAGGGCATTTGATCAGACATGGTGTTTTGTGCCCCTCGCTCCTCGTGGGTGGGG  1322666

Query  1302     GACTCTCGCAGCTCACTGGGCCAGCATCGGTTTTGGCGGCCGGAAAAAACCTAGGGAATG  1361
                || ||||||||||||||||||||||||| ||||||||||| ||| ||| ||| |||||||
Sbjct  1322665  GAATCTCGCAGCTCACTGGGCCAGCATCAGTTTTGGCGGCAGGAGAAATCCTCGGGAATG  1322606

Query  1362     TGGCTCTGCGCCTCGGTGTA-GAGTGTTATAGCCCTGGGGAATACGGCCAGTCGGGACCG  1420
                |||||||  ||||| | ||| |||||||||||||| ||||||||| |||||  ||||| |
Sbjct  1322605  TGGCTCT-TGCCTCTG-GTAGGAGTGTTATAGCCCGGGGGAATACTGCCAGCTGGGACTG  1322548

Query  1421     AGGACTGCGATACTTGTTATCTAGGATGCTGGCATAATGGTTATATGCCGCCCGTCTTGA  1480
                |||  ||||| | || || || |||||| |||||||||||||||||||||||||||||||
Sbjct  1322547  AGGTATGCGACA-TT-TTGTCAAGGATGTTGGCATAATGGTTATATGCCGCCCGTCTTGA  1322490

Query  1481     AACACGGACCAAGGAGTCTAACGTCTATGCGAGTGTTTGGGTGTTAAACCCGTACGCGTA  1540
                |||||||||||||||||||||||||||||| ||||||||||||| |||||||||||||||
Sbjct  1322489  AACACGGACCAAGGAGTCTAACGTCTATGCAAGTGTTTGGGTGTGAAACCCGTACGCGTA  1322430

Query  1541     ATGAAAGTGAACGTAGGTTGGGGCCCTCCACCT--G-GGGGGTGCACAATCGACCGATCC  1597
                ||||||||||||| ||||||||||||||  |||  | |||||||||||||||||||||||
Sbjct  1322429  ATGAAAGTGAACGCAGGTTGGGGCCCTC-TCCTCGGAGGGGGTGCACAATCGACCGATCC  1322371

Query  1598     TGATGTCTTCGGATGGATTTGAGTAAGAGCATAGCTGTTGGGACCCGAAAGATGGTGAAC  1657
                ||||||  ||||||||||||||||||||||||||||||| ||||||||||||||||||||
Sbjct  1322370  TGATGTTCTCGGATGGATTTGAGTAAGAGCATAGCTGTTAGGACCCGAAAGATGGTGAAC  1322311

Query  1658     TATGCCTGAATAGGGTGAAGCCAGAGGAAACTCTGGTGGAGGCTCGTAGCGGTTCTGACG  1717
                ||||||||||||||||||||||||||||||||||||||||||||||||||||||||||||
Sbjct  1322310  TATGCCTGAATAGGGTGAAGCCAGAGGAAACTCTGGTGGAGGCTCGTAGCGGTTCTGACG  1322251

Query  1718     TGCAAATCGATCGTCGAATTTGGGTATAGGGGCGAAAGACTAATCGAACCATCTAGTAGC  1777
                ||||||||||||||||||||||||||||||||||||||||||||||||||||||||||||
Sbjct  1322250  TGCAAATCGATCGTCGAATTTGGGTATAGGGGCGAAAGACTAATCGAACCATCTAGTAGC  1322191

Query  1778     TGGTTCCTGC  1787
                ||||||||||
Sbjct  1322190  TGGTTCCTGC  1322181


 Score = 1413 bits (765),  Expect = 0.0
 Identities = 904/970 (93%), Gaps = 13/970 (1%)
 Strand=Plus/Minus

Query  825      AAGTTTGACCTCAAATCAGGTAGGGTTACCCGCTGAACTTAAGCATATCAATAAGCGGAG  884
                |||||||||||||||||||||||| |||||||||||||||||||||||||||||||||||
Sbjct  1333044  AAGTTTGACCTCAAATCAGGTAGGATTACCCGCTGAACTTAAGCATATCAATAAGCGGAG  1332985

Query  885      GAAAAGAAACCAACTGGGATTGCCTTAGTAACGGCGAGTGAAGCGGCAAAAGCTCAAATT  944
                |||||||||||||| |||||||||||||||||||||||||||||||||||||||||||||
Sbjct  1332984  GAAAAGAAACCAACCGGGATTGCCTTAGTAACGGCGAGTGAAGCGGCAAAAGCTCAAATT  1332925

Query  945      TGAAATCTGGTACCTTT-GGTGCCCGAGTTGTAATTTGGAGAGTACCACTTTGGGACTGT  1003
                ||||||||||||||||| |||||||||||||||||||||||||    | | |||||||| 
Sbjct  1332924  TGAAATCTGGTACCTTTCGGTGCCCGAGTTGTAATTTGGAGAGAGTGATTCTGGGACTGG  1332865

Query  1004     ACTTTGCCTATGTTCCTTGGAACAGGACGTCATGGAGGGTGAGAATCCCGTGTGGCGAGG  1063
                 | |||||||||||||||||||||||||||||| ||||||||||| |||||| |||||||
Sbjct  1332864  CCCTTGCCTATGTTCCTTGGAACAGGACGTCATAGAGGGTGAGAACCCCGTGAGGCGAGG  1332805

Query  1064     GTG-T-CAGTTCTTTGTAAAGGGTGCTCGAAGAGTCGAGTTGTTTGGGAATGCAGCTCTA  1121
                 || | |||||||||||| || |  |||||||||||||||||||||||||||||||||||
Sbjct  1332804  -TGATCCAGTTCTTTGTAGAGCGCTCTCGAAGAGTCGAGTTGTTTGGGAATGCAGCTCTA  1332746

Query  1122     AGTGGGTGGTAAATTCCATCTAAAGCTAAATACAGGCGAGAGACCGATAGCGAACAAGTA  1181
                || |||||||||||||||||||||||||||||||||||||||||||||||||||||||||
Sbjct  1332745  AGAGGGTGGTAAATTCCATCTAAAGCTAAATACAGGCGAGAGACCGATAGCGAACAAGTA  1332686

Query  1182     CAGTGATGGAAAGATGAAAAGAACTTTGAAAAGAGAGTGAAAAAGTACGTGAAATTGTTG  1241
                ||||||||||||||||||||||||||||||||||||||||||||| ||||||||||||||
Sbjct  1332685  CAGTGATGGAAAGATGAAAAGAACTTTGAAAAGAGAGTGAAAAAGGACGTGAAATTGTTG  1332626

Query  1242     AAAGGGAAGGGCATTTGATCAGACATGGTGTTTTGCGCCCCTTGCCTCTCGTGGGCTTGG  1301
                ||||||||||||||||||||||||||||||||||| |||||| ||  ||||||||   ||
Sbjct  1332625  AAAGGGAAGGGCATTTGATCAGACATGGTGTTTTGTGCCCCTCGCTCCTCGTGGGTGGGG  1332566

Query  1302     GACTCTCGCAGCTCACTGGGCCAGCATCGGTTTTGGCGGCCGGAAAAAACCTAGGGAATG  1361
                || ||||||||||||||||||||||||| ||||||||||| ||| ||| ||| |||||||
Sbjct  1332565  GAATCTCGCAGCTCACTGGGCCAGCATCAGTTTTGGCGGCAGGAGAAATCCTCGGGAATG  1332506

Query  1362     TGGCTCTGCGCCTCGGTGTA-GAGTGTTATAGCCCTGGGGAATACGGCCAGTCGGGACCG  1420
                |||||||  ||||| | ||| |||||||||||||| ||||||||| |||||  ||||| |
Sbjct  1332505  TGGCTCT-TGCCTCTG-GTAGGAGTGTTATAGCCCGGGGGAATACTGCCAGCTGGGACTG  1332448

Query  1421     AGGACTGCGATACTTGTTATCTAGGATGCTGGCATAATGGTTATATGCCGCCCGTCTTGA  1480
                |||  ||||| | || || || |||||| |||||||||||||||||||||||||||||||
Sbjct  1332447  AGGTATGCGACA-TT-TTGTCAAGGATGTTGGCATAATGGTTATATGCCGCCCGTCTTGA  1332390

Query  1481     AACACGGACCAAGGAGTCTAACGTCTATGCGAGTGTTTGGGTGTTAAACCCGTACGCGTA  1540
                |||||||||||||||||||||||||||||| ||||||||||||| |||||||||||||||
Sbjct  1332389  AACACGGACCAAGGAGTCTAACGTCTATGCAAGTGTTTGGGTGTGAAACCCGTACGCGTA  1332330

Query  1541     ATGAAAGTGAACGTAGGTTGGGGCCCTCCACCT--G-GGGGGTGCACAATCGACCGATCC  1597
                ||||||||||||| ||||||||||||||  |||  | |||||||||||||||||||||||
Sbjct  1332329  ATGAAAGTGAACGCAGGTTGGGGCCCTC-TCCTCGGAGGGGGTGCACAATCGACCGATCC  1332271

Query  1598     TGATGTCTTCGGATGGATTTGAGTAAGAGCATAGCTGTTGGGACCCGAAAGATGGTGAAC  1657
                ||||||  ||||||||||||||||||||||||||||||| ||||||||||||||||||||
Sbjct  1332270  TGATGTTCTCGGATGGATTTGAGTAAGAGCATAGCTGTTAGGACCCGAAAGATGGTGAAC  1332211

Query  1658     TATGCCTGAATAGGGTGAAGCCAGAGGAAACTCTGGTGGAGGCTCGTAGCGGTTCTGACG  1717
                ||||||||||||||||||||||||||||||||||||||||||||||||||||||||||||
Sbjct  1332210  TATGCCTGAATAGGGTGAAGCCAGAGGAAACTCTGGTGGAGGCTCGTAGCGGTTCTGACG  1332151

Query  1718     TGCAAATCGATCGTCGAATTTGGGTATAGGGGCGAAAGACTAATCGAACCATCTAGTAGC  1777
                ||||||||||||||||||||||||||||||||||||||||||||||||||||||||||||
Sbjct  1332150  TGCAAATCGATCGTCGAATTTGGGTATAGGGGCGAAAGACTAATCGAACCATCTAGTAGC  1332091

Query  1778     TGGTTCCTGC  1787
                ||||||||||
Sbjct  1332090  TGGTTCCTGC  1332081


 Score = 1413 bits (765),  Expect = 0.0
 Identities = 904/970 (93%), Gaps = 13/970 (1%)
 Strand=Plus/Minus

Query  825      AAGTTTGACCTCAAATCAGGTAGGGTTACCCGCTGAACTTAAGCATATCAATAAGCGGAG  884
                |||||||||||||||||||||||| |||||||||||||||||||||||||||||||||||
Sbjct  1342945  AAGTTTGACCTCAAATCAGGTAGGATTACCCGCTGAACTTAAGCATATCAATAAGCGGAG  1342886

Query  885      GAAAAGAAACCAACTGGGATTGCCTTAGTAACGGCGAGTGAAGCGGCAAAAGCTCAAATT  944
                |||||||||||||| |||||||||||||||||||||||||||||||||||||||||||||
Sbjct  1342885  GAAAAGAAACCAACCGGGATTGCCTTAGTAACGGCGAGTGAAGCGGCAAAAGCTCAAATT  1342826

Query  945      TGAAATCTGGTACCTTT-GGTGCCCGAGTTGTAATTTGGAGAGTACCACTTTGGGACTGT  1003
                ||||||||||||||||| |||||||||||||||||||||||||    | | |||||||| 
Sbjct  1342825  TGAAATCTGGTACCTTTCGGTGCCCGAGTTGTAATTTGGAGAGAGTGATTCTGGGACTGG  1342766

Query  1004     ACTTTGCCTATGTTCCTTGGAACAGGACGTCATGGAGGGTGAGAATCCCGTGTGGCGAGG  1063
                 | |||||||||||||||||||||||||||||| ||||||||||| |||||| |||||||
Sbjct  1342765  CCCTTGCCTATGTTCCTTGGAACAGGACGTCATAGAGGGTGAGAACCCCGTGAGGCGAGG  1342706

Query  1064     GTG-T-CAGTTCTTTGTAAAGGGTGCTCGAAGAGTCGAGTTGTTTGGGAATGCAGCTCTA  1121
                 || | |||||||||||| || |  |||||||||||||||||||||||||||||||||||
Sbjct  1342705  -TGATCCAGTTCTTTGTAGAGCGCTCTCGAAGAGTCGAGTTGTTTGGGAATGCAGCTCTA  1342647

Query  1122     AGTGGGTGGTAAATTCCATCTAAAGCTAAATACAGGCGAGAGACCGATAGCGAACAAGTA  1181
                || |||||||||||||||||||||||||||||||||||||||||||||||||||||||||
Sbjct  1342646  AGAGGGTGGTAAATTCCATCTAAAGCTAAATACAGGCGAGAGACCGATAGCGAACAAGTA  1342587

Query  1182     CAGTGATGGAAAGATGAAAAGAACTTTGAAAAGAGAGTGAAAAAGTACGTGAAATTGTTG  1241
                ||||||||||||||||||||||||||||||||||||||||||||| ||||||||||||||
Sbjct  1342586  CAGTGATGGAAAGATGAAAAGAACTTTGAAAAGAGAGTGAAAAAGGACGTGAAATTGTTG  1342527

Query  1242     AAAGGGAAGGGCATTTGATCAGACATGGTGTTTTGCGCCCCTTGCCTCTCGTGGGCTTGG  1301
                ||||||||||||||||||||||||||||||||||| |||||| ||  ||||||||   ||
Sbjct  1342526  AAAGGGAAGGGCATTTGATCAGACATGGTGTTTTGTGCCCCTCGCTCCTCGTGGGTGGGG  1342467

Query  1302     GACTCTCGCAGCTCACTGGGCCAGCATCGGTTTTGGCGGCCGGAAAAAACCTAGGGAATG  1361
                || ||||||||||||||||||||||||| ||||||||||| ||| ||| ||| |||||||
Sbjct  1342466  GAATCTCGCAGCTCACTGGGCCAGCATCAGTTTTGGCGGCAGGAGAAATCCTCGGGAATG  1342407

Query  1362     TGGCTCTGCGCCTCGGTGTA-GAGTGTTATAGCCCTGGGGAATACGGCCAGTCGGGACCG  1420
                |||||||  ||||| | ||| |||||||||||||| ||||||||| |||||  ||||| |
Sbjct  1342406  TGGCTCT-TGCCTCTG-GTAGGAGTGTTATAGCCCGGGGGAATACTGCCAGCTGGGACTG  1342349

Query  1421     AGGACTGCGATACTTGTTATCTAGGATGCTGGCATAATGGTTATATGCCGCCCGTCTTGA  1480
                |||  ||||| | || || || |||||| |||||||||||||||||||||||||||||||
Sbjct  1342348  AGGTATGCGACA-TT-TTGTCAAGGATGTTGGCATAATGGTTATATGCCGCCCGTCTTGA  1342291

Query  1481     AACACGGACCAAGGAGTCTAACGTCTATGCGAGTGTTTGGGTGTTAAACCCGTACGCGTA  1540
                |||||||||||||||||||||||||||||| ||||||||||||| |||||||||||||||
Sbjct  1342290  AACACGGACCAAGGAGTCTAACGTCTATGCAAGTGTTTGGGTGTGAAACCCGTACGCGTA  1342231

Query  1541     ATGAAAGTGAACGTAGGTTGGGGCCCTCCACCT--G-GGGGGTGCACAATCGACCGATCC  1597
                ||||||||||||| ||||||||||||||  |||  | |||||||||||||||||||||||
Sbjct  1342230  ATGAAAGTGAACGCAGGTTGGGGCCCTC-TCCTCGGAGGGGGTGCACAATCGACCGATCC  1342172

Query  1598     TGATGTCTTCGGATGGATTTGAGTAAGAGCATAGCTGTTGGGACCCGAAAGATGGTGAAC  1657
                ||||||  ||||||||||||||||||||||||||||||| ||||||||||||||||||||
Sbjct  1342171  TGATGTTCTCGGATGGATTTGAGTAAGAGCATAGCTGTTAGGACCCGAAAGATGGTGAAC  1342112

Query  1658     TATGCCTGAATAGGGTGAAGCCAGAGGAAACTCTGGTGGAGGCTCGTAGCGGTTCTGACG  1717
                ||||||||||||||||||||||||||||||||||||||||||||||||||||||||||||
Sbjct  1342111  TATGCCTGAATAGGGTGAAGCCAGAGGAAACTCTGGTGGAGGCTCGTAGCGGTTCTGACG  1342052

Query  1718     TGCAAATCGATCGTCGAATTTGGGTATAGGGGCGAAAGACTAATCGAACCATCTAGTAGC  1777
                ||||||||||||||||||||||||||||||||||||||||||||||||||||||||||||
Sbjct  1342051  TGCAAATCGATCGTCGAATTTGGGTATAGGGGCGAAAGACTAATCGAACCATCTAGTAGC  1341992

Query  1778     TGGTTCCTGC  1787
                ||||||||||
Sbjct  1341991  TGGTTCCTGC  1341982


 Score = 1410 bits (763),  Expect = 0.0
 Identities = 904/971 (93%), Gaps = 14/971 (1%)
 Strand=Plus/Minus

Query  825      AAGTTTGACCTCAAATCAGGTAGGGTTACCCGCTGAACTTAAGCATATCAATAAGCGGAG  884
                |||||||||||||||||||||||| |||||||||||||||||||||||||||||||||||
Sbjct  1362705  AAGTTTGACCTCAAATCAGGTAGGATTACCCGCTGAACTTAAGCATATCAATAAGCGGAG  1362646

Query  885      GAAAAGAAACCAACTGGGATTGCCTTAGTAACGGCGAGTGAAGCGGCAAAAGCTCAAATT  944
                |||||||||||||| |||||||||||||||||||||||||||||||||||||||||||||
Sbjct  1362645  GAAAAGAAACCAACCGGGATTGCCTTAGTAACGGCGAGTGAAGCGGCAAAAGCTCAAATT  1362586

Query  945      TGAAATCTGGTACCTTT-GGTGCCCGAGTTGTAATTTGGAGAGTACCACTTTGGGACTGT  1003
                ||||||||||||||||| |||||||||||||||||||||||||    | | |||||||| 
Sbjct  1362585  TGAAATCTGGTACCTTTCGGTGCCCGAGTTGTAATTTGGAGAGAGTGATTCTGGGACTGG  1362526

Query  1004     ACTTTGCCTATGTTCCTTGGAACAGGACGTCATGGAGGGTGAGAATCCCGTGTGGCGAGG  1063
                 | |||||||||||||||||||||||||||||| ||||||||||| |||||| |||||||
Sbjct  1362525  CCCTTGCCTATGTTCCTTGGAACAGGACGTCATAGAGGGTGAGAACCCCGTGAGGCGAGG  1362466

Query  1064     GTG-T-CAGTTCTTTGTAAAGGGTGCTCGAAGAGTCGAGTTGTTTGGGAATGCAGCTCTA  1121
                 || | |||||||||||| || |  |||||||||||||||||||||||||||||||||||
Sbjct  1362465  -TGATCCAGTTCTTTGTAGAGCGCTCTCGAAGAGTCGAGTTGTTTGGGAATGCAGCTCTA  1362407

Query  1122     AGTGGGTGGTAAATTCCATCTAAAGCTAAATACAGGCGAGAGACCGATAGCGAACAAGTA  1181
                || |||||||||||||||||||||||||||||||||||||||||||||||||||||||||
Sbjct  1362406  AGAGGGTGGTAAATTCCATCTAAAGCTAAATACAGGCGAGAGACCGATAGCGAACAAGTA  1362347

Query  1182     CAGTGATGGAAAGATGAAAAGAACTTTGAAAAGAGAGTGAAAAA-GTACGTGAAATTGTT  1240
                |||||||||||||||||||||||||||||||||||||||||||| | |||||||||||||
Sbjct  1362346  CAGTGATGGAAAGATGAAAAGAACTTTGAAAAGAGAGTGAAAAAAGGACGTGAAATTGTT  1362287

Query  1241     GAAAGGGAAGGGCATTTGATCAGACATGGTGTTTTGCGCCCCTTGCCTCTCGTGGGCTTG  1300
                |||||||||||||||||||||||||||||||||||| |||||| ||  ||||||||   |
Sbjct  1362286  GAAAGGGAAGGGCATTTGATCAGACATGGTGTTTTGTGCCCCTCGCTCCTCGTGGGTGGG  1362227

Query  1301     GGACTCTCGCAGCTCACTGGGCCAGCATCGGTTTTGGCGGCCGGAAAAAACCTAGGGAAT  1360
                ||| ||||||||||||||||||||||||| ||||||||||| ||| ||| ||| ||||||
Sbjct  1362226  GGAATCTCGCAGCTCACTGGGCCAGCATCAGTTTTGGCGGCAGGAGAAATCCTCGGGAAT  1362167

Query  1361     GTGGCTCTGCGCCTCGGTGTA-GAGTGTTATAGCCCTGGGGAATACGGCCAGTCGGGACC  1419
                ||||||||  ||||| | ||| |||||||||||||| ||||||||| |||||  ||||| 
Sbjct  1362166  GTGGCTCT-TGCCTCTG-GTAGGAGTGTTATAGCCCGGGGGAATACTGCCAGCTGGGACT  1362109

Query  1420     GAGGACTGCGATACTTGTTATCTAGGATGCTGGCATAATGGTTATATGCCGCCCGTCTTG  1479
                ||||  ||||| | || || || |||||| ||||||||||||||||||||||||||||||
Sbjct  1362108  GAGGTATGCGACA-TT-TTGTCAAGGATGTTGGCATAATGGTTATATGCCGCCCGTCTTG  1362051

Query  1480     AAACACGGACCAAGGAGTCTAACGTCTATGCGAGTGTTTGGGTGTTAAACCCGTACGCGT  1539
                ||||||||||||||||||||||||||||||| ||||||||||||| ||||||||||||||
Sbjct  1362050  AAACACGGACCAAGGAGTCTAACGTCTATGCAAGTGTTTGGGTGTGAAACCCGTACGCGT  1361991

Query  1540     AATGAAAGTGAACGTAGGTTGGGGCCCTCCACCT--G-GGGGGTGCACAATCGACCGATC  1596
                |||||||||||||| ||||||||||||||  |||  | ||||||||||||||||||||||
Sbjct  1361990  AATGAAAGTGAACGCAGGTTGGGGCCCTC-TCCTCGGAGGGGGTGCACAATCGACCGATC  1361932

Query  1597     CTGATGTCTTCGGATGGATTTGAGTAAGAGCATAGCTGTTGGGACCCGAAAGATGGTGAA  1656
                |||||||  ||||||||||||||||||||||||||||||| |||||||||||||||||||
Sbjct  1361931  CTGATGTTCTCGGATGGATTTGAGTAAGAGCATAGCTGTTAGGACCCGAAAGATGGTGAA  1361872

Query  1657     CTATGCCTGAATAGGGTGAAGCCAGAGGAAACTCTGGTGGAGGCTCGTAGCGGTTCTGAC  1716
                ||||||||||||||||||||||||||||||||||||||||||||||||||||||||||||
Sbjct  1361871  CTATGCCTGAATAGGGTGAAGCCAGAGGAAACTCTGGTGGAGGCTCGTAGCGGTTCTGAC  1361812

Query  1717     GTGCAAATCGATCGTCGAATTTGGGTATAGGGGCGAAAGACTAATCGAACCATCTAGTAG  1776
                ||||||||||||||||||||||||||||||||||||||||||||||||||||||||||||
Sbjct  1361811  GTGCAAATCGATCGTCGAATTTGGGTATAGGGGCGAAAGACTAATCGAACCATCTAGTAG  1361752

Query  1777     CTGGTTCCTGC  1787
                |||||||||||
Sbjct  1361751  CTGGTTCCTGC  1361741


 Score = 333 bits (180),  Expect = 1e-86
 Identities = 219/237 (92%), Gaps = 5/237 (2%)
 Strand=Plus/Minus

Query  436      TTCAAAACTTTCAACAATGGATCTCTTGGTTCTCGCATCGATGAAGAACGCAGCGAAATG  495
                ||||||||||||||||| ||||||||||||||||||||||||||||||||||||||| ||
Sbjct  1333429  TTCAAAACTTTCAACAACGGATCTCTTGGTTCTCGCATCGATGAAGAACGCAGCGAACTG  1333370

Query  496      CGATACGTAATGTGAATTGCAGAATTCCGTGAATCATCGAATCTTTGAACGCACATTGCG  555
                ||||||||||||||||||||||||||||||||||||||||||||||||||||||||||||
Sbjct  1333369  CGATACGTAATGTGAATTGCAGAATTCCGTGAATCATCGAATCTTTGAACGCACATTGCG  1333310

Query  556      CCCTCTGGTATTCCGGGGGGCATGCCTGTTTGAGCGTCATTTCCTTCTCAAACACA--TT  613
                |||  ||||||||| ||||||||||||||||||||||||||||| ||||||||| |  ||
Sbjct  1333309  CCCCTTGGTATTCCAGGGGGCATGCCTGTTTGAGCGTCATTTCCCTCTCAAACATAGCTT  1333250

Query  614      G-TGTTTGGTAGTGAGTGATACTCGTTTTTGAGTTAACTTGAAATTGT-AGGCCATA  668
                  |||||||||||||| ||||||| ||||||||||  ||||||| ||  ||||||||
Sbjct  1333249  TATGTTTGGTAGTGAGCGATACTC-TTTTTGAGTTTGCTTGAAAGTGGGAGGCCATA  1333194


 Score = 329 bits (178),  Expect = 2e-85
 Identities = 219/238 (92%), Gaps = 6/238 (3%)
 Strand=Plus/Minus

Query  436      TTCAAAACTTTCAACAATGGATCTCTTGGTTCTCGCATCGATGAAGAACGCAGCGAAATG  495
                ||||||||||||||||| ||||||||||||||||||||||||||||||||||||||| ||
Sbjct  1323530  TTCAAAACTTTCAACAACGGATCTCTTGGTTCTCGCATCGATGAAGAACGCAGCGAACTG  1323471

Query  496      CGATACGTAATGTGAATTGCAGAATTCCGTGAATCATCGAATCTTTGAACGCACATTGCG  555
                ||||||||||||||||||||||||||||||||||||||||||||||||||||||||||||
Sbjct  1323470  CGATACGTAATGTGAATTGCAGAATTCCGTGAATCATCGAATCTTTGAACGCACATTGCG  1323411

Query  556      CCCTCTGGTATTCCGGGGGGCATGCCTGTTTGAGCGTCATTTCCTTCTCAAACACA--TT  613
                |||  ||||||||| ||||||||||||||||||||||||||||| ||||||||| |  ||
Sbjct  1323410  CCCCTTGGTATTCCAGGGGGCATGCCTGTTTGAGCGTCATTTCCCTCTCAAACATAGCTT  1323351

Query  614      G--TGTTTGGTAGTGAGTGATACTCGTTTTTGAGTTAACTTGAAATTGT-AGGCCATA  668
                   |||||||||||||| ||||||| ||||||||||  ||||||| ||  ||||||||
Sbjct  1323350  TTATGTTTGGTAGTGAGCGATACTC-TTTTTGAGTTTGCTTGAAAGTGGGAGGCCATA  1323294


 Score = 329 bits (178),  Expect = 2e-85
 Identities = 219/238 (92%), Gaps = 6/238 (3%)
 Strand=Plus/Minus

Query  436      TTCAAAACTTTCAACAATGGATCTCTTGGTTCTCGCATCGATGAAGAACGCAGCGAAATG  495
                ||||||||||||||||| ||||||||||||||||||||||||||||||||||||||| ||
Sbjct  1343331  TTCAAAACTTTCAACAACGGATCTCTTGGTTCTCGCATCGATGAAGAACGCAGCGAACTG  1343272

Query  496      CGATACGTAATGTGAATTGCAGAATTCCGTGAATCATCGAATCTTTGAACGCACATTGCG  555
                ||||||||||||||||||||||||||||||||||||||||||||||||||||||||||||
Sbjct  1343271  CGATACGTAATGTGAATTGCAGAATTCCGTGAATCATCGAATCTTTGAACGCACATTGCG  1343212

Query  556      CCCTCTGGTATTCCGGGGGGCATGCCTGTTTGAGCGTCATTTCCTTCTCAAACACA--TT  613
                |||  ||||||||| ||||||||||||||||||||||||||||| ||||||||| |  ||
Sbjct  1343211  CCCCTTGGTATTCCAGGGGGCATGCCTGTTTGAGCGTCATTTCCCTCTCAAACATAGCTT  1343152

Query  614      G--TGTTTGGTAGTGAGTGATACTCGTTTTTGAGTTAACTTGAAATTGT-AGGCCATA  668
                   |||||||||||||| ||||||| ||||||||||  ||||||| ||  ||||||||
Sbjct  1343151  TTATGTTTGGTAGTGAGCGATACTC-TTTTTGAGTTTGCTTGAAAGTGGGAGGCCATA  1343095


 Score = 329 bits (178),  Expect = 2e-85
 Identities = 219/238 (92%), Gaps = 6/238 (3%)
 Strand=Plus/Minus

Query  436      TTCAAAACTTTCAACAATGGATCTCTTGGTTCTCGCATCGATGAAGAACGCAGCGAAATG  495
                ||||||||||||||||| ||||||||||||||||||||||||||||||||||||||| ||
Sbjct  1353238  TTCAAAACTTTCAACAACGGATCTCTTGGTTCTCGCATCGATGAAGAACGCAGCGAACTG  1353179

Query  496      CGATACGTAATGTGAATTGCAGAATTCCGTGAATCATCGAATCTTTGAACGCACATTGCG  555
                ||||||||||||||||||||||||||||||||||||||||||||||||||||||||||||
Sbjct  1353178  CGATACGTAATGTGAATTGCAGAATTCCGTGAATCATCGAATCTTTGAACGCACATTGCG  1353119

Query  556      CCCTCTGGTATTCCGGGGGGCATGCCTGTTTGAGCGTCATTTCCTTCTCAAACACA--TT  613
                |||  ||||||||| ||||||||||||||||||||||||||||| ||||||||| |  ||
Sbjct  1353118  CCCCTTGGTATTCCAGGGGGCATGCCTGTTTGAGCGTCATTTCCCTCTCAAACATAGCTT  1353059

Query  614      G--TGTTTGGTAGTGAGTGATACTCGTTTTTGAGTTAACTTGAAATTGT-AGGCCATA  668
                   |||||||||||||| ||||||| ||||||||||  ||||||| ||  ||||||||
Sbjct  1353058  TTATGTTTGGTAGTGAGCGATACTC-TTTTTGAGTTTGCTTGAAAGTGGGAGGCCATA  1353002


 Score = 313 bits (169),  Expect = 2e-80
 Identities = 216/237 (91%), Gaps = 9/237 (4%)
 Strand=Plus/Minus

Query  436      TTCAAAACTTTCAACAATGGATCTCTTGGTTCTCGCATCGATGAAGAACGCAGCGAAATG  495
                ||||||||||||||||| ||||||||||||||||||||||||||||||||||||||| ||
Sbjct  1363090  TTCAAAACTTTCAACAACGGATCTCTTGGTTCTCGCATCGATGAAGAACGCAGCGAACTG  1363031

Query  496      CGATACGTAATGTGAATTGCAGAATTCCGTGAATCATCGAATCTTTGAACGCACATTGCG  555
                ||||||||||||||||||||||||||||||||||||||||||||||||||||||||||||
Sbjct  1363030  CGATACGTAATGTGAATTGCAGAATTCCGTGAATCATCGAATCTTTGAACGCACATTGCG  1362971

Query  556      CCCTCTGGTATTCCGGGGGGCATGCCTGTTTGAGCGTCATTTCCTTCTCAAACACA--TT  613
                |||  |||||||||  ||||||||||||||||||||||||||||  |||||||| |  ||
Sbjct  1362970  CCCCTTGGTATTCCA-GGGGCATGCCTGTTTGAGCGTCATTTCC--CTCAAACATAGCTT  1362914

Query  614      G-TGTTTGGTAGTGAGTGATACTCGTTTTTGAGTTAACTTGAAATTGT-AGGCCATA  668
                  |||||||||||||| |||||||  |||||||||  ||||||| ||  ||||||||
Sbjct  1362913  TATGTTTGGTAGTGAGCGATACTC--TTTTGAGTTTGCTTGAAAGTGGGAGGCCATA  1362859


 Score = 75.0 bits (40),  Expect = 8e-09
 Identities = 42/43 (98%), Gaps = 0/43 (0%)
 Strand=Plus/Minus

Query  1        CAAGGTTTCCGTAGGTGAACCTGCGGAAGGATCATTAAAGAAA  43
                ||||||||||||||||||||||||||||||||||||| |||||
Sbjct  1323778  CAAGGTTTCCGTAGGTGAACCTGCGGAAGGATCATTATAGAAA  1323736


 Score = 75.0 bits (40),  Expect = 8e-09
 Identities = 42/43 (98%), Gaps = 0/43 (0%)
 Strand=Plus/Minus

Query  1        CAAGGTTTCCGTAGGTGAACCTGCGGAAGGATCATTAAAGAAA  43
                ||||||||||||||||||||||||||||||||||||| |||||
Sbjct  1333678  CAAGGTTTCCGTAGGTGAACCTGCGGAAGGATCATTATAGAAA  1333636


 Score = 75.0 bits (40),  Expect = 8e-09
 Identities = 42/43 (98%), Gaps = 0/43 (0%)
 Strand=Plus/Minus

Query  1        CAAGGTTTCCGTAGGTGAACCTGCGGAAGGATCATTAAAGAAA  43
                ||||||||||||||||||||||||||||||||||||| |||||
Sbjct  1343579  CAAGGTTTCCGTAGGTGAACCTGCGGAAGGATCATTATAGAAA  1343537


 Score = 75.0 bits (40),  Expect = 8e-09
 Identities = 42/43 (98%), Gaps = 0/43 (0%)
 Strand=Plus/Minus

Query  1        CAAGGTTTCCGTAGGTGAACCTGCGGAAGGATCATTAAAGAAA  43
                ||||||||||||||||||||||||||||||||||||| |||||
Sbjct  1353485  CAAGGTTTCCGTAGGTGAACCTGCGGAAGGATCATTATAGAAA  1353443


 Score = 75.0 bits (40),  Expect = 8e-09
 Identities = 42/43 (98%), Gaps = 0/43 (0%)
 Strand=Plus/Minus

Query  1        CAAGGTTTCCGTAGGTGAACCTGCGGAAGGATCATTAAAGAAA  43
                ||||||||||||||||||||||||||||||||||||| |||||
Sbjct  1363334  CAAGGTTTCCGTAGGTGAACCTGCGGAAGGATCATTATAGAAA  1363292


>UEGL01000028.1 Zygosaccharomyces sapae isolate ABT301 genome assembly, contig: 
Backbone_28_pilon, whole genome shotgun sequence
Length=843007

 Score = 1413 bits (765),  Expect = 0.0
 Identities = 904/970 (93%), Gaps = 13/970 (1%)
 Strand=Plus/Minus

Query  825     AAGTTTGACCTCAAATCAGGTAGGGTTACCCGCTGAACTTAAGCATATCAATAAGCGGAG  884
               |||||||||||||||||||||||| |||||||||||||||||||||||||||||||||||
Sbjct  819297  AAGTTTGACCTCAAATCAGGTAGGATTACCCGCTGAACTTAAGCATATCAATAAGCGGAG  819238

Query  885     GAAAAGAAACCAACTGGGATTGCCTTAGTAACGGCGAGTGAAGCGGCAAAAGCTCAAATT  944
               |||||||||||||| |||||||||||||||||||||||||||||||||||||||||||||
Sbjct  819237  GAAAAGAAACCAACCGGGATTGCCTTAGTAACGGCGAGTGAAGCGGCAAAAGCTCAAATT  819178

Query  945     TGAAATCTGGTACCTTT-GGTGCCCGAGTTGTAATTTGGAGAGTACCACTTTGGGACTGT  1003
               ||||||||||||||||| |||||||||||||||||||||||||    | | |||||||| 
Sbjct  819177  TGAAATCTGGTACCTTTCGGTGCCCGAGTTGTAATTTGGAGAGAGTGATTCTGGGACTGG  819118

Query  1004    ACTTTGCCTATGTTCCTTGGAACAGGACGTCATGGAGGGTGAGAATCCCGTGTGGCGAGG  1063
                | |||||||||||||||||||||||||||||| ||||||||||| |||||| |||||||
Sbjct  819117  CCCTTGCCTATGTTCCTTGGAACAGGACGTCATAGAGGGTGAGAACCCCGTGAGGCGAGG  819058

Query  1064    GTG-T-CAGTTCTTTGTAAAGGGTGCTCGAAGAGTCGAGTTGTTTGGGAATGCAGCTCTA  1121
                || | |||||||||||| || |  |||||||||||||||||||||||||||||||||||
Sbjct  819057  -TGATCCAGTTCTTTGTAGAGCGCTCTCGAAGAGTCGAGTTGTTTGGGAATGCAGCTCTA  818999

Query  1122    AGTGGGTGGTAAATTCCATCTAAAGCTAAATACAGGCGAGAGACCGATAGCGAACAAGTA  1181
               || |||||||||||||||||||||||||||||||||||||||||||||||||||||||||
Sbjct  818998  AGAGGGTGGTAAATTCCATCTAAAGCTAAATACAGGCGAGAGACCGATAGCGAACAAGTA  818939

Query  1182    CAGTGATGGAAAGATGAAAAGAACTTTGAAAAGAGAGTGAAAAAGTACGTGAAATTGTTG  1241
               ||||||||||||||||||||||||||||||||||||||||||||| ||||||||||||||
Sbjct  818938  CAGTGATGGAAAGATGAAAAGAACTTTGAAAAGAGAGTGAAAAAGGACGTGAAATTGTTG  818879

Query  1242    AAAGGGAAGGGCATTTGATCAGACATGGTGTTTTGCGCCCCTTGCCTCTCGTGGGCTTGG  1301
               ||||||||||||||||||||||||||||||||||| |||||| ||  ||||||||   ||
Sbjct  818878  AAAGGGAAGGGCATTTGATCAGACATGGTGTTTTGTGCCCCTCGCTCCTCGTGGGTGGGG  818819

Query  1302    GACTCTCGCAGCTCACTGGGCCAGCATCGGTTTTGGCGGCCGGAAAAAACCTAGGGAATG  1361
               || ||||||||||||||||||||||||| ||||||||||| ||| ||| ||| |||||||
Sbjct  818818  GAATCTCGCAGCTCACTGGGCCAGCATCAGTTTTGGCGGCAGGAGAAATCCTCGGGAATG  818759

Query  1362    TGGCTCTGCGCCTCGGTGTA-GAGTGTTATAGCCCTGGGGAATACGGCCAGTCGGGACCG  1420
               |||||||  ||||| | ||| |||||||||||||| ||||||||| |||||  ||||| |
Sbjct  818758  TGGCTCT-TGCCTCTG-GTAGGAGTGTTATAGCCCGGGGGAATACTGCCAGCTGGGACTG  818701

Query  1421    AGGACTGCGATACTTGTTATCTAGGATGCTGGCATAATGGTTATATGCCGCCCGTCTTGA  1480
               |||  ||||| | || || || |||||| |||||||||||||||||||||||||||||||
Sbjct  818700  AGGTATGCGACA-TT-TTGTCAAGGATGTTGGCATAATGGTTATATGCCGCCCGTCTTGA  818643

Query  1481    AACACGGACCAAGGAGTCTAACGTCTATGCGAGTGTTTGGGTGTTAAACCCGTACGCGTA  1540
               |||||||||||||||||||||||||||||| ||||||||||||| |||||||||||||||
Sbjct  818642  AACACGGACCAAGGAGTCTAACGTCTATGCAAGTGTTTGGGTGTGAAACCCGTACGCGTA  818583

Query  1541    ATGAAAGTGAACGTAGGTTGGGGCCCTCCACCT--G-GGGGGTGCACAATCGACCGATCC  1597
               ||||||||||||| ||||||||||||||  |||  | |||||||||||||||||||||||
Sbjct  818582  ATGAAAGTGAACGCAGGTTGGGGCCCTC-TCCTCGGAGGGGGTGCACAATCGACCGATCC  818524

Query  1598    TGATGTCTTCGGATGGATTTGAGTAAGAGCATAGCTGTTGGGACCCGAAAGATGGTGAAC  1657
               ||||||  ||||||||||||||||||||||||||||||| ||||||||||||||||||||
Sbjct  818523  TGATGTTCTCGGATGGATTTGAGTAAGAGCATAGCTGTTAGGACCCGAAAGATGGTGAAC  818464

Query  1658    TATGCCTGAATAGGGTGAAGCCAGAGGAAACTCTGGTGGAGGCTCGTAGCGGTTCTGACG  1717
               ||||||||||||||||||||||||||||||||||||||||||||||||||||||||||||
Sbjct  818463  TATGCCTGAATAGGGTGAAGCCAGAGGAAACTCTGGTGGAGGCTCGTAGCGGTTCTGACG  818404

Query  1718    TGCAAATCGATCGTCGAATTTGGGTATAGGGGCGAAAGACTAATCGAACCATCTAGTAGC  1777
               ||||||||||||||||||||||||||||||||||||||||||||||||||||||||||||
Sbjct  818403  TGCAAATCGATCGTCGAATTTGGGTATAGGGGCGAAAGACTAATCGAACCATCTAGTAGC  818344

Query  1778    TGGTTCCTGC  1787
               ||||||||||
Sbjct  818343  TGGTTCCTGC  818334


 Score = 1413 bits (765),  Expect = 0.0
 Identities = 904/970 (93%), Gaps = 13/970 (1%)
 Strand=Plus/Minus

Query  825     AAGTTTGACCTCAAATCAGGTAGGGTTACCCGCTGAACTTAAGCATATCAATAAGCGGAG  884
               |||||||||||||||||||||||| |||||||||||||||||||||||||||||||||||
Sbjct  829209  AAGTTTGACCTCAAATCAGGTAGGATTACCCGCTGAACTTAAGCATATCAATAAGCGGAG  829150

Query  885     GAAAAGAAACCAACTGGGATTGCCTTAGTAACGGCGAGTGAAGCGGCAAAAGCTCAAATT  944
               |||||||||||||| |||||||||||||||||||||||||||||||||||||||||||||
Sbjct  829149  GAAAAGAAACCAACCGGGATTGCCTTAGTAACGGCGAGTGAAGCGGCAAAAGCTCAAATT  829090

Query  945     TGAAATCTGGTACCTTT-GGTGCCCGAGTTGTAATTTGGAGAGTACCACTTTGGGACTGT  1003
               ||||||||||||||||| |||||||||||||||||||||||||    | | |||||||| 
Sbjct  829089  TGAAATCTGGTACCTTTCGGTGCCCGAGTTGTAATTTGGAGAGAGTGATTCTGGGACTGG  829030

Query  1004    ACTTTGCCTATGTTCCTTGGAACAGGACGTCATGGAGGGTGAGAATCCCGTGTGGCGAGG  1063
                | |||||||||||||||||||||||||||||| ||||||||||| |||||| |||||||
Sbjct  829029  CCCTTGCCTATGTTCCTTGGAACAGGACGTCATAGAGGGTGAGAACCCCGTGAGGCGAGG  828970

Query  1064    GTG-T-CAGTTCTTTGTAAAGGGTGCTCGAAGAGTCGAGTTGTTTGGGAATGCAGCTCTA  1121
                || | |||||||||||| || |  |||||||||||||||||||||||||||||||||||
Sbjct  828969  -TGATCCAGTTCTTTGTAGAGCGCTCTCGAAGAGTCGAGTTGTTTGGGAATGCAGCTCTA  828911

Query  1122    AGTGGGTGGTAAATTCCATCTAAAGCTAAATACAGGCGAGAGACCGATAGCGAACAAGTA  1181
               || |||||||||||||||||||||||||||||||||||||||||||||||||||||||||
Sbjct  828910  AGAGGGTGGTAAATTCCATCTAAAGCTAAATACAGGCGAGAGACCGATAGCGAACAAGTA  828851

Query  1182    CAGTGATGGAAAGATGAAAAGAACTTTGAAAAGAGAGTGAAAAAGTACGTGAAATTGTTG  1241
               ||||||||||||||||||||||||||||||||||||||||||||| ||||||||||||||
Sbjct  828850  CAGTGATGGAAAGATGAAAAGAACTTTGAAAAGAGAGTGAAAAAGGACGTGAAATTGTTG  828791

Query  1242    AAAGGGAAGGGCATTTGATCAGACATGGTGTTTTGCGCCCCTTGCCTCTCGTGGGCTTGG  1301
               ||||||||||||||||||||||||||||||||||| |||||| ||  ||||||||   ||
Sbjct  828790  AAAGGGAAGGGCATTTGATCAGACATGGTGTTTTGTGCCCCTCGCTCCTCGTGGGTGGGG  828731

Query  1302    GACTCTCGCAGCTCACTGGGCCAGCATCGGTTTTGGCGGCCGGAAAAAACCTAGGGAATG  1361
               || ||||||||||||||||||||||||| ||||||||||| ||| ||| ||| |||||||
Sbjct  828730  GAATCTCGCAGCTCACTGGGCCAGCATCAGTTTTGGCGGCAGGAGAAATCCTCGGGAATG  828671

Query  1362    TGGCTCTGCGCCTCGGTGTA-GAGTGTTATAGCCCTGGGGAATACGGCCAGTCGGGACCG  1420
               |||||||  ||||| | ||| |||||||||||||| ||||||||| |||||  ||||| |
Sbjct  828670  TGGCTCT-TGCCTCTG-GTAGGAGTGTTATAGCCCGGGGGAATACTGCCAGCTGGGACTG  828613

Query  1421    AGGACTGCGATACTTGTTATCTAGGATGCTGGCATAATGGTTATATGCCGCCCGTCTTGA  1480
               |||  ||||| | || || || |||||| |||||||||||||||||||||||||||||||
Sbjct  828612  AGGTATGCGACA-TT-TTGTCAAGGATGTTGGCATAATGGTTATATGCCGCCCGTCTTGA  828555

Query  1481    AACACGGACCAAGGAGTCTAACGTCTATGCGAGTGTTTGGGTGTTAAACCCGTACGCGTA  1540
               |||||||||||||||||||||||||||||| ||||||||||||| |||||||||||||||
Sbjct  828554  AACACGGACCAAGGAGTCTAACGTCTATGCAAGTGTTTGGGTGTGAAACCCGTACGCGTA  828495

Query  1541    ATGAAAGTGAACGTAGGTTGGGGCCCTCCACCT--G-GGGGGTGCACAATCGACCGATCC  1597
               ||||||||||||| ||||||||||||||  |||  | |||||||||||||||||||||||
Sbjct  828494  ATGAAAGTGAACGCAGGTTGGGGCCCTC-TCCTCGGAGGGGGTGCACAATCGACCGATCC  828436

Query  1598    TGATGTCTTCGGATGGATTTGAGTAAGAGCATAGCTGTTGGGACCCGAAAGATGGTGAAC  1657
               ||||||  ||||||||||||||||||||||||||||||| ||||||||||||||||||||
Sbjct  828435  TGATGTTCTCGGATGGATTTGAGTAAGAGCATAGCTGTTAGGACCCGAAAGATGGTGAAC  828376

Query  1658    TATGCCTGAATAGGGTGAAGCCAGAGGAAACTCTGGTGGAGGCTCGTAGCGGTTCTGACG  1717
               ||||||||||||||||||||||||||||||||||||||||||||||||||||||||||||
Sbjct  828375  TATGCCTGAATAGGGTGAAGCCAGAGGAAACTCTGGTGGAGGCTCGTAGCGGTTCTGACG  828316

Query  1718    TGCAAATCGATCGTCGAATTTGGGTATAGGGGCGAAAGACTAATCGAACCATCTAGTAGC  1777
               ||||||||||||||||||||||||||||||||||||||||||||||||||||||||||||
Sbjct  828315  TGCAAATCGATCGTCGAATTTGGGTATAGGGGCGAAAGACTAATCGAACCATCTAGTAGC  828256

Query  1778    TGGTTCCTGC  1787
               ||||||||||
Sbjct  828255  TGGTTCCTGC  828246


 Score = 1408 bits (762),  Expect = 0.0
 Identities = 903/970 (93%), Gaps = 14/970 (1%)
 Strand=Plus/Minus

Query  825     AAGTTTGACCTCAAATCAGGTAGGGTTACCCGCTGAACTTAAGCATATCAATAAGCGGAG  884
               |||||||||||||||||||||||| |||||||||||||||||||||||||||||||||||
Sbjct  809373  AAGTTTGACCTCAAATCAGGTAGGATTACCCGCTGAACTTAAGCATATCAATAAGCGGAG  809314

Query  885     GAAAAGAAACCAACTGGGATTGCCTTAGTAACGGCGAGTGAAGCGGCAAAAGCTCAAATT  944
               |||||||||||||| |||||||||||||||||||||||||||||||||||||||||||||
Sbjct  809313  GAAAAGAAACCAACCGGGATTGCCTTAGTAACGGCGAGTGAAGCGGCAAAAGCTCAAATT  809254

Query  945     TGAAATCTGGTACCTTT-GGTGCCCGAGTTGTAATTTGGAGAGTACCACTTTGGGACTGT  1003
               ||||||||||||||||| |||||||||||||||||||||||||    | | |||||||| 
Sbjct  809253  TGAAATCTGGTACCTTTCGGTGCCCGAGTTGTAATTTGGAGAGAGTGATTCTGGGACTGG  809194

Query  1004    ACTTTGCCTATGTTCCTTGGAACAGGACGTCATGGAGGGTGAGAATCCCGTGTGGCGAGG  1063
                | |||||||||||||||||||||||||||||| ||||||||||| |||||| |||||||
Sbjct  809193  CCCTTGCCTATGTTCCTTGGAACAGGACGTCATAGAGGGTGAGAACCCCGTGAGGCGAGG  809134

Query  1064    GTG-T-CAGTTCTTTGTAAAGGGTGCTCGAAGAGTCGAGTTGTTTGGGAATGCAGCTCTA  1121
                || | |||||||||||| || |  |||||||||||||||||||||||||||||||||||
Sbjct  809133  -TGATCCAGTTCTTTGTAGAGCGCTCTCGAAGAGTCGAGTTGTTTGGGAATGCAGCTCTA  809075

Query  1122    AGTGGGTGGTAAATTCCATCTAAAGCTAAATACAGGCGAGAGACCGATAGCGAACAAGTA  1181
               || |||||||||||||||||||||||||||||||||||||||||||||||||||||||||
Sbjct  809074  AGAGGGTGGTAAATTCCATCTAAAGCTAAATACAGGCGAGAGACCGATAGCGAACAAGTA  809015

Query  1182    CAGTGATGGAAAGATGAAAAGAACTTTGAAAAGAGAGTGAAAAAGTACGTGAAATTGTTG  1241
               ||||||||||||||||||||||||||||||||||||||||||||| ||||||||||||||
Sbjct  809014  CAGTGATGGAAAGATGAAAAGAACTTTGAAAAGAGAGTGAAAAAGGACGTGAAATTGTTG  808955

Query  1242    AAAGGGAAGGGCATTTGATCAGACATGGTGTTTTGCGCCCCTTGCCTCTCGTGGGCTTGG  1301
               ||||||||||||||||||||||||||||||||||| |||||| ||  ||||||||   ||
Sbjct  808954  AAAGGGAAGGGCATTTGATCAGACATGGTGTTTTGTGCCCCTCGCTCCTCGTGGGTGGGG  808895

Query  1302    GACTCTCGCAGCTCACTGGGCCAGCATCGGTTTTGGCGGCCGGAAAAAACCTAGGGAATG  1361
               || ||||||||||||||||||||||||| ||||||||||| ||| ||| ||| |||||||
Sbjct  808894  GAATCTCGCAGCTCACTGGGCCAGCATCAGTTTTGGCGGCAGGAGAAATCCTCGGGAATG  808835

Query  1362    TGGCTCTGCGCCTCGGTGTA-GAGTGTTATAGCCCTGGGGAATACGGCCAGTCGGGACCG  1420
               |||||||  ||||| | ||| |||||||||||||| ||||||||| |||||  ||||| |
Sbjct  808834  TGGCTCT-TGCCTCTG-GTAGGAGTGTTATAGCCCGGGGGAATACTGCCAGCTGGGACTG  808777

Query  1421    AGGACTGCGATACTTGTTATCTAGGATGCTGGCATAATGGTTATATGCCGCCCGTCTTGA  1480
               |||  ||||| | || || || |||||| |||||||||||||||||||||||||||||||
Sbjct  808776  AGGTATGCGACA-TT-TTGTCAAGGATGTTGGCATAATGGTTATATGCCGCCCGTCTTGA  808719

Query  1481    AACACGGACCAAGGAGTCTAACGTCTATGCGAGTGTTTGGGTGTTAAACCCGTACGCGTA  1540
               |||||||||||||||||||||||||||||| ||||||||||||| |||||||||||||||
Sbjct  808718  AACACGGACCAAGGAGTCTAACGTCTATGCAAGTGTTTGGGTGTGAAACCCGTACGCGTA  808659

Query  1541    ATGAAAGTGAACGTAGGTTGGGGCCCTCCACCT--G-GGGGGTGCACAATCGACCGATCC  1597
               ||||||||||||| ||||||||||||||  |||  | |||||||||||||||||||||||
Sbjct  808658  ATGAAAGTGAACGCAGGTTGGGGCCCTC-TCCTCGGAGGGGGTGCACAATCGACCGATCC  808600

Query  1598    TGATGTCTTCGGATGGATTTGAGTAAGAGCATAGCTGTTGGGACCCGAAAGATGGTGAAC  1657
               ||||||  ||||||||||||||||||||||||||||||| ||||||||||||||||||||
Sbjct  808599  TGATGTTCTCGGATGGATTTGAGTAAGAGCATAGCTGTTAGGACCCGAAAGATGGTGAAC  808540

Query  1658    TATGCCTGAATAGGGTGAAGCCAGAGGAAACTCTGGTGGAGGCTCGTAGCGGTTCTGACG  1717
               ||||||||||||||||||||||||||||||||||||||||||||||||||||||||||||
Sbjct  808539  TATGCCTGAATAGGGTGAAGCCAGAGGAAACTCTGGTGGAGGCTCGTAGCGGTTCTGACG  808480

Query  1718    TGCAAATCGATCGTCGAATTTGGGTATAGGGGCGAAAGACTAATCGAACCATCTAGTAGC  1777
               ||||||||||||||||||||||||||||||| ||||||||||||||||||||||||||||
Sbjct  808479  TGCAAATCGATCGTCGAATTTGGGTATAGGG-CGAAAGACTAATCGAACCATCTAGTAGC  808421

Query  1778    TGGTTCCTGC  1787
               ||||||||||
Sbjct  808420  TGGTTCCTGC  808411


 Score = 1402 bits (759),  Expect = 0.0
 Identities = 900/967 (93%), Gaps = 14/967 (1%)
 Strand=Plus/Minus

Query  825     AAGTTTGACCTCAAATCAGGTAGGGTTACCCGCTGAACTTAAGCATATCAATAAGCGGAG  884
               |||||||||||||||||||||||| |||||||||||||||||||||||||||||||||||
Sbjct  839102  AAGTTTGACCTCAAATCAGGTAGGATTACCCGCTGAACTTAAGCATATCAATAAGCGGAG  839043

Query  885     GAAAAGAAACCAACTGGGATTGCCTTAGTAACGGCGAGTGAAGCGGCAAAAGCTCAAATT  944
               |||||||||||||| ||||||||||||||||||||||||||||||||||| |||||||||
Sbjct  839042  GAAAAGAAACCAACCGGGATTGCCTTAGTAACGGCGAGTGAAGCGGCAAA-GCTCAAATT  838984

Query  945     TGAAATCTGGTACCTTTGGTGCCCGAGTTGTAATTTGGAGAGTACCACTTTGGGACTGTA  1004
               |||||||||||||||| |||||||||||||||||||||||||    | | ||||||||  
Sbjct  838983  TGAAATCTGGTACCTTCGGTGCCCGAGTTGTAATTTGGAGAGAGTGATTCTGGGACTGGC  838924

Query  1005    CTTTGCCTATGTTCCTTGGAACAGGACGTCATGGAGGGTGAGAATCCCGTGTGGCGAGGG  1064
               | |||||||||||||||||||||||||||||| ||||||||||| |||||| ||||||| 
Sbjct  838923  CCTTGCCTATGTTCCTTGGAACAGGACGTCATAGAGGGTGAGAACCCCGTGAGGCGAGG-  838865

Query  1065    TG-T-CAGTTCTTTGTA-AAGGGTGCTCGAAGAGTCGAGTTGTTTGGGAATGCAGCTCTA  1121
               || | |||||||||||| || | |  ||||||||||||||||||||||||||||||||||
Sbjct  838864  TGATCCAGTTCTTTGTAGAACGCT-TTCGAAGAGTCGAGTTGTTTGGGAATGCAGCTCTA  838806

Query  1122    AGTGGGTGGTAAATTCCATCTAAAGCTAAATACAGGCGAGAGACCGATAGCGAACAAGTA  1181
               ||||||||||||||||||||||||||||||||||||||||||||||||||||||||||||
Sbjct  838805  AGTGGGTGGTAAATTCCATCTAAAGCTAAATACAGGCGAGAGACCGATAGCGAACAAGTA  838746

Query  1182    CAGTGATGGAAAGATGAAAAGAACTTTGAAAAGAGAGTGAAAAAGTACGTGAAATTGTTG  1241
               ||||||||||||||||||||||||||||||||||||||||||||| ||||||||||||||
Sbjct  838745  CAGTGATGGAAAGATGAAAAGAACTTTGAAAAGAGAGTGAAAAAGGACGTGAAATTGTTG  838686

Query  1242    AAAGGGAAGGGCATTTGATCAGACATGGTGTTTTGCGCCCCTTGCCTCTCGTGGGCTTGG  1301
               ||||||||||||||||||||||||||||||||||| |||||| ||  ||||||||   ||
Sbjct  838685  AAAGGGAAGGGCATTTGATCAGACATGGTGTTTTGTGCCCCTCGCTCCTCGTGGGTGGGG  838626

Query  1302    GACTCTCGCAGCTCACTGGGCCAGCATCGGTTTTGGCGGCCGGAAAAAACCTAGGGAATG  1361
               || ||||||||||||||||||||||||| ||||||||||| ||| ||| ||| |||||||
Sbjct  838625  GAATCTCGCAGCTCACTGGGCCAGCATCAGTTTTGGCGGCAGGAGAAATCCTCGGGAATG  838566

Query  1362    TGGCTCTGCGCCTCGGTGTA-GAGTGTTATAGCCCTGGGGAATACGGCCAGTCGGGACCG  1420
               |||||||  ||||| | ||| |||||||||||||| ||||||||| |||||  ||||| |
Sbjct  838565  TGGCTCTT-GCCTCTG-GTAGGAGTGTTATAGCCCGGGGGAATACTGCCAGCTGGGACTG  838508

Query  1421    AGGACTGCGATACTTGTTATCTAGGATGCTGGCATAATGGTTATATGCCGCCCGTCTTGA  1480
               |||  ||||| | || || || |||||| |||||||||||||||||||||||||||||||
Sbjct  838507  AGGTATGCGACA-TT-TTGTCAAGGATGTTGGCATAATGGTTATATGCCGCCCGTCTTGA  838450

Query  1481    AACACGGACCAAGGAGTCTAACGTCTATGCGAGTGTTTGGGTGTTAAACCCGTACGCGTA  1540
               |||||||||||||||||||||||||||||| ||||||||||||| |||||||||||||||
Sbjct  838449  AACACGGACCAAGGAGTCTAACGTCTATGCAAGTGTTTGGGTGTGAAACCCGTACGCGTA  838390

Query  1541    ATGAAAGTGAACGTAGGTTGGGGCCCTCCACCTGGGGGGTGCACAATCGACCGATCCTGA  1600
               ||||||||||||| ||||||||||||| |  || ||||||||||||||||||||||||||
Sbjct  838389  ATGAAAGTGAACGCAGGTTGGGGCCCTTC--CTCGGGGGTGCACAATCGACCGATCCTGA  838332

Query  1601    TGTCTTCGGATGGATTTGAGTAAGAGCATAGCTGTTGGGACCCGAAAGATGGTGAACTAT  1660
               |||  ||||||||||||||||||||||||||||||| |||||||||||||||||||||||
Sbjct  838331  TGTTCTCGGATGGATTTGAGTAAGAGCATAGCTGTTAGGACCCGAAAGATGGTGAACTAT  838272

Query  1661    GCCTGAATAGGGTGAAGCCAGAGGAAACTCTGGTGGAGGCTCGTAGCGGTTCTGACGTGC  1720
               ||||||||||||||||||||||||||||||||||||||||||||||||||||||||||||
Sbjct  838271  GCCTGAATAGGGTGAAGCCAGAGGAAACTCTGGTGGAGGCTCGTAGCGGTTCTGACGTGC  838212

Query  1721    AAATCGATCGTCGAATTTGGGTATAGGGGCGAAAGACTAATCGAACCATCTAGTAGCTGG  1780
               |||||||||||||||||||||||||||| |||||||||||||||||||||||||||||||
Sbjct  838211  AAATCGATCGTCGAATTTGGGTATAGGG-CGAAAGACTAATCGAACCATCTAGTAGCTGG  838153

Query  1781    TTCCTGC  1787
               |||||||
Sbjct  838152  TTCCTGC  838146


 Score = 329 bits (178),  Expect = 2e-85
 Identities = 219/238 (92%), Gaps = 6/238 (3%)
 Strand=Plus/Minus

Query  436     TTCAAAACTTTCAACAATGGATCTCTTGGTTCTCGCATCGATGAAGAACGCAGCGAAATG  495
               ||||||||||||||||| ||||||||||||||||||||||||||||||||||||||| ||
Sbjct  809759  TTCAAAACTTTCAACAACGGATCTCTTGGTTCTCGCATCGATGAAGAACGCAGCGAACTG  809700

Query  496     CGATACGTAATGTGAATTGCAGAATTCCGTGAATCATCGAATCTTTGAACGCACATTGCG  555
               ||||||||||||||||||||||||||||||||||||||||||||||||||||||||||||
Sbjct  809699  CGATACGTAATGTGAATTGCAGAATTCCGTGAATCATCGAATCTTTGAACGCACATTGCG  809640

Query  556     CCCTCTGGTATTCCGGGGGGCATGCCTGTTTGAGCGTCATTTCCTTCTCAAACACA--TT  613
               |||  ||||||||| ||||||||||||||||||||||||||||| ||||||||| |  ||
Sbjct  809639  CCCCTTGGTATTCCAGGGGGCATGCCTGTTTGAGCGTCATTTCCCTCTCAAACATAGCTT  809580

Query  614     G--TGTTTGGTAGTGAGTGATACTCGTTTTTGAGTTAACTTGAAATTGT-AGGCCATA  668
                  |||||||||||||| ||||||| ||||||||||  ||||||| ||  ||||||||
Sbjct  809579  TTATGTTTGGTAGTGAGCGATACTC-TTTTTGAGTTTGCTTGAAAGTGGGAGGCCATA  809523


 Score = 329 bits (178),  Expect = 2e-85
 Identities = 219/238 (92%), Gaps = 6/238 (3%)
 Strand=Plus/Minus

Query  436     TTCAAAACTTTCAACAATGGATCTCTTGGTTCTCGCATCGATGAAGAACGCAGCGAAATG  495
               ||||||||||||||||| ||||||||||||||||||||||||||||||||||||||| ||
Sbjct  829595  TTCAAAACTTTCAACAACGGATCTCTTGGTTCTCGCATCGATGAAGAACGCAGCGAACTG  829536

Query  496     CGATACGTAATGTGAATTGCAGAATTCCGTGAATCATCGAATCTTTGAACGCACATTGCG  555
               ||||||||||||||||||||||||||||||||||||||||||||||||||||||||||||
Sbjct  829535  CGATACGTAATGTGAATTGCAGAATTCCGTGAATCATCGAATCTTTGAACGCACATTGCG  829476

Query  556     CCCTCTGGTATTCCGGGGGGCATGCCTGTTTGAGCGTCATTTCCTTCTCAAACACA--TT  613
               |||  ||||||||| ||||||||||||||||||||||||||||| ||||||||| |  ||
Sbjct  829475  CCCCTTGGTATTCCAGGGGGCATGCCTGTTTGAGCGTCATTTCCCTCTCAAACATAGCTT  829416

Query  614     G--TGTTTGGTAGTGAGTGATACTCGTTTTTGAGTTAACTTGAAATTGT-AGGCCATA  668
                  |||||||||||||| ||||||| ||||||||||  ||||||| ||  ||||||||
Sbjct  829415  TTATGTTTGGTAGTGAGCGATACTC-TTTTTGAGTTTGCTTGAAAGTGGGAGGCCATA  829359


 Score = 320 bits (173),  Expect = 9e-83
 Identities = 217/237 (92%), Gaps = 7/237 (3%)
 Strand=Plus/Minus

Query  436     TTCAAAACTTTCAACAATGGATCTCTTGGTTCTCGCATCGATGAAGAACGCAGCGAAATG  495
               ||||||||||||||||| ||||||||||||||||||||||||||||||||||||||| ||
Sbjct  819676  TTCAAAACTTTCAACAACGGATCTCTTGGTTCTCGCATCGATGAAGAACGCAGCGAACTG  819617

Query  496     CGATACGTAATGTGAATTGCAGAATTCCGTGAATCATCGAATCTTTGAACGCACATTGCG  555
               ||||||||||||||||||||||||||||||||||||||||||||||||||||||||||||
Sbjct  819616  CGATACGTAATGTGAATTGCAGAATTCCGTGAATCATCGAATCTTTGAACGCACATTGCG  819557

Query  556     CCCTCTGGTATTCCGGGGGGCATGCCTGTTTGAGCGTCATTTCCTTCTCAAACACA--TT  613
               |||  |||||||||  |||||||||||||||||||||||||||| ||||||||| |  ||
Sbjct  819556  CCCCTTGGTATTCCA-GGGGCATGCCTGTTTGAGCGTCATTTCCCTCTCAAACATAGCTT  819498

Query  614     G-TGTTTGGTAGTGAGTGATACTCGTTTTTGAGTTAACTTGAAATTGT-AGGCCATA  668
                 |||||||||||||| |||||||  |||||||||  ||||||| ||  ||||||||
Sbjct  819497  TATGTTTGGTAGTGAGCGATACTC--TTTTGAGTTTGCTTGAAAGTGGGAGGCCATA  819443


 Score = 307 bits (166),  Expect = 7e-79
 Identities = 215/237 (91%), Gaps = 9/237 (4%)
 Strand=Plus/Minus

Query  436     TTCAAAACTTTCAACAATGGATCTCTTGGTTCTCGCATCGATGAAGAACGCAGCGAAATG  495
               ||||||||||||||||| ||||||||||||||||||||||||||||||||||||||| ||
Sbjct  839478  TTCAAAACTTTCAACAACGGATCTCTTGGTTCTCGCATCGATGAAGAACGCAGCGAACTG  839419

Query  496     CGATACGTAATGTGAATTGCAGAATTCCGTGAATCATCGAATCTTTGAACGCACATTGCG  555
               ||||||||||||||||||||||||||||||||||||||||||||||||||||||||||||
Sbjct  839418  CGATACGTAATGTGAATTGCAGAATTCCGTGAATCATCGAATCTTTGAACGCACATTGCG  839359

Query  556     CCCTCTGGTATTCCGGGGGGCATGCCTGTTTGAGCGTCATTTCCTTCTCAAACACA--TT  613
               |||  |||||||||  ||||||||||||||||||||||||||||  |||||||| |  ||
Sbjct  839358  CCCCTTGGTATTCCA-GGGGCATGCCTGTTTGAGCGTCATTTCC--CTCAAACATAGCTT  839302

Query  614     G-TGTTTGGTAGTGAGTGATACTCGTTTTTGAGTTAACTTGAAATTGT-AGGCCATA  668
                 |||||||||||||| ||||||| |||  |||||  ||||||| ||  ||||||||
Sbjct  839301  TATGTTTGGTAGTGAGCGATACTC-TTTG-GAGTTTGCTTGAAAGTGGGAGGCCATA  839247


 Score = 75.0 bits (40),  Expect = 8e-09
 Identities = 42/43 (98%), Gaps = 0/43 (0%)
 Strand=Plus/Minus

Query  1       CAAGGTTTCCGTAGGTGAACCTGCGGAAGGATCATTAAAGAAA  43
               ||||||||||||||||||||||||||||||||||||| |||||
Sbjct  810009  CAAGGTTTCCGTAGGTGAACCTGCGGAAGGATCATTATAGAAA  809967


 Score = 75.0 bits (40),  Expect = 8e-09
 Identities = 42/43 (98%), Gaps = 0/43 (0%)
 Strand=Plus/Minus

Query  1       CAAGGTTTCCGTAGGTGAACCTGCGGAAGGATCATTAAAGAAA  43
               ||||||||||||||||||||||||||||||||||||| |||||
Sbjct  819923  CAAGGTTTCCGTAGGTGAACCTGCGGAAGGATCATTATAGAAA  819881


 Score = 75.0 bits (40),  Expect = 8e-09
 Identities = 42/43 (98%), Gaps = 0/43 (0%)
 Strand=Plus/Minus

Query  1       CAAGGTTTCCGTAGGTGAACCTGCGGAAGGATCATTAAAGAAA  43
               ||||||||||||||||||||||||||||||||||||| |||||
Sbjct  829844  CAAGGTTTCCGTAGGTGAACCTGCGGAAGGATCATTATAGAAA  829802


 Score = 75.0 bits (40),  Expect = 8e-09
 Identities = 42/43 (98%), Gaps = 0/43 (0%)
 Strand=Plus/Minus

Query  1       CAAGGTTTCCGTAGGTGAACCTGCGGAAGGATCATTAAAGAAA  43
               ||||||||||||||||||||||||||||||||||||| |||||
Sbjct  839728  CAAGGTTTCCGTAGGTGAACCTGCGGAAGGATCATTATAGAAA  839686


>UEGL01000052.1 Zygosaccharomyces sapae isolate ABT301 genome assembly, contig: 
Backbone_52_pilon, whole genome shotgun sequence
Length=76531

 Score = 1404 bits (760),  Expect = 0.0
 Identities = 904/972 (93%), Gaps = 16/972 (2%)
 Strand=Plus/Plus

Query  825    AAGTTTGACCTCAAATCAGGTAGGGTTACCCGCTGAACTTAAGCATATCAATAAGCGGAG  884
              |||||||||||||||||||||||| |||||||||||||||||||||||||||||||||||
Sbjct  44236  AAGTTTGACCTCAAATCAGGTAGGATTACCCGCTGAACTTAAGCATATCAATAAGCGGAG  44295

Query  885    GAAAAGAAACCAACTGGGATTGCCTTAGTAACGGCGAGTGAAGCGGCAAAAGCTCAAATT  944
              |||||||||||||| |||||||||||||||||||||||||||||||||||||||||||||
Sbjct  44296  GAAAAGAAACCAACCGGGATTGCCTTAGTAACGGCGAGTGAAGCGGCAAAAGCTCAAATT  44355

Query  945    TGAAATCTGGTACCTTT-GGTGCCCGAGTTGTAATTTGGAGAGTACCACTTTGGGACTGT  1003
              ||||||||||||||||| ||||||||||||||||||||||||     | | |||||||| 
Sbjct  44356  TGAAATCTGGTACCTTTCGGTGCCCGAGTTGTAATTTGGAGAAAGTGATTCTGGGACTGG  44415

Query  1004   ACTTTGCCTATGTTCCTTGGAACAGGACGTCATGGAGGGTGAGAATCCCGTGTGGCGAGG  1063
               | |||||||||||||||||||||||||||||| ||||||||||| |||||| |||||||
Sbjct  44416  CCCTTGCCTATGTTCCTTGGAACAGGACGTCATAGAGGGTGAGAACCCCGTGAGGCGAGG  44475

Query  1064   GTG-T-CAGTTCTTTGTA-AAGGGTGCTCGAAGAGTCGAGTTGTTTGGGAATGCAGCTCT  1120
               || | |||||||||||| || | |  |||||||||||||||||||||||||||||||||
Sbjct  44476  -TGATCCAGTTCTTTGTAGAACGCT-TTCGAAGAGTCGAGTTGTTTGGGAATGCAGCTCT  44533

Query  1121   AAGTGGGTGGTAAATTCCATCTAAAGCTAAATACAGGCGAGAGACCGATAGCGAACAAGT  1180
              ||||||||||||||||||||||||||||||||||||||||||||||||||||||||||||
Sbjct  44534  AAGTGGGTGGTAAATTCCATCTAAAGCTAAATACAGGCGAGAGACCGATAGCGAACAAGT  44593

Query  1181   ACAGTGATGGAAAGATGAAAAGAACTTTGAAAAGAGAGTGAAAAAGTACGTGAAATTGTT  1240
              |||||||||||||||||||||||||||||||||||||||||||||| |||||||||||||
Sbjct  44594  ACAGTGATGGAAAGATGAAAAGAACTTTGAAAAGAGAGTGAAAAAGGACGTGAAATTGTT  44653

Query  1241   GAAAGGGAAGGGCATTTGATCAGACATGGTGTTTTGCGCCCCTTGCCTCTCGTGGGCTT-  1299
              |||||||||||||||||||||||||||||||||||| |||||| ||  ||||||||    
Sbjct  44654  GAAAGGGAAGGGCATTTGATCAGACATGGTGTTTTGTGCCCCTCGCTCCTCGTGGGTGGG  44713

Query  1300   GGGACTCTCGCAGCTCACTGGGCCAGCATCGGTTTTGGCGGCCGGAAAAAACCTAGGGAA  1359
              |||| ||||||||||||||||||||||||| ||||||||||| ||| ||| ||| |||||
Sbjct  44714  GGGAATCTCGCAGCTCACTGGGCCAGCATCAGTTTTGGCGGCAGGAGAAATCCTCGGGAA  44773

Query  1360   TGTGGCTCTGCGCCTCGGTGTA-GAGTGTTATAGCCCTGGGGAATACGGCCAGTCGGGAC  1418
              |||||||||  ||||| | ||| |||||||||||||| ||||||||| |||||  |||||
Sbjct  44774  TGTGGCTCTT-GCCTCTG-GTAGGAGTGTTATAGCCCGGGGGAATACTGCCAGCTGGGAC  44831

Query  1419   CGAGGACTGCGATACTTGTTATCTAGGATGCTGGCATAATGGTTATATGCCGCCCGTCTT  1478
               ||||  ||||| | || || || |||||| |||||||||||||||||||||||||||||
Sbjct  44832  TGAGGTATGCGACA-TT-TTGTCAAGGATGTTGGCATAATGGTTATATGCCGCCCGTCTT  44889

Query  1479   GAAACACGGACCAAGGAGTCTAACGTCTATGCGAGTGTTTGGGTGTTAAACCCGTACGCG  1538
              |||||||||||||||||||||||||||||||| ||||||||||||| |||||||||||||
Sbjct  44890  GAAACACGGACCAAGGAGTCTAACGTCTATGCAAGTGTTTGGGTGTGAAACCCGTACGCG  44949

Query  1539   TAATGAAAGTGAACGTAGGTTGGGGCCCTCCACCT-G--GGGGGTGCACAATCGACCGAT  1595
              ||||||||||||||| ||||||||||||||  ||| |  |||||||||||||||||||||
Sbjct  44950  TAATGAAAGTGAACGCAGGTTGGGGCCCTCT-CCTCGGAGGGGGTGCACAATCGACCGAT  45008

Query  1596   CCTGATGTCTTCGGATGGATTTGAGTAAGAGCATAGCTGTTGGGACCCGAAAGATGGTGA  1655
              ||||||||  ||||||||||||||||||||||||||||||| ||||||||||||||||||
Sbjct  45009  CCTGATGTTCTCGGATGGATTTGAGTAAGAGCATAGCTGTTAGGACCCGAAAGATGGTGA  45068

Query  1656   ACTATGCCTGAATAGGGTGAAGCCAGAGGAAACTCTGGTGGAGGCTCGTAGCGGTTCTGA  1715
              ||||||||||||||||||||||||||||||||||||||||||||||||||||||||||||
Sbjct  45069  ACTATGCCTGAATAGGGTGAAGCCAGAGGAAACTCTGGTGGAGGCTCGTAGCGGTTCTGA  45128

Query  1716   CGTGCAAATCGATCGTCGAATTTGGGTATAGGGGCGAAAGACTAATCGAACCATCTAGTA  1775
              ||||||||||||||||||||||||||||||||||||||||||||||||||||||||||||
Sbjct  45129  CGTGCAAATCGATCGTCGAATTTGGGTATAGGGGCGAAAGACTAATCGAACCATCTAGTA  45188

Query  1776   GCTGGTTCCTGC  1787
              ||||||||||||
Sbjct  45189  GCTGGTTCCTGC  45200


 Score = 1387 bits (751),  Expect = 0.0
 Identities = 900/970 (93%), Gaps = 17/970 (2%)
 Strand=Plus/Plus

Query  825    AAGTTTGACCTCAAATCAGGTAGGGTTACCCGCTGAACTTAAGCATATCAATAAGCGGAG  884
              |||||||||||||||||||||||| |||||||||||||||||||||||||||||||||||
Sbjct  64028  AAGTTTGACCTCAAATCAGGTAGGATTACCCGCTGAACTTAAGCATATCAATAAGCGGAG  64087

Query  885    GAAAAGAAACCAACTGGGATTGCCTTAGTAACGGCGAGTGAAGCGGCAAAAGCTCAAATT  944
              |||||||||||||| |||||||||||||||||||||||||||||||||||||||||||||
Sbjct  64088  GAAAAGAAACCAACCGGGATTGCCTTAGTAACGGCGAGTGAAGCGGCAAAAGCTCAAATT  64147

Query  945    TGAAATCTGGTACCTTTGGTGCCCGAGTTGTAATTTGGAGAGTACCACTTTGGGACTGTA  1004
              |||||||||||||||| ||||||||||||||||||||||||     | | ||||||||  
Sbjct  64148  TGAAATCTGGTACCTTCGGTGCCCGAGTTGTAATTTGGAGAAAGTGATTCTGGGACTGGC  64207

Query  1005   CTTTGCCTATGTTCCTTGGAACAGGACGTCATGGAGGGTGAGAATCCCGTGTGGCGAGGG  1064
              | |||||||||||||||||||||||||||||| ||||||||||| |||||| ||||||| 
Sbjct  64208  CCTTGCCTATGTTCCTTGGAACAGGACGTCATAGAGGGTGAGAACCCCGTGAGGCGAGG-  64266

Query  1065   TG-T-CAGTTCTTTGTA-AAGGGTGCTCGAAGAGTCGAGTTGTTTGGGAATGCAGCTCTA  1121
              || | |||||||||||| || | |  ||||||||||||||||||||||||||||||||||
Sbjct  64267  TGATCCAGTTCTTTGTAGAACGCT-TTCGAAGAGTCGAGTTGTTTGGGAATGCAGCTCTA  64325

Query  1122   AGTGGGTGGTAAATTCCATCTAAAGCTAAATACAGGCGAGAGACCGATAGCGAACAAGTA  1181
              ||||||||||||||||||||||||||||||||||||||||||||||||||||||||||||
Sbjct  64326  AGTGGGTGGTAAATTCCATCTAAAGCTAAATACAGGCGAGAGACCGATAGCGAACAAGTA  64385

Query  1182   CAGTGATGGAAAGATGAAAAGAACTTTGAAAAGAGAGTGAAAAAGTACGTGAAATTGTTG  1241
              ||||||||||||||||||||||||||||||||||||||||||| | ||||||||||||||
Sbjct  64386  CAGTGATGGAAAGATGAAAAGAACTTTGAAAAGAGAGTGAAAAGG-ACGTGAAATTGTTG  64444

Query  1242   AAAGGGAAGGGCATTTGATCAGACATGGTGTTTTGCGCCCCTTGCCTCTCGTGGGCTTGG  1301
              ||||||||||||||||||||||||||||||||||| |||||| ||  ||||||||   ||
Sbjct  64445  AAAGGGAAGGGCATTTGATCAGACATGGTGTTTTGTGCCCCTCGCTCCTCGTGGGTGGGG  64504

Query  1302   GACTCTCGCAGCTCACTGGGCCAGCATCGGTTTTGGCGGCCGGAAAAAAC-CTAGGGAAT  1360
              || ||||||||||||||||||||||||| ||||||||||| ||| ||| | || ||||||
Sbjct  64505  GAATCTCGCAGCTCACTGGGCCAGCATCAGTTTTGGCGGCAGGATAAATCTCT-GGGAAT  64563

Query  1361   GTGGCT-CTGCGCCTCGGTGTA-GAGTGTTATAGCCCTGGGGAATACGGCCAGTCGGGAC  1418
              |||||| ||   | |||| |   |||||||||||||| ||||||||| |||||  |||||
Sbjct  64564  GTGGCTTCTTT-CTTCGG-GAGGGAGTGTTATAGCCCAGGGGAATACTGCCAGCTGGGAC  64621

Query  1419   CGAGGACTGCGATACTTGTTATCTAGGATGCTGGCATAATGGTTATATGCCGCCCGTCTT  1478
               ||||  ||||| | || || || |||||| |||||||||||||||||||||||||||||
Sbjct  64622  TGAGGTATGCGACA-TT-TTGTCAAGGATGTTGGCATAATGGTTATATGCCGCCCGTCTT  64679

Query  1479   GAAACACGGACCAAGGAGTCTAACGTCTATGCGAGTGTTTGGGTGTTAAACCCGTACGCG  1538
              |||||||||||||||||||||||||||||||| ||||||||||||| |||||||||||||
Sbjct  64680  GAAACACGGACCAAGGAGTCTAACGTCTATGCAAGTGTTTGGGTGTGAAACCCGTACGCG  64739

Query  1539   TAATGAAAGTGAACGTAGGTTGGGGCCCT-CCACCTGGGGGGTGCACAATCGACCGATCC  1597
              ||||||||||||||||||||||||||||| ||  ||  ||||||||||||||||||||||
Sbjct  64740  TAATGAAAGTGAACGTAGGTTGGGGCCCTTCCTTCT--GGGGTGCACAATCGACCGATCC  64797

Query  1598   TGATGTCTTCGGATGGATTTGAGTAAGAGCATAGCTGTTGGGACCCGAAAGATGGTGAAC  1657
              ||||||||||||||||||||||||||||||||||||||| ||||||||||||||||||||
Sbjct  64798  TGATGTCTTCGGATGGATTTGAGTAAGAGCATAGCTGTTAGGACCCGAAAGATGGTGAAC  64857

Query  1658   TATGCCTGAATAGGGTGAAGCCAGAGGAAACTCTGGTGGAGGCTCGTAGCGGTTCTGACG  1717
              ||||||||||||||||||||||||||||||||||||||||||||||||||||||||||||
Sbjct  64858  TATGCCTGAATAGGGTGAAGCCAGAGGAAACTCTGGTGGAGGCTCGTAGCGGTTCTGACG  64917

Query  1718   TGCAAATCGATCGTCGAATTTGGGTATAGGGGCGAAAGACTAATCGAACCATCTAGTAGC  1777
              ||||||||||||||||||||||||||||||||||||||||||||||||||||||||||||
Sbjct  64918  TGCAAATCGATCGTCGAATTTGGGTATAGGGGCGAAAGACTAATCGAACCATCTAGTAGC  64977

Query  1778   TGGTTCCTGC  1787
              ||||||||||
Sbjct  64978  TGGTTCCTGC  64987


 Score = 1386 bits (750),  Expect = 0.0
 Identities = 902/973 (93%), Gaps = 19/973 (2%)
 Strand=Plus/Plus

Query  825    AAGTTTGACCTCAAATCAGGTAGGGTTACCCGCTGAACTTAAGCATATCAATAAGCGGAG  884
              |||||||||||||||||||||||| |||||||||||||||||||||||||||||||||||
Sbjct  54116  AAGTTTGACCTCAAATCAGGTAGGATTACCCGCTGAACTTAAGCATATCAATAAGCGGAG  54175

Query  885    GAAAAGAAACCAACTGGGATTGCCTTAGTAACGGCGAGTGAAGCGGCAAAAGCTCAAATT  944
              |||||||||||||| |||||||||||||||||||||||||||||||||||||||||||||
Sbjct  54176  GAAAAGAAACCAACCGGGATTGCCTTAGTAACGGCGAGTGAAGCGGCAAAAGCTCAAATT  54235

Query  945    TGAAATCTGGTACCTTT-GGTGCCCGAGTTGTAATTTGGAGAGTACCACTTTGGGACTGT  1003
              ||||||||||||||||| ||||||||||||||||||||||||     | | |||||||| 
Sbjct  54236  TGAAATCTGGTACCTTTCGGTGCCCGAGTTGTAATTTGGAGAAAGTGATTCTGGGACTGG  54295

Query  1004   ACTTTGCCTATGTTCCTTGGAACAGGACGTCATGGAGGGTGAGAATCCCGTGTGGCGAGG  1063
               | |||||||||||||||||||||||||||||| ||||||||||| |||||| |||||||
Sbjct  54296  CCCTTGCCTATGTTCCTTGGAACAGGACGTCATAGAGGGTGAGAACCCCGTGAGGCGAGG  54355

Query  1064   GTG-T-CAGTTCTTTGTA-AAGGGTGCTCGAAGAGTCGAGTTGTTTGGGAATGCAGCTCT  1120
               || | |||||||||||| || | |  |||||||||||||||||||||||||||||||||
Sbjct  54356  -TGATCCAGTTCTTTGTAGAACGCT-TTCGAAGAGTCGAGTTGTTTGGGAATGCAGCTCT  54413

Query  1121   AAGTGGGTGGTAAATTCCATCTAAAGCTAAATACAGGCGAGAGACCGATAGCGAACAAGT  1180
              ||||||||||||||||||||||||||||||||||||||||||||||||||||||||||||
Sbjct  54414  AAGTGGGTGGTAAATTCCATCTAAAGCTAAATACAGGCGAGAGACCGATAGCGAACAAGT  54473

Query  1181   ACAGTGATGGAAAGATGAAAAGAACTTTGAAAAGAGAGTGAAAAAGTACGTGAAATTGTT  1240
              |||||||||||||||||||||||||||||||||||||||||||| | |||||||||||||
Sbjct  54474  ACAGTGATGGAAAGATGAAAAGAACTTTGAAAAGAGAGTGAAAAGG-ACGTGAAATTGTT  54532

Query  1241   GAAAGGGAAGGGCATTTGATCAGACATGGTGTTTTGCGCCCCTTGCCTCTCGTGGGCTTG  1300
              |||||||||||||||||||||||||||||||||||| |||||| ||  ||||||||   |
Sbjct  54533  GAAAGGGAAGGGCATTTGATCAGACATGGTGTTTTGTGCCCCTCGCTCCTCGTGGGTGGG  54592

Query  1301   GGACTCTCGCAGCTCACTGGGCCAGCATCGGTTTTGGCGGCCGGAAAAAAC-CTAGGGAA  1359
              ||| ||||||||||||||||||||||||| ||||||||||| ||| ||| | || |||||
Sbjct  54593  GGAATCTCGCAGCTCACTGGGCCAGCATCAGTTTTGGCGGCAGGATAAATCTCT-GGGAA  54651

Query  1360   TGTGGCT-CTGCGCCTCGGTGTA-GAGTGTTATAGCCCTGGGGAATACGGCCAGTCGGGA  1417
              ||||||| ||   | |||| |   |||||||||||||| ||||||||| |||||  ||||
Sbjct  54652  TGTGGCTTCTTT-CTTCGG-GAGGGAGTGTTATAGCCCAGGGGAATACTGCCAGCTGGGA  54709

Query  1418   CCGAGGACTGCGATACTTGTTATCTAGGATGCTGGCATAATGGTTATATGCCGCCCGTCT  1477
              | ||||  ||||| | || || || |||||| ||||||||||||||||||||||||||||
Sbjct  54710  CTGAGGTATGCGACA-TT-TTGTCAAGGATGTTGGCATAATGGTTATATGCCGCCCGTCT  54767

Query  1478   TGAAACACGGACCAAGGAGTCTAACGTCTATGCGAGTGTTTGGGTGTTAAACCCGTACGC  1537
              ||||||||||||||||||||||||||||||||| ||||||||||||| ||||||||||||
Sbjct  54768  TGAAACACGGACCAAGGAGTCTAACGTCTATGCAAGTGTTTGGGTGTGAAACCCGTACGC  54827

Query  1538   GTAATGAAAGTGAACGTAGGTTGGGGCCC-TCCACCT--GGGGGGTGCACAATCGACCGA  1594
              ||||||||||||||||||||||||||||| |||  ||  |||||||||||||||||||||
Sbjct  54828  GTAATGAAAGTGAACGTAGGTTGGGGCCCTTCCTTCTGGGGGGGGTGCACAATCGACCGA  54887

Query  1595   TCCTGATGTCTTCGGATGGATTTGAGTAAGAGCATAGCTGTTGGGACCCGAAAGATGGTG  1654
              |||||||||||||||||||||||||||||||||||||||||| |||||||||||||||||
Sbjct  54888  TCCTGATGTCTTCGGATGGATTTGAGTAAGAGCATAGCTGTTAGGACCCGAAAGATGGTG  54947

Query  1655   AACTATGCCTGAATAGGGTGAAGCCAGAGGAAACTCTGGTGGAGGCTCGTAGCGGTTCTG  1714
              ||||||||||||||||||||||||||||||||||||||||||||||||||||||||||||
Sbjct  54948  AACTATGCCTGAATAGGGTGAAGCCAGAGGAAACTCTGGTGGAGGCTCGTAGCGGTTCTG  55007

Query  1715   ACGTGCAAATCGATCGTCGAATTTGGGTATAGGGGCGAAAGACTAATCGAACCATCTAGT  1774
              ||||||||||||||||||||||||||||||| ||||||||||||||||||||||||||||
Sbjct  55008  ACGTGCAAATCGATCGTCGAATTTGGGTATA-GGGCGAAAGACTAATCGAACCATCTAGT  55066

Query  1775   AGCTGGTTCCTGC  1787
              |||||||||||||
Sbjct  55067  AGCTGGTTCCTGC  55079


 Score = 1378 bits (746),  Expect = 0.0
 Identities = 901/972 (93%), Gaps = 25/972 (3%)
 Strand=Plus/Plus

Query  825    AAGTTTGACCTCAAATCAGGTAGGGTTACCCGCTGAACTTAAGCATATCAATAAGCGGAG  884
              |||||||||||||||||||||||| |||||||||||||||||||||||||||||||||||
Sbjct  73744  AAGTTTGACCTCAAATCAGGTAGGATTACCCGCTGAACTTAAGCATATCAATAAGCGGAG  73803

Query  885    GAAAAGAAACCAACTGGGATTGCCTTAGTAACGGCGAGTGAAGCGGCAAAAGCTCAAATT  944
              ||||||||||||||||||||||||||||||||||||||||||||||| ||||||||||||
Sbjct  73804  GAAAAGAAACCAACTGGGATTGCCTTAGTAACGGCGAGTGAAGCGGC-AAAGCTCAAATT  73862

Query  945    TGAAATCTGGTACCTTT-GGTGCCCGAGTTGTAATTTG-GAGAGTACCACTTTGGGACTG  1002
              ||||||||||||||||| |||||||||||||||||||| || |||   | | ||||||||
Sbjct  73863  TGAAATCTGGTACCTTTCGGTGCCCGAGTTGTAATTTGAGAAAGT--GATTCTGGGACTG  73920

Query  1003   TACT-TTGCCTATGTTCCTTGGAACAGGACGTCATGGAGGGTGAGAATCCCGTGTGGCGA  1061
                || |||||||||||||||||||||||||||||| ||||||||||| |||||| |||||
Sbjct  73921  -GCTCTTGCCTATGTTCCTTGGAACAGGACGTCATAGAGGGTGAGAACCCCGTGAGGCGA  73979

Query  1062   GGGTG-T-CAGTTCTTTGTA-AAGGGTGCTCGAAGAGTCGAGTTGTTTGGGAATGCAGCT  1118
              || || | |||||||||||| || | |  |||||||||||||||||||||||||||||||
Sbjct  73980  GG-TGATCCAGTTCTTTGTAGAACGCT-TTCGAAGAGTCGAGTTGTTTGGGAATGCAGCT  74037

Query  1119   CTAAGTGGGTGGTAAATTCCATCTAAAGCTAAATACAGGCGAGAGACCGATAGCGAACAA  1178
              ||||||||||||||||||||||||||||||||||||||||||||||||||||||||||||
Sbjct  74038  CTAAGTGGGTGGTAAATTCCATCTAAAGCTAAATACAGGCGAGAGACCGATAGCGAACAA  74097

Query  1179   GTACAGTGATGGAAAGATGAAAAGAACTTTGAAAAGAGAGTGAAAAAGTACGTGAAATTG  1238
              |||||||||||||||||||||||||||||||||||||||||||||| | |||||||||||
Sbjct  74098  GTACAGTGATGGAAAGATGAAAAGAACTTTGAAAAGAGAGTGAAAAGG-ACGTGAAATTG  74156

Query  1239   TTGAAAGGGAAGGGCATTTGATCAGACATGGTGTTTTGCGCCCCTTGCCTCTCGTGGGCT  1298
              |||||||||||||||||||||||||||||||||||||| |||||| ||  |||||||| |
Sbjct  74157  TTGAAAGGGAAGGGCATTTGATCAGACATGGTGTTTTGTGCCCCTCGCTCCTCGTGGG-T  74215

Query  1299   TGGGACTCTCGCAGCTCACTGGGCCAGCATCGGTTTTGGCGGCCGGAAAAAAC-CTAGGG  1357
               |||| ||||||||||||||||||||||||| ||||||||||| ||| ||| | || |||
Sbjct  74216  GGGGAATCTCGCAGCTCACTGGGCCAGCATCAGTTTTGGCGGCAGGAGAAATCTCT-GGG  74274

Query  1358   AATGTGGCTCTGCGCCTCGGTGTA-GAGTGTTATAGCCCTGGGGAATACGGCCAGTCGGG  1416
              |||||||||||   | |||| |   |||||||||||||| ||||||||| |||||  |||
Sbjct  74275  AATGTGGCTCTTT-CTTCGG-GAGGGAGTGTTATAGCCCAGGGGAATACCGCCAGCTGGG  74332

Query  1417   ACCGAGGACTGCGATACTTGTTATCTAGGATGCTGGCATAATGGTTATATGCCGCCCGTC  1476
              || ||||  ||||| | || || || |||||| |||||||||||||||||||||||||||
Sbjct  74333  ACTGAGGTATGCGACA-TT-TTGTCAAGGATGTTGGCATAATGGTTATATGCCGCCCGTC  74390

Query  1477   TTGAAACACGGACCAAGGAGTCTAACGTCTATGCGAGTGTTTGGGTGTTAAACCCGTACG  1536
              | |||||||||||||||||||||||||||||||| ||||||||||||| |||||||||||
Sbjct  74391  TGGAAACACGGACCAAGGAGTCTAACGTCTATGCAAGTGTTTGGGTGTGAAACCCGTACG  74450

Query  1537   CGTAATGAAAGTGAACGTAGGTTGGGGCCCT-CCACCTGGGGGGTGCACAATCGACCGAT  1595
              ||||||||||||||||||||||||||||||| ||  ||||| | |  |||||||||||||
Sbjct  74451  CGTAATGAAAGTGAACGTAGGTTGGGGCCCTTCCTTCTGGGTG-T--ACAATCGACCGAT  74507

Query  1596   CCTGATGTCTTCGGATGGATTTGAGTAAGAGCATAGCTGTTGGGACCCGAAAGATGGTGA  1655
              ||||||||||||||||||||||||||||||||||||||||| ||||||||||||||||||
Sbjct  74508  CCTGATGTCTTCGGATGGATTTGAGTAAGAGCATAGCTGTTAGGACCCGAAAGATGGTGA  74567

Query  1656   ACTATGCCTGAATAGGGTGAAGCCAGAGGAAACTCTGGTGGAGGCTCGTAGCGGTTCTGA  1715
              ||||||||||||||||||||||||||||||||||||||||||||||||||||||||||||
Sbjct  74568  ACTATGCCTGAATAGGGTGAAGCCAGAGGAAACTCTGGTGGAGGCTCGTAGCGGTTCTGA  74627

Query  1716   CGTGCAAATCGATCGTCGAATTTGGGTATAGGGGCGAAAGACTAATCGAACCATCTAGTA  1775
              ||||||||||||||||||||||||||||||||||||||||||||||||||||||||||||
Sbjct  74628  CGTGCAAATCGATCGTCGAATTTGGGTATAGGGGCGAAAGACTAATCGAACCATCTAGTA  74687

Query  1776   GCTGGTTCCTGC  1787
              ||||||||||||
Sbjct  74688  GCTGGTTCCTGC  74699


 Score = 315 bits (170),  Expect = 4e-81
 Identities = 214/235 (91%), Gaps = 4/235 (2%)
 Strand=Plus/Plus

Query  436    TTCAAAACTTTCAACAATGGATCTCTTGGTTCTCGCATCGATGAAGAACGCAGCGAAATG  495
              ||||||||||||||||| ||||||||||||||||||||||||||||||||||||||| ||
Sbjct  53710  TTCAAAACTTTCAACAACGGATCTCTTGGTTCTCGCATCGATGAAGAACGCAGCGAACTG  53769

Query  496    CGATACGTAATGTGAATTGCAGAATTCCGTGAATCATCGAATCTTTGAACGCACATTGCG  555
              ||||||||||||||||||||||||||||||||||||||||||||||||||||||||||||
Sbjct  53770  CGATACGTAATGTGAATTGCAGAATTCCGTGAATCATCGAATCTTTGAACGCACATTGCG  53829

Query  556    CCCTCTGGTATTCCGGGGGGCATGCCTGTTTGAGCGTCATTTCCTTCTCAAACACATTGT  615
              |||  ||||||||||||||||||||||||||||||||||||||| ||||||||   ||  
Sbjct  53830  CCCCTTGGTATTCCGGGGGGCATGCCTGTTTGAGCGTCATTTCCCTCTCAAACT--TTAC  53887

Query  616    GTTTGGTAGTGAGTGATACTCGTTTTT-GAGTTAACTTGAAATTGT-AGGCCATA  668
              ||||||||||||| |||||||   | | |||||  ||||||| ||  ||||||||
Sbjct  53888  GTTTGGTAGTGAGCGATACTCTACTCTGGAGTTTGCTTGAAAATGGGAGGCCATA  53942


 Score = 315 bits (170),  Expect = 4e-81
 Identities = 214/235 (91%), Gaps = 4/235 (2%)
 Strand=Plus/Plus

Query  436    TTCAAAACTTTCAACAATGGATCTCTTGGTTCTCGCATCGATGAAGAACGCAGCGAAATG  495
              ||||||||||||||||| ||||||||||||||||||||||||||||||||||||||| ||
Sbjct  63620  TTCAAAACTTTCAACAACGGATCTCTTGGTTCTCGCATCGATGAAGAACGCAGCGAACTG  63679

Query  496    CGATACGTAATGTGAATTGCAGAATTCCGTGAATCATCGAATCTTTGAACGCACATTGCG  555
              ||||||||||||||||||||||||||||||||||||||||||||||||||||||||||||
Sbjct  63680  CGATACGTAATGTGAATTGCAGAATTCCGTGAATCATCGAATCTTTGAACGCACATTGCG  63739

Query  556    CCCTCTGGTATTCCGGGGGGCATGCCTGTTTGAGCGTCATTTCCTTCTCAAACACATTGT  615
              |||  ||||||||||||||||||||||||||||||||||||||| ||||||||   ||  
Sbjct  63740  CCCCTTGGTATTCCGGGGGGCATGCCTGTTTGAGCGTCATTTCCCTCTCAAACT--TTAC  63797

Query  616    GTTTGGTAGTGAGTGATACTCGTTTTT-GAGTTAACTTGAAATTGT-AGGCCATA  668
              ||||||||||||| |||||||   | | |||||  ||||||| ||  ||||||||
Sbjct  63798  GTTTGGTAGTGAGCGATACTCTACTCTGGAGTTTGCTTGAAAATGGGAGGCCATA  63852


 Score = 307 bits (166),  Expect = 7e-79
 Identities = 214/236 (91%), Gaps = 7/236 (3%)
 Strand=Plus/Plus

Query  436    TTCAAAACTTTCAACAATGGATCTCTTGGTTCTCGCATCGATGAAGAACGCAGCGAAATG  495
              ||||||||||||||||| ||||||||||||||||||||||||||||||||||||||| ||
Sbjct  73336  TTCAAAACTTTCAACAACGGATCTCTTGGTTCTCGCATCGATGAAGAACGCAGCGAACTG  73395

Query  496    CGATACGTAATGTGAATTGCAGAATTCCGTGAATCATCGAATCTTTGAACGCACATTGCG  555
              ||||||||||||||||||||||||||||||||||||||||||||||||||||||||||||
Sbjct  73396  CGATACGTAATGTGAATTGCAGAATTCCGTGAATCATCGAATCTTTGAACGCACATTGCG  73455

Query  556    CCCTC-TGGTATTCCGGGGGGCATGCCTGTTTGAGCGTCATTTCCTTCTCAAACACATTG  614
              ||| | ||||||||| |||||||||||||||||||||||||||||| |||||||   || 
Sbjct  73456  CCCCCTTGGTATTCC-GGGGGCATGCCTGTTTGAGCGTCATTTCCT-CTCAAACT--TTA  73511

Query  615    TGTTTGGTAGTGAGTGATACTCGTTTTT-GAGTTAACTTGAAATTGT-AGGCCATA  668
               ||||||||||||| |||||||   | | |||||  ||||||| ||  ||||||||
Sbjct  73512  CGTTTGGTAGTGAGCGATACTCTACTCTGGAGTTTGCTTGAAAATGGGAGGCCATA  73567


 Score = 302 bits (163),  Expect = 3e-77
 Identities = 212/235 (90%), Gaps = 6/235 (3%)
 Strand=Plus/Plus

Query  436    TTCAAAACTTTCAACAATGGATCTCTTGGTTCTCGCATCGATGAAGAACGCAGCGAAATG  495
              ||||||||||||||||| ||||||||||||||||||||||||||||||||||||||| ||
Sbjct  43835  TTCAAAACTTTCAACAACGGATCTCTTGGTTCTCGCATCGATGAAGAACGCAGCGAACTG  43894

Query  496    CGATACGTAATGTGAATTGCAGAATTCCGTGAATCATCGAATCTTTGAACGCACATTGCG  555
              ||||||||||||||||||||||||||||||||||||||||||||||||||||||||||||
Sbjct  43895  CGATACGTAATGTGAATTGCAGAATTCCGTGAATCATCGAATCTTTGAACGCACATTGCG  43954

Query  556    CCCTCTGGTATTCCGGGGGGCATGCCTGTTTGAGCGTCATTTCCTTCTCAAACACATTGT  615
              |||  |||||||||||||| |||||||| ||||||||||||||| ||||||||   ||  
Sbjct  43955  CCCCTTGGTATTCCGGGGG-CATGCCTG-TTGAGCGTCATTTCCCTCTCAAACT--TTAC  44010

Query  616    GTTTGGTAGTGAGTGATACTCGTTTTT-GAGTTAACTTGAAATTGT-AGGCCATA  668
              ||||||||||||| |||||||   | | |||||  ||||||| ||  ||||||||
Sbjct  44011  GTTTGGTAGTGAGCGATACTCTACTCTGGAGTTTGCTTGAAAATGGGAGGCCATA  44065


 Score = 75.0 bits (40),  Expect = 8e-09
 Identities = 42/43 (98%), Gaps = 0/43 (0%)
 Strand=Plus/Plus

Query  1      CAAGGTTTCCGTAGGTGAACCTGCGGAAGGATCATTAAAGAAA  43
              ||||||||||||||||||||||||||||||||||||| |||||
Sbjct  43577  CAAGGTTTCCGTAGGTGAACCTGCGGAAGGATCATTATAGAAA  43619


 Score = 75.0 bits (40),  Expect = 8e-09
 Identities = 42/43 (98%), Gaps = 0/43 (0%)
 Strand=Plus/Plus

Query  1      CAAGGTTTCCGTAGGTGAACCTGCGGAAGGATCATTAAAGAAA  43
              ||||||||||||||||||||||||||||||||||||| |||||
Sbjct  53455  CAAGGTTTCCGTAGGTGAACCTGCGGAAGGATCATTATAGAAA  53497


 Score = 75.0 bits (40),  Expect = 8e-09
 Identities = 42/43 (98%), Gaps = 0/43 (0%)
 Strand=Plus/Plus

Query  1      CAAGGTTTCCGTAGGTGAACCTGCGGAAGGATCATTAAAGAAA  43
              ||||||||||||||||||||||||||||||||||||| |||||
Sbjct  63364  CAAGGTTTCCGTAGGTGAACCTGCGGAAGGATCATTATAGAAA  63406


>UEGL01000009.1 Zygosaccharomyces sapae isolate ABT301 genome assembly, contig: 
Backbone_9_pilon, whole genome shotgun sequence
Length=921135

 Score = 1402 bits (759),  Expect = 0.0
 Identities = 902/970 (93%), Gaps = 14/970 (1%)
 Strand=Plus/Minus

Query  825     AAGTTTGACCTCAAATCAGGTAGGGTTACCCGCTGAACTTAAGCATATCAATAAGCGGAG  884
               |||||||||||||||||||||||| |||||||||||||||||||||||||||||||||||
Sbjct  847695  AAGTTTGACCTCAAATCAGGTAGGATTACCCGCTGAACTTAAGCATATCAATAAGCGGAG  847636

Query  885     GAAAAGAAACCAACTGGGATTGCCTTAGTAACGGCGAGTGAAGCGGCAAAAGCTCAAATT  944
               |||||||||||||| |||||||||||||||||||||||||||||||||||||||||||||
Sbjct  847635  GAAAAGAAACCAACCGGGATTGCCTTAGTAACGGCGAGTGAAGCGGCAAAAGCTCAAATT  847576

Query  945     TGAAATCTGGTACCTTT-GGTGCCCGAGTTGTAATTTGGAGAGTACCACTTTGGGACTGT  1003
               ||||||||||||||||| ||||||||||||||||||||||||     | | |||||||| 
Sbjct  847575  TGAAATCTGGTACCTTTCGGTGCCCGAGTTGTAATTTGGAGAAAGTGATTCTGGGACTGG  847516

Query  1004    ACTTTGCCTATGTTCCTTGGAACAGGACGTCATGGAGGGTGAGAATCCCGTGTGGCGAGG  1063
                | |||||||||||||||||||||||||||||| ||||||||||| |||||| |||||||
Sbjct  847515  CCCTTGCCTATGTTCCTTGGAACAGGACGTCATAGAGGGTGAGAACCCCGTGAGGCGAGG  847456

Query  1064    GTG-T-CAGTTCTTTGTA-AAGGGTGCTCGAAGAGTCGAGTTGTTTGGGAATGCAGCTCT  1120
                || | |||||||||||| || | |  |||||||||||||||||||||||||||||||||
Sbjct  847455  -TGATCCAGTTCTTTGTAGAACGCT-TTCGAAGAGTCGAGTTGTTTGGGAATGCAGCTCT  847398

Query  1121    AAGTGGGTGGTAAATTCCATCTAAAGCTAAATACAGGCGAGAGACCGATAGCGAACAAGT  1180
               ||||||||||||||||||||||||||||||||||||||||||||||||||||||||||||
Sbjct  847397  AAGTGGGTGGTAAATTCCATCTAAAGCTAAATACAGGCGAGAGACCGATAGCGAACAAGT  847338

Query  1181    ACAGTGATGGAAAGATGAAAAGAACTTTGAAAAGAGAGTGAAAAAGTACGTGAAATTGTT  1240
               |||||||||||||||||||||||||||||||||||||||||||||| |||||||||||||
Sbjct  847337  ACAGTGATGGAAAGATGAAAAGAACTTTGAAAAGAGAGTGAAAAAGGACGTGAAATTGTT  847278

Query  1241    GAAAGGGAAGGGCATTTGATCAGACATGGTGTTTTGCGCCCCTTGCCTCTCGTGGGCTTG  1300
               |||||||||||||||||||||||||||||||||||| |||||| ||  ||||||||   |
Sbjct  847277  GAAAGGGAAGGGCATTTGATCAGACATGGTGTTTTGTGCCCCTCGCTCCTCGTGGGTGGG  847218

Query  1301    GGACTCTCGCAGCTCACTGGGCCAGCATCGGTTTTGGCGGCCGGAAAAAAC-CTAGGGAA  1359
               ||| ||||||||||||||||||||||||| ||||||||||| ||| ||| | || |||||
Sbjct  847217  GGAATCTCGCAGCTCACTGGGCCAGCATCAGTTTTGGCGGCAGGATAAATCTCT-GGGAA  847159

Query  1360    TGTGGC-TCTGCGCCTCGGTGTAGAGTGTTATAGCCCTGGGGAATACGGCCAGTCGGGAC  1418
               |||||| |||   | ||||    |||||||||||||| ||||||||| |||||  |||||
Sbjct  847158  TGTGGCTTCT-TTCTTCGGGAGGGAGTGTTATAGCCCAGGGGAATACTGCCAGCTGGGAC  847100

Query  1419    CGAGGACTGCGATACTTGTTATCTAGGATGCTGGCATAATGGTTATATGCCGCCCGTCTT  1478
                ||||  ||||| | || || || |||||| |||||||||||||||||||||||||||||
Sbjct  847099  TGAGGTATGCGACA-TT-TTGTCAAGGATGTTGGCATAATGGTTATATGCCGCCCGTCTT  847042

Query  1479    GAAACACGGACCAAGGAGTCTAACGTCTATGCGAGTGTTTGGGTGTTAAACCCGTACGCG  1538
               |||||||||||||||||||||||||||||||| ||||||||||||| |||||||||||||
Sbjct  847041  GAAACACGGACCAAGGAGTCTAACGTCTATGCAAGTGTTTGGGTGTGAAACCCGTACGCG  846982

Query  1539    TAATGAAAGTGAACGTAGGTTGGGGCCCT-CCACCTGGGGGGTGCACAATCGACCGATCC  1597
               ||||||||||||||||||||||||||||| ||  || |||||||||||||||||||||||
Sbjct  846981  TAATGAAAGTGAACGTAGGTTGGGGCCCTTCCTTCT-GGGGGTGCACAATCGACCGATCC  846923

Query  1598    TGATGTCTTCGGATGGATTTGAGTAAGAGCATAGCTGTTGGGACCCGAAAGATGGTGAAC  1657
               ||||||||||||||||||||||||||||||||||||||| ||||||||||||||||||||
Sbjct  846922  TGATGTCTTCGGATGGATTTGAGTAAGAGCATAGCTGTTAGGACCCGAAAGATGGTGAAC  846863

Query  1658    TATGCCTGAATAGGGTGAAGCCAGAGGAAACTCTGGTGGAGGCTCGTAGCGGTTCTGACG  1717
               ||||||||||||||||||||||||||||||||||||||||||||||||||||||||||||
Sbjct  846862  TATGCCTGAATAGGGTGAAGCCAGAGGAAACTCTGGTGGAGGCTCGTAGCGGTTCTGACG  846803

Query  1718    TGCAAATCGATCGTCGAATTTGGGTATAGGGGCGAAAGACTAATCGAACCATCTAGTAGC  1777
               ||||||||||||||||||||||||||||||||||||||||||||||||||||||||||||
Sbjct  846802  TGCAAATCGATCGTCGAATTTGGGTATAGGGGCGAAAGACTAATCGAACCATCTAGTAGC  846743

Query  1778    TGGTTCCTGC  1787
               ||||||||||
Sbjct  846742  TGGTTCCTGC  846733


 Score = 1402 bits (759),  Expect = 0.0
 Identities = 902/970 (93%), Gaps = 14/970 (1%)
 Strand=Plus/Minus

Query  825     AAGTTTGACCTCAAATCAGGTAGGGTTACCCGCTGAACTTAAGCATATCAATAAGCGGAG  884
               |||||||||||||||||||||||| |||||||||||||||||||||||||||||||||||
Sbjct  867449  AAGTTTGACCTCAAATCAGGTAGGATTACCCGCTGAACTTAAGCATATCAATAAGCGGAG  867390

Query  885     GAAAAGAAACCAACTGGGATTGCCTTAGTAACGGCGAGTGAAGCGGCAAAAGCTCAAATT  944
               |||||||||||||| |||||||||||||||||||||||||||||||||||||||||||||
Sbjct  867389  GAAAAGAAACCAACCGGGATTGCCTTAGTAACGGCGAGTGAAGCGGCAAAAGCTCAAATT  867330

Query  945     TGAAATCTGGTACCTTT-GGTGCCCGAGTTGTAATTTGGAGAGTACCACTTTGGGACTGT  1003
               ||||||||||||||||| ||||||||||||||||||||||||     | | |||||||| 
Sbjct  867329  TGAAATCTGGTACCTTTCGGTGCCCGAGTTGTAATTTGGAGAAAGTGATTCTGGGACTGG  867270

Query  1004    ACTTTGCCTATGTTCCTTGGAACAGGACGTCATGGAGGGTGAGAATCCCGTGTGGCGAGG  1063
                | |||||||||||||||||||||||||||||| ||||||||||| |||||| |||||||
Sbjct  867269  CCCTTGCCTATGTTCCTTGGAACAGGACGTCATAGAGGGTGAGAACCCCGTGAGGCGAGG  867210

Query  1064    GTG-T-CAGTTCTTTGTA-AAGGGTGCTCGAAGAGTCGAGTTGTTTGGGAATGCAGCTCT  1120
                || | |||||||||||| || | |  |||||||||||||||||||||||||||||||||
Sbjct  867209  -TGATCCAGTTCTTTGTAGAACGCT-TTCGAAGAGTCGAGTTGTTTGGGAATGCAGCTCT  867152

Query  1121    AAGTGGGTGGTAAATTCCATCTAAAGCTAAATACAGGCGAGAGACCGATAGCGAACAAGT  1180
               ||||||||||||||||||||||||||||||||||||||||||||||||||||||||||||
Sbjct  867151  AAGTGGGTGGTAAATTCCATCTAAAGCTAAATACAGGCGAGAGACCGATAGCGAACAAGT  867092

Query  1181    ACAGTGATGGAAAGATGAAAAGAACTTTGAAAAGAGAGTGAAAAAGTACGTGAAATTGTT  1240
               |||||||||||||||||||||||||||||||||||||||||||||| |||||||||||||
Sbjct  867091  ACAGTGATGGAAAGATGAAAAGAACTTTGAAAAGAGAGTGAAAAAGGACGTGAAATTGTT  867032

Query  1241    GAAAGGGAAGGGCATTTGATCAGACATGGTGTTTTGCGCCCCTTGCCTCTCGTGGGCTTG  1300
               |||||||||||||||||||||||||||||||||||| |||||| ||  ||||||||   |
Sbjct  867031  GAAAGGGAAGGGCATTTGATCAGACATGGTGTTTTGTGCCCCTCGCTCCTCGTGGGTGGG  866972

Query  1301    GGACTCTCGCAGCTCACTGGGCCAGCATCGGTTTTGGCGGCCGGAAAAAAC-CTAGGGAA  1359
               ||| ||||||||||||||||||||||||| ||||||||||| ||| ||| | || |||||
Sbjct  866971  GGAATCTCGCAGCTCACTGGGCCAGCATCAGTTTTGGCGGCAGGATAAATCTCT-GGGAA  866913

Query  1360    TGTGGC-TCTGCGCCTCGGTGTAGAGTGTTATAGCCCTGGGGAATACGGCCAGTCGGGAC  1418
               |||||| |||   | ||||    |||||||||||||| ||||||||| |||||  |||||
Sbjct  866912  TGTGGCTTCT-TTCTTCGGGAGGGAGTGTTATAGCCCAGGGGAATACTGCCAGCTGGGAC  866854

Query  1419    CGAGGACTGCGATACTTGTTATCTAGGATGCTGGCATAATGGTTATATGCCGCCCGTCTT  1478
                ||||  ||||| | || || || |||||| |||||||||||||||||||||||||||||
Sbjct  866853  TGAGGTATGCGACA-TT-TTGTCAAGGATGTTGGCATAATGGTTATATGCCGCCCGTCTT  866796

Query  1479    GAAACACGGACCAAGGAGTCTAACGTCTATGCGAGTGTTTGGGTGTTAAACCCGTACGCG  1538
               |||||||||||||||||||||||||||||||| ||||||||||||| |||||||||||||
Sbjct  866795  GAAACACGGACCAAGGAGTCTAACGTCTATGCAAGTGTTTGGGTGTGAAACCCGTACGCG  866736

Query  1539    TAATGAAAGTGAACGTAGGTTGGGGCCCT-CCACCTGGGGGGTGCACAATCGACCGATCC  1597
               ||||||||||||||||||||||||||||| ||  || |||||||||||||||||||||||
Sbjct  866735  TAATGAAAGTGAACGTAGGTTGGGGCCCTTCCTTCT-GGGGGTGCACAATCGACCGATCC  866677

Query  1598    TGATGTCTTCGGATGGATTTGAGTAAGAGCATAGCTGTTGGGACCCGAAAGATGGTGAAC  1657
               ||||||||||||||||||||||||||||||||||||||| ||||||||||||||||||||
Sbjct  866676  TGATGTCTTCGGATGGATTTGAGTAAGAGCATAGCTGTTAGGACCCGAAAGATGGTGAAC  866617

Query  1658    TATGCCTGAATAGGGTGAAGCCAGAGGAAACTCTGGTGGAGGCTCGTAGCGGTTCTGACG  1717
               ||||||||||||||||||||||||||||||||||||||||||||||||||||||||||||
Sbjct  866616  TATGCCTGAATAGGGTGAAGCCAGAGGAAACTCTGGTGGAGGCTCGTAGCGGTTCTGACG  866557

Query  1718    TGCAAATCGATCGTCGAATTTGGGTATAGGGGCGAAAGACTAATCGAACCATCTAGTAGC  1777
               ||||||||||||||||||||||||||||||||||||||||||||||||||||||||||||
Sbjct  866556  TGCAAATCGATCGTCGAATTTGGGTATAGGGGCGAAAGACTAATCGAACCATCTAGTAGC  866497

Query  1778    TGGTTCCTGC  1787
               ||||||||||
Sbjct  866496  TGGTTCCTGC  866487


 Score = 1402 bits (759),  Expect = 0.0
 Identities = 902/970 (93%), Gaps = 14/970 (1%)
 Strand=Plus/Minus

Query  825     AAGTTTGACCTCAAATCAGGTAGGGTTACCCGCTGAACTTAAGCATATCAATAAGCGGAG  884
               |||||||||||||||||||||||| |||||||||||||||||||||||||||||||||||
Sbjct  877353  AAGTTTGACCTCAAATCAGGTAGGATTACCCGCTGAACTTAAGCATATCAATAAGCGGAG  877294

Query  885     GAAAAGAAACCAACTGGGATTGCCTTAGTAACGGCGAGTGAAGCGGCAAAAGCTCAAATT  944
               |||||||||||||| |||||||||||||||||||||||||||||||||||||||||||||
Sbjct  877293  GAAAAGAAACCAACCGGGATTGCCTTAGTAACGGCGAGTGAAGCGGCAAAAGCTCAAATT  877234

Query  945     TGAAATCTGGTACCTTT-GGTGCCCGAGTTGTAATTTGGAGAGTACCACTTTGGGACTGT  1003
               ||||||||||||||||| ||||||||||||||||||||||||     | | |||||||| 
Sbjct  877233  TGAAATCTGGTACCTTTCGGTGCCCGAGTTGTAATTTGGAGAAAGTGATTCTGGGACTGG  877174

Query  1004    ACTTTGCCTATGTTCCTTGGAACAGGACGTCATGGAGGGTGAGAATCCCGTGTGGCGAGG  1063
                | |||||||||||||||||||||||||||||| ||||||||||| |||||| |||||||
Sbjct  877173  CCCTTGCCTATGTTCCTTGGAACAGGACGTCATAGAGGGTGAGAACCCCGTGAGGCGAGG  877114

Query  1064    GTG-T-CAGTTCTTTGTA-AAGGGTGCTCGAAGAGTCGAGTTGTTTGGGAATGCAGCTCT  1120
                || | |||||||||||| || | |  |||||||||||||||||||||||||||||||||
Sbjct  877113  -TGATCCAGTTCTTTGTAGAACGCT-TTCGAAGAGTCGAGTTGTTTGGGAATGCAGCTCT  877056

Query  1121    AAGTGGGTGGTAAATTCCATCTAAAGCTAAATACAGGCGAGAGACCGATAGCGAACAAGT  1180
               ||||||||||||||||||||||||||||||||||||||||||||||||||||||||||||
Sbjct  877055  AAGTGGGTGGTAAATTCCATCTAAAGCTAAATACAGGCGAGAGACCGATAGCGAACAAGT  876996

Query  1181    ACAGTGATGGAAAGATGAAAAGAACTTTGAAAAGAGAGTGAAAAAGTACGTGAAATTGTT  1240
               |||||||||||||||||||||||||||||||||||||||||||||| |||||||||||||
Sbjct  876995  ACAGTGATGGAAAGATGAAAAGAACTTTGAAAAGAGAGTGAAAAAGGACGTGAAATTGTT  876936

Query  1241    GAAAGGGAAGGGCATTTGATCAGACATGGTGTTTTGCGCCCCTTGCCTCTCGTGGGCTTG  1300
               |||||||||||||||||||||||||||||||||||| |||||| ||  ||||||||   |
Sbjct  876935  GAAAGGGAAGGGCATTTGATCAGACATGGTGTTTTGTGCCCCTCGCTCCTCGTGGGTGGG  876876

Query  1301    GGACTCTCGCAGCTCACTGGGCCAGCATCGGTTTTGGCGGCCGGAAAAAAC-CTAGGGAA  1359
               ||| ||||||||||||||||||||||||| ||||||||||| ||| ||| | || |||||
Sbjct  876875  GGAATCTCGCAGCTCACTGGGCCAGCATCAGTTTTGGCGGCAGGATAAATCTCT-GGGAA  876817

Query  1360    TGTGGC-TCTGCGCCTCGGTGTAGAGTGTTATAGCCCTGGGGAATACGGCCAGTCGGGAC  1418
               |||||| |||   | ||||    |||||||||||||| ||||||||| |||||  |||||
Sbjct  876816  TGTGGCTTCT-TTCTTCGGGAGGGAGTGTTATAGCCCAGGGGAATACTGCCAGCTGGGAC  876758

Query  1419    CGAGGACTGCGATACTTGTTATCTAGGATGCTGGCATAATGGTTATATGCCGCCCGTCTT  1478
                ||||  ||||| | || || || |||||| |||||||||||||||||||||||||||||
Sbjct  876757  TGAGGTATGCGACA-TT-TTGTCAAGGATGTTGGCATAATGGTTATATGCCGCCCGTCTT  876700

Query  1479    GAAACACGGACCAAGGAGTCTAACGTCTATGCGAGTGTTTGGGTGTTAAACCCGTACGCG  1538
               |||||||||||||||||||||||||||||||| ||||||||||||| |||||||||||||
Sbjct  876699  GAAACACGGACCAAGGAGTCTAACGTCTATGCAAGTGTTTGGGTGTGAAACCCGTACGCG  876640

Query  1539    TAATGAAAGTGAACGTAGGTTGGGGCCCT-CCACCTGGGGGGTGCACAATCGACCGATCC  1597
               ||||||||||||||||||||||||||||| ||  || |||||||||||||||||||||||
Sbjct  876639  TAATGAAAGTGAACGTAGGTTGGGGCCCTTCCTTCT-GGGGGTGCACAATCGACCGATCC  876581

Query  1598    TGATGTCTTCGGATGGATTTGAGTAAGAGCATAGCTGTTGGGACCCGAAAGATGGTGAAC  1657
               ||||||||||||||||||||||||||||||||||||||| ||||||||||||||||||||
Sbjct  876580  TGATGTCTTCGGATGGATTTGAGTAAGAGCATAGCTGTTAGGACCCGAAAGATGGTGAAC  876521

Query  1658    TATGCCTGAATAGGGTGAAGCCAGAGGAAACTCTGGTGGAGGCTCGTAGCGGTTCTGACG  1717
               ||||||||||||||||||||||||||||||||||||||||||||||||||||||||||||
Sbjct  876520  TATGCCTGAATAGGGTGAAGCCAGAGGAAACTCTGGTGGAGGCTCGTAGCGGTTCTGACG  876461

Query  1718    TGCAAATCGATCGTCGAATTTGGGTATAGGGGCGAAAGACTAATCGAACCATCTAGTAGC  1777
               ||||||||||||||||||||||||||||||||||||||||||||||||||||||||||||
Sbjct  876460  TGCAAATCGATCGTCGAATTTGGGTATAGGGGCGAAAGACTAATCGAACCATCTAGTAGC  876401

Query  1778    TGGTTCCTGC  1787
               ||||||||||
Sbjct  876400  TGGTTCCTGC  876391


 Score = 1399 bits (757),  Expect = 0.0
 Identities = 903/972 (93%), Gaps = 15/972 (2%)
 Strand=Plus/Minus

Query  825     AAGTTTGACCTCAAATCAGGTAGGGTTACCCGCTGAACTTAAGCATATCAATAAGCGGAG  884
               |||||||||||||||||||||||| |||||||||||||||||||||||||||||||||||
Sbjct  857582  AAGTTTGACCTCAAATCAGGTAGGATTACCCGCTGAACTTAAGCATATCAATAAGCGGAG  857523

Query  885     GAAAAGAAACCAACTGGGATTGCCTTAGTAACGGCGAGTGAAGCGGCAAAAGCTCAAATT  944
               |||||||||||||| |||||||||||||||||||||||||||||||||||||||||||||
Sbjct  857522  GAAAAGAAACCAACCGGGATTGCCTTAGTAACGGCGAGTGAAGCGGCAAAAGCTCAAATT  857463

Query  945     TGAAATCTGGTACCTTT-GGTGCCCGAGTTGTAATTTGGAGAGTACCACTTTGGGACTGT  1003
               ||||||||||||||||| ||||||||||||||||||||||||     | | |||||||| 
Sbjct  857462  TGAAATCTGGTACCTTTCGGTGCCCGAGTTGTAATTTGGAGAAAGTGATTCTGGGACTGG  857403

Query  1004    ACTTTGCCTATGTTCCTTGGAACAGGACGTCATGGAGGGTGAGAATCCCGTGTGGCGAGG  1063
                | |||||||||||||||||||||||||||||| ||||||||||| |||||| |||||||
Sbjct  857402  CCCTTGCCTATGTTCCTTGGAACAGGACGTCATAGAGGGTGAGAACCCCGTGAGGCGAGG  857343

Query  1064    GTG-T-CAGTTCTTTGTA-AAGGGTGCTCGAAGAGTCGAGTTGTTTGGGAATGCAGCTCT  1120
                || | |||||||||||| || | |  |||||||||||||||||||||||||||||||||
Sbjct  857342  -TGATCCAGTTCTTTGTAGAACGCT-TTCGAAGAGTCGAGTTGTTTGGGAATGCAGCTCT  857285

Query  1121    AAGTGGGTGGTAAATTCCATCTAAAGCTAAATACAGGCGAGAGACCGATAGCGAACAAGT  1180
               ||||||||||||||||||||||||||||||||||||||||||||||||||||||||||||
Sbjct  857284  AAGTGGGTGGTAAATTCCATCTAAAGCTAAATACAGGCGAGAGACCGATAGCGAACAAGT  857225

Query  1181    ACAGTGATGGAAAGATGAAAAGAACTTTGAAAAGAGAGTGAAAAAGTACGTGAAATTGTT  1240
               |||||||||||||||||||||||||||||||||||||||||||||| |||||||||||||
Sbjct  857224  ACAGTGATGGAAAGATGAAAAGAACTTTGAAAAGAGAGTGAAAAAGGACGTGAAATTGTT  857165

Query  1241    GAAAGGGAAGGGCATTTGATCAGACATGGTGTTTTGCGCCCCTTGCCTCTCGTGGGCTTG  1300
               |||||||||||||||||||||||||||||||||||| |||||| ||  ||||||||   |
Sbjct  857164  GAAAGGGAAGGGCATTTGATCAGACATGGTGTTTTGTGCCCCTCGCTCCTCGTGGGTGGG  857105

Query  1301    GGACTCTCGCAGCTCACTGGGCCAGCATCGGTTTTGGCGGCCGGAAAAAAC-CTAGGGAA  1359
               ||| ||||||||||||||||||||||||| ||||||||||| ||| ||| | || |||||
Sbjct  857104  GGAATCTCGCAGCTCACTGGGCCAGCATCAGTTTTGGCGGCAGGATAAATCTCT-GGGAA  857046

Query  1360    TGTGGC-TCTGCGCCTCGGTGTAGAGTGTTATAGCCCTGGGGAATACGGCCAGTCGGGAC  1418
               |||||| |||   | ||||    |||||||||||||| ||||||||| |||||  |||||
Sbjct  857045  TGTGGCTTCT-TTCTTCGGGAGGGAGTGTTATAGCCCAGGGGAATACTGCCAGCTGGGAC  856987

Query  1419    CGAGGACTGCGATACTTGTTATCTAGGATGCTGGCATAATGGTTATATGCCGCCCGTCTT  1478
                ||||  ||||| | || || || |||||| |||||||||||||||||||||||||||||
Sbjct  856986  TGAGGTATGCGACA-TT-TTGTCAAGGATGTTGGCATAATGGTTATATGCCGCCCGTCTT  856929

Query  1479    GAAACACGGACCAAGGAGTCTAACGTCTATGCGAGTGTTTGGGTGTTAAACCCGTACGCG  1538
               |||||||||||||||||||||||||||||||| ||||||||||||| |||||||||||||
Sbjct  856928  GAAACACGGACCAAGGAGTCTAACGTCTATGCAAGTGTTTGGGTGTGAAACCCGTACGCG  856869

Query  1539    TAATGAAAGTGAACGTAGGTTGGGGCCCT-CCACCT--GGGGGGTGCACAATCGACCGAT  1595
               ||||||||||||||||||||||||||||| ||  ||  ||||||||||||||||||||||
Sbjct  856868  TAATGAAAGTGAACGTAGGTTGGGGCCCTTCCTTCTGGGGGGGGTGCACAATCGACCGAT  856809

Query  1596    CCTGATGTCTTCGGATGGATTTGAGTAAGAGCATAGCTGTTGGGACCCGAAAGATGGTGA  1655
               ||||||||||||||||||||||||||||||||||||||||| ||||||||||||||||||
Sbjct  856808  CCTGATGTCTTCGGATGGATTTGAGTAAGAGCATAGCTGTTAGGACCCGAAAGATGGTGA  856749

Query  1656    ACTATGCCTGAATAGGGTGAAGCCAGAGGAAACTCTGGTGGAGGCTCGTAGCGGTTCTGA  1715
               ||||||||||||||||||||||||||||||||||||||||||||||||||||||||||||
Sbjct  856748  ACTATGCCTGAATAGGGTGAAGCCAGAGGAAACTCTGGTGGAGGCTCGTAGCGGTTCTGA  856689

Query  1716    CGTGCAAATCGATCGTCGAATTTGGGTATAGGGGCGAAAGACTAATCGAACCATCTAGTA  1775
               ||||||||||||||||||||||||||||||||||||||||||||||||||||||||||||
Sbjct  856688  CGTGCAAATCGATCGTCGAATTTGGGTATAGGGGCGAAAGACTAATCGAACCATCTAGTA  856629

Query  1776    GCTGGTTCCTGC  1787
               ||||||||||||
Sbjct  856628  GCTGGTTCCTGC  856617


 Score = 315 bits (170),  Expect = 4e-81
 Identities = 214/235 (91%), Gaps = 4/235 (2%)
 Strand=Plus/Minus

Query  436     TTCAAAACTTTCAACAATGGATCTCTTGGTTCTCGCATCGATGAAGAACGCAGCGAAATG  495
               ||||||||||||||||| ||||||||||||||||||||||||||||||||||||||| ||
Sbjct  848107  TTCAAAACTTTCAACAACGGATCTCTTGGTTCTCGCATCGATGAAGAACGCAGCGAACTG  848048

Query  496     CGATACGTAATGTGAATTGCAGAATTCCGTGAATCATCGAATCTTTGAACGCACATTGCG  555
               ||||||||||||||||||||||||||||||||||||||||||||||||||||||||||||
Sbjct  848047  CGATACGTAATGTGAATTGCAGAATTCCGTGAATCATCGAATCTTTGAACGCACATTGCG  847988

Query  556     CCCTCTGGTATTCCGGGGGGCATGCCTGTTTGAGCGTCATTTCCTTCTCAAACACATTGT  615
               |||  ||||||||||||||||||||||||||||||||||||||| ||||||||   ||  
Sbjct  847987  CCCCTTGGTATTCCGGGGGGCATGCCTGTTTGAGCGTCATTTCCCTCTCAAACT--TTAC  847930

Query  616     GTTTGGTAGTGAGTGATACTCGTTTTT-GAGTTAACTTGAAATTGT-AGGCCATA  668
               ||||||||||||| |||||||   | | |||||  ||||||| ||  ||||||||
Sbjct  847929  GTTTGGTAGTGAGCGATACTCTACTCTGGAGTTTGCTTGAAAATGGGAGGCCATA  847875


 Score = 315 bits (170),  Expect = 4e-81
 Identities = 214/235 (91%), Gaps = 4/235 (2%)
 Strand=Plus/Minus

Query  436     TTCAAAACTTTCAACAATGGATCTCTTGGTTCTCGCATCGATGAAGAACGCAGCGAAATG  495
               ||||||||||||||||| ||||||||||||||||||||||||||||||||||||||| ||
Sbjct  857994  TTCAAAACTTTCAACAACGGATCTCTTGGTTCTCGCATCGATGAAGAACGCAGCGAACTG  857935

Query  496     CGATACGTAATGTGAATTGCAGAATTCCGTGAATCATCGAATCTTTGAACGCACATTGCG  555
               ||||||||||||||||||||||||||||||||||||||||||||||||||||||||||||
Sbjct  857934  CGATACGTAATGTGAATTGCAGAATTCCGTGAATCATCGAATCTTTGAACGCACATTGCG  857875

Query  556     CCCTCTGGTATTCCGGGGGGCATGCCTGTTTGAGCGTCATTTCCTTCTCAAACACATTGT  615
               |||  ||||||||||||||||||||||||||||||||||||||| ||||||||   ||  
Sbjct  857874  CCCCTTGGTATTCCGGGGGGCATGCCTGTTTGAGCGTCATTTCCCTCTCAAACT--TTAC  857817

Query  616     GTTTGGTAGTGAGTGATACTCGTTTTT-GAGTTAACTTGAAATTGT-AGGCCATA  668
               ||||||||||||| |||||||   | | |||||  ||||||| ||  ||||||||
Sbjct  857816  GTTTGGTAGTGAGCGATACTCTACTCTGGAGTTTGCTTGAAAATGGGAGGCCATA  857762


 Score = 315 bits (170),  Expect = 4e-81
 Identities = 214/235 (91%), Gaps = 4/235 (2%)
 Strand=Plus/Minus

Query  436     TTCAAAACTTTCAACAATGGATCTCTTGGTTCTCGCATCGATGAAGAACGCAGCGAAATG  495
               ||||||||||||||||| ||||||||||||||||||||||||||||||||||||||| ||
Sbjct  877760  TTCAAAACTTTCAACAACGGATCTCTTGGTTCTCGCATCGATGAAGAACGCAGCGAACTG  877701

Query  496     CGATACGTAATGTGAATTGCAGAATTCCGTGAATCATCGAATCTTTGAACGCACATTGCG  555
               ||||||||||||||||||||||||||||||||||||||||||||||||||||||||||||
Sbjct  877700  CGATACGTAATGTGAATTGCAGAATTCCGTGAATCATCGAATCTTTGAACGCACATTGCG  877641

Query  556     CCCTCTGGTATTCCGGGGGGCATGCCTGTTTGAGCGTCATTTCCTTCTCAAACACATTGT  615
               |||  ||||||||||||||||||||||||||||||||||||||| ||||||||   ||  
Sbjct  877640  CCCCTTGGTATTCCGGGGGGCATGCCTGTTTGAGCGTCATTTCCCTCTCAAACT--TTAC  877583

Query  616     GTTTGGTAGTGAGTGATACTCGTTTTT-GAGTTAACTTGAAATTGT-AGGCCATA  668
               ||||||||||||| |||||||   | | |||||  ||||||| ||  ||||||||
Sbjct  877582  GTTTGGTAGTGAGCGATACTCTACTCTGGAGTTTGCTTGAAAATGGGAGGCCATA  877528


 Score = 311 bits (168),  Expect = 6e-80
 Identities = 271/318 (85%), Gaps = 18/318 (6%)
 Strand=Plus/Minus

Query  355     TCTCCCAGTGGATGCAAACACAAACAAATAtttttttAAACTAATTCAGTCAACA--CAA  412
               |||||||| || |  |||||||||| ||| |||| ||| |||| || |  | |||  |||
Sbjct  867930  TCTCCCAGAGG-T--AAACACAAAC-AATCTTTTATTATACTA-TT-A-AC-ACAGTCAA  867879

Query  413     GATTTCTTTTAGTAGAAAACAACTTCAAAACTTTCAACAATGGATCTCTTGGTTCTCGCA  472
                ||   |||||  | ||||  | ||||||||||||||||| |||||||||||||||||||
Sbjct  867878  -ATGAATTTTAAAACAAAA-TA-TTCAAAACTTTCAACAACGGATCTCTTGGTTCTCGCA  867822

Query  473     TCGATGAAGAACGCAGCGAAATGCGATACGTAATGTGAATTGCAGAATTCCGTGAATCAT  532
               |||||||||||||||||||| |||||||||||||||||||||||||||||||||||||||
Sbjct  867821  TCGATGAAGAACGCAGCGAACTGCGATACGTAATGTGAATTGCAGAATTCCGTGAATCAT  867762

Query  533     CGAATCTTTGAACGCACATTGCGCCCTCTGGTATTCCGGGGGGCATGCCTGTTTGAGCGT  592
               ||||||||||||||||||||||||||  ||||||||| ||||||||||||||||||||||
Sbjct  867761  CGAATCTTTGAACGCACATTGCGCCCCTTGGTATTCC-GGGGGCATGCCTGTTTGAGCGT  867703

Query  593     CATTTCCTTCTCAAACACATTGTGTTTGGTAGTGAGTGATACTCGTTTTT-GAGTTAACT  651
               ||||||| ||||||||   ||  ||||||||||||| |||||||   | | |||||  ||
Sbjct  867702  CATTTCCCTCTCAAACT--TTACGTTTGGTAGTGAGCGATACTCTACTCTGGAGTTTGCT  867645

Query  652     TGAAATTGT-AGGCCATA  668
               ||||| ||  ||||||||
Sbjct  867644  TGAAAATGGGAGGCCATA  867627


 Score = 75.0 bits (40),  Expect = 8e-09
 Identities = 42/43 (98%), Gaps = 0/43 (0%)
 Strand=Plus/Minus

Query  1       CAAGGTTTCCGTAGGTGAACCTGCGGAAGGATCATTAAAGAAA  43
               ||||||||||||||||||||||||||||||||||||| |||||
Sbjct  848366  CAAGGTTTCCGTAGGTGAACCTGCGGAAGGATCATTATAGAAA  848324


 Score = 75.0 bits (40),  Expect = 8e-09
 Identities = 42/43 (98%), Gaps = 0/43 (0%)
 Strand=Plus/Minus

Query  1       CAAGGTTTCCGTAGGTGAACCTGCGGAAGGATCATTAAAGAAA  43
               ||||||||||||||||||||||||||||||||||||| |||||
Sbjct  858252  CAAGGTTTCCGTAGGTGAACCTGCGGAAGGATCATTATAGAAA  858210


 Score = 75.0 bits (40),  Expect = 8e-09
 Identities = 42/43 (98%), Gaps = 0/43 (0%)
 Strand=Plus/Minus

Query  1       CAAGGTTTCCGTAGGTGAACCTGCGGAAGGATCATTAAAGAAA  43
               ||||||||||||||||||||||||||||||||||||| |||||
Sbjct  868111  CAAGGTTTCCGTAGGTGAACCTGCGGAAGGATCATTATAGAAA  868069


 Score = 75.0 bits (40),  Expect = 8e-09
 Identities = 42/43 (98%), Gaps = 0/43 (0%)
 Strand=Plus/Minus

Query  1       CAAGGTTTCCGTAGGTGAACCTGCGGAAGGATCATTAAAGAAA  43
               ||||||||||||||||||||||||||||||||||||| |||||
Sbjct  878014  CAAGGTTTCCGTAGGTGAACCTGCGGAAGGATCATTATAGAAA  877972


>UEGL01000006.1 Zygosaccharomyces sapae isolate ABT301 genome assembly, contig: 
Backbone_6_pilon, whole genome shotgun sequence
Length=675406

 Score = 1402 bits (759),  Expect = 0.0
 Identities = 902/970 (93%), Gaps = 14/970 (1%)
 Strand=Plus/Minus

Query  825     AAGTTTGACCTCAAATCAGGTAGGGTTACCCGCTGAACTTAAGCATATCAATAAGCGGAG  884
               |||||||||||||||||||||||| |||||||||||||||||||||||||||||||||||
Sbjct  660790  AAGTTTGACCTCAAATCAGGTAGGATTACCCGCTGAACTTAAGCATATCAATAAGCGGAG  660731

Query  885     GAAAAGAAACCAACTGGGATTGCCTTAGTAACGGCGAGTGAAGCGGCAAAAGCTCAAATT  944
               |||||||||||||| |||||||||||||||||||||||||||||||||||||||||||||
Sbjct  660730  GAAAAGAAACCAACCGGGATTGCCTTAGTAACGGCGAGTGAAGCGGCAAAAGCTCAAATT  660671

Query  945     TGAAATCTGGTACCTTT-GGTGCCCGAGTTGTAATTTGGAGAGTACCACTTTGGGACTGT  1003
               ||||||||||||||||| ||||||||||||||||||||||||     | | |||||||| 
Sbjct  660670  TGAAATCTGGTACCTTTCGGTGCCCGAGTTGTAATTTGGAGAAAGTGATTCTGGGACTGG  660611

Query  1004    ACTTTGCCTATGTTCCTTGGAACAGGACGTCATGGAGGGTGAGAATCCCGTGTGGCGAGG  1063
                | |||||||||||||||||||||||||||||| ||||||||||| |||||| |||||||
Sbjct  660610  CCCTTGCCTATGTTCCTTGGAACAGGACGTCATAGAGGGTGAGAACCCCGTGAGGCGAGG  660551

Query  1064    GTG-T-CAGTTCTTTGTA-AAGGGTGCTCGAAGAGTCGAGTTGTTTGGGAATGCAGCTCT  1120
                || | |||||||||||| || | |  |||||||||||||||||||||||||||||||||
Sbjct  660550  -TGATCCAGTTCTTTGTAGAACGCT-TTCGAAGAGTCGAGTTGTTTGGGAATGCAGCTCT  660493

Query  1121    AAGTGGGTGGTAAATTCCATCTAAAGCTAAATACAGGCGAGAGACCGATAGCGAACAAGT  1180
               ||||||||||||||||||||||||||||||||||||||||||||||||||||||||||||
Sbjct  660492  AAGTGGGTGGTAAATTCCATCTAAAGCTAAATACAGGCGAGAGACCGATAGCGAACAAGT  660433

Query  1181    ACAGTGATGGAAAGATGAAAAGAACTTTGAAAAGAGAGTGAAAAAGTACGTGAAATTGTT  1240
               |||||||||||||||||||||||||||||||||||||||||||||| |||||||||||||
Sbjct  660432  ACAGTGATGGAAAGATGAAAAGAACTTTGAAAAGAGAGTGAAAAAGGACGTGAAATTGTT  660373

Query  1241    GAAAGGGAAGGGCATTTGATCAGACATGGTGTTTTGCGCCCCTTGCCTCTCGTGGGCTTG  1300
               |||||||||||||||||||||||||||||||||||| |||||| ||  ||||||||   |
Sbjct  660372  GAAAGGGAAGGGCATTTGATCAGACATGGTGTTTTGTGCCCCTCGCTCCTCGTGGGTGGG  660313

Query  1301    GGACTCTCGCAGCTCACTGGGCCAGCATCGGTTTTGGCGGCCGGAAAAAAC-CTAGGGAA  1359
               ||| ||||||||||||||||||||||||| ||||||||||| ||| ||| | || |||||
Sbjct  660312  GGAATCTCGCAGCTCACTGGGCCAGCATCAGTTTTGGCGGCAGGATAAATCTCT-GGGAA  660254

Query  1360    TGTGGC-TCTGCGCCTCGGTGTAGAGTGTTATAGCCCTGGGGAATACGGCCAGTCGGGAC  1418
               |||||| |||   | ||||    |||||||||||||| ||||||||| |||||  |||||
Sbjct  660253  TGTGGCTTCT-TTCTTCGGGAGGGAGTGTTATAGCCCAGGGGAATACTGCCAGCTGGGAC  660195

Query  1419    CGAGGACTGCGATACTTGTTATCTAGGATGCTGGCATAATGGTTATATGCCGCCCGTCTT  1478
                ||||  ||||| | || || || |||||| |||||||||||||||||||||||||||||
Sbjct  660194  TGAGGTATGCGACA-TT-TTGTCAAGGATGTTGGCATAATGGTTATATGCCGCCCGTCTT  660137

Query  1479    GAAACACGGACCAAGGAGTCTAACGTCTATGCGAGTGTTTGGGTGTTAAACCCGTACGCG  1538
               |||||||||||||||||||||||||||||||| ||||||||||||| |||||||||||||
Sbjct  660136  GAAACACGGACCAAGGAGTCTAACGTCTATGCAAGTGTTTGGGTGTGAAACCCGTACGCG  660077

Query  1539    TAATGAAAGTGAACGTAGGTTGGGGCCCT-CCACCTGGGGGGTGCACAATCGACCGATCC  1597
               ||||||||||||||||||||||||||||| ||  || |||||||||||||||||||||||
Sbjct  660076  TAATGAAAGTGAACGTAGGTTGGGGCCCTTCCTTCT-GGGGGTGCACAATCGACCGATCC  660018

Query  1598    TGATGTCTTCGGATGGATTTGAGTAAGAGCATAGCTGTTGGGACCCGAAAGATGGTGAAC  1657
               ||||||||||||||||||||||||||||||||||||||| ||||||||||||||||||||
Sbjct  660017  TGATGTCTTCGGATGGATTTGAGTAAGAGCATAGCTGTTAGGACCCGAAAGATGGTGAAC  659958

Query  1658    TATGCCTGAATAGGGTGAAGCCAGAGGAAACTCTGGTGGAGGCTCGTAGCGGTTCTGACG  1717
               ||||||||||||||||||||||||||||||||||||||||||||||||||||||||||||
Sbjct  659957  TATGCCTGAATAGGGTGAAGCCAGAGGAAACTCTGGTGGAGGCTCGTAGCGGTTCTGACG  659898

Query  1718    TGCAAATCGATCGTCGAATTTGGGTATAGGGGCGAAAGACTAATCGAACCATCTAGTAGC  1777
               ||||||||||||||||||||||||||||||||||||||||||||||||||||||||||||
Sbjct  659897  TGCAAATCGATCGTCGAATTTGGGTATAGGGGCGAAAGACTAATCGAACCATCTAGTAGC  659838

Query  1778    TGGTTCCTGC  1787
               ||||||||||
Sbjct  659837  TGGTTCCTGC  659828


 Score = 1338 bits (724),  Expect = 0.0
 Identities = 893/970 (92%), Gaps = 30/970 (3%)
 Strand=Plus/Minus

Query  825     AAGTTTGACCTCAAATCAGGTAGGGTTACCCGCTGAACTTAAGCATATCAATAAGCGGAG  884
               |||||||||||||||||||||||| |||||||||||||||||||||||||||||||||||
Sbjct  670618  AAGTTTGACCTCAAATCAGGTAGGATTACCCGCTGAACTTAAGCATATCAATAAGCGGAG  670559

Query  885     GAAAAGAAACCAACTGGGATTGCCTTAGTAACGGCGAGTGAAGCGGCAAAAGCTCAAATT  944
               |||||||||||||| ||||||||||||||||||||||||||||||||||| |||||||||
Sbjct  670558  GAAAAGAAACCAACCGGGATTGCCTTAGTAACGGCGAGTGAAGCGGCAAA-GCTCAAATT  670500

Query  945     TGAAATCTGGTACCTTTGGTGCCCGAGTTGTAATTTGGAGAGTACCACTTTGGGACTGTA  1004
               |||||||||||||||| ||||||||||||||||||||||||     | | ||||||||  
Sbjct  670499  TGAAATCTGGTACCTTCGGTGCCCGAGTTGTAATTTGGAGAAAGTGATTCTGGGACTGGC  670440

Query  1005    CT-TTGCCTATGTTCCTTGGAACAGGACGTCATGGAGGGTGAGAATCCCGTGTGGCGAGG  1063
               || |||||||||||||||||||||||||||||| ||||||||||| |||||| |||||||
Sbjct  670439  CTCTTGCCTATGTTCCTTGGAACAGGACGTCATAGAGGGTGAGAACCCCGTGAGGCGAGG  670380

Query  1064    GTG-T-CAGTTCTTTGTA-AAGGGTGCTCGAAGAGTCGAGTTGTTTGGGAATGCAGCTCT  1120
                || | |||||||||||| || | |  |||||||||||||||||||||||||||||||||
Sbjct  670379  -TGATCCAGTTCTTTGTAGAACGCT--TCGAAGAGTCGAGTTGTTTGGGAATGCAGCTCT  670323

Query  1121    AAGTGGGTGGTAAATTCCATCTAAAGCTAAATACAGGCGAGAGACCGATAGCGAACAAGT  1180
               ||||||||||||||||||||||||||||||||||||||||||||||||||||||||||||
Sbjct  670322  AAGTGGGTGGTAAATTCCATCTAAAGCTAAATACAGGCGAGAGACCGATAGCGAACAAGT  670263

Query  1181    ACAGTGATGGAAAGATGAAAAGAACTTTGAAAAGAGAGTGAAAAAGTACGTGAAATTGTT  1240
               |||||||||||||||||||||||||||||||||||||||||||||| |||||||||||||
Sbjct  670262  ACAGTGATGGAAAGATGAAAAGAACTTTGAAAAGAGAGTGAAAAAGGACGTGAAATTGTT  670203

Query  1241    GAAAGGGAAGGGCATTTGATCAGACATGGTGTTTTGCGCCCCTTGCCTCTCGTGGGCTTG  1300
               |||||||||||||||||||||||||||||||||||| |||||| |||||  ||||| | |
Sbjct  670202  GAAAGGGAAGGGCATTTGATCAGACATGGTGTTTTGTGCCCCTCGCCTC--GTGGG-TGG  670146

Query  1301    GGACTCTCGCAGCTCACTGGGCCAGCATCGGTTTTGGCGGCCGGAAAAAAC-CTAGGGAA  1359
               ||| ||||||||||||||||||||||||| ||||||||||| ||| ||| | || |||||
Sbjct  670145  GGAATCTCGCAGCTCACTGGGCCAGCATCAGTTTTGGCGGCAGGATAAATCTCT-GGGAA  670087

Query  1360    TGTGGCTCTGCGCCTCGGTGTAGAGTGTTATAGCCCTGGGGAATACGGCCAGTCGGGACC  1419
               ||||||| |   | ||||    ||||| | |||||| ||||||||| |||||  ||||| 
Sbjct  670086  TGTGGCT-T--TCTTCGGGAGGGAGTG-T-TAGCCC-GGGGAATACTGCCAGCTGGGACT  670033

Query  1420    GAGGACTGCGATACTTGTTATCTAGGATGCTGGCATAATGGTTATATGCCGCCCGTCTTG  1479
               ||||  ||||| | || || ||   |||| ||||||||||||||||||||||||||||||
Sbjct  670032  GAGGTATGCGACA-TT-TTGTC---GATGTTGGCATAATGGTTATATGCCGCCCGTCTTG  669978

Query  1480    -AAACACGGACCAAGGAGTCTAACGTCTATGCGAGTGTTTGGGTGTTAAACCCGTACGCG  1538
                ||||||||||||||||||||||||||||||| ||||||||||||| |||||||||||||
Sbjct  669977  GAAACACGGACCAAGGAGTCTAACGTCTATGCAAGTGTTTGGGTGTGAAACCCGTACGCG  669918

Query  1539    TAATGAAAGTGAACGTAGGTTGGGGCCCTCCACCTGGGGGGTGCACAATCGACCGATCCT  1598
               ||||||||||||||||||||||||||||| |  ||  |||||||||||||||||||||||
Sbjct  669917  TAATGAAAGTGAACGTAGGTTGGGGCCCTTCCTCT--GGGGTGCACAATCGACCGATCCT  669860

Query  1599    GATGTCTTCGGATGGATTTGAGTAAGAGCATAGCTGTTGGGACCCG-AAAGATGGTGAAC  1657
               |||||||||||||||||||||||||||||||||||||| ||||||| |||||||||||||
Sbjct  669859  GATGTCTTCGGATGGATTTGAGTAAGAGCATAGCTGTTAGGACCCGGAAAGATGGTGAAC  669800

Query  1658    TATGCCTGAATAGGGTGAAGCCAGAGGAAACTCTGGTGGAGGCTCGTAGCGGTTCTGACG  1717
               ||||||||||||||||||||||||||||||||||||||||||||||||||||||||||||
Sbjct  669799  TATGCCTGAATAGGGTGAAGCCAGAGGAAACTCTGGTGGAGGCTCGTAGCGGTTCTGACG  669740

Query  1718    TGCAAATCGATCGTCGAATTTGGGTATAGGGGCGAAAGACTAATCGAACCATCTAGTAGC  1777
               ||||||||||||||||||||||||||||||| || |||||||||||||||||||||||||
Sbjct  669739  TGCAAATCGATCGTCGAATTTGGGTATAGGG-CG-AAGACTAATCGAACCATCTAGTAGC  669682

Query  1778    TGGTTCCTGC  1787
               ||||||||||
Sbjct  669681  TGGTTCCTGC  669672


 Score = 313 bits (169),  Expect = 2e-80
 Identities = 214/235 (91%), Gaps = 6/235 (3%)
 Strand=Plus/Minus

Query  436     TTCAAAACTTTCAACAATGGATCTCTTGGTTCTCGCATCGATGAAGAACGCAGCGAAATG  495
               ||||||||||||||||| ||||||||||||||||||||||||||||||||||||||| ||
Sbjct  661196  TTCAAAACTTTCAACAACGGATCTCTTGGTTCTCGCATCGATGAAGAACGCAGCGAACTG  661137

Query  496     CGATACGTAATGTGAATTGCAGAATTCCGTGAATCATCGAATCTTTGAACGCACATTGCG  555
               ||||||||||||||||||||||||||||||||||||||||||||||||||||||||||||
Sbjct  661136  CGATACGTAATGTGAATTGCAGAATTCCGTGAATCATCGAATCTTTGAACGCACATTGCG  661077

Query  556     CCCTCTGGTATTCCGGGGGGCATGCCTGTTTGAGCGTCATTTCCTTCTCAAACACATTGT  615
               || | ||||||||||||||||||||||||||||||||||||||| ||||||||   ||  
Sbjct  661076  CC-T-TGGTATTCCGGGGGGCATGCCTGTTTGAGCGTCATTTCCCTCTCAAACT--TTAC  661021

Query  616     GTTTGGTAGTGAGTGATACTCGTTTTT-GAGTTAACTTGAAATTGT-AGGCCATA  668
               ||||||||||||| |||||||   | | |||||  ||||||| ||  ||||||||
Sbjct  661020  GTTTGGTAGTGAGCGATACTCTACTCTGGAGTTTGCTTGAAAATGGGAGGCCATA  660966


 Score = 296 bits (160),  Expect = 2e-75
 Identities = 212/236 (90%), Gaps = 7/236 (3%)
 Strand=Plus/Minus

Query  436     TTCAAAACTTTCAACAATGGATCTCTTGGTTCTCGCATCGATGAAGAACGCAGCGAAATG  495
               ||||||||||||||||| ||||||||||||||||| ||||||||||||||||||||| ||
Sbjct  671024  TTCAAAACTTTCAACAACGGATCTCTTGGTTCTCGTATCGATGAAGAACGCAGCGAACTG  670965

Query  496     CGATACGTAATGTGAATTGCAGAATTCCGTGAATCATCGAATCTTTGAACGCACATTGCG  555
               ||||||||||||||||||||||||||||||||||||||||||||||||||||||||||||
Sbjct  670964  CGATACGTAATGTGAATTGCAGAATTCCGTGAATCATCGAATCTTTGAACGCACATTGCG  670905

Query  556     CCC-TCTGGTATTCCGGGGGGCATGCCTGTTTGAGCGTCATTTCCTTCTCAAACACATTG  614
               ||| | ||||||||| |||||||||||||||||||||||||||||| |||||||   || 
Sbjct  670904  CCCCTTTGGTATTCC-GGGGGCATGCCTGTTTGAGCGTCATTTCCT-CTCAAACT--TTA  670849

Query  615     TGTTTGGTAGTGAGTGATACTCGTTTTT-GAGTTAACTTGAAATTGT-AGGCCATA  668
                ||||||||||||| |||||||   | | |||||   |||||| ||  ||||||||
Sbjct  670848  CGTTTGGTAGTGAGCGATACTCTACTCTGGAGTTTGTTTGAAAATGGGAGGCCATA  670793


 Score = 75.0 bits (40),  Expect = 8e-09
 Identities = 42/43 (98%), Gaps = 0/43 (0%)
 Strand=Plus/Minus

Query  1       CAAGGTTTCCGTAGGTGAACCTGCGGAAGGATCATTAAAGAAA  43
               ||||||||||||||||||||||||||||||||||||| |||||
Sbjct  661454  CAAGGTTTCCGTAGGTGAACCTGCGGAAGGATCATTATAGAAA  661412


 Score = 75.0 bits (40),  Expect = 8e-09
 Identities = 42/43 (98%), Gaps = 0/43 (0%)
 Strand=Plus/Minus

Query  1       CAAGGTTTCCGTAGGTGAACCTGCGGAAGGATCATTAAAGAAA  43
               ||||||||||||||||||||||||||||||||||||| |||||
Sbjct  671282  CAAGGTTTCCGTAGGTGAACCTGCGGAAGGATCATTATAGAAA  671240


>UEGL01000010.1 Zygosaccharomyces sapae isolate ABT301 genome assembly, contig: 
Backbone_10_pilon, whole genome shotgun sequence
Length=40492

 Score = 1400 bits (758),  Expect = 0.0
 Identities = 903/971 (93%), Gaps = 17/971 (2%)
 Strand=Plus/Plus

Query  825    AAGTTTGACCTCAAATCAGGTAGGGTTACCCGCTGAACTTAAGCATATCAATAAGCGGAG  884
              |||||||||||||||||||||||| |||||||||||||||||||||||||||||||||||
Sbjct  37033  AAGTTTGACCTCAAATCAGGTAGGATTACCCGCTGAACTTAAGCATATCAATAAGCGGAG  37092

Query  885    GAAAAGAAACCAACTGGGATTGCCTTAGTAACGGCGAGTGAAGCGGCAAAAGCTCAAATT  944
              |||||||||||||| |||||||||||||||||||||||||||||||||||||||||||||
Sbjct  37093  GAAAAGAAACCAACCGGGATTGCCTTAGTAACGGCGAGTGAAGCGGCAAAAGCTCAAATT  37152

Query  945    TGAAATCTGGTACCTTT-GGTGCCCGAGTTGTAATTTGGAGAGTACCACTTTGGGACTGT  1003
              ||||||||||||||||| ||||||||||||||||||||||||     | | |||||||| 
Sbjct  37153  TGAAATCTGGTACCTTTCGGTGCCCGAGTTGTAATTTGGAGAAAGTGATTCTGGGACTGG  37212

Query  1004   ACTTTGCCTATGTTCCTTGGAACAGGACGTCATGGAGGGTGAGAATCCCGTGTGGCGAGG  1063
               | |||||||||||||||||||||||||||||| ||||||||||| |||||| |||||||
Sbjct  37213  CCCTTGCCTATGTTCCTTGGAACAGGACGTCATAGAGGGTGAGAACCCCGTGAGGCGAGG  37272

Query  1064   GTG-T-CAGTTCTTTGTA-AAGGGTGCTCGAAGAGTCGAGTTGTTTGGGAATGCAGCTCT  1120
               || | |||||||||||| || | |  |||||||||||||||||||||||||||||||||
Sbjct  37273  -TGATCCAGTTCTTTGTAGAACGCT-TTCGAAGAGTCGAGTTGTTTGGGAATGCAGCTCT  37330

Query  1121   AAGTGGGTGGTAAATTCCATCTAAAGCTAAATACAGGCGAGAGACCGATAGCGAACAAGT  1180
              ||||||||||||||||||||||||||||||||||||||||||||||||||||||||||||
Sbjct  37331  AAGTGGGTGGTAAATTCCATCTAAAGCTAAATACAGGCGAGAGACCGATAGCGAACAAGT  37390

Query  1181   ACAGTGATGGAAAGATGAAAAGAACTTTGAAAAGAGAGTGAAAAAGTACGTGAAATTGTT  1240
              |||||||||||||||||||||||||||||||||||||||||||||| |||||||||||||
Sbjct  37391  ACAGTGATGGAAAGATGAAAAGAACTTTGAAAAGAGAGTGAAAAAGGACGTGAAATTGTT  37450

Query  1241   GAAAGGGAAGGGCATTTGATCAGACATGGTGTTTTGCGCCCCTTGCCTCTCGTGGGCTTG  1300
              |||||||||||||||||||||||||||||||||||| |||||| ||  |||||||| | |
Sbjct  37451  GAAAGGGAAGGGCATTTGATCAGACATGGTGTTTTGTGCCCCTCGCTCCTCGTGGG-TGG  37509

Query  1301   GGACTCTCGCAGCTCACTGGGCCAGCATCGGTTTTGGCGGCCGGAAAAAAC-CTAGGGAA  1359
              ||| ||||||||||||||||||||||||| ||||||||||| ||| ||| | || |||||
Sbjct  37510  GGAATCTCGCAGCTCACTGGGCCAGCATCAGTTTTGGCGGCAGGATAAATCTCT-GGGAA  37568

Query  1360   TGTGGCT-CTGCGCCTCGGTGTA-GAGTGTTATAGCCCTGGGGAATACGGCCAGTCGGGA  1417
              ||||||| ||   | |||| |   |||||||||||||| ||||||||| |||||  ||||
Sbjct  37569  TGTGGCTTCTTT-CTTCGG-GAGGGAGTGTTATAGCCCAGGGGAATACTGCCAGCTGGGA  37626

Query  1418   CCGAGGACTGCGATACTTGTTATCTAGGATGCTGGCATAATGGTTATATGCCGCCCGTCT  1477
              | ||||  ||||| | || || || |||||| ||||||||||||||||||||||||||||
Sbjct  37627  CTGAGGTATGCGACA-TT-TTGTCAAGGATGTTGGCATAATGGTTATATGCCGCCCGTCT  37684

Query  1478   TGAAACACGGACCAAGGAGTCTAACGTCTATGCGAGTGTTTGGGTGTTAAACCCGTACGC  1537
              ||||||||||||||||||||||||||||||||| ||||||||||||| ||||||||||||
Sbjct  37685  TGAAACACGGACCAAGGAGTCTAACGTCTATGCAAGTGTTTGGGTGTGAAACCCGTACGC  37744

Query  1538   GTAATGAAAGTGAACGTAGGTTGGGGCCCT-CCACCTGGGGGGTGCACAATCGACCGATC  1596
              |||||||||||||||||||||||||||||| ||  || ||||||||||||||||||||||
Sbjct  37745  GTAATGAAAGTGAACGTAGGTTGGGGCCCTTCCTTCT-GGGGGTGCACAATCGACCGATC  37803

Query  1597   CTGATGTCTTCGGATGGATTTGAGTAAGAGCATAGCTGTTGGGACCCGAAAGATGGTGAA  1656
              |||||||||||||||||||||||||||||||||||||||| |||||||||||||||||||
Sbjct  37804  CTGATGTCTTCGGATGGATTTGAGTAAGAGCATAGCTGTTAGGACCCGAAAGATGGTGAA  37863

Query  1657   CTATGCCTGAATAGGGTGAAGCCAGAGGAAACTCTGGTGGAGGCTCGTAGCGGTTCTGAC  1716
              ||||||||||||||||||||||||||||||||||||||||||||||||||| ||||||||
Sbjct  37864  CTATGCCTGAATAGGGTGAAGCCAGAGGAAACTCTGGTGGAGGCTCGTAGCAGTTCTGAC  37923

Query  1717   GTGCAAATCGATCGTCGAATTTGGGTATAGGGGCGAAAGACTAATCGAACCATCTAGTAG  1776
              ||||||||||||||||||||||||||||||||||||||||||||||||||||||||||||
Sbjct  37924  GTGCAAATCGATCGTCGAATTTGGGTATAGGGGCGAAAGACTAATCGAACCATCTAGTAG  37983

Query  1777   CTGGTTCCTGC  1787
              |||||||||||
Sbjct  37984  CTGGTTCCTGC  37994


 Score = 1393 bits (754),  Expect = 0.0
 Identities = 903/973 (93%), Gaps = 18/973 (2%)
 Strand=Plus/Plus

Query  825    AAGTTTGACCTCAAATCAGGTAGGGTTACCCGCTGAACTTAAGCATATCAATAAGCGGAG  884
              |||||||||||||||||||||||| |||||||||||||||||||||||||||||||||||
Sbjct  27101  AAGTTTGACCTCAAATCAGGTAGGATTACCCGCTGAACTTAAGCATATCAATAAGCGGAG  27160

Query  885    GAAAAGAAACCAACTGGGATTGCCTTAGTAACGGCGAGTGAAGCGGCAAAAGCTCAAATT  944
              |||||||||||||| |||||||||||||||||||||||||||||||||||||||||||||
Sbjct  27161  GAAAAGAAACCAACCGGGATTGCCTTAGTAACGGCGAGTGAAGCGGCAAAAGCTCAAATT  27220

Query  945    TGAAATCTGGTACCTTT-GGTGCCCGAGTTGTAATTTGGAGAGTACCACTTTGGGACTGT  1003
              ||||||||||||||||| ||||||||||||||||||||||||     | | |||||||| 
Sbjct  27221  TGAAATCTGGTACCTTTCGGTGCCCGAGTTGTAATTTGGAGAAAGTGATTCTGGGACTGG  27280

Query  1004   ACTTTGCCTATGTTCCTTGGAACAGGACGTCATGGAGGGTGAGAATCCCGTGTGGCGAGG  1063
               | |||||||||||||||||||||||||||||| ||||||||||| |||||| |||||||
Sbjct  27281  CCCTTGCCTATGTTCCTTGGAACAGGACGTCATAGAGGGTGAGAACCCCGTGAGGCGAGG  27340

Query  1064   GTG-T-CAGTTCTTTGTA-AAGGGTGCTCGAAGAGTCGAGTTGTTTGGGAATGCAGCTCT  1120
               || | |||||||||||| || | |  |||||||||||||||||||||||||||||||||
Sbjct  27341  -TGATCCAGTTCTTTGTAGAACGCT-TTCGAAGAGTCGAGTTGTTTGGGAATGCAGCTCT  27398

Query  1121   AAGTGGGTGGTAAATTCCATCTAAAGCTAAATACAGGCGAGAGACCGATAGCGAACAAGT  1180
              ||||||||||||||||||||||||||||||||||||||||||||||||||||||||||||
Sbjct  27399  AAGTGGGTGGTAAATTCCATCTAAAGCTAAATACAGGCGAGAGACCGATAGCGAACAAGT  27458

Query  1181   ACAGTGATGGAAAGATGAAAAGAACTTTGAAAAGAGAGTGAAAAAGTACGTGAAATTGTT  1240
              |||||||||||||||||||||||||||||||||||||||||||| | |||||||||||||
Sbjct  27459  ACAGTGATGGAAAGATGAAAAGAACTTTGAAAAGAGAGTGAAAAGG-ACGTGAAATTGTT  27517

Query  1241   GAAAGGGAAGGGCATTTGATCAGACATGGTGTTTTGCGCCCCTTGCCTCTCGTGGGCTTG  1300
              |||||||||||||||||||||||||||||||||||| |||||| ||  ||||||||   |
Sbjct  27518  GAAAGGGAAGGGCATTTGATCAGACATGGTGTTTTGTGCCCCTCGCTCCTCGTGGGTGGG  27577

Query  1301   GGACTCTCGCAGCTCACTGGGCCAGCATCGGTTTTGGCGGCCGGAAAAAAC-CTAGGGAA  1359
              ||| ||||||||||||||||||||||||| ||||||||||| ||| ||| | || |||||
Sbjct  27578  GGAATCTCGCAGCTCACTGGGCCAGCATCAGTTTTGGCGGCAGGATAAATCTCT-GGGAA  27636

Query  1360   TGTGGCT-CTGCGCCTCGGTGTA-GAGTGTTATAGCCCTGGGGAATACGGCCAGTCGGGA  1417
              ||||||| ||   | |||| |   |||||||||||||| ||||||||| |||||  ||||
Sbjct  27637  TGTGGCTTCTTT-CTTCGG-GAGGGAGTGTTATAGCCCAGGGGAATACTGCCAGCTGGGA  27694

Query  1418   CCGAGGACTGCGATACTTGTTATCTAGGATGCTGGCATAATGGTTATATGCCGCCCGTCT  1477
              | ||||  ||||| | || || || |||||| ||||||||||||||||||||||||||||
Sbjct  27695  CTGAGGTATGCGACA-TT-TTGTCAAGGATGTTGGCATAATGGTTATATGCCGCCCGTCT  27752

Query  1478   TGAAACACGGACCAAGGAGTCTAACGTCTATGCGAGTGTTTGGGTGTTAAACCCGTACGC  1537
              ||||||||||||||||||||||||||||||||| ||||||||||||| ||||||||||||
Sbjct  27753  TGAAACACGGACCAAGGAGTCTAACGTCTATGCAAGTGTTTGGGTGTGAAACCCGTACGC  27812

Query  1538   GTAATGAAAGTGAACGTAGGTTGGGGCCC-TCCACCT--GGGGGGTGCACAATCGACCGA  1594
              ||||||||||||||||||||||||||||| |||  ||  |||||||||||||||||||||
Sbjct  27813  GTAATGAAAGTGAACGTAGGTTGGGGCCCTTCCTTCTGGGGGGGGTGCACAATCGACCGA  27872

Query  1595   TCCTGATGTCTTCGGATGGATTTGAGTAAGAGCATAGCTGTTGGGACCCGAAAGATGGTG  1654
              |||||||||||||||||||||||||||||||||||||||||| |||||||||||||||||
Sbjct  27873  TCCTGATGTCTTCGGATGGATTTGAGTAAGAGCATAGCTGTTAGGACCCGAAAGATGGTG  27932

Query  1655   AACTATGCCTGAATAGGGTGAAGCCAGAGGAAACTCTGGTGGAGGCTCGTAGCGGTTCTG  1714
              ||||||||||||||||||||||||||||||||||||||||||||||||||||||||||||
Sbjct  27933  AACTATGCCTGAATAGGGTGAAGCCAGAGGAAACTCTGGTGGAGGCTCGTAGCGGTTCTG  27992

Query  1715   ACGTGCAAATCGATCGTCGAATTTGGGTATAGGGGCGAAAGACTAATCGAACCATCTAGT  1774
              ||||||||||||||||||||||||||||||||||||||||||||||||||||||||||||
Sbjct  27993  ACGTGCAAATCGATCGTCGAATTTGGGTATAGGGGCGAAAGACTAATCGAACCATCTAGT  28052

Query  1775   AGCTGGTTCCTGC  1787
              |||||||||||||
Sbjct  28053  AGCTGGTTCCTGC  28065


 Score = 1389 bits (752),  Expect = 0.0
 Identities = 900/970 (93%), Gaps = 16/970 (2%)
 Strand=Plus/Plus

Query  825   AAGTTTGACCTCAAATCAGGTAGGGTTACCCGCTGAACTTAAGCATATCAATAAGCGGAG  884
             |||||||||||||||||||||||| |||||||||||||||||||||||||||||||||||
Sbjct  7337  AAGTTTGACCTCAAATCAGGTAGGATTACCCGCTGAACTTAAGCATATCAATAAGCGGAG  7396

Query  885   GAAAAGAAACCAACTGGGATTGCCTTAGTAACGGCGAGTGAAGCGGCAAAAGCTCAAATT  944
             |||||||||||||| |||||||||||||||||||||||||||||||||||||||||||||
Sbjct  7397  GAAAAGAAACCAACCGGGATTGCCTTAGTAACGGCGAGTGAAGCGGCAAAAGCTCAAATT  7456

Query  945   TGAAATCTGGTACCTTT-GGTGCCCGAGTTGTAATTTGGAGAGTACCACTTTGGGACTGT  1003
             ||||||||||||||||| ||||||||||||||||||||||||     | | |||||||| 
Sbjct  7457  TGAAATCTGGTACCTTTCGGTGCCCGAGTTGTAATTTGGAGAAAGTGATTCTGGGACTGG  7516

Query  1004  ACTTTGCCTATGTTCCTTGGAACAGGACGTCATGGAGGGTGAGAATCCCGTGTGGCGAGG  1063
              | |||||||||||||||||||||||||||||| ||||||||||| |||||| |||||||
Sbjct  7517  CCCTTGCCTATGTTCCTTGGAACAGGACGTCATAGAGGGTGAGAACCCCGTGAGGCGAGG  7576

Query  1064  GTG-T-CAGTTCTTTGTA-AAGGGTGCTCGAAGAGTCGAGTTGTTTGGGAATGCAGCTCT  1120
              || | |||||||||||| || | |  |||||||||||||||||||||||||||||||||
Sbjct  7577  -TGATCCAGTTCTTTGTAGAACGCT-TTCGAAGAGTCGAGTTGTTTGGGAATGCAGCTCT  7634

Query  1121  AAGTGGGTGGTAAATTCCATCTAAAGCTAAATACAGGCGAGAGACCGATAGCGAACAAGT  1180
             ||||||||||||||||||||||||||||||||||||||||||||||||||||||||||||
Sbjct  7635  AAGTGGGTGGTAAATTCCATCTAAAGCTAAATACAGGCGAGAGACCGATAGCGAACAAGT  7694

Query  1181  ACAGTGATGGAAAGATGAAAAGAACTTTGAAAAGAGAGTGAAAAAGTACGTGAAATTGTT  1240
             |||||||||||||||||||||||||||||||| ||||||| ||||| |||||||||||||
Sbjct  7695  ACAGTGATGGAAAGATGAAAAGAACTTTGAAA-GAGAGTG-AAAAGGACGTGAAATTGTT  7752

Query  1241  GAAAGGGAAGGGCATTTGATCAGACATGGTGTTTTGCGCCCCTTGCCTCTCGTGGGCTTG  1300
             |||||||||||||||||||||||||||||||||||| |||||| ||  ||||||||   |
Sbjct  7753  GAAAGGGAAGGGCATTTGATCAGACATGGTGTTTTGTGCCCCTCGCTCCTCGTGGGTGGG  7812

Query  1301  GGACTCTCGCAGCTCACTGGGCCAGCATCGGTTTTGGCGGCCGGAAAAAAC-CTAGGGAA  1359
             ||| ||||||||||||||||||||||||| ||||||||||| ||| ||| | || |||||
Sbjct  7813  GGAATCTCGCAGCTCACTGGGCCAGCATCAGTTTTGGCGGCAGGATAAATCTCT-GGGAA  7871

Query  1360  TGTGGC-TCTGCGCCTCGGTGTAGAGTGTTATAGCCCTGGGGAATACGGCCAGTCGGGAC  1418
             |||||| |||   | ||||    |||||||||||||| ||||||||| |||||  |||||
Sbjct  7872  TGTGGCTTCT-TTCTTCGGGAGGGAGTGTTATAGCCCAGGGGAATACTGCCAGCTGGGAC  7930

Query  1419  CGAGGACTGCGATACTTGTTATCTAGGATGCTGGCATAATGGTTATATGCCGCCCGTCTT  1478
              ||||  ||||| | || || || |||||| |||||||||||||||||||||||||||||
Sbjct  7931  TGAGGTATGCGACA-TT-TTGTCAAGGATGTTGGCATAATGGTTATATGCCGCCCGTCTT  7988

Query  1479  GAAACACGGACCAAGGAGTCTAACGTCTATGCGAGTGTTTGGGTGTTAAACCCGTACGCG  1538
             |||||||||||||||||||||||||||||||| ||||||||||||| |||||||||||||
Sbjct  7989  GAAACACGGACCAAGGAGTCTAACGTCTATGCAAGTGTTTGGGTGTGAAACCCGTACGCG  8048

Query  1539  TAATGAAAGTGAACGTAGGTTGGGGCCCT-CCACCTGGGGGGTGCACAATCGACCGATCC  1597
             ||||||||||||||||||||||||||||| ||  || |||||||||||||||||||||||
Sbjct  8049  TAATGAAAGTGAACGTAGGTTGGGGCCCTTCCTTCT-GGGGGTGCACAATCGACCGATCC  8107

Query  1598  TGATGTCTTCGGATGGATTTGAGTAAGAGCATAGCTGTTGGGACCCGAAAGATGGTGAAC  1657
             ||||||||||||||||||||||||||||||||||||||| ||||||||||||||||||||
Sbjct  8108  TGATGTCTTCGGATGGATTTGAGTAAGAGCATAGCTGTTAGGACCCGAAAGATGGTGAAC  8167

Query  1658  TATGCCTGAATAGGGTGAAGCCAGAGGAAACTCTGGTGGAGGCTCGTAGCGGTTCTGACG  1717
             ||||||||||||||||||||||||||||||||||||||||||||||||||||||||||||
Sbjct  8168  TATGCCTGAATAGGGTGAAGCCAGAGGAAACTCTGGTGGAGGCTCGTAGCGGTTCTGACG  8227

Query  1718  TGCAAATCGATCGTCGAATTTGGGTATAGGGGCGAAAGACTAATCGAACCATCTAGTAGC  1777
             ||||||||||||||||||||||||||||||||||||||||||||||||||||||||||||
Sbjct  8228  TGCAAATCGATCGTCGAATTTGGGTATAGGGGCGAAAGACTAATCGAACCATCTAGTAGC  8287

Query  1778  TGGTTCCTGC  1787
             ||||||||||
Sbjct  8288  TGGTTCCTGC  8297


 Score = 1382 bits (748),  Expect = 0.0
 Identities = 900/971 (93%), Gaps = 20/971 (2%)
 Strand=Plus/Plus

Query  825    AAGTTTGACCTCAAATCAGGTAGGGTTACCCGCTGAACTTAAGCATATCAATAAGCGGAG  884
              |||||||||||||||||||||||| |||||||||||||||||||||||||||||||||||
Sbjct  17219  AAGTTTGACCTCAAATCAGGTAGGATTACCCGCTGAACTTAAGCATATCAATAAGCGGAG  17278

Query  885    GAAAAGAAACCAACTGGGATTGCCTTAGTAACGGCGAGTGAAGCGGCAAAAGCTCAAATT  944
              |||||||||||||| |||||||||||||||||||||||||||||||||||||||||||||
Sbjct  17279  GAAAAGAAACCAACCGGGATTGCCTTAGTAACGGCGAGTGAAGCGGCAAAAGCTCAAATT  17338

Query  945    TGAAATCTGGTACCTTT-GGTGCCCGAGTTGTAATTTGGAGAGTACCACTTTGGGACTGT  1003
              ||||||||||||||||| ||||||||||||||||||||||||     | | |||||||| 
Sbjct  17339  TGAAATCTGGTACCTTTCGGTGCCCGAGTTGTAATTTGGAGAAAGTGATTCTGGGACTGG  17398

Query  1004   ACTTTGCCTATGTTCCTTGGAACAGGACGTCATGGAGGGTGAGAATCCCGTGTGGCGAGG  1063
               | |||||||||||||||||||||||||||||| ||||||||||| |||||| |||||||
Sbjct  17399  CCCTTGCCTATGTTCCTTGGAACAGGACGTCATAGAGGGTGAGAACCCCGTGAGGCGAGG  17458

Query  1064   GTG-T-CAGTTCTTTGTA-AAGGGTGCTCGAAGAGTCGAGTTGTTTGGGAATGCAGCTCT  1120
               || | |||||||||||| || | |  |||||||||||||||||||||||||||||||||
Sbjct  17459  -TGATCCAGTTCTTTGTAGAACGCT-TTCGAAGAGTCGAGTTGTTTGGGAATGCAGCTCT  17516

Query  1121   AAGTGGGTGGTAAATTCCATCTAAAGCTAAATACAGGCGAGAGACCGATAGCGAACAAGT  1180
              ||||||||||||||||||||||||||||||||||||||||||||||||||||||||||||
Sbjct  17517  AAGTGGGTGGTAAATTCCATCTAAAGCTAAATACAGGCGAGAGACCGATAGCGAACAAGT  17576

Query  1181   ACAGTGATGGAAAGATGAAAAGAACTTTGAAAAGAGAGTGAAAAAGTACGTGAAATTGTT  1240
              ||||||||||||||||||||||||||||| |||||||||||||| | |||||||||||||
Sbjct  17577  ACAGTGATGGAAAGATGAAAAGAACTTTG-AAAGAGAGTGAAAAGG-ACGTGAAATTGTT  17634

Query  1241   GAAAGGGAAGGGCATTTGATCAGACATGGTGTTTTGCGCCCCTTGCCTCTCGTGGGCTTG  1300
              |||||||||||||||||||||||||||||||||||| |||||| ||  |||||||| | |
Sbjct  17635  GAAAGGGAAGGGCATTTGATCAGACATGGTGTTTTGTGCCCCTCGCTCCTCGTGGG-TGG  17693

Query  1301   GGACTCTCGCAGCTCACTGGGCCAGCATCGGTTTTGGCGGCCGGAAAAAAC-CTAGGGAA  1359
              ||| ||||||||||||||||||||||||| ||||||||||| ||| ||| | || |||||
Sbjct  17694  GGAATCTCGCAGCTCACTGGGCCAGCATCAGTTTTGGCGGCAGGATAAATCTCT-GGGAA  17752

Query  1360   TGTGGCT-CTGCGCCTCGGTGTA-GAGTGTTATAGCCCTGGGGAATACGGCCAGTCGGGA  1417
              ||||||| ||   | |||| |   |||||||||||||| ||||||||| |||||  ||||
Sbjct  17753  TGTGGCTTCTTT-CTTCGG-GAGGGAGTGTTATAGCCCAGGGGAATACTGCCAGCTGGGA  17810

Query  1418   CCGAGGACTGCGATACTTGTTATCTAGGATGCTGGCATAATGGTTATATGCCGCCCGTCT  1477
              | ||||  ||||| | || || || |||||| ||||||||||||||||||||||||||||
Sbjct  17811  CTGAGGTATGCGACA-TT-TTGTCAAGGATGTTGGCATAATGGTTATATGCCGCCCGTCT  17868

Query  1478   TGAAACACGGACCAAGGAGTCTAACGTCTATGCGAGTGTTTGGGTGTTAAACCCGTACGC  1537
              ||||||||||||||||||||||||||||||||| ||||||||||||| ||||||||||||
Sbjct  17869  TGAAACACGGACCAAGGAGTCTAACGTCTATGCAAGTGTTTGGGTGTGAAACCCGTACGC  17928

Query  1538   GTAATGAAAGTGAACGTAGGTTGGGGCCCT-CCACCTGGGGGGTGCACAATCGACCGATC  1596
              |||||||||||||||||||||||||||||| ||  || ||||||||||||||||||||||
Sbjct  17929  GTAATGAAAGTGAACGTAGGTTGGGGCCCTTCCTTCT-GGGGGTGCACAATCGACCGATC  17987

Query  1597   CTGATGTCTTCGGATGGATTTGAGTAAGAGCATAGCTGTTGGGACCCGAAAGATGGTGAA  1656
              |||||||||||||||||||||||||||||||||||||||| |||||||||||||||||||
Sbjct  17988  CTGATGTCTTCGGATGGATTTGAGTAAGAGCATAGCTGTTAGGACCCGAAAGATGGTGAA  18047

Query  1657   CTATGCCTGAATAGGGTGAAGCCAGAGGAAACTCTGGTGGAGGCTCGTAGCGGTTCTGAC  1716
              ||||||||||||||||||||||||||||||||||||||||||||||||||| ||||||||
Sbjct  18048  CTATGCCTGAATAGGGTGAAGCCAGAGGAAACTCTGGTGGAGGCTCGTAGCAGTTCTGAC  18107

Query  1717   GTGCAAATCGATCGTCGAATTTGGGTATAGGGGCGAAAGACTAATCGAACCATCTAGTAG  1776
              ||||||||||||||||||||||||||||||||||| ||||||||||||||||||||||||
Sbjct  18108  GTGCAAATCGATCGTCGAATTTGGGTATAGGGGCG-AAGACTAATCGAACCATCTAGTAG  18166

Query  1777   CTGGTTCCTGC  1787
              |||||||||||
Sbjct  18167  CTGGTTCCTGC  18177


 Score = 315 bits (170),  Expect = 4e-81
 Identities = 214/235 (91%), Gaps = 4/235 (2%)
 Strand=Plus/Plus

Query  436   TTCAAAACTTTCAACAATGGATCTCTTGGTTCTCGCATCGATGAAGAACGCAGCGAAATG  495
             ||||||||||||||||| ||||||||||||||||||||||||||||||||||||||| ||
Sbjct  6930  TTCAAAACTTTCAACAACGGATCTCTTGGTTCTCGCATCGATGAAGAACGCAGCGAACTG  6989

Query  496   CGATACGTAATGTGAATTGCAGAATTCCGTGAATCATCGAATCTTTGAACGCACATTGCG  555
             ||||||||||||||||||||||||||||||||||||||||||||||||||||||||||||
Sbjct  6990  CGATACGTAATGTGAATTGCAGAATTCCGTGAATCATCGAATCTTTGAACGCACATTGCG  7049

Query  556   CCCTCTGGTATTCCGGGGGGCATGCCTGTTTGAGCGTCATTTCCTTCTCAAACACATTGT  615
             |||  ||||||||||||||||||||||||||||||||||||||| ||||||||   ||  
Sbjct  7050  CCCCTTGGTATTCCGGGGGGCATGCCTGTTTGAGCGTCATTTCCCTCTCAAACT--TTAC  7107

Query  616   GTTTGGTAGTGAGTGATACTCGTTTTT-GAGTTAACTTGAAATTGT-AGGCCATA  668
             ||||||||||||| |||||||   | | |||||  ||||||| ||  ||||||||
Sbjct  7108  GTTTGGTAGTGAGCGATACTCTACTCTGGAGTTTGCTTGAAAATGGGAGGCCATA  7162


 Score = 315 bits (170),  Expect = 4e-81
 Identities = 214/235 (91%), Gaps = 4/235 (2%)
 Strand=Plus/Plus

Query  436    TTCAAAACTTTCAACAATGGATCTCTTGGTTCTCGCATCGATGAAGAACGCAGCGAAATG  495
              ||||||||||||||||| ||||||||||||||||||||||||||||||||||||||| ||
Sbjct  16812  TTCAAAACTTTCAACAACGGATCTCTTGGTTCTCGCATCGATGAAGAACGCAGCGAACTG  16871

Query  496    CGATACGTAATGTGAATTGCAGAATTCCGTGAATCATCGAATCTTTGAACGCACATTGCG  555
              ||||||||||||||||||||||||||||||||||||||||||||||||||||||||||||
Sbjct  16872  CGATACGTAATGTGAATTGCAGAATTCCGTGAATCATCGAATCTTTGAACGCACATTGCG  16931

Query  556    CCCTCTGGTATTCCGGGGGGCATGCCTGTTTGAGCGTCATTTCCTTCTCAAACACATTGT  615
              |||  ||||||||||||||||||||||||||||||||||||||| ||||||||   ||  
Sbjct  16932  CCCCTTGGTATTCCGGGGGGCATGCCTGTTTGAGCGTCATTTCCCTCTCAAACT--TTAC  16989

Query  616    GTTTGGTAGTGAGTGATACTCGTTTTT-GAGTTAACTTGAAATTGT-AGGCCATA  668
              ||||||||||||| |||||||   | | |||||  ||||||| ||  ||||||||
Sbjct  16990  GTTTGGTAGTGAGCGATACTCTACTCTGGAGTTTGCTTGAAAATGGGAGGCCATA  17044


 Score = 315 bits (170),  Expect = 4e-81
 Identities = 214/235 (91%), Gaps = 4/235 (2%)
 Strand=Plus/Plus

Query  436    TTCAAAACTTTCAACAATGGATCTCTTGGTTCTCGCATCGATGAAGAACGCAGCGAAATG  495
              ||||||||||||||||| ||||||||||||||||||||||||||||||||||||||| ||
Sbjct  26695  TTCAAAACTTTCAACAACGGATCTCTTGGTTCTCGCATCGATGAAGAACGCAGCGAACTG  26754

Query  496    CGATACGTAATGTGAATTGCAGAATTCCGTGAATCATCGAATCTTTGAACGCACATTGCG  555
              ||||||||||||||||||||||||||||||||||||||||||||||||||||||||||||
Sbjct  26755  CGATACGTAATGTGAATTGCAGAATTCCGTGAATCATCGAATCTTTGAACGCACATTGCG  26814

Query  556    CCCTCTGGTATTCCGGGGGGCATGCCTGTTTGAGCGTCATTTCCTTCTCAAACACATTGT  615
              |||  ||||||||||||||||||||||||||||||||||||||| ||||||||   ||  
Sbjct  26815  CCCCTTGGTATTCCGGGGGGCATGCCTGTTTGAGCGTCATTTCCCTCTCAAACT--TTAC  26872

Query  616    GTTTGGTAGTGAGTGATACTCGTTTTT-GAGTTAACTTGAAATTGT-AGGCCATA  668
              ||||||||||||| |||||||   | | |||||  ||||||| ||  ||||||||
Sbjct  26873  GTTTGGTAGTGAGCGATACTCTACTCTGGAGTTTGCTTGAAAATGGGAGGCCATA  26927


 Score = 315 bits (170),  Expect = 4e-81
 Identities = 214/235 (91%), Gaps = 4/235 (2%)
 Strand=Plus/Plus

Query  436    TTCAAAACTTTCAACAATGGATCTCTTGGTTCTCGCATCGATGAAGAACGCAGCGAAATG  495
              ||||||||||||||||| ||||||||||||||||||||||||||||||||||||||| ||
Sbjct  36626  TTCAAAACTTTCAACAACGGATCTCTTGGTTCTCGCATCGATGAAGAACGCAGCGAACTG  36685

Query  496    CGATACGTAATGTGAATTGCAGAATTCCGTGAATCATCGAATCTTTGAACGCACATTGCG  555
              ||||||||||||||||||||||||||||||||||||||||||||||||||||||||||||
Sbjct  36686  CGATACGTAATGTGAATTGCAGAATTCCGTGAATCATCGAATCTTTGAACGCACATTGCG  36745

Query  556    CCCTCTGGTATTCCGGGGGGCATGCCTGTTTGAGCGTCATTTCCTTCTCAAACACATTGT  615
              |||  ||||||||||||||||||||||||||||||||||||||| ||||||||   ||  
Sbjct  36746  CCCCTTGGTATTCCGGGGGGCATGCCTGTTTGAGCGTCATTTCCCTCTCAAACT--TTAC  36803

Query  616    GTTTGGTAGTGAGTGATACTCGTTTTT-GAGTTAACTTGAAATTGT-AGGCCATA  668
              ||||||||||||| |||||||   | | |||||  ||||||| ||  ||||||||
Sbjct  36804  GTTTGGTAGTGAGCGATACTCTACTCTGGAGTTTGCTTGAAAATGGGAGGCCATA  36858


 Score = 75.0 bits (40),  Expect = 8e-09
 Identities = 42/43 (98%), Gaps = 0/43 (0%)
 Strand=Plus/Plus

Query  1     CAAGGTTTCCGTAGGTGAACCTGCGGAAGGATCATTAAAGAAA  43
             ||||||||||||||||||||||||||||||||||||| |||||
Sbjct  6672  CAAGGTTTCCGTAGGTGAACCTGCGGAAGGATCATTATAGAAA  6714


 Score = 75.0 bits (40),  Expect = 8e-09
 Identities = 42/43 (98%), Gaps = 0/43 (0%)
 Strand=Plus/Plus

Query  1      CAAGGTTTCCGTAGGTGAACCTGCGGAAGGATCATTAAAGAAA  43
              ||||||||||||||||||||||||||||||||||||| |||||
Sbjct  16556  CAAGGTTTCCGTAGGTGAACCTGCGGAAGGATCATTATAGAAA  16598


 Score = 75.0 bits (40),  Expect = 8e-09
 Identities = 42/43 (98%), Gaps = 0/43 (0%)
 Strand=Plus/Plus

Query  1      CAAGGTTTCCGTAGGTGAACCTGCGGAAGGATCATTAAAGAAA  43
              ||||||||||||||||||||||||||||||||||||| |||||
Sbjct  26440  CAAGGTTTCCGTAGGTGAACCTGCGGAAGGATCATTATAGAAA  26482


 Score = 75.0 bits (40),  Expect = 8e-09
 Identities = 42/43 (98%), Gaps = 0/43 (0%)
 Strand=Plus/Plus

Query  1      CAAGGTTTCCGTAGGTGAACCTGCGGAAGGATCATTAAAGAAA  43
              ||||||||||||||||||||||||||||||||||||| |||||
Sbjct  36371  CAAGGTTTCCGTAGGTGAACCTGCGGAAGGATCATTATAGAAA  36413


>CU928181.1 Zygosaccharomyces rouxii strain CBS732 chromosome E complete 
sequence
Length=881646

 Score = 1399 bits (757),  Expect = 0.0
 Identities = 903/972 (93%), Gaps = 15/972 (2%)
 Strand=Plus/Minus

Query  825     AAGTTTGACCTCAAATCAGGTAGGGTTACCCGCTGAACTTAAGCATATCAATAAGCGGAG  884
               |||||||||||||||||||||||| |||||||||||||||||||||||||||||||||||
Sbjct  822134  AAGTTTGACCTCAAATCAGGTAGGATTACCCGCTGAACTTAAGCATATCAATAAGCGGAG  822075

Query  885     GAAAAGAAACCAACTGGGATTGCCTTAGTAACGGCGAGTGAAGCGGCAAAAGCTCAAATT  944
               |||||||||||||| |||||||||||||||||||||||||||||||||||||||||||||
Sbjct  822074  GAAAAGAAACCAACCGGGATTGCCTTAGTAACGGCGAGTGAAGCGGCAAAAGCTCAAATT  822015

Query  945     TGAAATCTGGTACCTTT-GGTGCCCGAGTTGTAATTTGGAGAGTACCACTTTGGGACTGT  1003
               ||||||||||||||||| ||||||||||||||||||||||||     | | |||||||| 
Sbjct  822014  TGAAATCTGGTACCTTTCGGTGCCCGAGTTGTAATTTGGAGAAAGTGATTCTGGGACTGG  821955

Query  1004    ACTTTGCCTATGTTCCTTGGAACAGGACGTCATGGAGGGTGAGAATCCCGTGTGGCGAGG  1063
                | |||||||||||||||||||||||||||||| ||||||||||| |||||| |||||||
Sbjct  821954  CCCTTGCCTATGTTCCTTGGAACAGGACGTCATAGAGGGTGAGAACCCCGTGAGGCGAGG  821895

Query  1064    GTG-T-CAGTTCTTTGTA-AAGGGTGCTCGAAGAGTCGAGTTGTTTGGGAATGCAGCTCT  1120
                || | |||||||||||| || | |  |||||||||||||||||||||||||||||||||
Sbjct  821894  -TGATCCAGTTCTTTGTAGAACGCT-TTCGAAGAGTCGAGTTGTTTGGGAATGCAGCTCT  821837

Query  1121    AAGTGGGTGGTAAATTCCATCTAAAGCTAAATACAGGCGAGAGACCGATAGCGAACAAGT  1180
               ||||||||||||||||||||||||||||||||||||||||||||||||||||||||||||
Sbjct  821836  AAGTGGGTGGTAAATTCCATCTAAAGCTAAATACAGGCGAGAGACCGATAGCGAACAAGT  821777

Query  1181    ACAGTGATGGAAAGATGAAAAGAACTTTGAAAAGAGAGTGAAAAAGTACGTGAAATTGTT  1240
               |||||||||||||||||||||||||||||||||||||||||||||| |||||||||||||
Sbjct  821776  ACAGTGATGGAAAGATGAAAAGAACTTTGAAAAGAGAGTGAAAAAGGACGTGAAATTGTT  821717

Query  1241    GAAAGGGAAGGGCATTTGATCAGACATGGTGTTTTGCGCCCCTTGCCTCTCGTGGGCTTG  1300
               |||||||||||||||||||||||||||||||||||| |||||| ||  ||||||||   |
Sbjct  821716  GAAAGGGAAGGGCATTTGATCAGACATGGTGTTTTGTGCCCCTCGCTCCTCGTGGGTGGG  821657

Query  1301    GGACTCTCGCAGCTCACTGGGCCAGCATCGGTTTTGGCGGCCGGAAAAAAC-CTAGGGAA  1359
               ||| ||||||||||||||||||||||||| ||||||||||| ||| ||| | || |||||
Sbjct  821656  GGAATCTCGCAGCTCACTGGGCCAGCATCAGTTTTGGCGGCAGGATAAATCTCT-GGGAA  821598

Query  1360    TGTGGC-TCTGCGCCTCGGTGTAGAGTGTTATAGCCCTGGGGAATACGGCCAGTCGGGAC  1418
               |||||| |||   | ||||    |||||||||||||| ||||||||| |||||  |||||
Sbjct  821597  TGTGGCTTCT-TTCTTCGGGAGGGAGTGTTATAGCCCAGGGGAATACTGCCAGCTGGGAC  821539

Query  1419    CGAGGACTGCGATACTTGTTATCTAGGATGCTGGCATAATGGTTATATGCCGCCCGTCTT  1478
                ||||  ||||| | || || || |||||| |||||||||||||||||||||||||||||
Sbjct  821538  TGAGGTATGCGACA-TT-TTGTCAAGGATGTTGGCATAATGGTTATATGCCGCCCGTCTT  821481

Query  1479    GAAACACGGACCAAGGAGTCTAACGTCTATGCGAGTGTTTGGGTGTTAAACCCGTACGCG  1538
               |||||||||||||||||||||||||||||||| ||||||||||||| |||||||||||||
Sbjct  821480  GAAACACGGACCAAGGAGTCTAACGTCTATGCAAGTGTTTGGGTGTGAAACCCGTACGCG  821421

Query  1539    TAATGAAAGTGAACGTAGGTTGGGGCCCT-CCACCT--GGGGGGTGCACAATCGACCGAT  1595
               ||||||||||||||||||||||||||||| ||  ||  ||||||||||||||||||||||
Sbjct  821420  TAATGAAAGTGAACGTAGGTTGGGGCCCTTCCTTCTGGGGGGGGTGCACAATCGACCGAT  821361

Query  1596    CCTGATGTCTTCGGATGGATTTGAGTAAGAGCATAGCTGTTGGGACCCGAAAGATGGTGA  1655
               ||||||||||||||||||||||||||||||||||||||||| ||||||||||||||||||
Sbjct  821360  CCTGATGTCTTCGGATGGATTTGAGTAAGAGCATAGCTGTTAGGACCCGAAAGATGGTGA  821301

Query  1656    ACTATGCCTGAATAGGGTGAAGCCAGAGGAAACTCTGGTGGAGGCTCGTAGCGGTTCTGA  1715
               ||||||||||||||||||||||||||||||||||||||||||||||||||||||||||||
Sbjct  821300  ACTATGCCTGAATAGGGTGAAGCCAGAGGAAACTCTGGTGGAGGCTCGTAGCGGTTCTGA  821241

Query  1716    CGTGCAAATCGATCGTCGAATTTGGGTATAGGGGCGAAAGACTAATCGAACCATCTAGTA  1775
               ||||||||||||||||||||||||||||||||||||||||||||||||||||||||||||
Sbjct  821240  CGTGCAAATCGATCGTCGAATTTGGGTATAGGGGCGAAAGACTAATCGAACCATCTAGTA  821181

Query  1776    GCTGGTTCCTGC  1787
               ||||||||||||
Sbjct  821180  GCTGGTTCCTGC  821169


 Score = 1399 bits (757),  Expect = 0.0
 Identities = 903/972 (93%), Gaps = 15/972 (2%)
 Strand=Plus/Minus

Query  825     AAGTTTGACCTCAAATCAGGTAGGGTTACCCGCTGAACTTAAGCATATCAATAAGCGGAG  884
               |||||||||||||||||||||||| |||||||||||||||||||||||||||||||||||
Sbjct  832002  AAGTTTGACCTCAAATCAGGTAGGATTACCCGCTGAACTTAAGCATATCAATAAGCGGAG  831943

Query  885     GAAAAGAAACCAACTGGGATTGCCTTAGTAACGGCGAGTGAAGCGGCAAAAGCTCAAATT  944
               |||||||||||||| |||||||||||||||||||||||||||||||||||||||||||||
Sbjct  831942  GAAAAGAAACCAACCGGGATTGCCTTAGTAACGGCGAGTGAAGCGGCAAAAGCTCAAATT  831883

Query  945     TGAAATCTGGTACCTTT-GGTGCCCGAGTTGTAATTTGGAGAGTACCACTTTGGGACTGT  1003
               ||||||||||||||||| ||||||||||||||||||||||||     | | |||||||| 
Sbjct  831882  TGAAATCTGGTACCTTTCGGTGCCCGAGTTGTAATTTGGAGAAAGTGATTCTGGGACTGG  831823

Query  1004    ACTTTGCCTATGTTCCTTGGAACAGGACGTCATGGAGGGTGAGAATCCCGTGTGGCGAGG  1063
                | |||||||||||||||||||||||||||||| ||||||||||| |||||| |||||||
Sbjct  831822  CCCTTGCCTATGTTCCTTGGAACAGGACGTCATAGAGGGTGAGAACCCCGTGAGGCGAGG  831763

Query  1064    GTG-T-CAGTTCTTTGTA-AAGGGTGCTCGAAGAGTCGAGTTGTTTGGGAATGCAGCTCT  1120
                || | |||||||||||| || | |  |||||||||||||||||||||||||||||||||
Sbjct  831762  -TGATCCAGTTCTTTGTAGAACGCT-TTCGAAGAGTCGAGTTGTTTGGGAATGCAGCTCT  831705

Query  1121    AAGTGGGTGGTAAATTCCATCTAAAGCTAAATACAGGCGAGAGACCGATAGCGAACAAGT  1180
               ||||||||||||||||||||||||||||||||||||||||||||||||||||||||||||
Sbjct  831704  AAGTGGGTGGTAAATTCCATCTAAAGCTAAATACAGGCGAGAGACCGATAGCGAACAAGT  831645

Query  1181    ACAGTGATGGAAAGATGAAAAGAACTTTGAAAAGAGAGTGAAAAAGTACGTGAAATTGTT  1240
               |||||||||||||||||||||||||||||||||||||||||||||| |||||||||||||
Sbjct  831644  ACAGTGATGGAAAGATGAAAAGAACTTTGAAAAGAGAGTGAAAAAGGACGTGAAATTGTT  831585

Query  1241    GAAAGGGAAGGGCATTTGATCAGACATGGTGTTTTGCGCCCCTTGCCTCTCGTGGGCTTG  1300
               |||||||||||||||||||||||||||||||||||| |||||| ||  ||||||||   |
Sbjct  831584  GAAAGGGAAGGGCATTTGATCAGACATGGTGTTTTGTGCCCCTCGCTCCTCGTGGGTGGG  831525

Query  1301    GGACTCTCGCAGCTCACTGGGCCAGCATCGGTTTTGGCGGCCGGAAAAAAC-CTAGGGAA  1359
               ||| ||||||||||||||||||||||||| ||||||||||| ||| ||| | || |||||
Sbjct  831524  GGAATCTCGCAGCTCACTGGGCCAGCATCAGTTTTGGCGGCAGGATAAATCTCT-GGGAA  831466

Query  1360    TGTGGC-TCTGCGCCTCGGTGTAGAGTGTTATAGCCCTGGGGAATACGGCCAGTCGGGAC  1418
               |||||| |||   | ||||    |||||||||||||| ||||||||| |||||  |||||
Sbjct  831465  TGTGGCTTCT-TTCTTCGGGAGGGAGTGTTATAGCCCAGGGGAATACTGCCAGCTGGGAC  831407

Query  1419    CGAGGACTGCGATACTTGTTATCTAGGATGCTGGCATAATGGTTATATGCCGCCCGTCTT  1478
                ||||  ||||| | || || || |||||| |||||||||||||||||||||||||||||
Sbjct  831406  TGAGGTATGCGACA-TT-TTGTCAAGGATGTTGGCATAATGGTTATATGCCGCCCGTCTT  831349

Query  1479    GAAACACGGACCAAGGAGTCTAACGTCTATGCGAGTGTTTGGGTGTTAAACCCGTACGCG  1538
               |||||||||||||||||||||||||||||||| ||||||||||||| |||||||||||||
Sbjct  831348  GAAACACGGACCAAGGAGTCTAACGTCTATGCAAGTGTTTGGGTGTGAAACCCGTACGCG  831289

Query  1539    TAATGAAAGTGAACGTAGGTTGGGGCCCT-CCACCT--GGGGGGTGCACAATCGACCGAT  1595
               ||||||||||||||||||||||||||||| ||  ||  ||||||||||||||||||||||
Sbjct  831288  TAATGAAAGTGAACGTAGGTTGGGGCCCTTCCTTCTGGGGGGGGTGCACAATCGACCGAT  831229

Query  1596    CCTGATGTCTTCGGATGGATTTGAGTAAGAGCATAGCTGTTGGGACCCGAAAGATGGTGA  1655
               ||||||||||||||||||||||||||||||||||||||||| ||||||||||||||||||
Sbjct  831228  CCTGATGTCTTCGGATGGATTTGAGTAAGAGCATAGCTGTTAGGACCCGAAAGATGGTGA  831169

Query  1656    ACTATGCCTGAATAGGGTGAAGCCAGAGGAAACTCTGGTGGAGGCTCGTAGCGGTTCTGA  1715
               ||||||||||||||||||||||||||||||||||||||||||||||||||||||||||||
Sbjct  831168  ACTATGCCTGAATAGGGTGAAGCCAGAGGAAACTCTGGTGGAGGCTCGTAGCGGTTCTGA  831109

Query  1716    CGTGCAAATCGATCGTCGAATTTGGGTATAGGGGCGAAAGACTAATCGAACCATCTAGTA  1775
               ||||||||||||||||||||||||||||||||||||||||||||||||||||||||||||
Sbjct  831108  CGTGCAAATCGATCGTCGAATTTGGGTATAGGGGCGAAAGACTAATCGAACCATCTAGTA  831049

Query  1776    GCTGGTTCCTGC  1787
               ||||||||||||
Sbjct  831048  GCTGGTTCCTGC  831037


 Score = 1399 bits (757),  Expect = 0.0
 Identities = 903/972 (93%), Gaps = 15/972 (2%)
 Strand=Plus/Minus

Query  825     AAGTTTGACCTCAAATCAGGTAGGGTTACCCGCTGAACTTAAGCATATCAATAAGCGGAG  884
               |||||||||||||||||||||||| |||||||||||||||||||||||||||||||||||
Sbjct  838711  AAGTTTGACCTCAAATCAGGTAGGATTACCCGCTGAACTTAAGCATATCAATAAGCGGAG  838652

Query  885     GAAAAGAAACCAACTGGGATTGCCTTAGTAACGGCGAGTGAAGCGGCAAAAGCTCAAATT  944
               |||||||||||||| |||||||||||||||||||||||||||||||||||||||||||||
Sbjct  838651  GAAAAGAAACCAACCGGGATTGCCTTAGTAACGGCGAGTGAAGCGGCAAAAGCTCAAATT  838592

Query  945     TGAAATCTGGTACCTTT-GGTGCCCGAGTTGTAATTTGGAGAGTACCACTTTGGGACTGT  1003
               ||||||||||||||||| ||||||||||||||||||||||||     | | |||||||| 
Sbjct  838591  TGAAATCTGGTACCTTTCGGTGCCCGAGTTGTAATTTGGAGAAAGTGATTCTGGGACTGG  838532

Query  1004    ACTTTGCCTATGTTCCTTGGAACAGGACGTCATGGAGGGTGAGAATCCCGTGTGGCGAGG  1063
                | |||||||||||||||||||||||||||||| ||||||||||| |||||| |||||||
Sbjct  838531  CCCTTGCCTATGTTCCTTGGAACAGGACGTCATAGAGGGTGAGAACCCCGTGAGGCGAGG  838472

Query  1064    GTG-T-CAGTTCTTTGTA-AAGGGTGCTCGAAGAGTCGAGTTGTTTGGGAATGCAGCTCT  1120
                || | |||||||||||| || | |  |||||||||||||||||||||||||||||||||
Sbjct  838471  -TGATCCAGTTCTTTGTAGAACGCT-TTCGAAGAGTCGAGTTGTTTGGGAATGCAGCTCT  838414

Query  1121    AAGTGGGTGGTAAATTCCATCTAAAGCTAAATACAGGCGAGAGACCGATAGCGAACAAGT  1180
               ||||||||||||||||||||||||||||||||||||||||||||||||||||||||||||
Sbjct  838413  AAGTGGGTGGTAAATTCCATCTAAAGCTAAATACAGGCGAGAGACCGATAGCGAACAAGT  838354

Query  1181    ACAGTGATGGAAAGATGAAAAGAACTTTGAAAAGAGAGTGAAAAAGTACGTGAAATTGTT  1240
               |||||||||||||||||||||||||||||||||||||||||||||| |||||||||||||
Sbjct  838353  ACAGTGATGGAAAGATGAAAAGAACTTTGAAAAGAGAGTGAAAAAGGACGTGAAATTGTT  838294

Query  1241    GAAAGGGAAGGGCATTTGATCAGACATGGTGTTTTGCGCCCCTTGCCTCTCGTGGGCTTG  1300
               |||||||||||||||||||||||||||||||||||| |||||| ||  ||||||||   |
Sbjct  838293  GAAAGGGAAGGGCATTTGATCAGACATGGTGTTTTGTGCCCCTCGCTCCTCGTGGGTGGG  838234

Query  1301    GGACTCTCGCAGCTCACTGGGCCAGCATCGGTTTTGGCGGCCGGAAAAAAC-CTAGGGAA  1359
               ||| ||||||||||||||||||||||||| ||||||||||| ||| ||| | || |||||
Sbjct  838233  GGAATCTCGCAGCTCACTGGGCCAGCATCAGTTTTGGCGGCAGGATAAATCTCT-GGGAA  838175

Query  1360    TGTGGC-TCTGCGCCTCGGTGTAGAGTGTTATAGCCCTGGGGAATACGGCCAGTCGGGAC  1418
               |||||| |||   | ||||    |||||||||||||| ||||||||| |||||  |||||
Sbjct  838174  TGTGGCTTCT-TTCTTCGGGAGGGAGTGTTATAGCCCAGGGGAATACTGCCAGCTGGGAC  838116

Query  1419    CGAGGACTGCGATACTTGTTATCTAGGATGCTGGCATAATGGTTATATGCCGCCCGTCTT  1478
                ||||  ||||| | || || || |||||| |||||||||||||||||||||||||||||
Sbjct  838115  TGAGGTATGCGACA-TT-TTGTCAAGGATGTTGGCATAATGGTTATATGCCGCCCGTCTT  838058

Query  1479    GAAACACGGACCAAGGAGTCTAACGTCTATGCGAGTGTTTGGGTGTTAAACCCGTACGCG  1538
               |||||||||||||||||||||||||||||||| ||||||||||||| |||||||||||||
Sbjct  838057  GAAACACGGACCAAGGAGTCTAACGTCTATGCAAGTGTTTGGGTGTGAAACCCGTACGCG  837998

Query  1539    TAATGAAAGTGAACGTAGGTTGGGGCCCT-CCACCT--GGGGGGTGCACAATCGACCGAT  1595
               ||||||||||||||||||||||||||||| ||  ||  ||||||||||||||||||||||
Sbjct  837997  TAATGAAAGTGAACGTAGGTTGGGGCCCTTCCTTCTGGGGGGGGTGCACAATCGACCGAT  837938

Query  1596    CCTGATGTCTTCGGATGGATTTGAGTAAGAGCATAGCTGTTGGGACCCGAAAGATGGTGA  1655
               ||||||||||||||||||||||||||||||||||||||||| ||||||||||||||||||
Sbjct  837937  CCTGATGTCTTCGGATGGATTTGAGTAAGAGCATAGCTGTTAGGACCCGAAAGATGGTGA  837878

Query  1656    ACTATGCCTGAATAGGGTGAAGCCAGAGGAAACTCTGGTGGAGGCTCGTAGCGGTTCTGA  1715
               ||||||||||||||||||||||||||||||||||||||||||||||||||||||||||||
Sbjct  837877  ACTATGCCTGAATAGGGTGAAGCCAGAGGAAACTCTGGTGGAGGCTCGTAGCGGTTCTGA  837818

Query  1716    CGTGCAAATCGATCGTCGAATTTGGGTATAGGGGCGAAAGACTAATCGAACCATCTAGTA  1775
               ||||||||||||||||||||||||||||||||||||||||||||||||||||||||||||
Sbjct  837817  CGTGCAAATCGATCGTCGAATTTGGGTATAGGGGCGAAAGACTAATCGAACCATCTAGTA  837758

Query  1776    GCTGGTTCCTGC  1787
               ||||||||||||
Sbjct  837757  GCTGGTTCCTGC  837746


 Score = 315 bits (170),  Expect = 4e-81
 Identities = 214/235 (91%), Gaps = 4/235 (2%)
 Strand=Plus/Minus

Query  436     TTCAAAACTTTCAACAATGGATCTCTTGGTTCTCGCATCGATGAAGAACGCAGCGAAATG  495
               ||||||||||||||||| ||||||||||||||||||||||||||||||||||||||| ||
Sbjct  839123  TTCAAAACTTTCAACAACGGATCTCTTGGTTCTCGCATCGATGAAGAACGCAGCGAACTG  839064

Query  496     CGATACGTAATGTGAATTGCAGAATTCCGTGAATCATCGAATCTTTGAACGCACATTGCG  555
               ||||||||||||||||||||||||||||||||||||||||||||||||||||||||||||
Sbjct  839063  CGATACGTAATGTGAATTGCAGAATTCCGTGAATCATCGAATCTTTGAACGCACATTGCG  839004

Query  556     CCCTCTGGTATTCCGGGGGGCATGCCTGTTTGAGCGTCATTTCCTTCTCAAACACATTGT  615
               |||  ||||||||||||||||||||||||||||||||||||||| ||||||||   ||  
Sbjct  839003  CCCCTTGGTATTCCGGGGGGCATGCCTGTTTGAGCGTCATTTCCCTCTCAAACT--TTAC  838946

Query  616     GTTTGGTAGTGAGTGATACTCGTTTTT-GAGTTAACTTGAAATTGT-AGGCCATA  668
               ||||||||||||| |||||||   | | |||||  ||||||| ||  ||||||||
Sbjct  838945  GTTTGGTAGTGAGCGATACTCTACTCTGGAGTTTGCTTGAAAATGGGAGGCCATA  838891


 Score = 309 bits (167),  Expect = 2e-79
 Identities = 214/236 (91%), Gaps = 5/236 (2%)
 Strand=Plus/Minus

Query  436     TTCAAAACTTTCAACAATGGATCTCTTGGTTCTCGCATCGATGAAGAACGCAGCGAAATG  495
               ||||||||||||||||| ||||||||||||||||||||||||||||||||||||||| ||
Sbjct  822547  TTCAAAACTTTCAACAACGGATCTCTTGGTTCTCGCATCGATGAAGAACGCAGCGAACTG  822488

Query  496     CGATACGTAATGTGAATTGCAGAATTCCGTGAATCATCGAATCTTTGAACGCACATTGCG  555
               ||||||||||||||||||||||||||||||||||||||||||||||||||||||||||||
Sbjct  822487  CGATACGTAATGTGAATTGCAGAATTCCGTGAATCATCGAATCTTTGAACGCACATTGCG  822428

Query  556     CCCTCTGGTATTCC-GGGGGGCATGCCTGTTTGAGCGTCATTTCCTTCTCAAACACATTG  614
               |||  ||||||||| |||||||||||||||||||||||||||||| ||||||||   || 
Sbjct  822427  CCCCTTGGTATTCCGGGGGGGCATGCCTGTTTGAGCGTCATTTCCCTCTCAAACT--TTA  822370

Query  615     TGTTTGGTAGTGAGTGATACTCGTTTTT-GAGTTAACTTGAAATTGT-AGGCCATA  668
                ||||||||||||| |||||||   | | |||||  ||||||| ||  ||||||||
Sbjct  822369  CGTTTGGTAGTGAGCGATACTCTACTCTGGAGTTTGCTTGAAAATGGGAGGCCATA  822314


 Score = 309 bits (167),  Expect = 2e-79
 Identities = 214/236 (91%), Gaps = 5/236 (2%)
 Strand=Plus/Minus

Query  436     TTCAAAACTTTCAACAATGGATCTCTTGGTTCTCGCATCGATGAAGAACGCAGCGAAATG  495
               ||||||||||||||||| ||||||||||||||||||||||||||||||||||||||| ||
Sbjct  832415  TTCAAAACTTTCAACAACGGATCTCTTGGTTCTCGCATCGATGAAGAACGCAGCGAACTG  832356

Query  496     CGATACGTAATGTGAATTGCAGAATTCCGTGAATCATCGAATCTTTGAACGCACATTGCG  555
               ||||||||||||||||||||||||||||||||||||||||||||||||||||||||||||
Sbjct  832355  CGATACGTAATGTGAATTGCAGAATTCCGTGAATCATCGAATCTTTGAACGCACATTGCG  832296

Query  556     CCCTCTGGTATTCC-GGGGGGCATGCCTGTTTGAGCGTCATTTCCTTCTCAAACACATTG  614
               |||  ||||||||| |||||||||||||||||||||||||||||| ||||||||   || 
Sbjct  832295  CCCCTTGGTATTCCGGGGGGGCATGCCTGTTTGAGCGTCATTTCCCTCTCAAACT--TTA  832238

Query  615     TGTTTGGTAGTGAGTGATACTCGTTTTT-GAGTTAACTTGAAATTGT-AGGCCATA  668
                ||||||||||||| |||||||   | | |||||  ||||||| ||  ||||||||
Sbjct  832237  CGTTTGGTAGTGAGCGATACTCTACTCTGGAGTTTGCTTGAAAATGGGAGGCCATA  832182


 Score = 75.0 bits (40),  Expect = 8e-09
 Identities = 42/43 (98%), Gaps = 0/43 (0%)
 Strand=Plus/Minus

Query  1       CAAGGTTTCCGTAGGTGAACCTGCGGAAGGATCATTAAAGAAA  43
               ||||||||||||||||||||||||||||||||||||| |||||
Sbjct  822806  CAAGGTTTCCGTAGGTGAACCTGCGGAAGGATCATTATAGAAA  822764


 Score = 75.0 bits (40),  Expect = 8e-09
 Identities = 42/43 (98%), Gaps = 0/43 (0%)
 Strand=Plus/Minus

Query  1       CAAGGTTTCCGTAGGTGAACCTGCGGAAGGATCATTAAAGAAA  43
               ||||||||||||||||||||||||||||||||||||| |||||
Sbjct  832674  CAAGGTTTCCGTAGGTGAACCTGCGGAAGGATCATTATAGAAA  832632


 Score = 75.0 bits (40),  Expect = 8e-09
 Identities = 42/43 (98%), Gaps = 0/43 (0%)
 Strand=Plus/Minus

Query  1       CAAGGTTTCCGTAGGTGAACCTGCGGAAGGATCATTAAAGAAA  43
               ||||||||||||||||||||||||||||||||||||| |||||
Sbjct  839381  CAAGGTTTCCGTAGGTGAACCTGCGGAAGGATCATTATAGAAA  839339


>NC_012994.1 Zygosaccharomyces rouxii strain CBS732 chromosome E complete 
sequence
Length=881646

 Score = 1399 bits (757),  Expect = 0.0
 Identities = 903/972 (93%), Gaps = 15/972 (2%)
 Strand=Plus/Minus

Query  825     AAGTTTGACCTCAAATCAGGTAGGGTTACCCGCTGAACTTAAGCATATCAATAAGCGGAG  884
               |||||||||||||||||||||||| |||||||||||||||||||||||||||||||||||
Sbjct  822134  AAGTTTGACCTCAAATCAGGTAGGATTACCCGCTGAACTTAAGCATATCAATAAGCGGAG  822075

Query  885     GAAAAGAAACCAACTGGGATTGCCTTAGTAACGGCGAGTGAAGCGGCAAAAGCTCAAATT  944
               |||||||||||||| |||||||||||||||||||||||||||||||||||||||||||||
Sbjct  822074  GAAAAGAAACCAACCGGGATTGCCTTAGTAACGGCGAGTGAAGCGGCAAAAGCTCAAATT  822015

Query  945     TGAAATCTGGTACCTTT-GGTGCCCGAGTTGTAATTTGGAGAGTACCACTTTGGGACTGT  1003
               ||||||||||||||||| ||||||||||||||||||||||||     | | |||||||| 
Sbjct  822014  TGAAATCTGGTACCTTTCGGTGCCCGAGTTGTAATTTGGAGAAAGTGATTCTGGGACTGG  821955

Query  1004    ACTTTGCCTATGTTCCTTGGAACAGGACGTCATGGAGGGTGAGAATCCCGTGTGGCGAGG  1063
                | |||||||||||||||||||||||||||||| ||||||||||| |||||| |||||||
Sbjct  821954  CCCTTGCCTATGTTCCTTGGAACAGGACGTCATAGAGGGTGAGAACCCCGTGAGGCGAGG  821895

Query  1064    GTG-T-CAGTTCTTTGTA-AAGGGTGCTCGAAGAGTCGAGTTGTTTGGGAATGCAGCTCT  1120
                || | |||||||||||| || | |  |||||||||||||||||||||||||||||||||
Sbjct  821894  -TGATCCAGTTCTTTGTAGAACGCT-TTCGAAGAGTCGAGTTGTTTGGGAATGCAGCTCT  821837

Query  1121    AAGTGGGTGGTAAATTCCATCTAAAGCTAAATACAGGCGAGAGACCGATAGCGAACAAGT  1180
               ||||||||||||||||||||||||||||||||||||||||||||||||||||||||||||
Sbjct  821836  AAGTGGGTGGTAAATTCCATCTAAAGCTAAATACAGGCGAGAGACCGATAGCGAACAAGT  821777

Query  1181    ACAGTGATGGAAAGATGAAAAGAACTTTGAAAAGAGAGTGAAAAAGTACGTGAAATTGTT  1240
               |||||||||||||||||||||||||||||||||||||||||||||| |||||||||||||
Sbjct  821776  ACAGTGATGGAAAGATGAAAAGAACTTTGAAAAGAGAGTGAAAAAGGACGTGAAATTGTT  821717

Query  1241    GAAAGGGAAGGGCATTTGATCAGACATGGTGTTTTGCGCCCCTTGCCTCTCGTGGGCTTG  1300
               |||||||||||||||||||||||||||||||||||| |||||| ||  ||||||||   |
Sbjct  821716  GAAAGGGAAGGGCATTTGATCAGACATGGTGTTTTGTGCCCCTCGCTCCTCGTGGGTGGG  821657

Query  1301    GGACTCTCGCAGCTCACTGGGCCAGCATCGGTTTTGGCGGCCGGAAAAAAC-CTAGGGAA  1359
               ||| ||||||||||||||||||||||||| ||||||||||| ||| ||| | || |||||
Sbjct  821656  GGAATCTCGCAGCTCACTGGGCCAGCATCAGTTTTGGCGGCAGGATAAATCTCT-GGGAA  821598

Query  1360    TGTGGC-TCTGCGCCTCGGTGTAGAGTGTTATAGCCCTGGGGAATACGGCCAGTCGGGAC  1418
               |||||| |||   | ||||    |||||||||||||| ||||||||| |||||  |||||
Sbjct  821597  TGTGGCTTCT-TTCTTCGGGAGGGAGTGTTATAGCCCAGGGGAATACTGCCAGCTGGGAC  821539

Query  1419    CGAGGACTGCGATACTTGTTATCTAGGATGCTGGCATAATGGTTATATGCCGCCCGTCTT  1478
                ||||  ||||| | || || || |||||| |||||||||||||||||||||||||||||
Sbjct  821538  TGAGGTATGCGACA-TT-TTGTCAAGGATGTTGGCATAATGGTTATATGCCGCCCGTCTT  821481

Query  1479    GAAACACGGACCAAGGAGTCTAACGTCTATGCGAGTGTTTGGGTGTTAAACCCGTACGCG  1538
               |||||||||||||||||||||||||||||||| ||||||||||||| |||||||||||||
Sbjct  821480  GAAACACGGACCAAGGAGTCTAACGTCTATGCAAGTGTTTGGGTGTGAAACCCGTACGCG  821421

Query  1539    TAATGAAAGTGAACGTAGGTTGGGGCCCT-CCACCT--GGGGGGTGCACAATCGACCGAT  1595
               ||||||||||||||||||||||||||||| ||  ||  ||||||||||||||||||||||
Sbjct  821420  TAATGAAAGTGAACGTAGGTTGGGGCCCTTCCTTCTGGGGGGGGTGCACAATCGACCGAT  821361

Query  1596    CCTGATGTCTTCGGATGGATTTGAGTAAGAGCATAGCTGTTGGGACCCGAAAGATGGTGA  1655
               ||||||||||||||||||||||||||||||||||||||||| ||||||||||||||||||
Sbjct  821360  CCTGATGTCTTCGGATGGATTTGAGTAAGAGCATAGCTGTTAGGACCCGAAAGATGGTGA  821301

Query  1656    ACTATGCCTGAATAGGGTGAAGCCAGAGGAAACTCTGGTGGAGGCTCGTAGCGGTTCTGA  1715
               ||||||||||||||||||||||||||||||||||||||||||||||||||||||||||||
Sbjct  821300  ACTATGCCTGAATAGGGTGAAGCCAGAGGAAACTCTGGTGGAGGCTCGTAGCGGTTCTGA  821241

Query  1716    CGTGCAAATCGATCGTCGAATTTGGGTATAGGGGCGAAAGACTAATCGAACCATCTAGTA  1775
               ||||||||||||||||||||||||||||||||||||||||||||||||||||||||||||
Sbjct  821240  CGTGCAAATCGATCGTCGAATTTGGGTATAGGGGCGAAAGACTAATCGAACCATCTAGTA  821181

Query  1776    GCTGGTTCCTGC  1787
               ||||||||||||
Sbjct  821180  GCTGGTTCCTGC  821169


 Score = 1399 bits (757),  Expect = 0.0
 Identities = 903/972 (93%), Gaps = 15/972 (2%)
 Strand=Plus/Minus

Query  825     AAGTTTGACCTCAAATCAGGTAGGGTTACCCGCTGAACTTAAGCATATCAATAAGCGGAG  884
               |||||||||||||||||||||||| |||||||||||||||||||||||||||||||||||
Sbjct  832002  AAGTTTGACCTCAAATCAGGTAGGATTACCCGCTGAACTTAAGCATATCAATAAGCGGAG  831943

Query  885     GAAAAGAAACCAACTGGGATTGCCTTAGTAACGGCGAGTGAAGCGGCAAAAGCTCAAATT  944
               |||||||||||||| |||||||||||||||||||||||||||||||||||||||||||||
Sbjct  831942  GAAAAGAAACCAACCGGGATTGCCTTAGTAACGGCGAGTGAAGCGGCAAAAGCTCAAATT  831883

Query  945     TGAAATCTGGTACCTTT-GGTGCCCGAGTTGTAATTTGGAGAGTACCACTTTGGGACTGT  1003
               ||||||||||||||||| ||||||||||||||||||||||||     | | |||||||| 
Sbjct  831882  TGAAATCTGGTACCTTTCGGTGCCCGAGTTGTAATTTGGAGAAAGTGATTCTGGGACTGG  831823

Query  1004    ACTTTGCCTATGTTCCTTGGAACAGGACGTCATGGAGGGTGAGAATCCCGTGTGGCGAGG  1063
                | |||||||||||||||||||||||||||||| ||||||||||| |||||| |||||||
Sbjct  831822  CCCTTGCCTATGTTCCTTGGAACAGGACGTCATAGAGGGTGAGAACCCCGTGAGGCGAGG  831763

Query  1064    GTG-T-CAGTTCTTTGTA-AAGGGTGCTCGAAGAGTCGAGTTGTTTGGGAATGCAGCTCT  1120
                || | |||||||||||| || | |  |||||||||||||||||||||||||||||||||
Sbjct  831762  -TGATCCAGTTCTTTGTAGAACGCT-TTCGAAGAGTCGAGTTGTTTGGGAATGCAGCTCT  831705

Query  1121    AAGTGGGTGGTAAATTCCATCTAAAGCTAAATACAGGCGAGAGACCGATAGCGAACAAGT  1180
               ||||||||||||||||||||||||||||||||||||||||||||||||||||||||||||
Sbjct  831704  AAGTGGGTGGTAAATTCCATCTAAAGCTAAATACAGGCGAGAGACCGATAGCGAACAAGT  831645

Query  1181    ACAGTGATGGAAAGATGAAAAGAACTTTGAAAAGAGAGTGAAAAAGTACGTGAAATTGTT  1240
               |||||||||||||||||||||||||||||||||||||||||||||| |||||||||||||
Sbjct  831644  ACAGTGATGGAAAGATGAAAAGAACTTTGAAAAGAGAGTGAAAAAGGACGTGAAATTGTT  831585

Query  1241    GAAAGGGAAGGGCATTTGATCAGACATGGTGTTTTGCGCCCCTTGCCTCTCGTGGGCTTG  1300
               |||||||||||||||||||||||||||||||||||| |||||| ||  ||||||||   |
Sbjct  831584  GAAAGGGAAGGGCATTTGATCAGACATGGTGTTTTGTGCCCCTCGCTCCTCGTGGGTGGG  831525

Query  1301    GGACTCTCGCAGCTCACTGGGCCAGCATCGGTTTTGGCGGCCGGAAAAAAC-CTAGGGAA  1359
               ||| ||||||||||||||||||||||||| ||||||||||| ||| ||| | || |||||
Sbjct  831524  GGAATCTCGCAGCTCACTGGGCCAGCATCAGTTTTGGCGGCAGGATAAATCTCT-GGGAA  831466

Query  1360    TGTGGC-TCTGCGCCTCGGTGTAGAGTGTTATAGCCCTGGGGAATACGGCCAGTCGGGAC  1418
               |||||| |||   | ||||    |||||||||||||| ||||||||| |||||  |||||
Sbjct  831465  TGTGGCTTCT-TTCTTCGGGAGGGAGTGTTATAGCCCAGGGGAATACTGCCAGCTGGGAC  831407

Query  1419    CGAGGACTGCGATACTTGTTATCTAGGATGCTGGCATAATGGTTATATGCCGCCCGTCTT  1478
                ||||  ||||| | || || || |||||| |||||||||||||||||||||||||||||
Sbjct  831406  TGAGGTATGCGACA-TT-TTGTCAAGGATGTTGGCATAATGGTTATATGCCGCCCGTCTT  831349

Query  1479    GAAACACGGACCAAGGAGTCTAACGTCTATGCGAGTGTTTGGGTGTTAAACCCGTACGCG  1538
               |||||||||||||||||||||||||||||||| ||||||||||||| |||||||||||||
Sbjct  831348  GAAACACGGACCAAGGAGTCTAACGTCTATGCAAGTGTTTGGGTGTGAAACCCGTACGCG  831289

Query  1539    TAATGAAAGTGAACGTAGGTTGGGGCCCT-CCACCT--GGGGGGTGCACAATCGACCGAT  1595
               ||||||||||||||||||||||||||||| ||  ||  ||||||||||||||||||||||
Sbjct  831288  TAATGAAAGTGAACGTAGGTTGGGGCCCTTCCTTCTGGGGGGGGTGCACAATCGACCGAT  831229

Query  1596    CCTGATGTCTTCGGATGGATTTGAGTAAGAGCATAGCTGTTGGGACCCGAAAGATGGTGA  1655
               ||||||||||||||||||||||||||||||||||||||||| ||||||||||||||||||
Sbjct  831228  CCTGATGTCTTCGGATGGATTTGAGTAAGAGCATAGCTGTTAGGACCCGAAAGATGGTGA  831169

Query  1656    ACTATGCCTGAATAGGGTGAAGCCAGAGGAAACTCTGGTGGAGGCTCGTAGCGGTTCTGA  1715
               ||||||||||||||||||||||||||||||||||||||||||||||||||||||||||||
Sbjct  831168  ACTATGCCTGAATAGGGTGAAGCCAGAGGAAACTCTGGTGGAGGCTCGTAGCGGTTCTGA  831109

Query  1716    CGTGCAAATCGATCGTCGAATTTGGGTATAGGGGCGAAAGACTAATCGAACCATCTAGTA  1775
               ||||||||||||||||||||||||||||||||||||||||||||||||||||||||||||
Sbjct  831108  CGTGCAAATCGATCGTCGAATTTGGGTATAGGGGCGAAAGACTAATCGAACCATCTAGTA  831049

Query  1776    GCTGGTTCCTGC  1787
               ||||||||||||
Sbjct  831048  GCTGGTTCCTGC  831037


 Score = 1399 bits (757),  Expect = 0.0
 Identities = 903/972 (93%), Gaps = 15/972 (2%)
 Strand=Plus/Minus

Query  825     AAGTTTGACCTCAAATCAGGTAGGGTTACCCGCTGAACTTAAGCATATCAATAAGCGGAG  884
               |||||||||||||||||||||||| |||||||||||||||||||||||||||||||||||
Sbjct  838711  AAGTTTGACCTCAAATCAGGTAGGATTACCCGCTGAACTTAAGCATATCAATAAGCGGAG  838652

Query  885     GAAAAGAAACCAACTGGGATTGCCTTAGTAACGGCGAGTGAAGCGGCAAAAGCTCAAATT  944
               |||||||||||||| |||||||||||||||||||||||||||||||||||||||||||||
Sbjct  838651  GAAAAGAAACCAACCGGGATTGCCTTAGTAACGGCGAGTGAAGCGGCAAAAGCTCAAATT  838592

Query  945     TGAAATCTGGTACCTTT-GGTGCCCGAGTTGTAATTTGGAGAGTACCACTTTGGGACTGT  1003
               ||||||||||||||||| ||||||||||||||||||||||||     | | |||||||| 
Sbjct  838591  TGAAATCTGGTACCTTTCGGTGCCCGAGTTGTAATTTGGAGAAAGTGATTCTGGGACTGG  838532

Query  1004    ACTTTGCCTATGTTCCTTGGAACAGGACGTCATGGAGGGTGAGAATCCCGTGTGGCGAGG  1063
                | |||||||||||||||||||||||||||||| ||||||||||| |||||| |||||||
Sbjct  838531  CCCTTGCCTATGTTCCTTGGAACAGGACGTCATAGAGGGTGAGAACCCCGTGAGGCGAGG  838472

Query  1064    GTG-T-CAGTTCTTTGTA-AAGGGTGCTCGAAGAGTCGAGTTGTTTGGGAATGCAGCTCT  1120
                || | |||||||||||| || | |  |||||||||||||||||||||||||||||||||
Sbjct  838471  -TGATCCAGTTCTTTGTAGAACGCT-TTCGAAGAGTCGAGTTGTTTGGGAATGCAGCTCT  838414

Query  1121    AAGTGGGTGGTAAATTCCATCTAAAGCTAAATACAGGCGAGAGACCGATAGCGAACAAGT  1180
               ||||||||||||||||||||||||||||||||||||||||||||||||||||||||||||
Sbjct  838413  AAGTGGGTGGTAAATTCCATCTAAAGCTAAATACAGGCGAGAGACCGATAGCGAACAAGT  838354

Query  1181    ACAGTGATGGAAAGATGAAAAGAACTTTGAAAAGAGAGTGAAAAAGTACGTGAAATTGTT  1240
               |||||||||||||||||||||||||||||||||||||||||||||| |||||||||||||
Sbjct  838353  ACAGTGATGGAAAGATGAAAAGAACTTTGAAAAGAGAGTGAAAAAGGACGTGAAATTGTT  838294

Query  1241    GAAAGGGAAGGGCATTTGATCAGACATGGTGTTTTGCGCCCCTTGCCTCTCGTGGGCTTG  1300
               |||||||||||||||||||||||||||||||||||| |||||| ||  ||||||||   |
Sbjct  838293  GAAAGGGAAGGGCATTTGATCAGACATGGTGTTTTGTGCCCCTCGCTCCTCGTGGGTGGG  838234

Query  1301    GGACTCTCGCAGCTCACTGGGCCAGCATCGGTTTTGGCGGCCGGAAAAAAC-CTAGGGAA  1359
               ||| ||||||||||||||||||||||||| ||||||||||| ||| ||| | || |||||
Sbjct  838233  GGAATCTCGCAGCTCACTGGGCCAGCATCAGTTTTGGCGGCAGGATAAATCTCT-GGGAA  838175

Query  1360    TGTGGC-TCTGCGCCTCGGTGTAGAGTGTTATAGCCCTGGGGAATACGGCCAGTCGGGAC  1418
               |||||| |||   | ||||    |||||||||||||| ||||||||| |||||  |||||
Sbjct  838174  TGTGGCTTCT-TTCTTCGGGAGGGAGTGTTATAGCCCAGGGGAATACTGCCAGCTGGGAC  838116

Query  1419    CGAGGACTGCGATACTTGTTATCTAGGATGCTGGCATAATGGTTATATGCCGCCCGTCTT  1478
                ||||  ||||| | || || || |||||| |||||||||||||||||||||||||||||
Sbjct  838115  TGAGGTATGCGACA-TT-TTGTCAAGGATGTTGGCATAATGGTTATATGCCGCCCGTCTT  838058

Query  1479    GAAACACGGACCAAGGAGTCTAACGTCTATGCGAGTGTTTGGGTGTTAAACCCGTACGCG  1538
               |||||||||||||||||||||||||||||||| ||||||||||||| |||||||||||||
Sbjct  838057  GAAACACGGACCAAGGAGTCTAACGTCTATGCAAGTGTTTGGGTGTGAAACCCGTACGCG  837998

Query  1539    TAATGAAAGTGAACGTAGGTTGGGGCCCT-CCACCT--GGGGGGTGCACAATCGACCGAT  1595
               ||||||||||||||||||||||||||||| ||  ||  ||||||||||||||||||||||
Sbjct  837997  TAATGAAAGTGAACGTAGGTTGGGGCCCTTCCTTCTGGGGGGGGTGCACAATCGACCGAT  837938

Query  1596    CCTGATGTCTTCGGATGGATTTGAGTAAGAGCATAGCTGTTGGGACCCGAAAGATGGTGA  1655
               ||||||||||||||||||||||||||||||||||||||||| ||||||||||||||||||
Sbjct  837937  CCTGATGTCTTCGGATGGATTTGAGTAAGAGCATAGCTGTTAGGACCCGAAAGATGGTGA  837878

Query  1656    ACTATGCCTGAATAGGGTGAAGCCAGAGGAAACTCTGGTGGAGGCTCGTAGCGGTTCTGA  1715
               ||||||||||||||||||||||||||||||||||||||||||||||||||||||||||||
Sbjct  837877  ACTATGCCTGAATAGGGTGAAGCCAGAGGAAACTCTGGTGGAGGCTCGTAGCGGTTCTGA  837818

Query  1716    CGTGCAAATCGATCGTCGAATTTGGGTATAGGGGCGAAAGACTAATCGAACCATCTAGTA  1775
               ||||||||||||||||||||||||||||||||||||||||||||||||||||||||||||
Sbjct  837817  CGTGCAAATCGATCGTCGAATTTGGGTATAGGGGCGAAAGACTAATCGAACCATCTAGTA  837758

Query  1776    GCTGGTTCCTGC  1787
               ||||||||||||
Sbjct  837757  GCTGGTTCCTGC  837746


 Score = 315 bits (170),  Expect = 4e-81
 Identities = 214/235 (91%), Gaps = 4/235 (2%)
 Strand=Plus/Minus

Query  436     TTCAAAACTTTCAACAATGGATCTCTTGGTTCTCGCATCGATGAAGAACGCAGCGAAATG  495
               ||||||||||||||||| ||||||||||||||||||||||||||||||||||||||| ||
Sbjct  839123  TTCAAAACTTTCAACAACGGATCTCTTGGTTCTCGCATCGATGAAGAACGCAGCGAACTG  839064

Query  496     CGATACGTAATGTGAATTGCAGAATTCCGTGAATCATCGAATCTTTGAACGCACATTGCG  555
               ||||||||||||||||||||||||||||||||||||||||||||||||||||||||||||
Sbjct  839063  CGATACGTAATGTGAATTGCAGAATTCCGTGAATCATCGAATCTTTGAACGCACATTGCG  839004

Query  556     CCCTCTGGTATTCCGGGGGGCATGCCTGTTTGAGCGTCATTTCCTTCTCAAACACATTGT  615
               |||  ||||||||||||||||||||||||||||||||||||||| ||||||||   ||  
Sbjct  839003  CCCCTTGGTATTCCGGGGGGCATGCCTGTTTGAGCGTCATTTCCCTCTCAAACT--TTAC  838946

Query  616     GTTTGGTAGTGAGTGATACTCGTTTTT-GAGTTAACTTGAAATTGT-AGGCCATA  668
               ||||||||||||| |||||||   | | |||||  ||||||| ||  ||||||||
Sbjct  838945  GTTTGGTAGTGAGCGATACTCTACTCTGGAGTTTGCTTGAAAATGGGAGGCCATA  838891


 Score = 309 bits (167),  Expect = 2e-79
 Identities = 214/236 (91%), Gaps = 5/236 (2%)
 Strand=Plus/Minus

Query  436     TTCAAAACTTTCAACAATGGATCTCTTGGTTCTCGCATCGATGAAGAACGCAGCGAAATG  495
               ||||||||||||||||| ||||||||||||||||||||||||||||||||||||||| ||
Sbjct  822547  TTCAAAACTTTCAACAACGGATCTCTTGGTTCTCGCATCGATGAAGAACGCAGCGAACTG  822488

Query  496     CGATACGTAATGTGAATTGCAGAATTCCGTGAATCATCGAATCTTTGAACGCACATTGCG  555
               ||||||||||||||||||||||||||||||||||||||||||||||||||||||||||||
Sbjct  822487  CGATACGTAATGTGAATTGCAGAATTCCGTGAATCATCGAATCTTTGAACGCACATTGCG  822428

Query  556     CCCTCTGGTATTCC-GGGGGGCATGCCTGTTTGAGCGTCATTTCCTTCTCAAACACATTG  614
               |||  ||||||||| |||||||||||||||||||||||||||||| ||||||||   || 
Sbjct  822427  CCCCTTGGTATTCCGGGGGGGCATGCCTGTTTGAGCGTCATTTCCCTCTCAAACT--TTA  822370

Query  615     TGTTTGGTAGTGAGTGATACTCGTTTTT-GAGTTAACTTGAAATTGT-AGGCCATA  668
                ||||||||||||| |||||||   | | |||||  ||||||| ||  ||||||||
Sbjct  822369  CGTTTGGTAGTGAGCGATACTCTACTCTGGAGTTTGCTTGAAAATGGGAGGCCATA  822314


 Score = 309 bits (167),  Expect = 2e-79
 Identities = 214/236 (91%), Gaps = 5/236 (2%)
 Strand=Plus/Minus

Query  436     TTCAAAACTTTCAACAATGGATCTCTTGGTTCTCGCATCGATGAAGAACGCAGCGAAATG  495
               ||||||||||||||||| ||||||||||||||||||||||||||||||||||||||| ||
Sbjct  832415  TTCAAAACTTTCAACAACGGATCTCTTGGTTCTCGCATCGATGAAGAACGCAGCGAACTG  832356

Query  496     CGATACGTAATGTGAATTGCAGAATTCCGTGAATCATCGAATCTTTGAACGCACATTGCG  555
               ||||||||||||||||||||||||||||||||||||||||||||||||||||||||||||
Sbjct  832355  CGATACGTAATGTGAATTGCAGAATTCCGTGAATCATCGAATCTTTGAACGCACATTGCG  832296

Query  556     CCCTCTGGTATTCC-GGGGGGCATGCCTGTTTGAGCGTCATTTCCTTCTCAAACACATTG  614
               |||  ||||||||| |||||||||||||||||||||||||||||| ||||||||   || 
Sbjct  832295  CCCCTTGGTATTCCGGGGGGGCATGCCTGTTTGAGCGTCATTTCCCTCTCAAACT--TTA  832238

Query  615     TGTTTGGTAGTGAGTGATACTCGTTTTT-GAGTTAACTTGAAATTGT-AGGCCATA  668
                ||||||||||||| |||||||   | | |||||  ||||||| ||  ||||||||
Sbjct  832237  CGTTTGGTAGTGAGCGATACTCTACTCTGGAGTTTGCTTGAAAATGGGAGGCCATA  832182


 Score = 75.0 bits (40),  Expect = 8e-09
 Identities = 42/43 (98%), Gaps = 0/43 (0%)
 Strand=Plus/Minus

Query  1       CAAGGTTTCCGTAGGTGAACCTGCGGAAGGATCATTAAAGAAA  43
               ||||||||||||||||||||||||||||||||||||| |||||
Sbjct  822806  CAAGGTTTCCGTAGGTGAACCTGCGGAAGGATCATTATAGAAA  822764


 Score = 75.0 bits (40),  Expect = 8e-09
 Identities = 42/43 (98%), Gaps = 0/43 (0%)
 Strand=Plus/Minus

Query  1       CAAGGTTTCCGTAGGTGAACCTGCGGAAGGATCATTAAAGAAA  43
               ||||||||||||||||||||||||||||||||||||| |||||
Sbjct  832674  CAAGGTTTCCGTAGGTGAACCTGCGGAAGGATCATTATAGAAA  832632


 Score = 75.0 bits (40),  Expect = 8e-09
 Identities = 42/43 (98%), Gaps = 0/43 (0%)
 Strand=Plus/Minus

Query  1       CAAGGTTTCCGTAGGTGAACCTGCGGAAGGATCATTAAAGAAA  43
               ||||||||||||||||||||||||||||||||||||| |||||
Sbjct  839381  CAAGGTTTCCGTAGGTGAACCTGCGGAAGGATCATTATAGAAA  839339


>NJIJ01000033.1 Kazachstania servazzii strain SRCM102023 contig00059, whole genome 
shotgun sequence
Length=7025

 Score = 1395 bits (755),  Expect = 0.0
 Identities = 903/971 (93%), Gaps = 23/971 (2%)
 Strand=Plus/Minus

Query  822   TTTAAGTTTGACCTCAAATCAGGTAGGGTTACCCGCTGAACTTAAGCATATCAATAAGCG  881
             ||||||||||||||||||||||||||| ||||||||||||||||||||||||||||||||
Sbjct  4177  TTTAAGTTTGACCTCAAATCAGGTAGGATTACCCGCTGAACTTAAGCATATCAATAAGCG  4118

Query  882   GAGGAAAAGAAACCAACTGGGATTGCCTTAGTAACGGCGAGTGAAGCGGCAAAAGCTCAA  941
             ||||||||||||||||| ||||||||||||||||||||||||||||||||||||||||||
Sbjct  4117  GAGGAAAAGAAACCAACCGGGATTGCCTTAGTAACGGCGAGTGAAGCGGCAAAAGCTCAA  4058

Query  942   ATTTGAAATCTGGTACCTTTGGTGCCCGAGTTGTAATTTGGAGAGTACCACTTTGGGACT  1001
             ||||||||||| ||||||| ||||| |||||||||||||| ||||    |||||||| | 
Sbjct  4057  ATTTGAAATCTAGTACCTTCGGTGCTCGAGTTGTAATTTGTAGAGGGATACTTTGGGGCC  3998

Query  1002  GTACTTTGCCTATGTTCCTTGGAACAGGACGTCATGGAGGGTGAGAATCCCGTGTGGCGA  1061
             || | ||| |||||||||||||||||||||||||| ||||||||||||||||||||||||
Sbjct  3997  GTTCCTTGTCTATGTTCCTTGGAACAGGACGTCATAGAGGGTGAGAATCCCGTGTGGCGA  3938

Query  1062  GG-GTGTCAGTTCTTTGTAAAGGGTG-C-TCGAAGAGTCGAGTTGTTTGGGAATGCAGCT  1118
             || ||| | ||||| |||||||  || | |||||||||||||||||||||||||||||||
Sbjct  3937  GGAGTG-CGGTTCTATGTAAAG--TGCCTTCGAAGAGTCGAGTTGTTTGGGAATGCAGCT  3881

Query  1119  CTAAGTGGGTGGTAAATTCCATCTAAAGCTAAATACAGGCGAGAGACCGATAGCGAACAA  1178
             |||||||||||||||||||||||||||||||||||  |||||||||||||||||||||||
Sbjct  3880  CTAAGTGGGTGGTAAATTCCATCTAAAGCTAAATATTGGCGAGAGACCGATAGCGAACAA  3821

Query  1179  GTACAGTGATGGAAAGATGAAAAGAACTTTGAAAAGAGAGTGAAAAAGTACGTGAAATTG  1238
             ||||||||||||||||||||||||||||||||||||||||||||||||||||||||||||
Sbjct  3820  GTACAGTGATGGAAAGATGAAAAGAACTTTGAAAAGAGAGTGAAAAAGTACGTGAAATTG  3761

Query  1239  TTGAAAGGGAAGGGCATTTGATCAGACATGGTGTTTTGCGCCCCTTGCCTCTCGTGGGCT  1298
             |||||||||||||||||||||||||||||||||||||||||||  |||  || |||||  
Sbjct  3760  TTGAAAGGGAAGGGCATTTGATCAGACATGGTGTTTTGCGCCCTCTGCTCCTTGTGGGTG  3701

Query  1299  TGGGACTCTCGCAGCTCACTGGGCCAGCATCGGTTTTGGCGGCCGGAAAAAACC-TAGGG  1357
              ||||||||||||||||||||||||| |||| ||||||| || |||| ||| || || ||
Sbjct  3700  GGGGACTCTCGCAGCTCACTGGGCCAACATCAGTTTTGGTGGTCGGACAAATCCGTA-GG  3642

Query  1358  AATGTGGCTCTGCGCCTCGGTGTAGAGTGTTATAGCCCTG-GGGAATACGGCCAGTCGGG  1416
             ||||| ||| |   |||| | ||| |||||||||| |||| |||||||||||||| ||||
Sbjct  3641  AATGTAGCT-T--ACCTC-G-GTA-AGTGTTATAG-CCTGCGGGAATACGGCCAGCCGGG  3589

Query  1417  ACCGAGGACTGCGATACTTGTTATCTAGGATGCTGGCATAATGGTTATATGCCGCCCGTC  1476
             || |||||||||||  ||| || || |||||| |||||||||||||||||||||||||||
Sbjct  3588  ACTGAGGACTGCGA--CTT-TTGTCAAGGATGTTGGCATAATGGTTATATGCCGCCCGTC  3532

Query  1477  TTGAAACACGGACCAAGGAGTCTAACGTCTATGCGAGTGTTTGGGTGTTAAACCCGTACG  1536
             |||||||||||||||||||||||||||||||||||||||||||||||| |||||||||||
Sbjct  3531  TTGAAACACGGACCAAGGAGTCTAACGTCTATGCGAGTGTTTGGGTGTAAAACCCGTACG  3472

Query  1537  CGTAATGAAAGTGAACGTAGGTTGGGGCCCTCCACCTGGGGGGTGCACAATCGACCGATC  1596
             ||||||||||||||||||||||||||||||||    | ||||||||||||||||||||||
Sbjct  3471  CGTAATGAAAGTGAACGTAGGTTGGGGCCCTC----TCGGGGGTGCACAATCGACCGATC  3416

Query  1597  CTGATGTCTTCGGATGGATTTGAGTAAGAGCATAGCTGTTGGGACCCGAAAGATGGTGAA  1656
             ||||||| ||| ||||||||||||||||||||||||||||||||||||||||||||||||
Sbjct  3415  CTGATGTTTTCAGATGGATTTGAGTAAGAGCATAGCTGTTGGGACCCGAAAGATGGTGAA  3356

Query  1657  CTATGCCTGAATAGGGTGAAGCCAGAGGAAACTCTGGTGGAGGCTCGTAGCGGTTCTGAC  1716
             ||||||||||||||||||||||||||||||||||||||||||||||||||||||||||||
Sbjct  3355  CTATGCCTGAATAGGGTGAAGCCAGAGGAAACTCTGGTGGAGGCTCGTAGCGGTTCTGAC  3296

Query  1717  GTGCAAATCGATCGTCGAATTTGGGTATAGGGGCGAAAGACTAATCGAACCATCTAGTAG  1776
             ||||||||||||||||||||||||||||||||||||||||||||||||||||||||||||
Sbjct  3295  GTGCAAATCGATCGTCGAATTTGGGTATAGGGGCGAAAGACTAATCGAACCATCTAGTAG  3236

Query  1777  CTGGTTCCTGC  1787
             |||||||||||
Sbjct  3235  CTGGTTCCTGC  3225


 Score = 350 bits (189),  Expect = 1e-91
 Identities = 224/240 (93%), Gaps = 5/240 (2%)
 Strand=Plus/Minus

Query  428   AAAACAACT-TCAAAACTTTCAACAATGGATCTCTTGGTTCTCGCATCGATGAAGAACGC  486
             ||||||| | | |||||||||||||| |||||||||||||||||||||||||||||||||
Sbjct  4584  AAAACAAATATTAAAACTTTCAACAACGGATCTCTTGGTTCTCGCATCGATGAAGAACGC  4525

Query  487   AGCGAAATGCGATACGTAATGTGAATTGCAGAATTCCGTGAATCATCGAATCTTTGAACG  546
             ||||||||||||||||||||||||||||||||||||||||||||||||||||||||||||
Sbjct  4524  AGCGAAATGCGATACGTAATGTGAATTGCAGAATTCCGTGAATCATCGAATCTTTGAACG  4465

Query  547   CACATTGCGCCCTCTGGTATTCCGGGGGGCATGCCTGTTTGAGCGTCATTTCCTTCTCAA  606
             ||||||||||||||||||||||| ||||||||||||||||||||||||||||||||||||
Sbjct  4464  CACATTGCGCCCTCTGGTATTCCAGGGGGCATGCCTGTTTGAGCGTCATTTCCTTCTCAA  4405

Query  607   ACA-CATTGTGTTTGGTAGTGAGTGATACTCGTTTTTGAGTTAACTTGAAATTGTAGGCC  665
             ||| ||   |||||||| ||||||||||||| |||  |||||| ||||||||||  ||||
Sbjct  4404  ACAGCAA--TGTTTGGTTGTGAGTGATACTC-TTTCGGAGTTAGCTTGAAATTGCTGGCC  4348


 Score = 82.4 bits (44),  Expect = 5e-11
 Identities = 48/50 (96%), Gaps = 0/50 (0%)
 Strand=Plus/Minus

Query  1     CAAGGTTTCCGTAGGTGAACCTGCGGAAGGATCATTAAAGAAATTTAATT  50
             ||||||||||||||||||||||||||||||||||||| |||||| |||||
Sbjct  4865  CAAGGTTTCCGTAGGTGAACCTGCGGAAGGATCATTATAGAAATATAATT  4816


>NJIJ01000034.1 Kazachstania servazzii strain SRCM102023 contig00058, whole genome 
shotgun sequence
Length=7077

 Score = 1395 bits (755),  Expect = 0.0
 Identities = 903/971 (93%), Gaps = 23/971 (2%)
 Strand=Plus/Plus

Query  822   TTTAAGTTTGACCTCAAATCAGGTAGGGTTACCCGCTGAACTTAAGCATATCAATAAGCG  881
             ||||||||||||||||||||||||||| ||||||||||||||||||||||||||||||||
Sbjct  2873  TTTAAGTTTGACCTCAAATCAGGTAGGATTACCCGCTGAACTTAAGCATATCAATAAGCG  2932

Query  882   GAGGAAAAGAAACCAACTGGGATTGCCTTAGTAACGGCGAGTGAAGCGGCAAAAGCTCAA  941
             ||||||||||||||||| ||||||||||||||||||||||||||||||||||||||||||
Sbjct  2933  GAGGAAAAGAAACCAACCGGGATTGCCTTAGTAACGGCGAGTGAAGCGGCAAAAGCTCAA  2992

Query  942   ATTTGAAATCTGGTACCTTTGGTGCCCGAGTTGTAATTTGGAGAGTACCACTTTGGGACT  1001
             ||||||||||| ||||||| ||||| |||||||||||||| ||||    |||||||| | 
Sbjct  2993  ATTTGAAATCTAGTACCTTCGGTGCTCGAGTTGTAATTTGTAGAGGGATACTTTGGGGCC  3052

Query  1002  GTACTTTGCCTATGTTCCTTGGAACAGGACGTCATGGAGGGTGAGAATCCCGTGTGGCGA  1061
             || | ||| |||||||||||||||||||||||||| ||||||||||||||||||||||||
Sbjct  3053  GTTCCTTGTCTATGTTCCTTGGAACAGGACGTCATAGAGGGTGAGAATCCCGTGTGGCGA  3112

Query  1062  GG-GTGTCAGTTCTTTGTAAAGGGTG-C-TCGAAGAGTCGAGTTGTTTGGGAATGCAGCT  1118
             || ||| | ||||| |||||||  || | |||||||||||||||||||||||||||||||
Sbjct  3113  GGAGTG-CGGTTCTATGTAAAG--TGCCTTCGAAGAGTCGAGTTGTTTGGGAATGCAGCT  3169

Query  1119  CTAAGTGGGTGGTAAATTCCATCTAAAGCTAAATACAGGCGAGAGACCGATAGCGAACAA  1178
             |||||||||||||||||||||||||||||||||||  |||||||||||||||||||||||
Sbjct  3170  CTAAGTGGGTGGTAAATTCCATCTAAAGCTAAATATTGGCGAGAGACCGATAGCGAACAA  3229

Query  1179  GTACAGTGATGGAAAGATGAAAAGAACTTTGAAAAGAGAGTGAAAAAGTACGTGAAATTG  1238
             ||||||||||||||||||||||||||||||||||||||||||||||||||||||||||||
Sbjct  3230  GTACAGTGATGGAAAGATGAAAAGAACTTTGAAAAGAGAGTGAAAAAGTACGTGAAATTG  3289

Query  1239  TTGAAAGGGAAGGGCATTTGATCAGACATGGTGTTTTGCGCCCCTTGCCTCTCGTGGGCT  1298
             |||||||||||||||||||||||||||||||||||||||||||  |||  || |||||  
Sbjct  3290  TTGAAAGGGAAGGGCATTTGATCAGACATGGTGTTTTGCGCCCTCTGCTCCTTGTGGGTG  3349

Query  1299  TGGGACTCTCGCAGCTCACTGGGCCAGCATCGGTTTTGGCGGCCGGAAAAAACC-TAGGG  1357
              ||||||||||||||||||||||||| |||| ||||||| || |||| ||| || || ||
Sbjct  3350  GGGGACTCTCGCAGCTCACTGGGCCAACATCAGTTTTGGTGGTCGGACAAATCCGTA-GG  3408

Query  1358  AATGTGGCTCTGCGCCTCGGTGTAGAGTGTTATAGCCCTG-GGGAATACGGCCAGTCGGG  1416
             ||||| ||| |   |||| | ||| |||||||||| |||| |||||||||||||| ||||
Sbjct  3409  AATGTAGCT-T--ACCTC-G-GTA-AGTGTTATAG-CCTGCGGGAATACGGCCAGCCGGG  3461

Query  1417  ACCGAGGACTGCGATACTTGTTATCTAGGATGCTGGCATAATGGTTATATGCCGCCCGTC  1476
             || |||||||||||  ||| || || |||||| |||||||||||||||||||||||||||
Sbjct  3462  ACTGAGGACTGCGA--CTT-TTGTCAAGGATGTTGGCATAATGGTTATATGCCGCCCGTC  3518

Query  1477  TTGAAACACGGACCAAGGAGTCTAACGTCTATGCGAGTGTTTGGGTGTTAAACCCGTACG  1536
             |||||||||||||||||||||||||||||||||||||||||||||||| |||||||||||
Sbjct  3519  TTGAAACACGGACCAAGGAGTCTAACGTCTATGCGAGTGTTTGGGTGTAAAACCCGTACG  3578

Query  1537  CGTAATGAAAGTGAACGTAGGTTGGGGCCCTCCACCTGGGGGGTGCACAATCGACCGATC  1596
             |||||||||||||||||||||||||||||||    || ||||||||||||||||||||||
Sbjct  3579  CGTAATGAAAGTGAACGTAGGTTGGGGCCCT----CTCGGGGGTGCACAATCGACCGATC  3634

Query  1597  CTGATGTCTTCGGATGGATTTGAGTAAGAGCATAGCTGTTGGGACCCGAAAGATGGTGAA  1656
             ||||||| ||| ||||||||||||||||||||||||||||||||||||||||||||||||
Sbjct  3635  CTGATGTTTTCAGATGGATTTGAGTAAGAGCATAGCTGTTGGGACCCGAAAGATGGTGAA  3694

Query  1657  CTATGCCTGAATAGGGTGAAGCCAGAGGAAACTCTGGTGGAGGCTCGTAGCGGTTCTGAC  1716
             ||||||||||||||||||||||||||||||||||||||||||||||||||||||||||||
Sbjct  3695  CTATGCCTGAATAGGGTGAAGCCAGAGGAAACTCTGGTGGAGGCTCGTAGCGGTTCTGAC  3754

Query  1717  GTGCAAATCGATCGTCGAATTTGGGTATAGGGGCGAAAGACTAATCGAACCATCTAGTAG  1776
             ||||||||||||||||||||||||||||||||||||||||||||||||||||||||||||
Sbjct  3755  GTGCAAATCGATCGTCGAATTTGGGTATAGGGGCGAAAGACTAATCGAACCATCTAGTAG  3814

Query  1777  CTGGTTCCTGC  1787
             |||||||||||
Sbjct  3815  CTGGTTCCTGC  3825


 Score = 350 bits (189),  Expect = 1e-91
 Identities = 220/234 (94%), Gaps = 5/234 (2%)
 Strand=Plus/Plus

Query  428   AAAACAACT-TCAAAACTTTCAACAATGGATCTCTTGGTTCTCGCATCGATGAAGAACGC  486
             ||||||| | | |||||||||||||| |||||||||||||||||||||||||||||||||
Sbjct  2466  AAAACAAATATTAAAACTTTCAACAACGGATCTCTTGGTTCTCGCATCGATGAAGAACGC  2525

Query  487   AGCGAAATGCGATACGTAATGTGAATTGCAGAATTCCGTGAATCATCGAATCTTTGAACG  546
             ||||||||||||||||||||||||||||||||||||||||||||||||||||||||||||
Sbjct  2526  AGCGAAATGCGATACGTAATGTGAATTGCAGAATTCCGTGAATCATCGAATCTTTGAACG  2585

Query  547   CACATTGCGCCCTCTGGTATTCCGGGGGGCATGCCTGTTTGAGCGTCATTTCCTTCTCAA  606
             ||||||||||||||||||||||| ||||||||||||||||||||||||||||||||||||
Sbjct  2586  CACATTGCGCCCTCTGGTATTCCAGGGGGCATGCCTGTTTGAGCGTCATTTCCTTCTCAA  2645

Query  607   ACA-CATTGTGTTTGGTAGTGAGTGATACTCGTTTTTGAGTTAACTTGAAATTG  659
             ||| ||   |||||||| ||||||||||||| |||  |||||| ||||||||||
Sbjct  2646  ACAGCAA--TGTTTGGTTGTGAGTGATACTC-TTTCGGAGTTAGCTTGAAATTG  2696


 Score = 82.4 bits (44),  Expect = 5e-11
 Identities = 48/50 (96%), Gaps = 0/50 (0%)
 Strand=Plus/Plus

Query  1     CAAGGTTTCCGTAGGTGAACCTGCGGAAGGATCATTAAAGAAATTTAATT  50
             ||||||||||||||||||||||||||||||||||||| |||||| |||||
Sbjct  2185  CAAGGTTTCCGTAGGTGAACCTGCGGAAGGATCATTATAGAAATATAATT  2234


>NJIJ01000036.1 Kazachstania servazzii strain SRCM102023 contig00056, whole genome 
shotgun sequence
Length=7833

 Score = 1395 bits (755),  Expect = 0.0
 Identities = 903/971 (93%), Gaps = 23/971 (2%)
 Strand=Plus/Plus

Query  822   TTTAAGTTTGACCTCAAATCAGGTAGGGTTACCCGCTGAACTTAAGCATATCAATAAGCG  881
             ||||||||||||||||||||||||||| ||||||||||||||||||||||||||||||||
Sbjct  5893  TTTAAGTTTGACCTCAAATCAGGTAGGATTACCCGCTGAACTTAAGCATATCAATAAGCG  5952

Query  882   GAGGAAAAGAAACCAACTGGGATTGCCTTAGTAACGGCGAGTGAAGCGGCAAAAGCTCAA  941
             ||||||||||||||||| ||||||||||||||||||||||||||||||||||||||||||
Sbjct  5953  GAGGAAAAGAAACCAACCGGGATTGCCTTAGTAACGGCGAGTGAAGCGGCAAAAGCTCAA  6012

Query  942   ATTTGAAATCTGGTACCTTTGGTGCCCGAGTTGTAATTTGGAGAGTACCACTTTGGGACT  1001
             ||||||||||| ||||||| ||||| |||||||||||||| ||||    |||||||| | 
Sbjct  6013  ATTTGAAATCTAGTACCTTCGGTGCTCGAGTTGTAATTTGTAGAGGGATACTTTGGGGCC  6072

Query  1002  GTACTTTGCCTATGTTCCTTGGAACAGGACGTCATGGAGGGTGAGAATCCCGTGTGGCGA  1061
             || | ||| |||||||||||||||||||||||||| ||||||||||||||||||||||||
Sbjct  6073  GTTCCTTGTCTATGTTCCTTGGAACAGGACGTCATAGAGGGTGAGAATCCCGTGTGGCGA  6132

Query  1062  GG-GTGTCAGTTCTTTGTAAAGGGTG-C-TCGAAGAGTCGAGTTGTTTGGGAATGCAGCT  1118
             || ||| | ||||| |||||||  || | |||||||||||||||||||||||||||||||
Sbjct  6133  GGAGTG-CGGTTCTATGTAAAG--TGCCTTCGAAGAGTCGAGTTGTTTGGGAATGCAGCT  6189

Query  1119  CTAAGTGGGTGGTAAATTCCATCTAAAGCTAAATACAGGCGAGAGACCGATAGCGAACAA  1178
             |||||||||||||||||||||||||||||||||||  |||||||||||||||||||||||
Sbjct  6190  CTAAGTGGGTGGTAAATTCCATCTAAAGCTAAATATTGGCGAGAGACCGATAGCGAACAA  6249

Query  1179  GTACAGTGATGGAAAGATGAAAAGAACTTTGAAAAGAGAGTGAAAAAGTACGTGAAATTG  1238
             ||||||||||||||||||||||||||||||||||||||||||||||||||||||||||||
Sbjct  6250  GTACAGTGATGGAAAGATGAAAAGAACTTTGAAAAGAGAGTGAAAAAGTACGTGAAATTG  6309

Query  1239  TTGAAAGGGAAGGGCATTTGATCAGACATGGTGTTTTGCGCCCCTTGCCTCTCGTGGGCT  1298
             |||||||||||||||||||||||||||||||||||||||||||  |||  || |||||  
Sbjct  6310  TTGAAAGGGAAGGGCATTTGATCAGACATGGTGTTTTGCGCCCTCTGCTCCTTGTGGGTG  6369

Query  1299  TGGGACTCTCGCAGCTCACTGGGCCAGCATCGGTTTTGGCGGCCGGAAAAAACC-TAGGG  1357
              ||||||||||||||||||||||||| |||| ||||||| || |||| ||| || || ||
Sbjct  6370  GGGGACTCTCGCAGCTCACTGGGCCAACATCAGTTTTGGTGGTCGGACAAATCCGTA-GG  6428

Query  1358  AATGTGGCTCTGCGCCTCGGTGTAGAGTGTTATAGCCCTG-GGGAATACGGCCAGTCGGG  1416
             ||||| ||| |   |||| | ||| |||||||||| |||| |||||||||||||| ||||
Sbjct  6429  AATGTAGCT-T--ACCTC-G-GTA-AGTGTTATAG-CCTGCGGGAATACGGCCAGCCGGG  6481

Query  1417  ACCGAGGACTGCGATACTTGTTATCTAGGATGCTGGCATAATGGTTATATGCCGCCCGTC  1476
             || |||||||||||  ||| || || |||||| |||||||||||||||||||||||||||
Sbjct  6482  ACTGAGGACTGCGA--CTT-TTGTCAAGGATGTTGGCATAATGGTTATATGCCGCCCGTC  6538

Query  1477  TTGAAACACGGACCAAGGAGTCTAACGTCTATGCGAGTGTTTGGGTGTTAAACCCGTACG  1536
             |||||||||||||||||||||||||||||||||||||||||||||||| |||||||||||
Sbjct  6539  TTGAAACACGGACCAAGGAGTCTAACGTCTATGCGAGTGTTTGGGTGTAAAACCCGTACG  6598

Query  1537  CGTAATGAAAGTGAACGTAGGTTGGGGCCCTCCACCTGGGGGGTGCACAATCGACCGATC  1596
             |||||||||||||||||||||||||||||||    || ||||||||||||||||||||||
Sbjct  6599  CGTAATGAAAGTGAACGTAGGTTGGGGCCCT----CTCGGGGGTGCACAATCGACCGATC  6654

Query  1597  CTGATGTCTTCGGATGGATTTGAGTAAGAGCATAGCTGTTGGGACCCGAAAGATGGTGAA  1656
             ||||||| ||| ||||||||||||||||||||||||||||||||||||||||||||||||
Sbjct  6655  CTGATGTTTTCAGATGGATTTGAGTAAGAGCATAGCTGTTGGGACCCGAAAGATGGTGAA  6714

Query  1657  CTATGCCTGAATAGGGTGAAGCCAGAGGAAACTCTGGTGGAGGCTCGTAGCGGTTCTGAC  1716
             ||||||||||||||||||||||||||||||||||||||||||||||||||||||||||||
Sbjct  6715  CTATGCCTGAATAGGGTGAAGCCAGAGGAAACTCTGGTGGAGGCTCGTAGCGGTTCTGAC  6774

Query  1717  GTGCAAATCGATCGTCGAATTTGGGTATAGGGGCGAAAGACTAATCGAACCATCTAGTAG  1776
             ||||||||||||||||||||||||||||||||||||||||||||||||||||||||||||
Sbjct  6775  GTGCAAATCGATCGTCGAATTTGGGTATAGGGGCGAAAGACTAATCGAACCATCTAGTAG  6834

Query  1777  CTGGTTCCTGC  1787
             |||||||||||
Sbjct  6835  CTGGTTCCTGC  6845


 Score = 350 bits (189),  Expect = 1e-91
 Identities = 220/234 (94%), Gaps = 5/234 (2%)
 Strand=Plus/Plus

Query  428   AAAACAACT-TCAAAACTTTCAACAATGGATCTCTTGGTTCTCGCATCGATGAAGAACGC  486
             ||||||| | | |||||||||||||| |||||||||||||||||||||||||||||||||
Sbjct  5486  AAAACAAATATTAAAACTTTCAACAACGGATCTCTTGGTTCTCGCATCGATGAAGAACGC  5545

Query  487   AGCGAAATGCGATACGTAATGTGAATTGCAGAATTCCGTGAATCATCGAATCTTTGAACG  546
             ||||||||||||||||||||||||||||||||||||||||||||||||||||||||||||
Sbjct  5546  AGCGAAATGCGATACGTAATGTGAATTGCAGAATTCCGTGAATCATCGAATCTTTGAACG  5605

Query  547   CACATTGCGCCCTCTGGTATTCCGGGGGGCATGCCTGTTTGAGCGTCATTTCCTTCTCAA  606
             ||||||||||||||||||||||| ||||||||||||||||||||||||||||||||||||
Sbjct  5606  CACATTGCGCCCTCTGGTATTCCAGGGGGCATGCCTGTTTGAGCGTCATTTCCTTCTCAA  5665

Query  607   ACA-CATTGTGTTTGGTAGTGAGTGATACTCGTTTTTGAGTTAACTTGAAATTG  659
             ||| ||   |||||||| ||||||||||||| |||  |||||| ||||||||||
Sbjct  5666  ACAGCAA--TGTTTGGTTGTGAGTGATACTC-TTTCGGAGTTAGCTTGAAATTG  5716


 Score = 82.4 bits (44),  Expect = 5e-11
 Identities = 48/50 (96%), Gaps = 0/50 (0%)
 Strand=Plus/Plus

Query  1     CAAGGTTTCCGTAGGTGAACCTGCGGAAGGATCATTAAAGAAATTTAATT  50
             ||||||||||||||||||||||||||||||||||||| |||||| |||||
Sbjct  5205  CAAGGTTTCCGTAGGTGAACCTGCGGAAGGATCATTATAGAAATATAATT  5254


>NJIJ01000040.1 Kazachstania servazzii strain SRCM102023 contig00052, whole genome 
shotgun sequence
Length=8691

 Score = 1395 bits (755),  Expect = 0.0
 Identities = 903/971 (93%), Gaps = 23/971 (2%)
 Strand=Plus/Plus

Query  822   TTTAAGTTTGACCTCAAATCAGGTAGGGTTACCCGCTGAACTTAAGCATATCAATAAGCG  881
             ||||||||||||||||||||||||||| ||||||||||||||||||||||||||||||||
Sbjct  4665  TTTAAGTTTGACCTCAAATCAGGTAGGATTACCCGCTGAACTTAAGCATATCAATAAGCG  4724

Query  882   GAGGAAAAGAAACCAACTGGGATTGCCTTAGTAACGGCGAGTGAAGCGGCAAAAGCTCAA  941
             ||||||||||||||||| ||||||||||||||||||||||||||||||||||||||||||
Sbjct  4725  GAGGAAAAGAAACCAACCGGGATTGCCTTAGTAACGGCGAGTGAAGCGGCAAAAGCTCAA  4784

Query  942   ATTTGAAATCTGGTACCTTTGGTGCCCGAGTTGTAATTTGGAGAGTACCACTTTGGGACT  1001
             ||||||||||| ||||||| ||||| |||||||||||||| ||||    |||||||| | 
Sbjct  4785  ATTTGAAATCTAGTACCTTCGGTGCTCGAGTTGTAATTTGTAGAGGGATACTTTGGGGCC  4844

Query  1002  GTACTTTGCCTATGTTCCTTGGAACAGGACGTCATGGAGGGTGAGAATCCCGTGTGGCGA  1061
             || | ||| |||||||||||||||||||||||||| ||||||||||||||||||||||||
Sbjct  4845  GTTCCTTGTCTATGTTCCTTGGAACAGGACGTCATAGAGGGTGAGAATCCCGTGTGGCGA  4904

Query  1062  GG-GTGTCAGTTCTTTGTAAAGGGTG-C-TCGAAGAGTCGAGTTGTTTGGGAATGCAGCT  1118
             || ||| | ||||| |||||||  || | |||||||||||||||||||||||||||||||
Sbjct  4905  GGAGTG-CGGTTCTATGTAAAG--TGCCTTCGAAGAGTCGAGTTGTTTGGGAATGCAGCT  4961

Query  1119  CTAAGTGGGTGGTAAATTCCATCTAAAGCTAAATACAGGCGAGAGACCGATAGCGAACAA  1178
             |||||||||||||||||||||||||||||||||||  |||||||||||||||||||||||
Sbjct  4962  CTAAGTGGGTGGTAAATTCCATCTAAAGCTAAATATTGGCGAGAGACCGATAGCGAACAA  5021

Query  1179  GTACAGTGATGGAAAGATGAAAAGAACTTTGAAAAGAGAGTGAAAAAGTACGTGAAATTG  1238
             ||||||||||||||||||||||||||||||||||||||||||||||||||||||||||||
Sbjct  5022  GTACAGTGATGGAAAGATGAAAAGAACTTTGAAAAGAGAGTGAAAAAGTACGTGAAATTG  5081

Query  1239  TTGAAAGGGAAGGGCATTTGATCAGACATGGTGTTTTGCGCCCCTTGCCTCTCGTGGGCT  1298
             |||||||||||||||||||||||||||||||||||||||||||  |||  || |||||  
Sbjct  5082  TTGAAAGGGAAGGGCATTTGATCAGACATGGTGTTTTGCGCCCTCTGCTCCTTGTGGGTG  5141

Query  1299  TGGGACTCTCGCAGCTCACTGGGCCAGCATCGGTTTTGGCGGCCGGAAAAAACC-TAGGG  1357
              ||||||||||||||||||||||||| |||| ||||||| || |||| ||| || || ||
Sbjct  5142  GGGGACTCTCGCAGCTCACTGGGCCAACATCAGTTTTGGTGGTCGGACAAATCCGTA-GG  5200

Query  1358  AATGTGGCTCTGCGCCTCGGTGTAGAGTGTTATAGCCCTG-GGGAATACGGCCAGTCGGG  1416
             ||||| ||| |   |||| | ||| |||||||||| |||| |||||||||||||| ||||
Sbjct  5201  AATGTAGCT-T--ACCTC-G-GTA-AGTGTTATAG-CCTGCGGGAATACGGCCAGCCGGG  5253

Query  1417  ACCGAGGACTGCGATACTTGTTATCTAGGATGCTGGCATAATGGTTATATGCCGCCCGTC  1476
             || |||||||||||  ||| || || |||||| |||||||||||||||||||||||||||
Sbjct  5254  ACTGAGGACTGCGA--CTT-TTGTCAAGGATGTTGGCATAATGGTTATATGCCGCCCGTC  5310

Query  1477  TTGAAACACGGACCAAGGAGTCTAACGTCTATGCGAGTGTTTGGGTGTTAAACCCGTACG  1536
             |||||||||||||||||||||||||||||||||||||||||||||||| |||||||||||
Sbjct  5311  TTGAAACACGGACCAAGGAGTCTAACGTCTATGCGAGTGTTTGGGTGTAAAACCCGTACG  5370

Query  1537  CGTAATGAAAGTGAACGTAGGTTGGGGCCCTCCACCTGGGGGGTGCACAATCGACCGATC  1596
             |||||||||||||||||||||||||||||||    || ||||||||||||||||||||||
Sbjct  5371  CGTAATGAAAGTGAACGTAGGTTGGGGCCCT----CTCGGGGGTGCACAATCGACCGATC  5426

Query  1597  CTGATGTCTTCGGATGGATTTGAGTAAGAGCATAGCTGTTGGGACCCGAAAGATGGTGAA  1656
             ||||||| ||| ||||||||||||||||||||||||||||||||||||||||||||||||
Sbjct  5427  CTGATGTTTTCAGATGGATTTGAGTAAGAGCATAGCTGTTGGGACCCGAAAGATGGTGAA  5486

Query  1657  CTATGCCTGAATAGGGTGAAGCCAGAGGAAACTCTGGTGGAGGCTCGTAGCGGTTCTGAC  1716
             ||||||||||||||||||||||||||||||||||||||||||||||||||||||||||||
Sbjct  5487  CTATGCCTGAATAGGGTGAAGCCAGAGGAAACTCTGGTGGAGGCTCGTAGCGGTTCTGAC  5546

Query  1717  GTGCAAATCGATCGTCGAATTTGGGTATAGGGGCGAAAGACTAATCGAACCATCTAGTAG  1776
             ||||||||||||||||||||||||||||||||||||||||||||||||||||||||||||
Sbjct  5547  GTGCAAATCGATCGTCGAATTTGGGTATAGGGGCGAAAGACTAATCGAACCATCTAGTAG  5606

Query  1777  CTGGTTCCTGC  1787
             |||||||||||
Sbjct  5607  CTGGTTCCTGC  5617


 Score = 350 bits (189),  Expect = 1e-91
 Identities = 220/234 (94%), Gaps = 5/234 (2%)
 Strand=Plus/Plus

Query  428   AAAACAACT-TCAAAACTTTCAACAATGGATCTCTTGGTTCTCGCATCGATGAAGAACGC  486
             ||||||| | | |||||||||||||| |||||||||||||||||||||||||||||||||
Sbjct  4258  AAAACAAATATTAAAACTTTCAACAACGGATCTCTTGGTTCTCGCATCGATGAAGAACGC  4317

Query  487   AGCGAAATGCGATACGTAATGTGAATTGCAGAATTCCGTGAATCATCGAATCTTTGAACG  546
             ||||||||||||||||||||||||||||||||||||||||||||||||||||||||||||
Sbjct  4318  AGCGAAATGCGATACGTAATGTGAATTGCAGAATTCCGTGAATCATCGAATCTTTGAACG  4377

Query  547   CACATTGCGCCCTCTGGTATTCCGGGGGGCATGCCTGTTTGAGCGTCATTTCCTTCTCAA  606
             ||||||||||||||||||||||| ||||||||||||||||||||||||||||||||||||
Sbjct  4378  CACATTGCGCCCTCTGGTATTCCAGGGGGCATGCCTGTTTGAGCGTCATTTCCTTCTCAA  4437

Query  607   ACA-CATTGTGTTTGGTAGTGAGTGATACTCGTTTTTGAGTTAACTTGAAATTG  659
             ||| ||   |||||||| ||||||||||||| |||  |||||| ||||||||||
Sbjct  4438  ACAGCAA--TGTTTGGTTGTGAGTGATACTC-TTTCGGAGTTAGCTTGAAATTG  4488


 Score = 82.4 bits (44),  Expect = 5e-11
 Identities = 48/50 (96%), Gaps = 0/50 (0%)
 Strand=Plus/Plus

Query  1     CAAGGTTTCCGTAGGTGAACCTGCGGAAGGATCATTAAAGAAATTTAATT  50
             ||||||||||||||||||||||||||||||||||||| |||||| |||||
Sbjct  3977  CAAGGTTTCCGTAGGTGAACCTGCGGAAGGATCATTATAGAAATATAATT  4026


>NJIJ01000049.1 Kazachstania servazzii strain SRCM102023 contig00043, whole genome 
shotgun sequence
Length=12939

 Score = 1395 bits (755),  Expect = 0.0
 Identities = 903/971 (93%), Gaps = 23/971 (2%)
 Strand=Plus/Plus

Query  822   TTTAAGTTTGACCTCAAATCAGGTAGGGTTACCCGCTGAACTTAAGCATATCAATAAGCG  881
             ||||||||||||||||||||||||||| ||||||||||||||||||||||||||||||||
Sbjct  1077  TTTAAGTTTGACCTCAAATCAGGTAGGATTACCCGCTGAACTTAAGCATATCAATAAGCG  1136

Query  882   GAGGAAAAGAAACCAACTGGGATTGCCTTAGTAACGGCGAGTGAAGCGGCAAAAGCTCAA  941
             ||||||||||||||||| ||||||||||||||||||||||||||||||||||||||||||
Sbjct  1137  GAGGAAAAGAAACCAACCGGGATTGCCTTAGTAACGGCGAGTGAAGCGGCAAAAGCTCAA  1196

Query  942   ATTTGAAATCTGGTACCTTTGGTGCCCGAGTTGTAATTTGGAGAGTACCACTTTGGGACT  1001
             ||||||||||| ||||||| ||||| |||||||||||||| ||||    |||||||| | 
Sbjct  1197  ATTTGAAATCTAGTACCTTCGGTGCTCGAGTTGTAATTTGTAGAGGGATACTTTGGGGCC  1256

Query  1002  GTACTTTGCCTATGTTCCTTGGAACAGGACGTCATGGAGGGTGAGAATCCCGTGTGGCGA  1061
             || | ||| |||||||||||||||||||||||||| ||||||||||||||||||||||||
Sbjct  1257  GTTCCTTGTCTATGTTCCTTGGAACAGGACGTCATAGAGGGTGAGAATCCCGTGTGGCGA  1316

Query  1062  GG-GTGTCAGTTCTTTGTAAAGGGTG-C-TCGAAGAGTCGAGTTGTTTGGGAATGCAGCT  1118
             || ||| | ||||| |||||||  || | |||||||||||||||||||||||||||||||
Sbjct  1317  GGAGTG-CGGTTCTATGTAAAG--TGCCTTCGAAGAGTCGAGTTGTTTGGGAATGCAGCT  1373

Query  1119  CTAAGTGGGTGGTAAATTCCATCTAAAGCTAAATACAGGCGAGAGACCGATAGCGAACAA  1178
             |||||||||||||||||||||||||||||||||||  |||||||||||||||||||||||
Sbjct  1374  CTAAGTGGGTGGTAAATTCCATCTAAAGCTAAATATTGGCGAGAGACCGATAGCGAACAA  1433

Query  1179  GTACAGTGATGGAAAGATGAAAAGAACTTTGAAAAGAGAGTGAAAAAGTACGTGAAATTG  1238
             ||||||||||||||||||||||||||||||||||||||||||||||||||||||||||||
Sbjct  1434  GTACAGTGATGGAAAGATGAAAAGAACTTTGAAAAGAGAGTGAAAAAGTACGTGAAATTG  1493

Query  1239  TTGAAAGGGAAGGGCATTTGATCAGACATGGTGTTTTGCGCCCCTTGCCTCTCGTGGGCT  1298
             |||||||||||||||||||||||||||||||||||||||||||  |||  || |||||  
Sbjct  1494  TTGAAAGGGAAGGGCATTTGATCAGACATGGTGTTTTGCGCCCTCTGCTCCTTGTGGGTG  1553

Query  1299  TGGGACTCTCGCAGCTCACTGGGCCAGCATCGGTTTTGGCGGCCGGAAAAAACC-TAGGG  1357
              ||||||||||||||||||||||||| |||| ||||||| || |||| ||| || || ||
Sbjct  1554  GGGGACTCTCGCAGCTCACTGGGCCAACATCAGTTTTGGTGGTCGGACAAATCCGTA-GG  1612

Query  1358  AATGTGGCTCTGCGCCTCGGTGTAGAGTGTTATAGCCCTG-GGGAATACGGCCAGTCGGG  1416
             ||||| ||| |   |||| | ||| |||||||||| |||| |||||||||||||| ||||
Sbjct  1613  AATGTAGCT-T--ACCTC-G-GTA-AGTGTTATAG-CCTGCGGGAATACGGCCAGCCGGG  1665

Query  1417  ACCGAGGACTGCGATACTTGTTATCTAGGATGCTGGCATAATGGTTATATGCCGCCCGTC  1476
             || |||||||||||  ||| || || |||||| |||||||||||||||||||||||||||
Sbjct  1666  ACTGAGGACTGCGA--CTT-TTGTCAAGGATGTTGGCATAATGGTTATATGCCGCCCGTC  1722

Query  1477  TTGAAACACGGACCAAGGAGTCTAACGTCTATGCGAGTGTTTGGGTGTTAAACCCGTACG  1536
             |||||||||||||||||||||||||||||||||||||||||||||||| |||||||||||
Sbjct  1723  TTGAAACACGGACCAAGGAGTCTAACGTCTATGCGAGTGTTTGGGTGTAAAACCCGTACG  1782

Query  1537  CGTAATGAAAGTGAACGTAGGTTGGGGCCCTCCACCTGGGGGGTGCACAATCGACCGATC  1596
             |||||||||||||||||||||||||||||||    || ||||||||||||||||||||||
Sbjct  1783  CGTAATGAAAGTGAACGTAGGTTGGGGCCCT----CTCGGGGGTGCACAATCGACCGATC  1838

Query  1597  CTGATGTCTTCGGATGGATTTGAGTAAGAGCATAGCTGTTGGGACCCGAAAGATGGTGAA  1656
             ||||||| ||| ||||||||||||||||||||||||||||||||||||||||||||||||
Sbjct  1839  CTGATGTTTTCAGATGGATTTGAGTAAGAGCATAGCTGTTGGGACCCGAAAGATGGTGAA  1898

Query  1657  CTATGCCTGAATAGGGTGAAGCCAGAGGAAACTCTGGTGGAGGCTCGTAGCGGTTCTGAC  1716
             ||||||||||||||||||||||||||||||||||||||||||||||||||||||||||||
Sbjct  1899  CTATGCCTGAATAGGGTGAAGCCAGAGGAAACTCTGGTGGAGGCTCGTAGCGGTTCTGAC  1958

Query  1717  GTGCAAATCGATCGTCGAATTTGGGTATAGGGGCGAAAGACTAATCGAACCATCTAGTAG  1776
             ||||||||||||||||||||||||||||||||||||||||||||||||||||||||||||
Sbjct  1959  GTGCAAATCGATCGTCGAATTTGGGTATAGGGGCGAAAGACTAATCGAACCATCTAGTAG  2018

Query  1777  CTGGTTCCTGC  1787
             |||||||||||
Sbjct  2019  CTGGTTCCTGC  2029


 Score = 1389 bits (752),  Expect = 0.0
 Identities = 902/971 (93%), Gaps = 24/971 (2%)
 Strand=Plus/Plus

Query  822    TTTAAGTTTGACCTCAAATCAGGTAGGGTTACCCGCTGAACTTAAGCATATCAATAAGCG  881
              ||||||||||||||||||||||||||| ||||||||||||||||||||||||||||||||
Sbjct  11257  TTTAAGTTTGACCTCAAATCAGGTAGGATTACCCGCTGAACTTAAGCATATCAATAAGCG  11316

Query  882    GAGGAAAAGAAACCAACTGGGATTGCCTTAGTAACGGCGAGTGAAGCGGCAAAAGCTCAA  941
              ||||||||||||||||| ||||||||||||||||||||||||||||||||||||||||||
Sbjct  11317  GAGGAAAAGAAACCAACCGGGATTGCCTTAGTAACGGCGAGTGAAGCGGCAAAAGCTCAA  11376

Query  942    ATTTGAAATCTGGTACCTTTGGTGCCCGAGTTGTAATTTGGAGAGTACCACTTTGGGACT  1001
              ||||||||||| ||||||| ||||| |||||||||||||| ||||    |||||||| | 
Sbjct  11377  ATTTGAAATCTAGTACCTTCGGTGCTCGAGTTGTAATTTGTAGAGGGATACTTTGGGGCC  11436

Query  1002   GTACTTTGCCTATGTTCCTTGGAACAGGACGTCATGGAGGGTGAGAATCCCGTGTGGCGA  1061
              || | ||| |||||||||||||||||||||||||| ||||||||||||||||||||||||
Sbjct  11437  GTTCCTTGTCTATGTTCCTTGGAACAGGACGTCATAGAGGGTGAGAATCCCGTGTGGCGA  11496

Query  1062   GG-GTGTCAGTTCTTTGTAAAGGGTG-C-TCGAAGAGTCGAGTTGTTTGGGAATGCAGCT  1118
              || ||| | ||||| |||||||  || | |||||||||||||||||||||||||||||||
Sbjct  11497  GGAGTG-CGGTTCTATGTAAAG--TGCCTTCGAAGAGTCGAGTTGTTTGGGAATGCAGCT  11553

Query  1119   CTAAGTGGGTGGTAAATTCCATCTAAAGCTAAATACAGGCGAGAGACCGATAGCGAACAA  1178
              |||||||||||||||||||||||||||||||||||  |||||||||||||||||||||||
Sbjct  11554  CTAAGTGGGTGGTAAATTCCATCTAAAGCTAAATATTGGCGAGAGACCGATAGCGAACAA  11613

Query  1179   GTACAGTGATGGAAAGATGAAAAGAACTTTGAAAAGAGAGTGAAAAAGTACGTGAAATTG  1238
              |||||||||||||||||||||||||||||||||||||||||| |||||||||||||||||
Sbjct  11614  GTACAGTGATGGAAAGATGAAAAGAACTTTGAAAAGAGAGTG-AAAAGTACGTGAAATTG  11672

Query  1239   TTGAAAGGGAAGGGCATTTGATCAGACATGGTGTTTTGCGCCCCTTGCCTCTCGTGGGCT  1298
              |||||||||||||||||||||||||||||||||||||||||||  |||  || |||||  
Sbjct  11673  TTGAAAGGGAAGGGCATTTGATCAGACATGGTGTTTTGCGCCCTCTGCTCCTTGTGGGTG  11732

Query  1299   TGGGACTCTCGCAGCTCACTGGGCCAGCATCGGTTTTGGCGGCCGGAAAAAACC-TAGGG  1357
               ||||||||||||||||||||||||| |||| ||||||| || |||| ||| || || ||
Sbjct  11733  GGGGACTCTCGCAGCTCACTGGGCCAACATCAGTTTTGGTGGTCGGACAAATCCGTA-GG  11791

Query  1358   AATGTGGCTCTGCGCCTCGGTGTAGAGTGTTATAGCCCTG-GGGAATACGGCCAGTCGGG  1416
              ||||| ||| |   |||| | ||| |||||||||| |||| |||||||||||||| ||||
Sbjct  11792  AATGTAGCT-T--ACCTC-G-GTA-AGTGTTATAG-CCTGCGGGAATACGGCCAGCCGGG  11844

Query  1417   ACCGAGGACTGCGATACTTGTTATCTAGGATGCTGGCATAATGGTTATATGCCGCCCGTC  1476
              || |||||||||||  ||| || || |||||| |||||||||||||||||||||||||||
Sbjct  11845  ACTGAGGACTGCGA--CTT-TTGTCAAGGATGTTGGCATAATGGTTATATGCCGCCCGTC  11901

Query  1477   TTGAAACACGGACCAAGGAGTCTAACGTCTATGCGAGTGTTTGGGTGTTAAACCCGTACG  1536
              |||||||||||||||||||||||||||||||||||||||||||||||| |||||||||||
Sbjct  11902  TTGAAACACGGACCAAGGAGTCTAACGTCTATGCGAGTGTTTGGGTGTAAAACCCGTACG  11961

Query  1537   CGTAATGAAAGTGAACGTAGGTTGGGGCCCTCCACCTGGGGGGTGCACAATCGACCGATC  1596
              |||||||||||||||||||||||||||||||    || ||||||||||||||||||||||
Sbjct  11962  CGTAATGAAAGTGAACGTAGGTTGGGGCCCT----CTCGGGGGTGCACAATCGACCGATC  12017

Query  1597   CTGATGTCTTCGGATGGATTTGAGTAAGAGCATAGCTGTTGGGACCCGAAAGATGGTGAA  1656
              ||||||| ||| ||||||||||||||||||||||||||||||||||||||||||||||||
Sbjct  12018  CTGATGTTTTCAGATGGATTTGAGTAAGAGCATAGCTGTTGGGACCCGAAAGATGGTGAA  12077

Query  1657   CTATGCCTGAATAGGGTGAAGCCAGAGGAAACTCTGGTGGAGGCTCGTAGCGGTTCTGAC  1716
              ||||||||||||||||||||||||||||||||||||||||||||||||||||||||||||
Sbjct  12078  CTATGCCTGAATAGGGTGAAGCCAGAGGAAACTCTGGTGGAGGCTCGTAGCGGTTCTGAC  12137

Query  1717   GTGCAAATCGATCGTCGAATTTGGGTATAGGGGCGAAAGACTAATCGAACCATCTAGTAG  1776
              ||||||||||||||||||||||||||||||||||||||||||||||||||||||||||||
Sbjct  12138  GTGCAAATCGATCGTCGAATTTGGGTATAGGGGCGAAAGACTAATCGAACCATCTAGTAG  12197

Query  1777   CTGGTTCCTGC  1787
              |||||||||||
Sbjct  12198  CTGGTTCCTGC  12208


 Score = 350 bits (189),  Expect = 1e-91
 Identities = 220/234 (94%), Gaps = 5/234 (2%)
 Strand=Plus/Plus

Query  428  AAAACAACT-TCAAAACTTTCAACAATGGATCTCTTGGTTCTCGCATCGATGAAGAACGC  486
            ||||||| | | |||||||||||||| |||||||||||||||||||||||||||||||||
Sbjct  670  AAAACAAATATTAAAACTTTCAACAACGGATCTCTTGGTTCTCGCATCGATGAAGAACGC  729

Query  487  AGCGAAATGCGATACGTAATGTGAATTGCAGAATTCCGTGAATCATCGAATCTTTGAACG  546
            ||||||||||||||||||||||||||||||||||||||||||||||||||||||||||||
Sbjct  730  AGCGAAATGCGATACGTAATGTGAATTGCAGAATTCCGTGAATCATCGAATCTTTGAACG  789

Query  547  CACATTGCGCCCTCTGGTATTCCGGGGGGCATGCCTGTTTGAGCGTCATTTCCTTCTCAA  606
            ||||||||||||||||||||||| ||||||||||||||||||||||||||||||||||||
Sbjct  790  CACATTGCGCCCTCTGGTATTCCAGGGGGCATGCCTGTTTGAGCGTCATTTCCTTCTCAA  849

Query  607  ACA-CATTGTGTTTGGTAGTGAGTGATACTCGTTTTTGAGTTAACTTGAAATTG  659
            ||| ||   |||||||| ||||||||||||| |||  |||||| ||||||||||
Sbjct  850  ACAGCAA--TGTTTGGTTGTGAGTGATACTC-TTTCGGAGTTAGCTTGAAATTG  900


 Score = 350 bits (189),  Expect = 1e-91
 Identities = 220/234 (94%), Gaps = 5/234 (2%)
 Strand=Plus/Plus

Query  428    AAAACAACT-TCAAAACTTTCAACAATGGATCTCTTGGTTCTCGCATCGATGAAGAACGC  486
              ||||||| | | |||||||||||||| |||||||||||||||||||||||||||||||||
Sbjct  10850  AAAACAAATATTAAAACTTTCAACAACGGATCTCTTGGTTCTCGCATCGATGAAGAACGC  10909

Query  487    AGCGAAATGCGATACGTAATGTGAATTGCAGAATTCCGTGAATCATCGAATCTTTGAACG  546
              ||||||||||||||||||||||||||||||||||||||||||||||||||||||||||||
Sbjct  10910  AGCGAAATGCGATACGTAATGTGAATTGCAGAATTCCGTGAATCATCGAATCTTTGAACG  10969

Query  547    CACATTGCGCCCTCTGGTATTCCGGGGGGCATGCCTGTTTGAGCGTCATTTCCTTCTCAA  606
              ||||||||||||||||||||||| ||||||||||||||||||||||||||||||||||||
Sbjct  10970  CACATTGCGCCCTCTGGTATTCCAGGGGGCATGCCTGTTTGAGCGTCATTTCCTTCTCAA  11029

Query  607    ACA-CATTGTGTTTGGTAGTGAGTGATACTCGTTTTTGAGTTAACTTGAAATTG  659
              ||| ||   |||||||| ||||||||||||| |||  |||||| ||||||||||
Sbjct  11030  ACAGCAA--TGTTTGGTTGTGAGTGATACTC-TTTCGGAGTTAGCTTGAAATTG  11080


 Score = 82.4 bits (44),  Expect = 5e-11
 Identities = 48/50 (96%), Gaps = 0/50 (0%)
 Strand=Plus/Plus

Query  1      CAAGGTTTCCGTAGGTGAACCTGCGGAAGGATCATTAAAGAAATTTAATT  50
              ||||||||||||||||||||||||||||||||||||| |||||| |||||
Sbjct  10569  CAAGGTTTCCGTAGGTGAACCTGCGGAAGGATCATTATAGAAATATAATT  10618


 Score = 76.8 bits (41),  Expect = 2e-09
 Identities = 43/44 (98%), Gaps = 0/44 (0%)
 Strand=Plus/Plus

Query  1    CAAGGTTTCCGTAGGTGAACCTGCGGAAGGATCATTAAAGAAAT  44
            ||||||||||||||||||||||||||||||||||||| ||||||
Sbjct  391  CAAGGTTTCCGTAGGTGAACCTGCGGAAGGATCATTATAGAAAT  434


>NJIJ01000052.1 Kazachstania servazzii strain SRCM102023 contig00040, whole genome 
shotgun sequence
Length=13849

 Score = 1395 bits (755),  Expect = 0.0
 Identities = 903/971 (93%), Gaps = 23/971 (2%)
 Strand=Plus/Plus

Query  822    TTTAAGTTTGACCTCAAATCAGGTAGGGTTACCCGCTGAACTTAAGCATATCAATAAGCG  881
              ||||||||||||||||||||||||||| ||||||||||||||||||||||||||||||||
Sbjct  9823   TTTAAGTTTGACCTCAAATCAGGTAGGATTACCCGCTGAACTTAAGCATATCAATAAGCG  9882

Query  882    GAGGAAAAGAAACCAACTGGGATTGCCTTAGTAACGGCGAGTGAAGCGGCAAAAGCTCAA  941
              ||||||||||||||||| ||||||||||||||||||||||||||||||||||||||||||
Sbjct  9883   GAGGAAAAGAAACCAACCGGGATTGCCTTAGTAACGGCGAGTGAAGCGGCAAAAGCTCAA  9942

Query  942    ATTTGAAATCTGGTACCTTTGGTGCCCGAGTTGTAATTTGGAGAGTACCACTTTGGGACT  1001
              ||||||||||| ||||||| ||||| |||||||||||||| ||||    |||||||| | 
Sbjct  9943   ATTTGAAATCTAGTACCTTCGGTGCTCGAGTTGTAATTTGTAGAGGGATACTTTGGGGCC  10002

Query  1002   GTACTTTGCCTATGTTCCTTGGAACAGGACGTCATGGAGGGTGAGAATCCCGTGTGGCGA  1061
              || | ||| |||||||||||||||||||||||||| ||||||||||||||||||||||||
Sbjct  10003  GTTCCTTGTCTATGTTCCTTGGAACAGGACGTCATAGAGGGTGAGAATCCCGTGTGGCGA  10062

Query  1062   GG-GTGTCAGTTCTTTGTAAAGGGTG-C-TCGAAGAGTCGAGTTGTTTGGGAATGCAGCT  1118
              || ||| | ||||| |||||||  || | |||||||||||||||||||||||||||||||
Sbjct  10063  GGAGTG-CGGTTCTATGTAAAG--TGCCTTCGAAGAGTCGAGTTGTTTGGGAATGCAGCT  10119

Query  1119   CTAAGTGGGTGGTAAATTCCATCTAAAGCTAAATACAGGCGAGAGACCGATAGCGAACAA  1178
              |||||||||||||||||||||||||||||||||||  |||||||||||||||||||||||
Sbjct  10120  CTAAGTGGGTGGTAAATTCCATCTAAAGCTAAATATTGGCGAGAGACCGATAGCGAACAA  10179

Query  1179   GTACAGTGATGGAAAGATGAAAAGAACTTTGAAAAGAGAGTGAAAAAGTACGTGAAATTG  1238
              ||||||||||||||||||||||||||||||||||||||||||||||||||||||||||||
Sbjct  10180  GTACAGTGATGGAAAGATGAAAAGAACTTTGAAAAGAGAGTGAAAAAGTACGTGAAATTG  10239

Query  1239   TTGAAAGGGAAGGGCATTTGATCAGACATGGTGTTTTGCGCCCCTTGCCTCTCGTGGGCT  1298
              |||||||||||||||||||||||||||||||||||||||||||  |||  || |||||  
Sbjct  10240  TTGAAAGGGAAGGGCATTTGATCAGACATGGTGTTTTGCGCCCTCTGCTCCTTGTGGGTG  10299

Query  1299   TGGGACTCTCGCAGCTCACTGGGCCAGCATCGGTTTTGGCGGCCGGAAAAAACC-TAGGG  1357
               ||||||||||||||||||||||||| |||| ||||||| || |||| ||| || || ||
Sbjct  10300  GGGGACTCTCGCAGCTCACTGGGCCAACATCAGTTTTGGTGGTCGGACAAATCCGTA-GG  10358

Query  1358   AATGTGGCTCTGCGCCTCGGTGTAGAGTGTTATAGCCCTG-GGGAATACGGCCAGTCGGG  1416
              ||||| ||| |   |||| | ||| |||||||||| |||| |||||||||||||| ||||
Sbjct  10359  AATGTAGCT-T--ACCTC-G-GTA-AGTGTTATAG-CCTGCGGGAATACGGCCAGCCGGG  10411

Query  1417   ACCGAGGACTGCGATACTTGTTATCTAGGATGCTGGCATAATGGTTATATGCCGCCCGTC  1476
              || |||||||||||  ||| || || |||||| |||||||||||||||||||||||||||
Sbjct  10412  ACTGAGGACTGCGA--CTT-TTGTCAAGGATGTTGGCATAATGGTTATATGCCGCCCGTC  10468

Query  1477   TTGAAACACGGACCAAGGAGTCTAACGTCTATGCGAGTGTTTGGGTGTTAAACCCGTACG  1536
              |||||||||||||||||||||||||||||||||||||||||||||||| |||||||||||
Sbjct  10469  TTGAAACACGGACCAAGGAGTCTAACGTCTATGCGAGTGTTTGGGTGTAAAACCCGTACG  10528

Query  1537   CGTAATGAAAGTGAACGTAGGTTGGGGCCCTCCACCTGGGGGGTGCACAATCGACCGATC  1596
              |||||||||||||||||||||||||||||||    || ||||||||||||||||||||||
Sbjct  10529  CGTAATGAAAGTGAACGTAGGTTGGGGCCCT----CTCGGGGGTGCACAATCGACCGATC  10584

Query  1597   CTGATGTCTTCGGATGGATTTGAGTAAGAGCATAGCTGTTGGGACCCGAAAGATGGTGAA  1656
              ||||||| ||| ||||||||||||||||||||||||||||||||||||||||||||||||
Sbjct  10585  CTGATGTTTTCAGATGGATTTGAGTAAGAGCATAGCTGTTGGGACCCGAAAGATGGTGAA  10644

Query  1657   CTATGCCTGAATAGGGTGAAGCCAGAGGAAACTCTGGTGGAGGCTCGTAGCGGTTCTGAC  1716
              ||||||||||||||||||||||||||||||||||||||||||||||||||||||||||||
Sbjct  10645  CTATGCCTGAATAGGGTGAAGCCAGAGGAAACTCTGGTGGAGGCTCGTAGCGGTTCTGAC  10704

Query  1717   GTGCAAATCGATCGTCGAATTTGGGTATAGGGGCGAAAGACTAATCGAACCATCTAGTAG  1776
              ||||||||||||||||||||||||||||||||||||||||||||||||||||||||||||
Sbjct  10705  GTGCAAATCGATCGTCGAATTTGGGTATAGGGGCGAAAGACTAATCGAACCATCTAGTAG  10764

Query  1777   CTGGTTCCTGC  1787
              |||||||||||
Sbjct  10765  CTGGTTCCTGC  10775


 Score = 869 bits (470),  Expect = 0.0
 Identities = 563/605 (93%), Gaps = 17/605 (3%)
 Strand=Plus/Plus

Query  1185  TGATGGAAAGATGAAAAGAACTTTGAAAAGAGAGTGAAAAAGTACGTGAAATTGTTGAAA  1244
             ||||||||||||||||||||||||||||||||||||||||||||||||||||||||||||
Sbjct  1     TGATGGAAAGATGAAAAGAACTTTGAAAAGAGAGTGAAAAAGTACGTGAAATTGTTGAAA  60

Query  1245  GGGAAGGGCATTTGATCAGACATGGTGTTTTGCGCCCCTTGCCTCTCGTGGGCTTGGGAC  1304
             |||||||||||||||||||||||||||||||||||||  |||  || |||||   |||||
Sbjct  61    GGGAAGGGCATTTGATCAGACATGGTGTTTTGCGCCCTCTGCTCCTTGTGGGTGGGGGAC  120

Query  1305  TCTCGCAGCTCACTGGGCCAGCATCGGTTTTGGCGGCCGGAAAAAACC-TAGGGAATGTG  1363
             |||||||||||||||||||| |||| ||||||| || |||| ||| || || ||||||| 
Sbjct  121   TCTCGCAGCTCACTGGGCCAACATCAGTTTTGGTGGTCGGACAAATCCGTA-GGAATGTA  179

Query  1364  GCTCTGCGCCTCGGTGTAGAGTGTTATAGCCCTG-GGGAATACGGCCAGTCGGGACCGAG  1422
             ||| |   |||| | ||| |||||||||| |||| |||||||||||||| |||||| |||
Sbjct  180   GCT-T--ACCTC-G-GTA-AGTGTTATAG-CCTGCGGGAATACGGCCAGCCGGGACTGAG  232

Query  1423  GACTGCGATACTTGTTATCTAGGATGCTGGCATAATGGTTATATGCCGCCCGTCTTGAAA  1482
             ||||||||  ||| || || |||||| |||||||||||||||||||||||||||||||||
Sbjct  233   GACTGCGA--CTT-TTGTCAAGGATGTTGGCATAATGGTTATATGCCGCCCGTCTTGAAA  289

Query  1483  CACGGACCAAGGAGTCTAACGTCTATGCGAGTGTTTGGGTGTTAAACCCGTACGCGTAAT  1542
             |||||||||||||||||||||||||||||||||||||||||| |||||||||||||||||
Sbjct  290   CACGGACCAAGGAGTCTAACGTCTATGCGAGTGTTTGGGTGTAAAACCCGTACGCGTAAT  349

Query  1543  GAAAGTGAACGTAGGTTGGGGCCCTCCACCTGGGGGGTGCACAATCGACCGATCCTGATG  1602
             |||||||||||||||||||||||||    || ||||||||||||||||||||||||||||
Sbjct  350   GAAAGTGAACGTAGGTTGGGGCCCT----CTCGGGGGTGCACAATCGACCGATCCTGATG  405

Query  1603  TCTTCGGATGGATTTGAGTAAGAGCATAGCTGTTGGGACCCGAAAGATGGTGAACTATGC  1662
             | ||| ||||||||||||||||||||||||||||||||||||||||||||||||||||||
Sbjct  406   TTTTCAGATGGATTTGAGTAAGAGCATAGCTGTTGGGACCCGAAAGATGGTGAACTATGC  465

Query  1663  CTGAATAGGGTGAAGCCAGAGGAAACTCTGGTGGAGGCTCGTAGCGGTTCTGACGTGCAA  1722
             ||||||||||||||||||||||||||||||||||||||||||||||||||||||||||||
Sbjct  466   CTGAATAGGGTGAAGCCAGAGGAAACTCTGGTGGAGGCTCGTAGCGGTTCTGACGTGCAA  525

Query  1723  ATCGATCGTCGAATTTGGGTATAGGGGCGAAAGACTAATCGAACCATCTAGTAGCTGGTT  1782
             ||||||||||||||||||||||||||||||||||||||||||||||||||||||||||||
Sbjct  526   ATCGATCGTCGAATTTGGGTATAGGGGCGAAAGACTAATCGAACCATCTAGTAGCTGGTT  585

Query  1783  CCTGC  1787
             |||||
Sbjct  586   CCTGC  590


 Score = 350 bits (189),  Expect = 1e-91
 Identities = 220/234 (94%), Gaps = 5/234 (2%)
 Strand=Plus/Plus

Query  428   AAAACAACT-TCAAAACTTTCAACAATGGATCTCTTGGTTCTCGCATCGATGAAGAACGC  486
             ||||||| | | |||||||||||||| |||||||||||||||||||||||||||||||||
Sbjct  9416  AAAACAAATATTAAAACTTTCAACAACGGATCTCTTGGTTCTCGCATCGATGAAGAACGC  9475

Query  487   AGCGAAATGCGATACGTAATGTGAATTGCAGAATTCCGTGAATCATCGAATCTTTGAACG  546
             ||||||||||||||||||||||||||||||||||||||||||||||||||||||||||||
Sbjct  9476  AGCGAAATGCGATACGTAATGTGAATTGCAGAATTCCGTGAATCATCGAATCTTTGAACG  9535

Query  547   CACATTGCGCCCTCTGGTATTCCGGGGGGCATGCCTGTTTGAGCGTCATTTCCTTCTCAA  606
             ||||||||||||||||||||||| ||||||||||||||||||||||||||||||||||||
Sbjct  9536  CACATTGCGCCCTCTGGTATTCCAGGGGGCATGCCTGTTTGAGCGTCATTTCCTTCTCAA  9595

Query  607   ACA-CATTGTGTTTGGTAGTGAGTGATACTCGTTTTTGAGTTAACTTGAAATTG  659
             ||| ||   |||||||| ||||||||||||| |||  |||||| ||||||||||
Sbjct  9596  ACAGCAA--TGTTTGGTTGTGAGTGATACTC-TTTCGGAGTTAGCTTGAAATTG  9646


 Score = 82.4 bits (44),  Expect = 5e-11
 Identities = 48/50 (96%), Gaps = 0/50 (0%)
 Strand=Plus/Plus

Query  1     CAAGGTTTCCGTAGGTGAACCTGCGGAAGGATCATTAAAGAAATTTAATT  50
             ||||||||||||||||||||||||||||||||||||| |||||| |||||
Sbjct  9135  CAAGGTTTCCGTAGGTGAACCTGCGGAAGGATCATTATAGAAATATAATT  9184


>NJIJ01000053.1 Kazachstania servazzii strain SRCM102023 contig00039, whole genome 
shotgun sequence
Length=15029

 Score = 1395 bits (755),  Expect = 0.0
 Identities = 903/971 (93%), Gaps = 23/971 (2%)
 Strand=Plus/Plus

Query  822   TTTAAGTTTGACCTCAAATCAGGTAGGGTTACCCGCTGAACTTAAGCATATCAATAAGCG  881
             ||||||||||||||||||||||||||| ||||||||||||||||||||||||||||||||
Sbjct  801   TTTAAGTTTGACCTCAAATCAGGTAGGATTACCCGCTGAACTTAAGCATATCAATAAGCG  860

Query  882   GAGGAAAAGAAACCAACTGGGATTGCCTTAGTAACGGCGAGTGAAGCGGCAAAAGCTCAA  941
             ||||||||||||||||| ||||||||||||||||||||||||||||||||||||||||||
Sbjct  861   GAGGAAAAGAAACCAACCGGGATTGCCTTAGTAACGGCGAGTGAAGCGGCAAAAGCTCAA  920

Query  942   ATTTGAAATCTGGTACCTTTGGTGCCCGAGTTGTAATTTGGAGAGTACCACTTTGGGACT  1001
             ||||||||||| ||||||| ||||| |||||||||||||| ||||    |||||||| | 
Sbjct  921   ATTTGAAATCTAGTACCTTCGGTGCTCGAGTTGTAATTTGTAGAGGGATACTTTGGGGCC  980

Query  1002  GTACTTTGCCTATGTTCCTTGGAACAGGACGTCATGGAGGGTGAGAATCCCGTGTGGCGA  1061
             || | ||| |||||||||||||||||||||||||| ||||||||||||||||||||||||
Sbjct  981   GTTCCTTGTCTATGTTCCTTGGAACAGGACGTCATAGAGGGTGAGAATCCCGTGTGGCGA  1040

Query  1062  GG-GTGTCAGTTCTTTGTAAAGGGTG-C-TCGAAGAGTCGAGTTGTTTGGGAATGCAGCT  1118
             || ||| | ||||| |||||||  || | |||||||||||||||||||||||||||||||
Sbjct  1041  GGAGTG-CGGTTCTATGTAAAG--TGCCTTCGAAGAGTCGAGTTGTTTGGGAATGCAGCT  1097

Query  1119  CTAAGTGGGTGGTAAATTCCATCTAAAGCTAAATACAGGCGAGAGACCGATAGCGAACAA  1178
             |||||||||||||||||||||||||||||||||||  |||||||||||||||||||||||
Sbjct  1098  CTAAGTGGGTGGTAAATTCCATCTAAAGCTAAATATTGGCGAGAGACCGATAGCGAACAA  1157

Query  1179  GTACAGTGATGGAAAGATGAAAAGAACTTTGAAAAGAGAGTGAAAAAGTACGTGAAATTG  1238
             ||||||||||||||||||||||||||||||||||||||||||||||||||||||||||||
Sbjct  1158  GTACAGTGATGGAAAGATGAAAAGAACTTTGAAAAGAGAGTGAAAAAGTACGTGAAATTG  1217

Query  1239  TTGAAAGGGAAGGGCATTTGATCAGACATGGTGTTTTGCGCCCCTTGCCTCTCGTGGGCT  1298
             |||||||||||||||||||||||||||||||||||||||||||  |||  || |||||  
Sbjct  1218  TTGAAAGGGAAGGGCATTTGATCAGACATGGTGTTTTGCGCCCTCTGCTCCTTGTGGGTG  1277

Query  1299  TGGGACTCTCGCAGCTCACTGGGCCAGCATCGGTTTTGGCGGCCGGAAAAAACC-TAGGG  1357
              ||||||||||||||||||||||||| |||| ||||||| || |||| ||| || || ||
Sbjct  1278  GGGGACTCTCGCAGCTCACTGGGCCAACATCAGTTTTGGTGGTCGGACAAATCCGTA-GG  1336

Query  1358  AATGTGGCTCTGCGCCTCGGTGTAGAGTGTTATAGCCCTG-GGGAATACGGCCAGTCGGG  1416
             ||||| ||| |   |||| | ||| |||||||||| |||| |||||||||||||| ||||
Sbjct  1337  AATGTAGCT-T--ACCTC-G-GTA-AGTGTTATAG-CCTGCGGGAATACGGCCAGCCGGG  1389

Query  1417  ACCGAGGACTGCGATACTTGTTATCTAGGATGCTGGCATAATGGTTATATGCCGCCCGTC  1476
             || |||||||||||  ||| || || |||||| |||||||||||||||||||||||||||
Sbjct  1390  ACTGAGGACTGCGA--CTT-TTGTCAAGGATGTTGGCATAATGGTTATATGCCGCCCGTC  1446

Query  1477  TTGAAACACGGACCAAGGAGTCTAACGTCTATGCGAGTGTTTGGGTGTTAAACCCGTACG  1536
             |||||||||||||||||||||||||||||||||||||||||||||||| |||||||||||
Sbjct  1447  TTGAAACACGGACCAAGGAGTCTAACGTCTATGCGAGTGTTTGGGTGTAAAACCCGTACG  1506

Query  1537  CGTAATGAAAGTGAACGTAGGTTGGGGCCCTCCACCTGGGGGGTGCACAATCGACCGATC  1596
             |||||||||||||||||||||||||||||||    || ||||||||||||||||||||||
Sbjct  1507  CGTAATGAAAGTGAACGTAGGTTGGGGCCCT----CTCGGGGGTGCACAATCGACCGATC  1562

Query  1597  CTGATGTCTTCGGATGGATTTGAGTAAGAGCATAGCTGTTGGGACCCGAAAGATGGTGAA  1656
             ||||||| ||| ||||||||||||||||||||||||||||||||||||||||||||||||
Sbjct  1563  CTGATGTTTTCAGATGGATTTGAGTAAGAGCATAGCTGTTGGGACCCGAAAGATGGTGAA  1622

Query  1657  CTATGCCTGAATAGGGTGAAGCCAGAGGAAACTCTGGTGGAGGCTCGTAGCGGTTCTGAC  1716
             ||||||||||||||||||||||||||||||||||||||||||||||||||||||||||||
Sbjct  1623  CTATGCCTGAATAGGGTGAAGCCAGAGGAAACTCTGGTGGAGGCTCGTAGCGGTTCTGAC  1682

Query  1717  GTGCAAATCGATCGTCGAATTTGGGTATAGGGGCGAAAGACTAATCGAACCATCTAGTAG  1776
             ||||||||||||||||||||||||||||||||||||||||||||||||||||||||||||
Sbjct  1683  GTGCAAATCGATCGTCGAATTTGGGTATAGGGGCGAAAGACTAATCGAACCATCTAGTAG  1742

Query  1777  CTGGTTCCTGC  1787
             |||||||||||
Sbjct  1743  CTGGTTCCTGC  1753


 Score = 1395 bits (755),  Expect = 0.0
 Identities = 903/971 (93%), Gaps = 23/971 (2%)
 Strand=Plus/Plus

Query  822    TTTAAGTTTGACCTCAAATCAGGTAGGGTTACCCGCTGAACTTAAGCATATCAATAAGCG  881
              ||||||||||||||||||||||||||| ||||||||||||||||||||||||||||||||
Sbjct  10992  TTTAAGTTTGACCTCAAATCAGGTAGGATTACCCGCTGAACTTAAGCATATCAATAAGCG  11051

Query  882    GAGGAAAAGAAACCAACTGGGATTGCCTTAGTAACGGCGAGTGAAGCGGCAAAAGCTCAA  941
              ||||||||||||||||| ||||||||||||||||||||||||||||||||||||||||||
Sbjct  11052  GAGGAAAAGAAACCAACCGGGATTGCCTTAGTAACGGCGAGTGAAGCGGCAAAAGCTCAA  11111

Query  942    ATTTGAAATCTGGTACCTTTGGTGCCCGAGTTGTAATTTGGAGAGTACCACTTTGGGACT  1001
              ||||||||||| ||||||| ||||| |||||||||||||| ||||    |||||||| | 
Sbjct  11112  ATTTGAAATCTAGTACCTTCGGTGCTCGAGTTGTAATTTGTAGAGGGATACTTTGGGGCC  11171

Query  1002   GTACTTTGCCTATGTTCCTTGGAACAGGACGTCATGGAGGGTGAGAATCCCGTGTGGCGA  1061
              || | ||| |||||||||||||||||||||||||| ||||||||||||||||||||||||
Sbjct  11172  GTTCCTTGTCTATGTTCCTTGGAACAGGACGTCATAGAGGGTGAGAATCCCGTGTGGCGA  11231

Query  1062   GG-GTGTCAGTTCTTTGTAAAGGGTG-C-TCGAAGAGTCGAGTTGTTTGGGAATGCAGCT  1118
              || ||| | ||||| |||||||  || | |||||||||||||||||||||||||||||||
Sbjct  11232  GGAGTG-CGGTTCTATGTAAAG--TGCCTTCGAAGAGTCGAGTTGTTTGGGAATGCAGCT  11288

Query  1119   CTAAGTGGGTGGTAAATTCCATCTAAAGCTAAATACAGGCGAGAGACCGATAGCGAACAA  1178
              |||||||||||||||||||||||||||||||||||  |||||||||||||||||||||||
Sbjct  11289  CTAAGTGGGTGGTAAATTCCATCTAAAGCTAAATATTGGCGAGAGACCGATAGCGAACAA  11348

Query  1179   GTACAGTGATGGAAAGATGAAAAGAACTTTGAAAAGAGAGTGAAAAAGTACGTGAAATTG  1238
              ||||||||||||||||||||||||||||||||||||||||||||||||||||||||||||
Sbjct  11349  GTACAGTGATGGAAAGATGAAAAGAACTTTGAAAAGAGAGTGAAAAAGTACGTGAAATTG  11408

Query  1239   TTGAAAGGGAAGGGCATTTGATCAGACATGGTGTTTTGCGCCCCTTGCCTCTCGTGGGCT  1298
              |||||||||||||||||||||||||||||||||||||||||||  |||  || |||||  
Sbjct  11409  TTGAAAGGGAAGGGCATTTGATCAGACATGGTGTTTTGCGCCCTCTGCTCCTTGTGGGTG  11468

Query  1299   TGGGACTCTCGCAGCTCACTGGGCCAGCATCGGTTTTGGCGGCCGGAAAAAACC-TAGGG  1357
               ||||||||||||||||||||||||| |||| ||||||| || |||| ||| || || ||
Sbjct  11469  GGGGACTCTCGCAGCTCACTGGGCCAACATCAGTTTTGGTGGTCGGACAAATCCGTA-GG  11527

Query  1358   AATGTGGCTCTGCGCCTCGGTGTAGAGTGTTATAGCCCTG-GGGAATACGGCCAGTCGGG  1416
              ||||| ||| |   |||| | ||| |||||||||| |||| |||||||||||||| ||||
Sbjct  11528  AATGTAGCT-T--ACCTC-G-GTA-AGTGTTATAG-CCTGCGGGAATACGGCCAGCCGGG  11580

Query  1417   ACCGAGGACTGCGATACTTGTTATCTAGGATGCTGGCATAATGGTTATATGCCGCCCGTC  1476
              || |||||||||||  ||| || || |||||| |||||||||||||||||||||||||||
Sbjct  11581  ACTGAGGACTGCGA--CTT-TTGTCAAGGATGTTGGCATAATGGTTATATGCCGCCCGTC  11637

Query  1477   TTGAAACACGGACCAAGGAGTCTAACGTCTATGCGAGTGTTTGGGTGTTAAACCCGTACG  1536
              |||||||||||||||||||||||||||||||||||||||||||||||| |||||||||||
Sbjct  11638  TTGAAACACGGACCAAGGAGTCTAACGTCTATGCGAGTGTTTGGGTGTAAAACCCGTACG  11697

Query  1537   CGTAATGAAAGTGAACGTAGGTTGGGGCCCTCCACCTGGGGGGTGCACAATCGACCGATC  1596
              |||||||||||||||||||||||||||||||    || ||||||||||||||||||||||
Sbjct  11698  CGTAATGAAAGTGAACGTAGGTTGGGGCCCT----CTCGGGGGTGCACAATCGACCGATC  11753

Query  1597   CTGATGTCTTCGGATGGATTTGAGTAAGAGCATAGCTGTTGGGACCCGAAAGATGGTGAA  1656
              ||||||| ||| ||||||||||||||||||||||||||||||||||||||||||||||||
Sbjct  11754  CTGATGTTTTCAGATGGATTTGAGTAAGAGCATAGCTGTTGGGACCCGAAAGATGGTGAA  11813

Query  1657   CTATGCCTGAATAGGGTGAAGCCAGAGGAAACTCTGGTGGAGGCTCGTAGCGGTTCTGAC  1716
              ||||||||||||||||||||||||||||||||||||||||||||||||||||||||||||
Sbjct  11814  CTATGCCTGAATAGGGTGAAGCCAGAGGAAACTCTGGTGGAGGCTCGTAGCGGTTCTGAC  11873

Query  1717   GTGCAAATCGATCGTCGAATTTGGGTATAGGGGCGAAAGACTAATCGAACCATCTAGTAG  1776
              ||||||||||||||||||||||||||||||||||||||||||||||||||||||||||||
Sbjct  11874  GTGCAAATCGATCGTCGAATTTGGGTATAGGGGCGAAAGACTAATCGAACCATCTAGTAG  11933

Query  1777   CTGGTTCCTGC  1787
              |||||||||||
Sbjct  11934  CTGGTTCCTGC  11944


 Score = 350 bits (189),  Expect = 1e-91
 Identities = 220/234 (94%), Gaps = 5/234 (2%)
 Strand=Plus/Plus

Query  428    AAAACAACT-TCAAAACTTTCAACAATGGATCTCTTGGTTCTCGCATCGATGAAGAACGC  486
              ||||||| | | |||||||||||||| |||||||||||||||||||||||||||||||||
Sbjct  10585  AAAACAAATATTAAAACTTTCAACAACGGATCTCTTGGTTCTCGCATCGATGAAGAACGC  10644

Query  487    AGCGAAATGCGATACGTAATGTGAATTGCAGAATTCCGTGAATCATCGAATCTTTGAACG  546
              ||||||||||||||||||||||||||||||||||||||||||||||||||||||||||||
Sbjct  10645  AGCGAAATGCGATACGTAATGTGAATTGCAGAATTCCGTGAATCATCGAATCTTTGAACG  10704

Query  547    CACATTGCGCCCTCTGGTATTCCGGGGGGCATGCCTGTTTGAGCGTCATTTCCTTCTCAA  606
              ||||||||||||||||||||||| ||||||||||||||||||||||||||||||||||||
Sbjct  10705  CACATTGCGCCCTCTGGTATTCCAGGGGGCATGCCTGTTTGAGCGTCATTTCCTTCTCAA  10764

Query  607    ACA-CATTGTGTTTGGTAGTGAGTGATACTCGTTTTTGAGTTAACTTGAAATTG  659
              ||| ||   |||||||| ||||||||||||| |||  |||||| ||||||||||
Sbjct  10765  ACAGCAA--TGTTTGGTTGTGAGTGATACTC-TTTCGGAGTTAGCTTGAAATTG  10815


 Score = 309 bits (167),  Expect = 2e-79
 Identities = 218/240 (91%), Gaps = 13/240 (5%)
 Strand=Plus/Plus

Query  428  AAAAC-AA-CTTCAAAACTTTCAACAATGGATCTCTTGGTTCTCGCATCGATGAAGAACG  485
            ||||| ||  || |||||||||||||| |||||||||||||||||||||||||| |||||
Sbjct  390  AAAACAAATATTAAAAACTTTCAACAACGGATCTCTTGGTTCTCGCATCGATGA-GAACG  448

Query  486  -CAGCGAAATGCGATACGTAATGTGAA-TT-GCAGAATTCCGTGAAT-CATCG-AATCTT  540
             ||||| |||||||||||||||||||| || |||||||||||||||| ||||| ||||||
Sbjct  449  CCAGCG-AATGCGATACGTAATGTGAAATTGGCAGAATTCCGTGAATGCATCGAAATCTT  507

Query  541  TGAACGCACATTGCGCCCTCTGGTATTCCGGGGGGCATGCCTGTTTGAGCGTCATTTCCT  600
            ||||||||||||||||||||||||||||| ||||||||||||||||||||||||||||||
Sbjct  508  TGAACGCACATTGCGCCCTCTGGTATTCCAGGGGGCATGCCTGTTTGAGCGTCATTTCCT  567

Query  601  TCTCAAACA-CATTGTGTTTGGTAGTGAGTGATACTCGTTTTTGAGTTAACTTGAAATTG  659
            ||||||||| ||   |||||||| ||||||||||||| |||  |||||| ||||||||||
Sbjct  568  TCTCAAACAGCAA--TGTTTGGTTGTGAGTGATACTC-TTTCGGAGTTAGCTTGAAATTG  624


 Score = 82.4 bits (44),  Expect = 5e-11
 Identities = 48/50 (96%), Gaps = 0/50 (0%)
 Strand=Plus/Plus

Query  1      CAAGGTTTCCGTAGGTGAACCTGCGGAAGGATCATTAAAGAAATTTAATT  50
              ||||||||||||||||||||||||||||||||||||| |||||| |||||
Sbjct  10304  CAAGGTTTCCGTAGGTGAACCTGCGGAAGGATCATTATAGAAATATAATT  10353


>NJIJ01000054.1 Kazachstania servazzii strain SRCM102023 contig00038, whole genome 
shotgun sequence
Length=15355

 Score = 1395 bits (755),  Expect = 0.0
 Identities = 903/971 (93%), Gaps = 23/971 (2%)
 Strand=Plus/Minus

Query  822    TTTAAGTTTGACCTCAAATCAGGTAGGGTTACCCGCTGAACTTAAGCATATCAATAAGCG  881
              ||||||||||||||||||||||||||| ||||||||||||||||||||||||||||||||
Sbjct  10441  TTTAAGTTTGACCTCAAATCAGGTAGGATTACCCGCTGAACTTAAGCATATCAATAAGCG  10382

Query  882    GAGGAAAAGAAACCAACTGGGATTGCCTTAGTAACGGCGAGTGAAGCGGCAAAAGCTCAA  941
              ||||||||||||||||| ||||||||||||||||||||||||||||||||||||||||||
Sbjct  10381  GAGGAAAAGAAACCAACCGGGATTGCCTTAGTAACGGCGAGTGAAGCGGCAAAAGCTCAA  10322

Query  942    ATTTGAAATCTGGTACCTTTGGTGCCCGAGTTGTAATTTGGAGAGTACCACTTTGGGACT  1001
              ||||||||||| ||||||| ||||| |||||||||||||| ||||    |||||||| | 
Sbjct  10321  ATTTGAAATCTAGTACCTTCGGTGCTCGAGTTGTAATTTGTAGAGGGATACTTTGGGGCC  10262

Query  1002   GTACTTTGCCTATGTTCCTTGGAACAGGACGTCATGGAGGGTGAGAATCCCGTGTGGCGA  1061
              || | ||| |||||||||||||||||||||||||| ||||||||||||||||||||||||
Sbjct  10261  GTTCCTTGTCTATGTTCCTTGGAACAGGACGTCATAGAGGGTGAGAATCCCGTGTGGCGA  10202

Query  1062   GG-GTGTCAGTTCTTTGTAAAGGGTG-C-TCGAAGAGTCGAGTTGTTTGGGAATGCAGCT  1118
              || ||| | ||||| |||||||  || | |||||||||||||||||||||||||||||||
Sbjct  10201  GGAGTG-CGGTTCTATGTAAAG--TGCCTTCGAAGAGTCGAGTTGTTTGGGAATGCAGCT  10145

Query  1119   CTAAGTGGGTGGTAAATTCCATCTAAAGCTAAATACAGGCGAGAGACCGATAGCGAACAA  1178
              |||||||||||||||||||||||||||||||||||  |||||||||||||||||||||||
Sbjct  10144  CTAAGTGGGTGGTAAATTCCATCTAAAGCTAAATATTGGCGAGAGACCGATAGCGAACAA  10085

Query  1179   GTACAGTGATGGAAAGATGAAAAGAACTTTGAAAAGAGAGTGAAAAAGTACGTGAAATTG  1238
              ||||||||||||||||||||||||||||||||||||||||||||||||||||||||||||
Sbjct  10084  GTACAGTGATGGAAAGATGAAAAGAACTTTGAAAAGAGAGTGAAAAAGTACGTGAAATTG  10025

Query  1239   TTGAAAGGGAAGGGCATTTGATCAGACATGGTGTTTTGCGCCCCTTGCCTCTCGTGGGCT  1298
              |||||||||||||||||||||||||||||||||||||||||||  |||  || |||||  
Sbjct  10024  TTGAAAGGGAAGGGCATTTGATCAGACATGGTGTTTTGCGCCCTCTGCTCCTTGTGGGTG  9965

Query  1299   TGGGACTCTCGCAGCTCACTGGGCCAGCATCGGTTTTGGCGGCCGGAAAAAACC-TAGGG  1357
               ||||||||||||||||||||||||| |||| ||||||| || |||| ||| || || ||
Sbjct  9964   GGGGACTCTCGCAGCTCACTGGGCCAACATCAGTTTTGGTGGTCGGACAAATCCGTA-GG  9906

Query  1358   AATGTGGCTCTGCGCCTCGGTGTAGAGTGTTATAGCCCTG-GGGAATACGGCCAGTCGGG  1416
              ||||| ||| |   |||| | ||| |||||||||| |||| |||||||||||||| ||||
Sbjct  9905   AATGTAGCT-T--ACCTC-G-GTA-AGTGTTATAG-CCTGCGGGAATACGGCCAGCCGGG  9853

Query  1417   ACCGAGGACTGCGATACTTGTTATCTAGGATGCTGGCATAATGGTTATATGCCGCCCGTC  1476
              || |||||||||||  ||| || || |||||| |||||||||||||||||||||||||||
Sbjct  9852   ACTGAGGACTGCGA--CTT-TTGTCAAGGATGTTGGCATAATGGTTATATGCCGCCCGTC  9796

Query  1477   TTGAAACACGGACCAAGGAGTCTAACGTCTATGCGAGTGTTTGGGTGTTAAACCCGTACG  1536
              |||||||||||||||||||||||||||||||||||||||||||||||| |||||||||||
Sbjct  9795   TTGAAACACGGACCAAGGAGTCTAACGTCTATGCGAGTGTTTGGGTGTAAAACCCGTACG  9736

Query  1537   CGTAATGAAAGTGAACGTAGGTTGGGGCCCTCCACCTGGGGGGTGCACAATCGACCGATC  1596
              ||||||||||||||||||||||||||||||||    | ||||||||||||||||||||||
Sbjct  9735   CGTAATGAAAGTGAACGTAGGTTGGGGCCCTC----TCGGGGGTGCACAATCGACCGATC  9680

Query  1597   CTGATGTCTTCGGATGGATTTGAGTAAGAGCATAGCTGTTGGGACCCGAAAGATGGTGAA  1656
              ||||||| ||| ||||||||||||||||||||||||||||||||||||||||||||||||
Sbjct  9679   CTGATGTTTTCAGATGGATTTGAGTAAGAGCATAGCTGTTGGGACCCGAAAGATGGTGAA  9620

Query  1657   CTATGCCTGAATAGGGTGAAGCCAGAGGAAACTCTGGTGGAGGCTCGTAGCGGTTCTGAC  1716
              ||||||||||||||||||||||||||||||||||||||||||||||||||||||||||||
Sbjct  9619   CTATGCCTGAATAGGGTGAAGCCAGAGGAAACTCTGGTGGAGGCTCGTAGCGGTTCTGAC  9560

Query  1717   GTGCAAATCGATCGTCGAATTTGGGTATAGGGGCGAAAGACTAATCGAACCATCTAGTAG  1776
              ||||||||||||||||||||||||||||||||||||||||||||||||||||||||||||
Sbjct  9559   GTGCAAATCGATCGTCGAATTTGGGTATAGGGGCGAAAGACTAATCGAACCATCTAGTAG  9500

Query  1777   CTGGTTCCTGC  1787
              |||||||||||
Sbjct  9499   CTGGTTCCTGC  9489


 Score = 350 bits (189),  Expect = 1e-91
 Identities = 224/240 (93%), Gaps = 5/240 (2%)
 Strand=Plus/Minus

Query  428    AAAACAACT-TCAAAACTTTCAACAATGGATCTCTTGGTTCTCGCATCGATGAAGAACGC  486
              ||||||| | | |||||||||||||| |||||||||||||||||||||||||||||||||
Sbjct  10848  AAAACAAATATTAAAACTTTCAACAACGGATCTCTTGGTTCTCGCATCGATGAAGAACGC  10789

Query  487    AGCGAAATGCGATACGTAATGTGAATTGCAGAATTCCGTGAATCATCGAATCTTTGAACG  546
              ||||||||||||||||||||||||||||||||||||||||||||||||||||||||||||
Sbjct  10788  AGCGAAATGCGATACGTAATGTGAATTGCAGAATTCCGTGAATCATCGAATCTTTGAACG  10729

Query  547    CACATTGCGCCCTCTGGTATTCCGGGGGGCATGCCTGTTTGAGCGTCATTTCCTTCTCAA  606
              ||||||||||||||||||||||| ||||||||||||||||||||||||||||||||||||
Sbjct  10728  CACATTGCGCCCTCTGGTATTCCAGGGGGCATGCCTGTTTGAGCGTCATTTCCTTCTCAA  10669

Query  607    ACA-CATTGTGTTTGGTAGTGAGTGATACTCGTTTTTGAGTTAACTTGAAATTGTAGGCC  665
              ||| ||   |||||||| ||||||||||||| |||  |||||| ||||||||||  ||||
Sbjct  10668  ACAGCAA--TGTTTGGTTGTGAGTGATACTC-TTTCGGAGTTAGCTTGAAATTGCTGGCC  10612


 Score = 316 bits (171),  Expect = 1e-81
 Identities = 220/242 (91%), Gaps = 10/242 (4%)
 Strand=Plus/Minus

Query  428  AAAACAACT-TCAAAACTTTCAACAATGGATCTCTTGGTTCTCGCATCGATGAAGAACGC  486
            ||||||| | | |||||||||||||| |||||||||||||||||||||||||||||||||
Sbjct  656  AAAACAAATATTAAAACTTTCAACAACGGATCTCTTGGTTCTCGCATCGATGAAGAACGC  597

Query  487  AGCGAAATGCGATACGTAATGTGAATTGCAGAATTCCGTGAATCATCGAATCTTTGAACG  546
            ||||||||||||||||||||||||||||||||||||||||||||||||||||||||||||
Sbjct  596  AGCGAAATGCGATACGTAATGTGAATTGCAGAATTCCGTGAATCATCGAATCTTTGAACG  537

Query  547  CACATTGCGCCCTCTGGTATTCCGGGGGGCATGCCTGTTTGAGCGTCATTT-CCTTCTCA  605
            ||||||||||||||||||||||| ||||||||||||||||||||||||||| ||||||||
Sbjct  536  CACATTGCGCCCTCTGGTATTCCAGGGGGCATGCCTGTTTGAGCGTCATTTTCCTTCTCA  477

Query  606  AACA-CATTGTGTTTGGTAGTGA-GTGATACTCGTTTTTGAGTTAACTTGAAATTGTAGG  663
            |||| || ||| || |||  ||| || | |||||||   ||||||||| |||| ||  ||
Sbjct  476  AACAGCAATGT-TT-GGTT-TGAAGT-AGACTCGTTCG-GAGTTAACT-GAAAGTGCTGG  423

Query  664  CC  665
            ||
Sbjct  422  CC  421


 Score = 82.4 bits (44),  Expect = 5e-11
 Identities = 48/50 (96%), Gaps = 0/50 (0%)
 Strand=Plus/Minus

Query  1    CAAGGTTTCCGTAGGTGAACCTGCGGAAGGATCATTAAAGAAATTTAATT  50
            ||||||||||||||||||||||||||||||||||||| |||||| |||||
Sbjct  937  CAAGGTTTCCGTAGGTGAACCTGCGGAAGGATCATTATAGAAATATAATT  888


 Score = 82.4 bits (44),  Expect = 5e-11
 Identities = 48/50 (96%), Gaps = 0/50 (0%)
 Strand=Plus/Minus

Query  1      CAAGGTTTCCGTAGGTGAACCTGCGGAAGGATCATTAAAGAAATTTAATT  50
              ||||||||||||||||||||||||||||||||||||| |||||| |||||
Sbjct  11129  CAAGGTTTCCGTAGGTGAACCTGCGGAAGGATCATTATAGAAATATAATT  11080


>NJIJ01000055.1 Kazachstania servazzii strain SRCM102023 contig00037, whole genome 
shotgun sequence
Length=15928

 Score = 1395 bits (755),  Expect = 0.0
 Identities = 903/971 (93%), Gaps = 23/971 (2%)
 Strand=Plus/Minus

Query  822   TTTAAGTTTGACCTCAAATCAGGTAGGGTTACCCGCTGAACTTAAGCATATCAATAAGCG  881
             ||||||||||||||||||||||||||| ||||||||||||||||||||||||||||||||
Sbjct  969   TTTAAGTTTGACCTCAAATCAGGTAGGATTACCCGCTGAACTTAAGCATATCAATAAGCG  910

Query  882   GAGGAAAAGAAACCAACTGGGATTGCCTTAGTAACGGCGAGTGAAGCGGCAAAAGCTCAA  941
             ||||||||||||||||| ||||||||||||||||||||||||||||||||||||||||||
Sbjct  909   GAGGAAAAGAAACCAACCGGGATTGCCTTAGTAACGGCGAGTGAAGCGGCAAAAGCTCAA  850

Query  942   ATTTGAAATCTGGTACCTTTGGTGCCCGAGTTGTAATTTGGAGAGTACCACTTTGGGACT  1001
             ||||||||||| ||||||| ||||| |||||||||||||| ||||    |||||||| | 
Sbjct  849   ATTTGAAATCTAGTACCTTCGGTGCTCGAGTTGTAATTTGTAGAGGGATACTTTGGGGCC  790

Query  1002  GTACTTTGCCTATGTTCCTTGGAACAGGACGTCATGGAGGGTGAGAATCCCGTGTGGCGA  1061
             || | ||| |||||||||||||||||||||||||| ||||||||||||||||||||||||
Sbjct  789   GTTCCTTGTCTATGTTCCTTGGAACAGGACGTCATAGAGGGTGAGAATCCCGTGTGGCGA  730

Query  1062  GG-GTGTCAGTTCTTTGTAAAGGGTG-C-TCGAAGAGTCGAGTTGTTTGGGAATGCAGCT  1118
             || ||| | ||||| |||||||  || | |||||||||||||||||||||||||||||||
Sbjct  729   GGAGTG-CGGTTCTATGTAAAG--TGCCTTCGAAGAGTCGAGTTGTTTGGGAATGCAGCT  673

Query  1119  CTAAGTGGGTGGTAAATTCCATCTAAAGCTAAATACAGGCGAGAGACCGATAGCGAACAA  1178
             |||||||||||||||||||||||||||||||||||  |||||||||||||||||||||||
Sbjct  672   CTAAGTGGGTGGTAAATTCCATCTAAAGCTAAATATTGGCGAGAGACCGATAGCGAACAA  613

Query  1179  GTACAGTGATGGAAAGATGAAAAGAACTTTGAAAAGAGAGTGAAAAAGTACGTGAAATTG  1238
             ||||||||||||||||||||||||||||||||||||||||||||||||||||||||||||
Sbjct  612   GTACAGTGATGGAAAGATGAAAAGAACTTTGAAAAGAGAGTGAAAAAGTACGTGAAATTG  553

Query  1239  TTGAAAGGGAAGGGCATTTGATCAGACATGGTGTTTTGCGCCCCTTGCCTCTCGTGGGCT  1298
             |||||||||||||||||||||||||||||||||||||||||||  |||  || |||||  
Sbjct  552   TTGAAAGGGAAGGGCATTTGATCAGACATGGTGTTTTGCGCCCTCTGCTCCTTGTGGGTG  493

Query  1299  TGGGACTCTCGCAGCTCACTGGGCCAGCATCGGTTTTGGCGGCCGGAAAAAACC-TAGGG  1357
              ||||||||||||||||||||||||| |||| ||||||| || |||| ||| || || ||
Sbjct  492   GGGGACTCTCGCAGCTCACTGGGCCAACATCAGTTTTGGTGGTCGGACAAATCCGTA-GG  434

Query  1358  AATGTGGCTCTGCGCCTCGGTGTAGAGTGTTATAGCCCTG-GGGAATACGGCCAGTCGGG  1416
             ||||| ||| |   |||| | ||| |||||||||| |||| |||||||||||||| ||||
Sbjct  433   AATGTAGCT-T--ACCTC-G-GTA-AGTGTTATAG-CCTGCGGGAATACGGCCAGCCGGG  381

Query  1417  ACCGAGGACTGCGATACTTGTTATCTAGGATGCTGGCATAATGGTTATATGCCGCCCGTC  1476
             || |||||||||||  ||| || || |||||| |||||||||||||||||||||||||||
Sbjct  380   ACTGAGGACTGCGA--CTT-TTGTCAAGGATGTTGGCATAATGGTTATATGCCGCCCGTC  324

Query  1477  TTGAAACACGGACCAAGGAGTCTAACGTCTATGCGAGTGTTTGGGTGTTAAACCCGTACG  1536
             |||||||||||||||||||||||||||||||||||||||||||||||| |||||||||||
Sbjct  323   TTGAAACACGGACCAAGGAGTCTAACGTCTATGCGAGTGTTTGGGTGTAAAACCCGTACG  264

Query  1537  CGTAATGAAAGTGAACGTAGGTTGGGGCCCTCCACCTGGGGGGTGCACAATCGACCGATC  1596
             ||||||||||||||||||||||||||||||||    | ||||||||||||||||||||||
Sbjct  263   CGTAATGAAAGTGAACGTAGGTTGGGGCCCTC----TCGGGGGTGCACAATCGACCGATC  208

Query  1597  CTGATGTCTTCGGATGGATTTGAGTAAGAGCATAGCTGTTGGGACCCGAAAGATGGTGAA  1656
             ||||||| ||| ||||||||||||||||||||||||||||||||||||||||||||||||
Sbjct  207   CTGATGTTTTCAGATGGATTTGAGTAAGAGCATAGCTGTTGGGACCCGAAAGATGGTGAA  148

Query  1657  CTATGCCTGAATAGGGTGAAGCCAGAGGAAACTCTGGTGGAGGCTCGTAGCGGTTCTGAC  1716
             ||||||||||||||||||||||||||||||||||||||||||||||||||||||||||||
Sbjct  147   CTATGCCTGAATAGGGTGAAGCCAGAGGAAACTCTGGTGGAGGCTCGTAGCGGTTCTGAC  88

Query  1717  GTGCAAATCGATCGTCGAATTTGGGTATAGGGGCGAAAGACTAATCGAACCATCTAGTAG  1776
             ||||||||||||||||||||||||||||||||||||||||||||||||||||||||||||
Sbjct  87    GTGCAAATCGATCGTCGAATTTGGGTATAGGGGCGAAAGACTAATCGAACCATCTAGTAG  28

Query  1777  CTGGTTCCTGC  1787
             |||||||||||
Sbjct  27    CTGGTTCCTGC  17


 Score = 1384 bits (749),  Expect = 0.0
 Identities = 902/972 (93%), Gaps = 25/972 (3%)
 Strand=Plus/Minus

Query  822    TTTAAGTTTGACCTCAAATCAGGTAGGGTTACCCGCTGAACTTAAGCATATCAATAAGCG  881
              ||||||||||||||||||||||||||| ||||||||||||||||||||||||||||||||
Sbjct  11164  TTTAAGTTTGACCTCAAATCAGGTAGGATTACCCGCTGAACTTAAGCATATCAATAAGCG  11105

Query  882    GAGGAAAAGAAACCAACTGGGATTGCCTTAGTAACGGCGAGTGAAGCGGCAAAAGCTCAA  941
              ||||||||||||||||| ||||||||||||||||||||||||||||||||||||||||||
Sbjct  11104  GAGGAAAAGAAACCAACCGGGATTGCCTTAGTAACGGCGAGTGAAGCGGCAAAAGCTCAA  11045

Query  942    ATTTGAAATCTGGTACCTTTGGTGCCCGAGTTGTAATTTGGAGAGTACCACTTTGGGACT  1001
              ||||||||||| ||||||| ||||| |||||||||||||| ||||    |||||||| | 
Sbjct  11044  ATTTGAAATCTAGTACCTTCGGTGCTCGAGTTGTAATTTGTAGAGGGATACTTTGGGGCC  10985

Query  1002   GTACTTTGCCTATGTTCCTTGGAACAGGACGTCATGGAGGGTGAGAATCCCGTGTGGCGA  1061
              || | ||| |||||||||||||||||||||||||| ||||||||||||||||||||||||
Sbjct  10984  GTTCCTTGTCTATGTTCCTTGGAACAGGACGTCATAGAGGGTGAGAATCCCGTGTGGCGA  10925

Query  1062   GG-GTGTCAGTTCTTTGTAAAGGGTG-C-TCGAAGAGTCGAGTTGTTTGGGAATGCAGCT  1118
              || ||| | ||||| |||||||  || | |||||||||||||||||||||||||||||||
Sbjct  10924  GGAGTG-CGGTTCTATGTAAAG--TGCCTTCGAAGAGTCGAGTTGTTTGGGAATGCAGCT  10868

Query  1119   CTAAGTGGGTGGTAAATTCCATCTAAAGCTAAATACAGGCGAGAGACCGATAGCGAACAA  1178
              |||||||||||||||||||||||||||||||||||  |||||||||||||||||||||||
Sbjct  10867  CTAAGTGGGTGGTAAATTCCATCTAAAGCTAAATATTGGCGAGAGACCGATAGCGAACAA  10808

Query  1179   GTACAGTGATGGAAAGATGAAAAGAACTTTGAAAAGAGAGTGAAAAAGTACGTGAAATTG  1238
              ||||||||||||||||||||||||||||||||||||||||||||||||||||||||||||
Sbjct  10807  GTACAGTGATGGAAAGATGAAAAGAACTTTGAAAAGAGAGTGAAAAAGTACGTGAAATTG  10748

Query  1239   TTGAAAGGGAAGGGCATTTGATCAGACATGGTGTTTTGCGCCCCTTGCCTCTCGTGGGCT  1298
              |||||||||||||||||||||||||||||||||||||||||||  |||  || |||||  
Sbjct  10747  TTGAAAGGGAAGGGCATTTGATCAGACATGGTGTTTTGCGCCCTCTGCTCCTTGTGGGTG  10688

Query  1299   TGGGACTCTCGCAGCTCACTGGGCCAGCATCGGTTTTGGCGGCCGGAAAAAACC-TAGGG  1357
               ||||||||||||||||||||||||| |||| ||||||| || |||| ||| || || ||
Sbjct  10687  GGGGACTCTCGCAGCTCACTGGGCCAACATCAGTTTTGGTGGTCGGACAAATCCGTA-GG  10629

Query  1358   AATGTGGCTCTGCGCCTCGGTGTAGAGTGTTATAGCCCTG-GGGAATACGGCCAGTCGGG  1416
              ||||| ||| |   |||| | ||| |||||||||| |||| |||||||||||||| ||||
Sbjct  10628  AATGTAGCT-T--ACCTC-G-GTA-AGTGTTATAG-CCTGCGGGAATACGGCCAGCCGGG  10576

Query  1417   ACCGAGGACTGCGATACTTGTTATCTAGGATGCTGGCATAATGGTTATATGCCGCCCGTC  1476
              || |||||||||||  ||| || || |||||| |||||||||||||||||||||||||||
Sbjct  10575  ACTGAGGACTGCGA--CTT-TTGTCAAGGATGTTGGCATAATGGTTATATGCCGCCCGTC  10519

Query  1477   TTGAAACACGGACCAAGGAGTCTAACGTCTATGCGAGTGTTTGGGTGTTAAACCCGTACG  1536
              |||||||||||||||||||||||||||||||||||||||||||||||| |||||||||||
Sbjct  10518  TTGAAACACGGACCAAGGAGTCTAACGTCTATGCGAGTGTTTGGGTGTAAAACCCGTACG  10459

Query  1537   CGTAATGAAAGTGAACGTAGGTTGGGGCCCTCCACCTGGGGGGTGCACAATCGACCGATC  1596
              |||||||||||||||||||||||||| ||||    || ||||||||||||||||||||||
Sbjct  10458  CGTAATGAAAGTGAACGTAGGTTGGG-CCCT----CTCGGGGGTGCACAATCGACCGATC  10404

Query  1597   CTGATGTCTTCGGATGGATTTGAGTAAGAGCATAGCTGTTGGGACCCGAAAGATGGTGAA  1656
              ||||||| ||| ||||||||||||||||||||||||||||||||||||||||||||||||
Sbjct  10403  CTGATGTTTTCAGATGGATTTGAGTAAGAGCATAGCTGTTGGGACCCGAAAGATGGTGAA  10344

Query  1657   CTATGCCTGAATAGGGTGAAGCCAGAGGAAACTCTGGTGGAGGCTCGTAGCGGTTCTGAC  1716
              ||||||||||||||||||||||||||||||||||||||||||||||||||||||||||||
Sbjct  10343  CTATGCCTGAATAGGGTGAAGCCAGAGGAAACTCTGGTGGAGGCTCGTAGCGGTTCTGAC  10284

Query  1717   GTGCAAATCGATCGTCGAATTTGGGTATAGGGGCGAAAGACTAATCGAACCATCTAGTAG  1776
              ||||||||||||||||||||||||||||||||||||||||||||||||||||||||||||
Sbjct  10283  GTGCAAATCGATCGTCGAATTTGGGTATAGGGGCGAAAGACTAATCGAACCATCTAGTAG  10224

Query  1777   CTGGTT-CCTGC  1787
              |||||| |||||
Sbjct  10223  CTGGTTTCCTGC  10212


 Score = 350 bits (189),  Expect = 1e-91
 Identities = 224/240 (93%), Gaps = 5/240 (2%)
 Strand=Plus/Minus

Query  428   AAAACAACT-TCAAAACTTTCAACAATGGATCTCTTGGTTCTCGCATCGATGAAGAACGC  486
             ||||||| | | |||||||||||||| |||||||||||||||||||||||||||||||||
Sbjct  1376  AAAACAAATATTAAAACTTTCAACAACGGATCTCTTGGTTCTCGCATCGATGAAGAACGC  1317

Query  487   AGCGAAATGCGATACGTAATGTGAATTGCAGAATTCCGTGAATCATCGAATCTTTGAACG  546
             ||||||||||||||||||||||||||||||||||||||||||||||||||||||||||||
Sbjct  1316  AGCGAAATGCGATACGTAATGTGAATTGCAGAATTCCGTGAATCATCGAATCTTTGAACG  1257

Query  547   CACATTGCGCCCTCTGGTATTCCGGGGGGCATGCCTGTTTGAGCGTCATTTCCTTCTCAA  606
             ||||||||||||||||||||||| ||||||||||||||||||||||||||||||||||||
Sbjct  1256  CACATTGCGCCCTCTGGTATTCCAGGGGGCATGCCTGTTTGAGCGTCATTTCCTTCTCAA  1197

Query  607   ACA-CATTGTGTTTGGTAGTGAGTGATACTCGTTTTTGAGTTAACTTGAAATTGTAGGCC  665
             ||| ||   |||||||| ||||||||||||| |||  |||||| ||||||||||  ||||
Sbjct  1196  ACAGCAA--TGTTTGGTTGTGAGTGATACTC-TTTCGGAGTTAGCTTGAAATTGCTGGCC  1140


 Score = 350 bits (189),  Expect = 1e-91
 Identities = 224/240 (93%), Gaps = 5/240 (2%)
 Strand=Plus/Minus

Query  428    AAAACAACT-TCAAAACTTTCAACAATGGATCTCTTGGTTCTCGCATCGATGAAGAACGC  486
              ||||||| | | |||||||||||||| |||||||||||||||||||||||||||||||||
Sbjct  11571  AAAACAAATATTAAAACTTTCAACAACGGATCTCTTGGTTCTCGCATCGATGAAGAACGC  11512

Query  487    AGCGAAATGCGATACGTAATGTGAATTGCAGAATTCCGTGAATCATCGAATCTTTGAACG  546
              ||||||||||||||||||||||||||||||||||||||||||||||||||||||||||||
Sbjct  11511  AGCGAAATGCGATACGTAATGTGAATTGCAGAATTCCGTGAATCATCGAATCTTTGAACG  11452

Query  547    CACATTGCGCCCTCTGGTATTCCGGGGGGCATGCCTGTTTGAGCGTCATTTCCTTCTCAA  606
              ||||||||||||||||||||||| ||||||||||||||||||||||||||||||||||||
Sbjct  11451  CACATTGCGCCCTCTGGTATTCCAGGGGGCATGCCTGTTTGAGCGTCATTTCCTTCTCAA  11392

Query  607    ACA-CATTGTGTTTGGTAGTGAGTGATACTCGTTTTTGAGTTAACTTGAAATTGTAGGCC  665
              ||| ||   |||||||| ||||||||||||| |||  |||||| ||||||||||  ||||
Sbjct  11391  ACAGCAA--TGTTTGGTTGTGAGTGATACTC-TTTCGGAGTTAGCTTGAAATTGCTGGCC  11335


 Score = 82.4 bits (44),  Expect = 5e-11
 Identities = 48/50 (96%), Gaps = 0/50 (0%)
 Strand=Plus/Minus

Query  1     CAAGGTTTCCGTAGGTGAACCTGCGGAAGGATCATTAAAGAAATTTAATT  50
             ||||||||||||||||||||||||||||||||||||| |||||| |||||
Sbjct  1657  CAAGGTTTCCGTAGGTGAACCTGCGGAAGGATCATTATAGAAATATAATT  1608


 Score = 82.4 bits (44),  Expect = 5e-11
 Identities = 48/50 (96%), Gaps = 0/50 (0%)
 Strand=Plus/Minus

Query  1      CAAGGTTTCCGTAGGTGAACCTGCGGAAGGATCATTAAAGAAATTTAATT  50
              ||||||||||||||||||||||||||||||||||||| |||||| |||||
Sbjct  11850  CAAGGTTTCCGTAGGTGAACCTGCGGAAGGATCATTATAGAAATATAATT  11801


>NJIJ01000059.1 Kazachstania servazzii strain SRCM102023 contig00033, whole genome 
shotgun sequence
Length=17438

 Score = 1395 bits (755),  Expect = 0.0
 Identities = 903/971 (93%), Gaps = 23/971 (2%)
 Strand=Plus/Minus

Query  822   TTTAAGTTTGACCTCAAATCAGGTAGGGTTACCCGCTGAACTTAAGCATATCAATAAGCG  881
             ||||||||||||||||||||||||||| ||||||||||||||||||||||||||||||||
Sbjct  3463  TTTAAGTTTGACCTCAAATCAGGTAGGATTACCCGCTGAACTTAAGCATATCAATAAGCG  3404

Query  882   GAGGAAAAGAAACCAACTGGGATTGCCTTAGTAACGGCGAGTGAAGCGGCAAAAGCTCAA  941
             ||||||||||||||||| ||||||||||||||||||||||||||||||||||||||||||
Sbjct  3403  GAGGAAAAGAAACCAACCGGGATTGCCTTAGTAACGGCGAGTGAAGCGGCAAAAGCTCAA  3344

Query  942   ATTTGAAATCTGGTACCTTTGGTGCCCGAGTTGTAATTTGGAGAGTACCACTTTGGGACT  1001
             ||||||||||| ||||||| ||||| |||||||||||||| ||||    |||||||| | 
Sbjct  3343  ATTTGAAATCTAGTACCTTCGGTGCTCGAGTTGTAATTTGTAGAGGGATACTTTGGGGCC  3284

Query  1002  GTACTTTGCCTATGTTCCTTGGAACAGGACGTCATGGAGGGTGAGAATCCCGTGTGGCGA  1061
             || | ||| |||||||||||||||||||||||||| ||||||||||||||||||||||||
Sbjct  3283  GTTCCTTGTCTATGTTCCTTGGAACAGGACGTCATAGAGGGTGAGAATCCCGTGTGGCGA  3224

Query  1062  GG-GTGTCAGTTCTTTGTAAAGGGTG-C-TCGAAGAGTCGAGTTGTTTGGGAATGCAGCT  1118
             || ||| | ||||| |||||||  || | |||||||||||||||||||||||||||||||
Sbjct  3223  GGAGTG-CGGTTCTATGTAAAG--TGCCTTCGAAGAGTCGAGTTGTTTGGGAATGCAGCT  3167

Query  1119  CTAAGTGGGTGGTAAATTCCATCTAAAGCTAAATACAGGCGAGAGACCGATAGCGAACAA  1178
             |||||||||||||||||||||||||||||||||||  |||||||||||||||||||||||
Sbjct  3166  CTAAGTGGGTGGTAAATTCCATCTAAAGCTAAATATTGGCGAGAGACCGATAGCGAACAA  3107

Query  1179  GTACAGTGATGGAAAGATGAAAAGAACTTTGAAAAGAGAGTGAAAAAGTACGTGAAATTG  1238
             ||||||||||||||||||||||||||||||||||||||||||||||||||||||||||||
Sbjct  3106  GTACAGTGATGGAAAGATGAAAAGAACTTTGAAAAGAGAGTGAAAAAGTACGTGAAATTG  3047

Query  1239  TTGAAAGGGAAGGGCATTTGATCAGACATGGTGTTTTGCGCCCCTTGCCTCTCGTGGGCT  1298
             |||||||||||||||||||||||||||||||||||||||||||  |||  || |||||  
Sbjct  3046  TTGAAAGGGAAGGGCATTTGATCAGACATGGTGTTTTGCGCCCTCTGCTCCTTGTGGGTG  2987

Query  1299  TGGGACTCTCGCAGCTCACTGGGCCAGCATCGGTTTTGGCGGCCGGAAAAAACC-TAGGG  1357
              ||||||||||||||||||||||||| |||| ||||||| || |||| ||| || || ||
Sbjct  2986  GGGGACTCTCGCAGCTCACTGGGCCAACATCAGTTTTGGTGGTCGGACAAATCCGTA-GG  2928

Query  1358  AATGTGGCTCTGCGCCTCGGTGTAGAGTGTTATAGCCCTG-GGGAATACGGCCAGTCGGG  1416
             ||||| ||| |   |||| | ||| |||||||||| |||| |||||||||||||| ||||
Sbjct  2927  AATGTAGCT-T--ACCTC-G-GTA-AGTGTTATAG-CCTGCGGGAATACGGCCAGCCGGG  2875

Query  1417  ACCGAGGACTGCGATACTTGTTATCTAGGATGCTGGCATAATGGTTATATGCCGCCCGTC  1476
             || |||||||||||  ||| || || |||||| |||||||||||||||||||||||||||
Sbjct  2874  ACTGAGGACTGCGA--CTT-TTGTCAAGGATGTTGGCATAATGGTTATATGCCGCCCGTC  2818

Query  1477  TTGAAACACGGACCAAGGAGTCTAACGTCTATGCGAGTGTTTGGGTGTTAAACCCGTACG  1536
             |||||||||||||||||||||||||||||||||||||||||||||||| |||||||||||
Sbjct  2817  TTGAAACACGGACCAAGGAGTCTAACGTCTATGCGAGTGTTTGGGTGTAAAACCCGTACG  2758

Query  1537  CGTAATGAAAGTGAACGTAGGTTGGGGCCCTCCACCTGGGGGGTGCACAATCGACCGATC  1596
             ||||||||||||||||||||||||||||||||    | ||||||||||||||||||||||
Sbjct  2757  CGTAATGAAAGTGAACGTAGGTTGGGGCCCTC----TCGGGGGTGCACAATCGACCGATC  2702

Query  1597  CTGATGTCTTCGGATGGATTTGAGTAAGAGCATAGCTGTTGGGACCCGAAAGATGGTGAA  1656
             ||||||| ||| ||||||||||||||||||||||||||||||||||||||||||||||||
Sbjct  2701  CTGATGTTTTCAGATGGATTTGAGTAAGAGCATAGCTGTTGGGACCCGAAAGATGGTGAA  2642

Query  1657  CTATGCCTGAATAGGGTGAAGCCAGAGGAAACTCTGGTGGAGGCTCGTAGCGGTTCTGAC  1716
             ||||||||||||||||||||||||||||||||||||||||||||||||||||||||||||
Sbjct  2641  CTATGCCTGAATAGGGTGAAGCCAGAGGAAACTCTGGTGGAGGCTCGTAGCGGTTCTGAC  2582

Query  1717  GTGCAAATCGATCGTCGAATTTGGGTATAGGGGCGAAAGACTAATCGAACCATCTAGTAG  1776
             ||||||||||||||||||||||||||||||||||||||||||||||||||||||||||||
Sbjct  2581  GTGCAAATCGATCGTCGAATTTGGGTATAGGGGCGAAAGACTAATCGAACCATCTAGTAG  2522

Query  1777  CTGGTTCCTGC  1787
             |||||||||||
Sbjct  2521  CTGGTTCCTGC  2511


 Score = 1395 bits (755),  Expect = 0.0
 Identities = 903/971 (93%), Gaps = 23/971 (2%)
 Strand=Plus/Minus

Query  822    TTTAAGTTTGACCTCAAATCAGGTAGGGTTACCCGCTGAACTTAAGCATATCAATAAGCG  881
              ||||||||||||||||||||||||||| ||||||||||||||||||||||||||||||||
Sbjct  13697  TTTAAGTTTGACCTCAAATCAGGTAGGATTACCCGCTGAACTTAAGCATATCAATAAGCG  13638

Query  882    GAGGAAAAGAAACCAACTGGGATTGCCTTAGTAACGGCGAGTGAAGCGGCAAAAGCTCAA  941
              ||||||||||||||||| ||||||||||||||||||||||||||||||||||||||||||
Sbjct  13637  GAGGAAAAGAAACCAACCGGGATTGCCTTAGTAACGGCGAGTGAAGCGGCAAAAGCTCAA  13578

Query  942    ATTTGAAATCTGGTACCTTTGGTGCCCGAGTTGTAATTTGGAGAGTACCACTTTGGGACT  1001
              ||||||||||| ||||||| ||||| |||||||||||||| ||||    |||||||| | 
Sbjct  13577  ATTTGAAATCTAGTACCTTCGGTGCTCGAGTTGTAATTTGTAGAGGGATACTTTGGGGCC  13518

Query  1002   GTACTTTGCCTATGTTCCTTGGAACAGGACGTCATGGAGGGTGAGAATCCCGTGTGGCGA  1061
              || | ||| |||||||||||||||||||||||||| ||||||||||||||||||||||||
Sbjct  13517  GTTCCTTGTCTATGTTCCTTGGAACAGGACGTCATAGAGGGTGAGAATCCCGTGTGGCGA  13458

Query  1062   GG-GTGTCAGTTCTTTGTAAAGGGTG-C-TCGAAGAGTCGAGTTGTTTGGGAATGCAGCT  1118
              || ||| | ||||| |||||||  || | |||||||||||||||||||||||||||||||
Sbjct  13457  GGAGTG-CGGTTCTATGTAAAG--TGCCTTCGAAGAGTCGAGTTGTTTGGGAATGCAGCT  13401

Query  1119   CTAAGTGGGTGGTAAATTCCATCTAAAGCTAAATACAGGCGAGAGACCGATAGCGAACAA  1178
              |||||||||||||||||||||||||||||||||||  |||||||||||||||||||||||
Sbjct  13400  CTAAGTGGGTGGTAAATTCCATCTAAAGCTAAATATTGGCGAGAGACCGATAGCGAACAA  13341

Query  1179   GTACAGTGATGGAAAGATGAAAAGAACTTTGAAAAGAGAGTGAAAAAGTACGTGAAATTG  1238
              ||||||||||||||||||||||||||||||||||||||||||||||||||||||||||||
Sbjct  13340  GTACAGTGATGGAAAGATGAAAAGAACTTTGAAAAGAGAGTGAAAAAGTACGTGAAATTG  13281

Query  1239   TTGAAAGGGAAGGGCATTTGATCAGACATGGTGTTTTGCGCCCCTTGCCTCTCGTGGGCT  1298
              |||||||||||||||||||||||||||||||||||||||||||  |||  || |||||  
Sbjct  13280  TTGAAAGGGAAGGGCATTTGATCAGACATGGTGTTTTGCGCCCTCTGCTCCTTGTGGGTG  13221

Query  1299   TGGGACTCTCGCAGCTCACTGGGCCAGCATCGGTTTTGGCGGCCGGAAAAAACC-TAGGG  1357
               ||||||||||||||||||||||||| |||| ||||||| || |||| ||| || || ||
Sbjct  13220  GGGGACTCTCGCAGCTCACTGGGCCAACATCAGTTTTGGTGGTCGGACAAATCCGTA-GG  13162

Query  1358   AATGTGGCTCTGCGCCTCGGTGTAGAGTGTTATAGCCCTG-GGGAATACGGCCAGTCGGG  1416
              ||||| ||| |   |||| | ||| |||||||||| |||| |||||||||||||| ||||
Sbjct  13161  AATGTAGCT-T--ACCTC-G-GTA-AGTGTTATAG-CCTGCGGGAATACGGCCAGCCGGG  13109

Query  1417   ACCGAGGACTGCGATACTTGTTATCTAGGATGCTGGCATAATGGTTATATGCCGCCCGTC  1476
              || |||||||||||  ||| || || |||||| |||||||||||||||||||||||||||
Sbjct  13108  ACTGAGGACTGCGA--CTT-TTGTCAAGGATGTTGGCATAATGGTTATATGCCGCCCGTC  13052

Query  1477   TTGAAACACGGACCAAGGAGTCTAACGTCTATGCGAGTGTTTGGGTGTTAAACCCGTACG  1536
              |||||||||||||||||||||||||||||||||||||||||||||||| |||||||||||
Sbjct  13051  TTGAAACACGGACCAAGGAGTCTAACGTCTATGCGAGTGTTTGGGTGTAAAACCCGTACG  12992

Query  1537   CGTAATGAAAGTGAACGTAGGTTGGGGCCCTCCACCTGGGGGGTGCACAATCGACCGATC  1596
              ||||||||||||||||||||||||||||||||    | ||||||||||||||||||||||
Sbjct  12991  CGTAATGAAAGTGAACGTAGGTTGGGGCCCTC----TCGGGGGTGCACAATCGACCGATC  12936

Query  1597   CTGATGTCTTCGGATGGATTTGAGTAAGAGCATAGCTGTTGGGACCCGAAAGATGGTGAA  1656
              ||||||| ||| ||||||||||||||||||||||||||||||||||||||||||||||||
Sbjct  12935  CTGATGTTTTCAGATGGATTTGAGTAAGAGCATAGCTGTTGGGACCCGAAAGATGGTGAA  12876

Query  1657   CTATGCCTGAATAGGGTGAAGCCAGAGGAAACTCTGGTGGAGGCTCGTAGCGGTTCTGAC  1716
              ||||||||||||||||||||||||||||||||||||||||||||||||||||||||||||
Sbjct  12875  CTATGCCTGAATAGGGTGAAGCCAGAGGAAACTCTGGTGGAGGCTCGTAGCGGTTCTGAC  12816

Query  1717   GTGCAAATCGATCGTCGAATTTGGGTATAGGGGCGAAAGACTAATCGAACCATCTAGTAG  1776
              ||||||||||||||||||||||||||||||||||||||||||||||||||||||||||||
Sbjct  12815  GTGCAAATCGATCGTCGAATTTGGGTATAGGGGCGAAAGACTAATCGAACCATCTAGTAG  12756

Query  1777   CTGGTTCCTGC  1787
              |||||||||||
Sbjct  12755  CTGGTTCCTGC  12745


 Score = 350 bits (189),  Expect = 1e-91
 Identities = 224/240 (93%), Gaps = 5/240 (2%)
 Strand=Plus/Minus

Query  428   AAAACAACT-TCAAAACTTTCAACAATGGATCTCTTGGTTCTCGCATCGATGAAGAACGC  486
             ||||||| | | |||||||||||||| |||||||||||||||||||||||||||||||||
Sbjct  3870  AAAACAAATATTAAAACTTTCAACAACGGATCTCTTGGTTCTCGCATCGATGAAGAACGC  3811

Query  487   AGCGAAATGCGATACGTAATGTGAATTGCAGAATTCCGTGAATCATCGAATCTTTGAACG  546
             ||||||||||||||||||||||||||||||||||||||||||||||||||||||||||||
Sbjct  3810  AGCGAAATGCGATACGTAATGTGAATTGCAGAATTCCGTGAATCATCGAATCTTTGAACG  3751

Query  547   CACATTGCGCCCTCTGGTATTCCGGGGGGCATGCCTGTTTGAGCGTCATTTCCTTCTCAA  606
             ||||||||||||||||||||||| ||||||||||||||||||||||||||||||||||||
Sbjct  3750  CACATTGCGCCCTCTGGTATTCCAGGGGGCATGCCTGTTTGAGCGTCATTTCCTTCTCAA  3691

Query  607   ACA-CATTGTGTTTGGTAGTGAGTGATACTCGTTTTTGAGTTAACTTGAAATTGTAGGCC  665
             ||| ||   |||||||| ||||||||||||| |||  |||||| ||||||||||  ||||
Sbjct  3690  ACAGCAA--TGTTTGGTTGTGAGTGATACTC-TTTCGGAGTTAGCTTGAAATTGCTGGCC  3634


 Score = 350 bits (189),  Expect = 1e-91
 Identities = 224/240 (93%), Gaps = 5/240 (2%)
 Strand=Plus/Minus

Query  428    AAAACAACT-TCAAAACTTTCAACAATGGATCTCTTGGTTCTCGCATCGATGAAGAACGC  486
              ||||||| | | |||||||||||||| |||||||||||||||||||||||||||||||||
Sbjct  14104  AAAACAAATATTAAAACTTTCAACAACGGATCTCTTGGTTCTCGCATCGATGAAGAACGC  14045

Query  487    AGCGAAATGCGATACGTAATGTGAATTGCAGAATTCCGTGAATCATCGAATCTTTGAACG  546
              ||||||||||||||||||||||||||||||||||||||||||||||||||||||||||||
Sbjct  14044  AGCGAAATGCGATACGTAATGTGAATTGCAGAATTCCGTGAATCATCGAATCTTTGAACG  13985

Query  547    CACATTGCGCCCTCTGGTATTCCGGGGGGCATGCCTGTTTGAGCGTCATTTCCTTCTCAA  606
              ||||||||||||||||||||||| ||||||||||||||||||||||||||||||||||||
Sbjct  13984  CACATTGCGCCCTCTGGTATTCCAGGGGGCATGCCTGTTTGAGCGTCATTTCCTTCTCAA  13925

Query  607    ACA-CATTGTGTTTGGTAGTGAGTGATACTCGTTTTTGAGTTAACTTGAAATTGTAGGCC  665
              ||| ||   |||||||| ||||||||||||| |||  |||||| ||||||||||  ||||
Sbjct  13924  ACAGCAA--TGTTTGGTTGTGAGTGATACTC-TTTCGGAGTTAGCTTGAAATTGCTGGCC  13868


 Score = 82.4 bits (44),  Expect = 5e-11
 Identities = 48/50 (96%), Gaps = 0/50 (0%)
 Strand=Plus/Minus

Query  1     CAAGGTTTCCGTAGGTGAACCTGCGGAAGGATCATTAAAGAAATTTAATT  50
             ||||||||||||||||||||||||||||||||||||| |||||| |||||
Sbjct  4151  CAAGGTTTCCGTAGGTGAACCTGCGGAAGGATCATTATAGAAATATAATT  4102


 Score = 82.4 bits (44),  Expect = 5e-11
 Identities = 48/50 (96%), Gaps = 0/50 (0%)
 Strand=Plus/Minus

Query  1      CAAGGTTTCCGTAGGTGAACCTGCGGAAGGATCATTAAAGAAATTTAATT  50
              ||||||||||||||||||||||||||||||||||||| |||||| |||||
Sbjct  14385  CAAGGTTTCCGTAGGTGAACCTGCGGAAGGATCATTATAGAAATATAATT  14336


>NJIJ01000060.1 Kazachstania servazzii strain SRCM102023 contig00032, whole genome 
shotgun sequence
Length=17556

 Score = 1395 bits (755),  Expect = 0.0
 Identities = 903/971 (93%), Gaps = 23/971 (2%)
 Strand=Plus/Minus

Query  822   TTTAAGTTTGACCTCAAATCAGGTAGGGTTACCCGCTGAACTTAAGCATATCAATAAGCG  881
             ||||||||||||||||||||||||||| ||||||||||||||||||||||||||||||||
Sbjct  8775  TTTAAGTTTGACCTCAAATCAGGTAGGATTACCCGCTGAACTTAAGCATATCAATAAGCG  8716

Query  882   GAGGAAAAGAAACCAACTGGGATTGCCTTAGTAACGGCGAGTGAAGCGGCAAAAGCTCAA  941
             ||||||||||||||||| ||||||||||||||||||||||||||||||||||||||||||
Sbjct  8715  GAGGAAAAGAAACCAACCGGGATTGCCTTAGTAACGGCGAGTGAAGCGGCAAAAGCTCAA  8656

Query  942   ATTTGAAATCTGGTACCTTTGGTGCCCGAGTTGTAATTTGGAGAGTACCACTTTGGGACT  1001
             ||||||||||| ||||||| ||||| |||||||||||||| ||||    |||||||| | 
Sbjct  8655  ATTTGAAATCTAGTACCTTCGGTGCTCGAGTTGTAATTTGTAGAGGGATACTTTGGGGCC  8596

Query  1002  GTACTTTGCCTATGTTCCTTGGAACAGGACGTCATGGAGGGTGAGAATCCCGTGTGGCGA  1061
             || | ||| |||||||||||||||||||||||||| ||||||||||||||||||||||||
Sbjct  8595  GTTCCTTGTCTATGTTCCTTGGAACAGGACGTCATAGAGGGTGAGAATCCCGTGTGGCGA  8536

Query  1062  GG-GTGTCAGTTCTTTGTAAAGGGTG-C-TCGAAGAGTCGAGTTGTTTGGGAATGCAGCT  1118
             || ||| | ||||| |||||||  || | |||||||||||||||||||||||||||||||
Sbjct  8535  GGAGTG-CGGTTCTATGTAAAG--TGCCTTCGAAGAGTCGAGTTGTTTGGGAATGCAGCT  8479

Query  1119  CTAAGTGGGTGGTAAATTCCATCTAAAGCTAAATACAGGCGAGAGACCGATAGCGAACAA  1178
             |||||||||||||||||||||||||||||||||||  |||||||||||||||||||||||
Sbjct  8478  CTAAGTGGGTGGTAAATTCCATCTAAAGCTAAATATTGGCGAGAGACCGATAGCGAACAA  8419

Query  1179  GTACAGTGATGGAAAGATGAAAAGAACTTTGAAAAGAGAGTGAAAAAGTACGTGAAATTG  1238
             ||||||||||||||||||||||||||||||||||||||||||||||||||||||||||||
Sbjct  8418  GTACAGTGATGGAAAGATGAAAAGAACTTTGAAAAGAGAGTGAAAAAGTACGTGAAATTG  8359

Query  1239  TTGAAAGGGAAGGGCATTTGATCAGACATGGTGTTTTGCGCCCCTTGCCTCTCGTGGGCT  1298
             |||||||||||||||||||||||||||||||||||||||||||  |||  || |||||  
Sbjct  8358  TTGAAAGGGAAGGGCATTTGATCAGACATGGTGTTTTGCGCCCTCTGCTCCTTGTGGGTG  8299

Query  1299  TGGGACTCTCGCAGCTCACTGGGCCAGCATCGGTTTTGGCGGCCGGAAAAAACC-TAGGG  1357
              ||||||||||||||||||||||||| |||| ||||||| || |||| ||| || || ||
Sbjct  8298  GGGGACTCTCGCAGCTCACTGGGCCAACATCAGTTTTGGTGGTCGGACAAATCCGTA-GG  8240

Query  1358  AATGTGGCTCTGCGCCTCGGTGTAGAGTGTTATAGCCCTG-GGGAATACGGCCAGTCGGG  1416
             ||||| ||| |   |||| | ||| |||||||||| |||| |||||||||||||| ||||
Sbjct  8239  AATGTAGCT-T--ACCTC-G-GTA-AGTGTTATAG-CCTGCGGGAATACGGCCAGCCGGG  8187

Query  1417  ACCGAGGACTGCGATACTTGTTATCTAGGATGCTGGCATAATGGTTATATGCCGCCCGTC  1476
             || |||||||||||  ||| || || |||||| |||||||||||||||||||||||||||
Sbjct  8186  ACTGAGGACTGCGA--CTT-TTGTCAAGGATGTTGGCATAATGGTTATATGCCGCCCGTC  8130

Query  1477  TTGAAACACGGACCAAGGAGTCTAACGTCTATGCGAGTGTTTGGGTGTTAAACCCGTACG  1536
             |||||||||||||||||||||||||||||||||||||||||||||||| |||||||||||
Sbjct  8129  TTGAAACACGGACCAAGGAGTCTAACGTCTATGCGAGTGTTTGGGTGTAAAACCCGTACG  8070

Query  1537  CGTAATGAAAGTGAACGTAGGTTGGGGCCCTCCACCTGGGGGGTGCACAATCGACCGATC  1596
             ||||||||||||||||||||||||||||||||    | ||||||||||||||||||||||
Sbjct  8069  CGTAATGAAAGTGAACGTAGGTTGGGGCCCTC----TCGGGGGTGCACAATCGACCGATC  8014

Query  1597  CTGATGTCTTCGGATGGATTTGAGTAAGAGCATAGCTGTTGGGACCCGAAAGATGGTGAA  1656
             ||||||| ||| ||||||||||||||||||||||||||||||||||||||||||||||||
Sbjct  8013  CTGATGTTTTCAGATGGATTTGAGTAAGAGCATAGCTGTTGGGACCCGAAAGATGGTGAA  7954

Query  1657  CTATGCCTGAATAGGGTGAAGCCAGAGGAAACTCTGGTGGAGGCTCGTAGCGGTTCTGAC  1716
             ||||||||||||||||||||||||||||||||||||||||||||||||||||||||||||
Sbjct  7953  CTATGCCTGAATAGGGTGAAGCCAGAGGAAACTCTGGTGGAGGCTCGTAGCGGTTCTGAC  7894

Query  1717  GTGCAAATCGATCGTCGAATTTGGGTATAGGGGCGAAAGACTAATCGAACCATCTAGTAG  1776
             ||||||||||||||||||||||||||||||||||||||||||||||||||||||||||||
Sbjct  7893  GTGCAAATCGATCGTCGAATTTGGGTATAGGGGCGAAAGACTAATCGAACCATCTAGTAG  7834

Query  1777  CTGGTTCCTGC  1787
             |||||||||||
Sbjct  7833  CTGGTTCCTGC  7823


 Score = 350 bits (189),  Expect = 1e-91
 Identities = 224/240 (93%), Gaps = 5/240 (2%)
 Strand=Plus/Minus

Query  428   AAAACAACT-TCAAAACTTTCAACAATGGATCTCTTGGTTCTCGCATCGATGAAGAACGC  486
             ||||||| | | |||||||||||||| |||||||||||||||||||||||||||||||||
Sbjct  9182  AAAACAAATATTAAAACTTTCAACAACGGATCTCTTGGTTCTCGCATCGATGAAGAACGC  9123

Query  487   AGCGAAATGCGATACGTAATGTGAATTGCAGAATTCCGTGAATCATCGAATCTTTGAACG  546
             ||||||||||||||||||||||||||||||||||||||||||||||||||||||||||||
Sbjct  9122  AGCGAAATGCGATACGTAATGTGAATTGCAGAATTCCGTGAATCATCGAATCTTTGAACG  9063

Query  547   CACATTGCGCCCTCTGGTATTCCGGGGGGCATGCCTGTTTGAGCGTCATTTCCTTCTCAA  606
             ||||||||||||||||||||||| ||||||||||||||||||||||||||||||||||||
Sbjct  9062  CACATTGCGCCCTCTGGTATTCCAGGGGGCATGCCTGTTTGAGCGTCATTTCCTTCTCAA  9003

Query  607   ACA-CATTGTGTTTGGTAGTGAGTGATACTCGTTTTTGAGTTAACTTGAAATTGTAGGCC  665
             ||| ||   |||||||| ||||||||||||| |||  |||||| ||||||||||  ||||
Sbjct  9002  ACAGCAA--TGTTTGGTTGTGAGTGATACTC-TTTCGGAGTTAGCTTGAAATTGCTGGCC  8946


 Score = 82.4 bits (44),  Expect = 5e-11
 Identities = 48/50 (96%), Gaps = 0/50 (0%)
 Strand=Plus/Minus

Query  1     CAAGGTTTCCGTAGGTGAACCTGCGGAAGGATCATTAAAGAAATTTAATT  50
             ||||||||||||||||||||||||||||||||||||| |||||| |||||
Sbjct  9463  CAAGGTTTCCGTAGGTGAACCTGCGGAAGGATCATTATAGAAATATAATT  9414


>NJIJ01000061.1 Kazachstania servazzii strain SRCM102023 contig00031, whole genome 
shotgun sequence
Length=18083

 Score = 1395 bits (755),  Expect = 0.0
 Identities = 903/971 (93%), Gaps = 23/971 (2%)
 Strand=Plus/Minus

Query  822   TTTAAGTTTGACCTCAAATCAGGTAGGGTTACCCGCTGAACTTAAGCATATCAATAAGCG  881
             ||||||||||||||||||||||||||| ||||||||||||||||||||||||||||||||
Sbjct  8740  TTTAAGTTTGACCTCAAATCAGGTAGGATTACCCGCTGAACTTAAGCATATCAATAAGCG  8681

Query  882   GAGGAAAAGAAACCAACTGGGATTGCCTTAGTAACGGCGAGTGAAGCGGCAAAAGCTCAA  941
             ||||||||||||||||| ||||||||||||||||||||||||||||||||||||||||||
Sbjct  8680  GAGGAAAAGAAACCAACCGGGATTGCCTTAGTAACGGCGAGTGAAGCGGCAAAAGCTCAA  8621

Query  942   ATTTGAAATCTGGTACCTTTGGTGCCCGAGTTGTAATTTGGAGAGTACCACTTTGGGACT  1001
             ||||||||||| ||||||| ||||| |||||||||||||| ||||    |||||||| | 
Sbjct  8620  ATTTGAAATCTAGTACCTTCGGTGCTCGAGTTGTAATTTGTAGAGGGATACTTTGGGGCC  8561

Query  1002  GTACTTTGCCTATGTTCCTTGGAACAGGACGTCATGGAGGGTGAGAATCCCGTGTGGCGA  1061
             || | ||| |||||||||||||||||||||||||| ||||||||||||||||||||||||
Sbjct  8560  GTTCCTTGTCTATGTTCCTTGGAACAGGACGTCATAGAGGGTGAGAATCCCGTGTGGCGA  8501

Query  1062  GG-GTGTCAGTTCTTTGTAAAGGGTG-C-TCGAAGAGTCGAGTTGTTTGGGAATGCAGCT  1118
             || ||| | ||||| |||||||  || | |||||||||||||||||||||||||||||||
Sbjct  8500  GGAGTG-CGGTTCTATGTAAAG--TGCCTTCGAAGAGTCGAGTTGTTTGGGAATGCAGCT  8444

Query  1119  CTAAGTGGGTGGTAAATTCCATCTAAAGCTAAATACAGGCGAGAGACCGATAGCGAACAA  1178
             |||||||||||||||||||||||||||||||||||  |||||||||||||||||||||||
Sbjct  8443  CTAAGTGGGTGGTAAATTCCATCTAAAGCTAAATATTGGCGAGAGACCGATAGCGAACAA  8384

Query  1179  GTACAGTGATGGAAAGATGAAAAGAACTTTGAAAAGAGAGTGAAAAAGTACGTGAAATTG  1238
             ||||||||||||||||||||||||||||||||||||||||||||||||||||||||||||
Sbjct  8383  GTACAGTGATGGAAAGATGAAAAGAACTTTGAAAAGAGAGTGAAAAAGTACGTGAAATTG  8324

Query  1239  TTGAAAGGGAAGGGCATTTGATCAGACATGGTGTTTTGCGCCCCTTGCCTCTCGTGGGCT  1298
             |||||||||||||||||||||||||||||||||||||||||||  |||  || |||||  
Sbjct  8323  TTGAAAGGGAAGGGCATTTGATCAGACATGGTGTTTTGCGCCCTCTGCTCCTTGTGGGTG  8264

Query  1299  TGGGACTCTCGCAGCTCACTGGGCCAGCATCGGTTTTGGCGGCCGGAAAAAACC-TAGGG  1357
              ||||||||||||||||||||||||| |||| ||||||| || |||| ||| || || ||
Sbjct  8263  GGGGACTCTCGCAGCTCACTGGGCCAACATCAGTTTTGGTGGTCGGACAAATCCGTA-GG  8205

Query  1358  AATGTGGCTCTGCGCCTCGGTGTAGAGTGTTATAGCCCTG-GGGAATACGGCCAGTCGGG  1416
             ||||| ||| |   |||| | ||| |||||||||| |||| |||||||||||||| ||||
Sbjct  8204  AATGTAGCT-T--ACCTC-G-GTA-AGTGTTATAG-CCTGCGGGAATACGGCCAGCCGGG  8152

Query  1417  ACCGAGGACTGCGATACTTGTTATCTAGGATGCTGGCATAATGGTTATATGCCGCCCGTC  1476
             || |||||||||||  ||| || || |||||| |||||||||||||||||||||||||||
Sbjct  8151  ACTGAGGACTGCGA--CTT-TTGTCAAGGATGTTGGCATAATGGTTATATGCCGCCCGTC  8095

Query  1477  TTGAAACACGGACCAAGGAGTCTAACGTCTATGCGAGTGTTTGGGTGTTAAACCCGTACG  1536
             |||||||||||||||||||||||||||||||||||||||||||||||| |||||||||||
Sbjct  8094  TTGAAACACGGACCAAGGAGTCTAACGTCTATGCGAGTGTTTGGGTGTAAAACCCGTACG  8035

Query  1537  CGTAATGAAAGTGAACGTAGGTTGGGGCCCTCCACCTGGGGGGTGCACAATCGACCGATC  1596
             ||||||||||||||||||||||||||||||||    | ||||||||||||||||||||||
Sbjct  8034  CGTAATGAAAGTGAACGTAGGTTGGGGCCCTC----TCGGGGGTGCACAATCGACCGATC  7979

Query  1597  CTGATGTCTTCGGATGGATTTGAGTAAGAGCATAGCTGTTGGGACCCGAAAGATGGTGAA  1656
             ||||||| ||| ||||||||||||||||||||||||||||||||||||||||||||||||
Sbjct  7978  CTGATGTTTTCAGATGGATTTGAGTAAGAGCATAGCTGTTGGGACCCGAAAGATGGTGAA  7919

Query  1657  CTATGCCTGAATAGGGTGAAGCCAGAGGAAACTCTGGTGGAGGCTCGTAGCGGTTCTGAC  1716
             ||||||||||||||||||||||||||||||||||||||||||||||||||||||||||||
Sbjct  7918  CTATGCCTGAATAGGGTGAAGCCAGAGGAAACTCTGGTGGAGGCTCGTAGCGGTTCTGAC  7859

Query  1717  GTGCAAATCGATCGTCGAATTTGGGTATAGGGGCGAAAGACTAATCGAACCATCTAGTAG  1776
             ||||||||||||||||||||||||||||||||||||||||||||||||||||||||||||
Sbjct  7858  GTGCAAATCGATCGTCGAATTTGGGTATAGGGGCGAAAGACTAATCGAACCATCTAGTAG  7799

Query  1777  CTGGTTCCTGC  1787
             |||||||||||
Sbjct  7798  CTGGTTCCTGC  7788


 Score = 350 bits (189),  Expect = 1e-91
 Identities = 224/240 (93%), Gaps = 5/240 (2%)
 Strand=Plus/Minus

Query  428   AAAACAACT-TCAAAACTTTCAACAATGGATCTCTTGGTTCTCGCATCGATGAAGAACGC  486
             ||||||| | | |||||||||||||| |||||||||||||||||||||||||||||||||
Sbjct  9147  AAAACAAATATTAAAACTTTCAACAACGGATCTCTTGGTTCTCGCATCGATGAAGAACGC  9088

Query  487   AGCGAAATGCGATACGTAATGTGAATTGCAGAATTCCGTGAATCATCGAATCTTTGAACG  546
             ||||||||||||||||||||||||||||||||||||||||||||||||||||||||||||
Sbjct  9087  AGCGAAATGCGATACGTAATGTGAATTGCAGAATTCCGTGAATCATCGAATCTTTGAACG  9028

Query  547   CACATTGCGCCCTCTGGTATTCCGGGGGGCATGCCTGTTTGAGCGTCATTTCCTTCTCAA  606
             ||||||||||||||||||||||| ||||||||||||||||||||||||||||||||||||
Sbjct  9027  CACATTGCGCCCTCTGGTATTCCAGGGGGCATGCCTGTTTGAGCGTCATTTCCTTCTCAA  8968

Query  607   ACA-CATTGTGTTTGGTAGTGAGTGATACTCGTTTTTGAGTTAACTTGAAATTGTAGGCC  665
             ||| ||   |||||||| ||||||||||||| |||  |||||| ||||||||||  ||||
Sbjct  8967  ACAGCAA--TGTTTGGTTGTGAGTGATACTC-TTTCGGAGTTAGCTTGAAATTGCTGGCC  8911


 Score = 108 bits (58),  Expect = 8e-19
 Identities = 61/62 (98%), Gaps = 1/62 (2%)
 Strand=Plus/Minus

Query  1726   GATCGTCGAATTTGGGTATAGGGGCGAAAGACTAATCGAACCATCTAGTAGCTGGTTCCT  1785
              |||||||||||||||||||||||||||||||||| |||||||||||||||||||||||||
Sbjct  18083  GATCGTCGAATTTGGGTATAGGGGCGAAAGACTA-TCGAACCATCTAGTAGCTGGTTCCT  18025

Query  1786   GC  1787
              ||
Sbjct  18024  GC  18023


 Score = 82.4 bits (44),  Expect = 5e-11
 Identities = 48/50 (96%), Gaps = 0/50 (0%)
 Strand=Plus/Minus

Query  1     CAAGGTTTCCGTAGGTGAACCTGCGGAAGGATCATTAAAGAAATTTAATT  50
             ||||||||||||||||||||||||||||||||||||| |||||| |||||
Sbjct  9428  CAAGGTTTCCGTAGGTGAACCTGCGGAAGGATCATTATAGAAATATAATT  9379


>NJIJ01000063.1 Kazachstania servazzii strain SRCM102023 contig00029, whole genome 
shotgun sequence
Length=19065

 Score = 1395 bits (755),  Expect = 0.0
 Identities = 903/971 (93%), Gaps = 23/971 (2%)
 Strand=Plus/Plus

Query  822   TTTAAGTTTGACCTCAAATCAGGTAGGGTTACCCGCTGAACTTAAGCATATCAATAAGCG  881
             ||||||||||||||||||||||||||| ||||||||||||||||||||||||||||||||
Sbjct  4669  TTTAAGTTTGACCTCAAATCAGGTAGGATTACCCGCTGAACTTAAGCATATCAATAAGCG  4728

Query  882   GAGGAAAAGAAACCAACTGGGATTGCCTTAGTAACGGCGAGTGAAGCGGCAAAAGCTCAA  941
             ||||||||||||||||| ||||||||||||||||||||||||||||||||||||||||||
Sbjct  4729  GAGGAAAAGAAACCAACCGGGATTGCCTTAGTAACGGCGAGTGAAGCGGCAAAAGCTCAA  4788

Query  942   ATTTGAAATCTGGTACCTTTGGTGCCCGAGTTGTAATTTGGAGAGTACCACTTTGGGACT  1001
             ||||||||||| ||||||| ||||| |||||||||||||| ||||    |||||||| | 
Sbjct  4789  ATTTGAAATCTAGTACCTTCGGTGCTCGAGTTGTAATTTGTAGAGGGATACTTTGGGGCC  4848

Query  1002  GTACTTTGCCTATGTTCCTTGGAACAGGACGTCATGGAGGGTGAGAATCCCGTGTGGCGA  1061
             || | ||| |||||||||||||||||||||||||| ||||||||||||||||||||||||
Sbjct  4849  GTTCCTTGTCTATGTTCCTTGGAACAGGACGTCATAGAGGGTGAGAATCCCGTGTGGCGA  4908

Query  1062  GG-GTGTCAGTTCTTTGTAAAGGGTG-C-TCGAAGAGTCGAGTTGTTTGGGAATGCAGCT  1118
             || ||| | ||||| |||||||  || | |||||||||||||||||||||||||||||||
Sbjct  4909  GGAGTG-CGGTTCTATGTAAAG--TGCCTTCGAAGAGTCGAGTTGTTTGGGAATGCAGCT  4965

Query  1119  CTAAGTGGGTGGTAAATTCCATCTAAAGCTAAATACAGGCGAGAGACCGATAGCGAACAA  1178
             |||||||||||||||||||||||||||||||||||  |||||||||||||||||||||||
Sbjct  4966  CTAAGTGGGTGGTAAATTCCATCTAAAGCTAAATATTGGCGAGAGACCGATAGCGAACAA  5025

Query  1179  GTACAGTGATGGAAAGATGAAAAGAACTTTGAAAAGAGAGTGAAAAAGTACGTGAAATTG  1238
             ||||||||||||||||||||||||||||||||||||||||||||||||||||||||||||
Sbjct  5026  GTACAGTGATGGAAAGATGAAAAGAACTTTGAAAAGAGAGTGAAAAAGTACGTGAAATTG  5085

Query  1239  TTGAAAGGGAAGGGCATTTGATCAGACATGGTGTTTTGCGCCCCTTGCCTCTCGTGGGCT  1298
             |||||||||||||||||||||||||||||||||||||||||||  |||  || |||||  
Sbjct  5086  TTGAAAGGGAAGGGCATTTGATCAGACATGGTGTTTTGCGCCCTCTGCTCCTTGTGGGTG  5145

Query  1299  TGGGACTCTCGCAGCTCACTGGGCCAGCATCGGTTTTGGCGGCCGGAAAAAACC-TAGGG  1357
              ||||||||||||||||||||||||| |||| ||||||| || |||| ||| || || ||
Sbjct  5146  GGGGACTCTCGCAGCTCACTGGGCCAACATCAGTTTTGGTGGTCGGACAAATCCGTA-GG  5204

Query  1358  AATGTGGCTCTGCGCCTCGGTGTAGAGTGTTATAGCCCTG-GGGAATACGGCCAGTCGGG  1416
             ||||| ||| |   |||| | ||| |||||||||| |||| |||||||||||||| ||||
Sbjct  5205  AATGTAGCT-T--ACCTC-G-GTA-AGTGTTATAG-CCTGCGGGAATACGGCCAGCCGGG  5257

Query  1417  ACCGAGGACTGCGATACTTGTTATCTAGGATGCTGGCATAATGGTTATATGCCGCCCGTC  1476
             || |||||||||||  ||| || || |||||| |||||||||||||||||||||||||||
Sbjct  5258  ACTGAGGACTGCGA--CTT-TTGTCAAGGATGTTGGCATAATGGTTATATGCCGCCCGTC  5314

Query  1477  TTGAAACACGGACCAAGGAGTCTAACGTCTATGCGAGTGTTTGGGTGTTAAACCCGTACG  1536
             |||||||||||||||||||||||||||||||||||||||||||||||| |||||||||||
Sbjct  5315  TTGAAACACGGACCAAGGAGTCTAACGTCTATGCGAGTGTTTGGGTGTAAAACCCGTACG  5374

Query  1537  CGTAATGAAAGTGAACGTAGGTTGGGGCCCTCCACCTGGGGGGTGCACAATCGACCGATC  1596
             |||||||||||||||||||||||||||||||    || ||||||||||||||||||||||
Sbjct  5375  CGTAATGAAAGTGAACGTAGGTTGGGGCCCT----CTCGGGGGTGCACAATCGACCGATC  5430

Query  1597  CTGATGTCTTCGGATGGATTTGAGTAAGAGCATAGCTGTTGGGACCCGAAAGATGGTGAA  1656
             ||||||| ||| ||||||||||||||||||||||||||||||||||||||||||||||||
Sbjct  5431  CTGATGTTTTCAGATGGATTTGAGTAAGAGCATAGCTGTTGGGACCCGAAAGATGGTGAA  5490

Query  1657  CTATGCCTGAATAGGGTGAAGCCAGAGGAAACTCTGGTGGAGGCTCGTAGCGGTTCTGAC  1716
             ||||||||||||||||||||||||||||||||||||||||||||||||||||||||||||
Sbjct  5491  CTATGCCTGAATAGGGTGAAGCCAGAGGAAACTCTGGTGGAGGCTCGTAGCGGTTCTGAC  5550

Query  1717  GTGCAAATCGATCGTCGAATTTGGGTATAGGGGCGAAAGACTAATCGAACCATCTAGTAG  1776
             ||||||||||||||||||||||||||||||||||||||||||||||||||||||||||||
Sbjct  5551  GTGCAAATCGATCGTCGAATTTGGGTATAGGGGCGAAAGACTAATCGAACCATCTAGTAG  5610

Query  1777  CTGGTTCCTGC  1787
             |||||||||||
Sbjct  5611  CTGGTTCCTGC  5621


 Score = 1395 bits (755),  Expect = 0.0
 Identities = 903/971 (93%), Gaps = 23/971 (2%)
 Strand=Plus/Plus

Query  822    TTTAAGTTTGACCTCAAATCAGGTAGGGTTACCCGCTGAACTTAAGCATATCAATAAGCG  881
              ||||||||||||||||||||||||||| ||||||||||||||||||||||||||||||||
Sbjct  14860  TTTAAGTTTGACCTCAAATCAGGTAGGATTACCCGCTGAACTTAAGCATATCAATAAGCG  14919

Query  882    GAGGAAAAGAAACCAACTGGGATTGCCTTAGTAACGGCGAGTGAAGCGGCAAAAGCTCAA  941
              ||||||||||||||||| ||||||||||||||||||||||||||||||||||||||||||
Sbjct  14920  GAGGAAAAGAAACCAACCGGGATTGCCTTAGTAACGGCGAGTGAAGCGGCAAAAGCTCAA  14979

Query  942    ATTTGAAATCTGGTACCTTTGGTGCCCGAGTTGTAATTTGGAGAGTACCACTTTGGGACT  1001
              ||||||||||| ||||||| ||||| |||||||||||||| ||||    |||||||| | 
Sbjct  14980  ATTTGAAATCTAGTACCTTCGGTGCTCGAGTTGTAATTTGTAGAGGGATACTTTGGGGCC  15039

Query  1002   GTACTTTGCCTATGTTCCTTGGAACAGGACGTCATGGAGGGTGAGAATCCCGTGTGGCGA  1061
              || | ||| |||||||||||||||||||||||||| ||||||||||||||||||||||||
Sbjct  15040  GTTCCTTGTCTATGTTCCTTGGAACAGGACGTCATAGAGGGTGAGAATCCCGTGTGGCGA  15099

Query  1062   GG-GTGTCAGTTCTTTGTAAAGGGTG-C-TCGAAGAGTCGAGTTGTTTGGGAATGCAGCT  1118
              || ||| | ||||| |||||||  || | |||||||||||||||||||||||||||||||
Sbjct  15100  GGAGTG-CGGTTCTATGTAAAG--TGCCTTCGAAGAGTCGAGTTGTTTGGGAATGCAGCT  15156

Query  1119   CTAAGTGGGTGGTAAATTCCATCTAAAGCTAAATACAGGCGAGAGACCGATAGCGAACAA  1178
              |||||||||||||||||||||||||||||||||||  |||||||||||||||||||||||
Sbjct  15157  CTAAGTGGGTGGTAAATTCCATCTAAAGCTAAATATTGGCGAGAGACCGATAGCGAACAA  15216

Query  1179   GTACAGTGATGGAAAGATGAAAAGAACTTTGAAAAGAGAGTGAAAAAGTACGTGAAATTG  1238
              ||||||||||||||||||||||||||||||||||||||||||||||||||||||||||||
Sbjct  15217  GTACAGTGATGGAAAGATGAAAAGAACTTTGAAAAGAGAGTGAAAAAGTACGTGAAATTG  15276

Query  1239   TTGAAAGGGAAGGGCATTTGATCAGACATGGTGTTTTGCGCCCCTTGCCTCTCGTGGGCT  1298
              |||||||||||||||||||||||||||||||||||||||||||  |||  || |||||  
Sbjct  15277  TTGAAAGGGAAGGGCATTTGATCAGACATGGTGTTTTGCGCCCTCTGCTCCTTGTGGGTG  15336

Query  1299   TGGGACTCTCGCAGCTCACTGGGCCAGCATCGGTTTTGGCGGCCGGAAAAAACC-TAGGG  1357
               ||||||||||||||||||||||||| |||| ||||||| || |||| ||| || || ||
Sbjct  15337  GGGGACTCTCGCAGCTCACTGGGCCAACATCAGTTTTGGTGGTCGGACAAATCCGTA-GG  15395

Query  1358   AATGTGGCTCTGCGCCTCGGTGTAGAGTGTTATAGCCCTG-GGGAATACGGCCAGTCGGG  1416
              ||||| ||| |   |||| | ||| |||||||||| |||| |||||||||||||| ||||
Sbjct  15396  AATGTAGCT-T--ACCTC-G-GTA-AGTGTTATAG-CCTGCGGGAATACGGCCAGCCGGG  15448

Query  1417   ACCGAGGACTGCGATACTTGTTATCTAGGATGCTGGCATAATGGTTATATGCCGCCCGTC  1476
              || |||||||||||  ||| || || |||||| |||||||||||||||||||||||||||
Sbjct  15449  ACTGAGGACTGCGA--CTT-TTGTCAAGGATGTTGGCATAATGGTTATATGCCGCCCGTC  15505

Query  1477   TTGAAACACGGACCAAGGAGTCTAACGTCTATGCGAGTGTTTGGGTGTTAAACCCGTACG  1536
              |||||||||||||||||||||||||||||||||||||||||||||||| |||||||||||
Sbjct  15506  TTGAAACACGGACCAAGGAGTCTAACGTCTATGCGAGTGTTTGGGTGTAAAACCCGTACG  15565

Query  1537   CGTAATGAAAGTGAACGTAGGTTGGGGCCCTCCACCTGGGGGGTGCACAATCGACCGATC  1596
              |||||||||||||||||||||||||||||||    || ||||||||||||||||||||||
Sbjct  15566  CGTAATGAAAGTGAACGTAGGTTGGGGCCCT----CTCGGGGGTGCACAATCGACCGATC  15621

Query  1597   CTGATGTCTTCGGATGGATTTGAGTAAGAGCATAGCTGTTGGGACCCGAAAGATGGTGAA  1656
              ||||||| ||| ||||||||||||||||||||||||||||||||||||||||||||||||
Sbjct  15622  CTGATGTTTTCAGATGGATTTGAGTAAGAGCATAGCTGTTGGGACCCGAAAGATGGTGAA  15681

Query  1657   CTATGCCTGAATAGGGTGAAGCCAGAGGAAACTCTGGTGGAGGCTCGTAGCGGTTCTGAC  1716
              ||||||||||||||||||||||||||||||||||||||||||||||||||||||||||||
Sbjct  15682  CTATGCCTGAATAGGGTGAAGCCAGAGGAAACTCTGGTGGAGGCTCGTAGCGGTTCTGAC  15741

Query  1717   GTGCAAATCGATCGTCGAATTTGGGTATAGGGGCGAAAGACTAATCGAACCATCTAGTAG  1776
              ||||||||||||||||||||||||||||||||||||||||||||||||||||||||||||
Sbjct  15742  GTGCAAATCGATCGTCGAATTTGGGTATAGGGGCGAAAGACTAATCGAACCATCTAGTAG  15801

Query  1777   CTGGTTCCTGC  1787
              |||||||||||
Sbjct  15802  CTGGTTCCTGC  15812


 Score = 350 bits (189),  Expect = 1e-91
 Identities = 220/234 (94%), Gaps = 5/234 (2%)
 Strand=Plus/Plus

Query  428   AAAACAACT-TCAAAACTTTCAACAATGGATCTCTTGGTTCTCGCATCGATGAAGAACGC  486
             ||||||| | | |||||||||||||| |||||||||||||||||||||||||||||||||
Sbjct  4262  AAAACAAATATTAAAACTTTCAACAACGGATCTCTTGGTTCTCGCATCGATGAAGAACGC  4321

Query  487   AGCGAAATGCGATACGTAATGTGAATTGCAGAATTCCGTGAATCATCGAATCTTTGAACG  546
             ||||||||||||||||||||||||||||||||||||||||||||||||||||||||||||
Sbjct  4322  AGCGAAATGCGATACGTAATGTGAATTGCAGAATTCCGTGAATCATCGAATCTTTGAACG  4381

Query  547   CACATTGCGCCCTCTGGTATTCCGGGGGGCATGCCTGTTTGAGCGTCATTTCCTTCTCAA  606
             ||||||||||||||||||||||| ||||||||||||||||||||||||||||||||||||
Sbjct  4382  CACATTGCGCCCTCTGGTATTCCAGGGGGCATGCCTGTTTGAGCGTCATTTCCTTCTCAA  4441

Query  607   ACA-CATTGTGTTTGGTAGTGAGTGATACTCGTTTTTGAGTTAACTTGAAATTG  659
             ||| ||   |||||||| ||||||||||||| |||  |||||| ||||||||||
Sbjct  4442  ACAGCAA--TGTTTGGTTGTGAGTGATACTC-TTTCGGAGTTAGCTTGAAATTG  4492


 Score = 350 bits (189),  Expect = 1e-91
 Identities = 220/234 (94%), Gaps = 5/234 (2%)
 Strand=Plus/Plus

Query  428    AAAACAACT-TCAAAACTTTCAACAATGGATCTCTTGGTTCTCGCATCGATGAAGAACGC  486
              ||||||| | | |||||||||||||| |||||||||||||||||||||||||||||||||
Sbjct  14453  AAAACAAATATTAAAACTTTCAACAACGGATCTCTTGGTTCTCGCATCGATGAAGAACGC  14512

Query  487    AGCGAAATGCGATACGTAATGTGAATTGCAGAATTCCGTGAATCATCGAATCTTTGAACG  546
              ||||||||||||||||||||||||||||||||||||||||||||||||||||||||||||
Sbjct  14513  AGCGAAATGCGATACGTAATGTGAATTGCAGAATTCCGTGAATCATCGAATCTTTGAACG  14572

Query  547    CACATTGCGCCCTCTGGTATTCCGGGGGGCATGCCTGTTTGAGCGTCATTTCCTTCTCAA  606
              ||||||||||||||||||||||| ||||||||||||||||||||||||||||||||||||
Sbjct  14573  CACATTGCGCCCTCTGGTATTCCAGGGGGCATGCCTGTTTGAGCGTCATTTCCTTCTCAA  14632

Query  607    ACA-CATTGTGTTTGGTAGTGAGTGATACTCGTTTTTGAGTTAACTTGAAATTG  659
              ||| ||   |||||||| ||||||||||||| |||  |||||| ||||||||||
Sbjct  14633  ACAGCAA--TGTTTGGTTGTGAGTGATACTC-TTTCGGAGTTAGCTTGAAATTG  14683


 Score = 82.4 bits (44),  Expect = 5e-11
 Identities = 48/50 (96%), Gaps = 0/50 (0%)
 Strand=Plus/Plus

Query  1     CAAGGTTTCCGTAGGTGAACCTGCGGAAGGATCATTAAAGAAATTTAATT  50
             ||||||||||||||||||||||||||||||||||||| |||||| |||||
Sbjct  3981  CAAGGTTTCCGTAGGTGAACCTGCGGAAGGATCATTATAGAAATATAATT  4030


 Score = 82.4 bits (44),  Expect = 5e-11
 Identities = 48/50 (96%), Gaps = 0/50 (0%)
 Strand=Plus/Plus

Query  1      CAAGGTTTCCGTAGGTGAACCTGCGGAAGGATCATTAAAGAAATTTAATT  50
              ||||||||||||||||||||||||||||||||||||| |||||| |||||
Sbjct  14172  CAAGGTTTCCGTAGGTGAACCTGCGGAAGGATCATTATAGAAATATAATT  14221


>NJIJ01000064.1 Kazachstania servazzii strain SRCM102023 contig00028, whole genome 
shotgun sequence
Length=19327

 Score = 1395 bits (755),  Expect = 0.0
 Identities = 903/971 (93%), Gaps = 23/971 (2%)
 Strand=Plus/Plus

Query  822   TTTAAGTTTGACCTCAAATCAGGTAGGGTTACCCGCTGAACTTAAGCATATCAATAAGCG  881
             ||||||||||||||||||||||||||| ||||||||||||||||||||||||||||||||
Sbjct  1085  TTTAAGTTTGACCTCAAATCAGGTAGGATTACCCGCTGAACTTAAGCATATCAATAAGCG  1144

Query  882   GAGGAAAAGAAACCAACTGGGATTGCCTTAGTAACGGCGAGTGAAGCGGCAAAAGCTCAA  941
             ||||||||||||||||| ||||||||||||||||||||||||||||||||||||||||||
Sbjct  1145  GAGGAAAAGAAACCAACCGGGATTGCCTTAGTAACGGCGAGTGAAGCGGCAAAAGCTCAA  1204

Query  942   ATTTGAAATCTGGTACCTTTGGTGCCCGAGTTGTAATTTGGAGAGTACCACTTTGGGACT  1001
             ||||||||||| ||||||| ||||| |||||||||||||| ||||    |||||||| | 
Sbjct  1205  ATTTGAAATCTAGTACCTTCGGTGCTCGAGTTGTAATTTGTAGAGGGATACTTTGGGGCC  1264

Query  1002  GTACTTTGCCTATGTTCCTTGGAACAGGACGTCATGGAGGGTGAGAATCCCGTGTGGCGA  1061
             || | ||| |||||||||||||||||||||||||| ||||||||||||||||||||||||
Sbjct  1265  GTTCCTTGTCTATGTTCCTTGGAACAGGACGTCATAGAGGGTGAGAATCCCGTGTGGCGA  1324

Query  1062  GG-GTGTCAGTTCTTTGTAAAGGGTG-C-TCGAAGAGTCGAGTTGTTTGGGAATGCAGCT  1118
             || ||| | ||||| |||||||  || | |||||||||||||||||||||||||||||||
Sbjct  1325  GGAGTG-CGGTTCTATGTAAAG--TGCCTTCGAAGAGTCGAGTTGTTTGGGAATGCAGCT  1381

Query  1119  CTAAGTGGGTGGTAAATTCCATCTAAAGCTAAATACAGGCGAGAGACCGATAGCGAACAA  1178
             |||||||||||||||||||||||||||||||||||  |||||||||||||||||||||||
Sbjct  1382  CTAAGTGGGTGGTAAATTCCATCTAAAGCTAAATATTGGCGAGAGACCGATAGCGAACAA  1441

Query  1179  GTACAGTGATGGAAAGATGAAAAGAACTTTGAAAAGAGAGTGAAAAAGTACGTGAAATTG  1238
             ||||||||||||||||||||||||||||||||||||||||||||||||||||||||||||
Sbjct  1442  GTACAGTGATGGAAAGATGAAAAGAACTTTGAAAAGAGAGTGAAAAAGTACGTGAAATTG  1501

Query  1239  TTGAAAGGGAAGGGCATTTGATCAGACATGGTGTTTTGCGCCCCTTGCCTCTCGTGGGCT  1298
             |||||||||||||||||||||||||||||||||||||||||||  |||  || |||||  
Sbjct  1502  TTGAAAGGGAAGGGCATTTGATCAGACATGGTGTTTTGCGCCCTCTGCTCCTTGTGGGTG  1561

Query  1299  TGGGACTCTCGCAGCTCACTGGGCCAGCATCGGTTTTGGCGGCCGGAAAAAACC-TAGGG  1357
              ||||||||||||||||||||||||| |||| ||||||| || |||| ||| || || ||
Sbjct  1562  GGGGACTCTCGCAGCTCACTGGGCCAACATCAGTTTTGGTGGTCGGACAAATCCGTA-GG  1620

Query  1358  AATGTGGCTCTGCGCCTCGGTGTAGAGTGTTATAGCCCTG-GGGAATACGGCCAGTCGGG  1416
             ||||| ||| |   |||| | ||| |||||||||| |||| |||||||||||||| ||||
Sbjct  1621  AATGTAGCT-T--ACCTC-G-GTA-AGTGTTATAG-CCTGCGGGAATACGGCCAGCCGGG  1673

Query  1417  ACCGAGGACTGCGATACTTGTTATCTAGGATGCTGGCATAATGGTTATATGCCGCCCGTC  1476
             || |||||||||||  ||| || || |||||| |||||||||||||||||||||||||||
Sbjct  1674  ACTGAGGACTGCGA--CTT-TTGTCAAGGATGTTGGCATAATGGTTATATGCCGCCCGTC  1730

Query  1477  TTGAAACACGGACCAAGGAGTCTAACGTCTATGCGAGTGTTTGGGTGTTAAACCCGTACG  1536
             |||||||||||||||||||||||||||||||||||||||||||||||| |||||||||||
Sbjct  1731  TTGAAACACGGACCAAGGAGTCTAACGTCTATGCGAGTGTTTGGGTGTAAAACCCGTACG  1790

Query  1537  CGTAATGAAAGTGAACGTAGGTTGGGGCCCTCCACCTGGGGGGTGCACAATCGACCGATC  1596
             |||||||||||||||||||||||||||||||    || ||||||||||||||||||||||
Sbjct  1791  CGTAATGAAAGTGAACGTAGGTTGGGGCCCT----CTCGGGGGTGCACAATCGACCGATC  1846

Query  1597  CTGATGTCTTCGGATGGATTTGAGTAAGAGCATAGCTGTTGGGACCCGAAAGATGGTGAA  1656
             ||||||| ||| ||||||||||||||||||||||||||||||||||||||||||||||||
Sbjct  1847  CTGATGTTTTCAGATGGATTTGAGTAAGAGCATAGCTGTTGGGACCCGAAAGATGGTGAA  1906

Query  1657  CTATGCCTGAATAGGGTGAAGCCAGAGGAAACTCTGGTGGAGGCTCGTAGCGGTTCTGAC  1716
             ||||||||||||||||||||||||||||||||||||||||||||||||||||||||||||
Sbjct  1907  CTATGCCTGAATAGGGTGAAGCCAGAGGAAACTCTGGTGGAGGCTCGTAGCGGTTCTGAC  1966

Query  1717  GTGCAAATCGATCGTCGAATTTGGGTATAGGGGCGAAAGACTAATCGAACCATCTAGTAG  1776
             ||||||||||||||||||||||||||||||||||||||||||||||||||||||||||||
Sbjct  1967  GTGCAAATCGATCGTCGAATTTGGGTATAGGGGCGAAAGACTAATCGAACCATCTAGTAG  2026

Query  1777  CTGGTTCCTGC  1787
             |||||||||||
Sbjct  2027  CTGGTTCCTGC  2037


 Score = 1395 bits (755),  Expect = 0.0
 Identities = 903/971 (93%), Gaps = 23/971 (2%)
 Strand=Plus/Plus

Query  822    TTTAAGTTTGACCTCAAATCAGGTAGGGTTACCCGCTGAACTTAAGCATATCAATAAGCG  881
              ||||||||||||||||||||||||||| ||||||||||||||||||||||||||||||||
Sbjct  11319  TTTAAGTTTGACCTCAAATCAGGTAGGATTACCCGCTGAACTTAAGCATATCAATAAGCG  11378

Query  882    GAGGAAAAGAAACCAACTGGGATTGCCTTAGTAACGGCGAGTGAAGCGGCAAAAGCTCAA  941
              ||||||||||||||||| ||||||||||||||||||||||||||||||||||||||||||
Sbjct  11379  GAGGAAAAGAAACCAACCGGGATTGCCTTAGTAACGGCGAGTGAAGCGGCAAAAGCTCAA  11438

Query  942    ATTTGAAATCTGGTACCTTTGGTGCCCGAGTTGTAATTTGGAGAGTACCACTTTGGGACT  1001
              ||||||||||| ||||||| ||||| |||||||||||||| ||||    |||||||| | 
Sbjct  11439  ATTTGAAATCTAGTACCTTCGGTGCTCGAGTTGTAATTTGTAGAGGGATACTTTGGGGCC  11498

Query  1002   GTACTTTGCCTATGTTCCTTGGAACAGGACGTCATGGAGGGTGAGAATCCCGTGTGGCGA  1061
              || | ||| |||||||||||||||||||||||||| ||||||||||||||||||||||||
Sbjct  11499  GTTCCTTGTCTATGTTCCTTGGAACAGGACGTCATAGAGGGTGAGAATCCCGTGTGGCGA  11558

Query  1062   GG-GTGTCAGTTCTTTGTAAAGGGTG-C-TCGAAGAGTCGAGTTGTTTGGGAATGCAGCT  1118
              || ||| | ||||| |||||||  || | |||||||||||||||||||||||||||||||
Sbjct  11559  GGAGTG-CGGTTCTATGTAAAG--TGCCTTCGAAGAGTCGAGTTGTTTGGGAATGCAGCT  11615

Query  1119   CTAAGTGGGTGGTAAATTCCATCTAAAGCTAAATACAGGCGAGAGACCGATAGCGAACAA  1178
              |||||||||||||||||||||||||||||||||||  |||||||||||||||||||||||
Sbjct  11616  CTAAGTGGGTGGTAAATTCCATCTAAAGCTAAATATTGGCGAGAGACCGATAGCGAACAA  11675

Query  1179   GTACAGTGATGGAAAGATGAAAAGAACTTTGAAAAGAGAGTGAAAAAGTACGTGAAATTG  1238
              ||||||||||||||||||||||||||||||||||||||||||||||||||||||||||||
Sbjct  11676  GTACAGTGATGGAAAGATGAAAAGAACTTTGAAAAGAGAGTGAAAAAGTACGTGAAATTG  11735

Query  1239   TTGAAAGGGAAGGGCATTTGATCAGACATGGTGTTTTGCGCCCCTTGCCTCTCGTGGGCT  1298
              |||||||||||||||||||||||||||||||||||||||||||  |||  || |||||  
Sbjct  11736  TTGAAAGGGAAGGGCATTTGATCAGACATGGTGTTTTGCGCCCTCTGCTCCTTGTGGGTG  11795

Query  1299   TGGGACTCTCGCAGCTCACTGGGCCAGCATCGGTTTTGGCGGCCGGAAAAAACC-TAGGG  1357
               ||||||||||||||||||||||||| |||| ||||||| || |||| ||| || || ||
Sbjct  11796  GGGGACTCTCGCAGCTCACTGGGCCAACATCAGTTTTGGTGGTCGGACAAATCCGTA-GG  11854

Query  1358   AATGTGGCTCTGCGCCTCGGTGTAGAGTGTTATAGCCCTG-GGGAATACGGCCAGTCGGG  1416
              ||||| ||| |   |||| | ||| |||||||||| |||| |||||||||||||| ||||
Sbjct  11855  AATGTAGCT-T--ACCTC-G-GTA-AGTGTTATAG-CCTGCGGGAATACGGCCAGCCGGG  11907

Query  1417   ACCGAGGACTGCGATACTTGTTATCTAGGATGCTGGCATAATGGTTATATGCCGCCCGTC  1476
              || |||||||||||  ||| || || |||||| |||||||||||||||||||||||||||
Sbjct  11908  ACTGAGGACTGCGA--CTT-TTGTCAAGGATGTTGGCATAATGGTTATATGCCGCCCGTC  11964

Query  1477   TTGAAACACGGACCAAGGAGTCTAACGTCTATGCGAGTGTTTGGGTGTTAAACCCGTACG  1536
              |||||||||||||||||||||||||||||||||||||||||||||||| |||||||||||
Sbjct  11965  TTGAAACACGGACCAAGGAGTCTAACGTCTATGCGAGTGTTTGGGTGTAAAACCCGTACG  12024

Query  1537   CGTAATGAAAGTGAACGTAGGTTGGGGCCCTCCACCTGGGGGGTGCACAATCGACCGATC  1596
              |||||||||||||||||||||||||||||||    || ||||||||||||||||||||||
Sbjct  12025  CGTAATGAAAGTGAACGTAGGTTGGGGCCCT----CTCGGGGGTGCACAATCGACCGATC  12080

Query  1597   CTGATGTCTTCGGATGGATTTGAGTAAGAGCATAGCTGTTGGGACCCGAAAGATGGTGAA  1656
              ||||||| ||| ||||||||||||||||||||||||||||||||||||||||||||||||
Sbjct  12081  CTGATGTTTTCAGATGGATTTGAGTAAGAGCATAGCTGTTGGGACCCGAAAGATGGTGAA  12140

Query  1657   CTATGCCTGAATAGGGTGAAGCCAGAGGAAACTCTGGTGGAGGCTCGTAGCGGTTCTGAC  1716
              ||||||||||||||||||||||||||||||||||||||||||||||||||||||||||||
Sbjct  12141  CTATGCCTGAATAGGGTGAAGCCAGAGGAAACTCTGGTGGAGGCTCGTAGCGGTTCTGAC  12200

Query  1717   GTGCAAATCGATCGTCGAATTTGGGTATAGGGGCGAAAGACTAATCGAACCATCTAGTAG  1776
              ||||||||||||||||||||||||||||||||||||||||||||||||||||||||||||
Sbjct  12201  GTGCAAATCGATCGTCGAATTTGGGTATAGGGGCGAAAGACTAATCGAACCATCTAGTAG  12260

Query  1777   CTGGTTCCTGC  1787
              |||||||||||
Sbjct  12261  CTGGTTCCTGC  12271


 Score = 350 bits (189),  Expect = 1e-91
 Identities = 220/234 (94%), Gaps = 5/234 (2%)
 Strand=Plus/Plus

Query  428  AAAACAACT-TCAAAACTTTCAACAATGGATCTCTTGGTTCTCGCATCGATGAAGAACGC  486
            ||||||| | | |||||||||||||| |||||||||||||||||||||||||||||||||
Sbjct  678  AAAACAAATATTAAAACTTTCAACAACGGATCTCTTGGTTCTCGCATCGATGAAGAACGC  737

Query  487  AGCGAAATGCGATACGTAATGTGAATTGCAGAATTCCGTGAATCATCGAATCTTTGAACG  546
            ||||||||||||||||||||||||||||||||||||||||||||||||||||||||||||
Sbjct  738  AGCGAAATGCGATACGTAATGTGAATTGCAGAATTCCGTGAATCATCGAATCTTTGAACG  797

Query  547  CACATTGCGCCCTCTGGTATTCCGGGGGGCATGCCTGTTTGAGCGTCATTTCCTTCTCAA  606
            ||||||||||||||||||||||| ||||||||||||||||||||||||||||||||||||
Sbjct  798  CACATTGCGCCCTCTGGTATTCCAGGGGGCATGCCTGTTTGAGCGTCATTTCCTTCTCAA  857

Query  607  ACA-CATTGTGTTTGGTAGTGAGTGATACTCGTTTTTGAGTTAACTTGAAATTG  659
            ||| ||   |||||||| ||||||||||||| |||  |||||| ||||||||||
Sbjct  858  ACAGCAA--TGTTTGGTTGTGAGTGATACTC-TTTCGGAGTTAGCTTGAAATTG  908


 Score = 350 bits (189),  Expect = 1e-91
 Identities = 220/234 (94%), Gaps = 5/234 (2%)
 Strand=Plus/Plus

Query  428    AAAACAACT-TCAAAACTTTCAACAATGGATCTCTTGGTTCTCGCATCGATGAAGAACGC  486
              ||||||| | | |||||||||||||| |||||||||||||||||||||||||||||||||
Sbjct  10912  AAAACAAATATTAAAACTTTCAACAACGGATCTCTTGGTTCTCGCATCGATGAAGAACGC  10971

Query  487    AGCGAAATGCGATACGTAATGTGAATTGCAGAATTCCGTGAATCATCGAATCTTTGAACG  546
              ||||||||||||||||||||||||||||||||||||||||||||||||||||||||||||
Sbjct  10972  AGCGAAATGCGATACGTAATGTGAATTGCAGAATTCCGTGAATCATCGAATCTTTGAACG  11031

Query  547    CACATTGCGCCCTCTGGTATTCCGGGGGGCATGCCTGTTTGAGCGTCATTTCCTTCTCAA  606
              ||||||||||||||||||||||| ||||||||||||||||||||||||||||||||||||
Sbjct  11032  CACATTGCGCCCTCTGGTATTCCAGGGGGCATGCCTGTTTGAGCGTCATTTCCTTCTCAA  11091

Query  607    ACA-CATTGTGTTTGGTAGTGAGTGATACTCGTTTTTGAGTTAACTTGAAATTG  659
              ||| ||   |||||||| ||||||||||||| |||  |||||| ||||||||||
Sbjct  11092  ACAGCAA--TGTTTGGTTGTGAGTGATACTC-TTTCGGAGTTAGCTTGAAATTG  11142


 Score = 82.4 bits (44),  Expect = 5e-11
 Identities = 48/50 (96%), Gaps = 0/50 (0%)
 Strand=Plus/Plus

Query  1    CAAGGTTTCCGTAGGTGAACCTGCGGAAGGATCATTAAAGAAATTTAATT  50
            ||||||||||||||||||||||||||||||||||||| |||||| |||||
Sbjct  397  CAAGGTTTCCGTAGGTGAACCTGCGGAAGGATCATTATAGAAATATAATT  446


 Score = 82.4 bits (44),  Expect = 5e-11
 Identities = 48/50 (96%), Gaps = 0/50 (0%)
 Strand=Plus/Plus

Query  1      CAAGGTTTCCGTAGGTGAACCTGCGGAAGGATCATTAAAGAAATTTAATT  50
              ||||||||||||||||||||||||||||||||||||| |||||| |||||
Sbjct  10631  CAAGGTTTCCGTAGGTGAACCTGCGGAAGGATCATTATAGAAATATAATT  10680


>NJIJ01000066.1 Kazachstania servazzii strain SRCM102023 contig00026, whole genome 
shotgun sequence
Length=20470

 Score = 1395 bits (755),  Expect = 0.0
 Identities = 903/971 (93%), Gaps = 23/971 (2%)
 Strand=Plus/Plus

Query  822   TTTAAGTTTGACCTCAAATCAGGTAGGGTTACCCGCTGAACTTAAGCATATCAATAAGCG  881
             ||||||||||||||||||||||||||| ||||||||||||||||||||||||||||||||
Sbjct  2216  TTTAAGTTTGACCTCAAATCAGGTAGGATTACCCGCTGAACTTAAGCATATCAATAAGCG  2275

Query  882   GAGGAAAAGAAACCAACTGGGATTGCCTTAGTAACGGCGAGTGAAGCGGCAAAAGCTCAA  941
             ||||||||||||||||| ||||||||||||||||||||||||||||||||||||||||||
Sbjct  2276  GAGGAAAAGAAACCAACCGGGATTGCCTTAGTAACGGCGAGTGAAGCGGCAAAAGCTCAA  2335

Query  942   ATTTGAAATCTGGTACCTTTGGTGCCCGAGTTGTAATTTGGAGAGTACCACTTTGGGACT  1001
             ||||||||||| ||||||| ||||| |||||||||||||| ||||    |||||||| | 
Sbjct  2336  ATTTGAAATCTAGTACCTTCGGTGCTCGAGTTGTAATTTGTAGAGGGATACTTTGGGGCC  2395

Query  1002  GTACTTTGCCTATGTTCCTTGGAACAGGACGTCATGGAGGGTGAGAATCCCGTGTGGCGA  1061
             || | ||| |||||||||||||||||||||||||| ||||||||||||||||||||||||
Sbjct  2396  GTTCCTTGTCTATGTTCCTTGGAACAGGACGTCATAGAGGGTGAGAATCCCGTGTGGCGA  2455

Query  1062  GG-GTGTCAGTTCTTTGTAAAGGGTG-C-TCGAAGAGTCGAGTTGTTTGGGAATGCAGCT  1118
             || ||| | ||||| |||||||  || | |||||||||||||||||||||||||||||||
Sbjct  2456  GGAGTG-CGGTTCTATGTAAAG--TGCCTTCGAAGAGTCGAGTTGTTTGGGAATGCAGCT  2512

Query  1119  CTAAGTGGGTGGTAAATTCCATCTAAAGCTAAATACAGGCGAGAGACCGATAGCGAACAA  1178
             |||||||||||||||||||||||||||||||||||  |||||||||||||||||||||||
Sbjct  2513  CTAAGTGGGTGGTAAATTCCATCTAAAGCTAAATATTGGCGAGAGACCGATAGCGAACAA  2572

Query  1179  GTACAGTGATGGAAAGATGAAAAGAACTTTGAAAAGAGAGTGAAAAAGTACGTGAAATTG  1238
             ||||||||||||||||||||||||||||||||||||||||||||||||||||||||||||
Sbjct  2573  GTACAGTGATGGAAAGATGAAAAGAACTTTGAAAAGAGAGTGAAAAAGTACGTGAAATTG  2632

Query  1239  TTGAAAGGGAAGGGCATTTGATCAGACATGGTGTTTTGCGCCCCTTGCCTCTCGTGGGCT  1298
             |||||||||||||||||||||||||||||||||||||||||||  |||  || |||||  
Sbjct  2633  TTGAAAGGGAAGGGCATTTGATCAGACATGGTGTTTTGCGCCCTCTGCTCCTTGTGGGTG  2692

Query  1299  TGGGACTCTCGCAGCTCACTGGGCCAGCATCGGTTTTGGCGGCCGGAAAAAACC-TAGGG  1357
              ||||||||||||||||||||||||| |||| ||||||| || |||| ||| || || ||
Sbjct  2693  GGGGACTCTCGCAGCTCACTGGGCCAACATCAGTTTTGGTGGTCGGACAAATCCGTA-GG  2751

Query  1358  AATGTGGCTCTGCGCCTCGGTGTAGAGTGTTATAGCCCTG-GGGAATACGGCCAGTCGGG  1416
             ||||| ||| |   |||| | ||| |||||||||| |||| |||||||||||||| ||||
Sbjct  2752  AATGTAGCT-T--ACCTC-G-GTA-AGTGTTATAG-CCTGCGGGAATACGGCCAGCCGGG  2804

Query  1417  ACCGAGGACTGCGATACTTGTTATCTAGGATGCTGGCATAATGGTTATATGCCGCCCGTC  1476
             || |||||||||||  ||| || || |||||| |||||||||||||||||||||||||||
Sbjct  2805  ACTGAGGACTGCGA--CTT-TTGTCAAGGATGTTGGCATAATGGTTATATGCCGCCCGTC  2861

Query  1477  TTGAAACACGGACCAAGGAGTCTAACGTCTATGCGAGTGTTTGGGTGTTAAACCCGTACG  1536
             |||||||||||||||||||||||||||||||||||||||||||||||| |||||||||||
Sbjct  2862  TTGAAACACGGACCAAGGAGTCTAACGTCTATGCGAGTGTTTGGGTGTAAAACCCGTACG  2921

Query  1537  CGTAATGAAAGTGAACGTAGGTTGGGGCCCTCCACCTGGGGGGTGCACAATCGACCGATC  1596
             |||||||||||||||||||||||||||||||    || ||||||||||||||||||||||
Sbjct  2922  CGTAATGAAAGTGAACGTAGGTTGGGGCCCT----CTCGGGGGTGCACAATCGACCGATC  2977

Query  1597  CTGATGTCTTCGGATGGATTTGAGTAAGAGCATAGCTGTTGGGACCCGAAAGATGGTGAA  1656
             ||||||| ||| ||||||||||||||||||||||||||||||||||||||||||||||||
Sbjct  2978  CTGATGTTTTCAGATGGATTTGAGTAAGAGCATAGCTGTTGGGACCCGAAAGATGGTGAA  3037

Query  1657  CTATGCCTGAATAGGGTGAAGCCAGAGGAAACTCTGGTGGAGGCTCGTAGCGGTTCTGAC  1716
             ||||||||||||||||||||||||||||||||||||||||||||||||||||||||||||
Sbjct  3038  CTATGCCTGAATAGGGTGAAGCCAGAGGAAACTCTGGTGGAGGCTCGTAGCGGTTCTGAC  3097

Query  1717  GTGCAAATCGATCGTCGAATTTGGGTATAGGGGCGAAAGACTAATCGAACCATCTAGTAG  1776
             ||||||||||||||||||||||||||||||||||||||||||||||||||||||||||||
Sbjct  3098  GTGCAAATCGATCGTCGAATTTGGGTATAGGGGCGAAAGACTAATCGAACCATCTAGTAG  3157

Query  1777  CTGGTTCCTGC  1787
             |||||||||||
Sbjct  3158  CTGGTTCCTGC  3168


 Score = 1395 bits (755),  Expect = 0.0
 Identities = 903/971 (93%), Gaps = 23/971 (2%)
 Strand=Plus/Plus

Query  822    TTTAAGTTTGACCTCAAATCAGGTAGGGTTACCCGCTGAACTTAAGCATATCAATAAGCG  881
              ||||||||||||||||||||||||||| ||||||||||||||||||||||||||||||||
Sbjct  12450  TTTAAGTTTGACCTCAAATCAGGTAGGATTACCCGCTGAACTTAAGCATATCAATAAGCG  12509

Query  882    GAGGAAAAGAAACCAACTGGGATTGCCTTAGTAACGGCGAGTGAAGCGGCAAAAGCTCAA  941
              ||||||||||||||||| ||||||||||||||||||||||||||||||||||||||||||
Sbjct  12510  GAGGAAAAGAAACCAACCGGGATTGCCTTAGTAACGGCGAGTGAAGCGGCAAAAGCTCAA  12569

Query  942    ATTTGAAATCTGGTACCTTTGGTGCCCGAGTTGTAATTTGGAGAGTACCACTTTGGGACT  1001
              ||||||||||| ||||||| ||||| |||||||||||||| ||||    |||||||| | 
Sbjct  12570  ATTTGAAATCTAGTACCTTCGGTGCTCGAGTTGTAATTTGTAGAGGGATACTTTGGGGCC  12629

Query  1002   GTACTTTGCCTATGTTCCTTGGAACAGGACGTCATGGAGGGTGAGAATCCCGTGTGGCGA  1061
              || | ||| |||||||||||||||||||||||||| ||||||||||||||||||||||||
Sbjct  12630  GTTCCTTGTCTATGTTCCTTGGAACAGGACGTCATAGAGGGTGAGAATCCCGTGTGGCGA  12689

Query  1062   GG-GTGTCAGTTCTTTGTAAAGGGTG-C-TCGAAGAGTCGAGTTGTTTGGGAATGCAGCT  1118
              || ||| | ||||| |||||||  || | |||||||||||||||||||||||||||||||
Sbjct  12690  GGAGTG-CGGTTCTATGTAAAG--TGCCTTCGAAGAGTCGAGTTGTTTGGGAATGCAGCT  12746

Query  1119   CTAAGTGGGTGGTAAATTCCATCTAAAGCTAAATACAGGCGAGAGACCGATAGCGAACAA  1178
              |||||||||||||||||||||||||||||||||||  |||||||||||||||||||||||
Sbjct  12747  CTAAGTGGGTGGTAAATTCCATCTAAAGCTAAATATTGGCGAGAGACCGATAGCGAACAA  12806

Query  1179   GTACAGTGATGGAAAGATGAAAAGAACTTTGAAAAGAGAGTGAAAAAGTACGTGAAATTG  1238
              ||||||||||||||||||||||||||||||||||||||||||||||||||||||||||||
Sbjct  12807  GTACAGTGATGGAAAGATGAAAAGAACTTTGAAAAGAGAGTGAAAAAGTACGTGAAATTG  12866

Query  1239   TTGAAAGGGAAGGGCATTTGATCAGACATGGTGTTTTGCGCCCCTTGCCTCTCGTGGGCT  1298
              |||||||||||||||||||||||||||||||||||||||||||  |||  || |||||  
Sbjct  12867  TTGAAAGGGAAGGGCATTTGATCAGACATGGTGTTTTGCGCCCTCTGCTCCTTGTGGGTG  12926

Query  1299   TGGGACTCTCGCAGCTCACTGGGCCAGCATCGGTTTTGGCGGCCGGAAAAAACC-TAGGG  1357
               ||||||||||||||||||||||||| |||| ||||||| || |||| ||| || || ||
Sbjct  12927  GGGGACTCTCGCAGCTCACTGGGCCAACATCAGTTTTGGTGGTCGGACAAATCCGTA-GG  12985

Query  1358   AATGTGGCTCTGCGCCTCGGTGTAGAGTGTTATAGCCCTG-GGGAATACGGCCAGTCGGG  1416
              ||||| ||| |   |||| | ||| |||||||||| |||| |||||||||||||| ||||
Sbjct  12986  AATGTAGCT-T--ACCTC-G-GTA-AGTGTTATAG-CCTGCGGGAATACGGCCAGCCGGG  13038

Query  1417   ACCGAGGACTGCGATACTTGTTATCTAGGATGCTGGCATAATGGTTATATGCCGCCCGTC  1476
              || |||||||||||  ||| || || |||||| |||||||||||||||||||||||||||
Sbjct  13039  ACTGAGGACTGCGA--CTT-TTGTCAAGGATGTTGGCATAATGGTTATATGCCGCCCGTC  13095

Query  1477   TTGAAACACGGACCAAGGAGTCTAACGTCTATGCGAGTGTTTGGGTGTTAAACCCGTACG  1536
              |||||||||||||||||||||||||||||||||||||||||||||||| |||||||||||
Sbjct  13096  TTGAAACACGGACCAAGGAGTCTAACGTCTATGCGAGTGTTTGGGTGTAAAACCCGTACG  13155

Query  1537   CGTAATGAAAGTGAACGTAGGTTGGGGCCCTCCACCTGGGGGGTGCACAATCGACCGATC  1596
              |||||||||||||||||||||||||||||||    || ||||||||||||||||||||||
Sbjct  13156  CGTAATGAAAGTGAACGTAGGTTGGGGCCCT----CTCGGGGGTGCACAATCGACCGATC  13211

Query  1597   CTGATGTCTTCGGATGGATTTGAGTAAGAGCATAGCTGTTGGGACCCGAAAGATGGTGAA  1656
              ||||||| ||| ||||||||||||||||||||||||||||||||||||||||||||||||
Sbjct  13212  CTGATGTTTTCAGATGGATTTGAGTAAGAGCATAGCTGTTGGGACCCGAAAGATGGTGAA  13271

Query  1657   CTATGCCTGAATAGGGTGAAGCCAGAGGAAACTCTGGTGGAGGCTCGTAGCGGTTCTGAC  1716
              ||||||||||||||||||||||||||||||||||||||||||||||||||||||||||||
Sbjct  13272  CTATGCCTGAATAGGGTGAAGCCAGAGGAAACTCTGGTGGAGGCTCGTAGCGGTTCTGAC  13331

Query  1717   GTGCAAATCGATCGTCGAATTTGGGTATAGGGGCGAAAGACTAATCGAACCATCTAGTAG  1776
              ||||||||||||||||||||||||||||||||||||||||||||||||||||||||||||
Sbjct  13332  GTGCAAATCGATCGTCGAATTTGGGTATAGGGGCGAAAGACTAATCGAACCATCTAGTAG  13391

Query  1777   CTGGTTCCTGC  1787
              |||||||||||
Sbjct  13392  CTGGTTCCTGC  13402


 Score = 350 bits (189),  Expect = 1e-91
 Identities = 220/234 (94%), Gaps = 5/234 (2%)
 Strand=Plus/Plus

Query  428   AAAACAACT-TCAAAACTTTCAACAATGGATCTCTTGGTTCTCGCATCGATGAAGAACGC  486
             ||||||| | | |||||||||||||| |||||||||||||||||||||||||||||||||
Sbjct  1809  AAAACAAATATTAAAACTTTCAACAACGGATCTCTTGGTTCTCGCATCGATGAAGAACGC  1868

Query  487   AGCGAAATGCGATACGTAATGTGAATTGCAGAATTCCGTGAATCATCGAATCTTTGAACG  546
             ||||||||||||||||||||||||||||||||||||||||||||||||||||||||||||
Sbjct  1869  AGCGAAATGCGATACGTAATGTGAATTGCAGAATTCCGTGAATCATCGAATCTTTGAACG  1928

Query  547   CACATTGCGCCCTCTGGTATTCCGGGGGGCATGCCTGTTTGAGCGTCATTTCCTTCTCAA  606
             ||||||||||||||||||||||| ||||||||||||||||||||||||||||||||||||
Sbjct  1929  CACATTGCGCCCTCTGGTATTCCAGGGGGCATGCCTGTTTGAGCGTCATTTCCTTCTCAA  1988

Query  607   ACA-CATTGTGTTTGGTAGTGAGTGATACTCGTTTTTGAGTTAACTTGAAATTG  659
             ||| ||   |||||||| ||||||||||||| |||  |||||| ||||||||||
Sbjct  1989  ACAGCAA--TGTTTGGTTGTGAGTGATACTC-TTTCGGAGTTAGCTTGAAATTG  2039


 Score = 350 bits (189),  Expect = 1e-91
 Identities = 220/234 (94%), Gaps = 5/234 (2%)
 Strand=Plus/Plus

Query  428    AAAACAACT-TCAAAACTTTCAACAATGGATCTCTTGGTTCTCGCATCGATGAAGAACGC  486
              ||||||| | | |||||||||||||| |||||||||||||||||||||||||||||||||
Sbjct  12043  AAAACAAATATTAAAACTTTCAACAACGGATCTCTTGGTTCTCGCATCGATGAAGAACGC  12102

Query  487    AGCGAAATGCGATACGTAATGTGAATTGCAGAATTCCGTGAATCATCGAATCTTTGAACG  546
              ||||||||||||||||||||||||||||||||||||||||||||||||||||||||||||
Sbjct  12103  AGCGAAATGCGATACGTAATGTGAATTGCAGAATTCCGTGAATCATCGAATCTTTGAACG  12162

Query  547    CACATTGCGCCCTCTGGTATTCCGGGGGGCATGCCTGTTTGAGCGTCATTTCCTTCTCAA  606
              ||||||||||||||||||||||| ||||||||||||||||||||||||||||||||||||
Sbjct  12163  CACATTGCGCCCTCTGGTATTCCAGGGGGCATGCCTGTTTGAGCGTCATTTCCTTCTCAA  12222

Query  607    ACA-CATTGTGTTTGGTAGTGAGTGATACTCGTTTTTGAGTTAACTTGAAATTG  659
              ||| ||   |||||||| ||||||||||||| |||  |||||| ||||||||||
Sbjct  12223  ACAGCAA--TGTTTGGTTGTGAGTGATACTC-TTTCGGAGTTAGCTTGAAATTG  12273


 Score = 82.4 bits (44),  Expect = 5e-11
 Identities = 48/50 (96%), Gaps = 0/50 (0%)
 Strand=Plus/Plus

Query  1     CAAGGTTTCCGTAGGTGAACCTGCGGAAGGATCATTAAAGAAATTTAATT  50
             ||||||||||||||||||||||||||||||||||||| |||||| |||||
Sbjct  1528  CAAGGTTTCCGTAGGTGAACCTGCGGAAGGATCATTATAGAAATATAATT  1577


 Score = 82.4 bits (44),  Expect = 5e-11
 Identities = 48/50 (96%), Gaps = 0/50 (0%)
 Strand=Plus/Plus

Query  1      CAAGGTTTCCGTAGGTGAACCTGCGGAAGGATCATTAAAGAAATTTAATT  50
              ||||||||||||||||||||||||||||||||||||| |||||| |||||
Sbjct  11762  CAAGGTTTCCGTAGGTGAACCTGCGGAAGGATCATTATAGAAATATAATT  11811


>NJIJ01000069.1 Kazachstania servazzii strain SRCM102023 contig00023, whole genome 
shotgun sequence
Length=23537

 Score = 1395 bits (755),  Expect = 0.0
 Identities = 903/971 (93%), Gaps = 23/971 (2%)
 Strand=Plus/Plus

Query  822   TTTAAGTTTGACCTCAAATCAGGTAGGGTTACCCGCTGAACTTAAGCATATCAATAAGCG  881
             ||||||||||||||||||||||||||| ||||||||||||||||||||||||||||||||
[truncated: 2,590,768 more chars]
