# Supplementary material for: Using nanopore sequencing to identify fungi from clinical samples with high phylogenetic resolution
Source: Sci Rep. 2023 Jun 16;13:9785. doi: 10.1038/s41598-023-37016-0 (PMC10275880; doi:10.1038/s41598-023-37016-0)
Supplement: Supplementary file 1 — Supplementary Information. [file 41598_2023_37016_MOESM1_ESM.zip › Supplementary_Information/Supplementary_Data/Data_S5_Mock_blast/results/Mock_RGN3_10_fmt0.txt]

BLASTN 2.13.0+


Reference: Zheng Zhang, Scott Schwartz, Lukas Wagner, and Webb
Miller (2000), "A greedy algorithm for aligning DNA sequences", J
Comput Biol 2000; 7(1-2):203-14.


Database: all.fna
           16,976,359 sequences; 173,045,930,078 total letters


Query= LR5_10

Length=1708
                                                                      Score     E
Sequences producing significant alignments:                          (Bits)  Value

AAYY01000016.1 Malassezia globosa CBS 7966 mgl_sf_11.1, whole gen...  3155    0.0  
NW_001849859.1 Malassezia globosa CBS 7966 MGL_SF_11.1, whole gen...  3155    0.0  
JAGYHO010000015.1 Malasseziomycetes sp. isolate bin8 NODE_1354_le...  3020    0.0  
CP030254.1 Malassezia restricta strain KCTC 27527 chromosome IV, ...  1938    0.0  
NC_040196.1 Malassezia restricta chromosome IV, complete sequence     1938    0.0  
JAIBAA010000019.1 Malassezia arunalokei strain NCCPF 127130 conti...  1930    0.0  
LGAV01000016.1 Malassezia pachydermatis strain CBS 1879 scaffold1...  1543    0.0  
NW_017253153.1 Malassezia pachydermatis strain CBS 1879 chromosom...  1543    0.0  
HE999567.1 Malassezia sympodialis ATCC 42132 genomic scaffold, ms...  1483    0.0  
NW_017387817.1 Malassezia sympodialis ATCC 42132 genomic scaffold...  1483    0.0  
LFFY01000031.1 Malassezia equina strain CBS 9969 ME9969_109, whol...  1476    0.0  
CP046235.1 Malassezia furfur isolate CBS14141 chromosome 2            1474    0.0  
BCKY01000012.1 Malassezia japonica DNA, scaffold: scaffold_11, st...  1419    0.0  
SBHY01000001.1 Malassezia slooffiae strain CBS 7956 unitig0, whol...  1362    0.0  
LFCX01000041.1 Malassezia yamatoensis strain MY9725 MY9725_opera_...  1229    0.0  
RRYC01000010.1 Quambalaria eucalypti isolate CMW1101 Contig000001...  1229    0.0  
JAAVVI010000020.1 Golubevia sp. BC0902 NODE_20_length_698752_cov_...  1173    0.0  
JAAVVH010000097.1 Golubevia sp. BC0812 NODE_97_length_8604_cov_44...  1173    0.0  
JAAVVG010000034.1 Golubevia sp. BC0850 NODE_34_length_134215_cov_...  1173    0.0  
JAKRRZ010004275.1 Podosphaera aphanis isolate DRCT72020 contig_42...  1173    0.0  
CAJHJB010000680.1 Tilletia controversa strain OR genome assembly,...  1096    0.0  
CAJHJB010000963.1 Tilletia controversa strain OR genome assembly,...  1092    0.0  
CAJHJB010000957.1 Tilletia controversa strain OR genome assembly,...  1092    0.0  
CAJHJB010000714.1 Tilletia controversa strain OR genome assembly,...  1092    0.0  
CAJHJB010000481.1 Tilletia controversa strain OR genome assembly,...  1092    0.0  
CAJHJB010000532.1 Tilletia controversa strain OR genome assembly,...  1090    0.0  
CAJHJB010000919.1 Tilletia controversa strain OR genome assembly,...  1086    0.0  
CAJHJB010000908.1 Tilletia controversa strain OR genome assembly,...  1086    0.0  
CAJHJB010000889.1 Tilletia controversa strain OR genome assembly,...  1086    0.0  
CAJHJB010000883.1 Tilletia controversa strain OR genome assembly,...  1086    0.0  
CAJHJB010000872.1 Tilletia controversa strain OR genome assembly,...  1086    0.0  
CAJHJB010000871.1 Tilletia controversa strain OR genome assembly,...  1086    0.0  
CAJHJB010000859.1 Tilletia controversa strain OR genome assembly,...  1086    0.0  
CAJHJB010000850.1 Tilletia controversa strain OR genome assembly,...  1086    0.0  
CAJHJB010000831.1 Tilletia controversa strain OR genome assembly,...  1086    0.0  
CAJHJB010000826.1 Tilletia controversa strain OR genome assembly,...  1086    0.0  
CAJHJB010000804.1 Tilletia controversa strain OR genome assembly,...  1086    0.0  
CAJHJB010000799.1 Tilletia controversa strain OR genome assembly,...  1086    0.0  
CAJHJB010000783.1 Tilletia controversa strain OR genome assembly,...  1086    0.0  
CAJHJB010000773.1 Tilletia controversa strain OR genome assembly,...  1086    0.0  
CAJHJB010000768.1 Tilletia controversa strain OR genome assembly,...  1086    0.0  
CAJHJB010000759.1 Tilletia controversa strain OR genome assembly,...  1086    0.0  
CAJHJB010000744.1 Tilletia controversa strain OR genome assembly,...  1086    0.0  
CAJHJB010000726.1 Tilletia controversa strain OR genome assembly,...  1086    0.0  
CAJHJB010000715.1 Tilletia controversa strain OR genome assembly,...  1086    0.0  
CAJHJB010000710.1 Tilletia controversa strain OR genome assembly,...  1086    0.0  
CAJHJB010000705.1 Tilletia controversa strain OR genome assembly,...  1086    0.0  
CAJHJB010000699.1 Tilletia controversa strain OR genome assembly,...  1086    0.0  
CAJHJB010000692.1 Tilletia controversa strain OR genome assembly,...  1086    0.0  
CAJHJB010000687.1 Tilletia controversa strain OR genome assembly,...  1086    0.0  
CAJHJB010000655.1 Tilletia controversa strain OR genome assembly,...  1086    0.0  
CAJHJB010000648.1 Tilletia controversa strain OR genome assembly,...  1086    0.0  
CAJHJB010000644.1 Tilletia controversa strain OR genome assembly,...  1086    0.0  
CAJHJB010000639.1 Tilletia controversa strain OR genome assembly,...  1086    0.0  
CAJHJB010000622.1 Tilletia controversa strain OR genome assembly,...  1086    0.0  
CAJHJB010000621.1 Tilletia controversa strain OR genome assembly,...  1086    0.0  
CAJHJB010000619.1 Tilletia controversa strain OR genome assembly,...  1086    0.0  
CAJHJB010000605.1 Tilletia controversa strain OR genome assembly,...  1086    0.0  
CAJHJB010000602.1 Tilletia controversa strain OR genome assembly,...  1086    0.0  
CAJHJB010000596.1 Tilletia controversa strain OR genome assembly,...  1086    0.0  
CAJHJB010000595.1 Tilletia controversa strain OR genome assembly,...  1086    0.0  
CAJHJB010000572.1 Tilletia controversa strain OR genome assembly,...  1086    0.0  
CAJHJB010000570.1 Tilletia controversa strain OR genome assembly,...  1086    0.0  
CAJHJB010000551.1 Tilletia controversa strain OR genome assembly,...  1086    0.0  
CAJHJB010000539.1 Tilletia controversa strain OR genome assembly,...  1086    0.0  
CAJHJB010000520.1 Tilletia controversa strain OR genome assembly,...  1086    0.0  
CAJHJB010000518.1 Tilletia controversa strain OR genome assembly,...  1086    0.0  
CAJHJB010000502.1 Tilletia controversa strain OR genome assembly,...  1086    0.0  
CAJHJB010000496.1 Tilletia controversa strain OR genome assembly,...  1086    0.0  
CAJHJB010000483.1 Tilletia controversa strain OR genome assembly,...  1086    0.0  
CAJHJB010000472.1 Tilletia controversa strain OR genome assembly,...  1086    0.0  
CAJHJB010000461.1 Tilletia controversa strain OR genome assembly,...  1086    0.0  
CAJHJB010000458.1 Tilletia controversa strain OR genome assembly,...  1086    0.0  
CAJHJB010000454.1 Tilletia controversa strain OR genome assembly,...  1086    0.0  
CAJHJB010000453.1 Tilletia controversa strain OR genome assembly,...  1086    0.0  
CAJHJB010000422.1 Tilletia controversa strain OR genome assembly,...  1086    0.0  
CAJHJB010000408.1 Tilletia controversa strain OR genome assembly,...  1086    0.0  
CAJHJB010000407.1 Tilletia controversa strain OR genome assembly,...  1086    0.0  
CAJHJB010000404.1 Tilletia controversa strain OR genome assembly,...  1086    0.0  
CAJHJB010000396.1 Tilletia controversa strain OR genome assembly,...  1086    0.0  
CAJHJB010000391.1 Tilletia controversa strain OR genome assembly,...  1086    0.0  
CAJHJB010000371.1 Tilletia controversa strain OR genome assembly,...  1086    0.0  
CAJHJB010000367.1 Tilletia controversa strain OR genome assembly,...  1086    0.0  
CAJHJB010000348.1 Tilletia controversa strain OR genome assembly,...  1086    0.0  
CAJHJB010000294.1 Tilletia controversa strain OR genome assembly,...  1086    0.0  
CAJHJB010000257.1 Tilletia controversa strain OR genome assembly,...  1086    0.0  
CAJHJB010000237.1 Tilletia controversa strain OR genome assembly,...  1086    0.0  
CAJHJB010000167.1 Tilletia controversa strain OR genome assembly,...  1086    0.0  
CAJHJB010000159.1 Tilletia controversa strain OR genome assembly,...  1086    0.0  
CAJHJB010000791.1 Tilletia controversa strain OR genome assembly,...  1085    0.0  
CAJHJB010000707.1 Tilletia controversa strain OR genome assembly,...  1085    0.0  
CAJHJB010000527.1 Tilletia controversa strain OR genome assembly,...  1085    0.0  
CAJHJB010000510.1 Tilletia controversa strain OR genome assembly,...  1085    0.0  
CAJHJB010000505.1 Tilletia controversa strain OR genome assembly,...  1085    0.0  
CAJHJB010000462.1 Tilletia controversa strain OR genome assembly,...  1085    0.0  
CAJHJB010000398.1 Tilletia controversa strain OR genome assembly,...  1085    0.0  
CAJHJB010000387.1 Tilletia controversa strain OR genome assembly,...  1085    0.0  
CAJHJB010000191.1 Tilletia controversa strain OR genome assembly,...  1085    0.0  
CAJHJB010000918.1 Tilletia controversa strain OR genome assembly,...  1081    0.0  
CAJHJB010000914.1 Tilletia controversa strain OR genome assembly,...  1081    0.0  
CAJHJB010000913.1 Tilletia controversa strain OR genome assembly,...  1081    0.0  
CAJHJB010000910.1 Tilletia controversa strain OR genome assembly,...  1081    0.0  
CAJHJB010000906.1 Tilletia controversa strain OR genome assembly,...  1081    0.0  
CAJHJB010000900.1 Tilletia controversa strain OR genome assembly,...  1081    0.0  
CAJHJB010000897.1 Tilletia controversa strain OR genome assembly,...  1081    0.0  
CAJHJB010000894.1 Tilletia controversa strain OR genome assembly,...  1081    0.0  
CAJHJB010000893.1 Tilletia controversa strain OR genome assembly,...  1081    0.0  
CAJHJB010000892.1 Tilletia controversa strain OR genome assembly,...  1081    0.0  
CAJHJB010000881.1 Tilletia controversa strain OR genome assembly,...  1081    0.0  
CAJHJB010000873.1 Tilletia controversa strain OR genome assembly,...  1081    0.0  
CAJHJB010000869.1 Tilletia controversa strain OR genome assembly,...  1081    0.0  
CAJHJB010000866.1 Tilletia controversa strain OR genome assembly,...  1081    0.0  
CAJHJB010000839.1 Tilletia controversa strain OR genome assembly,...  1081    0.0  
CAJHJB010000814.1 Tilletia controversa strain OR genome assembly,...  1081    0.0  
CAJHJB010000808.1 Tilletia controversa strain OR genome assembly,...  1081    0.0  
CAJHJB010000800.1 Tilletia controversa strain OR genome assembly,...  1081    0.0  
CAJHJB010000774.1 Tilletia controversa strain OR genome assembly,...  1081    0.0  
CAJHJB010000754.1 Tilletia controversa strain OR genome assembly,...  1081    0.0  
CAJHJB010000746.1 Tilletia controversa strain OR genome assembly,...  1081    0.0  
CAJHJB010000741.1 Tilletia controversa strain OR genome assembly,...  1081    0.0  
CAJHJB010000732.1 Tilletia controversa strain OR genome assembly,...  1081    0.0  
CAJHJB010000728.1 Tilletia controversa strain OR genome assembly,...  1081    0.0  
CAJHJB010000722.1 Tilletia controversa strain OR genome assembly,...  1081    0.0  
CAJHJB010000708.1 Tilletia controversa strain OR genome assembly,...  1081    0.0  
CAJHJB010000697.1 Tilletia controversa strain OR genome assembly,...  1081    0.0  
CAJHJB010000695.1 Tilletia controversa strain OR genome assembly,...  1081    0.0  
CAJHJB010000684.1 Tilletia controversa strain OR genome assembly,...  1081    0.0  
CAJHJB010000682.1 Tilletia controversa strain OR genome assembly,...  1081    0.0  
CAJHJB010000671.1 Tilletia controversa strain OR genome assembly,...  1081    0.0  
CAJHJB010000670.1 Tilletia controversa strain OR genome assembly,...  1081    0.0  
CAJHJB010000663.1 Tilletia controversa strain OR genome assembly,...  1081    0.0  
CAJHJB010000661.1 Tilletia controversa strain OR genome assembly,...  1081    0.0  
CAJHJB010000646.1 Tilletia controversa strain OR genome assembly,...  1081    0.0  
CAJHJB010000638.1 Tilletia controversa strain OR genome assembly,...  1081    0.0  
CAJHJB010000633.1 Tilletia controversa strain OR genome assembly,...  1081    0.0  
CAJHJB010000629.1 Tilletia controversa strain OR genome assembly,...  1081    0.0  
CAJHJB010000617.1 Tilletia controversa strain OR genome assembly,...  1081    0.0  
CAJHJB010000610.1 Tilletia controversa strain OR genome assembly,...  1081    0.0  
CAJHJB010000594.1 Tilletia controversa strain OR genome assembly,...  1081    0.0  
CAJHJB010000585.1 Tilletia controversa strain OR genome assembly,...  1081    0.0  
CAJHJB010000576.1 Tilletia controversa strain OR genome assembly,...  1081    0.0  
CAJHJB010000571.1 Tilletia controversa strain OR genome assembly,...  1081    0.0  
CAJHJB010000548.1 Tilletia controversa strain OR genome assembly,...  1081    0.0  
CAJHJB010000542.1 Tilletia controversa strain OR genome assembly,...  1081    0.0  
CAJHJB010000541.1 Tilletia controversa strain OR genome assembly,...  1081    0.0  
CAJHJB010000540.1 Tilletia controversa strain OR genome assembly,...  1081    0.0  
CAJHJB010000538.1 Tilletia controversa strain OR genome assembly,...  1081    0.0  
CAJHJB010000531.1 Tilletia controversa strain OR genome assembly,...  1081    0.0  
CAJHJB010000529.1 Tilletia controversa strain OR genome assembly,...  1081    0.0  
CAJHJB010000528.1 Tilletia controversa strain OR genome assembly,...  1081    0.0  
CAJHJB010000516.1 Tilletia controversa strain OR genome assembly,...  1081    0.0  
CAJHJB010000511.1 Tilletia controversa strain OR genome assembly,...  1081    0.0  
CAJHJB010000508.1 Tilletia controversa strain OR genome assembly,...  1081    0.0  
CAJHJB010000486.1 Tilletia controversa strain OR genome assembly,...  1081    0.0  
CAJHJB010000484.1 Tilletia controversa strain OR genome assembly,...  1081    0.0  
CAJHJB010000475.1 Tilletia controversa strain OR genome assembly,...  1081    0.0  
CAJHJB010000460.1 Tilletia controversa strain OR genome assembly,...  1081    0.0  
CAJHJB010000456.1 Tilletia controversa strain OR genome assembly,...  1081    0.0  
CAJHJB010000447.1 Tilletia controversa strain OR genome assembly,...  1081    0.0  
CAJHJB010000442.1 Tilletia controversa strain OR genome assembly,...  1081    0.0  
CAJHJB010000432.1 Tilletia controversa strain OR genome assembly,...  1081    0.0  
CAJHJB010000418.1 Tilletia controversa strain OR genome assembly,...  1081    0.0  
CAJHJB010000414.1 Tilletia controversa strain OR genome assembly,...  1081    0.0  
CAJHJB010000380.1 Tilletia controversa strain OR genome assembly,...  1081    0.0  
CAJHJB010000364.1 Tilletia controversa strain OR genome assembly,...  1081    0.0  
CAJHJB010000316.1 Tilletia controversa strain OR genome assembly,...  1081    0.0  
CAJHJB010000307.1 Tilletia controversa strain OR genome assembly,...  1081    0.0  
CAJHJB010000295.1 Tilletia controversa strain OR genome assembly,...  1081    0.0  
CAJHJB010000275.1 Tilletia controversa strain OR genome assembly,...  1081    0.0  
CAJHJB010000274.1 Tilletia controversa strain OR genome assembly,...  1081    0.0  
CAJHJB010000225.1 Tilletia controversa strain OR genome assembly,...  1081    0.0  
CAJHJB010000223.1 Tilletia controversa strain OR genome assembly,...  1081    0.0  
CAJHJB010000221.1 Tilletia controversa strain OR genome assembly,...  1081    0.0  
CAJHJB010000172.1 Tilletia controversa strain OR genome assembly,...  1081    0.0  
CAJHJB010000162.1 Tilletia controversa strain OR genome assembly,...  1081    0.0  
CAJHJB010000070.1 Tilletia controversa strain OR genome assembly,...  1081    0.0  
CAJHJB010000060.1 Tilletia controversa strain OR genome assembly,...  1081    0.0  
CAJHJB010000911.1 Tilletia controversa strain OR genome assembly,...  1079    0.0  
CAJHJB010000903.1 Tilletia controversa strain OR genome assembly,...  1079    0.0  
CAJHJB010000876.1 Tilletia controversa strain OR genome assembly,...  1079    0.0  
CAJHJB010000836.1 Tilletia controversa strain OR genome assembly,...  1079    0.0  
CAJHJB010000781.1 Tilletia controversa strain OR genome assembly,...  1079    0.0  
CAJHJB010000770.1 Tilletia controversa strain OR genome assembly,...  1079    0.0  
CAJHJB010000738.1 Tilletia controversa strain OR genome assembly,...  1079    0.0  
CAJHJB010000717.1 Tilletia controversa strain OR genome assembly,...  1079    0.0  
CAJHJB010000664.1 Tilletia controversa strain OR genome assembly,...  1079    0.0  
CAJHJB010000535.1 Tilletia controversa strain OR genome assembly,...  1079    0.0  
CAJHJB010000530.1 Tilletia controversa strain OR genome assembly,...  1079    0.0  
CAJHJB010000146.1 Tilletia controversa strain OR genome assembly,...  1079    0.0  
CAJHJB010000111.1 Tilletia controversa strain OR genome assembly,...  1079    0.0  
MAPW01000073.1 Tilletia indica strain PSWKBGH_1 scaffold73_size19...  1079    0.0  
MAPW01000327.1 Tilletia indica strain PSWKBGH_1 scaffold328_size1...  1079    0.0  
MAPW01000312.1 Tilletia indica strain PSWKBGH_1 scaffold313_size1...  1079    0.0  
MAPW01000285.1 Tilletia indica strain PSWKBGH_1 scaffold286_size2...  1079    0.0  
RDSH01000014.1 Tilletia walkeri strain DAOMC 238049 scaffold_14, ...  1079    0.0  
CAJHJB010000643.1 Tilletia controversa strain OR genome assembly,...  1077    0.0  
CAJHJB010000961.1 Tilletia controversa strain OR genome assembly,...  1075    0.0  
CAJHJB010000929.1 Tilletia controversa strain OR genome assembly,...  1075    0.0  
CAJHJB010000927.1 Tilletia controversa strain OR genome assembly,...  1075    0.0  
CAJHJB010000920.1 Tilletia controversa strain OR genome assembly,...  1075    0.0  
CAJHJB010000907.1 Tilletia controversa strain OR genome assembly,...  1075    0.0  
CAJHJB010000875.1 Tilletia controversa strain OR genome assembly,...  1075    0.0  
CAJHJB010000852.1 Tilletia controversa strain OR genome assembly,...  1075    0.0  
CAJHJB010000787.1 Tilletia controversa strain OR genome assembly,...  1075    0.0  
CAJHJB010000725.1 Tilletia controversa strain OR genome assembly,...  1075    0.0  
CAJHJB010000691.1 Tilletia controversa strain OR genome assembly,...  1075    0.0  
CAJHJB010000677.1 Tilletia controversa strain OR genome assembly,...  1075    0.0  
CAJHJB010000666.1 Tilletia controversa strain OR genome assembly,...  1075    0.0  
CAJHJB010000637.1 Tilletia controversa strain OR genome assembly,...  1075    0.0  
CAJHJB010000464.1 Tilletia controversa strain OR genome assembly,...  1075    0.0  
CAJHJB010000284.1 Tilletia controversa strain OR genome assembly,...  1075    0.0  
CAJHJB010000018.1 Tilletia controversa strain OR genome assembly,...  1075    0.0  
LNQT01003594.1 Tilletia caries strain 517 76649_contig, whole gen...  1075    0.0  
CAJHJB010000977.1 Tilletia controversa strain OR genome assembly,...  1074    0.0  
CAJHJB010000943.1 Tilletia controversa strain OR genome assembly,...  1074    0.0  
CAJHJB010000917.1 Tilletia controversa strain OR genome assembly,...  1074    0.0  
CAJHJB010000898.1 Tilletia controversa strain OR genome assembly,...  1074    0.0  
CAJHJB010000818.1 Tilletia controversa strain OR genome assembly,...  1074    0.0  
CAJHJB010000735.1 Tilletia controversa strain OR genome assembly,...  1074    0.0  
CAJHJB010000698.1 Tilletia controversa strain OR genome assembly,...  1074    0.0  
CAJHJB010000654.1 Tilletia controversa strain OR genome assembly,...  1074    0.0  
CAJHJB010000618.1 Tilletia controversa strain OR genome assembly,...  1074    0.0  
CAJHJB010000575.1 Tilletia controversa strain OR genome assembly,...  1074    0.0  
CAJHJB010000561.1 Tilletia controversa strain OR genome assembly,...  1074    0.0  
CAJHJB010000534.1 Tilletia controversa strain OR genome assembly,...  1074    0.0  
CAJHJB010000130.1 Tilletia controversa strain OR genome assembly,...  1074    0.0  
CAJHJB010000868.1 Tilletia controversa strain OR genome assembly,...  1070    0.0  
CAJHJB010000861.1 Tilletia controversa strain OR genome assembly,...  1070    0.0  
CAJHJB010000792.1 Tilletia controversa strain OR genome assembly,...  1070    0.0  
CAJHJB010000749.1 Tilletia controversa strain OR genome assembly,...  1070    0.0  
CAJHJB010000718.1 Tilletia controversa strain OR genome assembly,...  1070    0.0  
CAJHJB010000378.1 Tilletia controversa strain OR genome assembly,...  1070    0.0  
LNQT01003237.1 Tilletia caries strain 517 76252_contig, whole gen...  1070    0.0  
CAJHJB010000949.1 Tilletia controversa strain OR genome assembly,...  1068    0.0  
CAJHJB010000940.1 Tilletia controversa strain OR genome assembly,...  1068    0.0  
CAJHJB010000921.1 Tilletia controversa strain OR genome assembly,...  1068    0.0  
CAJHJB010000882.1 Tilletia controversa strain OR genome assembly,...  1068    0.0  
CAJHJB010000843.1 Tilletia controversa strain OR genome assembly,...  1068    0.0  
CAJHJB010000793.1 Tilletia controversa strain OR genome assembly,...  1068    0.0  
CAJHJB010000788.1 Tilletia controversa strain OR genome assembly,...  1068    0.0  
CAJHJB010000626.1 Tilletia controversa strain OR genome assembly,...  1068    0.0  
CAJHJB010000555.1 Tilletia controversa strain OR genome assembly,...  1068    0.0  
CAJHJB010000553.1 Tilletia controversa strain OR genome assembly,...  1068    0.0  
CAJHJB010000420.1 Tilletia controversa strain OR genome assembly,...  1068    0.0  
CAJHJB010000928.1 Tilletia controversa strain OR genome assembly,...  1066    0.0  
CAJHJB010000662.1 Tilletia controversa strain OR genome assembly,...  1064    0.0  
CAJHJB010000951.1 Tilletia controversa strain OR genome assembly,...  1062    0.0  
CAJHJB010000933.1 Tilletia controversa strain OR genome assembly,...  1062    0.0  
CAJHJB010000902.1 Tilletia controversa strain OR genome assembly,...  1062    0.0  
CAJHJB010000864.1 Tilletia controversa strain OR genome assembly,...  1062    0.0  
CAJHJB010000858.1 Tilletia controversa strain OR genome assembly,...  1062    0.0  
CAJHJB010000838.1 Tilletia controversa strain OR genome assembly,...  1062    0.0  
CAJHJB010000837.1 Tilletia controversa strain OR genome assembly,...  1062    0.0  
CAJHJB010000795.1 Tilletia controversa strain OR genome assembly,...  1062    0.0  
CAJHJB010000762.1 Tilletia controversa strain OR genome assembly,...  1062    0.0  
CAJHJB010000672.1 Tilletia controversa strain OR genome assembly,...  1062    0.0  
CAJHJB010000636.1 Tilletia controversa strain OR genome assembly,...  1062    0.0  
CAJHJB010000273.1 Tilletia controversa strain OR genome assembly,...  1062    0.0  
CAJHJB010000269.1 Tilletia controversa strain OR genome assembly,...  1062    0.0  
CAJHJB010000196.1 Tilletia controversa strain OR genome assembly,...  1062    0.0  
CAJHJB010000794.1 Tilletia controversa strain OR genome assembly,...  1061    0.0  
CAJHJB010000719.1 Tilletia controversa strain OR genome assembly,...  1061    0.0  
CAJHJB010000578.1 Tilletia controversa strain OR genome assembly,...  1061    0.0  
MAPW01000366.1 Tilletia indica strain PSWKBGH_1 scaffold367_size2...  1061    0.0  
CAJHJB010000935.1 Tilletia controversa strain OR genome assembly,...  1059    0.0  
CAJHJB010000665.1 Tilletia controversa strain OR genome assembly,...  1059    0.0  
CAJHJB010000624.1 Tilletia controversa strain OR genome assembly,...  1059    0.0  
CAJHJB010000615.1 Tilletia controversa strain OR genome assembly,...  1059    0.0  
JACGZH010000014.1 Phaffia rhodozyma strain CBS 6938 QXden1.PacBio...  1059    0.0  
CAJHJB010000924.1 Tilletia controversa strain OR genome assembly,...  1057    0.0  
CAJHJB010000819.1 Tilletia controversa strain OR genome assembly,...  1055    0.0  
CAJHJB010000659.1 Tilletia controversa strain OR genome assembly,...  1055    0.0  
CAJHJB010000443.1 Tilletia controversa strain OR genome assembly,...  1055    0.0  
CAJHJB010000647.1 Tilletia controversa strain OR genome assembly,...  1053    0.0  
JACGZH010000010.1 Phaffia rhodozyma strain CBS 6938 QXden1.PacBio...  1053    0.0  
JACGZH010000007.1 Phaffia rhodozyma strain CBS 6938 QXden1.PacBio...  1053    0.0  
JACGZH010000006.1 Phaffia rhodozyma strain CBS 6938 QXden1.PacBio...  1053    0.0  
JACGZH010000019.1 Phaffia rhodozyma strain CBS 6938 QXden1.PacBio...  1053    0.0  
JACGZH010000018.1 Phaffia rhodozyma strain CBS 6938 QXden1.PacBio...  1053    0.0  
JACGZH010000015.1 Phaffia rhodozyma strain CBS 6938 QXden1.PacBio...  1053    0.0  
JACGZH010000013.1 Phaffia rhodozyma strain CBS 6938 QXden1.PacBio...  1053    0.0  
JACGZH010000001.1 Phaffia rhodozyma strain CBS 6938 QXden1.PacBio...  1053    0.0  
CAJHJB010000743.1 Tilletia controversa strain OR genome assembly,...  1051    0.0  
CAJHJB010000785.1 Tilletia controversa strain OR genome assembly,...  1050    0.0  
CAJHJB010000937.1 Tilletia controversa strain OR genome assembly,...  1048    0.0  
LNQT01001691.1 Tilletia caries strain 517 74233_contig, whole gen...  1048    0.0  
CP096880.1 Exobasidium cylindrosporum strain YG638 chromosome 3       1046    0.0  
JAMJXE010000001.1 Tilletia setariae strain WJ-1 Scaffold1, whole ...  1037    0.0  
LAXH01000427.1 Tilletia horrida strain QB-1 smut0427, whole genom...  1037    0.0  
LOEC01000834.1 Mrakia psychrophila strain NN053900 MPSYg834, whol...  1018    0.0  
BBPU01000016.1 Mrakia blollopis SK-4 DNA, contig: SK4n2002, whole...  1018    0.0  
BBPU01000017.1 Mrakia blollopis SK-4 DNA, contig: SK4n2003, whole...  1018    0.0  
BBPU01000018.1 Mrakia blollopis SK-4 DNA, contig: SK4n2004, whole...  1018    0.0  
BBPU01000019.1 Mrakia blollopis SK-4 DNA, contig: SK4n2005, whole...  1018    0.0  
BBPU01000024.1 Mrakia blollopis SK-4 DNA, contig: SK4n2010, whole...  1018    0.0  
BBPU01000025.1 Mrakia blollopis SK-4 DNA, contig: SK4n2011, whole...  1018    0.0  
BBPU01000026.1 Mrakia blollopis SK-4 DNA, contig: SK4n2012, whole...  1018    0.0  
BBPU01000027.1 Mrakia blollopis SK-4 DNA, contig: SK4n2013, whole...  1018    0.0  
BBPU01000028.1 Mrakia blollopis SK-4 DNA, contig: SK4n2014, whole...  1018    0.0  
BBPU01000029.1 Mrakia blollopis SK-4 DNA, contig: SK4n2015, whole...  1018    0.0  
BBPU01000032.1 Mrakia blollopis SK-4 DNA, contig: SK4n2018, whole...  1018    0.0  
BBPU01000033.1 Mrakia blollopis SK-4 DNA, contig: SK4n2019, whole...  1018    0.0  
BBPU01000034.1 Mrakia blollopis SK-4 DNA, contig: SK4n2020, whole...  1018    0.0  
BBPU01000035.1 Mrakia blollopis SK-4 DNA, contig: SK4n2021, whole...  1018    0.0  
BBPU01000037.1 Mrakia blollopis SK-4 DNA, contig: SK4n2023, whole...  1018    0.0  
BBPU01000038.1 Mrakia blollopis SK-4 DNA, contig: SK4n2024, whole...  1018    0.0  
BBPU01000040.1 Mrakia blollopis SK-4 DNA, contig: SK4n2026, whole...  1018    0.0  
BBPU01000041.1 Mrakia blollopis SK-4 DNA, contig: SK4n2027, whole...  1018    0.0  
BBPU01000042.1 Mrakia blollopis SK-4 DNA, contig: SK4n2028, whole...  1018    0.0  
BBPU01000045.1 Mrakia blollopis SK-4 DNA, contig: SK4n2031, whole...  1018    0.0  
BBPU01000048.1 Mrakia blollopis SK-4 DNA, contig: SK4n2034, whole...  1018    0.0  
BBPU01000022.1 Mrakia blollopis SK-4 DNA, contig: SK4n2008, whole...  1016    0.0  
BBPU01000030.1 Mrakia blollopis SK-4 DNA, contig: SK4n2016, whole...  1016    0.0  
JANEWO010000736.1 Tausonia pullulans strain CRUB 1754 NODE_736_le...  1014    0.0  
JADCQV010000005.1 Mrakiaceae sp. VS III B KN 2 VS-III-B-KN-2_cont...  1014    0.0  
CAJHJB010000840.1 Tilletia controversa strain OR genome assembly,...  1011    0.0  
BBPU01000021.1 Mrakia blollopis SK-4 DNA, contig: SK4n2007, whole...  1011    0.0  
BBPU01000043.1 Mrakia blollopis SK-4 DNA, contig: SK4n2029, whole...  1011    0.0  
BBPU01000049.1 Mrakia blollopis SK-4 DNA, contig: SK4n2035, whole...  1011    0.0  
BRON01000014.1 Mrakia gelida MGH-2 DNA, scaffold_14, whole genome...  1007    0.0  
BBPU01000039.1 Mrakia blollopis SK-4 DNA, contig: SK4n2025, whole...  1007    0.0  
BBPU01000036.1 Mrakia blollopis SK-4 DNA, contig: SK4n2022, whole...  1005    0.0  
CAJHJB010000751.1 Tilletia controversa strain OR genome assembly,...  998     0.0  
BCKX01000014.1 Malassezia dermatis DNA, scaffold: scaffold_13, st...  989     0.0  
CAJHJB010000676.1 Tilletia controversa strain OR genome assembly,...  983     0.0  
KZ819350.1 Pseudomicrostroma glucosiphilum strain MCA 4718 unplac...  977     0.0  
NW_020289942.1 Pseudomicrostroma glucosiphilum strain MCA 4718 un...  977     0.0  
KZ819622.1 Meira miltonrushii strain MCA 3882 unplaced genomic sc...  968     0.0  
NW_020289963.1 Meira miltonrushii strain MCA 3882 unplaced genomi...  968     0.0  
CAJHJB010000953.1 Tilletia controversa strain OR genome assembly,...  953     0.0  
JAJOHG010000522.1 Phellopilus nigrolimitatus strain SigPhenig9 DF...  950     0.0  
WHVD01000645.1 Hysterangium stoloniferum strain HS.BST BU17scaffo...  948     0.0  
WHVD01000615.1 Hysterangium stoloniferum strain HS.BST BU17scaffo...  948     0.0  
WHVD01000611.1 Hysterangium stoloniferum strain HS.BST BU17scaffo...  948     0.0  
WHVD01000549.1 Hysterangium stoloniferum strain HS.BST BU17scaffo...  948     0.0  
WHVD01000491.1 Hysterangium stoloniferum strain HS.BST BU17scaffo...  948     0.0  
WHVD01000480.1 Hysterangium stoloniferum strain HS.BST BU17scaffo...  948     0.0  
WHVD01000477.1 Hysterangium stoloniferum strain HS.BST BU17scaffo...  948     0.0  
WHVD01000476.1 Hysterangium stoloniferum strain HS.BST BU17scaffo...  948     0.0  
WHVD01000469.1 Hysterangium stoloniferum strain HS.BST BU17scaffo...  948     0.0  
WHVD01000466.1 Hysterangium stoloniferum strain HS.BST BU17scaffo...  948     0.0  
WHVD01000437.1 Hysterangium stoloniferum strain HS.BST BU17scaffo...  948     0.0  
WHVD01000430.1 Hysterangium stoloniferum strain HS.BST BU17scaffo...  948     0.0  
WHVD01000417.1 Hysterangium stoloniferum strain HS.BST BU17scaffo...  948     0.0  
WHVD01000414.1 Hysterangium stoloniferum strain HS.BST BU17scaffo...  948     0.0  
WHVD01000180.1 Hysterangium stoloniferum strain HS.BST BU17scaffo...  948     0.0  
JAIFAB010000018.1 Filobasidium floriforme strain CBS 6241 HD553sc...  946     0.0  
JAIHLT010000026.1 Inonotus obliquus strain CT5 ctg39, whole genom...  946     0.0  
NW_025763639.1 Filobasidium floriforme strain CBS 6241 chromosome...  946     0.0  
RJDY01000042.1 Auricularia cornea strain CCMJ2827 utg305, whole g...  944     0.0  
RJDY01000048.1 Auricularia cornea strain CCMJ2827 utg1811, whole ...  944     0.0  
RJDY01000046.1 Auricularia cornea strain CCMJ2827 utg1141, whole ...  944     0.0  
WIUZ02000006.1 Thelephora terrestris strain UH-Tt-Lm1 BJ322scaffo...  942     0.0  
WIUZ02000036.1 Thelephora terrestris strain UH-Tt-Lm1 BJ322scaffo...  942     0.0  
WIUZ02000032.1 Thelephora terrestris strain UH-Tt-Lm1 BJ322scaffo...  942     0.0  
JADCUA010000030.1 Rhodofomes roseus strain CIRM-BRFM 1785 C8Q71sc...  941     0.0  
NW_025952986.1 Rhodofomes roseus strain CIRM-BRFM 1785 chromosome...  941     0.0  
JAKFAO010000004.1 Naematelia aurantialba strain NX-20 Contig4, wh...  939     0.0  
OHJM01000008.1 Ustilago sp. UG-2017b strain Uhc1 genome assembly,...  935     0.0  
NCVV01000269.1 Auricularia auricula-judae strain B14-8 scaffold26...  935     0.0  
NEKD01000094.1 Auricularia heimuer strain Dai 13782 unitig94, who...  935     0.0  
JAKLLX010000014.1 Fungal sp. FJI-L2-BK-P3 NODE_14_length_362002_c...  935     0.0  
CP060299.1 Anthracocystis panici-leucophaei strain SPL10 chromoso...  935     0.0  
ULHA01000042.1 Ustilago hordei strain Uho2 genome assembly, conti...  933     0.0  
ULHA01000017.1 Ustilago hordei strain Uho2 genome assembly, conti...  933     0.0  
JAKRRZ010004716.1 Podosphaera aphanis isolate DRCT72020 contig_47...  933     0.0  
NW_024545293.1 Ustilago hordei strain Uho2 genome assembly, conti...  933     0.0  
NW_024545268.1 Ustilago hordei strain Uho2 genome assembly, conti...  933     0.0  
RJDY01000047.1 Auricularia cornea strain CCMJ2827 utg1797, whole ...  931     0.0  
RJDY01000039.1 Auricularia cornea strain CCMJ2827 utg100, whole g...  929     0.0  
OHJM01000045.1 Ustilago sp. UG-2017b strain Uhc1 genome assembly,...  929     0.0  
OHJM01000043.1 Ustilago sp. UG-2017b strain Uhc1 genome assembly,...  929     0.0  
OHJM01000042.1 Ustilago sp. UG-2017b strain Uhc1 genome assembly,...  929     0.0  
OHJM01000036.1 Ustilago sp. UG-2017b strain Uhc1 genome assembly,...  929     0.0  
OHJM01000034.1 Ustilago sp. UG-2017b strain Uhc1 genome assembly,...  929     0.0  
OHJM01000033.1 Ustilago sp. UG-2017b strain Uhc1 genome assembly,...  929     0.0  
OHJM01000026.1 Ustilago sp. UG-2017b strain Uhc1 genome assembly,...  929     0.0  
OHJM01000025.1 Ustilago sp. UG-2017b strain Uhc1 genome assembly,...  929     0.0  
OHJM01000024.1 Ustilago sp. UG-2017b strain Uhc1 genome assembly,...  929     0.0  
OHJM01000022.1 Ustilago sp. UG-2017b strain Uhc1 genome assembly,...  929     0.0  
OHJM01000017.1 Ustilago sp. UG-2017b strain Uhc1 genome assembly,...  929     0.0  
OHJM01000016.1 Ustilago sp. UG-2017b strain Uhc1 genome assembly,...  929     0.0  
OHJM01000014.1 Ustilago sp. UG-2017b strain Uhc1 genome assembly,...  929     0.0  
OHJM01000013.1 Ustilago sp. UG-2017b strain Uhc1 genome assembly,...  929     0.0  
QLPO01005653.1 Stropharia rugosoannulata strain MG69 scaffold7226...  929     0.0  
OEYX01000141.1 Ustilago sp. UG-2017a strain Udi2 genome assembly,...  929     0.0  
OEYX01000128.1 Ustilago sp. UG-2017a strain Udi2 genome assembly,...  929     0.0  
OEYX01000125.1 Ustilago sp. UG-2017a strain Udi2 genome assembly,...  929     0.0  
OEYX01000120.1 Ustilago sp. UG-2017a strain Udi2 genome assembly,...  929     0.0  
OEYX01000113.1 Ustilago sp. UG-2017a strain Udi2 genome assembly,...  929     0.0  
OEYX01000095.1 Ustilago sp. UG-2017a strain Udi2 genome assembly,...  929     0.0  
OEYX01000027.1 Ustilago sp. UG-2017a strain Udi2 genome assembly,...  929     0.0  
ULHA01000036.1 Ustilago hordei strain Uho2 genome assembly, conti...  928     0.0  
ULHA01000035.1 Ustilago hordei strain Uho2 genome assembly, conti...  928     0.0  
ULHA01000032.1 Ustilago hordei strain Uho2 genome assembly, conti...  928     0.0  
ULHA01000026.1 Ustilago hordei strain Uho2 genome assembly, conti...  928     0.0  
ULHA01000024.1 Ustilago hordei strain Uho2 genome assembly, conti...  928     0.0  
ULHA01000018.1 Ustilago hordei strain Uho2 genome assembly, conti...  928     0.0  
ULHA01000016.1 Ustilago hordei strain Uho2 genome assembly, conti...  928     0.0  
ULHA01000009.1 Ustilago hordei strain Uho2 genome assembly, conti...  928     0.0  
ULHA01000008.1 Ustilago hordei strain Uho2 genome assembly, conti...  928     0.0  
RJDY01000015.1 Auricularia cornea strain CCMJ2827 utg22, whole ge...  928     0.0  
LT558136.1 Ustilago bromivora strain UB2112 genome assembly, chro...  928     0.0  
OEYX01000098.1 Ustilago sp. UG-2017a strain Udi2 genome assembly,...  928     0.0  
OEYX01000046.1 Ustilago sp. UG-2017a strain Udi2 genome assembly,...  928     0.0  
NW_024545287.1 Ustilago hordei strain Uho2 genome assembly, conti...  928     0.0  
NW_024545286.1 Ustilago hordei strain Uho2 genome assembly, conti...  928     0.0  
NW_024545283.1 Ustilago hordei strain Uho2 genome assembly, conti...  928     0.0  
NW_024545277.1 Ustilago hordei strain Uho2 genome assembly, conti...  928     0.0  
NW_024545275.1 Ustilago hordei strain Uho2 genome assembly, conti...  928     0.0  
NW_024545269.1 Ustilago hordei strain Uho2 genome assembly, conti...  928     0.0  
NW_024545267.1 Ustilago hordei strain Uho2 genome assembly, conti...  928     0.0  
NW_024545260.1 Ustilago hordei strain Uho2 genome assembly, conti...  928     0.0  
NW_024545259.1 Ustilago hordei strain Uho2 genome assembly, conti...  928     0.0  
WIUZ02000062.1 Thelephora terrestris strain UH-Tt-Lm1 BJ322scaffo...  926     0.0  
OHJM01000035.1 Ustilago sp. UG-2017b strain Uhc1 genome assembly,...  924     0.0  
OEYX01000109.1 Ustilago sp. UG-2017a strain Udi2 genome assembly,...  924     0.0  
JABYQU010000032.1 Lenzites betulinus strain CIRM-BRFM 1801 C2E23s...  922     0.0  
RJDY01000027.1 Auricularia cornea strain CCMJ2827 utg53, whole ge...  922     0.0  
JALBYC010000054.1 Farysia itapuensis strain CBS 10428 Scaffold_Sc...  922     0.0  
MJIM01000216.1 Fomitopsis palustris strain ATCC 62978 contig216, ...  918     0.0  
MJIM01000193.1 Fomitopsis palustris strain ATCC 62978 contig193, ...  918     0.0  
MJIM01000158.1 Fomitopsis palustris strain ATCC 62978 contig158, ...  918     0.0  
MJIM01000133.1 Fomitopsis palustris strain ATCC 62978 contig133, ...  918     0.0  
QKWK01000021.1 Vanrija humicola strain CBS 4282 CBS4282_scaffold2...  918     0.0  
JAAAXZ010000726.1 Podosphaera xanthii isolate Wanju2017 POXAN0074...  913     0.0  
SGPM01000952.1 Antrodiella citrinella strain DSM 108506 Contig_95...  911     0.0  
JABYQJ010000087.1 Trametes gibbosa strain CIRM-BRFM 1770 BC628sca...  911     0.0  
JAHYIO010000005.1 Coriolopsis trogii strain Ct001 Tt29c05, whole ...  911     0.0  
CM008257.1 Phellinus noxius strain FFPRI411160 chromosome 7, whol...  907     0.0  
JH687571.1 Punctularia strigosozonata HHB-11173 SS5 unplaced geno...  907     0.0  
SWKT01000207.1 Neopestalotiopsis sp. 37M scaffold_208, whole geno...  907     0.0  
CP086717.1 Vanrija pseudolonga isolate DUCC4014 chromosome 4          907     0.0  
JACBKP010000816.1 Neoantrodia serialis strain Sig1Antser10 B0H18s...  907     0.0  
JACBKP010000468.1 Neoantrodia serialis strain Sig1Antser10 B0H18s...  907     0.0  
NW_025955776.1 Neoantrodia serialis strain Sig1Antser10 chromosom...  907     0.0  
NW_025955428.1 Neoantrodia serialis strain Sig1Antser10 chromosom...  907     0.0  
NW_006767466.1 Punctularia strigosozonata HHB-11173 SS5 unplaced ...  907     0.0  
JAMALP010000010.1 Cutaneotrichosporon sp. PT3311B ctg_10, whole g...  905     0.0  
JABYQO010000029.1 Trametes elegans strain CIRM-BRFM 1122 BD413sca...  905     0.0  
JAMALO010000017.1 Cutaneotrichosporon sp. PA3318 ctg_17, whole ge...  905     0.0  
CAKMXJ010000014.1 Anthracocystis setariae strain BRIP 26904 a gen...  905     0.0  
CAKMXJ010000013.1 Anthracocystis setariae strain BRIP 26904 a gen...  905     0.0  
CAKMXJ010000012.1 Anthracocystis setariae strain BRIP 26904 a gen...  905     0.0  
CAKMXV010000001.1 Anthracocystis walkeri strain RK 031 genome ass...  905     0.0  
JALBYD010000090.1 Pseudozyma pruni strain CBS 10937 Scaffold_Scf_...  904     0.0  
BCHO01000048.1 Tilletiopsis pallescens DNA, scaffold: scaffold_47...  904     0.0  
JAGTJP010000468.1 Auriculariales sp. MPI-PUGE-AT-0066 BKA62scaffo...  904     0.0  
JABWUW010000007.1 Ganoderma lucidum strain Ling-Jian NO.2 C000097...  900     0.0  
BEDW01000020.1 Cutaneotrichosporon arboriformis DNA, scaffold: sc...  900     0.0  
BEDY01000008.1 Vanrija fragicola DNA, scaffold: scaffold_8, strai...  900     0.0  
JACBKP010000822.1 Neoantrodia serialis strain Sig1Antser10 B0H18s...  900     0.0  
PEKF01000136.1 Ramalina intermedia strain YAF0013 NODE_154_length...  900     0.0  
NW_025955782.1 Neoantrodia serialis strain Sig1Antser10 chromosom...  900     0.0  
JABYQE010000305.1 Amylocystis lapponica strain SKaAmylap13 B0H21s...  898     0.0  
CAKMYA010000023.1 Ustilago lituana strain BRIP 46795 a genome ass...  896     0.0  
CAKMYA010000012.1 Ustilago lituana strain BRIP 46795 a genome ass...  896     0.0  
CAKMYA010000007.1 Ustilago lituana strain BRIP 46795 a genome ass...  896     0.0  
JABYQN010000009.1 Fomes fomentarius strain CIRM-BRFM 1821 C8Q74sc...  896     0.0  
CVKZ01000009.1 Heterobasidion annosum genome assembly BM42NG, sca...  894     0.0  
FTLJ01000020.1 Tinctoporellus epimiltinus genome assembly, contig...  894     0.0  
JAHRBS010000011.1 Ganoderma tsugae strain CCMJ4178 utg61, whole g...  894     0.0  
JABYQM010000012.1 Daedaleopsis nitida strain CIRM-BRFM 1802 C8Q80...  893     0.0  
KZ110649.1 Postia placenta MAD-698-R-SB12 unplaced genomic scaffo...  891     0.0  
JABYQP010000066.1 Abortiporus biennis strain CIRM-BRFM 1778 C8Q75...  891     0.0  
PDUQ01000146.1 Heterobasidion parviporum strain 96026 scaffold146...  891     0.0  
JAHRBS010000018.1 Ganoderma tsugae strain CCMJ4178 utg5856, whole...  891     0.0  
CAJHJB010000760.1 Tilletia controversa strain OR genome assembly,...  889     0.0  
JABYQQ010000032.1 Earliella scabrosa strain CIRM-BRFM 1817 C8Q76s...  889     0.0  
JABYQF010000031.1 Trametes polyzona strain CIRM-BRFM 1798 C8Q77sc...  889     0.0  
JABYQF010000027.1 Trametes polyzona strain CIRM-BRFM 1798 C8Q77sc...  889     0.0  
JAHRBS010000006.1 Ganoderma tsugae strain CCMJ4178 utg25, whole g...  889     0.0  
PDUQ01000134.1 Heterobasidion parviporum strain 96026 scaffold134...  887     0.0  
PDUQ01000120.1 Heterobasidion parviporum strain 96026 scaffold120...  887     0.0  
JSYW01000167.1 Lentinus polychrous strain BCC7694 contig00167, wh...  885     0.0  
CAJHJB010000036.1 Tilletia controversa strain OR genome assembly,...  885     0.0  
MJVA01001020.1 Talaromyces wortmannii strain LMB-HP14 scaffold385...  883     0.0  
PDUQ01000098.1 Heterobasidion parviporum strain 96026 scaffold98,...  883     0.0  
PDUQ01000092.1 Heterobasidion parviporum strain 96026 scaffold92,...  883     0.0  
PDUQ01000268.1 Heterobasidion parviporum strain 96026 scaffold268...  883     0.0  
PDUQ01000245.1 Heterobasidion parviporum strain 96026 scaffold245...  883     0.0  
PDUQ01000237.1 Heterobasidion parviporum strain 96026 scaffold237...  883     0.0  
PDUQ01000178.1 Heterobasidion parviporum strain 96026 scaffold178...  883     0.0  
PDUQ01000137.1 Heterobasidion parviporum strain 96026 scaffold137...  883     0.0  
PDUQ01000110.1 Heterobasidion parviporum strain 96026 scaffold110...  883     0.0  
JAHKGY010000035.1 Ganoderma leucocontextum strain HMGIM-I160015 C...  883     0.0  
JAHKGY010000012.1 Ganoderma leucocontextum strain HMGIM-I160015 C...  883     0.0  
LUGG01000101.1 Grifola frondosa strain 9006-11 000100F, whole gen...  881     0.0  
LUGG01000071.1 Grifola frondosa strain 9006-11 000070F, whole gen...  881     0.0  
JAMALS010000003.1 Pascua sp. PK3308B-1 ctg_3, whole genome shotgu...  881     0.0  
JAMFRD010000198.1 Pascua sp. PH4015B ctg_199, whole genome shotgu...  881     0.0  
JAMALR010000011.1 Pascua sp. PH3313A ctg_11, whole genome shotgun...  881     0.0  
JAMALQ010000137.1 Pascua sp. PH3615 ctg_137, whole genome shotgun...  881     0.0  
JAMFRE010000187.1 Pascua sp. PL2904B ctg_187, whole genome shotgu...  881     0.0  
WHVA01000781.1 Gautieria morchelliformis strain GMNE.BST JB92scaf...  880     0.0  
WHVA01000756.1 Gautieria morchelliformis strain GMNE.BST JB92scaf...  880     0.0  
WHVA01000003.1 Gautieria morchelliformis strain GMNE.BST JB92scaf...  880     0.0  
NDFF03000276.1 Grammothele lineata strain SDL-CO-2015-1 jcf718000...  878     0.0  
CAJHJB010000981.1 Tilletia controversa strain OR genome assembly,...  878     0.0  
SGPK01000764.1 Phellinidium pouzarii strain DSM 108285 Contig_764...  878     0.0  


>AAYY01000016.1 Malassezia globosa CBS 7966 mgl_sf_11.1, whole genome shotgun 
sequence
Length=194297

 Score = 3155 bits (1708),  Expect = 0.0
 Identities = 1708/1708 (100%), Gaps = 0/1708 (0%)
 Strand=Plus/Plus

Query  1       CAAGGTTTCTGTAGGTGAACCTGCAGAAGGATCATTAGTGAAGATTCAAGGGCCAGCCAT  60
               ||||||||||||||||||||||||||||||||||||||||||||||||||||||||||||
Sbjct  138820  CAAGGTTTCTGTAGGTGAACCTGCAGAAGGATCATTAGTGAAGATTCAAGGGCCAGCCAT  138879

Query  61      ACAGACGTACAATAAGTGTGTCTCTGGCGGCTCGTATCCACTATACATCCATAAACCCGT  120
               ||||||||||||||||||||||||||||||||||||||||||||||||||||||||||||
Sbjct  138880  ACAGACGTACAATAAGTGTGTCTCTGGCGGCTCGTATCCACTATACATCCATAAACCCGT  138939

Query  121     GTGCACTGTTAAGGAGTAAGAAAGAAGGGGAGGGAGAGAGTGCATGTGCTTTGCATATAA  180
               ||||||||||||||||||||||||||||||||||||||||||||||||||||||||||||
Sbjct  138940  GTGCACTGTTAAGGAGTAAGAAAGAAGGGGAGGGAGAGAGTGCATGTGCTTTGCATATAA  138999

Query  181     ctctctctctttctcttcctttctctctctGGTTAATTACACAAACTCGTATGGATTTGT  240
               ||||||||||||||||||||||||||||||||||||||||||||||||||||||||||||
Sbjct  139000  CTCTCTCTCTTTCTCTTCCTTTCTCTCTCTGGTTAATTACACAAACTCGTATGGATTTGT  139059

Query  241     ATGAACGTGAGATATATCGTTGGACCGTCACTGGCCAACAAATATAACACAACTTTCGAC  300
               ||||||||||||||||||||||||||||||||||||||||||||||||||||||||||||
Sbjct  139060  ATGAACGTGAGATATATCGTTGGACCGTCACTGGCCAACAAATATAACACAACTTTCGAC  139119

Query  301     AACGGATCTCTTGGTTCTCCCATCGATGAAGAACGCAGCGAAACGCGATAGGTAATGTGA  360
               ||||||||||||||||||||||||||||||||||||||||||||||||||||||||||||
Sbjct  139120  AACGGATCTCTTGGTTCTCCCATCGATGAAGAACGCAGCGAAACGCGATAGGTAATGTGA  139179

Query  361     ATTGCAGAATTCCGTGAATCATCGAATCTTTGAACGCACCTTGCGCTCTATGGTATTCCG  420
               ||||||||||||||||||||||||||||||||||||||||||||||||||||||||||||
Sbjct  139180  ATTGCAGAATTCCGTGAATCATCGAATCTTTGAACGCACCTTGCGCTCTATGGTATTCCG  139239

Query  421     TAGAGCATGCCTGTTTGAGTGCCGTGAATTCTCCCATCCCAAGCGGTTTTTATCAAAGAA  480
               ||||||||||||||||||||||||||||||||||||||||||||||||||||||||||||
Sbjct  139240  TAGAGCATGCCTGTTTGAGTGCCGTGAATTCTCCCATCCCAAGCGGTTTTTATCAAAGAA  139299

Query  481     TTGCTAGGCGAAGGGGTTGAGATGGGCGTTGTTATAACTGCTTTTCTTCTCTAGAAAAGC  540
               ||||||||||||||||||||||||||||||||||||||||||||||||||||||||||||
Sbjct  139300  TTGCTAGGCGAAGGGGTTGAGATGGGCGTTGTTATAACTGCTTTTCTTCTCTAGAAAAGC  139359

Query  541     TCGCCCGAAAAACAGCTAACGCCTCTGGGCCACTTTGCATCCGCTTCTCTGAGGGGAGAA  600
               ||||||||||||||||||||||||||||||||||||||||||||||||||||||||||||
Sbjct  139360  TCGCCCGAAAAACAGCTAACGCCTCTGGGCCACTTTGCATCCGCTTCTCTGAGGGGAGAA  139419

Query  601     GCGGCCAAGCGCGCTCTGATCATCAGGCATAGCATGATACGTCATTTGCTATGCTGTAGG  660
               ||||||||||||||||||||||||||||||||||||||||||||||||||||||||||||
Sbjct  139420  GCGGCCAAGCGCGCTCTGATCATCAGGCATAGCATGATACGTCATTTGCTATGCTGTAGG  139479

Query  661     AGAGCATTTGGTTGTGGTTATACCGCGTGCGTCAtttttttttttGCAAACGCAAAGAAA  720
               ||||||||||||||||||||||||||||||||||||||||||||||||||||||||||||
Sbjct  139480  AGAGCATTTGGTTGTGGTTATACCGCGTGCGTCATTTTTTTTTTTGCAAACGCAAAGAAA  139539

Query  721     AAAGCCCCCTTTCATTTCTGGTCTCAAATCAGGTAGGATCACCCGCTGAACTTAAGCATA  780
               ||||||||||||||||||||||||||||||||||||||||||||||||||||||||||||
Sbjct  139540  AAAGCCCCCTTTCATTTCTGGTCTCAAATCAGGTAGGATCACCCGCTGAACTTAAGCATA  139599

Query  781     TCAATAAGCGGAGGAAAAGAAACTAACAAGGATTCCCCTAGTAACGGCGAGCGAAGCGGG  840
               ||||||||||||||||||||||||||||||||||||||||||||||||||||||||||||
Sbjct  139600  TCAATAAGCGGAGGAAAAGAAACTAACAAGGATTCCCCTAGTAACGGCGAGCGAAGCGGG  139659

Query  841     AAGAGCTCAAATTTGAAAGCTGGCACCTCCGGTGTCCGCGTTGTAATCTCGAGACGTGTT  900
               ||||||||||||||||||||||||||||||||||||||||||||||||||||||||||||
Sbjct  139660  AAGAGCTCAAATTTGAAAGCTGGCACCTCCGGTGTCCGCGTTGTAATCTCGAGACGTGTT  139719

Query  901     TTCCGTGCGGCTCTATGGACAAGTCCCTTGGAATAGGGCATCGTAGAGGGTGAGAATCCC  960
               ||||||||||||||||||||||||||||||||||||||||||||||||||||||||||||
Sbjct  139720  TTCCGTGCGGCTCTATGGACAAGTCCCTTGGAATAGGGCATCGTAGAGGGTGAGAATCCC  139779

Query  961     GTACTTGCCATGGAAGAACCGTGCTTTGCGATACACGCTCTAAGAGTCGAGTTGTTTGGG  1020
               ||||||||||||||||||||||||||||||||||||||||||||||||||||||||||||
Sbjct  139780  GTACTTGCCATGGAAGAACCGTGCTTTGCGATACACGCTCTAAGAGTCGAGTTGTTTGGG  139839

Query  1021    ATTGCAGCTCAAAATGGGTGGTAGACTCCATCTAAAGCTAAATATCGGGGAGAGACCGAT  1080
               ||||||||||||||||||||||||||||||||||||||||||||||||||||||||||||
Sbjct  139840  ATTGCAGCTCAAAATGGGTGGTAGACTCCATCTAAAGCTAAATATCGGGGAGAGACCGAT  139899

Query  1081    AGCGAACAAGTACCGTGAGGGAAAGATGAAAAGCACTTTGGAAAGAGAGTTAAAAGTACG  1140
               ||||||||||||||||||||||||||||||||||||||||||||||||||||||||||||
Sbjct  139900  AGCGAACAAGTACCGTGAGGGAAAGATGAAAAGCACTTTGGAAAGAGAGTTAAAAGTACG  139959

Query  1141    TGAAATTGTCGAAAGGGAAGCACTTGAAGTCAGCCATGCTGCTTGAGACTCAGCCTGGCC  1200
               ||||||||||||||||||||||||||||||||||||||||||||||||||||||||||||
Sbjct  139960  TGAAATTGTCGAAAGGGAAGCACTTGAAGTCAGCCATGCTGCTTGAGACTCAGCCTGGCC  140019

Query  1201    TTTGGGCTTGGTGTATTTCTCGGTGGCAAGCCAGCATTGGTTTGGGTCGTCGGAGAAGCG  1260
               ||||||||||||||||||||||||||||||||||||||||||||||||||||||||||||
Sbjct  140020  TTTGGGCTTGGTGTATTTCTCGGTGGCAAGCCAGCATTGGTTTGGGTCGTCGGAGAAGCG  140079

Query  1261    CATAGGGAATGTAGCGTCTCCGGACGTGTTATAGCCTTATGCAGGATACGACGACCTGGA  1320
               ||||||||||||||||||||||||||||||||||||||||||||||||||||||||||||
Sbjct  140080  CATAGGGAATGTAGCGTCTCCGGACGTGTTATAGCCTTATGCAGGATACGACGACCTGGA  140139

Query  1321    TCAAGGAACGCAGTGTGCCCTCTGGGCGGGTCTTCGGACACCTTCACACTTAGGATGCTG  1380
               ||||||||||||||||||||||||||||||||||||||||||||||||||||||||||||
Sbjct  140140  TCAAGGAACGCAGTGTGCCCTCTGGGCGGGTCTTCGGACACCTTCACACTTAGGATGCTG  140199

Query  1381    GCGTAATGGCTTTAAGTGGCCCGTCTTGAAACACGGACCAAGGAGTCTAACATGTGTGCG  1440
               ||||||||||||||||||||||||||||||||||||||||||||||||||||||||||||
Sbjct  140200  GCGTAATGGCTTTAAGTGGCCCGTCTTGAAACACGGACCAAGGAGTCTAACATGTGTGCG  140259

Query  1441    AGTTTTTGGGTGGCAAACCCATGAGCGTAATGAAAGTGAATACAGGTGGGATCCGCAAGG  1500
               ||||||||||||||||||||||||||||||||||||||||||||||||||||||||||||
Sbjct  140260  AGTTTTTGGGTGGCAAACCCATGAGCGTAATGAAAGTGAATACAGGTGGGATCCGCAAGG  140319

Query  1501    AGCACCATCGACCGGCCCTGAACTTCTGGGATGGGTCTGAGTAAGAGCATATATGTTGGG  1560
               ||||||||||||||||||||||||||||||||||||||||||||||||||||||||||||
Sbjct  140320  AGCACCATCGACCGGCCCTGAACTTCTGGGATGGGTCTGAGTAAGAGCATATATGTTGGG  140379

Query  1561    ACCCGAAAGATGGTGAACTATGCCTGAATAGGGCGAAGCCAGAGGAAACTCTGGTGGAGG  1620
               ||||||||||||||||||||||||||||||||||||||||||||||||||||||||||||
Sbjct  140380  ACCCGAAAGATGGTGAACTATGCCTGAATAGGGCGAAGCCAGAGGAAACTCTGGTGGAGG  140439

Query  1621    CTCGCAGCGGTTCTGACGTGCAAATCGATCGTCAAATTTGGGTATAGGGGCGAAAGACTA  1680
               ||||||||||||||||||||||||||||||||||||||||||||||||||||||||||||
Sbjct  140440  CTCGCAGCGGTTCTGACGTGCAAATCGATCGTCAAATTTGGGTATAGGGGCGAAAGACTA  140499

Query  1681    ATCGAACCATCTAGTAGCTGGTTCCTGC  1708
               ||||||||||||||||||||||||||||
Sbjct  140500  ATCGAACCATCTAGTAGCTGGTTCCTGC  140527


>NW_001849859.1 Malassezia globosa CBS 7966 MGL_SF_11.1, whole genome shotgun 
sequence
Length=194297

 Score = 3155 bits (1708),  Expect = 0.0
 Identities = 1708/1708 (100%), Gaps = 0/1708 (0%)
 Strand=Plus/Plus

Query  1       CAAGGTTTCTGTAGGTGAACCTGCAGAAGGATCATTAGTGAAGATTCAAGGGCCAGCCAT  60
               ||||||||||||||||||||||||||||||||||||||||||||||||||||||||||||
Sbjct  138820  CAAGGTTTCTGTAGGTGAACCTGCAGAAGGATCATTAGTGAAGATTCAAGGGCCAGCCAT  138879

Query  61      ACAGACGTACAATAAGTGTGTCTCTGGCGGCTCGTATCCACTATACATCCATAAACCCGT  120
               ||||||||||||||||||||||||||||||||||||||||||||||||||||||||||||
Sbjct  138880  ACAGACGTACAATAAGTGTGTCTCTGGCGGCTCGTATCCACTATACATCCATAAACCCGT  138939

Query  121     GTGCACTGTTAAGGAGTAAGAAAGAAGGGGAGGGAGAGAGTGCATGTGCTTTGCATATAA  180
               ||||||||||||||||||||||||||||||||||||||||||||||||||||||||||||
Sbjct  138940  GTGCACTGTTAAGGAGTAAGAAAGAAGGGGAGGGAGAGAGTGCATGTGCTTTGCATATAA  138999

Query  181     ctctctctctttctcttcctttctctctctGGTTAATTACACAAACTCGTATGGATTTGT  240
               ||||||||||||||||||||||||||||||||||||||||||||||||||||||||||||
Sbjct  139000  CTCTCTCTCTTTCTCTTCCTTTCTCTCTCTGGTTAATTACACAAACTCGTATGGATTTGT  139059

Query  241     ATGAACGTGAGATATATCGTTGGACCGTCACTGGCCAACAAATATAACACAACTTTCGAC  300
               ||||||||||||||||||||||||||||||||||||||||||||||||||||||||||||
Sbjct  139060  ATGAACGTGAGATATATCGTTGGACCGTCACTGGCCAACAAATATAACACAACTTTCGAC  139119

Query  301     AACGGATCTCTTGGTTCTCCCATCGATGAAGAACGCAGCGAAACGCGATAGGTAATGTGA  360
               ||||||||||||||||||||||||||||||||||||||||||||||||||||||||||||
Sbjct  139120  AACGGATCTCTTGGTTCTCCCATCGATGAAGAACGCAGCGAAACGCGATAGGTAATGTGA  139179

Query  361     ATTGCAGAATTCCGTGAATCATCGAATCTTTGAACGCACCTTGCGCTCTATGGTATTCCG  420
               ||||||||||||||||||||||||||||||||||||||||||||||||||||||||||||
Sbjct  139180  ATTGCAGAATTCCGTGAATCATCGAATCTTTGAACGCACCTTGCGCTCTATGGTATTCCG  139239

Query  421     TAGAGCATGCCTGTTTGAGTGCCGTGAATTCTCCCATCCCAAGCGGTTTTTATCAAAGAA  480
               ||||||||||||||||||||||||||||||||||||||||||||||||||||||||||||
Sbjct  139240  TAGAGCATGCCTGTTTGAGTGCCGTGAATTCTCCCATCCCAAGCGGTTTTTATCAAAGAA  139299

Query  481     TTGCTAGGCGAAGGGGTTGAGATGGGCGTTGTTATAACTGCTTTTCTTCTCTAGAAAAGC  540
               ||||||||||||||||||||||||||||||||||||||||||||||||||||||||||||
Sbjct  139300  TTGCTAGGCGAAGGGGTTGAGATGGGCGTTGTTATAACTGCTTTTCTTCTCTAGAAAAGC  139359

Query  541     TCGCCCGAAAAACAGCTAACGCCTCTGGGCCACTTTGCATCCGCTTCTCTGAGGGGAGAA  600
               ||||||||||||||||||||||||||||||||||||||||||||||||||||||||||||
Sbjct  139360  TCGCCCGAAAAACAGCTAACGCCTCTGGGCCACTTTGCATCCGCTTCTCTGAGGGGAGAA  139419

Query  601     GCGGCCAAGCGCGCTCTGATCATCAGGCATAGCATGATACGTCATTTGCTATGCTGTAGG  660
               ||||||||||||||||||||||||||||||||||||||||||||||||||||||||||||
Sbjct  139420  GCGGCCAAGCGCGCTCTGATCATCAGGCATAGCATGATACGTCATTTGCTATGCTGTAGG  139479

Query  661     AGAGCATTTGGTTGTGGTTATACCGCGTGCGTCAtttttttttttGCAAACGCAAAGAAA  720
               ||||||||||||||||||||||||||||||||||||||||||||||||||||||||||||
Sbjct  139480  AGAGCATTTGGTTGTGGTTATACCGCGTGCGTCATTTTTTTTTTTGCAAACGCAAAGAAA  139539

Query  721     AAAGCCCCCTTTCATTTCTGGTCTCAAATCAGGTAGGATCACCCGCTGAACTTAAGCATA  780
               ||||||||||||||||||||||||||||||||||||||||||||||||||||||||||||
Sbjct  139540  AAAGCCCCCTTTCATTTCTGGTCTCAAATCAGGTAGGATCACCCGCTGAACTTAAGCATA  139599

Query  781     TCAATAAGCGGAGGAAAAGAAACTAACAAGGATTCCCCTAGTAACGGCGAGCGAAGCGGG  840
               ||||||||||||||||||||||||||||||||||||||||||||||||||||||||||||
Sbjct  139600  TCAATAAGCGGAGGAAAAGAAACTAACAAGGATTCCCCTAGTAACGGCGAGCGAAGCGGG  139659

Query  841     AAGAGCTCAAATTTGAAAGCTGGCACCTCCGGTGTCCGCGTTGTAATCTCGAGACGTGTT  900
               ||||||||||||||||||||||||||||||||||||||||||||||||||||||||||||
Sbjct  139660  AAGAGCTCAAATTTGAAAGCTGGCACCTCCGGTGTCCGCGTTGTAATCTCGAGACGTGTT  139719

Query  901     TTCCGTGCGGCTCTATGGACAAGTCCCTTGGAATAGGGCATCGTAGAGGGTGAGAATCCC  960
               ||||||||||||||||||||||||||||||||||||||||||||||||||||||||||||
Sbjct  139720  TTCCGTGCGGCTCTATGGACAAGTCCCTTGGAATAGGGCATCGTAGAGGGTGAGAATCCC  139779

Query  961     GTACTTGCCATGGAAGAACCGTGCTTTGCGATACACGCTCTAAGAGTCGAGTTGTTTGGG  1020
               ||||||||||||||||||||||||||||||||||||||||||||||||||||||||||||
Sbjct  139780  GTACTTGCCATGGAAGAACCGTGCTTTGCGATACACGCTCTAAGAGTCGAGTTGTTTGGG  139839

Query  1021    ATTGCAGCTCAAAATGGGTGGTAGACTCCATCTAAAGCTAAATATCGGGGAGAGACCGAT  1080
               ||||||||||||||||||||||||||||||||||||||||||||||||||||||||||||
Sbjct  139840  ATTGCAGCTCAAAATGGGTGGTAGACTCCATCTAAAGCTAAATATCGGGGAGAGACCGAT  139899

Query  1081    AGCGAACAAGTACCGTGAGGGAAAGATGAAAAGCACTTTGGAAAGAGAGTTAAAAGTACG  1140
               ||||||||||||||||||||||||||||||||||||||||||||||||||||||||||||
Sbjct  139900  AGCGAACAAGTACCGTGAGGGAAAGATGAAAAGCACTTTGGAAAGAGAGTTAAAAGTACG  139959

Query  1141    TGAAATTGTCGAAAGGGAAGCACTTGAAGTCAGCCATGCTGCTTGAGACTCAGCCTGGCC  1200
               ||||||||||||||||||||||||||||||||||||||||||||||||||||||||||||
Sbjct  139960  TGAAATTGTCGAAAGGGAAGCACTTGAAGTCAGCCATGCTGCTTGAGACTCAGCCTGGCC  140019

Query  1201    TTTGGGCTTGGTGTATTTCTCGGTGGCAAGCCAGCATTGGTTTGGGTCGTCGGAGAAGCG  1260
               ||||||||||||||||||||||||||||||||||||||||||||||||||||||||||||
Sbjct  140020  TTTGGGCTTGGTGTATTTCTCGGTGGCAAGCCAGCATTGGTTTGGGTCGTCGGAGAAGCG  140079

Query  1261    CATAGGGAATGTAGCGTCTCCGGACGTGTTATAGCCTTATGCAGGATACGACGACCTGGA  1320
               ||||||||||||||||||||||||||||||||||||||||||||||||||||||||||||
Sbjct  140080  CATAGGGAATGTAGCGTCTCCGGACGTGTTATAGCCTTATGCAGGATACGACGACCTGGA  140139

Query  1321    TCAAGGAACGCAGTGTGCCCTCTGGGCGGGTCTTCGGACACCTTCACACTTAGGATGCTG  1380
               ||||||||||||||||||||||||||||||||||||||||||||||||||||||||||||
Sbjct  140140  TCAAGGAACGCAGTGTGCCCTCTGGGCGGGTCTTCGGACACCTTCACACTTAGGATGCTG  140199

Query  1381    GCGTAATGGCTTTAAGTGGCCCGTCTTGAAACACGGACCAAGGAGTCTAACATGTGTGCG  1440
               ||||||||||||||||||||||||||||||||||||||||||||||||||||||||||||
Sbjct  140200  GCGTAATGGCTTTAAGTGGCCCGTCTTGAAACACGGACCAAGGAGTCTAACATGTGTGCG  140259

Query  1441    AGTTTTTGGGTGGCAAACCCATGAGCGTAATGAAAGTGAATACAGGTGGGATCCGCAAGG  1500
               ||||||||||||||||||||||||||||||||||||||||||||||||||||||||||||
Sbjct  140260  AGTTTTTGGGTGGCAAACCCATGAGCGTAATGAAAGTGAATACAGGTGGGATCCGCAAGG  140319

Query  1501    AGCACCATCGACCGGCCCTGAACTTCTGGGATGGGTCTGAGTAAGAGCATATATGTTGGG  1560
               ||||||||||||||||||||||||||||||||||||||||||||||||||||||||||||
Sbjct  140320  AGCACCATCGACCGGCCCTGAACTTCTGGGATGGGTCTGAGTAAGAGCATATATGTTGGG  140379

Query  1561    ACCCGAAAGATGGTGAACTATGCCTGAATAGGGCGAAGCCAGAGGAAACTCTGGTGGAGG  1620
               ||||||||||||||||||||||||||||||||||||||||||||||||||||||||||||
Sbjct  140380  ACCCGAAAGATGGTGAACTATGCCTGAATAGGGCGAAGCCAGAGGAAACTCTGGTGGAGG  140439

Query  1621    CTCGCAGCGGTTCTGACGTGCAAATCGATCGTCAAATTTGGGTATAGGGGCGAAAGACTA  1680
               ||||||||||||||||||||||||||||||||||||||||||||||||||||||||||||
Sbjct  140440  CTCGCAGCGGTTCTGACGTGCAAATCGATCGTCAAATTTGGGTATAGGGGCGAAAGACTA  140499

Query  1681    ATCGAACCATCTAGTAGCTGGTTCCTGC  1708
               ||||||||||||||||||||||||||||
Sbjct  140500  ATCGAACCATCTAGTAGCTGGTTCCTGC  140527


>JAGYHO010000015.1 MAG: Malasseziomycetes sp. isolate bin8 NODE_1354_length_5142_cov_24.049451, 
whole genome shotgun sequence
Length=5142

 Score = 3020 bits (1635),  Expect = 0.0
 Identities = 1696/1722 (98%), Gaps = 17/1722 (1%)
 Strand=Plus/Plus

Query  1     CAAGGTTTCTGTAGGTGAACCTGCAGAAGGATCATTAGTGAAGATTCAAGGGCCAGCCAT  60
             ||||||||||||||||||||||||||||||||||||||||||||||||||||||||||||
Sbjct  1891  CAAGGTTTCTGTAGGTGAACCTGCAGAAGGATCATTAGTGAAGATTCAAGGGCCAGCCAT  1950

Query  61    ACAGACGTACAATAAGTGTGTCTCTGGCGGCTCGTATCCACTATACATCCATAAACCCGT  120
             |||||||||||||||||||||||||||||||||| |||||||||||||||||||||||||
Sbjct  1951  ACAGACGTACAATAAGTGTGTCTCTGGCGGCTCGCATCCACTATACATCCATAAACCCGT  2010

Query  121   GTGCACTGTT--AAGGAGTAAG--A-AAGAAGGGGA--GG-GAGAGAGTGCATGTGCTTT  172
             ||||||||||  ||||||||||  | ||||||||||  || |||||||||||||||||||
Sbjct  2011  GTGCACTGTTCTAAGGAGTAAGAAAGAAGAAGGGGAGGGGAGAGAGAGTGCATGTGCTTT  2070

Query  173   GCATATAActctctctctttctc--ttc-ctttctctctctGGTTAATTACACAAACTCG  229
             |||||||||||||||||  ||||   || ||||||||||| ||||||||  |||||||||
Sbjct  2071  GCATATAACTCTCTCTCACTCTCCACTCTCTTTCTCTCTCCGGTTAATT--ACAAACTCG  2128

Query  230   TATGGATTTGTATGAACGTGAGATATATCGTTGGACCGTCACTGGCCAACAAATATAACA  289
             ||||||||||||||||||||||||||||||||||||||||||||||||||||||||||||
Sbjct  2129  TATGGATTTGTATGAACGTGAGATATATCGTTGGACCGTCACTGGCCAACAAATATAACA  2188

Query  290   CAACTTTCGACAACGGATCTCTTGGTTCTCCCATCGATGAAGAACGCAGCGAAACGCGAT  349
             ||||||||||||||||||||||||||||||||||||||||||||||||||||||||||||
Sbjct  2189  CAACTTTCGACAACGGATCTCTTGGTTCTCCCATCGATGAAGAACGCAGCGAAACGCGAT  2248

Query  350   AGGTAATGTGAATTGCAGAATTCCGTGAATCATCGAATCTTTGAACGCACCTTGCGCTCT  409
             ||||||||||||||||||||||||||||||||||||||||||||||||||||||||||||
Sbjct  2249  AGGTAATGTGAATTGCAGAATTCCGTGAATCATCGAATCTTTGAACGCACCTTGCGCTCT  2308

Query  410   ATGGTATTCCGTAGAGCATGCCTGTTTGAGTGCCGTGAATTCTCCCATCCCAAGCGGTTT  469
             ||||||||||||||||||||||||||||||||||||||||||||||||||||||||||||
Sbjct  2309  ATGGTATTCCGTAGAGCATGCCTGTTTGAGTGCCGTGAATTCTCCCATCCCAAGCGGTTT  2368

Query  470   TTATCAAAGAATTGCTAGGCGAAGGGGTTGAGATGGGCGTTGTTATAACTGCTTTTCTTC  529
             ||||||||||||||||||||||||||||||||||||||||| ||||||||||||||||||
Sbjct  2369  TTATCAAAGAATTGCTAGGCGAAGGGGTTGAGATGGGCGTTATTATAACTGCTTTTCTTC  2428

Query  530   TCTAGAAAAGCTCGCCCGAAAAACAGCTAACGCCTCTGGGCCACTTTGCATCCGCTTCTC  589
             ||||||||||||||||||||||||||||||||||||||||||||||||||||||||||||
Sbjct  2429  TCTAGAAAAGCTCGCCCGAAAAACAGCTAACGCCTCTGGGCCACTTTGCATCCGCTTCTC  2488

Query  590   TGAGGGGAGAAGCGGCCAAGCGCGCTCTGATCATCAGGCATAGCATGATACGTCATTTGC  649
             ||||||||||||||||||||||||||||||||||||||||||||||||||||||||||||
Sbjct  2489  TGAGGGGAGAAGCGGCCAAGCGCGCTCTGATCATCAGGCATAGCATGATACGTCATTTGC  2548

Query  650   TATGCTGTAGGAGAGCATTTGGTTGTGGTTATACCGCGTGCGTCAttttttttt-ttGCA  708
             |||||||||||||||||||||||||||||||||||||||||||||||||||||| |||||
Sbjct  2549  TATGCTGTAGGAGAGCATTTGGTTGTGGTTATACCGCGTGCGTCATTTTTTTTTCTTGCA  2608

Query  709   AA-CGCAAAGAAAAAAG-CCCCCTTTCATTTCTGGTCTCAAATCAGGTAGGATCACCCGC  766
             ||  | ||| ||||||| ||||||||||||||||||||||||||||||||||||||||||
Sbjct  2609  AAGAGGAAA-AAAAAAGCCCCCCTTTCATTTCTGGTCTCAAATCAGGTAGGATCACCCGC  2667

Query  767   TGAACTTAAGCATATCAATAAGCGGAGGAAAAGAAACTAACAAGGATTCCCCTAGTAACG  826
             ||||||||||||||||||||||||||||||||||||||||||||||||||||||||||||
Sbjct  2668  TGAACTTAAGCATATCAATAAGCGGAGGAAAAGAAACTAACAAGGATTCCCCTAGTAACG  2727

Query  827   GCGAGCGAAGCGGGAAGAGCTCAAATTTGAAAGCTGGCACCTCCGGTGTCCGCGTTGTAA  886
             ||||||||||||||||||||||||||||||||||||||||||||||||||||||||||||
Sbjct  2728  GCGAGCGAAGCGGGAAGAGCTCAAATTTGAAAGCTGGCACCTCCGGTGTCCGCGTTGTAA  2787

Query  887   TCTCGAGACGTGTTTTCCGTGCGGCTCTATGGACAAGTCCCTTGGAATAGGGCATCGTAG  946
             ||||||||||||||||||||||||||||||||||||||||||||||||||||||||||||
Sbjct  2788  TCTCGAGACGTGTTTTCCGTGCGGCTCTATGGACAAGTCCCTTGGAATAGGGCATCGTAG  2847

Query  947   AGGGTGAGAATCCCGTACTTGCCATGGAAGAACCGTGCTTTGCGATACACGCTCTAAGAG  1006
             ||||||||||||||||||||||||||||||||||||||||||||||||||||||||||||
Sbjct  2848  AGGGTGAGAATCCCGTACTTGCCATGGAAGAACCGTGCTTTGCGATACACGCTCTAAGAG  2907

Query  1007  TCGAGTTGTTTGGGATTGCAGCTCAAAATGGGTGGTAGACTCCATCTAAAGCTAAATATC  1066
             ||||||||||||||||||||||||||||||||||||||||||||||||||||||||||||
Sbjct  2908  TCGAGTTGTTTGGGATTGCAGCTCAAAATGGGTGGTAGACTCCATCTAAAGCTAAATATC  2967

Query  1067  GGGGAGAGACCGATAGCGAACAAGTACCGTGAGGGAAAGATGAAAAGCACTTTGGAAAGA  1126
             ||||||||||||||||||||||||||||||||||||||||||||||||||||||||||||
Sbjct  2968  GGGGAGAGACCGATAGCGAACAAGTACCGTGAGGGAAAGATGAAAAGCACTTTGGAAAGA  3027

Query  1127  GAGTTAAAAGTACGTGAAATTGTCGAAAGGGAAGCACTTGAAGTCAGCCATGCTGCTTGA  1186
             ||||||||||||||||||||||||||||||||||||||||||||||||||||||||||||
Sbjct  3028  GAGTTAAAAGTACGTGAAATTGTCGAAAGGGAAGCACTTGAAGTCAGCCATGCTGCTTGA  3087

Query  1187  GACTCAGCCTGGCCTTTGGGCTTGGTGTATTTCTCGGTGGCAAGCCAGCATTGGTTTGGG  1246
             ||||||||||||||||||||||||||||||||||||||||||||||||||||||||||||
Sbjct  3088  GACTCAGCCTGGCCTTTGGGCTTGGTGTATTTCTCGGTGGCAAGCCAGCATTGGTTTGGG  3147

Query  1247  TCGTCGGAGAAGCGCATAGGGAATGTAGCGTCTCCGGACGTGTTATAGCCTTATGCAGGA  1306
             ||||||||||||||||||||||||||||||| ||||||||||||||||||||||||||||
Sbjct  3148  TCGTCGGAGAAGCGCATAGGGAATGTAGCGTTTCCGGACGTGTTATAGCCTTATGCAGGA  3207

Query  1307  TACGACGACCTGGATCAAGGAACGCAGTGTGCCCTCTGGGCGGGTCTTCGGACACCTTCA  1366
             ||||||||||||||||||||||||||||||||||||||||||||||||||||||||||||
Sbjct  3208  TACGACGACCTGGATCAAGGAACGCAGTGTGCCCTCTGGGCGGGTCTTCGGACACCTTCA  3267

Query  1367  CACTTAGGATGCTGGCGTAATGGCTTTAAGTGGCCCGTCTTGAAACACGGACCAAGGAGT  1426
             ||||||||||||||||||||||||||||||||||||||||||||||||||||||||||||
Sbjct  3268  CACTTAGGATGCTGGCGTAATGGCTTTAAGTGGCCCGTCTTGAAACACGGACCAAGGAGT  3327

Query  1427  CTAACATGTGTGCGAGTTTTTGGGTGGCAAACCCATGAGCGTAATGAAAGTGAATACAGG  1486
             ||||||||||||||||||||||||||||||||||||||||||||||||||||||||||||
Sbjct  3328  CTAACATGTGTGCGAGTTTTTGGGTGGCAAACCCATGAGCGTAATGAAAGTGAATACAGG  3387

Query  1487  TGGGATCCGCAAGGAGCACCATCGACCGGCCCTGAACTTCTGGGATGGGTCTGAGTAAGA  1546
             ||||||||||||||||||||||||||||||||||||||||||||||||||||||||||||
Sbjct  3388  TGGGATCCGCAAGGAGCACCATCGACCGGCCCTGAACTTCTGGGATGGGTCTGAGTAAGA  3447

Query  1547  GCATATATGTTGGGACCCGAAAGATGGTGAACTATGCCTGAATAGGGCGAAGCCAGAGGA  1606
             ||||||||||||||||||||||||||||||||||||||||||||||||||||||||||||
Sbjct  3448  GCATATATGTTGGGACCCGAAAGATGGTGAACTATGCCTGAATAGGGCGAAGCCAGAGGA  3507

Query  1607  AACTCTGGTGGAGGCTCGCAGCGGTTCTGACGTGCAAATCGATCGTCAAATTTGGGTATA  1666
             ||||||||||||||||||||||||||||||||||||||||||||||||||||||||||||
Sbjct  3508  AACTCTGGTGGAGGCTCGCAGCGGTTCTGACGTGCAAATCGATCGTCAAATTTGGGTATA  3567

Query  1667  GGGGCGAAAGACTAATCGAACCATCTAGTAGCTGGTTCCTGC  1708
             ||||||||||||||||||||||||||||||||||||||||||
Sbjct  3568  GGGGCGAAAGACTAATCGAACCATCTAGTAGCTGGTTCCTGC  3609


>CP030254.1 Malassezia restricta strain KCTC 27527 chromosome IV, complete 
sequence
Length=846651

 Score = 1938 bits (1049),  Expect = 0.0
 Identities = 1359/1502 (90%), Gaps = 47/1502 (3%)
 Strand=Plus/Plus

Query  221     ACAAACTCGTATGGATTTGTATGAACGTGAGATATATCGTTGGACCGTCACTGGCCAACA  280
               ||||||||| |||| || ||||||||||| ||  | | ||||||||||||||||||||||
Sbjct  728840  ACAAACTCGAATGG-TTAGTATGAACGTG-GAACT-TGGTTGGACCGTCACTGGCCAACA  728896

Query  281     AA-TATAACACAACTTTCGACAACGGATCTCTTGGTTCTCCCATCGATGAAGAACGCAGC  339
               || ||| |||||||||||||||||||||||||||||||||||||||||||||||||||||
Sbjct  728897  AACTAT-ACACAACTTTCGACAACGGATCTCTTGGTTCTCCCATCGATGAAGAACGCAGC  728955

Query  340     GAAACGCGATAGGTAATGTGAATTGCAGAATTCCGTGAATCATCGAATCTTTGAACGCAC  399
               ||||||||||||||||||||||||||||||||||||||||||||||||||||||||||||
Sbjct  728956  GAAACGCGATAGGTAATGTGAATTGCAGAATTCCGTGAATCATCGAATCTTTGAACGCAC  729015

Query  400     CTTGCGCTCTATGGTATTCCGTAGAGCATGCCTGTTTGAGTGCCGTGAATTCTCCCATCC  459
               |||||||||||||| | ||||||||||||||||||||||||||| |||| ||||||| ||
Sbjct  729016  CTTGCGCTCTATGGCAATCCGTAGAGCATGCCTGTTTGAGTGCCATGAAATCTCCCACCC  729075

Query  460     CAAGCGGTTTTTATCAAAG-AATTGCTAGGC-GAAGGGGT-TGAGATGGGCGTTGTTATA  516
               |||||||||||||  || | ||  ||| ||| || ||||| || ||| || | ||   | 
Sbjct  729076  CAAGCGGTTTTTA--AATGAAACGGCTTGGCGGATGGGGTCTG-GAT-GG-G-TG-CCT-  729127

Query  517     ACTG-CTTTTCTTCTCTAG-AAAAGCTCGCCCGAAAAACAGCTAACGCCTCTGGGCCACT  574
                ||| ||   || | |||| | | ||||||||||||  ||   | ||||| || | ||||
Sbjct  729128  -CTGCCTGCGCTAC-CTAGCACAGGCTCGCCCGAAATGCA-TGAGCGCCT-TGAGACACT  729183

Query  575     TTGCATCCGCTTCTCTG-AGGGGA-GAAGCGGCCAAGC-GCGCTCTGATCATCAGGCATA  631
               |||||||||| ||||||   |||| || |||||||||| | | | |  ||  | ||||| 
Sbjct  729184  TTGCATCCGCCTCTCTGTTTGGGAGGAGGCGGCCAAGCAGTG-T-TTTTCTCCTGGCATG  729241

Query  632     GCATGATACGTCATTTGCTATG----CTGTAGGA-GAGCATTTGGTTGTGGTTATACCGC  686
               ||||||||||||||||||||||    ||  |||| ||   ||||||||||    | | ||
Sbjct  729242  GCATGATACGTCATTTGCTATGTCGCCTAAAGGAGGAATGTTTGGTTGTG----T-CTGC  729296

Query  687     GTGCGTCAtttttttttttGCAAACGCAAAGAAAAAAGCCCCCTTTCATTTCTGGTCTCA  746
               ||| | |   ||     ||||   | |   |   | | |||  ||||| |||||||||||
Sbjct  729297  GTGTG-C---TTCGAACTTGC---CTCTGTG-GCACATCCCAATTTCACTTCTGGTCTCA  729348

Query  747     AATCAGGTAGGATCACCCGCTGAACTTAAGCATATCAATAAGCGGAGGAAAAGAAACTAA  806
               ||||||||||||||||||||||||||||||||||||||||||||||||||||||||||||
Sbjct  729349  AATCAGGTAGGATCACCCGCTGAACTTAAGCATATCAATAAGCGGAGGAAAAGAAACTAA  729408

Query  807     CAAGGATTCCCCTAGTAACGGCGAGCGAAGCGGGAAGAGCTCAAATTTGAAAGCTGGCAC  866
               ||||||||||||||||||||||||||||||||||||||||||||||||||||||||||  
Sbjct  729409  CAAGGATTCCCCTAGTAACGGCGAGCGAAGCGGGAAGAGCTCAAATTTGAAAGCTGGCGT  729468

Query  867     CTCCGGTGTCCGCGTTGTAATCTCGAGACGTGTTTTCCGTGCGGCTCTATGGACAAGTCC  926
               || ||| |||||||||||||||||||||||||||||||||||||||||||||||||||||
Sbjct  729469  CTTCGGCGTCCGCGTTGTAATCTCGAGACGTGTTTTCCGTGCGGCTCTATGGACAAGTCC  729528

Query  927     CTTGGAATAGGGCATCGTAGAGGGTGAGAATCCCGTACTTGCCATGGAAGAACCGTGCTT  986
               ||||||| ||||||||||||||||||| |||||||||||||||||||||| |||||||||
Sbjct  729529  CTTGGAACAGGGCATCGTAGAGGGTGAAAATCCCGTACTTGCCATGGAAGTACCGTGCTT  729588

Query  987     TGCGATACACGCTCTAAGAGTCGAGTTGTTTGGGATTGCAGCTCAAAATGGGTGGTAGAC  1046
               || ||||||||||| ||||||||||| |||||||||||| ||||||| ||||||||||||
Sbjct  729589  TGTGATACACGCTCCAAGAGTCGAGTAGTTTGGGATTGCTGCTCAAAGTGGGTGGTAGAC  729648

Query  1047    TCCATCTAAAGCTAAATATCGGGGAGAGACCGATAGCGAACAAGTACCGTGAGGGAAAGA  1106
               ||||||||||||||||||||||||||||||||||||||||||||||||||||||||||||
Sbjct  729649  TCCATCTAAAGCTAAATATCGGGGAGAGACCGATAGCGAACAAGTACCGTGAGGGAAAGA  729708

Query  1107    TGAAAAGCACTTTGGAAAGAGAGTTAAAAGTACGTGAAATTGTCGAAAGGGAAGCACTTG  1166
               ||||||||||||||||||||||||||||||||||||||||||||||||||||||||||||
Sbjct  729709  TGAAAAGCACTTTGGAAAGAGAGTTAAAAGTACGTGAAATTGTCGAAAGGGAAGCACTTG  729768

Query  1167    AAGTCAGCCATGCTGCTTGAGACTCAGCCTGGCCTTTGGGCTTGGTGTATTTCTCGGTGG  1226
               ||||||||||||||||||||||||||||||||| |||  ||||||||||||||||||| |
Sbjct  729769  AAGTCAGCCATGCTGCTTGAGACTCAGCCTGGC-TTT-TGCTTGGTGTATTTCTCGGTAG  729826

Query  1227    CAAGCCAGCATTGGTTTGGGTCGTCGGAGAAGCGCATAGGGAATGTAGCGTCTCCGGACG  1286
               |||||||||||||||||| ||||||||||||||| || |||||||| || ||  |||| |
Sbjct  729827  CAAGCCAGCATTGGTTTGTGTCGTCGGAGAAGCGTATGGGGAATGTGGCATCCTCGGATG  729886

Query  1287    TGTTATAGCCTTATGCAGGATACGACGACCTGGATCAAGGAACGCAGTGTGCCCTCTGGG  1346
               |||||||||| | |||||||||||||||| | || |||||||||||||||||||||||||
Sbjct  729887  TGTTATAGCCCTGTGCAGGATACGACGACGTAGACCAAGGAACGCAGTGTGCCCTCTGGG  729946

Query  1347    CGGGTCTTCGGACACCTTCACACTTAGGATGCTGGCGTAATGGCTTTAAGTGGCCCGTCT  1406
               ||||||||||||||||||||||||||||||||||||||||||||||||||||||||||||
Sbjct  729947  CGGGTCTTCGGACACCTTCACACTTAGGATGCTGGCGTAATGGCTTTAAGTGGCCCGTCT  730006

Query  1407    TGAAACACGGACCAAGGAGTCTAACATGTGTGCGAGTTTTTGGGTGGCAAACCCATGAGC  1466
               ||||||||||||||||||||||||||||||||||||||||||||||||||||||||||||
Sbjct  730007  TGAAACACGGACCAAGGAGTCTAACATGTGTGCGAGTTTTTGGGTGGCAAACCCATGAGC  730066

Query  1467    GTAATGAAAGTGAATACAGGTGGGATCCGCAAGGAGCACCATCGACCGGCCCTGAACTTC  1526
               ||||||||||||||| |||||||||||||||||||||||||||||||||||||||  |||
Sbjct  730067  GTAATGAAAGTGAATGCAGGTGGGATCCGCAAGGAGCACCATCGACCGGCCCTGATGTTC  730126

Query  1527    TGGGATGGGTCTGAGTAAGAGCATATATGTTGGGACCCGAAAGATGGTGAACTATGCCTG  1586
               | ||||||||||| ||||||||||||||||||||||||||||||||||||||||||||||
Sbjct  730127  TCGGATGGGTCTGCGTAAGAGCATATATGTTGGGACCCGAAAGATGGTGAACTATGCCTG  730186

Query  1587    AATAGGGCGAAGCCAGAGGAAACTCTGGTGGAGGCTCGCAGCGGTTCTGACGTGCAAATC  1646
               ||||||||||||||||||||||||||||||||||||||||||||||||||||||||||||
Sbjct  730187  AATAGGGCGAAGCCAGAGGAAACTCTGGTGGAGGCTCGCAGCGGTTCTGACGTGCAAATC  730246

Query  1647    GATCGTCAAATTTGGGTATAGGGGCGAAAGACTAATCGAACCATCTAGTAGCTGGTTCCT  1706
               ||||||||||||||||||||||||||||||||||||||||||||||||||||||||||||
Sbjct  730247  GATCGTCAAATTTGGGTATAGGGGCGAAAGACTAATCGAACCATCTAGTAGCTGGTTCCT  730306

Query  1707    GC  1708
               ||
Sbjct  730307  GC  730308


 Score = 1938 bits (1049),  Expect = 0.0
 Identities = 1359/1502 (90%), Gaps = 47/1502 (3%)
 Strand=Plus/Plus

Query  221     ACAAACTCGTATGGATTTGTATGAACGTGAGATATATCGTTGGACCGTCACTGGCCAACA  280
               ||||||||| |||| || ||||||||||| ||  | | ||||||||||||||||||||||
Sbjct  736592  ACAAACTCGAATGG-TTAGTATGAACGTG-GAACT-TGGTTGGACCGTCACTGGCCAACA  736648

Query  281     AA-TATAACACAACTTTCGACAACGGATCTCTTGGTTCTCCCATCGATGAAGAACGCAGC  339
               || ||| |||||||||||||||||||||||||||||||||||||||||||||||||||||
Sbjct  736649  AACTAT-ACACAACTTTCGACAACGGATCTCTTGGTTCTCCCATCGATGAAGAACGCAGC  736707

Query  340     GAAACGCGATAGGTAATGTGAATTGCAGAATTCCGTGAATCATCGAATCTTTGAACGCAC  399
               ||||||||||||||||||||||||||||||||||||||||||||||||||||||||||||
Sbjct  736708  GAAACGCGATAGGTAATGTGAATTGCAGAATTCCGTGAATCATCGAATCTTTGAACGCAC  736767

Query  400     CTTGCGCTCTATGGTATTCCGTAGAGCATGCCTGTTTGAGTGCCGTGAATTCTCCCATCC  459
               |||||||||||||| | ||||||||||||||||||||||||||| |||| ||||||| ||
Sbjct  736768  CTTGCGCTCTATGGCAATCCGTAGAGCATGCCTGTTTGAGTGCCATGAAATCTCCCACCC  736827

Query  460     CAAGCGGTTTTTATCAAAG-AATTGCTAGGC-GAAGGGGT-TGAGATGGGCGTTGTTATA  516
               |||||||||||||  || | ||  ||| ||| || ||||| || ||| || | ||   | 
Sbjct  736828  CAAGCGGTTTTTA--AATGAAACGGCTTGGCGGATGGGGTCTG-GAT-GG-G-TG-CCT-  736879

Query  517     ACTG-CTTTTCTTCTCTAG-AAAAGCTCGCCCGAAAAACAGCTAACGCCTCTGGGCCACT  574
                ||| ||   || | |||| | | ||||||||||||  ||   | ||||| || | ||||
Sbjct  736880  -CTGCCTGCGCTAC-CTAGCACAGGCTCGCCCGAAATGCA-TGAGCGCCT-TGAGACACT  736935

Query  575     TTGCATCCGCTTCTCTG-AGGGGA-GAAGCGGCCAAGC-GCGCTCTGATCATCAGGCATA  631
               |||||||||| ||||||   |||| || |||||||||| | | | |  ||  | ||||| 
Sbjct  736936  TTGCATCCGCCTCTCTGTTTGGGAGGAGGCGGCCAAGCAGTG-T-TTTTCTCCTGGCATG  736993

Query  632     GCATGATACGTCATTTGCTATG----CTGTAGGA-GAGCATTTGGTTGTGGTTATACCGC  686
               ||||||||||||||||||||||    ||  |||| ||   ||||||||||    | | ||
Sbjct  736994  GCATGATACGTCATTTGCTATGTCGCCTAAAGGAGGAATGTTTGGTTGTG----T-CTGC  737048

Query  687     GTGCGTCAtttttttttttGCAAACGCAAAGAAAAAAGCCCCCTTTCATTTCTGGTCTCA  746
               ||| | |   ||     ||||   | |   |   | | |||  ||||| |||||||||||
Sbjct  737049  GTGTG-C---TTCGAACTTGC---CTCTGTG-GCACATCCCAATTTCACTTCTGGTCTCA  737100

Query  747     AATCAGGTAGGATCACCCGCTGAACTTAAGCATATCAATAAGCGGAGGAAAAGAAACTAA  806
               ||||||||||||||||||||||||||||||||||||||||||||||||||||||||||||
Sbjct  737101  AATCAGGTAGGATCACCCGCTGAACTTAAGCATATCAATAAGCGGAGGAAAAGAAACTAA  737160

Query  807     CAAGGATTCCCCTAGTAACGGCGAGCGAAGCGGGAAGAGCTCAAATTTGAAAGCTGGCAC  866
               ||||||||||||||||||||||||||||||||||||||||||||||||||||||||||  
Sbjct  737161  CAAGGATTCCCCTAGTAACGGCGAGCGAAGCGGGAAGAGCTCAAATTTGAAAGCTGGCGT  737220

Query  867     CTCCGGTGTCCGCGTTGTAATCTCGAGACGTGTTTTCCGTGCGGCTCTATGGACAAGTCC  926
               || ||| |||||||||||||||||||||||||||||||||||||||||||||||||||||
Sbjct  737221  CTTCGGCGTCCGCGTTGTAATCTCGAGACGTGTTTTCCGTGCGGCTCTATGGACAAGTCC  737280

Query  927     CTTGGAATAGGGCATCGTAGAGGGTGAGAATCCCGTACTTGCCATGGAAGAACCGTGCTT  986
               ||||||| ||||||||||||||||||| |||||||||||||||||||||| |||||||||
Sbjct  737281  CTTGGAACAGGGCATCGTAGAGGGTGAAAATCCCGTACTTGCCATGGAAGTACCGTGCTT  737340

Query  987     TGCGATACACGCTCTAAGAGTCGAGTTGTTTGGGATTGCAGCTCAAAATGGGTGGTAGAC  1046
               || ||||||||||| ||||||||||| |||||||||||| ||||||| ||||||||||||
Sbjct  737341  TGTGATACACGCTCCAAGAGTCGAGTAGTTTGGGATTGCTGCTCAAAGTGGGTGGTAGAC  737400

Query  1047    TCCATCTAAAGCTAAATATCGGGGAGAGACCGATAGCGAACAAGTACCGTGAGGGAAAGA  1106
               ||||||||||||||||||||||||||||||||||||||||||||||||||||||||||||
Sbjct  737401  TCCATCTAAAGCTAAATATCGGGGAGAGACCGATAGCGAACAAGTACCGTGAGGGAAAGA  737460

Query  1107    TGAAAAGCACTTTGGAAAGAGAGTTAAAAGTACGTGAAATTGTCGAAAGGGAAGCACTTG  1166
               ||||||||||||||||||||||||||||||||||||||||||||||||||||||||||||
Sbjct  737461  TGAAAAGCACTTTGGAAAGAGAGTTAAAAGTACGTGAAATTGTCGAAAGGGAAGCACTTG  737520

Query  1167    AAGTCAGCCATGCTGCTTGAGACTCAGCCTGGCCTTTGGGCTTGGTGTATTTCTCGGTGG  1226
               ||||||||||||||||||||||||||||||||| |||  ||||||||||||||||||| |
Sbjct  737521  AAGTCAGCCATGCTGCTTGAGACTCAGCCTGGC-TTT-TGCTTGGTGTATTTCTCGGTAG  737578

Query  1227    CAAGCCAGCATTGGTTTGGGTCGTCGGAGAAGCGCATAGGGAATGTAGCGTCTCCGGACG  1286
               |||||||||||||||||| ||||||||||||||| || |||||||| || ||  |||| |
Sbjct  737579  CAAGCCAGCATTGGTTTGTGTCGTCGGAGAAGCGTATGGGGAATGTGGCATCCTCGGATG  737638

Query  1287    TGTTATAGCCTTATGCAGGATACGACGACCTGGATCAAGGAACGCAGTGTGCCCTCTGGG  1346
               |||||||||| | |||||||||||||||| | || |||||||||||||||||||||||||
Sbjct  737639  TGTTATAGCCCTGTGCAGGATACGACGACGTAGACCAAGGAACGCAGTGTGCCCTCTGGG  737698

Query  1347    CGGGTCTTCGGACACCTTCACACTTAGGATGCTGGCGTAATGGCTTTAAGTGGCCCGTCT  1406
               ||||||||||||||||||||||||||||||||||||||||||||||||||||||||||||
Sbjct  737699  CGGGTCTTCGGACACCTTCACACTTAGGATGCTGGCGTAATGGCTTTAAGTGGCCCGTCT  737758

Query  1407    TGAAACACGGACCAAGGAGTCTAACATGTGTGCGAGTTTTTGGGTGGCAAACCCATGAGC  1466
               ||||||||||||||||||||||||||||||||||||||||||||||||||||||||||||
Sbjct  737759  TGAAACACGGACCAAGGAGTCTAACATGTGTGCGAGTTTTTGGGTGGCAAACCCATGAGC  737818

Query  1467    GTAATGAAAGTGAATACAGGTGGGATCCGCAAGGAGCACCATCGACCGGCCCTGAACTTC  1526
               ||||||||||||||| |||||||||||||||||||||||||||||||||||||||  |||
Sbjct  737819  GTAATGAAAGTGAATGCAGGTGGGATCCGCAAGGAGCACCATCGACCGGCCCTGATGTTC  737878

Query  1527    TGGGATGGGTCTGAGTAAGAGCATATATGTTGGGACCCGAAAGATGGTGAACTATGCCTG  1586
               | ||||||||||| ||||||||||||||||||||||||||||||||||||||||||||||
Sbjct  737879  TCGGATGGGTCTGCGTAAGAGCATATATGTTGGGACCCGAAAGATGGTGAACTATGCCTG  737938

Query  1587    AATAGGGCGAAGCCAGAGGAAACTCTGGTGGAGGCTCGCAGCGGTTCTGACGTGCAAATC  1646
               ||||||||||||||||||||||||||||||||||||||||||||||||||||||||||||
Sbjct  737939  AATAGGGCGAAGCCAGAGGAAACTCTGGTGGAGGCTCGCAGCGGTTCTGACGTGCAAATC  737998

Query  1647    GATCGTCAAATTTGGGTATAGGGGCGAAAGACTAATCGAACCATCTAGTAGCTGGTTCCT  1706
               ||||||||||||||||||||||||||||||||||||||||||||||||||||||||||||
Sbjct  737999  GATCGTCAAATTTGGGTATAGGGGCGAAAGACTAATCGAACCATCTAGTAGCTGGTTCCT  738058

Query  1707    GC  1708
               ||
Sbjct  738059  GC  738060


 Score = 1938 bits (1049),  Expect = 0.0
 Identities = 1359/1502 (90%), Gaps = 47/1502 (3%)
 Strand=Plus/Plus

Query  221     ACAAACTCGTATGGATTTGTATGAACGTGAGATATATCGTTGGACCGTCACTGGCCAACA  280
               ||||||||| |||| || ||||||||||| ||  | | ||||||||||||||||||||||
Sbjct  744344  ACAAACTCGAATGG-TTAGTATGAACGTG-GAACT-TGGTTGGACCGTCACTGGCCAACA  744400

Query  281     AA-TATAACACAACTTTCGACAACGGATCTCTTGGTTCTCCCATCGATGAAGAACGCAGC  339
               || ||| |||||||||||||||||||||||||||||||||||||||||||||||||||||
Sbjct  744401  AACTAT-ACACAACTTTCGACAACGGATCTCTTGGTTCTCCCATCGATGAAGAACGCAGC  744459

Query  340     GAAACGCGATAGGTAATGTGAATTGCAGAATTCCGTGAATCATCGAATCTTTGAACGCAC  399
               ||||||||||||||||||||||||||||||||||||||||||||||||||||||||||||
Sbjct  744460  GAAACGCGATAGGTAATGTGAATTGCAGAATTCCGTGAATCATCGAATCTTTGAACGCAC  744519

Query  400     CTTGCGCTCTATGGTATTCCGTAGAGCATGCCTGTTTGAGTGCCGTGAATTCTCCCATCC  459
               |||||||||||||| | ||||||||||||||||||||||||||| |||| ||||||| ||
Sbjct  744520  CTTGCGCTCTATGGCAATCCGTAGAGCATGCCTGTTTGAGTGCCATGAAATCTCCCACCC  744579

Query  460     CAAGCGGTTTTTATCAAAG-AATTGCTAGGC-GAAGGGGT-TGAGATGGGCGTTGTTATA  516
               |||||||||||||  || | ||  ||| ||| || ||||| || ||| || | ||   | 
Sbjct  744580  CAAGCGGTTTTTA--AATGAAACGGCTTGGCGGATGGGGTCTG-GAT-GG-G-TG-CCT-  744631

Query  517     ACTG-CTTTTCTTCTCTAG-AAAAGCTCGCCCGAAAAACAGCTAACGCCTCTGGGCCACT  574
                ||| ||   || | |||| | | ||||||||||||  ||   | ||||| || | ||||
Sbjct  744632  -CTGCCTGCGCTAC-CTAGCACAGGCTCGCCCGAAATGCA-TGAGCGCCT-TGAGACACT  744687

Query  575     TTGCATCCGCTTCTCTG-AGGGGA-GAAGCGGCCAAGC-GCGCTCTGATCATCAGGCATA  631
               |||||||||| ||||||   |||| || |||||||||| | | | |  ||  | ||||| 
Sbjct  744688  TTGCATCCGCCTCTCTGTTTGGGAGGAGGCGGCCAAGCAGTG-T-TTTTCTCCTGGCATG  744745

Query  632     GCATGATACGTCATTTGCTATG----CTGTAGGA-GAGCATTTGGTTGTGGTTATACCGC  686
               ||||||||||||||||||||||    ||  |||| ||   ||||||||||    | | ||
Sbjct  744746  GCATGATACGTCATTTGCTATGTCGCCTAAAGGAGGAATGTTTGGTTGTG----T-CTGC  744800

Query  687     GTGCGTCAtttttttttttGCAAACGCAAAGAAAAAAGCCCCCTTTCATTTCTGGTCTCA  746
               ||| | |   ||     ||||   | |   |   | | |||  ||||| |||||||||||
Sbjct  744801  GTGTG-C---TTCGAACTTGC---CTCTGTG-GCACATCCCAATTTCACTTCTGGTCTCA  744852

Query  747     AATCAGGTAGGATCACCCGCTGAACTTAAGCATATCAATAAGCGGAGGAAAAGAAACTAA  806
               ||||||||||||||||||||||||||||||||||||||||||||||||||||||||||||
Sbjct  744853  AATCAGGTAGGATCACCCGCTGAACTTAAGCATATCAATAAGCGGAGGAAAAGAAACTAA  744912

Query  807     CAAGGATTCCCCTAGTAACGGCGAGCGAAGCGGGAAGAGCTCAAATTTGAAAGCTGGCAC  866
               ||||||||||||||||||||||||||||||||||||||||||||||||||||||||||  
Sbjct  744913  CAAGGATTCCCCTAGTAACGGCGAGCGAAGCGGGAAGAGCTCAAATTTGAAAGCTGGCGT  744972

Query  867     CTCCGGTGTCCGCGTTGTAATCTCGAGACGTGTTTTCCGTGCGGCTCTATGGACAAGTCC  926
               || ||| |||||||||||||||||||||||||||||||||||||||||||||||||||||
Sbjct  744973  CTTCGGCGTCCGCGTTGTAATCTCGAGACGTGTTTTCCGTGCGGCTCTATGGACAAGTCC  745032

Query  927     CTTGGAATAGGGCATCGTAGAGGGTGAGAATCCCGTACTTGCCATGGAAGAACCGTGCTT  986
               ||||||| ||||||||||||||||||| |||||||||||||||||||||| |||||||||
Sbjct  745033  CTTGGAACAGGGCATCGTAGAGGGTGAAAATCCCGTACTTGCCATGGAAGTACCGTGCTT  745092

Query  987     TGCGATACACGCTCTAAGAGTCGAGTTGTTTGGGATTGCAGCTCAAAATGGGTGGTAGAC  1046
               || ||||||||||| ||||||||||| |||||||||||| ||||||| ||||||||||||
Sbjct  745093  TGTGATACACGCTCCAAGAGTCGAGTAGTTTGGGATTGCTGCTCAAAGTGGGTGGTAGAC  745152

Query  1047    TCCATCTAAAGCTAAATATCGGGGAGAGACCGATAGCGAACAAGTACCGTGAGGGAAAGA  1106
               ||||||||||||||||||||||||||||||||||||||||||||||||||||||||||||
Sbjct  745153  TCCATCTAAAGCTAAATATCGGGGAGAGACCGATAGCGAACAAGTACCGTGAGGGAAAGA  745212

Query  1107    TGAAAAGCACTTTGGAAAGAGAGTTAAAAGTACGTGAAATTGTCGAAAGGGAAGCACTTG  1166
               ||||||||||||||||||||||||||||||||||||||||||||||||||||||||||||
Sbjct  745213  TGAAAAGCACTTTGGAAAGAGAGTTAAAAGTACGTGAAATTGTCGAAAGGGAAGCACTTG  745272

Query  1167    AAGTCAGCCATGCTGCTTGAGACTCAGCCTGGCCTTTGGGCTTGGTGTATTTCTCGGTGG  1226
               ||||||||||||||||||||||||||||||||| |||  ||||||||||||||||||| |
Sbjct  745273  AAGTCAGCCATGCTGCTTGAGACTCAGCCTGGC-TTT-TGCTTGGTGTATTTCTCGGTAG  745330

Query  1227    CAAGCCAGCATTGGTTTGGGTCGTCGGAGAAGCGCATAGGGAATGTAGCGTCTCCGGACG  1286
               |||||||||||||||||| ||||||||||||||| || |||||||| || ||  |||| |
Sbjct  745331  CAAGCCAGCATTGGTTTGTGTCGTCGGAGAAGCGTATGGGGAATGTGGCATCCTCGGATG  745390

Query  1287    TGTTATAGCCTTATGCAGGATACGACGACCTGGATCAAGGAACGCAGTGTGCCCTCTGGG  1346
               |||||||||| | |||||||||||||||| | || |||||||||||||||||||||||||
Sbjct  745391  TGTTATAGCCCTGTGCAGGATACGACGACGTAGACCAAGGAACGCAGTGTGCCCTCTGGG  745450

Query  1347    CGGGTCTTCGGACACCTTCACACTTAGGATGCTGGCGTAATGGCTTTAAGTGGCCCGTCT  1406
               ||||||||||||||||||||||||||||||||||||||||||||||||||||||||||||
Sbjct  745451  CGGGTCTTCGGACACCTTCACACTTAGGATGCTGGCGTAATGGCTTTAAGTGGCCCGTCT  745510

Query  1407    TGAAACACGGACCAAGGAGTCTAACATGTGTGCGAGTTTTTGGGTGGCAAACCCATGAGC  1466
               ||||||||||||||||||||||||||||||||||||||||||||||||||||||||||||
Sbjct  745511  TGAAACACGGACCAAGGAGTCTAACATGTGTGCGAGTTTTTGGGTGGCAAACCCATGAGC  745570

Query  1467    GTAATGAAAGTGAATACAGGTGGGATCCGCAAGGAGCACCATCGACCGGCCCTGAACTTC  1526
               ||||||||||||||| |||||||||||||||||||||||||||||||||||||||  |||
Sbjct  745571  GTAATGAAAGTGAATGCAGGTGGGATCCGCAAGGAGCACCATCGACCGGCCCTGATGTTC  745630

Query  1527    TGGGATGGGTCTGAGTAAGAGCATATATGTTGGGACCCGAAAGATGGTGAACTATGCCTG  1586
               | ||||||||||| ||||||||||||||||||||||||||||||||||||||||||||||
Sbjct  745631  TCGGATGGGTCTGCGTAAGAGCATATATGTTGGGACCCGAAAGATGGTGAACTATGCCTG  745690

Query  1587    AATAGGGCGAAGCCAGAGGAAACTCTGGTGGAGGCTCGCAGCGGTTCTGACGTGCAAATC  1646
               ||||||||||||||||||||||||||||||||||||||||||||||||||||||||||||
Sbjct  745691  AATAGGGCGAAGCCAGAGGAAACTCTGGTGGAGGCTCGCAGCGGTTCTGACGTGCAAATC  745750

Query  1647    GATCGTCAAATTTGGGTATAGGGGCGAAAGACTAATCGAACCATCTAGTAGCTGGTTCCT  1706
               ||||||||||||||||||||||||||||||||||||||||||||||||||||||||||||
Sbjct  745751  GATCGTCAAATTTGGGTATAGGGGCGAAAGACTAATCGAACCATCTAGTAGCTGGTTCCT  745810

Query  1707    GC  1708
               ||
Sbjct  745811  GC  745812


 Score = 1938 bits (1049),  Expect = 0.0
 Identities = 1359/1502 (90%), Gaps = 47/1502 (3%)
 Strand=Plus/Plus

Query  221     ACAAACTCGTATGGATTTGTATGAACGTGAGATATATCGTTGGACCGTCACTGGCCAACA  280
               ||||||||| |||| || ||||||||||| ||  | | ||||||||||||||||||||||
Sbjct  752097  ACAAACTCGAATGG-TTAGTATGAACGTG-GAACT-TGGTTGGACCGTCACTGGCCAACA  752153

Query  281     AA-TATAACACAACTTTCGACAACGGATCTCTTGGTTCTCCCATCGATGAAGAACGCAGC  339
               || ||| |||||||||||||||||||||||||||||||||||||||||||||||||||||
Sbjct  752154  AACTAT-ACACAACTTTCGACAACGGATCTCTTGGTTCTCCCATCGATGAAGAACGCAGC  752212

Query  340     GAAACGCGATAGGTAATGTGAATTGCAGAATTCCGTGAATCATCGAATCTTTGAACGCAC  399
               ||||||||||||||||||||||||||||||||||||||||||||||||||||||||||||
Sbjct  752213  GAAACGCGATAGGTAATGTGAATTGCAGAATTCCGTGAATCATCGAATCTTTGAACGCAC  752272

Query  400     CTTGCGCTCTATGGTATTCCGTAGAGCATGCCTGTTTGAGTGCCGTGAATTCTCCCATCC  459
               |||||||||||||| | ||||||||||||||||||||||||||| |||| ||||||| ||
Sbjct  752273  CTTGCGCTCTATGGCAATCCGTAGAGCATGCCTGTTTGAGTGCCATGAAATCTCCCACCC  752332

Query  460     CAAGCGGTTTTTATCAAAG-AATTGCTAGGC-GAAGGGGT-TGAGATGGGCGTTGTTATA  516
               |||||||||||||  || | ||  ||| ||| || ||||| || ||| || | ||   | 
Sbjct  752333  CAAGCGGTTTTTA--AATGAAACGGCTTGGCGGATGGGGTCTG-GAT-GG-G-TG-CCT-  752384

Query  517     ACTG-CTTTTCTTCTCTAG-AAAAGCTCGCCCGAAAAACAGCTAACGCCTCTGGGCCACT  574
                ||| ||   || | |||| | | ||||||||||||  ||   | ||||| || | ||||
Sbjct  752385  -CTGCCTGCGCTAC-CTAGCACAGGCTCGCCCGAAATGCA-TGAGCGCCT-TGAGACACT  752440

Query  575     TTGCATCCGCTTCTCTG-AGGGGA-GAAGCGGCCAAGC-GCGCTCTGATCATCAGGCATA  631
               |||||||||| ||||||   |||| || |||||||||| | | | |  ||  | ||||| 
Sbjct  752441  TTGCATCCGCCTCTCTGTTTGGGAGGAGGCGGCCAAGCAGTG-T-TTTTCTCCTGGCATG  752498

Query  632     GCATGATACGTCATTTGCTATG----CTGTAGGA-GAGCATTTGGTTGTGGTTATACCGC  686
               ||||||||||||||||||||||    ||  |||| ||   ||||||||||    | | ||
Sbjct  752499  GCATGATACGTCATTTGCTATGTCGCCTAAAGGAGGAATGTTTGGTTGTG----T-CTGC  752553

Query  687     GTGCGTCAtttttttttttGCAAACGCAAAGAAAAAAGCCCCCTTTCATTTCTGGTCTCA  746
               ||| | |   ||     ||||   | |   |   | | |||  ||||| |||||||||||
Sbjct  752554  GTGTG-C---TTCGAACTTGC---CTCTGTG-GCACATCCCAATTTCACTTCTGGTCTCA  752605

Query  747     AATCAGGTAGGATCACCCGCTGAACTTAAGCATATCAATAAGCGGAGGAAAAGAAACTAA  806
               ||||||||||||||||||||||||||||||||||||||||||||||||||||||||||||
Sbjct  752606  AATCAGGTAGGATCACCCGCTGAACTTAAGCATATCAATAAGCGGAGGAAAAGAAACTAA  752665

Query  807     CAAGGATTCCCCTAGTAACGGCGAGCGAAGCGGGAAGAGCTCAAATTTGAAAGCTGGCAC  866
               ||||||||||||||||||||||||||||||||||||||||||||||||||||||||||  
Sbjct  752666  CAAGGATTCCCCTAGTAACGGCGAGCGAAGCGGGAAGAGCTCAAATTTGAAAGCTGGCGT  752725

Query  867     CTCCGGTGTCCGCGTTGTAATCTCGAGACGTGTTTTCCGTGCGGCTCTATGGACAAGTCC  926
               || ||| |||||||||||||||||||||||||||||||||||||||||||||||||||||
Sbjct  752726  CTTCGGCGTCCGCGTTGTAATCTCGAGACGTGTTTTCCGTGCGGCTCTATGGACAAGTCC  752785

Query  927     CTTGGAATAGGGCATCGTAGAGGGTGAGAATCCCGTACTTGCCATGGAAGAACCGTGCTT  986
               ||||||| ||||||||||||||||||| |||||||||||||||||||||| |||||||||
Sbjct  752786  CTTGGAACAGGGCATCGTAGAGGGTGAAAATCCCGTACTTGCCATGGAAGTACCGTGCTT  752845

Query  987     TGCGATACACGCTCTAAGAGTCGAGTTGTTTGGGATTGCAGCTCAAAATGGGTGGTAGAC  1046
               || ||||||||||| ||||||||||| |||||||||||| ||||||| ||||||||||||
Sbjct  752846  TGTGATACACGCTCCAAGAGTCGAGTAGTTTGGGATTGCTGCTCAAAGTGGGTGGTAGAC  752905

Query  1047    TCCATCTAAAGCTAAATATCGGGGAGAGACCGATAGCGAACAAGTACCGTGAGGGAAAGA  1106
               ||||||||||||||||||||||||||||||||||||||||||||||||||||||||||||
Sbjct  752906  TCCATCTAAAGCTAAATATCGGGGAGAGACCGATAGCGAACAAGTACCGTGAGGGAAAGA  752965

Query  1107    TGAAAAGCACTTTGGAAAGAGAGTTAAAAGTACGTGAAATTGTCGAAAGGGAAGCACTTG  1166
               ||||||||||||||||||||||||||||||||||||||||||||||||||||||||||||
Sbjct  752966  TGAAAAGCACTTTGGAAAGAGAGTTAAAAGTACGTGAAATTGTCGAAAGGGAAGCACTTG  753025

Query  1167    AAGTCAGCCATGCTGCTTGAGACTCAGCCTGGCCTTTGGGCTTGGTGTATTTCTCGGTGG  1226
               ||||||||||||||||||||||||||||||||| |||  ||||||||||||||||||| |
Sbjct  753026  AAGTCAGCCATGCTGCTTGAGACTCAGCCTGGC-TTT-TGCTTGGTGTATTTCTCGGTAG  753083

Query  1227    CAAGCCAGCATTGGTTTGGGTCGTCGGAGAAGCGCATAGGGAATGTAGCGTCTCCGGACG  1286
               |||||||||||||||||| ||||||||||||||| || |||||||| || ||  |||| |
Sbjct  753084  CAAGCCAGCATTGGTTTGTGTCGTCGGAGAAGCGTATGGGGAATGTGGCATCCTCGGATG  753143

Query  1287    TGTTATAGCCTTATGCAGGATACGACGACCTGGATCAAGGAACGCAGTGTGCCCTCTGGG  1346
               |||||||||| | |||||||||||||||| | || |||||||||||||||||||||||||
Sbjct  753144  TGTTATAGCCCTGTGCAGGATACGACGACGTAGACCAAGGAACGCAGTGTGCCCTCTGGG  753203

Query  1347    CGGGTCTTCGGACACCTTCACACTTAGGATGCTGGCGTAATGGCTTTAAGTGGCCCGTCT  1406
               ||||||||||||||||||||||||||||||||||||||||||||||||||||||||||||
Sbjct  753204  CGGGTCTTCGGACACCTTCACACTTAGGATGCTGGCGTAATGGCTTTAAGTGGCCCGTCT  753263

Query  1407    TGAAACACGGACCAAGGAGTCTAACATGTGTGCGAGTTTTTGGGTGGCAAACCCATGAGC  1466
               ||||||||||||||||||||||||||||||||||||||||||||||||||||||||||||
Sbjct  753264  TGAAACACGGACCAAGGAGTCTAACATGTGTGCGAGTTTTTGGGTGGCAAACCCATGAGC  753323

Query  1467    GTAATGAAAGTGAATACAGGTGGGATCCGCAAGGAGCACCATCGACCGGCCCTGAACTTC  1526
               ||||||||||||||| |||||||||||||||||||||||||||||||||||||||  |||
Sbjct  753324  GTAATGAAAGTGAATGCAGGTGGGATCCGCAAGGAGCACCATCGACCGGCCCTGATGTTC  753383

Query  1527    TGGGATGGGTCTGAGTAAGAGCATATATGTTGGGACCCGAAAGATGGTGAACTATGCCTG  1586
               | ||||||||||| ||||||||||||||||||||||||||||||||||||||||||||||
Sbjct  753384  TCGGATGGGTCTGCGTAAGAGCATATATGTTGGGACCCGAAAGATGGTGAACTATGCCTG  753443

Query  1587    AATAGGGCGAAGCCAGAGGAAACTCTGGTGGAGGCTCGCAGCGGTTCTGACGTGCAAATC  1646
               ||||||||||||||||||||||||||||||||||||||||||||||||||||||||||||
Sbjct  753444  AATAGGGCGAAGCCAGAGGAAACTCTGGTGGAGGCTCGCAGCGGTTCTGACGTGCAAATC  753503

Query  1647    GATCGTCAAATTTGGGTATAGGGGCGAAAGACTAATCGAACCATCTAGTAGCTGGTTCCT  1706
               ||||||||||||||||||||||||||||||||||||||||||||||||||||||||||||
Sbjct  753504  GATCGTCAAATTTGGGTATAGGGGCGAAAGACTAATCGAACCATCTAGTAGCTGGTTCCT  753563

Query  1707    GC  1708
               ||
Sbjct  753564  GC  753565


 Score = 1938 bits (1049),  Expect = 0.0
 Identities = 1359/1502 (90%), Gaps = 47/1502 (3%)
 Strand=Plus/Plus

Query  221     ACAAACTCGTATGGATTTGTATGAACGTGAGATATATCGTTGGACCGTCACTGGCCAACA  280
               ||||||||| |||| || ||||||||||| ||  | | ||||||||||||||||||||||
Sbjct  759847  ACAAACTCGAATGG-TTAGTATGAACGTG-GAACT-TGGTTGGACCGTCACTGGCCAACA  759903

Query  281     AA-TATAACACAACTTTCGACAACGGATCTCTTGGTTCTCCCATCGATGAAGAACGCAGC  339
               || ||| |||||||||||||||||||||||||||||||||||||||||||||||||||||
Sbjct  759904  AACTAT-ACACAACTTTCGACAACGGATCTCTTGGTTCTCCCATCGATGAAGAACGCAGC  759962

Query  340     GAAACGCGATAGGTAATGTGAATTGCAGAATTCCGTGAATCATCGAATCTTTGAACGCAC  399
               ||||||||||||||||||||||||||||||||||||||||||||||||||||||||||||
Sbjct  759963  GAAACGCGATAGGTAATGTGAATTGCAGAATTCCGTGAATCATCGAATCTTTGAACGCAC  760022

Query  400     CTTGCGCTCTATGGTATTCCGTAGAGCATGCCTGTTTGAGTGCCGTGAATTCTCCCATCC  459
               |||||||||||||| | ||||||||||||||||||||||||||| |||| ||||||| ||
Sbjct  760023  CTTGCGCTCTATGGCAATCCGTAGAGCATGCCTGTTTGAGTGCCATGAAATCTCCCACCC  760082

Query  460     CAAGCGGTTTTTATCAAAG-AATTGCTAGGC-GAAGGGGT-TGAGATGGGCGTTGTTATA  516
               |||||||||||||  || | ||  ||| ||| || ||||| || ||| || | ||   | 
Sbjct  760083  CAAGCGGTTTTTA--AATGAAACGGCTTGGCGGATGGGGTCTG-GAT-GG-G-TG-CCT-  760134

Query  517     ACTG-CTTTTCTTCTCTAG-AAAAGCTCGCCCGAAAAACAGCTAACGCCTCTGGGCCACT  574
                ||| ||   || | |||| | | ||||||||||||  ||   | ||||| || | ||||
Sbjct  760135  -CTGCCTGCGCTAC-CTAGCACAGGCTCGCCCGAAATGCA-TGAGCGCCT-TGAGACACT  760190

Query  575     TTGCATCCGCTTCTCTG-AGGGGA-GAAGCGGCCAAGC-GCGCTCTGATCATCAGGCATA  631
               |||||||||| ||||||   |||| || |||||||||| | | | |  ||  | ||||| 
Sbjct  760191  TTGCATCCGCCTCTCTGTTTGGGAGGAGGCGGCCAAGCAGTG-T-TTTTCTCCTGGCATG  760248

Query  632     GCATGATACGTCATTTGCTATG----CTGTAGGA-GAGCATTTGGTTGTGGTTATACCGC  686
               ||||||||||||||||||||||    ||  |||| ||   ||||||||||    | | ||
Sbjct  760249  GCATGATACGTCATTTGCTATGTCGCCTAAAGGAGGAATGTTTGGTTGTG----T-CTGC  760303

Query  687     GTGCGTCAtttttttttttGCAAACGCAAAGAAAAAAGCCCCCTTTCATTTCTGGTCTCA  746
               ||| | |   ||     ||||   | |   |   | | |||  ||||| |||||||||||
Sbjct  760304  GTGTG-C---TTCGAACTTGC---CTCTGTG-GCACATCCCAATTTCACTTCTGGTCTCA  760355

Query  747     AATCAGGTAGGATCACCCGCTGAACTTAAGCATATCAATAAGCGGAGGAAAAGAAACTAA  806
               ||||||||||||||||||||||||||||||||||||||||||||||||||||||||||||
Sbjct  760356  AATCAGGTAGGATCACCCGCTGAACTTAAGCATATCAATAAGCGGAGGAAAAGAAACTAA  760415

Query  807     CAAGGATTCCCCTAGTAACGGCGAGCGAAGCGGGAAGAGCTCAAATTTGAAAGCTGGCAC  866
               ||||||||||||||||||||||||||||||||||||||||||||||||||||||||||  
Sbjct  760416  CAAGGATTCCCCTAGTAACGGCGAGCGAAGCGGGAAGAGCTCAAATTTGAAAGCTGGCGT  760475

Query  867     CTCCGGTGTCCGCGTTGTAATCTCGAGACGTGTTTTCCGTGCGGCTCTATGGACAAGTCC  926
               || ||| |||||||||||||||||||||||||||||||||||||||||||||||||||||
Sbjct  760476  CTTCGGCGTCCGCGTTGTAATCTCGAGACGTGTTTTCCGTGCGGCTCTATGGACAAGTCC  760535

Query  927     CTTGGAATAGGGCATCGTAGAGGGTGAGAATCCCGTACTTGCCATGGAAGAACCGTGCTT  986
               ||||||| ||||||||||||||||||| |||||||||||||||||||||| |||||||||
Sbjct  760536  CTTGGAACAGGGCATCGTAGAGGGTGAAAATCCCGTACTTGCCATGGAAGTACCGTGCTT  760595

Query  987     TGCGATACACGCTCTAAGAGTCGAGTTGTTTGGGATTGCAGCTCAAAATGGGTGGTAGAC  1046
               || ||||||||||| ||||||||||| |||||||||||| ||||||| ||||||||||||
Sbjct  760596  TGTGATACACGCTCCAAGAGTCGAGTAGTTTGGGATTGCTGCTCAAAGTGGGTGGTAGAC  760655

Query  1047    TCCATCTAAAGCTAAATATCGGGGAGAGACCGATAGCGAACAAGTACCGTGAGGGAAAGA  1106
               ||||||||||||||||||||||||||||||||||||||||||||||||||||||||||||
Sbjct  760656  TCCATCTAAAGCTAAATATCGGGGAGAGACCGATAGCGAACAAGTACCGTGAGGGAAAGA  760715

Query  1107    TGAAAAGCACTTTGGAAAGAGAGTTAAAAGTACGTGAAATTGTCGAAAGGGAAGCACTTG  1166
               ||||||||||||||||||||||||||||||||||||||||||||||||||||||||||||
Sbjct  760716  TGAAAAGCACTTTGGAAAGAGAGTTAAAAGTACGTGAAATTGTCGAAAGGGAAGCACTTG  760775

Query  1167    AAGTCAGCCATGCTGCTTGAGACTCAGCCTGGCCTTTGGGCTTGGTGTATTTCTCGGTGG  1226
               ||||||||||||||||||||||||||||||||| |||  ||||||||||||||||||| |
Sbjct  760776  AAGTCAGCCATGCTGCTTGAGACTCAGCCTGGC-TTT-TGCTTGGTGTATTTCTCGGTAG  760833

Query  1227    CAAGCCAGCATTGGTTTGGGTCGTCGGAGAAGCGCATAGGGAATGTAGCGTCTCCGGACG  1286
               |||||||||||||||||| ||||||||||||||| || |||||||| || ||  |||| |
Sbjct  760834  CAAGCCAGCATTGGTTTGTGTCGTCGGAGAAGCGTATGGGGAATGTGGCATCCTCGGATG  760893

Query  1287    TGTTATAGCCTTATGCAGGATACGACGACCTGGATCAAGGAACGCAGTGTGCCCTCTGGG  1346
               |||||||||| | |||||||||||||||| | || |||||||||||||||||||||||||
Sbjct  760894  TGTTATAGCCCTGTGCAGGATACGACGACGTAGACCAAGGAACGCAGTGTGCCCTCTGGG  760953

Query  1347    CGGGTCTTCGGACACCTTCACACTTAGGATGCTGGCGTAATGGCTTTAAGTGGCCCGTCT  1406
               ||||||||||||||||||||||||||||||||||||||||||||||||||||||||||||
Sbjct  760954  CGGGTCTTCGGACACCTTCACACTTAGGATGCTGGCGTAATGGCTTTAAGTGGCCCGTCT  761013

Query  1407    TGAAACACGGACCAAGGAGTCTAACATGTGTGCGAGTTTTTGGGTGGCAAACCCATGAGC  1466
               ||||||||||||||||||||||||||||||||||||||||||||||||||||||||||||
Sbjct  761014  TGAAACACGGACCAAGGAGTCTAACATGTGTGCGAGTTTTTGGGTGGCAAACCCATGAGC  761073

Query  1467    GTAATGAAAGTGAATACAGGTGGGATCCGCAAGGAGCACCATCGACCGGCCCTGAACTTC  1526
               ||||||||||||||| |||||||||||||||||||||||||||||||||||||||  |||
Sbjct  761074  GTAATGAAAGTGAATGCAGGTGGGATCCGCAAGGAGCACCATCGACCGGCCCTGATGTTC  761133

Query  1527    TGGGATGGGTCTGAGTAAGAGCATATATGTTGGGACCCGAAAGATGGTGAACTATGCCTG  1586
               | ||||||||||| ||||||||||||||||||||||||||||||||||||||||||||||
Sbjct  761134  TCGGATGGGTCTGCGTAAGAGCATATATGTTGGGACCCGAAAGATGGTGAACTATGCCTG  761193

Query  1587    AATAGGGCGAAGCCAGAGGAAACTCTGGTGGAGGCTCGCAGCGGTTCTGACGTGCAAATC  1646
               ||||||||||||||||||||||||||||||||||||||||||||||||||||||||||||
Sbjct  761194  AATAGGGCGAAGCCAGAGGAAACTCTGGTGGAGGCTCGCAGCGGTTCTGACGTGCAAATC  761253

Query  1647    GATCGTCAAATTTGGGTATAGGGGCGAAAGACTAATCGAACCATCTAGTAGCTGGTTCCT  1706
               ||||||||||||||||||||||||||||||||||||||||||||||||||||||||||||
Sbjct  761254  GATCGTCAAATTTGGGTATAGGGGCGAAAGACTAATCGAACCATCTAGTAGCTGGTTCCT  761313

Query  1707    GC  1708
               ||
Sbjct  761314  GC  761315


 Score = 1938 bits (1049),  Expect = 0.0
 Identities = 1359/1502 (90%), Gaps = 47/1502 (3%)
 Strand=Plus/Plus

Query  221     ACAAACTCGTATGGATTTGTATGAACGTGAGATATATCGTTGGACCGTCACTGGCCAACA  280
               ||||||||| |||| || ||||||||||| ||  | | ||||||||||||||||||||||
Sbjct  767597  ACAAACTCGAATGG-TTAGTATGAACGTG-GAACT-TGGTTGGACCGTCACTGGCCAACA  767653

Query  281     AA-TATAACACAACTTTCGACAACGGATCTCTTGGTTCTCCCATCGATGAAGAACGCAGC  339
               || ||| |||||||||||||||||||||||||||||||||||||||||||||||||||||
Sbjct  767654  AACTAT-ACACAACTTTCGACAACGGATCTCTTGGTTCTCCCATCGATGAAGAACGCAGC  767712

Query  340     GAAACGCGATAGGTAATGTGAATTGCAGAATTCCGTGAATCATCGAATCTTTGAACGCAC  399
               ||||||||||||||||||||||||||||||||||||||||||||||||||||||||||||
Sbjct  767713  GAAACGCGATAGGTAATGTGAATTGCAGAATTCCGTGAATCATCGAATCTTTGAACGCAC  767772

Query  400     CTTGCGCTCTATGGTATTCCGTAGAGCATGCCTGTTTGAGTGCCGTGAATTCTCCCATCC  459
               |||||||||||||| | ||||||||||||||||||||||||||| |||| ||||||| ||
Sbjct  767773  CTTGCGCTCTATGGCAATCCGTAGAGCATGCCTGTTTGAGTGCCATGAAATCTCCCACCC  767832

Query  460     CAAGCGGTTTTTATCAAAG-AATTGCTAGGC-GAAGGGGT-TGAGATGGGCGTTGTTATA  516
               |||||||||||||  || | ||  ||| ||| || ||||| || ||| || | ||   | 
Sbjct  767833  CAAGCGGTTTTTA--AATGAAACGGCTTGGCGGATGGGGTCTG-GAT-GG-G-TG-CCT-  767884

Query  517     ACTG-CTTTTCTTCTCTAG-AAAAGCTCGCCCGAAAAACAGCTAACGCCTCTGGGCCACT  574
                ||| ||   || | |||| | | ||||||||||||  ||   | ||||| || | ||||
Sbjct  767885  -CTGCCTGCGCTAC-CTAGCACAGGCTCGCCCGAAATGCA-TGAGCGCCT-TGAGACACT  767940

Query  575     TTGCATCCGCTTCTCTG-AGGGGA-GAAGCGGCCAAGC-GCGCTCTGATCATCAGGCATA  631
               |||||||||| ||||||   |||| || |||||||||| | | | |  ||  | ||||| 
Sbjct  767941  TTGCATCCGCCTCTCTGTTTGGGAGGAGGCGGCCAAGCAGTG-T-TTTTCTCCTGGCATG  767998

Query  632     GCATGATACGTCATTTGCTATG----CTGTAGGA-GAGCATTTGGTTGTGGTTATACCGC  686
               ||||||||||||||||||||||    ||  |||| ||   ||||||||||    | | ||
Sbjct  767999  GCATGATACGTCATTTGCTATGTCGCCTAAAGGAGGAATGTTTGGTTGTG----T-CTGC  768053

Query  687     GTGCGTCAtttttttttttGCAAACGCAAAGAAAAAAGCCCCCTTTCATTTCTGGTCTCA  746
               ||| | |   ||     ||||   | |   |   | | |||  ||||| |||||||||||
Sbjct  768054  GTGTG-C---TTCGAACTTGC---CTCTGTG-GCACATCCCAATTTCACTTCTGGTCTCA  768105

Query  747     AATCAGGTAGGATCACCCGCTGAACTTAAGCATATCAATAAGCGGAGGAAAAGAAACTAA  806
               ||||||||||||||||||||||||||||||||||||||||||||||||||||||||||||
Sbjct  768106  AATCAGGTAGGATCACCCGCTGAACTTAAGCATATCAATAAGCGGAGGAAAAGAAACTAA  768165

Query  807     CAAGGATTCCCCTAGTAACGGCGAGCGAAGCGGGAAGAGCTCAAATTTGAAAGCTGGCAC  866
               ||||||||||||||||||||||||||||||||||||||||||||||||||||||||||  
Sbjct  768166  CAAGGATTCCCCTAGTAACGGCGAGCGAAGCGGGAAGAGCTCAAATTTGAAAGCTGGCGT  768225

Query  867     CTCCGGTGTCCGCGTTGTAATCTCGAGACGTGTTTTCCGTGCGGCTCTATGGACAAGTCC  926
               || ||| |||||||||||||||||||||||||||||||||||||||||||||||||||||
Sbjct  768226  CTTCGGCGTCCGCGTTGTAATCTCGAGACGTGTTTTCCGTGCGGCTCTATGGACAAGTCC  768285

Query  927     CTTGGAATAGGGCATCGTAGAGGGTGAGAATCCCGTACTTGCCATGGAAGAACCGTGCTT  986
               ||||||| ||||||||||||||||||| |||||||||||||||||||||| |||||||||
Sbjct  768286  CTTGGAACAGGGCATCGTAGAGGGTGAAAATCCCGTACTTGCCATGGAAGTACCGTGCTT  768345

Query  987     TGCGATACACGCTCTAAGAGTCGAGTTGTTTGGGATTGCAGCTCAAAATGGGTGGTAGAC  1046
               || ||||||||||| ||||||||||| |||||||||||| ||||||| ||||||||||||
Sbjct  768346  TGTGATACACGCTCCAAGAGTCGAGTAGTTTGGGATTGCTGCTCAAAGTGGGTGGTAGAC  768405

Query  1047    TCCATCTAAAGCTAAATATCGGGGAGAGACCGATAGCGAACAAGTACCGTGAGGGAAAGA  1106
               ||||||||||||||||||||||||||||||||||||||||||||||||||||||||||||
Sbjct  768406  TCCATCTAAAGCTAAATATCGGGGAGAGACCGATAGCGAACAAGTACCGTGAGGGAAAGA  768465

Query  1107    TGAAAAGCACTTTGGAAAGAGAGTTAAAAGTACGTGAAATTGTCGAAAGGGAAGCACTTG  1166
               ||||||||||||||||||||||||||||||||||||||||||||||||||||||||||||
Sbjct  768466  TGAAAAGCACTTTGGAAAGAGAGTTAAAAGTACGTGAAATTGTCGAAAGGGAAGCACTTG  768525

Query  1167    AAGTCAGCCATGCTGCTTGAGACTCAGCCTGGCCTTTGGGCTTGGTGTATTTCTCGGTGG  1226
               ||||||||||||||||||||||||||||||||| |||  ||||||||||||||||||| |
Sbjct  768526  AAGTCAGCCATGCTGCTTGAGACTCAGCCTGGC-TTT-TGCTTGGTGTATTTCTCGGTAG  768583

Query  1227    CAAGCCAGCATTGGTTTGGGTCGTCGGAGAAGCGCATAGGGAATGTAGCGTCTCCGGACG  1286
               |||||||||||||||||| ||||||||||||||| || |||||||| || ||  |||| |
Sbjct  768584  CAAGCCAGCATTGGTTTGTGTCGTCGGAGAAGCGTATGGGGAATGTGGCATCCTCGGATG  768643

Query  1287    TGTTATAGCCTTATGCAGGATACGACGACCTGGATCAAGGAACGCAGTGTGCCCTCTGGG  1346
               |||||||||| | |||||||||||||||| | || |||||||||||||||||||||||||
Sbjct  768644  TGTTATAGCCCTGTGCAGGATACGACGACGTAGACCAAGGAACGCAGTGTGCCCTCTGGG  768703

Query  1347    CGGGTCTTCGGACACCTTCACACTTAGGATGCTGGCGTAATGGCTTTAAGTGGCCCGTCT  1406
               ||||||||||||||||||||||||||||||||||||||||||||||||||||||||||||
Sbjct  768704  CGGGTCTTCGGACACCTTCACACTTAGGATGCTGGCGTAATGGCTTTAAGTGGCCCGTCT  768763

Query  1407    TGAAACACGGACCAAGGAGTCTAACATGTGTGCGAGTTTTTGGGTGGCAAACCCATGAGC  1466
               ||||||||||||||||||||||||||||||||||||||||||||||||||||||||||||
Sbjct  768764  TGAAACACGGACCAAGGAGTCTAACATGTGTGCGAGTTTTTGGGTGGCAAACCCATGAGC  768823

Query  1467    GTAATGAAAGTGAATACAGGTGGGATCCGCAAGGAGCACCATCGACCGGCCCTGAACTTC  1526
               ||||||||||||||| |||||||||||||||||||||||||||||||||||||||  |||
Sbjct  768824  GTAATGAAAGTGAATGCAGGTGGGATCCGCAAGGAGCACCATCGACCGGCCCTGATGTTC  768883

Query  1527    TGGGATGGGTCTGAGTAAGAGCATATATGTTGGGACCCGAAAGATGGTGAACTATGCCTG  1586
               | ||||||||||| ||||||||||||||||||||||||||||||||||||||||||||||
Sbjct  768884  TCGGATGGGTCTGCGTAAGAGCATATATGTTGGGACCCGAAAGATGGTGAACTATGCCTG  768943

Query  1587    AATAGGGCGAAGCCAGAGGAAACTCTGGTGGAGGCTCGCAGCGGTTCTGACGTGCAAATC  1646
               ||||||||||||||||||||||||||||||||||||||||||||||||||||||||||||
Sbjct  768944  AATAGGGCGAAGCCAGAGGAAACTCTGGTGGAGGCTCGCAGCGGTTCTGACGTGCAAATC  769003

Query  1647    GATCGTCAAATTTGGGTATAGGGGCGAAAGACTAATCGAACCATCTAGTAGCTGGTTCCT  1706
               ||||||||||||||||||||||||||||||||||||||||||||||||||||||||||||
Sbjct  769004  GATCGTCAAATTTGGGTATAGGGGCGAAAGACTAATCGAACCATCTAGTAGCTGGTTCCT  769063

Query  1707    GC  1708
               ||
Sbjct  769064  GC  769065


 Score = 1938 bits (1049),  Expect = 0.0
 Identities = 1359/1502 (90%), Gaps = 47/1502 (3%)
 Strand=Plus/Plus

Query  221     ACAAACTCGTATGGATTTGTATGAACGTGAGATATATCGTTGGACCGTCACTGGCCAACA  280
               ||||||||| |||| || ||||||||||| ||  | | ||||||||||||||||||||||
Sbjct  775347  ACAAACTCGAATGG-TTAGTATGAACGTG-GAACT-TGGTTGGACCGTCACTGGCCAACA  775403

Query  281     AA-TATAACACAACTTTCGACAACGGATCTCTTGGTTCTCCCATCGATGAAGAACGCAGC  339
               || ||| |||||||||||||||||||||||||||||||||||||||||||||||||||||
Sbjct  775404  AACTAT-ACACAACTTTCGACAACGGATCTCTTGGTTCTCCCATCGATGAAGAACGCAGC  775462

Query  340     GAAACGCGATAGGTAATGTGAATTGCAGAATTCCGTGAATCATCGAATCTTTGAACGCAC  399
               ||||||||||||||||||||||||||||||||||||||||||||||||||||||||||||
Sbjct  775463  GAAACGCGATAGGTAATGTGAATTGCAGAATTCCGTGAATCATCGAATCTTTGAACGCAC  775522

Query  400     CTTGCGCTCTATGGTATTCCGTAGAGCATGCCTGTTTGAGTGCCGTGAATTCTCCCATCC  459
               |||||||||||||| | ||||||||||||||||||||||||||| |||| ||||||| ||
Sbjct  775523  CTTGCGCTCTATGGCAATCCGTAGAGCATGCCTGTTTGAGTGCCATGAAATCTCCCACCC  775582

Query  460     CAAGCGGTTTTTATCAAAG-AATTGCTAGGC-GAAGGGGT-TGAGATGGGCGTTGTTATA  516
               |||||||||||||  || | ||  ||| ||| || ||||| || ||| || | ||   | 
Sbjct  775583  CAAGCGGTTTTTA--AATGAAACGGCTTGGCGGATGGGGTCTG-GAT-GG-G-TG-CCT-  775634

Query  517     ACTG-CTTTTCTTCTCTAG-AAAAGCTCGCCCGAAAAACAGCTAACGCCTCTGGGCCACT  574
                ||| ||   || | |||| | | ||||||||||||  ||   | ||||| || | ||||
Sbjct  775635  -CTGCCTGCGCTAC-CTAGCACAGGCTCGCCCGAAATGCA-TGAGCGCCT-TGAGACACT  775690

Query  575     TTGCATCCGCTTCTCTG-AGGGGA-GAAGCGGCCAAGC-GCGCTCTGATCATCAGGCATA  631
               |||||||||| ||||||   |||| || |||||||||| | | | |  ||  | ||||| 
Sbjct  775691  TTGCATCCGCCTCTCTGTTTGGGAGGAGGCGGCCAAGCAGTG-T-TTTTCTCCTGGCATG  775748

Query  632     GCATGATACGTCATTTGCTATG----CTGTAGGA-GAGCATTTGGTTGTGGTTATACCGC  686
               ||||||||||||||||||||||    ||  |||| ||   ||||||||||    | | ||
Sbjct  775749  GCATGATACGTCATTTGCTATGTCGCCTAAAGGAGGAATGTTTGGTTGTG----T-CTGC  775803

Query  687     GTGCGTCAtttttttttttGCAAACGCAAAGAAAAAAGCCCCCTTTCATTTCTGGTCTCA  746
               ||| | |   ||     ||||   | |   |   | | |||  ||||| |||||||||||
Sbjct  775804  GTGTG-C---TTCGAACTTGC---CTCTGTG-GCACATCCCAATTTCACTTCTGGTCTCA  775855

Query  747     AATCAGGTAGGATCACCCGCTGAACTTAAGCATATCAATAAGCGGAGGAAAAGAAACTAA  806
               ||||||||||||||||||||||||||||||||||||||||||||||||||||||||||||
Sbjct  775856  AATCAGGTAGGATCACCCGCTGAACTTAAGCATATCAATAAGCGGAGGAAAAGAAACTAA  775915

Query  807     CAAGGATTCCCCTAGTAACGGCGAGCGAAGCGGGAAGAGCTCAAATTTGAAAGCTGGCAC  866
               ||||||||||||||||||||||||||||||||||||||||||||||||||||||||||  
Sbjct  775916  CAAGGATTCCCCTAGTAACGGCGAGCGAAGCGGGAAGAGCTCAAATTTGAAAGCTGGCGT  775975

Query  867     CTCCGGTGTCCGCGTTGTAATCTCGAGACGTGTTTTCCGTGCGGCTCTATGGACAAGTCC  926
               || ||| |||||||||||||||||||||||||||||||||||||||||||||||||||||
Sbjct  775976  CTTCGGCGTCCGCGTTGTAATCTCGAGACGTGTTTTCCGTGCGGCTCTATGGACAAGTCC  776035

Query  927     CTTGGAATAGGGCATCGTAGAGGGTGAGAATCCCGTACTTGCCATGGAAGAACCGTGCTT  986
               ||||||| ||||||||||||||||||| |||||||||||||||||||||| |||||||||
Sbjct  776036  CTTGGAACAGGGCATCGTAGAGGGTGAAAATCCCGTACTTGCCATGGAAGTACCGTGCTT  776095

Query  987     TGCGATACACGCTCTAAGAGTCGAGTTGTTTGGGATTGCAGCTCAAAATGGGTGGTAGAC  1046
               || ||||||||||| ||||||||||| |||||||||||| ||||||| ||||||||||||
Sbjct  776096  TGTGATACACGCTCCAAGAGTCGAGTAGTTTGGGATTGCTGCTCAAAGTGGGTGGTAGAC  776155

Query  1047    TCCATCTAAAGCTAAATATCGGGGAGAGACCGATAGCGAACAAGTACCGTGAGGGAAAGA  1106
               ||||||||||||||||||||||||||||||||||||||||||||||||||||||||||||
Sbjct  776156  TCCATCTAAAGCTAAATATCGGGGAGAGACCGATAGCGAACAAGTACCGTGAGGGAAAGA  776215

Query  1107    TGAAAAGCACTTTGGAAAGAGAGTTAAAAGTACGTGAAATTGTCGAAAGGGAAGCACTTG  1166
               ||||||||||||||||||||||||||||||||||||||||||||||||||||||||||||
Sbjct  776216  TGAAAAGCACTTTGGAAAGAGAGTTAAAAGTACGTGAAATTGTCGAAAGGGAAGCACTTG  776275

Query  1167    AAGTCAGCCATGCTGCTTGAGACTCAGCCTGGCCTTTGGGCTTGGTGTATTTCTCGGTGG  1226
               ||||||||||||||||||||||||||||||||| |||  ||||||||||||||||||| |
Sbjct  776276  AAGTCAGCCATGCTGCTTGAGACTCAGCCTGGC-TTT-TGCTTGGTGTATTTCTCGGTAG  776333

Query  1227    CAAGCCAGCATTGGTTTGGGTCGTCGGAGAAGCGCATAGGGAATGTAGCGTCTCCGGACG  1286
               |||||||||||||||||| ||||||||||||||| || |||||||| || ||  |||| |
Sbjct  776334  CAAGCCAGCATTGGTTTGTGTCGTCGGAGAAGCGTATGGGGAATGTGGCATCCTCGGATG  776393

Query  1287    TGTTATAGCCTTATGCAGGATACGACGACCTGGATCAAGGAACGCAGTGTGCCCTCTGGG  1346
               |||||||||| | |||||||||||||||| | || |||||||||||||||||||||||||
Sbjct  776394  TGTTATAGCCCTGTGCAGGATACGACGACGTAGACCAAGGAACGCAGTGTGCCCTCTGGG  776453

Query  1347    CGGGTCTTCGGACACCTTCACACTTAGGATGCTGGCGTAATGGCTTTAAGTGGCCCGTCT  1406
               ||||||||||||||||||||||||||||||||||||||||||||||||||||||||||||
Sbjct  776454  CGGGTCTTCGGACACCTTCACACTTAGGATGCTGGCGTAATGGCTTTAAGTGGCCCGTCT  776513

Query  1407    TGAAACACGGACCAAGGAGTCTAACATGTGTGCGAGTTTTTGGGTGGCAAACCCATGAGC  1466
               ||||||||||||||||||||||||||||||||||||||||||||||||||||||||||||
Sbjct  776514  TGAAACACGGACCAAGGAGTCTAACATGTGTGCGAGTTTTTGGGTGGCAAACCCATGAGC  776573

Query  1467    GTAATGAAAGTGAATACAGGTGGGATCCGCAAGGAGCACCATCGACCGGCCCTGAACTTC  1526
               ||||||||||||||| |||||||||||||||||||||||||||||||||||||||  |||
Sbjct  776574  GTAATGAAAGTGAATGCAGGTGGGATCCGCAAGGAGCACCATCGACCGGCCCTGATGTTC  776633

Query  1527    TGGGATGGGTCTGAGTAAGAGCATATATGTTGGGACCCGAAAGATGGTGAACTATGCCTG  1586
               | ||||||||||| ||||||||||||||||||||||||||||||||||||||||||||||
Sbjct  776634  TCGGATGGGTCTGCGTAAGAGCATATATGTTGGGACCCGAAAGATGGTGAACTATGCCTG  776693

Query  1587    AATAGGGCGAAGCCAGAGGAAACTCTGGTGGAGGCTCGCAGCGGTTCTGACGTGCAAATC  1646
               ||||||||||||||||||||||||||||||||||||||||||||||||||||||||||||
Sbjct  776694  AATAGGGCGAAGCCAGAGGAAACTCTGGTGGAGGCTCGCAGCGGTTCTGACGTGCAAATC  776753

Query  1647    GATCGTCAAATTTGGGTATAGGGGCGAAAGACTAATCGAACCATCTAGTAGCTGGTTCCT  1706
               ||||||||||||||||||||||||||||||||||||||||||||||||||||||||||||
Sbjct  776754  GATCGTCAAATTTGGGTATAGGGGCGAAAGACTAATCGAACCATCTAGTAGCTGGTTCCT  776813

Query  1707    GC  1708
               ||
Sbjct  776814  GC  776815


 Score = 128 bits (69),  Expect = 6e-25
 Identities = 112/131 (85%), Gaps = 9/131 (7%)
 Strand=Plus/Plus

Query  1       CAAGGTTTCTGTAGGTGAACCTGCAGAAGGATCATTAGTGAAGATTCAAGGGCCAGCCAT  60
               ||||||||||||||||||||||||||||||||||||||||||||||   ||||  |||||
Sbjct  728659  CAAGGTTTCTGTAGGTGAACCTGCAGAAGGATCATTAGTGAAGATTT--GGGCAGGCCAT  728716

Query  61      ACAGACGTACAATAAGTGTGTCTCTGGCGGCTCGTAT--CCACTATACATCCATAAACCC  118
               || ||||  ||| ||||||  | ||||| || | ||   |||||||||||||| ||||||
Sbjct  728717  ACGGACGC-CAAAAAGTGTC-C-CTGGCCGC-C-TACACCCACTATACATCCACAAACCC  728771

Query  119     GTGTGCACTGT  129
               |||||||||||
Sbjct  728772  GTGTGCACTGT  728782


 Score = 128 bits (69),  Expect = 6e-25
 Identities = 112/131 (85%), Gaps = 9/131 (7%)
 Strand=Plus/Plus

Query  1       CAAGGTTTCTGTAGGTGAACCTGCAGAAGGATCATTAGTGAAGATTCAAGGGCCAGCCAT  60
               ||||||||||||||||||||||||||||||||||||||||||||||   ||||  |||||
Sbjct  736411  CAAGGTTTCTGTAGGTGAACCTGCAGAAGGATCATTAGTGAAGATTT--GGGCAGGCCAT  736468

Query  61      ACAGACGTACAATAAGTGTGTCTCTGGCGGCTCGTAT--CCACTATACATCCATAAACCC  118
               || ||||  ||| ||||||  | ||||| || | ||   |||||||||||||| ||||||
Sbjct  736469  ACGGACGC-CAAAAAGTGTC-C-CTGGCCGC-C-TACACCCACTATACATCCACAAACCC  736523

Query  119     GTGTGCACTGT  129
               |||||||||||
Sbjct  736524  GTGTGCACTGT  736534


 Score = 128 bits (69),  Expect = 6e-25
 Identities = 112/131 (85%), Gaps = 9/131 (7%)
 Strand=Plus/Plus

Query  1       CAAGGTTTCTGTAGGTGAACCTGCAGAAGGATCATTAGTGAAGATTCAAGGGCCAGCCAT  60
               ||||||||||||||||||||||||||||||||||||||||||||||   ||||  |||||
Sbjct  744163  CAAGGTTTCTGTAGGTGAACCTGCAGAAGGATCATTAGTGAAGATTT--GGGCAGGCCAT  744220

Query  61      ACAGACGTACAATAAGTGTGTCTCTGGCGGCTCGTAT--CCACTATACATCCATAAACCC  118
               || ||||  ||| ||||||  | ||||| || | ||   |||||||||||||| ||||||
Sbjct  744221  ACGGACGC-CAAAAAGTGTC-C-CTGGCCGC-C-TACACCCACTATACATCCACAAACCC  744275

Query  119     GTGTGCACTGT  129
               |||||||||||
Sbjct  744276  GTGTGCACTGT  744286


 Score = 128 bits (69),  Expect = 6e-25
 Identities = 112/131 (85%), Gaps = 9/131 (7%)
 Strand=Plus/Plus

Query  1       CAAGGTTTCTGTAGGTGAACCTGCAGAAGGATCATTAGTGAAGATTCAAGGGCCAGCCAT  60
               ||||||||||||||||||||||||||||||||||||||||||||||   ||||  |||||
Sbjct  751916  CAAGGTTTCTGTAGGTGAACCTGCAGAAGGATCATTAGTGAAGATTT--GGGCAGGCCAT  751973

Query  61      ACAGACGTACAATAAGTGTGTCTCTGGCGGCTCGTAT--CCACTATACATCCATAAACCC  118
               || ||||  ||| ||||||  | ||||| || | ||   |||||||||||||| ||||||
Sbjct  751974  ACGGACGC-CAAAAAGTGTC-C-CTGGCCGC-C-TACACCCACTATACATCCACAAACCC  752028

Query  119     GTGTGCACTGT  129
               |||||||||||
Sbjct  752029  GTGTGCACTGT  752039


 Score = 128 bits (69),  Expect = 6e-25
 Identities = 112/131 (85%), Gaps = 9/131 (7%)
 Strand=Plus/Plus

Query  1       CAAGGTTTCTGTAGGTGAACCTGCAGAAGGATCATTAGTGAAGATTCAAGGGCCAGCCAT  60
               ||||||||||||||||||||||||||||||||||||||||||||||   ||||  |||||
Sbjct  759666  CAAGGTTTCTGTAGGTGAACCTGCAGAAGGATCATTAGTGAAGATTT--GGGCAGGCCAT  759723

Query  61      ACAGACGTACAATAAGTGTGTCTCTGGCGGCTCGTAT--CCACTATACATCCATAAACCC  118
               || ||||  ||| ||||||  | ||||| || | ||   |||||||||||||| ||||||
Sbjct  759724  ACGGACGC-CAAAAAGTGTC-C-CTGGCCGC-C-TACACCCACTATACATCCACAAACCC  759778

Query  119     GTGTGCACTGT  129
               |||||||||||
Sbjct  759779  GTGTGCACTGT  759789


 Score = 128 bits (69),  Expect = 6e-25
 Identities = 112/131 (85%), Gaps = 9/131 (7%)
 Strand=Plus/Plus

Query  1       CAAGGTTTCTGTAGGTGAACCTGCAGAAGGATCATTAGTGAAGATTCAAGGGCCAGCCAT  60
               ||||||||||||||||||||||||||||||||||||||||||||||   ||||  |||||
Sbjct  767416  CAAGGTTTCTGTAGGTGAACCTGCAGAAGGATCATTAGTGAAGATTT--GGGCAGGCCAT  767473

Query  61      ACAGACGTACAATAAGTGTGTCTCTGGCGGCTCGTAT--CCACTATACATCCATAAACCC  118
               || ||||  ||| ||||||  | ||||| || | ||   |||||||||||||| ||||||
Sbjct  767474  ACGGACGC-CAAAAAGTGTC-C-CTGGCCGC-C-TACACCCACTATACATCCACAAACCC  767528

Query  119     GTGTGCACTGT  129
               |||||||||||
Sbjct  767529  GTGTGCACTGT  767539


 Score = 128 bits (69),  Expect = 6e-25
 Identities = 112/131 (85%), Gaps = 9/131 (7%)
 Strand=Plus/Plus

Query  1       CAAGGTTTCTGTAGGTGAACCTGCAGAAGGATCATTAGTGAAGATTCAAGGGCCAGCCAT  60
               ||||||||||||||||||||||||||||||||||||||||||||||   ||||  |||||
Sbjct  775166  CAAGGTTTCTGTAGGTGAACCTGCAGAAGGATCATTAGTGAAGATTT--GGGCAGGCCAT  775223

Query  61      ACAGACGTACAATAAGTGTGTCTCTGGCGGCTCGTAT--CCACTATACATCCATAAACCC  118
               || ||||  ||| ||||||  | ||||| || | ||   |||||||||||||| ||||||
Sbjct  775224  ACGGACGC-CAAAAAGTGTC-C-CTGGCCGC-C-TACACCCACTATACATCCACAAACCC  775278

Query  119     GTGTGCACTGT  129
               |||||||||||
Sbjct  775279  GTGTGCACTGT  775289


>NC_040196.1 Malassezia restricta chromosome IV, complete sequence
Length=846651

 Score = 1938 bits (1049),  Expect = 0.0
 Identities = 1359/1502 (90%), Gaps = 47/1502 (3%)
 Strand=Plus/Plus

Query  221     ACAAACTCGTATGGATTTGTATGAACGTGAGATATATCGTTGGACCGTCACTGGCCAACA  280
               ||||||||| |||| || ||||||||||| ||  | | ||||||||||||||||||||||
Sbjct  728840  ACAAACTCGAATGG-TTAGTATGAACGTG-GAACT-TGGTTGGACCGTCACTGGCCAACA  728896

Query  281     AA-TATAACACAACTTTCGACAACGGATCTCTTGGTTCTCCCATCGATGAAGAACGCAGC  339
               || ||| |||||||||||||||||||||||||||||||||||||||||||||||||||||
Sbjct  728897  AACTAT-ACACAACTTTCGACAACGGATCTCTTGGTTCTCCCATCGATGAAGAACGCAGC  728955

Query  340     GAAACGCGATAGGTAATGTGAATTGCAGAATTCCGTGAATCATCGAATCTTTGAACGCAC  399
               ||||||||||||||||||||||||||||||||||||||||||||||||||||||||||||
Sbjct  728956  GAAACGCGATAGGTAATGTGAATTGCAGAATTCCGTGAATCATCGAATCTTTGAACGCAC  729015

Query  400     CTTGCGCTCTATGGTATTCCGTAGAGCATGCCTGTTTGAGTGCCGTGAATTCTCCCATCC  459
               |||||||||||||| | ||||||||||||||||||||||||||| |||| ||||||| ||
Sbjct  729016  CTTGCGCTCTATGGCAATCCGTAGAGCATGCCTGTTTGAGTGCCATGAAATCTCCCACCC  729075

Query  460     CAAGCGGTTTTTATCAAAG-AATTGCTAGGC-GAAGGGGT-TGAGATGGGCGTTGTTATA  516
               |||||||||||||  || | ||  ||| ||| || ||||| || ||| || | ||   | 
Sbjct  729076  CAAGCGGTTTTTA--AATGAAACGGCTTGGCGGATGGGGTCTG-GAT-GG-G-TG-CCT-  729127

Query  517     ACTG-CTTTTCTTCTCTAG-AAAAGCTCGCCCGAAAAACAGCTAACGCCTCTGGGCCACT  574
                ||| ||   || | |||| | | ||||||||||||  ||   | ||||| || | ||||
Sbjct  729128  -CTGCCTGCGCTAC-CTAGCACAGGCTCGCCCGAAATGCA-TGAGCGCCT-TGAGACACT  729183

Query  575     TTGCATCCGCTTCTCTG-AGGGGA-GAAGCGGCCAAGC-GCGCTCTGATCATCAGGCATA  631
               |||||||||| ||||||   |||| || |||||||||| | | | |  ||  | ||||| 
Sbjct  729184  TTGCATCCGCCTCTCTGTTTGGGAGGAGGCGGCCAAGCAGTG-T-TTTTCTCCTGGCATG  729241

Query  632     GCATGATACGTCATTTGCTATG----CTGTAGGA-GAGCATTTGGTTGTGGTTATACCGC  686
               ||||||||||||||||||||||    ||  |||| ||   ||||||||||    | | ||
Sbjct  729242  GCATGATACGTCATTTGCTATGTCGCCTAAAGGAGGAATGTTTGGTTGTG----T-CTGC  729296

Query  687     GTGCGTCAtttttttttttGCAAACGCAAAGAAAAAAGCCCCCTTTCATTTCTGGTCTCA  746
               ||| | |   ||     ||||   | |   |   | | |||  ||||| |||||||||||
Sbjct  729297  GTGTG-C---TTCGAACTTGC---CTCTGTG-GCACATCCCAATTTCACTTCTGGTCTCA  729348

Query  747     AATCAGGTAGGATCACCCGCTGAACTTAAGCATATCAATAAGCGGAGGAAAAGAAACTAA  806
               ||||||||||||||||||||||||||||||||||||||||||||||||||||||||||||
Sbjct  729349  AATCAGGTAGGATCACCCGCTGAACTTAAGCATATCAATAAGCGGAGGAAAAGAAACTAA  729408

Query  807     CAAGGATTCCCCTAGTAACGGCGAGCGAAGCGGGAAGAGCTCAAATTTGAAAGCTGGCAC  866
               ||||||||||||||||||||||||||||||||||||||||||||||||||||||||||  
Sbjct  729409  CAAGGATTCCCCTAGTAACGGCGAGCGAAGCGGGAAGAGCTCAAATTTGAAAGCTGGCGT  729468

Query  867     CTCCGGTGTCCGCGTTGTAATCTCGAGACGTGTTTTCCGTGCGGCTCTATGGACAAGTCC  926
               || ||| |||||||||||||||||||||||||||||||||||||||||||||||||||||
Sbjct  729469  CTTCGGCGTCCGCGTTGTAATCTCGAGACGTGTTTTCCGTGCGGCTCTATGGACAAGTCC  729528

Query  927     CTTGGAATAGGGCATCGTAGAGGGTGAGAATCCCGTACTTGCCATGGAAGAACCGTGCTT  986
               ||||||| ||||||||||||||||||| |||||||||||||||||||||| |||||||||
Sbjct  729529  CTTGGAACAGGGCATCGTAGAGGGTGAAAATCCCGTACTTGCCATGGAAGTACCGTGCTT  729588

Query  987     TGCGATACACGCTCTAAGAGTCGAGTTGTTTGGGATTGCAGCTCAAAATGGGTGGTAGAC  1046
               || ||||||||||| ||||||||||| |||||||||||| ||||||| ||||||||||||
Sbjct  729589  TGTGATACACGCTCCAAGAGTCGAGTAGTTTGGGATTGCTGCTCAAAGTGGGTGGTAGAC  729648

Query  1047    TCCATCTAAAGCTAAATATCGGGGAGAGACCGATAGCGAACAAGTACCGTGAGGGAAAGA  1106
               ||||||||||||||||||||||||||||||||||||||||||||||||||||||||||||
Sbjct  729649  TCCATCTAAAGCTAAATATCGGGGAGAGACCGATAGCGAACAAGTACCGTGAGGGAAAGA  729708

Query  1107    TGAAAAGCACTTTGGAAAGAGAGTTAAAAGTACGTGAAATTGTCGAAAGGGAAGCACTTG  1166
               ||||||||||||||||||||||||||||||||||||||||||||||||||||||||||||
Sbjct  729709  TGAAAAGCACTTTGGAAAGAGAGTTAAAAGTACGTGAAATTGTCGAAAGGGAAGCACTTG  729768

Query  1167    AAGTCAGCCATGCTGCTTGAGACTCAGCCTGGCCTTTGGGCTTGGTGTATTTCTCGGTGG  1226
               ||||||||||||||||||||||||||||||||| |||  ||||||||||||||||||| |
Sbjct  729769  AAGTCAGCCATGCTGCTTGAGACTCAGCCTGGC-TTT-TGCTTGGTGTATTTCTCGGTAG  729826

Query  1227    CAAGCCAGCATTGGTTTGGGTCGTCGGAGAAGCGCATAGGGAATGTAGCGTCTCCGGACG  1286
               |||||||||||||||||| ||||||||||||||| || |||||||| || ||  |||| |
Sbjct  729827  CAAGCCAGCATTGGTTTGTGTCGTCGGAGAAGCGTATGGGGAATGTGGCATCCTCGGATG  729886

Query  1287    TGTTATAGCCTTATGCAGGATACGACGACCTGGATCAAGGAACGCAGTGTGCCCTCTGGG  1346
               |||||||||| | |||||||||||||||| | || |||||||||||||||||||||||||
Sbjct  729887  TGTTATAGCCCTGTGCAGGATACGACGACGTAGACCAAGGAACGCAGTGTGCCCTCTGGG  729946

Query  1347    CGGGTCTTCGGACACCTTCACACTTAGGATGCTGGCGTAATGGCTTTAAGTGGCCCGTCT  1406
               ||||||||||||||||||||||||||||||||||||||||||||||||||||||||||||
Sbjct  729947  CGGGTCTTCGGACACCTTCACACTTAGGATGCTGGCGTAATGGCTTTAAGTGGCCCGTCT  730006

Query  1407    TGAAACACGGACCAAGGAGTCTAACATGTGTGCGAGTTTTTGGGTGGCAAACCCATGAGC  1466
               ||||||||||||||||||||||||||||||||||||||||||||||||||||||||||||
Sbjct  730007  TGAAACACGGACCAAGGAGTCTAACATGTGTGCGAGTTTTTGGGTGGCAAACCCATGAGC  730066

Query  1467    GTAATGAAAGTGAATACAGGTGGGATCCGCAAGGAGCACCATCGACCGGCCCTGAACTTC  1526
               ||||||||||||||| |||||||||||||||||||||||||||||||||||||||  |||
Sbjct  730067  GTAATGAAAGTGAATGCAGGTGGGATCCGCAAGGAGCACCATCGACCGGCCCTGATGTTC  730126

Query  1527    TGGGATGGGTCTGAGTAAGAGCATATATGTTGGGACCCGAAAGATGGTGAACTATGCCTG  1586
               | ||||||||||| ||||||||||||||||||||||||||||||||||||||||||||||
Sbjct  730127  TCGGATGGGTCTGCGTAAGAGCATATATGTTGGGACCCGAAAGATGGTGAACTATGCCTG  730186

Query  1587    AATAGGGCGAAGCCAGAGGAAACTCTGGTGGAGGCTCGCAGCGGTTCTGACGTGCAAATC  1646
               ||||||||||||||||||||||||||||||||||||||||||||||||||||||||||||
Sbjct  730187  AATAGGGCGAAGCCAGAGGAAACTCTGGTGGAGGCTCGCAGCGGTTCTGACGTGCAAATC  730246

Query  1647    GATCGTCAAATTTGGGTATAGGGGCGAAAGACTAATCGAACCATCTAGTAGCTGGTTCCT  1706
               ||||||||||||||||||||||||||||||||||||||||||||||||||||||||||||
Sbjct  730247  GATCGTCAAATTTGGGTATAGGGGCGAAAGACTAATCGAACCATCTAGTAGCTGGTTCCT  730306

Query  1707    GC  1708
               ||
Sbjct  730307  GC  730308


 Score = 1938 bits (1049),  Expect = 0.0
 Identities = 1359/1502 (90%), Gaps = 47/1502 (3%)
 Strand=Plus/Plus

Query  221     ACAAACTCGTATGGATTTGTATGAACGTGAGATATATCGTTGGACCGTCACTGGCCAACA  280
               ||||||||| |||| || ||||||||||| ||  | | ||||||||||||||||||||||
Sbjct  736592  ACAAACTCGAATGG-TTAGTATGAACGTG-GAACT-TGGTTGGACCGTCACTGGCCAACA  736648

Query  281     AA-TATAACACAACTTTCGACAACGGATCTCTTGGTTCTCCCATCGATGAAGAACGCAGC  339
               || ||| |||||||||||||||||||||||||||||||||||||||||||||||||||||
Sbjct  736649  AACTAT-ACACAACTTTCGACAACGGATCTCTTGGTTCTCCCATCGATGAAGAACGCAGC  736707

Query  340     GAAACGCGATAGGTAATGTGAATTGCAGAATTCCGTGAATCATCGAATCTTTGAACGCAC  399
               ||||||||||||||||||||||||||||||||||||||||||||||||||||||||||||
Sbjct  736708  GAAACGCGATAGGTAATGTGAATTGCAGAATTCCGTGAATCATCGAATCTTTGAACGCAC  736767

Query  400     CTTGCGCTCTATGGTATTCCGTAGAGCATGCCTGTTTGAGTGCCGTGAATTCTCCCATCC  459
               |||||||||||||| | ||||||||||||||||||||||||||| |||| ||||||| ||
Sbjct  736768  CTTGCGCTCTATGGCAATCCGTAGAGCATGCCTGTTTGAGTGCCATGAAATCTCCCACCC  736827

Query  460     CAAGCGGTTTTTATCAAAG-AATTGCTAGGC-GAAGGGGT-TGAGATGGGCGTTGTTATA  516
               |||||||||||||  || | ||  ||| ||| || ||||| || ||| || | ||   | 
Sbjct  736828  CAAGCGGTTTTTA--AATGAAACGGCTTGGCGGATGGGGTCTG-GAT-GG-G-TG-CCT-  736879

Query  517     ACTG-CTTTTCTTCTCTAG-AAAAGCTCGCCCGAAAAACAGCTAACGCCTCTGGGCCACT  574
                ||| ||   || | |||| | | ||||||||||||  ||   | ||||| || | ||||
Sbjct  736880  -CTGCCTGCGCTAC-CTAGCACAGGCTCGCCCGAAATGCA-TGAGCGCCT-TGAGACACT  736935

Query  575     TTGCATCCGCTTCTCTG-AGGGGA-GAAGCGGCCAAGC-GCGCTCTGATCATCAGGCATA  631
               |||||||||| ||||||   |||| || |||||||||| | | | |  ||  | ||||| 
Sbjct  736936  TTGCATCCGCCTCTCTGTTTGGGAGGAGGCGGCCAAGCAGTG-T-TTTTCTCCTGGCATG  736993

Query  632     GCATGATACGTCATTTGCTATG----CTGTAGGA-GAGCATTTGGTTGTGGTTATACCGC  686
               ||||||||||||||||||||||    ||  |||| ||   ||||||||||    | | ||
Sbjct  736994  GCATGATACGTCATTTGCTATGTCGCCTAAAGGAGGAATGTTTGGTTGTG----T-CTGC  737048

Query  687     GTGCGTCAtttttttttttGCAAACGCAAAGAAAAAAGCCCCCTTTCATTTCTGGTCTCA  746
               ||| | |   ||     ||||   | |   |   | | |||  ||||| |||||||||||
Sbjct  737049  GTGTG-C---TTCGAACTTGC---CTCTGTG-GCACATCCCAATTTCACTTCTGGTCTCA  737100

Query  747     AATCAGGTAGGATCACCCGCTGAACTTAAGCATATCAATAAGCGGAGGAAAAGAAACTAA  806
               ||||||||||||||||||||||||||||||||||||||||||||||||||||||||||||
Sbjct  737101  AATCAGGTAGGATCACCCGCTGAACTTAAGCATATCAATAAGCGGAGGAAAAGAAACTAA  737160

Query  807     CAAGGATTCCCCTAGTAACGGCGAGCGAAGCGGGAAGAGCTCAAATTTGAAAGCTGGCAC  866
               ||||||||||||||||||||||||||||||||||||||||||||||||||||||||||  
Sbjct  737161  CAAGGATTCCCCTAGTAACGGCGAGCGAAGCGGGAAGAGCTCAAATTTGAAAGCTGGCGT  737220

Query  867     CTCCGGTGTCCGCGTTGTAATCTCGAGACGTGTTTTCCGTGCGGCTCTATGGACAAGTCC  926
               || ||| |||||||||||||||||||||||||||||||||||||||||||||||||||||
Sbjct  737221  CTTCGGCGTCCGCGTTGTAATCTCGAGACGTGTTTTCCGTGCGGCTCTATGGACAAGTCC  737280

Query  927     CTTGGAATAGGGCATCGTAGAGGGTGAGAATCCCGTACTTGCCATGGAAGAACCGTGCTT  986
               ||||||| ||||||||||||||||||| |||||||||||||||||||||| |||||||||
Sbjct  737281  CTTGGAACAGGGCATCGTAGAGGGTGAAAATCCCGTACTTGCCATGGAAGTACCGTGCTT  737340

Query  987     TGCGATACACGCTCTAAGAGTCGAGTTGTTTGGGATTGCAGCTCAAAATGGGTGGTAGAC  1046
               || ||||||||||| ||||||||||| |||||||||||| ||||||| ||||||||||||
Sbjct  737341  TGTGATACACGCTCCAAGAGTCGAGTAGTTTGGGATTGCTGCTCAAAGTGGGTGGTAGAC  737400

Query  1047    TCCATCTAAAGCTAAATATCGGGGAGAGACCGATAGCGAACAAGTACCGTGAGGGAAAGA  1106
               ||||||||||||||||||||||||||||||||||||||||||||||||||||||||||||
Sbjct  737401  TCCATCTAAAGCTAAATATCGGGGAGAGACCGATAGCGAACAAGTACCGTGAGGGAAAGA  737460

Query  1107    TGAAAAGCACTTTGGAAAGAGAGTTAAAAGTACGTGAAATTGTCGAAAGGGAAGCACTTG  1166
               ||||||||||||||||||||||||||||||||||||||||||||||||||||||||||||
Sbjct  737461  TGAAAAGCACTTTGGAAAGAGAGTTAAAAGTACGTGAAATTGTCGAAAGGGAAGCACTTG  737520

Query  1167    AAGTCAGCCATGCTGCTTGAGACTCAGCCTGGCCTTTGGGCTTGGTGTATTTCTCGGTGG  1226
               ||||||||||||||||||||||||||||||||| |||  ||||||||||||||||||| |
Sbjct  737521  AAGTCAGCCATGCTGCTTGAGACTCAGCCTGGC-TTT-TGCTTGGTGTATTTCTCGGTAG  737578

Query  1227    CAAGCCAGCATTGGTTTGGGTCGTCGGAGAAGCGCATAGGGAATGTAGCGTCTCCGGACG  1286
               |||||||||||||||||| ||||||||||||||| || |||||||| || ||  |||| |
Sbjct  737579  CAAGCCAGCATTGGTTTGTGTCGTCGGAGAAGCGTATGGGGAATGTGGCATCCTCGGATG  737638

Query  1287    TGTTATAGCCTTATGCAGGATACGACGACCTGGATCAAGGAACGCAGTGTGCCCTCTGGG  1346
               |||||||||| | |||||||||||||||| | || |||||||||||||||||||||||||
Sbjct  737639  TGTTATAGCCCTGTGCAGGATACGACGACGTAGACCAAGGAACGCAGTGTGCCCTCTGGG  737698

Query  1347    CGGGTCTTCGGACACCTTCACACTTAGGATGCTGGCGTAATGGCTTTAAGTGGCCCGTCT  1406
               ||||||||||||||||||||||||||||||||||||||||||||||||||||||||||||
Sbjct  737699  CGGGTCTTCGGACACCTTCACACTTAGGATGCTGGCGTAATGGCTTTAAGTGGCCCGTCT  737758

Query  1407    TGAAACACGGACCAAGGAGTCTAACATGTGTGCGAGTTTTTGGGTGGCAAACCCATGAGC  1466
               ||||||||||||||||||||||||||||||||||||||||||||||||||||||||||||
Sbjct  737759  TGAAACACGGACCAAGGAGTCTAACATGTGTGCGAGTTTTTGGGTGGCAAACCCATGAGC  737818

Query  1467    GTAATGAAAGTGAATACAGGTGGGATCCGCAAGGAGCACCATCGACCGGCCCTGAACTTC  1526
               ||||||||||||||| |||||||||||||||||||||||||||||||||||||||  |||
Sbjct  737819  GTAATGAAAGTGAATGCAGGTGGGATCCGCAAGGAGCACCATCGACCGGCCCTGATGTTC  737878

Query  1527    TGGGATGGGTCTGAGTAAGAGCATATATGTTGGGACCCGAAAGATGGTGAACTATGCCTG  1586
               | ||||||||||| ||||||||||||||||||||||||||||||||||||||||||||||
Sbjct  737879  TCGGATGGGTCTGCGTAAGAGCATATATGTTGGGACCCGAAAGATGGTGAACTATGCCTG  737938

Query  1587    AATAGGGCGAAGCCAGAGGAAACTCTGGTGGAGGCTCGCAGCGGTTCTGACGTGCAAATC  1646
               ||||||||||||||||||||||||||||||||||||||||||||||||||||||||||||
Sbjct  737939  AATAGGGCGAAGCCAGAGGAAACTCTGGTGGAGGCTCGCAGCGGTTCTGACGTGCAAATC  737998

Query  1647    GATCGTCAAATTTGGGTATAGGGGCGAAAGACTAATCGAACCATCTAGTAGCTGGTTCCT  1706
               ||||||||||||||||||||||||||||||||||||||||||||||||||||||||||||
Sbjct  737999  GATCGTCAAATTTGGGTATAGGGGCGAAAGACTAATCGAACCATCTAGTAGCTGGTTCCT  738058

Query  1707    GC  1708
               ||
Sbjct  738059  GC  738060


 Score = 1938 bits (1049),  Expect = 0.0
 Identities = 1359/1502 (90%), Gaps = 47/1502 (3%)
 Strand=Plus/Plus

Query  221     ACAAACTCGTATGGATTTGTATGAACGTGAGATATATCGTTGGACCGTCACTGGCCAACA  280
               ||||||||| |||| || ||||||||||| ||  | | ||||||||||||||||||||||
Sbjct  744344  ACAAACTCGAATGG-TTAGTATGAACGTG-GAACT-TGGTTGGACCGTCACTGGCCAACA  744400

Query  281     AA-TATAACACAACTTTCGACAACGGATCTCTTGGTTCTCCCATCGATGAAGAACGCAGC  339
               || ||| |||||||||||||||||||||||||||||||||||||||||||||||||||||
Sbjct  744401  AACTAT-ACACAACTTTCGACAACGGATCTCTTGGTTCTCCCATCGATGAAGAACGCAGC  744459

Query  340     GAAACGCGATAGGTAATGTGAATTGCAGAATTCCGTGAATCATCGAATCTTTGAACGCAC  399
               ||||||||||||||||||||||||||||||||||||||||||||||||||||||||||||
Sbjct  744460  GAAACGCGATAGGTAATGTGAATTGCAGAATTCCGTGAATCATCGAATCTTTGAACGCAC  744519

Query  400     CTTGCGCTCTATGGTATTCCGTAGAGCATGCCTGTTTGAGTGCCGTGAATTCTCCCATCC  459
               |||||||||||||| | ||||||||||||||||||||||||||| |||| ||||||| ||
Sbjct  744520  CTTGCGCTCTATGGCAATCCGTAGAGCATGCCTGTTTGAGTGCCATGAAATCTCCCACCC  744579

Query  460     CAAGCGGTTTTTATCAAAG-AATTGCTAGGC-GAAGGGGT-TGAGATGGGCGTTGTTATA  516
               |||||||||||||  || | ||  ||| ||| || ||||| || ||| || | ||   | 
Sbjct  744580  CAAGCGGTTTTTA--AATGAAACGGCTTGGCGGATGGGGTCTG-GAT-GG-G-TG-CCT-  744631

Query  517     ACTG-CTTTTCTTCTCTAG-AAAAGCTCGCCCGAAAAACAGCTAACGCCTCTGGGCCACT  574
                ||| ||   || | |||| | | ||||||||||||  ||   | ||||| || | ||||
Sbjct  744632  -CTGCCTGCGCTAC-CTAGCACAGGCTCGCCCGAAATGCA-TGAGCGCCT-TGAGACACT  744687

Query  575     TTGCATCCGCTTCTCTG-AGGGGA-GAAGCGGCCAAGC-GCGCTCTGATCATCAGGCATA  631
               |||||||||| ||||||   |||| || |||||||||| | | | |  ||  | ||||| 
Sbjct  744688  TTGCATCCGCCTCTCTGTTTGGGAGGAGGCGGCCAAGCAGTG-T-TTTTCTCCTGGCATG  744745

Query  632     GCATGATACGTCATTTGCTATG----CTGTAGGA-GAGCATTTGGTTGTGGTTATACCGC  686
               ||||||||||||||||||||||    ||  |||| ||   ||||||||||    | | ||
Sbjct  744746  GCATGATACGTCATTTGCTATGTCGCCTAAAGGAGGAATGTTTGGTTGTG----T-CTGC  744800

Query  687     GTGCGTCAtttttttttttGCAAACGCAAAGAAAAAAGCCCCCTTTCATTTCTGGTCTCA  746
               ||| | |   ||     ||||   | |   |   | | |||  ||||| |||||||||||
Sbjct  744801  GTGTG-C---TTCGAACTTGC---CTCTGTG-GCACATCCCAATTTCACTTCTGGTCTCA  744852

Query  747     AATCAGGTAGGATCACCCGCTGAACTTAAGCATATCAATAAGCGGAGGAAAAGAAACTAA  806
               ||||||||||||||||||||||||||||||||||||||||||||||||||||||||||||
Sbjct  744853  AATCAGGTAGGATCACCCGCTGAACTTAAGCATATCAATAAGCGGAGGAAAAGAAACTAA  744912

Query  807     CAAGGATTCCCCTAGTAACGGCGAGCGAAGCGGGAAGAGCTCAAATTTGAAAGCTGGCAC  866
               ||||||||||||||||||||||||||||||||||||||||||||||||||||||||||  
Sbjct  744913  CAAGGATTCCCCTAGTAACGGCGAGCGAAGCGGGAAGAGCTCAAATTTGAAAGCTGGCGT  744972

Query  867     CTCCGGTGTCCGCGTTGTAATCTCGAGACGTGTTTTCCGTGCGGCTCTATGGACAAGTCC  926
               || ||| |||||||||||||||||||||||||||||||||||||||||||||||||||||
Sbjct  744973  CTTCGGCGTCCGCGTTGTAATCTCGAGACGTGTTTTCCGTGCGGCTCTATGGACAAGTCC  745032

Query  927     CTTGGAATAGGGCATCGTAGAGGGTGAGAATCCCGTACTTGCCATGGAAGAACCGTGCTT  986
               ||||||| ||||||||||||||||||| |||||||||||||||||||||| |||||||||
Sbjct  745033  CTTGGAACAGGGCATCGTAGAGGGTGAAAATCCCGTACTTGCCATGGAAGTACCGTGCTT  745092

Query  987     TGCGATACACGCTCTAAGAGTCGAGTTGTTTGGGATTGCAGCTCAAAATGGGTGGTAGAC  1046
               || ||||||||||| ||||||||||| |||||||||||| ||||||| ||||||||||||
Sbjct  745093  TGTGATACACGCTCCAAGAGTCGAGTAGTTTGGGATTGCTGCTCAAAGTGGGTGGTAGAC  745152

Query  1047    TCCATCTAAAGCTAAATATCGGGGAGAGACCGATAGCGAACAAGTACCGTGAGGGAAAGA  1106
               ||||||||||||||||||||||||||||||||||||||||||||||||||||||||||||
Sbjct  745153  TCCATCTAAAGCTAAATATCGGGGAGAGACCGATAGCGAACAAGTACCGTGAGGGAAAGA  745212

Query  1107    TGAAAAGCACTTTGGAAAGAGAGTTAAAAGTACGTGAAATTGTCGAAAGGGAAGCACTTG  1166
               ||||||||||||||||||||||||||||||||||||||||||||||||||||||||||||
Sbjct  745213  TGAAAAGCACTTTGGAAAGAGAGTTAAAAGTACGTGAAATTGTCGAAAGGGAAGCACTTG  745272

Query  1167    AAGTCAGCCATGCTGCTTGAGACTCAGCCTGGCCTTTGGGCTTGGTGTATTTCTCGGTGG  1226
               ||||||||||||||||||||||||||||||||| |||  ||||||||||||||||||| |
Sbjct  745273  AAGTCAGCCATGCTGCTTGAGACTCAGCCTGGC-TTT-TGCTTGGTGTATTTCTCGGTAG  745330

Query  1227    CAAGCCAGCATTGGTTTGGGTCGTCGGAGAAGCGCATAGGGAATGTAGCGTCTCCGGACG  1286
               |||||||||||||||||| ||||||||||||||| || |||||||| || ||  |||| |
Sbjct  745331  CAAGCCAGCATTGGTTTGTGTCGTCGGAGAAGCGTATGGGGAATGTGGCATCCTCGGATG  745390

Query  1287    TGTTATAGCCTTATGCAGGATACGACGACCTGGATCAAGGAACGCAGTGTGCCCTCTGGG  1346
               |||||||||| | |||||||||||||||| | || |||||||||||||||||||||||||
Sbjct  745391  TGTTATAGCCCTGTGCAGGATACGACGACGTAGACCAAGGAACGCAGTGTGCCCTCTGGG  745450

Query  1347    CGGGTCTTCGGACACCTTCACACTTAGGATGCTGGCGTAATGGCTTTAAGTGGCCCGTCT  1406
               ||||||||||||||||||||||||||||||||||||||||||||||||||||||||||||
Sbjct  745451  CGGGTCTTCGGACACCTTCACACTTAGGATGCTGGCGTAATGGCTTTAAGTGGCCCGTCT  745510

Query  1407    TGAAACACGGACCAAGGAGTCTAACATGTGTGCGAGTTTTTGGGTGGCAAACCCATGAGC  1466
               ||||||||||||||||||||||||||||||||||||||||||||||||||||||||||||
Sbjct  745511  TGAAACACGGACCAAGGAGTCTAACATGTGTGCGAGTTTTTGGGTGGCAAACCCATGAGC  745570

Query  1467    GTAATGAAAGTGAATACAGGTGGGATCCGCAAGGAGCACCATCGACCGGCCCTGAACTTC  1526
               ||||||||||||||| |||||||||||||||||||||||||||||||||||||||  |||
Sbjct  745571  GTAATGAAAGTGAATGCAGGTGGGATCCGCAAGGAGCACCATCGACCGGCCCTGATGTTC  745630

Query  1527    TGGGATGGGTCTGAGTAAGAGCATATATGTTGGGACCCGAAAGATGGTGAACTATGCCTG  1586
               | ||||||||||| ||||||||||||||||||||||||||||||||||||||||||||||
Sbjct  745631  TCGGATGGGTCTGCGTAAGAGCATATATGTTGGGACCCGAAAGATGGTGAACTATGCCTG  745690

Query  1587    AATAGGGCGAAGCCAGAGGAAACTCTGGTGGAGGCTCGCAGCGGTTCTGACGTGCAAATC  1646
               ||||||||||||||||||||||||||||||||||||||||||||||||||||||||||||
Sbjct  745691  AATAGGGCGAAGCCAGAGGAAACTCTGGTGGAGGCTCGCAGCGGTTCTGACGTGCAAATC  745750

Query  1647    GATCGTCAAATTTGGGTATAGGGGCGAAAGACTAATCGAACCATCTAGTAGCTGGTTCCT  1706
               ||||||||||||||||||||||||||||||||||||||||||||||||||||||||||||
Sbjct  745751  GATCGTCAAATTTGGGTATAGGGGCGAAAGACTAATCGAACCATCTAGTAGCTGGTTCCT  745810

Query  1707    GC  1708
               ||
Sbjct  745811  GC  745812


 Score = 1938 bits (1049),  Expect = 0.0
 Identities = 1359/1502 (90%), Gaps = 47/1502 (3%)
 Strand=Plus/Plus

Query  221     ACAAACTCGTATGGATTTGTATGAACGTGAGATATATCGTTGGACCGTCACTGGCCAACA  280
               ||||||||| |||| || ||||||||||| ||  | | ||||||||||||||||||||||
Sbjct  752097  ACAAACTCGAATGG-TTAGTATGAACGTG-GAACT-TGGTTGGACCGTCACTGGCCAACA  752153

Query  281     AA-TATAACACAACTTTCGACAACGGATCTCTTGGTTCTCCCATCGATGAAGAACGCAGC  339
               || ||| |||||||||||||||||||||||||||||||||||||||||||||||||||||
Sbjct  752154  AACTAT-ACACAACTTTCGACAACGGATCTCTTGGTTCTCCCATCGATGAAGAACGCAGC  752212

Query  340     GAAACGCGATAGGTAATGTGAATTGCAGAATTCCGTGAATCATCGAATCTTTGAACGCAC  399
               ||||||||||||||||||||||||||||||||||||||||||||||||||||||||||||
Sbjct  752213  GAAACGCGATAGGTAATGTGAATTGCAGAATTCCGTGAATCATCGAATCTTTGAACGCAC  752272

Query  400     CTTGCGCTCTATGGTATTCCGTAGAGCATGCCTGTTTGAGTGCCGTGAATTCTCCCATCC  459
               |||||||||||||| | ||||||||||||||||||||||||||| |||| ||||||| ||
Sbjct  752273  CTTGCGCTCTATGGCAATCCGTAGAGCATGCCTGTTTGAGTGCCATGAAATCTCCCACCC  752332

Query  460     CAAGCGGTTTTTATCAAAG-AATTGCTAGGC-GAAGGGGT-TGAGATGGGCGTTGTTATA  516
               |||||||||||||  || | ||  ||| ||| || ||||| || ||| || | ||   | 
Sbjct  752333  CAAGCGGTTTTTA--AATGAAACGGCTTGGCGGATGGGGTCTG-GAT-GG-G-TG-CCT-  752384

Query  517     ACTG-CTTTTCTTCTCTAG-AAAAGCTCGCCCGAAAAACAGCTAACGCCTCTGGGCCACT  574
                ||| ||   || | |||| | | ||||||||||||  ||   | ||||| || | ||||
Sbjct  752385  -CTGCCTGCGCTAC-CTAGCACAGGCTCGCCCGAAATGCA-TGAGCGCCT-TGAGACACT  752440

Query  575     TTGCATCCGCTTCTCTG-AGGGGA-GAAGCGGCCAAGC-GCGCTCTGATCATCAGGCATA  631
               |||||||||| ||||||   |||| || |||||||||| | | | |  ||  | ||||| 
Sbjct  752441  TTGCATCCGCCTCTCTGTTTGGGAGGAGGCGGCCAAGCAGTG-T-TTTTCTCCTGGCATG  752498

Query  632     GCATGATACGTCATTTGCTATG----CTGTAGGA-GAGCATTTGGTTGTGGTTATACCGC  686
               ||||||||||||||||||||||    ||  |||| ||   ||||||||||    | | ||
Sbjct  752499  GCATGATACGTCATTTGCTATGTCGCCTAAAGGAGGAATGTTTGGTTGTG----T-CTGC  752553

Query  687     GTGCGTCAtttttttttttGCAAACGCAAAGAAAAAAGCCCCCTTTCATTTCTGGTCTCA  746
               ||| | |   ||     ||||   | |   |   | | |||  ||||| |||||||||||
Sbjct  752554  GTGTG-C---TTCGAACTTGC---CTCTGTG-GCACATCCCAATTTCACTTCTGGTCTCA  752605

Query  747     AATCAGGTAGGATCACCCGCTGAACTTAAGCATATCAATAAGCGGAGGAAAAGAAACTAA  806
               ||||||||||||||||||||||||||||||||||||||||||||||||||||||||||||
Sbjct  752606  AATCAGGTAGGATCACCCGCTGAACTTAAGCATATCAATAAGCGGAGGAAAAGAAACTAA  752665

Query  807     CAAGGATTCCCCTAGTAACGGCGAGCGAAGCGGGAAGAGCTCAAATTTGAAAGCTGGCAC  866
               ||||||||||||||||||||||||||||||||||||||||||||||||||||||||||  
Sbjct  752666  CAAGGATTCCCCTAGTAACGGCGAGCGAAGCGGGAAGAGCTCAAATTTGAAAGCTGGCGT  752725

Query  867     CTCCGGTGTCCGCGTTGTAATCTCGAGACGTGTTTTCCGTGCGGCTCTATGGACAAGTCC  926
               || ||| |||||||||||||||||||||||||||||||||||||||||||||||||||||
Sbjct  752726  CTTCGGCGTCCGCGTTGTAATCTCGAGACGTGTTTTCCGTGCGGCTCTATGGACAAGTCC  752785

Query  927     CTTGGAATAGGGCATCGTAGAGGGTGAGAATCCCGTACTTGCCATGGAAGAACCGTGCTT  986
               ||||||| ||||||||||||||||||| |||||||||||||||||||||| |||||||||
Sbjct  752786  CTTGGAACAGGGCATCGTAGAGGGTGAAAATCCCGTACTTGCCATGGAAGTACCGTGCTT  752845

Query  987     TGCGATACACGCTCTAAGAGTCGAGTTGTTTGGGATTGCAGCTCAAAATGGGTGGTAGAC  1046
               || ||||||||||| ||||||||||| |||||||||||| ||||||| ||||||||||||
Sbjct  752846  TGTGATACACGCTCCAAGAGTCGAGTAGTTTGGGATTGCTGCTCAAAGTGGGTGGTAGAC  752905

Query  1047    TCCATCTAAAGCTAAATATCGGGGAGAGACCGATAGCGAACAAGTACCGTGAGGGAAAGA  1106
               ||||||||||||||||||||||||||||||||||||||||||||||||||||||||||||
Sbjct  752906  TCCATCTAAAGCTAAATATCGGGGAGAGACCGATAGCGAACAAGTACCGTGAGGGAAAGA  752965

Query  1107    TGAAAAGCACTTTGGAAAGAGAGTTAAAAGTACGTGAAATTGTCGAAAGGGAAGCACTTG  1166
               ||||||||||||||||||||||||||||||||||||||||||||||||||||||||||||
Sbjct  752966  TGAAAAGCACTTTGGAAAGAGAGTTAAAAGTACGTGAAATTGTCGAAAGGGAAGCACTTG  753025

Query  1167    AAGTCAGCCATGCTGCTTGAGACTCAGCCTGGCCTTTGGGCTTGGTGTATTTCTCGGTGG  1226
               ||||||||||||||||||||||||||||||||| |||  ||||||||||||||||||| |
Sbjct  753026  AAGTCAGCCATGCTGCTTGAGACTCAGCCTGGC-TTT-TGCTTGGTGTATTTCTCGGTAG  753083

Query  1227    CAAGCCAGCATTGGTTTGGGTCGTCGGAGAAGCGCATAGGGAATGTAGCGTCTCCGGACG  1286
               |||||||||||||||||| ||||||||||||||| || |||||||| || ||  |||| |
Sbjct  753084  CAAGCCAGCATTGGTTTGTGTCGTCGGAGAAGCGTATGGGGAATGTGGCATCCTCGGATG  753143

Query  1287    TGTTATAGCCTTATGCAGGATACGACGACCTGGATCAAGGAACGCAGTGTGCCCTCTGGG  1346
               |||||||||| | |||||||||||||||| | || |||||||||||||||||||||||||
Sbjct  753144  TGTTATAGCCCTGTGCAGGATACGACGACGTAGACCAAGGAACGCAGTGTGCCCTCTGGG  753203

Query  1347    CGGGTCTTCGGACACCTTCACACTTAGGATGCTGGCGTAATGGCTTTAAGTGGCCCGTCT  1406
               ||||||||||||||||||||||||||||||||||||||||||||||||||||||||||||
Sbjct  753204  CGGGTCTTCGGACACCTTCACACTTAGGATGCTGGCGTAATGGCTTTAAGTGGCCCGTCT  753263

Query  1407    TGAAACACGGACCAAGGAGTCTAACATGTGTGCGAGTTTTTGGGTGGCAAACCCATGAGC  1466
               ||||||||||||||||||||||||||||||||||||||||||||||||||||||||||||
Sbjct  753264  TGAAACACGGACCAAGGAGTCTAACATGTGTGCGAGTTTTTGGGTGGCAAACCCATGAGC  753323

Query  1467    GTAATGAAAGTGAATACAGGTGGGATCCGCAAGGAGCACCATCGACCGGCCCTGAACTTC  1526
               ||||||||||||||| |||||||||||||||||||||||||||||||||||||||  |||
Sbjct  753324  GTAATGAAAGTGAATGCAGGTGGGATCCGCAAGGAGCACCATCGACCGGCCCTGATGTTC  753383

Query  1527    TGGGATGGGTCTGAGTAAGAGCATATATGTTGGGACCCGAAAGATGGTGAACTATGCCTG  1586
               | ||||||||||| ||||||||||||||||||||||||||||||||||||||||||||||
Sbjct  753384  TCGGATGGGTCTGCGTAAGAGCATATATGTTGGGACCCGAAAGATGGTGAACTATGCCTG  753443

Query  1587    AATAGGGCGAAGCCAGAGGAAACTCTGGTGGAGGCTCGCAGCGGTTCTGACGTGCAAATC  1646
               ||||||||||||||||||||||||||||||||||||||||||||||||||||||||||||
Sbjct  753444  AATAGGGCGAAGCCAGAGGAAACTCTGGTGGAGGCTCGCAGCGGTTCTGACGTGCAAATC  753503

Query  1647    GATCGTCAAATTTGGGTATAGGGGCGAAAGACTAATCGAACCATCTAGTAGCTGGTTCCT  1706
               ||||||||||||||||||||||||||||||||||||||||||||||||||||||||||||
Sbjct  753504  GATCGTCAAATTTGGGTATAGGGGCGAAAGACTAATCGAACCATCTAGTAGCTGGTTCCT  753563

Query  1707    GC  1708
               ||
Sbjct  753564  GC  753565


 Score = 1938 bits (1049),  Expect = 0.0
 Identities = 1359/1502 (90%), Gaps = 47/1502 (3%)
 Strand=Plus/Plus

Query  221     ACAAACTCGTATGGATTTGTATGAACGTGAGATATATCGTTGGACCGTCACTGGCCAACA  280
               ||||||||| |||| || ||||||||||| ||  | | ||||||||||||||||||||||
Sbjct  759847  ACAAACTCGAATGG-TTAGTATGAACGTG-GAACT-TGGTTGGACCGTCACTGGCCAACA  759903

Query  281     AA-TATAACACAACTTTCGACAACGGATCTCTTGGTTCTCCCATCGATGAAGAACGCAGC  339
               || ||| |||||||||||||||||||||||||||||||||||||||||||||||||||||
Sbjct  759904  AACTAT-ACACAACTTTCGACAACGGATCTCTTGGTTCTCCCATCGATGAAGAACGCAGC  759962

Query  340     GAAACGCGATAGGTAATGTGAATTGCAGAATTCCGTGAATCATCGAATCTTTGAACGCAC  399
               ||||||||||||||||||||||||||||||||||||||||||||||||||||||||||||
Sbjct  759963  GAAACGCGATAGGTAATGTGAATTGCAGAATTCCGTGAATCATCGAATCTTTGAACGCAC  760022

Query  400     CTTGCGCTCTATGGTATTCCGTAGAGCATGCCTGTTTGAGTGCCGTGAATTCTCCCATCC  459
               |||||||||||||| | ||||||||||||||||||||||||||| |||| ||||||| ||
Sbjct  760023  CTTGCGCTCTATGGCAATCCGTAGAGCATGCCTGTTTGAGTGCCATGAAATCTCCCACCC  760082

Query  460     CAAGCGGTTTTTATCAAAG-AATTGCTAGGC-GAAGGGGT-TGAGATGGGCGTTGTTATA  516
               |||||||||||||  || | ||  ||| ||| || ||||| || ||| || | ||   | 
Sbjct  760083  CAAGCGGTTTTTA--AATGAAACGGCTTGGCGGATGGGGTCTG-GAT-GG-G-TG-CCT-  760134

Query  517     ACTG-CTTTTCTTCTCTAG-AAAAGCTCGCCCGAAAAACAGCTAACGCCTCTGGGCCACT  574
                ||| ||   || | |||| | | ||||||||||||  ||   | ||||| || | ||||
Sbjct  760135  -CTGCCTGCGCTAC-CTAGCACAGGCTCGCCCGAAATGCA-TGAGCGCCT-TGAGACACT  760190

Query  575     TTGCATCCGCTTCTCTG-AGGGGA-GAAGCGGCCAAGC-GCGCTCTGATCATCAGGCATA  631
               |||||||||| ||||||   |||| || |||||||||| | | | |  ||  | ||||| 
Sbjct  760191  TTGCATCCGCCTCTCTGTTTGGGAGGAGGCGGCCAAGCAGTG-T-TTTTCTCCTGGCATG  760248

Query  632     GCATGATACGTCATTTGCTATG----CTGTAGGA-GAGCATTTGGTTGTGGTTATACCGC  686
               ||||||||||||||||||||||    ||  |||| ||   ||||||||||    | | ||
Sbjct  760249  GCATGATACGTCATTTGCTATGTCGCCTAAAGGAGGAATGTTTGGTTGTG----T-CTGC  760303

Query  687     GTGCGTCAtttttttttttGCAAACGCAAAGAAAAAAGCCCCCTTTCATTTCTGGTCTCA  746
               ||| | |   ||     ||||   | |   |   | | |||  ||||| |||||||||||
Sbjct  760304  GTGTG-C---TTCGAACTTGC---CTCTGTG-GCACATCCCAATTTCACTTCTGGTCTCA  760355

Query  747     AATCAGGTAGGATCACCCGCTGAACTTAAGCATATCAATAAGCGGAGGAAAAGAAACTAA  806
               ||||||||||||||||||||||||||||||||||||||||||||||||||||||||||||
Sbjct  760356  AATCAGGTAGGATCACCCGCTGAACTTAAGCATATCAATAAGCGGAGGAAAAGAAACTAA  760415

Query  807     CAAGGATTCCCCTAGTAACGGCGAGCGAAGCGGGAAGAGCTCAAATTTGAAAGCTGGCAC  866
               ||||||||||||||||||||||||||||||||||||||||||||||||||||||||||  
Sbjct  760416  CAAGGATTCCCCTAGTAACGGCGAGCGAAGCGGGAAGAGCTCAAATTTGAAAGCTGGCGT  760475

Query  867     CTCCGGTGTCCGCGTTGTAATCTCGAGACGTGTTTTCCGTGCGGCTCTATGGACAAGTCC  926
               || ||| |||||||||||||||||||||||||||||||||||||||||||||||||||||
Sbjct  760476  CTTCGGCGTCCGCGTTGTAATCTCGAGACGTGTTTTCCGTGCGGCTCTATGGACAAGTCC  760535

Query  927     CTTGGAATAGGGCATCGTAGAGGGTGAGAATCCCGTACTTGCCATGGAAGAACCGTGCTT  986
               ||||||| ||||||||||||||||||| |||||||||||||||||||||| |||||||||
Sbjct  760536  CTTGGAACAGGGCATCGTAGAGGGTGAAAATCCCGTACTTGCCATGGAAGTACCGTGCTT  760595

Query  987     TGCGATACACGCTCTAAGAGTCGAGTTGTTTGGGATTGCAGCTCAAAATGGGTGGTAGAC  1046
               || ||||||||||| ||||||||||| |||||||||||| ||||||| ||||||||||||
Sbjct  760596  TGTGATACACGCTCCAAGAGTCGAGTAGTTTGGGATTGCTGCTCAAAGTGGGTGGTAGAC  760655

Query  1047    TCCATCTAAAGCTAAATATCGGGGAGAGACCGATAGCGAACAAGTACCGTGAGGGAAAGA  1106
               ||||||||||||||||||||||||||||||||||||||||||||||||||||||||||||
Sbjct  760656  TCCATCTAAAGCTAAATATCGGGGAGAGACCGATAGCGAACAAGTACCGTGAGGGAAAGA  760715

Query  1107    TGAAAAGCACTTTGGAAAGAGAGTTAAAAGTACGTGAAATTGTCGAAAGGGAAGCACTTG  1166
               ||||||||||||||||||||||||||||||||||||||||||||||||||||||||||||
Sbjct  760716  TGAAAAGCACTTTGGAAAGAGAGTTAAAAGTACGTGAAATTGTCGAAAGGGAAGCACTTG  760775

Query  1167    AAGTCAGCCATGCTGCTTGAGACTCAGCCTGGCCTTTGGGCTTGGTGTATTTCTCGGTGG  1226
               ||||||||||||||||||||||||||||||||| |||  ||||||||||||||||||| |
Sbjct  760776  AAGTCAGCCATGCTGCTTGAGACTCAGCCTGGC-TTT-TGCTTGGTGTATTTCTCGGTAG  760833

Query  1227    CAAGCCAGCATTGGTTTGGGTCGTCGGAGAAGCGCATAGGGAATGTAGCGTCTCCGGACG  1286
               |||||||||||||||||| ||||||||||||||| || |||||||| || ||  |||| |
Sbjct  760834  CAAGCCAGCATTGGTTTGTGTCGTCGGAGAAGCGTATGGGGAATGTGGCATCCTCGGATG  760893

Query  1287    TGTTATAGCCTTATGCAGGATACGACGACCTGGATCAAGGAACGCAGTGTGCCCTCTGGG  1346
               |||||||||| | |||||||||||||||| | || |||||||||||||||||||||||||
Sbjct  760894  TGTTATAGCCCTGTGCAGGATACGACGACGTAGACCAAGGAACGCAGTGTGCCCTCTGGG  760953

Query  1347    CGGGTCTTCGGACACCTTCACACTTAGGATGCTGGCGTAATGGCTTTAAGTGGCCCGTCT  1406
               ||||||||||||||||||||||||||||||||||||||||||||||||||||||||||||
Sbjct  760954  CGGGTCTTCGGACACCTTCACACTTAGGATGCTGGCGTAATGGCTTTAAGTGGCCCGTCT  761013

Query  1407    TGAAACACGGACCAAGGAGTCTAACATGTGTGCGAGTTTTTGGGTGGCAAACCCATGAGC  1466
               ||||||||||||||||||||||||||||||||||||||||||||||||||||||||||||
Sbjct  761014  TGAAACACGGACCAAGGAGTCTAACATGTGTGCGAGTTTTTGGGTGGCAAACCCATGAGC  761073

Query  1467    GTAATGAAAGTGAATACAGGTGGGATCCGCAAGGAGCACCATCGACCGGCCCTGAACTTC  1526
               ||||||||||||||| |||||||||||||||||||||||||||||||||||||||  |||
Sbjct  761074  GTAATGAAAGTGAATGCAGGTGGGATCCGCAAGGAGCACCATCGACCGGCCCTGATGTTC  761133

Query  1527    TGGGATGGGTCTGAGTAAGAGCATATATGTTGGGACCCGAAAGATGGTGAACTATGCCTG  1586
               | ||||||||||| ||||||||||||||||||||||||||||||||||||||||||||||
Sbjct  761134  TCGGATGGGTCTGCGTAAGAGCATATATGTTGGGACCCGAAAGATGGTGAACTATGCCTG  761193

Query  1587    AATAGGGCGAAGCCAGAGGAAACTCTGGTGGAGGCTCGCAGCGGTTCTGACGTGCAAATC  1646
               ||||||||||||||||||||||||||||||||||||||||||||||||||||||||||||
Sbjct  761194  AATAGGGCGAAGCCAGAGGAAACTCTGGTGGAGGCTCGCAGCGGTTCTGACGTGCAAATC  761253

Query  1647    GATCGTCAAATTTGGGTATAGGGGCGAAAGACTAATCGAACCATCTAGTAGCTGGTTCCT  1706
               ||||||||||||||||||||||||||||||||||||||||||||||||||||||||||||
Sbjct  761254  GATCGTCAAATTTGGGTATAGGGGCGAAAGACTAATCGAACCATCTAGTAGCTGGTTCCT  761313

Query  1707    GC  1708
               ||
Sbjct  761314  GC  761315


 Score = 1938 bits (1049),  Expect = 0.0
 Identities = 1359/1502 (90%), Gaps = 47/1502 (3%)
 Strand=Plus/Plus

Query  221     ACAAACTCGTATGGATTTGTATGAACGTGAGATATATCGTTGGACCGTCACTGGCCAACA  280
               ||||||||| |||| || ||||||||||| ||  | | ||||||||||||||||||||||
Sbjct  767597  ACAAACTCGAATGG-TTAGTATGAACGTG-GAACT-TGGTTGGACCGTCACTGGCCAACA  767653

Query  281     AA-TATAACACAACTTTCGACAACGGATCTCTTGGTTCTCCCATCGATGAAGAACGCAGC  339
               || ||| |||||||||||||||||||||||||||||||||||||||||||||||||||||
Sbjct  767654  AACTAT-ACACAACTTTCGACAACGGATCTCTTGGTTCTCCCATCGATGAAGAACGCAGC  767712

Query  340     GAAACGCGATAGGTAATGTGAATTGCAGAATTCCGTGAATCATCGAATCTTTGAACGCAC  399
               ||||||||||||||||||||||||||||||||||||||||||||||||||||||||||||
Sbjct  767713  GAAACGCGATAGGTAATGTGAATTGCAGAATTCCGTGAATCATCGAATCTTTGAACGCAC  767772

Query  400     CTTGCGCTCTATGGTATTCCGTAGAGCATGCCTGTTTGAGTGCCGTGAATTCTCCCATCC  459
               |||||||||||||| | ||||||||||||||||||||||||||| |||| ||||||| ||
Sbjct  767773  CTTGCGCTCTATGGCAATCCGTAGAGCATGCCTGTTTGAGTGCCATGAAATCTCCCACCC  767832

Query  460     CAAGCGGTTTTTATCAAAG-AATTGCTAGGC-GAAGGGGT-TGAGATGGGCGTTGTTATA  516
               |||||||||||||  || | ||  ||| ||| || ||||| || ||| || | ||   | 
Sbjct  767833  CAAGCGGTTTTTA--AATGAAACGGCTTGGCGGATGGGGTCTG-GAT-GG-G-TG-CCT-  767884

Query  517     ACTG-CTTTTCTTCTCTAG-AAAAGCTCGCCCGAAAAACAGCTAACGCCTCTGGGCCACT  574
                ||| ||   || | |||| | | ||||||||||||  ||   | ||||| || | ||||
Sbjct  767885  -CTGCCTGCGCTAC-CTAGCACAGGCTCGCCCGAAATGCA-TGAGCGCCT-TGAGACACT  767940

Query  575     TTGCATCCGCTTCTCTG-AGGGGA-GAAGCGGCCAAGC-GCGCTCTGATCATCAGGCATA  631
               |||||||||| ||||||   |||| || |||||||||| | | | |  ||  | ||||| 
Sbjct  767941  TTGCATCCGCCTCTCTGTTTGGGAGGAGGCGGCCAAGCAGTG-T-TTTTCTCCTGGCATG  767998

Query  632     GCATGATACGTCATTTGCTATG----CTGTAGGA-GAGCATTTGGTTGTGGTTATACCGC  686
               ||||||||||||||||||||||    ||  |||| ||   ||||||||||    | | ||
Sbjct  767999  GCATGATACGTCATTTGCTATGTCGCCTAAAGGAGGAATGTTTGGTTGTG----T-CTGC  768053

Query  687     GTGCGTCAtttttttttttGCAAACGCAAAGAAAAAAGCCCCCTTTCATTTCTGGTCTCA  746
               ||| | |   ||     ||||   | |   |   | | |||  ||||| |||||||||||
Sbjct  768054  GTGTG-C---TTCGAACTTGC---CTCTGTG-GCACATCCCAATTTCACTTCTGGTCTCA  768105

Query  747     AATCAGGTAGGATCACCCGCTGAACTTAAGCATATCAATAAGCGGAGGAAAAGAAACTAA  806
               ||||||||||||||||||||||||||||||||||||||||||||||||||||||||||||
Sbjct  768106  AATCAGGTAGGATCACCCGCTGAACTTAAGCATATCAATAAGCGGAGGAAAAGAAACTAA  768165

Query  807     CAAGGATTCCCCTAGTAACGGCGAGCGAAGCGGGAAGAGCTCAAATTTGAAAGCTGGCAC  866
               ||||||||||||||||||||||||||||||||||||||||||||||||||||||||||  
Sbjct  768166  CAAGGATTCCCCTAGTAACGGCGAGCGAAGCGGGAAGAGCTCAAATTTGAAAGCTGGCGT  768225

Query  867     CTCCGGTGTCCGCGTTGTAATCTCGAGACGTGTTTTCCGTGCGGCTCTATGGACAAGTCC  926
               || ||| |||||||||||||||||||||||||||||||||||||||||||||||||||||
Sbjct  768226  CTTCGGCGTCCGCGTTGTAATCTCGAGACGTGTTTTCCGTGCGGCTCTATGGACAAGTCC  768285

Query  927     CTTGGAATAGGGCATCGTAGAGGGTGAGAATCCCGTACTTGCCATGGAAGAACCGTGCTT  986
               ||||||| ||||||||||||||||||| |||||||||||||||||||||| |||||||||
Sbjct  768286  CTTGGAACAGGGCATCGTAGAGGGTGAAAATCCCGTACTTGCCATGGAAGTACCGTGCTT  768345

Query  987     TGCGATACACGCTCTAAGAGTCGAGTTGTTTGGGATTGCAGCTCAAAATGGGTGGTAGAC  1046
               || ||||||||||| ||||||||||| |||||||||||| ||||||| ||||||||||||
Sbjct  768346  TGTGATACACGCTCCAAGAGTCGAGTAGTTTGGGATTGCTGCTCAAAGTGGGTGGTAGAC  768405

Query  1047    TCCATCTAAAGCTAAATATCGGGGAGAGACCGATAGCGAACAAGTACCGTGAGGGAAAGA  1106
               ||||||||||||||||||||||||||||||||||||||||||||||||||||||||||||
Sbjct  768406  TCCATCTAAAGCTAAATATCGGGGAGAGACCGATAGCGAACAAGTACCGTGAGGGAAAGA  768465

Query  1107    TGAAAAGCACTTTGGAAAGAGAGTTAAAAGTACGTGAAATTGTCGAAAGGGAAGCACTTG  1166
               ||||||||||||||||||||||||||||||||||||||||||||||||||||||||||||
Sbjct  768466  TGAAAAGCACTTTGGAAAGAGAGTTAAAAGTACGTGAAATTGTCGAAAGGGAAGCACTTG  768525

Query  1167    AAGTCAGCCATGCTGCTTGAGACTCAGCCTGGCCTTTGGGCTTGGTGTATTTCTCGGTGG  1226
               ||||||||||||||||||||||||||||||||| |||  ||||||||||||||||||| |
Sbjct  768526  AAGTCAGCCATGCTGCTTGAGACTCAGCCTGGC-TTT-TGCTTGGTGTATTTCTCGGTAG  768583

Query  1227    CAAGCCAGCATTGGTTTGGGTCGTCGGAGAAGCGCATAGGGAATGTAGCGTCTCCGGACG  1286
               |||||||||||||||||| ||||||||||||||| || |||||||| || ||  |||| |
Sbjct  768584  CAAGCCAGCATTGGTTTGTGTCGTCGGAGAAGCGTATGGGGAATGTGGCATCCTCGGATG  768643

Query  1287    TGTTATAGCCTTATGCAGGATACGACGACCTGGATCAAGGAACGCAGTGTGCCCTCTGGG  1346
               |||||||||| | |||||||||||||||| | || |||||||||||||||||||||||||
Sbjct  768644  TGTTATAGCCCTGTGCAGGATACGACGACGTAGACCAAGGAACGCAGTGTGCCCTCTGGG  768703

Query  1347    CGGGTCTTCGGACACCTTCACACTTAGGATGCTGGCGTAATGGCTTTAAGTGGCCCGTCT  1406
               ||||||||||||||||||||||||||||||||||||||||||||||||||||||||||||
Sbjct  768704  CGGGTCTTCGGACACCTTCACACTTAGGATGCTGGCGTAATGGCTTTAAGTGGCCCGTCT  768763

Query  1407    TGAAACACGGACCAAGGAGTCTAACATGTGTGCGAGTTTTTGGGTGGCAAACCCATGAGC  1466
               ||||||||||||||||||||||||||||||||||||||||||||||||||||||||||||
Sbjct  768764  TGAAACACGGACCAAGGAGTCTAACATGTGTGCGAGTTTTTGGGTGGCAAACCCATGAGC  768823

Query  1467    GTAATGAAAGTGAATACAGGTGGGATCCGCAAGGAGCACCATCGACCGGCCCTGAACTTC  1526
               ||||||||||||||| |||||||||||||||||||||||||||||||||||||||  |||
Sbjct  768824  GTAATGAAAGTGAATGCAGGTGGGATCCGCAAGGAGCACCATCGACCGGCCCTGATGTTC  768883

Query  1527    TGGGATGGGTCTGAGTAAGAGCATATATGTTGGGACCCGAAAGATGGTGAACTATGCCTG  1586
               | ||||||||||| ||||||||||||||||||||||||||||||||||||||||||||||
Sbjct  768884  TCGGATGGGTCTGCGTAAGAGCATATATGTTGGGACCCGAAAGATGGTGAACTATGCCTG  768943

Query  1587    AATAGGGCGAAGCCAGAGGAAACTCTGGTGGAGGCTCGCAGCGGTTCTGACGTGCAAATC  1646
               ||||||||||||||||||||||||||||||||||||||||||||||||||||||||||||
Sbjct  768944  AATAGGGCGAAGCCAGAGGAAACTCTGGTGGAGGCTCGCAGCGGTTCTGACGTGCAAATC  769003

Query  1647    GATCGTCAAATTTGGGTATAGGGGCGAAAGACTAATCGAACCATCTAGTAGCTGGTTCCT  1706
               ||||||||||||||||||||||||||||||||||||||||||||||||||||||||||||
Sbjct  769004  GATCGTCAAATTTGGGTATAGGGGCGAAAGACTAATCGAACCATCTAGTAGCTGGTTCCT  769063

Query  1707    GC  1708
               ||
Sbjct  769064  GC  769065


 Score = 1938 bits (1049),  Expect = 0.0
 Identities = 1359/1502 (90%), Gaps = 47/1502 (3%)
 Strand=Plus/Plus

Query  221     ACAAACTCGTATGGATTTGTATGAACGTGAGATATATCGTTGGACCGTCACTGGCCAACA  280
               ||||||||| |||| || ||||||||||| ||  | | ||||||||||||||||||||||
Sbjct  775347  ACAAACTCGAATGG-TTAGTATGAACGTG-GAACT-TGGTTGGACCGTCACTGGCCAACA  775403

Query  281     AA-TATAACACAACTTTCGACAACGGATCTCTTGGTTCTCCCATCGATGAAGAACGCAGC  339
               || ||| |||||||||||||||||||||||||||||||||||||||||||||||||||||
Sbjct  775404  AACTAT-ACACAACTTTCGACAACGGATCTCTTGGTTCTCCCATCGATGAAGAACGCAGC  775462

Query  340     GAAACGCGATAGGTAATGTGAATTGCAGAATTCCGTGAATCATCGAATCTTTGAACGCAC  399
               ||||||||||||||||||||||||||||||||||||||||||||||||||||||||||||
Sbjct  775463  GAAACGCGATAGGTAATGTGAATTGCAGAATTCCGTGAATCATCGAATCTTTGAACGCAC  775522

Query  400     CTTGCGCTCTATGGTATTCCGTAGAGCATGCCTGTTTGAGTGCCGTGAATTCTCCCATCC  459
               |||||||||||||| | ||||||||||||||||||||||||||| |||| ||||||| ||
Sbjct  775523  CTTGCGCTCTATGGCAATCCGTAGAGCATGCCTGTTTGAGTGCCATGAAATCTCCCACCC  775582

Query  460     CAAGCGGTTTTTATCAAAG-AATTGCTAGGC-GAAGGGGT-TGAGATGGGCGTTGTTATA  516
               |||||||||||||  || | ||  ||| ||| || ||||| || ||| || | ||   | 
Sbjct  775583  CAAGCGGTTTTTA--AATGAAACGGCTTGGCGGATGGGGTCTG-GAT-GG-G-TG-CCT-  775634

Query  517     ACTG-CTTTTCTTCTCTAG-AAAAGCTCGCCCGAAAAACAGCTAACGCCTCTGGGCCACT  574
                ||| ||   || | |||| | | ||||||||||||  ||   | ||||| || | ||||
Sbjct  775635  -CTGCCTGCGCTAC-CTAGCACAGGCTCGCCCGAAATGCA-TGAGCGCCT-TGAGACACT  775690

Query  575     TTGCATCCGCTTCTCTG-AGGGGA-GAAGCGGCCAAGC-GCGCTCTGATCATCAGGCATA  631
               |||||||||| ||||||   |||| || |||||||||| | | | |  ||  | ||||| 
Sbjct  775691  TTGCATCCGCCTCTCTGTTTGGGAGGAGGCGGCCAAGCAGTG-T-TTTTCTCCTGGCATG  775748

Query  632     GCATGATACGTCATTTGCTATG----CTGTAGGA-GAGCATTTGGTTGTGGTTATACCGC  686
               ||||||||||||||||||||||    ||  |||| ||   ||||||||||    | | ||
Sbjct  775749  GCATGATACGTCATTTGCTATGTCGCCTAAAGGAGGAATGTTTGGTTGTG----T-CTGC  775803

Query  687     GTGCGTCAtttttttttttGCAAACGCAAAGAAAAAAGCCCCCTTTCATTTCTGGTCTCA  746
               ||| | |   ||     ||||   | |   |   | | |||  ||||| |||||||||||
Sbjct  775804  GTGTG-C---TTCGAACTTGC---CTCTGTG-GCACATCCCAATTTCACTTCTGGTCTCA  775855

Query  747     AATCAGGTAGGATCACCCGCTGAACTTAAGCATATCAATAAGCGGAGGAAAAGAAACTAA  806
               ||||||||||||||||||||||||||||||||||||||||||||||||||||||||||||
Sbjct  775856  AATCAGGTAGGATCACCCGCTGAACTTAAGCATATCAATAAGCGGAGGAAAAGAAACTAA  775915

Query  807     CAAGGATTCCCCTAGTAACGGCGAGCGAAGCGGGAAGAGCTCAAATTTGAAAGCTGGCAC  866
               ||||||||||||||||||||||||||||||||||||||||||||||||||||||||||  
Sbjct  775916  CAAGGATTCCCCTAGTAACGGCGAGCGAAGCGGGAAGAGCTCAAATTTGAAAGCTGGCGT  775975

Query  867     CTCCGGTGTCCGCGTTGTAATCTCGAGACGTGTTTTCCGTGCGGCTCTATGGACAAGTCC  926
               || ||| |||||||||||||||||||||||||||||||||||||||||||||||||||||
Sbjct  775976  CTTCGGCGTCCGCGTTGTAATCTCGAGACGTGTTTTCCGTGCGGCTCTATGGACAAGTCC  776035

Query  927     CTTGGAATAGGGCATCGTAGAGGGTGAGAATCCCGTACTTGCCATGGAAGAACCGTGCTT  986
               ||||||| ||||||||||||||||||| |||||||||||||||||||||| |||||||||
Sbjct  776036  CTTGGAACAGGGCATCGTAGAGGGTGAAAATCCCGTACTTGCCATGGAAGTACCGTGCTT  776095

Query  987     TGCGATACACGCTCTAAGAGTCGAGTTGTTTGGGATTGCAGCTCAAAATGGGTGGTAGAC  1046
               || ||||||||||| ||||||||||| |||||||||||| ||||||| ||||||||||||
Sbjct  776096  TGTGATACACGCTCCAAGAGTCGAGTAGTTTGGGATTGCTGCTCAAAGTGGGTGGTAGAC  776155

Query  1047    TCCATCTAAAGCTAAATATCGGGGAGAGACCGATAGCGAACAAGTACCGTGAGGGAAAGA  1106
               ||||||||||||||||||||||||||||||||||||||||||||||||||||||||||||
Sbjct  776156  TCCATCTAAAGCTAAATATCGGGGAGAGACCGATAGCGAACAAGTACCGTGAGGGAAAGA  776215

Query  1107    TGAAAAGCACTTTGGAAAGAGAGTTAAAAGTACGTGAAATTGTCGAAAGGGAAGCACTTG  1166
               ||||||||||||||||||||||||||||||||||||||||||||||||||||||||||||
Sbjct  776216  TGAAAAGCACTTTGGAAAGAGAGTTAAAAGTACGTGAAATTGTCGAAAGGGAAGCACTTG  776275

Query  1167    AAGTCAGCCATGCTGCTTGAGACTCAGCCTGGCCTTTGGGCTTGGTGTATTTCTCGGTGG  1226
               ||||||||||||||||||||||||||||||||| |||  ||||||||||||||||||| |
Sbjct  776276  AAGTCAGCCATGCTGCTTGAGACTCAGCCTGGC-TTT-TGCTTGGTGTATTTCTCGGTAG  776333

Query  1227    CAAGCCAGCATTGGTTTGGGTCGTCGGAGAAGCGCATAGGGAATGTAGCGTCTCCGGACG  1286
               |||||||||||||||||| ||||||||||||||| || |||||||| || ||  |||| |
Sbjct  776334  CAAGCCAGCATTGGTTTGTGTCGTCGGAGAAGCGTATGGGGAATGTGGCATCCTCGGATG  776393

Query  1287    TGTTATAGCCTTATGCAGGATACGACGACCTGGATCAAGGAACGCAGTGTGCCCTCTGGG  1346
               |||||||||| | |||||||||||||||| | || |||||||||||||||||||||||||
Sbjct  776394  TGTTATAGCCCTGTGCAGGATACGACGACGTAGACCAAGGAACGCAGTGTGCCCTCTGGG  776453

Query  1347    CGGGTCTTCGGACACCTTCACACTTAGGATGCTGGCGTAATGGCTTTAAGTGGCCCGTCT  1406
               ||||||||||||||||||||||||||||||||||||||||||||||||||||||||||||
Sbjct  776454  CGGGTCTTCGGACACCTTCACACTTAGGATGCTGGCGTAATGGCTTTAAGTGGCCCGTCT  776513

Query  1407    TGAAACACGGACCAAGGAGTCTAACATGTGTGCGAGTTTTTGGGTGGCAAACCCATGAGC  1466
               ||||||||||||||||||||||||||||||||||||||||||||||||||||||||||||
Sbjct  776514  TGAAACACGGACCAAGGAGTCTAACATGTGTGCGAGTTTTTGGGTGGCAAACCCATGAGC  776573

Query  1467    GTAATGAAAGTGAATACAGGTGGGATCCGCAAGGAGCACCATCGACCGGCCCTGAACTTC  1526
               ||||||||||||||| |||||||||||||||||||||||||||||||||||||||  |||
Sbjct  776574  GTAATGAAAGTGAATGCAGGTGGGATCCGCAAGGAGCACCATCGACCGGCCCTGATGTTC  776633

Query  1527    TGGGATGGGTCTGAGTAAGAGCATATATGTTGGGACCCGAAAGATGGTGAACTATGCCTG  1586
               | ||||||||||| ||||||||||||||||||||||||||||||||||||||||||||||
Sbjct  776634  TCGGATGGGTCTGCGTAAGAGCATATATGTTGGGACCCGAAAGATGGTGAACTATGCCTG  776693

Query  1587    AATAGGGCGAAGCCAGAGGAAACTCTGGTGGAGGCTCGCAGCGGTTCTGACGTGCAAATC  1646
               ||||||||||||||||||||||||||||||||||||||||||||||||||||||||||||
Sbjct  776694  AATAGGGCGAAGCCAGAGGAAACTCTGGTGGAGGCTCGCAGCGGTTCTGACGTGCAAATC  776753

Query  1647    GATCGTCAAATTTGGGTATAGGGGCGAAAGACTAATCGAACCATCTAGTAGCTGGTTCCT  1706
               ||||||||||||||||||||||||||||||||||||||||||||||||||||||||||||
Sbjct  776754  GATCGTCAAATTTGGGTATAGGGGCGAAAGACTAATCGAACCATCTAGTAGCTGGTTCCT  776813

Query  1707    GC  1708
               ||
Sbjct  776814  GC  776815


 Score = 128 bits (69),  Expect = 6e-25
 Identities = 112/131 (85%), Gaps = 9/131 (7%)
 Strand=Plus/Plus

Query  1       CAAGGTTTCTGTAGGTGAACCTGCAGAAGGATCATTAGTGAAGATTCAAGGGCCAGCCAT  60
               ||||||||||||||||||||||||||||||||||||||||||||||   ||||  |||||
Sbjct  728659  CAAGGTTTCTGTAGGTGAACCTGCAGAAGGATCATTAGTGAAGATTT--GGGCAGGCCAT  728716

Query  61      ACAGACGTACAATAAGTGTGTCTCTGGCGGCTCGTAT--CCACTATACATCCATAAACCC  118
               || ||||  ||| ||||||  | ||||| || | ||   |||||||||||||| ||||||
Sbjct  728717  ACGGACGC-CAAAAAGTGTC-C-CTGGCCGC-C-TACACCCACTATACATCCACAAACCC  728771

Query  119     GTGTGCACTGT  129
               |||||||||||
Sbjct  728772  GTGTGCACTGT  728782


 Score = 128 bits (69),  Expect = 6e-25
 Identities = 112/131 (85%), Gaps = 9/131 (7%)
 Strand=Plus/Plus

Query  1       CAAGGTTTCTGTAGGTGAACCTGCAGAAGGATCATTAGTGAAGATTCAAGGGCCAGCCAT  60
               ||||||||||||||||||||||||||||||||||||||||||||||   ||||  |||||
Sbjct  736411  CAAGGTTTCTGTAGGTGAACCTGCAGAAGGATCATTAGTGAAGATTT--GGGCAGGCCAT  736468

Query  61      ACAGACGTACAATAAGTGTGTCTCTGGCGGCTCGTAT--CCACTATACATCCATAAACCC  118
               || ||||  ||| ||||||  | ||||| || | ||   |||||||||||||| ||||||
Sbjct  736469  ACGGACGC-CAAAAAGTGTC-C-CTGGCCGC-C-TACACCCACTATACATCCACAAACCC  736523

Query  119     GTGTGCACTGT  129
               |||||||||||
Sbjct  736524  GTGTGCACTGT  736534


 Score = 128 bits (69),  Expect = 6e-25
 Identities = 112/131 (85%), Gaps = 9/131 (7%)
 Strand=Plus/Plus

Query  1       CAAGGTTTCTGTAGGTGAACCTGCAGAAGGATCATTAGTGAAGATTCAAGGGCCAGCCAT  60
               ||||||||||||||||||||||||||||||||||||||||||||||   ||||  |||||
Sbjct  744163  CAAGGTTTCTGTAGGTGAACCTGCAGAAGGATCATTAGTGAAGATTT--GGGCAGGCCAT  744220

Query  61      ACAGACGTACAATAAGTGTGTCTCTGGCGGCTCGTAT--CCACTATACATCCATAAACCC  118
               || ||||  ||| ||||||  | ||||| || | ||   |||||||||||||| ||||||
Sbjct  744221  ACGGACGC-CAAAAAGTGTC-C-CTGGCCGC-C-TACACCCACTATACATCCACAAACCC  744275

Query  119     GTGTGCACTGT  129
               |||||||||||
Sbjct  744276  GTGTGCACTGT  744286


 Score = 128 bits (69),  Expect = 6e-25
 Identities = 112/131 (85%), Gaps = 9/131 (7%)
 Strand=Plus/Plus

Query  1       CAAGGTTTCTGTAGGTGAACCTGCAGAAGGATCATTAGTGAAGATTCAAGGGCCAGCCAT  60
               ||||||||||||||||||||||||||||||||||||||||||||||   ||||  |||||
Sbjct  751916  CAAGGTTTCTGTAGGTGAACCTGCAGAAGGATCATTAGTGAAGATTT--GGGCAGGCCAT  751973

Query  61      ACAGACGTACAATAAGTGTGTCTCTGGCGGCTCGTAT--CCACTATACATCCATAAACCC  118
               || ||||  ||| ||||||  | ||||| || | ||   |||||||||||||| ||||||
Sbjct  751974  ACGGACGC-CAAAAAGTGTC-C-CTGGCCGC-C-TACACCCACTATACATCCACAAACCC  752028

Query  119     GTGTGCACTGT  129
               |||||||||||
Sbjct  752029  GTGTGCACTGT  752039


 Score = 128 bits (69),  Expect = 6e-25
 Identities = 112/131 (85%), Gaps = 9/131 (7%)
 Strand=Plus/Plus

Query  1       CAAGGTTTCTGTAGGTGAACCTGCAGAAGGATCATTAGTGAAGATTCAAGGGCCAGCCAT  60
               ||||||||||||||||||||||||||||||||||||||||||||||   ||||  |||||
Sbjct  759666  CAAGGTTTCTGTAGGTGAACCTGCAGAAGGATCATTAGTGAAGATTT--GGGCAGGCCAT  759723

Query  61      ACAGACGTACAATAAGTGTGTCTCTGGCGGCTCGTAT--CCACTATACATCCATAAACCC  118
               || ||||  ||| ||||||  | ||||| || | ||   |||||||||||||| ||||||
Sbjct  759724  ACGGACGC-CAAAAAGTGTC-C-CTGGCCGC-C-TACACCCACTATACATCCACAAACCC  759778

Query  119     GTGTGCACTGT  129
               |||||||||||
Sbjct  759779  GTGTGCACTGT  759789


 Score = 128 bits (69),  Expect = 6e-25
 Identities = 112/131 (85%), Gaps = 9/131 (7%)
 Strand=Plus/Plus

Query  1       CAAGGTTTCTGTAGGTGAACCTGCAGAAGGATCATTAGTGAAGATTCAAGGGCCAGCCAT  60
               ||||||||||||||||||||||||||||||||||||||||||||||   ||||  |||||
Sbjct  767416  CAAGGTTTCTGTAGGTGAACCTGCAGAAGGATCATTAGTGAAGATTT--GGGCAGGCCAT  767473

Query  61      ACAGACGTACAATAAGTGTGTCTCTGGCGGCTCGTAT--CCACTATACATCCATAAACCC  118
               || ||||  ||| ||||||  | ||||| || | ||   |||||||||||||| ||||||
Sbjct  767474  ACGGACGC-CAAAAAGTGTC-C-CTGGCCGC-C-TACACCCACTATACATCCACAAACCC  767528

Query  119     GTGTGCACTGT  129
               |||||||||||
Sbjct  767529  GTGTGCACTGT  767539


 Score = 128 bits (69),  Expect = 6e-25
 Identities = 112/131 (85%), Gaps = 9/131 (7%)
 Strand=Plus/Plus

Query  1       CAAGGTTTCTGTAGGTGAACCTGCAGAAGGATCATTAGTGAAGATTCAAGGGCCAGCCAT  60
               ||||||||||||||||||||||||||||||||||||||||||||||   ||||  |||||
Sbjct  775166  CAAGGTTTCTGTAGGTGAACCTGCAGAAGGATCATTAGTGAAGATTT--GGGCAGGCCAT  775223

Query  61      ACAGACGTACAATAAGTGTGTCTCTGGCGGCTCGTAT--CCACTATACATCCATAAACCC  118
               || ||||  ||| ||||||  | ||||| || | ||   |||||||||||||| ||||||
Sbjct  775224  ACGGACGC-CAAAAAGTGTC-C-CTGGCCGC-C-TACACCCACTATACATCCACAAACCC  775278

Query  119     GTGTGCACTGT  129
               |||||||||||
Sbjct  775279  GTGTGCACTGT  775289


>JAIBAA010000019.1 Malassezia arunalokei strain NCCPF 127130 contig019, whole genome 
shotgun sequence
Length=7699

 Score = 1930 bits (1045),  Expect = 0.0
 Identities = 1361/1506 (90%), Gaps = 51/1506 (3%)
 Strand=Plus/Plus

Query  221   ACAAACTCGTATGGATTTGTATGAACGTGAGATATATCGTTGGACCGTCACTGGCCAACA  280
             ||||||||| |||| || ||||||||||| ||  | | ||||||||||||||||||||||
Sbjct  285   ACAAACTCGAATGG-TTAGTATGAACGTG-GAACT-TGGTTGGACCGTCACTGGCCAACA  341

Query  281   AA-TATAACACAACTTTCGACAACGGATCTCTTGGTTCTCCCATCGATGAAGAACGCAGC  339
             || ||| |||||||||||||||||||||||||||||||||||||||||||||||||||||
Sbjct  342   AACTAT-ACACAACTTTCGACAACGGATCTCTTGGTTCTCCCATCGATGAAGAACGCAGC  400

Query  340   GAAACGCGATAGGTAATGTGAATTGCAGAATTCCGTGAATCATCGAATCTTTGAACGCAC  399
             ||||||||||||||||||||||||||||||||||||||||||||||||||||||||||||
Sbjct  401   GAAACGCGATAGGTAATGTGAATTGCAGAATTCCGTGAATCATCGAATCTTTGAACGCAC  460

Query  400   CTTGCGCTCTATGGTATTCCGTAGAGCATGCCTGTTTGAGTGCCGTGAATTCTCCCATCC  459
             |||||||||||||| | ||||||||||||||||||||||||||| |||| ||||||| ||
Sbjct  461   CTTGCGCTCTATGGCAATCCGTAGAGCATGCCTGTTTGAGTGCCATGAAATCTCCCACCC  520

Query  460   CAAGCGGTTTTT--ATCAAAGAATTGCTAGGC-GAAGGGGT-TGAGATGGGCGTTGTTAT  515
             ||||||||||||  ||   | ||  ||| ||| || ||||| || ||| || | ||   |
Sbjct  521   CAAGCGGTTTTTGAATGTGA-AACGGCTTGGCGGATGGGGTCTG-GAT-GG-G-TG-CCT  574

Query  516   AACTG-CTTTTCT--TCTCTAG---AAAAGCTCGCCCGAAAAACAGCTAACGCCTCTGGG  569
               ||| || | ||   |  |||   | | ||||||||||||  ||   | ||||| ||||
Sbjct  575   --CTGCCTGTGCTAAACCTTAGCCCACAGGCTCGCCCGAAATGCA-TGAGCGCCT-TGGG  630

Query  570   CCACTTTGCATCCGCTTCTCTGAGGGGA-GAAGCGGCCAAGC-GCGCTCTGATCATCAGG  627
              |||||||||||||| |||||   |||| || |||||||||| | | | |  ||  ||||
Sbjct  631   ACACTTTGCATCCGCCTCTCTTGTGGGAGGAGGCGGCCAAGCAGTG-T-TTTTCTCCAGG  688

Query  628   CATAGCATGATACGTCATTTGCTATG---CTGTA-GGA-GAGCATTTGGTTGTGGTTATA  682
             ||| ||||||||||||||||||||||   |   | ||| ||   ||||||||||    | 
Sbjct  689   CATGGCATGATACGTCATTTGCTATGTCGCCCAATGGAGGAATGTTTGGTTGTG----T-  743

Query  683   CCGCGTGCGTCAtttttttttttGCAAACGCAAAGAAAAAAGCCCCCTTTCATTTCTGGT  742
             | ||||| | |   ||     ||||   | |   |   |||  ||||||||| |||||||
Sbjct  744   CTGCGTGTG-C---TTCGAACTTGC---CTC--TGTGCAAA-TCCCCTTTCACTTCTGGT  793

Query  743   CTCAAATCAGGTAGGATCACCCGCTGAACTTAAGCATATCAATAAGCGGAGGAAAAGAAA  802
             ||||||||||||||||||||||||||||||||||||||||||||||||||||||||||||
Sbjct  794   CTCAAATCAGGTAGGATCACCCGCTGAACTTAAGCATATCAATAAGCGGAGGAAAAGAAA  853

Query  803   CTAACAAGGATTCCCCTAGTAACGGCGAGCGAAGCGGGAAGAGCTCAAATTTGAAAGCTG  862
             ||||||||||||||||||||||||||||||||||||||||||||||||||||||||||||
Sbjct  854   CTAACAAGGATTCCCCTAGTAACGGCGAGCGAAGCGGGAAGAGCTCAAATTTGAAAGCTG  913

Query  863   GCACCTCCGGTGTCCGCGTTGTAATCTCGAGACGTGTTTTCCGTGCGGCTCTATGGACAA  922
             ||  || ||| |||||||||||||||||||||||||||||||||||||||||||||||||
Sbjct  914   GCGTCTTCGGCGTCCGCGTTGTAATCTCGAGACGTGTTTTCCGTGCGGCTCTATGGACAA  973

Query  923   GTCCCTTGGAATAGGGCATCGTAGAGGGTGAGAATCCCGTACTTGCCATGGAAGAACCGT  982
             ||||||||||| ||||||||||||||||||| |||||||||||||||||||||| |||||
Sbjct  974   GTCCCTTGGAACAGGGCATCGTAGAGGGTGAAAATCCCGTACTTGCCATGGAAGTACCGT  1033

Query  983   GCTTTGCGATACACGCTCTAAGAGTCGAGTTGTTTGGGATTGCAGCTCAAAATGGGTGGT  1042
             |||||| ||||||||||| ||||||||||| |||||||||||| ||||||| ||||||||
Sbjct  1034  GCTTTGTGATACACGCTCCAAGAGTCGAGTAGTTTGGGATTGCTGCTCAAAGTGGGTGGT  1093

Query  1043  AGACTCCATCTAAAGCTAAATATCGGGGAGAGACCGATAGCGAACAAGTACCGTGAGGGA  1102
             ||||||||||||||||||||||||||||||||||||||||||||||||||||||||||||
Sbjct  1094  AGACTCCATCTAAAGCTAAATATCGGGGAGAGACCGATAGCGAACAAGTACCGTGAGGGA  1153

Query  1103  AAGATGAAAAGCACTTTGGAAAGAGAGTTAAAAGTACGTGAAATTGTCGAAAGGGAAGCA  1162
             ||||||||||||||||||||||||||||||||||||||||||||||||||||||||||||
Sbjct  1154  AAGATGAAAAGCACTTTGGAAAGAGAGTTAAAAGTACGTGAAATTGTCGAAAGGGAAGCA  1213

Query  1163  CTTGAAGTCAGCCATGCTGCTTGAGACTCAGCCTGGCCTTTGGGCTTGGTGTATTTCTCG  1222
             ||||||||||||||||||||||||||||||||||||| |||  |||||||||||||||||
Sbjct  1214  CTTGAAGTCAGCCATGCTGCTTGAGACTCAGCCTGGC-TTT-TGCTTGGTGTATTTCTCG  1271

Query  1223  GTGGCAAGCCAGCATTGGTTTGGGTCGTCGGAGAAGCGCATAGGGAATGTAGCGTCTCCG  1282
             || ||||||||||||||||||| |||||||||||||||||| |||||||| || ||  ||
Sbjct  1272  GTAGCAAGCCAGCATTGGTTTGTGTCGTCGGAGAAGCGCATGGGGAATGTGGCATCCTCG  1331

Query  1283  GACGTGTTATAGCCTTATGCAGGATACGACGACCTGGATCAAGGAACGCAGTGTGCCCTC  1342
             || ||||||||||| | |||||||||||||||| | || |||||||||||||||||||||
Sbjct  1332  GATGTGTTATAGCCCTGTGCAGGATACGACGACGTAGACCAAGGAACGCAGTGTGCCCTC  1391

Query  1343  TGGGCGGGTCTTCGGACACCTTCACACTTAGGATGCTGGCGTAATGGCTTTAAGTGGCCC  1402
             ||||||||||||||||||||||||||||||||||||||||||||||||||||||||||||
Sbjct  1392  TGGGCGGGTCTTCGGACACCTTCACACTTAGGATGCTGGCGTAATGGCTTTAAGTGGCCC  1451

Query  1403  GTCTTGAAACACGGACCAAGGAGTCTAACATGTGTGCGAGTTTTTGGGTGGCAAACCCAT  1462
             ||||||||||||||||||||||||||||||||||||||||||||||||||||||||||||
Sbjct  1452  GTCTTGAAACACGGACCAAGGAGTCTAACATGTGTGCGAGTTTTTGGGTGGCAAACCCAT  1511

Query  1463  GAGCGTAATGAAAGTGAATACAGGTGGGATCCGCAAGGAGCACCATCGACCGGCCCTGAA  1522
             ||||||||||||||||||| ||||||||||||||||||||||||||||||||||||||| 
Sbjct  1512  GAGCGTAATGAAAGTGAATGCAGGTGGGATCCGCAAGGAGCACCATCGACCGGCCCTGAT  1571

Query  1523  CTTCTGGGATGGGTCTGAGTAAGAGCATATATGTTGGGACCCGAAAGATGGTGAACTATG  1582
              |||| ||||||||||| ||||||||||||||||||||||||||||||||||||||||||
Sbjct  1572  GTTCTCGGATGGGTCTGCGTAAGAGCATATATGTTGGGACCCGAAAGATGGTGAACTATG  1631

Query  1583  CCTGAATAGGGCGAAGCCAGAGGAAACTCTGGTGGAGGCTCGCAGCGGTTCTGACGTGCA  1642
             ||||||||||||||||||||||||||||||||||||||||||||||||||||||||||||
Sbjct  1632  CCTGAATAGGGCGAAGCCAGAGGAAACTCTGGTGGAGGCTCGCAGCGGTTCTGACGTGCA  1691

Query  1643  AATCGATCGTCAAATTTGGGTATAGGGGCGAAAGACTAATCGAACCATCTAGTAGCTGGT  1702
             ||||||||||||||||||||||||||||||||||||||||||||||||||||||||||||
Sbjct  1692  AATCGATCGTCAAATTTGGGTATAGGGGCGAAAGACTAATCGAACCATCTAGTAGCTGGT  1751

Query  1703  TCCTGC  1708
             ||||||
Sbjct  1752  TCCTGC  1757


 Score = 128 bits (69),  Expect = 6e-25
 Identities = 112/131 (85%), Gaps = 9/131 (7%)
 Strand=Plus/Plus

Query  1    CAAGGTTTCTGTAGGTGAACCTGCAGAAGGATCATTAGTGAAGATTCAAGGGCCAGCCAT  60
            ||||||||||||||||||||||||||||||||||||||||||||||   ||||  |||||
Sbjct  105  CAAGGTTTCTGTAGGTGAACCTGCAGAAGGATCATTAGTGAAGATTT--GGGCAGGCCAT  162

Query  61   ACAGACGTACAATAAGTGTGTCTCTGGCGGCTCGTAT--CCACTATACATCCATAAACCC  118
            || ||||  ||| ||||||  | ||||| || | ||   |||||||||||||| ||||||
Sbjct  163  ACGGACGC-CAAAAAGTGTC-C-CTGGCCGC-C-TACACCCACTATACATCCACAAACCC  217

Query  119  GTGTGCACTGT  129
            |||||||||||
Sbjct  218  GTGTGCACTGT  228


>LGAV01000016.1 Malassezia pachydermatis strain CBS 1879 scaffold16, whole genome 
shotgun sequence
Length=8422

 Score = 1543 bits (835),  Expect = 0.0
 Identities = 932/979 (95%), Gaps = 5/979 (1%)
 Strand=Plus/Minus

Query  730   TTTCATTTCTGGTCTCAAATCAGGTAGGATCACCCGCTGAACTTAAGCATATCAATAAGC  789
             ||||| ||||||||||||||||||||||||||||||||||||||||||||||||||||||
Sbjct  3923  TTTCAATTCTGGTCTCAAATCAGGTAGGATCACCCGCTGAACTTAAGCATATCAATAAGC  3864

Query  790   GGAGGAAAAGAAACTAACAAGGATTCCCCTAGTAACGGCGAGCGAAGCGGGAAGAGCTCA  849
             |||||| |||||||||||||||||||||||||||||||||||||||||||||||||||||
Sbjct  3863  GGAGGAGAAGAAACTAACAAGGATTCCCCTAGTAACGGCGAGCGAAGCGGGAAGAGCTCA  3804

Query  850   AATTTGAAAGCTGGCACCTCCGGTGTCCGCGTTGTAATCTCGAGACGTGTTTTCCGTGCG  909
             ||||||||||||||||||| |||||||||||||||||||||||||||||||||||||| |
Sbjct  3803  AATTTGAAAGCTGGCACCTTCGGTGTCCGCGTTGTAATCTCGAGACGTGTTTTCCGTGTG  3744

Query  910   GCTCTATGGACAAGTCCCTTGGAATAGGGCATCGTAGAGGGTGAGAATCCCGTACTTGCC  969
             || ||||||||||||||||||||| ||||||||||||||||||| |||||||||||||||
Sbjct  3743  GCGCTATGGACAAGTCCCTTGGAACAGGGCATCGTAGAGGGTGAAAATCCCGTACTTGCC  3684

Query  970   ATGGAAGAACCGTGCTTTGCGATACACGCTCTAAGAGTCGAGTTGTTTGGGATTGCAGCT  1029
             ||||  | ||| ||||||| ||||||||||||||||||||||||||||||||||||||||
Sbjct  3683  ATGGCTGTACCATGCTTTGTGATACACGCTCTAAGAGTCGAGTTGTTTGGGATTGCAGCT  3624

Query  1030  CAAAATGGGTGGTAGACTCCATCTAAAGCTAAATATCGGGGAGAGACCGATAGCGAACAA  1089
             ||||||||||||||||||||||||||||||||||||||||||||||||||||||||||||
Sbjct  3623  CAAAATGGGTGGTAGACTCCATCTAAAGCTAAATATCGGGGAGAGACCGATAGCGAACAA  3564

Query  1090  GTACCGTGAGGGAAAGATGAAAAGCACTTTGGAAAGAGAGTTAAAAGTACGTGAAATTGT  1149
             ||||||||||||||||||||||||||||||||||||||||||||||||||||||||||||
Sbjct  3563  GTACCGTGAGGGAAAGATGAAAAGCACTTTGGAAAGAGAGTTAAAAGTACGTGAAATTGT  3504

Query  1150  CGAAAGGGAAGCACTTGAAGTCAGCCATGCTGCTTGAGACTCAGCCTGGCCTTTGGGCTT  1209
             |||||||||||| |||||||||||||||||||||||||||||||||| || ||||  |||
Sbjct  3503  CGAAAGGGAAGCGCTTGAAGTCAGCCATGCTGCTTGAGACTCAGCCTTGCTTTTG--CTT  3446

Query  1210  GGTGTATTTCTCGGTGGCAAGCCAGCATTGGTTTGGGTCGTCGGAGAAGCGCATAGGGAA  1269
             ||||||||||||||| ||||||||||||||||| | ||||||||||||| | ||  | ||
Sbjct  3445  GGTGTATTTCTCGGTAGCAAGCCAGCATTGGTTCGAGTCGTCGGAGAAGGGTATGAGAAA  3386

Query  1270  TGTAGCGTCTCCGGACGTGTTATAGCCTTATGCAGGATACGACGACCTGGATCAAGGAAC  1329
             ||| || ||  |||| ||||||||| ||| | | |||||||||||  |||||||||||||
Sbjct  3385  TGTGGCATCCTCGGATGTGTTATAGACTTGTACTGGATACGACGATTTGGATCAAGGAAC  3326

Query  1330  GCAGTGTGCCCTCTGGGCGGGTCTTCGGACACCTTCACACTTAGGATGCTGGCGTAATGG  1389
             |||||||||| ||| |||||||||||||||||||||||||||||||||||||||||||||
Sbjct  3325  GCAGTGTGCC-TCT-GGCGGGTCTTCGGACACCTTCACACTTAGGATGCTGGCGTAATGG  3268

Query  1390  CTTTAAGTGGCCCGTCTTGAAACACGGACCAAGGAGTCTAACATGTGTGCGAGTTTTTGG  1449
             ||||||| |||||||||||||||||||||||||||||||||||| |||||||||||||||
Sbjct  3267  CTTTAAGCGGCCCGTCTTGAAACACGGACCAAGGAGTCTAACATATGTGCGAGTTTTTGG  3208

Query  1450  GTGGCAAACCCATGAGCGTAATGAAAGTGAATACAGGTGGGATCCGCAAGGAGCACCATC  1509
             |||||||||||||||||||||||||||||||| |||||||||||| |  |||||||||||
Sbjct  3207  GTGGCAAACCCATGAGCGTAATGAAAGTGAATGCAGGTGGGATCCTCT-GGAGCACCATC  3149

Query  1510  GACCGGCCCTGAACTTCTGGGATGGGTCTGAGTAAGAGCATATATGTTGGGACCCGAAAG  1569
             |||||||||||| ||||||||||||||| |||||||||||| ||||||||||||||||||
Sbjct  3148  GACCGGCCCTGATCTTCTGGGATGGGTCCGAGTAAGAGCATGTATGTTGGGACCCGAAAG  3089

Query  1570  ATGGTGAACTATGCCTGAATAGGGCGAAGCCAGAGGAAACTCTGGTGGAGGCTCGCAGCG  1629
             ||||||||||||||||||||||||||||||||||||||||||||||||||||||||||||
Sbjct  3088  ATGGTGAACTATGCCTGAATAGGGCGAAGCCAGAGGAAACTCTGGTGGAGGCTCGCAGCG  3029

Query  1630  GTTCTGACGTGCAAATCGATCGTCAAATTTGGGTATAGGGGCGAAAGACTAATCGAACCA  1689
             ||||||||||||||||||||||||||||||||||||||||||||||||||||||||||||
Sbjct  3028  GTTCTGACGTGCAAATCGATCGTCAAATTTGGGTATAGGGGCGAAAGACTAATCGAACCA  2969

Query  1690  TCTAGTAGCTGGTTCCTGC  1708
             |||||||||||||||||||
Sbjct  2968  TCTAGTAGCTGGTTCCTGC  2950


 Score = 359 bits (194),  Expect = 2e-94
 Identities = 231/248 (93%), Gaps = 5/248 (2%)
 Strand=Plus/Minus

Query  221   ACAAACTCGTATGGATTTGTATGAACGTGAGATATATCGTTGGACCGTCACTGGCCAACA  280
             ||||||||||||||  ||||||| ||||  | || | |||||||||||||||||||||||
Sbjct  4481  ACAAACTCGTATGG--TTGTATGTACGT-TG-TA-AACGTTGGACCGTCACTGGCCAACA  4427

Query  281   AATATAACACAACTTTCGACAACGGATCTCTTGGTTCTCCCATCGATGAAGAACGCAGCG  340
             ||  | | ||||||||||||||||||||||||||||||||||||||||||||||||||||
Sbjct  4426  AACTTTATACAACTTTCGACAACGGATCTCTTGGTTCTCCCATCGATGAAGAACGCAGCG  4367

Query  341   AAACGCGATAGGTAATGTGAATTGCAGAATTCCGTGAATCATCGAATCTTTGAACGCACC  400
             ||||||||||||||||||||||||||||||||||||||||||||||||||||||||||||
Sbjct  4366  AAACGCGATAGGTAATGTGAATTGCAGAATTCCGTGAATCATCGAATCTTTGAACGCACC  4307

Query  401   TTGCGCTCTATGGTATTCCGTAGAGCATGCCTGTTTGAGTGCCGTGAATTCTCCCATCCC  460
             |||||||| |||||||||||| |||||||||||||||||||||| ||||||||||| |||
Sbjct  4306  TTGCGCTCCATGGTATTCCGTGGAGCATGCCTGTTTGAGTGCCGCGAATTCTCCCACCCC  4247

Query  461   AAGCGGTT  468
             || |||||
Sbjct  4246  AAACGGTT  4239


 Score = 111 bits (60),  Expect = 6e-20
 Identities = 106/127 (83%), Gaps = 8/127 (6%)
 Strand=Plus/Minus

Query  1     CAAGGTTTCTGTAGGTGAACCTGCAGAAGGATCATTAGTGAAGATTCAAGGGCCAGCCAT  60
             ||||||||||||||||||||||||||||||||||||||||||  ||  |||||| |||||
Sbjct  4640  CAAGGTTTCTGTAGGTGAACCTGCAGAAGGATCATTAGTGAAT-TTGTAGGGCCTGCCAT  4582

Query  61    ACAGACGTACAATAAGTGTGTCTCTGGCGGCTCGTATCCACTATACATCCATAAACCCGT  120
             || || |  |||   | ||  |||||||| | |  | |||||||||||||| ||||||||
Sbjct  4581  ACGGATGCGCAA---GCGT--CTCTGGCGCC-CA-ACCCACTATACATCCACAAACCCGT  4529

Query  121   GTGCACT  127
             |||||||
Sbjct  4528  GTGCACT  4522


>NW_017253153.1 Malassezia pachydermatis strain CBS 1879 chromosome Unknown scaffold16, 
whole genome shotgun sequence
Length=8422

 Score = 1543 bits (835),  Expect = 0.0
 Identities = 932/979 (95%), Gaps = 5/979 (1%)
 Strand=Plus/Minus

Query  730   TTTCATTTCTGGTCTCAAATCAGGTAGGATCACCCGCTGAACTTAAGCATATCAATAAGC  789
             ||||| ||||||||||||||||||||||||||||||||||||||||||||||||||||||
Sbjct  3923  TTTCAATTCTGGTCTCAAATCAGGTAGGATCACCCGCTGAACTTAAGCATATCAATAAGC  3864

Query  790   GGAGGAAAAGAAACTAACAAGGATTCCCCTAGTAACGGCGAGCGAAGCGGGAAGAGCTCA  849
             |||||| |||||||||||||||||||||||||||||||||||||||||||||||||||||
Sbjct  3863  GGAGGAGAAGAAACTAACAAGGATTCCCCTAGTAACGGCGAGCGAAGCGGGAAGAGCTCA  3804

Query  850   AATTTGAAAGCTGGCACCTCCGGTGTCCGCGTTGTAATCTCGAGACGTGTTTTCCGTGCG  909
             ||||||||||||||||||| |||||||||||||||||||||||||||||||||||||| |
Sbjct  3803  AATTTGAAAGCTGGCACCTTCGGTGTCCGCGTTGTAATCTCGAGACGTGTTTTCCGTGTG  3744

Query  910   GCTCTATGGACAAGTCCCTTGGAATAGGGCATCGTAGAGGGTGAGAATCCCGTACTTGCC  969
             || ||||||||||||||||||||| ||||||||||||||||||| |||||||||||||||
Sbjct  3743  GCGCTATGGACAAGTCCCTTGGAACAGGGCATCGTAGAGGGTGAAAATCCCGTACTTGCC  3684

Query  970   ATGGAAGAACCGTGCTTTGCGATACACGCTCTAAGAGTCGAGTTGTTTGGGATTGCAGCT  1029
             ||||  | ||| ||||||| ||||||||||||||||||||||||||||||||||||||||
Sbjct  3683  ATGGCTGTACCATGCTTTGTGATACACGCTCTAAGAGTCGAGTTGTTTGGGATTGCAGCT  3624

Query  1030  CAAAATGGGTGGTAGACTCCATCTAAAGCTAAATATCGGGGAGAGACCGATAGCGAACAA  1089
             ||||||||||||||||||||||||||||||||||||||||||||||||||||||||||||
Sbjct  3623  CAAAATGGGTGGTAGACTCCATCTAAAGCTAAATATCGGGGAGAGACCGATAGCGAACAA  3564

Query  1090  GTACCGTGAGGGAAAGATGAAAAGCACTTTGGAAAGAGAGTTAAAAGTACGTGAAATTGT  1149
             ||||||||||||||||||||||||||||||||||||||||||||||||||||||||||||
Sbjct  3563  GTACCGTGAGGGAAAGATGAAAAGCACTTTGGAAAGAGAGTTAAAAGTACGTGAAATTGT  3504

Query  1150  CGAAAGGGAAGCACTTGAAGTCAGCCATGCTGCTTGAGACTCAGCCTGGCCTTTGGGCTT  1209
             |||||||||||| |||||||||||||||||||||||||||||||||| || ||||  |||
Sbjct  3503  CGAAAGGGAAGCGCTTGAAGTCAGCCATGCTGCTTGAGACTCAGCCTTGCTTTTG--CTT  3446

Query  1210  GGTGTATTTCTCGGTGGCAAGCCAGCATTGGTTTGGGTCGTCGGAGAAGCGCATAGGGAA  1269
             ||||||||||||||| ||||||||||||||||| | ||||||||||||| | ||  | ||
Sbjct  3445  GGTGTATTTCTCGGTAGCAAGCCAGCATTGGTTCGAGTCGTCGGAGAAGGGTATGAGAAA  3386

Query  1270  TGTAGCGTCTCCGGACGTGTTATAGCCTTATGCAGGATACGACGACCTGGATCAAGGAAC  1329
             ||| || ||  |||| ||||||||| ||| | | |||||||||||  |||||||||||||
Sbjct  3385  TGTGGCATCCTCGGATGTGTTATAGACTTGTACTGGATACGACGATTTGGATCAAGGAAC  3326

Query  1330  GCAGTGTGCCCTCTGGGCGGGTCTTCGGACACCTTCACACTTAGGATGCTGGCGTAATGG  1389
             |||||||||| ||| |||||||||||||||||||||||||||||||||||||||||||||
Sbjct  3325  GCAGTGTGCC-TCT-GGCGGGTCTTCGGACACCTTCACACTTAGGATGCTGGCGTAATGG  3268

Query  1390  CTTTAAGTGGCCCGTCTTGAAACACGGACCAAGGAGTCTAACATGTGTGCGAGTTTTTGG  1449
             ||||||| |||||||||||||||||||||||||||||||||||| |||||||||||||||
Sbjct  3267  CTTTAAGCGGCCCGTCTTGAAACACGGACCAAGGAGTCTAACATATGTGCGAGTTTTTGG  3208

Query  1450  GTGGCAAACCCATGAGCGTAATGAAAGTGAATACAGGTGGGATCCGCAAGGAGCACCATC  1509
             |||||||||||||||||||||||||||||||| |||||||||||| |  |||||||||||
Sbjct  3207  GTGGCAAACCCATGAGCGTAATGAAAGTGAATGCAGGTGGGATCCTCT-GGAGCACCATC  3149

Query  1510  GACCGGCCCTGAACTTCTGGGATGGGTCTGAGTAAGAGCATATATGTTGGGACCCGAAAG  1569
             |||||||||||| ||||||||||||||| |||||||||||| ||||||||||||||||||
Sbjct  3148  GACCGGCCCTGATCTTCTGGGATGGGTCCGAGTAAGAGCATGTATGTTGGGACCCGAAAG  3089

Query  1570  ATGGTGAACTATGCCTGAATAGGGCGAAGCCAGAGGAAACTCTGGTGGAGGCTCGCAGCG  1629
             ||||||||||||||||||||||||||||||||||||||||||||||||||||||||||||
Sbjct  3088  ATGGTGAACTATGCCTGAATAGGGCGAAGCCAGAGGAAACTCTGGTGGAGGCTCGCAGCG  3029

Query  1630  GTTCTGACGTGCAAATCGATCGTCAAATTTGGGTATAGGGGCGAAAGACTAATCGAACCA  1689
             ||||||||||||||||||||||||||||||||||||||||||||||||||||||||||||
Sbjct  3028  GTTCTGACGTGCAAATCGATCGTCAAATTTGGGTATAGGGGCGAAAGACTAATCGAACCA  2969

Query  1690  TCTAGTAGCTGGTTCCTGC  1708
             |||||||||||||||||||
Sbjct  2968  TCTAGTAGCTGGTTCCTGC  2950


 Score = 359 bits (194),  Expect = 2e-94
 Identities = 231/248 (93%), Gaps = 5/248 (2%)
 Strand=Plus/Minus

Query  221   ACAAACTCGTATGGATTTGTATGAACGTGAGATATATCGTTGGACCGTCACTGGCCAACA  280
             ||||||||||||||  ||||||| ||||  | || | |||||||||||||||||||||||
Sbjct  4481  ACAAACTCGTATGG--TTGTATGTACGT-TG-TA-AACGTTGGACCGTCACTGGCCAACA  4427

Query  281   AATATAACACAACTTTCGACAACGGATCTCTTGGTTCTCCCATCGATGAAGAACGCAGCG  340
             ||  | | ||||||||||||||||||||||||||||||||||||||||||||||||||||
Sbjct  4426  AACTTTATACAACTTTCGACAACGGATCTCTTGGTTCTCCCATCGATGAAGAACGCAGCG  4367

Query  341   AAACGCGATAGGTAATGTGAATTGCAGAATTCCGTGAATCATCGAATCTTTGAACGCACC  400
             ||||||||||||||||||||||||||||||||||||||||||||||||||||||||||||
Sbjct  4366  AAACGCGATAGGTAATGTGAATTGCAGAATTCCGTGAATCATCGAATCTTTGAACGCACC  4307

Query  401   TTGCGCTCTATGGTATTCCGTAGAGCATGCCTGTTTGAGTGCCGTGAATTCTCCCATCCC  460
             |||||||| |||||||||||| |||||||||||||||||||||| ||||||||||| |||
Sbjct  4306  TTGCGCTCCATGGTATTCCGTGGAGCATGCCTGTTTGAGTGCCGCGAATTCTCCCACCCC  4247

Query  461   AAGCGGTT  468
             || |||||
Sbjct  4246  AAACGGTT  4239


 Score = 111 bits (60),  Expect = 6e-20
 Identities = 106/127 (83%), Gaps = 8/127 (6%)
 Strand=Plus/Minus

Query  1     CAAGGTTTCTGTAGGTGAACCTGCAGAAGGATCATTAGTGAAGATTCAAGGGCCAGCCAT  60
             ||||||||||||||||||||||||||||||||||||||||||  ||  |||||| |||||
Sbjct  4640  CAAGGTTTCTGTAGGTGAACCTGCAGAAGGATCATTAGTGAAT-TTGTAGGGCCTGCCAT  4582

Query  61    ACAGACGTACAATAAGTGTGTCTCTGGCGGCTCGTATCCACTATACATCCATAAACCCGT  120
             || || |  |||   | ||  |||||||| | |  | |||||||||||||| ||||||||
Sbjct  4581  ACGGATGCGCAA---GCGT--CTCTGGCGCC-CA-ACCCACTATACATCCACAAACCCGT  4529

Query  121   GTGCACT  127
             |||||||
Sbjct  4528  GTGCACT  4522


>HE999567.1 Malassezia sympodialis ATCC 42132 genomic scaffold, msy_sf_19, 
whole genome shotgun sequence
Length=107386

 Score = 1483 bits (803),  Expect = 0.0
 Identities = 926/986 (94%), Gaps = 6/986 (1%)
 Strand=Plus/Plus

Query  723     AGCCCCCTTTCATTTCTGGTCTCAAATCAGGTAGGATCACCCGCTGAACTTAAGCATATC  782
               |||||  ||| | |||||||||||||||||||||||||||||||||||||||||||||||
Sbjct  99607   AGCCCTTTTTTAATTCTGGTCTCAAATCAGGTAGGATCACCCGCTGAACTTAAGCATATC  99666

Query  783     AATAAGCGGAGGAAAAGAAACTAACAAGGATTCCCCTAGTAACGGCGAGCGAAGCGGGAA  842
               ||||||||||||||||||||||||||||||||||||||||||||||||||||||||||||
Sbjct  99667   AATAAGCGGAGGAAAAGAAACTAACAAGGATTCCCCTAGTAACGGCGAGCGAAGCGGGAA  99726

Query  843     GAGCTCAAATTTGAAAGCTGGCACCTCCGGTGTCCGCGTTGTAATCTCGAGACGTGTTTT  902
               ||||||||||||||||||||||||||||||||||||||||||||||||||||||||||||
Sbjct  99727   GAGCTCAAATTTGAAAGCTGGCACCTCCGGTGTCCGCGTTGTAATCTCGAGACGTGTTTT  99786

Query  903     CCGTGCGGCTCTATGGACAAGTCCCTTGGAATAGGGCATCGTAGAGGGTGAGAATCCCGT  962
               ||||||||||||||||||||||||||||||| ||||||||||||||||||| ||||||||
Sbjct  99787   CCGTGCGGCTCTATGGACAAGTCCCTTGGAACAGGGCATCGTAGAGGGTGAAAATCCCGT  99846

Query  963     ACTTGCCATGGAAGAACCGTGCTTTGCGATACACGCTCTAAGAGTCGAGTTGTTTGGGAT  1022
               |||||||||||| | ||||||||||| |||||||||||||||||||||||||||||||||
Sbjct  99847   ACTTGCCATGGATGTACCGTGCTTTGTGATACACGCTCTAAGAGTCGAGTTGTTTGGGAT  99906

Query  1023    TGCAGCTCAAAATGGGTGGTAGACTCCATCTAAAGCTAAATATCGGGGAGAGACCGATAG  1082
               ||||||||||||||||||||||||||||||||||||||||||||||||||||||||||||
Sbjct  99907   TGCAGCTCAAAATGGGTGGTAGACTCCATCTAAAGCTAAATATCGGGGAGAGACCGATAG  99966

Query  1083    CGAACAAGTACCGTGAGGGAAAGATGAAAAGCACTTTGGAAAGAGAGTTAAAAGTACGTG  1142
               ||||||||||||||||||||||||||||||||||||||||||||||||||||||||||||
Sbjct  99967   CGAACAAGTACCGTGAGGGAAAGATGAAAAGCACTTTGGAAAGAGAGTTAAAAGTACGTG  100026

Query  1143    AAATTGTCGAAAGGGAAGCACTTGAAGTCAGCCATGCTGCTTGAGACTCAGCCTGGCCTT  1202
               ||||||||||||||||||| ||||||||||||||||||||  | ||||||||| |||   
Sbjct  100027  AAATTGTCGAAAGGGAAGCGCTTGAAGTCAGCCATGCTGCGCG-GACTCAGCCCGGCTGA  100085

Query  1203    TGGGCTTGGTGTATTTCTCGGTGGCAAGCCAGCATTGGTTTGGGTCGTCGGAGAAGCGCA  1262
               ||  | ||||||||||| | |  ||||| |||||| | ||||| ||| |||||||| |  
Sbjct  100086  TGC-C-TGGTGTATTTCCCAGCAGCAAGTCAGCATGGATTTGGATCGCCGGAGAAGGGTG  100143

Query  1263    TAGGGAATGTAGCGTCTCCGGACGTGTTATAGCCTTATGCAGGATACGACGACCTGGATC  1322
                  ||||||| ||  |  |||  |||||| |||||  | | ||||||| |||  ||||||
Sbjct  100144  GGAGGAATGTGGCACCCTCGGGTGTGTTA-AGCCTCCTACTGGATACGGCGATTTGGATC  100202

Query  1323    AAGGAACGCAGTGTGCCCTCTGGGCGGGTCTTCGGACACCTTCACACTTAGGATGCTGGC  1382
                |||||||||||||||| ||| ||||||||||||||||||||||||||||||||||||||
Sbjct  100203  CAGGAACGCAGTGTGCC-TCT-GGCGGGTCTTCGGACACCTTCACACTTAGGATGCTGGC  100260

Query  1383    GTAATGGCTTTAAGTGGCCCGTCTTGAAACACGGACCAAGGAGTCTAACATGTGTGCGAG  1442
               |||||||||||||| |||||||||||||||||||||||||||||||||||| ||||||||
Sbjct  100261  GTAATGGCTTTAAGCGGCCCGTCTTGAAACACGGACCAAGGAGTCTAACATATGTGCGAG  100320

Query  1443    TTTTTGGGTGGCAAACCCATGAGCGTAATGAAAGTGAATACAGGTGGGATCCGCAAGGAG  1502
               ||||||||||||||||||||||||||||||||||||||| ||||||||||||||||||||
Sbjct  100321  TTTTTGGGTGGCAAACCCATGAGCGTAATGAAAGTGAATGCAGGTGGGATCCGCAAGGAG  100380

Query  1503    CACCATCGACCGGCCCTGAACTTCTGGGATGGGTCTGAGTAAGAGCATATATGTTGGGAC  1562
               ||||||||||||| |||||||||||||||||| || |||||||||||| |||||||||||
Sbjct  100381  CACCATCGACCGGTCCTGAACTTCTGGGATGGATCCGAGTAAGAGCATGTATGTTGGGAC  100440

Query  1563    CCGAAAGATGGTGAACTATGCCTGAATAGGGCGAAGCCAGAGGAAACTCTGGTGGAGGCT  1622
               ||||||||||||||||||||||||||||||||||||||||||||||||||||||||||||
Sbjct  100441  CCGAAAGATGGTGAACTATGCCTGAATAGGGCGAAGCCAGAGGAAACTCTGGTGGAGGCT  100500

Query  1623    CGCAGCGGTTCTGACGTGCAAATCGATCGTCAAATTTGGGTATAGGGGCGAAAGACTAAT  1682
               ||||||||||||||||||||||||||||||||||||||||||||||||||||||||||||
Sbjct  100501  CGCAGCGGTTCTGACGTGCAAATCGATCGTCAAATTTGGGTATAGGGGCGAAAGACTAAT  100560

Query  1683    CGAACCATCTAGTAGCTGGTTCCTGC  1708
               ||||||||||||||||||||||||||
Sbjct  100561  CGAACCATCTAGTAGCTGGTTCCTGC  100586


 Score = 300 bits (162),  Expect = 1e-76
 Identities = 180/188 (96%), Gaps = 3/188 (2%)
 Strand=Plus/Plus

Query  274    GCCAAC-AAATATAACACAACTTTCGACAACGGATCTCTTGGTTCTCCCATCGATGAAGA  332
              ||| || || ||| ||||||||||||||||||||||||||||||||||||||||||||||
Sbjct  99214  GCCTACGAACTAT-ACACAACTTTCGACAACGGATCTCTTGGTTCTCCCATCGATGAAGA  99272

Query  333    ACGCAGCGAAACGCGATAGGTAATGTGAATTGCAGAATTCCGTGAATCATCGAATCTTTG  392
              ||||||||||||||||||||||||||||||||||||||||||||||||||||||||||||
Sbjct  99273  ACGCAGCGAAACGCGATAGGTAATGTGAATTGCAGAATTCCGTGAATCATCGAATCTTTG  99332

Query  393    AACGCACCTTGCGCTCTATGGTATTCCGTAGAGCATGCCTGTTTGAGTGCCGTGAATTCT  452
              |||||||||||||||| |||||||||||| |||||||||||||||||||||| |||||||
Sbjct  99333  AACGCACCTTGCGCTCCATGGTATTCCGTGGAGCATGCCTGTTTGAGTGCCGCGAATTCT  99392

Query  453    CCCATCCC  460
              ||| ||||
Sbjct  99393  CCC-TCCC  99399


 Score = 97.1 bits (52),  Expect = 2e-15
 Identities = 108/132 (82%), Gaps = 16/132 (12%)
 Strand=Plus/Plus

Query  1      CAAGGTTTCTGTAGGTGAACCTGCAGAAGGATCATTAGTGAA-GATTCAAGGGCCAGCCA  59
              |||||||||||||||||||||||||||||||||||||||||| | |||  ||||| ||||
Sbjct  99031  CAAGGTTTCTGTAGGTGAACCTGCAGAAGGATCATTAGTGAAAGTTTC--GGGCCTGCCA  99088

Query  60     TACAGACGTACAATAAGTGTGTCTCTGGCGGCTCGTATCCACTATACATCCATA--AACC  117
              ||| |||| | || | ||    |||||||| | |  ||| ||||||  ||||||  ||||
Sbjct  99089  TACGGACGCA-AACACGT----CTCTGGCGCC-C--ATC-ACTATA--TCCATACCAACC  99137

Query  118    CGTGTGCACTGT  129
              | ||||||||||
Sbjct  99138  CCTGTGCACTGT  99149


>NW_017387817.1 Malassezia sympodialis ATCC 42132 genomic scaffold, msy_sf_19, 
whole genome shotgun sequence
Length=107386

 Score = 1483 bits (803),  Expect = 0.0
 Identities = 926/986 (94%), Gaps = 6/986 (1%)
 Strand=Plus/Plus

Query  723     AGCCCCCTTTCATTTCTGGTCTCAAATCAGGTAGGATCACCCGCTGAACTTAAGCATATC  782
               |||||  ||| | |||||||||||||||||||||||||||||||||||||||||||||||
Sbjct  99607   AGCCCTTTTTTAATTCTGGTCTCAAATCAGGTAGGATCACCCGCTGAACTTAAGCATATC  99666

Query  783     AATAAGCGGAGGAAAAGAAACTAACAAGGATTCCCCTAGTAACGGCGAGCGAAGCGGGAA  842
               ||||||||||||||||||||||||||||||||||||||||||||||||||||||||||||
Sbjct  99667   AATAAGCGGAGGAAAAGAAACTAACAAGGATTCCCCTAGTAACGGCGAGCGAAGCGGGAA  99726

Query  843     GAGCTCAAATTTGAAAGCTGGCACCTCCGGTGTCCGCGTTGTAATCTCGAGACGTGTTTT  902
               ||||||||||||||||||||||||||||||||||||||||||||||||||||||||||||
Sbjct  99727   GAGCTCAAATTTGAAAGCTGGCACCTCCGGTGTCCGCGTTGTAATCTCGAGACGTGTTTT  99786

Query  903     CCGTGCGGCTCTATGGACAAGTCCCTTGGAATAGGGCATCGTAGAGGGTGAGAATCCCGT  962
               ||||||||||||||||||||||||||||||| ||||||||||||||||||| ||||||||
Sbjct  99787   CCGTGCGGCTCTATGGACAAGTCCCTTGGAACAGGGCATCGTAGAGGGTGAAAATCCCGT  99846

Query  963     ACTTGCCATGGAAGAACCGTGCTTTGCGATACACGCTCTAAGAGTCGAGTTGTTTGGGAT  1022
               |||||||||||| | ||||||||||| |||||||||||||||||||||||||||||||||
Sbjct  99847   ACTTGCCATGGATGTACCGTGCTTTGTGATACACGCTCTAAGAGTCGAGTTGTTTGGGAT  99906

Query  1023    TGCAGCTCAAAATGGGTGGTAGACTCCATCTAAAGCTAAATATCGGGGAGAGACCGATAG  1082
               ||||||||||||||||||||||||||||||||||||||||||||||||||||||||||||
Sbjct  99907   TGCAGCTCAAAATGGGTGGTAGACTCCATCTAAAGCTAAATATCGGGGAGAGACCGATAG  99966

Query  1083    CGAACAAGTACCGTGAGGGAAAGATGAAAAGCACTTTGGAAAGAGAGTTAAAAGTACGTG  1142
               ||||||||||||||||||||||||||||||||||||||||||||||||||||||||||||
Sbjct  99967   CGAACAAGTACCGTGAGGGAAAGATGAAAAGCACTTTGGAAAGAGAGTTAAAAGTACGTG  100026

Query  1143    AAATTGTCGAAAGGGAAGCACTTGAAGTCAGCCATGCTGCTTGAGACTCAGCCTGGCCTT  1202
               ||||||||||||||||||| ||||||||||||||||||||  | ||||||||| |||   
Sbjct  100027  AAATTGTCGAAAGGGAAGCGCTTGAAGTCAGCCATGCTGCGCG-GACTCAGCCCGGCTGA  100085

Query  1203    TGGGCTTGGTGTATTTCTCGGTGGCAAGCCAGCATTGGTTTGGGTCGTCGGAGAAGCGCA  1262
               ||  | ||||||||||| | |  ||||| |||||| | ||||| ||| |||||||| |  
Sbjct  100086  TGC-C-TGGTGTATTTCCCAGCAGCAAGTCAGCATGGATTTGGATCGCCGGAGAAGGGTG  100143

Query  1263    TAGGGAATGTAGCGTCTCCGGACGTGTTATAGCCTTATGCAGGATACGACGACCTGGATC  1322
                  ||||||| ||  |  |||  |||||| |||||  | | ||||||| |||  ||||||
Sbjct  100144  GGAGGAATGTGGCACCCTCGGGTGTGTTA-AGCCTCCTACTGGATACGGCGATTTGGATC  100202

Query  1323    AAGGAACGCAGTGTGCCCTCTGGGCGGGTCTTCGGACACCTTCACACTTAGGATGCTGGC  1382
                |||||||||||||||| ||| ||||||||||||||||||||||||||||||||||||||
Sbjct  100203  CAGGAACGCAGTGTGCC-TCT-GGCGGGTCTTCGGACACCTTCACACTTAGGATGCTGGC  100260

Query  1383    GTAATGGCTTTAAGTGGCCCGTCTTGAAACACGGACCAAGGAGTCTAACATGTGTGCGAG  1442
               |||||||||||||| |||||||||||||||||||||||||||||||||||| ||||||||
Sbjct  100261  GTAATGGCTTTAAGCGGCCCGTCTTGAAACACGGACCAAGGAGTCTAACATATGTGCGAG  100320

Query  1443    TTTTTGGGTGGCAAACCCATGAGCGTAATGAAAGTGAATACAGGTGGGATCCGCAAGGAG  1502
               ||||||||||||||||||||||||||||||||||||||| ||||||||||||||||||||
Sbjct  100321  TTTTTGGGTGGCAAACCCATGAGCGTAATGAAAGTGAATGCAGGTGGGATCCGCAAGGAG  100380

Query  1503    CACCATCGACCGGCCCTGAACTTCTGGGATGGGTCTGAGTAAGAGCATATATGTTGGGAC  1562
               ||||||||||||| |||||||||||||||||| || |||||||||||| |||||||||||
Sbjct  100381  CACCATCGACCGGTCCTGAACTTCTGGGATGGATCCGAGTAAGAGCATGTATGTTGGGAC  100440

Query  1563    CCGAAAGATGGTGAACTATGCCTGAATAGGGCGAAGCCAGAGGAAACTCTGGTGGAGGCT  1622
               ||||||||||||||||||||||||||||||||||||||||||||||||||||||||||||
Sbjct  100441  CCGAAAGATGGTGAACTATGCCTGAATAGGGCGAAGCCAGAGGAAACTCTGGTGGAGGCT  100500

Query  1623    CGCAGCGGTTCTGACGTGCAAATCGATCGTCAAATTTGGGTATAGGGGCGAAAGACTAAT  1682
               ||||||||||||||||||||||||||||||||||||||||||||||||||||||||||||
Sbjct  100501  CGCAGCGGTTCTGACGTGCAAATCGATCGTCAAATTTGGGTATAGGGGCGAAAGACTAAT  100560

Query  1683    CGAACCATCTAGTAGCTGGTTCCTGC  1708
               ||||||||||||||||||||||||||
Sbjct  100561  CGAACCATCTAGTAGCTGGTTCCTGC  100586


 Score = 300 bits (162),  Expect = 1e-76
 Identities = 180/188 (96%), Gaps = 3/188 (2%)
 Strand=Plus/Plus

Query  274    GCCAAC-AAATATAACACAACTTTCGACAACGGATCTCTTGGTTCTCCCATCGATGAAGA  332
              ||| || || ||| ||||||||||||||||||||||||||||||||||||||||||||||
Sbjct  99214  GCCTACGAACTAT-ACACAACTTTCGACAACGGATCTCTTGGTTCTCCCATCGATGAAGA  99272

Query  333    ACGCAGCGAAACGCGATAGGTAATGTGAATTGCAGAATTCCGTGAATCATCGAATCTTTG  392
              ||||||||||||||||||||||||||||||||||||||||||||||||||||||||||||
Sbjct  99273  ACGCAGCGAAACGCGATAGGTAATGTGAATTGCAGAATTCCGTGAATCATCGAATCTTTG  99332

Query  393    AACGCACCTTGCGCTCTATGGTATTCCGTAGAGCATGCCTGTTTGAGTGCCGTGAATTCT  452
              |||||||||||||||| |||||||||||| |||||||||||||||||||||| |||||||
Sbjct  99333  AACGCACCTTGCGCTCCATGGTATTCCGTGGAGCATGCCTGTTTGAGTGCCGCGAATTCT  99392

Query  453    CCCATCCC  460
              ||| ||||
Sbjct  99393  CCC-TCCC  99399


 Score = 97.1 bits (52),  Expect = 2e-15
 Identities = 108/132 (82%), Gaps = 16/132 (12%)
 Strand=Plus/Plus

Query  1      CAAGGTTTCTGTAGGTGAACCTGCAGAAGGATCATTAGTGAA-GATTCAAGGGCCAGCCA  59
              |||||||||||||||||||||||||||||||||||||||||| | |||  ||||| ||||
Sbjct  99031  CAAGGTTTCTGTAGGTGAACCTGCAGAAGGATCATTAGTGAAAGTTTC--GGGCCTGCCA  99088

Query  60     TACAGACGTACAATAAGTGTGTCTCTGGCGGCTCGTATCCACTATACATCCATA--AACC  117
              ||| |||| | || | ||    |||||||| | |  ||| ||||||  ||||||  ||||
Sbjct  99089  TACGGACGCA-AACACGT----CTCTGGCGCC-C--ATC-ACTATA--TCCATACCAACC  99137

Query  118    CGTGTGCACTGT  129
              | ||||||||||
Sbjct  99138  CCTGTGCACTGT  99149


>LFFY01000031.1 Malassezia equina strain CBS 9969 ME9969_109, whole genome shotgun 
sequence
Length=61810

 Score = 1476 bits (799),  Expect = 0.0
 Identities = 925/986 (94%), Gaps = 7/986 (1%)
 Strand=Plus/Plus

Query  723    AGCCCCCTTTCATTTCTGGTCTCAAATCAGGTAGGATCACCCGCTGAACTTAAGCATATC  782
              |||||  ||| | |||||||||||||||||||||||||||||||||||||||||||||||
Sbjct  59498  AGCCCTTTTTGA-TTCTGGTCTCAAATCAGGTAGGATCACCCGCTGAACTTAAGCATATC  59556

Query  783    AATAAGCGGAGGAAAAGAAACTAACAAGGATTCCCCTAGTAACGGCGAGCGAAGCGGGAA  842
              ||||||||||||||||||||||||||||||||||||||||||||||||||||||||||||
Sbjct  59557  AATAAGCGGAGGAAAAGAAACTAACAAGGATTCCCCTAGTAACGGCGAGCGAAGCGGGAA  59616

Query  843    GAGCTCAAATTTGAAAGCTGGCACCTCCGGTGTCCGCGTTGTAATCTCGAGACGTGTTTT  902
              ||||||||||||||||||||||||||||||||||||||||||||||||||||||||||||
Sbjct  59617  GAGCTCAAATTTGAAAGCTGGCACCTCCGGTGTCCGCGTTGTAATCTCGAGACGTGTTTT  59676

Query  903    CCGTGCGGCTCTATGGACAAGTCCCTTGGAATAGGGCATCGTAGAGGGTGAGAATCCCGT  962
              ||||||||||||||||||| ||||||||||| ||||||||||||||||||| ||||||||
Sbjct  59677  CCGTGCGGCTCTATGGACAGGTCCCTTGGAACAGGGCATCGTAGAGGGTGAAAATCCCGT  59736

Query  963    ACTTGCCATGGAAGAACCGTGCTTTGCGATACACGCTCTAAGAGTCGAGTTGTTTGGGAT  1022
              |||||||||||| | ||||||||||| |||||||||||||||||||||||||||||||||
Sbjct  59737  ACTTGCCATGGATGTACCGTGCTTTGTGATACACGCTCTAAGAGTCGAGTTGTTTGGGAT  59796

Query  1023   TGCAGCTCAAAATGGGTGGTAGACTCCATCTAAAGCTAAATATCGGGGAGAGACCGATAG  1082
              |||||||| |||||||||||||||||||||||||||||||||||||||||||||||||||
Sbjct  59797  TGCAGCTCCAAATGGGTGGTAGACTCCATCTAAAGCTAAATATCGGGGAGAGACCGATAG  59856

Query  1083   CGAACAAGTACCGTGAGGGAAAGATGAAAAGCACTTTGGAAAGAGAGTTAAAAGTACGTG  1142
              ||||||||||||||||||||||||||||||||||||||||||||||||||||||||||||
Sbjct  59857  CGAACAAGTACCGTGAGGGAAAGATGAAAAGCACTTTGGAAAGAGAGTTAAAAGTACGTG  59916

Query  1143   AAATTGTCGAAAGGGAAGCACTTGAAGTCAGCCATGCTGCTTGAGACTCAGCCTGGCCTT  1202
              ||||||||||||||||||| ||||||||||||||||||||  | ||||||||| |||   
Sbjct  59917  AAATTGTCGAAAGGGAAGCGCTTGAAGTCAGCCATGCTGCGCG-GACTCAGCCCGGCTGA  59975

Query  1203   TGGGCTTGGTGTATTTCTCGGTGGCAAGCCAGCATTGGTTTGGGTCGTCGGAGAAGCGCA  1262
              ||  | ||||||||||| | |  ||||| |||||| | ||||||||| |||||||| |  
Sbjct  59976  TGC-C-TGGTGTATTTCCCAGCAGCAAGTCAGCATGGATTTGGGTCGCCGGAGAAGGGTG  60033

Query  1263   TAGGGAATGTAGCGTCTCCGGACGTGTTATAGCCTTATGCAGGATACGACGACCTGGATC  1322
                 ||||||||||  |  |||  |||||| |||||  | | ||||||| |||| ||||||
Sbjct  60034  GGAGGAATGTAGCACCCACGGGTGTGTTA-AGCCTCCTACTGGATACGGCGACGTGGATC  60092

Query  1323   AAGGAACGCAGTGTGCCCTCTGGGCGGGTCTTCGGACACCTTCACACTTAGGATGCTGGC  1382
               |||||||||||||||| ||| ||||||||||||||||||||||||||||||||||||||
Sbjct  60093  CAGGAACGCAGTGTGCC-TCT-GGCGGGTCTTCGGACACCTTCACACTTAGGATGCTGGC  60150

Query  1383   GTAATGGCTTTAAGTGGCCCGTCTTGAAACACGGACCAAGGAGTCTAACATGTGTGCGAG  1442
              |||||||||||||| |||||||||||||||||||||||||||||||||||| ||||||||
Sbjct  60151  GTAATGGCTTTAAGCGGCCCGTCTTGAAACACGGACCAAGGAGTCTAACATATGTGCGAG  60210

Query  1443   TTTTTGGGTGGCAAACCCATGAGCGTAATGAAAGTGAATACAGGTGGGATCCGCAAGGAG  1502
              ||||||||||||||||||||||||| ||||||||||||| ||||||||||||||||||||
Sbjct  60211  TTTTTGGGTGGCAAACCCATGAGCGGAATGAAAGTGAATGCAGGTGGGATCCGCAAGGAG  60270

Query  1503   CACCATCGACCGGCCCTGAACTTCTGGGATGGGTCTGAGTAAGAGCATATATGTTGGGAC  1562
              ||||||||||||| ||||| |||||||||||| || |||||||||||| |||||||||||
Sbjct  60271  CACCATCGACCGGTCCTGATCTTCTGGGATGGATCCGAGTAAGAGCATGTATGTTGGGAC  60330

Query  1563   CCGAAAGATGGTGAACTATGCCTGAATAGGGCGAAGCCAGAGGAAACTCTGGTGGAGGCT  1622
              ||||||||||||||||||||||||||||||||||||||||||||||||||||||||||||
Sbjct  60331  CCGAAAGATGGTGAACTATGCCTGAATAGGGCGAAGCCAGAGGAAACTCTGGTGGAGGCT  60390

Query  1623   CGCAGCGGTTCTGACGTGCAAATCGATCGTCAAATTTGGGTATAGGGGCGAAAGACTAAT  1682
              ||||||||||||||||||||||||||||||||||||||||||||||||||||||||||||
Sbjct  60391  CGCAGCGGTTCTGACGTGCAAATCGATCGTCAAATTTGGGTATAGGGGCGAAAGACTAAT  60450

Query  1683   CGAACCATCTAGTAGCTGGTTCCTGC  1708
              ||||||||||||||||||||||||||
Sbjct  60451  CGAACCATCTAGTAGCTGGTTCCTGC  60476


 Score = 302 bits (163),  Expect = 3e-77
 Identities = 186/197 (94%), Gaps = 2/197 (1%)
 Strand=Plus/Plus

Query  272    TGGCCAACAAA-TATAACACAACTTTCGACAACGGATCTCTTGGTTCTCCCATCGATGAA  330
              || || ||||| ||| ||||||||||||||||||||||||||||||||||||||||||||
Sbjct  59104  TGTCCTACAAACTAT-ACACAACTTTCGACAACGGATCTCTTGGTTCTCCCATCGATGAA  59162

Query  331    GAACGCAGCGAAACGCGATAGGTAATGTGAATTGCAGAATTCCGTGAATCATCGAATCTT  390
              ||||||||||||||||||||||||||||||||||||||||||||||||||||||||||||
Sbjct  59163  GAACGCAGCGAAACGCGATAGGTAATGTGAATTGCAGAATTCCGTGAATCATCGAATCTT  59222

Query  391    TGAACGCACCTTGCGCTCTATGGTATTCCGTAGAGCATGCCTGTTTGAGTGCCGTGAATT  450
              |||||||||||||||||| |||||||||||| || ||||||||||||||||||| |||||
Sbjct  59223  TGAACGCACCTTGCGCTCCATGGTATTCCGTGGATCATGCCTGTTTGAGTGCCGCGAATT  59282

Query  451    CTCCCATCCCAAGCGGT  467
              |||||  |||| |||||
Sbjct  59283  CTCCCTCCCCATGCGGT  59299


 Score = 80.5 bits (43),  Expect = 2e-10
 Identities = 43/43 (100%), Gaps = 0/43 (0%)
 Strand=Plus/Plus

Query  1      CAAGGTTTCTGTAGGTGAACCTGCAGAAGGATCATTAGTGAAG  43
              |||||||||||||||||||||||||||||||||||||||||||
Sbjct  58923  CAAGGTTTCTGTAGGTGAACCTGCAGAAGGATCATTAGTGAAG  58965


>CP046235.1 Malassezia furfur isolate CBS14141 chromosome 2
Length=1862503

 Score = 1474 bits (798),  Expect = 0.0
 Identities = 922/982 (94%), Gaps = 8/982 (1%)
 Strand=Plus/Minus

Query  730     TTTCATTTCTGGTCTCAAATCAGGTAGGATCACCCGCTGAACTTAAGCATATCAATAAGC  789
               |||||||||||||||||||||||||||||||||||||||||||||||||||||| |||||
Sbjct  648888  TTTCATTTCTGGTCTCAAATCAGGTAGGATCACCCGCTGAACTTAAGCATATCATTAAGC  648829

Query  790     GGAGGAAAAGAAACTAACAAGGATTCCCCTAGTAACGGCGAGCGAAGCGGGAAGAGCTCA  849
               |||||||||||||||||||||||||||||||||||||||||| |||| ||||||||||||
Sbjct  648828  GGAGGAAAAGAAACTAACAAGGATTCCCCTAGTAACGGCGAGTGAAGTGGGAAGAGCTCA  648769

Query  850     AATTTGAAAGCTGGCACCTCCGGTGTCCGCGTTGTAATCTCGAGACGTGTTTTCCGTGCG  909
               |||||||||||||| |||| |||| |||||||||||| ||||||||  ||||||||||||
Sbjct  648768  AATTTGAAAGCTGGTACCTTCGGTATCCGCGTTGTAACCTCGAGACACGTTTTCCGTGCG  648709

Query  910     GCTCTATGGACAAGTCCCTTGGAATAGGGCATCGTAGAGGGTGAGAATCCCGTACTTGCC  969
               || |||||||||||| |||||||| ||| ||||||||||||||| |||||||||||||||
Sbjct  648708  GCGCTATGGACAAGTTCCTTGGAACAGGACATCGTAGAGGGTGAAAATCCCGTACTTGCC  648649

Query  970     ATGGAAGAACCGTGCTTTGCGATACACGCTCTAAGAGTCGAGTTGTTTGGGATTGCAGCT  1029
               ||||| | |||||||||||||||||  |||||||||||||||||||||||||||||||||
Sbjct  648648  ATGGATGTACCGTGCTTTGCGATACGTGCTCTAAGAGTCGAGTTGTTTGGGATTGCAGCT  648589

Query  1030    CAAAATGGGTGGTAGACTCCATCTAAAGCTAAATATCGGGGAGAGACCGATAGCGAACAA  1089
               ||||||||||||||||||||||||||||||||||||||||||||||||||||||||||||
Sbjct  648588  CAAAATGGGTGGTAGACTCCATCTAAAGCTAAATATCGGGGAGAGACCGATAGCGAACAA  648529

Query  1090    GTACCGTGAGGGAAAGATGAAAAGCACTTTGGAAAGAGAGTTAAAAGTACGTGAAATTGT  1149
               ||||||||||||||||||||||||||||||||||||||||||||||||||||||||||||
Sbjct  648528  GTACCGTGAGGGAAAGATGAAAAGCACTTTGGAAAGAGAGTTAAAAGTACGTGAAATTGT  648469

Query  1150    CGAAAGGGAAGCACTTGAAGTCAGCCATGCTGCTTGAGACTCAGCCTGGCCTTTGGGCTT  1209
               |||||||||||| ||||||||||||||||| |||   ||||||||||||| ||||  |||
Sbjct  648468  CGAAAGGGAAGCGCTTGAAGTCAGCCATGCCGCTCAGGACTCAGCCTGGCTTTTG--CTT  648411

Query  1210    GGTGTATTTC-TCGGTGGCAAGCCAGCATTGGTTTGGGTCGTCGGAGAAGCGCATAG--G  1266
               |||||||||| | ||| ||||| |||||||||||||| |||||||||||||  ||||  |
Sbjct  648410  GGTGTATTTCCTGGGTAGCAAGTCAGCATTGGTTTGGATCGTCGGAGAAGC--ATAGTCG  648353

Query  1267    GAATGTAGCGTCTCCGGACGTGTTATAGCCTTATGCAGGATACGACGACCTGGATCAAGG  1326
               |||||| ||| |  ||| |||||||||||||| |   ||||||||||| || || |||||
Sbjct  648352  GAATGTGGCGCCCTCGGGCGTGTTATAGCCTTCTATTGGATACGACGATCTAGACCAAGG  648293

Query  1327    AACGCAGTGTGCCCTCTGGGCGGGTCTTCGGACACCTTCACACTTAGGATGCTGGCGTAA  1386
               ||||||| | ||| | ||| ||||||||||||||||||| | ||||||||||||||||||
Sbjct  648292  AACGCAGCGCGCCTTATGG-CGGGTCTTCGGACACCTTCGCGCTTAGGATGCTGGCGTAA  648234

Query  1387    TGGCTTTAAGTGGCCCGTCTTGAAACACGGACCAAGGAGTCTAACATGTGTGCGAGTTTT  1446
               ||||||||||||||||||||||||||||||||||||||||||||||| ||||||||||||
Sbjct  648233  TGGCTTTAAGTGGCCCGTCTTGAAACACGGACCAAGGAGTCTAACATATGTGCGAGTTTT  648174

Query  1447    TGGGTGGCAAACCCATGAGCGTAATGAAAGTGAATACAGGTGGGATCCGCAAGGAGCACC  1506
               |||||||||||||||| |||||||||||||||||| ||||||||||||||||||||||||
Sbjct  648173  TGGGTGGCAAACCCATAAGCGTAATGAAAGTGAATGCAGGTGGGATCCGCAAGGAGCACC  648114

Query  1507    ATCGACCGGCCCTGAACTTCTGGGATGGGTCTGAGTAAGAGCATATATGTTGGGACCCGA  1566
               ||||||||||||||| |||||||||||||||||||||||||||||| |||||||||||||
Sbjct  648113  ATCGACCGGCCCTGATCTTCTGGGATGGGTCTGAGTAAGAGCATATCTGTTGGGACCCGA  648054

Query  1567    AAGATGGTGAACTATGCCTGAATAGGGCGAAGCCAGAGGAAACTCTGGTGGAGGCTCGCA  1626
               ||||||||||||||||||||||||||||||||||||||||||||||||||||||||||||
Sbjct  648053  AAGATGGTGAACTATGCCTGAATAGGGCGAAGCCAGAGGAAACTCTGGTGGAGGCTCGCA  647994

Query  1627    GCGGTTCTGACGTGCAAATCGATCGTCAAATTTGGGTATAGGGGCGAAAGACTAATCGAA  1686
               ||||||||||||||||||||||||||| ||||||||||||||||||||||||||||||||
Sbjct  647993  GCGGTTCTGACGTGCAAATCGATCGTCGAATTTGGGTATAGGGGCGAAAGACTAATCGAA  647934

Query  1687    CCATCTAGTAGCTGGTTCCTGC  1708
               ||||||||||||||||||||||
Sbjct  647933  CCATCTAGTAGCTGGTTCCTGC  647912


 Score = 1474 bits (798),  Expect = 0.0
 Identities = 922/982 (94%), Gaps = 8/982 (1%)
 Strand=Plus/Minus

Query  730     TTTCATTTCTGGTCTCAAATCAGGTAGGATCACCCGCTGAACTTAAGCATATCAATAAGC  789
               |||||||||||||||||||||||||||||||||||||||||||||||||||||| |||||
Sbjct  657579  TTTCATTTCTGGTCTCAAATCAGGTAGGATCACCCGCTGAACTTAAGCATATCATTAAGC  657520

Query  790     GGAGGAAAAGAAACTAACAAGGATTCCCCTAGTAACGGCGAGCGAAGCGGGAAGAGCTCA  849
               |||||||||||||||||||||||||||||||||||||||||| |||| ||||||||||||
Sbjct  657519  GGAGGAAAAGAAACTAACAAGGATTCCCCTAGTAACGGCGAGTGAAGTGGGAAGAGCTCA  657460

Query  850     AATTTGAAAGCTGGCACCTCCGGTGTCCGCGTTGTAATCTCGAGACGTGTTTTCCGTGCG  909
               |||||||||||||| |||| |||| |||||||||||| ||||||||  ||||||||||||
Sbjct  657459  AATTTGAAAGCTGGTACCTTCGGTATCCGCGTTGTAACCTCGAGACACGTTTTCCGTGCG  657400

Query  910     GCTCTATGGACAAGTCCCTTGGAATAGGGCATCGTAGAGGGTGAGAATCCCGTACTTGCC  969
               || |||||||||||| |||||||| ||| ||||||||||||||| |||||||||||||||
Sbjct  657399  GCGCTATGGACAAGTTCCTTGGAACAGGACATCGTAGAGGGTGAAAATCCCGTACTTGCC  657340

Query  970     ATGGAAGAACCGTGCTTTGCGATACACGCTCTAAGAGTCGAGTTGTTTGGGATTGCAGCT  1029
               ||||| | |||||||||||||||||  |||||||||||||||||||||||||||||||||
Sbjct  657339  ATGGATGTACCGTGCTTTGCGATACGTGCTCTAAGAGTCGAGTTGTTTGGGATTGCAGCT  657280

Query  1030    CAAAATGGGTGGTAGACTCCATCTAAAGCTAAATATCGGGGAGAGACCGATAGCGAACAA  1089
               ||||||||||||||||||||||||||||||||||||||||||||||||||||||||||||
Sbjct  657279  CAAAATGGGTGGTAGACTCCATCTAAAGCTAAATATCGGGGAGAGACCGATAGCGAACAA  657220

Query  1090    GTACCGTGAGGGAAAGATGAAAAGCACTTTGGAAAGAGAGTTAAAAGTACGTGAAATTGT  1149
               ||||||||||||||||||||||||||||||||||||||||||||||||||||||||||||
Sbjct  657219  GTACCGTGAGGGAAAGATGAAAAGCACTTTGGAAAGAGAGTTAAAAGTACGTGAAATTGT  657160

Query  1150    CGAAAGGGAAGCACTTGAAGTCAGCCATGCTGCTTGAGACTCAGCCTGGCCTTTGGGCTT  1209
               |||||||||||| ||||||||||||||||| |||   ||||||||||||| ||||  |||
Sbjct  657159  CGAAAGGGAAGCGCTTGAAGTCAGCCATGCCGCTCAGGACTCAGCCTGGCTTTTG--CTT  657102

Query  1210    GGTGTATTTC-TCGGTGGCAAGCCAGCATTGGTTTGGGTCGTCGGAGAAGCGCATAG--G  1266
               |||||||||| | ||| ||||| |||||||||||||| |||||||||||||  ||||  |
Sbjct  657101  GGTGTATTTCCTGGGTAGCAAGTCAGCATTGGTTTGGATCGTCGGAGAAGC--ATAGTCG  657044

Query  1267    GAATGTAGCGTCTCCGGACGTGTTATAGCCTTATGCAGGATACGACGACCTGGATCAAGG  1326
               |||||| ||| |  ||| |||||||||||||| |   ||||||||||| || || |||||
Sbjct  657043  GAATGTGGCGCCCTCGGGCGTGTTATAGCCTTCTATTGGATACGACGATCTAGACCAAGG  656984

Query  1327    AACGCAGTGTGCCCTCTGGGCGGGTCTTCGGACACCTTCACACTTAGGATGCTGGCGTAA  1386
               ||||||| | ||| | ||| ||||||||||||||||||| | ||||||||||||||||||
Sbjct  656983  AACGCAGCGCGCCTTATGG-CGGGTCTTCGGACACCTTCGCGCTTAGGATGCTGGCGTAA  656925

Query  1387    TGGCTTTAAGTGGCCCGTCTTGAAACACGGACCAAGGAGTCTAACATGTGTGCGAGTTTT  1446
               ||||||||||||||||||||||||||||||||||||||||||||||| ||||||||||||
Sbjct  656924  TGGCTTTAAGTGGCCCGTCTTGAAACACGGACCAAGGAGTCTAACATATGTGCGAGTTTT  656865

Query  1447    TGGGTGGCAAACCCATGAGCGTAATGAAAGTGAATACAGGTGGGATCCGCAAGGAGCACC  1506
               |||||||||||||||| |||||||||||||||||| ||||||||||||||||||||||||
Sbjct  656864  TGGGTGGCAAACCCATAAGCGTAATGAAAGTGAATGCAGGTGGGATCCGCAAGGAGCACC  656805

Query  1507    ATCGACCGGCCCTGAACTTCTGGGATGGGTCTGAGTAAGAGCATATATGTTGGGACCCGA  1566
               ||||||||||||||| |||||||||||||||||||||||||||||| |||||||||||||
Sbjct  656804  ATCGACCGGCCCTGATCTTCTGGGATGGGTCTGAGTAAGAGCATATCTGTTGGGACCCGA  656745

Query  1567    AAGATGGTGAACTATGCCTGAATAGGGCGAAGCCAGAGGAAACTCTGGTGGAGGCTCGCA  1626
               ||||||||||||||||||||||||||||||||||||||||||||||||||||||||||||
Sbjct  656744  AAGATGGTGAACTATGCCTGAATAGGGCGAAGCCAGAGGAAACTCTGGTGGAGGCTCGCA  656685

Query  1627    GCGGTTCTGACGTGCAAATCGATCGTCAAATTTGGGTATAGGGGCGAAAGACTAATCGAA  1686
               ||||||||||||||||||||||||||| ||||||||||||||||||||||||||||||||
Sbjct  656684  GCGGTTCTGACGTGCAAATCGATCGTCGAATTTGGGTATAGGGGCGAAAGACTAATCGAA  656625

Query  1687    CCATCTAGTAGCTGGTTCCTGC  1708
               ||||||||||||||||||||||
Sbjct  656624  CCATCTAGTAGCTGGTTCCTGC  656603


 Score = 1474 bits (798),  Expect = 0.0
 Identities = 922/982 (94%), Gaps = 8/982 (1%)
 Strand=Plus/Minus

Query  730     TTTCATTTCTGGTCTCAAATCAGGTAGGATCACCCGCTGAACTTAAGCATATCAATAAGC  789
               |||||||||||||||||||||||||||||||||||||||||||||||||||||| |||||
Sbjct  666270  TTTCATTTCTGGTCTCAAATCAGGTAGGATCACCCGCTGAACTTAAGCATATCATTAAGC  666211

Query  790     GGAGGAAAAGAAACTAACAAGGATTCCCCTAGTAACGGCGAGCGAAGCGGGAAGAGCTCA  849
               |||||||||||||||||||||||||||||||||||||||||| |||| ||||||||||||
Sbjct  666210  GGAGGAAAAGAAACTAACAAGGATTCCCCTAGTAACGGCGAGTGAAGAGGGAAGAGCTCA  666151

Query  850     AATTTGAAAGCTGGCACCTCCGGTGTCCGCGTTGTAATCTCGAGACGTGTTTTCCGTGCG  909
               |||||||||||||| |||| |||| |||||||||||| ||||||||  ||||||||||||
Sbjct  666150  AATTTGAAAGCTGGTACCTTCGGTATCCGCGTTGTAACCTCGAGACACGTTTTCCGTGCG  666091

Query  910     GCTCTATGGACAAGTCCCTTGGAATAGGGCATCGTAGAGGGTGAGAATCCCGTACTTGCC  969
               || |||||||||||| |||||||| ||| ||||||||||||||| |||||||||||||||
Sbjct  666090  GCGCTATGGACAAGTTCCTTGGAACAGGACATCGTAGAGGGTGAAAATCCCGTACTTGCC  666031

Query  970     ATGGAAGAACCGTGCTTTGCGATACACGCTCTAAGAGTCGAGTTGTTTGGGATTGCAGCT  1029
               ||||| | |||||||||||||||||  |||||||||||||||||||||||||||||||||
Sbjct  666030  ATGGATGTACCGTGCTTTGCGATACGTGCTCTAAGAGTCGAGTTGTTTGGGATTGCAGCT  665971

Query  1030    CAAAATGGGTGGTAGACTCCATCTAAAGCTAAATATCGGGGAGAGACCGATAGCGAACAA  1089
               ||||||||||||||||||||||||||||||||||||||||||||||||||||||||||||
Sbjct  665970  CAAAATGGGTGGTAGACTCCATCTAAAGCTAAATATCGGGGAGAGACCGATAGCGAACAA  665911

Query  1090    GTACCGTGAGGGAAAGATGAAAAGCACTTTGGAAAGAGAGTTAAAAGTACGTGAAATTGT  1149
               ||||||||||||||||||||||||||||||||||||||||||||||||||||||||||||
Sbjct  665910  GTACCGTGAGGGAAAGATGAAAAGCACTTTGGAAAGAGAGTTAAAAGTACGTGAAATTGT  665851

Query  1150    CGAAAGGGAAGCACTTGAAGTCAGCCATGCTGCTTGAGACTCAGCCTGGCCTTTGGGCTT  1209
               |||||||||||| ||||||||||||||||| |||   ||||||||||||| ||||  |||
Sbjct  665850  CGAAAGGGAAGCGCTTGAAGTCAGCCATGCCGCTCAGGACTCAGCCTGGCTTTTG--CTT  665793

Query  1210    GGTGTATTTC-TCGGTGGCAAGCCAGCATTGGTTTGGGTCGTCGGAGAAGCGCATAG--G  1266
               |||||||||| | ||| ||||| |||||||||||||| |||||||||||||  ||||  |
Sbjct  665792  GGTGTATTTCCTGGGTAGCAAGTCAGCATTGGTTTGGATCGTCGGAGAAGC--ATAGTCG  665735

Query  1267    GAATGTAGCGTCTCCGGACGTGTTATAGCCTTATGCAGGATACGACGACCTGGATCAAGG  1326
               |||||| ||| |  ||| |||||||||||||| |   ||||||||||| || || |||||
Sbjct  665734  GAATGTGGCGCCCTCGGGCGTGTTATAGCCTTCTATTGGATACGACGATCTAGACCAAGG  665675

Query  1327    AACGCAGTGTGCCCTCTGGGCGGGTCTTCGGACACCTTCACACTTAGGATGCTGGCGTAA  1386
               ||||||| | ||| | ||| ||||||||||||||||||| | ||||||||||||||||||
Sbjct  665674  AACGCAGCGCGCCTTATGG-CGGGTCTTCGGACACCTTCGCGCTTAGGATGCTGGCGTAA  665616

Query  1387    TGGCTTTAAGTGGCCCGTCTTGAAACACGGACCAAGGAGTCTAACATGTGTGCGAGTTTT  1446
               ||||||||||||||||||||||||||||||||||||||||||||||| ||||||||||||
Sbjct  665615  TGGCTTTAAGTGGCCCGTCTTGAAACACGGACCAAGGAGTCTAACATATGTGCGAGTTTT  665556

Query  1447    TGGGTGGCAAACCCATGAGCGTAATGAAAGTGAATACAGGTGGGATCCGCAAGGAGCACC  1506
               |||||||||||||||| |||||||||||||||||| ||||||||||||||||||||||||
Sbjct  665555  TGGGTGGCAAACCCATAAGCGTAATGAAAGTGAATGCAGGTGGGATCCGCAAGGAGCACC  665496

Query  1507    ATCGACCGGCCCTGAACTTCTGGGATGGGTCTGAGTAAGAGCATATATGTTGGGACCCGA  1566
               ||||||||||||||| |||||||||||||||||||||||||||||| |||||||||||||
Sbjct  665495  ATCGACCGGCCCTGATCTTCTGGGATGGGTCTGAGTAAGAGCATATCTGTTGGGACCCGA  665436

Query  1567    AAGATGGTGAACTATGCCTGAATAGGGCGAAGCCAGAGGAAACTCTGGTGGAGGCTCGCA  1626
               ||||||||||||||||||||||||||||||||||||||||||||||||||||||||||||
Sbjct  665435  AAGATGGTGAACTATGCCTGAATAGGGCGAAGCCAGAGGAAACTCTGGTGGAGGCTCGCA  665376

Query  1627    GCGGTTCTGACGTGCAAATCGATCGTCAAATTTGGGTATAGGGGCGAAAGACTAATCGAA  1686
               ||||||||||||||||||||||||||| ||||||||||||||||||||||||||||||||
Sbjct  665375  GCGGTTCTGACGTGCAAATCGATCGTCGAATTTGGGTATAGGGGCGAAAGACTAATCGAA  665316

Query  1687    CCATCTAGTAGCTGGTTCCTGC  1708
               ||||||||||||||||||||||
Sbjct  665315  CCATCTAGTAGCTGGTTCCTGC  665294


 Score = 1474 bits (798),  Expect = 0.0
 Identities = 922/982 (94%), Gaps = 8/982 (1%)
 Strand=Plus/Minus

Query  730     TTTCATTTCTGGTCTCAAATCAGGTAGGATCACCCGCTGAACTTAAGCATATCAATAAGC  789
               |||||||||||||||||||||||||||||||||||||||||||||||||||||| |||||
Sbjct  683649  TTTCATTTCTGGTCTCAAATCAGGTAGGATCACCCGCTGAACTTAAGCATATCATTAAGC  683590

Query  790     GGAGGAAAAGAAACTAACAAGGATTCCCCTAGTAACGGCGAGCGAAGCGGGAAGAGCTCA  849
               |||||||||||||||||||||||||||||||||||||||||| |||| ||||||||||||
Sbjct  683589  GGAGGAAAAGAAACTAACAAGGATTCCCCTAGTAACGGCGAGTGAAGAGGGAAGAGCTCA  683530

Query  850     AATTTGAAAGCTGGCACCTCCGGTGTCCGCGTTGTAATCTCGAGACGTGTTTTCCGTGCG  909
               |||||||||||||| |||| |||| |||||||||||| ||||||||  ||||||||||||
Sbjct  683529  AATTTGAAAGCTGGTACCTTCGGTATCCGCGTTGTAACCTCGAGACACGTTTTCCGTGCG  683470

Query  910     GCTCTATGGACAAGTCCCTTGGAATAGGGCATCGTAGAGGGTGAGAATCCCGTACTTGCC  969
               || |||||||||||| |||||||| ||| ||||||||||||||| |||||||||||||||
Sbjct  683469  GCGCTATGGACAAGTTCCTTGGAACAGGACATCGTAGAGGGTGAAAATCCCGTACTTGCC  683410

Query  970     ATGGAAGAACCGTGCTTTGCGATACACGCTCTAAGAGTCGAGTTGTTTGGGATTGCAGCT  1029
               ||||| | |||||||||||||||||  |||||||||||||||||||||||||||||||||
Sbjct  683409  ATGGATGTACCGTGCTTTGCGATACGTGCTCTAAGAGTCGAGTTGTTTGGGATTGCAGCT  683350

Query  1030    CAAAATGGGTGGTAGACTCCATCTAAAGCTAAATATCGGGGAGAGACCGATAGCGAACAA  1089
               ||||||||||||||||||||||||||||||||||||||||||||||||||||||||||||
Sbjct  683349  CAAAATGGGTGGTAGACTCCATCTAAAGCTAAATATCGGGGAGAGACCGATAGCGAACAA  683290

Query  1090    GTACCGTGAGGGAAAGATGAAAAGCACTTTGGAAAGAGAGTTAAAAGTACGTGAAATTGT  1149
               ||||||||||||||||||||||||||||||||||||||||||||||||||||||||||||
Sbjct  683289  GTACCGTGAGGGAAAGATGAAAAGCACTTTGGAAAGAGAGTTAAAAGTACGTGAAATTGT  683230

Query  1150    CGAAAGGGAAGCACTTGAAGTCAGCCATGCTGCTTGAGACTCAGCCTGGCCTTTGGGCTT  1209
               |||||||||||| ||||||||||||||||| |||   ||||||||||||| ||||  |||
Sbjct  683229  CGAAAGGGAAGCGCTTGAAGTCAGCCATGCCGCTCAGGACTCAGCCTGGCTTTTG--CTT  683172

Query  1210    GGTGTATTTC-TCGGTGGCAAGCCAGCATTGGTTTGGGTCGTCGGAGAAGCGCATAG--G  1266
               |||||||||| | ||| ||||| |||||||||||||| |||||||||||||  ||||  |
Sbjct  683171  GGTGTATTTCCTGGGTAGCAAGTCAGCATTGGTTTGGATCGTCGGAGAAGC--ATAGTCG  683114

Query  1267    GAATGTAGCGTCTCCGGACGTGTTATAGCCTTATGCAGGATACGACGACCTGGATCAAGG  1326
               |||||| ||| |  ||| |||||||||||||| |   ||||||||||| || || |||||
Sbjct  683113  GAATGTGGCGCCCTCGGGCGTGTTATAGCCTTCTATTGGATACGACGATCTAGACCAAGG  683054

Query  1327    AACGCAGTGTGCCCTCTGGGCGGGTCTTCGGACACCTTCACACTTAGGATGCTGGCGTAA  1386
               ||||||| | ||| | ||| ||||||||||||||||||| | ||||||||||||||||||
Sbjct  683053  AACGCAGCGCGCCTTATGG-CGGGTCTTCGGACACCTTCGCGCTTAGGATGCTGGCGTAA  682995

Query  1387    TGGCTTTAAGTGGCCCGTCTTGAAACACGGACCAAGGAGTCTAACATGTGTGCGAGTTTT  1446
               ||||||||||||||||||||||||||||||||||||||||||||||| ||||||||||||
Sbjct  682994  TGGCTTTAAGTGGCCCGTCTTGAAACACGGACCAAGGAGTCTAACATATGTGCGAGTTTT  682935

Query  1447    TGGGTGGCAAACCCATGAGCGTAATGAAAGTGAATACAGGTGGGATCCGCAAGGAGCACC  1506
               |||||||||||||||| |||||||||||||||||| ||||||||||||||||||||||||
Sbjct  682934  TGGGTGGCAAACCCATAAGCGTAATGAAAGTGAATGCAGGTGGGATCCGCAAGGAGCACC  682875

Query  1507    ATCGACCGGCCCTGAACTTCTGGGATGGGTCTGAGTAAGAGCATATATGTTGGGACCCGA  1566
               ||||||||||||||| |||||||||||||||||||||||||||||| |||||||||||||
Sbjct  682874  ATCGACCGGCCCTGATCTTCTGGGATGGGTCTGAGTAAGAGCATATCTGTTGGGACCCGA  682815

Query  1567    AAGATGGTGAACTATGCCTGAATAGGGCGAAGCCAGAGGAAACTCTGGTGGAGGCTCGCA  1626
               ||||||||||||||||||||||||||||||||||||||||||||||||||||||||||||
Sbjct  682814  AAGATGGTGAACTATGCCTGAATAGGGCGAAGCCAGAGGAAACTCTGGTGGAGGCTCGCA  682755

Query  1627    GCGGTTCTGACGTGCAAATCGATCGTCAAATTTGGGTATAGGGGCGAAAGACTAATCGAA  1686
               ||||||||||||||||||||||||||| ||||||||||||||||||||||||||||||||
Sbjct  682754  GCGGTTCTGACGTGCAAATCGATCGTCGAATTTGGGTATAGGGGCGAAAGACTAATCGAA  682695

Query  1687    CCATCTAGTAGCTGGTTCCTGC  1708
               ||||||||||||||||||||||
Sbjct  682694  CCATCTAGTAGCTGGTTCCTGC  682673


 Score = 1474 bits (798),  Expect = 0.0
 Identities = 922/982 (94%), Gaps = 8/982 (1%)
 Strand=Plus/Minus

Query  730     TTTCATTTCTGGTCTCAAATCAGGTAGGATCACCCGCTGAACTTAAGCATATCAATAAGC  789
               |||||||||||||||||||||||||||||||||||||||||||||||||||||| |||||
Sbjct  701008  TTTCATTTCTGGTCTCAAATCAGGTAGGATCACCCGCTGAACTTAAGCATATCATTAAGC  700949

Query  790     GGAGGAAAAGAAACTAACAAGGATTCCCCTAGTAACGGCGAGCGAAGCGGGAAGAGCTCA  849
               |||||||||||||||||||||||||||||||||||||||||| |||| ||||||||||||
Sbjct  700948  GGAGGAAAAGAAACTAACAAGGATTCCCCTAGTAACGGCGAGTGAAGAGGGAAGAGCTCA  700889

Query  850     AATTTGAAAGCTGGCACCTCCGGTGTCCGCGTTGTAATCTCGAGACGTGTTTTCCGTGCG  909
               |||||||||||||| |||| |||| |||||||||||| ||||||||  ||||||||||||
Sbjct  700888  AATTTGAAAGCTGGTACCTTCGGTATCCGCGTTGTAACCTCGAGACACGTTTTCCGTGCG  700829

Query  910     GCTCTATGGACAAGTCCCTTGGAATAGGGCATCGTAGAGGGTGAGAATCCCGTACTTGCC  969
               || |||||||||||| |||||||| ||| ||||||||||||||| |||||||||||||||
Sbjct  700828  GCGCTATGGACAAGTTCCTTGGAACAGGACATCGTAGAGGGTGAAAATCCCGTACTTGCC  700769

Query  970     ATGGAAGAACCGTGCTTTGCGATACACGCTCTAAGAGTCGAGTTGTTTGGGATTGCAGCT  1029
               ||||| | |||||||||||||||||  |||||||||||||||||||||||||||||||||
Sbjct  700768  ATGGATGTACCGTGCTTTGCGATACGTGCTCTAAGAGTCGAGTTGTTTGGGATTGCAGCT  700709

Query  1030    CAAAATGGGTGGTAGACTCCATCTAAAGCTAAATATCGGGGAGAGACCGATAGCGAACAA  1089
               ||||||||||||||||||||||||||||||||||||||||||||||||||||||||||||
Sbjct  700708  CAAAATGGGTGGTAGACTCCATCTAAAGCTAAATATCGGGGAGAGACCGATAGCGAACAA  700649

Query  1090    GTACCGTGAGGGAAAGATGAAAAGCACTTTGGAAAGAGAGTTAAAAGTACGTGAAATTGT  1149
               ||||||||||||||||||||||||||||||||||||||||||||||||||||||||||||
Sbjct  700648  GTACCGTGAGGGAAAGATGAAAAGCACTTTGGAAAGAGAGTTAAAAGTACGTGAAATTGT  700589

Query  1150    CGAAAGGGAAGCACTTGAAGTCAGCCATGCTGCTTGAGACTCAGCCTGGCCTTTGGGCTT  1209
               |||||||||||| ||||||||||||||||| |||   ||||||||||||| ||||  |||
Sbjct  700588  CGAAAGGGAAGCGCTTGAAGTCAGCCATGCCGCTCAGGACTCAGCCTGGCTTTTG--CTT  700531

Query  1210    GGTGTATTTC-TCGGTGGCAAGCCAGCATTGGTTTGGGTCGTCGGAGAAGCGCATAG--G  1266
               |||||||||| | ||| ||||| |||||||||||||| |||||||||||||  ||||  |
Sbjct  700530  GGTGTATTTCCTGGGTAGCAAGTCAGCATTGGTTTGGATCGTCGGAGAAGC--ATAGTCG  700473

Query  1267    GAATGTAGCGTCTCCGGACGTGTTATAGCCTTATGCAGGATACGACGACCTGGATCAAGG  1326
               |||||| ||| |  ||| |||||||||||||| |   ||||||||||| || || |||||
Sbjct  700472  GAATGTGGCGCCCTCGGGCGTGTTATAGCCTTCTATTGGATACGACGATCTAGACCAAGG  700413

Query  1327    AACGCAGTGTGCCCTCTGGGCGGGTCTTCGGACACCTTCACACTTAGGATGCTGGCGTAA  1386
               ||||||| | ||| | ||| ||||||||||||||||||| | ||||||||||||||||||
Sbjct  700412  AACGCAGCGCGCCTTATGG-CGGGTCTTCGGACACCTTCGCGCTTAGGATGCTGGCGTAA  700354

Query  1387    TGGCTTTAAGTGGCCCGTCTTGAAACACGGACCAAGGAGTCTAACATGTGTGCGAGTTTT  1446
               ||||||||||||||||||||||||||||||||||||||||||||||| ||||||||||||
Sbjct  700353  TGGCTTTAAGTGGCCCGTCTTGAAACACGGACCAAGGAGTCTAACATATGTGCGAGTTTT  700294

Query  1447    TGGGTGGCAAACCCATGAGCGTAATGAAAGTGAATACAGGTGGGATCCGCAAGGAGCACC  1506
               |||||||||||||||| |||||||||||||||||| ||||||||||||||||||||||||
Sbjct  700293  TGGGTGGCAAACCCATAAGCGTAATGAAAGTGAATGCAGGTGGGATCCGCAAGGAGCACC  700234

Query  1507    ATCGACCGGCCCTGAACTTCTGGGATGGGTCTGAGTAAGAGCATATATGTTGGGACCCGA  1566
               ||||||||||||||| |||||||||||||||||||||||||||||| |||||||||||||
Sbjct  700233  ATCGACCGGCCCTGATCTTCTGGGATGGGTCTGAGTAAGAGCATATCTGTTGGGACCCGA  700174

Query  1567    AAGATGGTGAACTATGCCTGAATAGGGCGAAGCCAGAGGAAACTCTGGTGGAGGCTCGCA  1626
               ||||||||||||||||||||||||||||||||||||||||||||||||||||||||||||
Sbjct  700173  AAGATGGTGAACTATGCCTGAATAGGGCGAAGCCAGAGGAAACTCTGGTGGAGGCTCGCA  700114

Query  1627    GCGGTTCTGACGTGCAAATCGATCGTCAAATTTGGGTATAGGGGCGAAAGACTAATCGAA  1686
               ||||||||||||||||||||||||||| ||||||||||||||||||||||||||||||||
Sbjct  700113  GCGGTTCTGACGTGCAAATCGATCGTCGAATTTGGGTATAGGGGCGAAAGACTAATCGAA  700054

Query  1687    CCATCTAGTAGCTGGTTCCTGC  1708
               ||||||||||||||||||||||
Sbjct  700053  CCATCTAGTAGCTGGTTCCTGC  700032


 Score = 1467 bits (794),  Expect = 0.0
 Identities = 921/982 (94%), Gaps = 9/982 (1%)
 Strand=Plus/Minus

Query  730     TTTCATTTCTGGTCTCAAATCAGGTAGGATCACCCGCTGAACTTAAGCATATCAATAAGC  789
               |||||||||||||||||| ||||||||||||||||||||||||||||||||||| |||||
Sbjct  674959  TTTCATTTCTGGTCTCAA-TCAGGTAGGATCACCCGCTGAACTTAAGCATATCATTAAGC  674901

Query  790     GGAGGAAAAGAAACTAACAAGGATTCCCCTAGTAACGGCGAGCGAAGCGGGAAGAGCTCA  849
               |||||||||||||||||||||||||||||||||||||||||| |||| ||||||||||||
Sbjct  674900  GGAGGAAAAGAAACTAACAAGGATTCCCCTAGTAACGGCGAGTGAAGAGGGAAGAGCTCA  674841

Query  850     AATTTGAAAGCTGGCACCTCCGGTGTCCGCGTTGTAATCTCGAGACGTGTTTTCCGTGCG  909
               |||||||||||||| |||| |||| |||||||||||| ||||||||  ||||||||||||
Sbjct  674840  AATTTGAAAGCTGGTACCTTCGGTATCCGCGTTGTAACCTCGAGACACGTTTTCCGTGCG  674781

Query  910     GCTCTATGGACAAGTCCCTTGGAATAGGGCATCGTAGAGGGTGAGAATCCCGTACTTGCC  969
               || |||||||||||| |||||||| ||| ||||||||||||||| |||||||||||||||
Sbjct  674780  GCGCTATGGACAAGTTCCTTGGAACAGGACATCGTAGAGGGTGAAAATCCCGTACTTGCC  674721

Query  970     ATGGAAGAACCGTGCTTTGCGATACACGCTCTAAGAGTCGAGTTGTTTGGGATTGCAGCT  1029
               ||||| | |||||||||||||||||  |||||||||||||||||||||||||||||||||
Sbjct  674720  ATGGATGTACCGTGCTTTGCGATACGTGCTCTAAGAGTCGAGTTGTTTGGGATTGCAGCT  674661

Query  1030    CAAAATGGGTGGTAGACTCCATCTAAAGCTAAATATCGGGGAGAGACCGATAGCGAACAA  1089
               ||||||||||||||||||||||||||||||||||||||||||||||||||||||||||||
Sbjct  674660  CAAAATGGGTGGTAGACTCCATCTAAAGCTAAATATCGGGGAGAGACCGATAGCGAACAA  674601

Query  1090    GTACCGTGAGGGAAAGATGAAAAGCACTTTGGAAAGAGAGTTAAAAGTACGTGAAATTGT  1149
               ||||||||||||||||||||||||||||||||||||||||||||||||||||||||||||
Sbjct  674600  GTACCGTGAGGGAAAGATGAAAAGCACTTTGGAAAGAGAGTTAAAAGTACGTGAAATTGT  674541

Query  1150    CGAAAGGGAAGCACTTGAAGTCAGCCATGCTGCTTGAGACTCAGCCTGGCCTTTGGGCTT  1209
               |||||||||||| ||||||||||||||||| |||   ||||||||||||| ||||  |||
Sbjct  674540  CGAAAGGGAAGCGCTTGAAGTCAGCCATGCCGCTCAGGACTCAGCCTGGCTTTTG--CTT  674483

Query  1210    GGTGTATTTC-TCGGTGGCAAGCCAGCATTGGTTTGGGTCGTCGGAGAAGCGCATAG--G  1266
               |||||||||| | ||| ||||| |||||||||||||| |||||||||||||  ||||  |
Sbjct  674482  GGTGTATTTCCTGGGTAGCAAGTCAGCATTGGTTTGGATCGTCGGAGAAGC--ATAGTCG  674425

Query  1267    GAATGTAGCGTCTCCGGACGTGTTATAGCCTTATGCAGGATACGACGACCTGGATCAAGG  1326
               |||||| ||| |  ||| |||||||||||||| |   ||||||||||| || || |||||
Sbjct  674424  GAATGTGGCGCCCTCGGGCGTGTTATAGCCTTCTATTGGATACGACGATCTAGACCAAGG  674365

Query  1327    AACGCAGTGTGCCCTCTGGGCGGGTCTTCGGACACCTTCACACTTAGGATGCTGGCGTAA  1386
               ||||||| | ||| | ||| ||||||||||||||||||| | ||||||||||||||||||
Sbjct  674364  AACGCAGCGCGCCTTATGG-CGGGTCTTCGGACACCTTCGCGCTTAGGATGCTGGCGTAA  674306

Query  1387    TGGCTTTAAGTGGCCCGTCTTGAAACACGGACCAAGGAGTCTAACATGTGTGCGAGTTTT  1446
               ||||||||||||||||||||||||||||||||||||||||||||||| ||||||||||||
Sbjct  674305  TGGCTTTAAGTGGCCCGTCTTGAAACACGGACCAAGGAGTCTAACATATGTGCGAGTTTT  674246

Query  1447    TGGGTGGCAAACCCATGAGCGTAATGAAAGTGAATACAGGTGGGATCCGCAAGGAGCACC  1506
               |||||||||||||||| |||||||||||||||||| ||||||||||||||||||||||||
Sbjct  674245  TGGGTGGCAAACCCATAAGCGTAATGAAAGTGAATGCAGGTGGGATCCGCAAGGAGCACC  674186

Query  1507    ATCGACCGGCCCTGAACTTCTGGGATGGGTCTGAGTAAGAGCATATATGTTGGGACCCGA  1566
               ||||||||||||||| |||||||||||||||||||||||||||||| |||||||||||||
Sbjct  674185  ATCGACCGGCCCTGATCTTCTGGGATGGGTCTGAGTAAGAGCATATCTGTTGGGACCCGA  674126

Query  1567    AAGATGGTGAACTATGCCTGAATAGGGCGAAGCCAGAGGAAACTCTGGTGGAGGCTCGCA  1626
               ||||||||||||||||||||||||||||||||||||||||||||||||||||||||||||
Sbjct  674125  AAGATGGTGAACTATGCCTGAATAGGGCGAAGCCAGAGGAAACTCTGGTGGAGGCTCGCA  674066

Query  1627    GCGGTTCTGACGTGCAAATCGATCGTCAAATTTGGGTATAGGGGCGAAAGACTAATCGAA  1686
               ||||||||||||||||||||||||||| ||||||||||||||||||||||||||||||||
Sbjct  674065  GCGGTTCTGACGTGCAAATCGATCGTCGAATTTGGGTATAGGGGCGAAAGACTAATCGAA  674006

Query  1687    CCATCTAGTAGCTGGTTCCTGC  1708
               ||||||||||||||||||||||
Sbjct  674005  CCATCTAGTAGCTGGTTCCTGC  673984


 Score = 1467 bits (794),  Expect = 0.0
 Identities = 921/982 (94%), Gaps = 9/982 (1%)
 Strand=Plus/Minus

Query  730     TTTCATTTCTGGTCTCAAATCAGGTAGGATCACCCGCTGAACTTAAGCATATCAATAAGC  789
               |||||||||||||||||||||||||||||||||||||||||||||||||||||| |||||
Sbjct  692323  TTTCATTTCTGGTCTCAAATCAGGTAGGATCACCCGCTGAACTTAAGCATATCATTAAGC  692264

Query  790     GGAGGAAAAGAAACTAACAAGGATTCCCCTAGTAACGGCGAGCGAAGCGGGAAGAGCTCA  849
               |||||||||||||||||||||||||||||||||||||||||| |||| ||||||||||||
Sbjct  692263  GGAGGAAAAGAAACTAACAAGGATTCCCCTAGTAACGGCGAGTGAAGAGGGAAGAGCTCA  692204

Query  850     AATTTGAAAGCTGGCACCTCCGGTGTCCGCGTTGTAATCTCGAGACGTGTTTTCCGTGCG  909
               |||||||||||||| |||| |||| |||||||||||| ||||||||  ||||||||||||
Sbjct  692203  AATTTGAAAGCTGGTACCTTCGGTATCCGCGTTGTAACCTCGAGACACGTTTTCCGTGCG  692144

Query  910     GCTCTATGGACAAGTCCCTTGGAATAGGGCATCGTAGAGGGTGAGAATCCCGTACTTGCC  969
               || |||||||||||| |||||||| ||| ||||||||||||||| |||||||||||||||
Sbjct  692143  GCGCTATGGACAAGTTCCTTGGAACAGGACATCGTAGAGGGTGAAAATCCCGTACTTGCC  692084

Query  970     ATGGAAGAACCGTGCTTTGCGATACACGCTCTAAGAGTCGAGTTGTTTGGGATTGCAGCT  1029
               ||||| | |||||||||||||||||  |||||||||||||||||||||||||||||||||
Sbjct  692083  ATGGATGTACCGTGCTTTGCGATACGTGCTCTAAGAGTCGAGTTGTTTGGGATTGCAGCT  692024

Query  1030    CAAAATGGGTGGTAGACTCCATCTAAAGCTAAATATCGGGGAGAGACCGATAGCGAACAA  1089
               |||||||||||||||||||||||||||||||||||||||| |||||||||||||||||||
Sbjct  692023  CAAAATGGGTGGTAGACTCCATCTAAAGCTAAATATCGGG-AGAGACCGATAGCGAACAA  691965

Query  1090    GTACCGTGAGGGAAAGATGAAAAGCACTTTGGAAAGAGAGTTAAAAGTACGTGAAATTGT  1149
               ||||||||||||||||||||||||||||||||||||||||||||||||||||||||||||
Sbjct  691964  GTACCGTGAGGGAAAGATGAAAAGCACTTTGGAAAGAGAGTTAAAAGTACGTGAAATTGT  691905

Query  1150    CGAAAGGGAAGCACTTGAAGTCAGCCATGCTGCTTGAGACTCAGCCTGGCCTTTGGGCTT  1209
               |||||||||||| ||||||||||||||||| |||   ||||||||||||| |||  ||||
Sbjct  691904  CGAAAGGGAAGCGCTTGAAGTCAGCCATGCCGCTCAGGACTCAGCCTGGC-TTT-TGCTT  691847

Query  1210    GGTGTATTTC-TCGGTGGCAAGCCAGCATTGGTTTGGGTCGTCGGAGAAGCGCATAG--G  1266
               |||||||||| | ||| ||||| |||||||||||||| |||||||||||||  ||||  |
Sbjct  691846  GGTGTATTTCCTGGGTAGCAAGTCAGCATTGGTTTGGATCGTCGGAGAAGC--ATAGTCG  691789

Query  1267    GAATGTAGCGTCTCCGGACGTGTTATAGCCTTATGCAGGATACGACGACCTGGATCAAGG  1326
               |||||| ||| |  ||| |||||||||||||| |   ||||||||||| || || |||||
Sbjct  691788  GAATGTGGCGCCCTCGGGCGTGTTATAGCCTTCTATTGGATACGACGATCTAGACCAAGG  691729

Query  1327    AACGCAGTGTGCCCTCTGGGCGGGTCTTCGGACACCTTCACACTTAGGATGCTGGCGTAA  1386
               ||||||| | ||| | ||| ||||||||||||||||||| | ||||||||||||||||||
Sbjct  691728  AACGCAGCGCGCCTTATGG-CGGGTCTTCGGACACCTTCGCGCTTAGGATGCTGGCGTAA  691670

Query  1387    TGGCTTTAAGTGGCCCGTCTTGAAACACGGACCAAGGAGTCTAACATGTGTGCGAGTTTT  1446
               ||||||||||||||||||||||||||||||||||||||||||||||| ||||||||||||
Sbjct  691669  TGGCTTTAAGTGGCCCGTCTTGAAACACGGACCAAGGAGTCTAACATATGTGCGAGTTTT  691610

Query  1447    TGGGTGGCAAACCCATGAGCGTAATGAAAGTGAATACAGGTGGGATCCGCAAGGAGCACC  1506
               |||||||||||||||| |||||||||||||||||| ||||||||||||||||||||||||
Sbjct  691609  TGGGTGGCAAACCCATAAGCGTAATGAAAGTGAATGCAGGTGGGATCCGCAAGGAGCACC  691550

Query  1507    ATCGACCGGCCCTGAACTTCTGGGATGGGTCTGAGTAAGAGCATATATGTTGGGACCCGA  1566
               ||||||||||||||| |||||||||||||||||||||||||||||| |||||||||||||
Sbjct  691549  ATCGACCGGCCCTGATCTTCTGGGATGGGTCTGAGTAAGAGCATATCTGTTGGGACCCGA  691490

Query  1567    AAGATGGTGAACTATGCCTGAATAGGGCGAAGCCAGAGGAAACTCTGGTGGAGGCTCGCA  1626
               ||||||||||||||||||||||||||||||||||||||||||||||||||||||||||||
Sbjct  691489  AAGATGGTGAACTATGCCTGAATAGGGCGAAGCCAGAGGAAACTCTGGTGGAGGCTCGCA  691430

Query  1627    GCGGTTCTGACGTGCAAATCGATCGTCAAATTTGGGTATAGGGGCGAAAGACTAATCGAA  1686
               ||||||||||||||||||||||||||| ||||||||||||||||||||||||||||||||
Sbjct  691429  GCGGTTCTGACGTGCAAATCGATCGTCGAATTTGGGTATAGGGGCGAAAGACTAATCGAA  691370

Query  1687    CCATCTAGTAGCTGGTTCCTGC  1708
               ||||||||||||||||||||||
Sbjct  691369  CCATCTAGTAGCTGGTTCCTGC  691348


 Score = 377 bits (204),  Expect = 5e-100
 Identities = 237/252 (94%), Gaps = 6/252 (2%)
 Strand=Plus/Minus

Query  218     TACACAAACTCGTATGGATTTGTATGAACGTGAGATATATCGTTGGACCGTCACTGGCCA  277
               ||| ||||||||||||| |||||||||||||| || | ||||||||||||| ||||||||
Sbjct  649477  TAC-CAAACTCGTATGG-TTTGTATGAACGTG-GA-A-ATCGTTGGACCGTAACTGGCCA  649423

Query  278     ACAA-ATATAACACAACTTTCGACAACGGATCTCTTGGTTCTCCCATCGATGAAGAACGC  336
               ||||   |||| ||||||||||||||||||||||||||||||||||||||||||||||||
Sbjct  649422  ACAACCAATAATACAACTTTCGACAACGGATCTCTTGGTTCTCCCATCGATGAAGAACGC  649363

Query  337     AGCGAAACGCGATAGGTAATGTGAATTGCAGAATTCCGTGAATCATCGAATCTTTGAACG  396
               ||||||||||||||||||||||||||||||||||||||||||||||||||||||||||||
Sbjct  649362  AGCGAAACGCGATAGGTAATGTGAATTGCAGAATTCCGTGAATCATCGAATCTTTGAACG  649303

Query  397     CACCTTGCGCTCTATGGTATTCCGTAGAGCATGCCTGTTTGAGTGCCGTGAATTCTCCCA  456
               |||||||||||| |||||||||||| ||||||||||||||||||||||||||||||| | 
Sbjct  649302  CACCTTGCGCTCCATGGTATTCCGTGGAGCATGCCTGTTTGAGTGCCGTGAATTCTCTCT  649243

Query  457     TCCCAAGCGGTT  468
                |||||||||||
Sbjct  649242  CCCCAAGCGGTT  649231


 Score = 377 bits (204),  Expect = 5e-100
 Identities = 237/252 (94%), Gaps = 6/252 (2%)
 Strand=Plus/Minus

Query  218     TACACAAACTCGTATGGATTTGTATGAACGTGAGATATATCGTTGGACCGTCACTGGCCA  277
               ||| ||||||||||||| |||||||||||||| || | ||||||||||||| ||||||||
Sbjct  658168  TAC-CAAACTCGTATGG-TTTGTATGAACGTG-GA-A-ATCGTTGGACCGTAACTGGCCA  658114

Query  278     ACAA-ATATAACACAACTTTCGACAACGGATCTCTTGGTTCTCCCATCGATGAAGAACGC  336
               ||||   |||| ||||||||||||||||||||||||||||||||||||||||||||||||
Sbjct  658113  ACAACCAATAATACAACTTTCGACAACGGATCTCTTGGTTCTCCCATCGATGAAGAACGC  658054

Query  337     AGCGAAACGCGATAGGTAATGTGAATTGCAGAATTCCGTGAATCATCGAATCTTTGAACG  396
               ||||||||||||||||||||||||||||||||||||||||||||||||||||||||||||
Sbjct  658053  AGCGAAACGCGATAGGTAATGTGAATTGCAGAATTCCGTGAATCATCGAATCTTTGAACG  657994

Query  397     CACCTTGCGCTCTATGGTATTCCGTAGAGCATGCCTGTTTGAGTGCCGTGAATTCTCCCA  456
               |||||||||||| |||||||||||| ||||||||||||||||||||||||||||||| | 
Sbjct  657993  CACCTTGCGCTCCATGGTATTCCGTGGAGCATGCCTGTTTGAGTGCCGTGAATTCTCTCT  657934

Query  457     TCCCAAGCGGTT  468
                |||||||||||
Sbjct  657933  CCCCAAGCGGTT  657922


 Score = 377 bits (204),  Expect = 5e-100
 Identities = 237/252 (94%), Gaps = 6/252 (2%)
 Strand=Plus/Minus

Query  218     TACACAAACTCGTATGGATTTGTATGAACGTGAGATATATCGTTGGACCGTCACTGGCCA  277
               ||| ||||||||||||| |||||||||||||| || | ||||||||||||| ||||||||
Sbjct  666859  TAC-CAAACTCGTATGG-TTTGTATGAACGTG-GA-A-ATCGTTGGACCGTAACTGGCCA  666805

Query  278     ACAA-ATATAACACAACTTTCGACAACGGATCTCTTGGTTCTCCCATCGATGAAGAACGC  336
               ||||   |||| ||||||||||||||||||||||||||||||||||||||||||||||||
Sbjct  666804  ACAACCAATAATACAACTTTCGACAACGGATCTCTTGGTTCTCCCATCGATGAAGAACGC  666745

Query  337     AGCGAAACGCGATAGGTAATGTGAATTGCAGAATTCCGTGAATCATCGAATCTTTGAACG  396
               ||||||||||||||||||||||||||||||||||||||||||||||||||||||||||||
Sbjct  666744  AGCGAAACGCGATAGGTAATGTGAATTGCAGAATTCCGTGAATCATCGAATCTTTGAACG  666685

Query  397     CACCTTGCGCTCTATGGTATTCCGTAGAGCATGCCTGTTTGAGTGCCGTGAATTCTCCCA  456
               |||||||||||| |||||||||||| ||||||||||||||||||||||||||||||| | 
Sbjct  666684  CACCTTGCGCTCCATGGTATTCCGTGGAGCATGCCTGTTTGAGTGCCGTGAATTCTCTCT  666625

Query  457     TCCCAAGCGGTT  468
                |||||||||||
Sbjct  666624  CCCCAAGCGGTT  666613


 Score = 377 bits (204),  Expect = 5e-100
 Identities = 237/252 (94%), Gaps = 6/252 (2%)
 Strand=Plus/Minus

Query  218     TACACAAACTCGTATGGATTTGTATGAACGTGAGATATATCGTTGGACCGTCACTGGCCA  277
               ||| ||||||||||||| |||||||||||||| || | ||||||||||||| ||||||||
Sbjct  675547  TAC-CAAACTCGTATGG-TTTGTATGAACGTG-GA-A-ATCGTTGGACCGTAACTGGCCA  675493

Query  278     ACAA-ATATAACACAACTTTCGACAACGGATCTCTTGGTTCTCCCATCGATGAAGAACGC  336
               ||||   |||| ||||||||||||||||||||||||||||||||||||||||||||||||
Sbjct  675492  ACAACCAATAATACAACTTTCGACAACGGATCTCTTGGTTCTCCCATCGATGAAGAACGC  675433

Query  337     AGCGAAACGCGATAGGTAATGTGAATTGCAGAATTCCGTGAATCATCGAATCTTTGAACG  396
               ||||||||||||||||||||||||||||||||||||||||||||||||||||||||||||
Sbjct  675432  AGCGAAACGCGATAGGTAATGTGAATTGCAGAATTCCGTGAATCATCGAATCTTTGAACG  675373

Query  397     CACCTTGCGCTCTATGGTATTCCGTAGAGCATGCCTGTTTGAGTGCCGTGAATTCTCCCA  456
               |||||||||||| |||||||||||| ||||||||||||||||||||||||||||||| | 
Sbjct  675372  CACCTTGCGCTCCATGGTATTCCGTGGAGCATGCCTGTTTGAGTGCCGTGAATTCTCTCT  675313

Query  457     TCCCAAGCGGTT  468
                |||||||||||
Sbjct  675312  CCCCAAGCGGTT  675301


 Score = 377 bits (204),  Expect = 5e-100
 Identities = 237/252 (94%), Gaps = 6/252 (2%)
 Strand=Plus/Minus

Query  218     TACACAAACTCGTATGGATTTGTATGAACGTGAGATATATCGTTGGACCGTCACTGGCCA  277
               ||| ||||||||||||| |||||||||||||| || | ||||||||||||| ||||||||
Sbjct  684238  TAC-CAAACTCGTATGG-TTTGTATGAACGTG-GA-A-ATCGTTGGACCGTAACTGGCCA  684184

Query  278     ACAA-ATATAACACAACTTTCGACAACGGATCTCTTGGTTCTCCCATCGATGAAGAACGC  336
               ||||   |||| ||||||||||||||||||||||||||||||||||||||||||||||||
Sbjct  684183  ACAACCAATAATACAACTTTCGACAACGGATCTCTTGGTTCTCCCATCGATGAAGAACGC  684124

Query  337     AGCGAAACGCGATAGGTAATGTGAATTGCAGAATTCCGTGAATCATCGAATCTTTGAACG  396
               ||||||||||||||||||||||||||||||||||||||||||||||||||||||||||||
Sbjct  684123  AGCGAAACGCGATAGGTAATGTGAATTGCAGAATTCCGTGAATCATCGAATCTTTGAACG  684064

Query  397     CACCTTGCGCTCTATGGTATTCCGTAGAGCATGCCTGTTTGAGTGCCGTGAATTCTCCCA  456
               |||||||||||| |||||||||||| ||||||||||||||||||||||||||||||| | 
Sbjct  684063  CACCTTGCGCTCCATGGTATTCCGTGGAGCATGCCTGTTTGAGTGCCGTGAATTCTCTCT  684004

Query  457     TCCCAAGCGGTT  468
                |||||||||||
Sbjct  684003  CCCCAAGCGGTT  683992


 Score = 377 bits (204),  Expect = 5e-100
 Identities = 237/252 (94%), Gaps = 6/252 (2%)
 Strand=Plus/Minus

Query  218     TACACAAACTCGTATGGATTTGTATGAACGTGAGATATATCGTTGGACCGTCACTGGCCA  277
               ||| ||||||||||||| |||||||||||||| || | ||||||||||||| ||||||||
Sbjct  692911  TAC-CAAACTCGTATGG-TTTGTATGAACGTG-GA-A-ATCGTTGGACCGTAACTGGCCA  692857

Query  278     ACAA-ATATAACACAACTTTCGACAACGGATCTCTTGGTTCTCCCATCGATGAAGAACGC  336
               ||||   |||| ||||||||||||||||||||||||||||||||||||||||||||||||
Sbjct  692856  ACAACCAATAATACAACTTTCGACAACGGATCTCTTGGTTCTCCCATCGATGAAGAACGC  692797

Query  337     AGCGAAACGCGATAGGTAATGTGAATTGCAGAATTCCGTGAATCATCGAATCTTTGAACG  396
               ||||||||||||||||||||||||||||||||||||||||||||||||||||||||||||
Sbjct  692796  AGCGAAACGCGATAGGTAATGTGAATTGCAGAATTCCGTGAATCATCGAATCTTTGAACG  692737

Query  397     CACCTTGCGCTCTATGGTATTCCGTAGAGCATGCCTGTTTGAGTGCCGTGAATTCTCCCA  456
               |||||||||||| |||||||||||| ||||||||||||||||||||||||||||||| | 
Sbjct  692736  CACCTTGCGCTCCATGGTATTCCGTGGAGCATGCCTGTTTGAGTGCCGTGAATTCTCTCT  692677

Query  457     TCCCAAGCGGTT  468
                |||||||||||
Sbjct  692676  CCCCAAGCGGTT  692665


 Score = 377 bits (204),  Expect = 5e-100
 Identities = 237/252 (94%), Gaps = 6/252 (2%)
 Strand=Plus/Minus

Query  218     TACACAAACTCGTATGGATTTGTATGAACGTGAGATATATCGTTGGACCGTCACTGGCCA  277
               ||| ||||||||||||| |||||||||||||| || | ||||||||||||| ||||||||
Sbjct  701597  TAC-CAAACTCGTATGG-TTTGTATGAACGTG-GA-A-ATCGTTGGACCGTAACTGGCCA  701543

Query  278     ACAA-ATATAACACAACTTTCGACAACGGATCTCTTGGTTCTCCCATCGATGAAGAACGC  336
               ||||   |||| ||||||||||||||||||||||||||||||||||||||||||||||||
Sbjct  701542  ACAACCAATAATACAACTTTCGACAACGGATCTCTTGGTTCTCCCATCGATGAAGAACGC  701483

Query  337     AGCGAAACGCGATAGGTAATGTGAATTGCAGAATTCCGTGAATCATCGAATCTTTGAACG  396
               ||||||||||||||||||||||||||||||||||||||||||||||||||||||||||||
Sbjct  701482  AGCGAAACGCGATAGGTAATGTGAATTGCAGAATTCCGTGAATCATCGAATCTTTGAACG  701423

Query  397     CACCTTGCGCTCTATGGTATTCCGTAGAGCATGCCTGTTTGAGTGCCGTGAATTCTCCCA  456
               |||||||||||| |||||||||||| ||||||||||||||||||||||||||||||| | 
Sbjct  701422  CACCTTGCGCTCCATGGTATTCCGTGGAGCATGCCTGTTTGAGTGCCGTGAATTCTCTCT  701363

Query  457     TCCCAAGCGGTT  468
                |||||||||||
Sbjct  701362  CCCCAAGCGGTT  701351


 Score = 100 bits (54),  Expect = 1e-16
 Identities = 63/67 (94%), Gaps = 2/67 (3%)
 Strand=Plus/Minus

Query  1       CAAGGTTTCTGTAGGTGAACCTGCAGAAGGATCATTAGTGAAGATTCAAGGGCCAGCCAT  60
               |||||||||||||||||||||||||||||||||||||||||| |  ||||||||||||||
Sbjct  649656  CAAGGTTTCTGTAGGTGAACCTGCAGAAGGATCATTAGTGAA-AG-CAAGGGCCAGCCAT  649599

Query  61      ACAGACG  67
               || ||||
Sbjct  649598  ACGGACG  649592


 Score = 100 bits (54),  Expect = 1e-16
 Identities = 63/67 (94%), Gaps = 2/67 (3%)
 Strand=Plus/Minus

Query  1       CAAGGTTTCTGTAGGTGAACCTGCAGAAGGATCATTAGTGAAGATTCAAGGGCCAGCCAT  60
               |||||||||||||||||||||||||||||||||||||||||| |  ||||||||||||||
Sbjct  658347  CAAGGTTTCTGTAGGTGAACCTGCAGAAGGATCATTAGTGAA-AG-CAAGGGCCAGCCAT  658290

Query  61      ACAGACG  67
               || ||||
Sbjct  658289  ACGGACG  658283


 Score = 100 bits (54),  Expect = 1e-16
 Identities = 63/67 (94%), Gaps = 2/67 (3%)
 Strand=Plus/Minus

Query  1       CAAGGTTTCTGTAGGTGAACCTGCAGAAGGATCATTAGTGAAGATTCAAGGGCCAGCCAT  60
               |||||||||||||||||||||||||||||||||||||||||| |  ||||||||||||||
Sbjct  667038  CAAGGTTTCTGTAGGTGAACCTGCAGAAGGATCATTAGTGAA-AG-CAAGGGCCAGCCAT  666981

Query  61      ACAGACG  67
               || ||||
Sbjct  666980  ACGGACG  666974


 Score = 100 bits (54),  Expect = 1e-16
 Identities = 63/67 (94%), Gaps = 2/67 (3%)
 Strand=Plus/Minus

Query  1       CAAGGTTTCTGTAGGTGAACCTGCAGAAGGATCATTAGTGAAGATTCAAGGGCCAGCCAT  60
               |||||||||||||||||||||||||||||||||||||||||| |  ||||||||||||||
Sbjct  675726  CAAGGTTTCTGTAGGTGAACCTGCAGAAGGATCATTAGTGAA-AG-CAAGGGCCAGCCAT  675669

Query  61      ACAGACG  67
               || ||||
Sbjct  675668  ACGGACG  675662


 Score = 100 bits (54),  Expect = 1e-16
 Identities = 63/67 (94%), Gaps = 2/67 (3%)
 Strand=Plus/Minus

Query  1       CAAGGTTTCTGTAGGTGAACCTGCAGAAGGATCATTAGTGAAGATTCAAGGGCCAGCCAT  60
               |||||||||||||||||||||||||||||||||||||||||| |  ||||||||||||||
Sbjct  684417  CAAGGTTTCTGTAGGTGAACCTGCAGAAGGATCATTAGTGAA-AG-CAAGGGCCAGCCAT  684360

Query  61      ACAGACG  67
               || ||||
Sbjct  684359  ACGGACG  684353


 Score = 100 bits (54),  Expect = 1e-16
 Identities = 63/67 (94%), Gaps = 2/67 (3%)
 Strand=Plus/Minus

Query  1       CAAGGTTTCTGTAGGTGAACCTGCAGAAGGATCATTAGTGAAGATTCAAGGGCCAGCCAT  60
               |||||||||||||||||||||||||||||||||||||||||| |  ||||||||||||||
Sbjct  693090  CAAGGTTTCTGTAGGTGAACCTGCAGAAGGATCATTAGTGAA-AG-CAAGGGCCAGCCAT  693033

Query  61      ACAGACG  67
               || ||||
Sbjct  693032  ACGGACG  693026


 Score = 100 bits (54),  Expect = 1e-16
 Identities = 63/67 (94%), Gaps = 2/67 (3%)
 Strand=Plus/Minus

Query  1       CAAGGTTTCTGTAGGTGAACCTGCAGAAGGATCATTAGTGAAGATTCAAGGGCCAGCCAT  60
               |||||||||||||||||||||||||||||||||||||||||| |  ||||||||||||||
Sbjct  701776  CAAGGTTTCTGTAGGTGAACCTGCAGAAGGATCATTAGTGAA-AG-CAAGGGCCAGCCAT  701719

Query  61      ACAGACG  67
               || ||||
Sbjct  701718  ACGGACG  701712


>BCKY01000012.1 Malassezia japonica DNA, scaffold: scaffold_11, strain: JCM 11963, 
whole genome shotgun sequence
Length=7949

 Score = 1419 bits (768),  Expect = 0.0
 Identities = 912/982 (93%), Gaps = 8/982 (1%)
 Strand=Plus/Minus

Query  730   TTTCATTTCTGGTCTCAAATCAGGTAGGATCACCCGCTGAACTTAAGCATATCAATAAGC  789
             |||||||||||||||||||||||||||||||||||||||||||||||||||||| |||||
Sbjct  3784  TTTCATTTCTGGTCTCAAATCAGGTAGGATCACCCGCTGAACTTAAGCATATCATTAAGC  3725

Query  790   GGAGGAAAAGAAACTAACAAGGATTCCCCTAGTAACGGCGAGCGAAGCGGGAAGAGCTCA  849
             |||||||||||||||||||||||||||||||||||||||||| |||||||||||||||||
Sbjct  3724  GGAGGAAAAGAAACTAACAAGGATTCCCCTAGTAACGGCGAGTGAAGCGGGAAGAGCTCA  3665

Query  850   AATTTGAAAGCTGGCACCTCCGGTGTCCGCGTTGTAATCTCGAGACGTGTTTTCCGTGCG  909
             |||||||||||||| ||||  |||| ||||||||||||||||||||| |||||||| |||
Sbjct  3664  AATTTGAAAGCTGGTACCTTTGGTGCCCGCGTTGTAATCTCGAGACGCGTTTTCCGCGCG  3605

Query  910   GCTCTATGGACAAGTCCCTTGGAATAGGGCATCGTAGAGGGTGAGAATCCCGTACTTGCC  969
             || |||||||||||| |||||||| ||| ||||||||||||||| |||||||||||||||
Sbjct  3604  GCGCTATGGACAAGTTCCTTGGAACAGGACATCGTAGAGGGTGAAAATCCCGTACTTGCC  3545

Query  970   ATGGAAGAACCGTGCTTTGCGATACACGCTCTAAGAGTCGAGTTGTTTGGGATTGCAGCT  1029
             ||||| | ||||||||||| |||||  |||| ||||||||||||||||||||||||||||
Sbjct  3544  ATGGATGCACCGTGCTTTGTGATACGTGCTCAAAGAGTCGAGTTGTTTGGGATTGCAGCT  3485

Query  1030  CAAAATGGGTGGTAGACTCCATCTAAAGCTAAATATCGGGGAGAGACCGATAGCGAACAA  1089
             ||||||||||||||||||||||||||||||||||||||||||||||||||||||||||||
Sbjct  3484  CAAAATGGGTGGTAGACTCCATCTAAAGCTAAATATCGGGGAGAGACCGATAGCGAACAA  3425

Query  1090  GTACCGTGAGGGAAAGATGAAAAGCACTTTGGAAAGAGAGTTAAAAGTACGTGAAATTGT  1149
             ||||||||||||||||||||||||||||||||||||||||||||||||||||||||||||
Sbjct  3424  GTACCGTGAGGGAAAGATGAAAAGCACTTTGGAAAGAGAGTTAAAAGTACGTGAAATTGT  3365

Query  1150  CGAAAGGGAAGCACTTGAAGTCAGCCATGCTGCTTGAGACTCAGCCTGGCCTTTGGGCTT  1209
             |||||||||||| ||||||||||||||||| |||   ||||||||||||| ||||  |||
Sbjct  3364  CGAAAGGGAAGCGCTTGAAGTCAGCCATGCCGCTCAGGACTCAGCCTGGCTTTTG--CTT  3307

Query  1210  GGTGTATTTC-TCGGTGGCAAGCCAGCATTGGTTTGGGTCGTCGGAGAAGCGCATAG--G  1266
             |||||| ||| | ||| ||||| ||||||||||||||  ||||||||||||  || |  |
Sbjct  3306  GGTGTACTTCCTGGGTAGCAAGTCAGCATTGGTTTGGACCGTCGGAGAAGC--ATGGCAG  3249

Query  1267  GAATGTAGCGTCTCCGGACGTGTTATAGCCTTATGCAGGATACGACGACCTGGATCAAGG  1326
             ||||||  || |  ||| |||||||||||||      ||||||| ||  || || |||||
Sbjct  3248  GAATGTGACGCCCTCGGGCGTGTTATAGCCTGCCATTGGATACGCCGGTCTAGACCAAGG  3189

Query  1327  AACGCAGTGTGCCCTCTGGGCGGGTCTTCGGACACCTTCACACTTAGGATGCTGGCGTAA  1386
             ||||||||| ||| |   ||||||||||||||||||||| ||||||||||||||||||||
Sbjct  3188  AACGCAGTGCGCCTTAC-GGCGGGTCTTCGGACACCTTCGCACTTAGGATGCTGGCGTAA  3130

Query  1387  TGGCTTTAAGTGGCCCGTCTTGAAACACGGACCAAGGAGTCTAACATGTGTGCGAGTTTT  1446
             |||||||||| |||||||||||||||||||||||||||||||||||| ||||||||||||
Sbjct  3129  TGGCTTTAAGCGGCCCGTCTTGAAACACGGACCAAGGAGTCTAACATATGTGCGAGTTTT  3070

Query  1447  TGGGTGGCAAACCCATGAGCGTAATGAAAGTGAATACAGGTGGGATCCGCAAGGAGCACC  1506
             ||||||||||||||||||||||||||||||||||| ||||||||||||||||||||||||
Sbjct  3069  TGGGTGGCAAACCCATGAGCGTAATGAAAGTGAATGCAGGTGGGATCCGCAAGGAGCACC  3010

Query  1507  ATCGACCGGCCCTGAACTTCTGGGATGGGTCTGAGTAAGAGCATATATGTTGGGACCCGA  1566
             ||||||||||| ||| |||||||||| ||||||||||||||||| |||||||||||||||
Sbjct  3009  ATCGACCGGCCGTGATCTTCTGGGATCGGTCTGAGTAAGAGCATGTATGTTGGGACCCGA  2950

Query  1567  AAGATGGTGAACTATGCCTGAATAGGGCGAAGCCAGAGGAAACTCTGGTGGAGGCTCGCA  1626
             ||||||||||||||||||||||||||||||||||||||||||||||||||||||||||||
Sbjct  2949  AAGATGGTGAACTATGCCTGAATAGGGCGAAGCCAGAGGAAACTCTGGTGGAGGCTCGCA  2890

Query  1627  GCGGTTCTGACGTGCAAATCGATCGTCAAATTTGGGTATAGGGGCGAAAGACTAATCGAA  1686
             ||||||||||||||||||||||||||| ||||||||||||||||||||||||||||||||
Sbjct  2889  GCGGTTCTGACGTGCAAATCGATCGTCGAATTTGGGTATAGGGGCGAAAGACTAATCGAA  2830

Query  1687  CCATCTAGTAGCTGGTTCCTGC  1708
             ||||||||||||||||||||||
Sbjct  2829  CCATCTAGTAGCTGGTTCCTGC  2808


 Score = 353 bits (191),  Expect = 9e-93
 Identities = 231/249 (93%), Gaps = 7/249 (3%)
 Strand=Plus/Minus

Query  222   CAAACTCGTATGGATTTGTATGAACGTGAGATATATCGTTGGACCGTCACTGGCCAACAA  281
             |||||||||||||  |||||||||||||   || ||||||||||||| |||||||| |||
Sbjct  4341  CAAACTCGTATGG--TTGTATGAACGTG---TAAATCGTTGGACCGTAACTGGCCAGCAA  4287

Query  282   A--TATAACACAACTTTCGACAACGGATCTCTTGGTTCTCCCATCGATGAAGAACGCAGC  339
             |   | || |||||||||||||||||||||||||||||||||||||||||||||||||||
Sbjct  4286  ACAAACAATACAACTTTCGACAACGGATCTCTTGGTTCTCCCATCGATGAAGAACGCAGC  4227

Query  340   GAAACGCGATAGGTAATGTGAATTGCAGAATTCCGTGAATCATCGAATCTTTGAACGCAC  399
             ||||||||||||||||||||||||||||||||||||||||||||||||||||||||||||
Sbjct  4226  GAAACGCGATAGGTAATGTGAATTGCAGAATTCCGTGAATCATCGAATCTTTGAACGCAC  4167

Query  400   CTTGCGCTCTATGGTATTCCGTAGAGCATGCCTGTTTGAGTGCCGTGAATTCTCCCATCC  459
             ||||||||| |||||||||||| ||||||||||||||||||||||||||||||| |  ||
Sbjct  4166  CTTGCGCTCCATGGTATTCCGTGGAGCATGCCTGTTTGAGTGCCGTGAATTCTCTCTCCC  4107

Query  460   CAAGCGGTT  468
             |||||||||
Sbjct  4106  CAAGCGGTT  4098


 Score = 91.6 bits (49),  Expect = 8e-14
 Identities = 107/134 (80%), Gaps = 8/134 (6%)
 Strand=Plus/Minus

Query  1     CAAGGTTTCTGTAGGTGAACCTGCAGAAGGATCATTAGTGAAGATTCAAG-GGCCAGCCA  59
             |||||||||||||||||||||||||||||||||||||||||| |  |||| |||| ||||
Sbjct  4521  CAAGGTTTCTGTAGGTGAACCTGCAGAAGGATCATTAGTGAA-AG-CAAGAGGCCTGCCA  4464

Query  60    TACAGACGTACAATAAGTGT-GTCTCTGGCGGCTCGTATCCACTATACATCCAT--AAAC  116
             ||| ||||  | |   | |  |||||||||| |||  | ||  || |||  |||  ||||
Sbjct  4463  TACGGACGCGCTACTCGCGCAGTCTCTGGCGCCTCA-ACCCTTTACACAAACATCCAAAC  4405

Query  117   CCGTGTGCAC-TGT  129
             |||||||||| |||
Sbjct  4404  CCGTGTGCACCTGT  4391


>SBHY01000001.1 Malassezia slooffiae strain CBS 7956 unitig0, whole genome shotgun 
sequence
Length=1428506

 Score = 1362 bits (737),  Expect = 0.0
 Identities = 905/988 (92%), Gaps = 3/988 (0%)
 Strand=Plus/Minus

Query  723      AGCCCCCT-TTCATTTCTGGTCTCAAATCAGGTAGGATCACCCGCTGAACTTAAGCATAT  781
                ||||| || |||| |||||| |||||||||||||||||||||||||||||||||||||||
Sbjct  1075009  AGCCCTCTCTTCACTTCTGGCCTCAAATCAGGTAGGATCACCCGCTGAACTTAAGCATAT  1074950

Query  782      CAATAAGCGGAGGAAAAGAAACTAACAAGGATTCCCCTAGTAACGGCGAGCGAAGCGGGA  841
                ||||||||||||||||||||||||||||||||||||||||||||||||||||||||||||
Sbjct  1074949  CAATAAGCGGAGGAAAAGAAACTAACAAGGATTCCCCTAGTAACGGCGAGCGAAGCGGGA  1074890

Query  842      AGAGCTCAAATTTGAAAGCTGGCACCTCCGGTGTCCGCGTTGTAATCTCGAGACGTGTTT  901
                |||||||||||||||||||||||||||||||||||||||||||||| |||||||||||||
Sbjct  1074889  AGAGCTCAAATTTGAAAGCTGGCACCTCCGGTGTCCGCGTTGTAATTTCGAGACGTGTTT  1074830

Query  902      TCCGTGCGGCTCTATGGACAAGTCCCTTGGAATAGGGCATCGTAGAGGGTGAGAATCCCG  961
                |||| | ||| | |||||||||| || |||||| || ||||||||||||||| |||||||
Sbjct  1074829  TCCGCGTGGCGCCATGGACAAGTTCCCTGGAATGGGACATCGTAGAGGGTGAAAATCCCG  1074770

Query  962      TACTTGCCATGGAAGAACCGTGCTTTGCGATACACGCTCTAAGAGTCGAGTTGTTTGGGA  1021
                ||||||||||||| | ||| ||||||||||||||||||| ||||||||||| ||||||||
Sbjct  1074769  TACTTGCCATGGACGTACCATGCTTTGCGATACACGCTCCAAGAGTCGAGTAGTTTGGGA  1074710

Query  1022     TTGCAGCTCAAAATGGGTGGTAGACTCCATCTAAAGCTAAATATCGGGGAGAGACCGATA  1081
                |||| |||||||||||||||||||||||||||||||||||||||||||||||||||||||
Sbjct  1074709  TTGCTGCTCAAAATGGGTGGTAGACTCCATCTAAAGCTAAATATCGGGGAGAGACCGATA  1074650

Query  1082     GCGAACAAGTACCGTGAGGGAAAGATGAAAAGCACTTTGGAAAGAGAGTTAAAAGTACGT  1141
                ||||||||||||||||||||||||||||||||||||||||||||||||||||||||||||
Sbjct  1074649  GCGAACAAGTACCGTGAGGGAAAGATGAAAAGCACTTTGGAAAGAGAGTTAAAAGTACGT  1074590

Query  1142     GAAATTGTCGAAAGGGAAGCACTTGAAGTCAGCCATGCTGCTTGAGACTCAGCCTGGCCT  1201
                ||||||||||||| |||||| ||||||||||||||||| ||| | |||||| | |||| |
Sbjct  1074589  GAAATTGTCGAAATGGAAGCGCTTGAAGTCAGCCATGCGGCTGGGGACTCACCTTGGCGT  1074530

Query  1202     TTGGGCTTGGTGTATTTCTCG-GTGGCAAGCCAGCATTGGTTTGGGTCGTCGGAGAAGCG  1260
                 | | ||  | |||||||||  || ||||| ||||||||||||| | || |||||||| |
Sbjct  1074529  CTCG-CTGAGGGTATTTCTCCAGTAGCAAGTCAGCATTGGTTTGCGGCGCCGGAGAAGGG  1074471

Query  1261     CATAGGGAATGTAGCGTCTCCGGACGTGTTATAGCCTTATGCAGGATACGACGACCTGGA  1320
                   |||||| || ||  |  |||  ||||||||||| |   | ||||||| ||    |||
Sbjct  1074470  TCCAGGGAAGGTGGCACCCTCGGGTGTGTTATAGCCCTGGACTGGATACGGCGCGGCGGA  1074411

Query  1321     TCAAGGAACGCAGTGTGCCCTCTGGGCGGGTCTTCGGACACCTTCACACTTAGGATGCTG  1380
                 |||||||||||||||||||||  ||||||||||||||||||||||||||||||||||||
Sbjct  1074410  CCAAGGAACGCAGTGTGCCCTCGTGGCGGGTCTTCGGACACCTTCACACTTAGGATGCTG  1074351

Query  1381     GCGTAATGGCTTTAAGTGGCCCGTCTTGAAACACGGACCAAGGAGTCTAACATGTGTGCG  1440
                |||||||||||||||| |||||||||||||||||||||||||||||||||||| ||||||
Sbjct  1074350  GCGTAATGGCTTTAAGCGGCCCGTCTTGAAACACGGACCAAGGAGTCTAACATATGTGCG  1074291

Query  1441     AGTTTTTGGGTGGCAAACCCATGAGCGTAATGAAAGTGAATACAGGTGGGATCCGCAAGG  1500
                ||||||||||||||||||||||||||||||||||||||||| ||||||||||||||||||
Sbjct  1074290  AGTTTTTGGGTGGCAAACCCATGAGCGTAATGAAAGTGAATGCAGGTGGGATCCGCAAGG  1074231

Query  1501     AGCACCATCGACCGGCCCTGAACTTCTGGGATGGGTCTGAGTAAGAGCATATATGTTGGG  1560
                ||||||||||||||| |  |  |||| |  |  | || ||||||||||||||||||||||
Sbjct  1074230  AGCACCATCGACCGGTCTGGCGCTTCGGCTAAAGATCCGAGTAAGAGCATATATGTTGGG  1074171

Query  1561     ACCCGAAAGATGGTGAACTATGCCTGAATAGGGCGAAGCCAGAGGAAACTCTGGTGGAGG  1620
                ||||||||||||||||||||||||||||||||||||||||||||||||||||||||||||
Sbjct  1074170  ACCCGAAAGATGGTGAACTATGCCTGAATAGGGCGAAGCCAGAGGAAACTCTGGTGGAGG  1074111

Query  1621     CTCGCAGCGGTTCTGACGTGCAAATCGATCGTCAAATTTGGGTATAGGGGCGAAAGACTA  1680
                |||| |||||||||||||||||||||||||||||||||| ||||||||||||||||||||
Sbjct  1074110  CTCGTAGCGGTTCTGACGTGCAAATCGATCGTCAAATTTAGGTATAGGGGCGAAAGACTA  1074051

Query  1681     ATCGAACCATCTAGTAGCTGGTTCCTGC  1708
                ||||||||||||||||||||||||||||
Sbjct  1074050  ATCGAACCATCTAGTAGCTGGTTCCTGC  1074023


 Score = 1362 bits (737),  Expect = 0.0
 Identities = 905/988 (92%), Gaps = 3/988 (0%)
 Strand=Plus/Minus

Query  723      AGCCCCCT-TTCATTTCTGGTCTCAAATCAGGTAGGATCACCCGCTGAACTTAAGCATAT  781
                ||||| || |||| |||||| |||||||||||||||||||||||||||||||||||||||
Sbjct  1081797  AGCCCTCTCTTCACTTCTGGCCTCAAATCAGGTAGGATCACCCGCTGAACTTAAGCATAT  1081738

Query  782      CAATAAGCGGAGGAAAAGAAACTAACAAGGATTCCCCTAGTAACGGCGAGCGAAGCGGGA  841
                ||||||||||||||||||||||||||||||||||||||||||||||||||||||||||||
Sbjct  1081737  CAATAAGCGGAGGAAAAGAAACTAACAAGGATTCCCCTAGTAACGGCGAGCGAAGCGGGA  1081678

Query  842      AGAGCTCAAATTTGAAAGCTGGCACCTCCGGTGTCCGCGTTGTAATCTCGAGACGTGTTT  901
                |||||||||||||||||||||||||||||||||||||||||||||| |||||||||||||
Sbjct  1081677  AGAGCTCAAATTTGAAAGCTGGCACCTCCGGTGTCCGCGTTGTAATTTCGAGACGTGTTT  1081618

Query  902      TCCGTGCGGCTCTATGGACAAGTCCCTTGGAATAGGGCATCGTAGAGGGTGAGAATCCCG  961
                |||| | ||| | |||||||||| || |||||| || ||||||||||||||| |||||||
Sbjct  1081617  TCCGCGTGGCGCCATGGACAAGTTCCCTGGAATGGGACATCGTAGAGGGTGAAAATCCCG  1081558

Query  962      TACTTGCCATGGAAGAACCGTGCTTTGCGATACACGCTCTAAGAGTCGAGTTGTTTGGGA  1021
                ||||||||||||| | ||| ||||||||||||||||||| ||||||||||| ||||||||
Sbjct  1081557  TACTTGCCATGGACGTACCATGCTTTGCGATACACGCTCCAAGAGTCGAGTAGTTTGGGA  1081498

Query  1022     TTGCAGCTCAAAATGGGTGGTAGACTCCATCTAAAGCTAAATATCGGGGAGAGACCGATA  1081
                |||| |||||||||||||||||||||||||||||||||||||||||||||||||||||||
Sbjct  1081497  TTGCTGCTCAAAATGGGTGGTAGACTCCATCTAAAGCTAAATATCGGGGAGAGACCGATA  1081438

Query  1082     GCGAACAAGTACCGTGAGGGAAAGATGAAAAGCACTTTGGAAAGAGAGTTAAAAGTACGT  1141
                ||||||||||||||||||||||||||||||||||||||||||||||||||||||||||||
Sbjct  1081437  GCGAACAAGTACCGTGAGGGAAAGATGAAAAGCACTTTGGAAAGAGAGTTAAAAGTACGT  1081378

Query  1142     GAAATTGTCGAAAGGGAAGCACTTGAAGTCAGCCATGCTGCTTGAGACTCAGCCTGGCCT  1201
                ||||||||||||| |||||| ||||||||||||||||| ||| | |||||| | |||| |
Sbjct  1081377  GAAATTGTCGAAATGGAAGCGCTTGAAGTCAGCCATGCGGCTGGGGACTCACCTTGGCGT  1081318

Query  1202     TTGGGCTTGGTGTATTTCTCG-GTGGCAAGCCAGCATTGGTTTGGGTCGTCGGAGAAGCG  1260
                 | | ||  | |||||||||  || ||||| ||||||||||||| | || |||||||| |
Sbjct  1081317  CTCG-CTGAGGGTATTTCTCCAGTAGCAAGTCAGCATTGGTTTGCGGCGCCGGAGAAGGG  1081259

Query  1261     CATAGGGAATGTAGCGTCTCCGGACGTGTTATAGCCTTATGCAGGATACGACGACCTGGA  1320
                   |||||| || ||  |  |||  ||||||||||| |   | ||||||| ||    |||
Sbjct  1081258  TCCAGGGAAGGTGGCACCCTCGGGTGTGTTATAGCCCTGGACTGGATACGGCGCGGCGGA  1081199

Query  1321     TCAAGGAACGCAGTGTGCCCTCTGGGCGGGTCTTCGGACACCTTCACACTTAGGATGCTG  1380
                 |||||||||||||||||||||  ||||||||||||||||||||||||||||||||||||
Sbjct  1081198  CCAAGGAACGCAGTGTGCCCTCGTGGCGGGTCTTCGGACACCTTCACACTTAGGATGCTG  1081139

Query  1381     GCGTAATGGCTTTAAGTGGCCCGTCTTGAAACACGGACCAAGGAGTCTAACATGTGTGCG  1440
                |||||||||||||||| |||||||||||||||||||||||||||||||||||| ||||||
Sbjct  1081138  GCGTAATGGCTTTAAGCGGCCCGTCTTGAAACACGGACCAAGGAGTCTAACATATGTGCG  1081079

Query  1441     AGTTTTTGGGTGGCAAACCCATGAGCGTAATGAAAGTGAATACAGGTGGGATCCGCAAGG  1500
                ||||||||||||||||||||||||||||||||||||||||| ||||||||||||||||||
Sbjct  1081078  AGTTTTTGGGTGGCAAACCCATGAGCGTAATGAAAGTGAATGCAGGTGGGATCCGCAAGG  1081019

Query  1501     AGCACCATCGACCGGCCCTGAACTTCTGGGATGGGTCTGAGTAAGAGCATATATGTTGGG  1560
                ||||||||||||||| |  |  |||| |  |  | || ||||||||||||||||||||||
Sbjct  1081018  AGCACCATCGACCGGTCTGGCGCTTCGGCTAAAGATCCGAGTAAGAGCATATATGTTGGG  1080959

Query  1561     ACCCGAAAGATGGTGAACTATGCCTGAATAGGGCGAAGCCAGAGGAAACTCTGGTGGAGG  1620
                ||||||||||||||||||||||||||||||||||||||||||||||||||||||||||||
Sbjct  1080958  ACCCGAAAGATGGTGAACTATGCCTGAATAGGGCGAAGCCAGAGGAAACTCTGGTGGAGG  1080899

Query  1621     CTCGCAGCGGTTCTGACGTGCAAATCGATCGTCAAATTTGGGTATAGGGGCGAAAGACTA  1680
                |||| |||||||||||||||||||||||||||||||||| ||||||||||||||||||||
Sbjct  1080898  CTCGTAGCGGTTCTGACGTGCAAATCGATCGTCAAATTTAGGTATAGGGGCGAAAGACTA  1080839

Query  1681     ATCGAACCATCTAGTAGCTGGTTCCTGC  1708
                ||||||||||||||||||||||||||||
Sbjct  1080838  ATCGAACCATCTAGTAGCTGGTTCCTGC  1080811


 Score = 1362 bits (737),  Expect = 0.0
 Identities = 905/988 (92%), Gaps = 3/988 (0%)
 Strand=Plus/Minus

Query  723      AGCCCCCT-TTCATTTCTGGTCTCAAATCAGGTAGGATCACCCGCTGAACTTAAGCATAT  781
                ||||| || |||| |||||| |||||||||||||||||||||||||||||||||||||||
Sbjct  1088587  AGCCCTCTCTTCACTTCTGGCCTCAAATCAGGTAGGATCACCCGCTGAACTTAAGCATAT  1088528

Query  782      CAATAAGCGGAGGAAAAGAAACTAACAAGGATTCCCCTAGTAACGGCGAGCGAAGCGGGA  841
                ||||||||||||||||||||||||||||||||||||||||||||||||||||||||||||
Sbjct  1088527  CAATAAGCGGAGGAAAAGAAACTAACAAGGATTCCCCTAGTAACGGCGAGCGAAGCGGGA  1088468

Query  842      AGAGCTCAAATTTGAAAGCTGGCACCTCCGGTGTCCGCGTTGTAATCTCGAGACGTGTTT  901
                |||||||||||||||||||||||||||||||||||||||||||||| |||||||||||||
Sbjct  1088467  AGAGCTCAAATTTGAAAGCTGGCACCTCCGGTGTCCGCGTTGTAATTTCGAGACGTGTTT  1088408

Query  902      TCCGTGCGGCTCTATGGACAAGTCCCTTGGAATAGGGCATCGTAGAGGGTGAGAATCCCG  961
                |||| | ||| | |||||||||| || |||||| || ||||||||||||||| |||||||
Sbjct  1088407  TCCGCGTGGCGCCATGGACAAGTTCCCTGGAATGGGACATCGTAGAGGGTGAAAATCCCG  1088348

Query  962      TACTTGCCATGGAAGAACCGTGCTTTGCGATACACGCTCTAAGAGTCGAGTTGTTTGGGA  1021
                ||||||||||||| | ||| ||||||||||||||||||| ||||||||||| ||||||||
Sbjct  1088347  TACTTGCCATGGACGTACCATGCTTTGCGATACACGCTCCAAGAGTCGAGTAGTTTGGGA  1088288

Query  1022     TTGCAGCTCAAAATGGGTGGTAGACTCCATCTAAAGCTAAATATCGGGGAGAGACCGATA  1081
                |||| |||||||||||||||||||||||||||||||||||||||||||||||||||||||
Sbjct  1088287  TTGCTGCTCAAAATGGGTGGTAGACTCCATCTAAAGCTAAATATCGGGGAGAGACCGATA  1088228

Query  1082     GCGAACAAGTACCGTGAGGGAAAGATGAAAAGCACTTTGGAAAGAGAGTTAAAAGTACGT  1141
                ||||||||||||||||||||||||||||||||||||||||||||||||||||||||||||
Sbjct  1088227  GCGAACAAGTACCGTGAGGGAAAGATGAAAAGCACTTTGGAAAGAGAGTTAAAAGTACGT  1088168

Query  1142     GAAATTGTCGAAAGGGAAGCACTTGAAGTCAGCCATGCTGCTTGAGACTCAGCCTGGCCT  1201
                ||||||||||||| |||||| ||||||||||||||||| ||| | |||||| | |||| |
Sbjct  1088167  GAAATTGTCGAAATGGAAGCGCTTGAAGTCAGCCATGCGGCTGGGGACTCACCTTGGCGT  1088108

Query  1202     TTGGGCTTGGTGTATTTCTCG-GTGGCAAGCCAGCATTGGTTTGGGTCGTCGGAGAAGCG  1260
                 | | ||  | |||||||||  || ||||| ||||||||||||| | || |||||||| |
Sbjct  1088107  CTCG-CTGAGGGTATTTCTCCAGTAGCAAGTCAGCATTGGTTTGCGGCGCCGGAGAAGGG  1088049

Query  1261     CATAGGGAATGTAGCGTCTCCGGACGTGTTATAGCCTTATGCAGGATACGACGACCTGGA  1320
                   |||||| || ||  |  |||  ||||||||||| |   | ||||||| ||    |||
Sbjct  1088048  TCCAGGGAAGGTGGCACCCTCGGGTGTGTTATAGCCCTGGACTGGATACGGCGCGGCGGA  1087989

Query  1321     TCAAGGAACGCAGTGTGCCCTCTGGGCGGGTCTTCGGACACCTTCACACTTAGGATGCTG  1380
                 |||||||||||||||||||||  ||||||||||||||||||||||||||||||||||||
Sbjct  1087988  CCAAGGAACGCAGTGTGCCCTCGTGGCGGGTCTTCGGACACCTTCACACTTAGGATGCTG  1087929

Query  1381     GCGTAATGGCTTTAAGTGGCCCGTCTTGAAACACGGACCAAGGAGTCTAACATGTGTGCG  1440
                |||||||||||||||| |||||||||||||||||||||||||||||||||||| ||||||
Sbjct  1087928  GCGTAATGGCTTTAAGCGGCCCGTCTTGAAACACGGACCAAGGAGTCTAACATATGTGCG  1087869

Query  1441     AGTTTTTGGGTGGCAAACCCATGAGCGTAATGAAAGTGAATACAGGTGGGATCCGCAAGG  1500
                ||||||||||||||||||||||||||||||||||||||||| ||||||||||||||||||
Sbjct  1087868  AGTTTTTGGGTGGCAAACCCATGAGCGTAATGAAAGTGAATGCAGGTGGGATCCGCAAGG  1087809

Query  1501     AGCACCATCGACCGGCCCTGAACTTCTGGGATGGGTCTGAGTAAGAGCATATATGTTGGG  1560
                ||||||||||||||| |  |  |||| |  |  | || ||||||||||||||||||||||
Sbjct  1087808  AGCACCATCGACCGGTCTGGCGCTTCGGCTAAAGATCCGAGTAAGAGCATATATGTTGGG  1087749

Query  1561     ACCCGAAAGATGGTGAACTATGCCTGAATAGGGCGAAGCCAGAGGAAACTCTGGTGGAGG  1620
                ||||||||||||||||||||||||||||||||||||||||||||||||||||||||||||
Sbjct  1087748  ACCCGAAAGATGGTGAACTATGCCTGAATAGGGCGAAGCCAGAGGAAACTCTGGTGGAGG  1087689

Query  1621     CTCGCAGCGGTTCTGACGTGCAAATCGATCGTCAAATTTGGGTATAGGGGCGAAAGACTA  1680
                |||| |||||||||||||||||||||||||||||||||| ||||||||||||||||||||
Sbjct  1087688  CTCGTAGCGGTTCTGACGTGCAAATCGATCGTCAAATTTAGGTATAGGGGCGAAAGACTA  1087629

Query  1681     ATCGAACCATCTAGTAGCTGGTTCCTGC  1708
                ||||||||||||||||||||||||||||
Sbjct  1087628  ATCGAACCATCTAGTAGCTGGTTCCTGC  1087601


 Score = 1362 bits (737),  Expect = 0.0
 Identities = 905/988 (92%), Gaps = 3/988 (0%)
 Strand=Plus/Minus

Query  723      AGCCCCCT-TTCATTTCTGGTCTCAAATCAGGTAGGATCACCCGCTGAACTTAAGCATAT  781
                ||||| || |||| |||||| |||||||||||||||||||||||||||||||||||||||
Sbjct  1095377  AGCCCTCTCTTCACTTCTGGCCTCAAATCAGGTAGGATCACCCGCTGAACTTAAGCATAT  1095318

Query  782      CAATAAGCGGAGGAAAAGAAACTAACAAGGATTCCCCTAGTAACGGCGAGCGAAGCGGGA  841
                ||||||||||||||||||||||||||||||||||||||||||||||||||||||||||||
Sbjct  1095317  CAATAAGCGGAGGAAAAGAAACTAACAAGGATTCCCCTAGTAACGGCGAGCGAAGCGGGA  1095258

Query  842      AGAGCTCAAATTTGAAAGCTGGCACCTCCGGTGTCCGCGTTGTAATCTCGAGACGTGTTT  901
                |||||||||||||||||||||||||||||||||||||||||||||| |||||||||||||
Sbjct  1095257  AGAGCTCAAATTTGAAAGCTGGCACCTCCGGTGTCCGCGTTGTAATTTCGAGACGTGTTT  1095198

Query  902      TCCGTGCGGCTCTATGGACAAGTCCCTTGGAATAGGGCATCGTAGAGGGTGAGAATCCCG  961
                |||| | ||| | |||||||||| || |||||| || ||||||||||||||| |||||||
Sbjct  1095197  TCCGCGTGGCGCCATGGACAAGTTCCCTGGAATGGGACATCGTAGAGGGTGAAAATCCCG  1095138

Query  962      TACTTGCCATGGAAGAACCGTGCTTTGCGATACACGCTCTAAGAGTCGAGTTGTTTGGGA  1021
                ||||||||||||| | ||| ||||||||||||||||||| ||||||||||| ||||||||
Sbjct  1095137  TACTTGCCATGGACGTACCATGCTTTGCGATACACGCTCCAAGAGTCGAGTAGTTTGGGA  1095078

Query  1022     TTGCAGCTCAAAATGGGTGGTAGACTCCATCTAAAGCTAAATATCGGGGAGAGACCGATA  1081
                |||| |||||||||||||||||||||||||||||||||||||||||||||||||||||||
Sbjct  1095077  TTGCTGCTCAAAATGGGTGGTAGACTCCATCTAAAGCTAAATATCGGGGAGAGACCGATA  1095018

Query  1082     GCGAACAAGTACCGTGAGGGAAAGATGAAAAGCACTTTGGAAAGAGAGTTAAAAGTACGT  1141
                ||||||||||||||||||||||||||||||||||||||||||||||||||||||||||||
Sbjct  1095017  GCGAACAAGTACCGTGAGGGAAAGATGAAAAGCACTTTGGAAAGAGAGTTAAAAGTACGT  1094958

Query  1142     GAAATTGTCGAAAGGGAAGCACTTGAAGTCAGCCATGCTGCTTGAGACTCAGCCTGGCCT  1201
                ||||||||||||| |||||| ||||||||||||||||| ||| | |||||| | |||| |
Sbjct  1094957  GAAATTGTCGAAATGGAAGCGCTTGAAGTCAGCCATGCGGCTGGGGACTCACCTTGGCGT  1094898

Query  1202     TTGGGCTTGGTGTATTTCTCG-GTGGCAAGCCAGCATTGGTTTGGGTCGTCGGAGAAGCG  1260
                 | | ||  | |||||||||  || ||||| ||||||||||||| | || |||||||| |
Sbjct  1094897  CTCG-CTGAGGGTATTTCTCCAGTAGCAAGTCAGCATTGGTTTGCGGCGCCGGAGAAGGG  1094839

Query  1261     CATAGGGAATGTAGCGTCTCCGGACGTGTTATAGCCTTATGCAGGATACGACGACCTGGA  1320
                   |||||| || ||  |  |||  ||||||||||| |   | ||||||| ||    |||
Sbjct  1094838  TCCAGGGAAGGTGGCACCCTCGGGTGTGTTATAGCCCTGGACTGGATACGGCGCGGCGGA  1094779

Query  1321     TCAAGGAACGCAGTGTGCCCTCTGGGCGGGTCTTCGGACACCTTCACACTTAGGATGCTG  1380
                 |||||||||||||||||||||  ||||||||||||||||||||||||||||||||||||
Sbjct  1094778  CCAAGGAACGCAGTGTGCCCTCGTGGCGGGTCTTCGGACACCTTCACACTTAGGATGCTG  1094719

Query  1381     GCGTAATGGCTTTAAGTGGCCCGTCTTGAAACACGGACCAAGGAGTCTAACATGTGTGCG  1440
                |||||||||||||||| |||||||||||||||||||||||||||||||||||| ||||||
Sbjct  1094718  GCGTAATGGCTTTAAGCGGCCCGTCTTGAAACACGGACCAAGGAGTCTAACATATGTGCG  1094659

Query  1441     AGTTTTTGGGTGGCAAACCCATGAGCGTAATGAAAGTGAATACAGGTGGGATCCGCAAGG  1500
                ||||||||||||||||||||||||||||||||||||||||| ||||||||||||||||||
Sbjct  1094658  AGTTTTTGGGTGGCAAACCCATGAGCGTAATGAAAGTGAATGCAGGTGGGATCCGCAAGG  1094599

Query  1501     AGCACCATCGACCGGCCCTGAACTTCTGGGATGGGTCTGAGTAAGAGCATATATGTTGGG  1560
                ||||||||||||||| |  |  |||| |  |  | || ||||||||||||||||||||||
Sbjct  1094598  AGCACCATCGACCGGTCTGGCGCTTCGGCTAAAGATCCGAGTAAGAGCATATATGTTGGG  1094539

Query  1561     ACCCGAAAGATGGTGAACTATGCCTGAATAGGGCGAAGCCAGAGGAAACTCTGGTGGAGG  1620
                ||||||||||||||||||||||||||||||||||||||||||||||||||||||||||||
Sbjct  1094538  ACCCGAAAGATGGTGAACTATGCCTGAATAGGGCGAAGCCAGAGGAAACTCTGGTGGAGG  1094479

Query  1621     CTCGCAGCGGTTCTGACGTGCAAATCGATCGTCAAATTTGGGTATAGGGGCGAAAGACTA  1680
                |||| |||||||||||||||||||||||||||||||||| ||||||||||||||||||||
Sbjct  1094478  CTCGTAGCGGTTCTGACGTGCAAATCGATCGTCAAATTTAGGTATAGGGGCGAAAGACTA  1094419

Query  1681     ATCGAACCATCTAGTAGCTGGTTCCTGC  1708
                ||||||||||||||||||||||||||||
Sbjct  1094418  ATCGAACCATCTAGTAGCTGGTTCCTGC  1094391


 Score = 1362 bits (737),  Expect = 0.0
 Identities = 905/988 (92%), Gaps = 3/988 (0%)
 Strand=Plus/Minus

Query  723      AGCCCCCT-TTCATTTCTGGTCTCAAATCAGGTAGGATCACCCGCTGAACTTAAGCATAT  781
                ||||| || |||| |||||| |||||||||||||||||||||||||||||||||||||||
Sbjct  1108937  AGCCCTCTCTTCACTTCTGGCCTCAAATCAGGTAGGATCACCCGCTGAACTTAAGCATAT  1108878

Query  782      CAATAAGCGGAGGAAAAGAAACTAACAAGGATTCCCCTAGTAACGGCGAGCGAAGCGGGA  841
                ||||||||||||||||||||||||||||||||||||||||||||||||||||||||||||
Sbjct  1108877  CAATAAGCGGAGGAAAAGAAACTAACAAGGATTCCCCTAGTAACGGCGAGCGAAGCGGGA  1108818

Query  842      AGAGCTCAAATTTGAAAGCTGGCACCTCCGGTGTCCGCGTTGTAATCTCGAGACGTGTTT  901
                |||||||||||||||||||||||||||||||||||||||||||||| |||||||||||||
Sbjct  1108817  AGAGCTCAAATTTGAAAGCTGGCACCTCCGGTGTCCGCGTTGTAATTTCGAGACGTGTTT  1108758

Query  902      TCCGTGCGGCTCTATGGACAAGTCCCTTGGAATAGGGCATCGTAGAGGGTGAGAATCCCG  961
                |||| | ||| | |||||||||| || |||||| || ||||||||||||||| |||||||
Sbjct  1108757  TCCGCGTGGCGCCATGGACAAGTTCCCTGGAATGGGACATCGTAGAGGGTGAAAATCCCG  1108698

Query  962      TACTTGCCATGGAAGAACCGTGCTTTGCGATACACGCTCTAAGAGTCGAGTTGTTTGGGA  1021
                ||||||||||||| | ||| ||||||||||||||||||| ||||||||||| ||||||||
Sbjct  1108697  TACTTGCCATGGACGTACCATGCTTTGCGATACACGCTCCAAGAGTCGAGTAGTTTGGGA  1108638

Query  1022     TTGCAGCTCAAAATGGGTGGTAGACTCCATCTAAAGCTAAATATCGGGGAGAGACCGATA  1081
                |||| |||||||||||||||||||||||||||||||||||||||||||||||||||||||
Sbjct  1108637  TTGCTGCTCAAAATGGGTGGTAGACTCCATCTAAAGCTAAATATCGGGGAGAGACCGATA  1108578

Query  1082     GCGAACAAGTACCGTGAGGGAAAGATGAAAAGCACTTTGGAAAGAGAGTTAAAAGTACGT  1141
                ||||||||||||||||||||||||||||||||||||||||||||||||||||||||||||
Sbjct  1108577  GCGAACAAGTACCGTGAGGGAAAGATGAAAAGCACTTTGGAAAGAGAGTTAAAAGTACGT  1108518

Query  1142     GAAATTGTCGAAAGGGAAGCACTTGAAGTCAGCCATGCTGCTTGAGACTCAGCCTGGCCT  1201
                ||||||||||||| |||||| ||||||||||||||||| ||| | |||||| | |||| |
Sbjct  1108517  GAAATTGTCGAAATGGAAGCGCTTGAAGTCAGCCATGCGGCTGGGGACTCACCTTGGCGT  1108458

Query  1202     TTGGGCTTGGTGTATTTCTCG-GTGGCAAGCCAGCATTGGTTTGGGTCGTCGGAGAAGCG  1260
                 | | ||  | |||||||||  || ||||| ||||||||||||| | || |||||||| |
Sbjct  1108457  CTCG-CTGAGGGTATTTCTCCAGTAGCAAGTCAGCATTGGTTTGCGGCGCCGGAGAAGGG  1108399

Query  1261     CATAGGGAATGTAGCGTCTCCGGACGTGTTATAGCCTTATGCAGGATACGACGACCTGGA  1320
                   |||||| || ||  |  |||  ||||||||||| |   | ||||||| ||    |||
Sbjct  1108398  TCCAGGGAAGGTGGCACCCTCGGGTGTGTTATAGCCCTGGACTGGATACGGCGCGGCGGA  1108339

Query  1321     TCAAGGAACGCAGTGTGCCCTCTGGGCGGGTCTTCGGACACCTTCACACTTAGGATGCTG  1380
                 |||||||||||||||||||||  ||||||||||||||||||||||||||||||||||||
Sbjct  1108338  CCAAGGAACGCAGTGTGCCCTCGTGGCGGGTCTTCGGACACCTTCACACTTAGGATGCTG  1108279

Query  1381     GCGTAATGGCTTTAAGTGGCCCGTCTTGAAACACGGACCAAGGAGTCTAACATGTGTGCG  1440
                |||||||||||||||| |||||||||||||||||||||||||||||||||||| ||||||
Sbjct  1108278  GCGTAATGGCTTTAAGCGGCCCGTCTTGAAACACGGACCAAGGAGTCTAACATATGTGCG  1108219

Query  1441     AGTTTTTGGGTGGCAAACCCATGAGCGTAATGAAAGTGAATACAGGTGGGATCCGCAAGG  1500
                ||||||||||||||||||||||||||||||||||||||||| ||||||||||||||||||
Sbjct  1108218  AGTTTTTGGGTGGCAAACCCATGAGCGTAATGAAAGTGAATGCAGGTGGGATCCGCAAGG  1108159

Query  1501     AGCACCATCGACCGGCCCTGAACTTCTGGGATGGGTCTGAGTAAGAGCATATATGTTGGG  1560
                ||||||||||||||| |  |  |||| |  |  | || ||||||||||||||||||||||
Sbjct  1108158  AGCACCATCGACCGGTCTGGCGCTTCGGCTAAAGATCCGAGTAAGAGCATATATGTTGGG  1108099

Query  1561     ACCCGAAAGATGGTGAACTATGCCTGAATAGGGCGAAGCCAGAGGAAACTCTGGTGGAGG  1620
                ||||||||||||||||||||||||||||||||||||||||||||||||||||||||||||
Sbjct  1108098  ACCCGAAAGATGGTGAACTATGCCTGAATAGGGCGAAGCCAGAGGAAACTCTGGTGGAGG  1108039

Query  1621     CTCGCAGCGGTTCTGACGTGCAAATCGATCGTCAAATTTGGGTATAGGGGCGAAAGACTA  1680
                |||| |||||||||||||||||||||||||||||||||| ||||||||||||||||||||
Sbjct  1108038  CTCGTAGCGGTTCTGACGTGCAAATCGATCGTCAAATTTAGGTATAGGGGCGAAAGACTA  1107979

Query  1681     ATCGAACCATCTAGTAGCTGGTTCCTGC  1708
                ||||||||||||||||||||||||||||
Sbjct  1107978  ATCGAACCATCTAGTAGCTGGTTCCTGC  1107951


 Score = 1343 bits (727),  Expect = 0.0
 Identities = 902/988 (91%), Gaps = 6/988 (1%)
 Strand=Plus/Minus

Query  723      AGCCCCCT-TTCATTTCTGGTCTCAAATCAGGTAGGATCACCCGCTGAACTTAAGCATAT  781
                ||||| || |||| |||||| |||||||||||||||||||||||||||||||||||||||
Sbjct  1102156  AGCCCTCTCTTCACTTCTGGCCTCAAATCAGGTAGGATCACCCGCTGAACTTAAGCATAT  1102097

Query  782      CAATAAGCGGAGGAAAAGAAACTAACAAGGATTCCCCTAGTAACGGCGAGCGAAGCGGGA  841
                |||||||||||||||||||||||||||||||||||| |||||||||||||||||||||||
Sbjct  1102096  CAATAAGCGGAGGAAAAGAAACTAACAAGGATTCCC-TAGTAACGGCGAGCGAAGCGGGA  1102038

Query  842      AGAGCTCAAATTTGAAAGCTGGCACCTCCGGTGTCCGCGTTGTAATCTCGAGACGTGTTT  901
                |||||||||||||||||||||||||||||||||||||||||||||| |||||||||||||
Sbjct  1102037  AGAGCTCAAATTTGAAAGCTGGCACCTCCGGTGTCCGCGTTGTAATTTCGAGACGTGTTT  1101978

Query  902      TCCGTGCGGCTCTATGGACAAGTCCCTTGGAATAGGGCATCGTAGAGGGTGAGAATCCCG  961
                |||| | ||| | |||||||||| || |||||| || ||||||||||||||| |||||||
Sbjct  1101977  TCCGCGTGGCGCCATGGACAAGTTCCCTGGAATGGGACATCGTAGAGGGTGAAAATCCCG  1101918

Query  962      TACTTGCCATGGAAGAACCGTGCTTTGCGATACACGCTCTAAGAGTCGAGTTGTTTGGGA  1021
                ||||||||||||| | ||| ||||||||||||||||||| ||||||||||| ||||||||
Sbjct  1101917  TACTTGCCATGGACGTACCATGCTTTGCGATACACGCTCCAAGAGTCGAGTAGTTTGGGA  1101858

Query  1022     TTGCAGCTCAAAATGGGTGGTAGACTCCATCTAAAGCTAAATATCGGGGAGAGACCGATA  1081
                |||| ||||||||||||||||||||||||||||||||||||||||||| |||||||||||
Sbjct  1101857  TTGCTGCTCAAAATGGGTGGTAGACTCCATCTAAAGCTAAATATCGGG-AGAGACCGATA  1101799

Query  1082     GCGAACAAGTACCGTGAGGGAAAGATGAAAAGCACTTTGGAAAGAGAGTTAAAAGTACGT  1141
                ||||||||||||||||||||||||||||||||||||||||||||||||||||||||||||
Sbjct  1101798  GCGAACAAGTACCGTGAGGGAAAGATGAAAAGCACTTTGGAAAGAGAGTTAAAAGTACGT  1101739

Query  1142     GAAATTGTCGAAAGGGAAGCACTTGAAGTCAGCCATGCTGCTTGAGACTCAGCCTGGCCT  1201
                ||||||||||||| |||||| ||||||||||||||||| ||| | |||||| | |||| |
Sbjct  1101738  GAAATTGTCGAAATGGAAGCGCTTGAAGTCAGCCATGCGGCTGGGGACTCACCTTGGCGT  1101679

Query  1202     TTGGGCTTGGTGTATTTCT-CGGTGGCAAGCCAGCATTGGTTTGGGTCGTCGGAGAAGCG  1260
                 |  |||  | |||||||| | || ||||| ||||||||||||| | || |||||||| |
Sbjct  1101678  CT-CGCTGAGGGTATTTCTCCAGTAGCAAGTCAGCATTGGTTTGCGGCGCCGGAGAAGGG  1101620

Query  1261     CATAGGGAATGTAGCGTCTCCGGACGTGTTATAGCCTTATGCAGGATACGACGACCTGGA  1320
                   |||||| || ||  |  |||  ||||||||||| |   | ||||||| ||    |||
Sbjct  1101619  TCCAGGGAAGGTGGCACCCTCGGGTGTGTTATAGCCCTGGACTGGATACGGCGCGGCGGA  1101560

Query  1321     TCAAGGAACGCAGTGTGCCCTCTGGGCGGGTCTTCGGACACCTTCACACTTAGGATGCTG  1380
                 |||||||||||||||||||||  ||||||||||||||||||||||||||||||||||||
Sbjct  1101559  CCAAGGAACGCAGTGTGCCCTCGTGGCGGGTCTTCGGACACCTTCACACTTAGGATGCTG  1101500

Query  1381     GCGTAATGGCTTTAAGTGGCCCGTCTTGAAACACGGACCAAGGAGTCTAACATGTGTGCG  1440
                |||||||||||||||| |||||||||||||||||||||||||||||||||||| ||||||
Sbjct  1101499  GCGTAATGGCTTTAAGCGGCCCGTCTTGAAACACGGACCAAGGAGTCTAACATATGTGCG  1101440

Query  1441     AGTTTTTGGGTGGCAAACCCATGAGCGTAATGAAAGTGAATACAGGTGGGATCCGCAAGG  1500
                ||||||||||||||||||||||||||||||||||||||||| ||||||| ||||||||||
Sbjct  1101439  AGTTTTTGGGTGGCAAACCCATGAGCGTAATGAAAGTGAATGCAGGTGG-ATCCGCAAGG  1101381

Query  1501     AGCACCATCGACCGGCCCTGAACTTCTGGGATGGGTCTGAGTAAGAGCATATATGTTGGG  1560
                ||||||||||||||| |  |  |||| |  |  | || ||||||||||||||||||||||
Sbjct  1101380  AGCACCATCGACCGGTCTGGCGCTTCGGCTAAAGATCCGAGTAAGAGCATATATGTTGGG  1101321

Query  1561     ACCCGAAAGATGGTGAACTATGCCTGAATAGGGCGAAGCCAGAGGAAACTCTGGTGGAGG  1620
                ||||||||||||||||||||||||||||||||||||||||||||||||||||||||||||
Sbjct  1101320  ACCCGAAAGATGGTGAACTATGCCTGAATAGGGCGAAGCCAGAGGAAACTCTGGTGGAGG  1101261

Query  1621     CTCGCAGCGGTTCTGACGTGCAAATCGATCGTCAAATTTGGGTATAGGGGCGAAAGACTA  1680
                |||| |||||||||||||||||||||||||||||||||| ||||||||||||||||||||
Sbjct  1101260  CTCGTAGCGGTTCTGACGTGCAAATCGATCGTCAAATTTAGGTATAGGGGCGAAAGACTA  1101201

Query  1681     ATCGAACCATCTAGTAGCTGGTTCCTGC  1708
                ||||||||||||||||||||||||||||
Sbjct  1101200  ATCGAACCATCTAGTAGCTGGTTCCTGC  1101173


 Score = 303 bits (164),  Expect = 9e-78
 Identities = 191/203 (94%), Gaps = 6/203 (3%)
 Strand=Plus/Minus

Query  275      CCAACAAATATAACACAACTTTCGACAACGGATCTCTTGGTTCTCCCATCGATGAAGAAC  334
                ||||| || | |||||||||||||||||||||||||||||||||||||||||||||||||
Sbjct  1075482  CCAACGAACAAAACACAACTTTCGACAACGGATCTCTTGGTTCTCCCATCGATGAAGAAC  1075423

Query  335      GCAGCGAAACGCGATAGGTAATGTGAATTGCAGAATTCCGTGAATCATCGAATCTTTGAA  394
                ||||||||||||||||||||||||||||||||||||||||||||||||||||||||||||
Sbjct  1075422  GCAGCGAAACGCGATAGGTAATGTGAATTGCAGAATTCCGTGAATCATCGAATCTTTGAA  1075363

Query  395      CGCACCTTGCGCTCTATGGTATTCCGTAGAGCATGCCTGTTTGAGTGCCGTGAA-T-TCT  452
                ||||||||||||||| |||||||||| ||||||||||||||||||||||||||| | |||
Sbjct  1075362  CGCACCTTGCGCTCTGTGGTATTCCGCAGAGCATGCCTGTTTGAGTGCCGTGAAATCTCT  1075303

Query  453      CCCATCCCAAGCGGT-TTT-TAT  473
                |||  |||||| ||| ||| |||
Sbjct  1075302  CCC--CCCAAGTGGTGTTTGTAT  1075282


 Score = 303 bits (164),  Expect = 9e-78
 Identities = 191/203 (94%), Gaps = 6/203 (3%)
 Strand=Plus/Minus

Query  275      CCAACAAATATAACACAACTTTCGACAACGGATCTCTTGGTTCTCCCATCGATGAAGAAC  334
                ||||| || | |||||||||||||||||||||||||||||||||||||||||||||||||
Sbjct  1082270  CCAACGAACAAAACACAACTTTCGACAACGGATCTCTTGGTTCTCCCATCGATGAAGAAC  1082211

Query  335      GCAGCGAAACGCGATAGGTAATGTGAATTGCAGAATTCCGTGAATCATCGAATCTTTGAA  394
                ||||||||||||||||||||||||||||||||||||||||||||||||||||||||||||
Sbjct  1082210  GCAGCGAAACGCGATAGGTAATGTGAATTGCAGAATTCCGTGAATCATCGAATCTTTGAA  1082151

Query  395      CGCACCTTGCGCTCTATGGTATTCCGTAGAGCATGCCTGTTTGAGTGCCGTGAA-T-TCT  452
                ||||||||||||||| |||||||||| ||||||||||||||||||||||||||| | |||
Sbjct  1082150  CGCACCTTGCGCTCTGTGGTATTCCGCAGAGCATGCCTGTTTGAGTGCCGTGAAATCTCT  1082091

Query  453      CCCATCCCAAGCGGT-TTT-TAT  473
                |||  |||||| ||| ||| |||
Sbjct  1082090  CCC--CCCAAGTGGTGTTTGTAT  1082070


 Score = 303 bits (164),  Expect = 9e-78
 Identities = 191/203 (94%), Gaps = 6/203 (3%)
 Strand=Plus/Minus

Query  275      CCAACAAATATAACACAACTTTCGACAACGGATCTCTTGGTTCTCCCATCGATGAAGAAC  334
                ||||| || | |||||||||||||||||||||||||||||||||||||||||||||||||
Sbjct  1089060  CCAACGAACAAAACACAACTTTCGACAACGGATCTCTTGGTTCTCCCATCGATGAAGAAC  1089001

Query  335      GCAGCGAAACGCGATAGGTAATGTGAATTGCAGAATTCCGTGAATCATCGAATCTTTGAA  394
                ||||||||||||||||||||||||||||||||||||||||||||||||||||||||||||
Sbjct  1089000  GCAGCGAAACGCGATAGGTAATGTGAATTGCAGAATTCCGTGAATCATCGAATCTTTGAA  1088941

Query  395      CGCACCTTGCGCTCTATGGTATTCCGTAGAGCATGCCTGTTTGAGTGCCGTGAA-T-TCT  452
                ||||||||||||||| |||||||||| ||||||||||||||||||||||||||| | |||
Sbjct  1088940  CGCACCTTGCGCTCTGTGGTATTCCGCAGAGCATGCCTGTTTGAGTGCCGTGAAATCTCT  1088881

Query  453      CCCATCCCAAGCGGT-TTT-TAT  473
                |||  |||||| ||| ||| |||
Sbjct  1088880  CCC--CCCAAGTGGTGTTTGTAT  1088860


 Score = 303 bits (164),  Expect = 9e-78
 Identities = 191/203 (94%), Gaps = 6/203 (3%)
 Strand=Plus/Minus

Query  275      CCAACAAATATAACACAACTTTCGACAACGGATCTCTTGGTTCTCCCATCGATGAAGAAC  334
                ||||| || | |||||||||||||||||||||||||||||||||||||||||||||||||
Sbjct  1095849  CCAACGAACAAAACACAACTTTCGACAACGGATCTCTTGGTTCTCCCATCGATGAAGAAC  1095790

Query  335      GCAGCGAAACGCGATAGGTAATGTGAATTGCAGAATTCCGTGAATCATCGAATCTTTGAA  394
                ||||||||||||||||||||||||||||||||||||||||||||||||||||||||||||
Sbjct  1095789  GCAGCGAAACGCGATAGGTAATGTGAATTGCAGAATTCCGTGAATCATCGAATCTTTGAA  1095730

Query  395      CGCACCTTGCGCTCTATGGTATTCCGTAGAGCATGCCTGTTTGAGTGCCGTGAA-T-TCT  452
                ||||||||||||||| |||||||||| ||||||||||||||||||||||||||| | |||
Sbjct  1095729  CGCACCTTGCGCTCTGTGGTATTCCGCAGAGCATGCCTGTTTGAGTGCCGTGAAATCTCT  1095670

Query  453      CCCATCCCAAGCGGT-TTT-TAT  473
                |||  |||||| ||| ||| |||
Sbjct  1095669  CCC--CCCAAGTGGTGTTTGTAT  1095649


 Score = 302 bits (163),  Expect = 3e-77
 Identities = 189/201 (94%), Gaps = 3/201 (1%)
 Strand=Plus/Minus

Query  275      CCAACAAATATAACACAACTTTCGACAACGGATCTCTTGGTTCTCCCATCGATGAAGAAC  334
                ||||| || | |||||||||||||||||||||||||||||||||||||||||||||||||
Sbjct  1102628  CCAACGAACAAAACACAACTTTCGACAACGGATCTCTTGGTTCTCCCATCGATGAAGAAC  1102569

Query  335      GCAGCGAAACGCGATAGGTAATGTGAATTGCAGAATTCCGTGAATCATCGAATCTTTGAA  394
                ||||||||||||||||||||||||||||||||||||||||||||||||||||||||||||
Sbjct  1102568  GCAGCGAAACGCGATAGGTAATGTGAATTGCAGAATTCCGTGAATCATCGAATCTTTGAA  1102509

Query  395      CGCACCTTGCGCTCTATGGTATTCCGTAGAGCATGCCTGTTTGAGTGCCGTGAATTCTCC  454
                ||||||||||||||| |||||||||| ||||||||||||||||||||||||||| |||| 
Sbjct  1102508  CGCACCTTGCGCTCTGTGGTATTCCGCAGAGCATGCCTGTTTGAGTGCCGTGAAATCTCT  1102449

Query  455      CATCCCAAGCGGT-TTT-TAT  473
                |  |||||| ||| ||| |||
Sbjct  1102448  CC-CCCAAGTGGTGTTTGTAT  1102429


 Score = 302 bits (163),  Expect = 3e-77
 Identities = 189/201 (94%), Gaps = 3/201 (1%)
 Strand=Plus/Minus

Query  275      CCAACAAATATAACACAACTTTCGACAACGGATCTCTTGGTTCTCCCATCGATGAAGAAC  334
                ||||| || | |||||||||||||||||||||||||||||||||||||||||||||||||
Sbjct  1109409  CCAACGAACAAAACACAACTTTCGACAACGGATCTCTTGGTTCTCCCATCGATGAAGAAC  1109350

Query  335      GCAGCGAAACGCGATAGGTAATGTGAATTGCAGAATTCCGTGAATCATCGAATCTTTGAA  394
                ||||||||||||||||||||||||||||||||||||||||||||||||||||||||||||
Sbjct  1109349  GCAGCGAAACGCGATAGGTAATGTGAATTGCAGAATTCCGTGAATCATCGAATCTTTGAA  1109290

Query  395      CGCACCTTGCGCTCTATGGTATTCCGTAGAGCATGCCTGTTTGAGTGCCGTGAATTCTCC  454
                ||||||||||||||| |||||||||| ||||||||||||||||||||||||||| |||| 
Sbjct  1109289  CGCACCTTGCGCTCTGTGGTATTCCGCAGAGCATGCCTGTTTGAGTGCCGTGAAATCTCT  1109230

Query  455      CATCCCAAGCGGT-TTT-TAT  473
                |  |||||| ||| ||| |||
Sbjct  1109229  CC-CCCAAGTGGTGTTTGTAT  1109210


 Score = 78.7 bits (42),  Expect = 6e-10
 Identities = 42/42 (100%), Gaps = 0/42 (0%)
 Strand=Plus/Minus

Query  1        CAAGGTTTCTGTAGGTGAACCTGCAGAAGGATCATTAGTGAA  42
                ||||||||||||||||||||||||||||||||||||||||||
Sbjct  1075700  CAAGGTTTCTGTAGGTGAACCTGCAGAAGGATCATTAGTGAA  1075659


 Score = 78.7 bits (42),  Expect = 6e-10
 Identities = 42/42 (100%), Gaps = 0/42 (0%)
 Strand=Plus/Minus

Query  1        CAAGGTTTCTGTAGGTGAACCTGCAGAAGGATCATTAGTGAA  42
                ||||||||||||||||||||||||||||||||||||||||||
Sbjct  1082488  CAAGGTTTCTGTAGGTGAACCTGCAGAAGGATCATTAGTGAA  1082447


 Score = 78.7 bits (42),  Expect = 6e-10
 Identities = 42/42 (100%), Gaps = 0/42 (0%)
 Strand=Plus/Minus

Query  1        CAAGGTTTCTGTAGGTGAACCTGCAGAAGGATCATTAGTGAA  42
                ||||||||||||||||||||||||||||||||||||||||||
Sbjct  1089278  CAAGGTTTCTGTAGGTGAACCTGCAGAAGGATCATTAGTGAA  1089237


 Score = 78.7 bits (42),  Expect = 6e-10
 Identities = 42/42 (100%), Gaps = 0/42 (0%)
 Strand=Plus/Minus

Query  1        CAAGGTTTCTGTAGGTGAACCTGCAGAAGGATCATTAGTGAA  42
                ||||||||||||||||||||||||||||||||||||||||||
Sbjct  1096067  CAAGGTTTCTGTAGGTGAACCTGCAGAAGGATCATTAGTGAA  1096026


 Score = 78.7 bits (42),  Expect = 6e-10
 Identities = 42/42 (100%), Gaps = 0/42 (0%)
 Strand=Plus/Minus

Query  1        CAAGGTTTCTGTAGGTGAACCTGCAGAAGGATCATTAGTGAA  42
                ||||||||||||||||||||||||||||||||||||||||||
Sbjct  1102845  CAAGGTTTCTGTAGGTGAACCTGCAGAAGGATCATTAGTGAA  1102804


 Score = 78.7 bits (42),  Expect = 6e-10
 Identities = 42/42 (100%), Gaps = 0/42 (0%)
 Strand=Plus/Minus

Query  1        CAAGGTTTCTGTAGGTGAACCTGCAGAAGGATCATTAGTGAA  42
                ||||||||||||||||||||||||||||||||||||||||||
Sbjct  1109627  CAAGGTTTCTGTAGGTGAACCTGCAGAAGGATCATTAGTGAA  1109586


>LFCX01000041.1 Malassezia yamatoensis strain MY9725 MY9725_opera_scaffold_3, 
whole genome shotgun sequence
Length=944797

 Score = 1229 bits (665),  Expect = 0.0
 Identities = 822/898 (92%), Gaps = 9/898 (1%)
 Strand=Plus/Minus

Query  736     TTCTGGTCTCAAATCAGGTAGGATCACCCGCTGAACTTAAGCATATCAATAAGCGGAGGA  795
               |||||||||||||||||| |||||||||||| |||||||||||||||| |||||||||||
Sbjct  355021  TTCTGGTCTCAAATCAGGGAGGATCACCCGCCGAACTTAAGCATATCATTAAGCGGAGGA  354962

Query  796     AAAGAAACTAACAAGGATTCCCCTAGTAACGGCGAGCGAAGCGGGAAGAGCTCAAATTTG  855
               |||||||||||||||||||||||||||||||||||| |||||||||||||||||| ||||
Sbjct  354961  AAAGAAACTAACAAGGATTCCCCTAGTAACGGCGAGTGAAGCGGGAAGAGCTCAACTTTG  354902

Query  856     AAAGCTGGCACCTCCGGTGTCCGCGTTGTAATCTCGAGACGTGTTTTCCGTGCGGCTCTA  915
               |||||||| ||||  |||| ||||||||||| ||||||||| |||||||||||||| |||
Sbjct  354901  AAAGCTGGGACCTTTGGTGCCCGCGTTGTAACCTCGAGACGCGTTTTCCGTGCGGCGCTA  354842

Query  916     TGGACAAGTCCCTTGGAATAGGGCATCGTAGAGGGTGAGAATCCCGTACTTGCCATGGAA  975
               ||||||||| |||||||| ||| ||||||||||||||| |||||||||||||||||||| 
Sbjct  354841  TGGACAAGTTCCTTGGAACAGGACATCGTAGAGGGTGAAAATCCCGTACTTGCCATGGAT  354782

Query  976     GAACCGTGCTTTGCGATACACGCTCTAAGAGTCGAGTTGTTTGGGATTGCAGCTCAAAAT  1035
               | ||||||||||| ||||| ||||| ||||||||||||||||||||||||||||||||||
Sbjct  354781  GTACCGTGCTTTGTGATACGCGCTCCAAGAGTCGAGTTGTTTGGGATTGCAGCTCAAAAT  354722

Query  1036    GGGTGGTAGACTCCATCTAAAGCTAAATATCGGGGAGAGACCGATAGCGAACAAGTACCG  1095
               ||||||||||||||||||||||||||||||||||||||||||||||||||||||||||||
Sbjct  354721  GGGTGGTAGACTCCATCTAAAGCTAAATATCGGGGAGAGACCGATAGCGAACAAGTACCG  354662

Query  1096    TGAGGGAAAGATGAAAAGCACTTTGGAAAGAGAGTTAAAAGTACGTGAAATTGTCGAAAG  1155
               ||||||||||||||||||||||||||||||||||||||||||||||||||||||||||||
Sbjct  354661  TGAGGGAAAGATGAAAAGCACTTTGGAAAGAGAGTTAAAAGTACGTGAAATTGTCGAAAG  354602

Query  1156    GGAAGCACTTGAAGTCAGCCATGCTGCTTGAGACTCAGCCTGGCCTTTGGGCTTGGTGTA  1215
               |||||| ||||||||||||||||| |||   |||||||| |||  ||||  |  | ||||
Sbjct  354601  GGAAGCGCTTGAAGTCAGCCATGCCGCTCAGGACTCAGCTTGGT-TTTGC-CGAG-TGTA  354545

Query  1216    TTT-CTCGGTGGCAAGCCAGCATTGGTTTGGGTCGTCGGAGAAGCG-CATAGGGAATGTA  1273
               ||| || ||| ||||| ||||||||||||||  ||||||||||||  | | |||||||||
Sbjct  354544  TTTCCTGGGTAGCAAGTCAGCATTGGTTTGGTGCGTCGGAGAAGCATCCT-GGGAATGTA  354486

Query  1274    GCGTCTCCGGACGTGTTATAGCCTTATGCA-GGATACGACGACCTGGATCAAGGAACGCA  1332
               ||| |  ||| ||||||||||||| | |   ||||||||||  || || |||||||||||
Sbjct  354485  GCGCCCTCGGGCGTGTTATAGCCT-AGGATTGGATACGACGTGCTAGACCAAGGAACGCA  354427

Query  1333    GTGTGCCCTCTGGGCGGGTCTTCGGACACCTTCACACTTAGGATGCTGGCGTAATGGCTT  1392
               | | ||| | ||| ||||||||||||| ||||| | ||||||||||||||||||||||||
Sbjct  354426  GCGCGCCTTTTGG-CGGGTCTTCGGACCCCTTCGCGCTTAGGATGCTGGCGTAATGGCTT  354368

Query  1393    TAAGTGGCCCGTCTTGAAACACGGACCAAGGAGTCTAACATGTGTGCGAGTTTTTGGGTG  1452
               ||||||||||||||||||||||||||||||||||||||||| |||||||| |||||||||
Sbjct  354367  TAAGTGGCCCGTCTTGAAACACGGACCAAGGAGTCTAACATATGTGCGAGGTTTTGGGTG  354308

Query  1453    GCAAACCCATGAGCGTAATGAAAGTGAATACAGGTGGGATCCGCAAGGAGCACCATCGAC  1512
               |||||||||| |||| ||||||||||||| |||| |||||||| ||||||||||||||||
Sbjct  354307  GCAAACCCATAAGCGGAATGAAAGTGAATGCAGGGGGGATCCGTAAGGAGCACCATCGAC  354248

Query  1513    CGGCCCTGAACTTCTGGGATGGGTCTGAGTAAGAGCATATATGTTGGGACCCGAAAGATG  1572
               |||||| || ||| |||||||||||||||||||||||||| |||||||||||||||||||
Sbjct  354247  CGGCCCGGATCTTTTGGGATGGGTCTGAGTAAGAGCATATCTGTTGGGACCCGAAAGATG  354188

Query  1573    GTGAACTATGCCTGAATAGGGCGAAGCCAGAGGAAACTCTGGTGGAGGCTCGCAGCGG  1630
               ||||||||||||||||||||||||||||||||||||||||||||||||||||||||||
Sbjct  354187  GTGAACTATGCCTGAATAGGGCGAAGCCAGAGGAAACTCTGGTGGAGGCTCGCAGCGG  354130


 Score = 322 bits (174),  Expect = 2e-83
 Identities = 212/229 (93%), Gaps = 7/229 (3%)
 Strand=Plus/Minus

Query  225     ACTCGTATGGATTTGTATGAACGTGAGATATATCGTTGGACCGTCACTGGCCAACAAATA  284
               |||||||| |  ||||||| |||||| || | | |||||||||| |||||||||| ||  
Sbjct  355533  ACTCGTAT-G--TTGTATGTACGTGA-AT-T-T-GTTGGACCGTAACTGGCCAACCAACT  355481

Query  285     TAACACAACTTTCGACAACGGATCTCTTGGTTCTCCCATCGATGAAGAACGCAGCGAAAC  344
               | ||||||||||||||||||||||||||||||||||||||||||||||||||||||||||
Sbjct  355480  TTACACAACTTTCGACAACGGATCTCTTGGTTCTCCCATCGATGAAGAACGCAGCGAAAC  355421

Query  345     GCGATAGGTAATGTGAATTGCAGAATTCCGTGAATCATCGAATCTTTGAACGCACCTTGC  404
               ||||||||||| ||||||||||||||||||||||||||||||||||||||||| ||||||
Sbjct  355420  GCGATAGGTAAGGTGAATTGCAGAATTCCGTGAATCATCGAATCTTTGAACGCCCCTTGC  355361

Query  405     GCTCTATGGTATTCCGTAGAGCATGCCTGTTTGAGTGCCGTGAATTCTC  453
               |||| |||||||||||| |||||||||||||||||||||||||||||||
Sbjct  355360  GCTCCATGGTATTCCGTGGAGCATGCCTGTTTGAGTGCCGTGAATTCTC  355312


 Score = 86.1 bits (46),  Expect = 4e-12
 Identities = 59/65 (91%), Gaps = 2/65 (3%)
 Strand=Plus/Minus

Query  1       CAAGGTTTCTGTAGGTGAACCTGCAGAAGGATCATTAGTGAAGATTCAAGGGCCAGCCAT  60
               |||||||||||||||||||||||||||||||||||||||||| |  || ||| |||||||
Sbjct  355689  CAAGGTTTCTGTAGGTGAACCTGCAGAAGGATCATTAGTGAA-AG-CATGGGTCAGCCAT  355632

Query  61      ACAGA  65
               || ||
Sbjct  355631  ACGGA  355627


>RRYC01000010.1 Quambalaria eucalypti isolate CMW1101 Contig0000010_, whole genome 
shotgun sequence
Length=7308

 Score = 1229 bits (665),  Expect = 0.0
 Identities = 876/978 (90%), Gaps = 14/978 (1%)
 Strand=Plus/Plus

Query  737   TCTGGTCTCAAATCAGGTAGGATCACCCGCTGAACTTAAGCATATCAATAAGCGGAGGAA  796
             ||||| ||||||||||||||||  ||||||||||||||||||||||||||||||||||||
Sbjct  5130  TCTGGCCTCAAATCAGGTAGGACTACCCGCTGAACTTAAGCATATCAATAAGCGGAGGAA  5189

Query  797   AAGAAACTAACAAGGATTCCCCTAGTAACGGCGAGCGAAGCGGGAAGAGCTCAAATTTGA  856
             ||||||||||||||||||||||||||||||||||| ||||||||||||||||||||||||
Sbjct  5190  AAGAAACTAACAAGGATTCCCCTAGTAACGGCGAGTGAAGCGGGAAGAGCTCAAATTTGA  5249

Query  857   AAGCTGGCACCTCCGGTGTCCGCGTTGTAATCTCGAGACGTGTTTTCCGTGCGGCTCTAT  916
             |||||||||||| ||||||||||||||||||||||||| ||||||||||||| |  | ||
Sbjct  5250  AAGCTGGCACCTTCGGTGTCCGCGTTGTAATCTCGAGAAGTGTTTTCCGTGCTGGACCAT  5309

Query  917   GGACAAGTCCCTTGGAATAGGGCATCGTAGAGGGTGAGAATCCCGTACTTGCCATGGAAG  976
             | |||||| |||||||||||| | || |||||||||| ||||||||||||| |||||| |
Sbjct  5310  GTACAAGTTCCTTGGAATAGGACGTCATAGAGGGTGAAAATCCCGTACTTGACATGGACG  5369

Query  977   AACCGTGCTTTGCGATACACGCTCTAAGAGTCGAGTTGTTTGGGATTGCAGCTCAAAATG  1036
               | |||||||| ||||||| ||| | |||||||||||||||||| ||||||||||||||
Sbjct  5370  CCCAGTGCTTTGTGATACACTCTCCACGAGTCGAGTTGTTTGGGAATGCAGCTCAAAATG  5429

Query  1037  GGTGGTAGACTCCATCTAAAGCTAAATATCGGGGAGAGACCGATAGCGAACAAGTACCGT  1096
             ||||||| | ||||||||||||||||||| ||||||||||||||||||||||||||||||
Sbjct  5430  GGTGGTAAATTCCATCTAAAGCTAAATATTGGGGAGAGACCGATAGCGAACAAGTACCGT  5489

Query  1097  GAGGGAAAGATGAAAAGCACTTTGGAAAGAGAGTTAAA-AGTACGTGAAATTGTCGAAAG  1155
             |||||||||||||||||||||||||||||||||||||| |||||||||||||||||||||
Sbjct  5490  GAGGGAAAGATGAAAAGCACTTTGGAAAGAGAGTTAAACAGTACGTGAAATTGTCGAAAG  5549

Query  1156  GGAAGCACTTGAAGTCAGCCATGCT-GCTTGAGACTCAGCCTGGCCTTTGGGCTTGGTGT  1214
             |||||| |||||||| || |||||| ||  | || ||||||| || |||  |||||||| 
Sbjct  5550  GGAAGCGCTTGAAGTTAGACATGCTTGC-CGGGATTCAGCCTTGC-TTT-TGCTTGGTGC  5606

Query  1215  ATTTCTCGGTG-GCAAGCCAGCATTGGTTTGGGTCGTCGGAGAAGCGCATAG-GGAATGT  1272
             ||||| ||||| ||| ||||||||  |||| | | | |||| ||| |   || |||| ||
Sbjct  5607  ATTTCCCGGTGTGCAGGCCAGCATCAGTTTTGTTTGCCGGATAAG-GGTGAGAGGAACGT  5665

Query  1273  AGCGTCTCCGGACGTGTTATAGCCTTATGCA--GGATACGACGACCTGGATCAAGGAACG  1330
              ||  ||| ||  ||||||||||||  | ||  ||||||| ||    |||   |||| ||
Sbjct  5666  GGCCCCTC-GG-GGTGTTATAGCCT-CT-CACTGGATACGGCGGATGGGACTGAGGACCG  5721

Query  1331  CAGTGTGCCCTCTGGGCGGGTCTTCGGACACCTTCACACTTAGGATGCTGGCGTAATGGC  1390
             ||||||||| |   |||||| |||||| ||||||||||||||||||||||||||||||||
Sbjct  5722  CAGTGTGCCTTTATGGCGGGCCTTCGGGCACCTTCACACTTAGGATGCTGGCGTAATGGC  5781

Query  1391  TTTAAGTGGCCCGTCTTGAAACACGGACCAAGGAGTCTAACATGTGTGCGAGTTTTTGGG  1450
             |||||| | |||||||||||||||||||| ||||||||||||||| ||||||| ||||||
Sbjct  5782  TTTAAGCGACCCGTCTTGAAACACGGACCGAGGAGTCTAACATGTCTGCGAGTCTTTGGG  5841

Query  1451  TGGCAAACCCATGAGCGTAATGAAAGTGAATACAGGTGGGATCCGCAAGGAGCACCATCG  1510
             ||||||||||||  ||| ||||||||||||| ||||||||||||||||||||||||||||
Sbjct  5842  TGGCAAACCCATAGGCGCAATGAAAGTGAATGCAGGTGGGATCCGCAAGGAGCACCATCG  5901

Query  1511  ACCGGCCCTGAACTTCTGGGATGGGTCTGAGTAAGAGCATATATGTTGGGACCCGAAAGA  1570
             ||||  || || |||||| ||||| | |||||||||||||||||||||||||||||||||
Sbjct  5902  ACCGAACCGGATCTTCTGTGATGGTTTTGAGTAAGAGCATATATGTTGGGACCCGAAAGA  5961

Query  1571  TGGTGAACTATGCCTGAATAGGGCGAAGCCAGAGGAAACTCTGGTGGAGGCTCGCAGCGG  1630
             |||||||||||||||||||||||||||||||||||||||||||||||||||||| |||||
Sbjct  5962  TGGTGAACTATGCCTGAATAGGGCGAAGCCAGAGGAAACTCTGGTGGAGGCTCGTAGCGG  6021

Query  1631  TTCTGACGTGCAAATCGATCGTCAAATTTGGGTATAGGGGCGAAAGACTAATCGAACCAT  1690
             ||||||||||||||||||||||||||||||||||||||||||||||||||||||||||||
Sbjct  6022  TTCTGACGTGCAAATCGATCGTCAAATTTGGGTATAGGGGCGAAAGACTAATCGAACCAT  6081

Query  1691  CTAGTAGCTGGTTCCTGC  1708
             ||||||||||||||||||
Sbjct  6082  CTAGTAGCTGGTTCCTGC  6099


 Score = 250 bits (135),  Expect = 1e-61
 Identities = 169/185 (91%), Gaps = 3/185 (2%)
 Strand=Plus/Plus

Query  280   AAATATAACACAACTTTCGACAACGGATCTCTTGGTTCTCCCATCGATGAAGAACGCAGC  339
             ||||  || |||||||||||||||||||||||||||||||||||||||||||||||||||
Sbjct  4727  AAATTAAATACAACTTTCGACAACGGATCTCTTGGTTCTCCCATCGATGAAGAACGCAGC  4786

Query  340   GAAACGCGATAGGTAATGTGAATTGCAGAATTCCGTGAATCATCGAATCTTTGAACGCAC  399
             |||  |||||| ||||||||||||||||||||| ||||||||||||||||||||||||||
Sbjct  4787  GAATTGCGATAAGTAATGTGAATTGCAGAATTCAGTGAATCATCGAATCTTTGAACGCAC  4846

Query  400   CTTGCGCTCTATGGTATTCCGTA-GAGCATGCCTGTTTGAGTGCCGTGAATTC-TCCCAT  457
             |||||||||  ||||||||| || ||||||||||||||||||| | ||||||| ||  ||
Sbjct  4847  CTTGCGCTCCCTGGTATTCC-TAGGAGCATGCCTGTTTGAGTGTCATGAATTCCTCAAAT  4905

Query  458   CCCAA  462
             |||||
Sbjct  4906  CCCAA  4910


 Score = 78.7 bits (42),  Expect = 6e-10
 Identities = 42/42 (100%), Gaps = 0/42 (0%)
 Strand=Plus/Plus

Query  1     CAAGGTTTCTGTAGGTGAACCTGCAGAAGGATCATTAGTGAA  42
             ||||||||||||||||||||||||||||||||||||||||||
Sbjct  4507  CAAGGTTTCTGTAGGTGAACCTGCAGAAGGATCATTAGTGAA  4548


>JAAVVI010000020.1 Golubevia sp. BC0902 NODE_20_length_698752_cov_27.491108, whole 
genome shotgun sequence
Length=698752

 Score = 1173 bits (635),  Expect = 0.0
 Identities = 863/975 (89%), Gaps = 8/975 (1%)
 Strand=Plus/Plus

Query  737   TCTGGTCTCAAATCAGGTAGGATCACCCGCTGAACTTAAGCATATCAATAAGCGGAGGAA  796
             ||||| ||||||||||||||||| ||||||||||||||||||||||||||||||||||||
Sbjct  4265  TCTGGCCTCAAATCAGGTAGGATTACCCGCTGAACTTAAGCATATCAATAAGCGGAGGAA  4324

Query  797   AAGAAACTAACAAGGATTCCCCTAGTAACGGCGAGCGAAGCGGGAAGAGCTCAAATTTGA  856
             ||||||||||||||||||||||||||||||||||| ||||||||||||||||||||||||
Sbjct  4325  AAGAAACTAACAAGGATTCCCCTAGTAACGGCGAGTGAAGCGGGAAGAGCTCAAATTTGA  4384

Query  857   AAGCTGGCACCTCCGGTGTCCGCGTTGTAATCTCGAGACGTGTTTTCCGTGC-GGCTCTA  915
             ||||||||  || ||| |||||| |||||||||||||| |||||||||| |  ||  | |
Sbjct  4385  AAGCTGGCGTCTTCGGCGTCCGCATTGTAATCTCGAGAAGTGTTTTCCGCGTTGGACC-A  4443

Query  916   TGGACAAGTCCCTTGGAATAGGGCATCGTAGAGGGTGAGAATCCCGTACTTGCCATGGAA  975
             || |||||| |||||||| ||| | || |||||||||||||||||||||||| |||||| 
Sbjct  4444  TGTACAAGTTCCTTGGAACAGGACGTCATAGAGGGTGAGAATCCCGTACTTGACATGGAT  4503

Query  976   GAACCGTGCTTTGCGATACACGCTCTAAGAGTCGAGTTGTTTGGGATTGCAGCTCAAAAT  1035
             |  |   |||||| ||||| | ||| | |||||||||||||||||| |||||||||||||
Sbjct  4504  GCCCAACGCTTTGTGATACGCTCTCCACGAGTCGAGTTGTTTGGGAATGCAGCTCAAAAT  4563

Query  1036  GGGTGGTAGACTCCATCTAAAGCTAAATATCGGGGAGAGACCGATAGCGAACAAGTACCG  1095
             |||||||| | ||||||||||||||||||| |||||||||||||||||||||||||||||
Sbjct  4564  GGGTGGTAAATTCCATCTAAAGCTAAATATTGGGGAGAGACCGATAGCGAACAAGTACCG  4623

Query  1096  TGAGGGAAAGATGAAAAGCACTTTGGAAAGAGAGTTAAA-AGTACGTGAAATTGTCGAAA  1154
             ||||||||||||||||||||||||||||||||||||||| ||||||||||||||| ||||
Sbjct  4624  TGAGGGAAAGATGAAAAGCACTTTGGAAAGAGAGTTAAACAGTACGTGAAATTGTTGAAA  4683

Query  1155  GGGAAGCACTTGAAGTCAGCCATGCTGCTTGAGACTCAGCCTGGCCTTTGGGCTTGGTGT  1214
             ||||||| ||||||||||| |||||||| ||||||||| ||| |  |||   ||||||||
Sbjct  4684  GGGAAGCGCTTGAAGTCAGACATGCTGC-TGAGACTCAACCTTGGTTTTC--CTTGGTGT  4740

Query  1215  ATTTCTCGG-TGGCAAGCCAGCATTGGTTTGGGTCGTCGGAGAAGCGCATAGGGAATGTA  1273
             | ||||| | ||||| ||||||||  |||| ||  || ||| ||| | |   ||||||| 
Sbjct  4741  ACTTCTCAGTTGGCAGGCCAGCATCAGTTTTGGCTGTTGGATAAGGGTAGGAGGAATGTG  4800

Query  1274  GCGTCTCCGGACGTGTTATAGCCTTATGCAGGATACGACGACCTGGATCAAGGAACGCAG  1333
             || ||  |||| ||||||||||||  | | |||||| ||| |  |||   ||||||||||
Sbjct  4801  GCATCCTCGGATGTGTTATAGCCTCTTACTGGATACAACGGCTGGGACTGAGGAACGCAG  4860

Query  1334  TGTGCCCTCTGGGCGGGTCTTCGGACACCTTCACACTTAGGATGCTGGCGTAATGGCTTT  1393
             |||||| || ||||||  ||||||  ||||||||||||||||||||||||||||||||||
Sbjct  4861  TGTGCCTTC-GGGCGGACCTTCGGGTACCTTCACACTTAGGATGCTGGCGTAATGGCTTT  4919

Query  1394  AAGTGGCCCGTCTTGAAACACGGACCAAGGAGTCTAACATGTGTGCGAGTTTTTGGGTGG  1453
             ||| | |||||||||||||||||||||||||||||||||||| ||||||| |||||||||
Sbjct  4920  AAGCGACCCGTCTTGAAACACGGACCAAGGAGTCTAACATGTTTGCGAGTCTTTGGGTGG  4979

Query  1454  CAAACCCATGAGCGTAATGAAAGTGAATACAGGTGGGATCCGCAAGGAGCACCATCGACC  1513
              ||||||    ||| ||||||||||||| ||||||||||||| |||||||||||||||||
Sbjct  4980  TAAACCCGCAGGCGCAATGAAAGTGAATGCAGGTGGGATCCGTAAGGAGCACCATCGACC  5039

Query  1514  GGCCCTGAACTTCTGGGATGGGTCTGAGTAAGAGCATATATGTTGGGACCCGAAAGATGG  1573
             |  ||||| ||  || || || | |||||||||||| |||||||||||||||||||||||
Sbjct  5040  GAACCTGATCTCTTGTGACGGTTTTGAGTAAGAGCACATATGTTGGGACCCGAAAGATGG  5099

Query  1574  TGAACTATGCCTGAATAGGGCGAAGCCAGAGGAAACTCTGGTGGAGGCTCGCAGCGGTTC  1633
             |||||||||||||| |||||||||||||||||||||||||||||||||||| ||||||||
Sbjct  5100  TGAACTATGCCTGAGTAGGGCGAAGCCAGAGGAAACTCTGGTGGAGGCTCGTAGCGGTTC  5159

Query  1634  TGACGTGCAAATCGATCGTCAAATTTGGGTATAGGGGCGAAAGACTAATCGAACCATCTA  1693
             ||||||||||||||||||||||| ||||||||||||||||||||||||||||||||||||
Sbjct  5160  TGACGTGCAAATCGATCGTCAAACTTGGGTATAGGGGCGAAAGACTAATCGAACCATCTA  5219

Query  1694  GTAGCTGGTTCCTGC  1708
             |||||||||||||||
Sbjct  5220  GTAGCTGGTTCCTGC  5234


 Score = 1173 bits (635),  Expect = 0.0
 Identities = 863/975 (89%), Gaps = 8/975 (1%)
 Strand=Plus/Plus

Query  737    TCTGGTCTCAAATCAGGTAGGATCACCCGCTGAACTTAAGCATATCAATAAGCGGAGGAA  796
              ||||| ||||||||||||||||| ||||||||||||||||||||||||||||||||||||
Sbjct  12755  TCTGGCCTCAAATCAGGTAGGATTACCCGCTGAACTTAAGCATATCAATAAGCGGAGGAA  12814

Query  797    AAGAAACTAACAAGGATTCCCCTAGTAACGGCGAGCGAAGCGGGAAGAGCTCAAATTTGA  856
              ||||||||||||||||||||||||||||||||||| ||||||||||||||||||||||||
Sbjct  12815  AAGAAACTAACAAGGATTCCCCTAGTAACGGCGAGTGAAGCGGGAAGAGCTCAAATTTGA  12874

Query  857    AAGCTGGCACCTCCGGTGTCCGCGTTGTAATCTCGAGACGTGTTTTCCGTGC-GGCTCTA  915
              ||||||||  || ||| |||||| |||||||||||||| |||||||||| |  ||  | |
Sbjct  12875  AAGCTGGCGTCTTCGGCGTCCGCATTGTAATCTCGAGAAGTGTTTTCCGCGTTGGACC-A  12933

Query  916    TGGACAAGTCCCTTGGAATAGGGCATCGTAGAGGGTGAGAATCCCGTACTTGCCATGGAA  975
              || |||||| |||||||| ||| | || |||||||||||||||||||||||| |||||| 
Sbjct  12934  TGTACAAGTTCCTTGGAACAGGACGTCATAGAGGGTGAGAATCCCGTACTTGACATGGAT  12993

Query  976    GAACCGTGCTTTGCGATACACGCTCTAAGAGTCGAGTTGTTTGGGATTGCAGCTCAAAAT  1035
              |  |   |||||| ||||| | ||| | |||||||||||||||||| |||||||||||||
Sbjct  12994  GCCCAACGCTTTGTGATACGCTCTCCACGAGTCGAGTTGTTTGGGAATGCAGCTCAAAAT  13053

Query  1036   GGGTGGTAGACTCCATCTAAAGCTAAATATCGGGGAGAGACCGATAGCGAACAAGTACCG  1095
              |||||||| | ||||||||||||||||||| |||||||||||||||||||||||||||||
Sbjct  13054  GGGTGGTAAATTCCATCTAAAGCTAAATATTGGGGAGAGACCGATAGCGAACAAGTACCG  13113

Query  1096   TGAGGGAAAGATGAAAAGCACTTTGGAAAGAGAGTTAAA-AGTACGTGAAATTGTCGAAA  1154
              ||||||||||||||||||||||||||||||||||||||| ||||||||||||||| ||||
Sbjct  13114  TGAGGGAAAGATGAAAAGCACTTTGGAAAGAGAGTTAAACAGTACGTGAAATTGTTGAAA  13173

Query  1155   GGGAAGCACTTGAAGTCAGCCATGCTGCTTGAGACTCAGCCTGGCCTTTGGGCTTGGTGT  1214
              ||||||| ||||||||||| |||||||| ||||||||| ||| |  |||   ||||||||
Sbjct  13174  GGGAAGCGCTTGAAGTCAGACATGCTGC-TGAGACTCAACCTTGGTTTTC--CTTGGTGT  13230

Query  1215   ATTTCTCGG-TGGCAAGCCAGCATTGGTTTGGGTCGTCGGAGAAGCGCATAGGGAATGTA  1273
              | ||||| | ||||| ||||||||  |||| ||  || ||| ||| | |   ||||||| 
Sbjct  13231  ACTTCTCAGTTGGCAGGCCAGCATCAGTTTTGGCTGTTGGATAAGGGTAGGAGGAATGTG  13290

Query  1274   GCGTCTCCGGACGTGTTATAGCCTTATGCAGGATACGACGACCTGGATCAAGGAACGCAG  1333
              || ||  |||| ||||||||||||  | | |||||| ||| |  |||   ||||||||||
Sbjct  13291  GCATCCTCGGATGTGTTATAGCCTCTTACTGGATACAACGGCTGGGACTGAGGAACGCAG  13350

Query  1334   TGTGCCCTCTGGGCGGGTCTTCGGACACCTTCACACTTAGGATGCTGGCGTAATGGCTTT  1393
              |||||| || ||||||  ||||||  ||||||||||||||||||||||||||||||||||
Sbjct  13351  TGTGCCTTC-GGGCGGACCTTCGGGTACCTTCACACTTAGGATGCTGGCGTAATGGCTTT  13409

Query  1394   AAGTGGCCCGTCTTGAAACACGGACCAAGGAGTCTAACATGTGTGCGAGTTTTTGGGTGG  1453
              ||| | |||||||||||||||||||||||||||||||||||| ||||||| |||||||||
Sbjct  13410  AAGCGACCCGTCTTGAAACACGGACCAAGGAGTCTAACATGTTTGCGAGTCTTTGGGTGG  13469

Query  1454   CAAACCCATGAGCGTAATGAAAGTGAATACAGGTGGGATCCGCAAGGAGCACCATCGACC  1513
               ||||||    ||| ||||||||||||| ||||||||||||| |||||||||||||||||
Sbjct  13470  TAAACCCGCAGGCGCAATGAAAGTGAATGCAGGTGGGATCCGTAAGGAGCACCATCGACC  13529

Query  1514   GGCCCTGAACTTCTGGGATGGGTCTGAGTAAGAGCATATATGTTGGGACCCGAAAGATGG  1573
              |  ||||| ||  || || || | |||||||||||| |||||||||||||||||||||||
Sbjct  13530  GAACCTGATCTCTTGTGACGGTTTTGAGTAAGAGCACATATGTTGGGACCCGAAAGATGG  13589

Query  1574   TGAACTATGCCTGAATAGGGCGAAGCCAGAGGAAACTCTGGTGGAGGCTCGCAGCGGTTC  1633
              |||||||||||||| |||||||||||||||||||||||||||||||||||| ||||||||
Sbjct  13590  TGAACTATGCCTGAGTAGGGCGAAGCCAGAGGAAACTCTGGTGGAGGCTCGTAGCGGTTC  13649

Query  1634   TGACGTGCAAATCGATCGTCAAATTTGGGTATAGGGGCGAAAGACTAATCGAACCATCTA  1693
              ||||||||||||||||||||||| ||||||||||||||||||||||||||||||||||||
Sbjct  13650  TGACGTGCAAATCGATCGTCAAACTTGGGTATAGGGGCGAAAGACTAATCGAACCATCTA  13709

Query  1694   GTAGCTGGTTCCTGC  1708
              |||||||||||||||
Sbjct  13710  GTAGCTGGTTCCTGC  13724


 Score = 237 bits (128),  Expect = 9e-58
 Identities = 152/164 (93%), Gaps = 0/164 (0%)
 Strand=Plus/Plus

Query  286   AACACAACTTTCGACAACGGATCTCTTGGTTCTCCCATCGATGAAGAACGCAGCGAAACG  345
             || ||||||||| |||||||||||||||||||||||||||||||||||||||||||||||
Sbjct  3831  AATACAACTTTCAACAACGGATCTCTTGGTTCTCCCATCGATGAAGAACGCAGCGAAACG  3890

Query  346   CGATAGGTAATGTGAATTGCAGAATTCCGTGAATCATCGAATCTTTGAACGCACCTTGCG  405
             |||||| |||||||||||||||||||| |||||||||||| |||||||||||| ||||||
Sbjct  3891  CGATAGTTAATGTGAATTGCAGAATTCAGTGAATCATCGAGTCTTTGAACGCATCTTGCG  3950

Query  406   CTCTATGGTATTCCGTAGAGCATGCCTGTTTGAGTGCCGTGAAT  449
             |||  ||||||||||  ||||||||||||||||||| | |||||
Sbjct  3951  CTCCTTGGTATTCCGAGGAGCATGCCTGTTTGAGTGTCATGAAT  3994


 Score = 237 bits (128),  Expect = 9e-58
 Identities = 152/164 (93%), Gaps = 0/164 (0%)
 Strand=Plus/Plus

Query  286    AACACAACTTTCGACAACGGATCTCTTGGTTCTCCCATCGATGAAGAACGCAGCGAAACG  345
              || ||||||||| |||||||||||||||||||||||||||||||||||||||||||||||
Sbjct  12321  AATACAACTTTCAACAACGGATCTCTTGGTTCTCCCATCGATGAAGAACGCAGCGAAACG  12380

Query  346    CGATAGGTAATGTGAATTGCAGAATTCCGTGAATCATCGAATCTTTGAACGCACCTTGCG  405
              |||||| |||||||||||||||||||| |||||||||||| |||||||||||| ||||||
Sbjct  12381  CGATAGTTAATGTGAATTGCAGAATTCAGTGAATCATCGAGTCTTTGAACGCATCTTGCG  12440

Query  406    CTCTATGGTATTCCGTAGAGCATGCCTGTTTGAGTGCCGTGAAT  449
              |||  ||||||||||  ||||||||||||||||||| | |||||
Sbjct  12441  CTCCTTGGTATTCCGAGGAGCATGCCTGTTTGAGTGTCATGAAT  12484


 Score = 73.1 bits (39),  Expect = 3e-08
 Identities = 41/42 (98%), Gaps = 0/42 (0%)
 Strand=Plus/Plus

Query  1     CAAGGTTTCTGTAGGTGAACCTGCAGAAGGATCATTAGTGAA  42
             ||||||||||||||||||||||||||||||||||||| ||||
Sbjct  3608  CAAGGTTTCTGTAGGTGAACCTGCAGAAGGATCATTATTGAA  3649


 Score = 73.1 bits (39),  Expect = 3e-08
 Identities = 41/42 (98%), Gaps = 0/42 (0%)
 Strand=Plus/Plus

Query  1      CAAGGTTTCTGTAGGTGAACCTGCAGAAGGATCATTAGTGAA  42
              ||||||||||||||||||||||||||||||||||||| ||||
Sbjct  12098  CAAGGTTTCTGTAGGTGAACCTGCAGAAGGATCATTATTGAA  12139


>JAAVVH010000097.1 Golubevia sp. BC0812 NODE_97_length_8604_cov_444.258213, whole 
genome shotgun sequence
Length=8604

 Score = 1173 bits (635),  Expect = 0.0
 Identities = 863/975 (89%), Gaps = 8/975 (1%)
 Strand=Plus/Plus

Query  737   TCTGGTCTCAAATCAGGTAGGATCACCCGCTGAACTTAAGCATATCAATAAGCGGAGGAA  796
             ||||| ||||||||||||||||| ||||||||||||||||||||||||||||||||||||
Sbjct  4897  TCTGGCCTCAAATCAGGTAGGATTACCCGCTGAACTTAAGCATATCAATAAGCGGAGGAA  4956

Query  797   AAGAAACTAACAAGGATTCCCCTAGTAACGGCGAGCGAAGCGGGAAGAGCTCAAATTTGA  856
             ||||||||||||||||||||||||||||||||||| ||||||||||||||||||||||||
Sbjct  4957  AAGAAACTAACAAGGATTCCCCTAGTAACGGCGAGTGAAGCGGGAAGAGCTCAAATTTGA  5016

Query  857   AAGCTGGCACCTCCGGTGTCCGCGTTGTAATCTCGAGACGTGTTTTCCGTGC-GGCTCTA  915
             ||||||||  || ||| |||||| |||||||||||||| |||||||||| |  ||  | |
Sbjct  5017  AAGCTGGCGTCTTCGGCGTCCGCATTGTAATCTCGAGAAGTGTTTTCCGCGTTGGACC-A  5075

Query  916   TGGACAAGTCCCTTGGAATAGGGCATCGTAGAGGGTGAGAATCCCGTACTTGCCATGGAA  975
             || |||||| |||||||| ||| | || |||||||||||||||||||||||| |||||| 
Sbjct  5076  TGTACAAGTTCCTTGGAACAGGACGTCATAGAGGGTGAGAATCCCGTACTTGACATGGAT  5135

Query  976   GAACCGTGCTTTGCGATACACGCTCTAAGAGTCGAGTTGTTTGGGATTGCAGCTCAAAAT  1035
             |  |   |||||| ||||| | ||| | |||||||||||||||||| |||||||||||||
Sbjct  5136  GCCCAACGCTTTGTGATACGCTCTCCACGAGTCGAGTTGTTTGGGAATGCAGCTCAAAAT  5195

Query  1036  GGGTGGTAGACTCCATCTAAAGCTAAATATCGGGGAGAGACCGATAGCGAACAAGTACCG  1095
             |||||||| | ||||||||||||||||||| |||||||||||||||||||||||||||||
Sbjct  5196  GGGTGGTAAATTCCATCTAAAGCTAAATATTGGGGAGAGACCGATAGCGAACAAGTACCG  5255

Query  1096  TGAGGGAAAGATGAAAAGCACTTTGGAAAGAGAGTTAAA-AGTACGTGAAATTGTCGAAA  1154
             ||||||||||||||||||||||||||||||||||||||| ||||||||||||||| ||||
Sbjct  5256  TGAGGGAAAGATGAAAAGCACTTTGGAAAGAGAGTTAAACAGTACGTGAAATTGTTGAAA  5315

Query  1155  GGGAAGCACTTGAAGTCAGCCATGCTGCTTGAGACTCAGCCTGGCCTTTGGGCTTGGTGT  1214
             ||||||| ||||||||||| |||||||| ||||||||| ||| |  |||   ||||||||
Sbjct  5316  GGGAAGCGCTTGAAGTCAGACATGCTGC-TGAGACTCAACCTTGGTTTTC--CTTGGTGT  5372

Query  1215  ATTTCTCGG-TGGCAAGCCAGCATTGGTTTGGGTCGTCGGAGAAGCGCATAGGGAATGTA  1273
             | ||||| | ||||| ||||||||  |||| ||  || ||| ||| | |   ||||||| 
Sbjct  5373  ACTTCTCAGTTGGCAGGCCAGCATCAGTTTTGGCTGTTGGATAAGGGTAGGAGGAATGTG  5432

Query  1274  GCGTCTCCGGACGTGTTATAGCCTTATGCAGGATACGACGACCTGGATCAAGGAACGCAG  1333
             || ||  |||| ||||||||||||  | | |||||| ||| |  |||   ||||||||||
Sbjct  5433  GCATCCTCGGATGTGTTATAGCCTCTTACTGGATACAACGGCTGGGACTGAGGAACGCAG  5492

Query  1334  TGTGCCCTCTGGGCGGGTCTTCGGACACCTTCACACTTAGGATGCTGGCGTAATGGCTTT  1393
             |||||| || ||||||  ||||||  ||||||||||||||||||||||||||||||||||
Sbjct  5493  TGTGCCTTC-GGGCGGACCTTCGGGTACCTTCACACTTAGGATGCTGGCGTAATGGCTTT  5551

Query  1394  AAGTGGCCCGTCTTGAAACACGGACCAAGGAGTCTAACATGTGTGCGAGTTTTTGGGTGG  1453
             ||| | |||||||||||||||||||||||||||||||||||| ||||||| |||||||||
Sbjct  5552  AAGCGACCCGTCTTGAAACACGGACCAAGGAGTCTAACATGTTTGCGAGTCTTTGGGTGG  5611

Query  1454  CAAACCCATGAGCGTAATGAAAGTGAATACAGGTGGGATCCGCAAGGAGCACCATCGACC  1513
              ||||||    ||| ||||||||||||| ||||||||||||| |||||||||||||||||
Sbjct  5612  TAAACCCGCAGGCGCAATGAAAGTGAATGCAGGTGGGATCCGTAAGGAGCACCATCGACC  5671

Query  1514  GGCCCTGAACTTCTGGGATGGGTCTGAGTAAGAGCATATATGTTGGGACCCGAAAGATGG  1573
             |  ||||| ||  || || || | |||||||||||| |||||||||||||||||||||||
Sbjct  5672  GAACCTGATCTCTTGTGACGGTTTTGAGTAAGAGCACATATGTTGGGACCCGAAAGATGG  5731

Query  1574  TGAACTATGCCTGAATAGGGCGAAGCCAGAGGAAACTCTGGTGGAGGCTCGCAGCGGTTC  1633
             |||||||||||||| |||||||||||||||||||||||||||||||||||| ||||||||
Sbjct  5732  TGAACTATGCCTGAGTAGGGCGAAGCCAGAGGAAACTCTGGTGGAGGCTCGTAGCGGTTC  5791

Query  1634  TGACGTGCAAATCGATCGTCAAATTTGGGTATAGGGGCGAAAGACTAATCGAACCATCTA  1693
             ||||||||||||||||||||||| ||||||||||||||||||||||||||||||||||||
Sbjct  5792  TGACGTGCAAATCGATCGTCAAACTTGGGTATAGGGGCGAAAGACTAATCGAACCATCTA  5851

Query  1694  GTAGCTGGTTCCTGC  1708
             |||||||||||||||
Sbjct  5852  GTAGCTGGTTCCTGC  5866


 Score = 237 bits (128),  Expect = 9e-58
 Identities = 152/164 (93%), Gaps = 0/164 (0%)
 Strand=Plus/Plus

Query  286   AACACAACTTTCGACAACGGATCTCTTGGTTCTCCCATCGATGAAGAACGCAGCGAAACG  345
             || ||||||||| |||||||||||||||||||||||||||||||||||||||||||||||
Sbjct  4463  AATACAACTTTCAACAACGGATCTCTTGGTTCTCCCATCGATGAAGAACGCAGCGAAACG  4522

Query  346   CGATAGGTAATGTGAATTGCAGAATTCCGTGAATCATCGAATCTTTGAACGCACCTTGCG  405
             |||||| |||||||||||||||||||| |||||||||||| |||||||||||| ||||||
Sbjct  4523  CGATAGTTAATGTGAATTGCAGAATTCAGTGAATCATCGAGTCTTTGAACGCATCTTGCG  4582

Query  406   CTCTATGGTATTCCGTAGAGCATGCCTGTTTGAGTGCCGTGAAT  449
             |||  ||||||||||  ||||||||||||||||||| | |||||
Sbjct  4583  CTCCTTGGTATTCCGAGGAGCATGCCTGTTTGAGTGTCATGAAT  4626


 Score = 73.1 bits (39),  Expect = 3e-08
 Identities = 41/42 (98%), Gaps = 0/42 (0%)
 Strand=Plus/Plus

Query  1     CAAGGTTTCTGTAGGTGAACCTGCAGAAGGATCATTAGTGAA  42
             ||||||||||||||||||||||||||||||||||||| ||||
Sbjct  4240  CAAGGTTTCTGTAGGTGAACCTGCAGAAGGATCATTATTGAA  4281


>JAAVVG010000034.1 Golubevia sp. BC0850 NODE_34_length_134215_cov_39.702440, whole 
genome shotgun sequence
Length=134215

 Score = 1173 bits (635),  Expect = 0.0
 Identities = 863/975 (89%), Gaps = 8/975 (1%)
 Strand=Plus/Plus

Query  737   TCTGGTCTCAAATCAGGTAGGATCACCCGCTGAACTTAAGCATATCAATAAGCGGAGGAA  796
             ||||| ||||||||||||||||| ||||||||||||||||||||||||||||||||||||
Sbjct  4825  TCTGGCCTCAAATCAGGTAGGATTACCCGCTGAACTTAAGCATATCAATAAGCGGAGGAA  4884

Query  797   AAGAAACTAACAAGGATTCCCCTAGTAACGGCGAGCGAAGCGGGAAGAGCTCAAATTTGA  856
             ||||||||||||||||||||||||||||||||||| ||||||||||||||||||||||||
Sbjct  4885  AAGAAACTAACAAGGATTCCCCTAGTAACGGCGAGTGAAGCGGGAAGAGCTCAAATTTGA  4944

Query  857   AAGCTGGCACCTCCGGTGTCCGCGTTGTAATCTCGAGACGTGTTTTCCGTGC-GGCTCTA  915
             ||||||||  || ||| |||||| |||||||||||||| |||||||||| |  ||  | |
Sbjct  4945  AAGCTGGCGTCTTCGGCGTCCGCATTGTAATCTCGAGAAGTGTTTTCCGCGTTGGACC-A  5003

Query  916   TGGACAAGTCCCTTGGAATAGGGCATCGTAGAGGGTGAGAATCCCGTACTTGCCATGGAA  975
             || |||||| |||||||| ||| | || |||||||||||||||||||||||| |||||| 
Sbjct  5004  TGTACAAGTTCCTTGGAACAGGACGTCATAGAGGGTGAGAATCCCGTACTTGACATGGAT  5063

Query  976   GAACCGTGCTTTGCGATACACGCTCTAAGAGTCGAGTTGTTTGGGATTGCAGCTCAAAAT  1035
             |  |   |||||| ||||| | ||| | |||||||||||||||||| |||||||||||||
Sbjct  5064  GCCCAACGCTTTGTGATACGCTCTCCACGAGTCGAGTTGTTTGGGAATGCAGCTCAAAAT  5123

Query  1036  GGGTGGTAGACTCCATCTAAAGCTAAATATCGGGGAGAGACCGATAGCGAACAAGTACCG  1095
             |||||||| | ||||||||||||||||||| |||||||||||||||||||||||||||||
Sbjct  5124  GGGTGGTAAATTCCATCTAAAGCTAAATATTGGGGAGAGACCGATAGCGAACAAGTACCG  5183

Query  1096  TGAGGGAAAGATGAAAAGCACTTTGGAAAGAGAGTTAAA-AGTACGTGAAATTGTCGAAA  1154
             ||||||||||||||||||||||||||||||||||||||| ||||||||||||||| ||||
Sbjct  5184  TGAGGGAAAGATGAAAAGCACTTTGGAAAGAGAGTTAAACAGTACGTGAAATTGTTGAAA  5243

Query  1155  GGGAAGCACTTGAAGTCAGCCATGCTGCTTGAGACTCAGCCTGGCCTTTGGGCTTGGTGT  1214
             ||||||| ||||||||||| |||||||| ||||||||| ||| |  |||   ||||||||
Sbjct  5244  GGGAAGCGCTTGAAGTCAGACATGCTGC-TGAGACTCAACCTTGGTTTTC--CTTGGTGT  5300

Query  1215  ATTTCTCGG-TGGCAAGCCAGCATTGGTTTGGGTCGTCGGAGAAGCGCATAGGGAATGTA  1273
             | ||||| | ||||| ||||||||  |||| ||  || ||| ||| | |   ||||||| 
Sbjct  5301  ACTTCTCAGTTGGCAGGCCAGCATCAGTTTTGGCTGTTGGATAAGGGTAGGAGGAATGTG  5360

Query  1274  GCGTCTCCGGACGTGTTATAGCCTTATGCAGGATACGACGACCTGGATCAAGGAACGCAG  1333
             || ||  |||| ||||||||||||  | | |||||| ||| |  |||   ||||||||||
Sbjct  5361  GCATCCTCGGATGTGTTATAGCCTCTTACTGGATACAACGGCTGGGACTGAGGAACGCAG  5420

Query  1334  TGTGCCCTCTGGGCGGGTCTTCGGACACCTTCACACTTAGGATGCTGGCGTAATGGCTTT  1393
             |||||| || ||||||  ||||||  ||||||||||||||||||||||||||||||||||
Sbjct  5421  TGTGCCTTC-GGGCGGACCTTCGGGTACCTTCACACTTAGGATGCTGGCGTAATGGCTTT  5479

Query  1394  AAGTGGCCCGTCTTGAAACACGGACCAAGGAGTCTAACATGTGTGCGAGTTTTTGGGTGG  1453
             ||| | |||||||||||||||||||||||||||||||||||| ||||||| |||||||||
Sbjct  5480  AAGCGACCCGTCTTGAAACACGGACCAAGGAGTCTAACATGTTTGCGAGTCTTTGGGTGG  5539

Query  1454  CAAACCCATGAGCGTAATGAAAGTGAATACAGGTGGGATCCGCAAGGAGCACCATCGACC  1513
              ||||||    ||| ||||||||||||| ||||||||||||| |||||||||||||||||
Sbjct  5540  TAAACCCGCAGGCGCAATGAAAGTGAATGCAGGTGGGATCCGTAAGGAGCACCATCGACC  5599

Query  1514  GGCCCTGAACTTCTGGGATGGGTCTGAGTAAGAGCATATATGTTGGGACCCGAAAGATGG  1573
             |  ||||| ||  || || || | |||||||||||| |||||||||||||||||||||||
Sbjct  5600  GAACCTGATCTCTTGTGACGGTTTTGAGTAAGAGCACATATGTTGGGACCCGAAAGATGG  5659

Query  1574  TGAACTATGCCTGAATAGGGCGAAGCCAGAGGAAACTCTGGTGGAGGCTCGCAGCGGTTC  1633
             |||||||||||||| |||||||||||||||||||||||||||||||||||| ||||||||
Sbjct  5660  TGAACTATGCCTGAGTAGGGCGAAGCCAGAGGAAACTCTGGTGGAGGCTCGTAGCGGTTC  5719

Query  1634  TGACGTGCAAATCGATCGTCAAATTTGGGTATAGGGGCGAAAGACTAATCGAACCATCTA  1693
             ||||||||||||||||||||||| ||||||||||||||||||||||||||||||||||||
Sbjct  5720  TGACGTGCAAATCGATCGTCAAACTTGGGTATAGGGGCGAAAGACTAATCGAACCATCTA  5779

Query  1694  GTAGCTGGTTCCTGC  1708
             |||||||||||||||
Sbjct  5780  GTAGCTGGTTCCTGC  5794


 Score = 237 bits (128),  Expect = 9e-58
 Identities = 152/164 (93%), Gaps = 0/164 (0%)
 Strand=Plus/Plus

Query  286   AACACAACTTTCGACAACGGATCTCTTGGTTCTCCCATCGATGAAGAACGCAGCGAAACG  345
             || ||||||||| |||||||||||||||||||||||||||||||||||||||||||||||
Sbjct  4391  AATACAACTTTCAACAACGGATCTCTTGGTTCTCCCATCGATGAAGAACGCAGCGAAACG  4450

Query  346   CGATAGGTAATGTGAATTGCAGAATTCCGTGAATCATCGAATCTTTGAACGCACCTTGCG  405
             |||||| |||||||||||||||||||| |||||||||||| |||||||||||| ||||||
Sbjct  4451  CGATAGTTAATGTGAATTGCAGAATTCAGTGAATCATCGAGTCTTTGAACGCATCTTGCG  4510

Query  406   CTCTATGGTATTCCGTAGAGCATGCCTGTTTGAGTGCCGTGAAT  449
             |||  ||||||||||  ||||||||||||||||||| | |||||
Sbjct  4511  CTCCTTGGTATTCCGAGGAGCATGCCTGTTTGAGTGTCATGAAT  4554


 Score = 73.1 bits (39),  Expect = 3e-08
 Identities = 41/42 (98%), Gaps = 0/42 (0%)
 Strand=Plus/Plus

Query  1     CAAGGTTTCTGTAGGTGAACCTGCAGAAGGATCATTAGTGAA  42
             ||||||||||||||||||||||||||||||||||||| ||||
Sbjct  4168  CAAGGTTTCTGTAGGTGAACCTGCAGAAGGATCATTATTGAA  4209


>JAKRRZ010004275.1 Podosphaera aphanis isolate DRCT72020 contig_4275, whole genome 
shotgun sequence
Length=3269

 Score = 1173 bits (635),  Expect = 0.0
 Identities = 863/975 (89%), Gaps = 8/975 (1%)
 Strand=Plus/Minus

Query  737   TCTGGTCTCAAATCAGGTAGGATCACCCGCTGAACTTAAGCATATCAATAAGCGGAGGAA  796
             ||||| ||||||||||||||||| ||||||||||||||||||||||||||||||||||||
Sbjct  2179  TCTGGCCTCAAATCAGGTAGGATTACCCGCTGAACTTAAGCATATCAATAAGCGGAGGAA  2120

Query  797   AAGAAACTAACAAGGATTCCCCTAGTAACGGCGAGCGAAGCGGGAAGAGCTCAAATTTGA  856
             ||||||||||||||||||||||||||||||||||| ||||||||||||||||||||||||
Sbjct  2119  AAGAAACTAACAAGGATTCCCCTAGTAACGGCGAGTGAAGCGGGAAGAGCTCAAATTTGA  2060

Query  857   AAGCTGGCACCTCCGGTGTCCGCGTTGTAATCTCGAGACGTGTTTTCCGTGC-GGCTCTA  915
             ||||||||  || ||| |||||| |||||||||||||| |||||||||| |  ||  | |
Sbjct  2059  AAGCTGGCGTCTTCGGCGTCCGCATTGTAATCTCGAGAAGTGTTTTCCGCGTTGGACC-A  2001

Query  916   TGGACAAGTCCCTTGGAATAGGGCATCGTAGAGGGTGAGAATCCCGTACTTGCCATGGAA  975
             || |||||| |||||||| ||| | || |||||||||||||||||||||||| |||||| 
Sbjct  2000  TGTACAAGTTCCTTGGAACAGGACGTCATAGAGGGTGAGAATCCCGTACTTGACATGGAT  1941

Query  976   GAACCGTGCTTTGCGATACACGCTCTAAGAGTCGAGTTGTTTGGGATTGCAGCTCAAAAT  1035
             |  |   |||||| ||||| | ||| | |||||||||||||||||| |||||||||||||
Sbjct  1940  GCCCAACGCTTTGTGATACGCTCTCCACGAGTCGAGTTGTTTGGGAATGCAGCTCAAAAT  1881

Query  1036  GGGTGGTAGACTCCATCTAAAGCTAAATATCGGGGAGAGACCGATAGCGAACAAGTACCG  1095
             |||||||| | ||||||||||||||||||| |||||||||||||||||||||||||||||
Sbjct  1880  GGGTGGTAAATTCCATCTAAAGCTAAATATTGGGGAGAGACCGATAGCGAACAAGTACCG  1821

Query  1096  TGAGGGAAAGATGAAAAGCACTTTGGAAAGAGAGTTAAA-AGTACGTGAAATTGTCGAAA  1154
             ||||||||||||||||||||||||||||||||||||||| ||||||||||||||| ||||
Sbjct  1820  TGAGGGAAAGATGAAAAGCACTTTGGAAAGAGAGTTAAACAGTACGTGAAATTGTTGAAA  1761

Query  1155  GGGAAGCACTTGAAGTCAGCCATGCTGCTTGAGACTCAGCCTGGCCTTTGGGCTTGGTGT  1214
             ||||||| ||||||||||| ||||||||| |||||||| ||| |  |||   ||||||||
Sbjct  1760  GGGAAGCGCTTGAAGTCAGACATGCTGCT-GAGACTCAACCTTGGTTTTC--CTTGGTGT  1704

Query  1215  ATTTCTCGGT-GGCAAGCCAGCATTGGTTTGGGTCGTCGGAGAAGCGCATAGGGAATGTA  1273
             | ||||| || |||| ||||||||  |||| ||  || ||| ||| | |   ||||||| 
Sbjct  1703  ACTTCTCAGTTGGCAGGCCAGCATCAGTTTTGGCTGTTGGATAAGGGTAGGAGGAATGTG  1644

Query  1274  GCGTCTCCGGACGTGTTATAGCCTTATGCAGGATACGACGACCTGGATCAAGGAACGCAG  1333
             || ||  |||| ||||||||||||  | | |||||| ||| |  |||   ||||||||||
Sbjct  1643  GCATCCTCGGATGTGTTATAGCCTCTTACTGGATACAACGGCTGGGACTGAGGAACGCAG  1584

Query  1334  TGTGCCCTCTGGGCGGGTCTTCGGACACCTTCACACTTAGGATGCTGGCGTAATGGCTTT  1393
             |||||| || ||||||  ||||||  ||||||||||||||||||||||||||||||||||
Sbjct  1583  TGTGCCTTC-GGGCGGACCTTCGGGTACCTTCACACTTAGGATGCTGGCGTAATGGCTTT  1525

Query  1394  AAGTGGCCCGTCTTGAAACACGGACCAAGGAGTCTAACATGTGTGCGAGTTTTTGGGTGG  1453
             ||| | |||||||||||||||||||||||||||||||||||| ||||||| |||||||||
Sbjct  1524  AAGCGACCCGTCTTGAAACACGGACCAAGGAGTCTAACATGTTTGCGAGTCTTTGGGTGG  1465

Query  1454  CAAACCCATGAGCGTAATGAAAGTGAATACAGGTGGGATCCGCAAGGAGCACCATCGACC  1513
              ||||||    ||| ||||||||||||| ||||||||||||| |||||||||||||||||
Sbjct  1464  TAAACCCGCAGGCGCAATGAAAGTGAATGCAGGTGGGATCCGTAAGGAGCACCATCGACC  1405

Query  1514  GGCCCTGAACTTCTGGGATGGGTCTGAGTAAGAGCATATATGTTGGGACCCGAAAGATGG  1573
             |  ||||| ||  || || || | |||||||||||| |||||||||||||||||||||||
Sbjct  1404  GAACCTGATCTCTTGTGACGGTTTTGAGTAAGAGCACATATGTTGGGACCCGAAAGATGG  1345

Query  1574  TGAACTATGCCTGAATAGGGCGAAGCCAGAGGAAACTCTGGTGGAGGCTCGCAGCGGTTC  1633
             |||||||||||||| |||||||||||||||||||||||||||||||||||| ||||||||
Sbjct  1344  TGAACTATGCCTGAGTAGGGCGAAGCCAGAGGAAACTCTGGTGGAGGCTCGTAGCGGTTC  1285

Query  1634  TGACGTGCAAATCGATCGTCAAATTTGGGTATAGGGGCGAAAGACTAATCGAACCATCTA  1693
             ||||||||||||||||||||||| ||||||||||||||||||||||||||||||||||||
Sbjct  1284  TGACGTGCAAATCGATCGTCAAACTTGGGTATAGGGGCGAAAGACTAATCGAACCATCTA  1225

Query  1694  GTAGCTGGTTCCTGC  1708
             |||||||||||||||
Sbjct  1224  GTAGCTGGTTCCTGC  1210


 Score = 237 bits (128),  Expect = 9e-58
 Identities = 150/161 (93%), Gaps = 0/161 (0%)
 Strand=Plus/Minus

Query  289   ACAACTTTCGACAACGGATCTCTTGGTTCTCCCATCGATGAAGAACGCAGCGAAACGCGA  348
             ||||||||| ||||||||||||||||||||||||||||||||||||||||||||||||||
Sbjct  2610  ACAACTTTCAACAACGGATCTCTTGGTTCTCCCATCGATGAAGAACGCAGCGAAACGCGA  2551

Query  349   TAGGTAATGTGAATTGCAGAATTCCGTGAATCATCGAATCTTTGAACGCACCTTGCGCTC  408
             ||| |||||||||||||||||||| |||||||||||| |||||||||||| |||||||||
Sbjct  2550  TAGTTAATGTGAATTGCAGAATTCAGTGAATCATCGAGTCTTTGAACGCATCTTGCGCTC  2491

Query  409   TATGGTATTCCGTAGAGCATGCCTGTTTGAGTGCCGTGAAT  449
               ||||||||||  ||||||||||||||||||| | |||||
Sbjct  2490  CTTGGTATTCCGAGGAGCATGCCTGTTTGAGTGTCATGAAT  2450


 Score = 73.1 bits (39),  Expect = 3e-08
 Identities = 41/42 (98%), Gaps = 0/42 (0%)
 Strand=Plus/Minus

Query  1     CAAGGTTTCTGTAGGTGAACCTGCAGAAGGATCATTAGTGAA  42
             ||||||||||||||||||||||||||||||||||||| ||||
Sbjct  2836  CAAGGTTTCTGTAGGTGAACCTGCAGAAGGATCATTATTGAA  2795


>CAJHJB010000680.1 Tilletia controversa strain OR genome assembly, contig: OR_710, 
whole genome shotgun sequence
Length=8812

 Score = 1096 bits (593),  Expect = 0.0
 Identities = 859/985 (87%), Gaps = 28/985 (3%)
 Strand=Plus/Minus

Query  743   CTCAAATCAGGTAGGATCACCCGCTGAACTTAAGCATATCAATAAGCGGAGGAAAAGAAA  802
             ||||||||||||||||  ||||||||||||||||||||||||||||||||||| || |||
Sbjct  2108  CTCAAATCAGGTAGGACTACCCGCTGAACTTAAGCATATCAATAAGCGGAGGAGAAAAAA  2049

Query  803   CTAACAAGGATTCCCCTAGTAACGGCGAGCGAAGCGGGAAGAGCTCAAATTTGAAAGCTG  862
             ||||||||||||||||||||||||||||| ||||||||| ||||||||||||||||||||
Sbjct  2048  CTAACAAGGATTCCCCTAGTAACGGCGAGTGAAGCGGGATGAGCTCAAATTTGAAAGCTG  1989

Query  863   GCACCTCCGGTGTCCGCGTTGTAATCTCGAGACGTGTTTTCCGTGCGGCTCTATGGACAA  922
             ||||||  ||||||||| |||||||||||||| ||  |||| |||| |  | ||| ||||
Sbjct  1988  GCACCTTTGGTGTCCGCATTGTAATCTCGAGAAGTAGTTTCTGTGCCGGACCATGTACAA  1929

Query  923   GTCCCTTGGAATAGGGCATCGTAGAGGGTGAGAATCCCGTACTTGCCATGGAAGAACCGT  982
             || |||||||||||| ||||  ||||||||||||||||||||||| ||||||    | ||
Sbjct  1928  GTTCCTTGGAATAGGACATCAGAGAGGGTGAGAATCCCGTACTTGACATGGA-CCCCGGT  1870

Query  983   GCTTTGCGATACACGCTCTAAGAGTCGAGTTGTTTGGGATTGCAGCTCAAAATGGGTGGT  1042
             |||||| |||   | ||||| |||||||||||||||||| ||||||||||||||||||||
Sbjct  1869  GCTTTGTGATCTGCTCTCTATGAGTCGAGTTGTTTGGGAATGCAGCTCAAAATGGGTGGT  1810

Query  1043  AGACTCCATCTAAAGCTAAATATCGGGGAGAGACCGATAGCGAACAAGTACCGTGAGGGA  1102
             | | ||||||||||||||||||| ||||||||||||||||||||||||||||||||||||
Sbjct  1809  AAATTCCATCTAAAGCTAAATATTGGGGAGAGACCGATAGCGAACAAGTACCGTGAGGGA  1750

Query  1103  AAGATGAAAAGCACTTTGGAAAGAGAGTTAAA-AGTACGTGAAATTGTCGAAAGGGAAGC  1161
             |||||||||||||||||||||||||||||||| |||||||||||||||| ||||||||||
Sbjct  1749  AAGATGAAAAGCACTTTGGAAAGAGAGTTAAACAGTACGTGAAATTGTCAAAAGGGAAGC  1690

Query  1162  ACTTGAAGTCAGCCATGC-TGCTTG-AG-ACTCAGCCTGGCCTTTGGGCTTGGTGTATTT  1218
              ||||| || || ||||| ||| || || | ||| |||  | |||||| |||| ||||||
Sbjct  1689  GCTTGAGGTTAGACATGCATGCATGCAGTATTCAACCTTTCTTTTGGGATTGGCGTATTT  1630

Query  1219  -CTCGGTG-GCAAGCCAGCATTGGTTTGGGTC-GTCGGAGAAGCGCATAGG-G-AATGTA  1273
              || | || ||| |||||||| ||||| | || |  ||| ||  |  |||| | ||||| 
Sbjct  1629  GCT-GTTGTGCAGGCCAGCATCGGTTTTG-TCTGCTGGATAATAG--TAGGAGAAATGTG  1574

Query  1274  GCGTCTCCGGACGTGTTATAG-C-CTTATGCAGGATAC-GACGACCTGGATCAAGGAACG  1330
             || ||| |||| ||||||||| | |||||   |||||| |  ||   ||| | |||| ||
Sbjct  1573  GCATCTTCGGATGTGTTATAGTCTCTTATT--GGATACAGTGGA-TGGGACCGAGGACCG  1517

Query  1331  CAGTGTGCCCTCTGGGCGGGTCTTCGGACACCTTCACACTTAGGATGCTGGCGTAATGGC  1390
             ||||||||| |  || ||| |||||||| |||||| ||||||||||||||||||||||||
Sbjct  1516  CAGTGTGCCGTAAGG-CGGCTCTTCGGAGACCTTCGCACTTAGGATGCTGGCGTAATGGC  1458

Query  1391  TTTAAGTGGCCCGTCTTGAAACACGGACCAAGGAGTCTAACATGTGTGCGAGTTTTTGGG  1450
              ||||| |||||||||||||||||||||||||||||||||||| | ||||||| ||||||
Sbjct  1457  CTTAAGCGGCCCGTCTTGAAACACGGACCAAGGAGTCTAACATATTTGCGAGTCTTTGGG  1398

Query  1451  TGGCAAACCCATGAGCGTAATGAAAGTGAATACAGGTGGGATCCG-CA--A-GGA---GC  1503
             ||||||||||||  ||||||||||||||||| ||||||||||||  |   | |||   ||
Sbjct  1397  TGGCAAACCCATAGGCGTAATGAAAGTGAATGCAGGTGGGATCCTTCTTTATGGAGGTGC  1338

Query  1504  ACCATCGACCGGCCCTGAACTTCTGGGATGGGTCTGAGTAAGAGCATATATGTTGGGACC  1563
             |||||||||||  || ||| |||| |||||| | |||||| ||||| |||||||||||||
Sbjct  1337  ACCATCGACCGATCCGGAATTTCTAGGATGGATTTGAGTACGAGCACATATGTTGGGACC  1278

Query  1564  CGAAAGATGGTGAACTATGCCTGAATAGGGCGAAGCCAGAGGAAACTCTGGTGGAGGCTC  1623
             ||||||||||||||||||||||||||||||||||||||||||||||||||||||||||||
Sbjct  1277  CGAAAGATGGTGAACTATGCCTGAATAGGGCGAAGCCAGAGGAAACTCTGGTGGAGGCTC  1218

Query  1624  GCAGCGGTTCTGACGTGCAAATCGATCGTCAAATTTGGGTATAGGGGCGAAAGACTAATC  1683
             | |||| |||||||||||||||||||||||||||||||||||||||||||||||||||||
Sbjct  1217  GTAGCGATTCTGACGTGCAAATCGATCGTCAAATTTGGGTATAGGGGCGAAAGACTAATC  1158

Query  1684  GAACCATCTAGTAGCTGGTTCCTGC  1708
             |||||||||||||||||||||||||
Sbjct  1157  GAACCATCTAGTAGCTGGTTCCTGC  1133


 Score = 222 bits (120),  Expect = 3e-53
 Identities = 142/153 (93%), Gaps = 0/153 (0%)
 Strand=Plus/Minus

Query  289   ACAACTTTCGACAACGGATCTCTTGGTTCTCCCATCGATGAAGAACGCAGCGAAACGCGA  348
             |||||||| |||||||||||||||||||||||||||||||||||||||||||||| ||||
Sbjct  2510  ACAACTTTTGACAACGGATCTCTTGGTTCTCCCATCGATGAAGAACGCAGCGAAATGCGA  2451

Query  349   TAGGTAATGTGAATTGCAGAATTCCGTGAATCATCGAATCTTTGAACGCACCTTGCGCTC  408
             || ||||||||||||||||||||| ||||||||||||||||||||||||||||||||| |
Sbjct  2450  TAAGTAATGTGAATTGCAGAATTCAGTGAATCATCGAATCTTTGAACGCACCTTGCGCCC  2391

Query  409   TATGGTATTCCGTAGAGCATGCCTGTTTGAGTG  441
             |  |||||||   || |||||||||||||||||
Sbjct  2390  TTGGGTATTCTCAAGGGCATGCCTGTTTGAGTG  2358


 Score = 78.7 bits (42),  Expect = 6e-10
 Identities = 42/42 (100%), Gaps = 0/42 (0%)
 Strand=Plus/Minus

Query  1     CAAGGTTTCTGTAGGTGAACCTGCAGAAGGATCATTAGTGAA  42
             ||||||||||||||||||||||||||||||||||||||||||
Sbjct  2766  CAAGGTTTCTGTAGGTGAACCTGCAGAAGGATCATTAGTGAA  2725


>CAJHJB010000963.1 Tilletia controversa strain OR genome assembly, contig: OR_966, 
whole genome shotgun sequence
Length=2845

 Score = 1092 bits (591),  Expect = 0.0
 Identities = 857/983 (87%), Gaps = 27/983 (3%)
 Strand=Plus/Plus

Query  743   CTCAAATCAGGTAGGATCACCCGCTGAACTTAAGCATATCAATAAGCGGAGGAAAAGAAA  802
             ||||||||||||||||  ||||||||||||||||||||||||||||||||||| || |||
Sbjct  661   CTCAAATCAGGTAGGACTACCCGCTGAACTTAAGCATATCAATAAGCGGAGGAGAAAAAA  720

Query  803   CTAACAAGGATTCCCCTAGTAACGGCGAGCGAAGCGGGAAGAGCTCAAATTTGAAAGCTG  862
             ||||||||||||||||||||||||||||| ||||||||| ||||||||||||||||||||
Sbjct  721   CTAACAAGGATTCCCCTAGTAACGGCGAGTGAAGCGGGATGAGCTCAAATTTGAAAGCTG  780

Query  863   GCACCTCCGGTGTCCGCGTTGTAATCTCGAGACGTGTTTTCCGTGCGGCTCTATGGACAA  922
             ||||||  ||||||||| |||||||||||||| ||  |||| |||| |  | ||| ||||
Sbjct  781   GCACCTTTGGTGTCCGCATTGTAATCTCGAGAAGTAGTTTCTGTGCCGGACCATGTACAA  840

Query  923   GTCCCTTGGAATAGGGCATCGTAGAGGGTGAGAATCCCGTACTTGCCATGGAAGAACCGT  982
             || |||||||||||| ||||  ||||||||||||||||||||||| ||||||    | ||
Sbjct  841   GTTCCTTGGAATAGGACATCAGAGAGGGTGAGAATCCCGTACTTGACATGGA-CCCCGGT  899

Query  983   GCTTTGCGATACACGCTCTAAGAGTCGAGTTGTTTGGGATTGCAGCTCAAAATGGGTGGT  1042
             |||||| |||   | ||||| |||||||||||||||||| ||||||||||||||||||||
Sbjct  900   GCTTTGTGATCTGCTCTCTATGAGTCGAGTTGTTTGGGAATGCAGCTCAAAATGGGTGGT  959

Query  1043  AGACTCCATCTAAAGCTAAATATCGGGGAGAGACCGATAGCGAACAAGTACCGTGAGGGA  1102
             | | ||||||||||||||||||| ||||||||||||||||||||||||||||||||||||
Sbjct  960   AAATTCCATCTAAAGCTAAATATTGGGGAGAGACCGATAGCGAACAAGTACCGTGAGGGA  1019

Query  1103  AAGATGAAAAGCACTTTGGAAAGAGAGTTAAA-AGTACGTGAAATTGTCGAAAGGGAAGC  1161
             |||||||||||||||||||||||||||||||| |||||||||||||||| ||||||||||
Sbjct  1020  AAGATGAAAAGCACTTTGGAAAGAGAGTTAAACAGTACGTGAAATTGTCAAAAGGGAAGC  1079

Query  1162  ACTTGAAGTCAGCCATGC-TGCTTGAGACTCAGCCTGGCCTTTGGGCTTGGTGTATTT-C  1219
              ||||| || || ||||| |||  |  | ||| |||  | |||||| |||| |||||| |
Sbjct  1080  GCTTGAGGTTAGACATGCATGCA-GT-ATTCAACCTTTCTTTTGGGATTGGCGTATTTGC  1137

Query  1220  TCGGTG-GCAAGCCAGCATTGGTTTGGGTC-GTCGGAGAAGCGCATAGG-G-AATGTAGC  1275
             | | || ||| |||||||| ||||| | || |  ||| ||  |  |||| | ||||| ||
Sbjct  1138  T-GTTGTGCAGGCCAGCATCGGTTTTG-TCTGCTGGATAATAG--TAGGAGAAATGTGGC  1193

Query  1276  GTCTCCGGACGTGTTATAG-C-CTTATGCAGGATAC-GACGACCTGGATCAAGGAACGCA  1332
              ||| |||| ||||||||| | |||||   |||||| |  |||  ||| | |||| ||||
Sbjct  1194  ATCTTCGGATGTGTTATAGTCTCTTATT--GGATACAGTGGACGAGGACCGAGGACCGCA  1251

Query  1333  GTGTGCCCTCTGGGCGGGTCTTCGGACACCTTCACACTTAGGATGCTGGCGTAATGGCTT  1392
             ||||||| |   ||||| |||||||| |||||| |||||||||||||||||||||||| |
Sbjct  1252  GTGTGCCGTAA-GGCGGCTCTTCGGAGACCTTCGCACTTAGGATGCTGGCGTAATGGCCT  1310

Query  1393  TAAGTGGCCCGTCTTGAAACACGGACCAAGGAGTCTAACATGTGTGCGAGTTTTTGGGTG  1452
             |||| |||||||||||||||||||||||||||||||||||| | ||||||| ||||||||
Sbjct  1311  TAAGCGGCCCGTCTTGAAACACGGACCAAGGAGTCTAACATATTTGCGAGTCTTTGGGTG  1370

Query  1453  GCAAACCCATGAGCGTAATGAAAGTGAATACAGGTGGGATCCG-CA--A-GGA---GCAC  1505
             ||||||||||  ||||||||||||||||| ||||||||||||  |   | |||   ||||
Sbjct  1371  GCAAACCCATAGGCGTAATGAAAGTGAATGCAGGTGGGATCCTTCTTTATGGAGGTGCAC  1430

Query  1506  CATCGACCGGCCCTGAACTTCTGGGATGGGTCTGAGTAAGAGCATATATGTTGGGACCCG  1565
             |||||||||  || ||| |||| |||||| | |||||| ||||| |||||||||||||||
Sbjct  1431  CATCGACCGATCCGGAATTTCTAGGATGGATTTGAGTACGAGCACATATGTTGGGACCCG  1490

Query  1566  AAAGATGGTGAACTATGCCTGAATAGGGCGAAGCCAGAGGAAACTCTGGTGGAGGCTCGC  1625
             ||||||||||||||||||||||||||||||||||||||||||||||||||||||||||| 
Sbjct  1491  AAAGATGGTGAACTATGCCTGAATAGGGCGAAGCCAGAGGAAACTCTGGTGGAGGCTCGT  1550

Query  1626  AGCGGTTCTGACGTGCAAATCGATCGTCAAATTTGGGTATAGGGGCGAAAGACTAATCGA  1685
             |||| |||||||||||||||||||||||||||||||||||||||||||||||||||||||
Sbjct  1551  AGCGATTCTGACGTGCAAATCGATCGTCAAATTTGGGTATAGGGGCGAAAGACTAATCGA  1610

Query  1686  ACCATCTAGTAGCTGGTTCCTGC  1708
             |||||||||||||||||||||||
Sbjct  1611  ACCATCTAGTAGCTGGTTCCTGC  1633


 Score = 222 bits (120),  Expect = 3e-53
 Identities = 149/163 (91%), Gaps = 2/163 (1%)
 Strand=Plus/Plus

Query  280  AAA-TATAACACAACTTTCGACAACGGATCTCTTGGTTCTCCCATCGATGAAGAACGCAG  338
            ||| || || |||||||| |||||||||||||||||||||||||||||||||||||||||
Sbjct  250  AAACTA-AATACAACTTTTGACAACGGATCTCTTGGTTCTCCCATCGATGAAGAACGCAG  308

Query  339  CGAAACGCGATAGGTAATGTGAATTGCAGAATTCCGTGAATCATCGAATCTTTGAACGCA  398
            ||||| |||||| ||||||||||||||||||||| |||||||||||||||||||||||||
Sbjct  309  CGAAATGCGATAAGTAATGTGAATTGCAGAATTCAGTGAATCATCGAATCTTTGAACGCA  368

Query  399  CCTTGCGCTCTATGGTATTCCGTAGAGCATGCCTGTTTGAGTG  441
            |||||||| ||  |||||||   || |||||||||||||||||
Sbjct  369  CCTTGCGCCCTTGGGTATTCTCAAGGGCATGCCTGTTTGAGTG  411


 Score = 78.7 bits (42),  Expect = 6e-10
 Identities = 42/42 (100%), Gaps = 0/42 (0%)
 Strand=Plus/Plus

Query  1   CAAGGTTTCTGTAGGTGAACCTGCAGAAGGATCATTAGTGAA  42
           ||||||||||||||||||||||||||||||||||||||||||
Sbjct  3   CAAGGTTTCTGTAGGTGAACCTGCAGAAGGATCATTAGTGAA  44


>CAJHJB010000957.1 Tilletia controversa strain OR genome assembly, contig: OR_960, 
whole genome shotgun sequence
Length=2954

 Score = 1092 bits (591),  Expect = 0.0
 Identities = 857/983 (87%), Gaps = 28/983 (3%)
 Strand=Plus/Minus

Query  743   CTCAAATCAGGTAGGATCACCCGCTGAACTTAAGCATATCAATAAGCGGAGGAAAAGAAA  802
             ||||||||||||||||  ||||||||||||||||||||||||||||||||||| || |||
Sbjct  2031  CTCAAATCAGGTAGGACTACCCGCTGAACTTAAGCATATCAATAAGCGGAGGAGAAAAAA  1972

Query  803   CTAACAAGGATTCCCCTAGTAACGGCGAGCGAAGCGGGAAGAGCTCAAATTTGAAAGCTG  862
             ||||||||||||||||||||||||||||| ||||||||| ||||||||||||||||||||
Sbjct  1971  CTAACAAGGATTCCCCTAGTAACGGCGAGTGAAGCGGGATGAGCTCAAATTTGAAAGCTG  1912

Query  863   GCACCTCCGGTGTCCGCGTTGTAATCTCGAGACGTGTTTTCCGTGCGGCTCTATGGACAA  922
             ||||||  ||||||||| |||||||||||||| ||  |||| |||| |  | ||| ||||
Sbjct  1911  GCACCTTTGGTGTCCGCATTGTAATCTCGAGAAGTAGTTTCTGTGCCGGACCATGTACAA  1852

Query  923   GTCCCTTGGAATAGGGCATCGTAGAGGGTGAGAATCCCGTACTTGCCATGGAAGAACCGT  982
             || |||||||||||| ||||  ||||||||||||||||||||||| ||||||    | ||
Sbjct  1851  GTTCCTTGGAATAGGACATCAGAGAGGGTGAGAATCCCGTACTTGACATGGA-CCCCGGT  1793

Query  983   GCTTTGCGATACACGCTCTAAGAGTCGAGTTGTTTGGGATTGCAGCTCAAAATGGGTGGT  1042
             |||||| |||   | ||||| |||||||||||||||||| ||||||||||||||||||||
Sbjct  1792  GCTTTGTGATCTGCTCTCTATGAGTCGAGTTGTTTGGGAATGCAGCTCAAAATGGGTGGT  1733

Query  1043  AGACTCCATCTAAAGCTAAATATCGGGGAGAGACCGATAGCGAACAAGTACCGTGAGGGA  1102
             | | ||||||||||||||||||| ||||||||||||||||||||||||||||||||||||
Sbjct  1732  AAATTCCATCTAAAGCTAAATATTGGGGAGAGACCGATAGCGAACAAGTACCGTGAGGGA  1673

Query  1103  AAGATGAAAAGCACTTTGGAAAGAGAGTTAAA-AGTACGTGAAATTGTCGAAAGGGAAGC  1161
             |||||||||||||||||||||||||||||||| |||||||||||||||| ||||||||||
Sbjct  1672  AAGATGAAAAGCACTTTGGAAAGAGAGTTAAACAGTACGTGAAATTGTCAAAAGGGAAGC  1613

Query  1162  ACTTGAAGTCAGCCATGC-TGCTTGAGACTCAGCCTGGCCTTTGGGCTTGGTGTATTT-C  1219
              ||||| || || ||||| |||  |  | |||||||  | |||||| |||| |||||| |
Sbjct  1612  GCTTGAGGTTAGACATGCATGCA-GT-ATTCAGCCTTTCTTTTGGGATTGGCGTATTTGC  1555

Query  1220  TCGGTG-GCAAGCCAGCATTGGTTTGGGTC-GTCGGAGAAGCGCATAGG-G-AATGTAGC  1275
             | | || ||| |||||||| ||||| | || |  ||| ||  |  |||| | ||||| ||
Sbjct  1554  T-GTTGTGCAGGCCAGCATCGGTTTTG-TCTGCTGGATAATAG--TAGGAGAAATGTGGC  1499

Query  1276  GTCTCCGGACGTGTTATAG-C-CTTATGCAGGATAC-GACGACCTGGATCAAGGAACGCA  1332
              ||| |||| ||||||||| | |||||   |||||| |  ||   ||| | |||| ||||
Sbjct  1498  ATCTTCGGATGTGTTATAGTCTCTTATT--GGATACAGTGGA-TGGGACCGAGGACCGCA  1442

Query  1333  GTGTGCCCTCTGGGCGGGTCTTCGGACACCTTCACACTTAGGATGCTGGCGTAATGGCTT  1392
             ||||||| |  || ||| |||||||| |||||| |||||||||||||||||||||||| |
Sbjct  1441  GTGTGCCGTAAGG-CGGCTCTTCGGAGACCTTCGCACTTAGGATGCTGGCGTAATGGCCT  1383

Query  1393  TAAGTGGCCCGTCTTGAAACACGGACCAAGGAGTCTAACATGTGTGCGAGTTTTTGGGTG  1452
             |||| |||||||||||||||||||||||||||||||||||| | ||||||| ||||||||
Sbjct  1382  TAAGCGGCCCGTCTTGAAACACGGACCAAGGAGTCTAACATATTTGCGAGTCTTTGGGTG  1323

Query  1453  GCAAACCCATGAGCGTAATGAAAGTGAATACAGGTGGGATCCG-CA--A-GGA---GCAC  1505
             ||||||||||  ||||||||||||||||| ||||||||||||  |   | |||   ||||
Sbjct  1322  GCAAACCCATAGGCGTAATGAAAGTGAATGCAGGTGGGATCCTTCTTTATGGAGGTGCAC  1263

Query  1506  CATCGACCGGCCCTGAACTTCTGGGATGGGTCTGAGTAAGAGCATATATGTTGGGACCCG  1565
             |||||||||  || ||| |||| |||||| | |||||| ||||| |||||||||||||||
Sbjct  1262  CATCGACCGATCCGGAATTTCTAGGATGGATTTGAGTACGAGCACATATGTTGGGACCCG  1203

Query  1566  AAAGATGGTGAACTATGCCTGAATAGGGCGAAGCCAGAGGAAACTCTGGTGGAGGCTCGC  1625
             ||||||||||||||||||||||||||||||||||||||||||||||||||||||||||| 
Sbjct  1202  AAAGATGGTGAACTATGCCTGAATAGGGCGAAGCCAGAGGAAACTCTGGTGGAGGCTCGT  1143

Query  1626  AGCGGTTCTGACGTGCAAATCGATCGTCAAATTTGGGTATAGGGGCGAAAGACTAATCGA  1685
             |||| |||||||||||||||||||||||||||||||||||||||||||||||||||||||
Sbjct  1142  AGCGATTCTGACGTGCAAATCGATCGTCAAATTTGGGTATAGGGGCGAAAGACTAATCGA  1083

Query  1686  ACCATCTAGTAGCTGGTTCCTGC  1708
             |||||||||||||||||||||||
Sbjct  1082  ACCATCTAGTAGCTGGTTCCTGC  1060


 Score = 213 bits (115),  Expect = 2e-50
 Identities = 139/151 (92%), Gaps = 0/151 (0%)
 Strand=Plus/Minus

Query  289   ACAACTTTCGACAACGGATCTCTTGGTTCTCCCATCGATGAAGAACGCAGCGAAACGCGA  348
             |||||||| |||||||||||||||||||||||||||||||||||||||||||||| ||||
Sbjct  2433  ACAACTTTTGACAACGGATCTCTTGGTTCTCCCATCGATGAAGAACGCAGCGAAATGCGA  2374

Query  349   TAGGTAATGTGAATTGCAGAATTCCGTGAATCATCGAATCTTTGAACGCACCTTGCGCTC  408
             || ||| ||||||||||||||||| ||||||||||||||||||||||||||||||||| |
Sbjct  2373  TAAGTACTGTGAATTGCAGAATTCAGTGAATCATCGAATCTTTGAACGCACCTTGCGCCC  2314

Query  409   TATGGTATTCCGTAGAGCATGCCTGTTTGAG  439
             |  |||||||   || |||||||||||||||
Sbjct  2313  TTGGGTATTCTCAAGGGCATGCCTGTTTGAG  2283


 Score = 78.7 bits (42),  Expect = 6e-10
 Identities = 42/42 (100%), Gaps = 0/42 (0%)
 Strand=Plus/Minus

Query  1     CAAGGTTTCTGTAGGTGAACCTGCAGAAGGATCATTAGTGAA  42
             ||||||||||||||||||||||||||||||||||||||||||
Sbjct  2688  CAAGGTTTCTGTAGGTGAACCTGCAGAAGGATCATTAGTGAA  2647


>CAJHJB010000714.1 Tilletia controversa strain OR genome assembly, contig: OR_741, 
whole genome shotgun sequence
Length=8368

 Score = 1092 bits (591),  Expect = 0.0
 Identities = 857/983 (87%), Gaps = 28/983 (3%)
 Strand=Plus/Plus

Query  743   CTCAAATCAGGTAGGATCACCCGCTGAACTTAAGCATATCAATAAGCGGAGGAAAAGAAA  802
             ||||||||||||||||  ||||||||||||||||||||||||||||||||||| || |||
Sbjct  1305  CTCAAATCAGGTAGGACTACCCGCTGAACTTAAGCATATCAATAAGCGGAGGAGAAAAAA  1364

Query  803   CTAACAAGGATTCCCCTAGTAACGGCGAGCGAAGCGGGAAGAGCTCAAATTTGAAAGCTG  862
             ||||||||||||||||||||||||||||| ||||||||| ||||||||||||||||||||
Sbjct  1365  CTAACAAGGATTCCCCTAGTAACGGCGAGTGAAGCGGGATGAGCTCAAATTTGAAAGCTG  1424

Query  863   GCACCTCCGGTGTCCGCGTTGTAATCTCGAGACGTGTTTTCCGTGCGGCTCTATGGACAA  922
             ||||||  ||||||||| |||||||||||||| ||  |||| |||| |  | ||| ||||
Sbjct  1425  GCACCTTTGGTGTCCGCATTGTAATCTCGAGAAGTAGTTTCTGTGCCGGACCATGTACAA  1484

Query  923   GTCCCTTGGAATAGGGCATCGTAGAGGGTGAGAATCCCGTACTTGCCATGGAAGAACCGT  982
             || |||||||||||| ||||  ||||||||||||||||||||||| ||||||    | ||
Sbjct  1485  GTTCCTTGGAATAGGACATCAGAGAGGGTGAGAATCCCGTACTTGACATGGA-CCCCGGT  1543

Query  983   GCTTTGCGATACACGCTCTAAGAGTCGAGTTGTTTGGGATTGCAGCTCAAAATGGGTGGT  1042
             |||||| |||   | ||||| |||||||||||||||||| ||||||||||||||||||||
Sbjct  1544  GCTTTGTGATCTGCTCTCTATGAGTCGAGTTGTTTGGGAATGCAGCTCAAAATGGGTGGT  1603

Query  1043  AGACTCCATCTAAAGCTAAATATCGGGGAGAGACCGATAGCGAACAAGTACCGTGAGGGA  1102
             | | ||||||||||||||||||| ||||||||||||||||||||||||||||||||||||
Sbjct  1604  AAATTCCATCTAAAGCTAAATATTGGGGAGAGACCGATAGCGAACAAGTACCGTGAGGGA  1663

Query  1103  AAGATGAAAAGCACTTTGGAAAGAGAGTTAAA-AGTACGTGAAATTGTCGAAAGGGAAGC  1161
             |||||||||||||||||||||||||||||||| |||||||||||||||| ||||||||||
Sbjct  1664  AAGATGAAAAGCACTTTGGAAAGAGAGTTAAACAGTACGTGAAATTGTCAAAAGGGAAGC  1723

Query  1162  ACTTGAAGTCAGCCATGC-TGCTTGAGACTCAGCCTGGCCTTTGGGCTTGGTGTATTT-C  1219
              ||||| || || ||||| |||  |  | ||| |||  | |||||| |||| |||||| |
Sbjct  1724  GCTTGAGGTTAGACATGCATGCA-GT-ATTCAACCTTTCTTTTGGGATTGGCGTATTTGC  1781

Query  1220  TCGGTG-GCAAGCCAGCATTGGTTTGGGTC-GTCGGAGAAGCGCATAGG-G-AATGTAGC  1275
             | | || ||| |||||||| ||||| | || |  ||| ||  |  |||| | ||||| ||
Sbjct  1782  T-GTTGTGCAGGCCAGCATCGGTTTTG-TCTGCTGGATAATAG--TAGGAGAAATGTGGC  1837

Query  1276  GTCTCCGGACGTGTTATAG-C-CTTATGCAGGATAC-GACGACCTGGATCAAGGAACGCA  1332
              ||| |||| ||||||||| | |||||   |||||| |  |||  ||| | |||| ||||
Sbjct  1838  ATCTTCGGATGTGTTATAGTCTCTTATT--GGATACAGTGGACG-GGACCGAGGACCGCA  1894

Query  1333  GTGTGCCCTCTGGGCGGGTCTTCGGACACCTTCACACTTAGGATGCTGGCGTAATGGCTT  1392
             ||||||| |   ||||| |||||||| |||||| |||||||||||||||||||||||| |
Sbjct  1895  GTGTGCCGTAA-GGCGGCTCTTCGGAGACCTTCGCACTTAGGATGCTGGCGTAATGGCCT  1953

Query  1393  TAAGTGGCCCGTCTTGAAACACGGACCAAGGAGTCTAACATGTGTGCGAGTTTTTGGGTG  1452
             |||| |||||||||||||||||||||||||||||||||||| | ||||||| ||||||||
Sbjct  1954  TAAGCGGCCCGTCTTGAAACACGGACCAAGGAGTCTAACATATTTGCGAGTCTTTGGGTG  2013

Query  1453  GCAAACCCATGAGCGTAATGAAAGTGAATACAGGTGGGATCCG-CA--A-GGA---GCAC  1505
             ||||||||||  ||||||||||||||||| ||||||||||||  |   | |||   ||||
Sbjct  2014  GCAAACCCATAGGCGTAATGAAAGTGAATGCAGGTGGGATCCTTCTTTATGGAGGTGCAC  2073

Query  1506  CATCGACCGGCCCTGAACTTCTGGGATGGGTCTGAGTAAGAGCATATATGTTGGGACCCG  1565
             |||||||||  || ||| |||| |||||| | |||||| ||||| |||||||||||||||
Sbjct  2074  CATCGACCGATCCGGAATTTCTAGGATGGATTTGAGTACGAGCACATATGTTGGGACCCG  2133

Query  1566  AAAGATGGTGAACTATGCCTGAATAGGGCGAAGCCAGAGGAAACTCTGGTGGAGGCTCGC  1625
             ||||||||||||||||||||||||||||||||||||||||||||||||||||||||||| 
Sbjct  2134  AAAGATGGTGAACTATGCCTGAATAGGGCGAAGCCAGAGGAAACTCTGGTGGAGGCTCGT  2193

Query  1626  AGCGGTTCTGACGTGCAAATCGATCGTCAAATTTGGGTATAGGGGCGAAAGACTAATCGA  1685
             |||| |||||||||||||||||||||||||||||||||||||||||||||||||||||||
Sbjct  2194  AGCGATTCTGACGTGCAAATCGATCGTCAAATTTGGGTATAGGGGCGAAAGACTAATCGA  2253

Query  1686  ACCATCTAGTAGCTGGTTCCTGC  1708
             |||||||||||||||||||||||
Sbjct  2254  ACCATCTAGTAGCTGGTTCCTGC  2276


 Score = 222 bits (120),  Expect = 3e-53
 Identities = 149/163 (91%), Gaps = 2/163 (1%)
 Strand=Plus/Plus

Query  280   AAA-TATAACACAACTTTCGACAACGGATCTCTTGGTTCTCCCATCGATGAAGAACGCAG  338
             ||| || || |||||||| |||||||||||||||||||||||||||||||||||||||||
Sbjct  894   AAACTA-AATACAACTTTTGACAACGGATCTCTTGGTTCTCCCATCGATGAAGAACGCAG  952

Query  339   CGAAACGCGATAGGTAATGTGAATTGCAGAATTCCGTGAATCATCGAATCTTTGAACGCA  398
             ||||| |||||| ||||||||||||||||||||| |||||||||||||||||||||||||
Sbjct  953   CGAAATGCGATAAGTAATGTGAATTGCAGAATTCAGTGAATCATCGAATCTTTGAACGCA  1012

Query  399   CCTTGCGCTCTATGGTATTCCGTAGAGCATGCCTGTTTGAGTG  441
             |||||||| ||  |||||||   || |||||||||||||||||
Sbjct  1013  CCTTGCGCCCTTGGGTATTCTCAAGGGCATGCCTGTTTGAGTG  1055


 Score = 78.7 bits (42),  Expect = 6e-10
 Identities = 42/42 (100%), Gaps = 0/42 (0%)
 Strand=Plus/Plus

Query  1    CAAGGTTTCTGTAGGTGAACCTGCAGAAGGATCATTAGTGAA  42
            ||||||||||||||||||||||||||||||||||||||||||
Sbjct  648  CAAGGTTTCTGTAGGTGAACCTGCAGAAGGATCATTAGTGAA  689


>CAJHJB010000481.1 Tilletia controversa strain OR genome assembly, contig: OR_531, 
whole genome shotgun sequence
Length=13312

 Score = 1092 bits (591),  Expect = 0.0
 Identities = 857/983 (87%), Gaps = 28/983 (3%)
 Strand=Plus/Plus

Query  743   CTCAAATCAGGTAGGATCACCCGCTGAACTTAAGCATATCAATAAGCGGAGGAAAAGAAA  802
             ||||||||||||||||  ||||||||||||||||||||||||||||||||||| || |||
Sbjct  287   CTCAAATCAGGTAGGACTACCCGCTGAACTTAAGCATATCAATAAGCGGAGGAGAAAAAA  346

Query  803   CTAACAAGGATTCCCCTAGTAACGGCGAGCGAAGCGGGAAGAGCTCAAATTTGAAAGCTG  862
             ||||||||||||||||||||||||||||| ||||||||| ||||||||||||||||||||
Sbjct  347   CTAACAAGGATTCCCCTAGTAACGGCGAGTGAAGCGGGATGAGCTCAAATTTGAAAGCTG  406

Query  863   GCACCTCCGGTGTCCGCGTTGTAATCTCGAGACGTGTTTTCCGTGCGGCTCTATGGACAA  922
             ||||||  ||||||||| |||||||||||||| ||  |||| |||| |  | ||| ||||
Sbjct  407   GCACCTTTGGTGTCCGCATTGTAATCTCGAGAAGTAGTTTCTGTGCCGGACCATGTACAA  466

Query  923   GTCCCTTGGAATAGGGCATCGTAGAGGGTGAGAATCCCGTACTTGCCATGGAAGAACCGT  982
             || |||||||||||| ||||  ||||||||||||||||||||||| ||||||    | ||
Sbjct  467   GTTCCTTGGAATAGGACATCAGAGAGGGTGAGAATCCCGTACTTGACATGGA-CCCCGGT  525

Query  983   GCTTTGCGATACACGCTCTAAGAGTCGAGTTGTTTGGGATTGCAGCTCAAAATGGGTGGT  1042
             |||||| |||   | ||||| |||||||||||||||||| ||||||||||||||||||||
Sbjct  526   GCTTTGTGATCTGCTCTCTATGAGTCGAGTTGTTTGGGAATGCAGCTCAAAATGGGTGGT  585

Query  1043  AGACTCCATCTAAAGCTAAATATCGGGGAGAGACCGATAGCGAACAAGTACCGTGAGGGA  1102
             | | ||||||||||||||||||| ||||||||||||||||||||||||||||||||||||
Sbjct  586   AAATTCCATCTAAAGCTAAATATTGGGGAGAGACCGATAGCGAACAAGTACCGTGAGGGA  645

Query  1103  AAGATGAAAAGCACTTTGGAAAGAGAGTTAAA-AGTACGTGAAATTGTCGAAAGGGAAGC  1161
             |||||||||||||||||||||||||||||||| |||||||||||||||| ||||||||||
Sbjct  646   AAGATGAAAAGCACTTTGGAAAGAGAGTTAAACAGTACGTGAAATTGTCAAAAGGGAAGC  705

Query  1162  ACTTGAAGTCAGCCATGC-TGCTTGAGACTCAGCCTGGCCTTTGGGCTTGGTGTATTT-C  1219
              ||||| || || ||||| |||  |  | ||| |||  | |||||| |||| |||||| |
Sbjct  706   GCTTGAGGTTAGACATGCATGCA-GT-ATTCAACCTTTCTTTTGGGATTGGCGTATTTGC  763

Query  1220  TCGGTG-GCAAGCCAGCATTGGTTTGGGTC-GTCGGAGAAGCGCATAGG-G-AATGTAGC  1275
             | | || ||| |||||||| ||||| | || |  ||| ||  |  |||| | ||||| ||
Sbjct  764   T-GTTGTGCAGGCCAGCATCGGTTTTG-TCTGCTGGATAATAG--TAGGAGAAATGTGGC  819

Query  1276  GTCTCCGGACGTGTTATAG-C-CTTATGCAGGATAC-GACGACCTGGATCAAGGAACGCA  1332
              ||| |||| ||||||||| | |||||   |||||| |  |||  ||| | |||| ||||
Sbjct  820   ATCTTCGGATGTGTTATAGTCTCTTATT--GGATACAGTGGACG-GGACCGAGGACCGCA  876

Query  1333  GTGTGCCCTCTGGGCGGGTCTTCGGACACCTTCACACTTAGGATGCTGGCGTAATGGCTT  1392
             ||||||| |   ||||| |||||||| |||||| |||||||||||||||||||||||| |
Sbjct  877   GTGTGCCGTAA-GGCGGCTCTTCGGAGACCTTCGCACTTAGGATGCTGGCGTAATGGCCT  935

Query  1393  TAAGTGGCCCGTCTTGAAACACGGACCAAGGAGTCTAACATGTGTGCGAGTTTTTGGGTG  1452
             |||| |||||||||||||||||||||||||||||||||||| | ||||||| ||||||||
Sbjct  936   TAAGCGGCCCGTCTTGAAACACGGACCAAGGAGTCTAACATATTTGCGAGTCTTTGGGTG  995

Query  1453  GCAAACCCATGAGCGTAATGAAAGTGAATACAGGTGGGATCCG-CA--A-GGA---GCAC  1505
             ||||||||||  ||||||||||||||||| ||||||||||||  |   | |||   ||||
Sbjct  996   GCAAACCCATAGGCGTAATGAAAGTGAATGCAGGTGGGATCCTTCTTTATGGAGGTGCAC  1055

Query  1506  CATCGACCGGCCCTGAACTTCTGGGATGGGTCTGAGTAAGAGCATATATGTTGGGACCCG  1565
             |||||||||  || ||| |||| |||||| | |||||| ||||| |||||||||||||||
Sbjct  1056  CATCGACCGATCCGGAATTTCTAGGATGGATTTGAGTACGAGCACATATGTTGGGACCCG  1115

Query  1566  AAAGATGGTGAACTATGCCTGAATAGGGCGAAGCCAGAGGAAACTCTGGTGGAGGCTCGC  1625
             ||||||||||||||||||||||||||||||||||||||||||||||||||||||||||| 
Sbjct  1116  AAAGATGGTGAACTATGCCTGAATAGGGCGAAGCCAGAGGAAACTCTGGTGGAGGCTCGT  1175

Query  1626  AGCGGTTCTGACGTGCAAATCGATCGTCAAATTTGGGTATAGGGGCGAAAGACTAATCGA  1685
             |||| |||||||||||||||||||||||||||||||||||||||||||||||||||||||
Sbjct  1176  AGCGATTCTGACGTGCAAATCGATCGTCAAATTTGGGTATAGGGGCGAAAGACTAATCGA  1235

Query  1686  ACCATCTAGTAGCTGGTTCCTGC  1708
             |||||||||||||||||||||||
Sbjct  1236  ACCATCTAGTAGCTGGTTCCTGC  1258


 Score = 1081 bits (585),  Expect = 0.0
 Identities = 853/981 (87%), Gaps = 24/981 (2%)
 Strand=Plus/Plus

Query  743   CTCAAATCAGGTAGGATCACCCGCTGAACTTAAGCATATCAATAAGCGGAGGAAAAGAAA  802
             ||||||||||||||||  ||||||||||||||||||||||||||||||||||| || |||
Sbjct  8921  CTCAAATCAGGTAGGACTACCCGCTGAACTTAAGCATATCAATAAGCGGAGGAGAAAAAA  8980

Query  803   CTAACAAGGATTCCCCTAGTAACGGCGAGCGAAGCGGGAAGAGCTCAAATTTGAAAGCTG  862
             ||||||||||||||||||||||||||||| ||||||||| ||||||||||||||||||||
Sbjct  8981  CTAACAAGGATTCCCCTAGTAACGGCGAGTGAAGCGGGATGAGCTCAAATTTGAAAGCTG  9040

Query  863   GCACCTCCGGTGTCCGCGTTGTAATCTCGAGACGTGTTTTCCGTGCGGCTCTATGGACAA  922
             ||||||  ||||||||| |||||||||||||| ||  |||| |||| |  | ||| ||||
Sbjct  9041  GCACCTTTGGTGTCCGCATTGTAATCTCGAGAAGTAGTTTCTGTGCCGGACCATGTACAA  9100

Query  923   GTCCCTTGGAATAGGGCATCGTAGAGGGTGAGAATCCCGTACTTGCCATGGAAGAACCGT  982
             || |||||||||||| ||||  ||||||||||||||||||||||| ||||||    | ||
Sbjct  9101  GTTCCTTGGAATAGGACATCAGAGAGGGTGAGAATCCCGTACTTGACATGGA-CCCCGGT  9159

Query  983   GCTTTGCGATACACGCTCTAAGAGTCGAGTTGTTTGGGATTGCAGCTCAAAATGGGTGGT  1042
             |||||| |||   | ||||| |||||||||||||||||| ||||||||||||||||||||
Sbjct  9160  GCTTTGTGATCTGCTCTCTATGAGTCGAGTTGTTTGGGAATGCAGCTCAAAATGGGTGGT  9219

Query  1043  AGACTCCATCTAAAGCTAAATATCGGGGAGAGACCGATAGCGAACAAGTACCGTGAGGGA  1102
             | | ||||||||||||||||||| ||||||||||||||||||||||||||||||||||||
Sbjct  9220  AAATTCCATCTAAAGCTAAATATTGGGGAGAGACCGATAGCGAACAAGTACCGTGAGGGA  9279

Query  1103  AAGATGAAAAGCACTTTGGAAAGAGAGTTAAA-AGTACGTGAAATTGTCGAAAGGGAAGC  1161
             |||||||||||||||||||||||||||||||| |||||||||||||||| ||||||||||
Sbjct  9280  AAGATGAAAAGCACTTTGGAAAGAGAGTTAAACAGTACGTGAAATTGTCAAAAGGGAAGC  9339

Query  1162  ACTTGAAGTCAGCCATGC-TGCTTGAGACTCAGCCTGGCCTTTGGGCTTGGTGTATTT-C  1219
              ||||| || || ||||| |||  |  | ||| |||  | |||||| |||| |||||| |
Sbjct  9340  GCTTGAGGTTAGACATGCATGCA-GT-ATTCAACCTTTCTTTTGGGATTGGCGTATTTGC  9397

Query  1220  TCGGTG-GCAAGCCAGCATTGGTTTGGGTC-GTCGGAGAAGCGCATAGG-G-AATGTAGC  1275
             | | || ||| |||||||| ||||| | || |  ||| ||  |  |||| | ||||| ||
Sbjct  9398  T-GTTGTGCAGGCCAGCATCGGTTTTG-TCTGCTGGATAATAG--TAGGAGAAATGTGGC  9453

Query  1276  GTCTCCGGACGTGTTATAGCCTTATGCAGGATAC-GACGACCTGGATCAAGGAACGCAGT  1334
              ||| |||| ||||||||| ||  |   |||||| |  ||   ||| | |||| ||||||
Sbjct  9454  ATCTTCGGATGTGTTATAGTCTCGTATTGGATACAGTGGA-TGGGACCGAGGACCGCAGT  9512

Query  1335  GTGCCCTCTGGGCGGGTCTTCGGACACCTTCACACTTAGGATGCTGGCGTAATGGCTTTA  1394
             ||||| |   ||||| |||||||| |||||| |||||||||||||||||||||||| |||
Sbjct  9513  GTGCCGTAA-GGCGGCTCTTCGGAGACCTTCGCACTTAGGATGCTGGCGTAATGGCCTTA  9571

Query  1395  AGTGGCCCGTCTTGAAACACGGACCAAGGAGTCTAACATGTGTGCGAGTTTTTGGGTGGC  1454
             || |||||||||||||||||||||||||||||||||||| | ||||||| ||||||||||
Sbjct  9572  AGCGGCCCGTCTTGAAACACGGACCAAGGAGTCTAACATATTTGCGAGTCTTTGGGTGGC  9631

Query  1455  AAACCCATGAGCGTAATGAAAGTGAATACAGGTGGGATCCG-CA--A-GGA---GCACCA  1507
             ||||||||  ||||||||||||||||| ||||||||||||  |   | |||   ||||||
Sbjct  9632  AAACCCATAGGCGTAATGAAAGTGAATGCAGGTGGGATCCTTCTTTATGGAGGTGCACCA  9691

Query  1508  TCGACCGGCCCTGAACTTCTGGGATGGGTCTGAGTAAGAGCATATATGTTGGGACCCGAA  1567
             |||||||  || ||| |||| |||||| | |||||| ||||| |||||||||||||||||
Sbjct  9692  TCGACCGATCCGGAATTTCTAGGATGGATTTGAGTACGAGCACATATGTTGGGACCCGAA  9751

Query  1568  AGATGGTGAACTATGCCTGAATAGGGCGAAGCCAGAGGAAACTCTGGTGGAGGCTCGCAG  1627
             ||||||||||||||||||||||||||||||||||||||||||||||||||||||||| ||
Sbjct  9752  AGATGGTGAACTATGCCTGAATAGGGCGAAGCCAGAGGAAACTCTGGTGGAGGCTCGTAG  9811

Query  1628  CGGTTCTGACGTGCAAATCGATCGTCAAATTTGGGTATAGGGGCGAAAGACTAATCGAAC  1687
             || |||||||||||||||||||||||||||||||||||||||||||||||||||||||||
Sbjct  9812  CGATTCTGACGTGCAAATCGATCGTCAAATTTGGGTATAGGGGCGAAAGACTAATCGAAC  9871

Query  1688  CATCTAGTAGCTGGTTCCTGC  1708
             |||||||||||||||||||||
Sbjct  9872  CATCTAGTAGCTGGTTCCTGC  9892


 Score = 222 bits (120),  Expect = 3e-53
 Identities = 149/163 (91%), Gaps = 2/163 (1%)
 Strand=Plus/Plus

Query  280   AAA-TATAACACAACTTTCGACAACGGATCTCTTGGTTCTCCCATCGATGAAGAACGCAG  338
             ||| || || |||||||| |||||||||||||||||||||||||||||||||||||||||
Sbjct  8510  AAACTA-AATACAACTTTTGACAACGGATCTCTTGGTTCTCCCATCGATGAAGAACGCAG  8568

Query  339   CGAAACGCGATAGGTAATGTGAATTGCAGAATTCCGTGAATCATCGAATCTTTGAACGCA  398
             ||||| |||||| ||||||||||||||||||||| |||||||||||||||||||||||||
Sbjct  8569  CGAAATGCGATAAGTAATGTGAATTGCAGAATTCAGTGAATCATCGAATCTTTGAACGCA  8628

Query  399   CCTTGCGCTCTATGGTATTCCGTAGAGCATGCCTGTTTGAGTG  441
             |||||||| ||  |||||||   || |||||||||||||||||
Sbjct  8629  CCTTGCGCCCTTGGGTATTCTCAAGGGCATGCCTGTTTGAGTG  8671


 Score = 78.7 bits (42),  Expect = 6e-10
 Identities = 42/42 (100%), Gaps = 0/42 (0%)
 Strand=Plus/Plus

Query  1     CAAGGTTTCTGTAGGTGAACCTGCAGAAGGATCATTAGTGAA  42
             ||||||||||||||||||||||||||||||||||||||||||
Sbjct  8263  CAAGGTTTCTGTAGGTGAACCTGCAGAAGGATCATTAGTGAA  8304


>CAJHJB010000532.1 Tilletia controversa strain OR genome assembly, contig: OR_578, 
whole genome shotgun sequence
Length=30747

 Score = 1090 bits (590),  Expect = 0.0
 Identities = 857/983 (87%), Gaps = 29/983 (3%)
 Strand=Plus/Plus

Query  743    CTCAAATCAGGTAGGATCACCCGCTGAACTTAAGCATATCAATAAGCGGAGGAAAAGAAA  802
              ||||||||||||||||  ||||||||||||||||||||||||||||||||||| || |||
Sbjct  15424  CTCAAATCAGGTAGGACTACCCGCTGAACTTAAGCATATCAATAAGCGGAGGAGAAAAAA  15483

Query  803    CTAACAAGGATTCCCCTAGTAACGGCGAGCGAAGCGGGAAGAGCTCAAATTTGAAAGCTG  862
              ||||||||||||||||||||||||||||| ||||||||| ||||||||||||||||||||
Sbjct  15484  CTAACAAGGATTCCCCTAGTAACGGCGAGTGAAGCGGGATGAGCTCAAATTTGAAAGCTG  15543

Query  863    GCACCTCCGGTGTCCGCGTTGTAATCTCGAGACGTGTTTTCCGTGCGGCTCTATGGACAA  922
              ||||||  ||||||||| |||||||||||||| ||  |||| |||| |  | ||| ||||
Sbjct  15544  GCACCTTTGGTGTCCGCATTGTAATCTCGAGAAGTAGTTTCTGTGCCGGACCATGTACAA  15603

Query  923    GTCCCTTGGAATAGGGCATCGTAGAGGGTGAGAATCCCGTACTTGCCATGGAAGAACCGT  982
              || |||||||||||| ||||  ||||||||||||||||||||||| ||||||    | ||
Sbjct  15604  GTTCCTTGGAATAGGACATCAGAGAGGGTGAGAATCCCGTACTTGACATGGA-CCCCGGT  15662

Query  983    GCTTTGCGATACACGCTCTAAGAGTCGAGTTGTTTGGGATTGCAGCTCAAAATGGGTGGT  1042
              |||||| |||   | ||||| |||||||||||||||||| ||||||||||||||||||||
Sbjct  15663  GCTTTGTGATCTGCTCTCTATGAGTCGAGTTGTTTGGGAATGCAGCTCAAAATGGGTGGT  15722

Query  1043   AGACTCCATCTAAAGCTAAATATCGGGGAGAGACCGATAGCGAACAAGTACCGTGAGGGA  1102
              | | ||||||||||||||||||| ||||||||||||||||||||||||||||||||||||
Sbjct  15723  AAATTCCATCTAAAGCTAAATATTGGGGAGAGACCGATAGCGAACAAGTACCGTGAGGGA  15782

Query  1103   AAGATGAAAAGCACTTTGGAAAGAGAGTTAAA-AGTACGTGAAATTGTCGAAAGGGAAGC  1161
              |||||||||||||||||||||||||||||||| |||||||||||||||| ||||||||||
Sbjct  15783  AAGATGAAAAGCACTTTGGAAAGAGAGTTAAACAGTACGTGAAATTGTCAAAAGGGAAGC  15842

Query  1162   ACTTGAAGTCAGCCATGC-TGCTTGAGACTCAGCCTGGCCTTTGGGCTTGGTGTATTT-C  1219
               ||||| || || ||||| |||  |  | ||| |||  | |||||| |||| |||||| |
Sbjct  15843  GCTTGAGGTTAGACATGCATGCA-GT-ATTCAACCTTTCTTTTGGGATTGGCGTATTTGC  15900

Query  1220   TCGGTG-GCAAGCCAGCATTGGTTTGGGTC-GTCGGAGAAGCGCATAGG-G-AATGTAGC  1275
              | | || ||| |||||||| ||||| | || |  ||| ||  |  |||| | ||||| ||
Sbjct  15901  T-GTTGTGCAGGCCAGCATCGGTTTTG-TCTGCTGGATAATAG--TAGGAGAAATGTGGC  15956

Query  1276   GTCTCCGGACGTGTTATAG-C-CTTATGCAGGATAC-GACGACCTGGATCAAGGAACGCA  1332
               ||| |||| ||||||||| | |||||   |||||| |  |||  ||| | |||| ||||
Sbjct  15957  ATCTTCGGATGTGTTATAGTCTCTTATT--GGATACAGTGGAC--GGACCGAGGACCGCA  16012

Query  1333   GTGTGCCCTCTGGGCGGGTCTTCGGACACCTTCACACTTAGGATGCTGGCGTAATGGCTT  1392
              ||||||| |   ||||| |||||||| |||||| |||||||||||||||||||||||| |
Sbjct  16013  GTGTGCCGTAA-GGCGGCTCTTCGGAGACCTTCGCACTTAGGATGCTGGCGTAATGGCCT  16071

Query  1393   TAAGTGGCCCGTCTTGAAACACGGACCAAGGAGTCTAACATGTGTGCGAGTTTTTGGGTG  1452
              |||| |||||||||||||||||||||||||||||||||||| | ||||||| ||||||||
Sbjct  16072  TAAGCGGCCCGTCTTGAAACACGGACCAAGGAGTCTAACATATTTGCGAGTCTTTGGGTG  16131

Query  1453   GCAAACCCATGAGCGTAATGAAAGTGAATACAGGTGGGATCCG-CA--A-GGA---GCAC  1505
              ||||||||||  ||||||||||||||||| ||||||||||||  |   | |||   ||||
Sbjct  16132  GCAAACCCATAGGCGTAATGAAAGTGAATGCAGGTGGGATCCTTCTTTATGGAGGTGCAC  16191

Query  1506   CATCGACCGGCCCTGAACTTCTGGGATGGGTCTGAGTAAGAGCATATATGTTGGGACCCG  1565
              |||||||||  || ||| |||| |||||| | |||||| ||||| |||||||||||||||
Sbjct  16192  CATCGACCGATCCGGAATTTCTAGGATGGATTTGAGTACGAGCACATATGTTGGGACCCG  16251

Query  1566   AAAGATGGTGAACTATGCCTGAATAGGGCGAAGCCAGAGGAAACTCTGGTGGAGGCTCGC  1625
              ||||||||||||||||||||||||||||||||||||||||||||||||||||||||||| 
Sbjct  16252  AAAGATGGTGAACTATGCCTGAATAGGGCGAAGCCAGAGGAAACTCTGGTGGAGGCTCGT  16311

Query  1626   AGCGGTTCTGACGTGCAAATCGATCGTCAAATTTGGGTATAGGGGCGAAAGACTAATCGA  1685
              |||| |||||||||||||||||||||||||||||||||||||||||||||||||||||||
Sbjct  16312  AGCGATTCTGACGTGCAAATCGATCGTCAAATTTGGGTATAGGGGCGAAAGACTAATCGA  16371

Query  1686   ACCATCTAGTAGCTGGTTCCTGC  1708
              |||||||||||||||||||||||
Sbjct  16372  ACCATCTAGTAGCTGGTTCCTGC  16394


 Score = 1086 bits (588),  Expect = 0.0
 Identities = 856/983 (87%), Gaps = 28/983 (3%)
 Strand=Plus/Minus

Query  743   CTCAAATCAGGTAGGATCACCCGCTGAACTTAAGCATATCAATAAGCGGAGGAAAAGAAA  802
             ||||||||||||||||  ||||||||||||||||||||||||||||||||||| || |||
Sbjct  7956  CTCAAATCAGGTAGGACTACCCGCTGAACTTAAGCATATCAATAAGCGGAGGAGAAAAAA  7897

Query  803   CTAACAAGGATTCCCCTAGTAACGGCGAGCGAAGCGGGAAGAGCTCAAATTTGAAAGCTG  862
             ||||||||||||||||||||||||||||| ||||||||| ||||||||||||||||||||
Sbjct  7896  CTAACAAGGATTCCCCTAGTAACGGCGAGTGAAGCGGGATGAGCTCAAATTTGAAAGCTG  7837

Query  863   GCACCTCCGGTGTCCGCGTTGTAATCTCGAGACGTGTTTTCCGTGCGGCTCTATGGACAA  922
             ||||||  ||||||||| |||||||||||||| ||  |||| |||| |  | ||| ||||
Sbjct  7836  GCACCTTTGGTGTCCGCATTGTAATCTCGAGAAGTAGTTTCTGTGCCGGACCATGTACAA  7777

Query  923   GTCCCTTGGAATAGGGCATCGTAGAGGGTGAGAATCCCGTACTTGCCATGGAAGAACCGT  982
             || |||||||||||| ||||  ||||||||||||||||||||||| ||||||    | ||
Sbjct  7776  GTTCCTTGGAATAGGACATCAGAGAGGGTGAGAATCCCGTACTTGACATGGA-CCCCGGT  7718

Query  983   GCTTTGCGATACACGCTCTAAGAGTCGAGTTGTTTGGGATTGCAGCTCAAAATGGGTGGT  1042
             |||||| |||   | ||||| |||||||||||||||||| ||||||||||||||||||||
Sbjct  7717  GCTTTGTGATCTGCTCTCTATGAGTCGAGTTGTTTGGGAATGCAGCTCAAAATGGGTGGT  7658

Query  1043  AGACTCCATCTAAAGCTAAATATCGGGGAGAGACCGATAGCGAACAAGTACCGTGAGGGA  1102
             | | ||||||||||||||||||| ||||||||||||||||||||||||||||||||||||
Sbjct  7657  AAATTCCATCTAAAGCTAAATATTGGGGAGAGACCGATAGCGAACAAGTACCGTGAGGGA  7598

Query  1103  AAGATGAAAAGCACTTTGGAAAGAGAGTTAAA-AGTACGTGAAATTGTCGAAAGGGAAGC  1161
             |||||||||||||||||||||||||||||||| |||||||||||||||| ||||||||||
Sbjct  7597  AAGATGAAAAGCACTTTGGAAAGAGAGTTAAACAGTACGTGAAATTGTCAAAAGGGAAGC  7538

Query  1162  ACTTGAAGTCAGCCATGC-TGCTTGAGACTCAGCCTGGCCTTTGGGCTTGGTGTATTT-C  1219
              ||||| || || ||||| |||  |  | ||| |||  | |||||| |||| |||||| |
Sbjct  7537  GCTTGAGGTTAGACATGCATGCA-GT-ATTCAACCTTTCTTTTGGGATTGGCGTATTTGC  7480

Query  1220  TCGGTG-GCAAGCCAGCATTGGTTTGGGTC-GTCGGAGAAGCGCATAGG-G-AATGTAGC  1275
             | | || ||| |||||||| ||||| | || |  ||| ||  |  |||| | ||||| ||
Sbjct  7479  T-GTTGTGCAGGCCAGCATCGGTTTTG-TCTGCTGGATAATAG--TAGGAGAAATGTGGC  7424

Query  1276  GTCTCCGGACGTGTTATAG-C-CTTATGCAGGATAC-GACGACCTGGATCAAGGAACGCA  1332
              ||| |||| ||||||||| | |||||   |||||| |  |||   || | |||| ||||
Sbjct  7423  ATCTTCGGATGTGTTATAGTCTCTTATT--GGATACAGTGGACGA-GACCGAGGACCGCA  7367

Query  1333  GTGTGCCCTCTGGGCGGGTCTTCGGACACCTTCACACTTAGGATGCTGGCGTAATGGCTT  1392
             ||||||| |  || ||| |||||||| |||||| |||||||||||||||||||||||| |
Sbjct  7366  GTGTGCCGTAAGG-CGGCTCTTCGGAGACCTTCGCACTTAGGATGCTGGCGTAATGGCCT  7308

Query  1393  TAAGTGGCCCGTCTTGAAACACGGACCAAGGAGTCTAACATGTGTGCGAGTTTTTGGGTG  1452
             |||| |||||||||||||||||||||||||||||||||||| | ||||||| ||||||||
Sbjct  7307  TAAGCGGCCCGTCTTGAAACACGGACCAAGGAGTCTAACATATTTGCGAGTCTTTGGGTG  7248

Query  1453  GCAAACCCATGAGCGTAATGAAAGTGAATACAGGTGGGATCCG-CA--A-GGA---GCAC  1505
             ||||||||||  ||||||||||||||||| ||||||||||||  |   | |||   ||||
Sbjct  7247  GCAAACCCATAGGCGTAATGAAAGTGAATGCAGGTGGGATCCTTCTTTATGGAGGTGCAC  7188

Query  1506  CATCGACCGGCCCTGAACTTCTGGGATGGGTCTGAGTAAGAGCATATATGTTGGGACCCG  1565
             |||||||||  || ||| |||| |||||| | |||||| ||||| |||||||||||||||
Sbjct  7187  CATCGACCGATCCGGAATTTCTAGGATGGATTTGAGTACGAGCACATATGTTGGGACCCG  7128

Query  1566  AAAGATGGTGAACTATGCCTGAATAGGGCGAAGCCAGAGGAAACTCTGGTGGAGGCTCGC  1625
             ||||||||||||||||||||||||||||||||||||||||||||||||||||||||||| 
Sbjct  7127  AAAGATGGTGAACTATGCCTGAATAGGGCGAAGCCAGAGGAAACTCTGGTGGAGGCTCGT  7068

Query  1626  AGCGGTTCTGACGTGCAAATCGATCGTCAAATTTGGGTATAGGGGCGAAAGACTAATCGA  1685
             |||| |||||||||||||||||||||||||||||||||||||||||||||||||||||||
Sbjct  7067  AGCGATTCTGACGTGCAAATCGATCGTCAAATTTGGGTATAGGGGCGAAAGACTAATCGA  7008

Query  1686  ACCATCTAGTAGCTGGTTCCTGC  1708
             |||||||||||||||||||||||
Sbjct  7007  ACCATCTAGTAGCTGGTTCCTGC  6985


 Score = 1081 bits (585),  Expect = 0.0
 Identities = 853/981 (87%), Gaps = 24/981 (2%)
 Strand=Plus/Plus

Query  743    CTCAAATCAGGTAGGATCACCCGCTGAACTTAAGCATATCAATAAGCGGAGGAAAAGAAA  802
              ||||||||||||||||  ||||||||||||||||||||||||||||||||||| || |||
Sbjct  23988  CTCAAATCAGGTAGGACTACCCGCTGAACTTAAGCATATCAATAAGCGGAGGAGAAAAAA  24047

Query  803    CTAACAAGGATTCCCCTAGTAACGGCGAGCGAAGCGGGAAGAGCTCAAATTTGAAAGCTG  862
              ||||||||||||||||||||||||||||| ||||||||| ||||||||||||||||||||
Sbjct  24048  CTAACAAGGATTCCCCTAGTAACGGCGAGTGAAGCGGGATGAGCTCAAATTTGAAAGCTG  24107

Query  863    GCACCTCCGGTGTCCGCGTTGTAATCTCGAGACGTGTTTTCCGTGCGGCTCTATGGACAA  922
              ||||||  ||||||||| |||||||||||||| ||  |||| |||| |  | ||| ||||
Sbjct  24108  GCACCTTTGGTGTCCGCATTGTAATCTCGAGAAGTAGTTTCTGTGCCGGACCATGTACAA  24167

Query  923    GTCCCTTGGAATAGGGCATCGTAGAGGGTGAGAATCCCGTACTTGCCATGGAAGAACCGT  982
              || |||||||||||| ||||  ||||||||||||||||||||||| ||||||    | ||
Sbjct  24168  GTTCCTTGGAATAGGACATCAGAGAGGGTGAGAATCCCGTACTTGACATGGA-CCCCGGT  24226

Query  983    GCTTTGCGATACACGCTCTAAGAGTCGAGTTGTTTGGGATTGCAGCTCAAAATGGGTGGT  1042
              |||||| |||   | ||||| |||||||||||||||||| ||||||||||||||||||||
Sbjct  24227  GCTTTGTGATCTGCTCTCTATGAGTCGAGTTGTTTGGGAATGCAGCTCAAAATGGGTGGT  24286

Query  1043   AGACTCCATCTAAAGCTAAATATCGGGGAGAGACCGATAGCGAACAAGTACCGTGAGGGA  1102
              | | ||||||||||||||||||| ||||||||||||||||||||||||||||||||||||
Sbjct  24287  AAATTCCATCTAAAGCTAAATATTGGGGAGAGACCGATAGCGAACAAGTACCGTGAGGGA  24346

Query  1103   AAGATGAAAAGCACTTTGGAAAGAGAGTTAAA-AGTACGTGAAATTGTCGAAAGGGAAGC  1161
              |||||||||||||||||||||||||||||||| |||||||||||||||| ||||||||||
Sbjct  24347  AAGATGAAAAGCACTTTGGAAAGAGAGTTAAACAGTACGTGAAATTGTCAAAAGGGAAGC  24406

Query  1162   ACTTGAAGTCAGCCATGC-TGCTTGAGACTCAGCCTGGCCTTTGGGCTTGGTGTATTT-C  1219
               ||||| || || ||||| |||  |  | ||| |||  | |||||| |||| |||||| |
Sbjct  24407  GCTTGAGGTTAGACATGCATGCA-GT-ATTCAACCTTTCTTTTGGGATTGGCGTATTTGC  24464

Query  1220   TCGGTG-GCAAGCCAGCATTGGTTTGGGTC-GTCGGAGAAGCGCATAGG-G-AATGTAGC  1275
              | | || ||| |||||||| ||||| | || |  ||| ||  |  |||| | ||||| ||
Sbjct  24465  T-GTTGTGCAGGCCAGCATCGGTTTTG-TCTGCTGGATAATAG--TAGGAGAAATGTGGC  24520

Query  1276   GTCTCCGGACGTGTTATAGCCTTATGCAGGATAC-GACGACCTGGATCAAGGAACGCAGT  1334
               ||| |||| ||||||||| ||  |   |||||| |  |||   || | |||| ||||||
Sbjct  24521  ATCTTCGGATGTGTTATAGTCTCGTATTGGATACAGTGGACGA-GACCGAGGACCGCAGT  24579

Query  1335   GTGCCCTCTGGGCGGGTCTTCGGACACCTTCACACTTAGGATGCTGGCGTAATGGCTTTA  1394
              ||||| |   ||||| |||||||| |||||| |||||||||||||||||||||||| |||
Sbjct  24580  GTGCCGTAA-GGCGGCTCTTCGGAGACCTTCGCACTTAGGATGCTGGCGTAATGGCCTTA  24638

Query  1395   AGTGGCCCGTCTTGAAACACGGACCAAGGAGTCTAACATGTGTGCGAGTTTTTGGGTGGC  1454
              || |||||||||||||||||||||||||||||||||||| | ||||||| ||||||||||
Sbjct  24639  AGCGGCCCGTCTTGAAACACGGACCAAGGAGTCTAACATATTTGCGAGTCTTTGGGTGGC  24698

Query  1455   AAACCCATGAGCGTAATGAAAGTGAATACAGGTGGGATCCG-CA--A-GGA---GCACCA  1507
              ||||||||  ||||||||||||||||| ||||||||||||  |   | |||   ||||||
Sbjct  24699  AAACCCATAGGCGTAATGAAAGTGAATGCAGGTGGGATCCTTCTTTATGGAGGTGCACCA  24758

Query  1508   TCGACCGGCCCTGAACTTCTGGGATGGGTCTGAGTAAGAGCATATATGTTGGGACCCGAA  1567
              |||||||  || ||| |||| |||||| | |||||| ||||| |||||||||||||||||
Sbjct  24759  TCGACCGATCCGGAATTTCTAGGATGGATTTGAGTACGAGCACATATGTTGGGACCCGAA  24818

Query  1568   AGATGGTGAACTATGCCTGAATAGGGCGAAGCCAGAGGAAACTCTGGTGGAGGCTCGCAG  1627
              ||||||||||||||||||||||||||||||||||||||||||||||||||||||||| ||
Sbjct  24819  AGATGGTGAACTATGCCTGAATAGGGCGAAGCCAGAGGAAACTCTGGTGGAGGCTCGTAG  24878

Query  1628   CGGTTCTGACGTGCAAATCGATCGTCAAATTTGGGTATAGGGGCGAAAGACTAATCGAAC  1687
              || |||||||||||||||||||||||||||||||||||||||||||||||||||||||||
Sbjct  24879  CGATTCTGACGTGCAAATCGATCGTCAAATTTGGGTATAGGGGCGAAAGACTAATCGAAC  24938

Query  1688   CATCTAGTAGCTGGTTCCTGC  1708
              |||||||||||||||||||||
Sbjct  24939  CATCTAGTAGCTGGTTCCTGC  24959


 Score = 222 bits (120),  Expect = 3e-53
 Identities = 142/153 (93%), Gaps = 0/153 (0%)
 Strand=Plus/Minus

Query  289   ACAACTTTCGACAACGGATCTCTTGGTTCTCCCATCGATGAAGAACGCAGCGAAACGCGA  348
             |||||||| |||||||||||||||||||||||||||||||||||||||||||||| ||||
Sbjct  8360  ACAACTTTTGACAACGGATCTCTTGGTTCTCCCATCGATGAAGAACGCAGCGAAATGCGA  8301

Query  349   TAGGTAATGTGAATTGCAGAATTCCGTGAATCATCGAATCTTTGAACGCACCTTGCGCTC  408
             || ||||||||||||||||||||| ||||||||||||||||||||||||||||||||| |
Sbjct  8300  TAAGTAATGTGAATTGCAGAATTCAGTGAATCATCGAATCTTTGAACGCACCTTGCGCCC  8241

Query  409   TATGGTATTCCGTAGAGCATGCCTGTTTGAGTG  441
             |  |||||||   || |||||||||||||||||
Sbjct  8240  TTGGGTATTCTCAAGGGCATGCCTGTTTGAGTG  8208


 Score = 222 bits (120),  Expect = 3e-53
 Identities = 149/163 (91%), Gaps = 2/163 (1%)
 Strand=Plus/Plus

Query  280    AAA-TATAACACAACTTTCGACAACGGATCTCTTGGTTCTCCCATCGATGAAGAACGCAG  338
              ||| || || |||||||| |||||||||||||||||||||||||||||||||||||||||
Sbjct  15010  AAACTA-AATACAACTTTTGACAACGGATCTCTTGGTTCTCCCATCGATGAAGAACGCAG  15068

Query  339    CGAAACGCGATAGGTAATGTGAATTGCAGAATTCCGTGAATCATCGAATCTTTGAACGCA  398
              ||||| |||||| ||||||||||||||||||||| |||||||||||||||||||||||||
Sbjct  15069  CGAAATGCGATAAGTAATGTGAATTGCAGAATTCAGTGAATCATCGAATCTTTGAACGCA  15128

Query  399    CCTTGCGCTCTATGGTATTCCGTAGAGCATGCCTGTTTGAGTG  441
              |||||||| ||  |||||||   || |||||||||||||||||
Sbjct  15129  CCTTGCGCCCTTGGGTATTCTCAAGGGCATGCCTGTTTGAGTG  15171


 Score = 222 bits (120),  Expect = 3e-53
 Identities = 149/163 (91%), Gaps = 2/163 (1%)
 Strand=Plus/Plus

Query  280    AAA-TATAACACAACTTTCGACAACGGATCTCTTGGTTCTCCCATCGATGAAGAACGCAG  338
              ||| || || |||||||| |||||||||||||||||||||||||||||||||||||||||
Sbjct  23577  AAACTA-AATACAACTTTTGACAACGGATCTCTTGGTTCTCCCATCGATGAAGAACGCAG  23635

Query  339    CGAAACGCGATAGGTAATGTGAATTGCAGAATTCCGTGAATCATCGAATCTTTGAACGCA  398
              ||||| |||||| ||||||||||||||||||||| |||||||||||||||||||||||||
Sbjct  23636  CGAAATGCGATAAGTAATGTGAATTGCAGAATTCAGTGAATCATCGAATCTTTGAACGCA  23695

Query  399    CCTTGCGCTCTATGGTATTCCGTAGAGCATGCCTGTTTGAGTG  441
              |||||||| ||  |||||||   || |||||||||||||||||
Sbjct  23696  CCTTGCGCCCTTGGGTATTCTCAAGGGCATGCCTGTTTGAGTG  23738


 Score = 78.7 bits (42),  Expect = 6e-10
 Identities = 42/42 (100%), Gaps = 0/42 (0%)
 Strand=Plus/Minus

Query  1     CAAGGTTTCTGTAGGTGAACCTGCAGAAGGATCATTAGTGAA  42
             ||||||||||||||||||||||||||||||||||||||||||
Sbjct  8616  CAAGGTTTCTGTAGGTGAACCTGCAGAAGGATCATTAGTGAA  8575


 Score = 78.7 bits (42),  Expect = 6e-10
 Identities = 42/42 (100%), Gaps = 0/42 (0%)
 Strand=Plus/Plus

Query  1      CAAGGTTTCTGTAGGTGAACCTGCAGAAGGATCATTAGTGAA  42
              ||||||||||||||||||||||||||||||||||||||||||
Sbjct  14763  CAAGGTTTCTGTAGGTGAACCTGCAGAAGGATCATTAGTGAA  14804


 Score = 78.7 bits (42),  Expect = 6e-10
 Identities = 42/42 (100%), Gaps = 0/42 (0%)
 Strand=Plus/Plus

Query  1      CAAGGTTTCTGTAGGTGAACCTGCAGAAGGATCATTAGTGAA  42
              ||||||||||||||||||||||||||||||||||||||||||
Sbjct  23331  CAAGGTTTCTGTAGGTGAACCTGCAGAAGGATCATTAGTGAA  23372


 Score = 76.8 bits (41),  Expect = 2e-09
 Identities = 41/41 (100%), Gaps = 0/41 (0%)
 Strand=Plus/Minus

Query  1   CAAGGTTTCTGTAGGTGAACCTGCAGAAGGATCATTAGTGA  41
           |||||||||||||||||||||||||||||||||||||||||
Sbjct  50  CAAGGTTTCTGTAGGTGAACCTGCAGAAGGATCATTAGTGA  10


>CAJHJB010000919.1 Tilletia controversa strain OR genome assembly, contig: OR_926, 
whole genome shotgun sequence
Length=4361

 Score = 1086 bits (588),  Expect = 0.0
 Identities = 854/981 (87%), Gaps = 24/981 (2%)
 Strand=Plus/Plus

Query  743   CTCAAATCAGGTAGGATCACCCGCTGAACTTAAGCATATCAATAAGCGGAGGAAAAGAAA  802
             ||||||||||||||||  ||||||||||||||||||||||||||||||||||| || |||
Sbjct  2600  CTCAAATCAGGTAGGACTACCCGCTGAACTTAAGCATATCAATAAGCGGAGGAGAAAAAA  2659

Query  803   CTAACAAGGATTCCCCTAGTAACGGCGAGCGAAGCGGGAAGAGCTCAAATTTGAAAGCTG  862
             ||||||||||||||||||||||||||||| ||||||||| ||||||||||||||||||||
Sbjct  2660  CTAACAAGGATTCCCCTAGTAACGGCGAGTGAAGCGGGATGAGCTCAAATTTGAAAGCTG  2719

Query  863   GCACCTCCGGTGTCCGCGTTGTAATCTCGAGACGTGTTTTCCGTGCGGCTCTATGGACAA  922
             ||||||  ||||||||| |||||||||||||| ||  |||| |||| |  | ||| ||||
Sbjct  2720  GCACCTTTGGTGTCCGCATTGTAATCTCGAGAAGTAGTTTCTGTGCCGGACCATGTACAA  2779

Query  923   GTCCCTTGGAATAGGGCATCGTAGAGGGTGAGAATCCCGTACTTGCCATGGAAGAACCGT  982
             || |||||||||||| ||||  ||||||||||||||||||||||| ||||||    | ||
Sbjct  2780  GTTCCTTGGAATAGGACATCAGAGAGGGTGAGAATCCCGTACTTGACATGGA-CCCCGGT  2838

Query  983   GCTTTGCGATACACGCTCTAAGAGTCGAGTTGTTTGGGATTGCAGCTCAAAATGGGTGGT  1042
             |||||| |||   | ||||| |||||||||||||||||| ||||||||||||||||||||
Sbjct  2839  GCTTTGTGATCTGCTCTCTATGAGTCGAGTTGTTTGGGAATGCAGCTCAAAATGGGTGGT  2898

Query  1043  AGACTCCATCTAAAGCTAAATATCGGGGAGAGACCGATAGCGAACAAGTACCGTGAGGGA  1102
             | | ||||||||||||||||||| ||||||||||||||||||||||||||||||||||||
Sbjct  2899  AAATTCCATCTAAAGCTAAATATTGGGGAGAGACCGATAGCGAACAAGTACCGTGAGGGA  2958

Query  1103  AAGATGAAAAGCACTTTGGAAAGAGAGTTAAA-AGTACGTGAAATTGTCGAAAGGGAAGC  1161
             |||||||||||||||||||||||||||||||| |||||||||||||||| ||||||||||
Sbjct  2959  AAGATGAAAAGCACTTTGGAAAGAGAGTTAAACAGTACGTGAAATTGTCAAAAGGGAAGC  3018

Query  1162  ACTTGAAGTCAGCCATGC-TGCTTGAGACTCAGCCTGGCCTTTGGGCTTGGTGTATTT-C  1219
              ||||| || || ||||| |||  |  | ||| |||  | |||||| |||| |||||| |
Sbjct  3019  GCTTGAGGTTAGACATGCATGCA-GT-ATTCAACCTTTCTTTTGGGATTGGCGTATTTGC  3076

Query  1220  TCGGTG-GCAAGCCAGCATTGGTTTGGGTC-GTCGGAGAAGCGCATAGG-G-AATGTAGC  1275
             | | || ||| |||||||| ||||| | || |  ||| ||  |  |||| | ||||| ||
Sbjct  3077  T-GTTGTGCAGGCCAGCATCGGTTTTG-TCTGCTGGATAATAG--TAGGAGAAATGTGGC  3132

Query  1276  GTCTCCGGACGTGTTATAGCCTTATGCAGGATAC-GACGACCTGGATCAAGGAACGCAGT  1334
              ||| |||| ||||||||| ||  |   |||||| |  |||  ||| | |||| ||||||
Sbjct  3133  ATCTTCGGATGTGTTATAGTCTCGTATTGGATACAGTGGACG-GGACCGAGGACCGCAGT  3191

Query  1335  GTGCCCTCTGGGCGGGTCTTCGGACACCTTCACACTTAGGATGCTGGCGTAATGGCTTTA  1394
             ||||| |   ||||| |||||||| |||||| |||||||||||||||||||||||| |||
Sbjct  3192  GTGCCGTAA-GGCGGCTCTTCGGAGACCTTCGCACTTAGGATGCTGGCGTAATGGCCTTA  3250

Query  1395  AGTGGCCCGTCTTGAAACACGGACCAAGGAGTCTAACATGTGTGCGAGTTTTTGGGTGGC  1454
             || |||||||||||||||||||||||||||||||||||| | ||||||| ||||||||||
Sbjct  3251  AGCGGCCCGTCTTGAAACACGGACCAAGGAGTCTAACATATTTGCGAGTCTTTGGGTGGC  3310

Query  1455  AAACCCATGAGCGTAATGAAAGTGAATACAGGTGGGATCCG-CA--A-GGA---GCACCA  1507
             ||||||||  ||||||||||||||||| ||||||||||||  |   | |||   ||||||
Sbjct  3311  AAACCCATAGGCGTAATGAAAGTGAATGCAGGTGGGATCCTTCTTTATGGAGGTGCACCA  3370

Query  1508  TCGACCGGCCCTGAACTTCTGGGATGGGTCTGAGTAAGAGCATATATGTTGGGACCCGAA  1567
             |||||||  || ||| |||| |||||| | |||||| ||||| |||||||||||||||||
Sbjct  3371  TCGACCGATCCGGAATTTCTAGGATGGATTTGAGTACGAGCACATATGTTGGGACCCGAA  3430

Query  1568  AGATGGTGAACTATGCCTGAATAGGGCGAAGCCAGAGGAAACTCTGGTGGAGGCTCGCAG  1627
             ||||||||||||||||||||||||||||||||||||||||||||||||||||||||| ||
Sbjct  3431  AGATGGTGAACTATGCCTGAATAGGGCGAAGCCAGAGGAAACTCTGGTGGAGGCTCGTAG  3490

Query  1628  CGGTTCTGACGTGCAAATCGATCGTCAAATTTGGGTATAGGGGCGAAAGACTAATCGAAC  1687
             || |||||||||||||||||||||||||||||||||||||||||||||||||||||||||
Sbjct  3491  CGATTCTGACGTGCAAATCGATCGTCAAATTTGGGTATAGGGGCGAAAGACTAATCGAAC  3550

Query  1688  CATCTAGTAGCTGGTTCCTGC  1708
             |||||||||||||||||||||
Sbjct  3551  CATCTAGTAGCTGGTTCCTGC  3571


 Score = 222 bits (120),  Expect = 3e-53
 Identities = 149/163 (91%), Gaps = 2/163 (1%)
 Strand=Plus/Plus

Query  280   AAA-TATAACACAACTTTCGACAACGGATCTCTTGGTTCTCCCATCGATGAAGAACGCAG  338
             ||| || || |||||||| |||||||||||||||||||||||||||||||||||||||||
Sbjct  2188  AAACTA-AATACAACTTTTGACAACGGATCTCTTGGTTCTCCCATCGATGAAGAACGCAG  2246

Query  339   CGAAACGCGATAGGTAATGTGAATTGCAGAATTCCGTGAATCATCGAATCTTTGAACGCA  398
             ||||| |||||| ||||||||||||||||||||| |||||||||||||||||||||||||
Sbjct  2247  CGAAATGCGATAAGTAATGTGAATTGCAGAATTCAGTGAATCATCGAATCTTTGAACGCA  2306

Query  399   CCTTGCGCTCTATGGTATTCCGTAGAGCATGCCTGTTTGAGTG  441
             |||||||| ||  |||||||   || |||||||||||||||||
Sbjct  2307  CCTTGCGCCCTTGGGTATTCTCAAGGGCATGCCTGTTTGAGTG  2349


 Score = 78.7 bits (42),  Expect = 6e-10
 Identities = 42/42 (100%), Gaps = 0/42 (0%)
 Strand=Plus/Plus

Query  1     CAAGGTTTCTGTAGGTGAACCTGCAGAAGGATCATTAGTGAA  42
             ||||||||||||||||||||||||||||||||||||||||||
Sbjct  1940  CAAGGTTTCTGTAGGTGAACCTGCAGAAGGATCATTAGTGAA  1981


>CAJHJB010000908.1 Tilletia controversa strain OR genome assembly, contig: OR_916, 
whole genome shotgun sequence
Length=4693

 Score = 1086 bits (588),  Expect = 0.0
 Identities = 854/981 (87%), Gaps = 24/981 (2%)
 Strand=Plus/Plus

Query  743   CTCAAATCAGGTAGGATCACCCGCTGAACTTAAGCATATCAATAAGCGGAGGAAAAGAAA  802
             ||||||||||||||||  ||||||||||||||||||||||||||||||||||| || |||
Sbjct  2114  CTCAAATCAGGTAGGACTACCCGCTGAACTTAAGCATATCAATAAGCGGAGGAGAAAAAA  2173

Query  803   CTAACAAGGATTCCCCTAGTAACGGCGAGCGAAGCGGGAAGAGCTCAAATTTGAAAGCTG  862
             ||||||||||||||||||||||||||||| ||||||||| ||||||||||||||||||||
Sbjct  2174  CTAACAAGGATTCCCCTAGTAACGGCGAGTGAAGCGGGATGAGCTCAAATTTGAAAGCTG  2233

Query  863   GCACCTCCGGTGTCCGCGTTGTAATCTCGAGACGTGTTTTCCGTGCGGCTCTATGGACAA  922
             ||||||  ||||||||| |||||||||||||| ||  |||| |||| |  | ||| ||||
Sbjct  2234  GCACCTTTGGTGTCCGCATTGTAATCTCGAGAAGTAGTTTCTGTGCCGGACCATGTACAA  2293

Query  923   GTCCCTTGGAATAGGGCATCGTAGAGGGTGAGAATCCCGTACTTGCCATGGAAGAACCGT  982
             || |||||||||||| ||||  ||||||||||||||||||||||| ||||||    | ||
Sbjct  2294  GTTCCTTGGAATAGGACATCAGAGAGGGTGAGAATCCCGTACTTGACATGGA-CCCCGGT  2352

Query  983   GCTTTGCGATACACGCTCTAAGAGTCGAGTTGTTTGGGATTGCAGCTCAAAATGGGTGGT  1042
             |||||| |||   | ||||| |||||||||||||||||| ||||||||||||||||||||
Sbjct  2353  GCTTTGTGATCTGCTCTCTATGAGTCGAGTTGTTTGGGAATGCAGCTCAAAATGGGTGGT  2412

Query  1043  AGACTCCATCTAAAGCTAAATATCGGGGAGAGACCGATAGCGAACAAGTACCGTGAGGGA  1102
             | | ||||||||||||||||||| ||||||||||||||||||||||||||||||||||||
Sbjct  2413  AAATTCCATCTAAAGCTAAATATTGGGGAGAGACCGATAGCGAACAAGTACCGTGAGGGA  2472

Query  1103  AAGATGAAAAGCACTTTGGAAAGAGAGTTAAA-AGTACGTGAAATTGTCGAAAGGGAAGC  1161
             |||||||||||||||||||||||||||||||| |||||||||||||||| ||||||||||
Sbjct  2473  AAGATGAAAAGCACTTTGGAAAGAGAGTTAAACAGTACGTGAAATTGTCAAAAGGGAAGC  2532

Query  1162  ACTTGAAGTCAGCCATGC-TGCTTGAGACTCAGCCTGGCCTTTGGGCTTGGTGTATTT-C  1219
              ||||| || || ||||| |||  |  | ||| |||  | |||||| |||| |||||| |
Sbjct  2533  GCTTGAGGTTAGACATGCATGCA-GT-ATTCAACCTTTCTTTTGGGATTGGCGTATTTGC  2590

Query  1220  TCGGTG-GCAAGCCAGCATTGGTTTGGGTC-GTCGGAGAAGCGCATAGG-G-AATGTAGC  1275
             | | || ||| |||||||| ||||| | || |  ||| ||  |  |||| | ||||| ||
Sbjct  2591  T-GTTGTGCAGGCCAGCATCGGTTTTG-TCTGCTGGATAATAG--TAGGAGAAATGTGGC  2646

Query  1276  GTCTCCGGACGTGTTATAGCCTTATGCAGGATAC-GACGACCTGGATCAAGGAACGCAGT  1334
              ||| |||| ||||||||| ||  |   |||||| |  |||  ||| | |||| ||||||
Sbjct  2647  ATCTTCGGATGTGTTATAGTCTCGTATTGGATACAGTGGACG-GGACCGAGGACCGCAGT  2705

Query  1335  GTGCCCTCTGGGCGGGTCTTCGGACACCTTCACACTTAGGATGCTGGCGTAATGGCTTTA  1394
             ||||| |   ||||| |||||||| |||||| |||||||||||||||||||||||| |||
Sbjct  2706  GTGCCGTAA-GGCGGCTCTTCGGAGACCTTCGCACTTAGGATGCTGGCGTAATGGCCTTA  2764

Query  1395  AGTGGCCCGTCTTGAAACACGGACCAAGGAGTCTAACATGTGTGCGAGTTTTTGGGTGGC  1454
             || |||||||||||||||||||||||||||||||||||| | ||||||| ||||||||||
Sbjct  2765  AGCGGCCCGTCTTGAAACACGGACCAAGGAGTCTAACATATTTGCGAGTCTTTGGGTGGC  2824

Query  1455  AAACCCATGAGCGTAATGAAAGTGAATACAGGTGGGATCCG-CA--A-GGA---GCACCA  1507
             ||||||||  ||||||||||||||||| ||||||||||||  |   | |||   ||||||
Sbjct  2825  AAACCCATAGGCGTAATGAAAGTGAATGCAGGTGGGATCCTTCTTTATGGAGGTGCACCA  2884

Query  1508  TCGACCGGCCCTGAACTTCTGGGATGGGTCTGAGTAAGAGCATATATGTTGGGACCCGAA  1567
             |||||||  || ||| |||| |||||| | |||||| ||||| |||||||||||||||||
Sbjct  2885  TCGACCGATCCGGAATTTCTAGGATGGATTTGAGTACGAGCACATATGTTGGGACCCGAA  2944

Query  1568  AGATGGTGAACTATGCCTGAATAGGGCGAAGCCAGAGGAAACTCTGGTGGAGGCTCGCAG  1627
             ||||||||||||||||||||||||||||||||||||||||||||||||||||||||| ||
Sbjct  2945  AGATGGTGAACTATGCCTGAATAGGGCGAAGCCAGAGGAAACTCTGGTGGAGGCTCGTAG  3004

Query  1628  CGGTTCTGACGTGCAAATCGATCGTCAAATTTGGGTATAGGGGCGAAAGACTAATCGAAC  1687
             || |||||||||||||||||||||||||||||||||||||||||||||||||||||||||
Sbjct  3005  CGATTCTGACGTGCAAATCGATCGTCAAATTTGGGTATAGGGGCGAAAGACTAATCGAAC  3064

Query  1688  CATCTAGTAGCTGGTTCCTGC  1708
             |||||||||||||||||||||
Sbjct  3065  CATCTAGTAGCTGGTTCCTGC  3085


 Score = 222 bits (120),  Expect = 3e-53
 Identities = 149/163 (91%), Gaps = 2/163 (1%)
 Strand=Plus/Plus

Query  280   AAA-TATAACACAACTTTCGACAACGGATCTCTTGGTTCTCCCATCGATGAAGAACGCAG  338
             ||| || || |||||||| |||||||||||||||||||||||||||||||||||||||||
Sbjct  1703  AAACTA-AATACAACTTTTGACAACGGATCTCTTGGTTCTCCCATCGATGAAGAACGCAG  1761

Query  339   CGAAACGCGATAGGTAATGTGAATTGCAGAATTCCGTGAATCATCGAATCTTTGAACGCA  398
             ||||| |||||| ||||||||||||||||||||| |||||||||||||||||||||||||
Sbjct  1762  CGAAATGCGATAAGTAATGTGAATTGCAGAATTCAGTGAATCATCGAATCTTTGAACGCA  1821

Query  399   CCTTGCGCTCTATGGTATTCCGTAGAGCATGCCTGTTTGAGTG  441
             |||||||| ||  |||||||   || |||||||||||||||||
Sbjct  1822  CCTTGCGCCCTTGGGTATTCTCAAGGGCATGCCTGTTTGAGTG  1864


 Score = 78.7 bits (42),  Expect = 6e-10
 Identities = 42/42 (100%), Gaps = 0/42 (0%)
 Strand=Plus/Plus

Query  1     CAAGGTTTCTGTAGGTGAACCTGCAGAAGGATCATTAGTGAA  42
             ||||||||||||||||||||||||||||||||||||||||||
Sbjct  1456  CAAGGTTTCTGTAGGTGAACCTGCAGAAGGATCATTAGTGAA  1497


>CAJHJB010000889.1 Tilletia controversa strain OR genome assembly, contig: OR_9, 
whole genome shotgun sequence
Length=401922

 Score = 1086 bits (588),  Expect = 0.0
 Identities = 856/983 (87%), Gaps = 28/983 (3%)
 Strand=Plus/Plus

Query  743     CTCAAATCAGGTAGGATCACCCGCTGAACTTAAGCATATCAATAAGCGGAGGAAAAGAAA  802
               ||||||||||||||||  ||||||||||||||||||||||||||||||||||| || |||
Sbjct  388438  CTCAAATCAGGTAGGACTACCCGCTGAACTTAAGCATATCAATAAGCGGAGGAGAAAAAA  388497

Query  803     CTAACAAGGATTCCCCTAGTAACGGCGAGCGAAGCGGGAAGAGCTCAAATTTGAAAGCTG  862
               ||||||||||||||||||||||||||||| ||||||||| ||||||||||||||||||||
Sbjct  388498  CTAACAAGGATTCCCCTAGTAACGGCGAGTGAAGCGGGATGAGCTCAAATTTGAAAGCTG  388557

Query  863     GCACCTCCGGTGTCCGCGTTGTAATCTCGAGACGTGTTTTCCGTGCGGCTCTATGGACAA  922
               ||||||  ||||||||| |||||||||||||| ||  |||| |||| |  | ||| ||||
Sbjct  388558  GCACCTTTGGTGTCCGCATTGTAATCTCGAGAAGTAGTTTCTGTGCCGGACCATGTACAA  388617

Query  923     GTCCCTTGGAATAGGGCATCGTAGAGGGTGAGAATCCCGTACTTGCCATGGAAGAACCGT  982
               || |||||||||||| ||||  ||||||||||||||||||||||| ||||||    | ||
Sbjct  388618  GTTCCTTGGAATAGGACATCAGAGAGGGTGAGAATCCCGTACTTGACATGGA-CCCCGGT  388676

Query  983     GCTTTGCGATACACGCTCTAAGAGTCGAGTTGTTTGGGATTGCAGCTCAAAATGGGTGGT  1042
               |||||| |||   | ||||| |||||||||||||||||| ||||||||||||||||||||
Sbjct  388677  GCTTTGTGATCTGCTCTCTATGAGTCGAGTTGTTTGGGAATGCAGCTCAAAATGGGTGGT  388736

Query  1043    AGACTCCATCTAAAGCTAAATATCGGGGAGAGACCGATAGCGAACAAGTACCGTGAGGGA  1102
               | | ||||||||||||||||||| ||||||||||||||||||||||||||||||||||||
Sbjct  388737  AAATTCCATCTAAAGCTAAATATTGGGGAGAGACCGATAGCGAACAAGTACCGTGAGGGA  388796

Query  1103    AAGATGAAAAGCACTTTGGAAAGAGAGTTAAA-AGTACGTGAAATTGTCGAAAGGGAAGC  1161
               |||||||||||||||||||||||||||||||| |||||||||||||||| ||||||||||
Sbjct  388797  AAGATGAAAAGCACTTTGGAAAGAGAGTTAAACAGTACGTGAAATTGTCAAAAGGGAAGC  388856

Query  1162    ACTTGAAGTCAGCCATGC-TGCTTGAGACTCAGCCTGGCCTTTGGGCTTGGTGTATTT-C  1219
                ||||| || || ||||| |||  |  | ||| |||  | |||||| |||| |||||| |
Sbjct  388857  GCTTGAGGTTAGACATGCATGCA-GT-ATTCAACCTTTCTTTTGGGATTGGCGTATTTGC  388914

Query  1220    TCGGTG-GCAAGCCAGCATTGGTTTGGGTC-GTCGGAGAAGCGCATAGG-G-AATGTAGC  1275
               | | || ||| |||||||| ||||| | || |  ||| ||  |  |||| | ||||| ||
Sbjct  388915  T-GTTGTGCAGGCCAGCATCGGTTTTG-TCTGCTGGATAATAG--TAGGAGAAATGTGGC  388970

Query  1276    GTCTCCGGACGTGTTATAG-C-CTTATGCAGGATAC-GACGACCTGGATCAAGGAACGCA  1332
                ||| |||| ||||||||| | |||||   |||||| |  |||   || | |||| ||||
Sbjct  388971  ATCTTCGGATGTGTTATAGTCTCTTATT--GGATACAGTGGACGA-GACCGAGGACCGCA  389027

Query  1333    GTGTGCCCTCTGGGCGGGTCTTCGGACACCTTCACACTTAGGATGCTGGCGTAATGGCTT  1392
               ||||||| |   ||||| |||||||| |||||| |||||||||||||||||||||||| |
Sbjct  389028  GTGTGCCGTAA-GGCGGCTCTTCGGAGACCTTCGCACTTAGGATGCTGGCGTAATGGCCT  389086

Query  1393    TAAGTGGCCCGTCTTGAAACACGGACCAAGGAGTCTAACATGTGTGCGAGTTTTTGGGTG  1452
               |||| |||||||||||||||||||||||||||||||||||| | ||||||| ||||||||
Sbjct  389087  TAAGCGGCCCGTCTTGAAACACGGACCAAGGAGTCTAACATATTTGCGAGTCTTTGGGTG  389146

Query  1453    GCAAACCCATGAGCGTAATGAAAGTGAATACAGGTGGGATCCG-CA--A-GGA---GCAC  1505
               ||||||||||  ||||||||||||||||| ||||||||||||  |   | |||   ||||
Sbjct  389147  GCAAACCCATAGGCGTAATGAAAGTGAATGCAGGTGGGATCCTTCTTTATGGAGGTGCAC  389206

Query  1506    CATCGACCGGCCCTGAACTTCTGGGATGGGTCTGAGTAAGAGCATATATGTTGGGACCCG  1565
               |||||||||  || ||| |||| |||||| | |||||| ||||| |||||||||||||||
Sbjct  389207  CATCGACCGATCCGGAATTTCTAGGATGGATTTGAGTACGAGCACATATGTTGGGACCCG  389266

Query  1566    AAAGATGGTGAACTATGCCTGAATAGGGCGAAGCCAGAGGAAACTCTGGTGGAGGCTCGC  1625
               ||||||||||||||||||||||||||||||||||||||||||||||||||||||||||| 
Sbjct  389267  AAAGATGGTGAACTATGCCTGAATAGGGCGAAGCCAGAGGAAACTCTGGTGGAGGCTCGT  389326

Query  1626    AGCGGTTCTGACGTGCAAATCGATCGTCAAATTTGGGTATAGGGGCGAAAGACTAATCGA  1685
               |||| |||||||||||||||||||||||||||||||||||||||||||||||||||||||
Sbjct  389327  AGCGATTCTGACGTGCAAATCGATCGTCAAATTTGGGTATAGGGGCGAAAGACTAATCGA  389386

Query  1686    ACCATCTAGTAGCTGGTTCCTGC  1708
               |||||||||||||||||||||||
Sbjct  389387  ACCATCTAGTAGCTGGTTCCTGC  389409


 Score = 1086 bits (588),  Expect = 0.0
 Identities = 856/983 (87%), Gaps = 28/983 (3%)
 Strand=Plus/Plus

Query  743     CTCAAATCAGGTAGGATCACCCGCTGAACTTAAGCATATCAATAAGCGGAGGAAAAGAAA  802
               ||||||||||||||||  ||||||||||||||||||||||||||||||||||| || |||
Sbjct  397006  CTCAAATCAGGTAGGACTACCCGCTGAACTTAAGCATATCAATAAGCGGAGGAGAAAAAA  397065

Query  803     CTAACAAGGATTCCCCTAGTAACGGCGAGCGAAGCGGGAAGAGCTCAAATTTGAAAGCTG  862
               ||||||||||||||||||||||||||||| ||||||||| ||||||||||||||||||||
Sbjct  397066  CTAACAAGGATTCCCCTAGTAACGGCGAGTGAAGCGGGATGAGCTCAAATTTGAAAGCTG  397125

Query  863     GCACCTCCGGTGTCCGCGTTGTAATCTCGAGACGTGTTTTCCGTGCGGCTCTATGGACAA  922
               ||||||  ||||||||| |||||||||||||| ||  |||| |||| |  | ||| ||||
Sbjct  397126  GCACCTTTGGTGTCCGCATTGTAATCTCGAGAAGTAGTTTCTGTGCCGGACCATGTACAA  397185

Query  923     GTCCCTTGGAATAGGGCATCGTAGAGGGTGAGAATCCCGTACTTGCCATGGAAGAACCGT  982
               || |||||||||||| ||||  ||||||||||||||||||||||| ||||||    | ||
Sbjct  397186  GTTCCTTGGAATAGGACATCAGAGAGGGTGAGAATCCCGTACTTGACATGGA-CCCCGGT  397244

Query  983     GCTTTGCGATACACGCTCTAAGAGTCGAGTTGTTTGGGATTGCAGCTCAAAATGGGTGGT  1042
               |||||| |||   | ||||| |||||||||||||||||| ||||||||||||||||||||
Sbjct  397245  GCTTTGTGATCTGCTCTCTATGAGTCGAGTTGTTTGGGAATGCAGCTCAAAATGGGTGGT  397304

Query  1043    AGACTCCATCTAAAGCTAAATATCGGGGAGAGACCGATAGCGAACAAGTACCGTGAGGGA  1102
               | | ||||||||||||||||||| ||||||||||||||||||||||||||||||||||||
Sbjct  397305  AAATTCCATCTAAAGCTAAATATTGGGGAGAGACCGATAGCGAACAAGTACCGTGAGGGA  397364

Query  1103    AAGATGAAAAGCACTTTGGAAAGAGAGTTAAA-AGTACGTGAAATTGTCGAAAGGGAAGC  1161
               |||||||||||||||||||||||||||||||| |||||||||||||||| ||||||||||
Sbjct  397365  AAGATGAAAAGCACTTTGGAAAGAGAGTTAAACAGTACGTGAAATTGTCAAAAGGGAAGC  397424

Query  1162    ACTTGAAGTCAGCCATGC-TGCTTGAGACTCAGCCTGGCCTTTGGGCTTGGTGTATTT-C  1219
                ||||| || || ||||| |||  |  | ||| |||  | |||||| |||| |||||| |
Sbjct  397425  GCTTGAGGTTAGACATGCATGCA-GT-ATTCAACCTTTCTTTTGGGATTGGCGTATTTGC  397482

Query  1220    TCGGTG-GCAAGCCAGCATTGGTTTGGGTC-GTCGGAGAAGCGCATAGG-G-AATGTAGC  1275
               | | || ||| |||||||| ||||| | || |  ||| ||  |  |||| | ||||| ||
Sbjct  397483  T-GTTGTGCAGGCCAGCATCGGTTTTG-TCTGCTGGATAATAG--TAGGAGAAATGTGGC  397538

Query  1276    GTCTCCGGACGTGTTATAG-C-CTTATGCAGGATAC-GACGACCTGGATCAAGGAACGCA  1332
                ||| |||| ||||||||| | |||||   |||||| |  |||   || | |||| ||||
Sbjct  397539  ATCTTCGGATGTGTTATAGTCTCTTATT--GGATACAGTGGACGA-GACCGAGGACCGCA  397595

Query  1333    GTGTGCCCTCTGGGCGGGTCTTCGGACACCTTCACACTTAGGATGCTGGCGTAATGGCTT  1392
               ||||||| |   ||||| |||||||| |||||| |||||||||||||||||||||||| |
Sbjct  397596  GTGTGCCGTAA-GGCGGCTCTTCGGAGACCTTCGCACTTAGGATGCTGGCGTAATGGCCT  397654

Query  1393    TAAGTGGCCCGTCTTGAAACACGGACCAAGGAGTCTAACATGTGTGCGAGTTTTTGGGTG  1452
               |||| |||||||||||||||||||||||||||||||||||| | ||||||| ||||||||
Sbjct  397655  TAAGCGGCCCGTCTTGAAACACGGACCAAGGAGTCTAACATATTTGCGAGTCTTTGGGTG  397714

Query  1453    GCAAACCCATGAGCGTAATGAAAGTGAATACAGGTGGGATCCG-CA--A-GGA---GCAC  1505
               ||||||||||  ||||||||||||||||| ||||||||||||  |   | |||   ||||
Sbjct  397715  GCAAACCCATAGGCGTAATGAAAGTGAATGCAGGTGGGATCCTTCTTTATGGAGGTGCAC  397774

Query  1506    CATCGACCGGCCCTGAACTTCTGGGATGGGTCTGAGTAAGAGCATATATGTTGGGACCCG  1565
               |||||||||  || ||| |||| |||||| | |||||| ||||| |||||||||||||||
Sbjct  397775  CATCGACCGATCCGGAATTTCTAGGATGGATTTGAGTACGAGCACATATGTTGGGACCCG  397834

Query  1566    AAAGATGGTGAACTATGCCTGAATAGGGCGAAGCCAGAGGAAACTCTGGTGGAGGCTCGC  1625
               ||||||||||||||||||||||||||||||||||||||||||||||||||||||||||| 
Sbjct  397835  AAAGATGGTGAACTATGCCTGAATAGGGCGAAGCCAGAGGAAACTCTGGTGGAGGCTCGT  397894

Query  1626    AGCGGTTCTGACGTGCAAATCGATCGTCAAATTTGGGTATAGGGGCGAAAGACTAATCGA  1685
               |||| |||||||||||||||||||||||||||||||||||||||||||||||||||||||
Sbjct  397895  AGCGATTCTGACGTGCAAATCGATCGTCAAATTTGGGTATAGGGGCGAAAGACTAATCGA  397954

Query  1686    ACCATCTAGTAGCTGGTTCCTGC  1708
               |||||||||||||||||||||||
Sbjct  397955  ACCATCTAGTAGCTGGTTCCTGC  397977


 Score = 222 bits (120),  Expect = 3e-53
 Identities = 142/153 (93%), Gaps = 0/153 (0%)
 Strand=Plus/Plus

Query  289     ACAACTTTCGACAACGGATCTCTTGGTTCTCCCATCGATGAAGAACGCAGCGAAACGCGA  348
               |||||||| |||||||||||||||||||||||||||||||||||||||||||||| ||||
Sbjct  388033  ACAACTTTTGACAACGGATCTCTTGGTTCTCCCATCGATGAAGAACGCAGCGAAATGCGA  388092

Query  349     TAGGTAATGTGAATTGCAGAATTCCGTGAATCATCGAATCTTTGAACGCACCTTGCGCTC  408
               || ||||||||||||||||||||| ||||||||||||||||||||||||||||||||| |
Sbjct  388093  TAAGTAATGTGAATTGCAGAATTCAGTGAATCATCGAATCTTTGAACGCACCTTGCGCCC  388152

Query  409     TATGGTATTCCGTAGAGCATGCCTGTTTGAGTG  441
               |  |||||||   || |||||||||||||||||
Sbjct  388153  TTGGGTATTCTCAAGGGCATGCCTGTTTGAGTG  388185


 Score = 222 bits (120),  Expect = 3e-53
 Identities = 149/163 (91%), Gaps = 2/163 (1%)
 Strand=Plus/Plus

Query  280     AAA-TATAACACAACTTTCGACAACGGATCTCTTGGTTCTCCCATCGATGAAGAACGCAG  338
               ||| || || |||||||| |||||||||||||||||||||||||||||||||||||||||
Sbjct  396592  AAACTA-AATACAACTTTTGACAACGGATCTCTTGGTTCTCCCATCGATGAAGAACGCAG  396650

Query  339     CGAAACGCGATAGGTAATGTGAATTGCAGAATTCCGTGAATCATCGAATCTTTGAACGCA  398
               ||||| |||||| ||||||||||||||||||||| |||||||||||||||||||||||||
Sbjct  396651  CGAAATGCGATAAGTAATGTGAATTGCAGAATTCAGTGAATCATCGAATCTTTGAACGCA  396710

Query  399     CCTTGCGCTCTATGGTATTCCGTAGAGCATGCCTGTTTGAGTG  441
               |||||||| ||  |||||||   || |||||||||||||||||
Sbjct  396711  CCTTGCGCCCTTGGGTATTCTCAAGGGCATGCCTGTTTGAGTG  396753


 Score = 78.7 bits (42),  Expect = 6e-10
 Identities = 42/42 (100%), Gaps = 0/42 (0%)
 Strand=Plus/Plus

Query  1       CAAGGTTTCTGTAGGTGAACCTGCAGAAGGATCATTAGTGAA  42
               ||||||||||||||||||||||||||||||||||||||||||
Sbjct  387777  CAAGGTTTCTGTAGGTGAACCTGCAGAAGGATCATTAGTGAA  387818


 Score = 78.7 bits (42),  Expect = 6e-10
 Identities = 42/42 (100%), Gaps = 0/42 (0%)
 Strand=Plus/Plus

Query  1       CAAGGTTTCTGTAGGTGAACCTGCAGAAGGATCATTAGTGAA  42
               ||||||||||||||||||||||||||||||||||||||||||
Sbjct  396345  CAAGGTTTCTGTAGGTGAACCTGCAGAAGGATCATTAGTGAA  396386


>CAJHJB010000883.1 Tilletia controversa strain OR genome assembly, contig: OR_894, 
whole genome shotgun sequence
Length=10038

 Score = 1086 bits (588),  Expect = 0.0
 Identities = 856/983 (87%), Gaps = 28/983 (3%)
 Strand=Plus/Plus

Query  743   CTCAAATCAGGTAGGATCACCCGCTGAACTTAAGCATATCAATAAGCGGAGGAAAAGAAA  802
             ||||||||||||||||  ||||||||||||||||||||||||||||||||||| || |||
Sbjct  2862  CTCAAATCAGGTAGGACTACCCGCTGAACTTAAGCATATCAATAAGCGGAGGAGAAAAAA  2921

Query  803   CTAACAAGGATTCCCCTAGTAACGGCGAGCGAAGCGGGAAGAGCTCAAATTTGAAAGCTG  862
             ||||||||||||||||||||||||||||| ||||||||| ||||||||||||||||||||
Sbjct  2922  CTAACAAGGATTCCCCTAGTAACGGCGAGTGAAGCGGGATGAGCTCAAATTTGAAAGCTG  2981

Query  863   GCACCTCCGGTGTCCGCGTTGTAATCTCGAGACGTGTTTTCCGTGCGGCTCTATGGACAA  922
             ||||||  ||||||||| |||||||||||||| ||  |||| |||| |  | ||| ||||
Sbjct  2982  GCACCTTTGGTGTCCGCATTGTAATCTCGAGAAGTAGTTTCTGTGCCGGACCATGTACAA  3041

Query  923   GTCCCTTGGAATAGGGCATCGTAGAGGGTGAGAATCCCGTACTTGCCATGGAAGAACCGT  982
             || |||||||||||| ||||  ||||||||||||||||||||||| ||||||    | ||
Sbjct  3042  GTTCCTTGGAATAGGACATCAGAGAGGGTGAGAATCCCGTACTTGACATGGA-CCCCGGT  3100

Query  983   GCTTTGCGATACACGCTCTAAGAGTCGAGTTGTTTGGGATTGCAGCTCAAAATGGGTGGT  1042
             |||||| |||   | ||||| |||||||||||||||||| ||||||||||||||||||||
Sbjct  3101  GCTTTGTGATCTGCTCTCTATGAGTCGAGTTGTTTGGGAATGCAGCTCAAAATGGGTGGT  3160

Query  1043  AGACTCCATCTAAAGCTAAATATCGGGGAGAGACCGATAGCGAACAAGTACCGTGAGGGA  1102
             | | ||||||||||||||||||| ||||||||||||||||||||||||||||||||||||
Sbjct  3161  AAATTCCATCTAAAGCTAAATATTGGGGAGAGACCGATAGCGAACAAGTACCGTGAGGGA  3220

Query  1103  AAGATGAAAAGCACTTTGGAAAGAGAGTTAAA-AGTACGTGAAATTGTCGAAAGGGAAGC  1161
             |||||||||||||||||||||||||||||||| |||||||||||||||| ||||||||||
Sbjct  3221  AAGATGAAAAGCACTTTGGAAAGAGAGTTAAACAGTACGTGAAATTGTCAAAAGGGAAGC  3280

Query  1162  ACTTGAAGTCAGCCATGC-TGCTTGAGACTCAGCCTGGCCTTTGGGCTTGGTGTATTT-C  1219
              ||||| || || ||||| |||  |  | ||| |||  | |||||| |||| |||||| |
Sbjct  3281  GCTTGAGGTTAGACATGCATGCA-GT-ATTCAACCTTTCTTTTGGGATTGGCGTATTTGC  3338

Query  1220  TCGGTG-GCAAGCCAGCATTGGTTTGGGTC-GTCGGAGAAGCGCATAGG-G-AATGTAGC  1275
             | | || ||| |||||||| ||||| | || |  ||| ||  |  |||| | ||||| ||
Sbjct  3339  T-GTTGTGCAGGCCAGCATCGGTTTTG-TCTGCTGGATAATAG--TAGGAGAAATGTGGC  3394

Query  1276  GTCTCCGGACGTGTTATAG-C-CTTATGCAGGATAC-GACGACCTGGATCAAGGAACGCA  1332
              ||| |||| ||||||||| | |||||   |||||| |  |||   || | |||| ||||
Sbjct  3395  ATCTTCGGATGTGTTATAGTCTCTTATT--GGATACAGTGGACGA-GACCGAGGACCGCA  3451

Query  1333  GTGTGCCCTCTGGGCGGGTCTTCGGACACCTTCACACTTAGGATGCTGGCGTAATGGCTT  1392
             ||||||| |   ||||| |||||||| |||||| |||||||||||||||||||||||| |
Sbjct  3452  GTGTGCCGTAA-GGCGGCTCTTCGGAGACCTTCGCACTTAGGATGCTGGCGTAATGGCCT  3510

Query  1393  TAAGTGGCCCGTCTTGAAACACGGACCAAGGAGTCTAACATGTGTGCGAGTTTTTGGGTG  1452
             |||| |||||||||||||||||||||||||||||||||||| | ||||||| ||||||||
Sbjct  3511  TAAGCGGCCCGTCTTGAAACACGGACCAAGGAGTCTAACATATTTGCGAGTCTTTGGGTG  3570

Query  1453  GCAAACCCATGAGCGTAATGAAAGTGAATACAGGTGGGATCCG-CA--A-GGA---GCAC  1505
             ||||||||||  ||||||||||||||||| ||||||||||||  |   | |||   ||||
Sbjct  3571  GCAAACCCATAGGCGTAATGAAAGTGAATGCAGGTGGGATCCTTCTTTATGGAGGTGCAC  3630

Query  1506  CATCGACCGGCCCTGAACTTCTGGGATGGGTCTGAGTAAGAGCATATATGTTGGGACCCG  1565
             |||||||||  || ||| |||| |||||| | |||||| ||||| |||||||||||||||
Sbjct  3631  CATCGACCGATCCGGAATTTCTAGGATGGATTTGAGTACGAGCACATATGTTGGGACCCG  3690

Query  1566  AAAGATGGTGAACTATGCCTGAATAGGGCGAAGCCAGAGGAAACTCTGGTGGAGGCTCGC  1625
             ||||||||||||||||||||||||||||||||||||||||||||||||||||||||||| 
Sbjct  3691  AAAGATGGTGAACTATGCCTGAATAGGGCGAAGCCAGAGGAAACTCTGGTGGAGGCTCGT  3750

Query  1626  AGCGGTTCTGACGTGCAAATCGATCGTCAAATTTGGGTATAGGGGCGAAAGACTAATCGA  1685
             |||| |||||||||||||||||||||||||||||||||||||||||||||||||||||||
Sbjct  3751  AGCGATTCTGACGTGCAAATCGATCGTCAAATTTGGGTATAGGGGCGAAAGACTAATCGA  3810

Query  1686  ACCATCTAGTAGCTGGTTCCTGC  1708
             |||||||||||||||||||||||
Sbjct  3811  ACCATCTAGTAGCTGGTTCCTGC  3833


 Score = 1081 bits (585),  Expect = 0.0
 Identities = 853/981 (87%), Gaps = 24/981 (2%)
 Strand=Plus/Minus

Query  743   CTCAAATCAGGTAGGATCACCCGCTGAACTTAAGCATATCAATAAGCGGAGGAAAAGAAA  802
             ||||||||||||||||  ||||||||||||||||||||||||||||||||||| || |||
Sbjct  7112  CTCAAATCAGGTAGGACTACCCGCTGAACTTAAGCATATCAATAAGCGGAGGAGAAAAAA  7053

Query  803   CTAACAAGGATTCCCCTAGTAACGGCGAGCGAAGCGGGAAGAGCTCAAATTTGAAAGCTG  862
             ||||||||||||||||||||||||||||| ||||||||| ||||||||||||||||||||
Sbjct  7052  CTAACAAGGATTCCCCTAGTAACGGCGAGTGAAGCGGGATGAGCTCAAATTTGAAAGCTG  6993

Query  863   GCACCTCCGGTGTCCGCGTTGTAATCTCGAGACGTGTTTTCCGTGCGGCTCTATGGACAA  922
             ||||||  ||||||||| |||||||||||||| ||  |||| |||| |  | ||| ||||
Sbjct  6992  GCACCTTTGGTGTCCGCATTGTAATCTCGAGAAGTAGTTTCTGTGCCGGACCATGTACAA  6933

Query  923   GTCCCTTGGAATAGGGCATCGTAGAGGGTGAGAATCCCGTACTTGCCATGGAAGAACCGT  982
             || |||||||||||| ||||  ||||||||||||||||||||||| ||||||    | ||
Sbjct  6932  GTTCCTTGGAATAGGACATCAGAGAGGGTGAGAATCCCGTACTTGACATGGA-CCCCGGT  6874

Query  983   GCTTTGCGATACACGCTCTAAGAGTCGAGTTGTTTGGGATTGCAGCTCAAAATGGGTGGT  1042
             |||||| |||   | ||||| |||||||||||||||||| ||||||||||||||||||||
Sbjct  6873  GCTTTGTGATCTGCTCTCTATGAGTCGAGTTGTTTGGGAATGCAGCTCAAAATGGGTGGT  6814

Query  1043  AGACTCCATCTAAAGCTAAATATCGGGGAGAGACCGATAGCGAACAAGTACCGTGAGGGA  1102
             | | ||||||||||||||||||| ||||||||||||||||||||||||||||||||||||
Sbjct  6813  AAATTCCATCTAAAGCTAAATATTGGGGAGAGACCGATAGCGAACAAGTACCGTGAGGGA  6754

Query  1103  AAGATGAAAAGCACTTTGGAAAGAGAGTTAAA-AGTACGTGAAATTGTCGAAAGGGAAGC  1161
             |||||||||||||||||||||||||||||||| |||||||||||||||| ||||||||||
Sbjct  6753  AAGATGAAAAGCACTTTGGAAAGAGAGTTAAACAGTACGTGAAATTGTCAAAAGGGAAGC  6694

Query  1162  ACTTGAAGTCAGCCATGC-TGCTTGAGACTCAGCCTGGCCTTTGGGCTTGGTGTATTT-C  1219
              ||||| || || ||||| |||  |  | ||| |||  | |||||| |||| |||||| |
Sbjct  6693  GCTTGAGGTTAGACATGCATGCA-GT-ATTCAACCTTTCTTTTGGGATTGGCGTATTTGC  6636

Query  1220  TCGGTG-GCAAGCCAGCATTGGTTTGGGTC-GTCGGAGAAGCGCATAGG-G-AATGTAGC  1275
             | | || ||| |||||||| ||||| | || |  ||| ||  |  |||| | ||||| ||
Sbjct  6635  T-GTTGTGCAGGCCAGCATCGGTTTTG-TCTGCTGGATAATAG--TAGGAGAAATGTGGC  6580

Query  1276  GTCTCCGGACGTGTTATAGCCTTATGCAGGATAC-GACGACCTGGATCAAGGAACGCAGT  1334
              ||| |||| ||||||||| ||  |   |||||| |  ||   ||| | |||| ||||||
Sbjct  6579  ATCTTCGGATGTGTTATAGTCTCGTATTGGATACAGTGGA-TGGGACCGAGGACCGCAGT  6521

Query  1335  GTGCCCTCTGGGCGGGTCTTCGGACACCTTCACACTTAGGATGCTGGCGTAATGGCTTTA  1394
             ||||| |  || ||| |||||||| |||||| |||||||||||||||||||||||| |||
Sbjct  6520  GTGCCGTAAGG-CGGCTCTTCGGAGACCTTCGCACTTAGGATGCTGGCGTAATGGCCTTA  6462

Query  1395  AGTGGCCCGTCTTGAAACACGGACCAAGGAGTCTAACATGTGTGCGAGTTTTTGGGTGGC  1454
             || |||||||||||||||||||||||||||||||||||| | ||||||| ||||||||||
Sbjct  6461  AGCGGCCCGTCTTGAAACACGGACCAAGGAGTCTAACATATTTGCGAGTCTTTGGGTGGC  6402

Query  1455  AAACCCATGAGCGTAATGAAAGTGAATACAGGTGGGATCCG-CA--A-GGA---GCACCA  1507
             ||||||||  ||||||||||||||||| ||||||||||||  |   | |||   ||||||
Sbjct  6401  AAACCCATAGGCGTAATGAAAGTGAATGCAGGTGGGATCCTTCTTTATGGAGGTGCACCA  6342

Query  1508  TCGACCGGCCCTGAACTTCTGGGATGGGTCTGAGTAAGAGCATATATGTTGGGACCCGAA  1567
             |||||||  || ||| |||| |||||| | |||||| ||||| |||||||||||||||||
Sbjct  6341  TCGACCGATCCGGAATTTCTAGGATGGATTTGAGTACGAGCACATATGTTGGGACCCGAA  6282

Query  1568  AGATGGTGAACTATGCCTGAATAGGGCGAAGCCAGAGGAAACTCTGGTGGAGGCTCGCAG  1627
             ||||||||||||||||||||||||||||||||||||||||||||||||||||||||| ||
Sbjct  6281  AGATGGTGAACTATGCCTGAATAGGGCGAAGCCAGAGGAAACTCTGGTGGAGGCTCGTAG  6222

Query  1628  CGGTTCTGACGTGCAAATCGATCGTCAAATTTGGGTATAGGGGCGAAAGACTAATCGAAC  1687
             || |||||||||||||||||||||||||||||||||||||||||||||||||||||||||
Sbjct  6221  CGATTCTGACGTGCAAATCGATCGTCAAATTTGGGTATAGGGGCGAAAGACTAATCGAAC  6162

Query  1688  CATCTAGTAGCTGGTTCCTGC  1708
             |||||||||||||||||||||
Sbjct  6161  CATCTAGTAGCTGGTTCCTGC  6141


 Score = 222 bits (120),  Expect = 3e-53
 Identities = 149/163 (91%), Gaps = 2/163 (1%)
 Strand=Plus/Plus

Query  280   AAA-TATAACACAACTTTCGACAACGGATCTCTTGGTTCTCCCATCGATGAAGAACGCAG  338
             ||| || || |||||||| |||||||||||||||||||||||||||||||||||||||||
Sbjct  2450  AAACTA-AATACAACTTTTGACAACGGATCTCTTGGTTCTCCCATCGATGAAGAACGCAG  2508

Query  339   CGAAACGCGATAGGTAATGTGAATTGCAGAATTCCGTGAATCATCGAATCTTTGAACGCA  398
             ||||| |||||| ||||||||||||||||||||| |||||||||||||||||||||||||
Sbjct  2509  CGAAATGCGATAAGTAATGTGAATTGCAGAATTCAGTGAATCATCGAATCTTTGAACGCA  2568

Query  399   CCTTGCGCTCTATGGTATTCCGTAGAGCATGCCTGTTTGAGTG  441
             |||||||| ||  |||||||   || |||||||||||||||||
Sbjct  2569  CCTTGCGCCCTTGGGTATTCTCAAGGGCATGCCTGTTTGAGTG  2611


 Score = 222 bits (120),  Expect = 3e-53
 Identities = 142/153 (93%), Gaps = 0/153 (0%)
 Strand=Plus/Minus

Query  289   ACAACTTTCGACAACGGATCTCTTGGTTCTCCCATCGATGAAGAACGCAGCGAAACGCGA  348
             |||||||| |||||||||||||||||||||||||||||||||||||||||||||| ||||
Sbjct  7515  ACAACTTTTGACAACGGATCTCTTGGTTCTCCCATCGATGAAGAACGCAGCGAAATGCGA  7456

Query  349   TAGGTAATGTGAATTGCAGAATTCCGTGAATCATCGAATCTTTGAACGCACCTTGCGCTC  408
             || ||||||||||||||||||||| ||||||||||||||||||||||||||||||||| |
Sbjct  7455  TAAGTAATGTGAATTGCAGAATTCAGTGAATCATCGAATCTTTGAACGCACCTTGCGCCC  7396

Query  409   TATGGTATTCCGTAGAGCATGCCTGTTTGAGTG  441
             |  |||||||   || |||||||||||||||||
Sbjct  7395  TTGGGTATTCTCAAGGGCATGCCTGTTTGAGTG  7363


 Score = 78.7 bits (42),  Expect = 6e-10
 Identities = 42/42 (100%), Gaps = 0/42 (0%)
 Strand=Plus/Plus

Query  1     CAAGGTTTCTGTAGGTGAACCTGCAGAAGGATCATTAGTGAA  42
             ||||||||||||||||||||||||||||||||||||||||||
Sbjct  2203  CAAGGTTTCTGTAGGTGAACCTGCAGAAGGATCATTAGTGAA  2244


 Score = 78.7 bits (42),  Expect = 6e-10
 Identities = 42/42 (100%), Gaps = 0/42 (0%)
 Strand=Plus/Minus

Query  1     CAAGGTTTCTGTAGGTGAACCTGCAGAAGGATCATTAGTGAA  42
             ||||||||||||||||||||||||||||||||||||||||||
Sbjct  7771  CAAGGTTTCTGTAGGTGAACCTGCAGAAGGATCATTAGTGAA  7730


>CAJHJB010000872.1 Tilletia controversa strain OR genome assembly, contig: OR_884, 
whole genome shotgun sequence
Length=5572

 Score = 1086 bits (588),  Expect = 0.0
 Identities = 856/983 (87%), Gaps = 28/983 (3%)
 Strand=Plus/Plus

Query  743   CTCAAATCAGGTAGGATCACCCGCTGAACTTAAGCATATCAATAAGCGGAGGAAAAGAAA  802
             ||||||||||||||||  ||||||||||||||||||||||||||||||||||| || |||
Sbjct  142   CTCAAATCAGGTAGGACTACCCGCTGAACTTAAGCATATCAATAAGCGGAGGAGAAAAAA  201

Query  803   CTAACAAGGATTCCCCTAGTAACGGCGAGCGAAGCGGGAAGAGCTCAAATTTGAAAGCTG  862
             ||||||||||||||||||||||||||||| ||||||||| ||||||||||||||||||||
Sbjct  202   CTAACAAGGATTCCCCTAGTAACGGCGAGTGAAGCGGGATGAGCTCAAATTTGAAAGCTG  261

Query  863   GCACCTCCGGTGTCCGCGTTGTAATCTCGAGACGTGTTTTCCGTGCGGCTCTATGGACAA  922
             ||||||  ||||||||| |||||||||||||| ||  |||| |||| |  | ||| ||||
Sbjct  262   GCACCTTTGGTGTCCGCATTGTAATCTCGAGAAGTAGTTTCTGTGCCGGACCATGTACAA  321

Query  923   GTCCCTTGGAATAGGGCATCGTAGAGGGTGAGAATCCCGTACTTGCCATGGAAGAACCGT  982
             || |||||||||||| ||||  ||||||||||||||||||||||| ||||||    | ||
Sbjct  322   GTTCCTTGGAATAGGACATCAGAGAGGGTGAGAATCCCGTACTTGACATGGA-CCCCGGT  380

Query  983   GCTTTGCGATACACGCTCTAAGAGTCGAGTTGTTTGGGATTGCAGCTCAAAATGGGTGGT  1042
             |||||| |||   | ||||| |||||||||||||||||| ||||||||||||||||||||
Sbjct  381   GCTTTGTGATCTGCTCTCTATGAGTCGAGTTGTTTGGGAATGCAGCTCAAAATGGGTGGT  440

Query  1043  AGACTCCATCTAAAGCTAAATATCGGGGAGAGACCGATAGCGAACAAGTACCGTGAGGGA  1102
             | | ||||||||||||||||||| ||||||||||||||||||||||||||||||||||||
Sbjct  441   AAATTCCATCTAAAGCTAAATATTGGGGAGAGACCGATAGCGAACAAGTACCGTGAGGGA  500

Query  1103  AAGATGAAAAGCACTTTGGAAAGAGAGTTAAA-AGTACGTGAAATTGTCGAAAGGGAAGC  1161
             |||||||||||||||||||||||||||||||| |||||||||||||||| ||||||||||
Sbjct  501   AAGATGAAAAGCACTTTGGAAAGAGAGTTAAACAGTACGTGAAATTGTCAAAAGGGAAGC  560

Query  1162  ACTTGAAGTCAGCCATGC-TGCTTGAGACTCAGCCTGGCCTTTGGGCTTGGTGTATTT-C  1219
              ||||| || || ||||| |||  |  | ||| |||  | |||||| |||| |||||| |
Sbjct  561   GCTTGAGGTTAGACATGCATGCA-GT-ATTCAACCTTTCTTTTGGGATTGGCGTATTTGC  618

Query  1220  TCGGTG-GCAAGCCAGCATTGGTTTGGGTC-GTCGGAGAAGCGCATAGG-G-AATGTAGC  1275
             | | || ||| |||||||| ||||| | || |  ||| ||  |  |||| | ||||| ||
Sbjct  619   T-GTTGTGCAGGCCAGCATCGGTTTTG-TCTGCTGGATAATAG--TAGGAGAAATGTGGC  674

Query  1276  GTCTCCGGACGTGTTATAG-C-CTTATGCAGGATAC-GACGACCTGGATCAAGGAACGCA  1332
              ||| |||| ||||||||| | |||||   |||||| |  |||   || | |||| ||||
Sbjct  675   ATCTTCGGATGTGTTATAGTCTCTTATT--GGATACAGTGGACGA-GACCGAGGACCGCA  731

Query  1333  GTGTGCCCTCTGGGCGGGTCTTCGGACACCTTCACACTTAGGATGCTGGCGTAATGGCTT  1392
             ||||||| |   ||||| |||||||| |||||| |||||||||||||||||||||||| |
Sbjct  732   GTGTGCCGTAA-GGCGGCTCTTCGGAGACCTTCGCACTTAGGATGCTGGCGTAATGGCCT  790

Query  1393  TAAGTGGCCCGTCTTGAAACACGGACCAAGGAGTCTAACATGTGTGCGAGTTTTTGGGTG  1452
             |||| |||||||||||||||||||||||||||||||||||| | ||||||| ||||||||
Sbjct  791   TAAGCGGCCCGTCTTGAAACACGGACCAAGGAGTCTAACATATTTGCGAGTCTTTGGGTG  850

Query  1453  GCAAACCCATGAGCGTAATGAAAGTGAATACAGGTGGGATCCG-CA--A-GGA---GCAC  1505
             ||||||||||  ||||||||||||||||| ||||||||||||  |   | |||   ||||
Sbjct  851   GCAAACCCATAGGCGTAATGAAAGTGAATGCAGGTGGGATCCTTCTTTATGGAGGTGCAC  910

Query  1506  CATCGACCGGCCCTGAACTTCTGGGATGGGTCTGAGTAAGAGCATATATGTTGGGACCCG  1565
             |||||||||  || ||| |||| |||||| | |||||| ||||| |||||||||||||||
Sbjct  911   CATCGACCGATCCGGAATTTCTAGGATGGATTTGAGTACGAGCACATATGTTGGGACCCG  970

Query  1566  AAAGATGGTGAACTATGCCTGAATAGGGCGAAGCCAGAGGAAACTCTGGTGGAGGCTCGC  1625
             ||||||||||||||||||||||||||||||||||||||||||||||||||||||||||| 
Sbjct  971   AAAGATGGTGAACTATGCCTGAATAGGGCGAAGCCAGAGGAAACTCTGGTGGAGGCTCGT  1030

Query  1626  AGCGGTTCTGACGTGCAAATCGATCGTCAAATTTGGGTATAGGGGCGAAAGACTAATCGA  1685
             |||| |||||||||||||||||||||||||||||||||||||||||||||||||||||||
Sbjct  1031  AGCGATTCTGACGTGCAAATCGATCGTCAAATTTGGGTATAGGGGCGAAAGACTAATCGA  1090

Query  1686  ACCATCTAGTAGCTGGTTCCTGC  1708
             |||||||||||||||||||||||
Sbjct  1091  ACCATCTAGTAGCTGGTTCCTGC  1113


>CAJHJB010000871.1 Tilletia controversa strain OR genome assembly, contig: OR_883, 
whole genome shotgun sequence
Length=11170

 Score = 1086 bits (588),  Expect = 0.0
 Identities = 856/983 (87%), Gaps = 28/983 (3%)
 Strand=Plus/Minus

Query  743   CTCAAATCAGGTAGGATCACCCGCTGAACTTAAGCATATCAATAAGCGGAGGAAAAGAAA  802
             ||||||||||||||||  ||||||||||||||||||||||||||||||||||| || |||
Sbjct  3731  CTCAAATCAGGTAGGACTACCCGCTGAACTTAAGCATATCAATAAGCGGAGGAGAAAAAA  3672

Query  803   CTAACAAGGATTCCCCTAGTAACGGCGAGCGAAGCGGGAAGAGCTCAAATTTGAAAGCTG  862
             ||||||||||||||||||||||||||||| ||||||||| ||||||||||||||||||||
Sbjct  3671  CTAACAAGGATTCCCCTAGTAACGGCGAGTGAAGCGGGATGAGCTCAAATTTGAAAGCTG  3612

Query  863   GCACCTCCGGTGTCCGCGTTGTAATCTCGAGACGTGTTTTCCGTGCGGCTCTATGGACAA  922
             ||||||  ||||||||| |||||||||||||| ||  |||| |||| |  | ||| ||||
Sbjct  3611  GCACCTTTGGTGTCCGCATTGTAATCTCGAGAAGTAGTTTCTGTGCCGGACCATGTACAA  3552

Query  923   GTCCCTTGGAATAGGGCATCGTAGAGGGTGAGAATCCCGTACTTGCCATGGAAGAACCGT  982
             || |||||||||||| ||||  ||||||||||||||||||||||| ||||||    | ||
Sbjct  3551  GTTCCTTGGAATAGGACATCAGAGAGGGTGAGAATCCCGTACTTGACATGGA-CCCCGGT  3493

Query  983   GCTTTGCGATACACGCTCTAAGAGTCGAGTTGTTTGGGATTGCAGCTCAAAATGGGTGGT  1042
             |||||| |||   | ||||| |||||||||||||||||| ||||||||||||||||||||
Sbjct  3492  GCTTTGTGATCTGCTCTCTATGAGTCGAGTTGTTTGGGAATGCAGCTCAAAATGGGTGGT  3433

Query  1043  AGACTCCATCTAAAGCTAAATATCGGGGAGAGACCGATAGCGAACAAGTACCGTGAGGGA  1102
             | | ||||||||||||||||||| ||||||||||||||||||||||||||||||||||||
Sbjct  3432  AAATTCCATCTAAAGCTAAATATTGGGGAGAGACCGATAGCGAACAAGTACCGTGAGGGA  3373

Query  1103  AAGATGAAAAGCACTTTGGAAAGAGAGTTAAA-AGTACGTGAAATTGTCGAAAGGGAAGC  1161
             |||||||||||||||||||||||||||||||| |||||||||||||||| ||||||||||
Sbjct  3372  AAGATGAAAAGCACTTTGGAAAGAGAGTTAAACAGTACGTGAAATTGTCAAAAGGGAAGC  3313

Query  1162  ACTTGAAGTCAGCCATGC-TGCTTGAGACTCAGCCTGGCCTTTGGGCTTGGTGTATTT-C  1219
              ||||| || || ||||| |||  |  | ||| |||  | |||||| |||| |||||| |
Sbjct  3312  GCTTGAGGTTAGACATGCATGCA-GT-ATTCAACCTTTCTTTTGGGATTGGCGTATTTGC  3255

Query  1220  TCGGTG-GCAAGCCAGCATTGGTTTGGGTC-GTCGGAGAAGCGCATAGG-G-AATGTAGC  1275
             | | || ||| |||||||| ||||| | || |  ||| ||  |  |||| | ||||| ||
Sbjct  3254  T-GTTGTGCAGGCCAGCATCGGTTTTG-TCTGCTGGATAATAG--TAGGAGAAATGTGGC  3199

Query  1276  GTCTCCGGACGTGTTATAG-C-CTTATGCAGGATAC-GACGACCTGGATCAAGGAACGCA  1332
              ||| |||| ||||||||| | |||||   |||||| |  |||   || | |||| ||||
Sbjct  3198  ATCTTCGGATGTGTTATAGTCTCTTATT--GGATACAGTGGACGA-GACCGAGGACCGCA  3142

Query  1333  GTGTGCCCTCTGGGCGGGTCTTCGGACACCTTCACACTTAGGATGCTGGCGTAATGGCTT  1392
             ||||||| |  || ||| |||||||| |||||| |||||||||||||||||||||||| |
Sbjct  3141  GTGTGCCGTAAGG-CGGCTCTTCGGAGACCTTCGCACTTAGGATGCTGGCGTAATGGCCT  3083

Query  1393  TAAGTGGCCCGTCTTGAAACACGGACCAAGGAGTCTAACATGTGTGCGAGTTTTTGGGTG  1452
             |||| |||||||||||||||||||||||||||||||||||| | ||||||| ||||||||
Sbjct  3082  TAAGCGGCCCGTCTTGAAACACGGACCAAGGAGTCTAACATATTTGCGAGTCTTTGGGTG  3023

Query  1453  GCAAACCCATGAGCGTAATGAAAGTGAATACAGGTGGGATCCG-CA--A-GGA---GCAC  1505
             ||||||||||  ||||||||||||||||| ||||||||||||  |   | |||   ||||
Sbjct  3022  GCAAACCCATAGGCGTAATGAAAGTGAATGCAGGTGGGATCCTTCTTTATGGAGGTGCAC  2963

Query  1506  CATCGACCGGCCCTGAACTTCTGGGATGGGTCTGAGTAAGAGCATATATGTTGGGACCCG  1565
             |||||||||  || ||| |||| |||||| | |||||| ||||| |||||||||||||||
Sbjct  2962  CATCGACCGATCCGGAATTTCTAGGATGGATTTGAGTACGAGCACATATGTTGGGACCCG  2903

Query  1566  AAAGATGGTGAACTATGCCTGAATAGGGCGAAGCCAGAGGAAACTCTGGTGGAGGCTCGC  1625
             ||||||||||||||||||||||||||||||||||||||||||||||||||||||||||| 
Sbjct  2902  AAAGATGGTGAACTATGCCTGAATAGGGCGAAGCCAGAGGAAACTCTGGTGGAGGCTCGT  2843

Query  1626  AGCGGTTCTGACGTGCAAATCGATCGTCAAATTTGGGTATAGGGGCGAAAGACTAATCGA  1685
             |||| |||||||||||||||||||||||||||||||||||||||||||||||||||||||
Sbjct  2842  AGCGATTCTGACGTGCAAATCGATCGTCAAATTTGGGTATAGGGGCGAAAGACTAATCGA  2783

Query  1686  ACCATCTAGTAGCTGGTTCCTGC  1708
             |||||||||||||||||||||||
Sbjct  2782  ACCATCTAGTAGCTGGTTCCTGC  2760


 Score = 222 bits (120),  Expect = 3e-53
 Identities = 142/153 (93%), Gaps = 0/153 (0%)
 Strand=Plus/Minus

Query  289   ACAACTTTCGACAACGGATCTCTTGGTTCTCCCATCGATGAAGAACGCAGCGAAACGCGA  348
             |||||||| |||||||||||||||||||||||||||||||||||||||||||||| ||||
Sbjct  4136  ACAACTTTTGACAACGGATCTCTTGGTTCTCCCATCGATGAAGAACGCAGCGAAATGCGA  4077

Query  349   TAGGTAATGTGAATTGCAGAATTCCGTGAATCATCGAATCTTTGAACGCACCTTGCGCTC  408
             || ||||||||||||||||||||| ||||||||||||||||||||||||||||||||| |
Sbjct  4076  TAAGTAATGTGAATTGCAGAATTCAGTGAATCATCGAATCTTTGAACGCACCTTGCGCCC  4017

Query  409   TATGGTATTCCGTAGAGCATGCCTGTTTGAGTG  441
             |  |||||||   || |||||||||||||||||
Sbjct  4016  TTGGGTATTCTCAAGGGCATGCCTGTTTGAGTG  3984


 Score = 78.7 bits (42),  Expect = 6e-10
 Identities = 42/42 (100%), Gaps = 0/42 (0%)
 Strand=Plus/Minus

Query  1     CAAGGTTTCTGTAGGTGAACCTGCAGAAGGATCATTAGTGAA  42
             ||||||||||||||||||||||||||||||||||||||||||
Sbjct  4391  CAAGGTTTCTGTAGGTGAACCTGCAGAAGGATCATTAGTGAA  4350


>CAJHJB010000859.1 Tilletia controversa strain OR genome assembly, contig: OR_872, 
whole genome shotgun sequence
Length=5917

 Score = 1086 bits (588),  Expect = 0.0
 Identities = 856/983 (87%), Gaps = 28/983 (3%)
 Strand=Plus/Minus

Query  743   CTCAAATCAGGTAGGATCACCCGCTGAACTTAAGCATATCAATAAGCGGAGGAAAAGAAA  802
             ||||||||||||||||  ||||||||||||||||||||||||||||||||||| || |||
Sbjct  2526  CTCAAATCAGGTAGGACTACCCGCTGAACTTAAGCATATCAATAAGCGGAGGAGAAAAAA  2467

Query  803   CTAACAAGGATTCCCCTAGTAACGGCGAGCGAAGCGGGAAGAGCTCAAATTTGAAAGCTG  862
             ||||||||||||||||||||||||||||| ||||||||| ||||||||||||||||||||
Sbjct  2466  CTAACAAGGATTCCCCTAGTAACGGCGAGTGAAGCGGGATGAGCTCAAATTTGAAAGCTG  2407

Query  863   GCACCTCCGGTGTCCGCGTTGTAATCTCGAGACGTGTTTTCCGTGCGGCTCTATGGACAA  922
             ||||||  ||||||||| |||||||||||||| ||  |||| |||| |  | ||| ||||
Sbjct  2406  GCACCTTTGGTGTCCGCATTGTAATCTCGAGAAGTAGTTTCTGTGCCGGACCATGTACAA  2347

Query  923   GTCCCTTGGAATAGGGCATCGTAGAGGGTGAGAATCCCGTACTTGCCATGGAAGAACCGT  982
             || |||||||||||| ||||  ||||||||||||||||||||||| ||||||    | ||
Sbjct  2346  GTTCCTTGGAATAGGACATCAGAGAGGGTGAGAATCCCGTACTTGACATGGA-CCCCGGT  2288

Query  983   GCTTTGCGATACACGCTCTAAGAGTCGAGTTGTTTGGGATTGCAGCTCAAAATGGGTGGT  1042
             |||||| |||   | ||||| |||||||||||||||||| ||||||||||||||||||||
Sbjct  2287  GCTTTGTGATCTGCTCTCTATGAGTCGAGTTGTTTGGGAATGCAGCTCAAAATGGGTGGT  2228

Query  1043  AGACTCCATCTAAAGCTAAATATCGGGGAGAGACCGATAGCGAACAAGTACCGTGAGGGA  1102
             | | ||||||||||||||||||| ||||||||||||||||||||||||||||||||||||
Sbjct  2227  AAATTCCATCTAAAGCTAAATATTGGGGAGAGACCGATAGCGAACAAGTACCGTGAGGGA  2168

Query  1103  AAGATGAAAAGCACTTTGGAAAGAGAGTTAAA-AGTACGTGAAATTGTCGAAAGGGAAGC  1161
             |||||||||||||||||||||||||||||||| |||||||||||||||| ||||||||||
Sbjct  2167  AAGATGAAAAGCACTTTGGAAAGAGAGTTAAACAGTACGTGAAATTGTCAAAAGGGAAGC  2108

Query  1162  ACTTGAAGTCAGCCATGC-TGCTTGAGACTCAGCCTGGCCTTTGGGCTTGGTGTATTT-C  1219
              ||||| || || ||||| |||  |  | ||| |||  | |||||| |||| |||||| |
Sbjct  2107  GCTTGAGGTTAGACATGCATGCA-GT-ATTCAACCTTTCTTTTGGGATTGGCGTATTTGC  2050

Query  1220  TCGGTG-GCAAGCCAGCATTGGTTTGGGTC-GTCGGAGAAGCGCATAGG-G-AATGTAGC  1275
             | | || ||| |||||||| ||||| | || |  ||| ||  |  |||| | ||||| ||
Sbjct  2049  T-GTTGTGCAGGCCAGCATCGGTTTTG-TCTGCTGGATAATAG--TAGGAGAAATGTGGC  1994

Query  1276  GTCTCCGGACGTGTTATAG-C-CTTATGCAGGATAC-GACGACCTGGATCAAGGAACGCA  1332
              ||| |||| ||||||||| | |||||   |||||| |  |||   || | |||| ||||
Sbjct  1993  ATCTTCGGATGTGTTATAGTCTCTTATT--GGATACAGTGGACGA-GACCGAGGACCGCA  1937

Query  1333  GTGTGCCCTCTGGGCGGGTCTTCGGACACCTTCACACTTAGGATGCTGGCGTAATGGCTT  1392
[truncated: 1,742,477 more chars]
