# Supplementary material for: Using nanopore sequencing to identify fungi from clinical samples with high phylogenetic resolution
Source: Sci Rep. 2023 Jun 16;13:9785. doi: 10.1038/s41598-023-37016-0 (PMC10275880; doi:10.1038/s41598-023-37016-0)
Supplement: Supplementary file 1 — Supplementary Information. [file 41598_2023_37016_MOESM1_ESM.zip › Supplementary_Information/Supplementary_Data/Data_S5_Mock_blast/results/Mock_RGN4_5_fmt0.txt]

BLASTN 2.13.0+


Reference: Zheng Zhang, Scott Schwartz, Lukas Wagner, and Webb
Miller (2000), "A greedy algorithm for aligning DNA sequences", J
Comput Biol 2000; 7(1-2):203-14.


Database: all.fna
           16,976,359 sequences; 173,045,930,078 total letters


Query= LR7_5

Length=1913
                                                                      Score     E
Sequences producing significant alignments:                          (Bits)  Value

CP017630.1 Candida albicans SC5314 chromosome R sequence              3526    0.0  
NC_032096.1 Candida albicans SC5314 chromosome R, complete sequence   3526    0.0  
FM992695.1 Candida dubliniensis CD36 chromosome R, complete sequence  3199    0.0  
NC_012867.1 Candida dubliniensis CD36 chromosome R, complete sequ...  3199    0.0  
QLNQ01000024.1 Candida viswanathii strain ATCC 20962 contig8, who...  2856    0.0  
WUJJ01000645.1 Candida sp. LN1 LN_645, whole genome shotgun sequence  2819    0.0  
GG692410.1 Candida tropicalis MYA-3404 genomic scaffold supercont...  2813    0.0  
GG692404.1 Candida tropicalis MYA-3404 genomic scaffold supercont...  2813    0.0  
NW_003020045.1 Candida tropicalis MYA-3404 genomic scaffold super...  2813    0.0  
NW_003020039.1 Candida tropicalis MYA-3404 genomic scaffold super...  2813    0.0  
LBNG01000280.1 Candida sp. LDI48194 Contig_74_mapping, whole geno...  2811    0.0  
QLNQ01000013.1 Candida viswanathii strain ATCC 20962 contig19, wh...  2802    0.0  
QLNQ01000018.1 Candida viswanathii strain ATCC 20962 contig14, wh...  2802    0.0  
CAJVQF010000008.1 Candida sanyaensis strain UCD423 genome assembl...  2780    0.0  
CAJVQF010000056.1 Candida sanyaensis strain UCD423 genome assembl...  2772    0.0  
CAJVQF010000101.1 Candida sanyaensis strain UCD423 genome assembl...  2771    0.0  
WWPN01000002.1 Candida sojae strain NCYC-2607 tig00000002, whole ...  2747    0.0  
CH981532.1 Lodderomyces elongisporus NRRL YB-4239 supercont1.9 ge...  2529    0.0  
NW_001813677.1 Lodderomyces elongisporus NRRL YB-4239 supercont1....  2529    0.0  
CH445386.1 Parastagonospora nodorum SN15 scaffold_66, whole genom...  2525    0.0  
GL996500.1 Spathaspora passalidarum NRRL Y-27907 unplaced genomic...  2525    0.0  
NW_006767426.1 Spathaspora passalidarum NRRL Y-27907 unplaced gen...  2525    0.0  
NW_001884610.1 Parastagonospora nodorum SN15 chromosome Unknown s...  2525    0.0  
JAIHNE010000018.1 Candida pseudojiufengensis strain CBS 10847 sca...  2514    0.0  
PPUV01000166.1 Spathaspora sp. UFMG-CM-Y6060 NODE_166_length_5646...  2481    0.0  
MXQC01000182.1 Spathaspora boniae strain UFMG-CM-Y306 NODE_182_le...  2453    0.0  
JAGSYN010000329.1 [Candida] subhashii strain CBS 10753 scaffold22...  2435    0.0  
NW_026057492.1 [Candida] subhashii strain CBS 10753 chromosome Un...  2435    0.0  
NREI01000028.1 Wickerhamiella infanticola strain NRRL Y-17858 NOD...  2353    0.0  
JAIHNG010000152.1 Candida theae strain CBS 12239 scaffold69, whol...  2290    0.0  
JAEOAQ010000005.1 Candida metapsilosis strain BP57 scaffold5, who...  2257    0.0  
HE681725.1 Candida orthopsilosis Co 90-125, chromosome 7 draft se...  2257    0.0  
NC_018301.1 Candida orthopsilosis Co 90-125, chromosome 7 draft s...  2257    0.0  
HE605209.1 Candida parapsilosis strain CDC317 annotated contig 00...  2252    0.0  
NW_023503284.1 Candida parapsilosis strain CDC317 annotated conti...  2252    0.0  
NBZC01000158.1 Scheffersomyces stambukii strain UFMG-CM-Y427 NODE...  2230    0.0  
JAIHNF010000004.1 Candida jiufengensis strain CBS 10846 scaffold9...  2215    0.0  
JAMALC010000343.1 Rhodotorula sp. M30-05A-2 ctg_343, whole genome...  2213    0.0  
PPLL02000039.1 Candida corydali strain NRRL Y-27910 flattened_lin...  2200    0.0  
NDXA01000178.1 Spathaspora xylofermentans strain UFMG-HMD23.3 Spa...  2200    0.0  
CP000497.1 Scheffersomyces stipitis CBS 6054 chromosome 3, comple...  2170    0.0  
NC_009043.1 Scheffersomyces stipitis CBS 6054 chromosome 3, compl...  2170    0.0  
JAGSID010000072.1 Scheffersomyces segobiensis strain DSM 27193 sc...  2163    0.0  
JAHUZD010000048.1 Candida oxycetoniae strain CBS 10844 scaffold94...  2146    0.0  
NW_026055390.1 Candida oxycetoniae strain CBS 10844 chromosome Un...  2146    0.0  
PPOS02000018.1 Debaryomyces maramus strain NRRL Y-2171 NODE_18_le...  2145    0.0  
PPOR01000001.1 Debaryomyces nepalensis strain NRRL Y-7108 NODE_1_...  2145    0.0  
PPOW01000036.1 Debaryomyces subglobosus strain NRRL Y-6666 NODE_3...  2145    0.0  
DS995909.1 Penicillium marneffei ATCC 18224 scf_1105668340730 gen...  2145    0.0  
NW_002196671.1 Talaromyces marneffei ATCC 18224 scf_1105668340730...  2145    0.0  
FYBW01000192.1 Candida psychrophila genome assembly, contig: rDNA...  2139    0.0  
PPOQ01000062.1 Debaryomyces prosopidis strain NRRL Y-27369 flatte...  2139    0.0  
PPIU01000004.1 Meyerozyma athensensis strain NRRL Y-27644 NODE_4_...  2139    0.0  
JAHMUF010000032.1 Scheffersomyces spartinae strain ARV_011 scaffo...  2126    0.0  
NW_025065079.1 Scheffersomyces spartinae strain ARV_011 chromosom...  2126    0.0  
PPPA02000022.1 [Candida] ascalaphidarum strain NRRL Y-27908 NODE_...  2124    0.0  
NBND01000012.1 Millerozyma farinosa strain KCTC 27753 contig12, w...  2115    0.0  
CAKXYY010000043.1 [Candida] railenensis strain CLIB 1423 genome a...  2104    0.0  
QELA01000006.1 [Candida] sake strain CBA6005 contig6, whole genom...  2104    0.0  
QELA01000012.1 [Candida] sake strain CBA6005 contig12, whole geno...  2104    0.0  
JAMAFN010000082.1 Debaryomycetaceae sp. 2NP930A strain NP9010 ctg...  2102    0.0  
JAMAFL010000022.1 Penicillium sp. R2202 strain 2NP930A ctg_22, wh...  2102    0.0  
JAMAFR010000013.1 Debaryomycetaceae sp. 2NR913A strain Y9007B-2 c...  2102    0.0  
JAMAFM010000023.1 Aspergillus sp. PG3605 strain 2NP920 ctg_23, wh...  2102    0.0  
JAMAFQ010000012.1 Debaryomycetaceae sp. Y9007B strain 2NR914 ctg_...  2102    0.0  
JAMAFP010000020.1 Debaryomycetaceae sp. NP9010 strain 2NR913A ctg...  2102    0.0  
JAMAFO010000022.1 Debaryomycetaceae sp. 2NP920 strain Y9007B ctg_...  2102    0.0  
BADS01000001.1 Meyerozyma caribbica MG20W DNA, contig: contig1, w...  2100    0.0  
PPMM02000033.1 Priceomyces carsonii strain NRRL YB-4275 NODE_33_l...  2098    0.0  
QELA01000016.1 [Candida] sake strain CBA6005 contig16, whole geno...  2097    0.0  
JAFIDI010000015.1 Kurtzmaniella quercitrusa var. comoensis (nom. ...  2093    0.0  
JAFIDI010000023.1 Kurtzmaniella quercitrusa var. comoensis (nom. ...  2093    0.0  
JAFIDI010000019.1 Kurtzmaniella quercitrusa var. comoensis (nom. ...  2093    0.0  
JACWFX010000010.1 [Candida] anglica strain VS III C KN 3 VS-III-C...  2091    0.0  
JAFIDH010000010.1 Kurtzmaniella quercitrusa var. filamentosus (no...  2087    0.0  
CH408159.1 Pichia guilliermondii ATCC 6260 scaffold_5 genomic sca...  2085    0.0  
NW_001809796.1 Meyerozyma guilliermondii ATCC 6260 scaffold_5 gen...  2085    0.0  
PPPC02000005.1 [Candida] gorgasii strain NRRL Y-27707 NODE_5_leng...  2084    0.0  
JANXEX010000021.1 [Candida] palmioleophila strain CBS 18098 conti...  2074    0.0  
PPIY01000089.1 [Candida] schatavii strain NRRL Y-17078 flattened_...  2069    0.0  
CALSDN010000028.1 [Candida] jaroonii strain CLIB 1444 genome asse...  2067    0.0  
PPLM01000288.1 Cephaloascus albidus strain NRRL Y-7343 flattened_...  2065    0.0  
JAKQXL010000035.1 [Candida] membranifaciens subsp. flavinogenes s...  2061    0.0  
PPNG01000187.1 Kurtzmaniella cleridarum strain NRRL Y-48386 flatt...  2060    0.0  
PPLN02000030.1 Cephaloascus fragrans strain NRRL Y-6742 NODE_30_l...  2058    0.0  
PPKV02000051.1 Kuraishia ogatae strain NRRL Y-48474 NODE_51_lengt...  2056    0.0  
JAFLRI010000008.1 Nakazawaea ishiwadae strain GDMCC 60786 Contig8...  2056    0.0  
JAFLRI010000017.1 Nakazawaea ishiwadae strain GDMCC 60786 Contig1...  2056    0.0  
PPLO02000025.1 Suhomyces pyralidae strain NRRL Y-27085 NODE_25_le...  2054    0.0  
PPMN02000062.1 Priceomyces castillae strain NRRL Y-7501 NODE_62_l...  2050    0.0  
JANBXG010000012.1 Nakazawaea ambrosiae strain VH60_CP 12, whole g...  2037    0.0  
JADIOQ010000139.1 [Candida] chilensis strain NRRL Y-17141 NODE_17...  2034    0.0  
PPIF01000029.1 Priceomyces medius strain NRRL Y-7122 flattened_li...  2030    0.0  
PPMP01000092.1 Kurtzmaniella fragi strain NRRL Y-17910 flattened_...  2026    0.0  
QELA01000014.1 [Candida] sake strain CBA6005 contig14, whole geno...  2026    0.0  
PPLQ02000038.1 Suhomyces emberorum strain NRRL Y-27606 NODE_38_le...  2026    0.0  
PPKU01000182.1 Nakazawaea holstii strain NRRL Y-2155 flattened_li...  2023    0.0  
PPKG01000060.1 Peterozyma toletana strain NRRL YB-4247 flattened_...  2012    0.0  
PPKF01000034.1 Peterozyma xylosa strain NRRL Y-12939 flattened_li...  2012    0.0  
NHAO01000032.1 Nakazawaea wickerhamii strain NRRL Y-2563 flattene...  2010    0.0  
PPML02000044.1 Wickerhamomyces sp. NRRL YB-2243 NODE_44_length_94...  2008    0.0  
PPMU02000064.1 Wickerhamomyces canadensis strain NRRL Y-1888 NODE...  2006    0.0  
LJCY02000024.1 Chrysoporthe cubensis strain CMW 10028 tig25, whol...  1999    0.0  
KV454011.1 Pachysolen tannophilus NRRL Y-2460 unplaced genomic sc...  1995    0.0  
PPNR02000093.1 Cyberlindnera saturnus strain NRRL Y-17396 flatten...  1975    0.0  
PPMG02000138.1 [Candida] ponderosae strain NRRL YB-2307 NODE_138_...  1975    0.0  
PPLH02000088.1 Cyberlindnera mrakii strain NRRL Y-1364 NODE_88_le...  1969    0.0  
PPNS02000133.1 Cyberlindnera suaveolens strain NRRL Y-17391 NODE_...  1969    0.0  
JAHZQW010000108.1 Candida margitis strain CBS 14175 scaffold189, ...  1964    0.0  
CP083469.1 Cyberlindnera sargentensis strain SHA 17.2 chromosome VI   1964    0.0  
UICF01000022.1 [Candida] vartiovaarae genome assembly, contig: Co...  1962    0.0  
CP059272.1 Torulaspora sp. CBS 2947 strain CBS2947 chromosome 6       1962    0.0  
CAKNUP010000036.1 Torulaspora indica genome assembly, contig: NOD...  1962    0.0  
PPIW01000121.1 Ogataea nitratoaversa strain NRRL Y-48449 flattene...  1960    0.0  
UICF01000026.1 [Candida] vartiovaarae genome assembly, contig: Co...  1958    0.0  
LT598468.1 Lachancea mirantina genome assembly, chromosome: H, wh...  1954    0.0  
CM000694.1 Saccharomyces kluyveri NRRL Y-12651 chromosome H, whol...  1954    0.0  
JACVEX010000009.1 Cyberlindnera subsufficiens strain NG8.2 NODE_2...  1953    0.0  
JAHKSL010000469.1 Ogataea polymorpha x Ogataea parapolymorpha iso...  1949    0.0  
AECK01000007.1 Ogataea polymorpha strain NCYC 495 leu1.1 OGAPOsca...  1949    0.0  
PPLV01000009.1 Ambrosiozyma maleeae (nom. inval.) strain NRRL Y-6...  1949    0.0  
LQMS01001967.1 Spathaspora girioi strain UFMG-CM-Y302 NODE_415_le...  1949    0.0  
HG793131.1 Kuraishia capsulata CBS 1993 genomic scaffold, Kuraish...  1949    0.0  
PPKM01000147.1 Ogataea pilisensis strain NRRL Y-27598 NODE_147_le...  1949    0.0  
NW_019172956.1 Kuraishia capsulata CBS 1993 genomic scaffold, Kur...  1949    0.0  
NW_017264704.1 Ogataea polymorpha strain NCYC 495 leu1.1 chromoso...  1949    0.0  
JAHKSL010001524.1 Ogataea polymorpha x Ogataea parapolymorpha iso...  1947    0.0  
PPNF02000006.1 Middelhovenomyces tepae strain NRRL Y-17670 NODE_6...  1947    0.0  
LT598491.1 Lachancea fermentati strain CBS 6772 genome assembly, ...  1945    0.0  
CP059251.1 Torulaspora globosa strain CBS764 chromosome 6             1945    0.0  
PPKI01000113.1 Ogataea trehalophila strain NRRL Y-6781 NODE_113_l...  1945    0.0  
NC_050732.1 Torulaspora globosa chromosome 6, complete sequence       1945    0.0  
CM002300.1 Ogataea parapolymorpha DL-1 chromosome I, whole genome...  1943    0.0  
JAHLUX010000021.1 Ogataea angusta isolate 61-244 61-244_NODE_21_l...  1943    0.0  
LQMS01001966.1 Spathaspora girioi strain UFMG-CM-Y302 NODE_414_le...  1943    0.0  
JAEUBD010001227.1 Ogataea thermophila strain NCAIM Y.01608 scaffo...  1943    0.0  
NC_027866.1 Ogataea parapolymorpha DL-1 chromosome I, whole genom...  1943    0.0  
NW_025065235.1 Ogataea angusta isolate 61-244 chromosome Unknown ...  1943    0.0  
JAHKSL010001528.1 Ogataea polymorpha x Ogataea parapolymorpha iso...  1941    0.0  
JAHKSL010001523.1 Ogataea polymorpha x Ogataea parapolymorpha iso...  1941    0.0  
JAHDIT010000291.1 Ogataea degrootiae strain UCD465 NODE_301_lengt...  1940    0.0  
JABBEO010000012.1 Torulaspora pretoriensis strain CBS 2187 scaffo...  1940    0.0  
JAEUBE010000199.1 Ogataea philodendri strain CBS6075 scaffold16, ...  1938    0.0  
LT598481.1 Lachancea meyersii CBS 8951 genome assembly, chromosom...  1938    0.0  
NW_025763930.1 Ogataea philodendri strain CBS6075 chromosome Unkn...  1938    0.0  
JAHKSL010001529.1 Ogataea polymorpha x Ogataea parapolymorpha iso...  1936    0.0  
JAHKSL010001527.1 Ogataea polymorpha x Ogataea parapolymorpha iso...  1936    0.0  
PPMI02000096.1 Wickerhamomyces alni strain NRRL Y-11625 NODE_96_l...  1936    0.0  
CP048731.1 Cyberlindnera fabianii isolate JOY008 chromosome 16        1934    0.0  
PPNU02000031.1 Cyberlindnera mycetangii strain NRRL Y-6843 NODE_3...  1934    0.0  
LN890542.1 Lachancea quebecensis genome assembly LAQU0, scaffold ...  1932    0.0  
HE580273.2 Naumovozyma dairenensis CBS 421 chromosome 7, complete...  1932    0.0  
JAHLUL010000027.1 Ogataea haglerorum isolate 81-453-3 81-453-3_NO...  1932    0.0  
PPOA02000039.1 Cyberlindnera americana strain NRRL Y-2156 NODE_39...  1932    0.0  
NW_025065177.1 Ogataea haglerorum isolate 81-453-3 chromosome Unk...  1932    0.0  
NC_016485.2 Naumovozyma dairenensis CBS 421 chromosome 7, complet...  1932    0.0  
JAEUBG010005620.1 Wickerhamomyces pijperi strain CBS2887 scaffold...  1930    0.0  
JADIOR010000171.1 Limtongozyma cylindracea strain NRRL Y-17506 fl...  1930    0.0  
QELA01000017.1 [Candida] sake strain CBA6005 contig17, whole geno...  1929    0.0  
PPHX02000037.1 Torulaspora franciscae strain NRRL Y-17532 flatten...  1929    0.0  
CU928180.1 Lachancea thermotolerans CBS 6340 chromosome H complet...  1927    0.0  
NC_013084.1 Lachancea thermotolerans CBS 6340 chromosome H comple...  1927    0.0  
PPJG01000111.1 Blastobotrys serpentis strain NRRL Y-48249 flatten...  1925    0.0  
PPJL02000080.1 Blastobotrys muscicola strain NRRL Y-7993 NODE_80_...  1925    0.0  
PPJL02000148.1 Blastobotrys muscicola strain NRRL Y-7993 NODE_148...  1925    0.0  
PPJL02000141.1 Blastobotrys muscicola strain NRRL Y-7993 NODE_141...  1925    0.0  
PPJL02000129.1 Blastobotrys muscicola strain NRRL Y-7993 NODE_129...  1925    0.0  
PPJL02000127.1 Blastobotrys muscicola strain NRRL Y-7993 NODE_127...  1925    0.0  
PPJL02000121.1 Blastobotrys muscicola strain NRRL Y-7993 NODE_121...  1925    0.0  
PPJL02000119.1 Blastobotrys muscicola strain NRRL Y-7993 NODE_119...  1925    0.0  
PPJL02000117.1 Blastobotrys muscicola strain NRRL Y-7993 NODE_117...  1925    0.0  
PPJL02000116.1 Blastobotrys muscicola strain NRRL Y-7993 NODE_116...  1925    0.0  
CP014503.1 Sugiyamaella lignohabitans strain CBS 10342 chromosome...  1925    0.0  
NC_031674.1 Sugiyamaella lignohabitans strain CBS 10342 chromosom...  1925    0.0  
PPNA02000031.1 Torulaspora maleeae strain CBS 10694 NODE_31_lengt...  1923    0.0  
OX291442.1 Torulaspora quercuum strain UCD657 genome assembly, ch...  1923    0.0  
HE576754.1 Naumovozyma castellii CBS 4309 chromosome 3, complete ...  1923    0.0  
PPLW02000029.1 Ambrosiozyma pseudovanderkliftii strain NRRL Y-636...  1923    0.0  
LT598453.1 Lachancea nothofagi CBS 11611 genome assembly, chromos...  1923    0.0  
NC_016493.1 Naumovozyma castellii CBS 4309 chromosome 3, complete...  1923    0.0  
PPKH02000077.1 Ogataea zsoltii strain NRRL Y-27601 NODE_77_length...  1921    0.0  
PPXL02000001.1 Wickerhamomyces hampshirensis strain NRRL YB-4128 ...  1921    0.0  
PPKT01000023.1 Ogataea nonfermentans strain NRRL YB-2203 flattene...  1919    0.0  
LT598461.1 Lachancea dasiensis CBS 10888 genome assembly, chromos...  1917    0.0  
PPIX02000046.1 Ogataea populi-albae strain NRRL Y-48632 NODE_46_l...  1916    0.0  
AE016820.4 Ashbya gossypii ATCC 10895 chromosome VII, complete se...  1916    0.0  
LN736364.1 Lachancea lanzarotensis genome assembly LALA0, scaffol...  1916    0.0  
PPHT01000081.1 Ogataea henricii strain NRRL YB-2194 flattened_lin...  1916    0.0  
NW_019212883.1 Lachancea lanzarotensis genome assembly LALA0, sca...  1916    0.0  
NC_005788.4 Eremothecium gossypii ATCC 10895 chromosome VII, comp...  1916    0.0  
CP006026.1 Saccharomycetaceae sp. 'Ashbya aceri' chromosome VII, ...  1914    0.0  
FYBL01000016.1 Torulaspora microellipsoides genome assembly, cont...  1912    0.0  
JANBXE010000085.1 Wickerhamomyces bisporus strain VH7_F 85, whole...  1912    0.0  
LT598476.1 Lachancea sp. CBS 6924 genome assembly, chromosome: G,...  1910    0.0  
PPJO01000042.1 Kluyveromyces aestuarii strain NRRL YB-4510 NODE_4...  1910    0.0  
PPJO01000013.1 Kluyveromyces aestuarii strain NRRL YB-4510 NODE_1...  1910    0.0  
MQSX02000078.1 Sugiyamaella xylanicola (nom. inval.) strain UFMG-...  1906    0.0  
PPMH02000093.1 Wickerhamomyces bovis strain NRRL YB-4184 NODE_93_...  1906    0.0  
PPKO01000094.1 Ogataea glucozyma strain NRRL YB-2185 flattened_li...  1906    0.0  
AADM01000465.1 Lachancea waltii NCYC 2644 cont464, whole genome s...  1906    0.0  
HE616749.1 Torulaspora delbrueckii CBS 1146 chromosome 8, complet...  1906    0.0  
PPKR01000012.1 Ogataea minuta strain NRRL Y-411 NODE_12_length_83...  1906    0.0  
NC_016508.1 Torulaspora delbrueckii CBS 1146 chromosome 8, comple...  1906    0.0  
JFAV03000033.1 Hanseniaspora vineae strain T02/19AF xfSc0000000, ...  1905    0.0  
PPKS01000031.1 Ogataea naganishii strain NRRL Y-7654 NODE_31_leng...  1905    0.0  
JANBXH010000027.1 Kuraishia molischiana strain VH39_BB 27, whole ...  1905    0.0  
PPHU01000073.1 Ambrosiozyma ambrosiae strain NRRL Y-7524 flattene...  1903    0.0  
QYLQ01000035.1 Kluyveromyces nonfermentans strain NRRL Y-27343 fl...  1903    0.0  
PPNT01000111.1 Cyberlindnera xylosilytica strain NRRL YB-2097 fla...  1899    0.0  
PPLI01000098.1 Cyberlindnera misumaiensis strain NRRL Y-17389 fla...  1899    0.0  
JAFIIU010000017.1 Barnettozyma botsteinii strain 1118 scaffold000...  1899    0.0  
PPKZ02000081.1 Ambrosiozyma philentoma strain NRRL Y-7523 NODE_81...  1897    0.0  
CP002500.1 Eremothecium cymbalariae DBVPG#7215 chromosome 4, comp...  1897    0.0  
NC_016452.1 Eremothecium cymbalariae DBVPG#7215 chromosome 4, com...  1897    0.0  
LPNM01000013.1 Hanseniaspora osmophila strain AWRI3579 Hanseniasp...  1893    0.0  
PPHW01000174.1 Ambrosiozyma vanderkliftii strain NRRL Y-63633 fla...  1893    0.0  
PPKJ01000009.1 Ogataea trehaloabstinens strain NRRL Y-27595 NODE_...  1890    0.0  
QBLK01000090.1 Nadsonia starkeyi-henricii strain UCD142 NODE_90_l...  1888    0.0  
PPKP02000043.1 Ogataea kodamae strain NRRL Y-17234 NODE_43_length...  1882    0.0  
JAMAJS010000004.1 Saccharomycetales sp. PK3305 ctg_4, whole genom...  1882    0.0  
CR382124.1 Kluyveromyces lactis strain NRRL Y-1140 chromosome D c...  1877    0.0  
PPKY02000093.1 Ambrosiozyma oregonensis (nom. inval.) strain NRRL...  1877    0.0  
NC_006040.1 Kluyveromyces lactis strain NRRL Y-1140 chromosome D ...  1877    0.0  
PPNC01000139.1 Starmera amethionina strain NRRL Y-10978 flattened...  1873    0.0  
AP012217.1 Kluyveromyces marxianus DMKU3-1042 DNA, complete genom...  1871    0.0  
NC_036029.1 Kluyveromyces marxianus DMKU3-1042 DNA, complete geno...  1871    0.0  
VZWP01000066.1 Saccharomyces eubayanus x Saccharomyces uvarum str...  1869    0.0  
VZVN01000183.1 Saccharomyces cerevisiae x Saccharomyces kudriavze...  1869    0.0  
VZVB01000255.1 Saccharomyces cerevisiae x Saccharomyces eubayanus...  1869    0.0  
JANLBP010000030.1 Alternaria dauci isolate CALB1 scaffold30, whol...  1869    0.0  
CM003566.1 Saccharomyces sp. 'boulardii' strain unique28 chromoso...  1869    0.0  
MVPU01000017.1 Saccharomyces sp. M14 scaffold15, whole genome sho...  1869    0.0  
LT986474.1 Saccharomyces jurei genome assembly, chromosome: XII.1     1869    0.0  
CM034489.1 Saccharomyces uvarum strain CBS 7001 chromosome XII, w...  1869    0.0  
BK006945.2 TPA: Saccharomyces cerevisiae S288C chromosome XII, co...  1869    0.0  
PPLU02000035.1 [Candida] montana strain NRRL Y-17326 NODE_35_leng...  1869    0.0  
NC_001144.5 Saccharomyces cerevisiae S288C chromosome XII, comple...  1869    0.0  
JAGEVD010000506.1 Kluyveromyces sp. PCH397 tig00000581, whole gen...  1866    0.0  
JAGEVD010000505.1 Kluyveromyces sp. PCH397 tig00000580, whole gen...  1866    0.0  
JAGEVD010000295.1 Kluyveromyces sp. PCH397 tig00000367, whole gen...  1866    0.0  
CP080215.1 Saccharomyces bayanus strain FM677 chromosome XII          1866    0.0  
WACN01000021.1 Kluyveromyces starmeri strain UFMG-CM-Y3682 NODE_2...  1866    0.0  
PPIB01000070.1 Starmera quercuum strain NRRL YB-4281 flattened_li...  1864    0.0  
VZWS01000247.1 Saccharomyces cerevisiae x Saccharomyces kudriavze...  1864    0.0  
PPOK01000135.1 Kazachstania taianensis strain NRRL Y-48846 NODE_1...  1864    0.0  
JAMAIE010000059.1 Barnettozyma californica strain PB4207 ctg_59, ...  1858    0.0  
HE650828.1 Kazachstania africana CBS 2517 chromosome 8, complete ...  1857    0.0  
DS480635.1 Vanderwaltozyma polyspora DSM 70294 KpolScaffold516 ge...  1857    0.0  
PPOP02000110.1 Kazachstania bromeliacearum strain NRRL Y-48836 NO...  1857    0.0  
NW_001834437.1 Vanderwaltozyma polyspora DSM 70294 KpolScaffold51...  1857    0.0  
NC_018947.1 Kazachstania africana CBS 2517 chromosome 8, complete...  1857    0.0  
PPIC01000081.1 Starmera stellimalicola strain NRRL Y-17912 flatte...  1855    0.0  
PPJP02000040.1 Kluyveromyces dobzhanskii strain NRRL Y-1974 NODE_...  1855    0.0  
AEAV01000475.1 Kluyveromyces wickerhamii UCD 54-210 contig00897, ...  1855    0.0  
JACADK010000001.1 Blastobotrys adeninivorans strain TMCC 70007 Sc...  1853    0.0  
PPJH01000031.1 Blastobotrys raffinosifermentans strain NRRL Y-271...  1853    0.0  
PPOL02000167.1 Kazachstania siamensis strain NRRL Y-48842 NODE_16...  1853    0.0  
SRHL01000186.1 Hanseniaspora occidentalis var. citrica strain CBS...  1851    0.0  
PTXO01000010.1 Hanseniaspora gamundiae strain CRUB 1928 scaffold_...  1851    0.0  
CP058611.1 Zygotorulaspora mrakii strain NRRL Y-6702 chromosome 8     1851    0.0  
CP058607.1 Zygotorulaspora mrakii strain NRRL Y-6702 chromosome 4     1851    0.0  
NC_050726.1 Zygotorulaspora mrakii chromosome 8, complete sequence    1851    0.0  
NC_050722.1 Zygotorulaspora mrakii chromosome 4, complete sequence    1851    0.0  
NJIJ01000033.1 Kazachstania servazzii strain SRCM102023 contig000...  1849    0.0  
NJIJ01000034.1 Kazachstania servazzii strain SRCM102023 contig000...  1849    0.0  
NJIJ01000036.1 Kazachstania servazzii strain SRCM102023 contig000...  1849    0.0  
NJIJ01000040.1 Kazachstania servazzii strain SRCM102023 contig000...  1849    0.0  
NJIJ01000049.1 Kazachstania servazzii strain SRCM102023 contig000...  1849    0.0  
NJIJ01000052.1 Kazachstania servazzii strain SRCM102023 contig000...  1849    0.0  
NJIJ01000053.1 Kazachstania servazzii strain SRCM102023 contig000...  1849    0.0  
NJIJ01000054.1 Kazachstania servazzii strain SRCM102023 contig000...  1849    0.0  
NJIJ01000059.1 Kazachstania servazzii strain SRCM102023 contig000...  1849    0.0  
NJIJ01000060.1 Kazachstania servazzii strain SRCM102023 contig000...  1849    0.0  
NJIJ01000061.1 Kazachstania servazzii strain SRCM102023 contig000...  1849    0.0  
NJIJ01000063.1 Kazachstania servazzii strain SRCM102023 contig000...  1849    0.0  
NJIJ01000064.1 Kazachstania servazzii strain SRCM102023 contig000...  1849    0.0  
NJIJ01000066.1 Kazachstania servazzii strain SRCM102023 contig000...  1849    0.0  
NJIJ01000069.1 Kazachstania servazzii strain SRCM102023 contig000...  1849    0.0  
NJIJ01000071.1 Kazachstania servazzii strain SRCM102023 contig000...  1849    0.0  
NJIJ01000073.1 Kazachstania servazzii strain SRCM102023 contig000...  1849    0.0  
NJIJ01000074.1 Kazachstania servazzii strain SRCM102023 contig000...  1849    0.0  
NJIJ01000075.1 Kazachstania servazzii strain SRCM102023 contig000...  1849    0.0  
NJIJ01000085.1 Kazachstania servazzii strain SRCM102023 contig000...  1849    0.0  
CM036081.1 Saccharomycodes ludwigii strain NBRC 1722 chromosome I...  1847    0.0  
PPJI02000140.1 Blastobotrys proliferans strain NRRL Y-17577 NODE_...  1847    0.0  
NC_060201.1 Saccharomycodes ludwigii strain NBRC 1722 chromosome ...  1847    0.0  
PPJN02000062.1 Blastobotrys americana strain NRRL Y-6844 flattene...  1845    0.0  
PPJM02000016.1 Blastobotrys mokoenaii strain NRRL Y-27120 NODE_16...  1844    0.0  
NJIJ01000032.1 Kazachstania servazzii strain SRCM102023 contig000...  1842    0.0  
NJIJ01000062.1 Kazachstania servazzii strain SRCM102023 contig000...  1842    0.0  
JAGJTG010000017.1 Lipomyces starkeyi strain AS 2.1560 Contig17, w...  1842    0.0  
JAGJTG010000012.1 Lipomyces starkeyi strain AS 2.1560 Contig12, w...  1842    0.0  
SWFT01000003.1 Diutina rugosa strain CBS 613 scaffold116_size3346...  1840    0.0  
NW_022995053.1 Diutina rugosa strain CBS 613 chromosome Unknown s...  1840    0.0  
NJIJ01000043.1 Kazachstania servazzii strain SRCM102023 contig000...  1838    0.0  
CP030973.1 Saccharomyces kudriavzevii strain CR85 chromosome XII,...  1838    0.0  
NJIJ01000045.1 Kazachstania servazzii strain SRCM102023 contig000...  1836    0.0  
AABZ01000315.1 Saccharomyces mikatae IFO 1815 contig_884, whole g...  1832    0.0  
JANLBP010000028.1 Alternaria dauci isolate CALB1 scaffold28, whol...  1832    0.0  
PPKA01000099.1 Zygosaccharomyces bisporus strain NRRL Y-12626 fla...  1832    0.0  
AADM01000401.1 Lachancea waltii NCYC 2644 cont400, whole genome s...  1831    0.0  
CP049009.1 Saccharomyces pastorianus strain CBS 1483 chromosome S...  1831    0.0  
JANLBP010000035.1 Alternaria dauci isolate CALB1 scaffold35, whol...  1831    0.0  
PPIE02000061.1 Spencermartinsiella europaea strain NRRL Y-48265 N...  1829    0.0  
PPMK02000045.1 Trigonopsis vinaria strain NRRL Y-5715 NODE_45_len...  1829    0.0  
PPMA01000079.1 Barnettozyma pratensis strain NRRL Y-12696 flatten...  1829    0.0  
CR380958.2 Candida glabrata strain CBS138 chromosome L complete s...  1827    0.0  
NC_006035.2 [Candida] glabrata strain CBS138 chromosome L complet...  1827    0.0  
FXLY01000006.1 Kazachstania saulgeensis genome assembly, contig: ...  1825    0.0  
NJIJ01000055.1 Kazachstania servazzii strain SRCM102023 contig000...  1823    0.0  
PPJY02000051.1 Zygotorulaspora florentina strain NRRL Y-1560 NODE...  1823    0.0  
PPJK02000354.1 Blastobotrys niveus strain NRRL Y-17581 NODE_354_l...  1821    0.0  
OX291660.1 Blastobotrys aristata strain UCD613 genome assembly, c...  1821    0.0  
PPXN02000161.1 Grigorovia transvaalensis strain NRRL Y-17245 NODE...  1820    0.0  
PPJW01000181.1 Lipomyces sp. NRRL Y-11553 NODE_181_length_5280_co...  1820    0.0  
PUHR01000350.1 Kazachstania exigua strain OG2 scaffold_350, whole...  1820    0.0  
CAKOGT010000019.1 Kazachstania bulderi genome assembly, contig: K...  1820    0.0  
JAEVGP010000015.1 [Candida] nivariensis strain CBS 9983 tig24, wh...  1814    0.0  
JAEVGP010000005.1 [Candida] nivariensis strain CBS 9983 tig05, wh...  1814    0.0  
JAMAIF010000949.1 Wickerhamomyces sp. M8010 ctg_949, whole genome...  1814    0.0  
VAPW01000078.1 Kazachstania telluris strain UCD400 NODE_78_length...  1810    0.0  
JAMAIG010000885.1 Wickerhamomyces sp. PG4208 ctg_885, whole genom...  1808    0.0  
CAEFZW010000005.1 Kazachstania barnettii strain CLIB 1767 genome ...  1808    0.0  
NW_024545242.1 Kazachstania barnettii strain CLIB 1767 genome ass...  1808    0.0  
CP019493.1 Zygosaccharomyces parabailii strain ATCC 60483 chromos...  1807    0.0  
PPJV01000150.1 Lipomyces japonicus strain NRRL Y-17848 flattened_...  1807    0.0  
HE978314.1 Kazachstania naganishii CBS 8797 chromosome 1, complet...  1807    0.0  
NC_035922.1 Kazachstania naganishii CBS 8797 chromosome 1, comple...  1807    0.0  
PPMT01000013.1 Yueomyces sinensis strain NRRL Y-17406 NODE_13_len...  1805    0.0  
CP048993.1 Saccharomyces pastorianus strain CBS 1483 chromosome S...  1805    0.0  
KI547142.1 Spathaspora arborariae UFMG-19.1A unplaced genomic sca...  1803    0.0  
CAPW01000003.1 Candida castellii CBS 4332 WGS project CAPW0000000...  1803    0.0  
CP019500.1 Zygosaccharomyces parabailii strain ATCC 60483 chromos...  1797    0.0  
JAIWYV020000017.1 Kazachstania humilis strain YMX004033 scaffold1...  1797    0.0  
JAIWYV020000005.1 Kazachstania humilis strain YMX004033 scaffold0...  1797    0.0  
AMGY01000013.1 Capronia epimyces CBS 606.96 aczIQ-supercont1.13, ...  1796    0.0  
NW_006912916.1 Capronia epimyces CBS 606.96 aczIQ-supercont1.13, ...  1796    0.0  
PPOJ02000117.1 Kazachstania intestinalis strain NRRL Y-48847 NODE...  1794    0.0  
JAKZLQ010000155.1 Kazachstania bovina isolate CBS 16326 contig_77...  1788    0.0  
HE806320.1 Tetrapisispora blattae CBS 6284 chromosome 5, complete...  1777    0.0  
HE806319.1 Tetrapisispora blattae CBS 6284 chromosome 4, complete...  1777    0.0  
NC_020189.1 Tetrapisispora blattae CBS 6284 chromosome 5, complet...  1777    0.0  
NC_020188.1 Tetrapisispora blattae CBS 6284 chromosome 4, complet...  1777    0.0  
JAMAJF010000066.1 Kazachstania sp. Y4206 ctg_66, whole genome sho...  1775    0.0  
PPJU01000051.1 Lipomyces doorenjongii strain NRRL Y-27504 NODE_51...  1775    0.0  
JAFNJT010000233.1 Hanseniaspora lindneri strain CBS 285 NODE_233_...  1773    0.0  
UEGL01000052.1 Zygosaccharomyces sapae isolate ABT301 genome asse...  1772    0.0  
JAMALA010000109.1 Cystobasidiaceae sp. 2NF920 ctg_109, whole geno...  1770    0.0  
PPJC01000195.1 Botryozyma nematodophila strain NRRL Y-17705 NODE_...  1766    0.0  
PPJC01000194.1 Botryozyma nematodophila strain NRRL Y-17705 NODE_...  1766    0.0  
PPJC01000192.1 Botryozyma nematodophila strain NRRL Y-17705 NODE_...  1766    0.0  
PPJC01000188.1 Botryozyma nematodophila strain NRRL Y-17705 NODE_...  1766    0.0  
PPJC01000184.1 Botryozyma nematodophila strain NRRL Y-17705 NODE_...  1766    0.0  
PPJC01000183.1 Botryozyma nematodophila strain NRRL Y-17705 NODE_...  1766    0.0  
PPJC01000182.1 Botryozyma nematodophila strain NRRL Y-17705 NODE_...  1766    0.0  
PPJC01000180.1 Botryozyma nematodophila strain NRRL Y-17705 NODE_...  1766    0.0  
PPJC01000179.1 Botryozyma nematodophila strain NRRL Y-17705 NODE_...  1766    0.0  
PPJC01000178.1 Botryozyma nematodophila strain NRRL Y-17705 NODE_...  1766    0.0  
PPJC01000143.1 Botryozyma nematodophila strain NRRL Y-17705 NODE_...  1766    0.0  
PPJC01000142.1 Botryozyma nematodophila strain NRRL Y-17705 NODE_...  1766    0.0  
PPLF01000030.1 Danielozyma ontarioensis strain NRRL YB-1246 NODE_...  1764    0.0  
JAFMZF010000001.1 Kregervanrija delftensis strain NCC-J scaffold_...  1762    0.0  
UEGL01000006.1 Zygosaccharomyces sapae isolate ABT301 genome asse...  1760    0.0  
PPNM02000126.1 Kregervanrija fluxuum strain NRRL YB-4273 NODE_126...  1760    0.0  
PPJZ01000145.1 Zygosaccharomyces kombuchaensis strain NRRL YB-481...  1760    0.0  
JAFHAQ020000021.1 Kazachstania slooffiae strain ABBL 000022F_arro...  1760    0.0  
UEGL01000028.1 Zygosaccharomyces sapae isolate ABT301 genome asse...  1759    0.0  
PPXM02000005.1 Trigonopsis variabilis strain NRRL Y-1579 NODE_5_l...  1757    0.0  
SRHF01000095.1 Hanseniaspora sp. CRUB 1602 flattened_line_186, wh...  1757    0.0  
PPNY01000097.1 Hanseniaspora singularis (nom. inval.) strain ZIM2...  1755    0.0  
PPNQ01000118.1 Hanseniaspora hatyaiensis (nom. inval.) strain ZIM...  1751    0.0  
CAPT01000119.1 Nakaseomyces delphensis CBS 2170 WGS project CAPT0...  1749    0.0  
JABFEO010000007.1 Hanseniaspora mollemarum strain CBS 15034 NODE_...  1740    0.0  
PPMD02000032.1 Zygoascus meyerae strain NRRL Y-17319 NODE_32_leng...  1736    0.0  
JAFMZF010000003.1 Kregervanrija delftensis strain NCC-J scaffold_...  1736    0.0  
JNFV01000008.1 Saccharomycopsis fodiens strain CBS 8332 scaffold_...  1735    0.0  
JNFV01000007.1 Saccharomycopsis fodiens strain CBS 8332 scaffold_...  1735    0.0  
NSGQ01000174.1 Spathaspora sp. JA1 scaffold_174, whole genome sho...  1735    0.0  
JNFU01000008.1 Saccharomycopsis schoenii strain CBS 7425 scaffold...  1733    0.0  
PPOY01000027.1 [Candida] tammaniensis strain NRRL Y-8257 NODE_27_...  1731    0.0  
PPNX01000081.1 Hanseniaspora pseudoguilliermondii strain ZIM213 N...  1729    0.0  
CP025324.1 Saccharomycopsis malanga strain KCN26 chromosome 4         1724    0.0  
SRHG01000087.1 Hanseniaspora guilliermondii strain NRRL Y-1625 fl...  1724    0.0  
NJIJ01000041.1 Kazachstania servazzii strain SRCM102023 contig000...  1722    0.0  
PTQS01000009.1 Hanseniaspora uvarum strain CBA6001 contig9, whole...  1718    0.0  
PTQS01000008.1 Hanseniaspora uvarum strain CBA6001 contig8, whole...  1718    0.0  
PTQS01000014.1 Hanseniaspora uvarum strain CBA6001 contig14, whol...  1718    0.0  
PTQS01000011.1 Hanseniaspora uvarum strain CBA6001 contig11, whol...  1718    0.0  
PTQS01000010.1 Hanseniaspora uvarum strain CBA6001 contig10, whol...  1718    0.0  
PPJQ02000060.1 Kockiozyma suomiensis strain NRRL Y-17356 NODE_60_...  1718    0.0  
CP012823.1 Saccharomycopsis fibuligera strain KPH12 chromosome 1,...  1714    0.0  
CP012809.1 Saccharomycopsis fibuligera x Saccharomycopsis cf. fib...  1714    0.0  
PPKC01000049.1 Tetrapisispora iriomotensis strain NRRL Y-27309 fl...  1714    0.0  
PTQS01000012.1 Hanseniaspora uvarum strain CBA6001 contig12, whol...  1712    0.0  
LPNL01000013.1 Hanseniaspora opuntiae strain AWRI3578 Hanseniaspo...  1712    0.0  
PPLD01000124.1 Hanseniaspora clermontiae strain NRRL Y-27515 flat...  1712    0.0  
CP012816.1 Saccharomycopsis fibuligera x Saccharomycopsis cf. fib...  1709    0.0  
JANSJT010000033.1 [Candida] blankii strain ABL contig_45_pilon, w...  1709    0.0  
JNFW01000011.1 Saccharomycopsis fermentans strain CBS 7830 scaffo...  1701    0.0  
SRHI01000135.1 Hanseniaspora lachancei strain NRRL Y-27514 flatte...  1696    0.0  
PPKB01000052.1 Tetrapisispora fleetii strain NRRL Y-27350 NODE_52...  1688    0.0  
PPKD01000049.1 Tetrapisispora namnaoensis strain NRRL Y-27982 NOD...  1683    0.0  
CAPU01000149.1 Candida bracarensis CBS 10154 WGS project CAPU0000...  1676    0.0  
PPJR02000002.1 Lipomyces oligophaga strain NRRL Y-17247 NODE_2_le...  1674    0.0  
PPIS01000088.1 Pichia exigua strain NRRL Y-10920 flattened_line_1...  1670    0.0  
PPIN02000114.1 Pichia occidentalis strain NRRL Y-7552 NODE_114_le...  1664    0.0  
HE612864.1 Tetrapisispora phaffii CBS 4417 chromosome 9, complete...  1659    0.0  
NC_016528.1 Tetrapisispora phaffii CBS 4417 chromosome 9, complet...  1659    0.0  
RAOL01000255.1 Neurospora sp. FGSC 26629 scaffold255.1, whole gen...  1644    0.0  
RAOM01000271.1 Neurospora sp. LNF1-1 scaffold271.1, whole genome ...  1644    0.0  
JAJJXF010000074.1 Tricharina praecox strain CBS 144465 BZA05scaff...  1640    0.0  
FUGC01000084.1 Zygosaccharomyces bailii strain IST302 genome asse...  1637    0.0  
NDIQ01000021.1 Wickerhamiella sorbophila strain DS02 contig3, who...  1629    0.0  
NW_020194004.1 Wickerhamiella sorbophila strain DS02 chromosome U...  1629    0.0  
PPMR02000138.1 Cyberlindnera petersonii strain NRRL YB-3808 NODE_...  1626    0.0  
NDIQ01000022.1 Wickerhamiella sorbophila strain DS02 contig2, who...  1618    0.0  
NDIQ01000001.1 Wickerhamiella sorbophila strain DS02 contig1, who...  1618    0.0  
NW_020194005.1 Wickerhamiella sorbophila strain DS02 chromosome U...  1618    0.0  
NW_020193984.1 Wickerhamiella sorbophila strain DS02 chromosome U...  1618    0.0  
JAMYHD010000361.1 Pichia sp. PX1907B ctg_361, whole genome shotgu...  1609    0.0  
PPMO02000108.1 Pichia terricola strain NRRL YB-4310 NODE_108_leng...  1609    0.0  
JAMAJE010000137.1 Candida sp. PB3310 ctg_137, whole genome shotgu...  1607    0.0  
JAGFJS020000022.1 Aureobasidium zeae strain KZ1 contig22, whole g...  1594    0.0  
JALILR010000026.1 Umbilicaria deusta isolate TBG_2334 Scaffolds_2...  1591    0.0  
JALILX010000039.1 Umbilicaria grisea isolate TBG_2336 Scaffolds_1...  1589    0.0  
JAGHQL010000301.1 Glutinoglossum americanum strain GBOQ0MN5Z8 sca...  1589    0.0  
SELW01000612.1 [Candida] inconspicua strain CBS 180 scaffold20_si...  1581    0.0  
NESQ01000673.1 Tuber borchii strain Tbo3840 B9Z19scaffold_673, wh...  1572    0.0  
JAKSGJ010000128.1 Aureobasidium sp. TD-062 128, whole genome shot...  1570    0.0  
JAJJJQ010000026.1 Aureobasidium mangrovei isolate SARA-138H conti...  1570    0.0  
JAJDFE010000234.1 Geoglossum glabrum strain SNMEAD4Z8R 234, whole...  1568    0.0  
JAMKPW010000037.1 Zalaria obscura isolate JY119 NODE_47_length_89...  1568    0.0  
JALILQ010000097.1 Umbilicaria freyi isolate TBG_2329 Scaffolds_62...  1567    0.0  
JAKLML010000161.1 Aureobasidium lini strain FJII-L3-CM-P3 NODE_16...  1561    0.0  
MSDY01000012.1 Aureobasidium sp. FSWF8-4 FSW8-bin-4-scaffold_95, ...  1561    0.0  
JACWFU010000004.1 Aureobasidium leucospermi strain VS I D KN 2 VS...  1561    0.0  
CAIJEN010000012.1 Aureobasidium sp. AWRI4619 CO-2020 genome assem...  1559    0.0  
JAJDFF010000358.1 Geoglossum cookeanum strain AXV2JGJCKQ 358, who...  1557    0.0  
JAJVDC010000460.1 Neofusicoccum ribis strain M1-105 NODE_460_leng...  1555    0.0  
CAIJEN010000013.1 Aureobasidium sp. AWRI4619 CO-2020 genome assem...  1554    0.0  
SWBF01000142.1 Aureobasidium sp. EXF-10727 contig_141, whole geno...  1554    0.0  
CAINUL010000013.1 Aureobasidium sp. AWRI4620 CO-2020 genome assem...  1554    0.0  
SWBG01000120.1 Aureobasidium sp. EXF-10728 contig_119, whole geno...  1554    0.0  
JAHFYN010000134.1 Aureobasidium sp. EXF-3399 contig133, whole gen...  1548    0.0  
CAIJEO010000007.1 Aureobasidium sp. AWRI4233 CO-2020 genome assem...  1548    0.0  
SWBK01000757.1 Aureobasidium sp. EXF-12344 contig_756, whole geno...  1548    0.0  
SWBJ01000377.1 Aureobasidium sp. EXF-12298 contig_376, whole geno...  1548    0.0  
SWBL01000854.1 Aureobasidium sp. EXF-3400 contig_853, whole genom...  1548    0.0  
CAINUL010000014.1 Aureobasidium sp. AWRI4620 CO-2020 genome assem...  1537    0.0  
PPKL01000026.1 Ogataea pini strain NRRL Y-11528 NODE_26_length_13...  1535    0.0  
KV454217.1 Wickerhamomyces anomalus NRRL Y-366-8 unplaced genomic...  1533    0.0  
NW_017567119.1 Wickerhamomyces anomalus NRRL Y-366-8 unplaced gen...  1533    0.0  
ANNA01000027.1 [Candida] ethanolica M2 contig27, whole genome sho...  1531    0.0  
JAEQDS010000054.1 Macrophomina phaseolina strain mp053 scf7180000...  1528    0.0  
WWBZ02000031.1 Botryosphaeria dothidea strain sdau11-99 scaffold3...  1528    0.0  
WWBZ02000013.1 Botryosphaeria dothidea strain sdau11-99 scaffold1...  1528    0.0  
WWBZ02000002.1 Botryosphaeria dothidea strain sdau11-99 scaffold1...  1528    0.0  
JAJJID010000923.1 Macrophomina pseudophaseolina strain WAC 2767 9...  1522    0.0  
JAKSGN010000035.1 Macrophomina tecta strain BRIP 70781 contig_11,...  1522    0.0  
JAADKB010000015.1 Delphinella strobiligena strain CBS 735.71 BDV9...  1522    0.0  
BJFO01000008.1 Pichia manshurica YM63 DNA, scf7180000000035, whol...  1519    0.0  
BJFO01000007.1 Pichia manshurica YM63 DNA, scf7180000000034, whol...  1519    0.0  
BJFO01000004.1 Pichia manshurica YM63 DNA, scf7180000000029, whol...  1519    0.0  
BJFO01000002.1 Pichia manshurica YM63 DNA, scf7180000000027, whol...  1519    0.0  
PPNZ02000154.1 Cyberlindnera maclurae strain NRRL Y-5377 NODE_154...  1517    0.0  
JAEQDS010000056.1 Macrophomina phaseolina strain mp053 scf7180000...  1517    0.0  
JAHWDD010000016.1 Exophiala sp. HKRS030 KN847348.1_RaGOO, whole g...  1504    0.0  
CAIF01000346.1 Wickerhamomyces ciferrii WGS project CAIF00000000 ...  1502    0.0  
NW_011887394.1 Wickerhamomyces ciferrii WGS project CAIF00000000 ...  1502    0.0  
JAMRYE010000013.1 Rhinocladiella similis strain Poitiers_1 contig...  1500    0.0  
AADM01000467.1 Lachancea waltii NCYC 2644 cont466, whole genome s...  1496    0.0  
AADM01000434.1 Lachancea waltii NCYC 2644 cont433, whole genome s...  1463    0.0  
PPMV02000005.1 Yamadazyma philogaea strain NRRL Y-7813 NODE_5_len...  1463    0.0  
PPIO01000101.1 Pichia norvegensis strain NRRL Y-7687 flattened_li...  1448    0.0  
JAMACU010000014.1 [Candida] aaseri strain B8007 ctg_14, whole gen...  1448    0.0  
PPMF01000095.1 Yamadazyma nakazawae strain NRRL Y-7903 NODE_95_le...  1447    0.0  
MVNT01000028.1 Yamadazyma laniorum strain yHMH7 NODE_28_length_81...  1445    0.0  
PPMW01000057.1 Yamadazyma scolyti strain NRRL Y-5512 NODE_57_leng...  1443    0.0  
JH795862.1 Dacryopinax primogenitus strain DJM-731 SS1 chromosome...  1426    0.0  
NW_024467205.1 Dacryopinax primogenitus strain DJM-731 SS1 chromo...  1426    0.0  
QGOD01000262.1 Sarcodon sp. MG97 scaffold289_cov1430, whole genom...  1423    0.0  
JACYCB010000058.1 [Candida] oceani strain 2020i151 scaffold_58, w...  1423    0.0  
PPLS02000040.1 Teunomyces gatunensis strain NRRL Y-48064 NODE_40_...  1413    0.0  
PPLR01000085.1 Teunomyces kruisii strain NRRL Y-17087 flattened_l...  1411    0.0  
LQMS01001762.1 Spathaspora girioi strain UFMG-CM-Y302 NODE_588_le...  1369    0.0  
LQMS01001847.1 Spathaspora girioi strain UFMG-CM-Y302 NODE_519_le...  1369    0.0  
LQMS01001866.1 Spathaspora girioi strain UFMG-CM-Y302 NODE_503_le...  1369    0.0  
LQMS01001918.1 Spathaspora girioi strain UFMG-CM-Y302 NODE_460_le...  1369    0.0  
CP024757.1 Hyphopichia pseudoburtonii isolate makgeolli chromosom...  1363    0.0  
CP024756.1 Hyphopichia pseudoburtonii isolate makgeolli chromosom...  1363    0.0  
CP024753.1 Hyphopichia pseudoburtonii isolate makgeolli chromosom...  1363    0.0  
PPLP01000045.1 Suhomyces canberraensis strain NRRL YB-2417 NODE_4...  1349    0.0  
PPNP01000058.1 Hyphopichia gotoi strain NRRL Y-27225 NODE_58_leng...  1338    0.0  
PPNO02000030.1 Hyphopichia rhagii strain NRRL Y-2594 NODE_30_leng...  1338    0.0  
AADM01000445.1 Lachancea waltii NCYC 2644 cont444, whole genome s...  1312    0.0  
JANBXF010000031.1 Ogataea ramenticola strain VH64_CZ 31, whole ge...  1304    0.0  
PPMQ02000237.1 Hyphopichia heimii strain NRRL Y-7502 NODE_237_len...  1301    0.0  
PPJJ02000170.1 Blastobotrys peoriensis strain NRRL YB-2290 NODE_1...  1271    0.0  
SWBH01004620.1 Aureobasidium sp. EXF-8845 contig_4619, whole geno...  1266    0.0  
SWBI01000543.1 Aureobasidium sp. EXF-8846 contig_542, whole genom...  1266    0.0  


>CP017630.1 Candida albicans SC5314 chromosome R sequence
Length=2286237

 Score = 3526 bits (1909),  Expect = 0.0
 Identities = 1912/1913 (99%), Gaps = 1/1913 (0%)
 Strand=Plus/Plus

Query  1        CAAGGTTTCCGTAGGTGAACCTGCGGAAGGATCATTACTGATTTGCTTAATTGCACCACA  60
                ||||||||||||||||||||||||||||||||||||||||||||||||||||||||||||
Sbjct  1892986  CAAGGTTTCCGTAGGTGAACCTGCGGAAGGATCATTACTGATTTGCTTAATTGCACCACA  1893045

Query  61       TGTGTTTTTCTTTGAAACAAACTTGCTTTGGCGGTGGGCCCAGCCTGCCGCCAGAGGTCT  120
                ||||||||||||||||||||||||||||||||||||||||||||||||||||||||||||
Sbjct  1893046  TGTGTTTTTCTTTGAAACAAACTTGCTTTGGCGGTGGGCCCAGCCTGCCGCCAGAGGTCT  1893105

Query  121      AAACTTACAACCAATTTTTTATCAACTTGTCACACCAGATTATTACTAATAGTCAAAACT  180
                ||||||||||||||||||||||||||||||||||||||||||||||||||||||||||||
Sbjct  1893106  AAACTTACAACCAATTTTTTATCAACTTGTCACACCAGATTATTACTAATAGTCAAAACT  1893165

Query  181      TTCAACAACGGATCTCTTGGTTCTCGCATCGATGAAGAACGCAGCGAAATGCGATACGTA  240
                ||||||||||||||||||||||||||||||||||||||||||||||||||||||||||||
Sbjct  1893166  TTCAACAACGGATCTCTTGGTTCTCGCATCGATGAAGAACGCAGCGAAATGCGATACGTA  1893225

Query  241      ATATGAATTGCAGATATTCGTGAATCATCGAATCTTTGAACGCACATTGCGCCCTCTGGT  300
                ||||||||||||||||||||||||||||||||||||||||||||||||||||||||||||
Sbjct  1893226  ATATGAATTGCAGATATTCGTGAATCATCGAATCTTTGAACGCACATTGCGCCCTCTGGT  1893285

Query  301      ATTCCGGAGGGCATGCCTGTTTGAGCGTCGTTTCTCCCTCAAACCGCTGGGTTTGGTGTT  360
                ||||||||||||||||||||||||||||||||||||||||||||||||||||||||||||
Sbjct  1893286  ATTCCGGAGGGCATGCCTGTTTGAGCGTCGTTTCTCCCTCAAACCGCTGGGTTTGGTGTT  1893345

Query  361      GAGCAATACGACTTGGGTTTGCTTGAAAGACGGTAGTGGTAAGGCGGGATCGCTTTGACA  420
                ||||||||||||||||||||||||||||||||||||||||||||||||||||||||||||
Sbjct  1893346  GAGCAATACGACTTGGGTTTGCTTGAAAGACGGTAGTGGTAAGGCGGGATCGCTTTGACA  1893405

Query  421      ATGGCTTAGGTCTAACCAAAAACATTGCTTGCGGCGGTAACGTCCACCACGTATATCTTC  480
                ||||||||||||||||||||||||||||||||||||||||||||||||||||||||||||
Sbjct  1893406  ATGGCTTAGGTCTAACCAAAAACATTGCTTGCGGCGGTAACGTCCACCACGTATATCTTC  1893465

Query  481      AAACTTTGACCTCAAATCAGGTAGGACTACCCGCTGAACTTAAGCATATCAATAAGCGGA  540
                ||||||||||||||||||||||||||||||||||||||||||||||||||||||||||||
Sbjct  1893466  AAACTTTGACCTCAAATCAGGTAGGACTACCCGCTGAACTTAAGCATATCAATAAGCGGA  1893525

Query  541      GGAAAAGAAACCAACAGGGATTGCCTCAGTAGCGGCGAGTGAAGCGGCAAAAGCTCAAAT  600
                ||||||||||||||||||||||||||||||||||||||||||||||||||||||||||||
Sbjct  1893526  GGAAAAGAAACCAACAGGGATTGCCTCAGTAGCGGCGAGTGAAGCGGCAAAAGCTCAAAT  1893585

Query  601      TTGAAATCTGGCGTCTTTGGCGTCCGAGTTGTAATTTGAAGAAGGTATCTTTGGGCCCGG  660
                ||||||||||||||||||||||||||||||||||||||||||||||||||||||||||||
Sbjct  1893586  TTGAAATCTGGCGTCTTTGGCGTCCGAGTTGTAATTTGAAGAAGGTATCTTTGGGCCCGG  1893645

Query  661      CTCTTGTCTATGTTCCTTGGAACAGGACGTCACAGAGGGTGAGAATCCCGTGCGATGAGA  720
                ||||||||||||||||||||||||||||||||||||||||||||||||||||||||||||
Sbjct  1893646  CTCTTGTCTATGTTCCTTGGAACAGGACGTCACAGAGGGTGAGAATCCCGTGCGATGAGA  1893705

Query  721      TGACCCGGGTCTGTGTAAAGTTCCTTCGACGAGTCGAGTTGTTTGGGAATGCAGCTCTAA  780
                ||||||||||||||||||||||||||||||||||||||||||||||||||||||||||||
Sbjct  1893706  TGACCCGGGTCTGTGTAAAGTTCCTTCGACGAGTCGAGTTGTTTGGGAATGCAGCTCTAA  1893765

Query  781      GTGGGTGGTAAATTCCATCTAAAGCTAAATATTGGCGAGAGACCGATAGCGAACAAGTAC  840
                ||||||||||||||||||||||||||||||||||||||||||||||||||||||||||||
Sbjct  1893766  GTGGGTGGTAAATTCCATCTAAAGCTAAATATTGGCGAGAGACCGATAGCGAACAAGTAC  1893825

Query  841      AGTGATGGAAAGATGAAAAGAACTTTGAAAAGAGAGTGAAAAAGTACGTGAAATTGTTGA  900
                ||||||||||||||||||||||||||||||||||||||||||||||||||||||||||||
Sbjct  1893826  AGTGATGGAAAGATGAAAAGAACTTTGAAAAGAGAGTGAAAAAGTACGTGAAATTGTTGA  1893885

Query  901      AAGGGAAGGGCTTGAGATCAGACTTGGTATTTTGCATGCTGCTCTCTCGGGGGCGGCCGC  960
                ||||||||||||||||||||||||||||||||||||||||||||||||||||||||||||
Sbjct  1893886  AAGGGAAGGGCTTGAGATCAGACTTGGTATTTTGCATGCTGCTCTCTCGGGGGCGGCCGC  1893945

Query  961      TGCGGTTTACCGGGCCAGCATCGGTTTGGAGCGGCAGGATAATGGCGGAGGAATGTGGCA  1020
                ||||||||||||||||||||||||||||||||||||||||||||||||||||||||||||
Sbjct  1893946  TGCGGTTTACCGGGCCAGCATCGGTTTGGAGCGGCAGGATAATGGCGGAGGAATGTGGCA  1894005

Query  1021     CGGCTTCTGCTGTGTGTTATAGCCTCTGACGATACTGCCAGCCTAGACCGAGGACTGCGG  1080
                ||||||||||||||||||||||||||||||||||||||||||||||||||||||||||||
Sbjct  1894006  CGGCTTCTGCTGTGTGTTATAGCCTCTGACGATACTGCCAGCCTAGACCGAGGACTGCGG  1894065

Query  1081     TTTTTAACCTAGGATGTTGGCATAATGATCTTAAGTCGCCCGTCTTGAAACACGGACCAA  1140
                ||||| ||||||||||||||||||||||||||||||||||||||||||||||||||||||
Sbjct  1894066  TTTTT-ACCTAGGATGTTGGCATAATGATCTTAAGTCGCCCGTCTTGAAACACGGACCAA  1894124

Query  1141     GGAGTCTAACGTCTATGCGAGTGTTTGGGTGTAAAACCCGTACGCGTAATGAAAGTGAAC  1200
                ||||||||||||||||||||||||||||||||||||||||||||||||||||||||||||
Sbjct  1894125  GGAGTCTAACGTCTATGCGAGTGTTTGGGTGTAAAACCCGTACGCGTAATGAAAGTGAAC  1894184

Query  1201     GAAGGTGGGGGCCCATTAGGGTGCACCATCGACCGATCCTGATGTGTTCGGATGGATTTG  1260
                ||||||||||||||||||||||||||||||||||||||||||||||||||||||||||||
Sbjct  1894185  GAAGGTGGGGGCCCATTAGGGTGCACCATCGACCGATCCTGATGTGTTCGGATGGATTTG  1894244

Query  1261     AGTAAGAGCATAGCTGTTGGGACCCGAAAGATGGTGAACTATGCCTGAATAGGGTGAAGC  1320
                ||||||||||||||||||||||||||||||||||||||||||||||||||||||||||||
Sbjct  1894245  AGTAAGAGCATAGCTGTTGGGACCCGAAAGATGGTGAACTATGCCTGAATAGGGTGAAGC  1894304

Query  1321     CAGAGGAAACTCTGGTGGAGGCTCGTAGCGGTTCTGACGTGCAAATCGATCGTCGAATTT  1380
                ||||||||||||||||||||||||||||||||||||||||||||||||||||||||||||
Sbjct  1894305  CAGAGGAAACTCTGGTGGAGGCTCGTAGCGGTTCTGACGTGCAAATCGATCGTCGAATTT  1894364

Query  1381     GGGTATAGGGGCGAAAGACTAATCGAACCATCTAGTAGCTGGTTCCTGCCGAAGTTTCCC  1440
                ||||||||||||||||||||||||||||||||||||||||||||||||||||||||||||
Sbjct  1894365  GGGTATAGGGGCGAAAGACTAATCGAACCATCTAGTAGCTGGTTCCTGCCGAAGTTTCCC  1894424

Query  1441     TCAGGATAGCAGAAGCTCGTATCAGTTTTATGAGGTAAAGCGAATGATTAGAAGTCTTGG  1500
                ||||||||||||||||||||||||||||||||||||||||||||||||||||||||||||
Sbjct  1894425  TCAGGATAGCAGAAGCTCGTATCAGTTTTATGAGGTAAAGCGAATGATTAGAAGTCTTGG  1894484

Query  1501     GGTTGAAATGACCTTAACTTATTCTCAAACTTTAAATATGTAAGAAGTCCTTGTTGCTTA  1560
                ||||||||||||||||||||||||||||||||||||||||||||||||||||||||||||
Sbjct  1894485  GGTTGAAATGACCTTAACTTATTCTCAAACTTTAAATATGTAAGAAGTCCTTGTTGCTTA  1894544

Query  1561     ATTGAACGTGGACAATTGAATGAAGAGCTTTTAGTGGGCCATTTTTGGTAAGCAGAACTG  1620
                ||||||||||||||||||||||||||||||||||||||||||||||||||||||||||||
Sbjct  1894545  ATTGAACGTGGACAATTGAATGAAGAGCTTTTAGTGGGCCATTTTTGGTAAGCAGAACTG  1894604

Query  1621     GCGATGCGGGATGAACCGAACGTGAAGTTAAAGTGCCGGAATGCACGCTCATCAGACACC  1680
                ||||||||||||||||||||||||||||||||||||||||||||||||||||||||||||
Sbjct  1894605  GCGATGCGGGATGAACCGAACGTGAAGTTAAAGTGCCGGAATGCACGCTCATCAGACACC  1894664

Query  1681     ACAAAAGGTGTTAGTTCATCTAGACAGCCGGACGGTGGCCATGGAAGTCGGAATCCGCTA  1740
                ||||||||||||||||||||||||||||||||||||||||||||||||||||||||||||
Sbjct  1894665  ACAAAAGGTGTTAGTTCATCTAGACAGCCGGACGGTGGCCATGGAAGTCGGAATCCGCTA  1894724

Query  1741     AGGAGTGTGTAACAACTCACCGGCCGAATGAACTAGCCCTGAAAATGGATGGCGCTCAAG  1800
                ||||||||||||||||||||||||||||||||||||||||||||||||||||||||||||
Sbjct  1894725  AGGAGTGTGTAACAACTCACCGGCCGAATGAACTAGCCCTGAAAATGGATGGCGCTCAAG  1894784

Query  1801     CGTGCTACTTATACTTCACCGTGATTGCTGTTTTGACGCTTTCACGAGTAGGCAGGCGTG  1860
                ||||||||||||||||||||||||||||||||||||||||||||||||||||||||||||
Sbjct  1894785  CGTGCTACTTATACTTCACCGTGATTGCTGTTTTGACGCTTTCACGAGTAGGCAGGCGTG  1894844

Query  1861     GAGGTCAGTGACGAAGCCTTTGCTGTAAAGCTGGGTCGAACGGCCTCTAGTGC  1913
                |||||||||||||||||||||||||||||||||||||||||||||||||||||
Sbjct  1894845  GAGGTCAGTGACGAAGCCTTTGCTGTAAAGCTGGGTCGAACGGCCTCTAGTGC  1894897


>NC_032096.1 Candida albicans SC5314 chromosome R, complete sequence
Length=2286237

 Score = 3526 bits (1909),  Expect = 0.0
 Identities = 1912/1913 (99%), Gaps = 1/1913 (0%)
 Strand=Plus/Plus

Query  1        CAAGGTTTCCGTAGGTGAACCTGCGGAAGGATCATTACTGATTTGCTTAATTGCACCACA  60
                ||||||||||||||||||||||||||||||||||||||||||||||||||||||||||||
Sbjct  1892986  CAAGGTTTCCGTAGGTGAACCTGCGGAAGGATCATTACTGATTTGCTTAATTGCACCACA  1893045

Query  61       TGTGTTTTTCTTTGAAACAAACTTGCTTTGGCGGTGGGCCCAGCCTGCCGCCAGAGGTCT  120
                ||||||||||||||||||||||||||||||||||||||||||||||||||||||||||||
Sbjct  1893046  TGTGTTTTTCTTTGAAACAAACTTGCTTTGGCGGTGGGCCCAGCCTGCCGCCAGAGGTCT  1893105

Query  121      AAACTTACAACCAATTTTTTATCAACTTGTCACACCAGATTATTACTAATAGTCAAAACT  180
                ||||||||||||||||||||||||||||||||||||||||||||||||||||||||||||
Sbjct  1893106  AAACTTACAACCAATTTTTTATCAACTTGTCACACCAGATTATTACTAATAGTCAAAACT  1893165

Query  181      TTCAACAACGGATCTCTTGGTTCTCGCATCGATGAAGAACGCAGCGAAATGCGATACGTA  240
                ||||||||||||||||||||||||||||||||||||||||||||||||||||||||||||
Sbjct  1893166  TTCAACAACGGATCTCTTGGTTCTCGCATCGATGAAGAACGCAGCGAAATGCGATACGTA  1893225

Query  241      ATATGAATTGCAGATATTCGTGAATCATCGAATCTTTGAACGCACATTGCGCCCTCTGGT  300
                ||||||||||||||||||||||||||||||||||||||||||||||||||||||||||||
Sbjct  1893226  ATATGAATTGCAGATATTCGTGAATCATCGAATCTTTGAACGCACATTGCGCCCTCTGGT  1893285

Query  301      ATTCCGGAGGGCATGCCTGTTTGAGCGTCGTTTCTCCCTCAAACCGCTGGGTTTGGTGTT  360
                ||||||||||||||||||||||||||||||||||||||||||||||||||||||||||||
Sbjct  1893286  ATTCCGGAGGGCATGCCTGTTTGAGCGTCGTTTCTCCCTCAAACCGCTGGGTTTGGTGTT  1893345

Query  361      GAGCAATACGACTTGGGTTTGCTTGAAAGACGGTAGTGGTAAGGCGGGATCGCTTTGACA  420
                ||||||||||||||||||||||||||||||||||||||||||||||||||||||||||||
Sbjct  1893346  GAGCAATACGACTTGGGTTTGCTTGAAAGACGGTAGTGGTAAGGCGGGATCGCTTTGACA  1893405

Query  421      ATGGCTTAGGTCTAACCAAAAACATTGCTTGCGGCGGTAACGTCCACCACGTATATCTTC  480
                ||||||||||||||||||||||||||||||||||||||||||||||||||||||||||||
Sbjct  1893406  ATGGCTTAGGTCTAACCAAAAACATTGCTTGCGGCGGTAACGTCCACCACGTATATCTTC  1893465

Query  481      AAACTTTGACCTCAAATCAGGTAGGACTACCCGCTGAACTTAAGCATATCAATAAGCGGA  540
                ||||||||||||||||||||||||||||||||||||||||||||||||||||||||||||
Sbjct  1893466  AAACTTTGACCTCAAATCAGGTAGGACTACCCGCTGAACTTAAGCATATCAATAAGCGGA  1893525

Query  541      GGAAAAGAAACCAACAGGGATTGCCTCAGTAGCGGCGAGTGAAGCGGCAAAAGCTCAAAT  600
                ||||||||||||||||||||||||||||||||||||||||||||||||||||||||||||
Sbjct  1893526  GGAAAAGAAACCAACAGGGATTGCCTCAGTAGCGGCGAGTGAAGCGGCAAAAGCTCAAAT  1893585

Query  601      TTGAAATCTGGCGTCTTTGGCGTCCGAGTTGTAATTTGAAGAAGGTATCTTTGGGCCCGG  660
                ||||||||||||||||||||||||||||||||||||||||||||||||||||||||||||
Sbjct  1893586  TTGAAATCTGGCGTCTTTGGCGTCCGAGTTGTAATTTGAAGAAGGTATCTTTGGGCCCGG  1893645

Query  661      CTCTTGTCTATGTTCCTTGGAACAGGACGTCACAGAGGGTGAGAATCCCGTGCGATGAGA  720
                ||||||||||||||||||||||||||||||||||||||||||||||||||||||||||||
Sbjct  1893646  CTCTTGTCTATGTTCCTTGGAACAGGACGTCACAGAGGGTGAGAATCCCGTGCGATGAGA  1893705

Query  721      TGACCCGGGTCTGTGTAAAGTTCCTTCGACGAGTCGAGTTGTTTGGGAATGCAGCTCTAA  780
                ||||||||||||||||||||||||||||||||||||||||||||||||||||||||||||
Sbjct  1893706  TGACCCGGGTCTGTGTAAAGTTCCTTCGACGAGTCGAGTTGTTTGGGAATGCAGCTCTAA  1893765

Query  781      GTGGGTGGTAAATTCCATCTAAAGCTAAATATTGGCGAGAGACCGATAGCGAACAAGTAC  840
                ||||||||||||||||||||||||||||||||||||||||||||||||||||||||||||
Sbjct  1893766  GTGGGTGGTAAATTCCATCTAAAGCTAAATATTGGCGAGAGACCGATAGCGAACAAGTAC  1893825

Query  841      AGTGATGGAAAGATGAAAAGAACTTTGAAAAGAGAGTGAAAAAGTACGTGAAATTGTTGA  900
                ||||||||||||||||||||||||||||||||||||||||||||||||||||||||||||
Sbjct  1893826  AGTGATGGAAAGATGAAAAGAACTTTGAAAAGAGAGTGAAAAAGTACGTGAAATTGTTGA  1893885

Query  901      AAGGGAAGGGCTTGAGATCAGACTTGGTATTTTGCATGCTGCTCTCTCGGGGGCGGCCGC  960
                ||||||||||||||||||||||||||||||||||||||||||||||||||||||||||||
Sbjct  1893886  AAGGGAAGGGCTTGAGATCAGACTTGGTATTTTGCATGCTGCTCTCTCGGGGGCGGCCGC  1893945

Query  961      TGCGGTTTACCGGGCCAGCATCGGTTTGGAGCGGCAGGATAATGGCGGAGGAATGTGGCA  1020
                ||||||||||||||||||||||||||||||||||||||||||||||||||||||||||||
Sbjct  1893946  TGCGGTTTACCGGGCCAGCATCGGTTTGGAGCGGCAGGATAATGGCGGAGGAATGTGGCA  1894005

Query  1021     CGGCTTCTGCTGTGTGTTATAGCCTCTGACGATACTGCCAGCCTAGACCGAGGACTGCGG  1080
                ||||||||||||||||||||||||||||||||||||||||||||||||||||||||||||
Sbjct  1894006  CGGCTTCTGCTGTGTGTTATAGCCTCTGACGATACTGCCAGCCTAGACCGAGGACTGCGG  1894065

Query  1081     TTTTTAACCTAGGATGTTGGCATAATGATCTTAAGTCGCCCGTCTTGAAACACGGACCAA  1140
                ||||| ||||||||||||||||||||||||||||||||||||||||||||||||||||||
Sbjct  1894066  TTTTT-ACCTAGGATGTTGGCATAATGATCTTAAGTCGCCCGTCTTGAAACACGGACCAA  1894124

Query  1141     GGAGTCTAACGTCTATGCGAGTGTTTGGGTGTAAAACCCGTACGCGTAATGAAAGTGAAC  1200
                ||||||||||||||||||||||||||||||||||||||||||||||||||||||||||||
Sbjct  1894125  GGAGTCTAACGTCTATGCGAGTGTTTGGGTGTAAAACCCGTACGCGTAATGAAAGTGAAC  1894184

Query  1201     GAAGGTGGGGGCCCATTAGGGTGCACCATCGACCGATCCTGATGTGTTCGGATGGATTTG  1260
                ||||||||||||||||||||||||||||||||||||||||||||||||||||||||||||
Sbjct  1894185  GAAGGTGGGGGCCCATTAGGGTGCACCATCGACCGATCCTGATGTGTTCGGATGGATTTG  1894244

Query  1261     AGTAAGAGCATAGCTGTTGGGACCCGAAAGATGGTGAACTATGCCTGAATAGGGTGAAGC  1320
                ||||||||||||||||||||||||||||||||||||||||||||||||||||||||||||
Sbjct  1894245  AGTAAGAGCATAGCTGTTGGGACCCGAAAGATGGTGAACTATGCCTGAATAGGGTGAAGC  1894304

Query  1321     CAGAGGAAACTCTGGTGGAGGCTCGTAGCGGTTCTGACGTGCAAATCGATCGTCGAATTT  1380
                ||||||||||||||||||||||||||||||||||||||||||||||||||||||||||||
Sbjct  1894305  CAGAGGAAACTCTGGTGGAGGCTCGTAGCGGTTCTGACGTGCAAATCGATCGTCGAATTT  1894364

Query  1381     GGGTATAGGGGCGAAAGACTAATCGAACCATCTAGTAGCTGGTTCCTGCCGAAGTTTCCC  1440
                ||||||||||||||||||||||||||||||||||||||||||||||||||||||||||||
Sbjct  1894365  GGGTATAGGGGCGAAAGACTAATCGAACCATCTAGTAGCTGGTTCCTGCCGAAGTTTCCC  1894424

Query  1441     TCAGGATAGCAGAAGCTCGTATCAGTTTTATGAGGTAAAGCGAATGATTAGAAGTCTTGG  1500
                ||||||||||||||||||||||||||||||||||||||||||||||||||||||||||||
Sbjct  1894425  TCAGGATAGCAGAAGCTCGTATCAGTTTTATGAGGTAAAGCGAATGATTAGAAGTCTTGG  1894484

Query  1501     GGTTGAAATGACCTTAACTTATTCTCAAACTTTAAATATGTAAGAAGTCCTTGTTGCTTA  1560
                ||||||||||||||||||||||||||||||||||||||||||||||||||||||||||||
Sbjct  1894485  GGTTGAAATGACCTTAACTTATTCTCAAACTTTAAATATGTAAGAAGTCCTTGTTGCTTA  1894544

Query  1561     ATTGAACGTGGACAATTGAATGAAGAGCTTTTAGTGGGCCATTTTTGGTAAGCAGAACTG  1620
                ||||||||||||||||||||||||||||||||||||||||||||||||||||||||||||
Sbjct  1894545  ATTGAACGTGGACAATTGAATGAAGAGCTTTTAGTGGGCCATTTTTGGTAAGCAGAACTG  1894604

Query  1621     GCGATGCGGGATGAACCGAACGTGAAGTTAAAGTGCCGGAATGCACGCTCATCAGACACC  1680
                ||||||||||||||||||||||||||||||||||||||||||||||||||||||||||||
Sbjct  1894605  GCGATGCGGGATGAACCGAACGTGAAGTTAAAGTGCCGGAATGCACGCTCATCAGACACC  1894664

Query  1681     ACAAAAGGTGTTAGTTCATCTAGACAGCCGGACGGTGGCCATGGAAGTCGGAATCCGCTA  1740
                ||||||||||||||||||||||||||||||||||||||||||||||||||||||||||||
Sbjct  1894665  ACAAAAGGTGTTAGTTCATCTAGACAGCCGGACGGTGGCCATGGAAGTCGGAATCCGCTA  1894724

Query  1741     AGGAGTGTGTAACAACTCACCGGCCGAATGAACTAGCCCTGAAAATGGATGGCGCTCAAG  1800
                ||||||||||||||||||||||||||||||||||||||||||||||||||||||||||||
Sbjct  1894725  AGGAGTGTGTAACAACTCACCGGCCGAATGAACTAGCCCTGAAAATGGATGGCGCTCAAG  1894784

Query  1801     CGTGCTACTTATACTTCACCGTGATTGCTGTTTTGACGCTTTCACGAGTAGGCAGGCGTG  1860
                ||||||||||||||||||||||||||||||||||||||||||||||||||||||||||||
Sbjct  1894785  CGTGCTACTTATACTTCACCGTGATTGCTGTTTTGACGCTTTCACGAGTAGGCAGGCGTG  1894844

Query  1861     GAGGTCAGTGACGAAGCCTTTGCTGTAAAGCTGGGTCGAACGGCCTCTAGTGC  1913
                |||||||||||||||||||||||||||||||||||||||||||||||||||||
Sbjct  1894845  GAGGTCAGTGACGAAGCCTTTGCTGTAAAGCTGGGTCGAACGGCCTCTAGTGC  1894897


>FM992695.1 Candida dubliniensis CD36 chromosome R, complete sequence
Length=2267510

 Score = 3199 bits (1732),  Expect = 0.0
 Identities = 1864/1925 (97%), Gaps = 20/1925 (1%)
 Strand=Plus/Plus

Query  1        CAAGGTTTCCGTAGGTGAACCTGCGGAAGGATCATTACTGATTTGCTTAATTGCACCACA  60
                ||||||||||||||||||||||||||||||||||||||||||||||||||||||||||||
Sbjct  1865118  CAAGGTTTCCGTAGGTGAACCTGCGGAAGGATCATTACTGATTTGCTTAATTGCACCACA  1865177

Query  61       TGTGTTTTTCTTTGAAACAAACTTGCTTTGGCGGTGGG-CCCAGCCTGCCGCCAGAGGTC  119
                ||||||||  | ||  |||||||||||||||||||||| ||| ||||||||||||||| |
Sbjct  1865178  TGTGTTTTGTTCTG-GACAAACTTGCTTTGGCGGTGGGCCCCTGCCTGCCGCCAGAGGAC  1865236

Query  120      -TAAACTTACAACC-AATTTTTTATCAACTTGTCACACCAGATTATTACTAATAGTCAAA  177
                 ||||||||||||| |||||||||| |||||||  ||| ||||||||  |||||||||||
Sbjct  1865237  ATAAACTTACAACCAAATTTTTTATAAACTTGT--CACGAGATTATTTTTAATAGTCAAA  1865294

Query  178      ACTTTCAACAACGGATCTCTTGGTTCTCGCATCGATGAAGAACGCAGCGAAATGCGATAC  237
                ||||||||||||||||||||||||||||||||||||||||||||||||||||||||||||
Sbjct  1865295  ACTTTCAACAACGGATCTCTTGGTTCTCGCATCGATGAAGAACGCAGCGAAATGCGATAC  1865354

Query  238      GTAATATGAATTGCAGATATTCGTGAATCATCGAATCTTTGAACGCACATTGCGCCCTCT  297
                ||||||||||||||||||||||||||||||||||||||||||||||||||||||||||||
Sbjct  1865355  GTAATATGAATTGCAGATATTCGTGAATCATCGAATCTTTGAACGCACATTGCGCCCTCT  1865414

Query  298      GGTATTCCGGAGGGCATGCCTGTTTGAGCGTCGTTTCTCCCTCAAACCGCT-GGGTTTGG  356
                |||||||||||||||||||||||||||||||||||||||||||||||| || ||||||||
Sbjct  1865415  GGTATTCCGGAGGGCATGCCTGTTTGAGCGTCGTTTCTCCCTCAAACCCCTAGGGTTTGG  1865474

Query  357      TGTTGAGCAATACGACTTGGGTTTGCTTGAAAGACGGTAGTGGTA--AGGCGG-GATCGC  413
                |||||||||||||||||||||||||||||||||| | ||||||||  |||||| ||| ||
Sbjct  1865475  TGTTGAGCAATACGACTTGGGTTTGCTTGAAAGATGATAGTGGTATAAGGCGGAGAT-GC  1865533

Query  414      TTTGACAATGGCTTAGGTCTAACCAAAAACATTGCT--TGCGG-CGGTAACGTCCACCAC  470
                 ||||||||||||||||| |||||||||||||||||   |||| |  |  ||||  ||| 
Sbjct  1865534  -TTGACAATGGCTTAGGTGTAACCAAAAACATTGCTAAGGCGGTCTCTGGCGTCGCCCA-  1865591

Query  471      GTATA-TCTTCAAACTTTGACCTCAAATCAGGTAGGACTACCCGCTGAACTTAAGCATAT  529
                 | || ||||||||||||||||||||||||||||||||||||||||||||||||||||||
Sbjct  1865592  TTTTATTCTTCAAACTTTGACCTCAAATCAGGTAGGACTACCCGCTGAACTTAAGCATAT  1865651

Query  530      CAATAAGCGGAGGAAAAGAAACCAACAGGGATTGCCTCAGTAGCGGCGAGTGAAGCGGCA  589
                ||||||||||||||||||||||||||||||||||||||||||||||||||||||||||||
Sbjct  1865652  CAATAAGCGGAGGAAAAGAAACCAACAGGGATTGCCTCAGTAGCGGCGAGTGAAGCGGCA  1865711

Query  590      AAAGCTCAAATTTGAAATCTGGCGTCTTTGGCGTCCGAGTTGTAATTTGAAGAAGGTATC  649
                ||||||||||||||||||||||||||||||||||||||||||||||||||||||||||||
Sbjct  1865712  AAAGCTCAAATTTGAAATCTGGCGTCTTTGGCGTCCGAGTTGTAATTTGAAGAAGGTATC  1865771

Query  650      TTTGGGCCCGGCTCTTGTCTATGTTCCTTGGAACAGGACGTCACAGAGGGTGAGAATCCC  709
                ||||||||||||||||||||||||||||||||||||||||||||||||||||||||||||
Sbjct  1865772  TTTGGGCCCGGCTCTTGTCTATGTTCCTTGGAACAGGACGTCACAGAGGGTGAGAATCCC  1865831

Query  710      GTGCGATGAGATGACCCGGGTCTGTGTAAAGTTCCTTCGACGAGTCGAGTTGTTTGGGAA  769
                ||||||||||||| ||||||||| ||||||||||||||||||||||||||||||||||||
Sbjct  1865832  GTGCGATGAGATGGCCCGGGTCTATGTAAAGTTCCTTCGACGAGTCGAGTTGTTTGGGAA  1865891

Query  770      TGCAGCTCTAAGTGGGTGGTAAATTCCATCTAAAGCTAAATATTGGCGAGAGACCGATAG  829
                ||||||||||||||||||||||||||||||||||||||||||||||||||||||||||||
Sbjct  1865892  TGCAGCTCTAAGTGGGTGGTAAATTCCATCTAAAGCTAAATATTGGCGAGAGACCGATAG  1865951

Query  830      CGAACAAGTACAGTGATGGAAAGATGAAAAGAACTTTGAAAAGAGAGTGAAAAAGTACGT  889
                ||||||||||||||||||||||||||||||||||||||||||||||||||||||||||||
Sbjct  1865952  CGAACAAGTACAGTGATGGAAAGATGAAAAGAACTTTGAAAAGAGAGTGAAAAAGTACGT  1866011

Query  890      GAAATTGTTGAAAGGGAAGGGCTTGAGATCAGACTTGGTATTTTGCATGCTGCTCTCTCG  949
                ||||||||||||||||||||||||||||||||||||||||||||||| | | |||| |||
Sbjct  1866012  GAAATTGTTGAAAGGGAAGGGCTTGAGATCAGACTTGGTATTTTGCAAGTTACTCTTTCG  1866071

Query  950      GGGGCGGCCGCTGCGGTTTACCGGGCCAGCATCGGTTTGGAGCGGCAGGATAATGGCGGA  1009
                |||| |||| ||||||||||||||||||||||||||||||||||| ||||||||||||| 
Sbjct  1866072  GGGGTGGCCTCTGCGGTTTACCGGGCCAGCATCGGTTTGGAGCGGTAGGATAATGGCGGG  1866131

Query  1010     GGAATGTGGCACGGCTTCTGCTGTGTGTTATAGCCTCTGACGATACTGCCAGCCTAGACC  1069
                ||||||||||||| |||  | |||||||||||||||||||||||||||||||||||||||
Sbjct  1866132  GGAATGTGGCACGACTTTGGTTGTGTGTTATAGCCTCTGACGATACTGCCAGCCTAGACC  1866191

Query  1070     GAGGACTGCGGTTTTTAACCTAGGATGTTGGCATAATGATCTTAAGTCGCCCGTCTTGAA  1129
                |||||||||||||||| |||||||||||||||||||||||||||||||||||||||||||
Sbjct  1866192  GAGGACTGCGGTTTTT-ACCTAGGATGTTGGCATAATGATCTTAAGTCGCCCGTCTTGAA  1866250

Query  1130     ACACGGACCAAGGAGTCTAACGTCTATGCGAGTGTTTGGGTGTAAAACCCGTACGCGTAA  1189
                ||||||||||||||||||||||||||||||||||||||||||||||||||||||||||||
Sbjct  1866251  ACACGGACCAAGGAGTCTAACGTCTATGCGAGTGTTTGGGTGTAAAACCCGTACGCGTAA  1866310

Query  1190     TGAAAGTGAACGAAGGTGGGGGCCCATTA-GGGTGCACCATCGACCGATCCTGATGTGTT  1248
                ||||||||||||||| ||||||||   || ||||||||||||||||||||||||||||||
Sbjct  1866311  TGAAAGTGAACGAAGATGGGGGCC-TGTATGGGTGCACCATCGACCGATCCTGATGTGTT  1866369

Query  1249     CGGATGGATTTGAGTAAGAGCATAGCTGTTGGGACCCGAAAGATGGTGAACTATGCCTGA  1308
                ||||||||||||||||||||||||||||||||||||||||||||||||||||||||||||
Sbjct  1866370  CGGATGGATTTGAGTAAGAGCATAGCTGTTGGGACCCGAAAGATGGTGAACTATGCCTGA  1866429

Query  1309     ATAGGGTGAAGCCAGAGGAAACTCTGGTGGAGGCTCGTAGCGGTTCTGACGTGCAAATCG  1368
                ||||||||||||||||||||||||||||||||||||||||||||||||||||||||||||
Sbjct  1866430  ATAGGGTGAAGCCAGAGGAAACTCTGGTGGAGGCTCGTAGCGGTTCTGACGTGCAAATCG  1866489

Query  1369     ATCGTCGAATTTGGGTATAGGGGCGAAAGACTAATCGAACCATCTAGTAGCTGGTTCCTG  1428
                ||||||||||||||||||||||||||||||||||||||||||||||||||||||||||||
Sbjct  1866490  ATCGTCGAATTTGGGTATAGGGGCGAAAGACTAATCGAACCATCTAGTAGCTGGTTCCTG  1866549

Query  1429     CCGAAGTTTCCCTCAGGATAGCAGAAGCTCGTATCAGTTTTATGAGGTAAAGCGAATGAT  1488
                ||||||||||||||||||||||||||||||||||||||||||||||||||||||||||||
Sbjct  1866550  CCGAAGTTTCCCTCAGGATAGCAGAAGCTCGTATCAGTTTTATGAGGTAAAGCGAATGAT  1866609

Query  1489     TAGAAGTCTTGGGGTTGAAATGACCTTAACTTATTCTCAAACTTTAAATATGTAAGAAGT  1548
                ||||||||||||||||||||||||||||||||||||||||||||||||||||||||||||
Sbjct  1866610  TAGAAGTCTTGGGGTTGAAATGACCTTAACTTATTCTCAAACTTTAAATATGTAAGAAGT  1866669

Query  1549     CCTTGTTGCTTAATTGAACGTGGACAATTGAATGAAGAGCTTTTAGTGGGCCATTTTTGG  1608
                ||||||||||||||||||||||||||||||||||||||||||||||||||||||||||||
Sbjct  1866670  CCTTGTTGCTTAATTGAACGTGGACAATTGAATGAAGAGCTTTTAGTGGGCCATTTTTGG  1866729

Query  1609     TAAGCAGAACTGGCGATGCGGGATGAACCGAACGTGAAGTTAAAGTGCCGGAATGCACGC  1668
                ||||||||||||||||||||||||||||||||||||||||||||||||||||||||||||
Sbjct  1866730  TAAGCAGAACTGGCGATGCGGGATGAACCGAACGTGAAGTTAAAGTGCCGGAATGCACGC  1866789

Query  1669     TCATCAGACACCACAAAAGGTGTTAGTTCATCTAGACAGCCGGACGGTGGCCATGGAAGT  1728
                ||||||||||||||||||||||||||||||||||||||||||||||||||||||||||||
Sbjct  1866790  TCATCAGACACCACAAAAGGTGTTAGTTCATCTAGACAGCCGGACGGTGGCCATGGAAGT  1866849

Query  1729     CGGAATCCGCTAAGGAGTGTGTAACAACTCACCGGCCGAATGAACTAGCCCTGAAAATGG  1788
                ||||||||||||||||||||||||||||||||||||||||||||||||||||||||||||
Sbjct  1866850  CGGAATCCGCTAAGGAGTGTGTAACAACTCACCGGCCGAATGAACTAGCCCTGAAAATGG  1866909

Query  1789     ATGGCGCTCAAGCGTGCTACTTATACTTCACCGTGATTGCTGTTTTGACGCTTTCACGAG  1848
                ||||||||||||||||||||||||||||||||||||||||| ||||||||||||||||||
Sbjct  1866910  ATGGCGCTCAAGCGTGCTACTTATACTTCACCGTGATTGCTTTTTTGACGCTTTCACGAG  1866969

Query  1849     TAGGCAGGCGTGGAGGTCAGTGACGAAGCCTTTGCTGTAAAGCTGGGTCGAACGGCCTCT  1908
                ||||||||||||||||||||||||||||||||||||||||||||||||||||||||||||
Sbjct  1866970  TAGGCAGGCGTGGAGGTCAGTGACGAAGCCTTTGCTGTAAAGCTGGGTCGAACGGCCTCT  1867029

Query  1909     AGTGC  1913
                |||||
Sbjct  1867030  AGTGC  1867034


>NC_012867.1 Candida dubliniensis CD36 chromosome R, complete sequence
Length=2267510

 Score = 3199 bits (1732),  Expect = 0.0
 Identities = 1864/1925 (97%), Gaps = 20/1925 (1%)
 Strand=Plus/Plus

Query  1        CAAGGTTTCCGTAGGTGAACCTGCGGAAGGATCATTACTGATTTGCTTAATTGCACCACA  60
                ||||||||||||||||||||||||||||||||||||||||||||||||||||||||||||
Sbjct  1865118  CAAGGTTTCCGTAGGTGAACCTGCGGAAGGATCATTACTGATTTGCTTAATTGCACCACA  1865177

Query  61       TGTGTTTTTCTTTGAAACAAACTTGCTTTGGCGGTGGG-CCCAGCCTGCCGCCAGAGGTC  119
                ||||||||  | ||  |||||||||||||||||||||| ||| ||||||||||||||| |
Sbjct  1865178  TGTGTTTTGTTCTG-GACAAACTTGCTTTGGCGGTGGGCCCCTGCCTGCCGCCAGAGGAC  1865236

Query  120      -TAAACTTACAACC-AATTTTTTATCAACTTGTCACACCAGATTATTACTAATAGTCAAA  177
                 ||||||||||||| |||||||||| |||||||  ||| ||||||||  |||||||||||
Sbjct  1865237  ATAAACTTACAACCAAATTTTTTATAAACTTGT--CACGAGATTATTTTTAATAGTCAAA  1865294

Query  178      ACTTTCAACAACGGATCTCTTGGTTCTCGCATCGATGAAGAACGCAGCGAAATGCGATAC  237
                ||||||||||||||||||||||||||||||||||||||||||||||||||||||||||||
Sbjct  1865295  ACTTTCAACAACGGATCTCTTGGTTCTCGCATCGATGAAGAACGCAGCGAAATGCGATAC  1865354

Query  238      GTAATATGAATTGCAGATATTCGTGAATCATCGAATCTTTGAACGCACATTGCGCCCTCT  297
                ||||||||||||||||||||||||||||||||||||||||||||||||||||||||||||
Sbjct  1865355  GTAATATGAATTGCAGATATTCGTGAATCATCGAATCTTTGAACGCACATTGCGCCCTCT  1865414

Query  298      GGTATTCCGGAGGGCATGCCTGTTTGAGCGTCGTTTCTCCCTCAAACCGCT-GGGTTTGG  356
                |||||||||||||||||||||||||||||||||||||||||||||||| || ||||||||
Sbjct  1865415  GGTATTCCGGAGGGCATGCCTGTTTGAGCGTCGTTTCTCCCTCAAACCCCTAGGGTTTGG  1865474

Query  357      TGTTGAGCAATACGACTTGGGTTTGCTTGAAAGACGGTAGTGGTA--AGGCGG-GATCGC  413
                |||||||||||||||||||||||||||||||||| | ||||||||  |||||| ||| ||
Sbjct  1865475  TGTTGAGCAATACGACTTGGGTTTGCTTGAAAGATGATAGTGGTATAAGGCGGAGAT-GC  1865533

Query  414      TTTGACAATGGCTTAGGTCTAACCAAAAACATTGCT--TGCGG-CGGTAACGTCCACCAC  470
                 ||||||||||||||||| |||||||||||||||||   |||| |  |  ||||  ||| 
Sbjct  1865534  -TTGACAATGGCTTAGGTGTAACCAAAAACATTGCTAAGGCGGTCTCTGGCGTCGCCCA-  1865591

Query  471      GTATA-TCTTCAAACTTTGACCTCAAATCAGGTAGGACTACCCGCTGAACTTAAGCATAT  529
                 | || ||||||||||||||||||||||||||||||||||||||||||||||||||||||
Sbjct  1865592  TTTTATTCTTCAAACTTTGACCTCAAATCAGGTAGGACTACCCGCTGAACTTAAGCATAT  1865651

Query  530      CAATAAGCGGAGGAAAAGAAACCAACAGGGATTGCCTCAGTAGCGGCGAGTGAAGCGGCA  589
                ||||||||||||||||||||||||||||||||||||||||||||||||||||||||||||
Sbjct  1865652  CAATAAGCGGAGGAAAAGAAACCAACAGGGATTGCCTCAGTAGCGGCGAGTGAAGCGGCA  1865711

Query  590      AAAGCTCAAATTTGAAATCTGGCGTCTTTGGCGTCCGAGTTGTAATTTGAAGAAGGTATC  649
                ||||||||||||||||||||||||||||||||||||||||||||||||||||||||||||
Sbjct  1865712  AAAGCTCAAATTTGAAATCTGGCGTCTTTGGCGTCCGAGTTGTAATTTGAAGAAGGTATC  1865771

Query  650      TTTGGGCCCGGCTCTTGTCTATGTTCCTTGGAACAGGACGTCACAGAGGGTGAGAATCCC  709
                ||||||||||||||||||||||||||||||||||||||||||||||||||||||||||||
Sbjct  1865772  TTTGGGCCCGGCTCTTGTCTATGTTCCTTGGAACAGGACGTCACAGAGGGTGAGAATCCC  1865831

Query  710      GTGCGATGAGATGACCCGGGTCTGTGTAAAGTTCCTTCGACGAGTCGAGTTGTTTGGGAA  769
                ||||||||||||| ||||||||| ||||||||||||||||||||||||||||||||||||
Sbjct  1865832  GTGCGATGAGATGGCCCGGGTCTATGTAAAGTTCCTTCGACGAGTCGAGTTGTTTGGGAA  1865891

Query  770      TGCAGCTCTAAGTGGGTGGTAAATTCCATCTAAAGCTAAATATTGGCGAGAGACCGATAG  829
                ||||||||||||||||||||||||||||||||||||||||||||||||||||||||||||
Sbjct  1865892  TGCAGCTCTAAGTGGGTGGTAAATTCCATCTAAAGCTAAATATTGGCGAGAGACCGATAG  1865951

Query  830      CGAACAAGTACAGTGATGGAAAGATGAAAAGAACTTTGAAAAGAGAGTGAAAAAGTACGT  889
                ||||||||||||||||||||||||||||||||||||||||||||||||||||||||||||
Sbjct  1865952  CGAACAAGTACAGTGATGGAAAGATGAAAAGAACTTTGAAAAGAGAGTGAAAAAGTACGT  1866011

Query  890      GAAATTGTTGAAAGGGAAGGGCTTGAGATCAGACTTGGTATTTTGCATGCTGCTCTCTCG  949
                ||||||||||||||||||||||||||||||||||||||||||||||| | | |||| |||
Sbjct  1866012  GAAATTGTTGAAAGGGAAGGGCTTGAGATCAGACTTGGTATTTTGCAAGTTACTCTTTCG  1866071

Query  950      GGGGCGGCCGCTGCGGTTTACCGGGCCAGCATCGGTTTGGAGCGGCAGGATAATGGCGGA  1009
                |||| |||| ||||||||||||||||||||||||||||||||||| ||||||||||||| 
Sbjct  1866072  GGGGTGGCCTCTGCGGTTTACCGGGCCAGCATCGGTTTGGAGCGGTAGGATAATGGCGGG  1866131

Query  1010     GGAATGTGGCACGGCTTCTGCTGTGTGTTATAGCCTCTGACGATACTGCCAGCCTAGACC  1069
                ||||||||||||| |||  | |||||||||||||||||||||||||||||||||||||||
Sbjct  1866132  GGAATGTGGCACGACTTTGGTTGTGTGTTATAGCCTCTGACGATACTGCCAGCCTAGACC  1866191

Query  1070     GAGGACTGCGGTTTTTAACCTAGGATGTTGGCATAATGATCTTAAGTCGCCCGTCTTGAA  1129
                |||||||||||||||| |||||||||||||||||||||||||||||||||||||||||||
Sbjct  1866192  GAGGACTGCGGTTTTT-ACCTAGGATGTTGGCATAATGATCTTAAGTCGCCCGTCTTGAA  1866250

Query  1130     ACACGGACCAAGGAGTCTAACGTCTATGCGAGTGTTTGGGTGTAAAACCCGTACGCGTAA  1189
                ||||||||||||||||||||||||||||||||||||||||||||||||||||||||||||
Sbjct  1866251  ACACGGACCAAGGAGTCTAACGTCTATGCGAGTGTTTGGGTGTAAAACCCGTACGCGTAA  1866310

Query  1190     TGAAAGTGAACGAAGGTGGGGGCCCATTA-GGGTGCACCATCGACCGATCCTGATGTGTT  1248
                ||||||||||||||| ||||||||   || ||||||||||||||||||||||||||||||
Sbjct  1866311  TGAAAGTGAACGAAGATGGGGGCC-TGTATGGGTGCACCATCGACCGATCCTGATGTGTT  1866369

Query  1249     CGGATGGATTTGAGTAAGAGCATAGCTGTTGGGACCCGAAAGATGGTGAACTATGCCTGA  1308
                ||||||||||||||||||||||||||||||||||||||||||||||||||||||||||||
Sbjct  1866370  CGGATGGATTTGAGTAAGAGCATAGCTGTTGGGACCCGAAAGATGGTGAACTATGCCTGA  1866429

Query  1309     ATAGGGTGAAGCCAGAGGAAACTCTGGTGGAGGCTCGTAGCGGTTCTGACGTGCAAATCG  1368
                ||||||||||||||||||||||||||||||||||||||||||||||||||||||||||||
Sbjct  1866430  ATAGGGTGAAGCCAGAGGAAACTCTGGTGGAGGCTCGTAGCGGTTCTGACGTGCAAATCG  1866489

Query  1369     ATCGTCGAATTTGGGTATAGGGGCGAAAGACTAATCGAACCATCTAGTAGCTGGTTCCTG  1428
                ||||||||||||||||||||||||||||||||||||||||||||||||||||||||||||
Sbjct  1866490  ATCGTCGAATTTGGGTATAGGGGCGAAAGACTAATCGAACCATCTAGTAGCTGGTTCCTG  1866549

Query  1429     CCGAAGTTTCCCTCAGGATAGCAGAAGCTCGTATCAGTTTTATGAGGTAAAGCGAATGAT  1488
                ||||||||||||||||||||||||||||||||||||||||||||||||||||||||||||
Sbjct  1866550  CCGAAGTTTCCCTCAGGATAGCAGAAGCTCGTATCAGTTTTATGAGGTAAAGCGAATGAT  1866609

Query  1489     TAGAAGTCTTGGGGTTGAAATGACCTTAACTTATTCTCAAACTTTAAATATGTAAGAAGT  1548
                ||||||||||||||||||||||||||||||||||||||||||||||||||||||||||||
Sbjct  1866610  TAGAAGTCTTGGGGTTGAAATGACCTTAACTTATTCTCAAACTTTAAATATGTAAGAAGT  1866669

Query  1549     CCTTGTTGCTTAATTGAACGTGGACAATTGAATGAAGAGCTTTTAGTGGGCCATTTTTGG  1608
                ||||||||||||||||||||||||||||||||||||||||||||||||||||||||||||
Sbjct  1866670  CCTTGTTGCTTAATTGAACGTGGACAATTGAATGAAGAGCTTTTAGTGGGCCATTTTTGG  1866729

Query  1609     TAAGCAGAACTGGCGATGCGGGATGAACCGAACGTGAAGTTAAAGTGCCGGAATGCACGC  1668
                ||||||||||||||||||||||||||||||||||||||||||||||||||||||||||||
Sbjct  1866730  TAAGCAGAACTGGCGATGCGGGATGAACCGAACGTGAAGTTAAAGTGCCGGAATGCACGC  1866789

Query  1669     TCATCAGACACCACAAAAGGTGTTAGTTCATCTAGACAGCCGGACGGTGGCCATGGAAGT  1728
                ||||||||||||||||||||||||||||||||||||||||||||||||||||||||||||
Sbjct  1866790  TCATCAGACACCACAAAAGGTGTTAGTTCATCTAGACAGCCGGACGGTGGCCATGGAAGT  1866849

Query  1729     CGGAATCCGCTAAGGAGTGTGTAACAACTCACCGGCCGAATGAACTAGCCCTGAAAATGG  1788
                ||||||||||||||||||||||||||||||||||||||||||||||||||||||||||||
Sbjct  1866850  CGGAATCCGCTAAGGAGTGTGTAACAACTCACCGGCCGAATGAACTAGCCCTGAAAATGG  1866909

Query  1789     ATGGCGCTCAAGCGTGCTACTTATACTTCACCGTGATTGCTGTTTTGACGCTTTCACGAG  1848
                ||||||||||||||||||||||||||||||||||||||||| ||||||||||||||||||
Sbjct  1866910  ATGGCGCTCAAGCGTGCTACTTATACTTCACCGTGATTGCTTTTTTGACGCTTTCACGAG  1866969

Query  1849     TAGGCAGGCGTGGAGGTCAGTGACGAAGCCTTTGCTGTAAAGCTGGGTCGAACGGCCTCT  1908
                ||||||||||||||||||||||||||||||||||||||||||||||||||||||||||||
Sbjct  1866970  TAGGCAGGCGTGGAGGTCAGTGACGAAGCCTTTGCTGTAAAGCTGGGTCGAACGGCCTCT  1867029

Query  1909     AGTGC  1913
                |||||
Sbjct  1867030  AGTGC  1867034


>QLNQ01000024.1 Candida viswanathii strain ATCC 20962 contig8, whole genome shotgun 
sequence
Length=1708484

 Score = 2856 bits (1546),  Expect = 0.0
 Identities = 1807/1926 (94%), Gaps = 46/1926 (2%)
 Strand=Plus/Minus

Query  1        CAAGGTTTCCGTAGGTGAACCTGCGGAAGGATCATTACTGATTTGCTTAATTGCACCACA  60
                ||||||||||||||||||||||||||||||||||||||||||||||||||||||||||||
Sbjct  1687772  CAAGGTTTCCGTAGGTGAACCTGCGGAAGGATCATTACTGATTTGCTTAATTGCACCACA  1687713

Query  61       TGTGTTTTTCTTTGAAACAAACTTGCTTTGGCGGTGGG---CCC-AGCCT-GCCGCCAGA  115
                |||||||||| ||||| | ||| ||||||||||| |||   ||| || || |||||||||
Sbjct  1687712  TGTGTTTTTCATTGAA-C-AAC-TGCTTTGGCGGGGGGACACCCTAGTCTCGCCGCCAGA  1687656

Query  116      GGTCTAAACTTACAAC-CAATTTTTTATCAACTTGTCACACCAGATTATTACTAATAGTC  174
                ||||  ||| || |||  || |||||||  ||  |||| | | ||||| |||||||||||
Sbjct  1687655  GGTCACAAC-TA-AACAAAACTTTTTAT-TACCAGTCA-AAC-GATTA-TACTAATAGTC  1687602

Query  175      AAAACTTTCAACAACGGATCTCTTGGTTCTCGCATCGATGAAGAACGCAGCGAAATGCGA  234
                ||||||||||||||||||||||||||||||||||||||||||||||||||||||||||||
Sbjct  1687601  AAAACTTTCAACAACGGATCTCTTGGTTCTCGCATCGATGAAGAACGCAGCGAAATGCGA  1687542

Query  235      TACGTAATATGAATTGCAGATATTCGTGAATCATCGAATCTTTGAACGCACATTGCGCCC  294
                ||||||||||||||||||||||||||||||||||||||||||||||||||||||||||||
Sbjct  1687541  TACGTAATATGAATTGCAGATATTCGTGAATCATCGAATCTTTGAACGCACATTGCGCCC  1687482

Query  295      TCTGGTATTCCGGAGGGCATGCCTGTTTGAGCGTCGTTTCTCCCTCAAACCGCTGGGTTT  354
                | |||||||||  |||||||||||||||||||||| |||||||||||| || | ||||||
Sbjct  1687481  TTTGGTATTCCAAAGGGCATGCCTGTTTGAGCGTCATTTCTCCCTCAAGCCCCCGGGTTT  1687422

Query  355      GGTGTTGAGCAATACGACTTGGGTTTGCTTGAAAGACGGTA-GTGGTAAGGCGGGATCGC  413
                |||||||||||||||| ||| |||||| |||||||||| || ||||  || |   ||   
Sbjct  1687421  GGTGTTGAGCAATACG-CTTCGGTTTGTTTGAAAGACG-TACGTGG--AGAC--TAT--A  1687370

Query  414      TTTGACAATGGCTTAGG-TCTAACCAAAAACATTGCTTGCGGCGGTAACGTCCACCACGT  472
                || | |   | |||||| ||| |||||||||   |||||  || ||   | |||||||  
Sbjct  1687369  TTAG-C---GACTTAGGTTCT-ACCAAAAAC---GCTTG-TGCAGT-CGGCCCACCAC--  1687322

Query  473      ATATCTTCAAACTTT-GACCTCAAATCAGGTAGGACTACCCGCTGAACTTAAGCATATCA  531
                |  | ||| |||||| ||||||||||||||||||||||||||||||||||||||||||||
Sbjct  1687321  AGCTTTTCTAACTTTTGACCTCAAATCAGGTAGGACTACCCGCTGAACTTAAGCATATCA  1687262

Query  532      ATAAGCGGAGGAAAAGAAACCAACAGGGATTGCCTCAGTAGCGGCGAGTGAAGCGGCAAA  591
                ||||||||||||||||||||||||||||||||||| ||||||||||||||||||||||||
Sbjct  1687261  ATAAGCGGAGGAAAAGAAACCAACAGGGATTGCCTTAGTAGCGGCGAGTGAAGCGGCAAA  1687202

Query  592      AGCTCAAATTTGAAATCTGGCGTCTTT-GGCGTCCGAGTTGTAATTTGAAGAAGGTATCT  650
                ||||||||||||||||||||| |||||  | |||||||||||||||||||||||||||||
Sbjct  1687201  AGCTCAAATTTGAAATCTGGC-TCTTTCAGAGTCCGAGTTGTAATTTGAAGAAGGTATCT  1687143

Query  651      TTGGGCCCGGCTCTTGTCTATGTTCCTTGGAACAGGACGTCACAGAGGGTGAGAATCCCG  710
                ||||||| |||||||||||||||| |||||||||| ||||||||||||||||||||||||
Sbjct  1687142  TTGGGCCTGGCTCTTGTCTATGTTTCTTGGAACAGAACGTCACAGAGGGTGAGAATCCCG  1687083

Query  711      TGCGATGAGATGACCCGGGTCTGTGTAAAGTTCCTTCGACGAGTCGAGTTGTTTGGGAAT  770
                |||||||||||||||| |||| ||||||||||||||||||||||||||||||||||||||
Sbjct  1687082  TGCGATGAGATGACCCAGGTCCGTGTAAAGTTCCTTCGACGAGTCGAGTTGTTTGGGAAT  1687023

Query  771      GCAGCTCTAAGTGGGTGGTAAATTCCATCTAAAGCTAAATATTGGCGAGAGACCGATAGC  830
                ||||||||||||||||||||||||||||||||||||||||||||||||||||||||||||
Sbjct  1687022  GCAGCTCTAAGTGGGTGGTAAATTCCATCTAAAGCTAAATATTGGCGAGAGACCGATAGC  1686963

Query  831      GAACAAGTACAGTGATGGAAAGATGAAAAGAACTTTGAAAAGAGAGTGAAAAAGTACGTG  890
                ||||||||||||||||||||||||||||||||||||||||||||||||||||||||||||
Sbjct  1686962  GAACAAGTACAGTGATGGAAAGATGAAAAGAACTTTGAAAAGAGAGTGAAAAAGTACGTG  1686903

Query  891      AAATTGTTGAAAGGGAAGGGCTTGAGATCAGACTTGGTATTTTGCATGCTGCT-CTCTCG  949
                ||||||||||||||||||||||||||||||||||||| |||||||||| |||| || |||
Sbjct  1686902  AAATTGTTGAAAGGGAAGGGCTTGAGATCAGACTTGGCATTTTGCATGTTGCTTCT-TCG  1686844

Query  950      GGGGCGGCCGCTGCGGTTTACCGGGCCAGCATCGGTTTGGAGCGGCAGGATAATGGCGGA  1009
                ||||||||| |||||||||  |||||||||||| |||||| |||| |||| ||| |||  
Sbjct  1686843  GGGGCGGCCTCTGCGGTTTGTCGGGCCAGCATCAGTTTGG-GCGGTAGGACAATCGCGCG  1686785

Query  1010     GGAATGTGGCACGGCTTCTGCTGTGTGTTATAGCCTCTGACGATACTGCCAGCCTAGACC  1069
                |||| |||||||||| || | ||||||||||||||  ||  |||||||||||||||||| 
Sbjct  1686784  GGAACGTGGCACGGCCTCGGTTGTGTGTTATAGCCCGTGTGGATACTGCCAGCCTAGACT  1686725

Query  1070     GAGGACTGCGGTTTTTAACCTAGGATGTTGGCATAATGATCTTAAGTCGCCCGTCTTGAA  1129
                |||||||||||||| || ||||||||||||||||||||||||||||||||||||||||||
Sbjct  1686724  GAGGACTGCGGTTTATA-CCTAGGATGTTGGCATAATGATCTTAAGTCGCCCGTCTTGAA  1686666

Query  1130     ACACGGACCAAGGAGTCTAACGTCTATGCGAGTGTTTGGGTGTAAAACCCGTACGCGTAA  1189
                ||||||||||||||||||||||||||||||||||||||||||||||||||||||||||||
Sbjct  1686665  ACACGGACCAAGGAGTCTAACGTCTATGCGAGTGTTTGGGTGTAAAACCCGTACGCGTAA  1686606

Query  1190     TGAAAGTGAACGAAGGTGGGGGCCCATT-AGGGTGCACCATCGACCGATCCTGATGTGTT  1248
                |||||||||||| ||||||||||||  |  ||||||||||||||||||||||||||| ||
Sbjct  1686605  TGAAAGTGAACGTAGGTGGGGGCCCTCTCGGGGTGCACCATCGACCGATCCTGATGTCTT  1686546

Query  1249     CGGATGGATTTGAGTAAGAGCATAGCTGTTGGGACCCGAAAGATGGTGAACTATGCCTGA  1308
                ||||||||||||||||||||||||||||||||||||||||||||||||||||||||||||
Sbjct  1686545  CGGATGGATTTGAGTAAGAGCATAGCTGTTGGGACCCGAAAGATGGTGAACTATGCCTGA  1686486

Query  1309     ATAGGGTGAAGCCAGAGGAAACTCTGGTGGAGGCTCGTAGCGGTTCTGACGTGCAAATCG  1368
                ||||||||||||||||||||||||||||||||||||||||||||||||||||||||||||
Sbjct  1686485  ATAGGGTGAAGCCAGAGGAAACTCTGGTGGAGGCTCGTAGCGGTTCTGACGTGCAAATCG  1686426

Query  1369     ATCGTCGAATTTGGGTATAGGGGCGAAAGACTAATCGAACCATCTAGTAGCTGGTTCCTG  1428
                ||||||||||||||||||||||||||||||||||||||||||||||||||||||||||||
Sbjct  1686425  ATCGTCGAATTTGGGTATAGGGGCGAAAGACTAATCGAACCATCTAGTAGCTGGTTCCTG  1686366

Query  1429     CCGAAGTTTCCCTCAGGATAGCAGAAGCTCGTATCAGTTTTATGAGGTAAAGCGAATGAT  1488
                ||||||||||||||||||||||||||||||||||||||||||||||||||||||||||||
Sbjct  1686365  CCGAAGTTTCCCTCAGGATAGCAGAAGCTCGTATCAGTTTTATGAGGTAAAGCGAATGAT  1686306

Query  1489     TAGAAGTCTTGGGGTTGAAATGACCTTAACTTATTCTCAAACTTTAAATATGTAAGAAGT  1548
                ||||||| ||||||||||||||||||||||||||||||||||||||||||||||||||||
Sbjct  1686305  TAGAAGTATTGGGGTTGAAATGACCTTAACTTATTCTCAAACTTTAAATATGTAAGAAGT  1686246

Query  1549     CCTTGTTGCTTAATTGAACGTGGACAATTGAATGAAGAGCTTTTAGTGGGCCATTTTTGG  1608
                ||||||||||||||||||||||||||||||||||||||||||||||||||||||||||||
Sbjct  1686245  CCTTGTTGCTTAATTGAACGTGGACAATTGAATGAAGAGCTTTTAGTGGGCCATTTTTGG  1686186

Query  1609     TAAGCAGAACTGGCGATGCGGGATGAACCGAACGTGAAGTTAAAGTGCCGGAATGCACGC  1668
                ||||||||||||||||||||||||||||||||||||||||||||||||||||||||||||
Sbjct  1686185  TAAGCAGAACTGGCGATGCGGGATGAACCGAACGTGAAGTTAAAGTGCCGGAATGCACGC  1686126

Query  1669     TCATCAGACACCACAAAAGGTGTTAGTTCATCTAGACAGCCGGACGGTGGCCATGGAAGT  1728
                ||||||||||||||||||||||||||||||||||||||||||||||||||||||||||||
Sbjct  1686125  TCATCAGACACCACAAAAGGTGTTAGTTCATCTAGACAGCCGGACGGTGGCCATGGAAGT  1686066

Query  1729     CGGAATCCGCTAAGGAGTGTGTAACAACTCACCGGCCGAATGAACTAGCCCTGAAAATGG  1788
                ||||||||||||||||||||||||||||||||||||||||||||||||||||||||||||
Sbjct  1686065  CGGAATCCGCTAAGGAGTGTGTAACAACTCACCGGCCGAATGAACTAGCCCTGAAAATGG  1686006

Query  1789     ATGGCGCTCAAGCGTGCTACTTATACTTCACCGTGATTGCTGTTT-TGACGCTTTCACGA  1847
                |||||||||||||||||||||||||||||||||||||||||  || ||| ||||||||||
Sbjct  1686005  ATGGCGCTCAAGCGTGCTACTTATACTTCACCGTGATTGCTAATTATGATGCTTTCACGA  1685946

Query  1848     GTAGGCAGGCGTGGAGGTCAGTGACGAAGCCTTTGCTGTAAAGCTGGGTCGAACGGCCTC  1907
                |||||||||||||||||||||||| |||||||||||||||||||||||||||||||||||
Sbjct  1685945  GTAGGCAGGCGTGGAGGTCAGTGAAGAAGCCTTTGCTGTAAAGCTGGGTCGAACGGCCTC  1685886

Query  1908     TAGTGC  1913
                ||||||
Sbjct  1685885  TAGTGC  1685880


 Score = 2850 bits (1543),  Expect = 0.0
 Identities = 1807/1927 (94%), Gaps = 47/1927 (2%)
 Strand=Plus/Minus

Query  1        CAAGGTTTCCGTAGGTGAACCTGCGGAAGGATCATTACTGATTTGCTTAATTGCACCACA  60
                ||||||||||||||||||||||||||||||||||||||||||||||||||||||||||||
Sbjct  1677656  CAAGGTTTCCGTAGGTGAACCTGCGGAAGGATCATTACTGATTTGCTTAATTGCACCACA  1677597

Query  61       TGTGTTTTTCTTTGAAACAAACTTGCTTTGGCGGTGGG---CCC-AGCCT-GCCGCCAGA  115
                |||||||||| ||||| | ||| ||||||||||| |||   ||| || || |||||||||
Sbjct  1677596  TGTGTTTTTCATTGAA-C-AAC-TGCTTTGGCGGGGGGACACCCTAGTCTCGCCGCCAGA  1677540

Query  116      GGTCTAAACTTACAAC-CAATTTTTTATCAACTTGTCACACCAGATTATTACTAATAGTC  174
                ||||  ||| || |||  || |||||||  ||  |||| | | ||||| |||||||||||
Sbjct  1677539  GGTCACAAC-TA-AACAAAACTTTTTAT-TACCAGTCA-AAC-GATTA-TACTAATAGTC  1677486

Query  175      AAAACTTTCAACAACGGATCTCTTGGTTCTCGCATCGATGAAGAACGCAGCGAAATGCGA  234
                ||||||||||||||||||||||||||||||||||||||||||||||||||||||||||||
Sbjct  1677485  AAAACTTTCAACAACGGATCTCTTGGTTCTCGCATCGATGAAGAACGCAGCGAAATGCGA  1677426

Query  235      TACGTAATATGAATTGCAGATATTCGTGAATCATCGAATCTTTGAACGCACATTGCGCCC  294
                ||||||||||||||||||||||||||||||||||||||||||||||||||||||||||||
Sbjct  1677425  TACGTAATATGAATTGCAGATATTCGTGAATCATCGAATCTTTGAACGCACATTGCGCCC  1677366

Query  295      TCTGGTATTCCGGAGGGCATGCCTGTTTGAGCGTCGTTTCTCCCTCAAACCGCTGGGTTT  354
                | |||||||||  |||||||||||||||||||||| |||||||||||| || | ||||||
Sbjct  1677365  TTTGGTATTCCAAAGGGCATGCCTGTTTGAGCGTCATTTCTCCCTCAAGCCCCCGGGTTT  1677306

Query  355      GGTGTTGAGCAATACGACTTGGGTTTGCTTGAAAGACGGTA-GTGGTAAGGCGGGATCGC  413
                |||||||||||||||| ||| |||||| |||||||||| || ||||  || |   ||   
Sbjct  1677305  GGTGTTGAGCAATACG-CTTCGGTTTGTTTGAAAGACG-TACGTGG--AGAC--TAT--A  1677254

Query  414      TTTGACAATGGCTTAGG-TCTAACCAAAAACATTGCTTGCGGCGGTAACGTCCACCACGT  472
                || | |   | |||||| ||| |||||||||   |||||  || ||   | |||||||  
Sbjct  1677253  TTAG-C---GACTTAGGTTCT-ACCAAAAAC---GCTTG-TGCAGT-CGGCCCACCAC--  1677206

Query  473      ATATCTTCAAACTTT-GACCTCAAATCAGGTAGGACTACCCGCTGAACTTAAGCATATCA  531
                |  | ||| |||||| ||||||||||||||||||||||||||||||||||||||||||||
Sbjct  1677205  AGCTTTTCTAACTTTTGACCTCAAATCAGGTAGGACTACCCGCTGAACTTAAGCATATCA  1677146

Query  532      ATAAGCGGAGGAAAAGAAACCAACAGGGATTGCCTCAGTAGCGGCGAGTGAAGCGGCAAA  591
                ||||||||||||||||||||||||||||||||||| ||||||||||||||||||||||||
Sbjct  1677145  ATAAGCGGAGGAAAAGAAACCAACAGGGATTGCCTTAGTAGCGGCGAGTGAAGCGGCAAA  1677086

Query  592      AGCTCAAATTTGAAATCTGGCGTCTTT-GGCGTCCGAGTTGTAATTTGAAGAAGGTATCT  650
                ||||||||||||||||||||| |||||  | |||||||||||||||||||||||||||||
Sbjct  1677085  AGCTCAAATTTGAAATCTGGC-TCTTTCAGAGTCCGAGTTGTAATTTGAAGAAGGTATCT  1677027

Query  651      TTGGGCCCGGCTCTTGTCTATGTTCCTTGGAACAGGACGTCACAGAGGGTGAGAATCCCG  710
                ||||||| |||||||||||||||| |||||||||| ||||||||||||||||||||||||
Sbjct  1677026  TTGGGCCTGGCTCTTGTCTATGTTTCTTGGAACAGAACGTCACAGAGGGTGAGAATCCCG  1676967

Query  711      TGCGATGAGATGACCCGGGTCTGTGTAAAGTTCCTTCGACGAGTCGAGTTGTTTGGGAAT  770
                |||||||||||||||| |||| ||||||||||||||||||||||||||||||||||||||
Sbjct  1676966  TGCGATGAGATGACCCAGGTCCGTGTAAAGTTCCTTCGACGAGTCGAGTTGTTTGGGAAT  1676907

Query  771      GCAGCTCTAAGTGGGTGGTAAATTCCATCTAAAGCTAAATATTGGCGAGAGACCGATAGC  830
                ||||||||||||||||||||||||||||||||||||||||||||||||||||||||||||
Sbjct  1676906  GCAGCTCTAAGTGGGTGGTAAATTCCATCTAAAGCTAAATATTGGCGAGAGACCGATAGC  1676847

Query  831      GAACAAGTACAGTGATGGAAAGATGAAAAGAACTTTGAAAAGAGAGTGAAAAAGTACGTG  890
                ||||||||||||||||||||||||||||||||||||||||||||||||||||||||||||
Sbjct  1676846  GAACAAGTACAGTGATGGAAAGATGAAAAGAACTTTGAAAAGAGAGTGAAAAAGTACGTG  1676787

Query  891      AAATTGTTGAAAGGGAAGGGCTTGAGATCAGACTTGGTATTTTGCATGCTGCT-CTCTCG  949
                ||||||||||||||||||||||||||||||||||||| |||||||||| |||| || |||
Sbjct  1676786  AAATTGTTGAAAGGGAAGGGCTTGAGATCAGACTTGGCATTTTGCATGTTGCTTCT-TCG  1676728

Query  950      GGGGCGGCCGCTGCGGTTTACCGGGCCAGCATCGGTTTGGAGCGGCAGGATAATGGCGGA  1009
                ||||||||| |||||||||  |||||||||||| |||||| |||| |||| ||| |||  
Sbjct  1676727  GGGGCGGCCTCTGCGGTTTGTCGGGCCAGCATCAGTTTGG-GCGGTAGGACAATCGCGCG  1676669

Query  1010     GGAATGTGGCACGGCTTCTGCTGTGTGTTATAGCCTCTGACGATACTGCCAGCCTAGACC  1069
                |||| |||||||||| || | ||||||||||||||  ||  |||||||||||||||||| 
Sbjct  1676668  GGAACGTGGCACGGCCTCGGTTGTGTGTTATAGCCCGTGTGGATACTGCCAGCCTAGACT  1676609

Query  1070     GAGGACTGCGGTTTTTAACCTAGGATGTTGGCATAATGATCTTAAGTCGCCCGTCTTGAA  1129
                |||||||||||||| || ||||||||||||||||||||||||||||||||||||||||||
Sbjct  1676608  GAGGACTGCGGTTTATA-CCTAGGATGTTGGCATAATGATCTTAAGTCGCCCGTCTTGAA  1676550

Query  1130     ACACGGACCAAGGAGTCTAACGTCTATGCGAGTGTTTGGGTGTAAAACCCGTACGCGTAA  1189
                ||||||||||||||||||||||||||||||||||||||||||||||||||||||||||||
Sbjct  1676549  ACACGGACCAAGGAGTCTAACGTCTATGCGAGTGTTTGGGTGTAAAACCCGTACGCGTAA  1676490

Query  1190     TGAAAGTGAACGAAGGTGGGGGCCCATT--AGGGTGCACCATCGACCGATCCTGATGTGT  1247
                |||||||||||| ||||||||||||  |   ||||||||||||||||||||||||||| |
Sbjct  1676489  TGAAAGTGAACGTAGGTGGGGGCCCTCTCGGGGGTGCACCATCGACCGATCCTGATGTCT  1676430

Query  1248     TCGGATGGATTTGAGTAAGAGCATAGCTGTTGGGACCCGAAAGATGGTGAACTATGCCTG  1307
                ||||||||||||||||||||||||||||||||||||||||||||||||||||||||||||
Sbjct  1676429  TCGGATGGATTTGAGTAAGAGCATAGCTGTTGGGACCCGAAAGATGGTGAACTATGCCTG  1676370

Query  1308     AATAGGGTGAAGCCAGAGGAAACTCTGGTGGAGGCTCGTAGCGGTTCTGACGTGCAAATC  1367
                ||||||||||||||||||||||||||||||||||||||||||||||||||||||||||||
Sbjct  1676369  AATAGGGTGAAGCCAGAGGAAACTCTGGTGGAGGCTCGTAGCGGTTCTGACGTGCAAATC  1676310

Query  1368     GATCGTCGAATTTGGGTATAGGGGCGAAAGACTAATCGAACCATCTAGTAGCTGGTTCCT  1427
                ||||||||||||||||||||||||||||||||||||||||||||||||||||||||||||
Sbjct  1676309  GATCGTCGAATTTGGGTATAGGGGCGAAAGACTAATCGAACCATCTAGTAGCTGGTTCCT  1676250

Query  1428     GCCGAAGTTTCCCTCAGGATAGCAGAAGCTCGTATCAGTTTTATGAGGTAAAGCGAATGA  1487
                ||||||||||||||||||||||||||||||||||||||||||||||||||||||||||||
Sbjct  1676249  GCCGAAGTTTCCCTCAGGATAGCAGAAGCTCGTATCAGTTTTATGAGGTAAAGCGAATGA  1676190

Query  1488     TTAGAAGTCTTGGGGTTGAAATGACCTTAACTTATTCTCAAACTTTAAATATGTAAGAAG  1547
                |||||||| |||||||||||||||||||||||||||||||||||||||||||||||||||
Sbjct  1676189  TTAGAAGTATTGGGGTTGAAATGACCTTAACTTATTCTCAAACTTTAAATATGTAAGAAG  1676130

Query  1548     TCCTTGTTGCTTAATTGAACGTGGACAATTGAATGAAGAGCTTTTAGTGGGCCATTTTTG  1607
                ||||||||||||||||||||||||||||||||||||||||||||||||||||||||||||
Sbjct  1676129  TCCTTGTTGCTTAATTGAACGTGGACAATTGAATGAAGAGCTTTTAGTGGGCCATTTTTG  1676070

Query  1608     GTAAGCAGAACTGGCGATGCGGGATGAACCGAACGTGAAGTTAAAGTGCCGGAATGCACG  1667
                ||||||||||||||||||||||||||||||||||||||||||||||||||||||||||||
Sbjct  1676069  GTAAGCAGAACTGGCGATGCGGGATGAACCGAACGTGAAGTTAAAGTGCCGGAATGCACG  1676010

Query  1668     CTCATCAGACACCACAAAAGGTGTTAGTTCATCTAGACAGCCGGACGGTGGCCATGGAAG  1727
                ||||||||||||||||||||||||||||||||||||||||||||||||||||||||||||
Sbjct  1676009  CTCATCAGACACCACAAAAGGTGTTAGTTCATCTAGACAGCCGGACGGTGGCCATGGAAG  1675950

Query  1728     TCGGAATCCGCTAAGGAGTGTGTAACAACTCACCGGCCGAATGAACTAGCCCTGAAAATG  1787
                ||||||||||||||||||||||||||||||||||||||||||||||||||||||||||||
Sbjct  1675949  TCGGAATCCGCTAAGGAGTGTGTAACAACTCACCGGCCGAATGAACTAGCCCTGAAAATG  1675890

Query  1788     GATGGCGCTCAAGCGTGCTACTTATACTTCACCGTGATTGCTGTTT-TGACGCTTTCACG  1846
                ||||||||||||||||||||||||||||||||||||||||||  || ||| |||||||||
Sbjct  1675889  GATGGCGCTCAAGCGTGCTACTTATACTTCACCGTGATTGCTAATTATGATGCTTTCACG  1675830

Query  1847     AGTAGGCAGGCGTGGAGGTCAGTGACGAAGCCTTTGCTGTAAAGCTGGGTCGAACGGCCT  1906
                ||||||||||||||||||||||||| ||||||||||||||||||||||||||||||||||
Sbjct  1675829  AGTAGGCAGGCGTGGAGGTCAGTGAAGAAGCCTTTGCTGTAAAGCTGGGTCGAACGGCCT  1675770

Query  1907     CTAGTGC  1913
                |||||||
Sbjct  1675769  CTAGTGC  1675763


 Score = 2850 bits (1543),  Expect = 0.0
 Identities = 1807/1927 (94%), Gaps = 47/1927 (2%)
 Strand=Plus/Minus

Query  1        CAAGGTTTCCGTAGGTGAACCTGCGGAAGGATCATTACTGATTTGCTTAATTGCACCACA  60
                ||||||||||||||||||||||||||||||||||||||||||||||||||||||||||||
Sbjct  1697875  CAAGGTTTCCGTAGGTGAACCTGCGGAAGGATCATTACTGATTTGCTTAATTGCACCACA  1697816

Query  61       TGTGTTTTTCTTTGAAACAAACTTGCTTTGGCGGTGGG---CCC-AGCCT-GCCGCCAGA  115
                |||||||||| ||||| | ||| ||||||||||| |||   ||| || || |||||||||
Sbjct  1697815  TGTGTTTTTCATTGAA-C-AAC-TGCTTTGGCGGGGGGACACCCTAGTCTCGCCGCCAGA  1697759

Query  116      GGTCTAAACTTACAAC-CAATTTTTTATCAACTTGTCACACCAGATTATTACTAATAGTC  174
                ||||  ||| || |||  || |||||||  ||  |||| | | ||||| |||||||||||
Sbjct  1697758  GGTCACAAC-TA-AACAAAACTTTTTAT-TACCAGTCA-AAC-GATTA-TACTAATAGTC  1697705

Query  175      AAAACTTTCAACAACGGATCTCTTGGTTCTCGCATCGATGAAGAACGCAGCGAAATGCGA  234
                ||||||||||||||||||||||||||||||||||||||||||||||||||||||||||||
Sbjct  1697704  AAAACTTTCAACAACGGATCTCTTGGTTCTCGCATCGATGAAGAACGCAGCGAAATGCGA  1697645

Query  235      TACGTAATATGAATTGCAGATATTCGTGAATCATCGAATCTTTGAACGCACATTGCGCCC  294
                ||||||||||||||||||||||||||||||||||||||||||||||||||||||||||||
Sbjct  1697644  TACGTAATATGAATTGCAGATATTCGTGAATCATCGAATCTTTGAACGCACATTGCGCCC  1697585

Query  295      TCTGGTATTCCGGAGGGCATGCCTGTTTGAGCGTCGTTTCTCCCTCAAACCGCTGGGTTT  354
                | |||||||||  |||||||||||||||||||||| |||||||||||| || | ||||||
Sbjct  1697584  TTTGGTATTCCAAAGGGCATGCCTGTTTGAGCGTCATTTCTCCCTCAAGCCCCCGGGTTT  1697525

Query  355      GGTGTTGAGCAATACGACTTGGGTTTGCTTGAAAGACGGTA-GTGGTAAGGCGGGATCGC  413
                |||||||||||||||| ||| |||||| |||||||||| || ||||  || |   ||   
Sbjct  1697524  GGTGTTGAGCAATACG-CTTCGGTTTGTTTGAAAGACG-TACGTGG--AGAC--TAT--A  1697473

Query  414      TTTGACAATGGCTTAGG-TCTAACCAAAAACATTGCTTGCGGCGGTAACGTCCACCACGT  472
                || | |   | |||||| ||| |||||||||   |||||  || ||   | |||||||  
Sbjct  1697472  TTAG-C---GACTTAGGTTCT-ACCAAAAAC---GCTTG-TGCAGT-CGGCCCACCAC--  1697425

Query  473      ATATCTTCAAACTTT-GACCTCAAATCAGGTAGGACTACCCGCTGAACTTAAGCATATCA  531
                |  | ||| |||||| ||||||||||||||||||||||||||||||||||||||||||||
Sbjct  1697424  AGCTTTTCTAACTTTTGACCTCAAATCAGGTAGGACTACCCGCTGAACTTAAGCATATCA  1697365

Query  532      ATAAGCGGAGGAAAAGAAACCAACAGGGATTGCCTCAGTAGCGGCGAGTGAAGCGGCAAA  591
                ||||||||||||||||||||||||||||||||||| ||||||||||||||||||||||||
Sbjct  1697364  ATAAGCGGAGGAAAAGAAACCAACAGGGATTGCCTTAGTAGCGGCGAGTGAAGCGGCAAA  1697305

Query  592      AGCTCAAATTTGAAATCTGGCGTCTTT-GGCGTCCGAGTTGTAATTTGAAGAAGGTATCT  650
                ||||||||||||||||||||| |||||  | |||||||||||||||||||||||||||||
Sbjct  1697304  AGCTCAAATTTGAAATCTGGC-TCTTTCAGAGTCCGAGTTGTAATTTGAAGAAGGTATCT  1697246

Query  651      TTGGGCCCGGCTCTTGTCTATGTTCCTTGGAACAGGACGTCACAGAGGGTGAGAATCCCG  710
                ||||||| |||||||||||||||| |||||||||| ||||||||||||||||||||||||
Sbjct  1697245  TTGGGCCTGGCTCTTGTCTATGTTTCTTGGAACAGAACGTCACAGAGGGTGAGAATCCCG  1697186

Query  711      TGCGATGAGATGACCCGGGTCTGTGTAAAGTTCCTTCGACGAGTCGAGTTGTTTGGGAAT  770
                |||||||||||||||| |||| ||||||||||||||||||||||||||||||||||||||
Sbjct  1697185  TGCGATGAGATGACCCAGGTCCGTGTAAAGTTCCTTCGACGAGTCGAGTTGTTTGGGAAT  1697126

Query  771      GCAGCTCTAAGTGGGTGGTAAATTCCATCTAAAGCTAAATATTGGCGAGAGACCGATAGC  830
                ||||||||||||||||||||||||||||||||||||||||||||||||||||||||||||
Sbjct  1697125  GCAGCTCTAAGTGGGTGGTAAATTCCATCTAAAGCTAAATATTGGCGAGAGACCGATAGC  1697066

Query  831      GAACAAGTACAGTGATGGAAAGATGAAAAGAACTTTGAAAAGAGAGTGAAAAAGTACGTG  890
                ||||||||||||||||||||||||||||||||||||||||||||||||||||||||||||
Sbjct  1697065  GAACAAGTACAGTGATGGAAAGATGAAAAGAACTTTGAAAAGAGAGTGAAAAAGTACGTG  1697006

Query  891      AAATTGTTGAAAGGGAAGGGCTTGAGATCAGACTTGGTATTTTGCATGCTGCT-CTCTCG  949
                ||||||||||||||||||||||||||||||||||||| |||||||||| |||| || |||
Sbjct  1697005  AAATTGTTGAAAGGGAAGGGCTTGAGATCAGACTTGGCATTTTGCATGTTGCTTCT-TCG  1696947

Query  950      GGGGCGGCCGCTGCGGTTTACCGGGCCAGCATCGGTTTGGAGCGGCAGGATAATGGCGGA  1009
                ||||||||| |||||||||  |||||||||||| |||||| |||| |||| ||| |||  
Sbjct  1696946  GGGGCGGCCTCTGCGGTTTGTCGGGCCAGCATCAGTTTGG-GCGGTAGGACAATCGCGCG  1696888

Query  1010     GGAATGTGGCACGGCTTCTGCTGTGTGTTATAGCCTCTGACGATACTGCCAGCCTAGACC  1069
                |||| |||||||||| || | ||||||||||||||  ||  |||||||||||||||||| 
Sbjct  1696887  GGAACGTGGCACGGCCTCGGTTGTGTGTTATAGCCCGTGTGGATACTGCCAGCCTAGACT  1696828

Query  1070     GAGGACTGCGGTTTTTAACCTAGGATGTTGGCATAATGATCTTAAGTCGCCCGTCTTGAA  1129
                |||||||||||||| || ||||||||||||||||||||||||||||||||||||||||||
Sbjct  1696827  GAGGACTGCGGTTTATA-CCTAGGATGTTGGCATAATGATCTTAAGTCGCCCGTCTTGAA  1696769

Query  1130     ACACGGACCAAGGAGTCTAACGTCTATGCGAGTGTTTGGGTGTAAAACCCGTACGCGTAA  1189
                ||||||||||||||||||||||||||||||||||||||||||||||||||||||||||||
Sbjct  1696768  ACACGGACCAAGGAGTCTAACGTCTATGCGAGTGTTTGGGTGTAAAACCCGTACGCGTAA  1696709

Query  1190     TGAAAGTGAACGAAGGTGGGGGCCCATT--AGGGTGCACCATCGACCGATCCTGATGTGT  1247
                |||||||||||| ||||||||||||  |   ||||||||||||||||||||||||||| |
Sbjct  1696708  TGAAAGTGAACGTAGGTGGGGGCCCTCTCGGGGGTGCACCATCGACCGATCCTGATGTCT  1696649

Query  1248     TCGGATGGATTTGAGTAAGAGCATAGCTGTTGGGACCCGAAAGATGGTGAACTATGCCTG  1307
                ||||||||||||||||||||||||||||||||||||||||||||||||||||||||||||
Sbjct  1696648  TCGGATGGATTTGAGTAAGAGCATAGCTGTTGGGACCCGAAAGATGGTGAACTATGCCTG  1696589

Query  1308     AATAGGGTGAAGCCAGAGGAAACTCTGGTGGAGGCTCGTAGCGGTTCTGACGTGCAAATC  1367
                ||||||||||||||||||||||||||||||||||||||||||||||||||||||||||||
Sbjct  1696588  AATAGGGTGAAGCCAGAGGAAACTCTGGTGGAGGCTCGTAGCGGTTCTGACGTGCAAATC  1696529

Query  1368     GATCGTCGAATTTGGGTATAGGGGCGAAAGACTAATCGAACCATCTAGTAGCTGGTTCCT  1427
                ||||||||||||||||||||||||||||||||||||||||||||||||||||||||||||
Sbjct  1696528  GATCGTCGAATTTGGGTATAGGGGCGAAAGACTAATCGAACCATCTAGTAGCTGGTTCCT  1696469

Query  1428     GCCGAAGTTTCCCTCAGGATAGCAGAAGCTCGTATCAGTTTTATGAGGTAAAGCGAATGA  1487
                ||||||||||||||||||||||||||||||||||||||||||||||||||||||||||||
Sbjct  1696468  GCCGAAGTTTCCCTCAGGATAGCAGAAGCTCGTATCAGTTTTATGAGGTAAAGCGAATGA  1696409

Query  1488     TTAGAAGTCTTGGGGTTGAAATGACCTTAACTTATTCTCAAACTTTAAATATGTAAGAAG  1547
                |||||||| |||||||||||||||||||||||||||||||||||||||||||||||||||
Sbjct  1696408  TTAGAAGTATTGGGGTTGAAATGACCTTAACTTATTCTCAAACTTTAAATATGTAAGAAG  1696349

Query  1548     TCCTTGTTGCTTAATTGAACGTGGACAATTGAATGAAGAGCTTTTAGTGGGCCATTTTTG  1607
                ||||||||||||||||||||||||||||||||||||||||||||||||||||||||||||
Sbjct  1696348  TCCTTGTTGCTTAATTGAACGTGGACAATTGAATGAAGAGCTTTTAGTGGGCCATTTTTG  1696289

Query  1608     GTAAGCAGAACTGGCGATGCGGGATGAACCGAACGTGAAGTTAAAGTGCCGGAATGCACG  1667
                ||||||||||||||||||||||||||||||||||||||||||||||||||||||||||||
Sbjct  1696288  GTAAGCAGAACTGGCGATGCGGGATGAACCGAACGTGAAGTTAAAGTGCCGGAATGCACG  1696229

Query  1668     CTCATCAGACACCACAAAAGGTGTTAGTTCATCTAGACAGCCGGACGGTGGCCATGGAAG  1727
                ||||||||||||||||||||||||||||||||||||||||||||||||||||||||||||
Sbjct  1696228  CTCATCAGACACCACAAAAGGTGTTAGTTCATCTAGACAGCCGGACGGTGGCCATGGAAG  1696169

Query  1728     TCGGAATCCGCTAAGGAGTGTGTAACAACTCACCGGCCGAATGAACTAGCCCTGAAAATG  1787
                ||||||||||||||||||||||||||||||||||||||||||||||||||||||||||||
Sbjct  1696168  TCGGAATCCGCTAAGGAGTGTGTAACAACTCACCGGCCGAATGAACTAGCCCTGAAAATG  1696109

Query  1788     GATGGCGCTCAAGCGTGCTACTTATACTTCACCGTGATTGCTGTTT-TGACGCTTTCACG  1846
                ||||||||||||||||||||||||||||||||||||||||||  || ||| |||||||||
Sbjct  1696108  GATGGCGCTCAAGCGTGCTACTTATACTTCACCGTGATTGCTAATTATGATGCTTTCACG  1696049

Query  1847     AGTAGGCAGGCGTGGAGGTCAGTGACGAAGCCTTTGCTGTAAAGCTGGGTCGAACGGCCT  1906
                ||||||||||||||||||||||||| ||||||||||||||||||||||||||||||||||
Sbjct  1696048  AGTAGGCAGGCGTGGAGGTCAGTGAAGAAGCCTTTGCTGTAAAGCTGGGTCGAACGGCCT  1695989

Query  1907     CTAGTGC  1913
                |||||||
Sbjct  1695988  CTAGTGC  1695982


 Score = 2850 bits (1543),  Expect = 0.0
 Identities = 1807/1927 (94%), Gaps = 47/1927 (2%)
 Strand=Plus/Minus

Query  1        CAAGGTTTCCGTAGGTGAACCTGCGGAAGGATCATTACTGATTTGCTTAATTGCACCACA  60
                ||||||||||||||||||||||||||||||||||||||||||||||||||||||||||||
Sbjct  1707998  CAAGGTTTCCGTAGGTGAACCTGCGGAAGGATCATTACTGATTTGCTTAATTGCACCACA  1707939

Query  61       TGTGTTTTTCTTTGAAACAAACTTGCTTTGGCGGTGGG---CCC-AGCCT-GCCGCCAGA  115
                |||||||||| ||||| | ||| ||||||||||| |||   ||| || || |||||||||
Sbjct  1707938  TGTGTTTTTCATTGAA-C-AAC-TGCTTTGGCGGGGGGACACCCTAGTCTCGCCGCCAGA  1707882

Query  116      GGTCTAAACTTACAAC-CAATTTTTTATCAACTTGTCACACCAGATTATTACTAATAGTC  174
                ||||  ||| || |||  || |||||||  ||  |||| | | ||||| |||||||||||
Sbjct  1707881  GGTCACAAC-TA-AACAAAACTTTTTAT-TACCAGTCA-AAC-GATTA-TACTAATAGTC  1707828

Query  175      AAAACTTTCAACAACGGATCTCTTGGTTCTCGCATCGATGAAGAACGCAGCGAAATGCGA  234
                ||||||||||||||||||||||||||||||||||||||||||||||||||||||||||||
Sbjct  1707827  AAAACTTTCAACAACGGATCTCTTGGTTCTCGCATCGATGAAGAACGCAGCGAAATGCGA  1707768

Query  235      TACGTAATATGAATTGCAGATATTCGTGAATCATCGAATCTTTGAACGCACATTGCGCCC  294
                ||||||||||||||||||||||||||||||||||||||||||||||||||||||||||||
Sbjct  1707767  TACGTAATATGAATTGCAGATATTCGTGAATCATCGAATCTTTGAACGCACATTGCGCCC  1707708

Query  295      TCTGGTATTCCGGAGGGCATGCCTGTTTGAGCGTCGTTTCTCCCTCAAACCGCTGGGTTT  354
                | |||||||||  |||||||||||||||||||||| |||||||||||| || | ||||||
Sbjct  1707707  TTTGGTATTCCAAAGGGCATGCCTGTTTGAGCGTCATTTCTCCCTCAAGCCCCCGGGTTT  1707648

Query  355      GGTGTTGAGCAATACGACTTGGGTTTGCTTGAAAGACGGTA-GTGGTAAGGCGGGATCGC  413
                |||||||||||||||| ||| |||||| |||||||||| || ||||  || |   ||   
Sbjct  1707647  GGTGTTGAGCAATACG-CTTCGGTTTGTTTGAAAGACG-TACGTGG--AGAC--TAT--A  1707596

Query  414      TTTGACAATGGCTTAGG-TCTAACCAAAAACATTGCTTGCGGCGGTAACGTCCACCACGT  472
                || | |   | |||||| ||| |||||||||   |||||  || ||   | |||||||  
Sbjct  1707595  TTAG-C---GACTTAGGTTCT-ACCAAAAAC---GCTTG-TGCAGT-CGGCCCACCAC--  1707548

Query  473      ATATCTTCAAACTTT-GACCTCAAATCAGGTAGGACTACCCGCTGAACTTAAGCATATCA  531
                |  | ||| |||||| ||||||||||||||||||||||||||||||||||||||||||||
Sbjct  1707547  AGCTTTTCTAACTTTTGACCTCAAATCAGGTAGGACTACCCGCTGAACTTAAGCATATCA  1707488

Query  532      ATAAGCGGAGGAAAAGAAACCAACAGGGATTGCCTCAGTAGCGGCGAGTGAAGCGGCAAA  591
                ||||||||||||||||||||||||||||||||||| ||||||||||||||||||||||||
Sbjct  1707487  ATAAGCGGAGGAAAAGAAACCAACAGGGATTGCCTTAGTAGCGGCGAGTGAAGCGGCAAA  1707428

Query  592      AGCTCAAATTTGAAATCTGGCGTCTTT-GGCGTCCGAGTTGTAATTTGAAGAAGGTATCT  650
                ||||||||||||||||||||| |||||  | |||||||||||||||||||||||||||||
Sbjct  1707427  AGCTCAAATTTGAAATCTGGC-TCTTTCAGAGTCCGAGTTGTAATTTGAAGAAGGTATCT  1707369

Query  651      TTGGGCCCGGCTCTTGTCTATGTTCCTTGGAACAGGACGTCACAGAGGGTGAGAATCCCG  710
                ||||||| |||||||||||||||| |||||||||| ||||||||||||||||||||||||
Sbjct  1707368  TTGGGCCTGGCTCTTGTCTATGTTTCTTGGAACAGAACGTCACAGAGGGTGAGAATCCCG  1707309

Query  711      TGCGATGAGATGACCCGGGTCTGTGTAAAGTTCCTTCGACGAGTCGAGTTGTTTGGGAAT  770
                |||||||||||||||| |||| ||||||||||||||||||||||||||||||||||||||
Sbjct  1707308  TGCGATGAGATGACCCAGGTCCGTGTAAAGTTCCTTCGACGAGTCGAGTTGTTTGGGAAT  1707249

Query  771      GCAGCTCTAAGTGGGTGGTAAATTCCATCTAAAGCTAAATATTGGCGAGAGACCGATAGC  830
                ||||||||||||||||||||||||||||||||||||||||||||||||||||||||||||
Sbjct  1707248  GCAGCTCTAAGTGGGTGGTAAATTCCATCTAAAGCTAAATATTGGCGAGAGACCGATAGC  1707189

Query  831      GAACAAGTACAGTGATGGAAAGATGAAAAGAACTTTGAAAAGAGAGTGAAAAAGTACGTG  890
                ||||||||||||||||||||||||||||||||||||||||||||||||||||||||||||
Sbjct  1707188  GAACAAGTACAGTGATGGAAAGATGAAAAGAACTTTGAAAAGAGAGTGAAAAAGTACGTG  1707129

Query  891      AAATTGTTGAAAGGGAAGGGCTTGAGATCAGACTTGGTATTTTGCATGCTGCT-CTCTCG  949
                ||||||||||||||||||||||||||||||||||||| |||||||||| |||| || |||
Sbjct  1707128  AAATTGTTGAAAGGGAAGGGCTTGAGATCAGACTTGGCATTTTGCATGTTGCTTCT-TCG  1707070

Query  950      GGGGCGGCCGCTGCGGTTTACCGGGCCAGCATCGGTTTGGAGCGGCAGGATAATGGCGGA  1009
                ||||||||| |||||||||  |||||||||||| |||||| |||| |||| ||| |||  
Sbjct  1707069  GGGGCGGCCTCTGCGGTTTGTCGGGCCAGCATCAGTTTGG-GCGGTAGGACAATCGCGCG  1707011

Query  1010     GGAATGTGGCACGGCTTCTGCTGTGTGTTATAGCCTCTGACGATACTGCCAGCCTAGACC  1069
                |||| |||||||||| || | ||||||||||||||  ||  |||||||||||||||||| 
Sbjct  1707010  GGAACGTGGCACGGCCTCGGTTGTGTGTTATAGCCCGTGTGGATACTGCCAGCCTAGACT  1706951

Query  1070     GAGGACTGCGGTTTTTAACCTAGGATGTTGGCATAATGATCTTAAGTCGCCCGTCTTGAA  1129
                |||||||||||||| || ||||||||||||||||||||||||||||||||||||||||||
Sbjct  1706950  GAGGACTGCGGTTTATA-CCTAGGATGTTGGCATAATGATCTTAAGTCGCCCGTCTTGAA  1706892

Query  1130     ACACGGACCAAGGAGTCTAACGTCTATGCGAGTGTTTGGGTGTAAAACCCGTACGCGTAA  1189
                ||||||||||||||||||||||||||||||||||||||||||||||||||||||||||||
Sbjct  1706891  ACACGGACCAAGGAGTCTAACGTCTATGCGAGTGTTTGGGTGTAAAACCCGTACGCGTAA  1706832

Query  1190     TGAAAGTGAACGAAGGTGGGGGCCCATT--AGGGTGCACCATCGACCGATCCTGATGTGT  1247
                |||||||||||| ||||||||||||  |   ||||||||||||||||||||||||||| |
Sbjct  1706831  TGAAAGTGAACGTAGGTGGGGGCCCTCTCGGGGGTGCACCATCGACCGATCCTGATGTCT  1706772

Query  1248     TCGGATGGATTTGAGTAAGAGCATAGCTGTTGGGACCCGAAAGATGGTGAACTATGCCTG  1307
                ||||||||||||||||||||||||||||||||||||||||||||||||||||||||||||
Sbjct  1706771  TCGGATGGATTTGAGTAAGAGCATAGCTGTTGGGACCCGAAAGATGGTGAACTATGCCTG  1706712

Query  1308     AATAGGGTGAAGCCAGAGGAAACTCTGGTGGAGGCTCGTAGCGGTTCTGACGTGCAAATC  1367
                ||||||||||||||||||||||||||||||||||||||||||||||||||||||||||||
Sbjct  1706711  AATAGGGTGAAGCCAGAGGAAACTCTGGTGGAGGCTCGTAGCGGTTCTGACGTGCAAATC  1706652

Query  1368     GATCGTCGAATTTGGGTATAGGGGCGAAAGACTAATCGAACCATCTAGTAGCTGGTTCCT  1427
                ||||||||||||||||||||||||||||||||||||||||||||||||||||||||||||
Sbjct  1706651  GATCGTCGAATTTGGGTATAGGGGCGAAAGACTAATCGAACCATCTAGTAGCTGGTTCCT  1706592

Query  1428     GCCGAAGTTTCCCTCAGGATAGCAGAAGCTCGTATCAGTTTTATGAGGTAAAGCGAATGA  1487
                ||||||||||||||||||||||||||||||||||||||||||||||||||||||||||||
Sbjct  1706591  GCCGAAGTTTCCCTCAGGATAGCAGAAGCTCGTATCAGTTTTATGAGGTAAAGCGAATGA  1706532

Query  1488     TTAGAAGTCTTGGGGTTGAAATGACCTTAACTTATTCTCAAACTTTAAATATGTAAGAAG  1547
                |||||||| |||||||||||||||||||||||||||||||||||||||||||||||||||
Sbjct  1706531  TTAGAAGTATTGGGGTTGAAATGACCTTAACTTATTCTCAAACTTTAAATATGTAAGAAG  1706472

Query  1548     TCCTTGTTGCTTAATTGAACGTGGACAATTGAATGAAGAGCTTTTAGTGGGCCATTTTTG  1607
                ||||||||||||||||||||||||||||||||||||||||||||||||||||||||||||
Sbjct  1706471  TCCTTGTTGCTTAATTGAACGTGGACAATTGAATGAAGAGCTTTTAGTGGGCCATTTTTG  1706412

Query  1608     GTAAGCAGAACTGGCGATGCGGGATGAACCGAACGTGAAGTTAAAGTGCCGGAATGCACG  1667
                ||||||||||||||||||||||||||||||||||||||||||||||||||||||||||||
Sbjct  1706411  GTAAGCAGAACTGGCGATGCGGGATGAACCGAACGTGAAGTTAAAGTGCCGGAATGCACG  1706352

Query  1668     CTCATCAGACACCACAAAAGGTGTTAGTTCATCTAGACAGCCGGACGGTGGCCATGGAAG  1727
                ||||||||||||||||||||||||||||||||||||||||||||||||||||||||||||
Sbjct  1706351  CTCATCAGACACCACAAAAGGTGTTAGTTCATCTAGACAGCCGGACGGTGGCCATGGAAG  1706292

Query  1728     TCGGAATCCGCTAAGGAGTGTGTAACAACTCACCGGCCGAATGAACTAGCCCTGAAAATG  1787
                ||||||||||||||||||||||||||||||||||||||||||||||||||||||||||||
Sbjct  1706291  TCGGAATCCGCTAAGGAGTGTGTAACAACTCACCGGCCGAATGAACTAGCCCTGAAAATG  1706232

Query  1788     GATGGCGCTCAAGCGTGCTACTTATACTTCACCGTGATTGCTGTTT-TGACGCTTTCACG  1846
                ||||||||||||||||||||||||||||||||||||||||||  || ||| |||||||||
Sbjct  1706231  GATGGCGCTCAAGCGTGCTACTTATACTTCACCGTGATTGCTAATTATGATGCTTTCACG  1706172

Query  1847     AGTAGGCAGGCGTGGAGGTCAGTGACGAAGCCTTTGCTGTAAAGCTGGGTCGAACGGCCT  1906
                ||||||||||||||||||||||||| ||||||||||||||||||||||||||||||||||
Sbjct  1706171  AGTAGGCAGGCGTGGAGGTCAGTGAAGAAGCCTTTGCTGTAAAGCTGGGTCGAACGGCCT  1706112

Query  1907     CTAGTGC  1913
                |||||||
Sbjct  1706111  CTAGTGC  1706105


 Score = 2839 bits (1537),  Expect = 0.0
 Identities = 1803/1924 (94%), Gaps = 48/1924 (2%)
 Strand=Plus/Minus

Query  1        CAAGGTTTCCGTAGGTGAACCTGCGGAAGGATCATTACTGATTTGCTTAATTGCACCACA  60
                ||||||||||||||||||||||||||||||||||||||||||||||||||||||||||||
Sbjct  1667533  CAAGGTTTCCGTAGGTGAACCTGCGGAAGGATCATTACTGATTTGCTTAATTGCACCACA  1667474

Query  61       TGTGTTTTTCTTTGAAACAAACTTGCTTTGGCGGTGGG-CCCAGCCT-GCCGCCAGAGGT  118
                ||||||||||  |||| | | | ||||||||||| ||| ||||| || ||||||||||||
Sbjct  1667473  TGTGTTTTTCACTGAA-C-AGC-TGCTTTGGCGGGGGGACCCAGTCTCGCCGCCAGAGGT  1667417

Query  119      CTAAACTTACAACC-AATTTTTTATCAACTTGTCACACCAGATTATTACTAATAGTCAAA  177
                |  ||| || |||| || |||||||  ||  |||| | | ||||| ||||||||||||||
Sbjct  1667416  CACAAC-TA-AACCAAACTTTTTAT-TACCAGTCA-AAC-GATTA-TACTAATAGTCAAA  1667363

Query  178      ACTTTCAACAACGGATCTCTTGGTTCTCGCATCGATGAAGAACGCAGCGAAATGCGATAC  237
                ||||||||||||||||||||||||||||||||||||||||||||||||||||||||||||
Sbjct  1667362  ACTTTCAACAACGGATCTCTTGGTTCTCGCATCGATGAAGAACGCAGCGAAATGCGATAC  1667303

Query  238      GTAATATGAATTGCAGATATTCGTGAATCATCGAATCTTTGAACGCACATTGCGCCCTCT  297
                |||||||||||||||||||||||||||||||||||||||||||||||||||||||||| |
Sbjct  1667302  GTAATATGAATTGCAGATATTCGTGAATCATCGAATCTTTGAACGCACATTGCGCCCTTT  1667243

Query  298      GGTATTCCGGAGGGCATGCCTGTTTGAGCGTCGTTTCTCCCTCAAACCGCTGGGTTTGGT  357
                ||||||||  |||||||||||||||||||||| |||||||||||| || | |||||||||
Sbjct  1667242  GGTATTCCAAAGGGCATGCCTGTTTGAGCGTCATTTCTCCCTCAAGCC-CCGGGTTTGGT  1667184

Query  358      GTTGAGCAATACGACTTGGGTTTGCTTGAAAGACGGTA-GTGGTAAGGCGGGATCGCTTT  416
                ||||||||||||| |   |||||| |||||||||| || ||||  || |   ||   || 
Sbjct  1667183  GTTGAGCAATACG-C--CGGTTTGTTTGAAAGACG-TACGTGG--AGAC--TAT--ATTA  1667134

Query  417      GACAATGGCTTAGG-TCTAACCAAAAACATTGCTTGCGGCGGTAACGTCCACCACGTATA  475
                | |   | |||||| ||| ||| |||||   |||||  || ||   | |||||||  |  
Sbjct  1667133  G-C---GACTTAGGTTCT-ACC-AAAAC---GCTTG-TGCAGT-CGGCCCACCAC--AGC  1667087

Query  476      TCTTCAAACTTT-GACCTCAAATCAGGTAGGACTACCCGCTGAACTTAAGCATATCAATA  534
                | ||| |||||| |||||||||||||||||||||||||||||||||||||||||||||||
Sbjct  1667086  TTTTCTAACTTTTGACCTCAAATCAGGTAGGACTACCCGCTGAACTTAAGCATATCAATA  1667027

Query  535      AGCGGAGGAAAAGAAACCAACAGGGATTGCCTCAGTAGCGGCGAGTGAAGCGGCAAAAGC  594
                |||||||||||||||||||||||||||||||| |||||||||||||||||||||||||||
Sbjct  1667026  AGCGGAGGAAAAGAAACCAACAGGGATTGCCTTAGTAGCGGCGAGTGAAGCGGCAAAAGC  1666967

Query  595      TCAAATTTGAAATCTGGCGTCTTT-GGCGTCCGAGTTGTAATTTGAAGAAGGTATCTTTG  653
                |||||||||||||||||| |||||  | ||||||||||||||||||||||||||||||||
Sbjct  1666966  TCAAATTTGAAATCTGGC-TCTTTCAGAGTCCGAGTTGTAATTTGAAGAAGGTATCTTTG  1666908

Query  654      GGCCCGGCTCTTGTCTATGTTCCTTGGAACAGGACGTCACAGAGGGTGAGAATCCCGTGC  713
                |||| |||||||||||||||| |||||||||| |||||||||||||||||||||||||||
Sbjct  1666907  GGCCTGGCTCTTGTCTATGTTTCTTGGAACAGAACGTCACAGAGGGTGAGAATCCCGTGC  1666848

Query  714      GATGAGATGACCCGGGTCTGTGTAAAGTTCCTTCGACGAGTCGAGTTGTTTGGGAATGCA  773
                ||||||||||||| |||| |||||||||||||||||||||||||||||||||||||||||
Sbjct  1666847  GATGAGATGACCCAGGTCCGTGTAAAGTTCCTTCGACGAGTCGAGTTGTTTGGGAATGCA  1666788

Query  774      GCTCTAAGTGGGTGGTAAATTCCATCTAAAGCTAAATATTGGCGAGAGACCGATAGCGAA  833
                ||||||||||||||||||||||||||||||||||||||||||||||||||||||||||||
Sbjct  1666787  GCTCTAAGTGGGTGGTAAATTCCATCTAAAGCTAAATATTGGCGAGAGACCGATAGCGAA  1666728

Query  834      CAAGTACAGTGATGGAAAGATGAAAAGAACTTTGAAAAGAGAGTGAAAAAGTACGTGAAA  893
                ||||||||||||||||||||||||||||||||||||||||||||||||||||||||||||
Sbjct  1666727  CAAGTACAGTGATGGAAAGATGAAAAGAACTTTGAAAAGAGAGTGAAAAAGTACGTGAAA  1666668

Query  894      TTGTTGAAAGGGAAGGGCTTGAGATCAGACTTGGTATTTTGCATGCTGCT-CTCTCGGGG  952
                |||||||||||||||||||||||||||||||||| |||||||||| |||| || ||||||
Sbjct  1666667  TTGTTGAAAGGGAAGGGCTTGAGATCAGACTTGGCATTTTGCATGTTGCTTCT-TCGGGG  1666609

Query  953      GCGGCCGCTGCGGTTTACCGGGCCAGCATCGGTTTGGAGCGGCAGGATAATGGCGGAGGA  1012
                |||||| |||||||||  |||||||||||| |||||| |||| |||| ||| |||  |||
Sbjct  1666608  GCGGCCTCTGCGGTTTGTCGGGCCAGCATCAGTTTGG-GCGGTAGGACAATCGCGCGGGA  1666550

Query  1013     ATGTGGCACGGCTTCTGCTGTGTGTTATAGCCTCTGACGATACTGCCAGCCTAGACCGAG  1072
                | |||||||||| || | ||||||||||||||  ||  |||||||||||||||||| |||
Sbjct  1666549  ACGTGGCACGGCCTCGGTTGTGTGTTATAGCCCGTGTGGATACTGCCAGCCTAGACTGAG  1666490

Query  1073     GACTGCGGTTTTTAACCTAGGATGTTGGCATAATGATCTTAAGTCGCCCGTCTTGAAACA  1132
                ||||||||||| || |||||||||||||||||||||||||||||||||||||||||||||
Sbjct  1666489  GACTGCGGTTTATA-CCTAGGATGTTGGCATAATGATCTTAAGTCGCCCGTCTTGAAACA  1666431

Query  1133     CGGACCAAGGAGTCTAACGTCTATGCGAGTGTTTGGGTGTAAAACCCGTACGCGTAATGA  1192
                ||||||||||||||||||||||||||||||||||||||||||||||||||||||||||||
Sbjct  1666430  CGGACCAAGGAGTCTAACGTCTATGCGAGTGTTTGGGTGTAAAACCCGTACGCGTAATGA  1666371

Query  1193     AAGTGAACGAAGGTGGGGGCCCATT--AGGGTGCACCATCGACCGATCCTGATGTGTTCG  1250
                ||||||||| ||||||||||||  |   ||||||||||||||||||||||||||| ||||
Sbjct  1666370  AAGTGAACGTAGGTGGGGGCCCTCTCGGGGGTGCACCATCGACCGATCCTGATGTCTTCG  1666311

Query  1251     GATGGATTTGAGTAAGAGCATAGCTGTTGGGACCCGAAAGATGGTGAACTATGCCTGAAT  1310
                ||||||||||||||||||||||||||||||||||||||||||||||||||||||||||||
Sbjct  1666310  GATGGATTTGAGTAAGAGCATAGCTGTTGGGACCCGAAAGATGGTGAACTATGCCTGAAT  1666251

Query  1311     AGGGTGAAGCCAGAGGAAACTCTGGTGGAGGCTCGTAGCGGTTCTGACGTGCAAATCGAT  1370
                ||||||||||||||||||||||||||||||||||||||||||||||||||||||||||||
Sbjct  1666250  AGGGTGAAGCCAGAGGAAACTCTGGTGGAGGCTCGTAGCGGTTCTGACGTGCAAATCGAT  1666191

Query  1371     CGTCGAATTTGGGTATAGGGGCGAAAGACTAATCGAACCATCTAGTAGCTGGTTCCTGCC  1430
                ||||||||||||||||||||||||||||||||||||||||||||||||||||||||||||
Sbjct  1666190  CGTCGAATTTGGGTATAGGGGCGAAAGACTAATCGAACCATCTAGTAGCTGGTTCCTGCC  1666131

Query  1431     GAAGTTTCCCTCAGGATAGCAGAAGCTCGTATCAGTTTTATGAGGTAAAGCGAATGATTA  1490
                ||||||||||||||||||||||||||||||||||||||||||||||||||||||||||||
Sbjct  1666130  GAAGTTTCCCTCAGGATAGCAGAAGCTCGTATCAGTTTTATGAGGTAAAGCGAATGATTA  1666071

Query  1491     GAAGTCTTGGGGTTGAAATGACCTTAACTTATTCTCAAACTTTAAATATGTAAGAAGTCC  1550
                ||||| ||||||||||||||||||||||||||||||||||||||||||||||||||||||
Sbjct  1666070  GAAGTATTGGGGTTGAAATGACCTTAACTTATTCTCAAACTTTAAATATGTAAGAAGTCC  1666011

Query  1551     TTGTTGCTTAATTGAACGTGGACAATTGAATGAAGAGCTTTTAGTGGGCCATTTTTGGTA  1610
                ||||||||||||||||||||||||||||||||||||||||||||||||||||||||||||
Sbjct  1666010  TTGTTGCTTAATTGAACGTGGACAATTGAATGAAGAGCTTTTAGTGGGCCATTTTTGGTA  1665951

Query  1611     AGCAGAACTGGCGATGCGGGATGAACCGAACGTGAAGTTAAAGTGCCGGAATGCACGCTC  1670
                ||||||||||||||||||||||||||||||||||||||||||||||||||||||||||||
Sbjct  1665950  AGCAGAACTGGCGATGCGGGATGAACCGAACGTGAAGTTAAAGTGCCGGAATGCACGCTC  1665891

Query  1671     ATCAGACACCACAAAAGGTGTTAGTTCATCTAGACAGCCGGACGGTGGCCATGGAAGTCG  1730
                ||||||||||||||||||||||||||||||||||||||||||||||||||||||||||||
Sbjct  1665890  ATCAGACACCACAAAAGGTGTTAGTTCATCTAGACAGCCGGACGGTGGCCATGGAAGTCG  1665831

Query  1731     GAATCCGCTAAGGAGTGTGTAACAACTCACCGGCCGAATGAACTAGCCCTGAAAATGGAT  1790
                ||||||||||||||||||||||||||||||||||||||||||||||||||||||||||||
Sbjct  1665830  GAATCCGCTAAGGAGTGTGTAACAACTCACCGGCCGAATGAACTAGCCCTGAAAATGGAT  1665771

Query  1791     GGCGCTCAAGCGTGCTACTTATACTTCACCGTGATTGCTGTTT-TGACGCTTTCACGAGT  1849
                |||||||||||||||||||||||||||||||||||||||  || ||| ||||||||||||
Sbjct  1665770  GGCGCTCAAGCGTGCTACTTATACTTCACCGTGATTGCTAATTATGATGCTTTCACGAGT  1665711

Query  1850     AGGCAGGCGTGGAGGTCAGTGACGAAGCCTTTGCTGTAAAGCTGGGTCGAACGGCCTCTA  1909
                |||||||||||||||||||||| |||||||||||||||||||||||||||||||||||||
Sbjct  1665710  AGGCAGGCGTGGAGGTCAGTGAAGAAGCCTTTGCTGTAAAGCTGGGTCGAACGGCCTCTA  1665651

Query  1910     GTGC  1913
                ||||
Sbjct  1665650  GTGC  1665647


>WUJJ01000645.1 Candida sp. LN1 LN_645, whole genome shotgun sequence
Length=9991

 Score = 2819 bits (1526),  Expect = 0.0
 Identities = 1799/1926 (93%), Gaps = 38/1926 (2%)
 Strand=Plus/Minus

Query  1     CAAGGTTTCCGTAGGTGAACCTGCGGAAGGATCATTACTGATTTGCTTAATTGCACCACA  60
             ||||||||||||||||||||||||||||||||||||||||||||||||||||||||||||
Sbjct  6023  CAAGGTTTCCGTAGGTGAACCTGCGGAAGGATCATTACTGATTTGCTTAATTGCACCACA  5964

Query  61    TGTGTTTTTCTTTGAAACAAACTTGCTTTGGCGGTGGG-CCCAGCCTGCCGCCAGAGGTC  119
             |||||||||  ||| |||||| || |||||| || |||  | | ||| ||||||||||| 
Sbjct  5963  TGTGTTTTTTATTG-AACAAA-TTTCTTTGGTGGCGGGAGCAATCCTACCGCCAGAGGT-  5907

Query  120   TA-AACTTACAACC-AATTTTTTATCAACTTGTCACACCAGATT-ATTACT--AATAGTC  174
             || ||| || |||| || |||||||  ||  |||| ||  |||| |||| |  |||||||
Sbjct  5906  TATAAC-TA-AACCAAACTTTTTATTTAC-AGTCAAACTTGATTTATTATTACAATAGTC  5850

Query  175   AAAACTTTCAACAACGGATCTCTTGGTTCTCGCATCGATGAAGAACGCAGCGAAATGCGA  234
             ||||||||||||||||||||||||||||||||||||||||||||||||||||||||||||
Sbjct  5849  AAAACTTTCAACAACGGATCTCTTGGTTCTCGCATCGATGAAGAACGCAGCGAAATGCGA  5790

Query  235   TACGTAATATGAATTGCAGATATTCGTGAATCATCGAATCTTTGAACGCACATTGCGCCC  294
             ||||||||||||||||||||||||||||||||||||||||||||||||||||||||||||
Sbjct  5789  TACGTAATATGAATTGCAGATATTCGTGAATCATCGAATCTTTGAACGCACATTGCGCCC  5730

Query  295   TCTGGTATTCCGGAGGGCATGCCTGTTTGAGCGTCGTTTCTCCCTCAAACCGCTGGGTTT  354
             | |||||||||  |||||||||||||||||||||| ||||||||||||||| | ||||||
Sbjct  5729  TTTGGTATTCCAAAGGGCATGCCTGTTTGAGCGTCATTTCTCCCTCAAACCCCCGGGTTT  5670

Query  355   GGTGTTGAGCAATACGACTTGGGTTTGCTTGAAAGACGGTA-GTGGTAAGGCGGGATCGC  413
             |||||||||||||||| | | |||||| ||||||||   || |||| ||  |   ||   
Sbjct  5669  GGTGTTGAGCAATACG-C-TAGGTTTGTTTGAAAGAATTTACGTGG-AA-AC-TTAT---  5618

Query  414   TTTGACAATGGCTTAGGTCTAACCAAAAACATTGCTTGCGGCGGTAACGTCCACCAC-GT  472
             ||| | |  | ||||||| || |||||| |   ||||     | ||  | |||||||  |
Sbjct  5617  TTT-A-AGCGACTTAGGTTTATCCAAAA-C---GCTTATTTTGCTAGTGGCCACCACAAT  5564

Query  473   ATATCTTCA-AACTTTGACCTCAAATCAGGTAGGACTACCCGCTGAACTTAAGCATATCA  531
              ||| |||| ||||||||||||||||||||||||||||||||||||||||||||||||||
Sbjct  5563  TTAT-TTCATAACTTTGACCTCAAATCAGGTAGGACTACCCGCTGAACTTAAGCATATCA  5505

Query  532   ATAAGCGGAGGAAAAGAAACCAACAGGGATTGCCTCAGTAGCGGCGAGTGAAGCGGCAAA  591
             ||||||||||||||||||||||||||||||||||| ||||||||||||||||||||||||
Sbjct  5504  ATAAGCGGAGGAAAAGAAACCAACAGGGATTGCCTTAGTAGCGGCGAGTGAAGCGGCAAA  5445

Query  592   AGCTCAAATTTGAAATCTGGCGTCTTT-GGCGTCCGAGTTGTAATTTGAAGAAGGTATCT  650
             ||||||||||||||||||||| |||||  | |||||||||||||||||||||||||||||
Sbjct  5444  AGCTCAAATTTGAAATCTGGC-TCTTTCAGAGTCCGAGTTGTAATTTGAAGAAGGTATCT  5386

Query  651   TTGGGCCCGGCTCTTGTCTATGTTCCTTGGAACAGGACGTCACAGAGGGTGAGAATCCCG  710
             ||||| | |||||||||||||||| |||||||||| ||||||||||||||||||||||||
Sbjct  5385  TTGGGTCTGGCTCTTGTCTATGTTTCTTGGAACAGAACGTCACAGAGGGTGAGAATCCCG  5326

Query  711   TGCGATGAGATGACCCGGGTCTGTGTAAAGTTCCTTCGACGAGTCGAGTTGTTTGGGAAT  770
             ||||||||||||| || || || |||||||||||||||| ||||||||||||||||||||
Sbjct  5325  TGCGATGAGATGATCCAGGCCTATGTAAAGTTCCTTCGAAGAGTCGAGTTGTTTGGGAAT  5266

Query  771   GCAGCTCTAAGTGGGTGGTAAATTCCATCTAAAGCTAAATATTGGCGAGAGACCGATAGC  830
             ||||||||||||||||||||||||||||||||||||||||||||||||||||||||||||
Sbjct  5265  GCAGCTCTAAGTGGGTGGTAAATTCCATCTAAAGCTAAATATTGGCGAGAGACCGATAGC  5206

Query  831   GAACAAGTACAGTGATGGAAAGATGAAAAGAACTTTGAAAAGAGAGTGAAAAAGTACGTG  890
             ||||||||||||||||||||||||||||||||||||||||||||||||||||||||||||
Sbjct  5205  GAACAAGTACAGTGATGGAAAGATGAAAAGAACTTTGAAAAGAGAGTGAAAAAGTACGTG  5146

Query  891   AAATTGTTGAAAGGGAAGGGCTTGAGATCAGACTTGGTATTTTGCATGCTGCT-CTCTCG  949
             |||||||||||||||||||||||||||||||||||||||||||| ||| | || || |||
Sbjct  5145  AAATTGTTGAAAGGGAAGGGCTTGAGATCAGACTTGGTATTTTGTATGTTACTTCT-TCG  5087

Query  950   GGGGCGGCCGCTGCGGTTTACCGGGCCAGCATCGGTTTGGAGCGGCAGGATAATGGCGGA  1009
             |||| |||| || | ||||| |||||||||||| |||||| |||| |||| ||| |||  
Sbjct  5086  GGGGTGGCCTCTACAGTTTATCGGGCCAGCATCAGTTTGG-GCGGTAGGAGAATTGCGTT  5028

Query  1010  GGAATGTGGCACGGCTTCTGCTGTGTGTTATAGCCTCTGACGATACTGCCAGCCTAGACC  1069
             |||||||||||||||||| | |||||||||||||||  | ||||||||||||||||||| 
Sbjct  5027  GGAATGTGGCACGGCTTCGGTTGTGTGTTATAGCCTTCGTCGATACTGCCAGCCTAGACT  4968

Query  1070  GAGGACTGCGGTTTTTAACCTAGGATGTTGGCATAATGATCTTAAGTCGCCCGTCTTGAA  1129
             |||||||||||||| || ||||||||||||||||||||||||||||||||||||||||||
Sbjct  4967  GAGGACTGCGGTTTATA-CCTAGGATGTTGGCATAATGATCTTAAGTCGCCCGTCTTGAA  4909

Query  1130  ACACGGACCAAGGAGTCTAACGTCTATGCGAGTGTTTGGGTGTAAAACCCGTACGCGTAA  1189
             ||||||||||||||||||||||||||||||||||||||||||||||||||||||||||||
Sbjct  4908  ACACGGACCAAGGAGTCTAACGTCTATGCGAGTGTTTGGGTGTAAAACCCGTACGCGTAA  4849

Query  1190  TGAAAGTGAACGAAGGTGGGGGCCCATTAGGGTGCACCATCGACCGATCCTGATGTGTTC  1249
             |||||||||||| |||||||||||| |  ||||||||||||||||||||||||||| |||
Sbjct  4848  TGAAAGTGAACGTAGGTGGGGGCCCGTATGGGTGCACCATCGACCGATCCTGATGTCTTC  4789

Query  1250  GGATGGATTTGAGTAAGAGCATAGCTGTTGGGACCCGAAAGATGGTGAACTATGCCTGAA  1309
             ||||||||||||||||||||||||||||||||||||||||||||||||||||||||||||
Sbjct  4788  GGATGGATTTGAGTAAGAGCATAGCTGTTGGGACCCGAAAGATGGTGAACTATGCCTGAA  4729

Query  1310  TAGGGTGAAGCCAGAGGAAACTCTGGTGGAGGCTCGTAGCGGTTCTGACGTGCAAATCGA  1369
             ||||||||||||||||||||||||||||||||||||||||||||||||||||||||||||
Sbjct  4728  TAGGGTGAAGCCAGAGGAAACTCTGGTGGAGGCTCGTAGCGGTTCTGACGTGCAAATCGA  4669

Query  1370  TCGTCGAATTTGGGTATAGGGGCGAAAGACTAATCGAACCATCTAGTAGCTGGTTCCTGC  1429
             ||||||||||||||||||||||||||||||||||||||||||||||||||||||||||||
Sbjct  4668  TCGTCGAATTTGGGTATAGGGGCGAAAGACTAATCGAACCATCTAGTAGCTGGTTCCTGC  4609

Query  1430  CGAAGTTTCCCTCAGGATAGCAGAAGCTCGTATCAGTTTTATGAGGTAAAGCGAATGATT  1489
             ||||||||||||||||||||||||||||||||||||||||||||||||||||||||||||
Sbjct  4608  CGAAGTTTCCCTCAGGATAGCAGAAGCTCGTATCAGTTTTATGAGGTAAAGCGAATGATT  4549

Query  1490  AGAAGTCTTGGGGTTGAAATGACCTTAACTTATTCTCAAACTTTAAATATGTAAGAAGTC  1549
             |||||| |||||||||||||||||||||||||||||||||||||||||||||||||||||
Sbjct  4548  AGAAGTATTGGGGTTGAAATGACCTTAACTTATTCTCAAACTTTAAATATGTAAGAAGTC  4489

Query  1550  CTTGTTGCTTAATTGAACGTGGACAATTGAATGAAGAGCTTTTAGTGGGCCATTTTTGGT  1609
             ||||||||||||||||||||||||||||||||||||||||||||||||||||||||||||
Sbjct  4488  CTTGTTGCTTAATTGAACGTGGACAATTGAATGAAGAGCTTTTAGTGGGCCATTTTTGGT  4429

Query  1610  AAGCAGAACTGGCGATGCGGGATGAACCGAACGTGAAGTTAAAGTGCCGGAATGCACGCT  1669
             ||||||||||||||||||||||||||||||||||||||||||||||||||||||||||||
Sbjct  4428  AAGCAGAACTGGCGATGCGGGATGAACCGAACGTGAAGTTAAAGTGCCGGAATGCACGCT  4369

Query  1670  CATCAGACACCACAAAAGGTGTTAGTTCATCTAGACAGCCGGACGGTGGCCATGGAAGTC  1729
             ||||||||||||||||||||||||||||||||||||||||||||||||||||||||||||
Sbjct  4368  CATCAGACACCACAAAAGGTGTTAGTTCATCTAGACAGCCGGACGGTGGCCATGGAAGTC  4309

Query  1730  GGAATCCGCTAAGGAGTGTGTAACAACTCACCGGCCGAATGAACTAGCCCTGAAAATGGA  1789
             ||||||||||||||||||||||||||||||||||||||||||||||||||||||||||||
Sbjct  4308  GGAATCCGCTAAGGAGTGTGTAACAACTCACCGGCCGAATGAACTAGCCCTGAAAATGGA  4249

Query  1790  TGGCGCTCAAGCGTGCTACTTATACTTCACCGTGATTGCTG-TTT-TGACGCTTTCACGA  1847
             ||||||||||||||||||||||||||||||||||||||||  ||| ||| ||||||||||
Sbjct  4248  TGGCGCTCAAGCGTGCTACTTATACTTCACCGTGATTGCTAATTTATGATGCTTTCACGA  4189

Query  1848  GTAGGCAGGCGTGGAGGTCAGTGACGAAGCCTTTGCTGTAAAGCTGGGTCGAACGGCCTC  1907
             |||||||||||||||||||||||| |||||||||||||||||||||||||||||||||||
Sbjct  4188  GTAGGCAGGCGTGGAGGTCAGTGAAGAAGCCTTTGCTGTAAAGCTGGGTCGAACGGCCTC  4129

Query  1908  TAGTGC  1913
             ||||||
Sbjct  4128  TAGTGC  4123


>GG692410.1 Candida tropicalis MYA-3404 genomic scaffold supercont3.16, whole 
genome shotgun sequence
Length=11104

 Score = 2813 bits (1523),  Expect = 0.0
 Identities = 1798/1926 (93%), Gaps = 37/1926 (2%)
 Strand=Plus/Plus

Query  1     CAAGGTTTCCGTAGGTGAACCTGCGGAAGGATCATTACTGATTTGCTTAATTGCACCACA  60
             ||||||||||||||||||||||||||||||||||||||||||||||||||||||||||||
Sbjct  6001  CAAGGTTTCCGTAGGTGAACCTGCGGAAGGATCATTACTGATTTGCTTAATTGCACCACA  6060

Query  61    TGTGTTTTTCTTTGAAACAAACTTGCTTTGGCGGTGGG-CCCAGCCTGCCGCCAGAGGTC  119
             |||||||||  ||| |||||| || |||||| || |||  | | ||| ||||||||||| 
Sbjct  6061  TGTGTTTTTTATTG-AACAAA-TTTCTTTGGTGGCGGGAGCAATCCTACCGCCAGAGGT-  6117

Query  120   TA-AACTTACAACC-AATTTTTTATCAACTTGTCACACCAGATT-ATTACT--AATAGTC  174
             || ||| || |||| || |||||||  ||  |||| ||  |||| |||| |  |||||||
Sbjct  6118  TATAAC-TA-AACCAAACTTTTTATTTAC-AGTCAAACTTGATTTATTATTACAATAGTC  6174

Query  175   AAAACTTTCAACAACGGATCTCTTGGTTCTCGCATCGATGAAGAACGCAGCGAAATGCGA  234
             ||||||||||||||||||||||||||||||||||||||||||||||||||||||||||||
Sbjct  6175  AAAACTTTCAACAACGGATCTCTTGGTTCTCGCATCGATGAAGAACGCAGCGAAATGCGA  6234

Query  235   TACGTAATATGAATTGCAGATATTCGTGAATCATCGAATCTTTGAACGCACATTGCGCCC  294
             ||||||||||||||||||||||||||||||||||||||||||||||||||||||||||||
Sbjct  6235  TACGTAATATGAATTGCAGATATTCGTGAATCATCGAATCTTTGAACGCACATTGCGCCC  6294

Query  295   TCTGGTATTCCGGAGGGCATGCCTGTTTGAGCGTCGTTTCTCCCTCAAACCGCTGGGTTT  354
             | |||||||||  |||||||||||||||||||||| ||||||||||||||| | ||||||
Sbjct  6295  TTTGGTATTCCAAAGGGCATGCCTGTTTGAGCGTCATTTCTCCCTCAAACCCCCGGGTTT  6354

Query  355   GGTGTTGAGCAATACGACTTGGGTTTGCTTGAAAGACGGTAGTGGTAAGGCGGGATC-GC  413
             |||||||||||||||| | | |||||| ||||||||    | |  ||| | || | |   
Sbjct  6355  GGTGTTGAGCAATACG-C-TAGGTTTGTTTGAAAGA----A-T-TTAACGTGGAAACTTA  6406

Query  414   TTTGACAATGGCTTAGGTCTAACCAAAAACATTGCTTGCGGCGGTAACGTCCACCAC-GT  472
             ||| | |  | ||||||| || |||||| |   ||||     | ||  | |||||||  |
Sbjct  6407  TTTTA-AGCGACTTAGGTTTATCCAAAA-C---GCTTATTTTGCTAGTGGCCACCACAAT  6461

Query  473   ATATCTTCA-AACTTTGACCTCAAATCAGGTAGGACTACCCGCTGAACTTAAGCATATCA  531
              ||| |||| ||||||||||||||||||||||||||||||||||||||||||||||||||
Sbjct  6462  TTAT-TTCATAACTTTGACCTCAAATCAGGTAGGACTACCCGCTGAACTTAAGCATATCA  6520

Query  532   ATAAGCGGAGGAAAAGAAACCAACAGGGATTGCCTCAGTAGCGGCGAGTGAAGCGGCAAA  591
             ||||||||||||||||||||||||||||||||||| ||||||||||||||||||||||||
Sbjct  6521  ATAAGCGGAGGAAAAGAAACCAACAGGGATTGCCTTAGTAGCGGCGAGTGAAGCGGCAAA  6580

Query  592   AGCTCAAATTTGAAATCTGGCGTCTTT-GGCGTCCGAGTTGTAATTTGAAGAAGGTATCT  650
             ||||||||||||||||||||| |||||  | |||||||||||||||||||||||||||||
Sbjct  6581  AGCTCAAATTTGAAATCTGGC-TCTTTCAGAGTCCGAGTTGTAATTTGAAGAAGGTATCT  6639

Query  651   TTGGGCCCGGCTCTTGTCTATGTTCCTTGGAACAGGACGTCACAGAGGGTGAGAATCCCG  710
             ||||| | |||||||||||||||| |||||||||| ||||||||||||||||||||||||
Sbjct  6640  TTGGGTCTGGCTCTTGTCTATGTTTCTTGGAACAGAACGTCACAGAGGGTGAGAATCCCG  6699

Query  711   TGCGATGAGATGACCCGGGTCTGTGTAAAGTTCCTTCGACGAGTCGAGTTGTTTGGGAAT  770
             ||||||||||||| || || || |||||||||||||||| ||||||||||||||||||||
Sbjct  6700  TGCGATGAGATGATCCAGGCCTATGTAAAGTTCCTTCGAAGAGTCGAGTTGTTTGGGAAT  6759

Query  771   GCAGCTCTAAGTGGGTGGTAAATTCCATCTAAAGCTAAATATTGGCGAGAGACCGATAGC  830
             ||||||||||||||||||||||||||||||||||||||||||||||||||||||||||||
Sbjct  6760  GCAGCTCTAAGTGGGTGGTAAATTCCATCTAAAGCTAAATATTGGCGAGAGACCGATAGC  6819

Query  831   GAACAAGTACAGTGATGGAAAGATGAAAAGAACTTTGAAAAGAGAGTGAAAAAGTACGTG  890
             ||||||||||||||||||||||||||||||||||||||||||||||||||||||||||||
Sbjct  6820  GAACAAGTACAGTGATGGAAAGATGAAAAGAACTTTGAAAAGAGAGTGAAAAAGTACGTG  6879

Query  891   AAATTGTTGAAAGGGAAGGGCTTGAGATCAGACTTGGTATTTTGCATGCTGCT-CTCTCG  949
             |||||||||||||||||||||||||||||||||||||||||||| ||| | || || |||
Sbjct  6880  AAATTGTTGAAAGGGAAGGGCTTGAGATCAGACTTGGTATTTTGTATGTTACTTCT-TCG  6938

Query  950   GGGGCGGCCGCTGCGGTTTACCGGGCCAGCATCGGTTTGGAGCGGCAGGATAATGGCGGA  1009
             |||| |||| || | ||||| |||||||||||| |||||| |||| |||| ||| |||  
Sbjct  6939  GGGGTGGCCTCTACAGTTTATCGGGCCAGCATCAGTTTGG-GCGGTAGGAGAATTGCGTT  6997

Query  1010  GGAATGTGGCACGGCTTCTGCTGTGTGTTATAGCCTCTGACGATACTGCCAGCCTAGACC  1069
             |||||||||||||||||| | |||||||||||||||  | ||||||||||||||||||| 
Sbjct  6998  GGAATGTGGCACGGCTTCGGTTGTGTGTTATAGCCTTCGTCGATACTGCCAGCCTAGACT  7057

Query  1070  GAGGACTGCGGTTTTTAACCTAGGATGTTGGCATAATGATCTTAAGTCGCCCGTCTTGAA  1129
             |||||||||||||| | |||||||||||||||||||||||||||||||||||||||||||
Sbjct  7058  GAGGACTGCGGTTTAT-ACCTAGGATGTTGGCATAATGATCTTAAGTCGCCCGTCTTGAA  7116

Query  1130  ACACGGACCAAGGAGTCTAACGTCTATGCGAGTGTTTGGGTGTAAAACCCGTACGCGTAA  1189
             ||||||||||||||||||||||||||||||||||||||||||||||||||||||||||||
Sbjct  7117  ACACGGACCAAGGAGTCTAACGTCTATGCGAGTGTTTGGGTGTAAAACCCGTACGCGTAA  7176

Query  1190  TGAAAGTGAACGAAGGTGGGGGCCCATTAGGGTGCACCATCGACCGATCCTGATGTGTTC  1249
             |||||||||||| |||||||||||| |  ||||||||||||||||||||||||||| |||
Sbjct  7177  TGAAAGTGAACGTAGGTGGGGGCCCGTATGGGTGCACCATCGACCGATCCTGATGTCTTC  7236

Query  1250  GGATGGATTTGAGTAAGAGCATAGCTGTTGGGACCCGAAAGATGGTGAACTATGCCTGAA  1309
             ||||||||||||||||||||||||||||||||||||||||||||||||||||||||||||
Sbjct  7237  GGATGGATTTGAGTAAGAGCATAGCTGTTGGGACCCGAAAGATGGTGAACTATGCCTGAA  7296

Query  1310  TAGGGTGAAGCCAGAGGAAACTCTGGTGGAGGCTCGTAGCGGTTCTGACGTGCAAATCGA  1369
             ||||||||||||||||||||||||||||||||||||||||||||||||||||||||||||
Sbjct  7297  TAGGGTGAAGCCAGAGGAAACTCTGGTGGAGGCTCGTAGCGGTTCTGACGTGCAAATCGA  7356

Query  1370  TCGTCGAATTTGGGTATAGGGGCGAAAGACTAATCGAACCATCTAGTAGCTGGTTCCTGC  1429
             ||||||||||||||||||||||||||||||||||||||||||||||||||||||||||||
Sbjct  7357  TCGTCGAATTTGGGTATAGGGGCGAAAGACTAATCGAACCATCTAGTAGCTGGTTCCTGC  7416

Query  1430  CGAAGTTTCCCTCAGGATAGCAGAAGCTCGTATCAGTTTTATGAGGTAAAGCGAATGATT  1489
             ||||||||||||||||||||||||||||||||||||||||||||||||||||||||||||
Sbjct  7417  CGAAGTTTCCCTCAGGATAGCAGAAGCTCGTATCAGTTTTATGAGGTAAAGCGAATGATT  7476

Query  1490  AGAAGTCTTGGGGTTGAAATGACCTTAACTTATTCTCAAACTTTAAATATGTAAGAAGTC  1549
             |||||| |||||||||||||||||||||||||||||||||||||||||||||||||||||
Sbjct  7477  AGAAGTATTGGGGTTGAAATGACCTTAACTTATTCTCAAACTTTAAATATGTAAGAAGTC  7536

Query  1550  CTTGTTGCTTAATTGAACGTGGACAATTGAATGAAGAGCTTTTAGTGGGCCATTTTTGGT  1609
             ||||||||||||||||||||||||||||||||||||||||||||||||||||||||||||
Sbjct  7537  CTTGTTGCTTAATTGAACGTGGACAATTGAATGAAGAGCTTTTAGTGGGCCATTTTTGGT  7596

Query  1610  AAGCAGAACTGGCGATGCGGGATGAACCGAACGTGAAGTTAAAGTGCCGGAATGCACGCT  1669
             ||||||||||||||||||||||||||||||||||||||||||||||||||||||||||||
Sbjct  7597  AAGCAGAACTGGCGATGCGGGATGAACCGAACGTGAAGTTAAAGTGCCGGAATGCACGCT  7656

Query  1670  CATCAGACACCACAAAAGGTGTTAGTTCATCTAGACAGCCGGACGGTGGCCATGGAAGTC  1729
             ||||||||||||||||||||||||||||||||||||||||||||||||||||||||||||
Sbjct  7657  CATCAGACACCACAAAAGGTGTTAGTTCATCTAGACAGCCGGACGGTGGCCATGGAAGTC  7716

Query  1730  GGAATCCGCTAAGGAGTGTGTAACAACTCACCGGCCGAATGAACTAGCCCTGAAAATGGA  1789
             ||||||||||||||||||||||||||||||||||||||||||||||||||||||||||||
Sbjct  7717  GGAATCCGCTAAGGAGTGTGTAACAACTCACCGGCCGAATGAACTAGCCCTGAAAATGGA  7776

Query  1790  TGGCGCTCAAGCGTGCTACTTATACTTCACCGTGATTGCTG-TTT-TGACGCTTTCACGA  1847
             ||||||||||||||||||||||||||||||||||||||||  ||| ||| ||||||||||
Sbjct  7777  TGGCGCTCAAGCGTGCTACTTATACTTCACCGTGATTGCTAATTTATGATGCTTTCACGA  7836

Query  1848  GTAGGCAGGCGTGGAGGTCAGTGACGAAGCCTTTGCTGTAAAGCTGGGTCGAACGGCCTC  1907
             |||||||||||||||||||||||| |||||||||||||||||||||||||||||||||||
Sbjct  7837  GTAGGCAGGCGTGGAGGTCAGTGAAGAAGCCTTTGCTGTAAAGCTGGGTCGAACGGCCTC  7896

Query  1908  TAGTGC  1913
             ||||||
Sbjct  7897  TAGTGC  7902


>GG692404.1 Candida tropicalis MYA-3404 genomic scaffold supercont3.10, whole 
genome shotgun sequence
Length=430102

 Score = 2813 bits (1523),  Expect = 0.0
 Identities = 1798/1926 (93%), Gaps = 37/1926 (2%)
 Strand=Plus/Plus

Query  1       CAAGGTTTCCGTAGGTGAACCTGCGGAAGGATCATTACTGATTTGCTTAATTGCACCACA  60
               ||||||||||||||||||||||||||||||||||||||||||||||||||||||||||||
Sbjct  398965  CAAGGTTTCCGTAGGTGAACCTGCGGAAGGATCATTACTGATTTGCTTAATTGCACCACA  399024

Query  61      TGTGTTTTTCTTTGAAACAAACTTGCTTTGGCGGTGGG-CCCAGCCTGCCGCCAGAGGTC  119
               |||||||||  ||| |||||| || |||||| || |||  | | ||| ||||||||||| 
Sbjct  399025  TGTGTTTTTTATTG-AACAAA-TTTCTTTGGTGGCGGGAGCAATCCTACCGCCAGAGGT-  399081

Query  120     TA-AACTTACAACC-AATTTTTTATCAACTTGTCACACCAGATT-ATTACT--AATAGTC  174
               || ||| || |||| || |||||||  ||  |||| ||  |||| |||| |  |||||||
Sbjct  399082  TATAAC-TA-AACCAAACTTTTTATTTAC-AGTCAAACTTGATTTATTATTACAATAGTC  399138

Query  175     AAAACTTTCAACAACGGATCTCTTGGTTCTCGCATCGATGAAGAACGCAGCGAAATGCGA  234
               ||||||||||||||||||||||||||||||||||||||||||||||||||||||||||||
Sbjct  399139  AAAACTTTCAACAACGGATCTCTTGGTTCTCGCATCGATGAAGAACGCAGCGAAATGCGA  399198

Query  235     TACGTAATATGAATTGCAGATATTCGTGAATCATCGAATCTTTGAACGCACATTGCGCCC  294
               ||||||||||||||||||||||||||||||||||||||||||||||||||||||||||||
Sbjct  399199  TACGTAATATGAATTGCAGATATTCGTGAATCATCGAATCTTTGAACGCACATTGCGCCC  399258

Query  295     TCTGGTATTCCGGAGGGCATGCCTGTTTGAGCGTCGTTTCTCCCTCAAACCGCTGGGTTT  354
               | |||||||||  |||||||||||||||||||||| ||||||||||||||| | ||||||
Sbjct  399259  TTTGGTATTCCAAAGGGCATGCCTGTTTGAGCGTCATTTCTCCCTCAAACCCCCGGGTTT  399318

Query  355     GGTGTTGAGCAATACGACTTGGGTTTGCTTGAAAGACGGTAGTGGTAAGGCGGGATC-GC  413
               |||||||||||||||| | | |||||| ||||||||    | |  ||| | || | |   
Sbjct  399319  GGTGTTGAGCAATACG-C-TAGGTTTGTTTGAAAGA----A-T-TTAACGTGGAAACTTA  399370

Query  414     TTTGACAATGGCTTAGGTCTAACCAAAAACATTGCTTGCGGCGGTAACGTCCACCAC-GT  472
               ||| | |  | ||||||| || |||||| |   ||||     | ||  | |||||||  |
Sbjct  399371  TTTTA-AGCGACTTAGGTTTATCCAAAA-C---GCTTATTTTGCTAGTGGCCACCACAAT  399425

Query  473     ATATCTTCA-AACTTTGACCTCAAATCAGGTAGGACTACCCGCTGAACTTAAGCATATCA  531
                ||| |||| ||||||||||||||||||||||||||||||||||||||||||||||||||
Sbjct  399426  TTAT-TTCATAACTTTGACCTCAAATCAGGTAGGACTACCCGCTGAACTTAAGCATATCA  399484

Query  532     ATAAGCGGAGGAAAAGAAACCAACAGGGATTGCCTCAGTAGCGGCGAGTGAAGCGGCAAA  591
               ||||||||||||||||||||||||||||||||||| ||||||||||||||||||||||||
Sbjct  399485  ATAAGCGGAGGAAAAGAAACCAACAGGGATTGCCTTAGTAGCGGCGAGTGAAGCGGCAAA  399544

Query  592     AGCTCAAATTTGAAATCTGGCGTCTTT-GGCGTCCGAGTTGTAATTTGAAGAAGGTATCT  650
               ||||||||||||||||||||| |||||  | |||||||||||||||||||||||||||||
Sbjct  399545  AGCTCAAATTTGAAATCTGGC-TCTTTCAGAGTCCGAGTTGTAATTTGAAGAAGGTATCT  399603

Query  651     TTGGGCCCGGCTCTTGTCTATGTTCCTTGGAACAGGACGTCACAGAGGGTGAGAATCCCG  710
               ||||| | |||||||||||||||| |||||||||| ||||||||||||||||||||||||
Sbjct  399604  TTGGGTCTGGCTCTTGTCTATGTTTCTTGGAACAGAACGTCACAGAGGGTGAGAATCCCG  399663

Query  711     TGCGATGAGATGACCCGGGTCTGTGTAAAGTTCCTTCGACGAGTCGAGTTGTTTGGGAAT  770
               ||||||||||||| || || || |||||||||||||||| ||||||||||||||||||||
Sbjct  399664  TGCGATGAGATGATCCAGGCCTATGTAAAGTTCCTTCGAAGAGTCGAGTTGTTTGGGAAT  399723

Query  771     GCAGCTCTAAGTGGGTGGTAAATTCCATCTAAAGCTAAATATTGGCGAGAGACCGATAGC  830
               ||||||||||||||||||||||||||||||||||||||||||||||||||||||||||||
Sbjct  399724  GCAGCTCTAAGTGGGTGGTAAATTCCATCTAAAGCTAAATATTGGCGAGAGACCGATAGC  399783

Query  831     GAACAAGTACAGTGATGGAAAGATGAAAAGAACTTTGAAAAGAGAGTGAAAAAGTACGTG  890
               ||||||||||||||||||||||||||||||||||||||||||||||||||||||||||||
Sbjct  399784  GAACAAGTACAGTGATGGAAAGATGAAAAGAACTTTGAAAAGAGAGTGAAAAAGTACGTG  399843

Query  891     AAATTGTTGAAAGGGAAGGGCTTGAGATCAGACTTGGTATTTTGCATGCTGCT-CTCTCG  949
               |||||||||||||||||||||||||||||||||||||||||||| ||| | || || |||
Sbjct  399844  AAATTGTTGAAAGGGAAGGGCTTGAGATCAGACTTGGTATTTTGTATGTTACTTCT-TCG  399902

Query  950     GGGGCGGCCGCTGCGGTTTACCGGGCCAGCATCGGTTTGGAGCGGCAGGATAATGGCGGA  1009
               |||| |||| || | ||||| |||||||||||| |||||| |||| |||| ||| |||  
Sbjct  399903  GGGGTGGCCTCTACAGTTTATCGGGCCAGCATCAGTTTGG-GCGGTAGGAGAATTGCGTT  399961

Query  1010    GGAATGTGGCACGGCTTCTGCTGTGTGTTATAGCCTCTGACGATACTGCCAGCCTAGACC  1069
               |||||||||||||||||| | |||||||||||||||  | ||||||||||||||||||| 
Sbjct  399962  GGAATGTGGCACGGCTTCGGTTGTGTGTTATAGCCTTCGTCGATACTGCCAGCCTAGACT  400021

Query  1070    GAGGACTGCGGTTTTTAACCTAGGATGTTGGCATAATGATCTTAAGTCGCCCGTCTTGAA  1129
               |||||||||||||| | |||||||||||||||||||||||||||||||||||||||||||
Sbjct  400022  GAGGACTGCGGTTTAT-ACCTAGGATGTTGGCATAATGATCTTAAGTCGCCCGTCTTGAA  400080

Query  1130    ACACGGACCAAGGAGTCTAACGTCTATGCGAGTGTTTGGGTGTAAAACCCGTACGCGTAA  1189
               ||||||||||||||||||||||||||||||||||||||||||||||||||||||||||||
Sbjct  400081  ACACGGACCAAGGAGTCTAACGTCTATGCGAGTGTTTGGGTGTAAAACCCGTACGCGTAA  400140

Query  1190    TGAAAGTGAACGAAGGTGGGGGCCCATTAGGGTGCACCATCGACCGATCCTGATGTGTTC  1249
               |||||||||||| |||||||||||| |  ||||||||||||||||||||||||||| |||
Sbjct  400141  TGAAAGTGAACGTAGGTGGGGGCCCGTATGGGTGCACCATCGACCGATCCTGATGTCTTC  400200

Query  1250    GGATGGATTTGAGTAAGAGCATAGCTGTTGGGACCCGAAAGATGGTGAACTATGCCTGAA  1309
               ||||||||||||||||||||||||||||||||||||||||||||||||||||||||||||
Sbjct  400201  GGATGGATTTGAGTAAGAGCATAGCTGTTGGGACCCGAAAGATGGTGAACTATGCCTGAA  400260

Query  1310    TAGGGTGAAGCCAGAGGAAACTCTGGTGGAGGCTCGTAGCGGTTCTGACGTGCAAATCGA  1369
               ||||||||||||||||||||||||||||||||||||||||||||||||||||||||||||
Sbjct  400261  TAGGGTGAAGCCAGAGGAAACTCTGGTGGAGGCTCGTAGCGGTTCTGACGTGCAAATCGA  400320

Query  1370    TCGTCGAATTTGGGTATAGGGGCGAAAGACTAATCGAACCATCTAGTAGCTGGTTCCTGC  1429
               ||||||||||||||||||||||||||||||||||||||||||||||||||||||||||||
Sbjct  400321  TCGTCGAATTTGGGTATAGGGGCGAAAGACTAATCGAACCATCTAGTAGCTGGTTCCTGC  400380

Query  1430    CGAAGTTTCCCTCAGGATAGCAGAAGCTCGTATCAGTTTTATGAGGTAAAGCGAATGATT  1489
               ||||||||||||||||||||||||||||||||||||||||||||||||||||||||||||
Sbjct  400381  CGAAGTTTCCCTCAGGATAGCAGAAGCTCGTATCAGTTTTATGAGGTAAAGCGAATGATT  400440

Query  1490    AGAAGTCTTGGGGTTGAAATGACCTTAACTTATTCTCAAACTTTAAATATGTAAGAAGTC  1549
               |||||| |||||||||||||||||||||||||||||||||||||||||||||||||||||
Sbjct  400441  AGAAGTATTGGGGTTGAAATGACCTTAACTTATTCTCAAACTTTAAATATGTAAGAAGTC  400500

Query  1550    CTTGTTGCTTAATTGAACGTGGACAATTGAATGAAGAGCTTTTAGTGGGCCATTTTTGGT  1609
               ||||||||||||||||||||||||||||||||||||||||||||||||||||||||||||
Sbjct  400501  CTTGTTGCTTAATTGAACGTGGACAATTGAATGAAGAGCTTTTAGTGGGCCATTTTTGGT  400560

Query  1610    AAGCAGAACTGGCGATGCGGGATGAACCGAACGTGAAGTTAAAGTGCCGGAATGCACGCT  1669
               ||||||||||||||||||||||||||||||||||||||||||||||||||||||||||||
Sbjct  400561  AAGCAGAACTGGCGATGCGGGATGAACCGAACGTGAAGTTAAAGTGCCGGAATGCACGCT  400620

Query  1670    CATCAGACACCACAAAAGGTGTTAGTTCATCTAGACAGCCGGACGGTGGCCATGGAAGTC  1729
               ||||||||||||||||||||||||||||||||||||||||||||||||||||||||||||
Sbjct  400621  CATCAGACACCACAAAAGGTGTTAGTTCATCTAGACAGCCGGACGGTGGCCATGGAAGTC  400680

Query  1730    GGAATCCGCTAAGGAGTGTGTAACAACTCACCGGCCGAATGAACTAGCCCTGAAAATGGA  1789
               ||||||||||||||||||||||||||||||||||||||||||||||||||||||||||||
Sbjct  400681  GGAATCCGCTAAGGAGTGTGTAACAACTCACCGGCCGAATGAACTAGCCCTGAAAATGGA  400740

Query  1790    TGGCGCTCAAGCGTGCTACTTATACTTCACCGTGATTGCTG-TTT-TGACGCTTTCACGA  1847
               ||||||||||||||||||||||||||||||||||||||||  ||| ||| ||||||||||
Sbjct  400741  TGGCGCTCAAGCGTGCTACTTATACTTCACCGTGATTGCTAATTTATGATGCTTTCACGA  400800

Query  1848    GTAGGCAGGCGTGGAGGTCAGTGACGAAGCCTTTGCTGTAAAGCTGGGTCGAACGGCCTC  1907
               |||||||||||||||||||||||| |||||||||||||||||||||||||||||||||||
Sbjct  400801  GTAGGCAGGCGTGGAGGTCAGTGAAGAAGCCTTTGCTGTAAAGCTGGGTCGAACGGCCTC  400860

Query  1908    TAGTGC  1913
               ||||||
Sbjct  400861  TAGTGC  400866


 Score = 2813 bits (1523),  Expect = 0.0
 Identities = 1798/1926 (93%), Gaps = 37/1926 (2%)
 Strand=Plus/Plus

Query  1       CAAGGTTTCCGTAGGTGAACCTGCGGAAGGATCATTACTGATTTGCTTAATTGCACCACA  60
               ||||||||||||||||||||||||||||||||||||||||||||||||||||||||||||
Sbjct  408819  CAAGGTTTCCGTAGGTGAACCTGCGGAAGGATCATTACTGATTTGCTTAATTGCACCACA  408878

Query  61      TGTGTTTTTCTTTGAAACAAACTTGCTTTGGCGGTGGG-CCCAGCCTGCCGCCAGAGGTC  119
               |||||||||  ||| |||||| || |||||| || |||  | | ||| ||||||||||| 
Sbjct  408879  TGTGTTTTTTATTG-AACAAA-TTTCTTTGGTGGCGGGAGCAATCCTACCGCCAGAGGT-  408935

Query  120     TA-AACTTACAACC-AATTTTTTATCAACTTGTCACACCAGATT-ATTACT--AATAGTC  174
               || ||| || |||| || |||||||  ||  |||| ||  |||| |||| |  |||||||
Sbjct  408936  TATAAC-TA-AACCAAACTTTTTATTTAC-AGTCAAACTTGATTTATTATTACAATAGTC  408992

Query  175     AAAACTTTCAACAACGGATCTCTTGGTTCTCGCATCGATGAAGAACGCAGCGAAATGCGA  234
               ||||||||||||||||||||||||||||||||||||||||||||||||||||||||||||
Sbjct  408993  AAAACTTTCAACAACGGATCTCTTGGTTCTCGCATCGATGAAGAACGCAGCGAAATGCGA  409052

Query  235     TACGTAATATGAATTGCAGATATTCGTGAATCATCGAATCTTTGAACGCACATTGCGCCC  294
               ||||||||||||||||||||||||||||||||||||||||||||||||||||||||||||
Sbjct  409053  TACGTAATATGAATTGCAGATATTCGTGAATCATCGAATCTTTGAACGCACATTGCGCCC  409112

Query  295     TCTGGTATTCCGGAGGGCATGCCTGTTTGAGCGTCGTTTCTCCCTCAAACCGCTGGGTTT  354
               | |||||||||  |||||||||||||||||||||| ||||||||||||||| | ||||||
Sbjct  409113  TTTGGTATTCCAAAGGGCATGCCTGTTTGAGCGTCATTTCTCCCTCAAACCCCCGGGTTT  409172

Query  355     GGTGTTGAGCAATACGACTTGGGTTTGCTTGAAAGACGGTAGTGGTAAGGCGGGATC-GC  413
               |||||||||||||||| | | |||||| ||||||||    | |  ||| | || | |   
Sbjct  409173  GGTGTTGAGCAATACG-C-TAGGTTTGTTTGAAAGA----A-T-TTAACGTGGAAACTTA  409224

Query  414     TTTGACAATGGCTTAGGTCTAACCAAAAACATTGCTTGCGGCGGTAACGTCCACCAC-GT  472
               ||| | |  | ||||||| || |||||| |   ||||     | ||  | |||||||  |
Sbjct  409225  TTTTA-AGCGACTTAGGTTTATCCAAAA-C---GCTTATTTTGCTAGTGGCCACCACAAT  409279

Query  473     ATATCTTCA-AACTTTGACCTCAAATCAGGTAGGACTACCCGCTGAACTTAAGCATATCA  531
                ||| |||| ||||||||||||||||||||||||||||||||||||||||||||||||||
Sbjct  409280  TTAT-TTCATAACTTTGACCTCAAATCAGGTAGGACTACCCGCTGAACTTAAGCATATCA  409338

Query  532     ATAAGCGGAGGAAAAGAAACCAACAGGGATTGCCTCAGTAGCGGCGAGTGAAGCGGCAAA  591
               ||||||||||||||||||||||||||||||||||| ||||||||||||||||||||||||
Sbjct  409339  ATAAGCGGAGGAAAAGAAACCAACAGGGATTGCCTTAGTAGCGGCGAGTGAAGCGGCAAA  409398

Query  592     AGCTCAAATTTGAAATCTGGCGTCTTT-GGCGTCCGAGTTGTAATTTGAAGAAGGTATCT  650
               ||||||||||||||||||||| |||||  | |||||||||||||||||||||||||||||
Sbjct  409399  AGCTCAAATTTGAAATCTGGC-TCTTTCAGAGTCCGAGTTGTAATTTGAAGAAGGTATCT  409457

Query  651     TTGGGCCCGGCTCTTGTCTATGTTCCTTGGAACAGGACGTCACAGAGGGTGAGAATCCCG  710
               ||||| | |||||||||||||||| |||||||||| ||||||||||||||||||||||||
Sbjct  409458  TTGGGTCTGGCTCTTGTCTATGTTTCTTGGAACAGAACGTCACAGAGGGTGAGAATCCCG  409517

Query  711     TGCGATGAGATGACCCGGGTCTGTGTAAAGTTCCTTCGACGAGTCGAGTTGTTTGGGAAT  770
               ||||||||||||| || || || |||||||||||||||| ||||||||||||||||||||
Sbjct  409518  TGCGATGAGATGATCCAGGCCTATGTAAAGTTCCTTCGAAGAGTCGAGTTGTTTGGGAAT  409577

Query  771     GCAGCTCTAAGTGGGTGGTAAATTCCATCTAAAGCTAAATATTGGCGAGAGACCGATAGC  830
               ||||||||||||||||||||||||||||||||||||||||||||||||||||||||||||
Sbjct  409578  GCAGCTCTAAGTGGGTGGTAAATTCCATCTAAAGCTAAATATTGGCGAGAGACCGATAGC  409637

Query  831     GAACAAGTACAGTGATGGAAAGATGAAAAGAACTTTGAAAAGAGAGTGAAAAAGTACGTG  890
               ||||||||||||||||||||||||||||||||||||||||||||||||||||||||||||
Sbjct  409638  GAACAAGTACAGTGATGGAAAGATGAAAAGAACTTTGAAAAGAGAGTGAAAAAGTACGTG  409697

Query  891     AAATTGTTGAAAGGGAAGGGCTTGAGATCAGACTTGGTATTTTGCATGCTGCT-CTCTCG  949
               |||||||||||||||||||||||||||||||||||||||||||| ||| | || || |||
Sbjct  409698  AAATTGTTGAAAGGGAAGGGCTTGAGATCAGACTTGGTATTTTGTATGTTACTTCT-TCG  409756

Query  950     GGGGCGGCCGCTGCGGTTTACCGGGCCAGCATCGGTTTGGAGCGGCAGGATAATGGCGGA  1009
               |||| |||| || | ||||| |||||||||||| |||||| |||| |||| ||| |||  
Sbjct  409757  GGGGTGGCCTCTACAGTTTATCGGGCCAGCATCAGTTTGG-GCGGTAGGAGAATTGCGTT  409815

Query  1010    GGAATGTGGCACGGCTTCTGCTGTGTGTTATAGCCTCTGACGATACTGCCAGCCTAGACC  1069
               |||||||||||||||||| | |||||||||||||||  | ||||||||||||||||||| 
Sbjct  409816  GGAATGTGGCACGGCTTCGGTTGTGTGTTATAGCCTTCGTCGATACTGCCAGCCTAGACT  409875

Query  1070    GAGGACTGCGGTTTTTAACCTAGGATGTTGGCATAATGATCTTAAGTCGCCCGTCTTGAA  1129
               |||||||||||||| | |||||||||||||||||||||||||||||||||||||||||||
Sbjct  409876  GAGGACTGCGGTTTAT-ACCTAGGATGTTGGCATAATGATCTTAAGTCGCCCGTCTTGAA  409934

Query  1130    ACACGGACCAAGGAGTCTAACGTCTATGCGAGTGTTTGGGTGTAAAACCCGTACGCGTAA  1189
               ||||||||||||||||||||||||||||||||||||||||||||||||||||||||||||
Sbjct  409935  ACACGGACCAAGGAGTCTAACGTCTATGCGAGTGTTTGGGTGTAAAACCCGTACGCGTAA  409994

Query  1190    TGAAAGTGAACGAAGGTGGGGGCCCATTAGGGTGCACCATCGACCGATCCTGATGTGTTC  1249
               |||||||||||| |||||||||||| |  ||||||||||||||||||||||||||| |||
Sbjct  409995  TGAAAGTGAACGTAGGTGGGGGCCCGTATGGGTGCACCATCGACCGATCCTGATGTCTTC  410054

Query  1250    GGATGGATTTGAGTAAGAGCATAGCTGTTGGGACCCGAAAGATGGTGAACTATGCCTGAA  1309
               ||||||||||||||||||||||||||||||||||||||||||||||||||||||||||||
Sbjct  410055  GGATGGATTTGAGTAAGAGCATAGCTGTTGGGACCCGAAAGATGGTGAACTATGCCTGAA  410114

Query  1310    TAGGGTGAAGCCAGAGGAAACTCTGGTGGAGGCTCGTAGCGGTTCTGACGTGCAAATCGA  1369
               ||||||||||||||||||||||||||||||||||||||||||||||||||||||||||||
Sbjct  410115  TAGGGTGAAGCCAGAGGAAACTCTGGTGGAGGCTCGTAGCGGTTCTGACGTGCAAATCGA  410174

Query  1370    TCGTCGAATTTGGGTATAGGGGCGAAAGACTAATCGAACCATCTAGTAGCTGGTTCCTGC  1429
               ||||||||||||||||||||||||||||||||||||||||||||||||||||||||||||
Sbjct  410175  TCGTCGAATTTGGGTATAGGGGCGAAAGACTAATCGAACCATCTAGTAGCTGGTTCCTGC  410234

Query  1430    CGAAGTTTCCCTCAGGATAGCAGAAGCTCGTATCAGTTTTATGAGGTAAAGCGAATGATT  1489
               ||||||||||||||||||||||||||||||||||||||||||||||||||||||||||||
Sbjct  410235  CGAAGTTTCCCTCAGGATAGCAGAAGCTCGTATCAGTTTTATGAGGTAAAGCGAATGATT  410294

Query  1490    AGAAGTCTTGGGGTTGAAATGACCTTAACTTATTCTCAAACTTTAAATATGTAAGAAGTC  1549
               |||||| |||||||||||||||||||||||||||||||||||||||||||||||||||||
Sbjct  410295  AGAAGTATTGGGGTTGAAATGACCTTAACTTATTCTCAAACTTTAAATATGTAAGAAGTC  410354

Query  1550    CTTGTTGCTTAATTGAACGTGGACAATTGAATGAAGAGCTTTTAGTGGGCCATTTTTGGT  1609
               ||||||||||||||||||||||||||||||||||||||||||||||||||||||||||||
Sbjct  410355  CTTGTTGCTTAATTGAACGTGGACAATTGAATGAAGAGCTTTTAGTGGGCCATTTTTGGT  410414

Query  1610    AAGCAGAACTGGCGATGCGGGATGAACCGAACGTGAAGTTAAAGTGCCGGAATGCACGCT  1669
               ||||||||||||||||||||||||||||||||||||||||||||||||||||||||||||
Sbjct  410415  AAGCAGAACTGGCGATGCGGGATGAACCGAACGTGAAGTTAAAGTGCCGGAATGCACGCT  410474

Query  1670    CATCAGACACCACAAAAGGTGTTAGTTCATCTAGACAGCCGGACGGTGGCCATGGAAGTC  1729
               ||||||||||||||||||||||||||||||||||||||||||||||||||||||||||||
Sbjct  410475  CATCAGACACCACAAAAGGTGTTAGTTCATCTAGACAGCCGGACGGTGGCCATGGAAGTC  410534

Query  1730    GGAATCCGCTAAGGAGTGTGTAACAACTCACCGGCCGAATGAACTAGCCCTGAAAATGGA  1789
               ||||||||||||||||||||||||||||||||||||||||||||||||||||||||||||
Sbjct  410535  GGAATCCGCTAAGGAGTGTGTAACAACTCACCGGCCGAATGAACTAGCCCTGAAAATGGA  410594

Query  1790    TGGCGCTCAAGCGTGCTACTTATACTTCACCGTGATTGCTG-TTT-TGACGCTTTCACGA  1847
               ||||||||||||||||||||||||||||||||||||||||  ||| ||| ||||||||||
Sbjct  410595  TGGCGCTCAAGCGTGCTACTTATACTTCACCGTGATTGCTAATTTATGATGCTTTCACGA  410654

Query  1848    GTAGGCAGGCGTGGAGGTCAGTGACGAAGCCTTTGCTGTAAAGCTGGGTCGAACGGCCTC  1907
               |||||||||||||||||||||||| |||||||||||||||||||||||||||||||||||
Sbjct  410655  GTAGGCAGGCGTGGAGGTCAGTGAAGAAGCCTTTGCTGTAAAGCTGGGTCGAACGGCCTC  410714

Query  1908    TAGTGC  1913
               ||||||
Sbjct  410715  TAGTGC  410720


 Score = 2813 bits (1523),  Expect = 0.0
 Identities = 1798/1926 (93%), Gaps = 37/1926 (2%)
 Strand=Plus/Plus

Query  1       CAAGGTTTCCGTAGGTGAACCTGCGGAAGGATCATTACTGATTTGCTTAATTGCACCACA  60
               ||||||||||||||||||||||||||||||||||||||||||||||||||||||||||||
Sbjct  419555  CAAGGTTTCCGTAGGTGAACCTGCGGAAGGATCATTACTGATTTGCTTAATTGCACCACA  419614

Query  61      TGTGTTTTTCTTTGAAACAAACTTGCTTTGGCGGTGGG-CCCAGCCTGCCGCCAGAGGTC  119
               |||||||||  ||| |||||| || |||||| || |||  | | ||| ||||||||||| 
Sbjct  419615  TGTGTTTTTTATTG-AACAAA-TTTCTTTGGTGGCGGGAGCAATCCTACCGCCAGAGGT-  419671

Query  120     TA-AACTTACAACC-AATTTTTTATCAACTTGTCACACCAGATT-ATTACT--AATAGTC  174
               || ||| || |||| || |||||||  ||  |||| ||  |||| |||| |  |||||||
Sbjct  419672  TATAAC-TA-AACCAAACTTTTTATTTAC-AGTCAAACTTGATTTATTATTACAATAGTC  419728

Query  175     AAAACTTTCAACAACGGATCTCTTGGTTCTCGCATCGATGAAGAACGCAGCGAAATGCGA  234
               ||||||||||||||||||||||||||||||||||||||||||||||||||||||||||||
Sbjct  419729  AAAACTTTCAACAACGGATCTCTTGGTTCTCGCATCGATGAAGAACGCAGCGAAATGCGA  419788

Query  235     TACGTAATATGAATTGCAGATATTCGTGAATCATCGAATCTTTGAACGCACATTGCGCCC  294
               ||||||||||||||||||||||||||||||||||||||||||||||||||||||||||||
Sbjct  419789  TACGTAATATGAATTGCAGATATTCGTGAATCATCGAATCTTTGAACGCACATTGCGCCC  419848

Query  295     TCTGGTATTCCGGAGGGCATGCCTGTTTGAGCGTCGTTTCTCCCTCAAACCGCTGGGTTT  354
               | |||||||||  |||||||||||||||||||||| ||||||||||||||| | ||||||
Sbjct  419849  TTTGGTATTCCAAAGGGCATGCCTGTTTGAGCGTCATTTCTCCCTCAAACCCCCGGGTTT  419908

Query  355     GGTGTTGAGCAATACGACTTGGGTTTGCTTGAAAGACGGTAGTGGTAAGGCGGGATC-GC  413
               |||||||||||||||| | | |||||| ||||||||    | |  ||| | || | |   
Sbjct  419909  GGTGTTGAGCAATACG-C-TAGGTTTGTTTGAAAGA----A-T-TTAACGTGGAAACTTA  419960

Query  414     TTTGACAATGGCTTAGGTCTAACCAAAAACATTGCTTGCGGCGGTAACGTCCACCAC-GT  472
               ||| | |  | ||||||| || |||||| |   ||||     | ||  | |||||||  |
Sbjct  419961  TTTTA-AGCGACTTAGGTTTATCCAAAA-C---GCTTATTTTGCTAGTGGCCACCACAAT  420015

Query  473     ATATCTTCA-AACTTTGACCTCAAATCAGGTAGGACTACCCGCTGAACTTAAGCATATCA  531
                ||| |||| ||||||||||||||||||||||||||||||||||||||||||||||||||
Sbjct  420016  TTAT-TTCATAACTTTGACCTCAAATCAGGTAGGACTACCCGCTGAACTTAAGCATATCA  420074

Query  532     ATAAGCGGAGGAAAAGAAACCAACAGGGATTGCCTCAGTAGCGGCGAGTGAAGCGGCAAA  591
               ||||||||||||||||||||||||||||||||||| ||||||||||||||||||||||||
Sbjct  420075  ATAAGCGGAGGAAAAGAAACCAACAGGGATTGCCTTAGTAGCGGCGAGTGAAGCGGCAAA  420134

Query  592     AGCTCAAATTTGAAATCTGGCGTCTTT-GGCGTCCGAGTTGTAATTTGAAGAAGGTATCT  650
               ||||||||||||||||||||| |||||  | |||||||||||||||||||||||||||||
Sbjct  420135  AGCTCAAATTTGAAATCTGGC-TCTTTCAGAGTCCGAGTTGTAATTTGAAGAAGGTATCT  420193

Query  651     TTGGGCCCGGCTCTTGTCTATGTTCCTTGGAACAGGACGTCACAGAGGGTGAGAATCCCG  710
               ||||| | |||||||||||||||| |||||||||| ||||||||||||||||||||||||
Sbjct  420194  TTGGGTCTGGCTCTTGTCTATGTTTCTTGGAACAGAACGTCACAGAGGGTGAGAATCCCG  420253

Query  711     TGCGATGAGATGACCCGGGTCTGTGTAAAGTTCCTTCGACGAGTCGAGTTGTTTGGGAAT  770
               ||||||||||||| || || || |||||||||||||||| ||||||||||||||||||||
Sbjct  420254  TGCGATGAGATGATCCAGGCCTATGTAAAGTTCCTTCGAAGAGTCGAGTTGTTTGGGAAT  420313

Query  771     GCAGCTCTAAGTGGGTGGTAAATTCCATCTAAAGCTAAATATTGGCGAGAGACCGATAGC  830
               ||||||||||||||||||||||||||||||||||||||||||||||||||||||||||||
Sbjct  420314  GCAGCTCTAAGTGGGTGGTAAATTCCATCTAAAGCTAAATATTGGCGAGAGACCGATAGC  420373

Query  831     GAACAAGTACAGTGATGGAAAGATGAAAAGAACTTTGAAAAGAGAGTGAAAAAGTACGTG  890
               ||||||||||||||||||||||||||||||||||||||||||||||||||||||||||||
Sbjct  420374  GAACAAGTACAGTGATGGAAAGATGAAAAGAACTTTGAAAAGAGAGTGAAAAAGTACGTG  420433

Query  891     AAATTGTTGAAAGGGAAGGGCTTGAGATCAGACTTGGTATTTTGCATGCTGCT-CTCTCG  949
               |||||||||||||||||||||||||||||||||||||||||||| ||| | || || |||
Sbjct  420434  AAATTGTTGAAAGGGAAGGGCTTGAGATCAGACTTGGTATTTTGTATGTTACTTCT-TCG  420492

Query  950     GGGGCGGCCGCTGCGGTTTACCGGGCCAGCATCGGTTTGGAGCGGCAGGATAATGGCGGA  1009
               |||| |||| || | ||||| |||||||||||| |||||| |||| |||| ||| |||  
Sbjct  420493  GGGGTGGCCTCTACAGTTTATCGGGCCAGCATCAGTTTGG-GCGGTAGGAGAATTGCGTT  420551

Query  1010    GGAATGTGGCACGGCTTCTGCTGTGTGTTATAGCCTCTGACGATACTGCCAGCCTAGACC  1069
               |||||||||||||||||| | |||||||||||||||  | ||||||||||||||||||| 
Sbjct  420552  GGAATGTGGCACGGCTTCGGTTGTGTGTTATAGCCTTCGTCGATACTGCCAGCCTAGACT  420611

Query  1070    GAGGACTGCGGTTTTTAACCTAGGATGTTGGCATAATGATCTTAAGTCGCCCGTCTTGAA  1129
               |||||||||||||| | |||||||||||||||||||||||||||||||||||||||||||
Sbjct  420612  GAGGACTGCGGTTTAT-ACCTAGGATGTTGGCATAATGATCTTAAGTCGCCCGTCTTGAA  420670

Query  1130    ACACGGACCAAGGAGTCTAACGTCTATGCGAGTGTTTGGGTGTAAAACCCGTACGCGTAA  1189
               ||||||||||||||||||||||||||||||||||||||||||||||||||||||||||||
Sbjct  420671  ACACGGACCAAGGAGTCTAACGTCTATGCGAGTGTTTGGGTGTAAAACCCGTACGCGTAA  420730

Query  1190    TGAAAGTGAACGAAGGTGGGGGCCCATTAGGGTGCACCATCGACCGATCCTGATGTGTTC  1249
               |||||||||||| |||||||||||| |  ||||||||||||||||||||||||||| |||
Sbjct  420731  TGAAAGTGAACGTAGGTGGGGGCCCGTATGGGTGCACCATCGACCGATCCTGATGTCTTC  420790

Query  1250    GGATGGATTTGAGTAAGAGCATAGCTGTTGGGACCCGAAAGATGGTGAACTATGCCTGAA  1309
               ||||||||||||||||||||||||||||||||||||||||||||||||||||||||||||
Sbjct  420791  GGATGGATTTGAGTAAGAGCATAGCTGTTGGGACCCGAAAGATGGTGAACTATGCCTGAA  420850

Query  1310    TAGGGTGAAGCCAGAGGAAACTCTGGTGGAGGCTCGTAGCGGTTCTGACGTGCAAATCGA  1369
               ||||||||||||||||||||||||||||||||||||||||||||||||||||||||||||
Sbjct  420851  TAGGGTGAAGCCAGAGGAAACTCTGGTGGAGGCTCGTAGCGGTTCTGACGTGCAAATCGA  420910

Query  1370    TCGTCGAATTTGGGTATAGGGGCGAAAGACTAATCGAACCATCTAGTAGCTGGTTCCTGC  1429
               ||||||||||||||||||||||||||||||||||||||||||||||||||||||||||||
Sbjct  420911  TCGTCGAATTTGGGTATAGGGGCGAAAGACTAATCGAACCATCTAGTAGCTGGTTCCTGC  420970

Query  1430    CGAAGTTTCCCTCAGGATAGCAGAAGCTCGTATCAGTTTTATGAGGTAAAGCGAATGATT  1489
               ||||||||||||||||||||||||||||||||||||||||||||||||||||||||||||
Sbjct  420971  CGAAGTTTCCCTCAGGATAGCAGAAGCTCGTATCAGTTTTATGAGGTAAAGCGAATGATT  421030

Query  1490    AGAAGTCTTGGGGTTGAAATGACCTTAACTTATTCTCAAACTTTAAATATGTAAGAAGTC  1549
               |||||| |||||||||||||||||||||||||||||||||||||||||||||||||||||
Sbjct  421031  AGAAGTATTGGGGTTGAAATGACCTTAACTTATTCTCAAACTTTAAATATGTAAGAAGTC  421090

Query  1550    CTTGTTGCTTAATTGAACGTGGACAATTGAATGAAGAGCTTTTAGTGGGCCATTTTTGGT  1609
               ||||||||||||||||||||||||||||||||||||||||||||||||||||||||||||
Sbjct  421091  CTTGTTGCTTAATTGAACGTGGACAATTGAATGAAGAGCTTTTAGTGGGCCATTTTTGGT  421150

Query  1610    AAGCAGAACTGGCGATGCGGGATGAACCGAACGTGAAGTTAAAGTGCCGGAATGCACGCT  1669
               ||||||||||||||||||||||||||||||||||||||||||||||||||||||||||||
Sbjct  421151  AAGCAGAACTGGCGATGCGGGATGAACCGAACGTGAAGTTAAAGTGCCGGAATGCACGCT  421210

Query  1670    CATCAGACACCACAAAAGGTGTTAGTTCATCTAGACAGCCGGACGGTGGCCATGGAAGTC  1729
               ||||||||||||||||||||||||||||||||||||||||||||||||||||||||||||
Sbjct  421211  CATCAGACACCACAAAAGGTGTTAGTTCATCTAGACAGCCGGACGGTGGCCATGGAAGTC  421270

Query  1730    GGAATCCGCTAAGGAGTGTGTAACAACTCACCGGCCGAATGAACTAGCCCTGAAAATGGA  1789
               ||||||||||||||||||||||||||||||||||||||||||||||||||||||||||||
Sbjct  421271  GGAATCCGCTAAGGAGTGTGTAACAACTCACCGGCCGAATGAACTAGCCCTGAAAATGGA  421330

Query  1790    TGGCGCTCAAGCGTGCTACTTATACTTCACCGTGATTGCTG-TTT-TGACGCTTTCACGA  1847
               ||||||||||||||||||||||||||||||||||||||||  ||| ||| ||||||||||
Sbjct  421331  TGGCGCTCAAGCGTGCTACTTATACTTCACCGTGATTGCTAATTTATGATGCTTTCACGA  421390

Query  1848    GTAGGCAGGCGTGGAGGTCAGTGACGAAGCCTTTGCTGTAAAGCTGGGTCGAACGGCCTC  1907
               |||||||||||||||||||||||| |||||||||||||||||||||||||||||||||||
Sbjct  421391  GTAGGCAGGCGTGGAGGTCAGTGAAGAAGCCTTTGCTGTAAAGCTGGGTCGAACGGCCTC  421450

Query  1908    TAGTGC  1913
               ||||||
Sbjct  421451  TAGTGC  421456


>NW_003020045.1 Candida tropicalis MYA-3404 genomic scaffold supercont3.16, whole 
genome shotgun sequence
Length=11104

 Score = 2813 bits (1523),  Expect = 0.0
 Identities = 1798/1926 (93%), Gaps = 37/1926 (2%)
 Strand=Plus/Plus

Query  1     CAAGGTTTCCGTAGGTGAACCTGCGGAAGGATCATTACTGATTTGCTTAATTGCACCACA  60
             ||||||||||||||||||||||||||||||||||||||||||||||||||||||||||||
Sbjct  6001  CAAGGTTTCCGTAGGTGAACCTGCGGAAGGATCATTACTGATTTGCTTAATTGCACCACA  6060

Query  61    TGTGTTTTTCTTTGAAACAAACTTGCTTTGGCGGTGGG-CCCAGCCTGCCGCCAGAGGTC  119
             |||||||||  ||| |||||| || |||||| || |||  | | ||| ||||||||||| 
Sbjct  6061  TGTGTTTTTTATTG-AACAAA-TTTCTTTGGTGGCGGGAGCAATCCTACCGCCAGAGGT-  6117

Query  120   TA-AACTTACAACC-AATTTTTTATCAACTTGTCACACCAGATT-ATTACT--AATAGTC  174
             || ||| || |||| || |||||||  ||  |||| ||  |||| |||| |  |||||||
Sbjct  6118  TATAAC-TA-AACCAAACTTTTTATTTAC-AGTCAAACTTGATTTATTATTACAATAGTC  6174

Query  175   AAAACTTTCAACAACGGATCTCTTGGTTCTCGCATCGATGAAGAACGCAGCGAAATGCGA  234
             ||||||||||||||||||||||||||||||||||||||||||||||||||||||||||||
Sbjct  6175  AAAACTTTCAACAACGGATCTCTTGGTTCTCGCATCGATGAAGAACGCAGCGAAATGCGA  6234

Query  235   TACGTAATATGAATTGCAGATATTCGTGAATCATCGAATCTTTGAACGCACATTGCGCCC  294
             ||||||||||||||||||||||||||||||||||||||||||||||||||||||||||||
Sbjct  6235  TACGTAATATGAATTGCAGATATTCGTGAATCATCGAATCTTTGAACGCACATTGCGCCC  6294

Query  295   TCTGGTATTCCGGAGGGCATGCCTGTTTGAGCGTCGTTTCTCCCTCAAACCGCTGGGTTT  354
             | |||||||||  |||||||||||||||||||||| ||||||||||||||| | ||||||
Sbjct  6295  TTTGGTATTCCAAAGGGCATGCCTGTTTGAGCGTCATTTCTCCCTCAAACCCCCGGGTTT  6354

Query  355   GGTGTTGAGCAATACGACTTGGGTTTGCTTGAAAGACGGTAGTGGTAAGGCGGGATC-GC  413
             |||||||||||||||| | | |||||| ||||||||    | |  ||| | || | |   
Sbjct  6355  GGTGTTGAGCAATACG-C-TAGGTTTGTTTGAAAGA----A-T-TTAACGTGGAAACTTA  6406

Query  414   TTTGACAATGGCTTAGGTCTAACCAAAAACATTGCTTGCGGCGGTAACGTCCACCAC-GT  472
             ||| | |  | ||||||| || |||||| |   ||||     | ||  | |||||||  |
Sbjct  6407  TTTTA-AGCGACTTAGGTTTATCCAAAA-C---GCTTATTTTGCTAGTGGCCACCACAAT  6461

Query  473   ATATCTTCA-AACTTTGACCTCAAATCAGGTAGGACTACCCGCTGAACTTAAGCATATCA  531
              ||| |||| ||||||||||||||||||||||||||||||||||||||||||||||||||
Sbjct  6462  TTAT-TTCATAACTTTGACCTCAAATCAGGTAGGACTACCCGCTGAACTTAAGCATATCA  6520

Query  532   ATAAGCGGAGGAAAAGAAACCAACAGGGATTGCCTCAGTAGCGGCGAGTGAAGCGGCAAA  591
             ||||||||||||||||||||||||||||||||||| ||||||||||||||||||||||||
Sbjct  6521  ATAAGCGGAGGAAAAGAAACCAACAGGGATTGCCTTAGTAGCGGCGAGTGAAGCGGCAAA  6580

Query  592   AGCTCAAATTTGAAATCTGGCGTCTTT-GGCGTCCGAGTTGTAATTTGAAGAAGGTATCT  650
             ||||||||||||||||||||| |||||  | |||||||||||||||||||||||||||||
Sbjct  6581  AGCTCAAATTTGAAATCTGGC-TCTTTCAGAGTCCGAGTTGTAATTTGAAGAAGGTATCT  6639

Query  651   TTGGGCCCGGCTCTTGTCTATGTTCCTTGGAACAGGACGTCACAGAGGGTGAGAATCCCG  710
             ||||| | |||||||||||||||| |||||||||| ||||||||||||||||||||||||
Sbjct  6640  TTGGGTCTGGCTCTTGTCTATGTTTCTTGGAACAGAACGTCACAGAGGGTGAGAATCCCG  6699

Query  711   TGCGATGAGATGACCCGGGTCTGTGTAAAGTTCCTTCGACGAGTCGAGTTGTTTGGGAAT  770
             ||||||||||||| || || || |||||||||||||||| ||||||||||||||||||||
Sbjct  6700  TGCGATGAGATGATCCAGGCCTATGTAAAGTTCCTTCGAAGAGTCGAGTTGTTTGGGAAT  6759

Query  771   GCAGCTCTAAGTGGGTGGTAAATTCCATCTAAAGCTAAATATTGGCGAGAGACCGATAGC  830
             ||||||||||||||||||||||||||||||||||||||||||||||||||||||||||||
Sbjct  6760  GCAGCTCTAAGTGGGTGGTAAATTCCATCTAAAGCTAAATATTGGCGAGAGACCGATAGC  6819

Query  831   GAACAAGTACAGTGATGGAAAGATGAAAAGAACTTTGAAAAGAGAGTGAAAAAGTACGTG  890
             ||||||||||||||||||||||||||||||||||||||||||||||||||||||||||||
Sbjct  6820  GAACAAGTACAGTGATGGAAAGATGAAAAGAACTTTGAAAAGAGAGTGAAAAAGTACGTG  6879

Query  891   AAATTGTTGAAAGGGAAGGGCTTGAGATCAGACTTGGTATTTTGCATGCTGCT-CTCTCG  949
             |||||||||||||||||||||||||||||||||||||||||||| ||| | || || |||
Sbjct  6880  AAATTGTTGAAAGGGAAGGGCTTGAGATCAGACTTGGTATTTTGTATGTTACTTCT-TCG  6938

Query  950   GGGGCGGCCGCTGCGGTTTACCGGGCCAGCATCGGTTTGGAGCGGCAGGATAATGGCGGA  1009
             |||| |||| || | ||||| |||||||||||| |||||| |||| |||| ||| |||  
Sbjct  6939  GGGGTGGCCTCTACAGTTTATCGGGCCAGCATCAGTTTGG-GCGGTAGGAGAATTGCGTT  6997

Query  1010  GGAATGTGGCACGGCTTCTGCTGTGTGTTATAGCCTCTGACGATACTGCCAGCCTAGACC  1069
             |||||||||||||||||| | |||||||||||||||  | ||||||||||||||||||| 
Sbjct  6998  GGAATGTGGCACGGCTTCGGTTGTGTGTTATAGCCTTCGTCGATACTGCCAGCCTAGACT  7057

Query  1070  GAGGACTGCGGTTTTTAACCTAGGATGTTGGCATAATGATCTTAAGTCGCCCGTCTTGAA  1129
             |||||||||||||| | |||||||||||||||||||||||||||||||||||||||||||
Sbjct  7058  GAGGACTGCGGTTTAT-ACCTAGGATGTTGGCATAATGATCTTAAGTCGCCCGTCTTGAA  7116

Query  1130  ACACGGACCAAGGAGTCTAACGTCTATGCGAGTGTTTGGGTGTAAAACCCGTACGCGTAA  1189
             ||||||||||||||||||||||||||||||||||||||||||||||||||||||||||||
Sbjct  7117  ACACGGACCAAGGAGTCTAACGTCTATGCGAGTGTTTGGGTGTAAAACCCGTACGCGTAA  7176

Query  1190  TGAAAGTGAACGAAGGTGGGGGCCCATTAGGGTGCACCATCGACCGATCCTGATGTGTTC  1249
             |||||||||||| |||||||||||| |  ||||||||||||||||||||||||||| |||
Sbjct  7177  TGAAAGTGAACGTAGGTGGGGGCCCGTATGGGTGCACCATCGACCGATCCTGATGTCTTC  7236

Query  1250  GGATGGATTTGAGTAAGAGCATAGCTGTTGGGACCCGAAAGATGGTGAACTATGCCTGAA  1309
             ||||||||||||||||||||||||||||||||||||||||||||||||||||||||||||
Sbjct  7237  GGATGGATTTGAGTAAGAGCATAGCTGTTGGGACCCGAAAGATGGTGAACTATGCCTGAA  7296

Query  1310  TAGGGTGAAGCCAGAGGAAACTCTGGTGGAGGCTCGTAGCGGTTCTGACGTGCAAATCGA  1369
             ||||||||||||||||||||||||||||||||||||||||||||||||||||||||||||
Sbjct  7297  TAGGGTGAAGCCAGAGGAAACTCTGGTGGAGGCTCGTAGCGGTTCTGACGTGCAAATCGA  7356

Query  1370  TCGTCGAATTTGGGTATAGGGGCGAAAGACTAATCGAACCATCTAGTAGCTGGTTCCTGC  1429
             ||||||||||||||||||||||||||||||||||||||||||||||||||||||||||||
Sbjct  7357  TCGTCGAATTTGGGTATAGGGGCGAAAGACTAATCGAACCATCTAGTAGCTGGTTCCTGC  7416

Query  1430  CGAAGTTTCCCTCAGGATAGCAGAAGCTCGTATCAGTTTTATGAGGTAAAGCGAATGATT  1489
             ||||||||||||||||||||||||||||||||||||||||||||||||||||||||||||
Sbjct  7417  CGAAGTTTCCCTCAGGATAGCAGAAGCTCGTATCAGTTTTATGAGGTAAAGCGAATGATT  7476

Query  1490  AGAAGTCTTGGGGTTGAAATGACCTTAACTTATTCTCAAACTTTAAATATGTAAGAAGTC  1549
             |||||| |||||||||||||||||||||||||||||||||||||||||||||||||||||
Sbjct  7477  AGAAGTATTGGGGTTGAAATGACCTTAACTTATTCTCAAACTTTAAATATGTAAGAAGTC  7536

Query  1550  CTTGTTGCTTAATTGAACGTGGACAATTGAATGAAGAGCTTTTAGTGGGCCATTTTTGGT  1609
             ||||||||||||||||||||||||||||||||||||||||||||||||||||||||||||
Sbjct  7537  CTTGTTGCTTAATTGAACGTGGACAATTGAATGAAGAGCTTTTAGTGGGCCATTTTTGGT  7596

Query  1610  AAGCAGAACTGGCGATGCGGGATGAACCGAACGTGAAGTTAAAGTGCCGGAATGCACGCT  1669
             ||||||||||||||||||||||||||||||||||||||||||||||||||||||||||||
Sbjct  7597  AAGCAGAACTGGCGATGCGGGATGAACCGAACGTGAAGTTAAAGTGCCGGAATGCACGCT  7656

Query  1670  CATCAGACACCACAAAAGGTGTTAGTTCATCTAGACAGCCGGACGGTGGCCATGGAAGTC  1729
             ||||||||||||||||||||||||||||||||||||||||||||||||||||||||||||
Sbjct  7657  CATCAGACACCACAAAAGGTGTTAGTTCATCTAGACAGCCGGACGGTGGCCATGGAAGTC  7716

Query  1730  GGAATCCGCTAAGGAGTGTGTAACAACTCACCGGCCGAATGAACTAGCCCTGAAAATGGA  1789
             ||||||||||||||||||||||||||||||||||||||||||||||||||||||||||||
Sbjct  7717  GGAATCCGCTAAGGAGTGTGTAACAACTCACCGGCCGAATGAACTAGCCCTGAAAATGGA  7776

Query  1790  TGGCGCTCAAGCGTGCTACTTATACTTCACCGTGATTGCTG-TTT-TGACGCTTTCACGA  1847
             ||||||||||||||||||||||||||||||||||||||||  ||| ||| ||||||||||
Sbjct  7777  TGGCGCTCAAGCGTGCTACTTATACTTCACCGTGATTGCTAATTTATGATGCTTTCACGA  7836

Query  1848  GTAGGCAGGCGTGGAGGTCAGTGACGAAGCCTTTGCTGTAAAGCTGGGTCGAACGGCCTC  1907
             |||||||||||||||||||||||| |||||||||||||||||||||||||||||||||||
Sbjct  7837  GTAGGCAGGCGTGGAGGTCAGTGAAGAAGCCTTTGCTGTAAAGCTGGGTCGAACGGCCTC  7896

Query  1908  TAGTGC  1913
             ||||||
Sbjct  7897  TAGTGC  7902


>NW_003020039.1 Candida tropicalis MYA-3404 genomic scaffold supercont3.10, whole 
genome shotgun sequence
Length=430102

 Score = 2813 bits (1523),  Expect = 0.0
 Identities = 1798/1926 (93%), Gaps = 37/1926 (2%)
 Strand=Plus/Plus

Query  1       CAAGGTTTCCGTAGGTGAACCTGCGGAAGGATCATTACTGATTTGCTTAATTGCACCACA  60
               ||||||||||||||||||||||||||||||||||||||||||||||||||||||||||||
Sbjct  398965  CAAGGTTTCCGTAGGTGAACCTGCGGAAGGATCATTACTGATTTGCTTAATTGCACCACA  399024

Query  61      TGTGTTTTTCTTTGAAACAAACTTGCTTTGGCGGTGGG-CCCAGCCTGCCGCCAGAGGTC  119
               |||||||||  ||| |||||| || |||||| || |||  | | ||| ||||||||||| 
Sbjct  399025  TGTGTTTTTTATTG-AACAAA-TTTCTTTGGTGGCGGGAGCAATCCTACCGCCAGAGGT-  399081

Query  120     TA-AACTTACAACC-AATTTTTTATCAACTTGTCACACCAGATT-ATTACT--AATAGTC  174
               || ||| || |||| || |||||||  ||  |||| ||  |||| |||| |  |||||||
Sbjct  399082  TATAAC-TA-AACCAAACTTTTTATTTAC-AGTCAAACTTGATTTATTATTACAATAGTC  399138

Query  175     AAAACTTTCAACAACGGATCTCTTGGTTCTCGCATCGATGAAGAACGCAGCGAAATGCGA  234
               ||||||||||||||||||||||||||||||||||||||||||||||||||||||||||||
Sbjct  399139  AAAACTTTCAACAACGGATCTCTTGGTTCTCGCATCGATGAAGAACGCAGCGAAATGCGA  399198

Query  235     TACGTAATATGAATTGCAGATATTCGTGAATCATCGAATCTTTGAACGCACATTGCGCCC  294
               ||||||||||||||||||||||||||||||||||||||||||||||||||||||||||||
Sbjct  399199  TACGTAATATGAATTGCAGATATTCGTGAATCATCGAATCTTTGAACGCACATTGCGCCC  399258

Query  295     TCTGGTATTCCGGAGGGCATGCCTGTTTGAGCGTCGTTTCTCCCTCAAACCGCTGGGTTT  354
               | |||||||||  |||||||||||||||||||||| ||||||||||||||| | ||||||
Sbjct  399259  TTTGGTATTCCAAAGGGCATGCCTGTTTGAGCGTCATTTCTCCCTCAAACCCCCGGGTTT  399318

Query  355     GGTGTTGAGCAATACGACTTGGGTTTGCTTGAAAGACGGTAGTGGTAAGGCGGGATC-GC  413
               |||||||||||||||| | | |||||| ||||||||    | |  ||| | || | |   
Sbjct  399319  GGTGTTGAGCAATACG-C-TAGGTTTGTTTGAAAGA----A-T-TTAACGTGGAAACTTA  399370

Query  414     TTTGACAATGGCTTAGGTCTAACCAAAAACATTGCTTGCGGCGGTAACGTCCACCAC-GT  472
               ||| | |  | ||||||| || |||||| |   ||||     | ||  | |||||||  |
Sbjct  399371  TTTTA-AGCGACTTAGGTTTATCCAAAA-C---GCTTATTTTGCTAGTGGCCACCACAAT  399425

Query  473     ATATCTTCA-AACTTTGACCTCAAATCAGGTAGGACTACCCGCTGAACTTAAGCATATCA  531
                ||| |||| ||||||||||||||||||||||||||||||||||||||||||||||||||
Sbjct  399426  TTAT-TTCATAACTTTGACCTCAAATCAGGTAGGACTACCCGCTGAACTTAAGCATATCA  399484

Query  532     ATAAGCGGAGGAAAAGAAACCAACAGGGATTGCCTCAGTAGCGGCGAGTGAAGCGGCAAA  591
               ||||||||||||||||||||||||||||||||||| ||||||||||||||||||||||||
Sbjct  399485  ATAAGCGGAGGAAAAGAAACCAACAGGGATTGCCTTAGTAGCGGCGAGTGAAGCGGCAAA  399544

Query  592     AGCTCAAATTTGAAATCTGGCGTCTTT-GGCGTCCGAGTTGTAATTTGAAGAAGGTATCT  650
               ||||||||||||||||||||| |||||  | |||||||||||||||||||||||||||||
Sbjct  399545  AGCTCAAATTTGAAATCTGGC-TCTTTCAGAGTCCGAGTTGTAATTTGAAGAAGGTATCT  399603

Query  651     TTGGGCCCGGCTCTTGTCTATGTTCCTTGGAACAGGACGTCACAGAGGGTGAGAATCCCG  710
               ||||| | |||||||||||||||| |||||||||| ||||||||||||||||||||||||
Sbjct  399604  TTGGGTCTGGCTCTTGTCTATGTTTCTTGGAACAGAACGTCACAGAGGGTGAGAATCCCG  399663

Query  711     TGCGATGAGATGACCCGGGTCTGTGTAAAGTTCCTTCGACGAGTCGAGTTGTTTGGGAAT  770
               ||||||||||||| || || || |||||||||||||||| ||||||||||||||||||||
Sbjct  399664  TGCGATGAGATGATCCAGGCCTATGTAAAGTTCCTTCGAAGAGTCGAGTTGTTTGGGAAT  399723

Query  771     GCAGCTCTAAGTGGGTGGTAAATTCCATCTAAAGCTAAATATTGGCGAGAGACCGATAGC  830
               ||||||||||||||||||||||||||||||||||||||||||||||||||||||||||||
Sbjct  399724  GCAGCTCTAAGTGGGTGGTAAATTCCATCTAAAGCTAAATATTGGCGAGAGACCGATAGC  399783

Query  831     GAACAAGTACAGTGATGGAAAGATGAAAAGAACTTTGAAAAGAGAGTGAAAAAGTACGTG  890
               ||||||||||||||||||||||||||||||||||||||||||||||||||||||||||||
Sbjct  399784  GAACAAGTACAGTGATGGAAAGATGAAAAGAACTTTGAAAAGAGAGTGAAAAAGTACGTG  399843

Query  891     AAATTGTTGAAAGGGAAGGGCTTGAGATCAGACTTGGTATTTTGCATGCTGCT-CTCTCG  949
               |||||||||||||||||||||||||||||||||||||||||||| ||| | || || |||
Sbjct  399844  AAATTGTTGAAAGGGAAGGGCTTGAGATCAGACTTGGTATTTTGTATGTTACTTCT-TCG  399902

Query  950     GGGGCGGCCGCTGCGGTTTACCGGGCCAGCATCGGTTTGGAGCGGCAGGATAATGGCGGA  1009
               |||| |||| || | ||||| |||||||||||| |||||| |||| |||| ||| |||  
Sbjct  399903  GGGGTGGCCTCTACAGTTTATCGGGCCAGCATCAGTTTGG-GCGGTAGGAGAATTGCGTT  399961

Query  1010    GGAATGTGGCACGGCTTCTGCTGTGTGTTATAGCCTCTGACGATACTGCCAGCCTAGACC  1069
               |||||||||||||||||| | |||||||||||||||  | ||||||||||||||||||| 
Sbjct  399962  GGAATGTGGCACGGCTTCGGTTGTGTGTTATAGCCTTCGTCGATACTGCCAGCCTAGACT  400021

Query  1070    GAGGACTGCGGTTTTTAACCTAGGATGTTGGCATAATGATCTTAAGTCGCCCGTCTTGAA  1129
               |||||||||||||| | |||||||||||||||||||||||||||||||||||||||||||
Sbjct  400022  GAGGACTGCGGTTTAT-ACCTAGGATGTTGGCATAATGATCTTAAGTCGCCCGTCTTGAA  400080

Query  1130    ACACGGACCAAGGAGTCTAACGTCTATGCGAGTGTTTGGGTGTAAAACCCGTACGCGTAA  1189
               ||||||||||||||||||||||||||||||||||||||||||||||||||||||||||||
Sbjct  400081  ACACGGACCAAGGAGTCTAACGTCTATGCGAGTGTTTGGGTGTAAAACCCGTACGCGTAA  400140

Query  1190    TGAAAGTGAACGAAGGTGGGGGCCCATTAGGGTGCACCATCGACCGATCCTGATGTGTTC  1249
               |||||||||||| |||||||||||| |  ||||||||||||||||||||||||||| |||
Sbjct  400141  TGAAAGTGAACGTAGGTGGGGGCCCGTATGGGTGCACCATCGACCGATCCTGATGTCTTC  400200

Query  1250    GGATGGATTTGAGTAAGAGCATAGCTGTTGGGACCCGAAAGATGGTGAACTATGCCTGAA  1309
               ||||||||||||||||||||||||||||||||||||||||||||||||||||||||||||
Sbjct  400201  GGATGGATTTGAGTAAGAGCATAGCTGTTGGGACCCGAAAGATGGTGAACTATGCCTGAA  400260

Query  1310    TAGGGTGAAGCCAGAGGAAACTCTGGTGGAGGCTCGTAGCGGTTCTGACGTGCAAATCGA  1369
               ||||||||||||||||||||||||||||||||||||||||||||||||||||||||||||
Sbjct  400261  TAGGGTGAAGCCAGAGGAAACTCTGGTGGAGGCTCGTAGCGGTTCTGACGTGCAAATCGA  400320

Query  1370    TCGTCGAATTTGGGTATAGGGGCGAAAGACTAATCGAACCATCTAGTAGCTGGTTCCTGC  1429
               ||||||||||||||||||||||||||||||||||||||||||||||||||||||||||||
Sbjct  400321  TCGTCGAATTTGGGTATAGGGGCGAAAGACTAATCGAACCATCTAGTAGCTGGTTCCTGC  400380

Query  1430    CGAAGTTTCCCTCAGGATAGCAGAAGCTCGTATCAGTTTTATGAGGTAAAGCGAATGATT  1489
               ||||||||||||||||||||||||||||||||||||||||||||||||||||||||||||
Sbjct  400381  CGAAGTTTCCCTCAGGATAGCAGAAGCTCGTATCAGTTTTATGAGGTAAAGCGAATGATT  400440

Query  1490    AGAAGTCTTGGGGTTGAAATGACCTTAACTTATTCTCAAACTTTAAATATGTAAGAAGTC  1549
               |||||| |||||||||||||||||||||||||||||||||||||||||||||||||||||
Sbjct  400441  AGAAGTATTGGGGTTGAAATGACCTTAACTTATTCTCAAACTTTAAATATGTAAGAAGTC  400500

Query  1550    CTTGTTGCTTAATTGAACGTGGACAATTGAATGAAGAGCTTTTAGTGGGCCATTTTTGGT  1609
               ||||||||||||||||||||||||||||||||||||||||||||||||||||||||||||
Sbjct  400501  CTTGTTGCTTAATTGAACGTGGACAATTGAATGAAGAGCTTTTAGTGGGCCATTTTTGGT  400560

Query  1610    AAGCAGAACTGGCGATGCGGGATGAACCGAACGTGAAGTTAAAGTGCCGGAATGCACGCT  1669
               ||||||||||||||||||||||||||||||||||||||||||||||||||||||||||||
Sbjct  400561  AAGCAGAACTGGCGATGCGGGATGAACCGAACGTGAAGTTAAAGTGCCGGAATGCACGCT  400620

Query  1670    CATCAGACACCACAAAAGGTGTTAGTTCATCTAGACAGCCGGACGGTGGCCATGGAAGTC  1729
               ||||||||||||||||||||||||||||||||||||||||||||||||||||||||||||
Sbjct  400621  CATCAGACACCACAAAAGGTGTTAGTTCATCTAGACAGCCGGACGGTGGCCATGGAAGTC  400680

Query  1730    GGAATCCGCTAAGGAGTGTGTAACAACTCACCGGCCGAATGAACTAGCCCTGAAAATGGA  1789
               ||||||||||||||||||||||||||||||||||||||||||||||||||||||||||||
Sbjct  400681  GGAATCCGCTAAGGAGTGTGTAACAACTCACCGGCCGAATGAACTAGCCCTGAAAATGGA  400740

Query  1790    TGGCGCTCAAGCGTGCTACTTATACTTCACCGTGATTGCTG-TTT-TGACGCTTTCACGA  1847
               ||||||||||||||||||||||||||||||||||||||||  ||| ||| ||||||||||
Sbjct  400741  TGGCGCTCAAGCGTGCTACTTATACTTCACCGTGATTGCTAATTTATGATGCTTTCACGA  400800

Query  1848    GTAGGCAGGCGTGGAGGTCAGTGACGAAGCCTTTGCTGTAAAGCTGGGTCGAACGGCCTC  1907
               |||||||||||||||||||||||| |||||||||||||||||||||||||||||||||||
Sbjct  400801  GTAGGCAGGCGTGGAGGTCAGTGAAGAAGCCTTTGCTGTAAAGCTGGGTCGAACGGCCTC  400860

Query  1908    TAGTGC  1913
               ||||||
Sbjct  400861  TAGTGC  400866


 Score = 2813 bits (1523),  Expect = 0.0
 Identities = 1798/1926 (93%), Gaps = 37/1926 (2%)
 Strand=Plus/Plus

Query  1       CAAGGTTTCCGTAGGTGAACCTGCGGAAGGATCATTACTGATTTGCTTAATTGCACCACA  60
               ||||||||||||||||||||||||||||||||||||||||||||||||||||||||||||
Sbjct  408819  CAAGGTTTCCGTAGGTGAACCTGCGGAAGGATCATTACTGATTTGCTTAATTGCACCACA  408878

Query  61      TGTGTTTTTCTTTGAAACAAACTTGCTTTGGCGGTGGG-CCCAGCCTGCCGCCAGAGGTC  119
               |||||||||  ||| |||||| || |||||| || |||  | | ||| ||||||||||| 
Sbjct  408879  TGTGTTTTTTATTG-AACAAA-TTTCTTTGGTGGCGGGAGCAATCCTACCGCCAGAGGT-  408935

Query  120     TA-AACTTACAACC-AATTTTTTATCAACTTGTCACACCAGATT-ATTACT--AATAGTC  174
               || ||| || |||| || |||||||  ||  |||| ||  |||| |||| |  |||||||
Sbjct  408936  TATAAC-TA-AACCAAACTTTTTATTTAC-AGTCAAACTTGATTTATTATTACAATAGTC  408992

Query  175     AAAACTTTCAACAACGGATCTCTTGGTTCTCGCATCGATGAAGAACGCAGCGAAATGCGA  234
               ||||||||||||||||||||||||||||||||||||||||||||||||||||||||||||
Sbjct  408993  AAAACTTTCAACAACGGATCTCTTGGTTCTCGCATCGATGAAGAACGCAGCGAAATGCGA  409052

Query  235     TACGTAATATGAATTGCAGATATTCGTGAATCATCGAATCTTTGAACGCACATTGCGCCC  294
               ||||||||||||||||||||||||||||||||||||||||||||||||||||||||||||
Sbjct  409053  TACGTAATATGAATTGCAGATATTCGTGAATCATCGAATCTTTGAACGCACATTGCGCCC  409112

Query  295     TCTGGTATTCCGGAGGGCATGCCTGTTTGAGCGTCGTTTCTCCCTCAAACCGCTGGGTTT  354
               | |||||||||  |||||||||||||||||||||| ||||||||||||||| | ||||||
Sbjct  409113  TTTGGTATTCCAAAGGGCATGCCTGTTTGAGCGTCATTTCTCCCTCAAACCCCCGGGTTT  409172

Query  355     GGTGTTGAGCAATACGACTTGGGTTTGCTTGAAAGACGGTAGTGGTAAGGCGGGATC-GC  413
               |||||||||||||||| | | |||||| ||||||||    | |  ||| | || | |   
Sbjct  409173  GGTGTTGAGCAATACG-C-TAGGTTTGTTTGAAAGA----A-T-TTAACGTGGAAACTTA  409224

Query  414     TTTGACAATGGCTTAGGTCTAACCAAAAACATTGCTTGCGGCGGTAACGTCCACCAC-GT  472
               ||| | |  | ||||||| || |||||| |   ||||     | ||  | |||||||  |
Sbjct  409225  TTTTA-AGCGACTTAGGTTTATCCAAAA-C---GCTTATTTTGCTAGTGGCCACCACAAT  409279

Query  473     ATATCTTCA-AACTTTGACCTCAAATCAGGTAGGACTACCCGCTGAACTTAAGCATATCA  531
                ||| |||| ||||||||||||||||||||||||||||||||||||||||||||||||||
Sbjct  409280  TTAT-TTCATAACTTTGACCTCAAATCAGGTAGGACTACCCGCTGAACTTAAGCATATCA  409338

Query  532     ATAAGCGGAGGAAAAGAAACCAACAGGGATTGCCTCAGTAGCGGCGAGTGAAGCGGCAAA  591
               ||||||||||||||||||||||||||||||||||| ||||||||||||||||||||||||
Sbjct  409339  ATAAGCGGAGGAAAAGAAACCAACAGGGATTGCCTTAGTAGCGGCGAGTGAAGCGGCAAA  409398

Query  592     AGCTCAAATTTGAAATCTGGCGTCTTT-GGCGTCCGAGTTGTAATTTGAAGAAGGTATCT  650
               ||||||||||||||||||||| |||||  | |||||||||||||||||||||||||||||
Sbjct  409399  AGCTCAAATTTGAAATCTGGC-TCTTTCAGAGTCCGAGTTGTAATTTGAAGAAGGTATCT  409457

Query  651     TTGGGCCCGGCTCTTGTCTATGTTCCTTGGAACAGGACGTCACAGAGGGTGAGAATCCCG  710
               ||||| | |||||||||||||||| |||||||||| ||||||||||||||||||||||||
Sbjct  409458  TTGGGTCTGGCTCTTGTCTATGTTTCTTGGAACAGAACGTCACAGAGGGTGAGAATCCCG  409517

Query  711     TGCGATGAGATGACCCGGGTCTGTGTAAAGTTCCTTCGACGAGTCGAGTTGTTTGGGAAT  770
               ||||||||||||| || || || |||||||||||||||| ||||||||||||||||||||
Sbjct  409518  TGCGATGAGATGATCCAGGCCTATGTAAAGTTCCTTCGAAGAGTCGAGTTGTTTGGGAAT  409577

Query  771     GCAGCTCTAAGTGGGTGGTAAATTCCATCTAAAGCTAAATATTGGCGAGAGACCGATAGC  830
               ||||||||||||||||||||||||||||||||||||||||||||||||||||||||||||
Sbjct  409578  GCAGCTCTAAGTGGGTGGTAAATTCCATCTAAAGCTAAATATTGGCGAGAGACCGATAGC  409637

Query  831     GAACAAGTACAGTGATGGAAAGATGAAAAGAACTTTGAAAAGAGAGTGAAAAAGTACGTG  890
               ||||||||||||||||||||||||||||||||||||||||||||||||||||||||||||
Sbjct  409638  GAACAAGTACAGTGATGGAAAGATGAAAAGAACTTTGAAAAGAGAGTGAAAAAGTACGTG  409697

Query  891     AAATTGTTGAAAGGGAAGGGCTTGAGATCAGACTTGGTATTTTGCATGCTGCT-CTCTCG  949
               |||||||||||||||||||||||||||||||||||||||||||| ||| | || || |||
Sbjct  409698  AAATTGTTGAAAGGGAAGGGCTTGAGATCAGACTTGGTATTTTGTATGTTACTTCT-TCG  409756

Query  950     GGGGCGGCCGCTGCGGTTTACCGGGCCAGCATCGGTTTGGAGCGGCAGGATAATGGCGGA  1009
               |||| |||| || | ||||| |||||||||||| |||||| |||| |||| ||| |||  
Sbjct  409757  GGGGTGGCCTCTACAGTTTATCGGGCCAGCATCAGTTTGG-GCGGTAGGAGAATTGCGTT  409815

Query  1010    GGAATGTGGCACGGCTTCTGCTGTGTGTTATAGCCTCTGACGATACTGCCAGCCTAGACC  1069
               |||||||||||||||||| | |||||||||||||||  | ||||||||||||||||||| 
Sbjct  409816  GGAATGTGGCACGGCTTCGGTTGTGTGTTATAGCCTTCGTCGATACTGCCAGCCTAGACT  409875

Query  1070    GAGGACTGCGGTTTTTAACCTAGGATGTTGGCATAATGATCTTAAGTCGCCCGTCTTGAA  1129
               |||||||||||||| | |||||||||||||||||||||||||||||||||||||||||||
Sbjct  409876  GAGGACTGCGGTTTAT-ACCTAGGATGTTGGCATAATGATCTTAAGTCGCCCGTCTTGAA  409934

Query  1130    ACACGGACCAAGGAGTCTAACGTCTATGCGAGTGTTTGGGTGTAAAACCCGTACGCGTAA  1189
               ||||||||||||||||||||||||||||||||||||||||||||||||||||||||||||
Sbjct  409935  ACACGGACCAAGGAGTCTAACGTCTATGCGAGTGTTTGGGTGTAAAACCCGTACGCGTAA  409994

Query  1190    TGAAAGTGAACGAAGGTGGGGGCCCATTAGGGTGCACCATCGACCGATCCTGATGTGTTC  1249
               |||||||||||| |||||||||||| |  ||||||||||||||||||||||||||| |||
Sbjct  409995  TGAAAGTGAACGTAGGTGGGGGCCCGTATGGGTGCACCATCGACCGATCCTGATGTCTTC  410054

Query  1250    GGATGGATTTGAGTAAGAGCATAGCTGTTGGGACCCGAAAGATGGTGAACTATGCCTGAA  1309
               ||||||||||||||||||||||||||||||||||||||||||||||||||||||||||||
Sbjct  410055  GGATGGATTTGAGTAAGAGCATAGCTGTTGGGACCCGAAAGATGGTGAACTATGCCTGAA  410114

Query  1310    TAGGGTGAAGCCAGAGGAAACTCTGGTGGAGGCTCGTAGCGGTTCTGACGTGCAAATCGA  1369
               ||||||||||||||||||||||||||||||||||||||||||||||||||||||||||||
Sbjct  410115  TAGGGTGAAGCCAGAGGAAACTCTGGTGGAGGCTCGTAGCGGTTCTGACGTGCAAATCGA  410174

Query  1370    TCGTCGAATTTGGGTATAGGGGCGAAAGACTAATCGAACCATCTAGTAGCTGGTTCCTGC  1429
               ||||||||||||||||||||||||||||||||||||||||||||||||||||||||||||
Sbjct  410175  TCGTCGAATTTGGGTATAGGGGCGAAAGACTAATCGAACCATCTAGTAGCTGGTTCCTGC  410234

Query  1430    CGAAGTTTCCCTCAGGATAGCAGAAGCTCGTATCAGTTTTATGAGGTAAAGCGAATGATT  1489
               ||||||||||||||||||||||||||||||||||||||||||||||||||||||||||||
Sbjct  410235  CGAAGTTTCCCTCAGGATAGCAGAAGCTCGTATCAGTTTTATGAGGTAAAGCGAATGATT  410294

Query  1490    AGAAGTCTTGGGGTTGAAATGACCTTAACTTATTCTCAAACTTTAAATATGTAAGAAGTC  1549
               |||||| |||||||||||||||||||||||||||||||||||||||||||||||||||||
Sbjct  410295  AGAAGTATTGGGGTTGAAATGACCTTAACTTATTCTCAAACTTTAAATATGTAAGAAGTC  410354

Query  1550    CTTGTTGCTTAATTGAACGTGGACAATTGAATGAAGAGCTTTTAGTGGGCCATTTTTGGT  1609
               ||||||||||||||||||||||||||||||||||||||||||||||||||||||||||||
Sbjct  410355  CTTGTTGCTTAATTGAACGTGGACAATTGAATGAAGAGCTTTTAGTGGGCCATTTTTGGT  410414

Query  1610    AAGCAGAACTGGCGATGCGGGATGAACCGAACGTGAAGTTAAAGTGCCGGAATGCACGCT  1669
               ||||||||||||||||||||||||||||||||||||||||||||||||||||||||||||
Sbjct  410415  AAGCAGAACTGGCGATGCGGGATGAACCGAACGTGAAGTTAAAGTGCCGGAATGCACGCT  410474

Query  1670    CATCAGACACCACAAAAGGTGTTAGTTCATCTAGACAGCCGGACGGTGGCCATGGAAGTC  1729
               ||||||||||||||||||||||||||||||||||||||||||||||||||||||||||||
Sbjct  410475  CATCAGACACCACAAAAGGTGTTAGTTCATCTAGACAGCCGGACGGTGGCCATGGAAGTC  410534

Query  1730    GGAATCCGCTAAGGAGTGTGTAACAACTCACCGGCCGAATGAACTAGCCCTGAAAATGGA  1789
               ||||||||||||||||||||||||||||||||||||||||||||||||||||||||||||
Sbjct  410535  GGAATCCGCTAAGGAGTGTGTAACAACTCACCGGCCGAATGAACTAGCCCTGAAAATGGA  410594

Query  1790    TGGCGCTCAAGCGTGCTACTTATACTTCACCGTGATTGCTG-TTT-TGACGCTTTCACGA  1847
               ||||||||||||||||||||||||||||||||||||||||  ||| ||| ||||||||||
Sbjct  410595  TGGCGCTCAAGCGTGCTACTTATACTTCACCGTGATTGCTAATTTATGATGCTTTCACGA  410654

Query  1848    GTAGGCAGGCGTGGAGGTCAGTGACGAAGCCTTTGCTGTAAAGCTGGGTCGAACGGCCTC  1907
               |||||||||||||||||||||||| |||||||||||||||||||||||||||||||||||
Sbjct  410655  GTAGGCAGGCGTGGAGGTCAGTGAAGAAGCCTTTGCTGTAAAGCTGGGTCGAACGGCCTC  410714

Query  1908    TAGTGC  1913
               ||||||
Sbjct  410715  TAGTGC  410720


 Score = 2813 bits (1523),  Expect = 0.0
 Identities = 1798/1926 (93%), Gaps = 37/1926 (2%)
 Strand=Plus/Plus

Query  1       CAAGGTTTCCGTAGGTGAACCTGCGGAAGGATCATTACTGATTTGCTTAATTGCACCACA  60
               ||||||||||||||||||||||||||||||||||||||||||||||||||||||||||||
Sbjct  419555  CAAGGTTTCCGTAGGTGAACCTGCGGAAGGATCATTACTGATTTGCTTAATTGCACCACA  419614

Query  61      TGTGTTTTTCTTTGAAACAAACTTGCTTTGGCGGTGGG-CCCAGCCTGCCGCCAGAGGTC  119
               |||||||||  ||| |||||| || |||||| || |||  | | ||| ||||||||||| 
Sbjct  419615  TGTGTTTTTTATTG-AACAAA-TTTCTTTGGTGGCGGGAGCAATCCTACCGCCAGAGGT-  419671

Query  120     TA-AACTTACAACC-AATTTTTTATCAACTTGTCACACCAGATT-ATTACT--AATAGTC  174
               || ||| || |||| || |||||||  ||  |||| ||  |||| |||| |  |||||||
Sbjct  419672  TATAAC-TA-AACCAAACTTTTTATTTAC-AGTCAAACTTGATTTATTATTACAATAGTC  419728

Query  175     AAAACTTTCAACAACGGATCTCTTGGTTCTCGCATCGATGAAGAACGCAGCGAAATGCGA  234
               ||||||||||||||||||||||||||||||||||||||||||||||||||||||||||||
Sbjct  419729  AAAACTTTCAACAACGGATCTCTTGGTTCTCGCATCGATGAAGAACGCAGCGAAATGCGA  419788

Query  235     TACGTAATATGAATTGCAGATATTCGTGAATCATCGAATCTTTGAACGCACATTGCGCCC  294
               ||||||||||||||||||||||||||||||||||||||||||||||||||||||||||||
Sbjct  419789  TACGTAATATGAATTGCAGATATTCGTGAATCATCGAATCTTTGAACGCACATTGCGCCC  419848

Query  295     TCTGGTATTCCGGAGGGCATGCCTGTTTGAGCGTCGTTTCTCCCTCAAACCGCTGGGTTT  354
               | |||||||||  |||||||||||||||||||||| ||||||||||||||| | ||||||
Sbjct  419849  TTTGGTATTCCAAAGGGCATGCCTGTTTGAGCGTCATTTCTCCCTCAAACCCCCGGGTTT  419908

Query  355     GGTGTTGAGCAATACGACTTGGGTTTGCTTGAAAGACGGTAGTGGTAAGGCGGGATC-GC  413
               |||||||||||||||| | | |||||| ||||||||    | |  ||| | || | |   
Sbjct  419909  GGTGTTGAGCAATACG-C-TAGGTTTGTTTGAAAGA----A-T-TTAACGTGGAAACTTA  419960

Query  414     TTTGACAATGGCTTAGGTCTAACCAAAAACATTGCTTGCGGCGGTAACGTCCACCAC-GT  472
               ||| | |  | ||||||| || |||||| |   ||||     | ||  | |||||||  |
Sbjct  419961  TTTTA-AGCGACTTAGGTTTATCCAAAA-C---GCTTATTTTGCTAGTGGCCACCACAAT  420015

Query  473     ATATCTTCA-AACTTTGACCTCAAATCAGGTAGGACTACCCGCTGAACTTAAGCATATCA  531
                ||| |||| ||||||||||||||||||||||||||||||||||||||||||||||||||
Sbjct  420016  TTAT-TTCATAACTTTGACCTCAAATCAGGTAGGACTACCCGCTGAACTTAAGCATATCA  420074

Query  532     ATAAGCGGAGGAAAAGAAACCAACAGGGATTGCCTCAGTAGCGGCGAGTGAAGCGGCAAA  591
               ||||||||||||||||||||||||||||||||||| ||||||||||||||||||||||||
Sbjct  420075  ATAAGCGGAGGAAAAGAAACCAACAGGGATTGCCTTAGTAGCGGCGAGTGAAGCGGCAAA  420134

Query  592     AGCTCAAATTTGAAATCTGGCGTCTTT-GGCGTCCGAGTTGTAATTTGAAGAAGGTATCT  650
               ||||||||||||||||||||| |||||  | |||||||||||||||||||||||||||||
Sbjct  420135  AGCTCAAATTTGAAATCTGGC-TCTTTCAGAGTCCGAGTTGTAATTTGAAGAAGGTATCT  420193

Query  651     TTGGGCCCGGCTCTTGTCTATGTTCCTTGGAACAGGACGTCACAGAGGGTGAGAATCCCG  710
               ||||| | |||||||||||||||| |||||||||| ||||||||||||||||||||||||
Sbjct  420194  TTGGGTCTGGCTCTTGTCTATGTTTCTTGGAACAGAACGTCACAGAGGGTGAGAATCCCG  420253

Query  711     TGCGATGAGATGACCCGGGTCTGTGTAAAGTTCCTTCGACGAGTCGAGTTGTTTGGGAAT  770
               ||||||||||||| || || || |||||||||||||||| ||||||||||||||||||||
Sbjct  420254  TGCGATGAGATGATCCAGGCCTATGTAAAGTTCCTTCGAAGAGTCGAGTTGTTTGGGAAT  420313

Query  771     GCAGCTCTAAGTGGGTGGTAAATTCCATCTAAAGCTAAATATTGGCGAGAGACCGATAGC  830
               ||||||||||||||||||||||||||||||||||||||||||||||||||||||||||||
Sbjct  420314  GCAGCTCTAAGTGGGTGGTAAATTCCATCTAAAGCTAAATATTGGCGAGAGACCGATAGC  420373

Query  831     GAACAAGTACAGTGATGGAAAGATGAAAAGAACTTTGAAAAGAGAGTGAAAAAGTACGTG  890
               ||||||||||||||||||||||||||||||||||||||||||||||||||||||||||||
Sbjct  420374  GAACAAGTACAGTGATGGAAAGATGAAAAGAACTTTGAAAAGAGAGTGAAAAAGTACGTG  420433

Query  891     AAATTGTTGAAAGGGAAGGGCTTGAGATCAGACTTGGTATTTTGCATGCTGCT-CTCTCG  949
               |||||||||||||||||||||||||||||||||||||||||||| ||| | || || |||
Sbjct  420434  AAATTGTTGAAAGGGAAGGGCTTGAGATCAGACTTGGTATTTTGTATGTTACTTCT-TCG  420492

Query  950     GGGGCGGCCGCTGCGGTTTACCGGGCCAGCATCGGTTTGGAGCGGCAGGATAATGGCGGA  1009
               |||| |||| || | ||||| |||||||||||| |||||| |||| |||| ||| |||  
Sbjct  420493  GGGGTGGCCTCTACAGTTTATCGGGCCAGCATCAGTTTGG-GCGGTAGGAGAATTGCGTT  420551

Query  1010    GGAATGTGGCACGGCTTCTGCTGTGTGTTATAGCCTCTGACGATACTGCCAGCCTAGACC  1069
               |||||||||||||||||| | |||||||||||||||  | ||||||||||||||||||| 
Sbjct  420552  GGAATGTGGCACGGCTTCGGTTGTGTGTTATAGCCTTCGTCGATACTGCCAGCCTAGACT  420611

Query  1070    GAGGACTGCGGTTTTTAACCTAGGATGTTGGCATAATGATCTTAAGTCGCCCGTCTTGAA  1129
               |||||||||||||| | |||||||||||||||||||||||||||||||||||||||||||
Sbjct  420612  GAGGACTGCGGTTTAT-ACCTAGGATGTTGGCATAATGATCTTAAGTCGCCCGTCTTGAA  420670

Query  1130    ACACGGACCAAGGAGTCTAACGTCTATGCGAGTGTTTGGGTGTAAAACCCGTACGCGTAA  1189
               ||||||||||||||||||||||||||||||||||||||||||||||||||||||||||||
Sbjct  420671  ACACGGACCAAGGAGTCTAACGTCTATGCGAGTGTTTGGGTGTAAAACCCGTACGCGTAA  420730

Query  1190    TGAAAGTGAACGAAGGTGGGGGCCCATTAGGGTGCACCATCGACCGATCCTGATGTGTTC  1249
               |||||||||||| |||||||||||| |  ||||||||||||||||||||||||||| |||
Sbjct  420731  TGAAAGTGAACGTAGGTGGGGGCCCGTATGGGTGCACCATCGACCGATCCTGATGTCTTC  420790

Query  1250    GGATGGATTTGAGTAAGAGCATAGCTGTTGGGACCCGAAAGATGGTGAACTATGCCTGAA  1309
               ||||||||||||||||||||||||||||||||||||||||||||||||||||||||||||
Sbjct  420791  GGATGGATTTGAGTAAGAGCATAGCTGTTGGGACCCGAAAGATGGTGAACTATGCCTGAA  420850

Query  1310    TAGGGTGAAGCCAGAGGAAACTCTGGTGGAGGCTCGTAGCGGTTCTGACGTGCAAATCGA  1369
               ||||||||||||||||||||||||||||||||||||||||||||||||||||||||||||
Sbjct  420851  TAGGGTGAAGCCAGAGGAAACTCTGGTGGAGGCTCGTAGCGGTTCTGACGTGCAAATCGA  420910

Query  1370    TCGTCGAATTTGGGTATAGGGGCGAAAGACTAATCGAACCATCTAGTAGCTGGTTCCTGC  1429
               ||||||||||||||||||||||||||||||||||||||||||||||||||||||||||||
Sbjct  420911  TCGTCGAATTTGGGTATAGGGGCGAAAGACTAATCGAACCATCTAGTAGCTGGTTCCTGC  420970

Query  1430    CGAAGTTTCCCTCAGGATAGCAGAAGCTCGTATCAGTTTTATGAGGTAAAGCGAATGATT  1489
               ||||||||||||||||||||||||||||||||||||||||||||||||||||||||||||
Sbjct  420971  CGAAGTTTCCCTCAGGATAGCAGAAGCTCGTATCAGTTTTATGAGGTAAAGCGAATGATT  421030

Query  1490    AGAAGTCTTGGGGTTGAAATGACCTTAACTTATTCTCAAACTTTAAATATGTAAGAAGTC  1549
               |||||| |||||||||||||||||||||||||||||||||||||||||||||||||||||
Sbjct  421031  AGAAGTATTGGGGTTGAAATGACCTTAACTTATTCTCAAACTTTAAATATGTAAGAAGTC  421090

Query  1550    CTTGTTGCTTAATTGAACGTGGACAATTGAATGAAGAGCTTTTAGTGGGCCATTTTTGGT  1609
               ||||||||||||||||||||||||||||||||||||||||||||||||||||||||||||
Sbjct  421091  CTTGTTGCTTAATTGAACGTGGACAATTGAATGAAGAGCTTTTAGTGGGCCATTTTTGGT  421150

Query  1610    AAGCAGAACTGGCGATGCGGGATGAACCGAACGTGAAGTTAAAGTGCCGGAATGCACGCT  1669
               ||||||||||||||||||||||||||||||||||||||||||||||||||||||||||||
Sbjct  421151  AAGCAGAACTGGCGATGCGGGATGAACCGAACGTGAAGTTAAAGTGCCGGAATGCACGCT  421210

Query  1670    CATCAGACACCACAAAAGGTGTTAGTTCATCTAGACAGCCGGACGGTGGCCATGGAAGTC  1729
               ||||||||||||||||||||||||||||||||||||||||||||||||||||||||||||
Sbjct  421211  CATCAGACACCACAAAAGGTGTTAGTTCATCTAGACAGCCGGACGGTGGCCATGGAAGTC  421270

Query  1730    GGAATCCGCTAAGGAGTGTGTAACAACTCACCGGCCGAATGAACTAGCCCTGAAAATGGA  1789
               ||||||||||||||||||||||||||||||||||||||||||||||||||||||||||||
Sbjct  421271  GGAATCCGCTAAGGAGTGTGTAACAACTCACCGGCCGAATGAACTAGCCCTGAAAATGGA  421330

Query  1790    TGGCGCTCAAGCGTGCTACTTATACTTCACCGTGATTGCTG-TTT-TGACGCTTTCACGA  1847
               ||||||||||||||||||||||||||||||||||||||||  ||| ||| ||||||||||
Sbjct  421331  TGGCGCTCAAGCGTGCTACTTATACTTCACCGTGATTGCTAATTTATGATGCTTTCACGA  421390

Query  1848    GTAGGCAGGCGTGGAGGTCAGTGACGAAGCCTTTGCTGTAAAGCTGGGTCGAACGGCCTC  1907
               |||||||||||||||||||||||| |||||||||||||||||||||||||||||||||||
Sbjct  421391  GTAGGCAGGCGTGGAGGTCAGTGAAGAAGCCTTTGCTGTAAAGCTGGGTCGAACGGCCTC  421450

Query  1908    TAGTGC  1913
               ||||||
Sbjct  421451  TAGTGC  421456


>LBNG01000280.1 Candida sp. LDI48194 Contig_74_mapping, whole genome shotgun 
sequence
Length=19946

 Score = 2811 bits (1522),  Expect = 0.0
 Identities = 1799/1928 (93%), Gaps = 38/1928 (2%)
 Strand=Plus/Plus

Query  1     CAAGGTTTCCGTAGGTGAACCTGCGGAAGGATCATTACTGATTTGCTTAATTGCACCACA  60
             ||||||||||||||||||||||||||||||||||||||||||||||||||||||||||||
Sbjct  3510  CAAGGTTTCCGTAGGTGAACCTGCGGAAGGATCATTACTGATTTGCTTAATTGCACCACA  3569

Query  61    TGTGTTTTTCTTTGAAACAAACTTGCTTTGGCGGTGGG-CCCAGCCTGCCGCCAGAGGTC  119
             |||||||||  ||| |||||| || |||||| || |||  | | ||| ||||||||||| 
Sbjct  3570  TGTGTTTTTTATTG-AACAAA-TTTCTTTGGTGGCGGGAGCAATCCTACCGCCAGAGGT-  3626

Query  120   TA-AACTTACAACC-AATTTTTTATCAACTTGTCACACCAGATT-ATTACT--AATAGTC  174
             || ||| || |||| || |||||||  ||  |||| ||  |||| |||| |  |||||||
Sbjct  3627  TATAAC-TA-AACCAAACTTTTTATTTAC-AGTCAAACTTGATTTATTATTACAATAGTC  3683

Query  175   AAAACTTTCAACAACGGATCTCTTGGTTCTCGCATCGATGAAGAACGCAGCGAAATGCGA  234
             ||||||||||||||||||||||||||||||||||||||||||||||||||||||||||||
Sbjct  3684  AAAACTTTCAACAACGGATCTCTTGGTTCTCGCATCGATGAAGAACGCAGCGAAATGCGA  3743

Query  235   TACGTAATATGAATTGCAGATATTCGTGAATCATCGAATCTTTGAACGCACATTGCGCCC  294
             ||||||||||||||||||||||||||||||||||||||||||||||||||||||||||||
Sbjct  3744  TACGTAATATGAATTGCAGATATTCGTGAATCATCGAATCTTTGAACGCACATTGCGCCC  3803

Query  295   TCTGGTATTCCGGAGGGCATGCCTGTTTGAGCGTCGTTTCTCCCTCAAACCGCTGGGTTT  354
             | |||||||||  |||||||||||||||||||||| ||||||||||||||| | ||||||
Sbjct  3804  TTTGGTATTCCAAAGGGCATGCCTGTTTGAGCGTCATTTCTCCCTCAAACCCCCGGGTTT  3863

Query  355   GGTGTTGAGCAATACGACTTGGGTTTGCTTGAAAGACGGTAGTGGTAA-GGCGGGATC-G  412
             |||||||||||||||| | | |||||| ||||||||    | |  ||| |  || | |  
Sbjct  3864  GGTGTTGAGCAATACG-C-TAGGTTTGTTTGAAAGA----A-T-TTAACGTTGGAAACTT  3915

Query  413   CTTTGACAATGGCTTAGGTCTAACCAAAAACATTGCTTGCGGCGGTAACGTCCACCAC-G  471
              ||| | |  | ||||||| || ||||||||   ||||     | ||  | |||||||  
Sbjct  3916  ATTTTA-AGCGACTTAGGTTTATCCAAAAAC---GCTTATTTTGCTAGTGGCCACCACAA  3971

Query  472   TATATCTTCA-AACTTTGACCTCAAATCAGGTAGGACTACCCGCTGAACTTAAGCATATC  530
             | ||| |||| |||||||||||||||||||||||||||||||||||||||||||||||||
Sbjct  3972  TTTAT-TTCATAACTTTGACCTCAAATCAGGTAGGACTACCCGCTGAACTTAAGCATATC  4030

Query  531   AATAAGCGGAGGAAAAGAAACCAACAGGGATTGCCTCAGTAGCGGCGAGTGAAGCGGCAA  590
             |||||||||||||||||||||||||||||||||||| |||||||||||||||||||||||
Sbjct  4031  AATAAGCGGAGGAAAAGAAACCAACAGGGATTGCCTTAGTAGCGGCGAGTGAAGCGGCAA  4090

Query  591   AAGCTCAAATTTGAAATCTGGCGTCTTT-GGCGTCCGAGTTGTAATTTGAAGAAGGTATC  649
             |||||||||||||||||||||| |||||  | ||||||||||||||||||||||||||||
Sbjct  4091  AAGCTCAAATTTGAAATCTGGC-TCTTTCAGAGTCCGAGTTGTAATTTGAAGAAGGTATC  4149

Query  650   TTTGGGCCCGGCTCTTGTCTATGTTCCTTGGAACAGGACGTCACAGAGGGTGAGAATCCC  709
             |||||| | |||||||||||||||| |||||||||| |||||||||||||||||||||||
Sbjct  4150  TTTGGGTCTGGCTCTTGTCTATGTTTCTTGGAACAGAACGTCACAGAGGGTGAGAATCCC  4209

Query  710   GTGCGATGAGATGACCCGGGTCTGTGTAAAGTTCCTTCGACGAGTCGAGTTGTTTGGGAA  769
             |||||||||||||| || || || |||||||||||||||| |||||||||||||||||||
Sbjct  4210  GTGCGATGAGATGATCCAGGCCTATGTAAAGTTCCTTCGAAGAGTCGAGTTGTTTGGGAA  4269

Query  770   TGCAGCTCTAAGTGGGTGGTAAATTCCATCTAAAGCTAAATATTGGCGAGAGACCGATAG  829
             ||||||||||||||||||||||||||||||||||||||||||||||||||||||||||||
Sbjct  4270  TGCAGCTCTAAGTGGGTGGTAAATTCCATCTAAAGCTAAATATTGGCGAGAGACCGATAG  4329

Query  830   CGAACAAGTACAGTGATGGAAAGATGAAAAGAACTTTGAAAAGAGAGTGAAAAAGTACGT  889
             ||||||||||||||||||||||||||||||||||||||||||||||||||||||||||||
Sbjct  4330  CGAACAAGTACAGTGATGGAAAGATGAAAAGAACTTTGAAAAGAGAGTGAAAAAGTACGT  4389

Query  890   GAAATTGTTGAAAGGGAAGGGCTTGAGATCAGACTTGGTATTTTGCATGCTGCTCTC-TC  948
             ||||||||||||||||||||||||||||||||||||||||||||| ||| | || || ||
Sbjct  4390  GAAATTGTTGAAAGGGAAGGGCTTGAGATCAGACTTGGTATTTTGTATGTTACT-TCTTC  4448

Query  949   GGGGGCGGCCGCTGCGGTTTACCGGGCCAGCATCGGTTTGGAGCGGCAGGATAATGGCGG  1008
             ||||| |||| || | ||||| |||||||||||| |||||| |||| |||| ||| ||| 
Sbjct  4449  GGGGGTGGCCTCTACAGTTTATCGGGCCAGCATCAGTTTGG-GCGGTAGGAGAATTGCGT  4507

Query  1009  AGGAATGTGGCACGGCTTCTGCTGTGTGTTATAGCCTCTGACGATACTGCCAGCCTAGAC  1068
              |||||||||||||||||| | |||||||||||||||  | |||||||||||||||||||
Sbjct  4508  TGGAATGTGGCACGGCTTCGGTTGTGTGTTATAGCCTTCGTCGATACTGCCAGCCTAGAC  4567

Query  1069  CGAGGACTGCGGTTTTTAACCTAGGATGTTGGCATAATGATCTTAAGTCGCCCGTCTTGA  1128
              |||||||||||||| | ||||||||||||||||||||||||||||||||||||||||||
Sbjct  4568  TGAGGACTGCGGTTTAT-ACCTAGGATGTTGGCATAATGATCTTAAGTCGCCCGTCTTGA  4626

Query  1129  AACACGGACCAAGGAGTCTAACGTCTATGCGAGTGTTTGGGTGTAAAACCCGTACGCGTA  1188
             ||||||||||||||||||||||||||||||||||||||||||||||||||||||||||||
Sbjct  4627  AACACGGACCAAGGAGTCTAACGTCTATGCGAGTGTTTGGGTGTAAAACCCGTACGCGTA  4686

Query  1189  ATGAAAGTGAACGAAGGTGGGGGCCCATTAGGGTGCACCATCGACCGATCCTGATGTGTT  1248
             ||||||||||||| |||||||||||| |  ||||||||||||||||||||||||||| ||
Sbjct  4687  ATGAAAGTGAACGTAGGTGGGGGCCCGTATGGGTGCACCATCGACCGATCCTGATGTCTT  4746

Query  1249  CGGATGGATTTGAGTAAGAGCATAGCTGTTGGGACCCGAAAGATGGTGAACTATGCCTGA  1308
             ||||||||||||||||||||||||||||||||||||||||||||||||||||||||||||
Sbjct  4747  CGGATGGATTTGAGTAAGAGCATAGCTGTTGGGACCCGAAAGATGGTGAACTATGCCTGA  4806

Query  1309  ATAGGGTGAAGCCAGAGGAAACTCTGGTGGAGGCTCGTAGCGGTTCTGACGTGCAAATCG  1368
             ||||||||||||||||||||||||||||||||||||||||||||||||||||||||||||
Sbjct  4807  ATAGGGTGAAGCCAGAGGAAACTCTGGTGGAGGCTCGTAGCGGTTCTGACGTGCAAATCG  4866

Query  1369  ATCGTCGAATTTGGGTATAGGGGCGAAAGACTAATCGAACCATCTAGTAGCTGGTTCCTG  1428
             ||||||||||||||||||||||||||||||||||||||||||||||||||||||||||||
Sbjct  4867  ATCGTCGAATTTGGGTATAGGGGCGAAAGACTAATCGAACCATCTAGTAGCTGGTTCCTG  4926

Query  1429  CCGAAGTTTCCCTCAGGATAGCAGAAGCTCGTATCAGTTTTATGAGGTAAAGCGAATGAT  1488
             ||||||||||||||||||||||||||||||||||||||||||||||||||||||||||||
Sbjct  4927  CCGAAGTTTCCCTCAGGATAGCAGAAGCTCGTATCAGTTTTATGAGGTAAAGCGAATGAT  4986

Query  1489  TAGAAGTCTTGGGGTTGAAATGACCTTAACTTATTCTCAAACTTTAAATATGTAAGAAGT  1548
             ||||||| ||||||||||||||||||||||||||||||||||||||||||||||||||||
Sbjct  4987  TAGAAGTATTGGGGTTGAAATGACCTTAACTTATTCTCAAACTTTAAATATGTAAGAAGT  5046

Query  1549  CCTTGTTGCTTAATTGAACGTGGACAATTGAATGAAGAGCTTTTAGTGGGCCATTTTTGG  1608
             ||||||||||||||||||||||||||||||||||||||||||||||||||||||||||||
Sbjct  5047  CCTTGTTGCTTAATTGAACGTGGACAATTGAATGAAGAGCTTTTAGTGGGCCATTTTTGG  5106

Query  1609  TAAGCAGAACTGGCGATGCGGGATGAACCGAACGTGAAGTTAAAGTGCCGGAATGCACGC  1668
             ||||||||||||||||||||||||||||||||||||||||||||||||||||||||||||
Sbjct  5107  TAAGCAGAACTGGCGATGCGGGATGAACCGAACGTGAAGTTAAAGTGCCGGAATGCACGC  5166

Query  1669  TCATCAG-ACACCACAAAAGGTGTTAGTTCATCTAGACAGCCGGACGGTGGCCATGGAAG  1727
             ||||||| ||||||||||||||||||||||||||||||||||||||||||||||||||||
Sbjct  5167  TCATCAGAACACCACAAAAGGTGTTAGTTCATCTAGACAGCCGGACGGTGGCCATGGAAG  5226

Query  1728  TCGGAATCCGCTAAGGAGTGTGTAACAACTCACCGGCCGAATGAACTAGCCCTGAAAATG  1787
             ||||||||||||||||||||||||||||||||||||||||||||||||||||||||||||
Sbjct  5227  TCGGAATCCGCTAAGGAGTGTGTAACAACTCACCGGCCGAATGAACTAGCCCTGAAAATG  5286

Query  1788  GATGGCGCTCAAGCGTGCTACTTATACTTCACCGTGATTGCTG-TTT-TGACGCTTTCAC  1845
             ||||||||||||||||||||||||||||||||||||||||||  ||| ||| ||||||||
Sbjct  5287  GATGGCGCTCAAGCGTGCTACTTATACTTCACCGTGATTGCTAATTTATGATGCTTTCAC  5346

Query  1846  GAGTAGGCAGGCGTGGAGGTCAGTGACGAAGCCTTTGCTGTAAAGCTGGGTCGAACGGCC  1905
             |||||||||||||||||||||||||| |||||||||||||||||||||||||||||||||
Sbjct  5347  GAGTAGGCAGGCGTGGAGGTCAGTGAAGAAGCCTTTGCTGTAAAGCTGGGTCGAACGGCC  5406

Query  1906  TCTAGTGC  1913
             ||||||||
Sbjct  5407  TCTAGTGC  5414


 Score = 2802 bits (1517),  Expect = 0.0
 Identities = 1799/1930 (93%), Gaps = 40/1930 (2%)
 Strand=Plus/Plus

Query  1      CAAGGTTTCCGTAGGTGAACCTGCGGAAGGATCATTACTGATTTGCTTAATTGCACCACA  60
              ||||||||||||||||||||||||||||||||||||||||||||||||||||||||||||
Sbjct  14189  CAAGGTTTCCGTAGGTGAACCTGCGGAAGGATCATTACTGATTTGCTTAATTGCACCACA  14248

Query  61     TGTGTTTTTCTTTGAAACAAACTTGCTTTGGCGGTGGG-CCCAGCCTGCCGCCAGAGGTC  119
              |||||||||  ||| |||||| || |||||| || |||  | | ||| ||||||||||| 
Sbjct  14249  TGTGTTTTTTATTG-AACAAA-TTTCTTTGGTGGCGGGAGCAATCCTACCGCCAGAGGT-  14305

Query  120    TA-AACTTACAACC-AATTTTTTATCAACTTGTCACACCAGATT-ATTACT--AATAGTC  174
              || ||| || |||| || |||||||  ||  |||| ||  |||| |||| |  |||||||
Sbjct  14306  TATAAC-TA-AACCAAACTTTTTATTTAC-AGTCAAACTTGATTTATTATTACAATAGTC  14362

Query  175    AAAACTTTCAACAACGGATCTCTTGGTTCTCGCATCGATGAAGAACGCAGCGAAATGCGA  234
              ||||||||||||||||||||||||||||||||||||||||||||||||||||||||||||
Sbjct  14363  AAAACTTTCAACAACGGATCTCTTGGTTCTCGCATCGATGAAGAACGCAGCGAAATGCGA  14422

Query  235    TACGTAATATGAATTGCAGATATTCGTGAATCATCGAATCTTTGAACGCACATTGCGCCC  294
              ||||||||||||||||||||||||||||||||||||||||||||||||||||||||||||
Sbjct  14423  TACGTAATATGAATTGCAGATATTCGTGAATCATCGAATCTTTGAACGCACATTGCGCCC  14482

Query  295    TCTGGTATTCCGGAGGGCATGCCTGTTTGAGCGTCGTTTCTCCCTCAAACCGCTGGGTTT  354
              | |||||||||  |||||||||||||||||||||| ||||||||||||||| | ||||||
Sbjct  14483  TTTGGTATTCCAAAGGGCATGCCTGTTTGAGCGTCATTTCTCCCTCAAACCCCCGGGTTT  14542

Query  355    GGTGTTGAGCAATACGACTTGGGTTTGCTTGAAAGACGGTAGTGGTAAGGCGGGATC-GC  413
              |||||||||||||||| | | |||||| ||||||||    | |  ||| | || | |   
Sbjct  14543  GGTGTTGAGCAATACG-C-TAGGTTTGTTTGAAAGA----A-T-TTAACGTGGAAACTTA  14594

Query  414    TTTGACAATGGCTTAGGTCTAACCAAAAACATTGCTTGCGGCGGTAACGTCCACCAC-GT  472
              ||| | |  | ||||||| || ||||||||   ||||     | ||  | |||||||  |
Sbjct  14595  TTTTA-AGCGACTTAGGTTTATCCAAAAAC---GCTTATTTTGCTAGTGGCCACCACAAT  14650

Query  473    ATATCTTCA-AACTTTGACCTCAAATCAGGTAGGACTACCCGCTGAACTTAAGCATATCA  531
               ||| |||| ||||||||||||||||||||||||||||||||||||||||||||||||||
Sbjct  14651  TTAT-TTCATAACTTTGACCTCAAATCAGGTAGGACTACCCGCTGAACTTAAGCATATCA  14709

Query  532    ATAAGCGGAGGAAAAGAAACCAACAGGGATTGCCTCAGTAGCGGCGAGTGAAGCGGCAAA  591
              ||||||||||||||||||||||||||||||||||| ||||||||||||||||||||||||
Sbjct  14710  ATAAGCGGAGGAAAAGAAACCAACAGGGATTGCCTTAGTAGCGGCGAGTGAAGCGGCAAA  14769

Query  592    AGCTCAAATTTGAAATCTGGCGTCTTT-GGCGTCCGAGTTGTAATTTGAAGAAGGTATCT  650
              ||||||||||||||||||||| |||||  | |||||||||||||||||||||||||||||
Sbjct  14770  AGCTCAAATTTGAAATCTGGC-TCTTTCAGAGTCCGAGTTGTAATTTGAAGAAGGTATCT  14828

Query  651    TTGGGCCCGGCTCTTGTCTATGTTCCTTGGAACAGGACGTCACAGAGGGTGAGAATCCCG  710
              ||||| | |||||||||||||||| |||||||||| ||||||||||||||||||||||||
Sbjct  14829  TTGGGTCTGGCTCTTGTCTATGTTTCTTGGAACAGAACGTCACAGAGGGTGAGAATCCCG  14888

Query  711    TGCGATGAGATGACCCGGGTCTGTGTAAAGTTCCTTCGACGAGTCGAGTTGTTTGGGAAT  770
              ||||||||||||| || || || |||||||||||||||| ||||||||||||||||||||
Sbjct  14889  TGCGATGAGATGATCCAGGCCTATGTAAAGTTCCTTCGAAGAGTCGAGTTGTTTGGGAAT  14948

Query  771    GCAGCTCTAAGTGGGTGGTAAATTCCATCTAAAGCTAAATATTGGCGAGAGACCGATAGC  830
              ||||||||||||||||||||||||||||||||||||||||||||||||||||||||||||
Sbjct  14949  GCAGCTCTAAGTGGGTGGTAAATTCCATCTAAAGCTAAATATTGGCGAGAGACCGATAGC  15008

Query  831    GAACAAGTACAGTGATGGAAAGATGAAAAGAACTTTGAAAAGAGAGTGAAAAAGTACGTG  890
              ||||||||||||||||||||||||||||||||||||||||||||||||||||||||||||
Sbjct  15009  GAACAAGTACAGTGATGGAAAGATGAAAAGAACTTTGAAAAGAGAGTGAAAAAGTACGTG  15068

Query  891    AAATTGTTGAAAGGGAAGGGCTTGAGATCAGACTTGGTATTTTGCATGCTGCT-CTCTCG  949
              |||||||||||||||||||||||||||||||||||||||||||| ||| | || || |||
Sbjct  15069  AAATTGTTGAAAGGGAAGGGCTTGAGATCAGACTTGGTATTTTGTATGTTACTTCT-TCG  15127

Query  950    GGGGCGGCCGCTGCGGTTTACCGGGCCAGCATCGGTTTGGAGCGGCAGGATAATGGCGGA  1009
              |||| |||| || | ||||| |||||||||||| |||||| |||| |||| ||| |||  
Sbjct  15128  GGGGTGGCCTCTACAGTTTATCGGGCCAGCATCAGTTTGG-GCGGTAGGAGAATTGCGTT  15186

Query  1010   GGAATGTGGCACGGCTTCTGCTGTGTGTTATAGCCTCTGACGATACTGCCAGCCTAGACC  1069
              |||||||||||||||||| | |||||||||||||||  | ||||||||||||||||||| 
Sbjct  15187  GGAATGTGGCACGGCTTCGGTTGTGTGTTATAGCCTTCGTCGATACTGCCAGCCTAGACT  15246

Query  1070   GAGGACTGCGGTTTTTAACCTAGGATGTTGGCATAATGATCTTAAGTCGCCCGTCTTGAA  1129
              |||||||||||||| | |||||||||||||||||||||||||||||||||||||||||||
Sbjct  15247  GAGGACTGCGGTTTAT-ACCTAGGATGTTGGCATAATGATCTTAAGTCGCCCGTCTTGAA  15305

Query  1130   ACACGGACCAAGGAGTCTAACGTCTATGCGAGTGTTTGGGTGT-AAAACCCGTACGCGTA  1188
              ||||||||||||||||||||||||||||||||||||||||||| ||||||||||||||||
Sbjct  15306  ACACGGACCAAGGAGTCTAACGTCTATGCGAGTGTTTGGGTGTAAAAACCCGTACGCGTA  15365

Query  1189   ATG-AAAGTGAACGAAGGTGGGGGCCCATTA-GGGTGCACCATCGACCGATCCTGATGTG  1246
              ||| |||||||||| ||||||||| ||  || ||||||||||||||||||||||||||| 
Sbjct  15366  ATGAAAAGTGAACGTAGGTGGGGGGCCCGTATGGGTGCACCATCGACCGATCCTGATGTC  15425

Query  1247   TTCGGATGGATTTGAGTAAGAGCATAGCTGTTGGGACCCG-AAAGATGGTGAACTATGCC  1305
              |||||||||||||||||||||||||||||||||||||||| |||||||||||||||||||
Sbjct  15426  TTCGGATGGATTTGAGTAAGAGCATAGCTGTTGGGACCCGAAAAGATGGTGAACTATGCC  15485

Query  1306   TGAATAGGGTGAAGCCAGAGGAAACTCTGGTGGAGGCTCGTAGCGGTTCTGACGTGCAAA  1365
              ||||||||||||||||||||||||||||||||||||||||||||||||||||||||||||
Sbjct  15486  TGAATAGGGTGAAGCCAGAGGAAACTCTGGTGGAGGCTCGTAGCGGTTCTGACGTGCAAA  15545

Query  1366   TCGATCGTCGAATTTGGGTATAGGGGCGAAAGACTAATCGAACCATCTAGTAGCTGGTTC  1425
              ||||||||||||||||||||||||||||||||||||||||||||||||||||||||||||
Sbjct  15546  TCGATCGTCGAATTTGGGTATAGGGGCGAAAGACTAATCGAACCATCTAGTAGCTGGTTC  15605

Query  1426   CTGCCGAAGTTTCCCTCAGGATAGCAGAAGCTCGTATCAGTTTTATGAGGTAAAGCGAAT  1485
              ||||||||||||||||||||||||||||||||||||||||||||||||||||||||||||
Sbjct  15606  CTGCCGAAGTTTCCCTCAGGATAGCAGAAGCTCGTATCAGTTTTATGAGGTAAAGCGAAT  15665

Query  1486   GATTAGAAGTCTTGGGGTTGAAATGACCTTAACTTATTCTCAAACTTTAAATATGTAAGA  1545
              |||||||||| |||||||||||||||||||||||||||||||||||||||||||||||||
Sbjct  15666  GATTAGAAGTATTGGGGTTGAAATGACCTTAACTTATTCTCAAACTTTAAATATGTAAGA  15725

Query  1546   AGTCCTTGTTGCTTAATTGAACGTGGACAATTGAATGAAGAGCTTTTAGTGGGCCATTTT  1605
              ||||||||||||||||||||||||||||||||||||||||||||||||||||||||||||
Sbjct  15726  AGTCCTTGTTGCTTAATTGAACGTGGACAATTGAATGAAGAGCTTTTAGTGGGCCATTTT  15785

Query  1606   TGGTAAGCAGAACTGGCGATGCGGGATGAACCGAACGTGAAGTTAAAGTGCCGGAATGCA  1665
              ||||||||||||||||||||||||||||||||||||||||||||||||||||||||||||
Sbjct  15786  TGGTAAGCAGAACTGGCGATGCGGGATGAACCGAACGTGAAGTTAAAGTGCCGGAATGCA  15845

Query  1666   CGCTCATCAGACACCACAAAAGGTGTTAGTTCATCTAGACAGCCGGACGGTGGCCATGGA  1725
              ||||||||||||||||||||||||||||||||||||||||||||||||||||||||||||
Sbjct  15846  CGCTCATCAGACACCACAAAAGGTGTTAGTTCATCTAGACAGCCGGACGGTGGCCATGGA  15905

Query  1726   AGTCGGAATCCGCTAAGGAGTGTGTAACAACTCACCGGCCGAATGAACTAGCCCTGAAAA  1785
              ||||||||||||||||||||||||||||||||||||||||||||||||||||||||||||
Sbjct  15906  AGTCGGAATCCGCTAAGGAGTGTGTAACAACTCACCGGCCGAATGAACTAGCCCTGAAAA  15965

Query  1786   TGGATGGCGCTCAAGCGTGCTACTTATACTTCACCGTGATTGCTG-TTT-TGACGCTTTC  1843
              ||||||||||||||||||||||||||||||||||||||||||||  ||| ||| ||||||
Sbjct  15966  TGGATGGCGCTCAAGCGTGCTACTTATACTTCACCGTGATTGCTAATTTATGATGCTTTC  16025

Query  1844   ACGAGTAGGCAGGCGTGGAGGTCAGTGACGAAGCCTTTGCTGTAAAGCTGGGTCGAACGG  1903
              |||||||||||||||||||||||||||| |||||||||||||||||||||||||||||||
Sbjct  16026  ACGAGTAGGCAGGCGTGGAGGTCAGTGAAGAAGCCTTTGCTGTAAAGCTGGGTCGAACGG  16085

Query  1904   CCTCTAGTGC  1913
              ||||||||||
Sbjct  16086  CCTCTAGTGC  16095


>QLNQ01000013.1 Candida viswanathii strain ATCC 20962 contig19, whole genome 
shotgun sequence
Length=55378

 Score = 2802 bits (1517),  Expect = 0.0
 Identities = 1797/1925 (93%), Gaps = 48/1925 (2%)
 Strand=Plus/Plus

Query  1      CAAGGTTTCCGTAGGTGAACCTGCGGAAGGATCATTACTGATTTGCTTAATTGCACCACA  60
              ||||||||||||||||||||||||||||||||||||||||||||||||||||||||||||
Sbjct  10518  CAAGGTTTCCGTAGGTGAACCTGCGGAAGGATCATTACTGATTTGCTTAATTGCACCACA  10577

Query  61     TGTGTTTTTCTTTGAAACAAACTTGCTTTGGCGGTGGG-C-CCAGCCTGCCGCCAGAGGT  118
              ||||||||||  ||  || | | ||||||||||| ||| | |    | ||||||||||||
Sbjct  10578  TGTGTTTTTCACTG-GAC-AGC-TGCTTTGGCGGGGGGACTCGTTTCCGCCGCCAGAGGT  10634

Query  119    CTAAACTTACAACC-AATTTTTTATCAACTTGTCACACCAGATTATTACTAATAGTCAAA  177
              |  ||| || |||| || |||||||  ||  |||| |||| |   ||  |||||||||||
Sbjct  10635  CACAAC-TA-AACCAAACTTTTTAT-TACCAGTCA-ACCATA-CGTT-TTAATAGTCAAA  10688

Query  178    ACTTTCAACAACGGATCTCTTGGTTCTCGCATCGATGAAGAACGCAGCGAAATGCGATAC  237
              ||||||||||||||||||||||||||||||||||||||||||||||||||||||||||||
Sbjct  10689  ACTTTCAACAACGGATCTCTTGGTTCTCGCATCGATGAAGAACGCAGCGAAATGCGATAC  10748

Query  238    GTAATATGAATTGCAGATATTCGTGAATCATCGAATCTTTGAACGCACATTGCGCCCTCT  297
              ||| |||||||||||||||||||||||||||||||||||||||||||||||||||||| |
Sbjct  10749  GTAGTATGAATTGCAGATATTCGTGAATCATCGAATCTTTGAACGCACATTGCGCCCTTT  10808

Query  298    GGTATTCCGGAGGGCATGCCTGTTTGAGCGTCGTTTCTCCCTCAA-ACCGCTGGGTTTGG  356
              ||||||||  |||||||||||||||||||||| ||||||||||||  |||| ||||||||
Sbjct  10809  GGTATTCCAAAGGGCATGCCTGTTTGAGCGTCATTTCTCCCTCAAGCCCGC-GGGTTTGG  10867

Query  357    TGTTGAGCAATACGACTTGGGTTTGCTTGAAAGACGGTA-GTGGTAAGGCGGGATCGCTT  415
              |||||||||||||| |   |||||| |||||||||| || ||||  || |   ||   ||
Sbjct  10868  TGTTGAGCAATACG-C-CAGGTTTGTTTGAAAGACG-TACGTGG--AGAC--TAT--ATT  10918

Query  416    TGACAATGGCTTAGG-TCTAACCAAAAACATTGCTTGCGGCGGTAACGTCCACCACGTAT  474
               | |   | |||||| ||| ||| |||||   |||||  || ||   | |||||||  | 
Sbjct  10919  AG-C---GACTTAGGTTCT-ACC-AAAAC---GCTTG-TGCAGT-CGGCCCACCAC--AG  10965

Query  475    ATCTTCAAAC-TTTGACCTCAAATCAGGTAGGACTACCCGCTGAACTTAAGCATATCAAT  533
               | ||| ||| |||||||||||||||||||||||||||||||||||||||||||||||||
Sbjct  10966  CTTTTCTAACTTTTGACCTCAAATCAGGTAGGACTACCCGCTGAACTTAAGCATATCAAT  11025

Query  534    AAGCGGAGGAAAAGAAACCAACAGGGATTGCCTCAGTAGCGGCGAGTGAAGCGGCAAAAG  593
              ||||||||||||||||||||||||||||||||| ||||||||||||||||||||||||||
Sbjct  11026  AAGCGGAGGAAAAGAAACCAACAGGGATTGCCTTAGTAGCGGCGAGTGAAGCGGCAAAAG  11085

Query  594    CTCAAATTTGAAATCTGGCGTCTTT-GGCGTCCGAGTTGTAATTTGAAGAAGGTATCTTT  652
              ||||||||||||||||||| |||||  | |||||||||||||||||||||||||||||||
Sbjct  11086  CTCAAATTTGAAATCTGGC-TCTTTCAGAGTCCGAGTTGTAATTTGAAGAAGGTATCTTT  11144

Query  653    GGGCCCGGCTCTTGTCTATGTTCCTTGGAACAGGACGTCACAGAGGGTGAGAATCCCGTG  712
              ||||| |||||||||||||||| |||||||||| ||||||||||||||||||||||||||
Sbjct  11145  GGGCCTGGCTCTTGTCTATGTTTCTTGGAACAGAACGTCACAGAGGGTGAGAATCCCGTG  11204

Query  713    CGATGAGATGACCCGGGTCTGTGTAAAGTTCCTTCGACGAGTCGAGTTGTTTGGGAATGC  772
              |||||||||||||| |||| ||||||||||||||||||||||||||||||||||||||||
Sbjct  11205  CGATGAGATGACCCAGGTCCGTGTAAAGTTCCTTCGACGAGTCGAGTTGTTTGGGAATGC  11264

Query  773    AGCTCTAAGTGGGTGGTAAATTCCATCTAAAGCTAAATATTGGCGAGAGACCGATAGCGA  832
              ||||||||||||||||||||||||||||||||||||||||||||||||||||||||||||
Sbjct  11265  AGCTCTAAGTGGGTGGTAAATTCCATCTAAAGCTAAATATTGGCGAGAGACCGATAGCGA  11324

Query  833    ACAAGTACAGTGATGGAAAGATGAAAAGAACTTTGAAAAGAGAGTGAAAAAGTACGTGAA  892
              ||||||||||||||||||||||||||||||||||||||||||||||||||||||||||||
Sbjct  11325  ACAAGTACAGTGATGGAAAGATGAAAAGAACTTTGAAAAGAGAGTGAAAAAGTACGTGAA  11384

Query  893    ATTGTTGAAAGGGAAGGGCTTGAGATCAGACTTGGTATTTTGCATGCTGCT-CTCTCGGG  951
              ||||||||||||||||||||||||||||||||||| |||||||||| |||| || |||||
Sbjct  11385  ATTGTTGAAAGGGAAGGGCTTGAGATCAGACTTGGCATTTTGCATGTTGCTTCT-TCGGG  11443

Query  952    GGCGGCCGCTGCGGTTTACCGGGCCAGCATCGGTTTGGAGCGGCAGGATAATGGCGGAGG  1011
              ||||||| |||||||||  |||||||||||| |||||| |||| |||| ||| |||  ||
Sbjct  11444  GGCGGCCTCTGCGGTTTGTCGGGCCAGCATCAGTTTGG-GCGGTAGGACAATCGCGCGGG  11502

Query  1012   AATGTGGCACGGCTTCTGCTGTGTGTTATAGCCTCTGACGATACTGCCAGCCTAGACCGA  1071
              ||||||||||||| || ||||||||||||||||   |  |||||||||||||||||| ||
Sbjct  11503  AATGTGGCACGGCCTCGGCTGTGTGTTATAGCCCGCGTGGATACTGCCAGCCTAGACTGA  11562

Query  1072   GGACTGCGGTTTTTAACCTAGGATGTTGGCATAATGATCTTAAGTCGCCCGTCTTGAAAC  1131
              |||||||||||| | |||||||||||||||||||||||||||||||||||||||||||||
Sbjct  11563  GGACTGCGGTTTAT-ACCTAGGATGTTGGCATAATGATCTTAAGTCGCCCGTCTTGAAAC  11621

Query  1132   ACGGACCAAGGAGTCTAACGTCTATGCGAGTGTTTGGGTGTAAAACCCGTACGCGTAATG  1191
              ||||||||||||||||||||||||||||||||||||||||||||||||||||||||||||
Sbjct  11622  ACGGACCAAGGAGTCTAACGTCTATGCGAGTGTTTGGGTGTAAAACCCGTACGCGTAATG  11681

Query  1192   AAAGTGAACGAAGGTGGGGGCCCATT--AGGGTGCACCATCGACCGATCCTGATGTGTTC  1249
              |||||||||| ||||||||||||  |   ||||||||||||||||||||||||||| |||
Sbjct  11682  AAAGTGAACGTAGGTGGGGGCCCTCTCGGGGGTGCACCATCGACCGATCCTGATGTCTTC  11741

Query  1250   GGATGGATTTGAGTAAGAGCATAGCTGTTGGGACCCGAAAGATGGTGAACTATGCCTGAA  1309
              ||||||||||||||||||||||||||||||||||||||||||||||||||||||||||||
Sbjct  11742  GGATGGATTTGAGTAAGAGCATAGCTGTTGGGACCCGAAAGATGGTGAACTATGCCTGAA  11801

Query  1310   TAGGGTGAAGCCAGAGGAAACTCTGGTGGAGGCTCGTAGCGGTTCTGACGTGCAAATCGA  1369
              ||||||||||||||||||||||||||||||||||||||||||||||||||||||||||||
Sbjct  11802  TAGGGTGAAGCCAGAGGAAACTCTGGTGGAGGCTCGTAGCGGTTCTGACGTGCAAATCGA  11861

Query  1370   TCGTCGAATTTGGGTATAGGGGCGAAAGACTAATCGAACCATCTAGTAGCTGGTTCCTGC  1429
              ||||||||||||||||||||||||||||||||||||||||||||||||||||||||||||
Sbjct  11862  TCGTCGAATTTGGGTATAGGGGCGAAAGACTAATCGAACCATCTAGTAGCTGGTTCCTGC  11921

Query  1430   CGAAGTTTCCCTCAGGATAGCAGAAGCTCGTATCAGTTTTATGAGGTAAAGCGAATGATT  1489
              ||||||||||||||||||||||||||||||||||||||||||||||||||||||||||||
Sbjct  11922  CGAAGTTTCCCTCAGGATAGCAGAAGCTCGTATCAGTTTTATGAGGTAAAGCGAATGATT  11981

Query  1490   AGAAGTCTTGGGGTTGAAATGACCTTAACTTATTCTCAAACTTTAAATATGTAAGAAGTC  1549
              |||||| |||||||||||||||||||||||||||||||||||||||||||||||||||||
Sbjct  11982  AGAAGTATTGGGGTTGAAATGACCTTAACTTATTCTCAAACTTTAAATATGTAAGAAGTC  12041

Query  1550   CTTGTTGCTTAATTGAACGTGGACAATTGAATGAAGAGCTTTTAGTGGGCCATTTTTGGT  1609
              ||||||||||||||||||||||||||||||||||||||||||||||||||||||||||||
Sbjct  12042  CTTGTTGCTTAATTGAACGTGGACAATTGAATGAAGAGCTTTTAGTGGGCCATTTTTGGT  12101

Query  1610   AAGCAGAACTGGCGATGCGGGATGAACCGAACGTGAAGTTAAAGTGCCGGAATGCACGCT  1669
              ||||||||||||||||||||||||||||||||||||||||||||||||||||||||||||
Sbjct  12102  AAGCAGAACTGGCGATGCGGGATGAACCGAACGTGAAGTTAAAGTGCCGGAATGCACGCT  12161

Query  1670   CATCAGACACCACAAAAGGTGTTAGTTCATCTAGACAGCCGGACGGTGGCCATGGAAGTC  1729
              ||||||||||||||||||||||||||||||||||||||||||||||||||||||||||||
Sbjct  12162  CATCAGACACCACAAAAGGTGTTAGTTCATCTAGACAGCCGGACGGTGGCCATGGAAGTC  12221

Query  1730   GGAATCCGCTAAGGAGTGTGTAACAACTCACCGGCCGAATGAACTAGCCCTGAAAATGGA  1789
              ||||||||||||||||||||||||||||||||||||||||||||||||||||||||||||
Sbjct  12222  GGAATCCGCTAAGGAGTGTGTAACAACTCACCGGCCGAATGAACTAGCCCTGAAAATGGA  12281

Query  1790   TGGCGCTCAAGCGTGCTACTTATACTTCACCGTGATTGCTGTTT-TGACGCTTTCACGAG  1848
              ||||||||||||||||||||||||||||||||||||||||| || ||| |||||||||||
Sbjct  12282  TGGCGCTCAAGCGTGCTACTTATACTTCACCGTGATTGCTGATTATGATGCTTTCACGAG  12341

Query  1849   TAGGCAGGCGTGGAGGTCAGTGACGAAGCCTTTGCTGTAAAGCTGGGTCGAACGGCCTCT  1908
              ||||||||||||||||||||||| ||||||||||||||||||||||||||||||||||||
Sbjct  12342  TAGGCAGGCGTGGAGGTCAGTGAAGAAGCCTTTGCTGTAAAGCTGGGTCGAACGGCCTCT  12401

Query  1909   AGTGC  1913
              |||||
Sbjct  12402  AGTGC  12406


 Score = 2802 bits (1517),  Expect = 0.0
 Identities = 1797/1925 (93%), Gaps = 48/1925 (2%)
 Strand=Plus/Plus

Query  1      CAAGGTTTCCGTAGGTGAACCTGCGGAAGGATCATTACTGATTTGCTTAATTGCACCACA  60
              ||||||||||||||||||||||||||||||||||||||||||||||||||||||||||||
Sbjct  20985  CAAGGTTTCCGTAGGTGAACCTGCGGAAGGATCATTACTGATTTGCTTAATTGCACCACA  21044

Query  61     TGTGTTTTTCTTTGAAACAAACTTGCTTTGGCGGTGGG-C-CCAGCCTGCCGCCAGAGGT  118
              ||||||||||  ||  || | | ||||||||||| ||| | |    | ||||||||||||
Sbjct  21045  TGTGTTTTTCACTG-GAC-AGC-TGCTTTGGCGGGGGGACTCGTTTCCGCCGCCAGAGGT  21101

Query  119    CTAAACTTACAACC-AATTTTTTATCAACTTGTCACACCAGATTATTACTAATAGTCAAA  177
              |  ||| || |||| || |||||||  ||  |||| |||| |   ||  |||||||||||
Sbjct  21102  CACAAC-TA-AACCAAACTTTTTAT-TACCAGTCA-ACCATA-CGTT-TTAATAGTCAAA  21155

Query  178    ACTTTCAACAACGGATCTCTTGGTTCTCGCATCGATGAAGAACGCAGCGAAATGCGATAC  237
              ||||||||||||||||||||||||||||||||||||||||||||||||||||||||||||
Sbjct  21156  ACTTTCAACAACGGATCTCTTGGTTCTCGCATCGATGAAGAACGCAGCGAAATGCGATAC  21215

Query  238    GTAATATGAATTGCAGATATTCGTGAATCATCGAATCTTTGAACGCACATTGCGCCCTCT  297
              ||| |||||||||||||||||||||||||||||||||||||||||||||||||||||| |
Sbjct  21216  GTAGTATGAATTGCAGATATTCGTGAATCATCGAATCTTTGAACGCACATTGCGCCCTTT  21275

Query  298    GGTATTCCGGAGGGCATGCCTGTTTGAGCGTCGTTTCTCCCTCAA-ACCGCTGGGTTTGG  356
              ||||||||  |||||||||||||||||||||| ||||||||||||  |||| ||||||||
Sbjct  21276  GGTATTCCAAAGGGCATGCCTGTTTGAGCGTCATTTCTCCCTCAAGCCCGC-GGGTTTGG  21334

Query  357    TGTTGAGCAATACGACTTGGGTTTGCTTGAAAGACGGTA-GTGGTAAGGCGGGATCGCTT  415
              |||||||||||||| |   |||||| |||||||||| || ||||  || |   ||   ||
Sbjct  21335  TGTTGAGCAATACG-C-CAGGTTTGTTTGAAAGACG-TACGTGG--AGAC--TAT--ATT  21385

Query  416    TGACAATGGCTTAGG-TCTAACCAAAAACATTGCTTGCGGCGGTAACGTCCACCACGTAT  474
               | |   | |||||| ||| ||| |||||   |||||  || ||   | |||||||  | 
Sbjct  21386  AG-C---GACTTAGGTTCT-ACC-AAAAC---GCTTG-TGCAGT-CGGCCCACCAC--AG  21432

Query  475    ATCTTCAAAC-TTTGACCTCAAATCAGGTAGGACTACCCGCTGAACTTAAGCATATCAAT  533
               | ||| ||| |||||||||||||||||||||||||||||||||||||||||||||||||
Sbjct  21433  CTTTTCTAACTTTTGACCTCAAATCAGGTAGGACTACCCGCTGAACTTAAGCATATCAAT  21492

Query  534    AAGCGGAGGAAAAGAAACCAACAGGGATTGCCTCAGTAGCGGCGAGTGAAGCGGCAAAAG  593
              ||||||||||||||||||||||||||||||||| ||||||||||||||||||||||||||
Sbjct  21493  AAGCGGAGGAAAAGAAACCAACAGGGATTGCCTTAGTAGCGGCGAGTGAAGCGGCAAAAG  21552

Query  594    CTCAAATTTGAAATCTGGCGTCTTT-GGCGTCCGAGTTGTAATTTGAAGAAGGTATCTTT  652
              ||||||||||||||||||| |||||  | |||||||||||||||||||||||||||||||
Sbjct  21553  CTCAAATTTGAAATCTGGC-TCTTTCAGAGTCCGAGTTGTAATTTGAAGAAGGTATCTTT  21611

Query  653    GGGCCCGGCTCTTGTCTATGTTCCTTGGAACAGGACGTCACAGAGGGTGAGAATCCCGTG  712
              ||||| |||||||||||||||| |||||||||| ||||||||||||||||||||||||||
Sbjct  21612  GGGCCTGGCTCTTGTCTATGTTTCTTGGAACAGAACGTCACAGAGGGTGAGAATCCCGTG  21671

Query  713    CGATGAGATGACCCGGGTCTGTGTAAAGTTCCTTCGACGAGTCGAGTTGTTTGGGAATGC  772
              |||||||||||||| |||| ||||||||||||||||||||||||||||||||||||||||
Sbjct  21672  CGATGAGATGACCCAGGTCCGTGTAAAGTTCCTTCGACGAGTCGAGTTGTTTGGGAATGC  21731

Query  773    AGCTCTAAGTGGGTGGTAAATTCCATCTAAAGCTAAATATTGGCGAGAGACCGATAGCGA  832
              ||||||||||||||||||||||||||||||||||||||||||||||||||||||||||||
Sbjct  21732  AGCTCTAAGTGGGTGGTAAATTCCATCTAAAGCTAAATATTGGCGAGAGACCGATAGCGA  21791

Query  833    ACAAGTACAGTGATGGAAAGATGAAAAGAACTTTGAAAAGAGAGTGAAAAAGTACGTGAA  892
              ||||||||||||||||||||||||||||||||||||||||||||||||||||||||||||
Sbjct  21792  ACAAGTACAGTGATGGAAAGATGAAAAGAACTTTGAAAAGAGAGTGAAAAAGTACGTGAA  21851

Query  893    ATTGTTGAAAGGGAAGGGCTTGAGATCAGACTTGGTATTTTGCATGCTGCT-CTCTCGGG  951
              ||||||||||||||||||||||||||||||||||| |||||||||| |||| || |||||
Sbjct  21852  ATTGTTGAAAGGGAAGGGCTTGAGATCAGACTTGGCATTTTGCATGTTGCTTCT-TCGGG  21910

Query  952    GGCGGCCGCTGCGGTTTACCGGGCCAGCATCGGTTTGGAGCGGCAGGATAATGGCGGAGG  1011
              ||||||| |||||||||  |||||||||||| |||||| |||| |||| ||| |||  ||
Sbjct  21911  GGCGGCCTCTGCGGTTTGTCGGGCCAGCATCAGTTTGG-GCGGTAGGACAATCGCGCGGG  21969

Query  1012   AATGTGGCACGGCTTCTGCTGTGTGTTATAGCCTCTGACGATACTGCCAGCCTAGACCGA  1071
              ||||||||||||| || ||||||||||||||||   |  |||||||||||||||||| ||
Sbjct  21970  AATGTGGCACGGCCTCGGCTGTGTGTTATAGCCCGCGTGGATACTGCCAGCCTAGACTGA  22029

Query  1072   GGACTGCGGTTTTTAACCTAGGATGTTGGCATAATGATCTTAAGTCGCCCGTCTTGAAAC  1131
              |||||||||||| | |||||||||||||||||||||||||||||||||||||||||||||
Sbjct  22030  GGACTGCGGTTTAT-ACCTAGGATGTTGGCATAATGATCTTAAGTCGCCCGTCTTGAAAC  22088

Query  1132   ACGGACCAAGGAGTCTAACGTCTATGCGAGTGTTTGGGTGTAAAACCCGTACGCGTAATG  1191
              ||||||||||||||||||||||||||||||||||||||||||||||||||||||||||||
Sbjct  22089  ACGGACCAAGGAGTCTAACGTCTATGCGAGTGTTTGGGTGTAAAACCCGTACGCGTAATG  22148

Query  1192   AAAGTGAACGAAGGTGGGGGCCCATT--AGGGTGCACCATCGACCGATCCTGATGTGTTC  1249
              |||||||||| ||||||||||||  |   ||||||||||||||||||||||||||| |||
Sbjct  22149  AAAGTGAACGTAGGTGGGGGCCCTCTCGGGGGTGCACCATCGACCGATCCTGATGTCTTC  22208

Query  1250   GGATGGATTTGAGTAAGAGCATAGCTGTTGGGACCCGAAAGATGGTGAACTATGCCTGAA  1309
              ||||||||||||||||||||||||||||||||||||||||||||||||||||||||||||
Sbjct  22209  GGATGGATTTGAGTAAGAGCATAGCTGTTGGGACCCGAAAGATGGTGAACTATGCCTGAA  22268

Query  1310   TAGGGTGAAGCCAGAGGAAACTCTGGTGGAGGCTCGTAGCGGTTCTGACGTGCAAATCGA  1369
              ||||||||||||||||||||||||||||||||||||||||||||||||||||||||||||
Sbjct  22269  TAGGGTGAAGCCAGAGGAAACTCTGGTGGAGGCTCGTAGCGGTTCTGACGTGCAAATCGA  22328

Query  1370   TCGTCGAATTTGGGTATAGGGGCGAAAGACTAATCGAACCATCTAGTAGCTGGTTCCTGC  1429
              ||||||||||||||||||||||||||||||||||||||||||||||||||||||||||||
Sbjct  22329  TCGTCGAATTTGGGTATAGGGGCGAAAGACTAATCGAACCATCTAGTAGCTGGTTCCTGC  22388

Query  1430   CGAAGTTTCCCTCAGGATAGCAGAAGCTCGTATCAGTTTTATGAGGTAAAGCGAATGATT  1489
              ||||||||||||||||||||||||||||||||||||||||||||||||||||||||||||
Sbjct  22389  CGAAGTTTCCCTCAGGATAGCAGAAGCTCGTATCAGTTTTATGAGGTAAAGCGAATGATT  22448

Query  1490   AGAAGTCTTGGGGTTGAAATGACCTTAACTTATTCTCAAACTTTAAATATGTAAGAAGTC  1549
              |||||| |||||||||||||||||||||||||||||||||||||||||||||||||||||
Sbjct  22449  AGAAGTATTGGGGTTGAAATGACCTTAACTTATTCTCAAACTTTAAATATGTAAGAAGTC  22508

Query  1550   CTTGTTGCTTAATTGAACGTGGACAATTGAATGAAGAGCTTTTAGTGGGCCATTTTTGGT  1609
              ||||||||||||||||||||||||||||||||||||||||||||||||||||||||||||
Sbjct  22509  CTTGTTGCTTAATTGAACGTGGACAATTGAATGAAGAGCTTTTAGTGGGCCATTTTTGGT  22568

Query  1610   AAGCAGAACTGGCGATGCGGGATGAACCGAACGTGAAGTTAAAGTGCCGGAATGCACGCT  1669
              ||||||||||||||||||||||||||||||||||||||||||||||||||||||||||||
Sbjct  22569  AAGCAGAACTGGCGATGCGGGATGAACCGAACGTGAAGTTAAAGTGCCGGAATGCACGCT  22628

Query  1670   CATCAGACACCACAAAAGGTGTTAGTTCATCTAGACAGCCGGACGGTGGCCATGGAAGTC  1729
              ||||||||||||||||||||||||||||||||||||||||||||||||||||||||||||
Sbjct  22629  CATCAGACACCACAAAAGGTGTTAGTTCATCTAGACAGCCGGACGGTGGCCATGGAAGTC  22688

Query  1730   GGAATCCGCTAAGGAGTGTGTAACAACTCACCGGCCGAATGAACTAGCCCTGAAAATGGA  1789
              ||||||||||||||||||||||||||||||||||||||||||||||||||||||||||||
Sbjct  22689  GGAATCCGCTAAGGAGTGTGTAACAACTCACCGGCCGAATGAACTAGCCCTGAAAATGGA  22748

Query  1790   TGGCGCTCAAGCGTGCTACTTATACTTCACCGTGATTGCTGTTT-TGACGCTTTCACGAG  1848
              ||||||||||||||||||||||||||||||||||||||||| || ||| |||||||||||
Sbjct  22749  TGGCGCTCAAGCGTGCTACTTATACTTCACCGTGATTGCTGATTATGATGCTTTCACGAG  22808

Query  1849   TAGGCAGGCGTGGAGGTCAGTGACGAAGCCTTTGCTGTAAAGCTGGGTCGAACGGCCTCT  1908
              ||||||||||||||||||||||| ||||||||||||||||||||||||||||||||||||
Sbjct  22809  TAGGCAGGCGTGGAGGTCAGTGAAGAAGCCTTTGCTGTAAAGCTGGGTCGAACGGCCTCT  22868

Query  1909   AGTGC  1913
              |||||
Sbjct  22869  AGTGC  22873


 Score = 2802 bits (1517),  Expect = 0.0
 Identities = 1797/1925 (93%), Gaps = 48/1925 (2%)
 Strand=Plus/Plus

Query  1      CAAGGTTTCCGTAGGTGAACCTGCGGAAGGATCATTACTGATTTGCTTAATTGCACCACA  60
              ||||||||||||||||||||||||||||||||||||||||||||||||||||||||||||
Sbjct  31414  CAAGGTTTCCGTAGGTGAACCTGCGGAAGGATCATTACTGATTTGCTTAATTGCACCACA  31473

Query  61     TGTGTTTTTCTTTGAAACAAACTTGCTTTGGCGGTGGG-C-CCAGCCTGCCGCCAGAGGT  118
              ||||||||||  ||  || | | ||||||||||| ||| | |    | ||||||||||||
Sbjct  31474  TGTGTTTTTCACTG-GAC-AGC-TGCTTTGGCGGGGGGACTCGTTTCCGCCGCCAGAGGT  31530

Query  119    CTAAACTTACAACC-AATTTTTTATCAACTTGTCACACCAGATTATTACTAATAGTCAAA  177
              |  ||| || |||| || |||||||  ||  |||| |||| |   ||  |||||||||||
Sbjct  31531  CACAAC-TA-AACCAAACTTTTTAT-TACCAGTCA-ACCATA-CGTT-TTAATAGTCAAA  31584

Query  178    ACTTTCAACAACGGATCTCTTGGTTCTCGCATCGATGAAGAACGCAGCGAAATGCGATAC  237
              ||||||||||||||||||||||||||||||||||||||||||||||||||||||||||||
Sbjct  31585  ACTTTCAACAACGGATCTCTTGGTTCTCGCATCGATGAAGAACGCAGCGAAATGCGATAC  31644

Query  238    GTAATATGAATTGCAGATATTCGTGAATCATCGAATCTTTGAACGCACATTGCGCCCTCT  297
              ||| |||||||||||||||||||||||||||||||||||||||||||||||||||||| |
Sbjct  31645  GTAGTATGAATTGCAGATATTCGTGAATCATCGAATCTTTGAACGCACATTGCGCCCTTT  31704

Query  298    GGTATTCCGGAGGGCATGCCTGTTTGAGCGTCGTTTCTCCCTCAA-ACCGCTGGGTTTGG  356
              ||||||||  |||||||||||||||||||||| ||||||||||||  |||| ||||||||
Sbjct  31705  GGTATTCCAAAGGGCATGCCTGTTTGAGCGTCATTTCTCCCTCAAGCCCGC-GGGTTTGG  31763

Query  357    TGTTGAGCAATACGACTTGGGTTTGCTTGAAAGACGGTA-GTGGTAAGGCGGGATCGCTT  415
              |||||||||||||| |   |||||| |||||||||| || ||||  || |   ||   ||
Sbjct  31764  TGTTGAGCAATACG-C-CAGGTTTGTTTGAAAGACG-TACGTGG--AGAC--TAT--ATT  31814

Query  416    TGACAATGGCTTAGG-TCTAACCAAAAACATTGCTTGCGGCGGTAACGTCCACCACGTAT  474
               | |   | |||||| ||| ||| |||||   |||||  || ||   | |||||||  | 
Sbjct  31815  AG-C---GACTTAGGTTCT-ACC-AAAAC---GCTTG-TGCAGT-CGGCCCACCAC--AG  31861

Query  475    ATCTTCAAAC-TTTGACCTCAAATCAGGTAGGACTACCCGCTGAACTTAAGCATATCAAT  533
               | ||| ||| |||||||||||||||||||||||||||||||||||||||||||||||||
Sbjct  31862  CTTTTCTAACTTTTGACCTCAAATCAGGTAGGACTACCCGCTGAACTTAAGCATATCAAT  31921

Query  534    AAGCGGAGGAAAAGAAACCAACAGGGATTGCCTCAGTAGCGGCGAGTGAAGCGGCAAAAG  593
              ||||||||||||||||||||||||||||||||| ||||||||||||||||||||||||||
Sbjct  31922  AAGCGGAGGAAAAGAAACCAACAGGGATTGCCTTAGTAGCGGCGAGTGAAGCGGCAAAAG  31981

Query  594    CTCAAATTTGAAATCTGGCGTCTTT-GGCGTCCGAGTTGTAATTTGAAGAAGGTATCTTT  652
              ||||||||||||||||||| |||||  | |||||||||||||||||||||||||||||||
Sbjct  31982  CTCAAATTTGAAATCTGGC-TCTTTCAGAGTCCGAGTTGTAATTTGAAGAAGGTATCTTT  32040

Query  653    GGGCCCGGCTCTTGTCTATGTTCCTTGGAACAGGACGTCACAGAGGGTGAGAATCCCGTG  712
              ||||| |||||||||||||||| |||||||||| ||||||||||||||||||||||||||
Sbjct  32041  GGGCCTGGCTCTTGTCTATGTTTCTTGGAACAGAACGTCACAGAGGGTGAGAATCCCGTG  32100

Query  713    CGATGAGATGACCCGGGTCTGTGTAAAGTTCCTTCGACGAGTCGAGTTGTTTGGGAATGC  772
              |||||||||||||| |||| ||||||||||||||||||||||||||||||||||||||||
Sbjct  32101  CGATGAGATGACCCAGGTCCGTGTAAAGTTCCTTCGACGAGTCGAGTTGTTTGGGAATGC  32160

Query  773    AGCTCTAAGTGGGTGGTAAATTCCATCTAAAGCTAAATATTGGCGAGAGACCGATAGCGA  832
              ||||||||||||||||||||||||||||||||||||||||||||||||||||||||||||
Sbjct  32161  AGCTCTAAGTGGGTGGTAAATTCCATCTAAAGCTAAATATTGGCGAGAGACCGATAGCGA  32220

Query  833    ACAAGTACAGTGATGGAAAGATGAAAAGAACTTTGAAAAGAGAGTGAAAAAGTACGTGAA  892
              ||||||||||||||||||||||||||||||||||||||||||||||||||||||||||||
Sbjct  32221  ACAAGTACAGTGATGGAAAGATGAAAAGAACTTTGAAAAGAGAGTGAAAAAGTACGTGAA  32280

Query  893    ATTGTTGAAAGGGAAGGGCTTGAGATCAGACTTGGTATTTTGCATGCTGCT-CTCTCGGG  951
              ||||||||||||||||||||||||||||||||||| |||||||||| |||| || |||||
Sbjct  32281  ATTGTTGAAAGGGAAGGGCTTGAGATCAGACTTGGCATTTTGCATGTTGCTTCT-TCGGG  32339

Query  952    GGCGGCCGCTGCGGTTTACCGGGCCAGCATCGGTTTGGAGCGGCAGGATAATGGCGGAGG  1011
              ||||||| |||||||||  |||||||||||| |||||| |||| |||| ||| |||  ||
Sbjct  32340  GGCGGCCTCTGCGGTTTGTCGGGCCAGCATCAGTTTGG-GCGGTAGGACAATCGCGCGGG  32398

Query  1012   AATGTGGCACGGCTTCTGCTGTGTGTTATAGCCTCTGACGATACTGCCAGCCTAGACCGA  1071
              ||||||||||||| || ||||||||||||||||   |  |||||||||||||||||| ||
Sbjct  32399  AATGTGGCACGGCCTCGGCTGTGTGTTATAGCCCGCGTGGATACTGCCAGCCTAGACTGA  32458

Query  1072   GGACTGCGGTTTTTAACCTAGGATGTTGGCATAATGATCTTAAGTCGCCCGTCTTGAAAC  1131
              |||||||||||| | |||||||||||||||||||||||||||||||||||||||||||||
Sbjct  32459  GGACTGCGGTTTAT-ACCTAGGATGTTGGCATAATGATCTTAAGTCGCCCGTCTTGAAAC  32517

Query  1132   ACGGACCAAGGAGTCTAACGTCTATGCGAGTGTTTGGGTGTAAAACCCGTACGCGTAATG  1191
              ||||||||||||||||||||||||||||||||||||||||||||||||||||||||||||
Sbjct  32518  ACGGACCAAGGAGTCTAACGTCTATGCGAGTGTTTGGGTGTAAAACCCGTACGCGTAATG  32577

Query  1192   AAAGTGAACGAAGGTGGGGGCCCATT--AGGGTGCACCATCGACCGATCCTGATGTGTTC  1249
              |||||||||| ||||||||||||  |   ||||||||||||||||||||||||||| |||
Sbjct  32578  AAAGTGAACGTAGGTGGGGGCCCTCTCGGGGGTGCACCATCGACCGATCCTGATGTCTTC  32637

Query  1250   GGATGGATTTGAGTAAGAGCATAGCTGTTGGGACCCGAAAGATGGTGAACTATGCCTGAA  1309
              ||||||||||||||||||||||||||||||||||||||||||||||||||||||||||||
Sbjct  32638  GGATGGATTTGAGTAAGAGCATAGCTGTTGGGACCCGAAAGATGGTGAACTATGCCTGAA  32697

Query  1310   TAGGGTGAAGCCAGAGGAAACTCTGGTGGAGGCTCGTAGCGGTTCTGACGTGCAAATCGA  1369
              ||||||||||||||||||||||||||||||||||||||||||||||||||||||||||||
Sbjct  32698  TAGGGTGAAGCCAGAGGAAACTCTGGTGGAGGCTCGTAGCGGTTCTGACGTGCAAATCGA  32757

Query  1370   TCGTCGAATTTGGGTATAGGGGCGAAAGACTAATCGAACCATCTAGTAGCTGGTTCCTGC  1429
              ||||||||||||||||||||||||||||||||||||||||||||||||||||||||||||
Sbjct  32758  TCGTCGAATTTGGGTATAGGGGCGAAAGACTAATCGAACCATCTAGTAGCTGGTTCCTGC  32817

Query  1430   CGAAGTTTCCCTCAGGATAGCAGAAGCTCGTATCAGTTTTATGAGGTAAAGCGAATGATT  1489
              ||||||||||||||||||||||||||||||||||||||||||||||||||||||||||||
Sbjct  32818  CGAAGTTTCCCTCAGGATAGCAGAAGCTCGTATCAGTTTTATGAGGTAAAGCGAATGATT  32877

Query  1490   AGAAGTCTTGGGGTTGAAATGACCTTAACTTATTCTCAAACTTTAAATATGTAAGAAGTC  1549
              |||||| |||||||||||||||||||||||||||||||||||||||||||||||||||||
Sbjct  32878  AGAAGTATTGGGGTTGAAATGACCTTAACTTATTCTCAAACTTTAAATATGTAAGAAGTC  32937

Query  1550   CTTGTTGCTTAATTGAACGTGGACAATTGAATGAAGAGCTTTTAGTGGGCCATTTTTGGT  1609
              ||||||||||||||||||||||||||||||||||||||||||||||||||||||||||||
Sbjct  32938  CTTGTTGCTTAATTGAACGTGGACAATTGAATGAAGAGCTTTTAGTGGGCCATTTTTGGT  32997

Query  1610   AAGCAGAACTGGCGATGCGGGATGAACCGAACGTGAAGTTAAAGTGCCGGAATGCACGCT  1669
              ||||||||||||||||||||||||||||||||||||||||||||||||||||||||||||
Sbjct  32998  AAGCAGAACTGGCGATGCGGGATGAACCGAACGTGAAGTTAAAGTGCCGGAATGCACGCT  33057

Query  1670   CATCAGACACCACAAAAGGTGTTAGTTCATCTAGACAGCCGGACGGTGGCCATGGAAGTC  1729
              ||||||||||||||||||||||||||||||||||||||||||||||||||||||||||||
Sbjct  33058  CATCAGACACCACAAAAGGTGTTAGTTCATCTAGACAGCCGGACGGTGGCCATGGAAGTC  33117

Query  1730   GGAATCCGCTAAGGAGTGTGTAACAACTCACCGGCCGAATGAACTAGCCCTGAAAATGGA  1789
              ||||||||||||||||||||||||||||||||||||||||||||||||||||||||||||
Sbjct  33118  GGAATCCGCTAAGGAGTGTGTAACAACTCACCGGCCGAATGAACTAGCCCTGAAAATGGA  33177

Query  1790   TGGCGCTCAAGCGTGCTACTTATACTTCACCGTGATTGCTGTTT-TGACGCTTTCACGAG  1848
              ||||||||||||||||||||||||||||||||||||||||| || ||| |||||||||||
Sbjct  33178  TGGCGCTCAAGCGTGCTACTTATACTTCACCGTGATTGCTGATTATGATGCTTTCACGAG  33237

Query  1849   TAGGCAGGCGTGGAGGTCAGTGACGAAGCCTTTGCTGTAAAGCTGGGTCGAACGGCCTCT  1908
              ||||||||||||||||||||||| ||||||||||||||||||||||||||||||||||||
Sbjct  33238  TAGGCAGGCGTGGAGGTCAGTGAAGAAGCCTTTGCTGTAAAGCTGGGTCGAACGGCCTCT  33297

Query  1909   AGTGC  1913
              |||||
Sbjct  33298  AGTGC  33302


 Score = 2802 bits (1517),  Expect = 0.0
 Identities = 1797/1925 (93%), Gaps = 48/1925 (2%)
 Strand=Plus/Plus

Query  1      CAAGGTTTCCGTAGGTGAACCTGCGGAAGGATCATTACTGATTTGCTTAATTGCACCACA  60
              ||||||||||||||||||||||||||||||||||||||||||||||||||||||||||||
Sbjct  41900  CAAGGTTTCCGTAGGTGAACCTGCGGAAGGATCATTACTGATTTGCTTAATTGCACCACA  41959

Query  61     TGTGTTTTTCTTTGAAACAAACTTGCTTTGGCGGTGGG-C-CCAGCCTGCCGCCAGAGGT  118
              ||||||||||  ||  || | | ||||||||||| ||| | |    | ||||||||||||
Sbjct  41960  TGTGTTTTTCACTG-GAC-AGC-TGCTTTGGCGGGGGGACTCGTTTCCGCCGCCAGAGGT  42016

Query  119    CTAAACTTACAACC-AATTTTTTATCAACTTGTCACACCAGATTATTACTAATAGTCAAA  177
              |  ||| || |||| || |||||||  ||  |||| |||| |   ||  |||||||||||
Sbjct  42017  CACAAC-TA-AACCAAACTTTTTAT-TACCAGTCA-ACCATA-CGTT-TTAATAGTCAAA  42070

Query  178    ACTTTCAACAACGGATCTCTTGGTTCTCGCATCGATGAAGAACGCAGCGAAATGCGATAC  237
              ||||||||||||||||||||||||||||||||||||||||||||||||||||||||||||
Sbjct  42071  ACTTTCAACAACGGATCTCTTGGTTCTCGCATCGATGAAGAACGCAGCGAAATGCGATAC  42130

Query  238    GTAATATGAATTGCAGATATTCGTGAATCATCGAATCTTTGAACGCACATTGCGCCCTCT  297
              ||| |||||||||||||||||||||||||||||||||||||||||||||||||||||| |
Sbjct  42131  GTAGTATGAATTGCAGATATTCGTGAATCATCGAATCTTTGAACGCACATTGCGCCCTTT  42190

Query  298    GGTATTCCGGAGGGCATGCCTGTTTGAGCGTCGTTTCTCCCTCAA-ACCGCTGGGTTTGG  356
              ||||||||  |||||||||||||||||||||| ||||||||||||  |||| ||||||||
Sbjct  42191  GGTATTCCAAAGGGCATGCCTGTTTGAGCGTCATTTCTCCCTCAAGCCCGC-GGGTTTGG  42249

Query  357    TGTTGAGCAATACGACTTGGGTTTGCTTGAAAGACGGTA-GTGGTAAGGCGGGATCGCTT  415
              |||||||||||||| |   |||||| |||||||||| || ||||  || |   ||   ||
Sbjct  42250  TGTTGAGCAATACG-C-CAGGTTTGTTTGAAAGACG-TACGTGG--AGAC--TAT--ATT  42300

Query  416    TGACAATGGCTTAGG-TCTAACCAAAAACATTGCTTGCGGCGGTAACGTCCACCACGTAT  474
               | |   | |||||| ||| ||| |||||   |||||  || ||   | |||||||  | 
Sbjct  42301  AG-C---GACTTAGGTTCT-ACC-AAAAC---GCTTG-TGCAGT-CGGCCCACCAC--AG  42347

Query  475    ATCTTCAAAC-TTTGACCTCAAATCAGGTAGGACTACCCGCTGAACTTAAGCATATCAAT  533
               | ||| ||| |||||||||||||||||||||||||||||||||||||||||||||||||
Sbjct  42348  CTTTTCTAACTTTTGACCTCAAATCAGGTAGGACTACCCGCTGAACTTAAGCATATCAAT  42407

Query  534    AAGCGGAGGAAAAGAAACCAACAGGGATTGCCTCAGTAGCGGCGAGTGAAGCGGCAAAAG  593
              ||||||||||||||||||||||||||||||||| ||||||||||||||||||||||||||
Sbjct  42408  AAGCGGAGGAAAAGAAACCAACAGGGATTGCCTTAGTAGCGGCGAGTGAAGCGGCAAAAG  42467

Query  594    CTCAAATTTGAAATCTGGCGTCTTT-GGCGTCCGAGTTGTAATTTGAAGAAGGTATCTTT  652
              ||||||||||||||||||| |||||  | |||||||||||||||||||||||||||||||
Sbjct  42468  CTCAAATTTGAAATCTGGC-TCTTTCAGAGTCCGAGTTGTAATTTGAAGAAGGTATCTTT  42526

Query  653    GGGCCCGGCTCTTGTCTATGTTCCTTGGAACAGGACGTCACAGAGGGTGAGAATCCCGTG  712
              ||||| |||||||||||||||| |||||||||| ||||||||||||||||||||||||||
Sbjct  42527  GGGCCTGGCTCTTGTCTATGTTTCTTGGAACAGAACGTCACAGAGGGTGAGAATCCCGTG  42586

Query  713    CGATGAGATGACCCGGGTCTGTGTAAAGTTCCTTCGACGAGTCGAGTTGTTTGGGAATGC  772
              |||||||||||||| |||| ||||||||||||||||||||||||||||||||||||||||
Sbjct  42587  CGATGAGATGACCCAGGTCCGTGTAAAGTTCCTTCGACGAGTCGAGTTGTTTGGGAATGC  42646

Query  773    AGCTCTAAGTGGGTGGTAAATTCCATCTAAAGCTAAATATTGGCGAGAGACCGATAGCGA  832
              ||||||||||||||||||||||||||||||||||||||||||||||||||||||||||||
Sbjct  42647  AGCTCTAAGTGGGTGGTAAATTCCATCTAAAGCTAAATATTGGCGAGAGACCGATAGCGA  42706

Query  833    ACAAGTACAGTGATGGAAAGATGAAAAGAACTTTGAAAAGAGAGTGAAAAAGTACGTGAA  892
              ||||||||||||||||||||||||||||||||||||||||||||||||||||||||||||
Sbjct  42707  ACAAGTACAGTGATGGAAAGATGAAAAGAACTTTGAAAAGAGAGTGAAAAAGTACGTGAA  42766

Query  893    ATTGTTGAAAGGGAAGGGCTTGAGATCAGACTTGGTATTTTGCATGCTGCT-CTCTCGGG  951
              ||||||||||||||||||||||||||||||||||| |||||||||| |||| || |||||
Sbjct  42767  ATTGTTGAAAGGGAAGGGCTTGAGATCAGACTTGGCATTTTGCATGTTGCTTCT-TCGGG  42825

Query  952    GGCGGCCGCTGCGGTTTACCGGGCCAGCATCGGTTTGGAGCGGCAGGATAATGGCGGAGG  1011
              ||||||| |||||||||  |||||||||||| |||||| |||| |||| ||| |||  ||
Sbjct  42826  GGCGGCCTCTGCGGTTTGTCGGGCCAGCATCAGTTTGG-GCGGTAGGACAATCGCGCGGG  42884

Query  1012   AATGTGGCACGGCTTCTGCTGTGTGTTATAGCCTCTGACGATACTGCCAGCCTAGACCGA  1071
              ||||||||||||| || ||||||||||||||||   |  |||||||||||||||||| ||
Sbjct  42885  AATGTGGCACGGCCTCGGCTGTGTGTTATAGCCCGCGTGGATACTGCCAGCCTAGACTGA  42944

Query  1072   GGACTGCGGTTTTTAACCTAGGATGTTGGCATAATGATCTTAAGTCGCCCGTCTTGAAAC  1131
              |||||||||||| | |||||||||||||||||||||||||||||||||||||||||||||
Sbjct  42945  GGACTGCGGTTTAT-ACCTAGGATGTTGGCATAATGATCTTAAGTCGCCCGTCTTGAAAC  43003

Query  1132   ACGGACCAAGGAGTCTAACGTCTATGCGAGTGTTTGGGTGTAAAACCCGTACGCGTAATG  1191
              ||||||||||||||||||||||||||||||||||||||||||||||||||||||||||||
Sbjct  43004  ACGGACCAAGGAGTCTAACGTCTATGCGAGTGTTTGGGTGTAAAACCCGTACGCGTAATG  43063

Query  1192   AAAGTGAACGAAGGTGGGGGCCCATT--AGGGTGCACCATCGACCGATCCTGATGTGTTC  1249
              |||||||||| ||||||||||||  |   ||||||||||||||||||||||||||| |||
Sbjct  43064  AAAGTGAACGTAGGTGGGGGCCCTCTCGGGGGTGCACCATCGACCGATCCTGATGTCTTC  43123

Query  1250   GGATGGATTTGAGTAAGAGCATAGCTGTTGGGACCCGAAAGATGGTGAACTATGCCTGAA  1309
              ||||||||||||||||||||||||||||||||||||||||||||||||||||||||||||
Sbjct  43124  GGATGGATTTGAGTAAGAGCATAGCTGTTGGGACCCGAAAGATGGTGAACTATGCCTGAA  43183

Query  1310   TAGGGTGAAGCCAGAGGAAACTCTGGTGGAGGCTCGTAGCGGTTCTGACGTGCAAATCGA  1369
              ||||||||||||||||||||||||||||||||||||||||||||||||||||||||||||
Sbjct  43184  TAGGGTGAAGCCAGAGGAAACTCTGGTGGAGGCTCGTAGCGGTTCTGACGTGCAAATCGA  43243

Query  1370   TCGTCGAATTTGGGTATAGGGGCGAAAGACTAATCGAACCATCTAGTAGCTGGTTCCTGC  1429
              ||||||||||||||||||||||||||||||||||||||||||||||||||||||||||||
Sbjct  43244  TCGTCGAATTTGGGTATAGGGGCGAAAGACTAATCGAACCATCTAGTAGCTGGTTCCTGC  43303

Query  1430   CGAAGTTTCCCTCAGGATAGCAGAAGCTCGTATCAGTTTTATGAGGTAAAGCGAATGATT  1489
              ||||||||||||||||||||||||||||||||||||||||||||||||||||||||||||
Sbjct  43304  CGAAGTTTCCCTCAGGATAGCAGAAGCTCGTATCAGTTTTATGAGGTAAAGCGAATGATT  43363

Query  1490   AGAAGTCTTGGGGTTGAAATGACCTTAACTTATTCTCAAACTTTAAATATGTAAGAAGTC  1549
              |||||| |||||||||||||||||||||||||||||||||||||||||||||||||||||
Sbjct  43364  AGAAGTATTGGGGTTGAAATGACCTTAACTTATTCTCAAACTTTAAATATGTAAGAAGTC  43423

Query  1550   CTTGTTGCTTAATTGAACGTGGACAATTGAATGAAGAGCTTTTAGTGGGCCATTTTTGGT  1609
              ||||||||||||||||||||||||||||||||||||||||||||||||||||||||||||
Sbjct  43424  CTTGTTGCTTAATTGAACGTGGACAATTGAATGAAGAGCTTTTAGTGGGCCATTTTTGGT  43483

Query  1610   AAGCAGAACTGGCGATGCGGGATGAACCGAACGTGAAGTTAAAGTGCCGGAATGCACGCT  1669
              ||||||||||||||||||||||||||||||||||||||||||||||||||||||||||||
Sbjct  43484  AAGCAGAACTGGCGATGCGGGATGAACCGAACGTGAAGTTAAAGTGCCGGAATGCACGCT  43543

Query  1670   CATCAGACACCACAAAAGGTGTTAGTTCATCTAGACAGCCGGACGGTGGCCATGGAAGTC  1729
              ||||||||||||||||||||||||||||||||||||||||||||||||||||||||||||
Sbjct  43544  CATCAGACACCACAAAAGGTGTTAGTTCATCTAGACAGCCGGACGGTGGCCATGGAAGTC  43603

Query  1730   GGAATCCGCTAAGGAGTGTGTAACAACTCACCGGCCGAATGAACTAGCCCTGAAAATGGA  1789
              ||||||||||||||||||||||||||||||||||||||||||||||||||||||||||||
Sbjct  43604  GGAATCCGCTAAGGAGTGTGTAACAACTCACCGGCCGAATGAACTAGCCCTGAAAATGGA  43663

Query  1790   TGGCGCTCAAGCGTGCTACTTATACTTCACCGTGATTGCTGTTT-TGACGCTTTCACGAG  1848
              ||||||||||||||||||||||||||||||||||||||||| || ||| |||||||||||
Sbjct  43664  TGGCGCTCAAGCGTGCTACTTATACTTCACCGTGATTGCTGATTATGATGCTTTCACGAG  43723

Query  1849   TAGGCAGGCGTGGAGGTCAGTGACGAAGCCTTTGCTGTAAAGCTGGGTCGAACGGCCTCT  1908
              ||||||||||||||||||||||| ||||||||||||||||||||||||||||||||||||
Sbjct  43724  TAGGCAGGCGTGGAGGTCAGTGAAGAAGCCTTTGCTGTAAAGCTGGGTCGAACGGCCTCT  43783

Query  1909   AGTGC  1913
              |||||
Sbjct  43784  AGTGC  43788


 Score = 2802 bits (1517),  Expect = 0.0
 Identities = 1797/1925 (93%), Gaps = 48/1925 (2%)
 Strand=Plus/Plus

Query  1      CAAGGTTTCCGTAGGTGAACCTGCGGAAGGATCATTACTGATTTGCTTAATTGCACCACA  60
              ||||||||||||||||||||||||||||||||||||||||||||||||||||||||||||
Sbjct  52366  CAAGGTTTCCGTAGGTGAACCTGCGGAAGGATCATTACTGATTTGCTTAATTGCACCACA  52425

Query  61     TGTGTTTTTCTTTGAAACAAACTTGCTTTGGCGGTGGG-C-CCAGCCTGCCGCCAGAGGT  118
              ||||||||||  ||  || | | ||||||||||| ||| | |    | ||||||||||||
Sbjct  52426  TGTGTTTTTCACTG-GAC-AGC-TGCTTTGGCGGGGGGACTCGTTTCCGCCGCCAGAGGT  52482

Query  119    CTAAACTTACAACC-AATTTTTTATCAACTTGTCACACCAGATTATTACTAATAGTCAAA  177
              |  ||| || |||| || |||||||  ||  |||| |||| |   ||  |||||||||||
Sbjct  52483  CACAAC-TA-AACCAAACTTTTTAT-TACCAGTCA-ACCATA-CGTT-TTAATAGTCAAA  52536

Query  178    ACTTTCAACAACGGATCTCTTGGTTCTCGCATCGATGAAGAACGCAGCGAAATGCGATAC  237
              ||||||||||||||||||||||||||||||||||||||||||||||||||||||||||||
Sbjct  52537  ACTTTCAACAACGGATCTCTTGGTTCTCGCATCGATGAAGAACGCAGCGAAATGCGATAC  52596

Query  238    GTAATATGAATTGCAGATATTCGTGAATCATCGAATCTTTGAACGCACATTGCGCCCTCT  297
              ||| |||||||||||||||||||||||||||||||||||||||||||||||||||||| |
Sbjct  52597  GTAGTATGAATTGCAGATATTCGTGAATCATCGAATCTTTGAACGCACATTGCGCCCTTT  52656

Query  298    GGTATTCCGGAGGGCATGCCTGTTTGAGCGTCGTTTCTCCCTCAA-ACCGCTGGGTTTGG  356
              ||||||||  |||||||||||||||||||||| ||||||||||||  |||| ||||||||
Sbjct  52657  GGTATTCCAAAGGGCATGCCTGTTTGAGCGTCATTTCTCCCTCAAGCCCGC-GGGTTTGG  52715

Query  357    TGTTGAGCAATACGACTTGGGTTTGCTTGAAAGACGGTA-GTGGTAAGGCGGGATCGCTT  415
              |||||||||||||| |   |||||| |||||||||| || ||||  || |   ||   ||
Sbjct  52716  TGTTGAGCAATACG-C-CAGGTTTGTTTGAAAGACG-TACGTGG--AGAC--TAT--ATT  52766

Query  416    TGACAATGGCTTAGG-TCTAACCAAAAACATTGCTTGCGGCGGTAACGTCCACCACGTAT  474
               | |   | |||||| ||| ||| |||||   |||||  || ||   | |||||||  | 
Sbjct  52767  AG-C---GACTTAGGTTCT-ACC-AAAAC---GCTTG-TGCAGT-CGGCCCACCAC--AG  52813

Query  475    ATCTTCAAAC-TTTGACCTCAAATCAGGTAGGACTACCCGCTGAACTTAAGCATATCAAT  533
               | ||| ||| |||||||||||||||||||||||||||||||||||||||||||||||||
Sbjct  52814  CTTTTCTAACTTTTGACCTCAAATCAGGTAGGACTACCCGCTGAACTTAAGCATATCAAT  52873

Query  534    AAGCGGAGGAAAAGAAACCAACAGGGATTGCCTCAGTAGCGGCGAGTGAAGCGGCAAAAG  593
              ||||||||||||||||||||||||||||||||| ||||||||||||||||||||||||||
Sbjct  52874  AAGCGGAGGAAAAGAAACCAACAGGGATTGCCTTAGTAGCGGCGAGTGAAGCGGCAAAAG  52933

Query  594    CTCAAATTTGAAATCTGGCGTCTTT-GGCGTCCGAGTTGTAATTTGAAGAAGGTATCTTT  652
              ||||||||||||||||||| |||||  | |||||||||||||||||||||||||||||||
Sbjct  52934  CTCAAATTTGAAATCTGGC-TCTTTCAGAGTCCGAGTTGTAATTTGAAGAAGGTATCTTT  52992

Query  653    GGGCCCGGCTCTTGTCTATGTTCCTTGGAACAGGACGTCACAGAGGGTGAGAATCCCGTG  712
              ||||| |||||||||||||||| |||||||||| ||||||||||||||||||||||||||
Sbjct  52993  GGGCCTGGCTCTTGTCTATGTTTCTTGGAACAGAACGTCACAGAGGGTGAGAATCCCGTG  53052

Query  713    CGATGAGATGACCCGGGTCTGTGTAAAGTTCCTTCGACGAGTCGAGTTGTTTGGGAATGC  772
              |||||||||||||| |||| ||||||||||||||||||||||||||||||||||||||||
Sbjct  53053  CGATGAGATGACCCAGGTCCGTGTAAAGTTCCTTCGACGAGTCGAGTTGTTTGGGAATGC  53112

Query  773    AGCTCTAAGTGGGTGGTAAATTCCATCTAAAGCTAAATATTGGCGAGAGACCGATAGCGA  832
              ||||||||||||||||||||||||||||||||||||||||||||||||||||||||||||
Sbjct  53113  AGCTCTAAGTGGGTGGTAAATTCCATCTAAAGCTAAATATTGGCGAGAGACCGATAGCGA  53172

Query  833    ACAAGTACAGTGATGGAAAGATGAAAAGAACTTTGAAAAGAGAGTGAAAAAGTACGTGAA  892
              ||||||||||||||||||||||||||||||||||||||||||||||||||||||||||||
Sbjct  53173  ACAAGTACAGTGATGGAAAGATGAAAAGAACTTTGAAAAGAGAGTGAAAAAGTACGTGAA  53232

Query  893    ATTGTTGAAAGGGAAGGGCTTGAGATCAGACTTGGTATTTTGCATGCTGCT-CTCTCGGG  951
              ||||||||||||||||||||||||||||||||||| |||||||||| |||| || |||||
Sbjct  53233  ATTGTTGAAAGGGAAGGGCTTGAGATCAGACTTGGCATTTTGCATGTTGCTTCT-TCGGG  53291

Query  952    GGCGGCCGCTGCGGTTTACCGGGCCAGCATCGGTTTGGAGCGGCAGGATAATGGCGGAGG  1011
              ||||||| |||||||||  |||||||||||| |||||| |||| |||| ||| |||  ||
Sbjct  53292  GGCGGCCTCTGCGGTTTGTCGGGCCAGCATCAGTTTGG-GCGGTAGGACAATCGCGCGGG  53350

Query  1012   AATGTGGCACGGCTTCTGCTGTGTGTTATAGCCTCTGACGATACTGCCAGCCTAGACCGA  1071
              ||||||||||||| || ||||||||||||||||   |  |||||||||||||||||| ||
Sbjct  53351  AATGTGGCACGGCCTCGGCTGTGTGTTATAGCCCGCGTGGATACTGCCAGCCTAGACTGA  53410

Query  1072   GGACTGCGGTTTTTAACCTAGGATGTTGGCATAATGATCTTAAGTCGCCCGTCTTGAAAC  1131
              |||||||||||| | |||||||||||||||||||||||||||||||||||||||||||||
Sbjct  53411  GGACTGCGGTTTAT-ACCTAGGATGTTGGCATAATGATCTTAAGTCGCCCGTCTTGAAAC  53469

Query  1132   ACGGACCAAGGAGTCTAACGTCTATGCGAGTGTTTGGGTGTAAAACCCGTACGCGTAATG  1191
              ||||||||||||||||||||||||||||||||||||||||||||||||||||||||||||
Sbjct  53470  ACGGACCAAGGAGTCTAACGTCTATGCGAGTGTTTGGGTGTAAAACCCGTACGCGTAATG  53529

Query  1192   AAAGTGAACGAAGGTGGGGGCCCATT--AGGGTGCACCATCGACCGATCCTGATGTGTTC  1249
              |||||||||| ||||||||||||  |   ||||||||||||||||||||||||||| |||
Sbjct  53530  AAAGTGAACGTAGGTGGGGGCCCTCTCGGGGGTGCACCATCGACCGATCCTGATGTCTTC  53589

Query  1250   GGATGGATTTGAGTAAGAGCATAGCTGTTGGGACCCGAAAGATGGTGAACTATGCCTGAA  1309
              ||||||||||||||||||||||||||||||||||||||||||||||||||||||||||||
Sbjct  53590  GGATGGATTTGAGTAAGAGCATAGCTGTTGGGACCCGAAAGATGGTGAACTATGCCTGAA  53649

Query  1310   TAGGGTGAAGCCAGAGGAAACTCTGGTGGAGGCTCGTAGCGGTTCTGACGTGCAAATCGA  1369
              ||||||||||||||||||||||||||||||||||||||||||||||||||||||||||||
Sbjct  53650  TAGGGTGAAGCCAGAGGAAACTCTGGTGGAGGCTCGTAGCGGTTCTGACGTGCAAATCGA  53709

Query  1370   TCGTCGAATTTGGGTATAGGGGCGAAAGACTAATCGAACCATCTAGTAGCTGGTTCCTGC  1429
              ||||||||||||||||||||||||||||||||||||||||||||||||||||||||||||
Sbjct  53710  TCGTCGAATTTGGGTATAGGGGCGAAAGACTAATCGAACCATCTAGTAGCTGGTTCCTGC  53769

Query  1430   CGAAGTTTCCCTCAGGATAGCAGAAGCTCGTATCAGTTTTATGAGGTAAAGCGAATGATT  1489
              ||||||||||||||||||||||||||||||||||||||||||||||||||||||||||||
Sbjct  53770  CGAAGTTTCCCTCAGGATAGCAGAAGCTCGTATCAGTTTTATGAGGTAAAGCGAATGATT  53829

Query  1490   AGAAGTCTTGGGGTTGAAATGACCTTAACTTATTCTCAAACTTTAAATATGTAAGAAGTC  1549
              |||||| |||||||||||||||||||||||||||||||||||||||||||||||||||||
Sbjct  53830  AGAAGTATTGGGGTTGAAATGACCTTAACTTATTCTCAAACTTTAAATATGTAAGAAGTC  53889

Query  1550   CTTGTTGCTTAATTGAACGTGGACAATTGAATGAAGAGCTTTTAGTGGGCCATTTTTGGT  1609
              ||||||||||||||||||||||||||||||||||||||||||||||||||||||||||||
Sbjct  53890  CTTGTTGCTTAATTGAACGTGGACAATTGAATGAAGAGCTTTTAGTGGGCCATTTTTGGT  53949

Query  1610   AAGCAGAACTGGCGATGCGGGATGAACCGAACGTGAAGTTAAAGTGCCGGAATGCACGCT  1669
              ||||||||||||||||||||||||||||||||||||||||||||||||||||||||||||
Sbjct  53950  AAGCAGAACTGGCGATGCGGGATGAACCGAACGTGAAGTTAAAGTGCCGGAATGCACGCT  54009

Query  1670   CATCAGACACCACAAAAGGTGTTAGTTCATCTAGACAGCCGGACGGTGGCCATGGAAGTC  1729
              ||||||||||||||||||||||||||||||||||||||||||||||||||||||||||||
Sbjct  54010  CATCAGACACCACAAAAGGTGTTAGTTCATCTAGACAGCCGGACGGTGGCCATGGAAGTC  54069

Query  1730   GGAATCCGCTAAGGAGTGTGTAACAACTCACCGGCCGAATGAACTAGCCCTGAAAATGGA  1789
              ||||||||||||||||||||||||||||||||||||||||||||||||||||||||||||
Sbjct  54070  GGAATCCGCTAAGGAGTGTGTAACAACTCACCGGCCGAATGAACTAGCCCTGAAAATGGA  54129

Query  1790   TGGCGCTCAAGCGTGCTACTTATACTTCACCGTGATTGCTGTTT-TGACGCTTTCACGAG  1848
              ||||||||||||||||||||||||||||||||||||||||| || ||| |||||||||||
Sbjct  54130  TGGCGCTCAAGCGTGCTACTTATACTTCACCGTGATTGCTGATTATGATGCTTTCACGAG  54189

Query  1849   TAGGCAGGCGTGGAGGTCAGTGACGAAGCCTTTGCTGTAAAGCTGGGTCGAACGGCCTCT  1908
              ||||||||||||||||||||||| ||||||||||||||||||||||||||||||||||||
Sbjct  54190  TAGGCAGGCGTGGAGGTCAGTGAAGAAGCCTTTGCTGTAAAGCTGGGTCGAACGGCCTCT  54249

Query  1909   AGTGC  1913
              |||||
Sbjct  54250  AGTGC  54254


 Score = 2791 bits (1511),  Expect = 0.0
 Identities = 1796/1926 (93%), Gaps = 50/1926 (3%)
 Strand=Plus/Plus

Query  1     CAAGGTTTCCGTAGGTGAACCTGCGGAAGGATCATTACTGATTTGCTTAATTGCACCACA  60
             ||||||||||||||||||||||||||||||||||||||||||||||||||||||||||||
Sbjct  51    CAAGGTTTCCGTAGGTGAACCTGCGGAAGGATCATTACTGATTTGCTTAATTGCACCACA  110

Query  61    TGTGTTTTTCTTTGAAACAAACTTGCTTTGGCGGTGGG-C-CCAGCCTGCCGCCAGAGGT  118
             ||||||||||  ||  || | | ||||||||||| ||| | |    | ||||||||||||
Sbjct  111   TGTGTTTTTCACTG-GAC-AGC-TGCTTTGGCGGGGGGACTCGTTTCCGCCGCCAGAGGT  167

Query  119   CTAAACTTACAACC-AATTTTTTATCAACTTGTCACACCAGATTATTACTAATAGTCAAA  177
             |  ||| || |||| || |||||||  ||  ||  ||||| |   ||  |||||||||||
Sbjct  168   CACAAC-TA-AACCAAACTTTTTAT-TACCAGT--CACCATA-CGTT-TTAATAGTCAAA  220

Query  178   ACTTTCAACAAC-GGATCTCTTGGTTCTCGCATCGATGAAGAACGCAGCGAAATGCGATA  236
             |||||||||||| |||||||||||||||||||||||||||||||||||||||||||||||
Sbjct  221   ACTTTCAACAACGGGATCTCTTGGTTCTCGCATCGATGAAGAACGCAGCGAAATGCGATA  280

Query  237   CGTAATATGAATTGCAGATATTCGTGAATCATCGAATCTTTGAACGCACATTGCGCCCTC  296
             |||| |||||||||||||||||||||||||||||||||||||||||||||||||||||| 
Sbjct  281   CGTAGTATGAATTGCAGATATTCGTGAATCATCGAATCTTTGAACGCACATTGCGCCCTT  340

Query  297   TGGTATTCCGGAGGGCATGCCTGTTTGAGCGTCGTTTCTCCCTCAA-ACCGCTGGGTTTG  355
             |||||||||  |||||||||||||||||||||| ||||||||||||  |||| |||||||
Sbjct  341   TGGTATTCCAAAGGGCATGCCTGTTTGAGCGTCATTTCTCCCTCAAGCCCGC-GGGTTTG  399

Query  356   GTGTTGAGCAATACGACTTGGGTTTGCTTGAAAGACGGTA-GTGGTAAGGCGGGATCGCT  414
             ||||||||||||||| |   |||||| |||||||||| || ||||  || |   ||   |
Sbjct  400   GTGTTGAGCAATACG-C-CAGGTTTGTTTGAAAGACG-TACGTGG--AGAC--TAT--AT  450

Query  415   TTGACAATGGCTTAGG-TCTAACCAAAAACATTGCTTGCGGCGGTAACGTCCACCACGTA  473
             | | |   | |||||| ||| ||| |||||   |||||  || ||   | |||||||  |
Sbjct  451   TAG-C---GACTTAGGTTCT-ACC-AAAAC---GCTTG-TGCAGT-CGGCCCACCAC--A  497

Query  474   TATCTTCAAAC-TTTGACCTCAAATCAGGTAGGACTACCCGCTGAACTTAAGCATATCAA  532
               | ||| ||| ||||||||||||||||||||||||||||||||||||||||||||||||
Sbjct  498   GCTTTTCTAACTTTTGACCTCAAATCAGGTAGGACTACCCGCTGAACTTAAGCATATCAA  557

Query  533   TAAGCGGAGGAAAAGAAACCAACAGGGATTGCCTCAGTAGCGGCGAGTGAAGCGGCAAAA  592
             |||||||||||||||||||||||||||||||||| |||||||||||||||||||||||||
Sbjct  558   TAAGCGGAGGAAAAGAAACCAACAGGGATTGCCTTAGTAGCGGCGAGTGAAGCGGCAAAA  617

Query  593   GCTCAAATTTGAAATCTGGCGTCTTT-GGCGTCCGAGTTGTAATTTGAAGAAGGTATCTT  651
             |||||||||||||||||||| |||||  | ||||||||||||||||||||||||||||||
Sbjct  618   GCTCAAATTTGAAATCTGGC-TCTTTCAGAGTCCGAGTTGTAATTTGAAGAAGGTATCTT  676

Query  652   TGGGCCCGGCTCTTGTCTATGTTCCTTGGAACAGGACGTCACAGAGGGTGAGAATCCCGT  711
             |||||| |||||||||||||||| |||||||||| |||||||||||||||||||||||||
Sbjct  677   TGGGCCTGGCTCTTGTCTATGTTTCTTGGAACAGAACGTCACAGAGGGTGAGAATCCCGT  736

Query  712   GCGATGAGATGACCCGGGTCTGTGTAAAGTTCCTTCGACGAGTCGAGTTGTTTGGGAATG  771
             ||||||||||||||| |||| |||||||||||||||||||||||||||||||||||||||
Sbjct  737   GCGATGAGATGACCCAGGTCCGTGTAAAGTTCCTTCGACGAGTCGAGTTGTTTGGGAATG  796

Query  772   CAGCTCTAAGTGGGTGGTAAATTCCATCTAAAGCTAAATATTGGCGAGAGACCGATAGCG  831
             ||||||||||||||||||||||||||||||||||||||||||||||||||||||||||||
Sbjct  797   CAGCTCTAAGTGGGTGGTAAATTCCATCTAAAGCTAAATATTGGCGAGAGACCGATAGCG  856

Query  832   AACAAGTACAGTGATGGAAAGATGAAAAGAACTTTGAAAAGAGAGTGAAAAAGTACGTGA  891
             ||||||||||||||||||||||||||||||||||||||||||||||||||||||||||||
Sbjct  857   AACAAGTACAGTGATGGAAAGATGAAAAGAACTTTGAAAAGAGAGTGAAAAAGTACGTGA  916

Query  892   AATTGTTGAAAGGGAAGGGCTTGAGATCAGACTTGGTATTTTGCATGCTGCT-CTCTCGG  950
             |||||||||||||||||||||||||||||||||||| |||||||||| |||| || ||||
Sbjct  917   AATTGTTGAAAGGGAAGGGCTTGAGATCAGACTTGGCATTTTGCATGTTGCTTCT-TCGG  975

Query  951   GGGCGGCCGCTGCGGTTTACCGGGCCAGCATCGGTTTGGAGCGGCAGGATAATGGCGGAG  1010
             |||||||| |||||||||  |||||||||||| |||||| |||| |||| ||| |||  |
Sbjct  976   GGGCGGCCTCTGCGGTTTGTCGGGCCAGCATCAGTTTGG-GCGGTAGGACAATCGCGCGG  1034

Query  1011  GAATGTGGCACGGCTTCTGCTGTGTGTTATAGCCTCTGACGATACTGCCAGCCTAGACCG  1070
             |||||||||||||| || ||||||||||||||||   |  |||||||||||||||||| |
Sbjct  1035  GAATGTGGCACGGCCTCGGCTGTGTGTTATAGCCCGCGTGGATACTGCCAGCCTAGACTG  1094

Query  1071  AGGACTGCGGTTTTTAACCTAGGATGTTGGCATAATGATCTTAAGTCGCCCGTCTTGAAA  1130
             ||||||||||||| | ||||||||||||||||||||||||||||||||||||||||||||
Sbjct  1095  AGGACTGCGGTTTAT-ACCTAGGATGTTGGCATAATGATCTTAAGTCGCCCGTCTTGAAA  1153

Query  1131  CACGGACCAAGGAGTCTAACGTCTATGCGAGTGTTTGGGTGTAAAACCCGTACGCGTAAT  1190
             ||||||||||||||||||||||||||||||||||||||||||||||||||||||||||||
Sbjct  1154  CACGGACCAAGGAGTCTAACGTCTATGCGAGTGTTTGGGTGTAAAACCCGTACGCGTAAT  1213

Query  1191  GAAAGTGAACGAAGGTGGGGGCCCATT--AGGGTGCACCATCGACCGATCCTGATGTGTT  1248
             ||||||||||| ||||||||||||  |   ||||||||||||||||||||||||||| ||
Sbjct  1214  GAAAGTGAACGTAGGTGGGGGCCCTCTCGGGGGTGCACCATCGACCGATCCTGATGTCTT  1273

Query  1249  CGGATGGATTTGAGTAAGAGCATAGCTGTTGGGACCCGAAAGATGGTGAACTATGCCTGA  1308
             ||||||||||||||||||||||||||||||||||||||||||||||||||||||||||||
Sbjct  1274  CGGATGGATTTGAGTAAGAGCATAGCTGTTGGGACCCGAAAGATGGTGAACTATGCCTGA  1333

Query  1309  ATAGGGTGAAGCCAGAGGAAACTCTGGTGGAGGCTCGTAGCGGTTCTGACGTGCAAATCG  1368
             ||||||||||||||||||||||||||||||||||||||||||||||||||||||||||||
Sbjct  1334  ATAGGGTGAAGCCAGAGGAAACTCTGGTGGAGGCTCGTAGCGGTTCTGACGTGCAAATCG  1393

Query  1369  ATCGTCGAATTTGGGTATAGGGGCGAAAGACTAATCGAACCATCTAGTAGCTGGTTCCTG  1428
             ||||||||||||||||||||||||||||||||||||||||||||||||||||||||||||
Sbjct  1394  ATCGTCGAATTTGGGTATAGGGGCGAAAGACTAATCGAACCATCTAGTAGCTGGTTCCTG  1453

Query  1429  CCGAAGTTTCCCTCAGGATAGCAGAAGCTCGTATCAGTTTTATGAGGTAAAGCGAATGAT  1488
             ||||||||||||||||||||||||||||||||||||||||||||||||||||||||||||
Sbjct  1454  CCGAAGTTTCCCTCAGGATAGCAGAAGCTCGTATCAGTTTTATGAGGTAAAGCGAATGAT  1513

Query  1489  TAGAAGTCTTGGGGTTGAAATGACCTTAACTTATTCTCAAACTTTAAATATGTAAGAAGT  1548
             ||||||| ||||||||||||||||||||||||||||||||||||||||||||||||||||
Sbjct  1514  TAGAAGTATTGGGGTTGAAATGACCTTAACTTATTCTCAAACTTTAAATATGTAAGAAGT  1573

Query  1549  CCTTGTTGCTTAATTGAACGTGGACAATTGAATGAAGAGCTTTTAGTGGGCCATTTTTGG  1608
             ||||||||||||||||||||||||||||||||||||||||||||||||||||||||||||
Sbjct  1574  CCTTGTTGCTTAATTGAACGTGGACAATTGAATGAAGAGCTTTTAGTGGGCCATTTTTGG  1633

Query  1609  TAAGCAGAACTGGCGATGCGGGATGAACCGAACGTGAAGTTAAAGTGCCGGAATGCACGC  1668
             ||||||||||||||||||||||||||||||||||||||||||||||||||||||||||||
Sbjct  1634  TAAGCAGAACTGGCGATGCGGGATGAACCGAACGTGAAGTTAAAGTGCCGGAATGCACGC  1693

Query  1669  TCATCAGACACCACAAAAGGTGTTAGTTCATCTAGACAGCCGGACGGTGGCCATGGAAGT  1728
             ||||||||||||||||||||||||||||||||||||||||||||||||||||||||||||
Sbjct  1694  TCATCAGACACCACAAAAGGTGTTAGTTCATCTAGACAGCCGGACGGTGGCCATGGAAGT  1753

Query  1729  CGGAATCCGCTAAGGAGTGTGTAACAACTCACCGGCCGAATGAACTAGCCCTGAAAATGG  1788
             ||||||||||||||||||||||||||||||||||||||||||||||||||||||||||||
Sbjct  1754  CGGAATCCGCTAAGGAGTGTGTAACAACTCACCGGCCGAATGAACTAGCCCTGAAAATGG  1813

Query  1789  ATGGCGCTCAAGCGTGCTACTTATACTTCACCGTGATTGCTGTTT-TGACGCTTTCACGA  1847
             |||||||||||||||||||||||||||||||||||||||||| || ||| ||||||||||
Sbjct  1814  ATGGCGCTCAAGCGTGCTACTTATACTTCACCGTGATTGCTGATTATGATGCTTTCACGA  1873

Query  1848  GTAGGCAGGCGTGGAGGTCAGTGACGAAGCCTTTGCTGTAAAGCTGGGTCGAACGGCCTC  1907
             |||||||||||||||||||||||| |||||||||||||||||||||||||||||||||||
Sbjct  1874  GTAGGCAGGCGTGGAGGTCAGTGAAGAAGCCTTTGCTGTAAAGCTGGGTCGAACGGCCTC  1933

Query  1908  TAGTGC  1913
             ||||||
Sbjct  1934  TAGTGC  1939


>QLNQ01000018.1 Candida viswanathii strain ATCC 20962 contig14, whole genome 
shotgun sequence
Length=388342

 Score = 2802 bits (1517),  Expect = 0.0
 Identities = 1798/1926 (93%), Gaps = 49/1926 (3%)
 Strand=Plus/Plus

Query  1       CAAGGTTTCCGTAGGTGAACCTGCGGAAGGATCATTACTGATTTGCTTAATTGCACCACA  60
               ||||||||||||||||||||||||||||||||||||||||||||||||||||||||||||
Sbjct  384347  CAAGGTTTCCGTAGGTGAACCTGCGGAAGGATCATTACTGATTTGCTTAATTGCACCACA  384406

Query  61      TGTGTTTTTCTTTGAAACAAACTTGCTTTGGCGGTGGG--C-CCAGCCTGCCGCCAGAGG  117
               |||||||||   ||  || | | |||||||||||||||  | |    | |||||||||||
Sbjct  384407  TGTGTTTTTTACTG-GAC-AGC-TGCTTTGGCGGTGGGGACTCGTTTCCGCCGCCAGAGG  384463

Query  118     TCTAAACTTACAACC-AATTTTTTATCAACTTGTCACACCAGATTATTACTAATAGTCAA  176
               ||  ||| || |||| || |||||||  ||  |||| |||| |   ||  ||||||||||
Sbjct  384464  TCACAAC-TA-AACCAAACTTTTTAT-TACCAGTCA-ACCATA-CGTT-TTAATAGTCAA  384517

Query  177     AACTTTCAACAACGGATCTCTTGGTTCTCGCATCGATGAAGAACGCAGCGAAATGCGATA  236
               ||||||||||||||||||||||||||||||||||||||||||||||||||||||||||||
Sbjct  384518  AACTTTCAACAACGGATCTCTTGGTTCTCGCATCGATGAAGAACGCAGCGAAATGCGATA  384577

Query  237     CGTAATATGAATTGCAGATATTCGTGAATCATCGAATCTTTGAACGCACATTGCGCCCTC  296
               |||| |||||||||||||||||||||||||||||||||||||||||||||||||||||| 
Sbjct  384578  CGTAGTATGAATTGCAGATATTCGTGAATCATCGAATCTTTGAACGCACATTGCGCCCTT  384637

Query  297     TGGTATTCCGGAGGGCATGCCTGTTTGAGCGTCGTTTCTCCCTCAA-ACCGCTGGGTTTG  355
               |||||||||  |||||||||||||||||||||| ||||||||||||  |||| |||||||
Sbjct  384638  TGGTATTCCAAAGGGCATGCCTGTTTGAGCGTCATTTCTCCCTCAAGCCCGC-GGGTTTG  384696

Query  356     GTGTTGAGCAATACGACTTGGGTTTGCTTGAAAGACGGTA-GTGGTAAGGCGGGATCGCT  414
               ||||||||||||||| |   |||||| |||||||||| || ||||  || |   ||   |
Sbjct  384697  GTGTTGAGCAATACG-C-CAGGTTTGTTTGAAAGACG-TACGTGG--AGAC--TAT--AT  384747

Query  415     TTGACAATGGCTTAGG-TCTAACCAAAAACATTGCTTGCGGCGGTAACGTCCACCACGTA  473
               | | |   | |||||| ||| ||| |||||   |||||  || ||   | |||||||  |
Sbjct  384748  TAG-C---GACTTAGGTTCT-ACC-AAAAC---GCTTG-TGCAGT-CGGCCCACCAC--A  384794

Query  474     TATCTTCAAAC-TTTGACCTCAAATCAGGTAGGACTACCCGCTGAACTTAAGCATATCAA  532
                 | ||| ||| ||||||||||||||||||||||||||||||||||||||||||||||||
Sbjct  384795  GCTTTTCTAACTTTTGACCTCAAATCAGGTAGGACTACCCGCTGAACTTAAGCATATCAA  384854

Query  533     TAAGCGGAGGAAAAGAAACCAACAGGGATTGCCTCAGTAGCGGCGAGTGAAGCGGCAAAA  592
               |||||||||||||||||||||||||||||||||| |||||||||||||||||||||||||
Sbjct  384855  TAAGCGGAGGAAAAGAAACCAACAGGGATTGCCTTAGTAGCGGCGAGTGAAGCGGCAAAA  384914

Query  593     GCTCAAATTTGAAATCTGGCGTCTTT-GGCGTCCGAGTTGTAATTTGAAGAAGGTATCTT  651
               |||||||||||||||||||| |||||  | ||||||||||||||||||||||||||||||
Sbjct  384915  GCTCAAATTTGAAATCTGGC-TCTTTCAGAGTCCGAGTTGTAATTTGAAGAAGGTATCTT  384973

Query  652     TGGGCCCGGCTCTTGTCTATGTTCCTTGGAACAGGACGTCACAGAGGGTGAGAATCCCGT  711
               |||||| |||||||||||||||| |||||||||| |||||||||||||||||||||||||
Sbjct  384974  TGGGCCTGGCTCTTGTCTATGTTTCTTGGAACAGAACGTCACAGAGGGTGAGAATCCCGT  385033

Query  712     GCGATGAGATGACCCGGGTCTGTGTAAAGTTCCTTCGACGAGTCGAGTTGTTTGGGAATG  771
               ||||||||||||||| |||| |||||||||||||||||||||||||||||||||||||||
Sbjct  385034  GCGATGAGATGACCCAGGTCCGTGTAAAGTTCCTTCGACGAGTCGAGTTGTTTGGGAATG  385093

Query  772     CAGCTCTAAGTGGGTGGTAAATTCCATCTAAAGCTAAATATTGGCGAGAGACCGATAGCG  831
               ||||||||||||||||||||||||||||||||||||||||||||||||||||||||||||
Sbjct  385094  CAGCTCTAAGTGGGTGGTAAATTCCATCTAAAGCTAAATATTGGCGAGAGACCGATAGCG  385153

Query  832     AACAAGTACAGTGATGGAAAGATGAAAAGAACTTTGAAAAGAGAGTGAAAAAGTACGTGA  891
               ||||||||||||||||||||||||||||||||||||||||||||||||||||||||||||
Sbjct  385154  AACAAGTACAGTGATGGAAAGATGAAAAGAACTTTGAAAAGAGAGTGAAAAAGTACGTGA  385213

Query  892     AATTGTTGAAAGGGAAGGGCTTGAGATCAGACTTGGTATTTTGCATGCTGCT-CTCTCGG  950
               |||||||||||||||||||||||||||||||||||| |||||||||| |||| || ||||
Sbjct  385214  AATTGTTGAAAGGGAAGGGCTTGAGATCAGACTTGGCATTTTGCATGTTGCTTCT-TCGG  385272

Query  951     GGGCGGCCGCTGCGGTTTACCGGGCCAGCATCGGTTTGGAGCGGCAGGATAATGGCGGAG  1010
               |||||||| |||||||||  |||||||||||| |||||| ||||||||| ||| |||  |
Sbjct  385273  GGGCGGCCTCTGCGGTTTGTCGGGCCAGCATCAGTTTGG-GCGGCAGGACAATCGCGTGG  385331

Query  1011    GAATGTGGCACGGCTTCTGCTGTGTGTTATAGCCTCTGACGATACTGCCAGCCTAGACCG  1070
               |||||||||||||| || ||||||||||||||||   |  |||||||||||||||||| |
Sbjct  385332  GAATGTGGCACGGCCTCGGCTGTGTGTTATAGCCCGCGTGGATACTGCCAGCCTAGACTG  385391

Query  1071    AGGACTGCGGTTTTTAACCTAGGATGTTGGCATAATGATCTTAAGTCGCCCGTCTTGAAA  1130
               ||||||||||||| | ||||||||||||||||||||||||||||||||||||||||||||
Sbjct  385392  AGGACTGCGGTTTAT-ACCTAGGATGTTGGCATAATGATCTTAAGTCGCCCGTCTTGAAA  385450

Query  1131    CACGGACCAAGGAGTCTAACGTCTATGCGAGTGTTTGGGTGTAAAACCCGTACGCGTAAT  1190
               ||||||||||||||||||||||||||||||||||||||||||||||||||||||||||||
Sbjct  385451  CACGGACCAAGGAGTCTAACGTCTATGCGAGTGTTTGGGTGTAAAACCCGTACGCGTAAT  385510

Query  1191    GAAAGTGAACGAAGGTGGGGGCCCATT--AGGGTGCACCATCGACCGATCCTGATGTGTT  1248
               ||||||||||| ||||||||||||  |   ||||||||||||||||||||||||||| ||
Sbjct  385511  GAAAGTGAACGTAGGTGGGGGCCCTCTCGGGGGTGCACCATCGACCGATCCTGATGTCTT  385570

Query  1249    CGGATGGATTTGAGTAAGAGCATAGCTGTTGGGACCCGAAAGATGGTGAACTATGCCTGA  1308
               ||||||||||||||||||||||||||||||||||||||||||||||||||||||||||||
Sbjct  385571  CGGATGGATTTGAGTAAGAGCATAGCTGTTGGGACCCGAAAGATGGTGAACTATGCCTGA  385630

Query  1309    ATAGGGTGAAGCCAGAGGAAACTCTGGTGGAGGCTCGTAGCGGTTCTGACGTGCAAATCG  1368
               ||||||||||||||||||||||||||||||||||||||||||||||||||||||||||||
Sbjct  385631  ATAGGGTGAAGCCAGAGGAAACTCTGGTGGAGGCTCGTAGCGGTTCTGACGTGCAAATCG  385690

Query  1369    ATCGTCGAATTTGGGTATAGGGGCGAAAGACTAATCGAACCATCTAGTAGCTGGTTCCTG  1428
               ||||||||||||||||||||||||||||||||||||||||||||||||||||||||||||
Sbjct  385691  ATCGTCGAATTTGGGTATAGGGGCGAAAGACTAATCGAACCATCTAGTAGCTGGTTCCTG  385750

Query  1429    CCGAAGTTTCCCTCAGGATAGCAGAAGCTCGTATCAGTTTTATGAGGTAAAGCGAATGAT  1488
               ||||||||||||||||||||||||||||||||||||||||||||||||||||||||||||
Sbjct  385751  CCGAAGTTTCCCTCAGGATAGCAGAAGCTCGTATCAGTTTTATGAGGTAAAGCGAATGAT  385810

Query  1489    TAGAAGTCTTGGGGTTGAAATGACCTTAACTTATTCTCAAACTTTAAATATGTAAGAAGT  1548
               ||||||| ||||||||||||||||||||||||||||||||||||||||||||||||||||
Sbjct  385811  TAGAAGTATTGGGGTTGAAATGACCTTAACTTATTCTCAAACTTTAAATATGTAAGAAGT  385870

Query  1549    CCTTGTTGCTTAATTGAACGTGGACAATTGAATGAAGAGCTTTTAGTGGGCCATTTTTGG  1608
               ||||||||||||||||||||||||||||||||||||||||||||||||||||||||||||
Sbjct  385871  CCTTGTTGCTTAATTGAACGTGGACAATTGAATGAAGAGCTTTTAGTGGGCCATTTTTGG  385930

Query  1609    TAAGCAGAACTGGCGATGCGGGATGAACCGAACGTGAAGTTAAAGTGCCGGAATGCACGC  1668
               ||||||||||||||||||||||||||||||||||||||||||||||||||||||||||||
Sbjct  385931  TAAGCAGAACTGGCGATGCGGGATGAACCGAACGTGAAGTTAAAGTGCCGGAATGCACGC  385990

Query  1669    TCATCAGACACCACAAAAGGTGTTAGTTCATCTAGACAGCCGGACGGTGGCCATGGAAGT  1728
               ||||||||||||||||||||||||||||||||||||||||||||||||||||||||||||
Sbjct  385991  TCATCAGACACCACAAAAGGTGTTAGTTCATCTAGACAGCCGGACGGTGGCCATGGAAGT  386050

Query  1729    CGGAATCCGCTAAGGAGTGTGTAACAACTCACCGGCCGAATGAACTAGCCCTGAAAATGG  1788
               ||||||||||||||||||||||||||||||||||||||||||||||||||||||||||||
Sbjct  386051  CGGAATCCGCTAAGGAGTGTGTAACAACTCACCGGCCGAATGAACTAGCCCTGAAAATGG  386110

Query  1789    ATGGCGCTCAAGCGTGCTACTTATACTTCACCGTGATTGCTGTTT-TGACGCTTTCACGA  1847
               |||||||||||||||||||||||||||||||||||||||||| || ||| ||||||||||
Sbjct  386111  ATGGCGCTCAAGCGTGCTACTTATACTTCACCGTGATTGCTGATTATGATGCTTTCACGA  386170

Query  1848    GTAGGCAGGCGTGGAGGTCAGTGACGAAGCCTTTGCTGTAAAGCTGGGTCGAACGGCCTC  1907
               |||||||||||||||||||||||| |||||||||||||||||||||||||||||||||||
Sbjct  386171  GTAGGCAGGCGTGGAGGTCAGTGAAGAAGCCTTTGCTGTAAAGCTGGGTCGAACGGCCTC  386230

Query  1908    TAGTGC  1913
               ||||||
Sbjct  386231  TAGTGC  386236


>CAJVQF010000008.1 Candida sanyaensis strain UCD423 genome assembly, contig: scaffold8, 
whole genome shotgun sequence
Length=521259

 Score = 2780 bits (1505),  Expect = 0.0
 Identities = 1795/1930 (93%), Gaps = 39/1930 (2%)
 Strand=Plus/Minus

Query  1      CAAGGTTTCCGTAGGTGAACCTGCGGAAGGATCATTACTGATTTGCTTAATTGCACCACA  60
              ||||||||||||||||||||||||||||||||||||||||||||||||||||||||||||
Sbjct  54186  CAAGGTTTCCGTAGGTGAACCTGCGGAAGGATCATTACTGATTTGCTTAATTGCACCACA  54127

Query  61     TGTGTTTTTCTTTGAAACAAAC-TTGCTTTGGCGG-TGG-G-CCCAGCCTGCCGCCAGAG  116
              |||||||||  ||||   |||| ||||||||||||  || |    |  || |||||||||
Sbjct  54126  TGTGTTTTTTATTGATTAAAACTTTGCTTTGGCGGCAGGAGTAAAATTCTACCGCCAGAG  54067

Query  117    GTCTA-AACTTACAACC-AATTTTTTATCAACTTGTCACACCAGATT-ATTA--CT--AA  169
              || || ||| || |||| || |||||||  ||  |||| ||  |||| ||||   |  ||
Sbjct  54066  GT-TATAAC-TA-AACCAAACTTTTTATTTAC-AGTCAAACTTGATTTATTATTATAAAA  54011

Query  170    TAGTCAAAACTTTCAACAACGGATCTCTTGGTTCTCGCATCGATGAAGAACGCAGCGAAA  229
              ||||||||||||||||||||||||||||||||||||||||||||||||||||||||||||
Sbjct  54010  TAGTCAAAACTTTCAACAACGGATCTCTTGGTTCTCGCATCGATGAAGAACGCAGCGAAA  53951

Query  230    TGCGATACGTAATATGAATTGCAGATATTCGTGAATCATCGAATCTTTGAACGCACATTG  289
              ||||||||||||||||||||||||||||||||||||||||||||||||||||||||||||
Sbjct  53950  TGCGATACGTAATATGAATTGCAGATATTCGTGAATCATCGAATCTTTGAACGCACATTG  53891

Query  290    CGCCCTCTGGTATTCCGGAGGGCATGCCTGTTTGAGCGTCGTTTCTCCCTCAAACCGCTG  349
              |||||| |||||||||  |||||||||||||||||||||| |||||||||||||||  ||
Sbjct  53890  CGCCCTTTGGTATTCCAAAGGGCATGCCTGTTTGAGCGTCATTTCTCCCTCAAACCCTTG  53831

Query  350    GGTTTGGTGTTGAGCAATACGACTTGGGTTTGCTTGAAAGACGGTA-GTGGTAAGGCGGG  408
              ||||||||||||||||||||| | | |||||| |||||||| | || |||| ||  |   
Sbjct  53830  GGTTTGGTGTTGAGCAATACG-C-TAGGTTTGTTTGAAAGATGTTACGTGG-AA-AC---  53778

Query  409    ATCGCTTTGACAATGGCTTAGGTCTAACCAAAAACATTGCTTGCGGCGGTAACGTCCACC  468
               |  | || | |  | ||||||| || ||||||| |  ||||||     ||  | |||| 
Sbjct  53777  -TTTC-TT-A-AGCGACTTAGGTTTATCCAAAAA-A-CGCTTGC--TATTAGTGGCCACA  53726

Query  469    ACGTATATCTTCAAAC-TTTGACCTCAAATCAGGTAGGACTACCCGCTGAACTTAAGCAT  527
              ||   | | || |||| |||||||||||||||||||||||||||||||||||||||||||
Sbjct  53725  ACAACTTTTTTTAAACTTTTGACCTCAAATCAGGTAGGACTACCCGCTGAACTTAAGCAT  53666

Query  528    ATCAATAAGCGGAGGAAAAGAAACCAACAGGGATTGCCTCAGTAGCGGCGAGTGAAGCGG  587
              ||||||||||||||||||||||||||||||||||||||| ||||||||||||||||||||
Sbjct  53665  ATCAATAAGCGGAGGAAAAGAAACCAACAGGGATTGCCTTAGTAGCGGCGAGTGAAGCGG  53606

Query  588    CAAAAGCTCAAATTTGAAATCTGGCGTCTTT-GGCGTCCGAGTTGTAATTTGAAGAAGGT  646
              ||||||||||||||||||||||||| |||||  | |||||||||||||||||||||||||
Sbjct  53605  CAAAAGCTCAAATTTGAAATCTGGC-TCTTTCAGAGTCCGAGTTGTAATTTGAAGAAGGT  53547

Query  647    ATCTTTGGGCCCGGCTCTTGTCTATGTTCCTTGGAACAGGACGTCACAGAGGGTGAGAAT  706
              ||||||||| | |||||||||||||||| |||||||||| ||||||||||||||||||||
Sbjct  53546  ATCTTTGGGTCTGGCTCTTGTCTATGTTTCTTGGAACAGAACGTCACAGAGGGTGAGAAT  53487

Query  707    CCCGTGCGATGAGATGACCCGGGTCTGTGTAAAGTTCCTTCGACGAGTCGAGTTGTTTGG  766
              ||||||||||||||||| || || || |||||||||||||||| ||||||||||||||||
Sbjct  53486  CCCGTGCGATGAGATGATCCAGGCCTATGTAAAGTTCCTTCGAAGAGTCGAGTTGTTTGG  53427

Query  767    GAATGCAGCTCTAAGTGGGTGGTAAATTCCATCTAAAGCTAAATATTGGCGAGAGACCGA  826
              ||||||||||||||||||||||||||||||||||||||||||||||||||||||||||||
Sbjct  53426  GAATGCAGCTCTAAGTGGGTGGTAAATTCCATCTAAAGCTAAATATTGGCGAGAGACCGA  53367

Query  827    TAGCGAACAAGTACAGTGATGGAAAGATGAAAAGAACTTTGAAAAGAGAGTGAAAAAGTA  886
              ||||||||||||||||||||||||||||||||||||||||||||||||||||||||||||
Sbjct  53366  TAGCGAACAAGTACAGTGATGGAAAGATGAAAAGAACTTTGAAAAGAGAGTGAAAAAGTA  53307

Query  887    CGTGAAATTGTTGAAAGGGAAGGGCTTGAGATCAGACTTGGTATTTTGCATGCTGCT-CT  945
              |||||||||||||||||||||||||||||||||||||||||||||||| ||| | || ||
Sbjct  53306  CGTGAAATTGTTGAAAGGGAAGGGCTTGAGATCAGACTTGGTATTTTGTATGTTACTTCT  53247

Query  946    CTCGGGGGCGGCCGCTGCGGTTTACCGGGCCAGCATCGGTTTGGAGCGGCAGGATAATGG  1005
               ||||||| |||| || | |||||||||||||||||| |||||| |||| |||| ||| |
Sbjct  53246  -TCGGGGGTGGCCTCTACAGTTTACCGGGCCAGCATCAGTTTGG-GCGGTAGGAGAATTG  53189

Query  1006   CGGAGGAATGTGGCACGGCTTCTGCTGTGTGTTATAGCCTCTGACGATACTGCCAGCCTA  1065
              ||  ||||||||||||| |||| | |||||||||||||||  |  |||||||||||||||
Sbjct  53188  CGATGGAATGTGGCACGACTTCGGTTGTGTGTTATAGCCTTCGTAGATACTGCCAGCCTA  53129

Query  1066   GACCGAGGACTGCGGTTTTTAACCTAGGATGTTGGCATAATGATCTTAAGTCGCCCGTCT  1125
              ||| |||||||||||||||  |||||||||||||||||||||||||||||||||||||||
Sbjct  53128  GACTGAGGACTGCGGTTTTATACCTAGGATGTTGGCATAATGATCTTAAGTCGCCCGTCT  53069

Query  1126   TGAAACACGGACCAAGGAGTCTAACGTCTATGCGAGTGTTTGGGTGTAAAACCCGTACGC  1185
              ||||||||||||||||||||||||||||||||||||||||||||||| ||||||||||||
Sbjct  53068  TGAAACACGGACCAAGGAGTCTAACGTCTATGCGAGTGTTTGGGTGTTAAACCCGTACGC  53009

Query  1186   GTAATGAAAGTGAACGAAGGTGGGGGCCCATTAGGGTGCACCATCGACCGATCCTGATGT  1245
              |||||||||||||||| |||||||||||| |  |||||||||||||||||||||||||||
Sbjct  53008  GTAATGAAAGTGAACGTAGGTGGGGGCCCGTATGGGTGCACCATCGACCGATCCTGATGT  52949

Query  1246   GTTCGGATGGATTTGAGTAAGAGCATAGCTGTTGGGACCCGAAAGATGGTGAACTATGCC  1305
               |||||||||||||||||||||||||||||||||||||||||||||||||||||||||||
Sbjct  52948  CTTCGGATGGATTTGAGTAAGAGCATAGCTGTTGGGACCCGAAAGATGGTGAACTATGCC  52889

Query  1306   TGAATAGGGTGAAGCCAGAGGAAACTCTGGTGGAGGCTCGTAGCGGTTCTGACGTGCAAA  1365
              ||||||||||||||||||||||||||||||||||||||||||||||||||||||||||||
Sbjct  52888  TGAATAGGGTGAAGCCAGAGGAAACTCTGGTGGAGGCTCGTAGCGGTTCTGACGTGCAAA  52829

Query  1366   TCGATCGTCGAATTTGGGTATAGGGGCGAAAGACTAATCGAACCATCTAGTAGCTGGTTC  1425
              ||||||||||||||||||||||||||||||||||||||||||||||||||||||||||||
Sbjct  52828  TCGATCGTCGAATTTGGGTATAGGGGCGAAAGACTAATCGAACCATCTAGTAGCTGGTTC  52769

Query  1426   CTGCCGAAGTTTCCCTCAGGATAGCAGAAGCTCGTATCAGTTTTATGAGGTAAAGCGAAT  1485
              ||||||||||||||||||||||||||||||||||||||||||||||||||||||||||||
Sbjct  52768  CTGCCGAAGTTTCCCTCAGGATAGCAGAAGCTCGTATCAGTTTTATGAGGTAAAGCGAAT  52709

Query  1486   GATTAGAAGTCTTGGGGTTGAAATGACCTTAACTTATTCTCAAACTTTAAATATGTAAGA  1545
              ||||||||||||||||||||||||||||||||||||||||||||||||||||||||||||
Sbjct  52708  GATTAGAAGTCTTGGGGTTGAAATGACCTTAACTTATTCTCAAACTTTAAATATGTAAGA  52649

Query  1546   AGTCCTTGTTGCTTAATTGAACGTGGACAATTGAATGAAGAGCTTTTAGTGGGCCATTTT  1605
              ||||||||||||||||||||||||||||||||||||||||||||||||||||||||||||
Sbjct  52648  AGTCCTTGTTGCTTAATTGAACGTGGACAATTGAATGAAGAGCTTTTAGTGGGCCATTTT  52589

Query  1606   TGGTAAGCAGAACTGGCGATGCGGGATGAACCGAACGTGAAGTTAAAGTGCCGGAATGCA  1665
              ||||||||||||||||||||||||||||||||||||||||||||||||||||||||||||
Sbjct  52588  TGGTAAGCAGAACTGGCGATGCGGGATGAACCGAACGTGAAGTTAAAGTGCCGGAATGCA  52529

Query  1666   CGCTCATCAGACACCACAAAAGGTGTTAGTTCATCTAGACAGCCGGACGGTGGCCATGGA  1725
              ||||||||||||||||||||||||||||||||||||||||||||||||||||||||||||
Sbjct  52528  CGCTCATCAGACACCACAAAAGGTGTTAGTTCATCTAGACAGCCGGACGGTGGCCATGGA  52469

Query  1726   AGTCGGAATCCGCTAAGGAGTGTGTAACAACTCACCGGCCGAATGAACTAGCCCTGAAAA  1785
              ||||||||||||||||||||||||||||||||||||||||||||||||||||||||||||
Sbjct  52468  AGTCGGAATCCGCTAAGGAGTGTGTAACAACTCACCGGCCGAATGAACTAGCCCTGAAAA  52409

Query  1786   TGGATGGCGCTCAAGCGTGCTACTTATACTTCACCGTGATTGCTG-TTT-TGACGCTTTC  1843
              ||||||||||||||||||||||||||||||||||||||||||||  ||| ||| ||||||
Sbjct  52408  TGGATGGCGCTCAAGCGTGCTACTTATACTTCACCGTGATTGCTAATTTATGATGCTTTC  52349

Query  1844   ACGAGTAGGCAGGCGTGGAGGTCAGTGACGAAGCCTTTGCTGTAAAGCTGGGTCGAACGG  1903
              |||||||||||||||||||||||||||| |||||||||||||||||||||||||||||||
Sbjct  52348  ACGAGTAGGCAGGCGTGGAGGTCAGTGAAGAAGCCTTTGCTGTAAAGCTGGGTCGAACGG  52289

Query  1904   CCTCTAGTGC  1913
              ||||||||||
Sbjct  52288  CCTCTAGTGC  52279


 Score = 2776 bits (1503),  Expect = 0.0
 Identities = 1796/1932 (93%), Gaps = 41/1932 (2%)
 Strand=Plus/Minus

Query  1      CAAGGTTTCCGTAGGTGAACCTGCGGAAGGATCATTACTGATTTGCTTAATTGCACCACA  60
              ||||||||||||||||||||||||||||||||||||||||||||||||||||||||||||
Sbjct  64447  CAAGGTTTCCGTAGGTGAACCTGCGGAAGGATCATTACTGATTTGCTTAATTGCACCACA  64388

Query  61     TGTGTTTTT-CT-TTGAAACAAAC-TTGCTTTGGCGG-TGG-G-CCCAGCCTGCCGCCAG  114
              |||||||||  | ||||   |||| ||||||||||||  || |    |  || |||||||
Sbjct  64387  TGTGTTTTTTTTATTGATTAAAACTTTGCTTTGGCGGCAGGAGTAAAATTCTACCGCCAG  64328

Query  115    AGGTCTA-AACTTACAACC-AATTTTTTATCAACTTGTCACACCAGATT-ATTA--CT--  167
              |||| || ||| || |||| || |||||||  ||  |||| ||  |||| ||||   |  
Sbjct  64327  AGGT-TATAAC-TA-AACCAAACTTTTTATTTAC-AGTCAAACTTGATTTATTATTATAA  64272

Query  168    AATAGTCAAAACTTTCAACAACGGATCTCTTGGTTCTCGCATCGATGAAGAACGCAGCGA  227
              ||||||||||||||||||||||||||||||||||||||||||||||||||||||||||||
Sbjct  64271  AATAGTCAAAACTTTCAACAACGGATCTCTTGGTTCTCGCATCGATGAAGAACGCAGCGA  64212

Query  228    AATGCGATACGTAATATGAATTGCAGATATTCGTGAATCATCGAATCTTTGAACGCACAT  287
              ||||||||||||||||||||||||||||||||||||||||||||||||||||||||||||
Sbjct  64211  AATGCGATACGTAATATGAATTGCAGATATTCGTGAATCATCGAATCTTTGAACGCACAT  64152

Query  288    TGCGCCCTCTGGTATTCCGGAGGGCATGCCTGTTTGAGCGTCGTTTCTCCCTCAAACCGC  347
              |||||||| |||||||||  |||||||||||||||||||||| |||||||||||||||  
Sbjct  64151  TGCGCCCTTTGGTATTCCAAAGGGCATGCCTGTTTGAGCGTCATTTCTCCCTCAAACCCT  64092

Query  348    TGGGTTTGGTGTTGAGCAATACGACTTGGGTTTGCTTGAAAGACGGTA-GTGGTAAGGCG  406
              ||||||||||||||||||||||| | | |||||| |||||||| | || |||| ||  | 
Sbjct  64091  TGGGTTTGGTGTTGAGCAATACG-C-TAGGTTTGTTTGAAAGATGTTACGTGG-AA-AC-  64037

Query  407    GGATCGCTTTGACAATGGCTTAGGTCTAACCAAAAACATTGCTTGCGGCGGTAACGTCCA  466
                 |  | || | |  | ||||||| || ||||||| |  ||||||     ||  | |||
Sbjct  64036  ---TTTC-TT-A-AGCGACTTAGGTTTATCCAAAAA-A-CGCTTGC--TATTAGTGGCCA  63987

Query  467    CCACGTATATCTTCAAAC-TTTGACCTCAAATCAGGTAGGACTACCCGCTGAACTTAAGC  525
              | ||   | | || |||| |||||||||||||||||||||||||||||||||||||||||
Sbjct  63986  CAACAACTTTTTTTAAACTTTTGACCTCAAATCAGGTAGGACTACCCGCTGAACTTAAGC  63927

Query  526    ATATCAATAAGCGGAGGAAAAGAAACCAACAGGGATTGCCTCAGTAGCGGCGAGTGAAGC  585
              ||||||||||||||||||||||||||||||||||||||||| ||||||||||||||||||
Sbjct  63926  ATATCAATAAGCGGAGGAAAAGAAACCAACAGGGATTGCCTTAGTAGCGGCGAGTGAAGC  63867

Query  586    GGCAAAAGCTCAAATTTGAAATCTGGCGTCTTT-GGCGTCCGAGTTGTAATTTGAAGAAG  644
              ||||||||||||||||||||||||||| |||||  | |||||||||||||||||||||||
Sbjct  63866  GGCAAAAGCTCAAATTTGAAATCTGGC-TCTTTCAGAGTCCGAGTTGTAATTTGAAGAAG  63808

Query  645    GTATCTTTGGGCCCGGCTCTTGTCTATGTTCCTTGGAACAGGACGTCACAGAGGGTGAGA  704
              ||||||||||| | |||||||||||||||| |||||||||| ||||||||||||||||||
Sbjct  63807  GTATCTTTGGGTCTGGCTCTTGTCTATGTTTCTTGGAACAGAACGTCACAGAGGGTGAGA  63748

Query  705    ATCCCGTGCGATGAGATGACCCGGGTCTGTGTAAAGTTCCTTCGACGAGTCGAGTTGTTT  764
              ||||||||||||||||||| || || || |||||||||||||||| ||||||||||||||
Sbjct  63747  ATCCCGTGCGATGAGATGATCCAGGCCTATGTAAAGTTCCTTCGAAGAGTCGAGTTGTTT  63688

Query  765    GGGAATGCAGCTCTAAGTGGGTGGTAAATTCCATCTAAAGCTAAATATTGGCGAGAGACC  824
              ||||||||||||||||||||||||||||||||||||||||||||||||||||||||||||
Sbjct  63687  GGGAATGCAGCTCTAAGTGGGTGGTAAATTCCATCTAAAGCTAAATATTGGCGAGAGACC  63628

Query  825    GATAGCGAACAAGTACAGTGATGGAAAGATGAAAAGAACTTTGAAAAGAGAGTGAAAAAG  884
              ||||||||||||||||||||||||||||||||||||||||||||||||||||||||||||
Sbjct  63627  GATAGCGAACAAGTACAGTGATGGAAAGATGAAAAGAACTTTGAAAAGAGAGTGAAAAAG  63568

Query  885    TACGTGAAATTGTTGAAAGGGAAGGGCTTGAGATCAGACTTGGTATTTTGCATGCTGCT-  943
              |||||||||||||||||||||||||||||||||||||||||||||||||| ||| | || 
Sbjct  63567  TACGTGAAATTGTTGAAAGGGAAGGGCTTGAGATCAGACTTGGTATTTTGTATGTTACTT  63508

Query  944    CTCTCGGGGGCGGCCGCTGCGGTTTACCGGGCCAGCATCGGTTTGGAGCGGCAGGATAAT  1003
              || ||||||| |||| || | |||||||||||||||||| |||||| |||| |||| |||
Sbjct  63507  CT-TCGGGGGTGGCCTCTACAGTTTACCGGGCCAGCATCAGTTTGG-GCGGTAGGAGAAT  63450

Query  1004   GGCGGAGGAATGTGGCACGGCTTCTGCTGTGTGTTATAGCCTCTGACGATACTGCCAGCC  1063
               |||  ||||||||||||| |||| | |||||||||||||||  |  |||||||||||||
Sbjct  63449  TGCGATGGAATGTGGCACGACTTCGGTTGTGTGTTATAGCCTTCGTAGATACTGCCAGCC  63390

Query  1064   TAGACCGAGGACTGCGGTTTTTAACCTAGGATGTTGGCATAATGATCTTAAGTCGCCCGT  1123
              ||||| |||||||||||||||  |||||||||||||||||||||||||||||||||||||
Sbjct  63389  TAGACTGAGGACTGCGGTTTTATACCTAGGATGTTGGCATAATGATCTTAAGTCGCCCGT  63330

Query  1124   CTTGAAACACGGACCAAGGAGTCTAACGTCTATGCGAGTGTTTGGGTGTAAAACCCGTAC  1183
              ||||||||||||||||||||||||||||||||||||||||||||||||| ||||||||||
Sbjct  63329  CTTGAAACACGGACCAAGGAGTCTAACGTCTATGCGAGTGTTTGGGTGTTAAACCCGTAC  63270

Query  1184   GCGTAATGAAAGTGAACGAAGGTGGGGGCCCATTAGGGTGCACCATCGACCGATCCTGAT  1243
              |||||||||||||||||| |||||||||||| |  |||||||||||||||||||||||||
Sbjct  63269  GCGTAATGAAAGTGAACGTAGGTGGGGGCCCGTATGGGTGCACCATCGACCGATCCTGAT  63210

Query  1244   GTGTTCGGATGGATTTGAGTAAGAGCATAGCTGTTGGGACCCGAAAGATGGTGAACTATG  1303
              || |||||||||||||||||||||||||||||||||||||||||||||||||||||||||
Sbjct  63209  GTCTTCGGATGGATTTGAGTAAGAGCATAGCTGTTGGGACCCGAAAGATGGTGAACTATG  63150

Query  1304   CCTGAATAGGGTGAAGCCAGAGGAAACTCTGGTGGAGGCTCGTAGCGGTTCTGACGTGCA  1363
              ||||||||||||||||||||||||||||||||||||||||||||||||||||||||||||
Sbjct  63149  CCTGAATAGGGTGAAGCCAGAGGAAACTCTGGTGGAGGCTCGTAGCGGTTCTGACGTGCA  63090

Query  1364   AATCGATCGTCGAATTTGGGTATAGGGGCGAAAGACTAATCGAACCATCTAGTAGCTGGT  1423
              ||||||||||||||||||||||||||||||||||||||||||||||||||||||||||||
Sbjct  63089  AATCGATCGTCGAATTTGGGTATAGGGGCGAAAGACTAATCGAACCATCTAGTAGCTGGT  63030

Query  1424   TCCTGCCGAAGTTTCCCTCAGGATAGCAGAAGCTCGTATCAGTTTTATGAGGTAAAGCGA  1483
              ||||||||||||||||||||||||||||||||||||||||||||||||||||||||||||
Sbjct  63029  TCCTGCCGAAGTTTCCCTCAGGATAGCAGAAGCTCGTATCAGTTTTATGAGGTAAAGCGA  62970

Query  1484   ATGATTAGAAGTCTTGGGGTTGAAATGACCTTAACTTATTCTCAAACTTTAAATATGTAA  1543
              ||||||||||||||||||||||||||||||||||||||||||||||||||||||||||||
Sbjct  62969  ATGATTAGAAGTCTTGGGGTTGAAATGACCTTAACTTATTCTCAAACTTTAAATATGTAA  62910

Query  1544   GAAGTCCTTGTTGCTTAATTGAACGTGGACAATTGAATGAAGAGCTTTTAGTGGGCCATT  1603
              ||||||||||||||||||||||||||||||||||||||||||||||||||||||||||||
Sbjct  62909  GAAGTCCTTGTTGCTTAATTGAACGTGGACAATTGAATGAAGAGCTTTTAGTGGGCCATT  62850

Query  1604   TTTGGTAAGCAGAACTGGCGATGCGGGATGAACCGAACGTGAAGTTAAAGTGCCGGAATG  1663
              ||||||||||||||||||||||||||||||||||||||||||||||||||||||||||||
Sbjct  62849  TTTGGTAAGCAGAACTGGCGATGCGGGATGAACCGAACGTGAAGTTAAAGTGCCGGAATG  62790

Query  1664   CACGCTCATCAGACACCACAAAAGGTGTTAGTTCATCTAGACAGCCGGACGGTGGCCATG  1723
              ||||||||||||||||||||||||||||||||||||||||||||||||||||||||||||
Sbjct  62789  CACGCTCATCAGACACCACAAAAGGTGTTAGTTCATCTAGACAGCCGGACGGTGGCCATG  62730

Query  1724   GAAGTCGGAATCCGCTAAGGAGTGTGTAACAACTCACCGGCCGAATGAACTAGCCCTGAA  1783
              ||||||||||||||||||||||||||||||||||||||||||||||||||||||||||||
Sbjct  62729  GAAGTCGGAATCCGCTAAGGAGTGTGTAACAACTCACCGGCCGAATGAACTAGCCCTGAA  62670

Query  1784   AATGGATGGCGCTCAAGCGTGCTACTTATACTTCACCGTGATTGCTG-TTT-TGACGCTT  1841
              ||||||||||||||||||||||||||||||||||||||||||||||  ||| ||| ||||
Sbjct  62669  AATGGATGGCGCTCAAGCGTGCTACTTATACTTCACCGTGATTGCTAATTTATGATGCTT  62610

Query  1842   TCACGAGTAGGCAGGCGTGGAGGTCAGTGACGAAGCCTTTGCTGTAAAGCTGGGTCGAAC  1901
              |||||||||||||||||||||||||||||| |||||||||||||||||||||||||||||
Sbjct  62609  TCACGAGTAGGCAGGCGTGGAGGTCAGTGAAGAAGCCTTTGCTGTAAAGCTGGGTCGAAC  62550

Query  1902   GGCCTCTAGTGC  1913
              ||||||||||||
Sbjct  62549  GGCCTCTAGTGC  62538


 Score = 2776 bits (1503),  Expect = 0.0
 Identities = 1797/1933 (93%), Gaps = 44/1933 (2%)
 Strand=Plus/Minus

Query  1      CAAGGTTTCCGTAGGTGAACCTGCGGAAGGATCATTACTGATTTGCTTAATTGCACCACA  60
              ||||||||||||||||||||||||||||||||||||||||||||||||||||||||||||
Sbjct  84992  CAAGGTTTCCGTAGGTGAACCTGCGGAAGGATCATTACTGATTTGCTTAATTGCACCACA  84933

Query  61     TGTGTTTTTCT-TTGAAACAAAC-TTGCTTTGGCGG-TGG-G-CCCAGCCTGCCGCCAGA  115
              ||||||||| | ||||   |||| ||||||||||||  || |    |  || ||||||||
Sbjct  84932  TGTGTTTTTTTATTGATTAAAACTTTGCTTTGGCGGCAGGAGTAAAATTCTACCGCCAGA  84873

Query  116    GGTCTA-AACTTACAACC-AATTTTTTA-TCAACTTGTCACACCAGATT-ATTA--CT--  167
              ||| || ||| || |||| || |||||| |  ||  |||| ||  |||| ||||   |  
Sbjct  84872  GGT-TATAAC-TA-AACCAAACTTTTTATTTTAC-AGTCAAACTTGATTTATTATTATAA  84817

Query  168    AATAGTCAAAACTTTCAACAACGGATCTCTTGGTTCTCGCATCGATGAAGAACGCAGCGA  227
              ||||||||||||||||||||||||||||||||||||||||||||||||||||||||||||
Sbjct  84816  AATAGTCAAAACTTTCAACAACGGATCTCTTGGTTCTCGCATCGATGAAGAACGCAGCGA  84757

Query  228    AATGCGATACGTAATATGAATTGCAGATATTCGTGAATCATCGAATCTTTGAACGCACAT  287
              ||||||||||||||||||||||||||||||||||||||||||||||||||||||||||||
Sbjct  84756  AATGCGATACGTAATATGAATTGCAGATATTCGTGAATCATCGAATCTTTGAACGCACAT  84697

Query  288    TGCGCCCTCTGGTATTCCGGAGGGCATGCCTGTTTGAGCGTCGTTTCTCCCTCAAACCGC  347
              |||||||| |||||||||  |||||||||||||||||||||| ||||||||||||||| |
Sbjct  84696  TGCGCCCTTTGGTATTCCAAAGGGCATGCCTGTTTGAGCGTCATTTCTCCCTCAAACCCC  84637

Query  348    TGGGTTTGGTGTTGAGCAATACGACTTGGGTTTGCTTGAAAGACGGTA-GTGGTAAGGCG  406
              ||||||||||||||||||||||| ||  |||||| |||||||| | || |||| ||  | 
Sbjct  84636  TGGGTTTGGTGTTGAGCAATACG-CTA-GGTTTGTTTGAAAGATGTTACGTGGAAA--CT  84581

Query  407    GGATCGCTTTGACAATGGCTTAGGTCTAACCAAAAACATTGCTTGCGGCGGTAACGTCCA  466
                 ||  ||  | |  | ||||||| || ||||||| |  ||||||     ||  | |||
Sbjct  84580  T--TC--TT--A-AGCGACTTAGGTTTATCCAAAAA-AC-GCTTGCTAT--TAGTGGCCA  84532

Query  467    CCACG-TATATCTTCAAACTTT-GACCTCAAATCAGGTAGGACTACCCGCTGAACTTAAG  524
              | ||  ||| | || ||||||| |||||||||||||||||||||||||||||||||||||
Sbjct  84531  CAACAATATTTTTTTAAACTTTTGACCTCAAATCAGGTAGGACTACCCGCTGAACTTAAG  84472

Query  525    CATATCAATAAGCGGAGGAAAAGAAACCAACAGGGATTGCCTCAGTAGCGGCGAGTGAAG  584
              |||||||||||||||||||||||||||||||||||||||||| |||||||||||||||||
Sbjct  84471  CATATCAATAAGCGGAGGAAAAGAAACCAACAGGGATTGCCTTAGTAGCGGCGAGTGAAG  84412

Query  585    CGGCAAAAGCTCAAATTTGAAATCTGGCGTCTTTG-GCGTCCGAGTTGTAATTTGAAGAA  643
              |||||||||||||||||||||||||||| |||||  | ||||||||||||||||||||||
Sbjct  84411  CGGCAAAAGCTCAAATTTGAAATCTGGC-TCTTTCAGAGTCCGAGTTGTAATTTGAAGAA  84353

Query  644    GGTATCTTTGGGCCCGGCTCTTGTCTATGTTCCTTGGAACAGGACGTCACAGAGGGTGAG  703
              |||||||||||| | |||||||||||||||| |||||||||| |||||||||||||||||
Sbjct  84352  GGTATCTTTGGGTCTGGCTCTTGTCTATGTTTCTTGGAACAGAACGTCACAGAGGGTGAG  84293

Query  704    AATCCCGTGCGATGAGATGACCCGGGTCTGTGTAAAGTTCCTTCGACGAGTCGAGTTGTT  763
              |||||||||||||||||||| || || || |||||||||||||||| |||||||||||||
Sbjct  84292  AATCCCGTGCGATGAGATGATCCAGGCCTATGTAAAGTTCCTTCGAAGAGTCGAGTTGTT  84233

Query  764    TGGGAATGCAGCTCTAAGTGGGTGGTAAATTCCATCTAAAGCTAAATATTGGCGAGAGAC  823
              ||||||||||||||||||||||||||||||||||||||||||||||||||||||||||||
Sbjct  84232  TGGGAATGCAGCTCTAAGTGGGTGGTAAATTCCATCTAAAGCTAAATATTGGCGAGAGAC  84173

Query  824    CGATAGCGAACAAGTACAGTGATGGAAAGATGAAAAGAACTTTGAAAAGAGAGTGAAAAA  883
              ||||||||||||||||||||||||||||||||||||||||||||||||||||||||||| 
Sbjct  84172  CGATAGCGAACAAGTACAGTGATGGAAAGATGAAAAGAACTTTGAAAAGAGAGTGAAAA-  84114

Query  884    GTACGTGAAATTGTTGAAAGGGAAGGGCTTGAGATCAGACTTGGTATTTTGCATGCTGCT  943
              ||||||||||||||||||||||||||||||||||||||||||||||||||| ||| | ||
Sbjct  84113  GTACGTGAAATTGTTGAAAGGGAAGGGCTTGAGATCAGACTTGGTATTTTGTATGTTACT  84054

Query  944    CTCTCGGGGGCGGCCGCTGCGGTTTACCGGGCCAGCATCGGTTTGGAGCGGCAGGATAAT  1003
               |||  |||| |||| || | |||||||||||||||||| |||||| |||| |||| |||
Sbjct  84053  -TCTTTGGGGTGGCCTCTACAGTTTACCGGGCCAGCATCAGTTTGG-GCGGTAGGAGAAT  83996

Query  1004   GGCGGAGGAATGTGGCACGGCTTCTGCTGTGTGTTATAGCCT-CTGACGATACTGCCAGC  1062
               |||  ||||||||||||| |||| | ||||||||||||||| |  | ||||||||||||
Sbjct  83995  TGCGATGGAATGTGGCACGACTTCGGTTGTGTGTTATAGCCTTCGTA-GATACTGCCAGC  83937

Query  1063   CTAGACCGAGGACTGCGGTTTTTAACCTAGGATGTTGGCATAATGATCTTAAGTCGCCCG  1122
              |||||| |||||||||||||||  ||||||||||||||||||||||||||||||||||||
Sbjct  83936  CTAGACTGAGGACTGCGGTTTTATACCTAGGATGTTGGCATAATGATCTTAAGTCGCCCG  83877

Query  1123   TCTTGAAACACGGACCAAGGAGTCTAACGTCTATGCGAGTGTTTGGGTGTAAAACCCGTA  1182
              |||||||||||||||||||||||||||||||||||||||||||||||||| |||||||||
Sbjct  83876  TCTTGAAACACGGACCAAGGAGTCTAACGTCTATGCGAGTGTTTGGGTGTTAAACCCGTA  83817

Query  1183   CGCGTAATGAAAGTGAACGAAGGTGGGGGCCCATTAGGGTGCACCATCGACCGATCCTGA  1242
              ||||||||||||||||||| |||||||||||| |  ||||||||||||||||||||||||
Sbjct  83816  CGCGTAATGAAAGTGAACGTAGGTGGGGGCCCGTATGGGTGCACCATCGACCGATCCTGA  83757

Query  1243   TGTGTTCGGATGGATTTGAGTAAGAGCATAGCTGTTGGGACCCGAAAGATGGTGAACTAT  1302
              ||| ||||||||||||||||||||||||||||||||||||||||||||||||||||||||
Sbjct  83756  TGTCTTCGGATGGATTTGAGTAAGAGCATAGCTGTTGGGACCCGAAAGATGGTGAACTAT  83697

Query  1303   GCCTGAATAGGGTGAAGCCAGAGGAAACTCTGGTGGAGGCTCGTAGCGGTTCTGACGTGC  1362
              ||||||||||||||||||||||||||||||||||||||||||||||||||||||||||||
Sbjct  83696  GCCTGAATAGGGTGAAGCCAGAGGAAACTCTGGTGGAGGCTCGTAGCGGTTCTGACGTGC  83637

Query  1363   AAATCGATCGTCGAATTTGGGTATAGGGGCGAAAGACTAATCGAACCATCTAGTAGCTGG  1422
              ||||||||||||||||||||||||||||||||||||||||||||||||||||||||||||
Sbjct  83636  AAATCGATCGTCGAATTTGGGTATAGGGGCGAAAGACTAATCGAACCATCTAGTAGCTGG  83577

Query  1423   TTCCTGCCGAAGTTTCCCTCAGGATAGCAGAAGCTCGTATCAGTTTTATGAGGTAAAGCG  1482
              ||||||||||||||||||||||||||||||||||||||||||||||||||||||||||||
Sbjct  83576  TTCCTGCCGAAGTTTCCCTCAGGATAGCAGAAGCTCGTATCAGTTTTATGAGGTAAAGCG  83517

Query  1483   AATGATTAGAAGTCTTGGGGTTGAAATGACCTTAACTTATTCTCAAACTTTAAATATGTA  1542
              ||||||||||||||||||||||||||||||||||||||||||||||||||||||||||||
Sbjct  83516  AATGATTAGAAGTCTTGGGGTTGAAATGACCTTAACTTATTCTCAAACTTTAAATATGTA  83457

Query  1543   AGAAGTCCTTGTTGCTTAATTGAACGTGGACAATTGAATGAAGAGCTTTTAGTGGGCCAT  1602
              ||||||||||||||||||||||||||||||||||||||||||||||||||||||||||||
Sbjct  83456  AGAAGTCCTTGTTGCTTAATTGAACGTGGACAATTGAATGAAGAGCTTTTAGTGGGCCAT  83397

Query  1603   TTTTGGTAAGCAGAACTGGCGATGCGGGATGAACCGAACGTGAAGTTAAAGTGCCGGAAT  1662
              ||||||||||||||||||||||||||||||||||||||||||||||||||||||||||||
Sbjct  83396  TTTTGGTAAGCAGAACTGGCGATGCGGGATGAACCGAACGTGAAGTTAAAGTGCCGGAAT  83337

Query  1663   GCACGCTCATCAGACACCACAAAAGGTGTTAGTTCATCTAGACAGCCGGACGGTGGCCAT  1722
              ||||||||||||||||||||||||||||||||||||||||||||||||||||||||||||
Sbjct  83336  GCACGCTCATCAGACACCACAAAAGGTGTTAGTTCATCTAGACAGCCGGACGGTGGCCAT  83277

Query  1723   GGAAGTCGGAATCCGCTAAGGAGTGTGTAACAACTCACCGGCCGAATGAACTAGCCCTGA  1782
              ||||||||||||||||||||||||||||||||||||||||||||||||||||||||||||
Sbjct  83276  GGAAGTCGGAATCCGCTAAGGAGTGTGTAACAACTCACCGGCCGAATGAACTAGCCCTGA  83217

Query  1783   AAATGGATGGCGCTCAAGCGTGCTACTTATACTTCACCGTGATTGCTG-TTT-TGACGCT  1840
              |||||||||||||||||||||||||||||||||||||||||||||||  ||| ||| |||
Sbjct  83216  AAATGGATGGCGCTCAAGCGTGCTACTTATACTTCACCGTGATTGCTAATTTATGATGCT  83157

Query  1841   TTCACGAGTAGGCAGGCGTGGAGGTCAGTGACGAAGCCTTTGCTGTAAAGCTGGGTCGAA  1900
              ||||||||||||||||||||||||||||||| ||||||||||||||||||||||||||||
Sbjct  83156  TTCACGAGTAGGCAGGCGTGGAGGTCAGTGAAGAAGCCTTTGCTGTAAAGCTGGGTCGAA  83097

Query  1901   CGGCCTCTAGTGC  1913
              |||||||||||||
Sbjct  83096  CGGCCTCTAGTGC  83084


 Score = 2772 bits (1501),  Expect = 0.0
 Identities = 1798/1935 (93%), Gaps = 45/1935 (2%)
 Strand=Plus/Minus

Query  1      CAAGGTTTCCGTAGGTGAACCTGCGGAAGGATCATTACTGATTTGCTTAATTGCACCACA  60
              ||||||||||||||||||||||||||||||||||||||||||||||||||||||||||||
Sbjct  74699  CAAGGTTTCCGTAGGTGAACCTGCGGAAGGATCATTACTGATTTGCTTAATTGCACCACA  74640

Query  61     TGTGTTTTT-CT-TTGAAACAAAC-TTGCTTTGGCGG-TGG-G-CCCAGCCTGCCGCCAG  114
              |||||||||  | ||||   |||| ||||||||||||  || |    |  || |||||||
Sbjct  74639  TGTGTTTTTTTTATTGATTAAAACTTTGCTTTGGCGGCAGGAGTAAAATTCTACCGCCAG  74580

Query  115    AGGTCTA-AACTTACAACC-AATTTTTTATCAACTTGTCACACCAGATT-ATTA--CT--  167
              |||| || ||| || |||| || |||||||  ||  |||| ||  |||| ||||   |  
Sbjct  74579  AGGT-TATAAC-TA-AACCAAACTTTTTATTTAC-AGTCAAACTTGATTTATTATTATAA  74524

Query  168    AATAGTCAAAACTTTCAACAACGGATCTCTTGGTTCTCGCATCGATGAAGAACGCAGCGA  227
              ||||||||||||||||||||||||||||||||||||||||||||||||||||||||||||
Sbjct  74523  AATAGTCAAAACTTTCAACAACGGATCTCTTGGTTCTCGCATCGATGAAGAACGCAGCGA  74464

Query  228    AATGCGATACGTAATATGAATTGCAGATATTCGTGAATCATCGAATCTTTGAACGCACAT  287
              ||||||||||||||||||||||||||||||||||||||||||||||||||||||||||||
Sbjct  74463  AATGCGATACGTAATATGAATTGCAGATATTCGTGAATCATCGAATCTTTGAACGCACAT  74404

Query  288    TGCGCCCTCTGGTATTCCGGAGGGCATGCCTGTTTGAGCGTCGTTTCTCCCTCAAACCGC  347
              |||||||| |||||||||  |||||||||||||||||||||| |||||||||||||||  
Sbjct  74403  TGCGCCCTTTGGTATTCCAAAGGGCATGCCTGTTTGAGCGTCATTTCTCCCTCAAACCCT  74344

Query  348    TGGGTTTGGTGTTGAGCAATACGACTTGGGTTTGCTTGAAAGACGGTA-GTGGTAAGGCG  406
              ||||||||||||||||||||||| ||  |||||| |||||||| | || |||| ||  | 
Sbjct  74343  TGGGTTTGGTGTTGAGCAATACG-CTA-GGTTTGTTTGAAAGATGTTACGTGGAAA--CT  74288

Query  407    GGATCGCTTTGACAATGGCTTAGGTCTAACCAAAAACATTGCTTGCGGCGGTAACGTCCA  466
                 ||  ||  | |  | ||||||| || ||||||| |  ||||||     ||  | |||
Sbjct  74287  T--TC--TT--A-AGCGACTTAGGTTTATCCAAAAAAAC-GCTTGCTAT--TAGTGGCCA  74238

Query  467    C--CACGTATATCTTCAAAC-TTTGACCTCAAATCAGGTAGGACTACCCGCTGAACTTAA  523
              |  ||  | | | || |||| |||||||||||||||||||||||||||||||||||||||
Sbjct  74237  CAACAACTTTTTTTT-AAACTTTTGACCTCAAATCAGGTAGGACTACCCGCTGAACTTAA  74179

Query  524    GCATATCAATAAGCGGAGGAAAAGAAACCAACAGGGATTGCCTCAGTAGCGGCGAGTGAA  583
              ||||||||||||||||||||||||||||||||||||||||||| ||||||||||||||||
Sbjct  74178  GCATATCAATAAGCGGAGGAAAAGAAACCAACAGGGATTGCCTTAGTAGCGGCGAGTGAA  74119

Query  584    GCGGCAAAAGCTCAAATTTGAAATCTGGCGTCTTTG-GCGTCCGAGTTGTAATTTGAAGA  642
              ||||||||||||||||||||||||||||| |||||  | |||||||||||||||||||||
Sbjct  74118  GCGGCAAAAGCTCAAATTTGAAATCTGGC-TCTTTCAGAGTCCGAGTTGTAATTTGAAGA  74060

Query  643    AGGTATCTTTGGGCCCGGCTCTTGTCTATGTTCCTTGGAACAGGACGTCACAGAGGGTGA  702
              ||||||||||||| | |||||||||||||||| |||||||||| ||||||||||||||||
Sbjct  74059  AGGTATCTTTGGGTCTGGCTCTTGTCTATGTTTCTTGGAACAGAACGTCACAGAGGGTGA  74000

Query  703    GAATCCCGTGCGATGAGATGACCCGGGTCTGTGTAAAGTTCCTTCGACGAGTCGAGTTGT  762
              ||||||||||||||||||||| || || || |||||||||||||||| ||||||||||||
Sbjct  73999  GAATCCCGTGCGATGAGATGATCCAGGCCTATGTAAAGTTCCTTCGAAGAGTCGAGTTGT  73940

Query  763    TTGGGAATGCAGCTCTAAGTGGGTGGTAAATTCCATCTAAAGCTAAATATTGGCGAGAGA  822
              ||||||||||||||||||||||||||||||||||||||||||||||||||||||||||||
Sbjct  73939  TTGGGAATGCAGCTCTAAGTGGGTGGTAAATTCCATCTAAAGCTAAATATTGGCGAGAGA  73880

Query  823    CCGATAGCGAACAAGTACAGTGATGGAAAGATGAAAAGAACTTTGAAAAGAGAGTGAAAA  882
              ||||||||||||||||||||||||||||||||||||||||||||||||||||||||||||
Sbjct  73879  CCGATAGCGAACAAGTACAGTGATGGAAAGATGAAAAGAACTTTGAAAAGAGAGTGAAAA  73820

Query  883    AGTACGTGAAATTGTTGAAAGGGAAGGGCTTGAGATCAGACTTGGTATTTTGCATGCTGC  942
              |||||||||||||||||||||||||||||||||||||||||||||||||||| ||| | |
Sbjct  73819  AGTACGTGAAATTGTTGAAAGGGAAGGGCTTGAGATCAGACTTGGTATTTTGTATGTTAC  73760

Query  943    TCTC-TCGGGGGCGGCCGCTGCGGTTTACCGGGCCAGCATCGGTTTGGAGCGGCAGGATA  1001
              | || ||||||| |||| || | |||||||||||||||||| |||||| |||| |||| |
Sbjct  73759  T-TCTTCGGGGGTGGCCTCTACAGTTTACCGGGCCAGCATCAGTTTGG-GCGGTAGGAGA  73702

Query  1002   ATGGCGGAGGAATGTGGCACGGCTTCTGCTGTGTGTTATAGCCT-CTGACGATACTGCCA  1060
              || |||  ||||||||||||| |||| | ||||||||||||||| |  | ||||||||||
Sbjct  73701  ATTGCGATGGAATGTGGCACGACTTCGGTTGTGTGTTATAGCCTTCGTA-GATACTGCCA  73643

Query  1061   GCCTAGACCGAGGACTGCGGTTTTTAACCTAGGATGTTGGCATAATGATCTTAAGTCGCC  1120
              |||||||| |||||||||||||||  ||||||||||||||||||||||||||||||||||
Sbjct  73642  GCCTAGACTGAGGACTGCGGTTTTATACCTAGGATGTTGGCATAATGATCTTAAGTCGCC  73583

Query  1121   CGTCTTGAAACACGGACCAAGGAGTCTAACGTCTATGCGAGTGTTTGGGTGTAAAACCCG  1180
              |||||||||||||||||||||||||||||||||||||||||||||||||||| |||||||
Sbjct  73582  CGTCTTGAAACACGGACCAAGGAGTCTAACGTCTATGCGAGTGTTTGGGTGTTAAACCCG  73523

Query  1181   TACGCGTAATGAAAGTGAACGAAGGTGGGGGCCCATTAGGGTGCACCATCGACCGATCCT  1240
              ||||||||||||||||||||| |||||||||||| |  ||||||||||||||||||||||
Sbjct  73522  TACGCGTAATGAAAGTGAACGTAGGTGGGGGCCCGTATGGGTGCACCATCGACCGATCCT  73463

Query  1241   GATGTGTTCGGATGGATTTGAGTAAGAGCATAGCTGTTGGGACCCGAAAGATGGTGAACT  1300
              ||||| ||||||||||||||||||||||||||||||||||||||||||||||||||||||
Sbjct  73462  GATGTCTTCGGATGGATTTGAGTAAGAGCATAGCTGTTGGGACCCGAAAGATGGTGAACT  73403

Query  1301   ATGCCTGAATAGGGTGAAGCCAGAGGAAACTCTGGTGGAGGCTCGTAGCGGTTCTGACGT  1360
              ||||||||||||||||||||||||||||||||||||||||||||||||||||||||||||
Sbjct  73402  ATGCCTGAATAGGGTGAAGCCAGAGGAAACTCTGGTGGAGGCTCGTAGCGGTTCTGACGT  73343

Query  1361   GCAAATCGATCGTCGAATTTGGGTATAGGGGCGAAAGACTAATCGAACCATCTAGTAGCT  1420
              ||||||||||||||||||||||||||||||||||||||||||||||||||||||||||||
Sbjct  73342  GCAAATCGATCGTCGAATTTGGGTATAGGGGCGAAAGACTAATCGAACCATCTAGTAGCT  73283

Query  1421   GGTTCCTGCCGAAGTTTCCCTCAGGATAGCAGAAGCTCGTATCAGTTTTATGAGGTAAAG  1480
              ||||||||||||||||||||||||||||||||||||||||||||||||||||||||||||
Sbjct  73282  GGTTCCTGCCGAAGTTTCCCTCAGGATAGCAGAAGCTCGTATCAGTTTTATGAGGTAAAG  73223

Query  1481   CGAATGATTAGAAGTCTTGGGGTTGAAATGACCTTAACTTATTCTCAAACTTTAAATATG  1540
              ||||||||||||||||||||||||||||||||||||||||||||||||||||||||||||
Sbjct  73222  CGAATGATTAGAAGTCTTGGGGTTGAAATGACCTTAACTTATTCTCAAACTTTAAATATG  73163

Query  1541   TAAGAAGTCCTTGTTGCTTAATTGAACGTGGACAATTGAATGAAGAGCTTTTAGTGGGCC  1600
              ||||||||||||||||||||||||||||||||||||||||||||||||||||||||||||
Sbjct  73162  TAAGAAGTCCTTGTTGCTTAATTGAACGTGGACAATTGAATGAAGAGCTTTTAGTGGGCC  73103

Query  1601   ATTTTTGGTAAGCAGAACTGGCGATGCGGGATGAACCGAACGTGAAGTTAAAGTGCCGGA  1660
              ||||||||||||||||||||||||||||||||||||||||||||||||||||||||||||
Sbjct  73102  ATTTTTGGTAAGCAGAACTGGCGATGCGGGATGAACCGAACGTGAAGTTAAAGTGCCGGA  73043

Query  1661   ATGCACGCTCATCAGACACCACAAAAGGTGTTAGTTCATCTAGACAGCCGGACGGTGGCC  1720
              ||||||||||||||||||||||||||||||||||||||||||||||||||||||||||||
Sbjct  73042  ATGCACGCTCATCAGACACCACAAAAGGTGTTAGTTCATCTAGACAGCCGGACGGTGGCC  72983

Query  1721   ATGGAAGTCGGAATCCGCTAAGGAGTGTGTAACAACTCACCGGCCGAATGAACTAGCCCT  1780
              ||||||||||||||||||||||||||||||||||||||||||||||||||||||||||||
Sbjct  72982  ATGGAAGTCGGAATCCGCTAAGGAGTGTGTAACAACTCACCGGCCGAATGAACTAGCCCT  72923

Query  1781   GAAAATGGATGGCGCTCAAGCGTGCTACTTATACTTCACCGTGATTGCTG-TTT-TGACG  1838
              |||||||||||||||||||||||||||||||||||||||||||||||||  ||| ||| |
Sbjct  72922  GAAAATGGATGGCGCTCAAGCGTGCTACTTATACTTCACCGTGATTGCTAATTTATGATG  72863

Query  1839   CTTTCACGAGTAGGCAGGCGTGGAGGTCAGTGACGAAGCCTTTGCTGTAAAGCTGGGTCG  1898
              ||||||||||||||||||||||||||||||||| ||||||||||||||||||||||||||
Sbjct  72862  CTTTCACGAGTAGGCAGGCGTGGAGGTCAGTGAAGAAGCCTTTGCTGTAAAGCTGGGTCG  72803

Query  1899   AACGGCCTCTAGTGC  1913
              |||||||||||||||
Sbjct  72802  AACGGCCTCTAGTGC  72788


 Score = 2771 bits (1500),  Expect = 0.0
 Identities = 1795/1932 (93%), Gaps = 42/1932 (2%)
 Strand=Plus/Minus

Query  1      CAAGGTTTCCGTAGGTGAACCTGCGGAAGGATCATTACTGATTTGCTTAATTGCACCACA  60
              ||||||||||||||||||||||||||||||||||||||||||||||||||||||||||||
Sbjct  43948  CAAGGTTTCCGTAGGTGAACCTGCGGAAGGATCATTACTGATTTGCTTAATTGCACCACA  43889

Query  61     TGTGTTTTT-CT-TTGAAACAAAC-TTGCTTTGGCGG-TGG-G-CCCAGCCTGCCGCCAG  114
              |||||||||  | ||||   |||| ||||||||||||  || |    |  || |||||||
Sbjct  43888  TGTGTTTTTTTTATTGATTAAAACTTTGCTTTGGCGGCAGGAGTAAAATTCTACCGCCAG  43829

Query  115    AGGTCTA-AACTTACAACC-AATTTTTTATCAACTTGTCACACCAGATT-ATTA--CT--  167
              |||| || ||| || |||| || |||||||  ||  |||| ||  |||| ||||   |  
Sbjct  43828  AGGT-TATAAC-TA-AACCAAACTTTTTATTTAC-AGTCAAACTTGATTTATTATTATAA  43773

Query  168    AATAGTCAAAACTTTCAACAACGGATCTCTTGGTTCTCGCATCGATGAAGAACGCAGCGA  227
              ||||||||||||||||||||||||||||||||||||||||||||||||||||||||||||
Sbjct  43772  AATAGTCAAAACTTTCAACAACGGATCTCTTGGTTCTCGCATCGATGAAGAACGCAGCGA  43713

Query  228    AATGCGATACGTAATATGAATTGCAGATATTCGTGAATCATCGAATCTTTGAACGCACAT  287
              ||||||||||||||||||||||||||||||||||||||||||||||||||||||||||||
Sbjct  43712  AATGCGATACGTAATATGAATTGCAGATATTCGTGAATCATCGAATCTTTGAACGCACAT  43653

Query  288    TGCGCCCTCTGGTATTCCGGAGGGCATGCCTGTTTGAGCGTCGTTTCTCCCTCAAACCGC  347
              |||||||| |||||||||  |||||||||||||||||||||| |||||||||||||||  
Sbjct  43652  TGCGCCCTTTGGTATTCCAAAGGGCATGCCTGTTTGAGCGTCATTTCTCCCTCAAACCCT  43593

Query  348    TGGGTTTGGTGTTGAGCAATACGACTTGGGTTTGCTTGAAAGACGGTA-GTGGTAAGGCG  406
              ||||||||||||||||||||||| | | |||||| |||||||| | || |||| ||  | 
Sbjct  43592  TGGGTTTGGTGTTGAGCAATACG-C-TAGGTTTGTTTGAAAGATGTTACGTGG-AA-AC-  43538

Query  407    GGATCGCTTTGACAATGGCTTAGGTCTAACCAAAAACATTGCTTGCGGCGGTAACGTCCA  466
                 |  | || | |  | ||||||| || ||||||| |  ||||||     ||  | |||
Sbjct  43537  ---TTTC-TT-A-AGCGACTTAGGTTTATCCAAAAA-A-CGCTTGC--TATTAGTGGCCA  43488

Query  467    CCACGTATATCTTCAAAC-TTTGACCTCAAATCAGGTAGGACTACCCGCTGAACTTAAGC  525
              | ||   | | || |||| |||||||||||||||||||||||||||||||||||||||||
Sbjct  43487  CAACAACTTTTTTTAAACTTTTGACCTCAAATCAGGTAGGACTACCCGCTGAACTTAAGC  43428

Query  526    ATATCAATAAGCGGAGGAAAAGAAACCAACAGGGATTGCCTCAGTAGCGGCGAGTGAAGC  585
              ||||||||||||||||||||||||||||||||||||||||| ||||||||||||||||||
Sbjct  43427  ATATCAATAAGCGGAGGAAAAGAAACCAACAGGGATTGCCTTAGTAGCGGCGAGTGAAGC  43368

Query  586    GGCAAAAGCTCAAATTTGAAATCTGGCGTCTTT-GGCGTCCGAGTTGTAATTTGAAGAAG  644
              ||||||||||||||||||||||||||| |||||  | |||||||||||||||||||||||
Sbjct  43367  GGCAAAAGCTCAAATTTGAAATCTGGC-TCTTTCAGAGTCCGAGTTGTAATTTGAAGAAG  43309

Query  645    GTATCTTTGGGCCCGGCTCTTGTCTATGTTCCTTGGAACAGGACGTCACAGAGGGTGAGA  704
              ||||||||||| | |||||||||||||||| |||||||||| ||||||||||||||||||
Sbjct  43308  GTATCTTTGGGTCTGGCTCTTGTCTATGTTTCTTGGAACAGAACGTCACAGAGGGTGAGA  43249

Query  705    ATCCCGTGCGATGAGATGACCCGGGTCTGTGTAAAGTTCCTTCGACGAGTCGAGTTGTTT  764
              ||||||||||||||||||| || || || |||||||||||||||| ||||||||||||||
Sbjct  43248  ATCCCGTGCGATGAGATGATCCAGGCCTATGTAAAGTTCCTTCGAAGAGTCGAGTTGTTT  43189

Query  765    GGGAATGCAGCTCTAAGTGGGTGGTAAATTCCATCTAAAGCTAAATATTGGCGAGAGACC  824
              ||||||||||||||||||||||||||||||||||||||||||||||||||||||||||||
Sbjct  43188  GGGAATGCAGCTCTAAGTGGGTGGTAAATTCCATCTAAAGCTAAATATTGGCGAGAGACC  43129

Query  825    GATAGCGAACAAGTACAGTGATGGAAAGATGAAAAGAACTTTGAAAAGAGAGTGAAAAAG  884
              |||||||||||||||||||||||||||||||||||||||||||||||||||||||||| |
Sbjct  43128  GATAGCGAACAAGTACAGTGATGGAAAGATGAAAAGAACTTTGAAAAGAGAGTGAAAA-G  43070

Query  885    TACGTGAAATTGTTGAAAGGGAAGGGCTTGAGATCAGACTTGGTATTTTGCATGCTGCT-  943
              |||||||||||||||||||||||||||||||||||||||||||||||||| ||| | || 
Sbjct  43069  TACGTGAAATTGTTGAAAGGGAAGGGCTTGAGATCAGACTTGGTATTTTGTATGTTACTT  43010

Query  944    CTCTCGGGGGCGGCCGCTGCGGTTTACCGGGCCAGCATCGGTTTGGAGCGGCAGGATAAT  1003
              || ||||||| |||| || | |||||||||||||||||| |||||| |||| |||| |||
Sbjct  43009  CT-TCGGGGGTGGCCTCTACAGTTTACCGGGCCAGCATCAGTTTGG-GCGGTAGGAGAAT  42952

Query  1004   GGCGGAGGAATGTGGCACGGCTTCTGCTGTGTGTTATAGCCTCTGACGATACTGCCAGCC  1063
               |||  ||||||||||||| |||| | |||||||||||||||  |  |||||||||||||
Sbjct  42951  TGCGATGGAATGTGGCACGACTTCGGTTGTGTGTTATAGCCTTCGTAGATACTGCCAGCC  42892

Query  1064   TAGACCGAGGACTGCGGTTTTTAACCTAGGATGTTGGCATAATGATCTTAAGTCGCCCGT  1123
              ||||| |||||||||||||||  |||||||||||||||||||||||||||||||||||||
Sbjct  42891  TAGACTGAGGACTGCGGTTTTATACCTAGGATGTTGGCATAATGATCTTAAGTCGCCCGT  42832

Query  1124   CTTGAAACACGGACCAAGGAGTCTAACGTCTATGCGAGTGTTTGGGTGTAAAACCCGTAC  1183
              ||||||||||||||||||||||||||||||||||||||||||||||||| ||||||||||
Sbjct  42831  CTTGAAACACGGACCAAGGAGTCTAACGTCTATGCGAGTGTTTGGGTGTTAAACCCGTAC  42772

Query  1184   GCGTAATGAAAGTGAACGAAGGTGGGGGCCCATTAGGGTGCACCATCGACCGATCCTGAT  1243
              |||||||||||||||||| |||||||||||| |  |||||||||||||||||||||||||
Sbjct  42771  GCGTAATGAAAGTGAACGTAGGTGGGGGCCCGTATGGGTGCACCATCGACCGATCCTGAT  42712

Query  1244   GTGTTCGGATGGATTTGAGTAAGAGCATAGCTGTTGGGACCCGAAAGATGGTGAACTATG  1303
              || |||||||||||||||||||||||||||||||||||||||||||||||||||||||||
Sbjct  42711  GTCTTCGGATGGATTTGAGTAAGAGCATAGCTGTTGGGACCCGAAAGATGGTGAACTATG  42652

Query  1304   CCTGAATAGGGTGAAGCCAGAGGAAACTCTGGTGGAGGCTCGTAGCGGTTCTGACGTGCA  1363
              ||||||||||||||||||||||||||||||||||||||||||||||||||||||||||||
Sbjct  42651  CCTGAATAGGGTGAAGCCAGAGGAAACTCTGGTGGAGGCTCGTAGCGGTTCTGACGTGCA  42592

Query  1364   AATCGATCGTCGAATTTGGGTATAGGGGCGAAAGACTAATCGAACCATCTAGTAGCTGGT  1423
              ||||||||||||||||||||||||||||||||||||||||||||||||||||||||||||
Sbjct  42591  AATCGATCGTCGAATTTGGGTATAGGGGCGAAAGACTAATCGAACCATCTAGTAGCTGGT  42532

Query  1424   TCCTGCCGAAGTTTCCCTCAGGATAGCAGAAGCTCGTATCAGTTTTATGAGGTAAAGCGA  1483
              ||||||||||||||||||||||||||||||||||||||||||||||||||||||||||||
Sbjct  42531  TCCTGCCGAAGTTTCCCTCAGGATAGCAGAAGCTCGTATCAGTTTTATGAGGTAAAGCGA  42472

Query  1484   ATGATTAGAAGTCTTGGGGTTGAAATGACCTTAACTTATTCTCAAACTTTAAATATGTAA  1543
              ||||||||||||||||||||||||||||||||||||||||||||||||||||||||||||
Sbjct  42471  ATGATTAGAAGTCTTGGGGTTGAAATGACCTTAACTTATTCTCAAACTTTAAATATGTAA  42412

Query  1544   GAAGTCCTTGTTGCTTAATTGAACGTGGACAATTGAATGAAGAGCTTTTAGTGGGCCATT  1603
              ||||||||||||||||||||||||||||||||||||||||||||||||||||||||||||
Sbjct  42411  GAAGTCCTTGTTGCTTAATTGAACGTGGACAATTGAATGAAGAGCTTTTAGTGGGCCATT  42352

Query  1604   TTTGGTAAGCAGAACTGGCGATGCGGGATGAACCGAACGTGAAGTTAAAGTGCCGGAATG  1663
              ||||||||||||||||||||||||||||||||||||||||||||||||||||||||||||
Sbjct  42351  TTTGGTAAGCAGAACTGGCGATGCGGGATGAACCGAACGTGAAGTTAAAGTGCCGGAATG  42292

Query  1664   CACGCTCATCAGACACCACAAAAGGTGTTAGTTCATCTAGACAGCCGGACGGTGGCCATG  1723
              ||||||||||||||||||||||||||||||||||||||||||||||||||||||||||||
Sbjct  42291  CACGCTCATCAGACACCACAAAAGGTGTTAGTTCATCTAGACAGCCGGACGGTGGCCATG  42232

Query  1724   GAAGTCGGAATCCGCTAAGGAGTGTGTAACAACTCACCGGCCGAATGAACTAGCCCTGAA  1783
              ||||||||||||||||||||||||||||||||||||||||||||||||||||||||||||
Sbjct  42231  GAAGTCGGAATCCGCTAAGGAGTGTGTAACAACTCACCGGCCGAATGAACTAGCCCTGAA  42172

Query  1784   AATGGATGGCGCTCAAGCGTGCTACTTATACTTCACCGTGATTGCTG-TTT-TGACGCTT  1841
              ||||||||||||||||||||||||||||||||||||||||||||||  ||| ||| ||||
Sbjct  42171  AATGGATGGCGCTCAAGCGTGCTACTTATACTTCACCGTGATTGCTAATTTATGATGCTT  42112

Query  1842   TCACGAGTAGGCAGGCGTGGAGGTCAGTGACGAAGCCTTTGCTGTAAAGCTGGGTCGAAC  1901
              |||||||||||||||||||||||||||||| |||||||||||||||||||||||||||||
Sbjct  42111  TCACGAGTAGGCAGGCGTGGAGGTCAGTGAAGAAGCCTTTGCTGTAAAGCTGGGTCGAAC  42052

Query  1902   GGCCTCTAGTGC  1913
              ||||||||||||
Sbjct  42051  GGCCTCTAGTGC  42040


>CAJVQF010000056.1 Candida sanyaensis strain UCD423 genome assembly, contig: scaffold56, 
whole genome shotgun sequence
Length=117626

 Score = 2772 bits (1501),  Expect = 0.0
 Identities = 1797/1934 (93%), Gaps = 43/1934 (2%)
 Strand=Plus/Minus

Query  1      CAAGGTTTCCGTAGGTGAACCTGCGGAAGGATCATTACTGATTTGCTTAATTGCACCACA  60
              ||||||||||||||||||||||||||||||||||||||||||||||||||||||||||||
Sbjct  47282  CAAGGTTTCCGTAGGTGAACCTGCGGAAGGATCATTACTGATTTGCTTAATTGCACCACA  47223

Query  61     TGTGTTTTT-CT-TTGAAACAAAC-TTGCTTTGGCGG-TGG-G-CCCAGCCTGCCGCCAG  114
              |||||||||  | ||||   |||| ||||||||||||  || |    |  || |||||||
Sbjct  47222  TGTGTTTTTTTTATTGATTAAAACTTTGCTTTGGCGGCAGGAGTAAAATTCTACCGCCAG  47163

Query  115    AGGTCTA-AACTTACAACC-AATTTTTTATCAACTTGTCACACCAGATT-ATTA---CT-  167
              |||| || ||| || |||| || |||||||  ||  |||| ||  |||| ||||    | 
Sbjct  47162  AGGT-TATAAC-TA-AACCAAACTTTTTATTTAC-AGTCAAACTTGATTTATTATTTATA  47107

Query  168    -AATAGTCAAAACTTTCAACAACGGATCTCTTGGTTCTCGCATCGATGAAGAACGCAGCG  226
               |||||||||||||||||||||||||||||||||||||||||||||||||||||||||||
Sbjct  47106  AAATAGTCAAAACTTTCAACAACGGATCTCTTGGTTCTCGCATCGATGAAGAACGCAGCG  47047

Query  227    AAATGCGATACGTAATATGAATTGCAGATATTCGTGAATCATCGAATCTTTGAACGCACA  286
              ||||||||||||||||||||||||||||||||||||||||||||||||||||||||||||
Sbjct  47046  AAATGCGATACGTAATATGAATTGCAGATATTCGTGAATCATCGAATCTTTGAACGCACA  46987

Query  287    TTGCGCCCTCTGGTATTCCGGAGGGCATGCCTGTTTGAGCGTCGTTTCTCCCTCAAACCG  346
              ||||||||| |||||||||  |||||||||||||||||||||| ||||||||||||||| 
Sbjct  46986  TTGCGCCCTTTGGTATTCCAAAGGGCATGCCTGTTTGAGCGTCATTTCTCCCTCAAACCC  46927

Query  347    CTGGGTTTGGTGTTGAGCAATACGACTTGGGTTTGCTTGAAAGACGGTA-GTGGTAAGGC  405
              |||||||||||||||||||||||| | | |||||| |||||||| | || |||| ||  |
Sbjct  46926  CTGGGTTTGGTGTTGAGCAATACG-C-TAGGTTTGTTTGAAAGATGTTACGTGG-AA-AC  46871

Query  406    GGGATCGCTTTGACAATGGCTTAGGTCTAACCAAAAACATTGCTTGCGGCGGTAACGTCC  465
                  |  | || | |  | ||||||| || ||||||| |  ||||||     ||  | ||
Sbjct  46870  ----TTTC-TT-A-AGCGACTTAGGTTTATCCAAAAA-A-CGCTTGC--TATTAGTGGCC  46822

Query  466    ACCAC-GTATATCTTCAAACTTT-GACCTCAAATCAGGTAGGACTACCCGCTGAACTTAA  523
              || ||  ||| | || ||||||| ||||||||||||||||||||||||||||||||||||
Sbjct  46821  ACAACAATATTTTTTTAAACTTTTGACCTCAAATCAGGTAGGACTACCCGCTGAACTTAA  46762

Query  524    GCATATCAATAAGCGGAGGAAAAGAAACCAACAGGGATTGCCTCAGTAGCGGCGAGTGAA  583
              ||||||||||||||||||||||||||||||||||||||||||| ||||||||||||||||
Sbjct  46761  GCATATCAATAAGCGGAGGAAAAGAAACCAACAGGGATTGCCTTAGTAGCGGCGAGTGAA  46702

Query  584    GCGGCAAAAGCTCAAATTTGAAATCTGGCGTCTTT-GGCGTCCGAGTTGTAATTTGAAGA  642
              ||||||||||||||||||||||||||||| |||||  | |||||||||||||||||||||
Sbjct  46701  GCGGCAAAAGCTCAAATTTGAAATCTGGC-TCTTTCAGAGTCCGAGTTGTAATTTGAAGA  46643

Query  643    AGGTATCTTTGGGCCCGGCTCTTGTCTATGTTCCTTGGAACAGGACGTCACAGAGGGTGA  702
              ||||||||||||| | |||||||||||||||| |||||||||| ||||||||||||||||
Sbjct  46642  AGGTATCTTTGGGTCTGGCTCTTGTCTATGTTTCTTGGAACAGAACGTCACAGAGGGTGA  46583

Query  703    GAATCCCGTGCGATGAGATGACCCGGGTCTGTGTAAAGTTCCTTCGACGAGTCGAGTTGT  762
              ||||||||||||||||||||| || || || |||||||||||||||| ||||||||||||
Sbjct  46582  GAATCCCGTGCGATGAGATGATCCAGGCCTATGTAAAGTTCCTTCGAAGAGTCGAGTTGT  46523

Query  763    TTGGGAATGCAGCTCTAAGTGGGTGGTAAATTCCATCTAAAGCTAAATATTGGCGAGAGA  822
              ||||||||||||||||||||||||||||||||||||||||||||||||||||||||||||
Sbjct  46522  TTGGGAATGCAGCTCTAAGTGGGTGGTAAATTCCATCTAAAGCTAAATATTGGCGAGAGA  46463

Query  823    CCGATAGCGAACAAGTACAGTGATGGAAAGATGAAAAGAACTTTGAAAAGAGAGTGAAAA  882
              ||||||||||||||||||||||||||||||||||||||||||||||||||||||||||||
Sbjct  46462  CCGATAGCGAACAAGTACAGTGATGGAAAGATGAAAAGAACTTTGAAAAGAGAGTGAAAA  46403

Query  883    AGTACGTGAAATTGTTGAAAGGGAAGGGCTTGAGATCAGACTTGGTATTTTGCATGCTGC  942
              |||||||||||||||||||||||||||||||||||||||||||||||||||| ||| | |
Sbjct  46402  AGTACGTGAAATTGTTGAAAGGGAAGGGCTTGAGATCAGACTTGGTATTTTGTATGTTAC  46343

Query  943    T-CTCTCGGGGGCGGCCGCTGCGGTTTACCGGGCCAGCATCGGTTTGGAGCGGCAGGATA  1001
              | || | ||||| |||| || | |||||||||||||||||| |||||| |||| |||| |
Sbjct  46342  TTCT-TTGGGGGTGGCCTCTACAGTTTACCGGGCCAGCATCAGTTTGG-GCGGTAGGAGA  46285

Query  1002   ATGGCGGAGGAATGTGGCACGGCTTCTGCTGTGTGTTATAGCCTCTGACGATACTGCCAG  1061
              || |||  ||||||||||||| | || | |||||||||||||||  |  |||||||||||
Sbjct  46284  ATTGCGATGGAATGTGGCACGACCTCGGTTGTGTGTTATAGCCTTCGTAGATACTGCCAG  46225

Query  1062   CCTAGACCGAGGACTGCGGTTTTTAACCTAGGATGTTGGCATAATGATCTTAAGTCGCCC  1121
              ||||||| |||||||||||||||  |||||||||||||||||||||||||||||||||||
Sbjct  46224  CCTAGACTGAGGACTGCGGTTTTATACCTAGGATGTTGGCATAATGATCTTAAGTCGCCC  46165

Query  1122   GTCTTGAAACACGGACCAAGGAGTCTAACGTCTATGCGAGTGTTTGGGTGTAAAACCCGT  1181
              ||||||||||||||||||||||||||||||||||||||||||||||||||| ||||||||
Sbjct  46164  GTCTTGAAACACGGACCAAGGAGTCTAACGTCTATGCGAGTGTTTGGGTGTTAAACCCGT  46105

Query  1182   ACGCGTAATGAAAGTGAACGAAGGTGGGGGCCCATTAGGGTGCACCATCGACCGATCCTG  1241
              |||||||||||||||||||| |||||||||||| |  |||||||||||||||||||||||
Sbjct  46104  ACGCGTAATGAAAGTGAACGTAGGTGGGGGCCCGTATGGGTGCACCATCGACCGATCCTG  46045

Query  1242   ATGTGTTCGGATGGATTTGAGTAAGAGCATAGCTGTTGGGACCCGAAAGATGGTGAACTA  1301
              |||| |||||||||||||||||||||||||||||||||||||||||||||||||||||||
Sbjct  46044  ATGTCTTCGGATGGATTTGAGTAAGAGCATAGCTGTTGGGACCCGAAAGATGGTGAACTA  45985

Query  1302   TGCCTGAATAGGGTGAAGCCAGAGGAAACTCTGGTGGAGGCTCGTAGCGGTTCTGACGTG  1361
              ||||||||||||||||||||||||||||||||||||||||||||||||||||||||||||
Sbjct  45984  TGCCTGAATAGGGTGAAGCCAGAGGAAACTCTGGTGGAGGCTCGTAGCGGTTCTGACGTG  45925

Query  1362   CAAATCGATCGTCGAATTTGGGTATAGGGGCGAAAGACTAATCGAACCATCTAGTAGCTG  1421
              ||||||||||||||||||||||||||||||||||||||||||||||||||||||||||||
Sbjct  45924  CAAATCGATCGTCGAATTTGGGTATAGGGGCGAAAGACTAATCGAACCATCTAGTAGCTG  45865

Query  1422   GTTCCTGCCGAAGTTTCCCTCAGGATAGCAGAAGCTCGTATCAGTTTTATGAGGTAAAGC  1481
              ||||||||||||||||||||||||||||||||||||||||||||||||||||||||||||
Sbjct  45864  GTTCCTGCCGAAGTTTCCCTCAGGATAGCAGAAGCTCGTATCAGTTTTATGAGGTAAAGC  45805

Query  1482   GAATGATTAGAAGTCTTGGGGTTGAAATGACCTTAACTTATTCTCAAACTTTAAATATGT  1541
              ||||||||||||||||||||||||||||||||||||||||||||||||||||||||||||
Sbjct  45804  GAATGATTAGAAGTCTTGGGGTTGAAATGACCTTAACTTATTCTCAAACTTTAAATATGT  45745

Query  1542   AAGAAGTCCTTGTTGCTTAATTGAACGTGGACAATTGAATGAAGAGCTTTTAGTGGGCCA  1601
              ||||||||||||||||||||||||||||||||||||||||||||||||||||||||||||
Sbjct  45744  AAGAAGTCCTTGTTGCTTAATTGAACGTGGACAATTGAATGAAGAGCTTTTAGTGGGCCA  45685

Query  1602   TTTTTGGTAAGCAGAACTGGCGATGCGGGATGAACCGAACGTGAAGTTAAAGTGCCGGAA  1661
              ||||||||||||||||||||||||||||||||||||||||||||||||||||||||||||
Sbjct  45684  TTTTTGGTAAGCAGAACTGGCGATGCGGGATGAACCGAACGTGAAGTTAAAGTGCCGGAA  45625

Query  1662   TGCACGCTCATCAGACACCACAAAAGGTGTTAGTTCATCTAGACAGCCGGACGGTGGCCA  1721
              ||||||||||||||||||||||||||||||||||||||||||||||||||||||||||||
Sbjct  45624  TGCACGCTCATCAGACACCACAAAAGGTGTTAGTTCATCTAGACAGCCGGACGGTGGCCA  45565

Query  1722   TGGAAGTCGGAATCCGCTAAGGAGTGTGTAACAACTCACCGGCCGAATGAACTAGCCCTG  1781
              ||||||||||||||||||||||||||||||||||||||||||||||||||||||||||||
Sbjct  45564  TGGAAGTCGGAATCCGCTAAGGAGTGTGTAACAACTCACCGGCCGAATGAACTAGCCCTG  45505

Query  1782   AAAATGGATGGCGCTCAAGCGTGCTACTTATACTTCACCGTGATTGCTG-TTT-TGACGC  1839
              ||||||||||||||||||||||||||||||||||||||||||||||||  ||| ||| ||
Sbjct  45504  AAAATGGATGGCGCTCAAGCGTGCTACTTATACTTCACCGTGATTGCTAATTTATGATGC  45445

Query  1840   TTTCACGAGTAGGCAGGCGTGGAGGTCAGTGACGAAGCCTTTGCTGTAAAGCTGGGTCGA  1899
              |||||||||||||||||||||||||||||||| |||||||||||||||||||||||||||
Sbjct  45444  TTTCACGAGTAGGCAGGCGTGGAGGTCAGTGAAGAAGCCTTTGCTGTAAAGCTGGGTCGA  45385

Query  1900   ACGGCCTCTAGTGC  1913
              ||||||||||||||
Sbjct  45384  ACGGCCTCTAGTGC  45371


 Score = 2772 bits (1501),  Expect = 0.0
 Identities = 1797/1934 (93%), Gaps = 43/1934 (2%)
 Strand=Plus/Minus

Query  1      CAAGGTTTCCGTAGGTGAACCTGCGGAAGGATCATTACTGATTTGCTTAATTGCACCACA  60
              ||||||||||||||||||||||||||||||||||||||||||||||||||||||||||||
Sbjct  57606  CAAGGTTTCCGTAGGTGAACCTGCGGAAGGATCATTACTGATTTGCTTAATTGCACCACA  57547

Query  61     TGTGTTTTTCT-TTGAAACAAAC-TTGCTTTGGCGG-TGG-G-CCCAGCCTGCCGCCAGA  115
              ||||||||| | ||||   |||| ||||||||||||  || |    |  || ||||||||
Sbjct  57546  TGTGTTTTTTTATTGATTAAAACTTTGCTTTGGCGGCAGGAGTAAAATTCTACCGCCAGA  57487

Query  116    GGTCTA-AACTTACAACC-AATTTTTTA-TCAACTTGTCACACCAGATT-ATTA---CT-  167
              ||| || ||| || |||| || |||||| |  ||  |||| ||  |||| ||||    | 
Sbjct  57486  GGT-TATAAC-TA-AACCAAACTTTTTATTTTAC-AGTCAAACTTGATTTATTATTTATA  57431

Query  168    -AATAGTCAAAACTTTCAACAACGGATCTCTTGGTTCTCGCATCGATGAAGAACGCAGCG  226
               |||||||||||||||||||||||||||||||||||||||||||||||||||||||||||
Sbjct  57430  AAATAGTCAAAACTTTCAACAACGGATCTCTTGGTTCTCGCATCGATGAAGAACGCAGCG  57371

Query  227    AAATGCGATACGTAATATGAATTGCAGATATTCGTGAATCATCGAATCTTTGAACGCACA  286
              ||||||||||||||||||||||||||||||||||||||||||||||||||||||||||||
Sbjct  57370  AAATGCGATACGTAATATGAATTGCAGATATTCGTGAATCATCGAATCTTTGAACGCACA  57311

Query  287    TTGCGCCCTCTGGTATTCCGGAGGGCATGCCTGTTTGAGCGTCGTTTCTCCCTCAAACCG  346
              ||||||||| |||||||||  |||||||||||||||||||||| ||||||||||||||| 
Sbjct  57310  TTGCGCCCTTTGGTATTCCAAAGGGCATGCCTGTTTGAGCGTCATTTCTCCCTCAAACCC  57251

Query  347    CTGGGTTTGGTGTTGAGCAATACGACTTGGGTTTGCTTGAAAGACGGTA-GTGGTAAGGC  405
              |||||||||||||||||||||||| | | |||||| |||||||| | || |||| ||  |
Sbjct  57250  CTGGGTTTGGTGTTGAGCAATACG-C-TAGGTTTGTTTGAAAGATGTTACGTGG-AA-AC  57195

Query  406    GGGATCGCTTTGACAATGGCTTAGGTCTAACCAAAAACATTGCTTGCGGCGGTAACGTCC  465
                  |  | || | |  | ||||||| || ||||||| |  ||||||     ||  | ||
Sbjct  57194  ----TTTC-TT-A-AGCGACTTAGGTTTATCCAAAAA-A-CGCTTGC--TATTAGTGGCC  57146

Query  466    ACCAC-GTATATCTTCAAACTTT-GACCTCAAATCAGGTAGGACTACCCGCTGAACTTAA  523
              || ||  ||| | || ||||||| ||||||||||||||||||||||||||||||||||||
Sbjct  57145  ACAACAATATTTTTTTAAACTTTTGACCTCAAATCAGGTAGGACTACCCGCTGAACTTAA  57086

Query  524    GCATATCAATAAGCGGAGGAAAAGAAACCAACAGGGATTGCCTCAGTAGCGGCGAGTGAA  583
              ||||||||||||||||||||||||||||||||||||||||||| ||||||||||||||||
Sbjct  57085  GCATATCAATAAGCGGAGGAAAAGAAACCAACAGGGATTGCCTTAGTAGCGGCGAGTGAA  57026

Query  584    GCGGCAAAAGCTCAAATTTGAAATCTGGCGTCTTT-GGCGTCCGAGTTGTAATTTGAAGA  642
              ||||||||||||||||||||||||||||| |||||  | |||||||||||||||||||||
Sbjct  57025  GCGGCAAAAGCTCAAATTTGAAATCTGGC-TCTTTCAGAGTCCGAGTTGTAATTTGAAGA  56967

Query  643    AGGTATCTTTGGGCCCGGCTCTTGTCTATGTTCCTTGGAACAGGACGTCACAGAGGGTGA  702
              ||||||||||||| | |||||||||||||||| |||||||||| ||||||||||||||||
Sbjct  56966  AGGTATCTTTGGGTCTGGCTCTTGTCTATGTTTCTTGGAACAGAACGTCACAGAGGGTGA  56907

Query  703    GAATCCCGTGCGATGAGATGACCCGGGTCTGTGTAAAGTTCCTTCGACGAGTCGAGTTGT  762
              ||||||||||||||||||||| || || || |||||||||||||||| ||||||||||||
Sbjct  56906  GAATCCCGTGCGATGAGATGATCCAGGCCTATGTAAAGTTCCTTCGAAGAGTCGAGTTGT  56847

Query  763    TTGGGAATGCAGCTCTAAGTGGGTGGTAAATTCCATCTAAAGCTAAATATTGGCGAGAGA  822
              ||||||||||||||||||||||||||||||||||||||||||||||||||||||||||||
Sbjct  56846  TTGGGAATGCAGCTCTAAGTGGGTGGTAAATTCCATCTAAAGCTAAATATTGGCGAGAGA  56787

Query  823    CCGATAGCGAACAAGTACAGTGATGGAAAGATGAAAAGAACTTTGAAAAGAGAGTGAAAA  882
              ||||||||||||||||||||||||||||||||||||||||||||||||||||||||||||
Sbjct  56786  CCGATAGCGAACAAGTACAGTGATGGAAAGATGAAAAGAACTTTGAAAAGAGAGTGAAAA  56727

Query  883    AGTACGTGAAATTGTTGAAAGGGAAGGGCTTGAGATCAGACTTGGTATTTTGCATGCTGC  942
              |||||||||||||||||||||||||||||||||||||||||||||||||||| ||| | |
Sbjct  56726  AGTACGTGAAATTGTTGAAAGGGAAGGGCTTGAGATCAGACTTGGTATTTTGTATGTTAC  56667

Query  943    T-CTCTCGGGGGCGGCCGCTGCGGTTTACCGGGCCAGCATCGGTTTGGAGCGGCAGGATA  1001
              | || | ||||| |||| || | |||||||||||||||||| |||||| |||| |||| |
Sbjct  56666  TTCT-TTGGGGGTGGCCTCTACAGTTTACCGGGCCAGCATCAGTTTGG-GCGGTAGGAGA  56609

Query  1002   ATGGCGGAGGAATGTGGCACGGCTTCTGCTGTGTGTTATAGCCTCTGACGATACTGCCAG  1061
              || |||  ||||||||||||| | || | |||||||||||||||  |  |||||||||||
Sbjct  56608  ATTGCGATGGAATGTGGCACGACCTCGGTTGTGTGTTATAGCCTTCGTAGATACTGCCAG  56549

Query  1062   CCTAGACCGAGGACTGCGGTTTTTAACCTAGGATGTTGGCATAATGATCTTAAGTCGCCC  1121
              ||||||| |||||||||||||||  |||||||||||||||||||||||||||||||||||
Sbjct  56548  CCTAGACTGAGGACTGCGGTTTTATACCTAGGATGTTGGCATAATGATCTTAAGTCGCCC  56489

Query  1122   GTCTTGAAACACGGACCAAGGAGTCTAACGTCTATGCGAGTGTTTGGGTGTAAAACCCGT  1181
              ||||||||||||||||||||||||||||||||||||||||||||||||||| ||||||||
Sbjct  56488  GTCTTGAAACACGGACCAAGGAGTCTAACGTCTATGCGAGTGTTTGGGTGTTAAACCCGT  56429

Query  1182   ACGCGTAATGAAAGTGAACGAAGGTGGGGGCCCATTAGGGTGCACCATCGACCGATCCTG  1241
              |||||||||||||||||||| |||||||||||| |  |||||||||||||||||||||||
Sbjct  56428  ACGCGTAATGAAAGTGAACGTAGGTGGGGGCCCGTATGGGTGCACCATCGACCGATCCTG  56369

Query  1242   ATGTGTTCGGATGGATTTGAGTAAGAGCATAGCTGTTGGGACCCGAAAGATGGTGAACTA  1301
              |||| |||||||||||||||||||||||||||||||||||||||||||||||||||||||
Sbjct  56368  ATGTCTTCGGATGGATTTGAGTAAGAGCATAGCTGTTGGGACCCGAAAGATGGTGAACTA  56309

Query  1302   TGCCTGAATAGGGTGAAGCCAGAGGAAACTCTGGTGGAGGCTCGTAGCGGTTCTGACGTG  1361
              ||||||||||||||||||||||||||||||||||||||||||||||||||||||||||||
Sbjct  56308  TGCCTGAATAGGGTGAAGCCAGAGGAAACTCTGGTGGAGGCTCGTAGCGGTTCTGACGTG  56249

Query  1362   CAAATCGATCGTCGAATTTGGGTATAGGGGCGAAAGACTAATCGAACCATCTAGTAGCTG  1421
              ||||||||||||||||||||||||||||||||||||||||||||||||||||||||||||
Sbjct  56248  CAAATCGATCGTCGAATTTGGGTATAGGGGCGAAAGACTAATCGAACCATCTAGTAGCTG  56189

Query  1422   GTTCCTGCCGAAGTTTCCCTCAGGATAGCAGAAGCTCGTATCAGTTTTATGAGGTAAAGC  1481
              ||||||||||||||||||||||||||||||||||||||||||||||||||||||||||||
Sbjct  56188  GTTCCTGCCGAAGTTTCCCTCAGGATAGCAGAAGCTCGTATCAGTTTTATGAGGTAAAGC  56129

Query  1482   GAATGATTAGAAGTCTTGGGGTTGAAATGACCTTAACTTATTCTCAAACTTTAAATATGT  1541
              ||||||||||||||||||||||||||||||||||||||||||||||||||||||||||||
Sbjct  56128  GAATGATTAGAAGTCTTGGGGTTGAAATGACCTTAACTTATTCTCAAACTTTAAATATGT  56069

Query  1542   AAGAAGTCCTTGTTGCTTAATTGAACGTGGACAATTGAATGAAGAGCTTTTAGTGGGCCA  1601
              ||||||||||||||||||||||||||||||||||||||||||||||||||||||||||||
Sbjct  56068  AAGAAGTCCTTGTTGCTTAATTGAACGTGGACAATTGAATGAAGAGCTTTTAGTGGGCCA  56009

Query  1602   TTTTTGGTAAGCAGAACTGGCGATGCGGGATGAACCGAACGTGAAGTTAAAGTGCCGGAA  1661
              ||||||||||||||||||||||||||||||||||||||||||||||||||||||||||||
Sbjct  56008  TTTTTGGTAAGCAGAACTGGCGATGCGGGATGAACCGAACGTGAAGTTAAAGTGCCGGAA  55949

Query  1662   TGCACGCTCATCAGACACCACAAAAGGTGTTAGTTCATCTAGACAGCCGGACGGTGGCCA  1721
              ||||||||||||||||||||||||||||||||||||||||||||||||||||||||||||
Sbjct  55948  TGCACGCTCATCAGACACCACAAAAGGTGTTAGTTCATCTAGACAGCCGGACGGTGGCCA  55889

Query  1722   TGGAAGTCGGAATCCGCTAAGGAGTGTGTAACAACTCACCGGCCGAATGAACTAGCCCTG  1781
              ||||||||||||||||||||||||||||||||||||||||||||||||||||||||||||
Sbjct  55888  TGGAAGTCGGAATCCGCTAAGGAGTGTGTAACAACTCACCGGCCGAATGAACTAGCCCTG  55829

Query  1782   AAAATGGATGGCGCTCAAGCGTGCTACTTATACTTCACCGTGATTGCTG-TTT-TGACGC  1839
              ||||||||||||||||||||||||||||||||||||||||||||||||  ||| ||| ||
Sbjct  55828  AAAATGGATGGCGCTCAAGCGTGCTACTTATACTTCACCGTGATTGCTAATTTATGATGC  55769

Query  1840   TTTCACGAGTAGGCAGGCGTGGAGGTCAGTGACGAAGCCTTTGCTGTAAAGCTGGGTCGA  1899
              |||||||||||||||||||||||||||||||| |||||||||||||||||||||||||||
Sbjct  55768  TTTCACGAGTAGGCAGGCGTGGAGGTCAGTGAAGAAGCCTTTGCTGTAAAGCTGGGTCGA  55709

Query  1900   ACGGCCTCTAGTGC  1913
              ||||||||||||||
Sbjct  55708  ACGGCCTCTAGTGC  55695


 Score = 2772 bits (1501),  Expect = 0.0
 Identities = 1797/1934 (93%), Gaps = 44/1934 (2%)
 Strand=Plus/Minus

Query  1      CAAGGTTTCCGTAGGTGAACCTGCGGAAGGATCATTACTGATTTGCTTAATTGCACCACA  60
              ||||||||||||||||||||||||||||||||||||||||||||||||||||||||||||
Sbjct  67923  CAAGGTTTCCGTAGGTGAACCTGCGGAAGGATCATTACTGATTTGCTTAATTGCACCACA  67864

Query  61     TGTGTTTTTCTTTGAAACAAAC-TTGCTTTGGCGG-TGG-G-CCCAGCCTGCCGCCAGAG  116
              |||||||||  ||||   |||| ||||||||||||  || |    |  || |||||||||
Sbjct  67863  TGTGTTTTTTATTGATTAAAACTTTGCTTTGGCGGCAGGAGTAAAATTCTACCGCCAGAG  67804

Query  117    GTCTA-AACTTACAACC-AATTTTTTA-TCAACTTGTCACACCAGATT-ATTA---CT--  167
              || || ||| || |||| || |||||| |  ||  |||| ||  |||| ||||    |  
Sbjct  67803  GT-TATAAC-TA-AACCAAACTTTTTATTTTAC-AGTCAAACTTGATTTATTATTTATAA  67748

Query  168    AATAGTCAAAACTTTCAACAACGGATCTCTTGGTTCTCGCATCGATGAAGAACGCAGCGA  227
              ||||||||||||||||||||||||||||||||||||||||||||||||||||||||||||
Sbjct  67747  AATAGTCAAAACTTTCAACAACGGATCTCTTGGTTCTCGCATCGATGAAGAACGCAGCGA  67688

Query  228    AATGCGATACGTAATATGAATTGCAGATATTCGTGAATCATCGAATCTTTGAACGCACAT  287
              ||||||||||||||||||||||||||||||||||||||||||||||||||||||||||||
Sbjct  67687  AATGCGATACGTAATATGAATTGCAGATATTCGTGAATCATCGAATCTTTGAACGCACAT  67628

Query  288    TGCGCCCTCTGGTATTCCGGAGGGCATGCCTGTTTGAGCGTCGTTTCTCCCTCAAACCGC  347
              |||||||| |||||||||  |||||||||||||||||||||| ||||||||||||||| |
Sbjct  67627  TGCGCCCTTTGGTATTCCAAAGGGCATGCCTGTTTGAGCGTCATTTCTCCCTCAAACCCC  67568

Query  348    TGGGTTTGGTGTTGAGCAATACGACTTGGGTTTGCTTGAAAGACGGTA-GTGGTAAGGCG  406
              ||||||||||||||||||||||| ||  |||||| |||||||| | || |||| ||  | 
Sbjct  67567  TGGGTTTGGTGTTGAGCAATACG-CTA-GGTTTGTTTGAAAGATGTTACGTGGAAA--CT  67512

Query  407    GGATCGCTTTGACAATGGCTTAGGTCTAACCAAAAACATTGCTTGCGGCGGTAACGTCCA  466
                 ||  ||  | |  | ||||||| || ||||||| |  ||||||     ||  | |||
Sbjct  67511  T--TC--TT--A-AGCGACTTAGGTTTATCCAAAAA-AC-GCTTGCTAT--TAGTGGCCA  67463

Query  467    CCACG-TATATCTTCAAACTTT-GACCTCAAATCAGGTAGGACTACCCGCTGAACTTAAG  524
              | ||  ||| | || ||||||| |||||||||||||||||||||||||||||||||||||
Sbjct  67462  CAACAATATTTTTTTAAACTTTTGACCTCAAATCAGGTAGGACTACCCGCTGAACTTAAG  67403

Query  525    CATATCAATAAGCGGAGGAAAAGAAACCAACAGGGATTGCCTCAGTAGCGGCGAGTGAAG  584
              |||||||||||||||||||||||||||||||||||||||||| |||||||||||||||||
Sbjct  67402  CATATCAATAAGCGGAGGAAAAGAAACCAACAGGGATTGCCTTAGTAGCGGCGAGTGAAG  67343

Query  585    CGGCAAAAGCTCAAATTTGAAATCTGGCGTCTTTG-GCGTCCGAGTTGTAATTTGAAGAA  643
              |||||||||||||||||||||||||||| |||||  | ||||||||||||||||||||||
Sbjct  67342  CGGCAAAAGCTCAAATTTGAAATCTGGC-TCTTTCAGAGTCCGAGTTGTAATTTGAAGAA  67284

Query  644    GGTATCTTTGGGCCCGGCTCTTGTCTATGTTCCTTGGAACAGGACGTCACAGAGGGTGAG  703
              |||||||||||| | |||||||||||||||| |||||||||| |||||||||||||||||
Sbjct  67283  GGTATCTTTGGGTCTGGCTCTTGTCTATGTTTCTTGGAACAGAACGTCACAGAGGGTGAG  67224

Query  704    AATCCCGTGCGATGAGATGACCCGGGTCTGTGTAAAGTTCCTTCGACGAGTCGAGTTGTT  763
              |||||||||||||||||||| || || || |||||||||||||||| |||||||||||||
Sbjct  67223  AATCCCGTGCGATGAGATGATCCAGGCCTATGTAAAGTTCCTTCGAAGAGTCGAGTTGTT  67164

Query  764    TGGGAATGCAGCTCTAAGTGGGTGGTAAATTCCATCTAAAGCTAAATATTGGCGAGAGAC  823
              ||||||||||||||||||||||||||||||||||||||||||||||||||||||||||||
Sbjct  67163  TGGGAATGCAGCTCTAAGTGGGTGGTAAATTCCATCTAAAGCTAAATATTGGCGAGAGAC  67104

Query  824    CGATAGCGAACAAGTACAGTGATGGAAAGATGAAAAGAACTTTGAAAAGAGAGTGAAAAA  883
              ||||||||||||||||||||||||||||||||||||||||||||||||||||||||||||
Sbjct  67103  CGATAGCGAACAAGTACAGTGATGGAAAGATGAAAAGAACTTTGAAAAGAGAGTGAAAAA  67044

Query  884    GTACGTGAAATTGTTGAAAGGGAAGGGCTTGAGATCAGACTTGGTATTTTGCATGCTGCT  943
              ||||||||||||||||||||||||||||||||||||||||||||||||||| ||| | ||
Sbjct  67043  GTACGTGAAATTGTTGAAAGGGAAGGGCTTGAGATCAGACTTGGTATTTTGTATGTTACT  66984

Query  944    -CTCTCGGGGGCGGCCGCTGCGGTTTACCGGGCCAGCATCGGTTTGGAGCGGCAGGATAA  1002
               || | ||||| |||| || | |||||||||||||||||| |||||| |||| |||| ||
Sbjct  66983  TCTTT-GGGGGTGGCCTCTACAGTTTACCGGGCCAGCATCAGTTTGG-GCGGTAGGAGAA  66926

Query  1003   TGGCGGAGGAATGTGGCACGGCTTCTGCTGTGTGTTATAGCCT-CTGACGATACTGCCAG  1061
              | |||  ||||||||||||| | || | ||||||||||||||| |  | |||||||||||
Sbjct  66925  TTGCGATGGAATGTGGCACGACCTCGGTTGTGTGTTATAGCCTTCGTA-GATACTGCCAG  66867

Query  1062   CCTAGACCGAGGACTGCGGTTTTTAACCTAGGATGTTGGCATAATGATCTTAAGTCGCCC  1121
              ||||||| |||||||||||||||  |||||||||||||||||||||||||||||||||||
Sbjct  66866  CCTAGACTGAGGACTGCGGTTTTATACCTAGGATGTTGGCATAATGATCTTAAGTCGCCC  66807

Query  1122   GTCTTGAAACACGGACCAAGGAGTCTAACGTCTATGCGAGTGTTTGGGTGTAAAACCCGT  1181
              ||||||||||||||||||||||||||||||||||||||||||||||||||| ||||||||
Sbjct  66806  GTCTTGAAACACGGACCAAGGAGTCTAACGTCTATGCGAGTGTTTGGGTGTTAAACCCGT  66747

Query  1182   ACGCGTAATGAAAGTGAACGAAGGTGGGGGCCCATTAGGGTGCACCATCGACCGATCCTG  1241
              |||||||||||||||||||| |||||||||||| |  |||||||||||||||||||||||
Sbjct  66746  ACGCGTAATGAAAGTGAACGTAGGTGGGGGCCCGTATGGGTGCACCATCGACCGATCCTG  66687

Query  1242   ATGTGTTCGGATGGATTTGAGTAAGAGCATAGCTGTTGGGACCCGAAAGATGGTGAACTA  1301
              |||| |||||||||||||||||||||||||||||||||||||||||||||||||||||||
Sbjct  66686  ATGTCTTCGGATGGATTTGAGTAAGAGCATAGCTGTTGGGACCCGAAAGATGGTGAACTA  66627

Query  1302   TGCCTGAATAGGGTGAAGCCAGAGGAAACTCTGGTGGAGGCTCGTAGCGGTTCTGACGTG  1361
              ||||||||||||||||||||||||||||||||||||||||||||||||||||||||||||
Sbjct  66626  TGCCTGAATAGGGTGAAGCCAGAGGAAACTCTGGTGGAGGCTCGTAGCGGTTCTGACGTG  66567

Query  1362   CAAATCGATCGTCGAATTTGGGTATAGGGGCGAAAGACTAATCGAACCATCTAGTAGCTG  1421
              ||||||||||||||||||||||||||||||||||||||||||||||||||||||||||||
Sbjct  66566  CAAATCGATCGTCGAATTTGGGTATAGGGGCGAAAGACTAATCGAACCATCTAGTAGCTG  66507

Query  1422   GTTCCTGCCGAAGTTTCCCTCAGGATAGCAGAAGCTCGTATCAGTTTTATGAGGTAAAGC  1481
              ||||||||||||||||||||||||||||||||||||||||||||||||||||||||||||
Sbjct  66506  GTTCCTGCCGAAGTTTCCCTCAGGATAGCAGAAGCTCGTATCAGTTTTATGAGGTAAAGC  66447

Query  1482   GAATGATTAGAAGTCTTGGGGTTGAAATGACCTTAACTTATTCTCAAACTTTAAATATGT  1541
              ||||||||||||||||||||||||||||||||||||||||||||||||||||||||||||
Sbjct  66446  GAATGATTAGAAGTCTTGGGGTTGAAATGACCTTAACTTATTCTCAAACTTTAAATATGT  66387

Query  1542   AAGAAGTCCTTGTTGCTTAATTGAACGTGGACAATTGAATGAAGAGCTTTTAGTGGGCCA  1601
              ||||||||||||||||||||||||||||||||||||||||||||||||||||||||||||
Sbjct  66386  AAGAAGTCCTTGTTGCTTAATTGAACGTGGACAATTGAATGAAGAGCTTTTAGTGGGCCA  66327

Query  1602   TTTTTGGTAAGCAGAACTGGCGATGCGGGATGAACCGAACGTGAAGTTAAAGTGCCGGAA  1661
              ||||||||||||||||||||||||||||||||||||||||||||||||||||||||||||
Sbjct  66326  TTTTTGGTAAGCAGAACTGGCGATGCGGGATGAACCGAACGTGAAGTTAAAGTGCCGGAA  66267

Query  1662   TGCACGCTCATCAGACACCACAAAAGGTGTTAGTTCATCTAGACAGCCGGACGGTGGCCA  1721
              ||||||||||||||||||||||||||||||||||||||||||||||||||||||||||||
Sbjct  66266  TGCACGCTCATCAGACACCACAAAAGGTGTTAGTTCATCTAGACAGCCGGACGGTGGCCA  66207

Query  1722   TGGAAGTCGGAATCCGCTAAGGAGTGTGTAACAACTCACCGGCCGAATGAACTAGCCCTG  1781
              ||||||||||||||||||||||||||||||||||||||||||||||||||||||||||||
Sbjct  66206  TGGAAGTCGGAATCCGCTAAGGAGTGTGTAACAACTCACCGGCCGAATGAACTAGCCCTG  66147

Query  1782   AAAATGGATGGCGCTCAAGCGTGCTACTTATACTTCACCGTGATTGCTG-TTT-TGACGC  1839
              ||||||||||||||||||||||||||||||||||||||||||||||||  ||| ||| ||
Sbjct  66146  AAAATGGATGGCGCTCAAGCGTGCTACTTATACTTCACCGTGATTGCTAATTTATGATGC  66087

Query  1840   TTTCACGAGTAGGCAGGCGTGGAGGTCAGTGACGAAGCCTTTGCTGTAAAGCTGGGTCGA  1899
              |||||||||||||||||||||||||||||||| |||||||||||||||||||||||||||
Sbjct  66086  TTTCACGAGTAGGCAGGCGTGGAGGTCAGTGAAGAAGCCTTTGCTGTAAAGCTGGGTCGA  66027

Query  1900   ACGGCCTCTAGTGC  1913
              ||||||||||||||
Sbjct  66026  ACGGCCTCTAGTGC  66013


 Score = 2772 bits (1501),  Expect = 0.0
 Identities = 1796/1933 (93%), Gaps = 42/1933 (2%)
 Strand=Plus/Minus

Query  1      CAAGGTTTCCGTAGGTGAACCTGCGGAAGGATCATTACTGATTTGCTTAATTGCACCACA  60
              ||||||||||||||||||||||||||||||||||||||||||||||||||||||||||||
Sbjct  78234  CAAGGTTTCCGTAGGTGAACCTGCGGAAGGATCATTACTGATTTGCTTAATTGCACCACA  78175

Query  61     TGTGTTTTTCTTTGAAACAAAC-TTGCTTTGGCGG-TGG-G-CCCAGCCTGCCGCCAGAG  116
              |||||||||  ||||   |||| ||||||||||||  || |    |  || |||||||||
Sbjct  78174  TGTGTTTTTTATTGATTAAAACTTTGCTTTGGCGGCAGGAGTAAAATTCTACCGCCAGAG  78115

Query  117    GTCTA-AACTTACAACC-AATTTTTTA-TCAACTTGTCACACCAGATT-ATTA---CT--  167
              || || ||| || |||| || |||||| |  ||  |||| ||  |||| ||||    |  
Sbjct  78114  GT-TATAAC-TA-AACCAAACTTTTTATTTTAC-AGTCAAACTTGATTTATTATTTATAA  78059

Query  168    AATAGTCAAAACTTTCAACAACGGATCTCTTGGTTCTCGCATCGATGAAGAACGCAGCGA  227
              ||||||||||||||||||||||||||||||||||||||||||||||||||||||||||||
Sbjct  78058  AATAGTCAAAACTTTCAACAACGGATCTCTTGGTTCTCGCATCGATGAAGAACGCAGCGA  77999

Query  228    AATGCGATACGTAATATGAATTGCAGATATTCGTGAATCATCGAATCTTTGAACGCACAT  287
              ||||||||||||||||||||||||||||||||||||||||||||||||||||||||||||
Sbjct  77998  AATGCGATACGTAATATGAATTGCAGATATTCGTGAATCATCGAATCTTTGAACGCACAT  77939

Query  288    TGCGCCCTCTGGTATTCCGGAGGGCATGCCTGTTTGAGCGTCGTTTCTCCCTCAAACCGC  347
              |||||||| |||||||||  |||||||||||||||||||||| ||||||||||||||| |
Sbjct  77938  TGCGCCCTTTGGTATTCCAAAGGGCATGCCTGTTTGAGCGTCATTTCTCCCTCAAACCCC  77879

Query  348    TGGGTTTGGTGTTGAGCAATACGACTTGGGTTTGCTTGAAAGACGGTA-GTGGTAAGGCG  406
              ||||||||||||||||||||||| | | |||||| |||||||| | || |||| ||  | 
Sbjct  77878  TGGGTTTGGTGTTGAGCAATACG-C-TAGGTTTGTTTGAAAGATGTTACGTGG-AA-AC-  77824

Query  407    GGATCGCTTTGACAATGGCTTAGGTCTAACCAAAAACATTGCTTGCGGCGGTAACGTCCA  466
                 |  | || | |  | ||||||| || ||||||| |  ||||||     ||  | |||
Sbjct  77823  ---TTTC-TT-A-AGCGACTTAGGTTTATCCAAAAA-A-CGCTTGC--TATTAGTGGCCA  77774

Query  467    CCAC-GTATATCTTCAAACTTT-GACCTCAAATCAGGTAGGACTACCCGCTGAACTTAAG  524
              | ||  ||| | || ||||||| |||||||||||||||||||||||||||||||||||||
Sbjct  77773  CAACAATATTTTTTTAAACTTTTGACCTCAAATCAGGTAGGACTACCCGCTGAACTTAAG  77714

Query  525    CATATCAATAAGCGGAGGAAAAGAAACCAACAGGGATTGCCTCAGTAGCGGCGAGTGAAG  584
              |||||||||||||||||||||||||||||||||||||||||| |||||||||||||||||
Sbjct  77713  CATATCAATAAGCGGAGGAAAAGAAACCAACAGGGATTGCCTTAGTAGCGGCGAGTGAAG  77654

Query  585    CGGCAAAAGCTCAAATTTGAAATCTGGCGTCTTT-GGCGTCCGAGTTGTAATTTGAAGAA  643
              |||||||||||||||||||||||||||| |||||  | ||||||||||||||||||||||
Sbjct  77653  CGGCAAAAGCTCAAATTTGAAATCTGGC-TCTTTCAGAGTCCGAGTTGTAATTTGAAGAA  77595

Query  644    GGTATCTTTGGGCCCGGCTCTTGTCTATGTTCCTTGGAACAGGACGTCACAGAGGGTGAG  703
              |||||||||||| | |||||||||||||||| |||||||||| |||||||||||||||||
Sbjct  77594  GGTATCTTTGGGTCTGGCTCTTGTCTATGTTTCTTGGAACAGAACGTCACAGAGGGTGAG  77535

Query  704    AATCCCGTGCGATGAGATGACCCGGGTCTGTGTAAAGTTCCTTCGACGAGTCGAGTTGTT  763
              |||||||||||||||||||| || || || |||||||||||||||| |||||||||||||
Sbjct  77534  AATCCCGTGCGATGAGATGATCCAGGCCTATGTAAAGTTCCTTCGAAGAGTCGAGTTGTT  77475

Query  764    TGGGAATGCAGCTCTAAGTGGGTGGTAAATTCCATCTAAAGCTAAATATTGGCGAGAGAC  823
              ||||||||||||||||||||||||||||||||||||||||||||||||||||||||||||
Sbjct  77474  TGGGAATGCAGCTCTAAGTGGGTGGTAAATTCCATCTAAAGCTAAATATTGGCGAGAGAC  77415

Query  824    CGATAGCGAACAAGTACAGTGATGGAAAGATGAAAAGAACTTTGAAAAGAGAGTGAAAAA  883
              ||||||||||||||||||||||||||||||||||||||||||||||||||||||||||||
Sbjct  77414  CGATAGCGAACAAGTACAGTGATGGAAAGATGAAAAGAACTTTGAAAAGAGAGTGAAAAA  77355

Query  884    GTACGTGAAATTGTTGAAAGGGAAGGGCTTGAGATCAGACTTGGTATTTTGCATGCTGCT  943
              ||||||||||||||||||||||||||||||||||||||||||||||||||| ||| | ||
Sbjct  77354  GTACGTGAAATTGTTGAAAGGGAAGGGCTTGAGATCAGACTTGGTATTTTGTATGTTACT  77295

Query  944    -CTCTCGGGGGCGGCCGCTGCGGTTTACCGGGCCAGCATCGGTTTGGAGCGGCAGGATAA  1002
               || | ||||| |||| || | |||||||||||||||||| |||||| |||| |||| ||
Sbjct  77294  TCT-TTGGGGGTGGCCTCTACAGTTTACCGGGCCAGCATCAGTTTGG-GCGGTAGGAGAA  77237

Query  1003   TGGCGGAGGAATGTGGCACGGCTTCTGCTGTGTGTTATAGCCTCTGACGATACTGCCAGC  1062
              | |||  ||||||||||||| | || | |||||||||||||||  |  ||||||||||||
Sbjct  77236  TTGCGATGGAATGTGGCACGACCTCGGTTGTGTGTTATAGCCTTCGTAGATACTGCCAGC  77177

Query  1063   CTAGACCGAGGACTGCGGTTTTTAACCTAGGATGTTGGCATAATGATCTTAAGTCGCCCG  1122
              |||||| |||||||||||||||  ||||||||||||||||||||||||||||||||||||
Sbjct  77176  CTAGACTGAGGACTGCGGTTTTATACCTAGGATGTTGGCATAATGATCTTAAGTCGCCCG  77117

Query  1123   TCTTGAAACACGGACCAAGGAGTCTAACGTCTATGCGAGTGTTTGGGTGTAAAACCCGTA  1182
              |||||||||||||||||||||||||||||||||||||||||||||||||| |||||||||
Sbjct  77116  TCTTGAAACACGGACCAAGGAGTCTAACGTCTATGCGAGTGTTTGGGTGTTAAACCCGTA  77057

Query  1183   CGCGTAATGAAAGTGAACGAAGGTGGGGGCCCATTAGGGTGCACCATCGACCGATCCTGA  1242
              ||||||||||||||||||| |||||||||||| |  ||||||||||||||||||||||||
Sbjct  77056  CGCGTAATGAAAGTGAACGTAGGTGGGGGCCCGTATGGGTGCACCATCGACCGATCCTGA  76997

Query  1243   TGTGTTCGGATGGATTTGAGTAAGAGCATAGCTGTTGGGACCCGAAAGATGGTGAACTAT  1302
              ||| ||||||||||||||||||||||||||||||||||||||||||||||||||||||||
Sbjct  76996  TGTCTTCGGATGGATTTGAGTAAGAGCATAGCTGTTGGGACCCGAAAGATGGTGAACTAT  76937

Query  1303   GCCTGAATAGGGTGAAGCCAGAGGAAACTCTGGTGGAGGCTCGTAGCGGTTCTGACGTGC  1362
              ||||||||||||||||||||||||||||||||||||||||||||||||||||||||||||
Sbjct  76936  GCCTGAATAGGGTGAAGCCAGAGGAAACTCTGGTGGAGGCTCGTAGCGGTTCTGACGTGC  76877

Query  1363   AAATCGATCGTCGAATTTGGGTATAGGGGCGAAAGACTAATCGAACCATCTAGTAGCTGG  1422
              ||||||||||||||||||||||||||||||||||||||||||||||||||||||||||||
Sbjct  76876  AAATCGATCGTCGAATTTGGGTATAGGGGCGAAAGACTAATCGAACCATCTAGTAGCTGG  76817

Query  1423   TTCCTGCCGAAGTTTCCCTCAGGATAGCAGAAGCTCGTATCAGTTTTATGAGGTAAAGCG  1482
              ||||||||||||||||||||||||||||||||||||||||||||||||||||||||||||
Sbjct  76816  TTCCTGCCGAAGTTTCCCTCAGGATAGCAGAAGCTCGTATCAGTTTTATGAGGTAAAGCG  76757

Query  1483   AATGATTAGAAGTCTTGGGGTTGAAATGACCTTAACTTATTCTCAAACTTTAAATATGTA  1542
              ||||||||||||||||||||||||||||||||||||||||||||||||||||||||||||
Sbjct  76756  AATGATTAGAAGTCTTGGGGTTGAAATGACCTTAACTTATTCTCAAACTTTAAATATGTA  76697

Query  1543   AGAAGTCCTTGTTGCTTAATTGAACGTGGACAATTGAATGAAGAGCTTTTAGTGGGCCAT  1602
              ||||||||||||||||||||||||||||||||||||||||||||||||||||||||||||
Sbjct  76696  AGAAGTCCTTGTTGCTTAATTGAACGTGGACAATTGAATGAAGAGCTTTTAGTGGGCCAT  76637

Query  1603   TTTTGGTAAGCAGAACTGGCGATGCGGGATGAACCGAACGTGAAGTTAAAGTGCCGGAAT  1662
              ||||||||||||||||||||||||||||||||||||||||||||||||||||||||||||
Sbjct  76636  TTTTGGTAAGCAGAACTGGCGATGCGGGATGAACCGAACGTGAAGTTAAAGTGCCGGAAT  76577

Query  1663   GCACGCTCATCAGACACCACAAAAGGTGTTAGTTCATCTAGACAGCCGGACGGTGGCCAT  1722
              ||||||||||||||||||||||||||||||||||||||||||||||||||||||||||||
Sbjct  76576  GCACGCTCATCAGACACCACAAAAGGTGTTAGTTCATCTAGACAGCCGGACGGTGGCCAT  76517

Query  1723   GGAAGTCGGAATCCGCTAAGGAGTGTGTAACAACTCACCGGCCGAATGAACTAGCCCTGA  1782
              ||||||||||||||||||||||||||||||||||||||||||||||||||||||||||||
Sbjct  76516  GGAAGTCGGAATCCGCTAAGGAGTGTGTAACAACTCACCGGCCGAATGAACTAGCCCTGA  76457

Query  1783   AAATGGATGGCGCTCAAGCGTGCTACTTATACTTCACCGTGATTGCTG-TTT-TGACGCT  1840
              |||||||||||||||||||||||||||||||||||||||||||||||  ||| ||| |||
Sbjct  76456  AAATGGATGGCGCTCAAGCGTGCTACTTATACTTCACCGTGATTGCTAATTTATGATGCT  76397

Query  1841   TTCACGAGTAGGCAGGCGTGGAGGTCAGTGACGAAGCCTTTGCTGTAAAGCTGGGTCGAA  1900
              ||||||||||||||||||||||||||||||| ||||||||||||||||||||||||||||
Sbjct  76396  TTCACGAGTAGGCAGGCGTGGAGGTCAGTGAAGAAGCCTTTGCTGTAAAGCTGGGTCGAA  76337

Query  1901   CGGCCTCTAGTGC  1913
              |||||||||||||
Sbjct  76336  CGGCCTCTAGTGC  76324


 Score = 2772 bits (1501),  Expect = 0.0
 Identities = 1796/1933 (93%), Gaps = 42/1933 (2%)
 Strand=Plus/Minus

Query  1      CAAGGTTTCCGTAGGTGAACCTGCGGAAGGATCATTACTGATTTGCTTAATTGCACCACA  60
              ||||||||||||||||||||||||||||||||||||||||||||||||||||||||||||
Sbjct  88553  CAAGGTTTCCGTAGGTGAACCTGCGGAAGGATCATTACTGATTTGCTTAATTGCACCACA  88494

Query  61     TGTGTTTTTCTTTGAAACAAAC-TTGCTTTGGCGG-TGG-G-CCCAGCCTGCCGCCAGAG  116
              |||||||||  ||||   |||| ||||||||||||  || |    |  || |||||||||
Sbjct  88493  TGTGTTTTTTATTGATTAAAACTTTGCTTTGGCGGCAGGAGTAAAATTCTACCGCCAGAG  88434

Query  117    GTCTA-AACTTACAACC-AATTTTTTA-TCAACTTGTCACACCAGATT-ATTA---CT--  167
              || || ||| || |||| || |||||| |  ||  |||| ||  |||| ||||    |  
Sbjct  88433  GT-TATAAC-TA-AACCAAACTTTTTATTTTAC-AGTCAAACTTGATTTATTATTTATAA  88378

Query  168    AATAGTCAAAACTTTCAACAACGGATCTCTTGGTTCTCGCATCGATGAAGAACGCAGCGA  227
              ||||||||||||||||||||||||||||||||||||||||||||||||||||||||||||
Sbjct  88377  AATAGTCAAAACTTTCAACAACGGATCTCTTGGTTCTCGCATCGATGAAGAACGCAGCGA  88318

Query  228    AATGCGATACGTAATATGAATTGCAGATATTCGTGAATCATCGAATCTTTGAACGCACAT  287
              ||||||||||||||||||||||||||||||||||||||||||||||||||||||||||||
Sbjct  88317  AATGCGATACGTAATATGAATTGCAGATATTCGTGAATCATCGAATCTTTGAACGCACAT  88258

Query  288    TGCGCCCTCTGGTATTCCGGAGGGCATGCCTGTTTGAGCGTCGTTTCTCCCTCAAACCGC  347
              |||||||| |||||||||  |||||||||||||||||||||| ||||||||||||||| |
Sbjct  88257  TGCGCCCTTTGGTATTCCAAAGGGCATGCCTGTTTGAGCGTCATTTCTCCCTCAAACCCC  88198

Query  348    TGGGTTTGGTGTTGAGCAATACGACTTGGGTTTGCTTGAAAGACGGTA-GTGGTAAGGCG  406
              ||||||||||||||||||||||| | | |||||| |||||||| | || |||| ||  | 
Sbjct  88197  TGGGTTTGGTGTTGAGCAATACG-C-TAGGTTTGTTTGAAAGATGTTACGTGG-AA-AC-  88143

Query  407    GGATCGCTTTGACAATGGCTTAGGTCTAACCAAAAACATTGCTTGCGGCGGTAACGTCCA  466
                 |  | || | |  | ||||||| || ||||||| |  ||||||     ||  | |||
Sbjct  88142  ---TTTC-TT-A-AGCGACTTAGGTTTATCCAAAAA-A-CGCTTGC--TATTAGTGGCCA  88093

Query  467    CCAC-GTATATCTTCAAACTTT-GACCTCAAATCAGGTAGGACTACCCGCTGAACTTAAG  524
              | ||  ||| | || ||||||| |||||||||||||||||||||||||||||||||||||
Sbjct  88092  CAACAATATTTTTTTAAACTTTTGACCTCAAATCAGGTAGGACTACCCGCTGAACTTAAG  88033

Query  525    CATATCAATAAGCGGAGGAAAAGAAACCAACAGGGATTGCCTCAGTAGCGGCGAGTGAAG  584
              |||||||||||||||||||||||||||||||||||||||||| |||||||||||||||||
Sbjct  88032  CATATCAATAAGCGGAGGAAAAGAAACCAACAGGGATTGCCTTAGTAGCGGCGAGTGAAG  87973

Query  585    CGGCAAAAGCTCAAATTTGAAATCTGGCGTCTTT-GGCGTCCGAGTTGTAATTTGAAGAA  643
              |||||||||||||||||||||||||||| |||||  | ||||||||||||||||||||||
Sbjct  87972  CGGCAAAAGCTCAAATTTGAAATCTGGC-TCTTTCAGAGTCCGAGTTGTAATTTGAAGAA  87914

Query  644    GGTATCTTTGGGCCCGGCTCTTGTCTATGTTCCTTGGAACAGGACGTCACAGAGGGTGAG  703
              |||||||||||| | |||||||||||||||| |||||||||| |||||||||||||||||
Sbjct  87913  GGTATCTTTGGGTCTGGCTCTTGTCTATGTTTCTTGGAACAGAACGTCACAGAGGGTGAG  87854

Query  704    AATCCCGTGCGATGAGATGACCCGGGTCTGTGTAAAGTTCCTTCGACGAGTCGAGTTGTT  763
              |||||||||||||||||||| || || || |||||||||||||||| |||||||||||||
Sbjct  87853  AATCCCGTGCGATGAGATGATCCAGGCCTATGTAAAGTTCCTTCGAAGAGTCGAGTTGTT  87794

Query  764    TGGGAATGCAGCTCTAAGTGGGTGGTAAATTCCATCTAAAGCTAAATATTGGCGAGAGAC  823
              ||||||||||||||||||||||||||||||||||||||||||||||||||||||||||||
Sbjct  87793  TGGGAATGCAGCTCTAAGTGGGTGGTAAATTCCATCTAAAGCTAAATATTGGCGAGAGAC  87734

Query  824    CGATAGCGAACAAGTACAGTGATGGAAAGATGAAAAGAACTTTGAAAAGAGAGTGAAAAA  883
              ||||||||||||||||||||||||||||||||||||||||||||||||||||||||||||
Sbjct  87733  CGATAGCGAACAAGTACAGTGATGGAAAGATGAAAAGAACTTTGAAAAGAGAGTGAAAAA  87674

Query  884    GTACGTGAAATTGTTGAAAGGGAAGGGCTTGAGATCAGACTTGGTATTTTGCATGCTGCT  943
              ||||||||||||||||||||||||||||||||||||||||||||||||||| ||| | ||
Sbjct  87673  GTACGTGAAATTGTTGAAAGGGAAGGGCTTGAGATCAGACTTGGTATTTTGTATGTTACT  87614

Query  944    -CTCTCGGGGGCGGCCGCTGCGGTTTACCGGGCCAGCATCGGTTTGGAGCGGCAGGATAA  1002
               || | ||||| |||| || | |||||||||||||||||| |||||| |||| |||| ||
Sbjct  87613  TCT-TTGGGGGTGGCCTCTACAGTTTACCGGGCCAGCATCAGTTTGG-GCGGTAGGAGAA  87556

Query  1003   TGGCGGAGGAATGTGGCACGGCTTCTGCTGTGTGTTATAGCCTCTGACGATACTGCCAGC  1062
              | |||  ||||||||||||| | || | |||||||||||||||  |  ||||||||||||
Sbjct  87555  TTGCGATGGAATGTGGCACGACCTCGGTTGTGTGTTATAGCCTTCGTAGATACTGCCAGC  87496

Query  1063   CTAGACCGAGGACTGCGGTTTTTAACCTAGGATGTTGGCATAATGATCTTAAGTCGCCCG  1122
              |||||| |||||||||||||||  ||||||||||||||||||||||||||||||||||||
Sbjct  87495  CTAGACTGAGGACTGCGGTTTTATACCTAGGATGTTGGCATAATGATCTTAAGTCGCCCG  87436

Query  1123   TCTTGAAACACGGACCAAGGAGTCTAACGTCTATGCGAGTGTTTGGGTGTAAAACCCGTA  1182
              |||||||||||||||||||||||||||||||||||||||||||||||||| |||||||||
Sbjct  87435  TCTTGAAACACGGACCAAGGAGTCTAACGTCTATGCGAGTGTTTGGGTGTTAAACCCGTA  87376

Query  1183   CGCGTAATGAAAGTGAACGAAGGTGGGGGCCCATTAGGGTGCACCATCGACCGATCCTGA  1242
              ||||||||||||||||||| |||||||||||| |  ||||||||||||||||||||||||
Sbjct  87375  CGCGTAATGAAAGTGAACGTAGGTGGGGGCCCGTATGGGTGCACCATCGACCGATCCTGA  87316

Query  1243   TGTGTTCGGATGGATTTGAGTAAGAGCATAGCTGTTGGGACCCGAAAGATGGTGAACTAT  1302
              ||| ||||||||||||||||||||||||||||||||||||||||||||||||||||||||
Sbjct  87315  TGTCTTCGGATGGATTTGAGTAAGAGCATAGCTGTTGGGACCCGAAAGATGGTGAACTAT  87256

Query  1303   GCCTGAATAGGGTGAAGCCAGAGGAAACTCTGGTGGAGGCTCGTAGCGGTTCTGACGTGC  1362
              ||||||||||||||||||||||||||||||||||||||||||||||||||||||||||||
Sbjct  87255  GCCTGAATAGGGTGAAGCCAGAGGAAACTCTGGTGGAGGCTCGTAGCGGTTCTGACGTGC  87196

Query  1363   AAATCGATCGTCGAATTTGGGTATAGGGGCGAAAGACTAATCGAACCATCTAGTAGCTGG  1422
              ||||||||||||||||||||||||||||||||||||||||||||||||||||||||||||
Sbjct  87195  AAATCGATCGTCGAATTTGGGTATAGGGGCGAAAGACTAATCGAACCATCTAGTAGCTGG  87136

Query  1423   TTCCTGCCGAAGTTTCCCTCAGGATAGCAGAAGCTCGTATCAGTTTTATGAGGTAAAGCG  1482
              ||||||||||||||||||||||||||||||||||||||||||||||||||||||||||||
Sbjct  87135  TTCCTGCCGAAGTTTCCCTCAGGATAGCAGAAGCTCGTATCAGTTTTATGAGGTAAAGCG  87076

Query  1483   AATGATTAGAAGTCTTGGGGTTGAAATGACCTTAACTTATTCTCAAACTTTAAATATGTA  1542
              ||||||||||||||||||||||||||||||||||||||||||||||||||||||||||||
Sbjct  87075  AATGATTAGAAGTCTTGGGGTTGAAATGACCTTAACTTATTCTCAAACTTTAAATATGTA  87016

Query  1543   AGAAGTCCTTGTTGCTTAATTGAACGTGGACAATTGAATGAAGAGCTTTTAGTGGGCCAT  1602
              ||||||||||||||||||||||||||||||||||||||||||||||||||||||||||||
Sbjct  87015  AGAAGTCCTTGTTGCTTAATTGAACGTGGACAATTGAATGAAGAGCTTTTAGTGGGCCAT  86956

Query  1603   TTTTGGTAAGCAGAACTGGCGATGCGGGATGAACCGAACGTGAAGTTAAAGTGCCGGAAT  1662
              ||||||||||||||||||||||||||||||||||||||||||||||||||||||||||||
Sbjct  86955  TTTTGGTAAGCAGAACTGGCGATGCGGGATGAACCGAACGTGAAGTTAAAGTGCCGGAAT  86896

Query  1663   GCACGCTCATCAGACACCACAAAAGGTGTTAGTTCATCTAGACAGCCGGACGGTGGCCAT  1722
              ||||||||||||||||||||||||||||||||||||||||||||||||||||||||||||
Sbjct  86895  GCACGCTCATCAGACACCACAAAAGGTGTTAGTTCATCTAGACAGCCGGACGGTGGCCAT  86836

Query  1723   GGAAGTCGGAATCCGCTAAGGAGTGTGTAACAACTCACCGGCCGAATGAACTAGCCCTGA  1782
              ||||||||||||||||||||||||||||||||||||||||||||||||||||||||||||
Sbjct  86835  GGAAGTCGGAATCCGCTAAGGAGTGTGTAACAACTCACCGGCCGAATGAACTAGCCCTGA  86776

Query  1783   AAATGGATGGCGCTCAAGCGTGCTACTTATACTTCACCGTGATTGCTG-TTT-TGACGCT  1840
              |||||||||||||||||||||||||||||||||||||||||||||||  ||| ||| |||
Sbjct  86775  AAATGGATGGCGCTCAAGCGTGCTACTTATACTTCACCGTGATTGCTAATTTATGATGCT  86716

Query  1841   TTCACGAGTAGGCAGGCGTGGAGGTCAGTGACGAAGCCTTTGCTGTAAAGCTGGGTCGAA  1900
              ||||||||||||||||||||||||||||||| ||||||||||||||||||||||||||||
Sbjct  86715  TTCACGAGTAGGCAGGCGTGGAGGTCAGTGAAGAAGCCTTTGCTGTAAAGCTGGGTCGAA  86656

Query  1901   CGGCCTCTAGTGC  1913
              |||||||||||||
Sbjct  86655  CGGCCTCTAGTGC  86643


 Score = 2772 bits (1501),  Expect = 0.0
 Identities = 1797/1934 (93%), Gaps = 43/1934 (2%)
 Strand=Plus/Minus

Query  1       CAAGGTTTCCGTAGGTGAACCTGCGGAAGGATCATTACTGATTTGCTTAATTGCACCACA  60
               ||||||||||||||||||||||||||||||||||||||||||||||||||||||||||||
Sbjct  109206  CAAGGTTTCCGTAGGTGAACCTGCGGAAGGATCATTACTGATTTGCTTAATTGCACCACA  109147

Query  61      TGTGTTTTTCT-TTGAAACAAAC-TTGCTTTGGCGG-TGG-G-CCCAGCCTGCCGCCAGA  115
               ||||||||| | ||||   |||| ||||||||||||  || |    |  || ||||||||
Sbjct  109146  TGTGTTTTTTTATTGATTAAAACTTTGCTTTGGCGGCAGGAGTAAAATTCTACCGCCAGA  109087

Query  116     GGTCTA-AACTTACAACC-AATTTTTTA-TCAACTTGTCACACCAGATT-ATTA---CT-  167
               ||| || ||| || |||| || |||||| |  ||  |||| ||  |||| ||||    | 
Sbjct  109086  GGT-TATAAC-TA-AACCAAACTTTTTATTTTAC-AGTCAAACTTGATTTATTATTTATA  109031

Query  168     -AATAGTCAAAACTTTCAACAACGGATCTCTTGGTTCTCGCATCGATGAAGAACGCAGCG  226
                |||||||||||||||||||||||||||||||||||||||||||||||||||||||||||
Sbjct  109030  AAATAGTCAAAACTTTCAACAACGGATCTCTTGGTTCTCGCATCGATGAAGAACGCAGCG  108971

Query  227     AAATGCGATACGTAATATGAATTGCAGATATTCGTGAATCATCGAATCTTTGAACGCACA  286
               ||||||||||||||||||||||||||||||||||||||||||||||||||||||||||||
Sbjct  108970  AAATGCGATACGTAATATGAATTGCAGATATTCGTGAATCATCGAATCTTTGAACGCACA  108911

Query  287     TTGCGCCCTCTGGTATTCCGGAGGGCATGCCTGTTTGAGCGTCGTTTCTCCCTCAAACCG  346
               ||||||||| |||||||||  |||||||||||||||||||||| ||||||||||||||| 
Sbjct  108910  TTGCGCCCTTTGGTATTCCAAAGGGCATGCCTGTTTGAGCGTCATTTCTCCCTCAAACCC  108851

Query  347     CTGGGTTTGGTGTTGAGCAATACGACTTGGGTTTGCTTGAAAGACGGTA-GTGGTAAGGC  405
               |||||||||||||||||||||||| | | |||||| |||||||| | || |||| ||  |
Sbjct  108850  CTGGGTTTGGTGTTGAGCAATACG-C-TAGGTTTGTTTGAAAGATGTTACGTGG-AA-AC  108795

Query  406     GGGATCGCTTTGACAATGGCTTAGGTCTAACCAAAAACATTGCTTGCGGCGGTAACGTCC  465
                   |  | || | |  | ||||||| || ||||||| |  ||||||     ||  | ||
Sbjct  108794  ----TTTC-TT-A-AGCGACTTAGGTTTATCCAAAAA-A-CGCTTGC--TATTAGTGGCC  108746

Query  466     ACCAC-GTATATCTTCAAACTTT-GACCTCAAATCAGGTAGGACTACCCGCTGAACTTAA  523
               || ||  ||| | || ||||||| ||||||||||||||||||||||||||||||||||||
Sbjct  108745  ACAACAATATTTTTTTAAACTTTTGACCTCAAATCAGGTAGGACTACCCGCTGAACTTAA  108686

Query  524     GCATATCAATAAGCGGAGGAAAAGAAACCAACAGGGATTGCCTCAGTAGCGGCGAGTGAA  583
               ||||||||||||||||||||||||||||||||||||||||||| ||||||||||||||||
Sbjct  108685  GCATATCAATAAGCGGAGGAAAAGAAACCAACAGGGATTGCCTTAGTAGCGGCGAGTGAA  108626

Query  584     GCGGCAAAAGCTCAAATTTGAAATCTGGCGTCTTT-GGCGTCCGAGTTGTAATTTGAAGA  642
               ||||||||||||||||||||||||||||| |||||  | |||||||||||||||||||||
Sbjct  108625  GCGGCAAAAGCTCAAATTTGAAATCTGGC-TCTTTCAGAGTCCGAGTTGTAATTTGAAGA  108567

Query  643     AGGTATCTTTGGGCCCGGCTCTTGTCTATGTTCCTTGGAACAGGACGTCACAGAGGGTGA  702
               ||||||||||||| | |||||||||||||||| |||||||||| ||||||||||||||||
Sbjct  108566  AGGTATCTTTGGGTCTGGCTCTTGTCTATGTTTCTTGGAACAGAACGTCACAGAGGGTGA  108507

Query  703     GAATCCCGTGCGATGAGATGACCCGGGTCTGTGTAAAGTTCCTTCGACGAGTCGAGTTGT  762
               ||||||||||||||||||||| || || || |||||||||||||||| ||||||||||||
Sbjct  108506  GAATCCCGTGCGATGAGATGATCCAGGCCTATGTAAAGTTCCTTCGAAGAGTCGAGTTGT  108447

Query  763     TTGGGAATGCAGCTCTAAGTGGGTGGTAAATTCCATCTAAAGCTAAATATTGGCGAGAGA  822
               ||||||||||||||||||||||||||||||||||||||||||||||||||||||||||||
Sbjct  108446  TTGGGAATGCAGCTCTAAGTGGGTGGTAAATTCCATCTAAAGCTAAATATTGGCGAGAGA  108387

Query  823     CCGATAGCGAACAAGTACAGTGATGGAAAGATGAAAAGAACTTTGAAAAGAGAGTGAAAA  882
               ||||||||||||||||||||||||||||||||||||||||||||||||||||||||||||
Sbjct  108386  CCGATAGCGAACAAGTACAGTGATGGAAAGATGAAAAGAACTTTGAAAAGAGAGTGAAAA  108327

Query  883     AGTACGTGAAATTGTTGAAAGGGAAGGGCTTGAGATCAGACTTGGTATTTTGCATGCTGC  942
               |||||||||||||||||||||||||||||||||||||||||||||||||||| ||| | |
Sbjct  108326  AGTACGTGAAATTGTTGAAAGGGAAGGGCTTGAGATCAGACTTGGTATTTTGTATGTTAC  108267

Query  943     T-CTCTCGGGGGCGGCCGCTGCGGTTTACCGGGCCAGCATCGGTTTGGAGCGGCAGGATA  1001
               | || | ||||| |||| || | |||||||||||||||||| |||||| |||| |||| |
Sbjct  108266  TTCT-TTGGGGGTGGCCTCTACAGTTTACCGGGCCAGCATCAGTTTGG-GCGGTAGGAGA  108209

Query  1002    ATGGCGGAGGAATGTGGCACGGCTTCTGCTGTGTGTTATAGCCTCTGACGATACTGCCAG  1061
               || |||  ||||||||||||| | || | |||||||||||||||  |  |||||||||||
Sbjct  108208  ATTGCGATGGAATGTGGCACGACCTCGGTTGTGTGTTATAGCCTTCGTAGATACTGCCAG  108149

Query  1062    CCTAGACCGAGGACTGCGGTTTTTAACCTAGGATGTTGGCATAATGATCTTAAGTCGCCC  1121
               ||||||| |||||||||||||||  |||||||||||||||||||||||||||||||||||
Sbjct  108148  CCTAGACTGAGGACTGCGGTTTTATACCTAGGATGTTGGCATAATGATCTTAAGTCGCCC  108089

Query  1122    GTCTTGAAACACGGACCAAGGAGTCTAACGTCTATGCGAGTGTTTGGGTGTAAAACCCGT  1181
               ||||||||||||||||||||||||||||||||||||||||||||||||||| ||||||||
Sbjct  108088  GTCTTGAAACACGGACCAAGGAGTCTAACGTCTATGCGAGTGTTTGGGTGTTAAACCCGT  108029

Query  1182    ACGCGTAATGAAAGTGAACGAAGGTGGGGGCCCATTAGGGTGCACCATCGACCGATCCTG  1241
               |||||||||||||||||||| |||||||||||| |  |||||||||||||||||||||||
Sbjct  108028  ACGCGTAATGAAAGTGAACGTAGGTGGGGGCCCGTATGGGTGCACCATCGACCGATCCTG  107969

Query  1242    ATGTGTTCGGATGGATTTGAGTAAGAGCATAGCTGTTGGGACCCGAAAGATGGTGAACTA  1301
               |||| |||||||||||||||||||||||||||||||||||||||||||||||||||||||
Sbjct  107968  ATGTCTTCGGATGGATTTGAGTAAGAGCATAGCTGTTGGGACCCGAAAGATGGTGAACTA  107909

Query  1302    TGCCTGAATAGGGTGAAGCCAGAGGAAACTCTGGTGGAGGCTCGTAGCGGTTCTGACGTG  1361
               ||||||||||||||||||||||||||||||||||||||||||||||||||||||||||||
Sbjct  107908  TGCCTGAATAGGGTGAAGCCAGAGGAAACTCTGGTGGAGGCTCGTAGCGGTTCTGACGTG  107849

Query  1362    CAAATCGATCGTCGAATTTGGGTATAGGGGCGAAAGACTAATCGAACCATCTAGTAGCTG  1421
               ||||||||||||||||||||||||||||||||||||||||||||||||||||||||||||
Sbjct  107848  CAAATCGATCGTCGAATTTGGGTATAGGGGCGAAAGACTAATCGAACCATCTAGTAGCTG  107789

Query  1422    GTTCCTGCCGAAGTTTCCCTCAGGATAGCAGAAGCTCGTATCAGTTTTATGAGGTAAAGC  1481
               ||||||||||||||||||||||||||||||||||||||||||||||||||||||||||||
Sbjct  107788  GTTCCTGCCGAAGTTTCCCTCAGGATAGCAGAAGCTCGTATCAGTTTTATGAGGTAAAGC  107729

Query  1482    GAATGATTAGAAGTCTTGGGGTTGAAATGACCTTAACTTATTCTCAAACTTTAAATATGT  1541
               ||||||||||||||||||||||||||||||||||||||||||||||||||||||||||||
Sbjct  107728  GAATGATTAGAAGTCTTGGGGTTGAAATGACCTTAACTTATTCTCAAACTTTAAATATGT  107669

Query  1542    AAGAAGTCCTTGTTGCTTAATTGAACGTGGACAATTGAATGAAGAGCTTTTAGTGGGCCA  1601
               ||||||||||||||||||||||||||||||||||||||||||||||||||||||||||||
Sbjct  107668  AAGAAGTCCTTGTTGCTTAATTGAACGTGGACAATTGAATGAAGAGCTTTTAGTGGGCCA  107609

Query  1602    TTTTTGGTAAGCAGAACTGGCGATGCGGGATGAACCGAACGTGAAGTTAAAGTGCCGGAA  1661
               ||||||||||||||||||||||||||||||||||||||||||||||||||||||||||||
Sbjct  107608  TTTTTGGTAAGCAGAACTGGCGATGCGGGATGAACCGAACGTGAAGTTAAAGTGCCGGAA  107549

Query  1662    TGCACGCTCATCAGACACCACAAAAGGTGTTAGTTCATCTAGACAGCCGGACGGTGGCCA  1721
               ||||||||||||||||||||||||||||||||||||||||||||||||||||||||||||
Sbjct  107548  TGCACGCTCATCAGACACCACAAAAGGTGTTAGTTCATCTAGACAGCCGGACGGTGGCCA  107489

Query  1722    TGGAAGTCGGAATCCGCTAAGGAGTGTGTAACAACTCACCGGCCGAATGAACTAGCCCTG  1781
               ||||||||||||||||||||||||||||||||||||||||||||||||||||||||||||
Sbjct  107488  TGGAAGTCGGAATCCGCTAAGGAGTGTGTAACAACTCACCGGCCGAATGAACTAGCCCTG  107429

Query  1782    AAAATGGATGGCGCTCAAGCGTGCTACTTATACTTCACCGTGATTGCTG-TTT-TGACGC  1839
               ||||||||||||||||||||||||||||||||||||||||||||||||  ||| ||| ||
Sbjct  107428  AAAATGGATGGCGCTCAAGCGTGCTACTTATACTTCACCGTGATTGCTAATTTATGATGC  107369

Query  1840    TTTCACGAGTAGGCAGGCGTGGAGGTCAGTGACGAAGCCTTTGCTGTAAAGCTGGGTCGA  1899
               |||||||||||||||||||||||||||||||| |||||||||||||||||||||||||||
Sbjct  107368  TTTCACGAGTAGGCAGGCGTGGAGGTCAGTGAAGAAGCCTTTGCTGTAAAGCTGGGTCGA  107309

Query  1900    ACGGCCTCTAGTGC  1913
               ||||||||||||||
Sbjct  107308  ACGGCCTCTAGTGC  107295


 Score = 2767 bits (1498),  Expect = 0.0
 Identities = 1796/1934 (93%), Gaps = 44/1934 (2%)
 Strand=Plus/Minus

Query  1      CAAGGTTTCCGTAGGTGAACCTGCGGAAGGATCATTACTGATTTGCTTAATTGCACCACA  60
              ||||||||||||||||||||||||||||||||||||||||||||||||||||||||||||
Sbjct  36983  CAAGGTTTCCGTAGGTGAACCTGCGGAAGGATCATTACTGATTTGCTTAATTGCACCACA  36924

Query  61     TGTGTTTTTCT-TTGAAACAAAC-TTGCTTTGGCGG-TGG-G-CCCAGCCTGCCGCCAGA  115
              ||||||||| | ||||   |||| ||||||||||||  || |    |  || ||||||||
Sbjct  36923  TGTGTTTTTTTATTGATTAAAACTTTGCTTTGGCGGCAGGAGTAAAATTCTACCGCCAGA  36864

Query  116    GGTCTA-AACTTACAACC-AATTTTTTA-TCAACTTGTCACACCAGATT-ATTA---CT-  167
              ||| || ||| || |||| || |||||| |  ||  |||| ||  |||| ||||    | 
Sbjct  36863  GGT-TATAAC-TA-AACCAAACTTTTTATTTTAC-AGTCAAACTTGATTTATTATTTATA  36808

Query  168    -AATAGTCAAAACTTTCAACAACGGATCTCTTGGTTCTCGCATCGATGAAGAACGCAGCG  226
               |||||||||||||||||||||||||||||||||||||||||||||||||||||||||||
Sbjct  36807  AAATAGTCAAAACTTTCAACAACGGATCTCTTGGTTCTCGCATCGATGAAGAACGCAGCG  36748

Query  227    AAATGCGATACGTAATATGAATTGCAGATATTCGTGAATCATCGAATCTTTGAACGCACA  286
              ||||||||||||||||||||||||||||||||||||||||||||||||||||||||||||
Sbjct  36747  AAATGCGATACGTAATATGAATTGCAGATATTCGTGAATCATCGAATCTTTGAACGCACA  36688

Query  287    TTGCGCCCTCTGGTATTCCGGAGGGCATGCCTGTTTGAGCGTCGTTTCTCCCTCAAACCG  346
              ||||||||| |||||||||  |||||||||||||||||||||| ||||||||||||||| 
Sbjct  36687  TTGCGCCCTTTGGTATTCCAAAGGGCATGCCTGTTTGAGCGTCATTTCTCCCTCAAACCC  36628

Query  347    CTGGGTTTGGTGTTGAGCAATACGACTTGGGTTTGCTTGAAAGACGGTA-GTGGTAAGGC  405
              |||||||||||||||||||||||| | | |||||| |||||||| | || |||| ||  |
Sbjct  36627  CTGGGTTTGGTGTTGAGCAATACG-C-TAGGTTTGTTTGAAAGATGTTACGTGG-AA-AC  36572

Query  406    GGGATCGCTTTGACAATGGCTTAGGTCTAACCAAAAACATTGCTTGCGGCGGTAACGTCC  465
                  |  | || | |  | ||||||| || ||||||| |  ||||||     ||  | ||
Sbjct  36571  ----TTTC-TT-A-AGCGACTTAGGTTTATCCAAAAA-A-CGCTTGC--TATTAGTGGCC  36523

Query  466    ACCAC-GTATATCTTCAAACTTT-GACCTCAAATCAGGTAGGACTACCCGCTGAACTTAA  523
              || ||  ||| | || ||||||| ||||||||||||||||||||||||||||||||||||
Sbjct  36522  ACAACAATATTTTTTTAAACTTTTGACCTCAAATCAGGTAGGACTACCCGCTGAACTTAA  36463

Query  524    GCATATCAATAAGCGGAGGAAAAGAAACCAACAGGGATTGCCTCAGTAGCGGCGAGTGAA  583
              ||||||||||||||||||||||||||||||||||||||||||| ||||||||||||||||
Sbjct  36462  GCATATCAATAAGCGGAGGAAAAGAAACCAACAGGGATTGCCTTAGTAGCGGCGAGTGAA  36403

Query  584    GCGGCAAAAGCTCAAATTTGAAATCTGGCGTCTTT-GGCGTCCGAGTTGTAATTTGAAGA  642
              ||||||||||||||||||||||||||||| |||||  | |||||||||||||||||||||
Sbjct  36402  GCGGCAAAAGCTCAAATTTGAAATCTGGC-TCTTTCAGAGTCCGAGTTGTAATTTGAAGA  36344

Query  643    AGGTATCTTTGGGCCCGGCTCTTGTCTATGTTCCTTGGAACAGGACGTCACAGAGGGTGA  702
              ||||||||||||| | |||||||||||||||| |||||||||| ||||||||||||||||
Sbjct  36343  AGGTATCTTTGGGTCTGGCTCTTGTCTATGTTTCTTGGAACAGAACGTCACAGAGGGTGA  36284

Query  703    GAATCCCGTGCGATGAGATGACCCGGGTCTGTGTAAAGTTCCTTCGACGAGTCGAGTTGT  762
              ||||||||||||||||||||| || || || |||||||||||||||| ||||||||||||
Sbjct  36283  GAATCCCGTGCGATGAGATGATCCAGGCCTATGTAAAGTTCCTTCGAAGAGTCGAGTTGT  36224

Query  763    TTGGGAATGCAGCTCTAAGTGGGTGGTAAATTCCATCTAAAGCTAAATATTGGCGAGAGA  822
              ||||||||||||||||||||||||||||||||||||||||||||||||||||||||||||
Sbjct  36223  TTGGGAATGCAGCTCTAAGTGGGTGGTAAATTCCATCTAAAGCTAAATATTGGCGAGAGA  36164

Query  823    CCGATAGCGAACAAGTACAGTGATGGAAAGATGAAAAGAACTTTGAAAAGAGAGTGAAAA  882
              ||||||||||||||||||||||||||||||||||||||||||||||||||||||||||||
Sbjct  36163  CCGATAGCGAACAAGTACAGTGATGGAAAGATGAAAAGAACTTTGAAAAGAGAGTGAAAA  36104

Query  883    AGTACGTGAAATTGTTGAAAGGGAAGGGCTTGAGATCAGACTTGGTATTTTGCATGCTGC  942
              |||||||||||||||||||||||||||||||||||||||||||||||||||| ||| | |
Sbjct  36103  AGTACGTGAAATTGTTGAAAGGGAAGGGCTTGAGATCAGACTTGGTATTTTGTATGTTAC  36044

Query  943    T-CTCTCGGGGGCGGCCGCTGCGGTTTACCGGGCCAGCATCGGTTTGGAGCGGCAGGATA  1001
              | || | ||||| |||| || | |||||||||||||||||| |||||| |||| |||| |
Sbjct  36043  TTCT-TTGGGGGTGGCCTCTACAGTTTACCGGGCCAGCATCAGTTTGG-GCGGTAGGAGA  35986

Query  1002   ATGGCGGAGGAATGTGGCACGGCTTCTGCTGTGTGTTATAGCCTCTGACGATACTGCCAG  1061
              || |||  ||||||||||||| | || | |||||||||||||||  |  |||||||||||
Sbjct  35985  ATTGCGATGGAATGTGGCACGACCTCGGTTGTGTGTTATAGCCTTCGTAGATACTGCCAG  35926

Query  1062   CCTAGACCGAGGACTGCGGTTTTTAACCTAGGATGTTGGCATAATGATCTTAAGTCGCCC  1121
              ||||||| |||||||||||||||  |||||||||||||||||||||||||||||||||||
Sbjct  35925  CCTAGACTGAGGACTGCGGTTTTATACCTAGGATGTTGGCATAATGATCTTAAGTCGCCC  35866

Query  1122   GTCTTGAAACACGGACCAAGGAGTCTAACGTCTATGCGAGTGTTTGGGTGTAAAACCCGT  1181
              ||||||||||||||||||||||||||||||||||||||||||||||||||| ||||||||
Sbjct  35865  GTCTTGAAACACGGACCAAGGAGTCTAACGTCTATGCGAGTGTTTGGGTGTTAAACCCGT  35806

Query  1182   ACGCGTAATGAAAGTGAACGAAGGTGGGGGCCCATTAGGGTGCACCATCGACCGATCCTG  1241
              |||||||||||||||||||| |||||||||||| |  |||||||||||||||||||||||
Sbjct  35805  ACGCGTAATGAAAGTGAACGTAGGTGGGGGCCCGTATGGGTGCACCATCGACCGATCCTG  35746

Query  1242   ATGTGTTCGGATGGATTTGAGTAAGAGCATAGCTGTTGGGACCCGAAAGATGGTGAACTA  1301
              |||| |||||||||||||||||||||||||||||||||||||||||||||||||||||||
Sbjct  35745  ATGTCTTCGGATGGATTTGAGTAAGAGCATAGCTGTTGGGACCCGAAAGATGGTGAACTA  35686

Query  1302   TGCCTGAATAGGGTGAAGCCAGAGGAAACTCTGGTGGAGGCTCGTAGCGGTTCTGACGTG  1361
              ||||||||||||||||||||||||||||||||||||||||||||||||||||||||||||
Sbjct  35685  TGCCTGAATAGGGTGAAGCCAGAGGAAACTCTGGTGGAGGCTCGTAGCGGTTCTGACGTG  35626

Query  1362   CAAATCGATCGTCGAATTTGGGTATAGGGGCGAAAGACTAATCGAACCATCTAGTAGCTG  1421
              ||||||||||||||||||||||||||||||||||||||||||||||||||||||||||||
Sbjct  35625  CAAATCGATCGTCGAATTTGGGTATAGGGGCGAAAGACTAATCGAACCATCTAGTAGCTG  35566

Query  1422   GTTCCTGCCGAAGTTTCCCTCAGGATAGCAGAAGCTCGTATCAGTTTTATGAGGTAAAGC  1481
              ||||||||||||||||||||||||||||||||||||||||||||||||||||||||||||
Sbjct  35565  GTTCCTGCCGAAGTTTCCCTCAGGATAGCAGAAGCTCGTATCAGTTTTATGAGGTAAAGC  35506

Query  1482   GAATGATTAGAAGTCTTGGGGTTGAAATGACCTTAACTTATTCTCAAACTTTAAATATGT  1541
              ||||||||||||||||||||||||||||||||||||||||||||||||||||||||||||
Sbjct  35505  GAATGATTAGAAGTCTTGGGGTTGAAATGACCTTAACTTATTCTCAAACTTTAAATATGT  35446

Query  1542   AAGAAGTCCTTGTTGCTTAATTGAACGTGGACAATTGAATGAAGAGCTTTTAGTGGGCCA  1601
              ||||||||||||||||||||||||||||||||||||||||||||||||||||||||||||
Sbjct  35445  AAGAAGTCCTTGTTGCTTAATTGAACGTGGACAATTGAATGAAGAGCTTTTAGTGGGCCA  35386

Query  1602   TTTTTGGTAAGCAGAACTGGCGATGCGGGATGAACCGAACGTGAAGTTAAAGTGCCGGAA  1661
              ||||||||||||||||||||||||||||||||||||||||||||||||||||||||||||
Sbjct  35385  TTTTTGGTAAGCAGAACTGGCGATGCGGGATGAACCGAACGTGAAGTTAAAGTGCCGGAA  35326

Query  1662   TGCACGCTCATCAGACACCACAAAAGGTGTTAGTTCATCTAGACAGCCGGACGGTGGCCA  1721
              |||||||||||||||||||||||| |||||||||||||||||||||||||||||||||||
Sbjct  35325  TGCACGCTCATCAGACACCACAAA-GGTGTTAGTTCATCTAGACAGCCGGACGGTGGCCA  35267

Query  1722   TGGAAGTCGGAATCCGCTAAGGAGTGTGTAACAACTCACCGGCCGAATGAACTAGCCCTG  1781
              ||||||||||||||||||||||||||||||||||||||||||||||||||||||||||||
Sbjct  35266  TGGAAGTCGGAATCCGCTAAGGAGTGTGTAACAACTCACCGGCCGAATGAACTAGCCCTG  35207

Query  1782   AAAATGGATGGCGCTCAAGCGTGCTACTTATACTTCACCGTGATTGCTG-TTT-TGACGC  1839
              ||||||||||||||||||||||||||||||||||||||||||||||||  ||| ||| ||
Sbjct  35206  AAAATGGATGGCGCTCAAGCGTGCTACTTATACTTCACCGTGATTGCTAATTTATGATGC  35147

Query  1840   TTTCACGAGTAGGCAGGCGTGGAGGTCAGTGACGAAGCCTTTGCTGTAAAGCTGGGTCGA  1899
              |||||||||||||||||||||||||||||||| |||||||||||||||||||||||||||
Sbjct  35146  TTTCACGAGTAGGCAGGCGTGGAGGTCAGTGAAGAAGCCTTTGCTGTAAAGCTGGGTCGA  35087

Query  1900   ACGGCCTCTAGTGC  1913
              ||||||||||||||
Sbjct  35086  ACGGCCTCTAGTGC  35073


 Score = 2760 bits (1494),  Expect = 0.0
 Identities = 1797/1937 (93%), Gaps = 46/1937 (2%)
 Strand=Plus/Minus

Query  1      CAAGGTTTCCGTAGGTGAACCTGCGGAAGGATCATTACTGATTTGCTTAATTGCACCACA  60
              ||||||||||||||||||||||||||||||||||||||||||||||||||||||||||||
Sbjct  98875  CAAGGTTTCCGTAGGTGAACCTGCGGAAGGATCATTACTGATTTGCTTAATTGCACCACA  98816

Query  61     TGTGTTTTT---CT-TTGAAACAAAC-TTGCTTTGGCGG-TGG-G-CCCAGCCTGCCGCC  112
              |||||||||    | ||||   |||| ||||||||||||  || |    |  || |||||
Sbjct  98815  TGTGTTTTTTTTTTATTGATTAAAACTTTGCTTTGGCGGCAGGAGTAAAATTCTACCGCC  98756

Query  113    AGAGGTCTA-AACTTACAACC-AATTTTTTA-TCAACTTGTCACACCAGATT-ATTA---  165
              |||||| || ||| || |||| || |||||| |  ||  |||| ||  |||| ||||   
Sbjct  98755  AGAGGT-TATAAC-TA-AACCAAACTTTTTATTTTAC-AGTCAAACTTGATTTATTATTT  98700

Query  166    CT--AATAGTCAAAACTTTCAACAACGGATCTCTTGGTTCTCGCATCGATGAAGAACGCA  223
               |  ||||||||||||||||||||||||||||||||||||||||||||||||||||||||
Sbjct  98699  ATAAAATAGTCAAAACTTTCAACAACGGATCTCTTGGTTCTCGCATCGATGAAGAACGCA  98640

Query  224    GCGAAATGCGATACGTAATATGAATTGCAGATATTCGTGAATCATCGAATCTTTGAACGC  283
              ||||||||||||||||||||||||||||||||||||||||||||||||||||||||||||
Sbjct  98639  GCGAAATGCGATACGTAATATGAATTGCAGATATTCGTGAATCATCGAATCTTTGAACGC  98580

Query  284    ACATTGCGCCCTCTGGTATTCCGGAGGGCATGCCTGTTTGAGCGTCGTTTCTCCCTCAAA  343
              |||||||||||| |||||||||  |||||||||||||||||||||| |||||||||||||
Sbjct  98579  ACATTGCGCCCTTTGGTATTCCAAAGGGCATGCCTGTTTGAGCGTCATTTCTCCCTCAAA  98520

Query  344    CCGCTGGGTTTGGTGTTGAGCAATACGACTTGGGTTTGCTTGAAAGACGGTA-GTGGTAA  402
              || |||||||||||||||||||||||| | | |||||| |||||||| | || |||| ||
Sbjct  98519  CCCCTGGGTTTGGTGTTGAGCAATACG-C-TAGGTTTGTTTGAAAGATGTTACGTGG-AA  98463

Query  403    GGCGGGATCGCTTTGACAATGGCTTAGGTCTAACCAAAAACATTGCTTGCGGCGGTAACG  462
                |    |  | || | |  | ||||||| || ||||||| |  ||||||     ||  |
Sbjct  98462  -AC----TTTC-TT-A-AGCGACTTAGGTTTATCCAAAAA-A-CGCTTGC--TATTAGTG  98415

Query  463    TCCACCAC-GTATATCTTCAAACTTT-GACCTCAAATCAGGTAGGACTACCCGCTGAACT  520
               |||| ||  ||| | || ||||||| |||||||||||||||||||||||||||||||||
Sbjct  98414  GCCACAACAATATTTTTTTAAACTTTTGACCTCAAATCAGGTAGGACTACCCGCTGAACT  98355

Query  521    TAAGCATATCAATAAGCGGAGGAAAAGAAACCAACAGGGATTGCCTCAGTAGCGGCGAGT  580
              |||||||||||||||||||||||||||||||||||||||||||||| |||||||||||||
Sbjct  98354  TAAGCATATCAATAAGCGGAGGAAAAGAAACCAACAGGGATTGCCTTAGTAGCGGCGAGT  98295

Query  581    GAAGCGGCAAAAGCTCAAATTTGAAATCTGGCGTCTTT-GGCGTCCGAGTTGTAATTTGA  639
              |||||||||||||||||||||||||||||||| |||||  | ||||||||||||||||||
Sbjct  98294  GAAGCGGCAAAAGCTCAAATTTGAAATCTGGC-TCTTTCAGAGTCCGAGTTGTAATTTGA  98236

Query  640    AGAAGGTATCTTTGGGCCCGGCTCTTGTCTATGTTCCTTGGAACAGGACGTCACAGAGGG  699
              |||||||||||||||| | |||||||||||||||| |||||||||| |||||||||||||
Sbjct  98235  AGAAGGTATCTTTGGGTCTGGCTCTTGTCTATGTTTCTTGGAACAGAACGTCACAGAGGG  98176

Query  700    TGAGAATCCCGTGCGATGAGATGACCCGGGTCTGTGTAAAGTTCCTTCGACGAGTCGAGT  759
              |||||||||||||||||||||||| || || || |||||||||||||||| |||||||||
Sbjct  98175  TGAGAATCCCGTGCGATGAGATGATCCAGGCCTATGTAAAGTTCCTTCGAAGAGTCGAGT  98116

Query  760    TGTTTGGGAATGCAGCTCTAAGTGGGTGGTAAATTCCATCTAAAGCTAAATATTGGCGAG  819
              ||||||||||||||||||||||||||||||||||||||||||||||||||||||||||||
Sbjct  98115  TGTTTGGGAATGCAGCTCTAAGTGGGTGGTAAATTCCATCTAAAGCTAAATATTGGCGAG  98056

Query  820    AGACCGATAGCGAACAAGTACAGTGATGGAAAGATGAAAAGAACTTTGAAAAGAGAGTGA  879
              ||||||||||||||||||||||||||||||||||||||||||||||||||||||||||||
Sbjct  98055  AGACCGATAGCGAACAAGTACAGTGATGGAAAGATGAAAAGAACTTTGAAAAGAGAGTGA  97996

Query  880    AAAAGTACGTGAAATTGTTGAAAGGGAAGGGCTTGAGATCAGACTTGGTATTTTGCATGC  939
              ||||||||||||||||||||||||||||||||||||||||||||||||||||||| ||| 
Sbjct  97995  AAAAGTACGTGAAATTGTTGAAAGGGAAGGGCTTGAGATCAGACTTGGTATTTTGTATGT  97936

Query  940    TGCT-CTCTCGGGGGCGGCCGCTGCGGTTTACCGGGCCAGCATCGGTTTGGAGCGGCAGG  998
              | || || | ||||| |||| || | |||||||||||||||||| |||||| |||| |||
Sbjct  97935  TACTTCT-TTGGGGGTGGCCTCTACAGTTTACCGGGCCAGCATCAGTTTGG-GCGGTAGG  97878

Query  999    ATAATGGCGGAGGAATGTGGCACGGCTTCTGCTGTGTGTTATAGCCTCTGACGATACTGC  1058
              | ||| |||  ||||||||||||| | || | |||||||||||||||  |  ||||||||
Sbjct  97877  AGAATTGCGATGGAATGTGGCACGACCTCGGTTGTGTGTTATAGCCTTCGTAGATACTGC  97818

Query  1059   CAGCCTAGACCGAGGACTGCGGTTTTTAACCTAGGATGTTGGCATAATGATCTTAAGTCG  1118
              |||||||||| |||||||||||||||  ||||||||||||||||||||||||||||||||
Sbjct  97817  CAGCCTAGACTGAGGACTGCGGTTTTATACCTAGGATGTTGGCATAATGATCTTAAGTCG  97758

Query  1119   CCCGTCTTGAAACACGGACCAAGGAGTCTAACGTCTATGCGAGTGTTTGGGTGTAAAACC  1178
              |||||||||||||||||||||||||||||||||||||||||||||||||||||| |||||
Sbjct  97757  CCCGTCTTGAAACACGGACCAAGGAGTCTAACGTCTATGCGAGTGTTTGGGTGTTAAACC  97698

Query  1179   CGTACGCGTAATGAAAGTGAACGAAGGTGGGGGCCCATTAGGGTGCACCATCGACCGATC  1238
              ||||||||||||||||||||||| |||||||||||| |  ||||||||||||||||||||
Sbjct  97697  CGTACGCGTAATGAAAGTGAACGTAGGTGGGGGCCCGTATGGGTGCACCATCGACCGATC  97638

Query  1239   CTGATGTGTTCGGATGGATTTGAGTAAGAGCATAGCTGTTGGGACCCGAAAGATGGTGAA  1298
              ||||||| ||||||||||||||||||||||||||||||||||||||||||||||||||||
Sbjct  97637  CTGATGTCTTCGGATGGATTTGAGTAAGAGCATAGCTGTTGGGACCCGAAAGATGGTGAA  97578

Query  1299   CTATGCCTGAATAGGGTGAAGCCAGAGGAAACTCTGGTGGAGGCTCGTAGCGGTTCTGAC  1358
              ||||||||||||||||||||||||||||||||||||||||||||||||||||||||||||
Sbjct  97577  CTATGCCTGAATAGGGTGAAGCCAGAGGAAACTCTGGTGGAGGCTCGTAGCGGTTCTGAC  97518

Query  1359   GTGCAAATCGATCGTCGAATTTGGGTATAGGGGCGAAAGACTAATCGAACCATCTAGTAG  1418
              ||||||||||||||||||||||||||||||||||||||||||||||||||||||||||||
Sbjct  97517  GTGCAAATCGATCGTCGAATTTGGGTATAGGGGCGAAAGACTAATCGAACCATCTAGTAG  97458

Query  1419   CTGGTTCCTGCCGAAGTTTCCCTCAGGATAGCAGAAGCTCGTATCAGTTTTATGAGGTAA  1478
              ||||||||||||||||||||||||||||||||||||||||||||||||||||||||||||
Sbjct  97457  CTGGTTCCTGCCGAAGTTTCCCTCAGGATAGCAGAAGCTCGTATCAGTTTTATGAGGTAA  97398

Query  1479   AGCGAATGATTAGAAGTCTTGGGGTTGAAATGACCTTAACTTATTCTCAAACTTTAAATA  1538
              ||||||||||||||||||||||||||||||||||||||||||||||||||||||||||||
Sbjct  97397  AGCGAATGATTAGAAGTCTTGGGGTTGAAATGACCTTAACTTATTCTCAAACTTTAAATA  97338

Query  1539   TGTAAGAAGTCCTTGTTGCTTAATTGAACGTGGACAATTGAATGAAGAGCTTTTAGTGGG  1598
              ||||||||||||||||||||||||||||||||||||||||||||||||||||||||||||
Sbjct  97337  TGTAAGAAGTCCTTGTTGCTTAATTGAACGTGGACAATTGAATGAAGAGCTTTTAGTGGG  97278

Query  1599   CCATTTTTGGTAAGCAGAACTGGCGATGCGGGATGAACCGAACGTGAAGTTAAAGTGCCG  1658
              ||||||||||||||||||||||||||||||||||||||||||||||||||||||||||||
Sbjct  97277  CCATTTTTGGTAAGCAGAACTGGCGATGCGGGATGAACCGAACGTGAAGTTAAAGTGCCG  97218

Query  1659   GAATGCACGCTCATCAGACACCACAAAAGGTGTTAGTTCATCTAGACAGCCGGACGGTGG  1718
              ||||||||||||||||||||||||||||||||||||||||||||||||||||||||||||
Sbjct  97217  GAATGCACGCTCATCAGACACCACAAAAGGTGTTAGTTCATCTAGACAGCCGGACGGTGG  97158

Query  1719   CCATGGAAGTCGGAATCCGCTAAGGAGTGTGTAACAACTCACCGGCCGAATGAACTAGCC  1778
              ||||||||||||||||||||||||||||||||||||||||||||||||||||||||||||
Sbjct  97157  CCATGGAAGTCGGAATCCGCTAAGGAGTGTGTAACAACTCACCGGCCGAATGAACTAGCC  97098

Query  1779   CTGAAAATGGATGGCGCTCAAGCGTGCTACTTATACTTCACCGTGATTGCTG-TTT-TGA  1836
              |||||||||||||||||||||||||||||||||||||||||||||||||||  ||| |||
Sbjct  97097  CTGAAAATGGATGGCGCTCAAGCGTGCTACTTATACTTCACCGTGATTGCTAATTTATGA  97038

Query  1837   CGCTTTCACGAGTAGGCAGGCGTGGAGGTCAGTGACGAAGCCTTTGCTGTAAAGCTGGGT  1896
               |||||||||||||||||||||||||||||||||| ||||||||||||||||||||||||
Sbjct  97037  TGCTTTCACGAGTAGGCAGGCGTGGAGGTCAGTGAAGAAGCCTTTGCTGTAAAGCTGGGT  96978

Query  1897   CGAACGGCCTCTAGTGC  1913
              |||||||||||||||||
Sbjct  96977  CGAACGGCCTCTAGTGC  96961


>CAJVQF010000101.1 Candida sanyaensis strain UCD423 genome assembly, contig: scaffold101, 
whole genome shotgun sequence
Length=67953

 Score = 2771 bits (1500),  Expect = 0.0
 Identities = 1795/1932 (93%), Gaps = 42/1932 (2%)
 Strand=Plus/Plus

Query  1      CAAGGTTTCCGTAGGTGAACCTGCGGAAGGATCATTACTGATTTGCTTAATTGCACCACA  60
              ||||||||||||||||||||||||||||||||||||||||||||||||||||||||||||
Sbjct  11539  CAAGGTTTCCGTAGGTGAACCTGCGGAAGGATCATTACTGATTTGCTTAATTGCACCACA  11598

Query  61     TGTGTTTTTCTTTGAAACAAAC-TTGCTTTGGCGG-TGG-G-CCCAGCCTGCCGCCAGAG  116
              ||||||||| |||||   |||| ||||||||||||  || |    |  || |||||||||
Sbjct  11599  TGTGTTTTTTTTTGATTAAAACTTTGCTTTGGCGGCAGGAGTAAAATTCTACCGCCAGAG  11658

Query  117    GTCTA-AACTTACAACC-AATTTTTTA-TCAACTTGTCACACCAGATT-ATTA---CT--  167
              || || ||| || |||| || |||||| |  ||  |||| ||  |||| ||||    |  
Sbjct  11659  GT-TATAAC-TA-AACCAAACTTTTTATTTTAC-AGTCAAACTTGATTTATTATTTATAA  11714

Query  168    AATAGTCAAAACTTTCAACAACGGATCTCTTGGTTCTCGCATCGATGAAGAACGCAGCGA  227
              ||||||||||||||||||||||||||||||||||||||||||||||||||||||||||||
Sbjct  11715  AATAGTCAAAACTTTCAACAACGGATCTCTTGGTTCTCGCATCGATGAAGAACGCAGCGA  11774

Query  228    AATGCGATACGTAATATGAATTGCAGATATTCGTGAATCATCGAATCTTTGAACGCACAT  287
              ||||||||||||||||||||||||||||||||||||||||||||||||||||||||||||
Sbjct  11775  AATGCGATACGTAATATGAATTGCAGATATTCGTGAATCATCGAATCTTTGAACGCACAT  11834

Query  288    TGCGCCCTCTGGTATTCCGGAGGGCATGCCTGTTTGAGCGTCGTTTCTCCCTCAAACCGC  347
              |||||||| |||||||||  |||||||||||||||||||||| ||||||||||||||| |
Sbjct  11835  TGCGCCCTTTGGTATTCCAAAGGGCATGCCTGTTTGAGCGTCATTTCTCCCTCAAACCCC  11894

Query  348    TGGGTTTGGTGTTGAGCAATACGACTTGGGTTTGCTTGAAAGACGGTA-GTGGTAAGGCG  406
              ||||||||||||||||||||||| | | |||||| |||||||| | || |||| ||  | 
Sbjct  11895  TGGGTTTGGTGTTGAGCAATACG-C-TAGGTTTGTTTGAAAGATGTTACGTGG-AA-AC-  11949

Query  407    GGATCGCTTTGACAATGGCTTAGGTCTAACCAAAAACATTGCTTGCGGCGGTAACGTCCA  466
                 |  | || | |  | ||||||| || ||||||| |  ||||||     ||  | |||
Sbjct  11950  ---TTTC-TT-A-AGCGACTTAGGTTTATCCAAAAA-A-CGCTTGC--TATTAGTGGCCA  11999

Query  467    CCAC-GTATATCTTCAAAC-TTTGACCTCAAATCAGGTAGGACTACCCGCTGAACTTAAG  524
              | ||  ||| | || |||| ||||||||||||||||||||||||||||||||||||||||
Sbjct  12000  CAACAATATTTTTTTAAACTTTTGACCTCAAATCAGGTAGGACTACCCGCTGAACTTAAG  12059

Query  525    CATATCAATAAGCGGAGGAAAAGAAACCAACAGGGATTGCCTCAGTAGCGGCGAGTGAAG  584
              |||||||||||||||||||||||||||||||||||||||||| |||||||||||||||||
Sbjct  12060  CATATCAATAAGCGGAGGAAAAGAAACCAACAGGGATTGCCTTAGTAGCGGCGAGTGAAG  12119

Query  585    CGGCAAAAGCTCAAATTTGAAATCTGGCGTCTTT-GGCGTCCGAGTTGTAATTTGAAGAA  643
              |||||||||||||||||||||||||||| |||||  | ||||||||||||||||||||||
Sbjct  12120  CGGCAAAAGCTCAAATTTGAAATCTGGC-TCTTTCAGAGTCCGAGTTGTAATTTGAAGAA  12178

Query  644    GGTATCTTTGGGCCCGGCTCTTGTCTATGTTCCTTGGAACAGGACGTCACAGAGGGTGAG  703
              |||||||||||| | |||||||||||||||| |||||||||| |||||||||||||||||
Sbjct  12179  GGTATCTTTGGGTCTGGCTCTTGTCTATGTTTCTTGGAACAGAACGTCACAGAGGGTGAG  12238

Query  704    AATCCCGTGCGATGAGATGACCCGGGTCTGTGTAAAGTTCCTTCGACGAGTCGAGTTGTT  763
              |||||||||||||||||||| || || || |||||||||||||||| |||||||||||||
Sbjct  12239  AATCCCGTGCGATGAGATGATCCAGGCCTATGTAAAGTTCCTTCGAAGAGTCGAGTTGTT  12298

Query  764    TGGGAATGCAGCTCTAAGTGGGTGGTAAATTCCATCTAAAGCTAAATATTGGCGAGAGAC  823
              ||||||||||||||||||||||||||||||||||||||||||||||||||||||||||||
Sbjct  12299  TGGGAATGCAGCTCTAAGTGGGTGGTAAATTCCATCTAAAGCTAAATATTGGCGAGAGAC  12358

Query  824    CGATAGCGAACAAGTACAGTGATGGAAAGATGAAAAGAACTTTGAAAAGAGAGTGAAAAA  883
              ||||||||||||||||||||||||||||||||||||||||||||||||||||||| ||||
Sbjct  12359  CGATAGCGAACAAGTACAGTGATGGAAAGATGAAAAGAACTTTGAAAAGAGAGTG-AAAA  12417

Query  884    GTACGTGAAATTGTTGAAAGGGAAGGGCTTGAGATCAGACTTGGTATTTTGCATGCTGCT  943
              ||||||||||||||||||||||||||||||||||||||||||||||||||| ||| | ||
Sbjct  12418  GTACGTGAAATTGTTGAAAGGGAAGGGCTTGAGATCAGACTTGGTATTTTGTATGTTACT  12477

Query  944    CTCTCGGGGGCGGCCGCTGCGGTTTACCGGGCCAGCATCGGTTTGGAGCGGCAGGATAAT  1003
               |||  |||| |||| || | |||||||||||||||||| |||||| |||| |||| |||
Sbjct  12478  -TCTTTGGGGTGGCCTCTACAGTTTACCGGGCCAGCATCAGTTTGG-GCGGTAGGAGAAT  12535

Query  1004   GGCGGAGGAATGTGGCACGGCTTCTGCTGTGTGTTATAGCCTCTGACGATACTGCCAGCC  1063
               |||  ||||||||||||| | || | |||||||||||||||  |  |||||||||||||
Sbjct  12536  TGCGATGGAATGTGGCACGACCTCGGTTGTGTGTTATAGCCTTCGTAGATACTGCCAGCC  12595

Query  1064   TAGACCGAGGACTGCGGTTTTTAACCTAGGATGTTGGCATAATGATCTTAAGTCGCCCGT  1123
              ||||| |||||||||||||||  |||||||||||||||||||||||||||||||||||||
Sbjct  12596  TAGACTGAGGACTGCGGTTTTATACCTAGGATGTTGGCATAATGATCTTAAGTCGCCCGT  12655

Query  1124   CTTGAAACACGGACCAAGGAGTCTAACGTCTATGCGAGTGTTTGGGTGTAAAACCCGTAC  1183
              ||||||||||||||||||||||||||||||||||||||||||||||||| ||||||||||
Sbjct  12656  CTTGAAACACGGACCAAGGAGTCTAACGTCTATGCGAGTGTTTGGGTGTTAAACCCGTAC  12715

Query  1184   GCGTAATGAAAGTGAACGAAGGTGGGGGCCCATTAGGGTGCACCATCGACCGATCCTGAT  1243
              |||||||||||||||||| |||||||||||| |  |||||||||||||||||||||||||
Sbjct  12716  GCGTAATGAAAGTGAACGTAGGTGGGGGCCCGTATGGGTGCACCATCGACCGATCCTGAT  12775

Query  1244   GTGTTCGGATGGATTTGAGTAAGAGCATAGCTGTTGGGACCCGAAAGATGGTGAACTATG  1303
              || |||||||||||||||||||||||||||||||||||||||||||||||||||||||||
Sbjct  12776  GTCTTCGGATGGATTTGAGTAAGAGCATAGCTGTTGGGACCCGAAAGATGGTGAACTATG  12835

Query  1304   CCTGAATAGGGTGAAGCCAGAGGAAACTCTGGTGGAGGCTCGTAGCGGTTCTGACGTGCA  1363
              ||||||||||||||||||||||||||||||||||||||||||||||||||||||||||||
Sbjct  12836  CCTGAATAGGGTGAAGCCAGAGGAAACTCTGGTGGAGGCTCGTAGCGGTTCTGACGTGCA  12895

Query  1364   AATCGATCGTCGAATTTGGGTATAGGGGCGAAAGACTAATCGAACCATCTAGTAGCTGGT  1423
              ||||||||||||||||||||||||||||||||||||||||||||||||||||||||||||
Sbjct  12896  AATCGATCGTCGAATTTGGGTATAGGGGCGAAAGACTAATCGAACCATCTAGTAGCTGGT  12955

Query  1424   TCCTGCCGAAGTTTCCCTCAGGATAGCAGAAGCTCGTATCAGTTTTATGAGGTAAAGCGA  1483
              ||||||||||||||||||||||||||||||||||||||||||||||||||||||||||||
Sbjct  12956  TCCTGCCGAAGTTTCCCTCAGGATAGCAGAAGCTCGTATCAGTTTTATGAGGTAAAGCGA  13015

Query  1484   ATGATTAGAAGTCTTGGGGTTGAAATGACCTTAACTTATTCTCAAACTTTAAATATGTAA  1543
              ||||||||||||||||||||||||||||||||||||||||||||||||||||||||||||
Sbjct  13016  ATGATTAGAAGTCTTGGGGTTGAAATGACCTTAACTTATTCTCAAACTTTAAATATGTAA  13075

Query  1544   GAAGTCCTTGTTGCTTAATTGAACGTGGACAATTGAATGAAGAGCTTTTAGTGGGCCATT  1603
              ||||||||||||||||||||||||||||||||||||||||||||||||||||||||||||
Sbjct  13076  GAAGTCCTTGTTGCTTAATTGAACGTGGACAATTGAATGAAGAGCTTTTAGTGGGCCATT  13135

Query  1604   TTTGGTAAGCAGAACTGGCGATGCGGGATGAACCGAACGTGAAGTTAAAGTGCCGGAATG  1663
              ||||||||||||||||||||||||||||||||||||||||||||||||||||||||||||
Sbjct  13136  TTTGGTAAGCAGAACTGGCGATGCGGGATGAACCGAACGTGAAGTTAAAGTGCCGGAATG  13195

Query  1664   CACGCTCATCAGACACCACAAAAGGTGTTAGTTCATCTAGACAGCCGGACGGTGGCCATG  1723
              ||||||||||||||||||||||||||||||||||||||||||||||||||||||||||||
Sbjct  13196  CACGCTCATCAGACACCACAAAAGGTGTTAGTTCATCTAGACAGCCGGACGGTGGCCATG  13255

Query  1724   GAAGTCGGAATCCGCTAAGGAGTGTGTAACAACTCACCGGCCGAATGAACTAGCCCTGAA  1783
              ||||||||||||||||||||||||||||||||||||||||||||||||||||||||||||
Sbjct  13256  GAAGTCGGAATCCGCTAAGGAGTGTGTAACAACTCACCGGCCGAATGAACTAGCCCTGAA  13315

Query  1784   AATGGATGGCGCTCAAGCGTGCTACTTATACTTCACCGTGATTGCTG-TTT-TGACGCTT  1841
              ||||||||||||||||||||||||||||||||||||||||||||||  ||| ||| ||||
Sbjct  13316  AATGGATGGCGCTCAAGCGTGCTACTTATACTTCACCGTGATTGCTAATTTATGATGCTT  13375

Query  1842   TCACGAGTAGGCAGGCGTGGAGGTCAGTGACGAAGCCTTTGCTGTAAAGCTGGGTCGAAC  1901
              |||||||||||||||||||||||||||||| |||||||||||||||||||||||||||||
Sbjct  13376  TCACGAGTAGGCAGGCGTGGAGGTCAGTGAAGAAGCCTTTGCTGTAAAGCTGGGTCGAAC  13435

Query  1902   GGCCTCTAGTGC  1913
              ||||||||||||
Sbjct  13436  GGCCTCTAGTGC  13447


 Score = 2745 bits (1486),  Expect = 0.0
 Identities = 1794/1936 (93%), Gaps = 47/1936 (2%)
 Strand=Plus/Plus

Query  1      CAAGGTTTCCGTAGGTGAACCTGCGGAAGGATCATTACTGATTTGCTTAATTGCACCACA  60
              ||||||||||||||||||||||||||||||||||||||||||||||||||||||||||||
Sbjct  21059  CAAGGTTTCCGTAGGTGAACCTGCGGAAGGATCATTACTGATTTGCTTAATTGCACCACA  21118

Query  61     TGTGTTTTT---CT-TTGAAACAAAC-TTGCTTTGGCGG-TGG-G-CCCAGCCTGCCGCC  112
              |||||||||    | ||||   |||| ||||||||||||  || |    |  || |||||
Sbjct  21119  TGTGTTTTTTTTTTATTGATTAAAACTTTGCTTTGGCGGCAGGAGTAAAATTCTACCGCC  21178

Query  113    AGAGGTCTA-AACTTACAACC-AATTTTTTA-TCAACTTGTCACACCAGATT-ATTA---  165
              |||||| || ||| || |||| || |||||| |  ||  |||| ||  |||| ||||   
Sbjct  21179  AGAGGT-TATAAC-TA-AACCAAACTTTTTATTTTAC-AGTCAAACTTGATTTATTATTT  21234

Query  166    CT--AATAGTCAAAACTTTCAACAACGGATCTCTTGGTTCTCGCATCGATGAAGAACGCA  223
               |  ||||||||||||||||||||||||||||||||||||||||||||||||||||||||
Sbjct  21235  ATAAAATAGTCAAAACTTTCAACAACGGATCTCTTGGTTCTCGCATCGATGAAGAACGCA  21294

Query  224    GCGAAATGCGATACGTAATATGAATTGCAGATATTCGTGAATCATCGAATCTTTGAACGC  283
              ||||||||||||||||||||||||||||||||||||||||||||||||||||||||||||
Sbjct  21295  GCGAAATGCGATACGTAATATGAATTGCAGATATTCGTGAATCATCGAATCTTTGAACGC  21354

Query  284    ACATTGCGCCCTCTGGTATTCCGGAGGGCATGCCTGTTTGAGCGTCGTTTCTCCCTCAAA  343
              |||||||||||| |||||||||  |||||||||||||||||||||| |||||||||||||
Sbjct  21355  ACATTGCGCCCTTTGGTATTCCAAAGGGCATGCCTGTTTGAGCGTCATTTCTCCCTCAAA  21414

Query  344    CCGCTGGGTTTGGTGTTGAGCAATACGACTTGGGTTTGCTTGAAAGACGGTA-GTGGTAA  402
              || |||||||||||||||||||||||| | | |||||| |||||||| | || |||| ||
Sbjct  21415  CCCCTGGGTTTGGTGTTGAGCAATACG-C-TAGGTTTGTTTGAAAGATGTTACGTGG-AA  21471

Query  403    GGCGGGATCGCTTTGACAATGGCTTAGGTCTAACCAAAAACATTGCTTGCGGCGGTAACG  462
                |    |  | || | |  | ||||||| || ||||||| |  ||||||     ||  |
Sbjct  21472  -AC----TTTC-TT-A-AGCGACTTAGGTTTATCCAAAAA-A-CGCTTGC--TATTAGTG  21519

Query  463    TCCACCAC-GTATATCTTCAAAC-TTTGACCTCAAATCAGGTAGGACTACCCGCTGAACT  520
               |||| ||  ||| | || |||| ||||||||||||||||||||||||||||||||||||
Sbjct  21520  GCCACAACAATATTTTTTTAAACTTTTGACCTCAAATCAGGTAGGACTACCCGCTGAACT  21579

Query  521    TAAGCATATCAATAAGCGGAGGAAAAGAAACCAACAGGGATTGCCTCAGTAGCGGCGAGT  580
              |||||||||||||||||||||||||||||||||||||||||||||| |||||||||||||
Sbjct  21580  TAAGCATATCAATAAGCGGAGGAAAAGAAACCAACAGGGATTGCCTTAGTAGCGGCGAGT  21639

Query  581    GAAGCGGCAAAAGCTCAAATTTGAAATCTGGCGTCTTT-GGCGTCCGAGTTGTAATTTGA  639
              |||||||||||||||||||||||||||||||| |||||  | ||||||||||||||||||
Sbjct  21640  GAAGCGGCAAAAGCTCAAATTTGAAATCTGGC-TCTTTCAGAGTCCGAGTTGTAATTTGA  21698

Query  640    AGAAGGTATCTTTGGGCCCGGCTCTTGTCTATGTTCCTTGGAACAGGACGTCACAGAGGG  699
              |||||||||||||||| | |||||||||||||||| |||||||||| |||||||||||||
Sbjct  21699  AGAAGGTATCTTTGGGTCTGGCTCTTGTCTATGTTTCTTGGAACAGAACGTCACAGAGGG  21758

Query  700    TGAGAATCCCGTGCGATGAGATGACCCGGGTCTGTGTAAAGTTCCTTCGACGAGTCGAGT  759
              |||||||||||||||||||||||| || || || |||||||||||||||| |||||||||
Sbjct  21759  TGAGAATCCCGTGCGATGAGATGATCCAGGCCTATGTAAAGTTCCTTCGAAGAGTCGAGT  21818

Query  760    TGTTTGGGAATGCAGCTCTAAGTGGGTGGTAAATTCCATCTAAAGCTAAATATTGGCGAG  819
              ||||||||||||||||||||||||||||||||||||||||||||||||||||||||||||
Sbjct  21819  TGTTTGGGAATGCAGCTCTAAGTGGGTGGTAAATTCCATCTAAAGCTAAATATTGGCGAG  21878

Query  820    AGACCGATAGCGAACAAGTACAGTGATGGAAAGATGAAAAGAACTTTGAAAAGAGAGTGA  879
              ||||||||||||||||||||||||||||||||||||||||||||||||||||||||||| 
Sbjct  21879  AGACCGATAGCGAACAAGTACAGTGATGGAAAGATGAAAAGAACTTTGAAAAGAGAGTG-  21937

Query  880    AAAAGTACGTGAAATTGTTGAAAGGGAAGGGCTTGAGATCAGACTTGGTATTTTGCATGC  939
              ||||||||||||||||||||||||||||||||||||||||||||||||||||||| ||| 
Sbjct  21938  AAAAGTACGTGAAATTGTTGAAAGGGAAGGGCTTGAGATCAGACTTGGTATTTTGTATGT  21997

Query  940    TGCTCTCTCGGGGGCGGCCGCTGCGGTTTACCGGGCCAGCATCGGTTTGGAGCGGCAGGA  999
              | || |||  |||| |||| || | |||||||||||||||||| |||||| |||| ||||
Sbjct  21998  TACT-TCTTTGGGGTGGCCTCTACAGTTTACCGGGCCAGCATCAGTTTGG-GCGGTAGGA  22055

Query  1000   TAATGGCGGAGGAATGTGGCACGGCTTCTGCTGTGTGTTATAGCCTCTGACGATACTGCC  1059
               ||| |||  ||||||||||||| | || | |||||||||||||||  |  |||||||||
Sbjct  22056  GAATTGCGATGGAATGTGGCACGACCTCGGTTGTGTGTTATAGCCTTCGTAGATACTGCC  22115

Query  1060   AGCCTAGACCGAGGACTGCGGTTTTTAACCTAGGATGTTGGCATAATGATCTTAAGTCGC  1119
              ||||||||| |||||||||||||||  |||||||||||||||||||||||||||||||||
Sbjct  22116  AGCCTAGACTGAGGACTGCGGTTTTATACCTAGGATGTTGGCATAATGATCTTAAGTCGC  22175

Query  1120   CCGTCTTGAAACACGGACCAAGGAGTCTAACGTCTATGCGAGTGTTTGGGTGTAAAACCC  1179
              ||||||||||||||||||||||||||||||||||||||||||||||||||||| ||||||
Sbjct  22176  CCGTCTTGAAACACGGACCAAGGAGTCTAACGTCTATGCGAGTGTTTGGGTGTTAAACCC  22235

Query  1180   GTACGCGTAATGAAAGTGAACGAAGGTGGGGGCCCATTAGGGTGCACCATCGACCGATCC  1239
              |||||||||||||||||||||| |||||||||||| |  |||||||||||||||||||||
Sbjct  22236  GTACGCGTAATGAAAGTGAACGTAGGTGGGGGCCCGTATGGGTGCACCATCGACCGATCC  22295

Query  1240   TGATGTGTTCGGATGGATTTGAGTAAGAGCATAGCTGTTGGGACCCGAAAGATGGTGAAC  1299
              |||||| |||||||||||||||||||||||||||||||||||||||||||||||||||||
Sbjct  22296  TGATGTCTTCGGATGGATTTGAGTAAGAGCATAGCTGTTGGGACCCGAAAGATGGTGAAC  22355

Query  1300   TATGCCTGAATAGGGTGAAGCCAGAGGAAACTCTGGTGGAGGCTCGTAGCGGTTCTGACG  1359
              ||||||||||||||||||||||||||||||||||||||||||||||||||||||||||||
Sbjct  22356  TATGCCTGAATAGGGTGAAGCCAGAGGAAACTCTGGTGGAGGCTCGTAGCGGTTCTGACG  22415

Query  1360   TGCAAATCGATCGTCGAATTTGGGTATAGGGGCGAAAGACTAATCGAACCATCTAGTAGC  1419
              ||||||||||||||||||||||||||||||||||||||||||||||||||||||||||||
Sbjct  22416  TGCAAATCGATCGTCGAATTTGGGTATAGGGGCGAAAGACTAATCGAACCATCTAGTAGC  22475

Query  1420   TGGTTCCTGCCGAAGTTTCCCTCAGGATAGCAGAAGCTCGTATCAGTTTTATGAGGTAAA  1479
              |||||||||||||||||| |||||||||||||||||||||||||||||||||||||||||
Sbjct  22476  TGGTTCCTGCCGAAGTTT-CCTCAGGATAGCAGAAGCTCGTATCAGTTTTATGAGGTAAA  22534

Query  1480   GCGAATGATTAGAAGTCTTGGGGTTGAAATGACCTTAACTTATTCTCAAACTTTAAATAT  1539
              ||||||||||||||||||||||||||||||||||||||||||||||||||||||||||||
Sbjct  22535  GCGAATGATTAGAAGTCTTGGGGTTGAAATGACCTTAACTTATTCTCAAACTTTAAATAT  22594

Query  1540   GTAAGAAGTCCTTGTTGCTTAATTGAACGTGGACAATTGAATGAAGAGCTTTTAGTGGGC  1599
              ||||||||||||||||||||||||||||||||||||||||||||||||||||||||||||
Sbjct  22595  GTAAGAAGTCCTTGTTGCTTAATTGAACGTGGACAATTGAATGAAGAGCTTTTAGTGGGC  22654

Query  1600   CATTTTTGGTAAGCAGAACTGGCGATGCGGGATGAACCGAACGTGAAGTTAAAGTGCCGG  1659
              ||||||||||||||||||||||||||||||||||||||||||||||||||||||||||||
Sbjct  22655  CATTTTTGGTAAGCAGAACTGGCGATGCGGGATGAACCGAACGTGAAGTTAAAGTGCCGG  22714

Query  1660   AATGCACGCTCATCAGACACCACAAAAGGTGTTAGTTCATCTAGACAGCCGGACGGTGGC  1719
              ||||||||||||||||||||||||||||||||||||||||||||||||||||||||||||
Sbjct  22715  AATGCACGCTCATCAGACACCACAAAAGGTGTTAGTTCATCTAGACAGCCGGACGGTGGC  22774

Query  1720   CATGGAAGTCGGAATCCGCTAAGGAGTGTGTAACAACTCACCGGCCGAATGAACTAGCCC  1779
              ||||||||||||||||||||||||||||||||||||||||||||||||||||||||||||
Sbjct  22775  CATGGAAGTCGGAATCCGCTAAGGAGTGTGTAACAACTCACCGGCCGAATGAACTAGCCC  22834

Query  1780   TGAAAATGGATGGCGCTCAAGCGTGCTACTTATACTTCACCGTGATTGCTG-TTT-TGAC  1837
              ||||||||||||||||||||||||||||||||||||||||||||||||||  ||| ||| 
Sbjct  22835  TGAAAATGGATGGCGCTCAAGCGTGCTACTTATACTTCACCGTGATTGCTAATTTATGAT  22894

Query  1838   GCTTTCACGAGTAGGCAGGCGTGGAGGTCAGTGACGAAGCCTTTGCTGTAAAGCTGGGTC  1897
              |||||||||||||||||||||||||||||||||| |||||||||||||||||||||||||
Sbjct  22895  GCTTTCACGAGTAGGCAGGCGTGGAGGTCAGTGAAGAAGCCTTTGCTGTAAAGCTGGGTC  22954

Query  1898   GAACGGCCTCTAGTGC  1913
              ||||||||||||||||
Sbjct  22955  GAACGGCCTCTAGTGC  22970


 Score = 2745 bits (1486),  Expect = 0.0
 Identities = 1794/1936 (93%), Gaps = 47/1936 (2%)
 Strand=Plus/Plus

Query  1      CAAGGTTTCCGTAGGTGAACCTGCGGAAGGATCATTACTGATTTGCTTAATTGCACCACA  60
              ||||||||||||||||||||||||||||||||||||||||||||||||||||||||||||
Sbjct  41673  CAAGGTTTCCGTAGGTGAACCTGCGGAAGGATCATTACTGATTTGCTTAATTGCACCACA  41732

Query  61     TGTGTTTTT---CT-TTGAAACAAAC-TTGCTTTGGCGG-TGG-G-CCCAGCCTGCCGCC  112
              |||||||||    | ||||   |||| ||||||||||||  || |    |  || |||||
Sbjct  41733  TGTGTTTTTTTTTTATTGATTAAAACTTTGCTTTGGCGGCAGGAGTAAAATTCTACCGCC  41792

Query  113    AGAGGTCTA-AACTTACAACC-AATTTTTTA-TCAACTTGTCACACCAGATT-ATTA---  165
              |||||| || ||| || |||| || |||||| |  ||  |||| ||  |||| ||||   
Sbjct  41793  AGAGGT-TATAAC-TA-AACCAAACTTTTTATTTTAC-AGTCAAACTTGATTTATTATTT  41848

Query  166    CT--AATAGTCAAAACTTTCAACAACGGATCTCTTGGTTCTCGCATCGATGAAGAACGCA  223
               |  ||||||||||||||||||||||||||||||||||||||||||||||||||||||||
Sbjct  41849  ATAAAATAGTCAAAACTTTCAACAACGGATCTCTTGGTTCTCGCATCGATGAAGAACGCA  41908

Query  224    GCGAAATGCGATACGTAATATGAATTGCAGATATTCGTGAATCATCGAATCTTTGAACGC  283
              ||||||||||||||||||||||||||||||||||||||||||||||||||||||||||||
Sbjct  41909  GCGAAATGCGATACGTAATATGAATTGCAGATATTCGTGAATCATCGAATCTTTGAACGC  41968

Query  284    ACATTGCGCCCTCTGGTATTCCGGAGGGCATGCCTGTTTGAGCGTCGTTTCTCCCTCAAA  343
              |||||||||||| |||||||||  |||||||||||||||||||||| |||||||||||||
Sbjct  41969  ACATTGCGCCCTTTGGTATTCCAAAGGGCATGCCTGTTTGAGCGTCATTTCTCCCTCAAA  42028

Query  344    CCGCTGGGTTTGGTGTTGAGCAATACGACTTGGGTTTGCTTGAAAGACGGTA-GTGGTAA  402
              || |||||||||||||||||||||||| | | |||||| |||||||| | || |||| ||
Sbjct  42029  CCCCTGGGTTTGGTGTTGAGCAATACG-C-TAGGTTTGTTTGAAAGATGTTACGTGG-AA  42085

Query  403    GGCGGGATCGCTTTGACAATGGCTTAGGTCTAACCAAAAACATTGCTTGCGGCGGTAACG  462
                |    |  | || | |  | ||||||| || ||||||| |  ||||||     ||  |
Sbjct  42086  -AC----TTTC-TT-A-AGCGACTTAGGTTTATCCAAAAA-A-CGCTTGC--TATTAGTG  42133

Query  463    TCCACCAC-GTATATCTTCAAAC-TTTGACCTCAAATCAGGTAGGACTACCCGCTGAACT  520
               |||| ||  ||| | || |||| ||||||||||||||||||||||||||||||||||||
Sbjct  42134  GCCACAACAATATTTTTTTAAACTTTTGACCTCAAATCAGGTAGGACTACCCGCTGAACT  42193

Query  521    TAAGCATATCAATAAGCGGAGGAAAAGAAACCAACAGGGATTGCCTCAGTAGCGGCGAGT  580
              |||||||||||||||||||||||||||||||||||||||||||||| |||||||||||||
Sbjct  42194  TAAGCATATCAATAAGCGGAGGAAAAGAAACCAACAGGGATTGCCTTAGTAGCGGCGAGT  42253

Query  581    GAAGCGGCAAAAGCTCAAATTTGAAATCTGGCGTCTTT-GGCGTCCGAGTTGTAATTTGA  639
              |||||||||||||||||||||||||||||||| |||||  | ||||||||||||||||||
Sbjct  42254  GAAGCGGCAAAAGCTCAAATTTGAAATCTGGC-TCTTTCAGAGTCCGAGTTGTAATTTGA  42312

Query  640    AGAAGGTATCTTTGGGCCCGGCTCTTGTCTATGTTCCTTGGAACAGGACGTCACAGAGGG  699
              |||||||||||||||| | |||||||||||||||| |||||||||| |||||||||||||
Sbjct  42313  AGAAGGTATCTTTGGGTCTGGCTCTTGTCTATGTTTCTTGGAACAGAACGTCACAGAGGG  42372

Query  700    TGAGAATCCCGTGCGATGAGATGACCCGGGTCTGTGTAAAGTTCCTTCGACGAGTCGAGT  759
              |||||||||||||||||||||||| || || || |||||||||||||||| |||||||||
Sbjct  42373  TGAGAATCCCGTGCGATGAGATGATCCAGGCCTATGTAAAGTTCCTTCGAAGAGTCGAGT  42432

Query  760    TGTTTGGGAATGCAGCTCTAAGTGGGTGGTAAATTCCATCTAAAGCTAAATATTGGCGAG  819
              ||||||||||||||||||||||||||||||||||||||||||||||||||||||||||||
Sbjct  42433  TGTTTGGGAATGCAGCTCTAAGTGGGTGGTAAATTCCATCTAAAGCTAAATATTGGCGAG  42492

Query  820    AGACCGATAGCGAACAAGTACAGTGATGGAAAGATGAAAAGAACTTTGAAAAGAGAGTGA  879
              ||||||||||||||||||||||||||||||||||||||||||||||||||||||||||| 
Sbjct  42493  AGACCGATAGCGAACAAGTACAGTGATGGAAAGATGAAAAGAACTTTGAAAAGAGAGTG-  42551

Query  880    AAAAGTACGTGAAATTGTTGAAAGGGAAGGGCTTGAGATCAGACTTGGTATTTTGCATGC  939
              ||||||||||||||||||||||||||||||||||||||||||||||||||||||| ||| 
Sbjct  42552  AAAAGTACGTGAAATTGTTGAAAGGGAAGGGCTTGAGATCAGACTTGGTATTTTGTATGT  42611

Query  940    TGCTCTCTCGGGGGCGGCCGCTGCGGTTTACCGGGCCAGCATCGGTTTGGAGCGGCAGGA  999
              | || |||  |||| |||| || | |||||||||||||||||| |||||| |||| ||||
Sbjct  42612  TACT-TCTTTGGGGTGGCCTCTACAGTTTACCGGGCCAGCATCAGTTTGG-GCGGTAGGA  42669

Query  1000   TAATGGCGGAGGAATGTGGCACGGCTTCTGCTGTGTGTTATAGCCTCTGACGATACTGCC  1059
               ||| |||  ||||||||||||| | || | |||||||||||||||  |  |||||||||
Sbjct  42670  GAATTGCGATGGAATGTGGCACGACCTCGGTTGTGTGTTATAGCCTTCGTAGATACTGCC  42729

Query  1060   AGCCTAGACCGAGGACTGCGGTTTTTAACCTAGGATGTTGGCATAATGATCTTAAGTCGC  1119
              ||||||||| |||||||||||||||  |||||||||||||||||||||||||||||||||
Sbjct  42730  AGCCTAGACTGAGGACTGCGGTTTTATACCTAGGATGTTGGCATAATGATCTTAAGTCGC  42789

Query  1120   CCGTCTTGAAACACGGACCAAGGAGTCTAACGTCTATGCGAGTGTTTGGGTGTAAAACCC  1179
              ||||||||||||||||||||||||||||||||||||||||||||||||||||| ||||||
Sbjct  42790  CCGTCTTGAAACACGGACCAAGGAGTCTAACGTCTATGCGAGTGTTTGGGTGTTAAACCC  42849

Query  1180   GTACGCGTAATGAAAGTGAACGAAGGTGGGGGCCCATTAGGGTGCACCATCGACCGATCC  1239
              |||||||||||||||||||||| |||||||||||| |  |||||||||||||||||||||
Sbjct  42850  GTACGCGTAATGAAAGTGAACGTAGGTGGGGGCCCGTATGGGTGCACCATCGACCGATCC  42909

Query  1240   TGATGTGTTCGGATGGATTTGAGTAAGAGCATAGCTGTTGGGACCCGAAAGATGGTGAAC  1299
              |||||| |||||||||||||||||||||||||||||||||||||||||||||||||||||
Sbjct  42910  TGATGTCTTCGGATGGATTTGAGTAAGAGCATAGCTGTTGGGACCCGAAAGATGGTGAAC  42969

Query  1300   TATGCCTGAATAGGGTGAAGCCAGAGGAAACTCTGGTGGAGGCTCGTAGCGGTTCTGACG  1359
              ||||||||||||||||||||||||||||||||||||||||||||||||||||||||||||
Sbjct  42970  TATGCCTGAATAGGGTGAAGCCAGAGGAAACTCTGGTGGAGGCTCGTAGCGGTTCTGACG  43029

Query  1360   TGCAAATCGATCGTCGAATTTGGGTATAGGGGCGAAAGACTAATCGAACCATCTAGTAGC  1419
              ||||||||||||||||||||||||||||||||||||||||||||||||||||||||||||
Sbjct  43030  TGCAAATCGATCGTCGAATTTGGGTATAGGGGCGAAAGACTAATCGAACCATCTAGTAGC  43089

Query  1420   TGGTTCCTGCCGAAGTTTCCCTCAGGATAGCAGAAGCTCGTATCAGTTTTATGAGGTAAA  1479
              |||||||||||||||||| |||||||||||||||||||||||||||||||||||||||||
Sbjct  43090  TGGTTCCTGCCGAAGTTT-CCTCAGGATAGCAGAAGCTCGTATCAGTTTTATGAGGTAAA  43148

Query  1480   GCGAATGATTAGAAGTCTTGGGGTTGAAATGACCTTAACTTATTCTCAAACTTTAAATAT  1539
              ||||||||||||||||||||||||||||||||||||||||||||||||||||||||||||
Sbjct  43149  GCGAATGATTAGAAGTCTTGGGGTTGAAATGACCTTAACTTATTCTCAAACTTTAAATAT  43208

Query  1540   GTAAGAAGTCCTTGTTGCTTAATTGAACGTGGACAATTGAATGAAGAGCTTTTAGTGGGC  1599
              ||||||||||||||||||||||||||||||||||||||||||||||||||||||||||||
Sbjct  43209  GTAAGAAGTCCTTGTTGCTTAATTGAACGTGGACAATTGAATGAAGAGCTTTTAGTGGGC  43268

Query  1600   CATTTTTGGTAAGCAGAACTGGCGATGCGGGATGAACCGAACGTGAAGTTAAAGTGCCGG  1659
              ||||||||||||||||||||||||||||||||||||||||||||||||||||||||||||
Sbjct  43269  CATTTTTGGTAAGCAGAACTGGCGATGCGGGATGAACCGAACGTGAAGTTAAAGTGCCGG  43328

Query  1660   AATGCACGCTCATCAGACACCACAAAAGGTGTTAGTTCATCTAGACAGCCGGACGGTGGC  1719
              ||||||||||||||||||||||||||||||||||||||||||||||||||||||||||||
Sbjct  43329  AATGCACGCTCATCAGACACCACAAAAGGTGTTAGTTCATCTAGACAGCCGGACGGTGGC  43388

Query  1720   CATGGAAGTCGGAATCCGCTAAGGAGTGTGTAACAACTCACCGGCCGAATGAACTAGCCC  1779
              ||||||||||||||||||||||||||||||||||||||||||||||||||||||||||||
Sbjct  43389  CATGGAAGTCGGAATCCGCTAAGGAGTGTGTAACAACTCACCGGCCGAATGAACTAGCCC  43448

Query  1780   TGAAAATGGATGGCGCTCAAGCGTGCTACTTATACTTCACCGTGATTGCTG-TTT-TGAC  1837
              ||||||||||||||||||||||||||||||||||||||||||||||||||  ||| ||| 
Sbjct  43449  TGAAAATGGATGGCGCTCAAGCGTGCTACTTATACTTCACCGTGATTGCTAATTTATGAT  43508

Query  1838   GCTTTCACGAGTAGGCAGGCGTGGAGGTCAGTGACGAAGCCTTTGCTGTAAAGCTGGGTC  1897
              |||||||||||||||||||||||||||||||||| |||||||||||||||||||||||||
Sbjct  43509  GCTTTCACGAGTAGGCAGGCGTGGAGGTCAGTGAAGAAGCCTTTGCTGTAAAGCTGGGTC  43568

Query  1898   GAACGGCCTCTAGTGC  1913
              ||||||||||||||||
Sbjct  43569  GAACGGCCTCTAGTGC  43584


 Score = 2745 bits (1486),  Expect = 0.0
 Identities = 1794/1936 (93%), Gaps = 47/1936 (2%)
 Strand=Plus/Plus

Query  1      CAAGGTTTCCGTAGGTGAACCTGCGGAAGGATCATTACTGATTTGCTTAATTGCACCACA  60
              ||||||||||||||||||||||||||||||||||||||||||||||||||||||||||||
Sbjct  51984  CAAGGTTTCCGTAGGTGAACCTGCGGAAGGATCATTACTGATTTGCTTAATTGCACCACA  52043

Query  61     TGTGTTTTT---CT-TTGAAACAAAC-TTGCTTTGGCGG-TGG-G-CCCAGCCTGCCGCC  112
              |||||||||    | ||||   |||| ||||||||||||  || |    |  || |||||
Sbjct  52044  TGTGTTTTTTTTTTATTGATTAAAACTTTGCTTTGGCGGCAGGAGTAAAATTCTACCGCC  52103

Query  113    AGAGGTCTA-AACTTACAACC-AATTTTTTA-TCAACTTGTCACACCAGATT-ATTA---  165
              |||||| || ||| || |||| || |||||| |  ||  |||| ||  |||| ||||   
Sbjct  52104  AGAGGT-TATAAC-TA-AACCAAACTTTTTATTTTAC-AGTCAAACTTGATTTATTATTT  52159

Query  166    CT--AATAGTCAAAACTTTCAACAACGGATCTCTTGGTTCTCGCATCGATGAAGAACGCA  223
               |  ||||||||||||||||||||||||||||||||||||||||||||||||||||||||
Sbjct  52160  ATAAAATAGTCAAAACTTTCAACAACGGATCTCTTGGTTCTCGCATCGATGAAGAACGCA  52219

Query  224    GCGAAATGCGATACGTAATATGAATTGCAGATATTCGTGAATCATCGAATCTTTGAACGC  283
              ||||||||||||||||||||||||||||||||||||||||||||||||||||||||||||
Sbjct  52220  GCGAAATGCGATACGTAATATGAATTGCAGATATTCGTGAATCATCGAATCTTTGAACGC  52279

Query  284    ACATTGCGCCCTCTGGTATTCCGGAGGGCATGCCTGTTTGAGCGTCGTTTCTCCCTCAAA  343
              |||||||||||| |||||||||  |||||||||||||||||||||| |||||||||||||
Sbjct  52280  ACATTGCGCCCTTTGGTATTCCAAAGGGCATGCCTGTTTGAGCGTCATTTCTCCCTCAAA  52339

Query  344    CCGCTGGGTTTGGTGTTGAGCAATACGACTTGGGTTTGCTTGAAAGACGGTA-GTGGTAA  402
              || |||||||||||||||||||||||| | | |||||| |||||||| | || |||| ||
Sbjct  52340  CCCCTGGGTTTGGTGTTGAGCAATACG-C-TAGGTTTGTTTGAAAGATGTTACGTGG-AA  52396

Query  403    GGCGGGATCGCTTTGACAATGGCTTAGGTCTAACCAAAAACATTGCTTGCGGCGGTAACG  462
                |    |  | || | |  | ||||||| || ||||||| |  ||||||     ||  |
Sbjct  52397  -AC----TTTC-TT-A-AGCGACTTAGGTTTATCCAAAAA-A-CGCTTGC--TATTAGTG  52444

Query  463    TCCACCAC-GTATATCTTCAAAC-TTTGACCTCAAATCAGGTAGGACTACCCGCTGAACT  520
               |||| ||  ||| | || |||| ||||||||||||||||||||||||||||||||||||
Sbjct  52445  GCCACAACAATATTTTTTTAAACTTTTGACCTCAAATCAGGTAGGACTACCCGCTGAACT  52504

Query  521    TAAGCATATCAATAAGCGGAGGAAAAGAAACCAACAGGGATTGCCTCAGTAGCGGCGAGT  580
              |||||||||||||||||||||||||||||||||||||||||||||| |||||||||||||
Sbjct  52505  TAAGCATATCAATAAGCGGAGGAAAAGAAACCAACAGGGATTGCCTTAGTAGCGGCGAGT  52564

Query  581    GAAGCGGCAAAAGCTCAAATTTGAAATCTGGCGTCTTT-GGCGTCCGAGTTGTAATTTGA  639
              |||||||||||||||||||||||||||||||| |||||  | ||||||||||||||||||
Sbjct  52565  GAAGCGGCAAAAGCTCAAATTTGAAATCTGGC-TCTTTCAGAGTCCGAGTTGTAATTTGA  52623

Query  640    AGAAGGTATCTTTGGGCCCGGCTCTTGTCTATGTTCCTTGGAACAGGACGTCACAGAGGG  699
              |||||||||||||||| | |||||||||||||||| |||||||||| |||||||||||||
Sbjct  52624  AGAAGGTATCTTTGGGTCTGGCTCTTGTCTATGTTTCTTGGAACAGAACGTCACAGAGGG  52683

Query  700    TGAGAATCCCGTGCGATGAGATGACCCGGGTCTGTGTAAAGTTCCTTCGACGAGTCGAGT  759
              |||||||||||||||||||||||| || || || |||||||||||||||| |||||||||
Sbjct  52684  TGAGAATCCCGTGCGATGAGATGATCCAGGCCTATGTAAAGTTCCTTCGAAGAGTCGAGT  52743

Query  760    TGTTTGGGAATGCAGCTCTAAGTGGGTGGTAAATTCCATCTAAAGCTAAATATTGGCGAG  819
              ||||||||||||||||||||||||||||||||||||||||||||||||||||||||||||
Sbjct  52744  TGTTTGGGAATGCAGCTCTAAGTGGGTGGTAAATTCCATCTAAAGCTAAATATTGGCGAG  52803

Query  820    AGACCGATAGCGAACAAGTACAGTGATGGAAAGATGAAAAGAACTTTGAAAAGAGAGTGA  879
              ||||||||||||||||||||||||||||||||||||||||||||||||||||||||||| 
Sbjct  52804  AGACCGATAGCGAACAAGTACAGTGATGGAAAGATGAAAAGAACTTTGAAAAGAGAGTG-  52862

Query  880    AAAAGTACGTGAAATTGTTGAAAGGGAAGGGCTTGAGATCAGACTTGGTATTTTGCATGC  939
              ||||||||||||||||||||||||||||||||||||||||||||||||||||||| ||| 
Sbjct  52863  AAAAGTACGTGAAATTGTTGAAAGGGAAGGGCTTGAGATCAGACTTGGTATTTTGTATGT  52922

Query  940    TGCTCTCTCGGGGGCGGCCGCTGCGGTTTACCGGGCCAGCATCGGTTTGGAGCGGCAGGA  999
              | || |||  |||| |||| || | |||||||||||||||||| |||||| |||| ||||
Sbjct  52923  TACT-TCTTTGGGGTGGCCTCTACAGTTTACCGGGCCAGCATCAGTTTGG-GCGGTAGGA  52980

Query  1000   TAATGGCGGAGGAATGTGGCACGGCTTCTGCTGTGTGTTATAGCCTCTGACGATACTGCC  1059
               ||| |||  ||||||||||||| | || | |||||||||||||||  |  |||||||||
Sbjct  52981  GAATTGCGATGGAATGTGGCACGACCTCGGTTGTGTGTTATAGCCTTCGTAGATACTGCC  53040

Query  1060   AGCCTAGACCGAGGACTGCGGTTTTTAACCTAGGATGTTGGCATAATGATCTTAAGTCGC  1119
              ||||||||| |||||||||||||||  |||||||||||||||||||||||||||||||||
Sbjct  53041  AGCCTAGACTGAGGACTGCGGTTTTATACCTAGGATGTTGGCATAATGATCTTAAGTCGC  53100

Query  1120   CCGTCTTGAAACACGGACCAAGGAGTCTAACGTCTATGCGAGTGTTTGGGTGTAAAACCC  1179
              ||||||||||||||||||||||||||||||||||||||||||||||||||||| ||||||
Sbjct  53101  CCGTCTTGAAACACGGACCAAGGAGTCTAACGTCTATGCGAGTGTTTGGGTGTTAAACCC  53160

Query  1180   GTACGCGTAATGAAAGTGAACGAAGGTGGGGGCCCATTAGGGTGCACCATCGACCGATCC  1239
              |||||||||||||||||||||| |||||||||||| |  |||||||||||||||||||||
Sbjct  53161  GTACGCGTAATGAAAGTGAACGTAGGTGGGGGCCCGTATGGGTGCACCATCGACCGATCC  53220

Query  1240   TGATGTGTTCGGATGGATTTGAGTAAGAGCATAGCTGTTGGGACCCGAAAGATGGTGAAC  1299
              |||||| |||||||||||||||||||||||||||||||||||||||||||||||||||||
Sbjct  53221  TGATGTCTTCGGATGGATTTGAGTAAGAGCATAGCTGTTGGGACCCGAAAGATGGTGAAC  53280

Query  1300   TATGCCTGAATAGGGTGAAGCCAGAGGAAACTCTGGTGGAGGCTCGTAGCGGTTCTGACG  1359
              ||||||||||||||||||||||||||||||||||||||||||||||||||||||||||||
Sbjct  53281  TATGCCTGAATAGGGTGAAGCCAGAGGAAACTCTGGTGGAGGCTCGTAGCGGTTCTGACG  53340

Query  1360   TGCAAATCGATCGTCGAATTTGGGTATAGGGGCGAAAGACTAATCGAACCATCTAGTAGC  1419
              ||||||||||||||||||||||||||||||||||||||||||||||||||||||||||||
Sbjct  53341  TGCAAATCGATCGTCGAATTTGGGTATAGGGGCGAAAGACTAATCGAACCATCTAGTAGC  53400

Query  1420   TGGTTCCTGCCGAAGTTTCCCTCAGGATAGCAGAAGCTCGTATCAGTTTTATGAGGTAAA  1479
              |||||||||||||||||| |||||||||||||||||||||||||||||||||||||||||
Sbjct  53401  TGGTTCCTGCCGAAGTTT-CCTCAGGATAGCAGAAGCTCGTATCAGTTTTATGAGGTAAA  53459

Query  1480   GCGAATGATTAGAAGTCTTGGGGTTGAAATGACCTTAACTTATTCTCAAACTTTAAATAT  1539
              ||||||||||||||||||||||||||||||||||||||||||||||||||||||||||||
Sbjct  53460  GCGAATGATTAGAAGTCTTGGGGTTGAAATGACCTTAACTTATTCTCAAACTTTAAATAT  53519

Query  1540   GTAAGAAGTCCTTGTTGCTTAATTGAACGTGGACAATTGAATGAAGAGCTTTTAGTGGGC  1599
              ||||||||||||||||||||||||||||||||||||||||||||||||||||||||||||
Sbjct  53520  GTAAGAAGTCCTTGTTGCTTAATTGAACGTGGACAATTGAATGAAGAGCTTTTAGTGGGC  53579

Query  1600   CATTTTTGGTAAGCAGAACTGGCGATGCGGGATGAACCGAACGTGAAGTTAAAGTGCCGG  1659
              ||||||||||||||||||||||||||||||||||||||||||||||||||||||||||||
Sbjct  53580  CATTTTTGGTAAGCAGAACTGGCGATGCGGGATGAACCGAACGTGAAGTTAAAGTGCCGG  53639

Query  1660   AATGCACGCTCATCAGACACCACAAAAGGTGTTAGTTCATCTAGACAGCCGGACGGTGGC  1719
              ||||||||||||||||||||||||||||||||||||||||||||||||||||||||||||
Sbjct  53640  AATGCACGCTCATCAGACACCACAAAAGGTGTTAGTTCATCTAGACAGCCGGACGGTGGC  53699

Query  1720   CATGGAAGTCGGAATCCGCTAAGGAGTGTGTAACAACTCACCGGCCGAATGAACTAGCCC  1779
              ||||||||||||||||||||||||||||||||||||||||||||||||||||||||||||
Sbjct  53700  CATGGAAGTCGGAATCCGCTAAGGAGTGTGTAACAACTCACCGGCCGAATGAACTAGCCC  53759

Query  1780   TGAAAATGGATGGCGCTCAAGCGTGCTACTTATACTTCACCGTGATTGCTG-TTT-TGAC  1837
              ||||||||||||||||||||||||||||||||||||||||||||||||||  ||| ||| 
Sbjct  53760  TGAAAATGGATGGCGCTCAAGCGTGCTACTTATACTTCACCGTGATTGCTAATTTATGAT  53819

Query  1838   GCTTTCACGAGTAGGCAGGCGTGGAGGTCAGTGACGAAGCCTTTGCTGTAAAGCTGGGTC  1897
              |||||||||||||||||||||||||||||||||| |||||||||||||||||||||||||
Sbjct  53820  GCTTTCACGAGTAGGCAGGCGTGGAGGTCAGTGAAGAAGCCTTTGCTGTAAAGCTGGGTC  53879

Query  1898   GAACGGCCTCTAGTGC  1913
              ||||||||||||||||
Sbjct  53880  GAACGGCCTCTAGTGC  53895


 Score = 2739 bits (1483),  Expect = 0.0
 Identities = 1793/1936 (93%), Gaps = 48/1936 (2%)
 Strand=Plus/Plus

Query  1      CAAGGTTTCCGTAGGTGAACCTGCGGAAGGATCATTACTGATTTGCTTAATTGCACCACA  60
              ||||||||||||||||||||||||||||||||||||||||||||||||||||||||||||
Sbjct  31366  CAAGGTTTCCGTAGGTGAACCTGCGGAAGGATCATTACTGATTTGCTTAATTGCACCACA  31425

Query  61     TGTGTTTTT---CT-TTGAAACAAAC-TTGCTTTGGCGG-TGG-G-CCCAGCCTGCCGCC  112
              |||||||||    | ||||   |||| ||||||||||||  || |    |  || |||||
Sbjct  31426  TGTGTTTTTTTTTTATTGATTAAAACTTTGCTTTGGCGGCAGGAGTAAAATTCTACCGCC  31485

Query  113    AGAGGTCTA-AACTTACAACC-AATTTTTTA-TCAACTTGTCACACCAGATT-ATTA---  165
              |||||| || ||| || |||| || |||||| |  ||  |||| ||  |||| ||||   
Sbjct  31486  AGAGGT-TATAAC-TA-AACCAAACTTTTTATTTTAC-AGTCAAACTTGATTTATTATTT  31541

Query  166    CT--AATAGTCAAAACTTTCAACAACGGATCTCTTGGTTCTCGCATCGATGAAGAACGCA  223
               |  ||||||||||||||||||||||||||||||||||||||||||||||||||||||||
Sbjct  31542  ATAAAATAGTCAAAACTTTCAACAACGGATCTCTTGGTTCTCGCATCGATGAAGAACGCA  31601

Query  224    GCGAAATGCGATACGTAATATGAATTGCAGATATTCGTGAATCATCGAATCTTTGAACGC  283
              ||||||||||||||||||||||||||||||||||||||||||||||||||||||||||||
Sbjct  31602  GCGAAATGCGATACGTAATATGAATTGCAGATATTCGTGAATCATCGAATCTTTGAACGC  31661

Query  284    ACATTGCGCCCTCTGGTATTCCGGAGGGCATGCCTGTTTGAGCGTCGTTTCTCCCTCAAA  343
              |||||||||||| |||||||||  |||||||||||||||||||||| |||||||||||||
Sbjct  31662  ACATTGCGCCCTTTGGTATTCCAAAGGGCATGCCTGTTTGAGCGTCATTTCTCCCTCAAA  31721

Query  344    CCGCTGGGTTTGGTGTTGAGCAATACGACTTGGGTTTGCTTGAAAGACGGTA-GTGGTAA  402
              || |||||||||||||||||||||||| | | |||||| |||||||| | || |||| ||
Sbjct  31722  CCCCTGGGTTTGGTGTTGAGCAATACG-C-TAGGTTTGTTTGAAAGATGTTACGTGG-AA  31778

Query  403    GGCGGGATCGCTTTGACAATGGCTTAGGTCTAACCAAAAACATTGCTTGCGGCGGTAACG  462
                |    |  | || | |  | ||||||| || ||||||| |  ||||||     ||  |
Sbjct  31779  -AC----TTTC-TT-A-AGCGACTTAGGTTTATCCAAAAA-A-CGCTTGC--TATTAGTG  31826

Query  463    TCCACCAC-GTATATCTTCAAAC-TTTGACCTCAAATCAGGTAGGACTACCCGCTGAACT  520
               |||| ||  ||| | || |||| ||||||||||||||||||||||||||||||||||||
Sbjct  31827  GCCACAACAATATTTTTTTAAACTTTTGACCTCAAATCAGGTAGGACTACCCGCTGAACT  31886

Query  521    TAAGCATATCAATAAGCGGAGGAAAAGAAACCAACAGGGATTGCCTCAGTAGCGGCGAGT  580
              |||||||||||||||||||||||||||||||||||||||||||||| |||||||||||||
Sbjct  31887  TAAGCATATCAATAAGCGGAGGAAAAGAAACCAACAGGGATTGCCTTAGTAGCGGCGAGT  31946

Query  581    GAAGCGGCAAAAGCTCAAATTTGAAATCTGGCGTCTTT-GGCGTCCGAGTTGTAATTTGA  639
              |||||||||||||||||||||||||||||||| |||||  | ||||||||||||||||||
Sbjct  31947  GAAGCGGCAAAAGCTCAAATTTGAAATCTGGC-TCTTTCAGAGTCCGAGTTGTAATTTGA  32005

Query  640    AGAAGGTATCTTTGGGCCCGGCTCTTGTCTATGTTCCTTGGAACAGGACGTCACAGAGGG  699
              |||||||||||||||| | |||||||||||||||| |||||||||| |||||||||||||
Sbjct  32006  AGAAGGTATCTTTGGGTCTGGCTCTTGTCTATGTTTCTTGGAACAGAACGTCACAGAGGG  32065

Query  700    TGAGAATCCCGTGCGATGAGATGACCCGGGTCTGTGTAAAGTTCCTTCGACGAGTCGAGT  759
              |||||||||||||||||||||||| || || || |||||||||||||||| |||||||||
Sbjct  32066  TGAGAATCCCGTGCGATGAGATGATCCAGGCCTATGTAAAGTTCCTTCGAAGAGTCGAGT  32125

Query  760    TGTTTGGGAATGCAGCTCTAAGTGGGTGGTAAATTCCATCTAAAGCTAAATATTGGCGAG  819
              ||||||||||||||||||||||||||||||||||||||||||||||||||||||||||||
Sbjct  32126  TGTTTGGGAATGCAGCTCTAAGTGGGTGGTAAATTCCATCTAAAGCTAAATATTGGCGAG  32185

Query  820    AGACCGATAGCGAACAAGTACAGTGATGGAAAGATGAAAAGAACTTTGAAAAGAGAGTGA  879
              ||||||||||||||||||||||||||||||||||||||||||||||||||||||||||| 
Sbjct  32186  AGACCGATAGCGAACAAGTACAGTGATGGAAAGATGAAAAGAACTTTGAAAAGAGAGTG-  32244

Query  880    AAAAGTACGTGAAATTGTTGAAAGGGAAGGGCTTGAGATCAGACTTGGTATTTTGCATGC  939
              ||||||||||||||||||||||||||||||||||||||||||||||||||||||| ||| 
Sbjct  32245  AAAAGTACGTGAAATTGTTGAAAGGGAAGGGCTTGAGATCAGACTTGGTATTTTGTATGT  32304

Query  940    TGCTCTCTCGGGGGCGGCCGCTGCGGTTTACCGGGCCAGCATCGGTTTGGAGCGGCAGGA  999
              | || | |  |||| |||| || | |||||||||||||||||| |||||| |||| ||||
Sbjct  32305  TACT-T-TTTGGGGTGGCCTCTACAGTTTACCGGGCCAGCATCAGTTTGG-GCGGTAGGA  32361

Query  1000   TAATGGCGGAGGAATGTGGCACGGCTTCTGCTGTGTGTTATAGCCTCTGACGATACTGCC  1059
               ||| |||  ||||||||||||| | || | |||||||||||||||  |  |||||||||
Sbjct  32362  GAATTGCGATGGAATGTGGCACGACCTCGGTTGTGTGTTATAGCCTTCGTAGATACTGCC  32421

Query  1060   AGCCTAGACCGAGGACTGCGGTTTTTAACCTAGGATGTTGGCATAATGATCTTAAGTCGC  1119
              ||||||||| |||||||||||||||  |||||||||||||||||||||||||||||||||
Sbjct  32422  AGCCTAGACTGAGGACTGCGGTTTTATACCTAGGATGTTGGCATAATGATCTTAAGTCGC  32481

Query  1120   CCGTCTTGAAACACGGACCAAGGAGTCTAACGTCTATGCGAGTGTTTGGGTGTAAAACCC  1179
              ||||||||||||||||||||||||||||||||||||||||||||||||||||| ||||||
Sbjct  32482  CCGTCTTGAAACACGGACCAAGGAGTCTAACGTCTATGCGAGTGTTTGGGTGTTAAACCC  32541

Query  1180   GTACGCGTAATGAAAGTGAACGAAGGTGGGGGCCCATTAGGGTGCACCATCGACCGATCC  1239
              |||||||||||||||||||||| |||||||||||| |  |||||||||||||||||||||
Sbjct  32542  GTACGCGTAATGAAAGTGAACGTAGGTGGGGGCCCGTATGGGTGCACCATCGACCGATCC  32601

Query  1240   TGATGTGTTCGGATGGATTTGAGTAAGAGCATAGCTGTTGGGACCCGAAAGATGGTGAAC  1299
              |||||| |||||||||||||||||||||||||||||||||||||||||||||||||||||
Sbjct  32602  TGATGTCTTCGGATGGATTTGAGTAAGAGCATAGCTGTTGGGACCCGAAAGATGGTGAAC  32661

Query  1300   TATGCCTGAATAGGGTGAAGCCAGAGGAAACTCTGGTGGAGGCTCGTAGCGGTTCTGACG  1359
              ||||||||||||||||||||||||||||||||||||||||||||||||||||||||||||
Sbjct  32662  TATGCCTGAATAGGGTGAAGCCAGAGGAAACTCTGGTGGAGGCTCGTAGCGGTTCTGACG  32721

Query  1360   TGCAAATCGATCGTCGAATTTGGGTATAGGGGCGAAAGACTAATCGAACCATCTAGTAGC  1419
              ||||||||||||||||||||||||||||||||||||||||||||||||||||||||||||
Sbjct  32722  TGCAAATCGATCGTCGAATTTGGGTATAGGGGCGAAAGACTAATCGAACCATCTAGTAGC  32781

Query  1420   TGGTTCCTGCCGAAGTTTCCCTCAGGATAGCAGAAGCTCGTATCAGTTTTATGAGGTAAA  1479
              |||||||||||||||||| |||||||||||||||||||||||||||||||||||||||||
Sbjct  32782  TGGTTCCTGCCGAAGTTT-CCTCAGGATAGCAGAAGCTCGTATCAGTTTTATGAGGTAAA  32840

Query  1480   GCGAATGATTAGAAGTCTTGGGGTTGAAATGACCTTAACTTATTCTCAAACTTTAAATAT  1539
              ||||||||||||||||||||||||||||||||||||||||||||||||||||||||||||
Sbjct  32841  GCGAATGATTAGAAGTCTTGGGGTTGAAATGACCTTAACTTATTCTCAAACTTTAAATAT  32900

Query  1540   GTAAGAAGTCCTTGTTGCTTAATTGAACGTGGACAATTGAATGAAGAGCTTTTAGTGGGC  1599
              ||||||||||||||||||||||||||||||||||||||||||||||||||||||||||||
Sbjct  32901  GTAAGAAGTCCTTGTTGCTTAATTGAACGTGGACAATTGAATGAAGAGCTTTTAGTGGGC  32960

Query  1600   CATTTTTGGTAAGCAGAACTGGCGATGCGGGATGAACCGAACGTGAAGTTAAAGTGCCGG  1659
              ||||||||||||||||||||||||||||||||||||||||||||||||||||||||||||
Sbjct  32961  CATTTTTGGTAAGCAGAACTGGCGATGCGGGATGAACCGAACGTGAAGTTAAAGTGCCGG  33020

Query  1660   AATGCACGCTCATCAGACACCACAAAAGGTGTTAGTTCATCTAGACAGCCGGACGGTGGC  1719
              ||||||||||||||||||||||||||||||||||||||||||||||||||||||||||||
Sbjct  33021  AATGCACGCTCATCAGACACCACAAAAGGTGTTAGTTCATCTAGACAGCCGGACGGTGGC  33080

Query  1720   CATGGAAGTCGGAATCCGCTAAGGAGTGTGTAACAACTCACCGGCCGAATGAACTAGCCC  1779
              ||||||||||||||||||||||||||||||||||||||||||||||||||||||||||||
Sbjct  33081  CATGGAAGTCGGAATCCGCTAAGGAGTGTGTAACAACTCACCGGCCGAATGAACTAGCCC  33140

Query  1780   TGAAAATGGATGGCGCTCAAGCGTGCTACTTATACTTCACCGTGATTGCTG-TTT-TGAC  1837
              ||||||||||||||||||||||||||||||||||||||||||||||||||  ||| ||| 
Sbjct  33141  TGAAAATGGATGGCGCTCAAGCGTGCTACTTATACTTCACCGTGATTGCTAATTTATGAT  33200

Query  1838   GCTTTCACGAGTAGGCAGGCGTGGAGGTCAGTGACGAAGCCTTTGCTGTAAAGCTGGGTC  1897
              |||||||||||||||||||||||||||||||||| |||||||||||||||||||||||||
Sbjct  33201  GCTTTCACGAGTAGGCAGGCGTGGAGGTCAGTGAAGAAGCCTTTGCTGTAAAGCTGGGTC  33260

Query  1898   GAACGGCCTCTAGTGC  1913
              ||||||||||||||||
Sbjct  33261  GAACGGCCTCTAGTGC  33276


 Score = 2723 bits (1474),  Expect = 0.0
 Identities = 1793/1939 (92%), Gaps = 53/1939 (3%)
 Strand=Plus/Plus

Query  1      CAAGGTTTCCGTAGGTGAACCTGCGGAAGGATCATTACTGATTTGCTTAATTGCACCACA  60
              ||||||||||||||||||||||||||||||||||||||||||||||||||||||||||||
Sbjct  62281  CAAGGTTTCCGTAGGTGAACCTGCGGAAGGATCATTACTGATTTGCTTAATTGCACCACA  62340

Query  61     TGTGTTTTT---CT-TTGAAACAAAC-TTGCTTTGGCGG-TGG-G-CCCAGCCTGCCGCC  112
              |||||||||    | ||||   |||| ||||||||||||  || |    |  || |||||
Sbjct  62341  TGTGTTTTTTTTTTATTGATTAAAACTTTGCTTTGGCGGCAGGAGTAAAATTCTACCGCC  62400

Query  113    AGAGGTCTA-AACTTACAACC-AATTTTTTA-TCAACTTGTCACACCAGATT-ATTA---  165
              |||||| || ||| || |||| || |||||| |  ||  |||| ||  |||| ||||   
Sbjct  62401  AGAGGT-TATAAC-TA-AACCAAACTTTTTATTTTAC-AGTCAAACTTGATTTATTATTT  62456

Query  166    CT--AATAGTCAAAACTTTCAACAACGGATCTCTTGGTTCTCGCATCGATGAAGAACGCA  223
[truncated: 3,421,152 more chars]
