# Supplementary material for: Using nanopore sequencing to identify fungi from clinical samples with high phylogenetic resolution
Source: Sci Rep. 2023 Jun 16;13:9785. doi: 10.1038/s41598-023-37016-0 (PMC10275880; doi:10.1038/s41598-023-37016-0)
Supplement: Supplementary file 1 — Supplementary Information. [file 41598_2023_37016_MOESM1_ESM.zip › Supplementary_Information/Supplementary_Data/Data_S5_Mock_blast/results/Mock_RGN3_3_fmt6.txt]

AE017342.1	100	2682	1466	7	0	99.525	0.0
AE017342.1	100	2682	1466	7	0	99.525	0.0
NC_006684.1	100	2682	1466	7	0	99.525	0.0
NC_006684.1	100	2682	1466	7	0	99.525	0.0
CP025762.1	100	2680	1466	6	1	99.525	0.0
CP025762.1	100	2673	1465	5	3	99.457	0.0
CP025762.1	100	1847	1023	4	6	99.032	0.0
CP025762.1	100	368	202	0	1	99.507	2.71e-97
VHDQ01000015.1	100	2678	1467	6	2	99.458	0.0
VHDQ01000015.1	100	2678	1467	6	2	99.458	0.0
VHDQ01000015.1	100	2673	1466	7	2	99.390	0.0
VHDQ01000014.1	100	2675	1465	6	2	99.457	0.0
VHDQ01000014.1	100	2641	1461	9	5	99.051	0.0
VHDQ01000014.1	100	2244	1230	6	1	99.434	0.0
CP000287.1	100	2671	1465	8	1	99.389	0.0
CP000287.1	100	2671	1465	8	1	99.389	0.0
CP000287.1	100	2671	1465	8	1	99.389	0.0
CP000287.1	100	2671	1465	8	1	99.389	0.0
CP000287.1	100	2671	1465	8	1	99.389	0.0
CP000287.1	100	2671	1465	8	1	99.389	0.0
CP000287.1	100	2671	1465	8	1	99.389	0.0
CP000287.1	100	2671	1465	8	1	99.389	0.0
CP000287.1	100	2671	1465	8	1	99.389	0.0
CP000287.1	100	2671	1465	8	1	99.389	0.0
CP000287.1	100	2671	1465	8	1	99.389	0.0
CP000287.1	100	2671	1465	8	1	99.389	0.0
CP000287.1	100	2671	1465	8	1	99.389	0.0
CP000287.1	100	2671	1465	8	1	99.389	0.0
CP000287.1	100	2671	1465	8	1	99.389	0.0
CP000287.1	100	2671	1465	8	1	99.389	0.0
CP000287.1	100	2671	1465	8	1	99.389	0.0
CP000287.1	100	2671	1465	8	1	99.389	0.0
CP000287.1	100	2671	1465	8	1	99.389	0.0
CP000287.1	100	2671	1465	8	1	99.389	0.0
CP000287.1	100	2671	1465	8	1	99.389	0.0
CP000287.1	100	2671	1465	8	1	99.389	0.0
CP000287.1	100	2671	1465	8	1	99.389	0.0
CP000287.1	100	2671	1465	8	1	99.389	0.0
CP000287.1	100	2671	1465	8	1	99.389	0.0
CP000287.1	100	2671	1465	8	1	99.389	0.0
CP000287.1	100	2671	1465	8	1	99.389	0.0
CP000287.1	100	2671	1465	8	1	99.389	0.0
CP000287.1	100	2671	1465	8	1	99.389	0.0
CP000287.1	100	2671	1465	8	1	99.389	0.0
CP000287.1	100	2671	1465	8	1	99.389	0.0
CP000287.1	100	2671	1465	8	1	99.389	0.0
CP000287.1	100	2671	1465	8	1	99.389	0.0
CP000287.1	100	2671	1465	8	1	99.389	0.0
CP000287.1	100	2671	1465	8	1	99.389	0.0
CP000287.1	100	2671	1465	8	1	99.389	0.0
CP000287.1	100	2671	1465	8	1	99.389	0.0
CP000287.1	100	2671	1465	8	1	99.389	0.0
CP000287.1	100	2671	1465	8	1	99.389	0.0
CP000287.1	100	2671	1465	8	1	99.389	0.0
CP000287.1	100	2671	1465	8	1	99.389	0.0
CP000287.1	100	2671	1465	8	1	99.389	0.0
CP000287.1	100	2671	1465	8	1	99.389	0.0
CP000287.1	100	2671	1465	8	1	99.389	0.0
CP000287.1	100	2671	1465	8	1	99.389	0.0
CP000287.1	100	2671	1465	8	1	99.389	0.0
CP000287.1	100	2671	1465	8	1	99.389	0.0
CP000287.1	100	2660	1463	10	1	99.254	0.0
CP000287.1	100	2658	1461	9	2	99.253	0.0
CP000287.1	100	2643	1464	9	6	98.986	0.0
NC_014939.1	100	2671	1465	8	1	99.389	0.0
NC_014939.1	100	2671	1465	8	1	99.389	0.0
NC_014939.1	100	2671	1465	8	1	99.389	0.0
NC_014939.1	100	2671	1465	8	1	99.389	0.0
NC_014939.1	100	2671	1465	8	1	99.389	0.0
NC_014939.1	100	2671	1465	8	1	99.389	0.0
NC_014939.1	100	2671	1465	8	1	99.389	0.0
NC_014939.1	100	2671	1465	8	1	99.389	0.0
NC_014939.1	100	2671	1465	8	1	99.389	0.0
NC_014939.1	100	2671	1465	8	1	99.389	0.0
NC_014939.1	100	2671	1465	8	1	99.389	0.0
NC_014939.1	100	2671	1465	8	1	99.389	0.0
NC_014939.1	100	2671	1465	8	1	99.389	0.0
NC_014939.1	100	2671	1465	8	1	99.389	0.0
NC_014939.1	100	2671	1465	8	1	99.389	0.0
NC_014939.1	100	2671	1465	8	1	99.389	0.0
NC_014939.1	100	2671	1465	8	1	99.389	0.0
NC_014939.1	100	2671	1465	8	1	99.389	0.0
NC_014939.1	100	2671	1465	8	1	99.389	0.0
NC_014939.1	100	2671	1465	8	1	99.389	0.0
NC_014939.1	100	2671	1465	8	1	99.389	0.0
NC_014939.1	100	2671	1465	8	1	99.389	0.0
NC_014939.1	100	2671	1465	8	1	99.389	0.0
NC_014939.1	100	2671	1465	8	1	99.389	0.0
NC_014939.1	100	2671	1465	8	1	99.389	0.0
NC_014939.1	100	2671	1465	8	1	99.389	0.0
NC_014939.1	100	2671	1465	8	1	99.389	0.0
NC_014939.1	100	2671	1465	8	1	99.389	0.0
NC_014939.1	100	2671	1465	8	1	99.389	0.0
NC_014939.1	100	2671	1465	8	1	99.389	0.0
NC_014939.1	100	2671	1465	8	1	99.389	0.0
NC_014939.1	100	2671	1465	8	1	99.389	0.0
NC_014939.1	100	2671	1465	8	1	99.389	0.0
NC_014939.1	100	2671	1465	8	1	99.389	0.0
NC_014939.1	100	2671	1465	8	1	99.389	0.0
NC_014939.1	100	2671	1465	8	1	99.389	0.0
NC_014939.1	100	2671	1465	8	1	99.389	0.0
NC_014939.1	100	2671	1465	8	1	99.389	0.0
NC_014939.1	100	2671	1465	8	1	99.389	0.0
NC_014939.1	100	2671	1465	8	1	99.389	0.0
NC_014939.1	100	2671	1465	8	1	99.389	0.0
NC_014939.1	100	2671	1465	8	1	99.389	0.0
NC_014939.1	100	2671	1465	8	1	99.389	0.0
NC_014939.1	100	2671	1465	8	1	99.389	0.0
NC_014939.1	100	2671	1465	8	1	99.389	0.0
NC_014939.1	100	2671	1465	8	1	99.389	0.0
NC_014939.1	100	2671	1465	8	1	99.389	0.0
NC_014939.1	100	2660	1463	10	1	99.254	0.0
NC_014939.1	100	2658	1461	9	2	99.253	0.0
NC_014939.1	100	2643	1464	9	6	98.986	0.0
SSXJ01000381.1	100	2669	1464	7	2	99.389	0.0
SSXJ01000381.1	100	2663	1463	8	2	99.321	0.0
SSXJ01000371.1	100	2669	1464	7	2	99.389	0.0
SSXJ01000371.1	100	2656	1462	7	4	99.253	0.0
PJQL01004345.1	97	2573	1414	9	1	99.298	0.0
CM016937.1	100	2490	1432	38	3	97.217	0.0
CM016937.1	100	2490	1432	38	3	97.217	0.0
CM016937.1	100	2490	1432	38	3	97.217	0.0
CM016937.1	100	2490	1432	38	3	97.217	0.0
CM016937.1	100	2490	1432	38	3	97.217	0.0
CM016937.1	100	2490	1432	38	3	97.217	0.0
CM016937.1	100	2490	1432	38	3	97.217	0.0
CM016937.1	100	2490	1432	38	3	97.217	0.0
CM016937.1	100	2490	1432	38	3	97.217	0.0
CM016937.1	100	2429	1424	37	14	96.542	0.0
CM016937.1	100	265	212	12	18	87.603	3.66e-66
JANBXI010000027.1	100	2300	1399	67	8	94.912	0.0
NQVO01000100.1	100	1975	1358	107	30	90.836	0.0
NW_022474172.1	100	1975	1358	107	30	90.836	0.0
BEDY01000008.1	100	1729	1311	116	57	88.342	0.0
NBSH01000033.1	100	1653	1298	140	49	87.290	0.0
NBSH01000033.1	100	1653	1298	140	49	87.290	0.0
NBSH01000033.1	100	566	327	9	1	97.033	8.97e-157
NBSH01000032.1	100	1653	1298	140	49	87.290	0.0
NBSH01000032.1	100	1653	1298	140	49	87.290	0.0
NBSH01000032.1	100	516	560	78	50	81.395	9.16e-142
NW_019028973.1	100	1653	1298	140	49	87.290	0.0
NW_019028973.1	100	1653	1298	140	49	87.290	0.0
NW_019028973.1	100	566	327	9	1	97.033	8.97e-157
NW_019028972.1	100	1653	1298	140	49	87.290	0.0
NW_019028972.1	100	1653	1298	140	49	87.290	0.0
NW_019028972.1	100	516	560	78	50	81.395	9.16e-142
JAMYHM010000230.1	100	1629	1297	136	57	87.047	0.0
JAMYHP010000150.1	100	1629	1297	136	57	87.047	0.0
JAMYHS010001152.1	100	1629	1297	136	57	87.047	0.0
JAMYHQ010001361.1	100	1626	1296	138	56	86.980	0.0
JAMYHN010000191.1	100	1626	1296	138	56	86.980	0.0
JAMYHR010000054.1	100	1626	1296	138	56	86.980	0.0
JAMYHO010000241.1	100	1626	1296	138	56	86.980	0.0
QKWK01000021.1	100	1622	1295	137	57	86.971	0.0
JAAAXZ010000726.1	100	1620	1296	132	62	86.980	0.0
JAAAXZ010000726.1	100	1620	1296	132	62	86.980	0.0
JAAAXZ010000726.1	100	1620	1296	132	62	86.980	0.0
JAAAXZ010000726.1	100	1609	1294	134	62	86.846	0.0
JAAAXZ010000726.1	100	1602	1294	132	65	86.787	0.0
RSCD01000010.1	94	1615	1205	103	50	88.733	0.0
RSCD01000010.1	94	1615	1205	103	50	88.733	0.0
RSCD01000010.1	94	1615	1205	103	50	88.733	0.0
RSCD01000010.1	94	1613	1204	104	49	88.725	0.0
RSCD01000010.1	94	1607	1204	103	51	88.660	0.0
RSCD01000010.1	94	1602	1203	103	52	88.586	0.0
RSCD01000010.1	94	67.6	40	2	0	95.238	1.11e-06
RSCD01000010.1	94	67.6	40	2	0	95.238	1.11e-06
RSCD01000010.1	94	67.6	40	2	0	95.238	1.11e-06
RSCD01000010.1	94	67.6	40	2	0	95.238	1.11e-06
RSCD01000010.1	94	67.6	40	2	0	95.238	1.11e-06
RSCD01000010.1	94	67.6	40	2	0	95.238	1.11e-06
JALAIP010002631.1	100	1613	1301	134	64	86.791	0.0
SSXJ01000404.1	78	1611	1079	11	74	92.698	0.0
JAHXHD010001605.1	94	1609	1202	118	38	88.513	0.0
JAHXHD010001605.1	94	63.9	36	1	0	97.297	1.43e-05
RSCD01000041.1	94	1607	1204	103	51	88.660	0.0
RSCD01000041.1	94	1602	1203	103	52	88.586	0.0
RSCD01000041.1	94	1352	1167	96	97	85.809	0.0
RSCD01000041.1	94	67.6	40	2	0	95.238	1.11e-06
RSCD01000041.1	94	63.9	38	2	0	95.000	1.43e-05
JALJEG010000101.1	100	1598	1290	145	54	86.635	0.0
JAMALP010000010.1	100	1581	1293	141	62	86.430	0.0
JAMALO010000017.1	100	1581	1293	141	62	86.430	0.0
JAIGNX010000036.1	100	1567	1285	142	61	86.358	0.0
JAIGNX010000036.1	100	1567	1285	142	61	86.358	0.0
JAIGNX010000006.1	100	1567	1285	142	61	86.358	0.0
JAMALS010000003.1	100	1565	1292	130	74	86.364	0.0
JAMFRD010000198.1	100	1565	1292	130	74	86.364	0.0
JAMALR010000011.1	100	1565	1292	130	74	86.364	0.0
JAMALQ010000137.1	100	1565	1292	130	74	86.364	0.0
JAMFRE010000187.1	100	1565	1292	130	74	86.364	0.0
JAMYHU010000003.1	100	1563	1290	142	64	86.230	0.0
JAMYHV010000178.1	100	1563	1290	142	64	86.230	0.0
JAMYHW010000003.1	100	1563	1290	142	64	86.230	0.0
BEDW01000020.1	100	1561	1290	141	65	86.230	0.0
CP086717.1	94	1552	1189	118	45	87.944	0.0
CP086717.1	94	1552	1189	118	45	87.944	0.0
CP086717.1	94	1552	1189	118	45	87.944	0.0
CP086717.1	94	1552	1189	118	45	87.944	0.0
CP086717.1	94	1548	1190	117	47	87.888	0.0
CP086717.1	94	1533	1186	118	48	87.722	0.0
CP086717.1	94	1530	1187	117	50	87.666	0.0
CP086717.1	94	1511	1183	120	50	87.435	0.0
CP086717.1	94	1507	1187	119	53	87.344	0.0
CP086717.1	94	1192	881	78	32	88.900	0.0
CP086717.1	94	228	172	13	9	88.660	4.81e-55
CP086717.1	94	65.8	37	1	0	97.368	3.99e-06
CP086717.1	94	65.8	37	1	0	97.368	3.99e-06
CP086717.1	94	65.8	37	1	0	97.368	3.99e-06
CP086717.1	94	65.8	37	1	0	97.368	3.99e-06
CP086717.1	94	65.8	37	1	0	97.368	3.99e-06
CP086717.1	94	65.8	37	1	0	97.368	3.99e-06
CP086717.1	94	65.8	37	1	0	97.368	3.99e-06
CP086717.1	94	65.8	37	1	0	97.368	3.99e-06
CP086717.1	94	60.2	37	1	1	94.872	1.86e-04
CP086717.1	94	58.4	36	1	1	94.737	6.67e-04
JAMALZ010000002.1	100	1546	1287	145	64	86.029	0.0
JAMAMB010000006.1	100	1543	1288	135	73	86.096	0.0
JAMAMA010000005.1	100	1543	1288	135	73	86.096	0.0
BEDX01000012.1	100	1541	1285	139	69	86.068	0.0
QPMP01000167.1	100	1541	1287	144	66	85.972	0.0
JH977602.1	100	1535	1286	145	66	85.905	0.0
NW_014040855.1	100	1535	1286	145	66	85.905	0.0
RSCE01000026.1	100	1506	1278	144	70	85.657	0.0
RSCE01000026.1	100	1506	1278	144	70	85.657	0.0
RSCE01000026.1	100	1506	1278	144	70	85.657	0.0
RSCE01000022.1	100	1506	1278	144	70	85.657	0.0
NW_021167133.1	100	1506	1278	144	70	85.657	0.0
NW_021167133.1	100	1506	1278	144	70	85.657	0.0
NW_021167133.1	100	1506	1278	144	70	85.657	0.0
NW_021167129.1	100	1506	1278	144	70	85.657	0.0
JALAIK010002142.1	84	1496	1107	101	38	88.844	0.0
JAMALM010001433.1	100	1434	1262	163	64	84.755	0.0
MCFC01000139.1	81	1426	904	61	4	93.292	0.0
MCFC01000139.1	81	279	174	9	2	94.054	1.31e-70
MCFC01000139.1	81	65.8	37	1	0	97.368	3.99e-06
JAKFAO010000004.1	81	1399	899	66	4	92.776	0.0
JAKFAO010000004.1	81	285	180	9	3	93.750	2.81e-72
JAKFAO010000004.1	81	65.8	37	1	0	97.368	3.99e-06
PQXP01000239.1	88	1380	896	67	6	92.466	0.0
PQXP01000239.1	88	291	279	31	24	83.533	6.04e-74
PQXP01001050.1	88	1380	896	67	6	92.466	0.0
PQXP01001050.1	88	291	279	31	24	83.533	6.04e-74
PQXP01001035.1	88	1380	894	66	6	92.547	0.0
PQXP01001035.1	88	291	287	35	24	82.948	6.04e-74
PQXP01001036.1	88	1380	894	66	6	92.547	0.0
PQXP01001036.1	88	407	279	28	2	90.291	5.75e-109
PQXP01001036.1	88	291	287	35	24	82.948	6.04e-74
PQXP01001036.1	88	270	275	35	26	81.845	7.87e-68
PQXP01001036.1	88	250	262	38	23	81.115	1.03e-61
PQXP01001036.1	88	243	185	25	2	87.264	1.72e-59
PQXP01001036.1	88	65.8	74	13	5	80.435	3.99e-06
PQXP01001036.1	88	65.8	74	13	5	80.435	3.99e-06
JAMYHL010000155.1	87	1380	904	67	9	92.245	0.0
JAMYHL010000155.1	87	305	265	31	15	85.209	2.16e-78
JALAIM010001695.1	89	1339	892	71	10	91.675	0.0
JALAIM010001695.1	89	318	298	33	24	83.944	2.77e-82
JAIFAB010000018.1	87	1323	886	76	7	91.434	0.0
JAIFAB010000018.1	87	1323	886	76	7	91.434	0.0
JAIFAB010000018.1	87	300	238	23	12	87.179	1.00e-76
JAIFAB010000018.1	87	300	238	23	12	87.179	1.00e-76
JAIFAB010000018.1	87	65.8	41	3	0	93.182	3.99e-06
JAIFAB010000018.1	87	65.8	41	3	0	93.182	3.99e-06
JAMRJJ010000013.1	89	1323	887	78	6	91.349	0.0
JAMRJJ010000013.1	89	1323	887	78	6	91.349	0.0
JAMRJJ010000013.1	89	1323	887	78	6	91.349	0.0
JAMRJJ010000013.1	89	1323	887	78	6	91.349	0.0
JAMRJJ010000013.1	89	1323	887	78	6	91.349	0.0
JAMRJJ010000013.1	89	1323	887	78	6	91.349	0.0
JAMRJJ010000013.1	89	1323	887	78	6	91.349	0.0
JAMRJJ010000013.1	89	1323	887	78	6	91.349	0.0
JAMRJJ010000013.1	89	1303	884	78	9	91.040	0.0
JAMRJJ010000013.1	89	322	298	28	27	84.419	2.14e-83
JAMRJJ010000013.1	89	320	297	28	27	84.375	7.71e-83
JAMRJJ010000013.1	89	320	297	28	27	84.375	7.71e-83
JAMRJJ010000013.1	89	320	297	28	27	84.375	7.71e-83
JAMRJJ010000013.1	89	320	297	28	27	84.375	7.71e-83
JAMRJJ010000013.1	89	320	297	28	27	84.375	7.71e-83
JAMRJJ010000013.1	89	320	297	28	27	84.375	7.71e-83
JAMRJJ010000013.1	89	320	297	28	27	84.375	7.71e-83
JAMRJJ010000013.1	89	320	297	28	27	84.375	7.71e-83
JAMRJJ010000007.1	89	1323	887	78	6	91.349	0.0
JAMRJJ010000007.1	89	1323	887	78	6	91.349	0.0
JAMRJJ010000007.1	89	1323	887	78	6	91.349	0.0
JAMRJJ010000007.1	89	1323	887	78	6	91.349	0.0
JAMRJJ010000007.1	89	320	297	28	27	84.375	7.71e-83
JAMRJJ010000007.1	89	320	297	28	27	84.375	7.71e-83
JAMRJJ010000007.1	89	320	297	28	27	84.375	7.71e-83
JAMRJJ010000007.1	89	320	297	28	27	84.375	7.71e-83
JAMRJJ010000007.1	89	147	81	1	0	98.780	1.38e-30
JAMRJJ010000023.1	89	1323	887	78	6	91.349	0.0
JAMRJJ010000023.1	89	1323	887	78	6	91.349	0.0
JAMRJJ010000023.1	89	1323	887	78	6	91.349	0.0
JAMRJJ010000023.1	89	1315	886	78	7	91.246	0.0
JAMRJJ010000023.1	89	1238	875	76	21	90.021	0.0
JAMRJJ010000023.1	89	320	297	28	27	84.375	7.71e-83
JAMRJJ010000023.1	89	320	297	28	27	84.375	7.71e-83
JAMRJJ010000023.1	89	320	297	28	27	84.375	7.71e-83
JAMRJJ010000023.1	89	320	297	28	27	84.375	7.71e-83
JAMRJJ010000023.1	89	311	294	29	27	84.000	4.64e-80
JAMRJJ010000004.1	89	1323	887	78	6	91.349	0.0
JAMRJJ010000004.1	89	1282	883	77	14	90.657	0.0
JAMRJJ010000004.1	89	320	297	28	27	84.375	7.71e-83
JAMRJJ010000004.1	89	246	162	12	2	92.045	1.33e-60
NW_025763639.1	87	1323	886	76	7	91.434	0.0
NW_025763639.1	87	1323	886	76	7	91.434	0.0
NW_025763639.1	87	300	238	23	12	87.179	1.00e-76
NW_025763639.1	87	300	238	23	12	87.179	1.00e-76
NW_025763639.1	87	65.8	41	3	0	93.182	3.99e-06
NW_025763639.1	87	65.8	41	3	0	93.182	3.99e-06
JAMRJJ010000024.1	89	1317	887	78	7	91.255	0.0
JAMRJJ010000024.1	89	1315	886	78	7	91.246	0.0
JAMRJJ010000024.1	89	1303	884	78	9	91.040	0.0
JAMRJJ010000024.1	89	1297	883	78	10	90.937	0.0
JAMRJJ010000024.1	89	1245	877	79	18	90.041	0.0
JAMRJJ010000024.1	89	828	560	46	8	91.205	0.0
JAMRJJ010000024.1	89	320	297	28	27	84.375	7.71e-83
JAMRJJ010000024.1	89	320	297	27	28	84.375	7.71e-83
JAMRJJ010000024.1	89	320	297	28	27	84.375	7.71e-83
JAMRJJ010000024.1	89	318	273	18	26	86.120	2.77e-82
JAMRJJ010000024.1	89	315	296	28	28	84.091	3.59e-81
JAMRJJ010000019.1	89	1315	886	77	8	91.246	0.0
JAMRJJ010000019.1	89	1295	882	78	10	90.928	0.0
JAMRJJ010000019.1	89	1234	872	78	19	89.990	0.0
JAMRJJ010000019.1	89	1177	866	68	37	89.186	0.0
JAMRJJ010000019.1	89	1057	846	73	51	87.216	0.0
JAMRJJ010000019.1	89	326	297	28	26	84.615	1.66e-84
JAMRJJ010000019.1	89	326	297	28	26	84.615	1.66e-84
JAMRJJ010000019.1	89	305	294	28	29	83.761	2.16e-78
JAMRJJ010000019.1	89	281	291	27	34	82.670	3.64e-71
JAMRJJ010000019.1	89	268	289	27	36	82.102	2.83e-67
JAMRJJ010000020.1	89	1315	886	78	7	91.246	0.0
JAMRJJ010000020.1	89	1308	885	77	9	91.143	0.0
JAMRJJ010000020.1	89	1299	884	78	10	90.947	0.0
JAMRJJ010000020.1	89	1295	879	79	8	90.994	0.0
JAMRJJ010000020.1	89	1286	881	80	10	90.731	0.0
JAMRJJ010000020.1	89	320	297	28	27	84.375	7.71e-83
JAMRJJ010000020.1	89	320	297	28	27	84.375	7.71e-83
JAMRJJ010000020.1	89	320	297	28	27	84.375	7.71e-83
JAMRJJ010000020.1	89	315	296	28	28	84.091	3.59e-81
JAMRJJ010000020.1	89	307	295	28	29	83.807	6.00e-79
SWKT01000207.1	76	1306	885	79	8	91.049	0.0
SWKT01000207.1	76	224	145	8	3	92.949	6.22e-54
JAMRJJ010000016.1	82	1301	882	84	4	90.928	0.0
JAMRJJ010000016.1	82	1286	882	84	7	90.647	0.0
JAMRJJ010000016.1	82	1277	879	84	8	90.525	0.0
JAMRJJ010000016.1	82	1267	877	84	9	90.412	0.0
JAMRJJ010000016.1	82	307	191	10	2	94.089	6.00e-79
JAMRJJ010000016.1	82	307	191	10	2	94.089	6.00e-79
JAMRJJ010000016.1	82	307	191	10	2	94.089	6.00e-79
JAMRJJ010000016.1	82	302	191	10	3	93.627	2.79e-77
JAMRJJ010000016.1	82	63.9	36	1	0	97.297	1.43e-05
JAMRJJ010000016.1	82	63.9	36	1	0	97.297	1.43e-05
JAMRJJ010000016.1	82	63.9	36	1	0	97.297	1.43e-05
JAKLMH010000020.1	87	1297	881	78	9	91.012	0.0
JAKLMH010000020.1	87	294	277	25	27	84.195	4.67e-75
JAMYHH010000682.1	95	1295	1187	163	64	83.946	0.0
JH711537.1	79	1279	877	90	2	90.506	0.0
JH711537.1	79	1279	877	90	2	90.506	0.0
JH711537.1	79	774	529	50	4	90.738	0.0
JH711537.1	79	211	143	13	1	91.083	4.84e-50
JH711537.1	79	211	143	13	1	91.083	4.84e-50
JH711537.1	79	65.8	39	2	0	95.122	3.99e-06
JH711537.1	79	65.8	39	2	0	95.122	3.99e-06
NW_006711234.1	79	1279	877	90	2	90.506	0.0
NW_006711234.1	79	1279	877	90	2	90.506	0.0
NW_006711234.1	79	774	529	50	4	90.738	0.0
NW_006711234.1	79	211	143	13	1	91.083	4.84e-50
NW_006711234.1	79	211	143	13	1	91.083	4.84e-50
NW_006711234.1	79	65.8	39	2	0	95.122	3.99e-06
NW_006711234.1	79	65.8	39	2	0	95.122	3.99e-06
PQXP01000592.1	80	1271	871	93	9	89.517	0.0
PQXP01000592.1	80	316	210	17	2	91.703	9.97e-82
PQXP01000592.1	80	263	168	9	3	93.333	1.32e-65
PQXP01000592.1	80	263	189	21	2	89.151	1.32e-65
PQXP01000592.1	80	263	181	17	2	90.500	1.32e-65
JADPYG010000089.1	82	1225	858	86	9	90.031	0.0
JADPYG010000089.1	82	289	195	13	5	91.549	2.17e-73
JADPYG010000089.1	82	230	136	6	0	95.775	1.34e-55
JADPYG010000089.1	82	63.9	36	1	0	97.297	1.43e-05
JADPYF010000119.1	82	1225	858	86	9	90.031	0.0
JADPYF010000119.1	82	289	195	13	5	91.549	2.17e-73
JADPYF010000119.1	82	230	138	7	0	95.172	1.34e-55
JADPYF010000119.1	82	63.9	34	0	0	100.000	1.43e-05
BEDZ01000082.1	81	1216	1036	120	55	85.549	0.0
BRDD01000307.1	77	1201	791	68	2	91.870	0.0
BRDD01000307.1	77	267	208	27	4	87.029	1.02e-66
BRDD01000307.1	77	71.3	40	1	0	97.561	8.57e-08
BRDC01000066.1	80	1149	787	75	6	90.668	0.0
BRDC01000066.1	80	261	207	28	4	86.611	4.74e-65
BRDC01000066.1	80	69.4	39	1	0	97.500	3.08e-07
BRDC01000066.1	80	60.2	37	1	1	94.872	1.86e-04
JAAZPX010000111.1	54	1149	741	57	2	92.625	0.0
JANEWO010000736.1	84	1147	868	102	17	87.943	0.0
JANEWO010000736.1	84	279	198	16	6	90.000	1.31e-70
JANEWO010000736.1	84	65.8	37	1	0	97.368	3.99e-06
JADCQV010000005.1	83	1147	859	100	15	88.193	0.0
JADCQV010000005.1	83	279	199	14	8	90.045	1.31e-70
JADCQV010000005.1	83	65.8	41	3	0	93.182	3.99e-06
JAKLLX010000014.1	85	1140	854	91	22	88.314	0.0
JAKLLX010000014.1	85	292	221	24	6	88.048	1.68e-74
JAKLLX010000014.1	85	63.9	36	1	0	97.297	1.43e-05
LOEC01000834.1	82	1116	853	107	14	87.577	0.0
LOEC01000834.1	82	263	182	11	7	91.000	1.32e-65
LOEC01000834.1	82	65.8	41	3	0	93.182	3.99e-06
BBPU01000016.1	82	1116	853	107	14	87.577	0.0
BBPU01000016.1	82	1116	853	107	14	87.577	0.0
BBPU01000016.1	82	263	182	11	7	91.000	1.32e-65
BBPU01000016.1	82	263	182	11	7	91.000	1.32e-65
BBPU01000016.1	82	65.8	41	3	0	93.182	3.99e-06
BBPU01000016.1	82	65.8	41	3	0	93.182	3.99e-06
BBPU01000017.1	82	1116	853	107	14	87.577	0.0
BBPU01000017.1	82	263	182	11	7	91.000	1.32e-65
BBPU01000017.1	82	65.8	41	3	0	93.182	3.99e-06
BBPU01000018.1	82	1116	853	107	14	87.577	0.0
BBPU01000018.1	82	263	182	11	7	91.000	1.32e-65
BBPU01000018.1	82	65.8	41	3	0	93.182	3.99e-06
BBPU01000019.1	82	1116	853	107	14	87.577	0.0
BBPU01000019.1	82	263	182	11	7	91.000	1.32e-65
BBPU01000019.1	82	65.8	41	3	0	93.182	3.99e-06
BBPU01000022.1	82	1116	853	107	14	87.577	0.0
BBPU01000022.1	82	263	182	11	7	91.000	1.32e-65
BBPU01000022.1	82	263	182	11	7	91.000	1.32e-65
BBPU01000022.1	82	134	74	1	0	98.667	1.08e-26
BBPU01000022.1	82	65.8	41	3	0	93.182	3.99e-06
BBPU01000024.1	82	1116	853	107	14	87.577	0.0
BBPU01000024.1	82	1116	853	107	14	87.577	0.0
BBPU01000024.1	82	263	182	11	7	91.000	1.32e-65
BBPU01000024.1	82	263	182	11	7	91.000	1.32e-65
BBPU01000024.1	82	65.8	41	3	0	93.182	3.99e-06
BBPU01000024.1	82	65.8	41	3	0	93.182	3.99e-06
BBPU01000025.1	82	1116	853	107	14	87.577	0.0
BBPU01000025.1	82	263	182	11	7	91.000	1.32e-65
BBPU01000025.1	82	65.8	41	3	0	93.182	3.99e-06
BBPU01000026.1	82	1116	853	107	14	87.577	0.0
BBPU01000026.1	82	263	182	11	7	91.000	1.32e-65
BBPU01000026.1	82	65.8	41	3	0	93.182	3.99e-06
BBPU01000027.1	82	1116	853	107	14	87.577	0.0
BBPU01000027.1	82	1116	853	107	14	87.577	0.0
BBPU01000027.1	82	263	182	11	7	91.000	1.32e-65
BBPU01000027.1	82	65.8	41	3	0	93.182	3.99e-06
BBPU01000028.1	82	1116	853	107	14	87.577	0.0
BBPU01000028.1	82	1109	852	107	15	87.474	0.0
BBPU01000028.1	82	263	182	11	7	91.000	1.32e-65
BBPU01000028.1	82	248	169	6	9	91.848	3.69e-61
BBPU01000028.1	82	65.8	41	3	0	93.182	3.99e-06
BBPU01000028.1	82	65.8	41	3	0	93.182	3.99e-06
BBPU01000029.1	82	1116	853	107	14	87.577	0.0
BBPU01000029.1	82	263	182	11	7	91.000	1.32e-65
BBPU01000029.1	82	65.8	41	3	0	93.182	3.99e-06
BBPU01000032.1	82	1116	853	107	14	87.577	0.0
BBPU01000032.1	82	263	182	11	7	91.000	1.32e-65
BBPU01000032.1	82	65.8	41	3	0	93.182	3.99e-06
BBPU01000033.1	82	1116	853	107	14	87.577	0.0
BBPU01000033.1	82	263	182	11	7	91.000	1.32e-65
BBPU01000033.1	82	65.8	41	3	0	93.182	3.99e-06
BBPU01000034.1	79	1116	853	107	14	87.577	0.0
BBPU01000034.1	79	1110	853	107	15	87.487	0.0
BBPU01000034.1	79	263	182	11	7	91.000	1.32e-65
BBPU01000035.1	82	1116	853	107	14	87.577	0.0
BBPU01000035.1	82	263	182	11	7	91.000	1.32e-65
BBPU01000035.1	82	65.8	41	3	0	93.182	3.99e-06
BBPU01000037.1	82	1116	853	107	14	87.577	0.0
BBPU01000037.1	82	263	182	11	7	91.000	1.32e-65
BBPU01000037.1	82	65.8	41	3	0	93.182	3.99e-06
BBPU01000038.1	82	1116	853	107	14	87.577	0.0
BBPU01000038.1	82	263	182	11	7	91.000	1.32e-65
BBPU01000038.1	82	65.8	41	3	0	93.182	3.99e-06
BBPU01000040.1	82	1116	853	107	14	87.577	0.0
BBPU01000040.1	82	1109	852	107	15	87.474	0.0
BBPU01000040.1	82	263	182	11	7	91.000	1.32e-65
BBPU01000040.1	82	263	182	11	7	91.000	1.32e-65
BBPU01000040.1	82	65.8	41	3	0	93.182	3.99e-06
BBPU01000040.1	82	65.8	41	3	0	93.182	3.99e-06
BBPU01000041.1	82	1116	853	107	14	87.577	0.0
BBPU01000041.1	82	263	182	11	7	91.000	1.32e-65
BBPU01000041.1	82	65.8	41	3	0	93.182	3.99e-06
BBPU01000042.1	82	1116	853	107	14	87.577	0.0
BBPU01000042.1	82	263	182	11	7	91.000	1.32e-65
BBPU01000042.1	82	65.8	41	3	0	93.182	3.99e-06
BBPU01000045.1	82	1116	853	107	14	87.577	0.0
BBPU01000045.1	82	263	182	11	7	91.000	1.32e-65
BBPU01000045.1	82	65.8	41	3	0	93.182	3.99e-06
BBPU01000048.1	82	1116	853	107	14	87.577	0.0
BBPU01000048.1	82	1109	852	106	16	87.474	0.0
BBPU01000048.1	82	263	182	11	7	91.000	1.32e-65
BBPU01000048.1	82	263	182	11	7	91.000	1.32e-65
BBPU01000048.1	82	65.8	41	3	0	93.182	3.99e-06
BBPU01000048.1	82	65.8	41	3	0	93.182	3.99e-06
BBPU01000021.1	82	1114	853	106	15	87.577	0.0
BBPU01000021.1	82	601	482	67	9	86.380	2.46e-167
BBPU01000021.1	82	263	182	11	7	91.000	1.32e-65
BBPU01000021.1	82	241	165	10	6	91.160	6.17e-59
BBPU01000021.1	82	65.8	41	3	0	93.182	3.99e-06
BBPU01000030.1	82	1114	853	106	15	87.577	0.0
BBPU01000030.1	82	263	182	11	7	91.000	1.32e-65
BBPU01000030.1	82	65.8	41	3	0	93.182	3.99e-06
BRON01000014.1	82	1110	852	108	14	87.474	0.0
BRON01000014.1	82	1110	852	108	14	87.474	0.0
BRON01000014.1	82	1110	852	108	14	87.474	0.0
BRON01000014.1	82	263	182	11	7	91.000	1.32e-65
BRON01000014.1	82	263	182	11	7	91.000	1.32e-65
BRON01000014.1	82	263	182	11	7	91.000	1.32e-65
BRON01000014.1	82	65.8	41	3	0	93.182	3.99e-06
BRON01000014.1	82	65.8	41	3	0	93.182	3.99e-06
BRON01000014.1	82	65.8	41	3	0	93.182	3.99e-06
JACGZH010000010.1	81	1109	853	109	14	87.398	0.0
JACGZH010000010.1	81	1103	853	109	15	87.308	0.0
JACGZH010000010.1	81	1079	851	111	18	86.837	0.0
JACGZH010000010.1	81	252	169	10	5	91.848	2.85e-62
JACGZH010000010.1	81	252	169	10	5	91.848	2.85e-62
JACGZH010000010.1	81	252	169	10	5	91.848	2.85e-62
JACGZH010000010.1	81	67.6	43	2	1	93.478	1.11e-06
JACGZH010000010.1	81	67.6	43	2	1	93.478	1.11e-06
JACGZH010000007.1	81	1109	853	109	14	87.398	0.0
JACGZH010000007.1	81	252	169	10	5	91.848	2.85e-62
JACGZH010000007.1	81	67.6	43	2	1	93.478	1.11e-06
JACGZH010000006.1	81	1109	853	109	14	87.398	0.0
JACGZH010000006.1	81	1109	853	109	14	87.398	0.0
JACGZH010000006.1	81	1109	853	109	14	87.398	0.0
JACGZH010000006.1	81	1061	850	109	23	86.558	0.0
JACGZH010000006.1	81	252	169	10	5	91.848	2.85e-62
JACGZH010000006.1	81	252	169	10	5	91.848	2.85e-62
JACGZH010000006.1	81	252	169	10	5	91.848	2.85e-62
JACGZH010000006.1	81	252	169	10	5	91.848	2.85e-62
JACGZH010000006.1	81	67.6	43	2	1	93.478	1.11e-06
JACGZH010000006.1	81	67.6	43	2	1	93.478	1.11e-06
JACGZH010000006.1	81	67.6	43	2	1	93.478	1.11e-06
JACGZH010000006.1	81	67.6	43	2	1	93.478	1.11e-06
JACGZH010000019.1	81	1109	853	109	14	87.398	0.0
JACGZH010000019.1	81	1109	853	109	14	87.398	0.0
JACGZH010000019.1	81	1109	853	109	14	87.398	0.0
JACGZH010000019.1	81	721	578	70	19	86.657	0.0
JACGZH010000019.1	81	252	169	10	5	91.848	2.85e-62
JACGZH010000019.1	81	252	169	10	5	91.848	2.85e-62
JACGZH010000019.1	81	252	169	10	5	91.848	2.85e-62
JACGZH010000019.1	81	67.6	43	2	1	93.478	1.11e-06
JACGZH010000019.1	81	67.6	43	2	1	93.478	1.11e-06
JACGZH010000019.1	81	67.6	43	2	1	93.478	1.11e-06
JACGZH010000018.1	81	1109	853	109	14	87.398	0.0
JACGZH010000018.1	81	1109	853	109	14	87.398	0.0
JACGZH010000018.1	81	1109	853	109	14	87.398	0.0
JACGZH010000018.1	81	252	169	10	5	91.848	2.85e-62
JACGZH010000018.1	81	252	169	10	5	91.848	2.85e-62
JACGZH010000018.1	81	252	169	10	5	91.848	2.85e-62
JACGZH010000018.1	81	67.6	43	2	1	93.478	1.11e-06
JACGZH010000018.1	81	67.6	43	2	1	93.478	1.11e-06
JACGZH010000018.1	81	67.6	43	2	1	93.478	1.11e-06
JACGZH010000015.1	81	1109	853	109	14	87.398	0.0
JACGZH010000015.1	81	1109	853	109	14	87.398	0.0
JACGZH010000015.1	81	1109	853	109	14	87.398	0.0
JACGZH010000015.1	81	1109	853	109	14	87.398	0.0
JACGZH010000015.1	81	252	169	10	5	91.848	2.85e-62
JACGZH010000015.1	81	252	169	10	5	91.848	2.85e-62
JACGZH010000015.1	81	252	169	10	5	91.848	2.85e-62
JACGZH010000015.1	81	252	169	10	5	91.848	2.85e-62
JACGZH010000015.1	81	252	169	10	5	91.848	2.85e-62
JACGZH010000015.1	81	67.6	43	2	1	93.478	1.11e-06
JACGZH010000015.1	81	67.6	43	2	1	93.478	1.11e-06
JACGZH010000015.1	81	67.6	43	2	1	93.478	1.11e-06
JACGZH010000015.1	81	67.6	43	2	1	93.478	1.11e-06
JACGZH010000015.1	81	67.6	43	2	1	93.478	1.11e-06
JACGZH010000014.1	81	1109	854	107	16	87.410	0.0
JACGZH010000014.1	81	1109	853	109	14	87.398	0.0
JACGZH010000014.1	81	1109	853	109	14	87.398	0.0
JACGZH010000014.1	81	1099	853	109	16	87.219	0.0
JACGZH010000014.1	81	1096	854	108	18	87.143	0.0
JACGZH010000014.1	81	252	169	10	5	91.848	2.85e-62
JACGZH010000014.1	81	252	169	10	5	91.848	2.85e-62
JACGZH010000014.1	81	252	169	10	5	91.848	2.85e-62
JACGZH010000014.1	81	252	169	10	5	91.848	2.85e-62
JACGZH010000014.1	81	252	169	10	5	91.848	2.85e-62
JACGZH010000014.1	81	67.6	43	2	1	93.478	1.11e-06
JACGZH010000014.1	81	67.6	43	2	1	93.478	1.11e-06
JACGZH010000014.1	81	67.6	43	2	1	93.478	1.11e-06
JACGZH010000014.1	81	67.6	43	2	1	93.478	1.11e-06
JACGZH010000014.1	81	67.6	43	2	1	93.478	1.11e-06
JACGZH010000013.1	81	1109	853	109	14	87.398	0.0
JACGZH010000013.1	81	1109	853	109	14	87.398	0.0
JACGZH010000013.1	81	1109	853	109	14	87.398	0.0
JACGZH010000013.1	81	1109	853	109	14	87.398	0.0
JACGZH010000013.1	81	1109	853	109	14	87.398	0.0
JACGZH010000013.1	81	1101	852	109	15	87.295	0.0
JACGZH010000013.1	81	252	169	10	5	91.848	2.85e-62
JACGZH010000013.1	81	252	169	10	5	91.848	2.85e-62
JACGZH010000013.1	81	252	169	10	5	91.848	2.85e-62
JACGZH010000013.1	81	252	169	10	5	91.848	2.85e-62
JACGZH010000013.1	81	252	169	10	5	91.848	2.85e-62
JACGZH010000013.1	81	252	169	10	5	91.848	2.85e-62
JACGZH010000013.1	81	67.6	43	2	1	93.478	1.11e-06
JACGZH010000013.1	81	67.6	43	2	1	93.478	1.11e-06
JACGZH010000013.1	81	67.6	43	2	1	93.478	1.11e-06
JACGZH010000013.1	81	67.6	43	2	1	93.478	1.11e-06
JACGZH010000013.1	81	67.6	43	2	1	93.478	1.11e-06
JACGZH010000013.1	81	67.6	43	2	1	93.478	1.11e-06
JACGZH010000001.1	81	1109	853	109	14	87.398	0.0
JACGZH010000001.1	81	1109	853	109	14	87.398	0.0
JACGZH010000001.1	81	1101	851	111	13	87.282	0.0
JACGZH010000001.1	81	1088	852	109	18	87.028	0.0
JACGZH010000001.1	81	1079	851	111	18	86.837	0.0
JACGZH010000001.1	81	252	169	10	5	91.848	2.85e-62
JACGZH010000001.1	81	252	169	10	5	91.848	2.85e-62
JACGZH010000001.1	81	252	169	10	5	91.848	2.85e-62
JACGZH010000001.1	81	252	169	10	5	91.848	2.85e-62
JACGZH010000001.1	81	252	169	10	5	91.848	2.85e-62
JACGZH010000001.1	81	67.6	43	2	1	93.478	1.11e-06
JACGZH010000001.1	81	67.6	43	2	1	93.478	1.11e-06
JACGZH010000001.1	81	67.6	43	2	1	93.478	1.11e-06
JACGZH010000001.1	81	65.8	42	2	1	93.333	3.99e-06
BBPU01000043.1	82	1109	852	107	15	87.474	0.0
BBPU01000043.1	82	263	182	11	7	91.000	1.32e-65
BBPU01000043.1	82	65.8	41	3	0	93.182	3.99e-06
BBPU01000049.1	82	1109	852	107	15	87.474	0.0
BBPU01000049.1	82	263	182	11	7	91.000	1.32e-65
BBPU01000049.1	82	65.8	41	3	0	93.182	3.99e-06
JAMALH010000007.1	82	1107	851	97	23	87.642	0.0
JAMALH010000007.1	82	1107	851	97	23	87.642	0.0
JAMALH010000007.1	82	274	183	15	2	91.500	6.09e-69
JAMALH010000007.1	82	274	183	15	2	91.500	6.09e-69
JAMALH010000007.1	82	63.9	34	0	0	100.000	1.43e-05
JAMALH010000007.1	82	63.9	34	0	0	100.000	1.43e-05
JAMALI010000176.1	82	1107	851	97	23	87.642	0.0
JAMALI010000176.1	82	274	183	15	2	91.500	6.09e-69
JAMALI010000176.1	82	104	71	6	1	91.026	8.45e-18
JAMALI010000176.1	82	63.9	34	0	0	100.000	1.43e-05
BBPU01000039.1	82	1105	852	107	16	87.385	0.0
BBPU01000039.1	82	263	182	11	7	91.000	1.32e-65
BBPU01000039.1	82	65.8	41	3	0	93.182	3.99e-06
BBPU01000036.1	82	1103	851	107	16	87.372	0.0
BBPU01000036.1	82	259	182	11	8	90.547	1.70e-64
BBPU01000036.1	82	65.8	41	3	0	93.182	3.99e-06
PQXP01001049.1	66	1083	742	66	11	90.598	0.0
PQXP01001049.1	66	355	245	24	2	90.406	2.11e-93
JTLS01001059.1	81	1066	844	121	10	86.564	0.0
JTLS01001059.1	81	259	171	14	1	91.935	1.70e-64
JTLS01001059.1	81	63.9	36	1	0	97.297	1.43e-05
KZ110649.1	84	1062	847	116	16	86.517	0.0
KZ110649.1	84	255	203	20	10	87.124	2.20e-63
KZ110649.1	84	65.8	43	4	0	91.489	3.99e-06
RRYC01000010.1	78	1057	848	108	24	86.531	0.0
RRYC01000010.1	78	224	159	15	3	89.831	6.22e-54
WAHA01000022.1	80	1055	844	120	13	86.387	0.0
WAHA01000022.1	80	1055	844	120	13	86.387	0.0
WAHA01000022.1	80	244	161	13	1	92.000	4.77e-60
WAHA01000022.1	80	244	161	13	1	92.000	4.77e-60
WAHA01000022.1	80	63.9	34	0	0	100.000	1.43e-05
WAHA01000022.1	80	63.9	34	0	0	100.000	1.43e-05
KV418079.1	82	1046	850	113	23	86.207	0.0
KV418079.1	82	226	166	18	3	88.770	1.73e-54
KV418079.1	82	63.9	49	6	1	87.500	1.43e-05
MLYV02000761.1	82	1046	847	113	22	86.253	0.0
MLYV02000761.1	82	324	260	41	1	86.093	5.96e-84
MLYV02000761.1	82	246	185	17	7	88.517	1.33e-60
MLYV02000761.1	82	246	185	17	7	88.517	1.33e-60
MLYV02000761.1	82	63.9	34	0	0	100.000	1.43e-05
MLYV02000761.1	82	63.9	34	0	0	100.000	1.43e-05
JABRWF010000005.1	80	1040	844	118	18	86.122	0.0
JABRWF010000005.1	80	1040	844	118	18	86.122	0.0
JABRWF010000005.1	80	1040	844	118	18	86.122	0.0
JABRWF010000005.1	80	1040	844	118	18	86.122	0.0
JABRWF010000005.1	80	257	164	10	2	93.182	6.13e-64
JABRWF010000005.1	80	257	164	10	2	93.182	6.13e-64
JABRWF010000005.1	80	257	164	10	2	93.182	6.13e-64
JABRWF010000005.1	80	63.9	34	0	0	100.000	1.43e-05
JABRWF010000005.1	80	63.9	34	0	0	100.000	1.43e-05
JABRWF010000005.1	80	63.9	34	0	0	100.000	1.43e-05
FTLJ01000020.1	80	1033	840	124	13	85.977	0.0
FTLJ01000020.1	80	237	156	14	0	91.765	7.99e-58
FTLJ01000020.1	80	63.9	36	1	0	97.297	1.43e-05
LUGG01000101.1	78	1031	843	120	18	85.933	0.0
LUGG01000101.1	78	243	160	13	1	91.954	1.72e-59
LUGG01000071.1	80	1031	843	120	18	85.933	0.0
LUGG01000071.1	80	1031	843	120	18	85.933	0.0
LUGG01000071.1	80	243	160	13	1	91.954	1.72e-59
LUGG01000071.1	80	243	160	13	1	91.954	1.72e-59
LUGG01000071.1	80	63.9	36	1	0	97.297	1.43e-05
LUGG01000071.1	80	63.9	36	1	0	97.297	1.43e-05
JSYW01000167.1	81	1029	844	116	22	85.947	0.0
JSYW01000167.1	81	243	159	14	0	91.908	1.72e-59
JSYW01000167.1	81	65.8	45	5	0	90.000	3.99e-06
JACBKP010000468.1	81	1027	840	127	12	85.802	0.0
JACBKP010000468.1	81	243	157	13	0	92.353	1.72e-59
JACBKP010000468.1	81	71.3	44	3	0	93.617	8.57e-08
NW_025955428.1	81	1027	840	127	12	85.802	0.0
NW_025955428.1	81	243	157	13	0	92.353	1.72e-59
NW_025955428.1	81	71.3	44	3	0	93.617	8.57e-08
VICQ01000083.1	80	1026	841	123	16	85.816	0.0
VICQ01000083.1	80	233	159	15	1	90.857	1.03e-56
VICQ01000083.1	80	63.9	34	0	0	100.000	1.43e-05
VICQ01000071.1	80	1026	841	123	16	85.816	0.0
VICQ01000071.1	80	1026	841	123	16	85.816	0.0
VICQ01000071.1	80	233	159	15	1	90.857	1.03e-56
VICQ01000071.1	80	233	159	15	1	90.857	1.03e-56
VICQ01000071.1	80	63.9	34	0	0	100.000	1.43e-05
VICQ01000071.1	80	63.9	36	1	0	97.297	1.43e-05
QUOL01000013.1	80	1026	850	111	29	85.859	0.0
QUOL01000013.1	80	1026	850	111	29	85.859	0.0
QUOL01000013.1	80	1026	850	111	29	85.859	0.0
QUOL01000013.1	80	1026	850	111	29	85.859	0.0
QUOL01000013.1	80	1026	850	111	29	85.859	0.0
QUOL01000013.1	80	250	161	13	0	92.529	1.03e-61
QUOL01000013.1	80	250	161	13	0	92.529	1.03e-61
QUOL01000013.1	80	250	161	13	0	92.529	1.03e-61
QUOL01000013.1	80	250	161	13	0	92.529	1.03e-61
QUOL01000013.1	80	250	161	13	0	92.529	1.03e-61
QUOL01000013.1	80	63.9	34	0	0	100.000	1.43e-05
QUOL01000013.1	80	63.9	34	0	0	100.000	1.43e-05
QUOL01000013.1	80	63.9	34	0	0	100.000	1.43e-05
QUOL01000013.1	80	63.9	34	0	0	100.000	1.43e-05
QUOL01000013.1	80	63.9	34	0	0	100.000	1.43e-05
JACDTU010000005.1	80	1024	841	122	17	85.816	0.0
JACDTU010000005.1	80	1024	841	122	17	85.816	0.0
JACDTU010000005.1	80	278	160	5	0	96.970	4.71e-70
JACDTU010000005.1	80	241	161	14	1	91.477	6.17e-59
JACDTU010000005.1	80	241	161	14	1	91.477	6.17e-59
JACDTU010000005.1	80	63.9	36	1	0	97.297	1.43e-05
JACDTU010000005.1	80	63.9	34	0	0	100.000	1.43e-05
JABYQH010000084.1	80	1024	841	122	17	85.816	0.0
JABYQH010000084.1	80	1024	841	122	17	85.816	0.0
JABYQH010000084.1	80	241	161	14	1	91.477	6.17e-59
JABYQH010000084.1	80	241	161	14	1	91.477	6.17e-59
JABYQH010000084.1	80	63.9	36	1	0	97.297	1.43e-05
JABYQH010000084.1	80	63.9	36	1	0	97.297	1.43e-05
JABYQH010000083.1	80	1024	841	122	17	85.816	0.0
JABYQH010000083.1	80	1024	841	122	17	85.816	0.0
JABYQH010000083.1	80	241	161	14	1	91.477	6.17e-59
JABYQH010000083.1	80	241	161	14	1	91.477	6.17e-59
JABYQH010000083.1	80	63.9	34	0	0	100.000	1.43e-05
JABYQH010000083.1	80	63.9	34	0	0	100.000	1.43e-05
SAXG01000235.1	66	1024	839	125	14	85.787	0.0
SAXG01000214.1	78	1024	839	125	14	85.787	0.0
SAXG01000214.1	78	246	162	13	1	92.045	1.33e-60
SAXG01000196.1	80	1024	839	125	14	85.787	0.0
SAXG01000196.1	80	246	162	13	1	92.045	1.33e-60
SAXG01000196.1	80	63.9	34	0	0	100.000	1.43e-05
SAXG01000171.1	80	1024	839	125	14	85.787	0.0
SAXG01000171.1	80	1024	839	125	14	85.787	0.0
SAXG01000171.1	80	246	162	13	1	92.045	1.33e-60
SAXG01000171.1	80	246	162	13	1	92.045	1.33e-60
SAXG01000171.1	80	231	161	13	4	90.449	3.72e-56
SAXG01000171.1	80	63.9	34	0	0	100.000	1.43e-05
SAXG01000171.1	80	63.9	34	0	0	100.000	1.43e-05
SAXG01000171.1	80	63.9	34	0	0	100.000	1.43e-05
SAXG01000157.1	81	1024	839	125	14	85.787	0.0
SAXG01000157.1	81	1024	839	125	14	85.787	0.0
SAXG01000157.1	81	538	394	49	2	88.539	1.96e-148
SAXG01000157.1	81	516	435	68	8	85.127	9.16e-142
SAXG01000157.1	81	246	162	13	1	92.045	1.33e-60
SAXG01000157.1	81	246	162	13	1	92.045	1.33e-60
SAXG01000157.1	81	246	162	13	1	92.045	1.33e-60
SAXG01000157.1	81	63.9	40	3	0	93.023	1.43e-05
SAXG01000157.1	81	63.9	40	3	0	93.023	1.43e-05
SAXG01000157.1	81	63.9	40	3	0	93.023	1.43e-05
SAXG01000149.1	81	1024	839	125	14	85.787	0.0
SAXG01000149.1	81	1024	839	125	14	85.787	0.0
SAXG01000149.1	81	1018	839	125	15	85.700	0.0
SAXG01000149.1	81	1014	839	125	16	85.612	0.0
SAXG01000149.1	81	998	838	125	19	85.336	0.0
SAXG01000149.1	81	246	162	13	1	92.045	1.33e-60
SAXG01000149.1	81	246	162	13	1	92.045	1.33e-60
SAXG01000149.1	81	246	162	13	1	92.045	1.33e-60
SAXG01000149.1	81	63.9	40	3	0	93.023	1.43e-05
SAXG01000149.1	81	63.9	40	3	0	93.023	1.43e-05
SAXG01000149.1	81	63.9	40	3	0	93.023	1.43e-05
SAXG01000118.1	80	1024	839	125	14	85.787	0.0
SAXG01000118.1	80	1024	839	125	14	85.787	0.0
SAXG01000118.1	80	1024	839	125	14	85.787	0.0
SAXG01000118.1	80	1024	839	125	14	85.787	0.0
SAXG01000118.1	80	1024	839	125	14	85.787	0.0
SAXG01000118.1	80	1024	839	125	14	85.787	0.0
SAXG01000118.1	80	1024	839	125	14	85.787	0.0
SAXG01000118.1	80	1024	839	125	14	85.787	0.0
SAXG01000118.1	80	832	829	127	50	82.406	0.0
SAXG01000118.1	80	246	162	13	1	92.045	1.33e-60
SAXG01000118.1	80	246	162	13	1	92.045	1.33e-60
SAXG01000118.1	80	246	162	13	1	92.045	1.33e-60
SAXG01000118.1	80	246	162	13	1	92.045	1.33e-60
SAXG01000118.1	80	246	162	13	1	92.045	1.33e-60
SAXG01000118.1	80	246	162	13	1	92.045	1.33e-60
SAXG01000118.1	80	246	162	13	1	92.045	1.33e-60
SAXG01000118.1	80	246	162	13	1	92.045	1.33e-60
SAXG01000118.1	80	243	162	13	2	91.525	1.72e-59
SAXG01000118.1	80	63.9	34	0	0	100.000	1.43e-05
SAXG01000118.1	80	63.9	34	0	0	100.000	1.43e-05
SAXG01000118.1	80	63.9	34	0	0	100.000	1.43e-05
SAXG01000118.1	80	63.9	34	0	0	100.000	1.43e-05
SAXG01000118.1	80	63.9	34	0	0	100.000	1.43e-05
SAXG01000118.1	80	63.9	34	0	0	100.000	1.43e-05
SAXG01000118.1	80	63.9	34	0	0	100.000	1.43e-05
SAXG01000118.1	80	63.9	34	0	0	100.000	1.43e-05
CP096880.1	77	1022	833	110	24	86.143	0.0
CP096880.1	77	230	159	15	2	90.341	1.34e-55
MJVA01001020.1	80	1022	839	124	15	85.787	0.0
MJVA01001020.1	80	244	161	13	1	92.000	4.77e-60
MJVA01001020.1	80	63.9	36	1	0	97.297	1.43e-05
JACBKP010000816.1	81	1022	839	128	12	85.700	0.0
JACBKP010000816.1	81	243	157	13	0	92.353	1.72e-59
JACBKP010000816.1	81	71.3	44	3	0	93.617	8.57e-08
NW_025955776.1	81	1022	839	128	12	85.700	0.0
NW_025955776.1	81	243	157	13	0	92.353	1.72e-59
NW_025955776.1	81	71.3	44	3	0	93.617	8.57e-08
QLPG01005766.1	81	1020	846	122	20	85.628	0.0
QLPG01005766.1	81	257	167	10	3	92.778	6.13e-64
QLPG01005766.1	81	63.9	34	0	0	100.000	1.43e-05
QLOL01001517.1	81	1020	846	122	20	85.628	0.0
QLOL01001517.1	81	257	167	10	3	92.778	6.13e-64
QLOL01001517.1	81	63.9	40	3	0	93.023	1.43e-05
SAXG01000190.1	80	1020	840	124	16	85.714	0.0
SAXG01000190.1	80	246	162	13	1	92.045	1.33e-60
SAXG01000190.1	80	63.9	34	0	0	100.000	1.43e-05
JACBKP010000822.1	81	1020	839	127	13	85.700	0.0
JACBKP010000822.1	81	243	157	13	0	92.353	1.72e-59
JACBKP010000822.1	81	71.3	44	3	0	93.617	8.57e-08
MU410304.1	78	1020	846	122	20	85.628	0.0
MU410304.1	78	257	167	10	3	92.778	6.13e-64
NW_026089550.1	78	1020	846	122	20	85.628	0.0
NW_026089550.1	78	257	167	10	3	92.778	6.13e-64
NW_025955782.1	81	1020	839	127	13	85.700	0.0
NW_025955782.1	81	243	157	13	0	92.353	1.72e-59
NW_025955782.1	81	71.3	44	3	0	93.617	8.57e-08
JAAZQA010000020.1	80	1018	816	100	26	86.624	0.0
JAAZQA010000020.1	80	272	187	16	3	90.777	2.19e-68
JAAZQA010000020.1	80	63.9	34	0	0	100.000	1.43e-05
CALYLX010000164.1	83	1018	841	116	23	85.816	0.0
CALYLX010000164.1	83	1011	839	122	19	85.612	0.0
CALYLX010000164.1	83	1011	839	122	19	85.612	0.0
CALYLX010000164.1	83	1011	839	121	20	85.612	0.0
CALYLX010000164.1	83	1011	839	121	20	85.612	0.0
CALYLX010000164.1	83	1011	839	121	20	85.612	0.0
CALYLX010000164.1	83	1011	839	121	20	85.612	0.0
CALYLX010000164.1	83	1011	839	121	20	85.612	0.0
CALYLX010000164.1	83	1011	839	121	20	85.612	0.0
CALYLX010000164.1	83	1003	838	120	22	85.510	0.0
CALYLX010000164.1	83	998	836	119	23	85.481	0.0
CALYLX010000164.1	83	955	832	116	33	84.811	0.0
CALYLX010000164.1	83	257	186	16	6	89.423	6.13e-64
CALYLX010000164.1	83	257	186	16	6	89.423	6.13e-64
CALYLX010000164.1	83	257	186	16	6	89.423	6.13e-64
CALYLX010000164.1	83	257	186	16	6	89.423	6.13e-64
CALYLX010000164.1	83	257	186	16	6	89.423	6.13e-64
CALYLX010000164.1	83	257	186	16	6	89.423	6.13e-64
CALYLX010000164.1	83	257	186	16	6	89.423	6.13e-64
CALYLX010000164.1	83	257	186	16	6	89.423	6.13e-64
CALYLX010000164.1	83	257	186	16	6	89.423	6.13e-64
CALYLX010000164.1	83	257	186	16	6	89.423	6.13e-64
CALYLX010000164.1	83	257	186	16	6	89.423	6.13e-64
CALYLX010000164.1	83	250	185	16	7	88.942	1.03e-61
CALYLX010000164.1	83	65.8	41	3	0	93.182	3.99e-06
CALYLX010000164.1	83	65.8	41	3	0	93.182	3.99e-06
CALYLX010000164.1	83	65.8	41	3	0	93.182	3.99e-06
CALYLX010000164.1	83	65.8	41	3	0	93.182	3.99e-06
CALYLX010000164.1	83	65.8	41	3	0	93.182	3.99e-06
CALYLX010000164.1	83	65.8	41	3	0	93.182	3.99e-06
CALYLX010000164.1	83	65.8	41	3	0	93.182	3.99e-06
CALYLX010000164.1	83	65.8	41	3	0	93.182	3.99e-06
CALYLX010000164.1	83	65.8	41	3	0	93.182	3.99e-06
CALYLX010000164.1	83	65.8	41	3	0	93.182	3.99e-06
CALYLX010000164.1	83	65.8	41	3	0	93.182	3.99e-06
CALYLX010000164.1	83	65.8	41	3	0	93.182	3.99e-06
CALYLX010000161.1	83	1018	837	123	16	85.758	0.0
CALYLX010000161.1	83	1016	837	122	17	85.758	0.0
CALYLX010000161.1	83	1011	839	121	20	85.612	0.0
CALYLX010000161.1	83	1009	838	121	20	85.598	0.0
CALYLX010000161.1	83	1009	838	122	19	85.598	0.0
CALYLX010000161.1	83	1009	838	122	19	85.598	0.0
CALYLX010000161.1	83	1003	838	121	21	85.510	0.0
CALYLX010000161.1	83	1003	837	122	20	85.495	0.0
CALYLX010000161.1	83	257	186	16	6	89.423	6.13e-64
CALYLX010000161.1	83	257	186	16	6	89.423	6.13e-64
CALYLX010000161.1	83	257	186	16	6	89.423	6.13e-64
CALYLX010000161.1	83	257	186	16	6	89.423	6.13e-64
CALYLX010000161.1	83	257	186	16	6	89.423	6.13e-64
CALYLX010000161.1	83	257	186	16	6	89.423	6.13e-64
CALYLX010000161.1	83	257	186	16	6	89.423	6.13e-64
CALYLX010000161.1	83	255	186	14	8	89.423	2.20e-63
CALYLX010000161.1	83	65.8	41	3	0	93.182	3.99e-06
CALYLX010000161.1	83	65.8	41	3	0	93.182	3.99e-06
CALYLX010000161.1	83	65.8	41	3	0	93.182	3.99e-06
CALYLX010000161.1	83	65.8	41	3	0	93.182	3.99e-06
CALYLX010000161.1	83	65.8	41	3	0	93.182	3.99e-06
CALYLX010000161.1	83	65.8	41	3	0	93.182	3.99e-06
WIUZ02000032.1	81	1018	843	122	19	85.671	0.0
WIUZ02000032.1	81	1013	842	123	19	85.569	0.0
WIUZ02000032.1	81	1013	842	123	19	85.569	0.0
WIUZ02000032.1	81	1013	842	123	19	85.569	0.0
WIUZ02000032.1	81	1013	842	123	19	85.569	0.0
WIUZ02000032.1	81	1013	842	123	19	85.569	0.0
WIUZ02000032.1	81	1013	842	123	19	85.569	0.0
WIUZ02000032.1	81	1013	842	123	19	85.569	0.0
WIUZ02000032.1	81	942	837	122	33	84.375	0.0
WIUZ02000032.1	81	244	168	14	3	90.811	4.77e-60
WIUZ02000032.1	81	244	168	14	3	90.811	4.77e-60
WIUZ02000032.1	81	244	168	14	3	90.811	4.77e-60
WIUZ02000032.1	81	244	168	14	3	90.811	4.77e-60
WIUZ02000032.1	81	244	168	14	3	90.811	4.77e-60
WIUZ02000032.1	81	244	168	14	3	90.811	4.77e-60
WIUZ02000032.1	81	244	168	14	3	90.811	4.77e-60
WIUZ02000032.1	81	244	167	15	2	90.761	4.77e-60
WIUZ02000032.1	81	239	167	14	4	90.270	2.22e-58
WIUZ02000032.1	81	63.9	40	3	0	93.023	1.43e-05
WIUZ02000032.1	81	63.9	40	3	0	93.023	1.43e-05
WIUZ02000032.1	81	63.9	40	3	0	93.023	1.43e-05
WIUZ02000032.1	81	63.9	40	3	0	93.023	1.43e-05
WIUZ02000032.1	81	63.9	40	3	0	93.023	1.43e-05
WIUZ02000032.1	81	63.9	40	3	0	93.023	1.43e-05
WIUZ02000032.1	81	63.9	40	3	0	93.023	1.43e-05
WIUZ02000032.1	81	63.9	40	3	0	93.023	1.43e-05
WIUZ02000032.1	81	63.9	40	3	0	93.023	1.43e-05
CALYLX010000130.1	83	1016	840	120	20	85.714	0.0
CALYLX010000130.1	83	1011	839	121	20	85.612	0.0
CALYLX010000130.1	83	1011	839	122	19	85.612	0.0
CALYLX010000130.1	83	1011	839	121	20	85.612	0.0
CALYLX010000130.1	83	1011	839	122	19	85.612	0.0
CALYLX010000130.1	83	1011	839	121	20	85.612	0.0
CALYLX010000130.1	83	1011	839	121	20	85.612	0.0
CALYLX010000130.1	83	1011	839	121	20	85.612	0.0
CALYLX010000130.1	83	1011	839	122	19	85.612	0.0
CALYLX010000130.1	83	1011	839	121	20	85.612	0.0
CALYLX010000130.1	83	1011	839	121	20	85.612	0.0
CALYLX010000130.1	83	1011	839	121	20	85.612	0.0
CALYLX010000130.1	83	1011	839	122	19	85.612	0.0
CALYLX010000130.1	83	1011	839	122	19	85.612	0.0
CALYLX010000130.1	83	1011	839	121	20	85.612	0.0
CALYLX010000130.1	83	1011	839	121	20	85.612	0.0
CALYLX010000130.1	83	1011	839	121	20	85.612	0.0
CALYLX010000130.1	83	1009	838	121	20	85.598	0.0
CALYLX010000130.1	83	1005	838	122	20	85.510	0.0
CALYLX010000130.1	83	1003	838	121	21	85.510	0.0
CALYLX010000130.1	83	257	186	16	6	89.423	6.13e-64
CALYLX010000130.1	83	257	186	16	6	89.423	6.13e-64
CALYLX010000130.1	83	257	186	16	6	89.423	6.13e-64
CALYLX010000130.1	83	257	186	16	6	89.423	6.13e-64
CALYLX010000130.1	83	257	186	16	6	89.423	6.13e-64
CALYLX010000130.1	83	257	186	16	6	89.423	6.13e-64
CALYLX010000130.1	83	257	186	16	6	89.423	6.13e-64
CALYLX010000130.1	83	257	186	16	6	89.423	6.13e-64
CALYLX010000130.1	83	257	186	16	6	89.423	6.13e-64
CALYLX010000130.1	83	257	186	16	6	89.423	6.13e-64
CALYLX010000130.1	83	257	186	16	6	89.423	6.13e-64
CALYLX010000130.1	83	257	186	16	6	89.423	6.13e-64
CALYLX010000130.1	83	257	186	16	6	89.423	6.13e-64
CALYLX010000130.1	83	257	186	16	6	89.423	6.13e-64
CALYLX010000130.1	83	257	186	16	6	89.423	6.13e-64
CALYLX010000130.1	83	257	186	16	6	89.423	6.13e-64
CALYLX010000130.1	83	257	186	16	6	89.423	6.13e-64
CALYLX010000130.1	83	257	186	16	6	89.423	6.13e-64
CALYLX010000130.1	83	257	186	16	6	89.423	6.13e-64
CALYLX010000130.1	83	257	186	16	6	89.423	6.13e-64
CALYLX010000130.1	83	65.8	41	3	0	93.182	3.99e-06
CALYLX010000130.1	83	65.8	41	3	0	93.182	3.99e-06
CALYLX010000130.1	83	65.8	41	3	0	93.182	3.99e-06
CALYLX010000130.1	83	65.8	41	3	0	93.182	3.99e-06
CALYLX010000130.1	83	65.8	41	3	0	93.182	3.99e-06
CALYLX010000130.1	83	65.8	41	3	0	93.182	3.99e-06
CALYLX010000130.1	83	65.8	41	3	0	93.182	3.99e-06
CALYLX010000130.1	83	65.8	41	3	0	93.182	3.99e-06
CALYLX010000130.1	83	65.8	41	3	0	93.182	3.99e-06
CALYLX010000130.1	83	65.8	41	3	0	93.182	3.99e-06
CALYLX010000130.1	83	65.8	41	3	0	93.182	3.99e-06
CALYLX010000130.1	83	65.8	41	3	0	93.182	3.99e-06
CALYLX010000130.1	83	65.8	41	3	0	93.182	3.99e-06
CALYLX010000130.1	83	65.8	41	3	0	93.182	3.99e-06
CALYLX010000130.1	83	65.8	41	3	0	93.182	3.99e-06
CALYLX010000130.1	83	65.8	41	3	0	93.182	3.99e-06
CALYLX010000130.1	83	65.8	41	3	0	93.182	3.99e-06
CALYLX010000130.1	83	65.8	41	3	0	93.182	3.99e-06
CALYLX010000130.1	83	65.8	41	3	0	93.182	3.99e-06
CALYLX010000130.1	83	65.8	41	3	0	93.182	3.99e-06
CM008257.1	80	1014	842	124	18	85.569	0.0
CM008257.1	80	1014	842	124	18	85.569	0.0
CM008257.1	80	1014	842	124	18	85.569	0.0
CM008257.1	80	1014	842	124	18	85.569	0.0
CM008257.1	80	1014	842	124	18	85.569	0.0
CM008257.1	80	239	157	14	0	91.813	2.22e-58
CM008257.1	80	239	157	14	0	91.813	2.22e-58
CM008257.1	80	239	157	14	0	91.813	2.22e-58
CM008257.1	80	239	157	14	0	91.813	2.22e-58
CM008257.1	80	239	157	14	0	91.813	2.22e-58
CM008257.1	80	63.9	36	1	0	97.297	1.43e-05
CM008257.1	80	63.9	36	1	0	97.297	1.43e-05
CM008257.1	80	63.9	36	1	0	97.297	1.43e-05
CM008257.1	80	63.9	36	1	0	97.297	1.43e-05
CM008257.1	80	63.9	36	1	0	97.297	1.43e-05
RJDY01000048.1	81	1014	843	118	23	85.671	0.0
RJDY01000048.1	81	1013	841	120	21	85.642	0.0
RJDY01000048.1	81	1013	841	120	21	85.642	0.0
RJDY01000048.1	81	230	155	9	5	91.716	1.34e-55
RJDY01000048.1	81	230	155	9	5	91.716	1.34e-55
RJDY01000048.1	81	230	155	9	5	91.716	1.34e-55
RJDY01000048.1	81	67.6	47	4	1	90.385	1.11e-06
RJDY01000048.1	81	67.6	47	4	1	90.385	1.11e-06
RJDY01000048.1	81	67.6	47	4	1	90.385	1.11e-06
JAEUWM010000593.1	78	1014	839	126	15	85.612	0.0
JAEUWM010000593.1	78	250	170	15	2	90.909	1.03e-61
JAEUWO010000439.1	81	1014	839	126	15	85.612	0.0
JAEUWO010000439.1	81	250	170	15	2	90.909	1.03e-61
JAEUWO010000439.1	81	67.6	42	3	0	93.333	1.11e-06
JAEUWR010000192.1	81	1014	839	126	15	85.612	0.0
JAEUWR010000192.1	81	250	170	15	2	90.909	1.03e-61
JAEUWR010000192.1	81	67.6	42	3	0	93.333	1.11e-06
JAIHLT010000026.1	81	1014	841	121	20	85.642	0.0
JAIHLT010000026.1	81	1014	841	121	20	85.642	0.0
JAIHLT010000026.1	81	996	838	122	22	85.336	0.0
JAIHLT010000026.1	81	926	834	110	45	84.328	0.0
JAIHLT010000026.1	81	230	155	9	5	91.716	1.34e-55
JAIHLT010000026.1	81	230	155	9	5	91.716	1.34e-55
JAIHLT010000026.1	81	230	155	9	5	91.716	1.34e-55
JAIHLT010000026.1	81	217	153	9	7	90.533	1.04e-51
JAIHLT010000026.1	81	67.6	50	7	0	87.719	1.11e-06
JAIHLT010000026.1	81	67.6	50	7	0	87.719	1.11e-06
JAIHLT010000026.1	81	67.6	50	7	0	87.719	1.11e-06
JAIHLT010000026.1	81	67.6	50	7	0	87.719	1.11e-06
RJDY01000042.1	81	1013	841	120	21	85.642	0.0
RJDY01000042.1	81	1009	841	120	22	85.554	0.0
RJDY01000042.1	81	230	155	9	5	91.716	1.34e-55
RJDY01000042.1	81	230	155	9	5	91.716	1.34e-55
RJDY01000042.1	81	207	155	10	9	89.080	6.26e-49
RJDY01000042.1	81	67.6	47	4	1	90.385	1.11e-06
RJDY01000042.1	81	67.6	47	4	1	90.385	1.11e-06
RJDY01000042.1	81	67.6	47	4	1	90.385	1.11e-06
RJDY01000046.1	80	1013	841	120	21	85.642	0.0
RJDY01000046.1	80	1000	841	120	24	85.381	0.0
RJDY01000046.1	80	230	152	10	3	92.121	1.34e-55
RJDY01000046.1	80	230	152	10	3	92.121	1.34e-55
RJDY01000046.1	80	67.6	47	4	1	90.385	1.11e-06
RJDY01000046.1	80	67.6	47	4	1	90.385	1.11e-06
VDMD01000335.1	81	1013	840	122	19	85.627	0.0
VDMD01000335.1	81	255	166	10	3	92.737	2.20e-63
VDMD01000335.1	81	63.9	40	3	0	93.023	1.43e-05
WIUZ02000006.1	80	1013	842	123	19	85.569	0.0
WIUZ02000006.1	80	244	159	12	1	92.442	4.77e-60
WIUZ02000006.1	80	63.9	34	0	0	100.000	1.43e-05
WIUZ02000036.1	81	1013	842	123	19	85.569	0.0
WIUZ02000036.1	81	1013	842	123	19	85.569	0.0
WIUZ02000036.1	81	1013	842	123	19	85.569	0.0
WIUZ02000036.1	81	1007	842	122	21	85.482	0.0
WIUZ02000036.1	81	913	787	120	21	84.806	0.0
WIUZ02000036.1	81	244	168	14	3	90.811	4.77e-60
WIUZ02000036.1	81	244	168	14	3	90.811	4.77e-60
WIUZ02000036.1	81	244	168	14	3	90.811	4.77e-60
WIUZ02000036.1	81	244	168	14	3	90.811	4.77e-60
WIUZ02000036.1	81	244	168	14	3	90.811	4.77e-60
WIUZ02000036.1	81	63.9	40	3	0	93.023	1.43e-05
WIUZ02000036.1	81	63.9	40	3	0	93.023	1.43e-05
WIUZ02000036.1	81	63.9	40	3	0	93.023	1.43e-05
WIUZ02000036.1	81	63.9	40	3	0	93.023	1.43e-05
WIUZ02000036.1	81	63.9	40	3	0	93.023	1.43e-05
BPQB01000026.1	78	1011	838	123	18	85.598	0.0
BPQB01000026.1	78	228	170	17	5	88.542	4.81e-55
CALYLX010000168.1	83	1011	839	121	20	85.612	0.0
CALYLX010000168.1	83	1011	839	122	19	85.612	0.0
CALYLX010000168.1	83	1011	838	123	18	85.598	0.0
CALYLX010000168.1	83	1003	838	121	21	85.510	0.0
CALYLX010000168.1	83	996	836	121	22	85.393	0.0
CALYLX010000168.1	83	996	837	119	24	85.408	0.0
CALYLX010000168.1	83	977	833	122	24	85.087	0.0
CALYLX010000168.1	83	957	831	125	25	84.709	0.0
CALYLX010000168.1	83	889	819	119	40	83.742	0.0
CALYLX010000168.1	83	257	186	16	6	89.423	6.13e-64
CALYLX010000168.1	83	257	186	16	6	89.423	6.13e-64
CALYLX010000168.1	83	257	186	16	6	89.423	6.13e-64
CALYLX010000168.1	83	257	186	16	6	89.423	6.13e-64
CALYLX010000168.1	83	257	186	16	6	89.423	6.13e-64
CALYLX010000168.1	83	255	186	15	7	89.423	2.20e-63
CALYLX010000168.1	83	252	185	17	6	88.942	2.85e-62
CALYLX010000168.1	83	243	184	15	9	88.462	1.72e-59
CALYLX010000168.1	83	230	182	14	12	87.500	1.34e-55
CALYLX010000168.1	83	65.8	41	3	0	93.182	3.99e-06
CALYLX010000168.1	83	65.8	41	3	0	93.182	3.99e-06
CALYLX010000168.1	83	65.8	41	3	0	93.182	3.99e-06
CALYLX010000168.1	83	65.8	41	3	0	93.182	3.99e-06
CALYLX010000168.1	83	65.8	41	3	0	93.182	3.99e-06
CALYLX010000168.1	83	65.8	41	3	0	93.182	3.99e-06
CALYLX010000168.1	83	65.8	41	3	0	93.182	3.99e-06
CALYLX010000167.1	83	1011	839	122	19	85.612	0.0
CALYLX010000167.1	83	1005	838	122	20	85.510	0.0
CALYLX010000167.1	83	1003	838	121	21	85.510	0.0
CALYLX010000167.1	83	998	837	121	22	85.408	0.0
CALYLX010000167.1	83	998	837	122	21	85.408	0.0
CALYLX010000167.1	83	992	836	122	22	85.306	0.0
CALYLX010000167.1	83	990	836	121	23	85.306	0.0
CALYLX010000167.1	83	985	835	122	23	85.204	0.0
CALYLX010000167.1	83	257	186	16	6	89.423	6.13e-64
CALYLX010000167.1	83	257	186	16	6	89.423	6.13e-64
CALYLX010000167.1	83	250	185	16	7	88.942	1.03e-61
CALYLX010000167.1	83	250	185	16	7	88.942	1.03e-61
CALYLX010000167.1	83	250	185	16	7	88.942	1.03e-61
CALYLX010000167.1	83	250	185	16	7	88.942	1.03e-61
CALYLX010000167.1	83	250	185	16	7	88.942	1.03e-61
CALYLX010000167.1	83	250	185	16	7	88.942	1.03e-61
CALYLX010000167.1	83	65.8	41	3	0	93.182	3.99e-06
CALYLX010000167.1	83	65.8	41	3	0	93.182	3.99e-06
CALYLX010000167.1	83	65.8	41	3	0	93.182	3.99e-06
CALYLX010000167.1	83	65.8	41	3	0	93.182	3.99e-06
CALYLX010000167.1	83	65.8	41	3	0	93.182	3.99e-06
CALYLX010000167.1	83	65.8	41	3	0	93.182	3.99e-06
CALYLX010000167.1	83	65.8	41	3	0	93.182	3.99e-06
CALYLX010000167.1	83	65.8	41	3	0	93.182	3.99e-06
CALYLX010000166.1	83	1011	839	121	20	85.612	0.0
CALYLX010000166.1	83	1011	839	122	19	85.612	0.0
CALYLX010000166.1	83	1011	839	121	20	85.612	0.0
CALYLX010000166.1	83	1011	839	121	20	85.612	0.0
CALYLX010000166.1	83	1011	839	121	20	85.612	0.0
CALYLX010000166.1	83	1011	839	122	19	85.612	0.0
CALYLX010000166.1	83	1011	839	122	19	85.612	0.0
CALYLX010000166.1	83	1011	839	121	20	85.612	0.0
CALYLX010000166.1	83	1005	838	122	20	85.510	0.0
CALYLX010000166.1	83	998	837	121	22	85.408	0.0
CALYLX010000166.1	83	942	828	120	31	84.576	0.0
CALYLX010000166.1	83	257	186	16	6	89.423	6.13e-64
CALYLX010000166.1	83	257	186	16	6	89.423	6.13e-64
CALYLX010000166.1	83	257	186	16	6	89.423	6.13e-64
CALYLX010000166.1	83	257	186	16	6	89.423	6.13e-64
CALYLX010000166.1	83	257	186	16	6	89.423	6.13e-64
CALYLX010000166.1	83	257	186	16	6	89.423	6.13e-64
CALYLX010000166.1	83	257	186	16	6	89.423	6.13e-64
CALYLX010000166.1	83	257	186	16	6	89.423	6.13e-64
CALYLX010000166.1	83	257	186	16	6	89.423	6.13e-64
CALYLX010000166.1	83	250	185	16	7	88.942	1.03e-61
CALYLX010000166.1	83	250	185	16	7	88.942	1.03e-61
CALYLX010000166.1	83	65.8	41	3	0	93.182	3.99e-06
CALYLX010000166.1	83	65.8	41	3	0	93.182	3.99e-06
CALYLX010000166.1	83	65.8	41	3	0	93.182	3.99e-06
CALYLX010000166.1	83	65.8	41	3	0	93.182	3.99e-06
CALYLX010000166.1	83	65.8	41	3	0	93.182	3.99e-06
CALYLX010000166.1	83	65.8	41	3	0	93.182	3.99e-06
CALYLX010000166.1	83	65.8	41	3	0	93.182	3.99e-06
CALYLX010000166.1	83	65.8	41	3	0	93.182	3.99e-06
CALYLX010000166.1	83	65.8	41	3	0	93.182	3.99e-06
CALYLX010000166.1	83	65.8	41	3	0	93.182	3.99e-06
CALYLX010000165.1	83	1011	839	121	20	85.612	0.0
CALYLX010000165.1	83	1011	839	121	20	85.612	0.0
CALYLX010000165.1	83	1011	839	121	20	85.612	0.0
CALYLX010000165.1	83	1011	839	121	20	85.612	0.0
CALYLX010000165.1	83	1009	838	121	20	85.598	0.0
CALYLX010000165.1	83	1005	838	122	20	85.510	0.0
CALYLX010000165.1	83	1005	838	122	20	85.510	0.0
CALYLX010000165.1	83	998	837	121	22	85.408	0.0
CALYLX010000165.1	83	970	832	116	30	85.072	0.0
CALYLX010000165.1	83	815	727	118	20	84.046	0.0
CALYLX010000165.1	83	257	186	16	6	89.423	6.13e-64
CALYLX010000165.1	83	257	186	16	6	89.423	6.13e-64
CALYLX010000165.1	83	257	186	16	6	89.423	6.13e-64
CALYLX010000165.1	83	257	186	16	6	89.423	6.13e-64
CALYLX010000165.1	83	257	186	16	6	89.423	6.13e-64
CALYLX010000165.1	83	257	186	16	6	89.423	6.13e-64
CALYLX010000165.1	83	257	186	16	6	89.423	6.13e-64
CALYLX010000165.1	83	257	186	16	6	89.423	6.13e-64
CALYLX010000165.1	83	257	186	16	6	89.423	6.13e-64
CALYLX010000165.1	83	250	185	16	7	88.942	1.03e-61
CALYLX010000165.1	83	222	181	19	9	86.603	2.24e-53
CALYLX010000165.1	83	204	118	4	0	96.721	8.10e-48
CALYLX010000165.1	83	65.8	41	3	0	93.182	3.99e-06
CALYLX010000165.1	83	65.8	41	3	0	93.182	3.99e-06
CALYLX010000165.1	83	65.8	41	3	0	93.182	3.99e-06
CALYLX010000165.1	83	65.8	41	3	0	93.182	3.99e-06
CALYLX010000165.1	83	65.8	41	3	0	93.182	3.99e-06
CALYLX010000165.1	83	65.8	41	3	0	93.182	3.99e-06
CALYLX010000165.1	83	65.8	41	3	0	93.182	3.99e-06
CALYLX010000165.1	83	65.8	41	3	0	93.182	3.99e-06
CALYLX010000165.1	83	65.8	41	3	0	93.182	3.99e-06
CALYLX010000165.1	83	65.8	41	3	0	93.182	3.99e-06
CALYLX010000163.1	83	1011	839	121	20	85.612	0.0
CALYLX010000163.1	83	1011	839	121	20	85.612	0.0
CALYLX010000163.1	83	1011	839	121	20	85.612	0.0
CALYLX010000163.1	83	1011	839	121	20	85.612	0.0
CALYLX010000163.1	83	1011	839	121	20	85.612	0.0
CALYLX010000163.1	83	1011	839	121	20	85.612	0.0
CALYLX010000163.1	83	1003	837	122	20	85.495	0.0
CALYLX010000163.1	83	1003	838	121	21	85.510	0.0
CALYLX010000163.1	83	257	186	16	6	89.423	6.13e-64
CALYLX010000163.1	83	257	186	16	6	89.423	6.13e-64
CALYLX010000163.1	83	257	186	16	6	89.423	6.13e-64
CALYLX010000163.1	83	257	186	16	6	89.423	6.13e-64
CALYLX010000163.1	83	257	186	16	6	89.423	6.13e-64
CALYLX010000163.1	83	257	186	16	6	89.423	6.13e-64
CALYLX010000163.1	83	250	185	16	7	88.942	1.03e-61
CALYLX010000163.1	83	250	185	16	7	88.942	1.03e-61
CALYLX010000163.1	83	65.8	41	3	0	93.182	3.99e-06
CALYLX010000163.1	83	65.8	41	3	0	93.182	3.99e-06
CALYLX010000163.1	83	65.8	41	3	0	93.182	3.99e-06
CALYLX010000163.1	83	65.8	41	3	0	93.182	3.99e-06
CALYLX010000163.1	83	65.8	41	3	0	93.182	3.99e-06
CALYLX010000163.1	83	65.8	41	3	0	93.182	3.99e-06
CALYLX010000163.1	83	65.8	41	3	0	93.182	3.99e-06
CALYLX010000129.1	83	1011	839	121	20	85.612	0.0
CALYLX010000129.1	83	1011	839	121	20	85.612	0.0
CALYLX010000129.1	83	1011	839	121	20	85.612	0.0
CALYLX010000129.1	83	1011	839	121	20	85.612	0.0
CALYLX010000129.1	83	1011	839	122	19	85.612	0.0
CALYLX010000129.1	83	1011	839	121	20	85.612	0.0
CALYLX010000129.1	83	1011	839	121	20	85.612	0.0
CALYLX010000129.1	83	1003	838	121	21	85.510	0.0
CALYLX010000129.1	83	1003	838	120	22	85.510	0.0
CALYLX010000129.1	83	990	836	121	23	85.306	0.0
CALYLX010000129.1	83	257	186	16	6	89.423	6.13e-64
CALYLX010000129.1	83	257	186	16	6	89.423	6.13e-64
CALYLX010000129.1	83	257	186	16	6	89.423	6.13e-64
CALYLX010000129.1	83	257	186	16	6	89.423	6.13e-64
CALYLX010000129.1	83	257	186	16	6	89.423	6.13e-64
CALYLX010000129.1	83	250	185	16	7	88.942	1.03e-61
CALYLX010000129.1	83	250	185	16	7	88.942	1.03e-61
CALYLX010000129.1	83	250	185	16	7	88.942	1.03e-61
CALYLX010000129.1	83	250	185	16	7	88.942	1.03e-61
CALYLX010000129.1	83	250	185	16	7	88.942	1.03e-61
CALYLX010000129.1	83	65.8	41	3	0	93.182	3.99e-06
CALYLX010000129.1	83	65.8	41	3	0	93.182	3.99e-06
CALYLX010000129.1	83	65.8	41	3	0	93.182	3.99e-06
CALYLX010000129.1	83	65.8	41	3	0	93.182	3.99e-06
CALYLX010000129.1	83	65.8	41	3	0	93.182	3.99e-06
CALYLX010000129.1	83	65.8	41	3	0	93.182	3.99e-06
CALYLX010000129.1	83	65.8	41	3	0	93.182	3.99e-06
CALYLX010000129.1	83	65.8	41	3	0	93.182	3.99e-06
CALYLX010000129.1	83	65.8	41	3	0	93.182	3.99e-06
CALYLX010000129.1	83	65.8	41	3	0	93.182	3.99e-06
CALYLX010000107.1	83	1011	839	121	20	85.612	0.0
CALYLX010000107.1	83	1011	839	122	19	85.612	0.0
CALYLX010000107.1	83	1011	839	121	20	85.612	0.0
CALYLX010000107.1	83	1011	839	121	20	85.612	0.0
CALYLX010000107.1	83	1011	839	121	20	85.612	0.0
CALYLX010000107.1	83	1011	839	121	20	85.612	0.0
CALYLX010000107.1	83	1011	839	121	20	85.612	0.0
CALYLX010000107.1	83	1009	838	122	19	85.598	0.0
CALYLX010000107.1	83	1009	838	122	19	85.598	0.0
CALYLX010000107.1	83	1009	838	122	19	85.598	0.0
CALYLX010000107.1	83	998	837	122	21	85.408	0.0
CALYLX010000107.1	83	989	835	121	23	85.291	0.0
CALYLX010000107.1	83	972	832	123	24	84.985	0.0
CALYLX010000107.1	83	257	195	18	8	88.235	6.13e-64
CALYLX010000107.1	83	257	195	18	8	88.235	6.13e-64
CALYLX010000107.1	83	257	195	18	8	88.235	6.13e-64
CALYLX010000107.1	83	257	195	18	8	88.235	6.13e-64
CALYLX010000107.1	83	257	195	18	8	88.235	6.13e-64
CALYLX010000107.1	83	257	195	18	8	88.235	6.13e-64
CALYLX010000107.1	83	257	195	18	8	88.235	6.13e-64
CALYLX010000107.1	83	257	195	18	8	88.235	6.13e-64
CALYLX010000107.1	83	257	195	18	8	88.235	6.13e-64
CALYLX010000107.1	83	257	195	18	8	88.235	6.13e-64
CALYLX010000107.1	83	257	195	18	8	88.235	6.13e-64
CALYLX010000107.1	83	257	195	18	8	88.235	6.13e-64
CALYLX010000107.1	83	255	195	16	10	88.235	2.20e-63
CALYLX010000107.1	83	65.8	41	3	0	93.182	3.99e-06
CALYLX010000107.1	83	65.8	41	3	0	93.182	3.99e-06
CALYLX010000107.1	83	65.8	41	3	0	93.182	3.99e-06
CALYLX010000107.1	83	65.8	41	3	0	93.182	3.99e-06
CALYLX010000107.1	83	65.8	41	3	0	93.182	3.99e-06
CALYLX010000107.1	83	65.8	41	3	0	93.182	3.99e-06
CALYLX010000107.1	83	65.8	41	3	0	93.182	3.99e-06
CALYLX010000107.1	83	65.8	41	3	0	93.182	3.99e-06
CALYLX010000107.1	83	65.8	41	3	0	93.182	3.99e-06
CALYLX010000107.1	83	65.8	41	3	0	93.182	3.99e-06
CALYLX010000107.1	83	65.8	41	3	0	93.182	3.99e-06
CALYLX010000107.1	83	65.8	41	3	0	93.182	3.99e-06
CALYLX010000107.1	83	65.8	41	3	0	93.182	3.99e-06
CALYLX010000042.1	83	1011	839	121	20	85.612	0.0
CALYLX010000042.1	83	1009	839	120	21	85.612	0.0
CALYLX010000042.1	83	1003	838	121	21	85.510	0.0
CALYLX010000042.1	83	1002	838	119	23	85.510	0.0
CALYLX010000042.1	83	996	837	120	23	85.408	0.0
CALYLX010000042.1	83	257	186	16	6	89.423	6.13e-64
CALYLX010000042.1	83	257	186	16	6	89.423	6.13e-64
CALYLX010000042.1	83	257	186	16	6	89.423	6.13e-64
CALYLX010000042.1	83	254	189	17	7	88.732	7.93e-63
CALYLX010000042.1	83	250	185	16	7	88.942	1.03e-61
CALYLX010000042.1	83	65.8	41	3	0	93.182	3.99e-06
CALYLX010000042.1	83	65.8	41	3	0	93.182	3.99e-06
CALYLX010000042.1	83	65.8	41	3	0	93.182	3.99e-06
CALYLX010000042.1	83	65.8	41	3	0	93.182	3.99e-06
CALYLX010000042.1	83	65.8	41	3	0	93.182	3.99e-06
CP068001.1	87	1011	839	122	19	85.612	0.0
CP068001.1	87	1011	839	122	19	85.612	0.0
CP068001.1	87	1011	839	122	19	85.612	0.0
CP068001.1	87	1011	839	122	19	85.612	0.0
CP068001.1	87	1011	839	122	19	85.612	0.0
CP068001.1	87	1011	839	122	19	85.612	0.0
CP068001.1	87	252	229	29	14	84.191	2.85e-62
CP068001.1	87	252	229	29	14	84.191	2.85e-62
CP068001.1	87	252	229	29	14	84.191	2.85e-62
CP068001.1	87	252	229	29	14	84.191	2.85e-62
CP068001.1	87	252	229	29	14	84.191	2.85e-62
CP068001.1	87	65.8	41	3	0	93.182	3.99e-06
CP068001.1	87	65.8	41	3	0	93.182	3.99e-06
CP068001.1	87	65.8	41	3	0	93.182	3.99e-06
CP068001.1	87	65.8	41	3	0	93.182	3.99e-06
CP068001.1	87	65.8	41	3	0	93.182	3.99e-06
SAXG01000210.1	81	1011	837	125	16	85.583	0.0
SAXG01000210.1	81	246	162	13	1	92.045	1.33e-60
SAXG01000210.1	81	63.9	40	3	0	93.023	1.43e-05
JAHYIO010000005.1	80	1011	837	126	15	85.583	0.0
JAHYIO010000005.1	80	1011	837	126	15	85.583	0.0
JAHYIO010000005.1	80	1011	837	126	15	85.583	0.0
JAHYIO010000005.1	80	1011	837	126	15	85.583	0.0
JAHYIO010000005.1	80	1011	837	126	15	85.583	0.0
JAHYIO010000005.1	80	250	161	13	0	92.529	1.03e-61
JAHYIO010000005.1	80	250	161	13	0	92.529	1.03e-61
JAHYIO010000005.1	80	250	161	13	0	92.529	1.03e-61
JAHYIO010000005.1	80	250	161	13	0	92.529	1.03e-61
JAHYIO010000005.1	80	63.9	36	1	0	97.297	1.43e-05
JAHYIO010000005.1	80	63.9	36	1	0	97.297	1.43e-05
JAHYIO010000005.1	80	63.9	36	1	0	97.297	1.43e-05
JAHYIO010000005.1	80	63.9	36	1	0	97.297	1.43e-05
WHVD01000645.1	79	1009	846	115	28	85.541	0.0
WHVD01000645.1	79	226	151	13	1	91.515	1.73e-54
WHVD01000645.1	79	63.9	34	0	0	100.000	1.43e-05
WHVD01000615.1	80	1009	846	115	28	85.541	0.0
WHVD01000615.1	80	1009	847	114	29	85.556	0.0
WHVD01000615.1	80	226	151	13	1	91.515	1.73e-54
WHVD01000615.1	80	226	151	13	1	91.515	1.73e-54
WHVD01000615.1	80	63.9	34	0	0	100.000	1.43e-05
WHVD01000615.1	80	63.9	40	3	0	93.023	1.43e-05
WHVD01000611.1	80	1009	846	115	28	85.541	0.0
WHVD01000611.1	80	527	371	39	3	89.831	4.23e-145
WHVD01000611.1	80	226	151	13	1	91.515	1.73e-54
WHVD01000611.1	80	226	151	13	1	91.515	1.73e-54
WHVD01000611.1	80	63.9	40	3	0	93.023	1.43e-05
WHVD01000611.1	80	63.9	34	0	0	100.000	1.43e-05
WHVD01000549.1	80	1009	846	115	28	85.541	0.0
WHVD01000549.1	80	1009	846	115	28	85.541	0.0
WHVD01000549.1	80	226	151	13	1	91.515	1.73e-54
WHVD01000549.1	80	226	151	13	1	91.515	1.73e-54
WHVD01000549.1	80	63.9	34	0	0	100.000	1.43e-05
WHVD01000549.1	80	63.9	40	3	0	93.023	1.43e-05
WHVD01000491.1	80	1009	846	115	28	85.541	0.0
WHVD01000491.1	80	226	151	13	1	91.515	1.73e-54
WHVD01000491.1	80	226	151	13	1	91.515	1.73e-54
WHVD01000491.1	80	63.9	40	3	0	93.023	1.43e-05
WHVD01000491.1	80	63.9	40	3	0	93.023	1.43e-05
WHVD01000480.1	79	1009	846	115	28	85.541	0.0
WHVD01000480.1	79	226	151	13	1	91.515	1.73e-54
WHVD01000480.1	79	63.9	34	0	0	100.000	1.43e-05
WHVD01000477.1	79	1009	846	115	28	85.541	0.0
WHVD01000477.1	79	1009	846	115	28	85.541	0.0
WHVD01000477.1	79	226	151	13	1	91.515	1.73e-54
WHVD01000477.1	79	226	151	13	1	91.515	1.73e-54
WHVD01000477.1	79	63.9	34	0	0	100.000	1.43e-05
WHVD01000477.1	79	63.9	34	0	0	100.000	1.43e-05
WHVD01000476.1	80	1009	846	115	28	85.541	0.0
WHVD01000476.1	80	1009	846	115	28	85.541	0.0
WHVD01000476.1	80	226	151	13	1	91.515	1.73e-54
WHVD01000476.1	80	226	151	13	1	91.515	1.73e-54
WHVD01000476.1	80	63.9	40	3	0	93.023	1.43e-05
WHVD01000476.1	80	63.9	40	3	0	93.023	1.43e-05
WHVD01000469.1	79	1009	846	115	28	85.541	0.0
WHVD01000469.1	79	1009	846	115	28	85.541	0.0
WHVD01000469.1	79	226	151	13	1	91.515	1.73e-54
WHVD01000469.1	79	226	151	13	1	91.515	1.73e-54
WHVD01000469.1	79	63.9	34	0	0	100.000	1.43e-05
WHVD01000469.1	79	63.9	34	0	0	100.000	1.43e-05
WHVD01000466.1	79	1009	846	115	28	85.541	0.0
WHVD01000466.1	79	226	151	13	1	91.515	1.73e-54
WHVD01000466.1	79	226	151	13	1	91.515	1.73e-54
WHVD01000466.1	79	63.9	34	0	0	100.000	1.43e-05
WHVD01000466.1	79	63.9	34	0	0	100.000	1.43e-05
WHVD01000437.1	79	1009	846	115	28	85.541	0.0
WHVD01000437.1	79	1009	846	115	28	85.541	0.0
WHVD01000437.1	79	226	151	13	1	91.515	1.73e-54
WHVD01000437.1	79	226	151	13	1	91.515	1.73e-54
WHVD01000437.1	79	63.9	34	0	0	100.000	1.43e-05
WHVD01000437.1	79	63.9	34	0	0	100.000	1.43e-05
WHVD01000430.1	79	1009	846	115	28	85.541	0.0
WHVD01000430.1	79	1009	846	115	28	85.541	0.0
WHVD01000430.1	79	226	151	13	1	91.515	1.73e-54
WHVD01000430.1	79	226	151	13	1	91.515	1.73e-54
WHVD01000430.1	79	63.9	34	0	0	100.000	1.43e-05
WHVD01000430.1	79	63.9	34	0	0	100.000	1.43e-05
WHVD01000417.1	80	1009	846	115	28	85.541	0.0
WHVD01000417.1	80	1009	846	115	28	85.541	0.0
WHVD01000417.1	80	226	151	13	1	91.515	1.73e-54
WHVD01000417.1	80	226	151	13	1	91.515	1.73e-54
WHVD01000417.1	80	63.9	40	3	0	93.023	1.43e-05
WHVD01000417.1	80	63.9	40	3	0	93.023	1.43e-05
WHVD01000414.1	80	1009	846	115	28	85.541	0.0
WHVD01000414.1	80	1009	846	115	28	85.541	0.0
WHVD01000414.1	80	307	248	31	8	86.411	6.00e-79
WHVD01000414.1	80	226	151	13	1	91.515	1.73e-54
WHVD01000414.1	80	226	151	13	1	91.515	1.73e-54
WHVD01000414.1	80	63.9	40	3	0	93.023	1.43e-05
WHVD01000414.1	80	63.9	40	3	0	93.023	1.43e-05
WHVD01000180.1	79	1009	846	115	28	85.541	0.0
WHVD01000180.1	79	226	151	13	1	91.515	1.73e-54
WHVD01000180.1	79	63.9	34	0	0	100.000	1.43e-05
JH687571.1	80	1007	840	120	22	85.540	0.0
JH687571.1	80	248	163	13	1	92.090	3.69e-61
JH687571.1	80	63.9	34	0	0	100.000	1.43e-05
NW_006767466.1	80	1007	840	120	22	85.540	0.0
NW_006767466.1	80	248	163	13	1	92.090	3.69e-61
NW_006767466.1	80	63.9	34	0	0	100.000	1.43e-05
KI925462.1	81	1005	838	128	15	85.423	0.0
KI925462.1	81	255	163	10	2	93.143	2.20e-63
KI925462.1	81	67.6	42	3	0	93.333	1.11e-06
RZIO01000005.1	80	1005	840	123	20	85.453	0.0
RZIO01000005.1	80	1005	840	123	20	85.453	0.0
RZIO01000005.1	80	1005	840	123	20	85.453	0.0
RZIO01000005.1	80	1005	840	123	20	85.453	0.0
RZIO01000005.1	80	859	759	122	20	84.240	0.0
RZIO01000005.1	80	246	159	13	0	92.442	1.33e-60
RZIO01000005.1	80	246	159	13	0	92.442	1.33e-60
RZIO01000005.1	80	246	159	13	0	92.442	1.33e-60
RZIO01000005.1	80	246	159	13	0	92.442	1.33e-60
RZIO01000005.1	80	63.9	40	3	0	93.023	1.43e-05
RZIO01000005.1	80	63.9	40	3	0	93.023	1.43e-05
RZIO01000005.1	80	63.9	40	3	0	93.023	1.43e-05
RZIO01000005.1	80	63.9	40	3	0	93.023	1.43e-05
JAHRBS010000011.1	80	1005	835	129	13	85.466	0.0
JAHRBS010000011.1	80	1000	834	130	13	85.363	0.0
JAHRBS010000011.1	80	1000	834	130	13	85.363	0.0
JAHRBS010000011.1	80	1000	834	130	13	85.363	0.0
JAHRBS010000011.1	80	1000	834	130	13	85.363	0.0
JAHRBS010000011.1	80	243	158	11	2	92.398	1.72e-59
JAHRBS010000011.1	80	243	158	11	2	92.398	1.72e-59
JAHRBS010000011.1	80	243	158	11	2	92.398	1.72e-59
JAHRBS010000011.1	80	243	158	11	2	92.398	1.72e-59
JAHRBS010000011.1	80	243	158	11	2	92.398	1.72e-59
JAHRBS010000011.1	80	63.9	36	1	0	97.297	1.43e-05
JAHRBS010000011.1	80	63.9	36	1	0	97.297	1.43e-05
JAHRBS010000011.1	80	63.9	36	1	0	97.297	1.43e-05
JAHRBS010000011.1	80	63.9	36	1	0	97.297	1.43e-05
JAHRBS010000011.1	80	63.9	36	1	0	97.297	1.43e-05
JAHRBS010000018.1	80	1005	835	129	13	85.466	0.0
JAHRBS010000018.1	80	1005	835	129	13	85.466	0.0
JAHRBS010000018.1	80	1005	835	129	13	85.466	0.0
JAHRBS010000018.1	80	1005	835	129	13	85.466	0.0
JAHRBS010000018.1	80	1005	835	129	13	85.466	0.0
JAHRBS010000018.1	80	1005	835	129	13	85.466	0.0
JAHRBS010000018.1	80	1005	835	129	13	85.466	0.0
JAHRBS010000018.1	80	1005	835	129	13	85.466	0.0
JAHRBS010000018.1	80	1005	835	129	13	85.466	0.0
JAHRBS010000018.1	80	1002	835	129	14	85.378	0.0
JAHRBS010000018.1	80	243	158	11	2	92.398	1.72e-59
JAHRBS010000018.1	80	243	158	11	2	92.398	1.72e-59
JAHRBS010000018.1	80	243	158	11	2	92.398	1.72e-59
JAHRBS010000018.1	80	243	158	11	2	92.398	1.72e-59
JAHRBS010000018.1	80	243	158	11	2	92.398	1.72e-59
JAHRBS010000018.1	80	243	158	11	2	92.398	1.72e-59
JAHRBS010000018.1	80	243	158	11	2	92.398	1.72e-59
JAHRBS010000018.1	80	243	158	11	2	92.398	1.72e-59
JAHRBS010000018.1	80	243	158	11	2	92.398	1.72e-59
JAHRBS010000018.1	80	243	158	11	2	92.398	1.72e-59
JAHRBS010000018.1	80	63.9	36	1	0	97.297	1.43e-05
JAHRBS010000018.1	80	63.9	36	1	0	97.297	1.43e-05
JAHRBS010000018.1	80	63.9	36	1	0	97.297	1.43e-05
JAHRBS010000018.1	80	63.9	36	1	0	97.297	1.43e-05
JAHRBS010000018.1	80	63.9	36	1	0	97.297	1.43e-05
JAHRBS010000018.1	80	63.9	36	1	0	97.297	1.43e-05
JAHRBS010000018.1	80	63.9	36	1	0	97.297	1.43e-05
JAHRBS010000018.1	80	63.9	36	1	0	97.297	1.43e-05
JAHRBS010000018.1	80	63.9	36	1	0	97.297	1.43e-05
JAHRBS010000018.1	80	63.9	36	1	0	97.297	1.43e-05
JAHRBS010000006.1	80	1005	835	129	13	85.466	0.0
JAHRBS010000006.1	80	243	158	11	2	92.398	1.72e-59
JAHRBS010000006.1	80	63.9	34	0	0	100.000	1.43e-05
NW_009258205.1	81	1005	838	128	15	85.423	0.0
NW_009258205.1	81	255	163	10	2	93.143	2.20e-63
NW_009258205.1	81	67.6	42	3	0	93.333	1.11e-06
LCTX01000245.1	74	1003	841	115	27	85.554	0.0
LCTX01000245.1	74	134	87	6	1	92.553	1.08e-26
LCTX01000245.1	74	63.9	34	0	0	100.000	1.43e-05
JAEUWJ010000543.1	79	1003	840	122	21	85.453	0.0
JAEUWJ010000543.1	79	250	172	16	2	90.526	1.03e-61
NCVV01000269.1	81	1003	839	123	20	85.438	0.0
NCVV01000269.1	81	230	152	10	3	92.121	1.34e-55
NCVV01000269.1	81	67.6	50	7	0	87.719	1.11e-06
NEKD01000094.1	81	1003	839	123	20	85.438	0.0
NEKD01000094.1	81	1003	839	123	20	85.438	0.0
NEKD01000094.1	81	1003	839	123	20	85.438	0.0
NEKD01000094.1	81	230	152	10	3	92.121	1.34e-55
NEKD01000094.1	81	230	152	10	3	92.121	1.34e-55
NEKD01000094.1	81	230	152	10	3	92.121	1.34e-55
NEKD01000094.1	81	67.6	50	7	0	87.719	1.11e-06
NEKD01000094.1	81	67.6	50	7	0	87.719	1.11e-06
NEKD01000094.1	81	67.6	50	7	0	87.719	1.11e-06
CVKZ01000009.1	81	1002	837	130	14	85.321	0.0
CVKZ01000009.1	81	255	164	9	3	93.182	2.20e-63
CVKZ01000009.1	81	67.6	42	3	0	93.333	1.11e-06
RJDY01000047.1	80	1000	841	120	24	85.381	0.0
RJDY01000047.1	80	989	840	121	25	85.193	0.0
RJDY01000047.1	80	893	826	124	38	83.603	0.0
RJDY01000047.1	80	230	152	10	3	92.121	1.34e-55
RJDY01000047.1	80	226	152	10	4	91.566	1.73e-54
RJDY01000047.1	80	183	144	11	9	87.805	1.06e-41
RJDY01000047.1	80	67.6	47	4	1	90.385	1.11e-06
RJDY01000047.1	80	67.6	47	4	1	90.385	1.11e-06
RJDY01000047.1	80	63.9	34	0	0	100.000	1.43e-05
PQXP01000980.1	56	1000	679	63	7	90.654	0.0
PQXP01000980.1	56	453	312	31	2	90.435	7.29e-123
PQXP01000980.1	56	392	269	26	2	90.572	1.61e-104
PQXP01000980.1	56	351	200	5	0	97.561	2.73e-92
JAACJJ010000039.1	84	1000	842	118	26	85.396	0.0
JAACJJ010000039.1	84	994	841	119	26	85.294	0.0
JAACJJ010000039.1	84	250	195	20	8	87.444	1.03e-61
JAACJJ010000039.1	84	250	195	20	8	87.444	1.03e-61
JAACJJ010000039.1	84	65.8	41	3	0	93.182	3.99e-06
JAACJJ010000039.1	84	65.8	41	3	0	93.182	3.99e-06
JABYQQ010000032.1	80	1000	834	130	13	85.363	0.0
JABYQQ010000032.1	80	857	753	128	13	84.228	0.0
JABYQQ010000032.1	80	248	158	12	0	92.941	3.69e-61
JABYQQ010000032.1	80	63.9	34	0	0	100.000	1.43e-05
JAHKGY010000035.1	80	1000	834	130	13	85.363	0.0
JAHKGY010000035.1	80	1000	834	129	14	85.363	0.0
JAHKGY010000035.1	80	990	833	126	18	85.261	0.0
JAHKGY010000035.1	80	987	832	130	15	85.159	0.0
JAHKGY010000035.1	80	981	831	130	16	85.056	0.0
JAHKGY010000035.1	80	974	830	130	17	84.954	0.0
JAHKGY010000035.1	80	948	825	137	15	84.442	0.0
JAHKGY010000035.1	80	678	627	105	20	83.378	0.0
JAHKGY010000035.1	80	243	158	11	2	92.398	1.72e-59
JAHKGY010000035.1	80	243	158	11	2	92.398	1.72e-59
JAHKGY010000035.1	80	243	158	11	2	92.398	1.72e-59
JAHKGY010000035.1	80	237	158	11	3	91.860	7.99e-58
JAHKGY010000035.1	80	235	157	11	3	91.813	2.87e-57
JAHKGY010000035.1	80	235	157	11	3	91.813	2.87e-57
JAHKGY010000035.1	80	235	157	11	3	91.813	2.87e-57
JAHKGY010000035.1	80	235	157	11	3	91.813	2.87e-57
JAHKGY010000035.1	80	63.9	34	0	0	100.000	1.43e-05
JAHKGY010000035.1	80	63.9	34	0	0	100.000	1.43e-05
JAHKGY010000035.1	80	63.9	34	0	0	100.000	1.43e-05
JAHKGY010000035.1	80	63.9	34	0	0	100.000	1.43e-05
JAHKGY010000035.1	80	63.9	36	1	0	97.297	1.43e-05
JAHKGY010000035.1	80	63.9	36	1	0	97.297	1.43e-05
JAHKGY010000012.1	80	1000	834	129	14	85.363	0.0
JAHKGY010000012.1	80	1000	834	130	13	85.363	0.0
JAHKGY010000012.1	80	1000	834	130	13	85.363	0.0
JAHKGY010000012.1	80	1000	834	129	14	85.363	0.0
JAHKGY010000012.1	80	1000	834	130	13	85.363	0.0
JAHKGY010000012.1	80	1000	834	130	13	85.363	0.0
JAHKGY010000012.1	80	996	834	126	17	85.363	0.0
JAHKGY010000012.1	80	994	833	130	14	85.261	0.0
JAHKGY010000012.1	80	992	833	129	15	85.261	0.0
JAHKGY010000012.1	80	985	832	128	17	85.159	0.0
JAHKGY010000012.1	80	968	829	131	17	84.852	0.0
JAHKGY010000012.1	80	797	727	128	16	83.467	0.0
JAHKGY010000012.1	80	243	158	11	2	92.398	1.72e-59
JAHKGY010000012.1	80	243	158	11	2	92.398	1.72e-59
JAHKGY010000012.1	80	243	158	11	2	92.398	1.72e-59
JAHKGY010000012.1	80	243	158	11	2	92.398	1.72e-59
JAHKGY010000012.1	80	243	158	11	2	92.398	1.72e-59
JAHKGY010000012.1	80	243	158	11	2	92.398	1.72e-59
JAHKGY010000012.1	80	243	158	11	2	92.398	1.72e-59
JAHKGY010000012.1	80	243	158	11	2	92.398	1.72e-59
JAHKGY010000012.1	80	243	158	11	2	92.398	1.72e-59
JAHKGY010000012.1	80	243	158	11	2	92.398	1.72e-59
JAHKGY010000012.1	80	235	157	11	3	91.813	2.87e-57
JAHKGY010000012.1	80	235	157	11	3	91.813	2.87e-57
JAHKGY010000012.1	80	63.9	34	0	0	100.000	1.43e-05
JAHKGY010000012.1	80	63.9	34	0	0	100.000	1.43e-05
JAHKGY010000012.1	80	63.9	34	0	0	100.000	1.43e-05
JAHKGY010000012.1	80	63.9	34	0	0	100.000	1.43e-05
JAHKGY010000012.1	80	63.9	36	1	0	97.297	1.43e-05
JAHKGY010000012.1	80	63.9	36	1	0	97.297	1.43e-05
JAHKGY010000012.1	80	63.9	36	1	0	97.297	1.43e-05
JAHKGY010000012.1	80	63.9	36	1	0	97.297	1.43e-05
JAHKGY010000012.1	80	63.9	36	1	0	97.297	1.43e-05
JAHKGY010000012.1	80	63.9	36	1	0	97.297	1.43e-05
JAHKGY010000012.1	80	63.9	36	1	0	97.297	1.43e-05
JAHKGY010000012.1	80	63.9	36	1	0	97.297	1.43e-05
JH687529.1	73	1000	840	122	22	85.366	0.0
JH687529.1	73	148	95	6	1	93.137	3.85e-31
NW_006763281.1	73	1000	840	122	22	85.366	0.0
NW_006763281.1	73	148	95	6	1	93.137	3.85e-31
RJDY01000039.1	81	998	840	120	24	85.366	0.0
RJDY01000039.1	81	994	841	119	26	85.294	0.0
RJDY01000039.1	81	231	157	6	8	91.813	3.72e-56
RJDY01000039.1	81	226	155	9	6	91.176	1.73e-54
RJDY01000039.1	81	67.6	47	4	1	90.385	1.11e-06
RJDY01000039.1	81	67.6	47	3	2	90.385	1.11e-06
QLPO01005653.1	81	998	838	124	20	85.336	0.0
QLPO01005653.1	81	230	152	10	3	92.121	1.34e-55
QLPO01005653.1	81	67.6	50	7	0	87.719	1.11e-06
JH930495.1	80	996	837	124	20	85.321	0.0
JH930495.1	80	226	154	16	0	90.588	1.73e-54
JH930495.1	80	63.9	36	1	0	97.297	1.43e-05
CALYLX010000128.1	83	996	837	119	24	85.408	0.0
CALYLX010000128.1	83	990	836	120	24	85.306	0.0
CALYLX010000128.1	83	963	831	120	28	84.883	0.0
CALYLX010000128.1	83	939	828	121	31	84.490	0.0
CALYLX010000128.1	83	795	809	127	50	82.049	0.0
CALYLX010000128.1	83	257	186	16	6	89.423	6.13e-64
CALYLX010000128.1	83	257	186	16	6	89.423	6.13e-64
CALYLX010000128.1	83	250	185	16	7	88.942	1.03e-61
CALYLX010000128.1	83	250	185	16	7	88.942	1.03e-61
CALYLX010000128.1	83	226	180	19	8	86.957	1.73e-54
CALYLX010000128.1	83	65.8	41	3	0	93.182	3.99e-06
CALYLX010000128.1	83	65.8	41	3	0	93.182	3.99e-06
CALYLX010000128.1	83	65.8	41	3	0	93.182	3.99e-06
CALYLX010000128.1	83	65.8	41	3	0	93.182	3.99e-06
CALYLX010000128.1	83	62.1	39	3	0	92.857	5.16e-05
JAKLMY010000617.1	80	996	833	132	12	85.261	0.0
JAKLMY010000617.1	80	243	156	11	1	92.857	1.72e-59
JAKLMY010000617.1	80	63.9	36	1	0	97.297	1.43e-05
NW_006767655.1	80	996	837	124	20	85.321	0.0
NW_006767655.1	80	226	154	16	0	90.588	1.73e-54
NW_006767655.1	80	63.9	36	1	0	97.297	1.43e-05
JACGCK010000684.1	66	994	839	123	22	85.264	0.0
JACGCK010000351.1	80	994	839	124	21	85.264	0.0
JACGCK010000351.1	80	994	839	124	21	85.264	0.0
JACGCK010000351.1	80	994	839	124	21	85.264	0.0
JACGCK010000351.1	80	994	839	124	21	85.264	0.0
JACGCK010000351.1	80	244	165	14	2	91.160	4.77e-60
JACGCK010000351.1	80	244	165	14	2	91.160	4.77e-60
JACGCK010000351.1	80	244	165	14	2	91.160	4.77e-60
JACGCK010000351.1	80	244	165	14	2	91.160	4.77e-60
JACGCK010000351.1	80	63.9	34	0	0	100.000	1.43e-05
JACGCK010000351.1	80	63.9	34	0	0	100.000	1.43e-05
JACGCK010000351.1	80	63.9	34	0	0	100.000	1.43e-05
JACGCK010000351.1	80	63.9	34	0	0	100.000	1.43e-05
JAACJJ010000007.1	84	994	841	120	25	85.294	0.0
JAACJJ010000007.1	84	994	841	120	25	85.294	0.0
JAACJJ010000007.1	84	994	841	120	25	85.294	0.0
JAACJJ010000007.1	84	726	626	89	22	84.939	0.0
JAACJJ010000007.1	84	250	195	20	8	87.444	1.03e-61
JAACJJ010000007.1	84	250	195	20	8	87.444	1.03e-61
JAACJJ010000007.1	84	250	195	20	8	87.444	1.03e-61
JAACJJ010000007.1	84	65.8	41	3	0	93.182	3.99e-06
JAACJJ010000007.1	84	65.8	41	3	0	93.182	3.99e-06
JAACJJ010000007.1	84	65.8	41	3	0	93.182	3.99e-06
JAACJJ010000066.1	84	994	841	120	25	85.294	0.0
JAACJJ010000066.1	84	953	833	116	34	84.741	0.0
JAACJJ010000066.1	84	250	195	20	8	87.444	1.03e-61
JAACJJ010000066.1	84	250	195	20	8	87.444	1.03e-61
JAACJJ010000066.1	84	65.8	41	3	0	93.182	3.99e-06
JAACJJ010000066.1	84	58.4	40	3	1	90.909	6.67e-04
JAACJJ010000023.1	84	994	841	120	25	85.294	0.0
JAACJJ010000023.1	84	994	841	120	25	85.294	0.0
JAACJJ010000023.1	84	928	835	119	38	84.173	0.0
JAACJJ010000023.1	84	250	195	20	8	87.444	1.03e-61
JAACJJ010000023.1	84	248	195	19	9	87.444	3.69e-61
JAACJJ010000023.1	84	244	183	18	6	88.406	4.77e-60
JAACJJ010000023.1	84	65.8	41	3	0	93.182	3.99e-06
JAACJJ010000023.1	84	65.8	41	3	0	93.182	3.99e-06
JAACJJ010000023.1	84	65.8	41	3	0	93.182	3.99e-06
JAACJJ010000049.1	84	994	841	120	25	85.294	0.0
JAACJJ010000049.1	84	994	841	120	25	85.294	0.0
JAACJJ010000049.1	84	994	841	120	25	85.294	0.0
JAACJJ010000049.1	84	250	195	20	8	87.444	1.03e-61
JAACJJ010000049.1	84	250	195	20	8	87.444	1.03e-61
JAACJJ010000049.1	84	250	195	20	8	87.444	1.03e-61
JAACJJ010000049.1	84	65.8	41	3	0	93.182	3.99e-06
JAACJJ010000049.1	84	65.8	41	3	0	93.182	3.99e-06
JAACJJ010000049.1	84	65.8	41	3	0	93.182	3.99e-06
JAACJJ010000034.1	84	994	841	120	25	85.294	0.0
JAACJJ010000034.1	84	994	841	120	25	85.294	0.0
JAACJJ010000034.1	84	994	841	120	25	85.294	0.0
JAACJJ010000034.1	84	250	195	20	8	87.444	1.03e-61
JAACJJ010000034.1	84	250	195	20	8	87.444	1.03e-61
JAACJJ010000034.1	84	250	195	20	8	87.444	1.03e-61
JAACJJ010000034.1	84	65.8	41	3	0	93.182	3.99e-06
JAACJJ010000034.1	84	65.8	41	3	0	93.182	3.99e-06
JAACJJ010000034.1	84	65.8	41	3	0	93.182	3.99e-06
JAACJJ010000013.1	84	994	841	120	25	85.294	0.0
JAACJJ010000013.1	84	994	841	120	25	85.294	0.0
JAACJJ010000013.1	84	942	833	115	37	84.569	0.0
JAACJJ010000013.1	84	250	195	20	8	87.444	1.03e-61
JAACJJ010000013.1	84	250	195	20	8	87.444	1.03e-61
JAACJJ010000013.1	84	230	162	14	4	90.000	1.34e-55
JAACJJ010000013.1	84	65.8	41	3	0	93.182	3.99e-06
JAACJJ010000013.1	84	65.8	41	3	0	93.182	3.99e-06
JAACJJ010000013.1	84	58.4	40	3	1	90.909	6.67e-04
QPFP01000416.1	81	992	839	122	23	85.264	0.0
QPFP01000416.1	81	992	839	122	23	85.264	0.0
QPFP01000416.1	81	992	839	122	23	85.264	0.0
QPFP01000416.1	81	243	164	15	1	91.111	1.72e-59
QPFP01000416.1	81	243	164	15	1	91.111	1.72e-59
QPFP01000416.1	81	243	164	15	1	91.111	1.72e-59
QPFP01000416.1	81	65.8	41	3	0	93.182	3.99e-06
QPFP01000416.1	81	65.8	41	3	0	93.182	3.99e-06
QPFP01000416.1	81	65.8	41	3	0	93.182	3.99e-06
RCFS01000037.1	81	992	838	123	22	85.249	0.0
RCFS01000037.1	81	244	165	15	1	91.160	4.77e-60
RCFS01000037.1	81	65.8	41	3	0	93.182	3.99e-06
RCFS01000031.1	81	992	838	123	22	85.249	0.0
RCFS01000031.1	81	244	165	15	1	91.160	4.77e-60
RCFS01000031.1	81	65.8	41	3	0	93.182	3.99e-06
RJDY01000027.1	80	990	840	118	27	85.279	0.0
RJDY01000027.1	80	211	149	10	6	90.303	4.84e-50
RJDY01000027.1	80	67.6	47	4	1	90.385	1.11e-06
RJDY01000015.1	76	990	839	120	25	85.264	0.0
RJDY01000015.1	76	379	501	98	40	78.404	1.25e-100
RJDY01000015.1	76	217	268	33	34	80.000	1.04e-51
RJDY01000015.1	76	189	140	10	7	89.172	2.27e-43
RJDY01000015.1	76	76.8	41	0	0	100.000	1.84e-09
RCHG01003737.1	80	990	840	117	28	85.279	0.0
RCHG01003737.1	80	270	163	6	2	95.322	7.87e-68
RCHG01003737.1	80	63.9	40	3	0	93.023	1.43e-05
WIUZ02000062.1	80	990	841	121	25	85.208	0.0
WIUZ02000062.1	80	244	159	12	1	92.442	4.77e-60
WIUZ02000062.1	80	63.9	34	0	0	100.000	1.43e-05
QEYC01000014.1	81	989	838	124	22	85.163	0.0
QEYC01000014.1	81	732	812	118	72	81.038	0.0
QEYC01000014.1	81	248	167	14	2	91.257	3.69e-61
QEYC01000014.1	81	63.9	40	3	0	93.023	1.43e-05
JAACJL010000055.1	81	989	837	127	19	85.148	0.0
JAACJL010000055.1	81	963	833	121	28	84.827	0.0
JAACJL010000055.1	81	244	165	14	2	91.160	4.77e-60
JAACJL010000055.1	81	244	165	14	2	91.160	4.77e-60
JAACJL010000055.1	81	65.8	41	3	0	93.182	3.99e-06
JAACJL010000055.1	81	65.8	41	3	0	93.182	3.99e-06
JAGTJP010000468.1	80	989	838	120	25	85.249	0.0
JAGTJP010000468.1	80	989	838	120	25	85.249	0.0
JAGTJP010000468.1	80	230	155	9	5	91.716	1.34e-55
JAGTJP010000468.1	80	230	155	9	5	91.716	1.34e-55
JAGTJP010000468.1	80	65.8	39	2	0	95.122	3.99e-06
JAGTJP010000468.1	80	62.1	37	2	0	94.872	5.16e-05
JAACJJ010000010.1	84	987	837	124	22	85.148	0.0
JAACJJ010000010.1	84	981	839	120	27	85.091	0.0
JAACJJ010000010.1	84	935	812	119	27	84.760	0.0
JAACJJ010000010.1	84	254	195	20	7	87.838	7.93e-63
JAACJJ010000010.1	84	250	195	20	8	87.444	1.03e-61
JAACJJ010000010.1	84	250	195	20	8	87.444	1.03e-61
JAACJJ010000010.1	84	65.8	41	3	0	93.182	3.99e-06
JAACJJ010000010.1	84	65.8	41	3	0	93.182	3.99e-06
JAACJJ010000010.1	84	65.8	41	3	0	93.182	3.99e-06
KN834981.1	80	987	838	123	23	85.163	0.0
KN834981.1	80	259	161	8	2	94.152	1.70e-64
KN834981.1	80	63.9	34	0	0	100.000	1.43e-05
RCFS01000034.1	81	987	837	124	22	85.148	0.0
RCFS01000034.1	81	987	837	124	22	85.148	0.0
RCFS01000034.1	81	987	837	124	22	85.148	0.0
RCFS01000034.1	81	244	165	15	1	91.160	4.77e-60
RCFS01000034.1	81	244	165	15	1	91.160	4.77e-60
RCFS01000034.1	81	244	165	15	1	91.160	4.77e-60
RCFS01000034.1	81	65.8	41	3	0	93.182	3.99e-06
RCFS01000034.1	81	65.8	41	3	0	93.182	3.99e-06
RCFS01000034.1	81	65.8	41	3	0	93.182	3.99e-06
JAKOPK010001092.1	83	987	839	125	22	85.091	0.0
JAKOPK010001092.1	83	263	194	22	3	88.584	1.32e-65
JAKOPK010001092.1	83	63.9	36	1	0	97.297	1.43e-05
CAJTBE010000007.1	80	985	836	125	21	85.132	0.0
CAJTBE010000007.1	80	985	836	125	21	85.132	0.0
CAJTBE010000007.1	80	985	836	125	21	85.132	0.0
CAJTBE010000007.1	80	985	836	125	21	85.132	0.0
CAJTBE010000007.1	80	981	836	125	22	85.046	0.0
CAJTBE010000007.1	80	968	833	128	21	84.827	0.0
CAJTBE010000007.1	80	774	765	129	35	82.347	0.0
CAJTBE010000007.1	80	250	168	14	2	91.304	1.03e-61
CAJTBE010000007.1	80	250	168	14	2	91.304	1.03e-61
CAJTBE010000007.1	80	250	168	14	2	91.304	1.03e-61
CAJTBE010000007.1	80	250	168	14	2	91.304	1.03e-61
CAJTBE010000007.1	80	250	168	14	2	91.304	1.03e-61
CAJTBE010000007.1	80	250	168	14	2	91.304	1.03e-61
CAJTBE010000007.1	80	239	168	13	5	90.323	2.22e-58
CAJTBE010000007.1	80	63.9	34	0	0	100.000	1.43e-05
CAJTBE010000007.1	80	63.9	34	0	0	100.000	1.43e-05
CAJTBE010000007.1	80	63.9	34	0	0	100.000	1.43e-05
CAJTBE010000007.1	80	63.9	34	0	0	100.000	1.43e-05
CAJTBE010000007.1	80	63.9	34	0	0	100.000	1.43e-05
CAJTBE010000007.1	80	63.9	34	0	0	100.000	1.43e-05
CAJTBE010000007.1	80	56.5	33	0	1	97.059	0.002
CP015465.1	80	985	837	128	19	85.061	0.0
CP015465.1	80	985	837	128	19	85.061	0.0
CP015465.1	80	985	837	128	19	85.061	0.0
CP015465.1	80	985	837	127	20	85.061	0.0
CP015465.1	80	981	837	128	20	84.975	0.0
CP015465.1	80	979	837	127	21	84.975	0.0
CP015465.1	80	974	836	128	21	84.873	0.0
CP015465.1	80	974	836	127	22	84.873	0.0
CP015465.1	80	521	483	74	21	83.564	1.97e-143
CP015465.1	80	237	158	15	0	91.329	7.99e-58
CP015465.1	80	237	158	15	0	91.329	7.99e-58
CP015465.1	80	237	158	15	0	91.329	7.99e-58
CP015465.1	80	237	158	15	0	91.329	7.99e-58
CP015465.1	80	237	158	15	0	91.329	7.99e-58
CP015465.1	80	237	158	15	0	91.329	7.99e-58
CP015465.1	80	237	158	15	0	91.329	7.99e-58
CP015465.1	80	237	158	15	0	91.329	7.99e-58
CP015465.1	80	230	157	15	1	90.751	1.34e-55
CP015465.1	80	63.9	34	0	0	100.000	1.43e-05
CP015465.1	80	63.9	34	0	0	100.000	1.43e-05
CP015465.1	80	63.9	34	0	0	100.000	1.43e-05
CP015465.1	80	63.9	34	0	0	100.000	1.43e-05
CP015465.1	80	63.9	34	0	0	100.000	1.43e-05
CP015465.1	80	63.9	34	0	0	100.000	1.43e-05
CP015465.1	80	63.9	34	0	0	100.000	1.43e-05
SAXG01000215.1	81	985	840	122	25	85.106	0.0
SAXG01000215.1	81	246	162	13	1	92.045	1.33e-60
SAXG01000215.1	81	63.9	40	3	0	93.023	1.43e-05
JACAZI010000031.1	80	985	839	123	24	85.091	0.0
JACAZI010000031.1	80	985	839	123	24	85.091	0.0
JACAZI010000031.1	80	985	839	123	24	85.091	0.0
JACAZI010000031.1	80	985	839	123	24	85.091	0.0
JACAZI010000031.1	80	985	839	123	24	85.091	0.0
JACAZI010000031.1	80	979	839	123	25	85.005	0.0
JACAZI010000031.1	80	979	839	123	25	85.005	0.0
JACAZI010000031.1	80	979	839	123	25	85.005	0.0
JACAZI010000031.1	80	979	838	124	24	84.990	0.0
JACAZI010000031.1	80	979	839	123	25	85.005	0.0
JACAZI010000031.1	80	965	836	123	27	84.787	0.0
JACAZI010000031.1	80	259	161	8	2	94.152	1.70e-64
JACAZI010000031.1	80	259	161	8	2	94.152	1.70e-64
JACAZI010000031.1	80	259	161	8	2	94.152	1.70e-64
JACAZI010000031.1	80	259	161	8	2	94.152	1.70e-64
JACAZI010000031.1	80	259	161	8	2	94.152	1.70e-64
JACAZI010000031.1	80	259	161	8	2	94.152	1.70e-64
JACAZI010000031.1	80	259	161	8	2	94.152	1.70e-64
JACAZI010000031.1	80	259	161	8	2	94.152	1.70e-64
JACAZI010000031.1	80	259	161	8	2	94.152	1.70e-64
JACAZI010000031.1	80	259	161	8	2	94.152	1.70e-64
JACAZI010000031.1	80	254	161	8	3	93.605	7.93e-63
JACAZI010000031.1	80	65.8	41	3	0	93.182	3.99e-06
JACAZI010000031.1	80	65.8	41	3	0	93.182	3.99e-06
JACAZI010000031.1	80	65.8	41	3	0	93.182	3.99e-06
JACAZI010000031.1	80	65.8	41	3	0	93.182	3.99e-06
JACAZI010000031.1	80	65.8	41	3	0	93.182	3.99e-06
JACAZI010000031.1	80	65.8	41	3	0	93.182	3.99e-06
JACAZI010000031.1	80	65.8	41	3	0	93.182	3.99e-06
JACAZI010000031.1	80	65.8	41	3	0	93.182	3.99e-06
JACAZI010000031.1	80	65.8	41	3	0	93.182	3.99e-06
JACAZI010000031.1	80	65.8	41	3	0	93.182	3.99e-06
JACAZI010000031.1	80	65.8	41	3	0	93.182	3.99e-06
NW_006267345.1	80	985	837	128	19	85.061	0.0
NW_006267345.1	80	977	836	127	21	84.959	0.0
NW_006267345.1	80	976	836	124	24	84.959	0.0
NW_006267345.1	80	237	158	15	0	91.329	7.99e-58
NW_006267345.1	80	230	157	15	1	90.751	1.34e-55
NW_006267345.1	80	230	157	15	1	90.751	1.34e-55
NW_006267345.1	80	63.9	34	0	0	100.000	1.43e-05
NW_006267345.1	80	63.9	34	0	0	100.000	1.43e-05
NW_006267345.1	80	63.9	34	0	0	100.000	1.43e-05
NDFF03000276.1	80	983	831	133	13	85.056	0.0
NDFF03000276.1	80	983	831	133	13	85.056	0.0
NDFF03000276.1	80	983	831	133	13	85.056	0.0
NDFF03000276.1	80	983	831	133	13	85.056	0.0
NDFF03000276.1	80	983	831	133	13	85.056	0.0
NDFF03000276.1	80	231	155	15	0	91.176	3.72e-56
NDFF03000276.1	80	231	155	15	0	91.176	3.72e-56
NDFF03000276.1	80	231	155	15	0	91.176	3.72e-56
NDFF03000276.1	80	231	155	15	0	91.176	3.72e-56
NDFF03000276.1	80	231	155	15	0	91.176	3.72e-56
NDFF03000276.1	80	63.9	36	1	0	97.297	1.43e-05
NDFF03000276.1	80	63.9	36	1	0	97.297	1.43e-05
NDFF03000276.1	80	63.9	36	1	0	97.297	1.43e-05
NDFF03000276.1	80	63.9	36	1	0	97.297	1.43e-05
NDFF03000276.1	80	63.9	36	1	0	97.297	1.43e-05
BHFW01000088.1	81	983	840	119	28	85.106	0.0
BHFW01000088.1	81	966	837	118	31	84.888	0.0
BHFW01000088.1	81	953	835	122	30	84.600	0.0
BHFW01000088.1	81	263	164	11	0	93.714	1.32e-65
BHFW01000088.1	81	263	164	11	0	93.714	1.32e-65
BHFW01000088.1	81	263	164	11	0	93.714	1.32e-65
BHFW01000088.1	81	63.9	40	3	0	93.023	1.43e-05
BHFW01000088.1	81	63.9	40	3	0	93.023	1.43e-05
BHFW01000088.1	81	63.9	40	3	0	93.023	1.43e-05
BHFW01000058.1	81	983	840	119	28	85.106	0.0
BHFW01000058.1	81	972	839	120	29	84.919	0.0
BHFW01000058.1	81	966	839	119	31	84.833	0.0
BHFW01000058.1	81	540	392	46	3	88.889	5.44e-149
BHFW01000058.1	81	263	164	11	0	93.714	1.32e-65
BHFW01000058.1	81	263	164	11	0	93.714	1.32e-65
BHFW01000058.1	81	261	164	10	1	93.714	4.74e-65
BHFW01000058.1	81	254	164	11	2	92.655	7.93e-63
BHFW01000058.1	81	63.9	40	3	0	93.023	1.43e-05
BHFW01000058.1	81	63.9	40	3	0	93.023	1.43e-05
BHFW01000058.1	81	63.9	40	3	0	93.023	1.43e-05
BHFW01000058.1	81	63.9	40	3	0	93.023	1.43e-05
BHFW01000053.1	81	983	840	119	28	85.106	0.0
BHFW01000053.1	81	263	164	11	0	93.714	1.32e-65
BHFW01000053.1	81	63.9	40	3	0	93.023	1.43e-05
BHFW01000053.1	81	63.9	40	3	0	93.023	1.43e-05
BHFW01000035.1	81	983	841	118	29	85.121	0.0
BHFW01000035.1	81	981	840	117	30	85.106	0.0
BHFW01000035.1	81	977	840	118	30	85.020	0.0
BHFW01000035.1	81	263	165	10	1	93.750	1.32e-65
BHFW01000035.1	81	263	164	11	0	93.714	1.32e-65
BHFW01000035.1	81	263	164	11	0	93.714	1.32e-65
BHFW01000035.1	81	263	164	11	0	93.714	1.32e-65
BHFW01000035.1	81	135	78	1	1	97.500	3.00e-27
BHFW01000035.1	81	63.9	40	3	0	93.023	1.43e-05
BHFW01000035.1	81	63.9	40	3	0	93.023	1.43e-05
BHFW01000035.1	81	63.9	40	3	0	93.023	1.43e-05
BHFW01000035.1	81	63.9	40	3	0	93.023	1.43e-05
BHFW01000033.1	81	983	840	119	28	85.106	0.0
BHFW01000033.1	81	983	840	119	28	85.106	0.0
BHFW01000033.1	81	941	837	119	36	84.375	0.0
BHFW01000033.1	81	263	164	11	0	93.714	1.32e-65
BHFW01000033.1	81	263	164	11	0	93.714	1.32e-65
BHFW01000033.1	81	63.9	40	3	0	93.023	1.43e-05
BHFW01000033.1	81	63.9	40	3	0	93.023	1.43e-05
BHFW01000020.1	81	983	840	119	28	85.106	0.0
BHFW01000020.1	81	983	840	119	28	85.106	0.0
BHFW01000020.1	81	983	840	119	28	85.106	0.0
BHFW01000020.1	81	983	840	119	28	85.106	0.0
BHFW01000020.1	81	983	840	119	28	85.106	0.0
BHFW01000020.1	81	983	840	119	28	85.106	0.0
BHFW01000020.1	81	974	840	119	30	84.934	0.0
BHFW01000020.1	81	263	164	11	0	93.714	1.32e-65
BHFW01000020.1	81	263	164	11	0	93.714	1.32e-65
BHFW01000020.1	81	263	164	11	0	93.714	1.32e-65
BHFW01000020.1	81	263	164	11	0	93.714	1.32e-65
BHFW01000020.1	81	263	164	11	0	93.714	1.32e-65
BHFW01000020.1	81	263	164	11	0	93.714	1.32e-65
BHFW01000020.1	81	263	164	11	0	93.714	1.32e-65
BHFW01000020.1	81	63.9	40	3	0	93.023	1.43e-05
BHFW01000020.1	81	63.9	40	3	0	93.023	1.43e-05
BHFW01000020.1	81	63.9	40	3	0	93.023	1.43e-05
BHFW01000020.1	81	63.9	40	3	0	93.023	1.43e-05
BHFW01000020.1	81	63.9	40	3	0	93.023	1.43e-05
BHFW01000020.1	81	63.9	40	3	0	93.023	1.43e-05
BHFW01000020.1	81	63.9	40	3	0	93.023	1.43e-05
BHFW01000006.1	81	983	840	119	28	85.106	0.0
BHFW01000006.1	81	983	840	119	28	85.106	0.0
BHFW01000006.1	81	902	828	115	44	83.891	0.0
BHFW01000006.1	81	263	164	11	0	93.714	1.32e-65
BHFW01000006.1	81	261	164	10	1	93.714	4.74e-65
BHFW01000006.1	81	257	164	10	2	93.182	6.13e-64
BHFW01000006.1	81	63.9	40	3	0	93.023	1.43e-05
BHFW01000006.1	81	58.4	40	3	1	90.909	6.67e-04
MJGA01000049.1	79	983	836	123	23	85.132	0.0
MJGA01000049.1	79	599	542	89	16	83.771	8.84e-167
MJGA01000049.1	79	396	302	34	8	87.791	1.25e-105
MJGA01000049.1	79	224	147	13	0	91.875	6.22e-54
MJGA01000049.1	79	224	147	13	0	91.875	6.22e-54
MJGA01000049.1	79	63.9	34	0	0	100.000	1.43e-05
MJGA01000049.1	79	63.9	34	0	0	100.000	1.43e-05
MJGA01000030.1	79	983	836	123	23	85.132	0.0
MJGA01000030.1	79	224	147	13	0	91.875	6.22e-54
MJGA01000030.1	79	63.9	36	1	0	97.297	1.43e-05
MJGA01000126.1	79	983	836	123	23	85.132	0.0
MJGA01000126.1	79	983	836	123	23	85.132	0.0
MJGA01000126.1	79	224	147	13	0	91.875	6.22e-54
MJGA01000126.1	79	224	147	13	0	91.875	6.22e-54
MJGA01000126.1	79	63.9	34	0	0	100.000	1.43e-05
MJGA01000126.1	79	63.9	34	0	0	100.000	1.43e-05
MJGA01000125.1	79	983	836	123	23	85.132	0.0
MJGA01000125.1	79	983	836	123	23	85.132	0.0
MJGA01000125.1	79	224	147	13	0	91.875	6.22e-54
MJGA01000125.1	79	224	147	13	0	91.875	6.22e-54
MJGA01000125.1	79	63.9	36	1	0	97.297	1.43e-05
MJGA01000125.1	79	63.9	36	1	0	97.297	1.43e-05
JAACJN010000707.1	86	981	838	122	25	85.076	0.0
JAACJN010000707.1	86	279	226	31	5	86.260	1.31e-70
JAACJN010000707.1	86	63.9	36	1	0	97.297	1.43e-05
JAACJN010000650.1	86	981	838	122	25	85.076	0.0
JAACJN010000650.1	86	279	228	32	5	86.038	1.31e-70
JAACJN010000650.1	86	63.9	34	0	0	100.000	1.43e-05
JAACJN010000599.1	66	981	838	122	25	85.076	0.0
JAACJN010000536.1	86	981	838	122	25	85.076	0.0
JAACJN010000536.1	86	981	838	122	25	85.076	0.0
JAACJN010000536.1	86	279	226	31	5	86.260	1.31e-70
JAACJN010000536.1	86	279	226	31	5	86.260	1.31e-70
JAACJN010000536.1	86	63.9	36	1	0	97.297	1.43e-05
JAACJN010000536.1	86	63.9	36	1	0	97.297	1.43e-05
CAJSYZ010000007.1	81	979	834	127	20	85.015	0.0
CAJSYZ010000007.1	81	979	834	127	20	85.015	0.0
CAJSYZ010000007.1	81	979	834	127	20	85.015	0.0
CAJSYZ010000007.1	81	979	834	127	20	85.015	0.0
CAJSYZ010000007.1	81	979	834	127	20	85.015	0.0
CAJSYZ010000007.1	81	979	834	127	20	85.015	0.0
CAJSYZ010000007.1	81	979	834	127	20	85.015	0.0
CAJSYZ010000007.1	81	979	834	127	20	85.015	0.0
CAJSYZ010000007.1	81	979	834	127	20	85.015	0.0
CAJSYZ010000007.1	81	979	834	127	20	85.015	0.0
CAJSYZ010000007.1	81	979	834	127	20	85.015	0.0
CAJSYZ010000007.1	81	979	834	127	20	85.015	0.0
CAJSYZ010000007.1	81	979	834	127	20	85.015	0.0
CAJSYZ010000007.1	81	979	834	127	20	85.015	0.0
CAJSYZ010000007.1	81	972	833	127	21	84.913	0.0
CAJSYZ010000007.1	81	959	834	126	25	84.670	0.0
CAJSYZ010000007.1	81	953	832	124	27	84.639	0.0
CAJSYZ010000007.1	81	250	170	15	2	90.909	1.03e-61
CAJSYZ010000007.1	81	250	170	15	2	90.909	1.03e-61
CAJSYZ010000007.1	81	250	170	15	2	90.909	1.03e-61
CAJSYZ010000007.1	81	250	170	15	2	90.909	1.03e-61
CAJSYZ010000007.1	81	250	170	15	2	90.909	1.03e-61
CAJSYZ010000007.1	81	250	170	15	2	90.909	1.03e-61
CAJSYZ010000007.1	81	250	170	15	2	90.909	1.03e-61
CAJSYZ010000007.1	81	250	170	15	2	90.909	1.03e-61
CAJSYZ010000007.1	81	250	170	15	2	90.909	1.03e-61
CAJSYZ010000007.1	81	250	170	15	2	90.909	1.03e-61
CAJSYZ010000007.1	81	250	170	15	2	90.909	1.03e-61
CAJSYZ010000007.1	81	250	170	15	2	90.909	1.03e-61
CAJSYZ010000007.1	81	250	170	15	2	90.909	1.03e-61
CAJSYZ010000007.1	81	250	170	15	2	90.909	1.03e-61
CAJSYZ010000007.1	81	250	170	15	2	90.909	1.03e-61
CAJSYZ010000007.1	81	248	169	16	1	90.860	3.69e-61
CAJSYZ010000007.1	81	246	170	16	2	90.426	1.33e-60
CAJSYZ010000007.1	81	63.9	36	1	0	97.297	1.43e-05
CAJSYZ010000007.1	81	63.9	36	1	0	97.297	1.43e-05
CAJSYZ010000007.1	81	63.9	36	1	0	97.297	1.43e-05
CAJSYZ010000007.1	81	63.9	36	1	0	97.297	1.43e-05
CAJSYZ010000007.1	81	63.9	36	1	0	97.297	1.43e-05
CAJSYZ010000007.1	81	63.9	36	1	0	97.297	1.43e-05
CAJSYZ010000007.1	81	63.9	36	1	0	97.297	1.43e-05
CAJSYZ010000007.1	81	63.9	36	1	0	97.297	1.43e-05
CAJSYZ010000007.1	81	63.9	34	0	0	100.000	1.43e-05
CAJSYZ010000007.1	81	63.9	34	0	0	100.000	1.43e-05
CAJSYZ010000007.1	81	63.9	36	1	0	97.297	1.43e-05
CAJSYZ010000007.1	81	63.9	36	1	0	97.297	1.43e-05
CAJSYZ010000007.1	81	63.9	36	1	0	97.297	1.43e-05
CAJSYZ010000007.1	81	63.9	36	1	0	97.297	1.43e-05
CAJSYZ010000007.1	81	63.9	36	1	0	97.297	1.43e-05
CAJSYZ010000007.1	81	63.9	36	1	0	97.297	1.43e-05
CAJSYZ010000007.1	81	58.4	36	1	1	94.737	6.67e-04
JABBWB010000767.1	68	979	843	124	26	84.894	0.0
JABBWB010000767.1	68	63.9	36	1	0	97.297	1.43e-05
JABBWB010001439.1	68	979	843	124	26	84.894	0.0
JABBWB010001439.1	68	63.9	34	0	0	100.000	1.43e-05
JAEDXJ010000012.1	81	977	838	123	25	84.990	0.0
JAEDXJ010000012.1	81	409	311	35	8	87.853	1.60e-109
JAEDXJ010000012.1	81	239	164	15	2	90.608	2.22e-58
JAEDXJ010000012.1	81	65.8	41	3	0	93.182	3.99e-06
PVYR01000143.1	66	977	842	125	25	84.879	0.0
[truncated: 1,587 more rows]
