# Supplementary material for: Using nanopore sequencing to identify fungi from clinical samples with high phylogenetic resolution
Source: Sci Rep. 2023 Jun 16;13:9785. doi: 10.1038/s41598-023-37016-0 (PMC10275880; doi:10.1038/s41598-023-37016-0)
Supplement: Supplementary file 1 — Supplementary Information. [file 41598_2023_37016_MOESM1_ESM.zip › Supplementary_Information/Supplementary_Data/Data_S5_Mock_blast/results/Mock_RGN3_2_fmt6.txt]

CM046507.1	100	2665	1448	1	1	99.862	0.0
CM046507.1	100	2656	1448	1	3	99.725	0.0
CM046507.1	100	2643	1446	1	5	99.587	0.0
CM046507.1	100	2643	1448	1	6	99.519	0.0
CM046507.1	100	2621	1446	1	10	99.245	0.0
CM046507.1	100	2374	1338	5	17	98.382	0.0
CM046507.1	100	1182	845	31	57	90.568	0.0
CM046507.1	100	121	68	0	1	98.551	8.25e-23
JANGXZ010000016.1	100	2656	1448	1	3	99.725	0.0
JANGXZ010000016.1	100	2652	1446	1	3	99.724	0.0
JANGXZ010000016.1	100	2643	1448	1	6	99.519	0.0
JANGXZ010000016.1	100	2634	1448	1	8	99.382	0.0
JANGXZ010000016.1	100	2632	1446	3	6	99.381	0.0
JANGXZ010000016.1	100	2630	1446	1	8	99.381	0.0
JANGXZ010000016.1	100	2628	1447	2	8	99.314	0.0
JANGXZ010000016.1	100	2627	1446	2	8	99.313	0.0
JANGXZ010000016.1	100	2625	1445	2	8	99.313	0.0
JANGXZ010000016.1	100	2625	1448	1	10	99.246	0.0
JANGXZ010000016.1	100	2612	1445	4	9	99.108	0.0
JANGXZ010000016.1	100	2337	1416	9	53	95.805	0.0
JANGXZ010000016.1	100	1327	1248	61	163	84.783	0.0
JANGXZ010000016.1	100	848	1213	123	203	78.817	0.0
JANGXZ010000016.1	100	793	1242	119	230	78.064	0.0
JAMOFW010000560.1	100	2608	1438	9	3	99.172	0.0
JANGYC010000023.1	100	2595	1435	10	4	99.034	0.0
JANGYC010000023.1	100	2595	1435	10	4	99.034	0.0
JANGYC010000023.1	100	2595	1435	10	4	99.034	0.0
JANGYC010000023.1	100	2595	1435	10	4	99.034	0.0
JANGYC010000023.1	100	2595	1435	10	4	99.034	0.0
JANGYC010000023.1	100	2595	1435	10	4	99.034	0.0
JANGYC010000023.1	100	2595	1435	10	4	99.034	0.0
JANGYC010000023.1	100	2595	1435	10	4	99.034	0.0
JANGYC010000023.1	100	2595	1435	10	4	99.034	0.0
JANGYC010000023.1	100	2588	1434	10	5	98.965	0.0
JANGYC010000023.1	100	2582	1433	10	6	98.896	0.0
JANGYC010000023.1	100	2566	1432	10	9	98.691	0.0
CM046520.1	100	2595	1435	10	4	99.034	0.0
CM046520.1	100	2595	1435	10	4	99.034	0.0
CM046520.1	100	2595	1435	10	4	99.034	0.0
CM046520.1	100	2595	1435	10	4	99.034	0.0
CM046520.1	100	2595	1435	10	4	99.034	0.0
JABCKC010000044.1	100	2590	1434	12	3	98.965	0.0
JABEEN010000028.1	100	2590	1434	11	4	98.965	0.0
JAALXN010000035.1	100	2590	1434	11	4	98.965	0.0
NKUJ01000970.1	100	2584	1434	11	5	98.897	0.0
NHTE02000129.1	100	2584	1434	11	5	98.897	0.0
JAGTJS010000006.1	100	2584	1434	11	5	98.897	0.0
NW_025764822.1	100	2584	1434	11	5	98.897	0.0
JABCKE020000005.1	100	2579	1432	13	4	98.827	0.0
CP090038.1	100	2575	1432	14	4	98.759	0.0
CP090038.1	100	2575	1432	14	4	98.759	0.0
CP090038.1	100	2575	1432	14	4	98.759	0.0
CP090038.1	100	2569	1431	15	4	98.690	0.0
CP090038.1	100	2564	1430	16	4	98.621	0.0
CP090038.1	100	2564	1430	16	4	98.621	0.0
CP090038.1	100	1866	1028	9	0	99.132	0.0
NKCJ01001051.1	100	2573	1431	14	4	98.758	0.0
CM046478.1	100	2531	1426	18	8	98.209	0.0
CM046478.1	100	2531	1426	18	8	98.209	0.0
CM046478.1	100	2531	1426	18	8	98.209	0.0
CM046478.1	100	2531	1426	18	8	98.209	0.0
CM046478.1	100	2531	1426	18	8	98.209	0.0
CM046478.1	100	2531	1426	18	8	98.209	0.0
SSHR01000396.1	100	2529	1424	20	6	98.207	0.0
JALLKD010000807.1	99	2527	1424	19	7	98.207	0.0
JABCKD010000014.1	100	2525	1426	17	10	98.142	0.0
JAANQP010000010.1	100	2364	1397	42	13	96.212	0.0
JAJHJD010000037.1	100	2361	1396	49	8	96.077	0.0
JAJHJD010000037.1	100	2361	1396	49	8	96.077	0.0
JAJHJD010000037.1	100	2340	1393	49	11	95.871	0.0
MAEB01000001.1	100	2359	1395	50	7	96.074	0.0
JAJOOV010000089.1	100	2359	1395	50	7	96.074	0.0
MAEA01000003.1	100	2353	1394	51	7	96.006	0.0
JABFEX010000024.1	100	2338	1392	53	8	95.802	0.0
MAEG01000005.1	100	2292	1369	50	11	95.734	0.0
MAEG01000005.1	100	303	199	11	5	92.558	7.63e-78
JAAVVH010000110.1	100	2283	1382	59	11	95.179	0.0
JABEYC010000211.1	100	2187	1366	71	16	94.012	0.0
JABCKW010000047.1	100	2182	1371	70	20	93.840	0.0
JAAVUK010000044.1	100	2170	1370	71	21	93.707	0.0
JAJODA010000065.1	100	2169	1362	75	15	93.802	0.0
JABFFA010000104.1	100	2163	1366	70	22	93.690	0.0
JAAQPG010000089.1	100	2145	1359	74	20	93.531	0.0
SRZU01000329.1	100	2141	1359	75	20	93.466	0.0
JAJJWN010000076.1	100	2137	1359	76	20	93.402	0.0
JAAOAQ010000060.1	100	2134	1357	77	19	93.393	0.0
HF679024.1	100	2128	1356	78	19	93.324	0.0
JAAQPF010000070.1	100	2128	1356	78	19	93.324	0.0
JADAQZ010000048.1	100	2128	1356	78	19	93.324	0.0
JAHAPR010000097.1	100	2128	1356	78	19	93.324	0.0
NC_036623.1	100	2128	1356	78	19	93.324	0.0
JABFFF010000091.1	100	2124	1358	80	19	93.205	0.0
JABSTL010000213.1	100	2122	1355	78	20	93.255	0.0
JABEES010000096.1	100	2122	1355	79	19	93.255	0.0
JAAOAY010000100.1	100	2122	1355	79	19	93.255	0.0
JABFEP010000142.1	100	2122	1359	75	24	93.210	0.0
JACDIX010000202.1	100	2122	1355	79	19	93.255	0.0
JABFAK010000045.1	100	2121	1356	79	20	93.196	0.0
JAJJWO010000007.1	100	2121	1360	77	23	93.151	0.0
JABFFE010000135.1	100	2117	1357	84	17	93.073	0.0
JAAVUC010000042.1	100	2115	1356	79	21	93.132	0.0
JABEEM010000056.1	100	2106	1352	81	20	93.049	0.0
JAHBOG010000005.1	100	2106	1352	82	19	93.049	0.0
JAHBOG010000005.1	100	2106	1352	82	19	93.049	0.0
JAJTCY010000048.1	100	2106	1352	82	19	93.049	0.0
JAJTCY010000047.1	100	2106	1352	82	19	93.049	0.0
JAJTCY010000047.1	100	2106	1352	82	19	93.049	0.0
JAJTCY010000047.1	100	2106	1352	82	19	93.049	0.0
JAJTCY010000047.1	100	2106	1352	82	19	93.049	0.0
JAJTCY010000046.1	100	2106	1352	82	19	93.049	0.0
JAJTCY010000046.1	100	1432	864	42	2	95.154	0.0
JAJTCY010000045.1	100	2098	1351	80	22	92.980	0.0
JAJTCY010000045.1	100	2076	1347	85	21	92.705	0.0
JABCKB010000044.1	100	2097	1352	87	17	92.857	0.0
NJCR01000385.1	100	2097	1350	85	18	92.911	0.0
JAJTCY010000044.1	100	2093	1350	82	21	92.911	0.0
JAJTCY010000044.1	100	1456	877	43	1	95.223	0.0
JAJTCY010000044.1	100	296	232	21	12	87.547	1.28e-75
JAAVUD010000014.1	100	2093	1354	79	25	92.867	0.0
JACTAS010000038.1	100	2091	1349	86	18	92.842	0.0
JAGMUX010000056.1	100	2091	1349	86	18	92.842	0.0
JAGMUX010000056.1	100	2091	1349	86	18	92.842	0.0
JAGMUX010000056.1	100	2091	1349	86	18	92.842	0.0
JAAIJJ010000313.1	100	2091	1349	86	18	92.842	0.0
NW_025763719.1	100	2091	1349	86	18	92.842	0.0
NW_025763719.1	100	2091	1349	86	18	92.842	0.0
NW_025763719.1	100	2091	1349	86	18	92.842	0.0
JADBHU010000057.1	100	2089	1360	83	25	92.643	0.0
JABFFL010000030.1	100	2076	1351	86	22	92.598	0.0
JABFET010000023.1	100	2076	1353	73	33	92.735	0.0
JABFFG010000089.1	100	2076	1351	76	30	92.725	0.0
JAGFMC010000005.1	100	2073	1352	80	28	92.603	0.0
JAGFMC010000005.1	100	2073	1352	80	28	92.603	0.0
JAGFMC010000005.1	100	2073	1352	80	28	92.603	0.0
JAGFMC010000005.1	100	2073	1352	80	28	92.603	0.0
JAGFMC010000023.1	100	2073	1352	80	28	92.603	0.0
JAGFMC010000023.1	100	2073	1352	80	28	92.603	0.0
JAGFMC010000023.1	100	1652	1045	59	13	93.554	0.0
JAGFMC010000018.1	100	2073	1352	80	28	92.603	0.0
JAGFMC010000018.1	100	2073	1352	80	28	92.603	0.0
JAGFMC010000018.1	100	2073	1352	80	28	92.603	0.0
JAGFMC010000018.1	100	2073	1352	80	28	92.603	0.0
JAGFMC010000018.1	100	2073	1352	80	28	92.603	0.0
JAGFMC010000018.1	100	2073	1352	80	28	92.603	0.0
JAGFMC010000015.1	100	2073	1350	84	24	92.593	0.0
JAGFMC010000015.1	100	2073	1350	84	24	92.593	0.0
JAGFMC010000015.1	100	2073	1350	84	24	92.593	0.0
JAGFMC010000015.1	100	2073	1350	84	24	92.593	0.0
JAGFMC010000015.1	100	2073	1350	84	24	92.593	0.0
JAGFMC010000015.1	100	2073	1350	84	24	92.593	0.0
JAGFMC010000015.1	100	2073	1350	84	24	92.593	0.0
JAGFMC010000015.1	100	2073	1350	84	24	92.593	0.0
JAGFMC010000015.1	100	2073	1350	84	24	92.593	0.0
JAGFMC010000015.1	100	2073	1350	84	24	92.593	0.0
JAGFMC010000015.1	100	2073	1350	84	24	92.593	0.0
JAGFMC010000015.1	100	2073	1350	84	24	92.593	0.0
JAGFMC010000015.1	100	2073	1350	84	24	92.593	0.0
JAGFMC010000015.1	100	2073	1350	84	24	92.593	0.0
JAGFMC010000015.1	100	2073	1350	84	24	92.593	0.0
JAGFMC010000015.1	100	2073	1350	84	24	92.593	0.0
JAGFMC010000015.1	100	2073	1350	84	24	92.593	0.0
JAGFMC010000015.1	100	2073	1350	84	24	92.593	0.0
WPDF01000116.1	100	2071	1347	74	31	92.769	0.0
RQWH01000024.1	100	2069	1348	70	35	92.774	0.0
RQWH01000011.1	100	2069	1348	70	35	92.774	0.0
RQWH01000011.1	100	1057	755	50	33	90.095	0.0
JAASAY010000001.1	100	2067	1347	85	23	92.577	0.0
JAGPXF010000016.1	100	2067	1349	85	24	92.524	0.0
JABGLY010000216.1	100	2067	1352	79	30	92.539	0.0
JABEEU010000010.1	100	2067	1351	81	28	92.534	0.0
JAAGWO010000111.1	100	2067	1355	73	36	92.555	0.0
QGQB01000193.1	100	2067	1351	71	36	92.661	0.0
JABSTD010000069.1	100	2065	1346	74	32	92.700	0.0
JABFFI010000124.1	100	2065	1351	84	26	92.471	0.0
WPDH01000015.1	100	2063	1347	75	32	92.641	0.0
JAHMRZ010000026.1	100	2063	1348	84	25	92.519	0.0
JAHMRZ010000026.1	100	2063	1348	84	25	92.519	0.0
JAHMRZ010000026.1	100	2060	1348	84	26	92.455	0.0
JAHMRZ010000026.1	100	2060	1348	84	26	92.455	0.0
JAHMRZ010000026.1	100	2050	1346	84	27	92.382	0.0
JAHMRZ010000026.1	100	2019	1343	80	36	92.049	0.0
JAJJWM010000088.1	100	2061	1348	81	28	92.519	0.0
JAGMVH010000004.1	100	2060	1348	84	26	92.455	0.0
JAGMVH010000004.1	100	2060	1348	84	26	92.455	0.0
JAHMRZ010000010.1	100	2060	1348	84	26	92.455	0.0
JAJTCY010000039.1	100	2060	1344	88	21	92.498	0.0
JAJTCY010000039.1	100	60.2	32	0	0	100.000	1.82e-04
JABCJZ010000040.1	100	2056	1343	90	20	92.429	0.0
JAALXL010000058.1	100	2056	1343	90	20	92.429	0.0
JAADYS010000048.1	100	2052	1354	74	38	92.360	0.0
JABFFC010000021.1	100	2052	1349	80	31	92.397	0.0
PVQB02000020.1	100	2052	1342	89	21	92.424	0.0
QGQA01000156.1	100	2049	1343	78	31	92.493	0.0
WPDD01000053.1	100	2049	1343	78	31	92.493	0.0
JAGMUU010000097.1	100	2047	1344	73	36	92.498	0.0
JAGMUU010000097.1	100	2047	1344	73	36	92.498	0.0
JABFEY010000025.1	100	2047	1345	82	29	92.376	0.0
JAALXI010000067.1	100	2045	1344	92	21	92.244	0.0
QUZF01000077.1	100	2039	1349	76	37	92.271	0.0
JABEEJ010000006.1	100	2034	1341	81	31	92.292	0.0
JAGPNQ010000002.1	100	2032	1341	78	34	92.292	0.0
OU830638.1	100	2032	1342	77	35	92.297	0.0
OU830638.1	100	2032	1342	77	35	92.297	0.0
OU830638.1	100	1323	931	66	33	90.388	0.0
JAGMUV010000014.1	100	2032	1341	78	34	92.292	0.0
JABFEV010000079.1	100	2030	1341	91	24	92.102	0.0
QGEA01000123.1	100	2028	1343	76	37	92.239	0.0
QKXC01000042.1	100	2028	1343	76	37	92.239	0.0
QHHH01000096.1	100	2028	1343	75	38	92.239	0.0
QGEC01000048.1	100	2028	1343	76	37	92.239	0.0
QHHG01000076.1	100	2028	1343	76	37	92.239	0.0
JABCJV010000024.1	100	2028	1343	76	37	92.239	0.0
NW_022157841.1	100	2028	1343	76	37	92.239	0.0
JAALXM010000119.1	79	2026	1127	10	4	98.773	0.0
VYKG01000515.1	100	2026	1340	79	34	92.223	0.0
JADANP010000007.1	100	2023	1340	81	33	92.160	0.0
JADANP010000007.1	100	1977	1336	83	40	91.570	0.0
JADANP010000007.1	100	1781	1344	76	91	88.948	0.0
JADANP010000007.1	100	108	66	4	0	94.286	6.42e-19
JADANP010000007.1	100	62.1	33	0	0	100.000	5.07e-05
JABKKP010000069.1	100	2023	1342	76	38	92.170	0.0
QGDY01000031.1	100	2023	1342	77	37	92.170	0.0
QGED01000021.1	100	2023	1342	76	38	92.170	0.0
JAAOAG010000101.1	100	2023	1339	83	31	92.154	0.0
JAJTIX010000175.1	100	2021	1339	80	34	92.154	0.0
JAJTIX010000175.1	100	2021	1339	80	34	92.154	0.0
NW_025764609.1	100	2021	1339	80	34	92.154	0.0
NW_025764609.1	100	2021	1339	80	34	92.154	0.0
JAHEWK010000019.1	100	2019	1338	81	33	92.149	0.0
QHHJ01000088.1	100	2017	1341	77	38	92.102	0.0
JAAOAT010000016.1	100	2017	1339	82	33	92.091	0.0
LTDI01000199.1	100	2017	1338	84	31	92.085	0.0
JABSTN010000015.1	100	2017	1339	82	33	92.091	0.0
QHKN01000102.1	100	2017	1341	77	38	92.102	0.0
JAHKNZ010000034.1	100	2017	1341	77	38	92.102	0.0
JAJEQZ010000045.1	100	2017	1339	82	33	92.091	0.0
JAAOAS010000041.1	100	2017	1339	82	33	92.091	0.0
JAAOAM010000103.1	100	2017	1339	82	33	92.091	0.0
JABSTM010000049.1	100	2017	1339	82	33	92.091	0.0
JACWFA010000008.1	100	2017	1339	82	33	92.091	0.0
JACWFA010000008.1	100	108	69	3	2	93.243	6.42e-19
JACWFA010000008.1	100	60.2	32	0	0	100.000	1.82e-04
JAALXH010000042.1	100	2017	1341	78	37	92.102	0.0
LJGR01000025.1	100	2017	1339	82	33	92.091	0.0
JANFOG010000029.1	100	2015	1344	85	33	91.929	0.0
JAAAXZ010000975.1	100	2013	1342	76	40	92.044	0.0
JAAAXZ010000975.1	100	1967	1334	82	42	91.495	0.0
JAAAXZ010000975.1	100	1962	1328	94	31	91.397	0.0
NJCS01000061.1	100	2012	1337	85	31	92.017	0.0
CM043919.1	100	2012	1337	85	31	92.017	0.0
CM043919.1	100	2012	1337	84	32	92.017	0.0
CM043919.1	100	2012	1337	84	32	92.017	0.0
CM043919.1	100	2006	1336	85	32	91.948	0.0
CM043919.1	100	54.7	29	0	0	100.000	0.008
JAAOAU010000166.1	100	2012	1337	85	31	92.017	0.0
QGDZ01000070.1	100	2012	1340	78	38	92.033	0.0
JAHKOA010000011.1	100	2012	1340	78	38	92.033	0.0
JAAOAI010000148.1	100	2012	1337	85	31	92.017	0.0
JAAOAJ010000012.1	100	2012	1338	83	33	92.022	0.0
JAHBOO010000003.1	100	2012	1340	78	38	92.033	0.0
JAHBOO010000003.1	100	2012	1340	78	38	92.033	0.0
JAHBOO010000003.1	100	2012	1340	78	38	92.033	0.0
JAHBOO010000003.1	100	2012	1340	78	38	92.033	0.0
JAHBOO010000003.1	100	2012	1340	78	38	92.033	0.0
JAHBOO010000003.1	100	2012	1340	78	38	92.033	0.0
JAHBOO010000003.1	100	2012	1340	78	38	92.033	0.0
NW_025763505.1	100	2012	1340	78	38	92.033	0.0
NW_025763505.1	100	2012	1340	78	38	92.033	0.0
NW_025763505.1	100	2012	1340	78	38	92.033	0.0
NW_025763505.1	100	2012	1340	78	38	92.033	0.0
NW_025763505.1	100	2012	1340	78	38	92.033	0.0
NW_025763505.1	100	2012	1340	78	38	92.033	0.0
NW_025763505.1	100	2012	1340	78	38	92.033	0.0
JAGQDI010000028.1	100	2010	1338	80	36	92.022	0.0
JAGQDI010000028.1	100	2004	1338	80	37	91.959	0.0
CAKNEU010000599.1	100	2010	1344	83	36	91.866	0.0
PYIU01000001.1	100	2008	1339	87	31	91.901	0.0
PYIU01000001.1	100	1999	1339	87	33	91.775	0.0
PYIU01000001.1	100	1999	1339	87	33	91.775	0.0
PYIU01000001.1	100	1999	1339	87	33	91.775	0.0
PYIU01000001.1	100	1999	1339	87	33	91.775	0.0
PYIU01000001.1	100	1999	1338	88	32	91.770	0.0
PYIU01000001.1	100	1973	1334	88	36	91.495	0.0
JAMAKE010000445.1	100	2006	1341	86	33	91.849	0.0
JAAQRH010000157.1	100	2006	1337	84	33	91.953	0.0
JAMFRD010000174.1	100	2006	1337	84	33	91.953	0.0
JAAOAK010000002.1	100	2006	1337	84	33	91.953	0.0
JAHBCI010000013.1	100	2006	1337	84	33	91.953	0.0
JAHBCI010000013.1	100	2006	1337	84	33	91.953	0.0
JAHBCI010000013.1	100	2006	1337	84	33	91.953	0.0
JAHBCI010000013.1	100	2006	1337	84	33	91.953	0.0
JAHBCI010000013.1	100	2006	1337	84	33	91.953	0.0
JAHBCI010000013.1	100	2001	1336	84	34	91.884	0.0
JAHBCI010000013.1	100	2001	1336	85	33	91.884	0.0
JAHBCI010000013.1	100	1650	1090	67	25	92.217	0.0
JAHBCI010000013.1	100	156	132	14	8	85.714	2.26e-33
DS022269.1	100	2006	1337	84	33	91.953	0.0
DS022269.1	100	2006	1337	84	33	91.953	0.0
DS022269.1	100	2006	1337	84	33	91.953	0.0
DS022269.1	100	2006	1337	84	33	91.953	0.0
DS022269.1	100	2006	1337	84	33	91.953	0.0
DS022269.1	100	2006	1337	84	33	91.953	0.0
CM000580.1	100	2006	1337	84	33	91.953	0.0
CM000580.1	100	2006	1337	84	33	91.953	0.0
JABEVY010000058.1	100	2006	1336	86	31	91.948	0.0
NW_017387867.1	100	2006	1337	84	33	91.953	0.0
NW_017387867.1	100	2006	1337	84	33	91.953	0.0
NW_017387867.1	100	2006	1337	84	33	91.953	0.0
NW_017387867.1	100	2006	1337	84	33	91.953	0.0
NW_017387867.1	100	2006	1337	84	33	91.953	0.0
NW_017387867.1	100	2006	1337	84	33	91.953	0.0
NC_031677.1	100	2006	1337	84	33	91.953	0.0
NC_031677.1	100	2006	1337	84	33	91.953	0.0
NW_025408615.1	100	2006	1337	84	33	91.953	0.0
NW_025408615.1	100	2006	1337	84	33	91.953	0.0
NW_025408615.1	100	2006	1337	84	33	91.953	0.0
NW_025408615.1	100	2006	1337	84	33	91.953	0.0
NW_025408615.1	100	2006	1337	84	33	91.953	0.0
NW_025408615.1	100	2001	1336	84	34	91.884	0.0
NW_025408615.1	100	2001	1336	85	33	91.884	0.0
NW_025408615.1	100	1650	1090	67	25	92.217	0.0
NW_025408615.1	100	156	132	14	8	85.714	2.26e-33
WOFQ01000223.1	100	2004	1339	93	27	91.775	0.0
PPHJ01000046.1	100	2002	1337	80	37	91.953	0.0
PPHJ01000046.1	100	1991	1335	82	37	91.816	0.0
JAAGWQ010000076.1	100	2002	1339	90	30	91.775	0.0
VYWZ01000226.1	100	2002	1336	86	32	91.884	0.0
JAJFAS010000217.1	100	2001	1336	85	33	91.884	0.0
JABEXW010000036.1	100	2001	1335	97	23	91.753	0.0
JAAOAO010000139.1	100	2001	1336	85	33	91.884	0.0
JAANBB010000831.1	100	2001	1336	80	37	91.948	0.0
PYIU01000012.1	100	1999	1339	87	33	91.775	0.0
PYIU01000012.1	100	1999	1339	87	33	91.775	0.0
PYIU01000012.1	100	1997	1337	89	31	91.764	0.0
JABFAI010000051.1	100	1993	1334	86	33	91.810	0.0
LXHY01000078.1	100	1986	1338	75	45	91.770	0.0
JABCQV010000022.1	100	1984	1349	86	41	91.396	0.0
JAGDVF010000026.1	100	1984	1336	81	40	91.695	0.0
JAGXTR010000017.1	100	1982	1334	83	38	91.684	0.0
JAAVUA010000034.1	100	1982	1332	87	34	91.672	0.0
JABFFB010000030.1	100	1982	1332	87	34	91.672	0.0
VTGD01000096.1	100	1980	1336	83	39	91.632	0.0
VTGD01000279.1	100	1980	1336	83	39	91.632	0.0
CP088260.1	100	1978	1335	82	40	91.627	0.0
CP088260.1	100	1978	1335	82	40	91.627	0.0
CP088260.1	100	1978	1335	82	40	91.627	0.0
CP088260.1	100	1978	1335	82	40	91.627	0.0
CP088260.1	100	1978	1335	82	40	91.627	0.0
CP088260.1	100	1978	1335	82	40	91.627	0.0
CP088260.1	100	1978	1335	82	40	91.627	0.0
CP088260.1	100	1978	1335	82	40	91.627	0.0
CP088260.1	100	1978	1335	82	40	91.627	0.0
CP088260.1	100	1978	1335	82	40	91.627	0.0
CP088260.1	100	1978	1335	82	40	91.627	0.0
CP088260.1	100	1978	1335	82	40	91.627	0.0
CP088260.1	100	1978	1335	82	40	91.627	0.0
CP088260.1	100	1978	1335	82	40	91.627	0.0
CP088260.1	100	1978	1335	82	40	91.627	0.0
CP088260.1	100	1978	1335	82	40	91.627	0.0
CP088260.1	100	1978	1335	82	40	91.627	0.0
CP088260.1	100	1978	1335	82	40	91.627	0.0
CP088260.1	100	1978	1335	82	40	91.627	0.0
CP088260.1	100	1978	1335	82	40	91.627	0.0
CP088260.1	100	1978	1335	82	40	91.627	0.0
CP088260.1	100	1978	1335	82	40	91.627	0.0
CP088260.1	100	1978	1335	82	40	91.627	0.0
CP088260.1	100	1978	1335	82	40	91.627	0.0
CP088260.1	100	1978	1335	82	40	91.627	0.0
CP088260.1	100	1978	1335	82	40	91.627	0.0
CP088260.1	100	1978	1335	82	40	91.627	0.0
CP088260.1	100	1978	1335	82	40	91.627	0.0
CP088260.1	100	1978	1335	82	40	91.627	0.0
CP088260.1	100	1978	1335	82	40	91.627	0.0
CP088260.1	100	1978	1335	82	40	91.627	0.0
CP088260.1	100	1978	1335	82	40	91.627	0.0
CP088260.1	100	1978	1335	82	40	91.627	0.0
CP088260.1	100	1978	1335	82	40	91.627	0.0
CP088260.1	100	1978	1335	82	40	91.627	0.0
CP088260.1	100	1978	1335	82	40	91.627	0.0
CP088260.1	100	1978	1335	82	40	91.627	0.0
CP088260.1	100	1978	1335	82	40	91.627	0.0
CP088260.1	100	1978	1335	82	40	91.627	0.0
CP088260.1	100	1978	1335	82	40	91.627	0.0
CP088260.1	100	1978	1335	82	40	91.627	0.0
CP088260.1	100	1978	1335	82	40	91.627	0.0
CP088260.1	100	1978	1335	82	40	91.627	0.0
CP088260.1	100	1978	1335	82	40	91.627	0.0
CP088260.1	100	1978	1335	82	40	91.627	0.0
CP088260.1	100	1978	1335	82	40	91.627	0.0
CP088260.1	100	1978	1335	82	40	91.627	0.0
CP088260.1	100	1978	1335	82	40	91.627	0.0
CP088260.1	100	1978	1335	82	40	91.627	0.0
CP088260.1	100	1978	1335	82	40	91.627	0.0
CP088260.1	100	1978	1335	82	40	91.627	0.0
CP088260.1	100	1978	1335	82	40	91.627	0.0
CP088260.1	100	1978	1335	82	40	91.627	0.0
CP088260.1	100	1978	1335	82	40	91.627	0.0
CP088260.1	100	1978	1335	82	40	91.627	0.0
CP088260.1	100	1978	1335	82	40	91.627	0.0
CP088260.1	100	1978	1335	82	40	91.627	0.0
CP088260.1	100	1978	1335	82	40	91.627	0.0
CP088260.1	100	1978	1335	82	40	91.627	0.0
CP088260.1	100	1978	1335	82	40	91.627	0.0
CP088260.1	100	1978	1335	82	40	91.627	0.0
CP088260.1	100	1978	1335	82	40	91.627	0.0
CP088260.1	100	1978	1335	82	40	91.627	0.0
CP088260.1	100	1978	1335	82	40	91.627	0.0
CP088260.1	100	1978	1335	82	40	91.627	0.0
CP088260.1	100	1978	1335	82	40	91.627	0.0
CP088260.1	100	1978	1335	82	40	91.627	0.0
CP088260.1	100	1978	1335	82	40	91.627	0.0
CP088260.1	100	1978	1335	82	40	91.627	0.0
CP088260.1	100	1978	1335	82	40	91.627	0.0
CP088260.1	100	1978	1335	82	40	91.627	0.0
CP088260.1	100	1978	1335	82	40	91.627	0.0
CP088260.1	100	1978	1335	82	40	91.627	0.0
CP088260.1	100	1978	1335	82	40	91.627	0.0
CP088260.1	100	1978	1335	82	40	91.627	0.0
CP088260.1	100	1978	1335	82	40	91.627	0.0
CP088260.1	100	1978	1335	82	40	91.627	0.0
CP088260.1	100	1978	1335	82	40	91.627	0.0
CP088260.1	100	1978	1335	82	40	91.627	0.0
CP088260.1	100	1978	1335	82	40	91.627	0.0
CP088260.1	100	1978	1335	82	40	91.627	0.0
CP088260.1	100	1978	1335	82	40	91.627	0.0
CP088260.1	100	1978	1335	82	40	91.627	0.0
CP088260.1	100	1978	1335	82	40	91.627	0.0
CP088260.1	100	1978	1335	82	40	91.627	0.0
CP088260.1	100	1978	1335	82	40	91.627	0.0
CP088260.1	100	1978	1335	82	40	91.627	0.0
CP088260.1	100	1978	1335	82	40	91.627	0.0
CP088260.1	100	1978	1335	82	40	91.627	0.0
CP088260.1	100	1978	1335	82	40	91.627	0.0
CP088260.1	100	1978	1335	82	40	91.627	0.0
CP088260.1	100	1978	1335	82	40	91.627	0.0
CP088260.1	100	1978	1335	82	40	91.627	0.0
CP088260.1	100	1978	1335	82	40	91.627	0.0
CP088260.1	100	1978	1335	82	40	91.627	0.0
CP088260.1	100	1978	1335	82	40	91.627	0.0
CP088260.1	100	1978	1335	82	40	91.627	0.0
CP088260.1	100	1978	1335	82	40	91.627	0.0
CP088260.1	100	1978	1335	82	40	91.627	0.0
CP088260.1	100	1978	1335	82	40	91.627	0.0
CP088260.1	100	1978	1335	82	40	91.627	0.0
CP088260.1	100	1978	1335	82	40	91.627	0.0
CP088260.1	100	1978	1335	82	40	91.627	0.0
CP088260.1	100	1978	1335	82	40	91.627	0.0
CP088260.1	100	1978	1335	82	40	91.627	0.0
CP088260.1	100	1978	1335	82	40	91.627	0.0
CP088260.1	100	1978	1335	82	40	91.627	0.0
CP088260.1	100	1978	1335	82	40	91.627	0.0
CP088260.1	100	1978	1335	82	40	91.627	0.0
CP088260.1	100	1978	1335	82	40	91.627	0.0
CP088260.1	100	1978	1335	82	40	91.627	0.0
CP088260.1	100	1978	1335	82	40	91.627	0.0
CP088260.1	100	1978	1335	82	40	91.627	0.0
CP088260.1	100	1978	1335	82	40	91.627	0.0
CP088260.1	100	1978	1335	82	40	91.627	0.0
CP088260.1	100	1978	1335	82	40	91.627	0.0
CP088260.1	100	1978	1335	82	40	91.627	0.0
CP088260.1	100	1978	1335	82	40	91.627	0.0
CP088260.1	100	1978	1335	82	40	91.627	0.0
CP088260.1	100	1978	1335	82	40	91.627	0.0
CP088260.1	100	1978	1335	82	40	91.627	0.0
CP088260.1	100	1978	1335	82	40	91.627	0.0
CP088260.1	100	1978	1335	82	40	91.627	0.0
CP088260.1	100	1978	1335	82	40	91.627	0.0
CP088260.1	100	1978	1335	82	40	91.627	0.0
CP088260.1	100	1978	1335	82	40	91.627	0.0
CP088260.1	100	1978	1335	82	40	91.627	0.0
CP088260.1	100	1978	1335	82	40	91.627	0.0
CP088260.1	100	1978	1335	82	40	91.627	0.0
CP088260.1	100	1978	1335	82	40	91.627	0.0
CP088260.1	100	1978	1335	82	40	91.627	0.0
CP088260.1	100	1978	1335	82	40	91.627	0.0
CP088260.1	100	1978	1335	82	40	91.627	0.0
CP088260.1	100	1978	1335	82	40	91.627	0.0
CP088260.1	100	1978	1335	82	40	91.627	0.0
CP088260.1	100	1978	1335	82	40	91.627	0.0
CP088260.1	100	1978	1335	82	40	91.627	0.0
CP088260.1	100	1978	1335	82	40	91.627	0.0
CP088260.1	100	1978	1335	82	40	91.627	0.0
CP088260.1	100	1978	1335	82	40	91.627	0.0
CP088260.1	100	1978	1335	82	40	91.627	0.0
CP088260.1	100	1978	1335	82	40	91.627	0.0
CP088260.1	100	1978	1335	82	40	91.627	0.0
CP088260.1	100	1978	1335	82	40	91.627	0.0
CP088260.1	100	1978	1335	82	40	91.627	0.0
CP088260.1	100	1978	1335	82	40	91.627	0.0
CP088260.1	100	1978	1335	82	40	91.627	0.0
CP088260.1	100	1978	1335	82	40	91.627	0.0
CP088260.1	100	1978	1335	82	40	91.627	0.0
CP088260.1	100	1978	1335	82	40	91.627	0.0
CP088260.1	100	1978	1335	82	40	91.627	0.0
CP088260.1	100	1978	1335	82	40	91.627	0.0
CP088260.1	100	1978	1335	82	40	91.627	0.0
CP088260.1	100	1978	1335	82	40	91.627	0.0
CP088260.1	100	1978	1335	82	40	91.627	0.0
CP088260.1	100	1978	1335	82	40	91.627	0.0
CP088260.1	100	1978	1335	82	40	91.627	0.0
CP088260.1	100	1978	1335	82	40	91.627	0.0
CP088260.1	100	1978	1335	82	40	91.627	0.0
CP088260.1	100	1978	1335	82	40	91.627	0.0
CP088260.1	100	1978	1335	82	40	91.627	0.0
CP088260.1	100	1978	1335	82	40	91.627	0.0
CP088260.1	100	1978	1335	82	40	91.627	0.0
CP088260.1	100	1978	1335	82	40	91.627	0.0
CP088260.1	100	1978	1335	82	40	91.627	0.0
CP088260.1	100	1978	1335	82	40	91.627	0.0
CP088260.1	100	1978	1335	82	40	91.627	0.0
CP088260.1	100	1978	1335	82	40	91.627	0.0
CP088260.1	100	1978	1335	82	40	91.627	0.0
CP088260.1	100	1978	1335	82	40	91.627	0.0
CP088260.1	100	1978	1335	82	40	91.627	0.0
CP088260.1	100	1978	1335	82	40	91.627	0.0
CP088260.1	100	1978	1335	82	40	91.627	0.0
CP088260.1	100	1978	1335	82	40	91.627	0.0
CP088260.1	100	1978	1335	82	40	91.627	0.0
CP088260.1	100	1978	1335	82	40	91.627	0.0
CP088260.1	100	1978	1335	82	40	91.627	0.0
CP088260.1	100	1978	1335	82	40	91.627	0.0
CP088260.1	100	1978	1335	82	40	91.627	0.0
CP088260.1	100	1978	1335	82	40	91.627	0.0
JAHVYB010000441.1	100	1978	1337	83	40	91.575	0.0
JAACIZ010000019.1	100	1978	1334	84	38	91.621	0.0
JAGDVJ010000033.1	100	1978	1335	82	40	91.627	0.0
JAGDUS010000087.1	100	1978	1335	82	40	91.627	0.0
CP064749.1	100	1978	1335	82	40	91.627	0.0
CP064749.1	100	1978	1335	82	40	91.627	0.0
JAGDUV010000066.1	100	1978	1335	82	40	91.627	0.0
JAGDVB010000022.1	100	1978	1335	82	40	91.627	0.0
JABCJW010000060.1	100	1978	1331	91	31	91.604	0.0
DS231680.1	100	1978	1335	82	40	91.627	0.0
DS231680.1	100	1408	874	42	11	94.283	0.0
CM000577.1	100	1978	1335	82	40	91.627	0.0
CM000577.1	100	1978	1335	82	40	91.627	0.0
CM000577.1	100	1978	1335	82	40	91.627	0.0
CM000577.1	100	1978	1335	82	40	91.627	0.0
CM000577.1	100	1973	1334	83	40	91.558	0.0
CM000577.1	100	1921	1307	81	42	91.399	0.0
CM000577.1	100	1897	1300	85	41	91.164	0.0
CM000577.1	100	1249	928	86	32	88.719	0.0
CM000577.1	100	183	176	26	10	83.019	1.04e-41
NW_001837910.1	100	1978	1335	82	40	91.627	0.0
NW_001837910.1	100	1408	874	42	11	94.283	0.0
NC_026477.1	100	1978	1335	82	40	91.627	0.0
NC_026477.1	100	1978	1335	82	40	91.627	0.0
NC_026477.1	100	1978	1335	82	40	91.627	0.0
NC_026477.1	100	1978	1335	82	40	91.627	0.0
NC_026477.1	100	1973	1334	83	40	91.558	0.0
NC_026477.1	100	1921	1307	81	42	91.399	0.0
NC_026477.1	100	1897	1300	85	41	91.164	0.0
NC_026477.1	100	1249	928	86	32	88.719	0.0
NC_026477.1	100	183	176	26	10	83.019	1.04e-41
JAKZGU010000338.1	100	1975	1334	85	38	91.558	0.0
JALNIO010000759.1	100	1975	1339	81	43	91.524	0.0
JABFFJ010000033.1	100	1975	1334	95	30	91.432	0.0
JAHVYC010000325.1	100	1973	1335	87	37	91.501	0.0
JABSSZ010000023.1	100	1973	1330	92	31	91.535	0.0
JABFMM010000004.1	100	1971	1330	90	33	91.535	0.0
NAGG01000016.1	100	1969	1336	86	39	91.444	0.0
JAADJG010000015.1	100	1967	1329	92	32	91.466	0.0
JAHARR010000407.1	100	1965	1329	91	33	91.466	0.0
JAHREO010000004.1	100	1965	1329	91	33	91.466	0.0
JAHREO010000004.1	100	1965	1329	91	33	91.466	0.0
JAHXZK010000037.1	100	1958	1331	88	38	91.352	0.0
QUZG01000137.1	100	1958	1339	92	38	91.150	0.0
JAAVUH010000037.1	100	1956	1331	87	39	91.352	0.0
JAHKNS010000003.1	100	1956	1333	83	43	91.364	0.0
VTGC01000106.1	100	1956	1330	89	37	91.346	0.0
VTGC01000106.1	100	1956	1330	89	37	91.346	0.0
JAALXK010000102.1	100	1951	1326	96	31	91.259	0.0
JAAVUE010000028.1	100	1951	1330	88	39	91.283	0.0
JAAVUF010000002.1	100	1951	1331	86	41	91.289	0.0
JAFFKB010000121.1	100	1951	1330	88	39	91.283	0.0
JAFFKB010000042.1	100	1951	1330	88	39	91.283	0.0
JAFFKB010000042.1	100	1951	1330	88	39	91.283	0.0
VTGB01000077.1	100	1951	1329	90	37	91.277	0.0
VTGB01000077.1	100	1951	1329	90	37	91.277	0.0
VTGE01000112.1	100	1951	1329	90	37	91.277	0.0
VTGE01000112.1	100	1951	1329	90	37	91.277	0.0
JAACJA010000003.1	100	1947	1332	90	39	91.170	0.0
MAEC01000005.1	81	1945	1131	34	4	96.749	0.0
JABCJU010000095.1	100	1943	1328	89	39	91.209	0.0
VTGA01000089.1	100	1941	1330	92	38	91.096	0.0
JALHBW010000173.1	100	1941	1338	97	37	90.897	0.0
JALHAH010000005.1	100	1940	1351	84	53	90.793	0.0
JALHAH010000005.1	100	1940	1351	84	53	90.793	0.0
JAANBC010000817.1	100	1940	1340	86	47	90.971	0.0
JAJFPB010000002.1	100	1940	1352	82	55	90.799	0.0
JAJFPB010000002.1	100	1919	1350	84	57	90.543	0.0
JAJFPB010000002.1	100	1749	1342	91	85	88.406	0.0
PXOD01000347.1	100	1940	1351	84	53	90.793	0.0
PXOD01000347.1	100	276	153	2	0	98.710	1.66e-69
CP085827.1	100	1940	1333	90	41	91.052	0.0
CP085827.1	100	1879	1193	69	15	93.422	0.0
QUZD01000067.1	100	1936	1336	95	39	90.884	0.0
JAATNT010000122.1	100	1934	1328	89	41	91.084	0.0
JABFER010000084.1	100	1934	1327	91	39	91.078	0.0
JALHCB010000118.1	100	1917	1330	91	44	90.785	0.0
JPHH03000067.1	100	1917	1330	91	44	90.785	0.0
JPHH03000067.1	100	1917	1330	91	44	90.785	0.0
JPHH03000067.1	100	1917	1330	91	44	90.785	0.0
JPHH03000067.1	100	1917	1330	91	44	90.785	0.0
LDPL01000039.1	100	1916	1175	54	12	94.682	0.0
LDPL01000039.1	100	448	342	25	20	88.372	3.33e-121
JALAIL010000532.1	100	1912	1324	107	30	90.623	0.0
LN649232.1	100	1912	1322	91	42	90.859	0.0
LN649232.1	100	1912	1322	91	42	90.859	0.0
LN649232.1	100	1912	1322	91	42	90.859	0.0
LN649232.1	100	1912	1322	91	42	90.859	0.0
LN649232.1	100	1912	1322	91	42	90.859	0.0
LN649232.1	100	1912	1322	91	42	90.859	0.0
LN649232.1	100	1912	1322	91	42	90.859	0.0
LN649232.1	100	1912	1322	91	42	90.859	0.0
LN649232.1	100	1912	1322	91	42	90.859	0.0
LN649232.1	100	1912	1322	91	42	90.859	0.0
LN649232.1	100	1912	1322	91	42	90.859	0.0
LN649232.1	100	1912	1322	91	42	90.859	0.0
LN649232.1	100	1912	1322	91	42	90.859	0.0
LN649232.1	100	1912	1322	91	42	90.859	0.0
LN649232.1	100	1912	1322	91	42	90.859	0.0
LN649232.1	100	1912	1322	91	42	90.859	0.0
LN649232.1	100	1912	1322	91	42	90.859	0.0
LN649232.1	100	1912	1322	91	42	90.859	0.0
LN649232.1	100	1912	1322	91	42	90.859	0.0
LN649232.1	100	1912	1322	91	42	90.859	0.0
LN649232.1	100	1912	1322	91	42	90.859	0.0
LN649232.1	100	1912	1322	91	42	90.859	0.0
LN649232.1	100	1912	1322	91	42	90.859	0.0
LN649232.1	100	1912	1322	91	42	90.859	0.0
LN649232.1	100	1912	1322	91	42	90.859	0.0
LN649232.1	100	1912	1322	91	42	90.859	0.0
LN649232.1	100	1912	1322	91	42	90.859	0.0
LN649232.1	100	1912	1322	91	42	90.859	0.0
LN649232.1	100	1912	1322	91	42	90.859	0.0
LN649232.1	100	1912	1322	91	42	90.859	0.0
LN649232.1	100	1912	1322	91	42	90.859	0.0
LN649232.1	100	1912	1322	91	42	90.859	0.0
LN649232.1	100	1912	1322	91	42	90.859	0.0
LN649232.1	100	1912	1322	91	42	90.859	0.0
LN649232.1	100	1912	1322	91	42	90.859	0.0
LN649232.1	100	1912	1322	91	42	90.859	0.0
LN649232.1	100	1912	1322	91	42	90.859	0.0
LN649232.1	100	1912	1322	91	42	90.859	0.0
LN649232.1	100	1912	1322	91	42	90.859	0.0
LN649232.1	100	1912	1322	91	42	90.859	0.0
LN649232.1	100	1912	1322	91	42	90.859	0.0
LN649232.1	100	1912	1322	91	42	90.859	0.0
LN649232.1	100	1912	1322	91	42	90.859	0.0
LN649232.1	100	1912	1322	91	42	90.859	0.0
LN649232.1	100	1912	1322	91	42	90.859	0.0
LN649232.1	100	1912	1322	91	42	90.859	0.0
LN649232.1	100	1912	1322	91	42	90.859	0.0
LN649232.1	100	1912	1322	91	42	90.859	0.0
LN649232.1	100	1912	1322	91	42	90.859	0.0
LN649232.1	100	1912	1322	91	42	90.859	0.0
LN649232.1	100	1912	1322	91	42	90.859	0.0
LN649232.1	100	1912	1322	91	42	90.859	0.0
LN649232.1	100	1912	1322	91	42	90.859	0.0
LN649232.1	100	1912	1322	91	42	90.859	0.0
LN649232.1	100	1912	1322	91	42	90.859	0.0
LN649232.1	100	1912	1322	91	42	90.859	0.0
LN649232.1	100	1912	1322	91	42	90.859	0.0
LN649232.1	100	1912	1322	91	42	90.859	0.0
LN649232.1	100	1912	1322	91	42	90.859	0.0
LN649232.1	100	1912	1322	91	42	90.859	0.0
LN649232.1	100	1912	1322	91	42	90.859	0.0
LN649232.1	100	1912	1322	91	42	90.859	0.0
LN649232.1	100	1912	1322	91	42	90.859	0.0
LN649232.1	100	1912	1322	91	42	90.859	0.0
LN649232.1	100	1912	1322	91	42	90.859	0.0
LN649232.1	100	1912	1322	91	42	90.859	0.0
LN649232.1	100	1912	1322	91	42	90.859	0.0
LN649232.1	100	1912	1322	91	42	90.859	0.0
LN649232.1	100	1912	1322	91	42	90.859	0.0
LN649232.1	100	1912	1322	91	42	90.859	0.0
LN649232.1	100	1912	1322	91	42	90.859	0.0
LN649232.1	100	1912	1322	91	42	90.859	0.0
LN649232.1	100	1912	1322	91	42	90.859	0.0
LN649232.1	100	1912	1322	91	42	90.859	0.0
LN649232.1	100	1912	1322	91	42	90.859	0.0
LN649232.1	100	1912	1322	91	42	90.859	0.0
LN649232.1	100	1912	1322	91	42	90.859	0.0
LN649232.1	100	1912	1322	91	42	90.859	0.0
LN649232.1	100	1912	1322	91	42	90.859	0.0
LN649232.1	100	1912	1322	91	42	90.859	0.0
LN649232.1	100	1912	1322	91	42	90.859	0.0
LN649232.1	100	1912	1322	91	42	90.859	0.0
LN649232.1	100	1912	1322	91	42	90.859	0.0
LN649232.1	100	1912	1322	91	42	90.859	0.0
LN649232.1	100	1912	1322	91	42	90.859	0.0
LN649232.1	100	1912	1322	91	42	90.859	0.0
LN649232.1	100	1912	1322	91	42	90.859	0.0
LN649232.1	100	1912	1322	91	42	90.859	0.0
LN649232.1	100	1912	1322	91	42	90.859	0.0
LN649232.1	100	1912	1322	91	42	90.859	0.0
LN649232.1	100	1912	1322	91	42	90.859	0.0
LN649232.1	100	1912	1322	91	42	90.859	0.0
LN649232.1	100	1912	1322	91	42	90.859	0.0
LN649232.1	100	1912	1322	91	42	90.859	0.0
LN649232.1	100	1912	1322	91	42	90.859	0.0
LN649232.1	100	1912	1322	91	42	90.859	0.0
LN649232.1	100	1912	1322	91	42	90.859	0.0
LN649232.1	100	1912	1322	91	42	90.859	0.0
LN649232.1	100	1912	1322	91	42	90.859	0.0
LN649232.1	100	1912	1322	91	42	90.859	0.0
LN649232.1	100	1912	1322	91	42	90.859	0.0
LN649232.1	100	1912	1322	91	42	90.859	0.0
LN649232.1	100	1912	1322	91	42	90.859	0.0
LN649232.1	100	1912	1322	91	42	90.859	0.0
LN649232.1	100	1912	1322	91	42	90.859	0.0
LN649232.1	100	1912	1322	91	42	90.859	0.0
LN649232.1	100	1912	1322	91	42	90.859	0.0
LN649232.1	100	1912	1322	91	42	90.859	0.0
LN649232.1	100	1912	1322	91	42	90.859	0.0
LN649232.1	100	1912	1322	91	42	90.859	0.0
LN649232.1	100	1912	1322	91	42	90.859	0.0
LN649232.1	100	1912	1322	91	42	90.859	0.0
LN649232.1	100	1912	1322	91	42	90.859	0.0
LN649232.1	100	1912	1322	91	42	90.859	0.0
LN649232.1	100	1912	1322	91	42	90.859	0.0
LN649232.1	100	1912	1322	91	42	90.859	0.0
LN649232.1	100	1912	1322	91	42	90.859	0.0
LN649232.1	100	1912	1322	91	42	90.859	0.0
LN649232.1	100	1912	1322	91	42	90.859	0.0
LN649232.1	100	1912	1322	91	42	90.859	0.0
LN649232.1	100	1912	1322	91	42	90.859	0.0
LN649232.1	100	1912	1322	91	42	90.859	0.0
LN649232.1	100	1912	1322	91	42	90.859	0.0
LN649232.1	100	1912	1322	91	42	90.859	0.0
LN649232.1	100	1912	1322	91	42	90.859	0.0
LN649232.1	100	1912	1322	91	42	90.859	0.0
LN649232.1	100	1912	1322	91	42	90.859	0.0
LN649232.1	100	1912	1322	91	42	90.859	0.0
LN649232.1	100	1912	1322	91	42	90.859	0.0
LN649232.1	100	1912	1322	91	42	90.859	0.0
LN649232.1	100	1912	1322	91	42	90.859	0.0
LN649232.1	100	1912	1322	91	42	90.859	0.0
LN649232.1	100	1912	1322	91	42	90.859	0.0
LN649232.1	100	1912	1322	91	42	90.859	0.0
LN649232.1	100	1912	1322	91	42	90.859	0.0
LN649232.1	100	1912	1322	91	42	90.859	0.0
LN649232.1	100	1912	1322	91	42	90.859	0.0
LN649232.1	100	1912	1322	91	42	90.859	0.0
LN649232.1	100	1912	1322	91	42	90.859	0.0
JAAOAN010000111.1	100	1912	1235	76	19	92.857	0.0
JAAOAN010000111.1	100	217	121	2	0	98.374	1.02e-51
CAJVRK010000006.1	100	1912	1344	93	49	90.444	0.0
NC_038015.1	100	1912	1322	91	42	90.859	0.0
NC_038015.1	100	1912	1322	91	42	90.859	0.0
NC_038015.1	100	1912	1322	91	42	90.859	0.0
NC_038015.1	100	1912	1322	91	42	90.859	0.0
NC_038015.1	100	1912	1322	91	42	90.859	0.0
NC_038015.1	100	1912	1322	91	42	90.859	0.0
NC_038015.1	100	1912	1322	91	42	90.859	0.0
NC_038015.1	100	1912	1322	91	42	90.859	0.0
NC_038015.1	100	1912	1322	91	42	90.859	0.0
NC_038015.1	100	1912	1322	91	42	90.859	0.0
NC_038015.1	100	1912	1322	91	42	90.859	0.0
NC_038015.1	100	1912	1322	91	42	90.859	0.0
NC_038015.1	100	1912	1322	91	42	90.859	0.0
NC_038015.1	100	1912	1322	91	42	90.859	0.0
NC_038015.1	100	1912	1322	91	42	90.859	0.0
NC_038015.1	100	1912	1322	91	42	90.859	0.0
NC_038015.1	100	1912	1322	91	42	90.859	0.0
NC_038015.1	100	1912	1322	91	42	90.859	0.0
NC_038015.1	100	1912	1322	91	42	90.859	0.0
NC_038015.1	100	1912	1322	91	42	90.859	0.0
NC_038015.1	100	1912	1322	91	42	90.859	0.0
NC_038015.1	100	1912	1322	91	42	90.859	0.0
NC_038015.1	100	1912	1322	91	42	90.859	0.0
NC_038015.1	100	1912	1322	91	42	90.859	0.0
NC_038015.1	100	1912	1322	91	42	90.859	0.0
NC_038015.1	100	1912	1322	91	42	90.859	0.0
NC_038015.1	100	1912	1322	91	42	90.859	0.0
NC_038015.1	100	1912	1322	91	42	90.859	0.0
NC_038015.1	100	1912	1322	91	42	90.859	0.0
NC_038015.1	100	1912	1322	91	42	90.859	0.0
NC_038015.1	100	1912	1322	91	42	90.859	0.0
NC_038015.1	100	1912	1322	91	42	90.859	0.0
NC_038015.1	100	1912	1322	91	42	90.859	0.0
NC_038015.1	100	1912	1322	91	42	90.859	0.0
NC_038015.1	100	1912	1322	91	42	90.859	0.0
NC_038015.1	100	1912	1322	91	42	90.859	0.0
NC_038015.1	100	1912	1322	91	42	90.859	0.0
NC_038015.1	100	1912	1322	91	42	90.859	0.0
NC_038015.1	100	1912	1322	91	42	90.859	0.0
NC_038015.1	100	1912	1322	91	42	90.859	0.0
NC_038015.1	100	1912	1322	91	42	90.859	0.0
NC_038015.1	100	1912	1322	91	42	90.859	0.0
NC_038015.1	100	1912	1322	91	42	90.859	0.0
NC_038015.1	100	1912	1322	91	42	90.859	0.0
NC_038015.1	100	1912	1322	91	42	90.859	0.0
NC_038015.1	100	1912	1322	91	42	90.859	0.0
NC_038015.1	100	1912	1322	91	42	90.859	0.0
NC_038015.1	100	1912	1322	91	42	90.859	0.0
NC_038015.1	100	1912	1322	91	42	90.859	0.0
NC_038015.1	100	1912	1322	91	42	90.859	0.0
NC_038015.1	100	1912	1322	91	42	90.859	0.0
NC_038015.1	100	1912	1322	91	42	90.859	0.0
NC_038015.1	100	1912	1322	91	42	90.859	0.0
NC_038015.1	100	1912	1322	91	42	90.859	0.0
NC_038015.1	100	1912	1322	91	42	90.859	0.0
NC_038015.1	100	1912	1322	91	42	90.859	0.0
NC_038015.1	100	1912	1322	91	42	90.859	0.0
NC_038015.1	100	1912	1322	91	42	90.859	0.0
NC_038015.1	100	1912	1322	91	42	90.859	0.0
NC_038015.1	100	1912	1322	91	42	90.859	0.0
NC_038015.1	100	1912	1322	91	42	90.859	0.0
NC_038015.1	100	1912	1322	91	42	90.859	0.0
NC_038015.1	100	1912	1322	91	42	90.859	0.0
NC_038015.1	100	1912	1322	91	42	90.859	0.0
NC_038015.1	100	1912	1322	91	42	90.859	0.0
NC_038015.1	100	1912	1322	91	42	90.859	0.0
NC_038015.1	100	1912	1322	91	42	90.859	0.0
NC_038015.1	100	1912	1322	91	42	90.859	0.0
NC_038015.1	100	1912	1322	91	42	90.859	0.0
NC_038015.1	100	1912	1322	91	42	90.859	0.0
NC_038015.1	100	1912	1322	91	42	90.859	0.0
NC_038015.1	100	1912	1322	91	42	90.859	0.0
NC_038015.1	100	1912	1322	91	42	90.859	0.0
NC_038015.1	100	1912	1322	91	42	90.859	0.0
NC_038015.1	100	1912	1322	91	42	90.859	0.0
NC_038015.1	100	1912	1322	91	42	90.859	0.0
NC_038015.1	100	1912	1322	91	42	90.859	0.0
NC_038015.1	100	1912	1322	91	42	90.859	0.0
NC_038015.1	100	1912	1322	91	42	90.859	0.0
NC_038015.1	100	1912	1322	91	42	90.859	0.0
NC_038015.1	100	1912	1322	91	42	90.859	0.0
NC_038015.1	100	1912	1322	91	42	90.859	0.0
NC_038015.1	100	1912	1322	91	42	90.859	0.0
NC_038015.1	100	1912	1322	91	42	90.859	0.0
NC_038015.1	100	1912	1322	91	42	90.859	0.0
NC_038015.1	100	1912	1322	91	42	90.859	0.0
NC_038015.1	100	1912	1322	91	42	90.859	0.0
NC_038015.1	100	1912	1322	91	42	90.859	0.0
NC_038015.1	100	1912	1322	91	42	90.859	0.0
NC_038015.1	100	1912	1322	91	42	90.859	0.0
NC_038015.1	100	1912	1322	91	42	90.859	0.0
NC_038015.1	100	1912	1322	91	42	90.859	0.0
NC_038015.1	100	1912	1322	91	42	90.859	0.0
NC_038015.1	100	1912	1322	91	42	90.859	0.0
NC_038015.1	100	1912	1322	91	42	90.859	0.0
NC_038015.1	100	1912	1322	91	42	90.859	0.0
NC_038015.1	100	1912	1322	91	42	90.859	0.0
NC_038015.1	100	1912	1322	91	42	90.859	0.0
NC_038015.1	100	1912	1322	91	42	90.859	0.0
NC_038015.1	100	1912	1322	91	42	90.859	0.0
NC_038015.1	100	1912	1322	91	42	90.859	0.0
NC_038015.1	100	1912	1322	91	42	90.859	0.0
NC_038015.1	100	1912	1322	91	42	90.859	0.0
NC_038015.1	100	1912	1322	91	42	90.859	0.0
NC_038015.1	100	1912	1322	91	42	90.859	0.0
NC_038015.1	100	1912	1322	91	42	90.859	0.0
NC_038015.1	100	1912	1322	91	42	90.859	0.0
NC_038015.1	100	1912	1322	91	42	90.859	0.0
NC_038015.1	100	1912	1322	91	42	90.859	0.0
NC_038015.1	100	1912	1322	91	42	90.859	0.0
NC_038015.1	100	1912	1322	91	42	90.859	0.0
NC_038015.1	100	1912	1322	91	42	90.859	0.0
NC_038015.1	100	1912	1322	91	42	90.859	0.0
NC_038015.1	100	1912	1322	91	42	90.859	0.0
NC_038015.1	100	1912	1322	91	42	90.859	0.0
NC_038015.1	100	1912	1322	91	42	90.859	0.0
NC_038015.1	100	1912	1322	91	42	90.859	0.0
NC_038015.1	100	1912	1322	91	42	90.859	0.0
NC_038015.1	100	1912	1322	91	42	90.859	0.0
NC_038015.1	100	1912	1322	91	42	90.859	0.0
NC_038015.1	100	1912	1322	91	42	90.859	0.0
NC_038015.1	100	1912	1322	91	42	90.859	0.0
NC_038015.1	100	1912	1322	91	42	90.859	0.0
NC_038015.1	100	1912	1322	91	42	90.859	0.0
NC_038015.1	100	1912	1322	91	42	90.859	0.0
NC_038015.1	100	1912	1322	91	42	90.859	0.0
NC_038015.1	100	1912	1322	91	42	90.859	0.0
NC_038015.1	100	1912	1322	91	42	90.859	0.0
NC_038015.1	100	1912	1322	91	42	90.859	0.0
NC_038015.1	100	1912	1322	91	42	90.859	0.0
NC_038015.1	100	1912	1322	91	42	90.859	0.0
NC_038015.1	100	1912	1322	91	42	90.859	0.0
NC_038015.1	100	1912	1322	91	42	90.859	0.0
NC_038015.1	100	1912	1322	91	42	90.859	0.0
NC_038015.1	100	1912	1322	91	42	90.859	0.0
NC_038015.1	100	1912	1322	91	42	90.859	0.0
NC_038015.1	100	1912	1322	91	42	90.859	0.0
NC_038015.1	100	1912	1322	91	42	90.859	0.0
NC_038015.1	100	1912	1322	91	42	90.859	0.0
CM033788.1	100	1905	1321	90	44	90.790	0.0
CM033788.1	100	1903	1318	94	40	90.771	0.0
CM033788.1	100	1903	1320	90	44	90.784	0.0
CM033788.1	100	1893	1318	94	42	90.646	0.0
CM033788.1	100	1890	1319	89	47	90.653	0.0
CM033788.1	100	1781	1302	85	67	89.546	0.0
CM033788.1	100	1555	1278	98	96	86.821	0.0
CM033788.1	100	747	708	73	63	83.886	0.0
CM033788.1	100	689	411	9	8	96.028	0.0
CM033788.1	100	169	116	11	1	90.625	2.91e-37
NC_058402.1	100	1905	1321	90	44	90.790	0.0
NC_058402.1	100	1903	1318	94	40	90.771	0.0
NC_058402.1	100	1903	1320	90	44	90.784	0.0
NC_058402.1	100	1893	1318	94	42	90.646	0.0
NC_058402.1	100	1890	1319	89	47	90.653	0.0
NC_058402.1	100	1781	1302	85	67	89.546	0.0
NC_058402.1	100	1555	1278	98	96	86.821	0.0
NC_058402.1	100	747	708	73	63	83.886	0.0
NC_058402.1	100	689	411	9	8	96.028	0.0
NC_058402.1	100	169	116	11	1	90.625	2.91e-37
WOUF01000012.1	100	1903	1320	90	44	90.784	0.0
WOUF01000012.1	100	1903	1319	93	41	90.778	0.0
WOUF01000012.1	100	1903	1318	94	40	90.771	0.0
WOUF01000012.1	100	1895	1317	93	42	90.702	0.0
WOUF01000012.1	100	1893	1317	91	44	90.702	0.0
WOUF01000012.1	100	1890	1319	89	47	90.653	0.0
WOUF01000012.1	100	1890	1317	93	43	90.640	0.0
WOUF01000012.1	100	1890	1316	94	42	90.634	0.0
WOUF01000012.1	100	1888	1318	89	47	90.646	0.0
WOUF01000012.1	100	1886	1319	90	47	90.591	0.0
WOUF01000012.1	100	1882	1315	94	43	90.565	0.0
WOUF01000012.1	100	1881	1317	87	50	90.578	0.0
WOUF01000012.1	100	1881	1316	90	47	90.571	0.0
WOUF01000012.1	100	1877	1315	93	45	90.502	0.0
WOUF01000012.1	100	1432	1041	64	55	89.741	0.0
WOUF01000012.1	100	1299	977	88	39	88.496	0.0
WOUF01000012.1	100	508	284	3	1	98.611	1.51e-139
WOUF01000012.1	100	115	82	5	4	90.110	3.84e-21
JAHREC010000062.1	100	1903	1333	99	42	90.434	0.0
JAHREC010000062.1	100	1901	1331	101	40	90.421	0.0
JAHREC010000062.1	100	1901	1332	99	42	90.428	0.0
JAHREC010000062.1	100	1888	1329	102	41	90.285	0.0
JAHREC010000062.1	100	1888	1330	99	44	90.292	0.0
JAHREC010000062.1	100	1875	1327	102	43	90.149	0.0
NW_025408665.1	100	1903	1320	90	44	90.784	0.0
NW_025408665.1	100	1903	1319	93	41	90.778	0.0
NW_025408665.1	100	1903	1318	94	40	90.771	0.0
NW_025408665.1	100	1895	1317	93	42	90.702	0.0
NW_025408665.1	100	1893	1317	91	44	90.702	0.0
NW_025408665.1	100	1890	1319	89	47	90.653	0.0
NW_025408665.1	100	1890	1317	93	43	90.640	0.0
NW_025408665.1	100	1890	1316	94	42	90.634	0.0
NW_025408665.1	100	1888	1318	89	47	90.646	0.0
NW_025408665.1	100	1886	1319	90	47	90.591	0.0
NW_025408665.1	100	1882	1315	94	43	90.565	0.0
NW_025408665.1	100	1881	1317	87	50	90.578	0.0
NW_025408665.1	100	1881	1316	90	47	90.571	0.0
NW_025408665.1	100	1877	1315	93	45	90.502	0.0
NW_025408665.1	100	1432	1041	64	55	89.741	0.0
NW_025408665.1	100	1299	977	88	39	88.496	0.0
NW_025408665.1	100	508	284	3	1	98.611	1.51e-139
NW_025408665.1	100	115	82	5	4	90.110	3.84e-21
JALHBZ010000003.1	100	1901	1333	97	44	90.434	0.0
JAAQRI010000051.1	99	1897	1246	77	26	92.365	0.0
JAAQRI010000051.1	99	113	83	6	4	89.247	1.38e-20
NW_023501247.1	99	1897	1246	77	26	92.365	0.0
NW_023501247.1	99	113	83	6	4	89.247	1.38e-20
RZGP01000011.1	100	1892	1345	93	54	90.147	0.0
RZGP01000011.1	100	1892	1345	93	54	90.147	0.0
RZGP01000011.1	100	1881	1344	93	56	90.020	0.0
RZGP01000011.1	100	732	1127	108	206	78.210	0.0
RZGP01000005.1	100	1892	1345	93	54	90.147	0.0
RZGP01000005.1	100	1886	1345	93	55	90.087	0.0
RZGP01000005.1	100	1557	1316	100	109	86.295	0.0
RZGP01000012.1	100	1892	1345	93	54	90.147	0.0
RZGP01000012.1	100	1892	1344	95	52	90.141	0.0
RZGP01000012.1	100	1892	1344	95	52	90.141	0.0
RZGP01000012.1	100	1892	1345	93	54	90.147	0.0
RZGP01000012.1	100	1892	1345	93	54	90.147	0.0
RZGP01000012.1	100	1892	1345	93	54	90.147	0.0
RZGP01000012.1	100	1808	1337	95	67	89.193	0.0
WBSA01000020.1	100	1892	1322	109	32	90.362	0.0
QEPE01000006.1	100	1890	1326	94	46	90.450	0.0
QEPE01000006.1	100	1890	1326	94	46	90.450	0.0
QEPE01000006.1	100	1890	1326	94	46	90.450	0.0
QEPE01000006.1	100	1890	1326	94	46	90.450	0.0
QEPE01000006.1	100	1890	1326	94	46	90.450	0.0
QEPE01000006.1	100	1882	1325	94	47	90.382	0.0
QEPE01000006.1	100	1862	1321	95	49	90.171	0.0
JPIJ02000044.1	100	1890	1326	94	46	90.450	0.0
JPIJ02000044.1	100	1890	1326	94	46	90.450	0.0
JPIJ02000043.1	100	1890	1326	94	46	90.450	0.0
JPIJ02000043.1	100	1890	1326	94	46	90.450	0.0
JPIJ02000043.1	100	1847	1317	97	49	90.021	0.0
JPIJ02000042.1	100	1890	1326	94	46	90.450	0.0
JPIJ02000042.1	100	1890	1326	94	46	90.450	0.0
JPIJ02000041.1	100	1890	1326	94	46	90.450	0.0
JPIJ02000041.1	100	1890	1326	94	46	90.450	0.0
JPIJ02000041.1	100	1890	1326	94	46	90.450	0.0
VCCP01000006.1	100	1886	1326	106	37	90.265	0.0
RZGP01000010.1	100	1884	1344	92	56	90.080	0.0
RZGP01000010.1	100	1881	1343	95	54	90.013	0.0
JAGPNK010000007.1	98	1884	1232	76	24	92.492	0.0
JAGPNK010000007.1	98	126	89	4	5	90.816	1.77e-24
JALHCF010000028.1	100	1884	1334	92	52	90.257	0.0
WMHX01000045.1	100	1884	1342	97	51	90.067	0.0
RZGP01000015.1	100	1882	1345	93	56	90.027	0.0
RZGP01000015.1	100	1868	1343	92	59	89.893	0.0
RZGP01000015.1	100	1779	1331	94	72	88.911	0.0
RZGP01000015.1	100	291	395	49	56	79.000	5.94e-74
JALHBX010000025.1	100	1882	1325	98	44	90.320	0.0
JALHCC010000088.1	100	1882	1325	98	44	90.320	0.0
WBSA01000029.1	100	1881	1323	105	38	90.246	0.0
RZGP01000016.1	100	1877	1345	93	57	89.967	0.0
RZGP01000016.1	100	1853	1339	93	60	89.745	0.0
RZGP01000016.1	100	1580	1171	73	68	89.253	0.0
RZGP01000016.1	100	95.3	81	5	8	86.170	5.00e-15
JALHCA010000986.1	100	1877	1325	98	45	90.259	0.0
WWCI01000003.1	100	1877	1342	94	55	90.007	0.0
WWCI01000003.1	100	1877	1342	94	55	90.007	0.0
WWCI01000003.1	100	1877	1342	94	55	90.007	0.0
WWCI01000003.1	100	1877	1342	94	55	90.007	0.0
WWCI01000003.1	100	1877	1342	94	55	90.007	0.0
WWCI01000003.1	100	1877	1342	94	55	90.007	0.0
LCTT01000968.1	100	1877	1332	108	40	90.000	0.0
CP097977.1	100	1875	1333	105	43	90.007	0.0
CP097977.1	100	1845	1330	104	49	89.683	0.0
CP097977.1	100	1838	1330	105	50	89.562	0.0
CP097977.1	100	990	1175	262	46	79.231	0.0
JAEVLY010002872.1	100	1873	1332	95	51	90.122	0.0
JAMYIC010000017.1	100	1873	1325	104	41	90.136	0.0
JALHBY010000001.1	100	1869	1331	93	53	90.115	0.0
JAAOAR010000018.1	99	1864	1201	66	24	93.029	0.0
JAAOAR010000018.1	99	159	137	14	9	85.625	1.75e-34
LDEE01000003.1	100	1862	1330	97	51	89.986	0.0
CP064809.1	100	1860	1330	110	41	89.804	0.0
CP064809.1	100	1860	1330	110	41	89.804	0.0
LELE01000387.1	100	1858	1328	112	39	89.790	0.0
LSRD01000333.1	98	1857	1288	85	45	90.832	0.0
PKSG01000010.1	100	1855	1320	104	43	89.980	0.0
CP098270.1	100	1855	1331	107	45	89.751	0.0
CP098270.1	100	1853	1330	107	45	89.744	0.0
CP098270.1	100	1853	1329	108	44	89.737	0.0
CP098270.1	100	344	336	40	28	83.168	4.50e-90
JAFEKR010000121.1	100	1855	1329	111	41	89.737	0.0
JAFEKR010000121.1	100	1855	1329	111	41	89.737	0.0
JAFEKR010000121.1	100	1855	1329	111	41	89.737	0.0
JAFEKR010000121.1	100	1844	1327	113	41	89.602	0.0
JAGIXG020000195.1	100	1851	1329	97	53	89.858	0.0
MU251324.1	100	1845	1328	97	54	89.790	0.0
NW_025764785.1	100	1845	1328	97	54	89.790	0.0
SPDT01000017.1	100	1844	1336	99	56	89.604	0.0
SPDT01000017.1	100	1838	1336	99	57	89.544	0.0
SPDT01000017.1	100	1474	1149	88	70	87.911	0.0
JANBXD010000004.1	100	1844	1322	102	48	89.810	0.0
JANBXD010000004.1	100	1840	1323	102	49	89.756	0.0
JANBXD010000004.1	100	1836	1323	102	50	89.695	0.0
JANBXD010000004.1	100	1823	1322	105	50	89.506	0.0
JANBXD010000004.1	100	1818	1323	102	54	89.452	0.0
JANBXD010000004.1	100	1818	1323	102	54	89.452	0.0
JAGPYM010000181.1	100	1844	1326	114	40	89.595	0.0
JAGPYM010000181.1	100	579	338	10	2	96.571	1.13e-160
ANCB02000636.1	100	1842	1340	94	62	89.572	0.0
SPDT01000006.1	100	1840	1331	105	50	89.569	0.0
SPDT01000006.1	100	1790	1330	94	69	89.082	0.0
SPDT01000013.1	100	1838	1336	99	57	89.544	0.0
SPDT01000013.1	100	1838	1336	99	57	89.544	0.0
SPDT01000013.1	100	1838	1336	99	57	89.544	0.0
SPDT01000013.1	100	1838	1336	99	57	89.544	0.0
SPDT01000013.1	100	1838	1336	99	57	89.544	0.0
SPDT01000013.1	100	1838	1336	99	57	89.544	0.0
JAFEKR010000115.1	100	1838	1327	112	43	89.541	0.0
JAFEKR010000115.1	100	1838	1327	112	43	89.541	0.0
JAFEKR010000115.1	100	1827	1325	114	43	89.406	0.0
JAFEKR010000115.1	100	1801	1184	83	17	92.212	0.0
JAOALB010000451.1	100	1838	1334	102	54	89.530	0.0
RQPE01000018.1	100	1836	1328	102	52	89.609	0.0
RQPE01000018.1	100	1831	1328	102	53	89.548	0.0
RQPE01000018.1	100	1831	1328	102	53	89.548	0.0
RQPE01000018.1	100	1831	1328	102	53	89.548	0.0
RQPE01000018.1	100	1831	1328	102	53	89.548	0.0
RQPE01000018.1	100	1831	1328	102	53	89.548	0.0
RQPE01000018.1	100	1831	1328	102	53	89.548	0.0
RQPE01000018.1	100	1831	1328	102	53	89.548	0.0
AZNG01000001.1	100	1836	1320	103	48	89.735	0.0
CP098279.1	100	1836	1329	111	45	89.495	0.0
CP098275.1	100	1836	1326	112	43	89.534	0.0
CP098275.1	100	1834	1328	110	46	89.488	0.0
CP098284.1	100	1836	1328	107	48	89.548	0.0
CP098284.1	100	1831	1328	107	49	89.488	0.0
CP098284.1	100	1831	1328	107	49	89.488	0.0
CP098284.1	100	1827	1328	107	50	89.428	0.0
CP098284.1	100	1825	1327	107	50	89.420	0.0
NW_014574716.1	100	1836	1320	103	48	89.735	0.0
SPDT01000023.1	100	1834	1337	98	59	89.491	0.0
SPDT01000023.1	100	1810	1330	105	56	89.202	0.0
SPDT01000023.1	100	1775	1331	101	67	88.793	0.0
SPDT01000018.1	100	1832	1332	100	56	89.516	0.0
SPDT01000018.1	100	1827	1334	100	58	89.410	0.0
JAFEMN010000028.1	100	1832	1326	113	43	89.474	0.0
JAFEMN010000028.1	100	1818	1327	114	46	89.240	0.0
JAFEMN010000028.1	100	1818	1328	112	48	89.247	0.0
JAFEMN010000028.1	100	1818	1328	112	48	89.247	0.0
JAFEMN010000028.1	100	1818	1328	112	48	89.247	0.0
JAFEMN010000028.1	100	1818	1327	114	46	89.240	0.0
JAFEMN010000028.1	100	1818	1327	114	46	89.240	0.0
JAFEMN010000028.1	100	1818	1327	114	46	89.240	0.0
JAFEMN010000028.1	100	1818	1327	114	46	89.240	0.0
JAFEMN010000028.1	100	1818	1328	112	48	89.247	0.0
JAFEMN010000028.1	100	1818	1327	114	46	89.240	0.0
JAFEMN010000028.1	100	1818	1327	114	46	89.240	0.0
JAFEMN010000028.1	100	1816	1327	113	47	89.240	0.0
JAFEMN010000028.1	100	1812	1327	113	48	89.180	0.0
JAFEMN010000028.1	100	1803	1317	113	46	89.228	0.0
JAFEMN010000028.1	100	1797	1324	113	50	89.038	0.0
JAFEMN010000028.1	100	1792	1318	109	52	89.114	0.0
JAFEMN010000028.1	100	1779	1322	113	53	88.844	0.0
JAFEMN010000028.1	100	1749	1310	115	53	88.633	0.0
JAFEMN010000028.1	100	1748	1316	115	56	88.500	0.0
JAFEMN010000028.1	100	1725	1314	115	60	88.247	0.0
JAFEMN010000028.1	100	1720	1311	116	59	88.223	0.0
JAFEMN010000028.1	100	1703	1304	112	63	88.168	0.0
JAFEMN010000028.1	100	1668	1297	117	64	87.754	0.0
JAFEMN010000028.1	100	1668	1297	117	64	87.754	0.0
JAFEMN010000028.1	100	1657	1289	111	68	87.807	0.0
JAFEMN010000028.1	100	1653	1297	121	64	87.517	0.0
JAFEMN010000028.1	100	1631	1285	111	72	87.534	0.0
JAFEMN010000028.1	100	1631	1285	111	72	87.534	0.0
JAFEMN010000028.1	100	1616	1292	121	70	87.121	0.0
JAFEMN010000028.1	100	1616	1292	121	70	87.121	0.0
JAFEMN010000028.1	100	1616	1291	123	68	87.112	0.0
JAFEMN010000028.1	100	1616	1292	121	70	87.121	0.0
JAFEMN010000028.1	100	1594	1294	129	69	86.729	0.0
JAFEMN010000028.1	100	1500	1140	80	67	88.578	0.0
JAFEMN010000028.1	100	1500	1140	80	67	88.578	0.0
JAFEMN010000028.1	100	1500	1140	80	67	88.578	0.0
JAFEMN010000028.1	100	1498	1271	111	95	86.053	0.0
JAFEMN010000028.1	100	1498	1271	111	95	86.053	0.0
JAFEMN010000028.1	100	1498	1271	111	95	86.053	0.0
JAFEMN010000028.1	100	1498	1271	111	95	86.053	0.0
JAFEMN010000028.1	100	1443	1263	106	108	85.511	0.0
CM034697.1	94	1832	1190	70	23	92.751	0.0
CM034697.1	94	1827	1189	71	23	92.673	0.0
CM034697.1	94	1801	1187	71	28	92.302	0.0
CM034697.1	94	108	85	7	5	87.629	6.42e-19
CM034697.1	94	108	85	7	5	87.629	6.42e-19
CM034697.1	94	108	85	7	5	87.629	6.42e-19
CM034697.1	94	54.7	32	0	1	96.970	0.008
ABDG02000018.1	95	1832	1203	74	25	92.396	0.0
ABDG02000018.1	95	111	85	6	5	88.542	4.97e-20
NW_014013638.1	95	1832	1203	74	25	92.396	0.0
NW_014013638.1	95	111	85	6	5	88.542	4.97e-20
RQPE01000019.1	100	1831	1328	102	53	89.548	0.0
RQPE01000019.1	100	1831	1328	102	53	89.548	0.0
RQPE01000017.1	100	1831	1328	102	53	89.548	0.0
RQPE01000017.1	100	1831	1328	102	53	89.548	0.0
RQPE01000017.1	100	1790	1326	101	62	89.053	0.0
JABUBV010000006.1	100	1831	1319	104	48	89.667	0.0
JABUBV010000006.1	100	1831	1319	104	48	89.667	0.0
JABUBV010000006.1	100	1831	1319	104	48	89.667	0.0
JABUBV010000006.1	100	1831	1319	104	48	89.667	0.0
JABUBV010000006.1	100	1831	1319	104	48	89.667	0.0
JABUBV010000006.1	100	1831	1319	104	48	89.667	0.0
JABUBV010000006.1	100	1831	1319	104	48	89.667	0.0
JABUBV010000006.1	100	1831	1319	104	48	89.667	0.0
JABUBV010000006.1	100	1831	1319	104	48	89.667	0.0
JABUBV010000006.1	100	1821	1320	102	52	89.552	0.0
JABUBV010000006.1	100	1820	1318	104	50	89.538	0.0
JABUBV010000006.1	100	1818	1318	103	51	89.538	0.0
JABUBV010000006.1	100	1812	1317	103	52	89.470	0.0
JABUBV010000003.1	100	1831	1319	104	48	89.667	0.0
JABUBV010000003.1	100	1831	1319	104	48	89.667	0.0
JABUBV010000003.1	100	1831	1319	104	48	89.667	0.0
JABUBV010000003.1	100	1831	1319	104	48	89.667	0.0
JABUBV010000003.1	100	1831	1319	104	48	89.667	0.0
JABUBV010000003.1	100	1831	1319	104	48	89.667	0.0
JABUBV010000003.1	100	1831	1319	104	48	89.667	0.0
JABUBV010000003.1	100	1801	1315	105	52	89.334	0.0
JABUBV010000018.1	100	1831	1319	104	48	89.667	0.0
JABUBV010000017.1	100	1831	1319	105	47	89.667	0.0
JABUBV010000017.1	100	1831	1319	104	48	89.667	0.0
JABUBV010000017.1	100	1831	1319	104	48	89.667	0.0
JABUBV010000017.1	100	1803	1317	103	54	89.349	0.0
JABUBV010000015.1	100	1831	1319	104	48	89.667	0.0
JABUBV010000015.1	100	1831	1319	104	48	89.667	0.0
JABUBV010000015.1	100	1831	1319	104	48	89.667	0.0
JABUBV010000015.1	100	1831	1319	104	48	89.667	0.0
JABUBV010000015.1	100	1831	1319	104	48	89.667	0.0
JABUBV010000015.1	100	1825	1318	106	47	89.599	0.0
JABUBV010000015.1	100	1722	1314	116	60	88.188	0.0
JABUBV010000014.1	100	1831	1319	104	48	89.667	0.0
JABUBV010000014.1	100	1831	1319	104	48	89.667	0.0
JABUBV010000014.1	100	1831	1319	104	48	89.667	0.0
JABUBV010000014.1	100	1831	1319	104	48	89.667	0.0
JABUBV010000014.1	100	1831	1319	104	48	89.667	0.0
JABUBV010000014.1	100	1831	1319	104	48	89.667	0.0
JABUBV010000014.1	100	1831	1319	104	48	89.667	0.0
JABUBV010000014.1	100	1825	1319	103	50	89.606	0.0
JABUBV010000014.1	100	1733	1314	104	67	88.485	0.0
JALAAE010000006.1	100	1831	1329	109	48	89.435	0.0
JAEMHR010000101.1	100	1829	1325	101	53	89.588	0.0
JFGX01000962.1	100	1829	1328	115	43	89.367	0.0
CP083250.1	100	1827	1326	112	45	89.413	0.0
CP083250.1	100	1827	1326	112	45	89.413	0.0
CP083250.1	100	1827	1326	112	45	89.413	0.0
CP075868.1	94	1827	1188	72	22	92.668	0.0
CP075868.1	94	1825	1187	73	21	92.662	0.0
CP075868.1	94	1825	1187	73	21	92.662	0.0
CP075868.1	94	1825	1187	73	21	92.662	0.0
CP075868.1	94	1821	1187	73	22	92.590	0.0
CP075868.1	94	1821	1187	73	22	92.590	0.0
CP075868.1	94	1821	1187	73	22	92.590	0.0
CP075868.1	94	108	85	7	5	87.629	6.42e-19
CP075868.1	94	108	85	7	5	87.629	6.42e-19
CP075868.1	94	108	85	7	5	87.629	6.42e-19
CP075868.1	94	108	85	7	5	87.629	6.42e-19
CP075868.1	94	108	85	7	5	87.629	6.42e-19
CP075868.1	94	108	85	7	5	87.629	6.42e-19
CP075868.1	94	108	85	7	5	87.629	6.42e-19
JABSTY010000224.1	95	1827	1202	75	25	92.320	0.0
JABSTY010000224.1	95	111	85	6	5	88.542	4.97e-20
SPDT01000022.1	100	1825	1336	99	60	89.365	0.0
SPDT01000022.1	100	1803	1333	102	61	89.104	0.0
SPDT01000022.1	100	1637	1320	102	92	87.186	0.0
JFZS01000644.1	100	1823	1340	105	57	89.214	0.0
AFRD01000776.1	94	1823	1189	76	20	92.529	0.0
AFRD01000776.1	94	121	88	4	6	89.796	8.25e-23
JACEFI010000005.1	100	1823	1316	107	46	89.585	0.0
JAJAWF010000181.1	94	1821	1187	73	22	92.590	0.0
JAJAWF010000181.1	94	108	85	7	5	87.629	6.42e-19
SESN01000780.1	94	1821	1188	72	23	92.595	0.0
SESN01000780.1	94	108	85	7	5	87.629	6.42e-19
MDJU01000880.1	94	1821	1188	72	23	92.595	0.0
MDJU01000880.1	94	108	85	7	5	87.629	6.42e-19
JFHB01000445.1	94	1821	1195	72	26	92.421	0.0
JFHB01000445.1	94	113	87	4	7	88.776	1.38e-20
JABCJY010000092.1	100	1820	1243	90	31	91.129	0.0
JABCJY010000092.1	100	159	88	1	0	98.876	1.75e-34
CP098294.1	100	1820	1325	110	48	89.346	0.0
CP098294.1	100	1818	1328	108	51	89.307	0.0
CP098294.1	100	1818	1328	108	51	89.307	0.0
CP098294.1	100	1818	1328	108	51	89.307	0.0
CP098294.1	100	1812	1326	110	50	89.233	0.0
CP098294.1	100	1810	1323	114	46	89.211	0.0
CP098294.1	100	1807	1323	110	50	89.211	0.0
CP098294.1	100	1801	1322	111	50	89.144	0.0
JABUBV010000016.1	100	1820	1318	104	50	89.538	0.0
JABUBV010000016.1	100	1796	1316	107	52	89.220	0.0
JABUBV010000016.1	100	1736	1314	108	63	88.485	0.0
JABUBV010000016.1	100	1722	1314	101	72	88.366	0.0
JABUBV010000016.1	100	1707	1308	107	68	88.200	0.0
JAFEMN010000033.1	100	1818	1328	112	48	89.247	0.0
JAFEMN010000033.1	100	1818	1328	112	48	89.247	0.0
JAFEMN010000033.1	100	1818	1328	112	48	89.247	0.0
JAFEMN010000033.1	100	1818	1327	114	46	89.240	0.0
JAFEMN010000033.1	100	1818	1328	112	48	89.247	0.0
JAFEMN010000159.1	100	1818	1328	112	48	89.247	0.0
JAFEMN010000159.1	100	1818	1328	112	48	89.247	0.0
JAFEMN010000151.1	100	1818	1328	112	48	89.247	0.0
JAFEMN010000151.1	100	1818	1328	112	48	89.247	0.0
JAFEMN010000146.1	100	1818	1328	112	48	89.247	0.0
JAFEMN010000146.1	100	337	339	42	29	82.683	7.53e-88
CM008060.1	100	1816	1339	98	64	89.207	0.0
CP031388.1	100	1816	1326	114	46	89.233	0.0
CP031388.1	100	1816	1326	114	46	89.233	0.0
CP031388.1	100	1816	1326	114	46	89.233	0.0
JAJPEM010000006.1	95	1816	1200	76	26	92.166	0.0
JAJPEM010000006.1	95	1816	1200	76	26	92.166	0.0
JAJPEM010000006.1	95	1814	1199	77	25	92.160	0.0
JAJPEM010000006.1	95	111	85	6	5	88.542	4.97e-20
JAJPEM010000006.1	95	111	85	6	5	88.542	4.97e-20
JAJPEM010000006.1	95	111	85	6	5	88.542	4.97e-20
AZHC01000090.1	94	1816	1194	74	25	92.343	0.0
AZHC01000090.1	94	745	728	130	26	82.353	0.0
AZHC01000090.1	94	248	166	16	0	91.209	3.63e-61
AZHC01000090.1	94	93.5	84	8	7	84.848	1.80e-14
NC_035795.1	100	1816	1339	98	64	89.207	0.0
BCGG01000020.1	95	1814	1202	75	28	92.107	0.0
BCGG01000020.1	95	111	85	6	5	88.542	4.97e-20
SRPZ01000616.1	94	1814	1189	81	18	92.314	0.0
SRPZ01000616.1	94	99.0	84	8	6	85.714	3.87e-16
SRQK01000774.1	100	1814	1329	111	50	89.195	0.0
QERE01000236.1	100	1814	1329	111	50	89.195	0.0
SRQJ01000755.1	100	1814	1329	111	50	89.195	0.0
SRQI01000525.1	100	1814	1329	111	50	89.195	0.0
SRQI01000525.1	100	1814	1329	111	50	89.195	0.0
SRQL01000969.1	100	1814	1329	111	50	89.195	0.0
JAAOZV010000010.1	94	1812	1191	75	24	92.326	0.0
JAAOZV010000010.1	94	1812	1191	75	24	92.326	0.0
JAAOZV010000010.1	94	99.0	84	8	6	85.714	3.87e-16
JAAOZV010000010.1	94	99.0	84	8	6	85.714	3.87e-16
ANBJ01000189.1	94	1808	1188	67	30	92.451	0.0
ANBJ01000189.1	94	99.0	84	8	6	85.714	3.87e-16
ANBJ01000173.1	94	1808	1188	67	30	92.451	0.0
ANBJ01000173.1	94	1808	1188	67	30	92.451	0.0
ANBJ01000173.1	94	99.0	84	8	6	85.714	3.87e-16
ANBJ01000173.1	94	99.0	84	8	6	85.714	3.87e-16
NRQP01000005.1	100	1807	1315	127	33	89.153	0.0
NRQP01000005.1	100	1803	1315	127	34	89.092	0.0
NRQP01000005.1	100	1744	1309	126	45	88.446	0.0
NRQP01000005.1	100	1631	1282	133	53	87.330	0.0
ANBJ01000187.1	94	1807	1188	66	31	92.451	0.0
ANBJ01000187.1	94	99.0	84	8	6	85.714	3.87e-16
CP086365.1	94	1807	1184	69	27	92.500	0.0
CP086365.1	94	1801	1183	70	27	92.422	0.0
CP086365.1	94	111	87	6	6	87.879	4.97e-20
CP086365.1	94	111	87	6	6	87.879	4.97e-20
CP086360.1	94	1807	1184	69	27	92.500	0.0
CP086360.1	94	1807	1184	69	27	92.500	0.0
CP086360.1	94	1807	1184	69	27	92.500	0.0
CP086360.1	94	1807	1184	69	27	92.500	0.0
CP086360.1	94	111	87	6	6	87.879	4.97e-20
CP086360.1	94	111	87	6	6	87.879	4.97e-20
CP086360.1	94	111	87	6	6	87.879	4.97e-20
CP086360.1	94	111	87	6	6	87.879	4.97e-20
JADCTT010000013.1	100	1807	1305	126	30	89.322	0.0
JADCTT010000013.1	100	1807	1305	126	30	89.322	0.0
JADCTT010000013.1	100	1807	1305	126	30	89.322	0.0
JADCTT010000013.1	100	1799	1304	126	31	89.254	0.0
JADCTT010000013.1	100	1799	1304	126	31	89.254	0.0
JADCTT010000013.1	100	1794	1303	126	32	89.185	0.0
JADCTT010000013.1	100	1792	1305	126	33	89.139	0.0
NC_063079.1	94	1807	1184	69	27	92.500	0.0
NC_063079.1	94	1801	1183	70	27	92.422	0.0
NC_063079.1	94	111	87	6	6	87.879	4.97e-20
NC_063079.1	94	111	87	6	6	87.879	4.97e-20
NC_063074.1	94	1807	1184	69	27	92.500	0.0
NC_063074.1	94	1807	1184	69	27	92.500	0.0
NC_063074.1	94	1807	1184	69	27	92.500	0.0
NC_063074.1	94	1807	1184	69	27	92.500	0.0
NC_063074.1	94	111	87	6	6	87.879	4.97e-20
NC_063074.1	94	111	87	6	6	87.879	4.97e-20
NC_063074.1	94	111	87	6	6	87.879	4.97e-20
NC_063074.1	94	111	87	6	6	87.879	4.97e-20
JPKY01000003.1	100	1805	1312	115	42	89.312	0.0
SRQB01000761.1	100	1805	1329	111	52	89.075	0.0
CAKNET010000227.1	95	1803	1200	73	31	92.025	0.0
CAKNET010000227.1	95	110	86	7	5	87.755	1.79e-19
NRQP01000009.1	100	1803	1315	127	34	89.092	0.0
NRQP01000009.1	100	1790	1314	125	38	88.964	0.0
PXOA01000065.1	94	1803	1189	64	34	92.385	0.0
PXOA01000065.1	94	104	85	7	6	86.735	8.31e-18
SRQG01000679.1	100	1803	1327	113	50	89.060	0.0
PXNZ01000067.1	94	1803	1189	64	34	92.385	0.0
PXNZ01000067.1	94	104	85	7	6	86.735	8.31e-18
WXUD01000039.1	94	1801	1184	72	26	92.356	0.0
WXUD01000039.1	94	1801	1184	72	26	92.356	0.0
WXUD01000039.1	94	1801	1184	72	26	92.356	0.0
WXUD01000039.1	94	1801	1184	72	26	92.356	0.0
WXUD01000039.1	94	1801	1184	72	26	92.356	0.0
WXUD01000039.1	94	1801	1184	72	26	92.356	0.0
WXUD01000039.1	94	1799	1184	71	27	92.356	0.0
WXUD01000039.1	94	1796	1184	72	27	92.284	0.0
WXUD01000039.1	94	1790	1183	72	28	92.206	0.0
WXUD01000039.1	94	1788	1182	72	28	92.200	0.0
WXUD01000039.1	94	108	85	7	5	87.629	6.42e-19
WXUD01000039.1	94	108	85	7	5	87.629	6.42e-19
WXUD01000039.1	94	108	85	7	5	87.629	6.42e-19
WXUD01000039.1	94	108	85	7	5	87.629	6.42e-19
WXUD01000039.1	94	108	85	7	5	87.629	6.42e-19
WXUD01000039.1	94	108	85	7	5	87.629	6.42e-19
WXUD01000039.1	94	108	85	7	5	87.629	6.42e-19
WXUD01000039.1	94	108	85	7	5	87.629	6.42e-19
WXUD01000039.1	94	108	85	7	5	87.629	6.42e-19
WXUD01000039.1	94	102	84	7	6	86.598	2.99e-17
ML974120.1	94	1801	1184	72	26	92.356	0.0
ML974120.1	94	1583	1154	71	62	89.666	0.0
ML974120.1	94	113	85	7	4	88.542	1.38e-20
ML974120.1	94	97.1	84	6	8	85.714	1.39e-15
OW971925.1	94	1801	1186	69	29	92.368	0.0
OW971925.1	94	1801	1186	69	29	92.368	0.0
OW971925.1	94	1801	1186	69	29	92.368	0.0
OW971925.1	94	1801	1186	69	29	92.368	0.0
OW971925.1	94	1801	1186	69	29	92.368	0.0
OW971925.1	94	1801	1186	69	29	92.368	0.0
OW971925.1	94	1801	1186	69	29	92.368	0.0
OW971925.1	94	1801	1186	69	29	92.368	0.0
OW971925.1	94	102	84	8	5	86.598	2.99e-17
OW971925.1	94	102	84	8	5	86.598	2.99e-17
OW971925.1	94	102	84	8	5	86.598	2.99e-17
OW971925.1	94	102	84	8	5	86.598	2.99e-17
OW971925.1	94	102	84	8	5	86.598	2.99e-17
OW971925.1	94	102	84	8	5	86.598	2.99e-17
OW971925.1	94	102	84	8	5	86.598	2.99e-17
OW971925.1	94	99.0	84	8	6	85.714	3.87e-16
CABFOC020000098.1	100	1801	1304	127	30	89.254	0.0
CABFOC020000098.1	100	289	263	32	17	84.295	2.14e-73
CABFOC020000081.1	100	1801	1304	127	30	89.254	0.0
CABFOC020000080.1	100	1801	1304	127	30	89.254	0.0
CABFOC020000080.1	100	122	86	5	4	90.526	2.29e-23
CABFOC020000030.1	100	1801	1304	127	30	89.254	0.0
CABFOC020000030.1	100	1788	1302	127	32	89.117	0.0
CABFOC020000028.1	100	1801	1304	127	30	89.254	0.0
CABFOC020000028.1	100	1801	1304	127	30	89.254	0.0
CABFOC020000028.1	100	1801	1304	127	30	89.254	0.0
CABFOC020000028.1	100	1801	1304	127	30	89.254	0.0
CABFOC020000028.1	100	1801	1304	127	30	89.254	0.0
CABFOC020000028.1	100	1801	1304	127	30	89.254	0.0
CABFOC020000028.1	100	1801	1304	127	30	89.254	0.0
CABFOC020000028.1	100	1801	1304	127	30	89.254	0.0
CABFOC020000028.1	100	1801	1304	127	30	89.254	0.0
CABFOC020000027.1	100	1801	1304	127	30	89.254	0.0
CABFOC020000027.1	100	1799	1304	126	31	89.254	0.0
CABFOC020000026.1	100	1801	1304	127	30	89.254	0.0
CABFOC020000025.1	100	1801	1304	127	30	89.254	0.0
CABFOC020000025.1	100	518	296	8	0	97.368	2.50e-142
CABFOC020000022.1	100	1801	1304	127	30	89.254	0.0
CABFOC020000022.1	100	1794	1303	127	31	89.185	0.0
NRSZ01000054.1	100	1799	1311	107	49	89.366	0.0
SRQD01000677.1	100	1799	1329	111	53	89.015	0.0
SRQH01000942.1	100	1797	1327	112	52	89.001	0.0
ANBJ01000199.1	94	1797	1187	68	31	92.302	0.0
ANBJ01000199.1	94	99.0	84	8	6	85.714	3.87e-16
CP097907.1	100	1797	1321	115	47	89.076	0.0
CP097907.1	100	1796	1322	115	48	89.024	0.0
CP097907.1	100	1792	1320	115	48	89.009	0.0
CP097907.1	100	1788	1321	114	50	88.956	0.0
CP097907.1	100	1781	1320	114	51	88.889	0.0
ABDF02000071.1	94	1797	1186	69	30	92.296	0.0
ABDF02000071.1	94	1797	1186	69	30	92.296	0.0
ABDF02000071.1	94	1797	1186	69	30	92.296	0.0
ABDF02000071.1	94	1797	1186	69	30	92.296	0.0
ABDF02000071.1	94	1797	1186	69	30	92.296	0.0
ABDF02000071.1	94	108	85	7	5	87.629	6.42e-19
ABDF02000071.1	94	108	85	7	5	87.629	6.42e-19
ABDF02000071.1	94	108	85	7	5	87.629	6.42e-19
ABDF02000071.1	94	108	85	7	5	87.629	6.42e-19
ABDF02000071.1	94	108	85	7	5	87.629	6.42e-19
JFGW01000789.1	88	1797	1185	81	20	92.146	0.0
SRQE01001096.1	100	1797	1327	112	52	89.001	0.0
NW_014013678.1	94	1797	1186	69	30	92.296	0.0
NW_014013678.1	94	1797	1186	69	30	92.296	0.0
NW_014013678.1	94	1797	1186	69	30	92.296	0.0
NW_014013678.1	94	1797	1186	69	30	92.296	0.0
NW_014013678.1	94	1797	1186	69	30	92.296	0.0
NW_014013678.1	94	108	85	7	5	87.629	6.42e-19
NW_014013678.1	94	108	85	7	5	87.629	6.42e-19
NW_014013678.1	94	108	85	7	5	87.629	6.42e-19
NW_014013678.1	94	108	85	7	5	87.629	6.42e-19
NW_014013678.1	94	108	85	7	5	87.629	6.42e-19
LFMI01000005.1	94	1796	1185	70	29	92.290	0.0
LFMI01000005.1	94	99.0	84	8	6	85.714	3.87e-16
GL985064.1	94	1796	1185	70	29	92.290	0.0
GL985064.1	94	99.0	84	8	6	85.714	3.87e-16
JMNC01001122.1	100	1796	1324	106	56	89.098	0.0
NW_006711156.1	94	1796	1185	70	29	92.290	0.0
NW_006711156.1	94	99.0	84	8	6	85.714	3.87e-16
CABFOC020000033.1	100	1794	1303	127	31	89.185	0.0
CABFOC020000033.1	100	1736	1295	125	42	88.577	0.0
CABFOC020000029.1	100	1794	1303	127	31	89.185	0.0
CABFOC020000023.1	100	1794	1303	127	31	89.185	0.0
CABFOC020000023.1	100	1794	1303	126	32	89.185	0.0
CP099635.1	100	1792	1320	120	44	88.949	0.0
CP099635.1	100	1786	1320	120	45	88.889	0.0
CP099635.1	100	1786	1320	120	45	88.889	0.0
SRQM01000717.1	100	1792	1326	113	52	88.934	0.0
JAINEY010000007.1	94	1790	1184	71	29	92.212	0.0
JAINEY010000007.1	94	1790	1184	71	29	92.212	0.0
JAINEY010000007.1	94	1786	1181	78	23	92.122	0.0
JAINEY010000007.1	94	1770	1183	71	33	91.919	0.0
JAINEY010000007.1	94	99.0	84	8	6	85.714	3.87e-16
JAINEY010000007.1	94	99.0	84	8	6	85.714	3.87e-16
JAINEY010000007.1	94	99.0	84	8	6	85.714	3.87e-16
JAINEY010000007.1	94	99.0	84	8	6	85.714	3.87e-16
WNLN01000607.1	100	1790	1318	117	46	88.994	0.0
CABFOC020000024.1	100	1788	1302	127	32	89.117	0.0
CABFOC020000024.1	100	1775	1300	127	34	88.980	0.0
JABAEC010000250.1	94	1786	1191	78	27	91.898	0.0
JABAEC010000250.1	94	113	86	5	6	88.660	1.38e-20
CP072754.1	94	1783	1188	80	25	91.879	0.0
CP072754.1	94	1783	1188	80	25	91.879	0.0
CP072754.1	94	1783	1188	80	25	91.879	0.0
CP072754.1	94	1783	1188	80	25	91.879	0.0
CP072754.1	94	97.1	84	7	7	85.714	1.39e-15
CP072754.1	94	97.1	84	7	7	85.714	1.39e-15
CP072754.1	94	97.1	84	7	7	85.714	1.39e-15
CP072754.1	94	97.1	84	7	7	85.714	1.39e-15
NRQP01000008.1	100	1783	1309	127	36	88.927	0.0
NRQP01000008.1	100	1781	1310	123	40	88.934	0.0
NRQP01000008.1	100	1748	1309	120	49	88.566	0.0
NRQP01000008.1	100	1585	1285	131	66	86.707	0.0
NRQP01000008.1	100	1476	1277	130	87	85.475	0.0
NRQP01000008.1	100	1223	797	50	14	92.567	0.0
JAIZPD010000016.1	100	1783	1311	119	43	89.002	0.0
JAIZPD010000016.1	100	1762	1314	115	52	88.724	0.0
JAIZPD010000016.1	100	1751	1307	118	49	88.670	0.0
JAIZPD010000016.1	100	1748	1309	114	54	88.626	0.0
JAIZPD010000016.1	100	1744	1311	117	53	88.521	0.0
JAIZPD010000016.1	100	1740	1309	116	54	88.506	0.0
JAIZPD010000016.1	100	1733	1306	115	55	88.482	0.0
JAIZPD010000016.1	100	1733	1306	114	56	88.482	0.0
JAIZPD010000016.1	100	1731	1306	117	54	88.422	0.0
JAIZPD010000016.1	100	1727	1303	119	52	88.399	0.0
JAIZPD010000016.1	100	1722	1304	117	55	88.347	0.0
JAIZPD010000016.1	100	1718	1302	116	56	88.331	0.0
JAIZPD010000016.1	100	1142	714	38	8	93.947	0.0
JAIZPD010000016.1	100	568	566	73	45	82.749	2.45e-157
NW_025408682.1	100	1783	1311	119	43	89.002	0.0
NW_025408682.1	100	1762	1314	115	52	88.724	0.0
NW_025408682.1	100	1751	1307	118	49	88.670	0.0
NW_025408682.1	100	1748	1309	114	54	88.626	0.0
NW_025408682.1	100	1744	1311	117	53	88.521	0.0
NW_025408682.1	100	1740	1309	116	54	88.506	0.0
NW_025408682.1	100	1733	1306	115	55	88.482	0.0
NW_025408682.1	100	1733	1306	114	56	88.482	0.0
NW_025408682.1	100	1731	1306	117	54	88.422	0.0
NW_025408682.1	100	1727	1303	119	52	88.399	0.0
NW_025408682.1	100	1722	1304	117	55	88.347	0.0
NW_025408682.1	100	1718	1302	116	56	88.331	0.0
NW_025408682.1	100	1142	714	38	8	93.947	0.0
NW_025408682.1	100	568	566	73	45	82.749	2.45e-157
NC_057317.1	94	1783	1188	80	25	91.879	0.0
NC_057317.1	94	1783	1188	80	25	91.879	0.0
NC_057317.1	94	1783	1188	80	25	91.879	0.0
NC_057317.1	94	1783	1188	80	25	91.879	0.0
NC_057317.1	94	97.1	84	7	7	85.714	1.39e-15
NC_057317.1	94	97.1	84	7	7	85.714	1.39e-15
NC_057317.1	94	97.1	84	7	7	85.714	1.39e-15
NC_057317.1	94	97.1	84	7	7	85.714	1.39e-15
JAMAJY010000122.1	100	1781	1328	107	60	88.829	0.0
JAKLMQ010000130.1	100	1779	1325	111	56	88.807	0.0
JADQAY010000046.1	100	1779	1325	111	56	88.807	0.0
NIWZ02000163.1	100	1779	1325	112	55	88.807	0.0
PXYO01000290.1	100	1777	1322	105	60	88.904	0.0
SRPT01001355.1	88	1775	1189	85	23	91.673	0.0
SRPP01000747.1	95	1773	1187	86	22	91.660	0.0
SRPP01000747.1	95	119	87	5	5	89.691	2.97e-22
LUFD01000069.1	100	1773	1321	104	61	88.896	0.0
SRPU01002473.1	94	1773	1178	90	15	91.816	0.0
SRPU01002473.1	94	110	86	7	5	87.755	1.79e-19
JMNB01000202.1	87	1766	1167	79	21	92.107	0.0
JALHBU010000096.1	86	1764	1154	67	26	92.542	0.0
SRQA01001794.1	93	1764	1192	66	42	91.692	0.0
SRQA01001794.1	93	82.4	62	4	4	88.571	3.89e-11
SRPO01000683.1	94	1764	1179	87	20	91.680	0.0
SRPO01000683.1	94	119	87	5	5	89.691	2.97e-22
FYEV01001521.1	97	1762	1209	90	30	90.971	0.0
FYEV01001521.1	97	100	82	4	8	87.234	1.08e-16
JAMAKF010000043.1	100	1762	1318	113	55	88.694	0.0
JABNMW010000031.1	95	1760	1190	77	33	91.538	0.0
JABNMW010000031.1	95	1749	1188	78	34	91.385	0.0
JABNMW010000031.1	95	231	141	3	4	95.270	3.65e-56
JABNMW010000031.1	95	82.4	78	7	8	83.871	3.89e-11
JABNMW010000031.1	95	82.4	78	7	8	83.871	3.89e-11
JABNMW010000031.1	95	82.4	78	7	8	83.871	3.89e-11
JAHRHY010000039.1	100	1757	1177	84	23	91.667	0.0
JAHRHY010000039.1	100	1753	1312	119	50	88.589	0.0
JAHRHY010000039.1	100	1727	1175	85	28	91.227	0.0
JAHRHY010000039.1	100	1720	1170	88	25	91.193	0.0
JAHRHY010000039.1	100	1694	1164	91	26	90.867	0.0
JAHRHY010000039.1	100	1653	1169	88	39	90.201	0.0
SRPN01000647.1	94	1755	1178	89	20	91.531	0.0
SRPN01000647.1	94	119	87	5	5	89.691	2.97e-22
CM036091.1	94	1755	1175	81	25	91.725	0.0
CM036091.1	94	1753	1177	80	27	91.667	0.0
CM036091.1	94	1749	1177	80	28	91.595	0.0
CM036091.1	94	1749	1177	80	28	91.595	0.0
CM036091.1	94	1742	1176	80	29	91.518	0.0
CM036091.1	94	1742	1176	80	29	91.518	0.0
CM036091.1	94	1724	1173	81	31	91.284	0.0
CM036091.1	94	516	347	20	11	91.799	9.01e-142
CM036091.1	94	111	85	6	5	88.542	4.97e-20
CM036091.1	94	111	85	6	5	88.542	4.97e-20
CM036091.1	94	111	85	6	5	88.542	4.97e-20
CM036091.1	94	111	85	6	5	88.542	4.97e-20
CM036091.1	94	111	85	6	5	88.542	4.97e-20
CM036091.1	94	111	85	6	5	88.542	4.97e-20
CM036091.1	94	111	85	6	5	88.542	4.97e-20
QEQY01001481.1	94	1753	1177	89	20	91.524	0.0
QEQY01001481.1	94	119	87	5	5	89.691	2.97e-22
SRQF01000982.1	95	1753	1182	89	22	91.415	0.0
SRQF01000982.1	95	119	87	5	5	89.691	2.97e-22
JABNMW010000047.1	95	1753	1188	78	33	91.455	0.0
JABNMW010000047.1	95	1753	1188	78	33	91.455	0.0
JABNMW010000047.1	95	82.4	78	7	8	83.871	3.89e-11
JABNMW010000047.1	95	80.5	77	7	8	83.696	1.40e-10
JABNMW010000046.1	95	1753	1188	78	33	91.455	0.0
JABNMW010000046.1	95	82.4	78	7	8	83.871	3.89e-11
JABNMW010000037.1	95	1753	1188	78	33	91.455	0.0
JABNMW010000037.1	95	1711	1184	79	40	90.867	0.0
JABNMW010000037.1	95	1653	1182	82	49	90.023	0.0
JABNMW010000037.1	95	76.8	78	7	9	82.979	1.81e-09
JABNMW010000030.1	95	1753	1188	78	33	91.455	0.0
JABNMW010000030.1	95	1733	1188	76	39	91.174	0.0
JABNMW010000030.1	95	1683	1186	76	49	90.465	0.0
JABNMW010000030.1	95	82.4	78	7	8	83.871	3.89e-11
JABNMW010000030.1	95	82.4	78	7	8	83.871	3.89e-11
JABNMW010000030.1	95	82.4	78	7	8	83.871	3.89e-11
JABNMW010000003.1	95	1753	1188	78	33	91.455	0.0
JABNMW010000003.1	95	1753	1188	78	33	91.455	0.0
JABNMW010000003.1	95	1733	1185	81	34	91.154	0.0
JABNMW010000003.1	95	82.4	78	7	8	83.871	3.89e-11
JABNMW010000003.1	95	82.4	78	7	8	83.871	3.89e-11
JABNMW010000003.1	95	82.4	78	7	8	83.871	3.89e-11
JABNMW010000029.1	95	1753	1188	78	33	91.455	0.0
JABNMW010000029.1	95	1753	1188	78	33	91.455	0.0
JABNMW010000029.1	95	1674	1177	79	45	90.469	0.0
JABNMW010000029.1	95	82.4	78	7	8	83.871	3.89e-11
JABNMW010000029.1	95	82.4	78	7	8	83.871	3.89e-11
JABNMW010000029.1	95	82.4	78	7	8	83.871	3.89e-11
JABNMW010000025.1	95	1753	1188	77	34	91.455	0.0
JABNMW010000025.1	95	1736	1185	80	34	91.224	0.0
JABNMW010000025.1	95	1650	1178	80	50	90.061	0.0
JABNMW010000025.1	95	346	193	3	0	98.469	1.25e-90
JABNMW010000025.1	95	82.4	78	7	8	83.871	3.89e-11
JABNMW010000025.1	95	82.4	78	7	8	83.871	3.89e-11
JABNMW010000002.1	95	1753	1188	78	33	91.455	0.0
JABNMW010000002.1	95	82.4	78	7	8	83.871	3.89e-11
JABNMW010000018.1	95	1753	1188	78	33	91.455	0.0
JABNMW010000018.1	95	1753	1188	78	33	91.455	0.0
JABNMW010000018.1	95	1753	1188	78	33	91.455	0.0
JABNMW010000018.1	95	1543	1172	76	74	88.654	0.0
JABNMW010000018.1	95	82.4	78	7	8	83.871	3.89e-11
JABNMW010000018.1	95	82.4	78	7	8	83.871	3.89e-11
JABNMW010000018.1	95	82.4	78	7	8	83.871	3.89e-11
JABNMW010000018.1	95	82.4	78	7	8	83.871	3.89e-11
JABNMW010000017.1	95	1753	1188	77	34	91.455	0.0
JABNMW010000017.1	95	1753	1188	78	33	91.455	0.0
JABNMW010000017.1	95	1740	1186	78	35	91.301	0.0
JABNMW010000017.1	95	1727	1188	75	41	91.104	0.0
JABNMW010000017.1	95	82.4	78	7	8	83.871	3.89e-11
JABNMW010000017.1	95	82.4	78	7	8	83.871	3.89e-11
JABNMW010000017.1	95	82.4	78	7	8	83.871	3.89e-11
JABNMW010000017.1	95	82.4	78	7	8	83.871	3.89e-11
JABNMW010000012.1	95	1753	1188	78	33	91.455	0.0
JABNMW010000012.1	95	1753	1188	78	33	91.455	0.0
JABNMW010000012.1	95	1753	1188	78	33	91.455	0.0
JABNMW010000012.1	95	1753	1188	78	33	91.455	0.0
JABNMW010000012.1	95	1744	1188	78	35	91.314	0.0
JABNMW010000012.1	95	1541	1166	87	63	88.602	0.0
JABNMW010000012.1	95	82.4	78	7	8	83.871	3.89e-11
JABNMW010000012.1	95	82.4	65	8	2	86.667	3.89e-11
JABNMW010000012.1	95	82.4	78	7	8	83.871	3.89e-11
JABNMW010000012.1	95	82.4	78	7	8	83.871	3.89e-11
JABNMW010000012.1	95	82.4	78	7	8	83.871	3.89e-11
JABNMW010000012.1	95	82.4	78	7	8	83.871	3.89e-11
LNDK02000039.1	99	1751	1317	108	61	88.627	0.0
LNDK02000039.1	99	255	288	26	39	81.586	2.17e-63
SRPY01001176.1	94	1749	1187	81	31	91.378	0.0
SRPY01001176.1	94	104	86	6	7	86.869	8.31e-18
CABFOC020000032.1	100	1749	1297	125	40	88.714	0.0
CABFOC020000032.1	100	1144	897	105	27	87.172	0.0
JABNMW010000027.1	95	1748	1187	78	34	91.378	0.0
JABNMW010000027.1	95	1725	1185	78	38	91.084	0.0
JABNMW010000027.1	95	1685	1180	79	44	90.560	0.0
JABNMW010000027.1	95	82.4	78	7	8	83.871	3.89e-11
JABNMW010000027.1	95	82.4	78	7	8	83.871	3.89e-11
JABNMW010000027.1	95	82.4	78	7	8	83.871	3.89e-11
SRPQ01000938.1	94	1744	1179	90	22	91.325	0.0
SRPQ01000938.1	94	119	87	5	5	89.691	2.97e-22
QLOO01004436.1	100	1742	1302	127	42	88.511	0.0
JADCQZ010000027.1	100	1742	1298	116	49	88.722	0.0
JADDUG010000209.1	100	1742	1302	127	42	88.511	0.0
JAKLNE010000136.1	100	1742	1298	116	49	88.722	0.0
JAIOWQ010000006.1	95	1740	1204	81	40	90.868	0.0
JAIOWQ010000006.1	95	115	86	7	4	88.660	3.84e-21
JAIOWQ010000003.1	95	1740	1204	81	40	90.868	0.0
JAIOWQ010000003.1	95	115	86	7	4	88.660	3.84e-21
SRPW01002400.1	94	1740	1179	87	25	91.325	0.0
SRPW01002400.1	94	115	87	6	5	88.776	3.84e-21
PXOC01000182.1	100	1738	1311	125	48	88.342	0.0
CM004176.1	100	1736	1311	113	58	88.462	0.0
CM004176.1	100	1736	1311	113	58	88.462	0.0
NC_054391.1	100	1736	1311	113	58	88.462	0.0
NC_054391.1	100	1736	1311	113	58	88.462	0.0
SRPV01002220.1	88	1731	1171	98	15	91.199	0.0
JAALXG010000005.1	100	1725	1318	117	60	88.161	0.0
LDPL01000008.1	100	1711	1066	55	12	94.086	0.0
LDPL01000008.1	100	453	374	32	26	86.574	7.16e-123
JAFEME010000726.1	94	1709	1166	88	26	91.094	0.0
JAFEME010000726.1	94	95.3	82	8	6	85.417	5.00e-15
JANZYN010000259.1	94	1703	1164	87	27	91.080	0.0
JANZYN010000259.1	94	104	84	5	7	87.500	8.31e-18
PVQA01000083.1	98	1703	1064	61	8	93.910	0.0
PVQA01000083.1	98	357	264	23	10	88.889	5.78e-94
KQ030526.1	100	1701	1312	119	61	87.936	0.0
MWMN01000034.1	94	1698	1164	86	29	91.009	0.0
MWMN01000034.1	94	104	84	5	7	87.500	8.31e-18
RYZW01001856.1	100	1690	1299	122	56	87.949	0.0
RYZW01000175.1	100	1690	1299	122	56	87.949	0.0
RYZW01000175.1	100	1690	1299	122	56	87.949	0.0
JAJIYY010000003.1	95	1688	1172	100	23	90.502	0.0
JAJIYY010000003.1	95	1688	1172	100	23	90.502	0.0
JAJIYY010000003.1	95	104	83	7	5	87.368	8.31e-18
JAJIYY010000003.1	95	104	83	7	5	87.368	8.31e-18
JAALXM010002223.1	66	1685	940	5	7	98.739	0.0
FYEU01000250.1	94	1685	1168	89	31	90.683	0.0
FYEU01000250.1	94	736	459	24	5	94.057	0.0
FYEU01000250.1	94	95.3	81	5	8	86.170	5.00e-15
JAHLKD010000206.1	100	1685	1298	119	59	87.940	0.0
QAPG01001088.1	100	1685	1298	123	56	87.881	0.0
CAGA01000149.1	84	1679	1124	85	18	91.606	0.0
JABNMW010000020.1	95	1679	1176	81	42	90.531	0.0
JABNMW010000020.1	95	1670	1184	76	51	90.313	0.0
JABNMW010000020.1	95	1580	1172	86	58	89.058	0.0
JABNMW010000020.1	95	82.4	78	7	8	83.871	3.89e-11
JABNMW010000020.1	95	80.5	65	7	3	86.667	1.40e-10
JABNMW010000020.1	95	75.0	78	5	11	82.979	6.52e-09
QAPF01001335.1	100	1679	1297	124	56	87.813	0.0
JAAVMX010000019.1	100	1677	1297	137	46	87.635	0.0
JAAVMX010000019.1	100	1677	1297	137	46	87.635	0.0
JAAVMX010000019.1	100	1489	1284	140	79	85.429	0.0
JAAVMX010000019.1	100	1247	868	54	34	90.795	0.0
JAAVMX010000019.1	100	303	321	42	29	81.888	7.63e-78
JAAVMX010000018.1	100	1677	1297	137	46	87.635	0.0
JAAVMX010000018.1	100	1677	1297	137	46	87.635	0.0
JAAVMX010000018.1	100	1677	1297	137	46	87.635	0.0
JAAVMX010000018.1	100	1555	1280	139	64	86.312	0.0
JAAVMX010000018.1	100	1537	1284	142	67	86.001	0.0
JAAVMX010000017.1	100	1677	1297	137	46	87.635	0.0
JAAVMX010000017.1	100	1677	1297	137	46	87.635	0.0
JAAVMX010000017.1	100	1677	1297	137	46	87.635	0.0
JAAVMX010000017.1	100	1677	1297	137	46	87.635	0.0
JAAVMX010000008.1	100	1677	1297	137	46	87.635	0.0
JAAVMX010000008.1	100	1624	1289	140	52	87.036	0.0
JAAVMX010000008.1	100	169	107	8	0	93.043	2.91e-37
JAAVMX010000002.1	100	1677	1297	137	46	87.635	0.0
JAAVMX010000002.1	100	1609	1288	142	53	86.851	0.0
JABEET010000155.1	100	1677	1110	82	15	91.964	0.0
JABEET010000155.1	100	435	243	4	0	98.381	2.59e-117
RHKH01000374.1	85	1677	1127	93	13	91.403	0.0
AFQZ01001817.1	94	1677	1161	85	33	90.774	0.0
AFQZ01001817.1	94	97.1	83	8	6	85.567	1.39e-15
MASP02000184.1	100	1664	1292	129	53	87.653	0.0
AMCV02000075.1	100	1657	1295	125	59	87.559	0.0
AMCV02000075.1	100	946	623	48	6	92.024	0.0
JAKVPT010000017.1	100	1657	1311	127	64	87.284	0.0
JAKVPT010000017.1	100	1648	1309	127	65	87.209	0.0
JAKVPT010000017.1	100	1637	1308	126	68	87.084	0.0
JAKVPT010000016.1	100	1657	1311	127	64	87.284	0.0
JAKVPT010000016.1	100	1646	1311	126	67	87.168	0.0
JAKVPT010000016.1	100	1646	1310	128	65	87.159	0.0
JAKVPT010000016.1	100	1600	1309	125	77	86.631	0.0
JAKVPT010000014.1	100	1657	1311	127	64	87.284	0.0
JAKVPT010000014.1	100	1657	1311	127	64	87.284	0.0
JAKVPT010000014.1	100	1657	1311	127	64	87.284	0.0
JAKVPT010000014.1	100	1657	1311	127	64	87.284	0.0
JAKVPT010000014.1	100	1644	1312	126	68	87.118	0.0
JAKVPT010000013.1	100	1657	1311	127	64	87.284	0.0
JAKVPT010000013.1	100	1657	1311	127	64	87.284	0.0
JAKVPT010000013.1	100	1657	1311	127	64	87.284	0.0
JAKVPT010000013.1	100	1657	1311	127	64	87.284	0.0
JAKVPT010000013.1	100	1657	1311	127	64	87.284	0.0
JAKVPT010000013.1	100	1633	1308	127	68	87.026	0.0
JAKVPT010000012.1	100	1657	1311	127	64	87.284	0.0
JAKVPT010000012.1	100	1657	1311	127	64	87.284	0.0
JAKVPT010000012.1	100	1657	1311	127	64	87.284	0.0
JAKVPT010000012.1	100	1657	1311	127	64	87.284	0.0
JAKVPT010000012.1	100	1657	1311	127	64	87.284	0.0
JAKVPT010000012.1	100	1657	1311	127	64	87.284	0.0
JAKVPT010000012.1	100	1655	1310	128	63	87.275	0.0
JAKVPT010000012.1	100	813	535	36	9	92.241	0.0
JAKVPT010000011.1	100	1657	1311	127	64	87.284	0.0
JAKVPT010000011.1	100	1657	1311	127	64	87.284	0.0
JAKVPT010000011.1	100	1650	1310	127	65	87.217	0.0
JAKVPT010000011.1	100	329	325	31	34	83.333	1.26e-85
CM040342.1	100	1657	1311	127	64	87.284	0.0
CM040342.1	100	1657	1311	127	64	87.284	0.0
CM040342.1	100	1657	1311	127	64	87.284	0.0
CM040342.1	100	1657	1311	127	64	87.284	0.0
CM040342.1	100	1507	1228	126	64	86.601	0.0
CM040341.1	100	1657	1311	127	64	87.284	0.0
NQYQ01000165.1	95	1652	1181	92	41	89.878	0.0
NQYQ01000165.1	95	102	84	7	6	86.598	2.99e-17
NIGC01000016.1	95	1652	1181	92	41	89.878	0.0
NIGC01000016.1	95	102	84	7	6	86.598	2.99e-17
NQYR01000023.1	95	1652	1181	92	41	89.878	0.0
NQYR01000023.1	95	102	84	7	6	86.598	2.99e-17
MAEC01000003.1	99	1648	1266	178	7	87.250	0.0
JAKVPT010000015.1	100	1646	1309	129	64	87.150	0.0
JAKVPT010000015.1	100	1637	1308	127	67	87.084	0.0
JAKVPT010000015.1	100	1550	1157	105	43	88.659	0.0
NIGB01000012.1	94	1644	1177	87	45	89.916	0.0
NIGB01000012.1	94	102	84	7	6	86.598	2.99e-17
NIGB01000012.1	94	84.2	52	1	2	94.545	1.08e-11
NQYS01000011.1	94	1644	1177	87	45	89.916	0.0
NQYS01000011.1	94	1428	921	60	11	92.843	0.0
NQYS01000011.1	94	102	84	7	6	86.598	2.99e-17
QCWU01000007.1	100	1639	1286	132	54	87.364	0.0
QCWU01000007.1	100	1639	1286	132	54	87.364	0.0
QCWU01000007.1	100	1633	1286	132	55	87.305	0.0
QCWU01000007.1	100	1633	1287	130	57	87.313	0.0
QCWU01000007.1	100	1629	1285	133	55	87.237	0.0
QCWU01000007.1	100	830	564	50	6	90.968	0.0
QCWU01000007.1	100	91.6	55	3	0	94.828	6.47e-14
CP077954.1	100	1639	1286	132	54	87.364	0.0
CP077954.1	100	1633	1286	132	55	87.305	0.0
CP077954.1	100	1633	1286	132	55	87.305	0.0
CP077954.1	100	1633	1287	130	57	87.313	0.0
CP077954.1	100	1592	1281	133	61	86.847	0.0
CP077954.1	100	91.6	55	3	0	94.828	6.47e-14
JABSTB010000155.1	100	1631	1102	68	33	91.604	0.0
JABSTB010000155.1	100	448	250	4	0	98.425	3.33e-121
LSAX01000017.1	100	1622	1280	132	55	87.253	0.0
LSAX01000017.1	100	1622	1280	132	55	87.253	0.0
LSAX01000017.1	100	1615	1279	131	57	87.185	0.0
LSAX01000031.1	100	1622	1280	132	55	87.253	0.0
LSAX01000031.1	100	1622	1280	132	55	87.253	0.0
LSAX01000031.1	100	1611	1277	130	58	87.167	0.0
LSAX01000036.1	100	1622	1280	132	55	87.253	0.0
LSAX01000036.1	100	1622	1280	132	55	87.253	0.0
LSAX01000036.1	100	1615	1280	129	59	87.193	0.0
LSAX01000015.1	100	1622	1280	132	55	87.253	0.0
LSAX01000015.1	100	1622	1280	132	55	87.253	0.0
LSAX01000015.1	100	1622	1280	132	55	87.253	0.0
LSAX01000015.1	100	1616	1279	132	56	87.185	0.0
LSAX01000022.1	100	1622	1280	132	55	87.253	0.0
LSAX01000022.1	100	1622	1280	132	55	87.253	0.0
LSAX01000029.1	100	1622	1280	132	55	87.253	0.0
LSAX01000029.1	100	1622	1280	132	55	87.253	0.0
LSAX01000029.1	100	1616	1279	132	56	87.185	0.0
LSAX01000029.1	100	1177	1001	113	55	85.629	0.0
LSAX01000011.1	100	1622	1280	132	55	87.253	0.0
LSAX01000034.1	100	1620	1280	130	57	87.253	0.0
LSAX01000034.1	100	1602	1278	129	61	87.057	0.0
LSAX01000034.1	100	1495	1263	133	75	85.860	0.0
LSAX01000034.1	100	998	683	65	5	90.704	0.0
LFRF01000005.1	100	1618	1081	75	22	91.766	0.0
LFRF01000005.1	100	387	317	30	19	86.612	7.37e-103
LFRF01000005.1	100	154	108	10	2	90.000	8.14e-33
JADEZT010000010.1	100	1616	1189	117	32	88.864	0.0
JADEZT010000010.1	100	1616	1189	117	32	88.864	0.0
JADEZT010000010.1	100	1615	1189	116	33	88.864	0.0
JADEZT010000010.1	100	1615	1189	116	33	88.864	0.0
JADEZT010000010.1	100	1613	1290	126	66	87.045	0.0
JADEZT010000010.1	100	1609	1188	116	34	88.789	0.0
JADEZT010000010.1	100	1609	1188	116	34	88.789	0.0
JADEZT010000010.1	100	1607	1186	119	31	88.772	0.0
JADEZT010000010.1	100	1607	1192	117	35	88.690	0.0
JADEZT010000010.1	100	1604	1185	121	30	88.698	0.0
JADEZT010000010.1	100	1600	1185	118	33	88.698	0.0
JADEZT010000010.1	100	1598	1186	118	34	88.640	0.0
JADEZT010000010.1	100	1498	1186	116	57	87.270	0.0
JADEZT010000010.1	100	110	85	4	7	88.542	1.79e-19
JADEZT010000010.1	100	110	85	4	7	88.542	1.79e-19
JADEZT010000010.1	100	110	85	4	7	88.542	1.79e-19
JADEZT010000010.1	100	110	85	4	7	88.542	1.79e-19
JADEZT010000010.1	100	110	85	4	7	88.542	1.79e-19
JADEZT010000010.1	100	110	85	4	7	88.542	1.79e-19
JADEZT010000010.1	100	110	85	4	7	88.542	1.79e-19
JADEZT010000010.1	100	110	85	4	7	88.542	1.79e-19
JADEZT010000010.1	100	110	85	4	7	88.542	1.79e-19
JADEZT010000010.1	100	110	85	4	7	88.542	1.79e-19
JADEZT010000010.1	100	110	85	4	7	88.542	1.79e-19
JADEZT010000010.1	100	110	85	4	7	88.542	1.79e-19
