# Supplementary material for: Using nanopore sequencing to identify fungi from clinical samples with high phylogenetic resolution
Source: Sci Rep. 2023 Jun 16;13:9785. doi: 10.1038/s41598-023-37016-0 (PMC10275880; doi:10.1038/s41598-023-37016-0)
Supplement: Supplementary file 1 — Supplementary Information. [file 41598_2023_37016_MOESM1_ESM.zip › Supplementary_Information/Supplementary_Data/Data_S5_Mock_blast/results/Mock_RGN5_7_fmt6.txt]

CR380958.2	100	5463	2963	1	1	99.933	0.0
NC_006035.2	100	5463	2963	1	1	99.933	0.0
JANLBP010000028.1	100	5443	2959	1	4	99.831	0.0
JAHUZD010000048.1	100	4289	2768	153	56	92.980	0.0
NW_026055390.1	100	4289	2768	153	56	92.980	0.0
JAEVGP010000015.1	84	3648	2089	52	4	97.389	0.0
JAEVGP010000015.1	84	3642	2088	54	3	97.343	0.0
JAEVGP010000015.1	84	3637	2087	54	4	97.296	0.0
JAEVGP010000015.1	84	381	273	22	9	89.803	7.10e-101
JAEVGP010000015.1	84	375	272	22	10	89.474	3.30e-99
JAEVGP010000015.1	84	375	272	22	10	89.474	3.30e-99
JAEVGP010000015.1	84	80.5	43	0	0	100.000	2.90e-10
JAEVGP010000015.1	84	80.5	43	0	0	100.000	2.90e-10
JAEVGP010000015.1	84	80.5	43	0	0	100.000	2.90e-10
JAEVGP010000005.1	84	3627	2086	52	7	97.249	0.0
JAEVGP010000005.1	84	381	271	21	9	90.033	7.10e-101
JAEVGP010000005.1	84	80.5	43	0	0	100.000	2.90e-10
CAPU01000149.1	70	3518	2013	45	7	97.482	0.0
CAPT01000119.1	84	3445	2066	74	21	95.604	0.0
CAPT01000119.1	84	361	276	14	21	88.746	9.25e-95
CAPT01000119.1	84	80.5	43	0	0	100.000	2.90e-10
VZVN01000183.1	82	3321	2039	88	26	94.705	0.0
VZVN01000183.1	82	350	213	7	4	95.089	2.00e-91
VZVN01000183.1	82	91.6	49	0	0	100.000	1.34e-13
VZVB01000255.1	82	3321	2039	88	26	94.705	0.0
VZVB01000255.1	82	344	218	11	4	93.562	9.31e-90
VZVB01000255.1	82	91.6	49	0	0	100.000	1.34e-13
JANLBP010000030.1	82	3321	2039	88	26	94.705	0.0
JANLBP010000030.1	82	350	219	10	4	93.991	2.00e-91
JANLBP010000030.1	82	91.6	49	0	0	100.000	1.34e-13
CM003566.1	82	3321	2039	88	26	94.705	0.0
CM003566.1	82	3321	2039	88	26	94.705	0.0
CM003566.1	82	3321	2039	88	26	94.705	0.0
CM003566.1	82	3321	2039	88	26	94.705	0.0
CM003566.1	82	3301	2036	88	29	94.566	0.0
CM003566.1	82	350	219	10	4	93.991	2.00e-91
CM003566.1	82	350	219	10	4	93.991	2.00e-91
CM003566.1	82	350	219	10	4	93.991	2.00e-91
CM003566.1	82	350	219	10	4	93.991	2.00e-91
CM003566.1	82	350	219	10	4	93.991	2.00e-91
CM003566.1	82	91.6	49	0	0	100.000	1.34e-13
CM003566.1	82	91.6	49	0	0	100.000	1.34e-13
CM003566.1	82	91.6	49	0	0	100.000	1.34e-13
CM003566.1	82	91.6	49	0	0	100.000	1.34e-13
CM003566.1	82	91.6	49	0	0	100.000	1.34e-13
MVPU01000017.1	82	3321	2039	88	26	94.705	0.0
MVPU01000017.1	82	351	219	7	6	94.397	5.57e-92
MVPU01000017.1	82	91.6	49	0	0	100.000	1.34e-13
BK006945.2	82	3321	2039	88	26	94.705	0.0
BK006945.2	82	3321	2039	88	26	94.705	0.0
BK006945.2	82	350	219	10	4	93.991	2.00e-91
BK006945.2	82	350	219	10	4	93.991	2.00e-91
BK006945.2	82	91.6	49	0	0	100.000	1.34e-13
BK006945.2	82	91.6	49	0	0	100.000	1.34e-13
NC_001144.5	82	3321	2039	88	26	94.705	0.0
NC_001144.5	82	3321	2039	88	26	94.705	0.0
NC_001144.5	82	350	219	10	4	93.991	2.00e-91
NC_001144.5	82	350	219	10	4	93.991	2.00e-91
NC_001144.5	82	91.6	49	0	0	100.000	1.34e-13
NC_001144.5	82	91.6	49	0	0	100.000	1.34e-13
VZWS01000247.1	82	3304	2036	91	26	94.566	0.0
VZWS01000247.1	82	350	213	7	4	95.089	2.00e-91
VZWS01000247.1	82	91.6	49	0	0	100.000	1.34e-13
PPOK01000135.1	82	3301	2044	92	29	94.411	0.0
PPOK01000135.1	82	351	221	9	5	94.043	5.57e-92
PPOK01000135.1	82	80.5	52	2	2	92.857	2.90e-10
LT986474.1	82	3299	2035	92	26	94.519	0.0
LT986474.1	82	350	219	10	4	93.991	2.00e-91
LT986474.1	82	91.6	49	0	0	100.000	1.34e-13
FYBL01000016.1	85	3297	2034	87	30	94.561	0.0
FYBL01000016.1	85	3168	2016	87	51	93.593	0.0
FYBL01000016.1	85	361	278	24	14	87.975	9.25e-95
FYBL01000016.1	85	350	213	7	4	95.089	2.00e-91
FYBL01000016.1	85	91.6	49	0	0	100.000	1.34e-13
FYBL01000016.1	85	80.5	49	3	0	94.231	2.90e-10
VZWP01000066.1	82	3288	2032	96	24	94.424	0.0
VZWP01000066.1	82	346	226	13	5	92.623	2.59e-90
VZWP01000066.1	82	91.6	49	0	0	100.000	1.34e-13
CP080215.1	82	3288	2032	96	24	94.424	0.0
CP080215.1	82	3288	2032	96	24	94.424	0.0
CP080215.1	82	3288	2032	96	24	94.424	0.0
CP080215.1	82	3288	2032	96	24	94.424	0.0
CP080215.1	82	3288	2032	96	24	94.424	0.0
CP080215.1	82	3288	2032	96	24	94.424	0.0
CP080215.1	82	3288	2032	96	24	94.424	0.0
CP080215.1	82	3288	2032	96	24	94.424	0.0
CP080215.1	82	3288	2032	96	24	94.424	0.0
CP080215.1	82	3288	2032	96	24	94.424	0.0
CP080215.1	82	3288	2032	96	24	94.424	0.0
CP080215.1	82	3288	2032	96	24	94.424	0.0
CP080215.1	82	3282	2032	96	25	94.380	0.0
CP080215.1	82	346	226	13	5	92.623	2.59e-90
CP080215.1	82	346	226	13	5	92.623	2.59e-90
CP080215.1	82	346	226	13	5	92.623	2.59e-90
CP080215.1	82	346	226	13	5	92.623	2.59e-90
CP080215.1	82	346	226	13	5	92.623	2.59e-90
CP080215.1	82	346	226	13	5	92.623	2.59e-90
CP080215.1	82	346	226	13	5	92.623	2.59e-90
CP080215.1	82	346	226	13	5	92.623	2.59e-90
CP080215.1	82	346	226	13	5	92.623	2.59e-90
CP080215.1	82	346	226	13	5	92.623	2.59e-90
CP080215.1	82	346	226	13	5	92.623	2.59e-90
CP080215.1	82	346	226	13	5	92.623	2.59e-90
CP080215.1	82	346	226	13	5	92.623	2.59e-90
CP080215.1	82	115	70	4	0	94.595	7.95e-21
CP080215.1	82	91.6	49	0	0	100.000	1.34e-13
CP080215.1	82	91.6	49	0	0	100.000	1.34e-13
CP080215.1	82	91.6	49	0	0	100.000	1.34e-13
CP080215.1	82	91.6	49	0	0	100.000	1.34e-13
CP080215.1	82	91.6	49	0	0	100.000	1.34e-13
CP080215.1	82	91.6	49	0	0	100.000	1.34e-13
CP080215.1	82	91.6	49	0	0	100.000	1.34e-13
CP080215.1	82	91.6	49	0	0	100.000	1.34e-13
CP080215.1	82	91.6	49	0	0	100.000	1.34e-13
CP080215.1	82	91.6	49	0	0	100.000	1.34e-13
CP080215.1	82	91.6	49	0	0	100.000	1.34e-13
CP080215.1	82	91.6	49	0	0	100.000	1.34e-13
CP080215.1	82	91.6	49	0	0	100.000	1.34e-13
CM034489.1	82	3288	2032	96	24	94.424	0.0
CM034489.1	82	3288	2032	96	24	94.424	0.0
CM034489.1	82	3288	2032	96	24	94.424	0.0
CM034489.1	82	3288	2032	96	24	94.424	0.0
CM034489.1	82	3288	2032	96	24	94.424	0.0
CM034489.1	82	3256	2028	96	29	94.194	0.0
CM034489.1	82	3188	2020	97	40	93.649	0.0
CM034489.1	82	3168	2023	94	48	93.441	0.0
CM034489.1	82	1277	854	54	22	91.828	0.0
CM034489.1	82	351	227	11	6	93.033	5.57e-92
CM034489.1	82	346	226	13	5	92.623	2.59e-90
CM034489.1	82	346	226	13	5	92.623	2.59e-90
CM034489.1	82	346	226	13	5	92.623	2.59e-90
CM034489.1	82	346	226	12	6	92.623	2.59e-90
CM034489.1	82	346	226	13	5	92.623	2.59e-90
CM034489.1	82	346	226	13	5	92.623	2.59e-90
CM034489.1	82	346	226	13	5	92.623	2.59e-90
CM034489.1	82	327	223	13	8	91.393	9.38e-85
CM034489.1	82	115	70	4	0	94.595	7.95e-21
CM034489.1	82	91.6	49	0	0	100.000	1.34e-13
CM034489.1	82	91.6	49	0	0	100.000	1.34e-13
CM034489.1	82	91.6	49	0	0	100.000	1.34e-13
CM034489.1	82	91.6	49	0	0	100.000	1.34e-13
CM034489.1	82	91.6	49	0	0	100.000	1.34e-13
CM034489.1	82	91.6	49	0	0	100.000	1.34e-13
CM034489.1	82	91.6	49	0	0	100.000	1.34e-13
CM034489.1	82	91.6	49	0	0	100.000	1.34e-13
CM034489.1	82	91.6	49	0	0	100.000	1.34e-13
CP059272.1	84	3282	2030	90	29	94.463	0.0
CP059272.1	84	3277	2029	91	29	94.416	0.0
CP059272.1	84	355	277	30	10	87.382	4.30e-93
CP059272.1	84	355	277	30	10	87.382	4.30e-93
CP059272.1	84	76.8	45	2	0	95.745	3.75e-09
CP059272.1	84	76.8	45	2	0	95.745	3.75e-09
CP030973.1	82	3282	2033	94	27	94.383	0.0
CP030973.1	82	350	219	10	4	93.991	2.00e-91
CP030973.1	82	154	108	10	2	90.000	1.68e-32
CP030973.1	82	91.6	49	0	0	100.000	1.34e-13
HE576754.1	84	3277	2033	98	25	94.295	0.0
HE576754.1	84	3277	2033	98	25	94.295	0.0
HE576754.1	84	344	270	23	15	87.662	9.31e-90
HE576754.1	84	344	270	23	15	87.662	9.31e-90
HE576754.1	84	91.6	49	0	0	100.000	1.34e-13
HE576754.1	84	91.6	49	0	0	100.000	1.34e-13
NC_016493.1	84	3277	2033	98	25	94.295	0.0
NC_016493.1	84	3277	2033	98	25	94.295	0.0
NC_016493.1	84	344	270	23	15	87.662	9.31e-90
NC_016493.1	84	344	270	23	15	87.662	9.31e-90
NC_016493.1	84	91.6	49	0	0	100.000	1.34e-13
NC_016493.1	84	91.6	49	0	0	100.000	1.34e-13
AABZ01000315.1	82	3273	2032	95	28	94.292	0.0
AABZ01000315.1	82	350	219	10	4	93.991	2.00e-91
AABZ01000315.1	82	91.6	49	0	0	100.000	1.34e-13
PPNA02000031.1	87	3265	2029	89	33	94.328	0.0
PPNA02000031.1	87	368	329	36	23	84.794	5.53e-97
PPNA02000031.1	87	76.8	45	2	0	95.745	3.75e-09
CAKNUP010000036.1	84	3265	2027	93	29	94.323	0.0
CAKNUP010000036.1	84	350	272	29	10	87.460	2.00e-91
CAKNUP010000036.1	84	76.8	43	1	0	97.727	3.75e-09
CP059251.1	84	3260	2026	94	29	94.276	0.0
CP059251.1	84	3260	2026	94	29	94.276	0.0
CP059251.1	84	363	277	28	10	87.937	2.57e-95
CP059251.1	84	363	277	28	10	87.937	2.57e-95
CP059251.1	84	76.8	45	2	0	95.745	3.75e-09
CP059251.1	84	76.8	45	2	0	95.745	3.75e-09
CAPW01000003.1	82	3260	2033	105	23	94.077	0.0
CAPW01000003.1	82	348	216	14	0	93.913	7.20e-91
CAPW01000003.1	82	69.4	37	0	0	100.000	6.28e-07
NC_050732.1	84	3260	2026	94	29	94.276	0.0
NC_050732.1	84	3260	2026	94	29	94.276	0.0
NC_050732.1	84	363	277	28	10	87.937	2.57e-95
NC_050732.1	84	363	277	28	10	87.937	2.57e-95
NC_050732.1	84	76.8	45	2	0	95.745	3.75e-09
NC_050732.1	84	76.8	45	2	0	95.745	3.75e-09
HE580273.2	82	3254	2030	105	23	94.069	0.0
HE580273.2	82	339	217	12	4	93.133	4.33e-88
HE580273.2	82	91.6	49	0	0	100.000	1.34e-13
NC_016485.2	82	3254	2030	105	23	94.069	0.0
NC_016485.2	82	339	217	12	4	93.133	4.33e-88
NC_016485.2	82	91.6	49	0	0	100.000	1.34e-13
PPHX02000037.1	84	3249	2024	96	29	94.183	0.0
PPHX02000037.1	84	340	271	27	13	87.138	1.20e-88
PPHX02000037.1	84	76.8	43	1	0	97.727	3.75e-09
OX291442.1	84	3243	2024	95	31	94.140	0.0
OX291442.1	84	3243	2024	95	31	94.140	0.0
OX291442.1	84	3230	2022	95	33	94.047	0.0
OX291442.1	84	3225	2021	95	34	94.000	0.0
OX291442.1	84	3223	2021	94	35	94.000	0.0
OX291442.1	84	3210	2014	94	35	93.980	0.0
OX291442.1	84	357	278	25	14	87.697	1.20e-93
OX291442.1	84	357	278	25	14	87.697	1.20e-93
OX291442.1	84	355	278	24	15	87.697	4.30e-93
OX291442.1	84	355	278	24	15	87.697	4.30e-93
OX291442.1	84	355	278	24	15	87.697	4.30e-93
OX291442.1	84	351	277	26	14	87.382	5.57e-92
OX291442.1	84	76.8	45	2	0	95.745	3.75e-09
OX291442.1	84	76.8	45	2	0	95.745	3.75e-09
OX291442.1	84	76.8	45	2	0	95.745	3.75e-09
OX291442.1	84	76.8	45	2	0	95.745	3.75e-09
OX291442.1	84	76.8	45	2	0	95.745	3.75e-09
OX291442.1	84	76.8	45	2	0	95.745	3.75e-09
JANLBP010000035.1	82	3241	2029	98	31	94.022	0.0
JANLBP010000035.1	82	350	219	10	4	93.991	2.00e-91
JANLBP010000035.1	82	91.6	49	0	0	100.000	1.34e-13
UEGL01000052.1	82	3229	2029	103	30	93.848	0.0
UEGL01000052.1	82	3205	2025	105	32	93.663	0.0
UEGL01000052.1	82	3201	2021	109	28	93.652	0.0
UEGL01000052.1	82	3107	2015	104	50	92.900	0.0
UEGL01000052.1	82	315	214	17	4	91.064	7.30e-81
UEGL01000052.1	82	315	214	17	4	91.064	7.30e-81
UEGL01000052.1	82	307	214	15	7	90.678	1.22e-78
UEGL01000052.1	82	302	212	17	6	90.213	5.69e-77
UEGL01000052.1	82	75.0	42	1	0	97.674	1.35e-08
UEGL01000052.1	82	75.0	42	1	0	97.674	1.35e-08
UEGL01000052.1	82	75.0	42	1	0	97.674	1.35e-08
UEGL01000009.1	84	3227	2026	107	26	93.840	0.0
UEGL01000009.1	84	3219	2025	107	27	93.793	0.0
UEGL01000009.1	84	3210	2025	107	29	93.707	0.0
UEGL01000009.1	84	3206	2023	107	29	93.701	0.0
UEGL01000009.1	84	315	214	17	4	91.064	7.30e-81
UEGL01000009.1	84	315	214	17	4	91.064	7.30e-81
UEGL01000009.1	84	315	214	17	4	91.064	7.30e-81
UEGL01000009.1	84	311	271	29	18	85.220	9.45e-80
UEGL01000009.1	84	75.0	42	1	0	97.674	1.35e-08
UEGL01000009.1	84	75.0	42	1	0	97.674	1.35e-08
UEGL01000009.1	84	75.0	42	1	0	97.674	1.35e-08
UEGL01000009.1	84	75.0	42	1	0	97.674	1.35e-08
UEGL01000028.1	82	3227	2026	107	26	93.840	0.0
UEGL01000028.1	82	3221	2025	108	26	93.793	0.0
UEGL01000028.1	82	3217	2026	108	27	93.753	0.0
UEGL01000028.1	82	3195	2019	108	29	93.646	0.0
UEGL01000028.1	82	329	219	13	6	92.017	2.61e-85
UEGL01000028.1	82	329	219	13	6	92.017	2.61e-85
UEGL01000028.1	82	320	217	13	7	91.561	1.57e-82
UEGL01000028.1	82	307	215	13	9	90.717	1.22e-78
UEGL01000028.1	82	75.0	42	1	0	97.674	1.35e-08
UEGL01000028.1	82	75.0	42	1	0	97.674	1.35e-08
UEGL01000028.1	82	75.0	42	1	0	97.674	1.35e-08
UEGL01000028.1	82	75.0	42	1	0	97.674	1.35e-08
UEGL01000008.1	82	3227	2026	108	25	93.840	0.0
UEGL01000008.1	82	3227	2025	109	24	93.837	0.0
UEGL01000008.1	82	3221	2027	105	29	93.799	0.0
UEGL01000008.1	82	3217	2026	108	27	93.753	0.0
UEGL01000008.1	82	3217	2026	108	27	93.753	0.0
UEGL01000008.1	82	333	219	13	5	92.405	2.02e-86
UEGL01000008.1	82	329	219	13	6	92.017	2.61e-85
UEGL01000008.1	82	329	219	13	6	92.017	2.61e-85
UEGL01000008.1	82	329	219	13	6	92.017	2.61e-85
UEGL01000008.1	82	313	216	12	9	91.139	2.63e-80
UEGL01000008.1	82	75.0	42	1	0	97.674	1.35e-08
UEGL01000008.1	82	75.0	42	1	0	97.674	1.35e-08
UEGL01000008.1	82	75.0	42	1	0	97.674	1.35e-08
UEGL01000008.1	82	75.0	42	1	0	97.674	1.35e-08
UEGL01000008.1	82	75.0	42	1	0	97.674	1.35e-08
HE616749.1	84	3227	2021	98	31	94.000	0.0
HE616749.1	84	3227	2021	98	31	94.000	0.0
HE616749.1	84	3227	2021	98	31	94.000	0.0
HE616749.1	84	348	272	28	11	87.460	7.20e-91
HE616749.1	84	348	272	28	11	87.460	7.20e-91
HE616749.1	84	348	272	28	11	87.460	7.20e-91
HE616749.1	84	76.8	45	2	0	95.745	3.75e-09
HE616749.1	84	76.8	45	2	0	95.745	3.75e-09
HE616749.1	84	76.8	45	2	0	95.745	3.75e-09
NC_016508.1	84	3227	2021	98	31	94.000	0.0
NC_016508.1	84	3227	2021	98	31	94.000	0.0
NC_016508.1	84	3227	2021	98	31	94.000	0.0
NC_016508.1	84	348	272	28	11	87.460	7.20e-91
NC_016508.1	84	348	272	28	11	87.460	7.20e-91
NC_016508.1	84	348	272	28	11	87.460	7.20e-91
NC_016508.1	84	76.8	45	2	0	95.745	3.75e-09
NC_016508.1	84	76.8	45	2	0	95.745	3.75e-09
NC_016508.1	84	76.8	45	2	0	95.745	3.75e-09
UEGL01000010.1	82	3225	2026	106	27	93.840	0.0
UEGL01000010.1	82	3217	2026	107	28	93.753	0.0
UEGL01000010.1	82	3214	2024	107	28	93.747	0.0
UEGL01000010.1	82	3206	2024	104	32	93.704	0.0
UEGL01000010.1	82	315	214	17	4	91.064	7.30e-81
UEGL01000010.1	82	315	214	17	4	91.064	7.30e-81
UEGL01000010.1	82	315	214	17	4	91.064	7.30e-81
UEGL01000010.1	82	315	214	17	4	91.064	7.30e-81
UEGL01000010.1	82	75.0	42	1	0	97.674	1.35e-08
UEGL01000010.1	82	75.0	42	1	0	97.674	1.35e-08
UEGL01000010.1	82	75.0	42	1	0	97.674	1.35e-08
UEGL01000010.1	82	75.0	42	1	0	97.674	1.35e-08
PPOJ02000117.1	82	3225	2020	113	19	93.866	0.0
PPOJ02000117.1	82	359	227	10	5	93.802	3.33e-94
PPOJ02000117.1	82	82.4	44	0	0	100.000	8.06e-11
CU928181.1	82	3223	2027	107	27	93.799	0.0
CU928181.1	82	3219	2027	107	28	93.756	0.0
CU928181.1	82	3219	2027	107	28	93.756	0.0
CU928181.1	82	315	214	17	4	91.064	7.30e-81
CU928181.1	82	309	214	17	5	90.678	3.40e-79
CU928181.1	82	309	214	17	5	90.678	3.40e-79
CU928181.1	82	75.0	42	1	0	97.674	1.35e-08
CU928181.1	82	75.0	42	1	0	97.674	1.35e-08
CU928181.1	82	75.0	42	1	0	97.674	1.35e-08
CAKOGT010000019.1	82	3223	2039	108	31	93.618	0.0
CAKOGT010000019.1	82	3223	2039	108	31	93.618	0.0
CAKOGT010000019.1	82	771	500	34	6	92.593	0.0
CAKOGT010000019.1	82	340	220	9	7	93.220	1.20e-88
CAKOGT010000019.1	82	340	220	9	7	93.220	1.20e-88
CAKOGT010000019.1	82	340	220	9	7	93.220	1.20e-88
CAKOGT010000019.1	82	80.5	43	0	0	100.000	2.90e-10
CAKOGT010000019.1	82	80.5	43	0	0	100.000	2.90e-10
CAKOGT010000019.1	82	80.5	43	0	0	100.000	2.90e-10
NC_012994.1	82	3223	2027	107	27	93.799	0.0
NC_012994.1	82	3219	2027	107	28	93.756	0.0
NC_012994.1	82	3219	2027	107	28	93.756	0.0
NC_012994.1	82	315	214	17	4	91.064	7.30e-81
NC_012994.1	82	309	214	17	5	90.678	3.40e-79
NC_012994.1	82	309	214	17	5	90.678	3.40e-79
NC_012994.1	82	75.0	42	1	0	97.674	1.35e-08
NC_012994.1	82	75.0	42	1	0	97.674	1.35e-08
NC_012994.1	82	75.0	42	1	0	97.674	1.35e-08
HE978314.1	82	3221	2030	104	31	93.764	0.0
HE978314.1	82	3221	2030	104	31	93.764	0.0
HE978314.1	82	340	217	10	5	93.534	1.20e-88
HE978314.1	82	340	217	10	5	93.534	1.20e-88
HE978314.1	82	130	76	3	0	96.203	2.84e-25
HE978314.1	82	76.8	43	1	0	97.727	3.75e-09
HE978314.1	82	76.8	43	1	0	97.727	3.75e-09
NC_035922.1	82	3221	2030	104	31	93.764	0.0
NC_035922.1	82	3221	2030	104	31	93.764	0.0
NC_035922.1	82	340	217	10	5	93.534	1.20e-88
NC_035922.1	82	340	217	10	5	93.534	1.20e-88
NC_035922.1	82	130	76	3	0	96.203	2.84e-25
NC_035922.1	82	76.8	43	1	0	97.727	3.75e-09
NC_035922.1	82	76.8	43	1	0	97.727	3.75e-09
LT598468.1	82	3216	2016	110	22	93.855	0.0
LT598468.1	82	3216	2016	110	22	93.855	0.0
LT598468.1	82	320	221	20	3	90.574	1.57e-82
LT598468.1	82	320	221	20	3	90.574	1.57e-82
LT598468.1	82	76.8	41	0	0	100.000	3.75e-09
LT598468.1	82	76.8	41	0	0	100.000	3.75e-09
FXLY01000006.1	82	3214	2028	109	28	93.672	0.0
FXLY01000006.1	82	3214	2028	109	28	93.672	0.0
FXLY01000006.1	82	355	220	9	4	94.421	4.30e-93
FXLY01000006.1	82	355	220	9	4	94.421	4.30e-93
FXLY01000006.1	82	84.2	45	0	0	100.000	2.24e-11
FXLY01000006.1	82	84.2	45	0	0	100.000	2.24e-11
PUHR01000350.1	82	3212	2037	110	31	93.526	0.0
PUHR01000350.1	82	340	222	10	7	92.887	1.20e-88
PUHR01000350.1	82	80.5	43	0	0	100.000	2.90e-10
UEGL01000039.1	82	3210	2025	107	29	93.707	0.0
UEGL01000039.1	82	3208	2023	108	28	93.701	0.0
UEGL01000039.1	82	3205	2024	108	29	93.660	0.0
UEGL01000039.1	82	3201	2022	107	30	93.654	0.0
UEGL01000039.1	82	315	214	17	4	91.064	7.30e-81
UEGL01000039.1	82	315	214	17	4	91.064	7.30e-81
UEGL01000039.1	82	315	214	17	4	91.064	7.30e-81
UEGL01000039.1	82	315	214	17	4	91.064	7.30e-81
UEGL01000039.1	82	75.0	42	1	0	97.674	1.35e-08
UEGL01000039.1	82	75.0	42	1	0	97.674	1.35e-08
UEGL01000039.1	82	75.0	42	1	0	97.674	1.35e-08
UEGL01000039.1	82	75.0	42	1	0	97.674	1.35e-08
CAEFZW010000005.1	84	3208	2026	112	26	93.623	0.0
CAEFZW010000005.1	84	3208	2026	112	26	93.623	0.0
CAEFZW010000005.1	84	351	267	22	13	88.411	5.57e-92
CAEFZW010000005.1	84	351	267	22	13	88.411	5.57e-92
CAEFZW010000005.1	84	82.4	44	0	0	100.000	8.06e-11
CAEFZW010000005.1	84	82.4	44	0	0	100.000	8.06e-11
NW_024545242.1	84	3208	2026	112	26	93.623	0.0
NW_024545242.1	84	3208	2026	112	26	93.623	0.0
NW_024545242.1	84	351	267	22	13	88.411	5.57e-92
NW_024545242.1	84	351	267	22	13	88.411	5.57e-92
NW_024545242.1	84	82.4	44	0	0	100.000	8.06e-11
NW_024545242.1	84	82.4	44	0	0	100.000	8.06e-11
PPKA01000099.1	82	3205	2047	111	36	93.300	0.0
PPKA01000099.1	82	344	215	8	5	94.298	9.31e-90
PPKA01000099.1	82	75.0	42	1	0	97.674	1.35e-08
JAIWYV020000017.1	82	3203	2022	110	27	93.654	0.0
JAIWYV020000017.1	82	555	358	24	4	92.746	3.95e-153
JAIWYV020000017.1	82	322	208	13	3	92.857	4.36e-83
JAIWYV020000017.1	82	322	208	13	3	92.857	4.36e-83
JAIWYV020000017.1	82	82.4	44	0	0	100.000	8.06e-11
JAIWYV020000017.1	82	82.4	44	0	0	100.000	8.06e-11
JAIWYV020000005.1	82	3203	2022	110	27	93.654	0.0
JAIWYV020000005.1	82	2167	1293	55	4	95.636	0.0
JAIWYV020000005.1	82	322	208	13	3	92.857	4.36e-83
JAIWYV020000005.1	82	82.4	44	0	0	100.000	8.06e-11
NJIJ01000034.1	82	3201	2019	103	32	93.733	0.0
NJIJ01000034.1	82	350	220	9	5	94.017	2.00e-91
NJIJ01000034.1	82	82.4	48	2	0	96.000	8.06e-11
NJIJ01000040.1	82	3201	2019	103	32	93.733	0.0
NJIJ01000040.1	82	350	220	9	5	94.017	2.00e-91
NJIJ01000040.1	82	82.4	48	2	0	96.000	8.06e-11
NJIJ01000052.1	82	3201	2019	103	32	93.733	0.0
NJIJ01000052.1	82	2638	1674	84	31	93.572	0.0
NJIJ01000052.1	82	350	220	9	5	94.017	2.00e-91
NJIJ01000052.1	82	82.4	48	2	0	96.000	8.06e-11
NJIJ01000053.1	82	3201	2019	103	32	93.733	0.0
NJIJ01000053.1	82	3201	2019	103	32	93.733	0.0
NJIJ01000053.1	82	350	220	9	5	94.017	2.00e-91
NJIJ01000053.1	82	309	218	9	13	90.833	3.40e-79
NJIJ01000053.1	82	82.4	48	2	0	96.000	8.06e-11
NJIJ01000054.1	82	3201	2019	103	32	93.733	0.0
NJIJ01000054.1	82	350	224	11	5	93.333	2.00e-91
NJIJ01000054.1	82	316	220	12	10	90.909	2.03e-81
NJIJ01000054.1	82	82.4	48	2	0	96.000	8.06e-11
NJIJ01000054.1	82	82.4	48	2	0	96.000	8.06e-11
NJIJ01000059.1	82	3201	2019	103	32	93.733	0.0
NJIJ01000059.1	82	3201	2019	103	32	93.733	0.0
NJIJ01000059.1	82	350	224	11	5	93.333	2.00e-91
NJIJ01000059.1	82	350	224	11	5	93.333	2.00e-91
NJIJ01000059.1	82	82.4	48	2	0	96.000	8.06e-11
NJIJ01000059.1	82	82.4	48	2	0	96.000	8.06e-11
NJIJ01000060.1	82	3201	2019	103	32	93.733	0.0
NJIJ01000060.1	82	1051	674	36	13	93.223	0.0
NJIJ01000060.1	82	350	224	11	5	93.333	2.00e-91
NJIJ01000060.1	82	82.4	48	2	0	96.000	8.06e-11
NJIJ01000061.1	82	3201	2019	103	32	93.733	0.0
NJIJ01000061.1	82	1869	1174	57	19	93.920	0.0
NJIJ01000061.1	82	350	224	11	5	93.333	2.00e-91
NJIJ01000061.1	82	82.4	48	2	0	96.000	8.06e-11
NJIJ01000063.1	82	3201	2019	103	32	93.733	0.0
NJIJ01000063.1	82	3201	2019	103	32	93.733	0.0
NJIJ01000063.1	82	350	220	9	5	94.017	2.00e-91
NJIJ01000063.1	82	350	220	9	5	94.017	2.00e-91
NJIJ01000063.1	82	82.4	48	2	0	96.000	8.06e-11
NJIJ01000063.1	82	82.4	48	2	0	96.000	8.06e-11
NJIJ01000064.1	82	3201	2019	103	32	93.733	0.0
NJIJ01000064.1	82	3201	2019	103	32	93.733	0.0
NJIJ01000064.1	82	350	220	9	5	94.017	2.00e-91
NJIJ01000064.1	82	350	220	9	5	94.017	2.00e-91
NJIJ01000064.1	82	82.4	48	2	0	96.000	8.06e-11
NJIJ01000064.1	82	82.4	48	2	0	96.000	8.06e-11
NJIJ01000066.1	82	3201	2019	103	32	93.733	0.0
NJIJ01000066.1	82	3201	2019	103	32	93.733	0.0
NJIJ01000066.1	82	350	220	9	5	94.017	2.00e-91
NJIJ01000066.1	82	350	220	9	5	94.017	2.00e-91
NJIJ01000066.1	82	82.4	48	2	0	96.000	8.06e-11
NJIJ01000066.1	82	82.4	48	2	0	96.000	8.06e-11
NJIJ01000069.1	82	3201	2019	103	32	93.733	0.0
NJIJ01000069.1	82	350	220	9	5	94.017	2.00e-91
NJIJ01000069.1	82	82.4	48	2	0	96.000	8.06e-11
NJIJ01000071.1	82	3201	2019	103	32	93.733	0.0
NJIJ01000071.1	82	3190	2018	104	33	93.643	0.0
NJIJ01000071.1	82	350	220	9	5	94.017	2.00e-91
NJIJ01000071.1	82	348	219	9	5	93.991	7.20e-91
NJIJ01000071.1	82	95.3	67	4	3	90.541	1.04e-14
NJIJ01000071.1	82	82.4	48	2	0	96.000	8.06e-11
NJIJ01000071.1	82	82.4	48	2	0	96.000	8.06e-11
NJIJ01000071.1	82	82.4	48	2	0	96.000	8.06e-11
NJIJ01000073.1	82	3201	2019	103	32	93.733	0.0
NJIJ01000073.1	82	3201	2019	103	32	93.733	0.0
NJIJ01000073.1	82	1509	971	47	24	93.186	0.0
NJIJ01000073.1	82	350	220	9	5	94.017	2.00e-91
NJIJ01000073.1	82	350	220	9	5	94.017	2.00e-91
NJIJ01000073.1	82	322	216	12	7	91.915	4.36e-83
NJIJ01000073.1	82	82.4	48	2	0	96.000	8.06e-11
NJIJ01000073.1	82	82.4	48	2	0	96.000	8.06e-11
NJIJ01000073.1	82	75.0	47	2	1	94.000	1.35e-08
NJIJ01000074.1	82	3201	2019	103	32	93.733	0.0
NJIJ01000074.1	82	3201	2019	103	32	93.733	0.0
NJIJ01000074.1	82	350	220	9	5	94.017	2.00e-91
NJIJ01000074.1	82	350	220	9	5	94.017	2.00e-91
NJIJ01000074.1	82	204	167	22	5	86.082	1.65e-47
NJIJ01000074.1	82	82.4	48	2	0	96.000	8.06e-11
NJIJ01000074.1	82	82.4	48	2	0	96.000	8.06e-11
NJIJ01000075.1	82	3201	2019	103	32	93.733	0.0
NJIJ01000075.1	82	3201	2019	103	32	93.733	0.0
NJIJ01000075.1	82	3201	2019	103	32	93.733	0.0
NJIJ01000075.1	82	3201	2019	103	32	93.733	0.0
NJIJ01000075.1	82	350	220	9	5	94.017	2.00e-91
NJIJ01000075.1	82	350	220	9	5	94.017	2.00e-91
NJIJ01000075.1	82	350	220	9	5	94.017	2.00e-91
NJIJ01000075.1	82	350	220	9	5	94.017	2.00e-91
NJIJ01000075.1	82	82.4	48	2	0	96.000	8.06e-11
NJIJ01000075.1	82	82.4	48	2	0	96.000	8.06e-11
NJIJ01000075.1	82	82.4	48	2	0	96.000	8.06e-11
NJIJ01000075.1	82	82.4	48	2	0	96.000	8.06e-11
NJIJ01000085.1	82	3201	2019	103	32	93.733	0.0
NJIJ01000085.1	82	350	220	9	5	94.017	2.00e-91
NJIJ01000085.1	82	82.4	48	2	0	96.000	8.06e-11
CP019500.1	83	3201	2048	115	34	93.218	0.0
CP019500.1	83	340	220	9	7	93.220	1.20e-88
CP019500.1	83	75.0	45	1	1	95.745	1.35e-08
UEGL01000006.1	82	3201	2022	107	30	93.654	0.0
UEGL01000006.1	82	3020	2004	102	66	92.265	0.0
UEGL01000006.1	82	313	214	15	6	91.064	2.63e-80
UEGL01000006.1	82	296	212	17	7	89.831	2.65e-75
UEGL01000006.1	82	75.0	42	1	0	97.674	1.35e-08
UEGL01000006.1	82	75.0	42	1	0	97.674	1.35e-08
CP019493.1	83	3199	2047	116	33	93.215	0.0
CP019493.1	83	337	220	9	8	92.827	1.56e-87
CP019493.1	83	76.8	43	1	0	97.727	3.75e-09
CP019493.1	83	75.0	42	1	0	97.674	1.35e-08
CP048993.1	82	3197	2020	87	46	93.823	0.0
CP048993.1	82	3177	2017	86	50	93.683	0.0
CP048993.1	82	3175	2017	84	52	93.683	0.0
CP048993.1	82	3133	2010	88	55	93.358	0.0
CP048993.1	82	3116	2007	86	59	93.262	0.0
CP048993.1	82	3090	2004	84	65	93.079	0.0
CP048993.1	82	3061	2001	87	68	92.811	0.0
CP048993.1	82	3055	1999	81	73	92.847	0.0
CP048993.1	82	3038	1995	85	72	92.704	0.0
CP048993.1	82	2859	1967	82	102	91.446	0.0
CP048993.1	82	590	575	39	71	83.942	1.08e-163
CP048993.1	82	392	425	25	65	82.524	3.28e-104
CP048993.1	82	350	219	10	4	93.991	2.00e-91
CP048993.1	82	335	217	8	8	93.133	5.61e-87
CP048993.1	82	315	210	6	11	92.511	7.30e-81
CP048993.1	82	303	212	10	11	90.987	1.58e-77
CP048993.1	82	302	212	8	13	90.987	5.69e-77
CP048993.1	82	302	217	7	16	90.417	5.69e-77
CP048993.1	82	302	217	7	16	90.417	5.69e-77
CP048993.1	82	302	217	7	16	90.417	5.69e-77
CP048993.1	82	300	211	8	13	90.948	2.04e-76
CP048993.1	82	283	209	8	16	89.700	2.06e-71
CP048993.1	82	278	213	9	18	88.750	9.58e-70
CP048993.1	82	91.6	49	0	0	100.000	1.34e-13
CP048993.1	82	91.6	49	0	0	100.000	1.34e-13
CP048993.1	82	91.6	49	0	0	100.000	1.34e-13
CP048993.1	82	91.6	49	0	0	100.000	1.34e-13
CP048993.1	82	91.6	49	0	0	100.000	1.34e-13
CP048993.1	82	91.6	49	0	0	100.000	1.34e-13
CP048993.1	82	91.6	49	0	0	100.000	1.34e-13
CP048993.1	82	91.6	49	0	0	100.000	1.34e-13
CP048993.1	82	84.2	48	0	1	97.959	2.24e-11
CP048993.1	82	65.8	37	1	0	97.368	8.12e-06
CM000694.1	84	3195	2011	109	25	93.753	0.0
CM000694.1	84	3195	2011	109	25	93.753	0.0
CM000694.1	84	320	268	36	9	85.623	1.57e-82
CM000694.1	84	320	268	36	9	85.623	1.57e-82
CM000694.1	84	78.7	48	3	0	94.118	1.04e-09
CM000694.1	84	78.7	48	3	0	94.118	1.04e-09
CM000694.1	84	75.0	64	7	4	85.333	1.35e-08
NJIJ01000032.1	83	3193	2018	103	33	93.686	0.0
NJIJ01000032.1	83	292	232	17	16	87.547	3.42e-74
NJIJ01000032.1	83	82.4	48	2	0	96.000	8.06e-11
NJIJ01000033.1	82	3193	2018	103	33	93.686	0.0
NJIJ01000033.1	82	350	224	11	5	93.333	2.00e-91
NJIJ01000033.1	82	82.4	48	2	0	96.000	8.06e-11
NJIJ01000062.1	82	3193	2018	103	33	93.686	0.0
NJIJ01000062.1	82	3179	2017	104	35	93.553	0.0
NJIJ01000062.1	82	350	220	9	5	94.017	2.00e-91
NJIJ01000062.1	82	350	220	9	5	94.017	2.00e-91
NJIJ01000062.1	82	82.4	48	2	0	96.000	8.06e-11
NJIJ01000062.1	82	82.4	48	2	0	96.000	8.06e-11
CP049009.1	82	3193	2017	99	36	93.727	0.0
CP049009.1	82	346	226	13	5	92.623	2.59e-90
CP049009.1	82	91.6	49	0	0	100.000	1.34e-13
NJIJ01000043.1	82	3190	2018	103	34	93.643	0.0
NJIJ01000043.1	82	351	224	12	4	93.333	5.57e-92
NJIJ01000043.1	82	75.0	47	2	1	94.000	1.35e-08
NJIJ01000045.1	82	3188	2017	103	34	93.640	0.0
NJIJ01000045.1	82	350	220	9	5	94.017	2.00e-91
NJIJ01000045.1	82	82.4	48	2	0	96.000	8.06e-11
DS480635.1	72	3186	2009	113	23	93.660	0.0
NW_001834437.1	72	3186	2009	113	23	93.660	0.0
PPOP02000110.1	82	3179	2028	107	37	93.370	0.0
PPOP02000110.1	82	368	217	5	3	96.444	5.53e-97
PPOP02000110.1	82	80.5	47	2	0	95.918	2.90e-10
NJIJ01000055.1	82	3175	2018	103	37	93.513	0.0
NJIJ01000055.1	82	1419	917	48	21	93.002	0.0
NJIJ01000055.1	82	350	224	11	5	93.333	2.00e-91
NJIJ01000055.1	82	350	224	11	5	93.333	2.00e-91
NJIJ01000055.1	82	82.4	48	2	0	96.000	8.06e-11
NJIJ01000055.1	82	82.4	48	2	0	96.000	8.06e-11
PPJZ01000145.1	83	3175	2041	121	32	93.026	0.0
PPJZ01000145.1	83	326	218	11	8	91.983	3.37e-84
PPJZ01000145.1	83	78.7	51	2	2	92.727	1.04e-09
LT598491.1	82	3173	2006	114	24	93.563	0.0
LT598491.1	82	3173	2006	114	24	93.563	0.0
LT598491.1	82	331	233	23	3	89.961	7.25e-86
LT598491.1	82	331	233	23	3	89.961	7.25e-86
LT598491.1	82	84.2	45	0	0	100.000	2.24e-11
LT598491.1	82	84.2	45	0	0	100.000	2.24e-11
LT598461.1	84	3173	2008	110	28	93.569	0.0
LT598461.1	84	3173	2008	110	28	93.569	0.0
LT598461.1	84	329	264	24	15	87.129	2.61e-85
LT598461.1	84	329	264	24	15	87.129	2.61e-85
LT598461.1	84	86.1	46	0	0	100.000	6.23e-12
LT598461.1	84	86.1	46	0	0	100.000	6.23e-12
HE650828.1	82	3173	2012	113	27	93.494	0.0
HE650828.1	82	340	217	10	5	93.534	1.20e-88
HE650828.1	82	82.4	44	0	0	100.000	8.06e-11
NC_018947.1	82	3173	2012	113	27	93.494	0.0
NC_018947.1	82	340	217	10	5	93.534	1.20e-88
NC_018947.1	82	82.4	44	0	0	100.000	8.06e-11
JAFHAQ020000021.1	82	3168	2012	111	30	93.451	0.0
JAFHAQ020000021.1	82	3168	2012	111	30	93.451	0.0
JAFHAQ020000021.1	82	3168	2012	111	30	93.451	0.0
JAFHAQ020000021.1	82	3168	2012	111	30	93.451	0.0
JAFHAQ020000021.1	82	3168	2012	111	30	93.451	0.0
JAFHAQ020000021.1	82	3162	2011	112	30	93.405	0.0
JAFHAQ020000021.1	82	3162	2011	112	30	93.405	0.0
JAFHAQ020000021.1	82	311	211	15	5	91.342	9.45e-80
JAFHAQ020000021.1	82	311	211	15	5	91.342	9.45e-80
JAFHAQ020000021.1	82	311	211	15	5	91.342	9.45e-80
JAFHAQ020000021.1	82	311	211	15	5	91.342	9.45e-80
JAFHAQ020000021.1	82	311	211	15	5	91.342	9.45e-80
JAFHAQ020000021.1	82	311	211	15	5	91.342	9.45e-80
JAFHAQ020000021.1	82	311	211	15	5	91.342	9.45e-80
JAFHAQ020000021.1	82	75.0	42	1	0	97.674	1.35e-08
JAFHAQ020000021.1	82	75.0	42	1	0	97.674	1.35e-08
JAFHAQ020000021.1	82	75.0	42	1	0	97.674	1.35e-08
JAFHAQ020000021.1	82	75.0	42	1	0	97.674	1.35e-08
JAFHAQ020000021.1	82	75.0	42	1	0	97.674	1.35e-08
JAFHAQ020000021.1	82	75.0	42	1	0	97.674	1.35e-08
JAFHAQ020000021.1	82	75.0	42	1	0	97.674	1.35e-08
CU928180.1	84	3162	2006	112	28	93.476	0.0
CU928180.1	84	3162	2006	112	28	93.476	0.0
CU928180.1	84	3162	2006	112	28	93.476	0.0
CU928180.1	84	1476	974	60	22	92.235	0.0
CU928180.1	84	337	265	24	14	87.459	1.56e-87
CU928180.1	84	337	265	24	14	87.459	1.56e-87
CU928180.1	84	337	265	24	14	87.459	1.56e-87
CU928180.1	84	337	265	24	14	87.459	1.56e-87
CU928180.1	84	80.5	45	1	0	97.826	2.90e-10
CU928180.1	84	80.5	45	1	0	97.826	2.90e-10
CU928180.1	84	80.5	45	1	0	97.826	2.90e-10
VAPW01000078.1	82	3162	2010	114	28	93.401	0.0
VAPW01000078.1	82	315	222	17	7	90.244	7.30e-81
VAPW01000078.1	82	75.0	42	1	0	97.674	1.35e-08
LT598453.1	82	3162	2007	110	30	93.479	0.0
LT598453.1	82	3162	2007	110	30	93.479	0.0
LT598453.1	82	326	230	18	7	90.196	3.37e-84
LT598453.1	82	326	230	18	7	90.196	3.37e-84
LT598453.1	82	287	177	11	0	94.149	1.59e-72
LT598453.1	82	80.5	45	1	0	97.826	2.90e-10
LT598453.1	82	80.5	45	1	0	97.826	2.90e-10
NC_013084.1	84	3162	2006	112	28	93.476	0.0
NC_013084.1	84	3162	2006	112	28	93.476	0.0
NC_013084.1	84	3162	2006	112	28	93.476	0.0
NC_013084.1	84	1476	974	60	22	92.235	0.0
NC_013084.1	84	337	265	24	14	87.459	1.56e-87
NC_013084.1	84	337	265	24	14	87.459	1.56e-87
NC_013084.1	84	337	265	24	14	87.459	1.56e-87
NC_013084.1	84	337	265	24	14	87.459	1.56e-87
NC_013084.1	84	80.5	45	1	0	97.826	2.90e-10
NC_013084.1	84	80.5	45	1	0	97.826	2.90e-10
NC_013084.1	84	80.5	45	1	0	97.826	2.90e-10
PPOL02000167.1	82	3160	2011	115	28	93.361	0.0
PPOL02000167.1	82	337	226	13	7	91.870	1.56e-87
PPOL02000167.1	82	80.5	47	2	0	95.918	2.90e-10
LT598476.1	84	3157	2006	111	30	93.433	0.0
LT598476.1	84	3157	2006	111	30	93.433	0.0
LT598476.1	84	337	264	21	16	87.708	1.56e-87
LT598476.1	84	337	264	21	16	87.708	1.56e-87
LT598476.1	84	80.5	45	1	0	97.826	2.90e-10
LT598476.1	84	80.5	45	1	0	97.826	2.90e-10
LT598476.1	84	69.4	37	0	0	100.000	6.28e-07
LN890542.1	84	3157	2005	113	28	93.430	0.0
LN890542.1	84	3157	2005	113	28	93.430	0.0
LN890542.1	84	342	266	23	14	87.789	3.35e-89
LN890542.1	84	342	266	23	14	87.789	3.35e-89
LN890542.1	84	80.5	45	1	0	97.826	2.90e-10
LN890542.1	84	80.5	45	1	0	97.826	2.90e-10
LN736364.1	84	3151	2005	112	30	93.386	0.0
LN736364.1	84	3151	2005	112	30	93.386	0.0
LN736364.1	84	337	265	19	18	87.748	1.56e-87
LN736364.1	84	337	265	19	18	87.748	1.56e-87
LN736364.1	84	80.5	45	1	0	97.826	2.90e-10
LN736364.1	84	80.5	45	1	0	97.826	2.90e-10
NW_019212883.1	84	3151	2005	112	30	93.386	0.0
NW_019212883.1	84	3151	2005	112	30	93.386	0.0
NW_019212883.1	84	337	265	19	18	87.748	1.56e-87
NW_019212883.1	84	337	265	19	18	87.748	1.56e-87
NW_019212883.1	84	80.5	45	1	0	97.826	2.90e-10
NW_019212883.1	84	80.5	45	1	0	97.826	2.90e-10
JAKZLQ010000155.1	82	3145	2007	117	28	93.262	0.0
JAKZLQ010000155.1	82	311	211	15	5	91.342	9.45e-80
JAKZLQ010000155.1	82	75.0	42	1	0	97.674	1.35e-08
NJIJ01000049.1	82	3142	2014	104	42	93.241	0.0
NJIJ01000049.1	82	2538	1601	77	29	93.790	0.0
NJIJ01000049.1	82	350	220	9	5	94.017	2.00e-91
NJIJ01000049.1	82	350	220	9	5	94.017	2.00e-91
NJIJ01000049.1	82	82.4	48	2	0	96.000	8.06e-11
NJIJ01000049.1	82	76.8	43	1	0	97.727	3.75e-09
LT598481.1	84	3140	2004	112	32	93.296	0.0
LT598481.1	84	3140	2004	112	32	93.296	0.0
LT598481.1	84	346	268	19	17	88.158	2.59e-90
LT598481.1	84	346	268	19	17	88.158	2.59e-90
LT598481.1	84	78.7	45	0	1	97.826	1.04e-09
LT598481.1	84	78.7	45	0	1	97.826	1.04e-09
LT598481.1	84	69.4	37	0	0	100.000	6.28e-07
AADM01000465.1	84	3134	2006	112	34	93.216	0.0
AADM01000465.1	84	340	273	27	14	86.943	1.20e-88
AADM01000465.1	84	78.7	42	0	0	100.000	1.04e-09
CP058611.1	81	3133	2020	103	47	93.088	0.0
CP058611.1	81	335	210	13	1	93.750	5.61e-87
CP058611.1	81	75.0	42	1	0	97.674	1.35e-08
CP058607.1	81	3133	2020	103	47	93.088	0.0
CP058607.1	81	3133	2020	103	47	93.088	0.0
CP058607.1	81	3133	2020	103	47	93.088	0.0
CP058607.1	81	3133	2020	103	47	93.088	0.0
CP058607.1	81	3133	2020	103	47	93.088	0.0
CP058607.1	81	335	210	13	1	93.750	5.61e-87
CP058607.1	81	335	210	13	1	93.750	5.61e-87
CP058607.1	81	335	210	13	1	93.750	5.61e-87
CP058607.1	81	335	210	13	1	93.750	5.61e-87
CP058607.1	81	329	209	13	2	93.304	2.61e-85
CP058607.1	81	75.0	42	1	0	97.674	1.35e-08
CP058607.1	81	75.0	42	1	0	97.674	1.35e-08
CP058607.1	81	75.0	42	1	0	97.674	1.35e-08
CP058607.1	81	75.0	42	1	0	97.674	1.35e-08
CP058607.1	81	75.0	42	1	0	97.674	1.35e-08
NC_050726.1	81	3133	2020	103	47	93.088	0.0
NC_050726.1	81	335	210	13	1	93.750	5.61e-87
NC_050726.1	81	75.0	42	1	0	97.674	1.35e-08
NC_050722.1	81	3133	2020	103	47	93.088	0.0
NC_050722.1	81	3133	2020	103	47	93.088	0.0
NC_050722.1	81	3133	2020	103	47	93.088	0.0
NC_050722.1	81	3133	2020	103	47	93.088	0.0
NC_050722.1	81	3133	2020	103	47	93.088	0.0
NC_050722.1	81	335	210	13	1	93.750	5.61e-87
NC_050722.1	81	335	210	13	1	93.750	5.61e-87
NC_050722.1	81	335	210	13	1	93.750	5.61e-87
NC_050722.1	81	335	210	13	1	93.750	5.61e-87
NC_050722.1	81	329	209	13	2	93.304	2.61e-85
NC_050722.1	81	75.0	42	1	0	97.674	1.35e-08
NC_050722.1	81	75.0	42	1	0	97.674	1.35e-08
NC_050722.1	81	75.0	42	1	0	97.674	1.35e-08
NC_050722.1	81	75.0	42	1	0	97.674	1.35e-08
NC_050722.1	81	75.0	42	1	0	97.674	1.35e-08
BLZB01000046.1	76	3123	2073	146	36	91.929	0.0
BLZB01000046.1	76	71.3	43	1	1	95.556	1.75e-07
SWBN01000023.1	84	3118	2075	141	42	91.895	0.0
SWBN01000023.1	84	3103	2009	128	29	92.752	0.0
SWBN01000023.1	84	3049	2061	145	48	91.437	0.0
SWBN01000023.1	84	1234	837	48	29	91.575	0.0
SWBN01000023.1	84	316	205	12	4	92.760	2.03e-81
SWBN01000023.1	84	313	191	6	4	95.025	2.63e-80
SWBN01000023.1	84	309	190	9	2	94.527	3.40e-79
SWBN01000023.1	84	73.1	50	4	1	90.909	4.85e-08
SWBN01000023.1	84	71.3	43	1	1	95.556	1.75e-07
SWBN01000023.1	84	71.3	43	1	1	95.556	1.75e-07
PPMT01000013.1	84	3114	1995	122	26	93.094	0.0
PPMT01000013.1	84	3114	1995	122	26	93.094	0.0
PPMT01000013.1	84	357	263	20	12	89.153	1.20e-93
PPMT01000013.1	84	357	263	20	12	89.153	1.20e-93
PPMT01000013.1	84	78.7	49	2	1	94.231	1.04e-09
PPMT01000013.1	84	78.7	49	2	1	94.231	1.04e-09
SWBN01000017.1	83	3114	2074	145	39	91.851	0.0
SWBN01000017.1	83	3114	2074	145	39	91.851	0.0
SWBN01000017.1	83	3114	2074	145	39	91.851	0.0
SWBN01000017.1	83	3109	2073	145	40	91.807	0.0
SWBN01000017.1	83	3105	2072	143	42	91.803	0.0
SWBN01000017.1	83	3090	2071	145	43	91.678	0.0
SWBN01000017.1	83	3086	2069	144	44	91.670	0.0
SWBN01000017.1	83	315	191	9	1	95.025	7.30e-81
SWBN01000017.1	83	315	191	9	1	95.025	7.30e-81
SWBN01000017.1	83	315	191	9	1	95.025	7.30e-81
SWBN01000017.1	83	315	191	9	1	95.025	7.30e-81
SWBN01000017.1	83	309	190	9	2	94.527	3.40e-79
SWBN01000017.1	83	309	190	9	2	94.527	3.40e-79
SWBN01000017.1	83	309	190	9	2	94.527	3.40e-79
SWBN01000017.1	83	213	209	22	20	83.267	2.74e-50
SWBN01000017.1	83	71.3	43	1	1	95.556	1.75e-07
SWBN01000017.1	83	71.3	43	1	1	95.556	1.75e-07
SWBN01000017.1	83	71.3	43	1	1	95.556	1.75e-07
SWBN01000017.1	83	71.3	43	1	1	95.556	1.75e-07
SWBN01000017.1	83	71.3	43	1	1	95.556	1.75e-07
SWBN01000017.1	83	71.3	43	1	1	95.556	1.75e-07
SWBN01000017.1	83	71.3	43	1	1	95.556	1.75e-07
SWBN01000015.1	83	3114	2074	145	39	91.851	0.0
SWBN01000015.1	83	309	190	9	2	94.527	3.40e-79
SWBN01000015.1	83	71.3	43	1	1	95.556	1.75e-07
JAMAJF010000066.1	81	3110	2001	121	30	92.983	0.0
JAMAJF010000066.1	81	302	191	10	3	93.627	5.69e-77
JAMAJF010000066.1	81	75.0	42	1	0	97.674	1.35e-08
PPXN02000161.1	82	3099	2000	117	35	92.937	0.0
PPXN02000161.1	82	359	231	12	5	93.145	3.33e-94
PPXN02000161.1	82	73.1	41	1	0	97.619	4.85e-08
AE016820.4	81	3083	1995	124	31	92.791	0.0
AE016820.4	81	3083	1995	124	31	92.791	0.0
AE016820.4	81	3083	1995	124	31	92.791	0.0
AE016820.4	81	3083	1995	124	31	92.791	0.0
AE016820.4	81	3083	1995	124	31	92.791	0.0
AE016820.4	81	3083	1995	124	31	92.791	0.0
AE016820.4	81	3083	1995	124	31	92.791	0.0
AE016820.4	81	3083	1995	124	31	92.791	0.0
AE016820.4	81	3083	1995	124	31	92.791	0.0
AE016820.4	81	3083	1995	124	31	92.791	0.0
AE016820.4	81	3083	1995	124	31	92.791	0.0
AE016820.4	81	3083	1995	124	31	92.791	0.0
AE016820.4	81	3083	1995	124	31	92.791	0.0
AE016820.4	81	3083	1995	124	31	92.791	0.0
AE016820.4	81	3083	1995	124	31	92.791	0.0
AE016820.4	81	3083	1995	124	31	92.791	0.0
AE016820.4	81	3083	1995	124	31	92.791	0.0
AE016820.4	81	3083	1995	124	31	92.791	0.0
AE016820.4	81	3083	1995	124	31	92.791	0.0
AE016820.4	81	3083	1995	124	31	92.791	0.0
AE016820.4	81	3083	1995	124	31	92.791	0.0
AE016820.4	81	3083	1995	124	31	92.791	0.0
AE016820.4	81	3083	1995	124	31	92.791	0.0
AE016820.4	81	3083	1995	124	31	92.791	0.0
AE016820.4	81	3083	1995	124	31	92.791	0.0
AE016820.4	81	3083	1995	124	31	92.791	0.0
AE016820.4	81	3083	1995	124	31	92.791	0.0
AE016820.4	81	3083	1995	124	31	92.791	0.0
AE016820.4	81	3083	1995	124	31	92.791	0.0
AE016820.4	81	3083	1995	124	31	92.791	0.0
AE016820.4	81	3083	1995	124	31	92.791	0.0
AE016820.4	81	3083	1995	124	31	92.791	0.0
AE016820.4	81	3083	1995	124	31	92.791	0.0
AE016820.4	81	3083	1995	124	31	92.791	0.0
AE016820.4	81	3083	1995	124	31	92.791	0.0
AE016820.4	81	3083	1995	124	31	92.791	0.0
AE016820.4	81	3083	1995	124	31	92.791	0.0
AE016820.4	81	3083	1995	124	31	92.791	0.0
AE016820.4	81	3083	1995	124	31	92.791	0.0
AE016820.4	81	305	199	13	3	92.558	4.40e-78
AE016820.4	81	305	199	13	3	92.558	4.40e-78
AE016820.4	81	305	199	13	3	92.558	4.40e-78
AE016820.4	81	305	199	13	3	92.558	4.40e-78
AE016820.4	81	305	199	13	3	92.558	4.40e-78
AE016820.4	81	305	199	13	3	92.558	4.40e-78
AE016820.4	81	305	199	13	3	92.558	4.40e-78
AE016820.4	81	305	199	13	3	92.558	4.40e-78
AE016820.4	81	305	199	13	3	92.558	4.40e-78
AE016820.4	81	305	199	13	3	92.558	4.40e-78
AE016820.4	81	305	199	13	3	92.558	4.40e-78
AE016820.4	81	305	199	13	3	92.558	4.40e-78
AE016820.4	81	305	199	13	3	92.558	4.40e-78
AE016820.4	81	305	199	13	3	92.558	4.40e-78
AE016820.4	81	305	199	13	3	92.558	4.40e-78
AE016820.4	81	305	199	13	3	92.558	4.40e-78
AE016820.4	81	305	199	13	3	92.558	4.40e-78
AE016820.4	81	305	199	13	3	92.558	4.40e-78
AE016820.4	81	305	199	13	3	92.558	4.40e-78
AE016820.4	81	305	199	13	3	92.558	4.40e-78
AE016820.4	81	305	199	13	3	92.558	4.40e-78
AE016820.4	81	305	199	13	3	92.558	4.40e-78
AE016820.4	81	305	199	13	3	92.558	4.40e-78
AE016820.4	81	305	199	13	3	92.558	4.40e-78
AE016820.4	81	305	199	13	3	92.558	4.40e-78
AE016820.4	81	305	199	13	3	92.558	4.40e-78
AE016820.4	81	305	199	13	3	92.558	4.40e-78
AE016820.4	81	305	199	13	3	92.558	4.40e-78
AE016820.4	81	305	199	13	3	92.558	4.40e-78
AE016820.4	81	305	199	13	3	92.558	4.40e-78
AE016820.4	81	305	199	13	3	92.558	4.40e-78
AE016820.4	81	305	199	13	3	92.558	4.40e-78
AE016820.4	81	305	199	13	3	92.558	4.40e-78
AE016820.4	81	305	199	13	3	92.558	4.40e-78
AE016820.4	81	305	199	13	3	92.558	4.40e-78
AE016820.4	81	305	199	13	3	92.558	4.40e-78
AE016820.4	81	305	199	13	3	92.558	4.40e-78
AE016820.4	81	305	199	13	3	92.558	4.40e-78
AE016820.4	81	305	199	13	3	92.558	4.40e-78
AE016820.4	81	76.8	43	1	0	97.727	3.75e-09
AE016820.4	81	76.8	43	1	0	97.727	3.75e-09
AE016820.4	81	76.8	43	1	0	97.727	3.75e-09
AE016820.4	81	76.8	43	1	0	97.727	3.75e-09
AE016820.4	81	76.8	43	1	0	97.727	3.75e-09
AE016820.4	81	76.8	43	1	0	97.727	3.75e-09
AE016820.4	81	76.8	43	1	0	97.727	3.75e-09
AE016820.4	81	76.8	43	1	0	97.727	3.75e-09
AE016820.4	81	76.8	43	1	0	97.727	3.75e-09
AE016820.4	81	76.8	43	1	0	97.727	3.75e-09
AE016820.4	81	76.8	43	1	0	97.727	3.75e-09
AE016820.4	81	76.8	43	1	0	97.727	3.75e-09
AE016820.4	81	76.8	43	1	0	97.727	3.75e-09
AE016820.4	81	76.8	43	1	0	97.727	3.75e-09
AE016820.4	81	76.8	43	1	0	97.727	3.75e-09
AE016820.4	81	76.8	43	1	0	97.727	3.75e-09
AE016820.4	81	76.8	43	1	0	97.727	3.75e-09
AE016820.4	81	76.8	43	1	0	97.727	3.75e-09
AE016820.4	81	76.8	43	1	0	97.727	3.75e-09
AE016820.4	81	76.8	43	1	0	97.727	3.75e-09
AE016820.4	81	76.8	43	1	0	97.727	3.75e-09
AE016820.4	81	76.8	43	1	0	97.727	3.75e-09
AE016820.4	81	76.8	43	1	0	97.727	3.75e-09
AE016820.4	81	76.8	43	1	0	97.727	3.75e-09
AE016820.4	81	76.8	43	1	0	97.727	3.75e-09
AE016820.4	81	76.8	43	1	0	97.727	3.75e-09
AE016820.4	81	76.8	43	1	0	97.727	3.75e-09
AE016820.4	81	76.8	43	1	0	97.727	3.75e-09
AE016820.4	81	76.8	43	1	0	97.727	3.75e-09
AE016820.4	81	76.8	43	1	0	97.727	3.75e-09
AE016820.4	81	76.8	43	1	0	97.727	3.75e-09
AE016820.4	81	76.8	43	1	0	97.727	3.75e-09
AE016820.4	81	76.8	43	1	0	97.727	3.75e-09
AE016820.4	81	76.8	43	1	0	97.727	3.75e-09
AE016820.4	81	76.8	43	1	0	97.727	3.75e-09
AE016820.4	81	76.8	43	1	0	97.727	3.75e-09
AE016820.4	81	76.8	43	1	0	97.727	3.75e-09
AE016820.4	81	76.8	43	1	0	97.727	3.75e-09
AE016820.4	81	76.8	43	1	0	97.727	3.75e-09
NC_005788.4	81	3083	1995	124	31	92.791	0.0
NC_005788.4	81	3083	1995	124	31	92.791	0.0
NC_005788.4	81	3083	1995	124	31	92.791	0.0
NC_005788.4	81	3083	1995	124	31	92.791	0.0
NC_005788.4	81	3083	1995	124	31	92.791	0.0
NC_005788.4	81	3083	1995	124	31	92.791	0.0
NC_005788.4	81	3083	1995	124	31	92.791	0.0
NC_005788.4	81	3083	1995	124	31	92.791	0.0
NC_005788.4	81	3083	1995	124	31	92.791	0.0
NC_005788.4	81	3083	1995	124	31	92.791	0.0
NC_005788.4	81	3083	1995	124	31	92.791	0.0
NC_005788.4	81	3083	1995	124	31	92.791	0.0
NC_005788.4	81	3083	1995	124	31	92.791	0.0
NC_005788.4	81	3083	1995	124	31	92.791	0.0
NC_005788.4	81	3083	1995	124	31	92.791	0.0
NC_005788.4	81	3083	1995	124	31	92.791	0.0
NC_005788.4	81	3083	1995	124	31	92.791	0.0
NC_005788.4	81	3083	1995	124	31	92.791	0.0
NC_005788.4	81	3083	1995	124	31	92.791	0.0
NC_005788.4	81	3083	1995	124	31	92.791	0.0
NC_005788.4	81	3083	1995	124	31	92.791	0.0
NC_005788.4	81	3083	1995	124	31	92.791	0.0
NC_005788.4	81	3083	1995	124	31	92.791	0.0
NC_005788.4	81	3083	1995	124	31	92.791	0.0
NC_005788.4	81	3083	1995	124	31	92.791	0.0
NC_005788.4	81	3083	1995	124	31	92.791	0.0
NC_005788.4	81	3083	1995	124	31	92.791	0.0
NC_005788.4	81	3083	1995	124	31	92.791	0.0
NC_005788.4	81	3083	1995	124	31	92.791	0.0
NC_005788.4	81	3083	1995	124	31	92.791	0.0
NC_005788.4	81	3083	1995	124	31	92.791	0.0
NC_005788.4	81	3083	1995	124	31	92.791	0.0
NC_005788.4	81	3083	1995	124	31	92.791	0.0
NC_005788.4	81	3083	1995	124	31	92.791	0.0
NC_005788.4	81	3083	1995	124	31	92.791	0.0
NC_005788.4	81	3083	1995	124	31	92.791	0.0
NC_005788.4	81	3083	1995	124	31	92.791	0.0
NC_005788.4	81	3083	1995	124	31	92.791	0.0
NC_005788.4	81	3083	1995	124	31	92.791	0.0
NC_005788.4	81	305	199	13	3	92.558	4.40e-78
NC_005788.4	81	305	199	13	3	92.558	4.40e-78
NC_005788.4	81	305	199	13	3	92.558	4.40e-78
NC_005788.4	81	305	199	13	3	92.558	4.40e-78
NC_005788.4	81	305	199	13	3	92.558	4.40e-78
NC_005788.4	81	305	199	13	3	92.558	4.40e-78
NC_005788.4	81	305	199	13	3	92.558	4.40e-78
NC_005788.4	81	305	199	13	3	92.558	4.40e-78
NC_005788.4	81	305	199	13	3	92.558	4.40e-78
NC_005788.4	81	305	199	13	3	92.558	4.40e-78
NC_005788.4	81	305	199	13	3	92.558	4.40e-78
NC_005788.4	81	305	199	13	3	92.558	4.40e-78
NC_005788.4	81	305	199	13	3	92.558	4.40e-78
NC_005788.4	81	305	199	13	3	92.558	4.40e-78
NC_005788.4	81	305	199	13	3	92.558	4.40e-78
NC_005788.4	81	305	199	13	3	92.558	4.40e-78
NC_005788.4	81	305	199	13	3	92.558	4.40e-78
NC_005788.4	81	305	199	13	3	92.558	4.40e-78
NC_005788.4	81	305	199	13	3	92.558	4.40e-78
NC_005788.4	81	305	199	13	3	92.558	4.40e-78
NC_005788.4	81	305	199	13	3	92.558	4.40e-78
NC_005788.4	81	305	199	13	3	92.558	4.40e-78
NC_005788.4	81	305	199	13	3	92.558	4.40e-78
NC_005788.4	81	305	199	13	3	92.558	4.40e-78
NC_005788.4	81	305	199	13	3	92.558	4.40e-78
NC_005788.4	81	305	199	13	3	92.558	4.40e-78
NC_005788.4	81	305	199	13	3	92.558	4.40e-78
NC_005788.4	81	305	199	13	3	92.558	4.40e-78
NC_005788.4	81	305	199	13	3	92.558	4.40e-78
NC_005788.4	81	305	199	13	3	92.558	4.40e-78
NC_005788.4	81	305	199	13	3	92.558	4.40e-78
NC_005788.4	81	305	199	13	3	92.558	4.40e-78
NC_005788.4	81	305	199	13	3	92.558	4.40e-78
NC_005788.4	81	305	199	13	3	92.558	4.40e-78
NC_005788.4	81	305	199	13	3	92.558	4.40e-78
NC_005788.4	81	305	199	13	3	92.558	4.40e-78
NC_005788.4	81	305	199	13	3	92.558	4.40e-78
NC_005788.4	81	305	199	13	3	92.558	4.40e-78
NC_005788.4	81	305	199	13	3	92.558	4.40e-78
NC_005788.4	81	76.8	43	1	0	97.727	3.75e-09
NC_005788.4	81	76.8	43	1	0	97.727	3.75e-09
NC_005788.4	81	76.8	43	1	0	97.727	3.75e-09
NC_005788.4	81	76.8	43	1	0	97.727	3.75e-09
NC_005788.4	81	76.8	43	1	0	97.727	3.75e-09
NC_005788.4	81	76.8	43	1	0	97.727	3.75e-09
NC_005788.4	81	76.8	43	1	0	97.727	3.75e-09
NC_005788.4	81	76.8	43	1	0	97.727	3.75e-09
NC_005788.4	81	76.8	43	1	0	97.727	3.75e-09
NC_005788.4	81	76.8	43	1	0	97.727	3.75e-09
NC_005788.4	81	76.8	43	1	0	97.727	3.75e-09
NC_005788.4	81	76.8	43	1	0	97.727	3.75e-09
NC_005788.4	81	76.8	43	1	0	97.727	3.75e-09
NC_005788.4	81	76.8	43	1	0	97.727	3.75e-09
NC_005788.4	81	76.8	43	1	0	97.727	3.75e-09
NC_005788.4	81	76.8	43	1	0	97.727	3.75e-09
NC_005788.4	81	76.8	43	1	0	97.727	3.75e-09
NC_005788.4	81	76.8	43	1	0	97.727	3.75e-09
NC_005788.4	81	76.8	43	1	0	97.727	3.75e-09
NC_005788.4	81	76.8	43	1	0	97.727	3.75e-09
NC_005788.4	81	76.8	43	1	0	97.727	3.75e-09
NC_005788.4	81	76.8	43	1	0	97.727	3.75e-09
NC_005788.4	81	76.8	43	1	0	97.727	3.75e-09
NC_005788.4	81	76.8	43	1	0	97.727	3.75e-09
NC_005788.4	81	76.8	43	1	0	97.727	3.75e-09
NC_005788.4	81	76.8	43	1	0	97.727	3.75e-09
NC_005788.4	81	76.8	43	1	0	97.727	3.75e-09
NC_005788.4	81	76.8	43	1	0	97.727	3.75e-09
NC_005788.4	81	76.8	43	1	0	97.727	3.75e-09
NC_005788.4	81	76.8	43	1	0	97.727	3.75e-09
NC_005788.4	81	76.8	43	1	0	97.727	3.75e-09
NC_005788.4	81	76.8	43	1	0	97.727	3.75e-09
NC_005788.4	81	76.8	43	1	0	97.727	3.75e-09
NC_005788.4	81	76.8	43	1	0	97.727	3.75e-09
NC_005788.4	81	76.8	43	1	0	97.727	3.75e-09
NC_005788.4	81	76.8	43	1	0	97.727	3.75e-09
NC_005788.4	81	76.8	43	1	0	97.727	3.75e-09
NC_005788.4	81	76.8	43	1	0	97.727	3.75e-09
NC_005788.4	81	76.8	43	1	0	97.727	3.75e-09
CP006026.1	81	3081	1994	124	31	92.787	0.0
CP006026.1	81	309	199	12	3	92.991	3.40e-79
CP006026.1	81	76.8	43	1	0	97.727	3.75e-09
CP002500.1	81	3066	1991	129	29	92.648	0.0
CP002500.1	81	3066	1991	129	29	92.648	0.0
CP002500.1	81	287	199	18	3	90.455	1.59e-72
CP002500.1	81	287	199	18	3	90.455	1.59e-72
CP002500.1	81	75.0	42	1	0	97.674	1.35e-08
CP002500.1	81	75.0	42	1	0	97.674	1.35e-08
NC_016452.1	81	3066	1991	129	29	92.648	0.0
NC_016452.1	81	3066	1991	129	29	92.648	0.0
NC_016452.1	81	287	199	18	3	90.455	1.59e-72
NC_016452.1	81	287	199	18	3	90.455	1.59e-72
NC_016452.1	81	75.0	42	1	0	97.674	1.35e-08
NC_016452.1	81	75.0	42	1	0	97.674	1.35e-08
PPJY02000051.1	81	3055	1998	128	35	92.457	0.0
PPJY02000051.1	81	340	213	8	5	94.248	1.20e-88
PPJY02000051.1	81	69.4	37	0	0	100.000	6.28e-07
QYLQ01000035.1	81	3053	1988	106	49	92.767	0.0
QYLQ01000035.1	81	326	209	15	1	92.889	3.37e-84
QYLQ01000035.1	81	76.8	41	0	0	100.000	3.75e-09
WACN01000021.1	81	3044	1984	113	44	92.667	0.0
WACN01000021.1	81	322	206	12	3	93.213	4.36e-83
WACN01000021.1	81	76.8	41	0	0	100.000	3.75e-09
PPJO01000042.1	81	3033	1983	113	46	92.577	0.0
PPJO01000042.1	81	315	207	17	1	92.000	7.30e-81
PPJO01000042.1	81	76.8	41	0	0	100.000	3.75e-09
PPJO01000013.1	81	3033	1983	113	46	92.577	0.0
PPJO01000013.1	81	315	207	17	1	92.000	7.30e-81
PPJO01000013.1	81	76.8	41	0	0	100.000	3.75e-09
PPJP02000040.1	81	3016	1979	119	43	92.433	0.0
PPJP02000040.1	81	313	204	16	1	92.308	2.63e-80
PPJP02000040.1	81	76.8	41	0	0	100.000	3.75e-09
CM036081.1	80	3001	1986	138	34	92.030	0.0
CM036081.1	80	3001	1986	139	33	92.030	0.0
CM036081.1	80	3001	1986	139	33	92.030	0.0
CM036081.1	80	3001	1986	139	33	92.030	0.0
CM036081.1	80	3001	1986	139	33	92.030	0.0
CM036081.1	80	2990	1984	140	34	91.937	0.0
CM036081.1	80	2988	1984	139	35	91.937	0.0
CM036081.1	80	252	178	16	4	89.899	5.81e-62
CM036081.1	80	252	178	16	4	89.899	5.81e-62
CM036081.1	80	252	178	16	4	89.899	5.81e-62
CM036081.1	80	252	178	16	4	89.899	5.81e-62
CM036081.1	80	252	178	16	4	89.899	5.81e-62
CM036081.1	80	252	178	16	4	89.899	5.81e-62
CM036081.1	80	244	177	16	5	89.394	9.72e-60
CM036081.1	80	75.0	42	1	0	97.674	1.35e-08
CM036081.1	80	75.0	42	1	0	97.674	1.35e-08
CM036081.1	80	75.0	42	1	0	97.674	1.35e-08
CM036081.1	80	75.0	42	1	0	97.674	1.35e-08
CM036081.1	80	75.0	42	1	0	97.674	1.35e-08
CM036081.1	80	75.0	42	1	0	97.674	1.35e-08
CM036081.1	80	75.0	42	1	0	97.674	1.35e-08
NC_060201.1	80	3001	1986	138	34	92.030	0.0
NC_060201.1	80	3001	1986	139	33	92.030	0.0
NC_060201.1	80	3001	1986	139	33	92.030	0.0
NC_060201.1	80	3001	1986	139	33	92.030	0.0
NC_060201.1	80	3001	1986	139	33	92.030	0.0
NC_060201.1	80	2990	1984	140	34	91.937	0.0
NC_060201.1	80	2988	1984	139	35	91.937	0.0
NC_060201.1	80	252	178	16	4	89.899	5.81e-62
NC_060201.1	80	252	178	16	4	89.899	5.81e-62
NC_060201.1	80	252	178	16	4	89.899	5.81e-62
NC_060201.1	80	252	178	16	4	89.899	5.81e-62
NC_060201.1	80	252	178	16	4	89.899	5.81e-62
NC_060201.1	80	252	178	16	4	89.899	5.81e-62
NC_060201.1	80	244	177	16	5	89.394	9.72e-60
NC_060201.1	80	75.0	42	1	0	97.674	1.35e-08
NC_060201.1	80	75.0	42	1	0	97.674	1.35e-08
NC_060201.1	80	75.0	42	1	0	97.674	1.35e-08
NC_060201.1	80	75.0	42	1	0	97.674	1.35e-08
NC_060201.1	80	75.0	42	1	0	97.674	1.35e-08
NC_060201.1	80	75.0	42	1	0	97.674	1.35e-08
NC_060201.1	80	75.0	42	1	0	97.674	1.35e-08
NJIJ01000036.1	75	2992	1852	81	28	94.442	0.0
NJIJ01000036.1	75	350	220	9	5	94.017	2.00e-91
NJIJ01000036.1	75	82.4	48	2	0	96.000	8.06e-11
LJCY02000024.1	80	2979	1979	123	48	92.047	0.0
LJCY02000024.1	80	2952	1975	126	50	91.818	0.0
LJCY02000024.1	80	305	190	11	1	94.059	4.40e-78
LJCY02000024.1	80	255	164	8	4	93.182	4.49e-63
LJCY02000024.1	80	250	181	14	7	89.604	2.09e-61
LJCY02000024.1	80	69.4	37	0	0	100.000	6.28e-07
LJCY02000024.1	80	69.4	37	0	0	100.000	6.28e-07
LJCY02000024.1	80	56.5	35	0	2	94.595	0.005
HE806320.1	81	2964	1972	136	38	91.892	0.0
HE806320.1	81	1949	1223	75	7	93.716	0.0
HE806320.1	81	322	207	10	5	93.243	4.36e-83
HE806320.1	81	71.3	40	1	0	97.561	1.75e-07
HE806319.1	81	2964	1972	136	38	91.892	0.0
HE806319.1	81	1949	1223	75	7	93.716	0.0
HE806319.1	81	322	207	10	5	93.243	4.36e-83
HE806319.1	81	71.3	40	1	0	97.561	1.75e-07
NC_020189.1	81	2964	1972	136	38	91.892	0.0
NC_020189.1	81	1949	1223	75	7	93.716	0.0
NC_020189.1	81	322	207	10	5	93.243	4.36e-83
NC_020189.1	81	71.3	40	1	0	97.561	1.75e-07
NC_020188.1	81	2964	1972	136	38	91.892	0.0
NC_020188.1	81	1949	1223	75	7	93.716	0.0
NC_020188.1	81	322	207	10	5	93.243	4.36e-83
NC_020188.1	81	71.3	40	1	0	97.561	1.75e-07
NJIJ01000041.1	82	2940	1994	117	67	91.552	0.0
NJIJ01000041.1	82	294	216	12	13	89.627	9.51e-75
NJIJ01000041.1	82	82.4	48	2	0	96.000	8.06e-11
PPKD01000049.1	81	2939	1973	141	40	91.597	0.0
PPKD01000049.1	81	281	207	16	9	89.224	7.41e-71
PPKD01000049.1	81	75.0	42	1	0	97.674	1.35e-08
PPKB01000052.1	83	2933	1972	143	39	91.551	0.0
PPKB01000052.1	83	309	254	21	18	86.689	3.40e-79
PPKB01000052.1	83	75.0	42	1	0	97.674	1.35e-08
LPNM01000013.1	82	2915	1968	143	42	91.407	0.0
LPNM01000013.1	82	2904	1980	152	42	91.076	0.0
LPNM01000013.1	82	2896	1978	154	42	90.984	0.0
LPNM01000013.1	82	2704	1925	185	44	89.369	0.0
LPNM01000013.1	82	1853	1215	89	15	92.115	0.0
LPNM01000013.1	82	289	206	20	4	89.565	4.43e-73
LPNM01000013.1	82	289	206	20	4	89.565	4.43e-73
LPNM01000013.1	82	289	208	21	4	89.270	4.43e-73
LPNM01000013.1	82	289	208	21	4	89.270	4.43e-73
LPNM01000013.1	82	76.8	45	2	0	95.745	3.75e-09
LPNM01000013.1	82	76.8	45	2	0	95.745	3.75e-09
LPNM01000013.1	82	76.8	45	2	0	95.745	3.75e-09
LPNM01000013.1	82	76.8	45	2	0	95.745	3.75e-09
JFAV03000033.1	84	2913	1967	145	40	91.403	0.0
JFAV03000033.1	84	291	255	34	12	84.718	1.23e-73
JFAV03000033.1	84	78.7	57	5	2	89.062	1.04e-09
PPKC01000049.1	82	2909	1963	159	28	91.302	0.0
PPKC01000049.1	82	305	231	18	12	88.506	4.40e-78
PPKC01000049.1	82	73.1	41	1	0	97.619	4.85e-08
HE612864.1	82	2865	1962	153	42	90.960	0.0
HE612864.1	82	263	214	22	11	86.640	2.68e-65
HE612864.1	82	73.1	41	1	0	97.619	4.85e-08
NC_016528.1	82	2865	1962	153	42	90.960	0.0
NC_016528.1	82	263	214	22	11	86.640	2.68e-65
NC_016528.1	82	73.1	41	1	0	97.619	4.85e-08
PTXO01000010.1	82	2861	1963	143	51	91.006	0.0
PTXO01000010.1	82	267	185	14	5	90.686	2.07e-66
PTXO01000010.1	82	75.0	64	12	0	84.211	1.35e-08
SRHL01000186.1	83	2848	1955	155	41	90.888	0.0
SRHL01000186.1	83	287	250	31	13	85.034	1.59e-72
SRHL01000186.1	83	78.7	44	1	0	97.778	1.04e-09
PPOQ01000062.1	81	2832	1954	148	50	90.799	0.0
PPOQ01000062.1	81	296	193	15	1	92.344	2.65e-75
PPOQ01000062.1	81	69.4	37	0	0	100.000	6.28e-07
DS995909.1	81	2832	1952	152	46	90.791	0.0
DS995909.1	81	296	193	15	1	92.344	2.65e-75
DS995909.1	81	69.4	39	1	0	97.500	6.28e-07
NW_002196671.1	81	2832	1952	152	46	90.791	0.0
NW_002196671.1	81	296	193	15	1	92.344	2.65e-75
NW_002196671.1	81	69.4	39	1	0	97.500	6.28e-07
PPOW01000036.1	81	2826	1953	149	50	90.753	0.0
PPOW01000036.1	81	296	193	15	1	92.344	2.65e-75
PPOW01000036.1	81	69.4	37	0	0	100.000	6.28e-07
PPOR01000001.1	81	2819	1952	149	51	90.706	0.0
PPOR01000001.1	81	285	191	17	1	91.388	5.73e-72
PPOR01000001.1	81	69.4	39	1	0	97.500	6.28e-07
PPOS02000018.1	81	2815	1951	151	50	90.660	0.0
PPOS02000018.1	81	291	192	16	1	91.866	1.23e-73
PPOS02000018.1	81	69.4	39	1	0	97.500	6.28e-07
PPNS02000133.1	81	2815	1948	162	40	90.605	0.0
PPNS02000133.1	81	305	206	19	1	91.150	4.40e-78
PPNS02000133.1	81	75.0	40	0	0	100.000	1.35e-08
PPNR02000093.1	81	2809	1947	163	40	90.558	0.0
PPNR02000093.1	81	305	206	19	1	91.150	4.40e-78
PPNR02000093.1	81	75.0	40	0	0	100.000	1.35e-08
JACVEX010000009.1	81	2809	1947	163	40	90.558	0.0
JACVEX010000009.1	81	305	204	18	1	91.480	4.40e-78
JACVEX010000009.1	81	75.0	40	0	0	100.000	1.35e-08
PPLH02000088.1	81	2804	1946	164	40	90.512	0.0
PPLH02000088.1	81	305	204	18	1	91.480	4.40e-78
PPLH02000088.1	81	75.0	40	0	0	100.000	1.35e-08
FYBW01000192.1	81	2798	1949	152	52	90.525	0.0
FYBW01000192.1	81	296	193	15	1	92.344	2.65e-75
FYBW01000192.1	81	69.4	37	0	0	100.000	6.28e-07
JANBXG010000012.1	80	2795	1946	159	46	90.470	0.0
JANBXG010000012.1	80	259	185	16	5	89.806	3.47e-64
JANBXG010000012.1	80	69.4	39	1	0	97.500	6.28e-07
PPLI01000098.1	81	2791	1949	159	48	90.399	0.0
PPLI01000098.1	81	303	204	16	3	91.480	1.58e-77
PPLI01000098.1	81	75.0	40	0	0	100.000	1.35e-08
CP083469.1	81	2789	1943	170	37	90.372	0.0
CP083469.1	81	2789	1943	170	37	90.372	0.0
CP083469.1	81	311	205	17	1	91.928	9.45e-80
CP083469.1	81	311	205	17	1	91.928	9.45e-80
CP083469.1	81	75.0	40	0	0	100.000	1.35e-08
CP083469.1	81	75.0	40	0	0	100.000	1.35e-08
PPKV02000051.1	81	2787	1948	148	57	90.478	0.0
PPKV02000051.1	81	278	191	19	1	90.521	9.58e-70
PPKV02000051.1	81	69.4	37	0	0	100.000	6.28e-07
UICF01000026.1	81	2785	1943	170	38	90.330	0.0
UICF01000026.1	81	2754	1938	171	42	90.098	0.0
UICF01000026.1	81	2468	1824	175	55	88.802	0.0
UICF01000026.1	81	309	207	16	3	91.593	3.40e-79
UICF01000026.1	81	292	205	17	5	90.308	3.42e-74
UICF01000026.1	81	292	205	17	5	90.308	3.42e-74
UICF01000026.1	81	159	99	4	2	94.286	3.62e-34
UICF01000026.1	81	75.0	40	0	0	100.000	1.35e-08
UICF01000026.1	81	73.1	39	0	0	100.000	4.85e-08
UICF01000026.1	81	73.1	39	0	0	100.000	4.85e-08
PPIU01000004.1	80	2785	1948	151	55	90.436	0.0
PPIU01000004.1	80	278	185	16	1	91.584	9.58e-70
PPIU01000004.1	80	69.4	39	1	0	97.500	6.28e-07
PPML02000044.1	80	2776	1963	146	67	90.211	0.0
PPML02000044.1	80	259	181	19	1	90.050	3.47e-64
PPML02000044.1	80	69.4	37	0	0	100.000	6.28e-07
GL996500.1	80	2772	1945	153	55	90.339	0.0
GL996500.1	80	276	183	13	3	91.960	3.45e-69
GL996500.1	80	69.4	37	0	0	100.000	6.28e-07
NW_006767426.1	80	2772	1945	153	55	90.339	0.0
NW_006767426.1	80	276	183	13	3	91.960	3.45e-69
NW_006767426.1	80	69.4	37	0	0	100.000	6.28e-07
UICF01000022.1	81	2771	1943	170	41	90.204	0.0
UICF01000022.1	81	2763	1942	169	43	90.158	0.0
UICF01000022.1	81	2750	1942	169	46	90.032	0.0
UICF01000022.1	81	1559	1768	247	172	80.841	0.0
UICF01000022.1	81	311	205	17	1	91.928	9.45e-80
UICF01000022.1	81	311	205	17	1	91.928	9.45e-80
UICF01000022.1	81	298	203	17	3	91.031	7.35e-76
UICF01000022.1	81	75.0	40	0	0	100.000	1.35e-08
UICF01000022.1	81	75.0	40	0	0	100.000	1.35e-08
UICF01000022.1	81	67.6	39	0	1	97.500	2.26e-06
BADS01000001.1	80	2771	1945	155	54	90.297	0.0
BADS01000001.1	80	289	187	14	1	92.574	4.43e-73
BADS01000001.1	80	69.4	37	0	0	100.000	6.28e-07
PPMU02000064.1	80	2767	1961	154	62	90.078	0.0
PPMU02000064.1	80	254	176	18	1	90.256	1.61e-62
PPMU02000064.1	80	69.4	37	0	0	100.000	6.28e-07
CH408159.1	80	2765	1947	155	56	90.222	0.0
CH408159.1	80	2715	1946	154	67	89.802	0.0
CH408159.1	80	289	187	14	1	92.574	4.43e-73
CH408159.1	80	279	187	14	3	91.667	2.66e-70
CH408159.1	80	69.4	39	1	0	97.500	6.28e-07
CH408159.1	80	69.4	39	1	0	97.500	6.28e-07
NW_001809796.1	80	2765	1947	155	56	90.222	0.0
NW_001809796.1	80	2715	1946	154	67	89.802	0.0
NW_001809796.1	80	289	187	14	1	92.574	4.43e-73
NW_001809796.1	80	279	187	14	3	91.667	2.66e-70
NW_001809796.1	80	69.4	39	1	0	97.500	6.28e-07
NW_001809796.1	80	69.4	39	1	0	97.500	6.28e-07
PPMI02000096.1	81	2761	1946	164	49	90.134	0.0
PPMI02000096.1	81	263	202	25	4	87.446	2.68e-65
PPMI02000096.1	81	69.4	37	0	0	100.000	6.28e-07
PPNU02000031.1	81	2761	1940	166	45	90.191	0.0
PPNU02000031.1	81	320	213	16	3	91.810	1.57e-82
PPNU02000031.1	81	75.0	40	0	0	100.000	1.35e-08
PPOA02000039.1	81	2761	1939	167	44	90.186	0.0
PPOA02000039.1	81	318	212	16	3	91.775	5.65e-82
PPOA02000039.1	81	75.0	40	0	0	100.000	1.35e-08
PPLM01000288.1	81	2760	1940	169	43	90.149	0.0
PPLM01000288.1	81	307	195	13	1	93.301	1.22e-78
PPLM01000288.1	81	69.4	39	1	0	97.500	6.28e-07
CP048731.1	81	2756	1940	165	47	90.149	0.0
CP048731.1	81	287	198	19	2	90.411	1.59e-72
CP048731.1	81	67.6	36	0	0	100.000	2.26e-06
CAKXYY010000043.1	81	2752	1939	163	49	90.144	0.0
CAKXYY010000043.1	81	268	188	19	2	89.952	5.77e-67
CAKXYY010000043.1	81	69.4	37	0	0	100.000	6.28e-07
JANBXE010000085.1	81	2750	1949	155	60	90.065	0.0
JANBXE010000085.1	81	267	203	23	5	87.879	2.07e-66
JANBXE010000085.1	81	69.4	37	0	0	100.000	6.28e-07
JACWFX010000010.1	81	2745	1937	163	50	90.093	0.0
JACWFX010000010.1	81	268	188	19	2	89.952	5.77e-67
JACWFX010000010.1	81	69.4	37	0	0	100.000	6.28e-07
JADIOQ010000139.1	81	2745	1937	169	45	90.051	0.0
JADIOQ010000139.1	81	313	196	11	2	93.780	2.63e-80
JADIOQ010000139.1	81	69.4	39	1	0	97.500	6.28e-07
FUGC01000084.1	61	2739	1713	91	19	93.966	0.0
NDXA01000178.1	77	2739	1820	117	41	92.012	0.0
NDXA01000178.1	77	261	197	23	4	87.946	9.65e-65
NDXA01000178.1	77	71.3	40	1	0	97.561	1.75e-07
NDXA01000178.1	77	71.3	40	1	0	97.561	1.75e-07
PPPA02000022.1	81	2737	1940	155	59	90.065	0.0
PPPA02000022.1	81	307	195	12	2	93.301	1.22e-78
PPPA02000022.1	81	69.4	39	1	0	97.500	6.28e-07
JAGSID010000072.1	81	2737	1939	156	58	90.060	0.0
JAGSID010000072.1	81	285	191	16	2	91.388	5.73e-72
JAGSID010000072.1	81	69.4	39	1	0	97.500	6.28e-07
PPLN02000030.1	80	2736	1935	173	43	89.958	0.0
PPLN02000030.1	80	291	186	13	1	93.000	1.23e-73
PPLN02000030.1	80	69.4	39	1	0	97.500	6.28e-07
JAFNJT010000233.1	77	2732	1814	131	29	91.895	0.0
JAFNJT010000233.1	77	257	189	16	7	89.151	1.25e-63
JAFNJT010000233.1	77	80.5	68	11	1	85.000	2.90e-10
JAFNJT010000233.1	77	69.4	37	0	0	100.000	6.28e-07
CP000497.1	81	2732	1938	158	57	90.014	0.0
CP000497.1	81	285	191	16	2	91.388	5.73e-72
CP000497.1	81	69.4	39	1	0	97.500	6.28e-07
NC_009043.1	81	2732	1938	158	57	90.014	0.0
NC_009043.1	81	285	191	16	2	91.388	5.73e-72
NC_009043.1	81	69.4	39	1	0	97.500	6.28e-07
JAGSYN010000329.1	80	2724	1940	161	57	89.898	0.0
JAGSYN010000329.1	80	291	187	11	3	93.035	1.23e-73
JAGSYN010000329.1	80	69.4	37	0	0	100.000	6.28e-07
NW_026057492.1	80	2724	1940	161	57	89.898	0.0
NW_026057492.1	80	291	187	11	3	93.035	1.23e-73
NW_026057492.1	80	69.4	37	0	0	100.000	6.28e-07
JAMAFR010000013.1	81	2723	1934	166	51	89.912	0.0
JAMAFR010000013.1	81	268	188	19	2	89.952	5.77e-67
JAMAFR010000013.1	81	69.4	37	0	0	100.000	6.28e-07
JAMAFM010000023.1	81	2723	1934	166	51	89.912	0.0
JAMAFM010000023.1	81	268	188	19	2	89.952	5.77e-67
JAMAFM010000023.1	81	69.4	39	1	0	97.500	6.28e-07
JAMAFQ010000012.1	81	2723	1934	166	51	89.912	0.0
JAMAFQ010000012.1	81	268	188	19	2	89.952	5.77e-67
JAMAFQ010000012.1	81	69.4	39	1	0	97.500	6.28e-07
JAMAFP010000020.1	81	2723	1934	166	51	89.912	0.0
JAMAFP010000020.1	81	268	188	19	2	89.952	5.77e-67
JAMAFP010000020.1	81	69.4	39	1	0	97.500	6.28e-07
JAMAFO010000022.1	81	2723	1934	166	51	89.912	0.0
JAMAFO010000022.1	81	268	188	19	2	89.952	5.77e-67
JAMAFO010000022.1	81	69.4	39	1	0	97.500	6.28e-07
JAFIDH010000010.1	81	2719	1933	164	53	89.907	0.0
JAFIDH010000010.1	81	2719	1933	164	53	89.907	0.0
JAFIDH010000010.1	81	263	187	20	2	89.474	2.68e-65
JAFIDH010000010.1	81	263	187	20	2	89.474	2.68e-65
JAFIDH010000010.1	81	69.4	39	1	0	97.500	6.28e-07
JAFIDH010000010.1	81	69.4	39	1	0	97.500	6.28e-07
JAFIDI010000015.1	81	2719	1933	164	53	89.907	0.0
JAFIDI010000015.1	81	2719	1933	164	53	89.907	0.0
JAFIDI010000015.1	81	2719	1933	164	53	89.907	0.0
JAFIDI010000015.1	81	2719	1933	164	53	89.907	0.0
JAFIDI010000015.1	81	263	187	20	2	89.474	2.68e-65
JAFIDI010000015.1	81	263	187	20	2	89.474	2.68e-65
JAFIDI010000015.1	81	263	187	20	2	89.474	2.68e-65
JAFIDI010000015.1	81	263	187	20	2	89.474	2.68e-65
JAFIDI010000015.1	81	69.4	37	0	0	100.000	6.28e-07
JAFIDI010000015.1	81	69.4	37	0	0	100.000	6.28e-07
JAFIDI010000015.1	81	69.4	37	0	0	100.000	6.28e-07
JAFIDI010000015.1	81	69.4	37	0	0	100.000	6.28e-07
JAFIDI010000023.1	81	2719	1933	164	53	89.907	0.0
JAFIDI010000023.1	81	2224	1859	206	97	85.985	0.0
JAFIDI010000023.1	81	263	187	20	2	89.474	2.68e-65
JAFIDI010000023.1	81	69.4	37	0	0	100.000	6.28e-07
JAFIDI010000019.1	81	2719	1933	164	53	89.907	0.0
JAFIDI010000019.1	81	2719	1933	164	53	89.907	0.0
JAFIDI010000019.1	81	1227	914	86	31	88.652	0.0
JAFIDI010000019.1	81	263	187	20	2	89.474	2.68e-65
JAFIDI010000019.1	81	263	187	20	2	89.474	2.68e-65
JAFIDI010000019.1	81	263	187	20	2	89.474	2.68e-65
JAFIDI010000019.1	81	69.4	37	0	0	100.000	6.28e-07
JAFIDI010000019.1	81	69.4	37	0	0	100.000	6.28e-07
JAFIDI010000019.1	81	69.4	37	0	0	100.000	6.28e-07
NBND01000012.1	81	2719	1929	181	38	89.804	0.0
NBND01000012.1	81	263	186	17	4	89.855	2.68e-65
NBND01000012.1	81	263	186	17	4	89.855	2.68e-65
NBND01000012.1	81	122	70	2	0	97.222	4.75e-23
NBND01000012.1	81	69.4	39	1	0	97.500	6.28e-07
NBND01000012.1	81	69.4	39	1	0	97.500	6.28e-07
JAMAFN010000082.1	81	2717	1933	167	51	89.865	0.0
JAMAFN010000082.1	81	268	188	19	2	89.952	5.77e-67
JAMAFN010000082.1	81	69.4	37	0	0	100.000	6.28e-07
JAMAFL010000022.1	81	2717	1933	167	51	89.865	0.0
JAMAFL010000022.1	81	268	188	19	2	89.952	5.77e-67
JAMAFL010000022.1	81	69.4	37	0	0	100.000	6.28e-07
PPKU01000182.1	81	2712	1931	174	46	89.772	0.0
PPKU01000182.1	81	276	194	16	5	90.233	3.45e-69
PPKU01000182.1	81	69.4	39	1	0	97.500	6.28e-07
HE681725.1	80	2712	1936	149	68	89.921	0.0
HE681725.1	80	259	180	16	3	90.452	3.47e-64
HE681725.1	80	73.1	41	1	0	97.619	4.85e-08
NC_018301.1	80	2712	1936	149	68	89.921	0.0
NC_018301.1	80	259	180	16	3	90.452	3.47e-64
NC_018301.1	80	73.1	41	1	0	97.619	4.85e-08
JANXEX010000021.1	80	2710	1932	165	54	89.819	0.0
JANXEX010000021.1	80	307	195	12	2	93.301	1.22e-78
JANXEX010000021.1	80	69.4	37	0	0	100.000	6.28e-07
PPMM02000033.1	81	2708	1932	168	52	89.777	0.0
PPMM02000033.1	81	285	191	17	1	91.388	5.73e-72
PPMM02000033.1	81	69.4	37	0	0	100.000	6.28e-07
JAIHNG010000152.1	79	2706	1935	150	68	89.875	0.0
JAIHNG010000152.1	79	252	161	10	2	93.064	5.81e-62
JAIHNG010000152.1	79	73.1	44	1	1	95.652	4.85e-08
PPIY01000089.1	81	2706	1929	173	47	89.763	0.0
PPIY01000089.1	81	268	188	20	1	89.952	5.77e-67
PPIY01000089.1	81	69.4	39	1	0	97.500	6.28e-07
AADM01000467.1	61	2704	1709	91	25	93.644	0.0
QLNQ01000018.1	79	2700	1936	153	67	89.796	0.0
QLNQ01000018.1	79	250	154	7	2	94.479	2.09e-61
QLNQ01000018.1	79	69.4	37	0	0	100.000	6.28e-07
NBZC01000158.1	81	2699	1934	159	62	89.745	0.0
NBZC01000158.1	81	303	214	15	8	90.295	1.58e-77
NBZC01000158.1	81	69.4	37	0	0	100.000	6.28e-07
JAFLRI010000008.1	80	2699	1928	176	46	89.674	0.0
JAFLRI010000008.1	80	2691	1927	176	47	89.628	0.0
JAFLRI010000008.1	80	252	179	19	2	89.500	5.81e-62
JAFLRI010000008.1	80	252	179	19	2	89.500	5.81e-62
JAFLRI010000008.1	80	69.4	39	1	0	97.500	6.28e-07
JAFLRI010000008.1	80	69.4	39	1	0	97.500	6.28e-07
JAFLRI010000017.1	80	2699	1928	176	46	89.674	0.0
JAFLRI010000017.1	80	2699	1928	176	46	89.674	0.0
JAFLRI010000017.1	80	2686	1927	174	50	89.586	0.0
JAFLRI010000017.1	80	252	179	19	2	89.500	5.81e-62
JAFLRI010000017.1	80	252	179	19	2	89.500	5.81e-62
JAFLRI010000017.1	80	252	179	19	2	89.500	5.81e-62
JAFLRI010000017.1	80	69.4	39	1	0	97.500	6.28e-07
JAFLRI010000017.1	80	69.4	39	1	0	97.500	6.28e-07
JAFLRI010000017.1	80	69.4	39	1	0	97.500	6.28e-07
JAEOAQ010000005.1	80	2695	1932	154	66	89.777	0.0
JAEOAQ010000005.1	80	2695	1932	154	66	89.777	0.0
JAEOAQ010000005.1	80	2695	1932	154	66	89.777	0.0
JAEOAQ010000005.1	80	2689	1931	155	66	89.730	0.0
JAEOAQ010000005.1	80	2689	1931	155	66	89.730	0.0
JAEOAQ010000005.1	80	259	180	16	3	90.452	3.47e-64
JAEOAQ010000005.1	80	259	180	16	3	90.452	3.47e-64
JAEOAQ010000005.1	80	259	180	16	3	90.452	3.47e-64
JAEOAQ010000005.1	80	259	180	16	3	90.452	3.47e-64
JAEOAQ010000005.1	80	259	180	16	3	90.452	3.47e-64
JAEOAQ010000005.1	80	76.8	43	1	0	97.727	3.75e-09
JAEOAQ010000005.1	80	76.8	43	1	0	97.727	3.75e-09
JAEOAQ010000005.1	80	76.8	43	1	0	97.727	3.75e-09
JAEOAQ010000005.1	80	76.8	43	1	0	97.727	3.75e-09
JAEOAQ010000005.1	80	76.8	43	1	0	97.727	3.75e-09
SRHF01000095.1	75	2695	1808	137	30	91.544	0.0
SRHF01000095.1	75	246	165	12	3	91.667	2.70e-60
SRHF01000095.1	75	71.3	38	0	0	100.000	1.75e-07
SRHF01000095.1	75	69.4	37	0	0	100.000	6.28e-07
QLNQ01000024.1	79	2695	1936	152	69	89.754	0.0
QLNQ01000024.1	79	2695	1936	152	69	89.754	0.0
QLNQ01000024.1	79	2695	1936	152	69	89.754	0.0
QLNQ01000024.1	79	2695	1936	152	69	89.754	0.0
QLNQ01000024.1	79	2689	1935	152	70	89.708	0.0
QLNQ01000024.1	79	255	155	6	2	95.092	4.49e-63
QLNQ01000024.1	79	255	155	6	2	95.092	4.49e-63
QLNQ01000024.1	79	255	155	6	2	95.092	4.49e-63
QLNQ01000024.1	79	255	155	6	2	95.092	4.49e-63
QLNQ01000024.1	79	255	155	6	2	95.092	4.49e-63
QLNQ01000024.1	79	69.4	37	0	0	100.000	6.28e-07
QLNQ01000024.1	79	69.4	37	0	0	100.000	6.28e-07
QLNQ01000024.1	79	69.4	37	0	0	100.000	6.28e-07
QLNQ01000024.1	79	69.4	37	0	0	100.000	6.28e-07
QLNQ01000024.1	79	69.4	37	0	0	100.000	6.28e-07
QELA01000006.1	76	2693	1813	130	38	91.519	0.0
QELA01000006.1	76	2693	1813	130	38	91.519	0.0
QELA01000006.1	76	2693	1813	130	38	91.519	0.0
QELA01000006.1	76	2693	1813	130	38	91.519	0.0
QELA01000006.1	76	272	186	17	2	90.732	4.46e-68
QELA01000006.1	76	272	186	17	2	90.732	4.46e-68
QELA01000006.1	76	272	186	17	2	90.732	4.46e-68
QELA01000006.1	76	272	186	17	2	90.732	4.46e-68
QELA01000006.1	76	75.0	40	0	0	100.000	1.35e-08
QELA01000006.1	76	75.0	40	0	0	100.000	1.35e-08
QELA01000006.1	76	75.0	40	0	0	100.000	1.35e-08
QELA01000006.1	76	75.0	40	0	0	100.000	1.35e-08
QELA01000006.1	76	71.3	40	1	0	97.561	1.75e-07
QELA01000006.1	76	71.3	40	1	0	97.561	1.75e-07
QELA01000006.1	76	71.3	40	1	0	97.561	1.75e-07
QELA01000006.1	76	71.3	40	1	0	97.561	1.75e-07
NHAO01000032.1	80	2691	1926	178	45	89.623	0.0
NHAO01000032.1	80	267	182	15	3	91.000	2.07e-66
NHAO01000032.1	80	69.4	39	1	0	97.500	6.28e-07
PPXL02000001.1	81	2689	1930	172	52	89.601	0.0
PPXL02000001.1	81	763	582	62	18	87.915	0.0
PPXL02000001.1	81	324	208	14	2	92.857	1.21e-83
PPXL02000001.1	81	69.4	39	1	0	97.500	6.28e-07
QLNQ01000013.1	79	2689	1934	155	67	89.703	0.0
QLNQ01000013.1	79	2689	1934	155	67	89.703	0.0
QLNQ01000013.1	79	2689	1934	155	67	89.703	0.0
QLNQ01000013.1	79	2689	1934	155	67	89.703	0.0
QLNQ01000013.1	79	2689	1934	155	67	89.703	0.0
QLNQ01000013.1	79	2689	1934	155	67	89.703	0.0
QLNQ01000013.1	79	250	154	7	2	94.479	2.09e-61
QLNQ01000013.1	79	250	154	7	2	94.479	2.09e-61
QLNQ01000013.1	79	250	154	7	2	94.479	2.09e-61
QLNQ01000013.1	79	250	154	7	2	94.479	2.09e-61
QLNQ01000013.1	79	250	154	7	2	94.479	2.09e-61
QLNQ01000013.1	79	244	154	7	3	93.902	9.72e-60
QLNQ01000013.1	79	69.4	37	0	0	100.000	6.28e-07
QLNQ01000013.1	79	69.4	37	0	0	100.000	6.28e-07
QLNQ01000013.1	79	69.4	37	0	0	100.000	6.28e-07
QLNQ01000013.1	79	69.4	37	0	0	100.000	6.28e-07
QLNQ01000013.1	79	69.4	37	0	0	100.000	6.28e-07
QLNQ01000013.1	79	69.4	37	0	0	100.000	6.28e-07
PPKG01000060.1	78	2687	1822	146	30	91.191	0.0
PPKG01000060.1	78	255	191	20	5	88.426	4.49e-63
PPKG01000060.1	78	73.1	68	7	6	83.951	4.85e-08
PPKG01000060.1	78	69.4	39	1	0	97.500	6.28e-07
CP017630.1	80	2687	1934	158	65	89.662	0.0
CP017630.1	80	270	174	10	3	93.048	1.60e-67
CP017630.1	80	69.4	37	0	0	100.000	6.28e-07
NC_032096.1	80	2687	1934	158	65	89.662	0.0
NC_032096.1	80	270	174	10	3	93.048	1.60e-67
NC_032096.1	80	69.4	37	0	0	100.000	6.28e-07
PPLO02000025.1	76	2686	1813	117	50	91.566	0.0
PPLO02000025.1	76	224	169	20	3	88.021	1.27e-53
PPLO02000025.1	76	75.0	42	1	0	97.674	1.35e-08
PPLO02000025.1	76	71.3	38	0	0	100.000	1.75e-07
PPKF01000034.1	78	2682	1821	147	30	91.141	0.0
PPKF01000034.1	78	255	190	22	3	88.372	4.49e-63
PPKF01000034.1	78	73.1	68	7	6	83.951	4.85e-08
PPKF01000034.1	78	69.4	37	0	0	100.000	6.28e-07
PPNT01000111.1	81	2680	1926	176	49	89.540	0.0
PPNT01000111.1	81	307	213	16	6	90.638	1.22e-78
PPNT01000111.1	81	75.0	40	0	0	100.000	1.35e-08
QELA01000012.1	76	2680	1811	130	40	91.418	0.0
QELA01000012.1	76	2632	1804	127	50	91.065	0.0
QELA01000012.1	76	2612	1801	126	54	90.914	0.0
QELA01000012.1	76	272	186	17	2	90.732	4.46e-68
QELA01000012.1	76	272	186	17	2	90.732	4.46e-68
QELA01000012.1	76	272	186	17	2	90.732	4.46e-68
QELA01000012.1	76	75.0	40	0	0	100.000	1.35e-08
QELA01000012.1	76	75.0	40	0	0	100.000	1.35e-08
QELA01000012.1	76	75.0	40	0	0	100.000	1.35e-08
QELA01000012.1	76	71.3	38	0	0	100.000	1.75e-07
QELA01000012.1	76	71.3	38	0	0	100.000	1.75e-07
QELA01000012.1	76	63.9	37	0	1	97.368	2.92e-05
QELA01000016.1	76	2678	1811	129	41	91.418	0.0
QELA01000016.1	76	2170	1735	120	128	87.494	0.0
QELA01000016.1	76	272	186	17	2	90.732	4.46e-68
QELA01000016.1	76	237	180	17	7	88.235	1.63e-57
QELA01000016.1	76	75.0	40	0	0	100.000	1.35e-08
QELA01000016.1	76	75.0	40	0	0	100.000	1.35e-08
QELA01000016.1	76	63.9	37	0	1	97.368	2.92e-05
JABFEO010000007.1	76	2676	1802	140	29	91.426	0.0
JABFEO010000007.1	76	252	188	17	7	88.679	5.81e-62
JABFEO010000007.1	76	71.3	50	6	0	89.286	1.75e-07
JABFEO010000007.1	76	69.4	37	0	0	100.000	6.28e-07
JADIOR010000171.1	81	2673	1928	163	62	89.549	0.0
JADIOR010000171.1	81	255	195	22	5	87.838	4.49e-63
JADIOR010000171.1	81	69.4	39	1	0	97.500	6.28e-07
HE605209.1	80	2673	1931	152	72	89.606	0.0
HE605209.1	80	259	180	16	3	90.452	3.47e-64
HE605209.1	80	73.1	41	1	0	97.619	4.85e-08
JAMALC010000343.1	80	2673	1928	158	66	89.591	0.0
JAMALC010000343.1	80	259	180	16	3	90.452	3.47e-64
JAMALC010000343.1	80	76.8	43	1	0	97.727	3.75e-09
NW_023503284.1	80	2673	1931	152	72	89.606	0.0
NW_023503284.1	80	259	180	16	3	90.452	3.47e-64
NW_023503284.1	80	73.1	41	1	0	97.619	4.85e-08
KV454011.1	78	2667	1806	137	35	91.304	0.0
KV454011.1	78	243	202	23	10	85.957	3.50e-59
KV454011.1	78	95.3	55	2	0	96.491	1.04e-14
KV454011.1	78	84.2	70	6	5	86.420	2.24e-11
KV454011.1	78	69.4	37	0	0	100.000	6.28e-07
KV454011.1	78	69.4	37	0	0	100.000	6.28e-07
HG793131.1	80	2667	1929	166	61	89.471	0.0
HG793131.1	80	257	186	17	5	89.423	1.25e-63
HG793131.1	80	67.6	36	0	0	100.000	2.26e-06
NW_019172956.1	80	2667	1929	166	61	89.471	0.0
NW_019172956.1	80	257	186	17	5	89.423	1.25e-63
NW_019172956.1	80	67.6	36	0	0	100.000	2.26e-06
CH981532.1	79	2665	1922	167	58	89.520	0.0
CH981532.1	79	2665	1922	167	58	89.520	0.0
CH981532.1	79	2660	1922	167	59	89.479	0.0
CH981532.1	79	2656	1921	170	57	89.432	0.0
CH981532.1	79	2654	1921	167	60	89.432	0.0
CH981532.1	79	1578	1221	127	45	87.653	0.0
CH981532.1	79	268	164	7	2	94.798	5.77e-67
CH981532.1	79	268	164	7	2	94.798	5.77e-67
CH981532.1	79	268	164	7	2	94.798	5.77e-67
CH981532.1	79	268	164	7	2	94.798	5.77e-67
CH981532.1	79	268	164	7	2	94.798	5.77e-67
CH981532.1	79	182	228	35	24	79.443	7.73e-41
CH981532.1	79	75.0	44	2	0	95.652	1.35e-08
CH981532.1	79	75.0	44	2	0	95.652	1.35e-08
CH981532.1	79	75.0	44	2	0	95.652	1.35e-08
CH981532.1	79	75.0	44	2	0	95.652	1.35e-08
CH981532.1	79	75.0	44	2	0	95.652	1.35e-08
CH445386.1	79	2665	1922	167	58	89.520	0.0
CH445386.1	79	2187	1517	124	34	90.567	0.0
CH445386.1	79	268	164	7	2	94.798	5.77e-67
CH445386.1	79	268	164	7	2	94.798	5.77e-67
CH445386.1	79	231	145	10	0	93.548	7.57e-56
CH445386.1	79	75.0	44	2	0	95.652	1.35e-08
CH445386.1	79	75.0	44	2	0	95.652	1.35e-08
AADM01000434.1	61	2665	1697	92	28	93.396	0.0
NW_001884610.1	79	2665	1922	167	58	89.520	0.0
NW_001884610.1	79	2187	1517	124	34	90.567	0.0
NW_001884610.1	79	268	164	7	2	94.798	5.77e-67
NW_001884610.1	79	268	164	7	2	94.798	5.77e-67
NW_001884610.1	79	231	145	10	0	93.548	7.57e-56
NW_001884610.1	79	75.0	44	2	0	95.652	1.35e-08
NW_001884610.1	79	75.0	44	2	0	95.652	1.35e-08
NW_001813677.1	79	2665	1922	167	58	89.520	0.0
NW_001813677.1	79	2665	1922	167	58	89.520	0.0
NW_001813677.1	79	2660	1922	167	59	89.479	0.0
NW_001813677.1	79	2656	1921	170	57	89.432	0.0
NW_001813677.1	79	2654	1921	167	60	89.432	0.0
NW_001813677.1	79	1578	1221	127	45	87.653	0.0
NW_001813677.1	79	268	164	7	2	94.798	5.77e-67
NW_001813677.1	79	268	164	7	2	94.798	5.77e-67
NW_001813677.1	79	268	164	7	2	94.798	5.77e-67
NW_001813677.1	79	268	164	7	2	94.798	5.77e-67
NW_001813677.1	79	268	164	7	2	94.798	5.77e-67
NW_001813677.1	79	182	228	35	24	79.443	7.73e-41
NW_001813677.1	79	75.0	44	2	0	95.652	1.35e-08
NW_001813677.1	79	75.0	44	2	0	95.652	1.35e-08
NW_001813677.1	79	75.0	44	2	0	95.652	1.35e-08
NW_001813677.1	79	75.0	44	2	0	95.652	1.35e-08
NW_001813677.1	79	75.0	44	2	0	95.652	1.35e-08
WWPN01000002.1	80	2663	1929	161	66	89.471	0.0
WWPN01000002.1	80	2651	1927	161	68	89.378	0.0
WWPN01000002.1	80	2617	1922	160	74	89.147	0.0
WWPN01000002.1	80	265	173	11	3	92.513	7.46e-66
WWPN01000002.1	80	263	173	9	5	92.513	2.68e-65
WWPN01000002.1	80	259	172	11	4	91.979	3.47e-64
WWPN01000002.1	80	69.4	37	0	0	100.000	6.28e-07
WWPN01000002.1	80	69.4	37	0	0	100.000	6.28e-07
WWPN01000002.1	80	69.4	37	0	0	100.000	6.28e-07
PPNG01000187.1	77	2663	1821	143	37	91.004	0.0
PPNG01000187.1	77	263	187	20	2	89.474	2.68e-65
PPNG01000187.1	77	71.3	38	0	0	100.000	1.75e-07
PPNG01000187.1	77	69.4	39	1	0	97.500	6.28e-07
PPLV01000009.1	78	2662	1815	148	31	91.023	0.0
PPLV01000009.1	78	305	192	11	2	93.659	4.40e-78
PPLV01000009.1	78	69.4	39	1	0	97.500	6.28e-07
PPLV01000009.1	78	67.6	66	11	3	82.500	2.26e-06
PPMP01000092.1	81	2652	1922	174	55	89.354	0.0
PPMP01000092.1	81	263	187	20	2	89.474	2.68e-65
PPMP01000092.1	81	69.4	39	1	0	97.500	6.28e-07
PPNQ01000118.1	75	2652	1807	143	34	91.079	0.0
PPNQ01000118.1	75	231	164	13	5	90.110	7.57e-56
PPNQ01000118.1	75	71.3	38	0	0	100.000	1.75e-07
PPNQ01000118.1	75	69.4	37	0	0	100.000	6.28e-07
NREI01000028.1	76	2651	1805	130	44	91.208	0.0
NREI01000028.1	76	243	169	14	4	90.374	3.50e-59
NREI01000028.1	76	69.4	43	3	0	93.478	6.28e-07
NREI01000028.1	76	62.1	35	1	0	97.222	1.05e-04
JAHLUX010000021.1	77	2649	1821	137	45	90.914	0.0
JAHLUX010000021.1	77	289	179	10	1	94.211	4.43e-73
JAHLUX010000021.1	77	71.3	62	8	3	84.932	1.75e-07
JAHLUX010000021.1	77	69.4	37	0	0	100.000	6.28e-07
PPNY01000097.1	76	2649	1797	145	29	91.172	0.0
PPNY01000097.1	76	246	165	12	3	91.667	2.70e-60
PPNY01000097.1	76	75.0	67	12	1	83.750	1.35e-08
PPNY01000097.1	76	69.4	37	0	0	100.000	6.28e-07
NW_025065235.1	77	2649	1821	137	45	90.914	0.0
NW_025065235.1	77	289	179	10	1	94.211	4.43e-73
NW_025065235.1	77	71.3	62	8	3	84.932	1.75e-07
NW_025065235.1	77	69.4	37	0	0	100.000	6.28e-07
PPLU02000035.1	74	2647	1811	124	52	91.142	0.0
PPLU02000035.1	74	248	158	12	0	92.941	7.51e-61
PPLU02000035.1	74	69.4	37	0	0	100.000	6.28e-07
PPLU02000035.1	74	67.6	36	0	0	100.000	2.26e-06
PPNC01000139.1	80	2645	1941	167	70	89.118	0.0
PPNC01000139.1	80	263	160	9	0	94.675	2.68e-65
PPNC01000139.1	80	71.3	38	0	0	100.000	1.75e-07
JANBXH010000027.1	76	2645	1817	135	46	90.941	0.0
JANBXH010000027.1	76	261	176	16	1	91.192	9.65e-65
JANBXH010000027.1	76	71.3	40	1	0	97.561	1.75e-07
JANBXH010000027.1	76	67.6	36	0	0	100.000	2.26e-06
PPMH02000093.1	76	2643	1846	161	37	90.313	0.0
PPMH02000093.1	76	239	155	13	0	92.262	4.52e-58
PPMH02000093.1	76	71.3	40	1	0	97.561	1.75e-07
PPMH02000093.1	76	69.4	37	0	0	100.000	6.28e-07
PPNX01000081.1	75	2641	1806	143	36	90.982	0.0
PPNX01000081.1	75	226	163	14	5	89.560	3.52e-54
PPNX01000081.1	75	71.3	38	0	0	100.000	1.75e-07
PPNX01000081.1	75	69.4	37	0	0	100.000	6.28e-07
SRHG01000087.1	75	2641	1805	145	34	90.978	0.0
SRHG01000087.1	75	226	163	14	5	89.560	3.52e-54
SRHG01000087.1	75	71.3	38	0	0	100.000	1.75e-07
SRHG01000087.1	75	69.4	37	0	0	100.000	6.28e-07
PPMN02000062.1	81	2638	1920	171	60	89.261	0.0
PPMN02000062.1	81	285	191	17	1	91.388	5.73e-72
PPMN02000062.1	81	69.4	37	0	0	100.000	6.28e-07
CM002300.1	77	2638	1819	139	45	90.814	0.0
CM002300.1	77	281	168	8	0	95.455	7.41e-71
CM002300.1	77	71.3	62	8	3	84.932	1.75e-07
CM002300.1	77	69.4	39	1	0	97.500	6.28e-07
JAHLUL010000027.1	77	2638	1819	139	45	90.814	0.0
JAHLUL010000027.1	77	279	177	13	0	93.158	2.66e-70
JAHLUL010000027.1	77	71.3	62	8	3	84.932	1.75e-07
JAHLUL010000027.1	77	69.4	37	0	0	100.000	6.28e-07
JAEUBD010001227.1	77	2638	1817	143	41	90.805	0.0
JAEUBD010001227.1	77	291	206	18	5	89.956	1.23e-73
JAEUBD010001227.1	77	69.4	37	0	0	100.000	6.28e-07
JAEUBD010001227.1	77	67.6	38	1	0	97.436	2.26e-06
NC_027866.1	77	2638	1819	139	45	90.814	0.0
NC_027866.1	77	281	168	8	0	95.455	7.41e-71
NC_027866.1	77	71.3	62	8	3	84.932	1.75e-07
NC_027866.1	77	69.4	39	1	0	97.500	6.28e-07
NW_025065177.1	77	2638	1819	139	45	90.814	0.0
NW_025065177.1	77	279	177	13	0	93.158	2.66e-70
NW_025065177.1	77	71.3	62	8	3	84.932	1.75e-07
NW_025065177.1	77	69.4	37	0	0	100.000	6.28e-07
PTQS01000009.1	75	2636	1804	146	34	90.927	0.0
PTQS01000009.1	75	2636	1804	146	34	90.927	0.0
PTQS01000009.1	75	2636	1804	146	34	90.927	0.0
PTQS01000009.1	75	2636	1804	146	34	90.927	0.0
PTQS01000009.1	75	2636	1804	146	34	90.927	0.0
PTQS01000009.1	75	2636	1804	146	34	90.927	0.0
PTQS01000009.1	75	2540	1798	149	50	90.035	0.0
PTQS01000009.1	75	2455	1794	145	70	89.298	0.0
PTQS01000009.1	75	2152	1777	157	119	86.556	0.0
PTQS01000009.1	75	231	164	13	5	90.110	7.57e-56
PTQS01000009.1	75	231	164	13	5	90.110	7.57e-56
PTQS01000009.1	75	231	164	13	5	90.110	7.57e-56
PTQS01000009.1	75	231	164	13	5	90.110	7.57e-56
PTQS01000009.1	75	231	164	13	5	90.110	7.57e-56
PTQS01000009.1	75	231	164	13	5	90.110	7.57e-56
PTQS01000009.1	75	224	162	14	5	89.503	1.27e-53
PTQS01000009.1	75	187	151	11	11	87.283	1.66e-42
PTQS01000009.1	75	71.3	38	0	0	100.000	1.75e-07
PTQS01000009.1	75	71.3	38	0	0	100.000	1.75e-07
PTQS01000009.1	75	71.3	38	0	0	100.000	1.75e-07
PTQS01000009.1	75	71.3	38	0	0	100.000	1.75e-07
PTQS01000009.1	75	71.3	38	0	0	100.000	1.75e-07
PTQS01000009.1	75	71.3	38	0	0	100.000	1.75e-07
PTQS01000009.1	75	71.3	38	0	0	100.000	1.75e-07
PTQS01000009.1	75	71.3	38	0	0	100.000	1.75e-07
PTQS01000009.1	75	71.3	38	0	0	100.000	1.75e-07
PTQS01000009.1	75	69.4	37	0	0	100.000	6.28e-07
PTQS01000009.1	75	69.4	37	0	0	100.000	6.28e-07
PTQS01000009.1	75	69.4	37	0	0	100.000	6.28e-07
PTQS01000009.1	75	69.4	37	0	0	100.000	6.28e-07
PTQS01000009.1	75	69.4	37	0	0	100.000	6.28e-07
PTQS01000009.1	75	69.4	37	0	0	100.000	6.28e-07
PTQS01000009.1	75	69.4	37	0	0	100.000	6.28e-07
PTQS01000009.1	75	58.4	36	0	2	94.737	0.001
PTQS01000008.1	75	2636	1804	146	34	90.927	0.0
PTQS01000008.1	75	2636	1804	146	34	90.927	0.0
PTQS01000008.1	75	2628	1803	146	35	90.877	0.0
PTQS01000008.1	75	2281	1787	152	99	87.684	0.0
PTQS01000008.1	75	2091	1569	121	78	88.744	0.0
PTQS01000008.1	75	231	164	13	5	90.110	7.57e-56
PTQS01000008.1	75	231	164	13	5	90.110	7.57e-56
PTQS01000008.1	75	231	164	13	5	90.110	7.57e-56
PTQS01000008.1	75	231	164	13	5	90.110	7.57e-56
PTQS01000008.1	75	226	163	13	6	89.560	3.52e-54
PTQS01000008.1	75	71.3	38	0	0	100.000	1.75e-07
PTQS01000008.1	75	71.3	38	0	0	100.000	1.75e-07
PTQS01000008.1	75	71.3	38	0	0	100.000	1.75e-07
PTQS01000008.1	75	71.3	38	0	0	100.000	1.75e-07
PTQS01000008.1	75	69.4	37	0	0	100.000	6.28e-07
PTQS01000008.1	75	69.4	37	0	0	100.000	6.28e-07
PTQS01000008.1	75	69.4	37	0	0	100.000	6.28e-07
PTQS01000008.1	75	69.4	37	0	0	100.000	6.28e-07
PTQS01000014.1	75	2636	1804	146	34	90.927	0.0
PTQS01000014.1	75	231	164	13	5	90.110	7.57e-56
PTQS01000014.1	75	71.3	38	0	0	100.000	1.75e-07
PTQS01000014.1	75	69.4	37	0	0	100.000	6.28e-07
PTQS01000011.1	75	2636	1804	146	34	90.927	0.0
PTQS01000011.1	75	2636	1804	146	34	90.927	0.0
PTQS01000011.1	75	2636	1804	146	34	90.927	0.0
PTQS01000011.1	75	2636	1804	146	34	90.927	0.0
PTQS01000011.1	75	2636	1804	146	34	90.927	0.0
PTQS01000011.1	75	2634	1804	145	35	90.927	0.0
PTQS01000011.1	75	2527	1795	151	50	89.930	0.0
PTQS01000011.1	75	2427	1781	152	65	89.139	0.0
PTQS01000011.1	75	231	164	13	5	90.110	7.57e-56
PTQS01000011.1	75	231	164	13	5	90.110	7.57e-56
PTQS01000011.1	75	231	164	13	5	90.110	7.57e-56
PTQS01000011.1	75	231	164	13	5	90.110	7.57e-56
PTQS01000011.1	75	231	164	13	5	90.110	7.57e-56
PTQS01000011.1	75	231	164	13	5	90.110	7.57e-56
PTQS01000011.1	75	178	158	21	8	84.492	1.00e-39
PTQS01000011.1	75	71.3	38	0	0	100.000	1.75e-07
PTQS01000011.1	75	71.3	38	0	0	100.000	1.75e-07
PTQS01000011.1	75	71.3	38	0	0	100.000	1.75e-07
PTQS01000011.1	75	71.3	38	0	0	100.000	1.75e-07
PTQS01000011.1	75	71.3	38	0	0	100.000	1.75e-07
PTQS01000011.1	75	71.3	38	0	0	100.000	1.75e-07
PTQS01000011.1	75	71.3	38	0	0	100.000	1.75e-07
PTQS01000011.1	75	71.3	38	0	0	100.000	1.75e-07
PTQS01000011.1	75	69.4	37	0	0	100.000	6.28e-07
PTQS01000011.1	75	69.4	37	0	0	100.000	6.28e-07
PTQS01000011.1	75	69.4	37	0	0	100.000	6.28e-07
PTQS01000011.1	75	69.4	37	0	0	100.000	6.28e-07
PTQS01000011.1	75	69.4	37	0	0	100.000	6.28e-07
PTQS01000011.1	75	69.4	37	0	0	100.000	6.28e-07
PTQS01000011.1	75	65.8	35	0	0	100.000	8.12e-06
PTQS01000010.1	75	2636	1804	146	34	90.927	0.0
PTQS01000010.1	75	2636	1804	146	34	90.927	0.0
PTQS01000010.1	75	2636	1804	146	34	90.927	0.0
PTQS01000010.1	75	2636	1805	145	35	90.932	0.0
PTQS01000010.1	75	2630	1804	146	35	90.882	0.0
PTQS01000010.1	75	2601	1801	145	41	90.639	0.0
PTQS01000010.1	75	2591	1800	146	42	90.543	0.0
PTQS01000010.1	75	2374	1762	161	62	88.766	0.0
PTQS01000010.1	75	231	164	13	5	90.110	7.57e-56
PTQS01000010.1	75	231	164	13	5	90.110	7.57e-56
PTQS01000010.1	75	231	164	13	5	90.110	7.57e-56
PTQS01000010.1	75	231	164	13	5	90.110	7.57e-56
PTQS01000010.1	75	231	164	13	5	90.110	7.57e-56
PTQS01000010.1	75	231	164	13	5	90.110	7.57e-56
PTQS01000010.1	75	231	164	13	5	90.110	7.57e-56
PTQS01000010.1	75	231	164	12	6	90.110	7.57e-56
PTQS01000010.1	75	191	161	14	12	86.096	1.28e-43
PTQS01000010.1	75	71.3	38	0	0	100.000	1.75e-07
PTQS01000010.1	75	71.3	38	0	0	100.000	1.75e-07
PTQS01000010.1	75	71.3	38	0	0	100.000	1.75e-07
PTQS01000010.1	75	71.3	38	0	0	100.000	1.75e-07
PTQS01000010.1	75	71.3	38	0	0	100.000	1.75e-07
PTQS01000010.1	75	71.3	38	0	0	100.000	1.75e-07
PTQS01000010.1	75	71.3	38	0	0	100.000	1.75e-07
PTQS01000010.1	75	69.4	37	0	0	100.000	6.28e-07
PTQS01000010.1	75	69.4	37	0	0	100.000	6.28e-07
PTQS01000010.1	75	69.4	37	0	0	100.000	6.28e-07
PTQS01000010.1	75	69.4	37	0	0	100.000	6.28e-07
PTQS01000010.1	75	69.4	37	0	0	100.000	6.28e-07
PTQS01000010.1	75	69.4	37	0	0	100.000	6.28e-07
PTQS01000010.1	75	69.4	37	0	0	100.000	6.28e-07
PTQS01000010.1	75	69.4	37	0	0	100.000	6.28e-07
PPLD01000124.1	75	2636	1804	146	34	90.927	0.0
PPLD01000124.1	75	231	164	13	5	90.110	7.57e-56
PPLD01000124.1	75	71.3	38	0	0	100.000	1.75e-07
PPLD01000124.1	75	69.4	37	0	0	100.000	6.28e-07
PPIF01000029.1	81	2634	1920	172	60	89.219	0.0
PPIF01000029.1	81	285	191	17	1	91.388	5.73e-72
PPIF01000029.1	81	69.4	39	1	0	97.500	6.28e-07
JAHKSL010000469.1	77	2632	1816	144	41	90.755	0.0
JAHKSL010000469.1	77	291	206	18	5	89.956	1.23e-73
JAHKSL010000469.1	77	69.4	37	0	0	100.000	6.28e-07
JAHKSL010000469.1	77	67.6	38	1	0	97.436	2.26e-06
PPKP02000043.1	70	2632	1815	145	40	90.750	0.0
PPKP02000043.1	70	71.3	62	8	3	84.932	1.75e-07
AECK01000007.1	77	2632	1816	144	41	90.755	0.0
AECK01000007.1	77	2632	1816	144	41	90.755	0.0
AECK01000007.1	77	2632	1816	144	41	90.755	0.0
AECK01000007.1	77	2632	1816	144	41	90.755	0.0
AECK01000007.1	77	2632	1816	144	41	90.755	0.0
AECK01000007.1	77	2632	1816	143	42	90.755	0.0
AECK01000007.1	77	291	206	18	5	89.956	1.23e-73
AECK01000007.1	77	291	206	18	5	89.956	1.23e-73
AECK01000007.1	77	291	206	18	5	89.956	1.23e-73
AECK01000007.1	77	291	206	18	5	89.956	1.23e-73
AECK01000007.1	77	291	206	18	5	89.956	1.23e-73
AECK01000007.1	77	291	206	18	5	89.956	1.23e-73
AECK01000007.1	77	69.4	37	0	0	100.000	6.28e-07
AECK01000007.1	77	69.4	37	0	0	100.000	6.28e-07
AECK01000007.1	77	69.4	37	0	0	100.000	6.28e-07
AECK01000007.1	77	69.4	37	0	0	100.000	6.28e-07
AECK01000007.1	77	69.4	37	0	0	100.000	6.28e-07
AECK01000007.1	77	67.6	38	1	0	97.436	2.26e-06
AECK01000007.1	77	67.6	38	1	0	97.436	2.26e-06
AECK01000007.1	77	67.6	38	1	0	97.436	2.26e-06
AECK01000007.1	77	67.6	38	1	0	97.436	2.26e-06
AECK01000007.1	77	67.6	38	1	0	97.436	2.26e-06
AECK01000007.1	77	67.6	38	1	0	97.436	2.26e-06
AECK01000007.1	77	65.8	35	0	0	100.000	8.12e-06
NW_017264704.1	77	2632	1816	144	41	90.755	0.0
NW_017264704.1	77	2632	1816	144	41	90.755	0.0
NW_017264704.1	77	2632	1816	144	41	90.755	0.0
NW_017264704.1	77	2632	1816	144	41	90.755	0.0
NW_017264704.1	77	2632	1816	144	41	90.755	0.0
NW_017264704.1	77	2632	1816	143	42	90.755	0.0
NW_017264704.1	77	291	206	18	5	89.956	1.23e-73
NW_017264704.1	77	291	206	18	5	89.956	1.23e-73
NW_017264704.1	77	291	206	18	5	89.956	1.23e-73
NW_017264704.1	77	291	206	18	5	89.956	1.23e-73
NW_017264704.1	77	291	206	18	5	89.956	1.23e-73
NW_017264704.1	77	291	206	18	5	89.956	1.23e-73
NW_017264704.1	77	69.4	37	0	0	100.000	6.28e-07
NW_017264704.1	77	69.4	37	0	0	100.000	6.28e-07
NW_017264704.1	77	69.4	37	0	0	100.000	6.28e-07
NW_017264704.1	77	69.4	37	0	0	100.000	6.28e-07
NW_017264704.1	77	69.4	37	0	0	100.000	6.28e-07
NW_017264704.1	77	67.6	38	1	0	97.436	2.26e-06
NW_017264704.1	77	67.6	38	1	0	97.436	2.26e-06
NW_017264704.1	77	67.6	38	1	0	97.436	2.26e-06
NW_017264704.1	77	67.6	38	1	0	97.436	2.26e-06
NW_017264704.1	77	67.6	38	1	0	97.436	2.26e-06
NW_017264704.1	77	67.6	38	1	0	97.436	2.26e-06
NW_017264704.1	77	65.8	35	0	0	100.000	8.12e-06
PTQS01000012.1	75	2630	1805	144	37	90.886	0.0
PTQS01000012.1	75	2553	1803	143	54	90.150	0.0
PTQS01000012.1	75	1053	748	59	24	90.012	0.0
PTQS01000012.1	75	231	164	13	5	90.110	7.57e-56
PTQS01000012.1	75	228	164	13	6	89.617	9.79e-55
PTQS01000012.1	75	71.3	38	0	0	100.000	1.75e-07
PTQS01000012.1	75	71.3	38	0	0	100.000	1.75e-07
PTQS01000012.1	75	69.4	37	0	0	100.000	6.28e-07
PTQS01000012.1	75	69.4	37	0	0	100.000	6.28e-07
LPNL01000013.1	75	2630	1803	147	34	90.877	0.0
LPNL01000013.1	75	2608	1798	152	34	90.625	0.0
LPNL01000013.1	75	226	163	14	5	89.560	3.52e-54
LPNL01000013.1	75	226	163	14	5	89.560	3.52e-54
LPNL01000013.1	75	71.3	38	0	0	100.000	1.75e-07
LPNL01000013.1	75	71.3	38	0	0	100.000	1.75e-07
LPNL01000013.1	75	69.4	37	0	0	100.000	6.28e-07
LPNL01000013.1	75	69.4	37	0	0	100.000	6.28e-07
JAHKSL010001523.1	77	2627	1815	144	42	90.705	0.0
JAHKSL010001523.1	77	2627	1815	144	42	90.705	0.0
JAHKSL010001523.1	77	2627	1815	144	42	90.705	0.0
JAHKSL010001523.1	77	2625	1815	143	43	90.705	0.0
JAHKSL010001523.1	77	2619	1814	144	43	90.655	0.0
JAHKSL010001523.1	77	2614	1813	144	44	90.605	0.0
JAHKSL010001523.1	77	2435	1786	144	72	89.211	0.0
JAHKSL010001523.1	77	291	206	18	5	89.956	1.23e-73
JAHKSL010001523.1	77	291	206	18	5	89.956	1.23e-73
JAHKSL010001523.1	77	291	206	18	5	89.956	1.23e-73
JAHKSL010001523.1	77	291	206	18	5	89.956	1.23e-73
JAHKSL010001523.1	77	291	206	18	5	89.956	1.23e-73
JAHKSL010001523.1	77	289	205	17	6	89.912	4.43e-73
JAHKSL010001523.1	77	287	205	16	7	89.912	1.59e-72
JAHKSL010001523.1	77	69.4	37	0	0	100.000	6.28e-07
JAHKSL010001523.1	77	69.4	37	0	0	100.000	6.28e-07
JAHKSL010001523.1	77	69.4	37	0	0	100.000	6.28e-07
JAHKSL010001523.1	77	69.4	37	0	0	100.000	6.28e-07
JAHKSL010001523.1	77	69.4	37	0	0	100.000	6.28e-07
JAHKSL010001523.1	77	69.4	37	0	0	100.000	6.28e-07
JAHKSL010001523.1	77	69.4	37	0	0	100.000	6.28e-07
JAHKSL010001523.1	77	67.6	38	1	0	97.436	2.26e-06
JAHKSL010001523.1	77	67.6	38	1	0	97.436	2.26e-06
JAHKSL010001523.1	77	67.6	38	1	0	97.436	2.26e-06
JAHMUF010000032.1	80	2621	1913	183	51	89.101	0.0
JAHMUF010000032.1	80	270	185	18	1	90.686	1.60e-67
JAHMUF010000032.1	80	69.4	37	0	0	100.000	6.28e-07
NW_025065079.1	80	2621	1913	183	51	89.101	0.0
NW_025065079.1	80	270	185	18	1	90.686	1.60e-67
NW_025065079.1	80	69.4	37	0	0	100.000	6.28e-07
JAHKSL010001529.1	77	2619	1814	144	43	90.655	0.0
JAHKSL010001529.1	77	2614	1813	144	44	90.605	0.0
JAHKSL010001529.1	77	2614	1813	144	44	90.605	0.0
JAHKSL010001529.1	77	2612	1813	143	45	90.605	0.0
JAHKSL010001529.1	77	2606	1812	143	46	90.555	0.0
JAHKSL010001529.1	77	2606	1812	143	46	90.555	0.0
JAHKSL010001529.1	77	2599	1811	143	47	90.505	0.0
JAHKSL010001529.1	77	292	205	16	6	90.308	3.42e-74
JAHKSL010001529.1	77	291	206	18	5	89.956	1.23e-73
JAHKSL010001529.1	77	291	206	18	5	89.956	1.23e-73
JAHKSL010001529.1	77	287	169	7	0	96.023	1.59e-72
JAHKSL010001529.1	77	287	205	16	7	89.912	1.59e-72
JAHKSL010001529.1	77	287	205	16	7	89.912	1.59e-72
JAHKSL010001529.1	77	287	204	17	6	89.868	1.59e-72
JAHKSL010001529.1	77	69.4	39	1	0	97.500	6.28e-07
JAHKSL010001529.1	77	69.4	39	1	0	97.500	6.28e-07
JAHKSL010001529.1	77	69.4	39	1	0	97.500	6.28e-07
JAHKSL010001529.1	77	69.4	39	1	0	97.500	6.28e-07
JAHKSL010001529.1	77	69.4	39	1	0	97.500	6.28e-07
JAHKSL010001529.1	77	69.4	39	1	0	97.500	6.28e-07
JAHKSL010001529.1	77	69.4	39	1	0	97.500	6.28e-07
JAHKSL010001529.1	77	67.6	38	1	0	97.436	2.26e-06
JAHKSL010001529.1	77	67.6	38	1	0	97.436	2.26e-06
JAHKSL010001529.1	77	67.6	38	1	0	97.436	2.26e-06
JAHKSL010001529.1	77	67.6	38	1	0	97.436	2.26e-06
JAHKSL010001529.1	77	67.6	38	1	0	97.436	2.26e-06
JAHKSL010001529.1	77	67.6	38	1	0	97.436	2.26e-06
SRHI01000135.1	75	2619	1801	149	34	90.776	0.0
SRHI01000135.1	75	226	163	14	5	89.560	3.52e-54
SRHI01000135.1	75	71.3	38	0	0	100.000	1.75e-07
SRHI01000135.1	75	69.4	37	0	0	100.000	6.28e-07
PPHW01000174.1	76	2617	1793	148	32	90.877	0.0
PPHW01000174.1	76	303	193	13	1	93.237	1.58e-77
PPHW01000174.1	76	73.1	39	0	0	100.000	4.85e-08
PPHW01000174.1	76	69.4	39	1	0	97.500	6.28e-07
JAHKSL010001524.1	77	2614	1813	144	44	90.605	0.0
JAHKSL010001524.1	77	2614	1813	144	44	90.605	0.0
JAHKSL010001524.1	77	2606	1812	144	45	90.555	0.0
JAHKSL010001524.1	77	2604	1812	141	48	90.555	0.0
JAHKSL010001524.1	77	2586	1809	142	50	90.405	0.0
JAHKSL010001524.1	77	2580	1808	144	49	90.355	0.0
JAHKSL010001524.1	77	2571	1807	140	54	90.305	0.0
JAHKSL010001524.1	77	2571	1807	141	53	90.305	0.0
JAHKSL010001524.1	77	2357	1715	137	66	89.416	0.0
JAHKSL010001524.1	77	291	206	18	5	89.956	1.23e-73
JAHKSL010001524.1	77	291	206	18	5	89.956	1.23e-73
JAHKSL010001524.1	77	291	206	18	5	89.956	1.23e-73
JAHKSL010001524.1	77	291	206	18	5	89.956	1.23e-73
JAHKSL010001524.1	77	291	206	18	5	89.956	1.23e-73
JAHKSL010001524.1	77	291	206	17	6	89.956	1.23e-73
JAHKSL010001524.1	77	283	204	19	5	89.474	2.06e-71
JAHKSL010001524.1	77	279	168	6	2	95.455	2.66e-70
JAHKSL010001524.1	77	69.4	37	0	0	100.000	6.28e-07
JAHKSL010001524.1	77	69.4	37	0	0	100.000	6.28e-07
JAHKSL010001524.1	77	69.4	37	0	0	100.000	6.28e-07
JAHKSL010001524.1	77	69.4	37	0	0	100.000	6.28e-07
JAHKSL010001524.1	77	69.4	37	0	0	100.000	6.28e-07
JAHKSL010001524.1	77	69.4	37	0	0	100.000	6.28e-07
JAHKSL010001524.1	77	69.4	37	0	0	100.000	6.28e-07
JAHKSL010001524.1	77	69.4	37	0	0	100.000	6.28e-07
JAHKSL010001524.1	77	67.6	38	1	0	97.436	2.26e-06
JAHKSL010001524.1	77	67.6	38	1	0	97.436	2.26e-06
JAHKSL010001524.1	77	67.6	38	1	0	97.436	2.26e-06
JAHKSL010001524.1	77	67.6	38	1	0	97.436	2.26e-06
JAHKSL010001524.1	77	67.6	38	1	0	97.436	2.26e-06
JAHKSL010001524.1	77	67.6	38	1	0	97.436	2.26e-06
JAHKSL010001524.1	77	67.6	38	1	0	97.436	2.26e-06
PPMA01000079.1	75	2614	1799	138	43	90.859	0.0
PPMA01000079.1	75	252	160	12	0	93.023	5.81e-62
PPMA01000079.1	75	69.4	49	2	3	90.741	6.28e-07
PPMA01000079.1	75	69.4	37	0	0	100.000	6.28e-07
JAEUBG010005620.1	79	2612	1918	183	55	88.961	0.0
JAEUBG010005620.1	79	248	158	12	0	92.941	7.51e-61
JAEUBG010005620.1	79	67.6	36	0	0	100.000	2.26e-06
PPLL02000039.1	77	2612	1828	148	47	90.361	0.0
PPLL02000039.1	77	244	172	16	3	90.052	9.72e-60
PPLL02000039.1	77	71.3	38	0	0	100.000	1.75e-07
PPLL02000039.1	77	71.3	40	1	0	97.561	1.75e-07
PPLQ02000038.1	77	2612	1797	130	49	90.941	0.0
PPLQ02000038.1	77	213	168	20	5	87.047	2.74e-50
PPLQ02000038.1	77	82.4	48	2	0	96.000	8.06e-11
[truncated: 1,788 more rows]
