# Supplementary material for: Using nanopore sequencing to identify fungi from clinical samples with high phylogenetic resolution
Source: Sci Rep. 2023 Jun 16;13:9785. doi: 10.1038/s41598-023-37016-0 (PMC10275880; doi:10.1038/s41598-023-37016-0)
Supplement: Supplementary file 1 — Supplementary Information. [file 41598_2023_37016_MOESM1_ESM.zip › Supplementary_Information/Supplementary_Data/Data_S5_Mock_blast/results/Mock_RGN1_4_fmt0.txt]

BLASTN 2.13.0+


Reference: Zheng Zhang, Scott Schwartz, Lukas Wagner, and Webb
Miller (2000), "A greedy algorithm for aligning DNA sequences", J
Comput Biol 2000; 7(1-2):203-14.


Database: all.fna
           16,976,359 sequences; 173,045,930,078 total letters


Query= ITS2_4

Length=210
                                                                      Score     E
Sequences producing significant alignments:                          (Bits)  Value

CP017630.1 Candida albicans SC5314 chromosome R sequence              388     3e-104
NC_032096.1 Candida albicans SC5314 chromosome R, complete sequence   388     3e-104
FM992695.1 Candida dubliniensis CD36 chromosome R, complete sequence  300     1e-77 
NC_012867.1 Candida dubliniensis CD36 chromosome R, complete sequ...  300     1e-77 
QLNQ01000024.1 Candida viswanathii strain ATCC 20962 contig8, who...  250     1e-62 
GG692410.1 Candida tropicalis MYA-3404 genomic scaffold supercont...  228     6e-56 
GG692404.1 Candida tropicalis MYA-3404 genomic scaffold supercont...  228     6e-56 
WUJJ01000645.1 Candida sp. LN1 LN_645, whole genome shotgun sequence  228     6e-56 
LBNG01000280.1 Candida sp. LDI48194 Contig_74_mapping, whole geno...  228     6e-56 
NW_003020045.1 Candida tropicalis MYA-3404 genomic scaffold super...  228     6e-56 
NW_003020039.1 Candida tropicalis MYA-3404 genomic scaffold super...  228     6e-56 
QLNQ01000013.1 Candida viswanathii strain ATCC 20962 contig19, wh...  206     3e-49 
CAJVQF010000008.1 Candida sanyaensis strain UCD423 genome assembl...  200     1e-47 
QLNQ01000018.1 Candida viswanathii strain ATCC 20962 contig14, wh...  200     1e-47 
CAJVQF010000101.1 Candida sanyaensis strain UCD423 genome assembl...  196     2e-46 
CAJVQF010000056.1 Candida sanyaensis strain UCD423 genome assembl...  193     2e-45 
WWPN01000002.1 Candida sojae strain NCYC-2607 tig00000002, whole ...  183     1e-42 
JAIHNE010000018.1 Candida pseudojiufengensis strain CBS 10847 sca...  154     1e-33 
JAIHNF010000004.1 Candida jiufengensis strain CBS 10846 scaffold9...  154     1e-33 
JAMALC010000343.1 Rhodotorula sp. M30-05A-2 ctg_343, whole genome...  128     6e-26 
GL996500.1 Spathaspora passalidarum NRRL Y-27907 unplaced genomic...  128     6e-26 
NW_006767426.1 Spathaspora passalidarum NRRL Y-27907 unplaced gen...  128     6e-26 
JAHUZD010000032.1 Candida oxycetoniae strain CBS 10844 scaffold86...  126     2e-25 
NW_026055374.1 Candida oxycetoniae strain CBS 10844 chromosome Un...  126     2e-25 
JAHZQW010000108.1 Candida margitis strain CBS 14175 scaffold189, ...  124     8e-25 
JAIHNG010000152.1 Candida theae strain CBS 12239 scaffold69, whol...  124     8e-25 
HE681725.1 Candida orthopsilosis Co 90-125, chromosome 7 draft se...  124     8e-25 
NC_018301.1 Candida orthopsilosis Co 90-125, chromosome 7 draft s...  124     8e-25 
JAEOAQ010000005.1 Candida metapsilosis strain BP57 scaffold5, who...  122     3e-24 
KI547142.1 Spathaspora arborariae UFMG-19.1A unplaced genomic sca...  104     1e-18 
HE605209.1 Candida parapsilosis strain CDC317 annotated contig 00...  104     1e-18 
NW_023503284.1 Candida parapsilosis strain CDC317 annotated conti...  104     1e-18 
PPLL02000039.1 Candida corydali strain NRRL Y-27910 flattened_lin...  100     1e-17 
CH981532.1 Lodderomyces elongisporus NRRL YB-4239 supercont1.9 ge...  97.1    2e-16 
CH445386.1 Parastagonospora nodorum SN15 scaffold_66, whole genom...  97.1    2e-16 
NW_001884610.1 Parastagonospora nodorum SN15 chromosome Unknown s...  97.1    2e-16 
NW_001813677.1 Lodderomyces elongisporus NRRL YB-4239 supercont1....  97.1    2e-16 
LQMS01001755.1 Spathaspora girioi strain UFMG-CM-Y302 NODE_627_le...  95.3    6e-16 
LQMS01001756.1 Spathaspora girioi strain UFMG-CM-Y302 NODE_614_le...  95.3    6e-16 
LQMS01001862.1 Spathaspora girioi strain UFMG-CM-Y302 NODE_517_le...  95.3    6e-16 
LQMS01001967.1 Spathaspora girioi strain UFMG-CM-Y302 NODE_415_le...  95.3    6e-16 
LQMS01001966.1 Spathaspora girioi strain UFMG-CM-Y302 NODE_414_le...  95.3    6e-16 
NDXA01000178.1 Spathaspora xylofermentans strain UFMG-HMD23.3 Spa...  91.6    8e-15 
NREI01000028.1 Wickerhamiella infanticola strain NRRL Y-17858 NOD...  89.8    3e-14 
QELA01000006.1 [Candida] sake strain CBA6005 contig6, whole genom...  89.8    3e-14 
QELA01000016.1 [Candida] sake strain CBA6005 contig16, whole geno...  89.8    3e-14 
QELA01000012.1 [Candida] sake strain CBA6005 contig12, whole geno...  89.8    3e-14 
JAMYHQ010001361.1 Apiotrichum sp. M3315A-1 ctg_1361, whole genome...  82.4    5e-12 
JAMYHN010000191.1 Apiotrichum sp. PDH3304B ctg_191, whole genome ...  82.4    5e-12 
JAMYHM010000230.1 Apiotrichum sp. PA4207 ctg_230, whole genome sh...  82.4    5e-12 
JAMALZ010000002.1 Trichosporon sp. PB005A ctg_2, whole genome sho...  82.4    5e-12 
JAMYHL010000155.1 Apiotrichum sp. Y4204 ctg_155, whole genome sho...  82.4    5e-12 
JAMYHP010000150.1 Apiotrichum sp. Y4201-1 ctg_150, whole genome s...  82.4    5e-12 
JAMYHS010001152.1 Apiotrichum sp. Y3305A ctg_1152, whole genome s...  82.4    5e-12 
JAMYHR010000054.1 Apiotrichum sp. PL3309B ctg_54, whole genome sh...  82.4    5e-12 
QLOR01000695.1 Sarcodon aspratus strain MG57 scaffold829_cov266, ...  82.4    5e-12 
JAMYHO010000241.1 Apiotrichum sp. PL3306B ctg_241, whole genome s...  82.4    5e-12 
JAFREE010000465.1 Hymenochaete sp. R1 scaffold465, whole genome s...  80.5    2e-11 
LS992273.1 [Candida] hispaniensis strain CBS 9996 genome assembly...  80.5    2e-11 
PPNM02000126.1 Kregervanrija fluxuum strain NRRL YB-4273 NODE_126...  80.5    2e-11 
BEDZ01000082.1 Cutaneotrichosporon cyanovorans DNA, scaffold: sca...  80.5    2e-11 
JAGSYN010000329.1 [Candida] subhashii strain CBS 10753 scaffold22...  80.5    2e-11 
JANBXH010000027.1 Kuraishia molischiana strain VH39_BB 27, whole ...  80.5    2e-11 
BEDY01000008.1 Vanrija fragicola DNA, scaffold: scaffold_8, strai...  80.5    2e-11 
PPON02000133.1 Kazachstania unispora strain NRRL Y-1556 NODE_149_...  80.5    2e-11 
PPUV01000166.1 Spathaspora sp. UFMG-CM-Y6060 NODE_166_length_5646...  80.5    2e-11 
HG793131.1 Kuraishia capsulata CBS 1993 genomic scaffold, Kuraish...  80.5    2e-11 
JAFMZF010000003.1 Kregervanrija delftensis strain NCC-J scaffold_...  80.5    2e-11 
JAFMZF010000001.1 Kregervanrija delftensis strain NCC-J scaffold_...  80.5    2e-11 
NW_019172956.1 Kuraishia capsulata CBS 1993 genomic scaffold, Kur...  80.5    2e-11 
NW_026057492.1 [Candida] subhashii strain CBS 10753 chromosome Un...  80.5    2e-11 
JAAQQW010000003.1 Yarrowia sp. C11 C11_3, whole genome shotgun se...  78.7    6e-11 
SEOQ01000808.1 Dentipellis fragilis strain DSM 105465 Contig_808,...  78.7    6e-11 
JAKQXL010000035.1 [Candida] membranifaciens subsp. flavinogenes s...  78.7    6e-11 
MCFC01000139.1 Naematelia encephala strain 68-887.2 BCR39scaffold...  78.7    6e-11 
JADIOR010000171.1 Limtongozyma cylindracea strain NRRL Y-17506 fl...  78.7    6e-11 
JAKFAO010000004.1 Naematelia aurantialba strain NX-20 Contig4, wh...  78.7    6e-11 
NRDW01000534.1 Starmerella davenportii strain CBS 9069 NODE_534_l...  78.7    6e-11 
JAJPQY010000007.1 Pestalotiopsis sp. MUOB 440515 contig_8, whole ...  78.7    6e-11 
JAAQQX010000008.1 Yarrowia sp. E02 E02_8, whole genome shotgun se...  78.7    6e-11 
NBSH01000033.1 Kockovaella imperatae strain NRRL Y-17943 BD324sca...  78.7    6e-11 
NBSH01000032.1 Kockovaella imperatae strain NRRL Y-17943 BD324sca...  78.7    6e-11 
ULGY01000012.1 Yarrowia deformans strain CBS 2071 genome assembly...  78.7    6e-11 
PPIC01000081.1 Starmera stellimalicola strain NRRL Y-17912 flatte...  78.7    6e-11 
PPLP01000043.1 Suhomyces canberraensis strain NRRL YB-2417 NODE_4...  78.7    6e-11 
SMGU01002192.1 Puccinia novopanici isolate Ard-01 contig_2192, wh...  78.7    6e-11 
WIUZ02000063.1 Thelephora terrestris strain UH-Tt-Lm1 BJ322scaffo...  78.7    6e-11 
WIUZ02000062.1 Thelephora terrestris strain UH-Tt-Lm1 BJ322scaffo...  78.7    6e-11 
WIUZ02000006.1 Thelephora terrestris strain UH-Tt-Lm1 BJ322scaffo...  78.7    6e-11 
WIUZ02000036.1 Thelephora terrestris strain UH-Tt-Lm1 BJ322scaffo...  78.7    6e-11 
WIUZ02000032.1 Thelephora terrestris strain UH-Tt-Lm1 BJ322scaffo...  78.7    6e-11 
JAMAJS010000004.1 Saccharomycetales sp. PK3305 ctg_4, whole genom...  78.7    6e-11 
PPKA01000099.1 Zygosaccharomyces bisporus strain NRRL Y-12626 fla...  78.7    6e-11 
NW_019028973.1 Kockovaella imperatae strain NRRL Y-17943 chromoso...  78.7    6e-11 
NW_019028972.1 Kockovaella imperatae strain NRRL Y-17943 chromoso...  78.7    6e-11 
JALILX010000039.1 Umbilicaria grisea isolate TBG_2336 Scaffolds_1...  76.8    2e-10 
PPXM02000005.1 Trigonopsis variabilis strain NRRL Y-1579 NODE_5_l...  76.8    2e-10 
JADRCM010007306.1 Rhizophagus sp. LPA8_1_AMF contig7306_length_41...  76.8    2e-10 
JADRCO010003001.1 Rhizophagus sp. LPA8_4_AMF contig3001_length_11...  76.8    2e-10 
JALZZM010000228.1 Aspergillus sp. M3606 ctg_228, whole genome sho...  76.8    2e-10 
JALZZG010000113.1 Aspergillus sp. PYS2105 ctg_113, whole genome s...  76.8    2e-10 
JAGIKU010000205.1 Penicillium sumatraense strain AQ67100 scaffold...  76.8    2e-10 
JSYW01000167.1 Lentinus polychrous strain BCC7694 contig00167, wh...  76.8    2e-10 
JALZYQ010000125.1 Aspergillus sp. R2804 ctg_125, whole genome sho...  76.8    2e-10 
NGZO01000001.1 Aspergillus persii strain NIBRFGC000004109 scaffol...  76.8    2e-10 
JACCJC010000065.1 Letharia columbiana isolate WasteWater2 Sc00000...  76.8    2e-10 
JACCJC010000049.1 Letharia columbiana isolate WasteWater2 Sc00000...  76.8    2e-10 
KE007261.1 Wallemia ichthyophaga EXF-994 unplaced genomic scaffol...  76.8    2e-10 
JAJAEC010000074.1 Aspergillus protuberus strain HOSP050413_4_129 ...  76.8    2e-10 
JAGEVD010000506.1 Kluyveromyces sp. PCH397 tig00000581, whole gen...  76.8    2e-10 
JAGEVD010000505.1 Kluyveromyces sp. PCH397 tig00000580, whole gen...  76.8    2e-10 
JAGEVD010000295.1 Kluyveromyces sp. PCH397 tig00000367, whole gen...  76.8    2e-10 
PPJQ02000060.1 Kockiozyma suomiensis strain NRRL Y-17356 NODE_60_...  76.8    2e-10 
JALZYP010000043.1 Aspergillus sp. F3601 ctg_43, whole genome shot...  76.8    2e-10 
JALZYW010000096.1 Aspergillus sp. PB4102 ctg_96, whole genome sho...  76.8    2e-10 
CDHK01000043.1 Penicillium brasilianum genome assembly Pbras_Allp...  76.8    2e-10 
CDHK01000042.1 Penicillium brasilianum genome assembly Pbras_Allp...  76.8    2e-10 
JALZZJ010000047.1 Aspergillus sp. PK2410 ctg_47, whole genome sho...  76.8    2e-10 
LBNK01000027.1 Starmerella apicola strain NRRL Y-50540 Capi_00000...  76.8    2e-10 
PPMK02000045.1 Trigonopsis vinaria strain NRRL Y-5715 NODE_45_len...  76.8    2e-10 
JAHYSP010014424.1 Pleochaeta shiraiana isolate HAL3440F C475265, ...  76.8    2e-10 
JALZZQ010000116.1 Aspergillus sp. PB4105 ctg_116, whole genome sh...  76.8    2e-10 
JALZZH010000020.1 Aspergillus sp. S4401N ctg_20, whole genome sho...  76.8    2e-10 
CP031831.1 Lichtheimia ramosa strain KPH11 chromosome 09, complet...  76.8    2e-10 
CP031830.1 Lichtheimia ramosa strain KPH11 chromosome 08, complet...  76.8    2e-10 
CP031829.1 Lichtheimia ramosa strain KPH11 chromosome 07, complet...  76.8    2e-10 
CP031828.1 Lichtheimia ramosa strain KPH11 chromosome 06, complet...  76.8    2e-10 
CP031827.1 Lichtheimia ramosa strain KPH11 chromosome 05, complet...  76.8    2e-10 
CP031825.1 Lichtheimia ramosa strain KPH11 chromosome 03, complet...  76.8    2e-10 
MSFO01000008.1 Aspergillus steynii IBT 23096 P170scaffold_8, whol...  76.8    2e-10 
MSFO01000034.1 Aspergillus steynii IBT 23096 P170scaffold_34, who...  76.8    2e-10 
MSFO01000033.1 Aspergillus steynii IBT 23096 P170scaffold_33, who...  76.8    2e-10 
MSFO01000031.1 Aspergillus steynii IBT 23096 P170scaffold_31, who...  76.8    2e-10 
MSFO01000028.1 Aspergillus steynii IBT 23096 P170scaffold_28, who...  76.8    2e-10 
MSFO01000027.1 Aspergillus steynii IBT 23096 P170scaffold_27, who...  76.8    2e-10 
MSFO01000026.1 Aspergillus steynii IBT 23096 P170scaffold_26, who...  76.8    2e-10 
MSFO01000025.1 Aspergillus steynii IBT 23096 P170scaffold_25, who...  76.8    2e-10 
MSFO01000024.1 Aspergillus steynii IBT 23096 P170scaffold_24, who...  76.8    2e-10 
MSFO01000023.1 Aspergillus steynii IBT 23096 P170scaffold_23, who...  76.8    2e-10 
MSFO01000022.1 Aspergillus steynii IBT 23096 P170scaffold_22, who...  76.8    2e-10 
MSFO01000021.1 Aspergillus steynii IBT 23096 P170scaffold_21, who...  76.8    2e-10 
MSFO01000020.1 Aspergillus steynii IBT 23096 P170scaffold_20, who...  76.8    2e-10 
MSFO01000019.1 Aspergillus steynii IBT 23096 P170scaffold_19, who...  76.8    2e-10 
MSFO01000018.1 Aspergillus steynii IBT 23096 P170scaffold_18, who...  76.8    2e-10 
MSFO01000017.1 Aspergillus steynii IBT 23096 P170scaffold_17, who...  76.8    2e-10 
MSFO01000016.1 Aspergillus steynii IBT 23096 P170scaffold_16, who...  76.8    2e-10 
MSFO01000015.1 Aspergillus steynii IBT 23096 P170scaffold_15, who...  76.8    2e-10 
MSFO01000014.1 Aspergillus steynii IBT 23096 P170scaffold_14, who...  76.8    2e-10 
MSFO01000013.1 Aspergillus steynii IBT 23096 P170scaffold_13, who...  76.8    2e-10 
WHVC01000434.1 Russula emetica strain Prilba F5888scaffold_434, w...  76.8    2e-10 
JALZZB010000016.1 Aspergillus sp. F3604 ctg_16, whole genome shot...  76.8    2e-10 
JH921490.1 Drepanopeziza brunnea f. sp. 'multigermtubi' MB_m1 unp...  76.8    2e-10 
CAJVPQ010009810.1 Funneliformis caledonium strain UK204 genome as...  76.8    2e-10 
PPMA01000028.1 Barnettozyma pratensis strain NRRL Y-12696 flatten...  76.8    2e-10 
PPJW01000181.1 Lipomyces sp. NRRL Y-11553 NODE_181_length_5280_co...  76.8    2e-10 
MU252150.1 Amylocarpus encephaloides strain TRa018bII unplaced ge...  76.8    2e-10 
JALILQ010000097.1 Umbilicaria freyi isolate TBG_2329 Scaffolds_62...  76.8    2e-10 
JACWFS010000065.1 Penicillium sp. VS I D KN 3 VS-I-D-KN-3_contig_...  76.8    2e-10 
LHQR01000013.1 Penicillium griseofulvum strain PG3 contig_6, whol...  76.8    2e-10 
LHQR01000025.1 Penicillium griseofulvum strain PG3 contig_18, who...  76.8    2e-10 
LHQR01000026.1 Penicillium griseofulvum strain PG3 contig_11, who...  76.8    2e-10 
JAMAGY010000223.1 Aspergillaceae sp. S1701 strain PF2412A ctg_223...  76.8    2e-10 
JADEYG010000012.1 Novakomyces olei strain NCAIM Y.02187 tig000006...  76.8    2e-10 
JADEYG010000009.1 Novakomyces olei strain NCAIM Y.02187 tig000006...  76.8    2e-10 
JADEYG010000007.1 Novakomyces olei strain NCAIM Y.02187 tig000006...  76.8    2e-10 
JADEYG010000005.1 Novakomyces olei strain NCAIM Y.02187 tig000000...  76.8    2e-10 
JADEYG010000002.1 Novakomyces olei strain NCAIM Y.02187 tig000000...  76.8    2e-10 
JALZZK010000021.1 Aspergillus sp. S4402 ctg_21, whole genome shot...  76.8    2e-10 
JANXEX010000021.1 [Candida] palmioleophila strain CBS 18098 conti...  76.8    2e-10 
JAEBUS010000073.1 Amanita pallidorosea strain LH00007 Scaffold73,...  76.8    2e-10 
JAEBUS010000013.1 Amanita pallidorosea strain LH00007 Scaffold13,...  76.8    2e-10 
LOEO01000224.1 Phyllosticta capitalensis strain Gm33 CONTIG_00224...  76.8    2e-10 
JAAAXZ010001060.1 Podosphaera xanthii isolate Wanju2017 POXAN0108...  76.8    2e-10 
JAAAXZ010001040.1 Podosphaera xanthii isolate Wanju2017 POXAN0106...  76.8    2e-10 
JAAAXZ010000953.1 Podosphaera xanthii isolate Wanju2017 POXAN0097...  76.8    2e-10 
JAAAXZ010000922.1 Podosphaera xanthii isolate Wanju2017 POXAN0094...  76.8    2e-10 
JAAAXZ010000915.1 Podosphaera xanthii isolate Wanju2017 POXAN0093...  76.8    2e-10 
JAAAXZ010000839.1 Podosphaera xanthii isolate Wanju2017 POXAN0086...  76.8    2e-10 
JAAAXZ010000732.1 Podosphaera xanthii isolate Wanju2017 POXAN0074...  76.8    2e-10 
JAAAXZ010000198.1 Podosphaera xanthii isolate Wanju2017 POXAN0019...  76.8    2e-10 
JAEPRA010000077.1 Umbelopsis vinacea strain WA0000051536 UMBEL_AN...  76.8    2e-10 
JAEPRA010000034.1 Umbelopsis vinacea strain WA0000051536 UMBEL_AN...  76.8    2e-10 
JAIGNX010000036.1 Cutaneotrichosporon dermatis strain NICC30027 S...  76.8    2e-10 
JAIGNX010000006.1 Cutaneotrichosporon dermatis strain NICC30027 S...  76.8    2e-10 
PPJO01000042.1 Kluyveromyces aestuarii strain NRRL YB-4510 NODE_4...  76.8    2e-10 
PPJO01000013.1 Kluyveromyces aestuarii strain NRRL YB-4510 NODE_1...  76.8    2e-10 
QYAM01000532.1 Neobulgaria alba strain D2031 isolate ICMP 18395 s...  76.8    2e-10 
QYAM01002628.1 Neobulgaria alba strain D2031 isolate ICMP 18395 s...  76.8    2e-10 
QYAM01000183.1 Neobulgaria alba strain D2031 isolate ICMP 18395 s...  76.8    2e-10 
QOCM01000030.1 Phyllosticta citriasiana strain CGMCC3.14344 uniti...  76.8    2e-10 
QOCM01000015.1 Phyllosticta citriasiana strain CGMCC3.14344 uniti...  76.8    2e-10 
QOCM01000071.1 Phyllosticta citriasiana strain CGMCC3.14344 uniti...  76.8    2e-10 
JALZZL010000006.1 Aspergillus sp. PH2503 ctg_6, whole genome shot...  76.8    2e-10 
WION01000099.1 Amanita rubescens strain Prilba F5887scaffold_99, ...  76.8    2e-10 
WION01000812.1 Amanita rubescens strain Prilba F5887scaffold_812,...  76.8    2e-10 
WION01000811.1 Amanita rubescens strain Prilba F5887scaffold_811,...  76.8    2e-10 
WION01000809.1 Amanita rubescens strain Prilba F5887scaffold_809,...  76.8    2e-10 
WION01000784.1 Amanita rubescens strain Prilba F5887scaffold_784,...  76.8    2e-10 
WION01000730.1 Amanita rubescens strain Prilba F5887scaffold_730,...  76.8    2e-10 
WION01000729.1 Amanita rubescens strain Prilba F5887scaffold_729,...  76.8    2e-10 
WION01000702.1 Amanita rubescens strain Prilba F5887scaffold_702,...  76.8    2e-10 
WION01000696.1 Amanita rubescens strain Prilba F5887scaffold_696,...  76.8    2e-10 
WION01000661.1 Amanita rubescens strain Prilba F5887scaffold_661,...  76.8    2e-10 
WION01000656.1 Amanita rubescens strain Prilba F5887scaffold_656,...  76.8    2e-10 
WION01000653.1 Amanita rubescens strain Prilba F5887scaffold_653,...  76.8    2e-10 
WION01000647.1 Amanita rubescens strain Prilba F5887scaffold_647,...  76.8    2e-10 
WION01000631.1 Amanita rubescens strain Prilba F5887scaffold_631,...  76.8    2e-10 
WION01000629.1 Amanita rubescens strain Prilba F5887scaffold_629,...  76.8    2e-10 
WION01000628.1 Amanita rubescens strain Prilba F5887scaffold_628,...  76.8    2e-10 
WION01000626.1 Amanita rubescens strain Prilba F5887scaffold_626,...  76.8    2e-10 
WION01000612.1 Amanita rubescens strain Prilba F5887scaffold_612,...  76.8    2e-10 
WION01000594.1 Amanita rubescens strain Prilba F5887scaffold_594,...  76.8    2e-10 
WION01000585.1 Amanita rubescens strain Prilba F5887scaffold_585,...  76.8    2e-10 
WION01000581.1 Amanita rubescens strain Prilba F5887scaffold_581,...  76.8    2e-10 
WION01000578.1 Amanita rubescens strain Prilba F5887scaffold_578,...  76.8    2e-10 
WION01000560.1 Amanita rubescens strain Prilba F5887scaffold_560,...  76.8    2e-10 
WION01000556.1 Amanita rubescens strain Prilba F5887scaffold_556,...  76.8    2e-10 
WION01000550.1 Amanita rubescens strain Prilba F5887scaffold_550,...  76.8    2e-10 
WION01000542.1 Amanita rubescens strain Prilba F5887scaffold_542,...  76.8    2e-10 
WION01000530.1 Amanita rubescens strain Prilba F5887scaffold_530,...  76.8    2e-10 
WION01000498.1 Amanita rubescens strain Prilba F5887scaffold_498,...  76.8    2e-10 
WION01000426.1 Amanita rubescens strain Prilba F5887scaffold_426,...  76.8    2e-10 
WION01000423.1 Amanita rubescens strain Prilba F5887scaffold_423,...  76.8    2e-10 
WION01000398.1 Amanita rubescens strain Prilba F5887scaffold_398,...  76.8    2e-10 
WION01000394.1 Amanita rubescens strain Prilba F5887scaffold_394,...  76.8    2e-10 
WION01000380.1 Amanita rubescens strain Prilba F5887scaffold_380,...  76.8    2e-10 
WION01000379.1 Amanita rubescens strain Prilba F5887scaffold_379,...  76.8    2e-10 
WION01000358.1 Amanita rubescens strain Prilba F5887scaffold_358,...  76.8    2e-10 
WION01000343.1 Amanita rubescens strain Prilba F5887scaffold_343,...  76.8    2e-10 
WION01000239.1 Amanita rubescens strain Prilba F5887scaffold_239,...  76.8    2e-10 
WION01000190.1 Amanita rubescens strain Prilba F5887scaffold_190,...  76.8    2e-10 
WION01000140.1 Amanita rubescens strain Prilba F5887scaffold_140,...  76.8    2e-10 
JANFQX010000575.1 Aspergillus sclerotiorum strain IFST Ascl1 NODE...  76.8    2e-10 
JALAIP010002631.1 Caloplaca aegaea isolate LIQ143CAAG scaffold_26...  76.8    2e-10 
PPNJ01000107.1 Phaffomyces thermotolerans strain NRRL Y-11709 fla...  76.8    2e-10 
PPJT02000318.1 Lipomyces arxii strain NRRL Y-17921 NODE_318_lengt...  76.8    2e-10 
JAMAHQ010000420.1 Aspergillus sp. R2305 strain R3607 ctg_420, who...  76.8    2e-10 
JAMFNW010000055.1 Aspergillus sp. PM3604 strain PG3605 ctg_55, wh...  76.8    2e-10 
JANFQY010000812.1 Aspergillus ostianus strain IFST Aos1 NODE_812_...  76.8    2e-10 
JALZZA010000047.1 Aspergillus sp. S3606 ctg_47, whole genome shot...  76.8    2e-10 
JAIXMS010000059.1 Umbelopsis sp. AD052 BC943scaffold_59, whole ge...  76.8    2e-10 
JAMAGW010000297.1 Aspergillaceae sp. S1602 strain S1701 ctg_297, ...  76.8    2e-10 
PPME02000006.1 [Candida] incommunis strain NRRL Y-17085 NODE_6_le...  76.8    2e-10 
JAMALN010001036.1 Cutaneotrichosporon sp. PK4640 ctg_1036, whole ...  76.8    2e-10 
JAHNUO010000138.1 Chiua virens strain LA06 JVU11Contig_00138, who...  76.8    2e-10 
JAHNUO010000137.1 Chiua virens strain LA06 JVU11Contig_00137, who...  76.8    2e-10 
JAHNUO010000135.1 Chiua virens strain LA06 JVU11Contig_00135, who...  76.8    2e-10 
JAHNUO010000134.1 Chiua virens strain LA06 JVU11Contig_00134, who...  76.8    2e-10 
JAHNUO010000133.1 Chiua virens strain LA06 JVU11Contig_00133, who...  76.8    2e-10 
JAHNUO010000132.1 Chiua virens strain LA06 JVU11Contig_00132, who...  76.8    2e-10 
JAHNUO010000131.1 Chiua virens strain LA06 JVU11Contig_00131, who...  76.8    2e-10 
JAHNUO010000130.1 Chiua virens strain LA06 JVU11Contig_00130, who...  76.8    2e-10 
JAHNUO010000129.1 Chiua virens strain LA06 JVU11Contig_00129, who...  76.8    2e-10 
JAHNUO010000128.1 Chiua virens strain LA06 JVU11Contig_00128, who...  76.8    2e-10 
JAHNUO010000126.1 Chiua virens strain LA06 JVU11Contig_00126, who...  76.8    2e-10 
JAHNUO010000125.1 Chiua virens strain LA06 JVU11Contig_00125, who...  76.8    2e-10 
JAHNUO010000123.1 Chiua virens strain LA06 JVU11Contig_00123, who...  76.8    2e-10 
JAHNUO010000122.1 Chiua virens strain LA06 JVU11Contig_00122, who...  76.8    2e-10 
JAHNUO010000121.1 Chiua virens strain LA06 JVU11Contig_00121, who...  76.8    2e-10 
JAHNUO010000120.1 Chiua virens strain LA06 JVU11Contig_00120, who...  76.8    2e-10 
JAHNUO010000118.1 Chiua virens strain LA06 JVU11Contig_00118, who...  76.8    2e-10 
JAHNUO010000117.1 Chiua virens strain LA06 JVU11Contig_00117, who...  76.8    2e-10 
JAHNUO010000116.1 Chiua virens strain LA06 JVU11Contig_00116, who...  76.8    2e-10 
JAHNUO010000114.1 Chiua virens strain LA06 JVU11Contig_00114, who...  76.8    2e-10 
JAHNUO010000113.1 Chiua virens strain LA06 JVU11Contig_00113, who...  76.8    2e-10 
JAHNUO010000112.1 Chiua virens strain LA06 JVU11Contig_00112, who...  76.8    2e-10 
JAHNUO010000111.1 Chiua virens strain LA06 JVU11Contig_00111, who...  76.8    2e-10 
JAHNUO010000110.1 Chiua virens strain LA06 JVU11Contig_00110, who...  76.8    2e-10 
JAHNUO010000109.1 Chiua virens strain LA06 JVU11Contig_00109, who...  76.8    2e-10 
JAHNUO010000108.1 Chiua virens strain LA06 JVU11Contig_00108, who...  76.8    2e-10 
JAHNUO010000107.1 Chiua virens strain LA06 JVU11Contig_00107, who...  76.8    2e-10 
JAHNUO010000106.1 Chiua virens strain LA06 JVU11Contig_00106, who...  76.8    2e-10 
JAHNUO010000104.1 Chiua virens strain LA06 JVU11Contig_00104, who...  76.8    2e-10 
JAHNUO010000103.1 Chiua virens strain LA06 JVU11Contig_00103, who...  76.8    2e-10 
JAHNUO010000102.1 Chiua virens strain LA06 JVU11Contig_00102, who...  76.8    2e-10 
JAHNUO010000101.1 Chiua virens strain LA06 JVU11Contig_00101, who...  76.8    2e-10 
JAHNUO010000100.1 Chiua virens strain LA06 JVU11Contig_00100, who...  76.8    2e-10 
JAHNUO010000099.1 Chiua virens strain LA06 JVU11Contig_00099, who...  76.8    2e-10 
JAHNUO010000097.1 Chiua virens strain LA06 JVU11Contig_00097, who...  76.8    2e-10 
JAHNUO010000095.1 Chiua virens strain LA06 JVU11Contig_00095, who...  76.8    2e-10 
JAHNUO010000094.1 Chiua virens strain LA06 JVU11Contig_00094, who...  76.8    2e-10 
JAHNUO010000093.1 Chiua virens strain LA06 JVU11Contig_00093, who...  76.8    2e-10 
JAHNUO010000092.1 Chiua virens strain LA06 JVU11Contig_00092, who...  76.8    2e-10 
JAHNUO010000089.1 Chiua virens strain LA06 JVU11Contig_00089, who...  76.8    2e-10 
JAHNUO010000087.1 Chiua virens strain LA06 JVU11Contig_00087, who...  76.8    2e-10 
JAHNUO010000086.1 Chiua virens strain LA06 JVU11Contig_00086, who...  76.8    2e-10 
JAHNUO010000084.1 Chiua virens strain LA06 JVU11Contig_00084, who...  76.8    2e-10 
JAHNUO010000077.1 Chiua virens strain LA06 JVU11Contig_00077, who...  76.8    2e-10 
JAHNUO010000076.1 Chiua virens strain LA06 JVU11Contig_00076, who...  76.8    2e-10 
JAHNUO010000073.1 Chiua virens strain LA06 JVU11Contig_00073, who...  76.8    2e-10 
JAHNUO010000072.1 Chiua virens strain LA06 JVU11Contig_00072, who...  76.8    2e-10 
JAHNUO010000067.1 Chiua virens strain LA06 JVU11Contig_00067, who...  76.8    2e-10 
JAHNUO010000060.1 Chiua virens strain LA06 JVU11Contig_00060, who...  76.8    2e-10 
JAFHAQ020000021.1 Kazachstania slooffiae strain ABBL 000022F_arro...  76.8    2e-10 
JAMAHS010000046.1 Aspergillus sp. F3603 strain S1902Y ctg_46, who...  76.8    2e-10 
CR382124.1 Kluyveromyces lactis strain NRRL Y-1140 chromosome D c...  76.8    2e-10 
JAMABK010000015.1 Aspergillus amoenus strain S2904 ctg_15, whole ...  76.8    2e-10 
JALZZO010000056.1 Aspergillus sp. PA40-03 ctg_56, whole genome sh...  76.8    2e-10 
JALJEG010000101.1 Apiotrichum siamense strain L8in5 NODE_101_leng...  76.8    2e-10 
JAEBUR010000067.1 Amanita exitialis strain LH00005 Contig67, whol...  76.8    2e-10 
JAEBUR010000061.1 Amanita exitialis strain LH00005 Contig61, whol...  76.8    2e-10 
JAEBUR010000053.1 Amanita exitialis strain LH00005 Contig53, whol...  76.8    2e-10 
JAEBUR010000050.1 Amanita exitialis strain LH00005 Contig50, whol...  76.8    2e-10 
JAEBUR010000033.1 Amanita exitialis strain LH00005 Contig33, whol...  76.8    2e-10 
JAFCAK010000006.1 Brettanomyces sp. HC-2020a strain kh3 contig_6,...  76.8    2e-10 
JAFCAK010000048.1 Brettanomyces sp. HC-2020a strain kh3 contig_48...  76.8    2e-10 
JAFCAK010000011.1 Brettanomyces sp. HC-2020a strain kh3 contig_11...  76.8    2e-10 
JALILW010000027.1 Umbilicaria subpolyphylla isolate TBG_2324 Scaf...  76.8    2e-10 
PPJE01000149.1 Dipodascus albidus strain NRRL Y-12859 flattened_l...  76.8    2e-10 
JALILS010000050.1 Lasallia hispanica isolate TBG_2337 Scaffolds_7...  76.8    2e-10 
AP012217.1 Kluyveromyces marxianus DMKU3-1042 DNA, complete genom...  76.8    2e-10 
JAMAFX010000591.1 Trichocomaceae sp. PYS4502 strain F3606 ctg_591...  76.8    2e-10 
JABYQP010000066.1 Abortiporus biennis strain CIRM-BRFM 1778 C8Q75...  76.8    2e-10 
QLPF01022431.1 Hygrophorus pudorinus strain MG65 scaffold49695_co...  76.8    2e-10 
JAMAMB010000006.1 Trichosporonaceae sp. PL3408A ctg_6, whole geno...  76.8    2e-10 
QFEN01004375.1 Auricularia polytricha strain MG66 scaffold9591_co...  76.8    2e-10 
QFEN01001054.1 Auricularia polytricha strain MG66 scaffold1314_co...  76.8    2e-10 
CAMKVN010005455.1 Funneliformis geosporum strain wild A genome as...  76.8    2e-10 
CEMM01130266.1 Hygrocybe conica genome assembly Hygrocybe_1_8, co...  76.8    2e-10 
AZYM01000293.1 Scolecobasidium constrictum UM 578 UM578_contig313...  76.8    2e-10 
QLPC01010457.1 Lactifluus hygrophoroides strain MG19 scaffold1813...  76.8    2e-10 
JAMAGU010000184.1 Talaromyces sp. PF30-5 strain S1602 ctg_185, wh...  76.8    2e-10 
JAMAGU010000120.1 Talaromyces sp. PF30-5 strain S1602 ctg_121, wh...  76.8    2e-10 
AUPC02000658.1 Rhizophagus irregularis DAOM 181602=DAOM 197198 sc...  76.8    2e-10 
AUPC02000373.1 Rhizophagus irregularis DAOM 181602=DAOM 197198 sc...  76.8    2e-10 
AUPC02000200.1 Rhizophagus irregularis DAOM 181602=DAOM 197198 sc...  76.8    2e-10 
AUPC02000017.1 Rhizophagus irregularis DAOM 181602=DAOM 197198 sc...  76.8    2e-10 
PPOV01000104.1 Dipodascus geniculatus strain NRRL Y-17628 flatten...  76.8    2e-10 
WTTZ01000243.1 Penicillium sp. OUCMDZ-019 Scaffold244, whole geno...  76.8    2e-10 
JAMYHH010000682.1 Pichia sp. F1605B ctg_682, whole genome shotgun...  76.8    2e-10 
CAJVPP010007178.1 Funneliformis mosseae strain 87-6 pot B 2015 ge...  76.8    2e-10 
JAMAHT010000021.1 Aspergillus sp. S1902Y strain PM3604 ctg_21, wh...  76.8    2e-10 
JAMAHN010000030.1 Aspergillus sp. S1802E strain R2302 ctg_30, who...  76.8    2e-10 
JALZZN010000013.1 Aspergillus sp. PM3602 ctg_13, whole genome sho...  76.8    2e-10 
VSJF01000023.1 Floccularia luteovirens strain FLZJUC10 Contig18.f...  76.8    2e-10 
VSJF01000021.1 Floccularia luteovirens strain FLZJUC10 Contig18.f...  76.8    2e-10 
JAGXNN020000315.1 Aspergillus affinis strain CMG 70 NODE_315_leng...  76.8    2e-10 
JAFBMQ010000006.1 Aspergillus westerdijkiae strain IBT 35663 utg0...  76.8    2e-10 
JACWFT010000001.1 Penicillium sp. VS I D KN VS-I-D-KN_contig_1, w...  76.8    2e-10 
PPJY02000051.1 Zygotorulaspora florentina strain NRRL Y-1560 NODE...  76.8    2e-10 
JAMAHP010000181.1 Aspergillus sp. R2407 strain R2305 ctg_181, who...  76.8    2e-10 
JAMAHR010000016.1 Aspergillus sp. R3607 strain F3603 ctg_16, whol...  76.8    2e-10 
WMKJ01000236.1 Herpomyces periplanetae strain D. Haelew. 1187d NO...  76.8    2e-10 
WHUX01000300.1 Terfezia claveryi strain T7 BGX38scaffold_300, who...  76.8    2e-10 
JALZYR010000113.1 Aspergillus sp. PA2101 ctg_113, whole genome sh...  76.8    2e-10 
JAMAMA010000005.1 Trichosporonaceae sp. PDH3307A ctg_5, whole gen...  76.8    2e-10 
JALZZD010000127.1 Aspergillus sp. F3605 ctg_127, whole genome sho...  76.8    2e-10 
JALZYY010000065.1 Aspergillus sp. PG3606D ctg_65, whole genome sh...  76.8    2e-10 
JAMAMF010001040.1 Lichtheimia sp. PT1902 ctg_1041, whole genome s...  76.8    2e-10 
JALZYV010000007.1 Aspergillus sp. S2105 ctg_7, whole genome shotg...  76.8    2e-10 
JAIFKG010000789.1 Phyllosticta ampelicida strain Galicia NODE_144...  76.8    2e-10 
JALAIM010001695.1 Xanthoria sp. 1 TBL-2021 isolate LIQ80XSP scaff...  76.8    2e-10 
JALZZF010000098.1 Aspergillus sp. S2103 ctg_99, whole genome shot...  76.8    2e-10 
JABULC010000244.1 Phyllosticta citricarpa strain USA122 NODE_245_...  76.8    2e-10 
JNEU01000729.1 Lichtheimia corymbifera B2541 ctg7180000214385_1, ...  76.8    2e-10 
JALZZR010000073.1 Aspergillus sp. PH3601 ctg_74, whole genome sho...  76.8    2e-10 
QZLH01000594.1 Oehlia diaphana strain SD1 scaffold_594, whole gen...  76.8    2e-10 
QZLH01000332.1 Oehlia diaphana strain SD1 scaffold_332, whole gen...  76.8    2e-10 
JALZYT010000051.1 Aspergillus sp. S2109 ctg_51, whole genome shot...  76.8    2e-10 
JADRCN010009214.1 Rhizophagus sp. LPA8_3_AMF contig9214_length_29...  76.8    2e-10 
CACVBS010000088.1 Agrocybe aegerita genome assembly, contig: Scaf...  76.8    2e-10 
QYLQ01000035.1 Kluyveromyces nonfermentans strain NRRL Y-27343 fl...  76.8    2e-10 
CAJVRJ010000003.1 Penicillium sclerotiorum genome assembly, conti...  76.8    2e-10 
JAMALM010001433.1 Cutaneotrichosporon sp. P10-008 ctg_1433, whole...  76.8    2e-10 
QELA01000017.1 [Candida] sake strain CBA6005 contig17, whole geno...  76.8    2e-10 
QELA01000014.1 [Candida] sake strain CBA6005 contig14, whole geno...  76.8    2e-10 
JALZZE010000013.1 Aspergillus sp. S1702 ctg_13, whole genome shot...  76.8    2e-10 
JAHYSQ010042711.1 Phyllactinia moricola isolate HMJAU-PM91933 C73...  76.8    2e-10 
JALZYO010000011.1 Aspergillus sp. PB2407 ctg_11, whole genome sho...  76.8    2e-10 
JALZYS010000038.1 Aspergillus sp. S1905 ctg_38, whole genome shot...  76.8    2e-10 
JALZZI010000243.1 Aspergillus sp. M3605 ctg_243, whole genome sho...  76.8    2e-10 
PTJQ01387942.1 Uromyces transversalis strain FL11_1 FL11-1_387942...  76.8    2e-10 
JAMAHO010000109.1 Aspergillus sp. R2302 strain R2407 ctg_109, who...  76.8    2e-10 
JAMFMN010000012.1 Aspergillus sp. Z5 strain PG40-03 ctg_12, whole...  76.8    2e-10 
JAGTUB010000840.1 Podosphaera cerasi cultivar Bing isolate MH k12...  76.8    2e-10 
JALZYZ010000092.1 Aspergillus sp. S1903S ctg_92, whole genome sho...  76.8    2e-10 
PPJV01000150.1 Lipomyces japonicus strain NRRL Y-17848 flattened_...  76.8    2e-10 
QLOY01002246.1 Megacollybia marginata strain MG68 scaffold2646_co...  76.8    2e-10 
JALZZP010000061.1 Aspergillus sp. R3602 ctg_61, whole genome shot...  76.8    2e-10 
JAMAGV010000048.1 Talaromyces sp. PT3601 strain M1327 ctg_48, who...  76.8    2e-10 
NKYR01000240.1 Evernia prunastri strain FR SP7-11 epruFC240, whol...  76.8    2e-10 
NPHW01008670.1 Elaphomyces granulatus strain OSC145934 Elaphomyce...  76.8    2e-10 
JALZZC010000012.1 Aspergillus sp. PB4106 ctg_12, whole genome sho...  76.8    2e-10 
JAKRRZ010004920.1 Podosphaera aphanis isolate DRCT72020 contig_49...  76.8    2e-10 
WACN01000021.1 Kluyveromyces starmeri strain UFMG-CM-Y3682 NODE_2...  76.8    2e-10 
JALZYX010000138.1 Aspergillus sp. PG3608 ctg_138, whole genome sh...  76.8    2e-10 
JAMAHU010000063.1 Aspergillus sp. S2805 ctg_63, whole genome shot...  76.8    2e-10 
JALZYU010000016.1 Aspergillus sp. PG3603 ctg_16, whole genome sho...  76.8    2e-10 
QKKE01000717.1 Rhizophagus sp. MUCL 43196 scaffold717, whole geno...  76.8    2e-10 
NC_006040.1 Kluyveromyces lactis strain NRRL Y-1140 chromosome D ...  76.8    2e-10 
NC_036029.1 Kluyveromyces marxianus DMKU3-1042 DNA, complete geno...  76.8    2e-10 
NW_006763101.1 Drepanopeziza brunnea f. sp. 'multigermtubi' MB_m1...  76.8    2e-10 
NW_024467419.1 Penicillium griseofulvum strain PG3 chromosome Unk...  76.8    2e-10 
NW_024467431.1 Penicillium griseofulvum strain PG3 chromosome Unk...  76.8    2e-10 
NW_024467432.1 Penicillium griseofulvum strain PG3 chromosome Unk...  76.8    2e-10 
NW_020269912.1 Rhizophagus irregularis DAOM 181602=DAOM 197198 ch...  76.8    2e-10 
NW_020269627.1 Rhizophagus irregularis DAOM 181602=DAOM 197198 ch...  76.8    2e-10 
NW_020269454.1 Rhizophagus irregularis DAOM 181602=DAOM 197198 ch...  76.8    2e-10 
NW_020269271.1 Rhizophagus irregularis DAOM 181602=DAOM 197198 ch...  76.8    2e-10 
NW_020194405.1 Aspergillus steynii IBT 23096 chromosome Unknown P...  76.8    2e-10 
NW_020194431.1 Aspergillus steynii IBT 23096 chromosome Unknown P...  76.8    2e-10 
NW_020194430.1 Aspergillus steynii IBT 23096 chromosome Unknown P...  76.8    2e-10 
NW_020194428.1 Aspergillus steynii IBT 23096 chromosome Unknown P...  76.8    2e-10 
NW_020194425.1 Aspergillus steynii IBT 23096 chromosome Unknown P...  76.8    2e-10 
NW_020194424.1 Aspergillus steynii IBT 23096 chromosome Unknown P...  76.8    2e-10 
NW_020194423.1 Aspergillus steynii IBT 23096 chromosome Unknown P...  76.8    2e-10 
NW_020194422.1 Aspergillus steynii IBT 23096 chromosome Unknown P...  76.8    2e-10 
NW_020194421.1 Aspergillus steynii IBT 23096 chromosome Unknown P...  76.8    2e-10 
NW_020194420.1 Aspergillus steynii IBT 23096 chromosome Unknown P...  76.8    2e-10 
NW_020194419.1 Aspergillus steynii IBT 23096 chromosome Unknown P...  76.8    2e-10 
NW_020194418.1 Aspergillus steynii IBT 23096 chromosome Unknown P...  76.8    2e-10 
NW_020194417.1 Aspergillus steynii IBT 23096 chromosome Unknown P...  76.8    2e-10 
NW_020194416.1 Aspergillus steynii IBT 23096 chromosome Unknown P...  76.8    2e-10 
NW_020194415.1 Aspergillus steynii IBT 23096 chromosome Unknown P...  76.8    2e-10 
NW_020194414.1 Aspergillus steynii IBT 23096 chromosome Unknown P...  76.8    2e-10 
NW_020194413.1 Aspergillus steynii IBT 23096 chromosome Unknown P...  76.8    2e-10 
NW_020194412.1 Aspergillus steynii IBT 23096 chromosome Unknown P...  76.8    2e-10 
NW_020194411.1 Aspergillus steynii IBT 23096 chromosome Unknown P...  76.8    2e-10 
NW_020194410.1 Aspergillus steynii IBT 23096 chromosome Unknown P...  76.8    2e-10 
NW_008806311.1 Wallemia ichthyophaga EXF-994 unplaced genomic sca...  76.8    2e-10 
NW_023501100.1 Letharia columbiana isolate WasteWater2 chromosome...  76.8    2e-10 
NW_023501084.1 Letharia columbiana isolate WasteWater2 chromosome...  76.8    2e-10 
LT598491.1 Lachancea fermentati strain CBS 6772 genome assembly, ...  75.0    8e-10 
OVGK01000075.1 Zygosaccharomyces pseudobailii genome assembly, co...  75.0    8e-10 
JALILT010000001.1 Umbilicaria phaea isolate TBG_1112 scaffold3_si...  75.0    8e-10 
PPMH02000093.1 Wickerhamomyces bovis strain NRRL YB-4184 NODE_93_...  75.0    8e-10 
PPIN02000114.1 Pichia occidentalis strain NRRL Y-7552 NODE_114_le...  75.0    8e-10 
SELW01000612.1 [Candida] inconspicua strain CBS 180 scaffold20_si...  75.0    8e-10 
CP019500.1 Zygosaccharomyces parabailii strain ATCC 60483 chromos...  75.0    8e-10 
CP019493.1 Zygosaccharomyces parabailii strain ATCC 60483 chromos...  75.0    8e-10 
PUHU01000487.1 [Candida] californica strain Olga-2 scaffold_487, ...  75.0    8e-10 
JAIWYV020000017.1 Kazachstania humilis strain YMX004033 scaffold1...  75.0    8e-10 
JAIWYV020000005.1 Kazachstania humilis strain YMX004033 scaffold0...  75.0    8e-10 
PPIP01000064.1 Pichia nakasei strain NRRL Y-7686 NODE_64_length_1...  75.0    8e-10 
LT598476.1 Lachancea sp. CBS 6924 genome assembly, chromosome: G,...  75.0    8e-10 
UEGL01000009.1 Zygosaccharomyces sapae isolate ABT301 genome asse...  75.0    8e-10 
UEGL01000006.1 Zygosaccharomyces sapae isolate ABT301 genome asse...  75.0    8e-10 
UEGL01000028.1 Zygosaccharomyces sapae isolate ABT301 genome asse...  75.0    8e-10 
UEGL01000010.1 Zygosaccharomyces sapae isolate ABT301 genome asse...  75.0    8e-10 
UEGL01000039.1 Zygosaccharomyces sapae isolate ABT301 genome asse...  75.0    8e-10 
UEGL01000008.1 Zygosaccharomyces sapae isolate ABT301 genome asse...  75.0    8e-10 
UEGL01000052.1 Zygosaccharomyces sapae isolate ABT301 genome asse...  75.0    8e-10 
CU928181.1 Zygosaccharomyces rouxii strain CBS732 chromosome E co...  75.0    8e-10 
CP059251.1 Torulaspora globosa strain CBS764 chromosome 6             75.0    8e-10 
PPMK02000094.1 Trigonopsis vinaria strain NRRL Y-5715 NODE_96_len...  75.0    8e-10 
BEDX01000012.1 Cutaneotrichosporon daszewskae DNA, scaffold: scaf...  75.0    8e-10 
CP028774.1 Pichia kudriavzevii strain CBS573 chromosome 2, comple...  75.0    8e-10 
CP028773.1 Pichia kudriavzevii strain CBS573 chromosome 1, comple...  75.0    8e-10 
PQXP01000239.1 Apiotrichum akiyoshidainum strain HP2023 Contig964...  75.0    8e-10 
PQXP01000591.1 Apiotrichum akiyoshidainum strain HP2023 Contig143...  75.0    8e-10 
PQXP01001050.1 Apiotrichum akiyoshidainum strain HP2023 Contig122...  75.0    8e-10 
PQXP01001035.1 Apiotrichum akiyoshidainum strain HP2023 Contig111...  75.0    8e-10 
PQXP01001036.1 Apiotrichum akiyoshidainum strain HP2023 Contig111...  75.0    8e-10 
MU007340.1 Tothia fuscella strain CBS 130266 unplaced genomic sca...  75.0    8e-10 
MXQC01000182.1 Spathaspora boniae strain UFMG-CM-Y306 NODE_182_le...  75.0    8e-10 
JAAZQA010000020.1 Naganishia sp. IF7SW-B1 scaffold38_cov416, whol...  75.0    8e-10 
PUHR01000350.1 Kazachstania exigua strain OG2 scaffold_350, whole...  75.0    8e-10 
JAMAGY010000155.1 Aspergillaceae sp. S1701 strain PF2412A ctg_155...  75.0    8e-10 
JAMYHU010000003.1 Trichosporon sp. P6006 ctg_3, whole genome shot...  75.0    8e-10 
JAMAKQ010000250.1 Chaetomiaceae sp. PF1801 ctg_250, whole genome ...  75.0    8e-10 
PPOH01000352.1 Kazachstania kunashirensis strain NRRL Y-27209 scf...  75.0    8e-10 
PPOH01000153.1 Kazachstania kunashirensis strain NRRL Y-27209 scf...  75.0    8e-10 
PPOH01000013.1 Kazachstania kunashirensis strain NRRL Y-27209 scf...  75.0    8e-10 
QPMP01000167.1 Colletotrichum tropicale strain CgS9275 KSG_CgS927...  75.0    8e-10 
JAAAXZ010000726.1 Podosphaera xanthii isolate Wanju2017 POXAN0074...  75.0    8e-10 
JAAAXZ010000400.1 Podosphaera xanthii isolate Wanju2017 POXAN0040...  75.0    8e-10 
BLZB01000082.1 Zygosaccharomyces siamensis MinabeTanabe DNA, NODE...  75.0    8e-10 
JAGUCV010000002.1 Pichia kluyveri strain X31-10 Scaffold2, whole ...  75.0    8e-10 
JAGUCV010000001.1 Pichia kluyveri strain X31-10 Scaffold1, whole ...  75.0    8e-10 
SWFT01000003.1 Diutina rugosa strain CBS 613 scaffold116_size3346...  75.0    8e-10 
JAMALS010000003.1 Pascua sp. PK3308B-1 ctg_3, whole genome shotgu...  75.0    8e-10 
JAMYHV010000178.1 Trichosporon sp. PG3703 ctg_178, whole genome s...  75.0    8e-10 
PPJZ01000145.1 Zygosaccharomyces kombuchaensis strain NRRL YB-481...  75.0    8e-10 
JAMALH010000007.1 Filobasidiaceae sp. PG3902-1 ctg_7, whole genom...  75.0    8e-10 
CH408083.1 Clavispora lusitaniae ATCC 42720 scaffold_8 genomic sc...  75.0    8e-10 
CH408078.1 Clavispora lusitaniae ATCC 42720 scaffold_3 genomic sc...  75.0    8e-10 
JAMFRD010000198.1 Pascua sp. PH4015B ctg_199, whole genome shotgu...  75.0    8e-10 
JAHXHD010001605.1 Papiliotrema terrestris strain LS28 unplaced-10...  75.0    8e-10 
PPIS01000088.1 Pichia exigua strain NRRL Y-10920 flattened_line_1...  75.0    8e-10 
NSGQ01000166.1 Spathaspora sp. JA1 scaffold_166, whole genome sho...  75.0    8e-10 
SWBN01000023.1 Zygosaccharomyces mellis isolate 6-7431 Contig0002...  75.0    8e-10 
SWBN01000017.1 Zygosaccharomyces mellis isolate 6-7431 Contig0001...  75.0    8e-10 
SWBN01000015.1 Zygosaccharomyces mellis isolate 6-7431 Contig0001...  75.0    8e-10 
QAWB01000654.1 Pichia fermentans strain fo/MP/02 Pferm_contig_655...  75.0    8e-10 
JAMYHW010000003.1 Trichosporon sp. LN7006B ctg_3, whole genome sh...  75.0    8e-10 
JAMYHD010000361.1 Pichia sp. PX1907B ctg_361, whole genome shotgu...  75.0    8e-10 
ANNA01000027.1 [Candida] ethanolica M2 contig27, whole genome sho...  75.0    8e-10 
CAUG01000137.1 Cryptococcus flavescens NRRL Y-50378 WGS project C...  75.0    8e-10 
SPNW01000229.1 Wallemia hederae strain EXF-5753 contig-120_228, w...  75.0    8e-10 
JAKLLX010000014.1 Fungal sp. FJI-L2-BK-P3 NODE_14_length_362002_c...  75.0    8e-10 
PPMI02000096.1 Wickerhamomyces alni strain NRRL Y-11625 NODE_96_l...  75.0    8e-10 
LN736364.1 Lachancea lanzarotensis genome assembly LALA0, scaffol...  75.0    8e-10 
JAMALR010000011.1 Pascua sp. PH3313A ctg_11, whole genome shotgun...  75.0    8e-10 
JAMAJE010000137.1 Candida sp. PB3310 ctg_137, whole genome shotgu...  75.0    8e-10 
CP059272.1 Torulaspora sp. CBS 2947 strain CBS2947 chromosome 6       75.0    8e-10 
VTPW01000019.1 Amauroderma rugosum strain ACCC 51706 ctg19, whole...  75.0    8e-10 
JAKZLQ010000155.1 Kazachstania bovina isolate CBS 16326 contig_77...  75.0    8e-10 
JAKZLQ010000113.1 Kazachstania bovina isolate CBS 16326 contig_39...  75.0    8e-10 
ML987055.1 Didymosphaeria enalia strain CBS 304.66 unplaced genom...  75.0    8e-10 
JAMALQ010000137.1 Pascua sp. PH3615 ctg_137, whole genome shotgun...  75.0    8e-10 


>CP017630.1 Candida albicans SC5314 chromosome R sequence
Length=2286237

 Score = 388 bits (210),  Expect = 3e-104
 Identities = 210/210 (100%), Gaps = 0/210 (0%)
 Strand=Plus/Plus

Query  1        CAAGGTTTCCGTAGGTGAACCTGCGGAAGGATCATTACTGATTTGCTTAATTGCACCACA  60
                ||||||||||||||||||||||||||||||||||||||||||||||||||||||||||||
Sbjct  1892986  CAAGGTTTCCGTAGGTGAACCTGCGGAAGGATCATTACTGATTTGCTTAATTGCACCACA  1893045

Query  61       TGTGTTTTTCTTTGAAACAAACTTGCTTTGGCGGTGGGCCCAGCCTGCCGCCAGAGGTCT  120
                ||||||||||||||||||||||||||||||||||||||||||||||||||||||||||||
Sbjct  1893046  TGTGTTTTTCTTTGAAACAAACTTGCTTTGGCGGTGGGCCCAGCCTGCCGCCAGAGGTCT  1893105

Query  121      AAACTTACAACCAATTTTTTATCAACTTGTCACACCAGATTATTACTAATAGTCAAAACT  180
                ||||||||||||||||||||||||||||||||||||||||||||||||||||||||||||
Sbjct  1893106  AAACTTACAACCAATTTTTTATCAACTTGTCACACCAGATTATTACTAATAGTCAAAACT  1893165

Query  181      TTCAACAACGGATCTCTTGGTTCTCGCATC  210
                ||||||||||||||||||||||||||||||
Sbjct  1893166  TTCAACAACGGATCTCTTGGTTCTCGCATC  1893195


>NC_032096.1 Candida albicans SC5314 chromosome R, complete sequence
Length=2286237

 Score = 388 bits (210),  Expect = 3e-104
 Identities = 210/210 (100%), Gaps = 0/210 (0%)
 Strand=Plus/Plus

Query  1        CAAGGTTTCCGTAGGTGAACCTGCGGAAGGATCATTACTGATTTGCTTAATTGCACCACA  60
                ||||||||||||||||||||||||||||||||||||||||||||||||||||||||||||
Sbjct  1892986  CAAGGTTTCCGTAGGTGAACCTGCGGAAGGATCATTACTGATTTGCTTAATTGCACCACA  1893045

Query  61       TGTGTTTTTCTTTGAAACAAACTTGCTTTGGCGGTGGGCCCAGCCTGCCGCCAGAGGTCT  120
                ||||||||||||||||||||||||||||||||||||||||||||||||||||||||||||
Sbjct  1893046  TGTGTTTTTCTTTGAAACAAACTTGCTTTGGCGGTGGGCCCAGCCTGCCGCCAGAGGTCT  1893105

Query  121      AAACTTACAACCAATTTTTTATCAACTTGTCACACCAGATTATTACTAATAGTCAAAACT  180
                ||||||||||||||||||||||||||||||||||||||||||||||||||||||||||||
Sbjct  1893106  AAACTTACAACCAATTTTTTATCAACTTGTCACACCAGATTATTACTAATAGTCAAAACT  1893165

Query  181      TTCAACAACGGATCTCTTGGTTCTCGCATC  210
                ||||||||||||||||||||||||||||||
Sbjct  1893166  TTCAACAACGGATCTCTTGGTTCTCGCATC  1893195


>FM992695.1 Candida dubliniensis CD36 chromosome R, complete sequence
Length=2267510

 Score = 300 bits (162),  Expect = 1e-77
 Identities = 197/213 (92%), Gaps = 6/213 (3%)
 Strand=Plus/Plus

Query  1        CAAGGTTTCCGTAGGTGAACCTGCGGAAGGATCATTACTGATTTGCTTAATTGCACCACA  60
                ||||||||||||||||||||||||||||||||||||||||||||||||||||||||||||
Sbjct  1865118  CAAGGTTTCCGTAGGTGAACCTGCGGAAGGATCATTACTGATTTGCTTAATTGCACCACA  1865177

Query  61       TGTGTTTTTCTTTGAAACAAACTTGCTTTGGCGGTGGG-CCCAGCCTGCCGCCAGAGGTC  119
                ||||||||  | ||  |||||||||||||||||||||| ||| ||||||||||||||| |
Sbjct  1865178  TGTGTTTTGTTCTG-GACAAACTTGCTTTGGCGGTGGGCCCCTGCCTGCCGCCAGAGGAC  1865236

Query  120      -TAAACTTACAACC-AATTTTTTATCAACTTGTCACACCAGATTATTACTAATAGTCAAA  177
                 ||||||||||||| |||||||||| |||||||  ||| ||||||||  |||||||||||
Sbjct  1865237  ATAAACTTACAACCAAATTTTTTATAAACTTGT--CACGAGATTATTTTTAATAGTCAAA  1865294

Query  178      ACTTTCAACAACGGATCTCTTGGTTCTCGCATC  210
                |||||||||||||||||||||||||||||||||
Sbjct  1865295  ACTTTCAACAACGGATCTCTTGGTTCTCGCATC  1865327


>NC_012867.1 Candida dubliniensis CD36 chromosome R, complete sequence
Length=2267510

 Score = 300 bits (162),  Expect = 1e-77
 Identities = 197/213 (92%), Gaps = 6/213 (3%)
 Strand=Plus/Plus

Query  1        CAAGGTTTCCGTAGGTGAACCTGCGGAAGGATCATTACTGATTTGCTTAATTGCACCACA  60
                ||||||||||||||||||||||||||||||||||||||||||||||||||||||||||||
Sbjct  1865118  CAAGGTTTCCGTAGGTGAACCTGCGGAAGGATCATTACTGATTTGCTTAATTGCACCACA  1865177

Query  61       TGTGTTTTTCTTTGAAACAAACTTGCTTTGGCGGTGGG-CCCAGCCTGCCGCCAGAGGTC  119
                ||||||||  | ||  |||||||||||||||||||||| ||| ||||||||||||||| |
Sbjct  1865178  TGTGTTTTGTTCTG-GACAAACTTGCTTTGGCGGTGGGCCCCTGCCTGCCGCCAGAGGAC  1865236

Query  120      -TAAACTTACAACC-AATTTTTTATCAACTTGTCACACCAGATTATTACTAATAGTCAAA  177
                 ||||||||||||| |||||||||| |||||||  ||| ||||||||  |||||||||||
Sbjct  1865237  ATAAACTTACAACCAAATTTTTTATAAACTTGT--CACGAGATTATTTTTAATAGTCAAA  1865294

Query  178      ACTTTCAACAACGGATCTCTTGGTTCTCGCATC  210
                |||||||||||||||||||||||||||||||||
Sbjct  1865295  ACTTTCAACAACGGATCTCTTGGTTCTCGCATC  1865327


>QLNQ01000024.1 Candida viswanathii strain ATCC 20962 contig8, whole genome shotgun 
sequence
Length=1708484

 Score = 250 bits (135),  Expect = 1e-62
 Identities = 189/213 (89%), Gaps = 12/213 (6%)
 Strand=Plus/Minus

Query  1        CAAGGTTTCCGTAGGTGAACCTGCGGAAGGATCATTACTGATTTGCTTAATTGCACCACA  60
                ||||||||||||||||||||||||||||||||||||||||||||||||||||||||||||
Sbjct  1667533  CAAGGTTTCCGTAGGTGAACCTGCGGAAGGATCATTACTGATTTGCTTAATTGCACCACA  1667474

Query  61       TGTGTTTTTCTTTGAAACAAACTTGCTTTGGCGGTGGG-CCCAGCCT-GCCGCCAGAGGT  118
                ||||||||||  |||| | | | ||||||||||| ||| ||||| || ||||||||||||
Sbjct  1667473  TGTGTTTTTCACTGAA-C-AGC-TGCTTTGGCGGGGGGACCCAGTCTCGCCGCCAGAGGT  1667417

Query  119      CTAAACTTACAACC-AATTTTTTATCAACTTGTCACACCAGATTATTACTAATAGTCAAA  177
                |  ||| || |||| || |||||||  ||  |||| | | ||||| ||||||||||||||
Sbjct  1667416  CACAAC-TA-AACCAAACTTTTTAT-TACCAGTCA-AAC-GATTA-TACTAATAGTCAAA  1667363

Query  178      ACTTTCAACAACGGATCTCTTGGTTCTCGCATC  210
                |||||||||||||||||||||||||||||||||
Sbjct  1667362  ACTTTCAACAACGGATCTCTTGGTTCTCGCATC  1667330


 Score = 241 bits (130),  Expect = 8e-60
 Identities = 190/216 (88%), Gaps = 15/216 (7%)
 Strand=Plus/Minus

Query  1        CAAGGTTTCCGTAGGTGAACCTGCGGAAGGATCATTACTGATTTGCTTAATTGCACCACA  60
                ||||||||||||||||||||||||||||||||||||||||||||||||||||||||||||
Sbjct  1677656  CAAGGTTTCCGTAGGTGAACCTGCGGAAGGATCATTACTGATTTGCTTAATTGCACCACA  1677597

Query  61       TGTGTTTTTCTTTGAAACAAACTTGCTTTGGCGGTGGG---CCC-AGCCT-GCCGCCAGA  115
                |||||||||| ||||| | ||| ||||||||||| |||   ||| || || |||||||||
Sbjct  1677596  TGTGTTTTTCATTGAA-C-AAC-TGCTTTGGCGGGGGGACACCCTAGTCTCGCCGCCAGA  1677540

Query  116      GGTCTAAACTTACAAC-CAATTTTTTATCAACTTGTCACACCAGATTATTACTAATAGTC  174
                ||||  ||| || |||  || |||||||  ||  |||| | | ||||| |||||||||||
Sbjct  1677539  GGTCACAAC-TA-AACAAAACTTTTTAT-TACCAGTCA-AAC-GATTA-TACTAATAGTC  1677486

Query  175      AAAACTTTCAACAACGGATCTCTTGGTTCTCGCATC  210
                ||||||||||||||||||||||||||||||||||||
Sbjct  1677485  AAAACTTTCAACAACGGATCTCTTGGTTCTCGCATC  1677450


 Score = 241 bits (130),  Expect = 8e-60
 Identities = 190/216 (88%), Gaps = 15/216 (7%)
 Strand=Plus/Minus

Query  1        CAAGGTTTCCGTAGGTGAACCTGCGGAAGGATCATTACTGATTTGCTTAATTGCACCACA  60
                ||||||||||||||||||||||||||||||||||||||||||||||||||||||||||||
Sbjct  1687772  CAAGGTTTCCGTAGGTGAACCTGCGGAAGGATCATTACTGATTTGCTTAATTGCACCACA  1687713

Query  61       TGTGTTTTTCTTTGAAACAAACTTGCTTTGGCGGTGGG---CCC-AGCCT-GCCGCCAGA  115
                |||||||||| ||||| | ||| ||||||||||| |||   ||| || || |||||||||
Sbjct  1687712  TGTGTTTTTCATTGAA-C-AAC-TGCTTTGGCGGGGGGACACCCTAGTCTCGCCGCCAGA  1687656

Query  116      GGTCTAAACTTACAAC-CAATTTTTTATCAACTTGTCACACCAGATTATTACTAATAGTC  174
                ||||  ||| || |||  || |||||||  ||  |||| | | ||||| |||||||||||
Sbjct  1687655  GGTCACAAC-TA-AACAAAACTTTTTAT-TACCAGTCA-AAC-GATTA-TACTAATAGTC  1687602

Query  175      AAAACTTTCAACAACGGATCTCTTGGTTCTCGCATC  210
                ||||||||||||||||||||||||||||||||||||
Sbjct  1687601  AAAACTTTCAACAACGGATCTCTTGGTTCTCGCATC  1687566


 Score = 241 bits (130),  Expect = 8e-60
 Identities = 190/216 (88%), Gaps = 15/216 (7%)
 Strand=Plus/Minus

Query  1        CAAGGTTTCCGTAGGTGAACCTGCGGAAGGATCATTACTGATTTGCTTAATTGCACCACA  60
                ||||||||||||||||||||||||||||||||||||||||||||||||||||||||||||
Sbjct  1697875  CAAGGTTTCCGTAGGTGAACCTGCGGAAGGATCATTACTGATTTGCTTAATTGCACCACA  1697816

Query  61       TGTGTTTTTCTTTGAAACAAACTTGCTTTGGCGGTGGG---CCC-AGCCT-GCCGCCAGA  115
                |||||||||| ||||| | ||| ||||||||||| |||   ||| || || |||||||||
Sbjct  1697815  TGTGTTTTTCATTGAA-C-AAC-TGCTTTGGCGGGGGGACACCCTAGTCTCGCCGCCAGA  1697759

Query  116      GGTCTAAACTTACAAC-CAATTTTTTATCAACTTGTCACACCAGATTATTACTAATAGTC  174
                ||||  ||| || |||  || |||||||  ||  |||| | | ||||| |||||||||||
Sbjct  1697758  GGTCACAAC-TA-AACAAAACTTTTTAT-TACCAGTCA-AAC-GATTA-TACTAATAGTC  1697705

Query  175      AAAACTTTCAACAACGGATCTCTTGGTTCTCGCATC  210
                ||||||||||||||||||||||||||||||||||||
Sbjct  1697704  AAAACTTTCAACAACGGATCTCTTGGTTCTCGCATC  1697669


 Score = 241 bits (130),  Expect = 8e-60
 Identities = 190/216 (88%), Gaps = 15/216 (7%)
 Strand=Plus/Minus

Query  1        CAAGGTTTCCGTAGGTGAACCTGCGGAAGGATCATTACTGATTTGCTTAATTGCACCACA  60
                ||||||||||||||||||||||||||||||||||||||||||||||||||||||||||||
Sbjct  1707998  CAAGGTTTCCGTAGGTGAACCTGCGGAAGGATCATTACTGATTTGCTTAATTGCACCACA  1707939

Query  61       TGTGTTTTTCTTTGAAACAAACTTGCTTTGGCGGTGGG---CCC-AGCCT-GCCGCCAGA  115
                |||||||||| ||||| | ||| ||||||||||| |||   ||| || || |||||||||
Sbjct  1707938  TGTGTTTTTCATTGAA-C-AAC-TGCTTTGGCGGGGGGACACCCTAGTCTCGCCGCCAGA  1707882

Query  116      GGTCTAAACTTACAAC-CAATTTTTTATCAACTTGTCACACCAGATTATTACTAATAGTC  174
                ||||  ||| || |||  || |||||||  ||  |||| | | ||||| |||||||||||
Sbjct  1707881  GGTCACAAC-TA-AACAAAACTTTTTAT-TACCAGTCA-AAC-GATTA-TACTAATAGTC  1707828

Query  175      AAAACTTTCAACAACGGATCTCTTGGTTCTCGCATC  210
                ||||||||||||||||||||||||||||||||||||
Sbjct  1707827  AAAACTTTCAACAACGGATCTCTTGGTTCTCGCATC  1707792


>GG692410.1 Candida tropicalis MYA-3404 genomic scaffold supercont3.16, whole 
genome shotgun sequence
Length=11104

 Score = 228 bits (123),  Expect = 6e-56
 Identities = 187/216 (87%), Gaps = 12/216 (6%)
 Strand=Plus/Plus

Query  1     CAAGGTTTCCGTAGGTGAACCTGCGGAAGGATCATTACTGATTTGCTTAATTGCACCACA  60
             ||||||||||||||||||||||||||||||||||||||||||||||||||||||||||||
Sbjct  6001  CAAGGTTTCCGTAGGTGAACCTGCGGAAGGATCATTACTGATTTGCTTAATTGCACCACA  6060

Query  61    TGTGTTTTTCTTTGAAACAAACTTGCTTTGGCGGTGGG-CCCAGCCTGCCGCCAGAGGTC  119
             |||||||||  ||| |||||| || |||||| || |||  | | ||| ||||||||||| 
Sbjct  6061  TGTGTTTTTTATTG-AACAAA-TTTCTTTGGTGGCGGGAGCAATCCTACCGCCAGAGGT-  6117

Query  120   TA-AACTTACAACC-AATTTTTTATCAACTTGTCACACCAGATT-ATTACT--AATAGTC  174
             || ||| || |||| || |||||||  ||  |||| ||  |||| |||| |  |||||||
Sbjct  6118  TATAAC-TA-AACCAAACTTTTTATTTAC-AGTCAAACTTGATTTATTATTACAATAGTC  6174

Query  175   AAAACTTTCAACAACGGATCTCTTGGTTCTCGCATC  210
             ||||||||||||||||||||||||||||||||||||
Sbjct  6175  AAAACTTTCAACAACGGATCTCTTGGTTCTCGCATC  6210


>GG692404.1 Candida tropicalis MYA-3404 genomic scaffold supercont3.10, whole 
genome shotgun sequence
Length=430102

 Score = 228 bits (123),  Expect = 6e-56
 Identities = 187/216 (87%), Gaps = 12/216 (6%)
 Strand=Plus/Plus

Query  1       CAAGGTTTCCGTAGGTGAACCTGCGGAAGGATCATTACTGATTTGCTTAATTGCACCACA  60
               ||||||||||||||||||||||||||||||||||||||||||||||||||||||||||||
Sbjct  398965  CAAGGTTTCCGTAGGTGAACCTGCGGAAGGATCATTACTGATTTGCTTAATTGCACCACA  399024

Query  61      TGTGTTTTTCTTTGAAACAAACTTGCTTTGGCGGTGGG-CCCAGCCTGCCGCCAGAGGTC  119
               |||||||||  ||| |||||| || |||||| || |||  | | ||| ||||||||||| 
Sbjct  399025  TGTGTTTTTTATTG-AACAAA-TTTCTTTGGTGGCGGGAGCAATCCTACCGCCAGAGGT-  399081

Query  120     TA-AACTTACAACC-AATTTTTTATCAACTTGTCACACCAGATT-ATTACT--AATAGTC  174
               || ||| || |||| || |||||||  ||  |||| ||  |||| |||| |  |||||||
Sbjct  399082  TATAAC-TA-AACCAAACTTTTTATTTAC-AGTCAAACTTGATTTATTATTACAATAGTC  399138

Query  175     AAAACTTTCAACAACGGATCTCTTGGTTCTCGCATC  210
               ||||||||||||||||||||||||||||||||||||
Sbjct  399139  AAAACTTTCAACAACGGATCTCTTGGTTCTCGCATC  399174


 Score = 228 bits (123),  Expect = 6e-56
 Identities = 187/216 (87%), Gaps = 12/216 (6%)
 Strand=Plus/Plus

Query  1       CAAGGTTTCCGTAGGTGAACCTGCGGAAGGATCATTACTGATTTGCTTAATTGCACCACA  60
               ||||||||||||||||||||||||||||||||||||||||||||||||||||||||||||
Sbjct  408819  CAAGGTTTCCGTAGGTGAACCTGCGGAAGGATCATTACTGATTTGCTTAATTGCACCACA  408878

Query  61      TGTGTTTTTCTTTGAAACAAACTTGCTTTGGCGGTGGG-CCCAGCCTGCCGCCAGAGGTC  119
               |||||||||  ||| |||||| || |||||| || |||  | | ||| ||||||||||| 
Sbjct  408879  TGTGTTTTTTATTG-AACAAA-TTTCTTTGGTGGCGGGAGCAATCCTACCGCCAGAGGT-  408935

Query  120     TA-AACTTACAACC-AATTTTTTATCAACTTGTCACACCAGATT-ATTACT--AATAGTC  174
               || ||| || |||| || |||||||  ||  |||| ||  |||| |||| |  |||||||
Sbjct  408936  TATAAC-TA-AACCAAACTTTTTATTTAC-AGTCAAACTTGATTTATTATTACAATAGTC  408992

Query  175     AAAACTTTCAACAACGGATCTCTTGGTTCTCGCATC  210
               ||||||||||||||||||||||||||||||||||||
Sbjct  408993  AAAACTTTCAACAACGGATCTCTTGGTTCTCGCATC  409028


 Score = 228 bits (123),  Expect = 6e-56
 Identities = 187/216 (87%), Gaps = 12/216 (6%)
 Strand=Plus/Plus

Query  1       CAAGGTTTCCGTAGGTGAACCTGCGGAAGGATCATTACTGATTTGCTTAATTGCACCACA  60
               ||||||||||||||||||||||||||||||||||||||||||||||||||||||||||||
Sbjct  419555  CAAGGTTTCCGTAGGTGAACCTGCGGAAGGATCATTACTGATTTGCTTAATTGCACCACA  419614

Query  61      TGTGTTTTTCTTTGAAACAAACTTGCTTTGGCGGTGGG-CCCAGCCTGCCGCCAGAGGTC  119
               |||||||||  ||| |||||| || |||||| || |||  | | ||| ||||||||||| 
Sbjct  419615  TGTGTTTTTTATTG-AACAAA-TTTCTTTGGTGGCGGGAGCAATCCTACCGCCAGAGGT-  419671

Query  120     TA-AACTTACAACC-AATTTTTTATCAACTTGTCACACCAGATT-ATTACT--AATAGTC  174
               || ||| || |||| || |||||||  ||  |||| ||  |||| |||| |  |||||||
Sbjct  419672  TATAAC-TA-AACCAAACTTTTTATTTAC-AGTCAAACTTGATTTATTATTACAATAGTC  419728

Query  175     AAAACTTTCAACAACGGATCTCTTGGTTCTCGCATC  210
               ||||||||||||||||||||||||||||||||||||
Sbjct  419729  AAAACTTTCAACAACGGATCTCTTGGTTCTCGCATC  419764


>WUJJ01000645.1 Candida sp. LN1 LN_645, whole genome shotgun sequence
Length=9991

 Score = 228 bits (123),  Expect = 6e-56
 Identities = 187/216 (87%), Gaps = 12/216 (6%)
 Strand=Plus/Minus

Query  1     CAAGGTTTCCGTAGGTGAACCTGCGGAAGGATCATTACTGATTTGCTTAATTGCACCACA  60
             ||||||||||||||||||||||||||||||||||||||||||||||||||||||||||||
Sbjct  6023  CAAGGTTTCCGTAGGTGAACCTGCGGAAGGATCATTACTGATTTGCTTAATTGCACCACA  5964

Query  61    TGTGTTTTTCTTTGAAACAAACTTGCTTTGGCGGTGGG-CCCAGCCTGCCGCCAGAGGTC  119
             |||||||||  ||| |||||| || |||||| || |||  | | ||| ||||||||||| 
Sbjct  5963  TGTGTTTTTTATTG-AACAAA-TTTCTTTGGTGGCGGGAGCAATCCTACCGCCAGAGGT-  5907

Query  120   TA-AACTTACAACC-AATTTTTTATCAACTTGTCACACCAGATT-ATTACT--AATAGTC  174
             || ||| || |||| || |||||||  ||  |||| ||  |||| |||| |  |||||||
Sbjct  5906  TATAAC-TA-AACCAAACTTTTTATTTAC-AGTCAAACTTGATTTATTATTACAATAGTC  5850

Query  175   AAAACTTTCAACAACGGATCTCTTGGTTCTCGCATC  210
             ||||||||||||||||||||||||||||||||||||
Sbjct  5849  AAAACTTTCAACAACGGATCTCTTGGTTCTCGCATC  5814


>LBNG01000280.1 Candida sp. LDI48194 Contig_74_mapping, whole genome shotgun 
sequence
Length=19946

 Score = 228 bits (123),  Expect = 6e-56
 Identities = 187/216 (87%), Gaps = 12/216 (6%)
 Strand=Plus/Plus

Query  1     CAAGGTTTCCGTAGGTGAACCTGCGGAAGGATCATTACTGATTTGCTTAATTGCACCACA  60
             ||||||||||||||||||||||||||||||||||||||||||||||||||||||||||||
Sbjct  3510  CAAGGTTTCCGTAGGTGAACCTGCGGAAGGATCATTACTGATTTGCTTAATTGCACCACA  3569

Query  61    TGTGTTTTTCTTTGAAACAAACTTGCTTTGGCGGTGGG-CCCAGCCTGCCGCCAGAGGTC  119
             |||||||||  ||| |||||| || |||||| || |||  | | ||| ||||||||||| 
Sbjct  3570  TGTGTTTTTTATTG-AACAAA-TTTCTTTGGTGGCGGGAGCAATCCTACCGCCAGAGGT-  3626

Query  120   TA-AACTTACAACC-AATTTTTTATCAACTTGTCACACCAGATT-ATTACT--AATAGTC  174
             || ||| || |||| || |||||||  ||  |||| ||  |||| |||| |  |||||||
Sbjct  3627  TATAAC-TA-AACCAAACTTTTTATTTAC-AGTCAAACTTGATTTATTATTACAATAGTC  3683

Query  175   AAAACTTTCAACAACGGATCTCTTGGTTCTCGCATC  210
             ||||||||||||||||||||||||||||||||||||
Sbjct  3684  AAAACTTTCAACAACGGATCTCTTGGTTCTCGCATC  3719


 Score = 228 bits (123),  Expect = 6e-56
 Identities = 187/216 (87%), Gaps = 12/216 (6%)
 Strand=Plus/Plus

Query  1      CAAGGTTTCCGTAGGTGAACCTGCGGAAGGATCATTACTGATTTGCTTAATTGCACCACA  60
              ||||||||||||||||||||||||||||||||||||||||||||||||||||||||||||
Sbjct  14189  CAAGGTTTCCGTAGGTGAACCTGCGGAAGGATCATTACTGATTTGCTTAATTGCACCACA  14248

Query  61     TGTGTTTTTCTTTGAAACAAACTTGCTTTGGCGGTGGG-CCCAGCCTGCCGCCAGAGGTC  119
              |||||||||  ||| |||||| || |||||| || |||  | | ||| ||||||||||| 
Sbjct  14249  TGTGTTTTTTATTG-AACAAA-TTTCTTTGGTGGCGGGAGCAATCCTACCGCCAGAGGT-  14305

Query  120    TA-AACTTACAACC-AATTTTTTATCAACTTGTCACACCAGATT-ATTACT--AATAGTC  174
              || ||| || |||| || |||||||  ||  |||| ||  |||| |||| |  |||||||
Sbjct  14306  TATAAC-TA-AACCAAACTTTTTATTTAC-AGTCAAACTTGATTTATTATTACAATAGTC  14362

Query  175    AAAACTTTCAACAACGGATCTCTTGGTTCTCGCATC  210
              ||||||||||||||||||||||||||||||||||||
Sbjct  14363  AAAACTTTCAACAACGGATCTCTTGGTTCTCGCATC  14398


>NW_003020045.1 Candida tropicalis MYA-3404 genomic scaffold supercont3.16, whole 
genome shotgun sequence
Length=11104

 Score = 228 bits (123),  Expect = 6e-56
 Identities = 187/216 (87%), Gaps = 12/216 (6%)
 Strand=Plus/Plus

Query  1     CAAGGTTTCCGTAGGTGAACCTGCGGAAGGATCATTACTGATTTGCTTAATTGCACCACA  60
             ||||||||||||||||||||||||||||||||||||||||||||||||||||||||||||
Sbjct  6001  CAAGGTTTCCGTAGGTGAACCTGCGGAAGGATCATTACTGATTTGCTTAATTGCACCACA  6060

Query  61    TGTGTTTTTCTTTGAAACAAACTTGCTTTGGCGGTGGG-CCCAGCCTGCCGCCAGAGGTC  119
             |||||||||  ||| |||||| || |||||| || |||  | | ||| ||||||||||| 
Sbjct  6061  TGTGTTTTTTATTG-AACAAA-TTTCTTTGGTGGCGGGAGCAATCCTACCGCCAGAGGT-  6117

Query  120   TA-AACTTACAACC-AATTTTTTATCAACTTGTCACACCAGATT-ATTACT--AATAGTC  174
             || ||| || |||| || |||||||  ||  |||| ||  |||| |||| |  |||||||
Sbjct  6118  TATAAC-TA-AACCAAACTTTTTATTTAC-AGTCAAACTTGATTTATTATTACAATAGTC  6174

Query  175   AAAACTTTCAACAACGGATCTCTTGGTTCTCGCATC  210
             ||||||||||||||||||||||||||||||||||||
Sbjct  6175  AAAACTTTCAACAACGGATCTCTTGGTTCTCGCATC  6210


>NW_003020039.1 Candida tropicalis MYA-3404 genomic scaffold supercont3.10, whole 
genome shotgun sequence
Length=430102

 Score = 228 bits (123),  Expect = 6e-56
 Identities = 187/216 (87%), Gaps = 12/216 (6%)
 Strand=Plus/Plus

Query  1       CAAGGTTTCCGTAGGTGAACCTGCGGAAGGATCATTACTGATTTGCTTAATTGCACCACA  60
               ||||||||||||||||||||||||||||||||||||||||||||||||||||||||||||
Sbjct  398965  CAAGGTTTCCGTAGGTGAACCTGCGGAAGGATCATTACTGATTTGCTTAATTGCACCACA  399024

Query  61      TGTGTTTTTCTTTGAAACAAACTTGCTTTGGCGGTGGG-CCCAGCCTGCCGCCAGAGGTC  119
               |||||||||  ||| |||||| || |||||| || |||  | | ||| ||||||||||| 
Sbjct  399025  TGTGTTTTTTATTG-AACAAA-TTTCTTTGGTGGCGGGAGCAATCCTACCGCCAGAGGT-  399081

Query  120     TA-AACTTACAACC-AATTTTTTATCAACTTGTCACACCAGATT-ATTACT--AATAGTC  174
               || ||| || |||| || |||||||  ||  |||| ||  |||| |||| |  |||||||
Sbjct  399082  TATAAC-TA-AACCAAACTTTTTATTTAC-AGTCAAACTTGATTTATTATTACAATAGTC  399138

Query  175     AAAACTTTCAACAACGGATCTCTTGGTTCTCGCATC  210
               ||||||||||||||||||||||||||||||||||||
Sbjct  399139  AAAACTTTCAACAACGGATCTCTTGGTTCTCGCATC  399174


 Score = 228 bits (123),  Expect = 6e-56
 Identities = 187/216 (87%), Gaps = 12/216 (6%)
 Strand=Plus/Plus

Query  1       CAAGGTTTCCGTAGGTGAACCTGCGGAAGGATCATTACTGATTTGCTTAATTGCACCACA  60
               ||||||||||||||||||||||||||||||||||||||||||||||||||||||||||||
Sbjct  408819  CAAGGTTTCCGTAGGTGAACCTGCGGAAGGATCATTACTGATTTGCTTAATTGCACCACA  408878

Query  61      TGTGTTTTTCTTTGAAACAAACTTGCTTTGGCGGTGGG-CCCAGCCTGCCGCCAGAGGTC  119
               |||||||||  ||| |||||| || |||||| || |||  | | ||| ||||||||||| 
Sbjct  408879  TGTGTTTTTTATTG-AACAAA-TTTCTTTGGTGGCGGGAGCAATCCTACCGCCAGAGGT-  408935

Query  120     TA-AACTTACAACC-AATTTTTTATCAACTTGTCACACCAGATT-ATTACT--AATAGTC  174
               || ||| || |||| || |||||||  ||  |||| ||  |||| |||| |  |||||||
Sbjct  408936  TATAAC-TA-AACCAAACTTTTTATTTAC-AGTCAAACTTGATTTATTATTACAATAGTC  408992

Query  175     AAAACTTTCAACAACGGATCTCTTGGTTCTCGCATC  210
               ||||||||||||||||||||||||||||||||||||
Sbjct  408993  AAAACTTTCAACAACGGATCTCTTGGTTCTCGCATC  409028


 Score = 228 bits (123),  Expect = 6e-56
 Identities = 187/216 (87%), Gaps = 12/216 (6%)
 Strand=Plus/Plus

Query  1       CAAGGTTTCCGTAGGTGAACCTGCGGAAGGATCATTACTGATTTGCTTAATTGCACCACA  60
               ||||||||||||||||||||||||||||||||||||||||||||||||||||||||||||
Sbjct  419555  CAAGGTTTCCGTAGGTGAACCTGCGGAAGGATCATTACTGATTTGCTTAATTGCACCACA  419614

Query  61      TGTGTTTTTCTTTGAAACAAACTTGCTTTGGCGGTGGG-CCCAGCCTGCCGCCAGAGGTC  119
               |||||||||  ||| |||||| || |||||| || |||  | | ||| ||||||||||| 
Sbjct  419615  TGTGTTTTTTATTG-AACAAA-TTTCTTTGGTGGCGGGAGCAATCCTACCGCCAGAGGT-  419671

Query  120     TA-AACTTACAACC-AATTTTTTATCAACTTGTCACACCAGATT-ATTACT--AATAGTC  174
               || ||| || |||| || |||||||  ||  |||| ||  |||| |||| |  |||||||
Sbjct  419672  TATAAC-TA-AACCAAACTTTTTATTTAC-AGTCAAACTTGATTTATTATTACAATAGTC  419728

Query  175     AAAACTTTCAACAACGGATCTCTTGGTTCTCGCATC  210
               ||||||||||||||||||||||||||||||||||||
Sbjct  419729  AAAACTTTCAACAACGGATCTCTTGGTTCTCGCATC  419764


>QLNQ01000013.1 Candida viswanathii strain ATCC 20962 contig19, whole genome 
shotgun sequence
Length=55378

 Score = 206 bits (111),  Expect = 3e-49
 Identities = 181/213 (85%), Gaps = 12/213 (6%)
 Strand=Plus/Plus

Query  1      CAAGGTTTCCGTAGGTGAACCTGCGGAAGGATCATTACTGATTTGCTTAATTGCACCACA  60
              ||||||||||||||||||||||||||||||||||||||||||||||||||||||||||||
Sbjct  10518  CAAGGTTTCCGTAGGTGAACCTGCGGAAGGATCATTACTGATTTGCTTAATTGCACCACA  10577

Query  61     TGTGTTTTTCTTTGAAACAAACTTGCTTTGGCGGTGGG-C-CCAGCCTGCCGCCAGAGGT  118
              ||||||||||  ||  || | | ||||||||||| ||| | |    | ||||||||||||
Sbjct  10578  TGTGTTTTTCACTG-GAC-AGC-TGCTTTGGCGGGGGGACTCGTTTCCGCCGCCAGAGGT  10634

Query  119    CTAAACTTACAACC-AATTTTTTATCAACTTGTCACACCAGATTATTACTAATAGTCAAA  177
              |  ||| || |||| || |||||||  ||  |||| |||| |   ||  |||||||||||
Sbjct  10635  CACAAC-TA-AACCAAACTTTTTAT-TACCAGTCA-ACCATA-CGTT-TTAATAGTCAAA  10688

Query  178    ACTTTCAACAACGGATCTCTTGGTTCTCGCATC  210
              |||||||||||||||||||||||||||||||||
Sbjct  10689  ACTTTCAACAACGGATCTCTTGGTTCTCGCATC  10721


 Score = 206 bits (111),  Expect = 3e-49
 Identities = 181/213 (85%), Gaps = 12/213 (6%)
 Strand=Plus/Plus

Query  1      CAAGGTTTCCGTAGGTGAACCTGCGGAAGGATCATTACTGATTTGCTTAATTGCACCACA  60
              ||||||||||||||||||||||||||||||||||||||||||||||||||||||||||||
Sbjct  20985  CAAGGTTTCCGTAGGTGAACCTGCGGAAGGATCATTACTGATTTGCTTAATTGCACCACA  21044

Query  61     TGTGTTTTTCTTTGAAACAAACTTGCTTTGGCGGTGGG-C-CCAGCCTGCCGCCAGAGGT  118
              ||||||||||  ||  || | | ||||||||||| ||| | |    | ||||||||||||
Sbjct  21045  TGTGTTTTTCACTG-GAC-AGC-TGCTTTGGCGGGGGGACTCGTTTCCGCCGCCAGAGGT  21101

Query  119    CTAAACTTACAACC-AATTTTTTATCAACTTGTCACACCAGATTATTACTAATAGTCAAA  177
              |  ||| || |||| || |||||||  ||  |||| |||| |   ||  |||||||||||
Sbjct  21102  CACAAC-TA-AACCAAACTTTTTAT-TACCAGTCA-ACCATA-CGTT-TTAATAGTCAAA  21155

Query  178    ACTTTCAACAACGGATCTCTTGGTTCTCGCATC  210
              |||||||||||||||||||||||||||||||||
Sbjct  21156  ACTTTCAACAACGGATCTCTTGGTTCTCGCATC  21188


 Score = 206 bits (111),  Expect = 3e-49
 Identities = 181/213 (85%), Gaps = 12/213 (6%)
 Strand=Plus/Plus

Query  1      CAAGGTTTCCGTAGGTGAACCTGCGGAAGGATCATTACTGATTTGCTTAATTGCACCACA  60
              ||||||||||||||||||||||||||||||||||||||||||||||||||||||||||||
Sbjct  31414  CAAGGTTTCCGTAGGTGAACCTGCGGAAGGATCATTACTGATTTGCTTAATTGCACCACA  31473

Query  61     TGTGTTTTTCTTTGAAACAAACTTGCTTTGGCGGTGGG-C-CCAGCCTGCCGCCAGAGGT  118
              ||||||||||  ||  || | | ||||||||||| ||| | |    | ||||||||||||
Sbjct  31474  TGTGTTTTTCACTG-GAC-AGC-TGCTTTGGCGGGGGGACTCGTTTCCGCCGCCAGAGGT  31530

Query  119    CTAAACTTACAACC-AATTTTTTATCAACTTGTCACACCAGATTATTACTAATAGTCAAA  177
              |  ||| || |||| || |||||||  ||  |||| |||| |   ||  |||||||||||
Sbjct  31531  CACAAC-TA-AACCAAACTTTTTAT-TACCAGTCA-ACCATA-CGTT-TTAATAGTCAAA  31584

Query  178    ACTTTCAACAACGGATCTCTTGGTTCTCGCATC  210
              |||||||||||||||||||||||||||||||||
Sbjct  31585  ACTTTCAACAACGGATCTCTTGGTTCTCGCATC  31617


 Score = 206 bits (111),  Expect = 3e-49
 Identities = 181/213 (85%), Gaps = 12/213 (6%)
 Strand=Plus/Plus

Query  1      CAAGGTTTCCGTAGGTGAACCTGCGGAAGGATCATTACTGATTTGCTTAATTGCACCACA  60
              ||||||||||||||||||||||||||||||||||||||||||||||||||||||||||||
Sbjct  41900  CAAGGTTTCCGTAGGTGAACCTGCGGAAGGATCATTACTGATTTGCTTAATTGCACCACA  41959

Query  61     TGTGTTTTTCTTTGAAACAAACTTGCTTTGGCGGTGGG-C-CCAGCCTGCCGCCAGAGGT  118
              ||||||||||  ||  || | | ||||||||||| ||| | |    | ||||||||||||
Sbjct  41960  TGTGTTTTTCACTG-GAC-AGC-TGCTTTGGCGGGGGGACTCGTTTCCGCCGCCAGAGGT  42016

Query  119    CTAAACTTACAACC-AATTTTTTATCAACTTGTCACACCAGATTATTACTAATAGTCAAA  177
              |  ||| || |||| || |||||||  ||  |||| |||| |   ||  |||||||||||
Sbjct  42017  CACAAC-TA-AACCAAACTTTTTAT-TACCAGTCA-ACCATA-CGTT-TTAATAGTCAAA  42070

Query  178    ACTTTCAACAACGGATCTCTTGGTTCTCGCATC  210
              |||||||||||||||||||||||||||||||||
Sbjct  42071  ACTTTCAACAACGGATCTCTTGGTTCTCGCATC  42103


 Score = 206 bits (111),  Expect = 3e-49
 Identities = 181/213 (85%), Gaps = 12/213 (6%)
 Strand=Plus/Plus

Query  1      CAAGGTTTCCGTAGGTGAACCTGCGGAAGGATCATTACTGATTTGCTTAATTGCACCACA  60
              ||||||||||||||||||||||||||||||||||||||||||||||||||||||||||||
Sbjct  52366  CAAGGTTTCCGTAGGTGAACCTGCGGAAGGATCATTACTGATTTGCTTAATTGCACCACA  52425

Query  61     TGTGTTTTTCTTTGAAACAAACTTGCTTTGGCGGTGGG-C-CCAGCCTGCCGCCAGAGGT  118
              ||||||||||  ||  || | | ||||||||||| ||| | |    | ||||||||||||
Sbjct  52426  TGTGTTTTTCACTG-GAC-AGC-TGCTTTGGCGGGGGGACTCGTTTCCGCCGCCAGAGGT  52482

Query  119    CTAAACTTACAACC-AATTTTTTATCAACTTGTCACACCAGATTATTACTAATAGTCAAA  177
              |  ||| || |||| || |||||||  ||  |||| |||| |   ||  |||||||||||
Sbjct  52483  CACAAC-TA-AACCAAACTTTTTAT-TACCAGTCA-ACCATA-CGTT-TTAATAGTCAAA  52536

Query  178    ACTTTCAACAACGGATCTCTTGGTTCTCGCATC  210
              |||||||||||||||||||||||||||||||||
Sbjct  52537  ACTTTCAACAACGGATCTCTTGGTTCTCGCATC  52569


 Score = 195 bits (105),  Expect = 6e-46
 Identities = 180/214 (84%), Gaps = 14/214 (7%)
 Strand=Plus/Plus

Query  1    CAAGGTTTCCGTAGGTGAACCTGCGGAAGGATCATTACTGATTTGCTTAATTGCACCACA  60
            ||||||||||||||||||||||||||||||||||||||||||||||||||||||||||||
Sbjct  51   CAAGGTTTCCGTAGGTGAACCTGCGGAAGGATCATTACTGATTTGCTTAATTGCACCACA  110

Query  61   TGTGTTTTTCTTTGAAACAAACTTGCTTTGGCGGTGGGCCCAG--CCTGCCGCCAGAGGT  118
            ||||||||||  || | ||  | ||||||||||| ||| |  |   | ||||||||||||
Sbjct  111  TGTGTTTTTCACTGGA-CAG-C-TGCTTTGGCGGGGGGACTCGTTTCCGCCGCCAGAGGT  167

Query  119  CTAAACTTACAACCAAT-TTTTTATCAACTTGTCACACCAGATTATTACTAATAGTCAAA  177
            |  |||| | ||||||  ||||||| | |  ||||| | | |   ||  |||||||||||
Sbjct  168  CACAACT-A-AACCAAACTTTTTATTACCA-GTCAC-C-ATACGTTT--TAATAGTCAAA  220

Query  178  ACTTTCAACAAC-GGATCTCTTGGTTCTCGCATC  210
            |||||||||||| |||||||||||||||||||||
Sbjct  221  ACTTTCAACAACGGGATCTCTTGGTTCTCGCATC  254


>CAJVQF010000008.1 Candida sanyaensis strain UCD423 genome assembly, contig: scaffold8, 
whole genome shotgun sequence
Length=521259

 Score = 200 bits (108),  Expect = 1e-47
 Identities = 186/221 (84%), Gaps = 15/221 (7%)
 Strand=Plus/Minus

Query  1      CAAGGTTTCCGTAGGTGAACCTGCGGAAGGATCATTACTGATTTGCTTAATTGCACCACA  60
              ||||||||||||||||||||||||||||||||||||||||||||||||||||||||||||
Sbjct  54186  CAAGGTTTCCGTAGGTGAACCTGCGGAAGGATCATTACTGATTTGCTTAATTGCACCACA  54127

Query  61     TGTGTTTTTCTTTGAAACAAACTT-GCTTTGGCGGT-GG-GCCCAGC-CTGCCGCCAGAG  116
              |||||||||  ||||   |||||| ||||||||||  || |   |   || |||||||||
Sbjct  54126  TGTGTTTTTTATTGATTAAAACTTTGCTTTGGCGGCAGGAGTAAAATTCTACCGCCAGAG  54067

Query  117    GTCTA-AACTTACAACCAAT-TTTTTATCAACTTGTCACACCAGATT-ATTACT----AA  169
              || || |||| | ||||||  |||||||  ||  |||| ||  |||| |||| |    ||
Sbjct  54066  GT-TATAACT-A-AACCAAACTTTTTATTTACA-GTCAAACTTGATTTATTATTATAAAA  54011

Query  170    TAGTCAAAACTTTCAACAACGGATCTCTTGGTTCTCGCATC  210
              |||||||||||||||||||||||||||||||||||||||||
Sbjct  54010  TAGTCAAAACTTTCAACAACGGATCTCTTGGTTCTCGCATC  53970


 Score = 196 bits (106),  Expect = 2e-46
 Identities = 187/223 (84%), Gaps = 17/223 (8%)
 Strand=Plus/Minus

Query  1      CAAGGTTTCCGTAGGTGAACCTGCGGAAGGATCATTACTGATTTGCTTAATTGCACCACA  60
              ||||||||||||||||||||||||||||||||||||||||||||||||||||||||||||
Sbjct  43948  CAAGGTTTCCGTAGGTGAACCTGCGGAAGGATCATTACTGATTTGCTTAATTGCACCACA  43889

Query  61     TGTGTTTTTCTT-T-GAAACAAACTT-GCTTTGGCGGT-GG-GCCCAGC-CTGCCGCCAG  114
              ||||||||| || | ||   |||||| ||||||||||  || |   |   || |||||||
Sbjct  43888  TGTGTTTTTTTTATTGATTAAAACTTTGCTTTGGCGGCAGGAGTAAAATTCTACCGCCAG  43829

Query  115    AGGTCTA-AACTTACAACCAAT-TTTTTATCAACTTGTCACACCAGATT-ATTACT----  167
              |||| || |||| | ||||||  |||||||  ||  |||| ||  |||| |||| |    
Sbjct  43828  AGGT-TATAACT-A-AACCAAACTTTTTATTTACA-GTCAAACTTGATTTATTATTATAA  43773

Query  168    AATAGTCAAAACTTTCAACAACGGATCTCTTGGTTCTCGCATC  210
              |||||||||||||||||||||||||||||||||||||||||||
Sbjct  43772  AATAGTCAAAACTTTCAACAACGGATCTCTTGGTTCTCGCATC  43730


 Score = 196 bits (106),  Expect = 2e-46
 Identities = 187/223 (84%), Gaps = 17/223 (8%)
 Strand=Plus/Minus

Query  1      CAAGGTTTCCGTAGGTGAACCTGCGGAAGGATCATTACTGATTTGCTTAATTGCACCACA  60
              ||||||||||||||||||||||||||||||||||||||||||||||||||||||||||||
Sbjct  64447  CAAGGTTTCCGTAGGTGAACCTGCGGAAGGATCATTACTGATTTGCTTAATTGCACCACA  64388

Query  61     TGTGTTTTTCTT-T-GAAACAAACTT-GCTTTGGCGGT-GG-GCCCAGC-CTGCCGCCAG  114
              ||||||||| || | ||   |||||| ||||||||||  || |   |   || |||||||
Sbjct  64387  TGTGTTTTTTTTATTGATTAAAACTTTGCTTTGGCGGCAGGAGTAAAATTCTACCGCCAG  64328

Query  115    AGGTCTA-AACTTACAACCAAT-TTTTTATCAACTTGTCACACCAGATT-ATTACT----  167
              |||| || |||| | ||||||  |||||||  ||  |||| ||  |||| |||| |    
Sbjct  64327  AGGT-TATAACT-A-AACCAAACTTTTTATTTACA-GTCAAACTTGATTTATTATTATAA  64272

Query  168    AATAGTCAAAACTTTCAACAACGGATCTCTTGGTTCTCGCATC  210
              |||||||||||||||||||||||||||||||||||||||||||
Sbjct  64271  AATAGTCAAAACTTTCAACAACGGATCTCTTGGTTCTCGCATC  64229


 Score = 196 bits (106),  Expect = 2e-46
 Identities = 187/223 (84%), Gaps = 17/223 (8%)
 Strand=Plus/Minus

Query  1      CAAGGTTTCCGTAGGTGAACCTGCGGAAGGATCATTACTGATTTGCTTAATTGCACCACA  60
              ||||||||||||||||||||||||||||||||||||||||||||||||||||||||||||
Sbjct  74699  CAAGGTTTCCGTAGGTGAACCTGCGGAAGGATCATTACTGATTTGCTTAATTGCACCACA  74640

Query  61     TGTGTTTTTCTT-T-GAAACAAACTT-GCTTTGGCGGT-GG-GCCCAGC-CTGCCGCCAG  114
              ||||||||| || | ||   |||||| ||||||||||  || |   |   || |||||||
Sbjct  74639  TGTGTTTTTTTTATTGATTAAAACTTTGCTTTGGCGGCAGGAGTAAAATTCTACCGCCAG  74580

Query  115    AGGTCTA-AACTTACAACCAAT-TTTTTATCAACTTGTCACACCAGATT-ATTACT----  167
              |||| || |||| | ||||||  |||||||  ||  |||| ||  |||| |||| |    
Sbjct  74579  AGGT-TATAACT-A-AACCAAACTTTTTATTTACA-GTCAAACTTGATTTATTATTATAA  74524

Query  168    AATAGTCAAAACTTTCAACAACGGATCTCTTGGTTCTCGCATC  210
              |||||||||||||||||||||||||||||||||||||||||||
Sbjct  74523  AATAGTCAAAACTTTCAACAACGGATCTCTTGGTTCTCGCATC  74481


 Score = 196 bits (106),  Expect = 2e-46
 Identities = 187/223 (84%), Gaps = 17/223 (8%)
 Strand=Plus/Minus

Query  1      CAAGGTTTCCGTAGGTGAACCTGCGGAAGGATCATTACTGATTTGCTTAATTGCACCACA  60
              ||||||||||||||||||||||||||||||||||||||||||||||||||||||||||||
Sbjct  84992  CAAGGTTTCCGTAGGTGAACCTGCGGAAGGATCATTACTGATTTGCTTAATTGCACCACA  84933

Query  61     TGTGTTTTTCT-TTGAAACAAACTT-GCTTTGGCGGT-GG-GCCCAGC-CTGCCGCCAGA  115
              ||||||||| | ||||   |||||| ||||||||||  || |   |   || ||||||||
Sbjct  84932  TGTGTTTTTTTATTGATTAAAACTTTGCTTTGGCGGCAGGAGTAAAATTCTACCGCCAGA  84873

Query  116    GGTCTA-AACTTACAACCAAT-TTTTTATCA-ACTTGTCACACCAGATT-ATTACT----  167
              ||| || |||| | ||||||  |||||||   ||  |||| ||  |||| |||| |    
Sbjct  84872  GGT-TATAACT-A-AACCAAACTTTTTATTTTACA-GTCAAACTTGATTTATTATTATAA  84817

Query  168    AATAGTCAAAACTTTCAACAACGGATCTCTTGGTTCTCGCATC  210
              |||||||||||||||||||||||||||||||||||||||||||
Sbjct  84816  AATAGTCAAAACTTTCAACAACGGATCTCTTGGTTCTCGCATC  84774


>QLNQ01000018.1 Candida viswanathii strain ATCC 20962 contig14, whole genome 
shotgun sequence
Length=388342

 Score = 200 bits (108),  Expect = 1e-47
 Identities = 181/214 (85%), Gaps = 13/214 (6%)
 Strand=Plus/Plus

Query  1       CAAGGTTTCCGTAGGTGAACCTGCGGAAGGATCATTACTGATTTGCTTAATTGCACCACA  60
               ||||||||||||||||||||||||||||||||||||||||||||||||||||||||||||
Sbjct  384347  CAAGGTTTCCGTAGGTGAACCTGCGGAAGGATCATTACTGATTTGCTTAATTGCACCACA  384406

Query  61      TGTGTTTTTCTTTGAAACAAACTTGCTTTGGCGGTGGGC-CCAG--CCTGCCGCCAGAGG  117
               |||||||||   || | ||  | |||||||||||||||  |  |   | |||||||||||
Sbjct  384407  TGTGTTTTTTACTGGA-CAG-C-TGCTTTGGCGGTGGGGACTCGTTTCCGCCGCCAGAGG  384463

Query  118     TCTAAACTTACAACCAAT-TTTTTATCAACTTGTCACACCAGATTATTACTAATAGTCAA  176
               ||  |||| | ||||||  ||||||| | |  |||| |||| |   ||  ||||||||||
Sbjct  384464  TCACAACT-A-AACCAAACTTTTTATTACCA-GTCA-ACCATACGTTT--TAATAGTCAA  384517

Query  177     AACTTTCAACAACGGATCTCTTGGTTCTCGCATC  210
               ||||||||||||||||||||||||||||||||||
Sbjct  384518  AACTTTCAACAACGGATCTCTTGGTTCTCGCATC  384551


>CAJVQF010000101.1 Candida sanyaensis strain UCD423 genome assembly, contig: scaffold101, 
whole genome shotgun sequence
Length=67953

 Score = 196 bits (106),  Expect = 2e-46
 Identities = 187/223 (84%), Gaps = 17/223 (8%)
 Strand=Plus/Plus

Query  1      CAAGGTTTCCGTAGGTGAACCTGCGGAAGGATCATTACTGATTTGCTTAATTGCACCACA  60
              ||||||||||||||||||||||||||||||||||||||||||||||||||||||||||||
Sbjct  11539  CAAGGTTTCCGTAGGTGAACCTGCGGAAGGATCATTACTGATTTGCTTAATTGCACCACA  11598

Query  61     TGTGTTTTTCTTTGAAACAAACTT-GCTTTGGCGGT-GG-GCCCAGC-CTGCCGCCAGAG  116
              ||||||||| |||||   |||||| ||||||||||  || |   |   || |||||||||
Sbjct  11599  TGTGTTTTTTTTTGATTAAAACTTTGCTTTGGCGGCAGGAGTAAAATTCTACCGCCAGAG  11658

Query  117    GTCTA-AACTTACAACCAAT-TTTTTATCA-ACTTGTCACACCAGATT-ATTACT-----  167
              || || |||| | ||||||  |||||||   ||  |||| ||  |||| |||| |     
Sbjct  11659  GT-TATAACT-A-AACCAAACTTTTTATTTTACA-GTCAAACTTGATTTATTATTTATAA  11714

Query  168    AATAGTCAAAACTTTCAACAACGGATCTCTTGGTTCTCGCATC  210
              |||||||||||||||||||||||||||||||||||||||||||
Sbjct  11715  AATAGTCAAAACTTTCAACAACGGATCTCTTGGTTCTCGCATC  11757


 Score = 178 bits (96),  Expect = 6e-41
 Identities = 187/227 (82%), Gaps = 21/227 (9%)
 Strand=Plus/Plus

Query  1      CAAGGTTTCCGTAGGTGAACCTGCGGAAGGATCATTACTGATTTGCTTAATTGCACCACA  60
              ||||||||||||||||||||||||||||||||||||||||||||||||||||||||||||
Sbjct  21059  CAAGGTTTCCGTAGGTGAACCTGCGGAAGGATCATTACTGATTTGCTTAATTGCACCACA  21118

Query  61     TGTGTTTTTCTTTGAA--AC-AAA-CTT-GCTTTGGCGGT-GG-GCCCAGC-CTGCCGCC  112
              ||||||||| ||| |   |  ||| ||| ||||||||||  || |   |   || |||||
Sbjct  21119  TGTGTTTTTTTTTTATTGATTAAAACTTTGCTTTGGCGGCAGGAGTAAAATTCTACCGCC  21178

Query  113    AGAGGTCTA-AACTTACAACCAAT-TTTTTATCA-ACTTGTCACACCAGATT-ATTACT-  167
              |||||| || |||| | ||||||  |||||||   ||  |||| ||  |||| |||| | 
Sbjct  21179  AGAGGT-TATAACT-A-AACCAAACTTTTTATTTTACA-GTCAAACTTGATTTATTATTT  21234

Query  168    ----AATAGTCAAAACTTTCAACAACGGATCTCTTGGTTCTCGCATC  210
                  |||||||||||||||||||||||||||||||||||||||||||
Sbjct  21235  ATAAAATAGTCAAAACTTTCAACAACGGATCTCTTGGTTCTCGCATC  21281


 Score = 178 bits (96),  Expect = 6e-41
 Identities = 187/227 (82%), Gaps = 21/227 (9%)
 Strand=Plus/Plus

Query  1      CAAGGTTTCCGTAGGTGAACCTGCGGAAGGATCATTACTGATTTGCTTAATTGCACCACA  60
              ||||||||||||||||||||||||||||||||||||||||||||||||||||||||||||
Sbjct  31366  CAAGGTTTCCGTAGGTGAACCTGCGGAAGGATCATTACTGATTTGCTTAATTGCACCACA  31425

Query  61     TGTGTTTTTCTTTGAA--AC-AAA-CTT-GCTTTGGCGGT-GG-GCCCAGC-CTGCCGCC  112
              ||||||||| ||| |   |  ||| ||| ||||||||||  || |   |   || |||||
Sbjct  31426  TGTGTTTTTTTTTTATTGATTAAAACTTTGCTTTGGCGGCAGGAGTAAAATTCTACCGCC  31485

Query  113    AGAGGTCTA-AACTTACAACCAAT-TTTTTATCA-ACTTGTCACACCAGATT-ATTACT-  167
              |||||| || |||| | ||||||  |||||||   ||  |||| ||  |||| |||| | 
Sbjct  31486  AGAGGT-TATAACT-A-AACCAAACTTTTTATTTTACA-GTCAAACTTGATTTATTATTT  31541

Query  168    ----AATAGTCAAAACTTTCAACAACGGATCTCTTGGTTCTCGCATC  210
                  |||||||||||||||||||||||||||||||||||||||||||
Sbjct  31542  ATAAAATAGTCAAAACTTTCAACAACGGATCTCTTGGTTCTCGCATC  31588


 Score = 178 bits (96),  Expect = 6e-41
 Identities = 187/227 (82%), Gaps = 21/227 (9%)
 Strand=Plus/Plus

Query  1      CAAGGTTTCCGTAGGTGAACCTGCGGAAGGATCATTACTGATTTGCTTAATTGCACCACA  60
              ||||||||||||||||||||||||||||||||||||||||||||||||||||||||||||
Sbjct  41673  CAAGGTTTCCGTAGGTGAACCTGCGGAAGGATCATTACTGATTTGCTTAATTGCACCACA  41732

Query  61     TGTGTTTTTCTTTGAA--AC-AAA-CTT-GCTTTGGCGGT-GG-GCCCAGC-CTGCCGCC  112
              ||||||||| ||| |   |  ||| ||| ||||||||||  || |   |   || |||||
Sbjct  41733  TGTGTTTTTTTTTTATTGATTAAAACTTTGCTTTGGCGGCAGGAGTAAAATTCTACCGCC  41792

Query  113    AGAGGTCTA-AACTTACAACCAAT-TTTTTATCA-ACTTGTCACACCAGATT-ATTACT-  167
              |||||| || |||| | ||||||  |||||||   ||  |||| ||  |||| |||| | 
Sbjct  41793  AGAGGT-TATAACT-A-AACCAAACTTTTTATTTTACA-GTCAAACTTGATTTATTATTT  41848

Query  168    ----AATAGTCAAAACTTTCAACAACGGATCTCTTGGTTCTCGCATC  210
                  |||||||||||||||||||||||||||||||||||||||||||
Sbjct  41849  ATAAAATAGTCAAAACTTTCAACAACGGATCTCTTGGTTCTCGCATC  41895


 Score = 178 bits (96),  Expect = 6e-41
 Identities = 187/227 (82%), Gaps = 21/227 (9%)
 Strand=Plus/Plus

Query  1      CAAGGTTTCCGTAGGTGAACCTGCGGAAGGATCATTACTGATTTGCTTAATTGCACCACA  60
              ||||||||||||||||||||||||||||||||||||||||||||||||||||||||||||
Sbjct  51984  CAAGGTTTCCGTAGGTGAACCTGCGGAAGGATCATTACTGATTTGCTTAATTGCACCACA  52043

Query  61     TGTGTTTTTCTTTGAA--AC-AAA-CTT-GCTTTGGCGGT-GG-GCCCAGC-CTGCCGCC  112
              ||||||||| ||| |   |  ||| ||| ||||||||||  || |   |   || |||||
Sbjct  52044  TGTGTTTTTTTTTTATTGATTAAAACTTTGCTTTGGCGGCAGGAGTAAAATTCTACCGCC  52103

Query  113    AGAGGTCTA-AACTTACAACCAAT-TTTTTATCA-ACTTGTCACACCAGATT-ATTACT-  167
              |||||| || |||| | ||||||  |||||||   ||  |||| ||  |||| |||| | 
Sbjct  52104  AGAGGT-TATAACT-A-AACCAAACTTTTTATTTTACA-GTCAAACTTGATTTATTATTT  52159

Query  168    ----AATAGTCAAAACTTTCAACAACGGATCTCTTGGTTCTCGCATC  210
                  |||||||||||||||||||||||||||||||||||||||||||
Sbjct  52160  ATAAAATAGTCAAAACTTTCAACAACGGATCTCTTGGTTCTCGCATC  52206


 Score = 178 bits (96),  Expect = 6e-41
 Identities = 187/227 (82%), Gaps = 21/227 (9%)
 Strand=Plus/Plus

Query  1      CAAGGTTTCCGTAGGTGAACCTGCGGAAGGATCATTACTGATTTGCTTAATTGCACCACA  60
              ||||||||||||||||||||||||||||||||||||||||||||||||||||||||||||
Sbjct  62281  CAAGGTTTCCGTAGGTGAACCTGCGGAAGGATCATTACTGATTTGCTTAATTGCACCACA  62340

Query  61     TGTGTTTTTCTTTGAA--AC-AAA-CTT-GCTTTGGCGGT-GG-GCCCAGC-CTGCCGCC  112
              ||||||||| ||| |   |  ||| ||| ||||||||||  || |   |   || |||||
Sbjct  62341  TGTGTTTTTTTTTTATTGATTAAAACTTTGCTTTGGCGGCAGGAGTAAAATTCTACCGCC  62400

Query  113    AGAGGTCTA-AACTTACAACCAAT-TTTTTATCA-ACTTGTCACACCAGATT-ATTACT-  167
              |||||| || |||| | ||||||  |||||||   ||  |||| ||  |||| |||| | 
Sbjct  62401  AGAGGT-TATAACT-A-AACCAAACTTTTTATTTTACA-GTCAAACTTGATTTATTATTT  62456

Query  168    ----AATAGTCAAAACTTTCAACAACGGATCTCTTGGTTCTCGCATC  210
                  |||||||||||||||||||||||||||||||||||||||||||
Sbjct  62457  ATAAAATAGTCAAAACTTTCAACAACGGATCTCTTGGTTCTCGCATC  62503


>CAJVQF010000056.1 Candida sanyaensis strain UCD423 genome assembly, contig: scaffold56, 
whole genome shotgun sequence
Length=117626

 Score = 193 bits (104),  Expect = 2e-45
 Identities = 187/224 (83%), Gaps = 18/224 (8%)
 Strand=Plus/Minus

Query  1      CAAGGTTTCCGTAGGTGAACCTGCGGAAGGATCATTACTGATTTGCTTAATTGCACCACA  60
              ||||||||||||||||||||||||||||||||||||||||||||||||||||||||||||
Sbjct  36983  CAAGGTTTCCGTAGGTGAACCTGCGGAAGGATCATTACTGATTTGCTTAATTGCACCACA  36924

Query  61     TGTGTTTTTCT-TTGAAACAAACTT-GCTTTGGCGGT-GG-GCCCAGC-CTGCCGCCAGA  115
              ||||||||| | ||||   |||||| ||||||||||  || |   |   || ||||||||
Sbjct  36923  TGTGTTTTTTTATTGATTAAAACTTTGCTTTGGCGGCAGGAGTAAAATTCTACCGCCAGA  36864

Query  116    GGTCTA-AACTTACAACCAAT-TTTTTATCA-ACTTGTCACACCAGATT-ATTACT----  167
              ||| || |||| | ||||||  |||||||   ||  |||| ||  |||| |||| |    
Sbjct  36863  GGT-TATAACT-A-AACCAAACTTTTTATTTTACA-GTCAAACTTGATTTATTATTTATA  36808

Query  168    -AATAGTCAAAACTTTCAACAACGGATCTCTTGGTTCTCGCATC  210
               |||||||||||||||||||||||||||||||||||||||||||
Sbjct  36807  AAATAGTCAAAACTTTCAACAACGGATCTCTTGGTTCTCGCATC  36764


 Score = 193 bits (104),  Expect = 2e-45
 Identities = 187/224 (83%), Gaps = 18/224 (8%)
 Strand=Plus/Minus

Query  1      CAAGGTTTCCGTAGGTGAACCTGCGGAAGGATCATTACTGATTTGCTTAATTGCACCACA  60
              ||||||||||||||||||||||||||||||||||||||||||||||||||||||||||||
Sbjct  47282  CAAGGTTTCCGTAGGTGAACCTGCGGAAGGATCATTACTGATTTGCTTAATTGCACCACA  47223

Query  61     TGTGTTTTTCTT-T-GAAACAAACTT-GCTTTGGCGGT-GG-GCCCAGC-CTGCCGCCAG  114
              ||||||||| || | ||   |||||| ||||||||||  || |   |   || |||||||
Sbjct  47222  TGTGTTTTTTTTATTGATTAAAACTTTGCTTTGGCGGCAGGAGTAAAATTCTACCGCCAG  47163

Query  115    AGGTCTA-AACTTACAACCAAT-TTTTTATCAACTTGTCACACCAGATT-ATTACT----  167
              |||| || |||| | ||||||  |||||||  ||  |||| ||  |||| |||| |    
Sbjct  47162  AGGT-TATAACT-A-AACCAAACTTTTTATTTACA-GTCAAACTTGATTTATTATTTATA  47107

Query  168    -AATAGTCAAAACTTTCAACAACGGATCTCTTGGTTCTCGCATC  210
               |||||||||||||||||||||||||||||||||||||||||||
Sbjct  47106  AAATAGTCAAAACTTTCAACAACGGATCTCTTGGTTCTCGCATC  47063


 Score = 193 bits (104),  Expect = 2e-45
 Identities = 187/224 (83%), Gaps = 18/224 (8%)
 Strand=Plus/Minus

Query  1      CAAGGTTTCCGTAGGTGAACCTGCGGAAGGATCATTACTGATTTGCTTAATTGCACCACA  60
              ||||||||||||||||||||||||||||||||||||||||||||||||||||||||||||
Sbjct  57606  CAAGGTTTCCGTAGGTGAACCTGCGGAAGGATCATTACTGATTTGCTTAATTGCACCACA  57547

Query  61     TGTGTTTTTCT-TTGAAACAAACTT-GCTTTGGCGGT-GG-GCCCAGC-CTGCCGCCAGA  115
              ||||||||| | ||||   |||||| ||||||||||  || |   |   || ||||||||
Sbjct  57546  TGTGTTTTTTTATTGATTAAAACTTTGCTTTGGCGGCAGGAGTAAAATTCTACCGCCAGA  57487

Query  116    GGTCTA-AACTTACAACCAAT-TTTTTATCA-ACTTGTCACACCAGATT-ATTACT----  167
              ||| || |||| | ||||||  |||||||   ||  |||| ||  |||| |||| |    
Sbjct  57486  GGT-TATAACT-A-AACCAAACTTTTTATTTTACA-GTCAAACTTGATTTATTATTTATA  57431

Query  168    -AATAGTCAAAACTTTCAACAACGGATCTCTTGGTTCTCGCATC  210
               |||||||||||||||||||||||||||||||||||||||||||
Sbjct  57430  AAATAGTCAAAACTTTCAACAACGGATCTCTTGGTTCTCGCATC  57387


 Score = 193 bits (104),  Expect = 2e-45
 Identities = 187/224 (83%), Gaps = 18/224 (8%)
 Strand=Plus/Minus

Query  1       CAAGGTTTCCGTAGGTGAACCTGCGGAAGGATCATTACTGATTTGCTTAATTGCACCACA  60
               ||||||||||||||||||||||||||||||||||||||||||||||||||||||||||||
Sbjct  109206  CAAGGTTTCCGTAGGTGAACCTGCGGAAGGATCATTACTGATTTGCTTAATTGCACCACA  109147

Query  61      TGTGTTTTTCT-TTGAAACAAACTT-GCTTTGGCGGT-GG-GCCCAGC-CTGCCGCCAGA  115
               ||||||||| | ||||   |||||| ||||||||||  || |   |   || ||||||||
Sbjct  109146  TGTGTTTTTTTATTGATTAAAACTTTGCTTTGGCGGCAGGAGTAAAATTCTACCGCCAGA  109087

Query  116     GGTCTA-AACTTACAACCAAT-TTTTTATCA-ACTTGTCACACCAGATT-ATTACT----  167
               ||| || |||| | ||||||  |||||||   ||  |||| ||  |||| |||| |    
Sbjct  109086  GGT-TATAACT-A-AACCAAACTTTTTATTTTACA-GTCAAACTTGATTTATTATTTATA  109031

Query  168     -AATAGTCAAAACTTTCAACAACGGATCTCTTGGTTCTCGCATC  210
                |||||||||||||||||||||||||||||||||||||||||||
Sbjct  109030  AAATAGTCAAAACTTTCAACAACGGATCTCTTGGTTCTCGCATC  108987


 Score = 191 bits (103),  Expect = 8e-45
 Identities = 186/223 (83%), Gaps = 17/223 (8%)
 Strand=Plus/Minus

Query  1      CAAGGTTTCCGTAGGTGAACCTGCGGAAGGATCATTACTGATTTGCTTAATTGCACCACA  60
              ||||||||||||||||||||||||||||||||||||||||||||||||||||||||||||
Sbjct  67923  CAAGGTTTCCGTAGGTGAACCTGCGGAAGGATCATTACTGATTTGCTTAATTGCACCACA  67864

Query  61     TGTGTTTTTCTTTGAAACAAACTT-GCTTTGGCGGT-GG-GCCCAGC-CTGCCGCCAGAG  116
              |||||||||  ||||   |||||| ||||||||||  || |   |   || |||||||||
Sbjct  67863  TGTGTTTTTTATTGATTAAAACTTTGCTTTGGCGGCAGGAGTAAAATTCTACCGCCAGAG  67804

Query  117    GTCTA-AACTTACAACCAAT-TTTTTATCA-ACTTGTCACACCAGATT-ATTACT-----  167
              || || |||| | ||||||  |||||||   ||  |||| ||  |||| |||| |     
Sbjct  67803  GT-TATAACT-A-AACCAAACTTTTTATTTTACA-GTCAAACTTGATTTATTATTTATAA  67748

Query  168    AATAGTCAAAACTTTCAACAACGGATCTCTTGGTTCTCGCATC  210
              |||||||||||||||||||||||||||||||||||||||||||
Sbjct  67747  AATAGTCAAAACTTTCAACAACGGATCTCTTGGTTCTCGCATC  67705


 Score = 191 bits (103),  Expect = 8e-45
 Identities = 186/223 (83%), Gaps = 17/223 (8%)
 Strand=Plus/Minus

Query  1      CAAGGTTTCCGTAGGTGAACCTGCGGAAGGATCATTACTGATTTGCTTAATTGCACCACA  60
              ||||||||||||||||||||||||||||||||||||||||||||||||||||||||||||
Sbjct  78234  CAAGGTTTCCGTAGGTGAACCTGCGGAAGGATCATTACTGATTTGCTTAATTGCACCACA  78175

Query  61     TGTGTTTTTCTTTGAAACAAACTT-GCTTTGGCGGT-GG-GCCCAGC-CTGCCGCCAGAG  116
              |||||||||  ||||   |||||| ||||||||||  || |   |   || |||||||||
Sbjct  78174  TGTGTTTTTTATTGATTAAAACTTTGCTTTGGCGGCAGGAGTAAAATTCTACCGCCAGAG  78115

Query  117    GTCTA-AACTTACAACCAAT-TTTTTATCA-ACTTGTCACACCAGATT-ATTACT-----  167
              || || |||| | ||||||  |||||||   ||  |||| ||  |||| |||| |     
Sbjct  78114  GT-TATAACT-A-AACCAAACTTTTTATTTTACA-GTCAAACTTGATTTATTATTTATAA  78059

Query  168    AATAGTCAAAACTTTCAACAACGGATCTCTTGGTTCTCGCATC  210
              |||||||||||||||||||||||||||||||||||||||||||
Sbjct  78058  AATAGTCAAAACTTTCAACAACGGATCTCTTGGTTCTCGCATC  78016


 Score = 191 bits (103),  Expect = 8e-45
 Identities = 186/223 (83%), Gaps = 17/223 (8%)
 Strand=Plus/Minus

Query  1      CAAGGTTTCCGTAGGTGAACCTGCGGAAGGATCATTACTGATTTGCTTAATTGCACCACA  60
              ||||||||||||||||||||||||||||||||||||||||||||||||||||||||||||
Sbjct  88553  CAAGGTTTCCGTAGGTGAACCTGCGGAAGGATCATTACTGATTTGCTTAATTGCACCACA  88494

Query  61     TGTGTTTTTCTTTGAAACAAACTT-GCTTTGGCGGT-GG-GCCCAGC-CTGCCGCCAGAG  116
              |||||||||  ||||   |||||| ||||||||||  || |   |   || |||||||||
Sbjct  88493  TGTGTTTTTTATTGATTAAAACTTTGCTTTGGCGGCAGGAGTAAAATTCTACCGCCAGAG  88434

Query  117    GTCTA-AACTTACAACCAAT-TTTTTATCA-ACTTGTCACACCAGATT-ATTACT-----  167
              || || |||| | ||||||  |||||||   ||  |||| ||  |||| |||| |     
Sbjct  88433  GT-TATAACT-A-AACCAAACTTTTTATTTTACA-GTCAAACTTGATTTATTATTTATAA  88378

Query  168    AATAGTCAAAACTTTCAACAACGGATCTCTTGGTTCTCGCATC  210
              |||||||||||||||||||||||||||||||||||||||||||
Sbjct  88377  AATAGTCAAAACTTTCAACAACGGATCTCTTGGTTCTCGCATC  88335


 Score = 178 bits (96),  Expect = 6e-41
 Identities = 187/227 (82%), Gaps = 21/227 (9%)
 Strand=Plus/Minus

Query  1      CAAGGTTTCCGTAGGTGAACCTGCGGAAGGATCATTACTGATTTGCTTAATTGCACCACA  60
              ||||||||||||||||||||||||||||||||||||||||||||||||||||||||||||
Sbjct  98875  CAAGGTTTCCGTAGGTGAACCTGCGGAAGGATCATTACTGATTTGCTTAATTGCACCACA  98816

Query  61     TGTGTTTTTCTTTGAA--AC-AAA-CTT-GCTTTGGCGGT-GG-GCCCAGC-CTGCCGCC  112
              ||||||||| ||| |   |  ||| ||| ||||||||||  || |   |   || |||||
Sbjct  98815  TGTGTTTTTTTTTTATTGATTAAAACTTTGCTTTGGCGGCAGGAGTAAAATTCTACCGCC  98756

Query  113    AGAGGTCTA-AACTTACAACCAAT-TTTTTATCA-ACTTGTCACACCAGATT-ATTACT-  167
              |||||| || |||| | ||||||  |||||||   ||  |||| ||  |||| |||| | 
Sbjct  98755  AGAGGT-TATAACT-A-AACCAAACTTTTTATTTTACA-GTCAAACTTGATTTATTATTT  98700

Query  168    ----AATAGTCAAAACTTTCAACAACGGATCTCTTGGTTCTCGCATC  210
                  |||||||||||||||||||||||||||||||||||||||||||
Sbjct  98699  ATAAAATAGTCAAAACTTTCAACAACGGATCTCTTGGTTCTCGCATC  98653


>WWPN01000002.1 Candida sojae strain NCYC-2607 tig00000002, whole genome shotgun 
sequence
Length=3035446

 Score = 183 bits (99),  Expect = 1e-42
 Identities = 187/226 (83%), Gaps = 20/226 (9%)
 Strand=Plus/Plus

Query  1       CAAGGTTTCCGTAGGTGAACCTGCGGAAGGATCATTACTGATTTGCTTAATTGCACCACA  60
               ||||||||||||||||||||||||||||||||||||||||||||||||||||||||||||
Sbjct  414088  CAAGGTTTCCGTAGGTGAACCTGCGGAAGGATCATTACTGATTTGCTTAATTGCACCACA  414147

Query  61      TGTGTTTTTCT-TTGA--AACAAACTTGCTTTGGCGGT-GG-GCCCAGC---CTGCCGCC  112
               ||||||||| | || |  || ||| ||||||||||||  || |   |     || |||||
Sbjct  414148  TGTGTTTTTTTATTAATTAAAAAATTTGCTTTGGCGGCAGGAGATAAAAATTCTACCGCC  414207

Query  113     AGAGGTCTA-AACTTACAACCAAT-TTTTTATCA-ACTTGTCACACCAGATT-ATTACT-  167
               |||||| || |||| | ||||||  |||||||   ||  |||| ||  |||| |||| | 
Sbjct  414208  AGAGGT-TATAACT-A-AACCAAACTTTTTATTTTACA-GTCAAACTTGATTTATTATTA  414263

Query  168     ---AATAGTCAAAACTTTCAACAACGGATCTCTTGGTTCTCGCATC  210
                  |||||||||||||||||||||||||||||||||||||||||||
Sbjct  414264  CAAAATAGTCAAAACTTTCAACAACGGATCTCTTGGTTCTCGCATC  414309


 Score = 183 bits (99),  Expect = 1e-42
 Identities = 187/226 (83%), Gaps = 20/226 (9%)
 Strand=Plus/Plus

Query  1       CAAGGTTTCCGTAGGTGAACCTGCGGAAGGATCATTACTGATTTGCTTAATTGCACCACA  60
               ||||||||||||||||||||||||||||||||||||||||||||||||||||||||||||
Sbjct  424236  CAAGGTTTCCGTAGGTGAACCTGCGGAAGGATCATTACTGATTTGCTTAATTGCACCACA  424295

Query  61      TGTGTTTTTCT-TTGA--AACAAACTTGCTTTGGCGGT-GG-GCCCAGC---CTGCCGCC  112
               ||||||||| | || |  || ||| ||||||||||||  || |   |     || |||||
Sbjct  424296  TGTGTTTTTTTATTAATTAAAAAATTTGCTTTGGCGGCAGGAGATAAAAATTCTACCGCC  424355

Query  113     AGAGGTCTA-AACTTACAACCAAT-TTTTTATCA-ACTTGTCACACCAGATT-ATTACT-  167
               |||||| || |||| | ||||||  |||||||   ||  |||| ||  |||| |||| | 
Sbjct  424356  AGAGGT-TATAACT-A-AACCAAACTTTTTATTTTACA-GTCAAACTTGATTTATTATTA  424411

Query  168     ---AATAGTCAAAACTTTCAACAACGGATCTCTTGGTTCTCGCATC  210
                  |||||||||||||||||||||||||||||||||||||||||||
Sbjct  424412  CAAAATAGTCAAAACTTTCAACAACGGATCTCTTGGTTCTCGCATC  424457


 Score = 182 bits (98),  Expect = 5e-42
 Identities = 186/225 (83%), Gaps = 19/225 (8%)
 Strand=Plus/Plus

Query  1       CAAGGTTTCCGTAGGTGAACCTGCGGAAGGATCATTACTGATTTGCTTAATTGCACCACA  60
               ||||||||||||||||||||||||||||||||||||||||||||||||||||||||||||
Sbjct  433572  CAAGGTTTCCGTAGGTGAACCTGCGGAAGGATCATTACTGATTTGCTTAATTGCACCACA  433631

Query  61      TGTGTTTTTCT-TTGA--AACAAACTTGCTTTGGCGGT-GG-GCCCAGC---CTGCCGCC  112
               ||||||||| | || |  || ||| ||||||||||||  || |   |     || |||||
Sbjct  433632  TGTGTTTTTTTATTAATTAAAAAATTTGCTTTGGCGGCAGGAGATAAAAATTCTACCGCC  433691

Query  113     AGAGGTCTA-AACTTACAACCAATTTTTTATCA-ACTTGTCACACCAGATT-ATTACT--  167
               |||||| || |||| | ||||||  ||||||   ||  |||| ||  |||| |||| |  
Sbjct  433692  AGAGGT-TATAACT-A-AACCAAACTTTTATTTTACA-GTCAAACTTGATTTATTATTAC  433747

Query  168     --AATAGTCAAAACTTTCAACAACGGATCTCTTGGTTCTCGCATC  210
                 |||||||||||||||||||||||||||||||||||||||||||
Sbjct  433748  AAAATAGTCAAAACTTTCAACAACGGATCTCTTGGTTCTCGCATC  433792


>JAIHNE010000018.1 Candida pseudojiufengensis strain CBS 10847 scaffold40, whole 
genome shotgun sequence
Length=8669

 Score = 154 bits (83),  Expect = 1e-33
 Identities = 181/225 (80%), Gaps = 20/225 (9%)
 Strand=Plus/Minus

Query  1     CAAGGTTTCCGTAGGTGAACCTGCGGAAGGATCATTACTGA--TT---TGCTTAATTGCA  55
             |||||||||||||||||||||||||||||||||||||| ||  ||   ||||||||||||
Sbjct  5264  CAAGGTTTCCGTAGGTGAACCTGCGGAAGGATCATTACAGAATTTAAGTGCTTAATTGCA  5205

Query  56    -----CCACATGTGTTTTTCTTTGAAACAAACTTGCTTTGGCGGTGGGCCCAGCCT-G-C  108
                   |||||||||||||||||   | |||||| ||||||  |||     |   | | |
Sbjct  5204  TTTTTACACATGTGTTTTTCTTTTTTA-AAACTTACTTTGGTAGTGCTATTAATTTAGTC  5146

Query  109   -C-GCCAGAGGTCTAAACTTACAACCAATTTTT-TATCAACTTGTCACACCAGATTATTA  165
              | ||||||| | |||||||| ||| ||||||| | | || |||||| |  ||||||| |
Sbjct  5145  GCTGCCAGAGAT-TAAACTTAAAACAAATTTTTATTTTAA-TTGTCAAATAAGATTAT-A  5089

Query  166   CTAATAGTCAAAACTTTCAACAACGGATCTCTTGGTTCTCGCATC  210
              ||||||||||||||||||||||||||||||||||||||||||||
Sbjct  5088  -TAATAGTCAAAACTTTCAACAACGGATCTCTTGGTTCTCGCATC  5045


>JAIHNF010000004.1 Candida jiufengensis strain CBS 10846 scaffold9, whole genome 
shotgun sequence
Length=706764

 Score = 154 bits (83),  Expect = 1e-33
 Identities = 181/225 (80%), Gaps = 19/225 (8%)
 Strand=Plus/Plus

Query  1       CAAGGTTTCCGTAGGTGAACCTGCGGAAGGATCATTACTGA--TT---TGCTTAATTGCA  55
               |||||||||||||||||||||||||||||||||||||| ||  ||   ||||||||||||
Sbjct  335298  CAAGGTTTCCGTAGGTGAACCTGCGGAAGGATCATTACAGAATTTAAGTGCTTAATTGCA  335357

Query  56      -----CCACATGTGTTTTTCTTTGAAACAAACTTGCTTTGGCGGTGGGCCCAGC---CT-  106
                     |||||||||||||||||     |||||| ||||||  ||||    | |    | 
Sbjct  335358  TTTTTACACATGTGTTTTTCTTTATTTAAAACTTACTTTGGTAGTGGTATTAACTTATTC  335417

Query  107     GCCGCCAGAGGTCTAAACTTACAACCAATTTTT-TATCAACTTGTCACACCAGATTATTA  165
               || ||||||| | |||||||| ||| ||||||| | | || |||||| |  ||||||| |
Sbjct  335418  GCTGCCAGAGAT-TAAACTTAAAACAAATTTTTATTTTAA-TTGTCAAATAAGATTAT-A  335474

Query  166     CTAATAGTCAAAACTTTCAACAACGGATCTCTTGGTTCTCGCATC  210
                ||||||||||||||||||||||||||||||||||||||||||||
Sbjct  335475  -TAATAGTCAAAACTTTCAACAACGGATCTCTTGGTTCTCGCATC  335518


>JAMALC010000343.1 Rhodotorula sp. M30-05A-2 ctg_343, whole genome shotgun sequence
Length=7099

 Score = 128 bits (69),  Expect = 6e-26
 Identities = 132/159 (83%), Gaps = 17/159 (11%)
 Strand=Plus/Minus

Query  57    CACATGTGTTTTTCTTT--GAAACAAAC-TTGCTTTGGCGGTGGGCCCAGCCTGCC-GCC  112
             |||||||||||||||||       |||| |||||||   ||||||||||  | ||| |||
Sbjct  2610  CACATGTGTTTTTCTTTTTTTTGAAAACTTTGCTTT---GGTGGGCCCA--CGGCCTGCC  2556

Query  113   AGAGGTCTAAACTTACAACC-AATTTTTTATCAACTTGTCACACCAGATTATTACTAATA  171
             |||| | ||||| | ||||| |||||||||| || |||||| ||  |||||  |||||||
Sbjct  2555  AGAGAT-TAAAC-T-CAACCAAATTTTTTATTAA-TTGTCA-ACTTGATTA--ACTAATA  2503

Query  172   GTCAAAACTTTCAACAACGGATCTCTTGGTTCTCGCATC  210
             |||||||||||||||||||||||||||||||||||||||
Sbjct  2502  GTCAAAACTTTCAACAACGGATCTCTTGGTTCTCGCATC  2464


 Score = 71.3 bits (38),  Expect = 1e-08
 Identities = 40/41 (98%), Gaps = 0/41 (0%)
 Strand=Plus/Minus

Query  1     CAAGGTTTCCGTAGGTGAACCTGCGGAAGGATCATTACTGA  41
             |||||||||||||||||||||||||||||||||||||| ||
Sbjct  2692  CAAGGTTTCCGTAGGTGAACCTGCGGAAGGATCATTACAGA  2652


>GL996500.1 Spathaspora passalidarum NRRL Y-27907 unplaced genomic scaffold 
SPAPAscaffold_2, whole genome shotgun sequence
Length=2121194

 Score = 128 bits (69),  Expect = 6e-26
 Identities = 174/220 (79%), Gaps = 25/220 (11%)
 Strand=Plus/Plus

Query  1       CAAGGTTTCCGTAGGTGAACCTGCGGAAGGATCATTACTGATT-TGC--TTAATTGC---  54
               |||||||||||||||||||||||||||||||||||||||| || |||  || |||||   
Sbjct  343201  CAAGGTTTCCGTAGGTGAACCTGCGGAAGGATCATTACTGTTTCTGCGCTTCATTGCGCG  343260

Query  55      A-C--CACA-TGTGTTTTTCTTTGAAACAAACTTGCTTTGGCGGTGGGCCCAGCCTGCCG  110
               | |  |||| |||| |||| ||| || ||| ||||||||||   |||  | || | |  |
Sbjct  343261  ATCTACACACTGTGATTTTTTTT-AATCAA-CTTGCTTTGGTC-TGGCGCGAGTCGG--G  343315

Query  111     CCAGAGGTCTAAACTTACAACCAATTTTTTATCAACTTGTCACACCAGATTATTACTAAT  170
               |||||||  |||||  |||| || ||| || | || |||||| ||    |||  ||||||
Sbjct  343316  CCAGAGG--TAAACACACAAACATTTTATT-T-AA-TTGTCAAACT---TTA--ACTAAT  343365

Query  171     AGTCAAAACTTTCAACAACGGATCTCTTGGTTCTCGCATC  210
                || ||||||||||||||||||||||||||||||||||||
Sbjct  343366  TGTTAAAACTTTCAACAACGGATCTCTTGGTTCTCGCATC  343405


>NW_006767426.1 Spathaspora passalidarum NRRL Y-27907 unplaced genomic scaffold 
SPAPAscaffold_2, whole genome shotgun sequence
Length=2121194

 Score = 128 bits (69),  Expect = 6e-26
 Identities = 174/220 (79%), Gaps = 25/220 (11%)
 Strand=Plus/Plus

Query  1       CAAGGTTTCCGTAGGTGAACCTGCGGAAGGATCATTACTGATT-TGC--TTAATTGC---  54
               |||||||||||||||||||||||||||||||||||||||| || |||  || |||||   
Sbjct  343201  CAAGGTTTCCGTAGGTGAACCTGCGGAAGGATCATTACTGTTTCTGCGCTTCATTGCGCG  343260

Query  55      A-C--CACA-TGTGTTTTTCTTTGAAACAAACTTGCTTTGGCGGTGGGCCCAGCCTGCCG  110
               | |  |||| |||| |||| ||| || ||| ||||||||||   |||  | || | |  |
Sbjct  343261  ATCTACACACTGTGATTTTTTTT-AATCAA-CTTGCTTTGGTC-TGGCGCGAGTCGG--G  343315

Query  111     CCAGAGGTCTAAACTTACAACCAATTTTTTATCAACTTGTCACACCAGATTATTACTAAT  170
               |||||||  |||||  |||| || ||| || | || |||||| ||    |||  ||||||
Sbjct  343316  CCAGAGG--TAAACACACAAACATTTTATT-T-AA-TTGTCAAACT---TTA--ACTAAT  343365

Query  171     AGTCAAAACTTTCAACAACGGATCTCTTGGTTCTCGCATC  210
                || ||||||||||||||||||||||||||||||||||||
Sbjct  343366  TGTTAAAACTTTCAACAACGGATCTCTTGGTTCTCGCATC  343405


>JAHUZD010000032.1 Candida oxycetoniae strain CBS 10844 scaffold86, whole genome 
shotgun sequence
Length=14007

 Score = 126 bits (68),  Expect = 2e-25
 Identities = 187/238 (79%), Gaps = 34/238 (14%)
 Strand=Plus/Plus

Query  1      CAAGGTTTCCGTAGGTGAACCTGCGGAAGGATCATTACTGA---T-T---TGCTTAATTG  53
              |||||||||||||||||||||||||||||||||||||||||   | |   ||||||||||
Sbjct  13202  CAAGGTTTCCGTAGGTGAACCTGCGGAAGGATCATTACTGAAAATGTGAGTGCTTAATTG  13261

Query  54     C----A-CCACATGTGTTTTTC-----TTTGAAACAAAC-TTGCTTTGGCGGTGGGCCCA  102
              |    | |||||||||||||||     |||  || |||| |||||||||||||    | |
Sbjct  13262  CATTTATCCACATGTGTTTTTCCATTTTTTTGAATAAACTTTGCTTTGGCGGT---TCTA  13318

Query  103    GCCTGCCGCCAGAG-GTCT-AAACTTACAACC--A-ATTTTTT--AT-CAACTTGTC-AC  153
                ||||||||||||  | | ||||| | ||||  |  ||||||  ||  |||| ||| ||
Sbjct  13319  AACTGCCGCCAGAGACTTTAAAACTCA-AACCTGATTTTTTTTAAATAAAACTAGTCAAC  13377

Query  154    -ACCAGATTATTACTAATAGTCAAAACTTTCAACAACGGATCTCTTGGTTCTCGCATC  210
               |  | ||| ||  ||||||||||||||||||||||||||||||||||||||||||||
Sbjct  13378  GATTATATT-TT-TTAATAGTCAAAACTTTCAACAACGGATCTCTTGGTTCTCGCATC  13433


>NW_026055374.1 Candida oxycetoniae strain CBS 10844 chromosome Unknown scaffold86, 
whole genome shotgun sequence
Length=14007

 Score = 126 bits (68),  Expect = 2e-25
 Identities = 187/238 (79%), Gaps = 34/238 (14%)
 Strand=Plus/Plus

Query  1      CAAGGTTTCCGTAGGTGAACCTGCGGAAGGATCATTACTGA---T-T---TGCTTAATTG  53
              |||||||||||||||||||||||||||||||||||||||||   | |   ||||||||||
Sbjct  13202  CAAGGTTTCCGTAGGTGAACCTGCGGAAGGATCATTACTGAAAATGTGAGTGCTTAATTG  13261

Query  54     C----A-CCACATGTGTTTTTC-----TTTGAAACAAAC-TTGCTTTGGCGGTGGGCCCA  102
              |    | |||||||||||||||     |||  || |||| |||||||||||||    | |
Sbjct  13262  CATTTATCCACATGTGTTTTTCCATTTTTTTGAATAAACTTTGCTTTGGCGGT---TCTA  13318

Query  103    GCCTGCCGCCAGAG-GTCT-AAACTTACAACC--A-ATTTTTT--AT-CAACTTGTC-AC  153
                ||||||||||||  | | ||||| | ||||  |  ||||||  ||  |||| ||| ||
Sbjct  13319  AACTGCCGCCAGAGACTTTAAAACTCA-AACCTGATTTTTTTTAAATAAAACTAGTCAAC  13377

Query  154    -ACCAGATTATTACTAATAGTCAAAACTTTCAACAACGGATCTCTTGGTTCTCGCATC  210
               |  | ||| ||  ||||||||||||||||||||||||||||||||||||||||||||
Sbjct  13378  GATTATATT-TT-TTAATAGTCAAAACTTTCAACAACGGATCTCTTGGTTCTCGCATC  13433


>JAHZQW010000108.1 Candida margitis strain CBS 14175 scaffold189, whole genome shotgun 
sequence
Length=1772

 Score = 124 bits (67),  Expect = 8e-25
 Identities = 179/227 (79%), Gaps = 31/227 (14%)
 Strand=Plus/Plus

Query  1    CAAGGTTTCCGTAGGTGAACCTGCGGAAGGATCATTAC----T-G-ATTTGCTTAATTGC  54
            ||||||||||||||||||||||||||||||||||||||    | | | |||||||| |||
Sbjct  82   CAAGGTTTCCGTAGGTGAACCTGCGGAAGGATCATTACAGAATAGAAGTTGCTTAACTGC  141

Query  55   A-C------CACATGTGTTTTTCTTTGAAACAAAC-TTGCTTTGGCGGTGGGCCCAGCCT  106
            | |      |||| |||||||| |||   | |||| ||||||||||   |||  | | | 
Sbjct  142  ATCTTTTTACACACGTGTTTTTATTTTTGA-AAACTTTGCTTTGGC---GGGTTCTG-C-  195

Query  107  GCCGCCAGAGGTCTAAACTTACAACC-AA-TTTTTTATCAACTTGTCACACCAGATTATT  164
             |||||||| | |||||| | ||||| || |||| | | | |  |||| | | ||||| |
Sbjct  196  -CCGCCAGA-GACTAAAC-T-CAACCAAACTTTTATTTTATC-AGTCA-AAC-GATTA-T  247

Query  165  AC-TAATAGTCAAAACTTTCAACAACGGATCTCTTGGTTCTCGCATC  210
            || ||||||||||||||||||||||||||||||||||||||||||||
Sbjct  248  ACATAATAGTCAAAACTTTCAACAACGGATCTCTTGGTTCTCGCATC  294


>JAIHNG010000152.1 Candida theae strain CBS 12239 scaffold69, whole genome shotgun 
sequence
Length=49424

 Score = 124 bits (67),  Expect = 8e-25
 Identities = 186/236 (79%), Gaps = 37/236 (16%)
 Strand=Plus/Minus

Query  1     CAAGGTTTCCGTAGGTGAACCTGCGGAAGGATCATTACTGA--TT-----TGCTTAATTG  53
             |||||||||||||||||||||||||||||||||||||| ||  ||     ||||||| ||
Sbjct  3374  CAAGGTTTCCGTAGGTGAACCTGCGGAAGGATCATTACAGAATTTGAAGGTGCTTAACTG  3315

Query  54    CA-----C---CACATGTGTTTTTCTTT-----GAAACAAACTTGCTTTGGCGGTGGGCC  100
             ||     |   |||| ||||||||||||     |||||||  |||||||   ||||||| 
Sbjct  3314  CATTTTTCTTACACACGTGTTTTTCTTTTTTTTGAAACAACTTTGCTTT---GGTGGGCG  3258

Query  101   CAGC-CT-G-CCGCCAGAGGTCTAAACTTACAACC-AA-TTTTTTATCAACT-TGTCACA  154
             | || || | |||||||| | |||||| | ||||| || ||||||| |  ||  |||| |
Sbjct  3257  C-GCGCTCGCCCGCCAGA-GACTAAAC-T-CAACCAAACTTTTTTA-CTTCTACGTCA-A  3204

Query  155   CCAGATTATTACTAATAGTCAAAACTTTCAACAACGGATCTCTTGGTTCTCGCATC  210
             ||| | ||  || |||||||||||||||||||||||||||||||||||||||||||
Sbjct  3203  CCA-AATA-CACCAATAGTCAAAACTTTCAACAACGGATCTCTTGGTTCTCGCATC  3150


>HE681725.1 Candida orthopsilosis Co 90-125, chromosome 7 draft sequence
Length=937312

 Score = 124 bits (67),  Expect = 8e-25
 Identities = 179/227 (79%), Gaps = 31/227 (14%)
 Strand=Plus/Minus

Query  1       CAAGGTTTCCGTAGGTGAACCTGCGGAAGGATCATTAC----TG-ATTTGCTTAATTGCA  55
               ||||||||||||||||||||||||||||||||||||||    || |  ||||||| ||||
Sbjct  344584  CAAGGTTTCCGTAGGTGAACCTGCGGAAGGATCATTACAGAATGAAAGTGCTTAACTGCA  344525

Query  56      -------CCACATGTGTTTTTCTTT---GAAACAAAC-TTGCTTTGGCGGTGGGCCCAGC  104
                       |||||||||||||||||        |||| |||||||   ||||||||||  
Sbjct  344524  TTTTTTTACACATGTGTTTTTCTTTTTTTTTGAAAACTTTGCTTT---GGTGGGCCCA--  344470

Query  105     CTGCC-GCCAGAGGTCTAAACTTACAACCAATTTTTTATCAACTTGTCACACCAGATTAT  163
                 ||| ||||||| | ||||| | ||||||| |||||||  |   |||| | | ||||| 
Sbjct  344469  TGGCCTGCCAGAGAT-TAAAC-T-CAACCAAATTTTTATTTAA--GTCA-A-CTGATTA-  344418

Query  164     TACTAATAGTCAAAACTTTCAACAACGGATCTCTTGGTTCTCGCATC  210
                ||||||||||||||||||||||||||||||||||||||||||||||
Sbjct  344417  -ACTAATAGTCAAAACTTTCAACAACGGATCTCTTGGTTCTCGCATC  344372


>NC_018301.1 Candida orthopsilosis Co 90-125, chromosome 7 draft sequence
Length=937312

 Score = 124 bits (67),  Expect = 8e-25
 Identities = 179/227 (79%), Gaps = 31/227 (14%)
 Strand=Plus/Minus

Query  1       CAAGGTTTCCGTAGGTGAACCTGCGGAAGGATCATTAC----TG-ATTTGCTTAATTGCA  55
               ||||||||||||||||||||||||||||||||||||||    || |  ||||||| ||||
Sbjct  344584  CAAGGTTTCCGTAGGTGAACCTGCGGAAGGATCATTACAGAATGAAAGTGCTTAACTGCA  344525

Query  56      -------CCACATGTGTTTTTCTTT---GAAACAAAC-TTGCTTTGGCGGTGGGCCCAGC  104
                       |||||||||||||||||        |||| |||||||   ||||||||||  
Sbjct  344524  TTTTTTTACACATGTGTTTTTCTTTTTTTTTGAAAACTTTGCTTT---GGTGGGCCCA--  344470

Query  105     CTGCC-GCCAGAGGTCTAAACTTACAACCAATTTTTTATCAACTTGTCACACCAGATTAT  163
                 ||| ||||||| | ||||| | ||||||| |||||||  |   |||| | | ||||| 
Sbjct  344469  TGGCCTGCCAGAGAT-TAAAC-T-CAACCAAATTTTTATTTAA--GTCA-A-CTGATTA-  344418

Query  164     TACTAATAGTCAAAACTTTCAACAACGGATCTCTTGGTTCTCGCATC  210
                ||||||||||||||||||||||||||||||||||||||||||||||
Sbjct  344417  -ACTAATAGTCAAAACTTTCAACAACGGATCTCTTGGTTCTCGCATC  344372


>JAEOAQ010000005.1 Candida metapsilosis strain BP57 scaffold5, whole genome shotgun 
sequence
Length=1080804

 Score = 122 bits (66),  Expect = 3e-24
 Identities = 130/158 (82%), Gaps = 15/158 (9%)
 Strand=Plus/Minus

Query  57      CACATGTGTTTTTCTTT--GAAACAAAC-TTGCTTTGGCGGTGGGCCCAGCCTGCC-GCC  112
               |||||||||||||||||       |||| |||||||   ||||||||||  | ||| |||
Sbjct  336891  CACATGTGTTTTTCTTTTTTTTGAAAACTTTGCTTT---GGTGGGCCCA--CGGCCTGCC  336837

Query  113     AGAGGTCTAAACTTACAACCAATTTTTTATCAACTTGTCACACCAGATTATTACTAATAG  172
               |||| | ||||| | ||||||| |||||||  | |||||| ||  |||||  ||||||||
Sbjct  336836  AGAGAT-TAAAC-T-CAACCAAATTTTTATTTAATTGTCA-ACTTGATTA--ACTAATAG  336783

Query  173     TCAAAACTTTCAACAACGGATCTCTTGGTTCTCGCATC  210
               ||||||||||||||||||||||||||||||||||||||
Sbjct  336782  TCAAAACTTTCAACAACGGATCTCTTGGTTCTCGCATC  336745


 Score = 122 bits (66),  Expect = 3e-24
 Identities = 130/158 (82%), Gaps = 15/158 (9%)
 Strand=Plus/Minus

Query  57      CACATGTGTTTTTCTTT--GAAACAAAC-TTGCTTTGGCGGTGGGCCCAGCCTGCC-GCC  112
               |||||||||||||||||       |||| |||||||   ||||||||||  | ||| |||
Sbjct  344645  CACATGTGTTTTTCTTTTTTTTGAAAACTTTGCTTT---GGTGGGCCCA--CGGCCTGCC  344591

Query  113     AGAGGTCTAAACTTACAACCAATTTTTTATCAACTTGTCACACCAGATTATTACTAATAG  172
               |||| | ||||| | ||||||| |||||||  | |||||| ||  |||||  ||||||||
Sbjct  344590  AGAGAT-TAAAC-T-CAACCAAATTTTTATTTAATTGTCA-ACTTGATTA--ACTAATAG  344537

Query  173     TCAAAACTTTCAACAACGGATCTCTTGGTTCTCGCATC  210
               ||||||||||||||||||||||||||||||||||||||
Sbjct  344536  TCAAAACTTTCAACAACGGATCTCTTGGTTCTCGCATC  344499


 Score = 122 bits (66),  Expect = 3e-24
 Identities = 130/158 (82%), Gaps = 15/158 (9%)
 Strand=Plus/Minus

Query  57      CACATGTGTTTTTCTTT--GAAACAAAC-TTGCTTTGGCGGTGGGCCCAGCCTGCC-GCC  112
               |||||||||||||||||       |||| |||||||   ||||||||||  | ||| |||
Sbjct  352401  CACATGTGTTTTTCTTTTTTTTGAAAACTTTGCTTT---GGTGGGCCCA--CGGCCTGCC  352347

Query  113     AGAGGTCTAAACTTACAACCAATTTTTTATCAACTTGTCACACCAGATTATTACTAATAG  172
               |||| | ||||| | ||||||| |||||||  | |||||| ||  |||||  ||||||||
Sbjct  352346  AGAGAT-TAAAC-T-CAACCAAATTTTTATTTAATTGTCA-ACTTGATTA--ACTAATAG  352293

Query  173     TCAAAACTTTCAACAACGGATCTCTTGGTTCTCGCATC  210
               ||||||||||||||||||||||||||||||||||||||
Sbjct  352292  TCAAAACTTTCAACAACGGATCTCTTGGTTCTCGCATC  352255


 Score = 122 bits (66),  Expect = 3e-24
 Identities = 130/158 (82%), Gaps = 15/158 (9%)
 Strand=Plus/Minus

Query  57      CACATGTGTTTTTCTTT--GAAACAAAC-TTGCTTTGGCGGTGGGCCCAGCCTGCC-GCC  112
               |||||||||||||||||       |||| |||||||   ||||||||||  | ||| |||
Sbjct  360157  CACATGTGTTTTTCTTTTTTTTGAAAACTTTGCTTT---GGTGGGCCCA--CGGCCTGCC  360103

Query  113     AGAGGTCTAAACTTACAACCAATTTTTTATCAACTTGTCACACCAGATTATTACTAATAG  172
               |||| | ||||| | ||||||| |||||||  | |||||| ||  |||||  ||||||||
Sbjct  360102  AGAGAT-TAAAC-T-CAACCAAATTTTTATTTAATTGTCA-ACTTGATTA--ACTAATAG  360049

Query  173     TCAAAACTTTCAACAACGGATCTCTTGGTTCTCGCATC  210
               ||||||||||||||||||||||||||||||||||||||
Sbjct  360048  TCAAAACTTTCAACAACGGATCTCTTGGTTCTCGCATC  360011


 Score = 122 bits (66),  Expect = 3e-24
 Identities = 130/158 (82%), Gaps = 15/158 (9%)
 Strand=Plus/Minus

Query  57      CACATGTGTTTTTCTTT--GAAACAAAC-TTGCTTTGGCGGTGGGCCCAGCCTGCC-GCC  112
               |||||||||||||||||       |||| |||||||   ||||||||||  | ||| |||
Sbjct  367912  CACATGTGTTTTTCTTTTTTTTGAAAACTTTGCTTT---GGTGGGCCCA--CGGCCTGCC  367858

Query  113     AGAGGTCTAAACTTACAACCAATTTTTTATCAACTTGTCACACCAGATTATTACTAATAG  172
               |||| | ||||| | ||||||| |||||||  | |||||| ||  |||||  ||||||||
Sbjct  367857  AGAGAT-TAAAC-T-CAACCAAATTTTTATTTAATTGTCA-ACTTGATTA--ACTAATAG  367804

Query  173     TCAAAACTTTCAACAACGGATCTCTTGGTTCTCGCATC  210
               ||||||||||||||||||||||||||||||||||||||
Sbjct  367803  TCAAAACTTTCAACAACGGATCTCTTGGTTCTCGCATC  367766


 Score = 71.3 bits (38),  Expect = 1e-08
 Identities = 40/41 (98%), Gaps = 0/41 (0%)
 Strand=Plus/Minus

Query  1       CAAGGTTTCCGTAGGTGAACCTGCGGAAGGATCATTACTGA  41
               |||||||||||||||||||||||||||||||||||||| ||
Sbjct  336972  CAAGGTTTCCGTAGGTGAACCTGCGGAAGGATCATTACAGA  336932


 Score = 71.3 bits (38),  Expect = 1e-08
 Identities = 40/41 (98%), Gaps = 0/41 (0%)
 Strand=Plus/Minus

Query  1       CAAGGTTTCCGTAGGTGAACCTGCGGAAGGATCATTACTGA  41
               |||||||||||||||||||||||||||||||||||||| ||
Sbjct  344726  CAAGGTTTCCGTAGGTGAACCTGCGGAAGGATCATTACAGA  344686


 Score = 71.3 bits (38),  Expect = 1e-08
 Identities = 40/41 (98%), Gaps = 0/41 (0%)
 Strand=Plus/Minus

Query  1       CAAGGTTTCCGTAGGTGAACCTGCGGAAGGATCATTACTGA  41
               |||||||||||||||||||||||||||||||||||||| ||
Sbjct  352482  CAAGGTTTCCGTAGGTGAACCTGCGGAAGGATCATTACAGA  352442


 Score = 71.3 bits (38),  Expect = 1e-08
 Identities = 40/41 (98%), Gaps = 0/41 (0%)
 Strand=Plus/Minus

Query  1       CAAGGTTTCCGTAGGTGAACCTGCGGAAGGATCATTACTGA  41
               |||||||||||||||||||||||||||||||||||||| ||
Sbjct  360238  CAAGGTTTCCGTAGGTGAACCTGCGGAAGGATCATTACAGA  360198


 Score = 71.3 bits (38),  Expect = 1e-08
 Identities = 40/41 (98%), Gaps = 0/41 (0%)
 Strand=Plus/Minus

Query  1       CAAGGTTTCCGTAGGTGAACCTGCGGAAGGATCATTACTGA  41
               |||||||||||||||||||||||||||||||||||||| ||
Sbjct  367993  CAAGGTTTCCGTAGGTGAACCTGCGGAAGGATCATTACAGA  367953


>KI547142.1 Spathaspora arborariae UFMG-19.1A unplaced genomic scaffold scaffold00009, 
whole genome shotgun sequence
Length=573899

 Score = 104 bits (56),  Expect = 1e-18
 Identities = 175/228 (77%), Gaps = 26/228 (11%)
 Strand=Plus/Plus

Query  1       CAAGGTTTCCGTAGGTGAACCTGCGGAAGGATCATTACTGATTT--GC--TTAATTGC--  54
               |||||||||||||||||||||||||||||||||||||||| |||  ||  ||||||||  
Sbjct  351260  CAAGGTTTCCGTAGGTGAACCTGCGGAAGGATCATTACTGTTTTCTGCGCTTAATTGCGC  351319

Query  55      -A-C---CACA-TGTGTTTTTCTTTGA-AACAAACTTGCTTTGG-C-GG-TGGGCCCAGC  104
                | |   |||| ||||||||| ||| | ||  ||||| |||||| | || |      |||
Sbjct  351320  GATCTTACACACTGTGTTTTTTTTTCACAATTAACTTTCTTTGGTCTGGCTTATTTAAGC  351379

Query  105     CTGCCGCCAGAGGTCTAAACTTAC-AACCAATTTTTTATCAACTTGTCACACCAGATTAT  163
               | |  |||||||||  ||||  |  ||| | ||| || | || |||||| |  |  ||| 
Sbjct  351380  CGG--GCCAGAGGTAAAAACCCAATAACTATTTTATTTT-AATTTGTCA-AT-AC-TTA-  351432

Query  164     TACT-AATAGTCAAAACTTTCAACAACGGATCTCTTGGTTCTCGCATC  210
                ||| ||| || ||||||||||||||||||||||||||||||||||||
Sbjct  351433  -ACTAAATTGTTAAAACTTTCAACAACGGATCTCTTGGTTCTCGCATC  351479


>HE605209.1 Candida parapsilosis strain CDC317 annotated contig 006110
Length=957321

 Score = 104 bits (56),  Expect = 1e-18
 Identities = 181/234 (77%), Gaps = 37/234 (16%)
 Strand=Plus/Minus

Query  1       CAAGGTTTCCGTAGGTGAACCTGCGGAAGGATCATTAC----TG--ATTTGCTTAATTGC  54
               ||||||||||||||||||||||||||||||||||||||    ||  |  ||||||| |||
Sbjct  326774  CAAGGTTTCCGTAGGTGAACCTGCGGAAGGATCATTACAGAATGAAAAGTGCTTAACTGC  326715

Query  55      A------C---CACATGTGTTTTTCTTT-GAAACAAAC-TTGCTTTGGCGGTGGGCC--C  101
               |      |   |||||||||||||||||      |||| |||||||   ||| ||||  |
Sbjct  326714  ATTTTTTCTTACACATGTGTTTTTCTTTTTTTGAAAACTTTGCTTT---GGTAGGCCTTC  326658

Query  102     ---AGCCTGCC-GCCAGAGGTCTAAACTTACAACC-AATTTTTTATCAACTTGTCACACC  156
                  |    ||| ||||||| | ||||| | ||||| |||||| | | ||  ||||| |||
Sbjct  326657  TATATGGGGCCTGCCAGAGAT-TAAAC-T-CAACCAAATTTTATTT-AA--TGTCA-ACC  326605

Query  157     AGATTATTACTAATAGTCAAAACTTTCAACAACGGATCTCTTGGTTCTCGCATC  210
                |||||||  ||||||||||||||||||||||||||||||||||||||||||||
Sbjct  326604  -GATTATT--TAATAGTCAAAACTTTCAACAACGGATCTCTTGGTTCTCGCATC  326554


>NW_023503284.1 Candida parapsilosis strain CDC317 annotated contig 006110
Length=957321

 Score = 104 bits (56),  Expect = 1e-18
 Identities = 181/234 (77%), Gaps = 37/234 (16%)
 Strand=Plus/Minus

Query  1       CAAGGTTTCCGTAGGTGAACCTGCGGAAGGATCATTAC----TG--ATTTGCTTAATTGC  54
               ||||||||||||||||||||||||||||||||||||||    ||  |  ||||||| |||
Sbjct  326774  CAAGGTTTCCGTAGGTGAACCTGCGGAAGGATCATTACAGAATGAAAAGTGCTTAACTGC  326715

Query  55      A------C---CACATGTGTTTTTCTTT-GAAACAAAC-TTGCTTTGGCGGTGGGCC--C  101
               |      |   |||||||||||||||||      |||| |||||||   ||| ||||  |
Sbjct  326714  ATTTTTTCTTACACATGTGTTTTTCTTTTTTTGAAAACTTTGCTTT---GGTAGGCCTTC  326658

Query  102     ---AGCCTGCC-GCCAGAGGTCTAAACTTACAACC-AATTTTTTATCAACTTGTCACACC  156
                  |    ||| ||||||| | ||||| | ||||| |||||| | | ||  ||||| |||
Sbjct  326657  TATATGGGGCCTGCCAGAGAT-TAAAC-T-CAACCAAATTTTATTT-AA--TGTCA-ACC  326605

Query  157     AGATTATTACTAATAGTCAAAACTTTCAACAACGGATCTCTTGGTTCTCGCATC  210
                |||||||  ||||||||||||||||||||||||||||||||||||||||||||
Sbjct  326604  -GATTATT--TAATAGTCAAAACTTTCAACAACGGATCTCTTGGTTCTCGCATC  326554


>PPLL02000039.1 Candida corydali strain NRRL Y-27910 flattened_line_76, whole 
genome shotgun sequence
Length=7328

 Score = 100 bits (54),  Expect = 1e-17
 Identities = 180/235 (77%), Gaps = 32/235 (14%)
 Strand=Plus/Minus

Query  1     CAAGGTTTCCGTAGGTGAACCTGCGGAAGGATCATTACTGATT-----TGCTTAATTGC-  54
             |||||||||||||||||||||||||||||||||||||| ||||      |||||||||| 
Sbjct  5026  CAAGGTTTCCGTAGGTGAACCTGCGGAAGGATCATTACAGATTAGAGAAGCTTAATTGCT  4967

Query  55    ---AC---CACATGTGTTTTTCT-T-TGAAACAAACTTGCTTTGGCGGTGG-GCCCAGC-  104
                 |   ||| ||||||||| | | ||||| ||| |||||||||  ||||     | | 
Sbjct  4966  TTTTCTTACACTTGTGTTTTTTTATATGAAA-AAA-TTGCTTTGGTAGTGGATATTAACT  4909

Query  105   -CT--GCCGCCAGAGGTCTAAACTTACAACCAA---TTTTTT-AT-CAACTT-GTCACAC  155
               |  || ||||||||| ||||  || |   ||   |||||| || |||||| |||| ||
Sbjct  4908  TATACGCTGCCAGAGGT-TAAAACTAAATTAAATTTTTTTTTAATACAACTTAGTCA-AC  4851

Query  156   CAGATTATTACTAATAGTCAAAACTTTCAACAACGGATCTCTTGGTTCTCGCATC  210
              |||  | | |||||||| ||||||||||||||||||||||||||||||||||||
Sbjct  4850  AAGA--AAT-CTAATAGTTAAAACTTTCAACAACGGATCTCTTGGTTCTCGCATC  4799


>CH981532.1 Lodderomyces elongisporus NRRL YB-4239 supercont1.9 genomic scaffold, 
whole genome shotgun sequence
Length=544997

 Score = 97.1 bits (52),  Expect = 2e-16
 Identities = 118/146 (81%), Gaps = 19/146 (13%)
 Strand=Plus/Minus

Query  79      AAACTTGCTTTGGCGGTGG--GC-CCA--GC-CTGCCGCCAGAGGTCTAAACTTACAACC  132
               |||||||||||||| ||||  ||   |  || |||| ||||||||  ||||| | |||||
Sbjct  383938  AAACTTGCTTTGGCAGTGGCTGCTTAATTGCTCTGCTGCCAGAGG-ATAAAC-T-CAACC  383882

Query  133     --AATTTTTTA---TCAACTTGTCACACCAGA-T-TA-TTACTAATAGTCAAAACTTTCA  184
                 |||||||||   | |||| |||| | | || | || ||| ||||||||||||||||||
Sbjct  383881  TAAATTTTTTATTTTAAACTAGTCA-A-CTGATTATATTTATTAATAGTCAAAACTTTCA  383824

Query  185     ACAACGGATCTCTTGGTTCTCGCATC  210
               ||||||||||||||||||||||||||
Sbjct  383823  ACAACGGATCTCTTGGTTCTCGCATC  383798


 Score = 97.1 bits (52),  Expect = 2e-16
 Identities = 118/146 (81%), Gaps = 19/146 (13%)
 Strand=Plus/Minus

Query  79      AAACTTGCTTTGGCGGTGG--GC-CCA--GC-CTGCCGCCAGAGGTCTAAACTTACAACC  132
               |||||||||||||| ||||  ||   |  || |||| ||||||||  ||||| | |||||
Sbjct  391614  AAACTTGCTTTGGCAGTGGCTGCTTAATTGCTCTGCTGCCAGAGG-ATAAAC-T-CAACC  391558

Query  133     --AATTTTTTA---TCAACTTGTCACACCAGA-T-TA-TTACTAATAGTCAAAACTTTCA  184
                 |||||||||   | |||| |||| | | || | || ||| ||||||||||||||||||
Sbjct  391557  TAAATTTTTTATTTTAAACTAGTCA-A-CTGATTATATTTATTAATAGTCAAAACTTTCA  391500

Query  185     ACAACGGATCTCTTGGTTCTCGCATC  210
               ||||||||||||||||||||||||||
Sbjct  391499  ACAACGGATCTCTTGGTTCTCGCATC  391474


 Score = 97.1 bits (52),  Expect = 2e-16
 Identities = 118/146 (81%), Gaps = 19/146 (13%)
 Strand=Plus/Minus

Query  79      AAACTTGCTTTGGCGGTGG--GC-CCA--GC-CTGCCGCCAGAGGTCTAAACTTACAACC  132
               |||||||||||||| ||||  ||   |  || |||| ||||||||  ||||| | |||||
Sbjct  399344  AAACTTGCTTTGGCAGTGGCTGCTTAATTGCTCTGCTGCCAGAGG-ATAAAC-T-CAACC  399288

Query  133     --AATTTTTTA---TCAACTTGTCACACCAGA-T-TA-TTACTAATAGTCAAAACTTTCA  184
                 |||||||||   | |||| |||| | | || | || ||| ||||||||||||||||||
Sbjct  399287  TAAATTTTTTATTTTAAACTAGTCA-A-CTGATTATATTTATTAATAGTCAAAACTTTCA  399230

Query  185     ACAACGGATCTCTTGGTTCTCGCATC  210
               ||||||||||||||||||||||||||
Sbjct  399229  ACAACGGATCTCTTGGTTCTCGCATC  399204


 Score = 97.1 bits (52),  Expect = 2e-16
 Identities = 118/146 (81%), Gaps = 19/146 (13%)
 Strand=Plus/Minus

Query  79      AAACTTGCTTTGGCGGTGG--GC-CCA--GC-CTGCCGCCAGAGGTCTAAACTTACAACC  132
               |||||||||||||| ||||  ||   |  || |||| ||||||||  ||||| | |||||
Sbjct  407072  AAACTTGCTTTGGCAGTGGCTGCTTAATTGCTCTGCTGCCAGAGG-ATAAAC-T-CAACC  407016

Query  133     --AATTTTTTA---TCAACTTGTCACACCAGA-T-TA-TTACTAATAGTCAAAACTTTCA  184
                 |||||||||   | |||| |||| | | || | || ||| ||||||||||||||||||
Sbjct  407015  TAAATTTTTTATTTTAAACTAGTCA-A-CTGATTATATTTATTAATAGTCAAAACTTTCA  406958

Query  185     ACAACGGATCTCTTGGTTCTCGCATC  210
               ||||||||||||||||||||||||||
Sbjct  406957  ACAACGGATCTCTTGGTTCTCGCATC  406932


 Score = 97.1 bits (52),  Expect = 2e-16
 Identities = 118/146 (81%), Gaps = 19/146 (13%)
 Strand=Plus/Minus

Query  79      AAACTTGCTTTGGCGGTGG--GC-CCA--GC-CTGCCGCCAGAGGTCTAAACTTACAACC  132
               |||||||||||||| ||||  ||   |  || |||| ||||||||  ||||| | |||||
Sbjct  423991  AAACTTGCTTTGGCAGTGGCTGCTTAATTGCTCTGCTGCCAGAGG-ATAAAC-T-CAACC  423935

Query  133     --AATTTTTTA---TCAACTTGTCACACCAGA-T-TA-TTACTAATAGTCAAAACTTTCA  184
                 |||||||||   | |||| |||| | | || | || ||| ||||||||||||||||||
Sbjct  423934  TAAATTTTTTATTTTAAACTAGTCA-A-CTGATTATATTTATTAATAGTCAAAACTTTCA  423877

Query  185     ACAACGGATCTCTTGGTTCTCGCATC  210
               ||||||||||||||||||||||||||
Sbjct  423876  ACAACGGATCTCTTGGTTCTCGCATC  423851


 Score = 71.3 bits (38),  Expect = 1e-08
 Identities = 38/38 (100%), Gaps = 0/38 (0%)
 Strand=Plus/Minus

Query  1       CAAGGTTTCCGTAGGTGAACCTGCGGAAGGATCATTAC  38
               ||||||||||||||||||||||||||||||||||||||
Sbjct  384042  CAAGGTTTCCGTAGGTGAACCTGCGGAAGGATCATTAC  384005


 Score = 71.3 bits (38),  Expect = 1e-08
 Identities = 38/38 (100%), Gaps = 0/38 (0%)
 Strand=Plus/Minus

Query  1       CAAGGTTTCCGTAGGTGAACCTGCGGAAGGATCATTAC  38
               ||||||||||||||||||||||||||||||||||||||
Sbjct  391718  CAAGGTTTCCGTAGGTGAACCTGCGGAAGGATCATTAC  391681


 Score = 71.3 bits (38),  Expect = 1e-08
 Identities = 38/38 (100%), Gaps = 0/38 (0%)
 Strand=Plus/Minus

Query  1       CAAGGTTTCCGTAGGTGAACCTGCGGAAGGATCATTAC  38
               ||||||||||||||||||||||||||||||||||||||
Sbjct  399448  CAAGGTTTCCGTAGGTGAACCTGCGGAAGGATCATTAC  399411


 Score = 71.3 bits (38),  Expect = 1e-08
 Identities = 38/38 (100%), Gaps = 0/38 (0%)
 Strand=Plus/Minus

Query  1       CAAGGTTTCCGTAGGTGAACCTGCGGAAGGATCATTAC  38
               ||||||||||||||||||||||||||||||||||||||
Sbjct  407176  CAAGGTTTCCGTAGGTGAACCTGCGGAAGGATCATTAC  407139


 Score = 71.3 bits (38),  Expect = 1e-08
 Identities = 38/38 (100%), Gaps = 0/38 (0%)
 Strand=Plus/Minus

Query  1       CAAGGTTTCCGTAGGTGAACCTGCGGAAGGATCATTAC  38
               ||||||||||||||||||||||||||||||||||||||
Sbjct  424095  CAAGGTTTCCGTAGGTGAACCTGCGGAAGGATCATTAC  424058


>CH445386.1 Parastagonospora nodorum SN15 scaffold_66, whole genome shotgun 
sequence
Length=19742

 Score = 97.1 bits (52),  Expect = 2e-16
 Identities = 118/146 (81%), Gaps = 19/146 (13%)
 Strand=Plus/Minus

Query  79   AAACTTGCTTTGGCGGTGG--GC-CCA--GC-CTGCCGCCAGAGGTCTAAACTTACAACC  132
            |||||||||||||| ||||  ||   |  || |||| ||||||||  ||||| | |||||
Sbjct  565  AAACTTGCTTTGGCAGTGGCTGCTTAATTGCTCTGCTGCCAGAGG-ATAAAC-T-CAACC  509

Query  133  --AATTTTTTA---TCAACTTGTCACACCAGA-T-TA-TTACTAATAGTCAAAACTTTCA  184
              |||||||||   | |||| |||| | | || | || ||| ||||||||||||||||||
Sbjct  508  TAAATTTTTTATTTTAAACTAGTCA-A-CTGATTATATTTATTAATAGTCAAAACTTTCA  451

Query  185  ACAACGGATCTCTTGGTTCTCGCATC  210
            ||||||||||||||||||||||||||
Sbjct  450  ACAACGGATCTCTTGGTTCTCGCATC  425


 Score = 97.1 bits (52),  Expect = 2e-16
 Identities = 118/146 (81%), Gaps = 19/146 (13%)
 Strand=Plus/Minus

Query  79     AAACTTGCTTTGGCGGTGG--GC-CCA--GC-CTGCCGCCAGAGGTCTAAACTTACAACC  132
              |||||||||||||| ||||  ||   |  || |||| ||||||||  ||||| | |||||
Sbjct  16963  AAACTTGCTTTGGCAGTGGCTGCTTAATTGCTCTGCTGCCAGAGG-ATAAAC-T-CAACC  16907

Query  133    --AATTTTTTA---TCAACTTGTCACACCAGA-T-TA-TTACTAATAGTCAAAACTTTCA  184
                |||||||||   | |||| |||| | | || | || ||| ||||||||||||||||||
Sbjct  16906  TAAATTTTTTATTTTAAACTAGTCA-A-CTGATTATATTTATTAATAGTCAAAACTTTCA  16849

Query  185    ACAACGGATCTCTTGGTTCTCGCATC  210
              ||||||||||||||||||||||||||
Sbjct  16848  ACAACGGATCTCTTGGTTCTCGCATC  16823


 Score = 71.3 bits (38),  Expect = 1e-08
 Identities = 38/38 (100%), Gaps = 0/38 (0%)
 Strand=Plus/Minus

Query  1    CAAGGTTTCCGTAGGTGAACCTGCGGAAGGATCATTAC  38
            ||||||||||||||||||||||||||||||||||||||
Sbjct  669  CAAGGTTTCCGTAGGTGAACCTGCGGAAGGATCATTAC  632


 Score = 71.3 bits (38),  Expect = 1e-08
 Identities = 38/38 (100%), Gaps = 0/38 (0%)
 Strand=Plus/Minus

Query  1      CAAGGTTTCCGTAGGTGAACCTGCGGAAGGATCATTAC  38
              ||||||||||||||||||||||||||||||||||||||
Sbjct  17067  CAAGGTTTCCGTAGGTGAACCTGCGGAAGGATCATTAC  17030


>NW_001884610.1 Parastagonospora nodorum SN15 chromosome Unknown scaffold_66, 
whole genome shotgun sequence
Length=19742

 Score = 97.1 bits (52),  Expect = 2e-16
 Identities = 118/146 (81%), Gaps = 19/146 (13%)
 Strand=Plus/Minus

Query  79   AAACTTGCTTTGGCGGTGG--GC-CCA--GC-CTGCCGCCAGAGGTCTAAACTTACAACC  132
            |||||||||||||| ||||  ||   |  || |||| ||||||||  ||||| | |||||
Sbjct  565  AAACTTGCTTTGGCAGTGGCTGCTTAATTGCTCTGCTGCCAGAGG-ATAAAC-T-CAACC  509

Query  133  --AATTTTTTA---TCAACTTGTCACACCAGA-T-TA-TTACTAATAGTCAAAACTTTCA  184
              |||||||||   | |||| |||| | | || | || ||| ||||||||||||||||||
Sbjct  508  TAAATTTTTTATTTTAAACTAGTCA-A-CTGATTATATTTATTAATAGTCAAAACTTTCA  451

Query  185  ACAACGGATCTCTTGGTTCTCGCATC  210
            ||||||||||||||||||||||||||
Sbjct  450  ACAACGGATCTCTTGGTTCTCGCATC  425


 Score = 97.1 bits (52),  Expect = 2e-16
 Identities = 118/146 (81%), Gaps = 19/146 (13%)
 Strand=Plus/Minus

Query  79     AAACTTGCTTTGGCGGTGG--GC-CCA--GC-CTGCCGCCAGAGGTCTAAACTTACAACC  132
              |||||||||||||| ||||  ||   |  || |||| ||||||||  ||||| | |||||
Sbjct  16963  AAACTTGCTTTGGCAGTGGCTGCTTAATTGCTCTGCTGCCAGAGG-ATAAAC-T-CAACC  16907

Query  133    --AATTTTTTA---TCAACTTGTCACACCAGA-T-TA-TTACTAATAGTCAAAACTTTCA  184
                |||||||||   | |||| |||| | | || | || ||| ||||||||||||||||||
Sbjct  16906  TAAATTTTTTATTTTAAACTAGTCA-A-CTGATTATATTTATTAATAGTCAAAACTTTCA  16849

Query  185    ACAACGGATCTCTTGGTTCTCGCATC  210
              ||||||||||||||||||||||||||
Sbjct  16848  ACAACGGATCTCTTGGTTCTCGCATC  16823


 Score = 71.3 bits (38),  Expect = 1e-08
 Identities = 38/38 (100%), Gaps = 0/38 (0%)
 Strand=Plus/Minus

Query  1    CAAGGTTTCCGTAGGTGAACCTGCGGAAGGATCATTAC  38
            ||||||||||||||||||||||||||||||||||||||
Sbjct  669  CAAGGTTTCCGTAGGTGAACCTGCGGAAGGATCATTAC  632


 Score = 71.3 bits (38),  Expect = 1e-08
 Identities = 38/38 (100%), Gaps = 0/38 (0%)
 Strand=Plus/Minus

Query  1      CAAGGTTTCCGTAGGTGAACCTGCGGAAGGATCATTAC  38
              ||||||||||||||||||||||||||||||||||||||
Sbjct  17067  CAAGGTTTCCGTAGGTGAACCTGCGGAAGGATCATTAC  17030


>NW_001813677.1 Lodderomyces elongisporus NRRL YB-4239 supercont1.9 genomic scaffold, 
whole genome shotgun sequence
Length=544997

 Score = 97.1 bits (52),  Expect = 2e-16
 Identities = 118/146 (81%), Gaps = 19/146 (13%)
 Strand=Plus/Minus

Query  79      AAACTTGCTTTGGCGGTGG--GC-CCA--GC-CTGCCGCCAGAGGTCTAAACTTACAACC  132
               |||||||||||||| ||||  ||   |  || |||| ||||||||  ||||| | |||||
Sbjct  383938  AAACTTGCTTTGGCAGTGGCTGCTTAATTGCTCTGCTGCCAGAGG-ATAAAC-T-CAACC  383882

Query  133     --AATTTTTTA---TCAACTTGTCACACCAGA-T-TA-TTACTAATAGTCAAAACTTTCA  184
                 |||||||||   | |||| |||| | | || | || ||| ||||||||||||||||||
Sbjct  383881  TAAATTTTTTATTTTAAACTAGTCA-A-CTGATTATATTTATTAATAGTCAAAACTTTCA  383824

Query  185     ACAACGGATCTCTTGGTTCTCGCATC  210
               ||||||||||||||||||||||||||
Sbjct  383823  ACAACGGATCTCTTGGTTCTCGCATC  383798


 Score = 97.1 bits (52),  Expect = 2e-16
 Identities = 118/146 (81%), Gaps = 19/146 (13%)
 Strand=Plus/Minus

Query  79      AAACTTGCTTTGGCGGTGG--GC-CCA--GC-CTGCCGCCAGAGGTCTAAACTTACAACC  132
               |||||||||||||| ||||  ||   |  || |||| ||||||||  ||||| | |||||
Sbjct  391614  AAACTTGCTTTGGCAGTGGCTGCTTAATTGCTCTGCTGCCAGAGG-ATAAAC-T-CAACC  391558

Query  133     --AATTTTTTA---TCAACTTGTCACACCAGA-T-TA-TTACTAATAGTCAAAACTTTCA  184
                 |||||||||   | |||| |||| | | || | || ||| ||||||||||||||||||
Sbjct  391557  TAAATTTTTTATTTTAAACTAGTCA-A-CTGATTATATTTATTAATAGTCAAAACTTTCA  391500

Query  185     ACAACGGATCTCTTGGTTCTCGCATC  210
               ||||||||||||||||||||||||||
Sbjct  391499  ACAACGGATCTCTTGGTTCTCGCATC  391474


 Score = 97.1 bits (52),  Expect = 2e-16
 Identities = 118/146 (81%), Gaps = 19/146 (13%)
 Strand=Plus/Minus

Query  79      AAACTTGCTTTGGCGGTGG--GC-CCA--GC-CTGCCGCCAGAGGTCTAAACTTACAACC  132
               |||||||||||||| ||||  ||   |  || |||| ||||||||  ||||| | |||||
Sbjct  399344  AAACTTGCTTTGGCAGTGGCTGCTTAATTGCTCTGCTGCCAGAGG-ATAAAC-T-CAACC  399288

Query  133     --AATTTTTTA---TCAACTTGTCACACCAGA-T-TA-TTACTAATAGTCAAAACTTTCA  184
                 |||||||||   | |||| |||| | | || | || ||| ||||||||||||||||||
Sbjct  399287  TAAATTTTTTATTTTAAACTAGTCA-A-CTGATTATATTTATTAATAGTCAAAACTTTCA  399230

Query  185     ACAACGGATCTCTTGGTTCTCGCATC  210
               ||||||||||||||||||||||||||
Sbjct  399229  ACAACGGATCTCTTGGTTCTCGCATC  399204


 Score = 97.1 bits (52),  Expect = 2e-16
 Identities = 118/146 (81%), Gaps = 19/146 (13%)
 Strand=Plus/Minus

Query  79      AAACTTGCTTTGGCGGTGG--GC-CCA--GC-CTGCCGCCAGAGGTCTAAACTTACAACC  132
               |||||||||||||| ||||  ||   |  || |||| ||||||||  ||||| | |||||
Sbjct  407072  AAACTTGCTTTGGCAGTGGCTGCTTAATTGCTCTGCTGCCAGAGG-ATAAAC-T-CAACC  407016

Query  133     --AATTTTTTA---TCAACTTGTCACACCAGA-T-TA-TTACTAATAGTCAAAACTTTCA  184
                 |||||||||   | |||| |||| | | || | || ||| ||||||||||||||||||
Sbjct  407015  TAAATTTTTTATTTTAAACTAGTCA-A-CTGATTATATTTATTAATAGTCAAAACTTTCA  406958

Query  185     ACAACGGATCTCTTGGTTCTCGCATC  210
               ||||||||||||||||||||||||||
Sbjct  406957  ACAACGGATCTCTTGGTTCTCGCATC  406932


 Score = 97.1 bits (52),  Expect = 2e-16
 Identities = 118/146 (81%), Gaps = 19/146 (13%)
 Strand=Plus/Minus

Query  79      AAACTTGCTTTGGCGGTGG--GC-CCA--GC-CTGCCGCCAGAGGTCTAAACTTACAACC  132
               |||||||||||||| ||||  ||   |  || |||| ||||||||  ||||| | |||||
Sbjct  423991  AAACTTGCTTTGGCAGTGGCTGCTTAATTGCTCTGCTGCCAGAGG-ATAAAC-T-CAACC  423935

Query  133     --AATTTTTTA---TCAACTTGTCACACCAGA-T-TA-TTACTAATAGTCAAAACTTTCA  184
                 |||||||||   | |||| |||| | | || | || ||| ||||||||||||||||||
Sbjct  423934  TAAATTTTTTATTTTAAACTAGTCA-A-CTGATTATATTTATTAATAGTCAAAACTTTCA  423877

Query  185     ACAACGGATCTCTTGGTTCTCGCATC  210
               ||||||||||||||||||||||||||
Sbjct  423876  ACAACGGATCTCTTGGTTCTCGCATC  423851


 Score = 71.3 bits (38),  Expect = 1e-08
 Identities = 38/38 (100%), Gaps = 0/38 (0%)
 Strand=Plus/Minus

Query  1       CAAGGTTTCCGTAGGTGAACCTGCGGAAGGATCATTAC  38
               ||||||||||||||||||||||||||||||||||||||
Sbjct  384042  CAAGGTTTCCGTAGGTGAACCTGCGGAAGGATCATTAC  384005


 Score = 71.3 bits (38),  Expect = 1e-08
 Identities = 38/38 (100%), Gaps = 0/38 (0%)
 Strand=Plus/Minus

Query  1       CAAGGTTTCCGTAGGTGAACCTGCGGAAGGATCATTAC  38
               ||||||||||||||||||||||||||||||||||||||
Sbjct  391718  CAAGGTTTCCGTAGGTGAACCTGCGGAAGGATCATTAC  391681


 Score = 71.3 bits (38),  Expect = 1e-08
 Identities = 38/38 (100%), Gaps = 0/38 (0%)
 Strand=Plus/Minus

Query  1       CAAGGTTTCCGTAGGTGAACCTGCGGAAGGATCATTAC  38
               ||||||||||||||||||||||||||||||||||||||
Sbjct  399448  CAAGGTTTCCGTAGGTGAACCTGCGGAAGGATCATTAC  399411


 Score = 71.3 bits (38),  Expect = 1e-08
 Identities = 38/38 (100%), Gaps = 0/38 (0%)
 Strand=Plus/Minus

Query  1       CAAGGTTTCCGTAGGTGAACCTGCGGAAGGATCATTAC  38
               ||||||||||||||||||||||||||||||||||||||
Sbjct  407176  CAAGGTTTCCGTAGGTGAACCTGCGGAAGGATCATTAC  407139


 Score = 71.3 bits (38),  Expect = 1e-08
 Identities = 38/38 (100%), Gaps = 0/38 (0%)
 Strand=Plus/Minus

Query  1       CAAGGTTTCCGTAGGTGAACCTGCGGAAGGATCATTAC  38
               ||||||||||||||||||||||||||||||||||||||
Sbjct  424095  CAAGGTTTCCGTAGGTGAACCTGCGGAAGGATCATTAC  424058


>LQMS01001755.1 Spathaspora girioi strain UFMG-CM-Y302 NODE_627_length_990_cov_507.368_ID_1253, 
whole genome shotgun sequence
Length=990

 Score = 95.3 bits (51),  Expect = 6e-16
 Identities = 169/220 (77%), Gaps = 31/220 (14%)
 Strand=Plus/Minus

Query  1    CAAGGTTTCCGTAGGTGAACCTGCGGAAGGATCATTACTGATT-TGC--TTAATTGC---  54
            |||||||||||||||||||||||||||||||||||||||| || |||  || |||||   
Sbjct  601  CAAGGTTTCCGTAGGTGAACCTGCGGAAGGATCATTACTGTTTCTGCGCTTCATTGCGCG  542

Query  55   A-C--CACATG-TGTTTTTCTTTGAAACAAACTTGCTTTGGCGGTGGGCCCAGCCTGCCG  110
            | |  |||| | ||||||| |   || ||| ||||||||||   |||  | |||| |  |
Sbjct  541  ATCTACACACGATGTTTTT-T---AATCAA-CTTGCTTTGGTC-TGGCGCTAGCCGG--G  490

Query  111  CCAGAGGTCTAAACTTACAACCAATTTTTTATCAACTTGTCACACCAGATTATTACTAAT  170
            ||||||||  || |  | ||||  ||| ||||||    |||| || | | | |||  | |
Sbjct  489  CCAGAGGT-AAACCCAATAACC-TTTTATTATCA----GTCA-ACTA-ACT-TTA--A-T  442

Query  171  AGTCAAAACTTTCAACAACGGATCTCTTGGTTCTCGCATC  210
             || ||||||||||||||||||||||||||||||||||||
Sbjct  441  -GTTAAAACTTTCAACAACGGATCTCTTGGTTCTCGCATC  403


>LQMS01001756.1 Spathaspora girioi strain UFMG-CM-Y302 NODE_614_length_1014_cov_498.614_ID_1227, 
whole genome shotgun sequence
Length=1000

 Score = 95.3 bits (51),  Expect = 6e-16
 Identities = 169/220 (77%), Gaps = 31/220 (14%)
 Strand=Plus/Minus

Query  1    CAAGGTTTCCGTAGGTGAACCTGCGGAAGGATCATTACTGATT-TGC--TTAATTGC---  54
            |||||||||||||||||||||||||||||||||||||||| || |||  || |||||   
Sbjct  601  CAAGGTTTCCGTAGGTGAACCTGCGGAAGGATCATTACTGTTTCTGCGCTTCATTGCGCG  542

Query  55   A-C--CACATG-TGTTTTTCTTTGAAACAAACTTGCTTTGGCGGTGGGCCCAGCCTGCCG  110
            | |  |||| | ||||||| |   || ||| ||||||||||   |||  | |||| |  |
Sbjct  541  ATCTACACACGATGTTTTT-T---AATCAA-CTTGCTTTGGTC-TGGCGCTAGCCGG--G  490

Query  111  CCAGAGGTCTAAACTTACAACCAATTTTTTATCAACTTGTCACACCAGATTATTACTAAT  170
            ||||||||  || |  | ||||  ||| ||||||    |||| || | | | |||  | |
Sbjct  489  CCAGAGGT-AAACCCAATAACC-TTTTATTATCA----GTCA-ACTA-ACT-TTA--A-T  442

Query  171  AGTCAAAACTTTCAACAACGGATCTCTTGGTTCTCGCATC  210
             || ||||||||||||||||||||||||||||||||||||
Sbjct  441  -GTTAAAACTTTCAACAACGGATCTCTTGGTTCTCGCATC  403


>LQMS01001862.1 Spathaspora girioi strain UFMG-CM-Y302 NODE_517_length_1268_cov_519.122_ID_1033, 
whole genome shotgun sequence
Length=1254

 Score = 95.3 bits (51),  Expect = 6e-16
 Identities = 169/220 (77%), Gaps = 31/220 (14%)
 Strand=Plus/Plus

Query  1    CAAGGTTTCCGTAGGTGAACCTGCGGAAGGATCATTACTGATT-TGC--TTAATTGC---  54
            |||||||||||||||||||||||||||||||||||||||| || |||  || |||||   
Sbjct  654  CAAGGTTTCCGTAGGTGAACCTGCGGAAGGATCATTACTGTTTCTGCGCTTCATTGCGCG  713

Query  55   A-C--CACATG-TGTTTTTCTTTGAAACAAACTTGCTTTGGCGGTGGGCCCAGCCTGCCG  110
            | |  |||| | ||||||| |   || ||| ||||||||||   |||  | |||| |  |
Sbjct  714  ATCTACACACGATGTTTTT-T---AATCAA-CTTGCTTTGGTC-TGGCGCTAGCCGG--G  765

Query  111  CCAGAGGTCTAAACTTACAACCAATTTTTTATCAACTTGTCACACCAGATTATTACTAAT  170
            ||||||||  || |  | ||||  ||| ||||||    |||| || | | | |||  | |
Sbjct  766  CCAGAGGT-AAACCCAATAACC-TTTTATTATCA----GTCA-ACTA-ACT-TTA--A-T  813

Query  171  AGTCAAAACTTTCAACAACGGATCTCTTGGTTCTCGCATC  210
             || ||||||||||||||||||||||||||||||||||||
Sbjct  814  -GTTAAAACTTTCAACAACGGATCTCTTGGTTCTCGCATC  852


>LQMS01001967.1 Spathaspora girioi strain UFMG-CM-Y302 NODE_415_length_1946_cov_532.355_ID_829, 
whole genome shotgun sequence
Length=1946

 Score = 95.3 bits (51),  Expect = 6e-16
 Identities = 169/220 (77%), Gaps = 31/220 (14%)
 Strand=Plus/Plus

Query  1    CAAGGTTTCCGTAGGTGAACCTGCGGAAGGATCATTACTGATT-TGC--TTAATTGC---  54
            |||||||||||||||||||||||||||||||||||||||| || |||  || |||||   
Sbjct  390  CAAGGTTTCCGTAGGTGAACCTGCGGAAGGATCATTACTGTTTCTGCGCTTCATTGCGCG  449

Query  55   A-C--CACATG-TGTTTTTCTTTGAAACAAACTTGCTTTGGCGGTGGGCCCAGCCTGCCG  110
            | |  |||| | ||||||| |   || ||| ||||||||||   |||  | |||| |  |
Sbjct  450  ATCTACACACGATGTTTTT-T---AATCAA-CTTGCTTTGGTC-TGGCGCTAGCCGG--G  501

Query  111  CCAGAGGTCTAAACTTACAACCAATTTTTTATCAACTTGTCACACCAGATTATTACTAAT  170
            ||||||||  || |  | ||||  ||| ||||||    |||| || | | | |||  | |
Sbjct  502  CCAGAGGT-AAACCCAATAACC-TTTTATTATCA----GTCA-ACTA-ACT-TTA--A-T  549

Query  171  AGTCAAAACTTTCAACAACGGATCTCTTGGTTCTCGCATC  210
             || ||||||||||||||||||||||||||||||||||||
Sbjct  550  -GTTAAAACTTTCAACAACGGATCTCTTGGTTCTCGCATC  588


>LQMS01001966.1 Spathaspora girioi strain UFMG-CM-Y302 NODE_414_length_1946_cov_528.831_ID_827, 
whole genome shotgun sequence
Length=1943

 Score = 95.3 bits (51),  Expect = 6e-16
 Identities = 169/220 (77%), Gaps = 31/220 (14%)
 Strand=Plus/Minus

Query  1     CAAGGTTTCCGTAGGTGAACCTGCGGAAGGATCATTACTGATT-TGC--TTAATTGC---  54
             |||||||||||||||||||||||||||||||||||||||| || |||  || |||||   
Sbjct  1554  CAAGGTTTCCGTAGGTGAACCTGCGGAAGGATCATTACTGTTTCTGCGCTTCATTGCGCG  1495

Query  55    A-C--CACATG-TGTTTTTCTTTGAAACAAACTTGCTTTGGCGGTGGGCCCAGCCTGCCG  110
             | |  |||| | ||||||| |   || ||| ||||||||||   |||  | |||| |  |
Sbjct  1494  ATCTACACACGATGTTTTT-T---AATCAA-CTTGCTTTGGTC-TGGCGCTAGCCGG--G  1443

Query  111   CCAGAGGTCTAAACTTACAACCAATTTTTTATCAACTTGTCACACCAGATTATTACTAAT  170
             ||||||||  || |  | ||||  ||| ||||||    |||| || | | | |||  | |
Sbjct  1442  CCAGAGGT-AAACCCAATAACC-TTTTATTATCA----GTCA-ACTA-ACT-TTA--A-T  1395

Query  171   AGTCAAAACTTTCAACAACGGATCTCTTGGTTCTCGCATC  210
              || ||||||||||||||||||||||||||||||||||||
Sbjct  1394  -GTTAAAACTTTCAACAACGGATCTCTTGGTTCTCGCATC  1356


>NDXA01000178.1 Spathaspora xylofermentans strain UFMG-HMD23.3 Spathaspora_xylofermentans_contig_178, 
whole genome shotgun sequence
Length=8330

 Score = 91.6 bits (49),  Expect = 8e-15
 Identities = 171/223 (77%), Gaps = 35/223 (16%)
 Strand=Plus/Plus

Query  1     CAAGGTTTCCGTAGGTGAACCTGCGGAAGGATCATTACTGATT---T--GCTTAATT--G  53
             |||||||||||||||||||||||||||||||||||||| ||||   |  ||||||||  |
Sbjct  3454  CAAGGTTTCCGTAGGTGAACCTGCGGAAGGATCATTACAGATTGTCTGCGCTTAATTGCG  3513

Query  54    C-A--CCACATGTGTTTTTCTTTG-AAACAAACTTGCTTTGGCG-GTGGGCCCAGCCTGC  108
             | |   ||||  || | || || | |||| || || |  |  || ||||||  ||   ||
Sbjct  3514  CGATGTCACA-CTG-TGTT-TTAGCAAAC-AA-TTAC-CT--CGAGTGGGCGTAG---GC  3562

Query  109   -CGCCAGAGGTCTAAACTTACAACCAATTTTTTATCAACTTGTCACACCAGATTATTACT  167
              |||  || |   |||||| |||| ||| ||||| |||||||||| |  | | ||||  |
Sbjct  3563  ACGCTCGA-G---AAACTT-CAACAAATGTTTTAACAACTTGTCA-A--A-A-TATTTTT  3612

Query  168   AATAGTCAAAACTTTCAACAACGGATCTCTTGGTTCTCGCATC  210
             |||| | ||||||||||||||||||||||||||||||||||||
Sbjct  3613  AATA-TTAAAACTTTCAACAACGGATCTCTTGGTTCTCGCATC  3654


>NREI01000028.1 Wickerhamiella infanticola strain NRRL Y-17858 NODE_28_length_8407_cov_38.3216_ID_7125, 
whole genome shotgun sequence
Length=8407

 Score = 89.8 bits (48),  Expect = 3e-14
 Identities = 168/219 (77%), Gaps = 35/219 (16%)
 Strand=Plus/Minus

Query  1     CAAGGTTTCCGTAGGTGAACCTGCGGAAGGATCATTACTGAT-TT---GCTTAATTGCAC  56
             |||||||||||||||||||||||||||||||||||||||||| ||   |||||||||| |
Sbjct  2993  CAAGGTTTCCGTAGGTGAACCTGCGGAAGGATCATTACTGATATTTGCGCTTAATTGCGC  2934

Query  57    CA----CA-TGTGTTTTTCTTTGAAACAAACTTGCTTTGGCGGTGGGCCCAGCCTGCCGC  111
              |    || ||||||||  | ||||  |  | ||||||||||| |     |   | ||||
Sbjct  2933  GAAATACACTGTGTTTTA-TATGAAT-A--C-TGCTTTGGCGGAGAA---A---T-CCGC  2886

Query  112   CAGAGGTCTAAACTTACAACCAATTTTTTATCAACTTGTCACACCAGATTATTACTAATA  171
             || |     ||| || |||| ||| |||||  |  | |||| ||||  || ||  |||||
Sbjct  2885  CA-A-----AAA-TT-CAACAAATATTTTAATATTTAGTCA-ACCA--TT-TT--TAATA  2840

Query  172   GTCAAAACTTTCAACAACGGATCTCTTGGTTCTCGCATC  210
              ||||||||||||||||||||||||||||||||||||||
Sbjct  2839  ATCAAAACTTTCAACAACGGATCTCTTGGTTCTCGCATC  2801


>QELA01000006.1 [Candida] sake strain CBA6005 contig6, whole genome shotgun sequence
Length=1014381

 Score = 89.8 bits (48),  Expect = 3e-14
 Identities = 64/71 (90%), Gaps = 3/71 (4%)
 Strand=Plus/Plus

Query  1     CAAGGTTTCCGTAGGTGAACCTGCGGAAGGATCATTACTGATTTGCTTAATTGCAC--CA  58
             |||||||||||||||||||||||||||||||||||||  | ||||||||||||||   ||
Sbjct  1116  CAAGGTTTCCGTAGGTGAACCTGCGGAAGGATCATTAAAG-TTTGCTTAATTGCATTACA  1174

Query  59    CATGTGTTTTT  69
             ||||| |||||
Sbjct  1175  CATGTTTTTTT  1185


 Score = 89.8 bits (48),  Expect = 3e-14
 Identities = 64/71 (90%), Gaps = 3/71 (4%)
 Strand=Plus/Plus

Query  1     CAAGGTTTCCGTAGGTGAACCTGCGGAAGGATCATTACTGATTTGCTTAATTGCAC--CA  58
             |||||||||||||||||||||||||||||||||||||  | ||||||||||||||   ||
Sbjct  9637  CAAGGTTTCCGTAGGTGAACCTGCGGAAGGATCATTAAAG-TTTGCTTAATTGCATTACA  9695

Query  59    CATGTGTTTTT  69
             ||||| |||||
Sbjct  9696  CATGTTTTTTT  9706


 Score = 89.8 bits (48),  Expect = 3e-14
 Identities = 64/71 (90%), Gaps = 3/71 (4%)
 Strand=Plus/Plus

Query  1      CAAGGTTTCCGTAGGTGAACCTGCGGAAGGATCATTACTGATTTGCTTAATTGCAC--CA  58
              |||||||||||||||||||||||||||||||||||||  | ||||||||||||||   ||
Sbjct  17417  CAAGGTTTCCGTAGGTGAACCTGCGGAAGGATCATTAAAG-TTTGCTTAATTGCATTACA  17475

Query  59     CATGTGTTTTT  69
              ||||| |||||
Sbjct  17476  CATGTTTTTTT  17486


 Score = 89.8 bits (48),  Expect = 3e-14
 Identities = 64/71 (90%), Gaps = 3/71 (4%)
 Strand=Plus/Plus

Query  1      CAAGGTTTCCGTAGGTGAACCTGCGGAAGGATCATTACTGATTTGCTTAATTGCAC--CA  58
              |||||||||||||||||||||||||||||||||||||  | ||||||||||||||   ||
Sbjct  25197  CAAGGTTTCCGTAGGTGAACCTGCGGAAGGATCATTAAAG-TTTGCTTAATTGCATTACA  25255

Query  59     CATGTGTTTTT  69
              ||||| |||||
Sbjct  25256  CATGTTTTTTT  25266


 Score = 73.1 bits (39),  Expect = 3e-09
 Identities = 42/43 (98%), Gaps = 1/43 (2%)
 Strand=Plus/Plus

Query  168   AATAGTCAAAACTTTCAACAACGGATCTCTTGGTTCTCGCATC  210
             |||| ||||||||||||||||||||||||||||||||||||||
Sbjct  1236  AATA-TCAAAACTTTCAACAACGGATCTCTTGGTTCTCGCATC  1277


 Score = 73.1 bits (39),  Expect = 3e-09
 Identities = 42/43 (98%), Gaps = 1/43 (2%)
 Strand=Plus/Plus

Query  168   AATAGTCAAAACTTTCAACAACGGATCTCTTGGTTCTCGCATC  210
             |||| ||||||||||||||||||||||||||||||||||||||
Sbjct  9757  AATA-TCAAAACTTTCAACAACGGATCTCTTGGTTCTCGCATC  9798


 Score = 73.1 bits (39),  Expect = 3e-09
 Identities = 42/43 (98%), Gaps = 1/43 (2%)
 Strand=Plus/Plus

Query  168    AATAGTCAAAACTTTCAACAACGGATCTCTTGGTTCTCGCATC  210
              |||| ||||||||||||||||||||||||||||||||||||||
Sbjct  17537  AATA-TCAAAACTTTCAACAACGGATCTCTTGGTTCTCGCATC  17578


 Score = 73.1 bits (39),  Expect = 3e-09
 Identities = 42/43 (98%), Gaps = 1/43 (2%)
 Strand=Plus/Plus

Query  168    AATAGTCAAAACTTTCAACAACGGATCTCTTGGTTCTCGCATC  210
              |||| ||||||||||||||||||||||||||||||||||||||
Sbjct  25317  AATA-TCAAAACTTTCAACAACGGATCTCTTGGTTCTCGCATC  25358


>QELA01000016.1 [Candida] sake strain CBA6005 contig16, whole genome shotgun 
sequence
Length=17504

 Score = 89.8 bits (48),  Expect = 3e-14
 Identities = 64/71 (90%), Gaps = 3/71 (4%)
 Strand=Plus/Minus

Query  1     CAAGGTTTCCGTAGGTGAACCTGCGGAAGGATCATTACTGATTTGCTTAATTGCAC--CA  58
             |||||||||||||||||||||||||||||||||||||  | ||||||||||||||   ||
Sbjct  4708  CAAGGTTTCCGTAGGTGAACCTGCGGAAGGATCATTAAAG-TTTGCTTAATTGCATTACA  4650

Query  59    CATGTGTTTTT  69
             ||||| |||||
Sbjct  4649  CATGTTTTTTT  4639


 Score = 89.8 bits (48),  Expect = 3e-14
 Identities = 64/71 (90%), Gaps = 3/71 (4%)
 Strand=Plus/Minus

Query  1      CAAGGTTTCCGTAGGTGAACCTGCGGAAGGATCATTACTGATTTGCTTAATTGCAC--CA  58
              |||||||||||||||||||||||||||||||||||||  | ||||||||||||||   ||
Sbjct  13186  CAAGGTTTCCGTAGGTGAACCTGCGGAAGGATCATTAAAG-TTTGCTTAATTGCATTACA  13128

Query  59     CATGTGTTTTT  69
              ||||| |||||
Sbjct  13127  CATGTTTTTTT  13117


 Score = 73.1 bits (39),  Expect = 3e-09
 Identities = 42/43 (98%), Gaps = 1/43 (2%)
 Strand=Plus/Minus

Query  168   AATAGTCAAAACTTTCAACAACGGATCTCTTGGTTCTCGCATC  210
             |||| ||||||||||||||||||||||||||||||||||||||
Sbjct  4590  AATA-TCAAAACTTTCAACAACGGATCTCTTGGTTCTCGCATC  4549


 Score = 73.1 bits (39),  Expect = 3e-09
 Identities = 42/43 (98%), Gaps = 1/43 (2%)
 Strand=Plus/Minus

Query  168    AATAGTCAAAACTTTCAACAACGGATCTCTTGGTTCTCGCATC  210
              |||| ||||||||||||||||||||||||||||||||||||||
Sbjct  13066  AATA-TCAAAACTTTCAACAACGGATCTCTTGGTTCTCGCATC  13025


>QELA01000012.1 [Candida] sake strain CBA6005 contig12, whole genome shotgun 
sequence
Length=24652

 Score = 89.8 bits (48),  Expect = 3e-14
 Identities = 64/71 (90%), Gaps = 3/71 (4%)
 Strand=Plus/Minus

Query  1     CAAGGTTTCCGTAGGTGAACCTGCGGAAGGATCATTACTGATTTGCTTAATTGCAC--CA  58
             |||||||||||||||||||||||||||||||||||||  | ||||||||||||||   ||
Sbjct  3150  CAAGGTTTCCGTAGGTGAACCTGCGGAAGGATCATTAAAG-TTTGCTTAATTGCATTACA  3092

Query  59    CATGTGTTTTT  69
             ||||| |||||
Sbjct  3091  CATGTTTTTTT  3081


 Score = 89.8 bits (48),  Expect = 3e-14
 Identities = 64/71 (90%), Gaps = 4/71 (6%)
 Strand=Plus/Minus

Query  1      CAAGGTTTCCGTAGGTGAACCTGCGGAAGGATCATTACTGATTTGCTTAATTGCAC--CA  58
              |||||||||||||||||||||||||||||||||||||  | ||||||||||||||   ||
Sbjct  11629  CAAGGTTTCCGTAGGTGAACCTGCGGAAGGATCATTAAAG-TTTGCTTAATTGCATTACA  11571

Query  59     CATGTGTTTTT  69
              ||||| |||||
Sbjct  11570  CATGT-TTTTT  11561


 Score = 89.8 bits (48),  Expect = 3e-14
 Identities = 64/71 (90%), Gaps = 4/71 (6%)
 Strand=Plus/Minus

Query  1      CAAGGTTTCCGTAGGTGAACCTGCGGAAGGATCATTACTGATTTGCTTAATTGCAC--CA  58
              |||||||||||||||||||||||||||||||||||||  | ||||||||||||||   ||
Sbjct  20124  CAAGGTTTCCGTAGGTGAACCTGCGGAAGGATCATTAAAG-TTTGCTTAATTGCATTACA  20066

Query  59     CATGTGTTTTT  69
              ||||| |||||
Sbjct  20065  CATGT-TTTTT  20056


 Score = 73.1 bits (39),  Expect = 3e-09
 Identities = 42/43 (98%), Gaps = 1/43 (2%)
 Strand=Plus/Minus

Query  168   AATAGTCAAAACTTTCAACAACGGATCTCTTGGTTCTCGCATC  210
             |||| ||||||||||||||||||||||||||||||||||||||
Sbjct  3030  AATA-TCAAAACTTTCAACAACGGATCTCTTGGTTCTCGCATC  2989


 Score = 73.1 bits (39),  Expect = 3e-09
 Identities = 42/43 (98%), Gaps = 1/43 (2%)
 Strand=Plus/Minus

Query  168    AATAGTCAAAACTTTCAACAACGGATCTCTTGGTTCTCGCATC  210
              |||| ||||||||||||||||||||||||||||||||||||||
Sbjct  11511  AATA-TCAAAACTTTCAACAACGGATCTCTTGGTTCTCGCATC  11470


 Score = 73.1 bits (39),  Expect = 3e-09
 Identities = 42/43 (98%), Gaps = 1/43 (2%)
 Strand=Plus/Minus

Query  168    AATAGTCAAAACTTTCAACAACGGATCTCTTGGTTCTCGCATC  210
              |||| ||||||||||||||||||||||||||||||||||||||
Sbjct  20005  AATA-TCAAAACTTTCAACAACGGATCTCTTGGTTCTCGCATC  19964


>JAMYHQ010001361.1 Apiotrichum sp. M3315A-1 ctg_1361, whole genome shotgun sequence
Length=6119

 Score = 82.4 bits (44),  Expect = 5e-12
 Identities = 50/53 (94%), Gaps = 0/53 (0%)
 Strand=Plus/Plus

Query  1    CAAGGTTTCCGTAGGTGAACCTGCGGAAGGATCATTACTGATTTGCTTAATTG  53
            ||||||||||||||||||||||||||||||||||||| |||||  ||||||||
Sbjct  924  CAAGGTTTCCGTAGGTGAACCTGCGGAAGGATCATTAGTGATTGCCTTAATTG  976


>JAMYHN010000191.1 Apiotrichum sp. PDH3304B ctg_191, whole genome shotgun sequence
Length=19926

 Score = 82.4 bits (44),  Expect = 5e-12
 Identities = 50/53 (94%), Gaps = 0/53 (0%)
 Strand=Plus/Minus

Query  1     CAAGGTTTCCGTAGGTGAACCTGCGGAAGGATCATTACTGATTTGCTTAATTG  53
             ||||||||||||||||||||||||||||||||||||| |||||  ||||||||
Sbjct  5131  CAAGGTTTCCGTAGGTGAACCTGCGGAAGGATCATTAGTGATTGCCTTAATTG  5079


>JAMYHM010000230.1 Apiotrichum sp. PA4207 ctg_230, whole genome shotgun sequence
Length=9386

 Score = 82.4 bits (44),  Expect = 5e-12
 Identities = 50/53 (94%), Gaps = 0/53 (0%)
 Strand=Plus/Plus

Query  1     CAAGGTTTCCGTAGGTGAACCTGCGGAAGGATCATTACTGATTTGCTTAATTG  53
             ||||||||||||||||||||||||||||||||||||| |||||  ||||||||
Sbjct  4224  CAAGGTTTCCGTAGGTGAACCTGCGGAAGGATCATTAGTGATTGCCTTAATTG  4276


>JAMALZ010000002.1 Trichosporon sp. PB005A ctg_2, whole genome shotgun sequence
Length=1442098

 Score = 82.4 bits (44),  Expect = 5e-12
 Identities = 50/53 (94%), Gaps = 0/53 (0%)
 Strand=Plus/Minus

Query  1        CAAGGTTTCCGTAGGTGAACCTGCGGAAGGATCATTACTGATTTGCTTAATTG  53
                ||||||||||||||||||||||||||||||||||||| |||||  ||||||||
Sbjct  1319263  CAAGGTTTCCGTAGGTGAACCTGCGGAAGGATCATTAGTGATTGCCTTAATTG  1319211


>JAMYHL010000155.1 Apiotrichum sp. Y4204 ctg_155, whole genome shotgun sequence
Length=35299

 Score = 82.4 bits (44),  Expect = 5e-12
 Identities = 50/53 (94%), Gaps = 0/53 (0%)
 Strand=Plus/Plus

Query  1      CAAGGTTTCCGTAGGTGAACCTGCGGAAGGATCATTACTGATTTGCTTAATTG  53
              ||||||||||||||||||||||||||||||||||||| |||||  ||||||||
Sbjct  30295  CAAGGTTTCCGTAGGTGAACCTGCGGAAGGATCATTAGTGATTGCCTTAATTG  30347


>JAMYHP010000150.1 Apiotrichum sp. Y4201-1 ctg_150, whole genome shotgun sequence
Length=35057

 Score = 82.4 bits (44),  Expect = 5e-12
 Identities = 50/53 (94%), Gaps = 0/53 (0%)
 Strand=Plus/Plus

Query  1      CAAGGTTTCCGTAGGTGAACCTGCGGAAGGATCATTACTGATTTGCTTAATTG  53
              ||||||||||||||||||||||||||||||||||||| |||||  ||||||||
Sbjct  30294  CAAGGTTTCCGTAGGTGAACCTGCGGAAGGATCATTAGTGATTGCCTTAATTG  30346


>JAMYHS010001152.1 Apiotrichum sp. Y3305A ctg_1152, whole genome shotgun sequence
Length=6659

 Score = 82.4 bits (44),  Expect = 5e-12
 Identities = 50/53 (94%), Gaps = 0/53 (0%)
 Strand=Plus/Minus

Query  1     CAAGGTTTCCGTAGGTGAACCTGCGGAAGGATCATTACTGATTTGCTTAATTG  53
             ||||||||||||||||||||||||||||||||||||| |||||  ||||||||
Sbjct  5641  CAAGGTTTCCGTAGGTGAACCTGCGGAAGGATCATTAGTGATTGCCTTAATTG  5589


>JAMYHR010000054.1 Apiotrichum sp. PL3309B ctg_54, whole genome shotgun sequence
Length=325286

 Score = 82.4 bits (44),  Expect = 5e-12
 Identities = 50/53 (94%), Gaps = 0/53 (0%)
 Strand=Plus/Minus

Query  1     CAAGGTTTCCGTAGGTGAACCTGCGGAAGGATCATTACTGATTTGCTTAATTG  53
             ||||||||||||||||||||||||||||||||||||| |||||  ||||||||
Sbjct  5397  CAAGGTTTCCGTAGGTGAACCTGCGGAAGGATCATTAGTGATTGCCTTAATTG  5345


>QLOR01000695.1 Sarcodon aspratus strain MG57 scaffold829_cov266, whole genome 
shotgun sequence
Length=10243

 Score = 82.4 bits (44),  Expect = 5e-12
 Identities = 44/44 (100%), Gaps = 0/44 (0%)
 Strand=Plus/Plus

Query  1     CAAGGTTTCCGTAGGTGAACCTGCGGAAGGATCATTACTGATTT  44
             ||||||||||||||||||||||||||||||||||||||||||||
Sbjct  2733  CAAGGTTTCCGTAGGTGAACCTGCGGAAGGATCATTACTGATTT  2776


>JAMYHO010000241.1 Apiotrichum sp. PL3306B ctg_241, whole genome shotgun sequence
Length=3330

 Score = 82.4 bits (44),  Expect = 5e-12
 Identities = 50/53 (94%), Gaps = 0/53 (0%)
 Strand=Plus/Plus

Query  1    CAAGGTTTCCGTAGGTGAACCTGCGGAAGGATCATTACTGATTTGCTTAATTG  53
            ||||||||||||||||||||||||||||||||||||| |||||  ||||||||
Sbjct  924  CAAGGTTTCCGTAGGTGAACCTGCGGAAGGATCATTAGTGATTGCCTTAATTG  976


>JAFREE010000465.1 Hymenochaete sp. R1 scaffold465, whole genome shotgun sequence
Length=1391

 Score = 80.5 bits (43),  Expect = 2e-11
 Identities = 46/47 (98%), Gaps = 1/47 (2%)
 Strand=Plus/Plus

Query  1    CAAGGTTTCCGTAGGTGAACCTGCGGAAGGATCATTACTGA-TTTGC  46
            ||||||||||||||||||||||||||||||||||||||||| |||||
Sbjct  210  CAAGGTTTCCGTAGGTGAACCTGCGGAAGGATCATTACTGAGTTTGC  256


>LS992273.1 [Candida] hispaniensis strain CBS 9996 genome assembly, chromosome: 
D
Length=1250973

 Score = 80.5 bits (43),  Expect = 2e-11
 Identities = 73/86 (85%), Gaps = 7/86 (8%)
 Strand=Plus/Plus

Query  1       CAAGGTTTCCGTAGGTGAACCTGCGGAAGGATCATTACTGATTTGCTTAATTGCACCACA  60
               ||||||||||||||||||||||||||||||||||||||||| ||  ||| || ||| || 
Sbjct  884896  CAAGGTTTCCGTAGGTGAACCTGCGGAAGGATCATTACTGAATTT-TTATTTACAC-ACT  884953

Query  61      TGTG--TTTTTCTTTGAAACAAACTT  84
               ||||  ||||| ||  |||||| |||
Sbjct  884954  TGTGCATTTTTGTT--AAACAA-CTT  884976


 Score = 80.5 bits (43),  Expect = 2e-11
 Identities = 73/86 (85%), Gaps = 7/86 (8%)
 Strand=Plus/Plus

Query  1       CAAGGTTTCCGTAGGTGAACCTGCGGAAGGATCATTACTGATTTGCTTAATTGCACCACA  60
               ||||||||||||||||||||||||||||||||||||||||| ||  ||| || ||| || 
Sbjct  891912  CAAGGTTTCCGTAGGTGAACCTGCGGAAGGATCATTACTGAATTT-TTATTTACAC-ACT  891969

Query  61      TGTG--TTTTTCTTTGAAACAAACTT  84
               ||||  ||||| ||  |||||| |||
Sbjct  891970  TGTGCATTTTTGTT--AAACAA-CTT  891992


>PPNM02000126.1 Kregervanrija fluxuum strain NRRL YB-4273 NODE_126_length_8197_cov_2485.71_ID_56207, 
whole genome shotgun sequence
Length=8197

 Score = 80.5 bits (43),  Expect = 2e-11
 Identities = 43/43 (100%), Gaps = 0/43 (0%)
 Strand=Plus/Minus

Query  1     CAAGGTTTCCGTAGGTGAACCTGCGGAAGGATCATTACTGATT  43
             |||||||||||||||||||||||||||||||||||||||||||
Sbjct  5189  CAAGGTTTCCGTAGGTGAACCTGCGGAAGGATCATTACTGATT  5147


 Score = 69.4 bits (37),  Expect = 4e-08
 Identities = 42/44 (95%), Gaps = 1/44 (2%)
 Strand=Plus/Minus

Query  167   TAATAGTCAAAACTTTCAACAACGGATCTCTTGGTTCTCGCATC  210
             ||| ||| ||||||||||||||||||||||||||||||||||||
Sbjct  5059  TAA-AGTGAAAACTTTCAACAACGGATCTCTTGGTTCTCGCATC  5017


>BEDZ01000082.1 Cutaneotrichosporon cyanovorans DNA, scaffold: scaffold_82, strain: 
JCM_31833, whole genome shotgun sequence
Length=4369

 Score = 80.5 bits (43),  Expect = 2e-11
 Identities = 45/46 (98%), Gaps = 0/46 (0%)
 Strand=Plus/Plus

Query  1     CAAGGTTTCCGTAGGTGAACCTGCGGAAGGATCATTACTGATTTGC  46
             ||||||||||||||||||||||||||||||||||||| ||||||||
Sbjct  3201  CAAGGTTTCCGTAGGTGAACCTGCGGAAGGATCATTAGTGATTTGC  3246


>JAGSYN010000329.1 [Candida] subhashii strain CBS 10753 scaffold224, whole genome 
shotgun sequence
Length=7663

 Score = 80.5 bits (43),  Expect = 2e-11
 Identities = 45/46 (98%), Gaps = 0/46 (0%)
 Strand=Plus/Plus

Query  165   ACTAATAGTCAAAACTTTCAACAACGGATCTCTTGGTTCTCGCATC  210
             ||||||| ||||||||||||||||||||||||||||||||||||||
Sbjct  2539  ACTAATAATCAAAACTTTCAACAACGGATCTCTTGGTTCTCGCATC  2584


 Score = 71.3 bits (38),  Expect = 1e-08
 Identities = 38/38 (100%), Gaps = 0/38 (0%)
 Strand=Plus/Plus

Query  1     CAAGGTTTCCGTAGGTGAACCTGCGGAAGGATCATTAC  38
             ||||||||||||||||||||||||||||||||||||||
Sbjct  2379  CAAGGTTTCCGTAGGTGAACCTGCGGAAGGATCATTAC  2416


>JANBXH010000027.1 Kuraishia molischiana strain VH39_BB 27, whole genome shotgun 
sequence
Length=52010

 Score = 80.5 bits (43),  Expect = 2e-11
 Identities = 47/49 (96%), Gaps = 0/49 (0%)
 Strand=Plus/Plus

Query  162    ATTACTAATAGTCAAAACTTTCAACAACGGATCTCTTGGTTCTCGCATC  210
              || ||||||| ||||||||||||||||||||||||||||||||||||||
Sbjct  25836  ATAACTAATATTCAAAACTTTCAACAACGGATCTCTTGGTTCTCGCATC  25884


 Score = 69.4 bits (37),  Expect = 4e-08
 Identities = 39/40 (98%), Gaps = 0/40 (0%)
 Strand=Plus/Plus

Query  1      CAAGGTTTCCGTAGGTGAACCTGCGGAAGGATCATTACTG  40
              |||||||||||||||||||||||||||||||||||| |||
Sbjct  25607  CAAGGTTTCCGTAGGTGAACCTGCGGAAGGATCATTTCTG  25646


>BEDY01000008.1 Vanrija fragicola DNA, scaffold: scaffold_8, strain: JCM 1530, 
whole genome shotgun sequence
Length=870709

 Score = 80.5 bits (43),  Expect = 2e-11
 Identities = 45/46 (98%), Gaps = 0/46 (0%)
 Strand=Plus/Plus

Query  1       CAAGGTTTCCGTAGGTGAACCTGCGGAAGGATCATTACTGATTTGC  46
               ||||||||||||||||||||||||||||||||||||| ||||||||
Sbjct  868631  CAAGGTTTCCGTAGGTGAACCTGCGGAAGGATCATTAGTGATTTGC  868676


>PPON02000133.1 Kazachstania unispora strain NRRL Y-1556 NODE_149_length_5165_cov_2110.2_ID_297, 
whole genome shotgun sequence
Length=5165

 Score = 80.5 bits (43),  Expect = 2e-11
 Identities = 49/52 (94%), Gaps = 0/52 (0%)
 Strand=Plus/Plus

Query  159   ATTATTACTAATAGTCAAAACTTTCAACAACGGATCTCTTGGTTCTCGCATC  210
             ||||| || |||| ||||||||||||||||||||||||||||||||||||||
Sbjct  3888  ATTATAACAAATATTCAAAACTTTCAACAACGGATCTCTTGGTTCTCGCATC  3939


 Score = 69.4 bits (37),  Expect = 4e-08
 Identities = 37/37 (100%), Gaps = 0/37 (0%)
 Strand=Plus/Plus

Query  1     CAAGGTTTCCGTAGGTGAACCTGCGGAAGGATCATTA  37
             |||||||||||||||||||||||||||||||||||||
Sbjct  3611  CAAGGTTTCCGTAGGTGAACCTGCGGAAGGATCATTA  3647


>PPUV01000166.1 Spathaspora sp. UFMG-CM-Y6060 NODE_166_length_5646_cov_833.987, 
whole genome shotgun sequence
Length=5646

 Score = 80.5 bits (43),  Expect = 2e-11
 Identities = 164/217 (76%), Gaps = 30/217 (14%)
 Strand=Plus/Minus

Query  1     CAAGGTTTCCGTAGGTGAACCTGCGGAAGGATCATTACTGATTTGCTT-AATT-GCA---  55
             |||||||||||||||||||||||||||||||||||||||| | ||| | ||   |||   
Sbjct  1895  CAAGGTTTCCGTAGGTGAACCTGCGGAAGGATCATTACTG-TGTGCGTGAAAACGCAAAT  1837

Query  56    C--CACATGTGTTTTTCTTTGAAACAAACTTGCTTTGGCGGTGGGCCCAGCCTGCCGCCA  113
             |  |||| ||||||||     |||  ||||| ||||||   |||    | || |  ||||
Sbjct  1836  CTACACACGTGTTTTT-----AAATTAACTTTCTTTGGTC-TGGTA--ATCCGG--GCCA  1787

Query  114   GAGGTCTAAACTTACAACCAATTTTTTATCAACTTGTCACACCAGATTATTACTAATAGT  173
              ||||  |||  |||||  || |||| || || | |||| || | |  || | |||| ||
Sbjct  1786  AAGGT--AAA--TACAAAAAACTTTT-AT-AATTAGTCA-ACAA-AC-AT-A-TAAT-GT  1739

Query  174   CAAAACTTTCAACAACGGATCTCTTGGTTCTCGCATC  210
              ||||||||||||||||||||||||||||||||||||
Sbjct  1738  TAAAACTTTCAACAACGGATCTCTTGGTTCTCGCATC  1702


>HG793131.1 Kuraishia capsulata CBS 1993 genomic scaffold, Kuraishia_capsulata_scaffold_7, 
whole genome shotgun sequence
Length=1129669

 Score = 80.5 bits (43),  Expect = 2e-11
 Identities = 47/49 (96%), Gaps = 0/49 (0%)
 Strand=Plus/Plus

Query  162      ATTACTAATAGTCAAAACTTTCAACAACGGATCTCTTGGTTCTCGCATC  210
                || ||||||| ||||||||||||||||||||||||||||||||||||||
Sbjct  1124694  ATAACTAATATTCAAAACTTTCAACAACGGATCTCTTGGTTCTCGCATC  1124742


 Score = 69.4 bits (37),  Expect = 4e-08
 Identities = 42/44 (95%), Gaps = 1/44 (2%)
 Strand=Plus/Plus

Query  1        CAAGGTTTCCGTAGGTGAACCTGCGGAAGGATCATTACTGATTT  44
                |||||||||||||||||||||||||||||||||||| ||| |||
Sbjct  1124467  CAAGGTTTCCGTAGGTGAACCTGCGGAAGGATCATTTCTG-TTT  1124509


>JAFMZF010000003.1 Kregervanrija delftensis strain NCC-J scaffold_3, whole genome 
shotgun sequence
Length=1304241

 Score = 80.5 bits (43),  Expect = 2e-11
 Identities = 43/43 (100%), Gaps = 0/43 (0%)
 Strand=Plus/Plus

Query  1        CAAGGTTTCCGTAGGTGAACCTGCGGAAGGATCATTACTGATT  43
                |||||||||||||||||||||||||||||||||||||||||||
Sbjct  1259842  CAAGGTTTCCGTAGGTGAACCTGCGGAAGGATCATTACTGATT  1259884


 Score = 80.5 bits (43),  Expect = 2e-11
 Identities = 43/43 (100%), Gaps = 0/43 (0%)
 Strand=Plus/Plus

Query  1        CAAGGTTTCCGTAGGTGAACCTGCGGAAGGATCATTACTGATT  43
                |||||||||||||||||||||||||||||||||||||||||||
Sbjct  1268439  CAAGGTTTCCGTAGGTGAACCTGCGGAAGGATCATTACTGATT  1268481


 Score = 80.5 bits (43),  Expect = 2e-11
 Identities = 43/43 (100%), Gaps = 0/43 (0%)
 Strand=Plus/Plus

Query  1        CAAGGTTTCCGTAGGTGAACCTGCGGAAGGATCATTACTGATT  43
                |||||||||||||||||||||||||||||||||||||||||||
Sbjct  1283846  CAAGGTTTCCGTAGGTGAACCTGCGGAAGGATCATTACTGATT  1283888


 Score = 80.5 bits (43),  Expect = 2e-11
 Identities = 43/43 (100%), Gaps = 0/43 (0%)
 Strand=Plus/Plus

Query  1        CAAGGTTTCCGTAGGTGAACCTGCGGAAGGATCATTACTGATT  43
                |||||||||||||||||||||||||||||||||||||||||||
Sbjct  1292124  CAAGGTTTCCGTAGGTGAACCTGCGGAAGGATCATTACTGATT  1292166


 Score = 80.5 bits (43),  Expect = 2e-11
 Identities = 43/43 (100%), Gaps = 0/43 (0%)
 Strand=Plus/Plus

Query  1        CAAGGTTTCCGTAGGTGAACCTGCGGAAGGATCATTACTGATT  43
                |||||||||||||||||||||||||||||||||||||||||||
Sbjct  1300300  CAAGGTTTCCGTAGGTGAACCTGCGGAAGGATCATTACTGATT  1300342


 Score = 78.7 bits (42),  Expect = 6e-11
 Identities = 42/42 (100%), Gaps = 0/42 (0%)
 Strand=Plus/Plus

Query  2        AAGGTTTCCGTAGGTGAACCTGCGGAAGGATCATTACTGATT  43
                ||||||||||||||||||||||||||||||||||||||||||
Sbjct  1276254  AAGGTTTCCGTAGGTGAACCTGCGGAAGGATCATTACTGATT  1276295


 Score = 69.4 bits (37),  Expect = 4e-08
 Identities = 44/47 (94%), Gaps = 1/47 (2%)
 Strand=Plus/Plus

Query  164      TACTAATAGTCAAAACTTTCAACAACGGATCTCTTGGTTCTCGCATC  210
                || ||| ||| ||||||||||||||||||||||||||||||||||||
Sbjct  1259967  TAATAA-AGTGAAAACTTTCAACAACGGATCTCTTGGTTCTCGCATC  1260012


 Score = 69.4 bits (37),  Expect = 4e-08
 Identities = 44/47 (94%), Gaps = 1/47 (2%)
 Strand=Plus/Plus

Query  164      TACTAATAGTCAAAACTTTCAACAACGGATCTCTTGGTTCTCGCATC  210
                || ||| ||| ||||||||||||||||||||||||||||||||||||
Sbjct  1268564  TAATAA-AGTGAAAACTTTCAACAACGGATCTCTTGGTTCTCGCATC  1268609


 Score = 69.4 bits (37),  Expect = 4e-08
 Identities = 44/47 (94%), Gaps = 1/47 (2%)
 Strand=Plus/Plus

Query  164      TACTAATAGTCAAAACTTTCAACAACGGATCTCTTGGTTCTCGCATC  210
                || ||| ||| ||||||||||||||||||||||||||||||||||||
Sbjct  1276380  TAATAA-AGTGAAAACTTTCAACAACGGATCTCTTGGTTCTCGCATC  1276425


 Score = 69.4 bits (37),  Expect = 4e-08
 Identities = 44/47 (94%), Gaps = 1/47 (2%)
 Strand=Plus/Plus

Query  164      TACTAATAGTCAAAACTTTCAACAACGGATCTCTTGGTTCTCGCATC  210
                || ||| ||| ||||||||||||||||||||||||||||||||||||
Sbjct  1283971  TAATAA-AGTGAAAACTTTCAACAACGGATCTCTTGGTTCTCGCATC  1284016


 Score = 69.4 bits (37),  Expect = 4e-08
 Identities = 44/47 (94%), Gaps = 1/47 (2%)
 Strand=Plus/Plus

Query  164      TACTAATAGTCAAAACTTTCAACAACGGATCTCTTGGTTCTCGCATC  210
                || ||| ||| ||||||||||||||||||||||||||||||||||||
Sbjct  1292249  TAATAA-AGTGAAAACTTTCAACAACGGATCTCTTGGTTCTCGCATC  1292294


 Score = 69.4 bits (37),  Expect = 4e-08
 Identities = 44/47 (94%), Gaps = 1/47 (2%)
 Strand=Plus/Plus

Query  164      TACTAATAGTCAAAACTTTCAACAACGGATCTCTTGGTTCTCGCATC  210
                || ||| ||| ||||||||||||||||||||||||||||||||||||
Sbjct  1300428  TAATAA-AGTGAAAACTTTCAACAACGGATCTCTTGGTTCTCGCATC  1300473


>JAFMZF010000001.1 Kregervanrija delftensis strain NCC-J scaffold_1, whole genome 
shotgun sequence
Length=2236562

 Score = 80.5 bits (43),  Expect = 2e-11
 Identities = 43/43 (100%), Gaps = 0/43 (0%)
 Strand=Plus/Minus

Query  1     CAAGGTTTCCGTAGGTGAACCTGCGGAAGGATCATTACTGATT  43
             |||||||||||||||||||||||||||||||||||||||||||
Sbjct  3929  CAAGGTTTCCGTAGGTGAACCTGCGGAAGGATCATTACTGATT  3887


 Score = 80.5 bits (43),  Expect = 2e-11
 Identities = 43/43 (100%), Gaps = 0/43 (0%)
 Strand=Plus/Minus

Query  1      CAAGGTTTCCGTAGGTGAACCTGCGGAAGGATCATTACTGATT  43
              |||||||||||||||||||||||||||||||||||||||||||
Sbjct  12408  CAAGGTTTCCGTAGGTGAACCTGCGGAAGGATCATTACTGATT  12366


 Score = 80.5 bits (43),  Expect = 2e-11
 Identities = 43/43 (100%), Gaps = 0/43 (0%)
 Strand=Plus/Minus

Query  1      CAAGGTTTCCGTAGGTGAACCTGCGGAAGGATCATTACTGATT  43
              |||||||||||||||||||||||||||||||||||||||||||
Sbjct  21017  CAAGGTTTCCGTAGGTGAACCTGCGGAAGGATCATTACTGATT  20975


 Score = 80.5 bits (43),  Expect = 2e-11
 Identities = 43/43 (100%), Gaps = 0/43 (0%)
 Strand=Plus/Minus

Query  1      CAAGGTTTCCGTAGGTGAACCTGCGGAAGGATCATTACTGATT  43
              |||||||||||||||||||||||||||||||||||||||||||
Sbjct  29655  CAAGGTTTCCGTAGGTGAACCTGCGGAAGGATCATTACTGATT  29613


 Score = 80.5 bits (43),  Expect = 2e-11
 Identities = 43/43 (100%), Gaps = 0/43 (0%)
 Strand=Plus/Minus

Query  1      CAAGGTTTCCGTAGGTGAACCTGCGGAAGGATCATTACTGATT  43
              |||||||||||||||||||||||||||||||||||||||||||
Sbjct  38068  CAAGGTTTCCGTAGGTGAACCTGCGGAAGGATCATTACTGATT  38026


 Score = 80.5 bits (43),  Expect = 2e-11
 Identities = 43/43 (100%), Gaps = 0/43 (0%)
 Strand=Plus/Minus

Query  1      CAAGGTTTCCGTAGGTGAACCTGCGGAAGGATCATTACTGATT  43
              |||||||||||||||||||||||||||||||||||||||||||
Sbjct  46357  CAAGGTTTCCGTAGGTGAACCTGCGGAAGGATCATTACTGATT  46315


 Score = 80.5 bits (43),  Expect = 2e-11
 Identities = 43/43 (100%), Gaps = 0/43 (0%)
 Strand=Plus/Minus

Query  1      CAAGGTTTCCGTAGGTGAACCTGCGGAAGGATCATTACTGATT  43
              |||||||||||||||||||||||||||||||||||||||||||
Sbjct  54791  CAAGGTTTCCGTAGGTGAACCTGCGGAAGGATCATTACTGATT  54749


 Score = 80.5 bits (43),  Expect = 2e-11
 Identities = 43/43 (100%), Gaps = 0/43 (0%)
 Strand=Plus/Minus

Query  1      CAAGGTTTCCGTAGGTGAACCTGCGGAAGGATCATTACTGATT  43
              |||||||||||||||||||||||||||||||||||||||||||
Sbjct  63388  CAAGGTTTCCGTAGGTGAACCTGCGGAAGGATCATTACTGATT  63346


 Score = 80.5 bits (43),  Expect = 2e-11
 Identities = 43/43 (100%), Gaps = 0/43 (0%)
 Strand=Plus/Minus

Query  1      CAAGGTTTCCGTAGGTGAACCTGCGGAAGGATCATTACTGATT  43
              |||||||||||||||||||||||||||||||||||||||||||
Sbjct  71765  CAAGGTTTCCGTAGGTGAACCTGCGGAAGGATCATTACTGATT  71723


 Score = 80.5 bits (43),  Expect = 2e-11
 Identities = 43/43 (100%), Gaps = 0/43 (0%)
 Strand=Plus/Minus

Query  1      CAAGGTTTCCGTAGGTGAACCTGCGGAAGGATCATTACTGATT  43
              |||||||||||||||||||||||||||||||||||||||||||
Sbjct  80233  CAAGGTTTCCGTAGGTGAACCTGCGGAAGGATCATTACTGATT  80191


 Score = 69.4 bits (37),  Expect = 4e-08
 Identities = 42/44 (95%), Gaps = 1/44 (2%)
 Strand=Plus/Minus

Query  167    TAATAGTCAAAACTTTCAACAACGGATCTCTTGGTTCTCGCATC  210
              ||| ||| ||||||||||||||||||||||||||||||||||||
Sbjct  46229  TAA-AGTGAAAACTTTCAACAACGGATCTCTTGGTTCTCGCATC  46187


 Score = 69.4 bits (37),  Expect = 4e-08
 Identities = 42/44 (95%), Gaps = 1/44 (2%)
 Strand=Plus/Minus

Query  167    TAATAGTCAAAACTTTCAACAACGGATCTCTTGGTTCTCGCATC  210
              ||| ||| ||||||||||||||||||||||||||||||||||||
Sbjct  54663  TAA-AGTGAAAACTTTCAACAACGGATCTCTTGGTTCTCGCATC  54621


 Score = 69.4 bits (37),  Expect = 4e-08
 Identities = 42/44 (95%), Gaps = 1/44 (2%)
 Strand=Plus/Minus

Query  167    TAATAGTCAAAACTTTCAACAACGGATCTCTTGGTTCTCGCATC  210
              ||| ||| ||||||||||||||||||||||||||||||||||||
Sbjct  63260  TAA-AGTGAAAACTTTCAACAACGGATCTCTTGGTTCTCGCATC  63218


 Score = 69.4 bits (37),  Expect = 4e-08
 Identities = 42/44 (95%), Gaps = 1/44 (2%)
 Strand=Plus/Minus

Query  167    TAATAGTCAAAACTTTCAACAACGGATCTCTTGGTTCTCGCATC  210
              ||| ||| ||||||||||||||||||||||||||||||||||||
Sbjct  71637  TAA-AGTGAAAACTTTCAACAACGGATCTCTTGGTTCTCGCATC  71595


 Score = 69.4 bits (37),  Expect = 4e-08
 Identities = 42/44 (95%), Gaps = 1/44 (2%)
 Strand=Plus/Minus

Query  167    TAATAGTCAAAACTTTCAACAACGGATCTCTTGGTTCTCGCATC  210
              ||| ||| ||||||||||||||||||||||||||||||||||||
Sbjct  80105  TAA-AGTGAAAACTTTCAACAACGGATCTCTTGGTTCTCGCATC  80063


 Score = 67.6 bits (36),  Expect = 1e-07
 Identities = 36/36 (100%), Gaps = 0/36 (0%)
 Strand=Plus/Minus

Query  175   AAAACTTTCAACAACGGATCTCTTGGTTCTCGCATC  210
             ||||||||||||||||||||||||||||||||||||
Sbjct  3792  AAAACTTTCAACAACGGATCTCTTGGTTCTCGCATC  3757


 Score = 67.6 bits (36),  Expect = 1e-07
 Identities = 36/36 (100%), Gaps = 0/36 (0%)
 Strand=Plus/Minus

Query  175    AAAACTTTCAACAACGGATCTCTTGGTTCTCGCATC  210
              ||||||||||||||||||||||||||||||||||||
Sbjct  12272  AAAACTTTCAACAACGGATCTCTTGGTTCTCGCATC  12237


 Score = 67.6 bits (36),  Expect = 1e-07
 Identities = 36/36 (100%), Gaps = 0/36 (0%)
 Strand=Plus/Minus

Query  175    AAAACTTTCAACAACGGATCTCTTGGTTCTCGCATC  210
              ||||||||||||||||||||||||||||||||||||
Sbjct  20879  AAAACTTTCAACAACGGATCTCTTGGTTCTCGCATC  20844


 Score = 67.6 bits (36),  Expect = 1e-07
 Identities = 36/36 (100%), Gaps = 0/36 (0%)
 Strand=Plus/Minus

Query  175    AAAACTTTCAACAACGGATCTCTTGGTTCTCGCATC  210
              ||||||||||||||||||||||||||||||||||||
Sbjct  29519  AAAACTTTCAACAACGGATCTCTTGGTTCTCGCATC  29484


 Score = 67.6 bits (36),  Expect = 1e-07
 Identities = 36/36 (100%), Gaps = 0/36 (0%)
 Strand=Plus/Minus

Query  175    AAAACTTTCAACAACGGATCTCTTGGTTCTCGCATC  210
              ||||||||||||||||||||||||||||||||||||
Sbjct  37929  AAAACTTTCAACAACGGATCTCTTGGTTCTCGCATC  37894


>NW_019172956.1 Kuraishia capsulata CBS 1993 genomic scaffold, Kuraishia_capsulata_scaffold_7, 
whole genome shotgun sequence
Length=1129669

 Score = 80.5 bits (43),  Expect = 2e-11
 Identities = 47/49 (96%), Gaps = 0/49 (0%)
 Strand=Plus/Plus

Query  162      ATTACTAATAGTCAAAACTTTCAACAACGGATCTCTTGGTTCTCGCATC  210
                || ||||||| ||||||||||||||||||||||||||||||||||||||
Sbjct  1124694  ATAACTAATATTCAAAACTTTCAACAACGGATCTCTTGGTTCTCGCATC  1124742


 Score = 69.4 bits (37),  Expect = 4e-08
 Identities = 42/44 (95%), Gaps = 1/44 (2%)
 Strand=Plus/Plus

Query  1        CAAGGTTTCCGTAGGTGAACCTGCGGAAGGATCATTACTGATTT  44
                |||||||||||||||||||||||||||||||||||| ||| |||
Sbjct  1124467  CAAGGTTTCCGTAGGTGAACCTGCGGAAGGATCATTTCTG-TTT  1124509


>NW_026057492.1 [Candida] subhashii strain CBS 10753 chromosome Unknown scaffold224, 
whole genome shotgun sequence
Length=7663

 Score = 80.5 bits (43),  Expect = 2e-11
 Identities = 45/46 (98%), Gaps = 0/46 (0%)
 Strand=Plus/Plus

Query  165   ACTAATAGTCAAAACTTTCAACAACGGATCTCTTGGTTCTCGCATC  210
             ||||||| ||||||||||||||||||||||||||||||||||||||
Sbjct  2539  ACTAATAATCAAAACTTTCAACAACGGATCTCTTGGTTCTCGCATC  2584


 Score = 71.3 bits (38),  Expect = 1e-08
 Identities = 38/38 (100%), Gaps = 0/38 (0%)
 Strand=Plus/Plus

Query  1     CAAGGTTTCCGTAGGTGAACCTGCGGAAGGATCATTAC  38
             ||||||||||||||||||||||||||||||||||||||
Sbjct  2379  CAAGGTTTCCGTAGGTGAACCTGCGGAAGGATCATTAC  2416


>JAAQQW010000003.1 Yarrowia sp. C11 C11_3, whole genome shotgun sequence
Length=3838245

 Score = 78.7 bits (42),  Expect = 6e-11
 Identities = 42/42 (100%), Gaps = 0/42 (0%)
 Strand=Plus/Minus

Query  1     CAAGGTTTCCGTAGGTGAACCTGCGGAAGGATCATTACTGAT  42
             ||||||||||||||||||||||||||||||||||||||||||
Sbjct  2665  CAAGGTTTCCGTAGGTGAACCTGCGGAAGGATCATTACTGAT  2624


>SEOQ01000808.1 Dentipellis fragilis strain DSM 105465 Contig_808, whole genome 
shotgun sequence
Length=12650

 Score = 78.7 bits (42),  Expect = 6e-11
 Identities = 45/46 (98%), Gaps = 1/46 (2%)
 Strand=Plus/Minus

Query  1      CAAGGTTTCCGTAGGTGAACCTGCGGAAGGATCATTACTGA-TTTG  45
              ||||||||||||||||||||||||||||||||||||||||| ||||
Sbjct  10017  CAAGGTTTCCGTAGGTGAACCTGCGGAAGGATCATTACTGAATTTG  9972


>JAKQXL010000035.1 [Candida] membranifaciens subsp. flavinogenes strain IST 626 
LMJ61scaffold_35, whole genome shotgun sequence
Length=15573

 Score = 78.7 bits (42),  Expect = 6e-11
 Identities = 42/42 (100%), Gaps = 0/42 (0%)
 Strand=Plus/Minus

Query  1     CAAGGTTTCCGTAGGTGAACCTGCGGAAGGATCATTACTGAT  42
             ||||||||||||||||||||||||||||||||||||||||||
Sbjct  4529  CAAGGTTTCCGTAGGTGAACCTGCGGAAGGATCATTACTGAT  4488


 Score = 78.7 bits (42),  Expect = 6e-11
 Identities = 42/42 (100%), Gaps = 0/42 (0%)
 Strand=Plus/Minus

Query  1      CAAGGTTTCCGTAGGTGAACCTGCGGAAGGATCATTACTGAT  42
              ||||||||||||||||||||||||||||||||||||||||||
Sbjct  13010  CAAGGTTTCCGTAGGTGAACCTGCGGAAGGATCATTACTGAT  12969


 Score = 71.3 bits (38),  Expect = 1e-08
 Identities = 38/38 (100%), Gaps = 0/38 (0%)
 Strand=Plus/Minus

Query  173   TCAAAACTTTCAACAACGGATCTCTTGGTTCTCGCATC  210
             ||||||||||||||||||||||||||||||||||||||
Sbjct  4295  TCAAAACTTTCAACAACGGATCTCTTGGTTCTCGCATC  4258


 Score = 71.3 bits (38),  Expect = 1e-08
 Identities = 38/38 (100%), Gaps = 0/38 (0%)
 Strand=Plus/Minus

Query  173    TCAAAACTTTCAACAACGGATCTCTTGGTTCTCGCATC  210
              ||||||||||||||||||||||||||||||||||||||
Sbjct  12776  TCAAAACTTTCAACAACGGATCTCTTGGTTCTCGCATC  12739


>MCFC01000139.1 Naematelia encephala strain 68-887.2 BCR39scaffold_139, whole 
genome shotgun sequence
Length=7888

 Score = 78.7 bits (42),  Expect = 6e-11
 Identities = 44/45 (98%), Gaps = 0/45 (0%)
 Strand=Plus/Plus

Query  1     CAAGGTTTCCGTAGGTGAACCTGCGGAAGGATCATTACTGATTTG  45
             ||||||||||||||||||||||||||||||||||||| |||||||
Sbjct  1347  CAAGGTTTCCGTAGGTGAACCTGCGGAAGGATCATTAGTGATTTG  1391


>JADIOR010000171.1 Limtongozyma cylindracea strain NRRL Y-17506 flattened_line_338, 
whole genome shotgun sequence
Length=6823

 Score = 78.7 bits (42),  Expect = 6e-11
 Identities = 49/52 (94%), Gaps = 1/52 (2%)
 Strand=Plus/Minus

Query  159   ATTATTACTAATAGTCAAAACTTTCAACAACGGATCTCTTGGTTCTCGCATC  210
             |||| ||| |||| ||||||||||||||||||||||||||||||||||||||
Sbjct  3995  ATTA-TACAAATATTCAAAACTTTCAACAACGGATCTCTTGGTTCTCGCATC  3945


 Score = 71.3 bits (38),  Expect = 1e-08
 Identities = 38/38 (100%), Gaps = 0/38 (0%)
 Strand=Plus/Minus

Query  1     CAAGGTTTCCGTAGGTGAACCTGCGGAAGGATCATTAC  38
             ||||||||||||||||||||||||||||||||||||||
Sbjct  4151  CAAGGTTTCCGTAGGTGAACCTGCGGAAGGATCATTAC  4114


>JAKFAO010000004.1 Naematelia aurantialba strain NX-20 Contig4, whole genome shotgun 
sequence
Length=1823843

 Score = 78.7 bits (42),  Expect = 6e-11
 Identities = 44/45 (98%), Gaps = 0/45 (0%)
 Strand=Plus/Plus

Query  1       CAAGGTTTCCGTAGGTGAACCTGCGGAAGGATCATTACTGATTTG  45
               ||||||||||||||||||||||||||||||||||||| |||||||
Sbjct  778654  CAAGGTTTCCGTAGGTGAACCTGCGGAAGGATCATTAGTGATTTG  778698


>NRDW01000534.1 Starmerella davenportii strain CBS 9069 NODE_534_length_401_cov_1.4625_ID_10398, 
whole genome shotgun sequence
Length=401

 Score = 78.7 bits (42),  Expect = 6e-11
 Identities = 52/56 (93%), Gaps = 3/56 (5%)
 Strand=Plus/Plus

Query  1    CAAGGTTTCCGTAGGTGAACCTGCGGAAGGATCATTACTGATTT-GCTTAATTGCA  55
            |||||||||||||||||||||||||||||||||||||  ||||| |||| ||||||
Sbjct  162  CAAGGTTTCCGTAGGTGAACCTGCGGAAGGATCATTA--GATTTAGCTTTATTGCA  215


 Score = 65.8 bits (35),  Expect = 5e-07
 Identities = 40/42 (95%), Gaps = 1/42 (2%)
 Strand=Plus/Plus

Query  167  TAATAGTCAAAACTTTCAACAACGGATCTCTTGGTTCTCGCA  208
            |||| || ||||||||||||||||||||||||||||||||||
Sbjct  289  TAAT-GTTAAAACTTTCAACAACGGATCTCTTGGTTCTCGCA  329


>JAJPQY010000007.1 Pestalotiopsis sp. MUOB 440515 contig_8, whole genome shotgun 
sequence
Length=6008314

 Score = 78.7 bits (42),  Expect = 6e-11
 Identities = 49/52 (94%), Gaps = 2/52 (4%)
 Strand=Plus/Plus

Query  160      TTATTACTAAT-AGTCAAAACTTTCAACAACGGATCTCTTGGTTCTCGCATC  210
                ||||| ||||| |||||||||||||||||||||||||||||||||| |||||
Sbjct  5998979  TTATT-CTAATAAGTCAAAACTTTCAACAACGGATCTCTTGGTTCTGGCATC  5999029


 Score = 78.7 bits (42),  Expect = 6e-11
 Identities = 49/52 (94%), Gaps = 2/52 (4%)
 Strand=Plus/Plus

Query  160      TTATTACTAAT-AGTCAAAACTTTCAACAACGGATCTCTTGGTTCTCGCATC  210
                ||||| ||||| |||||||||||||||||||||||||||||||||| |||||
Sbjct  6008183  TTATT-CTAATAAGTCAAAACTTTCAACAACGGATCTCTTGGTTCTGGCATC  6008233


>JAAQQX010000008.1 Yarrowia sp. E02 E02_8, whole genome shotgun sequence
Length=210270

 Score = 78.7 bits (42),  Expect = 6e-11
 Identities = 42/42 (100%), Gaps = 0/42 (0%)
 Strand=Plus/Minus

Query  1     CAAGGTTTCCGTAGGTGAACCTGCGGAAGGATCATTACTGAT  42
             ||||||||||||||||||||||||||||||||||||||||||
Sbjct  1917  CAAGGTTTCCGTAGGTGAACCTGCGGAAGGATCATTACTGAT  1876


>NBSH01000033.1 Kockovaella imperatae strain NRRL Y-17943 BD324scaffold_33, whole 
genome shotgun sequence
Length=18150

 Score = 78.7 bits (42),  Expect = 6e-11
 Identities = 44/45 (98%), Gaps = 0/45 (0%)
 Strand=Plus/Plus

Query  1     CAAGGTTTCCGTAGGTGAACCTGCGGAAGGATCATTACTGATTTG  45
             ||||||||||||||||||||||||||||||||||||| |||||||
Sbjct  6600  CAAGGTTTCCGTAGGTGAACCTGCGGAAGGATCATTAGTGATTTG  6644


 Score = 78.7 bits (42),  Expect = 6e-11
 Identities = 44/45 (98%), Gaps = 0/45 (0%)
 Strand=Plus/Plus

Query  1      CAAGGTTTCCGTAGGTGAACCTGCGGAAGGATCATTACTGATTTG  45
              ||||||||||||||||||||||||||||||||||||| |||||||
Sbjct  14314  CAAGGTTTCCGTAGGTGAACCTGCGGAAGGATCATTAGTGATTTG  14358


>NBSH01000032.1 Kockovaella imperatae strain NRRL Y-17943 BD324scaffold_32, whole 
genome shotgun sequence
Length=18679

 Score = 78.7 bits (42),  Expect = 6e-11
 Identities = 44/45 (98%), Gaps = 0/45 (0%)
 Strand=Plus/Minus

Query  1    CAAGGTTTCCGTAGGTGAACCTGCGGAAGGATCATTACTGATTTG  45
            ||||||||||||||||||||||||||||||||||||| |||||||
Sbjct  654  CAAGGTTTCCGTAGGTGAACCTGCGGAAGGATCATTAGTGATTTG  610


 Score = 78.7 bits (42),  Expect = 6e-11
 Identities = 44/45 (98%), Gaps = 0/45 (0%)
 Strand=Plus/Minus

Query  1     CAAGGTTTCCGTAGGTGAACCTGCGGAAGGATCATTACTGATTTG  45
             ||||||||||||||||||||||||||||||||||||| |||||||
Sbjct  8367  CAAGGTTTCCGTAGGTGAACCTGCGGAAGGATCATTAGTGATTTG  8323


 Score = 78.7 bits (42),  Expect = 6e-11
 Identities = 44/45 (98%), Gaps = 0/45 (0%)
 Strand=Plus/Minus

Query  1      CAAGGTTTCCGTAGGTGAACCTGCGGAAGGATCATTACTGATTTG  45
              ||||||||||||||||||||||||||||||||||||| |||||||
Sbjct  16081  CAAGGTTTCCGTAGGTGAACCTGCGGAAGGATCATTAGTGATTTG  16037


>ULGY01000012.1 Yarrowia deformans strain CBS 2071 genome assembly, contig: YADE0S12, 
whole genome shotgun sequence
Length=620561

 Score = 78.7 bits (42),  Expect = 6e-11
 Identities = 44/45 (98%), Gaps = 0/45 (0%)
 Strand=Plus/Plus

Query  1       CAAGGTTTCCGTAGGTGAACCTGCGGAAGGATCATTACTGATTTG  45
               ||||||||||||||||||||||||||||||||||||| |||||||
Sbjct  525540  CAAGGTTTCCGTAGGTGAACCTGCGGAAGGATCATTATTGATTTG  525584


>PPIC01000081.1 Starmera stellimalicola strain NRRL Y-17912 flattened_line_159, 
whole genome shotgun sequence
Length=5717

 Score = 78.7 bits (42),  Expect = 6e-11
 Identities = 44/45 (98%), Gaps = 0/45 (0%)
 Strand=Plus/Minus

Query  1     CAAGGTTTCCGTAGGTGAACCTGCGGAAGGATCATTACTGATTTG  45
             ||||||||||||||||||||||||||||||||||||| |||||||
Sbjct  3894  CAAGGTTTCCGTAGGTGAACCTGCGGAAGGATCATTATTGATTTG  3850


 Score = 67.6 bits (36),  Expect = 1e-07
 Identities = 36/36 (100%), Gaps = 0/36 (0%)
 Strand=Plus/Minus

Query  175   AAAACTTTCAACAACGGATCTCTTGGTTCTCGCATC  210
             ||||||||||||||||||||||||||||||||||||
Sbjct  3755  AAAACTTTCAACAACGGATCTCTTGGTTCTCGCATC  3720


>PPLP01000043.1 Suhomyces canberraensis strain NRRL YB-2417 NODE_43_length_3661_cov_1088.06_ID_85, 
whole genome shotgun sequence
Length=3661

 Score = 78.7 bits (42),  Expect = 6e-11
 Identities = 44/45 (98%), Gaps = 0/45 (0%)
 Strand=Plus/Minus

Query  166  CTAATAGTCAAAACTTTCAACAACGGATCTCTTGGTTCTCGCATC  210
            |||||| ||||||||||||||||||||||||||||||||||||||
Sbjct  927  CTAATAATCAAAACTTTCAACAACGGATCTCTTGGTTCTCGCATC  883


 Score = 69.4 bits (37),  Expect = 4e-08
 Identities = 37/37 (100%), Gaps = 0/37 (0%)
 Strand=Plus/Minus

Query  1     CAAGGTTTCCGTAGGTGAACCTGCGGAAGGATCATTA  37
             |||||||||||||||||||||||||||||||||||||
Sbjct  1048  CAAGGTTTCCGTAGGTGAACCTGCGGAAGGATCATTA  1012


>SMGU01002192.1 Puccinia novopanici isolate Ard-01 contig_2192, whole genome 
shotgun sequence
Length=8645

 Score = 78.7 bits (42),  Expect = 6e-11
 Identities = 44/45 (98%), Gaps = 0/45 (0%)
 Strand=Plus/Minus

Query  1     CAAGGTTTCCGTAGGTGAACCTGCGGAAGGATCATTACTGATTTG  45
             ||||||||||||||||||||||||||||||||||||| |||||||
Sbjct  4137  CAAGGTTTCCGTAGGTGAACCTGCGGAAGGATCATTATTGATTTG  4093


>WIUZ02000063.1 Thelephora terrestris strain UH-Tt-Lm1 BJ322scaffold_63, whole 
genome shotgun sequence
Length=7992

 Score = 78.7 bits (42),  Expect = 6e-11
 Identities = 44/45 (98%), Gaps = 0/45 (0%)
 Strand=Plus/Minus

Query  1    CAAGGTTTCCGTAGGTGAACCTGCGGAAGGATCATTACTGATTTG  45
            ||||||||||||||||||||||||||||||||||||||||| |||
Sbjct  170  CAAGGTTTCCGTAGGTGAACCTGCGGAAGGATCATTACTGAATTG  126


 Score = 78.7 bits (42),  Expect = 6e-11
 Identities = 44/45 (98%), Gaps = 0/45 (0%)
 Strand=Plus/Plus

Query  1     CAAGGTTTCCGTAGGTGAACCTGCGGAAGGATCATTACTGATTTG  45
             ||||||||||||||||||||||||||||||||||||||||| |||
Sbjct  6712  CAAGGTTTCCGTAGGTGAACCTGCGGAAGGATCATTACTGAATTG  6756


>WIUZ02000062.1 Thelephora terrestris strain UH-Tt-Lm1 BJ322scaffold_62, whole 
genome shotgun sequence
Length=8682

 Score = 78.7 bits (42),  Expect = 6e-11
 Identities = 44/45 (98%), Gaps = 0/45 (0%)
 Strand=Plus/Plus

Query  1    CAAGGTTTCCGTAGGTGAACCTGCGGAAGGATCATTACTGATTTG  45
            ||||||||||||||||||||||||||||||||||||||||| |||
Sbjct  161  CAAGGTTTCCGTAGGTGAACCTGCGGAAGGATCATTACTGAATTG  205


>WIUZ02000006.1 Thelephora terrestris strain UH-Tt-Lm1 BJ322scaffold_6, whole 
genome shotgun sequence
Length=2502072

 Score = 78.7 bits (42),  Expect = 6e-11
 Identities = 44/45 (98%), Gaps = 0/45 (0%)
 Strand=Plus/Plus

Query  1        CAAGGTTTCCGTAGGTGAACCTGCGGAAGGATCATTACTGATTTG  45
                ||||||||||||||||||||||||||||||||||||||||| |||
Sbjct  2497878  CAAGGTTTCCGTAGGTGAACCTGCGGAAGGATCATTACTGAATTG  2497922


>WIUZ02000036.1 Thelephora terrestris strain UH-Tt-Lm1 BJ322scaffold_36, whole 
genome shotgun sequence
Length=47667

 Score = 78.7 bits (42),  Expect = 6e-11
 Identities = 44/45 (98%), Gaps = 0/45 (0%)
 Strand=Plus/Minus

Query  1     CAAGGTTTCCGTAGGTGAACCTGCGGAAGGATCATTACTGATTTG  45
             ||||||||||||||||||||||||||||||||||||||||| |||
Sbjct  1531  CAAGGTTTCCGTAGGTGAACCTGCGGAAGGATCATTACTGAATTG  1487


 Score = 78.7 bits (42),  Expect = 6e-11
 Identities = 44/45 (98%), Gaps = 0/45 (0%)
 Strand=Plus/Minus

Query  1      CAAGGTTTCCGTAGGTGAACCTGCGGAAGGATCATTACTGATTTG  45
              ||||||||||||||||||||||||||||||||||||||||| |||
Sbjct  11508  CAAGGTTTCCGTAGGTGAACCTGCGGAAGGATCATTACTGAATTG  11464


 Score = 78.7 bits (42),  Expect = 6e-11
 Identities = 44/45 (98%), Gaps = 0/45 (0%)
 Strand=Plus/Minus

Query  1      CAAGGTTTCCGTAGGTGAACCTGCGGAAGGATCATTACTGATTTG  45
              ||||||||||||||||||||||||||||||||||||||||| |||
Sbjct  21487  CAAGGTTTCCGTAGGTGAACCTGCGGAAGGATCATTACTGAATTG  21443


 Score = 78.7 bits (42),  Expect = 6e-11
 Identities = 44/45 (98%), Gaps = 0/45 (0%)
 Strand=Plus/Minus

Query  1      CAAGGTTTCCGTAGGTGAACCTGCGGAAGGATCATTACTGATTTG  45
              ||||||||||||||||||||||||||||||||||||||||| |||
Sbjct  31474  CAAGGTTTCCGTAGGTGAACCTGCGGAAGGATCATTACTGAATTG  31430


 Score = 78.7 bits (42),  Expect = 6e-11
 Identities = 44/45 (98%), Gaps = 0/45 (0%)
 Strand=Plus/Minus

Query  1      CAAGGTTTCCGTAGGTGAACCTGCGGAAGGATCATTACTGATTTG  45
              ||||||||||||||||||||||||||||||||||||||||| |||
Sbjct  41463  CAAGGTTTCCGTAGGTGAACCTGCGGAAGGATCATTACTGAATTG  41419


>WIUZ02000032.1 Thelephora terrestris strain UH-Tt-Lm1 BJ322scaffold_32, whole 
genome shotgun sequence
Length=87941

 Score = 78.7 bits (42),  Expect = 6e-11
 Identities = 44/45 (98%), Gaps = 0/45 (0%)
 Strand=Plus/Minus

Query  1     CAAGGTTTCCGTAGGTGAACCTGCGGAAGGATCATTACTGATTTG  45
             ||||||||||||||||||||||||||||||||||||||||| |||
Sbjct  5108  CAAGGTTTCCGTAGGTGAACCTGCGGAAGGATCATTACTGAATTG  5064


 Score = 78.7 bits (42),  Expect = 6e-11
 Identities = 44/45 (98%), Gaps = 0/45 (0%)
 Strand=Plus/Minus

Query  1      CAAGGTTTCCGTAGGTGAACCTGCGGAAGGATCATTACTGATTTG  45
              ||||||||||||||||||||||||||||||||||||||||| |||
Sbjct  15082  CAAGGTTTCCGTAGGTGAACCTGCGGAAGGATCATTACTGAATTG  15038


 Score = 78.7 bits (42),  Expect = 6e-11
 Identities = 44/45 (98%), Gaps = 0/45 (0%)
 Strand=Plus/Minus

Query  1      CAAGGTTTCCGTAGGTGAACCTGCGGAAGGATCATTACTGATTTG  45
              ||||||||||||||||||||||||||||||||||||||||| |||
Sbjct  25066  CAAGGTTTCCGTAGGTGAACCTGCGGAAGGATCATTACTGAATTG  25022


 Score = 78.7 bits (42),  Expect = 6e-11
 Identities = 44/45 (98%), Gaps = 0/45 (0%)
 Strand=Plus/Minus

Query  1      CAAGGTTTCCGTAGGTGAACCTGCGGAAGGATCATTACTGATTTG  45
              ||||||||||||||||||||||||||||||||||||||||| |||
Sbjct  35028  CAAGGTTTCCGTAGGTGAACCTGCGGAAGGATCATTACTGAATTG  34984


 Score = 78.7 bits (42),  Expect = 6e-11
 Identities = 44/45 (98%), Gaps = 0/45 (0%)
 Strand=Plus/Minus

Query  1      CAAGGTTTCCGTAGGTGAACCTGCGGAAGGATCATTACTGATTTG  45
              ||||||||||||||||||||||||||||||||||||||||| |||
Sbjct  44928  CAAGGTTTCCGTAGGTGAACCTGCGGAAGGATCATTACTGAATTG  44884


 Score = 78.7 bits (42),  Expect = 6e-11
 Identities = 44/45 (98%), Gaps = 0/45 (0%)
 Strand=Plus/Minus

Query  1      CAAGGTTTCCGTAGGTGAACCTGCGGAAGGATCATTACTGATTTG  45
              ||||||||||||||||||||||||||||||||||||||||| |||
Sbjct  54907  CAAGGTTTCCGTAGGTGAACCTGCGGAAGGATCATTACTGAATTG  54863


 Score = 78.7 bits (42),  Expect = 6e-11
 Identities = 44/45 (98%), Gaps = 0/45 (0%)
 Strand=Plus/Minus

Query  1      CAAGGTTTCCGTAGGTGAACCTGCGGAAGGATCATTACTGATTTG  45
              ||||||||||||||||||||||||||||||||||||||||| |||
Sbjct  64891  CAAGGTTTCCGTAGGTGAACCTGCGGAAGGATCATTACTGAATTG  64847


 Score = 78.7 bits (42),  Expect = 6e-11
 Identities = 44/45 (98%), Gaps = 0/45 (0%)
 Strand=Plus/Minus

Query  1      CAAGGTTTCCGTAGGTGAACCTGCGGAAGGATCATTACTGATTTG  45
              ||||||||||||||||||||||||||||||||||||||||| |||
Sbjct  74880  CAAGGTTTCCGTAGGTGAACCTGCGGAAGGATCATTACTGAATTG  74836


 Score = 78.7 bits (42),  Expect = 6e-11
 Identities = 44/45 (98%), Gaps = 0/45 (0%)
 Strand=Plus/Minus

Query  1      CAAGGTTTCCGTAGGTGAACCTGCGGAAGGATCATTACTGATTTG  45
              ||||||||||||||||||||||||||||||||||||||||| |||
Sbjct  84872  CAAGGTTTCCGTAGGTGAACCTGCGGAAGGATCATTACTGAATTG  84828


>JAMAJS010000004.1 Saccharomycetales sp. PK3305 ctg_4, whole genome shotgun sequence
Length=2450736

 Score = 78.7 bits (42),  Expect = 6e-11
 Identities = 57/64 (89%), Gaps = 2/64 (3%)
 Strand=Plus/Plus

Query  1       CAAGGTTTCCGTAGGTGAACCTGCGGAAGGATCATTACTGATTTGCTTAATTGCACCACA  60
               ||||||||||||||||||||||||||||||||||||||||| | |  ||||| || ||| 
Sbjct  832997  CAAGGTTTCCGTAGGTGAACCTGCGGAAGGATCATTACTGAAT-GA-TAATTTCAACACT  833054

Query  61      TGTG  64
               ||||
Sbjct  833055  TGTG  833058


 Score = 67.6 bits (36),  Expect = 1e-07
 Identities = 36/36 (100%), Gaps = 0/36 (0%)
 Strand=Plus/Plus

Query  175     AAAACTTTCAACAACGGATCTCTTGGTTCTCGCATC  210
               ||||||||||||||||||||||||||||||||||||
Sbjct  833167  AAAACTTTCAACAACGGATCTCTTGGTTCTCGCATC  833202


>PPKA01000099.1 Zygosaccharomyces bisporus strain NRRL Y-12626 flattened_line_196, 
whole genome shotgun sequence
Length=10528

 Score = 78.7 bits (42),  Expect = 6e-11
 Identities = 47/49 (96%), Gaps = 1/49 (2%)
 Strand=Plus/Plus

Query  162   ATTACTAATAGTCAAAACTTTCAACAACGGATCTCTTGGTTCTCGCATC  210
             |||| ||||| ||||||||||||||||||||||||||||||||||||||
Sbjct  5259  ATTA-TAATATTCAAAACTTTCAACAACGGATCTCTTGGTTCTCGCATC  5306


 Score = 69.4 bits (37),  Expect = 4e-08
 Identities = 37/37 (100%), Gaps = 0/37 (0%)
 Strand=Plus/Plus

Query  1     CAAGGTTTCCGTAGGTGAACCTGCGGAAGGATCATTA  37
             |||||||||||||||||||||||||||||||||||||
Sbjct  4967  CAAGGTTTCCGTAGGTGAACCTGCGGAAGGATCATTA  5003


>NW_019028973.1 Kockovaella imperatae strain NRRL Y-17943 chromosome Unknown 
BD324scaffold_33, whole genome shotgun sequence
Length=18150

 Score = 78.7 bits (42),  Expect = 6e-11
 Identities = 44/45 (98%), Gaps = 0/45 (0%)
 Strand=Plus/Plus

Query  1     CAAGGTTTCCGTAGGTGAACCTGCGGAAGGATCATTACTGATTTG  45
             ||||||||||||||||||||||||||||||||||||| |||||||
Sbjct  6600  CAAGGTTTCCGTAGGTGAACCTGCGGAAGGATCATTAGTGATTTG  6644


 Score = 78.7 bits (42),  Expect = 6e-11
 Identities = 44/45 (98%), Gaps = 0/45 (0%)
 Strand=Plus/Plus

Query  1      CAAGGTTTCCGTAGGTGAACCTGCGGAAGGATCATTACTGATTTG  45
              ||||||||||||||||||||||||||||||||||||| |||||||
Sbjct  14314  CAAGGTTTCCGTAGGTGAACCTGCGGAAGGATCATTAGTGATTTG  14358


>NW_019028972.1 Kockovaella imperatae strain NRRL Y-17943 chromosome Unknown 
BD324scaffold_32, whole genome shotgun sequence
Length=18679

 Score = 78.7 bits (42),  Expect = 6e-11
 Identities = 44/45 (98%), Gaps = 0/45 (0%)
 Strand=Plus/Minus

Query  1    CAAGGTTTCCGTAGGTGAACCTGCGGAAGGATCATTACTGATTTG  45
            ||||||||||||||||||||||||||||||||||||| |||||||
Sbjct  654  CAAGGTTTCCGTAGGTGAACCTGCGGAAGGATCATTAGTGATTTG  610


 Score = 78.7 bits (42),  Expect = 6e-11
 Identities = 44/45 (98%), Gaps = 0/45 (0%)
 Strand=Plus/Minus

Query  1     CAAGGTTTCCGTAGGTGAACCTGCGGAAGGATCATTACTGATTTG  45
             ||||||||||||||||||||||||||||||||||||| |||||||
Sbjct  8367  CAAGGTTTCCGTAGGTGAACCTGCGGAAGGATCATTAGTGATTTG  8323


 Score = 78.7 bits (42),  Expect = 6e-11
 Identities = 44/45 (98%), Gaps = 0/45 (0%)
 Strand=Plus/Minus

Query  1      CAAGGTTTCCGTAGGTGAACCTGCGGAAGGATCATTACTGATTTG  45
              ||||||||||||||||||||||||||||||||||||| |||||||
Sbjct  16081  CAAGGTTTCCGTAGGTGAACCTGCGGAAGGATCATTAGTGATTTG  16037


>JALILX010000039.1 MAG: Umbilicaria grisea isolate TBG_2336 Scaffolds_1542, whole 
genome shotgun sequence
Length=3485703

 Score = 76.8 bits (41),  Expect = 2e-10
 Identities = 41/41 (100%), Gaps = 0/41 (0%)
 Strand=Plus/Plus

Query  1       CAAGGTTTCCGTAGGTGAACCTGCGGAAGGATCATTACTGA  41
               |||||||||||||||||||||||||||||||||||||||||
Sbjct  219415  CAAGGTTTCCGTAGGTGAACCTGCGGAAGGATCATTACTGA  219455


 Score = 62.1 bits (33),  Expect = 6e-06
 Identities = 35/36 (97%), Gaps = 0/36 (0%)
 Strand=Plus/Plus

Query  175     AAAACTTTCAACAACGGATCTCTTGGTTCTCGCATC  210
               |||||||||||||||||||||||||||||| |||||
Sbjct  219621  AAAACTTTCAACAACGGATCTCTTGGTTCTGGCATC  219656


>PPXM02000005.1 Trigonopsis variabilis strain NRRL Y-1579 NODE_5_length_1057822_cov_57.0665_ID_1593, 
whole genome shotgun sequence
Length=1057822

 Score = 76.8 bits (41),  Expect = 2e-10
 Identities = 41/41 (100%), Gaps = 0/41 (0%)
 Strand=Plus/Plus

Query  1       CAAGGTTTCCGTAGGTGAACCTGCGGAAGGATCATTACTGA  41
               |||||||||||||||||||||||||||||||||||||||||
Sbjct  346832  CAAGGTTTCCGTAGGTGAACCTGCGGAAGGATCATTACTGA  346872


 Score = 73.1 bits (39),  Expect = 3e-09
 Identities = 49/53 (92%), Gaps = 3/53 (6%)
 Strand=Plus/Plus

Query  158     GATTATTACTAATAGTCAAAACTTTCAACAACGGATCTCTTGGTTCTCGCATC  210
               |||| ||| ||| | ||||||||||||||||||||||||||||||||||||||
Sbjct  346989  GATT-TTAATAA-A-TCAAAACTTTCAACAACGGATCTCTTGGTTCTCGCATC  347038


>JADRCM010007306.1 Rhizophagus sp. LPA8_1_AMF contig7306_length_4125, whole genome 
shotgun sequence
Length=4125

 Score = 76.8 bits (41),  Expect = 2e-10
 Identities = 43/44 (98%), Gaps = 0/44 (0%)
 Strand=Plus/Plus

Query  1     CAAGGTTTCCGTAGGTGAACCTGCGGAAGGATCATTACTGATTT  44
             |||||||||||||||||||||||||||||||||||||| |||||
Sbjct  1229  CAAGGTTTCCGTAGGTGAACCTGCGGAAGGATCATTACCGATTT  1272


>JADRCO010003001.1 Rhizophagus sp. LPA8_4_AMF contig3001_length_11457, whole genome 
shotgun sequence
Length=11457

 Score = 76.8 bits (41),  Expect = 2e-10
 Identities = 43/44 (98%), Gaps = 0/44 (0%)
 Strand=Plus/Plus

Query  1      CAAGGTTTCCGTAGGTGAACCTGCGGAAGGATCATTACTGATTT  44
              |||||||||||||||||||||||||||||||||||||| |||||
Sbjct  10348  CAAGGTTTCCGTAGGTGAACCTGCGGAAGGATCATTACCGATTT  10391


>JALZZM010000228.1 Aspergillus sp. M3606 ctg_228, whole genome shotgun sequence
Length=7740

 Score = 76.8 bits (41),  Expect = 2e-10
 Identities = 41/41 (100%), Gaps = 0/41 (0%)
 Strand=Plus/Plus

Query  1     CAAGGTTTCCGTAGGTGAACCTGCGGAAGGATCATTACTGA  41
             |||||||||||||||||||||||||||||||||||||||||
Sbjct  3047  CAAGGTTTCCGTAGGTGAACCTGCGGAAGGATCATTACTGA  3087


>JALZZG010000113.1 Aspergillus sp. PYS2105 ctg_113, whole genome shotgun sequence
Length=7518

 Score = 76.8 bits (41),  Expect = 2e-10
 Identities = 41/41 (100%), Gaps = 0/41 (0%)
 Strand=Plus/Minus

Query  1     CAAGGTTTCCGTAGGTGAACCTGCGGAAGGATCATTACTGA  41
             |||||||||||||||||||||||||||||||||||||||||
Sbjct  4179  CAAGGTTTCCGTAGGTGAACCTGCGGAAGGATCATTACTGA  4139


>JAGIKU010000205.1 Penicillium sumatraense strain AQ67100 scaffold_129, whole genome 
shotgun sequence
Length=1080

 Score = 76.8 bits (41),  Expect = 2e-10
 Identities = 41/41 (100%), Gaps = 0/41 (0%)
 Strand=Plus/Plus

Query  1     CAAGGTTTCCGTAGGTGAACCTGCGGAAGGATCATTACTGA  41
             |||||||||||||||||||||||||||||||||||||||||
Sbjct  1029  CAAGGTTTCCGTAGGTGAACCTGCGGAAGGATCATTACTGA  1069


>JSYW01000167.1 Lentinus polychrous strain BCC7694 contig00167, whole genome 
shotgun sequence
Length=9215

 Score = 76.8 bits (41),  Expect = 2e-10
 Identities = 44/45 (98%), Gaps = 1/45 (2%)
 Strand=Plus/Plus

Query  1     CAAGGTTTCCGTAGGTGAACCTGCGGAAGGATCATTACTGA-TTT  44
             ||||||||||||||||||||||||||||||||||||||||| |||
Sbjct  6659  CAAGGTTTCCGTAGGTGAACCTGCGGAAGGATCATTACTGAATTT  6703


>JALZYQ010000125.1 Aspergillus sp. R2804 ctg_125, whole genome shotgun sequence
Length=7754

 Score = 76.8 bits (41),  Expect = 2e-10
 Identities = 41/41 (100%), Gaps = 0/41 (0%)
 Strand=Plus/Minus

Query  1     CAAGGTTTCCGTAGGTGAACCTGCGGAAGGATCATTACTGA  41
             |||||||||||||||||||||||||||||||||||||||||
Sbjct  2988  CAAGGTTTCCGTAGGTGAACCTGCGGAAGGATCATTACTGA  2948


>NGZO01000001.1 Aspergillus persii strain NIBRFGC000004109 scaffold1, whole genome 
shotgun sequence
Length=6575408

 Score = 76.8 bits (41),  Expect = 2e-10
 Identities = 41/41 (100%), Gaps = 0/41 (0%)
 Strand=Plus/Minus

Query  1        CAAGGTTTCCGTAGGTGAACCTGCGGAAGGATCATTACTGA  41
                |||||||||||||||||||||||||||||||||||||||||
Sbjct  6538724  CAAGGTTTCCGTAGGTGAACCTGCGGAAGGATCATTACTGA  6538684


 Score = 76.8 bits (41),  Expect = 2e-10
 Identities = 41/41 (100%), Gaps = 0/41 (0%)
 Strand=Plus/Minus

Query  1        CAAGGTTTCCGTAGGTGAACCTGCGGAAGGATCATTACTGA  41
                |||||||||||||||||||||||||||||||||||||||||
Sbjct  6546091  CAAGGTTTCCGTAGGTGAACCTGCGGAAGGATCATTACTGA  6546051


 Score = 76.8 bits (41),  Expect = 2e-10
 Identities = 41/41 (100%), Gaps = 0/41 (0%)
 Strand=Plus/Minus

Query  1        CAAGGTTTCCGTAGGTGAACCTGCGGAAGGATCATTACTGA  41
                |||||||||||||||||||||||||||||||||||||||||
Sbjct  6553463  CAAGGTTTCCGTAGGTGAACCTGCGGAAGGATCATTACTGA  6553423


 Score = 76.8 bits (41),  Expect = 2e-10
 Identities = 41/41 (100%), Gaps = 0/41 (0%)
 Strand=Plus/Minus

Query  1        CAAGGTTTCCGTAGGTGAACCTGCGGAAGGATCATTACTGA  41
                |||||||||||||||||||||||||||||||||||||||||
Sbjct  6560837  CAAGGTTTCCGTAGGTGAACCTGCGGAAGGATCATTACTGA  6560797


 Score = 76.8 bits (41),  Expect = 2e-10
 Identities = 41/41 (100%), Gaps = 0/41 (0%)
 Strand=Plus/Minus

Query  1        CAAGGTTTCCGTAGGTGAACCTGCGGAAGGATCATTACTGA  41
                |||||||||||||||||||||||||||||||||||||||||
Sbjct  6568207  CAAGGTTTCCGTAGGTGAACCTGCGGAAGGATCATTACTGA  6568167


>JACCJC010000065.1 Letharia columbiana isolate WasteWater2 Sc0000055_s1, whole genome 
shotgun sequence
Length=309415

 Score = 76.8 bits (41),  Expect = 2e-10
 Identities = 41/41 (100%), Gaps = 0/41 (0%)
 Strand=Plus/Plus

Query  1       CAAGGTTTCCGTAGGTGAACCTGCGGAAGGATCATTACTGA  41
               |||||||||||||||||||||||||||||||||||||||||
Sbjct  291082  CAAGGTTTCCGTAGGTGAACCTGCGGAAGGATCATTACTGA  291122


 Score = 76.8 bits (41),  Expect = 2e-10
 Identities = 41/41 (100%), Gaps = 0/41 (0%)
 Strand=Plus/Plus

Query  1       CAAGGTTTCCGTAGGTGAACCTGCGGAAGGATCATTACTGA  41
               |||||||||||||||||||||||||||||||||||||||||
Sbjct  300418  CAAGGTTTCCGTAGGTGAACCTGCGGAAGGATCATTACTGA  300458


 Score = 63.9 bits (34),  Expect = 2e-06
 Identities = 40/43 (93%), Gaps = 0/43 (0%)
 Strand=Plus/Plus

Query  168     AATAGTCAAAACTTTCAACAACGGATCTCTTGGTTCTCGCATC  210
               |||||| |||||||||||||||||||||||||||||  |||||
Sbjct  291296  AATAGTAAAAACTTTCAACAACGGATCTCTTGGTTCCAGCATC  291338


 Score = 63.9 bits (34),  Expect = 2e-06
 Identities = 40/43 (93%), Gaps = 0/43 (0%)
 Strand=Plus/Plus

Query  168     AATAGTCAAAACTTTCAACAACGGATCTCTTGGTTCTCGCATC  210
               |||||| |||||||||||||||||||||||||||||  |||||
Sbjct  300632  AATAGTAAAAACTTTCAACAACGGATCTCTTGGTTCCAGCATC  300674


>JACCJC010000049.1 Letharia columbiana isolate WasteWater2 Sc0000040_s0, whole genome 
shotgun sequence
Length=426851

 Score = 76.8 bits (41),  Expect = 2e-10
 Identities = 41/41 (100%), Gaps = 0/41 (0%)
 Strand=Plus/Plus

Query  1       CAAGGTTTCCGTAGGTGAACCTGCGGAAGGATCATTACTGA  41
               |||||||||||||||||||||||||||||||||||||||||
Sbjct  350081  CAAGGTTTCCGTAGGTGAACCTGCGGAAGGATCATTACTGA  350121


 Score = 63.9 bits (34),  Expect = 2e-06
 Identities = 40/43 (93%), Gaps = 0/43 (0%)
 Strand=Plus/Plus

Query  168     AATAGTCAAAACTTTCAACAACGGATCTCTTGGTTCTCGCATC  210
               |||||| |||||||||||||||||||||||||||||  |||||
Sbjct  350295  AATAGTAAAAACTTTCAACAACGGATCTCTTGGTTCCAGCATC  350337


 Score = 60.2 bits (32),  Expect = 2e-05
 Identities = 34/35 (97%), Gaps = 0/35 (0%)
 Strand=Plus/Plus

Query  7       TTCCGTAGGTGAACCTGCGGAAGGATCATTACTGA  41
               ||||||||||||||||||||||||||||||| |||
Sbjct  343551  TTCCGTAGGTGAACCTGCGGAAGGATCATTAATGA  343585


>KE007261.1 Wallemia ichthyophaga EXF-994 unplaced genomic scaffold scaffold38, 
whole genome shotgun sequence
Length=6672

 Score = 76.8 bits (41),  Expect = 2e-10
 Identities = 43/44 (98%), Gaps = 0/44 (0%)
 Strand=Plus/Minus

Query  1    CAAGGTTTCCGTAGGTGAACCTGCGGAAGGATCATTACTGATTT  44
            ||||||||||||||||||||||||||||||||||||| ||||||
Sbjct  150  CAAGGTTTCCGTAGGTGAACCTGCGGAAGGATCATTAGTGATTT  107


>JAJAEC010000074.1 Aspergillus protuberus strain HOSP050413_4_129 NODE_74_length_7083_cov_1388.234371, 
whole genome shotgun sequence
Length=7083

 Score = 76.8 bits (41),  Expect = 2e-10
 Identities = 41/41 (100%), Gaps = 0/41 (0%)
 Strand=Plus/Plus

Query  1     CAAGGTTTCCGTAGGTGAACCTGCGGAAGGATCATTACTGA  41
             |||||||||||||||||||||||||||||||||||||||||
Sbjct  2878  CAAGGTTTCCGTAGGTGAACCTGCGGAAGGATCATTACTGA  2918


>JAGEVD010000506.1 Kluyveromyces sp. PCH397 tig00000581, whole genome shotgun sequence
Length=16291

 Score = 76.8 bits (41),  Expect = 2e-10
 Identities = 43/44 (98%), Gaps = 0/44 (0%)
 Strand=Plus/Minus

Query  167   TAATAGTCAAAACTTTCAACAACGGATCTCTTGGTTCTCGCATC  210
             ||||| ||||||||||||||||||||||||||||||||||||||
Sbjct  6842  TAATATTCAAAACTTTCAACAACGGATCTCTTGGTTCTCGCATC  6799


 Score = 76.8 bits (41),  Expect = 2e-10
 Identities = 43/44 (98%), Gaps = 0/44 (0%)
 Strand=Plus/Minus

Query  167    TAATAGTCAAAACTTTCAACAACGGATCTCTTGGTTCTCGCATC  210
              ||||| ||||||||||||||||||||||||||||||||||||||
Sbjct  15593  TAATATTCAAAACTTTCAACAACGGATCTCTTGGTTCTCGCATC  15550


 Score = 69.4 bits (37),  Expect = 4e-08
 Identities = 41/43 (95%), Gaps = 0/43 (0%)
 Strand=Plus/Minus

Query  1     CAAGGTTTCCGTAGGTGAACCTGCGGAAGGATCATTACTGATT  43
             |||||||||||||||||||||||||||||||||||||  ||||
Sbjct  7099  CAAGGTTTCCGTAGGTGAACCTGCGGAAGGATCATTAAAGATT  7057


 Score = 69.4 bits (37),  Expect = 4e-08
 Identities = 41/43 (95%), Gaps = 0/43 (0%)
 Strand=Plus/Minus

Query  1      CAAGGTTTCCGTAGGTGAACCTGCGGAAGGATCATTACTGATT  43
              |||||||||||||||||||||||||||||||||||||  ||||
Sbjct  15850  CAAGGTTTCCGTAGGTGAACCTGCGGAAGGATCATTAAAGATT  15808


>JAGEVD010000505.1 Kluyveromyces sp. PCH397 tig00000580, whole genome shotgun sequence
Length=64216

 Score = 76.8 bits (41),  Expect = 2e-10
 Identities = 43/44 (98%), Gaps = 0/44 (0%)
 Strand=Plus/Minus

Query  167    TAATAGTCAAAACTTTCAACAACGGATCTCTTGGTTCTCGCATC  210
              ||||| ||||||||||||||||||||||||||||||||||||||
Sbjct  52314  TAATATTCAAAACTTTCAACAACGGATCTCTTGGTTCTCGCATC  52271


 Score = 76.8 bits (41),  Expect = 2e-10
 Identities = 43/44 (98%), Gaps = 0/44 (0%)
 Strand=Plus/Minus

Query  167    TAATAGTCAAAACTTTCAACAACGGATCTCTTGGTTCTCGCATC  210
              ||||| ||||||||||||||||||||||||||||||||||||||
Sbjct  61066  TAATATTCAAAACTTTCAACAACGGATCTCTTGGTTCTCGCATC  61023


 Score = 69.4 bits (37),  Expect = 4e-08
 Identities = 41/43 (95%), Gaps = 0/43 (0%)
 Strand=Plus/Minus

Query  1      CAAGGTTTCCGTAGGTGAACCTGCGGAAGGATCATTACTGATT  43
              |||||||||||||||||||||||||||||||||||||  ||||
Sbjct  52571  CAAGGTTTCCGTAGGTGAACCTGCGGAAGGATCATTAAAGATT  52529


 Score = 69.4 bits (37),  Expect = 4e-08
 Identities = 41/43 (95%), Gaps = 0/43 (0%)
 Strand=Plus/Minus

Query  1      CAAGGTTTCCGTAGGTGAACCTGCGGAAGGATCATTACTGATT  43
              |||||||||||||||||||||||||||||||||||||  ||||
Sbjct  61323  CAAGGTTTCCGTAGGTGAACCTGCGGAAGGATCATTAAAGATT  61281


>JAGEVD010000295.1 Kluyveromyces sp. PCH397 tig00000367, whole genome shotgun sequence
Length=14405

 Score = 76.8 bits (41),  Expect = 2e-10
 Identities = 43/44 (98%), Gaps = 0/44 (0%)
 Strand=Plus/Minus

Query  167   TAATAGTCAAAACTTTCAACAACGGATCTCTTGGTTCTCGCATC  210
             ||||| ||||||||||||||||||||||||||||||||||||||
Sbjct  6226  TAATATTCAAAACTTTCAACAACGGATCTCTTGGTTCTCGCATC  6183


 Score = 69.4 bits (37),  Expect = 4e-08
 Identities = 41/43 (95%), Gaps = 0/43 (0%)
 Strand=Plus/Minus

Query  1     CAAGGTTTCCGTAGGTGAACCTGCGGAAGGATCATTACTGATT  43
             |||||||||||||||||||||||||||||||||||||  ||||
Sbjct  6483  CAAGGTTTCCGTAGGTGAACCTGCGGAAGGATCATTAAAGATT  6441


>PPJQ02000060.1 Kockiozyma suomiensis strain NRRL Y-17356 NODE_60_length_9193_cov_268.103_ID_119, 
whole genome shotgun sequence
Length=9193

 Score = 76.8 bits (41),  Expect = 2e-10
 Identities = 43/44 (98%), Gaps = 0/44 (0%)
 Strand=Plus/Minus

Query  1     CAAGGTTTCCGTAGGTGAACCTGCGGAAGGATCATTACTGATTT  44
             ||||||||||||||||||||||||||||||||||||||||| ||
Sbjct  6752  CAAGGTTTCCGTAGGTGAACCTGCGGAAGGATCATTACTGAATT  6709


 Score = 67.6 bits (36),  Expect = 1e-07
 Identities = 36/36 (100%), Gaps = 0/36 (0%)
 Strand=Plus/Minus

Query  175   AAAACTTTCAACAACGGATCTCTTGGTTCTCGCATC  210
             ||||||||||||||||||||||||||||||||||||
Sbjct  6639  AAAACTTTCAACAACGGATCTCTTGGTTCTCGCATC  6604


>JALZYP010000043.1 Aspergillus sp. F3601 ctg_43, whole genome shotgun sequence
Length=5039

 Score = 76.8 bits (41),  Expect = 2e-10
 Identities = 41/41 (100%), Gaps = 0/41 (0%)
 Strand=Plus/Minus

Query  1     CAAGGTTTCCGTAGGTGAACCTGCGGAAGGATCATTACTGA  41
             |||||||||||||||||||||||||||||||||||||||||
Sbjct  1993  CAAGGTTTCCGTAGGTGAACCTGCGGAAGGATCATTACTGA  1953


>JALZYW010000096.1 Aspergillus sp. PB4102 ctg_96, whole genome shotgun sequence
Length=6786

 Score = 76.8 bits (41),  Expect = 2e-10
 Identities = 41/41 (100%), Gaps = 0/41 (0%)
 Strand=Plus/Minus

Query  1     CAAGGTTTCCGTAGGTGAACCTGCGGAAGGATCATTACTGA  41
             |||||||||||||||||||||||||||||||||||||||||
Sbjct  4006  CAAGGTTTCCGTAGGTGAACCTGCGGAAGGATCATTACTGA  3966


>CDHK01000043.1 Penicillium brasilianum genome assembly Pbras_Allpaths-LG, scaffold 
SCAF43, whole genome shotgun sequence
Length=4706

 Score = 76.8 bits (41),  Expect = 2e-10
 Identities = 41/41 (100%), Gaps = 0/41 (0%)
 Strand=Plus/Plus

Query  1     CAAGGTTTCCGTAGGTGAACCTGCGGAAGGATCATTACTGA  41
             |||||||||||||||||||||||||||||||||||||||||
Sbjct  1733  CAAGGTTTCCGTAGGTGAACCTGCGGAAGGATCATTACTGA  1773


 Score = 60.2 bits (32),  Expect = 2e-05
 Identities = 46/52 (88%), Gaps = 3/52 (6%)
 Strand=Plus/Plus

Query  162   ATTA-CT-AAT-AGTCAAAACTTTCAACAACGGATCTCTTGGTTCTCGCATC  210
             |||| || ||| ||| |||||||||||||||||||||||||||||  |||||
Sbjct  1928  ATTAGCTAAATCAGTTAAAACTTTCAACAACGGATCTCTTGGTTCCGGCATC  1979


>CDHK01000042.1 Penicillium brasilianum genome assembly Pbras_Allpaths-LG, scaffold 
SCAF42, whole genome shotgun sequence
Length=5225

 Score = 76.8 bits (41),  Expect = 2e-10
 Identities = 41/41 (100%), Gaps = 0/41 (0%)
 Strand=Plus/Plus

Query  1     CAAGGTTTCCGTAGGTGAACCTGCGGAAGGATCATTACTGA  41
             |||||||||||||||||||||||||||||||||||||||||
Sbjct  2481  CAAGGTTTCCGTAGGTGAACCTGCGGAAGGATCATTACTGA  2521


 Score = 60.2 bits (32),  Expect = 2e-05
 Identities = 46/52 (88%), Gaps = 3/52 (6%)
 Strand=Plus/Plus

Query  162   ATTA-CT-AAT-AGTCAAAACTTTCAACAACGGATCTCTTGGTTCTCGCATC  210
             |||| || ||| ||| |||||||||||||||||||||||||||||  |||||
Sbjct  2676  ATTAGCTAAATCAGTTAAAACTTTCAACAACGGATCTCTTGGTTCCGGCATC  2727


>JALZZJ010000047.1 Aspergillus sp. PK2410 ctg_47, whole genome shotgun sequence
Length=119158

 Score = 76.8 bits (41),  Expect = 2e-10
 Identities = 41/41 (100%), Gaps = 0/41 (0%)
 Strand=Plus/Plus

Query  1      CAAGGTTTCCGTAGGTGAACCTGCGGAAGGATCATTACTGA  41
              |||||||||||||||||||||||||||||||||||||||||
Sbjct  11699  CAAGGTTTCCGTAGGTGAACCTGCGGAAGGATCATTACTGA  11739


>LBNK01000027.1 Starmerella apicola strain NRRL Y-50540 Capi_0000027, whole genome 
shotgun sequence
Length=4742

 Score = 76.8 bits (41),  Expect = 2e-10
 Identities = 41/41 (100%), Gaps = 0/41 (0%)
 Strand=Plus/Minus

Query  1     CAAGGTTTCCGTAGGTGAACCTGCGGAAGGATCATTACTGA  41
             |||||||||||||||||||||||||||||||||||||||||
Sbjct  4089  CAAGGTTTCCGTAGGTGAACCTGCGGAAGGATCATTACTGA  4049


 Score = 67.6 bits (36),  Expect = 1e-07
 Identities = 36/36 (100%), Gaps = 0/36 (0%)
 Strand=Plus/Minus

Query  175   AAAACTTTCAACAACGGATCTCTTGGTTCTCGCATC  210
             ||||||||||||||||||||||||||||||||||||
Sbjct  3941  AAAACTTTCAACAACGGATCTCTTGGTTCTCGCATC  3906


>PPMK02000045.1 Trigonopsis vinaria strain NRRL Y-5715 NODE_45_length_6942_cov_427.696_ID_9721, 
whole genome shotgun sequence
Length=6942

 Score = 76.8 bits (41),  Expect = 2e-10
 Identities = 43/44 (98%), Gaps = 0/44 (0%)
 Strand=Plus/Minus

Query  1     CAAGGTTTCCGTAGGTGAACCTGCGGAAGGATCATTACTGATTT  44
             ||||||||||||||||||||||||||||||||||||||||| ||
Sbjct  4126  CAAGGTTTCCGTAGGTGAACCTGCGGAAGGATCATTACTGAGTT  4083


 Score = 71.3 bits (38),  Expect = 1e-08
 Identities = 43/45 (96%), Gaps = 1/45 (2%)
 Strand=Plus/Minus

Query  167   TAATAG-TCAAAACTTTCAACAACGGATCTCTTGGTTCTCGCATC  210
             |||| | ||||||||||||||||||||||||||||||||||||||
Sbjct  3972  TAATTGATCAAAACTTTCAACAACGGATCTCTTGGTTCTCGCATC  3928


>JAHYSP010014424.1 Pleochaeta shiraiana isolate HAL3440F C475265, whole genome shotgun 
sequence
Length=985

 Score = 76.8 bits (41),  Expect = 2e-10
 Identities = 41/41 (100%), Gaps = 0/41 (0%)
 Strand=Plus/Minus

Query  1    CAAGGTTTCCGTAGGTGAACCTGCGGAAGGATCATTACTGA  41
            |||||||||||||||||||||||||||||||||||||||||
Sbjct  899  CAAGGTTTCCGTAGGTGAACCTGCGGAAGGATCATTACTGA  859


>JALZZQ010000116.1 Aspergillus sp. PB4105 ctg_116, whole genome shotgun sequence
Length=7562

 Score = 76.8 bits (41),  Expect = 2e-10
 Identities = 41/41 (100%), Gaps = 0/41 (0%)
 Strand=Plus/Plus

Query  1     CAAGGTTTCCGTAGGTGAACCTGCGGAAGGATCATTACTGA  41
             |||||||||||||||||||||||||||||||||||||||||
Sbjct  7118  CAAGGTTTCCGTAGGTGAACCTGCGGAAGGATCATTACTGA  7158


>JALZZH010000020.1 Aspergillus sp. S4401N ctg_20, whole genome shotgun sequence
Length=606023

 Score = 76.8 bits (41),  Expect = 2e-10
 Identities = 41/41 (100%), Gaps = 0/41 (0%)
 Strand=Plus/Plus

Query  1       CAAGGTTTCCGTAGGTGAACCTGCGGAAGGATCATTACTGA  41
               |||||||||||||||||||||||||||||||||||||||||
Sbjct  601887  CAAGGTTTCCGTAGGTGAACCTGCGGAAGGATCATTACTGA  601927


>CP031831.1 Lichtheimia ramosa strain KPH11 chromosome 09, complete sequence
Length=2542850

 Score = 76.8 bits (41),  Expect = 2e-10
 Identities = 41/41 (100%), Gaps = 0/41 (0%)
 Strand=Plus/Plus

Query  1        CAAGGTTTCCGTAGGTGAACCTGCGGAAGGATCATTACTGA  41
                |||||||||||||||||||||||||||||||||||||||||
Sbjct  2420598  CAAGGTTTCCGTAGGTGAACCTGCGGAAGGATCATTACTGA  2420638


 Score = 76.8 bits (41),  Expect = 2e-10
 Identities = 41/41 (100%), Gaps = 0/41 (0%)
 Strand=Plus/Plus

Query  1        CAAGGTTTCCGTAGGTGAACCTGCGGAAGGATCATTACTGA  41
                |||||||||||||||||||||||||||||||||||||||||
Sbjct  2431950  CAAGGTTTCCGTAGGTGAACCTGCGGAAGGATCATTACTGA  2431990


 Score = 76.8 bits (41),  Expect = 2e-10
 Identities = 41/41 (100%), Gaps = 0/41 (0%)
 Strand=Plus/Plus

Query  1        CAAGGTTTCCGTAGGTGAACCTGCGGAAGGATCATTACTGA  41
                |||||||||||||||||||||||||||||||||||||||||
Sbjct  2443313  CAAGGTTTCCGTAGGTGAACCTGCGGAAGGATCATTACTGA  2443353


 Score = 76.8 bits (41),  Expect = 2e-10
 Identities = 41/41 (100%), Gaps = 0/41 (0%)
 Strand=Plus/Plus

Query  1        CAAGGTTTCCGTAGGTGAACCTGCGGAAGGATCATTACTGA  41
                |||||||||||||||||||||||||||||||||||||||||
Sbjct  2454676  CAAGGTTTCCGTAGGTGAACCTGCGGAAGGATCATTACTGA  2454716


 Score = 76.8 bits (41),  Expect = 2e-10
 Identities = 41/41 (100%), Gaps = 0/41 (0%)
 Strand=Plus/Plus

Query  1        CAAGGTTTCCGTAGGTGAACCTGCGGAAGGATCATTACTGA  41
                |||||||||||||||||||||||||||||||||||||||||
Sbjct  2466039  CAAGGTTTCCGTAGGTGAACCTGCGGAAGGATCATTACTGA  2466079


 Score = 76.8 bits (41),  Expect = 2e-10
 Identities = 41/41 (100%), Gaps = 0/41 (0%)
 Strand=Plus/Plus

Query  1        CAAGGTTTCCGTAGGTGAACCTGCGGAAGGATCATTACTGA  41
                |||||||||||||||||||||||||||||||||||||||||
Sbjct  2477402  CAAGGTTTCCGTAGGTGAACCTGCGGAAGGATCATTACTGA  2477442


 Score = 76.8 bits (41),  Expect = 2e-10
 Identities = 41/41 (100%), Gaps = 0/41 (0%)
 Strand=Plus/Plus

Query  1        CAAGGTTTCCGTAGGTGAACCTGCGGAAGGATCATTACTGA  41
                |||||||||||||||||||||||||||||||||||||||||
Sbjct  2488765  CAAGGTTTCCGTAGGTGAACCTGCGGAAGGATCATTACTGA  2488805


 Score = 76.8 bits (41),  Expect = 2e-10
 Identities = 41/41 (100%), Gaps = 0/41 (0%)
 Strand=Plus/Plus

Query  1        CAAGGTTTCCGTAGGTGAACCTGCGGAAGGATCATTACTGA  41
                |||||||||||||||||||||||||||||||||||||||||
Sbjct  2500128  CAAGGTTTCCGTAGGTGAACCTGCGGAAGGATCATTACTGA  2500168


 Score = 76.8 bits (41),  Expect = 2e-10
 Identities = 41/41 (100%), Gaps = 0/41 (0%)
 Strand=Plus/Plus

Query  1        CAAGGTTTCCGTAGGTGAACCTGCGGAAGGATCATTACTGA  41
                |||||||||||||||||||||||||||||||||||||||||
Sbjct  2511491  CAAGGTTTCCGTAGGTGAACCTGCGGAAGGATCATTACTGA  2511531


 Score = 76.8 bits (41),  Expect = 2e-10
 Identities = 41/41 (100%), Gaps = 0/41 (0%)
 Strand=Plus/Plus

Query  1        CAAGGTTTCCGTAGGTGAACCTGCGGAAGGATCATTACTGA  41
                |||||||||||||||||||||||||||||||||||||||||
Sbjct  2522854  CAAGGTTTCCGTAGGTGAACCTGCGGAAGGATCATTACTGA  2522894


 Score = 76.8 bits (41),  Expect = 2e-10
 Identities = 41/41 (100%), Gaps = 0/41 (0%)
 Strand=Plus/Plus

Query  1        CAAGGTTTCCGTAGGTGAACCTGCGGAAGGATCATTACTGA  41
                |||||||||||||||||||||||||||||||||||||||||
Sbjct  2534219  CAAGGTTTCCGTAGGTGAACCTGCGGAAGGATCATTACTGA  2534259


>CP031830.1 Lichtheimia ramosa strain KPH11 chromosome 08, complete sequence
Length=2729279

 Score = 76.8 bits (41),  Expect = 2e-10
 Identities = 41/41 (100%), Gaps = 0/41 (0%)
 Strand=Plus/Plus

Query  1        CAAGGTTTCCGTAGGTGAACCTGCGGAAGGATCATTACTGA  41
                |||||||||||||||||||||||||||||||||||||||||
Sbjct  2618379  CAAGGTTTCCGTAGGTGAACCTGCGGAAGGATCATTACTGA  2618419


 Score = 76.8 bits (41),  Expect = 2e-10
 Identities = 41/41 (100%), Gaps = 0/41 (0%)
 Strand=Plus/Plus

Query  1        CAAGGTTTCCGTAGGTGAACCTGCGGAAGGATCATTACTGA  41
                |||||||||||||||||||||||||||||||||||||||||
Sbjct  2629742  CAAGGTTTCCGTAGGTGAACCTGCGGAAGGATCATTACTGA  2629782


 Score = 76.8 bits (41),  Expect = 2e-10
 Identities = 41/41 (100%), Gaps = 0/41 (0%)
 Strand=Plus/Plus

Query  1        CAAGGTTTCCGTAGGTGAACCTGCGGAAGGATCATTACTGA  41
                |||||||||||||||||||||||||||||||||||||||||
Sbjct  2641105  CAAGGTTTCCGTAGGTGAACCTGCGGAAGGATCATTACTGA  2641145


 Score = 76.8 bits (41),  Expect = 2e-10
 Identities = 41/41 (100%), Gaps = 0/41 (0%)
 Strand=Plus/Plus

Query  1        CAAGGTTTCCGTAGGTGAACCTGCGGAAGGATCATTACTGA  41
                |||||||||||||||||||||||||||||||||||||||||
Sbjct  2652468  CAAGGTTTCCGTAGGTGAACCTGCGGAAGGATCATTACTGA  2652508


 Score = 76.8 bits (41),  Expect = 2e-10
 Identities = 41/41 (100%), Gaps = 0/41 (0%)
 Strand=Plus/Plus

Query  1        CAAGGTTTCCGTAGGTGAACCTGCGGAAGGATCATTACTGA  41
                |||||||||||||||||||||||||||||||||||||||||
Sbjct  2663831  CAAGGTTTCCGTAGGTGAACCTGCGGAAGGATCATTACTGA  2663871


 Score = 76.8 bits (41),  Expect = 2e-10
 Identities = 41/41 (100%), Gaps = 0/41 (0%)
 Strand=Plus/Plus

Query  1        CAAGGTTTCCGTAGGTGAACCTGCGGAAGGATCATTACTGA  41
                |||||||||||||||||||||||||||||||||||||||||
Sbjct  2675194  CAAGGTTTCCGTAGGTGAACCTGCGGAAGGATCATTACTGA  2675234


 Score = 76.8 bits (41),  Expect = 2e-10
 Identities = 41/41 (100%), Gaps = 0/41 (0%)
 Strand=Plus/Plus

Query  1        CAAGGTTTCCGTAGGTGAACCTGCGGAAGGATCATTACTGA  41
                |||||||||||||||||||||||||||||||||||||||||
Sbjct  2686557  CAAGGTTTCCGTAGGTGAACCTGCGGAAGGATCATTACTGA  2686597


 Score = 76.8 bits (41),  Expect = 2e-10
 Identities = 41/41 (100%), Gaps = 0/41 (0%)
 Strand=Plus/Plus

Query  1        CAAGGTTTCCGTAGGTGAACCTGCGGAAGGATCATTACTGA  41
                |||||||||||||||||||||||||||||||||||||||||
Sbjct  2697920  CAAGGTTTCCGTAGGTGAACCTGCGGAAGGATCATTACTGA  2697960


 Score = 76.8 bits (41),  Expect = 2e-10
 Identities = 41/41 (100%), Gaps = 0/41 (0%)
 Strand=Plus/Plus

Query  1        CAAGGTTTCCGTAGGTGAACCTGCGGAAGGATCATTACTGA  41
                |||||||||||||||||||||||||||||||||||||||||
Sbjct  2709283  CAAGGTTTCCGTAGGTGAACCTGCGGAAGGATCATTACTGA  2709323


 Score = 76.8 bits (41),  Expect = 2e-10
 Identities = 41/41 (100%), Gaps = 0/41 (0%)
 Strand=Plus/Plus

Query  1        CAAGGTTTCCGTAGGTGAACCTGCGGAAGGATCATTACTGA  41
                |||||||||||||||||||||||||||||||||||||||||
Sbjct  2720648  CAAGGTTTCCGTAGGTGAACCTGCGGAAGGATCATTACTGA  2720688


>CP031829.1 Lichtheimia ramosa strain KPH11 chromosome 07, complete sequence
Length=2772531

 Score = 76.8 bits (41),  Expect = 2e-10
 Identities = 41/41 (100%), Gaps = 0/41 (0%)
 Strand=Plus/Plus

Query  1        CAAGGTTTCCGTAGGTGAACCTGCGGAAGGATCATTACTGA  41
                |||||||||||||||||||||||||||||||||||||||||
Sbjct  2661631  CAAGGTTTCCGTAGGTGAACCTGCGGAAGGATCATTACTGA  2661671


 Score = 76.8 bits (41),  Expect = 2e-10
 Identities = 41/41 (100%), Gaps = 0/41 (0%)
 Strand=Plus/Plus

Query  1        CAAGGTTTCCGTAGGTGAACCTGCGGAAGGATCATTACTGA  41
                |||||||||||||||||||||||||||||||||||||||||
Sbjct  2672994  CAAGGTTTCCGTAGGTGAACCTGCGGAAGGATCATTACTGA  2673034


 Score = 76.8 bits (41),  Expect = 2e-10
 Identities = 41/41 (100%), Gaps = 0/41 (0%)
 Strand=Plus/Plus

Query  1        CAAGGTTTCCGTAGGTGAACCTGCGGAAGGATCATTACTGA  41
                |||||||||||||||||||||||||||||||||||||||||
Sbjct  2684357  CAAGGTTTCCGTAGGTGAACCTGCGGAAGGATCATTACTGA  2684397


 Score = 76.8 bits (41),  Expect = 2e-10
 Identities = 41/41 (100%), Gaps = 0/41 (0%)
 Strand=Plus/Plus

Query  1        CAAGGTTTCCGTAGGTGAACCTGCGGAAGGATCATTACTGA  41
                |||||||||||||||||||||||||||||||||||||||||
Sbjct  2695720  CAAGGTTTCCGTAGGTGAACCTGCGGAAGGATCATTACTGA  2695760


 Score = 76.8 bits (41),  Expect = 2e-10
 Identities = 41/41 (100%), Gaps = 0/41 (0%)
 Strand=Plus/Plus

Query  1        CAAGGTTTCCGTAGGTGAACCTGCGGAAGGATCATTACTGA  41
                |||||||||||||||||||||||||||||||||||||||||
Sbjct  2707083  CAAGGTTTCCGTAGGTGAACCTGCGGAAGGATCATTACTGA  2707123


 Score = 76.8 bits (41),  Expect = 2e-10
 Identities = 41/41 (100%), Gaps = 0/41 (0%)
 Strand=Plus/Plus

Query  1        CAAGGTTTCCGTAGGTGAACCTGCGGAAGGATCATTACTGA  41
                |||||||||||||||||||||||||||||||||||||||||
Sbjct  2718446  CAAGGTTTCCGTAGGTGAACCTGCGGAAGGATCATTACTGA  2718486


 Score = 76.8 bits (41),  Expect = 2e-10
 Identities = 41/41 (100%), Gaps = 0/41 (0%)
 Strand=Plus/Plus

Query  1        CAAGGTTTCCGTAGGTGAACCTGCGGAAGGATCATTACTGA  41
                |||||||||||||||||||||||||||||||||||||||||
Sbjct  2729809  CAAGGTTTCCGTAGGTGAACCTGCGGAAGGATCATTACTGA  2729849


 Score = 76.8 bits (41),  Expect = 2e-10
 Identities = 41/41 (100%), Gaps = 0/41 (0%)
 Strand=Plus/Plus

Query  1        CAAGGTTTCCGTAGGTGAACCTGCGGAAGGATCATTACTGA  41
                |||||||||||||||||||||||||||||||||||||||||
Sbjct  2741172  CAAGGTTTCCGTAGGTGAACCTGCGGAAGGATCATTACTGA  2741212


 Score = 76.8 bits (41),  Expect = 2e-10
 Identities = 41/41 (100%), Gaps = 0/41 (0%)
 Strand=Plus/Plus

Query  1        CAAGGTTTCCGTAGGTGAACCTGCGGAAGGATCATTACTGA  41
                |||||||||||||||||||||||||||||||||||||||||
Sbjct  2752535  CAAGGTTTCCGTAGGTGAACCTGCGGAAGGATCATTACTGA  2752575


 Score = 76.8 bits (41),  Expect = 2e-10
 Identities = 41/41 (100%), Gaps = 0/41 (0%)
 Strand=Plus/Plus

Query  1        CAAGGTTTCCGTAGGTGAACCTGCGGAAGGATCATTACTGA  41
                |||||||||||||||||||||||||||||||||||||||||
Sbjct  2763900  CAAGGTTTCCGTAGGTGAACCTGCGGAAGGATCATTACTGA  2763940


>CP031828.1 Lichtheimia ramosa strain KPH11 chromosome 06, complete sequence
Length=2965326

 Score = 76.8 bits (41),  Expect = 2e-10
 Identities = 41/41 (100%), Gaps = 0/41 (0%)
 Strand=Plus/Plus

Query  1        CAAGGTTTCCGTAGGTGAACCTGCGGAAGGATCATTACTGA  41
                |||||||||||||||||||||||||||||||||||||||||
Sbjct  2843180  CAAGGTTTCCGTAGGTGAACCTGCGGAAGGATCATTACTGA  2843220


 Score = 76.8 bits (41),  Expect = 2e-10
 Identities = 41/41 (100%), Gaps = 0/41 (0%)
 Strand=Plus/Plus

Query  1        CAAGGTTTCCGTAGGTGAACCTGCGGAAGGATCATTACTGA  41
                |||||||||||||||||||||||||||||||||||||||||
Sbjct  2854533  CAAGGTTTCCGTAGGTGAACCTGCGGAAGGATCATTACTGA  2854573


 Score = 76.8 bits (41),  Expect = 2e-10
 Identities = 41/41 (100%), Gaps = 0/41 (0%)
 Strand=Plus/Plus

Query  1        CAAGGTTTCCGTAGGTGAACCTGCGGAAGGATCATTACTGA  41
                |||||||||||||||||||||||||||||||||||||||||
Sbjct  2865789  CAAGGTTTCCGTAGGTGAACCTGCGGAAGGATCATTACTGA  2865829


 Score = 76.8 bits (41),  Expect = 2e-10
 Identities = 41/41 (100%), Gaps = 0/41 (0%)
 Strand=Plus/Plus

Query  1        CAAGGTTTCCGTAGGTGAACCTGCGGAAGGATCATTACTGA  41
                |||||||||||||||||||||||||||||||||||||||||
Sbjct  2877152  CAAGGTTTCCGTAGGTGAACCTGCGGAAGGATCATTACTGA  2877192


 Score = 76.8 bits (41),  Expect = 2e-10
 Identities = 41/41 (100%), Gaps = 0/41 (0%)
 Strand=Plus/Plus

Query  1        CAAGGTTTCCGTAGGTGAACCTGCGGAAGGATCATTACTGA  41
                |||||||||||||||||||||||||||||||||||||||||
Sbjct  2888515  CAAGGTTTCCGTAGGTGAACCTGCGGAAGGATCATTACTGA  2888555


 Score = 76.8 bits (41),  Expect = 2e-10
 Identities = 41/41 (100%), Gaps = 0/41 (0%)
 Strand=Plus/Plus

Query  1        CAAGGTTTCCGTAGGTGAACCTGCGGAAGGATCATTACTGA  41
                |||||||||||||||||||||||||||||||||||||||||
Sbjct  2899878  CAAGGTTTCCGTAGGTGAACCTGCGGAAGGATCATTACTGA  2899918


 Score = 76.8 bits (41),  Expect = 2e-10
 Identities = 41/41 (100%), Gaps = 0/41 (0%)
 Strand=Plus/Plus

Query  1        CAAGGTTTCCGTAGGTGAACCTGCGGAAGGATCATTACTGA  41
                |||||||||||||||||||||||||||||||||||||||||
Sbjct  2911241  CAAGGTTTCCGTAGGTGAACCTGCGGAAGGATCATTACTGA  2911281


 Score = 76.8 bits (41),  Expect = 2e-10
 Identities = 41/41 (100%), Gaps = 0/41 (0%)
 Strand=Plus/Plus

Query  1        CAAGGTTTCCGTAGGTGAACCTGCGGAAGGATCATTACTGA  41
                |||||||||||||||||||||||||||||||||||||||||
Sbjct  2922604  CAAGGTTTCCGTAGGTGAACCTGCGGAAGGATCATTACTGA  2922644


 Score = 76.8 bits (41),  Expect = 2e-10
 Identities = 41/41 (100%), Gaps = 0/41 (0%)
 Strand=Plus/Plus

Query  1        CAAGGTTTCCGTAGGTGAACCTGCGGAAGGATCATTACTGA  41
                |||||||||||||||||||||||||||||||||||||||||
Sbjct  2933967  CAAGGTTTCCGTAGGTGAACCTGCGGAAGGATCATTACTGA  2934007


 Score = 76.8 bits (41),  Expect = 2e-10
 Identities = 41/41 (100%), Gaps = 0/41 (0%)
 Strand=Plus/Plus

Query  1        CAAGGTTTCCGTAGGTGAACCTGCGGAAGGATCATTACTGA  41
                |||||||||||||||||||||||||||||||||||||||||
Sbjct  2945330  CAAGGTTTCCGTAGGTGAACCTGCGGAAGGATCATTACTGA  2945370


 Score = 76.8 bits (41),  Expect = 2e-10
 Identities = 41/41 (100%), Gaps = 0/41 (0%)
 Strand=Plus/Plus

Query  1        CAAGGTTTCCGTAGGTGAACCTGCGGAAGGATCATTACTGA  41
                |||||||||||||||||||||||||||||||||||||||||
Sbjct  2956695  CAAGGTTTCCGTAGGTGAACCTGCGGAAGGATCATTACTGA  2956735


>CP031827.1 Lichtheimia ramosa strain KPH11 chromosome 05, complete sequence
Length=3338745

 Score = 76.8 bits (41),  Expect = 2e-10
 Identities = 41/41 (100%), Gaps = 0/41 (0%)
 Strand=Plus/Plus

Query  1        CAAGGTTTCCGTAGGTGAACCTGCGGAAGGATCATTACTGA  41
                |||||||||||||||||||||||||||||||||||||||||
Sbjct  3216514  CAAGGTTTCCGTAGGTGAACCTGCGGAAGGATCATTACTGA  3216554


 Score = 76.8 bits (41),  Expect = 2e-10
 Identities = 41/41 (100%), Gaps = 0/41 (0%)
 Strand=Plus/Plus

Query  1        CAAGGTTTCCGTAGGTGAACCTGCGGAAGGATCATTACTGA  41
                |||||||||||||||||||||||||||||||||||||||||
Sbjct  3227846  CAAGGTTTCCGTAGGTGAACCTGCGGAAGGATCATTACTGA  3227886


 Score = 76.8 bits (41),  Expect = 2e-10
 Identities = 41/41 (100%), Gaps = 0/41 (0%)
 Strand=Plus/Plus

Query  1        CAAGGTTTCCGTAGGTGAACCTGCGGAAGGATCATTACTGA  41
                |||||||||||||||||||||||||||||||||||||||||
Sbjct  3239208  CAAGGTTTCCGTAGGTGAACCTGCGGAAGGATCATTACTGA  3239248


 Score = 76.8 bits (41),  Expect = 2e-10
 Identities = 41/41 (100%), Gaps = 0/41 (0%)
 Strand=Plus/Plus

Query  1        CAAGGTTTCCGTAGGTGAACCTGCGGAAGGATCATTACTGA  41
                |||||||||||||||||||||||||||||||||||||||||
Sbjct  3250571  CAAGGTTTCCGTAGGTGAACCTGCGGAAGGATCATTACTGA  3250611


 Score = 76.8 bits (41),  Expect = 2e-10
 Identities = 41/41 (100%), Gaps = 0/41 (0%)
 Strand=Plus/Plus

Query  1        CAAGGTTTCCGTAGGTGAACCTGCGGAAGGATCATTACTGA  41
                |||||||||||||||||||||||||||||||||||||||||
Sbjct  3261934  CAAGGTTTCCGTAGGTGAACCTGCGGAAGGATCATTACTGA  3261974


 Score = 76.8 bits (41),  Expect = 2e-10
 Identities = 41/41 (100%), Gaps = 0/41 (0%)
 Strand=Plus/Plus

Query  1        CAAGGTTTCCGTAGGTGAACCTGCGGAAGGATCATTACTGA  41
                |||||||||||||||||||||||||||||||||||||||||
Sbjct  3273297  CAAGGTTTCCGTAGGTGAACCTGCGGAAGGATCATTACTGA  3273337


 Score = 76.8 bits (41),  Expect = 2e-10
 Identities = 41/41 (100%), Gaps = 0/41 (0%)
 Strand=Plus/Plus

Query  1        CAAGGTTTCCGTAGGTGAACCTGCGGAAGGATCATTACTGA  41
                |||||||||||||||||||||||||||||||||||||||||
Sbjct  3284660  CAAGGTTTCCGTAGGTGAACCTGCGGAAGGATCATTACTGA  3284700


 Score = 76.8 bits (41),  Expect = 2e-10
 Identities = 41/41 (100%), Gaps = 0/41 (0%)
 Strand=Plus/Plus

Query  1        CAAGGTTTCCGTAGGTGAACCTGCGGAAGGATCATTACTGA  41
                |||||||||||||||||||||||||||||||||||||||||
Sbjct  3296023  CAAGGTTTCCGTAGGTGAACCTGCGGAAGGATCATTACTGA  3296063


 Score = 76.8 bits (41),  Expect = 2e-10
 Identities = 41/41 (100%), Gaps = 0/41 (0%)
 Strand=Plus/Plus

Query  1        CAAGGTTTCCGTAGGTGAACCTGCGGAAGGATCATTACTGA  41
                |||||||||||||||||||||||||||||||||||||||||
Sbjct  3307386  CAAGGTTTCCGTAGGTGAACCTGCGGAAGGATCATTACTGA  3307426


 Score = 76.8 bits (41),  Expect = 2e-10
 Identities = 41/41 (100%), Gaps = 0/41 (0%)
 Strand=Plus/Plus

Query  1        CAAGGTTTCCGTAGGTGAACCTGCGGAAGGATCATTACTGA  41
                |||||||||||||||||||||||||||||||||||||||||
Sbjct  3318749  CAAGGTTTCCGTAGGTGAACCTGCGGAAGGATCATTACTGA  3318789


 Score = 76.8 bits (41),  Expect = 2e-10
 Identities = 41/41 (100%), Gaps = 0/41 (0%)
 Strand=Plus/Plus

Query  1        CAAGGTTTCCGTAGGTGAACCTGCGGAAGGATCATTACTGA  41
                |||||||||||||||||||||||||||||||||||||||||
Sbjct  3330114  CAAGGTTTCCGTAGGTGAACCTGCGGAAGGATCATTACTGA  3330154


>CP031825.1 Lichtheimia ramosa strain KPH11 chromosome 03, complete sequence
Length=3433624

 Score = 76.8 bits (41),  Expect = 2e-10
 Identities = 41/41 (100%), Gaps = 0/41 (0%)
 Strand=Plus/Plus

Query  1        CAAGGTTTCCGTAGGTGAACCTGCGGAAGGATCATTACTGA  41
                |||||||||||||||||||||||||||||||||||||||||
Sbjct  3300132  CAAGGTTTCCGTAGGTGAACCTGCGGAAGGATCATTACTGA  3300172


 Score = 76.8 bits (41),  Expect = 2e-10
 Identities = 41/41 (100%), Gaps = 0/41 (0%)
 Strand=Plus/Plus

Query  1        CAAGGTTTCCGTAGGTGAACCTGCGGAAGGATCATTACTGA  41
                |||||||||||||||||||||||||||||||||||||||||
Sbjct  3311361  CAAGGTTTCCGTAGGTGAACCTGCGGAAGGATCATTACTGA  3311401


 Score = 76.8 bits (41),  Expect = 2e-10
 Identities = 41/41 (100%), Gaps = 0/41 (0%)
 Strand=Plus/Plus

Query  1        CAAGGTTTCCGTAGGTGAACCTGCGGAAGGATCATTACTGA  41
                |||||||||||||||||||||||||||||||||||||||||
Sbjct  3322724  CAAGGTTTCCGTAGGTGAACCTGCGGAAGGATCATTACTGA  3322764


 Score = 76.8 bits (41),  Expect = 2e-10
 Identities = 41/41 (100%), Gaps = 0/41 (0%)
 Strand=Plus/Plus

Query  1        CAAGGTTTCCGTAGGTGAACCTGCGGAAGGATCATTACTGA  41
                |||||||||||||||||||||||||||||||||||||||||
Sbjct  3334087  CAAGGTTTCCGTAGGTGAACCTGCGGAAGGATCATTACTGA  3334127


 Score = 76.8 bits (41),  Expect = 2e-10
 Identities = 41/41 (100%), Gaps = 0/41 (0%)
 Strand=Plus/Plus

Query  1        CAAGGTTTCCGTAGGTGAACCTGCGGAAGGATCATTACTGA  41
                |||||||||||||||||||||||||||||||||||||||||
Sbjct  3345450  CAAGGTTTCCGTAGGTGAACCTGCGGAAGGATCATTACTGA  3345490


 Score = 76.8 bits (41),  Expect = 2e-10
 Identities = 41/41 (100%), Gaps = 0/41 (0%)
 Strand=Plus/Plus

Query  1        CAAGGTTTCCGTAGGTGAACCTGCGGAAGGATCATTACTGA  41
                |||||||||||||||||||||||||||||||||||||||||
Sbjct  3356813  CAAGGTTTCCGTAGGTGAACCTGCGGAAGGATCATTACTGA  3356853


 Score = 76.8 bits (41),  Expect = 2e-10
 Identities = 41/41 (100%), Gaps = 0/41 (0%)
 Strand=Plus/Plus

Query  1        CAAGGTTTCCGTAGGTGAACCTGCGGAAGGATCATTACTGA  41
                |||||||||||||||||||||||||||||||||||||||||
Sbjct  3368176  CAAGGTTTCCGTAGGTGAACCTGCGGAAGGATCATTACTGA  3368216


 Score = 76.8 bits (41),  Expect = 2e-10
 Identities = 41/41 (100%), Gaps = 0/41 (0%)
 Strand=Plus/Plus

Query  1        CAAGGTTTCCGTAGGTGAACCTGCGGAAGGATCATTACTGA  41
                |||||||||||||||||||||||||||||||||||||||||
Sbjct  3379539  CAAGGTTTCCGTAGGTGAACCTGCGGAAGGATCATTACTGA  3379579


 Score = 76.8 bits (41),  Expect = 2e-10
 Identities = 41/41 (100%), Gaps = 0/41 (0%)
 Strand=Plus/Plus

Query  1        CAAGGTTTCCGTAGGTGAACCTGCGGAAGGATCATTACTGA  41
                |||||||||||||||||||||||||||||||||||||||||
Sbjct  3390902  CAAGGTTTCCGTAGGTGAACCTGCGGAAGGATCATTACTGA  3390942


 Score = 76.8 bits (41),  Expect = 2e-10
 Identities = 41/41 (100%), Gaps = 0/41 (0%)
 Strand=Plus/Plus

Query  1        CAAGGTTTCCGTAGGTGAACCTGCGGAAGGATCATTACTGA  41
                |||||||||||||||||||||||||||||||||||||||||
Sbjct  3402265  CAAGGTTTCCGTAGGTGAACCTGCGGAAGGATCATTACTGA  3402305


 Score = 76.8 bits (41),  Expect = 2e-10
 Identities = 41/41 (100%), Gaps = 0/41 (0%)
 Strand=Plus/Plus

Query  1        CAAGGTTTCCGTAGGTGAACCTGCGGAAGGATCATTACTGA  41
                |||||||||||||||||||||||||||||||||||||||||
Sbjct  3413628  CAAGGTTTCCGTAGGTGAACCTGCGGAAGGATCATTACTGA  3413668


 Score = 76.8 bits (41),  Expect = 2e-10
 Identities = 41/41 (100%), Gaps = 0/41 (0%)
 Strand=Plus/Plus

Query  1        CAAGGTTTCCGTAGGTGAACCTGCGGAAGGATCATTACTGA  41
                |||||||||||||||||||||||||||||||||||||||||
Sbjct  3424993  CAAGGTTTCCGTAGGTGAACCTGCGGAAGGATCATTACTGA  3425033


>MSFO01000008.1 Aspergillus steynii IBT 23096 P170scaffold_8, whole genome shotgun 
sequence
Length=1759027

 Score = 76.8 bits (41),  Expect = 2e-10
 Identities = 41/41 (100%), Gaps = 0/41 (0%)
 Strand=Plus/Plus

Query  1        CAAGGTTTCCGTAGGTGAACCTGCGGAAGGATCATTACTGA  41
                |||||||||||||||||||||||||||||||||||||||||
Sbjct  1757670  CAAGGTTTCCGTAGGTGAACCTGCGGAAGGATCATTACTGA  1757710


>MSFO01000034.1 Aspergillus steynii IBT 23096 P170scaffold_34, whole genome shotgun 
sequence
Length=5107

 Score = 76.8 bits (41),  Expect = 2e-10
 Identities = 41/41 (100%), Gaps = 0/41 (0%)
 Strand=Plus/Minus

Query  1     CAAGGTTTCCGTAGGTGAACCTGCGGAAGGATCATTACTGA  41
             |||||||||||||||||||||||||||||||||||||||||
Sbjct  2925  CAAGGTTTCCGTAGGTGAACCTGCGGAAGGATCATTACTGA  2885


>MSFO01000033.1 Aspergillus steynii IBT 23096 P170scaffold_33, whole genome shotgun 
sequence
Length=5492

 Score = 76.8 bits (41),  Expect = 2e-10
 Identities = 41/41 (100%), Gaps = 0/41 (0%)
 Strand=Plus/Minus

Query  1     CAAGGTTTCCGTAGGTGAACCTGCGGAAGGATCATTACTGA  41
             |||||||||||||||||||||||||||||||||||||||||
Sbjct  3302  CAAGGTTTCCGTAGGTGAACCTGCGGAAGGATCATTACTGA  3262


 Score = 76.8 bits (41),  Expect = 2e-10
 Identities = 41/41 (100%), Gaps = 0/41 (0%)
 Strand=Plus/Plus

Query  1     CAAGGTTTCCGTAGGTGAACCTGCGGAAGGATCATTACTGA  41
             |||||||||||||||||||||||||||||||||||||||||
Sbjct  3989  CAAGGTTTCCGTAGGTGAACCTGCGGAAGGATCATTACTGA  4029


>MSFO01000031.1 Aspergillus steynii IBT 23096 P170scaffold_31, whole genome shotgun 
sequence
Length=6157

 Score = 76.8 bits (41),  Expect = 2e-10
 Identities = 41/41 (100%), Gaps = 0/41 (0%)
 Strand=Plus/Minus

Query  1     CAAGGTTTCCGTAGGTGAACCTGCGGAAGGATCATTACTGA  41
             |||||||||||||||||||||||||||||||||||||||||
Sbjct  3394  CAAGGTTTCCGTAGGTGAACCTGCGGAAGGATCATTACTGA  3354


>MSFO01000028.1 Aspergillus steynii IBT 23096 P170scaffold_28, whole genome shotgun 
sequence
Length=7865

 Score = 76.8 bits (41),  Expect = 2e-10
 Identities = 41/41 (100%), Gaps = 0/41 (0%)
 Strand=Plus/Minus

Query  1     CAAGGTTTCCGTAGGTGAACCTGCGGAAGGATCATTACTGA  41
             |||||||||||||||||||||||||||||||||||||||||
Sbjct  3008  CAAGGTTTCCGTAGGTGAACCTGCGGAAGGATCATTACTGA  2968


 Score = 76.8 bits (41),  Expect = 2e-10
 Identities = 41/41 (100%), Gaps = 0/41 (0%)
 Strand=Plus/Plus

Query  1     CAAGGTTTCCGTAGGTGAACCTGCGGAAGGATCATTACTGA  41
             |||||||||||||||||||||||||||||||||||||||||
Sbjct  6308  CAAGGTTTCCGTAGGTGAACCTGCGGAAGGATCATTACTGA  6348


>MSFO01000027.1 Aspergillus steynii IBT 23096 P170scaffold_27, whole genome shotgun 
sequence
Length=8097

 Score = 76.8 bits (41),  Expect = 2e-10
 Identities = 41/41 (100%), Gaps = 0/41 (0%)
 Strand=Plus/Minus

Query  1     CAAGGTTTCCGTAGGTGAACCTGCGGAAGGATCATTACTGA  41
             |||||||||||||||||||||||||||||||||||||||||
Sbjct  5830  CAAGGTTTCCGTAGGTGAACCTGCGGAAGGATCATTACTGA  5790


>MSFO01000026.1 Aspergillus steynii IBT 23096 P170scaffold_26, whole genome shotgun 
sequence
Length=8162

 Score = 76.8 bits (41),  Expect = 2e-10
 Identities = 41/41 (100%), Gaps = 0/41 (0%)
 Strand=Plus/Plus

Query  1     CAAGGTTTCCGTAGGTGAACCTGCGGAAGGATCATTACTGA  41
             |||||||||||||||||||||||||||||||||||||||||
Sbjct  1466  CAAGGTTTCCGTAGGTGAACCTGCGGAAGGATCATTACTGA  1506


 Score = 76.8 bits (41),  Expect = 2e-10
 Identities = 41/41 (100%), Gaps = 0/41 (0%)
 Strand=Plus/Minus

Query  1     CAAGGTTTCCGTAGGTGAACCTGCGGAAGGATCATTACTGA  41
             |||||||||||||||||||||||||||||||||||||||||
Sbjct  6058  CAAGGTTTCCGTAGGTGAACCTGCGGAAGGATCATTACTGA  6018


>MSFO01000025.1 Aspergillus steynii IBT 23096 P170scaffold_25, whole genome shotgun 
sequence
Length=12319

 Score = 76.8 bits (41),  Expect = 2e-10
 Identities = 41/41 (100%), Gaps = 0/41 (0%)
 Strand=Plus/Plus

Query  1     CAAGGTTTCCGTAGGTGAACCTGCGGAAGGATCATTACTGA  41
             |||||||||||||||||||||||||||||||||||||||||
Sbjct  1529  CAAGGTTTCCGTAGGTGAACCTGCGGAAGGATCATTACTGA  1569


 Score = 76.8 bits (41),  Expect = 2e-10
 Identities = 41/41 (100%), Gaps = 0/41 (0%)
 Strand=Plus/Plus

Query  1     CAAGGTTTCCGTAGGTGAACCTGCGGAAGGATCATTACTGA  41
             |||||||||||||||||||||||||||||||||||||||||
Sbjct  9330  CAAGGTTTCCGTAGGTGAACCTGCGGAAGGATCATTACTGA  9370


>MSFO01000024.1 Aspergillus steynii IBT 23096 P170scaffold_24, whole genome shotgun 
sequence
Length=12332

 Score = 76.8 bits (41),  Expect = 2e-10
 Identities = 41/41 (100%), Gaps = 0/41 (0%)
 Strand=Plus/Minus

Query  1     CAAGGTTTCCGTAGGTGAACCTGCGGAAGGATCATTACTGA  41
             |||||||||||||||||||||||||||||||||||||||||
Sbjct  3020  CAAGGTTTCCGTAGGTGAACCTGCGGAAGGATCATTACTGA  2980


 Score = 76.8 bits (41),  Expect = 2e-10
 Identities = 41/41 (100%), Gaps = 0/41 (0%)
 Strand=Plus/Minus

Query  1      CAAGGTTTCCGTAGGTGAACCTGCGGAAGGATCATTACTGA  41
              |||||||||||||||||||||||||||||||||||||||||
Sbjct  10782  CAAGGTTTCCGTAGGTGAACCTGCGGAAGGATCATTACTGA  10742


>MSFO01000023.1 Aspergillus steynii IBT 23096 P170scaffold_23, whole genome shotgun 
sequence
Length=12511

 Score = 76.8 bits (41),  Expect = 2e-10
 Identities = 41/41 (100%), Gaps = 0/41 (0%)
 Strand=Plus/Minus

Query  1     CAAGGTTTCCGTAGGTGAACCTGCGGAAGGATCATTACTGA  41
             |||||||||||||||||||||||||||||||||||||||||
Sbjct  4550  CAAGGTTTCCGTAGGTGAACCTGCGGAAGGATCATTACTGA  4510


 Score = 76.8 bits (41),  Expect = 2e-10
 Identities = 41/41 (100%), Gaps = 0/41 (0%)
 Strand=Plus/Minus

Query  1      CAAGGTTTCCGTAGGTGAACCTGCGGAAGGATCATTACTGA  41
              |||||||||||||||||||||||||||||||||||||||||
Sbjct  12354  CAAGGTTTCCGTAGGTGAACCTGCGGAAGGATCATTACTGA  12314


>MSFO01000022.1 Aspergillus steynii IBT 23096 P170scaffold_22, whole genome shotgun 
sequence
Length=12783

 Score = 76.8 bits (41),  Expect = 2e-10
 Identities = 41/41 (100%), Gaps = 0/41 (0%)
 Strand=Plus/Plus

Query  1     CAAGGTTTCCGTAGGTGAACCTGCGGAAGGATCATTACTGA  41
             |||||||||||||||||||||||||||||||||||||||||
Sbjct  1632  CAAGGTTTCCGTAGGTGAACCTGCGGAAGGATCATTACTGA  1672


 Score = 76.8 bits (41),  Expect = 2e-10
 Identities = 41/41 (100%), Gaps = 0/41 (0%)
 Strand=Plus/Plus

Query  1     CAAGGTTTCCGTAGGTGAACCTGCGGAAGGATCATTACTGA  41
             |||||||||||||||||||||||||||||||||||||||||
Sbjct  9436  CAAGGTTTCCGTAGGTGAACCTGCGGAAGGATCATTACTGA  9476


>MSFO01000021.1 Aspergillus steynii IBT 23096 P170scaffold_21, whole genome shotgun 
sequence
Length=13610

 Score = 76.8 bits (41),  Expect = 2e-10
 Identities = 41/41 (100%), Gaps = 0/41 (0%)
 Strand=Plus/Minus

Query  1     CAAGGTTTCCGTAGGTGAACCTGCGGAAGGATCATTACTGA  41
             |||||||||||||||||||||||||||||||||||||||||
Sbjct  4192  CAAGGTTTCCGTAGGTGAACCTGCGGAAGGATCATTACTGA  4152


 Score = 76.8 bits (41),  Expect = 2e-10
 Identities = 41/41 (100%), Gaps = 0/41 (0%)
 Strand=Plus/Minus

Query  1      CAAGGTTTCCGTAGGTGAACCTGCGGAAGGATCATTACTGA  41
              |||||||||||||||||||||||||||||||||||||||||
Sbjct  11996  CAAGGTTTCCGTAGGTGAACCTGCGGAAGGATCATTACTGA  11956


>MSFO01000020.1 Aspergillus steynii IBT 23096 P170scaffold_20, whole genome shotgun 
sequence
Length=14206

 Score = 76.8 bits (41),  Expect = 2e-10
 Identities = 41/41 (100%), Gaps = 0/41 (0%)
 Strand=Plus/Minus

Query  1     CAAGGTTTCCGTAGGTGAACCTGCGGAAGGATCATTACTGA  41
             |||||||||||||||||||||||||||||||||||||||||
Sbjct  3584  CAAGGTTTCCGTAGGTGAACCTGCGGAAGGATCATTACTGA  3544


 Score = 76.8 bits (41),  Expect = 2e-10
 Identities = 41/41 (100%), Gaps = 0/41 (0%)
 Strand=Plus/Minus

Query  1      CAAGGTTTCCGTAGGTGAACCTGCGGAAGGATCATTACTGA  41
              |||||||||||||||||||||||||||||||||||||||||
Sbjct  11368  CAAGGTTTCCGTAGGTGAACCTGCGGAAGGATCATTACTGA  11328


>MSFO01000019.1 Aspergillus steynii IBT 23096 P170scaffold_19, whole genome shotgun 
sequence
Length=14960

 Score = 76.8 bits (41),  Expect = 2e-10
 Identities = 41/41 (100%), Gaps = 0/41 (0%)
 Strand=Plus/Minus

Query  1     CAAGGTTTCCGTAGGTGAACCTGCGGAAGGATCATTACTGA  41
             |||||||||||||||||||||||||||||||||||||||||
Sbjct  2862  CAAGGTTTCCGTAGGTGAACCTGCGGAAGGATCATTACTGA  2822


 Score = 76.8 bits (41),  Expect = 2e-10
 Identities = 41/41 (100%), Gaps = 0/41 (0%)
 Strand=Plus/Minus

Query  1      CAAGGTTTCCGTAGGTGAACCTGCGGAAGGATCATTACTGA  41
              |||||||||||||||||||||||||||||||||||||||||
Sbjct  10669  CAAGGTTTCCGTAGGTGAACCTGCGGAAGGATCATTACTGA  10629


>MSFO01000018.1 Aspergillus steynii IBT 23096 P170scaffold_18, whole genome shotgun 
sequence
Length=17513

 Score = 76.8 bits (41),  Expect = 2e-10
 Identities = 41/41 (100%), Gaps = 0/41 (0%)
 Strand=Plus/Minus

Query  1    CAAGGTTTCCGTAGGTGAACCTGCGGAAGGATCATTACTGA  41
            |||||||||||||||||||||||||||||||||||||||||
Sbjct  517  CAAGGTTTCCGTAGGTGAACCTGCGGAAGGATCATTACTGA  477


 Score = 76.8 bits (41),  Expect = 2e-10
 Identities = 41/41 (100%), Gaps = 0/41 (0%)
 Strand=Plus/Minus

Query  1     CAAGGTTTCCGTAGGTGAACCTGCGGAAGGATCATTACTGA  41
             |||||||||||||||||||||||||||||||||||||||||
Sbjct  8313  CAAGGTTTCCGTAGGTGAACCTGCGGAAGGATCATTACTGA  8273


>MSFO01000017.1 Aspergillus steynii IBT 23096 P170scaffold_17, whole genome shotgun 
sequence
Length=19352

 Score = 76.8 bits (41),  Expect = 2e-10
 Identities = 41/41 (100%), Gaps = 0/41 (0%)
 Strand=Plus/Plus

Query  1     CAAGGTTTCCGTAGGTGAACCTGCGGAAGGATCATTACTGA  41
             |||||||||||||||||||||||||||||||||||||||||
Sbjct  3037  CAAGGTTTCCGTAGGTGAACCTGCGGAAGGATCATTACTGA  3077


 Score = 76.8 bits (41),  Expect = 2e-10
 Identities = 41/41 (100%), Gaps = 0/41 (0%)
 Strand=Plus/Minus

Query  1     CAAGGTTTCCGTAGGTGAACCTGCGGAAGGATCATTACTGA  41
             |||||||||||||||||||||||||||||||||||||||||
Sbjct  6642  CAAGGTTTCCGTAGGTGAACCTGCGGAAGGATCATTACTGA  6602


 Score = 76.8 bits (41),  Expect = 2e-10
 Identities = 41/41 (100%), Gaps = 0/41 (0%)
 Strand=Plus/Minus

Query  1      CAAGGTTTCCGTAGGTGAACCTGCGGAAGGATCATTACTGA  41
              |||||||||||||||||||||||||||||||||||||||||
Sbjct  14454  CAAGGTTTCCGTAGGTGAACCTGCGGAAGGATCATTACTGA  14414


>MSFO01000016.1 Aspergillus steynii IBT 23096 P170scaffold_16, whole genome shotgun 
sequence
Length=19584

 Score = 76.8 bits (41),  Expect = 2e-10
 Identities = 41/41 (100%), Gaps = 0/41 (0%)
 Strand=Plus/Plus

Query  1     CAAGGTTTCCGTAGGTGAACCTGCGGAAGGATCATTACTGA  41
             |||||||||||||||||||||||||||||||||||||||||
Sbjct  1032  CAAGGTTTCCGTAGGTGAACCTGCGGAAGGATCATTACTGA  1072


 Score = 76.8 bits (41),  Expect = 2e-10
 Identities = 41/41 (100%), Gaps = 0/41 (0%)
 Strand=Plus/Plus

Query  1     CAAGGTTTCCGTAGGTGAACCTGCGGAAGGATCATTACTGA  41
             |||||||||||||||||||||||||||||||||||||||||
Sbjct  8842  CAAGGTTTCCGTAGGTGAACCTGCGGAAGGATCATTACTGA  8882


 Score = 76.8 bits (41),  Expect = 2e-10
 Identities = 41/41 (100%), Gaps = 0/41 (0%)
 Strand=Plus/Plus

Query  1      CAAGGTTTCCGTAGGTGAACCTGCGGAAGGATCATTACTGA  41
              |||||||||||||||||||||||||||||||||||||||||
Sbjct  16651  CAAGGTTTCCGTAGGTGAACCTGCGGAAGGATCATTACTGA  16691


>MSFO01000015.1 Aspergillus steynii IBT 23096 P170scaffold_15, whole genome shotgun 
sequence
Length=23028

 Score = 76.8 bits (41),  Expect = 2e-10
 Identities = 41/41 (100%), Gaps = 0/41 (0%)
 Strand=Plus/Plus

Query  1     CAAGGTTTCCGTAGGTGAACCTGCGGAAGGATCATTACTGA  41
             |||||||||||||||||||||||||||||||||||||||||
Sbjct  5101  CAAGGTTTCCGTAGGTGAACCTGCGGAAGGATCATTACTGA  5141


 Score = 76.8 bits (41),  Expect = 2e-10
 Identities = 41/41 (100%), Gaps = 0/41 (0%)
 Strand=Plus/Plus

Query  1      CAAGGTTTCCGTAGGTGAACCTGCGGAAGGATCATTACTGA  41
              |||||||||||||||||||||||||||||||||||||||||
Sbjct  12890  CAAGGTTTCCGTAGGTGAACCTGCGGAAGGATCATTACTGA  12930


 Score = 76.8 bits (41),  Expect = 2e-10
 Identities = 41/41 (100%), Gaps = 0/41 (0%)
 Strand=Plus/Plus

Query  1      CAAGGTTTCCGTAGGTGAACCTGCGGAAGGATCATTACTGA  41
              |||||||||||||||||||||||||||||||||||||||||
Sbjct  20695  CAAGGTTTCCGTAGGTGAACCTGCGGAAGGATCATTACTGA  20735


>MSFO01000014.1 Aspergillus steynii IBT 23096 P170scaffold_14, whole genome shotgun 
sequence
Length=23638

 Score = 76.8 bits (41),  Expect = 2e-10
 Identities = 41/41 (100%), Gaps = 0/41 (0%)
 Strand=Plus/Minus

Query  1     CAAGGTTTCCGTAGGTGAACCTGCGGAAGGATCATTACTGA  41
             |||||||||||||||||||||||||||||||||||||||||
Sbjct  1340  CAAGGTTTCCGTAGGTGAACCTGCGGAAGGATCATTACTGA  1300


 Score = 76.8 bits (41),  Expect = 2e-10
 Identities = 41/41 (100%), Gaps = 0/41 (0%)
 Strand=Plus/Minus

Query  1     CAAGGTTTCCGTAGGTGAACCTGCGGAAGGATCATTACTGA  41
             |||||||||||||||||||||||||||||||||||||||||
Sbjct  9151  CAAGGTTTCCGTAGGTGAACCTGCGGAAGGATCATTACTGA  9111


 Score = 76.8 bits (41),  Expect = 2e-10
 Identities = 41/41 (100%), Gaps = 0/41 (0%)
 Strand=Plus/Minus

Query  1      CAAGGTTTCCGTAGGTGAACCTGCGGAAGGATCATTACTGA  41
              |||||||||||||||||||||||||||||||||||||||||
Sbjct  16962  CAAGGTTTCCGTAGGTGAACCTGCGGAAGGATCATTACTGA  16922


>MSFO01000013.1 Aspergillus steynii IBT 23096 P170scaffold_13, whole genome shotgun 
sequence
Length=25345

 Score = 76.8 bits (41),  Expect = 2e-10
 Identities = 41/41 (100%), Gaps = 0/41 (0%)
 Strand=Plus/Plus

Query  1     CAAGGTTTCCGTAGGTGAACCTGCGGAAGGATCATTACTGA  41
             |||||||||||||||||||||||||||||||||||||||||
Sbjct  4783  CAAGGTTTCCGTAGGTGAACCTGCGGAAGGATCATTACTGA  4823


 Score = 76.8 bits (41),  Expect = 2e-10
 Identities = 41/41 (100%), Gaps = 0/41 (0%)
 Strand=Plus/Plus

Query  1      CAAGGTTTCCGTAGGTGAACCTGCGGAAGGATCATTACTGA  41
              |||||||||||||||||||||||||||||||||||||||||
Sbjct  12597  CAAGGTTTCCGTAGGTGAACCTGCGGAAGGATCATTACTGA  12637


 Score = 76.8 bits (41),  Expect = 2e-10
 Identities = 41/41 (100%), Gaps = 0/41 (0%)
 Strand=Plus/Plus

Query  1      CAAGGTTTCCGTAGGTGAACCTGCGGAAGGATCATTACTGA  41
              |||||||||||||||||||||||||||||||||||||||||
Sbjct  20407  CAAGGTTTCCGTAGGTGAACCTGCGGAAGGATCATTACTGA  20447


>WHVC01000434.1 Russula emetica strain Prilba F5888scaffold_434, whole genome 
shotgun sequence
Length=5401

 Score = 76.8 bits (41),  Expect = 2e-10
 Identities = 43/44 (98%), Gaps = 0/44 (0%)
 Strand=Plus/Plus

Query  1     CAAGGTTTCCGTAGGTGAACCTGCGGAAGGATCATTACTGATTT  44
             ||||||||||||||||||||||||||||||||||||| ||||||
Sbjct  2099  CAAGGTTTCCGTAGGTGAACCTGCGGAAGGATCATTATTGATTT  2142


>JALZZB010000016.1 Aspergillus sp. F3604 ctg_16, whole genome shotgun sequence
Length=1048504

 Score = 76.8 bits (41),  Expect = 2e-10
 Identities = 41/41 (100%), Gaps = 0/41 (0%)
 Strand=Plus/Plus

Query  1       CAAGGTTTCCGTAGGTGAACCTGCGGAAGGATCATTACTGA  41
               |||||||||||||||||||||||||||||||||||||||||
Sbjct  773440  CAAGGTTTCCGTAGGTGAACCTGCGGAAGGATCATTACTGA  773480


>JH921490.1 Drepanopeziza brunnea f. sp. 'multigermtubi' MB_m1 unplaced genomic 
scaffold M6_S00064, whole genome shotgun sequence
Length=6467

 Score = 76.8 bits (41),  Expect = 2e-10
 Identities = 41/41 (100%), Gaps = 0/41 (0%)
 Strand=Plus/Minus

Query  1     CAAGGTTTCCGTAGGTGAACCTGCGGAAGGATCATTACTGA  41
             |||||||||||||||||||||||||||||||||||||||||
Sbjct  3226  CAAGGTTTCCGTAGGTGAACCTGCGGAAGGATCATTACTGA  3186


 Score = 71.3 bits (38),  Expect = 1e-08
 Identities = 42/44 (95%), Gaps = 0/44 (0%)
 Strand=Plus/Minus

Query  167   TAATAGTCAAAACTTTCAACAACGGATCTCTTGGTTCTCGCATC  210
             ||||||| |||||||||||||||||||||||||||||| |||||
Sbjct  3015  TAATAGTTAAAACTTTCAACAACGGATCTCTTGGTTCTGGCATC  2972


>CAJVPQ010009810.1 Funneliformis caledonium strain UK204 genome assembly, contig: 
contig009810, whole genome shotgun sequence
Length=4275

 Score = 76.8 bits (41),  Expect = 2e-10
 Identities = 43/44 (98%), Gaps = 0/44 (0%)
 Strand=Plus/Minus

Query  1     CAAGGTTTCCGTAGGTGAACCTGCGGAAGGATCATTACTGATTT  44
             ||||||||||||||||||||||||||||||||||||| ||||||
Sbjct  2405  CAAGGTTTCCGTAGGTGAACCTGCGGAAGGATCATTAATGATTT  2362


>PPMA01000028.1 Barnettozyma pratensis strain NRRL Y-12696 flattened_line_54, 
whole genome shotgun sequence
Length=164993

 Score = 76.8 bits (41),  Expect = 2e-10
 Identities = 46/48 (96%), Gaps = 2/48 (4%)
 Strand=Plus/Plus

Query  162    ATTACT-AATAGTCAAAACTTTCAACAACGGATCTCTTGGTTCTCGCA  208
              |||||| |||| ||||||||||||||||||||||||||||||||||||
Sbjct  18910  ATTACTAAATA-TCAAAACTTTCAACAACGGATCTCTTGGTTCTCGCA  18956


 Score = 67.6 bits (36),  Expect = 1e-07
 Identities = 36/36 (100%), Gaps = 0/36 (0%)
 Strand=Plus/Plus

Query  1      CAAGGTTTCCGTAGGTGAACCTGCGGAAGGATCATT  36
              ||||||||||||||||||||||||||||||||||||
Sbjct  18749  CAAGGTTTCCGTAGGTGAACCTGCGGAAGGATCATT  18784


>PPJW01000181.1 Lipomyces sp. NRRL Y-11553 NODE_181_length_5280_cov_586.605_ID_361, 
whole genome shotgun sequence
Length=5280

 Score = 76.8 bits (41),  Expect = 2e-10
 Identities = 41/41 (100%), Gaps = 0/41 (0%)
 Strand=Plus/Plus

Query  1     CAAGGTTTCCGTAGGTGAACCTGCGGAAGGATCATTACTGA  41
             |||||||||||||||||||||||||||||||||||||||||
Sbjct  3115  CAAGGTTTCCGTAGGTGAACCTGCGGAAGGATCATTACTGA  3155


 Score = 71.3 bits (38),  Expect = 1e-08
 Identities = 49/54 (91%), Gaps = 1/54 (2%)
 Strand=Plus/Plus

Query  158   GATTATTACT-AATAGTCAAAACTTTCAACAACGGATCTCTTGGTTCTCGCATC  210
             |||||||  | |||  ||||||||||||||||||||||||||||||||||||||
Sbjct  3234  GATTATTTTTAAATCTTCAAAACTTTCAACAACGGATCTCTTGGTTCTCGCATC  3287


>MU252150.1 Amylocarpus encephaloides strain TRa018bII unplaced genomic scaffold 
BJ875scaffold_795, whole genome shotgun sequence
Length=8581

 Score = 76.8 bits (41),  Expect = 2e-10
 Identities = 41/41 (100%), Gaps = 0/41 (0%)
 Strand=Plus/Plus

Query  1     CAAGGTTTCCGTAGGTGAACCTGCGGAAGGATCATTACTGA  41
             |||||||||||||||||||||||||||||||||||||||||
Sbjct  2780  CAAGGTTTCCGTAGGTGAACCTGCGGAAGGATCATTACTGA  2820


>JALILQ010000097.1 MAG: Umbilicaria freyi isolate TBG_2329 Scaffolds_624, whole 
genome shotgun sequence
Length=3527109

 Score = 76.8 bits (41),  Expect = 2e-10
 Identities = 41/41 (100%), Gaps = 0/41 (0%)
 Strand=Plus/Plus

Query  1        CAAGGTTTCCGTAGGTGAACCTGCGGAAGGATCATTACTGA  41
                |||||||||||||||||||||||||||||||||||||||||
Sbjct  3103736  CAAGGTTTCCGTAGGTGAACCTGCGGAAGGATCATTACTGA  3103776


 Score = 65.8 bits (35),  Expect = 5e-07
 Identities = 44/48 (92%), Gaps = 2/48 (4%)
 Strand=Plus/Plus

Query  164      TACTAATAG-TCAAAACTTTCAACAACGGATCTCTTGGTTCTCGCATC  210
                ||| ||||| | |||||||||||||||||||||||||||||| |||||
Sbjct  3103932  TAC-AATAGTTAAAAACTTTCAACAACGGATCTCTTGGTTCTGGCATC  3103978


>JACWFS010000065.1 Penicillium sp. VS I D KN 3 VS-I-D-KN-3_contig_65, whole genome 
shotgun sequence
Length=7861

 Score = 76.8 bits (41),  Expect = 2e-10
 Identities = 41/41 (100%), Gaps = 0/41 (0%)
 Strand=Plus/Plus

Query  1     CAAGGTTTCCGTAGGTGAACCTGCGGAAGGATCATTACTGA  41
             |||||||||||||||||||||||||||||||||||||||||
Sbjct  6826  CAAGGTTTCCGTAGGTGAACCTGCGGAAGGATCATTACTGA  6866


 Score = 60.2 bits (32),  Expect = 2e-05
 Identities = 43/48 (90%), Gaps = 2/48 (4%)
 Strand=Plus/Plus

Query  165   ACT-AAT-AGTCAAAACTTTCAACAACGGATCTCTTGGTTCTCGCATC  210
             ||| ||| ||| |||||||||||||||||||||||||||||  |||||
Sbjct  7022  ACTAAATAAGTTAAAACTTTCAACAACGGATCTCTTGGTTCCGGCATC  7069


>LHQR01000013.1 Penicillium griseofulvum strain PG3 contig_6, whole genome shotgun 
sequence
Length=2183579

 Score = 76.8 bits (41),  Expect = 2e-10
 Identities = 41/41 (100%), Gaps = 0/41 (0%)
 Strand=Plus/Minus

Query  1     CAAGGTTTCCGTAGGTGAACCTGCGGAAGGATCATTACTGA  41
             |||||||||||||||||||||||||||||||||||||||||
Sbjct  1900  CAAGGTTTCCGTAGGTGAACCTGCGGAAGGATCATTACTGA  1860


 Score = 56.5 bits (30),  Expect = 3e-04
 Identities = 34/36 (94%), Gaps = 0/36 (0%)
 Strand=Plus/Minus

Query  175   AAAACTTTCAACAACGGATCTCTTGGTTCTCGCATC  210
             |||||||||||||||||||||||||||||  |||||
Sbjct  1690  AAAACTTTCAACAACGGATCTCTTGGTTCCGGCATC  1655


>LHQR01000025.1 Penicillium griseofulvum strain PG3 contig_18, whole genome shotgun 
sequence
Length=45258

 Score = 76.8 bits (41),  Expect = 2e-10
 Identities = 41/41 (100%), Gaps = 0/41 (0%)
 Strand=Plus/Minus

Query  1     CAAGGTTTCCGTAGGTGAACCTGCGGAAGGATCATTACTGA  41
             |||||||||||||||||||||||||||||||||||||||||
Sbjct  1900  CAAGGTTTCCGTAGGTGAACCTGCGGAAGGATCATTACTGA  1860


 Score = 56.5 bits (30),  Expect = 3e-04
 Identities = 34/36 (94%), Gaps = 0/36 (0%)
 Strand=Plus/Minus

Query  175   AAAACTTTCAACAACGGATCTCTTGGTTCTCGCATC  210
             |||||||||||||||||||||||||||||  |||||
Sbjct  1690  AAAACTTTCAACAACGGATCTCTTGGTTCCGGCATC  1655


>LHQR01000026.1 Penicillium griseofulvum strain PG3 contig_11, whole genome shotgun 
sequence
Length=1012446

 Score = 76.8 bits (41),  Expect = 2e-10
 Identities = 41/41 (100%), Gaps = 0/41 (0%)
 Strand=Plus/Minus

Query  1        CAAGGTTTCCGTAGGTGAACCTGCGGAAGGATCATTACTGA  41
                |||||||||||||||||||||||||||||||||||||||||
Sbjct  1011340  CAAGGTTTCCGTAGGTGAACCTGCGGAAGGATCATTACTGA  1011300


 Score = 56.5 bits (30),  Expect = 3e-04
 Identities = 34/36 (94%), Gaps = 0/36 (0%)
 Strand=Plus/Minus

Query  175      AAAACTTTCAACAACGGATCTCTTGGTTCTCGCATC  210
                |||||||||||||||||||||||||||||  |||||
Sbjct  1011130  AAAACTTTCAACAACGGATCTCTTGGTTCCGGCATC  1011095


>JAMAGY010000223.1 Aspergillaceae sp. S1701 strain PF2412A ctg_223, whole genome 
shotgun sequence
Length=531

 Score = 76.8 bits (41),  Expect = 2e-10
 Identities = 41/41 (100%), Gaps = 0/41 (0%)
 Strand=Plus/Minus

Query  1    CAAGGTTTCCGTAGGTGAACCTGCGGAAGGATCATTACTGA  41
            |||||||||||||||||||||||||||||||||||||||||
Sbjct  492  CAAGGTTTCCGTAGGTGAACCTGCGGAAGGATCATTACTGA  452


 Score = 60.2 bits (32),  Expect = 2e-05
 Identities = 38/41 (93%), Gaps = 0/41 (0%)
 Strand=Plus/Minus

Query  170  TAGTCAAAACTTTCAACAACGGATCTCTTGGTTCTCGCATC  210
            |||| |||||||||||||||||||||||||||||  |||||
Sbjct  289  TAGTTAAAACTTTCAACAACGGATCTCTTGGTTCCGGCATC  249


>JADEYG010000012.1 Novakomyces olei strain NCAIM Y.02187 tig00000679, whole genome 
shotgun sequence
Length=1388407

 Score = 76.8 bits (41),  Expect = 2e-10
 Identities = 163/218 (75%), Gaps = 24/218 (11%)
 Strand=Plus/Minus

Query  1       CAAGGTTTCCGTAGGTGAACCTGCGGAAGGATCATTACTGATTTGCTTAATTGCACCACA  60
               |||||||||||||||||||||||||||||||||||||||||  ||   | || |||   |
Sbjct  368680  CAAGGTTTCCGTAGGTGAACCTGCGGAAGGATCATTACTGAAGTGG--A-TTCCACTCTA  368624

Query  61      TGTGTTTTTCTTTGAAACAAAC--TTGCTTTGGCGGTGGGCCCA-G-CCTGCCGCCAGAG  116
               ||||||   | | |||  ||||  |||||||||||| |  | || | ||||||   ||||
Sbjct  368623  TGTGTTC--CGT-GAACGAAACGATTGCTTTGGCGG-G-CCGCAAGGCCTGCC---AGAG  368572

Query  117     GTCTA-AACTTACAACCAATTTTTTAT-CAACTTGTCACACCA-G-ATTATTACTAATAG  172
               | ||| |||  | ||  |||||  ||  ||| | |||| |    | || |  |  || | 
Sbjct  368571  GACTATAAC--A-AAT-AATTTGATAAACAAGT-GTCAGAAATTGTATAACAAACAAAAA  368517

Query  173     TCAAAACTTTCAACAACGGATCTCTTGGTTCTCGCATC  210
               | ||||||||||||||||||||||||||||||||||||
Sbjct  368516  TTAAAACTTTCAACAACGGATCTCTTGGTTCTCGCATC  368479


>JADEYG010000009.1 Novakomyces olei strain NCAIM Y.02187 tig00000676, whole genome 
shotgun sequence
Length=1653258

 Score = 76.8 bits (41),  Expect = 2e-10
 Identities = 41/41 (100%), Gaps = 0/41 (0%)
 Strand=Plus/Plus

Query  1       CAAGGTTTCCGTAGGTGAACCTGCGGAAGGATCATTACTGA  41
               |||||||||||||||||||||||||||||||||||||||||
Sbjct  559987  CAAGGTTTCCGTAGGTGAACCTGCGGAAGGATCATTACTGA  560027


 Score = 76.8 bits (41),  Expect = 2e-10
 Identities = 41/41 (100%), Gaps = 0/41 (0%)
 Strand=Plus/Plus

Query  1       CAAGGTTTCCGTAGGTGAACCTGCGGAAGGATCATTACTGA  41
               |||||||||||||||||||||||||||||||||||||||||
Sbjct  728447  CAAGGTTTCCGTAGGTGAACCTGCGGAAGGATCATTACTGA  728487


>JADEYG010000007.1 Novakomyces olei strain NCAIM Y.02187 tig00000674, whole genome 
shotgun sequence
Length=2621054

 Score = 76.8 bits (41),  Expect = 2e-10
 Identities = 163/218 (75%), Gaps = 24/218 (11%)
 Strand=Plus/Minus

Query  1       CAAGGTTTCCGTAGGTGAACCTGCGGAAGGATCATTACTGATTTGCTTAATTGCACCACA  60
               |||||||||||||||||||||||||||||||||||||||||  ||   | || |||   |
Sbjct  832236  CAAGGTTTCCGTAGGTGAACCTGCGGAAGGATCATTACTGAAGTGG--A-TTCCACTCTA  832180

Query  61      TGTGTTTTTCTTTGAAACAAAC--TTGCTTTGGCGGTGGGCCCA-G-CCTGCCGCCAGAG  116
               ||||||   | | |||  ||||  |||||||||||| |  | || | ||||||   ||||
Sbjct  832179  TGTGTTC--CGT-GAACGAAACGATTGCTTTGGCGG-G-CCGCAAGGCCTGCC---AGAG  832128

Query  117     GTCTA-AACTTACAACCAATTTTTTAT-CAACTTGTCACACCA-G-ATTATTACTAATAG  172
               | ||| |||  | ||  |||||  ||  ||| | |||| |    | || |  |  || | 
Sbjct  832127  GACTACAAC--A-AAT-AATTTGATAAACAAGT-GTCAGAAATTGTATAACAAACAAAAA  832073

Query  173     TCAAAACTTTCAACAACGGATCTCTTGGTTCTCGCATC  210
               | ||||||||||||||||||||||||||||||||||||
Sbjct  832072  TTAAAACTTTCAACAACGGATCTCTTGGTTCTCGCATC  832035


 Score = 76.8 bits (41),  Expect = 2e-10
 Identities = 41/41 (100%), Gaps = 0/41 (0%)
 Strand=Plus/Plus

Query  1        CAAGGTTTCCGTAGGTGAACCTGCGGAAGGATCATTACTGA  41
                |||||||||||||||||||||||||||||||||||||||||
Sbjct  1135398  CAAGGTTTCCGTAGGTGAACCTGCGGAAGGATCATTACTGA  1135438


 Score = 76.8 bits (41),  Expect = 2e-10
 Identities = 163/218 (75%), Gaps = 24/218 (11%)
 Strand=Plus/Minus

Query  1        CAAGGTTTCCGTAGGTGAACCTGCGGAAGGATCATTACTGATTTGCTTAATTGCACCACA  60
                |||||||||||||||||||||||||||||||||||||||||  ||   | || |||   |
Sbjct  1267911  CAAGGTTTCCGTAGGTGAACCTGCGGAAGGATCATTACTGAAGTGG--A-TTCCACTCTA  1267855

Query  61       TGTGTTTTTCTTTGAAACAAAC--TTGCTTTGGCGGTGGGCCCA-G-CCTGCCGCCAGAG  116
                ||||||   | | |||  ||||  |||||||||||| |  | || | ||||||   ||||
Sbjct  1267854  TGTGTTC--CGT-GAACGAAACGATTGCTTTGGCGG-G-CCGCAAGGCCTGCC---AGAG  1267803

Query  117      GTCTA-AACTTACAACCAATTTTTTAT-CAACTTGTCACACCA-G-ATTATTACTAATAG  172
                | ||| |||  | ||  |||||  ||  ||| | |||| |    | || |  |  || | 
Sbjct  1267802  GACTACAAC--A-AAT-AATTTGATAAACAAGT-GTCAGAAATTGTATAACAAACAAAAA  1267748

Query  173      TCAAAACTTTCAACAACGGATCTCTTGGTTCTCGCATC  210
                | ||||||||||||||||||||||||||||||||||||
Sbjct  1267747  TTAAAACTTTCAACAACGGATCTCTTGGTTCTCGCATC  1267710


 Score = 76.8 bits (41),  Expect = 2e-10
 Identities = 41/41 (100%), Gaps = 0/41 (0%)
 Strand=Plus/Plus

Query  1        CAAGGTTTCCGTAGGTGAACCTGCGGAAGGATCATTACTGA  41
                |||||||||||||||||||||||||||||||||||||||||
Sbjct  1374249  CAAGGTTTCCGTAGGTGAACCTGCGGAAGGATCATTACTGA  1374289


>JADEYG010000005.1 Novakomyces olei strain NCAIM Y.02187 tig00000038, whole genome 
shotgun sequence
Length=438701

 Score = 76.8 bits (41),  Expect = 2e-10
 Identities = 41/41 (100%), Gaps = 0/41 (0%)
 Strand=Plus/Plus

Query  1       CAAGGTTTCCGTAGGTGAACCTGCGGAAGGATCATTACTGA  41
               |||||||||||||||||||||||||||||||||||||||||
Sbjct  146182  CAAGGTTTCCGTAGGTGAACCTGCGGAAGGATCATTACTGA  146222


 Score = 76.8 bits (41),  Expect = 2e-10
 Identities = 41/41 (100%), Gaps = 0/41 (0%)
 Strand=Plus/Plus

Query  1       CAAGGTTTCCGTAGGTGAACCTGCGGAAGGATCATTACTGA  41
               |||||||||||||||||||||||||||||||||||||||||
Sbjct  187055  CAAGGTTTCCGTAGGTGAACCTGCGGAAGGATCATTACTGA  187095


>JADEYG010000002.1 Novakomyces olei strain NCAIM Y.02187 tig00000007, whole genome 
shotgun sequence
Length=1687658

 Score = 76.8 bits (41),  Expect = 2e-10
 Identities = 41/41 (100%), Gaps = 0/41 (0%)
 Strand=Plus/Plus

Query  1       CAAGGTTTCCGTAGGTGAACCTGCGGAAGGATCATTACTGA  41
               |||||||||||||||||||||||||||||||||||||||||
Sbjct  750151  CAAGGTTTCCGTAGGTGAACCTGCGGAAGGATCATTACTGA  750191


 Score = 76.8 bits (41),  Expect = 2e-10
 Identities = 41/41 (100%), Gaps = 0/41 (0%)
 Strand=Plus/Plus

Query  1        CAAGGTTTCCGTAGGTGAACCTGCGGAAGGATCATTACTGA  41
                |||||||||||||||||||||||||||||||||||||||||
Sbjct  1413659  CAAGGTTTCCGTAGGTGAACCTGCGGAAGGATCATTACTGA  1413699


 Score = 67.6 bits (36),  Expect = 1e-07
 Identities = 36/36 (100%), Gaps = 0/36 (0%)
 Strand=Plus/Plus

Query  175      AAAACTTTCAACAACGGATCTCTTGGTTCTCGCATC  210
                ||||||||||||||||||||||||||||||||||||
Sbjct  1413825  AAAACTTTCAACAACGGATCTCTTGGTTCTCGCATC  1413860


>JALZZK010000021.1 Aspergillus sp. S4402 ctg_21, whole genome shotgun sequence
Length=605863

 Score = 76.8 bits (41),  Expect = 2e-10
 Identities = 41/41 (100%), Gaps = 0/41 (0%)
 Strand=Plus/Minus

Query  1     CAAGGTTTCCGTAGGTGAACCTGCGGAAGGATCATTACTGA  41
             |||||||||||||||||||||||||||||||||||||||||
Sbjct  4137  CAAGGTTTCCGTAGGTGAACCTGCGGAAGGATCATTACTGA  4097


>JANXEX010000021.1 [Candida] palmioleophila strain CBS 18098 contig_21, whole genome 
shotgun sequence
Length=8095

 Score = 76.8 bits (41),  Expect = 2e-10
 Identities = 50/54 (93%), Gaps = 2/54 (4%)
 Strand=Plus/Minus

Query  1     CAAGGTTTCCGTAGGTGAACCTGCGGAAGGATCATTACTGATTTGCTTAATTGC  54
             ||||||||||||||||||||||||||||||||||||||||  || || ||||||
Sbjct  5884  CAAGGTTTCCGTAGGTGAACCTGCGGAAGGATCATTACTGTATT-CT-AATTGC  5833


 Score = 71.3 bits (38),  Expect = 1e-08
 Identities = 38/38 (100%), Gaps = 0/38 (0%)
 Strand=Plus/Minus

Query  173   TCAAAACTTTCAACAACGGATCTCTTGGTTCTCGCATC  210
             ||||||||||||||||||||||||||||||||||||||
Sbjct  5659  TCAAAACTTTCAACAACGGATCTCTTGGTTCTCGCATC  5622


>JAEBUS010000073.1 Amanita pallidorosea strain LH00007 Scaffold73, whole genome 
shotgun sequence
Length=265312

 Score = 76.8 bits (41),  Expect = 2e-10
 Identities = 41/41 (100%), Gaps = 0/41 (0%)
 Strand=Plus/Minus

Query  1     CAAGGTTTCCGTAGGTGAACCTGCGGAAGGATCATTACTGA  41
             |||||||||||||||||||||||||||||||||||||||||
Sbjct  2059  CAAGGTTTCCGTAGGTGAACCTGCGGAAGGATCATTACTGA  2019


 Score = 76.8 bits (41),  Expect = 2e-10
 Identities = 41/41 (100%), Gaps = 0/41 (0%)
 Strand=Plus/Minus

Query  1      CAAGGTTTCCGTAGGTGAACCTGCGGAAGGATCATTACTGA  41
              |||||||||||||||||||||||||||||||||||||||||
Sbjct  42787  CAAGGTTTCCGTAGGTGAACCTGCGGAAGGATCATTACTGA  42747


 Score = 76.8 bits (41),  Expect = 2e-10
 Identities = 41/41 (100%), Gaps = 0/41 (0%)
 Strand=Plus/Minus

Query  1      CAAGGTTTCCGTAGGTGAACCTGCGGAAGGATCATTACTGA  41
              |||||||||||||||||||||||||||||||||||||||||
Sbjct  58905  CAAGGTTTCCGTAGGTGAACCTGCGGAAGGATCATTACTGA  58865


>JAEBUS010000013.1 Amanita pallidorosea strain LH00007 Scaffold13, whole genome 
shotgun sequence
Length=796026

 Score = 76.8 bits (41),  Expect = 2e-10
 Identities = 41/41 (100%), Gaps = 0/41 (0%)
 Strand=Plus/Minus

Query  1      CAAGGTTTCCGTAGGTGAACCTGCGGAAGGATCATTACTGA  41
              |||||||||||||||||||||||||||||||||||||||||
Sbjct  11229  CAAGGTTTCCGTAGGTGAACCTGCGGAAGGATCATTACTGA  11189


 Score = 76.8 bits (41),  Expect = 2e-10
 Identities = 41/41 (100%), Gaps = 0/41 (0%)
 Strand=Plus/Minus

Query  1      CAAGGTTTCCGTAGGTGAACCTGCGGAAGGATCATTACTGA  41
              |||||||||||||||||||||||||||||||||||||||||
Sbjct  27208  CAAGGTTTCCGTAGGTGAACCTGCGGAAGGATCATTACTGA  27168


 Score = 76.8 bits (41),  Expect = 2e-10
 Identities = 41/41 (100%), Gaps = 0/41 (0%)
 Strand=Plus/Minus

Query  1      CAAGGTTTCCGTAGGTGAACCTGCGGAAGGATCATTACTGA  41
              |||||||||||||||||||||||||||||||||||||||||
Sbjct  48307  CAAGGTTTCCGTAGGTGAACCTGCGGAAGGATCATTACTGA  48267


 Score = 76.8 bits (41),  Expect = 2e-10
 Identities = 41/41 (100%), Gaps = 0/41 (0%)
 Strand=Plus/Minus

Query  1      CAAGGTTTCCGTAGGTGAACCTGCGGAAGGATCATTACTGA  41
              |||||||||||||||||||||||||||||||||||||||||
Sbjct  63065  CAAGGTTTCCGTAGGTGAACCTGCGGAAGGATCATTACTGA  63025


 Score = 76.8 bits (41),  Expect = 2e-10
 Identities = 41/41 (100%), Gaps = 0/41 (0%)
 Strand=Plus/Minus

Query  1      CAAGGTTTCCGTAGGTGAACCTGCGGAAGGATCATTACTGA  41
              |||||||||||||||||||||||||||||||||||||||||
Sbjct  79055  CAAGGTTTCCGTAGGTGAACCTGCGGAAGGATCATTACTGA  79015


 Score = 76.8 bits (41),  Expect = 2e-10
 Identities = 41/41 (100%), Gaps = 0/41 (0%)
 Strand=Plus/Minus

Query  1      CAAGGTTTCCGTAGGTGAACCTGCGGAAGGATCATTACTGA  41
              |||||||||||||||||||||||||||||||||||||||||
Sbjct  95419  CAAGGTTTCCGTAGGTGAACCTGCGGAAGGATCATTACTGA  95379


>LOEO01000224.1 Phyllosticta capitalensis strain Gm33 CONTIG_00224, whole genome 
shotgun sequence
Length=710

 Score = 76.8 bits (41),  Expect = 2e-10
 Identities = 41/41 (100%), Gaps = 0/41 (0%)
 Strand=Plus/Plus

Query  1    CAAGGTTTCCGTAGGTGAACCTGCGGAAGGATCATTACTGA  41
            |||||||||||||||||||||||||||||||||||||||||
Sbjct  256  CAAGGTTTCCGTAGGTGAACCTGCGGAAGGATCATTACTGA  296


 Score = 62.1 bits (33),  Expect = 6e-06
 Identities = 35/36 (97%), Gaps = 0/36 (0%)
 Strand=Plus/Plus

Query  175  AAAACTTTCAACAACGGATCTCTTGGTTCTCGCATC  210
            |||||||||||||||||||||||||||||| |||||
Sbjct  522  AAAACTTTCAACAACGGATCTCTTGGTTCTGGCATC  557


>JAAAXZ010001060.1 Podosphaera xanthii isolate Wanju2017 POXAN01089, whole genome 
shotgun sequence
Length=21889

 Score = 76.8 bits (41),  Expect = 2e-10
 Identities = 41/41 (100%), Gaps = 0/41 (0%)
 Strand=Plus/Plus

Query  1     CAAGGTTTCCGTAGGTGAACCTGCGGAAGGATCATTACTGA  41
             |||||||||||||||||||||||||||||||||||||||||
Sbjct  4552  CAAGGTTTCCGTAGGTGAACCTGCGGAAGGATCATTACTGA  4592


 Score = 76.8 bits (41),  Expect = 2e-10
 Identities = 41/41 (100%), Gaps = 0/41 (0%)
 Strand=Plus/Plus

Query  1      CAAGGTTTCCGTAGGTGAACCTGCGGAAGGATCATTACTGA  41
              |||||||||||||||||||||||||||||||||||||||||
Sbjct  11445  CAAGGTTTCCGTAGGTGAACCTGCGGAAGGATCATTACTGA  11485


 Score = 76.8 bits (41),  Expect = 2e-10
 Identities = 41/41 (100%), Gaps = 0/41 (0%)
 Strand=Plus/Plus

Query  1      CAAGGTTTCCGTAGGTGAACCTGCGGAAGGATCATTACTGA  41
              |||||||||||||||||||||||||||||||||||||||||
Sbjct  18359  CAAGGTTTCCGTAGGTGAACCTGCGGAAGGATCATTACTGA  18399


>JAAAXZ010001040.1 Podosphaera xanthii isolate Wanju2017 POXAN01068, whole genome 
shotgun sequence
Length=22551

 Score = 76.8 bits (41),  Expect = 2e-10
 Identities = 41/41 (100%), Gaps = 0/41 (0%)
 Strand=Plus/Minus

Query  1     CAAGGTTTCCGTAGGTGAACCTGCGGAAGGATCATTACTGA  41
             |||||||||||||||||||||||||||||||||||||||||
Sbjct  4523  CAAGGTTTCCGTAGGTGAACCTGCGGAAGGATCATTACTGA  4483


 Score = 76.8 bits (41),  Expect = 2e-10
 Identities = 41/41 (100%), Gaps = 0/41 (0%)
 Strand=Plus/Minus

Query  1      CAAGGTTTCCGTAGGTGAACCTGCGGAAGGATCATTACTGA  41
              |||||||||||||||||||||||||||||||||||||||||
Sbjct  11415  CAAGGTTTCCGTAGGTGAACCTGCGGAAGGATCATTACTGA  11375


 Score = 76.8 bits (41),  Expect = 2e-10
 Identities = 41/41 (100%), Gaps = 0/41 (0%)
 Strand=Plus/Minus

Query  1      CAAGGTTTCCGTAGGTGAACCTGCGGAAGGATCATTACTGA  41
              |||||||||||||||||||||||||||||||||||||||||
Sbjct  18308  CAAGGTTTCCGTAGGTGAACCTGCGGAAGGATCATTACTGA  18268


>JAAAXZ010000953.1 Podosphaera xanthii isolate Wanju2017 POXAN00976, whole genome 
shotgun sequence
Length=25708

 Score = 76.8 bits (41),  Expect = 2e-10
 Identities = 41/41 (100%), Gaps = 0/41 (0%)
 Strand=Plus/Plus

Query  1     CAAGGTTTCCGTAGGTGAACCTGCGGAAGGATCATTACTGA  41
             |||||||||||||||||||||||||||||||||||||||||
Sbjct  2045  CAAGGTTTCCGTAGGTGAACCTGCGGAAGGATCATTACTGA  2085


 Score = 76.8 bits (41),  Expect = 2e-10
 Identities = 41/41 (100%), Gaps = 0/41 (0%)
 Strand=Plus/Plus

Query  1     CAAGGTTTCCGTAGGTGAACCTGCGGAAGGATCATTACTGA  41
             |||||||||||||||||||||||||||||||||||||||||
Sbjct  8958  CAAGGTTTCCGTAGGTGAACCTGCGGAAGGATCATTACTGA  8998


 Score = 76.8 bits (41),  Expect = 2e-10
 Identities = 41/41 (100%), Gaps = 0/41 (0%)
 Strand=Plus/Plus

Query  1      CAAGGTTTCCGTAGGTGAACCTGCGGAAGGATCATTACTGA  41
              |||||||||||||||||||||||||||||||||||||||||
Sbjct  15881  CAAGGTTTCCGTAGGTGAACCTGCGGAAGGATCATTACTGA  15921


 Score = 76.8 bits (41),  Expect = 2e-10
 Identities = 41/41 (100%), Gaps = 0/41 (0%)
 Strand=Plus/Plus

Query  1      CAAGGTTTCCGTAGGTGAACCTGCGGAAGGATCATTACTGA  41
              |||||||||||||||||||||||||||||||||||||||||
Sbjct  22798  CAAGGTTTCCGTAGGTGAACCTGCGGAAGGATCATTACTGA  22838


>JAAAXZ010000922.1 Podosphaera xanthii isolate Wanju2017 POXAN00944, whole genome 
shotgun sequence
Length=26745

 Score = 76.8 bits (41),  Expect = 2e-10
 Identities = 41/41 (100%), Gaps = 0/41 (0%)
 Strand=Plus/Minus

Query  1     CAAGGTTTCCGTAGGTGAACCTGCGGAAGGATCATTACTGA  41
             |||||||||||||||||||||||||||||||||||||||||
Sbjct  4745  CAAGGTTTCCGTAGGTGAACCTGCGGAAGGATCATTACTGA  4705


 Score = 76.8 bits (41),  Expect = 2e-10
 Identities = 41/41 (100%), Gaps = 0/41 (0%)
 Strand=Plus/Minus

Query  1      CAAGGTTTCCGTAGGTGAACCTGCGGAAGGATCATTACTGA  41
              |||||||||||||||||||||||||||||||||||||||||
Sbjct  11638  CAAGGTTTCCGTAGGTGAACCTGCGGAAGGATCATTACTGA  11598


 Score = 76.8 bits (41),  Expect = 2e-10
 Identities = 41/41 (100%), Gaps = 0/41 (0%)
 Strand=Plus/Minus

Query  1      CAAGGTTTCCGTAGGTGAACCTGCGGAAGGATCATTACTGA  41
              |||||||||||||||||||||||||||||||||||||||||
Sbjct  18532  CAAGGTTTCCGTAGGTGAACCTGCGGAAGGATCATTACTGA  18492


 Score = 76.8 bits (41),  Expect = 2e-10
 Identities = 41/41 (100%), Gaps = 0/41 (0%)
 Strand=Plus/Minus

Query  1      CAAGGTTTCCGTAGGTGAACCTGCGGAAGGATCATTACTGA  41
              |||||||||||||||||||||||||||||||||||||||||
Sbjct  25425  CAAGGTTTCCGTAGGTGAACCTGCGGAAGGATCATTACTGA  25385


>JAAAXZ010000915.1 Podosphaera xanthii isolate Wanju2017 POXAN00937, whole genome 
shotgun sequence
Length=27276

 Score = 76.8 bits (41),  Expect = 2e-10
 Identities = 41/41 (100%), Gaps = 0/41 (0%)
 Strand=Plus/Minus

Query  1     CAAGGTTTCCGTAGGTGAACCTGCGGAAGGATCATTACTGA  41
             |||||||||||||||||||||||||||||||||||||||||
Sbjct  3315  CAAGGTTTCCGTAGGTGAACCTGCGGAAGGATCATTACTGA  3275


 Score = 76.8 bits (41),  Expect = 2e-10
 Identities = 41/41 (100%), Gaps = 0/41 (0%)
 Strand=Plus/Minus

Query  1      CAAGGTTTCCGTAGGTGAACCTGCGGAAGGATCATTACTGA  41
              |||||||||||||||||||||||||||||||||||||||||
Sbjct  10240  CAAGGTTTCCGTAGGTGAACCTGCGGAAGGATCATTACTGA  10200


 Score = 76.8 bits (41),  Expect = 2e-10
 Identities = 41/41 (100%), Gaps = 0/41 (0%)
 Strand=Plus/Minus

Query  1      CAAGGTTTCCGTAGGTGAACCTGCGGAAGGATCATTACTGA  41
              |||||||||||||||||||||||||||||||||||||||||
Sbjct  17164  CAAGGTTTCCGTAGGTGAACCTGCGGAAGGATCATTACTGA  17124


 Score = 76.8 bits (41),  Expect = 2e-10
 Identities = 41/41 (100%), Gaps = 0/41 (0%)
 Strand=Plus/Minus

Query  1      CAAGGTTTCCGTAGGTGAACCTGCGGAAGGATCATTACTGA  41
              |||||||||||||||||||||||||||||||||||||||||
Sbjct  24065  CAAGGTTTCCGTAGGTGAACCTGCGGAAGGATCATTACTGA  24025


>JAAAXZ010000839.1 Podosphaera xanthii isolate Wanju2017 POXAN00861, whole genome 
shotgun sequence
Length=30868

 Score = 76.8 bits (41),  Expect = 2e-10
 Identities = 41/41 (100%), Gaps = 0/41 (0%)
 Strand=Plus/Plus

Query  1     CAAGGTTTCCGTAGGTGAACCTGCGGAAGGATCATTACTGA  41
             |||||||||||||||||||||||||||||||||||||||||
Sbjct  4729  CAAGGTTTCCGTAGGTGAACCTGCGGAAGGATCATTACTGA  4769


 Score = 76.8 bits (41),  Expect = 2e-10
 Identities = 41/41 (100%), Gaps = 0/41 (0%)
 Strand=Plus/Plus

Query  1      CAAGGTTTCCGTAGGTGAACCTGCGGAAGGATCATTACTGA  41
              |||||||||||||||||||||||||||||||||||||||||
Sbjct  11621  CAAGGTTTCCGTAGGTGAACCTGCGGAAGGATCATTACTGA  11661


 Score = 76.8 bits (41),  Expect = 2e-10
 Identities = 41/41 (100%), Gaps = 0/41 (0%)
 Strand=Plus/Plus

Query  1      CAAGGTTTCCGTAGGTGAACCTGCGGAAGGATCATTACTGA  41
              |||||||||||||||||||||||||||||||||||||||||
Sbjct  18513  CAAGGTTTCCGTAGGTGAACCTGCGGAAGGATCATTACTGA  18553


 Score = 76.8 bits (41),  Expect = 2e-10
 Identities = 41/41 (100%), Gaps = 0/41 (0%)
 Strand=Plus/Plus

Query  1      CAAGGTTTCCGTAGGTGAACCTGCGGAAGGATCATTACTGA  41
              |||||||||||||||||||||||||||||||||||||||||
Sbjct  25404  CAAGGTTTCCGTAGGTGAACCTGCGGAAGGATCATTACTGA  25444


>JAAAXZ010000732.1 Podosphaera xanthii isolate Wanju2017 POXAN00748, whole genome 
shotgun sequence
Length=36250

 Score = 76.8 bits (41),  Expect = 2e-10
 Identities = 41/41 (100%), Gaps = 0/41 (0%)
 Strand=Plus/Plus

Query  1     CAAGGTTTCCGTAGGTGAACCTGCGGAAGGATCATTACTGA  41
             |||||||||||||||||||||||||||||||||||||||||
Sbjct  3164  CAAGGTTTCCGTAGGTGAACCTGCGGAAGGATCATTACTGA  3204


 Score = 76.8 bits (41),  Expect = 2e-10
 Identities = 41/41 (100%), Gaps = 0/41 (0%)
 Strand=Plus/Plus

Query  1      CAAGGTTTCCGTAGGTGAACCTGCGGAAGGATCATTACTGA  41
              |||||||||||||||||||||||||||||||||||||||||
Sbjct  10056  CAAGGTTTCCGTAGGTGAACCTGCGGAAGGATCATTACTGA  10096


 Score = 76.8 bits (41),  Expect = 2e-10
 Identities = 41/41 (100%), Gaps = 0/41 (0%)
 Strand=Plus/Plus

Query  1      CAAGGTTTCCGTAGGTGAACCTGCGGAAGGATCATTACTGA  41
              |||||||||||||||||||||||||||||||||||||||||
Sbjct  16948  CAAGGTTTCCGTAGGTGAACCTGCGGAAGGATCATTACTGA  16988


 Score = 76.8 bits (41),  Expect = 2e-10
 Identities = 41/41 (100%), Gaps = 0/41 (0%)
 Strand=Plus/Plus

Query  1      CAAGGTTTCCGTAGGTGAACCTGCGGAAGGATCATTACTGA  41
              |||||||||||||||||||||||||||||||||||||||||
Sbjct  23840  CAAGGTTTCCGTAGGTGAACCTGCGGAAGGATCATTACTGA  23880


 Score = 76.8 bits (41),  Expect = 2e-10
 Identities = 41/41 (100%), Gaps = 0/41 (0%)
 Strand=Plus/Plus

Query  1      CAAGGTTTCCGTAGGTGAACCTGCGGAAGGATCATTACTGA  41
              |||||||||||||||||||||||||||||||||||||||||
Sbjct  30732  CAAGGTTTCCGTAGGTGAACCTGCGGAAGGATCATTACTGA  30772


>JAAAXZ010000198.1 Podosphaera xanthii isolate Wanju2017 POXAN00198, whole genome 
shotgun sequence
Length=362717

 Score = 76.8 bits (41),  Expect = 2e-10
 Identities = 41/41 (100%), Gaps = 0/41 (0%)
 Strand=Plus/Plus

Query  1    CAAGGTTTCCGTAGGTGAACCTGCGGAAGGATCATTACTGA  41
            |||||||||||||||||||||||||||||||||||||||||
Sbjct  379  CAAGGTTTCCGTAGGTGAACCTGCGGAAGGATCATTACTGA  419


>JAEPRA010000077.1 Umbelopsis vinacea strain WA0000051536 UMBEL_ANG_76, whole genome 
shotgun sequence
Length=289

 Score = 76.8 bits (41),  Expect = 2e-10
 Identities = 41/41 (100%), Gaps = 0/41 (0%)
 Strand=Plus/Minus

Query  1    CAAGGTTTCCGTAGGTGAACCTGCGGAAGGATCATTACTGA  41
            |||||||||||||||||||||||||||||||||||||||||
Sbjct  265  CAAGGTTTCCGTAGGTGAACCTGCGGAAGGATCATTACTGA  225


 Score = 63.9 bits (34),  Expect = 2e-06
 Identities = 34/34 (100%), Gaps = 0/34 (0%)
 Strand=Plus/Minus

Query  177  AACTTTCAACAACGGATCTCTTGGTTCTCGCATC  210
            ||||||||||||||||||||||||||||||||||
Sbjct  52   AACTTTCAACAACGGATCTCTTGGTTCTCGCATC  19


>JAEPRA010000034.1 Umbelopsis vinacea strain WA0000051536 UMBEL_ANG_33, whole genome 
shotgun sequence
Length=4632

 Score = 76.8 bits (41),  Expect = 2e-10
 Identities = 41/41 (100%), Gaps = 0/41 (0%)
 Strand=Plus/Minus

Query  1     CAAGGTTTCCGTAGGTGAACCTGCGGAAGGATCATTACTGA  41
             |||||||||||||||||||||||||||||||||||||||||
Sbjct  2797  CAAGGTTTCCGTAGGTGAACCTGCGGAAGGATCATTACTGA  2757


 Score = 63.9 bits (34),  Expect = 2e-06
 Identities = 34/34 (100%), Gaps = 0/34 (0%)
 Strand=Plus/Minus

Query  177   AACTTTCAACAACGGATCTCTTGGTTCTCGCATC  210
             ||||||||||||||||||||||||||||||||||
Sbjct  2584  AACTTTCAACAACGGATCTCTTGGTTCTCGCATC  2551


>JAIGNX010000036.1 Cutaneotrichosporon dermatis strain NICC30027 Scaffold35_1, whole 
genome shotgun sequence
Length=15262

 Score = 76.8 bits (41),  Expect = 2e-10
 Identities = 45/47 (96%), Gaps = 0/47 (0%)
 Strand=Plus/Minus

Query  1     CAAGGTTTCCGTAGGTGAACCTGCGGAAGGATCATTACTGATTTGCT  47
             ||||||||||||||||||||||||||||||||||||| ||| |||||
Sbjct  5429  CAAGGTTTCCGTAGGTGAACCTGCGGAAGGATCATTAGTGAATTGCT  5383


 Score = 76.8 bits (41),  Expect = 2e-10
 Identities = 45/47 (96%), Gaps = 0/47 (0%)
 Strand=Plus/Minus

Query  1      CAAGGTTTCCGTAGGTGAACCTGCGGAAGGATCATTACTGATTTGCT  47
              ||||||||||||||||||||||||||||||||||||| ||| |||||
Sbjct  13120  CAAGGTTTCCGTAGGTGAACCTGCGGAAGGATCATTAGTGAATTGCT  13074


>JAIGNX010000006.1 Cutaneotrichosporon dermatis strain NICC30027 Scaffold6_1, whole 
genome shotgun sequence
Length=2849640

 Score = 76.8 bits (41),  Expect = 2e-10
 Identities = 45/47 (96%), Gaps = 0/47 (0%)
 Strand=Plus/Plus

Query  1        CAAGGTTTCCGTAGGTGAACCTGCGGAAGGATCATTACTGATTTGCT  47
                ||||||||||||||||||||||||||||||||||||| ||| |||||
Sbjct  2646819  CAAGGTTTCCGTAGGTGAACCTGCGGAAGGATCATTAGTGAATTGCT  2646865


>PPJO01000042.1 Kluyveromyces aestuarii strain NRRL YB-4510 NODE_42_length_7074_cov_1183.11_ID_83, 
whole genome shotgun sequence
Length=7074

 Score = 76.8 bits (41),  Expect = 2e-10
 Identities = 43/44 (98%), Gaps = 0/44 (0%)
 Strand=Plus/Plus

Query  167   TAATAGTCAAAACTTTCAACAACGGATCTCTTGGTTCTCGCATC  210
             ||||| ||||||||||||||||||||||||||||||||||||||
Sbjct  2815  TAATATTCAAAACTTTCAACAACGGATCTCTTGGTTCTCGCATC  2858


 Score = 69.4 bits (37),  Expect = 4e-08
 Identities = 37/37 (100%), Gaps = 0/37 (0%)
 Strand=Plus/Plus

Query  1     CAAGGTTTCCGTAGGTGAACCTGCGGAAGGATCATTA  37
             |||||||||||||||||||||||||||||||||||||
Sbjct  2557  CAAGGTTTCCGTAGGTGAACCTGCGGAAGGATCATTA  2593


>PPJO01000013.1 Kluyveromyces aestuarii strain NRRL YB-4510 NODE_13_length_344462_cov_51.4643_ID_25, 
whole genome shotgun sequence
Length=344462

 Score = 76.8 bits (41),  Expect = 2e-10
 Identities = 43/44 (98%), Gaps = 0/44 (0%)
 Strand=Plus/Plus

Query  167     TAATAGTCAAAACTTTCAACAACGGATCTCTTGGTTCTCGCATC  210
               ||||| ||||||||||||||||||||||||||||||||||||||
Sbjct  173150  TAATATTCAAAACTTTCAACAACGGATCTCTTGGTTCTCGCATC  173193


 Score = 69.4 bits (37),  Expect = 4e-08
 Identities = 37/37 (100%), Gaps = 0/37 (0%)
 Strand=Plus/Plus

Query  1       CAAGGTTTCCGTAGGTGAACCTGCGGAAGGATCATTA  37
               |||||||||||||||||||||||||||||||||||||
Sbjct  172892  CAAGGTTTCCGTAGGTGAACCTGCGGAAGGATCATTA  172928


>QYAM01000532.1 Neobulgaria alba strain D2031 isolate ICMP 18395 scaffold_531, 
whole genome shotgun sequence
Length=5471

 Score = 76.8 bits (41),  Expect = 2e-10
 Identities = 41/41 (100%), Gaps = 0/41 (0%)
 Strand=Plus/Minus

Query  1     CAAGGTTTCCGTAGGTGAACCTGCGGAAGGATCATTACTGA  41
             |||||||||||||||||||||||||||||||||||||||||
Sbjct  2001  CAAGGTTTCCGTAGGTGAACCTGCGGAAGGATCATTACTGA  1961


>QYAM01002628.1 Neobulgaria alba strain D2031 isolate ICMP 18395 scaffold_2627, 
whole genome shotgun sequence
Length=204

 Score = 76.8 bits (41),  Expect = 2e-10
 Identities = 41/41 (100%), Gaps = 0/41 (0%)
 Strand=Plus/Plus

Query  1    CAAGGTTTCCGTAGGTGAACCTGCGGAAGGATCATTACTGA  41
            |||||||||||||||||||||||||||||||||||||||||
Sbjct  119  CAAGGTTTCCGTAGGTGAACCTGCGGAAGGATCATTACTGA  159


>QYAM01000183.1 Neobulgaria alba strain D2031 isolate ICMP 18395 scaffold_182, 
whole genome shotgun sequence
Length=42285

 Score = 76.8 bits (41),  Expect = 2e-10
 Identities = 41/41 (100%), Gaps = 0/41 (0%)
 Strand=Plus/Minus

Query  1      CAAGGTTTCCGTAGGTGAACCTGCGGAAGGATCATTACTGA  41
              |||||||||||||||||||||||||||||||||||||||||
Sbjct  37325  CAAGGTTTCCGTAGGTGAACCTGCGGAAGGATCATTACTGA  37285


>QOCM01000030.1 Phyllosticta citriasiana strain CGMCC3.14344 unitig_158_quiver, 
whole genome shotgun sequence
Length=360484

 Score = 76.8 bits (41),  Expect = 2e-10
 Identities = 41/41 (100%), Gaps = 0/41 (0%)
 Strand=Plus/Plus

Query  1     CAAGGTTTCCGTAGGTGAACCTGCGGAAGGATCATTACTGA  41
             |||||||||||||||||||||||||||||||||||||||||
Sbjct  4752  CAAGGTTTCCGTAGGTGAACCTGCGGAAGGATCATTACTGA  4792


 Score = 76.8 bits (41),  Expect = 2e-10
 Identities = 41/41 (100%), Gaps = 0/41 (0%)
 Strand=Plus/Plus

Query  1      CAAGGTTTCCGTAGGTGAACCTGCGGAAGGATCATTACTGA  41
              |||||||||||||||||||||||||||||||||||||||||
Sbjct  15854  CAAGGTTTCCGTAGGTGAACCTGCGGAAGGATCATTACTGA  15894


 Score = 62.1 bits (33),  Expect = 6e-06
 Identities = 38/40 (95%), Gaps = 1/40 (3%)
 Strand=Plus/Plus

Query  171   AGTCAAAACTTTCAACAACGGATCTCTTGGTTCTCGCATC  210
             ||| |||||||||||||||||||||||||||||| |||||
Sbjct  5020  AGT-AAAACTTTCAACAACGGATCTCTTGGTTCTGGCATC  5058


 Score = 62.1 bits (33),  Expect = 6e-06
 Identities = 38/40 (95%), Gaps = 1/40 (3%)
 Strand=Plus/Plus

Query  171    AGTCAAAACTTTCAACAACGGATCTCTTGGTTCTCGCATC  210
              ||| |||||||||||||||||||||||||||||| |||||
Sbjct  16122  AGT-AAAACTTTCAACAACGGATCTCTTGGTTCTGGCATC  16160


>QOCM01000015.1 Phyllosticta citriasiana strain CGMCC3.14344 unitig_156_quiver, 
whole genome shotgun sequence
Length=688156

 Score = 76.8 bits (41),  Expect = 2e-10
 Identities = 41/41 (100%), Gaps = 0/41 (0%)
 Strand=Plus/Plus

Query  1       CAAGGTTTCCGTAGGTGAACCTGCGGAAGGATCATTACTGA  41
               |||||||||||||||||||||||||||||||||||||||||
Sbjct  673614  CAAGGTTTCCGTAGGTGAACCTGCGGAAGGATCATTACTGA  673654


 Score = 76.8 bits (41),  Expect = 2e-10
 Identities = 41/41 (100%), Gaps = 0/41 (0%)
 Strand=Plus/Plus

Query  1       CAAGGTTTCCGTAGGTGAACCTGCGGAAGGATCATTACTGA  41
               |||||||||||||||||||||||||||||||||||||||||
Sbjct  684708  CAAGGTTTCCGTAGGTGAACCTGCGGAAGGATCATTACTGA  684748


 Score = 62.1 bits (33),  Expect = 6e-06
 Identities = 38/40 (95%), Gaps = 1/40 (3%)
 Strand=Plus/Plus

Query  171     AGTCAAAACTTTCAACAACGGATCTCTTGGTTCTCGCATC  210
               ||| |||||||||||||||||||||||||||||| |||||
Sbjct  673882  AGT-AAAACTTTCAACAACGGATCTCTTGGTTCTGGCATC  673920


 Score = 62.1 bits (33),  Expect = 6e-06
 Identities = 38/40 (95%), Gaps = 1/40 (3%)
 Strand=Plus/Plus

Query  171     AGTCAAAACTTTCAACAACGGATCTCTTGGTTCTCGCATC  210
               ||| |||||||||||||||||||||||||||||| |||||
Sbjct  684976  AGT-AAAACTTTCAACAACGGATCTCTTGGTTCTGGCATC  685014


>QOCM01000071.1 Phyllosticta citriasiana strain CGMCC3.14344 unitig_142_quiver, 
whole genome shotgun sequence
Length=11217

 Score = 76.8 bits (41),  Expect = 2e-10
 Identities = 41/41 (100%), Gaps = 0/41 (0%)
 Strand=Plus/Plus

Query  1     CAAGGTTTCCGTAGGTGAACCTGCGGAAGGATCATTACTGA  41
             |||||||||||||||||||||||||||||||||||||||||
Sbjct  2364  CAAGGTTTCCGTAGGTGAACCTGCGGAAGGATCATTACTGA  2404


 Score = 62.1 bits (33),  Expect = 6e-06
 Identities = 38/40 (95%), Gaps = 1/40 (3%)
 Strand=Plus/Plus

Query  171   AGTCAAAACTTTCAACAACGGATCTCTTGGTTCTCGCATC  210
             ||| |||||||||||||||||||||||||||||| |||||
Sbjct  2632  AGT-AAAACTTTCAACAACGGATCTCTTGGTTCTGGCATC  2670


>JALZZL010000006.1 Aspergillus sp. PH2503 ctg_6, whole genome shotgun sequence
Length=3101550

 Score = 76.8 bits (41),  Expect = 2e-10
 Identities = 41/41 (100%), Gaps = 0/41 (0%)
 Strand=Plus/Plus

Query  1       CAAGGTTTCCGTAGGTGAACCTGCGGAAGGATCATTACTGA  41
               |||||||||||||||||||||||||||||||||||||||||
Sbjct  926888  CAAGGTTTCCGTAGGTGAACCTGCGGAAGGATCATTACTGA  926928


>WION01000099.1 Amanita rubescens strain Prilba F5887scaffold_99, whole genome 
shotgun sequence
Length=165841

 Score = 76.8 bits (41),  Expect = 2e-10
 Identities = 41/41 (100%), Gaps = 0/41 (0%)
 Strand=Plus/Plus

Query  1     CAAGGTTTCCGTAGGTGAACCTGCGGAAGGATCATTACTGA  41
             |||||||||||||||||||||||||||||||||||||||||
Sbjct  1796  CAAGGTTTCCGTAGGTGAACCTGCGGAAGGATCATTACTGA  1836


 Score = 76.8 bits (41),  Expect = 2e-10
 Identities = 41/41 (100%), Gaps = 0/41 (0%)
 Strand=Plus/Plus

Query  1      CAAGGTTTCCGTAGGTGAACCTGCGGAAGGATCATTACTGA  41
              |||||||||||||||||||||||||||||||||||||||||
Sbjct  10931  CAAGGTTTCCGTAGGTGAACCTGCGGAAGGATCATTACTGA  10971


 Score = 76.8 bits (41),  Expect = 2e-10
 Identities = 41/41 (100%), Gaps = 0/41 (0%)
 Strand=Plus/Plus

Query  1      CAAGGTTTCCGTAGGTGAACCTGCGGAAGGATCATTACTGA  41
              |||||||||||||||||||||||||||||||||||||||||
Sbjct  20049  CAAGGTTTCCGTAGGTGAACCTGCGGAAGGATCATTACTGA  20089


>WION01000812.1 Amanita rubescens strain Prilba F5887scaffold_812, whole genome 
shotgun sequence
Length=6630

 Score = 76.8 bits (41),  Expect = 2e-10
 Identities = 41/41 (100%), Gaps = 0/41 (0%)
 Strand=Plus/Plus

Query  1     CAAGGTTTCCGTAGGTGAACCTGCGGAAGGATCATTACTGA  41
             |||||||||||||||||||||||||||||||||||||||||
Sbjct  4652  CAAGGTTTCCGTAGGTGAACCTGCGGAAGGATCATTACTGA  4692


>WION01000811.1 Amanita rubescens strain Prilba F5887scaffold_811, whole genome 
shotgun sequence
Length=7084

 Score = 76.8 bits (41),  Expect = 2e-10
 Identities = 41/41 (100%), Gaps = 0/41 (0%)
 Strand=Plus/Plus

Query  1     CAAGGTTTCCGTAGGTGAACCTGCGGAAGGATCATTACTGA  41
             |||||||||||||||||||||||||||||||||||||||||
Sbjct  5141  CAAGGTTTCCGTAGGTGAACCTGCGGAAGGATCATTACTGA  5181


>WION01000809.1 Amanita rubescens strain Prilba F5887scaffold_809, whole genome 
shotgun sequence
Length=7942

 Score = 76.8 bits (41),  Expect = 2e-10
 Identities = 41/41 (100%), Gaps = 0/41 (0%)
 Strand=Plus/Minus

Query  1    CAAGGTTTCCGTAGGTGAACCTGCGGAAGGATCATTACTGA  41
            |||||||||||||||||||||||||||||||||||||||||
Sbjct  255  CAAGGTTTCCGTAGGTGAACCTGCGGAAGGATCATTACTGA  215


>WION01000784.1 Amanita rubescens strain Prilba F5887scaffold_784, whole genome 
shotgun sequence
Length=18198

 Score = 76.8 bits (41),  Expect = 2e-10
 Identities = 41/41 (100%), Gaps = 0/41 (0%)
 Strand=Plus/Plus

Query  1     CAAGGTTTCCGTAGGTGAACCTGCGGAAGGATCATTACTGA  41
             |||||||||||||||||||||||||||||||||||||||||
Sbjct  4688  CAAGGTTTCCGTAGGTGAACCTGCGGAAGGATCATTACTGA  4728


 Score = 76.8 bits (41),  Expect = 2e-10
 Identities = 41/41 (100%), Gaps = 0/41 (0%)
 Strand=Plus/Plus

Query  1      CAAGGTTTCCGTAGGTGAACCTGCGGAAGGATCATTACTGA  41
              |||||||||||||||||||||||||||||||||||||||||
Sbjct  13814  CAAGGTTTCCGTAGGTGAACCTGCGGAAGGATCATTACTGA  13854


>WION01000730.1 Amanita rubescens strain Prilba F5887scaffold_730, whole genome 
shotgun sequence
Length=22355

 Score = 76.8 bits (41),  Expect = 2e-10
 Identities = 41/41 (100%), Gaps = 0/41 (0%)
 Strand=Plus/Minus

Query  1     CAAGGTTTCCGTAGGTGAACCTGCGGAAGGATCATTACTGA  41
             |||||||||||||||||||||||||||||||||||||||||
Sbjct  1672  CAAGGTTTCCGTAGGTGAACCTGCGGAAGGATCATTACTGA  1632


 Score = 76.8 bits (41),  Expect = 2e-10
 Identities = 41/41 (100%), Gaps = 0/41 (0%)
 Strand=Plus/Minus

Query  1      CAAGGTTTCCGTAGGTGAACCTGCGGAAGGATCATTACTGA  41
              |||||||||||||||||||||||||||||||||||||||||
Sbjct  20046  CAAGGTTTCCGTAGGTGAACCTGCGGAAGGATCATTACTGA  20006


>WION01000729.1 Amanita rubescens strain Prilba F5887scaffold_729, whole genome 
shotgun sequence
Length=22433

 Score = 76.8 bits (41),  Expect = 2e-10
 Identities = 41/41 (100%), Gaps = 0/41 (0%)
 Strand=Plus/Plus

Query  1     CAAGGTTTCCGTAGGTGAACCTGCGGAAGGATCATTACTGA  41
             |||||||||||||||||||||||||||||||||||||||||
Sbjct  3133  CAAGGTTTCCGTAGGTGAACCTGCGGAAGGATCATTACTGA  3173


 Score = 76.8 bits (41),  Expect = 2e-10
 Identities = 41/41 (100%), Gaps = 0/41 (0%)
 Strand=Plus/Plus

Query  1      CAAGGTTTCCGTAGGTGAACCTGCGGAAGGATCATTACTGA  41
              |||||||||||||||||||||||||||||||||||||||||
Sbjct  12259  CAAGGTTTCCGTAGGTGAACCTGCGGAAGGATCATTACTGA  12299


 Score = 76.8 bits (41),  Expect = 2e-10
 Identities = 41/41 (100%), Gaps = 0/41 (0%)
 Strand=Plus/Plus

Query  1      CAAGGTTTCCGTAGGTGAACCTGCGGAAGGATCATTACTGA  41
              |||||||||||||||||||||||||||||||||||||||||
Sbjct  21386  CAAGGTTTCCGTAGGTGAACCTGCGGAAGGATCATTACTGA  21426


>WION01000702.1 Amanita rubescens strain Prilba F5887scaffold_702, whole genome 
shotgun sequence
Length=23819

 Score = 76.8 bits (41),  Expect = 2e-10
 Identities = 41/41 (100%), Gaps = 0/41 (0%)
 Strand=Plus/Minus

Query  1    CAAGGTTTCCGTAGGTGAACCTGCGGAAGGATCATTACTGA  41
            |||||||||||||||||||||||||||||||||||||||||
Sbjct  944  CAAGGTTTCCGTAGGTGAACCTGCGGAAGGATCATTACTGA  904


 Score = 76.8 bits (41),  Expect = 2e-10
 Identities = 41/41 (100%), Gaps = 0/41 (0%)
 Strand=Plus/Minus

Query  1      CAAGGTTTCCGTAGGTGAACCTGCGGAAGGATCATTACTGA  41
              |||||||||||||||||||||||||||||||||||||||||
Sbjct  10062  CAAGGTTTCCGTAGGTGAACCTGCGGAAGGATCATTACTGA  10022


 Score = 76.8 bits (41),  Expect = 2e-10
 Identities = 41/41 (100%), Gaps = 0/41 (0%)
 Strand=Plus/Minus

Query  1      CAAGGTTTCCGTAGGTGAACCTGCGGAAGGATCATTACTGA  41
              |||||||||||||||||||||||||||||||||||||||||
Sbjct  19180  CAAGGTTTCCGTAGGTGAACCTGCGGAAGGATCATTACTGA  19140


>WION01000696.1 Amanita rubescens strain Prilba F5887scaffold_696, whole genome 
shotgun sequence
Length=24140

 Score = 76.8 bits (41),  Expect = 2e-10
 Identities = 41/41 (100%), Gaps = 0/41 (0%)
 Strand=Plus/Plus

Query  1     CAAGGTTTCCGTAGGTGAACCTGCGGAAGGATCATTACTGA  41
             |||||||||||||||||||||||||||||||||||||||||
Sbjct  4239  CAAGGTTTCCGTAGGTGAACCTGCGGAAGGATCATTACTGA  4279


 Score = 76.8 bits (41),  Expect = 2e-10
 Identities = 41/41 (100%), Gaps = 0/41 (0%)
 Strand=Plus/Plus

Query  1      CAAGGTTTCCGTAGGTGAACCTGCGGAAGGATCATTACTGA  41
              |||||||||||||||||||||||||||||||||||||||||
Sbjct  13374  CAAGGTTTCCGTAGGTGAACCTGCGGAAGGATCATTACTGA  13414


 Score = 76.8 bits (41),  Expect = 2e-10
 Identities = 41/41 (100%), Gaps = 0/41 (0%)
 Strand=Plus/Plus

Query  1      CAAGGTTTCCGTAGGTGAACCTGCGGAAGGATCATTACTGA  41
              |||||||||||||||||||||||||||||||||||||||||
Sbjct  22518  CAAGGTTTCCGTAGGTGAACCTGCGGAAGGATCATTACTGA  22558


>WION01000661.1 Amanita rubescens strain Prilba F5887scaffold_661, whole genome 
shotgun sequence
Length=25439

 Score = 76.8 bits (41),  Expect = 2e-10
 Identities = 41/41 (100%), Gaps = 0/41 (0%)
 Strand=Plus/Plus

Query  1     CAAGGTTTCCGTAGGTGAACCTGCGGAAGGATCATTACTGA  41
             |||||||||||||||||||||||||||||||||||||||||
Sbjct  6693  CAAGGTTTCCGTAGGTGAACCTGCGGAAGGATCATTACTGA  6733


 Score = 76.8 bits (41),  Expect = 2e-10
 Identities = 41/41 (100%), Gaps = 0/41 (0%)
 Strand=Plus/Plus

Query  1      CAAGGTTTCCGTAGGTGAACCTGCGGAAGGATCATTACTGA  41
              |||||||||||||||||||||||||||||||||||||||||
Sbjct  15820  CAAGGTTTCCGTAGGTGAACCTGCGGAAGGATCATTACTGA  15860


 Score = 76.8 bits (41),  Expect = 2e-10
 Identities = 41/41 (100%), Gaps = 0/41 (0%)
 Strand=Plus/Plus

Query  1      CAAGGTTTCCGTAGGTGAACCTGCGGAAGGATCATTACTGA  41
              |||||||||||||||||||||||||||||||||||||||||
Sbjct  24953  CAAGGTTTCCGTAGGTGAACCTGCGGAAGGATCATTACTGA  24993


>WION01000656.1 Amanita rubescens strain Prilba F5887scaffold_656, whole genome 
shotgun sequence
Length=25752

 Score = 76.8 bits (41),  Expect = 2e-10
 Identities = 41/41 (100%), Gaps = 0/41 (0%)
 Strand=Plus/Minus

Query  1     CAAGGTTTCCGTAGGTGAACCTGCGGAAGGATCATTACTGA  41
             |||||||||||||||||||||||||||||||||||||||||
Sbjct  8855  CAAGGTTTCCGTAGGTGAACCTGCGGAAGGATCATTACTGA  8815


 Score = 76.8 bits (41),  Expect = 2e-10
 Identities = 41/41 (100%), Gaps = 0/41 (0%)
 Strand=Plus/Minus

Query  1      CAAGGTTTCCGTAGGTGAACCTGCGGAAGGATCATTACTGA  41
              |||||||||||||||||||||||||||||||||||||||||
Sbjct  17973  CAAGGTTTCCGTAGGTGAACCTGCGGAAGGATCATTACTGA  17933


>WION01000653.1 Amanita rubescens strain Prilba F5887scaffold_653, whole genome 
shotgun sequence
Length=25914

 Score = 76.8 bits (41),  Expect = 2e-10
 Identities = 41/41 (100%), Gaps = 0/41 (0%)
 Strand=Plus/Minus

Query  1     CAAGGTTTCCGTAGGTGAACCTGCGGAAGGATCATTACTGA  41
             |||||||||||||||||||||||||||||||||||||||||
Sbjct  4379  CAAGGTTTCCGTAGGTGAACCTGCGGAAGGATCATTACTGA  4339


 Score = 76.8 bits (41),  Expect = 2e-10
 Identities = 41/41 (100%), Gaps = 0/41 (0%)
 Strand=Plus/Minus

Query  1      CAAGGTTTCCGTAGGTGAACCTGCGGAAGGATCATTACTGA  41
              |||||||||||||||||||||||||||||||||||||||||
Sbjct  13494  CAAGGTTTCCGTAGGTGAACCTGCGGAAGGATCATTACTGA  13454


 Score = 76.8 bits (41),  Expect = 2e-10
 Identities = 41/41 (100%), Gaps = 0/41 (0%)
 Strand=Plus/Minus

Query  1      CAAGGTTTCCGTAGGTGAACCTGCGGAAGGATCATTACTGA  41
              |||||||||||||||||||||||||||||||||||||||||
Sbjct  22607  CAAGGTTTCCGTAGGTGAACCTGCGGAAGGATCATTACTGA  22567


>WION01000647.1 Amanita rubescens strain Prilba F5887scaffold_647, whole genome 
shotgun sequence
Length=26093

 Score = 76.8 bits (41),  Expect = 2e-10
 Identities = 41/41 (100%), Gaps = 0/41 (0%)
 Strand=Plus/Plus

Query  1     CAAGGTTTCCGTAGGTGAACCTGCGGAAGGATCATTACTGA  41
             |||||||||||||||||||||||||||||||||||||||||
Sbjct  4973  CAAGGTTTCCGTAGGTGAACCTGCGGAAGGATCATTACTGA  5013


 Score = 76.8 bits (41),  Expect = 2e-10
 Identities = 41/41 (100%), Gaps = 0/41 (0%)
 Strand=Plus/Plus

Query  1      CAAGGTTTCCGTAGGTGAACCTGCGGAAGGATCATTACTGA  41
              |||||||||||||||||||||||||||||||||||||||||
Sbjct  14100  CAAGGTTTCCGTAGGTGAACCTGCGGAAGGATCATTACTGA  14140


 Score = 76.8 bits (41),  Expect = 2e-10
 Identities = 41/41 (100%), Gaps = 0/41 (0%)
 Strand=Plus/Plus

Query  1      CAAGGTTTCCGTAGGTGAACCTGCGGAAGGATCATTACTGA  41
              |||||||||||||||||||||||||||||||||||||||||
Sbjct  23227  CAAGGTTTCCGTAGGTGAACCTGCGGAAGGATCATTACTGA  23267


>WION01000631.1 Amanita rubescens strain Prilba F5887scaffold_631, whole genome 
shotgun sequence
Length=27319

 Score = 76.8 bits (41),  Expect = 2e-10
 Identities = 41/41 (100%), Gaps = 0/41 (0%)
 Strand=Plus/Minus

Query  1     CAAGGTTTCCGTAGGTGAACCTGCGGAAGGATCATTACTGA  41
             |||||||||||||||||||||||||||||||||||||||||
Sbjct  6007  CAAGGTTTCCGTAGGTGAACCTGCGGAAGGATCATTACTGA  5967


 Score = 76.8 bits (41),  Expect = 2e-10
 Identities = 41/41 (100%), Gaps = 0/41 (0%)
 Strand=Plus/Minus

Query  1      CAAGGTTTCCGTAGGTGAACCTGCGGAAGGATCATTACTGA  41
              |||||||||||||||||||||||||||||||||||||||||
Sbjct  15134  CAAGGTTTCCGTAGGTGAACCTGCGGAAGGATCATTACTGA  15094


 Score = 76.8 bits (41),  Expect = 2e-10
 Identities = 41/41 (100%), Gaps = 0/41 (0%)
 Strand=Plus/Minus

Query  1      CAAGGTTTCCGTAGGTGAACCTGCGGAAGGATCATTACTGA  41
              |||||||||||||||||||||||||||||||||||||||||
Sbjct  24257  CAAGGTTTCCGTAGGTGAACCTGCGGAAGGATCATTACTGA  24217


>WION01000629.1 Amanita rubescens strain Prilba F5887scaffold_629, whole genome 
shotgun sequence
Length=27404

 Score = 76.8 bits (41),  Expect = 2e-10
 Identities = 41/41 (100%), Gaps = 0/41 (0%)
 Strand=Plus/Minus

Query  1     CAAGGTTTCCGTAGGTGAACCTGCGGAAGGATCATTACTGA  41
             |||||||||||||||||||||||||||||||||||||||||
Sbjct  4537  CAAGGTTTCCGTAGGTGAACCTGCGGAAGGATCATTACTGA  4497


 Score = 76.8 bits (41),  Expect = 2e-10
 Identities = 41/41 (100%), Gaps = 0/41 (0%)
 Strand=Plus/Minus

Query  1      CAAGGTTTCCGTAGGTGAACCTGCGGAAGGATCATTACTGA  41
              |||||||||||||||||||||||||||||||||||||||||
Sbjct  13685  CAAGGTTTCCGTAGGTGAACCTGCGGAAGGATCATTACTGA  13645


 Score = 76.8 bits (41),  Expect = 2e-10
 Identities = 41/41 (100%), Gaps = 0/41 (0%)
 Strand=Plus/Minus

Query  1      CAAGGTTTCCGTAGGTGAACCTGCGGAAGGATCATTACTGA  41
              |||||||||||||||||||||||||||||||||||||||||
Sbjct  22801  CAAGGTTTCCGTAGGTGAACCTGCGGAAGGATCATTACTGA  22761


>WION01000628.1 Amanita rubescens strain Prilba F5887scaffold_628, whole genome 
shotgun sequence
Length=27408

 Score = 76.8 bits (41),  Expect = 2e-10
 Identities = 41/41 (100%), Gaps = 0/41 (0%)
 Strand=Plus/Minus

Query  1     CAAGGTTTCCGTAGGTGAACCTGCGGAAGGATCATTACTGA  41
             |||||||||||||||||||||||||||||||||||||||||
Sbjct  2135  CAAGGTTTCCGTAGGTGAACCTGCGGAAGGATCATTACTGA  2095


 Score = 76.8 bits (41),  Expect = 2e-10
 Identities = 41/41 (100%), Gaps = 0/41 (0%)
 Strand=Plus/Minus

Query  1      CAAGGTTTCCGTAGGTGAACCTGCGGAAGGATCATTACTGA  41
              |||||||||||||||||||||||||||||||||||||||||
Sbjct  11305  CAAGGTTTCCGTAGGTGAACCTGCGGAAGGATCATTACTGA  11265


 Score = 76.8 bits (41),  Expect = 2e-10
 Identities = 41/41 (100%), Gaps = 0/41 (0%)
 Strand=Plus/Minus

Query  1      CAAGGTTTCCGTAGGTGAACCTGCGGAAGGATCATTACTGA  41
              |||||||||||||||||||||||||||||||||||||||||
Sbjct  20416  CAAGGTTTCCGTAGGTGAACCTGCGGAAGGATCATTACTGA  20376


>WION01000626.1 Amanita rubescens strain Prilba F5887scaffold_626, whole genome 
shotgun sequence
Length=27486

 Score = 76.8 bits (41),  Expect = 2e-10
 Identities = 41/41 (100%), Gaps = 0/41 (0%)
 Strand=Plus/Minus

Query  1      CAAGGTTTCCGTAGGTGAACCTGCGGAAGGATCATTACTGA  41
              |||||||||||||||||||||||||||||||||||||||||
Sbjct  26085  CAAGGTTTCCGTAGGTGAACCTGCGGAAGGATCATTACTGA  26045


 Score = 71.3 bits (38),  Expect = 1e-08
 Identities = 41/42 (98%), Gaps = 1/42 (2%)
 Strand=Plus/Minus

Query  1      CAAGGTTTCCG-TAGGTGAACCTGCGGAAGGATCATTACTGA  41
              ||||||||||| ||||||||||||||||||||||||||||||
Sbjct  16965  CAAGGTTTCCGATAGGTGAACCTGCGGAAGGATCATTACTGA  16924


 Score = 69.4 bits (37),  Expect = 4e-08
 Identities = 40/41 (98%), Gaps = 1/41 (2%)
 Strand=Plus/Minus

Query  1     CAAGGTTTCCGTAGGTGAACCTGCGGAAGGATCATTACTGA  41
             ||||||||||||||||||||||||||||||||||| |||||
Sbjct  7788  CAAGGTTTCCGTAGGTGAACCTGCGGAAGGATCAT-ACTGA  7749


>WION01000612.1 Amanita rubescens strain Prilba F5887scaffold_612, whole genome 
shotgun sequence
Length=28542

 Score = 76.8 bits (41),  Expect = 2e-10
 Identities = 41/41 (100%), Gaps = 0/41 (0%)
 Strand=Plus/Minus

Query  1     CAAGGTTTCCGTAGGTGAACCTGCGGAAGGATCATTACTGA  41
             |||||||||||||||||||||||||||||||||||||||||
Sbjct  7759  CAAGGTTTCCGTAGGTGAACCTGCGGAAGGATCATTACTGA  7719


 Score = 76.8 bits (41),  Expect = 2e-10
 Identities = 41/41 (100%), Gaps = 0/41 (0%)
 Strand=Plus/Minus

Query  1      CAAGGTTTCCGTAGGTGAACCTGCGGAAGGATCATTACTGA  41
              |||||||||||||||||||||||||||||||||||||||||
Sbjct  16866  CAAGGTTTCCGTAGGTGAACCTGCGGAAGGATCATTACTGA  16826


 Score = 69.4 bits (37),  Expect = 4e-08
 Identities = 40/41 (98%), Gaps = 1/41 (2%)
 Strand=Plus/Minus

Query  1      CAAGGTTTCCGTAGGTGAACCTGCGGAAGGATCATTACTGA  41
              ||||||||||||||||||||||||||||||||||| |||||
Sbjct  26054  CAAGGTTTCCGTAGGTGAACCTGCGGAAGGATCAT-ACTGA  26015


>WION01000594.1 Amanita rubescens strain Prilba F5887scaffold_594, whole genome 
shotgun sequence
Length=30212

 Score = 76.8 bits (41),  Expect = 2e-10
 Identities = 41/41 (100%), Gaps = 0/41 (0%)
 Strand=Plus/Minus

Query  1     CAAGGTTTCCGTAGGTGAACCTGCGGAAGGATCATTACTGA  41
             |||||||||||||||||||||||||||||||||||||||||
Sbjct  4321  CAAGGTTTCCGTAGGTGAACCTGCGGAAGGATCATTACTGA  4281


 Score = 76.8 bits (41),  Expect = 2e-10
 Identities = 41/41 (100%), Gaps = 0/41 (0%)
 Strand=Plus/Minus

Query  1      CAAGGTTTCCGTAGGTGAACCTGCGGAAGGATCATTACTGA  41
              |||||||||||||||||||||||||||||||||||||||||
Sbjct  13443  CAAGGTTTCCGTAGGTGAACCTGCGGAAGGATCATTACTGA  13403


 Score = 76.8 bits (41),  Expect = 2e-10
 Identities = 41/41 (100%), Gaps = 0/41 (0%)
 Strand=Plus/Minus

Query  1      CAAGGTTTCCGTAGGTGAACCTGCGGAAGGATCATTACTGA  41
              |||||||||||||||||||||||||||||||||||||||||
Sbjct  22558  CAAGGTTTCCGTAGGTGAACCTGCGGAAGGATCATTACTGA  22518


>WION01000585.1 Amanita rubescens strain Prilba F5887scaffold_585, whole genome 
shotgun sequence
Length=30909

 Score = 76.8 bits (41),  Expect = 2e-10
 Identities = 41/41 (100%), Gaps = 0/41 (0%)
 Strand=Plus/Plus

Query  1     CAAGGTTTCCGTAGGTGAACCTGCGGAAGGATCATTACTGA  41
             |||||||||||||||||||||||||||||||||||||||||
Sbjct  8952  CAAGGTTTCCGTAGGTGAACCTGCGGAAGGATCATTACTGA  8992


 Score = 76.8 bits (41),  Expect = 2e-10
 Identities = 41/41 (100%), Gaps = 0/41 (0%)
 Strand=Plus/Plus

Query  1      CAAGGTTTCCGTAGGTGAACCTGCGGAAGGATCATTACTGA  41
              |||||||||||||||||||||||||||||||||||||||||
Sbjct  18079  CAAGGTTTCCGTAGGTGAACCTGCGGAAGGATCATTACTGA  18119


 Score = 76.8 bits (41),  Expect = 2e-10
 Identities = 41/41 (100%), Gaps = 0/41 (0%)
 Strand=Plus/Plus

Query  1      CAAGGTTTCCGTAGGTGAACCTGCGGAAGGATCATTACTGA  41
              |||||||||||||||||||||||||||||||||||||||||
Sbjct  27206  CAAGGTTTCCGTAGGTGAACCTGCGGAAGGATCATTACTGA  27246


>WION01000581.1 Amanita rubescens strain Prilba F5887scaffold_581, whole genome 
shotgun sequence
Length=31207

 Score = 76.8 bits (41),  Expect = 2e-10
 Identities = 41/41 (100%), Gaps = 0/41 (0%)
 Strand=Plus/Minus

Query  1     CAAGGTTTCCGTAGGTGAACCTGCGGAAGGATCATTACTGA  41
             |||||||||||||||||||||||||||||||||||||||||
Sbjct  4837  CAAGGTTTCCGTAGGTGAACCTGCGGAAGGATCATTACTGA  4797


 Score = 76.8 bits (41),  Expect = 2e-10
 Identities = 41/41 (100%), Gaps = 0/41 (0%)
 Strand=Plus/Minus

Query  1      CAAGGTTTCCGTAGGTGAACCTGCGGAAGGATCATTACTGA  41
              |||||||||||||||||||||||||||||||||||||||||
Sbjct  23168  CAAGGTTTCCGTAGGTGAACCTGCGGAAGGATCATTACTGA  23128


 Score = 69.4 bits (37),  Expect = 4e-08
 Identities = 40/41 (98%), Gaps = 1/41 (2%)
 Strand=Plus/Minus

Query  1      CAAGGTTTCCGTAGGTGAACCTGCGGAAGGATCATTACTGA  41
              ||| |||||||||||||||||||||||||||||||||||||
Sbjct  14046  CAA-GTTTCCGTAGGTGAACCTGCGGAAGGATCATTACTGA  14007


>WION01000578.1 Amanita rubescens strain Prilba F5887scaffold_578, whole genome 
shotgun sequence
Length=31458

 Score = 76.8 bits (41),  Expect = 2e-10
 Identities = 41/41 (100%), Gaps = 0/41 (0%)
 Strand=Plus/Plus

Query  1     CAAGGTTTCCGTAGGTGAACCTGCGGAAGGATCATTACTGA  41
             |||||||||||||||||||||||||||||||||||||||||
Sbjct  6577  CAAGGTTTCCGTAGGTGAACCTGCGGAAGGATCATTACTGA  6617


 Score = 76.8 bits (41),  Expect = 2e-10
 Identities = 41/41 (100%), Gaps = 0/41 (0%)
 Strand=Plus/Plus

Query  1      CAAGGTTTCCGTAGGTGAACCTGCGGAAGGATCATTACTGA  41
              |||||||||||||||||||||||||||||||||||||||||
Sbjct  15695  CAAGGTTTCCGTAGGTGAACCTGCGGAAGGATCATTACTGA  15735


 Score = 76.8 bits (41),  Expect = 2e-10
 Identities = 41/41 (100%), Gaps = 0/41 (0%)
 Strand=Plus/Plus

Query  1      CAAGGTTTCCGTAGGTGAACCTGCGGAAGGATCATTACTGA  41
              |||||||||||||||||||||||||||||||||||||||||
Sbjct  24813  CAAGGTTTCCGTAGGTGAACCTGCGGAAGGATCATTACTGA  24853


>WION01000560.1 Amanita rubescens strain Prilba F5887scaffold_560, whole genome 
shotgun sequence
Length=33913

 Score = 76.8 bits (41),  Expect = 2e-10
 Identities = 41/41 (100%), Gaps = 0/41 (0%)
 Strand=Plus/Plus

Query  1      CAAGGTTTCCGTAGGTGAACCTGCGGAAGGATCATTACTGA  41
              |||||||||||||||||||||||||||||||||||||||||
Sbjct  13673  CAAGGTTTCCGTAGGTGAACCTGCGGAAGGATCATTACTGA  13713


 Score = 76.8 bits (41),  Expect = 2e-10
 Identities = 41/41 (100%), Gaps = 0/41 (0%)
 Strand=Plus/Plus

Query  1      CAAGGTTTCCGTAGGTGAACCTGCGGAAGGATCATTACTGA  41
              |||||||||||||||||||||||||||||||||||||||||
Sbjct  22800  CAAGGTTTCCGTAGGTGAACCTGCGGAAGGATCATTACTGA  22840


 Score = 76.8 bits (41),  Expect = 2e-10
 Identities = 41/41 (100%), Gaps = 0/41 (0%)
 Strand=Plus/Plus

Query  1      CAAGGTTTCCGTAGGTGAACCTGCGGAAGGATCATTACTGA  41
              |||||||||||||||||||||||||||||||||||||||||
Sbjct  31927  CAAGGTTTCCGTAGGTGAACCTGCGGAAGGATCATTACTGA  31967


>WION01000556.1 Amanita rubescens strain Prilba F5887scaffold_556, whole genome 
shotgun sequence
Length=34062

 Score = 76.8 bits (41),  Expect = 2e-10
 Identities = 41/41 (100%), Gaps = 0/41 (0%)
 Strand=Plus/Plus

Query  1     CAAGGTTTCCGTAGGTGAACCTGCGGAAGGATCATTACTGA  41
             |||||||||||||||||||||||||||||||||||||||||
Sbjct  7364  CAAGGTTTCCGTAGGTGAACCTGCGGAAGGATCATTACTGA  7404


 Score = 76.8 bits (41),  Expect = 2e-10
 Identities = 41/41 (100%), Gaps = 0/41 (0%)
 Strand=Plus/Plus

Query  1      CAAGGTTTCCGTAGGTGAACCTGCGGAAGGATCATTACTGA  41
              |||||||||||||||||||||||||||||||||||||||||
Sbjct  16493  CAAGGTTTCCGTAGGTGAACCTGCGGAAGGATCATTACTGA  16533


 Score = 76.8 bits (41),  Expect = 2e-10
 Identities = 41/41 (100%), Gaps = 0/41 (0%)
 Strand=Plus/Plus

Query  1      CAAGGTTTCCGTAGGTGAACCTGCGGAAGGATCATTACTGA  41
              |||||||||||||||||||||||||||||||||||||||||
Sbjct  25596  CAAGGTTTCCGTAGGTGAACCTGCGGAAGGATCATTACTGA  25636


>WION01000550.1 Amanita rubescens strain Prilba F5887scaffold_550, whole genome 
shotgun sequence
Length=34370

 Score = 76.8 bits (41),  Expect = 2e-10
 Identities = 41/41 (100%), Gaps = 0/41 (0%)
 Strand=Plus/Minus

Query  1     CAAGGTTTCCGTAGGTGAACCTGCGGAAGGATCATTACTGA  41
             |||||||||||||||||||||||||||||||||||||||||
Sbjct  5144  CAAGGTTTCCGTAGGTGAACCTGCGGAAGGATCATTACTGA  5104


 Score = 76.8 bits (41),  Expect = 2e-10
 Identities = 41/41 (100%), Gaps = 0/41 (0%)
 Strand=Plus/Minus

Query  1      CAAGGTTTCCGTAGGTGAACCTGCGGAAGGATCATTACTGA  41
              |||||||||||||||||||||||||||||||||||||||||
Sbjct  14288  CAAGGTTTCCGTAGGTGAACCTGCGGAAGGATCATTACTGA  14248


 Score = 76.8 bits (41),  Expect = 2e-10
 Identities = 41/41 (100%), Gaps = 0/41 (0%)
 Strand=Plus/Minus

Query  1      CAAGGTTTCCGTAGGTGAACCTGCGGAAGGATCATTACTGA  41
              |||||||||||||||||||||||||||||||||||||||||
Sbjct  23405  CAAGGTTTCCGTAGGTGAACCTGCGGAAGGATCATTACTGA  23365


 Score = 76.8 bits (41),  Expect = 2e-10
 Identities = 41/41 (100%), Gaps = 0/41 (0%)
 Strand=Plus/Minus

Query  1      CAAGGTTTCCGTAGGTGAACCTGCGGAAGGATCATTACTGA  41
              |||||||||||||||||||||||||||||||||||||||||
Sbjct  32536  CAAGGTTTCCGTAGGTGAACCTGCGGAAGGATCATTACTGA  32496


>WION01000542.1 Amanita rubescens strain Prilba F5887scaffold_542, whole genome 
shotgun sequence
Length=35494

 Score = 76.8 bits (41),  Expect = 2e-10
 Identities = 41/41 (100%), Gaps = 0/41 (0%)
 Strand=Plus/Plus

Query  1    CAAGGTTTCCGTAGGTGAACCTGCGGAAGGATCATTACTGA  41
            |||||||||||||||||||||||||||||||||||||||||
Sbjct  712  CAAGGTTTCCGTAGGTGAACCTGCGGAAGGATCATTACTGA  752


 Score = 76.8 bits (41),  Expect = 2e-10
 Identities = 41/41 (100%), Gaps = 0/41 (0%)
 Strand=Plus/Plus

Query  1     CAAGGTTTCCGTAGGTGAACCTGCGGAAGGATCATTACTGA  41
             |||||||||||||||||||||||||||||||||||||||||
Sbjct  9819  CAAGGTTTCCGTAGGTGAACCTGCGGAAGGATCATTACTGA  9859


 Score = 76.8 bits (41),  Expect = 2e-10
 Identities = 41/41 (100%), Gaps = 0/41 (0%)
 Strand=Plus/Plus

Query  1      CAAGGTTTCCGTAGGTGAACCTGCGGAAGGATCATTACTGA  41
              |||||||||||||||||||||||||||||||||||||||||
Sbjct  18926  CAAGGTTTCCGTAGGTGAACCTGCGGAAGGATCATTACTGA  18966


>WION01000530.1 Amanita rubescens strain Prilba F5887scaffold_530, whole genome 
shotgun sequence
Length=36544

 Score = 76.8 bits (41),  Expect = 2e-10
 Identities = 41/41 (100%), Gaps = 0/41 (0%)
 Strand=Plus/Minus

Query  1     CAAGGTTTCCGTAGGTGAACCTGCGGAAGGATCATTACTGA  41
             |||||||||||||||||||||||||||||||||||||||||
Sbjct  2792  CAAGGTTTCCGTAGGTGAACCTGCGGAAGGATCATTACTGA  2752


 Score = 76.8 bits (41),  Expect = 2e-10
 Identities = 41/41 (100%), Gaps = 0/41 (0%)
 Strand=Plus/Minus

Query  1      CAAGGTTTCCGTAGGTGAACCTGCGGAAGGATCATTACTGA  41
              |||||||||||||||||||||||||||||||||||||||||
Sbjct  11908  CAAGGTTTCCGTAGGTGAACCTGCGGAAGGATCATTACTGA  11868


 Score = 76.8 bits (41),  Expect = 2e-10
 Identities = 41/41 (100%), Gaps = 0/41 (0%)
 Strand=Plus/Minus

Query  1      CAAGGTTTCCGTAGGTGAACCTGCGGAAGGATCATTACTGA  41
              |||||||||||||||||||||||||||||||||||||||||
Sbjct  30212  CAAGGTTTCCGTAGGTGAACCTGCGGAAGGATCATTACTGA  30172


>WION01000498.1 Amanita rubescens strain Prilba F5887scaffold_498, whole genome 
shotgun sequence
Length=38876

 Score = 76.8 bits (41),  Expect = 2e-10
 Identities = 41/41 (100%), Gaps = 0/41 (0%)
 Strand=Plus/Plus

Query  1     CAAGGTTTCCGTAGGTGAACCTGCGGAAGGATCATTACTGA  41
             |||||||||||||||||||||||||||||||||||||||||
Sbjct  5858  CAAGGTTTCCGTAGGTGAACCTGCGGAAGGATCATTACTGA  5898


 Score = 76.8 bits (41),  Expect = 2e-10
 Identities = 41/41 (100%), Gaps = 0/41 (0%)
 Strand=Plus/Plus

Query  1      CAAGGTTTCCGTAGGTGAACCTGCGGAAGGATCATTACTGA  41
              |||||||||||||||||||||||||||||||||||||||||
Sbjct  14976  CAAGGTTTCCGTAGGTGAACCTGCGGAAGGATCATTACTGA  15016


 Score = 76.8 bits (41),  Expect = 2e-10
 Identities = 41/41 (100%), Gaps = 0/41 (0%)
 Strand=Plus/Plus

Query  1      CAAGGTTTCCGTAGGTGAACCTGCGGAAGGATCATTACTGA  41
              |||||||||||||||||||||||||||||||||||||||||
Sbjct  24094  CAAGGTTTCCGTAGGTGAACCTGCGGAAGGATCATTACTGA  24134


 Score = 76.8 bits (41),  Expect = 2e-10
 Identities = 41/41 (100%), Gaps = 0/41 (0%)
 Strand=Plus/Plus

Query  1      CAAGGTTTCCGTAGGTGAACCTGCGGAAGGATCATTACTGA  41
              |||||||||||||||||||||||||||||||||||||||||
Sbjct  33212  CAAGGTTTCCGTAGGTGAACCTGCGGAAGGATCATTACTGA  33252


>WION01000426.1 Amanita rubescens strain Prilba F5887scaffold_426, whole genome 
shotgun sequence
Length=45278

 Score = 76.8 bits (41),  Expect = 2e-10
 Identities = 41/41 (100%), Gaps = 0/41 (0%)
 Strand=Plus/Plus

Query  1     CAAGGTTTCCGTAGGTGAACCTGCGGAAGGATCATTACTGA  41
             |||||||||||||||||||||||||||||||||||||||||
Sbjct  6847  CAAGGTTTCCGTAGGTGAACCTGCGGAAGGATCATTACTGA  6887


 Score = 76.8 bits (41),  Expect = 2e-10
 Identities = 41/41 (100%), Gaps = 0/41 (0%)
 Strand=Plus/Plus

Query  1      CAAGGTTTCCGTAGGTGAACCTGCGGAAGGATCATTACTGA  41
              |||||||||||||||||||||||||||||||||||||||||
Sbjct  15974  CAAGGTTTCCGTAGGTGAACCTGCGGAAGGATCATTACTGA  16014


 Score = 76.8 bits (41),  Expect = 2e-10
 Identities = 41/41 (100%), Gaps = 0/41 (0%)
 Strand=Plus/Plus

Query  1      CAAGGTTTCCGTAGGTGAACCTGCGGAAGGATCATTACTGA  41
              |||||||||||||||||||||||||||||||||||||||||
Sbjct  25101  CAAGGTTTCCGTAGGTGAACCTGCGGAAGGATCATTACTGA  25141


 Score = 76.8 bits (41),  Expect = 2e-10
 Identities = 41/41 (100%), Gaps = 0/41 (0%)
 Strand=Plus/Plus

Query  1      CAAGGTTTCCGTAGGTGAACCTGCGGAAGGATCATTACTGA  41
              |||||||||||||||||||||||||||||||||||||||||
Sbjct  34228  CAAGGTTTCCGTAGGTGAACCTGCGGAAGGATCATTACTGA  34268


 Score = 76.8 bits (41),  Expect = 2e-10
 Identities = 41/41 (100%), Gaps = 0/41 (0%)
 Strand=Plus/Plus

Query  1      CAAGGTTTCCGTAGGTGAACCTGCGGAAGGATCATTACTGA  41
              |||||||||||||||||||||||||||||||||||||||||
Sbjct  43335  CAAGGTTTCCGTAGGTGAACCTGCGGAAGGATCATTACTGA  43375


>WION01000423.1 Amanita rubescens strain Prilba F5887scaffold_423, whole genome 
shotgun sequence
Length=45654

 Score = 76.8 bits (41),  Expect = 2e-10
 Identities = 41/41 (100%), Gaps = 0/41 (0%)
 Strand=Plus/Plus

Query  1     CAAGGTTTCCGTAGGTGAACCTGCGGAAGGATCATTACTGA  41
             |||||||||||||||||||||||||||||||||||||||||
Sbjct  3548  CAAGGTTTCCGTAGGTGAACCTGCGGAAGGATCATTACTGA  3588


 Score = 76.8 bits (41),  Expect = 2e-10
 Identities = 41/41 (100%), Gaps = 0/41 (0%)
 Strand=Plus/Plus

Query  1      CAAGGTTTCCGTAGGTGAACCTGCGGAAGGATCATTACTGA  41
              |||||||||||||||||||||||||||||||||||||||||
Sbjct  12672  CAAGGTTTCCGTAGGTGAACCTGCGGAAGGATCATTACTGA  12712


 Score = 76.8 bits (41),  Expect = 2e-10
 Identities = 41/41 (100%), Gaps = 0/41 (0%)
 Strand=Plus/Plus

Query  1      CAAGGTTTCCGTAGGTGAACCTGCGGAAGGATCATTACTGA  41
              |||||||||||||||||||||||||||||||||||||||||
Sbjct  21799  CAAGGTTTCCGTAGGTGAACCTGCGGAAGGATCATTACTGA  21839


 Score = 76.8 bits (41),  Expect = 2e-10
 Identities = 41/41 (100%), Gaps = 0/41 (0%)
 Strand=Plus/Plus

Query  1      CAAGGTTTCCGTAGGTGAACCTGCGGAAGGATCATTACTGA  41
              |||||||||||||||||||||||||||||||||||||||||
Sbjct  30926  CAAGGTTTCCGTAGGTGAACCTGCGGAAGGATCATTACTGA  30966


 Score = 76.8 bits (41),  Expect = 2e-10
 Identities = 41/41 (100%), Gaps = 0/41 (0%)
 Strand=Plus/Plus

Query  1      CAAGGTTTCCGTAGGTGAACCTGCGGAAGGATCATTACTGA  41
              |||||||||||||||||||||||||||||||||||||||||
Sbjct  40080  CAAGGTTTCCGTAGGTGAACCTGCGGAAGGATCATTACTGA  40120


>WION01000398.1 Amanita rubescens strain Prilba F5887scaffold_398, whole genome 
shotgun sequence
Length=48375

 Score = 76.8 bits (41),  Expect = 2e-10
 Identities = 41/41 (100%), Gaps = 0/41 (0%)
 Strand=Plus/Plus

Query  1     CAAGGTTTCCGTAGGTGAACCTGCGGAAGGATCATTACTGA  41
             |||||||||||||||||||||||||||||||||||||||||
Sbjct  2525  CAAGGTTTCCGTAGGTGAACCTGCGGAAGGATCATTACTGA  2565


 Score = 76.8 bits (41),  Expect = 2e-10
 Identities = 41/41 (100%), Gaps = 0/41 (0%)
 Strand=Plus/Plus

Query  1      CAAGGTTTCCGTAGGTGAACCTGCGGAAGGATCATTACTGA  41
              |||||||||||||||||||||||||||||||||||||||||
Sbjct  11652  CAAGGTTTCCGTAGGTGAACCTGCGGAAGGATCATTACTGA  11692


 Score = 76.8 bits (41),  Expect = 2e-10
 Identities = 41/41 (100%), Gaps = 0/41 (0%)
 Strand=Plus/Plus

Query  1      CAAGGTTTCCGTAGGTGAACCTGCGGAAGGATCATTACTGA  41
              |||||||||||||||||||||||||||||||||||||||||
Sbjct  20773  CAAGGTTTCCGTAGGTGAACCTGCGGAAGGATCATTACTGA  20813


 Score = 76.8 bits (41),  Expect = 2e-10
 Identities = 41/41 (100%), Gaps = 0/41 (0%)
 Strand=Plus/Plus

Query  1      CAAGGTTTCCGTAGGTGAACCTGCGGAAGGATCATTACTGA  41
              |||||||||||||||||||||||||||||||||||||||||
Sbjct  29900  CAAGGTTTCCGTAGGTGAACCTGCGGAAGGATCATTACTGA  29940


 Score = 76.8 bits (41),  Expect = 2e-10
 Identities = 41/41 (100%), Gaps = 0/41 (0%)
 Strand=Plus/Plus

Query  1      CAAGGTTTCCGTAGGTGAACCTGCGGAAGGATCATTACTGA  41
              |||||||||||||||||||||||||||||||||||||||||
Sbjct  39027  CAAGGTTTCCGTAGGTGAACCTGCGGAAGGATCATTACTGA  39067


 Score = 76.8 bits (41),  Expect = 2e-10
 Identities = 41/41 (100%), Gaps = 0/41 (0%)
 Strand=Plus/Plus

Query  1      CAAGGTTTCCGTAGGTGAACCTGCGGAAGGATCATTACTGA  41
              |||||||||||||||||||||||||||||||||||||||||
Sbjct  48155  CAAGGTTTCCGTAGGTGAACCTGCGGAAGGATCATTACTGA  48195


>WION01000394.1 Amanita rubescens strain Prilba F5887scaffold_394, whole genome 
shotgun sequence
Length=48787

 Score = 76.8 bits (41),  Expect = 2e-10
 Identities = 41/41 (100%), Gaps = 0/41 (0%)
 Strand=Plus/Minus

Query  1    CAAGGTTTCCGTAGGTGAACCTGCGGAAGGATCATTACTGA  41
            |||||||||||||||||||||||||||||||||||||||||
Sbjct  701  CAAGGTTTCCGTAGGTGAACCTGCGGAAGGATCATTACTGA  661


 Score = 76.8 bits (41),  Expect = 2e-10
 Identities = 41/41 (100%), Gaps = 0/41 (0%)
 Strand=Plus/Minus

Query  1     CAAGGTTTCCGTAGGTGAACCTGCGGAAGGATCATTACTGA  41
             |||||||||||||||||||||||||||||||||||||||||
Sbjct  9807  CAAGGTTTCCGTAGGTGAACCTGCGGAAGGATCATTACTGA  9767


 Score = 76.8 bits (41),  Expect = 2e-10
 Identities = 41/41 (100%), Gaps = 0/41 (0%)
 Strand=Plus/Minus

Query  1      CAAGGTTTCCGTAGGTGAACCTGCGGAAGGATCATTACTGA  41
              |||||||||||||||||||||||||||||||||||||||||
Sbjct  18934  CAAGGTTTCCGTAGGTGAACCTGCGGAAGGATCATTACTGA  18894


 Score = 76.8 bits (41),  Expect = 2e-10
 Identities = 41/41 (100%), Gaps = 0/41 (0%)
 Strand=Plus/Minus

Query  1      CAAGGTTTCCGTAGGTGAACCTGCGGAAGGATCATTACTGA  41
              |||||||||||||||||||||||||||||||||||||||||
Sbjct  28061  CAAGGTTTCCGTAGGTGAACCTGCGGAAGGATCATTACTGA  28021


 Score = 76.8 bits (41),  Expect = 2e-10
 Identities = 41/41 (100%), Gaps = 0/41 (0%)
 Strand=Plus/Minus

Query  1      CAAGGTTTCCGTAGGTGAACCTGCGGAAGGATCATTACTGA  41
              |||||||||||||||||||||||||||||||||||||||||
Sbjct  37204  CAAGGTTTCCGTAGGTGAACCTGCGGAAGGATCATTACTGA  37164


>WION01000380.1 Amanita rubescens strain Prilba F5887scaffold_380, whole genome 
shotgun sequence
Length=50226

 Score = 76.8 bits (41),  Expect = 2e-10
 Identities = 41/41 (100%), Gaps = 0/41 (0%)
 Strand=Plus/Minus

Query  1    CAAGGTTTCCGTAGGTGAACCTGCGGAAGGATCATTACTGA  41
            |||||||||||||||||||||||||||||||||||||||||
Sbjct  488  CAAGGTTTCCGTAGGTGAACCTGCGGAAGGATCATTACTGA  448


 Score = 76.8 bits (41),  Expect = 2e-10
 Identities = 41/41 (100%), Gaps = 0/41 (0%)
 Strand=Plus/Minus

Query  1     CAAGGTTTCCGTAGGTGAACCTGCGGAAGGATCATTACTGA  41
             |||||||||||||||||||||||||||||||||||||||||
Sbjct  9649  CAAGGTTTCCGTAGGTGAACCTGCGGAAGGATCATTACTGA  9609


 Score = 76.8 bits (41),  Expect = 2e-10
 Identities = 41/41 (100%), Gaps = 0/41 (0%)
 Strand=Plus/Minus

Query  1      CAAGGTTTCCGTAGGTGAACCTGCGGAAGGATCATTACTGA  41
              |||||||||||||||||||||||||||||||||||||||||
Sbjct  18776  CAAGGTTTCCGTAGGTGAACCTGCGGAAGGATCATTACTGA  18736


 Score = 76.8 bits (41),  Expect = 2e-10
 Identities = 41/41 (100%), Gaps = 0/41 (0%)
 Strand=Plus/Minus

Query  1      CAAGGTTTCCGTAGGTGAACCTGCGGAAGGATCATTACTGA  41
              |||||||||||||||||||||||||||||||||||||||||
Sbjct  27902  CAAGGTTTCCGTAGGTGAACCTGCGGAAGGATCATTACTGA  27862


 Score = 76.8 bits (41),  Expect = 2e-10
 Identities = 41/41 (100%), Gaps = 0/41 (0%)
 Strand=Plus/Minus

Query  1      CAAGGTTTCCGTAGGTGAACCTGCGGAAGGATCATTACTGA  41
              |||||||||||||||||||||||||||||||||||||||||
Sbjct  37015  CAAGGTTTCCGTAGGTGAACCTGCGGAAGGATCATTACTGA  36975


 Score = 76.8 bits (41),  Expect = 2e-10
 Identities = 41/41 (100%), Gaps = 0/41 (0%)
 Strand=Plus/Minus

Query  1      CAAGGTTTCCGTAGGTGAACCTGCGGAAGGATCATTACTGA  41
              |||||||||||||||||||||||||||||||||||||||||
Sbjct  46142  CAAGGTTTCCGTAGGTGAACCTGCGGAAGGATCATTACTGA  46102


>WION01000379.1 Amanita rubescens strain Prilba F5887scaffold_379, whole genome 
shotgun sequence
Length=50726

 Score = 76.8 bits (41),  Expect = 2e-10
 Identities = 41/41 (100%), Gaps = 0/41 (0%)
 Strand=Plus/Minus

Query  1     CAAGGTTTCCGTAGGTGAACCTGCGGAAGGATCATTACTGA  41
             |||||||||||||||||||||||||||||||||||||||||
Sbjct  7392  CAAGGTTTCCGTAGGTGAACCTGCGGAAGGATCATTACTGA  7352


 Score = 76.8 bits (41),  Expect = 2e-10
 Identities = 41/41 (100%), Gaps = 0/41 (0%)
 Strand=Plus/Minus

Query  1      CAAGGTTTCCGTAGGTGAACCTGCGGAAGGATCATTACTGA  41
              |||||||||||||||||||||||||||||||||||||||||
Sbjct  16546  CAAGGTTTCCGTAGGTGAACCTGCGGAAGGATCATTACTGA  16506


 Score = 76.8 bits (41),  Expect = 2e-10
 Identities = 41/41 (100%), Gaps = 0/41 (0%)
 Strand=Plus/Minus

Query  1      CAAGGTTTCCGTAGGTGAACCTGCGGAAGGATCATTACTGA  41
              |||||||||||||||||||||||||||||||||||||||||
Sbjct  25673  CAAGGTTTCCGTAGGTGAACCTGCGGAAGGATCATTACTGA  25633


 Score = 76.8 bits (41),  Expect = 2e-10
 Identities = 41/41 (100%), Gaps = 0/41 (0%)
 Strand=Plus/Minus

Query  1      CAAGGTTTCCGTAGGTGAACCTGCGGAAGGATCATTACTGA  41
              |||||||||||||||||||||||||||||||||||||||||
Sbjct  34801  CAAGGTTTCCGTAGGTGAACCTGCGGAAGGATCATTACTGA  34761


 Score = 76.8 bits (41),  Expect = 2e-10
 Identities = 41/41 (100%), Gaps = 0/41 (0%)
 Strand=Plus/Minus

Query  1      CAAGGTTTCCGTAGGTGAACCTGCGGAAGGATCATTACTGA  41
              |||||||||||||||||||||||||||||||||||||||||
Sbjct  43927  CAAGGTTTCCGTAGGTGAACCTGCGGAAGGATCATTACTGA  43887


>WION01000358.1 Amanita rubescens strain Prilba F5887scaffold_358, whole genome 
shotgun sequence
Length=53771

 Score = 76.8 bits (41),  Expect = 2e-10
 Identities = 41/41 (100%), Gaps = 0/41 (0%)
 Strand=Plus/Minus

Query  1     CAAGGTTTCCGTAGGTGAACCTGCGGAAGGATCATTACTGA  41
             |||||||||||||||||||||||||||||||||||||||||
Sbjct  6746  CAAGGTTTCCGTAGGTGAACCTGCGGAAGGATCATTACTGA  6706


 Score = 76.8 bits (41),  Expect = 2e-10
 Identities = 41/41 (100%), Gaps = 0/41 (0%)
 Strand=Plus/Minus

Query  1      CAAGGTTTCCGTAGGTGAACCTGCGGAAGGATCATTACTGA  41
              |||||||||||||||||||||||||||||||||||||||||
Sbjct  15879  CAAGGTTTCCGTAGGTGAACCTGCGGAAGGATCATTACTGA  15839


 Score = 76.8 bits (41),  Expect = 2e-10
 Identities = 41/41 (100%), Gaps = 0/41 (0%)
 Strand=Plus/Minus

Query  1      CAAGGTTTCCGTAGGTGAACCTGCGGAAGGATCATTACTGA  41
              |||||||||||||||||||||||||||||||||||||||||
Sbjct  24989  CAAGGTTTCCGTAGGTGAACCTGCGGAAGGATCATTACTGA  24949


 Score = 76.8 bits (41),  Expect = 2e-10
 Identities = 41/41 (100%), Gaps = 0/41 (0%)
 Strand=Plus/Minus

Query  1      CAAGGTTTCCGTAGGTGAACCTGCGGAAGGATCATTACTGA  41
              |||||||||||||||||||||||||||||||||||||||||
Sbjct  34116  CAAGGTTTCCGTAGGTGAACCTGCGGAAGGATCATTACTGA  34076


 Score = 76.8 bits (41),  Expect = 2e-10
 Identities = 41/41 (100%), Gaps = 0/41 (0%)
 Strand=Plus/Minus

Query  1      CAAGGTTTCCGTAGGTGAACCTGCGGAAGGATCATTACTGA  41
              |||||||||||||||||||||||||||||||||||||||||
Sbjct  51393  CAAGGTTTCCGTAGGTGAACCTGCGGAAGGATCATTACTGA  51353


>WION01000343.1 Amanita rubescens strain Prilba F5887scaffold_343, whole genome 
shotgun sequence
Length=55969

 Score = 76.8 bits (41),  Expect = 2e-10
 Identities = 41/41 (100%), Gaps = 0/41 (0%)
 Strand=Plus/Plus

Query  1     CAAGGTTTCCGTAGGTGAACCTGCGGAAGGATCATTACTGA  41
             |||||||||||||||||||||||||||||||||||||||||
Sbjct  5991  CAAGGTTTCCGTAGGTGAACCTGCGGAAGGATCATTACTGA  6031


 Score = 76.8 bits (41),  Expect = 2e-10
 Identities = 41/41 (100%), Gaps = 0/41 (0%)
 Strand=Plus/Plus

Query  1      CAAGGTTTCCGTAGGTGAACCTGCGGAAGGATCATTACTGA  41
              |||||||||||||||||||||||||||||||||||||||||
Sbjct  15108  CAAGGTTTCCGTAGGTGAACCTGCGGAAGGATCATTACTGA  15148


 Score = 76.8 bits (41),  Expect = 2e-10
 Identities = 41/41 (100%), Gaps = 0/41 (0%)
 Strand=Plus/Plus

Query  1      CAAGGTTTCCGTAGGTGAACCTGCGGAAGGATCATTACTGA  41
              |||||||||||||||||||||||||||||||||||||||||
Sbjct  24226  CAAGGTTTCCGTAGGTGAACCTGCGGAAGGATCATTACTGA  24266


 Score = 76.8 bits (41),  Expect = 2e-10
 Identities = 41/41 (100%), Gaps = 0/41 (0%)
 Strand=Plus/Plus

Query  1      CAAGGTTTCCGTAGGTGAACCTGCGGAAGGATCATTACTGA  41
              |||||||||||||||||||||||||||||||||||||||||
Sbjct  33344  CAAGGTTTCCGTAGGTGAACCTGCGGAAGGATCATTACTGA  33384


 Score = 76.8 bits (41),  Expect = 2e-10
 Identities = 41/41 (100%), Gaps = 0/41 (0%)
 Strand=Plus/Plus

Query  1      CAAGGTTTCCGTAGGTGAACCTGCGGAAGGATCATTACTGA  41
              |||||||||||||||||||||||||||||||||||||||||
Sbjct  42451  CAAGGTTTCCGTAGGTGAACCTGCGGAAGGATCATTACTGA  42491


 Score = 76.8 bits (41),  Expect = 2e-10
 Identities = 41/41 (100%), Gaps = 0/41 (0%)
 Strand=Plus/Plus

Query  1      CAAGGTTTCCGTAGGTGAACCTGCGGAAGGATCATTACTGA  41
              |||||||||||||||||||||||||||||||||||||||||
Sbjct  51569  CAAGGTTTCCGTAGGTGAACCTGCGGAAGGATCATTACTGA  51609


>WION01000239.1 Amanita rubescens strain Prilba F5887scaffold_239, whole genome 
shotgun sequence
Length=81727

 Score = 76.8 bits (41),  Expect = 2e-10
 Identities = 41/41 (100%), Gaps = 0/41 (0%)
 Strand=Plus/Minus

Query  1     CAAGGTTTCCGTAGGTGAACCTGCGGAAGGATCATTACTGA  41
             |||||||||||||||||||||||||||||||||||||||||
Sbjct  8840  CAAGGTTTCCGTAGGTGAACCTGCGGAAGGATCATTACTGA  8800


>WION01000190.1 Amanita rubescens strain Prilba F5887scaffold_190, whole genome 
shotgun sequence
Length=105494

 Score = 76.8 bits (41),  Expect = 2e-10
 Identities = 41/41 (100%), Gaps = 0/41 (0%)
 Strand=Plus/Minus

Query  1      CAAGGTTTCCGTAGGTGAACCTGCGGAAGGATCATTACTGA  41
              |||||||||||||||||||||||||||||||||||||||||
Sbjct  72521  CAAGGTTTCCGTAGGTGAACCTGCGGAAGGATCATTACTGA  72481


 Score = 76.8 bits (41),  Expect = 2e-10
 Identities = 41/41 (100%), Gaps = 0/41 (0%)
 Strand=Plus/Minus

Query  1      CAAGGTTTCCGTAGGTGAACCTGCGGAAGGATCATTACTGA  41
              |||||||||||||||||||||||||||||||||||||||||
Sbjct  81636  CAAGGTTTCCGTAGGTGAACCTGCGGAAGGATCATTACTGA  81596


 Score = 76.8 bits (41),  Expect = 2e-10
 Identities = 41/41 (100%), Gaps = 0/41 (0%)
 Strand=Plus/Minus

Query  1      CAAGGTTTCCGTAGGTGAACCTGCGGAAGGATCATTACTGA  41
              |||||||||||||||||||||||||||||||||||||||||
Sbjct  90760  CAAGGTTTCCGTAGGTGAACCTGCGGAAGGATCATTACTGA  90720


>WION01000140.1 Amanita rubescens strain Prilba F5887scaffold_140, whole genome 
shotgun sequence
Length=130569

 Score = 76.8 bits (41),  Expect = 2e-10
 Identities = 41/41 (100%), Gaps = 0/41 (0%)
 Strand=Plus/Minus

Query  1     CAAGGTTTCCGTAGGTGAACCTGCGGAAGGATCATTACTGA  41
             |||||||||||||||||||||||||||||||||||||||||
Sbjct  3197  CAAGGTTTCCGTAGGTGAACCTGCGGAAGGATCATTACTGA  3157


 Score = 76.8 bits (41),  Expect = 2e-10
 Identities = 41/41 (100%), Gaps = 0/41 (0%)
 Strand=Plus/Minus

Query  1      CAAGGTTTCCGTAGGTGAACCTGCGGAAGGATCATTACTGA  41
              |||||||||||||||||||||||||||||||||||||||||
Sbjct  12323  CAAGGTTTCCGTAGGTGAACCTGCGGAAGGATCATTACTGA  12283


 Score = 76.8 bits (41),  Expect = 2e-10
 Identities = 41/41 (100%), Gaps = 0/41 (0%)
 Strand=Plus/Minus

Query  1      CAAGGTTTCCGTAGGTGAACCTGCGGAAGGATCATTACTGA  41
              |||||||||||||||||||||||||||||||||||||||||
Sbjct  21448  CAAGGTTTCCGTAGGTGAACCTGCGGAAGGATCATTACTGA  21408


 Score = 76.8 bits (41),  Expect = 2e-10
 Identities = 41/41 (100%), Gaps = 0/41 (0%)
 Strand=Plus/Minus

Query  1      CAAGGTTTCCGTAGGTGAACCTGCGGAAGGATCATTACTGA  41
              |||||||||||||||||||||||||||||||||||||||||
Sbjct  30580  CAAGGTTTCCGTAGGTGAACCTGCGGAAGGATCATTACTGA  30540


 Score = 76.8 bits (41),  Expect = 2e-10
 Identities = 41/41 (100%), Gaps = 0/41 (0%)
 Strand=Plus/Minus

Query  1      CAAGGTTTCCGTAGGTGAACCTGCGGAAGGATCATTACTGA  41
              |||||||||||||||||||||||||||||||||||||||||
Sbjct  39704  CAAGGTTTCCGTAGGTGAACCTGCGGAAGGATCATTACTGA  39664


 Score = 76.8 bits (41),  Expect = 2e-10
 Identities = 41/41 (100%), Gaps = 0/41 (0%)
 Strand=Plus/Minus

Query  1      CAAGGTTTCCGTAGGTGAACCTGCGGAAGGATCATTACTGA  41
              |||||||||||||||||||||||||||||||||||||||||
Sbjct  48831  CAAGGTTTCCGTAGGTGAACCTGCGGAAGGATCATTACTGA  48791


 Score = 76.8 bits (41),  Expect = 2e-10
 Identities = 41/41 (100%), Gaps = 0/41 (0%)
 Strand=Plus/Minus

Query  1      CAAGGTTTCCGTAGGTGAACCTGCGGAAGGATCATTACTGA  41
              |||||||||||||||||||||||||||||||||||||||||
Sbjct  57959  CAAGGTTTCCGTAGGTGAACCTGCGGAAGGATCATTACTGA  57919


>JANFQX010000575.1 Aspergillus sclerotiorum strain IFST Ascl1 NODE_575_length_3581_cov_13898.547351, 
whole genome shotgun sequence
Length=3581

 Score = 76.8 bits (41),  Expect = 2e-10
 Identities = 41/41 (100%), Gaps = 0/41 (0%)
 Strand=Plus/Plus

Query  1     CAAGGTTTCCGTAGGTGAACCTGCGGAAGGATCATTACTGA  41
             |||||||||||||||||||||||||||||||||||||||||
Sbjct  2122  CAAGGTTTCCGTAGGTGAACCTGCGGAAGGATCATTACTGA  2162


>JALAIP010002631.1 MAG: Caloplaca aegaea isolate LIQ143CAAG scaffold_2631, whole 
genome shotgun sequence
Length=3217

 Score = 76.8 bits (41),  Expect = 2e-10
 Identities = 43/44 (98%), Gaps = 0/44 (0%)
 Strand=Plus/Minus

Query  1     CAAGGTTTCCGTAGGTGAACCTGCGGAAGGATCATTACTGATTT  44
             ||||||||||||||||||||||||||||||||||||| ||||||
Sbjct  2902  CAAGGTTTCCGTAGGTGAACCTGCGGAAGGATCATTAGTGATTT  2859


>PPNJ01000107.1 Phaffomyces thermotolerans strain NRRL Y-11709 flattened_line_208, 
whole genome shotgun sequence
Length=3919

 Score = 76.8 bits (41),  Expect = 2e-10
 Identities = 41/41 (100%), Gaps = 0/41 (0%)
 Strand=Plus/Plus

Query  1    CAAGGTTTCCGTAGGTGAACCTGCGGAAGGATCATTACTGA  41
            |||||||||||||||||||||||||||||||||||||||||
Sbjct  924  CAAGGTTTCCGTAGGTGAACCTGCGGAAGGATCATTACTGA  964


 Score = 65.8 bits (35),  Expect = 5e-07
 Identities = 35/35 (100%), Gaps = 0/35 (0%)
 Strand=Plus/Plus

Query  174   CAAAACTTTCAACAACGGATCTCTTGGTTCTCGCA  208
             |||||||||||||||||||||||||||||||||||
Sbjct  1064  CAAAACTTTCAACAACGGATCTCTTGGTTCTCGCA  1098


>PPJT02000318.1 Lipomyces arxii strain NRRL Y-17921 NODE_318_length_6393_cov_286.407_ID_635, 
whole genome shotgun sequence
Length=6393

 Score = 76.8 bits (41),  Expect = 2e-10
 Identities = 41/41 (100%), Gaps = 0/41 (0%)
 Strand=Plus/Plus

Query  1     CAAGGTTTCCGTAGGTGAACCTGCGGAAGGATCATTACTGA  41
             |||||||||||||||||||||||||||||||||||||||||
Sbjct  4397  CAAGGTTTCCGTAGGTGAACCTGCGGAAGGATCATTACTGA  4437


 Score = 71.3 bits (38),  Expect = 1e-08
 Identities = 38/38 (100%), Gaps = 0/38 (0%)
 Strand=Plus/Plus

Query  173   TCAAAACTTTCAACAACGGATCTCTTGGTTCTCGCATC  210
             ||||||||||||||||||||||||||||||||||||||
Sbjct  4532  TCAAAACTTTCAACAACGGATCTCTTGGTTCTCGCATC  4569


>JAMAHQ010000420.1 Aspergillus sp. R2305 strain R3607 ctg_420, whole genome shotgun 
sequence
Length=6055

 Score = 76.8 bits (41),  Expect = 2e-10
 Identities = 41/41 (100%), Gaps = 0/41 (0%)
 Strand=Plus/Plus

Query  1     CAAGGTTTCCGTAGGTGAACCTGCGGAAGGATCATTACTGA  41
             |||||||||||||||||||||||||||||||||||||||||
Sbjct  1238  CAAGGTTTCCGTAGGTGAACCTGCGGAAGGATCATTACTGA  1278


>JAMFNW010000055.1 Aspergillus sp. PM3604 strain PG3605 ctg_55, whole genome shotgun 
sequence
Length=230697

 Score = 76.8 bits (41),  Expect = 2e-10
 Identities = 41/41 (100%), Gaps = 0/41 (0%)
 Strand=Plus/Minus

Query  1       CAAGGTTTCCGTAGGTGAACCTGCGGAAGGATCATTACTGA  41
               |||||||||||||||||||||||||||||||||||||||||
Sbjct  219800  CAAGGTTTCCGTAGGTGAACCTGCGGAAGGATCATTACTGA  219760


 Score = 76.8 bits (41),  Expect = 2e-10
 Identities = 41/41 (100%), Gaps = 0/41 (0%)
 Strand=Plus/Minus

Query  1       CAAGGTTTCCGTAGGTGAACCTGCGGAAGGATCATTACTGA  41
               |||||||||||||||||||||||||||||||||||||||||
Sbjct  227820  CAAGGTTTCCGTAGGTGAACCTGCGGAAGGATCATTACTGA  227780


>JANFQY010000812.1 Aspergillus ostianus strain IFST Aos1 NODE_812_length_2601_cov_10123.527259, 
whole genome shotgun sequence
Length=2601

 Score = 76.8 bits (41),  Expect = 2e-10
 Identities = 41/41 (100%), Gaps = 0/41 (0%)
 Strand=Plus/Plus

Query  1     CAAGGTTTCCGTAGGTGAACCTGCGGAAGGATCATTACTGA  41
             |||||||||||||||||||||||||||||||||||||||||
Sbjct  1730  CAAGGTTTCCGTAGGTGAACCTGCGGAAGGATCATTACTGA  1770


 Score = 58.4 bits (31),  Expect = 8e-05
 Identities = 40/44 (91%), Gaps = 1/44 (2%)
 Strand=Plus/Plus

Query  168   AAT-AGTCAAAACTTTCAACAACGGATCTCTTGGTTCTCGCATC  210
             ||| ||| |||||||||||||||||||||||||||||  |||||
Sbjct  1927  AATCAGTTAAAACTTTCAACAACGGATCTCTTGGTTCCGGCATC  1970


>JALZZA010000047.1 Aspergillus sp. S3606 ctg_47, whole genome shotgun sequence
Length=5039

 Score = 76.8 bits (41),  Expect = 2e-10
 Identities = 41/41 (100%), Gaps = 0/41 (0%)
 Strand=Plus/Plus

Query  1     CAAGGTTTCCGTAGGTGAACCTGCGGAAGGATCATTACTGA  41
             |||||||||||||||||||||||||||||||||||||||||
Sbjct  3047  CAAGGTTTCCGTAGGTGAACCTGCGGAAGGATCATTACTGA  3087


>JAIXMS010000059.1 Umbelopsis sp. AD052 BC943scaffold_59, whole genome shotgun sequence
Length=20766

 Score = 76.8 bits (41),  Expect = 2e-10
 Identities = 41/41 (100%), Gaps = 0/41 (0%)
 Strand=Plus/Plus

Query  1     CAAGGTTTCCGTAGGTGAACCTGCGGAAGGATCATTACTGA  41
             |||||||||||||||||||||||||||||||||||||||||
Sbjct  9125  CAAGGTTTCCGTAGGTGAACCTGCGGAAGGATCATTACTGA  9165


 Score = 76.8 bits (41),  Expect = 2e-10
 Identities = 41/41 (100%), Gaps = 0/41 (0%)
 Strand=Plus/Plus

Query  1      CAAGGTTTCCGTAGGTGAACCTGCGGAAGGATCATTACTGA  41
              |||||||||||||||||||||||||||||||||||||||||
Sbjct  18872  CAAGGTTTCCGTAGGTGAACCTGCGGAAGGATCATTACTGA  18912


 Score = 63.9 bits (34),  Expect = 2e-06
 Identities = 34/34 (100%), Gaps = 0/34 (0%)
 Strand=Plus/Plus

Query  177   AACTTTCAACAACGGATCTCTTGGTTCTCGCATC  210
             ||||||||||||||||||||||||||||||||||
Sbjct  9338  AACTTTCAACAACGGATCTCTTGGTTCTCGCATC  9371


 Score = 63.9 bits (34),  Expect = 2e-06
 Identities = 34/34 (100%), Gaps = 0/34 (0%)
 Strand=Plus/Plus

Query  177    AACTTTCAACAACGGATCTCTTGGTTCTCGCATC  210
              ||||||||||||||||||||||||||||||||||
Sbjct  19083  AACTTTCAACAACGGATCTCTTGGTTCTCGCATC  19116


>JAMAGW010000297.1 Aspergillaceae sp. S1602 strain S1701 ctg_297, whole genome shotgun 
sequence
Length=7908

 Score = 76.8 bits (41),  Expect = 2e-10
 Identities = 41/41 (100%), Gaps = 0/41 (0%)
 Strand=Plus/Plus

Query  1     CAAGGTTTCCGTAGGTGAACCTGCGGAAGGATCATTACTGA  41
             |||||||||||||||||||||||||||||||||||||||||
Sbjct  5449  CAAGGTTTCCGTAGGTGAACCTGCGGAAGGATCATTACTGA  5489


 Score = 60.2 bits (32),  Expect = 2e-05
 Identities = 43/48 (90%), Gaps = 2/48 (4%)
 Strand=Plus/Plus

Query  165   ACT-AAT-AGTCAAAACTTTCAACAACGGATCTCTTGGTTCTCGCATC  210
             ||| ||| ||| |||||||||||||||||||||||||||||  |||||
Sbjct  5644  ACTAAATAAGTTAAAACTTTCAACAACGGATCTCTTGGTTCCGGCATC  5691


>PPME02000006.1 [Candida] incommunis strain NRRL Y-17085 NODE_6_length_501818_cov_23.4458_ID_4631, 
whole genome shotgun sequence
Length=501818

 Score = 76.8 bits (41),  Expect = 2e-10
 Identities = 43/44 (98%), Gaps = 0/44 (0%)
 Strand=Plus/Minus

Query  1     CAAGGTTTCCGTAGGTGAACCTGCGGAAGGATCATTACTGATTT  44
             ||||||||||||||||||||||||||||||||||||| ||||||
Sbjct  4743  CAAGGTTTCCGTAGGTGAACCTGCGGAAGGATCATTATTGATTT  4700


 Score = 76.8 bits (41),  Expect = 2e-10
 Identities = 43/44 (98%), Gaps = 0/44 (0%)
 Strand=Plus/Minus

Query  1      CAAGGTTTCCGTAGGTGAACCTGCGGAAGGATCATTACTGATTT  44
              ||||||||||||||||||||||||||||||||||||| ||||||
Sbjct  11447  CAAGGTTTCCGTAGGTGAACCTGCGGAAGGATCATTATTGATTT  11404


 Score = 67.6 bits (36),  Expect = 1e-07
 Identities = 36/36 (100%), Gaps = 0/36 (0%)
 Strand=Plus/Minus

Query  175   AAAACTTTCAACAACGGATCTCTTGGTTCTCGCATC  210
             ||||||||||||||||||||||||||||||||||||
Sbjct  4613  AAAACTTTCAACAACGGATCTCTTGGTTCTCGCATC  4578


 Score = 67.6 bits (36),  Expect = 1e-07
 Identities = 36/36 (100%), Gaps = 0/36 (0%)
 Strand=Plus/Minus

Query  175    AAAACTTTCAACAACGGATCTCTTGGTTCTCGCATC  210
              ||||||||||||||||||||||||||||||||||||
Sbjct  11317  AAAACTTTCAACAACGGATCTCTTGGTTCTCGCATC  11282


>JAMALN010001036.1 Cutaneotrichosporon sp. PK4640 ctg_1036, whole genome shotgun 
sequence
Length=20053

 Score = 76.8 bits (41),  Expect = 2e-10
 Identities = 45/47 (96%), Gaps = 0/47 (0%)
 Strand=Plus/Plus

Query  1      CAAGGTTTCCGTAGGTGAACCTGCGGAAGGATCATTACTGATTTGCT  47
              ||||||||||||||||||||||||||||||||||||| ||| |||||
Sbjct  15664  CAAGGTTTCCGTAGGTGAACCTGCGGAAGGATCATTAGTGAATTGCT  15710


>JAHNUO010000138.1 Chiua virens strain LA06 JVU11Contig_00138, whole genome shotgun 
sequence
Length=8758

 Score = 76.8 bits (41),  Expect = 2e-10
 Identities = 43/44 (98%), Gaps = 0/44 (0%)
 Strand=Plus/Plus

Query  1     CAAGGTTTCCGTAGGTGAACCTGCGGAAGGATCATTACTGATTT  44
             ||||||||||||||||||||||||||||||||||||| ||||||
Sbjct  5307  CAAGGTTTCCGTAGGTGAACCTGCGGAAGGATCATTATTGATTT  5350


>JAHNUO010000137.1 Chiua virens strain LA06 JVU11Contig_00137, whole genome shotgun 
sequence
Length=9740

 Score = 76.8 bits (41),  Expect = 2e-10
 Identities = 43/44 (98%), Gaps = 0/44 (0%)
 Strand=Plus/Plus

Query  1     CAAGGTTTCCGTAGGTGAACCTGCGGAAGGATCATTACTGATTT  44
             ||||||||||||||||||||||||||||||||||||| ||||||
Sbjct  9638  CAAGGTTTCCGTAGGTGAACCTGCGGAAGGATCATTATTGATTT  9681


>JAHNUO010000135.1 Chiua virens strain LA06 JVU11Contig_00135, whole genome shotgun 
sequence
Length=10472

 Score = 76.8 bits (41),  Expect = 2e-10
 Identities = 43/44 (98%), Gaps = 0/44 (0%)
 Strand=Plus/Plus

Query  1     CAAGGTTTCCGTAGGTGAACCTGCGGAAGGATCATTACTGATTT  44
             ||||||||||||||||||||||||||||||||||||| ||||||
Sbjct  7021  CAAGGTTTCCGTAGGTGAACCTGCGGAAGGATCATTATTGATTT  7064


>JAHNUO010000134.1 Chiua virens strain LA06 JVU11Contig_00134, whole genome shotgun 
sequence
Length=12928

 Score = 76.8 bits (41),  Expect = 2e-10
 Identities = 43/44 (98%), Gaps = 0/44 (0%)
 Strand=Plus/Plus

Query  1     CAAGGTTTCCGTAGGTGAACCTGCGGAAGGATCATTACTGATTT  44
             ||||||||||||||||||||||||||||||||||||| ||||||
Sbjct  7224  CAAGGTTTCCGTAGGTGAACCTGCGGAAGGATCATTATTGATTT  7267


>JAHNUO010000133.1 Chiua virens strain LA06 JVU11Contig_00133, whole genome shotgun 
sequence
Length=14661

 Score = 76.8 bits (41),  Expect = 2e-10
 Identities = 43/44 (98%), Gaps = 0/44 (0%)
 Strand=Plus/Minus

Query  1      CAAGGTTTCCGTAGGTGAACCTGCGGAAGGATCATTACTGATTT  44
              ||||||||||||||||||||||||||||||||||||| ||||||
Sbjct  11666  CAAGGTTTCCGTAGGTGAACCTGCGGAAGGATCATTATTGATTT  11623


>JAHNUO010000132.1 Chiua virens strain LA06 JVU11Contig_00132, whole genome shotgun 
sequence
Length=14913

 Score = 76.8 bits (41),  Expect = 2e-10
 Identities = 43/44 (98%), Gaps = 0/44 (0%)
 Strand=Plus/Minus

Query  1     CAAGGTTTCCGTAGGTGAACCTGCGGAAGGATCATTACTGATTT  44
             ||||||||||||||||||||||||||||||||||||| ||||||
Sbjct  2393  CAAGGTTTCCGTAGGTGAACCTGCGGAAGGATCATTATTGATTT  2350


Lambda      K        H
    1.33    0.621     1.12 

Gapped
Lambda      K        H
    1.28    0.460    0.850 

Effective search space used: 30529970710887


  Database: all.fna
    Posted date:  Nov 15, 2022  3:27 PM
  Number of letters in database: 173,045,930,078
  Number of sequences in database:  16,976,359


Matrix: blastn matrix 1 -2
Gap Penalties: Existence: 0, Extension: 2.5
