# Supplementary material for: Using nanopore sequencing to identify fungi from clinical samples with high phylogenetic resolution
Source: Sci Rep. 2023 Jun 16;13:9785. doi: 10.1038/s41598-023-37016-0 (PMC10275880; doi:10.1038/s41598-023-37016-0)
Supplement: Supplementary file 1 — Supplementary Information. [file 41598_2023_37016_MOESM1_ESM.zip › Supplementary_Information/Supplementary_Data/Data_S5_Mock_blast/results/Mock_RGN5_6_fmt6.txt]

JACSPC010000172.1	100	4872	2638	0	0	100.000	0.0
QAGI01000420.1	100	4867	2637	1	0	99.962	0.0
SWKU01000089.1	100	4867	2637	1	0	99.962	0.0
CM002801.1	100	4867	2637	1	0	99.962	0.0
CM002801.1	100	4867	2637	1	0	99.962	0.0
MLQL01000163.1	100	4861	2637	1	1	99.924	0.0
PKQL01000996.1	100	4855	2635	3	0	99.886	0.0
CAJVRB010000041.1	100	4855	2635	3	0	99.886	0.0
CAJVRB010000041.1	100	4843	2633	3	2	99.810	0.0
CAJVRB010000041.1	100	134	72	0	0	100.000	1.95e-26
JACVQR010000011.1	99	4855	2631	1	0	99.962	0.0
MDDG01000036.1	100	4826	2630	7	1	99.697	0.0
JAMALG010000162.1	100	4822	2630	8	1	99.659	0.0
PUHX01000265.1	100	4817	2629	9	1	99.621	0.0
JNNR01000513.1	100	4817	2628	10	0	99.621	0.0
MUGJ01000069.1	100	4817	2629	9	1	99.621	0.0
MUGI01000139.1	100	4811	2628	10	1	99.583	0.0
PUXE01000268.1	100	4811	2628	10	1	99.583	0.0
JAETFV010000058.1	100	4811	2628	10	1	99.583	0.0
WBOJ01000006.1	100	4806	2626	12	0	99.545	0.0
WBOJ01000006.1	100	4798	2625	12	1	99.507	0.0
WBOJ01000006.1	100	4793	2624	12	2	99.469	0.0
WBOJ01000006.1	100	1842	1011	2	4	99.410	0.0
WBOJ01000005.1	100	4806	2626	12	0	99.545	0.0
WBOJ01000005.1	100	4806	2626	12	0	99.545	0.0
WBOJ01000005.1	100	4806	2626	12	0	99.545	0.0
WBOJ01000005.1	100	4137	2257	7	1	99.647	0.0
CM024083.1	100	4806	2626	12	0	99.545	0.0
CM024083.1	100	4798	2625	12	1	99.507	0.0
MUGH01000060.1	100	4806	2626	12	0	99.545	0.0
JAFCIW010000005.1	100	4806	2627	11	1	99.545	0.0
JAFCIW010000005.1	100	4802	2627	11	2	99.508	0.0
JAFCIW010000005.1	100	4795	2626	11	3	99.470	0.0
JAFCIW010000005.1	100	4795	2626	11	3	99.470	0.0
JAFCIW010000005.1	100	4780	2625	11	6	99.357	0.0
JAFCIW010000005.1	100	71.3	44	3	0	93.617	1.55e-07
JACXYV010000042.1	100	4806	2627	10	2	99.545	0.0
JACXYV010000042.1	100	4793	2625	10	4	99.469	0.0
JACXYV010000042.1	100	3090	1773	6	35	97.740	0.0
JACXYV010000031.1	100	4806	2627	10	2	99.545	0.0
JACXYV010000031.1	100	4793	2625	10	4	99.469	0.0
JACXYV010000031.1	100	4772	2622	10	7	99.356	0.0
JACXYV010000031.1	100	4684	2618	11	24	98.681	0.0
JACXYV010000031.1	100	4525	2594	13	47	97.739	0.0
LLXE01000800.1	100	4800	2625	13	0	99.507	0.0
JACXYV010000044.1	100	4798	2626	10	3	99.507	0.0
JACXYV010000044.1	100	4782	2624	10	6	99.394	0.0
JACXYV010000044.1	100	2422	1389	9	24	97.679	0.0
JACXYV010000016.1	100	4798	2626	10	3	99.507	0.0
JACXYV010000016.1	100	675	406	4	13	95.981	0.0
JACXYV010000051.1	100	4793	2625	11	3	99.469	0.0
JACXYV010000051.1	100	4630	2610	10	33	98.379	0.0
JAKLNB010000448.1	99	4789	2614	9	1	99.619	0.0
JAHAQQ010000405.1	99	4789	2614	9	1	99.619	0.0
JACXYV010000053.1	100	4785	2624	10	5	99.432	0.0
JACXYV010000053.1	100	4662	2607	10	25	98.675	0.0
JACXYV010000043.1	100	4785	2624	10	5	99.432	0.0
JACXYV010000043.1	100	4772	2622	10	7	99.356	0.0
JACXYV010000043.1	100	4767	2621	10	8	99.318	0.0
JACXYV010000039.1	100	4785	2624	10	5	99.432	0.0
JACXYV010000039.1	100	4774	2623	10	7	99.356	0.0
JACXYV010000039.1	100	4754	2619	10	10	99.242	0.0
JACXYV010000047.1	100	4782	2624	10	6	99.394	0.0
JACXYV010000047.1	100	4763	2621	12	7	99.280	0.0
JACXYV010000034.1	100	4782	2623	12	4	99.394	0.0
JACXYV010000034.1	100	4771	2622	13	5	99.318	0.0
JACXYV010000034.1	100	4626	2605	11	31	98.413	0.0
JACXYV010000034.1	100	4176	2405	12	48	97.566	0.0
JACXYV010000030.1	100	4782	2624	10	6	99.394	0.0
JACXYV010000030.1	100	4780	2623	10	6	99.394	0.0
JACXYV010000030.1	100	4750	2620	10	11	99.205	0.0
JACXYV010000030.1	100	4743	2618	11	11	99.167	0.0
JACXYV010000030.1	100	4708	2614	10	18	98.940	0.0
JACXYV010000030.1	100	4708	2613	13	15	98.940	0.0
JACXYV010000030.1	100	4645	2608	10	29	98.527	0.0
JACXYV010000030.1	100	4409	2581	18	63	96.957	0.0
JACXYV010000030.1	100	4231	2541	20	84	96.068	0.0
JACXYV010000030.1	100	4154	2375	8	44	97.857	0.0
JACXYV010000045.1	100	4780	2623	10	6	99.394	0.0
JACXYV010000045.1	100	4754	2622	10	11	99.205	0.0
JACXYV010000045.1	100	1160	653	5	6	98.343	0.0
JACXYV010000033.1	100	4780	2623	10	6	99.394	0.0
JACXYV010000033.1	100	4754	2619	10	10	99.242	0.0
JACXYV010000033.1	100	4741	2617	10	12	99.166	0.0
JACXYV010000033.1	100	4630	2612	11	33	98.343	0.0
JACXYV010000033.1	100	665	378	4	4	97.927	0.0
JACXYV010000050.1	100	4776	2623	12	5	99.356	0.0
JACXYV010000050.1	100	4704	2611	12	16	98.939	0.0
WBOJ01000007.1	100	4772	2621	12	5	99.356	0.0
WBOJ01000007.1	100	4765	2620	11	7	99.318	0.0
WBOJ01000007.1	100	3439	1875	4	2	99.681	0.0
WBOJ01000007.1	100	1916	1148	8	38	96.147	0.0
JACXYV010000040.1	100	4767	2620	12	6	99.318	0.0
JACXYV010000040.1	100	4735	2616	16	8	99.091	0.0
JACXYV010000040.1	100	2148	1248	6	29	97.272	0.0
JAMAFK010000124.1	100	4759	2618	18	2	99.242	0.0
JAASRZ010000049.1	100	4754	2624	10	12	99.169	0.0
JAASRZ010000049.1	100	4743	2620	17	7	99.092	0.0
JAASRZ010000049.1	100	3341	1828	8	1	99.510	0.0
JAASRZ010000049.1	100	1301	721	2	5	99.038	0.0
JAASRZ010000049.1	100	230	137	5	1	95.804	2.42e-55
JACXYV010000046.1	100	4719	2614	12	14	99.015	0.0
JACXYV010000046.1	100	2566	1497	9	36	97.082	0.0
JACXYV010000046.1	100	2111	1199	4	19	98.118	0.0
JACXYV010000046.1	100	1443	800	2	6	99.010	0.0
JACXYV010000048.1	100	4686	2613	14	19	98.753	0.0
JACXYV010000048.1	100	4588	2604	11	39	98.116	0.0
JACXYV010000041.1	100	4684	2609	10	21	98.826	0.0
JACXYV010000041.1	100	4381	2583	14	73	96.742	0.0
JACXYV010000041.1	100	2148	1256	10	29	96.988	0.0
JACXYV010000038.1	100	4590	2609	18	35	98.009	0.0
JACXYV010000038.1	100	4449	2588	23	53	97.147	0.0
JACXYV010000038.1	100	4383	2583	20	68	96.705	0.0
LHQR01000026.1	100	4577	2585	52	1	97.991	0.0
NW_024467432.1	100	4577	2585	52	1	97.991	0.0
JPLR01000001.1	100	4547	2582	50	8	97.803	0.0
JPLR01000001.1	100	4545	2582	49	9	97.803	0.0
JPLR01000001.1	100	4540	2581	49	10	97.765	0.0
JPLR01000001.1	100	111	67	2	1	95.714	9.14e-20
JPLR01000049.1	100	4538	2580	49	10	97.764	0.0
CAJVOY010000016.1	100	4514	2578	52	12	97.578	0.0
CAJVNO010000062.1	100	4486	2573	58	11	97.388	0.0
QAGG01000433.1	100	4442	2564	67	10	97.084	0.0
JACSOR010000201.1	91	4436	2402	0	0	100.000	0.0
CDHK01000043.1	100	4388	2559	75	13	96.675	0.0
MNBE01000628.1	100	4377	2553	80	9	96.631	0.0
CDHK01000042.1	100	4377	2557	77	13	96.600	0.0
JAMAHC010000176.1	100	4377	2557	77	13	96.600	0.0
JAMAHE010000381.1	100	4377	2557	77	13	96.600	0.0
JAMAHA010000120.1	100	4377	2557	77	13	96.600	0.0
JAMAHD010000167.1	100	4377	2557	77	13	96.600	0.0
JRVD02000017.1	100	4377	2557	77	13	96.600	0.0
JRVD02000017.1	100	4351	2553	77	17	96.449	0.0
JRVD02000017.1	100	4294	2546	83	22	96.039	0.0
JRVD02000017.1	100	3812	2276	71	28	95.832	0.0
JRVD02000016.1	100	4377	2557	77	13	96.600	0.0
JRVD02000016.1	100	4327	2552	78	21	96.266	0.0
JAMAHB010000149.1	100	4377	2557	77	13	96.600	0.0
NW_026088304.1	100	4377	2557	77	13	96.600	0.0
NW_026088304.1	100	4351	2553	77	17	96.449	0.0
NW_026088304.1	100	4294	2546	83	22	96.039	0.0
NW_026088304.1	100	3812	2276	71	28	95.832	0.0
NW_026088303.1	100	4377	2557	77	13	96.600	0.0
NW_026088303.1	100	4327	2552	78	21	96.266	0.0
JAAVMA010000124.1	100	4366	2551	82	9	96.556	0.0
PZKB01000354.1	100	4359	2552	82	11	96.484	0.0
JAMAGZ010000485.1	99	4340	2542	87	7	96.434	0.0
JAMZTW010000107.1	99	4331	2543	85	11	96.362	0.0
JAMZTW010000103.1	99	4331	2543	85	11	96.362	0.0
JAMZTW010000103.1	99	4231	2541	85	32	95.598	0.0
JAMZTW010000100.1	99	4331	2543	85	11	96.362	0.0
JAMZTW010000100.1	99	4325	2542	85	12	96.324	0.0
JAMZTW010000099.1	99	4331	2543	85	11	96.362	0.0
JAMZTW010000099.1	99	739	473	30	5	93.110	0.0
JAMZTW010000097.1	99	4331	2543	85	11	96.362	0.0
JAMZTW010000094.1	99	4331	2543	85	11	96.362	0.0
JAMZTW010000094.1	99	4074	2394	80	11	96.338	0.0
JAMZTW010000093.1	99	4331	2543	85	11	96.362	0.0
JAMZTW010000093.1	99	2327	1418	65	11	94.913	0.0
JAMZTW010000089.1	99	4331	2543	85	11	96.362	0.0
JAMZTW010000089.1	99	4229	2532	82	31	95.728	0.0
JAMZTW010000089.1	99	1096	705	42	11	93.008	0.0
JAMZTW010000088.1	99	4331	2543	85	11	96.362	0.0
JAMZTW010000088.1	99	4331	2543	85	11	96.362	0.0
JAMZTW010000087.1	99	4331	2543	85	11	96.362	0.0
JAMZTW010000087.1	99	4320	2543	83	15	96.289	0.0
JAMZTW010000087.1	99	4167	2528	87	39	95.252	0.0
JAMZTW010000086.1	99	4331	2543	85	11	96.362	0.0
JAMZTW010000086.1	99	4329	2543	83	13	96.362	0.0
JAMZTW010000086.1	99	4325	2542	85	12	96.324	0.0
JAMZTW010000086.1	99	4307	2542	85	16	96.179	0.0
JAMZTW010000085.1	99	4331	2543	85	11	96.362	0.0
JAMZTW010000085.1	99	213	119	2	0	98.347	2.44e-50
JAMZTW010000078.1	99	4331	2543	85	11	96.362	0.0
JAMZTW010000096.1	99	4327	2543	85	12	96.326	0.0
JAMZTW010000096.1	99	1478	922	46	12	94.082	0.0
JAMZTW010000098.1	99	4325	2542	85	12	96.324	0.0
JAMZTW010000098.1	99	4314	2541	85	14	96.250	0.0
JAMZTW010000091.1	99	4325	2542	85	12	96.324	0.0
JAMZTW010000091.1	99	4156	2526	83	44	95.213	0.0
JAMZTW010000091.1	99	226	153	13	2	91.071	3.13e-54
JAMZTW010000102.1	99	4318	2541	85	13	96.286	0.0
JAMZTW010000102.1	99	4314	2542	84	15	96.251	0.0
JAMZTW010000111.1	99	4316	2540	85	13	96.285	0.0
JAMZTW010000111.1	99	4193	2478	85	15	96.121	0.0
JAMZTW010000092.1	99	4314	2544	84	16	96.218	0.0
JAMZTW010000092.1	99	2579	1470	27	8	97.674	0.0
JAMZTW010000090.1	99	4313	2541	83	16	96.250	0.0
LXJU01000057.1	93	4311	2408	32	4	98.527	0.0
NW_019173334.1	93	4311	2408	32	4	98.527	0.0
WIWV01000274.1	100	4307	2546	88	15	96.112	0.0
JAMYHO010000160.1	100	4307	2545	90	13	96.110	0.0
JAMZTW010000106.1	99	4303	2540	85	16	96.176	0.0
JAMZTW010000106.1	99	1685	960	19	4	97.660	0.0
JAGUQL010000038.1	100	4300	2538	96	7	96.100	0.0
JACWGB010000032.1	100	4289	2535	99	6	96.023	0.0
JACWGC010000003.1	100	4289	2535	99	6	96.023	0.0
JAMZTW010000101.1	99	4265	2537	85	23	95.917	0.0
JAMZTW010000101.1	99	4060	2357	62	14	96.876	0.0
JAMAGX010000103.1	100	4237	2534	100	16	95.623	0.0
MSZS01000021.1	100	4231	2538	91	26	95.593	0.0
MSZS01000021.1	100	4174	2530	85	40	95.292	0.0
NW_020194294.1	100	4231	2538	91	26	95.593	0.0
NW_020194294.1	100	4174	2530	85	40	95.292	0.0
JAAKEQ010000076.1	100	4229	2538	94	24	95.557	0.0
JAMZTW010000110.1	99	4229	2500	85	16	96.117	0.0
JAMZTW010000110.1	99	4183	2524	87	34	95.425	0.0
BLKH01000198.1	100	4228	2538	92	26	95.557	0.0
NW_022984065.1	100	4228	2538	92	26	95.557	0.0
JAMAGV010000048.1	100	4224	2532	100	18	95.547	0.0
JAAAPX010000306.1	100	4222	2537	93	26	95.520	0.0
JAAAPX010000306.1	100	4222	2537	93	26	95.520	0.0
MSZS01000005.1	100	4218	2536	91	28	95.518	0.0
MSZS01000005.1	100	4217	2536	89	30	95.518	0.0
NW_020194278.1	100	4218	2536	91	28	95.518	0.0
NW_020194278.1	100	4217	2536	89	30	95.518	0.0
MSZS01000019.1	100	4217	2536	89	30	95.518	0.0
MSZS01000019.1	100	4202	2534	87	34	95.443	0.0
MSZS01000019.1	100	992	589	12	11	96.242	0.0
NW_020194292.1	100	4217	2536	89	30	95.518	0.0
NW_020194292.1	100	4202	2534	87	34	95.443	0.0
NW_020194292.1	100	992	589	12	11	96.242	0.0
CM000172.1	100	4215	2536	97	24	95.446	0.0
CM000172.1	100	2608	1515	44	6	96.805	0.0
JAGXKD010000017.1	100	4215	2536	97	24	95.446	0.0
JAGXKD010000017.1	100	4215	2536	97	24	95.446	0.0
JAGXKD010000017.1	100	4215	2536	97	24	95.446	0.0
JAGXKD010000017.1	100	4215	2536	97	24	95.446	0.0
JAGXKD010000017.1	100	4215	2536	97	24	95.446	0.0
JAGXKD010000017.1	100	4215	2536	97	24	95.446	0.0
JAGXKD010000017.1	100	4215	2536	97	24	95.446	0.0
JAGXKD010000017.1	100	4215	2536	97	24	95.446	0.0
JAGXKD010000017.1	100	4207	2535	97	25	95.408	0.0
JAGXKD010000017.1	100	2608	1515	44	6	96.805	0.0
NC_007197.1	100	4215	2536	97	24	95.446	0.0
NC_007197.1	100	2608	1515	44	6	96.805	0.0
AOTG01000575.1	100	4211	2527	102	17	95.503	0.0
NKHU02000428.1	100	4205	2538	94	29	95.378	0.0
NKHU02000428.1	100	4205	2538	94	29	95.378	0.0
NW_020798475.1	100	4205	2538	94	29	95.378	0.0
NW_020798475.1	100	4205	2538	94	29	95.378	0.0
MSZS01000050.1	100	4194	2532	88	34	95.403	0.0
NW_020194323.1	100	4194	2532	88	34	95.403	0.0
MSZS01000020.1	100	4191	2532	89	34	95.367	0.0
MSZS01000020.1	100	4187	2532	86	37	95.367	0.0
MSZS01000020.1	100	534	371	17	19	91.155	4.58e-147
NW_020194293.1	100	4191	2532	89	34	95.367	0.0
NW_020194293.1	100	4187	2532	86	37	95.367	0.0
NW_020194293.1	100	534	371	17	19	91.155	4.58e-147
JACBAD010001631.1	100	4187	2537	96	31	95.233	0.0
MSFM01000022.1	100	4178	2526	107	20	95.213	0.0
MSFM01000022.1	100	4178	2526	108	19	95.213	0.0
MSFM01000022.1	100	4178	2526	108	19	95.213	0.0
MSFM01000022.1	100	4169	2524	106	22	95.173	0.0
JAFBMR010000004.1	100	4178	2522	110	16	95.242	0.0
JAFBMR010000004.1	100	4178	2522	110	16	95.242	0.0
JAFBMR010000004.1	100	4176	2521	110	16	95.240	0.0
JAFBMR010000004.1	100	4172	2523	108	19	95.208	0.0
JAFBMR010000004.1	100	3498	2068	78	7	96.052	0.0
JACWFT010000001.1	100	4178	2519	106	18	95.308	0.0
NKHV02000463.1	100	4178	2536	97	32	95.159	0.0
NW_020194357.1	100	4178	2526	107	20	95.213	0.0
NW_020194357.1	100	4178	2526	108	19	95.213	0.0
NW_020194357.1	100	4178	2526	108	19	95.213	0.0
NW_020194357.1	100	4169	2524	106	22	95.173	0.0
MSFM01000031.1	100	4176	2526	106	21	95.213	0.0
MSFM01000031.1	100	4115	2516	104	32	94.872	0.0
NW_020194366.1	100	4176	2526	106	21	95.213	0.0
NW_020194366.1	100	4115	2516	104	32	94.872	0.0
MSFM01000006.1	100	4174	2526	103	24	95.213	0.0
NW_020194341.1	100	4174	2526	103	24	95.213	0.0
MSZS01000029.1	100	4172	2527	85	39	95.323	0.0
MSZS01000029.1	100	3962	2414	78	45	95.152	0.0
NW_020194302.1	100	4172	2527	85	39	95.323	0.0
NW_020194302.1	100	3962	2414	78	45	95.152	0.0
JALZYL010000072.1	100	4167	2523	112	17	95.136	0.0
JALZYL010000072.1	100	4167	2523	112	17	95.136	0.0
MSFM01000024.1	100	4165	2524	107	22	95.138	0.0
MSFM01000024.1	100	4133	2519	104	29	94.985	0.0
MSFM01000024.1	100	4087	2512	102	38	94.721	0.0
NW_020194359.1	100	4165	2524	107	22	95.138	0.0
NW_020194359.1	100	4133	2519	104	29	94.985	0.0
NW_020194359.1	100	4087	2512	102	38	94.721	0.0
JACBAG010001485.1	99	4161	2504	93	26	95.463	0.0
SMSW01000009.1	100	4145	2527	100	33	95.000	0.0
SMSW01000009.1	100	4145	2527	100	33	95.000	0.0
SMSW01000009.1	100	4132	2525	100	35	94.925	0.0
SMSW01000009.1	100	1260	733	19	5	96.830	0.0
SMSW01000006.1	100	4145	2527	100	33	95.000	0.0
SMSW01000006.1	100	4145	2527	100	33	95.000	0.0
SMSW01000006.1	100	4106	2521	100	39	94.774	0.0
SMSW01000006.1	100	2784	1636	53	9	96.349	0.0
SMSW01000006.1	100	1722	1159	67	37	91.766	0.0
SMSW01000012.1	100	4145	2527	100	33	95.000	0.0
SMSW01000012.1	100	4145	2527	100	33	95.000	0.0
SMSW01000012.1	100	4145	2527	100	33	95.000	0.0
SMSW01000012.1	100	4145	2527	100	33	95.000	0.0
SMSW01000012.1	100	4145	2527	99	34	95.000	0.0
SMSW01000012.1	100	3467	2077	76	19	95.626	0.0
SMSW01000011.1	100	4145	2527	100	33	95.000	0.0
SMSW01000011.1	100	4145	2527	100	33	95.000	0.0
SMSW01000011.1	100	4145	2527	100	33	95.000	0.0
SMSW01000011.1	100	4145	2527	100	33	95.000	0.0
SMSW01000011.1	100	4145	2527	100	33	95.000	0.0
SMSW01000011.1	100	4145	2527	100	33	95.000	0.0
SMSW01000011.1	100	4145	2527	100	33	95.000	0.0
SMSW01000011.1	100	2566	1494	46	5	96.699	0.0
MSZS01000011.1	100	4141	2524	86	44	95.102	0.0
MSFM01000027.1	100	4141	2520	105	27	95.023	0.0
MSFM01000027.1	100	4120	2518	102	33	94.911	0.0
MSFM01000027.1	100	2712	1615	52	17	95.903	0.0
NW_020194362.1	100	4141	2520	105	27	95.023	0.0
NW_020194362.1	100	4120	2518	102	33	94.911	0.0
NW_020194362.1	100	2712	1615	52	17	95.903	0.0
NW_020194284.1	100	4141	2524	86	44	95.102	0.0
NVQI01000082.1	100	4130	2523	107	29	94.885	0.0
JALZYI010000115.1	100	4126	2522	110	27	94.848	0.0
CP059872.1	100	4124	2521	110	27	94.846	0.0
CP059872.1	100	4124	2521	110	27	94.846	0.0
CP059872.1	100	4124	2521	110	27	94.846	0.0
CP059872.1	100	4124	2521	110	27	94.846	0.0
CP059872.1	100	4124	2521	110	27	94.846	0.0
CP059872.1	100	4124	2521	110	27	94.846	0.0
CP059872.1	100	4124	2521	110	27	94.846	0.0
CP059872.1	100	4124	2521	110	27	94.846	0.0
CP059872.1	100	1546	1056	68	33	91.271	0.0
JANAXO010000200.1	100	4124	2521	109	28	94.846	0.0
JANAXO010000200.1	100	717	417	12	2	96.752	0.0
JANAXO010000200.1	100	291	238	23	14	86.545	1.09e-73
SJFF01000027.1	100	4124	2521	110	27	94.846	0.0
BA000055.1	100	4124	2521	110	27	94.846	0.0
BA000055.1	100	1258	835	52	20	92.062	0.0
NC_036441.1	100	4124	2521	110	27	94.846	0.0
NC_036441.1	100	1258	835	52	20	92.062	0.0
NC_054697.1	100	4124	2521	110	27	94.846	0.0
NC_054697.1	100	4124	2521	110	27	94.846	0.0
NC_054697.1	100	4124	2521	110	27	94.846	0.0
NC_054697.1	100	4124	2521	110	27	94.846	0.0
NC_054697.1	100	4124	2521	110	27	94.846	0.0
NC_054697.1	100	4124	2521	110	27	94.846	0.0
NC_054697.1	100	4124	2521	110	27	94.846	0.0
NC_054697.1	100	4124	2521	110	27	94.846	0.0
NC_054697.1	100	1546	1056	68	33	91.271	0.0
JSYV01000010.1	100	4120	2517	119	19	94.802	0.0
MSFL01000121.1	100	4117	2515	113	24	94.834	0.0
NW_020290526.1	100	4117	2515	113	24	94.834	0.0
MSFL01000103.1	100	4115	2516	115	23	94.800	0.0
MSFL01000100.1	100	4115	2516	114	24	94.800	0.0
MSFL01000100.1	100	887	641	53	22	89.525	0.0
NW_020290508.1	100	4115	2516	115	23	94.800	0.0
NW_020290505.1	100	4115	2516	114	24	94.800	0.0
NW_020290505.1	100	887	641	53	22	89.525	0.0
MSFL01000110.1	100	4113	2515	114	24	94.798	0.0
MSFL01000110.1	100	3206	1890	63	11	96.232	0.0
JAGXKE010000002.1	100	4113	2520	109	30	94.772	0.0
JAGXKE010000002.1	100	4113	2520	109	30	94.772	0.0
JAGXKE010000002.1	100	4065	2510	118	29	94.467	0.0
JAGXKE010000002.1	100	4052	2510	109	39	94.432	0.0
JAGXKE010000002.1	100	4034	2509	111	41	94.288	0.0
JAGXKE010000002.1	100	4010	2502	123	34	94.096	0.0
JAGXKE010000002.1	100	4002	2500	125	33	94.056	0.0
JAGXKE010000002.1	100	3952	2491	129	37	93.752	0.0
JAGXKE010000002.1	100	3947	2491	128	39	93.717	0.0
JAGXKE010000002.1	100	3823	2374	107	36	94.319	0.0
JAGXKE010000002.1	100	141	100	7	4	90.090	1.17e-28
NW_020290515.1	100	4113	2515	114	24	94.798	0.0
NW_020290515.1	100	3206	1890	63	11	96.232	0.0
MSFL01000117.1	100	4108	2514	115	24	94.761	0.0
MSFL01000113.1	100	4108	2514	116	23	94.761	0.0
LYCR01000272.1	100	4108	2518	113	27	94.733	0.0
NW_019170274.1	100	4108	2518	113	27	94.733	0.0
NW_020290522.1	100	4108	2514	115	24	94.761	0.0
NW_020290518.1	100	4108	2514	116	23	94.761	0.0
MSFL01000137.1	100	4106	2513	116	23	94.759	0.0
MSFL01000135.1	100	4106	2513	116	23	94.759	0.0
MSFL01000105.1	100	4106	2514	114	25	94.761	0.0
MSFL01000105.1	100	3142	1873	62	19	95.855	0.0
NW_020290542.1	100	4106	2513	116	23	94.759	0.0
NW_020290540.1	100	4106	2513	116	23	94.759	0.0
NW_020290510.1	100	4106	2514	114	25	94.761	0.0
NW_020290510.1	100	3142	1873	62	19	95.855	0.0
MSFL01000134.1	100	4104	2515	115	25	94.727	0.0
NW_020290539.1	100	4104	2515	115	25	94.727	0.0
MSFL01000148.1	100	4102	2513	117	23	94.723	0.0
NW_020290553.1	100	4102	2513	117	23	94.723	0.0
MSFL01000185.1	100	4100	2515	115	26	94.691	0.0
NW_020290590.1	100	4100	2515	115	26	94.691	0.0
MSFL01000161.1	100	4098	2512	115	25	94.721	0.0
MSFL01000126.1	100	4098	2513	113	27	94.723	0.0
CACM01000378.1	100	4098	2508	117	22	94.749	0.0
CACM01000378.1	100	2603	1892	204	30	88.993	0.0
CACM01000378.1	100	241	149	8	1	94.304	1.12e-58
CACM01000378.1	100	76.8	43	1	0	97.727	3.33e-09
NW_020290566.1	100	4098	2512	115	25	94.721	0.0
NW_020290531.1	100	4098	2513	113	27	94.723	0.0
MSFL01000177.1	100	4096	2512	113	27	94.721	0.0
MSFL01000140.1	100	4096	2512	112	28	94.721	0.0
VCAU01000267.1	100	4096	2517	117	26	94.624	0.0
QCWU01000014.1	100	4096	2516	115	27	94.658	0.0
NW_020290582.1	100	4096	2512	113	27	94.721	0.0
NW_020290545.1	100	4096	2512	112	28	94.721	0.0
MSFL01000125.1	100	4095	2513	114	27	94.687	0.0
NW_020290530.1	100	4095	2513	114	27	94.687	0.0
MSFL01000139.1	100	4093	2511	115	26	94.683	0.0
MSFL01000127.1	100	4093	2510	117	24	94.681	0.0
NW_020290544.1	100	4093	2511	115	26	94.683	0.0
NW_020290532.1	100	4093	2510	117	24	94.681	0.0
MSFL01000143.1	100	4091	2512	117	25	94.650	0.0
MSFL01000136.1	100	4091	2511	118	24	94.648	0.0
MSFL01000129.1	100	4091	2511	113	28	94.683	0.0
NW_020290548.1	100	4091	2512	117	25	94.650	0.0
NW_020290541.1	100	4091	2511	118	24	94.648	0.0
NW_020290534.1	100	4091	2511	113	28	94.683	0.0
MSFL01000124.1	100	4084	2509	119	24	94.608	0.0
NW_020290529.1	100	4084	2509	119	24	94.608	0.0
MSFL01000153.1	100	4082	2509	113	29	94.644	0.0
NW_020290558.1	100	4082	2509	113	29	94.644	0.0
MSFL01000123.1	100	4076	2507	115	28	94.604	0.0
NW_020290528.1	100	4076	2507	115	28	94.604	0.0
MSFO01000014.1	100	4074	2519	110	37	94.486	0.0
MSFO01000014.1	100	4071	2519	110	38	94.451	0.0
MSFO01000014.1	100	2556	1492	39	12	96.695	0.0
MSFO01000014.1	100	1794	1228	81	38	91.166	0.0
NW_020194411.1	100	4074	2519	110	37	94.486	0.0
NW_020194411.1	100	4071	2519	110	38	94.451	0.0
NW_020194411.1	100	2556	1492	39	12	96.695	0.0
NW_020194411.1	100	1794	1228	81	38	91.166	0.0
MSFL01000112.1	100	4072	2508	114	30	94.570	0.0
MSFO01000015.1	100	4072	2518	109	38	94.484	0.0
MSFO01000015.1	100	4048	2516	107	44	94.338	0.0
MSFO01000015.1	100	3517	2202	105	35	94.022	0.0
NW_020194412.1	100	4072	2518	109	38	94.484	0.0
NW_020194412.1	100	4048	2516	107	44	94.338	0.0
NW_020194412.1	100	3517	2202	105	35	94.022	0.0
NW_020290517.1	100	4072	2508	114	30	94.570	0.0
MSFO01000027.1	100	4071	2519	110	38	94.451	0.0
MSFO01000025.1	100	4071	2519	110	38	94.451	0.0
MSFO01000025.1	100	4048	2515	109	42	94.336	0.0
MSFO01000018.1	100	4071	2519	111	37	94.451	0.0
MSFO01000018.1	100	3901	2508	108	72	93.304	0.0
MSFO01000018.1	100	601	464	37	26	88.046	4.45e-167
MSFO01000017.1	100	4071	2519	110	38	94.451	0.0
MSFO01000017.1	100	2723	1752	94	36	93.092	0.0
MSFO01000017.1	100	2481	1618	91	37	92.669	0.0
MSFO01000013.1	100	4071	2519	111	37	94.451	0.0
MSFO01000013.1	100	4069	2519	108	40	94.451	0.0
MSFO01000013.1	100	4065	2518	111	38	94.413	0.0
NW_020194424.1	100	4071	2519	110	38	94.451	0.0
NW_020194422.1	100	4071	2519	110	38	94.451	0.0
NW_020194422.1	100	4048	2515	109	42	94.336	0.0
NW_020194415.1	100	4071	2519	111	37	94.451	0.0
NW_020194415.1	100	3901	2508	108	72	93.304	0.0
NW_020194415.1	100	601	464	37	26	88.046	4.45e-167
NW_020194414.1	100	4071	2519	110	38	94.451	0.0
NW_020194414.1	100	2723	1752	94	36	93.092	0.0
NW_020194414.1	100	2481	1618	91	37	92.669	0.0
NW_020194410.1	100	4071	2519	111	37	94.451	0.0
NW_020194410.1	100	4069	2519	108	40	94.451	0.0
NW_020194410.1	100	4065	2518	111	38	94.413	0.0
JABCSE010000029.1	100	4069	2217	7	0	99.685	0.0
JABCSE010000029.1	100	915	528	14	2	97.059	0.0
NW_024067592.1	100	4069	2217	7	0	99.685	0.0
NW_024067592.1	100	915	528	14	2	97.059	0.0
NGZO01000001.1	100	4067	2522	110	40	94.386	0.0
NGZO01000001.1	100	4067	2522	110	40	94.386	0.0
NGZO01000001.1	100	4063	2521	109	41	94.384	0.0
NGZO01000001.1	100	4054	2520	110	42	94.311	0.0
NGZO01000001.1	100	4047	2519	109	44	94.274	0.0
NGZO01000001.1	100	3880	2391	95	40	94.656	0.0
MSFO01000022.1	100	4067	2517	110	38	94.447	0.0
MSFO01000022.1	100	4043	2512	115	37	94.294	0.0
MSFO01000016.1	100	4067	2519	107	41	94.451	0.0
MSFO01000016.1	100	4061	2516	111	38	94.409	0.0
MSFO01000016.1	100	4050	2515	111	40	94.336	0.0
NW_020194419.1	100	4067	2517	110	38	94.447	0.0
NW_020194419.1	100	4043	2512	115	37	94.294	0.0
NW_020194413.1	100	4067	2519	107	41	94.451	0.0
NW_020194413.1	100	4061	2516	111	38	94.409	0.0
NW_020194413.1	100	4050	2515	111	40	94.336	0.0
MSFL01000115.1	100	4065	2506	116	29	94.530	0.0
BDHI01000009.1	100	4065	2509	125	23	94.430	0.0
BDHI01000009.1	100	4061	2509	125	24	94.394	0.0
BDHI01000009.1	100	4056	2510	123	27	94.361	0.0
BDHI01000009.1	100	4056	2510	123	27	94.361	0.0
BDHI01000009.1	100	4056	2510	123	27	94.361	0.0
BDHI01000009.1	100	4048	2510	119	32	94.325	0.0
NW_020290520.1	100	4065	2506	116	29	94.530	0.0
MSFO01000033.1	100	4063	2517	111	38	94.411	0.0
MSFO01000033.1	100	2087	1393	84	38	91.947	0.0
MSFO01000024.1	100	4063	2518	110	39	94.413	0.0
MSFO01000024.1	100	4012	2507	110	46	94.142	0.0
MSFO01000019.1	100	4063	2518	110	39	94.413	0.0
MSFO01000019.1	100	4036	2515	105	48	94.265	0.0
NW_020194430.1	100	4063	2517	111	38	94.411	0.0
NW_020194430.1	100	2087	1393	84	38	91.947	0.0
NW_020194421.1	100	4063	2518	110	39	94.413	0.0
NW_020194421.1	100	4012	2507	110	46	94.142	0.0
NW_020194416.1	100	4063	2518	110	39	94.413	0.0
NW_020194416.1	100	4036	2515	105	48	94.265	0.0
MBFL02000846.1	99	4061	2498	118	25	94.585	0.0
BDHI01000032.1	100	4061	2510	123	26	94.396	0.0
BDHI01000032.1	100	4056	2510	122	28	94.361	0.0
BDHI01000032.1	100	4056	2511	120	30	94.363	0.0
BDHI01000032.1	100	3147	1875	74	9	95.761	0.0
BDHI01000026.1	100	4061	2510	123	26	94.396	0.0
BDHI01000026.1	100	4047	2507	124	27	94.319	0.0
BDHI01000026.1	100	4039	2509	122	31	94.252	0.0
BDHI01000026.1	100	4026	2503	124	30	94.204	0.0
BDHI01000026.1	100	4023	2503	120	34	94.204	0.0
BDHI01000026.1	100	4006	2504	121	37	94.065	0.0
BDHI01000026.1	100	3999	2499	122	36	94.053	0.0
BDHI01000026.1	100	1393	944	61	27	91.473	0.0
QUQM01000005.1	100	4061	2518	103	45	94.449	0.0
QUQM01000005.1	100	268	205	5	20	89.130	5.12e-67
QUQM01000005.1	100	139	84	2	2	95.455	4.19e-28
NW_022984632.1	100	4061	2518	103	45	94.449	0.0
NW_022984632.1	100	268	205	5	20	89.130	5.12e-67
NW_022984632.1	100	139	84	2	2	95.455	4.19e-28
AM270982.1	100	4056	2510	123	27	94.361	0.0
AM270982.1	100	4056	2510	123	27	94.361	0.0
AM270982.1	100	4056	2510	123	27	94.361	0.0
AM270982.1	100	2817	1658	60	5	96.228	0.0
AM270982.1	100	1764	1194	88	25	91.354	0.0
MSFO01000023.1	100	4056	2516	111	39	94.374	0.0
MSFO01000023.1	100	4052	2515	109	41	94.371	0.0
BDHI01000023.1	100	4056	2510	123	27	94.361	0.0
BDHI01000023.1	100	4056	2510	123	27	94.361	0.0
BDHI01000023.1	100	4056	2510	123	27	94.361	0.0
BDHI01000023.1	100	4010	2511	116	43	94.045	0.0
BDHI01000023.1	100	3999	2501	119	39	94.058	0.0
BDHI01000015.1	100	4056	2510	123	27	94.361	0.0
BDHI01000015.1	100	4056	2510	123	27	94.361	0.0
BDHI01000015.1	100	4036	2507	122	31	94.248	0.0
BDHI01000015.1	100	3747	2465	124	75	92.530	0.0
MSFK01000078.1	100	4056	2507	128	22	94.355	0.0
MSFK01000078.1	100	3445	2156	113	26	93.943	0.0
MSFK01000078.1	100	3297	2061	109	23	93.981	0.0
MSFK01000078.1	100	1205	702	21	3	96.694	0.0
NW_020291068.1	100	4056	2507	128	22	94.355	0.0
NW_020291068.1	100	3445	2156	113	26	93.943	0.0
NW_020291068.1	100	3297	2061	109	23	93.981	0.0
NW_020291068.1	100	1205	702	21	3	96.694	0.0
NW_020194420.1	100	4056	2516	111	39	94.374	0.0
NW_020194420.1	100	4052	2515	109	41	94.371	0.0
NT_166520.1	100	4056	2510	123	27	94.361	0.0
NT_166520.1	100	4056	2510	123	27	94.361	0.0
NT_166520.1	100	4056	2510	123	27	94.361	0.0
NT_166520.1	100	2817	1658	60	5	96.228	0.0
NT_166520.1	100	1764	1194	88	25	91.354	0.0
MSFO01000031.1	100	4052	2515	108	42	94.371	0.0
JAGMTT010000008.1	100	4052	2509	126	25	94.323	0.0
BDHI01000020.1	100	4052	2508	123	27	94.357	0.0
BDHI01000020.1	100	3999	2502	121	38	94.025	0.0
BDHI01000020.1	100	3945	2492	118	48	93.755	0.0
BDHI01000020.1	100	3858	2478	118	61	93.263	0.0
BDHI01000020.1	100	1330	784	22	8	96.314	0.0
BDHI01000013.1	100	4052	2509	121	29	94.359	0.0
BDHI01000013.1	100	4043	2508	123	29	94.286	0.0
BDHI01000013.1	100	3832	2377	111	32	94.325	0.0
BDHI01000013.1	100	3818	2473	128	60	92.935	0.0
JAGXNN020000302.1	98	4052	2485	103	34	94.775	0.0
NW_020194428.1	100	4052	2515	108	42	94.371	0.0
MSFO01000021.1	100	4050	2515	112	39	94.336	0.0
MSFO01000021.1	100	4041	2513	110	42	94.296	0.0
MSFO01000020.1	100	4050	2516	109	42	94.338	0.0
MSFO01000020.1	100	3886	2490	109	67	93.398	0.0
NW_020194418.1	100	4050	2515	112	39	94.336	0.0
NW_020194418.1	100	4041	2513	110	42	94.296	0.0
NW_020194417.1	100	4050	2516	109	42	94.338	0.0
NW_020194417.1	100	3886	2490	109	67	93.398	0.0
JACVQR010000012.1	99	4045	2504	123	27	94.348	0.0
CH476599.1	100	4043	2511	126	28	94.221	0.0
NT_165929.1	100	4043	2511	126	28	94.221	0.0
JACBKQ010000154.1	100	4041	2510	127	27	94.219	0.0
MSFL01000173.1	99	4039	2488	118	26	94.529	0.0
AP024428.1	100	4039	2507	126	27	94.248	0.0
AP024428.1	100	4039	2507	126	27	94.248	0.0
AP024428.1	100	4039	2507	126	27	94.248	0.0
AP024428.1	100	4039	2507	126	27	94.248	0.0
AP024428.1	100	4039	2507	126	27	94.248	0.0
NC_054852.1	100	4039	2507	126	27	94.248	0.0
NC_054852.1	100	4039	2507	126	27	94.248	0.0
NC_054852.1	100	4039	2507	126	27	94.248	0.0
NC_054852.1	100	4039	2507	126	27	94.248	0.0
NC_054852.1	100	4039	2507	126	27	94.248	0.0
NW_020290578.1	99	4039	2488	118	26	94.529	0.0
MSFL01000157.1	99	4037	2491	111	33	94.535	0.0
NW_020290562.1	99	4037	2491	111	33	94.535	0.0
BLWE01000015.1	100	4036	2507	126	28	94.213	0.0
BLWE01000015.1	100	4034	2506	126	28	94.211	0.0
BLWE01000015.1	100	4032	2506	125	29	94.211	0.0
NW_023336289.1	100	4036	2507	126	28	94.213	0.0
NW_023336289.1	100	4034	2506	126	28	94.211	0.0
NW_023336289.1	100	4032	2506	125	29	94.211	0.0
MSFO01000034.1	100	4034	2514	110	44	94.228	0.0
MSFM01000039.1	100	4034	2503	103	45	94.417	0.0
MSFM01000039.1	100	80.5	43	0	0	100.000	2.58e-10
MSFU01000081.1	100	4034	2506	127	27	94.211	0.0
MSFU01000081.1	100	1341	906	66	19	91.423	0.0
MSFU01000103.1	100	4034	2506	127	27	94.211	0.0
NW_020290355.1	100	4034	2506	127	27	94.211	0.0
NW_020290355.1	100	1341	906	66	19	91.423	0.0
NW_020290377.1	100	4034	2506	127	27	94.211	0.0
NW_020194374.1	100	4034	2503	103	45	94.417	0.0
NW_020194374.1	100	80.5	43	0	0	100.000	2.58e-10
NW_020194431.1	100	4034	2514	110	44	94.228	0.0
MSFL01000170.1	100	4010	2501	111	43	94.200	0.0
MSFO01000028.1	100	4010	2509	110	47	94.111	0.0
MSFO01000028.1	100	2154	1444	85	43	91.858	0.0
NW_020194425.1	100	4010	2509	110	47	94.111	0.0
NW_020194425.1	100	2154	1444	85	43	91.858	0.0
NW_020290575.1	100	4010	2501	111	43	94.200	0.0
MSFL01000114.1	100	4006	2497	109	44	94.226	0.0
NW_020290519.1	100	4006	2497	109	44	94.226	0.0
BDHI01000033.1	100	4002	2502	120	38	94.060	0.0
BDHI01000033.1	100	3982	2498	122	39	93.945	0.0
BDHI01000033.1	100	3951	2495	119	47	93.762	0.0
MSFU01000100.1	99	3997	2494	125	32	94.078	0.0
MSFU01000100.1	99	3843	2401	120	32	94.046	0.0
NW_020290374.1	99	3997	2494	125	32	94.078	0.0
NW_020290374.1	99	3843	2401	120	32	94.046	0.0
LWEC01000617.1	82	3980	2170	6	1	99.678	0.0
JAFBMQ010000006.1	100	3976	2502	113	49	93.919	0.0
JAFBMQ010000006.1	100	3976	2502	113	49	93.919	0.0
JAFBMQ010000006.1	100	3976	2501	115	47	93.917	0.0
JAFBMQ010000006.1	100	3975	2501	113	49	93.917	0.0
JAFBMQ010000006.1	100	3971	2501	114	49	93.881	0.0
JAFBMQ010000006.1	100	3971	2501	114	49	93.881	0.0
JAFBMQ010000006.1	100	3954	2501	111	55	93.776	0.0
JAMABY010000049.1	99	3964	2394	100	19	95.265	0.0
JAMABY010000049.1	99	3941	2390	104	19	95.105	0.0
JAMABY010000049.1	99	130	95	10	2	88.785	2.52e-25
JAMABY010000049.1	99	130	95	10	2	88.785	2.52e-25
MSFL01000155.1	95	3947	2405	100	27	94.984	0.0
NW_020290560.1	95	3947	2405	100	27	94.984	0.0
RCNU01000051.1	100	3938	2490	140	31	93.574	0.0
RCNU01000051.1	100	684	430	30	0	93.478	0.0
RCNU01000051.1	100	322	259	26	13	86.913	3.88e-83
RCNU01000028.1	100	3938	2490	140	31	93.574	0.0
NW_021167190.1	100	3938	2490	140	31	93.574	0.0
NW_021167190.1	100	684	430	30	0	93.478	0.0
NW_021167190.1	100	322	259	26	13	86.913	3.88e-83
NW_021167167.1	100	3938	2490	140	31	93.574	0.0
JAMAGW010000297.1	99	3932	2362	95	17	95.473	0.0
JAMAGW010000297.1	99	246	156	9	2	93.413	2.40e-60
BDHI01000006.1	100	3906	2488	115	57	93.534	0.0
BDHI01000006.1	100	3587	2436	117	104	91.682	0.0
BDHI01000006.1	100	2713	1754	101	33	92.903	0.0
JAMADR010000049.1	100	3895	2491	136	44	93.261	0.0
JAMADP010000070.1	100	3895	2491	136	44	93.261	0.0
JAMADS010000020.1	100	3893	2491	134	46	93.261	0.0
QBDR01000027.1	100	3893	2491	134	46	93.261	0.0
JAMADT010000070.1	100	3893	2491	134	46	93.261	0.0
MSFN02000022.1	99	3893	2389	99	33	94.764	0.0
MSFN02000022.1	99	481	282	7	3	96.575	6.05e-131
MSFN02000022.1	99	141	100	8	3	90.090	1.17e-28
NW_024468497.1	99	3893	2389	99	33	94.764	0.0
NW_024468497.1	99	481	282	7	3	96.575	6.05e-131
NW_024468497.1	99	141	100	8	3	90.090	1.17e-28
MSFN02000020.1	99	3892	2390	100	33	94.728	0.0
MSFN02000020.1	99	3871	2387	98	38	94.610	0.0
MSFN02000020.1	99	137	100	8	4	89.286	1.51e-27
MSFN02000020.1	99	137	100	8	4	89.286	1.51e-27
MSFN02000018.1	99	3892	2390	99	34	94.728	0.0
MSFN02000018.1	99	3864	2370	94	36	94.800	0.0
MSFN02000018.1	99	141	100	8	3	90.090	1.17e-28
MSFN02000018.1	99	137	100	8	4	89.286	1.51e-27
MSFN02000016.1	99	3892	2390	100	33	94.728	0.0
MSFN02000016.1	99	3892	2390	100	33	94.728	0.0
MSFN02000016.1	99	137	100	8	4	89.286	1.51e-27
MSFN02000016.1	99	137	100	8	4	89.286	1.51e-27
MSFN02000013.1	99	3892	2390	100	33	94.728	0.0
MSFN02000013.1	99	132	97	9	3	88.991	7.01e-26
NW_024468495.1	99	3892	2390	100	33	94.728	0.0
NW_024468495.1	99	3871	2387	98	38	94.610	0.0
NW_024468495.1	99	137	100	8	4	89.286	1.51e-27
NW_024468495.1	99	137	100	8	4	89.286	1.51e-27
NW_024468493.1	99	3892	2390	99	34	94.728	0.0
NW_024468493.1	99	3864	2370	94	36	94.800	0.0
NW_024468493.1	99	141	100	8	3	90.090	1.17e-28
NW_024468493.1	99	137	100	8	4	89.286	1.51e-27
NW_024468491.1	99	3892	2390	100	33	94.728	0.0
NW_024468491.1	99	3892	2390	100	33	94.728	0.0
NW_024468491.1	99	137	100	8	4	89.286	1.51e-27
NW_024468491.1	99	137	100	8	4	89.286	1.51e-27
NW_024468488.1	99	3892	2390	100	33	94.728	0.0
NW_024468488.1	99	132	97	9	3	88.991	7.01e-26
PNEM01000003.1	100	3890	2487	139	41	93.251	0.0
MSFL01000192.1	91	3875	2311	85	17	95.773	0.0
NW_020290597.1	91	3875	2311	85	17	95.773	0.0
MSFN02000021.1	99	3873	2387	96	39	94.647	0.0
MSFN02000021.1	99	937	544	17	1	96.797	0.0
MSFN02000021.1	99	137	100	8	4	89.286	1.51e-27
NW_024468496.1	99	3873	2387	96	39	94.647	0.0
NW_024468496.1	99	937	544	17	1	96.797	0.0
NW_024468496.1	99	137	100	8	4	89.286	1.51e-27
MSFL01000146.1	95	3871	2383	112	25	94.563	0.0
NW_020290551.1	95	3871	2383	112	25	94.563	0.0
JAILXB010000105.1	99	3864	2375	120	17	94.546	0.0
JAILXB010000105.1	99	156	99	5	2	93.396	4.16e-33
JAKLMM010000110.1	99	3864	2375	120	17	94.546	0.0
JAKLMM010000110.1	99	156	99	5	2	93.396	4.16e-33
JAMAHH010000222.1	99	3842	2371	124	17	94.387	0.0
JAMAHH010000222.1	99	156	99	5	2	93.396	4.16e-33
JAMAHK010000215.1	99	3842	2371	124	17	94.387	0.0
JAMAHK010000215.1	99	156	99	5	2	93.396	4.16e-33
JAMAHL010000227.1	99	3842	2371	124	17	94.387	0.0
JAMAHL010000227.1	99	156	99	5	2	93.396	4.16e-33
JAMAHI010000081.1	99	3842	2371	124	17	94.387	0.0
JAMAHI010000081.1	99	156	99	5	2	93.396	4.16e-33
JAMAHJ010000127.1	99	3842	2371	124	17	94.387	0.0
JAMAHJ010000127.1	99	156	99	5	2	93.396	4.16e-33
JAMAHG010000262.1	99	3842	2371	124	17	94.387	0.0
JAMAHG010000262.1	99	156	99	5	2	93.396	4.16e-33
JAMAHM010000141.1	99	3842	2371	124	17	94.387	0.0
JAMAHM010000141.1	99	156	99	5	2	93.396	4.16e-33
JAJFZZ010000005.1	99	3842	2371	124	17	94.387	0.0
JAJFZZ010000005.1	99	3836	2351	117	16	94.646	0.0
JAJFZZ010000005.1	99	3831	2370	124	19	94.310	0.0
JAJFZZ010000005.1	99	3807	2370	123	25	94.122	0.0
JAJFZZ010000005.1	99	1797	1190	87	17	91.963	0.0
JAJFZZ010000005.1	99	156	99	5	2	93.396	4.16e-33
JAJFZZ010000005.1	99	156	99	5	2	93.396	4.16e-33
JAJFZZ010000005.1	99	156	99	5	2	93.396	4.16e-33
JAJFZZ010000005.1	99	148	98	5	3	92.453	6.97e-31
JAJFZZ010000005.1	99	145	98	5	4	91.589	9.01e-30
MAQV01000001.1	99	3836	2370	125	17	94.347	0.0
MAQV01000001.1	99	3836	2370	125	17	94.347	0.0
MAQV01000001.1	99	3836	2370	125	17	94.347	0.0
MAQV01000001.1	99	3831	2369	125	18	94.307	0.0
MAQV01000001.1	99	3831	2368	127	16	94.305	0.0
MAQV01000001.1	99	3829	2369	124	19	94.307	0.0
MAQV01000001.1	99	3825	2367	123	20	94.303	0.0
MAQV01000001.1	99	3795	2362	126	22	94.104	0.0
MAQV01000001.1	99	3768	2359	122	30	93.947	0.0
MAQV01000001.1	99	156	99	5	2	93.396	4.16e-33
MAQV01000001.1	99	156	99	5	2	93.396	4.16e-33
MAQV01000001.1	99	156	99	5	2	93.396	4.16e-33
MAQV01000001.1	99	156	99	5	2	93.396	4.16e-33
MAQV01000001.1	99	156	99	5	2	93.396	4.16e-33
MAQV01000001.1	99	156	99	5	2	93.396	4.16e-33
MAQV01000001.1	99	156	99	5	2	93.396	4.16e-33
MAQV01000001.1	99	156	99	5	2	93.396	4.16e-33
MAQV01000001.1	99	156	99	5	2	93.396	4.16e-33
JAMAHF010000253.1	96	3823	2321	103	18	95.045	0.0
JAMAHF010000253.1	96	95.3	91	10	8	83.486	9.20e-15
MSFL01000187.1	96	3819	2401	105	49	93.973	0.0
NW_020290592.1	96	3819	2401	105	49	93.973	0.0
AP024422.1	99	3818	2370	125	21	94.197	0.0
AP024422.1	99	3818	2370	125	21	94.197	0.0
AP024422.1	99	3818	2370	125	21	94.197	0.0
AP024422.1	99	3818	2370	125	21	94.197	0.0
AP024422.1	99	3818	2370	125	21	94.197	0.0
AP024422.1	99	3818	2370	125	21	94.197	0.0
AP024422.1	99	3818	2370	125	21	94.197	0.0
AP024422.1	99	3818	2370	125	21	94.197	0.0
AP024422.1	99	3818	2370	125	21	94.197	0.0
AP024422.1	99	156	99	5	2	93.396	4.16e-33
AP024422.1	99	156	99	5	2	93.396	4.16e-33
AP024422.1	99	156	99	5	2	93.396	4.16e-33
AP024422.1	99	156	99	5	2	93.396	4.16e-33
AP024422.1	99	156	99	5	2	93.396	4.16e-33
AP024422.1	99	156	99	5	2	93.396	4.16e-33
AP024422.1	99	156	99	5	2	93.396	4.16e-33
AP024422.1	99	156	99	5	2	93.396	4.16e-33
AP024422.1	99	156	99	5	2	93.396	4.16e-33
NC_057368.1	99	3818	2370	125	21	94.197	0.0
NC_057368.1	99	3818	2370	125	21	94.197	0.0
NC_057368.1	99	3818	2370	125	21	94.197	0.0
NC_057368.1	99	3818	2370	125	21	94.197	0.0
NC_057368.1	99	3818	2370	125	21	94.197	0.0
NC_057368.1	99	3818	2370	125	21	94.197	0.0
NC_057368.1	99	3818	2370	125	21	94.197	0.0
NC_057368.1	99	3818	2370	125	21	94.197	0.0
NC_057368.1	99	3818	2370	125	21	94.197	0.0
NC_057368.1	99	156	99	5	2	93.396	4.16e-33
NC_057368.1	99	156	99	5	2	93.396	4.16e-33
NC_057368.1	99	156	99	5	2	93.396	4.16e-33
NC_057368.1	99	156	99	5	2	93.396	4.16e-33
NC_057368.1	99	156	99	5	2	93.396	4.16e-33
NC_057368.1	99	156	99	5	2	93.396	4.16e-33
NC_057368.1	99	156	99	5	2	93.396	4.16e-33
NC_057368.1	99	156	99	5	2	93.396	4.16e-33
NC_057368.1	99	156	99	5	2	93.396	4.16e-33
JAHXQV010000060.1	100	3807	2469	134	56	92.854	0.0
JAGHLQ010000003.1	98	3807	2369	120	27	94.157	0.0
JAGHLQ010000003.1	98	135	101	4	8	89.381	5.42e-27
JAGHLQ010000011.1	99	3807	2369	120	27	94.157	0.0
JAGHLQ010000011.1	99	1707	989	30	2	96.866	0.0
JAGHLQ010000011.1	99	135	103	5	8	88.793	5.42e-27
PSNO01000019.1	99	3807	2369	120	27	94.157	0.0
PSNO01000019.1	99	1101	775	53	29	90.432	0.0
PSNO01000019.1	99	309	197	11	3	93.365	3.02e-79
PSNO01000019.1	99	135	103	5	8	88.793	5.42e-27
PSNO01000019.1	99	130	100	6	7	88.496	2.52e-25
PSNO01000017.1	99	3807	2369	120	27	94.157	0.0
PSNO01000017.1	99	3317	2014	89	16	95.045	0.0
PSNO01000017.1	99	135	103	5	8	88.793	5.42e-27
PSNO01000017.1	99	134	102	6	7	88.696	1.95e-26
PSNO01000015.1	98	3807	2369	120	27	94.157	0.0
PSNO01000015.1	98	3749	2361	119	37	93.802	0.0
PSNO01000015.1	98	3585	2335	117	64	92.806	0.0
PSNO01000015.1	98	135	101	4	8	89.381	5.42e-27
PSNO01000015.1	98	135	101	4	8	89.381	5.42e-27
PSNO01000015.1	98	134	100	5	7	89.286	1.95e-26
PSNO01000014.1	98	3807	2369	120	27	94.157	0.0
PSNO01000014.1	98	3807	2369	120	27	94.157	0.0
PSNO01000014.1	98	3657	2283	114	30	94.067	0.0
PSNO01000014.1	98	135	101	4	8	89.381	5.42e-27
PSNO01000014.1	98	135	101	4	8	89.381	5.42e-27
PSNO01000014.1	98	135	101	4	8	89.381	5.42e-27
CDMC01000060.1	100	3807	2469	135	55	92.854	0.0
PSNO01000016.1	99	3803	2369	120	28	94.120	0.0
PSNO01000016.1	99	3786	2367	117	33	94.041	0.0
PSNO01000016.1	99	135	103	5	8	88.793	5.42e-27
PSNO01000016.1	99	135	101	4	8	89.381	5.42e-27
PSNO01000002.1	98	3801	2368	120	28	94.118	0.0
PSNO01000002.1	98	3788	2366	120	30	94.038	0.0
PSNO01000002.1	98	135	101	4	8	89.381	5.42e-27
PSNO01000002.1	98	135	101	4	8	89.381	5.42e-27
JAMAAR010000004.1	97	3795	2331	119	15	94.564	0.0
JAMAAR010000004.1	97	115	92	10	4	86.792	7.06e-21
JAMABB010000099.1	97	3795	2331	119	15	94.564	0.0
JAMABB010000099.1	97	115	92	10	4	86.792	7.06e-21
JAMAAY010000015.1	97	3795	2329	118	15	94.598	0.0
JAMAAY010000015.1	97	115	92	10	4	86.792	7.06e-21
JAMAAZ010000099.1	97	3795	2329	118	15	94.598	0.0
JAMAAZ010000099.1	97	115	92	10	4	86.792	7.06e-21
JAJAED010000080.1	97	3795	2329	118	15	94.598	0.0
JAJAED010000080.1	97	115	92	10	4	86.792	7.06e-21
JAMAAW010000014.1	97	3795	2329	118	15	94.598	0.0
JAMAAW010000014.1	97	115	92	10	4	86.792	7.06e-21
JAMAAU010000012.1	97	3795	2331	119	15	94.564	0.0
JAMAAU010000012.1	97	115	92	10	4	86.792	7.06e-21
JAMABE010000109.1	97	3795	2331	119	15	94.564	0.0
JAMABE010000109.1	97	115	92	10	4	86.792	7.06e-21
QAGH01001328.1	97	3795	2332	117	17	94.566	0.0
QAGH01001328.1	97	115	92	10	4	86.792	7.06e-21
JAMAAT010000061.1	97	3795	2329	118	15	94.598	0.0
JAMAAT010000061.1	97	115	92	10	4	86.792	7.06e-21
JAMABC010000012.1	97	3795	2331	119	15	94.564	0.0
JAMABC010000012.1	97	115	92	10	4	86.792	7.06e-21
AP024448.1	97	3795	2332	117	17	94.566	0.0
AP024448.1	97	3795	2332	117	17	94.566	0.0
AP024448.1	97	3795	2332	117	17	94.566	0.0
AP024448.1	97	3795	2332	117	17	94.566	0.0
AP024448.1	97	115	92	10	4	86.792	7.06e-21
AP024448.1	97	115	92	10	4	86.792	7.06e-21
AP024448.1	97	115	92	10	4	86.792	7.06e-21
AP024448.1	97	115	92	10	4	86.792	7.06e-21
JAMAAS010000050.1	97	3795	2329	118	15	94.598	0.0
JAMAAS010000050.1	97	115	92	10	4	86.792	7.06e-21
JAMABA010000012.1	97	3795	2329	118	15	94.598	0.0
JAMABA010000012.1	97	115	92	10	4	86.792	7.06e-21
JAMABD010000068.1	97	3795	2331	119	15	94.564	0.0
JAMABD010000068.1	97	115	92	10	4	86.792	7.06e-21
JAMAAV010000011.1	97	3795	2331	119	15	94.564	0.0
JAMAAV010000011.1	97	115	92	10	4	86.792	7.06e-21
JAMAAX010000016.1	97	3795	2331	119	15	94.564	0.0
JAMAAX010000016.1	97	110	89	10	4	86.408	3.29e-19
NC_054862.1	97	3795	2332	117	17	94.566	0.0
NC_054862.1	97	3795	2332	117	17	94.566	0.0
NC_054862.1	97	3795	2332	117	17	94.566	0.0
NC_054862.1	97	3795	2332	117	17	94.566	0.0
NC_054862.1	97	115	92	10	4	86.792	7.06e-21
NC_054862.1	97	115	92	10	4	86.792	7.06e-21
NC_054862.1	97	115	92	10	4	86.792	7.06e-21
NC_054862.1	97	115	92	10	4	86.792	7.06e-21
WOYA01000087.1	97	3792	2332	117	18	94.528	0.0
WOYA01000087.1	97	110	91	11	4	85.849	3.29e-19
JAJAEC010000074.1	97	3790	2330	120	15	94.523	0.0
JAJAEC010000074.1	97	110	91	11	4	85.849	3.29e-19
JAMAHQ010000420.1	97	3790	2330	120	15	94.523	0.0
JAMAHQ010000420.1	97	110	91	11	4	85.849	3.29e-19
JAMFNW010000055.1	97	3790	2328	119	15	94.557	0.0
JAMFNW010000055.1	97	3790	2328	119	15	94.557	0.0
JAMFNW010000055.1	97	110	91	11	4	85.849	3.29e-19
JAMFNW010000055.1	97	110	91	11	4	85.849	3.29e-19
JAMAHS010000046.1	97	3790	2328	119	15	94.557	0.0
JAMAHS010000046.1	97	110	91	11	4	85.849	3.29e-19
JAMABK010000015.1	97	3790	2330	120	15	94.523	0.0
JAMABK010000015.1	97	110	91	11	4	85.849	3.29e-19
JAMAHT010000021.1	97	3790	2328	119	15	94.557	0.0
JAMAHT010000021.1	97	110	91	11	4	85.849	3.29e-19
JAMAHR010000016.1	97	3790	2330	120	15	94.523	0.0
JAMAHR010000016.1	97	110	91	11	4	85.849	3.29e-19
JAMAHU010000063.1	97	3790	2328	119	15	94.557	0.0
JAMAHU010000063.1	97	110	91	11	4	85.849	3.29e-19
PSNO01000024.1	99	3788	2366	120	30	94.038	0.0
PSNO01000024.1	99	135	103	5	8	88.793	5.42e-27
JAMABJ010000010.1	98	3786	2331	118	18	94.487	0.0
JAMABJ010000010.1	98	117	108	14	7	83.721	1.96e-21
WXEU01000009.1	99	3784	2365	123	28	93.998	0.0
WXEU01000009.1	99	3783	2365	122	29	93.998	0.0
WXEU01000009.1	99	3777	2364	123	29	93.959	0.0
WXEU01000009.1	99	3533	2325	106	80	92.593	0.0
WXEU01000009.1	99	135	104	4	9	88.889	5.42e-27
WXEU01000009.1	99	135	104	4	9	88.889	5.42e-27
WXEU01000009.1	99	135	104	4	9	88.889	5.42e-27
WXEU01000009.1	99	134	100	4	8	89.286	1.95e-26
JAGUQC010000016.1	100	3777	2459	148	47	92.653	0.0
JACVQN010000201.1	100	3777	2459	148	47	92.653	0.0
JACWGA010000006.1	100	3777	2459	148	47	92.653	0.0
JALZZM010000228.1	97	3770	2327	123	16	94.363	0.0
JALZZM010000228.1	97	110	91	11	4	85.849	3.29e-19
JALZZG010000113.1	97	3770	2325	123	15	94.397	0.0
JALZZG010000113.1	97	110	91	11	4	85.849	3.29e-19
JAAXYA010000249.1	95	3770	2300	112	14	94.806	0.0
JAAXYA010000249.1	95	115	92	10	4	86.792	7.06e-21
JALZYQ010000125.1	97	3770	2325	122	16	94.397	0.0
JALZYQ010000125.1	97	110	91	11	4	85.849	3.29e-19
JALZYW010000096.1	97	3770	2325	123	15	94.397	0.0
JALZYW010000096.1	97	110	91	11	4	85.849	3.29e-19
JALZZJ010000047.1	97	3770	2327	123	16	94.363	0.0
JALZZJ010000047.1	97	110	91	11	4	85.849	3.29e-19
JALZZH010000020.1	97	3770	2327	123	16	94.363	0.0
JALZZH010000020.1	97	110	91	11	4	85.849	3.29e-19
JALZZB010000016.1	97	3770	2327	123	16	94.363	0.0
JALZZB010000016.1	97	110	91	11	4	85.849	3.29e-19
JALZZK010000021.1	97	3770	2325	122	16	94.397	0.0
JALZZK010000021.1	97	110	91	11	4	85.849	3.29e-19
JALZZL010000006.1	97	3770	2327	124	15	94.363	0.0
JALZZL010000006.1	97	110	91	11	4	85.849	3.29e-19
JALZZO010000056.1	97	3770	2325	123	15	94.397	0.0
JALZZO010000056.1	97	110	91	11	4	85.849	3.29e-19
JALZZN010000013.1	97	3770	2325	122	16	94.397	0.0
JALZZN010000013.1	97	110	91	11	4	85.849	3.29e-19
JAMAHP010000181.1	100	3770	2253	82	19	95.709	0.0
JAMAHP010000181.1	100	363	326	36	23	84.675	2.29e-95
JALZYR010000113.1	97	3770	2327	124	15	94.363	0.0
JALZYR010000113.1	97	110	91	11	4	85.849	3.29e-19
JALZYY010000065.1	97	3770	2325	122	16	94.397	0.0
JALZYY010000065.1	97	110	91	11	4	85.849	3.29e-19
JALZYV010000007.1	97	3770	2325	122	16	94.397	0.0
JALZYV010000007.1	97	110	91	11	4	85.849	3.29e-19
JALZZF010000098.1	97	3770	2325	122	16	94.397	0.0
JALZZF010000098.1	97	110	91	11	4	85.849	3.29e-19
JALZZR010000073.1	97	3770	2325	123	15	94.397	0.0
JALZZR010000073.1	97	110	91	11	4	85.849	3.29e-19
JALZYO010000011.1	97	3770	2327	123	16	94.363	0.0
JALZYO010000011.1	97	110	91	11	4	85.849	3.29e-19
JALZYS010000038.1	97	3770	2325	122	16	94.397	0.0
JALZYS010000038.1	97	110	91	11	4	85.849	3.29e-19
JALZZI010000243.1	97	3770	2325	122	16	94.397	0.0
JALZZI010000243.1	97	110	91	11	4	85.849	3.29e-19
JALZZI010000243.1	97	65.8	35	0	0	100.000	7.22e-06
JAMFMN010000012.1	97	3770	2327	124	15	94.363	0.0
JAMFMN010000012.1	97	110	91	11	4	85.849	3.29e-19
JALZYZ010000092.1	97	3770	2325	122	16	94.397	0.0
JALZYZ010000092.1	97	110	91	11	4	85.849	3.29e-19
JALZZP010000061.1	97	3770	2327	123	16	94.363	0.0
JALZZP010000061.1	97	110	91	11	4	85.849	3.29e-19
JALZZC010000012.1	97	3770	2327	124	15	94.363	0.0
JALZZC010000012.1	97	110	91	11	4	85.849	3.29e-19
JALZYU010000016.1	97	3770	2327	123	16	94.363	0.0
JALZYU010000016.1	97	110	91	11	4	85.849	3.29e-19
JALZZD010000127.1	97	3764	2325	122	17	94.359	0.0
JALZZD010000127.1	97	110	91	11	4	85.849	3.29e-19
JNNX01000010.1	100	3764	2458	160	40	92.476	0.0
JALZYX010000138.1	97	3764	2325	122	17	94.359	0.0
JALZYX010000138.1	97	110	91	11	4	85.849	3.29e-19
WOFQ01000267.1	99	3755	2440	167	29	92.564	0.0
JALZZE010000013.1	97	3753	2322	125	16	94.275	0.0
JALZZE010000013.1	97	110	91	11	4	85.849	3.29e-19
DS027048.1	87	3746	2217	77	14	96.057	0.0
NW_001517105.1	87	3746	2217	77	14	96.057	0.0
WXEU01000010.1	98	3736	2357	122	36	93.718	0.0
WXEU01000010.1	98	135	101	4	8	89.381	5.42e-27
JAMAGR010000149.1	100	3733	2451	166	39	92.282	0.0
JAMAGO010000131.1	100	3733	2451	166	39	92.282	0.0
JAMAGS010000128.1	100	3733	2451	166	39	92.282	0.0
JAMAGT010000027.1	100	3733	2451	166	39	92.282	0.0
JAMAGQ010000140.1	100	3733	2451	166	39	92.282	0.0
JAMAGN010000108.1	100	3727	2452	163	43	92.250	0.0
JAKLMW010000142.1	100	3725	2451	163	43	92.247	0.0
MIKG01000049.1	100	3722	2449	165	42	92.206	0.0
NW_024468085.1	100	3722	2449	165	42	92.206	0.0
JAMAGI010000135.1	100	3712	2460	160	52	92.066	0.0
JAMAGJ010000117.1	100	3712	2460	160	52	92.066	0.0
EQ962657.1	100	3712	2443	175	33	92.154	0.0
EQ962657.1	100	159	133	17	5	85.806	3.22e-34
NW_002990118.1	100	3712	2443	175	33	92.154	0.0
NW_002990118.1	100	159	133	17	5	85.806	3.22e-34
JAMAFY010000057.1	100	3711	2446	171	38	92.128	0.0
JAMAGA010000048.1	100	3711	2446	171	38	92.128	0.0
MJVA01000145.1	100	3711	2460	159	53	92.066	0.0
MJVA01000145.1	100	69.4	37	0	0	100.000	5.58e-07
JAMAFZ010000028.1	100	3711	2446	171	38	92.128	0.0
JAMAGK010000163.1	100	3705	2457	163	50	92.022	0.0
JANFQS010000784.1	77	3703	2021	8	0	99.606	0.0
JAMAGF010000115.1	100	3701	2457	164	50	91.988	0.0
JAMAGG010000200.1	100	3701	2457	164	50	91.988	0.0
JAMAGE010000108.1	100	3701	2457	164	50	91.988	0.0
JAMAGH010000082.1	100	3701	2457	164	50	91.988	0.0
CP055901.1	100	3701	2457	164	50	91.988	0.0
CP055901.1	100	3701	2457	164	50	91.988	0.0
CP055901.1	100	3701	2455	168	46	91.982	0.0
CP055901.1	100	3701	2457	164	50	91.988	0.0
CP055901.1	100	3701	2457	164	50	91.988	0.0
CP055901.1	100	3699	2456	165	49	91.985	0.0
CP055901.1	100	3694	2454	168	47	91.945	0.0
CP055901.1	100	3655	2450	164	57	91.726	0.0
NC_049564.1	100	3701	2457	164	50	91.988	0.0
NC_049564.1	100	3701	2457	164	50	91.988	0.0
NC_049564.1	100	3701	2455	168	46	91.982	0.0
NC_049564.1	100	3701	2457	164	50	91.988	0.0
NC_049564.1	100	3701	2457	164	50	91.988	0.0
NC_049564.1	100	3699	2456	165	49	91.985	0.0
NC_049564.1	100	3694	2454	168	47	91.945	0.0
NC_049564.1	100	3655	2450	164	57	91.726	0.0
MSFL01000178.1	91	3699	2284	113	22	94.419	0.0
NHZS01000571.1	100	3699	2446	170	41	92.059	0.0
JAMAFV010000131.1	100	3699	2454	168	46	91.979	0.0
NW_020290583.1	91	3699	2284	113	22	94.419	0.0
JAMAGL010000087.1	100	3698	2445	169	42	92.056	0.0
JAMAGD010000134.1	100	3698	2440	180	31	92.041	0.0
JAMAGB010000102.1	100	3698	2440	180	31	92.041	0.0
JABUIS010000056.1	100	3698	2440	180	31	92.041	0.0
JABUIS010000055.1	100	3698	2440	180	31	92.041	0.0
JABUIS010000054.1	100	3698	2440	180	31	92.041	0.0
JABUIS010000052.1	100	3698	2440	180	31	92.041	0.0
JABUIS010000049.1	100	3698	2440	180	31	92.041	0.0
JABUIS010000048.1	100	3698	2440	180	31	92.041	0.0
JABUIS010000045.1	100	3698	2440	180	31	92.041	0.0
JABUIS010000033.1	100	3698	2440	180	31	92.041	0.0
JABUIS010000033.1	100	3694	2440	180	32	92.006	0.0
JABUIS010000033.1	100	2403	1827	154	87	88.346	0.0
NIXA01000127.1	96	3698	2301	128	17	94.072	0.0
NIXA01000127.1	96	73.1	89	5	16	80.909	4.31e-08
JAMAGC010000082.1	100	3698	2440	180	31	92.041	0.0
JACVQZ010000011.1	99	3696	2440	168	41	92.110	0.0
JAMAFU010000007.1	100	3694	2454	168	47	91.945	0.0
JAMAFW010000152.1	100	3694	2454	168	47	91.945	0.0
CP017345.1	100	3688	2442	171	41	92.012	0.0
CP017345.1	100	3683	2441	172	41	91.974	0.0
CP017345.1	100	3677	2441	171	43	91.940	0.0
CP017345.1	100	3677	2441	171	43	91.940	0.0
CP017345.1	100	3664	2439	171	45	91.864	0.0
CP017345.1	100	2658	1827	140	43	90.896	0.0
CP036229.1	100	3681	2439	178	36	91.934	0.0
CP036229.1	100	3675	2439	178	37	91.899	0.0
CP036229.1	100	3675	2439	178	37	91.899	0.0
CP036229.1	100	2146	1428	73	48	92.189	0.0
WXTY01000020.1	100	3672	2444	173	44	91.845	0.0
WXTY01000020.1	100	1184	857	73	28	89.457	0.0
JABUIS010000047.1	100	3640	2436	181	41	91.648	0.0
JAMFOT010000209.1	98	3631	2079	49	6	97.423	0.0
JAMFOT010000209.1	98	754	438	15	0	96.689	0.0
JAMFOT010000209.1	98	148	80	0	0	100.000	6.97e-31
JAMAFX010000591.1	97	3605	2305	139	30	93.169	0.0
JAMAFX010000591.1	97	115	92	10	4	86.792	7.06e-21
MSFN02000028.1	86	3605	2187	85	26	95.170	0.0
NW_024468503.1	86	3605	2187	85	26	95.170	0.0
MSFL01000172.1	84	3581	2137	74	20	95.787	0.0
NW_020290577.1	84	3581	2137	74	20	95.787	0.0
JAJTJA010000007.1	100	3578	2444	172	65	91.160	0.0
NW_025764283.1	100	3578	2444	172	65	91.160	0.0
JAKLNT010000379.1	83	3576	2114	75	11	96.091	0.0
JAKLNL010000244.1	94	3570	2305	147	31	92.831	0.0
PQMF01000356.1	93	3552	2237	102	44	93.873	0.0
PQMF01000356.1	93	159	101	5	2	93.519	3.22e-34
MSFL01000118.1	89	3548	2226	111	33	93.924	0.0
NW_020290523.1	89	3548	2226	111	33	93.924	0.0
QPHH01000078.1	84	3530	2128	96	10	95.255	0.0
JAJAEB010000129.1	90	3493	2162	113	18	94.287	0.0
JAJAEB010000129.1	90	115	92	10	4	86.792	7.06e-21
LHQR01000013.1	72	3482	1896	4	1	99.737	0.0
LHQR01000025.1	72	3482	1896	4	1	99.737	0.0
NW_024467419.1	72	3482	1896	4	1	99.737	0.0
NW_024467431.1	72	3482	1896	4	1	99.737	0.0
CH476663.1	98	3478	2358	185	42	91.219	0.0
CH476663.1	98	3467	2357	186	43	91.145	0.0
CH476663.1	98	73.1	39	0	0	100.000	4.31e-08
CH476663.1	98	73.1	39	0	0	100.000	4.31e-08
GG663373.1	98	3478	2359	184	43	91.222	0.0
GG663373.1	98	3478	2359	184	43	91.222	0.0
GG663373.1	98	3476	2357	185	42	91.215	0.0
GG663373.1	98	3363	2349	194	56	90.381	0.0
GG663373.1	98	73.1	39	0	0	100.000	4.31e-08
GG663373.1	98	73.1	39	0	0	100.000	4.31e-08
GG663373.1	98	73.1	39	0	0	100.000	4.31e-08
GG663373.1	98	73.1	39	0	0	100.000	4.31e-08
NW_025544811.1	98	3478	2359	184	43	91.222	0.0
NW_025544811.1	98	3478	2359	184	43	91.222	0.0
NW_025544811.1	98	3476	2357	185	42	91.215	0.0
NW_025544811.1	98	3363	2349	194	56	90.381	0.0
NW_025544811.1	98	73.1	39	0	0	100.000	4.31e-08
NW_025544811.1	98	73.1	39	0	0	100.000	4.31e-08
NW_025544811.1	98	73.1	39	0	0	100.000	4.31e-08
NW_025544811.1	98	73.1	39	0	0	100.000	4.31e-08
NW_001813974.1	98	3478	2358	185	42	91.219	0.0
NW_001813974.1	98	3467	2357	186	43	91.145	0.0
NW_001813974.1	98	73.1	39	0	0	100.000	4.31e-08
NW_001813974.1	98	73.1	39	0	0	100.000	4.31e-08
JABUIS010000042.1	100	3474	2421	185	68	90.539	0.0
JABUIS010000042.1	100	497	423	52	20	85.455	6.00e-136
MSFL01000164.1	86	3467	2150	109	22	94.257	0.0
NW_020290569.1	86	3467	2150	109	22	94.257	0.0
JAEVHH010000003.1	98	3458	2355	185	45	91.103	0.0
JAEVHH010000003.1	98	3456	2356	185	46	91.071	0.0
JAEVHH010000003.1	98	3448	2358	183	50	91.007	0.0
JAEVHH010000003.1	98	3448	2355	184	48	91.032	0.0
JAEVHH010000003.1	98	3445	2356	184	49	91.000	0.0
JAEVHH010000003.1	98	3445	2355	185	48	90.997	0.0
JAEVHH010000003.1	98	3437	2356	185	50	90.930	0.0
JAEVHH010000003.1	98	3397	2351	186	56	90.667	0.0
JAEVHH010000003.1	98	73.1	39	0	0	100.000	4.31e-08
JAEVHH010000003.1	98	73.1	39	0	0	100.000	4.31e-08
JAEVHH010000003.1	98	73.1	39	0	0	100.000	4.31e-08
JAEVHH010000003.1	98	73.1	39	0	0	100.000	4.31e-08
JAEVHH010000003.1	98	73.1	39	0	0	100.000	4.31e-08
JAEVHH010000003.1	98	73.1	39	0	0	100.000	4.31e-08
JAEVHH010000003.1	98	73.1	39	0	0	100.000	4.31e-08
JAEVHH010000003.1	98	73.1	39	0	0	100.000	4.31e-08
MSFL01000162.1	81	3450	2060	66	24	95.814	0.0
NW_020290567.1	81	3450	2060	66	24	95.814	0.0
MSFL01000165.1	86	3435	2147	107	29	94.043	0.0
NW_020290570.1	86	3435	2147	107	29	94.043	0.0
