# Supplementary material for: Using nanopore sequencing to identify fungi from clinical samples with high phylogenetic resolution
Source: Sci Rep. 2023 Jun 16;13:9785. doi: 10.1038/s41598-023-37016-0 (PMC10275880; doi:10.1038/s41598-023-37016-0)
Supplement: Supplementary file 1 — Supplementary Information. [file 41598_2023_37016_MOESM1_ESM.zip › Supplementary_Information/Supplementary_Data/Data_S5_Mock_blast/results/Mock_RGN1_5_fmt0.txt]

BLASTN 2.13.0+


Reference: Zheng Zhang, Scott Schwartz, Lukas Wagner, and Webb
Miller (2000), "A greedy algorithm for aligning DNA sequences", J
Comput Biol 2000; 7(1-2):203-14.


Database: all.fna
           16,976,359 sequences; 173,045,930,078 total letters


Query= ITS2_5

Length=433
                                                                      Score     E
Sequences producing significant alignments:                          (Bits)  Value

BLYF01000219.1 Racodium therryanum Rac09Pj11-1 DNA, sequence0219,...  800     0.0   
VZVN01000183.1 Saccharomyces cerevisiae x Saccharomyces kudriavze...  800     0.0   
LFGC01001445.1 Malassezia obtusa strain CBS 7876 MO7876_opera_sca...  800     0.0   
VZWC01000182.1 Saccharomyces cerevisiae x Saccharomyces eubayanus...  800     0.0   
CM003566.1 Saccharomyces sp. 'boulardii' strain unique28 chromoso...  800     0.0   
BK006945.2 TPA: Saccharomyces cerevisiae S288C chromosome XII, co...  800     0.0   
NC_001144.5 Saccharomyces cerevisiae S288C chromosome XII, comple...  800     0.0   
FYBL01000016.1 Torulaspora microellipsoides genome assembly, cont...  795     0.0   
VZWS01000247.1 Saccharomyces cerevisiae x Saccharomyces kudriavze...  795     0.0   
JAAIFI010001039.1 Phlebia tremellosa strain BBEL0901 Scaffold1039...  789     0.0   
JANLBP010000035.1 Alternaria dauci isolate CALB1 scaffold35, whol...  776     0.0   
JANLBP010000030.1 Alternaria dauci isolate CALB1 scaffold30, whol...  776     0.0   
QQZM01000164.1 Geotrichum candidum strain LMA-244 Scaffold164, wh...  767     0.0   
MVPU01000083.1 Saccharomyces sp. M14 scaffold83, whole genome sho...  763     0.0   
CP048993.1 Saccharomyces pastorianus strain CBS 1483 chromosome S...  761     0.0   
KV907804.1 Aspergillus carbonarius ITEM 5010 unplaced genomic sca...  761     0.0   
VZVB01000255.1 Saccharomyces cerevisiae x Saccharomyces eubayanus...  758     0.0   
AABZ01000315.1 Saccharomyces mikatae IFO 1815 contig_884, whole g...  732     0.0   
VZXH01000447.1 Saccharomyces cerevisiae x Saccharomyces eubayanus...  723     0.0   
CP030973.1 Saccharomyces kudriavzevii strain CR85 chromosome XII,...  723     0.0   
LT986474.1 Saccharomyces jurei genome assembly, chromosome: XII.1     715     0.0   
MVPU01000017.1 Saccharomyces sp. M14 scaffold15, whole genome sho...  691     0.0   
VZWP01000066.1 Saccharomyces eubayanus x Saccharomyces uvarum str...  688     0.0   
CP080215.1 Saccharomyces bayanus strain FM677 chromosome XII          688     0.0   
CP049009.1 Saccharomyces pastorianus strain CBS 1483 chromosome S...  688     0.0   
CM034489.1 Saccharomyces uvarum strain CBS 7001 chromosome XII, w...  688     0.0   
PPNJ01000122.1 Phaffomyces thermotolerans strain NRRL Y-11709 fla...  682     0.0   
VZXH01000410.1 Saccharomyces cerevisiae x Saccharomyces eubayanus...  676     0.0   
DUXO01000939.1 TPA: Saccharomyces cerevisiae x Saccharomyces uvar...  553     2e-153
LIOO01000008.1 Saccharomyces boulardii (nom. inval.) strain uniqu...  392     4e-105
PPIM01000086.1 Saturnispora zaruensis strain NRRL Y-7008 NODE_87_...  359     5e-95 
WNYF01000558.1 Sporothrix inflata strain CBS 239.68 NODE_574_leng...  228     1e-55 
JPSZ01000054.1 Curvularia sp. IFB-Z10 scaffold_54, whole genome s...  132     1e-26 
PTQS01000009.1 Hanseniaspora uvarum strain CBA6001 contig9, whole...  124     2e-24 
PTQS01000008.1 Hanseniaspora uvarum strain CBA6001 contig8, whole...  124     2e-24 
PTQS01000016.1 Hanseniaspora uvarum strain CBA6001 contig16, whol...  124     2e-24 
PTQS01000014.1 Hanseniaspora uvarum strain CBA6001 contig14, whol...  124     2e-24 
PTQS01000012.1 Hanseniaspora uvarum strain CBA6001 contig12, whol...  124     2e-24 
PTQS01000011.1 Hanseniaspora uvarum strain CBA6001 contig11, whol...  124     2e-24 
PTQS01000010.1 Hanseniaspora uvarum strain CBA6001 contig10, whol...  124     2e-24 
LPNL01000013.1 Hanseniaspora opuntiae strain AWRI3578 Hanseniaspo...  124     2e-24 
PPNQ01000118.1 Hanseniaspora hatyaiensis (nom. inval.) strain ZIM...  124     2e-24 
PPNX01000081.1 Hanseniaspora pseudoguilliermondii strain ZIM213 N...  124     2e-24 
SRHJ01000529.1 Hanseniaspora meyeri strain NRRL Y-27513 scf718000...  124     2e-24 
SRHJ01000241.1 Hanseniaspora meyeri strain NRRL Y-27513 scf718000...  124     2e-24 
SRHJ01000127.1 Hanseniaspora meyeri strain NRRL Y-27513 scf718000...  124     2e-24 
SRHI01000135.1 Hanseniaspora lachancei strain NRRL Y-27514 flatte...  124     2e-24 
SRHK01000294.1 Hanseniaspora nectarophila strain CBS 13383 flatte...  124     2e-24 
SRHG01000087.1 Hanseniaspora guilliermondii strain NRRL Y-1625 fl...  124     2e-24 
PPLD01000124.1 Hanseniaspora clermontiae strain NRRL Y-27515 flat...  124     2e-24 
SRHJ01000239.1 Hanseniaspora meyeri strain NRRL Y-27513 scf718000...  119     8e-23 
SRHN01000130.1 Hanseniaspora thailandica (nom. inval.) strain ZIM...  119     8e-23 
JAFNJT010000233.1 Hanseniaspora lindneri strain CBS 285 NODE_233_...  115     1e-21 
HE650828.1 Kazachstania africana CBS 2517 chromosome 8, complete ...  113     4e-21 
NC_018947.1 Kazachstania africana CBS 2517 chromosome 8, complete...  113     4e-21 
CP059251.1 Torulaspora globosa strain CBS764 chromosome 6             111     1e-20 
JABFEO010000007.1 Hanseniaspora mollemarum strain CBS 15034 NODE_...  111     1e-20 
LXPE01000542.1 Hanseniaspora valbyensis NRRL Y-1626 HANVAscaffold...  111     1e-20 
SRHF01000095.1 Hanseniaspora sp. CRUB 1602 flattened_line_186, wh...  111     1e-20 
NC_050732.1 Torulaspora globosa chromosome 6, complete sequence       111     1e-20 
CAKNUP010000036.1 Torulaspora indica genome assembly, contig: NOD...  110     5e-20 
PPNY01000097.1 Hanseniaspora singularis (nom. inval.) strain ZIM2...  108     2e-19 
DS480380.1 Vanderwaltozyma polyspora DSM 70294 KpolScaffold1036 g...  108     2e-19 
DS480545.1 Vanderwaltozyma polyspora DSM 70294 KpolScaffold544 ge...  108     2e-19 
DS480601.1 Vanderwaltozyma polyspora DSM 70294 KpolScaffold531 ge...  108     2e-19 
NW_001834692.1 Vanderwaltozyma polyspora DSM 70294 KpolScaffold10...  108     2e-19 
NW_001834527.1 Vanderwaltozyma polyspora DSM 70294 KpolScaffold54...  108     2e-19 
NW_001834471.1 Vanderwaltozyma polyspora DSM 70294 KpolScaffold53...  108     2e-19 
OX291442.1 Torulaspora quercuum strain UCD657 genome assembly, ch...  106     7e-19 
VZXH01000307.1 Saccharomyces cerevisiae x Saccharomyces eubayanus...  106     7e-19 
CP059272.1 Torulaspora sp. CBS 2947 strain CBS2947 chromosome 6       104     2e-18 
PPMT01000013.1 Yueomyces sinensis strain NRRL Y-17406 NODE_13_len...  102     8e-18 
HE616749.1 Torulaspora delbrueckii CBS 1146 chromosome 8, complet...  102     8e-18 
NC_016508.1 Torulaspora delbrueckii CBS 1146 chromosome 8, comple...  102     8e-18 
PPNA02000031.1 Torulaspora maleeae strain CBS 10694 NODE_31_lengt...  100     3e-17 
HE576754.1 Naumovozyma castellii CBS 4309 chromosome 3, complete ...  99.0    1e-16 
NC_016493.1 Naumovozyma castellii CBS 4309 chromosome 3, complete...  99.0    1e-16 
PTXO01000010.1 Hanseniaspora gamundiae strain CRUB 1928 scaffold_...  97.1    4e-16 
PPOF01000328.1 Kazachstania viticola strain NRRL Y-27206 scf71800...  97.1    4e-16 
JABBEO010000012.1 Torulaspora pretoriensis strain CBS 2187 scaffo...  97.1    4e-16 
HE580273.2 Naumovozyma dairenensis CBS 421 chromosome 7, complete...  95.3    1e-15 
NC_016485.2 Naumovozyma dairenensis CBS 421 chromosome 7, complet...  95.3    1e-15 
JAHUZD010000048.1 Candida oxycetoniae strain CBS 10844 scaffold94...  91.6    2e-14 
JANLBP010000028.1 Alternaria dauci isolate CALB1 scaffold28, whol...  91.6    2e-14 
CR380958.2 Candida glabrata strain CBS138 chromosome L complete s...  91.6    2e-14 
PPHX02000037.1 Torulaspora franciscae strain NRRL Y-17532 flatten...  91.6    2e-14 
NC_006035.2 [Candida] glabrata strain CBS138 chromosome L complet...  91.6    2e-14 
NW_026055390.1 Candida oxycetoniae strain CBS 10844 chromosome Un...  91.6    2e-14 
PPOH01000352.1 Kazachstania kunashirensis strain NRRL Y-27209 scf...  87.9    2e-13 
PPOH01000153.1 Kazachstania kunashirensis strain NRRL Y-27209 scf...  87.9    2e-13 
PPOH01000013.1 Kazachstania kunashirensis strain NRRL Y-27209 scf...  87.9    2e-13 
OW971867.1 Mucor piriformis genome assembly, chromosome: 1            87.9    2e-13 
PPOL02000167.1 Kazachstania siamensis strain NRRL Y-48842 NODE_16...  87.9    2e-13 
CM000694.1 Saccharomyces kluyveri NRRL Y-12651 chromosome H, whol...  87.9    2e-13 
LT598461.1 Lachancea dasiensis CBS 10888 genome assembly, chromos...  86.1    8e-13 
LT598491.1 Lachancea fermentati strain CBS 6772 genome assembly, ...  84.2    3e-12 
JABBWC010000973.1 Suillus paluster strain FC165 EDB91scaffold_973...  84.2    3e-12 
JABBWC010000968.1 Suillus paluster strain FC165 EDB91scaffold_968...  84.2    3e-12 
JABBWC010000965.1 Suillus paluster strain FC165 EDB91scaffold_965...  84.2    3e-12 
JABBWC010000953.1 Suillus paluster strain FC165 EDB91scaffold_953...  84.2    3e-12 
JABBWC010000948.1 Suillus paluster strain FC165 EDB91scaffold_948...  84.2    3e-12 
JABBWC010000911.1 Suillus paluster strain FC165 EDB91scaffold_911...  84.2    3e-12 
JABBWC010000880.1 Suillus paluster strain FC165 EDB91scaffold_880...  84.2    3e-12 
JABBWC010000672.1 Suillus paluster strain FC165 EDB91scaffold_672...  84.2    3e-12 
JABBWC010000596.1 Suillus paluster strain FC165 EDB91scaffold_596...  84.2    3e-12 
FXLY01000006.1 Kazachstania saulgeensis genome assembly, contig: ...  84.2    3e-12 
JABCPV010000619.1 Suillus ampliporus strain FC55 DFH29scaffold_61...  84.2    3e-12 
JABCPV010000195.1 Suillus ampliporus strain FC55 DFH29scaffold_19...  84.2    3e-12 
JABCPV010001459.1 Suillus ampliporus strain FC55 DFH29scaffold_14...  84.2    3e-12 
JABCPV010001451.1 Suillus ampliporus strain FC55 DFH29scaffold_14...  84.2    3e-12 
JABCPV010001348.1 Suillus ampliporus strain FC55 DFH29scaffold_13...  84.2    3e-12 
JABCPV010001266.1 Suillus ampliporus strain FC55 DFH29scaffold_12...  84.2    3e-12 
JABCPV010001150.1 Suillus ampliporus strain FC55 DFH29scaffold_11...  84.2    3e-12 
JABCPV010001009.1 Suillus ampliporus strain FC55 DFH29scaffold_10...  84.2    3e-12 
PPOP02000110.1 Kazachstania bromeliacearum strain NRRL Y-48836 NO...  84.2    3e-12 
NW_024538533.1 Suillus paluster strain FC165 chromosome Unknown E...  84.2    3e-12 
NW_024538528.1 Suillus paluster strain FC165 chromosome Unknown E...  84.2    3e-12 
NW_024538525.1 Suillus paluster strain FC165 chromosome Unknown E...  84.2    3e-12 
NW_024538513.1 Suillus paluster strain FC165 chromosome Unknown E...  84.2    3e-12 
NW_024538508.1 Suillus paluster strain FC165 chromosome Unknown E...  84.2    3e-12 
NW_024538471.1 Suillus paluster strain FC165 chromosome Unknown E...  84.2    3e-12 
NW_024538440.1 Suillus paluster strain FC165 chromosome Unknown E...  84.2    3e-12 
NW_024538232.1 Suillus paluster strain FC165 chromosome Unknown E...  84.2    3e-12 
NW_024538156.1 Suillus paluster strain FC165 chromosome Unknown E...  84.2    3e-12 
NJIJ01000053.1 Kazachstania servazzii strain SRCM102023 contig000...  82.4    1e-11 
JAIWYV020000017.1 Kazachstania humilis strain YMX004033 scaffold1...  82.4    1e-11 
JAIWYV020000005.1 Kazachstania humilis strain YMX004033 scaffold0...  82.4    1e-11 
JABBWF010001042.1 Suillus variegatus strain UH-Sva-Z1 EV424scaffo...  82.4    1e-11 
JABBWE010000158.1 Suillus plorans strain S12 HD556scaffold_158, w...  82.4    1e-11 
JABBWE010000113.1 Suillus plorans strain S12 HD556scaffold_113, w...  82.4    1e-11 
JABBWM010000807.1 Suillus discolor strain FC423 F5147scaffold_807...  82.4    1e-11 
JABBWM010000803.1 Suillus discolor strain FC423 F5147scaffold_803...  82.4    1e-11 
JABBWM010000802.1 Suillus discolor strain FC423 F5147scaffold_802...  82.4    1e-11 
JABBWM010000798.1 Suillus discolor strain FC423 F5147scaffold_798...  82.4    1e-11 
JABBWM010000797.1 Suillus discolor strain FC423 F5147scaffold_797...  82.4    1e-11 
JABBWM010000796.1 Suillus discolor strain FC423 F5147scaffold_796...  82.4    1e-11 
JABBWM010000795.1 Suillus discolor strain FC423 F5147scaffold_795...  82.4    1e-11 
JABBWM010000793.1 Suillus discolor strain FC423 F5147scaffold_793...  82.4    1e-11 
JABBWM010000780.1 Suillus discolor strain FC423 F5147scaffold_780...  82.4    1e-11 
JABBWM010000773.1 Suillus discolor strain FC423 F5147scaffold_773...  82.4    1e-11 
JABBWM010000765.1 Suillus discolor strain FC423 F5147scaffold_765...  82.4    1e-11 
JABBWM010000756.1 Suillus discolor strain FC423 F5147scaffold_756...  82.4    1e-11 
JABBWM010000739.1 Suillus discolor strain FC423 F5147scaffold_739...  82.4    1e-11 
JABBWM010000722.1 Suillus discolor strain FC423 F5147scaffold_722...  82.4    1e-11 
JABBWM010000721.1 Suillus discolor strain FC423 F5147scaffold_721...  82.4    1e-11 
JABBWM010000720.1 Suillus discolor strain FC423 F5147scaffold_720...  82.4    1e-11 
JABBWM010000689.1 Suillus discolor strain FC423 F5147scaffold_689...  82.4    1e-11 
JABBWM010000664.1 Suillus discolor strain FC423 F5147scaffold_664...  82.4    1e-11 
JABBWM010000465.1 Suillus discolor strain FC423 F5147scaffold_465...  82.4    1e-11 
JABBWM010000425.1 Suillus discolor strain FC423 F5147scaffold_425...  82.4    1e-11 
JABBWM010000226.1 Suillus discolor strain FC423 F5147scaffold_226...  82.4    1e-11 
JAEBUQ010000033.1 Amanita fuliginea strain LH00002 Contig33, whol...  82.4    1e-11 
JAEBUQ010000030.1 Amanita fuliginea strain LH00002 Contig30, whol...  82.4    1e-11 
JAEBUQ010000026.1 Amanita fuliginea strain LH00002 Contig26, whol...  82.4    1e-11 
BCGL01000010.1 [Candida] succiphila DNA, scaffold: scaffold_9, st...  82.4    1e-11 
CALPDJ010000001.1 Mucor piriformis genome assembly, contig: ptg00...  82.4    1e-11 
OW971871.1 Mucor piriformis genome assembly, chromosome: 5            82.4    1e-11 
OW971870.1 Mucor piriformis genome assembly, chromosome: 4            82.4    1e-11 
OW971869.1 Mucor piriformis genome assembly, chromosome: 3            82.4    1e-11 
PPJB01000274.1 Aciculoconidium aculeatum strain NRRL YB-4298 NODE...  82.4    1e-11 
JABBWJ010000190.1 Suillus tomentosus strain FC115 C8R48scaffold_1...  82.4    1e-11 
JABBWK010000734.1 Suillus fuscotomentosus strain FC203 F5891scaff...  82.4    1e-11 
JABBWK010000724.1 Suillus fuscotomentosus strain FC203 F5891scaff...  82.4    1e-11 
JABBWK010000721.1 Suillus fuscotomentosus strain FC203 F5891scaff...  82.4    1e-11 
JABBWK010000720.1 Suillus fuscotomentosus strain FC203 F5891scaff...  82.4    1e-11 
JABBWK010000717.1 Suillus fuscotomentosus strain FC203 F5891scaff...  82.4    1e-11 
JABBWK010000712.1 Suillus fuscotomentosus strain FC203 F5891scaff...  82.4    1e-11 
JABBWK010000698.1 Suillus fuscotomentosus strain FC203 F5891scaff...  82.4    1e-11 
JABBWK010000697.1 Suillus fuscotomentosus strain FC203 F5891scaff...  82.4    1e-11 
JABBWK010000695.1 Suillus fuscotomentosus strain FC203 F5891scaff...  82.4    1e-11 
JABBWK010000694.1 Suillus fuscotomentosus strain FC203 F5891scaff...  82.4    1e-11 
JABBWK010000692.1 Suillus fuscotomentosus strain FC203 F5891scaff...  82.4    1e-11 
JABBWK010000690.1 Suillus fuscotomentosus strain FC203 F5891scaff...  82.4    1e-11 
JABBWK010000689.1 Suillus fuscotomentosus strain FC203 F5891scaff...  82.4    1e-11 
JABBWK010000688.1 Suillus fuscotomentosus strain FC203 F5891scaff...  82.4    1e-11 
JABBWK010000687.1 Suillus fuscotomentosus strain FC203 F5891scaff...  82.4    1e-11 
JABBWK010000686.1 Suillus fuscotomentosus strain FC203 F5891scaff...  82.4    1e-11 
JABBWK010000685.1 Suillus fuscotomentosus strain FC203 F5891scaff...  82.4    1e-11 
JABBWK010000682.1 Suillus fuscotomentosus strain FC203 F5891scaff...  82.4    1e-11 
JABBWK010000679.1 Suillus fuscotomentosus strain FC203 F5891scaff...  82.4    1e-11 
JABBWK010000676.1 Suillus fuscotomentosus strain FC203 F5891scaff...  82.4    1e-11 
JABBWK010000674.1 Suillus fuscotomentosus strain FC203 F5891scaff...  82.4    1e-11 
JABBWK010000673.1 Suillus fuscotomentosus strain FC203 F5891scaff...  82.4    1e-11 
JABBWK010000669.1 Suillus fuscotomentosus strain FC203 F5891scaff...  82.4    1e-11 
JABBWK010000667.1 Suillus fuscotomentosus strain FC203 F5891scaff...  82.4    1e-11 
JABBWK010000664.1 Suillus fuscotomentosus strain FC203 F5891scaff...  82.4    1e-11 
JABBWK010000663.1 Suillus fuscotomentosus strain FC203 F5891scaff...  82.4    1e-11 
JABBWK010000659.1 Suillus fuscotomentosus strain FC203 F5891scaff...  82.4    1e-11 
JABBWK010000653.1 Suillus fuscotomentosus strain FC203 F5891scaff...  82.4    1e-11 
JABBWK010000646.1 Suillus fuscotomentosus strain FC203 F5891scaff...  82.4    1e-11 
JABBWK010000644.1 Suillus fuscotomentosus strain FC203 F5891scaff...  82.4    1e-11 
JABBWK010000023.1 Suillus fuscotomentosus strain FC203 F5891scaff...  82.4    1e-11 
JABBWK010000020.1 Suillus fuscotomentosus strain FC203 F5891scaff...  82.4    1e-11 
PPON02000133.1 Kazachstania unispora strain NRRL Y-1556 NODE_149_...  82.4    1e-11 
CAEFZW010000005.1 Kazachstania barnettii strain CLIB 1767 genome ...  82.4    1e-11 
QZWR01000196.1 Zoophagus insidians isolate Zi-All NODE_1108_lengt...  82.4    1e-11 
PPLQ02000038.1 Suhomyces emberorum strain NRRL Y-27606 NODE_38_le...  82.4    1e-11 
PPOJ02000117.1 Kazachstania intestinalis strain NRRL Y-48847 NODE...  82.4    1e-11 
NW_024545242.1 Kazachstania barnettii strain CLIB 1767 genome ass...  82.4    1e-11 
NW_024540246.1 Suillus fuscotomentosus strain FC203 chromosome Un...  82.4    1e-11 
NW_024540236.1 Suillus fuscotomentosus strain FC203 chromosome Un...  82.4    1e-11 
NW_024540233.1 Suillus fuscotomentosus strain FC203 chromosome Un...  82.4    1e-11 
NW_024540232.1 Suillus fuscotomentosus strain FC203 chromosome Un...  82.4    1e-11 
NW_024540229.1 Suillus fuscotomentosus strain FC203 chromosome Un...  82.4    1e-11 
NW_024540224.1 Suillus fuscotomentosus strain FC203 chromosome Un...  82.4    1e-11 
NW_024540210.1 Suillus fuscotomentosus strain FC203 chromosome Un...  82.4    1e-11 
NW_024540209.1 Suillus fuscotomentosus strain FC203 chromosome Un...  82.4    1e-11 
NW_024540207.1 Suillus fuscotomentosus strain FC203 chromosome Un...  82.4    1e-11 
NW_024540206.1 Suillus fuscotomentosus strain FC203 chromosome Un...  82.4    1e-11 
NW_024540204.1 Suillus fuscotomentosus strain FC203 chromosome Un...  82.4    1e-11 
NW_024540202.1 Suillus fuscotomentosus strain FC203 chromosome Un...  82.4    1e-11 
NW_024540201.1 Suillus fuscotomentosus strain FC203 chromosome Un...  82.4    1e-11 
NW_024540200.1 Suillus fuscotomentosus strain FC203 chromosome Un...  82.4    1e-11 
NW_024540199.1 Suillus fuscotomentosus strain FC203 chromosome Un...  82.4    1e-11 
NW_024540198.1 Suillus fuscotomentosus strain FC203 chromosome Un...  82.4    1e-11 
NW_024540197.1 Suillus fuscotomentosus strain FC203 chromosome Un...  82.4    1e-11 
NW_024540194.1 Suillus fuscotomentosus strain FC203 chromosome Un...  82.4    1e-11 
NW_024540191.1 Suillus fuscotomentosus strain FC203 chromosome Un...  82.4    1e-11 
NW_024540188.1 Suillus fuscotomentosus strain FC203 chromosome Un...  82.4    1e-11 
NW_024540186.1 Suillus fuscotomentosus strain FC203 chromosome Un...  82.4    1e-11 
NW_024540185.1 Suillus fuscotomentosus strain FC203 chromosome Un...  82.4    1e-11 
NW_024540181.1 Suillus fuscotomentosus strain FC203 chromosome Un...  82.4    1e-11 
NW_024540179.1 Suillus fuscotomentosus strain FC203 chromosome Un...  82.4    1e-11 
NW_024540176.1 Suillus fuscotomentosus strain FC203 chromosome Un...  82.4    1e-11 
NW_024540175.1 Suillus fuscotomentosus strain FC203 chromosome Un...  82.4    1e-11 
NW_024540171.1 Suillus fuscotomentosus strain FC203 chromosome Un...  82.4    1e-11 
NW_024540165.1 Suillus fuscotomentosus strain FC203 chromosome Un...  82.4    1e-11 
NW_024540158.1 Suillus fuscotomentosus strain FC203 chromosome Un...  82.4    1e-11 
NW_024540156.1 Suillus fuscotomentosus strain FC203 chromosome Un...  82.4    1e-11 
NW_024539535.1 Suillus fuscotomentosus strain FC203 chromosome Un...  82.4    1e-11 
NW_024539532.1 Suillus fuscotomentosus strain FC203 chromosome Un...  82.4    1e-11 
NW_024542054.1 Suillus discolor strain FC423 chromosome Unknown F...  82.4    1e-11 
NW_024542050.1 Suillus discolor strain FC423 chromosome Unknown F...  82.4    1e-11 
NW_024542049.1 Suillus discolor strain FC423 chromosome Unknown F...  82.4    1e-11 
NW_024542045.1 Suillus discolor strain FC423 chromosome Unknown F...  82.4    1e-11 
NW_024542044.1 Suillus discolor strain FC423 chromosome Unknown F...  82.4    1e-11 
NW_024542043.1 Suillus discolor strain FC423 chromosome Unknown F...  82.4    1e-11 
NW_024542042.1 Suillus discolor strain FC423 chromosome Unknown F...  82.4    1e-11 
NW_024542040.1 Suillus discolor strain FC423 chromosome Unknown F...  82.4    1e-11 
NW_024542027.1 Suillus discolor strain FC423 chromosome Unknown F...  82.4    1e-11 
NW_024542020.1 Suillus discolor strain FC423 chromosome Unknown F...  82.4    1e-11 
NW_024542012.1 Suillus discolor strain FC423 chromosome Unknown F...  82.4    1e-11 
NW_024542003.1 Suillus discolor strain FC423 chromosome Unknown F...  82.4    1e-11 
NW_024541986.1 Suillus discolor strain FC423 chromosome Unknown F...  82.4    1e-11 
NW_024541969.1 Suillus discolor strain FC423 chromosome Unknown F...  82.4    1e-11 
NW_024541968.1 Suillus discolor strain FC423 chromosome Unknown F...  82.4    1e-11 
NW_024541967.1 Suillus discolor strain FC423 chromosome Unknown F...  82.4    1e-11 
NW_024541936.1 Suillus discolor strain FC423 chromosome Unknown F...  82.4    1e-11 
NW_024541911.1 Suillus discolor strain FC423 chromosome Unknown F...  82.4    1e-11 
NW_024541712.1 Suillus discolor strain FC423 chromosome Unknown F...  82.4    1e-11 
NW_024541672.1 Suillus discolor strain FC423 chromosome Unknown F...  82.4    1e-11 
NW_024541473.1 Suillus discolor strain FC423 chromosome Unknown F...  82.4    1e-11 
NW_024537542.1 Suillus plorans strain S12 chromosome Unknown HD55...  82.4    1e-11 
NW_024537497.1 Suillus plorans strain S12 chromosome Unknown HD55...  82.4    1e-11 
NJIJ01000026.1 Kazachstania servazzii strain SRCM102023 contig000...  80.5    4e-11 
NJIJ01000032.1 Kazachstania servazzii strain SRCM102023 contig000...  80.5    4e-11 
NJIJ01000033.1 Kazachstania servazzii strain SRCM102023 contig000...  80.5    4e-11 
NJIJ01000034.1 Kazachstania servazzii strain SRCM102023 contig000...  80.5    4e-11 
NJIJ01000036.1 Kazachstania servazzii strain SRCM102023 contig000...  80.5    4e-11 
NJIJ01000040.1 Kazachstania servazzii strain SRCM102023 contig000...  80.5    4e-11 
NJIJ01000041.1 Kazachstania servazzii strain SRCM102023 contig000...  80.5    4e-11 
NJIJ01000044.1 Kazachstania servazzii strain SRCM102023 contig000...  80.5    4e-11 
NJIJ01000045.1 Kazachstania servazzii strain SRCM102023 contig000...  80.5    4e-11 
NJIJ01000049.1 Kazachstania servazzii strain SRCM102023 contig000...  80.5    4e-11 
NJIJ01000052.1 Kazachstania servazzii strain SRCM102023 contig000...  80.5    4e-11 
NJIJ01000054.1 Kazachstania servazzii strain SRCM102023 contig000...  80.5    4e-11 
NJIJ01000055.1 Kazachstania servazzii strain SRCM102023 contig000...  80.5    4e-11 
NJIJ01000059.1 Kazachstania servazzii strain SRCM102023 contig000...  80.5    4e-11 
NJIJ01000060.1 Kazachstania servazzii strain SRCM102023 contig000...  80.5    4e-11 
NJIJ01000061.1 Kazachstania servazzii strain SRCM102023 contig000...  80.5    4e-11 
NJIJ01000062.1 Kazachstania servazzii strain SRCM102023 contig000...  80.5    4e-11 
NJIJ01000063.1 Kazachstania servazzii strain SRCM102023 contig000...  80.5    4e-11 
NJIJ01000064.1 Kazachstania servazzii strain SRCM102023 contig000...  80.5    4e-11 
NJIJ01000066.1 Kazachstania servazzii strain SRCM102023 contig000...  80.5    4e-11 
NJIJ01000069.1 Kazachstania servazzii strain SRCM102023 contig000...  80.5    4e-11 
NJIJ01000071.1 Kazachstania servazzii strain SRCM102023 contig000...  80.5    4e-11 
NJIJ01000073.1 Kazachstania servazzii strain SRCM102023 contig000...  80.5    4e-11 
NJIJ01000074.1 Kazachstania servazzii strain SRCM102023 contig000...  80.5    4e-11 
NJIJ01000075.1 Kazachstania servazzii strain SRCM102023 contig000...  80.5    4e-11 
NJIJ01000085.1 Kazachstania servazzii strain SRCM102023 contig000...  80.5    4e-11 
CU928180.1 Lachancea thermotolerans CBS 6340 chromosome H complet...  80.5    4e-11 
JABBWA010000980.1 Suillus lakei strain FC43 EDB19scaffold_980, wh...  80.5    4e-11 
JABBWA010001130.1 Suillus lakei strain FC43 EDB19scaffold_1130, w...  80.5    4e-11 
JABBWA010001101.1 Suillus lakei strain FC43 EDB19scaffold_1101, w...  80.5    4e-11 
JABBWA010001023.1 Suillus lakei strain FC43 EDB19scaffold_1023, w...  80.5    4e-11 
CP019500.1 Zygosaccharomyces parabailii strain ATCC 60483 chromos...  80.5    4e-11 
JAKKCY010000004.1 [Candida] thailandica strain CBS 10610 Contig_0...  80.5    4e-11 
JAKKCY010000001.1 [Candida] thailandica strain CBS 10610 Contig_0...  80.5    4e-11 
JABBWI010000083.1 Suillus subluteus strain FC464 F4604scaffold_83...  80.5    4e-11 
JABBWI010000070.1 Suillus subluteus strain FC464 F4604scaffold_70...  80.5    4e-11 
JABBWI010000678.1 Suillus subluteus strain FC464 F4604scaffold_67...  80.5    4e-11 
JABBWI010000677.1 Suillus subluteus strain FC464 F4604scaffold_67...  80.5    4e-11 
JABBWI010000673.1 Suillus subluteus strain FC464 F4604scaffold_67...  80.5    4e-11 
JABBWI010000672.1 Suillus subluteus strain FC464 F4604scaffold_67...  80.5    4e-11 
JABBWI010000539.1 Suillus subluteus strain FC464 F4604scaffold_53...  80.5    4e-11 
JABBWI010000516.1 Suillus subluteus strain FC464 F4604scaffold_51...  80.5    4e-11 
JABBWI010000469.1 Suillus subluteus strain FC464 F4604scaffold_46...  80.5    4e-11 
JABBWI010000452.1 Suillus subluteus strain FC464 F4604scaffold_45...  80.5    4e-11 
JABBWI010000170.1 Suillus subluteus strain FC464 F4604scaffold_17...  80.5    4e-11 
PPMS02000047.1 [Candida] blattae strain NRRL Y-27698 NODE_51_leng...  80.5    4e-11 
LT598476.1 Lachancea sp. CBS 6924 genome assembly, chromosome: G,...  80.5    4e-11 
JAEBUO010000048.1 Amanita rimosa strain LH00003 Contig48, whole g...  80.5    4e-11 
PPOI01000098.1 Kazachstania aerobia strain NRRL Y-27976 scf718000...  80.5    4e-11 
LN890542.1 Lachancea quebecensis genome assembly LAQU0, scaffold ...  80.5    4e-11 
JNDK01000560.1 Mucor velutinosus B5328 ctg7180000607664_1, whole ...  80.5    4e-11 
JABBWB010000767.1 Suillus occidentalis strain FC124 EDD22scaffold...  80.5    4e-11 
JABBWB010001529.1 Suillus occidentalis strain FC124 EDD22scaffold...  80.5    4e-11 
JABBWB010001521.1 Suillus occidentalis strain FC124 EDD22scaffold...  80.5    4e-11 
JABBWB010001439.1 Suillus occidentalis strain FC124 EDD22scaffold...  80.5    4e-11 
JAAECE010000002.1 Mucor lusitanicus strain MU402 FB192scaffold_2,...  80.5    4e-11 
JAAECE010000013.1 Mucor lusitanicus strain MU402 FB192scaffold_13...  80.5    4e-11 
JAAECE010000011.1 Mucor lusitanicus strain MU402 FB192scaffold_11...  80.5    4e-11 
PUHR01000350.1 Kazachstania exigua strain OG2 scaffold_350, whole...  80.5    4e-11 
JFAV03000033.1 Hanseniaspora vineae strain T02/19AF xfSc0000000, ...  80.5    4e-11 
PPOO01000634.1 Kazachstania turicensis strain NRRL Y-48834 scf718...  80.5    4e-11 
JAEVGP010000015.1 [Candida] nivariensis strain CBS 9983 tig24, wh...  80.5    4e-11 
JAEVGP010000005.1 [Candida] nivariensis strain CBS 9983 tig05, wh...  80.5    4e-11 
PPMI02000096.1 Wickerhamomyces alni strain NRRL Y-11625 NODE_96_l...  80.5    4e-11 
LN736364.1 Lachancea lanzarotensis genome assembly LALA0, scaffol...  80.5    4e-11 
JAJNCF010000014.1 Geotrichum sp. CBS 16003 Contig_0014, whole gen...  80.5    4e-11 
JAJNCF010000012.1 Geotrichum sp. CBS 16003 Contig_0012, whole gen...  80.5    4e-11 
JAJNCF010000007.1 Geotrichum sp. CBS 16003 Contig_0007, whole gen...  80.5    4e-11 
CAPT01000119.1 Nakaseomyces delphensis CBS 2170 WGS project CAPT0...  80.5    4e-11 
CP002500.1 Eremothecium cymbalariae DBVPG#7215 chromosome 4, comp...  80.5    4e-11 
JACBKP010000822.1 Neoantrodia serialis strain Sig1Antser10 B0H18s...  80.5    4e-11 
JACBKP010000816.1 Neoantrodia serialis strain Sig1Antser10 B0H18s...  80.5    4e-11 
JACBKP010000468.1 Neoantrodia serialis strain Sig1Antser10 B0H18s...  80.5    4e-11 
JABBWL010000091.1 Suillus cothurnatus strain VC 1858 BD769scaffol...  80.5    4e-11 
LT598453.1 Lachancea nothofagi CBS 11611 genome assembly, chromos...  80.5    4e-11 
JABBWH010000961.1 Suillus subalutaceus strain FC151 DFJ58scaffold...  80.5    4e-11 
JABBWH010000919.1 Suillus subalutaceus strain FC151 DFJ58scaffold...  80.5    4e-11 
JABBWH010000752.1 Suillus subalutaceus strain FC151 DFJ58scaffold...  80.5    4e-11 
JABBWH010000372.1 Suillus subalutaceus strain FC151 DFJ58scaffold...  80.5    4e-11 
CAKOGT010000019.1 Kazachstania bulderi genome assembly, contig: K...  80.5    4e-11 
NW_024541210.1 Suillus subalutaceus strain FC151 chromosome Unkno...  80.5    4e-11 
NW_024541168.1 Suillus subalutaceus strain FC151 chromosome Unkno...  80.5    4e-11 
NW_024541001.1 Suillus subalutaceus strain FC151 chromosome Unkno...  80.5    4e-11 
NW_024540621.1 Suillus subalutaceus strain FC151 chromosome Unkno...  80.5    4e-11 
NW_025955782.1 Neoantrodia serialis strain Sig1Antser10 chromosom...  80.5    4e-11 
NW_025955776.1 Neoantrodia serialis strain Sig1Antser10 chromosom...  80.5    4e-11 
NW_025955428.1 Neoantrodia serialis strain Sig1Antser10 chromosom...  80.5    4e-11 
NC_016452.1 Eremothecium cymbalariae DBVPG#7215 chromosome 4, com...  80.5    4e-11 
NW_019212883.1 Lachancea lanzarotensis genome assembly LALA0, sca...  80.5    4e-11 
NC_013084.1 Lachancea thermotolerans CBS 6340 chromosome H comple...  80.5    4e-11 
QLOO01002569.1 Suillus sp. MG131 scaffold3182_cov123, whole genom...  78.7    1e-10 
QLOO01000184.1 Suillus sp. MG131 scaffold208_cov122, whole genome...  78.7    1e-10 
PPXM02000283.1 Trigonopsis variabilis strain NRRL Y-1579 NODE_286...  78.7    1e-10 
OVGK01000075.1 Zygosaccharomyces pseudobailii genome assembly, co...  78.7    1e-10 
KZ613933.1 Meliniomyces bicolor E unplaced genomic scaffold K444s...  78.7    1e-10 
JAEUBF010000039.1 Wickerhamomyces mucosus strain CBS6341 scaffold...  78.7    1e-10 
JABBWA010001131.1 Suillus lakei strain FC43 EDB19scaffold_1131, w...  78.7    1e-10 
CP019493.1 Zygosaccharomyces parabailii strain ATCC 60483 chromos...  78.7    1e-10 
JALPTJ010000382.1 Mucor mucedo strain NRRL 3635 EV154scaffold_382...  78.7    1e-10 
JALPTJ010000292.1 Mucor mucedo strain NRRL 3635 EV154scaffold_292...  78.7    1e-10 
JALPTJ010000291.1 Mucor mucedo strain NRRL 3635 EV154scaffold_291...  78.7    1e-10 
PPJK02000997.1 Blastobotrys niveus strain NRRL Y-17581 NODE_997_l...  78.7    1e-10 
NLAO01002406.1 Metschnikowia continentalis strain UWOPS 95-402.1 ...  78.7    1e-10 
NLAO01000328.1 Metschnikowia continentalis strain UWOPS 95-402.1 ...  78.7    1e-10 
JNEI01006051.1 Mucor racemosus B9645 jtg7180000739349f_7180000739...  78.7    1e-10 
UEGL01000009.1 Zygosaccharomyces sapae isolate ABT301 genome asse...  78.7    1e-10 
UEGL01000006.1 Zygosaccharomyces sapae isolate ABT301 genome asse...  78.7    1e-10 
UEGL01000028.1 Zygosaccharomyces sapae isolate ABT301 genome asse...  78.7    1e-10 
UEGL01000010.1 Zygosaccharomyces sapae isolate ABT301 genome asse...  78.7    1e-10 
UEGL01000039.1 Zygosaccharomyces sapae isolate ABT301 genome asse...  78.7    1e-10 
UEGL01000008.1 Zygosaccharomyces sapae isolate ABT301 genome asse...  78.7    1e-10 
UEGL01000052.1 Zygosaccharomyces sapae isolate ABT301 genome asse...  78.7    1e-10 
QGOD01000262.1 Sarcodon sp. MG97 scaffold289_cov1430, whole genom...  78.7    1e-10 
CU928181.1 Zygosaccharomyces rouxii strain CBS732 chromosome E co...  78.7    1e-10 
JADIOR010000171.1 Limtongozyma cylindracea strain NRRL Y-17506 fl...  78.7    1e-10 
SRHL01000186.1 Hanseniaspora occidentalis var. citrica strain CBS...  78.7    1e-10 
NKZI01002216.1 Metschnikowia sp. 00-154.1 strain UWOPS 00-154.1 m...  78.7    1e-10 
NKZI01001560.1 Metschnikowia sp. 00-154.1 strain UWOPS 00-154.1 m...  78.7    1e-10 
NKZN01001157.1 Metschnikowia santaceciliae strain UWOPS 01-517a1 ...  78.7    1e-10 
JAEPRB010000602.1 Circinella minor strain CBS 143.56 CIRC_SIM_601...  78.7    1e-10 
JACADK010000029.1 Blastobotrys adeninivorans strain TMCC 70007 Sc...  78.7    1e-10 
JACADK010000001.1 Blastobotrys adeninivorans strain TMCC 70007 Sc...  78.7    1e-10 
AADM01000401.1 Lachancea waltii NCYC 2644 cont400, whole genome s...  78.7    1e-10 
AADM01000465.1 Lachancea waltii NCYC 2644 cont464, whole genome s...  78.7    1e-10 
AADM01000482.1 Lachancea waltii NCYC 2644 cont481, whole genome s...  78.7    1e-10 
JAGJTG010000017.1 Lipomyces starkeyi strain AS 2.1560 Contig17, w...  78.7    1e-10 
JAGJTG010000012.1 Lipomyces starkeyi strain AS 2.1560 Contig12, w...  78.7    1e-10 
PPJZ01000145.1 Zygosaccharomyces kombuchaensis strain NRRL YB-481...  78.7    1e-10 
PPJT02000411.1 Lipomyces arxii strain NRRL Y-17921 NODE_411_lengt...  78.7    1e-10 
PPJT02000318.1 Lipomyces arxii strain NRRL Y-17921 NODE_318_lengt...  78.7    1e-10 
JAEPRD010000096.1 Mucor saturninus strain WA0000017839 MUCOR_SAT_...  78.7    1e-10 
CAJVPM010021008.1 Scutellospora calospora strain AU212A genome as...  78.7    1e-10 
QLPK01015701.1 Cantharellus appalachiensis strain MG38 scaffold21...  78.7    1e-10 
SWBN01000023.1 Zygosaccharomyces mellis isolate 6-7431 Contig0002...  78.7    1e-10 
JABBWO010000620.1 Suillus bovinus strain UH-Sbo-P2 EDB93scaffold_...  78.7    1e-10 
JABBWO010000619.1 Suillus bovinus strain UH-Sbo-P2 EDB93scaffold_...  78.7    1e-10 
JABBWO010000586.1 Suillus bovinus strain UH-Sbo-P2 EDB93scaffold_...  78.7    1e-10 
JABBWO010000560.1 Suillus bovinus strain UH-Sbo-P2 EDB93scaffold_...  78.7    1e-10 
JABBWO010000546.1 Suillus bovinus strain UH-Sbo-P2 EDB93scaffold_...  78.7    1e-10 
JABBWO010000531.1 Suillus bovinus strain UH-Sbo-P2 EDB93scaffold_...  78.7    1e-10 
JABBWO010000517.1 Suillus bovinus strain UH-Sbo-P2 EDB93scaffold_...  78.7    1e-10 
JABBWO010000494.1 Suillus bovinus strain UH-Sbo-P2 EDB93scaffold_...  78.7    1e-10 
JABBWO010000471.1 Suillus bovinus strain UH-Sbo-P2 EDB93scaffold_...  78.7    1e-10 
JABBWO010000461.1 Suillus bovinus strain UH-Sbo-P2 EDB93scaffold_...  78.7    1e-10 
JABBWO010000402.1 Suillus bovinus strain UH-Sbo-P2 EDB93scaffold_...  78.7    1e-10 
JABBWO010000378.1 Suillus bovinus strain UH-Sbo-P2 EDB93scaffold_...  78.7    1e-10 
JABBWO010000249.1 Suillus bovinus strain UH-Sbo-P2 EDB93scaffold_...  78.7    1e-10 
VUYT01000085.1 Symmetrospora coprosmae strain UCD350 NODE_87_leng...  78.7    1e-10 
PPKS01000031.1 Ogataea naganishii strain NRRL Y-7654 NODE_31_leng...  78.7    1e-10 
JAIXMH010000050.1 Pilobolus umbonatus strain NRRL 6349 BDB01scaff...  78.7    1e-10 
PPLP01000043.1 Suhomyces canberraensis strain NRRL YB-2417 NODE_4...  78.7    1e-10 
JAGSXI010000318.1 Metschnikowia australis strain W7-5 NODE_320_le...  78.7    1e-10 
JAGSXI010000284.1 Metschnikowia australis strain W7-5 NODE_286_le...  78.7    1e-10 
JAGSXI010000247.1 Metschnikowia australis strain W7-5 NODE_249_le...  78.7    1e-10 
JAGSXI010000226.1 Metschnikowia australis strain W7-5 NODE_228_le...  78.7    1e-10 
PPLR01000085.1 Teunomyces kruisii strain NRRL Y-17087 flattened_l...  78.7    1e-10 
PPJH01000031.1 Blastobotrys raffinosifermentans strain NRRL Y-271...  78.7    1e-10 
NKZA01002046.1 Metschnikowia cubensis strain MUCL 45753 cub+_C338...  78.7    1e-10 
JABBWK010000710.1 Suillus fuscotomentosus strain FC203 F5891scaff...  78.7    1e-10 
NLAK01000033.1 Metschnikowia bowlesiae strain UWOPS 12-619.1 bow-...  78.7    1e-10 
VATE01000577.1 Metschnikowia amazonensis strain UFMG-CM-6309 NODE...  78.7    1e-10 
NKZD01001322.1 Metschnikowia cerradonensis strain UFMG 03-T67.1 c...  78.7    1e-10 
LT598468.1 Lachancea mirantina genome assembly, chromosome: H, wh...  78.7    1e-10 
PPJS02000121.1 Lipomyces mesembrius strain NRRL Y-27506 NODE_121_...  78.7    1e-10 
JABBWG010000643.1 Suillus subaureus strain MN1 BJ212scaffold_643,...  78.7    1e-10 
JABBWG010000524.1 Suillus subaureus strain MN1 BJ212scaffold_524,...  78.7    1e-10 
JABBWG010000517.1 Suillus subaureus strain MN1 BJ212scaffold_517,...  78.7    1e-10 
JNEM01016778.1 Conidiobolus incongruus B7586 jtg7180000972156f_71...  78.7    1e-10 
ML769362.1 Chalara longipes BDJ unplaced genomic scaffold N431sca...  78.7    1e-10 
PPMG02000138.1 [Candida] ponderosae strain NRRL YB-2307 NODE_138_...  78.7    1e-10 
LT598481.1 Lachancea meyersii CBS 8951 genome assembly, chromosom...  78.7    1e-10 
NHAO01000032.1 Nakazawaea wickerhamii strain NRRL Y-2563 flattene...  78.7    1e-10 
NW_024539199.1 Suillus subaureus strain MN1 chromosome Unknown BJ...  78.7    1e-10 
NW_024539080.1 Suillus subaureus strain MN1 chromosome Unknown BJ...  78.7    1e-10 
NW_024539073.1 Suillus subaureus strain MN1 chromosome Unknown BJ...  78.7    1e-10 
NW_024540222.1 Suillus fuscotomentosus strain FC203 chromosome Un...  78.7    1e-10 
NW_024542676.1 Suillus bovinus strain UH-Sbo-P2 chromosome Unknow...  78.7    1e-10 
NW_024542675.1 Suillus bovinus strain UH-Sbo-P2 chromosome Unknow...  78.7    1e-10 
NW_024542642.1 Suillus bovinus strain UH-Sbo-P2 chromosome Unknow...  78.7    1e-10 
NW_024542616.1 Suillus bovinus strain UH-Sbo-P2 chromosome Unknow...  78.7    1e-10 
NW_024542602.1 Suillus bovinus strain UH-Sbo-P2 chromosome Unknow...  78.7    1e-10 
NW_024542587.1 Suillus bovinus strain UH-Sbo-P2 chromosome Unknow...  78.7    1e-10 
NW_024542573.1 Suillus bovinus strain UH-Sbo-P2 chromosome Unknow...  78.7    1e-10 
NW_024542550.1 Suillus bovinus strain UH-Sbo-P2 chromosome Unknow...  78.7    1e-10 
NW_024542527.1 Suillus bovinus strain UH-Sbo-P2 chromosome Unknow...  78.7    1e-10 
NW_024542517.1 Suillus bovinus strain UH-Sbo-P2 chromosome Unknow...  78.7    1e-10 
NW_024542458.1 Suillus bovinus strain UH-Sbo-P2 chromosome Unknow...  78.7    1e-10 
NW_024542434.1 Suillus bovinus strain UH-Sbo-P2 chromosome Unknow...  78.7    1e-10 
NW_024542305.1 Suillus bovinus strain UH-Sbo-P2 chromosome Unknow...  78.7    1e-10 
NC_012994.1 Zygosaccharomyces rouxii strain CBS732 chromosome E c...  78.7    1e-10 
NW_020194705.1 Hyaloscypha bicolor E unplaced genomic scaffold K4...  78.7    1e-10 
MU523776.1 Gilbertella persicaria strain TFLB-J unplaced genomic ...  76.8    5e-10 
MU523754.1 Gilbertella persicaria strain TFLB-J unplaced genomic ...  76.8    5e-10 
MU523752.1 Gilbertella persicaria strain TFLB-J unplaced genomic ...  76.8    5e-10 
CP006026.1 Saccharomycetaceae sp. 'Ashbya aceri' chromosome VII, ...  76.8    5e-10 
OVGK01000044.1 Zygosaccharomyces pseudobailii genome assembly, co...  76.8    5e-10 
LPNM01000013.1 Hanseniaspora osmophila strain AWRI3579 Hanseniasp...  76.8    5e-10 
JAIWNE010000228.1 Blakeslea trispora strain NRRL 2456 BD560scaffo...  76.8    5e-10 
CH981532.1 Lodderomyces elongisporus NRRL YB-4239 supercont1.9 ge...  76.8    5e-10 
CP019491.1 Zygosaccharomyces parabailii strain ATCC 60483 chromos...  76.8    5e-10 
RJDY01000027.1 Auricularia cornea strain CCMJ2827 utg53, whole ge...  76.8    5e-10 
RJDY01000042.1 Auricularia cornea strain CCMJ2827 utg305, whole g...  76.8    5e-10 
RJDY01000050.1 Auricularia cornea strain CCMJ2827 utg2347, whole ...  76.8    5e-10 
RJDY01000048.1 Auricularia cornea strain CCMJ2827 utg1811, whole ...  76.8    5e-10 
RJDY01000047.1 Auricularia cornea strain CCMJ2827 utg1797, whole ...  76.8    5e-10 
RJDY01000046.1 Auricularia cornea strain CCMJ2827 utg1141, whole ...  76.8    5e-10 
RJDY01000039.1 Auricularia cornea strain CCMJ2827 utg100, whole g...  76.8    5e-10 
WCAA01000217.1 Antarctomyces pellizariae strain UFMG-CB-12416 NOD...  76.8    5e-10 
JALPTJ010000106.1 Mucor mucedo strain NRRL 3635 EV154scaffold_106...  76.8    5e-10 
CAIJEN010000013.1 Aureobasidium sp. AWRI4619 CO-2020 genome assem...  76.8    5e-10 
CAIJEN010000012.1 Aureobasidium sp. AWRI4619 CO-2020 genome assem...  76.8    5e-10 
SWBF01000142.1 Aureobasidium sp. EXF-10727 contig_141, whole geno...  76.8    5e-10 
PPMS02000039.1 [Candida] blattae strain NRRL Y-27698 NODE_43_leng...  76.8    5e-10 
JAGEVD010000506.1 Kluyveromyces sp. PCH397 tig00000581, whole gen...  76.8    5e-10 
JAGEVD010000505.1 Kluyveromyces sp. PCH397 tig00000580, whole gen...  76.8    5e-10 
JAGEVD010000295.1 Kluyveromyces sp. PCH397 tig00000367, whole gen...  76.8    5e-10 
JAEUBG010005620.1 Wickerhamomyces pijperi strain CBS2887 scaffold...  76.8    5e-10 
JAMAKY010000122.1 Cystobasidiaceae sp. P9004 ctg_122, whole genom...  76.8    5e-10 
NLAO01001462.1 Metschnikowia continentalis strain UWOPS 95-402.1 ...  76.8    5e-10 
ALYI01000630.1 Ceriporiopsis andreanae CBS 279.92 contig_9512, wh...  76.8    5e-10 
PPJA02000039.1 [Candida] restingae strain NRRL Y-27358 NODE_39_le...  76.8    5e-10 
JAHFYN010000134.1 Aureobasidium sp. EXF-3399 contig133, whole gen...  76.8    5e-10 
CAJVQF010000101.1 Candida sanyaensis strain UCD423 genome assembl...  76.8    5e-10 
CAJVQF010000056.1 Candida sanyaensis strain UCD423 genome assembl...  76.8    5e-10 
CAJVQF010000008.1 Candida sanyaensis strain UCD423 genome assembl...  76.8    5e-10 
QGMG01012096.1 Lachnellula cervina strain CBS 625.97 contig12096,...  76.8    5e-10 
CH445386.1 Parastagonospora nodorum SN15 scaffold_66, whole genom...  76.8    5e-10 
CAIJEO010000007.1 Aureobasidium sp. AWRI4233 CO-2020 genome assem...  76.8    5e-10 
BROO01000005.1 Cystobasidium tubakii 9A-1 DNA, scaffold_5, whole ...  76.8    5e-10 
NKZN01001524.1 Metschnikowia santaceciliae strain UWOPS 01-517a1 ...  76.8    5e-10 
JACWFZ010000022.1 Cystobasidium slooffiae strain I2-R3 I2-R3_cont...  76.8    5e-10 
JAEBUQ010000012.1 Amanita fuliginea strain LH00002 Contig12, whol...  76.8    5e-10 
SWBK01000757.1 Aureobasidium sp. EXF-12344 contig_756, whole geno...  76.8    5e-10 
JAKLML010000161.1 Aureobasidium lini strain FJII-L3-CM-P3 NODE_16...  76.8    5e-10 
PPJW01000181.1 Lipomyces sp. NRRL Y-11553 NODE_181_length_5280_co...  76.8    5e-10 
JAEOAQ010000005.1 Candida metapsilosis strain BP57 scaffold5, who...  76.8    5e-10 
AE016820.4 Ashbya gossypii ATCC 10895 chromosome VII, complete se...  76.8    5e-10 
JADIOY010000395.1 [Candida] silvatica strain NRRL Y-7777 NODE_395...  76.8    5e-10 
MSDY01000012.1 Aureobasidium sp. FSWF8-4 FSW8-bin-4-scaffold_95, ...  76.8    5e-10 
PPJO01000042.1 Kluyveromyces aestuarii strain NRRL YB-4510 NODE_4...  76.8    5e-10 
PPJO01000013.1 Kluyveromyces aestuarii strain NRRL YB-4510 NODE_1...  76.8    5e-10 
QLPE01001381.1 Hygrophorus russula strain MG78 scaffold2005_cov53...  76.8    5e-10 
CAINUL010000014.1 Aureobasidium sp. AWRI4620 CO-2020 genome assem...  76.8    5e-10 
CAINUL010000013.1 Aureobasidium sp. AWRI4620 CO-2020 genome assem...  76.8    5e-10 
PPJC01000195.1 Botryozyma nematodophila strain NRRL Y-17705 NODE_...  76.8    5e-10 
PPJC01000194.1 Botryozyma nematodophila strain NRRL Y-17705 NODE_...  76.8    5e-10 


>BLYF01000219.1 Racodium therryanum Rac09Pj11-1 DNA, sequence0219, whole genome 
shotgun sequence
Length=5499

 Score = 800 bits (433),  Expect = 0.0
 Identities = 433/433 (100%), Gaps = 0/433 (0%)
 Strand=Plus/Minus

Query  1     CAAGGTTTCCGTAGGTGAACCTGCGGAAGGATCATTAAAGAAATTTAATAATTTTGAAAA  60
             ||||||||||||||||||||||||||||||||||||||||||||||||||||||||||||
Sbjct  1512  CAAGGTTTCCGTAGGTGAACCTGCGGAAGGATCATTAAAGAAATTTAATAATTTTGAAAA  1453

Query  61    TGGAtttttttGTTTTGGCAAGAGCATGAGAGCTTTTACTGGGCAAGAAGACAAGAGATG  120
             ||||||||||||||||||||||||||||||||||||||||||||||||||||||||||||
Sbjct  1452  TGGATTTTTTTGTTTTGGCAAGAGCATGAGAGCTTTTACTGGGCAAGAAGACAAGAGATG  1393

Query  121   GAGAGTCCAGCCGGGCCTGCGCTTAAGTGCGCGGTCTTGCTAGGCTTGTAAGTTTCTTTC  180
             ||||||||||||||||||||||||||||||||||||||||||||||||||||||||||||
Sbjct  1392  GAGAGTCCAGCCGGGCCTGCGCTTAAGTGCGCGGTCTTGCTAGGCTTGTAAGTTTCTTTC  1333

Query  181   TTGCTATTCCAAACGGTGAGAGATTTCTGTGCTTTTGTTATAGGACAATTAAAACCGTTT  240
             ||||||||||||||||||||||||||||||||||||||||||||||||||||||||||||
Sbjct  1332  TTGCTATTCCAAACGGTGAGAGATTTCTGTGCTTTTGTTATAGGACAATTAAAACCGTTT  1273

Query  241   CAATACAACACACTGTGGAGTTTTCATATCTTTGCAACTTTTTCTTTGGGCATTCGAGCA  300
             ||||||||||||||||||||||||||||||||||||||||||||||||||||||||||||
Sbjct  1272  CAATACAACACACTGTGGAGTTTTCATATCTTTGCAACTTTTTCTTTGGGCATTCGAGCA  1213

Query  301   ATCGGGGCCCAGAGGTAACAAACACAAACAATTTTATCTATTCATTAAATTTTTGTCAAA  360
             ||||||||||||||||||||||||||||||||||||||||||||||||||||||||||||
Sbjct  1212  ATCGGGGCCCAGAGGTAACAAACACAAACAATTTTATCTATTCATTAAATTTTTGTCAAA  1153

Query  361   AACAAGAATTTTCGTAACTGGAAATTTTAAAATATTAAAAACTTTCAACAACGGATCTCT  420
             ||||||||||||||||||||||||||||||||||||||||||||||||||||||||||||
Sbjct  1152  AACAAGAATTTTCGTAACTGGAAATTTTAAAATATTAAAAACTTTCAACAACGGATCTCT  1093

Query  421   TGGTTCTCGCATC  433
             |||||||||||||
Sbjct  1092  TGGTTCTCGCATC  1080


>VZVN01000183.1 Saccharomyces cerevisiae x Saccharomyces kudriavzevii strain 
yHQL621 flattened_line_364, whole genome shotgun sequence
Length=7438

 Score = 800 bits (433),  Expect = 0.0
 Identities = 433/433 (100%), Gaps = 0/433 (0%)
 Strand=Plus/Plus

Query  1     CAAGGTTTCCGTAGGTGAACCTGCGGAAGGATCATTAAAGAAATTTAATAATTTTGAAAA  60
             ||||||||||||||||||||||||||||||||||||||||||||||||||||||||||||
Sbjct  3844  CAAGGTTTCCGTAGGTGAACCTGCGGAAGGATCATTAAAGAAATTTAATAATTTTGAAAA  3903

Query  61    TGGAtttttttGTTTTGGCAAGAGCATGAGAGCTTTTACTGGGCAAGAAGACAAGAGATG  120
             ||||||||||||||||||||||||||||||||||||||||||||||||||||||||||||
Sbjct  3904  TGGATTTTTTTGTTTTGGCAAGAGCATGAGAGCTTTTACTGGGCAAGAAGACAAGAGATG  3963

Query  121   GAGAGTCCAGCCGGGCCTGCGCTTAAGTGCGCGGTCTTGCTAGGCTTGTAAGTTTCTTTC  180
             ||||||||||||||||||||||||||||||||||||||||||||||||||||||||||||
Sbjct  3964  GAGAGTCCAGCCGGGCCTGCGCTTAAGTGCGCGGTCTTGCTAGGCTTGTAAGTTTCTTTC  4023

Query  181   TTGCTATTCCAAACGGTGAGAGATTTCTGTGCTTTTGTTATAGGACAATTAAAACCGTTT  240
             ||||||||||||||||||||||||||||||||||||||||||||||||||||||||||||
Sbjct  4024  TTGCTATTCCAAACGGTGAGAGATTTCTGTGCTTTTGTTATAGGACAATTAAAACCGTTT  4083

Query  241   CAATACAACACACTGTGGAGTTTTCATATCTTTGCAACTTTTTCTTTGGGCATTCGAGCA  300
             ||||||||||||||||||||||||||||||||||||||||||||||||||||||||||||
Sbjct  4084  CAATACAACACACTGTGGAGTTTTCATATCTTTGCAACTTTTTCTTTGGGCATTCGAGCA  4143

Query  301   ATCGGGGCCCAGAGGTAACAAACACAAACAATTTTATCTATTCATTAAATTTTTGTCAAA  360
             ||||||||||||||||||||||||||||||||||||||||||||||||||||||||||||
Sbjct  4144  ATCGGGGCCCAGAGGTAACAAACACAAACAATTTTATCTATTCATTAAATTTTTGTCAAA  4203

Query  361   AACAAGAATTTTCGTAACTGGAAATTTTAAAATATTAAAAACTTTCAACAACGGATCTCT  420
             ||||||||||||||||||||||||||||||||||||||||||||||||||||||||||||
Sbjct  4204  AACAAGAATTTTCGTAACTGGAAATTTTAAAATATTAAAAACTTTCAACAACGGATCTCT  4263

Query  421   TGGTTCTCGCATC  433
             |||||||||||||
Sbjct  4264  TGGTTCTCGCATC  4276


>LFGC01001445.1 Malassezia obtusa strain CBS 7876 MO7876_opera_scaffold_226, 
whole genome shotgun sequence
Length=7666

 Score = 800 bits (433),  Expect = 0.0
 Identities = 433/433 (100%), Gaps = 0/433 (0%)
 Strand=Plus/Minus

Query  1     CAAGGTTTCCGTAGGTGAACCTGCGGAAGGATCATTAAAGAAATTTAATAATTTTGAAAA  60
             ||||||||||||||||||||||||||||||||||||||||||||||||||||||||||||
Sbjct  1621  CAAGGTTTCCGTAGGTGAACCTGCGGAAGGATCATTAAAGAAATTTAATAATTTTGAAAA  1562

Query  61    TGGAtttttttGTTTTGGCAAGAGCATGAGAGCTTTTACTGGGCAAGAAGACAAGAGATG  120
             ||||||||||||||||||||||||||||||||||||||||||||||||||||||||||||
Sbjct  1561  TGGATTTTTTTGTTTTGGCAAGAGCATGAGAGCTTTTACTGGGCAAGAAGACAAGAGATG  1502

Query  121   GAGAGTCCAGCCGGGCCTGCGCTTAAGTGCGCGGTCTTGCTAGGCTTGTAAGTTTCTTTC  180
             ||||||||||||||||||||||||||||||||||||||||||||||||||||||||||||
Sbjct  1501  GAGAGTCCAGCCGGGCCTGCGCTTAAGTGCGCGGTCTTGCTAGGCTTGTAAGTTTCTTTC  1442

Query  181   TTGCTATTCCAAACGGTGAGAGATTTCTGTGCTTTTGTTATAGGACAATTAAAACCGTTT  240
             ||||||||||||||||||||||||||||||||||||||||||||||||||||||||||||
Sbjct  1441  TTGCTATTCCAAACGGTGAGAGATTTCTGTGCTTTTGTTATAGGACAATTAAAACCGTTT  1382

Query  241   CAATACAACACACTGTGGAGTTTTCATATCTTTGCAACTTTTTCTTTGGGCATTCGAGCA  300
             ||||||||||||||||||||||||||||||||||||||||||||||||||||||||||||
Sbjct  1381  CAATACAACACACTGTGGAGTTTTCATATCTTTGCAACTTTTTCTTTGGGCATTCGAGCA  1322

Query  301   ATCGGGGCCCAGAGGTAACAAACACAAACAATTTTATCTATTCATTAAATTTTTGTCAAA  360
             ||||||||||||||||||||||||||||||||||||||||||||||||||||||||||||
Sbjct  1321  ATCGGGGCCCAGAGGTAACAAACACAAACAATTTTATCTATTCATTAAATTTTTGTCAAA  1262

Query  361   AACAAGAATTTTCGTAACTGGAAATTTTAAAATATTAAAAACTTTCAACAACGGATCTCT  420
             ||||||||||||||||||||||||||||||||||||||||||||||||||||||||||||
Sbjct  1261  AACAAGAATTTTCGTAACTGGAAATTTTAAAATATTAAAAACTTTCAACAACGGATCTCT  1202

Query  421   TGGTTCTCGCATC  433
             |||||||||||||
Sbjct  1201  TGGTTCTCGCATC  1189


>VZWC01000182.1 Saccharomyces cerevisiae x Saccharomyces eubayanus x Saccharomyces 
uvarum strain yHAB34 scf7180000206620, whole genome shotgun 
sequence
Length=939

 Score = 800 bits (433),  Expect = 0.0
 Identities = 433/433 (100%), Gaps = 0/433 (0%)
 Strand=Plus/Minus

Query  1    CAAGGTTTCCGTAGGTGAACCTGCGGAAGGATCATTAAAGAAATTTAATAATTTTGAAAA  60
            ||||||||||||||||||||||||||||||||||||||||||||||||||||||||||||
Sbjct  889  CAAGGTTTCCGTAGGTGAACCTGCGGAAGGATCATTAAAGAAATTTAATAATTTTGAAAA  830

Query  61   TGGAtttttttGTTTTGGCAAGAGCATGAGAGCTTTTACTGGGCAAGAAGACAAGAGATG  120
            ||||||||||||||||||||||||||||||||||||||||||||||||||||||||||||
Sbjct  829  TGGATTTTTTTGTTTTGGCAAGAGCATGAGAGCTTTTACTGGGCAAGAAGACAAGAGATG  770

Query  121  GAGAGTCCAGCCGGGCCTGCGCTTAAGTGCGCGGTCTTGCTAGGCTTGTAAGTTTCTTTC  180
            ||||||||||||||||||||||||||||||||||||||||||||||||||||||||||||
Sbjct  769  GAGAGTCCAGCCGGGCCTGCGCTTAAGTGCGCGGTCTTGCTAGGCTTGTAAGTTTCTTTC  710

Query  181  TTGCTATTCCAAACGGTGAGAGATTTCTGTGCTTTTGTTATAGGACAATTAAAACCGTTT  240
            ||||||||||||||||||||||||||||||||||||||||||||||||||||||||||||
Sbjct  709  TTGCTATTCCAAACGGTGAGAGATTTCTGTGCTTTTGTTATAGGACAATTAAAACCGTTT  650

Query  241  CAATACAACACACTGTGGAGTTTTCATATCTTTGCAACTTTTTCTTTGGGCATTCGAGCA  300
            ||||||||||||||||||||||||||||||||||||||||||||||||||||||||||||
Sbjct  649  CAATACAACACACTGTGGAGTTTTCATATCTTTGCAACTTTTTCTTTGGGCATTCGAGCA  590

Query  301  ATCGGGGCCCAGAGGTAACAAACACAAACAATTTTATCTATTCATTAAATTTTTGTCAAA  360
            ||||||||||||||||||||||||||||||||||||||||||||||||||||||||||||
Sbjct  589  ATCGGGGCCCAGAGGTAACAAACACAAACAATTTTATCTATTCATTAAATTTTTGTCAAA  530

Query  361  AACAAGAATTTTCGTAACTGGAAATTTTAAAATATTAAAAACTTTCAACAACGGATCTCT  420
            ||||||||||||||||||||||||||||||||||||||||||||||||||||||||||||
Sbjct  529  AACAAGAATTTTCGTAACTGGAAATTTTAAAATATTAAAAACTTTCAACAACGGATCTCT  470

Query  421  TGGTTCTCGCATC  433
            |||||||||||||
Sbjct  469  TGGTTCTCGCATC  457


>CM003566.1 Saccharomyces sp. 'boulardii' strain unique28 chromosome XII, 
whole genome shotgun sequence
Length=1042097

 Score = 800 bits (433),  Expect = 0.0
 Identities = 433/433 (100%), Gaps = 0/433 (0%)
 Strand=Plus/Minus

Query  1       CAAGGTTTCCGTAGGTGAACCTGCGGAAGGATCATTAAAGAAATTTAATAATTTTGAAAA  60
               ||||||||||||||||||||||||||||||||||||||||||||||||||||||||||||
Sbjct  435640  CAAGGTTTCCGTAGGTGAACCTGCGGAAGGATCATTAAAGAAATTTAATAATTTTGAAAA  435581

Query  61      TGGAtttttttGTTTTGGCAAGAGCATGAGAGCTTTTACTGGGCAAGAAGACAAGAGATG  120
               ||||||||||||||||||||||||||||||||||||||||||||||||||||||||||||
Sbjct  435580  TGGATTTTTTTGTTTTGGCAAGAGCATGAGAGCTTTTACTGGGCAAGAAGACAAGAGATG  435521

Query  121     GAGAGTCCAGCCGGGCCTGCGCTTAAGTGCGCGGTCTTGCTAGGCTTGTAAGTTTCTTTC  180
               ||||||||||||||||||||||||||||||||||||||||||||||||||||||||||||
Sbjct  435520  GAGAGTCCAGCCGGGCCTGCGCTTAAGTGCGCGGTCTTGCTAGGCTTGTAAGTTTCTTTC  435461

Query  181     TTGCTATTCCAAACGGTGAGAGATTTCTGTGCTTTTGTTATAGGACAATTAAAACCGTTT  240
               ||||||||||||||||||||||||||||||||||||||||||||||||||||||||||||
Sbjct  435460  TTGCTATTCCAAACGGTGAGAGATTTCTGTGCTTTTGTTATAGGACAATTAAAACCGTTT  435401

Query  241     CAATACAACACACTGTGGAGTTTTCATATCTTTGCAACTTTTTCTTTGGGCATTCGAGCA  300
               ||||||||||||||||||||||||||||||||||||||||||||||||||||||||||||
Sbjct  435400  CAATACAACACACTGTGGAGTTTTCATATCTTTGCAACTTTTTCTTTGGGCATTCGAGCA  435341

Query  301     ATCGGGGCCCAGAGGTAACAAACACAAACAATTTTATCTATTCATTAAATTTTTGTCAAA  360
               ||||||||||||||||||||||||||||||||||||||||||||||||||||||||||||
Sbjct  435340  ATCGGGGCCCAGAGGTAACAAACACAAACAATTTTATCTATTCATTAAATTTTTGTCAAA  435281

Query  361     AACAAGAATTTTCGTAACTGGAAATTTTAAAATATTAAAAACTTTCAACAACGGATCTCT  420
               ||||||||||||||||||||||||||||||||||||||||||||||||||||||||||||
Sbjct  435280  AACAAGAATTTTCGTAACTGGAAATTTTAAAATATTAAAAACTTTCAACAACGGATCTCT  435221

Query  421     TGGTTCTCGCATC  433
               |||||||||||||
Sbjct  435220  TGGTTCTCGCATC  435208


 Score = 795 bits (430),  Expect = 0.0
 Identities = 432/433 (99%), Gaps = 0/433 (0%)
 Strand=Plus/Minus

Query  1       CAAGGTTTCCGTAGGTGAACCTGCGGAAGGATCATTAAAGAAATTTAATAATTTTGAAAA  60
               ||||||||||||||||||||||||||||||||||||||||||||||||||||||||||||
Sbjct  453800  CAAGGTTTCCGTAGGTGAACCTGCGGAAGGATCATTAAAGAAATTTAATAATTTTGAAAA  453741

Query  61      TGGAtttttttGTTTTGGCAAGAGCATGAGAGCTTTTACTGGGCAAGAAGACAAGAGATG  120
               ||||||||||||||||||||||||||||||||||||||||||||||||||||| ||||||
Sbjct  453740  TGGATTTTTTTGTTTTGGCAAGAGCATGAGAGCTTTTACTGGGCAAGAAGACAGGAGATG  453681

Query  121     GAGAGTCCAGCCGGGCCTGCGCTTAAGTGCGCGGTCTTGCTAGGCTTGTAAGTTTCTTTC  180
               ||||||||||||||||||||||||||||||||||||||||||||||||||||||||||||
Sbjct  453680  GAGAGTCCAGCCGGGCCTGCGCTTAAGTGCGCGGTCTTGCTAGGCTTGTAAGTTTCTTTC  453621

Query  181     TTGCTATTCCAAACGGTGAGAGATTTCTGTGCTTTTGTTATAGGACAATTAAAACCGTTT  240
               ||||||||||||||||||||||||||||||||||||||||||||||||||||||||||||
Sbjct  453620  TTGCTATTCCAAACGGTGAGAGATTTCTGTGCTTTTGTTATAGGACAATTAAAACCGTTT  453561

Query  241     CAATACAACACACTGTGGAGTTTTCATATCTTTGCAACTTTTTCTTTGGGCATTCGAGCA  300
               ||||||||||||||||||||||||||||||||||||||||||||||||||||||||||||
Sbjct  453560  CAATACAACACACTGTGGAGTTTTCATATCTTTGCAACTTTTTCTTTGGGCATTCGAGCA  453501

Query  301     ATCGGGGCCCAGAGGTAACAAACACAAACAATTTTATCTATTCATTAAATTTTTGTCAAA  360
               ||||||||||||||||||||||||||||||||||||||||||||||||||||||||||||
Sbjct  453500  ATCGGGGCCCAGAGGTAACAAACACAAACAATTTTATCTATTCATTAAATTTTTGTCAAA  453441

Query  361     AACAAGAATTTTCGTAACTGGAAATTTTAAAATATTAAAAACTTTCAACAACGGATCTCT  420
               ||||||||||||||||||||||||||||||||||||||||||||||||||||||||||||
Sbjct  453440  AACAAGAATTTTCGTAACTGGAAATTTTAAAATATTAAAAACTTTCAACAACGGATCTCT  453381

Query  421     TGGTTCTCGCATC  433
               |||||||||||||
Sbjct  453380  TGGTTCTCGCATC  453368


 Score = 795 bits (430),  Expect = 0.0
 Identities = 432/433 (99%), Gaps = 0/433 (0%)
 Strand=Plus/Minus

Query  1       CAAGGTTTCCGTAGGTGAACCTGCGGAAGGATCATTAAAGAAATTTAATAATTTTGAAAA  60
               ||||||||||||||||||||||||||||||||||||||||||||||||||||||||||||
Sbjct  471935  CAAGGTTTCCGTAGGTGAACCTGCGGAAGGATCATTAAAGAAATTTAATAATTTTGAAAA  471876

Query  61      TGGAtttttttGTTTTGGCAAGAGCATGAGAGCTTTTACTGGGCAAGAAGACAAGAGATG  120
               ||||||||||||||||||||||||||||||||||||||||||||||||||||| ||||||
Sbjct  471875  TGGATTTTTTTGTTTTGGCAAGAGCATGAGAGCTTTTACTGGGCAAGAAGACAGGAGATG  471816

Query  121     GAGAGTCCAGCCGGGCCTGCGCTTAAGTGCGCGGTCTTGCTAGGCTTGTAAGTTTCTTTC  180
               ||||||||||||||||||||||||||||||||||||||||||||||||||||||||||||
Sbjct  471815  GAGAGTCCAGCCGGGCCTGCGCTTAAGTGCGCGGTCTTGCTAGGCTTGTAAGTTTCTTTC  471756

Query  181     TTGCTATTCCAAACGGTGAGAGATTTCTGTGCTTTTGTTATAGGACAATTAAAACCGTTT  240
               ||||||||||||||||||||||||||||||||||||||||||||||||||||||||||||
Sbjct  471755  TTGCTATTCCAAACGGTGAGAGATTTCTGTGCTTTTGTTATAGGACAATTAAAACCGTTT  471696

Query  241     CAATACAACACACTGTGGAGTTTTCATATCTTTGCAACTTTTTCTTTGGGCATTCGAGCA  300
               ||||||||||||||||||||||||||||||||||||||||||||||||||||||||||||
Sbjct  471695  CAATACAACACACTGTGGAGTTTTCATATCTTTGCAACTTTTTCTTTGGGCATTCGAGCA  471636

Query  301     ATCGGGGCCCAGAGGTAACAAACACAAACAATTTTATCTATTCATTAAATTTTTGTCAAA  360
               ||||||||||||||||||||||||||||||||||||||||||||||||||||||||||||
Sbjct  471635  ATCGGGGCCCAGAGGTAACAAACACAAACAATTTTATCTATTCATTAAATTTTTGTCAAA  471576

Query  361     AACAAGAATTTTCGTAACTGGAAATTTTAAAATATTAAAAACTTTCAACAACGGATCTCT  420
               ||||||||||||||||||||||||||||||||||||||||||||||||||||||||||||
Sbjct  471575  AACAAGAATTTTCGTAACTGGAAATTTTAAAATATTAAAAACTTTCAACAACGGATCTCT  471516

Query  421     TGGTTCTCGCATC  433
               |||||||||||||
Sbjct  471515  TGGTTCTCGCATC  471503


 Score = 793 bits (429),  Expect = 0.0
 Identities = 432/433 (99%), Gaps = 1/433 (0%)
 Strand=Plus/Minus

Query  1       CAAGGTTTCCGTAGGTGAACCTGCGGAAGGATCATTAAAGAAATTTAATAATTTTGAAAA  60
               ||||||||||||||||||||||||||||||||||||||||||||||||||||||||||||
Sbjct  444719  CAAGGTTTCCGTAGGTGAACCTGCGGAAGGATCATTAAAGAAATTTAATAATTTTGAAAA  444660

Query  61      TGGAtttttttGTTTTGGCAAGAGCATGAGAGCTTTTACTGGGCAAGAAGACAAGAGATG  120
               ||||||||||||||||||||||||||||||||||||||||||||||||||||| ||||||
Sbjct  444659  TGGATTTTTTTGTTTTGGCAAGAGCATGAGAGCTTTTACTGGGCAAGAAGACA-GAGATG  444601

Query  121     GAGAGTCCAGCCGGGCCTGCGCTTAAGTGCGCGGTCTTGCTAGGCTTGTAAGTTTCTTTC  180
               ||||||||||||||||||||||||||||||||||||||||||||||||||||||||||||
Sbjct  444600  GAGAGTCCAGCCGGGCCTGCGCTTAAGTGCGCGGTCTTGCTAGGCTTGTAAGTTTCTTTC  444541

Query  181     TTGCTATTCCAAACGGTGAGAGATTTCTGTGCTTTTGTTATAGGACAATTAAAACCGTTT  240
               ||||||||||||||||||||||||||||||||||||||||||||||||||||||||||||
Sbjct  444540  TTGCTATTCCAAACGGTGAGAGATTTCTGTGCTTTTGTTATAGGACAATTAAAACCGTTT  444481

Query  241     CAATACAACACACTGTGGAGTTTTCATATCTTTGCAACTTTTTCTTTGGGCATTCGAGCA  300
               ||||||||||||||||||||||||||||||||||||||||||||||||||||||||||||
Sbjct  444480  CAATACAACACACTGTGGAGTTTTCATATCTTTGCAACTTTTTCTTTGGGCATTCGAGCA  444421

Query  301     ATCGGGGCCCAGAGGTAACAAACACAAACAATTTTATCTATTCATTAAATTTTTGTCAAA  360
               ||||||||||||||||||||||||||||||||||||||||||||||||||||||||||||
Sbjct  444420  ATCGGGGCCCAGAGGTAACAAACACAAACAATTTTATCTATTCATTAAATTTTTGTCAAA  444361

Query  361     AACAAGAATTTTCGTAACTGGAAATTTTAAAATATTAAAAACTTTCAACAACGGATCTCT  420
               ||||||||||||||||||||||||||||||||||||||||||||||||||||||||||||
Sbjct  444360  AACAAGAATTTTCGTAACTGGAAATTTTAAAATATTAAAAACTTTCAACAACGGATCTCT  444301

Query  421     TGGTTCTCGCATC  433
               |||||||||||||
Sbjct  444300  TGGTTCTCGCATC  444288


 Score = 769 bits (416),  Expect = 0.0
 Identities = 428/433 (99%), Gaps = 4/433 (1%)
 Strand=Plus/Minus

Query  1       CAAGGTTTCCGTAGGTGAACCTGCGGAAGGATCATTAAAGAAATTTAATAATTTTGAAAA  60
               ||||||||||||||||||||||||||||||||||||||||||||||||||||||||||||
Sbjct  462866  CAAGGTTTCCGTAGGTGAACCTGCGGAAGGATCATTAAAGAAATTTAATAATTTTGAAAA  462807

Query  61      TGGAtttttttGTTTTGGCAAGAGCATGAGAGCTTTTACTGGGCAAGAAGACAAGAGATG  120
               |||||||||||||||||||||||||||||||||||| |||||||||||||||| ||||||
Sbjct  462806  TGGATTTTTTTGTTTTGGCAAGAGCATGAGAGCTTT-ACTGGGCAAGAAGACAGGAGATG  462748

Query  121     GAGAGTCCAGCCGGGCCTGCGCTTAAGTGCGCGGTCTTGCTAGGCTTGTAAGTTTCTTTC  180
               ||||||||||||||||||||||||||||||||||||||||||||||||||||||||||||
Sbjct  462747  GAGAGTCCAGCCGGGCCTGCGCTTAAGTGCGCGGTCTTGCTAGGCTTGTAAGTTTCTTTC  462688

Query  181     TTGCTATTCCAAACGGTGAGAGATTTCTGTGCTTTTGTTATAGGACAATTAAAACCGTTT  240
               ||||||||||||||||||||||||||||||||||||||||||||||||||||||||||||
Sbjct  462687  TTGCTATTCCAAACGGTGAGAGATTTCTGTGCTTTTGTTATAGGACAATTAAAACCGTTT  462628

Query  241     CAATACAACACACTGTGGAGTTTTCATATCTTTGCAACTTTTTCTTTGGGCATTCGAGCA  300
               ||||||||||||||||||||||||||||||||||||||||||||||||||||||||||||
Sbjct  462627  CAATACAACACACTGTGGAGTTTTCATATCTTTGCAACTTTTTCTTTGGGCATTCGAGCA  462568

Query  301     ATCGGGGCCCAGAGGTAACAAACACAAACAATTTTATCTATTCATTAAATTTTTGTCAAA  360
               |||||||||||||||||||||||||||||||||||||||||||||||| |||||||||||
Sbjct  462567  ATCGGGGCCCAGAGGTAACAAACACAAACAATTTTATCTATTCATTAA-TTTTTGTCAAA  462509

Query  361     AACAAGAATTTTCGTAACTGGAAATTTTAAAATATTAAAAACTTTCAACAACGGATCTCT  420
               | |||||| |||||||||||||||||||||||||||||||||||||||||||||||||||
Sbjct  462508  A-CAAGAA-TTTCGTAACTGGAAATTTTAAAATATTAAAAACTTTCAACAACGGATCTCT  462451

Query  421     TGGTTCTCGCATC  433
               |||||||||||||
Sbjct  462450  TGGTTCTCGCATC  462438


>BK006945.2 TPA_inf: Saccharomyces cerevisiae S288C chromosome XII, complete 
sequence
Length=1078177

 Score = 800 bits (433),  Expect = 0.0
 Identities = 433/433 (100%), Gaps = 0/433 (0%)
 Strand=Plus/Minus

Query  1       CAAGGTTTCCGTAGGTGAACCTGCGGAAGGATCATTAAAGAAATTTAATAATTTTGAAAA  60
               ||||||||||||||||||||||||||||||||||||||||||||||||||||||||||||
Sbjct  455969  CAAGGTTTCCGTAGGTGAACCTGCGGAAGGATCATTAAAGAAATTTAATAATTTTGAAAA  455910

Query  61      TGGAtttttttGTTTTGGCAAGAGCATGAGAGCTTTTACTGGGCAAGAAGACAAGAGATG  120
               ||||||||||||||||||||||||||||||||||||||||||||||||||||||||||||
Sbjct  455909  TGGATTTTTTTGTTTTGGCAAGAGCATGAGAGCTTTTACTGGGCAAGAAGACAAGAGATG  455850

Query  121     GAGAGTCCAGCCGGGCCTGCGCTTAAGTGCGCGGTCTTGCTAGGCTTGTAAGTTTCTTTC  180
               ||||||||||||||||||||||||||||||||||||||||||||||||||||||||||||
Sbjct  455849  GAGAGTCCAGCCGGGCCTGCGCTTAAGTGCGCGGTCTTGCTAGGCTTGTAAGTTTCTTTC  455790

Query  181     TTGCTATTCCAAACGGTGAGAGATTTCTGTGCTTTTGTTATAGGACAATTAAAACCGTTT  240
               ||||||||||||||||||||||||||||||||||||||||||||||||||||||||||||
Sbjct  455789  TTGCTATTCCAAACGGTGAGAGATTTCTGTGCTTTTGTTATAGGACAATTAAAACCGTTT  455730

Query  241     CAATACAACACACTGTGGAGTTTTCATATCTTTGCAACTTTTTCTTTGGGCATTCGAGCA  300
               ||||||||||||||||||||||||||||||||||||||||||||||||||||||||||||
Sbjct  455729  CAATACAACACACTGTGGAGTTTTCATATCTTTGCAACTTTTTCTTTGGGCATTCGAGCA  455670

Query  301     ATCGGGGCCCAGAGGTAACAAACACAAACAATTTTATCTATTCATTAAATTTTTGTCAAA  360
               ||||||||||||||||||||||||||||||||||||||||||||||||||||||||||||
Sbjct  455669  ATCGGGGCCCAGAGGTAACAAACACAAACAATTTTATCTATTCATTAAATTTTTGTCAAA  455610

Query  361     AACAAGAATTTTCGTAACTGGAAATTTTAAAATATTAAAAACTTTCAACAACGGATCTCT  420
               ||||||||||||||||||||||||||||||||||||||||||||||||||||||||||||
Sbjct  455609  AACAAGAATTTTCGTAACTGGAAATTTTAAAATATTAAAAACTTTCAACAACGGATCTCT  455550

Query  421     TGGTTCTCGCATC  433
               |||||||||||||
Sbjct  455549  TGGTTCTCGCATC  455537


 Score = 800 bits (433),  Expect = 0.0
 Identities = 433/433 (100%), Gaps = 0/433 (0%)
 Strand=Plus/Minus

Query  1       CAAGGTTTCCGTAGGTGAACCTGCGGAAGGATCATTAAAGAAATTTAATAATTTTGAAAA  60
               ||||||||||||||||||||||||||||||||||||||||||||||||||||||||||||
Sbjct  465106  CAAGGTTTCCGTAGGTGAACCTGCGGAAGGATCATTAAAGAAATTTAATAATTTTGAAAA  465047

Query  61      TGGAtttttttGTTTTGGCAAGAGCATGAGAGCTTTTACTGGGCAAGAAGACAAGAGATG  120
               ||||||||||||||||||||||||||||||||||||||||||||||||||||||||||||
Sbjct  465046  TGGATTTTTTTGTTTTGGCAAGAGCATGAGAGCTTTTACTGGGCAAGAAGACAAGAGATG  464987

Query  121     GAGAGTCCAGCCGGGCCTGCGCTTAAGTGCGCGGTCTTGCTAGGCTTGTAAGTTTCTTTC  180
               ||||||||||||||||||||||||||||||||||||||||||||||||||||||||||||
Sbjct  464986  GAGAGTCCAGCCGGGCCTGCGCTTAAGTGCGCGGTCTTGCTAGGCTTGTAAGTTTCTTTC  464927

Query  181     TTGCTATTCCAAACGGTGAGAGATTTCTGTGCTTTTGTTATAGGACAATTAAAACCGTTT  240
               ||||||||||||||||||||||||||||||||||||||||||||||||||||||||||||
Sbjct  464926  TTGCTATTCCAAACGGTGAGAGATTTCTGTGCTTTTGTTATAGGACAATTAAAACCGTTT  464867

Query  241     CAATACAACACACTGTGGAGTTTTCATATCTTTGCAACTTTTTCTTTGGGCATTCGAGCA  300
               ||||||||||||||||||||||||||||||||||||||||||||||||||||||||||||
Sbjct  464866  CAATACAACACACTGTGGAGTTTTCATATCTTTGCAACTTTTTCTTTGGGCATTCGAGCA  464807

Query  301     ATCGGGGCCCAGAGGTAACAAACACAAACAATTTTATCTATTCATTAAATTTTTGTCAAA  360
               ||||||||||||||||||||||||||||||||||||||||||||||||||||||||||||
Sbjct  464806  ATCGGGGCCCAGAGGTAACAAACACAAACAATTTTATCTATTCATTAAATTTTTGTCAAA  464747

Query  361     AACAAGAATTTTCGTAACTGGAAATTTTAAAATATTAAAAACTTTCAACAACGGATCTCT  420
               ||||||||||||||||||||||||||||||||||||||||||||||||||||||||||||
Sbjct  464746  AACAAGAATTTTCGTAACTGGAAATTTTAAAATATTAAAAACTTTCAACAACGGATCTCT  464687

Query  421     TGGTTCTCGCATC  433
               |||||||||||||
Sbjct  464686  TGGTTCTCGCATC  464674


>NC_001144.5 Saccharomyces cerevisiae S288C chromosome XII, complete sequence
Length=1078177

 Score = 800 bits (433),  Expect = 0.0
 Identities = 433/433 (100%), Gaps = 0/433 (0%)
 Strand=Plus/Minus

Query  1       CAAGGTTTCCGTAGGTGAACCTGCGGAAGGATCATTAAAGAAATTTAATAATTTTGAAAA  60
               ||||||||||||||||||||||||||||||||||||||||||||||||||||||||||||
Sbjct  455969  CAAGGTTTCCGTAGGTGAACCTGCGGAAGGATCATTAAAGAAATTTAATAATTTTGAAAA  455910

Query  61      TGGAtttttttGTTTTGGCAAGAGCATGAGAGCTTTTACTGGGCAAGAAGACAAGAGATG  120
               ||||||||||||||||||||||||||||||||||||||||||||||||||||||||||||
Sbjct  455909  TGGATTTTTTTGTTTTGGCAAGAGCATGAGAGCTTTTACTGGGCAAGAAGACAAGAGATG  455850

Query  121     GAGAGTCCAGCCGGGCCTGCGCTTAAGTGCGCGGTCTTGCTAGGCTTGTAAGTTTCTTTC  180
               ||||||||||||||||||||||||||||||||||||||||||||||||||||||||||||
Sbjct  455849  GAGAGTCCAGCCGGGCCTGCGCTTAAGTGCGCGGTCTTGCTAGGCTTGTAAGTTTCTTTC  455790

Query  181     TTGCTATTCCAAACGGTGAGAGATTTCTGTGCTTTTGTTATAGGACAATTAAAACCGTTT  240
               ||||||||||||||||||||||||||||||||||||||||||||||||||||||||||||
Sbjct  455789  TTGCTATTCCAAACGGTGAGAGATTTCTGTGCTTTTGTTATAGGACAATTAAAACCGTTT  455730

Query  241     CAATACAACACACTGTGGAGTTTTCATATCTTTGCAACTTTTTCTTTGGGCATTCGAGCA  300
               ||||||||||||||||||||||||||||||||||||||||||||||||||||||||||||
Sbjct  455729  CAATACAACACACTGTGGAGTTTTCATATCTTTGCAACTTTTTCTTTGGGCATTCGAGCA  455670

Query  301     ATCGGGGCCCAGAGGTAACAAACACAAACAATTTTATCTATTCATTAAATTTTTGTCAAA  360
               ||||||||||||||||||||||||||||||||||||||||||||||||||||||||||||
Sbjct  455669  ATCGGGGCCCAGAGGTAACAAACACAAACAATTTTATCTATTCATTAAATTTTTGTCAAA  455610

Query  361     AACAAGAATTTTCGTAACTGGAAATTTTAAAATATTAAAAACTTTCAACAACGGATCTCT  420
               ||||||||||||||||||||||||||||||||||||||||||||||||||||||||||||
Sbjct  455609  AACAAGAATTTTCGTAACTGGAAATTTTAAAATATTAAAAACTTTCAACAACGGATCTCT  455550

Query  421     TGGTTCTCGCATC  433
               |||||||||||||
Sbjct  455549  TGGTTCTCGCATC  455537


 Score = 800 bits (433),  Expect = 0.0
 Identities = 433/433 (100%), Gaps = 0/433 (0%)
 Strand=Plus/Minus

Query  1       CAAGGTTTCCGTAGGTGAACCTGCGGAAGGATCATTAAAGAAATTTAATAATTTTGAAAA  60
               ||||||||||||||||||||||||||||||||||||||||||||||||||||||||||||
Sbjct  465106  CAAGGTTTCCGTAGGTGAACCTGCGGAAGGATCATTAAAGAAATTTAATAATTTTGAAAA  465047

Query  61      TGGAtttttttGTTTTGGCAAGAGCATGAGAGCTTTTACTGGGCAAGAAGACAAGAGATG  120
               ||||||||||||||||||||||||||||||||||||||||||||||||||||||||||||
Sbjct  465046  TGGATTTTTTTGTTTTGGCAAGAGCATGAGAGCTTTTACTGGGCAAGAAGACAAGAGATG  464987

Query  121     GAGAGTCCAGCCGGGCCTGCGCTTAAGTGCGCGGTCTTGCTAGGCTTGTAAGTTTCTTTC  180
               ||||||||||||||||||||||||||||||||||||||||||||||||||||||||||||
Sbjct  464986  GAGAGTCCAGCCGGGCCTGCGCTTAAGTGCGCGGTCTTGCTAGGCTTGTAAGTTTCTTTC  464927

Query  181     TTGCTATTCCAAACGGTGAGAGATTTCTGTGCTTTTGTTATAGGACAATTAAAACCGTTT  240
               ||||||||||||||||||||||||||||||||||||||||||||||||||||||||||||
Sbjct  464926  TTGCTATTCCAAACGGTGAGAGATTTCTGTGCTTTTGTTATAGGACAATTAAAACCGTTT  464867

Query  241     CAATACAACACACTGTGGAGTTTTCATATCTTTGCAACTTTTTCTTTGGGCATTCGAGCA  300
               ||||||||||||||||||||||||||||||||||||||||||||||||||||||||||||
Sbjct  464866  CAATACAACACACTGTGGAGTTTTCATATCTTTGCAACTTTTTCTTTGGGCATTCGAGCA  464807

Query  301     ATCGGGGCCCAGAGGTAACAAACACAAACAATTTTATCTATTCATTAAATTTTTGTCAAA  360
               ||||||||||||||||||||||||||||||||||||||||||||||||||||||||||||
Sbjct  464806  ATCGGGGCCCAGAGGTAACAAACACAAACAATTTTATCTATTCATTAAATTTTTGTCAAA  464747

Query  361     AACAAGAATTTTCGTAACTGGAAATTTTAAAATATTAAAAACTTTCAACAACGGATCTCT  420
               ||||||||||||||||||||||||||||||||||||||||||||||||||||||||||||
Sbjct  464746  AACAAGAATTTTCGTAACTGGAAATTTTAAAATATTAAAAACTTTCAACAACGGATCTCT  464687

Query  421     TGGTTCTCGCATC  433
               |||||||||||||
Sbjct  464686  TGGTTCTCGCATC  464674


>FYBL01000016.1 Torulaspora microellipsoides genome assembly, contig: scaffold7, 
whole genome shotgun sequence
Length=12037

 Score = 795 bits (430),  Expect = 0.0
 Identities = 432/433 (99%), Gaps = 0/433 (0%)
 Strand=Plus/Plus

Query  1    CAAGGTTTCCGTAGGTGAACCTGCGGAAGGATCATTAAAGAAATTTAATAATTTTGAAAA  60
            ||||||||||||||||||||||||||||||||||||||||||||||||||||||||||||
Sbjct  102  CAAGGTTTCCGTAGGTGAACCTGCGGAAGGATCATTAAAGAAATTTAATAATTTTGAAAA  161

Query  61   TGGAtttttttGTTTTGGCAAGAGCATGAGAGCTTTTACTGGGCAAGAAGACAAGAGATG  120
            ||||||||||||||||||||||||||||||||||||||||||||||||||||| ||||||
Sbjct  162  TGGATTTTTTTGTTTTGGCAAGAGCATGAGAGCTTTTACTGGGCAAGAAGACAGGAGATG  221

Query  121  GAGAGTCCAGCCGGGCCTGCGCTTAAGTGCGCGGTCTTGCTAGGCTTGTAAGTTTCTTTC  180
            ||||||||||||||||||||||||||||||||||||||||||||||||||||||||||||
Sbjct  222  GAGAGTCCAGCCGGGCCTGCGCTTAAGTGCGCGGTCTTGCTAGGCTTGTAAGTTTCTTTC  281

Query  181  TTGCTATTCCAAACGGTGAGAGATTTCTGTGCTTTTGTTATAGGACAATTAAAACCGTTT  240
            ||||||||||||||||||||||||||||||||||||||||||||||||||||||||||||
Sbjct  282  TTGCTATTCCAAACGGTGAGAGATTTCTGTGCTTTTGTTATAGGACAATTAAAACCGTTT  341

Query  241  CAATACAACACACTGTGGAGTTTTCATATCTTTGCAACTTTTTCTTTGGGCATTCGAGCA  300
            ||||||||||||||||||||||||||||||||||||||||||||||||||||||||||||
Sbjct  342  CAATACAACACACTGTGGAGTTTTCATATCTTTGCAACTTTTTCTTTGGGCATTCGAGCA  401

Query  301  ATCGGGGCCCAGAGGTAACAAACACAAACAATTTTATCTATTCATTAAATTTTTGTCAAA  360
            ||||||||||||||||||||||||||||||||||||||||||||||||||||||||||||
Sbjct  402  ATCGGGGCCCAGAGGTAACAAACACAAACAATTTTATCTATTCATTAAATTTTTGTCAAA  461

Query  361  AACAAGAATTTTCGTAACTGGAAATTTTAAAATATTAAAAACTTTCAACAACGGATCTCT  420
            ||||||||||||||||||||||||||||||||||||||||||||||||||||||||||||
Sbjct  462  AACAAGAATTTTCGTAACTGGAAATTTTAAAATATTAAAAACTTTCAACAACGGATCTCT  521

Query  421  TGGTTCTCGCATC  433
            |||||||||||||
Sbjct  522  TGGTTCTCGCATC  534


 Score = 95.3 bits (51),  Expect = 1e-15
 Identities = 103/126 (82%), Gaps = 12/126 (10%)
 Strand=Plus/Plus

Query  308   CCCAGAGGTAACAAACACAAACAATTTTATCTATTCATTAAATTTTTGTCAAAAACAAGA  367
             |||| |||| |||||||||||||| ||| | | ||  ||| | ||  ||| |||||   |
Sbjct  9410  CCCAAAGGTGACAAACACAAACAACTTTTT-T-TT--TTATA-TTCAGTC-AAAAC--CA  9461

Query  368   ATTTTCGTAACTGGAAATTTTAAAATATTAAAAACTTTCAACAACGGATCTCTTGGTTCT  427
             | |||||| | | |||| || |||||||| ||||||||||||||||||||||||||||||
Sbjct  9462  A-TTTCGTTA-T-GAAA-TTAAAAATATTTAAAACTTTCAACAACGGATCTCTTGGTTCT  9517

Query  428   CGCATC  433
             ||||||
Sbjct  9518  CGCATC  9523


 Score = 78.7 bits (42),  Expect = 1e-10
 Identities = 46/48 (96%), Gaps = 0/48 (0%)
 Strand=Plus/Plus

Query  1     CAAGGTTTCCGTAGGTGAACCTGCGGAAGGATCATTAAAGAAATTTAA  48
             ||||||||||||||||||||||||||||||||||||| |||||| |||
Sbjct  9160  CAAGGTTTCCGTAGGTGAACCTGCGGAAGGATCATTAGAGAAATCTAA  9207


>VZWS01000247.1 Saccharomyces cerevisiae x Saccharomyces kudriavzevii x Saccharomyces 
eubayanus strain yHQL560 flattened_line_488, whole 
genome shotgun sequence
Length=6308

 Score = 795 bits (430),  Expect = 0.0
 Identities = 432/433 (99%), Gaps = 0/433 (0%)
 Strand=Plus/Plus

Query  1     CAAGGTTTCCGTAGGTGAACCTGCGGAAGGATCATTAAAGAAATTTAATAATTTTGAAAA  60
             ||||||||||||||||||||||||||||||||||||||||||||||||||||||||||||
Sbjct  1770  CAAGGTTTCCGTAGGTGAACCTGCGGAAGGATCATTAAAGAAATTTAATAATTTTGAAAA  1829

Query  61    TGGAtttttttGTTTTGGCAAGAGCATGAGAGCTTTTACTGGGCAAGAAGACAAGAGATG  120
             ||||||||||||||||||||||||||||||||||||||| ||||||||||||||||||||
Sbjct  1830  TGGATTTTTTTGTTTTGGCAAGAGCATGAGAGCTTTTACCGGGCAAGAAGACAAGAGATG  1889

Query  121   GAGAGTCCAGCCGGGCCTGCGCTTAAGTGCGCGGTCTTGCTAGGCTTGTAAGTTTCTTTC  180
             ||||||||||||||||||||||||||||||||||||||||||||||||||||||||||||
Sbjct  1890  GAGAGTCCAGCCGGGCCTGCGCTTAAGTGCGCGGTCTTGCTAGGCTTGTAAGTTTCTTTC  1949

Query  181   TTGCTATTCCAAACGGTGAGAGATTTCTGTGCTTTTGTTATAGGACAATTAAAACCGTTT  240
             ||||||||||||||||||||||||||||||||||||||||||||||||||||||||||||
Sbjct  1950  TTGCTATTCCAAACGGTGAGAGATTTCTGTGCTTTTGTTATAGGACAATTAAAACCGTTT  2009

Query  241   CAATACAACACACTGTGGAGTTTTCATATCTTTGCAACTTTTTCTTTGGGCATTCGAGCA  300
             ||||||||||||||||||||||||||||||||||||||||||||||||||||||||||||
Sbjct  2010  CAATACAACACACTGTGGAGTTTTCATATCTTTGCAACTTTTTCTTTGGGCATTCGAGCA  2069

Query  301   ATCGGGGCCCAGAGGTAACAAACACAAACAATTTTATCTATTCATTAAATTTTTGTCAAA  360
             ||||||||||||||||||||||||||||||||||||||||||||||||||||||||||||
Sbjct  2070  ATCGGGGCCCAGAGGTAACAAACACAAACAATTTTATCTATTCATTAAATTTTTGTCAAA  2129

Query  361   AACAAGAATTTTCGTAACTGGAAATTTTAAAATATTAAAAACTTTCAACAACGGATCTCT  420
             ||||||||||||||||||||||||||||||||||||||||||||||||||||||||||||
Sbjct  2130  AACAAGAATTTTCGTAACTGGAAATTTTAAAATATTAAAAACTTTCAACAACGGATCTCT  2189

Query  421   TGGTTCTCGCATC  433
             |||||||||||||
Sbjct  2190  TGGTTCTCGCATC  2202


>JAAIFI010001039.1 Phlebia tremellosa strain BBEL0901 Scaffold1039, whole genome 
shotgun sequence
Length=1792

 Score = 789 bits (427),  Expect = 0.0
 Identities = 432/434 (99%), Gaps = 1/434 (0%)
 Strand=Plus/Plus

Query  1    CAAGGTTTCCGTAGGTGAACCTGCGGAAGGATCATTAAAGAAATTTAATAATTTTGAAAA  60
            ||||||||||||||||||||||||||||||||||||||||||||||||||||||||||||
Sbjct  153  CAAGGTTTCCGTAGGTGAACCTGCGGAAGGATCATTAAAGAAATTTAATAATTTTGAAAA  212

Query  61   TGGA-tttttttGTTTTGGCAAGAGCATGAGAGCTTTTACTGGGCAAGAAGACAAGAGAT  119
            |||| |||||||||||||||||||||||||||||||||||||||||||||||||||||||
Sbjct  213  TGGATTTTTTTTGTTTTGGCAAGAGCATGAGAGCTTTTACTGGGCAAGAAGACAAGAGAT  272

Query  120  GGAGAGTCCAGCCGGGCCTGCGCTTAAGTGCGCGGTCTTGCTAGGCTTGTAAGTTTCTTT  179
            ||||||||||||||||||||||||||||||||||||||||||||||||||||||||||||
Sbjct  273  GGAGAGTCCAGCCGGGCCTGCGCTTAAGTGCGCGGTCTTGCTAGGCTTGTAAGTTTCTTT  332

Query  180  CTTGCTATTCCAAACGGTGAGAGATTTCTGTGCTTTTGTTATAGGACAATTAAAACCGTT  239
            ||||||||||||||||||||||||||||||||||||||||||||||||||||||||||||
Sbjct  333  CTTGCTATTCCAAACGGTGAGAGATTTCTGTGCTTTTGTTATAGGACAATTAAAACCGTT  392

Query  240  TCAATACAACACACTGTGGAGTTTTCATATCTTTGCAACTTTTTCTTTGGGCATTCGAGC  299
            ||||||||||||||||||||||||||||||||||||||||||||||||||||||||||||
Sbjct  393  TCAATACAACACACTGTGGAGTTTTCATATCTTTGCAACTTTTTCTTTGGGCATTCGAGC  452

Query  300  AATCGGGGCCCAGAGGTAACAAACACAAACAATTTTATCTATTCATTAAATTTTTGTCAA  359
            |||||||||||||||||||||||||||||||||||||| |||||||||||||||||||||
Sbjct  453  AATCGGGGCCCAGAGGTAACAAACACAAACAATTTTATTTATTCATTAAATTTTTGTCAA  512

Query  360  AAACAAGAATTTTCGTAACTGGAAATTTTAAAATATTAAAAACTTTCAACAACGGATCTC  419
            ||||||||||||||||||||||||||||||||||||||||||||||||||||||||||||
Sbjct  513  AAACAAGAATTTTCGTAACTGGAAATTTTAAAATATTAAAAACTTTCAACAACGGATCTC  572

Query  420  TTGGTTCTCGCATC  433
            ||||||||||||||
Sbjct  573  TTGGTTCTCGCATC  586


>JANLBP010000035.1 Alternaria dauci isolate CALB1 scaffold35, whole genome shotgun 
sequence
Length=6654

 Score = 776 bits (420),  Expect = 0.0
 Identities = 432/437 (99%), Gaps = 4/437 (1%)
 Strand=Plus/Minus

Query  1     CAAGGTTTCCGTAGGTGAACCTGCGGAAGGATCATTAAAGAAATTTAATAATTTTGAAAA  60
             ||||||||||||||||||||||||||||||||||||||||||||||||||||||||||||
Sbjct  4181  CAAGGTTTCCGTAGGTGAACCTGCGGAAGGATCATTAAAGAAATTTAATAATTTTGAAAA  4122

Query  61    TGGAttttttt---GTTTTGGCAAGAGCATGAGAGCTTTTACTGGGCAAGAAGACAAGAG  117
             |||||||||||   ||||||||||||||||||||||||||||||||||||||||||||||
Sbjct  4121  TGGATTTTTTTTTTGTTTTGGCAAGAGCATGAGAGCTTTTACTGGGCAAGAAGACAAGAG  4062

Query  118   ATGGAGAGTCCAGCCGGGCCTGCGCTTAAGTGCGCGGTCTTGCTAGGCTTGTAAGTTTCT  177
             ||||||||||||||||||||||||||||||||||||||||||||||||||||||||||||
Sbjct  4061  ATGGAGAGTCCAGCCGGGCCTGCGCTTAAGTGCGCGGTCTTGCTAGGCTTGTAAGTTTCT  4002

Query  178   TTCTTGCTATTCCAAACGGTGAGAGATTTCTGTGCTTTTGTTATAGGACAATTAAAACCG  237
             ||||||||||||||||||||||||||||||||||||||||||||||||||||||||||||
Sbjct  4001  TTCTTGCTATTCCAAACGGTGAGAGATTTCTGTGCTTTTGTTATAGGACAATTAAAACCG  3942

Query  238   TTTCAATACAACACACTGTGGAGTTTTCATATCTTTGCAACTTTTTCTTTGGGCATTCGA  297
             ||||||||||||||||||||||||||||||||||||||||||||||||||||||||||||
Sbjct  3941  TTTCAATACAACACACTGTGGAGTTTTCATATCTTTGCAACTTTTTCTTTGGGCATTCGA  3882

Query  298   GCAATCGGGGCCCAGAGGT-AACAAACACAAACAATTTTATCTATTCATTAAATTTTTGT  356
             ||||||||||||||||||| ||||||||||||||||||||||||||||||||||||| ||
Sbjct  3881  GCAATCGGGGCCCAGAGGTTAACAAACACAAACAATTTTATCTATTCATTAAATTTTCGT  3822

Query  357   CAAAAACAAGAATTTTCGTAACTGGAAATTTTAAAATATTAAAAACTTTCAACAACGGAT  416
             ||||||||||||||||||||||||||||||||||||||||||||||||||||||||||||
Sbjct  3821  CAAAAACAAGAATTTTCGTAACTGGAAATTTTAAAATATTAAAAACTTTCAACAACGGAT  3762

Query  417   CTCTTGGTTCTCGCATC  433
             |||||||||||||||||
Sbjct  3761  CTCTTGGTTCTCGCATC  3745


>JANLBP010000030.1 Alternaria dauci isolate CALB1 scaffold30, whole genome shotgun 
sequence
Length=9161

 Score = 776 bits (420),  Expect = 0.0
 Identities = 432/437 (99%), Gaps = 4/437 (1%)
 Strand=Plus/Minus

Query  1     CAAGGTTTCCGTAGGTGAACCTGCGGAAGGATCATTAAAGAAATTTAATAATTTTGAAAA  60
             ||||||||||||||||||||||||||||||||||||||||||||||||||||||||||||
Sbjct  4185  CAAGGTTTCCGTAGGTGAACCTGCGGAAGGATCATTAAAGAAATTTAATAATTTTGAAAA  4126

Query  61    TGGAttttttt---GTTTTGGCAAGAGCATGAGAGCTTTTACTGGGCAAGAAGACAAGAG  117
             |||||||||||   ||||||||||||||||||||||||||||||||||||||||||||||
Sbjct  4125  TGGATTTTTTTTTTGTTTTGGCAAGAGCATGAGAGCTTTTACTGGGCAAGAAGACAAGAG  4066

Query  118   ATGGAGAGTCCAGCCGGGCCTGCGCTTAAGTGCGCGGTCTTGCTAGGCTTGTAAGTTTCT  177
             ||||||||||||||||||||||||||||||||||||||||||||||||||||||||||||
Sbjct  4065  ATGGAGAGTCCAGCCGGGCCTGCGCTTAAGTGCGCGGTCTTGCTAGGCTTGTAAGTTTCT  4006

Query  178   TTCTTGCTATTCCAAACGGTGAGAGATTTCTGTGCTTTTGTTATAGGACAATTAAAACCG  237
             ||||||||||||||||||||||||||||||||||||||||||||||||||||||||||||
Sbjct  4005  TTCTTGCTATTCCAAACGGTGAGAGATTTCTGTGCTTTTGTTATAGGACAATTAAAACCG  3946

Query  238   TTTCAATACAACACACTGTGGAGTTTTCATATCTTTGCAACTTTTTCTTTGGGCATTCGA  297
             ||||||||||||||||||||||||||||||||||||||||||||||||||||||||||||
Sbjct  3945  TTTCAATACAACACACTGTGGAGTTTTCATATCTTTGCAACTTTTTCTTTGGGCATTCGA  3886

Query  298   GCAATCGGGGCCCAGAGGT-AACAAACACAAACAATTTTATCTATTCATTAAATTTTTGT  356
             ||||||||||||||||||| ||||||||||||||||||||||||||||||||||||| ||
Sbjct  3885  GCAATCGGGGCCCAGAGGTTAACAAACACAAACAATTTTATCTATTCATTAAATTTTCGT  3826

Query  357   CAAAAACAAGAATTTTCGTAACTGGAAATTTTAAAATATTAAAAACTTTCAACAACGGAT  416
             ||||||||||||||||||||||||||||||||||||||||||||||||||||||||||||
Sbjct  3825  CAAAAACAAGAATTTTCGTAACTGGAAATTTTAAAATATTAAAAACTTTCAACAACGGAT  3766

Query  417   CTCTTGGTTCTCGCATC  433
             |||||||||||||||||
Sbjct  3765  CTCTTGGTTCTCGCATC  3749


>QQZM01000164.1 Geotrichum candidum strain LMA-244 Scaffold164, whole genome 
shotgun sequence
Length=1762

 Score = 767 bits (415),  Expect = 0.0
 Identities = 433/440 (98%), Gaps = 7/440 (2%)
 Strand=Plus/Plus

Query  1    CAAGGTTTCCGTAGGTGAACCTGCGGAAGGATCATTAAAGAAATTTAATAATTTTGAAAA  60
            ||||||||||||||||||||||||||||||||||||||||||||||||||||||||||||
Sbjct  193  CAAGGTTTCCGTAGGTGAACCTGCGGAAGGATCATTAAAGAAATTTAATAATTTTGAAAA  252

Query  61   TGGA------tttttttGTTTTGGCAAGAGCATGAGAGCTTTTACTGGGCAAGAAGACAA  114
            ||||      ||||||||||||||||||||||||||||||||||||||||||||||||||
Sbjct  253  TGGATTTTTTTTTTTTTGTTTTGGCAAGAGCATGAGAGCTTTTACTGGGCAAGAAGACAA  312

Query  115  GAGATGGAGAGTCCAGCCGGGCCTGCGCTTAAGTGCGCGGTCTTGCTAGGCTTGTAAGTT  174
            ||||||||||||||||||||||||||||||||||||||||||||||||||||||||||||
Sbjct  313  GAGATGGAGAGTCCAGCCGGGCCTGCGCTTAAGTGCGCGGTCTTGCTAGGCTTGTAAGTT  372

Query  175  TCTTTCTTGCTATTCCAAACGGTGAGAGATTTCTGTGCTTTTGTTATAGGACAATTAAAA  234
            ||||||||||||||||||||||||||||||||||||||||||||||||||||||||||||
Sbjct  373  TCTTTCTTGCTATTCCAAACGGTGAGAGATTTCTGTGCTTTTGTTATAGGACAATTAAAA  432

Query  235  CCGTTTCAATACAACACACTGTGGAGTTTTCATATCTTTGCAACTTTTTCTTTGGGCATT  294
            ||||||||||||||||||||||||||||||||||||||||||||||||||||||||||||
Sbjct  433  CCGTTTCAATACAACACACTGTGGAGTTTTCATATCTTTGCAACTTTTTCTTTGGGCATT  492

Query  295  CGAGCAATCGGGGCCCAGAGG-TAACAAACACAAACAATTTTATCTATTCATTAAATTTT  353
            ||||||||||||||||||||| ||||||||||||||||||||||||||||||||||||||
Sbjct  493  CGAGCAATCGGGGCCCAGAGGTTAACAAACACAAACAATTTTATCTATTCATTAAATTTT  552

Query  354  TGTCAAAAACAAGAATTTTCGTAACTGGAAATTTTAAAATATTAAAAACTTTCAACAACG  413
            ||||||||||||||||||||||||||||||||||||||||||||||||||||||||||||
Sbjct  553  TGTCAAAAACAAGAATTTTCGTAACTGGAAATTTTAAAATATTAAAAACTTTCAACAACG  612

Query  414  GATCTCTTGGTTCTCGCATC  433
            ||||||||||||||||||||
Sbjct  613  GATCTCTTGGTTCTCGCATC  632


>MVPU01000083.1 Saccharomyces sp. M14 scaffold83, whole genome shotgun sequence
Length=5907

 Score = 763 bits (413),  Expect = 0.0
 Identities = 433/441 (98%), Gaps = 8/441 (2%)
 Strand=Plus/Plus

Query  1     CAAGGTTTCCGTAGGTGAACCTGCGGAAGGATCATTAAAGAAATTTAATAATTTTGAAAA  60
             ||||||||||||||||||||||||||||||||||||||||||||||||||||||||||||
Sbjct  4059  CAAGGTTTCCGTAGGTGAACCTGCGGAAGGATCATTAAAGAAATTTAATAATTTTGAAAA  4118

Query  61    TGGA-------tttttttGTTTTGGCAAGAGCATGAGAGCTTTTACTGGGCAAGAAGACA  113
             ||||       |||||||||||||||||||||||||||||||||||||||||||||||||
Sbjct  4119  TGGATTTTTTTTTTTTTTGTTTTGGCAAGAGCATGAGAGCTTTTACTGGGCAAGAAGACA  4178

Query  114   AGAGATGGAGAGTCCAGCCGGGCCTGCGCTTAAGTGCGCGGTCTTGCTAGGCTTGTAAGT  173
             ||||||||||||||||||||||||||||||||||||||||||||||||||||||||||||
Sbjct  4179  AGAGATGGAGAGTCCAGCCGGGCCTGCGCTTAAGTGCGCGGTCTTGCTAGGCTTGTAAGT  4238

Query  174   TTCTTTCTTGCTATTCCAAACGGTGAGAGATTTCTGTGCTTTTGTTATAGGACAATTAAA  233
             ||||||||||||||||||||||||||||||||||||||||||||||||||||||||||||
Sbjct  4239  TTCTTTCTTGCTATTCCAAACGGTGAGAGATTTCTGTGCTTTTGTTATAGGACAATTAAA  4298

Query  234   ACCGTTTCAATACAACACACTGTGGAGTTTTCATATCTTTGCAACTTTTTCTTTGGGCAT  293
             ||||||||||||||||||||||||||||||||||||||||||||||||||||||||||||
Sbjct  4299  ACCGTTTCAATACAACACACTGTGGAGTTTTCATATCTTTGCAACTTTTTCTTTGGGCAT  4358

Query  294   TCGAGCAATCGGGGCCCAGAGG-TAACAAACACAAACAATTTTATCTATTCATTAAATTT  352
             |||||||||||||||||||||| |||||||||||||||||||||||||||||||||||||
Sbjct  4359  TCGAGCAATCGGGGCCCAGAGGTTAACAAACACAAACAATTTTATCTATTCATTAAATTT  4418

Query  353   TTGTCAAAAACAAGAATTTTCGTAACTGGAAATTTTAAAATATTAAAAACTTTCAACAAC  412
             ||||||||||||||||||||||||||||||||||||||||||||||||||||||||||||
Sbjct  4419  TTGTCAAAAACAAGAATTTTCGTAACTGGAAATTTTAAAATATTAAAAACTTTCAACAAC  4478

Query  413   GGATCTCTTGGTTCTCGCATC  433
             |||||||||||||||||||||
Sbjct  4479  GGATCTCTTGGTTCTCGCATC  4499


>CP048993.1 Saccharomyces pastorianus strain CBS 1483 chromosome ScXII
Length=1135585

 Score = 761 bits (412),  Expect = 0.0
 Identities = 432/440 (98%), Gaps = 7/440 (2%)
 Strand=Plus/Minus

Query  1       CAAGGTTTCCGTAGGTGAACCTGCGGAAGGATCATTAAAGAAATTTAATAATTTTGAAAA  60
               ||||||||||||||||||||||||||||||||||||||||||||||||||||||||||||
Sbjct  508839  CAAGGTTTCCGTAGGTGAACCTGCGGAAGGATCATTAAAGAAATTTAATAATTTTGAAAA  508780

Query  61      TGGAttttttt-----GT-TTTGGCAAGAGCATGAGAGCTTTTACTGGGCAAGAAGACAA  114
               |||||||||||      | |||||||||||||||||||||||||||||||||||||||||
Sbjct  508779  TGGATTTTTTTTTTTTTTGTTTGGCAAGAGCATGAGAGCTTTTACTGGGCAAGAAGACAA  508720

Query  115     GAGATGGAGAGTCCAGCCGGGCCTGCGCTTAAGTGCGCGGTCTTGCTAGGCTTGTAAGTT  174
               ||||||||||||||||||||||||||||||||||||||||||||||||||||||||||||
Sbjct  508719  GAGATGGAGAGTCCAGCCGGGCCTGCGCTTAAGTGCGCGGTCTTGCTAGGCTTGTAAGTT  508660

Query  175     TCTTTCTTGCTATTCCAAACGGTGAGAGATTTCTGTGCTTTTGTTATAGGACAATTAAAA  234
               ||||||||||||||||||||||||||||||||||||||||||||||||||||||||||||
Sbjct  508659  TCTTTCTTGCTATTCCAAACGGTGAGAGATTTCTGTGCTTTTGTTATAGGACAATTAAAA  508600

Query  235     CCGTTTCAATACAACACACTGTGGAGTTTTCATATCTTTGCAACTTTTTCTTTGGGCATT  294
               ||||||||||||||||||||||||||||||||||||||||||||||||||||||||||||
Sbjct  508599  CCGTTTCAATACAACACACTGTGGAGTTTTCATATCTTTGCAACTTTTTCTTTGGGCATT  508540

Query  295     CGAGCAATCGGGGCCCAGAGGT-AACAAACACAAACAATTTTATCTATTCATTAAATTTT  353
               |||||||||||||||||||||| |||||||||||||||||||||||||||||||||||||
Sbjct  508539  CGAGCAATCGGGGCCCAGAGGTTAACAAACACAAACAATTTTATCTATTCATTAAATTTT  508480

Query  354     TGTCAAAAACAAGAATTTTCGTAACTGGAAATTTTAAAATATTAAAAACTTTCAACAACG  413
               ||||||||||||||||||||||||||||||||||||||||||||||||||||||||||||
Sbjct  508479  TGTCAAAAACAAGAATTTTCGTAACTGGAAATTTTAAAATATTAAAAACTTTCAACAACG  508420

Query  414     GATCTCTTGGTTCTCGCATC  433
               ||||||||||||||||||||
Sbjct  508419  GATCTCTTGGTTCTCGCATC  508400


 Score = 756 bits (409),  Expect = 0.0
 Identities = 432/441 (98%), Gaps = 9/441 (2%)
 Strand=Plus/Minus

Query  1       CAAGGTTTCCGTAGGTGAACCTGCGGAAGGATCATTAAAGAAATTTAATAATTTTGAAAA  60
               ||||||||||||||||||||||||||||||||||||||||||||||||||||||||||||
Sbjct  473842  CAAGGTTTCCGTAGGTGAACCTGCGGAAGGATCATTAAAGAAATTTAATAATTTTGAAAA  473783

Query  61      TGGAttttttt-------GTTTTGGCAAGAGCATGAGAGCTTTTACTGGGCAAGAAGACA  113
               |||||||||||       ||||||||||||||||||||||||||||||||||||||||||
Sbjct  473782  TGGATTTTTTTTTTTTTTGTTTTGGCAAGAGCATGAGAGCTTTTACTGGGCAAGAAGACA  473723

Query  114     AGAGATGGAGAGTCCAGCCGGGCCTGCGCTTAAGTGCGCGGTCTTGCTAGGCTTGTAAGT  173
               ||||||||||||||||||||||||||||||||||||||||||||||||||||||||||||
Sbjct  473722  AGAGATGGAGAGTCCAGCCGGGCCTGCGCTTAAGTGCGCGGTCTTGCTAGGCTTGTAAGT  473663

Query  174     TTCTTTCTTGCTATTCCAAACGGTGAGAGATTTCTGTGCTTTTGTTATAGGACAATTAAA  233
               |||||||||||||||||||||||||||||||||||||||||| |||||||||||||||||
Sbjct  473662  TTCTTTCTTGCTATTCCAAACGGTGAGAGATTTCTGTGCTTT-GTTATAGGACAATTAAA  473604

Query  234     ACCGTTTCAATACAACACACTGTGGAGTTTTCATATCTTTGCAACTTTTTCTTTGGGCAT  293
               ||||||||||||||||||||||||||||||||||||||||||||||||||||||||||||
Sbjct  473603  ACCGTTTCAATACAACACACTGTGGAGTTTTCATATCTTTGCAACTTTTTCTTTGGGCAT  473544

Query  294     TCGAGCAATCGGGGCCCAGAGGT-AACAAACACAAACAATTTTATCTATTCATTAAATTT  352
               ||||||||||||||||||||||| ||||||||||||||||||||||||||||||||||||
Sbjct  473543  TCGAGCAATCGGGGCCCAGAGGTTAACAAACACAAACAATTTTATCTATTCATTAAATTT  473484

Query  353     TTGTCAAAAACAAGAATTTTCGTAACTGGAAATTTTAAAATATTAAAAACTTTCAACAAC  412
               ||||||||||||||||||||||||||||||||||||||||||||||||||||||||||||
Sbjct  473483  TTGTCAAAAACAAGAATTTTCGTAACTGGAAATTTTAAAATATTAAAAACTTTCAACAAC  473424

Query  413     GGATCTCTTGGTTCTCGCATC  433
               |||||||||||||||||||||
Sbjct  473423  GGATCTCTTGGTTCTCGCATC  473403


 Score = 743 bits (402),  Expect = 0.0
 Identities = 425/434 (98%), Gaps = 9/434 (2%)
 Strand=Plus/Minus

Query  1       CAAGGTTTCCGTAGGTGAACCTGCGGAAGGATCATTAAAGAAATTTAATAATTTTGAAAA  60
               |||||||||||||||||||||||||||||||||||||||||| |||||||||||||||||
Sbjct  464943  CAAGGTTTCCGTAGGTGAACCTGCGGAAGGATCATTAAAGAA-TTTAATAATTTTGAAAA  464885

Query  61      TGGAtttttttGTTTTGGCAAGAGCATGAGAGCTTTTACTGGGCAAGAAGACAAGAGATG  120
               |||||||||  |||||||||||||||||||||||||||||||||||||||||||||||||
Sbjct  464884  TGGATTTTT--GTTTTGGCAAGAGCATGAGAGCTTTTACTGGGCAAGAAGACAAGAGATG  464827

Query  121     GAGAGTCCAGCCGGGCCTGCGCTTAAGTGCGCGGTCTTGCTAGGCTTGTAAGTTTCTTTC  180
               ||||||||||||||||||||||||||||||||||||||||||||||||||||||||||||
Sbjct  464826  GAGAGTCCAGCCGGGCCTGCGCTTAAGTGCGCGGTCTTGCTAGGCTTGTAAGTTTCTTTC  464767

Query  181     TTGCTATTCCAAACGGTGAGAGATTTCTGTGCTTTTGTTATAGGACAATTAAAACCGTTT  240
               |||||||||||||||||||||  |||||||||||||||||||||||||||||||||||||
Sbjct  464766  TTGCTATTCCAAACGGTGAGA--TTTCTGTGCTTTTGTTATAGGACAATTAAAACCGTTT  464709

Query  241     CAATACAACACACTGTGGAGTTTTCATATCTTTGCAACTTTTTCTTTGGGCATTCGAGCA  300
               ||||||||||||||||||||||| |||||||||||||||||| |||||||||||||||||
Sbjct  464708  CAATACAACACACTGTGGAGTTT-CATATCTTTGCAACTTTT-CTTTGGGCATTCGAGCA  464651

Query  301     ATCGGGGCCCAGAGG-TAACAAACACAAACAATTTTATCTATTCATTAAATTTTTGTCAA  359
               |||||| |||||||| ||||||||||||||||||||||||||||||||||||||||||||
Sbjct  464650  ATCGGG-CCCAGAGGTTAACAAACACAAACAATTTTATCTATTCATTAAATTTTTGTCAA  464592

Query  360     AAACAAGAATTTTCGTAACTGGAAATTTTAAAATATTAAAAACTTTCAACAACGGATCTC  419
               ||||||||||||||||||||||||||||||||||||||||||||||||||||||||||||
Sbjct  464591  AAACAAGAATTTTCGTAACTGGAAATTTTAAAATATTAAAAACTTTCAACAACGGATCTC  464532

Query  420     TTGGTTCTCGCATC  433
               ||||||||||||||
Sbjct  464531  TTGGTTCTCGCATC  464518


 Score = 730 bits (395),  Expect = 0.0
 Identities = 423/434 (97%), Gaps = 11/434 (3%)
 Strand=Plus/Minus

Query  1       CAAGGTTTCCGTAGGTGAACCTGCGGAAGGATCATTAAAGAAATTTAATAATTTTGAAAA  60
               ||||||||||||||||||||||||||||||||||||||||||||||||||||||||||||
Sbjct  482733  CAAGGTTTCCGTAGGTGAACCTGCGGAAGGATCATTAAAGAAATTTAATAATTTTGAAAA  482674

Query  61      TGGAtttttttGTTTTGGCAAGAGCATGAGAGCTTTTACTGGGCAAGAAGACAAGAGATG  120
               |||||||||  | ||||||||||||||||||||||| |||||||||||||||||||||||
Sbjct  482673  TGGATTTTT--G-TTTGGCAAGAGCATGAGAGCTTT-ACTGGGCAAGAAGACAAGAGATG  482618

Query  121     GAGAGTCCAGCCGGGCCTGCGCTTAAGTGCGCGGTCTTGCTAGGCTTGTAAGTTTCTTTC  180
               ||||||||||||||||||||||||||||||||||||||||||||||||||||||||||||
Sbjct  482617  GAGAGTCCAGCCGGGCCTGCGCTTAAGTGCGCGGTCTTGCTAGGCTTGTAAGTTTCTTTC  482558

Query  181     TTGCTATTCCAAACGGTGAGAGATTTCTGTGCTTTTGTTATAGGACAATTAAAACCGTTT  240
               ||||||||||||||||||||||||||||||||||| ||||||||||||||||||||||||
Sbjct  482557  TTGCTATTCCAAACGGTGAGAGATTTCTGTGCTTT-GTTATAGGACAATTAAAACCGTTT  482499

Query  241     CAATACAACACACTGTGGAGTTTTCATATCTTTGCAACTTTTTCTTTGGGCATTCGAGCA  300
               |||||||||||||||||||||||||||||||||||||||||| |||||||||||||||||
Sbjct  482498  CAATACAACACACTGTGGAGTTTTCATATCTTTGCAACTTTT-CTTTGGGCATTCGAGCA  482440

Query  301     ATCGGGGCCCAGAGG-TAACAAACACAAACAATTTTATCTATTCATTAAATTTTTGTCAA  359
               |||||| |||||||| |||||||||||||||||||||||||||||||||||||| ||| |
Sbjct  482439  ATCGGG-CCCAGAGGTTAACAAACACAAACAATTTTATCTATTCATTAAATTTT-GTC-A  482383

Query  360     AAACAAGAATTTTCGTAACTGGAAATTTTAAAATATTAAAAACTTTCAACAACGGATCTC  419
               ||||||||||||||||||||||||||||||||||||||||| ||||||||||||||||||
Sbjct  482382  AAACAAGAATTTTCGTAACTGGAAATTTTAAAATATTAAAA-CTTTCAACAACGGATCTC  482324

Query  420     TTGGTTCTCGCATC  433
               ||||||||||||||
Sbjct  482323  TTGGTTCTCGCATC  482310


 Score = 719 bits (389),  Expect = 0.0
 Identities = 426/441 (97%), Gaps = 14/441 (3%)
 Strand=Plus/Minus

Query  1       CAAGGTTTCCGTAGGTGAACCTGCGGAAGGATCATTAAAGAAATTTAATAATTTTGAAAA  60
               ||||||||||||||||||||||||||||||||||||||||||||||||||||||||||||
Sbjct  517777  CAAGGTTTCCGTAGGTGAACCTGCGGAAGGATCATTAAAGAAATTTAATAATTTTGAAAA  517718

Query  61      TGGAttttttt-------GTTTTGGCAAGAGCATGAGAGCTTTTACTGGGCAAGAAGACA  113
               |||||||||||       ||||||||||||||||||||||||||||||||||||||||||
Sbjct  517717  TGGATTTTTTTTTTTTTTGTTTTGGCAAGAGCATGAGAGCTTTTACTGGGCAAGAAGACA  517658

Query  114     AGAGATGGAGAGTCCAGCCGGGCCTGCGCTTAAGTGCGCGGTCTTGCTAGGCTTGTAAGT  173
               ||||||||||||||||||||||||||||||||||||||||||||||||||||||||||||
Sbjct  517657  AGAGATGGAGAGTCCAGCCGGGCCTGCGCTTAAGTGCGCGGTCTTGCTAGGCTTGTAAGT  517598

Query  174     TTCTTTCTTGCTATTCCAAACGGTGAGAGATTTCTGTGCTTTTGTTATAGGACAATTAAA  233
               |||||||||||||||||||||||||||||||||||||||||| |||||||||||||||||
Sbjct  517597  TTCTTTCTTGCTATTCCAAACGGTGAGAGATTTCTGTGCTTT-GTTATAGGACAATTAAA  517539

Query  234     ACCGTTTCAATACAACACACTGTGGAGTTTTCATATCTTTGCAACTTTTTCTTTGGGCAT  293
               ||||||||||||||||||||||||||||||||||||||||||||||||| ||||||||||
Sbjct  517538  ACCGTTTCAATACAACACACTGTGGAGTTTTCATATCTTTGCAACTTTT-CTTTGGGCAT  517480

Query  294     TCGAGCAATCGGGGCCCAGAGG-TAACAAACACAAACAATTTTATCTATTCATTAAATTT  352
               |||||||||| |  |||||||| |||||||||||||||||||||||||||||||||||||
Sbjct  517479  TCGAGCAATCAG--CCCAGAGGTTAACAAACACAAACAATTTTATCTATTCATTAAATTT  517422

Query  353     TTGTCAAAAACAAGAATTTTCGTAACTGGAAATTTTAAAATATTAAAAACTTTCAACAAC  412
               | ||| ||||||||||||||||||||||||||||||||||||||||||||||||||||||
Sbjct  517421  T-GTC-AAAACAAGAATTTTCGTAACTGGAAATTTTAAAATATTAAAAACTTTCAACAAC  517364

Query  413     GGATCTCTTGGTTCTCGCATC  433
               |||||||||||||||||||||
Sbjct  517363  GGATCTCTTGGTTCTCGCATC  517343


 Score = 706 bits (382),  Expect = 0.0
 Identities = 419/434 (97%), Gaps = 14/434 (3%)
 Strand=Plus/Minus

Query  1       CAAGGTTTCCGTAGGTGAACCTGCGGAAGGATCATTAAAGAAATTTAATAATTTTGAAAA  60
               ||||||||||||||||||||||||||||||||||||||||||||||||||||||||||||
Sbjct  526081  CAAGGTTTCCGTAGGTGAACCTGCGGAAGGATCATTAAAGAAATTTAATAATTTTGAAAA  526022

Query  61      TGGAtttttttGTTTTGGCAAGAGCATGAGAGCTTTTACTGGGCAAGAAGACAAGAGATG  120
               |||||||||  ||||||||||||||||||||||||| |||||||||||||||||||||||
Sbjct  526021  TGGATTTTT--GTTTTGGCAAGAGCATGAGAGCTTT-ACTGGGCAAGAAGACAAGAGATG  525965

Query  121     GAGAGTCCAGCCGGGCCTGCGCTTAAGTGCGCGGTCTTGCTAGGCTTGTAAGTTTCTTTC  180
               |||||||||||||||||||||||||||||||||||||||||||||||||||||||   ||
Sbjct  525964  GAGAGTCCAGCCGGGCCTGCGCTTAAGTGCGCGGTCTTGCTAGGCTTGTAAGTTT---TC  525908

Query  181     TTGCTATTCCAAACGGTGAGAGATTTCTGTGCTTTTGTTATAGGACAATTAAAACCGTTT  240
               ||||||||||||||||||||||||||||||||||| ||||||||||||||||||||||||
Sbjct  525907  TTGCTATTCCAAACGGTGAGAGATTTCTGTGCTTT-GTTATAGGACAATTAAAACCGTTT  525849

Query  241     CAATACAACACACTGTGGAGTTTTCATATCTTTGCAACTTTTTCTTTGGGCATTCGAGCA  300
               |||||||||||||||||||||||||||||||||||||||||| |||||||||||||||||
Sbjct  525848  CAATACAACACACTGTGGAGTTTTCATATCTTTGCAACTTTT-CTTTGGGCATTCGAGCA  525790

Query  301     ATCGGGGCCCAGAGG-TAACAAACACAAACAATTTTATCTATTCATTAAATTTTTGTCAA  359
               ||| |  |||||||| |||||||||||||||||||||||||||||||||||||| ||| |
Sbjct  525789  ATCAG--CCCAGAGGTTAACAAACACAAACAATTTTATCTATTCATTAAATTTT-GTC-A  525734

Query  360     AAACAAGAATTTTCGTAACTGGAAATTTTAAAATATTAAAAACTTTCAACAACGGATCTC  419
               ||||||||||||||||||||||||||||||||||||||||| ||||||||||||||||||
Sbjct  525733  AAACAAGAATTTTCGTAACTGGAAATTTTAAAATATTAAAA-CTTTCAACAACGGATCTC  525675

Query  420     TTGGTTCTCGCATC  433
               ||||||||||||||
Sbjct  525674  TTGGTTCTCGCATC  525661


 Score = 699 bits (378),  Expect = 0.0
 Identities = 418/434 (96%), Gaps = 16/434 (4%)
 Strand=Plus/Minus

Query  1       CAAGGTTTCCGTAGGTGAACCTGCGGAAGGATCATTAAAGAAATTTAATAATTTTGAAAA  60
               ||||||||||||||||||||||||||||||||||||||||||||||||||||||||||||
Sbjct  500257  CAAGGTTTCCGTAGGTGAACCTGCGGAAGGATCATTAAAGAAATTTAATAATTTTGAAAA  500198

Query  61      TGGAtttttttGTTTTGGCAAGAGCATGAGAGCTTTTACTGGGCAAGAAGACAAGAGATG  120
               |||||||||  | ||||||||||||||||||||||| |||||||||||||||||||||||
Sbjct  500197  TGGATTTTT--G-TTTGGCAAGAGCATGAGAGCTTT-ACTGGGCAAGAAGACAAGAGATG  500142

Query  121     GAGAGTCCAGCCGGGCCTGCGCTTAAGTGCGCGGTCTTGCTAGGCTTGTAAGTTTCTTTC  180
               ||||||||||||||||||||||||||||||||||||||||||||||||||||||||||||
Sbjct  500141  GAGAGTCCAGCCGGGCCTGCGCTTAAGTGCGCGGTCTTGCTAGGCTTGTAAGTTTCTTTC  500082

Query  181     TTGCTATTCCAAACGGTGAGAGATTTCTGTGCTTTTGTTATAGGACAATTAAAACCGTTT  240
               ||||||||||||||||||||||||||||||||||||||||||||||||||||||||||||
Sbjct  500081  TTGCTATTCCAAACGGTGAGAGATTTCTGTGCTTTTGTTATAGGACAATTAAAACCGTTT  500022

Query  241     CAATACAACACACTGTGGAGTTTTCATATCTTTGCAACTTTTTCTTTGGGCATTCGAGCA  300
               |||||||||||||||||||||||||||||||||||||||||| |||||||||||||||||
Sbjct  500021  CAATACAACACACTGTGGAGTTTTCATATCTTTGCAACTTTT-CTTTGGGCATTCGAGCA  499963

Query  301     ATCGGGGCCCAGAGG-TAACAAACACAAACAATTTTATCTATTCATTAAATTTTTGTCAA  359
               |||       ||||| |||||||||||||||||||||||||||||||||||||| ||| |
Sbjct  499962  ATC-------AGAGGTTAACAAACACAAACAATTTTATCTATTCATTAAATTTT-GTC-A  499912

Query  360     AAACAAGAATTTTCGTAACTGGAAATTTTAAAATATTAAAAACTTTCAACAACGGATCTC  419
               ||||||||||||||||||||||||||||||||||||||||| ||||||||||||||||||
Sbjct  499911  AAACAAGAATTTTCGTAACTGGAAATTTTAAAATATTAAAA-CTTTCAACAACGGATCTC  499853

Query  420     TTGGTTCTCGCATC  433
               ||||||||||||||
Sbjct  499852  TTGGTTCTCGCATC  499839


 Score = 693 bits (375),  Expect = 0.0
 Identities = 422/441 (96%), Gaps = 18/441 (4%)
 Strand=Plus/Minus

Query  1       CAAGGTTTCCGTAGGTGAACCTGCGGAAGGATCATTAAAGAAATTTAATAATTTTGAAAA  60
               ||||||||||||||||||||||||||||||||||||||||||||||||||||||||||||
Sbjct  534997  CAAGGTTTCCGTAGGTGAACCTGCGGAAGGATCATTAAAGAAATTTAATAATTTTGAAAA  534938

Query  61      TGGAttttttt-------GTTTTGGCAAGAGCATGAGAGCTTTTACTGGGCAAGAAGACA  113
               |||||||||||       ||||||||||||||||||||||||| ||||||||||||||||
Sbjct  534937  TGGATTTTTTTTTTTTTTGTTTTGGCAAGAGCATGAGAGCTTT-ACTGGGCAAGAAGACA  534879

Query  114     AGAGATGGAGAGTCCAGCCGGGCCTGCGCTTAAGTGCGCGGTCTTGCTAGGCTTGTAAGT  173
               ||||||||||||||||||||||||||||||||||||||||||||||||||||||||||||
Sbjct  534878  AGAGATGGAGAGTCCAGCCGGGCCTGCGCTTAAGTGCGCGGTCTTGCTAGGCTTGTAAGT  534819

Query  174     TTCTTTCTTGCTATTCCAAACGGTGAGAGATTTCTGTGCTTTTGTTATAGGACAATTAAA  233
               ||   ||||||||||||||||||||||||||||||||||||| |||||||||||||||||
Sbjct  534818  TT---TCTTGCTATTCCAAACGGTGAGAGATTTCTGTGCTTT-GTTATAGGACAATTAAA  534763

Query  234     ACCGTTTCAATACAACACACTGTGGAGTTTTCATATCTTTGCAACTTTTTCTTTGGGCAT  293
               ||||||||||||||||||||||||||||||||||||||||||||||||| ||||||||||
Sbjct  534762  ACCGTTTCAATACAACACACTGTGGAGTTTTCATATCTTTGCAACTTTT-CTTTGGGCAT  534704

Query  294     TCGAGCAATCGGGGCCCAGAGG-TAACAAACACAAACAATTTTATCTATTCATTAAATTT  352
               ||||||||||   ||||||||| |||||||||||||||||||||||||||||||||||||
Sbjct  534703  TCGAGCAATC--AGCCCAGAGGTTAACAAACACAAACAATTTTATCTATTCATTAAATTT  534646

Query  353     TTGTCAAAAACAAGAATTTTCGTAACTGGAAATTTTAAAATATTAAAAACTTTCAACAAC  412
               | ||| ||||||||||||||||||||||||||||||||||||||||||||||||||||||
Sbjct  534645  T-GTC-AAAACAAGAATTTTCGTAACTGGAAATTTTAAAATATTAAAAACTTTCAACAAC  534588

Query  413     GGATCTCTTGGTTCTCGCATC  433
               |||||||||||||||||||||
Sbjct  534587  GGATCTCTTGGTTCTCGCATC  534567


 Score = 693 bits (375),  Expect = 0.0
 Identities = 417/434 (96%), Gaps = 16/434 (4%)
 Strand=Plus/Minus

Query  1       CAAGGTTTCCGTAGGTGAACCTGCGGAAGGATCATTAAAGAAATTTAATAATTTTGAAAA  60
               ||||||||||||||||||||||||||||||||||||||||||||||||||||||||||| 
Sbjct  543806  CAAGGTTTCCGTAGGTGAACCTGCGGAAGGATCATTAAAGAAATTTAATAATTTTGAAA-  543748

Query  61      TGGAtttttttGTTTTGGCAAGAGCATGAGAGCTTTTACTGGGCAAGAAGACAAGAGATG  120
               ||||  |||||||||||||||||||||||||||||| |||||||||||||||||||||||
Sbjct  543747  TGGA--TTTTTGTTTTGGCAAGAGCATGAGAGCTTT-ACTGGGCAAGAAGACAAGAGATG  543691

Query  121     GAGAGTCCAGCCGGGCCTGCGCTTAAGTGCGCGGTCTTGCTAGGCTTGTAAGTTTCTTTC  180
               |||||||||||||||||||||||||||||||||||||||||||||||||||||||   ||
Sbjct  543690  GAGAGTCCAGCCGGGCCTGCGCTTAAGTGCGCGGTCTTGCTAGGCTTGTAAGTTT---TC  543634

Query  181     TTGCTATTCCAAACGGTGAGAGATTTCTGTGCTTTTGTTATAGGACAATTAAAACCGTTT  240
               ||||||||||||||||||||||||||||||||||| ||||||||||||||||| ||||||
Sbjct  543633  TTGCTATTCCAAACGGTGAGAGATTTCTGTGCTTT-GTTATAGGACAATTAAA-CCGTTT  543576

Query  241     CAATACAACACACTGTGGAGTTTTCATATCTTTGCAACTTTTTCTTTGGGCATTCGAGCA  300
               |||||||||||||||||||||||||||||||||||||||||| |||||||||||||||||
Sbjct  543575  CAATACAACACACTGTGGAGTTTTCATATCTTTGCAACTTTT-CTTTGGGCATTCGAGCA  543517

Query  301     ATCGGGGCCCAGAGG-TAACAAACACAAACAATTTTATCTATTCATTAAATTTTTGTCAA  359
               ||| |  |||||||| |||||||||||||||||||||||||||||||||||||| ||| |
Sbjct  543516  ATCAG--CCCAGAGGTTAACAAACACAAACAATTTTATCTATTCATTAAATTTT-GTC-A  543461

Query  360     AAACAAGAATTTTCGTAACTGGAAATTTTAAAATATTAAAAACTTTCAACAACGGATCTC  419
               ||||||||||||||||||||||||||||||||||||||||| ||||||||||||||||||
Sbjct  543460  AAACAAGAATTTTCGTAACTGGAAATTTTAAAATATTAAAA-CTTTCAACAACGGATCTC  543402

Query  420     TTGGTTCTCGCATC  433
               ||||||||||||||
Sbjct  543401  TTGGTTCTCGCATC  543388


 Score = 601 bits (325),  Expect = 7e-168
 Identities = 403/434 (93%), Gaps = 31/434 (7%)
 Strand=Plus/Minus

Query  1       CAAGGTTTCCGTAGGTGAACCTGCGGAAGGATCATTAAAGAAATTTAATAATTTTGAAAA  60
               ||||||||||||||||||||||||| |||||||||||||||||||||||||||| |||||
Sbjct  552563  CAAGGTTTCCGTAGGTGAACCTGCG-AAGGATCATTAAAGAAATTTAATAATTT-GAAAA  552506

Query  61      TGGAtttttttGTTTTGGCAAGAGCATGAGAGCTTTTACTGGGCAAGAAGACAAGAGATG  120
               |||||||||  ||||||||||||||||||||||||| |||||||||||||||||||||||
Sbjct  552505  TGGATTTTT--GTTTTGGCAAGAGCATGAGAGCTTT-ACTGGGCAAGAAGACAAGAGATG  552449

Query  121     GAGAGTCCAGCCGGGCCTGCGCTTAAGTGCGCGGTCTTGCTAGGCTTGTAAGTTTCTTTC  180
                |||||||||||||||||||||||||||||||||||||||||||||||||||||||||  
Sbjct  552448  -AGAGTCCAGCCGGGCCTGCGCTTAAGTGCGCGGTCTTGCTAGGCTTGTAAGTTTCTT--  552392

Query  181     TTGCTATTCCAAACGGTGAGAGATTTCTGTGCTTTTGTTATAGGACAATTAAAACCGTTT  240
                  |||||||||||||||||||||||||||   |||||||||||||||||||| ||||||
Sbjct  552391  ---CTATTCCAAACGGTGAGAGATTTCTGT---TTTGTTATAGGACAATTAAA-CCGTTT  552339

Query  241     CAATACAACACACTGTGGAGTTTTCATATCTTTGCAACTTTTTCTTTGGGCATTCGAGCA  300
               |||||||||||||||||||||||| ||||||||||||||||| |||||||||||||||||
Sbjct  552338  CAATACAACACACTGTGGAGTTTT-ATATCTTTGCAACTTTT-CTTTGGGCATTCGAGCA  552281

Query  301     ATCGGGGCCCAGAGG-TAACAAACACAAACAATTTTATCTATTCATTAAATTTTTGTCAA  359
               |||       ||||| |||||||||||||||||||||||||||||||||||||| ||| |
Sbjct  552280  ATC-------AGAGGTTAACAAACACAAACAATTTTATCTATTCATTAAATTTT-GTC-A  552230

Query  360     AAACAAGAATTTTCGTAACTGGAAATTTTAAAATATTAAAAACTTTCAACAACGGATCTC  419
               ||||||||||||||||||||||||||||||||||||||||| ||||||||||||||||| 
Sbjct  552229  AAACAAGAATTTTCGTAACTGGAAATTTTAAAATATTAAAA-CTTTCAACAACGGATCT-  552172

Query  420     TTGGTTCTCGCATC  433
                 ||||||||||||
Sbjct  552171  --GGTTCTCGCATC  552160


 Score = 65.8 bits (35),  Expect = 1e-06
 Identities = 35/35 (100%), Gaps = 0/35 (0%)
 Strand=Plus/Minus

Query  399     AAACTTTCAACAACGGATCTCTTGGTTCTCGCATC  433
               |||||||||||||||||||||||||||||||||||
Sbjct  491355  AAACTTTCAACAACGGATCTCTTGGTTCTCGCATC  491321


 Score = 65.8 bits (35),  Expect = 1e-06
 Identities = 37/38 (97%), Gaps = 0/38 (0%)
 Strand=Plus/Minus

Query  6       TTTCCGTAGGTGAACCTGCGGAAGGATCATTAAAGAAA  43
               ||||||||||||||||||||||||||||||||||| ||
Sbjct  491464  TTTCCGTAGGTGAACCTGCGGAAGGATCATTAAAGCAA  491427


>KV907804.1 Aspergillus carbonarius ITEM 5010 unplaced genomic scaffold ASPCAscaffold_328, 
whole genome shotgun sequence
Length=1150

 Score = 761 bits (412),  Expect = 0.0
 Identities = 432/440 (98%), Gaps = 7/440 (2%)
 Strand=Plus/Minus

Query  1     CAAGGTTTCCGTAGGTGAACCTGCGGAAGGATCATTAAAGAAATTTAATAATTTTGAAAA  60
             ||||||||||||||||||||||||||||||||||||||||||||||||||||||||||||
Sbjct  1053  CAAGGTTTCCGTAGGTGAACCTGCGGAAGGATCATTAAAGAAATTTAATAATTTTGAAAA  994

Query  61    TGGAttttttt------GTTTTGGCAAGAGCATGAGAGCTTTTACTGGGCAAGAAGACAA  114
             |||||||||||      |||||||||||||||||||||||||||||||||||||||||||
Sbjct  993   TGGATTTTTTTTTTTTTGTTTTGGCAAGAGCATGAGAGCTTTTACTGGGCAAGAAGACAA  934

Query  115   GAGATGGAGAGTCCAGCCGGGCCTGCGCTTAAGTGCGCGGTCTTGCTAGGCTTGTAAGTT  174
             ||||||||||||||||||||||||||||||||||||||||||||||||||||||||||||
Sbjct  933   GAGATGGAGAGTCCAGCCGGGCCTGCGCTTAAGTGCGCGGTCTTGCTAGGCTTGTAAGTT  874

Query  175   TCTTTCTTGCTATTCCAAACGGTGAGAGATTTCTGTGCTTTTGTTATAGGACAATTAAAA  234
             ||||||||||||||||||||||||||||||||||||||||||||||||||||||||||||
Sbjct  873   TCTTTCTTGCTATTCCAAACGGTGAGAGATTTCTGTGCTTTTGTTATAGGACAATTAAAA  814

Query  235   CCGTTTCAATACAACACACTGTGGAGTTTTCATATCTTTGCAACTTTTTCTTTGGGCATT  294
             ||||||||||||||||||| ||||||||||||||||||||||||||||||||||||||||
Sbjct  813   CCGTTTCAATACAACACACCGTGGAGTTTTCATATCTTTGCAACTTTTTCTTTGGGCATT  754

Query  295   CGAGCAATCGGGGCCCAGAGGT-AACAAACACAAACAATTTTATCTATTCATTAAATTTT  353
             |||||||||||||||||||||| |||||||||||||||||||||||||||||||||||||
Sbjct  753   CGAGCAATCGGGGCCCAGAGGTTAACAAACACAAACAATTTTATCTATTCATTAAATTTT  694

Query  354   TGTCAAAAACAAGAATTTTCGTAACTGGAAATTTTAAAATATTAAAAACTTTCAACAACG  413
             ||||||||||||||||||||||||||||||||||||||||||||||||||||||||||||
Sbjct  693   TGTCAAAAACAAGAATTTTCGTAACTGGAAATTTTAAAATATTAAAAACTTTCAACAACG  634

Query  414   GATCTCTTGGTTCTCGCATC  433
             ||||||||||||||||||||
Sbjct  633   GATCTCTTGGTTCTCGCATC  614


>VZVB01000255.1 Saccharomyces cerevisiae x Saccharomyces eubayanus strain yHQL630 
flattened_line_509, whole genome shotgun sequence
Length=6198

 Score = 758 bits (410),  Expect = 0.0
 Identities = 433/442 (98%), Gaps = 9/442 (2%)
 Strand=Plus/Minus

Query  1     CAAGGTTTCCGTAGGTGAACCTGCGGAAGGATCATTAAAGAAATTTAATAATTTTGAAAA  60
             ||||||||||||||||||||||||||||||||||||||||||||||||||||||||||||
Sbjct  4429  CAAGGTTTCCGTAGGTGAACCTGCGGAAGGATCATTAAAGAAATTTAATAATTTTGAAAA  4370

Query  61    TGGAttttttt--------GTTTTGGCAAGAGCATGAGAGCTTTTACTGGGCAAGAAGAC  112
             |||||||||||        |||||||||||||||||||||||||||||||||||||||||
Sbjct  4369  TGGATTTTTTTTTTTTTTTGTTTTGGCAAGAGCATGAGAGCTTTTACTGGGCAAGAAGAC  4310

Query  113   AAGAGATGGAGAGTCCAGCCGGGCCTGCGCTTAAGTGCGCGGTCTTGCTAGGCTTGTAAG  172
             ||||||||||||||||||||||||||||||||||||||||||||||||||||||||||||
Sbjct  4309  AAGAGATGGAGAGTCCAGCCGGGCCTGCGCTTAAGTGCGCGGTCTTGCTAGGCTTGTAAG  4250

Query  173   TTTCTTTCTTGCTATTCCAAACGGTGAGAGATTTCTGTGCTTTTGTTATAGGACAATTAA  232
             ||||||||||||||||||||||||||||||||||||||||||||||||||||||||||||
Sbjct  4249  TTTCTTTCTTGCTATTCCAAACGGTGAGAGATTTCTGTGCTTTTGTTATAGGACAATTAA  4190

Query  233   AACCGTTTCAATACAACACACTGTGGAGTTTTCATATCTTTGCAACTTTTTCTTTGGGCA  292
             ||||||||||||||||||||||||||||||||||||||||||||||||||||||||||||
Sbjct  4189  AACCGTTTCAATACAACACACTGTGGAGTTTTCATATCTTTGCAACTTTTTCTTTGGGCA  4130

Query  293   TTCGAGCAATCGGGGCCCAGAGGT-AACAAACACAAACAATTTTATCTATTCATTAAATT  351
             |||||||||||||||||||||||| |||||||||||||||||||||||||||||||||||
Sbjct  4129  TTCGAGCAATCGGGGCCCAGAGGTTAACAAACACAAACAATTTTATCTATTCATTAAATT  4070

Query  352   TTTGTCAAAAACAAGAATTTTCGTAACTGGAAATTTTAAAATATTAAAAACTTTCAACAA  411
             ||||||||||||||||||||||||||||||||||||||||||||||||||||||||||||
Sbjct  4069  TTTGTCAAAAACAAGAATTTTCGTAACTGGAAATTTTAAAATATTAAAAACTTTCAACAA  4010

Query  412   CGGATCTCTTGGTTCTCGCATC  433
             ||||||||||||||||||||||
Sbjct  4009  CGGATCTCTTGGTTCTCGCATC  3988


>AABZ01000315.1 Saccharomyces mikatae IFO 1815 contig_884, whole genome shotgun 
sequence
Length=9553

 Score = 732 bits (396),  Expect = 0.0
 Identities = 422/434 (97%), Gaps = 3/434 (1%)
 Strand=Plus/Minus

Query  1     CAAGGTTTCCGTAGGTGAACCTGCGGAAGGATCATTAAAGAAATTTAATAATTTTGAAAA  60
             ||||||||||||||||||||||||||||||||||||||||||||||||||||||||||||
Sbjct  5170  CAAGGTTTCCGTAGGTGAACCTGCGGAAGGATCATTAAAGAAATTTAATAATTTTGAAAA  5111

Query  61    TGGAtttttttGTTTTGGCAAGAGCATGAGAGCTTTTACTGGGCAAGAAGACAAGAGATG  120
             ||||||||||||||||||||||||||||||  ||||||||||||||||||||||||||||
Sbjct  5110  TGGATTTTTTTGTTTTGGCAAGAGCATGAG--CTTTTACTGGGCAAGAAGACAAGAGATG  5053

Query  121   GAGAGTCCAGCCGGGCCTGCGCTTAAGTGCGCGGTCTTGCTAGGCTTGTAAGTTTCTTTC  180
             ||||||||||  ||||||||||||||||||||||||||||||||||||||||||||||||
Sbjct  5052  GAGAGTCCAGTGGGGCCTGCGCTTAAGTGCGCGGTCTTGCTAGGCTTGTAAGTTTCTTTC  4993

Query  181   TTGCTATTCCAAACGGTGAGAGATTTCTGTGCTTTTGTTATAGGACAATTAAAACCGTTT  240
             |||||||||||||| |||||||||||||||| |||||||||||||||| |||||||||||
Sbjct  4992  TTGCTATTCCAAACAGTGAGAGATTTCTGTGTTTTTGTTATAGGACAACTAAAACCGTTT  4933

Query  241   CAATACAACACACTGTGGAGTTTTCATATCTTTGCAACTTTTTCTTTGGGCATTCGAGCA  300
             |||||||||||||||||||||||| |||||||||||||||||||||||||| ||||||||
Sbjct  4932  CAATACAACACACTGTGGAGTTTTTATATCTTTGCAACTTTTTCTTTGGGCTTTCGAGCA  4873

Query  301   ATCGGGGCCCAGAGGTAACAAACACAAACAATTTTATCTATTCATTAAATTTTTGTCAAA  360
             ||||| ||||||||||||||||||||||||||||||| ||||||||||||||||||||||
Sbjct  4872  ATCGGAGCCCAGAGGTAACAAACACAAACAATTTTATTTATTCATTAAATTTTTGTCAAA  4813

Query  361   AACAAGAATTTTCGTAACTGGAAATTTTAAAA-TATTAAAAACTTTCAACAACGGATCTC  419
             |||||||||||||||||||||||||||||||| |||||||||||||||||||||||||||
Sbjct  4812  AACAAGAATTTTCGTAACTGGAAATTTTAAAAATATTAAAAACTTTCAACAACGGATCTC  4753

Query  420   TTGGTTCTCGCATC  433
             ||||||||||||||
Sbjct  4752  TTGGTTCTCGCATC  4739


>VZXH01000447.1 Saccharomyces cerevisiae x Saccharomyces eubayanus x Saccharomyces 
kudriavzevii x Saccharomyces uvarum strain yHQL563 flattened_line_905, 
whole genome shotgun sequence
Length=737

 Score = 723 bits (391),  Expect = 0.0
 Identities = 420/434 (97%), Gaps = 1/434 (0%)
 Strand=Plus/Plus

Query  1    CAAGGTTTCCGTAGGTGAACCTGCGGAAGGATCATTAAAGAAATTTAATAATTTTGAAAA  60
            ||||||||||||||||||||||||||||||||||||||||||||||||||||||||||||
Sbjct  143  CAAGGTTTCCGTAGGTGAACCTGCGGAAGGATCATTAAAGAAATTTAATAATTTTGAAAA  202

Query  61   TGGAtttttttGTTTTGGCAAGAGCATGAGAGCTTTTACTGGGCAAGAAGACAAGAGATG  120
            ||||||| ||||||||||||||||| ||||||||||||||||||||| ||||||||||||
Sbjct  203  TGGATTTGTTTGTTTTGGCAAGAGCGTGAGAGCTTTTACTGGGCAAGTAGACAAGAGATG  262

Query  121  GAGAGTCCAGCCGGGCCTGCGCTTAAGTGCGCGGTCTTGCTAGGCTTGTAAGTTTCTTTC  180
            |||||||||||||||||||||||||||||||||||||||||||||||| |||||||||||
Sbjct  263  GAGAGTCCAGCCGGGCCTGCGCTTAAGTGCGCGGTCTTGCTAGGCTTGCAAGTTTCTTTC  322

Query  181  TTGCTATTCCAAACGGTGAGAGATTTCTGTGCTTTTGTTATAGGACAATTAAAACCGTTT  240
            |||||||||||||| ||||||||||||| || ||||||||||||||||| ||||||||||
Sbjct  323  TTGCTATTCCAAACAGTGAGAGATTTCTCTGTTTTTGTTATAGGACAATCAAAACCGTTT  382

Query  241  CAATACAACACACTGTGGAGTTTTCATATCTTTGCAACTTTTTCTTTGGGCATTCGAGCA  300
            |||||||||||||||||||||||| ||||||||||||||||||||||||||  |||||||
Sbjct  383  CAATACAACACACTGTGGAGTTTTTATATCTTTGCAACTTTTTCTTTGGGCTGTCGAGCA  442

Query  301  ATCGGGGCCCAGAGGTAACAAACACAAACAATTTTATCTATTCATTAAATTTTTGTCAAA  360
            ||||| ||||||||||||||||||||||||||||||| ||||||||||||||||||||||
Sbjct  443  ATCGGAGCCCAGAGGTAACAAACACAAACAATTTTATTTATTCATTAAATTTTTGTCAAA  502

Query  361  AACAAGAATTTTCGTAACTGGAAATTTT-AAAATATTAAAAACTTTCAACAACGGATCTC  419
            |||||||||||||||||||||||||||| |||||||||||||||||||||||||||||||
Sbjct  503  AACAAGAATTTTCGTAACTGGAAATTTTAAAAATATTAAAAACTTTCAACAACGGATCTC  562

Query  420  TTGGTTCTCGCATC  433
            ||||||||||||||
Sbjct  563  TTGGTTCTCGCATC  576


>CP030973.1 Saccharomyces kudriavzevii strain CR85 chromosome XII, complete 
sequence
Length=1030200

 Score = 723 bits (391),  Expect = 0.0
 Identities = 420/434 (97%), Gaps = 1/434 (0%)
 Strand=Plus/Minus

Query  1       CAAGGTTTCCGTAGGTGAACCTGCGGAAGGATCATTAAAGAAATTTAATAATTTTGAAAA  60
               ||||||||||||||||||||||||||||||||||||||||||||||||||||||||||||
Sbjct  446029  CAAGGTTTCCGTAGGTGAACCTGCGGAAGGATCATTAAAGAAATTTAATAATTTTGAAAA  445970

Query  61      TGGAtttttttGTTTTGGCAAGAGCATGAGAGCTTTTACTGGGCAAGAAGACAAGAGATG  120
               ||||||| ||||||||||||||||| ||||||||||||||||||||| ||||||||||||
Sbjct  445969  TGGATTTGTTTGTTTTGGCAAGAGCGTGAGAGCTTTTACTGGGCAAGTAGACAAGAGATG  445910

Query  121     GAGAGTCCAGCCGGGCCTGCGCTTAAGTGCGCGGTCTTGCTAGGCTTGTAAGTTTCTTTC  180
               |||||||||||||||||||||||||||||||||||||||||||||||| |||||||||||
Sbjct  445909  GAGAGTCCAGCCGGGCCTGCGCTTAAGTGCGCGGTCTTGCTAGGCTTGCAAGTTTCTTTC  445850

Query  181     TTGCTATTCCAAACGGTGAGAGATTTCTGTGCTTTTGTTATAGGACAATTAAAACCGTTT  240
               |||||||||||||| ||||||||||||| || ||||||||||||||||| ||||||||||
Sbjct  445849  TTGCTATTCCAAACAGTGAGAGATTTCTCTGTTTTTGTTATAGGACAATCAAAACCGTTT  445790

Query  241     CAATACAACACACTGTGGAGTTTTCATATCTTTGCAACTTTTTCTTTGGGCATTCGAGCA  300
               |||||||||||||||||||||||| ||||||||||||||||||||||||||  |||||||
Sbjct  445789  CAATACAACACACTGTGGAGTTTTTATATCTTTGCAACTTTTTCTTTGGGCTGTCGAGCA  445730

Query  301     ATCGGGGCCCAGAGGTAACAAACACAAACAATTTTATCTATTCATTAAATTTTTGTCAAA  360
               ||||| ||||||||||||||||||||||||||||||| ||||||||||||||||||||||
Sbjct  445729  ATCGGAGCCCAGAGGTAACAAACACAAACAATTTTATTTATTCATTAAATTTTTGTCAAA  445670

Query  361     AACAAGAATTTTCGTAACTGGAAATTTTAAAA-TATTAAAAACTTTCAACAACGGATCTC  419
               |||||||||||||||||||||||||||||||| |||||||||||||||||||||||||||
Sbjct  445669  AACAAGAATTTTCGTAACTGGAAATTTTAAAAATATTAAAAACTTTCAACAACGGATCTC  445610

Query  420     TTGGTTCTCGCATC  433
               ||||||||||||||
Sbjct  445609  TTGGTTCTCGCATC  445596


>LT986474.1 Saccharomyces jurei genome assembly, chromosome: XII.1
Length=458950

 Score = 715 bits (387),  Expect = 0.0
 Identities = 419/434 (97%), Gaps = 3/434 (1%)
 Strand=Plus/Minus

Query  1       CAAGGTTTCCGTAGGTGAACCTGCGGAAGGATCATTAAAGAAATTTAATAATTTTGAAAA  60
               ||||||||||||||||||||||||||||||||||||||||||||||||||||||||||||
Sbjct  452930  CAAGGTTTCCGTAGGTGAACCTGCGGAAGGATCATTAAAGAAATTTAATAATTTTGAAAA  452871

Query  61      TGGAtttttttGTTTTGGCAAGAGCATGAGAGCTTTTACTGGGCAAGAAGACAAGAGATG  120
               ||||||||||||||||||||||||||||||  ||||||||||||||||| ||||||||||
Sbjct  452870  TGGATTTTTTTGTTTTGGCAAGAGCATGAG--CTTTTACTGGGCAAGAATACAAGAGATG  452813

Query  121     GAGAGTCCAGCCGGGCCTGCGCTTAAGTGCGCGGTCTTGCTAGGCTTGTAAGTTTCTTTC  180
               ||||||||||  |||||||||||||||||||||||||| |||||||||||||||||||||
Sbjct  452812  GAGAGTCCAGTGGGGCCTGCGCTTAAGTGCGCGGTCTTACTAGGCTTGTAAGTTTCTTTC  452753

Query  181     TTGCTATTCCAAACGGTGAGAGATTTCTGTGCTTTTGTTATAGGACAATTAAAACCGTTT  240
               |||||||||||||| ||||||||| | |||| ||||||||||||||||||||||||||||
Sbjct  452752  TTGCTATTCCAAACAGTGAGAGATCTTTGTGTTTTTGTTATAGGACAATTAAAACCGTTT  452693

Query  241     CAATACAACACACTGTGGAGTTTTCATATCTTTGCAACTTTTTCTTTGGGCATTCGAGCA  300
               |||||||||||||||||||||||| |||||||||||||||||||||||||| ||||||||
Sbjct  452692  CAATACAACACACTGTGGAGTTTTTATATCTTTGCAACTTTTTCTTTGGGCTTTCGAGCA  452633

Query  301     ATCGGGGCCCAGAGGTAACAAACACAAACAATTTTATCTATTCATTAAATTTTTGTCAAA  360
               |||| |||||||||||||||||||||||||||||||| ||||||||||||||||||||||
Sbjct  452632  ATCGAGGCCCAGAGGTAACAAACACAAACAATTTTATTTATTCATTAAATTTTTGTCAAA  452573

Query  361     AACAAGAATTTTCGTAACTGGAAATTTTAAAA-TATTAAAAACTTTCAACAACGGATCTC  419
               |||||||||||||||||||||||||||||||| |||||||||||||||||||||||||||
Sbjct  452572  AACAAGAATTTTCGTAACTGGAAATTTTAAAAATATTAAAAACTTTCAACAACGGATCTC  452513

Query  420     TTGGTTCTCGCATC  433
               ||||||||||||||
Sbjct  452512  TTGGTTCTCGCATC  452499


>MVPU01000017.1 Saccharomyces sp. M14 scaffold15, whole genome shotgun sequence
Length=570571

 Score = 691 bits (374),  Expect = 0.0
 Identities = 414/433 (96%), Gaps = 4/433 (1%)
 Strand=Plus/Plus

Query  1       CAAGGTTTCCGTAGGTGAACCTGCGGAAGGATCATTAAAGAAATTTAATAATTTTGAAAA  60
               ||||||||||||||||||||||||||||||||||||||||||||||||||||||||| | 
Sbjct  109816  CAAGGTTTCCGTAGGTGAACCTGCGGAAGGATCATTAAAGAAATTTAATAATTTTGATAT  109875

Query  61      TGGAtttttttGTTTTGGCAAGAGCATGAGAGCTTTTACTGGGCAAGAAGACAAGAGATG  120
               ||||||||||||||||||||||||| ||||||||||||||||||||||||||||||||||
Sbjct  109876  TGGATTTTTTTGTTTTGGCAAGAGCGTGAGAGCTTTTACTGGGCAAGAAGACAAGAGATG  109935

Query  121     GAGAGTCCAGCCGGGCCTGCGCTTAAGTGCGCGGTCTTGCTAGGCTTGTAAGTTTCTTTC  180
               |||||||||||||||||||||||||||||||||||||||||||||||| |||||||||||
Sbjct  109936  GAGAGTCCAGCCGGGCCTGCGCTTAAGTGCGCGGTCTTGCTAGGCTTGCAAGTTTCTTTC  109995

Query  181     TTGCTATTCCAAACGGTGAGAGATTTCTGTGCTTTTGTTATAGGACAATTAAAACCGTTT  240
               |||||||||||||| ||||||  | |||||  ||||||||||||||||||||||||||||
Sbjct  109996  TTGCTATTCCAAACAGTGAGACTTCTCTGT--TTTTGTTATAGGACAATTAAAACCGTTT  110053

Query  241     CAATACAACACACTGTGGAGTTTTCATATCTTTGCAACTTTTTCTTTGGGCATTCGAGCA  300
               |||||||||||||||||||||||| |||  ||||||||||||||||||||  ||||||||
Sbjct  110054  CAATACAACACACTGTGGAGTTTTTATACTTTTGCAACTTTTTCTTTGGGT-TTCGAGCA  110112

Query  301     ATCGGGGCCCAGAGGTAACAAACACAAACAATTTTATCTATTCATTAAATTTTTGTCAAA  360
               ||||  ||||||||||||||||||||||||||||||| ||||||||||||||||||||||
Sbjct  110113  ATCGA-GCCCAGAGGTAACAAACACAAACAATTTTATTTATTCATTAAATTTTTGTCAAA  110171

Query  361     AACAAGAATTTTCGTAACTGGAAATTTTAAAATATTAAAAACTTTCAACAACGGATCTCT  420
               |||||||||||||||||||||||||||||||| |||||||||||||||||||||||||||
Sbjct  110172  AACAAGAATTTTCGTAACTGGAAATTTTAAAAAATTAAAAACTTTCAACAACGGATCTCT  110231

Query  421     TGGTTCTCGCATC  433
               |||||||||||||
Sbjct  110232  TGGTTCTCGCATC  110244


>VZWP01000066.1 Saccharomyces eubayanus x Saccharomyces uvarum strain yHQL555 
flattened_line_128, whole genome shotgun sequence
Length=5696

 Score = 688 bits (372),  Expect = 0.0
 Identities = 415/435 (95%), Gaps = 6/435 (1%)
 Strand=Plus/Minus

Query  1     CAAGGTTTCCGTAGGTGAACCTGCGGAAGGATCATTAAAGAAATTTAATAATTTTGAAAA  60
             ||||||||||||||||||||||||||||||||||||||||||||||||||||||||| | 
Sbjct  3035  CAAGGTTTCCGTAGGTGAACCTGCGGAAGGATCATTAAAGAAATTTAATAATTTTGATAT  2976

Query  61    TGGAtttttttGTTTTGGCAAGAGCATGAGAGCTTTTACTGGGCAAGAAGACAAGAGATG  120
             ||||||||||||||||||||||||| ||||||||||||||||||||||||||||||||||
Sbjct  2975  TGGATTTTTTTGTTTTGGCAAGAGCGTGAGAGCTTTTACTGGGCAAGAAGACAAGAGATG  2916

Query  121   GAGAGTCCAGCCGGGCCTGCGCTTAAGTGCGCGGTCTTGCTAGGCTTGTAAGTTTCTTTC  180
             |||||||||||||||||||||||||||||||||||||||||||||||| || ||||||||
Sbjct  2915  GAGAGTCCAGCCGGGCCTGCGCTTAAGTGCGCGGTCTTGCTAGGCTTGCAAATTTCTTTC  2856

Query  181   TTGCTATTCCAAACGGTGAGAGATTTCTGTGCTTTTGTTATAGGACAATTAAAACCGTTT  240
             |||||||||||||| ||||||  | |||||  ||||||||||||||||||||||||||||
Sbjct  2855  TTGCTATTCCAAACAGTGAGACTTCTCTGT--TTTTGTTATAGGACAATTAAAACCGTTT  2798

Query  241   CAATACAACACACTGTGGAGTTTTCATATCTTTGCAACTTTTTCTTTGGGCATTCGAGCA  300
             |||||||||||||||||||||||| |||  ||||||||||||||||||||| ||||||||
Sbjct  2797  CAATACAACACACTGTGGAGTTTTTATACTTTTGCAACTTTTTCTTTGGGC-TTCGAGCA  2739

Query  301   ATCGGGGCCCAGAGGTAACAAACACAAACAATTTTATCTATTCATTAAATTTTTGTCAAA  360
             |||| | |||||||||||||||||||||||||||||| ||||||||||||||||||||||
Sbjct  2738  ATCGAG-CCCAGAGGTAACAAACACAAACAATTTTATTTATTCATTAAATTTTTGTCAAA  2680

Query  361   AACAAGAATTTTCGTAACTGGAAATTTTAAAA-T-ATTAAAAACTTTCAACAACGGATCT  418
             |||||||||||||||||||||||||||||||| | |||||||||||||||||||||||||
Sbjct  2679  AACAAGAATTTTCGTAACTGGAAATTTTAAAAATAATTAAAAACTTTCAACAACGGATCT  2620

Query  419   CTTGGTTCTCGCATC  433
             |||||||||||||||
Sbjct  2619  CTTGGTTCTCGCATC  2605


>CP080215.1 Saccharomyces bayanus strain FM677 chromosome XII
Length=1157004

 Score = 688 bits (372),  Expect = 0.0
 Identities = 415/435 (95%), Gaps = 6/435 (1%)
 Strand=Plus/Minus

Query  1       CAAGGTTTCCGTAGGTGAACCTGCGGAAGGATCATTAAAGAAATTTAATAATTTTGAAAA  60
               ||||||||||||||||||||||||||||||||||||||||||||||||||||||||| | 
Sbjct  474865  CAAGGTTTCCGTAGGTGAACCTGCGGAAGGATCATTAAAGAAATTTAATAATTTTGATAT  474806

Query  61      TGGAtttttttGTTTTGGCAAGAGCATGAGAGCTTTTACTGGGCAAGAAGACAAGAGATG  120
               ||||||||||||||||||||||||| ||||||||||||||||||||||||||||||||||
Sbjct  474805  TGGATTTTTTTGTTTTGGCAAGAGCGTGAGAGCTTTTACTGGGCAAGAAGACAAGAGATG  474746

Query  121     GAGAGTCCAGCCGGGCCTGCGCTTAAGTGCGCGGTCTTGCTAGGCTTGTAAGTTTCTTTC  180
               |||||||||||||||||||||||||||||||||||||||||||||||| |||||||||||
Sbjct  474745  GAGAGTCCAGCCGGGCCTGCGCTTAAGTGCGCGGTCTTGCTAGGCTTGCAAGTTTCTTTC  474686

Query  181     TTGCTATTCCAAACGGTGAGAGATTTCTGTGCTTTTGTTATAGGACAATTAAAACCGTTT  240
               |||||||||||||| ||||||  | |||||  ||||||||||||||||||||||||||||
Sbjct  474685  TTGCTATTCCAAACAGTGAGACTTCTCTGT--TTTTGTTATAGGACAATTAAAACCGTTT  474628

Query  241     CAATACAACACACTGTGGAGTTTTCATATCTTTGCAACTTTTTCTTTGGGCATTCGAGCA  300
               |||||||||||||||||||||||| |||  ||||||||||||||||||||  ||||||||
Sbjct  474627  CAATACAACACACTGTGGAGTTTTTATACTTTTGCAACTTTTTCTTTGGGT-TTCGAGCA  474569

Query  301     ATCGGGGCCCAGAGGTAACAAACACAAACAATTTTATCTATTCATTAAATTTTTGTCAAA  360
               |||| | |||||||||||||||||||||||||||||| ||||||||||||||||||||||
Sbjct  474568  ATCGAG-CCCAGAGGTAACAAACACAAACAATTTTATTTATTCATTAAATTTTTGTCAAA  474510

Query  361     AACAAGAATTTTCGTAACTGGAAATTTTAAAA-T-ATTAAAAACTTTCAACAACGGATCT  418
               |||||||||||||||||||||||||||||||| | |||||||||||||||||||||||||
Sbjct  474509  AACAAGAATTTTCGTAACTGGAAATTTTAAAAATAATTAAAAACTTTCAACAACGGATCT  474450

Query  419     CTTGGTTCTCGCATC  433
               |||||||||||||||
Sbjct  474449  CTTGGTTCTCGCATC  474435


 Score = 688 bits (372),  Expect = 0.0
 Identities = 415/435 (95%), Gaps = 6/435 (1%)
 Strand=Plus/Minus

Query  1       CAAGGTTTCCGTAGGTGAACCTGCGGAAGGATCATTAAAGAAATTTAATAATTTTGAAAA  60
               ||||||||||||||||||||||||||||||||||||||||||||||||||||||||| | 
Sbjct  483889  CAAGGTTTCCGTAGGTGAACCTGCGGAAGGATCATTAAAGAAATTTAATAATTTTGATAT  483830

Query  61      TGGAtttttttGTTTTGGCAAGAGCATGAGAGCTTTTACTGGGCAAGAAGACAAGAGATG  120
               ||||||||||||||||||||||||| ||||||||||||||||||||||||||||||||||
Sbjct  483829  TGGATTTTTTTGTTTTGGCAAGAGCGTGAGAGCTTTTACTGGGCAAGAAGACAAGAGATG  483770

Query  121     GAGAGTCCAGCCGGGCCTGCGCTTAAGTGCGCGGTCTTGCTAGGCTTGTAAGTTTCTTTC  180
               |||||||||||||||||||||||||||||||||||||||||||||||| |||||||||||
Sbjct  483769  GAGAGTCCAGCCGGGCCTGCGCTTAAGTGCGCGGTCTTGCTAGGCTTGCAAGTTTCTTTC  483710

Query  181     TTGCTATTCCAAACGGTGAGAGATTTCTGTGCTTTTGTTATAGGACAATTAAAACCGTTT  240
               |||||||||||||| ||||||  | |||||  ||||||||||||||||||||||||||||
Sbjct  483709  TTGCTATTCCAAACAGTGAGACTTCTCTGT--TTTTGTTATAGGACAATTAAAACCGTTT  483652

Query  241     CAATACAACACACTGTGGAGTTTTCATATCTTTGCAACTTTTTCTTTGGGCATTCGAGCA  300
               |||||||||||||||||||||||| |||  ||||||||||||||||||||  ||||||||
Sbjct  483651  CAATACAACACACTGTGGAGTTTTTATACTTTTGCAACTTTTTCTTTGGGT-TTCGAGCA  483593

Query  301     ATCGGGGCCCAGAGGTAACAAACACAAACAATTTTATCTATTCATTAAATTTTTGTCAAA  360
               |||| | |||||||||||||||||||||||||||||| ||||||||||||||||||||||
Sbjct  483592  ATCGAG-CCCAGAGGTAACAAACACAAACAATTTTATTTATTCATTAAATTTTTGTCAAA  483534

Query  361     AACAAGAATTTTCGTAACTGGAAATTTTAAAA-T-ATTAAAAACTTTCAACAACGGATCT  418
               |||||||||||||||||||||||||||||||| | |||||||||||||||||||||||||
Sbjct  483533  AACAAGAATTTTCGTAACTGGAAATTTTAAAAATAATTAAAAACTTTCAACAACGGATCT  483474

Query  419     CTTGGTTCTCGCATC  433
               |||||||||||||||
Sbjct  483473  CTTGGTTCTCGCATC  483459


 Score = 688 bits (372),  Expect = 0.0
 Identities = 415/435 (95%), Gaps = 6/435 (1%)
 Strand=Plus/Minus

Query  1       CAAGGTTTCCGTAGGTGAACCTGCGGAAGGATCATTAAAGAAATTTAATAATTTTGAAAA  60
               ||||||||||||||||||||||||||||||||||||||||||||||||||||||||| | 
Sbjct  492916  CAAGGTTTCCGTAGGTGAACCTGCGGAAGGATCATTAAAGAAATTTAATAATTTTGATAT  492857

Query  61      TGGAtttttttGTTTTGGCAAGAGCATGAGAGCTTTTACTGGGCAAGAAGACAAGAGATG  120
               ||||||||||||||||||||||||| ||||||||||||||||||||||||||||||||||
Sbjct  492856  TGGATTTTTTTGTTTTGGCAAGAGCGTGAGAGCTTTTACTGGGCAAGAAGACAAGAGATG  492797

Query  121     GAGAGTCCAGCCGGGCCTGCGCTTAAGTGCGCGGTCTTGCTAGGCTTGTAAGTTTCTTTC  180
               |||||||||||||||||||||||||||||||||||||||||||||||| |||||||||||
Sbjct  492796  GAGAGTCCAGCCGGGCCTGCGCTTAAGTGCGCGGTCTTGCTAGGCTTGCAAGTTTCTTTC  492737

Query  181     TTGCTATTCCAAACGGTGAGAGATTTCTGTGCTTTTGTTATAGGACAATTAAAACCGTTT  240
               |||||||||||||| ||||||  | |||||  ||||||||||||||||||||||||||||
Sbjct  492736  TTGCTATTCCAAACAGTGAGACTTCTCTGT--TTTTGTTATAGGACAATTAAAACCGTTT  492679

Query  241     CAATACAACACACTGTGGAGTTTTCATATCTTTGCAACTTTTTCTTTGGGCATTCGAGCA  300
               |||||||||||||||||||||||| |||  ||||||||||||||||||||  ||||||||
Sbjct  492678  CAATACAACACACTGTGGAGTTTTTATACTTTTGCAACTTTTTCTTTGGGT-TTCGAGCA  492620

Query  301     ATCGGGGCCCAGAGGTAACAAACACAAACAATTTTATCTATTCATTAAATTTTTGTCAAA  360
               |||| | |||||||||||||||||||||||||||||| ||||||||||||||||||||||
Sbjct  492619  ATCGAG-CCCAGAGGTAACAAACACAAACAATTTTATTTATTCATTAAATTTTTGTCAAA  492561

Query  361     AACAAGAATTTTCGTAACTGGAAATTTTAAAA-T-ATTAAAAACTTTCAACAACGGATCT  418
               |||||||||||||||||||||||||||||||| | |||||||||||||||||||||||||
Sbjct  492560  AACAAGAATTTTCGTAACTGGAAATTTTAAAAATAATTAAAAACTTTCAACAACGGATCT  492501

Query  419     CTTGGTTCTCGCATC  433
               |||||||||||||||
Sbjct  492500  CTTGGTTCTCGCATC  492486


 Score = 688 bits (372),  Expect = 0.0
 Identities = 415/435 (95%), Gaps = 6/435 (1%)
 Strand=Plus/Minus

Query  1       CAAGGTTTCCGTAGGTGAACCTGCGGAAGGATCATTAAAGAAATTTAATAATTTTGAAAA  60
               ||||||||||||||||||||||||||||||||||||||||||||||||||||||||| | 
Sbjct  501944  CAAGGTTTCCGTAGGTGAACCTGCGGAAGGATCATTAAAGAAATTTAATAATTTTGATAT  501885

Query  61      TGGAtttttttGTTTTGGCAAGAGCATGAGAGCTTTTACTGGGCAAGAAGACAAGAGATG  120
               ||||||||||||||||||||||||| ||||||||||||||||||||||||||||||||||
Sbjct  501884  TGGATTTTTTTGTTTTGGCAAGAGCGTGAGAGCTTTTACTGGGCAAGAAGACAAGAGATG  501825

Query  121     GAGAGTCCAGCCGGGCCTGCGCTTAAGTGCGCGGTCTTGCTAGGCTTGTAAGTTTCTTTC  180
               |||||||||||||||||||||||||||||||||||||||||||||||| |||||||||||
Sbjct  501824  GAGAGTCCAGCCGGGCCTGCGCTTAAGTGCGCGGTCTTGCTAGGCTTGCAAGTTTCTTTC  501765

Query  181     TTGCTATTCCAAACGGTGAGAGATTTCTGTGCTTTTGTTATAGGACAATTAAAACCGTTT  240
               |||||||||||||| ||||||  | |||||  ||||||||||||||||||||||||||||
Sbjct  501764  TTGCTATTCCAAACAGTGAGACTTCTCTGT--TTTTGTTATAGGACAATTAAAACCGTTT  501707

Query  241     CAATACAACACACTGTGGAGTTTTCATATCTTTGCAACTTTTTCTTTGGGCATTCGAGCA  300
               |||||||||||||||||||||||| |||  ||||||||||||||||||||  ||||||||
Sbjct  501706  CAATACAACACACTGTGGAGTTTTTATACTTTTGCAACTTTTTCTTTGGGT-TTCGAGCA  501648

Query  301     ATCGGGGCCCAGAGGTAACAAACACAAACAATTTTATCTATTCATTAAATTTTTGTCAAA  360
               |||| | |||||||||||||||||||||||||||||| ||||||||||||||||||||||
Sbjct  501647  ATCGAG-CCCAGAGGTAACAAACACAAACAATTTTATTTATTCATTAAATTTTTGTCAAA  501589

Query  361     AACAAGAATTTTCGTAACTGGAAATTTTAAAA-T-ATTAAAAACTTTCAACAACGGATCT  418
               |||||||||||||||||||||||||||||||| | |||||||||||||||||||||||||
Sbjct  501588  AACAAGAATTTTCGTAACTGGAAATTTTAAAAATAATTAAAAACTTTCAACAACGGATCT  501529

Query  419     CTTGGTTCTCGCATC  433
               |||||||||||||||
Sbjct  501528  CTTGGTTCTCGCATC  501514


 Score = 688 bits (372),  Expect = 0.0
 Identities = 415/435 (95%), Gaps = 6/435 (1%)
 Strand=Plus/Minus

Query  1       CAAGGTTTCCGTAGGTGAACCTGCGGAAGGATCATTAAAGAAATTTAATAATTTTGAAAA  60
               ||||||||||||||||||||||||||||||||||||||||||||||||||||||||| | 
Sbjct  510963  CAAGGTTTCCGTAGGTGAACCTGCGGAAGGATCATTAAAGAAATTTAATAATTTTGATAT  510904

Query  61      TGGAtttttttGTTTTGGCAAGAGCATGAGAGCTTTTACTGGGCAAGAAGACAAGAGATG  120
               ||||||||||||||||||||||||| ||||||||||||||||||||||||||||||||||
Sbjct  510903  TGGATTTTTTTGTTTTGGCAAGAGCGTGAGAGCTTTTACTGGGCAAGAAGACAAGAGATG  510844

Query  121     GAGAGTCCAGCCGGGCCTGCGCTTAAGTGCGCGGTCTTGCTAGGCTTGTAAGTTTCTTTC  180
               |||||||||||||||||||||||||||||||||||||||||||||||| |||||||||||
Sbjct  510843  GAGAGTCCAGCCGGGCCTGCGCTTAAGTGCGCGGTCTTGCTAGGCTTGCAAGTTTCTTTC  510784

Query  181     TTGCTATTCCAAACGGTGAGAGATTTCTGTGCTTTTGTTATAGGACAATTAAAACCGTTT  240
               |||||||||||||| ||||||  | |||||  ||||||||||||||||||||||||||||
Sbjct  510783  TTGCTATTCCAAACAGTGAGACTTCTCTGT--TTTTGTTATAGGACAATTAAAACCGTTT  510726

Query  241     CAATACAACACACTGTGGAGTTTTCATATCTTTGCAACTTTTTCTTTGGGCATTCGAGCA  300
               |||||||||||||||||||||||| |||  ||||||||||||||||||||  ||||||||
Sbjct  510725  CAATACAACACACTGTGGAGTTTTTATACTTTTGCAACTTTTTCTTTGGGT-TTCGAGCA  510667

Query  301     ATCGGGGCCCAGAGGTAACAAACACAAACAATTTTATCTATTCATTAAATTTTTGTCAAA  360
               |||| | |||||||||||||||||||||||||||||| ||||||||||||||||||||||
Sbjct  510666  ATCGAG-CCCAGAGGTAACAAACACAAACAATTTTATTTATTCATTAAATTTTTGTCAAA  510608

Query  361     AACAAGAATTTTCGTAACTGGAAATTTTAAAA-T-ATTAAAAACTTTCAACAACGGATCT  418
               |||||||||||||||||||||||||||||||| | |||||||||||||||||||||||||
Sbjct  510607  AACAAGAATTTTCGTAACTGGAAATTTTAAAAATAATTAAAAACTTTCAACAACGGATCT  510548

Query  419     CTTGGTTCTCGCATC  433
               |||||||||||||||
Sbjct  510547  CTTGGTTCTCGCATC  510533


 Score = 688 bits (372),  Expect = 0.0
 Identities = 415/435 (95%), Gaps = 6/435 (1%)
 Strand=Plus/Minus

Query  1       CAAGGTTTCCGTAGGTGAACCTGCGGAAGGATCATTAAAGAAATTTAATAATTTTGAAAA  60
               ||||||||||||||||||||||||||||||||||||||||||||||||||||||||| | 
Sbjct  519976  CAAGGTTTCCGTAGGTGAACCTGCGGAAGGATCATTAAAGAAATTTAATAATTTTGATAT  519917

Query  61      TGGAtttttttGTTTTGGCAAGAGCATGAGAGCTTTTACTGGGCAAGAAGACAAGAGATG  120
               ||||||||||||||||||||||||| ||||||||||||||||||||||||||||||||||
Sbjct  519916  TGGATTTTTTTGTTTTGGCAAGAGCGTGAGAGCTTTTACTGGGCAAGAAGACAAGAGATG  519857

Query  121     GAGAGTCCAGCCGGGCCTGCGCTTAAGTGCGCGGTCTTGCTAGGCTTGTAAGTTTCTTTC  180
               |||||||||||||||||||||||||||||||||||||||||||||||| |||||||||||
Sbjct  519856  GAGAGTCCAGCCGGGCCTGCGCTTAAGTGCGCGGTCTTGCTAGGCTTGCAAGTTTCTTTC  519797

Query  181     TTGCTATTCCAAACGGTGAGAGATTTCTGTGCTTTTGTTATAGGACAATTAAAACCGTTT  240
               |||||||||||||| ||||||  | |||||  ||||||||||||||||||||||||||||
Sbjct  519796  TTGCTATTCCAAACAGTGAGACTTCTCTGT--TTTTGTTATAGGACAATTAAAACCGTTT  519739

Query  241     CAATACAACACACTGTGGAGTTTTCATATCTTTGCAACTTTTTCTTTGGGCATTCGAGCA  300
               |||||||||||||||||||||||| |||  ||||||||||||||||||||  ||||||||
Sbjct  519738  CAATACAACACACTGTGGAGTTTTTATACTTTTGCAACTTTTTCTTTGGGT-TTCGAGCA  519680

Query  301     ATCGGGGCCCAGAGGTAACAAACACAAACAATTTTATCTATTCATTAAATTTTTGTCAAA  360
               |||| | |||||||||||||||||||||||||||||| ||||||||||||||||||||||
Sbjct  519679  ATCGAG-CCCAGAGGTAACAAACACAAACAATTTTATTTATTCATTAAATTTTTGTCAAA  519621

Query  361     AACAAGAATTTTCGTAACTGGAAATTTTAAAA-T-ATTAAAAACTTTCAACAACGGATCT  418
               |||||||||||||||||||||||||||||||| | |||||||||||||||||||||||||
Sbjct  519620  AACAAGAATTTTCGTAACTGGAAATTTTAAAAATAATTAAAAACTTTCAACAACGGATCT  519561

Query  419     CTTGGTTCTCGCATC  433
               |||||||||||||||
Sbjct  519560  CTTGGTTCTCGCATC  519546


 Score = 688 bits (372),  Expect = 0.0
 Identities = 415/435 (95%), Gaps = 6/435 (1%)
 Strand=Plus/Minus

Query  1       CAAGGTTTCCGTAGGTGAACCTGCGGAAGGATCATTAAAGAAATTTAATAATTTTGAAAA  60
               ||||||||||||||||||||||||||||||||||||||||||||||||||||||||| | 
Sbjct  528993  CAAGGTTTCCGTAGGTGAACCTGCGGAAGGATCATTAAAGAAATTTAATAATTTTGATAT  528934

Query  61      TGGAtttttttGTTTTGGCAAGAGCATGAGAGCTTTTACTGGGCAAGAAGACAAGAGATG  120
               ||||||||||||||||||||||||| ||||||||||||||||||||||||||||||||||
Sbjct  528933  TGGATTTTTTTGTTTTGGCAAGAGCGTGAGAGCTTTTACTGGGCAAGAAGACAAGAGATG  528874

Query  121     GAGAGTCCAGCCGGGCCTGCGCTTAAGTGCGCGGTCTTGCTAGGCTTGTAAGTTTCTTTC  180
               |||||||||||||||||||||||||||||||||||||||||||||||| |||||||||||
Sbjct  528873  GAGAGTCCAGCCGGGCCTGCGCTTAAGTGCGCGGTCTTGCTAGGCTTGCAAGTTTCTTTC  528814

Query  181     TTGCTATTCCAAACGGTGAGAGATTTCTGTGCTTTTGTTATAGGACAATTAAAACCGTTT  240
               |||||||||||||| ||||||  | |||||  ||||||||||||||||||||||||||||
Sbjct  528813  TTGCTATTCCAAACAGTGAGACTTCTCTGT--TTTTGTTATAGGACAATTAAAACCGTTT  528756

Query  241     CAATACAACACACTGTGGAGTTTTCATATCTTTGCAACTTTTTCTTTGGGCATTCGAGCA  300
               |||||||||||||||||||||||| |||  ||||||||||||||||||||  ||||||||
Sbjct  528755  CAATACAACACACTGTGGAGTTTTTATACTTTTGCAACTTTTTCTTTGGGT-TTCGAGCA  528697

Query  301     ATCGGGGCCCAGAGGTAACAAACACAAACAATTTTATCTATTCATTAAATTTTTGTCAAA  360
               |||| | |||||||||||||||||||||||||||||| ||||||||||||||||||||||
Sbjct  528696  ATCGAG-CCCAGAGGTAACAAACACAAACAATTTTATTTATTCATTAAATTTTTGTCAAA  528638

Query  361     AACAAGAATTTTCGTAACTGGAAATTTTAAAA-T-ATTAAAAACTTTCAACAACGGATCT  418
               |||||||||||||||||||||||||||||||| | |||||||||||||||||||||||||
Sbjct  528637  AACAAGAATTTTCGTAACTGGAAATTTTAAAAATAATTAAAAACTTTCAACAACGGATCT  528578

Query  419     CTTGGTTCTCGCATC  433
               |||||||||||||||
Sbjct  528577  CTTGGTTCTCGCATC  528563


 Score = 688 bits (372),  Expect = 0.0
 Identities = 415/435 (95%), Gaps = 6/435 (1%)
 Strand=Plus/Minus

Query  1       CAAGGTTTCCGTAGGTGAACCTGCGGAAGGATCATTAAAGAAATTTAATAATTTTGAAAA  60
               ||||||||||||||||||||||||||||||||||||||||||||||||||||||||| | 
Sbjct  538008  CAAGGTTTCCGTAGGTGAACCTGCGGAAGGATCATTAAAGAAATTTAATAATTTTGATAT  537949

Query  61      TGGAtttttttGTTTTGGCAAGAGCATGAGAGCTTTTACTGGGCAAGAAGACAAGAGATG  120
               ||||||||||||||||||||||||| ||||||||||||||||||||||||||||||||||
Sbjct  537948  TGGATTTTTTTGTTTTGGCAAGAGCGTGAGAGCTTTTACTGGGCAAGAAGACAAGAGATG  537889

Query  121     GAGAGTCCAGCCGGGCCTGCGCTTAAGTGCGCGGTCTTGCTAGGCTTGTAAGTTTCTTTC  180
               |||||||||||||||||||||||||||||||||||||||||||||||| |||||||||||
Sbjct  537888  GAGAGTCCAGCCGGGCCTGCGCTTAAGTGCGCGGTCTTGCTAGGCTTGCAAGTTTCTTTC  537829

Query  181     TTGCTATTCCAAACGGTGAGAGATTTCTGTGCTTTTGTTATAGGACAATTAAAACCGTTT  240
               |||||||||||||| ||||||  | |||||  ||||||||||||||||||||||||||||
Sbjct  537828  TTGCTATTCCAAACAGTGAGACTTCTCTGT--TTTTGTTATAGGACAATTAAAACCGTTT  537771

Query  241     CAATACAACACACTGTGGAGTTTTCATATCTTTGCAACTTTTTCTTTGGGCATTCGAGCA  300
               |||||||||||||||||||||||| |||  ||||||||||||||||||||  ||||||||
Sbjct  537770  CAATACAACACACTGTGGAGTTTTTATACTTTTGCAACTTTTTCTTTGGGT-TTCGAGCA  537712

Query  301     ATCGGGGCCCAGAGGTAACAAACACAAACAATTTTATCTATTCATTAAATTTTTGTCAAA  360
               |||| | |||||||||||||||||||||||||||||| ||||||||||||||||||||||
Sbjct  537711  ATCGAG-CCCAGAGGTAACAAACACAAACAATTTTATTTATTCATTAAATTTTTGTCAAA  537653

Query  361     AACAAGAATTTTCGTAACTGGAAATTTTAAAA-T-ATTAAAAACTTTCAACAACGGATCT  418
               |||||||||||||||||||||||||||||||| | |||||||||||||||||||||||||
Sbjct  537652  AACAAGAATTTTCGTAACTGGAAATTTTAAAAATAATTAAAAACTTTCAACAACGGATCT  537593

Query  419     CTTGGTTCTCGCATC  433
               |||||||||||||||
Sbjct  537592  CTTGGTTCTCGCATC  537578


 Score = 688 bits (372),  Expect = 0.0
 Identities = 415/435 (95%), Gaps = 6/435 (1%)
 Strand=Plus/Minus

Query  1       CAAGGTTTCCGTAGGTGAACCTGCGGAAGGATCATTAAAGAAATTTAATAATTTTGAAAA  60
               ||||||||||||||||||||||||||||||||||||||||||||||||||||||||| | 
Sbjct  547027  CAAGGTTTCCGTAGGTGAACCTGCGGAAGGATCATTAAAGAAATTTAATAATTTTGATAT  546968

Query  61      TGGAtttttttGTTTTGGCAAGAGCATGAGAGCTTTTACTGGGCAAGAAGACAAGAGATG  120
               ||||||||||||||||||||||||| ||||||||||||||||||||||||||||||||||
Sbjct  546967  TGGATTTTTTTGTTTTGGCAAGAGCGTGAGAGCTTTTACTGGGCAAGAAGACAAGAGATG  546908

Query  121     GAGAGTCCAGCCGGGCCTGCGCTTAAGTGCGCGGTCTTGCTAGGCTTGTAAGTTTCTTTC  180
               |||||||||||||||||||||||||||||||||||||||||||||||| |||||||||||
Sbjct  546907  GAGAGTCCAGCCGGGCCTGCGCTTAAGTGCGCGGTCTTGCTAGGCTTGCAAGTTTCTTTC  546848

Query  181     TTGCTATTCCAAACGGTGAGAGATTTCTGTGCTTTTGTTATAGGACAATTAAAACCGTTT  240
               |||||||||||||| ||||||  | |||||  ||||||||||||||||||||||||||||
Sbjct  546847  TTGCTATTCCAAACAGTGAGACTTCTCTGT--TTTTGTTATAGGACAATTAAAACCGTTT  546790

Query  241     CAATACAACACACTGTGGAGTTTTCATATCTTTGCAACTTTTTCTTTGGGCATTCGAGCA  300
               |||||||||||||||||||||||| |||  ||||||||||||||||||||  ||||||||
Sbjct  546789  CAATACAACACACTGTGGAGTTTTTATACTTTTGCAACTTTTTCTTTGGGT-TTCGAGCA  546731

Query  301     ATCGGGGCCCAGAGGTAACAAACACAAACAATTTTATCTATTCATTAAATTTTTGTCAAA  360
               |||| | |||||||||||||||||||||||||||||| ||||||||||||||||||||||
Sbjct  546730  ATCGAG-CCCAGAGGTAACAAACACAAACAATTTTATTTATTCATTAAATTTTTGTCAAA  546672

Query  361     AACAAGAATTTTCGTAACTGGAAATTTTAAAA-T-ATTAAAAACTTTCAACAACGGATCT  418
               |||||||||||||||||||||||||||||||| | |||||||||||||||||||||||||
Sbjct  546671  AACAAGAATTTTCGTAACTGGAAATTTTAAAAATAATTAAAAACTTTCAACAACGGATCT  546612

Query  419     CTTGGTTCTCGCATC  433
               |||||||||||||||
Sbjct  546611  CTTGGTTCTCGCATC  546597


 Score = 688 bits (372),  Expect = 0.0
 Identities = 415/435 (95%), Gaps = 6/435 (1%)
 Strand=Plus/Minus

Query  1       CAAGGTTTCCGTAGGTGAACCTGCGGAAGGATCATTAAAGAAATTTAATAATTTTGAAAA  60
               ||||||||||||||||||||||||||||||||||||||||||||||||||||||||| | 
Sbjct  556100  CAAGGTTTCCGTAGGTGAACCTGCGGAAGGATCATTAAAGAAATTTAATAATTTTGATAT  556041

Query  61      TGGAtttttttGTTTTGGCAAGAGCATGAGAGCTTTTACTGGGCAAGAAGACAAGAGATG  120
               ||||||||||||||||||||||||| ||||||||||||||||||||||||||||||||||
Sbjct  556040  TGGATTTTTTTGTTTTGGCAAGAGCGTGAGAGCTTTTACTGGGCAAGAAGACAAGAGATG  555981

Query  121     GAGAGTCCAGCCGGGCCTGCGCTTAAGTGCGCGGTCTTGCTAGGCTTGTAAGTTTCTTTC  180
               |||||||||||||||||||||||||||||||||||||||||||||||| |||||||||||
Sbjct  555980  GAGAGTCCAGCCGGGCCTGCGCTTAAGTGCGCGGTCTTGCTAGGCTTGCAAGTTTCTTTC  555921

Query  181     TTGCTATTCCAAACGGTGAGAGATTTCTGTGCTTTTGTTATAGGACAATTAAAACCGTTT  240
               |||||||||||||| ||||||  | |||||  ||||||||||||||||||||||||||||
Sbjct  555920  TTGCTATTCCAAACAGTGAGACTTCTCTGT--TTTTGTTATAGGACAATTAAAACCGTTT  555863

Query  241     CAATACAACACACTGTGGAGTTTTCATATCTTTGCAACTTTTTCTTTGGGCATTCGAGCA  300
               |||||||||||||||||||||||| |||  ||||||||||||||||||||  ||||||||
Sbjct  555862  CAATACAACACACTGTGGAGTTTTTATACTTTTGCAACTTTTTCTTTGGGT-TTCGAGCA  555804

Query  301     ATCGGGGCCCAGAGGTAACAAACACAAACAATTTTATCTATTCATTAAATTTTTGTCAAA  360
               |||| | |||||||||||||||||||||||||||||| ||||||||||||||||||||||
Sbjct  555803  ATCGAG-CCCAGAGGTAACAAACACAAACAATTTTATTTATTCATTAAATTTTTGTCAAA  555745

Query  361     AACAAGAATTTTCGTAACTGGAAATTTTAAAA-T-ATTAAAAACTTTCAACAACGGATCT  418
               |||||||||||||||||||||||||||||||| | |||||||||||||||||||||||||
Sbjct  555744  AACAAGAATTTTCGTAACTGGAAATTTTAAAAATAATTAAAAACTTTCAACAACGGATCT  555685

Query  419     CTTGGTTCTCGCATC  433
               |||||||||||||||
Sbjct  555684  CTTGGTTCTCGCATC  555670


 Score = 688 bits (372),  Expect = 0.0
 Identities = 415/435 (95%), Gaps = 6/435 (1%)
 Strand=Plus/Minus

Query  1       CAAGGTTTCCGTAGGTGAACCTGCGGAAGGATCATTAAAGAAATTTAATAATTTTGAAAA  60
               ||||||||||||||||||||||||||||||||||||||||||||||||||||||||| | 
Sbjct  565124  CAAGGTTTCCGTAGGTGAACCTGCGGAAGGATCATTAAAGAAATTTAATAATTTTGATAT  565065

Query  61      TGGAtttttttGTTTTGGCAAGAGCATGAGAGCTTTTACTGGGCAAGAAGACAAGAGATG  120
               ||||||||||||||||||||||||| ||||||||||||||||||||||||||||||||||
Sbjct  565064  TGGATTTTTTTGTTTTGGCAAGAGCGTGAGAGCTTTTACTGGGCAAGAAGACAAGAGATG  565005

Query  121     GAGAGTCCAGCCGGGCCTGCGCTTAAGTGCGCGGTCTTGCTAGGCTTGTAAGTTTCTTTC  180
               |||||||||||||||||||||||||||||||||||||||||||||||| |||||||||||
Sbjct  565004  GAGAGTCCAGCCGGGCCTGCGCTTAAGTGCGCGGTCTTGCTAGGCTTGCAAGTTTCTTTC  564945

Query  181     TTGCTATTCCAAACGGTGAGAGATTTCTGTGCTTTTGTTATAGGACAATTAAAACCGTTT  240
               |||||||||||||| ||||||  | |||||  ||||||||||||||||||||||||||||
Sbjct  564944  TTGCTATTCCAAACAGTGAGACTTCTCTGT--TTTTGTTATAGGACAATTAAAACCGTTT  564887

Query  241     CAATACAACACACTGTGGAGTTTTCATATCTTTGCAACTTTTTCTTTGGGCATTCGAGCA  300
               |||||||||||||||||||||||| |||  ||||||||||||||||||||  ||||||||
Sbjct  564886  CAATACAACACACTGTGGAGTTTTTATACTTTTGCAACTTTTTCTTTGGGT-TTCGAGCA  564828

Query  301     ATCGGGGCCCAGAGGTAACAAACACAAACAATTTTATCTATTCATTAAATTTTTGTCAAA  360
               |||| | |||||||||||||||||||||||||||||| ||||||||||||||||||||||
Sbjct  564827  ATCGAG-CCCAGAGGTAACAAACACAAACAATTTTATTTATTCATTAAATTTTTGTCAAA  564769

Query  361     AACAAGAATTTTCGTAACTGGAAATTTTAAAA-T-ATTAAAAACTTTCAACAACGGATCT  418
               |||||||||||||||||||||||||||||||| | |||||||||||||||||||||||||
Sbjct  564768  AACAAGAATTTTCGTAACTGGAAATTTTAAAAATAATTAAAAACTTTCAACAACGGATCT  564709

Query  419     CTTGGTTCTCGCATC  433
               |||||||||||||||
Sbjct  564708  CTTGGTTCTCGCATC  564694


 Score = 688 bits (372),  Expect = 0.0
 Identities = 415/435 (95%), Gaps = 6/435 (1%)
 Strand=Plus/Minus

Query  1       CAAGGTTTCCGTAGGTGAACCTGCGGAAGGATCATTAAAGAAATTTAATAATTTTGAAAA  60
               ||||||||||||||||||||||||||||||||||||||||||||||||||||||||| | 
Sbjct  574146  CAAGGTTTCCGTAGGTGAACCTGCGGAAGGATCATTAAAGAAATTTAATAATTTTGATAT  574087

Query  61      TGGAtttttttGTTTTGGCAAGAGCATGAGAGCTTTTACTGGGCAAGAAGACAAGAGATG  120
               ||||||||||||||||||||||||| ||||||||||||||||||||||||||||||||||
Sbjct  574086  TGGATTTTTTTGTTTTGGCAAGAGCGTGAGAGCTTTTACTGGGCAAGAAGACAAGAGATG  574027

Query  121     GAGAGTCCAGCCGGGCCTGCGCTTAAGTGCGCGGTCTTGCTAGGCTTGTAAGTTTCTTTC  180
               |||||||||||||||||||||||||||||||||||||||||||||||| |||||||||||
Sbjct  574026  GAGAGTCCAGCCGGGCCTGCGCTTAAGTGCGCGGTCTTGCTAGGCTTGCAAGTTTCTTTC  573967

Query  181     TTGCTATTCCAAACGGTGAGAGATTTCTGTGCTTTTGTTATAGGACAATTAAAACCGTTT  240
               |||||||||||||| ||||||  | |||||  ||||||||||||||||||||||||||||
Sbjct  573966  TTGCTATTCCAAACAGTGAGACTTCTCTGT--TTTTGTTATAGGACAATTAAAACCGTTT  573909

Query  241     CAATACAACACACTGTGGAGTTTTCATATCTTTGCAACTTTTTCTTTGGGCATTCGAGCA  300
               |||||||||||||||||||||||| |||  ||||||||||||||||||||  ||||||||
Sbjct  573908  CAATACAACACACTGTGGAGTTTTTATACTTTTGCAACTTTTTCTTTGGGT-TTCGAGCA  573850

Query  301     ATCGGGGCCCAGAGGTAACAAACACAAACAATTTTATCTATTCATTAAATTTTTGTCAAA  360
               |||| | |||||||||||||||||||||||||||||| ||||||||||||||||||||||
Sbjct  573849  ATCGAG-CCCAGAGGTAACAAACACAAACAATTTTATTTATTCATTAAATTTTTGTCAAA  573791

Query  361     AACAAGAATTTTCGTAACTGGAAATTTTAAAA-T-ATTAAAAACTTTCAACAACGGATCT  418
               |||||||||||||||||||||||||||||||| | |||||||||||||||||||||||||
Sbjct  573790  AACAAGAATTTTCGTAACTGGAAATTTTAAAAATAATTAAAAACTTTCAACAACGGATCT  573731

Query  419     CTTGGTTCTCGCATC  433
               |||||||||||||||
Sbjct  573730  CTTGGTTCTCGCATC  573716


 Score = 688 bits (372),  Expect = 0.0
 Identities = 415/435 (95%), Gaps = 6/435 (1%)
 Strand=Plus/Minus

Query  1       CAAGGTTTCCGTAGGTGAACCTGCGGAAGGATCATTAAAGAAATTTAATAATTTTGAAAA  60
               ||||||||||||||||||||||||||||||||||||||||||||||||||||||||| | 
Sbjct  583182  CAAGGTTTCCGTAGGTGAACCTGCGGAAGGATCATTAAAGAAATTTAATAATTTTGATAT  583123

Query  61      TGGAtttttttGTTTTGGCAAGAGCATGAGAGCTTTTACTGGGCAAGAAGACAAGAGATG  120
               ||||||||||||||||||||||||| ||||||||||||||||||||||||||||||||||
Sbjct  583122  TGGATTTTTTTGTTTTGGCAAGAGCGTGAGAGCTTTTACTGGGCAAGAAGACAAGAGATG  583063

Query  121     GAGAGTCCAGCCGGGCCTGCGCTTAAGTGCGCGGTCTTGCTAGGCTTGTAAGTTTCTTTC  180
               |||||||||||||||||||||||||||||||||||||||||||||||| |||||||||||
Sbjct  583062  GAGAGTCCAGCCGGGCCTGCGCTTAAGTGCGCGGTCTTGCTAGGCTTGCAAGTTTCTTTC  583003

Query  181     TTGCTATTCCAAACGGTGAGAGATTTCTGTGCTTTTGTTATAGGACAATTAAAACCGTTT  240
               |||||||||||||| ||||||  | |||||  ||||||||||||||||||||||||||||
Sbjct  583002  TTGCTATTCCAAACAGTGAGACTTCTCTGT--TTTTGTTATAGGACAATTAAAACCGTTT  582945

Query  241     CAATACAACACACTGTGGAGTTTTCATATCTTTGCAACTTTTTCTTTGGGCATTCGAGCA  300
               |||||||||||||||||||||||| |||  ||||||||||||||||||||  ||||||||
Sbjct  582944  CAATACAACACACTGTGGAGTTTTTATACTTTTGCAACTTTTTCTTTGGGT-TTCGAGCA  582886

Query  301     ATCGGGGCCCAGAGGTAACAAACACAAACAATTTTATCTATTCATTAAATTTTTGTCAAA  360
               |||| | |||||||||||||||||||||||||||||| ||||||||||||||||||||||
Sbjct  582885  ATCGAG-CCCAGAGGTAACAAACACAAACAATTTTATTTATTCATTAAATTTTTGTCAAA  582827

Query  361     AACAAGAATTTTCGTAACTGGAAATTTTAAAA-T-ATTAAAAACTTTCAACAACGGATCT  418
               |||||||||||||||||||||||||||||||| | |||||||||||||||||||||||||
Sbjct  582826  AACAAGAATTTTCGTAACTGGAAATTTTAAAAATAATTAAAAACTTTCAACAACGGATCT  582767

Query  419     CTTGGTTCTCGCATC  433
               |||||||||||||||
Sbjct  582766  CTTGGTTCTCGCATC  582752


>CP049009.1 Saccharomyces pastorianus strain CBS 1483 chromosome SeXII
Length=1038742

 Score = 688 bits (372),  Expect = 0.0
 Identities = 415/435 (95%), Gaps = 6/435 (1%)
 Strand=Plus/Minus

Query  1       CAAGGTTTCCGTAGGTGAACCTGCGGAAGGATCATTAAAGAAATTTAATAATTTTGAAAA  60
               ||||||||||||||||||||||||||||||||||||||||||||||||||||||||| | 
Sbjct  459311  CAAGGTTTCCGTAGGTGAACCTGCGGAAGGATCATTAAAGAAATTTAATAATTTTGATAT  459252

Query  61      TGGAtttttttGTTTTGGCAAGAGCATGAGAGCTTTTACTGGGCAAGAAGACAAGAGATG  120
               ||||||||||||||||||||||||| ||||||||||||||||||||||||||||||||||
Sbjct  459251  TGGATTTTTTTGTTTTGGCAAGAGCGTGAGAGCTTTTACTGGGCAAGAAGACAAGAGATG  459192

Query  121     GAGAGTCCAGCCGGGCCTGCGCTTAAGTGCGCGGTCTTGCTAGGCTTGTAAGTTTCTTTC  180
               |||||||||||||||||||||||||||||||||||||||||||||||| |||||||||||
Sbjct  459191  GAGAGTCCAGCCGGGCCTGCGCTTAAGTGCGCGGTCTTGCTAGGCTTGCAAGTTTCTTTC  459132

Query  181     TTGCTATTCCAAACGGTGAGAGATTTCTGTGCTTTTGTTATAGGACAATTAAAACCGTTT  240
               |||||||||||||| ||||||  | |||||  ||||||||||||||||||||||||||||
Sbjct  459131  TTGCTATTCCAAACAGTGAGACTTCTCTGT--TTTTGTTATAGGACAATTAAAACCGTTT  459074

Query  241     CAATACAACACACTGTGGAGTTTTCATATCTTTGCAACTTTTTCTTTGGGCATTCGAGCA  300
               |||||||||||||||||||||||| |||  ||||||||||||||||||||  ||||||||
Sbjct  459073  CAATACAACACACTGTGGAGTTTTTATACTTTTGCAACTTTTTCTTTGGGT-TTCGAGCA  459015

Query  301     ATCGGGGCCCAGAGGTAACAAACACAAACAATTTTATCTATTCATTAAATTTTTGTCAAA  360
               |||| | |||||||||||||||||||||||||||||| ||||||||||||||||||||||
Sbjct  459014  ATCGAG-CCCAGAGGTAACAAACACAAACAATTTTATTTATTCATTAAATTTTTGTCAAA  458956

Query  361     AACAAGAATTTTCGTAACTGGAAATTTTAAAA-T-ATTAAAAACTTTCAACAACGGATCT  418
               |||||||||||||||||||||||||||||||| | |||||||||||||||||||||||||
Sbjct  458955  AACAAGAATTTTCGTAACTGGAAATTTTAAAAATAATTAAAAACTTTCAACAACGGATCT  458896

Query  419     CTTGGTTCTCGCATC  433
               |||||||||||||||
Sbjct  458895  CTTGGTTCTCGCATC  458881


>CM034489.1 Saccharomyces uvarum strain CBS 7001 chromosome XII, whole genome 
shotgun sequence
Length=1117227

 Score = 688 bits (372),  Expect = 0.0
 Identities = 415/435 (95%), Gaps = 6/435 (1%)
 Strand=Plus/Minus

Query  1       CAAGGTTTCCGTAGGTGAACCTGCGGAAGGATCATTAAAGAAATTTAATAATTTTGAAAA  60
               ||||||||||||||||||||||||||||||||||||||||||||||||||||||||| | 
Sbjct  476113  CAAGGTTTCCGTAGGTGAACCTGCGGAAGGATCATTAAAGAAATTTAATAATTTTGATAT  476054

Query  61      TGGAtttttttGTTTTGGCAAGAGCATGAGAGCTTTTACTGGGCAAGAAGACAAGAGATG  120
               ||||||||||||||||||||||||| ||||||||||||||||||||||||||||||||||
Sbjct  476053  TGGATTTTTTTGTTTTGGCAAGAGCGTGAGAGCTTTTACTGGGCAAGAAGACAAGAGATG  475994

Query  121     GAGAGTCCAGCCGGGCCTGCGCTTAAGTGCGCGGTCTTGCTAGGCTTGTAAGTTTCTTTC  180
               |||||||||||||||||||||||||||||||||||||||||||||||| || ||||||||
Sbjct  475993  GAGAGTCCAGCCGGGCCTGCGCTTAAGTGCGCGGTCTTGCTAGGCTTGCAAATTTCTTTC  475934

Query  181     TTGCTATTCCAAACGGTGAGAGATTTCTGTGCTTTTGTTATAGGACAATTAAAACCGTTT  240
               |||||||||||||| ||||||  | |||||  ||||||||||||||||||||||||||||
Sbjct  475933  TTGCTATTCCAAACAGTGAGACTTCTCTGT--TTTTGTTATAGGACAATTAAAACCGTTT  475876

Query  241     CAATACAACACACTGTGGAGTTTTCATATCTTTGCAACTTTTTCTTTGGGCATTCGAGCA  300
               |||||||||||||||||||||||| |||  ||||||||||||||||||||| ||||||||
Sbjct  475875  CAATACAACACACTGTGGAGTTTTTATACTTTTGCAACTTTTTCTTTGGGC-TTCGAGCA  475817

Query  301     ATCGGGGCCCAGAGGTAACAAACACAAACAATTTTATCTATTCATTAAATTTTTGTCAAA  360
               |||| | |||||||||||||||||||||||||||||| ||||||||||||||||||||||
Sbjct  475816  ATCGAG-CCCAGAGGTAACAAACACAAACAATTTTATTTATTCATTAAATTTTTGTCAAA  475758

Query  361     AACAAGAATTTTCGTAACTGGAAATTTTAAAA-T-ATTAAAAACTTTCAACAACGGATCT  418
               |||||||||||||||||||||||||||||||| | |||||||||||||||||||||||||
Sbjct  475757  AACAAGAATTTTCGTAACTGGAAATTTTAAAAATAATTAAAAACTTTCAACAACGGATCT  475698

Query  419     CTTGGTTCTCGCATC  433
               |||||||||||||||
Sbjct  475697  CTTGGTTCTCGCATC  475683


 Score = 688 bits (372),  Expect = 0.0
 Identities = 415/435 (95%), Gaps = 6/435 (1%)
 Strand=Plus/Minus

Query  1       CAAGGTTTCCGTAGGTGAACCTGCGGAAGGATCATTAAAGAAATTTAATAATTTTGAAAA  60
               ||||||||||||||||||||||||||||||||||||||||||||||||||||||||| | 
Sbjct  485149  CAAGGTTTCCGTAGGTGAACCTGCGGAAGGATCATTAAAGAAATTTAATAATTTTGATAT  485090

Query  61      TGGAtttttttGTTTTGGCAAGAGCATGAGAGCTTTTACTGGGCAAGAAGACAAGAGATG  120
               ||||||||||||||||||||||||| ||||||||||||||||||||||||||||||||||
Sbjct  485089  TGGATTTTTTTGTTTTGGCAAGAGCGTGAGAGCTTTTACTGGGCAAGAAGACAAGAGATG  485030

Query  121     GAGAGTCCAGCCGGGCCTGCGCTTAAGTGCGCGGTCTTGCTAGGCTTGTAAGTTTCTTTC  180
               |||||||||||||||||||||||||||||||||||||||||||||||| || ||||||||
Sbjct  485029  GAGAGTCCAGCCGGGCCTGCGCTTAAGTGCGCGGTCTTGCTAGGCTTGCAAATTTCTTTC  484970

Query  181     TTGCTATTCCAAACGGTGAGAGATTTCTGTGCTTTTGTTATAGGACAATTAAAACCGTTT  240
               |||||||||||||| ||||||  | |||||  ||||||||||||||||||||||||||||
Sbjct  484969  TTGCTATTCCAAACAGTGAGACTTCTCTGT--TTTTGTTATAGGACAATTAAAACCGTTT  484912

Query  241     CAATACAACACACTGTGGAGTTTTCATATCTTTGCAACTTTTTCTTTGGGCATTCGAGCA  300
               |||||||||||||||||||||||| |||  ||||||||||||||||||||| ||||||||
Sbjct  484911  CAATACAACACACTGTGGAGTTTTTATACTTTTGCAACTTTTTCTTTGGGC-TTCGAGCA  484853

Query  301     ATCGGGGCCCAGAGGTAACAAACACAAACAATTTTATCTATTCATTAAATTTTTGTCAAA  360
               |||| | |||||||||||||||||||||||||||||| ||||||||||||||||||||||
Sbjct  484852  ATCGAG-CCCAGAGGTAACAAACACAAACAATTTTATTTATTCATTAAATTTTTGTCAAA  484794

Query  361     AACAAGAATTTTCGTAACTGGAAATTTTAAAA-T-ATTAAAAACTTTCAACAACGGATCT  418
               |||||||||||||||||||||||||||||||| | |||||||||||||||||||||||||
Sbjct  484793  AACAAGAATTTTCGTAACTGGAAATTTTAAAAATAATTAAAAACTTTCAACAACGGATCT  484734

Query  419     CTTGGTTCTCGCATC  433
               |||||||||||||||
Sbjct  484733  CTTGGTTCTCGCATC  484719


 Score = 688 bits (372),  Expect = 0.0
 Identities = 415/435 (95%), Gaps = 6/435 (1%)
 Strand=Plus/Minus

Query  1       CAAGGTTTCCGTAGGTGAACCTGCGGAAGGATCATTAAAGAAATTTAATAATTTTGAAAA  60
               ||||||||||||||||||||||||||||||||||||||||||||||||||||||||| | 
Sbjct  534512  CAAGGTTTCCGTAGGTGAACCTGCGGAAGGATCATTAAAGAAATTTAATAATTTTGATAT  534453

Query  61      TGGAtttttttGTTTTGGCAAGAGCATGAGAGCTTTTACTGGGCAAGAAGACAAGAGATG  120
               ||||||||||||||||||||||||| ||||||||||||||||||||||||||||||||||
Sbjct  534452  TGGATTTTTTTGTTTTGGCAAGAGCGTGAGAGCTTTTACTGGGCAAGAAGACAAGAGATG  534393

Query  121     GAGAGTCCAGCCGGGCCTGCGCTTAAGTGCGCGGTCTTGCTAGGCTTGTAAGTTTCTTTC  180
               |||||||||||||||||||||||||||||||||||||||||||||||| || ||||||||
Sbjct  534392  GAGAGTCCAGCCGGGCCTGCGCTTAAGTGCGCGGTCTTGCTAGGCTTGCAAATTTCTTTC  534333

Query  181     TTGCTATTCCAAACGGTGAGAGATTTCTGTGCTTTTGTTATAGGACAATTAAAACCGTTT  240
               |||||||||||||| ||||||  | |||||  ||||||||||||||||||||||||||||
Sbjct  534332  TTGCTATTCCAAACAGTGAGACTTCTCTGT--TTTTGTTATAGGACAATTAAAACCGTTT  534275

Query  241     CAATACAACACACTGTGGAGTTTTCATATCTTTGCAACTTTTTCTTTGGGCATTCGAGCA  300
               |||||||||||||||||||||||| |||  ||||||||||||||||||||| ||||||||
Sbjct  534274  CAATACAACACACTGTGGAGTTTTTATACTTTTGCAACTTTTTCTTTGGGC-TTCGAGCA  534216

Query  301     ATCGGGGCCCAGAGGTAACAAACACAAACAATTTTATCTATTCATTAAATTTTTGTCAAA  360
               |||| | |||||||||||||||||||||||||||||| ||||||||||||||||||||||
Sbjct  534215  ATCGAG-CCCAGAGGTAACAAACACAAACAATTTTATTTATTCATTAAATTTTTGTCAAA  534157

Query  361     AACAAGAATTTTCGTAACTGGAAATTTTAAAA-T-ATTAAAAACTTTCAACAACGGATCT  418
               |||||||||||||||||||||||||||||||| | |||||||||||||||||||||||||
Sbjct  534156  AACAAGAATTTTCGTAACTGGAAATTTTAAAAATAATTAAAAACTTTCAACAACGGATCT  534097

Query  419     CTTGGTTCTCGCATC  433
               |||||||||||||||
Sbjct  534096  CTTGGTTCTCGCATC  534082


 Score = 688 bits (372),  Expect = 0.0
 Identities = 415/435 (95%), Gaps = 6/435 (1%)
 Strand=Plus/Minus

Query  1       CAAGGTTTCCGTAGGTGAACCTGCGGAAGGATCATTAAAGAAATTTAATAATTTTGAAAA  60
               ||||||||||||||||||||||||||||||||||||||||||||||||||||||||| | 
Sbjct  543548  CAAGGTTTCCGTAGGTGAACCTGCGGAAGGATCATTAAAGAAATTTAATAATTTTGATAT  543489

Query  61      TGGAtttttttGTTTTGGCAAGAGCATGAGAGCTTTTACTGGGCAAGAAGACAAGAGATG  120
               ||||||||||||||||||||||||| ||||||||||||||||||||||||||||||||||
Sbjct  543488  TGGATTTTTTTGTTTTGGCAAGAGCGTGAGAGCTTTTACTGGGCAAGAAGACAAGAGATG  543429

Query  121     GAGAGTCCAGCCGGGCCTGCGCTTAAGTGCGCGGTCTTGCTAGGCTTGTAAGTTTCTTTC  180
               |||||||||||||||||||||||||||||||||||||||||||||||| || ||||||||
Sbjct  543428  GAGAGTCCAGCCGGGCCTGCGCTTAAGTGCGCGGTCTTGCTAGGCTTGCAAATTTCTTTC  543369

Query  181     TTGCTATTCCAAACGGTGAGAGATTTCTGTGCTTTTGTTATAGGACAATTAAAACCGTTT  240
               |||||||||||||| ||||||  | |||||  ||||||||||||||||||||||||||||
Sbjct  543368  TTGCTATTCCAAACAGTGAGACTTCTCTGT--TTTTGTTATAGGACAATTAAAACCGTTT  543311

Query  241     CAATACAACACACTGTGGAGTTTTCATATCTTTGCAACTTTTTCTTTGGGCATTCGAGCA  300
               |||||||||||||||||||||||| |||  ||||||||||||||||||||| ||||||||
Sbjct  543310  CAATACAACACACTGTGGAGTTTTTATACTTTTGCAACTTTTTCTTTGGGC-TTCGAGCA  543252

Query  301     ATCGGGGCCCAGAGGTAACAAACACAAACAATTTTATCTATTCATTAAATTTTTGTCAAA  360
               |||| | |||||||||||||||||||||||||||||| ||||||||||||||||||||||
Sbjct  543251  ATCGAG-CCCAGAGGTAACAAACACAAACAATTTTATTTATTCATTAAATTTTTGTCAAA  543193

Query  361     AACAAGAATTTTCGTAACTGGAAATTTTAAAA-T-ATTAAAAACTTTCAACAACGGATCT  418
               |||||||||||||||||||||||||||||||| | |||||||||||||||||||||||||
Sbjct  543192  AACAAGAATTTTCGTAACTGGAAATTTTAAAAATAATTAAAAACTTTCAACAACGGATCT  543133

Query  419     CTTGGTTCTCGCATC  433
               |||||||||||||||
Sbjct  543132  CTTGGTTCTCGCATC  543118


 Score = 680 bits (368),  Expect = 0.0
 Identities = 414/435 (95%), Gaps = 7/435 (2%)
 Strand=Plus/Minus

Query  1       CAAGGTTTCCGTAGGTGAACCTGCGGAAGGATCATTAAAGAAATTTAATAATTTTGAAAA  60
               ||||||||||||||||||||||||||||||||||||||||||||||||||||||||| | 
Sbjct  494184  CAAGGTTTCCGTAGGTGAACCTGCGGAAGGATCATTAAAGAAATTTAATAATTTTGATAT  494125

Query  61      TGGAtttttttGTTTTGGCAAGAGCATGAGAGCTTTTACTGGGCAAGAAGACAAGAGATG  120
               |||||||||| |||||||||||||| ||||||||||||||||||||||||||||||||||
Sbjct  494124  TGGATTTTTT-GTTTTGGCAAGAGCGTGAGAGCTTTTACTGGGCAAGAAGACAAGAGATG  494066

Query  121     GAGAGTCCAGCCGGGCCTGCGCTTAAGTGCGCGGTCTTGCTAGGCTTGTAAGTTTCTTTC  180
               |||||||||||||||||||||||||||||||||||||||||||||||| || ||||||||
Sbjct  494065  GAGAGTCCAGCCGGGCCTGCGCTTAAGTGCGCGGTCTTGCTAGGCTTGCAAATTTCTTTC  494006

Query  181     TTGCTATTCCAAACGGTGAGAGATTTCTGTGCTTTTGTTATAGGACAATTAAAACCGTTT  240
               |||||||||||||| ||||||  | |||||  ||||||||||||||||||||||||||||
Sbjct  494005  TTGCTATTCCAAACAGTGAGACTTCTCTGT--TTTTGTTATAGGACAATTAAAACCGTTT  493948

Query  241     CAATACAACACACTGTGGAGTTTTCATATCTTTGCAACTTTTTCTTTGGGCATTCGAGCA  300
               |||||||||||||||||||||||| |||  ||||||||||||||||||||| ||||||||
Sbjct  493947  CAATACAACACACTGTGGAGTTTTTATACTTTTGCAACTTTTTCTTTGGGC-TTCGAGCA  493889

Query  301     ATCGGGGCCCAGAGGTAACAAACACAAACAATTTTATCTATTCATTAAATTTTTGTCAAA  360
               |||| | |||||||||||||||||||||||||||||| ||||||||||||||||||||||
Sbjct  493888  ATCGAG-CCCAGAGGTAACAAACACAAACAATTTTATTTATTCATTAAATTTTTGTCAAA  493830

Query  361     AACAAGAATTTTCGTAACTGGAAATTTTAAAA-T-ATTAAAAACTTTCAACAACGGATCT  418
               |||||||||||||||||||||||||||||||| | |||||||||||||||||||||||||
Sbjct  493829  AACAAGAATTTTCGTAACTGGAAATTTTAAAAATAATTAAAAACTTTCAACAACGGATCT  493770

Query  419     CTTGGTTCTCGCATC  433
               |||||||||||||||
Sbjct  493769  CTTGGTTCTCGCATC  493755


 Score = 680 bits (368),  Expect = 0.0
 Identities = 414/435 (95%), Gaps = 7/435 (2%)
 Strand=Plus/Minus

Query  1       CAAGGTTTCCGTAGGTGAACCTGCGGAAGGATCATTAAAGAAATTTAATAATTTTGAAAA  60
               ||||||||||||||||||||||||||||||||||||||||||||||||||||||||| | 
Sbjct  516466  CAAGGTTTCCGTAGGTGAACCTGCGGAAGGATCATTAAAGAAATTTAATAATTTTGATAT  516407

Query  61      TGGAtttttttGTTTTGGCAAGAGCATGAGAGCTTTTACTGGGCAAGAAGACAAGAGATG  120
               ||||||||||||||||||||||||| ||||||||||||||||||||||||||||||||||
Sbjct  516406  TGGATTTTTTTGTTTTGGCAAGAGCGTGAGAGCTTTTACTGGGCAAGAAGACAAGAGATG  516347

Query  121     GAGAGTCCAGCCGGGCCTGCGCTTAAGTGCGCGGTCTTGCTAGGCTTGTAAGTTTCTTTC  180
               |||||||||||||||||||||||||||||||||||||||||||||||| || ||||||||
Sbjct  516346  GAGAGTCCAGCCGGGCCTGCGCTTAAGTGCGCGGTCTTGCTAGGCTTGCAAATTTCTTTC  516287

Query  181     TTGCTATTCCAAACGGTGAGAGATTTCTGTGCTTTTGTTATAGGACAATTAAAACCGTTT  240
               |||||||||||||| ||||||  | |||||  ||||||||||||||||||||||||||||
Sbjct  516286  TTGCTATTCCAAACAGTGAGACTTCTCTGT--TTTTGTTATAGGACAATTAAAACCGTTT  516229

Query  241     CAATACAACACACTGTGGAGTTTTCATATCTTTGCAACTTTTTCTTTGGGCATTCGAGCA  300
               |||||||||||||||||||||||| |||  ||||||||||||||||||||| ||||||||
Sbjct  516228  CAATACAACACACTGTGGAGTTTTTATACTTTTGCAACTTTTTCTTTGGGC-TTCGAGCA  516170

Query  301     ATCGGGGCCCAGAGGTAACAAACACAAACAATTTTATCTATTCATTAAATTTTTGTCAAA  360
               |||| | |||||||||||||||||||||||||||||| ||||||||||||||| ||||||
Sbjct  516169  ATCGAG-CCCAGAGGTAACAAACACAAACAATTTTATTTATTCATTAAATTTT-GTCAAA  516112

Query  361     AACAAGAATTTTCGTAACTGGAAATTTTAAAA-T-ATTAAAAACTTTCAACAACGGATCT  418
               |||||||||||||||||||||||||||||||| | |||||||||||||||||||||||||
Sbjct  516111  AACAAGAATTTTCGTAACTGGAAATTTTAAAAATAATTAAAAACTTTCAACAACGGATCT  516052

Query  419     CTTGGTTCTCGCATC  433
               |||||||||||||||
Sbjct  516051  CTTGGTTCTCGCATC  516037


 Score = 673 bits (364),  Expect = 0.0
 Identities = 413/435 (95%), Gaps = 9/435 (2%)
 Strand=Plus/Minus

Query  1       CAAGGTTTCCGTAGGTGAACCTGCGGAAGGATCATTAAAGAAATTTAATAATTTTGAAAA  60
               ||||||||||||||||||||||||||||||||||||||||||||||||||||||||| | 
Sbjct  525481  CAAGGTTTCCGTAGGTGAACCTGCGGAAGGATCATTAAAGAAATTTAATAATTTTGATAT  525422

Query  61      TGGAtttttttGTTTTGGCAAGAGCATGAGAGCTTTTACTGGGCAAGAAGACAAGAGATG  120
               ||||||||||||||||||||||||| ||||||||||||||||||||||||||||||||||
Sbjct  525421  TGGATTTTTTTGTTTTGGCAAGAGCGTGAGAGCTTTTACTGGGCAAGAAGACAAGAGATG  525362

Query  121     GAGAGTCCAGCCGGGCCTGCGCTTAAGTGCGCGGTCTTGCTAGGCTTGTAAGTTTCTTTC  180
               |||||||||||||||||||||||||||||||||||||||||||||||| || ||||||||
Sbjct  525361  GAGAGTCCAGCCGGGCCTGCGCTTAAGTGCGCGGTCTTGCTAGGCTTGCAAATTTCTTTC  525302

Query  181     TTGCTATTCCAAACGGTGAGAGATTTCTGTGCTTTTGTTATAGGACAATTAAAACCGTTT  240
               |||||||||||||| ||||||  || || || ||||||||||||||||||||||||||||
Sbjct  525301  TTGCTATTCCAAACAGTGAGAC-TT-CTCTG-TTTTGTTATAGGACAATTAAAACCGTTT  525245

Query  241     CAATACAACACACTGTGGAGTTTTCATATCTTTGCAACTTTTTCTTTGGGCATTCGAGCA  300
               ||||||||||| |||||||||||| |||  ||||||||||||||||||| | ||||||||
Sbjct  525244  CAATACAACAC-CTGTGGAGTTTTTATACTTTTGCAACTTTTTCTTTGG-C-TTCGAGCA  525188

Query  301     ATCGGGGCCCAGAGGTAACAAACACAAACAATTTTATCTATTCATTAAATTTTTGTCAAA  360
               |||| | |||||||||||||||||||||||||||||| ||||||||||||||||||||||
Sbjct  525187  ATCGAG-CCCAGAGGTAACAAACACAAACAATTTTATTTATTCATTAAATTTTTGTCAAA  525129

Query  361     AACAAGAATTTTCGTAACTGGAAATTTTAAAA-T-ATTAAAAACTTTCAACAACGGATCT  418
               |||||||||||||||||||||||||||||||| | |||||||||||||||||||||||||
Sbjct  525128  AACAAGAATTTTCGTAACTGGAAATTTTAAAAATAATTAAAAACTTTCAACAACGGATCT  525069

Query  419     CTTGGTTCTCGCATC  433
               |||||||||||||||
Sbjct  525068  CTTGGTTCTCGCATC  525054


 Score = 662 bits (358),  Expect = 0.0
 Identities = 410/434 (94%), Gaps = 8/434 (2%)
 Strand=Plus/Minus

Query  1       CAAGGTTTCCGTAGGTGAACCTGCGGAAGGATCATTAAAGAAATTTAATAATTTTGAAAA  60
               ||||||||||||||||||||||||||||||||||||||||||||||||||||||||| | 
Sbjct  503214  CAAGGTTTCCGTAGGTGAACCTGCGGAAGGATCATTAAAGAAATTTAATAATTTTGATAT  503155

Query  61      TGGAtttttttGTTTTGGCAAGAGCATGAGAGCTTTTACTGGGCAAGAAGACAAGAGATG  120
               ||||||||||||||| ||||||||| ||||||||||||||||||||||||||||||||||
Sbjct  503154  TGGATTTTTTTGTTT-GGCAAGAGCGTGAGAGCTTTTACTGGGCAAGAAGACAAGAGATG  503096

Query  121     GAGAGTCCAGCCGGGCCTGCGCTTAAGTGCGCGGTCTTGCTAGGCTTGTAAGTTTCTTTC  180
               |||||||||||||||||||||||||||||||||||||||||||||||| || ||||||||
Sbjct  503095  GAGAGTCCAGCCGGGCCTGCGCTTAAGTGCGCGGTCTTGCTAGGCTTGCAAATTTCTTTC  503036

Query  181     TTGCTATTCCAAACGGTGAGAGATTTCTGTGCTTTTGTTATAGGACAATTAAAACCGTTT  240
               |||||||||||||| ||||||  | |||||  ||||||||||||||||||||||||||||
Sbjct  503035  TTGCTATTCCAAACAGTGAGACTTCTCTGT--TTTTGTTATAGGACAATTAAAACCGTTT  502978

Query  241     CAATACAACACACTGTGGAGTTTTCATATCTTTGCAACTTTTTCTTTGGGCATTCGAGCA  300
               |||||||||||||||||||||||| |||  ||||||||||||||||||||| ||||||||
Sbjct  502977  CAATACAACACACTGTGGAGTTTTTATACTTTTGCAACTTTTTCTTTGGGC-TTCGAGCA  502919

Query  301     ATCGGGGCCCAGAGGTAACAAACACAAACAATTTTATCTATTCATTAAATTTTTGTCAAA  360
                |||  ||||||||||||||||||||||||||||||| ||||||||||||||||||||||
Sbjct  502918  -TCGA-GCCCAGAGGTAACAAACACAAACAATTTTATTTATTCATTAAATTTTTGTCAAA  502861

Query  361     AACAAGAATTTTCGTAACTGGAAATTTTAAAA-TATTAAAAACTTTCAACAACGGATCTC  419
               | |||||||||||||||||||||||||||||| || | ||||||||||||||||||||||
Sbjct  502860  A-CAAGAATTTTCGTAACTGGAAATTTTAAAAATAATTAAAACTTTCAACAACGGATCTC  502802

Query  420     TTGGTTCTCGCATC  433
               ||||||||||||||
Sbjct  502801  TTGGTTCTCGCATC  502788


 Score = 660 bits (357),  Expect = 0.0
 Identities = 410/434 (94%), Gaps = 10/434 (2%)
 Strand=Plus/Minus

Query  1       CAAGGTTTCCGTAGGTGAACCTGCGGAAGGATCATTAAAGAAATTTAATAATTTTGAAAA  60
               ||||||||||||||||||||||||||||||||||||||||||||||||||||||||| | 
Sbjct  512212  CAAGGTTTCCGTAGGTGAACCTGCGGAAGGATCATTAAAGAAATTTAATAATTTTGATAT  512153

Query  61      TGGAtttttttGTTTTGGCAAGAGCATGAGAGCTTTTACTGGGCAAGAAGACAAGAGATG  120
               ||||||||||||||||||||||||| |||||||||||||||| |||||||||||||||||
Sbjct  512152  TGGATTTTTTTGTTTTGGCAAGAGCGTGAGAGCTTTTACTGG-CAAGAAGACAAGAGATG  512094

Query  121     GAGAGTCCAGCCGGGCCTGCGCTTAAGTGCGCGGTCTTGCTAGGCTTGTAAGTTTCTTTC  180
               |||||||||||||||||||||||||||||||||||||||||||||||| || ||||||||
Sbjct  512093  GAGAGTCCAGCCGGGCCTGCGCTTAAGTGCGCGGTCTTGCTAGGCTTGCAAATTTCTTTC  512034

Query  181     TTGCTATTCCAAACGGTGAGAGATTTCTGTGCTTTTGTTATAGGACAATTAAAACCGTTT  240
               |||||||||||||| ||||||  | |||||  ||||||||||||||||||||| ||||||
Sbjct  512033  TTGCTATTCCAAACAGTGAGACTTCTCTGT--TTTTGTTATAGGACAATTAAA-CCGTTT  511977

Query  241     CAATACAACACACTGTGGAGTTTTCATATCTTTGCAACTTTTTCTTTGGGCATTCGAGCA  300
               |||||||||||||||||||||||| |||  |||||| ||||| |||||||| ||||||||
Sbjct  511976  CAATACAACACACTGTGGAGTTTTTATACTTTTGCA-CTTTT-CTTTGGGC-TTCGAGCA  511920

Query  301     ATCGGGGCCCAGAGGTAACAAACACAAACAATTTTATCTATTCATTAAATTTTTGTCAAA  360
               |||| | |||||||||||||||||||||||||||||| ||||||||||||||||||||||
Sbjct  511919  ATCGAG-CCCAGAGGTAACAAACACAAACAATTTTATTTATTCATTAAATTTTTGTCAAA  511861

Query  361     AACAAGAATTTTCGTAACTGGAAATTTTAAAATA-TTAAAAACTTTCAACAACGGATCTC  419
               |||||||||||||||||||||||||||||||||| |||||||| ||||||||||||||||
Sbjct  511860  AACAAGAATTTTCGTAACTGGAAATTTTAAAATAATTAAAAAC-TTCAACAACGGATCTC  511802

Query  420     TTGGTTCTCGCATC  433
               ||||||||||||||
Sbjct  511801  TTGGTTCTCGCATC  511788


>PPNJ01000122.1 Phaffomyces thermotolerans strain NRRL Y-11709 flattened_line_237, 
whole genome shotgun sequence
Length=2421

 Score = 682 bits (369),  Expect = 0.0
 Identities = 414/435 (95%), Gaps = 6/435 (1%)
 Strand=Plus/Plus

Query  1     CAAGGTTTCCGTAGGTGAACCTGCGGAAGGATCATTAAAGAAATTTAATAATTTTGAAAA  60
             ||||||||||||||||||||||||||||||||||||||||||||||||||||||||| | 
Sbjct  845   CAAGGTTTCCGTAGGTGAACCTGCGGAAGGATCATTAAAGAAATTTAATAATTTTGATAT  904

Query  61    TGGAtttttttGTTTTGGCAAGAGCATGAGAGCTTTTACTGGGCAAGAAGACAAGAGATG  120
             ||||||||||||||||||||||||| ||||||||||||||||||||||||||||||||||
Sbjct  905   TGGATTTTTTTGTTTTGGCAAGAGCGTGAGAGCTTTTACTGGGCAAGAAGACAAGAGATG  964

Query  121   GAGAGTCCAGCCGGGCCTGCGCTTAAGTGCGCGGTCTTGCTAGGCTTGTAAGTTTCTTTC  180
             |||||||||||||||||||||||||||||||||||||||||||||||| || ||||||||
Sbjct  965   GAGAGTCCAGCCGGGCCTGCGCTTAAGTGCGCGGTCTTGCTAGGCTTGCAAATTTCTTTC  1024

Query  181   TTGCTATTCCAAACGGTGAGAGATTTCTGTGCTTTTGTTATAGGACAATTAAAACCGTTT  240
             |||||||||||||| ||||||  | |||||  ||||||||||||||||||||||||||||
Sbjct  1025  TTGCTATTCCAAACAGTGAGACTTCTCTGT--TTTTGTTATAGGACAATTAAAACCGTTT  1082

Query  241   CAATACAACACACTGTGGAGTTTTCATATCTTTGCAACTTTTTCTTTGGGCATTCGAGCA  300
             |||||||||||||||||||||||| |||  ||||||||||||||||||||  ||||||||
Sbjct  1083  CAATACAACACACTGTGGAGTTTTTATACTTTTGCAACTTTTTCTTTGGGT-TTCGAGCA  1141

Query  301   ATCGGGGCCCAGAGGTAACAAACACAAACAATTTTATCTATTCATTAAATTTTTGTCAAA  360
             ||||  ||||||||||||||||||||||||||||||| ||||||||||||||||||||||
Sbjct  1142  ATCGA-GCCCAGAGGTAACAAACACAAACAATTTTATTTATTCATTAAATTTTTGTCAAA  1200

Query  361   AACAAGAATTTTCGTAACTGGAAATTTTAAAA-T-ATTAAAAACTTTCAACAACGGATCT  418
             |||||||||||||||||||||||||||||||| | |||||||||||||||||||||||||
Sbjct  1201  AACAAGAATTTTCGTAACTGGAAATTTTAAAAATAATTAAAAACTTTCAACAACGGATCT  1260

Query  419   CTTGGTTCTCGCATC  433
             |||||||||||||||
Sbjct  1261  CTTGGTTCTCGCATC  1275


>VZXH01000410.1 Saccharomyces cerevisiae x Saccharomyces eubayanus x Saccharomyces 
kudriavzevii x Saccharomyces uvarum strain yHQL563 flattened_line_831, 
whole genome shotgun sequence
Length=922

 Score = 676 bits (366),  Expect = 0.0
 Identities = 413/435 (95%), Gaps = 6/435 (1%)
 Strand=Plus/Minus

Query  1    CAAGGTTTCCGTAGGTGAACCTGCGGAAGGATCATTAAAGAAATTTAATAATTTTGAAAA  60
            ||||||||||||||||||||||||||||||||||||||||||||||||||||||||| | 
Sbjct  780  CAAGGTTTCCGTAGGTGAACCTGCGGAAGGATCATTAAAGAAATTTAATAATTTTGATAT  721

Query  61   TGGAtttttttGTTTTGGCAAGAGCATGAGAGCTTTTACTGGGCAAGAAGACAAGAGATG  120
            ||||||||||||||||||||||||| ||||||||||||||||||||||||||||||||||
Sbjct  720  TGGATTTTTTTGTTTTGGCAAGAGCGTGAGAGCTTTTACTGGGCAAGAAGACAAGAGATG  661

Query  121  GAGAGTCCAGCCGGGCCTGCGCTTAAGTGCGCGGTCTTGCTAGGCTTGTAAGTTTCTTTC  180
            |||||||| ||||||||||||||||||||||||||||||||||||||| || ||||||||
Sbjct  660  GAGAGTCCGGCCGGGCCTGCGCTTAAGTGCGCGGTCTTGCTAGGCTTGCAAATTTCTTTC  601

Query  181  TTGCTATTCCAAACGGTGAGAGATTTCTGTGCTTTTGTTATAGGACAATTAAAACCGTTT  240
            |||||||||||||| ||||||  | |||||  ||||||||||||||||||||||||||||
Sbjct  600  TTGCTATTCCAAACAGTGAGACTTCTCTGT--TTTTGTTATAGGACAATTAAAACCGTTT  543

Query  241  CAATACAACACACTGTGGAGTTTTCATATCTTTGCAACTTTTTCTTTGGGCATTCGAGCA  300
            |||||||||||||||||||||||| |||  ||||||||||||||||||||| ||||||||
Sbjct  542  CAATACAACACACTGTGGAGTTTTTATACTTTTGCAACTTTTTCTTTGGGC-TTCGAGCA  484

Query  301  ATCGGGGCCCAGAGGTAACAAACACAAACAATTTTATCTATTCATTAAATTTTTGTCAAA  360
            |||| | |||||||||||||||||||||||||||||| |||||||||||||||| |||||
Sbjct  483  ATCGAG-CCCAGAGGTAACAAACACAAACAATTTTATTTATTCATTAAATTTTTTTCAAA  425

Query  361  AACAAGAATTTTCGTAACTGGAAATTTTAAAA-T-ATTAAAAACTTTCAACAACGGATCT  418
            |||||||||||||||||||||||||||||||| | |||||||||||||||||||||||||
Sbjct  424  AACAAGAATTTTCGTAACTGGAAATTTTAAAAATAATTAAAAACTTTCAACAACGGATCT  365

Query  419  CTTGGTTCTCGCATC  433
            |||||||||||||||
Sbjct  364  CTTGGTTCTCGCATC  350


>DUXO01000939.1 TPA_asm: Saccharomyces cerevisiae x Saccharomyces uvarum strain 
Muri scaffold23345_cov1356, whole genome shotgun sequence
Length=334

 Score = 553 bits (299),  Expect = 2e-153
 Identities = 299/299 (100%), Gaps = 0/299 (0%)
 Strand=Plus/Plus

Query  135  GCCTGCGCTTAAGTGCGCGGTCTTGCTAGGCTTGTAAGTTTCTTTCTTGCTATTCCAAAC  194
            ||||||||||||||||||||||||||||||||||||||||||||||||||||||||||||
Sbjct  1    GCCTGCGCTTAAGTGCGCGGTCTTGCTAGGCTTGTAAGTTTCTTTCTTGCTATTCCAAAC  60

Query  195  GGTGAGAGATTTCTGTGCTTTTGTTATAGGACAATTAAAACCGTTTCAATACAACACACT  254
            ||||||||||||||||||||||||||||||||||||||||||||||||||||||||||||
Sbjct  61   GGTGAGAGATTTCTGTGCTTTTGTTATAGGACAATTAAAACCGTTTCAATACAACACACT  120

Query  255  GTGGAGTTTTCATATCTTTGCAACTTTTTCTTTGGGCATTCGAGCAATCGGGGCCCAGAG  314
            ||||||||||||||||||||||||||||||||||||||||||||||||||||||||||||
Sbjct  121  GTGGAGTTTTCATATCTTTGCAACTTTTTCTTTGGGCATTCGAGCAATCGGGGCCCAGAG  180

Query  315  GTAACAAACACAAACAATTTTATCTATTCATTAAATTTTTGTCAAAAACAAGAATTTTCG  374
            ||||||||||||||||||||||||||||||||||||||||||||||||||||||||||||
Sbjct  181  GTAACAAACACAAACAATTTTATCTATTCATTAAATTTTTGTCAAAAACAAGAATTTTCG  240

Query  375  TAACTGGAAATTTTAAAATATTAAAAACTTTCAACAACGGATCTCTTGGTTCTCGCATC  433
            |||||||||||||||||||||||||||||||||||||||||||||||||||||||||||
Sbjct  241  TAACTGGAAATTTTAAAATATTAAAAACTTTCAACAACGGATCTCTTGGTTCTCGCATC  299


>LIOO01000008.1 Saccharomyces boulardii (nom. inval.) strain unique28 scf7180000000092, 
whole genome shotgun sequence
Length=6270

 Score = 392 bits (212),  Expect = 4e-105
 Identities = 354/424 (83%), Gaps = 4/424 (1%)
 Strand=Plus/Plus

Query  2    AAGGTTTCCGTAGGTGAACCTGCGGAAGGATCATTAAAGAAATTTAATAATTTTGAAAAT  61
            |||||||  |||||||||  || |||||||| ||||||||||||||||||||||||||||
Sbjct  57   AAGGTTTAAGTAGGTGAAAATGAGGAAGGATAATTAAAGAAATTTAATAATTTTGAAAAT  116

Query  62   GGAtttttttGTTTTGGCAAGAGCATGAGAGCTTTTACTGGGCAAGAAGACAAGAGATGG  121
            ||||||||||||||||| ||||| ||||||| ||||| |||| ||||||| | |||||||
Sbjct  117  GGATTTTTTTGTTTTGGAAAGAGAATGAGAGATTTTAATGGGAAAGAAGAAAGGAGATGG  176

Query  122  AGAGTCCAGCCGGGCCTGCGCTTAAGTGCGCGGTCTTGCTAGGCTTGTAAGTTTCTTTCT  181
            |||||  ||  |||  || | ||||||| | ||| ||| |||| |||||||||| ||| |
Sbjct  177  AGAGTAAAGAAGGGA-TGAGATTAAGTGAGAGGTATTGATAGGATTGTAAGTTTATTTAT  235

Query  182  TGCTATTCCAAACGGTGAGAGATTTCTGTGCTTTTGTTATAGGACAATTAAAACCGTTTC  241
            || ||||  ||| |||||||||||| |||| ||||||||||||| ||||||||  |||| 
Sbjct  236  TGATATTAAAAAAGGTGAGAGATTTATGTGATTTTGTTATAGGAAAATTAAAAAAGTTTA  295

Query  242  AATACAACACACTGTGGAGTTTTCATATCTTTGCAACTTTTTCTTTGGGCATTCGAGCAA  301
            |||| || | | ||||||||||| |||| |||| || ||||| |||||| ||| ||| ||
Sbjct  296  AATAAAAAAAA-TGTGGAGTTTTAATATATTTGAAAATTTTTATTTGGGAATTAGAGAAA  354

Query  302  TCGGGGCCCAGAGGTAACAAACACAAACAATTTTATCTATTCATTAAATTTTTGTCAAAA  361
            | ||||   |||||||| ||| | ||| |||||||| |||| ||||||||||||| ||||
Sbjct  355  TAGGGGAAAAGAGGTAAAAAAAAAAAA-AATTTTATATATTAATTAAATTTTTGTAAAAA  413

Query  362  ACAAGAATTTTCGTAACTGGAAATTTTAAAATATTAAAAACTTTCAACAACGGATCTCTT  421
            | ||||||||| |||| ||||||||||||||||||||||| ||| || || |||| | ||
Sbjct  414  A-AAGAATTTTAGTAAATGGAAATTTTAAAATATTAAAAAATTTAAAAAAAGGATATATT  472

Query  422  GGTT  425
            ||||
Sbjct  473  GGTT  476


>PPIM01000086.1 Saturnispora zaruensis strain NRRL Y-7008 NODE_87_length_523_cov_0.689055_ID_173, 
whole genome shotgun sequence
Length=523

 Score = 359 bits (194),  Expect = 5e-95
 Identities = 202/206 (98%), Gaps = 0/206 (0%)
 Strand=Plus/Plus

Query  228  ATTAAAACCGTTTCAATACAACACACTGTGGAGTTTTCATATCTTTGCAACTTTTTCTTT  287
            ||||||||||||||||||||||||||| ||||||||||||||||||||||||||||||||
Sbjct  1    ATTAAAACCGTTTCAATACAACACACTATGGAGTTTTCATATCTTTGCAACTTTTTCTTT  60

Query  288  GGGCATTCGAGCAATCGGGGCCCAGAGGTAACAAACACAAACAATTTTATCTATTCATTA  347
            ||||||||||||||||||||||||||||||||||||||||||||||||||||||||||||
Sbjct  61   GGGCATTCGAGCAATCGGGGCCCAGAGGTAACAAACACAAACAATTTTATCTATTCATTA  120

Query  348  AATTTTTGTCAAAAACAAGAATTTTCGTAACTGGAAATTTTAAAATATTAAAAACTTTCA  407
            ||||||||||||||||||||||||||||||||||||||||||||||  | ||||||||||
Sbjct  121  AATTTTTGTCAAAAACAAGAATTTTCGTAACTGGAAATTTTAAAATCGTTAAAACTTTCA  180

Query  408  ACAACGGATCTCTTGGTTCTCGCATC  433
            ||||||||||||||||||||||||||
Sbjct  181  ACAACGGATCTCTTGGTTCTCGCATC  206


>WNYF01000558.1 Sporothrix inflata strain CBS 239.68 NODE_574_length_274_cov_1.690355, 
whole genome shotgun sequence
Length=274

 Score = 228 bits (123),  Expect = 1e-55
 Identities = 123/123 (100%), Gaps = 0/123 (0%)
 Strand=Plus/Minus

Query  1    CAAGGTTTCCGTAGGTGAACCTGCGGAAGGATCATTAAAGAAATTTAATAATTTTGAAAA  60
            ||||||||||||||||||||||||||||||||||||||||||||||||||||||||||||
Sbjct  123  CAAGGTTTCCGTAGGTGAACCTGCGGAAGGATCATTAAAGAAATTTAATAATTTTGAAAA  64

Query  61   TGGAtttttttGTTTTGGCAAGAGCATGAGAGCTTTTACTGGGCAAGAAGACAAGAGATG  120
            ||||||||||||||||||||||||||||||||||||||||||||||||||||||||||||
Sbjct  63   TGGATTTTTTTGTTTTGGCAAGAGCATGAGAGCTTTTACTGGGCAAGAAGACAAGAGATG  4

Query  121  GAG  123
            |||
Sbjct  3    GAG  1


>JPSZ01000054.1 Curvularia sp. IFB-Z10 scaffold_54, whole genome shotgun sequence
Length=8822

 Score = 132 bits (71),  Expect = 1e-26
 Identities = 71/71 (100%), Gaps = 0/71 (0%)
 Strand=Plus/Minus

Query  1   CAAGGTTTCCGTAGGTGAACCTGCGGAAGGATCATTAAAGAAATTTAATAATTTTGAAAA  60
           ||||||||||||||||||||||||||||||||||||||||||||||||||||||||||||
Sbjct  71  CAAGGTTTCCGTAGGTGAACCTGCGGAAGGATCATTAAAGAAATTTAATAATTTTGAAAA  12

Query  61  TGGAttttttt  71
           |||||||||||
Sbjct  11  TGGATTTTTTT  1


>PTQS01000009.1 Hanseniaspora uvarum strain CBA6001 contig9, whole genome shotgun 
sequence
Length=68658

 Score = 124 bits (67),  Expect = 2e-24
 Identities = 105/121 (87%), Gaps = 11/121 (9%)
 Strand=Plus/Plus

Query  317   AACAAACACAAACAATTTTATCTATTCATTA-AATTTTTGTCAA--AAACAAGAATTTTC  373
             ||||||||||||||||||||| | || |||| ||||||| | ||  |||| | ||  |||
Sbjct  7516  AACAAACACAAACAATTTTAT-T-TT-ATTATAATTTTT-TAAACTAAACCAAAA--TTC  7569

Query  374   GTAACTGGAAATTTTAAAAT-ATTAAAAACTTTCAACAACGGATCTCTTGGTTCTCGCAT  432
              |||| |||||||||||||| ||| |||||||||||||||||||||||||||||||||||
Sbjct  7570  CTAAC-GGAAATTTTAAAATAATTTAAAACTTTCAACAACGGATCTCTTGGTTCTCGCAT  7628

Query  433   C  433
             |
Sbjct  7629  C  7629


 Score = 124 bits (67),  Expect = 2e-24
 Identities = 105/121 (87%), Gaps = 11/121 (9%)
 Strand=Plus/Plus

Query  317    AACAAACACAAACAATTTTATCTATTCATTA-AATTTTTGTCAA--AAACAAGAATTTTC  373
              ||||||||||||||||||||| | || |||| ||||||| | ||  |||| | ||  |||
Sbjct  15353  AACAAACACAAACAATTTTAT-T-TT-ATTATAATTTTT-TAAACTAAACCAAAA--TTC  15406

Query  374    GTAACTGGAAATTTTAAAAT-ATTAAAAACTTTCAACAACGGATCTCTTGGTTCTCGCAT  432
               |||| |||||||||||||| ||| |||||||||||||||||||||||||||||||||||
Sbjct  15407  CTAAC-GGAAATTTTAAAATAATTTAAAACTTTCAACAACGGATCTCTTGGTTCTCGCAT  15465

Query  433    C  433
              |
Sbjct  15466  C  15466


 Score = 124 bits (67),  Expect = 2e-24
 Identities = 105/121 (87%), Gaps = 11/121 (9%)
 Strand=Plus/Plus

Query  317    AACAAACACAAACAATTTTATCTATTCATTA-AATTTTTGTCAA--AAACAAGAATTTTC  373
              ||||||||||||||||||||| | || |||| ||||||| | ||  |||| | ||  |||
Sbjct  23191  AACAAACACAAACAATTTTAT-T-TT-ATTATAATTTTT-TAAACTAAACCAAAA--TTC  23244

Query  374    GTAACTGGAAATTTTAAAAT-ATTAAAAACTTTCAACAACGGATCTCTTGGTTCTCGCAT  432
               |||| |||||||||||||| ||| |||||||||||||||||||||||||||||||||||
Sbjct  23245  CTAAC-GGAAATTTTAAAATAATTTAAAACTTTCAACAACGGATCTCTTGGTTCTCGCAT  23303

Query  433    C  433
              |
Sbjct  23304  C  23304


 Score = 124 bits (67),  Expect = 2e-24
 Identities = 105/121 (87%), Gaps = 11/121 (9%)
 Strand=Plus/Plus

Query  317    AACAAACACAAACAATTTTATCTATTCATTA-AATTTTTGTCAA--AAACAAGAATTTTC  373
              ||||||||||||||||||||| | || |||| ||||||| | ||  |||| | ||  |||
Sbjct  31027  AACAAACACAAACAATTTTAT-T-TT-ATTATAATTTTT-TAAACTAAACCAAAA--TTC  31080

Query  374    GTAACTGGAAATTTTAAAAT-ATTAAAAACTTTCAACAACGGATCTCTTGGTTCTCGCAT  432
               |||| |||||||||||||| ||| |||||||||||||||||||||||||||||||||||
Sbjct  31081  CTAAC-GGAAATTTTAAAATAATTTAAAACTTTCAACAACGGATCTCTTGGTTCTCGCAT  31139

Query  433    C  433
              |
Sbjct  31140  C  31140


 Score = 124 bits (67),  Expect = 2e-24
 Identities = 105/121 (87%), Gaps = 11/121 (9%)
 Strand=Plus/Plus

Query  317    AACAAACACAAACAATTTTATCTATTCATTA-AATTTTTGTCAA--AAACAAGAATTTTC  373
              ||||||||||||||||||||| | || |||| ||||||| | ||  |||| | ||  |||
Sbjct  38862  AACAAACACAAACAATTTTAT-T-TT-ATTATAATTTTT-TAAACTAAACCAAAA--TTC  38915

Query  374    GTAACTGGAAATTTTAAAAT-ATTAAAAACTTTCAACAACGGATCTCTTGGTTCTCGCAT  432
               |||| |||||||||||||| ||| |||||||||||||||||||||||||||||||||||
Sbjct  38916  CTAAC-GGAAATTTTAAAATAATTTAAAACTTTCAACAACGGATCTCTTGGTTCTCGCAT  38974

Query  433    C  433
              |
Sbjct  38975  C  38975


 Score = 124 bits (67),  Expect = 2e-24
 Identities = 105/121 (87%), Gaps = 11/121 (9%)
 Strand=Plus/Plus

Query  317    AACAAACACAAACAATTTTATCTATTCATTA-AATTTTTGTCAA--AAACAAGAATTTTC  373
              ||||||||||||||||||||| | || |||| ||||||| | ||  |||| | ||  |||
Sbjct  46698  AACAAACACAAACAATTTTAT-T-TT-ATTATAATTTTT-TAAACTAAACCAAAA--TTC  46751

Query  374    GTAACTGGAAATTTTAAAAT-ATTAAAAACTTTCAACAACGGATCTCTTGGTTCTCGCAT  432
               |||| |||||||||||||| ||| |||||||||||||||||||||||||||||||||||
Sbjct  46752  CTAAC-GGAAATTTTAAAATAATTTAAAACTTTCAACAACGGATCTCTTGGTTCTCGCAT  46810

Query  433    C  433
              |
Sbjct  46811  C  46811


 Score = 113 bits (61),  Expect = 4e-21
 Identities = 104/122 (85%), Gaps = 13/122 (11%)
 Strand=Plus/Plus

Query  317    AACAAACACAAACAATTTTATCTATTCATTA-AATTTTTGTCAA---AAACAAGAATTTT  372
              |||||||||||||||||| || | || |||| ||||||| | ||   |||| | ||  ||
Sbjct  54550  AACAAACACAAACAATTT-AT-T-TT-ATTATAATTTTT-TAAACCTAAACCAAAA--TT  54602

Query  373    CGTAACTGGAAATTTTAAAAT-ATTAAAAACTTTCAACAACGGATCTCTTGGTTCTCGCA  431
              | |||| |||||||||||||| ||| ||||||||||||||||||||||||||||||||||
Sbjct  54603  CCTAAC-GGAAATTTTAAAATAATTTAAAACTTTCAACAACGGATCTCTTGGTTCTCGCA  54661

Query  432    TC  433
              ||
Sbjct  54662  TC  54663


 Score = 69.4 bits (37),  Expect = 9e-08
 Identities = 37/37 (100%), Gaps = 0/37 (0%)
 Strand=Plus/Plus

Query  1     CAAGGTTTCCGTAGGTGAACCTGCGGAAGGATCATTA  37
             |||||||||||||||||||||||||||||||||||||
Sbjct  7270  CAAGGTTTCCGTAGGTGAACCTGCGGAAGGATCATTA  7306


 Score = 69.4 bits (37),  Expect = 9e-08
 Identities = 37/37 (100%), Gaps = 0/37 (0%)
 Strand=Plus/Plus

Query  1      CAAGGTTTCCGTAGGTGAACCTGCGGAAGGATCATTA  37
              |||||||||||||||||||||||||||||||||||||
Sbjct  15109  CAAGGTTTCCGTAGGTGAACCTGCGGAAGGATCATTA  15145


 Score = 69.4 bits (37),  Expect = 9e-08
 Identities = 37/37 (100%), Gaps = 0/37 (0%)
 Strand=Plus/Plus

Query  1      CAAGGTTTCCGTAGGTGAACCTGCGGAAGGATCATTA  37
              |||||||||||||||||||||||||||||||||||||
Sbjct  22946  CAAGGTTTCCGTAGGTGAACCTGCGGAAGGATCATTA  22982


 Score = 69.4 bits (37),  Expect = 9e-08
 Identities = 37/37 (100%), Gaps = 0/37 (0%)
 Strand=Plus/Plus

Query  1      CAAGGTTTCCGTAGGTGAACCTGCGGAAGGATCATTA  37
              |||||||||||||||||||||||||||||||||||||
Sbjct  30782  CAAGGTTTCCGTAGGTGAACCTGCGGAAGGATCATTA  30818


 Score = 69.4 bits (37),  Expect = 9e-08
 Identities = 37/37 (100%), Gaps = 0/37 (0%)
 Strand=Plus/Plus

Query  1      CAAGGTTTCCGTAGGTGAACCTGCGGAAGGATCATTA  37
              |||||||||||||||||||||||||||||||||||||
Sbjct  38617  CAAGGTTTCCGTAGGTGAACCTGCGGAAGGATCATTA  38653


 Score = 69.4 bits (37),  Expect = 9e-08
 Identities = 37/37 (100%), Gaps = 0/37 (0%)
 Strand=Plus/Plus

Query  1      CAAGGTTTCCGTAGGTGAACCTGCGGAAGGATCATTA  37
              |||||||||||||||||||||||||||||||||||||
Sbjct  46453  CAAGGTTTCCGTAGGTGAACCTGCGGAAGGATCATTA  46489


 Score = 69.4 bits (37),  Expect = 9e-08
 Identities = 37/37 (100%), Gaps = 0/37 (0%)
 Strand=Plus/Plus

Query  1      CAAGGTTTCCGTAGGTGAACCTGCGGAAGGATCATTA  37
              |||||||||||||||||||||||||||||||||||||
Sbjct  54306  CAAGGTTTCCGTAGGTGAACCTGCGGAAGGATCATTA  54342


 Score = 58.4 bits (31),  Expect = 2e-04
 Identities = 36/38 (95%), Gaps = 2/38 (5%)
 Strand=Plus/Plus

Query  2      AAGG-TTTCCGTAGGTGAACCTGCGGAAGGATCA-TTA  37
              |||| ||||||||||||||||||||||||||||| |||
Sbjct  62152  AAGGTTTTCCGTAGGTGAACCTGCGGAAGGATCAGTTA  62189


>PTQS01000008.1 Hanseniaspora uvarum strain CBA6001 contig8, whole genome shotgun 
sequence
Length=448510

 Score = 124 bits (67),  Expect = 2e-24
 Identities = 105/121 (87%), Gaps = 11/121 (9%)
 Strand=Plus/Plus

Query  317     AACAAACACAAACAATTTTATCTATTCATTA-AATTTTTGTCAA--AAACAAGAATTTTC  373
               ||||||||||||||||||||| | || |||| ||||||| | ||  |||| | ||  |||
Sbjct  414920  AACAAACACAAACAATTTTAT-T-TT-ATTATAATTTTT-TAAACTAAACCAAAA--TTC  414973

Query  374     GTAACTGGAAATTTTAAAAT-ATTAAAAACTTTCAACAACGGATCTCTTGGTTCTCGCAT  432
                |||| |||||||||||||| ||| |||||||||||||||||||||||||||||||||||
Sbjct  414974  CTAAC-GGAAATTTTAAAATAATTTAAAACTTTCAACAACGGATCTCTTGGTTCTCGCAT  415032

Query  433     C  433
               |
Sbjct  415033  C  415033


 Score = 124 bits (67),  Expect = 2e-24
 Identities = 105/121 (87%), Gaps = 11/121 (9%)
 Strand=Plus/Plus

Query  317     AACAAACACAAACAATTTTATCTATTCATTA-AATTTTTGTCAA--AAACAAGAATTTTC  373
               ||||||||||||||||||||| | || |||| ||||||| | ||  |||| | ||  |||
Sbjct  422756  AACAAACACAAACAATTTTAT-T-TT-ATTATAATTTTT-TAAACTAAACCAAAA--TTC  422809

Query  374     GTAACTGGAAATTTTAAAAT-ATTAAAAACTTTCAACAACGGATCTCTTGGTTCTCGCAT  432
                |||| |||||||||||||| ||| |||||||||||||||||||||||||||||||||||
Sbjct  422810  CTAAC-GGAAATTTTAAAATAATTTAAAACTTTCAACAACGGATCTCTTGGTTCTCGCAT  422868

Query  433     C  433
               |
Sbjct  422869  C  422869


 Score = 124 bits (67),  Expect = 2e-24
 Identities = 105/121 (87%), Gaps = 11/121 (9%)
 Strand=Plus/Plus

Query  317     AACAAACACAAACAATTTTATCTATTCATTA-AATTTTTGTCAA--AAACAAGAATTTTC  373
               ||||||||||||||||||||| | || |||| ||||||| | ||  |||| | ||  |||
Sbjct  430593  AACAAACACAAACAATTTTAT-T-TT-ATTATAATTTTT-TAAACTAAACCAAAA--TTC  430646

Query  374     GTAACTGGAAATTTTAAAAT-ATTAAAAACTTTCAACAACGGATCTCTTGGTTCTCGCAT  432
                |||| |||||||||||||| ||| |||||||||||||||||||||||||||||||||||
Sbjct  430647  CTAAC-GGAAATTTTAAAATAATTTAAAACTTTCAACAACGGATCTCTTGGTTCTCGCAT  430705

Query  433     C  433
               |
Sbjct  430706  C  430706


 Score = 124 bits (67),  Expect = 2e-24
 Identities = 105/121 (87%), Gaps = 11/121 (9%)
 Strand=Plus/Plus

Query  317     AACAAACACAAACAATTTTATCTATTCATTA-AATTTTTGTCAA--AAACAAGAATTTTC  373
               ||||||||||||||||||||| | || |||| ||||||| | ||  |||| | ||  |||
Sbjct  438499  AACAAACACAAACAATTTTAT-T-TT-ATTATAATTTTT-TAAACTAAACCAAAA--TTC  438552

Query  374     GTAACTGGAAATTTTAAAAT-ATTAAAAACTTTCAACAACGGATCTCTTGGTTCTCGCAT  432
                |||| |||||||||||||| ||| |||||||||||||||||||||||||||||||||||
Sbjct  438553  CTAAC-GGAAATTTTAAAATAATTTAAAACTTTCAACAACGGATCTCTTGGTTCTCGCAT  438611

Query  433     C  433
               |
Sbjct  438612  C  438612


 Score = 113 bits (61),  Expect = 4e-21
 Identities = 102/120 (85%), Gaps = 9/120 (8%)
 Strand=Plus/Plus

Query  317     AACAAACACAAACAATTTTATCTATTCATTA-AATTTTT-GTCAAAAACAAGAATTTTCG  374
               ||||||||||||||||||||| | || |||| |||||||   | ||| ||| ||  ||| 
Sbjct  446334  AACAAACACAAACAATTTTAT-T-TTTATTATAATTTTTAAACTAAACCAA-AA--TTCC  446388

Query  375     TAACTGGAAATTTTAAAAT-ATTAAAAACTTTCAACAACGGATCTCTTGGTTCTCGCATC  433
               |||| ||||||| | |||| ||| ||||||||||||||||||||||||||||||||||||
Sbjct  446389  TAAC-GGAAATTGTTAAATAATTTAAAACTTTCAACAACGGATCTCTTGGTTCTCGCATC  446447


 Score = 69.4 bits (37),  Expect = 9e-08
 Identities = 37/37 (100%), Gaps = 0/37 (0%)
 Strand=Plus/Plus

Query  1       CAAGGTTTCCGTAGGTGAACCTGCGGAAGGATCATTA  37
               |||||||||||||||||||||||||||||||||||||
Sbjct  414675  CAAGGTTTCCGTAGGTGAACCTGCGGAAGGATCATTA  414711


 Score = 69.4 bits (37),  Expect = 9e-08
 Identities = 37/37 (100%), Gaps = 0/37 (0%)
 Strand=Plus/Plus

Query  1       CAAGGTTTCCGTAGGTGAACCTGCGGAAGGATCATTA  37
               |||||||||||||||||||||||||||||||||||||
Sbjct  422511  CAAGGTTTCCGTAGGTGAACCTGCGGAAGGATCATTA  422547


 Score = 69.4 bits (37),  Expect = 9e-08
 Identities = 37/37 (100%), Gaps = 0/37 (0%)
 Strand=Plus/Plus

Query  1       CAAGGTTTCCGTAGGTGAACCTGCGGAAGGATCATTA  37
               |||||||||||||||||||||||||||||||||||||
Sbjct  430348  CAAGGTTTCCGTAGGTGAACCTGCGGAAGGATCATTA  430384


 Score = 69.4 bits (37),  Expect = 9e-08
 Identities = 37/37 (100%), Gaps = 0/37 (0%)
 Strand=Plus/Plus

Query  1       CAAGGTTTCCGTAGGTGAACCTGCGGAAGGATCATTA  37
               |||||||||||||||||||||||||||||||||||||
Sbjct  438254  CAAGGTTTCCGTAGGTGAACCTGCGGAAGGATCATTA  438290


>PTQS01000016.1 Hanseniaspora uvarum strain CBA6001 contig16, whole genome shotgun 
sequence
Length=4109

 Score = 124 bits (67),  Expect = 2e-24
 Identities = 105/121 (87%), Gaps = 11/121 (9%)
 Strand=Plus/Plus

Query  317   AACAAACACAAACAATTTTATCTATTCATTA-AATTTTTGTCAA--AAACAAGAATTTTC  373
             ||||||||||||||||||||| | || |||| ||||||| | ||  |||| | ||  |||
Sbjct  3728  AACAAACACAAACAATTTTAT-T-TT-ATTATAATTTTT-TAAACTAAACCAAAA--TTC  3781

Query  374   GTAACTGGAAATTTTAAAAT-ATTAAAAACTTTCAACAACGGATCTCTTGGTTCTCGCAT  432
              |||| |||||||||||||| ||| |||||||||||||||||||||||||||||||||||
Sbjct  3782  CTAAC-GGAAATTTTAAAATAATTTAAAACTTTCAACAACGGATCTCTTGGTTCTCGCAT  3840

Query  433   C  433
             |
Sbjct  3841  C  3841


 Score = 69.4 bits (37),  Expect = 9e-08
 Identities = 37/37 (100%), Gaps = 0/37 (0%)
 Strand=Plus/Plus

Query  1     CAAGGTTTCCGTAGGTGAACCTGCGGAAGGATCATTA  37
             |||||||||||||||||||||||||||||||||||||
Sbjct  3483  CAAGGTTTCCGTAGGTGAACCTGCGGAAGGATCATTA  3519


>PTQS01000014.1 Hanseniaspora uvarum strain CBA6001 contig14, whole genome shotgun 
sequence
Length=7124

 Score = 124 bits (67),  Expect = 2e-24
 Identities = 105/121 (87%), Gaps = 11/121 (9%)
 Strand=Plus/Plus

Query  317   AACAAACACAAACAATTTTATCTATTCATTA-AATTTTTGTCAA--AAACAAGAATTTTC  373
             ||||||||||||||||||||| | || |||| ||||||| | ||  |||| | ||  |||
Sbjct  3735  AACAAACACAAACAATTTTAT-T-TT-ATTATAATTTTT-TAAACTAAACCAAAA--TTC  3788

Query  374   GTAACTGGAAATTTTAAAAT-ATTAAAAACTTTCAACAACGGATCTCTTGGTTCTCGCAT  432
              |||| |||||||||||||| ||| |||||||||||||||||||||||||||||||||||
Sbjct  3789  CTAAC-GGAAATTTTAAAATAATTTAAAACTTTCAACAACGGATCTCTTGGTTCTCGCAT  3847

Query  433   C  433
             |
Sbjct  3848  C  3848


 Score = 69.4 bits (37),  Expect = 9e-08
 Identities = 37/37 (100%), Gaps = 0/37 (0%)
 Strand=Plus/Plus

Query  1     CAAGGTTTCCGTAGGTGAACCTGCGGAAGGATCATTA  37
             |||||||||||||||||||||||||||||||||||||
Sbjct  3490  CAAGGTTTCCGTAGGTGAACCTGCGGAAGGATCATTA  3526


>PTQS01000012.1 Hanseniaspora uvarum strain CBA6001 contig12, whole genome shotgun 
sequence
Length=17934

 Score = 124 bits (67),  Expect = 2e-24
 Identities = 105/121 (87%), Gaps = 11/121 (9%)
 Strand=Plus/Minus

Query  317   AACAAACACAAACAATTTTATCTATTCATTA-AATTTTTGTCAA--AAACAAGAATTTTC  373
             ||||||||||||||||||||| | || |||| ||||||| | ||  |||| | ||  |||
Sbjct  3798  AACAAACACAAACAATTTTAT-T-TT-ATTATAATTTTT-TAAACTAAACCAAAA--TTC  3745

Query  374   GTAACTGGAAATTTTAAAATA-TTAAAAACTTTCAACAACGGATCTCTTGGTTCTCGCAT  432
              |||| ||||||||||||||| || |||||||||||||||||||||||||||||||||||
Sbjct  3744  CTAAC-GGAAATTTTAAAATAATTTAAAACTTTCAACAACGGATCTCTTGGTTCTCGCAT  3686

Query  433   C  433
             |
Sbjct  3685  C  3685


 Score = 69.4 bits (37),  Expect = 9e-08
 Identities = 37/37 (100%), Gaps = 0/37 (0%)
 Strand=Plus/Minus

Query  1     CAAGGTTTCCGTAGGTGAACCTGCGGAAGGATCATTA  37
             |||||||||||||||||||||||||||||||||||||
Sbjct  4043  CAAGGTTTCCGTAGGTGAACCTGCGGAAGGATCATTA  4007


 Score = 69.4 bits (37),  Expect = 9e-08
 Identities = 37/37 (100%), Gaps = 0/37 (0%)
 Strand=Plus/Minus

Query  1      CAAGGTTTCCGTAGGTGAACCTGCGGAAGGATCATTA  37
              |||||||||||||||||||||||||||||||||||||
Sbjct  11894  CAAGGTTTCCGTAGGTGAACCTGCGGAAGGATCATTA  11858


>PTQS01000011.1 Hanseniaspora uvarum strain CBA6001 contig11, whole genome shotgun 
sequence
Length=58675

 Score = 124 bits (67),  Expect = 2e-24
 Identities = 105/121 (87%), Gaps = 11/121 (9%)
 Strand=Plus/Plus

Query  317   AACAAACACAAACAATTTTATCTATTCATTA-AATTTTTGTCAA--AAACAAGAATTTTC  373
             ||||||||||||||||||||| | || |||| ||||||| | ||  |||| | ||  |||
Sbjct  7516  AACAAACACAAACAATTTTAT-T-TT-ATTATAATTTTT-TAAACTAAACCAAAA--TTC  7569

Query  374   GTAACTGGAAATTTTAAAAT-ATTAAAAACTTTCAACAACGGATCTCTTGGTTCTCGCAT  432
              |||| |||||||||||||| ||| |||||||||||||||||||||||||||||||||||
Sbjct  7570  CTAAC-GGAAATTTTAAAATAATTTAAAACTTTCAACAACGGATCTCTTGGTTCTCGCAT  7628

Query  433   C  433
             |
Sbjct  7629  C  7629


 Score = 124 bits (67),  Expect = 2e-24
 Identities = 105/121 (87%), Gaps = 11/121 (9%)
 Strand=Plus/Plus

Query  317    AACAAACACAAACAATTTTATCTATTCATTA-AATTTTTGTCAA--AAACAAGAATTTTC  373
              ||||||||||||||||||||| | || |||| ||||||| | ||  |||| | ||  |||
Sbjct  15353  AACAAACACAAACAATTTTAT-T-TT-ATTATAATTTTT-TAAACTAAACCAAAA--TTC  15406

Query  374    GTAACTGGAAATTTTAAAAT-ATTAAAAACTTTCAACAACGGATCTCTTGGTTCTCGCAT  432
               |||| |||||||||||||| ||| |||||||||||||||||||||||||||||||||||
Sbjct  15407  CTAAC-GGAAATTTTAAAATAATTTAAAACTTTCAACAACGGATCTCTTGGTTCTCGCAT  15465

Query  433    C  433
              |
Sbjct  15466  C  15466


 Score = 124 bits (67),  Expect = 2e-24
 Identities = 105/121 (87%), Gaps = 11/121 (9%)
 Strand=Plus/Plus

Query  317    AACAAACACAAACAATTTTATCTATTCATTA-AATTTTTGTCAA--AAACAAGAATTTTC  373
              ||||||||||||||||||||| | || |||| ||||||| | ||  |||| | ||  |||
Sbjct  23189  AACAAACACAAACAATTTTAT-T-TT-ATTATAATTTTT-TAAACTAAACCAAAA--TTC  23242

Query  374    GTAACTGGAAATTTTAAAAT-ATTAAAAACTTTCAACAACGGATCTCTTGGTTCTCGCAT  432
               |||| |||||||||||||| ||| |||||||||||||||||||||||||||||||||||
Sbjct  23243  CTAAC-GGAAATTTTAAAATAATTTAAAACTTTCAACAACGGATCTCTTGGTTCTCGCAT  23301

Query  433    C  433
              |
Sbjct  23302  C  23302


 Score = 124 bits (67),  Expect = 2e-24
 Identities = 105/121 (87%), Gaps = 11/121 (9%)
 Strand=Plus/Plus

Query  317    AACAAACACAAACAATTTTATCTATTCATTA-AATTTTTGTCAA--AAACAAGAATTTTC  373
              ||||||||||||||||||||| | || |||| ||||||| | ||  |||| | ||  |||
Sbjct  31025  AACAAACACAAACAATTTTAT-T-TT-ATTATAATTTTT-TAAACTAAACCAAAA--TTC  31078

Query  374    GTAACTGGAAATTTTAAAAT-ATTAAAAACTTTCAACAACGGATCTCTTGGTTCTCGCAT  432
               |||| |||||||||||||| ||| |||||||||||||||||||||||||||||||||||
Sbjct  31079  CTAAC-GGAAATTTTAAAATAATTTAAAACTTTCAACAACGGATCTCTTGGTTCTCGCAT  31137

Query  433    C  433
              |
Sbjct  31138  C  31138


 Score = 124 bits (67),  Expect = 2e-24
 Identities = 105/121 (87%), Gaps = 11/121 (9%)
 Strand=Plus/Plus

Query  317    AACAAACACAAACAATTTTATCTATTCATTA-AATTTTTGTCAA--AAACAAGAATTTTC  373
              ||||||||||||||||||||| | || |||| ||||||| | ||  |||| | ||  |||
Sbjct  38861  AACAAACACAAACAATTTTAT-T-TT-ATTATAATTTTT-TAAACTAAACCAAAA--TTC  38914

Query  374    GTAACTGGAAATTTTAAAAT-ATTAAAAACTTTCAACAACGGATCTCTTGGTTCTCGCAT  432
               |||| |||||||||||||| ||| |||||||||||||||||||||||||||||||||||
Sbjct  38915  CTAAC-GGAAATTTTAAAATAATTTAAAACTTTCAACAACGGATCTCTTGGTTCTCGCAT  38973

Query  433    C  433
              |
Sbjct  38974  C  38974


 Score = 124 bits (67),  Expect = 2e-24
 Identities = 105/121 (87%), Gaps = 11/121 (9%)
 Strand=Plus/Plus

Query  317    AACAAACACAAACAATTTTATCTATTCATTA-AATTTTTGTCAA--AAACAAGAATTTTC  373
              ||||||||||||||||||||| | || |||| ||||||| | ||  |||| | ||  |||
Sbjct  46698  AACAAACACAAACAATTTTAT-T-TT-ATTATAATTTTT-TAAACTAAACCAAAA--TTC  46751

Query  374    GTAACTGGAAATTTTAAAAT-ATTAAAAACTTTCAACAACGGATCTCTTGGTTCTCGCAT  432
               |||| |||||||||||||| ||| |||||||||||||||||||||||||||||||||||
Sbjct  46752  CTAAC-GGAAATTTTAAAATAATTTAAAACTTTCAACAACGGATCTCTTGGTTCTCGCAT  46810

Query  433    C  433
              |
Sbjct  46811  C  46811


 Score = 69.4 bits (37),  Expect = 9e-08
 Identities = 37/37 (100%), Gaps = 0/37 (0%)
 Strand=Plus/Plus

Query  1     CAAGGTTTCCGTAGGTGAACCTGCGGAAGGATCATTA  37
             |||||||||||||||||||||||||||||||||||||
Sbjct  7271  CAAGGTTTCCGTAGGTGAACCTGCGGAAGGATCATTA  7307


 Score = 69.4 bits (37),  Expect = 9e-08
 Identities = 37/37 (100%), Gaps = 0/37 (0%)
 Strand=Plus/Plus

Query  1      CAAGGTTTCCGTAGGTGAACCTGCGGAAGGATCATTA  37
              |||||||||||||||||||||||||||||||||||||
Sbjct  15108  CAAGGTTTCCGTAGGTGAACCTGCGGAAGGATCATTA  15144


 Score = 69.4 bits (37),  Expect = 9e-08
 Identities = 37/37 (100%), Gaps = 0/37 (0%)
 Strand=Plus/Plus

Query  1      CAAGGTTTCCGTAGGTGAACCTGCGGAAGGATCATTA  37
              |||||||||||||||||||||||||||||||||||||
Sbjct  22944  CAAGGTTTCCGTAGGTGAACCTGCGGAAGGATCATTA  22980


 Score = 69.4 bits (37),  Expect = 9e-08
 Identities = 37/37 (100%), Gaps = 0/37 (0%)
 Strand=Plus/Plus

Query  1      CAAGGTTTCCGTAGGTGAACCTGCGGAAGGATCATTA  37
              |||||||||||||||||||||||||||||||||||||
Sbjct  30780  CAAGGTTTCCGTAGGTGAACCTGCGGAAGGATCATTA  30816


 Score = 69.4 bits (37),  Expect = 9e-08
 Identities = 37/37 (100%), Gaps = 0/37 (0%)
 Strand=Plus/Plus

Query  1      CAAGGTTTCCGTAGGTGAACCTGCGGAAGGATCATTA  37
              |||||||||||||||||||||||||||||||||||||
Sbjct  38616  CAAGGTTTCCGTAGGTGAACCTGCGGAAGGATCATTA  38652


 Score = 69.4 bits (37),  Expect = 9e-08
 Identities = 37/37 (100%), Gaps = 0/37 (0%)
 Strand=Plus/Plus

Query  1      CAAGGTTTCCGTAGGTGAACCTGCGGAAGGATCATTA  37
              |||||||||||||||||||||||||||||||||||||
Sbjct  46453  CAAGGTTTCCGTAGGTGAACCTGCGGAAGGATCATTA  46489


 Score = 65.8 bits (35),  Expect = 1e-06
 Identities = 35/35 (100%), Gaps = 0/35 (0%)
 Strand=Plus/Plus

Query  3      AGGTTTCCGTAGGTGAACCTGCGGAAGGATCATTA  37
              |||||||||||||||||||||||||||||||||||
Sbjct  54297  AGGTTTCCGTAGGTGAACCTGCGGAAGGATCATTA  54331


>PTQS01000010.1 Hanseniaspora uvarum strain CBA6001 contig10, whole genome shotgun 
sequence
Length=63164

 Score = 124 bits (67),  Expect = 2e-24
 Identities = 105/121 (87%), Gaps = 11/121 (9%)
 Strand=Plus/Plus

Query  317  AACAAACACAAACAATTTTATCTATTCATTA-AATTTTTGTCAA--AAACAAGAATTTTC  373
            ||||||||||||||||||||| | || |||| ||||||| | ||  |||| | ||  |||
Sbjct  17   AACAAACACAAACAATTTTAT-T-TT-ATTATAATTTTT-TAAACTAAACCAAAA--TTC  70

Query  374  GTAACTGGAAATTTTAAAAT-ATTAAAAACTTTCAACAACGGATCTCTTGGTTCTCGCAT  432
             |||| |||||||||||||| ||| |||||||||||||||||||||||||||||||||||
Sbjct  71   CTAAC-GGAAATTTTAAAATAATTTAAAACTTTCAACAACGGATCTCTTGGTTCTCGCAT  129

Query  433  C  433
            |
Sbjct  130  C  130


 Score = 124 bits (67),  Expect = 2e-24
 Identities = 105/121 (87%), Gaps = 11/121 (9%)
 Strand=Plus/Plus

Query  317   AACAAACACAAACAATTTTATCTATTCATTA-AATTTTTGTCAA--AAACAAGAATTTTC  373
             ||||||||||||||||||||| | || |||| ||||||| | ||  |||| | ||  |||
Sbjct  7852  AACAAACACAAACAATTTTAT-T-TT-ATTATAATTTTT-TAAACTAAACCAAAA--TTC  7905

Query  374   GTAACTGGAAATTTTAAAAT-ATTAAAAACTTTCAACAACGGATCTCTTGGTTCTCGCAT  432
              |||| |||||||||||||| ||| |||||||||||||||||||||||||||||||||||
Sbjct  7906  CTAAC-GGAAATTTTAAAATAATTTAAAACTTTCAACAACGGATCTCTTGGTTCTCGCAT  7964

Query  433   C  433
             |
Sbjct  7965  C  7965


 Score = 124 bits (67),  Expect = 2e-24
 Identities = 105/121 (87%), Gaps = 11/121 (9%)
 Strand=Plus/Plus

Query  317    AACAAACACAAACAATTTTATCTATTCATTA-AATTTTTGTCAA--AAACAAGAATTTTC  373
              ||||||||||||||||||||| | || |||| ||||||| | ||  |||| | ||  |||
Sbjct  15690  AACAAACACAAACAATTTTAT-T-TT-ATTATAATTTTT-TAAACTAAACCAAAA--TTC  15743

Query  374    GTAACTGGAAATTTTAAAAT-ATTAAAAACTTTCAACAACGGATCTCTTGGTTCTCGCAT  432
               |||| |||||||||||||| ||| |||||||||||||||||||||||||||||||||||
Sbjct  15744  CTAAC-GGAAATTTTAAAATAATTTAAAACTTTCAACAACGGATCTCTTGGTTCTCGCAT  15802

Query  433    C  433
              |
Sbjct  15803  C  15803


 Score = 124 bits (67),  Expect = 2e-24
 Identities = 105/121 (87%), Gaps = 11/121 (9%)
 Strand=Plus/Plus

Query  317    AACAAACACAAACAATTTTATCTATTCATTA-AATTTTTGTCAA--AAACAAGAATTTTC  373
              ||||||||||||||||||||| | || |||| ||||||| | ||  |||| | ||  |||
Sbjct  31429  AACAAACACAAACAATTTTAT-T-TT-ATTATAATTTTT-TAAACTAAACCAAAA--TTC  31482

Query  374    GTAACTGGAAATTTTAAAAT-ATTAAAAACTTTCAACAACGGATCTCTTGGTTCTCGCAT  432
               |||| |||||||||||||| ||| |||||||||||||||||||||||||||||||||||
Sbjct  31483  CTAAC-GGAAATTTTAAAATAATTTAAAACTTTCAACAACGGATCTCTTGGTTCTCGCAT  31541

Query  433    C  433
              |
Sbjct  31542  C  31542


 Score = 124 bits (67),  Expect = 2e-24
 Identities = 105/121 (87%), Gaps = 11/121 (9%)
 Strand=Plus/Plus

Query  317    AACAAACACAAACAATTTTATCTATTCATTA-AATTTTTGTCAA--AAACAAGAATTTTC  373
              ||||||||||||||||||||| | || |||| ||||||| | ||  |||| | ||  |||
Sbjct  39269  AACAAACACAAACAATTTTAT-T-TT-ATTATAATTTTT-TAAACTAAACCAAAA--TTC  39322

Query  374    GTAACTGGAAATTTTAAAAT-ATTAAAAACTTTCAACAACGGATCTCTTGGTTCTCGCAT  432
               |||| |||||||||||||| ||| |||||||||||||||||||||||||||||||||||
Sbjct  39323  CTAAC-GGAAATTTTAAAATAATTTAAAACTTTCAACAACGGATCTCTTGGTTCTCGCAT  39381

Query  433    C  433
              |
Sbjct  39382  C  39382


 Score = 124 bits (67),  Expect = 2e-24
 Identities = 105/121 (87%), Gaps = 11/121 (9%)
 Strand=Plus/Plus

Query  317    AACAAACACAAACAATTTTATCTATTCATTA-AATTTTTGTCAA--AAACAAGAATTTTC  373
              ||||||||||||||||||||| | || |||| ||||||| | ||  |||| | ||  |||
Sbjct  47113  AACAAACACAAACAATTTTAT-T-TT-ATTATAATTTTT-TAAACTAAACCAAAA--TTC  47166

Query  374    GTAACTGGAAATTTTAAAAT-ATTAAAAACTTTCAACAACGGATCTCTTGGTTCTCGCAT  432
               |||| |||||||||||||| ||| |||||||||||||||||||||||||||||||||||
Sbjct  47167  CTAAC-GGAAATTTTAAAATAATTTAAAACTTTCAACAACGGATCTCTTGGTTCTCGCAT  47225

Query  433    C  433
              |
Sbjct  47226  C  47226


 Score = 124 bits (67),  Expect = 2e-24
 Identities = 105/121 (87%), Gaps = 11/121 (9%)
 Strand=Plus/Plus

Query  317    AACAAACACAAACAATTTTATCTATTCATTA-AATTTTTGTCAA--AAACAAGAATTTTC  373
              ||||||||||||||||||||| | || |||| ||||||| | ||  |||| | ||  |||
Sbjct  54951  AACAAACACAAACAATTTTAT-T-TT-ATTATAATTTTT-TAAACTAAACCAAAA--TTC  55004

Query  374    GTAACTGGAAATTTTAAAAT-ATTAAAAACTTTCAACAACGGATCTCTTGGTTCTCGCAT  432
               |||| |||||||||||||| ||| |||||||||||||||||||||||||||||||||||
Sbjct  55005  CTAAC-GGAAATTTTAAAATAATTTAAAACTTTCAACAACGGATCTCTTGGTTCTCGCAT  55063

Query  433    C  433
              |
Sbjct  55064  C  55064


 Score = 124 bits (67),  Expect = 2e-24
 Identities = 105/121 (87%), Gaps = 11/121 (9%)
 Strand=Plus/Plus

Query  317    AACAAACACAAACAATTTTATCTATTCATTA-AATTTTTGTCAA--AAACAAGAATTTTC  373
              ||||||||||||||||||||| | || |||| ||||||| | ||  |||| | ||  |||
Sbjct  62783  AACAAACACAAACAATTTTAT-T-TT-ATTATAATTTTT-TAAACTAAACCAAAA--TTC  62836

Query  374    GTAACTGGAAATTTTAAAAT-ATTAAAAACTTTCAACAACGGATCTCTTGGTTCTCGCAT  432
               |||| |||||||||||||| ||| |||||||||||||||||||||||||||||||||||
Sbjct  62837  CTAAC-GGAAATTTTAAAATAATTTAAAACTTTCAACAACGGATCTCTTGGTTCTCGCAT  62895

Query  433    C  433
              |
Sbjct  62896  C  62896


 Score = 111 bits (60),  Expect = 1e-20
 Identities = 101/119 (85%), Gaps = 10/119 (8%)
 Strand=Plus/Plus

Query  317    AACAAACACAAACAATTTTATCTATTCATTAAATTTTTGTCAA--AAACAAGAATTTTCG  374
              ||||||||||||||||||||| |||| || || ||||| | ||  |||| | ||||  | 
Sbjct  23562  AACAAACACAAACAATTTTATTTATT-AT-AA-TTTTT-TAAACTAAACCAAAATTC-C-  23615

Query  375    TAACTGGAAATTTTAAAATATTAAAAACTTTCAACAACGGATCTCTTGGTTCTCGCATC  433
              |||| ||||||||||||  ||| ||||| ||||||||||||||||||||||||||||||
Sbjct  23616  TAAC-GGAAATTTTAAATAATTTAAAAC-TTCAACAACGGATCTCTTGGTTCTCGCATC  23672


 Score = 69.4 bits (37),  Expect = 9e-08
 Identities = 37/37 (100%), Gaps = 0/37 (0%)
 Strand=Plus/Plus

Query  1     CAAGGTTTCCGTAGGTGAACCTGCGGAAGGATCATTA  37
             |||||||||||||||||||||||||||||||||||||
Sbjct  7607  CAAGGTTTCCGTAGGTGAACCTGCGGAAGGATCATTA  7643


 Score = 69.4 bits (37),  Expect = 9e-08
 Identities = 37/37 (100%), Gaps = 0/37 (0%)
 Strand=Plus/Plus

Query  1      CAAGGTTTCCGTAGGTGAACCTGCGGAAGGATCATTA  37
              |||||||||||||||||||||||||||||||||||||
Sbjct  15446  CAAGGTTTCCGTAGGTGAACCTGCGGAAGGATCATTA  15482


 Score = 69.4 bits (37),  Expect = 9e-08
 Identities = 37/37 (100%), Gaps = 0/37 (0%)
 Strand=Plus/Plus

Query  1      CAAGGTTTCCGTAGGTGAACCTGCGGAAGGATCATTA  37
              |||||||||||||||||||||||||||||||||||||
Sbjct  23317  CAAGGTTTCCGTAGGTGAACCTGCGGAAGGATCATTA  23353


 Score = 69.4 bits (37),  Expect = 9e-08
 Identities = 37/37 (100%), Gaps = 0/37 (0%)
 Strand=Plus/Plus

Query  1      CAAGGTTTCCGTAGGTGAACCTGCGGAAGGATCATTA  37
              |||||||||||||||||||||||||||||||||||||
Sbjct  31184  CAAGGTTTCCGTAGGTGAACCTGCGGAAGGATCATTA  31220


 Score = 69.4 bits (37),  Expect = 9e-08
 Identities = 37/37 (100%), Gaps = 0/37 (0%)
 Strand=Plus/Plus

Query  1      CAAGGTTTCCGTAGGTGAACCTGCGGAAGGATCATTA  37
              |||||||||||||||||||||||||||||||||||||
Sbjct  39023  CAAGGTTTCCGTAGGTGAACCTGCGGAAGGATCATTA  39059


 Score = 69.4 bits (37),  Expect = 9e-08
 Identities = 37/37 (100%), Gaps = 0/37 (0%)
 Strand=Plus/Plus

Query  1      CAAGGTTTCCGTAGGTGAACCTGCGGAAGGATCATTA  37
              |||||||||||||||||||||||||||||||||||||
Sbjct  46868  CAAGGTTTCCGTAGGTGAACCTGCGGAAGGATCATTA  46904


 Score = 69.4 bits (37),  Expect = 9e-08
 Identities = 37/37 (100%), Gaps = 0/37 (0%)
 Strand=Plus/Plus

Query  1      CAAGGTTTCCGTAGGTGAACCTGCGGAAGGATCATTA  37
              |||||||||||||||||||||||||||||||||||||
Sbjct  54706  CAAGGTTTCCGTAGGTGAACCTGCGGAAGGATCATTA  54742


 Score = 69.4 bits (37),  Expect = 9e-08
 Identities = 37/37 (100%), Gaps = 0/37 (0%)
 Strand=Plus/Plus

Query  1      CAAGGTTTCCGTAGGTGAACCTGCGGAAGGATCATTA  37
              |||||||||||||||||||||||||||||||||||||
Sbjct  62538  CAAGGTTTCCGTAGGTGAACCTGCGGAAGGATCATTA  62574


>LPNL01000013.1 Hanseniaspora opuntiae strain AWRI3578 Hanseniaspora_opuntiae_AWRI3578_scaffold224, 
whole genome shotgun sequence
Length=13997

 Score = 124 bits (67),  Expect = 2e-24
 Identities = 105/121 (87%), Gaps = 11/121 (9%)
 Strand=Plus/Plus

Query  317   AACAAACACAAACAATTTTATCTATTCATTA-AATTTTTGTCAA--AAACAAGAATTTTC  373
             ||||||||||||||||||||| | || |||| ||||||| | ||  |||| | ||  |||
Sbjct  2788  AACAAACACAAACAATTTTAT-T-TT-ATTATAATTTTT-TAAACTAAACCAAAA--TTC  2841

Query  374   GTAACTGGAAATTTTAAAAT-ATTAAAAACTTTCAACAACGGATCTCTTGGTTCTCGCAT  432
              |||| |||||||||||||| ||| |||||||||||||||||||||||||||||||||||
Sbjct  2842  CTAAC-GGAAATTTTAAAATAATTTAAAACTTTCAACAACGGATCTCTTGGTTCTCGCAT  2900

Query  433   C  433
             |
Sbjct  2901  C  2901


 Score = 124 bits (67),  Expect = 2e-24
 Identities = 105/121 (87%), Gaps = 11/121 (9%)
 Strand=Plus/Plus

Query  317    AACAAACACAAACAATTTTATCTATTCATTA-AATTTTTGTCAA--AAACAAGAATTTTC  373
              ||||||||||||||||||||| | || |||| ||||||| | ||  |||| | ||  |||
Sbjct  10887  AACAAACACAAACAATTTTAT-T-TT-ATTATAATTTTT-TAAACTAAACCAAAA--TTC  10940

Query  374    GTAACTGGAAATTTTAAAAT-ATTAAAAACTTTCAACAACGGATCTCTTGGTTCTCGCAT  432
               |||| |||||||||||||| ||| |||||||||||||||||||||||||||||||||||
Sbjct  10941  CTAAC-GGAAATTTTAAAATAATTTAAAACTTTCAACAACGGATCTCTTGGTTCTCGCAT  10999

Query  433    C  433
              |
Sbjct  11000  C  11000


 Score = 69.4 bits (37),  Expect = 9e-08
 Identities = 37/37 (100%), Gaps = 0/37 (0%)
 Strand=Plus/Plus

Query  1     CAAGGTTTCCGTAGGTGAACCTGCGGAAGGATCATTA  37
             |||||||||||||||||||||||||||||||||||||
Sbjct  2542  CAAGGTTTCCGTAGGTGAACCTGCGGAAGGATCATTA  2578


 Score = 69.4 bits (37),  Expect = 9e-08
 Identities = 37/37 (100%), Gaps = 0/37 (0%)
 Strand=Plus/Plus

Query  1      CAAGGTTTCCGTAGGTGAACCTGCGGAAGGATCATTA  37
              |||||||||||||||||||||||||||||||||||||
Sbjct  10640  CAAGGTTTCCGTAGGTGAACCTGCGGAAGGATCATTA  10676


>PPNQ01000118.1 Hanseniaspora hatyaiensis (nom. inval.) strain ZIM2327 Neza Cadez 
flattened_line_234, whole genome shotgun sequence
Length=7456

 Score = 124 bits (67),  Expect = 2e-24
 Identities = 104/120 (87%), Gaps = 10/120 (8%)
 Strand=Plus/Plus

Query  317   AACAAACACAAACAATTTTATCTATTCATTAAATTTTTGTCAA--AAACAAGAATTTTCG  374
             ||||||||||||||||||||| |||| | | ||||||| | ||  |||| | ||  ||| 
Sbjct  3445  AACAAACACAAACAATTTTATTTATT-A-T-AATTTTT-TAAACTAAACCAAAA--TTCC  3498

Query  375   TAACTGGAAATTTTAAAAT-ATTAAAAACTTTCAACAACGGATCTCTTGGTTCTCGCATC  433
             |||| |||||||||||||| ||| ||||||||||||||||||||||||||||||||||||
Sbjct  3499  TAAC-GGAAATTTTAAAATAATTTAAAACTTTCAACAACGGATCTCTTGGTTCTCGCATC  3557


 Score = 69.4 bits (37),  Expect = 9e-08
 Identities = 37/37 (100%), Gaps = 0/37 (0%)
 Strand=Plus/Plus

Query  1     CAAGGTTTCCGTAGGTGAACCTGCGGAAGGATCATTA  37
             |||||||||||||||||||||||||||||||||||||
Sbjct  3200  CAAGGTTTCCGTAGGTGAACCTGCGGAAGGATCATTA  3236


>PPNX01000081.1 Hanseniaspora pseudoguilliermondii strain ZIM213 Neza Cadez flattened_line_160, 
whole genome shotgun sequence
Length=8031

 Score = 124 bits (67),  Expect = 2e-24
 Identities = 105/121 (87%), Gaps = 11/121 (9%)
 Strand=Plus/Minus

Query  317   AACAAACACAAACAATTTTATCTATTCATTA-AATTTTTGTCAA--AAACAAGAATTTTC  373
             ||||||||||||||||||||| | || |||| ||||||| | ||  |||| | ||  |||
Sbjct  4182  AACAAACACAAACAATTTTAT-T-TT-ATTATAATTTTT-TAAACTAAACCAAAA--TTC  4129

Query  374   GTAACTGGAAATTTTAAAATA-TTAAAAACTTTCAACAACGGATCTCTTGGTTCTCGCAT  432
              |||| ||||||||||||||| || |||||||||||||||||||||||||||||||||||
Sbjct  4128  CTAAC-GGAAATTTTAAAATAATTTAAAACTTTCAACAACGGATCTCTTGGTTCTCGCAT  4070

Query  433   C  433
             |
Sbjct  4069  C  4069


 Score = 69.4 bits (37),  Expect = 9e-08
 Identities = 37/37 (100%), Gaps = 0/37 (0%)
 Strand=Plus/Minus

Query  1     CAAGGTTTCCGTAGGTGAACCTGCGGAAGGATCATTA  37
             |||||||||||||||||||||||||||||||||||||
Sbjct  4429  CAAGGTTTCCGTAGGTGAACCTGCGGAAGGATCATTA  4393


>SRHJ01000529.1 Hanseniaspora meyeri strain NRRL Y-27513 scf7180000013861, whole 
genome shotgun sequence
Length=321

 Score = 124 bits (67),  Expect = 2e-24
 Identities = 105/121 (87%), Gaps = 11/121 (9%)
 Strand=Plus/Minus

Query  317  AACAAACACAAACAATTTTATCTATTCATTA-AATTTTTGTCAA--AAACAAGAATTTTC  373
            ||||||||||||||||||||| | || |||| ||||||| | ||  |||| | ||  |||
Sbjct  319  AACAAACACAAACAATTTTAT-T-TT-ATTATAATTTTT-TAAACTAAACCAAAA--TTC  266

Query  374  GTAACTGGAAATTTTAAAATA-TTAAAAACTTTCAACAACGGATCTCTTGGTTCTCGCAT  432
             |||| ||||||||||||||| || |||||||||||||||||||||||||||||||||||
Sbjct  265  CTAAC-GGAAATTTTAAAATAATTTAAAACTTTCAACAACGGATCTCTTGGTTCTCGCAT  207

Query  433  C  433
            |
Sbjct  206  C  206


>SRHJ01000241.1 Hanseniaspora meyeri strain NRRL Y-27513 scf7180000013573, whole 
genome shotgun sequence
Length=420

 Score = 124 bits (67),  Expect = 2e-24
 Identities = 105/121 (87%), Gaps = 11/121 (9%)
 Strand=Plus/Plus

Query  317  AACAAACACAAACAATTTTATCTATTCATTA-AATTTTTGTCAA--AAACAAGAATTTTC  373
            ||||||||||||||||||||| | || |||| ||||||| | ||  |||| | ||  |||
Sbjct  262  AACAAACACAAACAATTTTAT-T-TT-ATTATAATTTTT-TAAACTAAACCAAAA--TTC  315

Query  374  GTAACTGGAAATTTTAAAAT-ATTAAAAACTTTCAACAACGGATCTCTTGGTTCTCGCAT  432
             |||| |||||||||||||| ||| |||||||||||||||||||||||||||||||||||
Sbjct  316  CTAAC-GGAAATTTTAAAATAATTTAAAACTTTCAACAACGGATCTCTTGGTTCTCGCAT  374

Query  433  C  433
            |
Sbjct  375  C  375


 Score = 69.4 bits (37),  Expect = 9e-08
 Identities = 37/37 (100%), Gaps = 0/37 (0%)
 Strand=Plus/Plus

Query  1   CAAGGTTTCCGTAGGTGAACCTGCGGAAGGATCATTA  37
           |||||||||||||||||||||||||||||||||||||
Sbjct  17  CAAGGTTTCCGTAGGTGAACCTGCGGAAGGATCATTA  53


>SRHJ01000127.1 Hanseniaspora meyeri strain NRRL Y-27513 scf7180000013459, whole 
genome shotgun sequence
Length=677

 Score = 124 bits (67),  Expect = 2e-24
 Identities = 105/121 (87%), Gaps = 11/121 (9%)
 Strand=Plus/Plus

Query  317  AACAAACACAAACAATTTTATCTATTCATTA-AATTTTTGTCAA--AAACAAGAATTTTC  373
            ||||||||||||||||||||| | || |||| ||||||| | ||  |||| | ||  |||
Sbjct  67   AACAAACACAAACAATTTTAT-T-TT-ATTATAATTTTT-TAAACTAAACCAAAA--TTC  120

Query  374  GTAACTGGAAATTTTAAAAT-ATTAAAAACTTTCAACAACGGATCTCTTGGTTCTCGCAT  432
             |||| |||||||||||||| ||| |||||||||||||||||||||||||||||||||||
Sbjct  121  CTAAC-GGAAATTTTAAAATAATTTAAAACTTTCAACAACGGATCTCTTGGTTCTCGCAT  179

Query  433  C  433
            |
Sbjct  180  C  180


>SRHI01000135.1 Hanseniaspora lachancei strain NRRL Y-27514 flattened_line_267, 
whole genome shotgun sequence
Length=7662

 Score = 124 bits (67),  Expect = 2e-24
 Identities = 105/121 (87%), Gaps = 11/121 (9%)
 Strand=Plus/Plus

Query  317   AACAAACACAAACAATTTTATCTATTCATTA-AATTTTTGTCAA--AAACAAGAATTTTC  373
             ||||||||||||||||||||| | || |||| ||||||| | ||  |||| | ||  |||
Sbjct  3825  AACAAACACAAACAATTTTAT-T-TT-ATTATAATTTTT-TAAACTAAACCAAAA--TTC  3878

Query  374   GTAACTGGAAATTTTAAAAT-ATTAAAAACTTTCAACAACGGATCTCTTGGTTCTCGCAT  432
              |||| |||||||||||||| ||| |||||||||||||||||||||||||||||||||||
Sbjct  3879  CTAAC-GGAAATTTTAAAATAATTTAAAACTTTCAACAACGGATCTCTTGGTTCTCGCAT  3937

Query  433   C  433
             |
Sbjct  3938  C  3938


 Score = 69.4 bits (37),  Expect = 9e-08
 Identities = 37/37 (100%), Gaps = 0/37 (0%)
 Strand=Plus/Plus

Query  1     CAAGGTTTCCGTAGGTGAACCTGCGGAAGGATCATTA  37
             |||||||||||||||||||||||||||||||||||||
Sbjct  3578  CAAGGTTTCCGTAGGTGAACCTGCGGAAGGATCATTA  3614


>SRHK01000294.1 Hanseniaspora nectarophila strain CBS 13383 flattened_line_586, 
whole genome shotgun sequence
Length=5087

 Score = 124 bits (67),  Expect = 2e-24
 Identities = 105/121 (87%), Gaps = 11/121 (9%)
 Strand=Plus/Plus

Query  317   AACAAACACAAACAATTTTATCTATTCATTA-AATTTTTGTCAA--AAACAAGAATTTTC  373
             ||||||||||||||||||||| | || |||| ||||||| | ||  |||| | ||  |||
Sbjct  3679  AACAAACACAAACAATTTTAT-T-TT-ATTATAATTTTT-TAAACTAAACCAAAA--TTC  3732

Query  374   GTAACTGGAAATTTTAAAAT-ATTAAAAACTTTCAACAACGGATCTCTTGGTTCTCGCAT  432
              |||| |||||||||||||| ||| |||||||||||||||||||||||||||||||||||
Sbjct  3733  CTAAC-GGAAATTTTAAAATAATTTAAAACTTTCAACAACGGATCTCTTGGTTCTCGCAT  3791

Query  433   C  433
             |
Sbjct  3792  C  3792


 Score = 69.4 bits (37),  Expect = 9e-08
 Identities = 37/37 (100%), Gaps = 0/37 (0%)
 Strand=Plus/Plus

Query  1     CAAGGTTTCCGTAGGTGAACCTGCGGAAGGATCATTA  37
             |||||||||||||||||||||||||||||||||||||
Sbjct  3430  CAAGGTTTCCGTAGGTGAACCTGCGGAAGGATCATTA  3466


>SRHG01000087.1 Hanseniaspora guilliermondii strain NRRL Y-1625 flattened_line_172, 
whole genome shotgun sequence
Length=7201

 Score = 124 bits (67),  Expect = 2e-24
 Identities = 105/121 (87%), Gaps = 11/121 (9%)
 Strand=Plus/Plus

Query  317   AACAAACACAAACAATTTTATCTATTCATTA-AATTTTTGTCAA--AAACAAGAATTTTC  373
             ||||||||||||||||||||| | || |||| ||||||| | ||  |||| | ||  |||
Sbjct  3010  AACAAACACAAACAATTTTAT-T-TT-ATTATAATTTTT-TAAACTAAACCAAAA--TTC  3063

Query  374   GTAACTGGAAATTTTAAAAT-ATTAAAAACTTTCAACAACGGATCTCTTGGTTCTCGCAT  432
              |||| |||||||||||||| ||| |||||||||||||||||||||||||||||||||||
Sbjct  3064  CTAAC-GGAAATTTTAAAATAATTTAAAACTTTCAACAACGGATCTCTTGGTTCTCGCAT  3122

Query  433   C  433
             |
Sbjct  3123  C  3123


 Score = 69.4 bits (37),  Expect = 9e-08
 Identities = 37/37 (100%), Gaps = 0/37 (0%)
 Strand=Plus/Plus

Query  1     CAAGGTTTCCGTAGGTGAACCTGCGGAAGGATCATTA  37
             |||||||||||||||||||||||||||||||||||||
Sbjct  2762  CAAGGTTTCCGTAGGTGAACCTGCGGAAGGATCATTA  2798


>PPLD01000124.1 Hanseniaspora clermontiae strain NRRL Y-27515 flattened_line_244, 
whole genome shotgun sequence
Length=7935

 Score = 124 bits (67),  Expect = 2e-24
 Identities = 105/121 (87%), Gaps = 11/121 (9%)
 Strand=Plus/Plus

Query  317   AACAAACACAAACAATTTTATCTATTCATTA-AATTTTTGTCAA--AAACAAGAATTTTC  373
             ||||||||||||||||||||| | || |||| ||||||| | ||  |||| | ||  |||
Sbjct  3828  AACAAACACAAACAATTTTAT-T-TT-ATTATAATTTTT-TAAACTAAACCAAAA--TTC  3881

Query  374   GTAACTGGAAATTTTAAAAT-ATTAAAAACTTTCAACAACGGATCTCTTGGTTCTCGCAT  432
              |||| |||||||||||||| ||| |||||||||||||||||||||||||||||||||||
Sbjct  3882  CTAAC-GGAAATTTTAAAATAATTTAAAACTTTCAACAACGGATCTCTTGGTTCTCGCAT  3940

Query  433   C  433
             |
Sbjct  3941  C  3941


 Score = 69.4 bits (37),  Expect = 9e-08
 Identities = 37/37 (100%), Gaps = 0/37 (0%)
 Strand=Plus/Plus

Query  1     CAAGGTTTCCGTAGGTGAACCTGCGGAAGGATCATTA  37
             |||||||||||||||||||||||||||||||||||||
Sbjct  3583  CAAGGTTTCCGTAGGTGAACCTGCGGAAGGATCATTA  3619


>SRHJ01000239.1 Hanseniaspora meyeri strain NRRL Y-27513 scf7180000013571, whole 
genome shotgun sequence
Length=476

 Score = 119 bits (64),  Expect = 8e-23
 Identities = 104/121 (86%), Gaps = 11/121 (9%)
 Strand=Plus/Minus

Query  317  AACAAACACAAACAATTTTATCTATTCATTA-AATTTTTGTCAA--AAACAAGAATTTTC  373
            ||||||||||||| ||||||| | || |||| ||||||| | ||  |||| | ||  |||
Sbjct  212  AACAAACACAAACCATTTTAT-T-TT-ATTATAATTTTT-TAAACTAAACCAAAA--TTC  159

Query  374  GTAACTGGAAATTTTAAAATA-TTAAAAACTTTCAACAACGGATCTCTTGGTTCTCGCAT  432
             |||| ||||||||||||||| || |||||||||||||||||||||||||||||||||||
Sbjct  158  CTAAC-GGAAATTTTAAAATAATTTAAAACTTTCAACAACGGATCTCTTGGTTCTCGCAT  100

Query  433  C  433
            |
Sbjct  99   C  99


 Score = 69.4 bits (37),  Expect = 9e-08
 Identities = 37/37 (100%), Gaps = 0/37 (0%)
 Strand=Plus/Minus

Query  1    CAAGGTTTCCGTAGGTGAACCTGCGGAAGGATCATTA  37
            |||||||||||||||||||||||||||||||||||||
Sbjct  457  CAAGGTTTCCGTAGGTGAACCTGCGGAAGGATCATTA  421


>SRHN01000130.1 Hanseniaspora thailandica (nom. inval.) strain ZIM 2325 flattened_line_258, 
whole genome shotgun sequence
Length=7756

 Score = 119 bits (64),  Expect = 8e-23
 Identities = 103/120 (86%), Gaps = 10/120 (8%)
 Strand=Plus/Plus

Query  317   AACAAACACAAACAATTTTATCTATTCATTAAATTTTTGTCAA--AAACAAGAATTTTCG  374
             ||||||||||||||||| ||| | || |||| |||||| | ||  |||| | ||  ||| 
Sbjct  6760  AACAAACACAAACAATTATAT-T-TT-ATTATATTTTT-TAAACTAAACCAAAA--TTCC  6813

Query  375   TAACTGGAAATTTTAAAAT-ATTAAAAACTTTCAACAACGGATCTCTTGGTTCTCGCATC  433
             |||| |||||||||||||| ||| ||||||||||||||||||||||||||||||||||||
Sbjct  6814  TAAC-GGAAATTTTAAAATAATTTAAAACTTTCAACAACGGATCTCTTGGTTCTCGCATC  6872


 Score = 69.4 bits (37),  Expect = 9e-08
 Identities = 37/37 (100%), Gaps = 0/37 (0%)
 Strand=Plus/Plus

Query  1     CAAGGTTTCCGTAGGTGAACCTGCGGAAGGATCATTA  37
             |||||||||||||||||||||||||||||||||||||
Sbjct  6511  CAAGGTTTCCGTAGGTGAACCTGCGGAAGGATCATTA  6547


>JAFNJT010000233.1 Hanseniaspora lindneri strain CBS 285 NODE_233_length_7021_cov_1688.239919, 
whole genome shotgun sequence
Length=7021

 Score = 115 bits (62),  Expect = 1e-21
 Identities = 110/131 (84%), Gaps = 11/131 (8%)
 Strand=Plus/Minus

Query  306   GGCCCAGAGGT--AACAAACACAAACAATTTTATCTATTCATTAAATTTTT-GTCAAAAA  362
             ||||||||| |  |||||||||||||||||| || | || ||||| |||||   | ||| 
Sbjct  4128  GGCCCAGAGTTAAAACAAACACAAACAATTT-AT-T-TT-ATTAATTTTTTAAGCTAAAC  4073

Query  363   CAAGAATTTTCGTAACTGGAAATTTTAAAATATTAAAAACTTTCAACAACGGATCTCTTG  422
             ||| ||  ||| |||| ||||||||||||  ||| |||||||||||||||||||||||||
Sbjct  4072  CAA-AA--TTCCTAAC-GGAAATTTTAAATAATTTAAAACTTTCAACAACGGATCTCTTG  4017

Query  423   GTTCTCGCATC  433
             |||||||||||
Sbjct  4016  GTTCTCGCATC  4006


 Score = 69.4 bits (37),  Expect = 9e-08
 Identities = 37/37 (100%), Gaps = 0/37 (0%)
 Strand=Plus/Minus

Query  1     CAAGGTTTCCGTAGGTGAACCTGCGGAAGGATCATTA  37
             |||||||||||||||||||||||||||||||||||||
Sbjct  4360  CAAGGTTTCCGTAGGTGAACCTGCGGAAGGATCATTA  4324


>HE650828.1 Kazachstania africana CBS 2517 chromosome 8, complete genome
Length=738805

 Score = 113 bits (61),  Expect = 4e-21
 Identities = 107/127 (84%), Gaps = 11/127 (9%)
 Strand=Plus/Plus

Query  308     CCCAGAGGTAACAAACACAAACAATTTTAT-CTATTCATTAAATTTTTGTCAAAAACAAG  366
               ||||||||| |||||||||||||||||| |  |||||| ||||   | ||| |||||   
Sbjct  380793  CCCAGAGGTGACAAACACAAACAATTTTGTAATATTCA-TAAA--CTAGTC-AAAAC--C  380846

Query  367     AATTTTCGTAACTGGAAATTTTAAAATATTAAAAACTTTCAACAACGGATCTCTTGGTTC  426
               || |||||| | | |||| || |||||||| |||||||||||||||||||||||||||||
Sbjct  380847  AA-TTTCGT-A-TTGAAA-TTAAAAATATTTAAAACTTTCAACAACGGATCTCTTGGTTC  380902

Query  427     TCGCATC  433
               |||||||
Sbjct  380903  TCGCATC  380909


 Score = 82.4 bits (44),  Expect = 1e-11
 Identities = 44/44 (100%), Gaps = 0/44 (0%)
 Strand=Plus/Plus

Query  1       CAAGGTTTCCGTAGGTGAACCTGCGGAAGGATCATTAAAGAAAT  44
               ||||||||||||||||||||||||||||||||||||||||||||
Sbjct  380565  CAAGGTTTCCGTAGGTGAACCTGCGGAAGGATCATTAAAGAAAT  380608


>NC_018947.1 Kazachstania africana CBS 2517 chromosome 8, complete genome
Length=738805

 Score = 113 bits (61),  Expect = 4e-21
 Identities = 107/127 (84%), Gaps = 11/127 (9%)
 Strand=Plus/Plus

Query  308     CCCAGAGGTAACAAACACAAACAATTTTAT-CTATTCATTAAATTTTTGTCAAAAACAAG  366
               ||||||||| |||||||||||||||||| |  |||||| ||||   | ||| |||||   
Sbjct  380793  CCCAGAGGTGACAAACACAAACAATTTTGTAATATTCA-TAAA--CTAGTC-AAAAC--C  380846

Query  367     AATTTTCGTAACTGGAAATTTTAAAATATTAAAAACTTTCAACAACGGATCTCTTGGTTC  426
               || |||||| | | |||| || |||||||| |||||||||||||||||||||||||||||
Sbjct  380847  AA-TTTCGT-A-TTGAAA-TTAAAAATATTTAAAACTTTCAACAACGGATCTCTTGGTTC  380902

Query  427     TCGCATC  433
               |||||||
Sbjct  380903  TCGCATC  380909


 Score = 82.4 bits (44),  Expect = 1e-11
 Identities = 44/44 (100%), Gaps = 0/44 (0%)
 Strand=Plus/Plus

Query  1       CAAGGTTTCCGTAGGTGAACCTGCGGAAGGATCATTAAAGAAAT  44
               ||||||||||||||||||||||||||||||||||||||||||||
Sbjct  380565  CAAGGTTTCCGTAGGTGAACCTGCGGAAGGATCATTAAAGAAAT  380608


>CP059251.1 Torulaspora globosa strain CBS764 chromosome 6
Length=942542

 Score = 111 bits (60),  Expect = 1e-20
 Identities = 107/128 (84%), Gaps = 10/128 (8%)
 Strand=Plus/Minus

Query  308     CCCAGAGGTAACAAACACAAACAA--TTTTATCTATTCATTAAATTTTTGTCAAAAACAA  365
               ||||||||| ||||||||||||||  |||||| || ||| ||||   | |||||||||  
Sbjct  931917  CCCAGAGGTGACAAACACAAACAACTTTTTATTTA-TCA-TAAA--CTAGTCAAAAAC--  931864

Query  366     GAATTTTCGTAACTGGAAATTTTAAAATATTAAAAACTTTCAACAACGGATCTCTTGGTT  425
                || ||||||   | ||||||  |||||||| ||||||||||||||||||||||||||||
Sbjct  931863  CAA-TTTCGT-TTTAGAAATTAAAAAATATTCAAAACTTTCAACAACGGATCTCTTGGTT  931806

Query  426     CTCGCATC  433
               ||||||||
Sbjct  931805  CTCGCATC  931798


 Score = 111 bits (60),  Expect = 1e-20
 Identities = 107/128 (84%), Gaps = 10/128 (8%)
 Strand=Plus/Minus

Query  308     CCCAGAGGTAACAAACACAAACAA--TTTTATCTATTCATTAAATTTTTGTCAAAAACAA  365
               ||||||||| ||||||||||||||  |||||| || ||| ||||   | |||||||||  
Sbjct  940515  CCCAGAGGTGACAAACACAAACAACTTTTTATTTA-TCA-TAAA--CTAGTCAAAAAC--  940462

Query  366     GAATTTTCGTAACTGGAAATTTTAAAATATTAAAAACTTTCAACAACGGATCTCTTGGTT  425
                || ||||||   | ||||||  |||||||| ||||||||||||||||||||||||||||
Sbjct  940461  CAA-TTTCGT-TTTAGAAATTAAAAAATATTCAAAACTTTCAACAACGGATCTCTTGGTT  940404

Query  426     CTCGCATC  433
               ||||||||
Sbjct  940403  CTCGCATC  940396


 Score = 76.8 bits (41),  Expect = 5e-10
 Identities = 50/54 (93%), Gaps = 2/54 (4%)
 Strand=Plus/Minus

Query  1       CAAGGTTTCCGTAGGTGAACCTGCGGAAGGATCATTAAAGAAATTTA-AT-AAT  52
               ||||||||||||||||||||||||||||||||||||| |||||| || || |||
Sbjct  932182  CAAGGTTTCCGTAGGTGAACCTGCGGAAGGATCATTAGAGAAATCTATATGAAT  932129


 Score = 76.8 bits (41),  Expect = 5e-10
 Identities = 50/54 (93%), Gaps = 2/54 (4%)
 Strand=Plus/Minus

Query  1       CAAGGTTTCCGTAGGTGAACCTGCGGAAGGATCATTAAAGAAATTTA-AT-AAT  52
               ||||||||||||||||||||||||||||||||||||| |||||| || || |||
Sbjct  940780  CAAGGTTTCCGTAGGTGAACCTGCGGAAGGATCATTAGAGAAATCTATATGAAT  940727


>JABFEO010000007.1 Hanseniaspora mollemarum strain CBS 15034 NODE_7_length_482530_cov_130.879514, 
whole genome shotgun sequence
Length=482530

 Score = 111 bits (60),  Expect = 1e-20
 Identities = 109/131 (83%), Gaps = 10/131 (8%)
 Strand=Plus/Plus

Query  306     GGCCCAGAGGT--AACAAACACAAACAATTTTATCTATTCATTAAATTTTT-GTCAAAAA  362
               ||||||||| |  |||||||||||||||| || | |||| | ||| |||||   | ||| 
Sbjct  430735  GGCCCAGAGTTAAAACAAACACAAACAATATTTT-TATT-A-TAATTTTTTAAGCTAAAC  430791

Query  363     CAAGAATTTTCGTAACTGGAAATTTTAAAATATTAAAAACTTTCAACAACGGATCTCTTG  422
               ||| ||  ||| |||| ||||||||||||  ||| |||||||||||||||||||||||||
Sbjct  430792  CAA-AA--TTCCTAAC-GGAAATTTTAAATAATTTAAAACTTTCAACAACGGATCTCTTG  430847

Query  423     GTTCTCGCATC  433
               |||||||||||
Sbjct  430848  GTTCTCGCATC  430858


 Score = 69.4 bits (37),  Expect = 9e-08
 Identities = 37/37 (100%), Gaps = 0/37 (0%)
 Strand=Plus/Plus

Query  1       CAAGGTTTCCGTAGGTGAACCTGCGGAAGGATCATTA  37
               |||||||||||||||||||||||||||||||||||||
Sbjct  430504  CAAGGTTTCCGTAGGTGAACCTGCGGAAGGATCATTA  430540


>LXPE01000542.1 Hanseniaspora valbyensis NRRL Y-1626 HANVAscaffold_542, whole 
genome shotgun sequence
Length=2228

 Score = 111 bits (60),  Expect = 1e-20
 Identities = 100/118 (85%), Gaps = 8/118 (7%)
 Strand=Plus/Plus

Query  317   AACAAACACAAACAATTTTATCTATTCATTAAATTTTT-GTCAAAAACAAGAATTTTCGT  375
             ||||||||||||||||||| | |||| | ||| |||||   | ||| ||| ||  ||| |
Sbjct  1584  AACAAACACAAACAATTTT-TTTATT-A-TAATTTTTTAAGCTAAACCAA-AA--TTCCT  1637

Query  376   AACTGGAAATTTTAAAATATTAAAAACTTTCAACAACGGATCTCTTGGTTCTCGCATC  433
             ||| ||||||||||||  ||| ||||||||||||||||||||||||||||||||||||
Sbjct  1638  AAC-GGAAATTTTAAATAATTTAAAACTTTCAACAACGGATCTCTTGGTTCTCGCATC  1694


 Score = 69.4 bits (37),  Expect = 9e-08
 Identities = 37/37 (100%), Gaps = 0/37 (0%)
 Strand=Plus/Plus

Query  1     CAAGGTTTCCGTAGGTGAACCTGCGGAAGGATCATTA  37
             |||||||||||||||||||||||||||||||||||||
Sbjct  1337  CAAGGTTTCCGTAGGTGAACCTGCGGAAGGATCATTA  1373


>SRHF01000095.1 Hanseniaspora sp. CRUB 1602 flattened_line_186, whole genome 
shotgun sequence
Length=7574

 Score = 111 bits (60),  Expect = 1e-20
 Identities = 100/118 (85%), Gaps = 7/118 (6%)
 Strand=Plus/Minus

Query  317   AACAAACACAAACAATTTTATCTATTCATTAAATTTTT-GTCAAAAACAAGAATTTTCGT  375
             ||||||||||||||||||| | |||| | ||| |||||   | ||| ||| ||  ||| |
Sbjct  3977  AACAAACACAAACAATTTTTTTTATT-A-TAATTTTTTAAGCTAAACCAA-AA--TTCCT  3923

Query  376   AACTGGAAATTTTAAAATATTAAAAACTTTCAACAACGGATCTCTTGGTTCTCGCATC  433
             ||| ||||||||||||  ||| ||||||||||||||||||||||||||||||||||||
Sbjct  3922  AAC-GGAAATTTTAAATAATTTAAAACTTTCAACAACGGATCTCTTGGTTCTCGCATC  3866


 Score = 69.4 bits (37),  Expect = 9e-08
 Identities = 37/37 (100%), Gaps = 0/37 (0%)
 Strand=Plus/Minus

Query  1     CAAGGTTTCCGTAGGTGAACCTGCGGAAGGATCATTA  37
             |||||||||||||||||||||||||||||||||||||
Sbjct  4223  CAAGGTTTCCGTAGGTGAACCTGCGGAAGGATCATTA  4187


>NC_050732.1 Torulaspora globosa chromosome 6, complete sequence
Length=942542

 Score = 111 bits (60),  Expect = 1e-20
 Identities = 107/128 (84%), Gaps = 10/128 (8%)
 Strand=Plus/Minus

Query  308     CCCAGAGGTAACAAACACAAACAA--TTTTATCTATTCATTAAATTTTTGTCAAAAACAA  365
               ||||||||| ||||||||||||||  |||||| || ||| ||||   | |||||||||  
Sbjct  931917  CCCAGAGGTGACAAACACAAACAACTTTTTATTTA-TCA-TAAA--CTAGTCAAAAAC--  931864

Query  366     GAATTTTCGTAACTGGAAATTTTAAAATATTAAAAACTTTCAACAACGGATCTCTTGGTT  425
                || ||||||   | ||||||  |||||||| ||||||||||||||||||||||||||||
Sbjct  931863  CAA-TTTCGT-TTTAGAAATTAAAAAATATTCAAAACTTTCAACAACGGATCTCTTGGTT  931806

Query  426     CTCGCATC  433
               ||||||||
Sbjct  931805  CTCGCATC  931798


 Score = 111 bits (60),  Expect = 1e-20
 Identities = 107/128 (84%), Gaps = 10/128 (8%)
 Strand=Plus/Minus

Query  308     CCCAGAGGTAACAAACACAAACAA--TTTTATCTATTCATTAAATTTTTGTCAAAAACAA  365
               ||||||||| ||||||||||||||  |||||| || ||| ||||   | |||||||||  
Sbjct  940515  CCCAGAGGTGACAAACACAAACAACTTTTTATTTA-TCA-TAAA--CTAGTCAAAAAC--  940462

Query  366     GAATTTTCGTAACTGGAAATTTTAAAATATTAAAAACTTTCAACAACGGATCTCTTGGTT  425
                || ||||||   | ||||||  |||||||| ||||||||||||||||||||||||||||
Sbjct  940461  CAA-TTTCGT-TTTAGAAATTAAAAAATATTCAAAACTTTCAACAACGGATCTCTTGGTT  940404

Query  426     CTCGCATC  433
               ||||||||
Sbjct  940403  CTCGCATC  940396


 Score = 76.8 bits (41),  Expect = 5e-10
 Identities = 50/54 (93%), Gaps = 2/54 (4%)
 Strand=Plus/Minus

Query  1       CAAGGTTTCCGTAGGTGAACCTGCGGAAGGATCATTAAAGAAATTTA-AT-AAT  52
               ||||||||||||||||||||||||||||||||||||| |||||| || || |||
Sbjct  932182  CAAGGTTTCCGTAGGTGAACCTGCGGAAGGATCATTAGAGAAATCTATATGAAT  932129


 Score = 76.8 bits (41),  Expect = 5e-10
 Identities = 50/54 (93%), Gaps = 2/54 (4%)
 Strand=Plus/Minus

Query  1       CAAGGTTTCCGTAGGTGAACCTGCGGAAGGATCATTAAAGAAATTTA-AT-AAT  52
               ||||||||||||||||||||||||||||||||||||| |||||| || || |||
Sbjct  940780  CAAGGTTTCCGTAGGTGAACCTGCGGAAGGATCATTAGAGAAATCTATATGAAT  940727


>CAKNUP010000036.1 Torulaspora indica genome assembly, contig: NODE_36_length_7264_cov_1165.909837, 
whole genome shotgun sequence
Length=7264

 Score = 110 bits (59),  Expect = 5e-20
 Identities = 105/126 (83%), Gaps = 7/126 (6%)
 Strand=Plus/Plus

Query  308   CCCAGAGGTAACAAACACAAACAATTTTATCTATTCATTAAATTTTTGTCAAAAACAAGA  367
             ||||||||| |||||||||||||||||| | |||| || | |   | |||||||||  | 
Sbjct  4070  CCCAGAGGTGACAAACACAAACAATTTT-T-TATT-ATCATACGCTAGTCAAAAAC-CG-  4124

Query  368   ATTTTCGTAACTGGAAATTTTAAAATATTAAAAACTTTCAACAACGGATCTCTTGGTTCT  427
             | ||||||   | ||||||  |||||||| ||||||||||||||||||||||||||||||
Sbjct  4125  A-TTTCGT-TTTAGAAATTAAAAAATATTCAAAACTTTCAACAACGGATCTCTTGGTTCT  4182

Query  428   CGCATC  433
             ||||||
Sbjct  4183  CGCATC  4188


 Score = 76.8 bits (41),  Expect = 5e-10
 Identities = 43/44 (98%), Gaps = 0/44 (0%)
 Strand=Plus/Plus

Query  1     CAAGGTTTCCGTAGGTGAACCTGCGGAAGGATCATTAAAGAAAT  44
             ||||||||||||||||||||||||||||||||||||| ||||||
Sbjct  3802  CAAGGTTTCCGTAGGTGAACCTGCGGAAGGATCATTAGAGAAAT  3845


>PPNY01000097.1 Hanseniaspora singularis (nom. inval.) strain ZIM2326 Neza Cadez 
flattened_line_191, whole genome shotgun sequence
Length=8144

 Score = 108 bits (58),  Expect = 2e-19
 Identities = 101/120 (84%), Gaps = 9/120 (8%)
 Strand=Plus/Plus

Query  317   AACAAACACAAACAATTTTA--TCTATTCATTAAATTTTT-GTCAAAAACAAGAATTTTC  373
             ||||||||||||||||||||  | |||| | ||| |||||   | ||| ||| ||  |||
Sbjct  4151  AACAAACACAAACAATTTTAATTTTATT-A-TAATTTTTTAAGCTAAACCAA-AA--TTC  4205

Query  374   GTAACTGGAAATTTTAAAATATTAAAAACTTTCAACAACGGATCTCTTGGTTCTCGCATC  433
              |||| ||||||||||||  ||| ||||||||||||||||||||||||||||||||||||
Sbjct  4206  CTAAC-GGAAATTTTAAATAATTTAAAACTTTCAACAACGGATCTCTTGGTTCTCGCATC  4264


 Score = 69.4 bits (37),  Expect = 9e-08
 Identities = 37/37 (100%), Gaps = 0/37 (0%)
 Strand=Plus/Plus

Query  1     CAAGGTTTCCGTAGGTGAACCTGCGGAAGGATCATTA  37
             |||||||||||||||||||||||||||||||||||||
Sbjct  3896  CAAGGTTTCCGTAGGTGAACCTGCGGAAGGATCATTA  3932


>DS480380.1 Vanderwaltozyma polyspora DSM 70294 KpolScaffold1036 genomic 
scaffold, whole genome shotgun sequence
Length=283362

 Score = 108 bits (58),  Expect = 2e-19
 Identities = 155/198 (78%), Gaps = 21/198 (11%)
 Strand=Plus/Minus

Query  238     TTTCAA-TACAACACACTGTGGAGTTTTCATATCTTTGCAACTTTTTCTTTGGGCATTCG  296
               |||||| | | |||||||||||||||||  || |||| | |||| ||||||||| |   |
Sbjct  277009  TTTCAACTTCTACACACTGTGGAGTTTT-TTA-CTTTAC-ACTTCTTCTTTGGG-A---G  276957

Query  297     AGCAATCGGGGCCCAGAGGTAACAAACACAAACAATTTTATCTATTCATTAAA-TTTTTG  355
               |||  |     |||||||||||||||||||||||||||| | |||   |||||    | |
Sbjct  276956  AGC-TTGCTTTCCCAGAGGTAACAAACACAAACAATTTT-T-TATGTTTTAAACAACTAG  276900

Query  356     TCAAAAACAAGAATTTTCGTAACTGGAAATTTTAAAATATTAAAAACTTTCAACAACGGA  415
               ||  ||||   || |||||| | | ||||  |  ||||||||||||||||||||||||||
Sbjct  276899  TC--AAAC--CAA-TTTCGTTA-T-GAAA--TACAAATATTAAAAACTTTCAACAACGGA  276849

Query  416     TCTCTTGGTTCTCGCATC  433
               ||||||||||||||||||
Sbjct  276848  TCTCTTGGTTCTCGCATC  276831


 Score = 76.8 bits (41),  Expect = 5e-10
 Identities = 57/64 (89%), Gaps = 4/64 (6%)
 Strand=Plus/Minus

Query  1       CAAGGTTTCCGTAGGTGAACCTGCGGAAGGATCATTAAAGAAAT-T-T-AAT-AATTTTG  56
               ||||||||||||||||||||||||||||||||||||| |||||| | | ||| ||||  |
Sbjct  277183  CAAGGTTTCCGTAGGTGAACCTGCGGAAGGATCATTAGAGAAATCTATGAATGAATTGAG  277124

Query  57      AAAA  60
               ||||
Sbjct  277123  AAAA  277120


>DS480545.1 Vanderwaltozyma polyspora DSM 70294 KpolScaffold544 genomic scaffold, 
whole genome shotgun sequence
Length=17071

 Score = 108 bits (58),  Expect = 2e-19
 Identities = 155/198 (78%), Gaps = 21/198 (11%)
 Strand=Plus/Plus

Query  238    TTTCAA-TACAACACACTGTGGAGTTTTCATATCTTTGCAACTTTTTCTTTGGGCATTCG  296
              |||||| | | |||||||||||||||||  || |||| | |||| ||||||||| |   |
Sbjct  15740  TTTCAACTTCTACACACTGTGGAGTTTT-TTA-CTTTAC-ACTTCTTCTTTGGG-A---G  15792

Query  297    AGCAATCGGGGCCCAGAGGTAACAAACACAAACAATTTTATCTATTCATTAAA-TTTTTG  355
              |||  |     |||||||||||||||||||||||||||| | |||   |||||    | |
Sbjct  15793  AGC-TTGCTTTCCCAGAGGTAACAAACACAAACAATTTT-T-TATGTTTTAAACAACTAG  15849

Query  356    TCAAAAACAAGAATTTTCGTAACTGGAAATTTTAAAATATTAAAAACTTTCAACAACGGA  415
              ||  ||||   || |||||| | | ||||  |  ||||||||||||||||||||||||||
Sbjct  15850  TC--AAAC--CAA-TTTCGTTA-T-GAAA--TACAAATATTAAAAACTTTCAACAACGGA  15900

Query  416    TCTCTTGGTTCTCGCATC  433
              ||||||||||||||||||
Sbjct  15901  TCTCTTGGTTCTCGCATC  15918


 Score = 76.8 bits (41),  Expect = 5e-10
 Identities = 43/44 (98%), Gaps = 0/44 (0%)
 Strand=Plus/Plus

Query  1      CAAGGTTTCCGTAGGTGAACCTGCGGAAGGATCATTAAAGAAAT  44
              ||||||||||||||||||||||||||||||||||||| ||||||
Sbjct  15566  CAAGGTTTCCGTAGGTGAACCTGCGGAAGGATCATTAGAGAAAT  15609


>DS480601.1 Vanderwaltozyma polyspora DSM 70294 KpolScaffold531 genomic scaffold, 
whole genome shotgun sequence
Length=6654

 Score = 108 bits (58),  Expect = 2e-19
 Identities = 155/198 (78%), Gaps = 21/198 (11%)
 Strand=Plus/Minus

Query  238   TTTCAA-TACAACACACTGTGGAGTTTTCATATCTTTGCAACTTTTTCTTTGGGCATTCG  296
             |||||| | | |||||||||||||||||  || |||| | |||| ||||||||| |   |
Sbjct  4919  TTTCAACTTCTACACACTGTGGAGTTTT-TTA-CTTTAC-ACTTCTTCTTTGGG-A---G  4867

Query  297   AGCAATCGGGGCCCAGAGGTAACAAACACAAACAATTTTATCTATTCATTAAA-TTTTTG  355
             |||  |     |||||||||||||||||||||||||||| | |||   |||||    | |
Sbjct  4866  AGC-TTGCTTTCCCAGAGGTAACAAACACAAACAATTTT-T-TATGTTTTAAACAACTAG  4810

Query  356   TCAAAAACAAGAATTTTCGTAACTGGAAATTTTAAAATATTAAAAACTTTCAACAACGGA  415
             ||  ||||   || |||||| | | ||||  |  ||||||||||||||||||||||||||
Sbjct  4809  TC--AAAC--CAA-TTTCGTTA-T-GAAA--TACAAATATTAAAAACTTTCAACAACGGA  4759

Query  416   TCTCTTGGTTCTCGCATC  433
             ||||||||||||||||||
Sbjct  4758  TCTCTTGGTTCTCGCATC  4741


 Score = 76.8 bits (41),  Expect = 5e-10
 Identities = 57/64 (89%), Gaps = 4/64 (6%)
 Strand=Plus/Minus

Query  1     CAAGGTTTCCGTAGGTGAACCTGCGGAAGGATCATTAAAGAAAT-T-T-AAT-AATTTTG  56
             ||||||||||||||||||||||||||||||||||||| |||||| | | ||| ||||  |
Sbjct  5093  CAAGGTTTCCGTAGGTGAACCTGCGGAAGGATCATTAGAGAAATCTATGAATGAATTGAG  5034

Query  57    AAAA  60
             ||||
Sbjct  5033  AAAA  5030


>NW_001834692.1 Vanderwaltozyma polyspora DSM 70294 KpolScaffold1036 genomic 
scaffold, whole genome shotgun sequence
Length=283362

 Score = 108 bits (58),  Expect = 2e-19
 Identities = 155/198 (78%), Gaps = 21/198 (11%)
 Strand=Plus/Minus

Query  238     TTTCAA-TACAACACACTGTGGAGTTTTCATATCTTTGCAACTTTTTCTTTGGGCATTCG  296
               |||||| | | |||||||||||||||||  || |||| | |||| ||||||||| |   |
Sbjct  277009  TTTCAACTTCTACACACTGTGGAGTTTT-TTA-CTTTAC-ACTTCTTCTTTGGG-A---G  276957

Query  297     AGCAATCGGGGCCCAGAGGTAACAAACACAAACAATTTTATCTATTCATTAAA-TTTTTG  355
               |||  |     |||||||||||||||||||||||||||| | |||   |||||    | |
Sbjct  276956  AGC-TTGCTTTCCCAGAGGTAACAAACACAAACAATTTT-T-TATGTTTTAAACAACTAG  276900

Query  356     TCAAAAACAAGAATTTTCGTAACTGGAAATTTTAAAATATTAAAAACTTTCAACAACGGA  415
               ||  ||||   || |||||| | | ||||  |  ||||||||||||||||||||||||||
Sbjct  276899  TC--AAAC--CAA-TTTCGTTA-T-GAAA--TACAAATATTAAAAACTTTCAACAACGGA  276849

Query  416     TCTCTTGGTTCTCGCATC  433
               ||||||||||||||||||
Sbjct  276848  TCTCTTGGTTCTCGCATC  276831


 Score = 76.8 bits (41),  Expect = 5e-10
 Identities = 57/64 (89%), Gaps = 4/64 (6%)
 Strand=Plus/Minus

Query  1       CAAGGTTTCCGTAGGTGAACCTGCGGAAGGATCATTAAAGAAAT-T-T-AAT-AATTTTG  56
               ||||||||||||||||||||||||||||||||||||| |||||| | | ||| ||||  |
Sbjct  277183  CAAGGTTTCCGTAGGTGAACCTGCGGAAGGATCATTAGAGAAATCTATGAATGAATTGAG  277124

Query  57      AAAA  60
               ||||
Sbjct  277123  AAAA  277120


>NW_001834527.1 Vanderwaltozyma polyspora DSM 70294 KpolScaffold544 genomic scaffold, 
whole genome shotgun sequence
Length=17071

 Score = 108 bits (58),  Expect = 2e-19
 Identities = 155/198 (78%), Gaps = 21/198 (11%)
 Strand=Plus/Plus

Query  238    TTTCAA-TACAACACACTGTGGAGTTTTCATATCTTTGCAACTTTTTCTTTGGGCATTCG  296
              |||||| | | |||||||||||||||||  || |||| | |||| ||||||||| |   |
Sbjct  15740  TTTCAACTTCTACACACTGTGGAGTTTT-TTA-CTTTAC-ACTTCTTCTTTGGG-A---G  15792

Query  297    AGCAATCGGGGCCCAGAGGTAACAAACACAAACAATTTTATCTATTCATTAAA-TTTTTG  355
              |||  |     |||||||||||||||||||||||||||| | |||   |||||    | |
Sbjct  15793  AGC-TTGCTTTCCCAGAGGTAACAAACACAAACAATTTT-T-TATGTTTTAAACAACTAG  15849

Query  356    TCAAAAACAAGAATTTTCGTAACTGGAAATTTTAAAATATTAAAAACTTTCAACAACGGA  415
              ||  ||||   || |||||| | | ||||  |  ||||||||||||||||||||||||||
Sbjct  15850  TC--AAAC--CAA-TTTCGTTA-T-GAAA--TACAAATATTAAAAACTTTCAACAACGGA  15900

Query  416    TCTCTTGGTTCTCGCATC  433
              ||||||||||||||||||
Sbjct  15901  TCTCTTGGTTCTCGCATC  15918


 Score = 76.8 bits (41),  Expect = 5e-10
 Identities = 43/44 (98%), Gaps = 0/44 (0%)
 Strand=Plus/Plus

Query  1      CAAGGTTTCCGTAGGTGAACCTGCGGAAGGATCATTAAAGAAAT  44
              ||||||||||||||||||||||||||||||||||||| ||||||
Sbjct  15566  CAAGGTTTCCGTAGGTGAACCTGCGGAAGGATCATTAGAGAAAT  15609


>NW_001834471.1 Vanderwaltozyma polyspora DSM 70294 KpolScaffold531 genomic scaffold, 
whole genome shotgun sequence
Length=6654

 Score = 108 bits (58),  Expect = 2e-19
 Identities = 155/198 (78%), Gaps = 21/198 (11%)
 Strand=Plus/Minus

Query  238   TTTCAA-TACAACACACTGTGGAGTTTTCATATCTTTGCAACTTTTTCTTTGGGCATTCG  296
             |||||| | | |||||||||||||||||  || |||| | |||| ||||||||| |   |
Sbjct  4919  TTTCAACTTCTACACACTGTGGAGTTTT-TTA-CTTTAC-ACTTCTTCTTTGGG-A---G  4867

Query  297   AGCAATCGGGGCCCAGAGGTAACAAACACAAACAATTTTATCTATTCATTAAA-TTTTTG  355
             |||  |     |||||||||||||||||||||||||||| | |||   |||||    | |
Sbjct  4866  AGC-TTGCTTTCCCAGAGGTAACAAACACAAACAATTTT-T-TATGTTTTAAACAACTAG  4810

Query  356   TCAAAAACAAGAATTTTCGTAACTGGAAATTTTAAAATATTAAAAACTTTCAACAACGGA  415
             ||  ||||   || |||||| | | ||||  |  ||||||||||||||||||||||||||
Sbjct  4809  TC--AAAC--CAA-TTTCGTTA-T-GAAA--TACAAATATTAAAAACTTTCAACAACGGA  4759

Query  416   TCTCTTGGTTCTCGCATC  433
             ||||||||||||||||||
Sbjct  4758  TCTCTTGGTTCTCGCATC  4741


 Score = 76.8 bits (41),  Expect = 5e-10
 Identities = 57/64 (89%), Gaps = 4/64 (6%)
 Strand=Plus/Minus

Query  1     CAAGGTTTCCGTAGGTGAACCTGCGGAAGGATCATTAAAGAAAT-T-T-AAT-AATTTTG  56
             ||||||||||||||||||||||||||||||||||||| |||||| | | ||| ||||  |
Sbjct  5093  CAAGGTTTCCGTAGGTGAACCTGCGGAAGGATCATTAGAGAAATCTATGAATGAATTGAG  5034

Query  57    AAAA  60
             ||||
Sbjct  5033  AAAA  5030


>OX291442.1 Torulaspora quercuum strain UCD657 genome assembly, chromosome: 
2
Length=1587278

 Score = 106 bits (57),  Expect = 7e-19
 Identities = 105/126 (83%), Gaps = 11/126 (9%)
 Strand=Plus/Minus

Query  308      CCCAGAGGTAACAAACACAAACAATTTTATCTATTCATTAAATTTTTGTCAAAAACAAGA  367
                ||||||||| |||||||||||||||||| | |||| |||| |   | ||| |||||   |
Sbjct  1539883  CCCAGAGGTGACAAACACAAACAATTTT-T-TATT-ATTATAACCTAGTC-AAAAC--CA  1539830

Query  368      ATTTTCGTAACTGGAAATTTTAAAATATTAAAAACTTTCAACAACGGATCTCTTGGTTCT  427
                | ||||||   | |||| || |||||||| ||||||||||||||||||||||||||||||
Sbjct  1539829  A-TTTCGT---TTGAAA-TTAAAAATATTTAAAACTTTCAACAACGGATCTCTTGGTTCT  1539775

Query  428      CGCATC  433
                ||||||
Sbjct  1539774  CGCATC  1539769


 Score = 106 bits (57),  Expect = 7e-19
 Identities = 105/126 (83%), Gaps = 11/126 (9%)
 Strand=Plus/Minus

Query  308      CCCAGAGGTAACAAACACAAACAATTTTATCTATTCATTAAATTTTTGTCAAAAACAAGA  367
                ||||||||| |||||||||||||||||| | |||| |||| |   | ||| |||||   |
Sbjct  1548688  CCCAGAGGTGACAAACACAAACAATTTT-T-TATT-ATTATAACCTAGTC-AAAAC--CA  1548635

Query  368      ATTTTCGTAACTGGAAATTTTAAAATATTAAAAACTTTCAACAACGGATCTCTTGGTTCT  427
                | ||||||   | |||| || |||||||| ||||||||||||||||||||||||||||||
Sbjct  1548634  A-TTTCGT---TTGAAA-TTAAAAATATTTAAAACTTTCAACAACGGATCTCTTGGTTCT  1548580

Query  428      CGCATC  433
                ||||||
Sbjct  1548579  CGCATC  1548574


 Score = 106 bits (57),  Expect = 7e-19
 Identities = 105/126 (83%), Gaps = 11/126 (9%)
 Strand=Plus/Minus

Query  308      CCCAGAGGTAACAAACACAAACAATTTTATCTATTCATTAAATTTTTGTCAAAAACAAGA  367
                ||||||||| |||||||||||||||||| | |||| |||| |   | ||| |||||   |
Sbjct  1557492  CCCAGAGGTGACAAACACAAACAATTTT-T-TATT-ATTATAACCTAGTC-AAAAC--CA  1557439

Query  368      ATTTTCGTAACTGGAAATTTTAAAATATTAAAAACTTTCAACAACGGATCTCTTGGTTCT  427
                | ||||||   | |||| || |||||||| ||||||||||||||||||||||||||||||
Sbjct  1557438  A-TTTCGT---TTGAAA-TTAAAAATATTTAAAACTTTCAACAACGGATCTCTTGGTTCT  1557384

Query  428      CGCATC  433
                ||||||
Sbjct  1557383  CGCATC  1557378


 Score = 100 bits (54),  Expect = 3e-17
 Identities = 104/126 (83%), Gaps = 12/126 (10%)
 Strand=Plus/Minus

Query  308      CCCAGAGGTAACAAACACAAACAATTTTATCTATTCATTAAATTTTTGTCAAAAACAAGA  367
                ||||||||| ||||||||||||||||||   |||| |||| |   | ||| |||||   |
Sbjct  1566296  CCCAGAGGTGACAAACACAAACAATTTT---TATT-ATTATAACCTAGTC-AAAAC--CA  1566244

Query  368      ATTTTCGTAACTGGAAATTTTAAAATATTAAAAACTTTCAACAACGGATCTCTTGGTTCT  427
                | ||||||   | |||| || |||||||| ||||||||||||||||||||||||||||||
Sbjct  1566243  A-TTTCGT---TTGAAA-TTAAAAATATTTAAAACTTTCAACAACGGATCTCTTGGTTCT  1566189

Query  428      CGCATC  433
                ||||||
Sbjct  1566188  CGCATC  1566183


 Score = 100 bits (54),  Expect = 3e-17
 Identities = 104/126 (83%), Gaps = 12/126 (10%)
 Strand=Plus/Minus

Query  308      CCCAGAGGTAACAAACACAAACAATTTTATCTATTCATTAAATTTTTGTCAAAAACAAGA  367
                ||||||||| ||||||||||||||||||   |||| |||| |   | ||| |||||   |
Sbjct  1575097  CCCAGAGGTGACAAACACAAACAATTTT---TATT-ATTATAACCTAGTC-AAAAC--CA  1575045

Query  368      ATTTTCGTAACTGGAAATTTTAAAATATTAAAAACTTTCAACAACGGATCTCTTGGTTCT  427
                | ||||||   | |||| || |||||||| ||||||||||||||||||||||||||||||
Sbjct  1575044  A-TTTCGT---TTGAAA-TTAAAAATATTTAAAACTTTCAACAACGGATCTCTTGGTTCT  1574990

Query  428      CGCATC  433
                ||||||
Sbjct  1574989  CGCATC  1574984


 Score = 100 bits (54),  Expect = 3e-17
 Identities = 104/126 (83%), Gaps = 12/126 (10%)
 Strand=Plus/Minus

Query  308      CCCAGAGGTAACAAACACAAACAATTTTATCTATTCATTAAATTTTTGTCAAAAACAAGA  367
                ||||||||| ||||||||||||||||||   |||| |||| |   | ||| |||||   |
Sbjct  1583894  CCCAGAGGTGACAAACACAAACAATTTT---TATT-ATTATAACCTAGTC-AAAAC--CA  1583842

Query  368      ATTTTCGTAACTGGAAATTTTAAAATATTAAAAACTTTCAACAACGGATCTCTTGGTTCT  427
                | ||||||   | |||| || |||||||| ||||||||||||||||||||||||||||||
Sbjct  1583841  A-TTTCGT---TTGAAA-TTAAAAATATTTAAAACTTTCAACAACGGATCTCTTGGTTCT  1583787

Query  428      CGCATC  433
                ||||||
Sbjct  1583786  CGCATC  1583781


 Score = 76.8 bits (41),  Expect = 5e-10
 Identities = 50/54 (93%), Gaps = 2/54 (4%)
 Strand=Plus/Minus

Query  1        CAAGGTTTCCGTAGGTGAACCTGCGGAAGGATCATTAAAGAAATTTA-AT-AAT  52
                ||||||||||||||||||||||||||||||||||||| |||||| || || |||
Sbjct  1540131  CAAGGTTTCCGTAGGTGAACCTGCGGAAGGATCATTAGAGAAATCTATATGAAT  1540078


 Score = 76.8 bits (41),  Expect = 5e-10
 Identities = 50/54 (93%), Gaps = 2/54 (4%)
 Strand=Plus/Minus

Query  1        CAAGGTTTCCGTAGGTGAACCTGCGGAAGGATCATTAAAGAAATTTA-AT-AAT  52
                ||||||||||||||||||||||||||||||||||||| |||||| || || |||
Sbjct  1548936  CAAGGTTTCCGTAGGTGAACCTGCGGAAGGATCATTAGAGAAATCTATATGAAT  1548883


 Score = 76.8 bits (41),  Expect = 5e-10
 Identities = 50/54 (93%), Gaps = 2/54 (4%)
 Strand=Plus/Minus

Query  1        CAAGGTTTCCGTAGGTGAACCTGCGGAAGGATCATTAAAGAAATTTA-AT-AAT  52
                ||||||||||||||||||||||||||||||||||||| |||||| || || |||
Sbjct  1557740  CAAGGTTTCCGTAGGTGAACCTGCGGAAGGATCATTAGAGAAATCTATATGAAT  1557687


 Score = 76.8 bits (41),  Expect = 5e-10
 Identities = 50/54 (93%), Gaps = 2/54 (4%)
 Strand=Plus/Minus

Query  1        CAAGGTTTCCGTAGGTGAACCTGCGGAAGGATCATTAAAGAAATTTA-AT-AAT  52
                ||||||||||||||||||||||||||||||||||||| |||||| || || |||
Sbjct  1566543  CAAGGTTTCCGTAGGTGAACCTGCGGAAGGATCATTAGAGAAATCTATATGAAT  1566490


 Score = 76.8 bits (41),  Expect = 5e-10
 Identities = 50/54 (93%), Gaps = 2/54 (4%)
 Strand=Plus/Minus

Query  1        CAAGGTTTCCGTAGGTGAACCTGCGGAAGGATCATTAAAGAAATTTA-AT-AAT  52
                ||||||||||||||||||||||||||||||||||||| |||||| || || |||
Sbjct  1575345  CAAGGTTTCCGTAGGTGAACCTGCGGAAGGATCATTAGAGAAATCTATATGAAT  1575292


 Score = 76.8 bits (41),  Expect = 5e-10
 Identities = 45/47 (96%), Gaps = 0/47 (0%)
 Strand=Plus/Minus

Query  1        CAAGGTTTCCGTAGGTGAACCTGCGGAAGGATCATTAAAGAAATTTA  47
                ||||||||||||||||||||||||||||||||||||| |||||| ||
Sbjct  1584137  CAAGGTTTCCGTAGGTGAACCTGCGGAAGGATCATTAGAGAAATCTA  1584091


>VZXH01000307.1 Saccharomyces cerevisiae x Saccharomyces eubayanus x Saccharomyces 
kudriavzevii x Saccharomyces uvarum strain yHQL563 flattened_line_617, 
whole genome shotgun sequence
Length=1826

 Score = 106 bits (57),  Expect = 7e-19
 Identities = 57/57 (100%), Gaps = 0/57 (0%)
 Strand=Plus/Plus

Query  1     CAAGGTTTCCGTAGGTGAACCTGCGGAAGGATCATTAAAGAAATTTAATAATTTTGA  57
             |||||||||||||||||||||||||||||||||||||||||||||||||||||||||
Sbjct  1770  CAAGGTTTCCGTAGGTGAACCTGCGGAAGGATCATTAAAGAAATTTAATAATTTTGA  1826


>CP059272.1 Torulaspora sp. CBS 2947 strain CBS2947 chromosome 6
Length=941181

 Score = 104 bits (56),  Expect = 2e-18
 Identities = 106/128 (83%), Gaps = 11/128 (9%)
 Strand=Plus/Minus

Query  308     CCCAGAGGTAACAAACACAAACAA--TTTTATCTATTCATTAAATTTTTGTCAAAAACAA  365
               ||||||||| ||||||||||||||  |||||| || ||| | ||   | |||||||||  
Sbjct  930570  CCCAGAGGTGACAAACACAAACAACTTTTTAT-TA-TCA-T-AA-GCTAGTCAAAAAC--  930518

Query  366     GAATTTTCGTAACTGGAAATTTTAAAATATTAAAAACTTTCAACAACGGATCTCTTGGTT  425
                || ||||||   | ||||||  |||||||| ||||||||||||||||||||||||||||
Sbjct  930517  CAA-TTTCGT-TTTAGAAATTAAAAAATATTCAAAACTTTCAACAACGGATCTCTTGGTT  930460

Query  426     CTCGCATC  433
               ||||||||
Sbjct  930459  CTCGCATC  930452


 Score = 104 bits (56),  Expect = 2e-18
 Identities = 106/128 (83%), Gaps = 11/128 (9%)
 Strand=Plus/Minus

Query  308     CCCAGAGGTAACAAACACAAACAA--TTTTATCTATTCATTAAATTTTTGTCAAAAACAA  365
               ||||||||| ||||||||||||||  |||||| || ||| | ||   | |||||||||  
Sbjct  939153  CCCAGAGGTGACAAACACAAACAACTTTTTAT-TA-TCA-T-AA-GCTAGTCAAAAAC--  939101

Query  366     GAATTTTCGTAACTGGAAATTTTAAAATATTAAAAACTTTCAACAACGGATCTCTTGGTT  425
                || ||||||   | ||||||  |||||||| ||||||||||||||||||||||||||||
Sbjct  939100  CAA-TTTCGT-TTTAGAAATTAAAAAATATTCAAAACTTTCAACAACGGATCTCTTGGTT  939043

Query  426     CTCGCATC  433
               ||||||||
Sbjct  939042  CTCGCATC  939035


 Score = 76.8 bits (41),  Expect = 5e-10
 Identities = 50/54 (93%), Gaps = 2/54 (4%)
 Strand=Plus/Minus

Query  1       CAAGGTTTCCGTAGGTGAACCTGCGGAAGGATCATTAAAGAAATTTA-AT-AAT  52
               ||||||||||||||||||||||||||||||||||||| |||||| || || |||
Sbjct  930836  CAAGGTTTCCGTAGGTGAACCTGCGGAAGGATCATTAGAGAAATCTATATGAAT  930783


 Score = 76.8 bits (41),  Expect = 5e-10
 Identities = 50/54 (93%), Gaps = 2/54 (4%)
 Strand=Plus/Minus

Query  1       CAAGGTTTCCGTAGGTGAACCTGCGGAAGGATCATTAAAGAAATTTA-AT-AAT  52
               ||||||||||||||||||||||||||||||||||||| |||||| || || |||
Sbjct  939419  CAAGGTTTCCGTAGGTGAACCTGCGGAAGGATCATTAGAGAAATCTATATGAAT  939366


>PPMT01000013.1 Yueomyces sinensis strain NRRL Y-17406 NODE_13_length_282444_cov_78.3145_ID_25, 
whole genome shotgun sequence
Length=282444

 Score = 102 bits (55),  Expect = 8e-18
 Identities = 106/128 (83%), Gaps = 14/128 (11%)
 Strand=Plus/Plus

Query  307     GCCCAGAGGTAACAAACACAAACAATTTTATCTATTC-ATTAAATTTTTGTCAAAAACAA  365
               ||||||||||||||||||||||||||||| | ||||  ||||| |||  ||||||  |||
Sbjct  131752  GCCCAGAGGTAACAAACACAAACAATTTTGTATATTTTATTAA-TTT--GTCAAAC-CAA  131807

Query  366     GAATTTTCGTAACTGGAAATTTTAAAATATTAAAAACTTTCAACAACGGATCTCTTGGTT  425
                  ||| ||| | || ||||   ||| | || ||||||||||||||||||||||||||||
Sbjct  131808  ---TTT-CGTTA-TG-AAATAC-AAACT-TT-AAAACTTTCAACAACGGATCTCTTGGTT  131858

Query  426     CTCGCATC  433
               ||||||||
Sbjct  131859  CTCGCATC  131866


 Score = 102 bits (55),  Expect = 8e-18
 Identities = 106/128 (83%), Gaps = 14/128 (11%)
 Strand=Plus/Plus

Query  307     GCCCAGAGGTAACAAACACAAACAATTTTATCTATTC-ATTAAATTTTTGTCAAAAACAA  365
               ||||||||||||||||||||||||||||| | ||||  ||||| |||  ||||||  |||
Sbjct  140088  GCCCAGAGGTAACAAACACAAACAATTTTGTATATTTTATTAA-TTT--GTCAAAC-CAA  140143

Query  366     GAATTTTCGTAACTGGAAATTTTAAAATATTAAAAACTTTCAACAACGGATCTCTTGGTT  425
                  ||| ||| | || ||||   ||| | || ||||||||||||||||||||||||||||
Sbjct  140144  ---TTT-CGTTA-TG-AAATAC-AAACT-TT-AAAACTTTCAACAACGGATCTCTTGGTT  140194

Query  426     CTCGCATC  433
               ||||||||
Sbjct  140195  CTCGCATC  140202


 Score = 76.8 bits (41),  Expect = 5e-10
 Identities = 43/44 (98%), Gaps = 0/44 (0%)
 Strand=Plus/Plus

Query  1       CAAGGTTTCCGTAGGTGAACCTGCGGAAGGATCATTAAAGAAAT  44
               ||||||||||||||||||||||||||||||||||||| ||||||
Sbjct  131560  CAAGGTTTCCGTAGGTGAACCTGCGGAAGGATCATTAGAGAAAT  131603


 Score = 76.8 bits (41),  Expect = 5e-10
 Identities = 43/44 (98%), Gaps = 0/44 (0%)
 Strand=Plus/Plus

Query  1       CAAGGTTTCCGTAGGTGAACCTGCGGAAGGATCATTAAAGAAAT  44
               ||||||||||||||||||||||||||||||||||||| ||||||
Sbjct  139896  CAAGGTTTCCGTAGGTGAACCTGCGGAAGGATCATTAGAGAAAT  139939


>HE616749.1 Torulaspora delbrueckii CBS 1146 chromosome 8, complete genome
Length=833973

 Score = 102 bits (55),  Expect = 8e-18
 Identities = 106/128 (83%), Gaps = 14/128 (11%)
 Strand=Plus/Minus

Query  308     CCCAGAGGTAACAAACACAAACAA--TTTTATCTATTCATTAAATTTTTGTCAAAAACAA  365
               ||||||||| ||||||||||||||  |||||| |||| | ||||     ||| |||||  
Sbjct  789200  CCCAGAGGTGACAAACACAAACAACTTTTTAT-TATT-A-TAAA--CCAGTC-AAAAC--  789149

Query  366     GAATTTTCGTAACTGGAAATTTTAAAATATTAAAAACTTTCAACAACGGATCTCTTGGTT  425
                || |||||| | | |||| || |||||||| ||||||||||||||||||||||||||||
Sbjct  789148  CAA-TTTCGTTA-T-GAAA-TTAAAAATATTTAAAACTTTCAACAACGGATCTCTTGGTT  789093

Query  426     CTCGCATC  433
               ||||||||
Sbjct  789092  CTCGCATC  789085


 Score = 102 bits (55),  Expect = 8e-18
 Identities = 106/128 (83%), Gaps = 14/128 (11%)
 Strand=Plus/Minus

Query  308     CCCAGAGGTAACAAACACAAACAA--TTTTATCTATTCATTAAATTTTTGTCAAAAACAA  365
               ||||||||| ||||||||||||||  |||||| |||| | ||||     ||| |||||  
Sbjct  797931  CCCAGAGGTGACAAACACAAACAACTTTTTAT-TATT-A-TAAA--CCAGTC-AAAAC--  797880

Query  366     GAATTTTCGTAACTGGAAATTTTAAAATATTAAAAACTTTCAACAACGGATCTCTTGGTT  425
                || |||||| | | |||| || |||||||| ||||||||||||||||||||||||||||
Sbjct  797879  CAA-TTTCGTTA-T-GAAA-TTAAAAATATTTAAAACTTTCAACAACGGATCTCTTGGTT  797824

Query  426     CTCGCATC  433
               ||||||||
Sbjct  797823  CTCGCATC  797816


 Score = 102 bits (55),  Expect = 8e-18
 Identities = 106/128 (83%), Gaps = 14/128 (11%)
 Strand=Plus/Minus

Query  308     CCCAGAGGTAACAAACACAAACAA--TTTTATCTATTCATTAAATTTTTGTCAAAAACAA  365
               ||||||||| ||||||||||||||  |||||| |||| | ||||     ||| |||||  
Sbjct  806662  CCCAGAGGTGACAAACACAAACAACTTTTTAT-TATT-A-TAAA--CCAGTC-AAAAC--  806611

Query  366     GAATTTTCGTAACTGGAAATTTTAAAATATTAAAAACTTTCAACAACGGATCTCTTGGTT  425
                || |||||| | | |||| || |||||||| ||||||||||||||||||||||||||||
Sbjct  806610  CAA-TTTCGTTA-T-GAAA-TTAAAAATATTTAAAACTTTCAACAACGGATCTCTTGGTT  806555

Query  426     CTCGCATC  433
               ||||||||
Sbjct  806554  CTCGCATC  806547


 Score = 76.8 bits (41),  Expect = 5e-10
 Identities = 50/54 (93%), Gaps = 2/54 (4%)
 Strand=Plus/Minus

Query  1       CAAGGTTTCCGTAGGTGAACCTGCGGAAGGATCATTAAAGAAATTTA-AT-AAT  52
               ||||||||||||||||||||||||||||||||||||| |||||| || || |||
Sbjct  789449  CAAGGTTTCCGTAGGTGAACCTGCGGAAGGATCATTAGAGAAATCTATATGAAT  789396


 Score = 76.8 bits (41),  Expect = 5e-10
 Identities = 50/54 (93%), Gaps = 2/54 (4%)
 Strand=Plus/Minus

Query  1       CAAGGTTTCCGTAGGTGAACCTGCGGAAGGATCATTAAAGAAATTTA-AT-AAT  52
               ||||||||||||||||||||||||||||||||||||| |||||| || || |||
Sbjct  798180  CAAGGTTTCCGTAGGTGAACCTGCGGAAGGATCATTAGAGAAATCTATATGAAT  798127


 Score = 76.8 bits (41),  Expect = 5e-10
 Identities = 50/54 (93%), Gaps = 2/54 (4%)
 Strand=Plus/Minus

Query  1       CAAGGTTTCCGTAGGTGAACCTGCGGAAGGATCATTAAAGAAATTTA-AT-AAT  52
               ||||||||||||||||||||||||||||||||||||| |||||| || || |||
Sbjct  806911  CAAGGTTTCCGTAGGTGAACCTGCGGAAGGATCATTAGAGAAATCTATATGAAT  806858


>NC_016508.1 Torulaspora delbrueckii CBS 1146 chromosome 8, complete genome
Length=833973

 Score = 102 bits (55),  Expect = 8e-18
 Identities = 106/128 (83%), Gaps = 14/128 (11%)
 Strand=Plus/Minus

Query  308     CCCAGAGGTAACAAACACAAACAA--TTTTATCTATTCATTAAATTTTTGTCAAAAACAA  365
               ||||||||| ||||||||||||||  |||||| |||| | ||||     ||| |||||  
Sbjct  789200  CCCAGAGGTGACAAACACAAACAACTTTTTAT-TATT-A-TAAA--CCAGTC-AAAAC--  789149

Query  366     GAATTTTCGTAACTGGAAATTTTAAAATATTAAAAACTTTCAACAACGGATCTCTTGGTT  425
                || |||||| | | |||| || |||||||| ||||||||||||||||||||||||||||
Sbjct  789148  CAA-TTTCGTTA-T-GAAA-TTAAAAATATTTAAAACTTTCAACAACGGATCTCTTGGTT  789093

Query  426     CTCGCATC  433
               ||||||||
Sbjct  789092  CTCGCATC  789085


 Score = 102 bits (55),  Expect = 8e-18
 Identities = 106/128 (83%), Gaps = 14/128 (11%)
 Strand=Plus/Minus

Query  308     CCCAGAGGTAACAAACACAAACAA--TTTTATCTATTCATTAAATTTTTGTCAAAAACAA  365
               ||||||||| ||||||||||||||  |||||| |||| | ||||     ||| |||||  
Sbjct  797931  CCCAGAGGTGACAAACACAAACAACTTTTTAT-TATT-A-TAAA--CCAGTC-AAAAC--  797880

Query  366     GAATTTTCGTAACTGGAAATTTTAAAATATTAAAAACTTTCAACAACGGATCTCTTGGTT  425
                || |||||| | | |||| || |||||||| ||||||||||||||||||||||||||||
Sbjct  797879  CAA-TTTCGTTA-T-GAAA-TTAAAAATATTTAAAACTTTCAACAACGGATCTCTTGGTT  797824

Query  426     CTCGCATC  433
               ||||||||
Sbjct  797823  CTCGCATC  797816


 Score = 102 bits (55),  Expect = 8e-18
 Identities = 106/128 (83%), Gaps = 14/128 (11%)
 Strand=Plus/Minus

Query  308     CCCAGAGGTAACAAACACAAACAA--TTTTATCTATTCATTAAATTTTTGTCAAAAACAA  365
               ||||||||| ||||||||||||||  |||||| |||| | ||||     ||| |||||  
Sbjct  806662  CCCAGAGGTGACAAACACAAACAACTTTTTAT-TATT-A-TAAA--CCAGTC-AAAAC--  806611

Query  366     GAATTTTCGTAACTGGAAATTTTAAAATATTAAAAACTTTCAACAACGGATCTCTTGGTT  425
                || |||||| | | |||| || |||||||| ||||||||||||||||||||||||||||
Sbjct  806610  CAA-TTTCGTTA-T-GAAA-TTAAAAATATTTAAAACTTTCAACAACGGATCTCTTGGTT  806555

Query  426     CTCGCATC  433
               ||||||||
Sbjct  806554  CTCGCATC  806547


 Score = 76.8 bits (41),  Expect = 5e-10
 Identities = 50/54 (93%), Gaps = 2/54 (4%)
 Strand=Plus/Minus

Query  1       CAAGGTTTCCGTAGGTGAACCTGCGGAAGGATCATTAAAGAAATTTA-AT-AAT  52
               ||||||||||||||||||||||||||||||||||||| |||||| || || |||
Sbjct  789449  CAAGGTTTCCGTAGGTGAACCTGCGGAAGGATCATTAGAGAAATCTATATGAAT  789396


 Score = 76.8 bits (41),  Expect = 5e-10
 Identities = 50/54 (93%), Gaps = 2/54 (4%)
 Strand=Plus/Minus

Query  1       CAAGGTTTCCGTAGGTGAACCTGCGGAAGGATCATTAAAGAAATTTA-AT-AAT  52
               ||||||||||||||||||||||||||||||||||||| |||||| || || |||
Sbjct  798180  CAAGGTTTCCGTAGGTGAACCTGCGGAAGGATCATTAGAGAAATCTATATGAAT  798127


 Score = 76.8 bits (41),  Expect = 5e-10
 Identities = 50/54 (93%), Gaps = 2/54 (4%)
 Strand=Plus/Minus

Query  1       CAAGGTTTCCGTAGGTGAACCTGCGGAAGGATCATTAAAGAAATTTA-AT-AAT  52
               ||||||||||||||||||||||||||||||||||||| |||||| || || |||
Sbjct  806911  CAAGGTTTCCGTAGGTGAACCTGCGGAAGGATCATTAGAGAAATCTATATGAAT  806858


>PPNA02000031.1 Torulaspora maleeae strain CBS 10694 NODE_31_length_7958_cov_3222.55_ID_2959, 
whole genome shotgun sequence
Length=7958

 Score = 100 bits (54),  Expect = 3e-17
 Identities = 104/126 (83%), Gaps = 12/126 (10%)
 Strand=Plus/Minus

Query  310   CAGAGGTAACAAACACAAACAATTTT--ATCTATTCATTAAATTTTTGTCAAAAACAAGA  367
             ||||||| ||||||||||||||||||  || || ||| ||||     |||||||||   |
Sbjct  3725  CAGAGGTGACAAACACAAACAATTTTTTAT-TA-TCA-TAAA--CCAGTCAAAAAC--CA  3673

Query  368   ATTTTCGTAACTGGAAATTTTAAAATATTAAAAACTTTCAACAACGGATCTCTTGGTTCT  427
             | ||||||   | |||| || |||||||| ||||||||||||||||||||||||||||||
Sbjct  3672  A-TTTCGT-TTTAGAAA-TTAAAAATATTTAAAACTTTCAACAACGGATCTCTTGGTTCT  3616

Query  428   CGCATC  433
             ||||||
Sbjct  3615  CGCATC  3610


 Score = 76.8 bits (41),  Expect = 5e-10
 Identities = 50/54 (93%), Gaps = 2/54 (4%)
 Strand=Plus/Minus

Query  1     CAAGGTTTCCGTAGGTGAACCTGCGGAAGGATCATTAAAGAAATTTA-AT-AAT  52
             ||||||||||||||||||||||||||||||||||||| |||||| || || |||
Sbjct  3984  CAAGGTTTCCGTAGGTGAACCTGCGGAAGGATCATTAGAGAAATCTATATGAAT  3931


>HE576754.1 Naumovozyma castellii CBS 4309 chromosome 3, complete genome
Length=1245273

 Score = 99.0 bits (53),  Expect = 1e-16
 Identities = 53/53 (100%), Gaps = 0/53 (0%)
 Strand=Plus/Plus

Query  1       CAAGGTTTCCGTAGGTGAACCTGCGGAAGGATCATTAAAGAAATTTAATAATT  53
               |||||||||||||||||||||||||||||||||||||||||||||||||||||
Sbjct  575580  CAAGGTTTCCGTAGGTGAACCTGCGGAAGGATCATTAAAGAAATTTAATAATT  575632


 Score = 99.0 bits (53),  Expect = 1e-16
 Identities = 53/53 (100%), Gaps = 0/53 (0%)
 Strand=Plus/Plus

Query  1       CAAGGTTTCCGTAGGTGAACCTGCGGAAGGATCATTAAAGAAATTTAATAATT  53
               |||||||||||||||||||||||||||||||||||||||||||||||||||||
Sbjct  583856  CAAGGTTTCCGTAGGTGAACCTGCGGAAGGATCATTAAAGAAATTTAATAATT  583908


 Score = 82.4 bits (44),  Expect = 1e-11
 Identities = 102/128 (80%), Gaps = 12/128 (9%)
 Strand=Plus/Plus

Query  307     GCCCAGAGGTAACAAACACAAACAATTTTATCTATTCATTAAATTTTTGTCAAAAACAAG  366
               |||| ||| | |||||||||||||||||| | || | |||| | |   ||| |||||   
Sbjct  575814  GCCCGGAGTTGACAAACACAAACAATTTTGT-TA-T-ATTATAATCAAGTC-AAAAC--C  575867

Query  367     AATTTTCGTAACTGGAAATTTTAAAAT-ATTAAAAACTTTCAACAACGGATCTCTTGGTT  425
               || |||||| | | ||||  |  |||| ||| ||||||||||||||||||||||||||||
Sbjct  575868  AA-TTTCGTTA-T-GAAA--TACAAATAATTTAAAACTTTCAACAACGGATCTCTTGGTT  575922

Query  426     CTCGCATC  433
               ||||||||
Sbjct  575923  CTCGCATC  575930


 Score = 82.4 bits (44),  Expect = 1e-11
 Identities = 102/128 (80%), Gaps = 12/128 (9%)
 Strand=Plus/Plus

Query  307     GCCCAGAGGTAACAAACACAAACAATTTTATCTATTCATTAAATTTTTGTCAAAAACAAG  366
               |||| ||| | |||||||||||||||||| | || | |||| | |   ||| |||||   
Sbjct  584090  GCCCGGAGTTGACAAACACAAACAATTTTGT-TA-T-ATTATAATCAAGTC-AAAAC--C  584143

Query  367     AATTTTCGTAACTGGAAATTTTAAAAT-ATTAAAAACTTTCAACAACGGATCTCTTGGTT  425
               || |||||| | | ||||  |  |||| ||| ||||||||||||||||||||||||||||
Sbjct  584144  AA-TTTCGTTA-T-GAAA--TACAAATAATTTAAAACTTTCAACAACGGATCTCTTGGTT  584198

Query  426     CTCGCATC  433
               ||||||||
Sbjct  584199  CTCGCATC  584206


>NC_016493.1 Naumovozyma castellii CBS 4309 chromosome 3, complete genome
Length=1245273

 Score = 99.0 bits (53),  Expect = 1e-16
 Identities = 53/53 (100%), Gaps = 0/53 (0%)
 Strand=Plus/Plus

Query  1       CAAGGTTTCCGTAGGTGAACCTGCGGAAGGATCATTAAAGAAATTTAATAATT  53
               |||||||||||||||||||||||||||||||||||||||||||||||||||||
Sbjct  575580  CAAGGTTTCCGTAGGTGAACCTGCGGAAGGATCATTAAAGAAATTTAATAATT  575632


 Score = 99.0 bits (53),  Expect = 1e-16
 Identities = 53/53 (100%), Gaps = 0/53 (0%)
 Strand=Plus/Plus

Query  1       CAAGGTTTCCGTAGGTGAACCTGCGGAAGGATCATTAAAGAAATTTAATAATT  53
               |||||||||||||||||||||||||||||||||||||||||||||||||||||
Sbjct  583856  CAAGGTTTCCGTAGGTGAACCTGCGGAAGGATCATTAAAGAAATTTAATAATT  583908


 Score = 82.4 bits (44),  Expect = 1e-11
 Identities = 102/128 (80%), Gaps = 12/128 (9%)
 Strand=Plus/Plus

Query  307     GCCCAGAGGTAACAAACACAAACAATTTTATCTATTCATTAAATTTTTGTCAAAAACAAG  366
               |||| ||| | |||||||||||||||||| | || | |||| | |   ||| |||||   
Sbjct  575814  GCCCGGAGTTGACAAACACAAACAATTTTGT-TA-T-ATTATAATCAAGTC-AAAAC--C  575867

Query  367     AATTTTCGTAACTGGAAATTTTAAAAT-ATTAAAAACTTTCAACAACGGATCTCTTGGTT  425
               || |||||| | | ||||  |  |||| ||| ||||||||||||||||||||||||||||
Sbjct  575868  AA-TTTCGTTA-T-GAAA--TACAAATAATTTAAAACTTTCAACAACGGATCTCTTGGTT  575922

Query  426     CTCGCATC  433
               ||||||||
Sbjct  575923  CTCGCATC  575930


 Score = 82.4 bits (44),  Expect = 1e-11
 Identities = 102/128 (80%), Gaps = 12/128 (9%)
 Strand=Plus/Plus

Query  307     GCCCAGAGGTAACAAACACAAACAATTTTATCTATTCATTAAATTTTTGTCAAAAACAAG  366
               |||| ||| | |||||||||||||||||| | || | |||| | |   ||| |||||   
Sbjct  584090  GCCCGGAGTTGACAAACACAAACAATTTTGT-TA-T-ATTATAATCAAGTC-AAAAC--C  584143

Query  367     AATTTTCGTAACTGGAAATTTTAAAAT-ATTAAAAACTTTCAACAACGGATCTCTTGGTT  425
               || |||||| | | ||||  |  |||| ||| ||||||||||||||||||||||||||||
Sbjct  584144  AA-TTTCGTTA-T-GAAA--TACAAATAATTTAAAACTTTCAACAACGGATCTCTTGGTT  584198

Query  426     CTCGCATC  433
               ||||||||
Sbjct  584199  CTCGCATC  584206


>PTXO01000010.1 Hanseniaspora gamundiae strain CRUB 1928 scaffold_10, whole genome 
shotgun sequence
Length=135395

 Score = 97.1 bits (52),  Expect = 4e-16
 Identities = 108/132 (82%), Gaps = 15/132 (11%)
 Strand=Plus/Minus

Query  305   GGGCCCAGAGGTAACAAACACAAACAA-TTTTATCTATTCATTAAATTTTTGTCAAAAAC  363
             ||||||| |||| | |||||||||||| |||||| | ||  || | | ||||  | || |
Sbjct  4017  GGGCCCAAAGGTTATAAACACAAACAACTTTTAT-T-TT--TT-ATTATTTG--ACAATC  3965

Query  364   AAG-AATTTTCGTAACTGGAAATTTTAAAATA-TTAAAAACTTTCAACAACGGATCTCTT  421
             ||| ||||||| | | | ||||  |||||||| || ||||||||||||||||||||||||
Sbjct  3964  AAGAAATTTTC-T-A-TTGAAA--TTAAAATATTTTAAAACTTTCAACAACGGATCTCTT  3910

Query  422   GGTTCTCGCATC  433
             ||||||||||||
Sbjct  3909  GGTTCTCGCATC  3898


 Score = 73.1 bits (39),  Expect = 7e-09
 Identities = 41/42 (98%), Gaps = 0/42 (0%)
 Strand=Plus/Minus

Query  1     CAAGGTTTCCGTAGGTGAACCTGCGGAAGGATCATTAAAGAA  42
             |||||||||||||||||||||||||||||||||||| |||||
Sbjct  4235  CAAGGTTTCCGTAGGTGAACCTGCGGAAGGATCATTTAAGAA  4194


>PPOF01000328.1 Kazachstania viticola strain NRRL Y-27206 scf7180000049670, whole 
genome shotgun sequence
Length=613

 Score = 97.1 bits (52),  Expect = 4e-16
 Identities = 55/56 (98%), Gaps = 1/56 (2%)
 Strand=Plus/Plus

Query  1    CAAGGTTTCCGTAGGTGAACCTGCGGAAGGATCATTAAAGAAATTTAATAAT-TTT  55
            |||||||||||||||||||||||||||||||||||||||||||||||||||| |||
Sbjct  527  CAAGGTTTCCGTAGGTGAACCTGCGGAAGGATCATTAAAGAAATTTAATAATCTTT  582


>JABBEO010000012.1 Torulaspora pretoriensis strain CBS 2187 scaffold13, whole genome 
shotgun sequence
Length=16042

 Score = 97.1 bits (52),  Expect = 4e-16
 Identities = 105/128 (82%), Gaps = 14/128 (11%)
 Strand=Plus/Plus

Query  308    CCCAGAGGTAACAAACACAAACAA--TTTTATCTATTCATTAAATTTTTGTCAAAAACAA  365
              ||||||||| ||||||||||||||  |||||| | || | ||||     ||| |||||  
Sbjct  14104  CCCAGAGGTGACAAACACAAACAACATTTTAT-T-TTTA-TAAA--CCAGTC-AAAAC--  14155

Query  366    GAATTTTCGTAACTGGAAATTTTAAAATATTAAAAACTTTCAACAACGGATCTCTTGGTT  425
               || |||||| | | |||| || |||||||| ||||||||||||||||||||||||||||
Sbjct  14156  CAA-TTTCGTTA-T-GAAA-TTAAAAATATTTAAAACTTTCAACAACGGATCTCTTGGTT  14211

Query  426    CTCGCATC  433
              ||||||||
Sbjct  14212  CTCGCATC  14219


>HE580273.2 Naumovozyma dairenensis CBS 421 chromosome 7, complete genome
Length=1565278

 Score = 95.3 bits (51),  Expect = 1e-15
 Identities = 51/51 (100%), Gaps = 0/51 (0%)
 Strand=Plus/Plus

Query  1       CAAGGTTTCCGTAGGTGAACCTGCGGAAGGATCATTAAAGAAATTTAATAA  51
               |||||||||||||||||||||||||||||||||||||||||||||||||||
Sbjct  527522  CAAGGTTTCCGTAGGTGAACCTGCGGAAGGATCATTAAAGAAATTTAATAA  527572


 Score = 75.0 bits (40),  Expect = 2e-09
 Identities = 144/191 (75%), Gaps = 20/191 (10%)
 Strand=Plus/Plus

Query  248     ACACACTGTGGAGTTTTCATATCTTTGCAACTT--T-TTCTTTGGGCATTCGAGCAATCG  304
               |||||||||||||||||  | |||   || |||  | ||||||||| |  ||||||||  
Sbjct  527718  ACACACTGTGGAGTTTTTTTTTCTAAACA-CTTCCTCTTCTTTGGG-A--CGAGCAAT--  527771

Query  305     GGGCCCAGAG--GTAACAAACACAAACAATTTTATCTATTCATTAAATTTTTGTCAAAAA  362
                | ||| |||  | ||||||||||||||||||| |  || ||  | |     ||| ||||
Sbjct  527772  TGTCCCGGAGTTGAAACAAACACAAACAATTTTGT-AATACA-AACA-ACCAGTC-AAAA  527827

Query  363     CAAGAATTTTCGTAACTGGAAAT-TTTAAAATA-TTAAAAACTTTCAACAACGGATCTCT  420
               | ||   ||||||   | |||||  | |||||| || |||||||||||||||||||||||
Sbjct  527828  CCAG---TTTCGTTTTTCGAAATACTAAAAATATTTTAAAACTTTCAACAACGGATCTCT  527884

Query  421     TGGTTCTCGCA  431
               |||||||||||
Sbjct  527885  TGGTTCTCGCA  527895


>NC_016485.2 Naumovozyma dairenensis CBS 421 chromosome 7, complete genome
Length=1565278

 Score = 95.3 bits (51),  Expect = 1e-15
 Identities = 51/51 (100%), Gaps = 0/51 (0%)
 Strand=Plus/Plus

Query  1       CAAGGTTTCCGTAGGTGAACCTGCGGAAGGATCATTAAAGAAATTTAATAA  51
               |||||||||||||||||||||||||||||||||||||||||||||||||||
Sbjct  527522  CAAGGTTTCCGTAGGTGAACCTGCGGAAGGATCATTAAAGAAATTTAATAA  527572


 Score = 75.0 bits (40),  Expect = 2e-09
 Identities = 144/191 (75%), Gaps = 20/191 (10%)
 Strand=Plus/Plus

Query  248     ACACACTGTGGAGTTTTCATATCTTTGCAACTT--T-TTCTTTGGGCATTCGAGCAATCG  304
               |||||||||||||||||  | |||   || |||  | ||||||||| |  ||||||||  
Sbjct  527718  ACACACTGTGGAGTTTTTTTTTCTAAACA-CTTCCTCTTCTTTGGG-A--CGAGCAAT--  527771

Query  305     GGGCCCAGAG--GTAACAAACACAAACAATTTTATCTATTCATTAAATTTTTGTCAAAAA  362
                | ||| |||  | ||||||||||||||||||| |  || ||  | |     ||| ||||
Sbjct  527772  TGTCCCGGAGTTGAAACAAACACAAACAATTTTGT-AATACA-AACA-ACCAGTC-AAAA  527827

Query  363     CAAGAATTTTCGTAACTGGAAAT-TTTAAAATA-TTAAAAACTTTCAACAACGGATCTCT  420
               | ||   ||||||   | |||||  | |||||| || |||||||||||||||||||||||
Sbjct  527828  CCAG---TTTCGTTTTTCGAAATACTAAAAATATTTTAAAACTTTCAACAACGGATCTCT  527884

Query  421     TGGTTCTCGCA  431
               |||||||||||
Sbjct  527885  TGGTTCTCGCA  527895


>JAHUZD010000048.1 Candida oxycetoniae strain CBS 10844 scaffold94, whole genome 
shotgun sequence
Length=7046

 Score = 91.6 bits (49),  Expect = 2e-14
 Identities = 49/49 (100%), Gaps = 0/49 (0%)
 Strand=Plus/Minus

Query  1     CAAGGTTTCCGTAGGTGAACCTGCGGAAGGATCATTAAAGAAATTTAAT  49
             |||||||||||||||||||||||||||||||||||||||||||||||||
Sbjct  6978  CAAGGTTTCCGTAGGTGAACCTGCGGAAGGATCATTAAAGAAATTTAAT  6930


>JANLBP010000028.1 Alternaria dauci isolate CALB1 scaffold28, whole genome shotgun 
sequence
Length=10988

 Score = 91.6 bits (49),  Expect = 2e-14
 Identities = 49/49 (100%), Gaps = 0/49 (0%)
 Strand=Plus/Minus

Query  1     CAAGGTTTCCGTAGGTGAACCTGCGGAAGGATCATTAAAGAAATTTAAT  49
             |||||||||||||||||||||||||||||||||||||||||||||||||
Sbjct  4216  CAAGGTTTCCGTAGGTGAACCTGCGGAAGGATCATTAAAGAAATTTAAT  4168


>CR380958.2 Candida glabrata strain CBS138 chromosome L complete sequence
Length=1455689

 Score = 91.6 bits (49),  Expect = 2e-14
 Identities = 49/49 (100%), Gaps = 0/49 (0%)
 Strand=Plus/Minus

Query  1        CAAGGTTTCCGTAGGTGAACCTGCGGAAGGATCATTAAAGAAATTTAAT  49
                |||||||||||||||||||||||||||||||||||||||||||||||||
Sbjct  1449023  CAAGGTTTCCGTAGGTGAACCTGCGGAAGGATCATTAAAGAAATTTAAT  1448975


>PPHX02000037.1 Torulaspora franciscae strain NRRL Y-17532 flattened_line_71, 
whole genome shotgun sequence
Length=7543

 Score = 91.6 bits (49),  Expect = 2e-14
 Identities = 102/126 (81%), Gaps = 10/126 (8%)
 Strand=Plus/Plus

Query  308   CCCAGAGGTAACAAACACAAACAATTTTATCTATTCATTAAATTTTTGTCAAAAACAAGA  367
             ||||||||| ||||||||||||||  || | | |||  ||||     ||| |||||   |
Sbjct  2852  CCCAGAGGTGACAAACACAAACAACATTTTAT-TTCTATAAA--CCAGTC-AAAAC--CA  2905

Query  368   ATTTTCGTAACTGGAAATTTTAAAATATTAAAAACTTTCAACAACGGATCTCTTGGTTCT  427
             | |||||| | | |||| || |||||||| ||||||||||||||||||||||||||||||
Sbjct  2906  A-TTTCGTTA-T-GAAA-TTAAAAATATTTAAAACTTTCAACAACGGATCTCTTGGTTCT  2961

Query  428   CGCATC  433
             ||||||
Sbjct  2962  CGCATC  2967


 Score = 76.8 bits (41),  Expect = 5e-10
 Identities = 43/44 (98%), Gaps = 0/44 (0%)
 Strand=Plus/Plus

Query  1     CAAGGTTTCCGTAGGTGAACCTGCGGAAGGATCATTAAAGAAAT  44
             ||||||||||||||||||||||||||||||||||||| ||||||
Sbjct  2602  CAAGGTTTCCGTAGGTGAACCTGCGGAAGGATCATTAGAGAAAT  2645


>NC_006035.2 [Candida] glabrata strain CBS138 chromosome L complete sequence
Length=1455689

 Score = 91.6 bits (49),  Expect = 2e-14
 Identities = 49/49 (100%), Gaps = 0/49 (0%)
 Strand=Plus/Minus

Query  1        CAAGGTTTCCGTAGGTGAACCTGCGGAAGGATCATTAAAGAAATTTAAT  49
                |||||||||||||||||||||||||||||||||||||||||||||||||
Sbjct  1449023  CAAGGTTTCCGTAGGTGAACCTGCGGAAGGATCATTAAAGAAATTTAAT  1448975


>NW_026055390.1 Candida oxycetoniae strain CBS 10844 chromosome Unknown scaffold94, 
whole genome shotgun sequence
Length=7046

 Score = 91.6 bits (49),  Expect = 2e-14
 Identities = 49/49 (100%), Gaps = 0/49 (0%)
 Strand=Plus/Minus

Query  1     CAAGGTTTCCGTAGGTGAACCTGCGGAAGGATCATTAAAGAAATTTAAT  49
             |||||||||||||||||||||||||||||||||||||||||||||||||
Sbjct  6978  CAAGGTTTCCGTAGGTGAACCTGCGGAAGGATCATTAAAGAAATTTAAT  6930


>PPOH01000352.1 Kazachstania kunashirensis strain NRRL Y-27209 scf7180000008988, 
whole genome shotgun sequence
Length=901

 Score = 87.9 bits (47),  Expect = 2e-13
 Identities = 52/54 (96%), Gaps = 1/54 (2%)
 Strand=Plus/Minus

Query  1    CAAGGTTTCCGTAGGTGAACCTGCGGAAGGATCATTAAAGAAATTTAATAATTT  54
            ||||||||||||||||||||||||||||||||||||||||||||||| | ||||
Sbjct  388  CAAGGTTTCCGTAGGTGAACCTGCGGAAGGATCATTAAAGAAATTTA-TGATTT  336


 Score = 78.7 bits (42),  Expect = 1e-10
 Identities = 44/45 (98%), Gaps = 0/45 (0%)
 Strand=Plus/Minus

Query  389  AAAATATTAAAAACTTTCAACAACGGATCTCTTGGTTCTCGCATC  433
            |||||||| ||||||||||||||||||||||||||||||||||||
Sbjct  145  AAAATATTCAAAACTTTCAACAACGGATCTCTTGGTTCTCGCATC  101


>PPOH01000153.1 Kazachstania kunashirensis strain NRRL Y-27209 scf7180000008789, 
whole genome shotgun sequence
Length=801

 Score = 87.9 bits (47),  Expect = 2e-13
 Identities = 52/54 (96%), Gaps = 1/54 (2%)
 Strand=Plus/Minus

Query  1    CAAGGTTTCCGTAGGTGAACCTGCGGAAGGATCATTAAAGAAATTTAATAATTT  54
            ||||||||||||||||||||||||||||||||||||||||||||||| | ||||
Sbjct  388  CAAGGTTTCCGTAGGTGAACCTGCGGAAGGATCATTAAAGAAATTTA-TGATTT  336


 Score = 78.7 bits (42),  Expect = 1e-10
 Identities = 44/45 (98%), Gaps = 0/45 (0%)
 Strand=Plus/Minus

Query  389  AAAATATTAAAAACTTTCAACAACGGATCTCTTGGTTCTCGCATC  433
            |||||||| ||||||||||||||||||||||||||||||||||||
Sbjct  145  AAAATATTCAAAACTTTCAACAACGGATCTCTTGGTTCTCGCATC  101


>PPOH01000013.1 Kazachstania kunashirensis strain NRRL Y-27209 scf7180000008649, 
whole genome shotgun sequence
Length=872

 Score = 87.9 bits (47),  Expect = 2e-13
 Identities = 52/54 (96%), Gaps = 1/54 (2%)
 Strand=Plus/Minus

Query  1    CAAGGTTTCCGTAGGTGAACCTGCGGAAGGATCATTAAAGAAATTTAATAATTT  54
            ||||||||||||||||||||||||||||||||||||||||||||||| | ||||
Sbjct  491  CAAGGTTTCCGTAGGTGAACCTGCGGAAGGATCATTAAAGAAATTTA-TGATTT  439


 Score = 78.7 bits (42),  Expect = 1e-10
 Identities = 44/45 (98%), Gaps = 0/45 (0%)
 Strand=Plus/Minus

Query  389  AAAATATTAAAAACTTTCAACAACGGATCTCTTGGTTCTCGCATC  433
            |||||||| ||||||||||||||||||||||||||||||||||||
Sbjct  248  AAAATATTCAAAACTTTCAACAACGGATCTCTTGGTTCTCGCATC  204


>OW971867.1 Mucor piriformis genome assembly, chromosome: 1
Length=18443047

 Score = 87.9 bits (47),  Expect = 2e-13
 Identities = 49/50 (98%), Gaps = 0/50 (0%)
 Strand=Plus/Minus

Query  1        CAAGGTTTCCGTAGGTGAACCTGCGGAAGGATCATTAAAGAAATTTAATA  50
                ||||||||||||||||||||||||||||||||||||||| ||||||||||
Sbjct  7973554  CAAGGTTTCCGTAGGTGAACCTGCGGAAGGATCATTAAATAAATTTAATA  7973505


>PPOL02000167.1 Kazachstania siamensis strain NRRL Y-48842 NODE_167_length_8459_cov_829.306_ID_333, 
whole genome shotgun sequence
Length=8459

 Score = 87.9 bits (47),  Expect = 2e-13
 Identities = 51/53 (96%), Gaps = 0/53 (0%)
 Strand=Plus/Plus

Query  1     CAAGGTTTCCGTAGGTGAACCTGCGGAAGGATCATTAAAGAAATTTAATAATT  53
             ||||||||||||||||||||||||||||||||||||| |||||| ||||||||
Sbjct  3210  CAAGGTTTCCGTAGGTGAACCTGCGGAAGGATCATTATAGAAATATAATAATT  3262


 Score = 71.3 bits (38),  Expect = 2e-08
 Identities = 42/44 (95%), Gaps = 0/44 (0%)
 Strand=Plus/Plus

Query  390   AAATATTAAAAACTTTCAACAACGGATCTCTTGGTTCTCGCATC  433
             ||| ||| ||||||||||||||||||||||||||||||||||||
Sbjct  3576  AAACATTTAAAACTTTCAACAACGGATCTCTTGGTTCTCGCATC  3619


>CM000694.1 Saccharomyces kluyveri NRRL Y-12651 chromosome H, whole genome 
shotgun sequence
Length=2314951

 Score = 87.9 bits (47),  Expect = 2e-13
 Identities = 149/193 (77%), Gaps = 27/193 (14%)
 Strand=Plus/Plus

Query  244      TACA-ACACACTGTGGAGTTTT-CATATCTTTGCAACTTTTTCTTTGGGCATTCGAGCAA  301
                |||| |||||||||||||||||   || |||||| |||||||||||||||      ||||
Sbjct  1225296  TACACACACACTGTGGAGTTTTTTCTA-CTTTGCTACTTTTTCTTTGGGC------GCAA  1225348

Query  302      TCGGGGCCCAGAGGTAAC-AAACACAAACAATTTTATCTATTCATTAAATTTTTGTCAAA  360
                     |||||||||  || |||||||||||||||| || | |  ||  ||||| |||   
Sbjct  1225349  -----GCCCAGAGGATACAAAACACAAACAATTTT-TC-A-T-GTT-TATTTTAGTC---  1225395

Query  361      AACAAGAATTTTCGTAACTGGAAATTTTAAAATATTAAAAACTTTCAACAACGGATCTCT  420
                ||  | ||||||| |     ||||   ||||||||| |||||||||||||||||||||||
Sbjct  1225396  AA-GA-AATTTTCATTTTAAGAAA--ATAAAATATTCAAAACTTTCAACAACGGATCTCT  1225451

Query  421      TGGTTCTCGCATC  433
                |||||||||||||
Sbjct  1225452  TGGTTCTCGCATC  1225464


 Score = 87.9 bits (47),  Expect = 2e-13
 Identities = 149/193 (77%), Gaps = 27/193 (14%)
 Strand=Plus/Plus

Query  244      TACA-ACACACTGTGGAGTTTT-CATATCTTTGCAACTTTTTCTTTGGGCATTCGAGCAA  301
                |||| |||||||||||||||||   || |||||| |||||||||||||||      ||||
Sbjct  1233952  TACACACACACTGTGGAGTTTTTTCTA-CTTTGCTACTTTTTCTTTGGGC------GCAA  1234004

Query  302      TCGGGGCCCAGAGGTAAC-AAACACAAACAATTTTATCTATTCATTAAATTTTTGTCAAA  360
                     |||||||||  || |||||||||||||||| || | |  ||  ||||| |||   
Sbjct  1234005  -----GCCCAGAGGATACAAAACACAAACAATTTT-TC-A-T-GTT-TATTTTAGTC---  1234051

Query  361      AACAAGAATTTTCGTAACTGGAAATTTTAAAATATTAAAAACTTTCAACAACGGATCTCT  420
                ||  | ||||||| |     ||||   ||||||||| |||||||||||||||||||||||
Sbjct  1234052  AA-GA-AATTTTCATTTTAAGAAA--ATAAAATATTCAAAACTTTCAACAACGGATCTCT  1234107

Query  421      TGGTTCTCGCATC  433
                |||||||||||||
Sbjct  1234108  TGGTTCTCGCATC  1234120


 Score = 76.8 bits (41),  Expect = 5e-10
 Identities = 41/41 (100%), Gaps = 0/41 (0%)
 Strand=Plus/Plus

Query  1        CAAGGTTTCCGTAGGTGAACCTGCGGAAGGATCATTAAAGA  41
                |||||||||||||||||||||||||||||||||||||||||
Sbjct  1225167  CAAGGTTTCCGTAGGTGAACCTGCGGAAGGATCATTAAAGA  1225207


 Score = 76.8 bits (41),  Expect = 5e-10
 Identities = 41/41 (100%), Gaps = 0/41 (0%)
 Strand=Plus/Plus

Query  1        CAAGGTTTCCGTAGGTGAACCTGCGGAAGGATCATTAAAGA  41
                |||||||||||||||||||||||||||||||||||||||||
Sbjct  1233823  CAAGGTTTCCGTAGGTGAACCTGCGGAAGGATCATTAAAGA  1233863


>LT598461.1 Lachancea dasiensis CBS 10888 genome assembly, chromosome: H, 
whole genome shotgun sequence
Length=1826642

 Score = 86.1 bits (46),  Expect = 8e-13
 Identities = 46/46 (100%), Gaps = 0/46 (0%)
 Strand=Plus/Minus

Query  1        CAAGGTTTCCGTAGGTGAACCTGCGGAAGGATCATTAAAGAAATTT  46
                ||||||||||||||||||||||||||||||||||||||||||||||
Sbjct  1519802  CAAGGTTTCCGTAGGTGAACCTGCGGAAGGATCATTAAAGAAATTT  1519757


 Score = 86.1 bits (46),  Expect = 8e-13
 Identities = 46/46 (100%), Gaps = 0/46 (0%)
 Strand=Plus/Minus

Query  1        CAAGGTTTCCGTAGGTGAACCTGCGGAAGGATCATTAAAGAAATTT  46
                ||||||||||||||||||||||||||||||||||||||||||||||
Sbjct  1528310  CAAGGTTTCCGTAGGTGAACCTGCGGAAGGATCATTAAAGAAATTT  1528265


 Score = 78.7 bits (42),  Expect = 1e-10
 Identities = 44/45 (98%), Gaps = 0/45 (0%)
 Strand=Plus/Minus

Query  389      AAAATATTAAAAACTTTCAACAACGGATCTCTTGGTTCTCGCATC  433
                |||||||| ||||||||||||||||||||||||||||||||||||
Sbjct  1519557  AAAATATTTAAAACTTTCAACAACGGATCTCTTGGTTCTCGCATC  1519513


 Score = 78.7 bits (42),  Expect = 1e-10
 Identities = 44/45 (98%), Gaps = 0/45 (0%)
 Strand=Plus/Minus

Query  389      AAAATATTAAAAACTTTCAACAACGGATCTCTTGGTTCTCGCATC  433
                |||||||| ||||||||||||||||||||||||||||||||||||
Sbjct  1528065  AAAATATTTAAAACTTTCAACAACGGATCTCTTGGTTCTCGCATC  1528021


>LT598491.1 Lachancea fermentati strain CBS 6772 genome assembly, chromosome: 
H, whole genome shotgun sequence
Length=1564113

 Score = 84.2 bits (45),  Expect = 3e-12
 Identities = 45/45 (100%), Gaps = 0/45 (0%)
 Strand=Plus/Plus

Query  1       CAAGGTTTCCGTAGGTGAACCTGCGGAAGGATCATTAAAGAAATT  45
               |||||||||||||||||||||||||||||||||||||||||||||
Sbjct  585499  CAAGGTTTCCGTAGGTGAACCTGCGGAAGGATCATTAAAGAAATT  585543


 Score = 84.2 bits (45),  Expect = 3e-12
 Identities = 45/45 (100%), Gaps = 0/45 (0%)
 Strand=Plus/Plus

Query  1       CAAGGTTTCCGTAGGTGAACCTGCGGAAGGATCATTAAAGAAATT  45
               |||||||||||||||||||||||||||||||||||||||||||||
Sbjct  593950  CAAGGTTTCCGTAGGTGAACCTGCGGAAGGATCATTAAAGAAATT  593994


 Score = 78.7 bits (42),  Expect = 1e-10
 Identities = 44/45 (98%), Gaps = 0/45 (0%)
 Strand=Plus/Plus

Query  389     AAAATATTAAAAACTTTCAACAACGGATCTCTTGGTTCTCGCATC  433
               |||||||| ||||||||||||||||||||||||||||||||||||
Sbjct  585739  AAAATATTCAAAACTTTCAACAACGGATCTCTTGGTTCTCGCATC  585783


 Score = 78.7 bits (42),  Expect = 1e-10
 Identities = 44/45 (98%), Gaps = 0/45 (0%)
 Strand=Plus/Plus

Query  389     AAAATATTAAAAACTTTCAACAACGGATCTCTTGGTTCTCGCATC  433
               |||||||| ||||||||||||||||||||||||||||||||||||
Sbjct  594190  AAAATATTCAAAACTTTCAACAACGGATCTCTTGGTTCTCGCATC  594234


>JABBWC010000973.1 Suillus paluster strain FC165 EDB91scaffold_973, whole genome 
shotgun sequence
Length=2347

 Score = 84.2 bits (45),  Expect = 3e-12
 Identities = 50/52 (96%), Gaps = 2/52 (4%)
 Strand=Plus/Minus

Query  1     CAAGGTTTCCGTAGGTGAACCTGCGGAAGGATCATTAAAGAAATTTAATAAT  52
             |||||||||||||||||||||||||||||||||||||||||| |||| ||||
Sbjct  1244  CAAGGTTTCCGTAGGTGAACCTGCGGAAGGATCATTAAAGAA-TTTA-TAAT  1195


>JABBWC010000968.1 Suillus paluster strain FC165 EDB91scaffold_968, whole genome 
shotgun sequence
Length=2434

 Score = 84.2 bits (45),  Expect = 3e-12
 Identities = 50/52 (96%), Gaps = 2/52 (4%)
 Strand=Plus/Minus

Query  1    CAAGGTTTCCGTAGGTGAACCTGCGGAAGGATCATTAAAGAAATTTAATAAT  52
            |||||||||||||||||||||||||||||||||||||||||| |||| ||||
Sbjct  774  CAAGGTTTCCGTAGGTGAACCTGCGGAAGGATCATTAAAGAA-TTTA-TAAT  725


>JABBWC010000965.1 Suillus paluster strain FC165 EDB91scaffold_965, whole genome 
shotgun sequence
Length=2650

 Score = 84.2 bits (45),  Expect = 3e-12
 Identities = 50/52 (96%), Gaps = 2/52 (4%)
 Strand=Plus/Minus

Query  1    CAAGGTTTCCGTAGGTGAACCTGCGGAAGGATCATTAAAGAAATTTAATAAT  52
            |||||||||||||||||||||||||||||||||||||||||| |||| ||||
Sbjct  907  CAAGGTTTCCGTAGGTGAACCTGCGGAAGGATCATTAAAGAA-TTTA-TAAT  858


>JABBWC010000953.1 Suillus paluster strain FC165 EDB91scaffold_953, whole genome 
shotgun sequence
Length=3173

 Score = 84.2 bits (45),  Expect = 3e-12
 Identities = 50/52 (96%), Gaps = 2/52 (4%)
 Strand=Plus/Minus

Query  1     CAAGGTTTCCGTAGGTGAACCTGCGGAAGGATCATTAAAGAAATTTAATAAT  52
             |||||||||||||||||||||||||||||||||||||||||| |||| ||||
Sbjct  1160  CAAGGTTTCCGTAGGTGAACCTGCGGAAGGATCATTAAAGAA-TTTA-TAAT  1111


>JABBWC010000948.1 Suillus paluster strain FC165 EDB91scaffold_948, whole genome 
shotgun sequence
Length=3332

 Score = 84.2 bits (45),  Expect = 3e-12
 Identities = 50/52 (96%), Gaps = 2/52 (4%)
 Strand=Plus/Minus

Query  1     CAAGGTTTCCGTAGGTGAACCTGCGGAAGGATCATTAAAGAAATTTAATAAT  52
             |||||||||||||||||||||||||||||||||||||||||| |||| ||||
Sbjct  2721  CAAGGTTTCCGTAGGTGAACCTGCGGAAGGATCATTAAAGAA-TTTA-TAAT  2672


>JABBWC010000911.1 Suillus paluster strain FC165 EDB91scaffold_911, whole genome 
shotgun sequence
Length=5642

 Score = 84.2 bits (45),  Expect = 3e-12
 Identities = 50/52 (96%), Gaps = 2/52 (4%)
 Strand=Plus/Minus

Query  1     CAAGGTTTCCGTAGGTGAACCTGCGGAAGGATCATTAAAGAAATTTAATAAT  52
             |||||||||||||||||||||||||||||||||||||||||| |||| ||||
Sbjct  2342  CAAGGTTTCCGTAGGTGAACCTGCGGAAGGATCATTAAAGAA-TTTA-TAAT  2293


>JABBWC010000880.1 Suillus paluster strain FC165 EDB91scaffold_880, whole genome 
shotgun sequence
Length=6909

 Score = 84.2 bits (45),  Expect = 3e-12
 Identities = 50/52 (96%), Gaps = 2/52 (4%)
 Strand=Plus/Plus

Query  1     CAAGGTTTCCGTAGGTGAACCTGCGGAAGGATCATTAAAGAAATTTAATAAT  52
             |||||||||||||||||||||||||||||||||||||||||| |||| ||||
Sbjct  4499  CAAGGTTTCCGTAGGTGAACCTGCGGAAGGATCATTAAAGAA-TTTA-TAAT  4548


>JABBWC010000672.1 Suillus paluster strain FC165 EDB91scaffold_672, whole genome 
shotgun sequence
Length=11327

 Score = 84.2 bits (45),  Expect = 3e-12
 Identities = 50/52 (96%), Gaps = 2/52 (4%)
 Strand=Plus/Minus

Query  1    CAAGGTTTCCGTAGGTGAACCTGCGGAAGGATCATTAAAGAAATTTAATAAT  52
            |||||||||||||||||||||||||||||||||||||||||| |||| ||||
Sbjct  619  CAAGGTTTCCGTAGGTGAACCTGCGGAAGGATCATTAAAGAA-TTTA-TAAT  570


>JABBWC010000596.1 Suillus paluster strain FC165 EDB91scaffold_596, whole genome 
shotgun sequence
Length=12545

 Score = 84.2 bits (45),  Expect = 3e-12
 Identities = 50/52 (96%), Gaps = 2/52 (4%)
 Strand=Plus/Plus

Query  1     CAAGGTTTCCGTAGGTGAACCTGCGGAAGGATCATTAAAGAAATTTAATAAT  52
             |||||||||||||||||||||||||||||||||||||||||| |||| ||||
Sbjct  7810  CAAGGTTTCCGTAGGTGAACCTGCGGAAGGATCATTAAAGAA-TTTA-TAAT  7859


>FXLY01000006.1 Kazachstania saulgeensis genome assembly, contig: scaffold_05, 
whole genome shotgun sequence
Length=890425

 Score = 84.2 bits (45),  Expect = 3e-12
 Identities = 45/45 (100%), Gaps = 0/45 (0%)
 Strand=Plus/Plus

Query  1       CAAGGTTTCCGTAGGTGAACCTGCGGAAGGATCATTAAAGAAATT  45
               |||||||||||||||||||||||||||||||||||||||||||||
Sbjct  106685  CAAGGTTTCCGTAGGTGAACCTGCGGAAGGATCATTAAAGAAATT  106729


 Score = 84.2 bits (45),  Expect = 3e-12
 Identities = 45/45 (100%), Gaps = 0/45 (0%)
 Strand=Plus/Plus

Query  1       CAAGGTTTCCGTAGGTGAACCTGCGGAAGGATCATTAAAGAAATT  45
               |||||||||||||||||||||||||||||||||||||||||||||
Sbjct  115162  CAAGGTTTCCGTAGGTGAACCTGCGGAAGGATCATTAAAGAAATT  115206


 Score = 78.7 bits (42),  Expect = 1e-10
 Identities = 44/45 (98%), Gaps = 0/45 (0%)
 Strand=Plus/Plus

Query  389     AAAATATTAAAAACTTTCAACAACGGATCTCTTGGTTCTCGCATC  433
               |||||||| ||||||||||||||||||||||||||||||||||||
Sbjct  106930  AAAATATTCAAAACTTTCAACAACGGATCTCTTGGTTCTCGCATC  106974


 Score = 78.7 bits (42),  Expect = 1e-10
 Identities = 44/45 (98%), Gaps = 0/45 (0%)
 Strand=Plus/Plus

Query  389     AAAATATTAAAAACTTTCAACAACGGATCTCTTGGTTCTCGCATC  433
               |||||||| ||||||||||||||||||||||||||||||||||||
Sbjct  115407  AAAATATTCAAAACTTTCAACAACGGATCTCTTGGTTCTCGCATC  115451


>JABCPV010000619.1 Suillus ampliporus strain FC55 DFH29scaffold_619, whole genome 
shotgun sequence
Length=14119

 Score = 84.2 bits (45),  Expect = 3e-12
 Identities = 50/52 (96%), Gaps = 2/52 (4%)
 Strand=Plus/Minus

Query  1     CAAGGTTTCCGTAGGTGAACCTGCGGAAGGATCATTAAAGAAATTTAATAAT  52
             |||||||||||||||||||||||||||||||||||||||||| |||| ||||
Sbjct  7867  CAAGGTTTCCGTAGGTGAACCTGCGGAAGGATCATTAAAGAA-TTTA-TAAT  7818


>JABCPV010000195.1 Suillus ampliporus strain FC55 DFH29scaffold_195, whole genome 
shotgun sequence
Length=81003

 Score = 84.2 bits (45),  Expect = 3e-12
 Identities = 50/52 (96%), Gaps = 2/52 (4%)
 Strand=Plus/Plus

Query  1      CAAGGTTTCCGTAGGTGAACCTGCGGAAGGATCATTAAAGAAATTTAATAAT  52
              |||||||||||||||||||||||||||||||||||||||||| |||| ||||
Sbjct  74762  CAAGGTTTCCGTAGGTGAACCTGCGGAAGGATCATTAAAGAA-TTTA-TAAT  74811


>JABCPV010001459.1 Suillus ampliporus strain FC55 DFH29scaffold_1459, whole genome 
shotgun sequence
Length=2606

 Score = 84.2 bits (45),  Expect = 3e-12
 Identities = 50/52 (96%), Gaps = 2/52 (4%)
 Strand=Plus/Plus

Query  1     CAAGGTTTCCGTAGGTGAACCTGCGGAAGGATCATTAAAGAAATTTAATAAT  52
             |||||||||||||||||||||||||||||||||||||||||| |||| ||||
Sbjct  2463  CAAGGTTTCCGTAGGTGAACCTGCGGAAGGATCATTAAAGAA-TTTA-TAAT  2512


>JABCPV010001451.1 Suillus ampliporus strain FC55 DFH29scaffold_1451, whole genome 
shotgun sequence
Length=2759

 Score = 84.2 bits (45),  Expect = 3e-12
 Identities = 50/52 (96%), Gaps = 2/52 (4%)
 Strand=Plus/Plus

Query  1    CAAGGTTTCCGTAGGTGAACCTGCGGAAGGATCATTAAAGAAATTTAATAAT  52
            |||||||||||||||||||||||||||||||||||||||||| |||| ||||
Sbjct  393  CAAGGTTTCCGTAGGTGAACCTGCGGAAGGATCATTAAAGAA-TTTA-TAAT  442


>JABCPV010001348.1 Suillus ampliporus strain FC55 DFH29scaffold_1348, whole genome 
shotgun sequence
Length=4143

 Score = 84.2 bits (45),  Expect = 3e-12
 Identities = 50/52 (96%), Gaps = 2/52 (4%)
 Strand=Plus/Plus

Query  1     CAAGGTTTCCGTAGGTGAACCTGCGGAAGGATCATTAAAGAAATTTAATAAT  52
             |||||||||||||||||||||||||||||||||||||||||| |||| ||||
Sbjct  1702  CAAGGTTTCCGTAGGTGAACCTGCGGAAGGATCATTAAAGAA-TTTA-TAAT  1751


>JABCPV010001266.1 Suillus ampliporus strain FC55 DFH29scaffold_1266, whole genome 
shotgun sequence
Length=5312

 Score = 84.2 bits (45),  Expect = 3e-12
 Identities = 50/52 (96%), Gaps = 2/52 (4%)
 Strand=Plus/Plus

Query  1     CAAGGTTTCCGTAGGTGAACCTGCGGAAGGATCATTAAAGAAATTTAATAAT  52
             |||||||||||||||||||||||||||||||||||||||||| |||| ||||
Sbjct  1653  CAAGGTTTCCGTAGGTGAACCTGCGGAAGGATCATTAAAGAA-TTTA-TAAT  1702


>JABCPV010001150.1 Suillus ampliporus strain FC55 DFH29scaffold_1150, whole genome 
shotgun sequence
Length=6791

 Score = 84.2 bits (45),  Expect = 3e-12
 Identities = 50/52 (96%), Gaps = 2/52 (4%)
 Strand=Plus/Plus

Query  1     CAAGGTTTCCGTAGGTGAACCTGCGGAAGGATCATTAAAGAAATTTAATAAT  52
             |||||||||||||||||||||||||||||||||||||||||| |||| ||||
Sbjct  2639  CAAGGTTTCCGTAGGTGAACCTGCGGAAGGATCATTAAAGAA-TTTA-TAAT  2688


>JABCPV010001009.1 Suillus ampliporus strain FC55 DFH29scaffold_1009, whole genome 
shotgun sequence
Length=8327

 Score = 84.2 bits (45),  Expect = 3e-12
 Identities = 50/52 (96%), Gaps = 2/52 (4%)
 Strand=Plus/Minus

Query  1     CAAGGTTTCCGTAGGTGAACCTGCGGAAGGATCATTAAAGAAATTTAATAAT  52
             |||||||||||||||||||||||||||||||||||||||||| |||| ||||
Sbjct  7398  CAAGGTTTCCGTAGGTGAACCTGCGGAAGGATCATTAAAGAA-TTTA-TAAT  7349


>PPOP02000110.1 Kazachstania bromeliacearum strain NRRL Y-48836 NODE_110_length_7384_cov_742.872_ID_219, 
whole genome shotgun sequence
Length=7384

 Score = 84.2 bits (45),  Expect = 3e-12
 Identities = 49/51 (96%), Gaps = 0/51 (0%)
 Strand=Plus/Plus

Query  1     CAAGGTTTCCGTAGGTGAACCTGCGGAAGGATCATTAAAGAAATTTAATAA  51
             ||||||||||||||||||||||||||||||||||||| |||||| ||||||
Sbjct  3658  CAAGGTTTCCGTAGGTGAACCTGCGGAAGGATCATTATAGAAATATAATAA  3708


 Score = 78.7 bits (42),  Expect = 1e-10
 Identities = 100/126 (79%), Gaps = 11/126 (9%)
 Strand=Plus/Plus

Query  308   CCCAGAGGTAACAAACACAAACAATTTTATCTATTCATTAAATTTTTGTCAAAAACAAGA  367
             ||||  |||||||||||||||||||||| |  ||| |||  ||||| |||| |||   | 
Sbjct  3877  CCCAAGGGTAACAAACACAAACAATTTTGT-AATTTATT--ATTTTAGTCAGAAATCTG-  3932

Query  368   ATTTTCGTAACTGGAAATTTTAAAATATTAAAAACTTTCAACAACGGATCTCTTGGTTCT  427
              ||||  |   | ||||    |||||||| ||||||||||||||||||||||||||||||
Sbjct  3933  -TTTT--T--TTTGAAA--ACAAAATATTCAAAACTTTCAACAACGGATCTCTTGGTTCT  3985

Query  428   CGCATC  433
             ||||||
Sbjct  3986  CGCATC  3991


>NW_024538533.1 Suillus paluster strain FC165 chromosome Unknown EDB91scaffold_973, 
whole genome shotgun sequence
Length=2347

 Score = 84.2 bits (45),  Expect = 3e-12
 Identities = 50/52 (96%), Gaps = 2/52 (4%)
 Strand=Plus/Minus

Query  1     CAAGGTTTCCGTAGGTGAACCTGCGGAAGGATCATTAAAGAAATTTAATAAT  52
             |||||||||||||||||||||||||||||||||||||||||| |||| ||||
Sbjct  1244  CAAGGTTTCCGTAGGTGAACCTGCGGAAGGATCATTAAAGAA-TTTA-TAAT  1195


>NW_024538528.1 Suillus paluster strain FC165 chromosome Unknown EDB91scaffold_968, 
whole genome shotgun sequence
Length=2434

 Score = 84.2 bits (45),  Expect = 3e-12
 Identities = 50/52 (96%), Gaps = 2/52 (4%)
 Strand=Plus/Minus

Query  1    CAAGGTTTCCGTAGGTGAACCTGCGGAAGGATCATTAAAGAAATTTAATAAT  52
            |||||||||||||||||||||||||||||||||||||||||| |||| ||||
Sbjct  774  CAAGGTTTCCGTAGGTGAACCTGCGGAAGGATCATTAAAGAA-TTTA-TAAT  725


>NW_024538525.1 Suillus paluster strain FC165 chromosome Unknown EDB91scaffold_965, 
whole genome shotgun sequence
Length=2650

 Score = 84.2 bits (45),  Expect = 3e-12
 Identities = 50/52 (96%), Gaps = 2/52 (4%)
 Strand=Plus/Minus

Query  1    CAAGGTTTCCGTAGGTGAACCTGCGGAAGGATCATTAAAGAAATTTAATAAT  52
            |||||||||||||||||||||||||||||||||||||||||| |||| ||||
Sbjct  907  CAAGGTTTCCGTAGGTGAACCTGCGGAAGGATCATTAAAGAA-TTTA-TAAT  858


>NW_024538513.1 Suillus paluster strain FC165 chromosome Unknown EDB91scaffold_953, 
whole genome shotgun sequence
Length=3173

 Score = 84.2 bits (45),  Expect = 3e-12
 Identities = 50/52 (96%), Gaps = 2/52 (4%)
 Strand=Plus/Minus

Query  1     CAAGGTTTCCGTAGGTGAACCTGCGGAAGGATCATTAAAGAAATTTAATAAT  52
             |||||||||||||||||||||||||||||||||||||||||| |||| ||||
Sbjct  1160  CAAGGTTTCCGTAGGTGAACCTGCGGAAGGATCATTAAAGAA-TTTA-TAAT  1111


>NW_024538508.1 Suillus paluster strain FC165 chromosome Unknown EDB91scaffold_948, 
whole genome shotgun sequence
Length=3332

 Score = 84.2 bits (45),  Expect = 3e-12
 Identities = 50/52 (96%), Gaps = 2/52 (4%)
 Strand=Plus/Minus

Query  1     CAAGGTTTCCGTAGGTGAACCTGCGGAAGGATCATTAAAGAAATTTAATAAT  52
             |||||||||||||||||||||||||||||||||||||||||| |||| ||||
Sbjct  2721  CAAGGTTTCCGTAGGTGAACCTGCGGAAGGATCATTAAAGAA-TTTA-TAAT  2672


>NW_024538471.1 Suillus paluster strain FC165 chromosome Unknown EDB91scaffold_911, 
whole genome shotgun sequence
Length=5642

 Score = 84.2 bits (45),  Expect = 3e-12
 Identities = 50/52 (96%), Gaps = 2/52 (4%)
 Strand=Plus/Minus

Query  1     CAAGGTTTCCGTAGGTGAACCTGCGGAAGGATCATTAAAGAAATTTAATAAT  52
             |||||||||||||||||||||||||||||||||||||||||| |||| ||||
Sbjct  2342  CAAGGTTTCCGTAGGTGAACCTGCGGAAGGATCATTAAAGAA-TTTA-TAAT  2293


>NW_024538440.1 Suillus paluster strain FC165 chromosome Unknown EDB91scaffold_880, 
whole genome shotgun sequence
Length=6909

 Score = 84.2 bits (45),  Expect = 3e-12
 Identities = 50/52 (96%), Gaps = 2/52 (4%)
 Strand=Plus/Plus

Query  1     CAAGGTTTCCGTAGGTGAACCTGCGGAAGGATCATTAAAGAAATTTAATAAT  52
             |||||||||||||||||||||||||||||||||||||||||| |||| ||||
Sbjct  4499  CAAGGTTTCCGTAGGTGAACCTGCGGAAGGATCATTAAAGAA-TTTA-TAAT  4548


>NW_024538232.1 Suillus paluster strain FC165 chromosome Unknown EDB91scaffold_672, 
whole genome shotgun sequence
Length=11327

 Score = 84.2 bits (45),  Expect = 3e-12
 Identities = 50/52 (96%), Gaps = 2/52 (4%)
 Strand=Plus/Minus

Query  1    CAAGGTTTCCGTAGGTGAACCTGCGGAAGGATCATTAAAGAAATTTAATAAT  52
            |||||||||||||||||||||||||||||||||||||||||| |||| ||||
Sbjct  619  CAAGGTTTCCGTAGGTGAACCTGCGGAAGGATCATTAAAGAA-TTTA-TAAT  570


>NW_024538156.1 Suillus paluster strain FC165 chromosome Unknown EDB91scaffold_596, 
whole genome shotgun sequence
Length=12545

 Score = 84.2 bits (45),  Expect = 3e-12
 Identities = 50/52 (96%), Gaps = 2/52 (4%)
 Strand=Plus/Plus

Query  1     CAAGGTTTCCGTAGGTGAACCTGCGGAAGGATCATTAAAGAAATTTAATAAT  52
             |||||||||||||||||||||||||||||||||||||||||| |||| ||||
Sbjct  7810  CAAGGTTTCCGTAGGTGAACCTGCGGAAGGATCATTAAAGAA-TTTA-TAAT  7859


>NJIJ01000053.1 Kazachstania servazzii strain SRCM102023 contig00039, whole genome 
shotgun sequence
Length=15029

 Score = 82.4 bits (44),  Expect = 1e-11
 Identities = 44/44 (100%), Gaps = 0/44 (0%)
 Strand=Plus/Plus

Query  390  AAATATTAAAAACTTTCAACAACGGATCTCTTGGTTCTCGCATC  433
            ||||||||||||||||||||||||||||||||||||||||||||
Sbjct  395  AAATATTAAAAACTTTCAACAACGGATCTCTTGGTTCTCGCATC  438


 Score = 80.5 bits (43),  Expect = 4e-11
 Identities = 47/49 (96%), Gaps = 0/49 (0%)
 Strand=Plus/Plus

Query  1      CAAGGTTTCCGTAGGTGAACCTGCGGAAGGATCATTAAAGAAATTTAAT  49
              ||||||||||||||||||||||||||||||||||||| |||||| ||||
Sbjct  10304  CAAGGTTTCCGTAGGTGAACCTGCGGAAGGATCATTATAGAAATATAAT  10352


 Score = 75.0 bits (40),  Expect = 2e-09
 Identities = 43/44 (98%), Gaps = 1/44 (2%)
 Strand=Plus/Plus

Query  390    AAATATTAAAAACTTTCAACAACGGATCTCTTGGTTCTCGCATC  433
              ||||||| ||||||||||||||||||||||||||||||||||||
Sbjct  10590  AAATATT-AAAACTTTCAACAACGGATCTCTTGGTTCTCGCATC  10632


>JAIWYV020000017.1 Kazachstania humilis strain YMX004033 scaffold17, whole genome 
shotgun sequence
Length=202582

 Score = 82.4 bits (44),  Expect = 1e-11
 Identities = 44/44 (100%), Gaps = 0/44 (0%)
 Strand=Plus/Plus

Query  1       CAAGGTTTCCGTAGGTGAACCTGCGGAAGGATCATTAAAGAAAT  44
               ||||||||||||||||||||||||||||||||||||||||||||
Sbjct  192560  CAAGGTTTCCGTAGGTGAACCTGCGGAAGGATCATTAAAGAAAT  192603


 Score = 82.4 bits (44),  Expect = 1e-11
 Identities = 44/44 (100%), Gaps = 0/44 (0%)
 Strand=Plus/Plus

Query  1       CAAGGTTTCCGTAGGTGAACCTGCGGAAGGATCATTAAAGAAAT  44
               ||||||||||||||||||||||||||||||||||||||||||||
Sbjct  201615  CAAGGTTTCCGTAGGTGAACCTGCGGAAGGATCATTAAAGAAAT  201658


 Score = 78.7 bits (42),  Expect = 1e-10
 Identities = 44/45 (98%), Gaps = 0/45 (0%)
 Strand=Plus/Plus

Query  389     AAAATATTAAAAACTTTCAACAACGGATCTCTTGGTTCTCGCATC  433
               |||||||| ||||||||||||||||||||||||||||||||||||
Sbjct  192765  AAAATATTCAAAACTTTCAACAACGGATCTCTTGGTTCTCGCATC  192809


 Score = 78.7 bits (42),  Expect = 1e-10
 Identities = 44/45 (98%), Gaps = 0/45 (0%)
 Strand=Plus/Plus

Query  389     AAAATATTAAAAACTTTCAACAACGGATCTCTTGGTTCTCGCATC  433
               |||||||| ||||||||||||||||||||||||||||||||||||
Sbjct  201820  AAAATATTCAAAACTTTCAACAACGGATCTCTTGGTTCTCGCATC  201864


>JAIWYV020000005.1 Kazachstania humilis strain YMX004033 scaffold05, whole genome 
shotgun sequence
Length=1026251

 Score = 82.4 bits (44),  Expect = 1e-11
 Identities = 44/44 (100%), Gaps = 0/44 (0%)
 Strand=Plus/Plus

Query  1     CAAGGTTTCCGTAGGTGAACCTGCGGAAGGATCATTAAAGAAAT  44
             ||||||||||||||||||||||||||||||||||||||||||||
Sbjct  7683  CAAGGTTTCCGTAGGTGAACCTGCGGAAGGATCATTAAAGAAAT  7726


 Score = 78.7 bits (42),  Expect = 1e-10
 Identities = 44/45 (98%), Gaps = 0/45 (0%)
 Strand=Plus/Plus

Query  389   AAAATATTAAAAACTTTCAACAACGGATCTCTTGGTTCTCGCATC  433
             |||||||| ||||||||||||||||||||||||||||||||||||
Sbjct  7888  AAAATATTCAAAACTTTCAACAACGGATCTCTTGGTTCTCGCATC  7932


>JABBWF010001042.1 Suillus variegatus strain UH-Sva-Z1 EV424scaffold_1042, whole 
genome shotgun sequence
Length=9036

 Score = 82.4 bits (44),  Expect = 1e-11
 Identities = 44/44 (100%), Gaps = 0/44 (0%)
 Strand=Plus/Plus

Query  1     CAAGGTTTCCGTAGGTGAACCTGCGGAAGGATCATTAAAGAAAT  44
             ||||||||||||||||||||||||||||||||||||||||||||
Sbjct  4484  CAAGGTTTCCGTAGGTGAACCTGCGGAAGGATCATTAAAGAAAT  4527


>JABBWE010000158.1 Suillus plorans strain S12 HD556scaffold_158, whole genome shotgun 
sequence
Length=22592

 Score = 82.4 bits (44),  Expect = 1e-11
 Identities = 44/44 (100%), Gaps = 0/44 (0%)
 Strand=Plus/Minus

Query  1     CAAGGTTTCCGTAGGTGAACCTGCGGAAGGATCATTAAAGAAAT  44
             ||||||||||||||||||||||||||||||||||||||||||||
Sbjct  9405  CAAGGTTTCCGTAGGTGAACCTGCGGAAGGATCATTAAAGAAAT  9362


>JABBWE010000113.1 Suillus plorans strain S12 HD556scaffold_113, whole genome shotgun 
sequence
Length=138644

 Score = 82.4 bits (44),  Expect = 1e-11
 Identities = 44/44 (100%), Gaps = 0/44 (0%)
 Strand=Plus/Minus

Query  1     CAAGGTTTCCGTAGGTGAACCTGCGGAAGGATCATTAAAGAAAT  44
             ||||||||||||||||||||||||||||||||||||||||||||
Sbjct  8428  CAAGGTTTCCGTAGGTGAACCTGCGGAAGGATCATTAAAGAAAT  8385


>JABBWM010000807.1 Suillus discolor strain FC423 F5147scaffold_807, whole genome 
shotgun sequence
Length=4588

 Score = 82.4 bits (44),  Expect = 1e-11
 Identities = 44/44 (100%), Gaps = 0/44 (0%)
 Strand=Plus/Plus

Query  1     CAAGGTTTCCGTAGGTGAACCTGCGGAAGGATCATTAAAGAAAT  44
             ||||||||||||||||||||||||||||||||||||||||||||
Sbjct  4449  CAAGGTTTCCGTAGGTGAACCTGCGGAAGGATCATTAAAGAAAT  4492


>JABBWM010000803.1 Suillus discolor strain FC423 F5147scaffold_803, whole genome 
shotgun sequence
Length=5413

 Score = 82.4 bits (44),  Expect = 1e-11
 Identities = 44/44 (100%), Gaps = 0/44 (0%)
 Strand=Plus/Plus

Query  1     CAAGGTTTCCGTAGGTGAACCTGCGGAAGGATCATTAAAGAAAT  44
             ||||||||||||||||||||||||||||||||||||||||||||
Sbjct  1724  CAAGGTTTCCGTAGGTGAACCTGCGGAAGGATCATTAAAGAAAT  1767


>JABBWM010000802.1 Suillus discolor strain FC423 F5147scaffold_802, whole genome 
shotgun sequence
Length=5684

 Score = 82.4 bits (44),  Expect = 1e-11
 Identities = 44/44 (100%), Gaps = 0/44 (0%)
 Strand=Plus/Minus

Query  1     CAAGGTTTCCGTAGGTGAACCTGCGGAAGGATCATTAAAGAAAT  44
             ||||||||||||||||||||||||||||||||||||||||||||
Sbjct  4972  CAAGGTTTCCGTAGGTGAACCTGCGGAAGGATCATTAAAGAAAT  4929


>JABBWM010000798.1 Suillus discolor strain FC423 F5147scaffold_798, whole genome 
shotgun sequence
Length=6241

 Score = 82.4 bits (44),  Expect = 1e-11
 Identities = 44/44 (100%), Gaps = 0/44 (0%)
 Strand=Plus/Plus

Query  1     CAAGGTTTCCGTAGGTGAACCTGCGGAAGGATCATTAAAGAAAT  44
             ||||||||||||||||||||||||||||||||||||||||||||
Sbjct  4849  CAAGGTTTCCGTAGGTGAACCTGCGGAAGGATCATTAAAGAAAT  4892


>JABBWM010000797.1 Suillus discolor strain FC423 F5147scaffold_797, whole genome 
shotgun sequence
Length=6261

 Score = 82.4 bits (44),  Expect = 1e-11
 Identities = 44/44 (100%), Gaps = 0/44 (0%)
 Strand=Plus/Plus

Query  1     CAAGGTTTCCGTAGGTGAACCTGCGGAAGGATCATTAAAGAAAT  44
             ||||||||||||||||||||||||||||||||||||||||||||
Sbjct  3532  CAAGGTTTCCGTAGGTGAACCTGCGGAAGGATCATTAAAGAAAT  3575


>JABBWM010000796.1 Suillus discolor strain FC423 F5147scaffold_796, whole genome 
shotgun sequence
Length=6343

 Score = 82.4 bits (44),  Expect = 1e-11
 Identities = 44/44 (100%), Gaps = 0/44 (0%)
 Strand=Plus/Minus

Query  1     CAAGGTTTCCGTAGGTGAACCTGCGGAAGGATCATTAAAGAAAT  44
             ||||||||||||||||||||||||||||||||||||||||||||
Sbjct  4793  CAAGGTTTCCGTAGGTGAACCTGCGGAAGGATCATTAAAGAAAT  4750


>JABBWM010000795.1 Suillus discolor strain FC423 F5147scaffold_795, whole genome 
shotgun sequence
Length=6442

 Score = 82.4 bits (44),  Expect = 1e-11
 Identities = 44/44 (100%), Gaps = 0/44 (0%)
 Strand=Plus/Minus

Query  1     CAAGGTTTCCGTAGGTGAACCTGCGGAAGGATCATTAAAGAAAT  44
             ||||||||||||||||||||||||||||||||||||||||||||
Sbjct  5810  CAAGGTTTCCGTAGGTGAACCTGCGGAAGGATCATTAAAGAAAT  5767


>JABBWM010000793.1 Suillus discolor strain FC423 F5147scaffold_793, whole genome 
shotgun sequence
Length=6555

 Score = 82.4 bits (44),  Expect = 1e-11
 Identities = 44/44 (100%), Gaps = 0/44 (0%)
 Strand=Plus/Plus

Query  1     CAAGGTTTCCGTAGGTGAACCTGCGGAAGGATCATTAAAGAAAT  44
             ||||||||||||||||||||||||||||||||||||||||||||
Sbjct  4236  CAAGGTTTCCGTAGGTGAACCTGCGGAAGGATCATTAAAGAAAT  4279


>JABBWM010000780.1 Suillus discolor strain FC423 F5147scaffold_780, whole genome 
shotgun sequence
Length=7180

 Score = 82.4 bits (44),  Expect = 1e-11
 Identities = 44/44 (100%), Gaps = 0/44 (0%)
 Strand=Plus/Minus

Query  1     CAAGGTTTCCGTAGGTGAACCTGCGGAAGGATCATTAAAGAAAT  44
             ||||||||||||||||||||||||||||||||||||||||||||
Sbjct  6059  CAAGGTTTCCGTAGGTGAACCTGCGGAAGGATCATTAAAGAAAT  6016


>JABBWM010000773.1 Suillus discolor strain FC423 F5147scaffold_773, whole genome 
shotgun sequence
Length=7444

 Score = 82.4 bits (44),  Expect = 1e-11
 Identities = 44/44 (100%), Gaps = 0/44 (0%)
 Strand=Plus/Minus

Query  1    CAAGGTTTCCGTAGGTGAACCTGCGGAAGGATCATTAAAGAAAT  44
            ||||||||||||||||||||||||||||||||||||||||||||
Sbjct  276  CAAGGTTTCCGTAGGTGAACCTGCGGAAGGATCATTAAAGAAAT  233


>JABBWM010000765.1 Suillus discolor strain FC423 F5147scaffold_765, whole genome 
shotgun sequence
Length=7741

 Score = 82.4 bits (44),  Expect = 1e-11
 Identities = 44/44 (100%), Gaps = 0/44 (0%)
 Strand=Plus/Minus

Query  1     CAAGGTTTCCGTAGGTGAACCTGCGGAAGGATCATTAAAGAAAT  44
             ||||||||||||||||||||||||||||||||||||||||||||
Sbjct  5769  CAAGGTTTCCGTAGGTGAACCTGCGGAAGGATCATTAAAGAAAT  5726


>JABBWM010000756.1 Suillus discolor strain FC423 F5147scaffold_756, whole genome 
shotgun sequence
Length=8149

 Score = 82.4 bits (44),  Expect = 1e-11
 Identities = 44/44 (100%), Gaps = 0/44 (0%)
 Strand=Plus/Minus

Query  1     CAAGGTTTCCGTAGGTGAACCTGCGGAAGGATCATTAAAGAAAT  44
             ||||||||||||||||||||||||||||||||||||||||||||
Sbjct  5501  CAAGGTTTCCGTAGGTGAACCTGCGGAAGGATCATTAAAGAAAT  5458


>JABBWM010000739.1 Suillus discolor strain FC423 F5147scaffold_739, whole genome 
shotgun sequence
Length=8587

 Score = 82.4 bits (44),  Expect = 1e-11
 Identities = 44/44 (100%), Gaps = 0/44 (0%)
 Strand=Plus/Plus

Query  1     CAAGGTTTCCGTAGGTGAACCTGCGGAAGGATCATTAAAGAAAT  44
             ||||||||||||||||||||||||||||||||||||||||||||
Sbjct  4296  CAAGGTTTCCGTAGGTGAACCTGCGGAAGGATCATTAAAGAAAT  4339


>JABBWM010000722.1 Suillus discolor strain FC423 F5147scaffold_722, whole genome 
shotgun sequence
Length=9061

 Score = 82.4 bits (44),  Expect = 1e-11
 Identities = 44/44 (100%), Gaps = 0/44 (0%)
 Strand=Plus/Plus

Query  1     CAAGGTTTCCGTAGGTGAACCTGCGGAAGGATCATTAAAGAAAT  44
             ||||||||||||||||||||||||||||||||||||||||||||
Sbjct  3978  CAAGGTTTCCGTAGGTGAACCTGCGGAAGGATCATTAAAGAAAT  4021


>JABBWM010000721.1 Suillus discolor strain FC423 F5147scaffold_721, whole genome 
shotgun sequence
Length=9076

 Score = 82.4 bits (44),  Expect = 1e-11
 Identities = 44/44 (100%), Gaps = 0/44 (0%)
 Strand=Plus/Minus

Query  1     CAAGGTTTCCGTAGGTGAACCTGCGGAAGGATCATTAAAGAAAT  44
             ||||||||||||||||||||||||||||||||||||||||||||
Sbjct  5735  CAAGGTTTCCGTAGGTGAACCTGCGGAAGGATCATTAAAGAAAT  5692


>JABBWM010000720.1 Suillus discolor strain FC423 F5147scaffold_720, whole genome 
shotgun sequence
Length=9078

 Score = 82.4 bits (44),  Expect = 1e-11
 Identities = 44/44 (100%), Gaps = 0/44 (0%)
 Strand=Plus/Minus

Query  1     CAAGGTTTCCGTAGGTGAACCTGCGGAAGGATCATTAAAGAAAT  44
             ||||||||||||||||||||||||||||||||||||||||||||
Sbjct  7399  CAAGGTTTCCGTAGGTGAACCTGCGGAAGGATCATTAAAGAAAT  7356


>JABBWM010000689.1 Suillus discolor strain FC423 F5147scaffold_689, whole genome 
shotgun sequence
Length=9963

 Score = 82.4 bits (44),  Expect = 1e-11
 Identities = 44/44 (100%), Gaps = 0/44 (0%)
 Strand=Plus/Plus

Query  1     CAAGGTTTCCGTAGGTGAACCTGCGGAAGGATCATTAAAGAAAT  44
             ||||||||||||||||||||||||||||||||||||||||||||
Sbjct  4129  CAAGGTTTCCGTAGGTGAACCTGCGGAAGGATCATTAAAGAAAT  4172


>JABBWM010000664.1 Suillus discolor strain FC423 F5147scaffold_664, whole genome 
shotgun sequence
Length=10334

 Score = 82.4 bits (44),  Expect = 1e-11
 Identities = 44/44 (100%), Gaps = 0/44 (0%)
 Strand=Plus/Minus

Query  1     CAAGGTTTCCGTAGGTGAACCTGCGGAAGGATCATTAAAGAAAT  44
             ||||||||||||||||||||||||||||||||||||||||||||
Sbjct  5941  CAAGGTTTCCGTAGGTGAACCTGCGGAAGGATCATTAAAGAAAT  5898


>JABBWM010000465.1 Suillus discolor strain FC423 F5147scaffold_465, whole genome 
shotgun sequence
Length=15209

 Score = 82.4 bits (44),  Expect = 1e-11
 Identities = 44/44 (100%), Gaps = 0/44 (0%)
 Strand=Plus/Minus

Query  1     CAAGGTTTCCGTAGGTGAACCTGCGGAAGGATCATTAAAGAAAT  44
             ||||||||||||||||||||||||||||||||||||||||||||
Sbjct  1492  CAAGGTTTCCGTAGGTGAACCTGCGGAAGGATCATTAAAGAAAT  1449


>JABBWM010000425.1 Suillus discolor strain FC423 F5147scaffold_425, whole genome 
shotgun sequence
Length=16432

 Score = 82.4 bits (44),  Expect = 1e-11
 Identities = 44/44 (100%), Gaps = 0/44 (0%)
 Strand=Plus/Minus

Query  1     CAAGGTTTCCGTAGGTGAACCTGCGGAAGGATCATTAAAGAAAT  44
             ||||||||||||||||||||||||||||||||||||||||||||
Sbjct  1698  CAAGGTTTCCGTAGGTGAACCTGCGGAAGGATCATTAAAGAAAT  1655


 Score = 82.4 bits (44),  Expect = 1e-11
 Identities = 44/44 (100%), Gaps = 0/44 (0%)
 Strand=Plus/Minus

Query  1      CAAGGTTTCCGTAGGTGAACCTGCGGAAGGATCATTAAAGAAAT  44
              ||||||||||||||||||||||||||||||||||||||||||||
Sbjct  16108  CAAGGTTTCCGTAGGTGAACCTGCGGAAGGATCATTAAAGAAAT  16065


>JABBWM010000226.1 Suillus discolor strain FC423 F5147scaffold_226, whole genome 
shotgun sequence
Length=28781

 Score = 82.4 bits (44),  Expect = 1e-11
 Identities = 44/44 (100%), Gaps = 0/44 (0%)
 Strand=Plus/Minus

Query  1     CAAGGTTTCCGTAGGTGAACCTGCGGAAGGATCATTAAAGAAAT  44
             ||||||||||||||||||||||||||||||||||||||||||||
Sbjct  3371  CAAGGTTTCCGTAGGTGAACCTGCGGAAGGATCATTAAAGAAAT  3328


 Score = 82.4 bits (44),  Expect = 1e-11
 Identities = 44/44 (100%), Gaps = 0/44 (0%)
 Strand=Plus/Minus

Query  1      CAAGGTTTCCGTAGGTGAACCTGCGGAAGGATCATTAAAGAAAT  44
              ||||||||||||||||||||||||||||||||||||||||||||
Sbjct  23899  CAAGGTTTCCGTAGGTGAACCTGCGGAAGGATCATTAAAGAAAT  23856


>JAEBUQ010000033.1 Amanita fuliginea strain LH00002 Contig33, whole genome shotgun 
sequence
Length=56394

 Score = 82.4 bits (44),  Expect = 1e-11
 Identities = 44/44 (100%), Gaps = 0/44 (0%)
 Strand=Plus/Minus

Query  1     CAAGGTTTCCGTAGGTGAACCTGCGGAAGGATCATTAAAGAAAT  44
             ||||||||||||||||||||||||||||||||||||||||||||
Sbjct  6329  CAAGGTTTCCGTAGGTGAACCTGCGGAAGGATCATTAAAGAAAT  6286


 Score = 82.4 bits (44),  Expect = 1e-11
 Identities = 44/44 (100%), Gaps = 0/44 (0%)
 Strand=Plus/Minus

Query  1      CAAGGTTTCCGTAGGTGAACCTGCGGAAGGATCATTAAAGAAAT  44
              ||||||||||||||||||||||||||||||||||||||||||||
Sbjct  26649  CAAGGTTTCCGTAGGTGAACCTGCGGAAGGATCATTAAAGAAAT  26606


 Score = 82.4 bits (44),  Expect = 1e-11
 Identities = 44/44 (100%), Gaps = 0/44 (0%)
 Strand=Plus/Minus

Query  1      CAAGGTTTCCGTAGGTGAACCTGCGGAAGGATCATTAAAGAAAT  44
              ||||||||||||||||||||||||||||||||||||||||||||
Sbjct  46962  CAAGGTTTCCGTAGGTGAACCTGCGGAAGGATCATTAAAGAAAT  46919


>JAEBUQ010000030.1 Amanita fuliginea strain LH00002 Contig30, whole genome shotgun 
sequence
Length=99157

 Score = 82.4 bits (44),  Expect = 1e-11
 Identities = 44/44 (100%), Gaps = 0/44 (0%)
 Strand=Plus/Plus

Query  1      CAAGGTTTCCGTAGGTGAACCTGCGGAAGGATCATTAAAGAAAT  44
              ||||||||||||||||||||||||||||||||||||||||||||
Sbjct  22320  CAAGGTTTCCGTAGGTGAACCTGCGGAAGGATCATTAAAGAAAT  22363


 Score = 82.4 bits (44),  Expect = 1e-11
 Identities = 44/44 (100%), Gaps = 0/44 (0%)
 Strand=Plus/Plus

Query  1      CAAGGTTTCCGTAGGTGAACCTGCGGAAGGATCATTAAAGAAAT  44
              ||||||||||||||||||||||||||||||||||||||||||||
Sbjct  44726  CAAGGTTTCCGTAGGTGAACCTGCGGAAGGATCATTAAAGAAAT  44769


 Score = 82.4 bits (44),  Expect = 1e-11
 Identities = 44/44 (100%), Gaps = 0/44 (0%)
 Strand=Plus/Plus

Query  1      CAAGGTTTCCGTAGGTGAACCTGCGGAAGGATCATTAAAGAAAT  44
              ||||||||||||||||||||||||||||||||||||||||||||
Sbjct  66083  CAAGGTTTCCGTAGGTGAACCTGCGGAAGGATCATTAAAGAAAT  66126


 Score = 82.4 bits (44),  Expect = 1e-11
 Identities = 44/44 (100%), Gaps = 0/44 (0%)
 Strand=Plus/Plus

Query  1      CAAGGTTTCCGTAGGTGAACCTGCGGAAGGATCATTAAAGAAAT  44
              ||||||||||||||||||||||||||||||||||||||||||||
Sbjct  87440  CAAGGTTTCCGTAGGTGAACCTGCGGAAGGATCATTAAAGAAAT  87483


>JAEBUQ010000026.1 Amanita fuliginea strain LH00002 Contig26, whole genome shotgun 
sequence
Length=134688

 Score = 82.4 bits (44),  Expect = 1e-11
 Identities = 44/44 (100%), Gaps = 0/44 (0%)
 Strand=Plus/Minus

Query  1      CAAGGTTTCCGTAGGTGAACCTGCGGAAGGATCATTAAAGAAAT  44
              ||||||||||||||||||||||||||||||||||||||||||||
Sbjct  23295  CAAGGTTTCCGTAGGTGAACCTGCGGAAGGATCATTAAAGAAAT  23252


 Score = 82.4 bits (44),  Expect = 1e-11
 Identities = 44/44 (100%), Gaps = 0/44 (0%)
 Strand=Plus/Minus

Query  1      CAAGGTTTCCGTAGGTGAACCTGCGGAAGGATCATTAAAGAAAT  44
              ||||||||||||||||||||||||||||||||||||||||||||
Sbjct  43642  CAAGGTTTCCGTAGGTGAACCTGCGGAAGGATCATTAAAGAAAT  43599


 Score = 82.4 bits (44),  Expect = 1e-11
 Identities = 44/44 (100%), Gaps = 0/44 (0%)
 Strand=Plus/Minus

Query  1      CAAGGTTTCCGTAGGTGAACCTGCGGAAGGATCATTAAAGAAAT  44
              ||||||||||||||||||||||||||||||||||||||||||||
Sbjct  71212  CAAGGTTTCCGTAGGTGAACCTGCGGAAGGATCATTAAAGAAAT  71169


 Score = 82.4 bits (44),  Expect = 1e-11
 Identities = 44/44 (100%), Gaps = 0/44 (0%)
 Strand=Plus/Plus

Query  1      CAAGGTTTCCGTAGGTGAACCTGCGGAAGGATCATTAAAGAAAT  44
              ||||||||||||||||||||||||||||||||||||||||||||
Sbjct  87648  CAAGGTTTCCGTAGGTGAACCTGCGGAAGGATCATTAAAGAAAT  87691


 Score = 82.4 bits (44),  Expect = 1e-11
 Identities = 44/44 (100%), Gaps = 0/44 (0%)
 Strand=Plus/Minus

Query  1       CAAGGTTTCCGTAGGTGAACCTGCGGAAGGATCATTAAAGAAAT  44
               ||||||||||||||||||||||||||||||||||||||||||||
Sbjct  112874  CAAGGTTTCCGTAGGTGAACCTGCGGAAGGATCATTAAAGAAAT  112831


>BCGL01000010.1 [Candida] succiphila DNA, scaffold: scaffold_9, strain: JCM 9445, 
whole genome shotgun sequence
Length=446409

 Score = 82.4 bits (44),  Expect = 1e-11
 Identities = 49/51 (96%), Gaps = 1/51 (2%)
 Strand=Plus/Plus

Query  383   AATTTTAAAATATTAAAAACTTTCAACAACGGATCTCTTGGTTCTCGCATC  433
             |||||| ||||||| ||||||||||||||||||||||||||||||||||||
Sbjct  1104  AATTTTTAAATATT-AAAACTTTCAACAACGGATCTCTTGGTTCTCGCATC  1153


>CALPDJ010000001.1 Mucor piriformis genome assembly, contig: ptg000026c_1, whole 
genome shotgun sequence
Length=69790

 Score = 82.4 bits (44),  Expect = 1e-11
 Identities = 49/51 (96%), Gaps = 1/51 (2%)
 Strand=Plus/Plus

Query  1     CAAGGTTTCCGTAGGTGAACCTGCGGAAGGATCATTAAAGAAATTT-AATA  50
             ||||||||||||||||||||||||||||||||||||||| |||||| ||||
Sbjct  9904  CAAGGTTTCCGTAGGTGAACCTGCGGAAGGATCATTAAATAAATTTTAATA  9954


 Score = 82.4 bits (44),  Expect = 1e-11
 Identities = 49/51 (96%), Gaps = 1/51 (2%)
 Strand=Plus/Plus

Query  1      CAAGGTTTCCGTAGGTGAACCTGCGGAAGGATCATTAAAGAAATTT-AATA  50
              ||||||||||||||||||||||||||||||||||||||| |||||| ||||
Sbjct  24539  CAAGGTTTCCGTAGGTGAACCTGCGGAAGGATCATTAAATAAATTTTAATA  24589


 Score = 82.4 bits (44),  Expect = 1e-11
 Identities = 49/51 (96%), Gaps = 1/51 (2%)
 Strand=Plus/Plus

Query  1      CAAGGTTTCCGTAGGTGAACCTGCGGAAGGATCATTAAAGAAATTT-AATA  50
              ||||||||||||||||||||||||||||||||||||||| |||||| ||||
Sbjct  34667  CAAGGTTTCCGTAGGTGAACCTGCGGAAGGATCATTAAATAAATTTTAATA  34717


 Score = 82.4 bits (44),  Expect = 1e-11
 Identities = 49/51 (96%), Gaps = 1/51 (2%)
 Strand=Plus/Plus

Query  1      CAAGGTTTCCGTAGGTGAACCTGCGGAAGGATCATTAAAGAAATTT-AATA  50
              ||||||||||||||||||||||||||||||||||||||| |||||| ||||
Sbjct  44798  CAAGGTTTCCGTAGGTGAACCTGCGGAAGGATCATTAAATAAATTTTAATA  44848


 Score = 82.4 bits (44),  Expect = 1e-11
 Identities = 49/51 (96%), Gaps = 1/51 (2%)
 Strand=Plus/Plus

Query  1      CAAGGTTTCCGTAGGTGAACCTGCGGAAGGATCATTAAAGAAATTT-AATA  50
              ||||||||||||||||||||||||||||||||||||||| |||||| ||||
Sbjct  54929  CAAGGTTTCCGTAGGTGAACCTGCGGAAGGATCATTAAATAAATTTTAATA  54979


 Score = 82.4 bits (44),  Expect = 1e-11
 Identities = 49/51 (96%), Gaps = 1/51 (2%)
 Strand=Plus/Plus

Query  1      CAAGGTTTCCGTAGGTGAACCTGCGGAAGGATCATTAAAGAAATTT-AATA  50
              ||||||||||||||||||||||||||||||||||||||| |||||| ||||
Sbjct  65060  CAAGGTTTCCGTAGGTGAACCTGCGGAAGGATCATTAAATAAATTTTAATA  65110


>OW971871.1 Mucor piriformis genome assembly, chromosome: 5
Length=2837762

 Score = 82.4 bits (44),  Expect = 1e-11
 Identities = 49/51 (96%), Gaps = 1/51 (2%)
 Strand=Plus/Minus

Query  1        CAAGGTTTCCGTAGGTGAACCTGCGGAAGGATCATTAAAGAAATTT-AATA  50
                ||||||||||||||||||||||||||||||||||||||| |||||| ||||
Sbjct  1273880  CAAGGTTTCCGTAGGTGAACCTGCGGAAGGATCATTAAATAAATTTTAATA  1273830


>OW971870.1 Mucor piriformis genome assembly, chromosome: 4
Length=3083015

 Score = 82.4 bits (44),  Expect = 1e-11
 Identities = 49/51 (96%), Gaps = 1/51 (2%)
 Strand=Plus/Plus

Query  1        CAAGGTTTCCGTAGGTGAACCTGCGGAAGGATCATTAAAGAAATTT-AATA  50
                ||||||||||||||||||||||||||||||||||||||| |||||| ||||
Sbjct  2964939  CAAGGTTTCCGTAGGTGAACCTGCGGAAGGATCATTAAATAAATTTTAATA  2964989


 Score = 82.4 bits (44),  Expect = 1e-11
 Identities = 49/51 (96%), Gaps = 1/51 (2%)
 Strand=Plus/Plus

Query  1        CAAGGTTTCCGTAGGTGAACCTGCGGAAGGATCATTAAAGAAATTT-AATA  50
                ||||||||||||||||||||||||||||||||||||||| |||||| ||||
Sbjct  2975148  CAAGGTTTCCGTAGGTGAACCTGCGGAAGGATCATTAAATAAATTTTAATA  2975198


 Score = 82.4 bits (44),  Expect = 1e-11
 Identities = 49/51 (96%), Gaps = 1/51 (2%)
 Strand=Plus/Plus

Query  1        CAAGGTTTCCGTAGGTGAACCTGCGGAAGGATCATTAAAGAAATTT-AATA  50
                ||||||||||||||||||||||||||||||||||||||| |||||| ||||
Sbjct  2985354  CAAGGTTTCCGTAGGTGAACCTGCGGAAGGATCATTAAATAAATTTTAATA  2985404


 Score = 82.4 bits (44),  Expect = 1e-11
 Identities = 49/51 (96%), Gaps = 1/51 (2%)
 Strand=Plus/Plus

Query  1        CAAGGTTTCCGTAGGTGAACCTGCGGAAGGATCATTAAAGAAATTT-AATA  50
                ||||||||||||||||||||||||||||||||||||||| |||||| ||||
Sbjct  2995565  CAAGGTTTCCGTAGGTGAACCTGCGGAAGGATCATTAAATAAATTTTAATA  2995615


 Score = 82.4 bits (44),  Expect = 1e-11
 Identities = 49/51 (96%), Gaps = 1/51 (2%)
 Strand=Plus/Plus

Query  1        CAAGGTTTCCGTAGGTGAACCTGCGGAAGGATCATTAAAGAAATTT-AATA  50
                ||||||||||||||||||||||||||||||||||||||| |||||| ||||
Sbjct  3005728  CAAGGTTTCCGTAGGTGAACCTGCGGAAGGATCATTAAATAAATTTTAATA  3005778


 Score = 82.4 bits (44),  Expect = 1e-11
 Identities = 49/51 (96%), Gaps = 1/51 (2%)
 Strand=Plus/Plus

Query  1        CAAGGTTTCCGTAGGTGAACCTGCGGAAGGATCATTAAAGAAATTT-AATA  50
                ||||||||||||||||||||||||||||||||||||||| |||||| ||||
Sbjct  3015894  CAAGGTTTCCGTAGGTGAACCTGCGGAAGGATCATTAAATAAATTTTAATA  3015944


>OW971869.1 Mucor piriformis genome assembly, chromosome: 3
Length=3476688

 Score = 82.4 bits (44),  Expect = 1e-11
 Identities = 49/51 (96%), Gaps = 1/51 (2%)
 Strand=Plus/Minus

Query  1        CAAGGTTTCCGTAGGTGAACCTGCGGAAGGATCATTAAAGAAATTT-AATA  50
                ||||||||||||||||||||||||||||||||||||||| |||||| ||||
Sbjct  2569639  CAAGGTTTCCGTAGGTGAACCTGCGGAAGGATCATTAAATAAATTTTAATA  2569589


 Score = 82.4 bits (44),  Expect = 1e-11
 Identities = 49/51 (96%), Gaps = 1/51 (2%)
 Strand=Plus/Plus

Query  1        CAAGGTTTCCGTAGGTGAACCTGCGGAAGGATCATTAAAGAAATTT-AATA  50
                ||||||||||||||||||||||||||||||||||||||| |||||| ||||
Sbjct  3407142  CAAGGTTTCCGTAGGTGAACCTGCGGAAGGATCATTAAATAAATTTTAATA  3407192


>PPJB01000274.1 Aciculoconidium aculeatum strain NRRL YB-4298 NODE_274_length_1878_cov_1930.07_ID_547, 
whole genome shotgun sequence
Length=1878

 Score = 82.4 bits (44),  Expect = 1e-11
 Identities = 46/47 (98%), Gaps = 0/47 (0%)
 Strand=Plus/Plus

Query  1    CAAGGTTTCCGTAGGTGAACCTGCGGAAGGATCATTAAAGAAATTTA  47
            ||||||||||||||||||||||||||||||||||||||| |||||||
Sbjct  199  CAAGGTTTCCGTAGGTGAACCTGCGGAAGGATCATTAAAAAAATTTA  245


 Score = 67.6 bits (36),  Expect = 3e-07
 Identities = 38/39 (97%), Gaps = 0/39 (0%)
 Strand=Plus/Plus

Query  395  TTAAAAACTTTCAACAACGGATCTCTTGGTTCTCGCATC  433
            || ||||||||||||||||||||||||||||||||||||
Sbjct  284  TTTAAAACTTTCAACAACGGATCTCTTGGTTCTCGCATC  322


>JABBWJ010000190.1 Suillus tomentosus strain FC115 C8R48scaffold_190, whole genome 
shotgun sequence
Length=10321

 Score = 82.4 bits (44),  Expect = 1e-11
 Identities = 44/44 (100%), Gaps = 0/44 (0%)
 Strand=Plus/Minus

Query  1     CAAGGTTTCCGTAGGTGAACCTGCGGAAGGATCATTAAAGAAAT  44
             ||||||||||||||||||||||||||||||||||||||||||||
Sbjct  8776  CAAGGTTTCCGTAGGTGAACCTGCGGAAGGATCATTAAAGAAAT  8733


>JABBWK010000734.1 Suillus fuscotomentosus strain FC203 F5891scaffold_734, whole 
genome shotgun sequence
Length=5076

 Score = 82.4 bits (44),  Expect = 1e-11
 Identities = 44/44 (100%), Gaps = 0/44 (0%)
 Strand=Plus/Minus

Query  1     CAAGGTTTCCGTAGGTGAACCTGCGGAAGGATCATTAAAGAAAT  44
             ||||||||||||||||||||||||||||||||||||||||||||
Sbjct  1593  CAAGGTTTCCGTAGGTGAACCTGCGGAAGGATCATTAAAGAAAT  1550


>JABBWK010000724.1 Suillus fuscotomentosus strain FC203 F5891scaffold_724, whole 
genome shotgun sequence
Length=6307

 Score = 82.4 bits (44),  Expect = 1e-11
 Identities = 44/44 (100%), Gaps = 0/44 (0%)
 Strand=Plus/Minus

Query  1     CAAGGTTTCCGTAGGTGAACCTGCGGAAGGATCATTAAAGAAAT  44
             ||||||||||||||||||||||||||||||||||||||||||||
Sbjct  1636  CAAGGTTTCCGTAGGTGAACCTGCGGAAGGATCATTAAAGAAAT  1593


>JABBWK010000721.1 Suillus fuscotomentosus strain FC203 F5891scaffold_721, whole 
genome shotgun sequence
Length=7053

 Score = 82.4 bits (44),  Expect = 1e-11
 Identities = 44/44 (100%), Gaps = 0/44 (0%)
 Strand=Plus/Plus

Query  1     CAAGGTTTCCGTAGGTGAACCTGCGGAAGGATCATTAAAGAAAT  44
             ||||||||||||||||||||||||||||||||||||||||||||
Sbjct  1730  CAAGGTTTCCGTAGGTGAACCTGCGGAAGGATCATTAAAGAAAT  1773


>JABBWK010000720.1 Suillus fuscotomentosus strain FC203 F5891scaffold_720, whole 
genome shotgun sequence
Length=7504

 Score = 82.4 bits (44),  Expect = 1e-11
 Identities = 44/44 (100%), Gaps = 0/44 (0%)
 Strand=Plus/Minus

Query  1     CAAGGTTTCCGTAGGTGAACCTGCGGAAGGATCATTAAAGAAAT  44
             ||||||||||||||||||||||||||||||||||||||||||||
Sbjct  4916  CAAGGTTTCCGTAGGTGAACCTGCGGAAGGATCATTAAAGAAAT  4873


>JABBWK010000717.1 Suillus fuscotomentosus strain FC203 F5891scaffold_717, whole 
genome shotgun sequence
Length=7777

 Score = 82.4 bits (44),  Expect = 1e-11
 Identities = 44/44 (100%), Gaps = 0/44 (0%)
 Strand=Plus/Plus

Query  1     CAAGGTTTCCGTAGGTGAACCTGCGGAAGGATCATTAAAGAAAT  44
             ||||||||||||||||||||||||||||||||||||||||||||
Sbjct  2126  CAAGGTTTCCGTAGGTGAACCTGCGGAAGGATCATTAAAGAAAT  2169


>JABBWK010000712.1 Suillus fuscotomentosus strain FC203 F5891scaffold_712, whole 
genome shotgun sequence
Length=8563

 Score = 82.4 bits (44),  Expect = 1e-11
 Identities = 44/44 (100%), Gaps = 0/44 (0%)
 Strand=Plus/Minus

Query  1     CAAGGTTTCCGTAGGTGAACCTGCGGAAGGATCATTAAAGAAAT  44
             ||||||||||||||||||||||||||||||||||||||||||||
Sbjct  4792  CAAGGTTTCCGTAGGTGAACCTGCGGAAGGATCATTAAAGAAAT  4749


>JABBWK010000698.1 Suillus fuscotomentosus strain FC203 F5891scaffold_698, whole 
genome shotgun sequence
Length=10517

 Score = 82.4 bits (44),  Expect = 1e-11
 Identities = 44/44 (100%), Gaps = 0/44 (0%)
 Strand=Plus/Minus

Query  1     CAAGGTTTCCGTAGGTGAACCTGCGGAAGGATCATTAAAGAAAT  44
             ||||||||||||||||||||||||||||||||||||||||||||
Sbjct  8462  CAAGGTTTCCGTAGGTGAACCTGCGGAAGGATCATTAAAGAAAT  8419


>JABBWK010000697.1 Suillus fuscotomentosus strain FC203 F5891scaffold_697, whole 
genome shotgun sequence
Length=10564

 Score = 82.4 bits (44),  Expect = 1e-11
 Identities = 44/44 (100%), Gaps = 0/44 (0%)
 Strand=Plus/Plus

Query  1     CAAGGTTTCCGTAGGTGAACCTGCGGAAGGATCATTAAAGAAAT  44
             ||||||||||||||||||||||||||||||||||||||||||||
Sbjct  2051  CAAGGTTTCCGTAGGTGAACCTGCGGAAGGATCATTAAAGAAAT  2094


>JABBWK010000695.1 Suillus fuscotomentosus strain FC203 F5891scaffold_695, whole 
genome shotgun sequence
Length=10641

 Score = 82.4 bits (44),  Expect = 1e-11
 Identities = 44/44 (100%), Gaps = 0/44 (0%)
 Strand=Plus/Plus

Query  1    CAAGGTTTCCGTAGGTGAACCTGCGGAAGGATCATTAAAGAAAT  44
            ||||||||||||||||||||||||||||||||||||||||||||
Sbjct  850  CAAGGTTTCCGTAGGTGAACCTGCGGAAGGATCATTAAAGAAAT  893


>JABBWK010000694.1 Suillus fuscotomentosus strain FC203 F5891scaffold_694, whole 
genome shotgun sequence
Length=10661

 Score = 82.4 bits (44),  Expect = 1e-11
 Identities = 44/44 (100%), Gaps = 0/44 (0%)
 Strand=Plus/Plus

Query  1     CAAGGTTTCCGTAGGTGAACCTGCGGAAGGATCATTAAAGAAAT  44
             ||||||||||||||||||||||||||||||||||||||||||||
Sbjct  2179  CAAGGTTTCCGTAGGTGAACCTGCGGAAGGATCATTAAAGAAAT  2222


>JABBWK010000692.1 Suillus fuscotomentosus strain FC203 F5891scaffold_692, whole 
genome shotgun sequence
Length=10691

 Score = 82.4 bits (44),  Expect = 1e-11
 Identities = 44/44 (100%), Gaps = 0/44 (0%)
 Strand=Plus/Minus

Query  1     CAAGGTTTCCGTAGGTGAACCTGCGGAAGGATCATTAAAGAAAT  44
             ||||||||||||||||||||||||||||||||||||||||||||
Sbjct  9060  CAAGGTTTCCGTAGGTGAACCTGCGGAAGGATCATTAAAGAAAT  9017


>JABBWK010000690.1 Suillus fuscotomentosus strain FC203 F5891scaffold_690, whole 
genome shotgun sequence
Length=10844

 Score = 82.4 bits (44),  Expect = 1e-11
 Identities = 44/44 (100%), Gaps = 0/44 (0%)
 Strand=Plus/Plus

Query  1     CAAGGTTTCCGTAGGTGAACCTGCGGAAGGATCATTAAAGAAAT  44
             ||||||||||||||||||||||||||||||||||||||||||||
Sbjct  2077  CAAGGTTTCCGTAGGTGAACCTGCGGAAGGATCATTAAAGAAAT  2120


>JABBWK010000689.1 Suillus fuscotomentosus strain FC203 F5891scaffold_689, whole 
genome shotgun sequence
Length=10850

 Score = 82.4 bits (44),  Expect = 1e-11
 Identities = 44/44 (100%), Gaps = 0/44 (0%)
 Strand=Plus/Minus

Query  1     CAAGGTTTCCGTAGGTGAACCTGCGGAAGGATCATTAAAGAAAT  44
             ||||||||||||||||||||||||||||||||||||||||||||
Sbjct  8777  CAAGGTTTCCGTAGGTGAACCTGCGGAAGGATCATTAAAGAAAT  8734


>JABBWK010000688.1 Suillus fuscotomentosus strain FC203 F5891scaffold_688, whole 
genome shotgun sequence
Length=10854

 Score = 82.4 bits (44),  Expect = 1e-11
 Identities = 44/44 (100%), Gaps = 0/44 (0%)
 Strand=Plus/Minus

Query  1     CAAGGTTTCCGTAGGTGAACCTGCGGAAGGATCATTAAAGAAAT  44
             ||||||||||||||||||||||||||||||||||||||||||||
Sbjct  8730  CAAGGTTTCCGTAGGTGAACCTGCGGAAGGATCATTAAAGAAAT  8687


>JABBWK010000687.1 Suillus fuscotomentosus strain FC203 F5891scaffold_687, whole 
genome shotgun sequence
Length=11109

 Score = 82.4 bits (44),  Expect = 1e-11
 Identities = 44/44 (100%), Gaps = 0/44 (0%)
 Strand=Plus/Plus

Query  1     CAAGGTTTCCGTAGGTGAACCTGCGGAAGGATCATTAAAGAAAT  44
             ||||||||||||||||||||||||||||||||||||||||||||
Sbjct  2395  CAAGGTTTCCGTAGGTGAACCTGCGGAAGGATCATTAAAGAAAT  2438


>JABBWK010000686.1 Suillus fuscotomentosus strain FC203 F5891scaffold_686, whole 
genome shotgun sequence
Length=11163

 Score = 82.4 bits (44),  Expect = 1e-11
 Identities = 44/44 (100%), Gaps = 0/44 (0%)
 Strand=Plus/Plus

Query  1     CAAGGTTTCCGTAGGTGAACCTGCGGAAGGATCATTAAAGAAAT  44
             ||||||||||||||||||||||||||||||||||||||||||||
Sbjct  2077  CAAGGTTTCCGTAGGTGAACCTGCGGAAGGATCATTAAAGAAAT  2120


>JABBWK010000685.1 Suillus fuscotomentosus strain FC203 F5891scaffold_685, whole 
genome shotgun sequence
Length=11247

 Score = 82.4 bits (44),  Expect = 1e-11
 Identities = 44/44 (100%), Gaps = 0/44 (0%)
 Strand=Plus/Minus

Query  1     CAAGGTTTCCGTAGGTGAACCTGCGGAAGGATCATTAAAGAAAT  44
             ||||||||||||||||||||||||||||||||||||||||||||
Sbjct  8863  CAAGGTTTCCGTAGGTGAACCTGCGGAAGGATCATTAAAGAAAT  8820


>JABBWK010000682.1 Suillus fuscotomentosus strain FC203 F5891scaffold_682, whole 
genome shotgun sequence
Length=11395

 Score = 82.4 bits (44),  Expect = 1e-11
 Identities = 44/44 (100%), Gaps = 0/44 (0%)
 Strand=Plus/Plus

Query  1     CAAGGTTTCCGTAGGTGAACCTGCGGAAGGATCATTAAAGAAAT  44
             ||||||||||||||||||||||||||||||||||||||||||||
Sbjct  2313  CAAGGTTTCCGTAGGTGAACCTGCGGAAGGATCATTAAAGAAAT  2356


>JABBWK010000679.1 Suillus fuscotomentosus strain FC203 F5891scaffold_679, whole 
genome shotgun sequence
Length=11549

 Score = 82.4 bits (44),  Expect = 1e-11
 Identities = 44/44 (100%), Gaps = 0/44 (0%)
 Strand=Plus/Minus

Query  1     CAAGGTTTCCGTAGGTGAACCTGCGGAAGGATCATTAAAGAAAT  44
             ||||||||||||||||||||||||||||||||||||||||||||
Sbjct  9596  CAAGGTTTCCGTAGGTGAACCTGCGGAAGGATCATTAAAGAAAT  9553


>JABBWK010000676.1 Suillus fuscotomentosus strain FC203 F5891scaffold_676, whole 
genome shotgun sequence
Length=11722

 Score = 82.4 bits (44),  Expect = 1e-11
 Identities = 44/44 (100%), Gaps = 0/44 (0%)
 Strand=Plus/Minus

Query  1     CAAGGTTTCCGTAGGTGAACCTGCGGAAGGATCATTAAAGAAAT  44
             ||||||||||||||||||||||||||||||||||||||||||||
Sbjct  9334  CAAGGTTTCCGTAGGTGAACCTGCGGAAGGATCATTAAAGAAAT  9291


>JABBWK010000674.1 Suillus fuscotomentosus strain FC203 F5891scaffold_674, whole 
genome shotgun sequence
Length=11885

 Score = 82.4 bits (44),  Expect = 1e-11
 Identities = 44/44 (100%), Gaps = 0/44 (0%)
 Strand=Plus/Plus

Query  1     CAAGGTTTCCGTAGGTGAACCTGCGGAAGGATCATTAAAGAAAT  44
             ||||||||||||||||||||||||||||||||||||||||||||
Sbjct  2393  CAAGGTTTCCGTAGGTGAACCTGCGGAAGGATCATTAAAGAAAT  2436


>JABBWK010000673.1 Suillus fuscotomentosus strain FC203 F5891scaffold_673, whole 
genome shotgun sequence
Length=11904

 Score = 82.4 bits (44),  Expect = 1e-11
 Identities = 44/44 (100%), Gaps = 0/44 (0%)
 Strand=Plus/Plus

Query  1     CAAGGTTTCCGTAGGTGAACCTGCGGAAGGATCATTAAAGAAAT  44
             ||||||||||||||||||||||||||||||||||||||||||||
Sbjct  2050  CAAGGTTTCCGTAGGTGAACCTGCGGAAGGATCATTAAAGAAAT  2093


>JABBWK010000669.1 Suillus fuscotomentosus strain FC203 F5891scaffold_669, whole 
genome shotgun sequence
Length=12434

 Score = 82.4 bits (44),  Expect = 1e-11
 Identities = 44/44 (100%), Gaps = 0/44 (0%)
 Strand=Plus/Minus

Query  1      CAAGGTTTCCGTAGGTGAACCTGCGGAAGGATCATTAAAGAAAT  44
              ||||||||||||||||||||||||||||||||||||||||||||
Sbjct  10223  CAAGGTTTCCGTAGGTGAACCTGCGGAAGGATCATTAAAGAAAT  10180


>JABBWK010000667.1 Suillus fuscotomentosus strain FC203 F5891scaffold_667, whole 
genome shotgun sequence
Length=12727

 Score = 82.4 bits (44),  Expect = 1e-11
 Identities = 44/44 (100%), Gaps = 0/44 (0%)
 Strand=Plus/Plus

Query  1      CAAGGTTTCCGTAGGTGAACCTGCGGAAGGATCATTAAAGAAAT  44
              ||||||||||||||||||||||||||||||||||||||||||||
Sbjct  11610  CAAGGTTTCCGTAGGTGAACCTGCGGAAGGATCATTAAAGAAAT  11653


>JABBWK010000664.1 Suillus fuscotomentosus strain FC203 F5891scaffold_664, whole 
genome shotgun sequence
Length=12782

 Score = 82.4 bits (44),  Expect = 1e-11
 Identities = 44/44 (100%), Gaps = 0/44 (0%)
 Strand=Plus/Plus

Query  1     CAAGGTTTCCGTAGGTGAACCTGCGGAAGGATCATTAAAGAAAT  44
             ||||||||||||||||||||||||||||||||||||||||||||
Sbjct  3867  CAAGGTTTCCGTAGGTGAACCTGCGGAAGGATCATTAAAGAAAT  3910


>JABBWK010000663.1 Suillus fuscotomentosus strain FC203 F5891scaffold_663, whole 
genome shotgun sequence
Length=12784

 Score = 82.4 bits (44),  Expect = 1e-11
 Identities = 44/44 (100%), Gaps = 0/44 (0%)
 Strand=Plus/Plus

Query  1      CAAGGTTTCCGTAGGTGAACCTGCGGAAGGATCATTAAAGAAAT  44
              ||||||||||||||||||||||||||||||||||||||||||||
Sbjct  11249  CAAGGTTTCCGTAGGTGAACCTGCGGAAGGATCATTAAAGAAAT  11292


>JABBWK010000659.1 Suillus fuscotomentosus strain FC203 F5891scaffold_659, whole 
genome shotgun sequence
Length=12885

 Score = 82.4 bits (44),  Expect = 1e-11
 Identities = 44/44 (100%), Gaps = 0/44 (0%)
 Strand=Plus/Minus

Query  1      CAAGGTTTCCGTAGGTGAACCTGCGGAAGGATCATTAAAGAAAT  44
              ||||||||||||||||||||||||||||||||||||||||||||
Sbjct  10339  CAAGGTTTCCGTAGGTGAACCTGCGGAAGGATCATTAAAGAAAT  10296


>JABBWK010000653.1 Suillus fuscotomentosus strain FC203 F5891scaffold_653, whole 
genome shotgun sequence
Length=13328

 Score = 82.4 bits (44),  Expect = 1e-11
 Identities = 44/44 (100%), Gaps = 0/44 (0%)
 Strand=Plus/Plus

Query  1     CAAGGTTTCCGTAGGTGAACCTGCGGAAGGATCATTAAAGAAAT  44
             ||||||||||||||||||||||||||||||||||||||||||||
Sbjct  3801  CAAGGTTTCCGTAGGTGAACCTGCGGAAGGATCATTAAAGAAAT  3844


>JABBWK010000646.1 Suillus fuscotomentosus strain FC203 F5891scaffold_646, whole 
genome shotgun sequence
Length=13976

 Score = 82.4 bits (44),  Expect = 1e-11
 Identities = 44/44 (100%), Gaps = 0/44 (0%)
 Strand=Plus/Minus

Query  1     CAAGGTTTCCGTAGGTGAACCTGCGGAAGGATCATTAAAGAAAT  44
             ||||||||||||||||||||||||||||||||||||||||||||
Sbjct  8780  CAAGGTTTCCGTAGGTGAACCTGCGGAAGGATCATTAAAGAAAT  8737


>JABBWK010000644.1 Suillus fuscotomentosus strain FC203 F5891scaffold_644, whole 
genome shotgun sequence
Length=14026

 Score = 82.4 bits (44),  Expect = 1e-11
 Identities = 44/44 (100%), Gaps = 0/44 (0%)
 Strand=Plus/Minus

Query  1      CAAGGTTTCCGTAGGTGAACCTGCGGAAGGATCATTAAAGAAAT  44
              ||||||||||||||||||||||||||||||||||||||||||||
Sbjct  10439  CAAGGTTTCCGTAGGTGAACCTGCGGAAGGATCATTAAAGAAAT  10396


>JABBWK010000023.1 Suillus fuscotomentosus strain FC203 F5891scaffold_23, whole 
genome shotgun sequence
Length=710260

 Score = 82.4 bits (44),  Expect = 1e-11
 Identities = 44/44 (100%), Gaps = 0/44 (0%)
 Strand=Plus/Plus

Query  1       CAAGGTTTCCGTAGGTGAACCTGCGGAAGGATCATTAAAGAAAT  44
               ||||||||||||||||||||||||||||||||||||||||||||
Sbjct  316916  CAAGGTTTCCGTAGGTGAACCTGCGGAAGGATCATTAAAGAAAT  316959


>JABBWK010000020.1 Suillus fuscotomentosus strain FC203 F5891scaffold_20, whole 
genome shotgun sequence
Length=735574

 Score = 82.4 bits (44),  Expect = 1e-11
 Identities = 44/44 (100%), Gaps = 0/44 (0%)
 Strand=Plus/Plus

Query  1       CAAGGTTTCCGTAGGTGAACCTGCGGAAGGATCATTAAAGAAAT  44
               ||||||||||||||||||||||||||||||||||||||||||||
Sbjct  726288  CAAGGTTTCCGTAGGTGAACCTGCGGAAGGATCATTAAAGAAAT  726331


>PPON02000133.1 Kazachstania unispora strain NRRL Y-1556 NODE_149_length_5165_cov_2110.2_ID_297, 
whole genome shotgun sequence
Length=5165

 Score = 82.4 bits (44),  Expect = 1e-11
 Identities = 50/53 (94%), Gaps = 0/53 (0%)
 Strand=Plus/Plus

Query  1     CAAGGTTTCCGTAGGTGAACCTGCGGAAGGATCATTAAAGAAATTTAATAATT  53
             ||||||||||||||||||||||||||||||||||||| |||||| |||| |||
Sbjct  3611  CAAGGTTTCCGTAGGTGAACCTGCGGAAGGATCATTATAGAAATATAATTATT  3663


 Score = 76.8 bits (41),  Expect = 5e-10
 Identities = 43/44 (98%), Gaps = 0/44 (0%)
 Strand=Plus/Plus

Query  390   AAATATTAAAAACTTTCAACAACGGATCTCTTGGTTCTCGCATC  433
             ||||||| ||||||||||||||||||||||||||||||||||||
Sbjct  3896  AAATATTCAAAACTTTCAACAACGGATCTCTTGGTTCTCGCATC  3939


>CAEFZW010000005.1 Kazachstania barnettii strain CLIB 1767 genome assembly, contig: 
KABA2_05, whole genome shotgun sequence
Length=1103630

 Score = 82.4 bits (44),  Expect = 1e-11
 Identities = 44/44 (100%), Gaps = 0/44 (0%)
 Strand=Plus/Plus

Query  1       CAAGGTTTCCGTAGGTGAACCTGCGGAAGGATCATTAAAGAAAT  44
               ||||||||||||||||||||||||||||||||||||||||||||
Sbjct  128080  CAAGGTTTCCGTAGGTGAACCTGCGGAAGGATCATTAAAGAAAT  128123


 Score = 82.4 bits (44),  Expect = 1e-11
 Identities = 44/44 (100%), Gaps = 0/44 (0%)
 Strand=Plus/Plus

Query  1       CAAGGTTTCCGTAGGTGAACCTGCGGAAGGATCATTAAAGAAAT  44
               ||||||||||||||||||||||||||||||||||||||||||||
Sbjct  136372  CAAGGTTTCCGTAGGTGAACCTGCGGAAGGATCATTAAAGAAAT  136415


 Score = 78.7 bits (42),  Expect = 1e-10
 Identities = 44/45 (98%), Gaps = 0/45 (0%)
 Strand=Plus/Plus

Query  389     AAAATATTAAAAACTTTCAACAACGGATCTCTTGGTTCTCGCATC  433
               |||||||| ||||||||||||||||||||||||||||||||||||
Sbjct  128324  AAAATATTCAAAACTTTCAACAACGGATCTCTTGGTTCTCGCATC  128368


 Score = 78.7 bits (42),  Expect = 1e-10
 Identities = 44/45 (98%), Gaps = 0/45 (0%)
 Strand=Plus/Plus

Query  389     AAAATATTAAAAACTTTCAACAACGGATCTCTTGGTTCTCGCATC  433
               |||||||| ||||||||||||||||||||||||||||||||||||
Sbjct  136616  AAAATATTCAAAACTTTCAACAACGGATCTCTTGGTTCTCGCATC  136660


>QZWR01000196.1 Zoophagus insidians isolate Zi-All NODE_1108_length_28658_cov_1205.24, 
whole genome shotgun sequence
Length=28658

 Score = 82.4 bits (44),  Expect = 1e-11
 Identities = 44/44 (100%), Gaps = 0/44 (0%)
 Strand=Plus/Plus

Query  1     CAAGGTTTCCGTAGGTGAACCTGCGGAAGGATCATTAAAGAAAT  44
             ||||||||||||||||||||||||||||||||||||||||||||
Sbjct  9724  CAAGGTTTCCGTAGGTGAACCTGCGGAAGGATCATTAAAGAAAT  9767


>PPLQ02000038.1 Suhomyces emberorum strain NRRL Y-27606 NODE_38_length_7196_cov_938.481_ID_75, 
whole genome shotgun sequence
Length=7196

 Score = 82.4 bits (44),  Expect = 1e-11
 Identities = 44/44 (100%), Gaps = 0/44 (0%)
 Strand=Plus/Minus

Query  1     CAAGGTTTCCGTAGGTGAACCTGCGGAAGGATCATTAAAGAAAT  44
             ||||||||||||||||||||||||||||||||||||||||||||
Sbjct  3150  CAAGGTTTCCGTAGGTGAACCTGCGGAAGGATCATTAAAGAAAT  3107


 Score = 71.3 bits (38),  Expect = 2e-08
 Identities = 43/45 (96%), Gaps = 1/45 (2%)
 Strand=Plus/Minus

Query  389   AAAATATTAAAAACTTTCAACAACGGATCTCTTGGTTCTCGCATC  433
             ||| |||| ||||||||||||||||||||||||||||||||||||
Sbjct  3024  AAATTATT-AAAACTTTCAACAACGGATCTCTTGGTTCTCGCATC  2981


>PPOJ02000117.1 Kazachstania intestinalis strain NRRL Y-48847 NODE_117_length_4868_cov_585.605_ID_233, 
whole genome shotgun sequence
Length=4868

 Score = 82.4 bits (44),  Expect = 1e-11
 Identities = 44/44 (100%), Gaps = 0/44 (0%)
 Strand=Plus/Plus

Query  1     CAAGGTTTCCGTAGGTGAACCTGCGGAAGGATCATTAAAGAAAT  44
             ||||||||||||||||||||||||||||||||||||||||||||
Sbjct  1941  CAAGGTTTCCGTAGGTGAACCTGCGGAAGGATCATTAAAGAAAT  1984


 Score = 75.0 bits (40),  Expect = 2e-09
 Identities = 99/126 (79%), Gaps = 10/126 (8%)
 Strand=Plus/Plus

Query  308   CCCAGAGGTAACAAACACAAACAATTTTATCTATTCATTAAATTTTTGTCAAAAACAAGA  367
             ||||||||| |||||||||||||| |||  | || |||| | | ||  || | |||||| 
Sbjct  2189  CCCAGAGGTGACAAACACAAACAACTTT-GCAATGCATTTATTATTATTC-AGAACAAGC  2246

Query  368   ATTTTCGTAACTGGAAATTTTAAAATATTAAAAACTTTCAACAACGGATCTCTTGGTTCT  427
             |   || |  | ||  |||  ||||| || ||||||||||||||||||||||||||||||
Sbjct  2247  A--GTC-T-TC-GG--ATTGAAAAAT-TTTAAAACTTTCAACAACGGATCTCTTGGTTCT  2298

Query  428   CGCATC  433
             ||||||
Sbjct  2299  CGCATC  2304


>NW_024545242.1 Kazachstania barnettii strain CLIB 1767 genome assembly, contig: 
KABA2_05, whole genome shotgun sequence
Length=1103630

 Score = 82.4 bits (44),  Expect = 1e-11
 Identities = 44/44 (100%), Gaps = 0/44 (0%)
 Strand=Plus/Plus

Query  1       CAAGGTTTCCGTAGGTGAACCTGCGGAAGGATCATTAAAGAAAT  44
               ||||||||||||||||||||||||||||||||||||||||||||
Sbjct  128080  CAAGGTTTCCGTAGGTGAACCTGCGGAAGGATCATTAAAGAAAT  128123


 Score = 82.4 bits (44),  Expect = 1e-11
 Identities = 44/44 (100%), Gaps = 0/44 (0%)
 Strand=Plus/Plus

Query  1       CAAGGTTTCCGTAGGTGAACCTGCGGAAGGATCATTAAAGAAAT  44
               ||||||||||||||||||||||||||||||||||||||||||||
Sbjct  136372  CAAGGTTTCCGTAGGTGAACCTGCGGAAGGATCATTAAAGAAAT  136415


 Score = 78.7 bits (42),  Expect = 1e-10
 Identities = 44/45 (98%), Gaps = 0/45 (0%)
 Strand=Plus/Plus

Query  389     AAAATATTAAAAACTTTCAACAACGGATCTCTTGGTTCTCGCATC  433
               |||||||| ||||||||||||||||||||||||||||||||||||
Sbjct  128324  AAAATATTCAAAACTTTCAACAACGGATCTCTTGGTTCTCGCATC  128368


 Score = 78.7 bits (42),  Expect = 1e-10
 Identities = 44/45 (98%), Gaps = 0/45 (0%)
 Strand=Plus/Plus

Query  389     AAAATATTAAAAACTTTCAACAACGGATCTCTTGGTTCTCGCATC  433
               |||||||| ||||||||||||||||||||||||||||||||||||
Sbjct  136616  AAAATATTCAAAACTTTCAACAACGGATCTCTTGGTTCTCGCATC  136660


>NW_024540246.1 Suillus fuscotomentosus strain FC203 chromosome Unknown F5891scaffold_734, 
whole genome shotgun sequence
Length=5076

 Score = 82.4 bits (44),  Expect = 1e-11
 Identities = 44/44 (100%), Gaps = 0/44 (0%)
 Strand=Plus/Minus

Query  1     CAAGGTTTCCGTAGGTGAACCTGCGGAAGGATCATTAAAGAAAT  44
             ||||||||||||||||||||||||||||||||||||||||||||
Sbjct  1593  CAAGGTTTCCGTAGGTGAACCTGCGGAAGGATCATTAAAGAAAT  1550


>NW_024540236.1 Suillus fuscotomentosus strain FC203 chromosome Unknown F5891scaffold_724, 
whole genome shotgun sequence
Length=6307

 Score = 82.4 bits (44),  Expect = 1e-11
 Identities = 44/44 (100%), Gaps = 0/44 (0%)
 Strand=Plus/Minus

Query  1     CAAGGTTTCCGTAGGTGAACCTGCGGAAGGATCATTAAAGAAAT  44
             ||||||||||||||||||||||||||||||||||||||||||||
Sbjct  1636  CAAGGTTTCCGTAGGTGAACCTGCGGAAGGATCATTAAAGAAAT  1593


>NW_024540233.1 Suillus fuscotomentosus strain FC203 chromosome Unknown F5891scaffold_721, 
whole genome shotgun sequence
Length=7053

 Score = 82.4 bits (44),  Expect = 1e-11
 Identities = 44/44 (100%), Gaps = 0/44 (0%)
 Strand=Plus/Plus

Query  1     CAAGGTTTCCGTAGGTGAACCTGCGGAAGGATCATTAAAGAAAT  44
             ||||||||||||||||||||||||||||||||||||||||||||
Sbjct  1730  CAAGGTTTCCGTAGGTGAACCTGCGGAAGGATCATTAAAGAAAT  1773


>NW_024540232.1 Suillus fuscotomentosus strain FC203 chromosome Unknown F5891scaffold_720, 
whole genome shotgun sequence
Length=7504

 Score = 82.4 bits (44),  Expect = 1e-11
 Identities = 44/44 (100%), Gaps = 0/44 (0%)
 Strand=Plus/Minus

Query  1     CAAGGTTTCCGTAGGTGAACCTGCGGAAGGATCATTAAAGAAAT  44
             ||||||||||||||||||||||||||||||||||||||||||||
Sbjct  4916  CAAGGTTTCCGTAGGTGAACCTGCGGAAGGATCATTAAAGAAAT  4873


>NW_024540229.1 Suillus fuscotomentosus strain FC203 chromosome Unknown F5891scaffold_717, 
whole genome shotgun sequence
Length=7777

 Score = 82.4 bits (44),  Expect = 1e-11
 Identities = 44/44 (100%), Gaps = 0/44 (0%)
 Strand=Plus/Plus

Query  1     CAAGGTTTCCGTAGGTGAACCTGCGGAAGGATCATTAAAGAAAT  44
             ||||||||||||||||||||||||||||||||||||||||||||
Sbjct  2126  CAAGGTTTCCGTAGGTGAACCTGCGGAAGGATCATTAAAGAAAT  2169


>NW_024540224.1 Suillus fuscotomentosus strain FC203 chromosome Unknown F5891scaffold_712, 
whole genome shotgun sequence
Length=8563

 Score = 82.4 bits (44),  Expect = 1e-11
 Identities = 44/44 (100%), Gaps = 0/44 (0%)
 Strand=Plus/Minus

Query  1     CAAGGTTTCCGTAGGTGAACCTGCGGAAGGATCATTAAAGAAAT  44
             ||||||||||||||||||||||||||||||||||||||||||||
Sbjct  4792  CAAGGTTTCCGTAGGTGAACCTGCGGAAGGATCATTAAAGAAAT  4749


>NW_024540210.1 Suillus fuscotomentosus strain FC203 chromosome Unknown F5891scaffold_698, 
whole genome shotgun sequence
Length=10517

 Score = 82.4 bits (44),  Expect = 1e-11
 Identities = 44/44 (100%), Gaps = 0/44 (0%)
 Strand=Plus/Minus

Query  1     CAAGGTTTCCGTAGGTGAACCTGCGGAAGGATCATTAAAGAAAT  44
             ||||||||||||||||||||||||||||||||||||||||||||
Sbjct  8462  CAAGGTTTCCGTAGGTGAACCTGCGGAAGGATCATTAAAGAAAT  8419


>NW_024540209.1 Suillus fuscotomentosus strain FC203 chromosome Unknown F5891scaffold_697, 
whole genome shotgun sequence
Length=10564

 Score = 82.4 bits (44),  Expect = 1e-11
 Identities = 44/44 (100%), Gaps = 0/44 (0%)
 Strand=Plus/Plus

Query  1     CAAGGTTTCCGTAGGTGAACCTGCGGAAGGATCATTAAAGAAAT  44
             ||||||||||||||||||||||||||||||||||||||||||||
Sbjct  2051  CAAGGTTTCCGTAGGTGAACCTGCGGAAGGATCATTAAAGAAAT  2094


>NW_024540207.1 Suillus fuscotomentosus strain FC203 chromosome Unknown F5891scaffold_695, 
whole genome shotgun sequence
Length=10641

 Score = 82.4 bits (44),  Expect = 1e-11
 Identities = 44/44 (100%), Gaps = 0/44 (0%)
 Strand=Plus/Plus

Query  1    CAAGGTTTCCGTAGGTGAACCTGCGGAAGGATCATTAAAGAAAT  44
            ||||||||||||||||||||||||||||||||||||||||||||
Sbjct  850  CAAGGTTTCCGTAGGTGAACCTGCGGAAGGATCATTAAAGAAAT  893


>NW_024540206.1 Suillus fuscotomentosus strain FC203 chromosome Unknown F5891scaffold_694, 
whole genome shotgun sequence
Length=10661

 Score = 82.4 bits (44),  Expect = 1e-11
 Identities = 44/44 (100%), Gaps = 0/44 (0%)
 Strand=Plus/Plus

Query  1     CAAGGTTTCCGTAGGTGAACCTGCGGAAGGATCATTAAAGAAAT  44
             ||||||||||||||||||||||||||||||||||||||||||||
Sbjct  2179  CAAGGTTTCCGTAGGTGAACCTGCGGAAGGATCATTAAAGAAAT  2222


>NW_024540204.1 Suillus fuscotomentosus strain FC203 chromosome Unknown F5891scaffold_692, 
whole genome shotgun sequence
Length=10691

 Score = 82.4 bits (44),  Expect = 1e-11
 Identities = 44/44 (100%), Gaps = 0/44 (0%)
 Strand=Plus/Minus

Query  1     CAAGGTTTCCGTAGGTGAACCTGCGGAAGGATCATTAAAGAAAT  44
             ||||||||||||||||||||||||||||||||||||||||||||
Sbjct  9060  CAAGGTTTCCGTAGGTGAACCTGCGGAAGGATCATTAAAGAAAT  9017


>NW_024540202.1 Suillus fuscotomentosus strain FC203 chromosome Unknown F5891scaffold_690, 
whole genome shotgun sequence
Length=10844

 Score = 82.4 bits (44),  Expect = 1e-11
 Identities = 44/44 (100%), Gaps = 0/44 (0%)
 Strand=Plus/Plus

Query  1     CAAGGTTTCCGTAGGTGAACCTGCGGAAGGATCATTAAAGAAAT  44
             ||||||||||||||||||||||||||||||||||||||||||||
Sbjct  2077  CAAGGTTTCCGTAGGTGAACCTGCGGAAGGATCATTAAAGAAAT  2120


>NW_024540201.1 Suillus fuscotomentosus strain FC203 chromosome Unknown F5891scaffold_689, 
whole genome shotgun sequence
Length=10850

 Score = 82.4 bits (44),  Expect = 1e-11
 Identities = 44/44 (100%), Gaps = 0/44 (0%)
 Strand=Plus/Minus

Query  1     CAAGGTTTCCGTAGGTGAACCTGCGGAAGGATCATTAAAGAAAT  44
             ||||||||||||||||||||||||||||||||||||||||||||
Sbjct  8777  CAAGGTTTCCGTAGGTGAACCTGCGGAAGGATCATTAAAGAAAT  8734


>NW_024540200.1 Suillus fuscotomentosus strain FC203 chromosome Unknown F5891scaffold_688, 
whole genome shotgun sequence
Length=10854

 Score = 82.4 bits (44),  Expect = 1e-11
 Identities = 44/44 (100%), Gaps = 0/44 (0%)
 Strand=Plus/Minus

Query  1     CAAGGTTTCCGTAGGTGAACCTGCGGAAGGATCATTAAAGAAAT  44
             ||||||||||||||||||||||||||||||||||||||||||||
Sbjct  8730  CAAGGTTTCCGTAGGTGAACCTGCGGAAGGATCATTAAAGAAAT  8687


>NW_024540199.1 Suillus fuscotomentosus strain FC203 chromosome Unknown F5891scaffold_687, 
whole genome shotgun sequence
Length=11109

 Score = 82.4 bits (44),  Expect = 1e-11
 Identities = 44/44 (100%), Gaps = 0/44 (0%)
 Strand=Plus/Plus

Query  1     CAAGGTTTCCGTAGGTGAACCTGCGGAAGGATCATTAAAGAAAT  44
             ||||||||||||||||||||||||||||||||||||||||||||
Sbjct  2395  CAAGGTTTCCGTAGGTGAACCTGCGGAAGGATCATTAAAGAAAT  2438


>NW_024540198.1 Suillus fuscotomentosus strain FC203 chromosome Unknown F5891scaffold_686, 
whole genome shotgun sequence
Length=11163

 Score = 82.4 bits (44),  Expect = 1e-11
 Identities = 44/44 (100%), Gaps = 0/44 (0%)
 Strand=Plus/Plus

Query  1     CAAGGTTTCCGTAGGTGAACCTGCGGAAGGATCATTAAAGAAAT  44
             ||||||||||||||||||||||||||||||||||||||||||||
Sbjct  2077  CAAGGTTTCCGTAGGTGAACCTGCGGAAGGATCATTAAAGAAAT  2120


>NW_024540197.1 Suillus fuscotomentosus strain FC203 chromosome Unknown F5891scaffold_685, 
whole genome shotgun sequence
Length=11247

 Score = 82.4 bits (44),  Expect = 1e-11
 Identities = 44/44 (100%), Gaps = 0/44 (0%)
 Strand=Plus/Minus

Query  1     CAAGGTTTCCGTAGGTGAACCTGCGGAAGGATCATTAAAGAAAT  44
             ||||||||||||||||||||||||||||||||||||||||||||
Sbjct  8863  CAAGGTTTCCGTAGGTGAACCTGCGGAAGGATCATTAAAGAAAT  8820


>NW_024540194.1 Suillus fuscotomentosus strain FC203 chromosome Unknown F5891scaffold_682, 
whole genome shotgun sequence
Length=11395

 Score = 82.4 bits (44),  Expect = 1e-11
 Identities = 44/44 (100%), Gaps = 0/44 (0%)
 Strand=Plus/Plus

Query  1     CAAGGTTTCCGTAGGTGAACCTGCGGAAGGATCATTAAAGAAAT  44
             ||||||||||||||||||||||||||||||||||||||||||||
Sbjct  2313  CAAGGTTTCCGTAGGTGAACCTGCGGAAGGATCATTAAAGAAAT  2356


>NW_024540191.1 Suillus fuscotomentosus strain FC203 chromosome Unknown F5891scaffold_679, 
whole genome shotgun sequence
Length=11549

 Score = 82.4 bits (44),  Expect = 1e-11
 Identities = 44/44 (100%), Gaps = 0/44 (0%)
 Strand=Plus/Minus

Query  1     CAAGGTTTCCGTAGGTGAACCTGCGGAAGGATCATTAAAGAAAT  44
             ||||||||||||||||||||||||||||||||||||||||||||
Sbjct  9596  CAAGGTTTCCGTAGGTGAACCTGCGGAAGGATCATTAAAGAAAT  9553


>NW_024540188.1 Suillus fuscotomentosus strain FC203 chromosome Unknown F5891scaffold_676, 
whole genome shotgun sequence
Length=11722

 Score = 82.4 bits (44),  Expect = 1e-11
 Identities = 44/44 (100%), Gaps = 0/44 (0%)
 Strand=Plus/Minus

Query  1     CAAGGTTTCCGTAGGTGAACCTGCGGAAGGATCATTAAAGAAAT  44
             ||||||||||||||||||||||||||||||||||||||||||||
Sbjct  9334  CAAGGTTTCCGTAGGTGAACCTGCGGAAGGATCATTAAAGAAAT  9291


>NW_024540186.1 Suillus fuscotomentosus strain FC203 chromosome Unknown F5891scaffold_674, 
whole genome shotgun sequence
Length=11885

 Score = 82.4 bits (44),  Expect = 1e-11
 Identities = 44/44 (100%), Gaps = 0/44 (0%)
 Strand=Plus/Plus

Query  1     CAAGGTTTCCGTAGGTGAACCTGCGGAAGGATCATTAAAGAAAT  44
             ||||||||||||||||||||||||||||||||||||||||||||
Sbjct  2393  CAAGGTTTCCGTAGGTGAACCTGCGGAAGGATCATTAAAGAAAT  2436


>NW_024540185.1 Suillus fuscotomentosus strain FC203 chromosome Unknown F5891scaffold_673, 
whole genome shotgun sequence
Length=11904

 Score = 82.4 bits (44),  Expect = 1e-11
 Identities = 44/44 (100%), Gaps = 0/44 (0%)
 Strand=Plus/Plus

Query  1     CAAGGTTTCCGTAGGTGAACCTGCGGAAGGATCATTAAAGAAAT  44
             ||||||||||||||||||||||||||||||||||||||||||||
Sbjct  2050  CAAGGTTTCCGTAGGTGAACCTGCGGAAGGATCATTAAAGAAAT  2093


>NW_024540181.1 Suillus fuscotomentosus strain FC203 chromosome Unknown F5891scaffold_669, 
whole genome shotgun sequence
Length=12434

 Score = 82.4 bits (44),  Expect = 1e-11
 Identities = 44/44 (100%), Gaps = 0/44 (0%)
 Strand=Plus/Minus

Query  1      CAAGGTTTCCGTAGGTGAACCTGCGGAAGGATCATTAAAGAAAT  44
              ||||||||||||||||||||||||||||||||||||||||||||
Sbjct  10223  CAAGGTTTCCGTAGGTGAACCTGCGGAAGGATCATTAAAGAAAT  10180


>NW_024540179.1 Suillus fuscotomentosus strain FC203 chromosome Unknown F5891scaffold_667, 
whole genome shotgun sequence
Length=12727

 Score = 82.4 bits (44),  Expect = 1e-11
 Identities = 44/44 (100%), Gaps = 0/44 (0%)
 Strand=Plus/Plus

Query  1      CAAGGTTTCCGTAGGTGAACCTGCGGAAGGATCATTAAAGAAAT  44
              ||||||||||||||||||||||||||||||||||||||||||||
Sbjct  11610  CAAGGTTTCCGTAGGTGAACCTGCGGAAGGATCATTAAAGAAAT  11653


>NW_024540176.1 Suillus fuscotomentosus strain FC203 chromosome Unknown F5891scaffold_664, 
whole genome shotgun sequence
Length=12782

 Score = 82.4 bits (44),  Expect = 1e-11
 Identities = 44/44 (100%), Gaps = 0/44 (0%)
 Strand=Plus/Plus

Query  1     CAAGGTTTCCGTAGGTGAACCTGCGGAAGGATCATTAAAGAAAT  44
             ||||||||||||||||||||||||||||||||||||||||||||
Sbjct  3867  CAAGGTTTCCGTAGGTGAACCTGCGGAAGGATCATTAAAGAAAT  3910


>NW_024540175.1 Suillus fuscotomentosus strain FC203 chromosome Unknown F5891scaffold_663, 
whole genome shotgun sequence
Length=12784

 Score = 82.4 bits (44),  Expect = 1e-11
 Identities = 44/44 (100%), Gaps = 0/44 (0%)
 Strand=Plus/Plus

Query  1      CAAGGTTTCCGTAGGTGAACCTGCGGAAGGATCATTAAAGAAAT  44
              ||||||||||||||||||||||||||||||||||||||||||||
Sbjct  11249  CAAGGTTTCCGTAGGTGAACCTGCGGAAGGATCATTAAAGAAAT  11292


>NW_024540171.1 Suillus fuscotomentosus strain FC203 chromosome Unknown F5891scaffold_659, 
whole genome shotgun sequence
Length=12885

 Score = 82.4 bits (44),  Expect = 1e-11
 Identities = 44/44 (100%), Gaps = 0/44 (0%)
 Strand=Plus/Minus

Query  1      CAAGGTTTCCGTAGGTGAACCTGCGGAAGGATCATTAAAGAAAT  44
              ||||||||||||||||||||||||||||||||||||||||||||
Sbjct  10339  CAAGGTTTCCGTAGGTGAACCTGCGGAAGGATCATTAAAGAAAT  10296


>NW_024540165.1 Suillus fuscotomentosus strain FC203 chromosome Unknown F5891scaffold_653, 
whole genome shotgun sequence
Length=13328

 Score = 82.4 bits (44),  Expect = 1e-11
 Identities = 44/44 (100%), Gaps = 0/44 (0%)
 Strand=Plus/Plus

Query  1     CAAGGTTTCCGTAGGTGAACCTGCGGAAGGATCATTAAAGAAAT  44
             ||||||||||||||||||||||||||||||||||||||||||||
Sbjct  3801  CAAGGTTTCCGTAGGTGAACCTGCGGAAGGATCATTAAAGAAAT  3844


>NW_024540158.1 Suillus fuscotomentosus strain FC203 chromosome Unknown F5891scaffold_646, 
whole genome shotgun sequence
Length=13976

 Score = 82.4 bits (44),  Expect = 1e-11
 Identities = 44/44 (100%), Gaps = 0/44 (0%)
 Strand=Plus/Minus

Query  1     CAAGGTTTCCGTAGGTGAACCTGCGGAAGGATCATTAAAGAAAT  44
             ||||||||||||||||||||||||||||||||||||||||||||
Sbjct  8780  CAAGGTTTCCGTAGGTGAACCTGCGGAAGGATCATTAAAGAAAT  8737


>NW_024540156.1 Suillus fuscotomentosus strain FC203 chromosome Unknown F5891scaffold_644, 
whole genome shotgun sequence
Length=14026

 Score = 82.4 bits (44),  Expect = 1e-11
 Identities = 44/44 (100%), Gaps = 0/44 (0%)
 Strand=Plus/Minus

Query  1      CAAGGTTTCCGTAGGTGAACCTGCGGAAGGATCATTAAAGAAAT  44
              ||||||||||||||||||||||||||||||||||||||||||||
Sbjct  10439  CAAGGTTTCCGTAGGTGAACCTGCGGAAGGATCATTAAAGAAAT  10396


>NW_024539535.1 Suillus fuscotomentosus strain FC203 chromosome Unknown F5891scaffold_23, 
whole genome shotgun sequence
Length=710260

 Score = 82.4 bits (44),  Expect = 1e-11
 Identities = 44/44 (100%), Gaps = 0/44 (0%)
 Strand=Plus/Plus

Query  1       CAAGGTTTCCGTAGGTGAACCTGCGGAAGGATCATTAAAGAAAT  44
               ||||||||||||||||||||||||||||||||||||||||||||
Sbjct  316916  CAAGGTTTCCGTAGGTGAACCTGCGGAAGGATCATTAAAGAAAT  316959


>NW_024539532.1 Suillus fuscotomentosus strain FC203 chromosome Unknown F5891scaffold_20, 
whole genome shotgun sequence
Length=735574

 Score = 82.4 bits (44),  Expect = 1e-11
 Identities = 44/44 (100%), Gaps = 0/44 (0%)
 Strand=Plus/Plus

Query  1       CAAGGTTTCCGTAGGTGAACCTGCGGAAGGATCATTAAAGAAAT  44
               ||||||||||||||||||||||||||||||||||||||||||||
Sbjct  726288  CAAGGTTTCCGTAGGTGAACCTGCGGAAGGATCATTAAAGAAAT  726331


>NW_024542054.1 Suillus discolor strain FC423 chromosome Unknown F5147scaffold_807, 
whole genome shotgun sequence
Length=4588

 Score = 82.4 bits (44),  Expect = 1e-11
 Identities = 44/44 (100%), Gaps = 0/44 (0%)
 Strand=Plus/Plus

Query  1     CAAGGTTTCCGTAGGTGAACCTGCGGAAGGATCATTAAAGAAAT  44
             ||||||||||||||||||||||||||||||||||||||||||||
Sbjct  4449  CAAGGTTTCCGTAGGTGAACCTGCGGAAGGATCATTAAAGAAAT  4492


>NW_024542050.1 Suillus discolor strain FC423 chromosome Unknown F5147scaffold_803, 
whole genome shotgun sequence
Length=5413

 Score = 82.4 bits (44),  Expect = 1e-11
 Identities = 44/44 (100%), Gaps = 0/44 (0%)
 Strand=Plus/Plus

Query  1     CAAGGTTTCCGTAGGTGAACCTGCGGAAGGATCATTAAAGAAAT  44
             ||||||||||||||||||||||||||||||||||||||||||||
Sbjct  1724  CAAGGTTTCCGTAGGTGAACCTGCGGAAGGATCATTAAAGAAAT  1767


>NW_024542049.1 Suillus discolor strain FC423 chromosome Unknown F5147scaffold_802, 
whole genome shotgun sequence
Length=5684

 Score = 82.4 bits (44),  Expect = 1e-11
 Identities = 44/44 (100%), Gaps = 0/44 (0%)
 Strand=Plus/Minus

Query  1     CAAGGTTTCCGTAGGTGAACCTGCGGAAGGATCATTAAAGAAAT  44
             ||||||||||||||||||||||||||||||||||||||||||||
Sbjct  4972  CAAGGTTTCCGTAGGTGAACCTGCGGAAGGATCATTAAAGAAAT  4929


>NW_024542045.1 Suillus discolor strain FC423 chromosome Unknown F5147scaffold_798, 
whole genome shotgun sequence
Length=6241

 Score = 82.4 bits (44),  Expect = 1e-11
 Identities = 44/44 (100%), Gaps = 0/44 (0%)
 Strand=Plus/Plus

Query  1     CAAGGTTTCCGTAGGTGAACCTGCGGAAGGATCATTAAAGAAAT  44
             ||||||||||||||||||||||||||||||||||||||||||||
Sbjct  4849  CAAGGTTTCCGTAGGTGAACCTGCGGAAGGATCATTAAAGAAAT  4892


>NW_024542044.1 Suillus discolor strain FC423 chromosome Unknown F5147scaffold_797, 
whole genome shotgun sequence
Length=6261

 Score = 82.4 bits (44),  Expect = 1e-11
 Identities = 44/44 (100%), Gaps = 0/44 (0%)
 Strand=Plus/Plus

Query  1     CAAGGTTTCCGTAGGTGAACCTGCGGAAGGATCATTAAAGAAAT  44
             ||||||||||||||||||||||||||||||||||||||||||||
Sbjct  3532  CAAGGTTTCCGTAGGTGAACCTGCGGAAGGATCATTAAAGAAAT  3575


>NW_024542043.1 Suillus discolor strain FC423 chromosome Unknown F5147scaffold_796, 
whole genome shotgun sequence
Length=6343

 Score = 82.4 bits (44),  Expect = 1e-11
 Identities = 44/44 (100%), Gaps = 0/44 (0%)
 Strand=Plus/Minus

Query  1     CAAGGTTTCCGTAGGTGAACCTGCGGAAGGATCATTAAAGAAAT  44
             ||||||||||||||||||||||||||||||||||||||||||||
Sbjct  4793  CAAGGTTTCCGTAGGTGAACCTGCGGAAGGATCATTAAAGAAAT  4750


>NW_024542042.1 Suillus discolor strain FC423 chromosome Unknown F5147scaffold_795, 
whole genome shotgun sequence
Length=6442

 Score = 82.4 bits (44),  Expect = 1e-11
 Identities = 44/44 (100%), Gaps = 0/44 (0%)
 Strand=Plus/Minus

Query  1     CAAGGTTTCCGTAGGTGAACCTGCGGAAGGATCATTAAAGAAAT  44
             ||||||||||||||||||||||||||||||||||||||||||||
Sbjct  5810  CAAGGTTTCCGTAGGTGAACCTGCGGAAGGATCATTAAAGAAAT  5767


>NW_024542040.1 Suillus discolor strain FC423 chromosome Unknown F5147scaffold_793, 
whole genome shotgun sequence
Length=6555

 Score = 82.4 bits (44),  Expect = 1e-11
 Identities = 44/44 (100%), Gaps = 0/44 (0%)
 Strand=Plus/Plus

Query  1     CAAGGTTTCCGTAGGTGAACCTGCGGAAGGATCATTAAAGAAAT  44
             ||||||||||||||||||||||||||||||||||||||||||||
Sbjct  4236  CAAGGTTTCCGTAGGTGAACCTGCGGAAGGATCATTAAAGAAAT  4279


>NW_024542027.1 Suillus discolor strain FC423 chromosome Unknown F5147scaffold_780, 
whole genome shotgun sequence
Length=7180

 Score = 82.4 bits (44),  Expect = 1e-11
 Identities = 44/44 (100%), Gaps = 0/44 (0%)
 Strand=Plus/Minus

Query  1     CAAGGTTTCCGTAGGTGAACCTGCGGAAGGATCATTAAAGAAAT  44
             ||||||||||||||||||||||||||||||||||||||||||||
Sbjct  6059  CAAGGTTTCCGTAGGTGAACCTGCGGAAGGATCATTAAAGAAAT  6016


>NW_024542020.1 Suillus discolor strain FC423 chromosome Unknown F5147scaffold_773, 
whole genome shotgun sequence
Length=7444

 Score = 82.4 bits (44),  Expect = 1e-11
 Identities = 44/44 (100%), Gaps = 0/44 (0%)
 Strand=Plus/Minus

Query  1    CAAGGTTTCCGTAGGTGAACCTGCGGAAGGATCATTAAAGAAAT  44
            ||||||||||||||||||||||||||||||||||||||||||||
Sbjct  276  CAAGGTTTCCGTAGGTGAACCTGCGGAAGGATCATTAAAGAAAT  233


>NW_024542012.1 Suillus discolor strain FC423 chromosome Unknown F5147scaffold_765, 
whole genome shotgun sequence
Length=7741

 Score = 82.4 bits (44),  Expect = 1e-11
 Identities = 44/44 (100%), Gaps = 0/44 (0%)
 Strand=Plus/Minus

Query  1     CAAGGTTTCCGTAGGTGAACCTGCGGAAGGATCATTAAAGAAAT  44
             ||||||||||||||||||||||||||||||||||||||||||||
Sbjct  5769  CAAGGTTTCCGTAGGTGAACCTGCGGAAGGATCATTAAAGAAAT  5726


>NW_024542003.1 Suillus discolor strain FC423 chromosome Unknown F5147scaffold_756, 
whole genome shotgun sequence
Length=8149

 Score = 82.4 bits (44),  Expect = 1e-11
 Identities = 44/44 (100%), Gaps = 0/44 (0%)
 Strand=Plus/Minus

Query  1     CAAGGTTTCCGTAGGTGAACCTGCGGAAGGATCATTAAAGAAAT  44
             ||||||||||||||||||||||||||||||||||||||||||||
Sbjct  5501  CAAGGTTTCCGTAGGTGAACCTGCGGAAGGATCATTAAAGAAAT  5458


>NW_024541986.1 Suillus discolor strain FC423 chromosome Unknown F5147scaffold_739, 
whole genome shotgun sequence
Length=8587

 Score = 82.4 bits (44),  Expect = 1e-11
 Identities = 44/44 (100%), Gaps = 0/44 (0%)
 Strand=Plus/Plus

Query  1     CAAGGTTTCCGTAGGTGAACCTGCGGAAGGATCATTAAAGAAAT  44
             ||||||||||||||||||||||||||||||||||||||||||||
Sbjct  4296  CAAGGTTTCCGTAGGTGAACCTGCGGAAGGATCATTAAAGAAAT  4339


>NW_024541969.1 Suillus discolor strain FC423 chromosome Unknown F5147scaffold_722, 
whole genome shotgun sequence
Length=9061

 Score = 82.4 bits (44),  Expect = 1e-11
 Identities = 44/44 (100%), Gaps = 0/44 (0%)
 Strand=Plus/Plus

Query  1     CAAGGTTTCCGTAGGTGAACCTGCGGAAGGATCATTAAAGAAAT  44
             ||||||||||||||||||||||||||||||||||||||||||||
Sbjct  3978  CAAGGTTTCCGTAGGTGAACCTGCGGAAGGATCATTAAAGAAAT  4021


>NW_024541968.1 Suillus discolor strain FC423 chromosome Unknown F5147scaffold_721, 
whole genome shotgun sequence
Length=9076

 Score = 82.4 bits (44),  Expect = 1e-11
 Identities = 44/44 (100%), Gaps = 0/44 (0%)
 Strand=Plus/Minus

Query  1     CAAGGTTTCCGTAGGTGAACCTGCGGAAGGATCATTAAAGAAAT  44
             ||||||||||||||||||||||||||||||||||||||||||||
Sbjct  5735  CAAGGTTTCCGTAGGTGAACCTGCGGAAGGATCATTAAAGAAAT  5692


>NW_024541967.1 Suillus discolor strain FC423 chromosome Unknown F5147scaffold_720, 
whole genome shotgun sequence
Length=9078

 Score = 82.4 bits (44),  Expect = 1e-11
 Identities = 44/44 (100%), Gaps = 0/44 (0%)
 Strand=Plus/Minus

Query  1     CAAGGTTTCCGTAGGTGAACCTGCGGAAGGATCATTAAAGAAAT  44
             ||||||||||||||||||||||||||||||||||||||||||||
Sbjct  7399  CAAGGTTTCCGTAGGTGAACCTGCGGAAGGATCATTAAAGAAAT  7356


>NW_024541936.1 Suillus discolor strain FC423 chromosome Unknown F5147scaffold_689, 
whole genome shotgun sequence
Length=9963

 Score = 82.4 bits (44),  Expect = 1e-11
 Identities = 44/44 (100%), Gaps = 0/44 (0%)
 Strand=Plus/Plus

Query  1     CAAGGTTTCCGTAGGTGAACCTGCGGAAGGATCATTAAAGAAAT  44
             ||||||||||||||||||||||||||||||||||||||||||||
Sbjct  4129  CAAGGTTTCCGTAGGTGAACCTGCGGAAGGATCATTAAAGAAAT  4172


>NW_024541911.1 Suillus discolor strain FC423 chromosome Unknown F5147scaffold_664, 
whole genome shotgun sequence
Length=10334

 Score = 82.4 bits (44),  Expect = 1e-11
 Identities = 44/44 (100%), Gaps = 0/44 (0%)
 Strand=Plus/Minus

Query  1     CAAGGTTTCCGTAGGTGAACCTGCGGAAGGATCATTAAAGAAAT  44
             ||||||||||||||||||||||||||||||||||||||||||||
Sbjct  5941  CAAGGTTTCCGTAGGTGAACCTGCGGAAGGATCATTAAAGAAAT  5898


>NW_024541712.1 Suillus discolor strain FC423 chromosome Unknown F5147scaffold_465, 
whole genome shotgun sequence
Length=15209

 Score = 82.4 bits (44),  Expect = 1e-11
 Identities = 44/44 (100%), Gaps = 0/44 (0%)
 Strand=Plus/Minus

Query  1     CAAGGTTTCCGTAGGTGAACCTGCGGAAGGATCATTAAAGAAAT  44
             ||||||||||||||||||||||||||||||||||||||||||||
Sbjct  1492  CAAGGTTTCCGTAGGTGAACCTGCGGAAGGATCATTAAAGAAAT  1449


Lambda      K        H
    1.33    0.621     1.12 

Gapped
Lambda      K        H
    1.28    0.460    0.850 

Effective search space used: 68815024814928


  Database: all.fna
    Posted date:  Nov 15, 2022  3:27 PM
  Number of letters in database: 173,045,930,078
  Number of sequences in database:  16,976,359


Matrix: blastn matrix 1 -2
Gap Penalties: Existence: 0, Extension: 2.5
