# Supplementary material for: Using nanopore sequencing to identify fungi from clinical samples with high phylogenetic resolution
Source: Sci Rep. 2023 Jun 16;13:9785. doi: 10.1038/s41598-023-37016-0 (PMC10275880; doi:10.1038/s41598-023-37016-0)
Supplement: Supplementary file 1 — Supplementary Information. [file 41598_2023_37016_MOESM1_ESM.zip › Supplementary_Information/Supplementary_Data/Data_S5_Mock_blast/results/Mock_RGN2_1_fmt6.txt]

JAIGNX010000036.1	100	952	515	0	0	100.000	0.0
JAIGNX010000036.1	100	952	515	0	0	100.000	0.0
JAIGNX010000006.1	100	952	515	0	0	100.000	0.0
JAMALN010001036.1	100	911	509	4	3	98.643	0.0
JAMYHH010000682.1	100	911	509	4	3	98.643	0.0
JAMALM010001433.1	100	911	509	4	3	98.643	0.0
JAMAMB010000006.1	100	809	492	22	4	94.981	0.0
JAMAMA010000005.1	100	809	492	22	4	94.981	0.0
BEDW01000020.1	100	767	491	23	12	93.346	0.0
BEDY01000008.1	100	736	481	24	14	92.678	0.0
JAMALP010000010.1	100	725	486	28	15	91.871	0.0
JAMALO010000017.1	100	725	486	28	15	91.871	0.0
BEDZ01000082.1	100	713	479	29	14	91.762	0.0
RSCE01000026.1	100	691	475	33	14	90.996	0.0
RSCE01000026.1	100	691	475	33	14	90.996	0.0
RSCE01000026.1	100	691	475	33	14	90.996	0.0
RSCE01000022.1	100	691	475	33	14	90.996	0.0
NW_021167133.1	100	691	475	33	14	90.996	0.0
NW_021167133.1	100	691	475	33	14	90.996	0.0
NW_021167133.1	100	691	475	33	14	90.996	0.0
NW_021167129.1	100	691	475	33	14	90.996	0.0
JAMYHM010000230.1	100	680	477	33	17	90.512	0.0
JAMYHP010000150.1	100	680	477	33	17	90.512	0.0
JAMYHS010001152.1	100	680	477	33	17	90.512	0.0
JAMYHQ010001361.1	100	676	477	33	18	90.341	0.0
JAMYHN010000191.1	100	676	477	33	18	90.341	0.0
JAMYHR010000054.1	100	676	477	33	18	90.341	0.0
JAMYHO010000241.1	100	676	477	33	18	90.341	0.0
BEDX01000012.1	100	669	470	39	12	90.211	0.0
PQXP01000239.1	100	665	473	35	17	90.095	0.0
PQXP01001050.1	100	665	473	35	17	90.095	0.0
PQXP01001035.1	100	665	473	35	17	90.095	0.0
JAMALS010000003.1	100	660	473	34	19	89.924	0.0
JAMFRD010000198.1	100	660	473	34	19	89.924	0.0
JAMALR010000011.1	100	660	473	34	19	89.924	0.0
JAMALQ010000137.1	100	660	473	34	19	89.924	0.0
JAMFRE010000187.1	100	660	473	34	19	89.924	0.0
JALJEG010000101.1	100	643	471	39	18	89.205	1.35e-180
PQXP01000592.1	96	625	453	35	18	89.526	4.88e-175
PQXP01000592.1	96	473	395	42	24	85.683	1.87e-129
PQXP01000592.1	96	219	185	29	6	84.091	9.68e-53
PQXP01000591.1	100	619	461	47	18	87.643	2.27e-173
PQXP01000591.1	100	488	327	15	13	92.113	6.68e-134
PQXP01000591.1	100	468	308	11	13	92.771	8.70e-128
PQXP01000591.1	100	298	221	25	4	88.400	1.21e-76
PQXP01000591.1	100	276	217	29	4	86.800	5.66e-70
PQXP01000591.1	100	148	120	11	7	86.957	1.29e-31
PQXP01000591.1	100	143	100	10	1	90.090	5.99e-30
PQXP01000946.1	99	614	451	41	17	88.605	1.06e-171
PQXP01000946.1	99	610	453	40	17	88.824	1.37e-170
PQXP01000946.1	99	54.7	29	0	0	100.000	0.003
QKWK01000021.1	100	614	466	43	19	88.258	1.06e-171
JAMYHU010000003.1	100	586	467	41	27	87.290	2.30e-163
JAMYHV010000178.1	100	586	467	41	27	87.290	2.30e-163
JAMYHW010000003.1	100	586	467	41	27	87.290	2.30e-163
PQXP01001036.1	100	580	449	49	15	87.524	1.07e-161
PQXP01001036.1	100	564	395	25	16	90.596	1.08e-156
PQXP01001036.1	100	496	433	75	21	81.853	3.99e-136
PQXP01001036.1	100	468	324	20	15	90.251	8.70e-128
PQXP01001036.1	100	165	126	6	10	88.732	1.28e-36
PQXP01001036.1	100	147	118	7	10	87.407	4.63e-31
JAMALZ010000002.1	100	575	466	41	29	86.940	4.99e-160
JH977602.1	100	575	466	41	29	86.940	4.99e-160
NW_014040855.1	100	575	466	41	29	86.940	4.99e-160
QPMP01000167.1	100	569	465	42	29	86.754	2.32e-158
RSCD01000041.1	100	457	434	62	25	83.301	1.88e-124
RSCD01000041.1	100	444	432	62	27	82.917	1.47e-120
RSCD01000041.1	100	424	427	55	35	82.592	1.91e-114
RSCD01000010.1	100	457	434	62	25	83.301	1.88e-124
RSCD01000010.1	100	457	434	62	25	83.301	1.88e-124
RSCD01000010.1	100	457	434	62	25	83.301	1.88e-124
RSCD01000010.1	100	457	434	62	25	83.301	1.88e-124
RSCD01000010.1	100	457	434	61	26	83.301	1.88e-124
RSCD01000010.1	100	451	433	62	26	83.109	8.77e-123
JAMYHL010000155.1	70	446	288	7	13	93.506	4.08e-121
JAMYHL010000155.1	70	89.8	56	4	0	93.333	7.92e-14
CP086717.1	86	446	354	40	13	86.978	4.08e-121
CP086717.1	86	446	354	40	13	86.978	4.08e-121
CP086717.1	86	446	354	40	13	86.978	4.08e-121
CP086717.1	86	446	354	40	13	86.978	4.08e-121
CP086717.1	86	446	354	40	13	86.978	4.08e-121
CP086717.1	86	446	354	40	13	86.978	4.08e-121
CP086717.1	86	440	354	38	16	86.765	1.90e-119
CP086717.1	86	440	354	38	16	86.765	1.90e-119
CP086717.1	86	424	351	41	16	86.029	1.91e-114
CP086717.1	86	366	340	42	23	83.951	3.27e-97
CP086717.1	86	76.8	41	0	0	100.000	6.16e-10
CP086717.1	86	76.8	41	0	0	100.000	6.16e-10
CP086717.1	86	76.8	41	0	0	100.000	6.16e-10
CP086717.1	86	76.8	41	0	0	100.000	6.16e-10
CP086717.1	86	76.8	41	0	0	100.000	6.16e-10
CP086717.1	86	76.8	41	0	0	100.000	6.16e-10
CP086717.1	86	76.8	41	0	0	100.000	6.16e-10
CP086717.1	86	76.8	41	0	0	100.000	6.16e-10
CP086717.1	86	71.3	41	0	1	97.619	2.87e-08
CP086717.1	86	69.4	40	0	1	97.561	1.03e-07
BCKV01000006.1	63	440	299	26	4	90.881	1.90e-119
NBSH01000033.1	62	361	284	32	10	87.117	1.52e-95
NBSH01000033.1	62	361	284	32	10	87.117	1.52e-95
NBSH01000032.1	62	361	284	32	10	87.117	1.52e-95
NBSH01000032.1	62	361	284	32	10	87.117	1.52e-95
NBSH01000032.1	62	361	284	32	10	87.117	1.52e-95
NW_019028973.1	62	361	284	32	10	87.117	1.52e-95
NW_019028973.1	62	361	284	32	10	87.117	1.52e-95
NW_019028972.1	62	361	284	32	10	87.117	1.52e-95
NW_019028972.1	62	361	284	32	10	87.117	1.52e-95
NW_019028972.1	62	361	284	32	10	87.117	1.52e-95
KI669491.1	64	340	291	37	13	85.337	1.98e-89
JALAIP010002631.1	100	340	433	67	46	79.304	1.98e-89
NW_017566921.1	64	340	291	37	13	85.337	1.98e-89
MCFC01000139.1	100	337	413	78	30	79.271	2.56e-88
CP025762.1	68	333	308	40	19	83.924	3.31e-87
CP025762.1	68	333	308	40	19	83.924	3.31e-87
CP025762.1	68	333	308	40	19	83.924	3.31e-87
JAKFAO010000004.1	100	333	412	77	31	79.231	3.31e-87
VHDQ01000014.1	62	331	283	32	16	85.498	1.19e-86
VHDQ01000014.1	62	329	281	35	13	85.410	4.29e-86
AE017342.1	64	329	289	39	13	84.751	4.29e-86
AE017342.1	64	329	289	39	13	84.751	4.29e-86
VHDQ01000015.1	62	329	281	35	13	85.410	4.29e-86
VHDQ01000015.1	62	329	281	35	13	85.410	4.29e-86
VHDQ01000015.1	62	329	281	35	13	85.410	4.29e-86
PJQL01004345.1	62	329	281	35	13	85.410	4.29e-86
CP000287.1	62	329	282	33	15	85.455	4.29e-86
CP000287.1	62	329	282	33	15	85.455	4.29e-86
CP000287.1	62	329	282	33	15	85.455	4.29e-86
CP000287.1	62	329	282	33	15	85.455	4.29e-86
CP000287.1	62	329	282	33	15	85.455	4.29e-86
CP000287.1	62	329	282	33	15	85.455	4.29e-86
CP000287.1	62	329	282	33	15	85.455	4.29e-86
CP000287.1	62	329	282	33	15	85.455	4.29e-86
CP000287.1	62	329	282	33	15	85.455	4.29e-86
CP000287.1	62	329	282	33	15	85.455	4.29e-86
CP000287.1	62	329	282	33	15	85.455	4.29e-86
CP000287.1	62	329	282	33	15	85.455	4.29e-86
CP000287.1	62	329	282	33	15	85.455	4.29e-86
CP000287.1	62	329	282	33	15	85.455	4.29e-86
CP000287.1	62	329	282	33	15	85.455	4.29e-86
CP000287.1	62	329	282	33	15	85.455	4.29e-86
CP000287.1	62	329	282	33	15	85.455	4.29e-86
CP000287.1	62	329	282	33	15	85.455	4.29e-86
CP000287.1	62	329	282	33	15	85.455	4.29e-86
CP000287.1	62	329	282	33	15	85.455	4.29e-86
CP000287.1	62	329	282	33	15	85.455	4.29e-86
CP000287.1	62	329	282	33	15	85.455	4.29e-86
CP000287.1	62	329	282	33	15	85.455	4.29e-86
CP000287.1	62	329	282	33	15	85.455	4.29e-86
CP000287.1	62	329	282	33	15	85.455	4.29e-86
CP000287.1	62	329	282	33	15	85.455	4.29e-86
CP000287.1	62	329	282	33	15	85.455	4.29e-86
CP000287.1	62	329	282	33	15	85.455	4.29e-86
CP000287.1	62	329	282	33	15	85.455	4.29e-86
CP000287.1	62	329	282	33	15	85.455	4.29e-86
CP000287.1	62	329	282	33	15	85.455	4.29e-86
CP000287.1	62	329	282	33	15	85.455	4.29e-86
CP000287.1	62	329	282	33	15	85.455	4.29e-86
CP000287.1	62	329	282	33	15	85.455	4.29e-86
CP000287.1	62	329	282	33	15	85.455	4.29e-86
CP000287.1	62	329	282	33	15	85.455	4.29e-86
CP000287.1	62	329	282	33	15	85.455	4.29e-86
CP000287.1	62	329	282	33	15	85.455	4.29e-86
CP000287.1	62	329	282	33	15	85.455	4.29e-86
CP000287.1	62	329	282	33	15	85.455	4.29e-86
CP000287.1	62	329	282	33	15	85.455	4.29e-86
CP000287.1	62	329	282	33	15	85.455	4.29e-86
CP000287.1	62	329	282	33	15	85.455	4.29e-86
CP000287.1	62	329	282	33	15	85.455	4.29e-86
CP000287.1	62	329	282	33	15	85.455	4.29e-86
CP000287.1	62	329	282	33	15	85.455	4.29e-86
CP000287.1	62	329	282	33	15	85.455	4.29e-86
CP000287.1	62	329	282	33	15	85.455	4.29e-86
CP000287.1	62	327	280	32	16	85.366	1.54e-85
CP000287.1	62	307	281	35	18	84.132	2.01e-79
SSXJ01000381.1	64	329	289	39	13	84.751	4.29e-86
SSXJ01000381.1	64	329	289	39	13	84.751	4.29e-86
SSXJ01000371.1	64	329	289	39	13	84.751	4.29e-86
SSXJ01000371.1	64	329	288	40	12	84.706	4.29e-86
NC_014939.1	62	329	282	33	15	85.455	4.29e-86
NC_014939.1	62	329	282	33	15	85.455	4.29e-86
NC_014939.1	62	329	282	33	15	85.455	4.29e-86
NC_014939.1	62	329	282	33	15	85.455	4.29e-86
NC_014939.1	62	329	282	33	15	85.455	4.29e-86
NC_014939.1	62	329	282	33	15	85.455	4.29e-86
NC_014939.1	62	329	282	33	15	85.455	4.29e-86
NC_014939.1	62	329	282	33	15	85.455	4.29e-86
NC_014939.1	62	329	282	33	15	85.455	4.29e-86
NC_014939.1	62	329	282	33	15	85.455	4.29e-86
NC_014939.1	62	329	282	33	15	85.455	4.29e-86
NC_014939.1	62	329	282	33	15	85.455	4.29e-86
NC_014939.1	62	329	282	33	15	85.455	4.29e-86
NC_014939.1	62	329	282	33	15	85.455	4.29e-86
NC_014939.1	62	329	282	33	15	85.455	4.29e-86
NC_014939.1	62	329	282	33	15	85.455	4.29e-86
NC_014939.1	62	329	282	33	15	85.455	4.29e-86
NC_014939.1	62	329	282	33	15	85.455	4.29e-86
NC_014939.1	62	329	282	33	15	85.455	4.29e-86
NC_014939.1	62	329	282	33	15	85.455	4.29e-86
NC_014939.1	62	329	282	33	15	85.455	4.29e-86
NC_014939.1	62	329	282	33	15	85.455	4.29e-86
NC_014939.1	62	329	282	33	15	85.455	4.29e-86
NC_014939.1	62	329	282	33	15	85.455	4.29e-86
NC_014939.1	62	329	282	33	15	85.455	4.29e-86
NC_014939.1	62	329	282	33	15	85.455	4.29e-86
NC_014939.1	62	329	282	33	15	85.455	4.29e-86
NC_014939.1	62	329	282	33	15	85.455	4.29e-86
NC_014939.1	62	329	282	33	15	85.455	4.29e-86
NC_014939.1	62	329	282	33	15	85.455	4.29e-86
NC_014939.1	62	329	282	33	15	85.455	4.29e-86
NC_014939.1	62	329	282	33	15	85.455	4.29e-86
NC_014939.1	62	329	282	33	15	85.455	4.29e-86
NC_014939.1	62	329	282	33	15	85.455	4.29e-86
NC_014939.1	62	329	282	33	15	85.455	4.29e-86
NC_014939.1	62	329	282	33	15	85.455	4.29e-86
NC_014939.1	62	329	282	33	15	85.455	4.29e-86
NC_014939.1	62	329	282	33	15	85.455	4.29e-86
NC_014939.1	62	329	282	33	15	85.455	4.29e-86
NC_014939.1	62	329	282	33	15	85.455	4.29e-86
NC_014939.1	62	329	282	33	15	85.455	4.29e-86
NC_014939.1	62	329	282	33	15	85.455	4.29e-86
NC_014939.1	62	329	282	33	15	85.455	4.29e-86
NC_014939.1	62	329	282	33	15	85.455	4.29e-86
NC_014939.1	62	329	282	33	15	85.455	4.29e-86
NC_014939.1	62	329	282	33	15	85.455	4.29e-86
NC_014939.1	62	329	282	33	15	85.455	4.29e-86
NC_014939.1	62	329	282	33	15	85.455	4.29e-86
NC_014939.1	62	327	280	32	16	85.366	1.54e-85
NC_014939.1	62	307	281	35	18	84.132	2.01e-79
NC_006684.1	64	329	289	39	13	84.751	4.29e-86
NC_006684.1	64	329	289	39	13	84.751	4.29e-86
JAMRJJ010000019.1	81	315	324	47	24	82.025	1.20e-81
JAMRJJ010000019.1	81	309	324	46	26	81.818	5.58e-80
JAMRJJ010000019.1	81	281	319	47	29	80.759	1.22e-71
JAMRJJ010000019.1	81	272	318	44	33	80.506	7.32e-69
JAMRJJ010000019.1	81	261	316	45	34	80.000	1.59e-65
JAMRJJ010000019.1	81	62.1	33	0	0	100.000	1.73e-05
JAMRJJ010000019.1	81	62.1	33	0	0	100.000	1.73e-05
JAMRJJ010000019.1	81	62.1	33	0	0	100.000	1.73e-05
JAMRJJ010000024.1	81	311	323	46	25	81.980	1.55e-80
JAMRJJ010000024.1	81	309	324	47	25	81.818	5.58e-80
JAMRJJ010000024.1	81	309	324	46	26	81.818	5.58e-80
JAMRJJ010000024.1	81	309	324	46	26	81.818	5.58e-80
JAMRJJ010000024.1	81	309	324	47	25	81.818	5.58e-80
JAMRJJ010000024.1	81	62.1	33	0	0	100.000	1.73e-05
JAMRJJ010000024.1	81	62.1	33	0	0	100.000	1.73e-05
JAMRJJ010000024.1	81	62.1	33	0	0	100.000	1.73e-05
JAMRJJ010000024.1	81	62.1	33	0	0	100.000	1.73e-05
JAMRJJ010000024.1	81	62.1	33	0	0	100.000	1.73e-05
CM016937.1	68	309	302	45	18	82.740	5.58e-80
CM016937.1	68	307	285	42	14	83.578	2.01e-79
CM016937.1	68	307	285	42	14	83.578	2.01e-79
CM016937.1	68	307	285	42	14	83.578	2.01e-79
CM016937.1	68	307	285	42	14	83.578	2.01e-79
CM016937.1	68	307	285	42	14	83.578	2.01e-79
CM016937.1	68	307	285	42	14	83.578	2.01e-79
CM016937.1	68	307	285	42	14	83.578	2.01e-79
CM016937.1	68	307	285	42	14	83.578	2.01e-79
CM016937.1	68	307	285	42	14	83.578	2.01e-79
JAAAXZ010000726.1	100	309	427	61	55	78.637	5.58e-80
JAAAXZ010000726.1	100	303	426	62	55	78.453	2.60e-78
JAAAXZ010000726.1	100	303	426	62	55	78.453	2.60e-78
JAAAXZ010000726.1	100	302	425	62	55	78.413	9.34e-78
JAAAXZ010000726.1	100	300	331	38	37	81.527	3.36e-77
JAMRJJ010000013.1	81	309	324	47	25	81.818	5.58e-80
JAMRJJ010000013.1	81	309	324	47	25	81.818	5.58e-80
JAMRJJ010000013.1	81	309	324	47	25	81.818	5.58e-80
JAMRJJ010000013.1	81	309	324	47	25	81.818	5.58e-80
JAMRJJ010000013.1	81	309	324	47	25	81.818	5.58e-80
JAMRJJ010000013.1	81	309	324	47	25	81.818	5.58e-80
JAMRJJ010000013.1	81	309	324	47	25	81.818	5.58e-80
JAMRJJ010000013.1	81	309	324	47	25	81.818	5.58e-80
JAMRJJ010000013.1	81	305	324	48	25	81.612	7.22e-79
JAMRJJ010000013.1	81	62.1	33	0	0	100.000	1.73e-05
JAMRJJ010000013.1	81	62.1	33	0	0	100.000	1.73e-05
JAMRJJ010000013.1	81	62.1	33	0	0	100.000	1.73e-05
JAMRJJ010000013.1	81	62.1	33	0	0	100.000	1.73e-05
JAMRJJ010000013.1	81	62.1	33	0	0	100.000	1.73e-05
JAMRJJ010000013.1	81	62.1	33	0	0	100.000	1.73e-05
JAMRJJ010000013.1	81	62.1	33	0	0	100.000	1.73e-05
JAMRJJ010000013.1	81	62.1	33	0	0	100.000	1.73e-05
JAMRJJ010000013.1	81	62.1	33	0	0	100.000	1.73e-05
JAMRJJ010000020.1	81	309	323	48	24	81.772	5.58e-80
JAMRJJ010000020.1	81	309	324	47	25	81.818	5.58e-80
JAMRJJ010000020.1	81	309	324	47	25	81.818	5.58e-80
JAMRJJ010000020.1	81	309	324	46	26	81.818	5.58e-80
JAMRJJ010000020.1	81	296	322	47	27	81.313	4.35e-76
JAMRJJ010000020.1	81	62.1	33	0	0	100.000	1.73e-05
JAMRJJ010000020.1	81	62.1	33	0	0	100.000	1.73e-05
JAMRJJ010000020.1	81	62.1	33	0	0	100.000	1.73e-05
JAMRJJ010000020.1	81	58.4	31	0	0	100.000	2.23e-04
JAMRJJ010000007.1	81	309	324	47	25	81.818	5.58e-80
JAMRJJ010000007.1	81	309	324	47	25	81.818	5.58e-80
JAMRJJ010000007.1	81	309	324	47	25	81.818	5.58e-80
JAMRJJ010000007.1	81	309	324	47	25	81.818	5.58e-80
JAMRJJ010000007.1	81	62.1	33	0	0	100.000	1.73e-05
JAMRJJ010000007.1	81	62.1	33	0	0	100.000	1.73e-05
JAMRJJ010000007.1	81	62.1	33	0	0	100.000	1.73e-05
JAMRJJ010000007.1	81	62.1	33	0	0	100.000	1.73e-05
JAMRJJ010000023.1	81	309	324	47	25	81.818	5.58e-80
JAMRJJ010000023.1	81	309	324	47	25	81.818	5.58e-80
JAMRJJ010000023.1	81	309	324	47	25	81.818	5.58e-80
JAMRJJ010000023.1	81	309	324	47	25	81.818	5.58e-80
JAMRJJ010000023.1	81	300	322	46	27	81.519	3.36e-77
JAMRJJ010000023.1	81	62.1	33	0	0	100.000	1.73e-05
JAMRJJ010000023.1	81	62.1	33	0	0	100.000	1.73e-05
JAMRJJ010000023.1	81	62.1	33	0	0	100.000	1.73e-05
JAMRJJ010000023.1	81	62.1	33	0	0	100.000	1.73e-05
JAMRJJ010000004.1	81	309	324	47	25	81.818	5.58e-80
JAMRJJ010000004.1	81	244	196	22	8	86.726	1.60e-60
JAMRJJ010000004.1	81	62.1	33	0	0	100.000	1.73e-05
JAMRJJ010000004.1	81	62.1	33	0	0	100.000	1.73e-05
JAHXHD010001605.1	75	300	329	41	34	81.436	3.36e-77
NQVO01000100.1	75	294	293	37	24	82.768	1.56e-75
NQVO01000100.1	75	67.6	45	3	1	91.837	3.71e-07
JALAIM010001695.1	65	294	290	39	21	82.857	1.56e-75
NW_022474172.1	75	294	293	37	24	82.768	1.56e-75
NW_022474172.1	75	67.6	45	3	1	91.837	3.71e-07
JAMALH010000007.1	60	289	204	15	7	90.265	7.27e-74
JAMALH010000007.1	60	289	204	15	7	90.265	7.27e-74
JAMALH010000007.1	60	75.0	46	3	0	93.878	2.22e-09
JAMALH010000007.1	60	75.0	46	3	0	93.878	2.22e-09
JAMALH010000007.1	60	71.3	40	1	0	97.561	2.87e-08
JAMALH010000007.1	60	71.3	40	1	0	97.561	2.87e-08
JAMALI010000176.1	60	289	180	7	4	94.241	7.27e-74
JAMALI010000176.1	60	99.0	83	10	4	85.567	1.32e-16
JAMALI010000176.1	60	75.0	46	3	0	93.878	2.22e-09
JAMALI010000176.1	60	71.3	40	1	0	97.561	2.87e-08
JAIFAB010000018.1	58	287	229	23	11	87.072	2.62e-73
JAIFAB010000018.1	58	287	229	23	11	87.072	2.62e-73
JAIFAB010000018.1	58	75.0	42	1	0	97.674	2.22e-09
JAIFAB010000018.1	58	75.0	42	1	0	97.674	2.22e-09
JANBXI010000027.1	70	287	308	40	29	81.698	2.62e-73
NW_025763639.1	58	287	229	23	11	87.072	2.62e-73
NW_025763639.1	58	287	229	23	11	87.072	2.62e-73
NW_025763639.1	58	75.0	42	1	0	97.674	2.22e-09
NW_025763639.1	58	75.0	42	1	0	97.674	2.22e-09
JAKLLX010000014.1	62	281	199	16	6	90.045	1.22e-71
JAKLLX010000014.1	62	73.1	55	4	3	88.710	7.97e-09
JAKLLX010000014.1	62	71.3	43	1	1	95.556	2.87e-08
KQ474094.1	50	279	172	8	2	94.505	4.38e-71
KQ474094.1	50	279	172	8	2	94.505	4.38e-71
KQ474094.1	50	279	172	8	2	94.505	4.38e-71
KQ474094.1	50	279	172	8	2	94.505	4.38e-71
KQ474094.1	50	279	172	8	2	94.505	4.38e-71
KQ474094.1	50	279	172	8	2	94.505	4.38e-71
KQ474094.1	50	279	172	8	2	94.505	4.38e-71
KQ474094.1	50	279	172	8	2	94.505	4.38e-71
KQ474094.1	50	279	172	8	2	94.505	4.38e-71
KQ474094.1	50	278	171	9	1	94.475	1.57e-70
KQ474094.1	50	80.5	43	0	0	100.000	4.76e-11
KQ474094.1	50	80.5	43	0	0	100.000	4.76e-11
KQ474094.1	50	80.5	43	0	0	100.000	4.76e-11
KQ474094.1	50	80.5	43	0	0	100.000	4.76e-11
KQ474094.1	50	80.5	43	0	0	100.000	4.76e-11
KQ474094.1	50	80.5	43	0	0	100.000	4.76e-11
KQ474094.1	50	80.5	43	0	0	100.000	4.76e-11
KQ474094.1	50	73.1	42	0	1	97.674	7.97e-09
KQ474094.1	50	63.9	34	0	0	100.000	4.80e-06
KQ474094.1	50	63.9	34	0	0	100.000	4.80e-06
KQ474094.1	50	63.9	34	0	0	100.000	4.80e-06
KQ474094.1	50	63.9	34	0	0	100.000	4.80e-06
KQ474094.1	50	63.9	34	0	0	100.000	4.80e-06
KQ474094.1	50	63.9	34	0	0	100.000	4.80e-06
KQ474094.1	50	63.9	34	0	0	100.000	4.80e-06
KQ474094.1	50	63.9	34	0	0	100.000	4.80e-06
KQ474094.1	50	63.9	34	0	0	100.000	4.80e-06
CAKKSX020000011.1	50	279	172	8	2	94.505	4.38e-71
CAKKSX020000011.1	50	279	172	8	2	94.505	4.38e-71
CAKKSX020000011.1	50	279	172	8	2	94.505	4.38e-71
CAKKSX020000011.1	50	279	172	8	2	94.505	4.38e-71
CAKKSX020000011.1	50	80.5	43	0	0	100.000	4.76e-11
CAKKSX020000011.1	50	80.5	43	0	0	100.000	4.76e-11
CAKKSX020000011.1	50	80.5	43	0	0	100.000	4.76e-11
CAKKSX020000011.1	50	80.5	43	0	0	100.000	4.76e-11
CAKKSX020000011.1	50	63.9	34	0	0	100.000	4.80e-06
CAKKSX020000011.1	50	63.9	34	0	0	100.000	4.80e-06
CAKKSX020000011.1	50	63.9	34	0	0	100.000	4.80e-06
CAKKSX020000011.1	50	63.9	34	0	0	100.000	4.80e-06
SOZI01000280.1	50	279	172	8	2	94.505	4.38e-71
SOZI01000280.1	50	80.5	43	0	0	100.000	4.76e-11
SOZI01000280.1	50	63.9	34	0	0	100.000	4.80e-06
JAMRJJ010000016.1	66	279	242	24	17	85.512	4.38e-71
JAMRJJ010000016.1	66	279	242	24	17	85.512	4.38e-71
JAMRJJ010000016.1	66	279	242	24	17	85.512	4.38e-71
JAMRJJ010000016.1	66	276	242	24	18	85.211	5.66e-70
JAMRJJ010000016.1	66	69.4	37	0	0	100.000	1.03e-07
JAMRJJ010000016.1	66	69.4	37	0	0	100.000	1.03e-07
JAMRJJ010000016.1	66	69.4	37	0	0	100.000	1.03e-07
JAMRJJ010000016.1	66	62.1	33	0	0	100.000	1.73e-05
JAMRJJ010000016.1	66	62.1	33	0	0	100.000	1.73e-05
JAMRJJ010000016.1	66	62.1	33	0	0	100.000	1.73e-05
JAMRJJ010000016.1	66	62.1	33	0	0	100.000	1.73e-05
NW_017264949.1	50	279	172	8	2	94.505	4.38e-71
NW_017264949.1	50	279	172	8	2	94.505	4.38e-71
NW_017264949.1	50	279	172	8	2	94.505	4.38e-71
NW_017264949.1	50	279	172	8	2	94.505	4.38e-71
NW_017264949.1	50	279	172	8	2	94.505	4.38e-71
NW_017264949.1	50	279	172	8	2	94.505	4.38e-71
NW_017264949.1	50	279	172	8	2	94.505	4.38e-71
NW_017264949.1	50	279	172	8	2	94.505	4.38e-71
NW_017264949.1	50	279	172	8	2	94.505	4.38e-71
NW_017264949.1	50	278	171	9	1	94.475	1.57e-70
NW_017264949.1	50	80.5	43	0	0	100.000	4.76e-11
NW_017264949.1	50	80.5	43	0	0	100.000	4.76e-11
NW_017264949.1	50	80.5	43	0	0	100.000	4.76e-11
NW_017264949.1	50	80.5	43	0	0	100.000	4.76e-11
NW_017264949.1	50	80.5	43	0	0	100.000	4.76e-11
NW_017264949.1	50	80.5	43	0	0	100.000	4.76e-11
NW_017264949.1	50	80.5	43	0	0	100.000	4.76e-11
NW_017264949.1	50	73.1	42	0	1	97.674	7.97e-09
NW_017264949.1	50	63.9	34	0	0	100.000	4.80e-06
NW_017264949.1	50	63.9	34	0	0	100.000	4.80e-06
NW_017264949.1	50	63.9	34	0	0	100.000	4.80e-06
NW_017264949.1	50	63.9	34	0	0	100.000	4.80e-06
NW_017264949.1	50	63.9	34	0	0	100.000	4.80e-06
NW_017264949.1	50	63.9	34	0	0	100.000	4.80e-06
NW_017264949.1	50	63.9	34	0	0	100.000	4.80e-06
NW_017264949.1	50	63.9	34	0	0	100.000	4.80e-06
NW_017264949.1	50	63.9	34	0	0	100.000	4.80e-06
JAACJL010000011.1	47	278	186	8	8	92.079	1.57e-70
JAACJL010000011.1	47	73.1	42	0	1	97.674	7.97e-09
QLOL01037500.1	38	276	187	10	7	91.667	5.66e-70
JACGCK010000351.1	53	276	186	11	6	91.626	5.66e-70
JACGCK010000351.1	53	276	186	11	6	91.626	5.66e-70
JACGCK010000351.1	53	276	186	11	6	91.626	5.66e-70
JACGCK010000351.1	53	276	186	11	6	91.626	5.66e-70
JACGCK010000351.1	53	75.0	42	1	0	97.674	2.22e-09
JACGCK010000351.1	53	75.0	42	1	0	97.674	2.22e-09
JACGCK010000351.1	53	75.0	42	1	0	97.674	2.22e-09
JACGCK010000351.1	53	75.0	42	1	0	97.674	2.22e-09
JACGCK010000351.1	53	62.1	33	0	0	100.000	1.73e-05
JACGCK010000351.1	53	62.1	33	0	0	100.000	1.73e-05
JACGCK010000351.1	53	62.1	33	0	0	100.000	1.73e-05
JACGCK010000351.1	53	62.1	33	0	0	100.000	1.73e-05
JAACJL010000026.1	60	276	186	11	6	91.626	5.66e-70
JAACJL010000026.1	60	265	184	9	9	91.089	1.23e-66
JAACJL010000026.1	60	75.0	42	1	0	97.674	2.22e-09
JAACJL010000026.1	60	75.0	42	1	0	97.674	2.22e-09
JAACJL010000026.1	60	62.1	62	8	5	82.667	1.73e-05
JAACJL010000026.1	60	62.1	62	8	5	82.667	1.73e-05
JAACJL010000050.1	60	276	186	11	6	91.626	5.66e-70
JAACJL010000050.1	60	276	186	11	6	91.626	5.66e-70
JAACJL010000050.1	60	75.0	42	1	0	97.674	2.22e-09
JAACJL010000050.1	60	75.0	42	1	0	97.674	2.22e-09
JAACJL010000050.1	60	62.1	62	8	5	82.667	1.73e-05
JAACJL010000050.1	60	62.1	62	8	5	82.667	1.73e-05
JAACJL010000013.1	60	276	186	11	6	91.626	5.66e-70
JAACJL010000013.1	60	276	186	11	6	91.626	5.66e-70
JAACJL010000013.1	60	75.0	42	1	0	97.674	2.22e-09
JAACJL010000013.1	60	62.1	62	8	5	82.667	1.73e-05
JAACJL010000013.1	60	62.1	62	8	5	82.667	1.73e-05
JAACJL010000013.1	60	62.1	40	1	2	93.023	1.73e-05
JAACJL010000036.1	60	276	186	11	6	91.626	5.66e-70
JAACJL010000036.1	60	263	184	11	8	90.640	4.41e-66
JAACJL010000036.1	60	75.0	42	1	0	97.674	2.22e-09
JAACJL010000036.1	60	75.0	42	1	0	97.674	2.22e-09
JAACJL010000036.1	60	67.6	41	1	1	95.349	3.71e-07
JAACJL010000036.1	60	62.1	62	8	5	82.667	1.73e-05
JAACJL010000036.1	60	62.1	62	8	5	82.667	1.73e-05
JAACJL010000043.1	60	276	186	11	6	91.626	5.66e-70
JAACJL010000043.1	60	156	91	1	2	96.809	7.70e-34
JAACJL010000043.1	60	75.0	42	1	0	97.674	2.22e-09
JAACJL010000043.1	60	75.0	42	1	0	97.674	2.22e-09
JAACJL010000043.1	60	62.1	62	8	5	82.667	1.73e-05
JAACJL010000054.1	60	276	186	11	6	91.626	5.66e-70
JAACJL010000054.1	60	75.0	42	1	0	97.674	2.22e-09
JAACJL010000054.1	60	56.5	61	8	6	81.333	8.03e-04
JAACJL010000010.1	60	276	186	11	6	91.626	5.66e-70
JAACJL010000010.1	60	75.0	42	1	0	97.674	2.22e-09
JAACJL010000010.1	60	62.1	62	8	5	82.667	1.73e-05
JAACJL010000069.1	60	276	186	11	6	91.626	5.66e-70
JAACJL010000069.1	60	276	186	11	6	91.626	5.66e-70
JAACJL010000069.1	60	75.0	42	1	0	97.674	2.22e-09
JAACJL010000069.1	60	75.0	42	1	0	97.674	2.22e-09
JAACJL010000069.1	60	62.1	62	8	5	82.667	1.73e-05
JAACJL010000069.1	60	62.1	62	8	5	82.667	1.73e-05
JAACJL010000053.1	60	276	186	11	6	91.626	5.66e-70
JAACJL010000053.1	60	75.0	42	1	0	97.674	2.22e-09
JAACJL010000053.1	60	62.1	62	8	5	82.667	1.73e-05
JAACJL010000055.1	60	276	186	11	6	91.626	5.66e-70
JAACJL010000055.1	60	276	186	11	6	91.626	5.66e-70
JAACJL010000055.1	60	75.0	42	1	0	97.674	2.22e-09
JAACJL010000055.1	60	75.0	42	1	0	97.674	2.22e-09
JAACJL010000055.1	60	62.1	62	8	5	82.667	1.73e-05
JAACJL010000055.1	60	62.1	62	8	5	82.667	1.73e-05
JAACJL010000063.1	60	276	186	11	6	91.626	5.66e-70
JAACJL010000063.1	60	276	186	11	6	91.626	5.66e-70
JAACJL010000063.1	60	276	186	11	6	91.626	5.66e-70
JAACJL010000063.1	60	75.0	42	1	0	97.674	2.22e-09
JAACJL010000063.1	60	75.0	42	1	0	97.674	2.22e-09
JAACJL010000063.1	60	75.0	42	1	0	97.674	2.22e-09
JAACJL010000063.1	60	62.1	62	8	5	82.667	1.73e-05
JAACJL010000063.1	60	62.1	62	8	5	82.667	1.73e-05
JAACJL010000063.1	60	62.1	62	8	5	82.667	1.73e-05
JAACJL010000023.1	60	276	186	11	6	91.626	5.66e-70
JAACJL010000023.1	60	75.0	42	1	0	97.674	2.22e-09
JAACJL010000023.1	60	75.0	42	1	0	97.674	2.22e-09
JAACJL010000023.1	60	62.1	62	8	5	82.667	1.73e-05
JACGCN010000083.1	57	274	171	9	2	93.956	2.04e-69
JACGCN010000083.1	57	274	171	9	2	93.956	2.04e-69
JACGCN010000083.1	57	274	171	9	2	93.956	2.04e-69
JACGCN010000083.1	57	274	171	9	2	93.956	2.04e-69
JACGCN010000083.1	57	274	171	9	2	93.956	2.04e-69
JACGCN010000083.1	57	274	171	9	2	93.956	2.04e-69
JACGCN010000083.1	57	274	171	9	2	93.956	2.04e-69
JACGCN010000083.1	57	274	171	9	2	93.956	2.04e-69
JACGCN010000083.1	57	228	149	8	4	92.547	1.61e-55
JACGCN010000083.1	57	75.0	42	1	0	97.674	2.22e-09
JACGCN010000083.1	57	75.0	42	1	0	97.674	2.22e-09
JACGCN010000083.1	57	75.0	42	1	0	97.674	2.22e-09
JACGCN010000083.1	57	75.0	42	1	0	97.674	2.22e-09
JACGCN010000083.1	57	75.0	42	1	0	97.674	2.22e-09
JACGCN010000083.1	57	75.0	42	1	0	97.674	2.22e-09
JACGCN010000083.1	57	75.0	42	1	0	97.674	2.22e-09
JACGCN010000083.1	57	75.0	42	1	0	97.674	2.22e-09
JACGCN010000083.1	57	73.1	64	6	5	85.333	7.97e-09
JACGCN010000083.1	57	73.1	64	6	5	85.333	7.97e-09
JACGCN010000083.1	57	73.1	64	6	5	85.333	7.97e-09
JACGCN010000083.1	57	73.1	64	6	5	85.333	7.97e-09
JACGCN010000083.1	57	73.1	64	6	5	85.333	7.97e-09
JACGCN010000083.1	57	73.1	64	6	5	85.333	7.97e-09
JACGCN010000083.1	57	73.1	64	6	5	85.333	7.97e-09
JACGCN010000083.1	57	73.1	64	6	5	85.333	7.97e-09
JACGCN010000083.1	57	69.4	37	0	0	100.000	1.03e-07
JAHWDX010000017.1	43	274	169	9	1	94.413	2.04e-69
JAHWDX010000017.1	43	274	169	9	1	94.413	2.04e-69
JAHWDX010000017.1	43	274	169	9	1	94.413	2.04e-69
JAHWDX010000017.1	43	274	169	9	1	94.413	2.04e-69
JAHWDX010000017.1	43	270	169	9	2	93.889	2.63e-68
JAHWDX010000017.1	43	82.4	44	0	0	100.000	1.32e-11
JAHWDX010000017.1	43	82.4	44	0	0	100.000	1.32e-11
JAHWDX010000017.1	43	82.4	44	0	0	100.000	1.32e-11
JAHWDX010000017.1	43	82.4	44	0	0	100.000	1.32e-11
JAHWDX010000016.1	43	274	169	9	1	94.413	2.04e-69
JAHWDX010000016.1	43	274	169	9	1	94.413	2.04e-69
JAHWDX010000016.1	43	248	165	8	6	92.179	1.23e-61
JAHWDX010000016.1	43	82.4	44	0	0	100.000	1.32e-11
JAHWDX010000016.1	43	82.4	44	0	0	100.000	1.32e-11
JAHWDX010000016.1	43	82.4	44	0	0	100.000	1.32e-11
JAHWDX010000015.1	43	274	169	9	1	94.413	2.04e-69
JAHWDX010000015.1	43	274	169	9	1	94.413	2.04e-69
JAHWDX010000015.1	43	82.4	44	0	0	100.000	1.32e-11
JAHWDX010000015.1	43	82.4	44	0	0	100.000	1.32e-11
JAHWDX010000014.1	43	274	169	9	1	94.413	2.04e-69
JAHWDX010000014.1	43	274	169	9	1	94.413	2.04e-69
JAHWDX010000014.1	43	274	169	8	2	94.413	2.04e-69
JAHWDX010000014.1	43	274	169	9	1	94.413	2.04e-69
JAHWDX010000014.1	43	82.4	44	0	0	100.000	1.32e-11
JAHWDX010000014.1	43	82.4	44	0	0	100.000	1.32e-11
JAHWDX010000014.1	43	82.4	44	0	0	100.000	1.32e-11
JAHWDX010000014.1	43	75.0	43	0	1	97.727	2.22e-09
JAGYWK010000084.1	50	274	171	9	2	93.956	2.04e-69
JAGYWK010000084.1	50	80.5	43	0	0	100.000	4.76e-11
JAGYWK010000084.1	50	63.9	34	0	0	100.000	4.80e-06
JANBVD010000023.1	50	274	171	9	2	93.956	2.04e-69
JANBVD010000023.1	50	274	171	9	2	93.956	2.04e-69
JANBVD010000023.1	50	274	171	9	2	93.956	2.04e-69
JANBVD010000023.1	50	274	171	9	2	93.956	2.04e-69
JANBVD010000023.1	50	80.5	43	0	0	100.000	4.76e-11
JANBVD010000023.1	50	80.5	43	0	0	100.000	4.76e-11
JANBVD010000023.1	50	80.5	43	0	0	100.000	4.76e-11
JANBVD010000023.1	50	80.5	43	0	0	100.000	4.76e-11
JANBVD010000023.1	50	63.9	34	0	0	100.000	4.80e-06
JANBVD010000023.1	50	63.9	34	0	0	100.000	4.80e-06
JANBVD010000023.1	50	63.9	34	0	0	100.000	4.80e-06
JANBVD010000023.1	50	63.9	34	0	0	100.000	4.80e-06
JANBVD010000022.1	50	274	171	9	2	93.956	2.04e-69
JANBVD010000022.1	50	274	171	9	2	93.956	2.04e-69
JANBVD010000022.1	50	274	171	9	2	93.956	2.04e-69
JANBVD010000022.1	50	274	171	9	2	93.956	2.04e-69
JANBVD010000022.1	50	274	171	9	2	93.956	2.04e-69
JANBVD010000022.1	50	274	171	9	2	93.956	2.04e-69
JANBVD010000022.1	50	274	171	9	2	93.956	2.04e-69
JANBVD010000022.1	50	274	171	9	2	93.956	2.04e-69
JANBVD010000022.1	50	80.5	43	0	0	100.000	4.76e-11
JANBVD010000022.1	50	80.5	43	0	0	100.000	4.76e-11
JANBVD010000022.1	50	80.5	43	0	0	100.000	4.76e-11
JANBVD010000022.1	50	80.5	43	0	0	100.000	4.76e-11
JANBVD010000022.1	50	80.5	43	0	0	100.000	4.76e-11
JANBVD010000022.1	50	80.5	43	0	0	100.000	4.76e-11
JANBVD010000022.1	50	80.5	43	0	0	100.000	4.76e-11
JANBVD010000022.1	50	80.5	43	0	0	100.000	4.76e-11
JANBVD010000022.1	50	63.9	34	0	0	100.000	4.80e-06
JANBVD010000022.1	50	63.9	34	0	0	100.000	4.80e-06
JANBVD010000022.1	50	63.9	34	0	0	100.000	4.80e-06
JANBVD010000022.1	50	63.9	34	0	0	100.000	4.80e-06
JANBVD010000022.1	50	63.9	34	0	0	100.000	4.80e-06
JANBVD010000022.1	50	63.9	34	0	0	100.000	4.80e-06
JANBVD010000022.1	50	63.9	34	0	0	100.000	4.80e-06
JANBVD010000022.1	50	63.9	34	0	0	100.000	4.80e-06
JANBVD010000022.1	50	63.9	34	0	0	100.000	4.80e-06
JANBVD010000014.1	50	274	171	9	2	93.956	2.04e-69
JANBVD010000014.1	50	274	171	9	2	93.956	2.04e-69
JANBVD010000014.1	50	254	168	9	5	92.308	2.65e-63
JANBVD010000014.1	50	80.5	43	0	0	100.000	4.76e-11
JANBVD010000014.1	50	80.5	43	0	0	100.000	4.76e-11
JANBVD010000014.1	50	80.5	43	0	0	100.000	4.76e-11
JANBVD010000014.1	50	63.9	34	0	0	100.000	4.80e-06
JANBVD010000014.1	50	63.9	34	0	0	100.000	4.80e-06
JANBVD010000014.1	50	63.9	34	0	0	100.000	4.80e-06
JANBVD010000013.1	50	274	171	9	2	93.956	2.04e-69
JANBVD010000013.1	50	274	171	9	2	93.956	2.04e-69
JANBVD010000013.1	50	80.5	43	0	0	100.000	4.76e-11
JANBVD010000013.1	50	80.5	43	0	0	100.000	4.76e-11
JANBVD010000013.1	50	63.9	34	0	0	100.000	4.80e-06
JANBVD010000013.1	50	63.9	34	0	0	100.000	4.80e-06
PJQD01000066.1	50	274	171	9	2	93.956	2.04e-69
PJQD01000066.1	50	78.7	42	0	0	100.000	1.71e-10
PJQD01000066.1	50	63.9	34	0	0	100.000	4.80e-06
JAACJL010000029.1	38	274	186	10	7	91.626	2.04e-69
JANIBP010000032.1	50	274	171	9	2	93.956	2.04e-69
JANIBP010000032.1	50	268	170	10	2	93.407	9.47e-68
JANIBP010000032.1	50	80.5	43	0	0	100.000	4.76e-11
JANIBP010000032.1	50	75.0	42	1	0	97.674	2.22e-09
JANIBP010000032.1	50	63.9	34	0	0	100.000	4.80e-06
JANIBP010000032.1	50	63.9	34	0	0	100.000	4.80e-06
JANIBP010000029.1	53	274	182	12	4	91.919	2.04e-69
JANIBP010000029.1	53	268	181	13	4	91.414	9.47e-68
JANIBP010000029.1	53	263	180	14	4	90.909	4.41e-66
JANIBP010000029.1	53	263	180	14	4	90.909	4.41e-66
JANIBP010000029.1	53	80.5	43	0	0	100.000	4.76e-11
JANIBP010000029.1	53	80.5	43	0	0	100.000	4.76e-11
JANIBP010000029.1	53	80.5	43	0	0	100.000	4.76e-11
JANIBP010000029.1	53	78.7	42	0	0	100.000	1.71e-10
JANIBP010000029.1	53	63.9	34	0	0	100.000	4.80e-06
JANIBP010000029.1	53	63.9	34	0	0	100.000	4.80e-06
JANIBP010000029.1	53	63.9	34	0	0	100.000	4.80e-06
JANIBP010000029.1	53	63.9	34	0	0	100.000	4.80e-06
JANIBP010000022.1	53	274	182	12	4	91.919	2.04e-69
JANIBP010000022.1	53	274	182	12	4	91.919	2.04e-69
JANIBP010000022.1	53	274	182	12	4	91.919	2.04e-69
JANIBP010000022.1	53	274	182	12	4	91.919	2.04e-69
JANIBP010000022.1	53	274	182	12	4	91.919	2.04e-69
JANIBP010000022.1	53	274	182	12	4	91.919	2.04e-69
JANIBP010000022.1	53	274	182	12	4	91.919	2.04e-69
JANIBP010000022.1	53	274	182	12	4	91.919	2.04e-69
JANIBP010000022.1	53	274	182	12	4	91.919	2.04e-69
JANIBP010000022.1	53	274	182	12	4	91.919	2.04e-69
JANIBP010000022.1	53	268	181	13	4	91.414	9.47e-68
JANIBP010000022.1	53	80.5	43	0	0	100.000	4.76e-11
JANIBP010000022.1	53	80.5	43	0	0	100.000	4.76e-11
JANIBP010000022.1	53	80.5	43	0	0	100.000	4.76e-11
JANIBP010000022.1	53	80.5	43	0	0	100.000	4.76e-11
JANIBP010000022.1	53	80.5	43	0	0	100.000	4.76e-11
JANIBP010000022.1	53	80.5	43	0	0	100.000	4.76e-11
JANIBP010000022.1	53	80.5	43	0	0	100.000	4.76e-11
JANIBP010000022.1	53	80.5	43	0	0	100.000	4.76e-11
JANIBP010000022.1	53	80.5	43	0	0	100.000	4.76e-11
JANIBP010000022.1	53	80.5	43	0	0	100.000	4.76e-11
JANIBP010000022.1	53	80.5	43	0	0	100.000	4.76e-11
JANIBP010000022.1	53	69.4	37	0	0	100.000	1.03e-07
JANIBP010000022.1	53	63.9	34	0	0	100.000	4.80e-06
JANIBP010000022.1	53	63.9	34	0	0	100.000	4.80e-06
JANIBP010000022.1	53	63.9	34	0	0	100.000	4.80e-06
JANIBP010000022.1	53	63.9	34	0	0	100.000	4.80e-06
JANIBP010000022.1	53	63.9	34	0	0	100.000	4.80e-06
JANIBP010000022.1	53	63.9	34	0	0	100.000	4.80e-06
JANIBP010000022.1	53	63.9	34	0	0	100.000	4.80e-06
JANIBP010000022.1	53	63.9	34	0	0	100.000	4.80e-06
JANIBP010000022.1	53	63.9	34	0	0	100.000	4.80e-06
JANIBP010000022.1	53	63.9	34	0	0	100.000	4.80e-06
JANIBP010000022.1	53	63.9	34	0	0	100.000	4.80e-06
JANIBP010000011.1	50	274	171	9	2	93.956	2.04e-69
JANIBP010000011.1	50	274	171	9	2	93.956	2.04e-69
JANIBP010000011.1	50	80.5	43	0	0	100.000	4.76e-11
JANIBP010000011.1	50	80.5	43	0	0	100.000	4.76e-11
JANIBP010000011.1	50	63.9	34	0	0	100.000	4.80e-06
JANIBP010000011.1	50	63.9	34	0	0	100.000	4.80e-06
CAUG01000137.1	62	274	272	32	24	82.927	2.04e-69
JAKLMH010000020.1	56	274	214	19	11	87.705	2.04e-69
JAKLMH010000020.1	56	71.3	47	2	2	92.157	2.87e-08
JAKEZK010000138.1	50	274	171	9	2	93.956	2.04e-69
JAKEZK010000138.1	50	80.5	43	0	0	100.000	4.76e-11
JAKEZK010000138.1	50	63.9	34	0	0	100.000	4.80e-06
QYSD01000090.1	50	274	171	9	2	93.956	2.04e-69
QYSD01000090.1	50	80.5	43	0	0	100.000	4.76e-11
QYSD01000090.1	50	62.1	33	0	0	100.000	1.73e-05
JAIHLT010000016.1	50	274	171	9	2	93.956	2.04e-69
JAIHLT010000016.1	50	248	163	13	1	92.090	1.23e-61
JAIHLT010000016.1	50	248	163	13	1	92.090	1.23e-61
JAIHLT010000016.1	50	248	163	13	1	92.090	1.23e-61
JAIHLT010000016.1	50	248	163	13	1	92.090	1.23e-61
JAIHLT010000016.1	50	248	163	13	1	92.090	1.23e-61
JAIHLT010000016.1	50	248	163	13	1	92.090	1.23e-61
JAIHLT010000016.1	50	248	163	13	1	92.090	1.23e-61
JAIHLT010000016.1	50	248	163	13	1	92.090	1.23e-61
JAIHLT010000016.1	50	248	163	13	1	92.090	1.23e-61
JAIHLT010000016.1	50	248	163	13	1	92.090	1.23e-61
JAIHLT010000016.1	50	248	163	13	1	92.090	1.23e-61
JAIHLT010000016.1	50	248	163	13	1	92.090	1.23e-61
JAIHLT010000016.1	50	106	65	4	0	94.203	7.86e-19
JAIHLT010000016.1	50	80.5	43	0	0	100.000	4.76e-11
JAIHLT010000016.1	50	69.4	37	0	0	100.000	1.03e-07
JAIHLT010000016.1	50	69.4	37	0	0	100.000	1.03e-07
JAIHLT010000016.1	50	69.4	37	0	0	100.000	1.03e-07
JAIHLT010000016.1	50	69.4	37	0	0	100.000	1.03e-07
JAIHLT010000016.1	50	69.4	37	0	0	100.000	1.03e-07
JAIHLT010000016.1	50	69.4	37	0	0	100.000	1.03e-07
JAIHLT010000016.1	50	69.4	37	0	0	100.000	1.03e-07
JAIHLT010000016.1	50	69.4	37	0	0	100.000	1.03e-07
JAIHLT010000016.1	50	69.4	37	0	0	100.000	1.03e-07
JAIHLT010000016.1	50	69.4	37	0	0	100.000	1.03e-07
JAIHLT010000016.1	50	69.4	37	0	0	100.000	1.03e-07
JAIHLT010000016.1	50	69.4	37	0	0	100.000	1.03e-07
JAIHLT010000016.1	50	62.1	33	0	0	100.000	1.73e-05
JAKRRZ010004716.1	42	274	169	8	2	94.413	2.04e-69
JAKRRZ010004716.1	42	63.9	36	1	0	97.297	4.80e-06
JAMALD010000046.1	50	272	170	10	1	93.923	7.32e-69
JAMALD010000046.1	50	80.5	43	0	0	100.000	4.76e-11
JAMALD010000046.1	50	62.1	33	0	0	100.000	1.73e-05
JAJONI010001993.1	43	272	168	8	2	94.382	7.32e-69
JAJONI010001993.1	43	82.4	44	0	0	100.000	1.32e-11
JAABNM010000764.1	41	272	166	7	2	94.857	7.32e-69
JAABNM010000764.1	41	67.6	36	0	0	100.000	3.71e-07
FMWQ01000056.1	43	272	170	9	2	93.923	7.32e-69
FMWQ01000056.1	43	272	170	9	2	93.923	7.32e-69
FMWQ01000056.1	43	272	170	9	2	93.923	7.32e-69
FMWQ01000056.1	43	272	170	9	2	93.923	7.32e-69
FMWQ01000056.1	43	272	170	9	2	93.923	7.32e-69
FMWQ01000056.1	43	272	170	9	2	93.923	7.32e-69
FMWQ01000056.1	43	272	170	9	2	93.923	7.32e-69
FMWQ01000056.1	43	272	170	9	2	93.923	7.32e-69
FMWQ01000056.1	43	82.4	44	0	0	100.000	1.32e-11
FMWQ01000056.1	43	82.4	44	0	0	100.000	1.32e-11
FMWQ01000056.1	43	82.4	44	0	0	100.000	1.32e-11
FMWQ01000056.1	43	82.4	44	0	0	100.000	1.32e-11
FMWQ01000056.1	43	82.4	44	0	0	100.000	1.32e-11
FMWQ01000056.1	43	82.4	44	0	0	100.000	1.32e-11
FMWQ01000056.1	43	82.4	44	0	0	100.000	1.32e-11
FMWQ01000056.1	43	82.4	44	0	0	100.000	1.32e-11
SJRY01000318.1	48	270	163	7	1	95.322	2.63e-68
SJRY01000318.1	48	80.5	43	0	0	100.000	4.76e-11
SJRY01000318.1	48	62.1	33	0	0	100.000	1.73e-05
SJRY01000317.1	48	270	163	7	1	95.322	2.63e-68
SJRY01000317.1	48	270	163	7	1	95.322	2.63e-68
SJRY01000317.1	48	270	163	7	1	95.322	2.63e-68
SJRY01000317.1	48	270	163	7	1	95.322	2.63e-68
SJRY01000317.1	48	270	163	7	1	95.322	2.63e-68
SJRY01000317.1	48	80.5	43	0	0	100.000	4.76e-11
SJRY01000317.1	48	80.5	43	0	0	100.000	4.76e-11
SJRY01000317.1	48	80.5	43	0	0	100.000	4.76e-11
SJRY01000317.1	48	80.5	43	0	0	100.000	4.76e-11
SJRY01000317.1	48	80.5	43	0	0	100.000	4.76e-11
SJRY01000317.1	48	62.1	33	0	0	100.000	1.73e-05
SJRY01000317.1	48	62.1	33	0	0	100.000	1.73e-05
SJRY01000317.1	48	62.1	33	0	0	100.000	1.73e-05
SJRY01000317.1	48	62.1	33	0	0	100.000	1.73e-05
SJRY01000317.1	48	62.1	33	0	0	100.000	1.73e-05
SJRY01000200.1	48	270	163	7	1	95.322	2.63e-68
SJRY01000200.1	48	270	163	7	1	95.322	2.63e-68
SJRY01000200.1	48	80.5	43	0	0	100.000	4.76e-11
SJRY01000200.1	48	80.5	43	0	0	100.000	4.76e-11
SJRY01000200.1	48	62.1	33	0	0	100.000	1.73e-05
SJRY01000200.1	48	62.1	33	0	0	100.000	1.73e-05
QLPG01001634.1	41	270	161	6	1	95.833	2.63e-68
QLPG01001634.1	41	75.0	42	1	0	97.674	2.22e-09
QLOK01048784.1	32	270	161	6	1	95.833	2.63e-68
QPFY01000001.1	43	270	169	9	2	93.889	2.63e-68
QPFY01000001.1	43	270	169	9	2	93.889	2.63e-68
QPFY01000001.1	43	270	169	9	2	93.889	2.63e-68
QPFY01000001.1	43	270	169	9	2	93.889	2.63e-68
QPFY01000001.1	43	270	169	9	2	93.889	2.63e-68
QPFY01000001.1	43	259	163	9	2	93.678	5.70e-65
QPFY01000001.1	43	82.4	44	0	0	100.000	1.32e-11
QPFY01000001.1	43	82.4	44	0	0	100.000	1.32e-11
QPFY01000001.1	43	82.4	44	0	0	100.000	1.32e-11
QPFY01000001.1	43	82.4	44	0	0	100.000	1.32e-11
QPFY01000001.1	43	82.4	44	0	0	100.000	1.32e-11
QPFY01000001.1	43	82.4	44	0	0	100.000	1.32e-11
MWVB01000024.1	43	270	167	9	1	94.350	2.63e-68
MWVB01000024.1	43	270	167	9	1	94.350	2.63e-68
MWVB01000024.1	43	80.5	43	0	0	100.000	4.76e-11
MWVB01000024.1	43	80.5	43	0	0	100.000	4.76e-11
QPIF01000045.1	43	270	169	9	2	93.889	2.63e-68
QPIF01000045.1	43	265	169	9	3	93.370	1.23e-66
QPIF01000045.1	43	265	169	9	3	93.370	1.23e-66
QPIF01000045.1	43	265	169	9	3	93.370	1.23e-66
QPIF01000045.1	43	80.5	43	0	0	100.000	4.76e-11
QPIF01000045.1	43	80.5	43	0	0	100.000	4.76e-11
QPIF01000045.1	43	80.5	43	0	0	100.000	4.76e-11
QPIF01000045.1	43	80.5	43	0	0	100.000	4.76e-11
JANEWO010000736.1	65	270	203	22	5	88.261	2.63e-68
JANEWO010000736.1	65	75.0	61	9	1	85.915	2.22e-09
JANEWO010000736.1	65	71.3	40	1	0	97.561	2.87e-08
JADCQV010000005.1	59	270	180	13	3	91.837	2.63e-68
JADCQV010000005.1	59	75.0	61	9	1	85.915	2.22e-09
JADCQV010000005.1	59	71.3	40	1	0	97.561	2.87e-08
JACWFO010000095.1	43	270	167	9	1	94.350	2.63e-68
JACWFO010000095.1	43	80.5	43	0	0	100.000	4.76e-11
CALYLX010000168.1	43	270	169	9	2	93.889	2.63e-68
CALYLX010000168.1	43	265	168	11	1	93.333	1.23e-66
CALYLX010000168.1	43	265	168	11	1	93.333	1.23e-66
CALYLX010000168.1	43	265	168	11	1	93.333	1.23e-66
CALYLX010000168.1	43	265	168	11	1	93.333	1.23e-66
CALYLX010000168.1	43	265	168	11	1	93.333	1.23e-66
CALYLX010000168.1	43	259	167	12	1	92.778	5.70e-65
CALYLX010000168.1	43	241	164	12	4	91.111	2.07e-59
CALYLX010000168.1	43	226	162	11	7	90.000	5.78e-55
CALYLX010000168.1	43	75.0	42	1	0	97.674	2.22e-09
CALYLX010000168.1	43	75.0	42	1	0	97.674	2.22e-09
CALYLX010000168.1	43	75.0	42	1	0	97.674	2.22e-09
CALYLX010000168.1	43	75.0	42	1	0	97.674	2.22e-09
CALYLX010000168.1	43	75.0	42	1	0	97.674	2.22e-09
CALYLX010000168.1	43	75.0	42	1	0	97.674	2.22e-09
CALYLX010000168.1	43	75.0	42	1	0	97.674	2.22e-09
CP068001.1	43	270	169	10	1	93.889	2.63e-68
CP068001.1	43	270	169	10	1	93.889	2.63e-68
CP068001.1	43	270	169	10	1	93.889	2.63e-68
CP068001.1	43	270	169	10	1	93.889	2.63e-68
CP068001.1	43	270	169	10	1	93.889	2.63e-68
CP068001.1	43	75.0	42	1	0	97.674	2.22e-09
CP068001.1	43	75.0	42	1	0	97.674	2.22e-09
CP068001.1	43	75.0	42	1	0	97.674	2.22e-09
CP068001.1	43	75.0	42	1	0	97.674	2.22e-09
CP068001.1	43	75.0	42	1	0	97.674	2.22e-09
QFEZ01001001.1	48	270	163	7	1	95.322	2.63e-68
QFEZ01001001.1	48	75.0	42	1	0	97.674	2.22e-09
QFEZ01001001.1	48	62.1	33	0	0	100.000	1.73e-05
QLOT01009587.1	33	270	163	7	1	95.322	2.63e-68
JAAAVE010001888.1	38	270	157	4	1	96.914	2.63e-68
JAAAVE010001888.1	38	67.6	36	0	0	100.000	3.71e-07
JAACJP010000145.1	54	268	170	10	2	93.407	9.47e-68
JAACJP010000145.1	54	75.0	42	1	0	97.674	2.22e-09
JAACJP010000145.1	54	62.1	48	6	1	87.273	1.73e-05
JAACJP010000122.1	54	268	170	10	2	93.407	9.47e-68
JAACJP010000122.1	54	75.0	42	1	0	97.674	2.22e-09
JAACJP010000122.1	54	62.1	48	6	1	87.273	1.73e-05
JAACJP010000120.1	54	268	170	10	2	93.407	9.47e-68
JAACJP010000120.1	54	75.0	42	1	0	97.674	2.22e-09
JAACJP010000120.1	54	62.1	48	6	1	87.273	1.73e-05
JAACJP010000118.1	55	268	168	9	2	93.855	9.47e-68
JAACJP010000118.1	55	75.0	42	1	0	97.674	2.22e-09
JAACJP010000118.1	55	62.1	55	7	3	84.615	1.73e-05
JAACJP010000109.1	55	268	168	9	2	93.855	9.47e-68
JAACJP010000109.1	55	268	168	9	2	93.855	9.47e-68
JAACJP010000109.1	55	75.0	42	1	0	97.674	2.22e-09
JAACJP010000109.1	55	75.0	42	1	0	97.674	2.22e-09
JAACJP010000109.1	55	62.1	55	7	3	84.615	1.73e-05
JAACJP010000109.1	55	62.1	55	7	3	84.615	1.73e-05
JAACJP010000112.1	55	268	168	9	2	93.855	9.47e-68
JAACJP010000112.1	55	75.0	42	1	0	97.674	2.22e-09
JAACJP010000112.1	55	62.1	55	7	3	84.615	1.73e-05
JAACJP010000103.1	55	268	168	9	2	93.855	9.47e-68
JAACJP010000103.1	55	268	168	9	2	93.855	9.47e-68
JAACJP010000103.1	55	75.0	42	1	0	97.674	2.22e-09
JAACJP010000103.1	55	75.0	42	1	0	97.674	2.22e-09
JAACJP010000103.1	55	62.1	55	7	3	84.615	1.73e-05
JAACJP010000103.1	55	62.1	55	7	3	84.615	1.73e-05
JAACJP010000101.1	55	268	168	9	2	93.855	9.47e-68
JAACJP010000101.1	55	268	168	9	2	93.855	9.47e-68
JAACJP010000101.1	55	75.0	42	1	0	97.674	2.22e-09
JAACJP010000101.1	55	75.0	42	1	0	97.674	2.22e-09
JAACJP010000101.1	55	62.1	55	7	3	84.615	1.73e-05
JAACJP010000101.1	55	62.1	55	7	3	84.615	1.73e-05
JAACJP010000088.1	55	268	168	9	2	93.855	9.47e-68
JAACJP010000088.1	55	268	168	9	2	93.855	9.47e-68
JAACJP010000088.1	55	268	168	9	2	93.855	9.47e-68
JAACJP010000088.1	55	268	168	9	2	93.855	9.47e-68
JAACJP010000088.1	55	75.0	42	1	0	97.674	2.22e-09
JAACJP010000088.1	55	75.0	42	1	0	97.674	2.22e-09
JAACJP010000088.1	55	75.0	42	1	0	97.674	2.22e-09
JAACJP010000088.1	55	75.0	42	1	0	97.674	2.22e-09
JAACJP010000088.1	55	62.1	55	7	3	84.615	1.73e-05
JAACJP010000088.1	55	62.1	55	7	3	84.615	1.73e-05
JAACJP010000088.1	55	62.1	55	7	3	84.615	1.73e-05
JAACJP010000088.1	55	62.1	55	7	3	84.615	1.73e-05
JAACJP010000039.1	54	268	170	10	2	93.407	9.47e-68
JAACJP010000039.1	54	268	170	10	2	93.407	9.47e-68
JAACJP010000039.1	54	268	170	10	2	93.407	9.47e-68
JAACJP010000039.1	54	75.0	42	1	0	97.674	2.22e-09
JAACJP010000039.1	54	75.0	42	1	0	97.674	2.22e-09
JAACJP010000039.1	54	75.0	42	1	0	97.674	2.22e-09
JAACJP010000039.1	54	62.1	48	6	1	87.273	1.73e-05
JAACJP010000039.1	54	62.1	48	6	1	87.273	1.73e-05
CDLV01000017.1	43	268	168	10	1	93.855	9.47e-68
CDLV01000017.1	43	80.5	43	0	0	100.000	4.76e-11
JADPYG010000089.1	44	268	179	13	3	91.795	9.47e-68
JADPYG010000089.1	44	69.4	37	0	0	100.000	1.03e-07
JAHWDV010000018.1	43	268	168	10	1	93.855	9.47e-68
JAHWDV010000018.1	43	268	168	10	1	93.855	9.47e-68
JAHWDV010000018.1	43	268	168	10	1	93.855	9.47e-68
JAHWDV010000018.1	43	268	168	10	1	93.855	9.47e-68
JAHWDV010000018.1	43	268	168	10	1	93.855	9.47e-68
JAHWDV010000018.1	43	230	162	9	8	90.503	4.47e-56
JAHWDV010000018.1	43	78.7	42	0	0	100.000	1.71e-10
JAHWDV010000018.1	43	78.7	42	0	0	100.000	1.71e-10
JAHWDV010000018.1	43	78.7	42	0	0	100.000	1.71e-10
JAHWDV010000018.1	43	78.7	42	0	0	100.000	1.71e-10
JAHWDV010000018.1	43	78.7	42	0	0	100.000	1.71e-10
JAHWDV010000018.1	43	78.7	42	0	0	100.000	1.71e-10
JAHWDV010000017.1	43	268	168	10	1	93.855	9.47e-68
JAHWDV010000017.1	43	78.7	42	0	0	100.000	1.71e-10
JADPYF010000119.1	44	268	179	13	3	91.795	9.47e-68
JADPYF010000119.1	44	69.4	37	0	0	100.000	1.03e-07
JANIBP010000028.1	50	268	170	10	2	93.407	9.47e-68
JANIBP010000028.1	50	263	169	11	2	92.857	4.41e-66
JANIBP010000028.1	50	217	170	10	13	88.083	3.48e-52
JANIBP010000028.1	50	80.5	43	0	0	100.000	4.76e-11
JANIBP010000028.1	50	80.5	43	0	0	100.000	4.76e-11
JANIBP010000028.1	50	80.5	43	0	0	100.000	4.76e-11
JANIBP010000028.1	50	80.5	43	0	0	100.000	4.76e-11
JANIBP010000028.1	50	63.9	34	0	0	100.000	4.80e-06
JANIBP010000028.1	50	63.9	34	0	0	100.000	4.80e-06
JANIBP010000028.1	50	63.9	34	0	0	100.000	4.80e-06
MCFF01000124.1	38	268	155	5	0	96.875	9.47e-68
MCFF01000124.1	38	67.6	36	0	0	100.000	3.71e-07
CM024087.1	43	268	170	10	2	93.407	9.47e-68
CM024087.1	43	267	167	10	1	93.820	3.41e-67
CM024087.1	43	267	167	10	1	93.820	3.41e-67
CM024087.1	43	75.0	42	1	0	97.674	2.22e-09
CM024087.1	43	75.0	42	1	0	97.674	2.22e-09
CM024087.1	43	75.0	42	1	0	97.674	2.22e-09
NW_019029102.1	38	268	155	5	0	96.875	9.47e-68
NW_019029102.1	38	67.6	36	0	0	100.000	3.71e-07
JAAAUJ010000277.1	40	267	166	6	4	94.318	3.41e-67
JAAAUJ010000277.1	40	67.6	36	0	0	100.000	3.71e-07
JALIRG010000031.1	41	267	166	7	3	94.318	3.41e-67
JALIRG010000031.1	41	143	149	12	19	82.778	5.99e-30
JALIRG010000031.1	41	67.6	36	0	0	100.000	3.71e-07
JALIRG010000031.1	41	67.6	36	0	0	100.000	3.71e-07
JALIRG010000030.1	41	267	166	7	3	94.318	3.41e-67
JALIRG010000030.1	41	248	163	8	5	92.614	1.23e-61
JALIRG010000030.1	41	67.6	36	0	0	100.000	3.71e-07
JALIRG010000030.1	41	67.6	36	0	0	100.000	3.71e-07
JALIRG010000001.1	41	267	166	7	3	94.318	3.41e-67
JALIRG010000001.1	41	267	166	7	3	94.318	3.41e-67
JALIRG010000001.1	41	267	166	7	3	94.318	3.41e-67
JALIRG010000001.1	41	267	166	7	3	94.318	3.41e-67
JALIRG010000001.1	41	67.6	36	0	0	100.000	3.71e-07
JALIRG010000001.1	41	67.6	36	0	0	100.000	3.71e-07
JALIRG010000001.1	41	67.6	36	0	0	100.000	3.71e-07
JALIRG010000001.1	41	67.6	36	0	0	100.000	3.71e-07
JAAAUI010000278.1	40	267	166	6	4	94.318	3.41e-67
JAAAUI010000278.1	40	67.6	36	0	0	100.000	3.71e-07
JALIGY010000001.1	41	267	166	7	3	94.318	3.41e-67
JALIGY010000001.1	41	267	166	7	3	94.318	3.41e-67
JALIGY010000001.1	41	267	166	7	3	94.318	3.41e-67
JALIGY010000001.1	41	267	166	7	3	94.318	3.41e-67
JALIGY010000001.1	41	267	166	7	3	94.318	3.41e-67
JALIGY010000001.1	41	267	166	7	3	94.318	3.41e-67
JALIGY010000001.1	41	67.6	36	0	0	100.000	3.71e-07
JALIGY010000001.1	41	67.6	36	0	0	100.000	3.71e-07
JALIGY010000001.1	41	67.6	36	0	0	100.000	3.71e-07
JALIGY010000001.1	41	67.6	36	0	0	100.000	3.71e-07
JALIGY010000001.1	41	67.6	36	0	0	100.000	3.71e-07
JALIGY010000001.1	41	67.6	36	0	0	100.000	3.71e-07
JAAAIB010001470.1	41	267	166	7	3	94.318	3.41e-67
JAAAIB010001470.1	41	67.6	36	0	0	100.000	3.71e-07
QOWL01015747.1	35	267	170	9	3	93.407	3.41e-67
QFED01004345.1	53	267	170	9	3	93.407	3.41e-67
QFED01004345.1	53	75.0	42	1	0	97.674	2.22e-09
QFED01004345.1	53	63.9	47	4	2	88.679	4.80e-06
PEGC01000316.1	41	267	166	7	3	94.318	3.41e-67
PEGC01000316.1	41	67.6	36	0	0	100.000	3.71e-07
MJIM01000216.1	47	267	183	13	5	91.045	3.41e-67
MJIM01000216.1	47	76.8	43	1	0	97.727	6.16e-10
MJIM01000193.1	47	267	183	13	5	91.045	3.41e-67
MJIM01000193.1	47	76.8	43	1	0	97.727	6.16e-10
MJIM01000158.1	47	267	183	13	5	91.045	3.41e-67
MJIM01000158.1	47	267	183	13	5	91.045	3.41e-67
MJIM01000158.1	47	76.8	43	1	0	97.727	6.16e-10
MJIM01000158.1	47	76.8	43	1	0	97.727	6.16e-10
MJIM01000133.1	47	267	183	13	5	91.045	3.41e-67
MJIM01000133.1	47	267	183	13	5	91.045	3.41e-67
MJIM01000133.1	47	267	183	13	5	91.045	3.41e-67
MJIM01000133.1	47	76.8	43	1	0	97.727	6.16e-10
MJIM01000133.1	47	76.8	43	1	0	97.727	6.16e-10
MJIM01000133.1	47	76.8	43	1	0	97.727	6.16e-10
JALAHW010000417.1	51	267	163	8	1	94.767	3.41e-67
JALAHW010000417.1	51	69.4	37	0	0	100.000	1.03e-07
JALAHW010000417.1	51	65.8	48	5	1	88.889	1.33e-06
JAAAJA010001661.1	33	267	166	6	4	94.318	3.41e-67
QGOB01000614.1	49	267	167	9	2	93.820	3.41e-67
QGOB01000614.1	49	76.8	43	1	0	97.727	6.16e-10
QGOB01000614.1	49	62.1	33	0	0	100.000	1.73e-05
QLOL01004473.1	38	265	184	13	6	90.640	1.23e-66
JABYQS010000793.1	53	265	160	7	1	95.238	1.23e-66
JABYQS010000793.1	53	265	160	7	1	95.238	1.23e-66
JABYQS010000793.1	53	80.5	67	3	7	87.013	4.76e-11
JABYQS010000793.1	53	80.5	67	3	7	87.013	4.76e-11
JABYQS010000793.1	53	69.4	37	0	0	100.000	1.03e-07
JABYQS010000793.1	53	69.4	37	0	0	100.000	1.03e-07
JABYQS010001148.1	53	265	160	7	1	95.238	1.23e-66
JABYQS010001148.1	53	80.5	67	3	7	87.013	4.76e-11
JABYQS010001148.1	53	69.4	37	0	0	100.000	1.03e-07
JABWUW010000007.1	53	265	160	7	1	95.238	1.23e-66
JABWUW010000007.1	53	265	160	7	1	95.238	1.23e-66
JABWUW010000007.1	53	265	160	7	1	95.238	1.23e-66
JABWUW010000007.1	53	69.4	37	0	0	100.000	1.03e-07
JABWUW010000007.1	53	69.4	37	0	0	100.000	1.03e-07
JABWUW010000007.1	53	69.4	37	0	0	100.000	1.03e-07
JABWUW010000007.1	53	65.8	61	9	3	83.562	1.33e-06
JABWUW010000007.1	53	62.1	61	9	4	82.432	1.73e-05
JABWUW010000007.1	53	62.1	33	0	0	100.000	1.73e-05
JAACJK010000181.1	55	265	162	7	2	94.737	1.23e-66
JAACJK010000181.1	55	259	159	8	1	94.643	5.70e-65
JAACJK010000181.1	55	259	159	8	1	94.643	5.70e-65
JAACJK010000181.1	55	259	159	8	1	94.643	5.70e-65
JAACJK010000181.1	55	259	159	8	1	94.643	5.70e-65
JAACJK010000181.1	55	75.0	42	1	0	97.674	2.22e-09
JAACJK010000181.1	55	75.0	42	1	0	97.674	2.22e-09
JAACJK010000181.1	55	75.0	42	1	0	97.674	2.22e-09
JAACJK010000181.1	55	75.0	42	1	0	97.674	2.22e-09
JAACJK010000181.1	55	71.3	62	8	3	84.932	2.87e-08
JAACJK010000181.1	55	71.3	62	8	3	84.932	2.87e-08
JAACJK010000181.1	55	71.3	62	8	3	84.932	2.87e-08
JAACJK010000181.1	55	71.3	62	8	3	84.932	2.87e-08
JAACJK010000181.1	55	71.3	62	8	3	84.932	2.87e-08
JAHBOF010000281.1	41	265	160	7	1	95.238	1.23e-66
JAHBOF010000281.1	41	265	160	7	1	95.238	1.23e-66
JAHBOF010000281.1	41	265	160	7	1	95.238	1.23e-66
JAHBOF010000281.1	41	265	160	7	1	95.238	1.23e-66
JAHBOF010000281.1	41	265	160	7	1	95.238	1.23e-66
JAHBOF010000281.1	41	265	160	7	1	95.238	1.23e-66
JAHBOF010000281.1	41	265	160	7	1	95.238	1.23e-66
JAHBOF010000281.1	41	75.0	42	1	0	97.674	2.22e-09
JAHBOF010000281.1	41	75.0	42	1	0	97.674	2.22e-09
JAHBOF010000281.1	41	75.0	42	1	0	97.674	2.22e-09
JAHBOF010000281.1	41	75.0	42	1	0	97.674	2.22e-09
JAHBOF010000281.1	41	75.0	42	1	0	97.674	2.22e-09
JAHBOF010000281.1	41	75.0	42	1	0	97.674	2.22e-09
JAHBOF010000281.1	41	75.0	42	1	0	97.674	2.22e-09
KQ464089.1	53	265	160	7	1	95.238	1.23e-66
KQ464089.1	53	76.8	63	7	3	86.301	6.16e-10
KQ464089.1	53	69.4	37	0	0	100.000	1.03e-07
JADNYI010000904.1	47	265	160	7	1	95.238	1.23e-66
JADNYI010000904.1	47	76.8	43	1	0	97.727	6.16e-10
JADNYI010000904.1	47	62.1	33	0	0	100.000	1.73e-05
JADNYI010000882.1	47	265	160	7	1	95.238	1.23e-66
JADNYI010000882.1	47	76.8	43	1	0	97.727	6.16e-10
JADNYI010000882.1	47	62.1	33	0	0	100.000	1.73e-05
JADNYI010000868.1	47	265	160	7	1	95.238	1.23e-66
JADNYI010000868.1	47	76.8	43	1	0	97.727	6.16e-10
JADNYI010000868.1	47	62.1	33	0	0	100.000	1.73e-05
JADNYI010000676.1	47	265	160	7	1	95.238	1.23e-66
JADNYI010000676.1	47	76.8	43	1	0	97.727	6.16e-10
JADNYI010000676.1	47	62.1	33	0	0	100.000	1.73e-05
JADNYI010000631.1	47	265	160	7	1	95.238	1.23e-66
JADNYI010000631.1	47	265	160	7	1	95.238	1.23e-66
JADNYI010000631.1	47	76.8	43	1	0	97.727	6.16e-10
JADNYI010000631.1	47	76.8	43	1	0	97.727	6.16e-10
JADNYI010000631.1	47	62.1	33	0	0	100.000	1.73e-05
JADNYI010000631.1	47	62.1	33	0	0	100.000	1.73e-05
JADNYI010000559.1	47	265	160	7	1	95.238	1.23e-66
JADNYI010000559.1	47	265	160	7	1	95.238	1.23e-66
JADNYI010000559.1	47	76.8	43	1	0	97.727	6.16e-10
JADNYI010000559.1	47	76.8	43	1	0	97.727	6.16e-10
JADNYI010000559.1	47	62.1	33	0	0	100.000	1.73e-05
JADNYI010000559.1	47	62.1	33	0	0	100.000	1.73e-05
JABYQJ010000087.1	46	265	160	7	1	95.238	1.23e-66
JABYQJ010000087.1	46	265	160	7	1	95.238	1.23e-66
JABYQJ010000087.1	46	69.4	37	0	0	100.000	1.03e-07
JABYQJ010000087.1	46	69.4	37	0	0	100.000	1.03e-07
JABYQJ010000087.1	46	62.1	33	0	0	100.000	1.73e-05
JABYQJ010000087.1	46	62.1	33	0	0	100.000	1.73e-05
JABYQJ010000087.1	46	62.1	33	0	0	100.000	1.73e-05
QPIF01000122.1	43	265	169	9	3	93.370	1.23e-66
QPIF01000122.1	43	80.5	43	0	0	100.000	4.76e-11
QPIF01000094.1	43	265	169	9	3	93.370	1.23e-66
QPIF01000094.1	43	261	169	9	4	92.857	1.59e-65
QPIF01000094.1	43	80.5	43	0	0	100.000	4.76e-11
QPIF01000094.1	43	80.5	43	0	0	100.000	4.76e-11
QPIF01000030.1	43	265	169	9	3	93.370	1.23e-66
QPIF01000030.1	43	265	169	9	3	93.370	1.23e-66
QPIF01000030.1	43	80.5	43	0	0	100.000	4.76e-11
QPIF01000030.1	43	80.5	43	0	0	100.000	4.76e-11
JABYQM010000012.1	46	265	160	7	1	95.238	1.23e-66
JABYQM010000012.1	46	265	160	7	1	95.238	1.23e-66
JABYQM010000012.1	46	265	160	7	1	95.238	1.23e-66
JABYQM010000012.1	46	265	160	7	1	95.238	1.23e-66
JABYQM010000012.1	46	69.4	37	0	0	100.000	1.03e-07
JABYQM010000012.1	46	69.4	37	0	0	100.000	1.03e-07
JABYQM010000012.1	46	69.4	37	0	0	100.000	1.03e-07
JABYQM010000012.1	46	69.4	37	0	0	100.000	1.03e-07
JABYQM010000012.1	46	62.1	33	0	0	100.000	1.73e-05
JABYQM010000012.1	46	62.1	33	0	0	100.000	1.73e-05
JABYQM010000012.1	46	62.1	33	0	0	100.000	1.73e-05
JABYQM010000012.1	46	62.1	33	0	0	100.000	1.73e-05
JAAXNY010000005.1	52	265	160	7	1	95.238	1.23e-66
JAAXNY010000005.1	52	265	160	7	1	95.238	1.23e-66
JAAXNY010000005.1	52	265	160	7	1	95.238	1.23e-66
JAAXNY010000005.1	52	265	160	7	1	95.238	1.23e-66
JAAXNY010000005.1	52	75.0	42	1	0	97.674	2.22e-09
JAAXNY010000005.1	52	75.0	42	1	0	97.674	2.22e-09
JAAXNY010000005.1	52	75.0	42	1	0	97.674	2.22e-09
JAAXNY010000005.1	52	75.0	42	1	0	97.674	2.22e-09
JAAXNY010000005.1	52	63.9	51	6	2	86.441	4.80e-06
JAAXNY010000005.1	52	63.9	51	6	2	86.441	4.80e-06
JAAXNY010000005.1	52	63.9	51	6	2	86.441	4.80e-06
JAAXNY010000005.1	52	63.9	51	6	2	86.441	4.80e-06
JAAAVD010002397.1	38	265	156	5	1	96.296	1.23e-66
JAAAVD010002397.1	38	67.6	36	0	0	100.000	3.71e-07
JAACJJ010000023.1	55	265	159	8	0	95.210	1.23e-66
JAACJJ010000023.1	55	259	161	8	2	94.152	5.70e-65
JAACJJ010000023.1	55	259	159	8	1	94.643	5.70e-65
JAACJJ010000023.1	55	76.8	63	7	3	86.301	6.16e-10
JAACJJ010000023.1	55	76.8	63	7	3	86.301	6.16e-10
JAACJJ010000023.1	55	76.8	63	7	3	86.301	6.16e-10
JAACJJ010000023.1	55	75.0	42	1	0	97.674	2.22e-09
JAACJJ010000023.1	55	75.0	42	1	0	97.674	2.22e-09
JAACJJ010000023.1	55	75.0	42	1	0	97.674	2.22e-09
JAAAIC010002560.1	38	265	156	5	1	96.296	1.23e-66
JAAAIC010002560.1	38	67.6	36	0	0	100.000	3.71e-07
JAIFHD010004692.1	57	265	198	15	10	88.789	1.23e-66
JAIFHD010004692.1	57	75.0	42	1	0	97.674	2.22e-09
JAIFHD010004692.1	57	62.1	33	0	0	100.000	1.73e-05
JAGYZC010000040.1	50	265	174	8	6	92.553	1.23e-66
JAGYZC010000040.1	50	263	168	9	3	93.333	4.41e-66
JAGYZC010000040.1	50	76.8	43	1	0	97.727	6.16e-10
JAGYZC010000040.1	50	62.1	33	0	0	100.000	1.73e-05
JAGYZC010000040.1	50	62.1	43	0	4	91.489	1.73e-05
JAGYZC010000040.1	50	62.1	33	0	0	100.000	1.73e-05
JAGYZC010000032.1	50	265	174	8	6	92.553	1.23e-66
JAGYZC010000032.1	50	265	174	8	6	92.553	1.23e-66
JAGYZC010000032.1	50	265	174	8	6	92.553	1.23e-66
JAGYZC010000032.1	50	76.8	43	1	0	97.727	6.16e-10
JAGYZC010000032.1	50	76.8	43	1	0	97.727	6.16e-10
JAGYZC010000032.1	50	76.8	43	1	0	97.727	6.16e-10
JAGYZC010000032.1	50	62.1	33	0	0	100.000	1.73e-05
JAGYZC010000032.1	50	62.1	33	0	0	100.000	1.73e-05
JAGYZC010000032.1	50	62.1	33	0	0	100.000	1.73e-05
JAGYZC010000003.1	50	265	174	8	6	92.553	1.23e-66
JAGYZC010000003.1	50	76.8	43	1	0	97.727	6.16e-10
JAGYZC010000003.1	50	62.1	33	0	0	100.000	1.73e-05
BIMQ01000240.1	47	265	160	7	1	95.238	1.23e-66
BIMQ01000240.1	47	75.0	42	1	0	97.674	2.22e-09
BIMQ01000240.1	47	62.1	33	0	0	100.000	1.73e-05
JAJIRY010000273.1	57	265	185	11	8	90.686	1.23e-66
JAJIRY010000273.1	57	265	185	11	8	90.686	1.23e-66
JAJIRY010000273.1	57	265	185	11	8	90.686	1.23e-66
JAJIRY010000273.1	57	265	185	11	8	90.686	1.23e-66
JAJIRY010000273.1	57	265	185	11	8	90.686	1.23e-66
JAJIRY010000273.1	57	265	185	11	8	90.686	1.23e-66
JAJIRY010000273.1	57	265	198	15	10	88.789	1.23e-66
JAJIRY010000273.1	57	265	198	15	10	88.789	1.23e-66
JAJIRY010000273.1	57	265	185	11	8	90.686	1.23e-66
JAJIRY010000273.1	57	265	198	15	10	88.789	1.23e-66
JAJIRY010000273.1	57	265	185	11	8	90.686	1.23e-66
JAJIRY010000273.1	57	265	185	11	8	90.686	1.23e-66
JAJIRY010000273.1	57	265	198	15	10	88.789	1.23e-66
JAJIRY010000273.1	57	265	185	11	8	90.686	1.23e-66
JAJIRY010000273.1	57	265	185	11	8	90.686	1.23e-66
JAJIRY010000273.1	57	265	185	11	8	90.686	1.23e-66
JAJIRY010000273.1	57	265	185	11	8	90.686	1.23e-66
JAJIRY010000273.1	57	265	185	11	8	90.686	1.23e-66
JAJIRY010000273.1	57	265	185	11	8	90.686	1.23e-66
JAJIRY010000273.1	57	265	185	11	8	90.686	1.23e-66
JAJIRY010000273.1	57	265	198	15	10	88.789	1.23e-66
JAJIRY010000273.1	57	261	162	8	2	94.186	1.59e-65
JAJIRY010000273.1	57	261	162	8	2	94.186	1.59e-65
JAJIRY010000273.1	57	259	199	13	13	88.444	5.70e-65
JAJIRY010000273.1	57	257	184	11	9	90.196	2.05e-64
JAJIRY010000273.1	57	252	196	15	12	87.892	9.54e-63
JAJIRY010000273.1	57	252	196	15	12	87.892	9.54e-63
JAJIRY010000273.1	57	250	182	11	10	89.655	3.43e-62
JAJIRY010000273.1	57	241	159	8	5	92.442	2.07e-59
JAJIRY010000273.1	57	239	181	11	12	88.725	7.43e-59
JAJIRY010000273.1	57	237	181	9	14	88.725	2.67e-58
JAJIRY010000273.1	57	237	194	13	16	86.996	2.67e-58
JAJIRY010000273.1	57	226	157	6	9	91.279	5.78e-55
JAJIRY010000273.1	57	198	175	10	19	85.784	1.26e-46
JAJIRY010000273.1	57	75.0	42	1	0	97.674	2.22e-09
JAJIRY010000273.1	57	75.0	42	1	0	97.674	2.22e-09
JAJIRY010000273.1	57	75.0	42	1	0	97.674	2.22e-09
JAJIRY010000273.1	57	75.0	42	1	0	97.674	2.22e-09
JAJIRY010000273.1	57	75.0	42	1	0	97.674	2.22e-09
JAJIRY010000273.1	57	75.0	42	1	0	97.674	2.22e-09
JAJIRY010000273.1	57	75.0	42	1	0	97.674	2.22e-09
JAJIRY010000273.1	57	75.0	42	1	0	97.674	2.22e-09
JAJIRY010000273.1	57	75.0	42	1	0	97.674	2.22e-09
JAJIRY010000273.1	57	75.0	42	1	0	97.674	2.22e-09
JAJIRY010000273.1	57	75.0	42	1	0	97.674	2.22e-09
JAJIRY010000273.1	57	75.0	42	1	0	97.674	2.22e-09
JAJIRY010000273.1	57	75.0	42	1	0	97.674	2.22e-09
JAJIRY010000273.1	57	75.0	42	1	0	97.674	2.22e-09
JAJIRY010000273.1	57	75.0	42	1	0	97.674	2.22e-09
JAJIRY010000273.1	57	75.0	42	1	0	97.674	2.22e-09
JAJIRY010000273.1	57	75.0	42	1	0	97.674	2.22e-09
JAJIRY010000273.1	57	75.0	42	1	0	97.674	2.22e-09
JAJIRY010000273.1	57	75.0	42	1	0	97.674	2.22e-09
JAJIRY010000273.1	57	75.0	42	1	0	97.674	2.22e-09
JAJIRY010000273.1	57	75.0	42	1	0	97.674	2.22e-09
JAJIRY010000273.1	57	75.0	42	1	0	97.674	2.22e-09
JAJIRY010000273.1	57	75.0	42	1	0	97.674	2.22e-09
JAJIRY010000273.1	57	75.0	42	1	0	97.674	2.22e-09
JAJIRY010000273.1	57	75.0	42	1	0	97.674	2.22e-09
JAJIRY010000273.1	57	75.0	42	1	0	97.674	2.22e-09
JAJIRY010000273.1	57	75.0	42	1	0	97.674	2.22e-09
JAJIRY010000273.1	57	75.0	42	1	0	97.674	2.22e-09
JAJIRY010000273.1	57	75.0	42	1	0	97.674	2.22e-09
JAJIRY010000273.1	57	75.0	42	1	0	97.674	2.22e-09
JAJIRY010000273.1	57	75.0	42	1	0	97.674	2.22e-09
JAJIRY010000273.1	57	75.0	42	1	0	97.674	2.22e-09
JAJIRY010000273.1	57	75.0	42	1	0	97.674	2.22e-09
JAJIRY010000273.1	57	67.6	41	1	1	95.349	3.71e-07
JAJIRY010000273.1	57	62.1	33	0	0	100.000	1.73e-05
JAJIRY010000273.1	57	62.1	33	0	0	100.000	1.73e-05
JAJIRY010000273.1	57	62.1	33	0	0	100.000	1.73e-05
JAJIRY010000273.1	57	62.1	33	0	0	100.000	1.73e-05
JAJIRY010000273.1	57	62.1	33	0	0	100.000	1.73e-05
JAJIRY010000273.1	57	62.1	33	0	0	100.000	1.73e-05
JAJIRY010000273.1	57	62.1	33	0	0	100.000	1.73e-05
JAJIRY010000273.1	57	62.1	33	0	0	100.000	1.73e-05
JAJIRY010000273.1	57	62.1	33	0	0	100.000	1.73e-05
JAJIRY010000273.1	57	62.1	33	0	0	100.000	1.73e-05
JAJIRY010000273.1	57	62.1	33	0	0	100.000	1.73e-05
JAJIRY010000273.1	57	62.1	33	0	0	100.000	1.73e-05
JAJIRY010000273.1	57	62.1	33	0	0	100.000	1.73e-05
JAJIRY010000273.1	57	62.1	33	0	0	100.000	1.73e-05
JAJIRY010000273.1	57	62.1	33	0	0	100.000	1.73e-05
JAJIRY010000273.1	57	62.1	33	0	0	100.000	1.73e-05
JAJIRY010000273.1	57	62.1	33	0	0	100.000	1.73e-05
JAJIRY010000273.1	57	62.1	33	0	0	100.000	1.73e-05
JAJIRY010000273.1	57	62.1	33	0	0	100.000	1.73e-05
JAJIRY010000273.1	57	62.1	33	0	0	100.000	1.73e-05
JAJIRY010000273.1	57	62.1	33	0	0	100.000	1.73e-05
JAJIRY010000273.1	57	62.1	33	0	0	100.000	1.73e-05
JAJIRY010000273.1	57	62.1	33	0	0	100.000	1.73e-05
JAJIRY010000273.1	57	62.1	33	0	0	100.000	1.73e-05
JAJIRY010000273.1	57	62.1	33	0	0	100.000	1.73e-05
JAJIRY010000273.1	57	62.1	33	0	0	100.000	1.73e-05
JAJIRY010000273.1	57	62.1	33	0	0	100.000	1.73e-05
JAJIRY010000273.1	57	62.1	33	0	0	100.000	1.73e-05
JAJIRY010000273.1	57	62.1	33	0	0	100.000	1.73e-05
JAJIRY010000273.1	57	62.1	33	0	0	100.000	1.73e-05
JAJIRY010000273.1	57	62.1	33	0	0	100.000	1.73e-05
JAJIRY010000273.1	57	62.1	33	0	0	100.000	1.73e-05
JAJIRY010000273.1	57	62.1	33	0	0	100.000	1.73e-05
JAJIRY010000273.1	57	58.4	31	0	0	100.000	2.23e-04
QUOL01000013.1	47	265	160	7	1	95.238	1.23e-66
QUOL01000013.1	47	265	160	7	1	95.238	1.23e-66
QUOL01000013.1	47	265	160	7	1	95.238	1.23e-66
QUOL01000013.1	47	265	160	7	1	95.238	1.23e-66
QUOL01000013.1	47	265	160	7	1	95.238	1.23e-66
QUOL01000013.1	47	76.8	43	1	0	97.727	6.16e-10
QUOL01000013.1	47	76.8	43	1	0	97.727	6.16e-10
QUOL01000013.1	47	76.8	43	1	0	97.727	6.16e-10
QUOL01000013.1	47	76.8	43	1	0	97.727	6.16e-10
QUOL01000013.1	47	76.8	43	1	0	97.727	6.16e-10
QUOL01000013.1	47	62.1	33	0	0	100.000	1.73e-05
QUOL01000013.1	47	62.1	33	0	0	100.000	1.73e-05
QUOL01000013.1	47	62.1	33	0	0	100.000	1.73e-05
QUOL01000013.1	47	62.1	33	0	0	100.000	1.73e-05
QUOL01000013.1	47	62.1	33	0	0	100.000	1.73e-05
MARA01000083.1	53	265	160	7	1	95.238	1.23e-66
MARA01000083.1	53	265	160	7	1	95.238	1.23e-66
MARA01000083.1	53	265	160	7	1	95.238	1.23e-66
MARA01000083.1	53	265	160	7	1	95.238	1.23e-66
MARA01000083.1	53	265	160	7	1	95.238	1.23e-66
MARA01000083.1	53	80.5	67	3	7	87.013	4.76e-11
MARA01000083.1	53	80.5	67	3	7	87.013	4.76e-11
MARA01000083.1	53	80.5	67	3	7	87.013	4.76e-11
MARA01000083.1	53	80.5	67	3	7	87.013	4.76e-11
MARA01000083.1	53	69.4	37	0	0	100.000	1.03e-07
MARA01000083.1	53	69.4	37	0	0	100.000	1.03e-07
MARA01000083.1	53	69.4	37	0	0	100.000	1.03e-07
MARA01000083.1	53	69.4	37	0	0	100.000	1.03e-07
MARA01000083.1	53	69.4	37	0	0	100.000	1.03e-07
MARA01000070.1	53	265	160	7	1	95.238	1.23e-66
MARA01000070.1	53	80.5	67	3	7	87.013	4.76e-11
MARA01000070.1	53	69.4	37	0	0	100.000	1.03e-07
MARA01000119.1	53	265	160	7	1	95.238	1.23e-66
MARA01000119.1	53	80.5	67	3	7	87.013	4.76e-11
MARA01000119.1	53	69.4	37	0	0	100.000	1.03e-07
MARA01000106.1	53	265	160	7	1	95.238	1.23e-66
MARA01000106.1	53	265	160	7	1	95.238	1.23e-66
MARA01000106.1	53	80.5	67	3	7	87.013	4.76e-11
MARA01000106.1	53	80.5	67	3	7	87.013	4.76e-11
MARA01000106.1	53	69.4	37	0	0	100.000	1.03e-07
MARA01000106.1	53	69.4	37	0	0	100.000	1.03e-07
JABYQN010000009.1	53	265	160	7	1	95.238	1.23e-66
JABYQN010000009.1	53	265	160	7	1	95.238	1.23e-66
JABYQN010000009.1	53	265	160	7	1	95.238	1.23e-66
JABYQN010000009.1	53	75.0	65	5	6	85.526	2.22e-09
JABYQN010000009.1	53	75.0	65	5	6	85.526	2.22e-09
JABYQN010000009.1	53	75.0	65	5	6	85.526	2.22e-09
JABYQN010000009.1	53	69.4	37	0	0	100.000	1.03e-07
JABYQN010000009.1	53	69.4	37	0	0	100.000	1.03e-07
JABYQN010000009.1	53	69.4	37	0	0	100.000	1.03e-07
JH930495.1	46	265	160	7	1	95.238	1.23e-66
JH930495.1	46	69.4	37	0	0	100.000	1.03e-07
JH930495.1	46	62.1	33	0	0	100.000	1.73e-05
JAEBUT010000013.1	32	265	158	6	1	95.758	1.23e-66
JAAAUH010003443.1	31	265	156	5	1	96.296	1.23e-66
CALYLX010000167.1	57	265	168	11	1	93.333	1.23e-66
CALYLX010000167.1	57	265	168	11	1	93.333	1.23e-66
CALYLX010000167.1	57	259	167	11	2	92.778	5.70e-65
CALYLX010000167.1	57	259	167	11	2	92.778	5.70e-65
CALYLX010000167.1	57	259	167	11	2	92.778	5.70e-65
CALYLX010000167.1	57	259	167	11	2	92.778	5.70e-65
CALYLX010000167.1	57	259	167	11	2	92.778	5.70e-65
CALYLX010000167.1	57	259	167	11	2	92.778	5.70e-65
CALYLX010000167.1	57	84.2	65	6	3	87.838	3.68e-12
CALYLX010000167.1	57	84.2	65	6	3	87.838	3.68e-12
CALYLX010000167.1	57	84.2	65	6	3	87.838	3.68e-12
CALYLX010000167.1	57	84.2	65	6	3	87.838	3.68e-12
CALYLX010000167.1	57	84.2	65	6	3	87.838	3.68e-12
CALYLX010000167.1	57	84.2	65	6	3	87.838	3.68e-12
CALYLX010000167.1	57	84.2	65	6	3	87.838	3.68e-12
CALYLX010000167.1	57	84.2	65	6	3	87.838	3.68e-12
CALYLX010000167.1	57	75.0	42	1	0	97.674	2.22e-09
CALYLX010000167.1	57	75.0	42	1	0	97.674	2.22e-09
CALYLX010000167.1	57	75.0	42	1	0	97.674	2.22e-09
CALYLX010000167.1	57	75.0	42	1	0	97.674	2.22e-09
CALYLX010000167.1	57	75.0	42	1	0	97.674	2.22e-09
CALYLX010000167.1	57	75.0	42	1	0	97.674	2.22e-09
CALYLX010000167.1	57	75.0	42	1	0	97.674	2.22e-09
CALYLX010000167.1	57	75.0	42	1	0	97.674	2.22e-09
CALYLX010000166.1	57	265	168	11	1	93.333	1.23e-66
CALYLX010000166.1	57	265	168	11	1	93.333	1.23e-66
CALYLX010000166.1	57	265	168	11	1	93.333	1.23e-66
CALYLX010000166.1	57	265	168	11	1	93.333	1.23e-66
CALYLX010000166.1	57	265	168	11	1	93.333	1.23e-66
CALYLX010000166.1	57	265	168	11	1	93.333	1.23e-66
CALYLX010000166.1	57	265	168	11	1	93.333	1.23e-66
CALYLX010000166.1	57	265	168	11	1	93.333	1.23e-66
CALYLX010000166.1	57	265	168	11	1	93.333	1.23e-66
CALYLX010000166.1	57	259	167	11	2	92.778	5.70e-65
CALYLX010000166.1	57	259	167	11	2	92.778	5.70e-65
CALYLX010000166.1	57	84.2	65	6	3	87.838	3.68e-12
CALYLX010000166.1	57	84.2	65	6	3	87.838	3.68e-12
CALYLX010000166.1	57	84.2	65	6	3	87.838	3.68e-12
CALYLX010000166.1	57	84.2	65	6	3	87.838	3.68e-12
CALYLX010000166.1	57	84.2	65	6	3	87.838	3.68e-12
CALYLX010000166.1	57	84.2	65	6	3	87.838	3.68e-12
CALYLX010000166.1	57	84.2	65	6	3	87.838	3.68e-12
CALYLX010000166.1	57	84.2	65	6	3	87.838	3.68e-12
CALYLX010000166.1	57	75.0	42	1	0	97.674	2.22e-09
CALYLX010000166.1	57	75.0	42	1	0	97.674	2.22e-09
CALYLX010000166.1	57	75.0	42	1	0	97.674	2.22e-09
CALYLX010000166.1	57	75.0	42	1	0	97.674	2.22e-09
CALYLX010000166.1	57	75.0	42	1	0	97.674	2.22e-09
CALYLX010000166.1	57	75.0	42	1	0	97.674	2.22e-09
CALYLX010000166.1	57	75.0	42	1	0	97.674	2.22e-09
CALYLX010000166.1	57	75.0	42	1	0	97.674	2.22e-09
CALYLX010000166.1	57	75.0	42	1	0	97.674	2.22e-09
CALYLX010000166.1	57	75.0	42	1	0	97.674	2.22e-09
CALYLX010000165.1	43	265	168	11	1	93.333	1.23e-66
CALYLX010000165.1	43	265	168	11	1	93.333	1.23e-66
CALYLX010000165.1	43	265	168	11	1	93.333	1.23e-66
CALYLX010000165.1	43	265	168	11	1	93.333	1.23e-66
CALYLX010000165.1	43	265	168	11	1	93.333	1.23e-66
CALYLX010000165.1	43	265	168	11	1	93.333	1.23e-66
CALYLX010000165.1	43	265	168	11	1	93.333	1.23e-66
CALYLX010000165.1	43	265	168	11	1	93.333	1.23e-66
CALYLX010000165.1	43	265	168	11	1	93.333	1.23e-66
CALYLX010000165.1	43	259	167	11	2	92.778	5.70e-65
CALYLX010000165.1	43	237	163	15	2	90.556	2.67e-58
CALYLX010000165.1	43	75.0	42	1	0	97.674	2.22e-09
CALYLX010000165.1	43	75.0	42	1	0	97.674	2.22e-09
CALYLX010000165.1	43	75.0	42	1	0	97.674	2.22e-09
CALYLX010000165.1	43	75.0	42	1	0	97.674	2.22e-09
CALYLX010000165.1	43	75.0	42	1	0	97.674	2.22e-09
CALYLX010000165.1	43	75.0	42	1	0	97.674	2.22e-09
CALYLX010000165.1	43	75.0	42	1	0	97.674	2.22e-09
CALYLX010000165.1	43	75.0	42	1	0	97.674	2.22e-09
CALYLX010000165.1	43	75.0	42	1	0	97.674	2.22e-09
CALYLX010000165.1	43	75.0	42	1	0	97.674	2.22e-09
CALYLX010000164.1	43	265	168	11	1	93.333	1.23e-66
CALYLX010000164.1	43	265	168	11	1	93.333	1.23e-66
CALYLX010000164.1	43	265	168	11	1	93.333	1.23e-66
CALYLX010000164.1	43	265	168	11	1	93.333	1.23e-66
CALYLX010000164.1	43	265	168	11	1	93.333	1.23e-66
CALYLX010000164.1	43	265	168	11	1	93.333	1.23e-66
CALYLX010000164.1	43	265	168	11	1	93.333	1.23e-66
CALYLX010000164.1	43	265	168	11	1	93.333	1.23e-66
CALYLX010000164.1	43	265	168	11	1	93.333	1.23e-66
CALYLX010000164.1	43	265	168	11	1	93.333	1.23e-66
CALYLX010000164.1	43	265	168	11	1	93.333	1.23e-66
CALYLX010000164.1	43	259	167	11	2	92.778	5.70e-65
CALYLX010000164.1	43	75.0	42	1	0	97.674	2.22e-09
CALYLX010000164.1	43	75.0	42	1	0	97.674	2.22e-09
CALYLX010000164.1	43	75.0	42	1	0	97.674	2.22e-09
CALYLX010000164.1	43	75.0	42	1	0	97.674	2.22e-09
CALYLX010000164.1	43	75.0	42	1	0	97.674	2.22e-09
CALYLX010000164.1	43	75.0	42	1	0	97.674	2.22e-09
CALYLX010000164.1	43	75.0	42	1	0	97.674	2.22e-09
CALYLX010000164.1	43	75.0	42	1	0	97.674	2.22e-09
CALYLX010000164.1	43	75.0	42	1	0	97.674	2.22e-09
CALYLX010000164.1	43	75.0	42	1	0	97.674	2.22e-09
CALYLX010000164.1	43	75.0	42	1	0	97.674	2.22e-09
CALYLX010000164.1	43	75.0	42	1	0	97.674	2.22e-09
CALYLX010000163.1	43	265	168	11	1	93.333	1.23e-66
CALYLX010000163.1	43	265	168	11	1	93.333	1.23e-66
CALYLX010000163.1	43	265	168	11	1	93.333	1.23e-66
CALYLX010000163.1	43	265	168	11	1	93.333	1.23e-66
CALYLX010000163.1	43	265	168	11	1	93.333	1.23e-66
CALYLX010000163.1	43	265	168	11	1	93.333	1.23e-66
CALYLX010000163.1	43	259	167	11	2	92.778	5.70e-65
CALYLX010000163.1	43	259	167	11	2	92.778	5.70e-65
CALYLX010000163.1	43	75.0	42	1	0	97.674	2.22e-09
CALYLX010000163.1	43	75.0	42	1	0	97.674	2.22e-09
CALYLX010000163.1	43	75.0	42	1	0	97.674	2.22e-09
CALYLX010000163.1	43	75.0	42	1	0	97.674	2.22e-09
CALYLX010000163.1	43	75.0	42	1	0	97.674	2.22e-09
CALYLX010000163.1	43	75.0	42	1	0	97.674	2.22e-09
CALYLX010000163.1	43	75.0	42	1	0	97.674	2.22e-09
CALYLX010000162.1	43	265	168	11	1	93.333	1.23e-66
CALYLX010000162.1	43	230	162	14	4	90.000	4.47e-56
CALYLX010000162.1	43	222	146	8	4	92.405	7.48e-54
CALYLX010000162.1	43	213	161	14	7	88.462	4.50e-51
CALYLX010000162.1	43	204	158	14	8	87.778	2.71e-48
CALYLX010000162.1	43	200	146	9	8	89.571	3.51e-47
CALYLX010000162.1	43	185	156	13	12	86.188	9.82e-43
CALYLX010000162.1	43	75.0	42	1	0	97.674	2.22e-09
CALYLX010000162.1	43	73.1	41	1	0	97.619	7.97e-09
CALYLX010000161.1	43	265	168	11	1	93.333	1.23e-66
CALYLX010000161.1	43	265	168	11	1	93.333	1.23e-66
CALYLX010000161.1	43	265	168	11	1	93.333	1.23e-66
CALYLX010000161.1	43	265	168	11	1	93.333	1.23e-66
CALYLX010000161.1	43	265	168	11	1	93.333	1.23e-66
CALYLX010000161.1	43	265	168	11	1	93.333	1.23e-66
CALYLX010000161.1	43	265	168	11	1	93.333	1.23e-66
CALYLX010000161.1	43	252	166	11	3	92.222	9.54e-63
CALYLX010000161.1	43	75.0	42	1	0	97.674	2.22e-09
CALYLX010000161.1	43	75.0	42	1	0	97.674	2.22e-09
CALYLX010000161.1	43	75.0	42	1	0	97.674	2.22e-09
CALYLX010000161.1	43	75.0	42	1	0	97.674	2.22e-09
CALYLX010000161.1	43	75.0	42	1	0	97.674	2.22e-09
CALYLX010000161.1	43	75.0	42	1	0	97.674	2.22e-09
CALYLX010000130.1	57	265	168	11	1	93.333	1.23e-66
CALYLX010000130.1	57	265	168	11	1	93.333	1.23e-66
CALYLX010000130.1	57	265	168	11	1	93.333	1.23e-66
CALYLX010000130.1	57	265	168	11	1	93.333	1.23e-66
CALYLX010000130.1	57	265	168	11	1	93.333	1.23e-66
CALYLX010000130.1	57	265	168	11	1	93.333	1.23e-66
CALYLX010000130.1	57	265	168	11	1	93.333	1.23e-66
CALYLX010000130.1	57	265	168	11	1	93.333	1.23e-66
CALYLX010000130.1	57	265	168	11	1	93.333	1.23e-66
CALYLX010000130.1	57	265	168	11	1	93.333	1.23e-66
CALYLX010000130.1	57	265	168	11	1	93.333	1.23e-66
CALYLX010000130.1	57	265	168	11	1	93.333	1.23e-66
CALYLX010000130.1	57	265	168	11	1	93.333	1.23e-66
CALYLX010000130.1	57	265	168	11	1	93.333	1.23e-66
CALYLX010000130.1	57	265	168	11	1	93.333	1.23e-66
CALYLX010000130.1	57	265	168	11	1	93.333	1.23e-66
CALYLX010000130.1	57	265	168	11	1	93.333	1.23e-66
CALYLX010000130.1	57	265	168	11	1	93.333	1.23e-66
CALYLX010000130.1	57	265	168	11	1	93.333	1.23e-66
CALYLX010000130.1	57	265	168	11	1	93.333	1.23e-66
CALYLX010000130.1	57	84.2	65	6	3	87.838	3.68e-12
CALYLX010000130.1	57	84.2	65	6	3	87.838	3.68e-12
CALYLX010000130.1	57	84.2	65	6	3	87.838	3.68e-12
CALYLX010000130.1	57	84.2	65	6	3	87.838	3.68e-12
CALYLX010000130.1	57	84.2	65	6	3	87.838	3.68e-12
CALYLX010000130.1	57	84.2	65	6	3	87.838	3.68e-12
CALYLX010000130.1	57	84.2	65	6	3	87.838	3.68e-12
CALYLX010000130.1	57	84.2	65	6	3	87.838	3.68e-12
CALYLX010000130.1	57	84.2	65	6	3	87.838	3.68e-12
CALYLX010000130.1	57	84.2	65	6	3	87.838	3.68e-12
CALYLX010000130.1	57	78.7	64	7	3	86.486	1.71e-10
CALYLX010000130.1	57	75.0	42	1	0	97.674	2.22e-09
CALYLX010000130.1	57	75.0	42	1	0	97.674	2.22e-09
CALYLX010000130.1	57	75.0	42	1	0	97.674	2.22e-09
CALYLX010000130.1	57	75.0	42	1	0	97.674	2.22e-09
CALYLX010000130.1	57	75.0	42	1	0	97.674	2.22e-09
CALYLX010000130.1	57	75.0	42	1	0	97.674	2.22e-09
CALYLX010000130.1	57	75.0	42	1	0	97.674	2.22e-09
CALYLX010000130.1	57	75.0	42	1	0	97.674	2.22e-09
CALYLX010000130.1	57	75.0	42	1	0	97.674	2.22e-09
CALYLX010000130.1	57	75.0	42	1	0	97.674	2.22e-09
CALYLX010000130.1	57	75.0	42	1	0	97.674	2.22e-09
CALYLX010000130.1	57	75.0	42	1	0	97.674	2.22e-09
CALYLX010000130.1	57	75.0	42	1	0	97.674	2.22e-09
CALYLX010000130.1	57	75.0	42	1	0	97.674	2.22e-09
CALYLX010000130.1	57	75.0	42	1	0	97.674	2.22e-09
CALYLX010000130.1	57	75.0	42	1	0	97.674	2.22e-09
CALYLX010000130.1	57	75.0	42	1	0	97.674	2.22e-09
CALYLX010000130.1	57	75.0	42	1	0	97.674	2.22e-09
CALYLX010000130.1	57	75.0	42	1	0	97.674	2.22e-09
CALYLX010000130.1	57	75.0	42	1	0	97.674	2.22e-09
CALYLX010000129.1	57	265	168	11	1	93.333	1.23e-66
CALYLX010000129.1	57	265	168	11	1	93.333	1.23e-66
CALYLX010000129.1	57	265	168	11	1	93.333	1.23e-66
CALYLX010000129.1	57	265	168	11	1	93.333	1.23e-66
CALYLX010000129.1	57	265	168	11	1	93.333	1.23e-66
CALYLX010000129.1	57	259	167	11	2	92.778	5.70e-65
CALYLX010000129.1	57	259	167	11	2	92.778	5.70e-65
CALYLX010000129.1	57	259	167	11	2	92.778	5.70e-65
CALYLX010000129.1	57	259	167	11	2	92.778	5.70e-65
CALYLX010000129.1	57	259	167	11	2	92.778	5.70e-65
CALYLX010000129.1	57	84.2	65	6	3	87.838	3.68e-12
CALYLX010000129.1	57	84.2	65	6	3	87.838	3.68e-12
CALYLX010000129.1	57	84.2	65	6	3	87.838	3.68e-12
CALYLX010000129.1	57	84.2	65	6	3	87.838	3.68e-12
CALYLX010000129.1	57	84.2	65	6	3	87.838	3.68e-12
CALYLX010000129.1	57	84.2	65	6	3	87.838	3.68e-12
CALYLX010000129.1	57	84.2	65	6	3	87.838	3.68e-12
CALYLX010000129.1	57	84.2	65	6	3	87.838	3.68e-12
CALYLX010000129.1	57	75.0	42	1	0	97.674	2.22e-09
CALYLX010000129.1	57	75.0	42	1	0	97.674	2.22e-09
CALYLX010000129.1	57	75.0	42	1	0	97.674	2.22e-09
CALYLX010000129.1	57	75.0	42	1	0	97.674	2.22e-09
CALYLX010000129.1	57	75.0	42	1	0	97.674	2.22e-09
CALYLX010000129.1	57	75.0	42	1	0	97.674	2.22e-09
CALYLX010000129.1	57	75.0	42	1	0	97.674	2.22e-09
CALYLX010000129.1	57	75.0	42	1	0	97.674	2.22e-09
CALYLX010000129.1	57	75.0	42	1	0	97.674	2.22e-09
CALYLX010000129.1	57	75.0	42	1	0	97.674	2.22e-09
CALYLX010000128.1	43	265	168	11	1	93.333	1.23e-66
CALYLX010000128.1	43	265	168	11	1	93.333	1.23e-66
CALYLX010000128.1	43	259	167	11	2	92.778	5.70e-65
CALYLX010000128.1	43	259	167	11	2	92.778	5.70e-65
CALYLX010000128.1	43	235	163	13	4	90.556	9.61e-58
CALYLX010000128.1	43	75.0	42	1	0	97.674	2.22e-09
CALYLX010000128.1	43	75.0	42	1	0	97.674	2.22e-09
CALYLX010000128.1	43	75.0	42	1	0	97.674	2.22e-09
CALYLX010000128.1	43	75.0	42	1	0	97.674	2.22e-09
CALYLX010000128.1	43	71.3	40	1	0	97.561	2.87e-08
CALYLX010000107.1	43	265	166	10	1	93.785	1.23e-66
CALYLX010000107.1	43	265	166	10	1	93.785	1.23e-66
CALYLX010000107.1	43	265	166	10	1	93.785	1.23e-66
CALYLX010000107.1	43	265	166	10	1	93.785	1.23e-66
CALYLX010000107.1	43	265	166	10	1	93.785	1.23e-66
CALYLX010000107.1	43	265	166	10	1	93.785	1.23e-66
CALYLX010000107.1	43	265	166	10	1	93.785	1.23e-66
CALYLX010000107.1	43	265	166	10	1	93.785	1.23e-66
CALYLX010000107.1	43	265	166	10	1	93.785	1.23e-66
CALYLX010000107.1	43	265	166	10	1	93.785	1.23e-66
CALYLX010000107.1	43	265	166	10	1	93.785	1.23e-66
CALYLX010000107.1	43	265	166	10	1	93.785	1.23e-66
CALYLX010000107.1	43	252	164	10	3	92.655	9.54e-63
CALYLX010000107.1	43	75.0	42	1	0	97.674	2.22e-09
CALYLX010000107.1	43	75.0	42	1	0	97.674	2.22e-09
CALYLX010000107.1	43	75.0	42	1	0	97.674	2.22e-09
CALYLX010000107.1	43	75.0	42	1	0	97.674	2.22e-09
CALYLX010000107.1	43	75.0	42	1	0	97.674	2.22e-09
CALYLX010000107.1	43	75.0	42	1	0	97.674	2.22e-09
CALYLX010000107.1	43	75.0	42	1	0	97.674	2.22e-09
CALYLX010000107.1	43	75.0	42	1	0	97.674	2.22e-09
CALYLX010000107.1	43	75.0	42	1	0	97.674	2.22e-09
CALYLX010000107.1	43	75.0	42	1	0	97.674	2.22e-09
CALYLX010000107.1	43	75.0	42	1	0	97.674	2.22e-09
CALYLX010000107.1	43	75.0	42	1	0	97.674	2.22e-09
CALYLX010000107.1	43	75.0	42	1	0	97.674	2.22e-09
CALYLX010000042.1	57	265	168	11	1	93.333	1.23e-66
CALYLX010000042.1	57	265	168	11	1	93.333	1.23e-66
CALYLX010000042.1	57	265	168	11	1	93.333	1.23e-66
CALYLX010000042.1	57	265	168	11	1	93.333	1.23e-66
CALYLX010000042.1	57	259	167	11	2	92.778	5.70e-65
CALYLX010000042.1	57	84.2	65	6	3	87.838	3.68e-12
CALYLX010000042.1	57	84.2	65	6	3	87.838	3.68e-12
CALYLX010000042.1	57	84.2	65	6	3	87.838	3.68e-12
CALYLX010000042.1	57	84.2	65	6	3	87.838	3.68e-12
CALYLX010000042.1	57	84.2	65	6	3	87.838	3.68e-12
CALYLX010000042.1	57	75.0	42	1	0	97.674	2.22e-09
CALYLX010000042.1	57	75.0	42	1	0	97.674	2.22e-09
CALYLX010000042.1	57	75.0	42	1	0	97.674	2.22e-09
CALYLX010000042.1	57	75.0	42	1	0	97.674	2.22e-09
CALYLX010000042.1	57	75.0	42	1	0	97.674	2.22e-09
JABYQQ010000032.1	48	265	160	7	1	95.238	1.23e-66
JABYQQ010000032.1	48	69.4	37	0	0	100.000	1.03e-07
JABYQQ010000032.1	48	65.8	41	3	0	93.182	1.33e-06
JABYQQ010000003.1	53	265	160	7	1	95.238	1.23e-66
JABYQQ010000003.1	53	69.4	37	0	0	100.000	1.03e-07
JABYQQ010000003.1	53	65.8	66	4	9	83.544	1.33e-06
JAAAUR010002409.1	38	265	156	5	1	96.296	1.23e-66
JAAAUR010002409.1	38	67.6	36	0	0	100.000	3.71e-07
JAAAUG010003403.1	38	265	156	5	1	96.296	1.23e-66
JAAAUG010003403.1	38	67.6	36	0	0	100.000	3.71e-07
PEKF01000136.1	53	265	160	7	1	95.238	1.23e-66
PEKF01000136.1	53	220	140	8	2	93.333	2.69e-53
PEKF01000136.1	53	69.4	37	0	0	100.000	1.03e-07
PEKF01000136.1	53	65.8	61	9	3	83.562	1.33e-06
VJXU01000035.1	48	265	160	7	1	95.238	1.23e-66
VJXU01000035.1	48	69.4	37	0	0	100.000	1.03e-07
VJXU01000035.1	48	65.8	41	3	0	93.182	1.33e-06
JAHKGY010000035.1	48	265	160	7	1	95.238	1.23e-66
JAHKGY010000035.1	48	265	160	7	1	95.238	1.23e-66
JAHKGY010000035.1	48	265	160	7	1	95.238	1.23e-66
JAHKGY010000035.1	48	259	159	7	2	94.643	5.70e-65
JAHKGY010000035.1	48	259	159	7	2	94.643	5.70e-65
JAHKGY010000035.1	48	259	159	7	2	94.643	5.70e-65
JAHKGY010000035.1	48	259	159	7	2	94.643	5.70e-65
JAHKGY010000035.1	48	255	159	8	2	94.083	7.38e-64
JAHKGY010000035.1	48	69.4	37	0	0	100.000	1.03e-07
JAHKGY010000035.1	48	69.4	37	0	0	100.000	1.03e-07
JAHKGY010000035.1	48	69.4	37	0	0	100.000	1.03e-07
JAHKGY010000035.1	48	69.4	37	0	0	100.000	1.03e-07
JAHKGY010000035.1	48	69.4	37	0	0	100.000	1.03e-07
JAHKGY010000035.1	48	69.4	37	0	0	100.000	1.03e-07
JAHKGY010000035.1	48	65.8	41	3	0	93.182	1.33e-06
JAHKGY010000035.1	48	65.8	41	3	0	93.182	1.33e-06
JAHKGY010000035.1	48	65.8	41	3	0	93.182	1.33e-06
JAHKGY010000035.1	48	65.8	41	3	0	93.182	1.33e-06
JAHKGY010000035.1	48	65.8	41	3	0	93.182	1.33e-06
JAHKGY010000035.1	48	65.8	41	3	0	93.182	1.33e-06
JAHKGY010000035.1	48	65.8	41	3	0	93.182	1.33e-06
JAHKGY010000012.1	48	265	160	7	1	95.238	1.23e-66
JAHKGY010000012.1	48	265	160	7	1	95.238	1.23e-66
JAHKGY010000012.1	48	265	160	7	1	95.238	1.23e-66
JAHKGY010000012.1	48	265	160	7	1	95.238	1.23e-66
JAHKGY010000012.1	48	265	160	7	1	95.238	1.23e-66
JAHKGY010000012.1	48	265	160	7	1	95.238	1.23e-66
JAHKGY010000012.1	48	265	160	7	1	95.238	1.23e-66
JAHKGY010000012.1	48	265	160	7	1	95.238	1.23e-66
JAHKGY010000012.1	48	265	160	7	1	95.238	1.23e-66
JAHKGY010000012.1	48	265	160	7	1	95.238	1.23e-66
JAHKGY010000012.1	48	259	159	7	2	94.643	5.70e-65
JAHKGY010000012.1	48	259	159	7	2	94.643	5.70e-65
JAHKGY010000012.1	48	69.4	37	0	0	100.000	1.03e-07
JAHKGY010000012.1	48	69.4	37	0	0	100.000	1.03e-07
JAHKGY010000012.1	48	69.4	37	0	0	100.000	1.03e-07
JAHKGY010000012.1	48	69.4	37	0	0	100.000	1.03e-07
JAHKGY010000012.1	48	69.4	37	0	0	100.000	1.03e-07
JAHKGY010000012.1	48	69.4	37	0	0	100.000	1.03e-07
JAHKGY010000012.1	48	69.4	37	0	0	100.000	1.03e-07
JAHKGY010000012.1	48	69.4	37	0	0	100.000	1.03e-07
JAHKGY010000012.1	48	69.4	37	0	0	100.000	1.03e-07
JAHKGY010000012.1	48	69.4	37	0	0	100.000	1.03e-07
JAHKGY010000012.1	48	69.4	37	0	0	100.000	1.03e-07
JAHKGY010000012.1	48	69.4	37	0	0	100.000	1.03e-07
JAHKGY010000012.1	48	65.8	41	3	0	93.182	1.33e-06
JAHKGY010000012.1	48	65.8	41	3	0	93.182	1.33e-06
JAHKGY010000012.1	48	65.8	41	3	0	93.182	1.33e-06
JAHKGY010000012.1	48	65.8	41	3	0	93.182	1.33e-06
JAHKGY010000012.1	48	65.8	41	3	0	93.182	1.33e-06
JAHKGY010000012.1	48	65.8	41	3	0	93.182	1.33e-06
JAHKGY010000012.1	48	65.8	41	3	0	93.182	1.33e-06
JAHKGY010000012.1	48	65.8	41	3	0	93.182	1.33e-06
JAHKGY010000012.1	48	65.8	41	3	0	93.182	1.33e-06
JAHKGY010000012.1	48	65.8	41	3	0	93.182	1.33e-06
JAHKGY010000012.1	48	65.8	41	3	0	93.182	1.33e-06
JAHKGY010000012.1	48	65.8	41	3	0	93.182	1.33e-06
PUDQ02000143.1	53	265	160	7	1	95.238	1.23e-66
PUDQ02000143.1	53	71.3	62	8	3	84.932	2.87e-08
PUDQ02000143.1	53	69.4	37	0	0	100.000	1.03e-07
MJGA01000049.1	54	265	160	7	1	95.238	1.23e-66
MJGA01000049.1	54	265	160	7	1	95.238	1.23e-66
MJGA01000049.1	54	71.3	68	5	8	83.951	2.87e-08
MJGA01000049.1	54	71.3	68	5	8	83.951	2.87e-08
MJGA01000049.1	54	69.4	37	0	0	100.000	1.03e-07
MJGA01000049.1	54	69.4	37	0	0	100.000	1.03e-07
MJGA01000030.1	54	265	160	7	1	95.238	1.23e-66
MJGA01000030.1	54	71.3	68	5	8	83.951	2.87e-08
MJGA01000030.1	54	69.4	37	0	0	100.000	1.03e-07
MJGA01000159.1	54	265	160	7	1	95.238	1.23e-66
MJGA01000159.1	54	71.3	68	5	8	83.951	2.87e-08
MJGA01000159.1	54	69.4	37	0	0	100.000	1.03e-07
MJGA01000126.1	54	265	160	7	1	95.238	1.23e-66
MJGA01000126.1	54	265	160	7	1	95.238	1.23e-66
MJGA01000126.1	54	71.3	68	5	8	83.951	2.87e-08
MJGA01000126.1	54	71.3	68	5	8	83.951	2.87e-08
MJGA01000126.1	54	69.4	37	0	0	100.000	1.03e-07
MJGA01000126.1	54	69.4	37	0	0	100.000	1.03e-07
MJGA01000125.1	54	265	160	7	1	95.238	1.23e-66
MJGA01000125.1	54	265	160	7	1	95.238	1.23e-66
MJGA01000125.1	54	71.3	68	5	8	83.951	2.87e-08
MJGA01000125.1	54	71.3	68	5	8	83.951	2.87e-08
MJGA01000125.1	54	69.4	37	0	0	100.000	1.03e-07
MJGA01000125.1	54	69.4	37	0	0	100.000	1.03e-07
PJEW03000061.1	48	265	160	7	1	95.238	1.23e-66
PJEW03000061.1	48	69.4	37	0	0	100.000	1.03e-07
PJEW03000061.1	48	65.8	41	3	0	93.182	1.33e-06
PJEW03000052.1	50	265	160	7	1	95.238	1.23e-66
PJEW03000052.1	50	265	160	7	1	95.238	1.23e-66
PJEW03000052.1	50	69.4	50	4	2	89.286	1.03e-07
PJEW03000052.1	50	69.4	37	0	0	100.000	1.03e-07
PJEW03000052.1	50	69.4	50	4	2	89.286	1.03e-07
PJEW03000052.1	50	69.4	37	0	0	100.000	1.03e-07
CM035315.1	50	265	160	7	1	95.238	1.23e-66
CM035315.1	50	265	160	7	1	95.238	1.23e-66
CM035315.1	50	69.4	37	0	0	100.000	1.03e-07
CM035315.1	50	69.4	50	4	2	89.286	1.03e-07
CM035315.1	50	69.4	37	0	0	100.000	1.03e-07
JAKMXP010000019.1	43	265	168	10	2	93.333	1.23e-66
JAKMXP010000019.1	43	265	168	10	2	93.333	1.23e-66
JAKMXP010000019.1	43	265	168	10	2	93.333	1.23e-66
JAKMXP010000019.1	43	84.2	45	0	0	100.000	3.68e-12
JAKMXP010000019.1	43	84.2	45	0	0	100.000	3.68e-12
JAKMXP010000019.1	43	84.2	45	0	0	100.000	3.68e-12
JAKMXP010000018.1	43	265	168	10	2	93.333	1.23e-66
JAKMXP010000018.1	43	259	163	10	1	93.678	5.70e-65
JAKMXP010000018.1	43	259	163	10	1	93.678	5.70e-65
JAKMXP010000018.1	43	84.2	45	0	0	100.000	3.68e-12
JAKMXP010000018.1	43	84.2	45	0	0	100.000	3.68e-12
JAKMXP010000018.1	43	84.2	45	0	0	100.000	3.68e-12
JAKMXP010000014.1	43	265	168	10	2	93.333	1.23e-66
JAKMXP010000014.1	43	265	168	10	2	93.333	1.23e-66
JAKMXP010000014.1	43	259	163	10	1	93.678	5.70e-65
JAKMXP010000014.1	43	84.2	45	0	0	100.000	3.68e-12
JAKMXP010000014.1	43	84.2	45	0	0	100.000	3.68e-12
JAKMXP010000014.1	43	84.2	45	0	0	100.000	3.68e-12
JAKMXP010000006.1	43	265	168	10	2	93.333	1.23e-66
JAKMXP010000006.1	43	84.2	45	0	0	100.000	3.68e-12
JAKMXP010000004.1	35	265	168	10	2	93.333	1.23e-66
JAAAIV010000327.1	31	265	156	5	1	96.296	1.23e-66
BACB01002254.1	50	265	160	7	1	95.238	1.23e-66
BACB01002254.1	50	69.4	37	0	0	100.000	1.03e-07
BACB01002254.1	50	65.8	48	5	1	88.889	1.33e-06
JAOVFP010000010.1	47	265	160	7	1	95.238	1.23e-66
JAOVFP010000010.1	47	265	160	7	1	95.238	1.23e-66
JAOVFP010000010.1	47	265	160	7	1	95.238	1.23e-66
JAOVFP010000010.1	47	265	160	7	1	95.238	1.23e-66
JAOVFP010000010.1	47	265	160	7	1	95.238	1.23e-66
JAOVFP010000010.1	47	265	160	7	1	95.238	1.23e-66
JAOVFP010000010.1	47	265	160	7	1	95.238	1.23e-66
JAOVFP010000010.1	47	265	160	7	1	95.238	1.23e-66
JAOVFP010000010.1	47	265	160	7	1	95.238	1.23e-66
JAOVFP010000010.1	47	265	160	7	1	95.238	1.23e-66
JAOVFP010000010.1	47	265	160	7	1	95.238	1.23e-66
JAOVFP010000010.1	47	265	160	7	1	95.238	1.23e-66
JAOVFP010000010.1	47	265	160	7	1	95.238	1.23e-66
JAOVFP010000010.1	47	265	160	7	1	95.238	1.23e-66
JAOVFP010000010.1	47	265	160	7	1	95.238	1.23e-66
JAOVFP010000010.1	47	265	160	7	1	95.238	1.23e-66
JAOVFP010000010.1	47	265	160	7	1	95.238	1.23e-66
JAOVFP010000010.1	47	265	160	7	1	95.238	1.23e-66
JAOVFP010000010.1	47	265	160	7	1	95.238	1.23e-66
JAOVFP010000010.1	47	76.8	43	1	0	97.727	6.16e-10
JAOVFP010000010.1	47	76.8	43	1	0	97.727	6.16e-10
JAOVFP010000010.1	47	76.8	43	1	0	97.727	6.16e-10
JAOVFP010000010.1	47	76.8	43	1	0	97.727	6.16e-10
JAOVFP010000010.1	47	76.8	43	1	0	97.727	6.16e-10
JAOVFP010000010.1	47	76.8	43	1	0	97.727	6.16e-10
JAOVFP010000010.1	47	76.8	43	1	0	97.727	6.16e-10
JAOVFP010000010.1	47	76.8	43	1	0	97.727	6.16e-10
JAOVFP010000010.1	47	76.8	43	1	0	97.727	6.16e-10
JAOVFP010000010.1	47	76.8	43	1	0	97.727	6.16e-10
JAOVFP010000010.1	47	76.8	43	1	0	97.727	6.16e-10
JAOVFP010000010.1	47	76.8	43	1	0	97.727	6.16e-10
JAOVFP010000010.1	47	76.8	43	1	0	97.727	6.16e-10
JAOVFP010000010.1	47	76.8	43	1	0	97.727	6.16e-10
JAOVFP010000010.1	47	76.8	43	1	0	97.727	6.16e-10
JAOVFP010000010.1	47	76.8	43	1	0	97.727	6.16e-10
JAOVFP010000010.1	47	76.8	43	1	0	97.727	6.16e-10
JAOVFP010000010.1	47	76.8	43	1	0	97.727	6.16e-10
JAOVFP010000010.1	47	76.8	43	1	0	97.727	6.16e-10
JAOVFP010000010.1	47	62.1	33	0	0	100.000	1.73e-05
JAOVFP010000010.1	47	62.1	33	0	0	100.000	1.73e-05
JAOVFP010000010.1	47	62.1	33	0	0	100.000	1.73e-05
JAOVFP010000010.1	47	62.1	33	0	0	100.000	1.73e-05
JAOVFP010000010.1	47	62.1	33	0	0	100.000	1.73e-05
JAOVFP010000010.1	47	62.1	33	0	0	100.000	1.73e-05
JAOVFP010000010.1	47	62.1	33	0	0	100.000	1.73e-05
JAOVFP010000010.1	47	62.1	33	0	0	100.000	1.73e-05
JAOVFP010000010.1	47	62.1	33	0	0	100.000	1.73e-05
JAOVFP010000010.1	47	62.1	33	0	0	100.000	1.73e-05
JAOVFP010000010.1	47	62.1	33	0	0	100.000	1.73e-05
JAOVFP010000010.1	47	62.1	33	0	0	100.000	1.73e-05
JAOVFP010000010.1	47	62.1	33	0	0	100.000	1.73e-05
JAOVFP010000010.1	47	62.1	33	0	0	100.000	1.73e-05
JAOVFP010000010.1	47	62.1	33	0	0	100.000	1.73e-05
JAOVFP010000010.1	47	62.1	33	0	0	100.000	1.73e-05
JAOVFP010000010.1	47	62.1	33	0	0	100.000	1.73e-05
JAOVFP010000010.1	47	62.1	33	0	0	100.000	1.73e-05
JAOVFP010000010.1	47	62.1	33	0	0	100.000	1.73e-05
JAOVFP010000003.1	47	265	160	7	1	95.238	1.23e-66
JAOVFP010000003.1	47	265	160	7	1	95.238	1.23e-66
JAOVFP010000003.1	47	265	160	7	1	95.238	1.23e-66
JAOVFP010000003.1	47	265	160	7	1	95.238	1.23e-66
JAOVFP010000003.1	47	265	160	7	1	95.238	1.23e-66
JAOVFP010000003.1	47	265	160	7	1	95.238	1.23e-66
JAOVFP010000003.1	47	76.8	43	1	0	97.727	6.16e-10
JAOVFP010000003.1	47	76.8	43	1	0	97.727	6.16e-10
JAOVFP010000003.1	47	76.8	43	1	0	97.727	6.16e-10
JAOVFP010000003.1	47	76.8	43	1	0	97.727	6.16e-10
JAOVFP010000003.1	47	76.8	43	1	0	97.727	6.16e-10
JAOVFP010000003.1	47	76.8	43	1	0	97.727	6.16e-10
JAOVFP010000003.1	47	62.1	33	0	0	100.000	1.73e-05
JAOVFP010000003.1	47	62.1	33	0	0	100.000	1.73e-05
JAOVFP010000003.1	47	62.1	33	0	0	100.000	1.73e-05
JAOVFP010000003.1	47	62.1	33	0	0	100.000	1.73e-05
JAOVFP010000003.1	47	62.1	33	0	0	100.000	1.73e-05
JAOVFP010000003.1	47	62.1	33	0	0	100.000	1.73e-05
JAAAUZ010000341.1	38	265	156	5	1	96.296	1.23e-66
JAAAUZ010000341.1	38	67.6	36	0	0	100.000	3.71e-07
JAACJN010000816.1	42	265	165	7	3	94.286	1.23e-66
JAACJN010000816.1	42	73.1	41	1	0	97.619	7.97e-09
JAACJN010000707.1	54	265	165	7	3	94.286	1.23e-66
JAACJN010000707.1	54	73.1	48	2	2	92.308	7.97e-09
JAACJN010000707.1	54	62.1	49	4	3	87.500	1.73e-05
JAACJN010000650.1	52	265	165	7	3	94.286	1.23e-66
JAACJN010000650.1	52	73.1	41	1	0	97.619	7.97e-09
JAACJN010000650.1	52	62.1	49	4	3	87.500	1.73e-05
JAACJN010000536.1	54	265	165	7	3	94.286	1.23e-66
JAACJN010000536.1	54	265	165	7	3	94.286	1.23e-66
JAACJN010000536.1	54	73.1	48	2	2	92.308	7.97e-09
JAACJN010000536.1	54	73.1	48	2	2	92.308	7.97e-09
JAACJN010000536.1	54	62.1	49	4	3	87.500	1.73e-05
JAACJN010000536.1	54	62.1	49	4	3	87.500	1.73e-05
JAHXRV010000372.1	57	265	198	15	10	88.789	1.23e-66
JAHXRV010000372.1	57	75.0	42	1	0	97.674	2.22e-09
JAHXRV010000372.1	57	62.1	33	0	0	100.000	1.73e-05
JAHRBS010000011.1	48	265	160	7	1	95.238	1.23e-66
JAHRBS010000011.1	48	265	160	7	1	95.238	1.23e-66
JAHRBS010000011.1	48	265	160	7	1	95.238	1.23e-66
JAHRBS010000011.1	48	265	160	7	1	95.238	1.23e-66
JAHRBS010000011.1	48	265	160	7	1	95.238	1.23e-66
JAHRBS010000011.1	48	69.4	37	0	0	100.000	1.03e-07
JAHRBS010000011.1	48	69.4	37	0	0	100.000	1.03e-07
JAHRBS010000011.1	48	69.4	37	0	0	100.000	1.03e-07
JAHRBS010000011.1	48	69.4	37	0	0	100.000	1.03e-07
JAHRBS010000011.1	48	69.4	37	0	0	100.000	1.03e-07
JAHRBS010000011.1	48	65.8	41	3	0	93.182	1.33e-06
JAHRBS010000011.1	48	65.8	41	3	0	93.182	1.33e-06
JAHRBS010000011.1	48	65.8	41	3	0	93.182	1.33e-06
JAHRBS010000011.1	48	65.8	41	3	0	93.182	1.33e-06
JAHRBS010000011.1	48	65.8	41	3	0	93.182	1.33e-06
JAHRBS010000018.1	48	265	160	7	1	95.238	1.23e-66
JAHRBS010000018.1	48	265	160	7	1	95.238	1.23e-66
JAHRBS010000018.1	48	265	160	7	1	95.238	1.23e-66
JAHRBS010000018.1	48	265	160	7	1	95.238	1.23e-66
JAHRBS010000018.1	48	265	160	7	1	95.238	1.23e-66
JAHRBS010000018.1	48	265	160	7	1	95.238	1.23e-66
JAHRBS010000018.1	48	265	160	7	1	95.238	1.23e-66
JAHRBS010000018.1	48	265	160	7	1	95.238	1.23e-66
JAHRBS010000018.1	48	265	160	7	1	95.238	1.23e-66
JAHRBS010000018.1	48	265	160	7	1	95.238	1.23e-66
JAHRBS010000018.1	48	69.4	37	0	0	100.000	1.03e-07
JAHRBS010000018.1	48	69.4	37	0	0	100.000	1.03e-07
JAHRBS010000018.1	48	69.4	37	0	0	100.000	1.03e-07
JAHRBS010000018.1	48	69.4	37	0	0	100.000	1.03e-07
JAHRBS010000018.1	48	69.4	37	0	0	100.000	1.03e-07
JAHRBS010000018.1	48	69.4	37	0	0	100.000	1.03e-07
JAHRBS010000018.1	48	69.4	37	0	0	100.000	1.03e-07
JAHRBS010000018.1	48	69.4	37	0	0	100.000	1.03e-07
JAHRBS010000018.1	48	69.4	37	0	0	100.000	1.03e-07
JAHRBS010000018.1	48	69.4	37	0	0	100.000	1.03e-07
JAHRBS010000018.1	48	65.8	41	3	0	93.182	1.33e-06
JAHRBS010000018.1	48	65.8	41	3	0	93.182	1.33e-06
JAHRBS010000018.1	48	65.8	41	3	0	93.182	1.33e-06
JAHRBS010000018.1	48	65.8	41	3	0	93.182	1.33e-06
JAHRBS010000018.1	48	65.8	41	3	0	93.182	1.33e-06
JAHRBS010000018.1	48	65.8	41	3	0	93.182	1.33e-06
JAHRBS010000018.1	48	65.8	41	3	0	93.182	1.33e-06
JAHRBS010000018.1	48	65.8	41	3	0	93.182	1.33e-06
JAHRBS010000018.1	48	65.8	41	3	0	93.182	1.33e-06
JAHRBS010000018.1	48	65.8	41	3	0	93.182	1.33e-06
JAHRBS010000006.1	48	265	160	7	1	95.238	1.23e-66
JAHRBS010000006.1	48	69.4	37	0	0	100.000	1.03e-07
JAHRBS010000006.1	48	65.8	41	3	0	93.182	1.33e-06
NW_006767655.1	46	265	160	7	1	95.238	1.23e-66
NW_006767655.1	46	69.4	37	0	0	100.000	1.03e-07
NW_006767655.1	46	62.1	33	0	0	100.000	1.73e-05
JAAAIS010001536.1	41	263	166	8	3	93.785	4.41e-66
JAAAIS010001536.1	41	67.6	36	0	0	100.000	3.71e-07
JAAAUX010001250.1	41	263	166	8	3	93.785	4.41e-66
JAAAUX010001250.1	41	67.6	36	0	0	100.000	3.71e-07
JAAAIE010001630.1	41	263	166	8	3	93.785	4.41e-66
JAAAIE010001630.1	41	67.6	36	0	0	100.000	3.71e-07
CAJSYZ010000007.1	57	263	163	9	1	94.220	4.41e-66
CAJSYZ010000007.1	57	261	170	12	2	92.391	1.59e-65
CAJSYZ010000007.1	57	259	159	8	1	94.643	5.70e-65
CAJSYZ010000007.1	57	259	159	8	1	94.643	5.70e-65
CAJSYZ010000007.1	57	259	159	8	1	94.643	5.70e-65
CAJSYZ010000007.1	57	259	159	8	1	94.643	5.70e-65
CAJSYZ010000007.1	57	259	159	8	1	94.643	5.70e-65
CAJSYZ010000007.1	57	259	159	8	1	94.643	5.70e-65
CAJSYZ010000007.1	57	259	159	8	1	94.643	5.70e-65
CAJSYZ010000007.1	57	259	159	8	1	94.643	5.70e-65
CAJSYZ010000007.1	57	259	163	10	1	93.678	5.70e-65
CAJSYZ010000007.1	57	259	159	8	1	94.643	5.70e-65
CAJSYZ010000007.1	57	259	159	8	1	94.643	5.70e-65
CAJSYZ010000007.1	57	259	159	8	1	94.643	5.70e-65
CAJSYZ010000007.1	57	259	159	8	1	94.643	5.70e-65
CAJSYZ010000007.1	57	259	159	8	1	94.643	5.70e-65
CAJSYZ010000007.1	57	259	159	8	1	94.643	5.70e-65
CAJSYZ010000007.1	57	69.4	64	6	6	84.211	1.03e-07
CAJSYZ010000007.1	57	69.4	37	0	0	100.000	1.03e-07
CAJSYZ010000007.1	57	69.4	64	6	6	84.211	1.03e-07
CAJSYZ010000007.1	57	69.4	37	0	0	100.000	1.03e-07
CAJSYZ010000007.1	57	69.4	64	6	6	84.211	1.03e-07
CAJSYZ010000007.1	57	69.4	37	0	0	100.000	1.03e-07
CAJSYZ010000007.1	57	69.4	64	6	6	84.211	1.03e-07
CAJSYZ010000007.1	57	69.4	37	0	0	100.000	1.03e-07
CAJSYZ010000007.1	57	69.4	64	6	6	84.211	1.03e-07
CAJSYZ010000007.1	57	69.4	37	0	0	100.000	1.03e-07
CAJSYZ010000007.1	57	69.4	64	6	6	84.211	1.03e-07
CAJSYZ010000007.1	57	69.4	37	0	0	100.000	1.03e-07
CAJSYZ010000007.1	57	69.4	64	6	6	84.211	1.03e-07
CAJSYZ010000007.1	57	69.4	37	0	0	100.000	1.03e-07
CAJSYZ010000007.1	57	69.4	64	6	6	84.211	1.03e-07
CAJSYZ010000007.1	57	69.4	37	0	0	100.000	1.03e-07
CAJSYZ010000007.1	57	69.4	37	0	0	100.000	1.03e-07
CAJSYZ010000007.1	57	69.4	64	6	6	84.211	1.03e-07
CAJSYZ010000007.1	57	69.4	37	0	0	100.000	1.03e-07
CAJSYZ010000007.1	57	69.4	64	6	6	84.211	1.03e-07
CAJSYZ010000007.1	57	69.4	64	6	6	84.211	1.03e-07
CAJSYZ010000007.1	57	69.4	37	0	0	100.000	1.03e-07
CAJSYZ010000007.1	57	69.4	64	6	6	84.211	1.03e-07
CAJSYZ010000007.1	57	69.4	37	0	0	100.000	1.03e-07
CAJSYZ010000007.1	57	69.4	64	6	6	84.211	1.03e-07
CAJSYZ010000007.1	57	69.4	37	0	0	100.000	1.03e-07
CAJSYZ010000007.1	57	69.4	64	6	6	84.211	1.03e-07
CAJSYZ010000007.1	57	69.4	37	0	0	100.000	1.03e-07
CAJSYZ010000007.1	57	69.4	64	6	6	84.211	1.03e-07
CAJSYZ010000007.1	57	69.4	37	0	0	100.000	1.03e-07
CAJSYZ010000007.1	57	69.4	64	6	6	84.211	1.03e-07
CAJSYZ010000007.1	57	69.4	37	0	0	100.000	1.03e-07
CAJSYZ010000007.1	57	63.9	37	0	1	97.368	4.80e-06
WSTI01002812.1	41	263	159	7	1	95.210	4.41e-66
WSTI01002812.1	41	76.8	43	1	0	97.727	6.16e-10
JAAAIY010000578.1	41	263	166	8	3	93.785	4.41e-66
JAAAIY010000578.1	41	67.6	36	0	0	100.000	3.71e-07
JAAAIK010001414.1	41	263	166	8	3	93.785	4.41e-66
JAAAIK010001414.1	41	67.6	36	0	0	100.000	3.71e-07
JADNRY010001170.1	47	263	159	7	1	95.210	4.41e-66
JADNRY010001170.1	47	263	159	7	1	95.210	4.41e-66
JADNRY010001170.1	47	71.3	40	1	0	97.561	2.87e-08
JADNRY010001170.1	47	71.3	40	1	0	97.561	2.87e-08
JADNRY010001170.1	47	62.1	33	0	0	100.000	1.73e-05
JADNRY010001170.1	47	62.1	33	0	0	100.000	1.73e-05
WSTK01001836.1	40	263	159	7	1	95.210	4.41e-66
WSTK01001836.1	40	67.6	38	1	0	97.436	3.71e-07
KZ110649.1	42	263	163	9	1	94.220	4.41e-66
KZ110649.1	42	76.8	43	1	0	97.727	6.16e-10
JAHWDX010000021.1	35	263	167	11	1	93.296	4.41e-66
WION01000379.1	48	263	163	8	2	94.220	4.41e-66
WION01000379.1	48	257	163	8	3	93.678	2.05e-64
WION01000379.1	48	257	163	8	3	93.678	2.05e-64
WION01000379.1	48	257	163	8	3	93.678	2.05e-64
WION01000379.1	48	257	163	8	3	93.678	2.05e-64
WION01000379.1	48	73.1	41	1	0	97.619	7.97e-09
WION01000379.1	48	73.1	41	1	0	97.619	7.97e-09
WION01000379.1	48	73.1	41	1	0	97.619	7.97e-09
WION01000379.1	48	73.1	41	1	0	97.619	7.97e-09
WION01000379.1	48	73.1	41	1	0	97.619	7.97e-09
WION01000379.1	48	62.1	33	0	0	100.000	1.73e-05
WION01000379.1	48	62.1	33	0	0	100.000	1.73e-05
WION01000379.1	48	62.1	33	0	0	100.000	1.73e-05
WION01000379.1	48	62.1	33	0	0	100.000	1.73e-05
WION01000379.1	48	62.1	33	0	0	100.000	1.73e-05
CP059660.1	48	263	159	7	1	95.210	4.41e-66
CP059660.1	48	263	159	7	1	95.210	4.41e-66
CP059660.1	48	76.8	43	1	0	97.727	6.16e-10
CP059660.1	48	76.8	43	1	0	97.727	6.16e-10
CP059660.1	48	67.6	38	1	0	97.436	3.71e-07
CP059660.1	48	67.6	38	1	0	97.436	3.71e-07
KN834981.1	51	263	159	7	1	95.210	4.41e-66
KN834981.1	51	73.1	41	1	0	97.619	7.97e-09
KN834981.1	51	69.4	50	5	1	89.286	1.03e-07
JAAAUE010006280.1	34	263	166	8	3	93.785	4.41e-66
QMFG01011871.1	54	263	167	10	2	93.296	4.41e-66
QMFG01011871.1	54	76.8	43	1	0	97.727	6.16e-10
QMFG01011871.1	54	69.4	52	5	2	88.136	1.03e-07
QMFG01011871.1	54	60.2	32	0	0	100.000	6.21e-05
QFFB01009303.1	49	263	167	10	2	93.296	4.41e-66
QFFB01009303.1	49	76.8	43	1	0	97.727	6.16e-10
QFFB01009303.1	49	62.1	33	0	0	100.000	1.73e-05
RCFS01000037.1	50	263	169	11	2	92.857	4.41e-66
RCFS01000037.1	50	75.0	42	1	0	97.674	2.22e-09
RCFS01000037.1	50	62.1	33	0	0	100.000	1.73e-05
RCFS01000034.1	50	263	169	11	2	92.857	4.41e-66
RCFS01000034.1	50	263	169	11	2	92.857	4.41e-66
RCFS01000034.1	50	263	169	11	2	92.857	4.41e-66
RCFS01000034.1	50	75.0	42	1	0	97.674	2.22e-09
RCFS01000034.1	50	75.0	42	1	0	97.674	2.22e-09
RCFS01000034.1	50	75.0	42	1	0	97.674	2.22e-09
RCFS01000034.1	50	62.1	33	0	0	100.000	1.73e-05
RCFS01000034.1	50	62.1	33	0	0	100.000	1.73e-05
RCFS01000034.1	50	62.1	33	0	0	100.000	1.73e-05
RCFS01000031.1	49	263	167	10	2	93.296	4.41e-66
RCFS01000031.1	49	75.0	42	1	0	97.674	2.22e-09
RCFS01000031.1	49	62.1	33	0	0	100.000	1.73e-05
JAAAIP010001249.1	38	263	155	5	1	96.273	4.41e-66
JAAAIP010001249.1	38	67.6	36	0	0	100.000	3.71e-07
JABWDW010000015.1	41	263	159	7	1	95.210	4.41e-66
JABWDW010000015.1	41	76.8	43	1	0	97.727	6.16e-10
JABWDW010000112.1	41	263	159	7	1	95.210	4.41e-66
JABWDW010000112.1	41	263	159	7	1	95.210	4.41e-66
JABWDW010000112.1	41	263	159	7	1	95.210	4.41e-66
JABWDW010000112.1	41	76.8	43	1	0	97.727	6.16e-10
JABWDW010000112.1	41	76.8	43	1	0	97.727	6.16e-10
JABWDW010000112.1	41	76.8	43	1	0	97.727	6.16e-10
JAMKHU010000027.1	41	263	166	8	3	93.785	4.41e-66
JAMKHU010000027.1	41	67.6	36	0	0	100.000	3.71e-07
BBPU01000036.1	51	263	172	10	4	92.473	4.41e-66
BBPU01000036.1	51	71.3	40	1	0	97.561	2.87e-08
BBPU01000036.1	51	67.6	38	1	0	97.436	3.71e-07
JAKLMY010000617.1	49	263	156	7	0	95.706	4.41e-66
JAKLMY010000617.1	49	69.4	50	4	2	89.286	1.03e-07
JAKLMY010000617.1	49	69.4	37	0	0	100.000	1.03e-07
NW_025764321.1	41	263	159	7	1	95.210	4.41e-66
NW_025764321.1	41	76.8	43	1	0	97.727	6.16e-10
NW_025764418.1	41	263	159	7	1	95.210	4.41e-66
NW_025764418.1	41	263	159	7	1	95.210	4.41e-66
NW_025764418.1	41	263	159	7	1	95.210	4.41e-66
NW_025764418.1	41	76.8	43	1	0	97.727	6.16e-10
NW_025764418.1	41	76.8	43	1	0	97.727	6.16e-10
NW_025764418.1	41	76.8	43	1	0	97.727	6.16e-10
NC_057372.1	48	263	159	7	1	95.210	4.41e-66
NC_057372.1	48	263	159	7	1	95.210	4.41e-66
NC_057372.1	48	76.8	43	1	0	97.727	6.16e-10
NC_057372.1	48	76.8	43	1	0	97.727	6.16e-10
NC_057372.1	48	67.6	38	1	0	97.436	3.71e-07
NC_057372.1	48	67.6	38	1	0	97.436	3.71e-07
NW_020169890.1	42	263	163	9	1	94.220	4.41e-66
NW_020169890.1	42	76.8	43	1	0	97.727	6.16e-10
JAACJP010000158.1	54	261	160	7	2	94.675	1.59e-65
JAACJP010000158.1	54	259	159	8	1	94.643	5.70e-65
JAACJP010000158.1	54	259	159	8	1	94.643	5.70e-65
JAACJP010000158.1	54	75.0	42	1	0	97.674	2.22e-09
JAACJP010000158.1	54	75.0	42	1	0	97.674	2.22e-09
JAACJP010000158.1	54	75.0	42	1	0	97.674	2.22e-09
JAACJP010000158.1	54	71.3	62	8	3	84.932	2.87e-08
JAACJP010000158.1	54	71.3	62	8	3	84.932	2.87e-08
JAACJP010000158.1	54	71.3	62	8	3	84.932	2.87e-08
JADCUA010000030.1	47	261	182	14	5	90.547	1.59e-65
JADCUA010000030.1	47	261	182	14	5	90.547	1.59e-65
JADCUA010000030.1	47	76.8	43	1	0	97.727	6.16e-10
[truncated: 1,324 more rows]
