# Supplementary material for: Using nanopore sequencing to identify fungi from clinical samples with high phylogenetic resolution
Source: Sci Rep. 2023 Jun 16;13:9785. doi: 10.1038/s41598-023-37016-0 (PMC10275880; doi:10.1038/s41598-023-37016-0)
Supplement: Supplementary file 1 — Supplementary Information. [file 41598_2023_37016_MOESM1_ESM.zip › Supplementary_Information/Supplementary_Data/Data_S5_Mock_blast/results/Mock_RGN3_9_fmt6.txt]

CR380958.2	100	3301	1787	0	0	100.000	0.0
NC_006035.2	100	3301	1787	0	0	100.000	0.0
JANLBP010000028.1	100	3275	1783	0	4	99.776	0.0
JAHUZD010000048.1	100	2750	1695	73	24	94.587	0.0
NW_026055390.1	100	2750	1695	73	24	94.587	0.0
JAEVGP010000015.1	73	1605	935	29	3	96.691	0.0
JAEVGP010000015.1	73	1605	935	29	3	96.691	0.0
JAEVGP010000015.1	73	1605	935	29	3	96.691	0.0
JAEVGP010000015.1	73	381	273	22	9	89.803	4.25e-101
JAEVGP010000015.1	73	375	272	22	10	89.474	1.98e-99
JAEVGP010000015.1	73	375	272	22	10	89.474	1.98e-99
JAEVGP010000015.1	73	80.5	43	0	0	100.000	1.73e-10
JAEVGP010000015.1	73	80.5	43	0	0	100.000	1.73e-10
JAEVGP010000015.1	73	80.5	43	0	0	100.000	1.73e-10
JAEVGP010000005.1	73	1605	935	29	3	96.691	0.0
JAEVGP010000005.1	73	381	271	21	9	90.033	4.25e-101
JAEVGP010000005.1	73	80.5	43	0	0	100.000	1.73e-10
CAPT01000119.1	73	1509	922	40	10	94.856	0.0
CAPT01000119.1	73	361	276	14	21	88.746	5.53e-95
CAPT01000119.1	73	80.5	43	0	0	100.000	1.73e-10
CAPU01000149.1	49	1437	851	30	5	96.050	0.0
PPOK01000135.1	71	1434	916	45	20	93.374	0.0
PPOK01000135.1	71	351	221	9	5	94.043	3.33e-92
PPOK01000135.1	71	80.5	52	2	2	92.857	1.73e-10
UEGL01000008.1	69	1417	905	50	15	93.299	0.0
UEGL01000008.1	69	1413	904	53	13	93.196	0.0
UEGL01000008.1	69	1413	904	53	13	93.196	0.0
UEGL01000008.1	69	1413	904	53	13	93.196	0.0
UEGL01000008.1	69	1410	904	53	14	93.100	0.0
UEGL01000008.1	69	333	219	13	5	92.405	1.21e-86
UEGL01000008.1	69	329	219	13	6	92.017	1.56e-85
UEGL01000008.1	69	329	219	13	6	92.017	1.56e-85
UEGL01000008.1	69	329	219	13	6	92.017	1.56e-85
UEGL01000008.1	69	313	216	12	9	91.139	1.57e-80
UEGL01000008.1	69	75.0	42	1	0	97.674	8.07e-09
UEGL01000008.1	69	75.0	42	1	0	97.674	8.07e-09
UEGL01000008.1	69	75.0	42	1	0	97.674	8.07e-09
UEGL01000008.1	69	75.0	42	1	0	97.674	8.07e-09
UEGL01000008.1	69	75.0	42	1	0	97.674	8.07e-09
UEGL01000028.1	69	1413	904	53	13	93.196	0.0
UEGL01000028.1	69	1413	904	53	13	93.196	0.0
UEGL01000028.1	69	1408	903	53	14	93.093	0.0
UEGL01000028.1	69	1402	900	53	14	93.071	0.0
UEGL01000028.1	69	329	219	13	6	92.017	1.56e-85
UEGL01000028.1	69	329	219	13	6	92.017	1.56e-85
UEGL01000028.1	69	320	217	13	7	91.561	9.39e-83
UEGL01000028.1	69	307	215	13	9	90.717	7.31e-79
UEGL01000028.1	69	75.0	42	1	0	97.674	8.07e-09
UEGL01000028.1	69	75.0	42	1	0	97.674	8.07e-09
UEGL01000028.1	69	75.0	42	1	0	97.674	8.07e-09
UEGL01000028.1	69	75.0	42	1	0	97.674	8.07e-09
UEGL01000052.1	69	1404	904	52	16	93.004	0.0
UEGL01000052.1	69	1387	900	53	17	92.784	0.0
UEGL01000052.1	69	1386	902	52	19	92.703	0.0
UEGL01000052.1	69	1378	901	46	25	92.695	0.0
UEGL01000052.1	69	315	214	17	4	91.064	4.37e-81
UEGL01000052.1	69	315	214	17	4	91.064	4.37e-81
UEGL01000052.1	69	307	214	15	7	90.678	7.31e-79
UEGL01000052.1	69	302	212	17	6	90.213	3.40e-77
UEGL01000052.1	69	75.0	42	1	0	97.674	8.07e-09
UEGL01000052.1	69	75.0	42	1	0	97.674	8.07e-09
UEGL01000052.1	69	75.0	42	1	0	97.674	8.07e-09
UEGL01000009.1	74	1402	902	54	14	92.990	0.0
UEGL01000009.1	74	1402	902	54	14	92.990	0.0
UEGL01000009.1	74	1402	902	54	14	92.990	0.0
UEGL01000009.1	74	1399	903	54	15	92.901	0.0
UEGL01000009.1	74	315	214	17	4	91.064	4.37e-81
UEGL01000009.1	74	315	214	17	4	91.064	4.37e-81
UEGL01000009.1	74	315	214	17	4	91.064	4.37e-81
UEGL01000009.1	74	311	271	29	18	85.220	5.65e-80
UEGL01000009.1	74	75.0	42	1	0	97.674	8.07e-09
UEGL01000009.1	74	75.0	42	1	0	97.674	8.07e-09
UEGL01000009.1	74	75.0	42	1	0	97.674	8.07e-09
UEGL01000009.1	74	75.0	42	1	0	97.674	8.07e-09
UEGL01000006.1	69	1402	902	54	14	92.990	0.0
UEGL01000006.1	69	1338	893	47	30	92.062	0.0
UEGL01000006.1	69	313	214	15	6	91.064	1.57e-80
UEGL01000006.1	69	296	212	17	7	89.831	1.58e-75
UEGL01000006.1	69	75.0	42	1	0	97.674	8.07e-09
UEGL01000006.1	69	75.0	42	1	0	97.674	8.07e-09
UEGL01000010.1	69	1400	903	51	17	92.997	0.0
UEGL01000010.1	69	1393	903	52	18	92.806	0.0
UEGL01000010.1	69	1389	900	54	16	92.784	0.0
UEGL01000010.1	69	1382	900	51	20	92.688	0.0
UEGL01000010.1	69	315	214	17	4	91.064	4.37e-81
UEGL01000010.1	69	315	214	17	4	91.064	4.37e-81
UEGL01000010.1	69	315	214	17	4	91.064	4.37e-81
UEGL01000010.1	69	315	214	17	4	91.064	4.37e-81
UEGL01000010.1	69	75.0	42	1	0	97.674	8.07e-09
UEGL01000010.1	69	75.0	42	1	0	97.674	8.07e-09
UEGL01000010.1	69	75.0	42	1	0	97.674	8.07e-09
UEGL01000010.1	69	75.0	42	1	0	97.674	8.07e-09
CU928181.1	69	1399	903	54	15	92.901	0.0
CU928181.1	69	1399	903	54	15	92.901	0.0
CU928181.1	69	1399	903	54	15	92.901	0.0
CU928181.1	69	315	214	17	4	91.064	4.37e-81
CU928181.1	69	309	214	17	5	90.678	2.03e-79
CU928181.1	69	309	214	17	5	90.678	2.03e-79
CU928181.1	69	75.0	42	1	0	97.674	8.07e-09
CU928181.1	69	75.0	42	1	0	97.674	8.07e-09
CU928181.1	69	75.0	42	1	0	97.674	8.07e-09
NC_012994.1	69	1399	903	54	15	92.901	0.0
NC_012994.1	69	1399	903	54	15	92.901	0.0
NC_012994.1	69	1399	903	54	15	92.901	0.0
NC_012994.1	69	315	214	17	4	91.064	4.37e-81
NC_012994.1	69	309	214	17	5	90.678	2.03e-79
NC_012994.1	69	309	214	17	5	90.678	2.03e-79
NC_012994.1	69	75.0	42	1	0	97.674	8.07e-09
NC_012994.1	69	75.0	42	1	0	97.674	8.07e-09
NC_012994.1	69	75.0	42	1	0	97.674	8.07e-09
NJIJ01000033.1	70	1395	903	45	23	92.997	0.0
NJIJ01000033.1	70	350	224	11	5	93.333	1.20e-91
NJIJ01000033.1	70	82.4	48	2	0	96.000	4.82e-11
NJIJ01000034.1	70	1395	903	45	23	92.997	0.0
NJIJ01000034.1	70	350	220	9	5	94.017	1.20e-91
NJIJ01000034.1	70	82.4	48	2	0	96.000	4.82e-11
NJIJ01000036.1	70	1395	903	45	23	92.997	0.0
NJIJ01000036.1	70	350	220	9	5	94.017	1.20e-91
NJIJ01000036.1	70	82.4	48	2	0	96.000	4.82e-11
NJIJ01000040.1	70	1395	903	45	23	92.997	0.0
NJIJ01000040.1	70	350	220	9	5	94.017	1.20e-91
NJIJ01000040.1	70	82.4	48	2	0	96.000	4.82e-11
NJIJ01000049.1	70	1395	903	45	23	92.997	0.0
NJIJ01000049.1	70	1389	902	45	24	92.894	0.0
NJIJ01000049.1	70	350	220	9	5	94.017	1.20e-91
NJIJ01000049.1	70	350	220	9	5	94.017	1.20e-91
NJIJ01000049.1	70	82.4	48	2	0	96.000	4.82e-11
NJIJ01000049.1	70	76.8	43	1	0	97.727	2.24e-09
NJIJ01000052.1	70	1395	903	45	23	92.997	0.0
NJIJ01000052.1	70	869	563	25	17	93.058	0.0
NJIJ01000052.1	70	350	220	9	5	94.017	1.20e-91
NJIJ01000052.1	70	82.4	48	2	0	96.000	4.82e-11
NJIJ01000053.1	70	1395	903	45	23	92.997	0.0
NJIJ01000053.1	70	1395	903	45	23	92.997	0.0
NJIJ01000053.1	70	350	220	9	5	94.017	1.20e-91
NJIJ01000053.1	70	309	218	9	13	90.833	2.03e-79
NJIJ01000053.1	70	82.4	48	2	0	96.000	4.82e-11
NJIJ01000054.1	70	1395	903	45	23	92.997	0.0
NJIJ01000054.1	70	350	224	11	5	93.333	1.20e-91
NJIJ01000054.1	70	316	220	12	10	90.909	1.21e-81
NJIJ01000054.1	70	82.4	48	2	0	96.000	4.82e-11
NJIJ01000054.1	70	82.4	48	2	0	96.000	4.82e-11
NJIJ01000055.1	70	1395	903	45	23	92.997	0.0
NJIJ01000055.1	70	1384	902	45	25	92.798	0.0
NJIJ01000055.1	70	350	224	11	5	93.333	1.20e-91
NJIJ01000055.1	70	350	224	11	5	93.333	1.20e-91
NJIJ01000055.1	70	82.4	48	2	0	96.000	4.82e-11
NJIJ01000055.1	70	82.4	48	2	0	96.000	4.82e-11
NJIJ01000059.1	70	1395	903	45	23	92.997	0.0
NJIJ01000059.1	70	1395	903	45	23	92.997	0.0
NJIJ01000059.1	70	350	224	11	5	93.333	1.20e-91
NJIJ01000059.1	70	350	224	11	5	93.333	1.20e-91
NJIJ01000059.1	70	82.4	48	2	0	96.000	4.82e-11
NJIJ01000059.1	70	82.4	48	2	0	96.000	4.82e-11
NJIJ01000060.1	70	1395	903	45	23	92.997	0.0
NJIJ01000060.1	70	350	224	11	5	93.333	1.20e-91
NJIJ01000060.1	70	82.4	48	2	0	96.000	4.82e-11
NJIJ01000061.1	70	1395	903	45	23	92.997	0.0
NJIJ01000061.1	70	350	224	11	5	93.333	1.20e-91
NJIJ01000061.1	70	108	61	0	1	98.387	7.96e-19
NJIJ01000061.1	70	82.4	48	2	0	96.000	4.82e-11
NJIJ01000063.1	70	1395	903	45	23	92.997	0.0
NJIJ01000063.1	70	1395	903	45	23	92.997	0.0
NJIJ01000063.1	70	350	220	9	5	94.017	1.20e-91
NJIJ01000063.1	70	350	220	9	5	94.017	1.20e-91
NJIJ01000063.1	70	82.4	48	2	0	96.000	4.82e-11
NJIJ01000063.1	70	82.4	48	2	0	96.000	4.82e-11
NJIJ01000064.1	70	1395	903	45	23	92.997	0.0
NJIJ01000064.1	70	1395	903	45	23	92.997	0.0
NJIJ01000064.1	70	350	220	9	5	94.017	1.20e-91
NJIJ01000064.1	70	350	220	9	5	94.017	1.20e-91
NJIJ01000064.1	70	82.4	48	2	0	96.000	4.82e-11
NJIJ01000064.1	70	82.4	48	2	0	96.000	4.82e-11
NJIJ01000066.1	70	1395	903	45	23	92.997	0.0
NJIJ01000066.1	70	1395	903	45	23	92.997	0.0
NJIJ01000066.1	70	350	220	9	5	94.017	1.20e-91
NJIJ01000066.1	70	350	220	9	5	94.017	1.20e-91
NJIJ01000066.1	70	82.4	48	2	0	96.000	4.82e-11
NJIJ01000066.1	70	82.4	48	2	0	96.000	4.82e-11
NJIJ01000069.1	70	1395	903	45	23	92.997	0.0
NJIJ01000069.1	70	350	220	9	5	94.017	1.20e-91
NJIJ01000069.1	70	82.4	48	2	0	96.000	4.82e-11
NJIJ01000071.1	70	1395	903	45	23	92.997	0.0
NJIJ01000071.1	70	1391	903	45	24	92.901	0.0
NJIJ01000071.1	70	350	220	9	5	94.017	1.20e-91
NJIJ01000071.1	70	348	219	9	5	93.991	4.31e-91
NJIJ01000071.1	70	95.3	67	4	3	90.541	6.19e-15
NJIJ01000071.1	70	82.4	48	2	0	96.000	4.82e-11
NJIJ01000071.1	70	82.4	48	2	0	96.000	4.82e-11
NJIJ01000071.1	70	82.4	48	2	0	96.000	4.82e-11
NJIJ01000073.1	70	1395	903	45	23	92.997	0.0
NJIJ01000073.1	70	1395	903	45	23	92.997	0.0
NJIJ01000073.1	70	1387	902	43	26	92.894	0.0
NJIJ01000073.1	70	350	220	9	5	94.017	1.20e-91
NJIJ01000073.1	70	350	220	9	5	94.017	1.20e-91
NJIJ01000073.1	70	322	216	12	7	91.915	2.61e-83
NJIJ01000073.1	70	82.4	48	2	0	96.000	4.82e-11
NJIJ01000073.1	70	82.4	48	2	0	96.000	4.82e-11
NJIJ01000073.1	70	75.0	47	2	1	94.000	8.07e-09
NJIJ01000074.1	70	1395	903	45	23	92.997	0.0
NJIJ01000074.1	70	1395	903	45	23	92.997	0.0
NJIJ01000074.1	70	350	220	9	5	94.017	1.20e-91
NJIJ01000074.1	70	350	220	9	5	94.017	1.20e-91
NJIJ01000074.1	70	82.4	48	2	0	96.000	4.82e-11
NJIJ01000074.1	70	82.4	48	2	0	96.000	4.82e-11
NJIJ01000075.1	70	1395	903	45	23	92.997	0.0
NJIJ01000075.1	70	1395	903	45	23	92.997	0.0
NJIJ01000075.1	70	1395	903	45	23	92.997	0.0
NJIJ01000075.1	70	1395	903	45	23	92.997	0.0
NJIJ01000075.1	70	350	220	9	5	94.017	1.20e-91
NJIJ01000075.1	70	350	220	9	5	94.017	1.20e-91
NJIJ01000075.1	70	350	220	9	5	94.017	1.20e-91
NJIJ01000075.1	70	350	220	9	5	94.017	1.20e-91
NJIJ01000075.1	70	82.4	48	2	0	96.000	4.82e-11
NJIJ01000075.1	70	82.4	48	2	0	96.000	4.82e-11
NJIJ01000075.1	70	82.4	48	2	0	96.000	4.82e-11
NJIJ01000075.1	70	82.4	48	2	0	96.000	4.82e-11
NJIJ01000085.1	70	1395	903	45	23	92.997	0.0
NJIJ01000085.1	70	350	220	9	5	94.017	1.20e-91
NJIJ01000085.1	70	82.4	48	2	0	96.000	4.82e-11
UEGL01000039.1	69	1395	902	51	18	92.894	0.0
UEGL01000039.1	69	1395	901	54	15	92.887	0.0
UEGL01000039.1	69	1395	901	54	15	92.887	0.0
UEGL01000039.1	69	1395	901	54	15	92.887	0.0
UEGL01000039.1	69	315	214	17	4	91.064	4.37e-81
UEGL01000039.1	69	315	214	17	4	91.064	4.37e-81
UEGL01000039.1	69	315	214	17	4	91.064	4.37e-81
UEGL01000039.1	69	315	214	17	4	91.064	4.37e-81
UEGL01000039.1	69	75.0	42	1	0	97.674	8.07e-09
UEGL01000039.1	69	75.0	42	1	0	97.674	8.07e-09
UEGL01000039.1	69	75.0	42	1	0	97.674	8.07e-09
UEGL01000039.1	69	75.0	42	1	0	97.674	8.07e-09
PPJZ01000145.1	71	1393	920	64	15	92.092	0.0
PPJZ01000145.1	71	326	218	11	8	91.983	2.02e-84
PPJZ01000145.1	71	78.7	51	2	2	92.727	6.24e-10
PPOL02000167.1	70	1393	901	52	17	92.887	0.0
PPOL02000167.1	70	337	226	13	7	91.870	9.32e-88
PPOL02000167.1	70	80.5	47	2	0	95.918	1.73e-10
NJIJ01000032.1	71	1389	902	45	24	92.894	0.0
NJIJ01000032.1	71	292	232	17	16	87.547	2.05e-74
NJIJ01000032.1	71	82.4	48	2	0	96.000	4.82e-11
NJIJ01000045.1	70	1389	902	45	24	92.894	0.0
NJIJ01000045.1	70	350	220	9	5	94.017	1.20e-91
NJIJ01000045.1	70	82.4	48	2	0	96.000	4.82e-11
NJIJ01000062.1	70	1389	902	45	24	92.894	0.0
NJIJ01000062.1	70	1389	902	45	24	92.894	0.0
NJIJ01000062.1	70	350	220	9	5	94.017	1.20e-91
NJIJ01000062.1	70	350	220	9	5	94.017	1.20e-91
NJIJ01000062.1	70	82.4	48	2	0	96.000	4.82e-11
NJIJ01000062.1	70	82.4	48	2	0	96.000	4.82e-11
VAPW01000078.1	70	1389	898	54	15	92.865	0.0
VAPW01000078.1	70	315	222	17	7	90.244	4.37e-81
VAPW01000078.1	70	75.0	42	1	0	97.674	8.07e-09
NJIJ01000026.1	70	1386	903	45	25	92.806	0.0
NJIJ01000026.1	70	350	224	11	5	93.333	1.20e-91
NJIJ01000026.1	70	82.4	48	2	0	96.000	4.82e-11
OX291442.1	74	1386	899	47	22	92.872	0.0
OX291442.1	74	1380	898	48	22	92.769	0.0
OX291442.1	74	1380	898	48	22	92.769	0.0
OX291442.1	74	1378	898	47	23	92.769	0.0
OX291442.1	74	1378	898	47	23	92.769	0.0
OX291442.1	74	1378	898	47	23	92.769	0.0
OX291442.1	74	357	278	25	14	87.697	7.15e-94
OX291442.1	74	357	278	25	14	87.697	7.15e-94
OX291442.1	74	355	278	24	15	87.697	2.57e-93
OX291442.1	74	355	278	24	15	87.697	2.57e-93
OX291442.1	74	355	278	24	15	87.697	2.57e-93
OX291442.1	74	351	277	26	14	87.382	3.33e-92
OX291442.1	74	76.8	45	2	0	95.745	2.24e-09
OX291442.1	74	76.8	45	2	0	95.745	2.24e-09
OX291442.1	74	76.8	45	2	0	95.745	2.24e-09
OX291442.1	74	76.8	45	2	0	95.745	2.24e-09
OX291442.1	74	76.8	45	2	0	95.745	2.24e-09
OX291442.1	74	76.8	45	2	0	95.745	2.24e-09
CP059272.1	74	1386	899	47	22	92.872	0.0
CP059272.1	74	1386	899	47	22	92.872	0.0
CP059272.1	74	355	277	30	10	87.382	2.57e-93
CP059272.1	74	355	277	30	10	87.382	2.57e-93
CP059272.1	74	76.8	45	2	0	95.745	2.24e-09
CP059272.1	74	76.8	45	2	0	95.745	2.24e-09
CAEFZW010000005.1	74	1386	908	55	19	92.464	0.0
CAEFZW010000005.1	74	1386	908	55	19	92.464	0.0
CAEFZW010000005.1	74	351	267	22	13	88.411	3.33e-92
CAEFZW010000005.1	74	351	267	22	13	88.411	3.33e-92
CAEFZW010000005.1	74	82.4	44	0	0	100.000	4.82e-11
CAEFZW010000005.1	74	82.4	44	0	0	100.000	4.82e-11
PPHX02000037.1	73	1386	899	47	22	92.872	0.0
PPHX02000037.1	73	340	271	27	13	87.138	7.20e-89
PPHX02000037.1	73	76.8	43	1	0	97.727	2.24e-09
NW_024545242.1	74	1386	908	55	19	92.464	0.0
NW_024545242.1	74	1386	908	55	19	92.464	0.0
NW_024545242.1	74	351	267	22	13	88.411	3.33e-92
NW_024545242.1	74	351	267	22	13	88.411	3.33e-92
NW_024545242.1	74	82.4	44	0	0	100.000	4.82e-11
NW_024545242.1	74	82.4	44	0	0	100.000	4.82e-11
NJIJ01000043.1	70	1384	902	45	25	92.798	0.0
NJIJ01000043.1	70	351	224	12	4	93.333	3.33e-92
NJIJ01000043.1	70	75.0	47	2	1	94.000	8.07e-09
JAFHAQ020000021.1	69	1384	898	53	17	92.769	0.0
JAFHAQ020000021.1	69	1384	898	53	17	92.769	0.0
JAFHAQ020000021.1	69	1384	898	53	17	92.769	0.0
JAFHAQ020000021.1	69	1384	898	53	17	92.769	0.0
JAFHAQ020000021.1	69	1384	898	53	17	92.769	0.0
JAFHAQ020000021.1	69	1378	897	54	17	92.665	0.0
JAFHAQ020000021.1	69	1378	897	54	17	92.665	0.0
JAFHAQ020000021.1	69	311	211	15	5	91.342	5.65e-80
JAFHAQ020000021.1	69	311	211	15	5	91.342	5.65e-80
JAFHAQ020000021.1	69	311	211	15	5	91.342	5.65e-80
JAFHAQ020000021.1	69	311	211	15	5	91.342	5.65e-80
JAFHAQ020000021.1	69	311	211	15	5	91.342	5.65e-80
JAFHAQ020000021.1	69	311	211	15	5	91.342	5.65e-80
JAFHAQ020000021.1	69	311	211	15	5	91.342	5.65e-80
JAFHAQ020000021.1	69	75.0	42	1	0	97.674	8.07e-09
JAFHAQ020000021.1	69	75.0	42	1	0	97.674	8.07e-09
JAFHAQ020000021.1	69	75.0	42	1	0	97.674	8.07e-09
JAFHAQ020000021.1	69	75.0	42	1	0	97.674	8.07e-09
JAFHAQ020000021.1	69	75.0	42	1	0	97.674	8.07e-09
JAFHAQ020000021.1	69	75.0	42	1	0	97.674	8.07e-09
JAFHAQ020000021.1	69	75.0	42	1	0	97.674	8.07e-09
CAKOGT010000019.1	71	1384	916	57	21	92.153	0.0
CAKOGT010000019.1	71	1384	916	57	21	92.153	0.0
CAKOGT010000019.1	71	771	500	34	6	92.593	0.0
CAKOGT010000019.1	71	340	220	9	7	93.220	7.20e-89
CAKOGT010000019.1	71	340	220	9	7	93.220	7.20e-89
CAKOGT010000019.1	71	340	220	9	7	93.220	7.20e-89
CAKOGT010000019.1	71	80.5	43	0	0	100.000	1.73e-10
CAKOGT010000019.1	71	80.5	43	0	0	100.000	1.73e-10
CAKOGT010000019.1	71	80.5	43	0	0	100.000	1.73e-10
PPNA02000031.1	78	1380	898	48	22	92.769	0.0
PPNA02000031.1	78	364	329	36	24	84.576	4.28e-96
PPNA02000031.1	78	76.8	45	2	0	95.745	2.24e-09
JABBEO010000012.1	71	1380	898	48	22	92.769	0.0
JABBEO010000012.1	71	346	272	26	13	87.460	1.55e-90
HE580273.2	70	1378	905	53	21	92.441	0.0
HE580273.2	70	339	217	12	4	93.133	2.59e-88
HE580273.2	70	91.6	49	0	0	100.000	8.01e-14
PUHR01000350.1	71	1378	915	58	21	92.052	0.0
PUHR01000350.1	71	340	222	10	7	92.887	7.20e-89
PUHR01000350.1	71	80.5	43	0	0	100.000	1.73e-10
CP058611.1	69	1378	895	57	14	92.650	0.0
CP058611.1	69	335	210	13	1	93.750	3.35e-87
CP058611.1	69	75.0	42	1	0	97.674	8.07e-09
CP058607.1	69	1378	895	57	14	92.650	0.0
CP058607.1	69	1378	895	57	14	92.650	0.0
CP058607.1	69	1378	895	57	14	92.650	0.0
CP058607.1	69	1378	895	57	14	92.650	0.0
CP058607.1	69	1378	895	57	14	92.650	0.0
CP058607.1	69	335	210	13	1	93.750	3.35e-87
CP058607.1	69	335	210	13	1	93.750	3.35e-87
CP058607.1	69	335	210	13	1	93.750	3.35e-87
CP058607.1	69	335	210	13	1	93.750	3.35e-87
CP058607.1	69	329	209	13	2	93.304	1.56e-85
CP058607.1	69	75.0	42	1	0	97.674	8.07e-09
CP058607.1	69	75.0	42	1	0	97.674	8.07e-09
CP058607.1	69	75.0	42	1	0	97.674	8.07e-09
CP058607.1	69	75.0	42	1	0	97.674	8.07e-09
CP058607.1	69	75.0	42	1	0	97.674	8.07e-09
NC_050726.1	69	1378	895	57	14	92.650	0.0
NC_050726.1	69	335	210	13	1	93.750	3.35e-87
NC_050726.1	69	75.0	42	1	0	97.674	8.07e-09
NC_050722.1	69	1378	895	57	14	92.650	0.0
NC_050722.1	69	1378	895	57	14	92.650	0.0
NC_050722.1	69	1378	895	57	14	92.650	0.0
NC_050722.1	69	1378	895	57	14	92.650	0.0
NC_050722.1	69	1378	895	57	14	92.650	0.0
NC_050722.1	69	335	210	13	1	93.750	3.35e-87
NC_050722.1	69	335	210	13	1	93.750	3.35e-87
NC_050722.1	69	335	210	13	1	93.750	3.35e-87
NC_050722.1	69	335	210	13	1	93.750	3.35e-87
NC_050722.1	69	329	209	13	2	93.304	1.56e-85
NC_050722.1	69	75.0	42	1	0	97.674	8.07e-09
NC_050722.1	69	75.0	42	1	0	97.674	8.07e-09
NC_050722.1	69	75.0	42	1	0	97.674	8.07e-09
NC_050722.1	69	75.0	42	1	0	97.674	8.07e-09
NC_050722.1	69	75.0	42	1	0	97.674	8.07e-09
NC_016485.2	70	1378	905	53	21	92.441	0.0
NC_016485.2	70	339	217	12	4	93.133	2.59e-88
NC_016485.2	70	91.6	49	0	0	100.000	8.01e-14
NJIJ01000044.1	70	1376	902	46	26	92.608	0.0
NJIJ01000044.1	70	337	218	9	7	93.162	9.32e-88
NJIJ01000044.1	70	82.4	48	2	0	96.000	4.82e-11
OVGK01000075.1	71	1375	921	62	21	91.733	0.0
OVGK01000075.1	71	335	219	10	7	92.797	3.35e-87
OVGK01000075.1	71	75.0	42	1	0	97.674	8.07e-09
HE576754.1	74	1375	900	53	20	92.497	0.0
HE576754.1	74	1375	900	53	20	92.497	0.0
HE576754.1	74	344	270	23	15	87.662	5.57e-90
HE576754.1	74	344	270	23	15	87.662	5.57e-90
HE576754.1	74	91.6	49	0	0	100.000	8.01e-14
HE576754.1	74	91.6	49	0	0	100.000	8.01e-14
NC_016493.1	74	1375	900	53	20	92.497	0.0
NC_016493.1	74	1375	900	53	20	92.497	0.0
NC_016493.1	74	344	270	23	15	87.662	5.57e-90
NC_016493.1	74	344	270	23	15	87.662	5.57e-90
NC_016493.1	74	91.6	49	0	0	100.000	8.01e-14
NC_016493.1	74	91.6	49	0	0	100.000	8.01e-14
CP019493.1	71	1371	920	65	19	91.633	0.0
CP019493.1	71	337	220	9	8	92.827	9.32e-88
CP019493.1	71	76.8	43	1	0	97.727	2.24e-09
CP019493.1	71	75.0	42	1	0	97.674	8.07e-09
VZVN01000183.1	69	1371	901	48	25	92.505	0.0
VZVN01000183.1	69	350	213	7	4	95.089	1.20e-91
VZVN01000183.1	69	91.6	49	0	0	100.000	8.01e-14
VZVB01000255.1	70	1371	901	48	25	92.505	0.0
VZVB01000255.1	70	344	218	11	4	93.562	5.57e-90
VZVB01000255.1	70	91.6	49	0	0	100.000	8.01e-14
JANLBP010000030.1	70	1371	901	48	25	92.505	0.0
JANLBP010000030.1	70	350	219	10	4	93.991	1.20e-91
JANLBP010000030.1	70	91.6	49	0	0	100.000	8.01e-14
VZWS01000247.1	69	1371	901	48	25	92.505	0.0
VZWS01000247.1	69	350	213	7	4	95.089	1.20e-91
VZWS01000247.1	69	91.6	49	0	0	100.000	8.01e-14
CM003566.1	70	1371	901	48	25	92.505	0.0
CM003566.1	70	1371	901	48	25	92.505	0.0
CM003566.1	70	1371	901	48	25	92.505	0.0
CM003566.1	70	1371	901	48	25	92.505	0.0
CM003566.1	70	1358	899	48	27	92.300	0.0
CM003566.1	70	350	219	10	4	93.991	1.20e-91
CM003566.1	70	350	219	10	4	93.991	1.20e-91
CM003566.1	70	350	219	10	4	93.991	1.20e-91
CM003566.1	70	350	219	10	4	93.991	1.20e-91
CM003566.1	70	350	219	10	4	93.991	1.20e-91
CM003566.1	70	91.6	49	0	0	100.000	8.01e-14
CM003566.1	70	91.6	49	0	0	100.000	8.01e-14
CM003566.1	70	91.6	49	0	0	100.000	8.01e-14
CM003566.1	70	91.6	49	0	0	100.000	8.01e-14
CM003566.1	70	91.6	49	0	0	100.000	8.01e-14
MVPU01000017.1	70	1371	901	48	25	92.505	0.0
MVPU01000017.1	70	351	219	7	6	94.397	3.33e-92
MVPU01000017.1	70	91.6	49	0	0	100.000	8.01e-14
BK006945.2	70	1371	901	48	25	92.505	0.0
BK006945.2	70	1371	901	48	25	92.505	0.0
BK006945.2	70	350	219	10	4	93.991	1.20e-91
BK006945.2	70	350	219	10	4	93.991	1.20e-91
BK006945.2	70	91.6	49	0	0	100.000	8.01e-14
BK006945.2	70	91.6	49	0	0	100.000	8.01e-14
PPKA01000099.1	71	1371	919	62	21	91.717	0.0
PPKA01000099.1	71	344	215	8	5	94.298	5.57e-90
PPKA01000099.1	71	75.0	42	1	0	97.674	8.07e-09
NC_001144.5	70	1371	901	48	25	92.505	0.0
NC_001144.5	70	1371	901	48	25	92.505	0.0
NC_001144.5	70	350	219	10	4	93.991	1.20e-91
NC_001144.5	70	350	219	10	4	93.991	1.20e-91
NC_001144.5	70	91.6	49	0	0	100.000	8.01e-14
NC_001144.5	70	91.6	49	0	0	100.000	8.01e-14
FYBL01000016.1	74	1369	897	48	24	92.570	0.0
FYBL01000016.1	74	1264	886	40	49	90.872	0.0
FYBL01000016.1	74	361	278	24	14	87.975	5.53e-95
FYBL01000016.1	74	350	213	7	4	95.089	1.20e-91
FYBL01000016.1	74	91.6	49	0	0	100.000	8.01e-14
FYBL01000016.1	74	80.5	49	3	0	94.231	1.73e-10
CAKNUP010000036.1	73	1369	896	50	22	92.562	0.0
CAKNUP010000036.1	73	350	272	29	10	87.460	1.20e-91
CAKNUP010000036.1	73	76.8	43	1	0	97.727	2.24e-09
CP019500.1	71	1367	920	65	20	91.542	0.0
CP019500.1	71	340	220	9	7	93.220	7.20e-89
CP019500.1	71	75.0	45	1	1	95.745	8.07e-09
JAKZLQ010000155.1	69	1367	894	58	15	92.451	0.0
JAKZLQ010000155.1	69	311	211	15	5	91.342	5.65e-80
JAKZLQ010000155.1	69	75.0	42	1	0	97.674	8.07e-09
VZWP01000066.1	71	1365	899	51	23	92.395	0.0
VZWP01000066.1	71	346	226	13	5	92.623	1.55e-90
VZWP01000066.1	71	91.6	49	0	0	100.000	8.01e-14
BLZB01000046.1	61	1365	956	86	18	90.189	0.0
BLZB01000046.1	61	71.3	43	1	1	95.556	1.04e-07
CM034489.1	71	1365	899	51	23	92.395	0.0
CM034489.1	71	1365	899	51	23	92.395	0.0
CM034489.1	71	1365	899	51	23	92.395	0.0
CM034489.1	71	1365	899	51	23	92.395	0.0
CM034489.1	71	1365	899	51	23	92.395	0.0
CM034489.1	71	1339	898	49	30	91.914	0.0
CM034489.1	71	1336	894	53	26	91.881	0.0
CM034489.1	71	1336	898	50	30	91.820	0.0
CM034489.1	71	1282	856	51	24	91.944	0.0
CM034489.1	71	351	227	11	6	93.033	3.33e-92
CM034489.1	71	346	226	13	5	92.623	1.55e-90
CM034489.1	71	346	226	13	5	92.623	1.55e-90
CM034489.1	71	346	226	13	5	92.623	1.55e-90
CM034489.1	71	346	226	12	6	92.623	1.55e-90
CM034489.1	71	346	226	13	5	92.623	1.55e-90
CM034489.1	71	346	226	13	5	92.623	1.55e-90
CM034489.1	71	346	226	13	5	92.623	1.55e-90
CM034489.1	71	327	223	13	8	91.393	5.61e-85
CM034489.1	71	91.6	49	0	0	100.000	8.01e-14
CM034489.1	71	91.6	49	0	0	100.000	8.01e-14
CM034489.1	71	91.6	49	0	0	100.000	8.01e-14
CM034489.1	71	91.6	49	0	0	100.000	8.01e-14
CM034489.1	71	91.6	49	0	0	100.000	8.01e-14
CM034489.1	71	91.6	49	0	0	100.000	8.01e-14
CM034489.1	71	91.6	49	0	0	100.000	8.01e-14
CM034489.1	71	91.6	49	0	0	100.000	8.01e-14
CM034489.1	71	91.6	49	0	0	100.000	8.01e-14
CP059251.1	74	1363	895	51	22	92.459	0.0
CP059251.1	74	1363	895	51	22	92.459	0.0
CP059251.1	74	363	277	28	10	87.937	1.54e-95
CP059251.1	74	363	277	28	10	87.937	1.54e-95
CP059251.1	74	76.8	45	2	0	95.745	2.24e-09
CP059251.1	74	76.8	45	2	0	95.745	2.24e-09
HE616749.1	74	1363	896	49	24	92.466	0.0
HE616749.1	74	1363	896	49	24	92.466	0.0
HE616749.1	74	1363	896	49	24	92.466	0.0
HE616749.1	74	348	272	28	11	87.460	4.31e-91
HE616749.1	74	348	272	28	11	87.460	4.31e-91
HE616749.1	74	348	272	28	11	87.460	4.31e-91
HE616749.1	74	76.8	45	2	0	95.745	2.24e-09
HE616749.1	74	76.8	45	2	0	95.745	2.24e-09
HE616749.1	74	76.8	45	2	0	95.745	2.24e-09
FXLY01000006.1	70	1363	905	57	21	92.065	0.0
FXLY01000006.1	70	1363	905	57	21	92.065	0.0
FXLY01000006.1	70	355	220	9	4	94.421	2.57e-93
FXLY01000006.1	70	355	220	9	4	94.421	2.57e-93
FXLY01000006.1	70	84.2	45	0	0	100.000	1.34e-11
FXLY01000006.1	70	84.2	45	0	0	100.000	1.34e-11
NC_016508.1	74	1363	896	49	24	92.466	0.0
NC_016508.1	74	1363	896	49	24	92.466	0.0
NC_016508.1	74	1363	896	49	24	92.466	0.0
NC_016508.1	74	348	272	28	11	87.460	4.31e-91
NC_016508.1	74	348	272	28	11	87.460	4.31e-91
NC_016508.1	74	348	272	28	11	87.460	4.31e-91
NC_016508.1	74	76.8	45	2	0	95.745	2.24e-09
NC_016508.1	74	76.8	45	2	0	95.745	2.24e-09
NC_016508.1	74	76.8	45	2	0	95.745	2.24e-09
NC_050732.1	74	1363	895	51	22	92.459	0.0
NC_050732.1	74	1363	895	51	22	92.459	0.0
NC_050732.1	74	363	277	28	10	87.937	1.54e-95
NC_050732.1	74	363	277	28	10	87.937	1.54e-95
NC_050732.1	74	76.8	45	2	0	95.745	2.24e-09
NC_050732.1	74	76.8	45	2	0	95.745	2.24e-09
CP030973.1	70	1362	900	49	26	92.308	0.0
CP030973.1	70	350	219	10	4	93.991	1.20e-91
CP030973.1	70	91.6	49	0	0	100.000	8.01e-14
CP080215.1	71	1360	898	52	23	92.292	0.0
CP080215.1	71	1360	898	52	23	92.292	0.0
CP080215.1	71	1360	898	52	23	92.292	0.0
CP080215.1	71	1360	898	52	23	92.292	0.0
CP080215.1	71	1360	898	52	23	92.292	0.0
CP080215.1	71	1360	898	52	23	92.292	0.0
CP080215.1	71	1360	898	52	23	92.292	0.0
CP080215.1	71	1360	898	52	23	92.292	0.0
CP080215.1	71	1360	898	52	23	92.292	0.0
CP080215.1	71	1360	898	52	23	92.292	0.0
CP080215.1	71	1360	898	52	23	92.292	0.0
CP080215.1	71	1360	898	52	23	92.292	0.0
CP080215.1	71	1356	898	52	24	92.197	0.0
CP080215.1	71	346	226	13	5	92.623	1.55e-90
CP080215.1	71	346	226	13	5	92.623	1.55e-90
CP080215.1	71	346	226	13	5	92.623	1.55e-90
CP080215.1	71	346	226	13	5	92.623	1.55e-90
CP080215.1	71	346	226	13	5	92.623	1.55e-90
CP080215.1	71	346	226	13	5	92.623	1.55e-90
CP080215.1	71	346	226	13	5	92.623	1.55e-90
CP080215.1	71	346	226	13	5	92.623	1.55e-90
CP080215.1	71	346	226	13	5	92.623	1.55e-90
CP080215.1	71	346	226	13	5	92.623	1.55e-90
CP080215.1	71	346	226	13	5	92.623	1.55e-90
CP080215.1	71	346	226	13	5	92.623	1.55e-90
CP080215.1	71	346	226	13	5	92.623	1.55e-90
CP080215.1	71	91.6	49	0	0	100.000	8.01e-14
CP080215.1	71	91.6	49	0	0	100.000	8.01e-14
CP080215.1	71	91.6	49	0	0	100.000	8.01e-14
CP080215.1	71	91.6	49	0	0	100.000	8.01e-14
CP080215.1	71	91.6	49	0	0	100.000	8.01e-14
CP080215.1	71	91.6	49	0	0	100.000	8.01e-14
CP080215.1	71	91.6	49	0	0	100.000	8.01e-14
CP080215.1	71	91.6	49	0	0	100.000	8.01e-14
CP080215.1	71	91.6	49	0	0	100.000	8.01e-14
CP080215.1	71	91.6	49	0	0	100.000	8.01e-14
CP080215.1	71	91.6	49	0	0	100.000	8.01e-14
CP080215.1	71	91.6	49	0	0	100.000	8.01e-14
CP080215.1	71	91.6	49	0	0	100.000	8.01e-14
SWBN01000023.1	74	1360	957	84	21	90.113	0.0
SWBN01000023.1	74	1343	893	68	12	91.778	0.0
SWBN01000023.1	74	1317	948	86	25	89.518	0.0
SWBN01000023.1	74	316	205	12	4	92.760	1.21e-81
SWBN01000023.1	74	313	191	6	4	95.025	1.57e-80
SWBN01000023.1	74	309	190	9	2	94.527	2.03e-79
SWBN01000023.1	74	73.1	50	4	1	90.909	2.90e-08
SWBN01000023.1	74	71.3	43	1	1	95.556	1.04e-07
SWBN01000023.1	74	71.3	43	1	1	95.556	1.04e-07
SWBN01000017.1	72	1360	957	84	21	90.113	0.0
SWBN01000017.1	72	1356	957	85	21	90.028	0.0
SWBN01000017.1	72	1356	957	85	21	90.028	0.0
SWBN01000017.1	72	1356	957	85	21	90.028	0.0
SWBN01000017.1	72	1356	957	85	21	90.028	0.0
SWBN01000017.1	72	1351	956	85	22	89.934	0.0
SWBN01000017.1	72	1341	954	84	24	89.831	0.0
SWBN01000017.1	72	315	191	9	1	95.025	4.37e-81
SWBN01000017.1	72	315	191	9	1	95.025	4.37e-81
SWBN01000017.1	72	315	191	9	1	95.025	4.37e-81
SWBN01000017.1	72	315	191	9	1	95.025	4.37e-81
SWBN01000017.1	72	309	190	9	2	94.527	2.03e-79
SWBN01000017.1	72	309	190	9	2	94.527	2.03e-79
SWBN01000017.1	72	309	190	9	2	94.527	2.03e-79
SWBN01000017.1	72	71.3	43	1	1	95.556	1.04e-07
SWBN01000017.1	72	71.3	43	1	1	95.556	1.04e-07
SWBN01000017.1	72	71.3	43	1	1	95.556	1.04e-07
SWBN01000017.1	72	71.3	43	1	1	95.556	1.04e-07
SWBN01000017.1	72	71.3	43	1	1	95.556	1.04e-07
SWBN01000017.1	72	71.3	43	1	1	95.556	1.04e-07
SWBN01000017.1	72	71.3	43	1	1	95.556	1.04e-07
LT986474.1	70	1360	899	50	25	92.300	0.0
LT986474.1	70	350	219	10	4	93.991	1.20e-91
LT986474.1	70	91.6	49	0	0	100.000	8.01e-14
PPOJ02000117.1	70	1360	897	59	17	92.189	0.0
PPOJ02000117.1	70	359	227	10	5	93.802	1.99e-94
PPOJ02000117.1	70	82.4	44	0	0	100.000	4.82e-11
SWBN01000015.1	72	1356	957	85	21	90.028	0.0
SWBN01000015.1	72	309	190	9	2	94.527	2.03e-79
SWBN01000015.1	72	71.3	43	1	1	95.556	1.04e-07
CM000694.1	74	1356	890	58	16	92.324	0.0
CM000694.1	74	1356	890	58	16	92.324	0.0
CM000694.1	74	320	268	36	9	85.623	9.39e-83
CM000694.1	74	320	268	36	9	85.623	9.39e-83
CM000694.1	74	78.7	48	3	0	94.118	6.24e-10
CM000694.1	74	78.7	48	3	0	94.118	6.24e-10
JAMAJF010000066.1	68	1354	892	58	17	92.244	0.0
JAMAJF010000066.1	68	302	191	10	3	93.627	3.40e-77
JAMAJF010000066.1	68	75.0	42	1	0	97.674	8.07e-09
JAIWYV020000017.1	70	1354	901	55	23	92.033	0.0
JAIWYV020000017.1	70	555	358	24	4	92.746	2.36e-153
JAIWYV020000017.1	70	322	208	13	3	92.857	2.61e-83
JAIWYV020000017.1	70	322	208	13	3	92.857	2.61e-83
JAIWYV020000017.1	70	82.4	44	0	0	100.000	4.82e-11
JAIWYV020000017.1	70	82.4	44	0	0	100.000	4.82e-11
JAIWYV020000005.1	70	1354	901	55	23	92.033	0.0
JAIWYV020000005.1	70	322	208	13	3	92.857	2.61e-83
JAIWYV020000005.1	70	318	172	0	0	100.000	3.38e-82
JAIWYV020000005.1	70	82.4	44	0	0	100.000	4.82e-11
CP049009.1	71	1349	896	54	23	92.086	0.0
CP049009.1	71	346	226	13	5	92.623	1.55e-90
CP049009.1	71	91.6	49	0	0	100.000	8.01e-14
JANLBP010000035.1	70	1349	897	52	25	92.094	0.0
JANLBP010000035.1	70	350	219	10	4	93.991	1.20e-91
JANLBP010000035.1	70	91.6	49	0	0	100.000	8.01e-14
DS480380.1	73	1345	889	58	18	92.124	0.0
DS480380.1	73	364	270	19	14	89.109	4.28e-96
DS480380.1	73	76.8	45	2	0	95.745	2.24e-09
DS480601.1	73	1345	889	58	18	92.124	0.0
DS480601.1	73	364	270	19	14	89.109	4.28e-96
DS480601.1	73	76.8	45	2	0	95.745	2.24e-09
NW_001834692.1	73	1345	889	58	18	92.124	0.0
NW_001834692.1	73	364	270	19	14	89.109	4.28e-96
NW_001834692.1	73	76.8	45	2	0	95.745	2.24e-09
NW_001834471.1	73	1345	889	58	18	92.124	0.0
NW_001834471.1	73	364	270	19	14	89.109	4.28e-96
NW_001834471.1	73	76.8	45	2	0	95.745	2.24e-09
PPOP02000110.1	70	1339	906	54	29	91.608	0.0
PPOP02000110.1	70	368	217	5	3	96.444	3.31e-97
PPOP02000110.1	70	80.5	47	2	0	95.918	1.73e-10
LT598461.1	73	1338	889	56	21	92.029	0.0
LT598461.1	73	1338	889	56	21	92.029	0.0
LT598461.1	73	329	264	24	15	87.129	1.56e-85
LT598461.1	73	329	264	24	15	87.129	1.56e-85
LT598461.1	73	86.1	46	0	0	100.000	3.73e-12
LT598461.1	73	86.1	46	0	0	100.000	3.73e-12
HE978314.1	70	1336	899	58	24	91.641	0.0
HE978314.1	70	1336	899	58	24	91.641	0.0
HE978314.1	70	340	217	10	5	93.534	7.20e-89
HE978314.1	70	340	217	10	5	93.534	7.20e-89
HE978314.1	70	76.8	43	1	0	97.727	2.24e-09
HE978314.1	70	76.8	43	1	0	97.727	2.24e-09
NC_035922.1	70	1336	899	58	24	91.641	0.0
NC_035922.1	70	1336	899	58	24	91.641	0.0
NC_035922.1	70	340	217	10	5	93.534	7.20e-89
NC_035922.1	70	340	217	10	5	93.534	7.20e-89
NC_035922.1	70	76.8	43	1	0	97.727	2.24e-09
NC_035922.1	70	76.8	43	1	0	97.727	2.24e-09
LT598491.1	71	1332	887	59	19	91.917	0.0
LT598491.1	71	1332	887	59	19	91.917	0.0
LT598491.1	71	331	233	23	3	89.961	4.34e-86
LT598491.1	71	331	233	23	3	89.961	4.34e-86
LT598491.1	71	84.2	45	0	0	100.000	1.34e-11
LT598491.1	71	84.2	45	0	0	100.000	1.34e-11
CU928180.1	73	1332	888	57	21	91.925	0.0
CU928180.1	73	1332	888	57	21	91.925	0.0
CU928180.1	73	1332	888	57	21	91.925	0.0
CU928180.1	73	1332	888	57	21	91.925	0.0
CU928180.1	73	337	265	24	14	87.459	9.32e-88
CU928180.1	73	337	265	24	14	87.459	9.32e-88
CU928180.1	73	337	265	24	14	87.459	9.32e-88
CU928180.1	73	337	265	24	14	87.459	9.32e-88
CU928180.1	73	80.5	45	1	0	97.826	1.73e-10
CU928180.1	73	80.5	45	1	0	97.826	1.73e-10
CU928180.1	73	80.5	45	1	0	97.826	1.73e-10
LN890542.1	73	1332	888	57	21	91.925	0.0
LN890542.1	73	1332	888	57	21	91.925	0.0
LN890542.1	73	342	266	23	14	87.789	2.00e-89
LN890542.1	73	342	266	23	14	87.789	2.00e-89
LN890542.1	73	80.5	45	1	0	97.826	1.73e-10
LN890542.1	73	80.5	45	1	0	97.826	1.73e-10
CP048993.1	70	1332	895	47	32	91.889	0.0
CP048993.1	70	1319	893	47	34	91.684	0.0
CP048993.1	70	1319	893	48	33	91.684	0.0
CP048993.1	70	1284	888	44	42	91.170	0.0
CP048993.1	70	1271	887	42	46	90.974	0.0
CP048993.1	70	1264	884	46	43	90.853	0.0
CP048993.1	70	1243	882	42	50	90.554	0.0
CP048993.1	70	1238	880	46	47	90.442	0.0
CP048993.1	70	1221	880	47	50	90.072	0.0
CP048993.1	70	1184	870	42	58	89.691	0.0
CP048993.1	70	590	576	37	73	83.965	6.48e-164
CP048993.1	70	350	219	10	4	93.991	1.20e-91
CP048993.1	70	335	217	8	8	93.133	3.35e-87
CP048993.1	70	315	210	6	11	92.511	4.37e-81
CP048993.1	70	303	212	10	11	90.987	9.45e-78
CP048993.1	70	302	212	8	13	90.987	3.40e-77
CP048993.1	70	302	217	7	16	90.417	3.40e-77
CP048993.1	70	302	217	7	16	90.417	3.40e-77
CP048993.1	70	302	217	7	16	90.417	3.40e-77
CP048993.1	70	300	211	8	13	90.948	1.22e-76
CP048993.1	70	283	209	8	16	89.700	1.23e-71
CP048993.1	70	278	213	9	18	88.750	5.73e-70
CP048993.1	70	91.6	49	0	0	100.000	8.01e-14
CP048993.1	70	91.6	49	0	0	100.000	8.01e-14
CP048993.1	70	91.6	49	0	0	100.000	8.01e-14
CP048993.1	70	91.6	49	0	0	100.000	8.01e-14
CP048993.1	70	91.6	49	0	0	100.000	8.01e-14
CP048993.1	70	91.6	49	0	0	100.000	8.01e-14
CP048993.1	70	91.6	49	0	0	100.000	8.01e-14
CP048993.1	70	91.6	49	0	0	100.000	8.01e-14
CP048993.1	70	84.2	48	0	1	97.959	1.34e-11
CP048993.1	70	65.8	37	1	0	97.368	4.86e-06
NC_013084.1	73	1332	888	57	21	91.925	0.0
NC_013084.1	73	1332	888	57	21	91.925	0.0
NC_013084.1	73	1332	888	57	21	91.925	0.0
NC_013084.1	73	1332	888	57	21	91.925	0.0
NC_013084.1	73	337	265	24	14	87.459	9.32e-88
NC_013084.1	73	337	265	24	14	87.459	9.32e-88
NC_013084.1	73	337	265	24	14	87.459	9.32e-88
NC_013084.1	73	337	265	24	14	87.459	9.32e-88
NC_013084.1	73	80.5	45	1	0	97.826	1.73e-10
NC_013084.1	73	80.5	45	1	0	97.826	1.73e-10
NC_013084.1	73	80.5	45	1	0	97.826	1.73e-10
HE650828.1	70	1330	891	58	22	91.761	0.0
HE650828.1	70	340	217	10	5	93.534	7.20e-89
HE650828.1	70	82.4	44	0	0	100.000	4.82e-11
DS480635.1	54	1330	888	59	20	91.830	0.0
PPJY02000051.1	68	1330	885	66	13	91.805	0.0
PPJY02000051.1	68	340	213	8	5	94.248	7.20e-89
PPJY02000051.1	68	69.4	37	0	0	100.000	3.75e-07
LT598468.1	70	1330	889	63	17	91.744	0.0
LT598468.1	70	1330	889	63	17	91.744	0.0
LT598468.1	70	320	221	20	3	90.574	9.39e-83
LT598468.1	70	320	221	20	3	90.574	9.39e-83
LT598468.1	70	76.8	41	0	0	100.000	2.24e-09
LT598468.1	70	76.8	41	0	0	100.000	2.24e-09
NW_001834437.1	54	1330	888	59	20	91.830	0.0
NC_018947.1	70	1330	891	58	22	91.761	0.0
NC_018947.1	70	340	217	10	5	93.534	7.20e-89
NC_018947.1	70	82.4	44	0	0	100.000	4.82e-11
AABZ01000315.1	70	1328	896	52	29	91.709	0.0
AABZ01000315.1	70	350	219	10	4	93.991	1.20e-91
AABZ01000315.1	70	91.6	49	0	0	100.000	8.01e-14
LT598476.1	73	1327	888	56	23	91.830	0.0
LT598476.1	73	1327	888	56	23	91.830	0.0
LT598476.1	73	337	264	21	16	87.708	9.32e-88
LT598476.1	73	337	264	21	16	87.708	9.32e-88
LT598476.1	73	80.5	45	1	0	97.826	1.73e-10
LT598476.1	73	80.5	45	1	0	97.826	1.73e-10
LT598476.1	73	69.4	37	0	0	100.000	3.75e-07
NJIJ01000041.1	70	1325	896	47	34	91.709	0.0
NJIJ01000041.1	70	294	216	12	13	89.627	5.69e-75
NJIJ01000041.1	70	82.4	48	2	0	96.000	4.82e-11
CAPW01000003.1	70	1325	897	66	19	91.344	0.0
CAPW01000003.1	70	348	216	14	0	93.913	4.31e-91
CAPW01000003.1	70	69.4	37	0	0	100.000	3.75e-07
AADM01000465.1	74	1323	888	57	23	91.736	0.0
AADM01000465.1	74	340	273	27	14	86.943	7.20e-89
AADM01000465.1	74	78.7	42	0	0	100.000	6.24e-10
LT598453.1	71	1321	886	59	21	91.718	0.0
LT598453.1	71	1321	886	59	21	91.718	0.0
LT598453.1	71	326	230	18	7	90.196	2.02e-84
LT598453.1	71	326	230	18	7	90.196	2.02e-84
LT598453.1	71	80.5	45	1	0	97.826	1.73e-10
LT598453.1	71	80.5	45	1	0	97.826	1.73e-10
LN736364.1	73	1315	887	56	25	91.632	0.0
LN736364.1	73	1315	887	56	25	91.632	0.0
LN736364.1	73	337	265	19	18	87.748	9.32e-88
LN736364.1	73	337	265	19	18	87.748	9.32e-88
LN736364.1	73	80.5	45	1	0	97.826	1.73e-10
LN736364.1	73	80.5	45	1	0	97.826	1.73e-10
LT598481.1	73	1315	886	58	23	91.624	0.0
LT598481.1	73	1315	886	58	23	91.624	0.0
LT598481.1	73	346	268	19	17	88.158	1.55e-90
LT598481.1	73	346	268	19	17	88.158	1.55e-90
LT598481.1	73	78.7	45	0	1	97.826	6.24e-10
LT598481.1	73	78.7	45	0	1	97.826	6.24e-10
LT598481.1	73	69.4	37	0	0	100.000	3.75e-07
NW_019212883.1	73	1315	887	56	25	91.632	0.0
NW_019212883.1	73	1315	887	56	25	91.632	0.0
NW_019212883.1	73	337	265	19	18	87.748	9.32e-88
NW_019212883.1	73	337	265	19	18	87.748	9.32e-88
NW_019212883.1	73	80.5	45	1	0	97.826	1.73e-10
NW_019212883.1	73	80.5	45	1	0	97.826	1.73e-10
PPXN02000161.1	70	1301	887	54	30	91.349	0.0
PPXN02000161.1	70	359	231	12	5	93.145	1.99e-94
PPXN02000161.1	70	73.1	41	1	0	97.619	2.90e-08
AADM01000401.1	74	1286	883	62	25	91.031	0.0
AADM01000401.1	74	340	273	27	14	86.943	7.20e-89
AADM01000401.1	74	78.7	42	0	0	100.000	6.24e-10
PPMT01000013.1	73	1284	878	65	21	91.079	0.0
PPMT01000013.1	73	1284	878	65	21	91.079	0.0
PPMT01000013.1	73	357	263	20	12	89.153	7.15e-94
PPMT01000013.1	73	357	263	20	12	89.153	7.15e-94
PPMT01000013.1	73	78.7	49	2	1	94.231	6.24e-10
PPMT01000013.1	73	78.7	49	2	1	94.231	6.24e-10
JFAV03000033.1	74	1254	877	65	27	90.506	0.0
JFAV03000033.1	74	291	255	34	12	84.718	7.36e-74
JFAV03000033.1	74	78.7	57	5	2	89.062	6.24e-10
CP002500.1	68	1253	873	75	18	90.373	0.0
CP002500.1	68	1253	873	75	18	90.373	0.0
CP002500.1	68	287	199	18	3	90.455	9.52e-73
CP002500.1	68	287	199	18	3	90.455	9.52e-73
CP002500.1	68	75.0	42	1	0	97.674	8.07e-09
CP002500.1	68	75.0	42	1	0	97.674	8.07e-09
NC_016452.1	68	1253	873	75	18	90.373	0.0
NC_016452.1	68	1253	873	75	18	90.373	0.0
NC_016452.1	68	287	199	18	3	90.455	9.52e-73
NC_016452.1	68	287	199	18	3	90.455	9.52e-73
NC_016452.1	68	75.0	42	1	0	97.674	8.07e-09
NC_016452.1	68	75.0	42	1	0	97.674	8.07e-09
HE806320.1	68	1249	875	58	33	90.580	0.0
HE806320.1	68	322	207	10	5	93.243	2.61e-83
HE806320.1	68	230	124	0	0	100.000	1.63e-55
HE806320.1	68	71.3	40	1	0	97.561	1.04e-07
HE806319.1	68	1249	875	58	33	90.580	0.0
HE806319.1	68	322	207	10	5	93.243	2.61e-83
HE806319.1	68	230	124	0	0	100.000	1.63e-55
HE806319.1	68	71.3	40	1	0	97.561	1.04e-07
CM036081.1	67	1249	879	74	22	90.154	0.0
CM036081.1	67	1249	879	74	22	90.154	0.0
CM036081.1	67	1249	879	74	22	90.154	0.0
CM036081.1	67	1249	879	74	22	90.154	0.0
CM036081.1	67	1249	879	74	22	90.154	0.0
CM036081.1	67	1247	879	73	23	90.154	0.0
CM036081.1	67	1242	878	74	23	90.051	0.0
CM036081.1	67	252	178	16	4	89.899	3.47e-62
CM036081.1	67	252	178	16	4	89.899	3.47e-62
CM036081.1	67	252	178	16	4	89.899	3.47e-62
CM036081.1	67	252	178	16	4	89.899	3.47e-62
CM036081.1	67	252	178	16	4	89.899	3.47e-62
CM036081.1	67	252	178	16	4	89.899	3.47e-62
CM036081.1	67	244	177	16	5	89.394	5.81e-60
CM036081.1	67	75.0	42	1	0	97.674	8.07e-09
CM036081.1	67	75.0	42	1	0	97.674	8.07e-09
CM036081.1	67	75.0	42	1	0	97.674	8.07e-09
CM036081.1	67	75.0	42	1	0	97.674	8.07e-09
CM036081.1	67	75.0	42	1	0	97.674	8.07e-09
CM036081.1	67	75.0	42	1	0	97.674	8.07e-09
CM036081.1	67	75.0	42	1	0	97.674	8.07e-09
NC_060201.1	67	1249	879	74	22	90.154	0.0
NC_060201.1	67	1249	879	74	22	90.154	0.0
NC_060201.1	67	1249	879	74	22	90.154	0.0
NC_060201.1	67	1249	879	74	22	90.154	0.0
NC_060201.1	67	1249	879	74	22	90.154	0.0
NC_060201.1	67	1247	879	73	23	90.154	0.0
NC_060201.1	67	1242	878	74	23	90.051	0.0
NC_060201.1	67	252	178	16	4	89.899	3.47e-62
NC_060201.1	67	252	178	16	4	89.899	3.47e-62
NC_060201.1	67	252	178	16	4	89.899	3.47e-62
NC_060201.1	67	252	178	16	4	89.899	3.47e-62
NC_060201.1	67	252	178	16	4	89.899	3.47e-62
NC_060201.1	67	252	178	16	4	89.899	3.47e-62
NC_060201.1	67	244	177	16	5	89.394	5.81e-60
NC_060201.1	67	75.0	42	1	0	97.674	8.07e-09
NC_060201.1	67	75.0	42	1	0	97.674	8.07e-09
NC_060201.1	67	75.0	42	1	0	97.674	8.07e-09
NC_060201.1	67	75.0	42	1	0	97.674	8.07e-09
NC_060201.1	67	75.0	42	1	0	97.674	8.07e-09
NC_060201.1	67	75.0	42	1	0	97.674	8.07e-09
NC_060201.1	67	75.0	42	1	0	97.674	8.07e-09
NC_020189.1	68	1249	875	58	33	90.580	0.0
NC_020189.1	68	322	207	10	5	93.243	2.61e-83
NC_020189.1	68	230	124	0	0	100.000	1.63e-55
NC_020189.1	68	71.3	40	1	0	97.561	1.04e-07
NC_020188.1	68	1249	875	58	33	90.580	0.0
NC_020188.1	68	322	207	10	5	93.243	2.61e-83
NC_020188.1	68	230	124	0	0	100.000	1.63e-55
NC_020188.1	68	71.3	40	1	0	97.561	1.04e-07
CP006026.1	68	1245	873	73	21	90.279	0.0
CP006026.1	68	309	199	12	3	92.991	2.03e-79
CP006026.1	68	76.8	43	1	0	97.727	2.24e-09
PPON02000133.1	65	1242	822	46	23	92.256	0.0
PPON02000133.1	65	333	211	9	5	93.778	1.21e-86
PPON02000133.1	65	82.4	51	2	1	94.444	4.82e-11
LPNM01000013.1	71	1238	875	66	29	90.206	0.0
LPNM01000013.1	71	1234	887	76	27	89.596	0.0
LPNM01000013.1	71	1232	888	74	29	89.606	0.0
LPNM01000013.1	71	1066	841	99	31	86.612	0.0
LPNM01000013.1	71	289	206	20	4	89.565	2.65e-73
LPNM01000013.1	71	289	206	20	4	89.565	2.65e-73
LPNM01000013.1	71	289	208	21	4	89.270	2.65e-73
LPNM01000013.1	71	289	208	21	4	89.270	2.65e-73
LPNM01000013.1	71	222	130	5	0	96.296	2.72e-53
LPNM01000013.1	71	76.8	45	2	0	95.745	2.24e-09
LPNM01000013.1	71	76.8	45	2	0	95.745	2.24e-09
LPNM01000013.1	71	76.8	45	2	0	95.745	2.24e-09
LPNM01000013.1	71	76.8	45	2	0	95.745	2.24e-09
AE016820.4	68	1230	870	78	19	89.969	0.0
AE016820.4	68	1230	870	78	19	89.969	0.0
AE016820.4	68	1230	870	78	19	89.969	0.0
AE016820.4	68	1230	870	78	19	89.969	0.0
AE016820.4	68	1230	870	78	19	89.969	0.0
AE016820.4	68	1230	870	78	19	89.969	0.0
AE016820.4	68	1230	870	78	19	89.969	0.0
AE016820.4	68	1230	870	78	19	89.969	0.0
AE016820.4	68	1230	870	78	19	89.969	0.0
AE016820.4	68	1230	870	78	19	89.969	0.0
AE016820.4	68	1230	870	78	19	89.969	0.0
AE016820.4	68	1230	870	78	19	89.969	0.0
AE016820.4	68	1230	870	78	19	89.969	0.0
AE016820.4	68	1230	870	78	19	89.969	0.0
AE016820.4	68	1230	870	78	19	89.969	0.0
AE016820.4	68	1230	870	78	19	89.969	0.0
AE016820.4	68	1230	870	78	19	89.969	0.0
AE016820.4	68	1230	870	78	19	89.969	0.0
AE016820.4	68	1230	870	78	19	89.969	0.0
AE016820.4	68	1230	870	78	19	89.969	0.0
AE016820.4	68	1230	870	78	19	89.969	0.0
AE016820.4	68	1230	870	78	19	89.969	0.0
AE016820.4	68	1230	870	78	19	89.969	0.0
AE016820.4	68	1230	870	78	19	89.969	0.0
AE016820.4	68	1230	870	78	19	89.969	0.0
AE016820.4	68	1230	870	78	19	89.969	0.0
AE016820.4	68	1230	870	78	19	89.969	0.0
AE016820.4	68	1230	870	78	19	89.969	0.0
AE016820.4	68	1230	870	78	19	89.969	0.0
AE016820.4	68	1230	870	78	19	89.969	0.0
AE016820.4	68	1230	870	78	19	89.969	0.0
AE016820.4	68	1230	870	78	19	89.969	0.0
AE016820.4	68	1230	870	78	19	89.969	0.0
AE016820.4	68	1230	870	78	19	89.969	0.0
AE016820.4	68	1230	870	78	19	89.969	0.0
AE016820.4	68	1230	870	78	19	89.969	0.0
AE016820.4	68	1230	870	78	19	89.969	0.0
AE016820.4	68	1230	870	78	19	89.969	0.0
AE016820.4	68	1230	870	78	19	89.969	0.0
AE016820.4	68	305	199	13	3	92.558	2.63e-78
AE016820.4	68	305	199	13	3	92.558	2.63e-78
AE016820.4	68	305	199	13	3	92.558	2.63e-78
AE016820.4	68	305	199	13	3	92.558	2.63e-78
AE016820.4	68	305	199	13	3	92.558	2.63e-78
AE016820.4	68	305	199	13	3	92.558	2.63e-78
AE016820.4	68	305	199	13	3	92.558	2.63e-78
AE016820.4	68	305	199	13	3	92.558	2.63e-78
AE016820.4	68	305	199	13	3	92.558	2.63e-78
AE016820.4	68	305	199	13	3	92.558	2.63e-78
AE016820.4	68	305	199	13	3	92.558	2.63e-78
AE016820.4	68	305	199	13	3	92.558	2.63e-78
AE016820.4	68	305	199	13	3	92.558	2.63e-78
AE016820.4	68	305	199	13	3	92.558	2.63e-78
AE016820.4	68	305	199	13	3	92.558	2.63e-78
AE016820.4	68	305	199	13	3	92.558	2.63e-78
AE016820.4	68	305	199	13	3	92.558	2.63e-78
AE016820.4	68	305	199	13	3	92.558	2.63e-78
AE016820.4	68	305	199	13	3	92.558	2.63e-78
AE016820.4	68	305	199	13	3	92.558	2.63e-78
AE016820.4	68	305	199	13	3	92.558	2.63e-78
AE016820.4	68	305	199	13	3	92.558	2.63e-78
AE016820.4	68	305	199	13	3	92.558	2.63e-78
AE016820.4	68	305	199	13	3	92.558	2.63e-78
AE016820.4	68	305	199	13	3	92.558	2.63e-78
AE016820.4	68	305	199	13	3	92.558	2.63e-78
AE016820.4	68	305	199	13	3	92.558	2.63e-78
AE016820.4	68	305	199	13	3	92.558	2.63e-78
AE016820.4	68	305	199	13	3	92.558	2.63e-78
AE016820.4	68	305	199	13	3	92.558	2.63e-78
AE016820.4	68	305	199	13	3	92.558	2.63e-78
AE016820.4	68	305	199	13	3	92.558	2.63e-78
AE016820.4	68	305	199	13	3	92.558	2.63e-78
AE016820.4	68	305	199	13	3	92.558	2.63e-78
AE016820.4	68	305	199	13	3	92.558	2.63e-78
AE016820.4	68	305	199	13	3	92.558	2.63e-78
AE016820.4	68	305	199	13	3	92.558	2.63e-78
AE016820.4	68	305	199	13	3	92.558	2.63e-78
AE016820.4	68	305	199	13	3	92.558	2.63e-78
AE016820.4	68	76.8	43	1	0	97.727	2.24e-09
AE016820.4	68	76.8	43	1	0	97.727	2.24e-09
AE016820.4	68	76.8	43	1	0	97.727	2.24e-09
AE016820.4	68	76.8	43	1	0	97.727	2.24e-09
AE016820.4	68	76.8	43	1	0	97.727	2.24e-09
AE016820.4	68	76.8	43	1	0	97.727	2.24e-09
AE016820.4	68	76.8	43	1	0	97.727	2.24e-09
AE016820.4	68	76.8	43	1	0	97.727	2.24e-09
AE016820.4	68	76.8	43	1	0	97.727	2.24e-09
AE016820.4	68	76.8	43	1	0	97.727	2.24e-09
AE016820.4	68	76.8	43	1	0	97.727	2.24e-09
AE016820.4	68	76.8	43	1	0	97.727	2.24e-09
AE016820.4	68	76.8	43	1	0	97.727	2.24e-09
AE016820.4	68	76.8	43	1	0	97.727	2.24e-09
AE016820.4	68	76.8	43	1	0	97.727	2.24e-09
AE016820.4	68	76.8	43	1	0	97.727	2.24e-09
AE016820.4	68	76.8	43	1	0	97.727	2.24e-09
AE016820.4	68	76.8	43	1	0	97.727	2.24e-09
AE016820.4	68	76.8	43	1	0	97.727	2.24e-09
AE016820.4	68	76.8	43	1	0	97.727	2.24e-09
AE016820.4	68	76.8	43	1	0	97.727	2.24e-09
AE016820.4	68	76.8	43	1	0	97.727	2.24e-09
AE016820.4	68	76.8	43	1	0	97.727	2.24e-09
AE016820.4	68	76.8	43	1	0	97.727	2.24e-09
AE016820.4	68	76.8	43	1	0	97.727	2.24e-09
AE016820.4	68	76.8	43	1	0	97.727	2.24e-09
AE016820.4	68	76.8	43	1	0	97.727	2.24e-09
AE016820.4	68	76.8	43	1	0	97.727	2.24e-09
AE016820.4	68	76.8	43	1	0	97.727	2.24e-09
AE016820.4	68	76.8	43	1	0	97.727	2.24e-09
AE016820.4	68	76.8	43	1	0	97.727	2.24e-09
AE016820.4	68	76.8	43	1	0	97.727	2.24e-09
AE016820.4	68	76.8	43	1	0	97.727	2.24e-09
AE016820.4	68	76.8	43	1	0	97.727	2.24e-09
AE016820.4	68	76.8	43	1	0	97.727	2.24e-09
AE016820.4	68	76.8	43	1	0	97.727	2.24e-09
AE016820.4	68	76.8	43	1	0	97.727	2.24e-09
AE016820.4	68	76.8	43	1	0	97.727	2.24e-09
AE016820.4	68	76.8	43	1	0	97.727	2.24e-09
NC_005788.4	68	1230	870	78	19	89.969	0.0
NC_005788.4	68	1230	870	78	19	89.969	0.0
NC_005788.4	68	1230	870	78	19	89.969	0.0
NC_005788.4	68	1230	870	78	19	89.969	0.0
NC_005788.4	68	1230	870	78	19	89.969	0.0
NC_005788.4	68	1230	870	78	19	89.969	0.0
NC_005788.4	68	1230	870	78	19	89.969	0.0
NC_005788.4	68	1230	870	78	19	89.969	0.0
NC_005788.4	68	1230	870	78	19	89.969	0.0
NC_005788.4	68	1230	870	78	19	89.969	0.0
NC_005788.4	68	1230	870	78	19	89.969	0.0
NC_005788.4	68	1230	870	78	19	89.969	0.0
NC_005788.4	68	1230	870	78	19	89.969	0.0
NC_005788.4	68	1230	870	78	19	89.969	0.0
NC_005788.4	68	1230	870	78	19	89.969	0.0
NC_005788.4	68	1230	870	78	19	89.969	0.0
NC_005788.4	68	1230	870	78	19	89.969	0.0
NC_005788.4	68	1230	870	78	19	89.969	0.0
NC_005788.4	68	1230	870	78	19	89.969	0.0
NC_005788.4	68	1230	870	78	19	89.969	0.0
NC_005788.4	68	1230	870	78	19	89.969	0.0
NC_005788.4	68	1230	870	78	19	89.969	0.0
NC_005788.4	68	1230	870	78	19	89.969	0.0
NC_005788.4	68	1230	870	78	19	89.969	0.0
NC_005788.4	68	1230	870	78	19	89.969	0.0
NC_005788.4	68	1230	870	78	19	89.969	0.0
NC_005788.4	68	1230	870	78	19	89.969	0.0
NC_005788.4	68	1230	870	78	19	89.969	0.0
NC_005788.4	68	1230	870	78	19	89.969	0.0
NC_005788.4	68	1230	870	78	19	89.969	0.0
NC_005788.4	68	1230	870	78	19	89.969	0.0
NC_005788.4	68	1230	870	78	19	89.969	0.0
NC_005788.4	68	1230	870	78	19	89.969	0.0
NC_005788.4	68	1230	870	78	19	89.969	0.0
NC_005788.4	68	1230	870	78	19	89.969	0.0
NC_005788.4	68	1230	870	78	19	89.969	0.0
NC_005788.4	68	1230	870	78	19	89.969	0.0
NC_005788.4	68	1230	870	78	19	89.969	0.0
NC_005788.4	68	1230	870	78	19	89.969	0.0
NC_005788.4	68	305	199	13	3	92.558	2.63e-78
NC_005788.4	68	305	199	13	3	92.558	2.63e-78
NC_005788.4	68	305	199	13	3	92.558	2.63e-78
NC_005788.4	68	305	199	13	3	92.558	2.63e-78
NC_005788.4	68	305	199	13	3	92.558	2.63e-78
NC_005788.4	68	305	199	13	3	92.558	2.63e-78
NC_005788.4	68	305	199	13	3	92.558	2.63e-78
NC_005788.4	68	305	199	13	3	92.558	2.63e-78
NC_005788.4	68	305	199	13	3	92.558	2.63e-78
NC_005788.4	68	305	199	13	3	92.558	2.63e-78
NC_005788.4	68	305	199	13	3	92.558	2.63e-78
NC_005788.4	68	305	199	13	3	92.558	2.63e-78
NC_005788.4	68	305	199	13	3	92.558	2.63e-78
NC_005788.4	68	305	199	13	3	92.558	2.63e-78
NC_005788.4	68	305	199	13	3	92.558	2.63e-78
NC_005788.4	68	305	199	13	3	92.558	2.63e-78
NC_005788.4	68	305	199	13	3	92.558	2.63e-78
NC_005788.4	68	305	199	13	3	92.558	2.63e-78
NC_005788.4	68	305	199	13	3	92.558	2.63e-78
NC_005788.4	68	305	199	13	3	92.558	2.63e-78
NC_005788.4	68	305	199	13	3	92.558	2.63e-78
NC_005788.4	68	305	199	13	3	92.558	2.63e-78
NC_005788.4	68	305	199	13	3	92.558	2.63e-78
NC_005788.4	68	305	199	13	3	92.558	2.63e-78
NC_005788.4	68	305	199	13	3	92.558	2.63e-78
NC_005788.4	68	305	199	13	3	92.558	2.63e-78
NC_005788.4	68	305	199	13	3	92.558	2.63e-78
NC_005788.4	68	305	199	13	3	92.558	2.63e-78
NC_005788.4	68	305	199	13	3	92.558	2.63e-78
NC_005788.4	68	305	199	13	3	92.558	2.63e-78
NC_005788.4	68	305	199	13	3	92.558	2.63e-78
NC_005788.4	68	305	199	13	3	92.558	2.63e-78
NC_005788.4	68	305	199	13	3	92.558	2.63e-78
NC_005788.4	68	305	199	13	3	92.558	2.63e-78
NC_005788.4	68	305	199	13	3	92.558	2.63e-78
NC_005788.4	68	305	199	13	3	92.558	2.63e-78
NC_005788.4	68	305	199	13	3	92.558	2.63e-78
NC_005788.4	68	305	199	13	3	92.558	2.63e-78
NC_005788.4	68	305	199	13	3	92.558	2.63e-78
NC_005788.4	68	76.8	43	1	0	97.727	2.24e-09
NC_005788.4	68	76.8	43	1	0	97.727	2.24e-09
NC_005788.4	68	76.8	43	1	0	97.727	2.24e-09
NC_005788.4	68	76.8	43	1	0	97.727	2.24e-09
NC_005788.4	68	76.8	43	1	0	97.727	2.24e-09
NC_005788.4	68	76.8	43	1	0	97.727	2.24e-09
NC_005788.4	68	76.8	43	1	0	97.727	2.24e-09
NC_005788.4	68	76.8	43	1	0	97.727	2.24e-09
NC_005788.4	68	76.8	43	1	0	97.727	2.24e-09
NC_005788.4	68	76.8	43	1	0	97.727	2.24e-09
NC_005788.4	68	76.8	43	1	0	97.727	2.24e-09
NC_005788.4	68	76.8	43	1	0	97.727	2.24e-09
NC_005788.4	68	76.8	43	1	0	97.727	2.24e-09
NC_005788.4	68	76.8	43	1	0	97.727	2.24e-09
NC_005788.4	68	76.8	43	1	0	97.727	2.24e-09
NC_005788.4	68	76.8	43	1	0	97.727	2.24e-09
NC_005788.4	68	76.8	43	1	0	97.727	2.24e-09
NC_005788.4	68	76.8	43	1	0	97.727	2.24e-09
NC_005788.4	68	76.8	43	1	0	97.727	2.24e-09
NC_005788.4	68	76.8	43	1	0	97.727	2.24e-09
NC_005788.4	68	76.8	43	1	0	97.727	2.24e-09
NC_005788.4	68	76.8	43	1	0	97.727	2.24e-09
NC_005788.4	68	76.8	43	1	0	97.727	2.24e-09
NC_005788.4	68	76.8	43	1	0	97.727	2.24e-09
NC_005788.4	68	76.8	43	1	0	97.727	2.24e-09
NC_005788.4	68	76.8	43	1	0	97.727	2.24e-09
NC_005788.4	68	76.8	43	1	0	97.727	2.24e-09
NC_005788.4	68	76.8	43	1	0	97.727	2.24e-09
NC_005788.4	68	76.8	43	1	0	97.727	2.24e-09
NC_005788.4	68	76.8	43	1	0	97.727	2.24e-09
NC_005788.4	68	76.8	43	1	0	97.727	2.24e-09
NC_005788.4	68	76.8	43	1	0	97.727	2.24e-09
NC_005788.4	68	76.8	43	1	0	97.727	2.24e-09
NC_005788.4	68	76.8	43	1	0	97.727	2.24e-09
NC_005788.4	68	76.8	43	1	0	97.727	2.24e-09
NC_005788.4	68	76.8	43	1	0	97.727	2.24e-09
NC_005788.4	68	76.8	43	1	0	97.727	2.24e-09
NC_005788.4	68	76.8	43	1	0	97.727	2.24e-09
NC_005788.4	68	76.8	43	1	0	97.727	2.24e-09
LJCY02000024.1	67	1229	873	65	31	90.093	0.0
LJCY02000024.1	67	1184	866	70	34	89.278	0.0
LJCY02000024.1	67	305	190	11	1	94.059	2.63e-78
LJCY02000024.1	67	255	164	8	4	93.182	2.68e-63
LJCY02000024.1	67	250	181	14	7	89.604	1.25e-61
LJCY02000024.1	67	69.4	37	0	0	100.000	3.75e-07
LJCY02000024.1	67	69.4	37	0	0	100.000	3.75e-07
LJCY02000024.1	67	56.5	35	0	2	94.595	0.003
PPOQ01000062.1	68	1208	867	75	25	89.659	0.0
PPOQ01000062.1	68	296	193	15	1	92.344	1.58e-75
PPOQ01000062.1	68	69.4	37	0	0	100.000	3.75e-07
JAFNJT010000233.1	68	1208	868	73	27	89.669	0.0
JAFNJT010000233.1	68	257	189	16	7	89.151	7.46e-64
JAFNJT010000233.1	68	69.4	37	0	0	100.000	3.75e-07
DS995909.1	68	1205	866	77	24	89.555	0.0
DS995909.1	68	296	193	15	1	92.344	1.58e-75
DS995909.1	68	69.4	39	1	0	97.500	3.75e-07
NW_002196671.1	68	1205	866	77	24	89.555	0.0
NW_002196671.1	68	296	193	15	1	92.344	1.58e-75
NW_002196671.1	68	69.4	39	1	0	97.500	3.75e-07
SRHL01000186.1	72	1203	864	79	22	89.534	0.0
SRHL01000186.1	72	287	250	31	13	85.034	9.52e-73
SRHL01000186.1	72	78.7	44	1	0	97.778	6.24e-10
PPOW01000036.1	68	1203	866	76	25	89.555	0.0
PPOW01000036.1	68	296	193	15	1	92.344	1.58e-75
PPOW01000036.1	68	69.4	37	0	0	100.000	3.75e-07
PPKD01000049.1	69	1201	868	75	27	89.485	0.0
PPKD01000049.1	69	281	207	16	9	89.224	4.43e-71
PPKD01000049.1	69	75.0	42	1	0	97.674	8.07e-09
PTXO01000010.1	69	1195	866	77	26	89.370	0.0
PTXO01000010.1	69	267	185	14	5	90.686	1.24e-66
PTXO01000010.1	69	75.0	64	12	0	84.211	8.07e-09
PPOS02000018.1	68	1194	865	77	26	89.360	0.0
PPOS02000018.1	68	291	192	16	1	91.866	7.36e-74
PPOS02000018.1	68	69.4	39	1	0	97.500	3.75e-07
PPOR01000001.1	68	1192	865	76	27	89.360	0.0
PPOR01000001.1	68	285	191	17	1	91.388	3.42e-72
PPOR01000001.1	68	69.4	39	1	0	97.500	3.75e-07
PPKB01000052.1	72	1192	866	78	26	89.278	0.0
PPKB01000052.1	72	309	254	21	18	86.689	2.03e-79
PPKB01000052.1	72	75.0	42	1	0	97.674	8.07e-09
PPKC01000049.1	70	1188	864	84	21	89.164	0.0
PPKC01000049.1	70	305	231	18	12	88.506	2.63e-78
PPKC01000049.1	70	73.1	41	1	0	97.619	2.90e-08
FYBW01000192.1	68	1182	863	79	26	89.153	0.0
FYBW01000192.1	68	296	193	15	1	92.344	1.58e-75
FYBW01000192.1	68	69.4	37	0	0	100.000	3.75e-07
JANBXG010000012.1	67	1182	863	79	26	89.153	0.0
JANBXG010000012.1	67	259	185	16	5	89.806	2.08e-64
JANBXG010000012.1	67	69.4	39	1	0	97.500	3.75e-07
FUGC01000084.1	48	1181	792	55	17	91.667	0.0
PPNS02000133.1	69	1179	862	83	23	89.050	0.0
PPNS02000133.1	69	305	206	19	1	91.150	2.63e-78
PPNS02000133.1	69	75.0	40	0	0	100.000	8.07e-09
NDXA01000178.1	69	1177	864	71	34	89.164	0.0
NDXA01000178.1	69	261	197	23	4	87.946	5.77e-65
NDXA01000178.1	69	71.3	40	1	0	97.561	1.04e-07
PPNR02000093.1	69	1173	861	84	23	88.946	0.0
PPNR02000093.1	69	305	206	19	1	91.150	2.63e-78
PPNR02000093.1	69	75.0	40	0	0	100.000	8.07e-09
JACVEX010000009.1	69	1168	860	85	23	88.843	0.0
JACVEX010000009.1	69	305	204	18	1	91.480	2.63e-78
JACVEX010000009.1	69	75.0	40	0	0	100.000	8.07e-09
PPLH02000088.1	69	1168	860	85	23	88.843	0.0
PPLH02000088.1	69	305	204	18	1	91.480	2.63e-78
PPLH02000088.1	69	75.0	40	0	0	100.000	8.07e-09
QYLQ01000035.1	69	1168	862	55	48	89.326	0.0
QYLQ01000035.1	69	326	209	15	1	92.889	2.02e-84
QYLQ01000035.1	69	76.8	41	0	0	100.000	2.24e-09
PPKV02000051.1	68	1166	862	79	29	88.866	0.0
PPKV02000051.1	68	278	191	19	1	90.521	5.73e-70
PPKV02000051.1	68	69.4	37	0	0	100.000	3.75e-07
PPIU01000004.1	67	1164	863	75	33	88.877	0.0
PPIU01000004.1	67	278	185	16	1	91.584	5.73e-70
PPIU01000004.1	67	69.4	39	1	0	97.500	3.75e-07
VZWC01000071.1	58	1162	789	46	27	91.531	0.0
VZWC01000071.1	58	285	174	5	4	95.082	3.42e-72
WACN01000021.1	69	1162	859	61	43	89.200	0.0
WACN01000021.1	69	322	206	12	3	93.213	2.61e-83
WACN01000021.1	69	76.8	41	0	0	100.000	2.24e-09
CP048731.1	68	1160	860	82	27	88.751	0.0
CP048731.1	68	287	198	19	2	90.411	9.52e-73
CP048731.1	68	67.6	36	0	0	100.000	1.35e-06
CP083469.1	69	1160	858	90	20	88.636	0.0
CP083469.1	69	1160	858	90	20	88.636	0.0
CP083469.1	69	311	205	17	1	91.928	5.65e-80
CP083469.1	69	311	205	17	1	91.928	5.65e-80
CP083469.1	69	75.0	40	0	0	100.000	8.07e-09
CP083469.1	69	75.0	40	0	0	100.000	8.07e-09
UICF01000026.1	69	1158	858	89	21	88.636	0.0
UICF01000026.1	69	1144	856	91	22	88.338	0.0
UICF01000026.1	69	861	743	91	38	85.206	0.0
UICF01000026.1	69	309	207	16	3	91.593	2.03e-79
UICF01000026.1	69	292	205	17	5	90.308	2.05e-74
UICF01000026.1	69	292	205	17	5	90.308	2.05e-74
UICF01000026.1	69	159	99	4	2	94.286	2.17e-34
UICF01000026.1	69	75.0	40	0	0	100.000	8.07e-09
UICF01000026.1	69	73.1	39	0	0	100.000	2.90e-08
UICF01000026.1	69	73.1	39	0	0	100.000	2.90e-08
LFGC01001445.1	64	1158	787	46	27	91.512	0.0
LFGC01001445.1	64	350	219	10	4	93.991	1.20e-91
LFGC01001445.1	64	91.6	49	0	0	100.000	8.01e-14
JAGSID010000072.1	68	1157	861	75	34	88.763	0.0
JAGSID010000072.1	68	285	191	16	2	91.388	3.42e-72
JAGSID010000072.1	68	69.4	39	1	0	97.500	3.75e-07
PPNU02000031.1	69	1155	859	82	28	88.648	0.0
PPNU02000031.1	69	320	213	16	3	91.810	9.39e-83
PPNU02000031.1	69	75.0	40	0	0	100.000	8.07e-09
PPOA02000039.1	69	1155	857	86	24	88.625	0.0
PPOA02000039.1	69	318	212	16	3	91.775	3.38e-82
PPOA02000039.1	69	75.0	40	0	0	100.000	8.07e-09
PTQS01000009.1	66	1153	859	81	29	88.648	0.0
PTQS01000009.1	66	1153	859	81	29	88.648	0.0
PTQS01000009.1	66	1153	859	81	29	88.648	0.0
PTQS01000009.1	66	1153	859	81	29	88.648	0.0
PTQS01000009.1	66	1153	858	83	27	88.636	0.0
PTQS01000009.1	66	1153	859	81	29	88.648	0.0
PTQS01000009.1	66	1129	857	84	31	88.169	0.0
PTQS01000009.1	66	1059	852	82	46	86.939	0.0
PTQS01000009.1	66	887	844	87	76	83.813	0.0
PTQS01000009.1	66	231	164	13	5	90.110	4.52e-56
PTQS01000009.1	66	231	164	13	5	90.110	4.52e-56
PTQS01000009.1	66	231	164	13	5	90.110	4.52e-56
PTQS01000009.1	66	231	164	13	5	90.110	4.52e-56
PTQS01000009.1	66	231	164	13	5	90.110	4.52e-56
PTQS01000009.1	66	231	164	13	5	90.110	4.52e-56
PTQS01000009.1	66	224	162	14	5	89.503	7.57e-54
PTQS01000009.1	66	187	151	11	11	87.283	9.93e-43
PTQS01000009.1	66	69.4	37	0	0	100.000	3.75e-07
PTQS01000009.1	66	69.4	37	0	0	100.000	3.75e-07
PTQS01000009.1	66	69.4	37	0	0	100.000	3.75e-07
PTQS01000009.1	66	69.4	37	0	0	100.000	3.75e-07
PTQS01000009.1	66	69.4	37	0	0	100.000	3.75e-07
PTQS01000009.1	66	69.4	37	0	0	100.000	3.75e-07
PTQS01000009.1	66	69.4	37	0	0	100.000	3.75e-07
PTQS01000009.1	66	58.4	36	0	2	94.737	8.13e-04
GL996500.1	67	1153	859	80	30	88.648	0.0
GL996500.1	67	276	183	13	3	91.960	2.06e-69
GL996500.1	67	69.4	37	0	0	100.000	3.75e-07
NW_006767426.1	67	1153	859	80	30	88.648	0.0
NW_006767426.1	67	276	183	13	3	91.960	2.06e-69
NW_006767426.1	67	69.4	37	0	0	100.000	3.75e-07
PPPA02000022.1	68	1151	860	76	34	88.660	0.0
PPPA02000022.1	68	307	195	12	2	93.301	7.31e-79
PPPA02000022.1	68	69.4	39	1	0	97.500	3.75e-07
UICF01000022.1	69	1151	859	88	24	88.465	0.0
UICF01000022.1	69	1144	857	89	24	88.351	0.0
UICF01000022.1	69	1140	858	88	26	88.272	0.0
UICF01000022.1	69	691	791	126	66	80.468	0.0
UICF01000022.1	69	311	205	17	1	91.928	5.65e-80
UICF01000022.1	69	311	205	17	1	91.928	5.65e-80
UICF01000022.1	69	298	203	17	3	91.031	4.40e-76
UICF01000022.1	69	75.0	40	0	0	100.000	8.07e-09
UICF01000022.1	69	75.0	40	0	0	100.000	8.07e-09
UICF01000022.1	69	67.6	39	0	1	97.500	1.35e-06
NBND01000012.1	68	1151	852	97	14	88.474	0.0
NBND01000012.1	68	263	186	17	4	89.855	1.60e-65
NBND01000012.1	68	263	186	17	4	89.855	1.60e-65
NBND01000012.1	68	122	70	2	0	97.222	2.84e-23
NBND01000012.1	68	69.4	39	1	0	97.500	3.75e-07
NBND01000012.1	68	69.4	39	1	0	97.500	3.75e-07
NSGQ01000174.1	65	1151	858	80	30	88.636	0.0
NSGQ01000174.1	65	276	183	13	3	91.960	2.06e-69
CP000497.1	68	1151	860	77	33	88.660	0.0
CP000497.1	68	285	191	16	2	91.388	3.42e-72
CP000497.1	68	69.4	39	1	0	97.500	3.75e-07
NC_009043.1	68	1151	860	77	33	88.660	0.0
NC_009043.1	68	285	191	16	2	91.388	3.42e-72
NC_009043.1	68	69.4	39	1	0	97.500	3.75e-07
JANXEX010000021.1	68	1149	859	77	33	88.648	0.0
JANXEX010000021.1	68	307	195	12	2	93.301	7.31e-79
JANXEX010000021.1	68	69.4	37	0	0	100.000	3.75e-07
CAKXYY010000043.1	68	1149	858	84	27	88.545	0.0
CAKXYY010000043.1	68	268	188	19	2	89.952	3.45e-67
CAKXYY010000043.1	68	69.4	37	0	0	100.000	3.75e-07
PPJO01000042.1	69	1146	857	62	45	88.900	0.0
PPJO01000042.1	69	315	207	17	1	92.000	4.37e-81
PPJO01000042.1	69	76.8	41	0	0	100.000	2.24e-09
PPJO01000013.1	69	1146	857	62	45	88.900	0.0
PPJO01000013.1	69	315	207	17	1	92.000	4.37e-81
PPJO01000013.1	69	76.8	41	0	0	100.000	2.24e-09
HE612864.1	70	1144	854	95	18	88.314	0.0
HE612864.1	70	263	214	22	11	86.640	1.60e-65
HE612864.1	70	73.1	41	1	0	97.619	2.90e-08
NC_016528.1	70	1144	854	95	18	88.314	0.0
NC_016528.1	70	263	214	22	11	86.640	1.60e-65
NC_016528.1	70	73.1	41	1	0	97.619	2.90e-08
KI547142.1	67	1142	858	81	31	88.454	0.0
KI547142.1	67	283	185	11	4	92.500	1.23e-71
KI547142.1	67	69.4	37	0	0	100.000	3.75e-07
PPLM01000288.1	68	1142	857	87	26	88.351	0.0
PPLM01000288.1	68	307	195	13	1	93.301	7.31e-79
PPLM01000288.1	68	69.4	39	1	0	97.500	3.75e-07
JACWFX010000010.1	68	1140	857	81	31	88.442	0.0
JACWFX010000010.1	68	268	188	19	2	89.952	3.45e-67
JACWFX010000010.1	68	69.4	37	0	0	100.000	3.75e-07
JAFLRI010000008.1	67	1138	856	86	27	88.338	0.0
JAFLRI010000008.1	67	1133	855	86	28	88.235	0.0
JAFLRI010000008.1	67	252	179	19	2	89.500	3.47e-62
JAFLRI010000008.1	67	252	179	19	2	89.500	3.47e-62
JAFLRI010000008.1	67	69.4	39	1	0	97.500	3.75e-07
JAFLRI010000008.1	67	69.4	39	1	0	97.500	3.75e-07
JAFLRI010000017.1	67	1138	856	86	27	88.338	0.0
JAFLRI010000017.1	67	1138	856	86	27	88.338	0.0
JAFLRI010000017.1	67	1125	855	84	31	88.144	0.0
JAFLRI010000017.1	67	252	179	19	2	89.500	3.47e-62
JAFLRI010000017.1	67	252	179	19	2	89.500	3.47e-62
JAFLRI010000017.1	67	252	179	19	2	89.500	3.47e-62
JAFLRI010000017.1	67	69.4	39	1	0	97.500	3.75e-07
JAFLRI010000017.1	67	69.4	39	1	0	97.500	3.75e-07
JAFLRI010000017.1	67	69.4	39	1	0	97.500	3.75e-07
JAGSYN010000329.1	67	1136	856	84	29	88.338	0.0
JAGSYN010000329.1	67	291	187	11	3	93.035	7.36e-74
JAGSYN010000329.1	67	69.4	37	0	0	100.000	3.75e-07
BADS01000001.1	67	1136	857	82	31	88.351	0.0
BADS01000001.1	67	289	187	14	1	92.574	2.65e-73
BADS01000001.1	67	69.4	37	0	0	100.000	3.75e-07
PPJP02000040.1	69	1136	854	67	42	88.681	0.0
PPJP02000040.1	69	313	204	16	1	92.308	1.57e-80
PPJP02000040.1	69	76.8	41	0	0	100.000	2.24e-09
LQMS01001967.1	67	1136	856	83	30	88.338	0.0
LQMS01001967.1	67	281	184	12	3	92.462	4.43e-71
LQMS01001967.1	67	69.4	37	0	0	100.000	3.75e-07
PPUV01000166.1	67	1136	857	81	32	88.351	0.0
PPUV01000166.1	67	292	186	9	4	93.467	2.05e-74
PPUV01000166.1	67	69.4	37	0	0	100.000	3.75e-07
NW_026057492.1	67	1136	856	84	29	88.338	0.0
NW_026057492.1	67	291	187	11	3	93.035	7.36e-74
NW_026057492.1	67	69.4	37	0	0	100.000	3.75e-07
CH408159.1	67	1134	859	80	34	88.284	0.0
CH408159.1	67	1105	858	81	39	87.730	0.0
CH408159.1	67	289	187	14	1	92.574	2.65e-73
CH408159.1	67	279	187	14	3	91.667	1.59e-70
CH408159.1	67	69.4	39	1	0	97.500	3.75e-07
CH408159.1	67	69.4	39	1	0	97.500	3.75e-07
NBZC01000158.1	69	1134	857	79	34	88.351	0.0
NBZC01000158.1	69	303	214	15	8	90.295	9.45e-78
NBZC01000158.1	69	69.4	37	0	0	100.000	3.75e-07
PPMI02000096.1	69	1134	857	89	26	88.169	0.0
PPMI02000096.1	69	263	202	25	4	87.446	1.60e-65
PPMI02000096.1	69	69.4	37	0	0	100.000	3.75e-07
NW_001809796.1	67	1134	859	80	34	88.284	0.0
NW_001809796.1	67	1105	858	81	39	87.730	0.0
NW_001809796.1	67	289	187	14	1	92.574	2.65e-73
NW_001809796.1	67	279	187	14	3	91.667	1.59e-70
NW_001809796.1	67	69.4	39	1	0	97.500	3.75e-07
NW_001809796.1	67	69.4	39	1	0	97.500	3.75e-07
WWPN01000002.1	66	1133	855	82	31	88.326	0.0
WWPN01000002.1	66	1133	855	82	31	88.326	0.0
WWPN01000002.1	66	1127	854	83	31	88.223	0.0
WWPN01000002.1	66	265	173	11	3	92.513	4.46e-66
WWPN01000002.1	66	263	173	9	5	92.513	1.60e-65
WWPN01000002.1	66	259	172	11	4	91.979	2.08e-64
WWPN01000002.1	66	69.4	37	0	0	100.000	3.75e-07
WWPN01000002.1	66	69.4	37	0	0	100.000	3.75e-07
WWPN01000002.1	66	69.4	37	0	0	100.000	3.75e-07
LQMS01001966.1	67	1131	855	84	30	88.235	0.0
LQMS01001966.1	67	281	184	12	3	92.462	4.43e-71
LQMS01001966.1	67	69.4	37	0	0	100.000	3.75e-07
PPLN02000030.1	67	1131	856	87	28	88.157	0.0
PPLN02000030.1	67	291	186	13	1	93.000	7.36e-74
PPLN02000030.1	67	69.4	39	1	0	97.500	3.75e-07
JANBXE010000085.1	69	1129	858	86	30	88.090	0.0
JANBXE010000085.1	69	267	203	23	5	87.879	1.24e-66
JANBXE010000085.1	69	69.4	37	0	0	100.000	3.75e-07
PPKG01000060.1	68	1127	852	92	23	88.108	0.0
PPKG01000060.1	68	255	191	20	5	88.426	2.68e-63
PPKG01000060.1	68	69.4	39	1	0	97.500	3.75e-07
PPKU01000182.1	68	1127	852	92	23	88.108	0.0
PPKU01000182.1	68	276	194	16	5	90.233	2.06e-69
PPKU01000182.1	68	69.4	39	1	0	97.500	3.75e-07
PPMG02000138.1	68	1127	855	85	30	88.144	0.0
PPMG02000138.1	68	292	204	18	4	90.265	2.05e-74
PPMG02000138.1	68	69.4	37	0	0	100.000	3.75e-07
QLNQ01000024.1	65	1127	855	81	33	88.235	0.0
QLNQ01000024.1	65	1127	855	81	33	88.235	0.0
QLNQ01000024.1	65	1127	855	81	33	88.235	0.0
QLNQ01000024.1	65	1127	855	81	33	88.235	0.0
QLNQ01000024.1	65	1122	854	81	34	88.132	0.0
QLNQ01000024.1	65	255	155	6	2	95.092	2.68e-63
QLNQ01000024.1	65	255	155	6	2	95.092	2.68e-63
QLNQ01000024.1	65	255	155	6	2	95.092	2.68e-63
QLNQ01000024.1	65	255	155	6	2	95.092	2.68e-63
QLNQ01000024.1	65	255	155	6	2	95.092	2.68e-63
QLNQ01000024.1	65	69.4	37	0	0	100.000	3.75e-07
QLNQ01000024.1	65	69.4	37	0	0	100.000	3.75e-07
QLNQ01000024.1	65	69.4	37	0	0	100.000	3.75e-07
QLNQ01000024.1	65	69.4	37	0	0	100.000	3.75e-07
QLNQ01000024.1	65	69.4	37	0	0	100.000	3.75e-07
QLNQ01000018.1	65	1127	854	83	31	88.223	0.0
QLNQ01000018.1	65	250	154	7	2	94.479	1.25e-61
QLNQ01000018.1	65	69.4	37	0	0	100.000	3.75e-07
JAMAFR010000013.1	68	1125	854	85	30	88.132	0.0
JAMAFR010000013.1	68	268	188	19	2	89.952	3.45e-67
JAMAFR010000013.1	68	69.4	37	0	0	100.000	3.75e-07
JAMAFM010000023.1	68	1125	854	85	30	88.132	0.0
JAMAFM010000023.1	68	268	188	19	2	89.952	3.45e-67
JAMAFM010000023.1	68	69.4	39	1	0	97.500	3.75e-07
JAMAFQ010000012.1	68	1125	854	85	30	88.132	0.0
JAMAFQ010000012.1	68	268	188	19	2	89.952	3.45e-67
JAMAFQ010000012.1	68	69.4	39	1	0	97.500	3.75e-07
JAMAFP010000020.1	68	1125	854	85	30	88.132	0.0
JAMAFP010000020.1	68	268	188	19	2	89.952	3.45e-67
JAMAFP010000020.1	68	69.4	39	1	0	97.500	3.75e-07
JAMAFO010000022.1	68	1125	854	85	30	88.132	0.0
JAMAFO010000022.1	68	268	188	19	2	89.952	3.45e-67
JAMAFO010000022.1	68	69.4	39	1	0	97.500	3.75e-07
PPIE02000061.1	65	1123	857	77	38	88.169	0.0
PPIE02000061.1	65	241	155	11	1	92.814	7.52e-59
PPIE02000061.1	65	73.1	41	1	0	97.619	2.90e-08
CAJVQF010000056.1	67	1122	852	85	30	88.108	0.0
CAJVQF010000056.1	67	1122	852	85	30	88.108	0.0
CAJVQF010000056.1	67	1122	852	85	30	88.108	0.0
CAJVQF010000056.1	67	1122	852	85	30	88.108	0.0
CAJVQF010000056.1	67	1122	852	85	30	88.108	0.0
CAJVQF010000056.1	67	1122	852	85	30	88.108	0.0
CAJVQF010000056.1	67	1122	852	85	30	88.108	0.0
CAJVQF010000056.1	67	1122	852	85	30	88.108	0.0
CAJVQF010000056.1	67	259	180	16	3	90.452	2.08e-64
CAJVQF010000056.1	67	259	180	16	3	90.452	2.08e-64
CAJVQF010000056.1	67	259	180	16	3	90.452	2.08e-64
CAJVQF010000056.1	67	259	180	16	3	90.452	2.08e-64
CAJVQF010000056.1	67	259	180	16	3	90.452	2.08e-64
CAJVQF010000056.1	67	259	180	16	3	90.452	2.08e-64
CAJVQF010000056.1	67	259	180	16	3	90.452	2.08e-64
CAJVQF010000056.1	67	259	180	16	3	90.452	2.08e-64
CAJVQF010000056.1	67	69.4	37	0	0	100.000	3.75e-07
CAJVQF010000056.1	67	69.4	37	0	0	100.000	3.75e-07
CAJVQF010000056.1	67	69.4	37	0	0	100.000	3.75e-07
CAJVQF010000056.1	67	69.4	37	0	0	100.000	3.75e-07
CAJVQF010000056.1	67	69.4	37	0	0	100.000	3.75e-07
CAJVQF010000056.1	67	69.4	37	0	0	100.000	3.75e-07
CAJVQF010000056.1	67	69.4	37	0	0	100.000	3.75e-07
CAJVQF010000056.1	67	69.4	37	0	0	100.000	3.75e-07
PPKF01000034.1	68	1122	851	93	23	88.004	0.0
PPKF01000034.1	68	255	190	22	3	88.372	2.68e-63
PPKF01000034.1	68	69.4	37	0	0	100.000	3.75e-07
PPLV01000009.1	68	1122	852	86	29	88.108	0.0
PPLV01000009.1	68	305	192	11	2	93.659	2.63e-78
PPLV01000009.1	68	69.4	39	1	0	97.500	3.75e-07
CP017630.1	66	1122	857	80	36	88.078	0.0
CP017630.1	66	270	174	10	3	93.048	9.59e-68
CP017630.1	66	69.4	37	0	0	100.000	3.75e-07
KV454011.1	69	1122	852	91	25	88.017	0.0
KV454011.1	69	243	202	23	10	85.957	2.09e-59
KV454011.1	69	95.3	55	2	0	96.491	6.19e-15
KV454011.1	69	69.4	37	0	0	100.000	3.75e-07
KV454011.1	69	69.4	37	0	0	100.000	3.75e-07
QLNQ01000013.1	65	1122	853	84	31	88.120	0.0
QLNQ01000013.1	65	1122	853	84	31	88.120	0.0
QLNQ01000013.1	65	1122	853	84	31	88.120	0.0
QLNQ01000013.1	65	1122	853	84	31	88.120	0.0
QLNQ01000013.1	65	1122	853	84	31	88.120	0.0
QLNQ01000013.1	65	1122	853	84	31	88.120	0.0
QLNQ01000013.1	65	250	154	7	2	94.479	1.25e-61
QLNQ01000013.1	65	250	154	7	2	94.479	1.25e-61
QLNQ01000013.1	65	250	154	7	2	94.479	1.25e-61
QLNQ01000013.1	65	250	154	7	2	94.479	1.25e-61
QLNQ01000013.1	65	250	154	7	2	94.479	1.25e-61
QLNQ01000013.1	65	244	154	7	3	93.902	5.81e-60
QLNQ01000013.1	65	69.4	37	0	0	100.000	3.75e-07
QLNQ01000013.1	65	69.4	37	0	0	100.000	3.75e-07
QLNQ01000013.1	65	69.4	37	0	0	100.000	3.75e-07
QLNQ01000013.1	65	69.4	37	0	0	100.000	3.75e-07
QLNQ01000013.1	65	69.4	37	0	0	100.000	3.75e-07
QLNQ01000013.1	65	69.4	37	0	0	100.000	3.75e-07
NHAO01000032.1	67	1122	853	88	28	88.029	0.0
NHAO01000032.1	67	267	182	15	3	91.000	1.24e-66
NHAO01000032.1	67	69.4	39	1	0	97.500	3.75e-07
NC_032096.1	66	1122	857	80	36	88.078	0.0
NC_032096.1	66	270	174	10	3	93.048	9.59e-68
NC_032096.1	66	69.4	37	0	0	100.000	3.75e-07
JAMAFN010000082.1	68	1120	853	86	30	88.029	0.0
JAMAFN010000082.1	68	268	188	19	2	89.952	3.45e-67
JAMAFN010000082.1	68	69.4	37	0	0	100.000	3.75e-07
JAMAFL010000022.1	68	1120	853	86	30	88.029	0.0
JAMAFL010000022.1	68	268	188	19	2	89.952	3.45e-67
JAMAFL010000022.1	68	69.4	37	0	0	100.000	3.75e-07
PPMM02000033.1	68	1120	854	84	32	88.041	0.0
PPMM02000033.1	68	285	191	17	1	91.388	3.42e-72
PPMM02000033.1	68	69.4	37	0	0	100.000	3.75e-07
JAFIDH010000010.1	68	1116	850	88	28	87.992	0.0
JAFIDH010000010.1	68	1116	851	86	30	88.004	0.0
JAFIDH010000010.1	68	263	187	20	2	89.474	1.60e-65
JAFIDH010000010.1	68	263	187	20	2	89.474	1.60e-65
JAFIDH010000010.1	68	69.4	39	1	0	97.500	3.75e-07
JAFIDH010000010.1	68	69.4	39	1	0	97.500	3.75e-07
JAHLUX010000021.1	67	1116	854	81	35	88.041	0.0
JAHLUX010000021.1	67	289	179	10	1	94.211	2.65e-73
JAHLUX010000021.1	67	69.4	37	0	0	100.000	3.75e-07
CAJVQF010000008.1	67	1116	852	84	32	88.017	0.0
CAJVQF010000008.1	67	1116	852	84	32	88.017	0.0
CAJVQF010000008.1	67	1116	852	84	32	88.017	0.0
CAJVQF010000008.1	67	1109	851	84	33	87.913	0.0
CAJVQF010000008.1	67	1109	850	85	32	87.901	0.0
CAJVQF010000008.1	67	265	181	15	3	90.955	4.46e-66
CAJVQF010000008.1	67	265	181	15	3	90.955	4.46e-66
CAJVQF010000008.1	67	265	181	15	3	90.955	4.46e-66
CAJVQF010000008.1	67	265	181	15	3	90.955	4.46e-66
CAJVQF010000008.1	67	259	180	16	3	90.452	2.08e-64
CAJVQF010000008.1	67	69.4	37	0	0	100.000	3.75e-07
CAJVQF010000008.1	67	69.4	37	0	0	100.000	3.75e-07
CAJVQF010000008.1	67	69.4	37	0	0	100.000	3.75e-07
CAJVQF010000008.1	67	69.4	37	0	0	100.000	3.75e-07
CAJVQF010000008.1	67	69.4	37	0	0	100.000	3.75e-07
JADIOQ010000139.1	68	1116	854	85	32	87.951	0.0
JADIOQ010000139.1	68	313	196	11	2	93.780	1.57e-80
JADIOQ010000139.1	68	69.4	39	1	0	97.500	3.75e-07
NW_025065235.1	67	1116	854	81	35	88.041	0.0
NW_025065235.1	67	289	179	10	1	94.211	2.65e-73
NW_025065235.1	67	69.4	37	0	0	100.000	3.75e-07
CAJVQF010000101.1	66	1114	851	84	32	88.004	0.0
CAJVQF010000101.1	66	1114	851	84	32	88.004	0.0
CAJVQF010000101.1	66	1114	851	84	32	88.004	0.0
CAJVQF010000101.1	66	1114	851	84	32	88.004	0.0
CAJVQF010000101.1	66	1107	850	84	33	87.901	0.0
CAJVQF010000101.1	66	1107	850	84	33	87.901	0.0
CAJVQF010000101.1	66	261	173	11	4	92.021	5.77e-65
CAJVQF010000101.1	66	259	172	12	3	91.979	2.08e-64
CAJVQF010000101.1	66	259	172	12	3	91.979	2.08e-64
CAJVQF010000101.1	66	259	172	12	3	91.979	2.08e-64
CAJVQF010000101.1	66	259	172	12	3	91.979	2.08e-64
CAJVQF010000101.1	66	259	172	12	3	91.979	2.08e-64
CAJVQF010000101.1	66	69.4	37	0	0	100.000	3.75e-07
CAJVQF010000101.1	66	69.4	37	0	0	100.000	3.75e-07
CAJVQF010000101.1	66	69.4	37	0	0	100.000	3.75e-07
CAJVQF010000101.1	66	69.4	37	0	0	100.000	3.75e-07
CAJVQF010000101.1	66	69.4	37	0	0	100.000	3.75e-07
CAJVQF010000101.1	66	69.4	37	0	0	100.000	3.75e-07
MQSX02000078.1	54	1112	855	80	37	87.963	0.0
QELA01000006.1	68	1112	850	84	32	87.992	0.0
QELA01000006.1	68	1112	850	84	32	87.992	0.0
QELA01000006.1	68	1112	850	84	32	87.992	0.0
QELA01000006.1	68	1112	850	84	32	87.992	0.0
QELA01000006.1	68	272	186	17	2	90.732	2.67e-68
QELA01000006.1	68	272	186	17	2	90.732	2.67e-68
QELA01000006.1	68	272	186	17	2	90.732	2.67e-68
QELA01000006.1	68	272	186	17	2	90.732	2.67e-68
QELA01000006.1	68	75.0	40	0	0	100.000	8.07e-09
QELA01000006.1	68	75.0	40	0	0	100.000	8.07e-09
QELA01000006.1	68	75.0	40	0	0	100.000	8.07e-09
QELA01000006.1	68	75.0	40	0	0	100.000	8.07e-09
QELA01000016.1	68	1112	850	84	32	87.992	0.0
QELA01000016.1	68	918	821	78	67	84.990	0.0
QELA01000016.1	68	272	186	17	2	90.732	2.67e-68
QELA01000016.1	68	237	180	17	7	88.235	9.72e-58
QELA01000016.1	68	75.0	40	0	0	100.000	8.07e-09
QELA01000016.1	68	75.0	40	0	0	100.000	8.07e-09
QELA01000012.1	68	1112	850	84	32	87.992	0.0
QELA01000012.1	68	1105	849	83	34	87.888	0.0
QELA01000012.1	68	1092	847	83	36	87.681	0.0
QELA01000012.1	68	272	186	17	2	90.732	2.67e-68
QELA01000012.1	68	272	186	17	2	90.732	2.67e-68
QELA01000012.1	68	272	186	17	2	90.732	2.67e-68
QELA01000012.1	68	75.0	40	0	0	100.000	8.07e-09
QELA01000012.1	68	75.0	40	0	0	100.000	8.07e-09
QELA01000012.1	68	75.0	40	0	0	100.000	8.07e-09
PPJG01000111.1	66	1110	857	89	31	87.718	0.0
PPJG01000111.1	66	235	157	15	0	91.279	3.50e-57
PPJG01000111.1	66	73.1	44	1	1	95.652	2.90e-08
FM992695.1	66	1110	854	84	34	87.860	0.0
FM992695.1	66	272	174	11	2	93.048	2.67e-68
FM992695.1	66	69.4	37	0	0	100.000	3.75e-07
JAFIDI010000015.1	68	1110	850	87	30	87.901	0.0
JAFIDI010000015.1	68	1110	850	87	30	87.901	0.0
JAFIDI010000015.1	68	1110	850	87	30	87.901	0.0
JAFIDI010000015.1	68	1110	850	87	30	87.901	0.0
JAFIDI010000015.1	68	263	187	20	2	89.474	1.60e-65
JAFIDI010000015.1	68	263	187	20	2	89.474	1.60e-65
JAFIDI010000015.1	68	263	187	20	2	89.474	1.60e-65
JAFIDI010000015.1	68	263	187	20	2	89.474	1.60e-65
JAFIDI010000015.1	68	69.4	37	0	0	100.000	3.75e-07
JAFIDI010000015.1	68	69.4	37	0	0	100.000	3.75e-07
JAFIDI010000015.1	68	69.4	37	0	0	100.000	3.75e-07
JAFIDI010000015.1	68	69.4	37	0	0	100.000	3.75e-07
JAFIDI010000023.1	68	1110	849	89	28	87.888	0.0
JAFIDI010000023.1	68	1066	843	88	36	87.177	0.0
JAFIDI010000023.1	68	263	187	20	2	89.474	1.60e-65
JAFIDI010000023.1	68	69.4	37	0	0	100.000	3.75e-07
JAFIDI010000019.1	68	1110	850	87	30	87.901	0.0
JAFIDI010000019.1	68	1110	850	87	30	87.901	0.0
JAFIDI010000019.1	68	1103	849	87	31	87.797	0.0
JAFIDI010000019.1	68	263	187	20	2	89.474	1.60e-65
JAFIDI010000019.1	68	263	187	20	2	89.474	1.60e-65
JAFIDI010000019.1	68	263	187	20	2	89.474	1.60e-65
JAFIDI010000019.1	68	69.4	37	0	0	100.000	3.75e-07
JAFIDI010000019.1	68	69.4	37	0	0	100.000	3.75e-07
JAFIDI010000019.1	68	69.4	37	0	0	100.000	3.75e-07
PPNG01000187.1	68	1110	852	83	34	87.926	0.0
PPNG01000187.1	68	263	187	20	2	89.474	1.60e-65
PPNG01000187.1	68	69.4	39	1	0	97.500	3.75e-07
CP014503.1	67	1110	852	78	38	88.017	0.0
CP014503.1	67	1110	852	78	38	88.017	0.0
CP014503.1	67	1110	852	78	38	88.017	0.0
CP014503.1	67	1110	852	78	38	88.017	0.0
CP014503.1	67	1110	852	78	38	88.017	0.0
CP014503.1	67	1110	852	78	38	88.017	0.0
CP014503.1	67	1110	852	78	38	88.017	0.0
CP014503.1	67	272	174	11	2	93.048	2.67e-68
CP014503.1	67	272	174	11	2	93.048	2.67e-68
CP014503.1	67	272	174	11	2	93.048	2.67e-68
CP014503.1	67	272	174	11	2	93.048	2.67e-68
CP014503.1	67	272	174	11	2	93.048	2.67e-68
CP014503.1	67	272	174	11	2	93.048	2.67e-68
CP014503.1	67	265	173	11	3	92.513	4.46e-66
CP014503.1	67	261	174	14	2	91.579	5.77e-65
CP014503.1	67	71.3	38	0	0	100.000	1.04e-07
CP014503.1	67	71.3	40	1	0	97.561	1.04e-07
CP014503.1	67	71.3	40	1	0	97.561	1.04e-07
CP014503.1	67	71.3	40	1	0	97.561	1.04e-07
CP014503.1	67	71.3	40	1	0	97.561	1.04e-07
CP014503.1	67	71.3	40	1	0	97.561	1.04e-07
CP014503.1	67	71.3	40	1	0	97.561	1.04e-07
CP014503.1	67	71.3	40	1	0	97.561	1.04e-07
PPMU02000064.1	67	1110	865	83	39	87.639	0.0
PPMU02000064.1	67	254	176	18	1	90.256	9.66e-63
PPMU02000064.1	67	69.4	37	0	0	100.000	3.75e-07
NC_031674.1	67	1110	852	78	38	88.017	0.0
NC_031674.1	67	1110	852	78	38	88.017	0.0
NC_031674.1	67	1110	852	78	38	88.017	0.0
NC_031674.1	67	1110	852	78	38	88.017	0.0
NC_031674.1	67	1110	852	78	38	88.017	0.0
NC_031674.1	67	1110	852	78	38	88.017	0.0
NC_031674.1	67	1110	852	78	38	88.017	0.0
NC_031674.1	67	272	174	11	2	93.048	2.67e-68
NC_031674.1	67	272	174	11	2	93.048	2.67e-68
NC_031674.1	67	272	174	11	2	93.048	2.67e-68
NC_031674.1	67	272	174	11	2	93.048	2.67e-68
NC_031674.1	67	272	174	11	2	93.048	2.67e-68
NC_031674.1	67	272	174	11	2	93.048	2.67e-68
NC_031674.1	67	265	173	11	3	92.513	4.46e-66
NC_031674.1	67	261	174	14	2	91.579	5.77e-65
NC_031674.1	67	71.3	38	0	0	100.000	1.04e-07
NC_031674.1	67	71.3	40	1	0	97.561	1.04e-07
NC_031674.1	67	71.3	40	1	0	97.561	1.04e-07
NC_031674.1	67	71.3	40	1	0	97.561	1.04e-07
NC_031674.1	67	71.3	40	1	0	97.561	1.04e-07
NC_031674.1	67	71.3	40	1	0	97.561	1.04e-07
NC_031674.1	67	71.3	40	1	0	97.561	1.04e-07
NC_031674.1	67	71.3	40	1	0	97.561	1.04e-07
NC_012867.1	66	1110	854	84	34	87.860	0.0
NC_012867.1	66	272	174	11	2	93.048	2.67e-68
NC_012867.1	66	69.4	37	0	0	100.000	3.75e-07
PPML02000044.1	67	1109	862	82	39	87.691	0.0
PPML02000044.1	67	259	181	19	1	90.050	2.08e-64
PPML02000044.1	67	69.4	37	0	0	100.000	3.75e-07
JAEUBF010000039.1	69	1109	852	86	32	87.835	0.0
JAEUBF010000039.1	69	279	200	22	2	89.286	1.59e-70
JAEUBF010000039.1	69	69.4	39	1	0	97.500	3.75e-07
PPIY01000089.1	68	1109	850	90	28	87.810	0.0
PPIY01000089.1	68	268	188	20	1	89.952	3.45e-67
PPIY01000089.1	68	69.4	39	1	0	97.500	3.75e-07
NREI01000028.1	67	1107	852	80	37	87.926	0.0
NREI01000028.1	67	243	169	14	4	90.374	2.09e-59
NREI01000028.1	67	69.4	43	3	0	93.478	3.75e-07
CM002300.1	66	1105	852	83	35	87.835	0.0
CM002300.1	66	281	168	8	0	95.455	4.43e-71
CM002300.1	66	69.4	39	1	0	97.500	3.75e-07
JAHLUL010000027.1	67	1105	852	83	35	87.835	0.0
JAHLUL010000027.1	67	279	177	13	0	93.158	1.59e-70
JAHLUL010000027.1	67	69.4	37	0	0	100.000	3.75e-07
GG692410.1	66	1105	853	86	33	87.757	0.0
GG692410.1	66	257	162	9	2	93.642	7.46e-64
GG692410.1	66	69.4	37	0	0	100.000	3.75e-07
GG692404.1	66	1105	853	86	33	87.757	0.0
GG692404.1	66	1105	853	86	33	87.757	0.0
GG692404.1	66	1105	853	86	33	87.757	0.0
GG692404.1	66	257	162	9	2	93.642	7.46e-64
GG692404.1	66	257	162	9	2	93.642	7.46e-64
GG692404.1	66	257	162	9	2	93.642	7.46e-64
GG692404.1	66	69.4	37	0	0	100.000	3.75e-07
GG692404.1	66	69.4	37	0	0	100.000	3.75e-07
GG692404.1	66	69.4	37	0	0	100.000	3.75e-07
WUJJ01000645.1	66	1105	853	86	33	87.757	0.0
WUJJ01000645.1	66	257	162	9	2	93.642	7.46e-64
WUJJ01000645.1	66	69.4	37	0	0	100.000	3.75e-07
HE681725.1	67	1105	847	88	29	87.863	0.0
HE681725.1	67	259	180	16	3	90.452	2.08e-64
HE681725.1	67	73.1	41	1	0	97.619	2.90e-08
LBNG01000280.1	66	1105	853	86	33	87.757	0.0
LBNG01000280.1	66	1086	853	86	37	87.398	0.0
LBNG01000280.1	66	257	162	9	2	93.642	7.46e-64
LBNG01000280.1	66	257	162	9	2	93.642	7.46e-64
LBNG01000280.1	66	69.4	37	0	0	100.000	3.75e-07
LBNG01000280.1	66	69.4	37	0	0	100.000	3.75e-07
NC_018301.1	67	1105	847	88	29	87.863	0.0
NC_018301.1	67	259	180	16	3	90.452	2.08e-64
NC_018301.1	67	73.1	41	1	0	97.619	2.90e-08
NW_003020045.1	66	1105	853	86	33	87.757	0.0
NW_003020045.1	66	257	162	9	2	93.642	7.46e-64
NW_003020045.1	66	69.4	37	0	0	100.000	3.75e-07
NW_003020039.1	66	1105	853	86	33	87.757	0.0
NW_003020039.1	66	1105	853	86	33	87.757	0.0
NW_003020039.1	66	1105	853	86	33	87.757	0.0
NW_003020039.1	66	257	162	9	2	93.642	7.46e-64
NW_003020039.1	66	257	162	9	2	93.642	7.46e-64
NW_003020039.1	66	257	162	9	2	93.642	7.46e-64
NW_003020039.1	66	69.4	37	0	0	100.000	3.75e-07
NW_003020039.1	66	69.4	37	0	0	100.000	3.75e-07
NW_003020039.1	66	69.4	37	0	0	100.000	3.75e-07
NC_027866.1	66	1105	852	83	35	87.835	0.0
NC_027866.1	66	281	168	8	0	95.455	4.43e-71
NC_027866.1	66	69.4	39	1	0	97.500	3.75e-07
NW_025065177.1	67	1105	852	83	35	87.835	0.0
NW_025065177.1	67	279	177	13	0	93.158	1.59e-70
NW_025065177.1	67	69.4	37	0	0	100.000	3.75e-07
PPNT01000111.1	69	1103	849	91	28	87.707	0.0
PPNT01000111.1	69	307	213	16	6	90.638	7.31e-79
PPNT01000111.1	69	75.0	40	0	0	100.000	8.07e-09
JAHZQW010000108.1	67	1099	850	91	29	87.629	0.0
JAHZQW010000108.1	67	259	180	16	3	90.452	2.08e-64
JAHZQW010000108.1	67	73.1	41	1	0	97.619	2.90e-08
CH981532.1	66	1099	847	86	32	87.772	0.0
CH981532.1	66	1099	847	86	32	87.772	0.0
CH981532.1	66	1096	846	89	30	87.668	0.0
CH981532.1	66	1094	847	86	33	87.681	0.0
CH981532.1	66	1088	846	86	34	87.578	0.0
CH981532.1	66	922	800	103	38	85.016	0.0
CH981532.1	66	268	164	7	2	94.798	3.45e-67
CH981532.1	66	268	164	7	2	94.798	3.45e-67
CH981532.1	66	268	164	7	2	94.798	3.45e-67
CH981532.1	66	268	164	7	2	94.798	3.45e-67
CH981532.1	66	268	164	7	2	94.798	3.45e-67
CH981532.1	66	75.0	44	2	0	95.652	8.07e-09
CH981532.1	66	75.0	44	2	0	95.652	8.07e-09
CH981532.1	66	75.0	44	2	0	95.652	8.07e-09
CH981532.1	66	75.0	44	2	0	95.652	8.07e-09
CH981532.1	66	75.0	44	2	0	95.652	8.07e-09
JAIHNG010000152.1	66	1099	847	87	31	87.772	0.0
JAIHNG010000152.1	66	252	161	10	2	93.064	3.47e-62
JAIHNG010000152.1	66	73.1	44	1	1	95.652	2.90e-08
PPKP02000043.1	54	1099	847	91	28	87.681	0.0
CH445386.1	66	1099	847	86	32	87.772	0.0
CH445386.1	66	1099	847	86	32	87.772	0.0
CH445386.1	66	268	164	7	2	94.798	3.45e-67
CH445386.1	66	268	164	7	2	94.798	3.45e-67
CH445386.1	66	231	145	10	0	93.548	4.52e-56
CH445386.1	66	75.0	44	2	0	95.652	8.07e-09
CH445386.1	66	75.0	44	2	0	95.652	8.07e-09
NW_001884610.1	66	1099	847	86	32	87.772	0.0
NW_001884610.1	66	1099	847	86	32	87.772	0.0
NW_001884610.1	66	268	164	7	2	94.798	3.45e-67
NW_001884610.1	66	268	164	7	2	94.798	3.45e-67
NW_001884610.1	66	231	145	10	0	93.548	4.52e-56
NW_001884610.1	66	75.0	44	2	0	95.652	8.07e-09
NW_001884610.1	66	75.0	44	2	0	95.652	8.07e-09
NW_001813677.1	66	1099	847	86	32	87.772	0.0
NW_001813677.1	66	1099	847	86	32	87.772	0.0
NW_001813677.1	66	1096	846	89	30	87.668	0.0
NW_001813677.1	66	1094	847	86	33	87.681	0.0
NW_001813677.1	66	1088	846	86	34	87.578	0.0
NW_001813677.1	66	922	800	103	38	85.016	0.0
NW_001813677.1	66	268	164	7	2	94.798	3.45e-67
NW_001813677.1	66	268	164	7	2	94.798	3.45e-67
NW_001813677.1	66	268	164	7	2	94.798	3.45e-67
NW_001813677.1	66	268	164	7	2	94.798	3.45e-67
NW_001813677.1	66	268	164	7	2	94.798	3.45e-67
NW_001813677.1	66	75.0	44	2	0	95.652	8.07e-09
NW_001813677.1	66	75.0	44	2	0	95.652	8.07e-09
NW_001813677.1	66	75.0	44	2	0	95.652	8.07e-09
NW_001813677.1	66	75.0	44	2	0	95.652	8.07e-09
NW_001813677.1	66	75.0	44	2	0	95.652	8.07e-09
PPJD01000031.1	64	1096	842	77	38	87.983	0.0
PPJD01000031.1	64	263	162	10	0	94.186	1.60e-65
PPJD01000031.1	64	60.2	32	0	0	100.000	2.26e-04
PPMP01000092.1	68	1094	848	88	32	87.603	0.0
PPMP01000092.1	68	263	187	20	2	89.474	1.60e-65
PPMP01000092.1	68	69.4	39	1	0	97.500	3.75e-07
JAMAJS010000004.1	65	1094	845	89	30	87.656	0.0
JAMAJS010000004.1	65	233	156	11	3	91.765	1.26e-56
JAMAJS010000004.1	65	69.4	37	0	0	100.000	3.75e-07
QBLK01000090.1	66	1090	850	85	36	87.539	0.0
QBLK01000090.1	66	265	173	11	3	92.513	4.46e-66
QBLK01000090.1	66	71.3	38	0	0	100.000	1.04e-07
HG793131.1	67	1090	848	94	28	87.423	0.0
HG793131.1	67	257	186	17	5	89.423	7.46e-64
HG793131.1	67	67.6	36	0	0	100.000	1.35e-06
NW_019172956.1	67	1090	848	94	28	87.423	0.0
NW_019172956.1	67	257	186	17	5	89.423	7.46e-64
NW_019172956.1	67	67.6	36	0	0	100.000	1.35e-06
HE605209.1	67	1088	844	91	29	87.552	0.0
HE605209.1	67	259	180	16	3	90.452	2.08e-64
HE605209.1	67	73.1	41	1	0	97.619	2.90e-08
PPKT01000023.1	67	1088	846	91	30	87.487	0.0
PPKT01000023.1	67	283	178	11	1	93.684	1.23e-71
PPKT01000023.1	67	69.4	37	0	0	100.000	3.75e-07
NW_023503284.1	67	1088	844	91	29	87.552	0.0
NW_023503284.1	67	259	180	16	3	90.452	2.08e-64
NW_023503284.1	67	73.1	41	1	0	97.619	2.90e-08
JAHDIT010000291.1	67	1086	845	96	26	87.384	0.0
JAHDIT010000291.1	67	270	181	16	1	91.414	9.59e-68
JAHDIT010000291.1	67	69.4	39	1	0	97.500	3.75e-07
PPKR01000012.1	66	1086	846	90	31	87.487	0.0
PPKR01000012.1	66	281	168	8	0	95.455	4.43e-71
PPKR01000012.1	66	69.4	37	0	0	100.000	3.75e-07
PPKI01000113.1	66	1085	844	97	25	87.371	0.0
PPKI01000113.1	66	276	165	8	0	95.376	2.06e-69
PPKI01000113.1	66	69.4	37	0	0	100.000	3.75e-07
JAEOAQ010000005.1	67	1083	843	92	29	87.448	0.0
JAEOAQ010000005.1	67	1083	843	92	29	87.448	0.0
JAEOAQ010000005.1	67	1083	843	92	29	87.448	0.0
JAEOAQ010000005.1	67	1077	842	93	29	87.344	0.0
JAEOAQ010000005.1	67	1077	842	93	29	87.344	0.0
JAEOAQ010000005.1	67	259	180	16	3	90.452	2.08e-64
JAEOAQ010000005.1	67	259	180	16	3	90.452	2.08e-64
JAEOAQ010000005.1	67	259	180	16	3	90.452	2.08e-64
JAEOAQ010000005.1	67	259	180	16	3	90.452	2.08e-64
JAEOAQ010000005.1	67	259	180	16	3	90.452	2.08e-64
JAEOAQ010000005.1	67	76.8	43	1	0	97.727	2.24e-09
JAEOAQ010000005.1	67	76.8	43	1	0	97.727	2.24e-09
JAEOAQ010000005.1	67	76.8	43	1	0	97.727	2.24e-09
JAEOAQ010000005.1	67	76.8	43	1	0	97.727	2.24e-09
JAEOAQ010000005.1	67	76.8	43	1	0	97.727	2.24e-09
PPLO02000025.1	67	1083	848	81	40	87.513	0.0
PPLO02000025.1	67	224	169	20	3	88.021	7.57e-54
PPLO02000025.1	67	75.0	42	1	0	97.674	8.07e-09
PPHU01000073.1	68	1077	847	87	36	87.320	0.0
PPHU01000073.1	68	292	204	14	7	90.667	2.05e-74
PPHU01000073.1	68	69.4	39	1	0	97.500	3.75e-07
PPHW01000174.1	68	1077	842	97	26	87.254	0.0
PPHW01000174.1	68	303	193	13	1	93.237	9.45e-78
PPHW01000174.1	68	69.4	39	1	0	97.500	3.75e-07
JAMALC010000343.1	67	1077	842	93	29	87.344	0.0
JAMALC010000343.1	67	259	180	16	3	90.452	2.08e-64
JAMALC010000343.1	67	76.8	43	1	0	97.727	2.24e-09
JAHMUF010000032.1	67	1075	843	94	29	87.267	0.0
JAHMUF010000032.1	67	270	185	18	1	90.686	9.59e-68
JAHMUF010000032.1	67	69.4	37	0	0	100.000	3.75e-07
NW_025065079.1	67	1075	843	94	29	87.267	0.0
NW_025065079.1	67	270	185	18	1	90.686	9.59e-68
NW_025065079.1	67	69.4	37	0	0	100.000	3.75e-07
PPKZ02000081.1	67	1072	845	91	33	87.203	0.0
PPKZ02000081.1	67	287	182	12	1	93.333	9.52e-73
PPKZ02000081.1	67	69.4	39	1	0	97.500	3.75e-07
PPMH02000093.1	65	1072	853	105	25	86.775	0.0
PPMH02000093.1	65	239	155	13	0	92.262	2.70e-58
PPMH02000093.1	65	69.4	37	0	0	100.000	3.75e-07
PPNJ01000122.1	61	1072	743	50	25	90.831	0.0
PPNJ01000122.1	61	346	218	9	5	93.966	1.55e-90
PPNJ01000122.1	61	91.6	49	0	0	100.000	8.01e-14
PPNF02000006.1	66	1068	849	94	33	86.988	0.0
PPNF02000006.1	66	263	160	9	0	94.675	1.60e-65
PPNF02000006.1	66	73.1	41	1	0	97.619	2.90e-08
PPKO01000094.1	68	1068	843	96	29	87.087	0.0
PPKO01000094.1	68	283	190	16	2	91.346	1.23e-71
PPKO01000094.1	68	69.4	39	1	0	97.500	3.75e-07
PPLL02000039.1	66	1066	841	93	31	87.150	0.0
PPLL02000039.1	66	244	172	16	3	90.052	5.81e-60
PPLL02000039.1	66	71.3	40	1	0	97.561	1.04e-07
PPLW02000029.1	68	1064	841	95	30	87.060	0.0
PPLW02000029.1	68	283	194	18	2	90.654	1.23e-71
PPLW02000029.1	68	69.4	37	0	0	100.000	3.75e-07
JAMYHY010000223.1	63	1061	788	77	24	88.639	0.0
JAMYHY010000223.1	63	296	193	15	1	92.344	1.58e-75
JAMYHY010000223.1	63	69.4	37	0	0	100.000	3.75e-07
JADIOR010000171.1	68	1059	845	81	44	87.113	0.0
JADIOR010000171.1	68	255	195	22	5	87.838	2.68e-63
JADIOR010000171.1	68	69.4	39	1	0	97.500	3.75e-07
PPKJ01000009.1	68	1057	849	87	41	86.899	0.0
PPKJ01000009.1	68	289	196	16	3	91.163	2.65e-73
PPKJ01000009.1	68	69.4	37	0	0	100.000	3.75e-07
PPID01000307.1	66	1055	839	99	28	86.853	0.0
PPID01000307.1	66	252	159	10	1	93.529	3.47e-62
PPID01000307.1	66	73.1	41	1	0	97.619	2.90e-08
PPKS01000031.1	68	1055	840	98	29	86.867	0.0
PPKS01000031.1	68	272	195	19	4	89.450	2.67e-68
PPKS01000031.1	68	69.4	37	0	0	100.000	3.75e-07
PPKY02000093.1	68	1050	842	93	35	86.804	0.0
PPKY02000093.1	68	292	199	19	1	90.868	2.05e-74
PPKY02000093.1	68	69.4	37	0	0	100.000	3.75e-07
PPMA01000079.1	65	1048	840	94	34	86.777	0.0
PPMA01000079.1	65	252	160	12	0	93.023	3.47e-62
PPMA01000079.1	65	69.4	37	0	0	100.000	3.75e-07
JACADK010000001.1	66	1048	846	93	37	86.680	0.0
JACADK010000001.1	66	239	157	14	0	91.813	2.70e-58
JACADK010000001.1	66	78.7	44	1	0	97.778	6.24e-10
PPJH01000031.1	66	1048	846	93	37	86.680	0.0
PPJH01000031.1	66	239	157	14	0	91.813	2.70e-58
PPJH01000031.1	66	78.7	44	1	0	97.778	6.24e-10
QELA01000014.1	68	1048	840	84	42	86.957	0.0
QELA01000014.1	68	913	819	81	65	84.870	0.0
QELA01000014.1	68	865	811	84	70	84.041	0.0
QELA01000014.1	68	276	187	14	4	91.220	2.06e-69
QELA01000014.1	68	252	181	15	6	89.604	3.47e-62
QELA01000014.1	68	233	178	16	8	88.119	1.26e-56
QELA01000014.1	68	67.6	39	0	1	97.500	1.35e-06
PPLY01000082.1	65	1046	850	97	36	86.470	0.0
PPLY01000082.1	65	239	151	11	0	93.210	2.70e-58
PPLY01000082.1	65	69.4	37	0	0	100.000	3.75e-07
PPNC01000139.1	66	1038	854	92	43	86.350	0.0
PPNC01000139.1	66	263	160	9	0	94.675	1.60e-65
PPNC01000139.1	66	71.3	38	0	0	100.000	1.04e-07
SWFT01000003.1	65	1038	842	101	31	86.448	0.0
SWFT01000003.1	65	226	151	13	1	91.515	2.10e-54
SWFT01000003.1	65	69.4	37	0	0	100.000	3.75e-07
SWFT01000003.1	65	69.4	37	0	0	100.000	3.75e-07
NW_022995053.1	65	1038	842	101	31	86.448	0.0
NW_022995053.1	65	226	151	13	1	91.515	2.10e-54
NW_022995053.1	65	69.4	37	0	0	100.000	3.75e-07
NW_022995053.1	65	69.4	37	0	0	100.000	3.75e-07
PPJL02000080.1	66	1033	840	98	34	86.420	0.0
PPJL02000080.1	66	239	158	12	2	91.860	2.70e-58
PPJL02000080.1	66	73.1	41	1	0	97.619	2.90e-08
PPJL02000148.1	66	1033	840	98	34	86.420	0.0
PPJL02000148.1	66	239	158	12	2	91.860	2.70e-58
PPJL02000148.1	66	73.1	41	1	0	97.619	2.90e-08
PPJL02000141.1	66	1033	840	98	34	86.420	0.0
PPJL02000141.1	66	239	158	12	2	91.860	2.70e-58
PPJL02000141.1	66	73.1	41	1	0	97.619	2.90e-08
PPJL02000129.1	66	1033	840	98	34	86.420	0.0
PPJL02000129.1	66	239	158	12	2	91.860	2.70e-58
PPJL02000129.1	66	73.1	41	1	0	97.619	2.90e-08
PPJL02000127.1	66	1033	840	98	34	86.420	0.0
PPJL02000127.1	66	239	158	12	2	91.860	2.70e-58
PPJL02000127.1	66	73.1	41	1	0	97.619	2.90e-08
PPJL02000121.1	66	1033	840	98	34	86.420	0.0
PPJL02000121.1	66	239	158	12	2	91.860	2.70e-58
PPJL02000121.1	66	73.1	41	1	0	97.619	2.90e-08
PPJL02000119.1	66	1033	840	98	34	86.420	0.0
PPJL02000119.1	66	239	158	12	2	91.860	2.70e-58
PPJL02000119.1	66	73.1	41	1	0	97.619	2.90e-08
PPJL02000119.1	66	73.1	41	1	0	97.619	2.90e-08
PPJL02000117.1	66	1033	840	98	34	86.420	0.0
PPJL02000117.1	66	239	158	12	2	91.860	2.70e-58
PPJL02000117.1	66	73.1	41	1	0	97.619	2.90e-08
PPJL02000116.1	66	1033	840	98	34	86.420	0.0
PPJL02000116.1	66	239	158	12	2	91.860	2.70e-58
PPJL02000116.1	66	73.1	41	1	0	97.619	2.90e-08
JAMAIE010000059.1	65	1029	844	102	33	86.210	0.0
JAMAIE010000059.1	65	241	159	12	2	91.908	7.52e-59
JAMAIE010000059.1	65	69.4	37	0	0	100.000	3.75e-07
JAIHNF010000004.1	66	1026	836	104	29	86.275	0.0
JAIHNF010000004.1	66	250	154	7	2	94.479	1.25e-61
JAIHNF010000004.1	66	76.8	46	1	1	95.833	2.24e-09
PPKQ01000080.1	67	1020	835	100	33	86.260	0.0
PPKQ01000080.1	67	270	180	17	0	91.371	9.59e-68
PPKQ01000080.1	67	69.4	39	1	0	97.500	3.75e-07
PPLQ02000038.1	67	1020	839	82	49	86.495	0.0
PPLQ02000038.1	67	213	168	20	5	87.047	1.64e-50
PPLQ02000038.1	67	82.4	48	2	0	96.000	4.82e-11
JAIHNE010000018.1	66	1014	831	102	31	86.203	0.0
JAIHNE010000018.1	66	261	156	5	2	95.706	5.77e-65
JAIHNE010000018.1	66	76.8	50	3	1	92.593	2.24e-09
KV454217.1	68	1011	795	79	36	87.363	0.0
KV454217.1	68	737	570	59	21	87.692	0.0
KV454217.1	68	289	201	21	1	90.135	2.65e-73
KV454217.1	68	202	150	19	1	88.235	3.55e-47
KV454217.1	68	69.4	37	0	0	100.000	3.75e-07
NW_017567119.1	68	1011	795	79	36	87.363	0.0
NW_017567119.1	68	737	570	59	21	87.692	0.0
NW_017567119.1	68	289	201	21	1	90.135	2.65e-73
NW_017567119.1	68	202	150	19	1	88.235	3.55e-47
NW_017567119.1	68	69.4	37	0	0	100.000	3.75e-07
OX291660.1	66	1007	840	106	33	85.802	0.0
OX291660.1	66	1002	839	106	34	85.700	0.0
OX291660.1	66	1002	839	107	33	85.700	0.0
OX291660.1	66	996	838	107	34	85.598	0.0
OX291660.1	66	231	153	14	0	91.617	4.52e-56
OX291660.1	66	231	153	14	0	91.617	4.52e-56
OX291660.1	66	231	153	14	0	91.617	4.52e-56
OX291660.1	66	230	148	12	0	92.500	1.63e-55
OX291660.1	66	75.0	47	2	1	94.000	8.07e-09
OX291660.1	66	75.0	47	2	1	94.000	8.07e-09
OX291660.1	66	75.0	47	2	1	94.000	8.07e-09
OX291660.1	66	75.0	47	2	1	94.000	8.07e-09
JAGJTG010000017.1	66	1007	838	94	42	86.037	0.0
JAGJTG010000017.1	66	231	171	19	3	88.601	4.52e-56
JAGJTG010000017.1	66	58.4	31	0	0	100.000	8.13e-04
[truncated: 850 more rows]
