# Supplementary material for: Using nanopore sequencing to identify fungi from clinical samples with high phylogenetic resolution
Source: Sci Rep. 2023 Jun 16;13:9785. doi: 10.1038/s41598-023-37016-0 (PMC10275880; doi:10.1038/s41598-023-37016-0)
Supplement: Supplementary file 1 — Supplementary Information. [file 41598_2023_37016_MOESM1_ESM.zip › Supplementary_Information/Supplementary_Data/Data_S5_Mock_blast/results/Mock_RGN3_8_fmt6.txt]

QQSR01000402.1	100	2883	1571	5	0	99.683	0.0
JAJVHL010000002.1	100	2857	1568	8	2	99.366	0.0
JAJVHL010000002.1	100	2850	1567	8	3	99.303	0.0
DS995812.1	100	2826	1564	12	4	98.987	0.0
DS995812.1	100	2826	1564	12	4	98.987	0.0
DS995812.1	100	2826	1564	12	4	98.987	0.0
GG698504.1	100	2820	1563	13	4	98.924	0.0
GG698504.1	100	2224	1272	14	16	97.696	0.0
GG698504.1	100	1657	907	5	0	99.452	0.0
WOFF01000004.1	100	2787	1559	15	8	98.546	0.0
WOFF01000004.1	100	2787	1559	15	8	98.546	0.0
WOFF01000004.1	100	2787	1559	15	8	98.546	0.0
WOFF01000004.1	100	2782	1559	15	9	98.484	0.0
WOFF01000004.1	100	2780	1558	15	9	98.483	0.0
WOFF01000004.1	100	2761	1555	15	12	98.293	0.0
WOFF01000004.1	100	2724	1550	15	18	97.915	0.0
WOFF01000004.1	100	2678	1547	17	25	97.357	0.0
ABSU01000048.1	100	2514	1515	48	23	95.523	0.0
ABSU01000048.1	100	2514	1515	48	23	95.523	0.0
NW_003315066.1	100	2514	1515	48	23	95.523	0.0
NW_003315066.1	100	2514	1515	48	23	95.523	0.0
ACYE01000405.1	100	2490	1509	54	21	95.265	0.0
NW_003315232.1	100	2490	1509	54	21	95.265	0.0
CAJUYU010000019.1	100	2410	1510	55	38	94.198	0.0
JAADCK010000559.1	77	2207	1210	5	2	99.425	0.0
DS989826.1	100	2158	1466	70	63	91.682	0.0
DS989826.1	100	2158	1464	73	60	91.672	0.0
DS989826.1	100	2001	1442	88	73	89.956	0.0
DS989826.1	100	1967	1436	94	73	89.582	0.0
NW_003345197.1	100	2158	1466	70	63	91.682	0.0
NW_003345197.1	100	2158	1464	73	60	91.672	0.0
NW_003345197.1	100	2001	1442	88	73	89.956	0.0
NW_003345197.1	100	1967	1436	94	73	89.582	0.0
CAJUXW010000018.1	97	2109	1247	30	18	96.293	0.0
CAJUXW010000018.1	97	248	225	23	18	84.586	3.95e-61
CAJUXW010000018.1	97	215	147	9	5	91.304	4.01e-51
CAJUYN010000019.1	91	2100	1247	30	20	96.145	0.0
CAJUYN010000019.1	91	215	147	9	5	91.304	4.01e-51
CAJUYN010000019.1	91	158	108	10	1	90.756	6.85e-34
CAJUYN010000019.1	91	69.4	37	0	0	100.000	3.30e-07
CAJUYO010000017.1	99	2084	1249	28	26	95.856	0.0
CAJUYO010000017.1	99	250	226	23	18	84.644	1.10e-61
CAJUYO010000017.1	99	215	147	9	5	91.304	4.01e-51
CAJUYO010000017.1	99	69.4	37	0	0	100.000	3.30e-07
DS995704.1	86	2023	1267	36	40	94.341	0.0
DS995704.1	86	2017	1267	36	41	94.271	0.0
DS995704.1	86	2017	1267	36	41	94.271	0.0
DS995704.1	86	2017	1267	36	41	94.271	0.0
DS995704.1	86	1722	1107	36	41	93.497	0.0
DS995704.1	86	787	572	68	4	88.820	0.0
DS995704.1	86	154	83	0	0	100.000	8.86e-33
DS995704.1	86	76.8	43	1	0	97.727	1.97e-09
DS995704.1	86	76.8	43	1	0	97.727	1.97e-09
DS995704.1	86	76.8	43	1	0	97.727	1.97e-09
DS995704.1	86	76.8	43	1	0	97.727	1.97e-09
DS995704.1	86	76.8	43	1	0	97.727	1.97e-09
NW_003299166.1	86	2023	1267	36	40	94.341	0.0
NW_003299166.1	86	2017	1267	36	41	94.271	0.0
NW_003299166.1	86	2017	1267	36	41	94.271	0.0
NW_003299166.1	86	2017	1267	36	41	94.271	0.0
NW_003299166.1	86	1722	1107	36	41	93.497	0.0
NW_003299166.1	86	787	572	68	4	88.820	0.0
NW_003299166.1	86	154	83	0	0	100.000	8.86e-33
NW_003299166.1	86	76.8	43	1	0	97.727	1.97e-09
NW_003299166.1	86	76.8	43	1	0	97.727	1.97e-09
NW_003299166.1	86	76.8	43	1	0	97.727	1.97e-09
NW_003299166.1	86	76.8	43	1	0	97.727	1.97e-09
NW_003299166.1	86	76.8	43	1	0	97.727	1.97e-09
MU277664.1	86	1995	1258	39	40	94.091	0.0
MU277664.1	86	1995	1258	40	39	94.091	0.0
MU277664.1	86	1995	1253	45	33	94.140	0.0
MU277664.1	86	1980	1252	40	40	93.994	0.0
MU277664.1	86	76.8	43	1	0	97.727	1.97e-09
MU277664.1	86	76.8	43	1	0	97.727	1.97e-09
MU277664.1	86	76.8	43	1	0	97.727	1.97e-09
MU277664.1	86	76.8	43	1	0	97.727	1.97e-09
JAACJD010000002.1	86	1934	1235	59	28	93.419	0.0
JAACJD010000002.1	86	1934	1235	59	28	93.419	0.0
JAACJD010000002.1	86	1934	1235	59	28	93.419	0.0
JAACJD010000002.1	86	691	378	2	0	99.474	0.0
JAACJD010000002.1	86	69.4	37	0	0	100.000	3.30e-07
JAACJD010000002.1	86	69.4	37	0	0	100.000	3.30e-07
JAACJD010000002.1	86	69.4	37	0	0	100.000	3.30e-07
NW_022983864.1	86	1934	1235	59	28	93.419	0.0
NW_022983864.1	86	1934	1235	59	28	93.419	0.0
NW_022983864.1	86	1934	1235	59	28	93.419	0.0
NW_022983864.1	86	691	378	2	0	99.474	0.0
NW_022983864.1	86	69.4	37	0	0	100.000	3.30e-07
NW_022983864.1	86	69.4	37	0	0	100.000	3.30e-07
NW_022983864.1	86	69.4	37	0	0	100.000	3.30e-07
WOFQ01000267.1	82	1838	1209	63	35	92.502	0.0
WOUI01001506.1	60	1620	927	16	7	97.579	0.0
GG663373.1	86	1615	1184	110	36	89.023	0.0
GG663373.1	86	1615	1184	110	36	89.023	0.0
GG663373.1	86	1611	1183	109	37	89.014	0.0
GG663373.1	86	1476	1172	120	53	87.138	0.0
GG663373.1	86	69.4	37	0	0	100.000	3.30e-07
GG663373.1	86	69.4	37	0	0	100.000	3.30e-07
GG663373.1	86	69.4	37	0	0	100.000	3.30e-07
GG663373.1	86	69.4	37	0	0	100.000	3.30e-07
NW_025544811.1	86	1615	1184	110	36	89.023	0.0
NW_025544811.1	86	1615	1184	110	36	89.023	0.0
NW_025544811.1	86	1611	1183	109	37	89.014	0.0
NW_025544811.1	86	1476	1172	120	53	87.138	0.0
NW_025544811.1	86	69.4	37	0	0	100.000	3.30e-07
NW_025544811.1	86	69.4	37	0	0	100.000	3.30e-07
NW_025544811.1	86	69.4	37	0	0	100.000	3.30e-07
NW_025544811.1	86	69.4	37	0	0	100.000	3.30e-07
JWPT01000147.1	86	1604	921	24	2	97.254	0.0
JWPT01000147.1	86	388	315	20	26	87.258	2.23e-103
JWPT01000147.1	86	76.8	43	1	0	97.727	1.97e-09
ACFW01000043.1	86	1591	1188	107	45	88.657	0.0
ACFW01000043.1	86	69.4	37	0	0	100.000	3.30e-07
ACFW01000053.1	86	1591	1188	107	45	88.657	0.0
ACFW01000053.1	86	69.4	37	0	0	100.000	3.30e-07
NW_003315985.1	86	1591	1188	107	45	88.657	0.0
NW_003315985.1	86	69.4	37	0	0	100.000	3.30e-07
NW_003315975.1	86	1591	1188	107	45	88.657	0.0
NW_003315975.1	86	69.4	37	0	0	100.000	3.30e-07
CH476663.1	86	1585	1180	112	39	88.655	0.0
CH476663.1	86	1576	1179	113	40	88.514	0.0
CH476663.1	86	69.4	41	2	0	95.349	3.30e-07
CH476663.1	86	69.4	41	2	0	95.349	3.30e-07
NW_001813974.1	86	1585	1180	112	39	88.655	0.0
NW_001813974.1	86	1576	1179	113	40	88.514	0.0
NW_001813974.1	86	69.4	41	2	0	95.349	3.30e-07
NW_001813974.1	86	69.4	41	2	0	95.349	3.30e-07
PNEM01000003.1	84	1583	1167	100	44	89.016	0.0
PNEM01000003.1	84	69.4	37	0	0	100.000	3.30e-07
JAEVHH010000003.1	86	1581	1180	113	39	88.589	0.0
JAEVHH010000003.1	86	1580	1180	110	42	88.589	0.0
JAEVHH010000003.1	86	1572	1182	108	46	88.473	0.0
JAEVHH010000003.1	86	1565	1181	108	47	88.398	0.0
JAEVHH010000003.1	86	1546	1160	110	41	88.482	0.0
JAEVHH010000003.1	86	1371	883	63	6	92.752	0.0
JAEVHH010000003.1	86	1360	882	64	7	92.550	0.0
JAEVHH010000003.1	86	1338	879	65	10	92.138	0.0
JAEVHH010000003.1	86	303	210	14	7	90.909	8.31e-78
JAEVHH010000003.1	86	303	210	14	7	90.909	8.31e-78
JAEVHH010000003.1	86	298	209	14	8	90.476	3.87e-76
JAEVHH010000003.1	86	69.4	41	2	0	95.349	3.30e-07
JAEVHH010000003.1	86	69.4	41	2	0	95.349	3.30e-07
JAEVHH010000003.1	86	69.4	41	2	0	95.349	3.30e-07
JAEVHH010000003.1	86	69.4	41	2	0	95.349	3.30e-07
JAEVHH010000003.1	86	69.4	41	2	0	95.349	3.30e-07
JAEVHH010000003.1	86	69.4	41	2	0	95.349	3.30e-07
JAEVHH010000003.1	86	69.4	41	2	0	95.349	3.30e-07
JAEVHH010000003.1	86	69.4	41	2	0	95.349	3.30e-07
FQSS02000205.1	85	1570	1168	110	39	88.686	0.0
FQSS02000205.1	85	69.4	41	2	0	95.349	3.30e-07
FWWN02000412.1	85	1570	1168	110	39	88.686	0.0
FWWN02000412.1	85	69.4	41	2	0	95.349	3.30e-07
JSYV01000010.1	84	1567	1160	111	36	88.753	0.0
JSYV01000010.1	84	69.4	37	0	0	100.000	3.30e-07
GG704915.1	86	1565	1186	108	49	88.310	0.0
GG704915.1	86	1565	1186	108	49	88.310	0.0
GG704915.1	86	1565	1186	108	49	88.310	0.0
GG704915.1	86	1561	1186	108	50	88.244	0.0
GG704915.1	86	756	785	168	16	81.011	0.0
GG704915.1	86	433	329	45	2	87.500	1.02e-116
GG704915.1	86	69.4	37	0	0	100.000	3.30e-07
GG704915.1	86	69.4	37	0	0	100.000	3.30e-07
GG704915.1	86	69.4	37	0	0	100.000	3.30e-07
GG704915.1	86	69.4	37	0	0	100.000	3.30e-07
NW_004504307.1	86	1565	1186	108	49	88.310	0.0
NW_004504307.1	86	1565	1186	108	49	88.310	0.0
NW_004504307.1	86	1565	1186	108	49	88.310	0.0
NW_004504307.1	86	1561	1186	108	50	88.244	0.0
NW_004504307.1	86	756	785	168	16	81.011	0.0
NW_004504307.1	86	433	329	45	2	87.500	1.02e-116
NW_004504307.1	86	69.4	37	0	0	100.000	3.30e-07
NW_004504307.1	86	69.4	37	0	0	100.000	3.30e-07
NW_004504307.1	86	69.4	37	0	0	100.000	3.30e-07
NW_004504307.1	86	69.4	37	0	0	100.000	3.30e-07
DS995827.1	97	1559	880	9	7	98.214	0.0
DS995827.1	97	1112	630	4	8	98.131	0.0
JAMAGX010000103.1	86	1557	1175	112	43	88.346	0.0
JAMAGX010000103.1	86	69.4	39	1	0	97.500	3.30e-07
MSFN02000020.1	85	1557	1160	117	33	88.550	0.0
MSFN02000020.1	85	1557	1160	117	33	88.550	0.0
MSFN02000020.1	85	69.4	39	1	0	97.500	3.30e-07
MSFN02000020.1	85	69.4	39	1	0	97.500	3.30e-07
MSFN02000018.1	85	1557	1160	116	34	88.550	0.0
MSFN02000018.1	85	1544	1158	116	36	88.397	0.0
MSFN02000018.1	85	69.4	39	1	0	97.500	3.30e-07
MSFN02000018.1	85	69.4	39	1	0	97.500	3.30e-07
MSFN02000016.1	85	1557	1160	117	33	88.550	0.0
MSFN02000016.1	85	1557	1160	117	33	88.550	0.0
MSFN02000016.1	85	69.4	39	1	0	97.500	3.30e-07
MSFN02000016.1	85	69.4	39	1	0	97.500	3.30e-07
MSFN02000013.1	84	1557	1160	117	33	88.550	0.0
MSFN02000013.1	84	65.8	35	0	0	100.000	4.27e-06
JAMYHO010000160.1	84	1557	1157	108	39	88.727	0.0
JAMYHO010000160.1	84	69.4	37	0	0	100.000	3.30e-07
NW_024468495.1	85	1557	1160	117	33	88.550	0.0
NW_024468495.1	85	1557	1160	117	33	88.550	0.0
NW_024468495.1	85	69.4	39	1	0	97.500	3.30e-07
NW_024468495.1	85	69.4	39	1	0	97.500	3.30e-07
NW_024468493.1	85	1557	1160	116	34	88.550	0.0
NW_024468493.1	85	1544	1158	116	36	88.397	0.0
NW_024468493.1	85	69.4	39	1	0	97.500	3.30e-07
NW_024468493.1	85	69.4	39	1	0	97.500	3.30e-07
NW_024468491.1	85	1557	1160	117	33	88.550	0.0
NW_024468491.1	85	1557	1160	117	33	88.550	0.0
NW_024468491.1	85	69.4	39	1	0	97.500	3.30e-07
NW_024468491.1	85	69.4	39	1	0	97.500	3.30e-07
NW_024468488.1	84	1557	1160	117	33	88.550	0.0
NW_024468488.1	84	65.8	35	0	0	100.000	4.27e-06
MSFN02000026.1	85	1555	1160	115	35	88.550	0.0
MSFN02000026.1	85	1554	1158	116	34	88.532	0.0
MSFN02000026.1	85	69.4	37	0	0	100.000	3.30e-07
MSFN02000026.1	85	69.4	39	1	0	97.500	3.30e-07
NW_024468501.1	85	1555	1160	115	35	88.550	0.0
NW_024468501.1	85	1554	1158	116	34	88.532	0.0
NW_024468501.1	85	69.4	37	0	0	100.000	3.30e-07
NW_024468501.1	85	69.4	39	1	0	97.500	3.30e-07
MSFN02000022.1	85	1554	1159	115	35	88.541	0.0
MSFN02000022.1	85	69.4	39	1	0	97.500	3.30e-07
NW_024468497.1	85	1554	1159	115	35	88.541	0.0
NW_024468497.1	85	69.4	39	1	0	97.500	3.30e-07
JAMAHF010000253.1	86	1552	1182	111	48	88.143	0.0
JAMAHF010000253.1	86	69.4	39	1	0	97.500	3.30e-07
JAMAHC010000176.1	89	1552	1207	127	45	87.527	0.0
JAMAHC010000176.1	89	69.4	37	0	0	100.000	3.30e-07
JAMAHE010000381.1	89	1552	1205	126	45	87.573	0.0
JAMAHE010000381.1	89	69.4	39	1	0	97.500	3.30e-07
JAMAHA010000120.1	89	1552	1205	126	45	87.573	0.0
JAMAHA010000120.1	89	69.4	39	1	0	97.500	3.30e-07
JAMAHD010000167.1	89	1552	1205	126	45	87.573	0.0
JAMAHD010000167.1	89	69.4	39	1	0	97.500	3.30e-07
JRVD02000017.1	89	1552	1205	126	45	87.573	0.0
JRVD02000017.1	89	1552	1206	124	47	87.582	0.0
JRVD02000017.1	89	1550	1205	124	47	87.573	0.0
JRVD02000017.1	89	1513	1150	113	42	88.123	0.0
JRVD02000017.1	89	69.4	39	1	0	97.500	3.30e-07
JRVD02000017.1	89	69.4	39	1	0	97.500	3.30e-07
JRVD02000017.1	89	69.4	39	1	0	97.500	3.30e-07
JRVD02000017.1	89	69.4	39	1	0	97.500	3.30e-07
JRVD02000016.1	89	1552	1205	126	45	87.573	0.0
JRVD02000016.1	89	1546	1205	125	47	87.509	0.0
JRVD02000016.1	89	69.4	39	1	0	97.500	3.30e-07
JRVD02000016.1	89	69.4	39	1	0	97.500	3.30e-07
JAMAHB010000149.1	89	1552	1205	126	45	87.573	0.0
JAMAHB010000149.1	89	69.4	39	1	0	97.500	3.30e-07
NW_026088304.1	89	1552	1205	126	45	87.573	0.0
NW_026088304.1	89	1552	1206	124	47	87.582	0.0
NW_026088304.1	89	1550	1205	124	47	87.573	0.0
NW_026088304.1	89	1513	1150	113	42	88.123	0.0
NW_026088304.1	89	69.4	39	1	0	97.500	3.30e-07
NW_026088304.1	89	69.4	39	1	0	97.500	3.30e-07
NW_026088304.1	89	69.4	39	1	0	97.500	3.30e-07
NW_026088304.1	89	69.4	39	1	0	97.500	3.30e-07
NW_026088303.1	89	1552	1205	126	45	87.573	0.0
NW_026088303.1	89	1546	1205	125	47	87.509	0.0
NW_026088303.1	89	69.4	39	1	0	97.500	3.30e-07
NW_026088303.1	89	69.4	39	1	0	97.500	3.30e-07
JAMFOT010000209.1	84	1550	1155	114	35	88.574	0.0
JAMFOT010000209.1	84	69.4	37	0	0	100.000	3.30e-07
JAMFOT010000209.1	84	67.6	36	0	0	100.000	1.19e-06
MSFN02000029.1	85	1550	1159	115	36	88.473	0.0
MSFN02000029.1	85	1519	1154	116	40	88.092	0.0
MSFN02000029.1	85	69.4	37	0	0	100.000	3.30e-07
MSFN02000029.1	85	69.4	39	1	0	97.500	3.30e-07
NW_024468504.1	85	1550	1159	115	36	88.473	0.0
NW_024468504.1	85	1519	1154	116	40	88.092	0.0
NW_024468504.1	85	69.4	37	0	0	100.000	3.30e-07
NW_024468504.1	85	69.4	39	1	0	97.500	3.30e-07
MSFN02000030.1	85	1544	1158	116	36	88.397	0.0
MSFN02000030.1	85	1059	724	63	10	90.841	0.0
MSFN02000030.1	85	69.4	39	1	0	97.500	3.30e-07
NW_024468505.1	85	1544	1158	116	36	88.397	0.0
NW_024468505.1	85	1059	724	63	10	90.841	0.0
NW_024468505.1	85	69.4	39	1	0	97.500	3.30e-07
JAAKEQ010000076.1	84	1543	1154	113	37	88.497	0.0
JAAKEQ010000076.1	84	69.4	37	0	0	100.000	3.30e-07
JAMAAR010000004.1	85	1541	1160	103	48	88.482	0.0
JAMAAR010000004.1	85	69.4	37	0	0	100.000	3.30e-07
JAMABB010000099.1	85	1541	1160	103	48	88.482	0.0
JAMABB010000099.1	85	69.4	37	0	0	100.000	3.30e-07
JAMAAY010000015.1	85	1541	1160	103	48	88.482	0.0
JAMAAY010000015.1	85	69.4	39	1	0	97.500	3.30e-07
JAJAEC010000074.1	85	1541	1159	105	46	88.473	0.0
JAJAEC010000074.1	85	69.4	37	0	0	100.000	3.30e-07
JAMAAZ010000099.1	85	1541	1160	103	48	88.482	0.0
JAMAAZ010000099.1	85	69.4	39	1	0	97.500	3.30e-07
JAJAED010000080.1	85	1541	1160	103	48	88.482	0.0
JAJAED010000080.1	85	69.4	39	1	0	97.500	3.30e-07
JAMAAW010000014.1	85	1541	1160	103	48	88.482	0.0
JAMAAW010000014.1	85	69.4	39	1	0	97.500	3.30e-07
JAMAAU010000012.1	85	1541	1160	103	48	88.482	0.0
JAMAAU010000012.1	85	69.4	37	0	0	100.000	3.30e-07
JAMABE010000109.1	85	1541	1160	103	48	88.482	0.0
JAMABE010000109.1	85	69.4	37	0	0	100.000	3.30e-07
QAGH01001328.1	85	1541	1160	103	48	88.482	0.0
QAGH01001328.1	85	69.4	37	0	0	100.000	3.30e-07
JAMAAT010000061.1	85	1541	1160	103	48	88.482	0.0
JAMAAT010000061.1	85	69.4	39	1	0	97.500	3.30e-07
JAMABC010000012.1	85	1541	1160	103	48	88.482	0.0
JAMABC010000012.1	85	69.4	37	0	0	100.000	3.30e-07
AP024448.1	85	1541	1160	103	48	88.482	0.0
AP024448.1	85	1541	1160	103	48	88.482	0.0
AP024448.1	85	1541	1160	103	48	88.482	0.0
AP024448.1	85	1541	1160	103	48	88.482	0.0
AP024448.1	85	69.4	37	0	0	100.000	3.30e-07
AP024448.1	85	69.4	37	0	0	100.000	3.30e-07
AP024448.1	85	69.4	37	0	0	100.000	3.30e-07
AP024448.1	85	69.4	37	0	0	100.000	3.30e-07
JAMAHQ010000420.1	85	1541	1159	105	46	88.473	0.0
JAMAHQ010000420.1	85	69.4	37	0	0	100.000	3.30e-07
JAMFNW010000055.1	85	1541	1159	105	46	88.473	0.0
JAMFNW010000055.1	85	1541	1159	105	46	88.473	0.0
JAMFNW010000055.1	85	69.4	37	0	0	100.000	3.30e-07
JAMFNW010000055.1	85	69.4	37	0	0	100.000	3.30e-07
JAMAHS010000046.1	85	1541	1159	105	46	88.473	0.0
JAMAHS010000046.1	85	69.4	37	0	0	100.000	3.30e-07
JAMABK010000015.1	85	1541	1159	105	46	88.473	0.0
JAMABK010000015.1	85	69.4	37	0	0	100.000	3.30e-07
JAMAAS010000050.1	85	1541	1160	103	48	88.482	0.0
JAMAAS010000050.1	85	69.4	39	1	0	97.500	3.30e-07
JAMABA010000012.1	85	1541	1160	103	48	88.482	0.0
JAMABA010000012.1	85	69.4	39	1	0	97.500	3.30e-07
JAMABD010000068.1	85	1541	1160	103	48	88.482	0.0
JAMABD010000068.1	85	69.4	37	0	0	100.000	3.30e-07
JAMAAV010000011.1	85	1541	1160	103	48	88.482	0.0
JAMAAV010000011.1	85	69.4	37	0	0	100.000	3.30e-07
JAMAAX010000016.1	85	1541	1160	103	48	88.482	0.0
JAMAAX010000016.1	85	69.4	37	0	0	100.000	3.30e-07
JAMAHT010000021.1	85	1541	1159	105	46	88.473	0.0
JAMAHT010000021.1	85	69.4	37	0	0	100.000	3.30e-07
JAMAHR010000016.1	85	1541	1159	105	46	88.473	0.0
JAMAHR010000016.1	85	69.4	37	0	0	100.000	3.30e-07
PZKB01000354.1	85	1541	1153	117	34	88.420	0.0
PZKB01000354.1	85	69.4	39	1	0	97.500	3.30e-07
JAMAHU010000063.1	85	1541	1159	105	46	88.473	0.0
JAMAHU010000063.1	85	69.4	37	0	0	100.000	3.30e-07
JAMZTW010000110.1	84	1541	1153	117	34	88.420	0.0
JAMZTW010000110.1	84	1496	1149	112	46	87.911	0.0
JAMZTW010000110.1	84	58.4	31	0	0	100.000	7.15e-04
JAMZTW010000110.1	84	58.4	31	0	0	100.000	7.15e-04
JAMZTW010000107.1	84	1541	1153	117	34	88.420	0.0
JAMZTW010000107.1	84	58.4	33	1	0	97.059	7.15e-04
JAMZTW010000106.1	84	1541	1153	117	34	88.420	0.0
JAMZTW010000106.1	84	58.4	33	1	0	97.059	7.15e-04
JAMZTW010000103.1	84	1541	1153	117	34	88.420	0.0
JAMZTW010000103.1	84	1502	1153	121	39	87.814	0.0
JAMZTW010000103.1	84	58.4	33	1	0	97.059	7.15e-04
JAMZTW010000103.1	84	58.4	33	1	0	97.059	7.15e-04
JAMZTW010000102.1	84	1541	1153	117	34	88.420	0.0
JAMZTW010000102.1	84	1531	1153	117	36	88.285	0.0
JAMZTW010000102.1	84	58.4	33	1	0	97.059	7.15e-04
JAMZTW010000102.1	84	58.4	33	1	0	97.059	7.15e-04
JAMZTW010000101.1	84	1541	1153	117	34	88.420	0.0
JAMZTW010000101.1	84	1515	1140	120	32	88.235	0.0
JAMZTW010000101.1	84	58.4	33	1	0	97.059	7.15e-04
JAMZTW010000100.1	84	1541	1153	117	34	88.420	0.0
JAMZTW010000100.1	84	1541	1153	117	34	88.420	0.0
JAMZTW010000100.1	84	58.4	33	1	0	97.059	7.15e-04
JAMZTW010000100.1	84	58.4	33	1	0	97.059	7.15e-04
JAMZTW010000099.1	84	1541	1153	117	34	88.420	0.0
JAMZTW010000099.1	84	307	187	9	1	94.924	6.43e-79
JAMZTW010000099.1	84	58.4	33	1	0	97.059	7.15e-04
JAMZTW010000099.1	84	58.4	33	1	0	97.059	7.15e-04
JAMZTW010000097.1	84	1541	1153	117	34	88.420	0.0
JAMZTW010000097.1	84	58.4	31	0	0	100.000	7.15e-04
JAMZTW010000096.1	84	1541	1153	117	34	88.420	0.0
JAMZTW010000096.1	84	885	696	76	26	87.218	0.0
JAMZTW010000096.1	84	58.4	31	0	0	100.000	7.15e-04
JAMZTW010000096.1	84	58.4	31	0	0	100.000	7.15e-04
JAMZTW010000094.1	84	1541	1153	117	34	88.420	0.0
JAMZTW010000094.1	84	1541	1153	117	34	88.420	0.0
JAMZTW010000094.1	84	58.4	31	0	0	100.000	7.15e-04
JAMZTW010000094.1	84	58.4	31	0	0	100.000	7.15e-04
JAMZTW010000093.1	84	1541	1153	117	34	88.420	0.0
JAMZTW010000093.1	84	1541	1153	117	34	88.420	0.0
JAMZTW010000093.1	84	58.4	33	1	0	97.059	7.15e-04
JAMZTW010000093.1	84	58.4	33	1	0	97.059	7.15e-04
JAMZTW010000089.1	84	1541	1153	117	34	88.420	0.0
JAMZTW010000089.1	84	1504	1149	115	42	87.979	0.0
JAMZTW010000089.1	84	566	492	64	23	84.974	9.60e-157
JAMZTW010000089.1	84	58.4	33	1	0	97.059	7.15e-04
JAMZTW010000089.1	84	58.4	33	1	0	97.059	7.15e-04
JAMZTW010000089.1	84	58.4	33	1	0	97.059	7.15e-04
JAMZTW010000088.1	84	1541	1153	117	34	88.420	0.0
JAMZTW010000088.1	84	1541	1153	117	34	88.420	0.0
JAMZTW010000088.1	84	58.4	33	1	0	97.059	7.15e-04
JAMZTW010000088.1	84	58.4	33	1	0	97.059	7.15e-04
JAMZTW010000087.1	84	1541	1153	117	34	88.420	0.0
JAMZTW010000087.1	84	1535	1153	117	35	88.352	0.0
JAMZTW010000087.1	84	1478	1148	120	43	87.567	0.0
JAMZTW010000087.1	84	58.4	33	1	0	97.059	7.15e-04
JAMZTW010000087.1	84	58.4	33	1	0	97.059	7.15e-04
JAMZTW010000087.1	84	58.4	33	1	0	97.059	7.15e-04
JAMZTW010000086.1	84	1541	1153	117	34	88.420	0.0
JAMZTW010000086.1	84	1541	1153	117	34	88.420	0.0
JAMZTW010000086.1	84	1533	1152	117	35	88.344	0.0
JAMZTW010000086.1	84	1524	1152	117	37	88.208	0.0
JAMZTW010000086.1	84	58.4	31	0	0	100.000	7.15e-04
JAMZTW010000086.1	84	58.4	31	0	0	100.000	7.15e-04
JAMZTW010000086.1	84	58.4	31	0	0	100.000	7.15e-04
JAMZTW010000086.1	84	58.4	31	0	0	100.000	7.15e-04
JAMZTW010000085.1	84	1541	1153	117	34	88.420	0.0
JAMZTW010000085.1	84	58.4	31	0	0	100.000	7.15e-04
JAMZTW010000078.1	84	1541	1153	117	34	88.420	0.0
JAMZTW010000078.1	84	58.4	33	1	0	97.059	7.15e-04
NC_054862.1	85	1541	1160	103	48	88.482	0.0
NC_054862.1	85	1541	1160	103	48	88.482	0.0
NC_054862.1	85	1541	1160	103	48	88.482	0.0
NC_054862.1	85	1541	1160	103	48	88.482	0.0
NC_054862.1	85	69.4	37	0	0	100.000	3.30e-07
NC_054862.1	85	69.4	37	0	0	100.000	3.30e-07
NC_054862.1	85	69.4	37	0	0	100.000	3.30e-07
NC_054862.1	85	69.4	37	0	0	100.000	3.30e-07
CM000172.1	85	1539	1152	118	33	88.411	0.0
CM000172.1	85	588	379	24	5	92.892	2.05e-163
CM000172.1	85	69.4	39	1	0	97.500	3.30e-07
JAGXKD010000017.1	85	1539	1152	118	33	88.411	0.0
JAGXKD010000017.1	85	1539	1152	118	33	88.411	0.0
JAGXKD010000017.1	85	1539	1152	118	33	88.411	0.0
JAGXKD010000017.1	85	1539	1152	118	33	88.411	0.0
JAGXKD010000017.1	85	1539	1152	118	33	88.411	0.0
JAGXKD010000017.1	85	1539	1152	118	33	88.411	0.0
JAGXKD010000017.1	85	1539	1152	118	33	88.411	0.0
JAGXKD010000017.1	85	1539	1152	118	33	88.411	0.0
JAGXKD010000017.1	85	1533	1151	118	34	88.335	0.0
JAGXKD010000017.1	85	588	379	24	5	92.892	2.05e-163
JAGXKD010000017.1	85	69.4	39	1	0	97.500	3.30e-07
JAGXKD010000017.1	85	69.4	39	1	0	97.500	3.30e-07
JAGXKD010000017.1	85	69.4	39	1	0	97.500	3.30e-07
JAGXKD010000017.1	85	69.4	39	1	0	97.500	3.30e-07
JAGXKD010000017.1	85	69.4	39	1	0	97.500	3.30e-07
JAGXKD010000017.1	85	69.4	39	1	0	97.500	3.30e-07
JAGXKD010000017.1	85	69.4	39	1	0	97.500	3.30e-07
JAGXKD010000017.1	85	69.4	39	1	0	97.500	3.30e-07
JAGXKD010000017.1	85	69.4	39	1	0	97.500	3.30e-07
JAMZTW010000092.1	84	1539	1155	116	36	88.370	0.0
JAMZTW010000092.1	84	520	321	15	4	94.412	7.58e-143
JAMZTW010000092.1	84	58.4	31	0	0	100.000	7.15e-04
JAMZTW010000090.1	84	1539	1153	115	36	88.420	0.0
JAMZTW010000090.1	84	58.4	33	1	0	97.059	7.15e-04
NC_007197.1	85	1539	1152	118	33	88.411	0.0
NC_007197.1	85	588	379	24	5	92.892	2.05e-163
NC_007197.1	85	69.4	39	1	0	97.500	3.30e-07
JALZZG010000113.1	85	1537	1159	106	46	88.406	0.0
JALZZG010000113.1	85	69.4	37	0	0	100.000	3.30e-07
JALZYW010000096.1	85	1537	1159	106	46	88.406	0.0
JALZYW010000096.1	85	69.4	37	0	0	100.000	3.30e-07
JALZZL010000006.1	85	1537	1159	106	46	88.406	0.0
JALZZL010000006.1	85	69.4	37	0	0	100.000	3.30e-07
JALZZO010000056.1	85	1537	1159	106	46	88.406	0.0
JALZZO010000056.1	85	69.4	37	0	0	100.000	3.30e-07
NKHU02000428.1	85	1537	1154	116	36	88.361	0.0
NKHU02000428.1	85	1537	1154	116	36	88.361	0.0
NKHU02000428.1	85	69.4	37	0	0	100.000	3.30e-07
NKHU02000428.1	85	69.4	39	1	0	97.500	3.30e-07
NKHV02000463.1	84	1537	1158	109	43	88.397	0.0
NKHV02000463.1	84	69.4	37	0	0	100.000	3.30e-07
JALZYR010000113.1	85	1537	1159	106	46	88.406	0.0
JALZYR010000113.1	85	69.4	37	0	0	100.000	3.30e-07
JALZZR010000073.1	85	1537	1159	106	46	88.406	0.0
JALZZR010000073.1	85	69.4	37	0	0	100.000	3.30e-07
SMSW01000009.1	85	1537	1152	115	36	88.411	0.0
SMSW01000009.1	85	1537	1152	115	36	88.411	0.0
SMSW01000009.1	85	1530	1151	115	37	88.335	0.0
SMSW01000009.1	85	69.4	39	1	0	97.500	3.30e-07
SMSW01000009.1	85	69.4	39	1	0	97.500	3.30e-07
SMSW01000009.1	85	69.4	39	1	0	97.500	3.30e-07
SMSW01000006.1	85	1537	1152	115	36	88.411	0.0
SMSW01000006.1	85	1537	1152	115	36	88.411	0.0
SMSW01000006.1	85	1530	1151	115	37	88.335	0.0
SMSW01000006.1	85	1125	920	103	42	86.385	0.0
SMSW01000006.1	85	678	481	48	7	89.739	0.0
SMSW01000006.1	85	69.4	39	1	0	97.500	3.30e-07
SMSW01000006.1	85	69.4	39	1	0	97.500	3.30e-07
SMSW01000006.1	85	69.4	39	1	0	97.500	3.30e-07
SMSW01000006.1	85	69.4	39	1	0	97.500	3.30e-07
SMSW01000012.1	84	1537	1152	115	36	88.411	0.0
SMSW01000012.1	84	1537	1152	115	36	88.411	0.0
SMSW01000012.1	84	1537	1152	115	36	88.411	0.0
SMSW01000012.1	84	1537	1152	115	36	88.411	0.0
SMSW01000012.1	84	1530	1151	115	37	88.335	0.0
SMSW01000012.1	84	1301	871	71	10	91.492	0.0
SMSW01000012.1	84	69.4	37	0	0	100.000	3.30e-07
SMSW01000012.1	84	69.4	37	0	0	100.000	3.30e-07
SMSW01000012.1	84	69.4	37	0	0	100.000	3.30e-07
SMSW01000012.1	84	69.4	37	0	0	100.000	3.30e-07
SMSW01000012.1	84	69.4	37	0	0	100.000	3.30e-07
SMSW01000011.1	85	1537	1152	115	36	88.411	0.0
SMSW01000011.1	85	1537	1152	115	36	88.411	0.0
SMSW01000011.1	85	1537	1152	115	36	88.411	0.0
SMSW01000011.1	85	1537	1152	115	36	88.411	0.0
SMSW01000011.1	85	1537	1152	115	36	88.411	0.0
SMSW01000011.1	85	1537	1152	115	36	88.411	0.0
SMSW01000011.1	85	1537	1152	115	36	88.411	0.0
SMSW01000011.1	85	555	356	23	4	92.950	2.08e-153
SMSW01000011.1	85	69.4	39	1	0	97.500	3.30e-07
SMSW01000011.1	85	69.4	39	1	0	97.500	3.30e-07
SMSW01000011.1	85	69.4	39	1	0	97.500	3.30e-07
SMSW01000011.1	85	69.4	39	1	0	97.500	3.30e-07
SMSW01000011.1	85	69.4	39	1	0	97.500	3.30e-07
SMSW01000011.1	85	69.4	39	1	0	97.500	3.30e-07
SMSW01000011.1	85	69.4	39	1	0	97.500	3.30e-07
JAMFMN010000012.1	85	1537	1159	106	46	88.406	0.0
JAMFMN010000012.1	85	69.4	37	0	0	100.000	3.30e-07
JALZZC010000012.1	85	1537	1159	106	46	88.406	0.0
JALZZC010000012.1	85	69.4	37	0	0	100.000	3.30e-07
NW_020798475.1	85	1537	1154	116	36	88.361	0.0
NW_020798475.1	85	1537	1154	116	36	88.361	0.0
NW_020798475.1	85	69.4	37	0	0	100.000	3.30e-07
NW_020798475.1	85	69.4	39	1	0	97.500	3.30e-07
JALZZM010000228.1	85	1535	1159	105	47	88.406	0.0
JALZZM010000228.1	85	69.4	37	0	0	100.000	3.30e-07
KI912132.1	85	1535	1159	105	47	88.406	0.0
KI912132.1	85	69.4	37	0	0	100.000	3.30e-07
JALZYQ010000125.1	85	1535	1159	105	47	88.406	0.0
JALZYQ010000125.1	85	69.4	37	0	0	100.000	3.30e-07
JALZYP010000043.1	85	1535	1159	105	47	88.406	0.0
JALZYP010000043.1	85	69.4	37	0	0	100.000	3.30e-07
JALZZJ010000047.1	85	1535	1159	105	47	88.406	0.0
JALZZJ010000047.1	85	69.4	37	0	0	100.000	3.30e-07
JALZZH010000020.1	85	1535	1159	105	47	88.406	0.0
JALZZH010000020.1	85	69.4	37	0	0	100.000	3.30e-07
JALZZB010000016.1	85	1535	1159	105	47	88.406	0.0
JALZZB010000016.1	85	69.4	37	0	0	100.000	3.30e-07
JALZZK010000021.1	85	1535	1159	105	47	88.406	0.0
JALZZK010000021.1	85	69.4	37	0	0	100.000	3.30e-07
JACWGB010000032.1	84	1535	1153	112	39	88.420	0.0
JACWGB010000032.1	84	69.4	37	0	0	100.000	3.30e-07
JAJAEB010000129.1	85	1535	1160	103	49	88.415	0.0
JAJAEB010000129.1	85	69.4	39	1	0	97.500	3.30e-07
JALZZA010000047.1	85	1535	1159	105	47	88.406	0.0
JALZZA010000047.1	85	69.4	37	0	0	100.000	3.30e-07
JACWGC010000003.1	84	1535	1153	112	39	88.420	0.0
JACWGC010000003.1	84	69.4	37	0	0	100.000	3.30e-07
MSFN02000021.1	84	1535	1156	116	37	88.312	0.0
MSFN02000021.1	84	69.4	37	0	0	100.000	3.30e-07
JAMABJ010000010.1	85	1535	1160	103	49	88.415	0.0
JAMABJ010000010.1	85	69.4	37	0	0	100.000	3.30e-07
JALZZN010000013.1	85	1535	1159	105	47	88.406	0.0
JALZZN010000013.1	85	84.2	53	4	0	92.982	1.18e-11
JALZZN010000013.1	85	69.4	37	0	0	100.000	3.30e-07
WOYA01000087.1	85	1535	1160	103	49	88.415	0.0
WOYA01000087.1	85	69.4	37	0	0	100.000	3.30e-07
JALZYY010000065.1	85	1535	1159	105	47	88.406	0.0
JALZYY010000065.1	85	69.4	37	0	0	100.000	3.30e-07
JALZYV010000007.1	85	1535	1159	105	47	88.406	0.0
JALZYV010000007.1	85	69.4	37	0	0	100.000	3.30e-07
JALZZF010000098.1	85	1535	1159	105	47	88.406	0.0
JALZZF010000098.1	85	69.4	37	0	0	100.000	3.30e-07
JALZYT010000051.1	85	1535	1159	105	47	88.406	0.0
JALZYT010000051.1	85	69.4	37	0	0	100.000	3.30e-07
JALZZE010000013.1	85	1535	1159	105	47	88.406	0.0
JALZZE010000013.1	85	69.4	37	0	0	100.000	3.30e-07
JALZYO010000011.1	85	1535	1159	105	47	88.406	0.0
JALZYO010000011.1	85	69.4	37	0	0	100.000	3.30e-07
JALZYS010000038.1	85	1535	1159	105	47	88.406	0.0
JALZYS010000038.1	85	69.4	37	0	0	100.000	3.30e-07
JALZZI010000243.1	85	1535	1159	105	47	88.406	0.0
JALZZI010000243.1	85	69.4	37	0	0	100.000	3.30e-07
JALZZI010000243.1	85	65.8	35	0	0	100.000	4.27e-06
JALZYZ010000092.1	85	1535	1159	105	47	88.406	0.0
JALZYZ010000092.1	85	69.4	37	0	0	100.000	3.30e-07
JALZZP010000061.1	85	1535	1159	105	47	88.406	0.0
JALZZP010000061.1	85	69.4	37	0	0	100.000	3.30e-07
JALZYU010000016.1	85	1535	1159	105	47	88.406	0.0
JALZYU010000016.1	85	69.4	37	0	0	100.000	3.30e-07
JAMZTW010000098.1	84	1535	1153	117	35	88.352	0.0
JAMZTW010000098.1	84	1533	1152	117	35	88.344	0.0
JAMZTW010000098.1	84	58.4	33	1	0	97.059	7.15e-04
JAMZTW010000098.1	84	58.4	33	1	0	97.059	7.15e-04
NW_024468496.1	84	1535	1156	116	37	88.312	0.0
NW_024468496.1	84	69.4	37	0	0	100.000	3.30e-07
NW_006917114.1	85	1535	1159	105	47	88.406	0.0
NW_006917114.1	85	69.4	37	0	0	100.000	3.30e-07
MNBE01000628.1	85	1533	1152	116	36	88.344	0.0
MNBE01000628.1	85	69.4	39	1	0	97.500	3.30e-07
JAMZTW010000111.1	84	1533	1152	116	36	88.344	0.0
JAMZTW010000111.1	84	1522	1149	121	33	88.181	0.0
JAMZTW010000111.1	84	58.4	33	1	0	97.059	7.15e-04
JAMZTW010000111.1	84	58.4	33	1	0	97.059	7.15e-04
JAMZTW010000091.1	84	1533	1152	117	35	88.344	0.0
JAMZTW010000091.1	84	1495	1154	121	41	87.690	0.0
JAMZTW010000091.1	84	58.4	31	0	0	100.000	7.15e-04
JAMZTW010000091.1	84	58.4	31	0	0	100.000	7.15e-04
VCAU01000267.1	84	1530	1155	112	41	88.303	0.0
VCAU01000267.1	84	69.4	37	0	0	100.000	3.30e-07
JAMAGV010000048.1	87	1530	1179	123	42	87.723	0.0
JAMAGV010000048.1	87	69.4	37	0	0	100.000	3.30e-07
JAMABY010000049.1	84	1528	1155	110	43	88.303	0.0
JAMABY010000049.1	84	1511	1152	113	43	88.073	0.0
JAMABY010000049.1	84	69.4	37	0	0	100.000	3.30e-07
JAMABY010000049.1	84	69.4	37	0	0	100.000	3.30e-07
JACBAG010001485.1	84	1528	1151	118	35	88.267	0.0
JACBAG010001485.1	84	69.4	37	0	0	100.000	3.30e-07
MSFL01000151.1	85	1526	1157	103	50	88.321	0.0
MSFL01000151.1	85	69.4	39	1	0	97.500	3.30e-07
JACBAD010001631.1	85	1526	1150	122	32	88.190	0.0
JACBAD010001631.1	85	69.4	39	1	0	97.500	3.30e-07
NW_020290556.1	85	1526	1157	103	50	88.321	0.0
NW_020290556.1	85	69.4	39	1	0	97.500	3.30e-07
MSFL01000175.1	84	1524	1156	104	49	88.312	0.0
MSFL01000175.1	84	69.4	37	0	0	100.000	3.30e-07
MSZS01000005.1	84	1524	1151	113	40	88.267	0.0
MSZS01000005.1	84	1522	1151	112	41	88.267	0.0
MSZS01000005.1	84	69.4	37	0	0	100.000	3.30e-07
MSZS01000005.1	84	69.4	37	0	0	100.000	3.30e-07
MSZS01000021.1	85	1524	1151	113	40	88.267	0.0
MSZS01000021.1	85	1520	1150	111	42	88.258	0.0
MSZS01000021.1	85	69.4	39	1	0	97.500	3.30e-07
MSZS01000021.1	85	69.4	39	1	0	97.500	3.30e-07
WIWV01000274.1	84	1524	1150	121	33	88.190	0.0
WIWV01000274.1	84	69.4	37	0	0	100.000	3.30e-07
CDHK01000043.1	84	1524	1151	118	36	88.199	0.0
CDHK01000043.1	84	69.4	37	0	0	100.000	3.30e-07
BLKH01000198.1	84	1524	1151	114	39	88.267	0.0
BLKH01000198.1	84	69.4	37	0	0	100.000	3.30e-07
NW_022984065.1	84	1524	1151	114	39	88.267	0.0
NW_022984065.1	84	69.4	37	0	0	100.000	3.30e-07
NW_020194278.1	84	1524	1151	113	40	88.267	0.0
NW_020194278.1	84	1522	1151	112	41	88.267	0.0
NW_020194278.1	84	69.4	37	0	0	100.000	3.30e-07
NW_020194278.1	84	69.4	37	0	0	100.000	3.30e-07
NW_020194294.1	85	1524	1151	113	40	88.267	0.0
NW_020194294.1	85	1520	1150	111	42	88.258	0.0
NW_020194294.1	85	69.4	39	1	0	97.500	3.30e-07
NW_020194294.1	85	69.4	39	1	0	97.500	3.30e-07
NW_020290580.1	84	1524	1156	104	49	88.312	0.0
NW_020290580.1	84	69.4	37	0	0	100.000	3.30e-07
MSFL01000164.1	84	1522	1157	104	50	88.253	0.0
MSFL01000164.1	84	69.4	37	0	0	100.000	3.30e-07
MSFL01000134.1	84	1522	1157	104	50	88.253	0.0
MSFL01000134.1	84	69.4	37	0	0	100.000	3.30e-07
NW_020290569.1	84	1522	1157	104	50	88.253	0.0
NW_020290569.1	84	69.4	37	0	0	100.000	3.30e-07
NW_020290539.1	84	1522	1157	104	50	88.253	0.0
NW_020290539.1	84	69.4	37	0	0	100.000	3.30e-07
MSFL01000181.1	84	1520	1156	104	50	88.244	0.0
MSFL01000181.1	84	69.4	37	0	0	100.000	3.30e-07
MSFL01000148.1	85	1520	1157	103	51	88.253	0.0
MSFL01000148.1	85	69.4	39	1	0	97.500	3.30e-07
MSFL01000146.1	85	1520	1157	103	51	88.253	0.0
MSFL01000146.1	85	69.4	39	1	0	97.500	3.30e-07
MSFL01000125.1	84	1520	1156	104	50	88.244	0.0
MSFL01000125.1	84	69.4	37	0	0	100.000	3.30e-07
MSFL01000124.1	85	1520	1157	102	52	88.253	0.0
MSFL01000124.1	85	69.4	39	1	0	97.500	3.30e-07
MSFL01000117.1	84	1520	1157	103	51	88.253	0.0
MSFL01000117.1	84	69.4	37	0	0	100.000	3.30e-07
MSFL01000105.1	85	1520	1157	103	51	88.253	0.0
MSFL01000105.1	85	987	715	63	22	89.375	0.0
MSFL01000105.1	85	69.4	39	1	0	97.500	3.30e-07
MSFL01000100.1	85	1520	1156	104	50	88.244	0.0
MSFL01000100.1	85	479	446	42	41	84.310	1.29e-130
MSFL01000100.1	85	69.4	39	1	0	97.500	3.30e-07
MSFL01000100.1	85	69.4	39	1	0	97.500	3.30e-07
JAHXQV010000060.1	86	1520	1170	111	50	87.904	0.0
JAHXQV010000060.1	86	69.4	39	1	0	97.500	3.30e-07
WXEU01000009.1	85	1520	1153	120	36	88.083	0.0
WXEU01000009.1	85	1520	1153	120	36	88.083	0.0
WXEU01000009.1	85	1513	1152	120	37	88.006	0.0
WXEU01000009.1	85	1428	1137	108	59	87.193	0.0
WXEU01000009.1	85	69.4	37	0	0	100.000	3.30e-07
WXEU01000009.1	85	69.4	39	1	0	97.500	3.30e-07
WXEU01000009.1	85	69.4	39	1	0	97.500	3.30e-07
WXEU01000009.1	85	69.4	39	1	0	97.500	3.30e-07
JAGHLQ010000003.1	84	1520	1152	122	34	88.073	0.0
JAGHLQ010000003.1	84	69.4	37	0	0	100.000	3.30e-07
JAGHLQ010000011.1	85	1520	1152	122	34	88.073	0.0
JAGHLQ010000011.1	85	69.4	39	1	0	97.500	3.30e-07
PSNO01000002.1	84	1520	1152	122	34	88.073	0.0
PSNO01000002.1	84	1500	1149	122	37	87.844	0.0
PSNO01000002.1	84	69.4	37	0	0	100.000	3.30e-07
PSNO01000002.1	84	69.4	37	0	0	100.000	3.30e-07
PSNO01000019.1	85	1520	1152	122	34	88.073	0.0
PSNO01000019.1	85	878	699	73	31	87.049	0.0
PSNO01000019.1	85	69.4	39	1	0	97.500	3.30e-07
PSNO01000019.1	85	69.4	39	1	0	97.500	3.30e-07
PSNO01000017.1	85	1520	1152	122	34	88.073	0.0
PSNO01000017.1	85	1223	857	81	13	90.116	0.0
PSNO01000017.1	85	69.4	39	1	0	97.500	3.30e-07
PSNO01000017.1	85	69.4	39	1	0	97.500	3.30e-07
PSNO01000015.1	84	1520	1152	122	34	88.073	0.0
PSNO01000015.1	84	1500	1149	122	37	87.844	0.0
PSNO01000015.1	84	1415	1116	121	43	87.188	0.0
PSNO01000015.1	84	69.4	37	0	0	100.000	3.30e-07
PSNO01000015.1	84	69.4	37	0	0	100.000	3.30e-07
PSNO01000015.1	84	69.4	37	0	0	100.000	3.30e-07
PSNO01000014.1	84	1520	1152	122	34	88.073	0.0
PSNO01000014.1	84	1520	1152	122	34	88.073	0.0
PSNO01000014.1	84	1520	1152	122	34	88.073	0.0
PSNO01000014.1	84	69.4	37	0	0	100.000	3.30e-07
PSNO01000014.1	84	69.4	37	0	0	100.000	3.30e-07
PSNO01000014.1	84	69.4	37	0	0	100.000	3.30e-07
CDMC01000060.1	86	1520	1170	111	50	87.904	0.0
CDMC01000060.1	86	69.4	39	1	0	97.500	3.30e-07
NW_020290586.1	84	1520	1156	104	50	88.244	0.0
NW_020290586.1	84	69.4	37	0	0	100.000	3.30e-07
NW_020290553.1	85	1520	1157	103	51	88.253	0.0
NW_020290553.1	85	69.4	39	1	0	97.500	3.30e-07
NW_020290551.1	85	1520	1157	103	51	88.253	0.0
NW_020290551.1	85	69.4	39	1	0	97.500	3.30e-07
NW_020290530.1	84	1520	1156	104	50	88.244	0.0
NW_020290530.1	84	69.4	37	0	0	100.000	3.30e-07
NW_020290529.1	85	1520	1157	102	52	88.253	0.0
NW_020290529.1	85	69.4	39	1	0	97.500	3.30e-07
NW_020290522.1	84	1520	1157	103	51	88.253	0.0
NW_020290522.1	84	69.4	37	0	0	100.000	3.30e-07
NW_020290510.1	85	1520	1157	103	51	88.253	0.0
NW_020290510.1	85	987	715	63	22	89.375	0.0
NW_020290510.1	85	69.4	39	1	0	97.500	3.30e-07
NW_020290505.1	85	1520	1156	104	50	88.244	0.0
NW_020290505.1	85	479	446	42	41	84.310	1.29e-130
NW_020290505.1	85	69.4	39	1	0	97.500	3.30e-07
NW_020290505.1	85	69.4	39	1	0	97.500	3.30e-07
MSFL01000179.1	85	1519	1156	103	51	88.244	0.0
MSFL01000179.1	85	69.4	39	1	0	97.500	3.30e-07
MSFL01000170.1	85	1519	1155	104	50	88.235	0.0
MSFL01000170.1	85	69.4	39	1	0	97.500	3.30e-07
CDHK01000042.1	84	1519	1150	119	36	88.123	0.0
CDHK01000042.1	84	69.4	37	0	0	100.000	3.30e-07
JAAAPX010000306.1	85	1519	1151	113	41	88.199	0.0
JAAAPX010000306.1	85	1519	1151	113	41	88.199	0.0
JAAAPX010000306.1	85	69.4	39	1	0	97.500	3.30e-07
JAAAPX010000306.1	85	69.4	37	0	0	100.000	3.30e-07
NW_020290584.1	85	1519	1156	103	51	88.244	0.0
NW_020290584.1	85	69.4	39	1	0	97.500	3.30e-07
NW_020290575.1	85	1519	1155	104	50	88.235	0.0
NW_020290575.1	85	69.4	39	1	0	97.500	3.30e-07
NIXA01000127.1	84	1517	1160	117	42	87.945	0.0
NIXA01000127.1	84	58.4	31	0	0	100.000	7.15e-04
MSFL01000185.1	84	1515	1156	103	52	88.177	0.0
MSFL01000185.1	84	69.4	37	0	0	100.000	3.30e-07
MSFL01000178.1	84	1515	1156	103	52	88.177	0.0
MSFL01000178.1	84	69.4	37	0	0	100.000	3.30e-07
MSFL01000153.1	84	1515	1154	103	51	88.226	0.0
MSFL01000153.1	84	69.4	37	0	0	100.000	3.30e-07
MSFL01000136.1	84	1515	1156	103	52	88.177	0.0
MSFL01000136.1	84	69.4	37	0	0	100.000	3.30e-07
MSFL01000129.1	85	1515	1156	103	52	88.177	0.0
MSFL01000129.1	85	69.4	39	1	0	97.500	3.30e-07
MSFL01000123.1	85	1515	1154	103	51	88.226	0.0
MSFL01000123.1	85	69.4	39	1	0	97.500	3.30e-07
MSFL01000103.1	85	1515	1156	103	52	88.177	0.0
MSFL01000103.1	85	69.4	39	1	0	97.500	3.30e-07
JAGUQL010000038.1	84	1515	1148	119	36	88.104	0.0
JAGUQL010000038.1	84	69.4	37	0	0	100.000	3.30e-07
PSNO01000016.1	85	1515	1149	128	29	87.979	0.0
PSNO01000016.1	85	1513	1151	122	35	87.997	0.0
PSNO01000016.1	85	69.4	39	1	0	97.500	3.30e-07
PSNO01000016.1	85	69.4	39	1	0	97.500	3.30e-07
NW_020290590.1	84	1515	1156	103	52	88.177	0.0
NW_020290590.1	84	69.4	37	0	0	100.000	3.30e-07
NW_020290583.1	84	1515	1156	103	52	88.177	0.0
NW_020290583.1	84	69.4	37	0	0	100.000	3.30e-07
NW_020290558.1	84	1515	1154	103	51	88.226	0.0
NW_020290558.1	84	69.4	37	0	0	100.000	3.30e-07
NW_020290541.1	84	1515	1156	103	52	88.177	0.0
NW_020290541.1	84	69.4	37	0	0	100.000	3.30e-07
NW_020290534.1	85	1515	1156	103	52	88.177	0.0
NW_020290534.1	85	69.4	39	1	0	97.500	3.30e-07
NW_020290528.1	85	1515	1154	103	51	88.226	0.0
NW_020290528.1	85	69.4	39	1	0	97.500	3.30e-07
NW_020290508.1	85	1515	1156	103	52	88.177	0.0
NW_020290508.1	85	69.4	39	1	0	97.500	3.30e-07
MSFL01000173.1	82	1513	1155	104	51	88.168	0.0
MSFL01000137.1	84	1513	1155	104	51	88.168	0.0
MSFL01000137.1	84	69.4	37	0	0	100.000	3.30e-07
MSFL01000127.1	85	1513	1155	103	52	88.168	0.0
MSFL01000127.1	85	69.4	39	1	0	97.500	3.30e-07
MSFL01000118.1	85	1513	1155	103	52	88.168	0.0
MSFL01000118.1	85	69.4	39	1	0	97.500	3.30e-07
MSFL01000116.1	85	1513	1155	104	51	88.168	0.0
MSFL01000116.1	85	69.4	39	1	0	97.500	3.30e-07
MSFL01000113.1	84	1513	1155	104	51	88.168	0.0
MSFL01000113.1	84	69.4	37	0	0	100.000	3.30e-07
MSFL01000110.1	84	1513	1155	104	51	88.168	0.0
MSFL01000110.1	84	1042	728	62	16	90.323	0.0
MSFL01000110.1	84	69.4	37	0	0	100.000	3.30e-07
PSNO01000024.1	85	1513	1151	122	35	87.997	0.0
PSNO01000024.1	85	69.4	39	1	0	97.500	3.30e-07
NW_020290578.1	82	1513	1155	104	51	88.168	0.0
NW_020290542.1	84	1513	1155	104	51	88.168	0.0
NW_020290542.1	84	69.4	37	0	0	100.000	3.30e-07
NW_020290532.1	85	1513	1155	103	52	88.168	0.0
NW_020290532.1	85	69.4	39	1	0	97.500	3.30e-07
NW_020290523.1	85	1513	1155	103	52	88.168	0.0
NW_020290523.1	85	69.4	39	1	0	97.500	3.30e-07
NW_020290521.1	85	1513	1155	104	51	88.168	0.0
NW_020290521.1	85	69.4	39	1	0	97.500	3.30e-07
NW_020290518.1	84	1513	1155	104	51	88.168	0.0
NW_020290518.1	84	69.4	37	0	0	100.000	3.30e-07
NW_020290515.1	84	1513	1155	104	51	88.168	0.0
NW_020290515.1	84	1042	728	62	16	90.323	0.0
NW_020290515.1	84	69.4	37	0	0	100.000	3.30e-07
MSFL01000143.1	85	1511	1157	103	53	88.119	0.0
MSFL01000143.1	85	69.4	39	1	0	97.500	3.30e-07
JALZYL010000072.1	85	1511	1150	116	40	88.055	0.0
JALZYL010000072.1	85	1511	1150	116	40	88.055	0.0
JALZYL010000072.1	85	69.4	39	1	0	97.500	3.30e-07
JALZYL010000072.1	85	69.4	39	1	0	97.500	3.30e-07
JAMAGZ010000485.1	84	1511	1151	114	42	88.064	0.0
JAMAGZ010000485.1	84	58.4	33	1	0	97.059	7.15e-04
BDHI01000032.1	84	1511	1150	117	39	88.055	0.0
BDHI01000032.1	84	1506	1150	116	41	87.988	0.0
BDHI01000032.1	84	1500	1149	117	41	87.911	0.0
BDHI01000032.1	84	1048	725	60	15	90.625	0.0
BDHI01000032.1	84	69.4	37	0	0	100.000	3.30e-07
BDHI01000032.1	84	69.4	37	0	0	100.000	3.30e-07
BDHI01000032.1	84	69.4	37	0	0	100.000	3.30e-07
JAAVMA010000124.1	85	1511	1151	114	42	88.064	0.0
JAAVMA010000124.1	85	69.4	39	1	0	97.500	3.30e-07
NW_020290548.1	85	1511	1157	103	53	88.119	0.0
NW_020290548.1	85	69.4	39	1	0	97.500	3.30e-07
MSFL01000177.1	85	1509	1154	102	53	88.159	0.0
MSFL01000177.1	85	62.1	38	1	1	95.000	5.52e-05
MSZS01000019.1	84	1509	1149	112	43	88.113	0.0
MSZS01000019.1	84	1502	1148	110	46	88.037	0.0
MSZS01000019.1	84	69.4	37	0	0	100.000	3.30e-07
MSZS01000019.1	84	69.4	37	0	0	100.000	3.30e-07
NW_020194292.1	84	1509	1149	112	43	88.113	0.0
NW_020194292.1	84	1502	1148	110	46	88.037	0.0
NW_020194292.1	84	69.4	37	0	0	100.000	3.30e-07
NW_020194292.1	84	69.4	37	0	0	100.000	3.30e-07
NW_020290582.1	85	1509	1154	102	53	88.159	0.0
NW_020290582.1	85	62.1	38	1	1	95.000	5.52e-05
MSFL01000165.1	85	1507	1154	104	52	88.092	0.0
MSFL01000165.1	85	69.4	39	1	0	97.500	3.30e-07
MSFL01000161.1	84	1507	1155	103	53	88.101	0.0
MSFL01000161.1	84	69.4	37	0	0	100.000	3.30e-07
MSFL01000135.1	85	1507	1155	102	54	88.101	0.0
MSFL01000135.1	85	69.4	39	1	0	97.500	3.30e-07
MSFL01000126.1	85	1507	1155	103	53	88.101	0.0
MSFL01000126.1	85	69.4	39	1	0	97.500	3.30e-07
MSFL01000121.1	84	1507	1155	103	53	88.101	0.0
MSFL01000121.1	84	69.4	37	0	0	100.000	3.30e-07
MSFL01000112.1	85	1507	1155	102	54	88.101	0.0
MSFL01000112.1	85	69.4	39	1	0	97.500	3.30e-07
MSZS01000050.1	84	1507	1148	112	43	88.104	0.0
MSZS01000050.1	84	69.4	37	0	0	100.000	3.30e-07
AM270982.1	85	1507	1150	117	40	87.988	0.0
AM270982.1	85	1507	1150	117	40	87.988	0.0
AM270982.1	85	1507	1150	117	40	87.988	0.0
AM270982.1	85	1194	966	110	40	86.559	0.0
AM270982.1	85	723	507	43	12	90.214	0.0
AM270982.1	85	69.4	39	1	0	97.500	3.30e-07
AM270982.1	85	69.4	39	1	0	97.500	3.30e-07
AM270982.1	85	69.4	39	1	0	97.500	3.30e-07
AM270982.1	85	69.4	39	1	0	97.500	3.30e-07
JACVQR010000012.1	85	1507	1150	117	40	87.988	0.0
JACVQR010000012.1	85	69.4	39	1	0	97.500	3.30e-07
BDHI01000026.1	85	1507	1150	117	40	87.988	0.0
BDHI01000026.1	85	1507	1150	117	40	87.988	0.0
BDHI01000026.1	85	1502	1150	116	42	87.920	0.0
BDHI01000026.1	85	1500	1149	116	42	87.911	0.0
BDHI01000026.1	85	1500	1148	118	40	87.902	0.0
BDHI01000026.1	85	1487	1145	116	43	87.807	0.0
BDHI01000026.1	85	1463	1145	115	49	87.471	0.0
BDHI01000026.1	85	673	445	34	5	91.942	0.0
BDHI01000026.1	85	307	194	10	3	93.720	6.43e-79
BDHI01000026.1	85	69.4	39	1	0	97.500	3.30e-07
BDHI01000026.1	85	69.4	39	1	0	97.500	3.30e-07
BDHI01000026.1	85	69.4	39	1	0	97.500	3.30e-07
BDHI01000026.1	85	69.4	39	1	0	97.500	3.30e-07
BDHI01000026.1	85	69.4	39	1	0	97.500	3.30e-07
BDHI01000026.1	85	69.4	39	1	0	97.500	3.30e-07
BDHI01000026.1	85	69.4	39	1	0	97.500	3.30e-07
BDHI01000023.1	85	1507	1150	117	40	87.988	0.0
BDHI01000023.1	85	1507	1150	117	40	87.988	0.0
BDHI01000023.1	85	1507	1150	117	40	87.988	0.0
BDHI01000023.1	85	1459	1141	119	45	87.433	0.0
BDHI01000023.1	85	1262	872	67	22	90.739	0.0
BDHI01000023.1	85	294	194	10	6	92.381	5.00e-75
BDHI01000023.1	85	69.4	39	1	0	97.500	3.30e-07
BDHI01000023.1	85	69.4	39	1	0	97.500	3.30e-07
BDHI01000023.1	85	69.4	39	1	0	97.500	3.30e-07
BDHI01000023.1	85	69.4	39	1	0	97.500	3.30e-07
BDHI01000023.1	85	69.4	39	1	0	97.500	3.30e-07
BDHI01000015.1	84	1507	1150	117	40	87.988	0.0
BDHI01000015.1	84	1507	1150	117	40	87.988	0.0
BDHI01000015.1	84	1506	1149	118	39	87.979	0.0
BDHI01000015.1	84	1445	1141	113	53	87.299	0.0
BDHI01000015.1	84	69.4	37	0	0	100.000	3.30e-07
BDHI01000015.1	84	69.4	37	0	0	100.000	3.30e-07
BDHI01000015.1	84	69.4	37	0	0	100.000	3.30e-07
BDHI01000009.1	84	1507	1150	117	40	87.988	0.0
BDHI01000009.1	84	1507	1150	117	40	87.988	0.0
BDHI01000009.1	84	1507	1150	117	40	87.988	0.0
BDHI01000009.1	84	1507	1150	117	40	87.988	0.0
BDHI01000009.1	84	1507	1150	117	40	87.988	0.0
BDHI01000009.1	84	1500	1149	117	41	87.911	0.0
BDHI01000009.1	84	69.4	37	0	0	100.000	3.30e-07
BDHI01000009.1	84	69.4	37	0	0	100.000	3.30e-07
BDHI01000009.1	84	69.4	37	0	0	100.000	3.30e-07
BDHI01000009.1	84	69.4	37	0	0	100.000	3.30e-07
BDHI01000009.1	84	69.4	37	0	0	100.000	3.30e-07
BDHI01000009.1	84	69.4	37	0	0	100.000	3.30e-07
NW_020194323.1	84	1507	1148	112	43	88.104	0.0
NW_020194323.1	84	69.4	37	0	0	100.000	3.30e-07
NW_020290570.1	85	1507	1154	104	52	88.092	0.0
NW_020290570.1	85	69.4	39	1	0	97.500	3.30e-07
NW_020290566.1	84	1507	1155	103	53	88.101	0.0
NW_020290566.1	84	69.4	37	0	0	100.000	3.30e-07
NW_020290540.1	85	1507	1155	102	54	88.101	0.0
NW_020290540.1	85	69.4	39	1	0	97.500	3.30e-07
NW_020290531.1	85	1507	1155	103	53	88.101	0.0
NW_020290531.1	85	69.4	39	1	0	97.500	3.30e-07
NW_020290526.1	84	1507	1155	103	53	88.101	0.0
NW_020290526.1	84	69.4	37	0	0	100.000	3.30e-07
NW_020290517.1	85	1507	1155	102	54	88.101	0.0
NW_020290517.1	85	69.4	39	1	0	97.500	3.30e-07
NT_166520.1	85	1507	1150	117	40	87.988	0.0
NT_166520.1	85	1507	1150	117	40	87.988	0.0
NT_166520.1	85	1507	1150	117	40	87.988	0.0
NT_166520.1	85	1194	966	110	40	86.559	0.0
NT_166520.1	85	723	507	43	12	90.214	0.0
NT_166520.1	85	69.4	39	1	0	97.500	3.30e-07
NT_166520.1	85	69.4	39	1	0	97.500	3.30e-07
NT_166520.1	85	69.4	39	1	0	97.500	3.30e-07
NT_166520.1	85	69.4	39	1	0	97.500	3.30e-07
MSFL01000157.1	84	1506	1154	102	54	88.092	0.0
MSFL01000157.1	84	69.4	37	0	0	100.000	3.30e-07
MSFL01000140.1	84	1506	1154	103	53	88.092	0.0
MSFL01000140.1	84	69.4	37	0	0	100.000	3.30e-07
MSFL01000139.1	85	1506	1153	104	52	88.083	0.0
MSFL01000139.1	85	69.4	39	1	0	97.500	3.30e-07
MSZS01000029.1	85	1506	1146	113	42	88.086	0.0
MSZS01000029.1	85	1469	1142	107	53	87.711	0.0
MSZS01000029.1	85	69.4	39	1	0	97.500	3.30e-07
NW_020194302.1	85	1506	1146	113	42	88.086	0.0
NW_020194302.1	85	1469	1142	107	53	87.711	0.0
NW_020194302.1	85	69.4	39	1	0	97.500	3.30e-07
NW_020290562.1	84	1506	1154	102	54	88.092	0.0
NW_020290562.1	84	69.4	37	0	0	100.000	3.30e-07
NW_020290545.1	84	1506	1154	103	53	88.092	0.0
NW_020290545.1	84	69.4	37	0	0	100.000	3.30e-07
NW_020290544.1	85	1506	1153	104	52	88.083	0.0
NW_020290544.1	85	69.4	39	1	0	97.500	3.30e-07
MUGI01000139.1	84	1504	1146	121	36	87.951	0.0
MUGI01000139.1	84	69.4	37	0	0	100.000	3.30e-07
PUXE01000268.1	84	1504	1146	121	36	87.951	0.0
PUXE01000268.1	84	69.4	37	0	0	100.000	3.30e-07
MSZS01000020.1	84	1504	1148	112	44	88.037	0.0
MSZS01000020.1	84	1502	1148	111	45	88.037	0.0
MSZS01000020.1	84	298	183	7	3	94.819	3.87e-76
MSZS01000020.1	84	69.4	37	0	0	100.000	3.30e-07
MSZS01000020.1	84	69.4	37	0	0	100.000	3.30e-07
MSZS01000020.1	84	69.4	37	0	0	100.000	3.30e-07
JAASRZ010000049.1	85	1504	1146	121	36	87.951	0.0
JAASRZ010000049.1	85	1498	1146	120	38	87.883	0.0
JAASRZ010000049.1	85	1456	1144	119	47	87.328	0.0
JAASRZ010000049.1	85	69.4	39	1	0	97.500	3.30e-07
JAASRZ010000049.1	85	69.4	39	1	0	97.500	3.30e-07
JAASRZ010000049.1	85	69.4	39	1	0	97.500	3.30e-07
JAETFV010000058.1	85	1504	1146	121	36	87.951	0.0
JAETFV010000058.1	85	69.4	39	1	0	97.500	3.30e-07
NW_020194293.1	84	1504	1148	112	44	88.037	0.0
NW_020194293.1	84	1502	1148	111	45	88.037	0.0
NW_020194293.1	84	298	183	7	3	94.819	3.87e-76
NW_020194293.1	84	69.4	37	0	0	100.000	3.30e-07
NW_020194293.1	84	69.4	37	0	0	100.000	3.30e-07
NW_020194293.1	84	69.4	37	0	0	100.000	3.30e-07
WBOJ01000006.1	85	1502	1146	120	37	87.951	0.0
WBOJ01000006.1	85	1502	1146	120	37	87.951	0.0
WBOJ01000006.1	85	1496	1145	120	38	87.874	0.0
WBOJ01000006.1	85	69.4	39	1	0	97.500	3.30e-07
WBOJ01000006.1	85	69.4	39	1	0	97.500	3.30e-07
WBOJ01000006.1	85	69.4	39	1	0	97.500	3.30e-07
WBOJ01000005.1	84	1502	1146	120	37	87.951	0.0
WBOJ01000005.1	84	1502	1146	120	37	87.951	0.0
WBOJ01000005.1	84	1502	1146	120	37	87.951	0.0
WBOJ01000005.1	84	1288	871	77	8	91.109	0.0
WBOJ01000005.1	84	69.4	37	0	0	100.000	3.30e-07
WBOJ01000005.1	84	69.4	37	0	0	100.000	3.30e-07
WBOJ01000005.1	84	69.4	37	0	0	100.000	3.30e-07
CM024083.1	84	1502	1146	120	37	87.951	0.0
CM024083.1	84	1502	1146	120	37	87.951	0.0
CM024083.1	84	69.4	37	0	0	100.000	3.30e-07
CM024083.1	84	69.4	37	0	0	100.000	3.30e-07
MDYO01000177.1	84	1502	1145	121	36	87.942	0.0
MDYO01000177.1	84	69.4	37	0	0	100.000	3.30e-07
JAFCIW010000005.1	85	1502	1147	118	39	87.960	0.0
JAFCIW010000005.1	85	1502	1147	118	39	87.960	0.0
JAFCIW010000005.1	85	1502	1147	118	39	87.960	0.0
JAFCIW010000005.1	85	1498	1147	118	40	87.893	0.0
JAFCIW010000005.1	85	1496	1146	118	40	87.883	0.0
JAFCIW010000005.1	85	69.4	39	1	0	97.500	3.30e-07
JAFCIW010000005.1	85	69.4	39	1	0	97.500	3.30e-07
JAFCIW010000005.1	85	69.4	39	1	0	97.500	3.30e-07
JAFCIW010000005.1	85	69.4	39	1	0	97.500	3.30e-07
JAFCIW010000005.1	85	69.4	39	1	0	97.500	3.30e-07
LLXE01000800.1	85	1502	1147	118	39	87.960	0.0
LLXE01000800.1	85	69.4	39	1	0	97.500	3.30e-07
NW_024469302.1	84	1502	1145	121	36	87.942	0.0
NW_024469302.1	84	69.4	37	0	0	100.000	3.30e-07
BDHI01000020.1	85	1500	1149	117	41	87.911	0.0
BDHI01000020.1	85	1491	1147	116	43	87.825	0.0
BDHI01000020.1	85	1434	1142	108	60	87.176	0.0
BDHI01000020.1	85	1271	870	66	20	91.004	0.0
BDHI01000020.1	85	307	194	10	3	93.720	6.43e-79
BDHI01000020.1	85	69.4	39	1	0	97.500	3.30e-07
BDHI01000020.1	85	69.4	39	1	0	97.500	3.30e-07
BDHI01000020.1	85	69.4	39	1	0	97.500	3.30e-07
BDHI01000013.1	85	1500	1149	117	41	87.911	0.0
BDHI01000013.1	85	1500	1149	117	41	87.911	0.0
BDHI01000013.1	85	1495	1148	117	42	87.835	0.0
BDHI01000013.1	85	1258	868	67	21	90.795	0.0
BDHI01000013.1	85	307	194	10	3	93.720	6.43e-79
BDHI01000013.1	85	69.4	39	1	0	97.500	3.30e-07
BDHI01000013.1	85	69.4	39	1	0	97.500	3.30e-07
BDHI01000013.1	85	69.4	39	1	0	97.500	3.30e-07
MSFL01000194.1	84	1498	1152	103	54	88.006	0.0
MSFL01000194.1	84	69.4	37	0	0	100.000	3.30e-07
PUHX01000265.1	85	1498	1145	122	36	87.874	0.0
PUHX01000265.1	85	69.4	39	1	0	97.500	3.30e-07
MSFM01000022.1	85	1498	1149	115	43	87.911	0.0
MSFM01000022.1	85	1495	1148	117	42	87.835	0.0
MSFM01000022.1	85	1495	1148	117	42	87.835	0.0
MSFM01000022.1	85	1495	1148	117	42	87.835	0.0
MSFM01000022.1	85	69.4	39	1	0	97.500	3.30e-07
MSFM01000022.1	85	69.4	39	1	0	97.500	3.30e-07
MSFM01000022.1	85	69.4	39	1	0	97.500	3.30e-07
MSFM01000022.1	85	69.4	39	1	0	97.500	3.30e-07
JAKLNB010000448.1	85	1498	1145	122	36	87.874	0.0
JAKLNB010000448.1	85	69.4	39	1	0	97.500	3.30e-07
JAHAQQ010000405.1	85	1498	1145	122	36	87.874	0.0
JAHAQQ010000405.1	85	69.4	39	1	0	97.500	3.30e-07
JAMALG010000162.1	84	1498	1145	122	36	87.874	0.0
JAMALG010000162.1	84	69.4	37	0	0	100.000	3.30e-07
MUGJ01000069.1	84	1498	1145	122	36	87.874	0.0
MUGJ01000069.1	84	69.4	37	0	0	100.000	3.30e-07
CAKMRK010000230.1	84	1498	1147	118	40	87.893	0.0
CAKMRK010000230.1	84	69.4	37	0	0	100.000	3.30e-07
NW_020194357.1	85	1498	1149	115	43	87.911	0.0
NW_020194357.1	85	1495	1148	117	42	87.835	0.0
NW_020194357.1	85	1495	1148	117	42	87.835	0.0
NW_020194357.1	85	1495	1148	117	42	87.835	0.0
NW_020194357.1	85	69.4	39	1	0	97.500	3.30e-07
NW_020194357.1	85	69.4	39	1	0	97.500	3.30e-07
NW_020194357.1	85	69.4	39	1	0	97.500	3.30e-07
NW_020194357.1	85	69.4	39	1	0	97.500	3.30e-07
NW_020290599.1	84	1498	1152	103	54	88.006	0.0
NW_020290599.1	84	69.4	37	0	0	100.000	3.30e-07
MUGH01000060.1	84	1496	1145	121	37	87.874	0.0
MUGH01000060.1	84	69.4	37	0	0	100.000	3.30e-07
MDDG01000036.1	84	1496	1145	121	37	87.874	0.0
MDDG01000036.1	84	69.4	37	0	0	100.000	3.30e-07
JAMAFK010000124.1	85	1496	1143	125	33	87.855	0.0
JAMAFK010000124.1	85	69.4	39	1	0	97.500	3.30e-07
JAMALA010000145.1	84	1496	1144	117	40	87.932	0.0
JAMALA010000145.1	84	69.4	39	1	0	97.500	3.30e-07
WBOJ01000007.1	85	1495	1144	121	37	87.865	0.0
WBOJ01000007.1	85	1489	1144	120	39	87.797	0.0
WBOJ01000007.1	85	959	859	105	52	84.547	0.0
WBOJ01000007.1	85	953	646	56	7	91.114	0.0
WBOJ01000007.1	85	69.4	39	1	0	97.500	3.30e-07
WBOJ01000007.1	85	69.4	39	1	0	97.500	3.30e-07
MSFL01000174.1	85	1495	1153	103	55	87.948	0.0
MSFL01000174.1	85	69.4	39	1	0	97.500	3.30e-07
MSZS01000058.1	84	1495	1139	111	43	88.090	0.0
MSZS01000058.1	84	69.4	39	1	0	97.500	3.30e-07
MSFM01000031.1	85	1495	1148	117	42	87.835	0.0
MSFM01000031.1	85	1483	1146	114	46	87.749	0.0
MSFM01000031.1	85	69.4	39	1	0	97.500	3.30e-07
MSFM01000031.1	85	69.4	39	1	0	97.500	3.30e-07
JAGXNN020000302.1	82	1495	1151	117	43	87.796	0.0
MSFK01000078.1	85	1495	1149	116	43	87.844	0.0
MSFK01000078.1	85	1495	1149	116	43	87.844	0.0
MSFK01000078.1	85	1482	1147	116	45	87.691	0.0
MSFK01000078.1	85	69.4	37	0	0	100.000	3.30e-07
MSFK01000078.1	85	69.4	39	1	0	97.500	3.30e-07
MSFK01000078.1	85	69.4	39	1	0	97.500	3.30e-07
NW_020291068.1	85	1495	1149	116	43	87.844	0.0
NW_020291068.1	85	1495	1149	116	43	87.844	0.0
NW_020291068.1	85	1482	1147	116	45	87.691	0.0
NW_020291068.1	85	69.4	37	0	0	100.000	3.30e-07
NW_020291068.1	85	69.4	39	1	0	97.500	3.30e-07
NW_020291068.1	85	69.4	39	1	0	97.500	3.30e-07
NW_020194366.1	85	1495	1148	117	42	87.835	0.0
NW_020194366.1	85	1483	1146	114	46	87.749	0.0
NW_020194366.1	85	69.4	39	1	0	97.500	3.30e-07
NW_020194366.1	85	69.4	39	1	0	97.500	3.30e-07
NW_020194331.1	84	1495	1139	111	43	88.090	0.0
NW_020194331.1	84	69.4	39	1	0	97.500	3.30e-07
NW_020290579.1	85	1495	1153	103	55	87.948	0.0
NW_020290579.1	85	69.4	39	1	0	97.500	3.30e-07
MSFL01000115.1	84	1493	1151	104	54	87.930	0.0
MSFL01000115.1	84	69.4	37	0	0	100.000	3.30e-07
MSFM01000006.1	85	1493	1148	116	43	87.835	0.0
MSFM01000006.1	85	69.4	39	1	0	97.500	3.30e-07
JACXYV010000051.1	85	1493	1144	123	36	87.797	0.0
JACXYV010000051.1	85	1419	1138	120	52	86.870	0.0
JACXYV010000051.1	85	69.4	39	1	0	97.500	3.30e-07
JACXYV010000044.1	85	1493	1144	123	36	87.797	0.0
JACXYV010000044.1	85	1485	1143	123	37	87.721	0.0
JACXYV010000044.1	85	379	237	11	4	94.048	1.34e-100
JACXYV010000044.1	85	69.4	39	1	0	97.500	3.30e-07
JACXYV010000044.1	85	69.4	39	1	0	97.500	3.30e-07
JACXYV010000042.1	84	1493	1144	123	36	87.797	0.0
JACXYV010000042.1	84	1493	1144	123	36	87.797	0.0
JACXYV010000042.1	84	819	581	55	11	89.799	0.0
JACXYV010000042.1	84	69.4	37	0	0	100.000	3.30e-07
JACXYV010000042.1	84	69.4	37	0	0	100.000	3.30e-07
JACXYV010000031.1	84	1493	1144	123	36	87.797	0.0
JACXYV010000031.1	84	1491	1143	124	35	87.788	0.0
JACXYV010000031.1	84	1480	1142	123	38	87.644	0.0
JACXYV010000031.1	84	1469	1140	125	38	87.490	0.0
JACXYV010000031.1	84	1358	1131	118	64	86.139	0.0
JACXYV010000031.1	84	69.4	37	0	0	100.000	3.30e-07
JACXYV010000031.1	84	69.4	37	0	0	100.000	3.30e-07
JACXYV010000031.1	84	69.4	37	0	0	100.000	3.30e-07
JACXYV010000031.1	84	69.4	37	0	0	100.000	3.30e-07
JACXYV010000031.1	84	69.4	37	0	0	100.000	3.30e-07
JACXYV010000016.1	84	1493	1144	123	36	87.797	0.0
JACXYV010000016.1	84	268	189	13	7	90.431	3.03e-67
JACXYV010000016.1	84	69.4	37	0	0	100.000	3.30e-07
NW_020194341.1	85	1493	1148	116	43	87.835	0.0
NW_020194341.1	85	69.4	39	1	0	97.500	3.30e-07
NW_020290520.1	84	1493	1151	104	54	87.930	0.0
NW_020290520.1	84	69.4	37	0	0	100.000	3.30e-07
LXJU01000204.1	84	1491	1147	116	43	87.825	0.0
LXJU01000204.1	84	69.4	37	0	0	100.000	3.30e-07
LXJU01000076.1	82	1491	1147	116	43	87.825	0.0
LXJU01000057.1	82	1491	1147	116	43	87.825	0.0
JAAXYA010000249.1	84	1491	1151	112	48	87.796	0.0
JAAXYA010000249.1	84	69.4	37	0	0	100.000	3.30e-07
LHQR01000013.1	84	1491	1144	122	37	87.797	0.0
LHQR01000013.1	84	69.4	37	0	0	100.000	3.30e-07
LHQR01000025.1	84	1491	1144	122	37	87.797	0.0
LHQR01000025.1	84	69.4	37	0	0	100.000	3.30e-07
LHQR01000026.1	84	1491	1144	122	37	87.797	0.0
LHQR01000026.1	84	69.4	37	0	0	100.000	3.30e-07
JPLR01000001.1	84	1491	1147	116	43	87.825	0.0
JPLR01000001.1	84	1491	1147	116	43	87.825	0.0
JPLR01000001.1	84	1491	1147	116	43	87.825	0.0
JPLR01000001.1	84	111	62	1	0	98.413	5.41e-20
JPLR01000001.1	84	69.4	37	0	0	100.000	3.30e-07
JPLR01000001.1	84	69.4	37	0	0	100.000	3.30e-07
JPLR01000001.1	84	69.4	37	0	0	100.000	3.30e-07
JNNR01000513.1	85	1491	1144	122	37	87.797	0.0
JNNR01000513.1	85	69.4	39	1	0	97.500	3.30e-07
JACXYV010000053.1	85	1491	1143	123	36	87.788	0.0
JACXYV010000053.1	85	1428	1134	119	49	87.097	0.0
JACXYV010000053.1	85	69.4	39	1	0	97.500	3.30e-07
JACXYV010000053.1	85	62.1	38	1	1	95.000	5.52e-05
JACXYV010000039.1	85	1491	1143	124	35	87.788	0.0
JACXYV010000039.1	85	1480	1143	122	39	87.653	0.0
JACXYV010000039.1	85	1478	1142	122	39	87.644	0.0
JACXYV010000039.1	85	69.4	39	1	0	97.500	3.30e-07
JACXYV010000039.1	85	69.4	39	1	0	97.500	3.30e-07
JACXYV010000039.1	85	69.4	39	1	0	97.500	3.30e-07
JACXYV010000033.1	85	1491	1144	122	37	87.797	0.0
JACXYV010000033.1	85	1482	1142	121	39	87.711	0.0
JACXYV010000033.1	85	1465	1140	122	41	87.490	0.0
JACXYV010000033.1	85	1437	1142	118	51	87.109	0.0
JACXYV010000033.1	85	270	172	9	3	93.478	8.43e-68
JACXYV010000033.1	85	69.4	39	1	0	97.500	3.30e-07
JACXYV010000033.1	85	69.4	39	1	0	97.500	3.30e-07
JACXYV010000033.1	85	69.4	39	1	0	97.500	3.30e-07
JACXYV010000033.1	85	69.4	39	1	0	97.500	3.30e-07
NW_024467419.1	84	1491	1144	122	37	87.797	0.0
NW_024467419.1	84	69.4	37	0	0	100.000	3.30e-07
NW_024467431.1	84	1491	1144	122	37	87.797	0.0
NW_024467431.1	84	69.4	37	0	0	100.000	3.30e-07
NW_024467432.1	84	1491	1144	122	37	87.797	0.0
NW_024467432.1	84	69.4	37	0	0	100.000	3.30e-07
NW_019173481.1	84	1491	1147	116	43	87.825	0.0
NW_019173481.1	84	69.4	37	0	0	100.000	3.30e-07
NW_019173353.1	82	1491	1147	116	43	87.825	0.0
NW_019173334.1	82	1491	1147	116	43	87.825	0.0
MSFL01000155.1	82	1489	1151	105	54	87.863	0.0
JAGUQC010000016.1	84	1489	1146	121	39	87.749	0.0
JAGUQC010000016.1	84	69.4	37	0	0	100.000	3.30e-07
JACVQN010000201.1	84	1489	1146	121	39	87.749	0.0
JACVQN010000201.1	84	69.4	37	0	0	100.000	3.30e-07
JACWGA010000006.1	85	1489	1146	121	39	87.749	0.0
JACWGA010000006.1	85	69.4	39	1	0	97.500	3.30e-07
JAFBMQ010000006.1	84	1489	1149	119	42	87.710	0.0
JAFBMQ010000006.1	84	1483	1148	120	42	87.634	0.0
JAFBMQ010000006.1	84	1482	1148	119	43	87.634	0.0
JAFBMQ010000006.1	84	1482	1148	119	43	87.634	0.0
JAFBMQ010000006.1	84	1471	1147	119	45	87.490	0.0
JAFBMQ010000006.1	84	1295	871	75	8	91.300	0.0
JAFBMQ010000006.1	84	1290	871	75	9	91.204	0.0
JAFBMQ010000006.1	84	289	183	12	1	93.367	2.33e-73
JAFBMQ010000006.1	84	289	183	12	1	93.367	2.33e-73
JAFBMQ010000006.1	84	69.4	37	0	0	100.000	3.30e-07
JAFBMQ010000006.1	84	69.4	37	0	0	100.000	3.30e-07
JAFBMQ010000006.1	84	69.4	37	0	0	100.000	3.30e-07
JAFBMQ010000006.1	84	69.4	37	0	0	100.000	3.30e-07
JAFBMQ010000006.1	84	69.4	37	0	0	100.000	3.30e-07
JAFBMQ010000006.1	84	69.4	37	0	0	100.000	3.30e-07
JAFBMQ010000006.1	84	69.4	37	0	0	100.000	3.30e-07
JAGYIA010009117.1	84	1489	1140	118	39	87.895	0.0
JAGYIA010009117.1	84	69.4	37	0	0	100.000	3.30e-07
NW_020290560.1	82	1489	1151	105	54	87.863	0.0
MSFL01000176.1	85	1487	1151	103	56	87.863	0.0
MSFL01000176.1	85	69.4	39	1	0	97.500	3.30e-07
MSFM01000024.1	85	1487	1147	117	43	87.758	0.0
MSFM01000024.1	85	1472	1145	115	47	87.605	0.0
MSFM01000024.1	85	1469	1144	113	49	87.596	0.0
MSFM01000024.1	85	69.4	39	1	0	97.500	3.30e-07
MSFM01000024.1	85	69.4	39	1	0	97.500	3.30e-07
MSFM01000024.1	85	69.4	39	1	0	97.500	3.30e-07
CH476599.1	84	1487	1152	117	45	87.671	0.0
CH476599.1	84	69.4	37	0	0	100.000	3.30e-07
BDHI01000033.1	85	1487	1146	118	42	87.749	0.0
BDHI01000033.1	85	1443	1140	118	49	87.223	0.0
BDHI01000033.1	85	1417	1138	109	61	87.003	0.0
BDHI01000033.1	85	69.4	39	1	0	97.500	3.30e-07
BDHI01000033.1	85	69.4	39	1	0	97.500	3.30e-07
BDHI01000033.1	85	69.4	39	1	0	97.500	3.30e-07
NT_165929.1	84	1487	1152	117	45	87.671	0.0
NT_165929.1	84	69.4	37	0	0	100.000	3.30e-07
NW_020194359.1	85	1487	1147	117	43	87.758	0.0
NW_020194359.1	85	1472	1145	115	47	87.605	0.0
NW_020194359.1	85	1469	1144	113	49	87.596	0.0
NW_020194359.1	85	69.4	39	1	0	97.500	3.30e-07
NW_020194359.1	85	69.4	39	1	0	97.500	3.30e-07
NW_020194359.1	85	69.4	39	1	0	97.500	3.30e-07
NW_020290581.1	85	1487	1151	103	56	87.863	0.0
NW_020290581.1	85	69.4	39	1	0	97.500	3.30e-07
MSFO01000031.1	84	1485	1148	117	44	87.701	0.0
MSFO01000031.1	84	69.4	37	0	0	100.000	3.30e-07
JPLR01000049.1	85	1485	1146	116	44	87.749	0.0
JPLR01000049.1	85	69.4	41	2	0	95.349	3.30e-07
JACXYV010000045.1	85	1485	1143	122	38	87.721	0.0
JACXYV010000045.1	85	1471	1142	123	40	87.510	0.0
JACXYV010000045.1	85	446	409	40	35	84.504	1.31e-120
JACXYV010000045.1	85	69.4	39	1	0	97.500	3.30e-07
JACXYV010000045.1	85	69.4	39	1	0	97.500	3.30e-07
JACXYV010000043.1	84	1485	1143	122	38	87.721	0.0
JACXYV010000043.1	84	1485	1143	123	37	87.721	0.0
JACXYV010000043.1	84	1485	1143	123	37	87.721	0.0
JACXYV010000043.1	84	69.4	37	0	0	100.000	3.30e-07
JACXYV010000043.1	84	69.4	37	0	0	100.000	3.30e-07
JACXYV010000043.1	84	69.4	37	0	0	100.000	3.30e-07
JACXYV010000034.1	85	1485	1143	123	37	87.721	0.0
JACXYV010000034.1	85	1469	1141	124	39	87.500	0.0
JACXYV010000034.1	85	1417	1137	116	55	86.927	0.0
JACXYV010000034.1	85	1336	1120	126	58	85.890	0.0
JACXYV010000034.1	85	69.4	39	1	0	97.500	3.30e-07
JACXYV010000034.1	85	69.4	39	1	0	97.500	3.30e-07
JACXYV010000034.1	85	69.4	39	1	0	97.500	3.30e-07
JACXYV010000030.1	84	1485	1142	124	36	87.711	0.0
JACXYV010000030.1	84	1485	1143	123	37	87.721	0.0
JACXYV010000030.1	84	1485	1144	120	40	87.730	0.0
JACXYV010000030.1	84	1480	1142	123	38	87.644	0.0
JACXYV010000030.1	84	1467	1142	120	43	87.510	0.0
JACXYV010000030.1	84	1434	1137	123	46	87.060	0.0
JACXYV010000030.1	84	1434	1138	122	47	87.070	0.0
JACXYV010000030.1	84	1378	1130	112	64	86.524	0.0
JACXYV010000030.1	84	1351	1129	120	63	86.052	0.0
JACXYV010000030.1	84	1323	1110	118	63	85.980	0.0
JACXYV010000030.1	84	69.4	37	0	0	100.000	3.30e-07
JACXYV010000030.1	84	69.4	37	0	0	100.000	3.30e-07
JACXYV010000030.1	84	69.4	37	0	0	100.000	3.30e-07
JACXYV010000030.1	84	69.4	37	0	0	100.000	3.30e-07
JACXYV010000030.1	84	69.4	37	0	0	100.000	3.30e-07
JACXYV010000030.1	84	69.4	37	0	0	100.000	3.30e-07
JACXYV010000030.1	84	69.4	37	0	0	100.000	3.30e-07
JACXYV010000030.1	84	69.4	37	0	0	100.000	3.30e-07
MSFU01000081.1	85	1485	1150	113	48	87.719	0.0
MSFU01000081.1	85	861	698	66	40	86.816	0.0
MSFU01000081.1	85	69.4	39	1	0	97.500	3.30e-07
MSFU01000081.1	85	69.4	39	1	0	97.500	3.30e-07
MSFU01000107.1	85	1485	1150	113	48	87.719	0.0
MSFU01000107.1	85	69.4	39	1	0	97.500	3.30e-07
MSFU01000103.1	85	1485	1150	113	48	87.719	0.0
MSFU01000103.1	85	69.4	39	1	0	97.500	3.30e-07
NW_020290355.1	85	1485	1150	113	48	87.719	0.0
NW_020290355.1	85	861	698	66	40	86.816	0.0
NW_020290355.1	85	69.4	39	1	0	97.500	3.30e-07
NW_020290355.1	85	69.4	39	1	0	97.500	3.30e-07
NW_020290381.1	85	1485	1150	113	48	87.719	0.0
NW_020290381.1	85	69.4	39	1	0	97.500	3.30e-07
NW_020290377.1	85	1485	1150	113	48	87.719	0.0
NW_020290377.1	85	69.4	39	1	0	97.500	3.30e-07
NW_020194428.1	84	1485	1148	117	44	87.701	0.0
NW_020194428.1	84	69.4	37	0	0	100.000	3.30e-07
MSFL01000187.1	82	1483	1150	102	57	87.853	0.0
MSZS01000011.1	85	1483	1144	109	49	87.865	0.0
MSZS01000011.1	85	69.4	39	1	0	97.500	3.30e-07
MSFO01000019.1	84	1483	1147	117	44	87.691	0.0
MSFO01000019.1	84	1482	1148	118	44	87.634	0.0
MSFO01000019.1	84	69.4	37	0	0	100.000	3.30e-07
MSFO01000019.1	84	69.4	37	0	0	100.000	3.30e-07
MAQV01000001.1	85	1483	1151	114	48	87.662	0.0
MAQV01000001.1	85	1483	1151	114	48	87.662	0.0
MAQV01000001.1	85	1483	1151	114	48	87.662	0.0
MAQV01000001.1	85	1483	1151	114	48	87.662	0.0
MAQV01000001.1	85	1483	1151	114	48	87.662	0.0
MAQV01000001.1	85	1482	1150	114	48	87.652	0.0
MAQV01000001.1	85	1480	1150	113	49	87.652	0.0
MAQV01000001.1	85	1478	1149	113	49	87.643	0.0
MAQV01000001.1	85	1476	1149	115	48	87.576	0.0
MAQV01000001.1	85	69.4	37	0	0	100.000	3.30e-07
MAQV01000001.1	85	69.4	39	1	0	97.500	3.30e-07
MAQV01000001.1	85	69.4	39	1	0	97.500	3.30e-07
MAQV01000001.1	85	69.4	39	1	0	97.500	3.30e-07
MAQV01000001.1	85	69.4	39	1	0	97.500	3.30e-07
MAQV01000001.1	85	69.4	39	1	0	97.500	3.30e-07
MAQV01000001.1	85	69.4	39	1	0	97.500	3.30e-07
MAQV01000001.1	85	69.4	39	1	0	97.500	3.30e-07
MAQV01000001.1	85	69.4	39	1	0	97.500	3.30e-07
BDHI01000006.1	85	1483	1147	117	44	87.691	0.0
BDHI01000006.1	85	1480	1146	115	46	87.682	0.0
BDHI01000006.1	85	1144	851	66	40	88.924	0.0
BDHI01000006.1	85	294	192	10	5	92.754	5.00e-75
BDHI01000006.1	85	69.4	39	1	0	97.500	3.30e-07
BDHI01000006.1	85	69.4	39	1	0	97.500	3.30e-07
BDHI01000006.1	85	62.1	38	1	1	95.000	5.52e-05
CACM01014255.1	85	1483	1151	114	48	87.662	0.0
CACM01014255.1	85	69.4	37	0	0	100.000	3.30e-07
NW_020194416.1	84	1483	1147	117	44	87.691	0.0
NW_020194416.1	84	1482	1148	118	44	87.634	0.0
NW_020194416.1	84	69.4	37	0	0	100.000	3.30e-07
NW_020194416.1	84	69.4	37	0	0	100.000	3.30e-07
NW_020194284.1	85	1483	1144	109	49	87.865	0.0
NW_020194284.1	85	69.4	39	1	0	97.500	3.30e-07
NW_020290592.1	82	1483	1150	102	57	87.853	0.0
MSFO01000033.1	84	1482	1148	118	44	87.634	0.0
MSFO01000033.1	84	1478	1147	117	45	87.624	0.0
MSFO01000033.1	84	69.4	37	0	0	100.000	3.30e-07
MSFO01000033.1	84	69.4	37	0	0	100.000	3.30e-07
MSFO01000027.1	84	1482	1148	118	44	87.634	0.0
MSFO01000027.1	84	69.4	37	0	0	100.000	3.30e-07
MSFO01000025.1	84	1482	1148	118	44	87.634	0.0
MSFO01000025.1	84	1478	1147	117	45	87.624	0.0
MSFO01000025.1	84	69.4	37	0	0	100.000	3.30e-07
MSFO01000025.1	84	69.4	37	0	0	100.000	3.30e-07
MSFO01000023.1	84	1482	1148	118	44	87.634	0.0
MSFO01000023.1	84	1469	1146	118	46	87.481	0.0
MSFO01000023.1	84	69.4	37	0	0	100.000	3.30e-07
MSFO01000023.1	84	69.4	37	0	0	100.000	3.30e-07
MSFO01000020.1	84	1482	1148	118	44	87.634	0.0
MSFO01000020.1	84	1439	1142	114	54	87.176	0.0
MSFO01000020.1	84	69.4	37	0	0	100.000	3.30e-07
MSFO01000020.1	84	69.4	37	0	0	100.000	3.30e-07
MSFO01000018.1	84	1482	1148	118	44	87.634	0.0
MSFO01000018.1	84	1402	1143	118	59	86.591	0.0
MSFO01000018.1	84	289	183	11	2	93.367	2.33e-73
MSFO01000018.1	84	69.4	37	0	0	100.000	3.30e-07
MSFO01000018.1	84	69.4	37	0	0	100.000	3.30e-07
MSFO01000017.1	84	1482	1148	118	44	87.634	0.0
MSFO01000017.1	84	1482	1148	118	44	87.634	0.0
MSFO01000017.1	84	1474	1147	118	45	87.557	0.0
MSFO01000017.1	84	69.4	37	0	0	100.000	3.30e-07
MSFO01000017.1	84	69.4	37	0	0	100.000	3.30e-07
MSFO01000017.1	84	69.4	37	0	0	100.000	3.30e-07
MSFO01000016.1	84	1482	1148	118	44	87.634	0.0
MSFO01000016.1	84	1482	1148	118	44	87.634	0.0
MSFO01000016.1	84	1474	1150	112	51	87.586	0.0
MSFO01000016.1	84	69.4	37	0	0	100.000	3.30e-07
MSFO01000016.1	84	69.4	37	0	0	100.000	3.30e-07
MSFO01000016.1	84	69.4	37	0	0	100.000	3.30e-07
MSFO01000014.1	84	1482	1148	118	44	87.634	0.0
MSFO01000014.1	84	1482	1148	118	44	87.634	0.0
MSFO01000014.1	84	1206	998	101	57	86.332	0.0
MSFO01000014.1	84	521	349	26	6	91.601	2.11e-143
MSFO01000014.1	84	69.4	37	0	0	100.000	3.30e-07
MSFO01000014.1	84	69.4	37	0	0	100.000	3.30e-07
MSFO01000014.1	84	69.4	37	0	0	100.000	3.30e-07
MSFO01000013.1	84	1482	1148	118	44	87.634	0.0
MSFO01000013.1	84	1482	1148	118	44	87.634	0.0
MSFO01000013.1	84	1482	1148	118	44	87.634	0.0
MSFO01000013.1	84	69.4	37	0	0	100.000	3.30e-07
MSFO01000013.1	84	69.4	37	0	0	100.000	3.30e-07
MSFO01000013.1	84	69.4	37	0	0	100.000	3.30e-07
JACBKQ010000154.1	85	1482	1150	119	44	87.586	0.0
JACBKQ010000154.1	85	69.4	39	1	0	97.500	3.30e-07
MLQL01000163.1	85	1482	1144	121	40	87.663	0.0
MLQL01000163.1	85	69.4	39	1	0	97.500	3.30e-07
NW_020194430.1	84	1482	1148	118	44	87.634	0.0
NW_020194430.1	84	1478	1147	117	45	87.624	0.0
NW_020194430.1	84	69.4	37	0	0	100.000	3.30e-07
NW_020194430.1	84	69.4	37	0	0	100.000	3.30e-07
NW_020194424.1	84	1482	1148	118	44	87.634	0.0
NW_020194424.1	84	69.4	37	0	0	100.000	3.30e-07
NW_020194422.1	84	1482	1148	118	44	87.634	0.0
NW_020194422.1	84	1478	1147	117	45	87.624	0.0
NW_020194422.1	84	69.4	37	0	0	100.000	3.30e-07
NW_020194422.1	84	69.4	37	0	0	100.000	3.30e-07
NW_020194420.1	84	1482	1148	118	44	87.634	0.0
NW_020194420.1	84	1469	1146	118	46	87.481	0.0
NW_020194420.1	84	69.4	37	0	0	100.000	3.30e-07
NW_020194420.1	84	69.4	37	0	0	100.000	3.30e-07
NW_020194417.1	84	1482	1148	118	44	87.634	0.0
NW_020194417.1	84	1439	1142	114	54	87.176	0.0
NW_020194417.1	84	69.4	37	0	0	100.000	3.30e-07
NW_020194417.1	84	69.4	37	0	0	100.000	3.30e-07
NW_020194415.1	84	1482	1148	118	44	87.634	0.0
NW_020194415.1	84	1402	1143	118	59	86.591	0.0
NW_020194415.1	84	289	183	11	2	93.367	2.33e-73
NW_020194415.1	84	69.4	37	0	0	100.000	3.30e-07
NW_020194415.1	84	69.4	37	0	0	100.000	3.30e-07
NW_020194414.1	84	1482	1148	118	44	87.634	0.0
NW_020194414.1	84	1482	1148	118	44	87.634	0.0
NW_020194414.1	84	1474	1147	118	45	87.557	0.0
NW_020194414.1	84	69.4	37	0	0	100.000	3.30e-07
NW_020194414.1	84	69.4	37	0	0	100.000	3.30e-07
NW_020194414.1	84	69.4	37	0	0	100.000	3.30e-07
NW_020194413.1	84	1482	1148	118	44	87.634	0.0
NW_020194413.1	84	1482	1148	118	44	87.634	0.0
NW_020194413.1	84	1474	1150	112	51	87.586	0.0
NW_020194413.1	84	69.4	37	0	0	100.000	3.30e-07
NW_020194413.1	84	69.4	37	0	0	100.000	3.30e-07
NW_020194413.1	84	69.4	37	0	0	100.000	3.30e-07
NW_020194411.1	84	1482	1148	118	44	87.634	0.0
NW_020194411.1	84	1482	1148	118	44	87.634	0.0
NW_020194411.1	84	1206	998	101	57	86.332	0.0
NW_020194411.1	84	521	349	26	6	91.601	2.11e-143
NW_020194411.1	84	69.4	37	0	0	100.000	3.30e-07
NW_020194411.1	84	69.4	37	0	0	100.000	3.30e-07
NW_020194411.1	84	69.4	37	0	0	100.000	3.30e-07
NW_020194410.1	84	1482	1148	118	44	87.634	0.0
NW_020194410.1	84	1482	1148	118	44	87.634	0.0
NW_020194410.1	84	1482	1148	118	44	87.634	0.0
NW_020194410.1	84	69.4	37	0	0	100.000	3.30e-07
NW_020194410.1	84	69.4	37	0	0	100.000	3.30e-07
NW_020194410.1	84	69.4	37	0	0	100.000	3.30e-07
MSFO01000021.1	84	1480	1147	118	44	87.624	0.0
MSFO01000021.1	84	1267	868	72	15	90.890	0.0
MSFO01000021.1	84	289	183	11	2	93.367	2.33e-73
MSFO01000021.1	84	69.4	37	0	0	100.000	3.30e-07
MSFO01000021.1	84	69.4	37	0	0	100.000	3.30e-07
PKQL01000996.1	84	1480	1142	124	37	87.644	0.0
PKQL01000996.1	84	69.4	37	0	0	100.000	3.30e-07
CAJVRB010000041.1	85	1480	1142	124	37	87.644	0.0
CAJVRB010000041.1	85	1472	1141	123	39	87.567	0.0
CAJVRB010000041.1	85	69.4	39	1	0	97.500	3.30e-07
CAJVRB010000041.1	85	69.4	39	1	0	97.500	3.30e-07
QAGI01000420.1	85	1480	1142	124	37	87.644	0.0
QAGI01000420.1	85	69.4	39	1	0	97.500	3.30e-07
JACVQR010000011.1	84	1480	1142	124	37	87.644	0.0
JACVQR010000011.1	84	69.4	37	0	0	100.000	3.30e-07
AP024428.1	85	1480	1149	114	48	87.643	0.0
AP024428.1	85	1480	1149	114	48	87.643	0.0
AP024428.1	85	1480	1149	114	48	87.643	0.0
AP024428.1	85	1480	1149	114	48	87.643	0.0
AP024428.1	85	1480	1149	114	48	87.643	0.0
AP024428.1	85	69.4	39	1	0	97.500	3.30e-07
AP024428.1	85	69.4	39	1	0	97.500	3.30e-07
AP024428.1	85	69.4	39	1	0	97.500	3.30e-07
AP024428.1	85	69.4	39	1	0	97.500	3.30e-07
AP024428.1	85	69.4	39	1	0	97.500	3.30e-07
SWKU01000089.1	84	1480	1142	124	37	87.644	0.0
SWKU01000089.1	84	69.4	37	0	0	100.000	3.30e-07
BLWE01000015.1	84	1480	1149	114	48	87.643	0.0
BLWE01000015.1	84	1472	1148	113	50	87.567	0.0
BLWE01000015.1	84	1472	1148	114	49	87.567	0.0
BLWE01000015.1	84	69.4	37	0	0	100.000	3.30e-07
BLWE01000015.1	84	69.4	37	0	0	100.000	3.30e-07
BLWE01000015.1	84	69.4	37	0	0	100.000	3.30e-07
CM002801.1	85	1480	1142	124	37	87.644	0.0
CM002801.1	85	1480	1142	124	37	87.644	0.0
CM002801.1	85	69.4	39	1	0	97.500	3.30e-07
CM002801.1	85	69.4	39	1	0	97.500	3.30e-07
JACXYV010000047.1	85	1480	1142	123	38	87.644	0.0
JACXYV010000047.1	85	1461	1140	122	42	87.423	0.0
JACXYV010000047.1	85	69.4	39	1	0	97.500	3.30e-07
JACXYV010000047.1	85	69.4	39	1	0	97.500	3.30e-07
JACXYV010000040.1	85	1480	1142	123	38	87.644	0.0
JACXYV010000040.1	85	1469	1142	122	41	87.510	0.0
JACXYV010000040.1	85	1042	937	110	61	84.567	0.0
JACXYV010000040.1	85	69.4	39	1	0	97.500	3.30e-07
JACXYV010000040.1	85	69.4	39	1	0	97.500	3.30e-07
JACXYV010000040.1	85	69.4	39	1	0	97.500	3.30e-07
NW_023336289.1	84	1480	1149	114	48	87.643	0.0
NW_023336289.1	84	1472	1148	113	50	87.567	0.0
NW_023336289.1	84	1472	1148	114	49	87.567	0.0
NW_023336289.1	84	69.4	37	0	0	100.000	3.30e-07
NW_023336289.1	84	69.4	37	0	0	100.000	3.30e-07
NW_023336289.1	84	69.4	37	0	0	100.000	3.30e-07
NC_054852.1	85	1480	1149	114	48	87.643	0.0
NC_054852.1	85	1480	1149	114	48	87.643	0.0
NC_054852.1	85	1480	1149	114	48	87.643	0.0
NC_054852.1	85	1480	1149	114	48	87.643	0.0
NC_054852.1	85	1480	1149	114	48	87.643	0.0
NC_054852.1	85	69.4	39	1	0	97.500	3.30e-07
NC_054852.1	85	69.4	39	1	0	97.500	3.30e-07
NC_054852.1	85	69.4	39	1	0	97.500	3.30e-07
NC_054852.1	85	69.4	39	1	0	97.500	3.30e-07
NC_054852.1	85	69.4	39	1	0	97.500	3.30e-07
NW_020194418.1	84	1480	1147	118	44	87.624	0.0
NW_020194418.1	84	1267	868	72	15	90.890	0.0
NW_020194418.1	84	289	183	11	2	93.367	2.33e-73
NW_020194418.1	84	69.4	37	0	0	100.000	3.30e-07
NW_020194418.1	84	69.4	37	0	0	100.000	3.30e-07
PQME02000349.1	85	1478	1155	130	38	87.302	0.0
PQME02000349.1	85	69.4	39	1	0	97.500	3.30e-07
JAMAHH010000222.1	85	1478	1150	115	48	87.586	0.0
JAMAHH010000222.1	85	69.4	39	1	0	97.500	3.30e-07
JAMAHK010000215.1	85	1478	1150	115	48	87.586	0.0
JAMAHK010000215.1	85	69.4	39	1	0	97.500	3.30e-07
JAGMTT010000008.1	85	1478	1147	117	45	87.624	0.0
JAGMTT010000008.1	85	69.4	39	1	0	97.500	3.30e-07
JAMAHL010000227.1	85	1478	1150	115	48	87.586	0.0
JAMAHL010000227.1	85	69.4	37	0	0	100.000	3.30e-07
JAMAHI010000081.1	85	1478	1150	115	48	87.586	0.0
JAMAHI010000081.1	85	69.4	37	0	0	100.000	3.30e-07
JAMAHJ010000127.1	85	1478	1150	115	48	87.586	0.0
JAMAHJ010000127.1	85	69.4	39	1	0	97.500	3.30e-07
JAMAHG010000262.1	85	1478	1150	115	48	87.586	0.0
JAMAHG010000262.1	85	69.4	39	1	0	97.500	3.30e-07
JAMAHM010000141.1	85	1478	1150	115	48	87.586	0.0
JAMAHM010000141.1	85	69.4	37	0	0	100.000	3.30e-07
JAJFZZ010000005.1	85	1478	1150	115	48	87.586	0.0
JAJFZZ010000005.1	85	1471	1149	114	50	87.510	0.0
JAJFZZ010000005.1	85	1471	1149	115	49	87.510	0.0
JAJFZZ010000005.1	85	1465	1149	118	48	87.376	0.0
JAJFZZ010000005.1	85	1373	1094	113	50	87.033	0.0
JAJFZZ010000005.1	85	69.4	39	1	0	97.500	3.30e-07
JAJFZZ010000005.1	85	69.4	39	1	0	97.500	3.30e-07
JAJFZZ010000005.1	85	69.4	39	1	0	97.500	3.30e-07
JAJFZZ010000005.1	85	69.4	39	1	0	97.500	3.30e-07
JAJFZZ010000005.1	85	69.4	39	1	0	97.500	3.30e-07
MSFU01000098.1	85	1478	1149	113	49	87.643	0.0
MSFU01000098.1	85	307	194	10	3	93.720	6.43e-79
MSFU01000098.1	85	69.4	39	1	0	97.500	3.30e-07
MSFU01000098.1	85	69.4	37	0	0	100.000	3.30e-07
MSFU01000100.1	85	1478	1148	114	48	87.634	0.0
MSFU01000100.1	85	1459	1145	115	50	87.405	0.0
MSFU01000100.1	85	69.4	37	0	0	100.000	3.30e-07
MSFU01000100.1	85	69.4	39	1	0	97.500	3.30e-07
NW_020290372.1	85	1478	1149	113	49	87.643	0.0
NW_020290372.1	85	307	194	10	3	93.720	6.43e-79
NW_020290372.1	85	69.4	39	1	0	97.500	3.30e-07
NW_020290372.1	85	69.4	37	0	0	100.000	3.30e-07
NW_020290374.1	85	1478	1148	114	48	87.634	0.0
NW_020290374.1	85	1459	1145	115	50	87.405	0.0
NW_020290374.1	85	69.4	37	0	0	100.000	3.30e-07
NW_020290374.1	85	69.4	39	1	0	97.500	3.30e-07
CP059872.1	84	1474	1146	119	44	87.548	0.0
CP059872.1	84	1474	1146	119	44	87.548	0.0
CP059872.1	84	1474	1146	119	44	87.548	0.0
CP059872.1	84	1474	1146	119	44	87.548	0.0
CP059872.1	84	1474	1146	119	44	87.548	0.0
CP059872.1	84	1474	1146	119	44	87.548	0.0
CP059872.1	84	1474	1146	119	44	87.548	0.0
CP059872.1	84	1474	1146	119	44	87.548	0.0
CP059872.1	84	926	820	102	46	84.711	0.0
CP059872.1	84	69.4	37	0	0	100.000	3.30e-07
CP059872.1	84	69.4	37	0	0	100.000	3.30e-07
CP059872.1	84	69.4	37	0	0	100.000	3.30e-07
CP059872.1	84	69.4	37	0	0	100.000	3.30e-07
CP059872.1	84	69.4	37	0	0	100.000	3.30e-07
CP059872.1	84	69.4	37	0	0	100.000	3.30e-07
CP059872.1	84	69.4	37	0	0	100.000	3.30e-07
CP059872.1	84	69.4	37	0	0	100.000	3.30e-07
CP059872.1	84	69.4	37	0	0	100.000	3.30e-07
MSFO01000028.1	84	1474	1150	112	51	87.586	0.0
MSFO01000028.1	84	1452	1145	113	53	87.338	0.0
MSFO01000028.1	84	69.4	37	0	0	100.000	3.30e-07
MSFO01000028.1	84	69.4	37	0	0	100.000	3.30e-07
MSFO01000024.1	84	1474	1150	112	51	87.586	0.0
MSFO01000024.1	84	1267	867	73	14	90.881	0.0
MSFO01000024.1	84	294	184	11	1	93.878	5.00e-75
MSFO01000024.1	84	69.4	37	0	0	100.000	3.30e-07
MSFO01000024.1	84	69.4	37	0	0	100.000	3.30e-07
MSFO01000022.1	84	1474	1150	112	51	87.586	0.0
MSFO01000022.1	84	1474	1150	112	51	87.586	0.0
MSFO01000022.1	84	69.4	37	0	0	100.000	3.30e-07
MSFO01000022.1	84	69.4	37	0	0	100.000	3.30e-07
MSFO01000015.1	84	1474	1147	117	46	87.557	0.0
MSFO01000015.1	84	1474	1150	112	51	87.586	0.0
MSFO01000015.1	84	1469	1146	118	46	87.481	0.0
MSFO01000015.1	84	69.4	37	0	0	100.000	3.30e-07
MSFO01000015.1	84	69.4	37	0	0	100.000	3.30e-07
MSFO01000015.1	84	69.4	37	0	0	100.000	3.30e-07
QCWU01000014.1	85	1474	1146	119	44	87.548	0.0
QCWU01000014.1	85	69.4	39	1	0	97.500	3.30e-07
SJFF01000027.1	85	1474	1146	119	44	87.548	0.0
SJFF01000027.1	85	69.4	39	1	0	97.500	3.30e-07
JACSPC010000172.1	84	1474	1141	125	37	87.567	0.0
JACSPC010000172.1	84	69.4	37	0	0	100.000	3.30e-07
JACXYV010000050.1	85	1474	1141	124	38	87.567	0.0
JACXYV010000050.1	85	1450	1138	125	41	87.270	0.0
JACXYV010000050.1	85	69.4	39	1	0	97.500	3.30e-07
JACXYV010000050.1	85	63.9	36	1	0	97.297	1.54e-05
BA000055.1	84	1474	1146	119	44	87.548	0.0
BA000055.1	84	763	621	64	32	86.611	0.0
BA000055.1	84	69.4	37	0	0	100.000	3.30e-07
BA000055.1	84	69.4	37	0	0	100.000	3.30e-07
NC_036441.1	84	1474	1146	119	44	87.548	0.0
NC_036441.1	84	763	621	64	32	86.611	0.0
NC_036441.1	84	69.4	37	0	0	100.000	3.30e-07
NC_036441.1	84	69.4	37	0	0	100.000	3.30e-07
NW_020194425.1	84	1474	1150	112	51	87.586	0.0
NW_020194425.1	84	1452	1145	113	53	87.338	0.0
NW_020194425.1	84	69.4	37	0	0	100.000	3.30e-07
NW_020194425.1	84	69.4	37	0	0	100.000	3.30e-07
NW_020194421.1	84	1474	1150	112	51	87.586	0.0
NW_020194421.1	84	1267	867	73	14	90.881	0.0
NW_020194421.1	84	294	184	11	1	93.878	5.00e-75
NW_020194421.1	84	69.4	37	0	0	100.000	3.30e-07
NW_020194421.1	84	69.4	37	0	0	100.000	3.30e-07
NW_020194419.1	84	1474	1150	112	51	87.586	0.0
NW_020194419.1	84	1474	1150	112	51	87.586	0.0
NW_020194419.1	84	69.4	37	0	0	100.000	3.30e-07
NW_020194419.1	84	69.4	37	0	0	100.000	3.30e-07
NW_020194412.1	84	1474	1147	117	46	87.557	0.0
NW_020194412.1	84	1474	1150	112	51	87.586	0.0
NW_020194412.1	84	1469	1146	118	46	87.481	0.0
NW_020194412.1	84	69.4	37	0	0	100.000	3.30e-07
NW_020194412.1	84	69.4	37	0	0	100.000	3.30e-07
NW_020194412.1	84	69.4	37	0	0	100.000	3.30e-07
NC_054697.1	84	1474	1146	119	44	87.548	0.0
NC_054697.1	84	1474	1146	119	44	87.548	0.0
NC_054697.1	84	1474	1146	119	44	87.548	0.0
NC_054697.1	84	1474	1146	119	44	87.548	0.0
NC_054697.1	84	1474	1146	119	44	87.548	0.0
NC_054697.1	84	1474	1146	119	44	87.548	0.0
NC_054697.1	84	1474	1146	119	44	87.548	0.0
NC_054697.1	84	1474	1146	119	44	87.548	0.0
NC_054697.1	84	926	820	102	46	84.711	0.0
NC_054697.1	84	69.4	37	0	0	100.000	3.30e-07
NC_054697.1	84	69.4	37	0	0	100.000	3.30e-07
NC_054697.1	84	69.4	37	0	0	100.000	3.30e-07
NC_054697.1	84	69.4	37	0	0	100.000	3.30e-07
NC_054697.1	84	69.4	37	0	0	100.000	3.30e-07
NC_054697.1	84	69.4	37	0	0	100.000	3.30e-07
NC_054697.1	84	69.4	37	0	0	100.000	3.30e-07
NC_054697.1	84	69.4	37	0	0	100.000	3.30e-07
NC_054697.1	84	69.4	37	0	0	100.000	3.30e-07
JANAXO010000200.1	84	1472	1144	122	41	87.529	0.0
JANAXO010000200.1	84	110	61	1	0	98.387	1.95e-19
JANAXO010000200.1	84	69.4	37	0	0	100.000	3.30e-07
JANAXO010000200.1	84	69.4	37	0	0	100.000	3.30e-07
JAILXB010000105.1	85	1472	1149	116	48	87.510	0.0
JAILXB010000105.1	85	69.4	37	0	0	100.000	3.30e-07
JAOYNC010072911.1	85	1472	1149	116	48	87.510	0.0
JAOYNC010072911.1	85	69.4	37	0	0	100.000	3.30e-07
JAKLMM010000110.1	84	1472	1142	115	46	87.644	0.0
JAKLMM010000110.1	84	69.4	39	1	0	97.500	3.30e-07
MSFM01000039.1	85	1471	1145	113	49	87.605	0.0
MSFM01000039.1	85	69.4	39	1	0	97.500	3.30e-07
MSFM01000027.1	85	1471	1144	114	48	87.596	0.0
MSFM01000027.1	85	1291	873	73	11	91.223	0.0
MSFM01000027.1	85	628	463	49	10	88.697	1.21e-175
MSFM01000027.1	85	296	191	13	2	92.718	1.39e-75
MSFM01000027.1	85	69.4	39	1	0	97.500	3.30e-07
MSFM01000027.1	85	69.4	39	1	0	97.500	3.30e-07
AP024422.1	85	1471	1152	113	52	87.472	0.0
AP024422.1	85	1471	1152	113	52	87.472	0.0
AP024422.1	85	1471	1152	113	52	87.472	0.0
AP024422.1	85	1471	1152	113	52	87.472	0.0
AP024422.1	85	1471	1152	113	52	87.472	0.0
AP024422.1	85	1471	1152	113	52	87.472	0.0
AP024422.1	85	1471	1152	113	52	87.472	0.0
AP024422.1	85	1471	1152	113	52	87.472	0.0
AP024422.1	85	1471	1152	113	52	87.472	0.0
AP024422.1	85	69.4	37	0	0	100.000	3.30e-07
AP024422.1	85	69.4	37	0	0	100.000	3.30e-07
AP024422.1	85	69.4	37	0	0	100.000	3.30e-07
AP024422.1	85	69.4	37	0	0	100.000	3.30e-07
AP024422.1	85	69.4	37	0	0	100.000	3.30e-07
AP024422.1	85	69.4	37	0	0	100.000	3.30e-07
AP024422.1	85	69.4	37	0	0	100.000	3.30e-07
AP024422.1	85	69.4	37	0	0	100.000	3.30e-07
AP024422.1	85	69.4	37	0	0	100.000	3.30e-07
NC_057368.1	85	1471	1152	113	52	87.472	0.0
NC_057368.1	85	1471	1152	113	52	87.472	0.0
NC_057368.1	85	1471	1152	113	52	87.472	0.0
NC_057368.1	85	1471	1152	113	52	87.472	0.0
NC_057368.1	85	1471	1152	113	52	87.472	0.0
NC_057368.1	85	1471	1152	113	52	87.472	0.0
NC_057368.1	85	1471	1152	113	52	87.472	0.0
NC_057368.1	85	1471	1152	113	52	87.472	0.0
NC_057368.1	85	1471	1152	113	52	87.472	0.0
NC_057368.1	85	69.4	37	0	0	100.000	3.30e-07
NC_057368.1	85	69.4	37	0	0	100.000	3.30e-07
NC_057368.1	85	69.4	37	0	0	100.000	3.30e-07
NC_057368.1	85	69.4	37	0	0	100.000	3.30e-07
NC_057368.1	85	69.4	37	0	0	100.000	3.30e-07
NC_057368.1	85	69.4	37	0	0	100.000	3.30e-07
NC_057368.1	85	69.4	37	0	0	100.000	3.30e-07
NC_057368.1	85	69.4	37	0	0	100.000	3.30e-07
NC_057368.1	85	69.4	37	0	0	100.000	3.30e-07
NW_020194374.1	85	1471	1145	113	49	87.605	0.0
NW_020194374.1	85	69.4	39	1	0	97.500	3.30e-07
NW_020194362.1	85	1471	1144	114	48	87.596	0.0
NW_020194362.1	85	1291	873	73	11	91.223	0.0
NW_020194362.1	85	628	463	49	10	88.697	1.21e-175
NW_020194362.1	85	296	191	13	2	92.718	1.39e-75
NW_020194362.1	85	69.4	39	1	0	97.500	3.30e-07
NW_020194362.1	85	69.4	39	1	0	97.500	3.30e-07
PQMF01000356.1	85	1469	1150	131	37	87.253	0.0
PQMF01000356.1	85	69.4	39	1	0	97.500	3.30e-07
JAGXKE010000002.1	85	1469	1145	120	44	87.471	0.0
JAGXKE010000002.1	85	1469	1145	120	44	87.471	0.0
JAGXKE010000002.1	85	1459	1146	114	51	87.414	0.0
JAGXKE010000002.1	85	1447	1140	122	45	87.223	0.0
JAGXKE010000002.1	85	1419	1137	123	49	86.860	0.0
JAGXKE010000002.1	85	1410	1133	125	48	86.753	0.0
JAGXKE010000002.1	85	1406	1135	128	47	86.641	0.0
JAGXKE010000002.1	85	1400	1136	125	51	86.585	0.0
JAGXKE010000002.1	85	1389	1131	128	49	86.468	0.0
JAGXKE010000002.1	85	1358	1123	135	47	86.054	0.0
JAGXKE010000002.1	85	69.4	39	1	0	97.500	3.30e-07
JAGXKE010000002.1	85	69.4	39	1	0	97.500	3.30e-07
JAGXKE010000002.1	85	69.4	39	1	0	97.500	3.30e-07
JAGXKE010000002.1	85	69.4	39	1	0	97.500	3.30e-07
JAGXKE010000002.1	85	69.4	39	1	0	97.500	3.30e-07
JAGXKE010000002.1	85	69.4	39	1	0	97.500	3.30e-07
JAGXKE010000002.1	85	69.4	39	1	0	97.500	3.30e-07
JAGXKE010000002.1	85	69.4	39	1	0	97.500	3.30e-07
JAGXKE010000002.1	85	69.4	39	1	0	97.500	3.30e-07
JAGXKE010000002.1	85	69.4	39	1	0	97.500	3.30e-07
JAFBMR010000004.1	84	1467	1143	117	46	87.519	0.0
JAFBMR010000004.1	84	1467	1143	117	46	87.519	0.0
JAFBMR010000004.1	84	1467	1144	116	47	87.529	0.0
JAFBMR010000004.1	84	1459	1142	117	47	87.443	0.0
JAFBMR010000004.1	84	1253	863	80	10	90.556	0.0
JAFBMR010000004.1	84	69.4	37	0	0	100.000	3.30e-07
JAFBMR010000004.1	84	69.4	37	0	0	100.000	3.30e-07
JAFBMR010000004.1	84	69.4	37	0	0	100.000	3.30e-07
JAFBMR010000004.1	84	69.4	37	0	0	100.000	3.30e-07
CAJVNO010000062.1	84	1465	1144	118	46	87.462	0.0
CAJVNO010000062.1	84	69.4	37	0	0	100.000	3.30e-07
NVQI01000082.1	84	1465	1147	117	48	87.424	0.0
NVQI01000082.1	84	69.4	37	0	0	100.000	3.30e-07
MSFL01000114.1	85	1463	1146	102	60	87.615	0.0
MSFL01000114.1	85	69.4	39	1	0	97.500	3.30e-07
NW_020290519.1	85	1463	1146	102	60	87.615	0.0
NW_020290519.1	85	69.4	39	1	0	97.500	3.30e-07
MSFO01000026.1	84	1461	1145	117	48	87.405	0.0
MSFO01000026.1	84	1452	1147	109	57	87.357	0.0
MSFO01000026.1	84	69.4	37	0	0	100.000	3.30e-07
MSFO01000026.1	84	69.4	37	0	0	100.000	3.30e-07
NW_020194423.1	84	1461	1145	117	48	87.405	0.0
NW_020194423.1	84	1452	1147	109	57	87.357	0.0
NW_020194423.1	84	69.4	37	0	0	100.000	3.30e-07
NW_020194423.1	84	69.4	37	0	0	100.000	3.30e-07
MSFL01000192.1	80	1458	1127	99	56	87.910	0.0
MSFO01000034.1	84	1458	1146	117	49	87.348	0.0
MSFO01000034.1	84	69.4	37	0	0	100.000	3.30e-07
NW_020194431.1	84	1458	1146	117	49	87.348	0.0
NW_020194431.1	84	69.4	37	0	0	100.000	3.30e-07
NW_020290597.1	80	1458	1127	99	56	87.910	0.0
JACXYV010000046.1	85	1456	1140	121	44	87.356	0.0
JACXYV010000046.1	85	1327	1121	115	69	85.900	0.0
JACXYV010000046.1	85	86.1	50	2	0	96.154	3.28e-12
JACXYV010000046.1	85	69.4	39	1	0	97.500	3.30e-07
JACXYV010000046.1	85	69.4	39	1	0	97.500	3.30e-07
QAGG01000433.1	85	1424	1138	122	49	86.937	0.0
QAGG01000433.1	85	69.4	39	1	0	97.500	3.30e-07
JACSOR010000201.1	80	1423	1109	123	37	87.392	0.0
QGQJ01000009.1	75	1393	888	58	7	93.179	0.0
QGQJ01000009.1	75	316	188	7	1	95.918	1.07e-81
QGQJ01000009.1	75	75.0	42	1	0	97.674	7.10e-09
KN275988.1	75	1389	887	56	9	93.172	0.0
KN275988.1	75	1389	887	56	9	93.172	0.0
KN275988.1	75	1389	887	56	9	93.172	0.0
KN275988.1	75	1389	887	56	9	93.172	0.0
KN275988.1	75	1262	818	56	9	92.639	0.0
KN275988.1	75	1134	839	71	33	88.971	0.0
KN275988.1	75	828	547	38	9	92.088	0.0
KN275988.1	75	800	549	49	7	90.744	0.0
KN275988.1	75	305	186	9	1	94.898	2.31e-78
KN275988.1	75	305	186	9	1	94.898	2.31e-78
KN275988.1	75	305	186	9	1	94.898	2.31e-78
KN275988.1	75	305	186	9	1	94.898	2.31e-78
KN275988.1	75	305	186	9	1	94.898	2.31e-78
KN275988.1	75	305	186	9	1	94.898	2.31e-78
KN275988.1	75	305	186	9	1	94.898	2.31e-78
KN275988.1	75	143	80	0	1	98.765	1.92e-29
KN275988.1	75	75.0	42	1	0	97.674	7.10e-09
KN275988.1	75	75.0	42	1	0	97.674	7.10e-09
KN275988.1	75	75.0	42	1	0	97.674	7.10e-09
KN275988.1	75	75.0	42	1	0	97.674	7.10e-09
KN275988.1	75	75.0	42	1	0	97.674	7.10e-09
KN275988.1	75	75.0	42	1	0	97.674	7.10e-09
KN275988.1	75	73.1	41	1	0	97.619	2.55e-08
KN275964.1	75	1389	887	56	9	93.172	0.0
KN275964.1	75	1389	887	55	10	93.172	0.0
KN275964.1	75	1389	887	56	9	93.172	0.0
KN275964.1	75	305	186	9	1	94.898	2.31e-78
KN275964.1	75	305	186	9	1	94.898	2.31e-78
KN275964.1	75	305	186	9	1	94.898	2.31e-78
KN275964.1	75	75.0	42	1	0	97.674	7.10e-09
KN275964.1	75	75.0	42	1	0	97.674	7.10e-09
KN275964.1	75	75.0	42	1	0	97.674	7.10e-09
NW_011371389.1	75	1389	887	56	9	93.172	0.0
NW_011371389.1	75	1389	887	56	9	93.172	0.0
NW_011371389.1	75	1389	887	56	9	93.172	0.0
NW_011371389.1	75	1389	887	56	9	93.172	0.0
NW_011371389.1	75	1262	818	56	9	92.639	0.0
NW_011371389.1	75	1134	839	71	33	88.971	0.0
NW_011371389.1	75	828	547	38	9	92.088	0.0
NW_011371389.1	75	800	549	49	7	90.744	0.0
NW_011371389.1	75	305	186	9	1	94.898	2.31e-78
NW_011371389.1	75	305	186	9	1	94.898	2.31e-78
NW_011371389.1	75	305	186	9	1	94.898	2.31e-78
NW_011371389.1	75	305	186	9	1	94.898	2.31e-78
NW_011371389.1	75	305	186	9	1	94.898	2.31e-78
NW_011371389.1	75	305	186	9	1	94.898	2.31e-78
NW_011371389.1	75	305	186	9	1	94.898	2.31e-78
NW_011371389.1	75	143	80	0	1	98.765	1.92e-29
NW_011371389.1	75	75.0	42	1	0	97.674	7.10e-09
NW_011371389.1	75	75.0	42	1	0	97.674	7.10e-09
NW_011371389.1	75	75.0	42	1	0	97.674	7.10e-09
NW_011371389.1	75	75.0	42	1	0	97.674	7.10e-09
NW_011371389.1	75	75.0	42	1	0	97.674	7.10e-09
NW_011371389.1	75	75.0	42	1	0	97.674	7.10e-09
NW_011371389.1	75	73.1	41	1	0	97.619	2.55e-08
NW_011371365.1	75	1389	887	56	9	93.172	0.0
NW_011371365.1	75	1389	887	55	10	93.172	0.0
NW_011371365.1	75	1389	887	56	9	93.172	0.0
NW_011371365.1	75	305	186	9	1	94.898	2.31e-78
NW_011371365.1	75	305	186	9	1	94.898	2.31e-78
NW_011371365.1	75	305	186	9	1	94.898	2.31e-78
NW_011371365.1	75	75.0	42	1	0	97.674	7.10e-09
NW_011371365.1	75	75.0	42	1	0	97.674	7.10e-09
NW_011371365.1	75	75.0	42	1	0	97.674	7.10e-09
DS027040.1	78	1384	1086	116	42	87.299	0.0
NW_001510402.1	78	1384	1086	116	42	87.299	0.0
JANFQS010000784.1	78	1380	1082	121	37	87.258	0.0
GG657454.1	75	1375	883	62	6	92.850	0.0
GG657454.1	75	1369	883	62	7	92.752	0.0
GG657454.1	75	1369	883	62	7	92.752	0.0
GG657454.1	75	1369	883	62	7	92.752	0.0
GG657454.1	75	1369	883	62	7	92.752	0.0
GG657454.1	75	305	186	9	1	94.898	2.31e-78
GG657454.1	75	305	186	9	1	94.898	2.31e-78
GG657454.1	75	305	186	9	1	94.898	2.31e-78
GG657454.1	75	305	186	9	1	94.898	2.31e-78
GG657454.1	75	300	185	9	2	94.388	1.08e-76
GG657454.1	75	75.0	42	1	0	97.674	7.10e-09
GG657454.1	75	75.0	42	1	0	97.674	7.10e-09
GG657454.1	75	75.0	42	1	0	97.674	7.10e-09
GG657454.1	75	75.0	42	1	0	97.674	7.10e-09
GG657454.1	75	75.0	42	1	0	97.674	7.10e-09
EQ999989.1	75	1375	883	62	6	92.850	0.0
EQ999989.1	75	1369	883	62	7	92.752	0.0
EQ999989.1	75	1369	883	62	7	92.752	0.0
EQ999989.1	75	1369	883	62	7	92.752	0.0
EQ999989.1	75	1369	883	62	7	92.752	0.0
EQ999989.1	75	1369	883	62	7	92.752	0.0
EQ999989.1	75	608	435	49	3	89.322	1.57e-169
EQ999989.1	75	311	187	8	1	95.408	4.97e-80
EQ999989.1	75	311	187	8	1	95.408	4.97e-80
EQ999989.1	75	311	187	8	1	95.408	4.97e-80
EQ999989.1	75	311	187	8	1	95.408	4.97e-80
EQ999989.1	75	311	187	8	1	95.408	4.97e-80
EQ999989.1	75	311	187	8	1	95.408	4.97e-80
EQ999989.1	75	311	187	8	1	95.408	4.97e-80
EQ999989.1	75	311	187	8	1	95.408	4.97e-80
EQ999989.1	75	75.0	42	1	0	97.674	7.10e-09
EQ999989.1	75	75.0	42	1	0	97.674	7.10e-09
EQ999989.1	75	75.0	42	1	0	97.674	7.10e-09
EQ999989.1	75	75.0	42	1	0	97.674	7.10e-09
EQ999989.1	75	75.0	42	1	0	97.674	7.10e-09
EQ999989.1	75	75.0	42	1	0	97.674	7.10e-09
EQ999989.1	75	75.0	42	1	0	97.674	7.10e-09
EQ999989.1	75	75.0	42	1	0	97.674	7.10e-09
JAFEJD010002224.1	75	1375	884	61	7	92.857	0.0
JAFEJD010002224.1	75	311	187	8	1	95.408	4.97e-80
JAFEJD010002224.1	75	75.0	42	1	0	97.674	7.10e-09
KN294063.1	75	1375	885	59	9	92.865	0.0
KN294063.1	75	1375	885	59	9	92.865	0.0
KN294063.1	75	680	520	52	19	87.986	0.0
KN294063.1	75	311	187	8	1	95.408	4.97e-80
KN294063.1	75	311	187	8	1	95.408	4.97e-80
KN294063.1	75	311	187	8	1	95.408	4.97e-80
KN294063.1	75	224	125	2	0	98.425	6.66e-54
KN294063.1	75	75.0	42	1	0	97.674	7.10e-09
KN294063.1	75	75.0	42	1	0	97.674	7.10e-09
KN294063.1	75	75.0	42	1	0	97.674	7.10e-09
KN294063.1	75	75.0	42	1	0	97.674	7.10e-09
KN293998.1	75	1375	885	59	9	92.865	0.0
KN293998.1	75	1375	885	59	9	92.865	0.0
KN293998.1	75	1375	885	59	9	92.865	0.0
KN293998.1	75	311	187	8	1	95.408	4.97e-80
KN293998.1	75	311	187	8	1	95.408	4.97e-80
KN293998.1	75	311	187	8	1	95.408	4.97e-80
KN293998.1	75	75.0	42	1	0	97.674	7.10e-09
KN293998.1	75	75.0	42	1	0	97.674	7.10e-09
KN293998.1	75	75.0	42	1	0	97.674	7.10e-09
NW_015441018.1	75	1375	885	59	9	92.865	0.0
NW_015441018.1	75	1375	885	59	9	92.865	0.0
NW_015441018.1	75	680	520	52	19	87.986	0.0
NW_015441018.1	75	311	187	8	1	95.408	4.97e-80
NW_015441018.1	75	311	187	8	1	95.408	4.97e-80
NW_015441018.1	75	311	187	8	1	95.408	4.97e-80
NW_015441018.1	75	224	125	2	0	98.425	6.66e-54
NW_015441018.1	75	75.0	42	1	0	97.674	7.10e-09
NW_015441018.1	75	75.0	42	1	0	97.674	7.10e-09
NW_015441018.1	75	75.0	42	1	0	97.674	7.10e-09
NW_015441018.1	75	75.0	42	1	0	97.674	7.10e-09
