# Supplementary material for: Using nanopore sequencing to identify fungi from clinical samples with high phylogenetic resolution
Source: Sci Rep. 2023 Jun 16;13:9785. doi: 10.1038/s41598-023-37016-0 (PMC10275880; doi:10.1038/s41598-023-37016-0)
Supplement: Supplementary file 1 — Supplementary Information. [file 41598_2023_37016_MOESM1_ESM.zip › Supplementary_Information/Supplementary_Data/Data_S5_Mock_blast/results/Mock_RGN3_10_fmt6.txt]

AAYY01000016.1	100	3155	1708	0	0	100.000	0.0
NW_001849859.1	100	3155	1708	0	0	100.000	0.0
JAGYHO010000015.1	100	3020	1696	9	17	98.490	0.0
CP030254.1	95	1938	1359	96	47	90.479	0.0
CP030254.1	95	1938	1359	96	47	90.479	0.0
CP030254.1	95	1938	1359	96	47	90.479	0.0
CP030254.1	95	1938	1359	96	47	90.479	0.0
CP030254.1	95	1938	1359	96	47	90.479	0.0
CP030254.1	95	1938	1359	96	47	90.479	0.0
CP030254.1	95	1938	1359	96	47	90.479	0.0
CP030254.1	95	128	112	10	9	85.496	5.83e-25
CP030254.1	95	128	112	10	9	85.496	5.83e-25
CP030254.1	95	128	112	10	9	85.496	5.83e-25
CP030254.1	95	128	112	10	9	85.496	5.83e-25
CP030254.1	95	128	112	10	9	85.496	5.83e-25
CP030254.1	95	128	112	10	9	85.496	5.83e-25
CP030254.1	95	128	112	10	9	85.496	5.83e-25
NC_040196.1	95	1938	1359	96	47	90.479	0.0
NC_040196.1	95	1938	1359	96	47	90.479	0.0
NC_040196.1	95	1938	1359	96	47	90.479	0.0
NC_040196.1	95	1938	1359	96	47	90.479	0.0
NC_040196.1	95	1938	1359	96	47	90.479	0.0
NC_040196.1	95	1938	1359	96	47	90.479	0.0
NC_040196.1	95	1938	1359	96	47	90.479	0.0
NC_040196.1	95	128	112	10	9	85.496	5.83e-25
NC_040196.1	95	128	112	10	9	85.496	5.83e-25
NC_040196.1	95	128	112	10	9	85.496	5.83e-25
NC_040196.1	95	128	112	10	9	85.496	5.83e-25
NC_040196.1	95	128	112	10	9	85.496	5.83e-25
NC_040196.1	95	128	112	10	9	85.496	5.83e-25
NC_040196.1	95	128	112	10	9	85.496	5.83e-25
JAIBAA010000019.1	95	1930	1361	94	51	90.372	0.0
JAIBAA010000019.1	95	128	112	10	9	85.496	5.83e-25
LGAV01000016.1	79	1543	932	42	5	95.199	0.0
LGAV01000016.1	79	359	231	12	5	93.145	1.90e-94
LGAV01000016.1	79	111	106	13	8	83.465	5.87e-20
NW_017253153.1	79	1543	932	42	5	95.199	0.0
NW_017253153.1	79	359	231	12	5	93.145	1.90e-94
NW_017253153.1	79	111	106	13	8	83.465	5.87e-20
HE999567.1	76	1483	926	54	6	93.915	0.0
HE999567.1	76	300	180	5	3	95.745	1.17e-76
HE999567.1	76	97.1	108	8	16	81.818	1.64e-15
NW_017387817.1	76	1483	926	54	6	93.915	0.0
NW_017387817.1	76	300	180	5	3	95.745	1.17e-76
NW_017387817.1	76	97.1	108	8	16	81.818	1.64e-15
LFFY01000031.1	72	1476	925	54	7	93.813	0.0
LFFY01000031.1	72	302	186	9	2	94.416	3.25e-77
LFFY01000031.1	72	80.5	43	0	0	100.000	1.66e-10
CP046235.1	76	1474	922	52	8	93.890	0.0
CP046235.1	76	1474	922	52	8	93.890	0.0
CP046235.1	76	1474	922	52	8	93.890	0.0
CP046235.1	76	1474	922	52	8	93.890	0.0
CP046235.1	76	1474	922	52	8	93.890	0.0
CP046235.1	76	1467	921	52	9	93.788	0.0
CP046235.1	76	1467	921	52	9	93.788	0.0
CP046235.1	76	377	237	9	6	94.048	5.24e-100
CP046235.1	76	377	237	9	6	94.048	5.24e-100
CP046235.1	76	377	237	9	6	94.048	5.24e-100
CP046235.1	76	377	237	9	6	94.048	5.24e-100
CP046235.1	76	377	237	9	6	94.048	5.24e-100
CP046235.1	76	377	237	9	6	94.048	5.24e-100
CP046235.1	76	377	237	9	6	94.048	5.24e-100
CP046235.1	76	100	63	2	2	94.030	1.27e-16
CP046235.1	76	100	63	2	2	94.030	1.27e-16
CP046235.1	76	100	63	2	2	94.030	1.27e-16
CP046235.1	76	100	63	2	2	94.030	1.27e-16
CP046235.1	76	100	63	2	2	94.030	1.27e-16
CP046235.1	76	100	63	2	2	94.030	1.27e-16
CP046235.1	76	100	63	2	2	94.030	1.27e-16
BCKY01000012.1	79	1419	912	62	8	92.872	0.0
BCKY01000012.1	79	353	231	11	7	92.771	8.84e-93
BCKY01000012.1	79	91.6	107	19	8	79.851	7.65e-14
SBHY01000001.1	72	1362	905	80	3	91.599	0.0
SBHY01000001.1	72	1362	905	80	3	91.599	0.0
SBHY01000001.1	72	1362	905	80	3	91.599	0.0
SBHY01000001.1	72	1362	905	80	3	91.599	0.0
SBHY01000001.1	72	1362	905	80	3	91.599	0.0
SBHY01000001.1	72	1343	902	80	6	91.296	0.0
SBHY01000001.1	72	303	191	6	6	94.089	9.03e-78
SBHY01000001.1	72	303	191	6	6	94.089	9.03e-78
SBHY01000001.1	72	303	191	6	6	94.089	9.03e-78
SBHY01000001.1	72	303	191	6	6	94.089	9.03e-78
SBHY01000001.1	72	302	189	9	3	94.030	3.25e-77
SBHY01000001.1	72	302	189	9	3	94.030	3.25e-77
SBHY01000001.1	72	78.7	42	0	0	100.000	5.96e-10
SBHY01000001.1	72	78.7	42	0	0	100.000	5.96e-10
SBHY01000001.1	72	78.7	42	0	0	100.000	5.96e-10
SBHY01000001.1	72	78.7	42	0	0	100.000	5.96e-10
SBHY01000001.1	72	78.7	42	0	0	100.000	5.96e-10
SBHY01000001.1	72	78.7	42	0	0	100.000	5.96e-10
LFCX01000041.1	70	1229	822	67	9	91.537	0.0
LFCX01000041.1	70	322	212	10	7	92.576	2.49e-83
LFCX01000041.1	70	86.1	59	4	2	90.769	3.56e-12
RRYC01000010.1	70	1229	876	88	14	89.571	0.0
RRYC01000010.1	70	250	169	13	3	91.351	1.19e-61
RRYC01000010.1	70	78.7	42	0	0	100.000	5.96e-10
JAAVVI010000020.1	69	1173	863	104	8	88.513	0.0
JAAVVI010000020.1	69	1173	863	104	8	88.513	0.0
JAAVVI010000020.1	69	237	152	12	0	92.683	9.29e-58
JAAVVI010000020.1	69	237	152	12	0	92.683	9.29e-58
JAAVVI010000020.1	69	73.1	41	1	0	97.619	2.77e-08
JAAVVI010000020.1	69	73.1	41	1	0	97.619	2.77e-08
JAAVVH010000097.1	69	1173	863	104	8	88.513	0.0
JAAVVH010000097.1	69	237	152	12	0	92.683	9.29e-58
JAAVVH010000097.1	69	73.1	41	1	0	97.619	2.77e-08
JAAVVG010000034.1	69	1173	863	104	8	88.513	0.0
JAAVVG010000034.1	69	237	152	12	0	92.683	9.29e-58
JAAVVG010000034.1	69	73.1	41	1	0	97.619	2.77e-08
JAKRRZ010004275.1	69	1173	863	104	8	88.513	0.0
JAKRRZ010004275.1	69	237	150	11	0	93.168	9.29e-58
JAKRRZ010004275.1	69	73.1	41	1	0	97.619	2.77e-08
CAJHJB010000680.1	68	1096	859	98	28	87.208	0.0
CAJHJB010000680.1	68	222	142	11	0	92.810	2.60e-53
CAJHJB010000680.1	68	78.7	42	0	0	100.000	5.96e-10
CAJHJB010000963.1	69	1092	857	99	27	87.182	0.0
CAJHJB010000963.1	69	222	149	12	2	91.411	2.60e-53
CAJHJB010000963.1	69	78.7	42	0	0	100.000	5.96e-10
CAJHJB010000957.1	68	1092	857	98	28	87.182	0.0
CAJHJB010000957.1	68	213	139	12	0	92.053	1.56e-50
CAJHJB010000957.1	68	78.7	42	0	0	100.000	5.96e-10
CAJHJB010000714.1	69	1092	857	98	28	87.182	0.0
CAJHJB010000714.1	69	222	149	12	2	91.411	2.60e-53
CAJHJB010000714.1	69	78.7	42	0	0	100.000	5.96e-10
CAJHJB010000481.1	69	1092	857	98	28	87.182	0.0
CAJHJB010000481.1	69	1081	853	104	24	86.952	0.0
CAJHJB010000481.1	69	222	149	12	2	91.411	2.60e-53
CAJHJB010000481.1	69	78.7	42	0	0	100.000	5.96e-10
CAJHJB010000532.1	69	1090	857	97	29	87.182	0.0
CAJHJB010000532.1	69	1086	856	99	28	87.080	0.0
CAJHJB010000532.1	69	1081	853	104	24	86.952	0.0
CAJHJB010000532.1	69	222	142	11	0	92.810	2.60e-53
CAJHJB010000532.1	69	222	149	12	2	91.411	2.60e-53
CAJHJB010000532.1	69	222	149	12	2	91.411	2.60e-53
CAJHJB010000532.1	69	78.7	42	0	0	100.000	5.96e-10
CAJHJB010000532.1	69	78.7	42	0	0	100.000	5.96e-10
CAJHJB010000532.1	69	78.7	42	0	0	100.000	5.96e-10
CAJHJB010000532.1	69	76.8	41	0	0	100.000	2.14e-09
CAJHJB010000919.1	69	1086	854	103	24	87.054	0.0
CAJHJB010000919.1	69	222	149	12	2	91.411	2.60e-53
CAJHJB010000919.1	69	78.7	42	0	0	100.000	5.96e-10
CAJHJB010000908.1	69	1086	854	103	24	87.054	0.0
CAJHJB010000908.1	69	222	149	12	2	91.411	2.60e-53
CAJHJB010000908.1	69	78.7	42	0	0	100.000	5.96e-10
CAJHJB010000889.1	69	1086	856	99	28	87.080	0.0
CAJHJB010000889.1	69	1086	856	99	28	87.080	0.0
CAJHJB010000889.1	69	222	142	11	0	92.810	2.60e-53
CAJHJB010000889.1	69	222	149	12	2	91.411	2.60e-53
CAJHJB010000889.1	69	78.7	42	0	0	100.000	5.96e-10
CAJHJB010000889.1	69	78.7	42	0	0	100.000	5.96e-10
CAJHJB010000883.1	69	1086	856	99	28	87.080	0.0
CAJHJB010000883.1	69	1081	853	104	24	86.952	0.0
CAJHJB010000883.1	69	222	149	12	2	91.411	2.60e-53
CAJHJB010000883.1	69	222	142	11	0	92.810	2.60e-53
CAJHJB010000883.1	69	78.7	42	0	0	100.000	5.96e-10
CAJHJB010000883.1	69	78.7	42	0	0	100.000	5.96e-10
CAJHJB010000872.1	57	1086	856	99	28	87.080	0.0
CAJHJB010000871.1	68	1086	856	99	28	87.080	0.0
CAJHJB010000871.1	68	222	142	11	0	92.810	2.60e-53
CAJHJB010000871.1	68	78.7	42	0	0	100.000	5.96e-10
CAJHJB010000859.1	68	1086	856	99	28	87.080	0.0
CAJHJB010000859.1	68	222	142	11	0	92.810	2.60e-53
CAJHJB010000859.1	68	78.7	42	0	0	100.000	5.96e-10
CAJHJB010000850.1	68	1086	856	99	28	87.080	0.0
CAJHJB010000850.1	68	222	142	11	0	92.810	2.60e-53
CAJHJB010000850.1	68	78.7	42	0	0	100.000	5.96e-10
CAJHJB010000831.1	64	1086	856	99	28	87.080	0.0
CAJHJB010000831.1	64	189	124	11	0	91.852	2.64e-43
CAJHJB010000826.1	69	1086	856	99	28	87.080	0.0
CAJHJB010000826.1	69	1081	853	104	24	86.952	0.0
CAJHJB010000826.1	69	222	149	12	2	91.411	2.60e-53
CAJHJB010000826.1	69	222	149	12	2	91.411	2.60e-53
CAJHJB010000826.1	69	78.7	42	0	0	100.000	5.96e-10
CAJHJB010000826.1	69	78.7	42	0	0	100.000	5.96e-10
CAJHJB010000804.1	68	1086	856	99	28	87.080	0.0
CAJHJB010000804.1	68	222	142	11	0	92.810	2.60e-53
CAJHJB010000804.1	68	78.7	42	0	0	100.000	5.96e-10
CAJHJB010000799.1	68	1086	854	103	24	87.054	0.0
CAJHJB010000799.1	68	222	142	11	0	92.810	2.60e-53
CAJHJB010000799.1	68	78.7	42	0	0	100.000	5.96e-10
CAJHJB010000783.1	68	1086	856	99	28	87.080	0.0
CAJHJB010000783.1	68	222	142	11	0	92.810	2.60e-53
CAJHJB010000783.1	68	78.7	42	0	0	100.000	5.96e-10
CAJHJB010000773.1	68	1086	856	99	28	87.080	0.0
CAJHJB010000773.1	68	1048	849	102	31	86.456	0.0
CAJHJB010000773.1	68	222	142	11	0	92.810	2.60e-53
CAJHJB010000773.1	68	110	68	3	1	94.444	2.11e-19
CAJHJB010000773.1	68	78.7	42	0	0	100.000	5.96e-10
CAJHJB010000773.1	68	75.0	40	0	0	100.000	7.70e-09
CAJHJB010000768.1	68	1086	856	99	28	87.080	0.0
CAJHJB010000768.1	68	222	142	11	0	92.810	2.60e-53
CAJHJB010000768.1	68	78.7	42	0	0	100.000	5.96e-10
CAJHJB010000759.1	68	1086	854	103	24	87.054	0.0
CAJHJB010000759.1	68	222	142	11	0	92.810	2.60e-53
CAJHJB010000759.1	68	78.7	42	0	0	100.000	5.96e-10
CAJHJB010000744.1	68	1086	856	99	28	87.080	0.0
CAJHJB010000744.1	68	222	142	11	0	92.810	2.60e-53
CAJHJB010000744.1	68	78.7	42	0	0	100.000	5.96e-10
CAJHJB010000726.1	68	1086	856	99	28	87.080	0.0
CAJHJB010000726.1	68	222	142	11	0	92.810	2.60e-53
CAJHJB010000726.1	68	78.7	42	0	0	100.000	5.96e-10
CAJHJB010000715.1	68	1086	854	103	24	87.054	0.0
CAJHJB010000715.1	68	222	142	11	0	92.810	2.60e-53
CAJHJB010000715.1	68	78.7	42	0	0	100.000	5.96e-10
CAJHJB010000710.1	69	1086	856	99	28	87.080	0.0
CAJHJB010000710.1	69	985	798	101	25	86.364	0.0
CAJHJB010000710.1	69	222	142	11	0	92.810	2.60e-53
CAJHJB010000710.1	69	222	149	12	2	91.411	2.60e-53
CAJHJB010000710.1	69	78.7	42	0	0	100.000	5.96e-10
CAJHJB010000705.1	68	1086	856	99	28	87.080	0.0
CAJHJB010000705.1	68	222	142	11	0	92.810	2.60e-53
CAJHJB010000705.1	68	78.7	42	0	0	100.000	5.96e-10
CAJHJB010000699.1	68	1086	856	99	28	87.080	0.0
CAJHJB010000699.1	68	222	142	11	0	92.810	2.60e-53
CAJHJB010000699.1	68	78.7	42	0	0	100.000	5.96e-10
CAJHJB010000692.1	69	1086	854	103	24	87.054	0.0
CAJHJB010000692.1	69	1074	852	104	25	86.850	0.0
CAJHJB010000692.1	69	569	441	54	10	87.327	8.06e-158
CAJHJB010000692.1	69	222	149	12	2	91.411	2.60e-53
CAJHJB010000692.1	69	222	149	12	2	91.411	2.60e-53
CAJHJB010000692.1	69	222	142	11	0	92.810	2.60e-53
CAJHJB010000692.1	69	78.7	42	0	0	100.000	5.96e-10
CAJHJB010000692.1	69	78.7	42	0	0	100.000	5.96e-10
CAJHJB010000692.1	69	78.7	42	0	0	100.000	5.96e-10
CAJHJB010000687.1	68	1086	856	99	28	87.080	0.0
CAJHJB010000687.1	68	217	142	11	1	92.208	1.21e-51
CAJHJB010000687.1	68	78.7	42	0	0	100.000	5.96e-10
CAJHJB010000655.1	68	1086	856	99	28	87.080	0.0
CAJHJB010000655.1	68	222	142	11	0	92.810	2.60e-53
CAJHJB010000655.1	68	78.7	42	0	0	100.000	5.96e-10
CAJHJB010000648.1	68	1086	856	99	28	87.080	0.0
CAJHJB010000648.1	68	222	142	11	0	92.810	2.60e-53
CAJHJB010000648.1	68	78.7	42	0	0	100.000	5.96e-10
CAJHJB010000644.1	68	1086	854	103	24	87.054	0.0
CAJHJB010000644.1	68	222	142	11	0	92.810	2.60e-53
CAJHJB010000644.1	68	78.7	42	0	0	100.000	5.96e-10
CAJHJB010000639.1	69	1086	856	99	28	87.080	0.0
CAJHJB010000639.1	69	1081	853	104	24	86.952	0.0
CAJHJB010000639.1	69	516	396	41	14	87.805	1.07e-141
CAJHJB010000639.1	69	222	142	11	0	92.810	2.60e-53
CAJHJB010000639.1	69	215	148	12	3	90.798	4.35e-51
CAJHJB010000639.1	69	78.7	42	0	0	100.000	5.96e-10
CAJHJB010000639.1	69	78.7	42	0	0	100.000	5.96e-10
CAJHJB010000622.1	68	1086	856	99	28	87.080	0.0
CAJHJB010000622.1	68	222	142	11	0	92.810	2.60e-53
CAJHJB010000622.1	68	222	142	11	0	92.810	2.60e-53
CAJHJB010000622.1	68	78.7	42	0	0	100.000	5.96e-10
CAJHJB010000622.1	68	78.7	42	0	0	100.000	5.96e-10
CAJHJB010000621.1	68	1086	856	99	28	87.080	0.0
CAJHJB010000621.1	68	1075	852	105	24	86.850	0.0
CAJHJB010000621.1	68	222	142	11	0	92.810	2.60e-53
CAJHJB010000621.1	68	97.1	68	8	0	89.474	1.64e-15
CAJHJB010000621.1	68	78.7	42	0	0	100.000	5.96e-10
CAJHJB010000619.1	68	1086	856	99	28	87.080	0.0
CAJHJB010000619.1	68	222	142	11	0	92.810	2.60e-53
CAJHJB010000619.1	68	78.7	42	0	0	100.000	5.96e-10
CAJHJB010000605.1	69	1086	854	103	24	87.054	0.0
CAJHJB010000605.1	69	1074	852	103	26	86.850	0.0
CAJHJB010000605.1	69	222	149	12	2	91.411	2.60e-53
CAJHJB010000605.1	69	217	148	13	2	90.798	1.21e-51
CAJHJB010000605.1	69	78.7	42	0	0	100.000	5.96e-10
CAJHJB010000602.1	68	1086	856	99	28	87.080	0.0
CAJHJB010000602.1	68	1086	856	99	28	87.080	0.0
CAJHJB010000602.1	68	222	142	11	0	92.810	2.60e-53
CAJHJB010000602.1	68	222	142	11	0	92.810	2.60e-53
CAJHJB010000602.1	68	78.7	42	0	0	100.000	5.96e-10
CAJHJB010000602.1	68	78.7	42	0	0	100.000	5.96e-10
CAJHJB010000596.1	69	1086	856	99	28	87.080	0.0
CAJHJB010000596.1	69	1081	856	99	29	86.992	0.0
CAJHJB010000596.1	69	222	149	12	2	91.411	2.60e-53
CAJHJB010000596.1	69	222	142	11	0	92.810	2.60e-53
CAJHJB010000596.1	69	78.7	42	0	0	100.000	5.96e-10
CAJHJB010000596.1	69	78.7	42	0	0	100.000	5.96e-10
CAJHJB010000595.1	69	1086	856	99	28	87.080	0.0
CAJHJB010000595.1	69	1074	852	104	25	86.850	0.0
CAJHJB010000595.1	69	222	149	12	2	91.411	2.60e-53
CAJHJB010000595.1	69	222	149	12	2	91.411	2.60e-53
CAJHJB010000595.1	69	78.7	42	0	0	100.000	5.96e-10
CAJHJB010000595.1	69	78.7	42	0	0	100.000	5.96e-10
CAJHJB010000572.1	68	1086	856	99	28	87.080	0.0
CAJHJB010000572.1	68	479	336	37	1	89.840	1.40e-130
CAJHJB010000572.1	68	222	142	11	0	92.810	2.60e-53
CAJHJB010000572.1	68	222	142	11	0	92.810	2.60e-53
CAJHJB010000572.1	68	78.7	42	0	0	100.000	5.96e-10
CAJHJB010000572.1	68	78.7	42	0	0	100.000	5.96e-10
CAJHJB010000570.1	68	1086	856	99	28	87.080	0.0
CAJHJB010000570.1	68	302	210	21	2	90.129	3.25e-77
CAJHJB010000570.1	68	222	142	11	0	92.810	2.60e-53
CAJHJB010000570.1	68	222	142	11	0	92.810	2.60e-53
CAJHJB010000570.1	68	78.7	42	0	0	100.000	5.96e-10
CAJHJB010000570.1	68	78.7	42	0	0	100.000	5.96e-10
CAJHJB010000551.1	69	1086	856	99	28	87.080	0.0
CAJHJB010000551.1	69	222	149	12	2	91.411	2.60e-53
CAJHJB010000551.1	69	78.7	42	0	0	100.000	5.96e-10
CAJHJB010000539.1	68	1086	856	99	28	87.080	0.0
CAJHJB010000539.1	68	222	142	11	0	92.810	2.60e-53
CAJHJB010000539.1	68	78.7	42	0	0	100.000	5.96e-10
CAJHJB010000520.1	69	1086	856	99	28	87.080	0.0
CAJHJB010000520.1	69	1086	856	99	28	87.080	0.0
CAJHJB010000520.1	69	1075	854	101	28	86.877	0.0
CAJHJB010000520.1	69	1074	852	104	25	86.850	0.0
CAJHJB010000520.1	69	222	149	12	2	91.411	2.60e-53
CAJHJB010000520.1	69	222	142	11	0	92.810	2.60e-53
CAJHJB010000520.1	69	222	142	11	0	92.810	2.60e-53
CAJHJB010000520.1	69	222	142	11	0	92.810	2.60e-53
CAJHJB010000520.1	69	78.7	42	0	0	100.000	5.96e-10
CAJHJB010000520.1	69	78.7	42	0	0	100.000	5.96e-10
CAJHJB010000520.1	69	78.7	42	0	0	100.000	5.96e-10
CAJHJB010000520.1	69	78.7	42	0	0	100.000	5.96e-10
CAJHJB010000518.1	68	1086	856	99	28	87.080	0.0
CAJHJB010000518.1	68	1081	855	100	28	86.979	0.0
CAJHJB010000518.1	68	222	142	11	0	92.810	2.60e-53
CAJHJB010000518.1	68	222	142	11	0	92.810	2.60e-53
CAJHJB010000518.1	68	78.7	42	0	0	100.000	5.96e-10
CAJHJB010000518.1	68	78.7	42	0	0	100.000	5.96e-10
CAJHJB010000502.1	68	1086	854	103	24	87.054	0.0
CAJHJB010000502.1	68	222	142	11	0	92.810	2.60e-53
CAJHJB010000502.1	68	78.7	42	0	0	100.000	5.96e-10
CAJHJB010000496.1	68	1086	856	99	28	87.080	0.0
CAJHJB010000496.1	68	1070	851	106	24	86.748	0.0
CAJHJB010000496.1	68	222	142	11	0	92.810	2.60e-53
CAJHJB010000496.1	68	222	142	11	0	92.810	2.60e-53
CAJHJB010000496.1	68	78.7	42	0	0	100.000	5.96e-10
CAJHJB010000496.1	68	78.7	42	0	0	100.000	5.96e-10
CAJHJB010000483.1	69	1086	856	99	28	87.080	0.0
CAJHJB010000483.1	69	1081	853	104	24	86.952	0.0
CAJHJB010000483.1	69	222	149	12	2	91.411	2.60e-53
CAJHJB010000483.1	69	78.7	42	0	0	100.000	5.96e-10
CAJHJB010000472.1	69	1086	856	99	28	87.080	0.0
CAJHJB010000472.1	69	1086	854	103	24	87.054	0.0
CAJHJB010000472.1	69	1081	856	99	29	86.992	0.0
CAJHJB010000472.1	69	222	142	11	0	92.810	2.60e-53
CAJHJB010000472.1	69	222	149	12	2	91.411	2.60e-53
CAJHJB010000472.1	69	215	148	12	3	90.798	4.35e-51
CAJHJB010000472.1	69	78.7	42	0	0	100.000	5.96e-10
CAJHJB010000472.1	69	78.7	42	0	0	100.000	5.96e-10
CAJHJB010000472.1	69	78.7	42	0	0	100.000	5.96e-10
CAJHJB010000461.1	69	1086	854	103	24	87.054	0.0
CAJHJB010000461.1	69	222	149	12	2	91.411	2.60e-53
CAJHJB010000461.1	69	78.7	42	0	0	100.000	5.96e-10
CAJHJB010000458.1	68	1086	856	99	28	87.080	0.0
CAJHJB010000458.1	68	1081	855	100	28	86.979	0.0
CAJHJB010000458.1	68	222	142	11	0	92.810	2.60e-53
CAJHJB010000458.1	68	222	142	11	0	92.810	2.60e-53
CAJHJB010000458.1	68	78.7	42	0	0	100.000	5.96e-10
CAJHJB010000458.1	68	78.7	42	0	0	100.000	5.96e-10
CAJHJB010000454.1	68	1086	856	99	28	87.080	0.0
CAJHJB010000454.1	68	1086	856	99	28	87.080	0.0
CAJHJB010000454.1	68	222	142	11	0	92.810	2.60e-53
CAJHJB010000454.1	68	222	142	11	0	92.810	2.60e-53
CAJHJB010000454.1	68	78.7	42	0	0	100.000	5.96e-10
CAJHJB010000454.1	68	78.7	42	0	0	100.000	5.96e-10
CAJHJB010000453.1	69	1086	856	99	28	87.080	0.0
CAJHJB010000453.1	69	1075	852	105	24	86.850	0.0
CAJHJB010000453.1	69	1074	852	104	25	86.850	0.0
CAJHJB010000453.1	69	222	149	12	2	91.411	2.60e-53
CAJHJB010000453.1	69	222	142	11	0	92.810	2.60e-53
CAJHJB010000453.1	69	222	142	11	0	92.810	2.60e-53
CAJHJB010000453.1	69	78.7	42	0	0	100.000	5.96e-10
CAJHJB010000453.1	69	78.7	42	0	0	100.000	5.96e-10
CAJHJB010000453.1	69	73.1	41	1	0	97.619	2.77e-08
CAJHJB010000422.1	68	1086	856	99	28	87.080	0.0
CAJHJB010000422.1	68	237	135	2	1	97.826	9.29e-58
CAJHJB010000422.1	68	222	142	11	0	92.810	2.60e-53
CAJHJB010000422.1	68	78.7	42	0	0	100.000	5.96e-10
CAJHJB010000408.1	69	1086	856	99	28	87.080	0.0
CAJHJB010000408.1	69	1079	855	99	29	86.979	0.0
CAJHJB010000408.1	69	1079	855	98	30	86.979	0.0
CAJHJB010000408.1	69	1070	851	106	24	86.748	0.0
CAJHJB010000408.1	69	588	481	64	14	86.047	2.23e-163
CAJHJB010000408.1	69	222	142	11	0	92.810	2.60e-53
CAJHJB010000408.1	69	222	142	11	0	92.810	2.60e-53
CAJHJB010000408.1	69	222	149	12	2	91.411	2.60e-53
CAJHJB010000408.1	69	222	149	12	2	91.411	2.60e-53
CAJHJB010000408.1	69	217	141	12	0	92.157	1.21e-51
CAJHJB010000408.1	69	78.7	42	0	0	100.000	5.96e-10
CAJHJB010000408.1	69	78.7	42	0	0	100.000	5.96e-10
CAJHJB010000408.1	69	78.7	42	0	0	100.000	5.96e-10
CAJHJB010000408.1	69	78.7	42	0	0	100.000	5.96e-10
CAJHJB010000408.1	69	78.7	42	0	0	100.000	5.96e-10
CAJHJB010000407.1	69	1086	854	103	24	87.054	0.0
CAJHJB010000407.1	69	889	745	102	24	85.534	0.0
CAJHJB010000407.1	69	222	149	12	2	91.411	2.60e-53
CAJHJB010000407.1	69	222	149	12	2	91.411	2.60e-53
CAJHJB010000407.1	69	78.7	42	0	0	100.000	5.96e-10
CAJHJB010000407.1	69	78.7	42	0	0	100.000	5.96e-10
CAJHJB010000404.1	69	1086	856	99	28	87.080	0.0
CAJHJB010000404.1	69	1068	851	104	26	86.748	0.0
CAJHJB010000404.1	69	616	543	81	19	84.448	1.02e-171
CAJHJB010000404.1	69	222	149	12	2	91.411	2.60e-53
CAJHJB010000404.1	69	222	142	11	0	92.810	2.60e-53
CAJHJB010000404.1	69	217	149	12	3	90.854	1.21e-51
CAJHJB010000404.1	69	78.7	42	0	0	100.000	5.96e-10
CAJHJB010000404.1	69	78.7	42	0	0	100.000	5.96e-10
CAJHJB010000396.1	68	1086	856	99	28	87.080	0.0
CAJHJB010000396.1	68	1085	854	102	25	87.054	0.0
CAJHJB010000396.1	68	222	142	11	0	92.810	2.60e-53
CAJHJB010000396.1	68	217	142	11	1	92.208	1.21e-51
CAJHJB010000396.1	68	78.7	42	0	0	100.000	5.96e-10
CAJHJB010000396.1	68	78.7	42	0	0	100.000	5.96e-10
CAJHJB010000391.1	69	1086	856	99	28	87.080	0.0
CAJHJB010000391.1	69	1081	853	104	24	86.952	0.0
CAJHJB010000391.1	69	1079	853	103	25	86.952	0.0
CAJHJB010000391.1	69	1070	852	105	25	86.762	0.0
CAJHJB010000391.1	69	222	149	12	2	91.411	2.60e-53
CAJHJB010000391.1	69	222	149	12	2	91.411	2.60e-53
CAJHJB010000391.1	69	222	149	12	2	91.411	2.60e-53
CAJHJB010000391.1	69	222	149	12	2	91.411	2.60e-53
CAJHJB010000391.1	69	78.7	42	0	0	100.000	5.96e-10
CAJHJB010000391.1	69	78.7	42	0	0	100.000	5.96e-10
CAJHJB010000391.1	69	78.7	42	0	0	100.000	5.96e-10
CAJHJB010000391.1	69	78.7	42	0	0	100.000	5.96e-10
CAJHJB010000371.1	68	1086	856	99	28	87.080	0.0
CAJHJB010000371.1	68	1086	856	99	28	87.080	0.0
CAJHJB010000371.1	68	222	142	11	0	92.810	2.60e-53
CAJHJB010000371.1	68	222	142	11	0	92.810	2.60e-53
CAJHJB010000371.1	68	78.7	42	0	0	100.000	5.96e-10
CAJHJB010000371.1	68	78.7	42	0	0	100.000	5.96e-10
CAJHJB010000367.1	68	1086	856	99	28	87.080	0.0
CAJHJB010000367.1	68	1079	853	103	25	86.952	0.0
CAJHJB010000367.1	68	222	142	11	0	92.810	2.60e-53
CAJHJB010000367.1	68	78.7	42	0	0	100.000	5.96e-10
CAJHJB010000367.1	68	78.7	42	0	0	100.000	5.96e-10
CAJHJB010000348.1	69	1086	856	99	28	87.080	0.0
CAJHJB010000348.1	69	1062	852	101	30	86.673	0.0
CAJHJB010000348.1	69	614	556	77	28	84.115	3.67e-171
CAJHJB010000348.1	69	532	482	62	28	84.266	1.06e-146
CAJHJB010000348.1	69	222	149	12	2	91.411	2.60e-53
CAJHJB010000348.1	69	222	142	11	0	92.810	2.60e-53
CAJHJB010000348.1	69	222	142	11	0	92.810	2.60e-53
CAJHJB010000348.1	69	78.7	42	0	0	100.000	5.96e-10
CAJHJB010000348.1	69	78.7	42	0	0	100.000	5.96e-10
CAJHJB010000348.1	69	78.7	42	0	0	100.000	5.96e-10
CAJHJB010000294.1	68	1086	856	99	28	87.080	0.0
CAJHJB010000294.1	68	1079	855	99	29	86.979	0.0
CAJHJB010000294.1	68	222	142	11	0	92.810	2.60e-53
CAJHJB010000294.1	68	220	142	10	1	92.810	9.35e-53
CAJHJB010000294.1	68	78.7	42	0	0	100.000	5.96e-10
CAJHJB010000294.1	68	69.4	42	0	2	95.455	3.58e-07
CAJHJB010000257.1	68	1086	856	99	28	87.080	0.0
CAJHJB010000257.1	68	1066	853	98	32	86.775	0.0
CAJHJB010000257.1	68	222	142	11	0	92.810	2.60e-53
CAJHJB010000257.1	68	222	142	11	0	92.810	2.60e-53
CAJHJB010000257.1	68	78.7	42	0	0	100.000	5.96e-10
CAJHJB010000257.1	68	78.7	42	0	0	100.000	5.96e-10
CAJHJB010000237.1	68	1086	856	99	28	87.080	0.0
CAJHJB010000237.1	68	222	142	11	0	92.810	2.60e-53
CAJHJB010000237.1	68	78.7	42	0	0	100.000	5.96e-10
CAJHJB010000167.1	69	1086	856	99	28	87.080	0.0
CAJHJB010000167.1	69	1081	853	104	24	86.952	0.0
CAJHJB010000167.1	69	1075	852	105	24	86.850	0.0
CAJHJB010000167.1	69	222	149	12	2	91.411	2.60e-53
CAJHJB010000167.1	69	222	149	12	2	91.411	2.60e-53
CAJHJB010000167.1	69	222	149	12	2	91.411	2.60e-53
CAJHJB010000167.1	69	78.7	42	0	0	100.000	5.96e-10
CAJHJB010000167.1	69	78.7	42	0	0	100.000	5.96e-10
CAJHJB010000167.1	69	73.1	41	1	0	97.619	2.77e-08
CAJHJB010000159.1	68	1086	856	99	28	87.080	0.0
CAJHJB010000159.1	68	1081	853	104	24	86.952	0.0
CAJHJB010000159.1	68	222	142	11	0	92.810	2.60e-53
CAJHJB010000159.1	68	78.7	42	0	0	100.000	5.96e-10
CAJHJB010000791.1	66	1085	856	98	29	87.080	0.0
CAJHJB010000791.1	66	222	149	12	2	91.411	2.60e-53
CAJHJB010000707.1	69	1085	855	100	27	87.067	0.0
CAJHJB010000707.1	69	1059	849	108	24	86.544	0.0
CAJHJB010000707.1	69	222	149	12	2	91.411	2.60e-53
CAJHJB010000707.1	69	215	148	12	3	90.798	4.35e-51
CAJHJB010000707.1	69	78.7	42	0	0	100.000	5.96e-10
CAJHJB010000707.1	69	78.7	42	0	0	100.000	5.96e-10
CAJHJB010000527.1	68	1085	855	100	27	87.067	0.0
CAJHJB010000527.1	68	1081	853	104	24	86.952	0.0
CAJHJB010000527.1	68	222	142	11	0	92.810	2.60e-53
CAJHJB010000527.1	68	222	142	11	0	92.810	2.60e-53
CAJHJB010000527.1	68	78.7	42	0	0	100.000	5.96e-10
CAJHJB010000527.1	68	78.7	42	0	0	100.000	5.96e-10
CAJHJB010000510.1	69	1085	853	103	24	87.041	0.0
CAJHJB010000510.1	69	222	149	12	2	91.411	2.60e-53
CAJHJB010000510.1	69	78.7	42	0	0	100.000	5.96e-10
CAJHJB010000510.1	69	78.7	42	0	0	100.000	5.96e-10
CAJHJB010000505.1	69	1085	856	98	29	87.080	0.0
CAJHJB010000505.1	69	1081	853	104	24	86.952	0.0
CAJHJB010000505.1	69	780	647	86	21	85.809	0.0
CAJHJB010000505.1	69	575	442	54	9	87.525	1.73e-159
CAJHJB010000505.1	69	568	497	60	28	84.957	2.90e-157
CAJHJB010000505.1	69	222	149	12	2	91.411	2.60e-53
CAJHJB010000505.1	69	222	149	12	2	91.411	2.60e-53
CAJHJB010000505.1	69	222	142	11	0	92.810	2.60e-53
CAJHJB010000505.1	69	78.7	42	0	0	100.000	5.96e-10
CAJHJB010000505.1	69	78.7	42	0	0	100.000	5.96e-10
CAJHJB010000505.1	69	78.7	42	0	0	100.000	5.96e-10
CAJHJB010000462.1	69	1085	854	102	25	87.054	0.0
CAJHJB010000462.1	69	1085	854	102	25	87.054	0.0
CAJHJB010000462.1	69	1081	853	104	24	86.952	0.0
CAJHJB010000462.1	69	1075	853	104	25	86.864	0.0
CAJHJB010000462.1	69	222	142	11	0	92.810	2.60e-53
CAJHJB010000462.1	69	222	142	11	0	92.810	2.60e-53
CAJHJB010000462.1	69	222	149	12	2	91.411	2.60e-53
CAJHJB010000462.1	69	222	149	12	2	91.411	2.60e-53
CAJHJB010000462.1	69	78.7	42	0	0	100.000	5.96e-10
CAJHJB010000462.1	69	78.7	42	0	0	100.000	5.96e-10
CAJHJB010000462.1	69	78.7	42	0	0	100.000	5.96e-10
CAJHJB010000462.1	69	78.7	42	0	0	100.000	5.96e-10
CAJHJB010000398.1	68	1085	856	97	30	87.080	0.0
CAJHJB010000398.1	68	1081	853	104	24	86.952	0.0
CAJHJB010000398.1	68	222	142	11	0	92.810	2.60e-53
CAJHJB010000398.1	68	217	141	12	0	92.157	1.21e-51
CAJHJB010000398.1	68	78.7	42	0	0	100.000	5.96e-10
CAJHJB010000398.1	68	78.7	42	0	0	100.000	5.96e-10
CAJHJB010000387.1	69	1085	855	100	27	87.067	0.0
CAJHJB010000387.1	69	1081	853	104	24	86.952	0.0
CAJHJB010000387.1	69	1081	853	104	24	86.952	0.0
CAJHJB010000387.1	69	429	294	21	8	91.022	1.43e-115
CAJHJB010000387.1	69	222	149	12	2	91.411	2.60e-53
CAJHJB010000387.1	69	222	142	11	0	92.810	2.60e-53
CAJHJB010000387.1	69	222	142	11	0	92.810	2.60e-53
CAJHJB010000387.1	69	78.7	42	0	0	100.000	5.96e-10
CAJHJB010000387.1	69	78.7	42	0	0	100.000	5.96e-10
CAJHJB010000387.1	69	78.7	42	0	0	100.000	5.96e-10
CAJHJB010000191.1	69	1085	854	102	25	87.054	0.0
CAJHJB010000191.1	69	222	149	12	2	91.411	2.60e-53
CAJHJB010000191.1	69	78.7	42	0	0	100.000	5.96e-10
CAJHJB010000918.1	69	1081	853	104	24	86.952	0.0
CAJHJB010000918.1	69	222	149	12	2	91.411	2.60e-53
CAJHJB010000918.1	69	78.7	42	0	0	100.000	5.96e-10
CAJHJB010000914.1	68	1081	853	104	24	86.952	0.0
CAJHJB010000914.1	68	222	142	11	0	92.810	2.60e-53
CAJHJB010000914.1	68	78.7	42	0	0	100.000	5.96e-10
CAJHJB010000913.1	68	1081	853	104	24	86.952	0.0
CAJHJB010000913.1	68	222	142	11	0	92.810	2.60e-53
CAJHJB010000913.1	68	78.7	42	0	0	100.000	5.96e-10
CAJHJB010000910.1	66	1081	855	100	28	86.979	0.0
CAJHJB010000910.1	66	222	142	11	0	92.810	2.60e-53
CAJHJB010000906.1	68	1081	853	104	24	86.952	0.0
CAJHJB010000906.1	68	215	141	11	1	92.157	4.35e-51
CAJHJB010000906.1	68	78.7	42	0	0	100.000	5.96e-10
CAJHJB010000900.1	69	1081	853	104	24	86.952	0.0
CAJHJB010000900.1	69	222	149	12	2	91.411	2.60e-53
CAJHJB010000900.1	69	78.7	42	0	0	100.000	5.96e-10
CAJHJB010000897.1	68	1081	853	104	24	86.952	0.0
CAJHJB010000897.1	68	222	142	11	0	92.810	2.60e-53
CAJHJB010000897.1	68	78.7	42	0	0	100.000	5.96e-10
CAJHJB010000894.1	66	1081	853	104	24	86.952	0.0
CAJHJB010000894.1	66	222	149	12	2	91.411	2.60e-53
CAJHJB010000893.1	69	1081	853	104	24	86.952	0.0
CAJHJB010000893.1	69	222	149	12	2	91.411	2.60e-53
CAJHJB010000893.1	69	78.7	42	0	0	100.000	5.96e-10
CAJHJB010000892.1	68	1081	853	104	24	86.952	0.0
CAJHJB010000892.1	68	222	142	11	0	92.810	2.60e-53
CAJHJB010000892.1	68	78.7	42	0	0	100.000	5.96e-10
CAJHJB010000881.1	68	1081	853	104	24	86.952	0.0
CAJHJB010000881.1	68	222	142	11	0	92.810	2.60e-53
CAJHJB010000881.1	68	78.7	42	0	0	100.000	5.96e-10
CAJHJB010000873.1	66	1081	853	104	24	86.952	0.0
CAJHJB010000873.1	66	222	149	12	2	91.411	2.60e-53
CAJHJB010000869.1	68	1081	853	104	24	86.952	0.0
CAJHJB010000869.1	68	217	141	12	0	92.157	1.21e-51
CAJHJB010000869.1	68	73.1	41	1	0	97.619	2.77e-08
CAJHJB010000866.1	69	1081	853	104	24	86.952	0.0
CAJHJB010000866.1	69	222	149	12	2	91.411	2.60e-53
CAJHJB010000866.1	69	78.7	42	0	0	100.000	5.96e-10
CAJHJB010000839.1	57	1081	853	104	24	86.952	0.0
CAJHJB010000814.1	68	1081	853	104	24	86.952	0.0
CAJHJB010000814.1	68	222	142	11	0	92.810	2.60e-53
CAJHJB010000814.1	68	78.7	42	0	0	100.000	5.96e-10
CAJHJB010000808.1	68	1081	853	104	24	86.952	0.0
CAJHJB010000808.1	68	222	142	11	0	92.810	2.60e-53
CAJHJB010000808.1	68	78.7	42	0	0	100.000	5.96e-10
CAJHJB010000800.1	68	1081	853	104	24	86.952	0.0
CAJHJB010000800.1	68	222	142	11	0	92.810	2.60e-53
CAJHJB010000800.1	68	78.7	42	0	0	100.000	5.96e-10
CAJHJB010000774.1	68	1081	853	104	24	86.952	0.0
CAJHJB010000774.1	68	222	142	11	0	92.810	2.60e-53
CAJHJB010000774.1	68	78.7	42	0	0	100.000	5.96e-10
CAJHJB010000754.1	68	1081	853	104	24	86.952	0.0
CAJHJB010000754.1	68	222	142	11	0	92.810	2.60e-53
CAJHJB010000754.1	68	78.7	42	0	0	100.000	5.96e-10
CAJHJB010000746.1	68	1081	853	104	24	86.952	0.0
CAJHJB010000746.1	68	222	142	11	0	92.810	2.60e-53
CAJHJB010000746.1	68	78.7	42	0	0	100.000	5.96e-10
CAJHJB010000741.1	68	1081	853	104	24	86.952	0.0
CAJHJB010000741.1	68	222	142	11	0	92.810	2.60e-53
CAJHJB010000741.1	68	78.7	42	0	0	100.000	5.96e-10
CAJHJB010000732.1	68	1081	853	104	24	86.952	0.0
CAJHJB010000732.1	68	222	142	11	0	92.810	2.60e-53
CAJHJB010000732.1	68	78.7	42	0	0	100.000	5.96e-10
CAJHJB010000728.1	69	1081	855	100	28	86.979	0.0
CAJHJB010000728.1	69	1075	853	104	25	86.864	0.0
CAJHJB010000728.1	69	222	142	11	0	92.810	2.60e-53
CAJHJB010000728.1	69	217	148	13	2	90.798	1.21e-51
CAJHJB010000728.1	69	78.7	42	0	0	100.000	5.96e-10
CAJHJB010000728.1	69	78.7	42	0	0	100.000	5.96e-10
CAJHJB010000722.1	69	1081	853	104	24	86.952	0.0
CAJHJB010000722.1	69	222	149	12	2	91.411	2.60e-53
CAJHJB010000722.1	69	78.7	42	0	0	100.000	5.96e-10
CAJHJB010000708.1	69	1081	853	104	24	86.952	0.0
CAJHJB010000708.1	69	222	149	12	2	91.411	2.60e-53
CAJHJB010000708.1	69	78.7	42	0	0	100.000	5.96e-10
CAJHJB010000697.1	68	1081	853	104	24	86.952	0.0
CAJHJB010000697.1	68	222	142	11	0	92.810	2.60e-53
CAJHJB010000697.1	68	78.7	42	0	0	100.000	5.96e-10
CAJHJB010000695.1	69	1081	853	104	24	86.952	0.0
CAJHJB010000695.1	69	1075	852	105	24	86.850	0.0
CAJHJB010000695.1	69	865	737	97	30	85.301	0.0
CAJHJB010000695.1	69	778	621	66	27	86.975	0.0
CAJHJB010000695.1	69	222	142	11	0	92.810	2.60e-53
CAJHJB010000695.1	69	213	142	11	2	91.613	1.56e-50
CAJHJB010000695.1	69	209	147	12	4	90.184	2.02e-49
CAJHJB010000695.1	69	108	71	4	2	92.208	7.60e-19
CAJHJB010000695.1	69	78.7	42	0	0	100.000	5.96e-10
CAJHJB010000695.1	69	78.7	42	0	0	100.000	5.96e-10
CAJHJB010000695.1	69	78.7	42	0	0	100.000	5.96e-10
CAJHJB010000695.1	69	78.7	42	0	0	100.000	5.96e-10
CAJHJB010000684.1	68	1081	853	104	24	86.952	0.0
CAJHJB010000684.1	68	222	142	11	0	92.810	2.60e-53
CAJHJB010000684.1	68	78.7	42	0	0	100.000	5.96e-10
CAJHJB010000682.1	68	1081	853	104	24	86.952	0.0
CAJHJB010000682.1	68	222	142	11	0	92.810	2.60e-53
CAJHJB010000682.1	68	78.7	42	0	0	100.000	5.96e-10
CAJHJB010000671.1	69	1081	853	104	24	86.952	0.0
CAJHJB010000671.1	69	252	180	18	3	89.552	3.32e-62
CAJHJB010000671.1	69	222	149	12	2	91.411	2.60e-53
CAJHJB010000671.1	69	78.7	42	0	0	100.000	5.96e-10
CAJHJB010000670.1	68	1081	853	104	24	86.952	0.0
CAJHJB010000670.1	68	222	142	11	0	92.810	2.60e-53
CAJHJB010000670.1	68	222	142	11	0	92.810	2.60e-53
CAJHJB010000670.1	68	78.7	42	0	0	100.000	5.96e-10
CAJHJB010000663.1	68	1081	853	104	24	86.952	0.0
CAJHJB010000663.1	68	222	142	11	0	92.810	2.60e-53
CAJHJB010000663.1	68	78.7	42	0	0	100.000	5.96e-10
CAJHJB010000661.1	69	1081	853	104	24	86.952	0.0
CAJHJB010000661.1	69	1062	850	105	26	86.646	0.0
CAJHJB010000661.1	69	318	198	13	0	93.839	3.22e-82
CAJHJB010000661.1	69	222	149	12	2	91.411	2.60e-53
CAJHJB010000661.1	69	222	142	11	0	92.810	2.60e-53
CAJHJB010000661.1	69	78.7	42	0	0	100.000	5.96e-10
CAJHJB010000661.1	69	78.7	42	0	0	100.000	5.96e-10
CAJHJB010000646.1	69	1081	853	104	24	86.952	0.0
CAJHJB010000646.1	69	1081	853	104	24	86.952	0.0
CAJHJB010000646.1	69	1072	854	98	31	86.877	0.0
CAJHJB010000646.1	69	222	142	11	0	92.810	2.60e-53
CAJHJB010000646.1	69	222	149	12	2	91.411	2.60e-53
CAJHJB010000646.1	69	222	149	12	2	91.411	2.60e-53
CAJHJB010000646.1	69	78.7	42	0	0	100.000	5.96e-10
CAJHJB010000646.1	69	78.7	42	0	0	100.000	5.96e-10
CAJHJB010000646.1	69	78.7	42	0	0	100.000	5.96e-10
CAJHJB010000638.1	68	1081	853	104	24	86.952	0.0
CAJHJB010000638.1	68	222	142	11	0	92.810	2.60e-53
CAJHJB010000638.1	68	78.7	42	0	0	100.000	5.96e-10
CAJHJB010000633.1	68	1081	853	104	24	86.952	0.0
CAJHJB010000633.1	68	222	142	11	0	92.810	2.60e-53
CAJHJB010000633.1	68	78.7	42	0	0	100.000	5.96e-10
CAJHJB010000629.1	69	1081	853	104	24	86.952	0.0
CAJHJB010000629.1	69	222	149	12	2	91.411	2.60e-53
CAJHJB010000629.1	69	78.7	42	0	0	100.000	5.96e-10
CAJHJB010000617.1	69	1081	853	104	24	86.952	0.0
CAJHJB010000617.1	69	1075	856	98	31	86.904	0.0
CAJHJB010000617.1	69	222	149	12	2	91.411	2.60e-53
CAJHJB010000617.1	69	222	149	12	2	91.411	2.60e-53
CAJHJB010000617.1	69	78.7	42	0	0	100.000	5.96e-10
CAJHJB010000617.1	69	78.7	42	0	0	100.000	5.96e-10
CAJHJB010000610.1	68	1081	853	105	23	86.952	0.0
CAJHJB010000610.1	68	222	142	11	0	92.810	2.60e-53
CAJHJB010000610.1	68	78.7	42	0	0	100.000	5.96e-10
CAJHJB010000594.1	69	1081	855	100	28	86.979	0.0
CAJHJB010000594.1	69	1079	855	99	29	86.979	0.0
CAJHJB010000594.1	69	1075	852	105	24	86.850	0.0
CAJHJB010000594.1	69	230	152	14	0	91.566	1.55e-55
CAJHJB010000594.1	69	222	149	12	2	91.411	2.60e-53
CAJHJB010000594.1	69	222	142	11	0	92.810	2.60e-53
CAJHJB010000594.1	69	222	142	11	0	92.810	2.60e-53
CAJHJB010000594.1	69	222	142	11	0	92.810	2.60e-53
CAJHJB010000594.1	69	78.7	42	0	0	100.000	5.96e-10
CAJHJB010000594.1	69	78.7	42	0	0	100.000	5.96e-10
CAJHJB010000594.1	69	78.7	42	0	0	100.000	5.96e-10
CAJHJB010000594.1	69	78.7	42	0	0	100.000	5.96e-10
CAJHJB010000585.1	68	1081	853	104	24	86.952	0.0
CAJHJB010000585.1	68	1066	850	105	25	86.735	0.0
CAJHJB010000585.1	68	222	142	11	0	92.810	2.60e-53
CAJHJB010000585.1	68	217	141	12	0	92.157	1.21e-51
CAJHJB010000585.1	68	78.7	42	0	0	100.000	5.96e-10
CAJHJB010000585.1	68	78.7	42	0	0	100.000	5.96e-10
CAJHJB010000576.1	69	1081	853	104	24	86.952	0.0
CAJHJB010000576.1	69	1068	852	103	27	86.762	0.0
CAJHJB010000576.1	69	604	536	83	17	84.277	2.21e-168
CAJHJB010000576.1	69	222	142	11	0	92.810	2.60e-53
CAJHJB010000576.1	69	222	149	12	2	91.411	2.60e-53
CAJHJB010000576.1	69	217	141	12	0	92.157	1.21e-51
CAJHJB010000576.1	69	78.7	42	0	0	100.000	5.96e-10
CAJHJB010000576.1	69	78.7	42	0	0	100.000	5.96e-10
CAJHJB010000576.1	69	78.7	42	0	0	100.000	5.96e-10
CAJHJB010000571.1	68	1081	853	104	24	86.952	0.0
CAJHJB010000571.1	68	510	355	28	9	90.561	4.96e-140
CAJHJB010000571.1	68	475	334	37	1	89.785	1.81e-129
CAJHJB010000571.1	68	222	142	11	0	92.810	2.60e-53
CAJHJB010000571.1	68	222	142	11	0	92.810	2.60e-53
CAJHJB010000571.1	68	78.7	42	0	0	100.000	5.96e-10
CAJHJB010000571.1	68	78.7	42	0	0	100.000	5.96e-10
CAJHJB010000548.1	69	1081	853	104	24	86.952	0.0
CAJHJB010000548.1	69	222	149	12	2	91.411	2.60e-53
CAJHJB010000548.1	69	78.7	42	0	0	100.000	5.96e-10
CAJHJB010000542.1	68	1081	853	104	24	86.952	0.0
CAJHJB010000542.1	68	1074	854	100	29	86.877	0.0
CAJHJB010000542.1	68	222	142	11	0	92.810	2.60e-53
CAJHJB010000542.1	68	222	142	11	0	92.810	2.60e-53
CAJHJB010000542.1	68	78.7	42	0	0	100.000	5.96e-10
CAJHJB010000542.1	68	75.0	40	0	0	100.000	7.70e-09
CAJHJB010000541.1	69	1081	853	104	24	86.952	0.0
CAJHJB010000541.1	69	222	149	12	2	91.411	2.60e-53
CAJHJB010000541.1	69	78.7	42	0	0	100.000	5.96e-10
CAJHJB010000540.1	68	1081	853	104	24	86.952	0.0
CAJHJB010000540.1	68	1075	852	105	24	86.850	0.0
CAJHJB010000540.1	68	222	142	11	0	92.810	2.60e-53
CAJHJB010000540.1	68	222	142	11	0	92.810	2.60e-53
CAJHJB010000540.1	68	78.7	42	0	0	100.000	5.96e-10
CAJHJB010000540.1	68	78.7	42	0	0	100.000	5.96e-10
CAJHJB010000538.1	68	1081	853	104	24	86.952	0.0
CAJHJB010000538.1	68	222	142	11	0	92.810	2.60e-53
CAJHJB010000538.1	68	78.7	42	0	0	100.000	5.96e-10
CAJHJB010000531.1	68	1081	853	104	24	86.952	0.0
CAJHJB010000531.1	68	222	142	11	0	92.810	2.60e-53
CAJHJB010000531.1	68	78.7	42	0	0	100.000	5.96e-10
CAJHJB010000529.1	68	1081	853	104	24	86.952	0.0
CAJHJB010000529.1	68	1081	853	104	24	86.952	0.0
CAJHJB010000529.1	68	1061	852	100	31	86.673	0.0
CAJHJB010000529.1	68	222	142	11	0	92.810	2.60e-53
CAJHJB010000529.1	68	222	142	11	0	92.810	2.60e-53
CAJHJB010000529.1	68	217	142	11	1	92.208	1.21e-51
CAJHJB010000529.1	68	78.7	42	0	0	100.000	5.96e-10
CAJHJB010000529.1	68	78.7	42	0	0	100.000	5.96e-10
CAJHJB010000529.1	68	78.7	42	0	0	100.000	5.96e-10
CAJHJB010000528.1	68	1081	855	100	28	86.979	0.0
CAJHJB010000528.1	68	1074	852	103	26	86.850	0.0
CAJHJB010000528.1	68	222	142	11	0	92.810	2.60e-53
CAJHJB010000528.1	68	222	142	11	0	92.810	2.60e-53
CAJHJB010000528.1	68	78.7	42	0	0	100.000	5.96e-10
CAJHJB010000528.1	68	78.7	42	0	0	100.000	5.96e-10
CAJHJB010000516.1	68	1081	853	104	24	86.952	0.0
CAJHJB010000516.1	68	1075	852	105	24	86.850	0.0
CAJHJB010000516.1	68	222	142	11	0	92.810	2.60e-53
CAJHJB010000516.1	68	78.7	42	0	0	100.000	5.96e-10
CAJHJB010000511.1	69	1081	853	104	24	86.952	0.0
CAJHJB010000511.1	69	231	143	9	0	94.079	4.32e-56
CAJHJB010000511.1	69	222	149	12	2	91.411	2.60e-53
CAJHJB010000511.1	69	222	149	12	2	91.411	2.60e-53
CAJHJB010000511.1	69	78.7	42	0	0	100.000	5.96e-10
CAJHJB010000511.1	69	78.7	42	0	0	100.000	5.96e-10
CAJHJB010000508.1	69	1081	853	104	24	86.952	0.0
CAJHJB010000508.1	69	1070	853	102	28	86.775	0.0
CAJHJB010000508.1	69	222	149	12	2	91.411	2.60e-53
CAJHJB010000508.1	69	222	142	11	0	92.810	2.60e-53
CAJHJB010000508.1	69	78.7	42	0	0	100.000	5.96e-10
CAJHJB010000508.1	69	78.7	42	0	0	100.000	5.96e-10
CAJHJB010000486.1	69	1081	853	104	24	86.952	0.0
CAJHJB010000486.1	69	1068	851	105	25	86.748	0.0
CAJHJB010000486.1	69	704	576	70	22	86.228	0.0
CAJHJB010000486.1	69	222	149	12	2	91.411	2.60e-53
CAJHJB010000486.1	69	222	142	11	0	92.810	2.60e-53
CAJHJB010000486.1	69	78.7	42	0	0	100.000	5.96e-10
CAJHJB010000486.1	69	75.0	40	0	0	100.000	7.70e-09
CAJHJB010000484.1	69	1081	853	104	24	86.952	0.0
CAJHJB010000484.1	69	316	197	13	0	93.810	1.16e-81
CAJHJB010000484.1	69	222	149	12	2	91.411	2.60e-53
CAJHJB010000484.1	69	78.7	42	0	0	100.000	5.96e-10
CAJHJB010000475.1	69	1081	853	104	24	86.952	0.0
CAJHJB010000475.1	69	680	579	63	34	85.651	0.0
CAJHJB010000475.1	69	222	149	12	2	91.411	2.60e-53
CAJHJB010000475.1	69	78.7	42	0	0	100.000	5.96e-10
CAJHJB010000460.1	69	1081	853	104	24	86.952	0.0
CAJHJB010000460.1	69	1081	853	104	24	86.952	0.0
CAJHJB010000460.1	69	857	708	92	24	85.922	0.0
CAJHJB010000460.1	69	222	149	12	2	91.411	2.60e-53
CAJHJB010000460.1	69	222	142	11	0	92.810	2.60e-53
CAJHJB010000460.1	69	78.7	42	0	0	100.000	5.96e-10
CAJHJB010000460.1	69	78.7	42	0	0	100.000	5.96e-10
CAJHJB010000456.1	68	1081	853	104	24	86.952	0.0
CAJHJB010000456.1	68	1055	852	99	33	86.585	0.0
CAJHJB010000456.1	68	222	142	11	0	92.810	2.60e-53
CAJHJB010000456.1	68	222	142	11	0	92.810	2.60e-53
CAJHJB010000456.1	68	78.7	42	0	0	100.000	5.96e-10
CAJHJB010000456.1	68	78.7	42	0	0	100.000	5.96e-10
CAJHJB010000447.1	69	1081	853	104	24	86.952	0.0
CAJHJB010000447.1	69	1081	853	104	24	86.952	0.0
CAJHJB010000447.1	69	1068	852	102	28	86.762	0.0
CAJHJB010000447.1	69	222	149	12	2	91.411	2.60e-53
CAJHJB010000447.1	69	222	149	12	2	91.411	2.60e-53
CAJHJB010000447.1	69	222	142	11	0	92.810	2.60e-53
CAJHJB010000447.1	69	78.7	42	0	0	100.000	5.96e-10
CAJHJB010000447.1	69	78.7	42	0	0	100.000	5.96e-10
CAJHJB010000447.1	69	78.7	42	0	0	100.000	5.96e-10
CAJHJB010000442.1	69	1081	853	104	24	86.952	0.0
CAJHJB010000442.1	69	1064	851	105	26	86.660	0.0
CAJHJB010000442.1	69	222	149	12	2	91.411	2.60e-53
CAJHJB010000442.1	69	222	149	12	2	91.411	2.60e-53
CAJHJB010000442.1	69	78.7	42	0	0	100.000	5.96e-10
CAJHJB010000442.1	69	78.7	42	0	0	100.000	5.96e-10
CAJHJB010000432.1	68	1081	853	104	24	86.952	0.0
CAJHJB010000432.1	68	235	153	13	0	92.169	3.34e-57
CAJHJB010000432.1	68	222	142	11	0	92.810	2.60e-53
CAJHJB010000432.1	68	217	141	12	0	92.157	1.21e-51
CAJHJB010000432.1	68	78.7	42	0	0	100.000	5.96e-10
CAJHJB010000432.1	68	78.7	42	0	0	100.000	5.96e-10
CAJHJB010000418.1	69	1081	853	104	24	86.952	0.0
CAJHJB010000418.1	69	217	149	12	3	90.854	1.21e-51
CAJHJB010000418.1	69	78.7	42	0	0	100.000	5.96e-10
CAJHJB010000414.1	68	1081	853	104	24	86.952	0.0
CAJHJB010000414.1	68	231	173	15	7	88.718	4.32e-56
CAJHJB010000414.1	68	222	142	11	0	92.810	2.60e-53
CAJHJB010000414.1	68	222	142	11	0	92.810	2.60e-53
CAJHJB010000414.1	68	78.7	42	0	0	100.000	5.96e-10
CAJHJB010000414.1	68	78.7	42	0	0	100.000	5.96e-10
CAJHJB010000380.1	69	1081	853	104	24	86.952	0.0
CAJHJB010000380.1	69	1075	854	101	28	86.877	0.0
CAJHJB010000380.1	69	1062	850	106	25	86.646	0.0
CAJHJB010000380.1	69	222	149	12	2	91.411	2.60e-53
CAJHJB010000380.1	69	215	141	11	1	92.157	4.35e-51
CAJHJB010000380.1	69	215	148	12	3	90.798	4.35e-51
CAJHJB010000380.1	69	78.7	42	0	0	100.000	5.96e-10
CAJHJB010000380.1	69	78.7	42	0	0	100.000	5.96e-10
CAJHJB010000380.1	69	78.7	42	0	0	100.000	5.96e-10
CAJHJB010000364.1	69	1081	853	104	24	86.952	0.0
CAJHJB010000364.1	69	1079	855	99	29	86.979	0.0
CAJHJB010000364.1	69	1070	854	100	30	86.789	0.0
CAJHJB010000364.1	69	222	142	11	0	92.810	2.60e-53
CAJHJB010000364.1	69	222	142	11	0	92.810	2.60e-53
CAJHJB010000364.1	69	222	149	12	2	91.411	2.60e-53
CAJHJB010000364.1	69	78.7	42	0	0	100.000	5.96e-10
CAJHJB010000364.1	69	78.7	42	0	0	100.000	5.96e-10
CAJHJB010000364.1	69	78.7	42	0	0	100.000	5.96e-10
CAJHJB010000316.1	68	1081	853	104	24	86.952	0.0
CAJHJB010000316.1	68	1057	849	106	26	86.544	0.0
CAJHJB010000316.1	68	222	142	11	0	92.810	2.60e-53
CAJHJB010000316.1	68	222	142	11	0	92.810	2.60e-53
CAJHJB010000316.1	68	78.7	42	0	0	100.000	5.96e-10
CAJHJB010000316.1	68	78.7	42	0	0	100.000	5.96e-10
CAJHJB010000307.1	69	1081	853	104	24	86.952	0.0
CAJHJB010000307.1	69	1081	853	104	24	86.952	0.0
CAJHJB010000307.1	69	222	149	12	2	91.411	2.60e-53
CAJHJB010000307.1	69	222	149	12	2	91.411	2.60e-53
CAJHJB010000307.1	69	78.7	42	0	0	100.000	5.96e-10
CAJHJB010000307.1	69	78.7	42	0	0	100.000	5.96e-10
CAJHJB010000295.1	68	1081	853	104	24	86.952	0.0
CAJHJB010000295.1	68	1075	852	105	24	86.850	0.0
CAJHJB010000295.1	68	1074	852	104	25	86.850	0.0
CAJHJB010000295.1	68	222	142	11	0	92.810	2.60e-53
CAJHJB010000295.1	68	222	142	11	0	92.810	2.60e-53
CAJHJB010000295.1	68	215	141	11	1	92.157	4.35e-51
CAJHJB010000295.1	68	78.7	42	0	0	100.000	5.96e-10
CAJHJB010000295.1	68	78.7	42	0	0	100.000	5.96e-10
CAJHJB010000295.1	68	78.7	42	0	0	100.000	5.96e-10
CAJHJB010000275.1	69	1081	853	104	24	86.952	0.0
CAJHJB010000275.1	69	1081	853	104	24	86.952	0.0
CAJHJB010000275.1	69	1070	854	100	30	86.789	0.0
CAJHJB010000275.1	69	1048	848	109	25	86.354	0.0
CAJHJB010000275.1	69	564	397	42	3	89.819	3.75e-156
CAJHJB010000275.1	69	222	142	11	0	92.810	2.60e-53
CAJHJB010000275.1	69	222	149	12	2	91.411	2.60e-53
CAJHJB010000275.1	69	222	142	11	0	92.810	2.60e-53
CAJHJB010000275.1	69	222	142	11	0	92.810	2.60e-53
CAJHJB010000275.1	69	222	142	11	0	92.810	2.60e-53
CAJHJB010000275.1	69	78.7	42	0	0	100.000	5.96e-10
CAJHJB010000275.1	69	78.7	42	0	0	100.000	5.96e-10
CAJHJB010000275.1	69	78.7	42	0	0	100.000	5.96e-10
CAJHJB010000275.1	69	78.7	42	0	0	100.000	5.96e-10
CAJHJB010000275.1	69	78.7	42	0	0	100.000	5.96e-10
CAJHJB010000274.1	68	1081	855	100	28	86.979	0.0
CAJHJB010000274.1	68	217	141	12	0	92.157	1.21e-51
CAJHJB010000274.1	68	78.7	42	0	0	100.000	5.96e-10
CAJHJB010000225.1	68	1081	853	104	24	86.952	0.0
CAJHJB010000225.1	68	1079	855	99	29	86.979	0.0
CAJHJB010000225.1	68	1079	855	103	26	86.890	0.0
CAJHJB010000225.1	68	222	142	11	0	92.810	2.60e-53
CAJHJB010000225.1	68	222	142	11	0	92.810	2.60e-53
CAJHJB010000225.1	68	78.7	42	0	0	100.000	5.96e-10
CAJHJB010000225.1	68	78.7	42	0	0	100.000	5.96e-10
CAJHJB010000223.1	69	1081	853	104	24	86.952	0.0
CAJHJB010000223.1	69	1059	850	107	25	86.558	0.0
CAJHJB010000223.1	69	682	582	85	17	85.088	0.0
CAJHJB010000223.1	69	222	149	12	2	91.411	2.60e-53
CAJHJB010000223.1	69	222	149	12	2	91.411	2.60e-53
CAJHJB010000223.1	69	220	149	11	3	91.411	9.35e-53
CAJHJB010000223.1	69	78.7	42	0	0	100.000	5.96e-10
CAJHJB010000223.1	69	78.7	42	0	0	100.000	5.96e-10
CAJHJB010000223.1	69	78.7	42	0	0	100.000	5.96e-10
CAJHJB010000221.1	68	1081	853	104	24	86.952	0.0
CAJHJB010000221.1	68	318	198	13	0	93.839	3.22e-82
CAJHJB010000221.1	68	222	142	11	0	92.810	2.60e-53
CAJHJB010000221.1	68	78.7	42	0	0	100.000	5.96e-10
CAJHJB010000172.1	69	1081	853	104	24	86.952	0.0
CAJHJB010000172.1	69	1070	851	106	24	86.748	0.0
CAJHJB010000172.1	69	222	142	11	0	92.810	2.60e-53
CAJHJB010000172.1	69	222	149	12	2	91.411	2.60e-53
CAJHJB010000172.1	69	78.7	42	0	0	100.000	5.96e-10
CAJHJB010000172.1	69	78.7	42	0	0	100.000	5.96e-10
CAJHJB010000162.1	68	1081	853	104	24	86.952	0.0
CAJHJB010000162.1	68	363	263	20	11	89.456	1.47e-95
CAJHJB010000162.1	68	222	142	11	0	92.810	2.60e-53
CAJHJB010000162.1	68	78.7	42	0	0	100.000	5.96e-10
CAJHJB010000070.1	68	1081	855	100	28	86.979	0.0
CAJHJB010000070.1	68	1074	854	99	30	86.877	0.0
CAJHJB010000070.1	68	222	142	11	0	92.810	2.60e-53
CAJHJB010000070.1	68	78.7	42	0	0	100.000	5.96e-10
CAJHJB010000060.1	69	1081	853	104	24	86.952	0.0
CAJHJB010000060.1	69	1055	849	104	28	86.544	0.0
CAJHJB010000060.1	69	948	772	92	30	86.353	0.0
CAJHJB010000060.1	69	222	149	12	2	91.411	2.60e-53
CAJHJB010000060.1	69	222	149	12	2	91.411	2.60e-53
CAJHJB010000060.1	69	213	147	11	4	90.741	1.56e-50
CAJHJB010000060.1	69	78.7	42	0	0	100.000	5.96e-10
CAJHJB010000060.1	69	78.7	42	0	0	100.000	5.96e-10
CAJHJB010000060.1	69	78.7	42	0	0	100.000	5.96e-10
CAJHJB010000911.1	68	1079	855	98	30	86.979	0.0
CAJHJB010000911.1	68	222	142	11	0	92.810	2.60e-53
CAJHJB010000911.1	68	78.7	42	0	0	100.000	5.96e-10
CAJHJB010000903.1	66	1079	853	103	25	86.952	0.0
CAJHJB010000903.1	66	222	149	12	2	91.411	2.60e-53
CAJHJB010000876.1	68	1079	855	99	29	86.979	0.0
CAJHJB010000876.1	68	222	142	11	0	92.810	2.60e-53
CAJHJB010000876.1	68	78.7	42	0	0	100.000	5.96e-10
CAJHJB010000836.1	69	1079	855	99	29	86.979	0.0
CAJHJB010000836.1	69	217	148	13	2	90.798	1.21e-51
CAJHJB010000836.1	69	78.7	42	0	0	100.000	5.96e-10
CAJHJB010000781.1	68	1079	853	103	25	86.952	0.0
CAJHJB010000781.1	68	222	142	11	0	92.810	2.60e-53
CAJHJB010000781.1	68	78.7	42	0	0	100.000	5.96e-10
CAJHJB010000770.1	68	1079	855	99	29	86.979	0.0
CAJHJB010000770.1	68	222	142	11	0	92.810	2.60e-53
CAJHJB010000770.1	68	78.7	42	0	0	100.000	5.96e-10
CAJHJB010000738.1	68	1079	853	103	25	86.952	0.0
CAJHJB010000738.1	68	222	142	11	0	92.810	2.60e-53
CAJHJB010000738.1	68	78.7	42	0	0	100.000	5.96e-10
CAJHJB010000717.1	68	1079	853	103	25	86.952	0.0
CAJHJB010000717.1	68	222	142	11	0	92.810	2.60e-53
CAJHJB010000717.1	68	78.7	42	0	0	100.000	5.96e-10
CAJHJB010000664.1	68	1079	855	99	29	86.979	0.0
CAJHJB010000664.1	68	222	142	11	0	92.810	2.60e-53
CAJHJB010000664.1	68	78.7	42	0	0	100.000	5.96e-10
CAJHJB010000535.1	69	1079	855	99	29	86.979	0.0
CAJHJB010000535.1	69	1062	850	106	25	86.646	0.0
CAJHJB010000535.1	69	222	142	11	0	92.810	2.60e-53
CAJHJB010000535.1	69	222	149	12	2	91.411	2.60e-53
CAJHJB010000535.1	69	215	141	11	1	92.157	4.35e-51
CAJHJB010000535.1	69	130	80	5	0	94.118	1.62e-25
CAJHJB010000535.1	69	78.7	42	0	0	100.000	5.96e-10
CAJHJB010000535.1	69	78.7	42	0	0	100.000	5.96e-10
CAJHJB010000535.1	69	78.7	42	0	0	100.000	5.96e-10
CAJHJB010000530.1	69	1079	855	98	30	86.979	0.0
CAJHJB010000530.1	69	1070	851	106	24	86.748	0.0
CAJHJB010000530.1	69	1068	851	104	26	86.748	0.0
CAJHJB010000530.1	69	222	142	11	0	92.810	2.60e-53
CAJHJB010000530.1	69	222	142	11	0	92.810	2.60e-53
CAJHJB010000530.1	69	217	148	13	2	90.798	1.21e-51
CAJHJB010000530.1	69	78.7	42	0	0	100.000	5.96e-10
CAJHJB010000530.1	69	78.7	42	0	0	100.000	5.96e-10
CAJHJB010000530.1	69	78.7	42	0	0	100.000	5.96e-10
CAJHJB010000530.1	69	78.7	42	0	0	100.000	5.96e-10
CAJHJB010000146.1	69	1079	853	103	25	86.952	0.0
CAJHJB010000146.1	69	1079	853	103	25	86.952	0.0
CAJHJB010000146.1	69	1059	852	102	30	86.585	0.0
CAJHJB010000146.1	69	387	265	19	7	91.065	8.71e-103
CAJHJB010000146.1	69	222	142	11	0	92.810	2.60e-53
CAJHJB010000146.1	69	217	148	13	2	90.798	1.21e-51
CAJHJB010000146.1	69	217	148	13	2	90.798	1.21e-51
CAJHJB010000146.1	69	78.7	42	0	0	100.000	5.96e-10
CAJHJB010000146.1	69	78.7	42	0	0	100.000	5.96e-10
CAJHJB010000146.1	69	78.7	42	0	0	100.000	5.96e-10
CAJHJB010000111.1	69	1079	855	99	29	86.979	0.0
CAJHJB010000111.1	69	222	149	12	2	91.411	2.60e-53
CAJHJB010000111.1	69	78.7	42	0	0	100.000	5.96e-10
MAPW01000073.1	68	1079	850	104	23	87.001	0.0
MAPW01000073.1	68	1079	850	104	23	87.001	0.0
MAPW01000073.1	68	222	142	11	0	92.810	2.60e-53
MAPW01000073.1	68	222	142	11	0	92.810	2.60e-53
MAPW01000073.1	68	78.7	42	0	0	100.000	5.96e-10
MAPW01000073.1	68	78.7	42	0	0	100.000	5.96e-10
MAPW01000327.1	68	1079	850	104	23	87.001	0.0
MAPW01000327.1	68	222	142	11	0	92.810	2.60e-53
MAPW01000327.1	68	78.7	42	0	0	100.000	5.96e-10
MAPW01000312.1	68	1079	850	104	23	87.001	0.0
MAPW01000312.1	68	1079	850	104	23	87.001	0.0
MAPW01000312.1	68	222	142	11	0	92.810	2.60e-53
MAPW01000312.1	68	222	142	11	0	92.810	2.60e-53
MAPW01000312.1	68	219	122	2	0	98.387	3.36e-52
MAPW01000312.1	68	78.7	42	0	0	100.000	5.96e-10
MAPW01000312.1	68	78.7	42	0	0	100.000	5.96e-10
MAPW01000285.1	68	1079	850	104	23	87.001	0.0
MAPW01000285.1	68	1079	850	104	23	87.001	0.0
MAPW01000285.1	68	1062	847	106	24	86.694	0.0
MAPW01000285.1	68	222	142	11	0	92.810	2.60e-53
MAPW01000285.1	68	222	142	11	0	92.810	2.60e-53
MAPW01000285.1	68	213	137	11	0	92.568	1.56e-50
MAPW01000285.1	68	78.7	42	0	0	100.000	5.96e-10
MAPW01000285.1	68	78.7	42	0	0	100.000	5.96e-10
MAPW01000285.1	68	78.7	42	0	0	100.000	5.96e-10
RDSH01000014.1	68	1079	850	104	23	87.001	0.0
RDSH01000014.1	68	222	142	11	0	92.810	2.60e-53
RDSH01000014.1	68	78.7	42	0	0	100.000	5.96e-10
CAJHJB010000643.1	68	1077	855	96	32	86.979	0.0
CAJHJB010000643.1	68	222	142	11	0	92.810	2.60e-53
CAJHJB010000643.1	68	222	142	11	0	92.810	2.60e-53
CAJHJB010000643.1	68	78.7	42	0	0	100.000	5.96e-10
CAJHJB010000643.1	68	78.7	42	0	0	100.000	5.96e-10
CAJHJB010000961.1	68	1075	852	105	24	86.850	0.0
CAJHJB010000961.1	68	222	142	11	0	92.810	2.60e-53
CAJHJB010000961.1	68	78.7	42	0	0	100.000	5.96e-10
CAJHJB010000929.1	57	1075	852	105	24	86.850	0.0
CAJHJB010000927.1	69	1075	852	105	24	86.850	0.0
CAJHJB010000927.1	69	217	148	13	2	90.798	1.21e-51
CAJHJB010000927.1	69	78.7	42	0	0	100.000	5.96e-10
CAJHJB010000920.1	68	1075	852	105	24	86.850	0.0
CAJHJB010000920.1	68	222	142	11	0	92.810	2.60e-53
CAJHJB010000920.1	68	78.7	42	0	0	100.000	5.96e-10
CAJHJB010000907.1	68	1075	852	105	24	86.850	0.0
CAJHJB010000907.1	68	207	140	10	3	91.503	7.28e-49
CAJHJB010000907.1	68	78.7	42	0	0	100.000	5.96e-10
CAJHJB010000875.1	68	1075	852	105	24	86.850	0.0
CAJHJB010000875.1	68	215	141	11	1	92.157	4.35e-51
CAJHJB010000875.1	68	78.7	42	0	0	100.000	5.96e-10
CAJHJB010000852.1	68	1075	853	104	25	86.864	0.0
CAJHJB010000852.1	68	217	142	11	1	92.208	1.21e-51
CAJHJB010000852.1	68	78.7	42	0	0	100.000	5.96e-10
CAJHJB010000787.1	68	1075	853	104	25	86.864	0.0
CAJHJB010000787.1	68	222	142	11	0	92.810	2.60e-53
CAJHJB010000787.1	68	78.7	42	0	0	100.000	5.96e-10
CAJHJB010000725.1	69	1075	854	101	28	86.877	0.0
CAJHJB010000725.1	69	222	149	12	2	91.411	2.60e-53
CAJHJB010000725.1	69	73.1	41	1	0	97.619	2.77e-08
CAJHJB010000691.1	68	1075	852	105	24	86.850	0.0
CAJHJB010000691.1	68	424	292	20	9	90.966	6.64e-114
CAJHJB010000691.1	68	215	141	11	1	92.157	4.35e-51
CAJHJB010000691.1	68	78.7	42	0	0	100.000	5.96e-10
CAJHJB010000677.1	68	1075	854	101	28	86.877	0.0
CAJHJB010000677.1	68	222	142	11	0	92.810	2.60e-53
CAJHJB010000677.1	68	78.7	42	0	0	100.000	5.96e-10
CAJHJB010000666.1	68	1075	852	105	24	86.850	0.0
CAJHJB010000666.1	68	222	142	11	0	92.810	2.60e-53
CAJHJB010000666.1	68	78.7	42	0	0	100.000	5.96e-10
CAJHJB010000637.1	68	1075	854	101	28	86.877	0.0
CAJHJB010000637.1	68	222	142	11	0	92.810	2.60e-53
CAJHJB010000637.1	68	78.7	42	0	0	100.000	5.96e-10
CAJHJB010000464.1	68	1075	852	101	27	86.939	0.0
CAJHJB010000464.1	68	1075	852	105	24	86.850	0.0
CAJHJB010000464.1	68	1075	852	105	24	86.850	0.0
CAJHJB010000464.1	68	222	142	11	0	92.810	2.60e-53
CAJHJB010000464.1	68	217	141	12	0	92.157	1.21e-51
CAJHJB010000464.1	68	217	141	12	0	92.157	1.21e-51
CAJHJB010000464.1	68	78.7	42	0	0	100.000	5.96e-10
CAJHJB010000464.1	68	78.7	42	0	0	100.000	5.96e-10
CAJHJB010000464.1	68	78.7	42	0	0	100.000	5.96e-10
CAJHJB010000284.1	69	1075	852	105	24	86.850	0.0
CAJHJB010000284.1	69	1062	853	99	32	86.687	0.0
CAJHJB010000284.1	69	521	397	40	14	88.027	2.29e-143
CAJHJB010000284.1	69	222	149	12	2	91.411	2.60e-53
CAJHJB010000284.1	69	222	149	12	2	91.411	2.60e-53
CAJHJB010000284.1	69	222	142	11	0	92.810	2.60e-53
CAJHJB010000284.1	69	78.7	42	0	0	100.000	5.96e-10
CAJHJB010000284.1	69	78.7	42	0	0	100.000	5.96e-10
CAJHJB010000284.1	69	78.7	42	0	0	100.000	5.96e-10
CAJHJB010000284.1	69	71.3	38	0	0	100.000	9.97e-08
CAJHJB010000018.1	69	1075	852	105	24	86.850	0.0
CAJHJB010000018.1	69	1068	852	102	28	86.762	0.0
CAJHJB010000018.1	69	791	644	73	28	86.443	0.0
CAJHJB010000018.1	69	222	149	12	2	91.411	2.60e-53
CAJHJB010000018.1	69	217	148	13	2	90.798	1.21e-51
CAJHJB010000018.1	69	78.7	42	0	0	100.000	5.96e-10
CAJHJB010000018.1	69	78.7	42	0	0	100.000	5.96e-10
LNQT01003594.1	69	1075	852	105	24	86.850	0.0
LNQT01003594.1	69	222	149	12	2	91.411	2.60e-53
LNQT01003594.1	69	78.7	42	0	0	100.000	5.96e-10
CAJHJB010000977.1	68	1074	852	103	26	86.850	0.0
CAJHJB010000977.1	68	222	142	11	0	92.810	2.60e-53
CAJHJB010000977.1	68	78.7	42	0	0	100.000	5.96e-10
CAJHJB010000943.1	69	1074	853	102	27	86.864	0.0
CAJHJB010000943.1	69	222	149	12	2	91.411	2.60e-53
CAJHJB010000943.1	69	78.7	42	0	0	100.000	5.96e-10
CAJHJB010000917.1	57	1074	852	104	25	86.850	0.0
CAJHJB010000898.1	68	1074	854	100	29	86.877	0.0
CAJHJB010000898.1	68	220	142	10	1	92.810	9.35e-53
CAJHJB010000898.1	68	78.7	42	0	0	100.000	5.96e-10
CAJHJB010000818.1	57	1074	852	104	25	86.850	0.0
CAJHJB010000735.1	68	1074	854	99	30	86.877	0.0
CAJHJB010000735.1	68	222	142	11	0	92.810	2.60e-53
CAJHJB010000735.1	68	78.7	42	0	0	100.000	5.96e-10
CAJHJB010000698.1	68	1074	852	103	26	86.850	0.0
CAJHJB010000698.1	68	222	142	11	0	92.810	2.60e-53
CAJHJB010000698.1	68	78.7	42	0	0	100.000	5.96e-10
CAJHJB010000654.1	68	1074	854	100	29	86.877	0.0
CAJHJB010000654.1	68	1051	848	108	25	86.442	0.0
CAJHJB010000654.1	68	222	142	11	0	92.810	2.60e-53
CAJHJB010000654.1	68	222	142	11	0	92.810	2.60e-53
CAJHJB010000654.1	68	78.7	42	0	0	100.000	5.96e-10
CAJHJB010000654.1	68	78.7	42	0	0	100.000	5.96e-10
CAJHJB010000618.1	68	1074	852	104	25	86.850	0.0
CAJHJB010000618.1	68	1070	852	105	25	86.762	0.0
CAJHJB010000618.1	68	222	142	11	0	92.810	2.60e-53
CAJHJB010000618.1	68	222	142	11	0	92.810	2.60e-53
CAJHJB010000618.1	68	78.7	42	0	0	100.000	5.96e-10
CAJHJB010000618.1	68	78.7	42	0	0	100.000	5.96e-10
CAJHJB010000575.1	68	1074	852	104	25	86.850	0.0
CAJHJB010000575.1	68	222	142	11	0	92.810	2.60e-53
CAJHJB010000575.1	68	104	56	0	0	100.000	9.83e-18
CAJHJB010000575.1	68	78.7	42	0	0	100.000	5.96e-10
CAJHJB010000561.1	69	1074	852	104	25	86.850	0.0
CAJHJB010000561.1	69	222	149	12	2	91.411	2.60e-53
CAJHJB010000561.1	69	78.7	42	0	0	100.000	5.96e-10
CAJHJB010000534.1	57	1074	854	100	29	86.877	0.0
CAJHJB010000130.1	69	1074	854	100	29	86.877	0.0
CAJHJB010000130.1	69	222	149	12	2	91.411	2.60e-53
CAJHJB010000130.1	69	78.7	42	0	0	100.000	5.96e-10
CAJHJB010000868.1	68	1070	851	106	24	86.748	0.0
CAJHJB010000868.1	68	222	142	11	0	92.810	2.60e-53
CAJHJB010000868.1	68	78.7	42	0	0	100.000	5.96e-10
CAJHJB010000861.1	69	1070	851	106	24	86.748	0.0
CAJHJB010000861.1	69	222	149	12	2	91.411	2.60e-53
CAJHJB010000861.1	69	78.7	42	0	0	100.000	5.96e-10
CAJHJB010000792.1	68	1070	854	100	30	86.789	0.0
CAJHJB010000792.1	68	222	142	11	0	92.810	2.60e-53
CAJHJB010000792.1	68	78.7	42	0	0	100.000	5.96e-10
CAJHJB010000749.1	69	1070	851	106	24	86.748	0.0
CAJHJB010000749.1	69	222	149	12	2	91.411	2.60e-53
CAJHJB010000749.1	69	78.7	42	0	0	100.000	5.96e-10
CAJHJB010000718.1	68	1070	851	106	24	86.748	0.0
CAJHJB010000718.1	68	222	142	11	0	92.810	2.60e-53
CAJHJB010000718.1	68	78.7	42	0	0	100.000	5.96e-10
CAJHJB010000378.1	69	1070	851	106	24	86.748	0.0
CAJHJB010000378.1	69	911	758	96	29	85.844	0.0
CAJHJB010000378.1	69	222	149	12	2	91.411	2.60e-53
CAJHJB010000378.1	69	215	141	11	1	92.157	4.35e-51
CAJHJB010000378.1	69	78.7	42	0	0	100.000	5.96e-10
CAJHJB010000378.1	69	73.1	42	0	1	97.674	2.77e-08
LNQT01003237.1	68	1070	852	105	25	86.762	0.0
LNQT01003237.1	68	222	142	11	0	92.810	2.60e-53
LNQT01003237.1	68	78.7	42	0	0	100.000	5.96e-10
CAJHJB010000949.1	68	1068	851	105	25	86.748	0.0
CAJHJB010000949.1	68	217	141	12	0	92.157	1.21e-51
CAJHJB010000949.1	68	78.7	42	0	0	100.000	5.96e-10
CAJHJB010000940.1	68	1068	853	101	29	86.775	0.0
CAJHJB010000940.1	68	222	142	11	0	92.810	2.60e-53
CAJHJB010000940.1	68	78.7	42	0	0	100.000	5.96e-10
CAJHJB010000921.1	68	1068	851	104	26	86.748	0.0
CAJHJB010000921.1	68	222	142	11	0	92.810	2.60e-53
CAJHJB010000921.1	68	78.7	42	0	0	100.000	5.96e-10
CAJHJB010000882.1	57	1068	853	101	29	86.775	0.0
CAJHJB010000843.1	68	1068	853	100	30	86.775	0.0
CAJHJB010000843.1	68	222	142	11	0	92.810	2.60e-53
CAJHJB010000843.1	68	78.7	42	0	0	100.000	5.96e-10
CAJHJB010000793.1	68	1068	851	104	26	86.748	0.0
CAJHJB010000793.1	68	222	142	11	0	92.810	2.60e-53
CAJHJB010000793.1	68	78.7	42	0	0	100.000	5.96e-10
CAJHJB010000788.1	68	1068	851	105	25	86.748	0.0
CAJHJB010000788.1	68	222	142	11	0	92.810	2.60e-53
CAJHJB010000788.1	68	78.7	42	0	0	100.000	5.96e-10
CAJHJB010000626.1	66	1068	851	105	25	86.748	0.0
CAJHJB010000626.1	66	222	142	11	0	92.810	2.60e-53
CAJHJB010000555.1	68	1068	853	101	29	86.775	0.0
CAJHJB010000555.1	68	222	142	11	0	92.810	2.60e-53
CAJHJB010000555.1	68	78.7	42	0	0	100.000	5.96e-10
CAJHJB010000553.1	68	1068	853	101	29	86.775	0.0
CAJHJB010000553.1	68	217	141	12	0	92.157	1.21e-51
CAJHJB010000553.1	68	78.7	42	0	0	100.000	5.96e-10
CAJHJB010000420.1	69	1068	851	105	25	86.748	0.0
CAJHJB010000420.1	69	1057	850	104	28	86.558	0.0
CAJHJB010000420.1	69	778	650	93	17	85.526	0.0
CAJHJB010000420.1	69	580	442	54	8	87.698	3.72e-161
CAJHJB010000420.1	69	222	142	11	0	92.810	2.60e-53
CAJHJB010000420.1	69	222	142	11	0	92.810	2.60e-53
CAJHJB010000420.1	69	222	142	11	0	92.810	2.60e-53
CAJHJB010000420.1	69	217	148	13	2	90.798	1.21e-51
CAJHJB010000420.1	69	78.7	42	0	0	100.000	5.96e-10
CAJHJB010000420.1	69	78.7	42	0	0	100.000	5.96e-10
CAJHJB010000420.1	69	78.7	42	0	0	100.000	5.96e-10
CAJHJB010000420.1	69	78.7	42	0	0	100.000	5.96e-10
CAJHJB010000928.1	68	1066	852	100	30	86.762	0.0
CAJHJB010000928.1	68	222	142	11	0	92.810	2.60e-53
CAJHJB010000928.1	68	78.7	42	0	0	100.000	5.96e-10
CAJHJB010000662.1	68	1064	850	107	24	86.646	0.0
CAJHJB010000662.1	68	222	142	11	0	92.810	2.60e-53
CAJHJB010000662.1	68	78.7	42	0	0	100.000	5.96e-10
CAJHJB010000951.1	68	1062	850	105	26	86.646	0.0
CAJHJB010000951.1	68	222	142	11	0	92.810	2.60e-53
CAJHJB010000951.1	68	78.7	42	0	0	100.000	5.96e-10
CAJHJB010000933.1	57	1062	850	105	26	86.646	0.0
CAJHJB010000902.1	66	1062	850	106	25	86.646	0.0
CAJHJB010000902.1	66	222	142	11	0	92.810	2.60e-53
CAJHJB010000864.1	68	1062	851	103	28	86.660	0.0
CAJHJB010000864.1	68	222	142	11	0	92.810	2.60e-53
CAJHJB010000864.1	68	222	142	11	0	92.810	2.60e-53
CAJHJB010000864.1	68	78.7	42	0	0	100.000	5.96e-10
CAJHJB010000864.1	68	78.7	42	0	0	100.000	5.96e-10
CAJHJB010000858.1	68	1062	850	106	25	86.646	0.0
CAJHJB010000858.1	68	222	142	11	0	92.810	2.60e-53
CAJHJB010000858.1	68	78.7	42	0	0	100.000	5.96e-10
CAJHJB010000838.1	68	1062	852	101	30	86.673	0.0
CAJHJB010000838.1	68	217	141	12	0	92.157	1.21e-51
CAJHJB010000838.1	68	80.5	45	1	0	97.826	1.66e-10
CAJHJB010000837.1	68	1062	850	106	25	86.646	0.0
CAJHJB010000837.1	68	582	443	54	8	87.723	1.04e-161
CAJHJB010000837.1	68	222	142	11	0	92.810	2.60e-53
CAJHJB010000837.1	68	215	141	11	1	92.157	4.35e-51
CAJHJB010000837.1	68	78.7	42	0	0	100.000	5.96e-10
CAJHJB010000837.1	68	78.7	42	0	0	100.000	5.96e-10
CAJHJB010000795.1	68	1062	850	106	25	86.646	0.0
CAJHJB010000795.1	68	217	141	12	0	92.157	1.21e-51
CAJHJB010000795.1	68	78.7	42	0	0	100.000	5.96e-10
CAJHJB010000762.1	68	1062	849	107	24	86.633	0.0
CAJHJB010000762.1	68	222	142	11	0	92.810	2.60e-53
CAJHJB010000762.1	68	78.7	42	0	0	100.000	5.96e-10
CAJHJB010000672.1	68	1062	849	107	24	86.633	0.0
CAJHJB010000672.1	68	222	142	11	0	92.810	2.60e-53
CAJHJB010000672.1	68	78.7	42	0	0	100.000	5.96e-10
CAJHJB010000672.1	68	78.7	42	0	0	100.000	5.96e-10
CAJHJB010000636.1	68	1062	850	106	25	86.646	0.0
CAJHJB010000636.1	68	222	142	11	0	92.810	2.60e-53
CAJHJB010000636.1	68	78.7	42	0	0	100.000	5.96e-10
CAJHJB010000636.1	68	78.7	42	0	0	100.000	5.96e-10
CAJHJB010000273.1	57	1062	851	104	27	86.660	0.0
CAJHJB010000269.1	69	1062	852	101	30	86.673	0.0
CAJHJB010000269.1	69	202	146	12	5	89.571	3.39e-47
CAJHJB010000269.1	69	78.7	42	0	0	100.000	5.96e-10
CAJHJB010000196.1	68	1062	850	105	26	86.646	0.0
CAJHJB010000196.1	68	220	149	10	4	91.411	9.35e-53
CAJHJB010000196.1	68	75.0	40	0	0	100.000	7.70e-09
CAJHJB010000794.1	68	1061	851	106	26	86.572	0.0
CAJHJB010000794.1	68	857	728	102	24	85.246	0.0
CAJHJB010000794.1	68	222	142	11	0	92.810	2.60e-53
CAJHJB010000794.1	68	217	141	12	0	92.157	1.21e-51
CAJHJB010000794.1	68	78.7	42	0	0	100.000	5.96e-10
CAJHJB010000794.1	68	78.7	42	0	0	100.000	5.96e-10
CAJHJB010000719.1	68	1061	850	104	27	86.646	0.0
CAJHJB010000719.1	68	222	142	11	0	92.810	2.60e-53
CAJHJB010000719.1	68	78.7	42	0	0	100.000	5.96e-10
CAJHJB010000578.1	68	1061	850	104	27	86.646	0.0
CAJHJB010000578.1	68	217	141	12	0	92.157	1.21e-51
CAJHJB010000578.1	68	78.7	42	0	0	100.000	5.96e-10
MAPW01000366.1	66	1061	849	101	29	86.721	0.0
MAPW01000366.1	66	206	141	11	3	90.968	2.62e-48
CAJHJB010000935.1	64	1059	849	104	27	86.633	0.0
CAJHJB010000935.1	64	169	111	10	0	91.736	3.44e-37
CAJHJB010000665.1	69	1059	850	102	29	86.646	0.0
CAJHJB010000665.1	69	1055	849	105	27	86.544	0.0
CAJHJB010000665.1	69	1051	848	107	26	86.442	0.0
CAJHJB010000665.1	69	222	142	11	0	92.810	2.60e-53
CAJHJB010000665.1	69	222	142	11	0	92.810	2.60e-53
CAJHJB010000665.1	69	217	148	13	2	90.798	1.21e-51
CAJHJB010000665.1	69	78.7	42	0	0	100.000	5.96e-10
CAJHJB010000665.1	69	78.7	42	0	0	100.000	5.96e-10
CAJHJB010000624.1	68	1059	850	107	25	86.558	0.0
CAJHJB010000624.1	68	558	490	60	27	84.922	1.74e-154
CAJHJB010000624.1	68	385	286	34	4	88.272	3.13e-102
CAJHJB010000624.1	68	222	142	11	0	92.810	2.60e-53
CAJHJB010000624.1	68	222	142	11	0	92.810	2.60e-53
CAJHJB010000624.1	68	78.7	42	0	0	100.000	5.96e-10
CAJHJB010000624.1	68	75.0	40	0	0	100.000	7.70e-09
CAJHJB010000615.1	66	1059	850	106	26	86.558	0.0
CAJHJB010000615.1	66	752	632	91	17	85.405	0.0
CAJHJB010000615.1	66	222	142	11	0	92.810	2.60e-53
CAJHJB010000615.1	66	222	142	11	0	92.810	2.60e-53
JACGZH010000014.1	66	1059	852	112	22	86.410	0.0
JACGZH010000014.1	66	1053	850	115	20	86.294	0.0
JACGZH010000014.1	66	1053	850	115	20	86.294	0.0
JACGZH010000014.1	66	1044	850	115	22	86.120	0.0
JACGZH010000014.1	66	1040	851	114	24	86.047	0.0
JACGZH010000014.1	66	226	146	12	0	92.405	2.01e-54
JACGZH010000014.1	66	226	146	12	0	92.405	2.01e-54
JACGZH010000014.1	66	226	146	12	0	92.405	2.01e-54
JACGZH010000014.1	66	226	146	12	0	92.405	2.01e-54
JACGZH010000014.1	66	226	146	12	0	92.405	2.01e-54
CAJHJB010000924.1	68	1057	849	107	25	86.544	0.0
CAJHJB010000924.1	68	222	142	11	0	92.810	2.60e-53
CAJHJB010000924.1	68	78.7	42	0	0	100.000	5.96e-10
CAJHJB010000819.1	67	1055	840	102	26	86.777	0.0
CAJHJB010000819.1	67	222	142	11	0	92.810	2.60e-53
CAJHJB010000819.1	67	78.7	42	0	0	100.000	5.96e-10
CAJHJB010000659.1	68	1055	851	101	31	86.572	0.0
CAJHJB010000659.1	68	244	171	17	2	90.000	5.55e-60
CAJHJB010000659.1	68	222	142	11	0	92.810	2.60e-53
CAJHJB010000659.1	68	222	142	11	0	92.810	2.60e-53
CAJHJB010000659.1	68	78.7	42	0	0	100.000	5.96e-10
CAJHJB010000443.1	66	1055	851	101	31	86.572	0.0
CAJHJB010000443.1	66	217	141	12	0	92.157	1.21e-51
CAJHJB010000647.1	68	1053	850	106	27	86.470	0.0
CAJHJB010000647.1	68	217	141	12	0	92.157	1.21e-51
CAJHJB010000647.1	68	78.7	42	0	0	100.000	5.96e-10
JACGZH010000010.1	66	1053	850	115	20	86.294	0.0
JACGZH010000010.1	66	1048	850	115	21	86.207	0.0
JACGZH010000010.1	66	1035	850	115	24	85.945	0.0
JACGZH010000010.1	66	226	146	12	0	92.405	2.01e-54
JACGZH010000010.1	66	226	146	12	0	92.405	2.01e-54
JACGZH010000010.1	66	226	146	12	0	92.405	2.01e-54
JACGZH010000007.1	66	1053	846	113	20	86.415	0.0
JACGZH010000007.1	66	226	146	12	0	92.405	2.01e-54
JACGZH010000006.1	66	1053	850	115	20	86.294	0.0
JACGZH010000006.1	66	1053	850	115	20	86.294	0.0
JACGZH010000006.1	66	1053	850	115	20	86.294	0.0
JACGZH010000006.1	66	1005	846	112	31	85.541	0.0
JACGZH010000006.1	66	226	146	12	0	92.405	2.01e-54
JACGZH010000006.1	66	226	146	12	0	92.405	2.01e-54
JACGZH010000006.1	66	226	146	12	0	92.405	2.01e-54
JACGZH010000006.1	66	226	146	12	0	92.405	2.01e-54
JACGZH010000019.1	66	1053	850	115	20	86.294	0.0
JACGZH010000019.1	66	1053	850	115	20	86.294	0.0
JACGZH010000019.1	66	1053	850	115	20	86.294	0.0
JACGZH010000019.1	66	669	571	77	22	85.224	0.0
JACGZH010000019.1	66	226	146	12	0	92.405	2.01e-54
JACGZH010000019.1	66	226	146	12	0	92.405	2.01e-54
JACGZH010000019.1	66	226	146	12	0	92.405	2.01e-54
JACGZH010000018.1	66	1053	846	113	20	86.415	0.0
JACGZH010000018.1	66	1053	846	113	20	86.415	0.0
JACGZH010000018.1	66	1053	846	113	20	86.415	0.0
JACGZH010000018.1	66	226	146	12	0	92.405	2.01e-54
JACGZH010000018.1	66	226	146	12	0	92.405	2.01e-54
JACGZH010000018.1	66	226	146	12	0	92.405	2.01e-54
JACGZH010000015.1	66	1053	846	113	20	86.415	0.0
JACGZH010000015.1	66	1053	846	113	20	86.415	0.0
JACGZH010000015.1	66	1053	846	113	20	86.415	0.0
JACGZH010000015.1	66	1053	846	113	20	86.415	0.0
JACGZH010000015.1	66	226	146	12	0	92.405	2.01e-54
JACGZH010000015.1	66	226	146	12	0	92.405	2.01e-54
JACGZH010000015.1	66	226	146	12	0	92.405	2.01e-54
JACGZH010000015.1	66	226	146	12	0	92.405	2.01e-54
JACGZH010000015.1	66	226	146	12	0	92.405	2.01e-54
JACGZH010000013.1	66	1053	846	113	20	86.415	0.0
JACGZH010000013.1	66	1053	846	113	20	86.415	0.0
JACGZH010000013.1	66	1053	846	113	20	86.415	0.0
JACGZH010000013.1	66	1053	846	113	20	86.415	0.0
JACGZH010000013.1	66	1053	846	113	20	86.415	0.0
JACGZH010000013.1	66	1051	846	112	21	86.415	0.0
JACGZH010000013.1	66	226	146	12	0	92.405	2.01e-54
JACGZH010000013.1	66	226	146	12	0	92.405	2.01e-54
JACGZH010000013.1	66	226	146	12	0	92.405	2.01e-54
JACGZH010000013.1	66	226	146	12	0	92.405	2.01e-54
JACGZH010000013.1	66	226	146	12	0	92.405	2.01e-54
JACGZH010000013.1	66	226	146	12	0	92.405	2.01e-54
JACGZH010000001.1	66	1053	850	115	20	86.294	0.0
JACGZH010000001.1	66	1053	850	115	20	86.294	0.0
JACGZH010000001.1	66	1051	849	116	19	86.280	0.0
JACGZH010000001.1	66	1035	850	115	24	85.945	0.0
JACGZH010000001.1	66	1033	849	115	24	85.931	0.0
JACGZH010000001.1	66	226	146	12	0	92.405	2.01e-54
JACGZH010000001.1	66	226	146	12	0	92.405	2.01e-54
JACGZH010000001.1	66	226	146	12	0	92.405	2.01e-54
JACGZH010000001.1	66	226	146	12	0	92.405	2.01e-54
JACGZH010000001.1	66	226	146	12	0	92.405	2.01e-54
CAJHJB010000743.1	68	1051	848	107	26	86.442	0.0
CAJHJB010000743.1	68	222	142	11	0	92.810	2.60e-53
CAJHJB010000743.1	68	78.7	42	0	0	100.000	5.96e-10
CAJHJB010000785.1	68	1050	849	104	29	86.456	0.0
CAJHJB010000785.1	68	222	142	11	0	92.810	2.60e-53
CAJHJB010000785.1	68	78.7	42	0	0	100.000	5.96e-10
CAJHJB010000937.1	68	1048	848	104	29	86.442	0.0
CAJHJB010000937.1	68	220	142	10	1	92.810	9.35e-53
CAJHJB010000937.1	68	78.7	42	0	0	100.000	5.96e-10
LNQT01001691.1	69	1048	847	110	24	86.340	0.0
LNQT01001691.1	69	492	352	29	11	89.796	1.79e-134
LNQT01001691.1	69	222	149	12	2	91.411	2.60e-53
LNQT01001691.1	69	78.7	42	0	0	100.000	5.96e-10
CP096880.1	68	1046	838	111	20	86.481	0.0
CP096880.1	68	241	153	10	1	93.293	7.18e-59
CP096880.1	68	73.1	41	1	0	97.619	2.77e-08
JAMJXE010000001.1	68	1037	844	110	25	86.210	0.0
JAMJXE010000001.1	68	1037	844	110	25	86.210	0.0
JAMJXE010000001.1	68	1037	844	110	25	86.210	0.0
JAMJXE010000001.1	68	1031	844	109	27	86.122	0.0
JAMJXE010000001.1	68	1031	843	111	25	86.108	0.0
JAMJXE010000001.1	68	217	143	8	4	92.258	1.21e-51
JAMJXE010000001.1	68	211	142	9	4	91.613	5.63e-50
JAMJXE010000001.1	68	211	142	9	4	91.613	5.63e-50
JAMJXE010000001.1	68	211	142	9	4	91.613	5.63e-50
JAMJXE010000001.1	68	211	142	9	4	91.613	5.63e-50
JAMJXE010000001.1	68	69.4	37	0	0	100.000	3.58e-07
JAMJXE010000001.1	68	69.4	37	0	0	100.000	3.58e-07
JAMJXE010000001.1	68	69.4	37	0	0	100.000	3.58e-07
JAMJXE010000001.1	68	69.4	37	0	0	100.000	3.58e-07
JAMJXE010000001.1	68	69.4	37	0	0	100.000	3.58e-07
LAXH01000427.1	68	1037	841	116	19	86.168	0.0
LAXH01000427.1	68	217	143	8	4	92.258	1.21e-51
LAXH01000427.1	68	69.4	37	0	0	100.000	3.58e-07
LOEC01000834.1	68	1018	854	124	22	85.400	0.0
LOEC01000834.1	68	230	154	15	0	91.124	1.55e-55
BBPU01000016.1	68	1018	854	124	22	85.400	0.0
BBPU01000016.1	68	1018	854	124	22	85.400	0.0
BBPU01000016.1	68	230	154	15	0	91.124	1.55e-55
BBPU01000016.1	68	230	154	15	0	91.124	1.55e-55
BBPU01000017.1	68	1018	854	124	22	85.400	0.0
BBPU01000017.1	68	230	154	15	0	91.124	1.55e-55
BBPU01000018.1	68	1018	854	124	22	85.400	0.0
BBPU01000018.1	68	230	154	15	0	91.124	1.55e-55
BBPU01000019.1	68	1018	854	124	22	85.400	0.0
BBPU01000019.1	68	230	154	15	0	91.124	1.55e-55
BBPU01000024.1	68	1018	854	124	22	85.400	0.0
BBPU01000024.1	68	1018	854	124	22	85.400	0.0
BBPU01000024.1	68	230	154	15	0	91.124	1.55e-55
BBPU01000024.1	68	230	154	15	0	91.124	1.55e-55
BBPU01000025.1	68	1018	854	124	22	85.400	0.0
BBPU01000025.1	68	230	154	15	0	91.124	1.55e-55
BBPU01000026.1	68	1018	854	124	22	85.400	0.0
BBPU01000026.1	68	230	154	15	0	91.124	1.55e-55
BBPU01000027.1	68	1018	854	124	22	85.400	0.0
BBPU01000027.1	68	1018	854	124	22	85.400	0.0
BBPU01000027.1	68	230	154	15	0	91.124	1.55e-55
BBPU01000028.1	68	1018	854	124	22	85.400	0.0
BBPU01000028.1	68	1011	853	124	23	85.300	0.0
BBPU01000028.1	68	230	154	15	0	91.124	1.55e-55
BBPU01000029.1	68	1018	854	124	22	85.400	0.0
BBPU01000029.1	68	230	154	15	0	91.124	1.55e-55
BBPU01000032.1	68	1018	854	124	22	85.400	0.0
BBPU01000032.1	68	230	154	15	0	91.124	1.55e-55
BBPU01000033.1	68	1018	854	124	22	85.400	0.0
BBPU01000033.1	68	230	154	15	0	91.124	1.55e-55
BBPU01000034.1	68	1018	854	124	22	85.400	0.0
BBPU01000034.1	68	1011	842	121	21	85.569	0.0
BBPU01000034.1	68	230	154	15	0	91.124	1.55e-55
BBPU01000035.1	68	1018	854	124	22	85.400	0.0
BBPU01000035.1	68	230	154	15	0	91.124	1.55e-55
BBPU01000037.1	68	1018	854	124	22	85.400	0.0
BBPU01000037.1	68	230	154	15	0	91.124	1.55e-55
BBPU01000038.1	68	1018	854	124	22	85.400	0.0
BBPU01000038.1	68	230	154	15	0	91.124	1.55e-55
BBPU01000040.1	68	1018	854	124	22	85.400	0.0
BBPU01000040.1	68	1011	853	124	23	85.300	0.0
BBPU01000040.1	68	230	154	15	0	91.124	1.55e-55
BBPU01000040.1	68	230	154	15	0	91.124	1.55e-55
BBPU01000041.1	68	1018	854	124	22	85.400	0.0
BBPU01000041.1	68	230	154	15	0	91.124	1.55e-55
BBPU01000042.1	68	1018	854	124	22	85.400	0.0
BBPU01000042.1	68	230	154	15	0	91.124	1.55e-55
BBPU01000045.1	68	1018	854	124	22	85.400	0.0
BBPU01000045.1	68	230	154	15	0	91.124	1.55e-55
BBPU01000048.1	68	1018	854	124	22	85.400	0.0
BBPU01000048.1	68	1005	852	124	24	85.200	0.0
BBPU01000048.1	68	230	154	15	0	91.124	1.55e-55
BBPU01000048.1	68	230	154	15	0	91.124	1.55e-55
BBPU01000022.1	68	1016	854	123	23	85.400	0.0
BBPU01000022.1	68	230	154	15	0	91.124	1.55e-55
BBPU01000022.1	68	230	154	15	0	91.124	1.55e-55
BBPU01000022.1	68	132	77	3	0	96.250	4.51e-26
BBPU01000030.1	68	1016	854	123	23	85.400	0.0
BBPU01000030.1	68	230	154	15	0	91.124	1.55e-55
JANEWO010000736.1	67	1014	843	118	23	85.671	0.0
JANEWO010000736.1	67	233	154	14	0	91.667	1.20e-56
JADCQV010000005.1	67	1014	843	118	23	85.671	0.0
JADCQV010000005.1	67	233	152	13	0	92.121	1.20e-56
CAJHJB010000840.1	68	1011	843	104	35	85.845	0.0
CAJHJB010000840.1	68	222	142	11	0	92.810	2.60e-53
CAJHJB010000840.1	68	78.7	42	0	0	100.000	5.96e-10
BBPU01000021.1	68	1011	853	124	23	85.300	0.0
BBPU01000021.1	68	564	494	73	17	84.589	3.75e-156
BBPU01000021.1	68	230	154	15	0	91.124	1.55e-55
BBPU01000021.1	68	220	155	14	3	90.116	9.35e-53
BBPU01000043.1	68	1011	853	124	23	85.300	0.0
BBPU01000043.1	68	230	154	15	0	91.124	1.55e-55
BBPU01000049.1	68	1011	853	124	23	85.300	0.0
BBPU01000049.1	68	230	154	15	0	91.124	1.55e-55
BRON01000014.1	68	1007	852	126	22	85.200	0.0
BRON01000014.1	68	1007	852	126	22	85.200	0.0
BRON01000014.1	68	1007	852	126	22	85.200	0.0
BRON01000014.1	68	230	154	15	0	91.124	1.55e-55
BRON01000014.1	68	230	154	15	0	91.124	1.55e-55
BRON01000014.1	68	230	154	15	0	91.124	1.55e-55
BBPU01000039.1	68	1007	853	124	24	85.215	0.0
BBPU01000039.1	68	230	154	15	0	91.124	1.55e-55
BBPU01000036.1	68	1005	852	124	24	85.200	0.0
BBPU01000036.1	68	226	156	13	3	90.698	2.01e-54
CAJHJB010000751.1	53	998	803	100	25	86.530	0.0
BCKX01000014.1	40	989	635	41	7	92.972	0.0
CAJHJB010000676.1	68	983	838	103	40	85.423	0.0
CAJHJB010000676.1	68	222	142	11	0	92.810	2.60e-53
CAJHJB010000676.1	68	78.7	42	0	0	100.000	5.96e-10
KZ819350.1	50	977	748	97	10	87.485	0.0
NW_020289942.1	50	977	748	97	10	87.485	0.0
KZ819622.1	69	968	828	117	28	85.098	0.0
KZ819622.1	69	255	166	9	4	92.737	2.56e-63
KZ819622.1	69	73.1	41	1	0	97.619	2.77e-08
NW_020289963.1	69	968	828	117	28	85.098	0.0
NW_020289963.1	69	255	166	9	4	92.737	2.56e-63
NW_020289963.1	69	73.1	41	1	0	97.619	2.77e-08
CAJHJB010000953.1	64	953	787	104	25	85.917	0.0
CAJHJB010000953.1	64	222	142	11	0	92.810	2.60e-53
CAJHJB010000953.1	64	78.7	42	0	0	100.000	5.96e-10
JAJOHG010000522.1	66	950	839	126	29	84.406	0.0
JAJOHG010000522.1	66	950	839	126	29	84.406	0.0
JAJOHG010000522.1	66	228	143	10	0	93.464	5.59e-55
JAJOHG010000522.1	66	228	143	10	0	93.464	5.59e-55
WHVD01000645.1	57	948	839	123	32	84.406	0.0
WHVD01000615.1	57	948	839	123	32	84.406	0.0
WHVD01000615.1	57	948	836	120	33	84.530	0.0
WHVD01000611.1	57	948	835	121	32	84.514	0.0
WHVD01000611.1	57	490	367	42	7	88.221	6.46e-134
WHVD01000549.1	57	948	839	123	32	84.406	0.0
WHVD01000549.1	57	948	835	121	32	84.514	0.0
WHVD01000491.1	57	948	835	121	32	84.514	0.0
WHVD01000480.1	57	948	839	123	32	84.406	0.0
WHVD01000477.1	57	948	839	123	32	84.406	0.0
WHVD01000477.1	57	948	839	123	32	84.406	0.0
WHVD01000476.1	57	948	835	121	32	84.514	0.0
WHVD01000476.1	57	948	835	121	32	84.514	0.0
WHVD01000469.1	57	948	839	123	32	84.406	0.0
WHVD01000469.1	57	948	839	123	32	84.406	0.0
WHVD01000466.1	57	948	839	123	32	84.406	0.0
WHVD01000437.1	57	948	839	123	32	84.406	0.0
WHVD01000437.1	57	948	839	123	32	84.406	0.0
WHVD01000430.1	57	948	839	123	32	84.406	0.0
WHVD01000430.1	57	948	839	123	32	84.406	0.0
WHVD01000417.1	57	948	835	121	32	84.514	0.0
WHVD01000417.1	57	948	835	121	32	84.514	0.0
WHVD01000414.1	57	948	835	121	32	84.514	0.0
WHVD01000414.1	57	948	835	121	32	84.514	0.0
WHVD01000414.1	57	313	249	30	8	86.760	1.50e-80
WHVD01000180.1	57	948	839	123	32	84.406	0.0
JAIFAB010000018.1	67	946	832	126	27	84.467	0.0
JAIFAB010000018.1	67	946	832	126	27	84.467	0.0
JAIFAB010000018.1	67	228	151	14	0	91.515	5.59e-55
JAIFAB010000018.1	67	228	151	14	0	91.515	5.59e-55
JAIHLT010000026.1	66	946	830	129	24	84.435	0.0
JAIHLT010000026.1	66	946	830	129	24	84.435	0.0
JAIHLT010000026.1	66	939	828	130	24	84.318	0.0
JAIHLT010000026.1	66	857	819	126	41	83.063	0.0
JAIHLT010000026.1	66	228	143	10	0	93.464	5.59e-55
JAIHLT010000026.1	66	228	143	10	0	93.464	5.59e-55
JAIHLT010000026.1	66	228	143	10	0	93.464	5.59e-55
JAIHLT010000026.1	66	215	141	10	2	92.157	4.35e-51
NW_025763639.1	67	946	832	126	27	84.467	0.0
NW_025763639.1	67	946	832	126	27	84.467	0.0
NW_025763639.1	67	228	151	14	0	91.515	5.59e-55
NW_025763639.1	67	228	151	14	0	91.515	5.59e-55
RJDY01000042.1	57	944	830	128	25	84.435	0.0
RJDY01000042.1	57	941	830	128	26	84.350	0.0
RJDY01000048.1	57	944	830	128	25	84.435	0.0
RJDY01000048.1	57	944	830	128	25	84.435	0.0
RJDY01000048.1	57	941	830	129	25	84.350	0.0
RJDY01000046.1	57	944	829	130	23	84.420	0.0
RJDY01000046.1	57	937	830	129	26	84.264	0.0
WIUZ02000006.1	66	942	826	134	19	84.372	0.0
WIUZ02000006.1	66	207	145	15	1	90.062	7.28e-49
WIUZ02000036.1	66	942	826	134	19	84.372	0.0
WIUZ02000036.1	66	942	826	134	19	84.372	0.0
WIUZ02000036.1	66	942	826	134	19	84.372	0.0
WIUZ02000036.1	66	931	825	134	21	84.184	0.0
WIUZ02000036.1	66	841	773	130	23	83.477	0.0
WIUZ02000036.1	66	207	145	15	1	90.062	7.28e-49
WIUZ02000036.1	66	207	145	15	1	90.062	7.28e-49
WIUZ02000036.1	66	207	145	15	1	90.062	7.28e-49
WIUZ02000036.1	66	207	145	15	1	90.062	7.28e-49
WIUZ02000036.1	66	207	145	15	1	90.062	7.28e-49
WIUZ02000032.1	66	942	826	134	19	84.372	0.0
WIUZ02000032.1	66	942	826	134	19	84.372	0.0
WIUZ02000032.1	66	942	826	134	19	84.372	0.0
WIUZ02000032.1	66	942	826	134	19	84.372	0.0
WIUZ02000032.1	66	942	826	134	19	84.372	0.0
WIUZ02000032.1	66	942	826	134	19	84.372	0.0
WIUZ02000032.1	66	942	826	134	19	84.372	0.0
WIUZ02000032.1	66	937	825	135	19	84.270	0.0
WIUZ02000032.1	66	867	821	132	35	83.097	0.0
WIUZ02000032.1	66	213	146	13	2	90.683	1.56e-50
WIUZ02000032.1	66	207	145	15	1	90.062	7.28e-49
WIUZ02000032.1	66	207	145	15	1	90.062	7.28e-49
WIUZ02000032.1	66	207	145	15	1	90.062	7.28e-49
WIUZ02000032.1	66	207	145	15	1	90.062	7.28e-49
WIUZ02000032.1	66	207	145	15	1	90.062	7.28e-49
WIUZ02000032.1	66	207	145	15	1	90.062	7.28e-49
WIUZ02000032.1	66	207	145	15	1	90.062	7.28e-49
WIUZ02000032.1	66	202	144	15	2	89.441	3.39e-47
JADCUA010000030.1	66	941	825	133	20	84.356	0.0
JADCUA010000030.1	66	929	819	133	20	84.259	0.0
JADCUA010000030.1	66	228	152	13	1	91.566	5.59e-55
JADCUA010000030.1	66	228	152	13	1	91.566	5.59e-55
JADCUA010000030.1	66	126	101	5	9	87.826	2.10e-24
NW_025952986.1	66	941	825	133	20	84.356	0.0
NW_025952986.1	66	929	819	133	20	84.259	0.0
NW_025952986.1	66	228	152	13	1	91.566	5.59e-55
NW_025952986.1	66	228	152	13	1	91.566	5.59e-55
NW_025952986.1	66	126	101	5	9	87.826	2.10e-24
JAKFAO010000004.1	67	939	828	130	24	84.318	0.0
JAKFAO010000004.1	67	219	157	18	1	89.205	3.36e-52
OHJM01000008.1	66	935	818	136	16	84.330	0.0
OHJM01000008.1	66	904	814	136	21	83.831	0.0
OHJM01000008.1	66	172	144	14	9	86.228	2.66e-38
OHJM01000008.1	66	172	144	14	9	86.228	2.66e-38
NCVV01000269.1	66	935	827	133	22	84.216	0.0
NCVV01000269.1	66	228	143	10	0	93.464	5.59e-55
NEKD01000094.1	66	935	827	133	22	84.216	0.0
NEKD01000094.1	66	935	827	133	22	84.216	0.0
NEKD01000094.1	66	935	827	133	22	84.216	0.0
NEKD01000094.1	66	228	143	10	0	93.464	5.59e-55
NEKD01000094.1	66	228	143	10	0	93.464	5.59e-55
NEKD01000094.1	66	228	143	10	0	93.464	5.59e-55
JAKLLX010000014.1	67	935	828	116	36	84.490	0.0
JAKLLX010000014.1	67	228	151	14	0	91.515	5.59e-55
CP060299.1	66	935	819	134	18	84.346	0.0
CP060299.1	66	935	819	134	18	84.346	0.0
CP060299.1	66	935	819	134	18	84.346	0.0
CP060299.1	66	935	819	134	18	84.346	0.0
CP060299.1	66	178	145	13	9	86.826	5.71e-40
CP060299.1	66	178	145	13	9	86.826	5.71e-40
CP060299.1	66	178	145	13	9	86.826	5.71e-40
CP060299.1	66	178	145	13	9	86.826	5.71e-40
ULHA01000042.1	66	933	817	136	16	84.314	0.0
ULHA01000042.1	66	928	817	136	17	84.227	0.0
ULHA01000042.1	66	172	144	14	9	86.228	2.66e-38
ULHA01000042.1	66	172	144	14	9	86.228	2.66e-38
ULHA01000017.1	66	933	817	136	16	84.314	0.0
ULHA01000017.1	66	928	817	136	17	84.227	0.0
ULHA01000017.1	66	885	811	132	27	83.608	0.0
ULHA01000017.1	66	172	146	15	9	85.882	2.66e-38
ULHA01000017.1	66	172	146	15	9	85.882	2.66e-38
ULHA01000017.1	66	163	144	14	11	85.207	1.60e-35
JAKRRZ010004716.1	55	933	810	111	33	84.906	0.0
NW_024545293.1	66	933	817	136	16	84.314	0.0
NW_024545293.1	66	928	817	136	17	84.227	0.0
NW_024545293.1	66	172	144	14	9	86.228	2.66e-38
NW_024545293.1	66	172	144	14	9	86.228	2.66e-38
NW_024545268.1	66	933	817	136	16	84.314	0.0
NW_024545268.1	66	928	817	136	17	84.227	0.0
NW_024545268.1	66	885	811	132	27	83.608	0.0
NW_024545268.1	66	172	146	15	9	85.882	2.66e-38
NW_024545268.1	66	172	146	15	9	85.882	2.66e-38
NW_024545268.1	66	163	144	14	11	85.207	1.60e-35
RJDY01000047.1	57	931	829	130	26	84.162	0.0
RJDY01000047.1	57	898	826	131	31	83.603	0.0
RJDY01000047.1	57	835	817	130	42	82.609	0.0
RJDY01000039.1	57	929	829	128	28	84.162	0.0
RJDY01000039.1	57	915	828	129	30	83.891	0.0
OHJM01000045.1	66	929	818	135	18	84.243	0.0
OHJM01000045.1	66	900	814	136	22	83.745	0.0
OHJM01000045.1	66	172	146	14	10	85.882	2.66e-38
OHJM01000045.1	66	172	146	15	9	85.882	2.66e-38
OHJM01000043.1	66	929	818	136	17	84.243	0.0
OHJM01000043.1	66	917	818	136	20	83.984	0.0
OHJM01000043.1	66	172	146	15	9	85.882	2.66e-38
OHJM01000043.1	66	172	146	14	10	85.882	2.66e-38
OHJM01000042.1	66	929	818	136	17	84.243	0.0
OHJM01000042.1	66	172	146	15	9	85.882	2.66e-38
OHJM01000036.1	66	929	818	136	17	84.243	0.0
OHJM01000036.1	66	172	144	14	9	86.228	2.66e-38
OHJM01000034.1	66	929	818	136	17	84.243	0.0
OHJM01000034.1	66	922	817	135	19	84.140	0.0
OHJM01000034.1	66	922	817	135	19	84.140	0.0
OHJM01000034.1	66	172	146	15	9	85.882	2.66e-38
OHJM01000034.1	66	172	146	15	9	85.882	2.66e-38
OHJM01000034.1	66	172	146	15	9	85.882	2.66e-38
OHJM01000033.1	66	929	818	136	17	84.243	0.0
OHJM01000033.1	66	924	817	136	18	84.140	0.0
OHJM01000033.1	66	917	816	136	19	84.037	0.0
OHJM01000033.1	66	172	146	15	9	85.882	2.66e-38
OHJM01000033.1	66	167	146	14	11	85.380	1.24e-36
OHJM01000033.1	66	154	143	15	12	84.118	9.62e-33
OHJM01000026.1	66	929	818	136	17	84.243	0.0
OHJM01000026.1	66	929	818	136	17	84.243	0.0
OHJM01000026.1	66	172	146	15	9	85.882	2.66e-38
OHJM01000026.1	66	172	146	15	9	85.882	2.66e-38
OHJM01000025.1	66	929	818	136	17	84.243	0.0
OHJM01000025.1	66	929	818	136	17	84.243	0.0
OHJM01000025.1	66	172	146	15	9	85.882	2.66e-38
OHJM01000025.1	66	172	146	15	9	85.882	2.66e-38
OHJM01000024.1	66	929	818	136	17	84.243	0.0
OHJM01000024.1	66	929	818	136	17	84.243	0.0
OHJM01000024.1	66	929	818	136	17	84.243	0.0
OHJM01000024.1	66	929	818	136	17	84.243	0.0
OHJM01000024.1	66	929	818	136	17	84.243	0.0
OHJM01000024.1	66	172	144	14	9	86.228	2.66e-38
OHJM01000024.1	66	172	144	14	9	86.228	2.66e-38
OHJM01000024.1	66	172	144	14	9	86.228	2.66e-38
OHJM01000024.1	66	172	144	14	9	86.228	2.66e-38
OHJM01000024.1	66	172	144	14	9	86.228	2.66e-38
OHJM01000022.1	66	929	818	136	17	84.243	0.0
OHJM01000022.1	66	928	817	136	17	84.227	0.0
OHJM01000022.1	66	172	146	15	9	85.882	2.66e-38
OHJM01000022.1	66	172	146	15	9	85.882	2.66e-38
OHJM01000017.1	66	929	818	136	17	84.243	0.0
OHJM01000017.1	66	929	818	136	17	84.243	0.0
OHJM01000017.1	66	852	806	130	34	83.093	0.0
OHJM01000017.1	66	172	146	15	9	85.882	2.66e-38
OHJM01000017.1	66	172	146	15	9	85.882	2.66e-38
OHJM01000017.1	66	159	143	16	10	84.615	2.07e-34
OHJM01000016.1	66	929	818	136	17	84.243	0.0
OHJM01000016.1	66	929	817	137	16	84.227	0.0
OHJM01000016.1	66	172	144	14	9	86.228	2.66e-38
OHJM01000016.1	66	172	144	14	9	86.228	2.66e-38
OHJM01000014.1	66	929	818	136	17	84.243	0.0
OHJM01000014.1	66	929	818	136	17	84.243	0.0
OHJM01000014.1	66	172	146	15	9	85.882	2.66e-38
OHJM01000014.1	66	167	145	15	10	85.294	1.24e-36
OHJM01000013.1	66	929	818	136	17	84.243	0.0
OHJM01000013.1	66	172	146	15	9	85.882	2.66e-38
QLPO01005653.1	66	929	826	134	22	84.114	0.0
QLPO01005653.1	66	228	143	10	0	93.464	5.59e-55
OEYX01000141.1	66	929	818	135	18	84.243	0.0
OEYX01000141.1	66	929	818	135	18	84.243	0.0
OEYX01000141.1	66	928	818	133	20	84.243	0.0
OEYX01000141.1	66	171	145	15	9	85.799	9.55e-38
OEYX01000141.1	66	171	145	15	9	85.799	9.55e-38
OEYX01000141.1	66	171	145	15	9	85.799	9.55e-38
OEYX01000128.1	65	929	818	135	18	84.243	0.0
OEYX01000128.1	65	869	808	134	28	83.299	0.0
OEYX01000128.1	65	171	143	14	9	86.145	9.55e-38
OEYX01000125.1	66	929	818	135	18	84.243	0.0
OEYX01000125.1	66	929	818	135	18	84.243	0.0
OEYX01000125.1	66	702	694	133	19	82.033	0.0
OEYX01000125.1	66	444	410	71	11	83.333	5.10e-120
OEYX01000125.1	66	171	145	15	9	85.799	9.55e-38
OEYX01000125.1	66	171	145	15	9	85.799	9.55e-38
OEYX01000125.1	66	171	145	15	9	85.799	9.55e-38
OEYX01000120.1	66	929	818	135	18	84.243	0.0
OEYX01000120.1	66	929	818	135	18	84.243	0.0
OEYX01000120.1	66	924	818	135	19	84.156	0.0
OEYX01000120.1	66	171	145	15	9	85.799	9.55e-38
OEYX01000120.1	66	171	145	15	9	85.799	9.55e-38
OEYX01000120.1	66	171	145	15	9	85.799	9.55e-38
OEYX01000113.1	66	929	818	135	18	84.243	0.0
OEYX01000113.1	66	929	818	135	18	84.243	0.0
OEYX01000113.1	66	909	815	135	21	83.934	0.0
OEYX01000113.1	66	171	145	15	9	85.799	9.55e-38
OEYX01000113.1	66	171	145	15	9	85.799	9.55e-38
OEYX01000113.1	66	169	113	6	4	91.870	3.44e-37
OEYX01000095.1	66	929	818	135	18	84.243	0.0
OEYX01000095.1	66	929	818	135	18	84.243	0.0
OEYX01000095.1	66	929	818	135	18	84.243	0.0
OEYX01000095.1	66	405	284	21	9	90.446	2.41e-108
OEYX01000095.1	66	171	145	15	9	85.799	9.55e-38
OEYX01000095.1	66	171	145	15	9	85.799	9.55e-38
OEYX01000095.1	66	171	145	15	9	85.799	9.55e-38
OEYX01000095.1	66	171	145	15	9	85.799	9.55e-38
OEYX01000027.1	66	929	818	135	18	84.243	0.0
OEYX01000027.1	66	929	818	135	18	84.243	0.0
OEYX01000027.1	66	896	813	135	23	83.728	0.0
OEYX01000027.1	66	171	144	16	8	85.714	9.55e-38
OEYX01000027.1	66	171	145	15	9	85.799	9.55e-38
OEYX01000027.1	66	171	145	15	9	85.799	9.55e-38
ULHA01000036.1	66	928	817	136	17	84.227	0.0
ULHA01000036.1	66	928	817	136	17	84.227	0.0
ULHA01000036.1	66	928	817	136	17	84.227	0.0
ULHA01000036.1	66	172	144	14	9	86.228	2.66e-38
ULHA01000036.1	66	172	144	14	9	86.228	2.66e-38
ULHA01000036.1	66	172	144	14	9	86.228	2.66e-38
ULHA01000035.1	66	928	817	136	17	84.227	0.0
ULHA01000035.1	66	928	817	136	17	84.227	0.0
ULHA01000035.1	66	928	817	136	17	84.227	0.0
ULHA01000035.1	66	348	274	39	3	86.709	4.11e-91
ULHA01000035.1	66	172	146	15	9	85.882	2.66e-38
ULHA01000035.1	66	172	146	15	9	85.882	2.66e-38
ULHA01000035.1	66	172	146	15	9	85.882	2.66e-38
ULHA01000035.1	66	165	145	14	11	85.294	4.44e-36
ULHA01000032.1	66	928	817	136	17	84.227	0.0
ULHA01000032.1	66	172	146	15	9	85.882	2.66e-38
ULHA01000026.1	66	928	817	136	17	84.227	0.0
ULHA01000026.1	66	928	817	136	17	84.227	0.0
ULHA01000026.1	66	924	817	136	18	84.140	0.0
ULHA01000026.1	66	172	144	14	9	86.228	2.66e-38
ULHA01000026.1	66	172	144	14	9	86.228	2.66e-38
ULHA01000026.1	66	172	144	14	9	86.228	2.66e-38
ULHA01000024.1	66	928	817	136	17	84.227	0.0
ULHA01000024.1	66	928	817	136	17	84.227	0.0
ULHA01000024.1	66	928	817	136	17	84.227	0.0
ULHA01000024.1	66	172	146	15	9	85.882	2.66e-38
ULHA01000024.1	66	172	146	15	9	85.882	2.66e-38
ULHA01000024.1	66	172	146	15	9	85.882	2.66e-38
ULHA01000018.1	66	928	817	136	17	84.227	0.0
ULHA01000018.1	66	928	817	136	17	84.227	0.0
ULHA01000018.1	66	928	817	136	17	84.227	0.0
ULHA01000018.1	66	172	146	15	9	85.882	2.66e-38
ULHA01000018.1	66	172	146	15	9	85.882	2.66e-38
ULHA01000018.1	66	172	146	15	9	85.882	2.66e-38
ULHA01000018.1	66	169	146	15	10	85.380	3.44e-37
ULHA01000016.1	66	928	817	136	17	84.227	0.0
ULHA01000016.1	66	902	821	129	30	83.776	0.0
ULHA01000016.1	66	172	144	14	9	86.228	2.66e-38
ULHA01000016.1	66	172	144	14	9	86.228	2.66e-38
ULHA01000009.1	66	928	817	136	17	84.227	0.0
ULHA01000009.1	66	928	817	136	17	84.227	0.0
ULHA01000009.1	66	518	526	109	11	81.424	2.96e-142
ULHA01000009.1	66	172	144	14	9	86.228	2.66e-38
ULHA01000009.1	66	172	144	14	9	86.228	2.66e-38
ULHA01000009.1	66	172	144	14	9	86.228	2.66e-38
ULHA01000008.1	66	928	817	136	17	84.227	0.0
ULHA01000008.1	66	928	817	136	17	84.227	0.0
ULHA01000008.1	66	172	146	15	9	85.882	2.66e-38
ULHA01000008.1	66	172	146	15	9	85.882	2.66e-38
RJDY01000015.1	57	928	827	131	25	84.130	0.0
RJDY01000015.1	57	368	363	52	24	82.688	3.16e-97
RJDY01000015.1	57	237	283	31	37	80.627	9.29e-58
LT558136.1	66	928	817	136	17	84.227	0.0
LT558136.1	66	928	817	136	17	84.227	0.0
LT558136.1	66	928	817	136	17	84.227	0.0
LT558136.1	66	928	817	136	17	84.227	0.0
LT558136.1	66	928	817	136	17	84.227	0.0
LT558136.1	66	928	817	136	17	84.227	0.0
LT558136.1	66	928	817	136	17	84.227	0.0
LT558136.1	66	928	817	136	17	84.227	0.0
LT558136.1	66	172	146	15	9	85.882	2.66e-38
LT558136.1	66	172	146	15	9	85.882	2.66e-38
LT558136.1	66	172	146	15	9	85.882	2.66e-38
LT558136.1	66	172	146	15	9	85.882	2.66e-38
LT558136.1	66	172	146	15	9	85.882	2.66e-38
LT558136.1	66	172	146	15	9	85.882	2.66e-38
LT558136.1	66	172	146	15	9	85.882	2.66e-38
LT558136.1	66	172	146	15	9	85.882	2.66e-38
OEYX01000098.1	66	928	817	135	18	84.227	0.0
OEYX01000098.1	66	928	817	136	17	84.227	0.0
OEYX01000098.1	66	911	816	135	21	83.951	0.0
OEYX01000098.1	66	905	815	136	21	83.848	0.0
OEYX01000098.1	66	894	813	137	22	83.642	0.0
OEYX01000098.1	66	894	812	134	24	83.711	0.0
OEYX01000098.1	66	172	144	13	10	86.228	2.66e-38
OEYX01000098.1	66	172	144	13	10	86.228	2.66e-38
OEYX01000098.1	66	172	144	14	9	86.228	2.66e-38
OEYX01000098.1	66	171	143	14	9	86.145	9.55e-38
OEYX01000098.1	66	167	143	15	9	85.629	1.24e-36
OEYX01000046.1	66	928	818	134	19	84.243	0.0
OEYX01000046.1	66	874	802	132	26	83.542	0.0
OEYX01000046.1	66	846	808	131	35	82.957	0.0
OEYX01000046.1	66	171	145	15	9	85.799	9.55e-38
OEYX01000046.1	66	163	144	14	11	85.207	1.60e-35
NW_024545287.1	66	928	817	136	17	84.227	0.0
NW_024545287.1	66	928	817	136	17	84.227	0.0
NW_024545287.1	66	928	817	136	17	84.227	0.0
NW_024545287.1	66	172	144	14	9	86.228	2.66e-38
NW_024545287.1	66	172	144	14	9	86.228	2.66e-38
NW_024545287.1	66	172	144	14	9	86.228	2.66e-38
NW_024545286.1	66	928	817	136	17	84.227	0.0
NW_024545286.1	66	928	817	136	17	84.227	0.0
NW_024545286.1	66	928	817	136	17	84.227	0.0
NW_024545286.1	66	348	274	39	3	86.709	4.11e-91
NW_024545286.1	66	172	146	15	9	85.882	2.66e-38
NW_024545286.1	66	172	146	15	9	85.882	2.66e-38
NW_024545286.1	66	172	146	15	9	85.882	2.66e-38
NW_024545286.1	66	165	145	14	11	85.294	4.44e-36
NW_024545283.1	66	928	817	136	17	84.227	0.0
NW_024545283.1	66	172	146	15	9	85.882	2.66e-38
NW_024545277.1	66	928	817	136	17	84.227	0.0
NW_024545277.1	66	928	817	136	17	84.227	0.0
NW_024545277.1	66	924	817	136	18	84.140	0.0
NW_024545277.1	66	172	144	14	9	86.228	2.66e-38
NW_024545277.1	66	172	144	14	9	86.228	2.66e-38
NW_024545277.1	66	172	144	14	9	86.228	2.66e-38
NW_024545275.1	66	928	817	136	17	84.227	0.0
NW_024545275.1	66	928	817	136	17	84.227	0.0
NW_024545275.1	66	928	817	136	17	84.227	0.0
NW_024545275.1	66	172	146	15	9	85.882	2.66e-38
NW_024545275.1	66	172	146	15	9	85.882	2.66e-38
NW_024545275.1	66	172	146	15	9	85.882	2.66e-38
NW_024545269.1	66	928	817	136	17	84.227	0.0
NW_024545269.1	66	928	817	136	17	84.227	0.0
NW_024545269.1	66	928	817	136	17	84.227	0.0
NW_024545269.1	66	172	146	15	9	85.882	2.66e-38
NW_024545269.1	66	172	146	15	9	85.882	2.66e-38
NW_024545269.1	66	172	146	15	9	85.882	2.66e-38
NW_024545269.1	66	169	146	15	10	85.380	3.44e-37
NW_024545267.1	66	928	817	136	17	84.227	0.0
NW_024545267.1	66	902	821	129	30	83.776	0.0
NW_024545267.1	66	172	144	14	9	86.228	2.66e-38
NW_024545267.1	66	172	144	14	9	86.228	2.66e-38
NW_024545260.1	66	928	817	136	17	84.227	0.0
NW_024545260.1	66	928	817	136	17	84.227	0.0
NW_024545260.1	66	518	526	109	11	81.424	2.96e-142
NW_024545260.1	66	172	144	14	9	86.228	2.66e-38
NW_024545260.1	66	172	144	14	9	86.228	2.66e-38
NW_024545260.1	66	172	144	14	9	86.228	2.66e-38
NW_024545259.1	66	928	817	136	17	84.227	0.0
NW_024545259.1	66	928	817	136	17	84.227	0.0
NW_024545259.1	66	172	146	15	9	85.882	2.66e-38
NW_024545259.1	66	172	146	15	9	85.882	2.66e-38
WIUZ02000062.1	66	926	825	133	23	84.098	0.0
WIUZ02000062.1	66	207	145	15	1	90.062	7.28e-49
OHJM01000035.1	66	924	816	133	20	84.211	0.0
OHJM01000035.1	66	878	810	131	29	83.505	0.0
OHJM01000035.1	66	172	146	15	9	85.882	2.66e-38
OHJM01000035.1	66	167	146	14	11	85.380	1.24e-36
OEYX01000109.1	65	924	817	136	18	84.140	0.0
OEYX01000109.1	65	915	816	134	21	84.037	0.0
OEYX01000109.1	65	172	142	13	9	86.585	2.66e-38
OEYX01000109.1	65	165	142	14	10	85.542	4.44e-36
OEYX01000109.1	65	119	68	2	0	97.143	3.51e-22
JABYQU010000032.1	67	922	826	137	21	83.943	0.0
JABYQU010000032.1	67	922	826	137	21	83.943	0.0
JABYQU010000032.1	67	230	155	14	1	91.176	1.55e-55
JABYQU010000032.1	67	230	155	14	1	91.176	1.55e-55
RJDY01000027.1	57	922	827	130	27	84.045	0.0
JALBYC010000054.1	66	922	828	132	26	83.976	0.0
JALBYC010000054.1	66	213	153	9	8	90.000	1.56e-50
MJIM01000216.1	66	918	824	132	25	83.996	0.0
MJIM01000216.1	66	228	152	13	1	91.566	5.59e-55
MJIM01000193.1	66	918	824	132	25	83.996	0.0
MJIM01000193.1	66	228	152	13	1	91.566	5.59e-55
MJIM01000158.1	66	918	824	132	25	83.996	0.0
MJIM01000158.1	66	228	152	13	1	91.566	5.59e-55
MJIM01000158.1	66	228	152	13	1	91.566	5.59e-55
MJIM01000133.1	66	918	824	132	25	83.996	0.0
MJIM01000133.1	66	918	824	132	25	83.996	0.0
MJIM01000133.1	66	918	824	132	25	83.996	0.0
MJIM01000133.1	66	228	152	13	1	91.566	5.59e-55
MJIM01000133.1	66	228	152	13	1	91.566	5.59e-55
MJIM01000133.1	66	228	152	13	1	91.566	5.59e-55
QKWK01000021.1	57	918	822	136	21	83.963	0.0
JAAAXZ010000726.1	67	913	823	132	26	83.894	0.0
JAAAXZ010000726.1	67	913	823	132	26	83.894	0.0
JAAAXZ010000726.1	67	911	825	132	27	83.841	0.0
JAAAXZ010000726.1	67	911	824	133	26	83.825	0.0
JAAAXZ010000726.1	67	905	819	132	26	83.828	0.0
JAAAXZ010000726.1	67	222	152	16	0	90.476	2.60e-53
JAAAXZ010000726.1	67	222	152	16	0	90.476	2.60e-53
JAAAXZ010000726.1	67	222	152	16	0	90.476	2.60e-53
JAAAXZ010000726.1	67	222	152	16	0	90.476	2.60e-53
JAAAXZ010000726.1	67	222	152	16	0	90.476	2.60e-53
SGPM01000952.1	67	911	820	137	21	83.845	0.0
SGPM01000952.1	67	230	157	15	1	90.751	1.55e-55
JABYQJ010000087.1	66	911	822	133	25	83.878	0.0
JABYQJ010000087.1	66	911	822	133	25	83.878	0.0
JABYQJ010000087.1	66	911	822	133	25	83.878	0.0
JABYQJ010000087.1	66	230	155	14	1	91.176	1.55e-55
JABYQJ010000087.1	66	230	155	14	1	91.176	1.55e-55
JAHYIO010000005.1	66	911	821	135	23	83.861	0.0
JAHYIO010000005.1	66	911	821	135	23	83.861	0.0
JAHYIO010000005.1	66	911	821	135	23	83.861	0.0
JAHYIO010000005.1	66	911	821	135	23	83.861	0.0
JAHYIO010000005.1	66	911	821	135	23	83.861	0.0
JAHYIO010000005.1	66	228	152	13	1	91.566	5.59e-55
JAHYIO010000005.1	66	228	152	13	1	91.566	5.59e-55
JAHYIO010000005.1	66	228	152	13	1	91.566	5.59e-55
JAHYIO010000005.1	66	228	152	13	1	91.566	5.59e-55
CM008257.1	66	907	829	129	32	83.737	0.0
CM008257.1	66	907	829	129	32	83.737	0.0
CM008257.1	66	907	829	129	32	83.737	0.0
CM008257.1	66	907	829	129	32	83.737	0.0
CM008257.1	66	907	829	129	32	83.737	0.0
CM008257.1	66	217	141	12	0	92.157	1.21e-51
CM008257.1	66	217	141	12	0	92.157	1.21e-51
CM008257.1	66	217	141	12	0	92.157	1.21e-51
CM008257.1	66	217	141	12	0	92.157	1.21e-51
CM008257.1	66	217	141	12	0	92.157	1.21e-51
JH687571.1	66	907	825	127	32	83.841	0.0
JH687571.1	66	235	153	13	0	92.169	3.34e-57
SWKT01000207.1	57	907	825	132	28	83.756	0.0
CP086717.1	57	907	820	138	21	83.759	0.0
CP086717.1	57	907	820	138	21	83.759	0.0
CP086717.1	57	907	820	138	21	83.759	0.0
CP086717.1	57	907	822	134	25	83.792	0.0
CP086717.1	57	907	820	138	21	83.759	0.0
CP086717.1	57	898	820	138	23	83.588	0.0
CP086717.1	57	894	818	138	23	83.555	0.0
CP086717.1	57	889	817	138	24	83.453	0.0
CP086717.1	57	870	820	137	30	83.080	0.0
CP086717.1	57	459	399	53	18	84.894	1.82e-124
CP086717.1	57	394	301	35	7	87.755	5.21e-105
JACBKP010000816.1	66	907	823	131	28	83.809	0.0
JACBKP010000816.1	66	228	152	13	1	91.566	5.59e-55
JACBKP010000468.1	66	907	822	133	26	83.792	0.0
JACBKP010000468.1	66	228	152	13	1	91.566	5.59e-55
NW_025955776.1	66	907	823	131	28	83.809	0.0
NW_025955776.1	66	228	152	13	1	91.566	5.59e-55
NW_025955428.1	66	907	822	133	26	83.792	0.0
NW_025955428.1	66	228	152	13	1	91.566	5.59e-55
NW_006767466.1	66	907	825	127	32	83.841	0.0
NW_006767466.1	66	235	153	13	0	92.169	3.34e-57
JAMALP010000010.1	57	905	827	126	34	83.789	0.0
JABYQO010000029.1	67	905	821	134	25	83.776	0.0
JABYQO010000029.1	67	231	156	14	1	91.228	4.32e-56
JAMALO010000017.1	57	905	827	126	34	83.789	0.0
CAKMXJ010000014.1	66	905	817	137	21	83.795	0.0
CAKMXJ010000014.1	66	532	517	93	17	82.456	1.06e-146
CAKMXJ010000014.1	66	169	142	14	9	86.061	3.44e-37
CAKMXJ010000013.1	66	905	817	137	21	83.795	0.0
CAKMXJ010000013.1	66	905	817	137	21	83.795	0.0
CAKMXJ010000013.1	66	169	142	14	9	86.061	3.44e-37
CAKMXJ010000013.1	66	169	142	14	9	86.061	3.44e-37
CAKMXJ010000012.1	66	905	817	137	21	83.795	0.0
CAKMXJ010000012.1	66	905	817	137	21	83.795	0.0
CAKMXJ010000012.1	66	905	817	137	21	83.795	0.0
CAKMXJ010000012.1	66	867	812	140	25	83.112	0.0
CAKMXJ010000012.1	66	176	202	36	14	80.159	2.05e-39
CAKMXJ010000012.1	66	169	142	14	9	86.061	3.44e-37
CAKMXJ010000012.1	66	169	142	14	9	86.061	3.44e-37
CAKMXJ010000012.1	66	169	142	14	9	86.061	3.44e-37
CAKMXJ010000012.1	66	169	142	14	9	86.061	3.44e-37
CAKMXJ010000012.1	66	169	142	14	9	86.061	3.44e-37
CAKMXV010000001.1	65	905	802	131	20	84.155	0.0
CAKMXV010000001.1	65	905	802	131	20	84.155	0.0
CAKMXV010000001.1	65	905	802	131	20	84.155	0.0
CAKMXV010000001.1	65	900	802	131	21	84.067	0.0
CAKMXV010000001.1	65	180	152	15	10	85.876	1.59e-40
CAKMXV010000001.1	65	180	152	15	10	85.876	1.59e-40
CAKMXV010000001.1	65	180	152	15	10	85.876	1.59e-40
CAKMXV010000001.1	65	180	152	15	10	85.876	1.59e-40
JALBYD010000090.1	66	904	817	139	20	83.709	0.0
JALBYD010000090.1	66	172	144	14	9	86.228	2.66e-38
BCHO01000048.1	67	904	649	74	6	89.026	0.0
BCHO01000048.1	67	344	252	31	2	88.421	5.32e-90
BCHO01000048.1	67	235	151	13	0	92.073	3.34e-57
JAGTJP010000468.1	57	904	823	133	27	83.723	0.0
JAGTJP010000468.1	57	904	823	133	27	83.723	0.0
JABWUW010000007.1	67	900	823	139	23	83.553	0.0
JABWUW010000007.1	67	900	819	137	23	83.657	0.0
JABWUW010000007.1	67	894	818	138	23	83.555	0.0
JABWUW010000007.1	67	226	159	17	1	89.831	2.01e-54
JABWUW010000007.1	67	226	159	17	1	89.831	2.01e-54
JABWUW010000007.1	67	226	159	17	1	89.831	2.01e-54
BEDW01000020.1	57	900	826	127	34	83.688	0.0
BEDY01000008.1	57	900	820	139	22	83.588	0.0
JACBKP010000822.1	66	900	821	133	27	83.690	0.0
JACBKP010000822.1	66	228	152	13	1	91.566	5.59e-55
PEKF01000136.1	67	900	823	139	23	83.553	0.0
PEKF01000136.1	67	375	353	60	12	83.059	1.89e-99
PEKF01000136.1	67	255	140	1	0	99.291	2.56e-63
[truncated: 214 more rows]
