# Supplementary material for: Using nanopore sequencing to identify fungi from clinical samples with high phylogenetic resolution
Source: Sci Rep. 2023 Jun 16;13:9785. doi: 10.1038/s41598-023-37016-0 (PMC10275880; doi:10.1038/s41598-023-37016-0)
Supplement: Supplementary file 1 — Supplementary Information. [file 41598_2023_37016_MOESM1_ESM.zip › Supplementary_Information/Supplementary_Data/Data_S5_Mock_blast/results/Mock_RGN4_5_fmt6.txt]

CP017630.1	100	3526	1912	0	1	99.948	0.0
NC_032096.1	100	3526	1912	0	1	99.948	0.0
FM992695.1	100	3199	1864	41	20	96.831	0.0
NC_012867.1	100	3199	1864	41	20	96.831	0.0
QLNQ01000024.1	100	2856	1807	73	46	93.821	0.0
QLNQ01000024.1	100	2850	1807	73	47	93.773	0.0
QLNQ01000024.1	100	2850	1807	73	47	93.773	0.0
QLNQ01000024.1	100	2850	1807	73	47	93.773	0.0
QLNQ01000024.1	100	2839	1803	73	48	93.711	0.0
WUJJ01000645.1	100	2819	1799	89	38	93.406	0.0
GG692410.1	100	2813	1798	91	37	93.354	0.0
GG692404.1	100	2813	1798	91	37	93.354	0.0
GG692404.1	100	2813	1798	91	37	93.354	0.0
GG692404.1	100	2813	1798	91	37	93.354	0.0
NW_003020045.1	100	2813	1798	91	37	93.354	0.0
NW_003020039.1	100	2813	1798	91	37	93.354	0.0
NW_003020039.1	100	2813	1798	91	37	93.354	0.0
NW_003020039.1	100	2813	1798	91	37	93.354	0.0
LBNG01000280.1	100	2811	1799	91	38	93.309	0.0
LBNG01000280.1	100	2802	1799	91	40	93.212	0.0
QLNQ01000013.1	100	2802	1797	80	48	93.351	0.0
QLNQ01000013.1	100	2802	1797	80	48	93.351	0.0
QLNQ01000013.1	100	2802	1797	80	48	93.351	0.0
QLNQ01000013.1	100	2802	1797	80	48	93.351	0.0
QLNQ01000013.1	100	2802	1797	80	48	93.351	0.0
QLNQ01000013.1	100	2791	1796	80	50	93.250	0.0
QLNQ01000018.1	100	2802	1798	79	49	93.354	0.0
CAJVQF010000008.1	100	2780	1795	96	39	93.005	0.0
CAJVQF010000008.1	100	2776	1796	95	41	92.961	0.0
CAJVQF010000008.1	100	2776	1797	92	44	92.964	0.0
CAJVQF010000008.1	100	2772	1798	92	45	92.920	0.0
CAJVQF010000008.1	100	2771	1795	95	42	92.909	0.0
CAJVQF010000056.1	100	2772	1797	94	43	92.916	0.0
CAJVQF010000056.1	100	2772	1797	94	43	92.916	0.0
CAJVQF010000056.1	100	2772	1797	93	44	92.916	0.0
CAJVQF010000056.1	100	2772	1796	95	42	92.913	0.0
CAJVQF010000056.1	100	2772	1796	95	42	92.913	0.0
CAJVQF010000056.1	100	2772	1797	94	43	92.916	0.0
CAJVQF010000056.1	100	2767	1796	94	44	92.865	0.0
CAJVQF010000056.1	100	2760	1797	94	46	92.772	0.0
CAJVQF010000101.1	100	2771	1795	95	42	92.909	0.0
CAJVQF010000101.1	100	2745	1794	95	47	92.665	0.0
CAJVQF010000101.1	100	2745	1794	95	47	92.665	0.0
CAJVQF010000101.1	100	2745	1794	95	47	92.665	0.0
CAJVQF010000101.1	100	2739	1793	95	48	92.614	0.0
CAJVQF010000101.1	100	2723	1793	93	53	92.470	0.0
WWPN01000002.1	100	2747	1795	94	48	92.669	0.0
WWPN01000002.1	100	2739	1794	94	49	92.617	0.0
WWPN01000002.1	100	2717	1791	95	52	92.415	0.0
CH981532.1	98	2529	1701	107	47	91.698	0.0
CH981532.1	98	2525	1701	107	48	91.649	0.0
CH981532.1	98	2523	1700	108	47	91.644	0.0
CH981532.1	98	2519	1701	107	49	91.599	0.0
CH981532.1	98	2518	1700	107	49	91.595	0.0
CH981532.1	98	1892	1261	91	22	91.776	0.0
CH981532.1	98	71.3	38	0	0	100.000	1.12e-07
CH981532.1	98	71.3	38	0	0	100.000	1.12e-07
CH981532.1	98	71.3	38	0	0	100.000	1.12e-07
CH981532.1	98	71.3	38	0	0	100.000	1.12e-07
CH981532.1	98	71.3	38	0	0	100.000	1.12e-07
NW_001813677.1	98	2529	1701	107	47	91.698	0.0
NW_001813677.1	98	2525	1701	107	48	91.649	0.0
NW_001813677.1	98	2523	1700	108	47	91.644	0.0
NW_001813677.1	98	2519	1701	107	49	91.599	0.0
NW_001813677.1	98	2518	1700	107	49	91.595	0.0
NW_001813677.1	98	1892	1261	91	22	91.776	0.0
NW_001813677.1	98	71.3	38	0	0	100.000	1.12e-07
NW_001813677.1	98	71.3	38	0	0	100.000	1.12e-07
NW_001813677.1	98	71.3	38	0	0	100.000	1.12e-07
NW_001813677.1	98	71.3	38	0	0	100.000	1.12e-07
NW_001813677.1	98	71.3	38	0	0	100.000	1.12e-07
CH445386.1	98	2525	1701	107	48	91.649	0.0
CH445386.1	98	2218	1366	71	9	94.467	0.0
CH445386.1	98	584	505	43	41	85.739	3.23e-162
CH445386.1	98	71.3	38	0	0	100.000	1.12e-07
CH445386.1	98	71.3	38	0	0	100.000	1.12e-07
GL996500.1	100	2525	1756	122	58	90.702	0.0
NW_006767426.1	100	2525	1756	122	58	90.702	0.0
NW_001884610.1	98	2525	1701	107	48	91.649	0.0
NW_001884610.1	98	2218	1366	71	9	94.467	0.0
NW_001884610.1	98	584	505	43	41	85.739	3.23e-162
NW_001884610.1	98	71.3	38	0	0	100.000	1.12e-07
NW_001884610.1	98	71.3	38	0	0	100.000	1.12e-07
JAIHNE010000018.1	100	2514	1750	123	57	90.674	0.0
PPUV01000166.1	100	2481	1749	118	68	90.388	0.0
MXQC01000182.1	93	2453	1615	97	37	92.338	0.0
MXQC01000182.1	93	71.3	38	0	0	100.000	1.12e-07
JAGSYN010000329.1	93	2435	1639	104	45	91.667	0.0
JAGSYN010000329.1	93	71.3	38	0	0	100.000	1.12e-07
NW_026057492.1	93	2435	1639	104	45	91.667	0.0
NW_026057492.1	93	71.3	38	0	0	100.000	1.12e-07
NREI01000028.1	100	2353	1723	138	69	89.275	0.0
JAIHNG010000152.1	93	2290	1376	59	7	95.423	0.0
JAIHNG010000152.1	93	346	316	18	37	85.175	1.66e-90
JAEOAQ010000005.1	95	2257	1370	65	7	95.007	0.0
JAEOAQ010000005.1	95	2257	1370	65	7	95.007	0.0
JAEOAQ010000005.1	95	2257	1370	65	7	95.007	0.0
JAEOAQ010000005.1	95	2252	1369	66	7	94.938	0.0
JAEOAQ010000005.1	95	2252	1369	66	7	94.938	0.0
JAEOAQ010000005.1	95	392	299	22	17	88.462	2.10e-104
JAEOAQ010000005.1	95	392	299	22	17	88.462	2.10e-104
JAEOAQ010000005.1	95	392	299	22	17	88.462	2.10e-104
JAEOAQ010000005.1	95	392	299	22	17	88.462	2.10e-104
JAEOAQ010000005.1	95	392	299	22	17	88.462	2.10e-104
JAEOAQ010000005.1	95	71.3	40	1	0	97.561	1.12e-07
JAEOAQ010000005.1	95	71.3	40	1	0	97.561	1.12e-07
JAEOAQ010000005.1	95	71.3	40	1	0	97.561	1.12e-07
JAEOAQ010000005.1	95	71.3	40	1	0	97.561	1.12e-07
JAEOAQ010000005.1	95	71.3	40	1	0	97.561	1.12e-07
HE681725.1	96	2257	1370	65	7	95.007	0.0
HE681725.1	96	394	348	26	33	85.504	5.85e-105
NC_018301.1	96	2257	1370	65	7	95.007	0.0
NC_018301.1	96	394	348	26	33	85.504	5.85e-105
HE605209.1	96	2252	1369	66	7	94.938	0.0
HE605209.1	96	379	352	22	41	84.819	1.64e-100
NW_023503284.1	96	2252	1369	66	7	94.938	0.0
NW_023503284.1	96	379	352	22	41	84.819	1.64e-100
NBZC01000158.1	89	2230	1361	62	12	94.843	0.0
NBZC01000158.1	89	320	208	15	2	92.444	1.01e-82
NBZC01000158.1	89	71.3	38	0	0	100.000	1.12e-07
JAIHNF010000004.1	95	2215	1358	72	6	94.568	0.0
JAIHNF010000004.1	95	418	349	35	21	86.173	3.47e-112
JAMALC010000343.1	95	2213	1362	73	7	94.452	0.0
JAMALC010000343.1	95	398	301	19	19	88.791	4.52e-106
JAMALC010000343.1	95	71.3	40	1	0	97.561	1.12e-07
PPLL02000039.1	95	2200	1359	69	12	94.375	0.0
PPLL02000039.1	95	350	344	36	33	83.293	1.28e-91
NDXA01000178.1	94	2200	1357	64	15	94.499	0.0
NDXA01000178.1	94	302	311	30	35	82.713	3.64e-77
CP000497.1	87	2170	1347	76	8	94.130	0.0
CP000497.1	87	298	186	10	2	93.939	4.71e-76
CP000497.1	87	71.3	38	0	0	100.000	1.12e-07
NC_009043.1	87	2170	1347	76	8	94.130	0.0
NC_009043.1	87	298	186	10	2	93.939	4.71e-76
NC_009043.1	87	71.3	38	0	0	100.000	1.12e-07
JAGSID010000072.1	87	2163	1346	76	9	94.060	0.0
JAGSID010000072.1	87	298	186	10	2	93.939	4.71e-76
JAGSID010000072.1	87	71.3	38	0	0	100.000	1.12e-07
JAHUZD010000048.1	87	2146	1347	75	14	93.802	0.0
JAHUZD010000048.1	87	276	183	13	3	91.960	2.21e-69
JAHUZD010000048.1	87	69.4	37	0	0	100.000	4.02e-07
NW_026055390.1	87	2146	1347	75	14	93.802	0.0
NW_026055390.1	87	276	183	13	3	91.960	2.21e-69
NW_026055390.1	87	69.4	37	0	0	100.000	4.02e-07
PPOS02000018.1	87	2145	1342	84	5	93.781	0.0
PPOS02000018.1	87	303	186	11	0	94.416	1.01e-77
PPOS02000018.1	87	71.3	38	0	0	100.000	1.12e-07
PPOR01000001.1	87	2145	1342	83	6	93.781	0.0
PPOR01000001.1	87	292	184	13	0	93.401	2.19e-74
PPOR01000001.1	87	71.3	38	0	0	100.000	1.12e-07
PPOW01000036.1	87	2145	1345	82	8	93.728	0.0
PPOW01000036.1	87	303	182	9	0	95.288	1.01e-77
PPOW01000036.1	87	71.3	38	0	0	100.000	1.12e-07
DS995909.1	87	2145	1343	82	7	93.785	0.0
DS995909.1	87	303	186	11	0	94.416	1.01e-77
DS995909.1	87	71.3	38	0	0	100.000	1.12e-07
NW_002196671.1	87	2145	1343	82	7	93.785	0.0
NW_002196671.1	87	303	186	11	0	94.416	1.01e-77
NW_002196671.1	87	71.3	38	0	0	100.000	1.12e-07
FYBW01000192.1	87	2139	1344	84	7	93.659	0.0
FYBW01000192.1	87	303	182	9	0	95.288	1.01e-77
FYBW01000192.1	87	71.3	38	0	0	100.000	1.12e-07
PPOQ01000062.1	87	2139	1344	83	8	93.659	0.0
PPOQ01000062.1	87	303	182	9	0	95.288	1.01e-77
PPOQ01000062.1	87	71.3	38	0	0	100.000	1.12e-07
PPIU01000004.1	87	2139	1344	78	12	93.724	0.0
PPIU01000004.1	87	298	185	12	0	93.909	4.71e-76
PPIU01000004.1	87	71.3	38	0	0	100.000	1.12e-07
JAHMUF010000032.1	87	2126	1339	84	8	93.571	0.0
JAHMUF010000032.1	87	276	177	14	0	92.670	2.21e-69
JAHMUF010000032.1	87	71.3	43	1	1	95.556	1.12e-07
NW_025065079.1	87	2126	1339	84	8	93.571	0.0
NW_025065079.1	87	276	177	14	0	92.670	2.21e-69
NW_025065079.1	87	71.3	43	1	1	95.556	1.12e-07
PPPA02000022.1	87	2124	1337	87	5	93.562	0.0
PPPA02000022.1	87	303	186	11	0	94.416	1.01e-77
PPPA02000022.1	87	71.3	38	0	0	100.000	1.12e-07
NBND01000012.1	88	2115	1348	85	13	93.223	0.0
NBND01000012.1	88	307	186	10	0	94.898	7.83e-79
NBND01000012.1	88	307	186	10	0	94.898	7.83e-79
NBND01000012.1	88	130	76	3	0	96.203	1.82e-25
NBND01000012.1	88	73.1	44	1	1	95.652	3.11e-08
NBND01000012.1	88	73.1	44	1	1	95.652	3.11e-08
CAKXYY010000043.1	87	2104	1343	83	15	93.199	0.0
CAKXYY010000043.1	87	281	178	13	0	93.194	4.75e-71
CAKXYY010000043.1	87	71.3	38	0	0	100.000	1.12e-07
QELA01000006.1	89	2104	1344	80	18	93.204	0.0
QELA01000006.1	89	2104	1344	80	18	93.204	0.0
QELA01000006.1	89	2104	1344	80	18	93.204	0.0
QELA01000006.1	89	2104	1344	80	18	93.204	0.0
QELA01000006.1	89	311	187	7	2	95.408	6.06e-80
QELA01000006.1	89	311	187	7	2	95.408	6.06e-80
QELA01000006.1	89	311	187	7	2	95.408	6.06e-80
QELA01000006.1	89	311	187	7	2	95.408	6.06e-80
QELA01000006.1	89	89.8	64	4	3	90.141	3.09e-13
QELA01000006.1	89	89.8	64	4	3	90.141	3.09e-13
QELA01000006.1	89	89.8	64	4	3	90.141	3.09e-13
QELA01000006.1	89	89.8	64	4	3	90.141	3.09e-13
QELA01000012.1	89	2104	1344	80	18	93.204	0.0
QELA01000012.1	89	2082	1341	77	24	92.996	0.0
QELA01000012.1	89	2063	1338	78	26	92.788	0.0
QELA01000012.1	89	311	191	9	2	94.554	6.06e-80
QELA01000012.1	89	311	191	9	2	94.554	6.06e-80
QELA01000012.1	89	311	191	9	2	94.554	6.06e-80
QELA01000012.1	89	89.8	64	4	3	90.141	3.09e-13
QELA01000012.1	89	89.8	64	3	4	90.141	3.09e-13
QELA01000012.1	89	89.8	64	3	4	90.141	3.09e-13
JAMAFN010000082.1	87	2102	1341	85	13	93.190	0.0
JAMAFN010000082.1	87	281	178	13	0	93.194	4.75e-71
JAMAFN010000082.1	87	71.3	38	0	0	100.000	1.12e-07
JAMAFL010000022.1	87	2102	1341	85	13	93.190	0.0
JAMAFL010000022.1	87	281	178	13	0	93.194	4.75e-71
JAMAFL010000022.1	87	71.3	38	0	0	100.000	1.12e-07
JAMAFR010000013.1	87	2102	1340	87	11	93.185	0.0
JAMAFR010000013.1	87	281	178	13	0	93.194	4.75e-71
JAMAFR010000013.1	87	71.3	38	0	0	100.000	1.12e-07
JAMAFM010000023.1	87	2102	1340	87	11	93.185	0.0
JAMAFM010000023.1	87	281	182	15	0	92.386	4.75e-71
JAMAFM010000023.1	87	71.3	38	0	0	100.000	1.12e-07
JAMAFQ010000012.1	87	2102	1340	87	11	93.185	0.0
JAMAFQ010000012.1	87	281	182	15	0	92.386	4.75e-71
JAMAFQ010000012.1	87	71.3	38	0	0	100.000	1.12e-07
JAMAFP010000020.1	87	2102	1340	87	11	93.185	0.0
JAMAFP010000020.1	87	281	182	15	0	92.386	4.75e-71
JAMAFP010000020.1	87	71.3	38	0	0	100.000	1.12e-07
JAMAFO010000022.1	87	2102	1340	87	11	93.185	0.0
JAMAFO010000022.1	87	281	182	15	0	92.386	4.75e-71
JAMAFO010000022.1	87	71.3	38	0	0	100.000	1.12e-07
BADS01000001.1	87	2100	1339	86	12	93.180	0.0
BADS01000001.1	87	309	187	10	0	94.924	2.18e-79
BADS01000001.1	87	71.3	38	0	0	100.000	1.12e-07
PPMM02000033.1	87	2098	1336	91	7	93.166	0.0
PPMM02000033.1	87	292	180	11	0	94.241	2.19e-74
PPMM02000033.1	87	71.3	38	0	0	100.000	1.12e-07
QELA01000016.1	89	2097	1343	80	19	93.135	0.0
QELA01000016.1	89	1801	1300	70	74	90.028	0.0
QELA01000016.1	89	311	191	9	2	94.554	6.06e-80
QELA01000016.1	89	278	186	9	7	92.079	6.14e-70
QELA01000016.1	89	89.8	64	4	3	90.141	3.09e-13
QELA01000016.1	89	89.8	64	4	3	90.141	3.09e-13
JAFIDI010000015.1	87	2093	1339	84	15	93.115	0.0
JAFIDI010000015.1	87	2093	1339	84	15	93.115	0.0
JAFIDI010000015.1	87	2093	1339	84	15	93.115	0.0
JAFIDI010000015.1	87	2093	1339	84	15	93.115	0.0
JAFIDI010000015.1	87	276	177	14	0	92.670	2.21e-69
JAFIDI010000015.1	87	276	177	14	0	92.670	2.21e-69
JAFIDI010000015.1	87	276	177	14	0	92.670	2.21e-69
JAFIDI010000015.1	87	276	177	14	0	92.670	2.21e-69
JAFIDI010000015.1	87	71.3	38	0	0	100.000	1.12e-07
JAFIDI010000015.1	87	71.3	38	0	0	100.000	1.12e-07
JAFIDI010000015.1	87	71.3	38	0	0	100.000	1.12e-07
JAFIDI010000015.1	87	71.3	38	0	0	100.000	1.12e-07
JAFIDI010000023.1	87	2093	1339	84	15	93.115	0.0
JAFIDI010000023.1	87	1663	1277	116	58	88.008	0.0
JAFIDI010000023.1	87	276	177	14	0	92.670	2.21e-69
JAFIDI010000023.1	87	246	175	11	8	90.206	1.73e-60
JAFIDI010000023.1	87	71.3	38	0	0	100.000	1.12e-07
JAFIDI010000019.1	87	2093	1339	84	15	93.115	0.0
JAFIDI010000019.1	87	2093	1339	84	15	93.115	0.0
JAFIDI010000019.1	87	1421	937	64	16	92.134	0.0
JAFIDI010000019.1	87	276	177	14	0	92.670	2.21e-69
JAFIDI010000019.1	87	276	177	14	0	92.670	2.21e-69
JAFIDI010000019.1	87	276	177	14	0	92.670	2.21e-69
JAFIDI010000019.1	87	71.3	38	0	0	100.000	1.12e-07
JAFIDI010000019.1	87	71.3	38	0	0	100.000	1.12e-07
JAFIDI010000019.1	87	71.3	38	0	0	100.000	1.12e-07
JACWFX010000010.1	87	2091	1339	86	14	93.051	0.0
JACWFX010000010.1	87	281	178	13	0	93.194	4.75e-71
JACWFX010000010.1	87	71.3	38	0	0	100.000	1.12e-07
JAFIDH010000010.1	87	2087	1339	83	17	93.051	0.0
JAFIDH010000010.1	87	2087	1339	83	17	93.051	0.0
JAFIDH010000010.1	87	276	181	16	0	91.878	2.21e-69
JAFIDH010000010.1	87	276	181	16	0	91.878	2.21e-69
JAFIDH010000010.1	87	71.3	38	0	0	100.000	1.12e-07
JAFIDH010000010.1	87	71.3	38	0	0	100.000	1.12e-07
CH408159.1	87	2085	1337	84	16	93.041	0.0
CH408159.1	87	2052	1337	84	23	92.590	0.0
CH408159.1	87	309	187	10	0	94.924	2.18e-79
CH408159.1	87	300	187	10	2	93.970	1.31e-76
CH408159.1	87	71.3	38	0	0	100.000	1.12e-07
CH408159.1	87	71.3	38	0	0	100.000	1.12e-07
NW_001809796.1	87	2085	1337	84	16	93.041	0.0
NW_001809796.1	87	2052	1337	84	23	92.590	0.0
NW_001809796.1	87	309	187	10	0	94.924	2.18e-79
NW_001809796.1	87	300	187	10	2	93.970	1.31e-76
NW_001809796.1	87	71.3	38	0	0	100.000	1.12e-07
NW_001809796.1	87	71.3	38	0	0	100.000	1.12e-07
PPPC02000005.1	87	2084	1335	71	26	93.226	0.0
PPPC02000005.1	87	315	188	9	0	95.431	4.68e-81
PPPC02000005.1	87	71.3	38	0	0	100.000	1.12e-07
JANXEX010000021.1	88	2074	1328	95	6	92.932	0.0
JANXEX010000021.1	88	309	187	10	0	94.924	2.18e-79
JANXEX010000021.1	88	76.8	50	2	2	92.593	2.40e-09
PPIY01000089.1	87	2069	1334	93	11	92.768	0.0
PPIY01000089.1	87	281	182	15	0	92.386	4.75e-71
PPIY01000089.1	87	71.3	38	0	0	100.000	1.12e-07
CALSDN010000028.1	87	2067	1330	73	26	93.072	0.0
CALSDN010000028.1	87	315	188	9	0	95.431	4.68e-81
CALSDN010000028.1	87	75.0	40	0	0	100.000	8.65e-09
PPLM01000288.1	87	2065	1334	89	15	92.768	0.0
PPLM01000288.1	87	303	186	11	0	94.416	1.01e-77
PPLM01000288.1	87	71.3	38	0	0	100.000	1.12e-07
JAKQXL010000035.1	87	2061	1329	74	26	93.002	0.0
JAKQXL010000035.1	87	2061	1329	74	26	93.002	0.0
JAKQXL010000035.1	87	303	186	11	0	94.416	1.01e-77
JAKQXL010000035.1	87	303	186	11	0	94.416	1.01e-77
JAKQXL010000035.1	87	78.7	42	0	0	100.000	6.69e-10
JAKQXL010000035.1	87	78.7	42	0	0	100.000	6.69e-10
PPNG01000187.1	87	2060	1338	80	25	92.723	0.0
PPNG01000187.1	87	276	181	16	0	91.878	2.21e-69
PPNG01000187.1	87	71.3	38	0	0	100.000	1.12e-07
PPLN02000030.1	87	2058	1332	90	15	92.693	0.0
PPLN02000030.1	87	305	187	11	0	94.444	2.82e-78
PPLN02000030.1	87	71.3	38	0	0	100.000	1.12e-07
PPKV02000051.1	87	2056	1332	97	10	92.564	0.0
PPKV02000051.1	87	294	188	12	2	93.069	6.10e-75
PPKV02000051.1	87	71.3	38	0	0	100.000	1.12e-07
JAFLRI010000008.1	88	2056	1334	93	14	92.575	0.0
JAFLRI010000008.1	88	2049	1333	93	15	92.505	0.0
JAFLRI010000008.1	88	254	184	22	1	88.889	1.04e-62
JAFLRI010000008.1	88	254	184	22	1	88.889	1.04e-62
JAFLRI010000008.1	88	71.3	38	0	0	100.000	1.12e-07
JAFLRI010000008.1	88	71.3	38	0	0	100.000	1.12e-07
JAFLRI010000017.1	88	2056	1334	93	14	92.575	0.0
JAFLRI010000017.1	88	2056	1334	93	14	92.575	0.0
JAFLRI010000017.1	88	2037	1332	92	18	92.372	0.0
JAFLRI010000017.1	88	254	184	22	1	88.889	1.04e-62
JAFLRI010000017.1	88	254	184	22	1	88.889	1.04e-62
JAFLRI010000017.1	88	254	184	22	1	88.889	1.04e-62
JAFLRI010000017.1	88	71.3	38	0	0	100.000	1.12e-07
JAFLRI010000017.1	88	71.3	38	0	0	100.000	1.12e-07
JAFLRI010000017.1	88	71.3	38	0	0	100.000	1.12e-07
PPLO02000025.1	87	2054	1335	90	17	92.580	0.0
PPLO02000025.1	87	250	173	14	4	90.576	1.34e-61
PPLO02000025.1	87	69.4	37	0	0	100.000	4.02e-07
PPMN02000062.1	87	2050	1328	90	15	92.673	0.0
PPMN02000062.1	87	292	180	11	0	94.241	2.19e-74
PPMN02000062.1	87	71.3	38	0	0	100.000	1.12e-07
JANBXG010000012.1	86	2037	1331	95	15	92.366	0.0
JANBXG010000012.1	86	248	162	14	0	92.045	4.82e-61
JANBXG010000012.1	86	71.3	38	0	0	100.000	1.12e-07
JADIOQ010000139.1	87	2034	1329	90	19	92.420	0.0
JADIOQ010000139.1	87	303	186	11	0	94.416	1.01e-77
JADIOQ010000139.1	87	71.3	38	0	0	100.000	1.12e-07
PPIF01000029.1	87	2030	1322	95	13	92.448	0.0
PPIF01000029.1	87	292	184	13	0	93.401	2.19e-74
PPIF01000029.1	87	71.3	38	0	0	100.000	1.12e-07
PPMP01000092.1	88	2026	1332	86	25	92.308	0.0
PPMP01000092.1	88	276	186	17	1	91.176	2.21e-69
PPMP01000092.1	88	71.3	38	0	0	100.000	1.12e-07
QELA01000014.1	89	2026	1332	80	30	92.372	0.0
QELA01000014.1	89	1816	1301	75	67	90.159	0.0
QELA01000014.1	89	1712	1277	75	80	89.176	0.0
QELA01000014.1	89	298	185	7	4	94.388	4.71e-76
QELA01000014.1	89	278	182	7	7	92.857	6.14e-70
QELA01000014.1	89	265	180	7	9	91.837	4.78e-66
QELA01000014.1	89	76.8	62	3	6	87.324	2.40e-09
PPLQ02000038.1	86	2026	1328	84	25	92.415	0.0
PPLQ02000038.1	86	241	166	13	4	90.710	8.06e-59
PPLQ02000038.1	86	69.4	37	0	0	100.000	4.02e-07
PPKU01000182.1	88	2023	1329	97	16	92.164	0.0
PPKU01000182.1	88	246	179	23	0	88.614	1.73e-60
PPKU01000182.1	88	71.3	38	0	0	100.000	1.12e-07
PPKG01000060.1	86	2012	1323	107	8	92.003	0.0
PPKG01000060.1	86	255	166	14	0	92.222	2.88e-63
PPKG01000060.1	86	71.3	38	0	0	100.000	1.12e-07
PPKF01000034.1	86	2012	1323	107	8	92.003	0.0
PPKF01000034.1	86	255	166	14	0	92.222	2.88e-63
PPKF01000034.1	86	71.3	38	0	0	100.000	1.12e-07
NHAO01000032.1	88	2010	1326	100	15	92.019	0.0
NHAO01000032.1	88	252	180	22	0	89.109	3.72e-62
NHAO01000032.1	88	71.3	38	0	0	100.000	1.12e-07
PPML02000044.1	88	2008	1334	96	22	91.873	0.0
PPML02000044.1	88	272	186	12	6	91.176	2.86e-68
PPML02000044.1	88	69.4	39	1	0	97.500	4.02e-07
PPMU02000064.1	87	2006	1332	98	20	91.862	0.0
PPMU02000064.1	87	268	184	13	5	91.089	3.70e-67
PPMU02000064.1	87	69.4	37	0	0	100.000	4.02e-07
LJCY02000024.1	87	1999	1322	100	16	91.933	0.0
LJCY02000024.1	87	1991	1321	100	17	91.864	0.0
LJCY02000024.1	87	287	184	12	2	92.929	1.02e-72
LJCY02000024.1	87	270	181	10	6	91.878	1.03e-67
LJCY02000024.1	87	270	170	7	4	93.923	1.03e-67
LJCY02000024.1	87	71.3	38	0	0	100.000	1.12e-07
LJCY02000024.1	87	71.3	38	0	0	100.000	1.12e-07
LJCY02000024.1	87	58.4	36	0	2	94.737	8.71e-04
KV454011.1	86	1995	1320	110	8	91.794	0.0
KV454011.1	86	244	164	16	0	91.111	6.23e-60
KV454011.1	86	104	62	3	0	95.385	1.10e-17
KV454011.1	86	69.4	37	0	0	100.000	4.02e-07
KV454011.1	86	69.4	37	0	0	100.000	4.02e-07
PPNR02000093.1	87	1975	1323	108	15	91.494	0.0
PPNR02000093.1	87	287	183	14	0	92.893	1.02e-72
PPNR02000093.1	87	69.4	37	0	0	100.000	4.02e-07
PPMG02000138.1	88	1975	1327	105	19	91.454	0.0
PPMG02000138.1	88	281	178	13	0	93.194	4.75e-71
PPMG02000138.1	88	69.4	42	1	1	95.455	4.02e-07
PPLH02000088.1	87	1969	1322	109	15	91.425	0.0
PPLH02000088.1	87	287	183	14	0	92.893	1.02e-72
PPLH02000088.1	87	69.4	37	0	0	100.000	4.02e-07
PPNS02000133.1	87	1969	1322	109	15	91.425	0.0
PPNS02000133.1	87	287	183	14	0	92.893	1.02e-72
PPNS02000133.1	87	69.4	37	0	0	100.000	4.02e-07
JAHZQW010000108.1	85	1964	1184	53	6	95.253	0.0
JAHZQW010000108.1	85	394	349	24	35	85.539	5.85e-105
CP083469.1	87	1964	1320	107	17	91.413	0.0
CP083469.1	87	1964	1320	107	17	91.413	0.0
CP083469.1	87	287	183	14	0	92.893	1.02e-72
CP083469.1	87	287	183	14	0	92.893	1.02e-72
CP083469.1	87	69.4	37	0	0	100.000	4.02e-07
CP083469.1	87	69.4	37	0	0	100.000	4.02e-07
UICF01000022.1	87	1962	1322	105	20	91.361	0.0
UICF01000022.1	87	1949	1320	106	21	91.223	0.0
UICF01000022.1	87	1938	1319	106	23	91.091	0.0
UICF01000022.1	87	1182	1212	152	107	82.393	0.0
UICF01000022.1	87	287	183	14	0	92.893	1.02e-72
UICF01000022.1	87	287	183	14	0	92.893	1.02e-72
UICF01000022.1	87	274	181	14	2	91.878	7.95e-69
UICF01000022.1	87	69.4	37	0	0	100.000	4.02e-07
UICF01000022.1	87	69.4	37	0	0	100.000	4.02e-07
UICF01000022.1	87	62.1	36	0	1	97.297	6.73e-05
CP059272.1	86	1962	1320	109	16	91.349	0.0
CP059272.1	86	1962	1320	109	16	91.349	0.0
CP059272.1	86	261	166	10	2	93.258	6.19e-65
CP059272.1	86	261	166	10	2	93.258	6.19e-65
CP059272.1	86	69.4	37	0	0	100.000	4.02e-07
CP059272.1	86	69.4	37	0	0	100.000	4.02e-07
CAKNUP010000036.1	86	1962	1320	109	16	91.349	0.0
CAKNUP010000036.1	86	261	166	10	2	93.258	6.19e-65
CAKNUP010000036.1	86	69.4	37	0	0	100.000	4.02e-07
PPIW01000121.1	86	1960	1323	102	23	91.367	0.0
PPIW01000121.1	86	267	162	9	0	94.737	1.33e-66
PPIW01000121.1	86	71.3	38	0	0	100.000	1.12e-07
UICF01000026.1	88	1958	1320	106	19	91.349	0.0
UICF01000026.1	88	1947	1318	108	19	91.211	0.0
UICF01000026.1	88	1663	1205	106	37	89.392	0.0
UICF01000026.1	88	289	197	19	1	90.783	2.84e-73
UICF01000026.1	88	263	181	12	6	90.955	1.72e-65
UICF01000026.1	88	263	180	15	3	90.909	1.72e-65
UICF01000026.1	88	161	100	4	2	94.340	6.45e-35
UICF01000026.1	88	69.4	37	0	0	100.000	4.02e-07
UICF01000026.1	88	69.4	37	0	0	100.000	4.02e-07
UICF01000026.1	88	67.6	36	0	0	100.000	1.45e-06
LT598468.1	88	1954	1325	106	22	91.191	0.0
LT598468.1	88	1954	1325	106	22	91.191	0.0
LT598468.1	88	257	174	15	2	91.099	8.00e-64
LT598468.1	88	257	174	15	2	91.099	8.00e-64
LT598468.1	88	71.3	42	2	0	95.455	1.12e-07
LT598468.1	88	71.3	42	2	0	95.455	1.12e-07
CM000694.1	88	1954	1323	111	17	91.178	0.0
CM000694.1	88	1954	1323	111	17	91.178	0.0
CM000694.1	88	279	177	13	0	93.158	1.71e-70
CM000694.1	88	279	177	13	0	93.158	1.71e-70
CM000694.1	88	71.3	42	2	0	95.455	1.12e-07
CM000694.1	88	71.3	42	2	0	95.455	1.12e-07
JACVEX010000009.1	87	1953	1319	112	15	91.217	0.0
JACVEX010000009.1	87	287	183	14	0	92.893	1.02e-72
JACVEX010000009.1	87	69.4	37	0	0	100.000	4.02e-07
JAHKSL010000469.1	87	1949	1314	107	18	91.313	0.0
JAHKSL010000469.1	87	303	187	9	2	94.444	1.01e-77
JAHKSL010000469.1	87	71.3	38	0	0	100.000	1.12e-07
AECK01000007.1	87	1949	1314	107	18	91.313	0.0
AECK01000007.1	87	1949	1314	107	18	91.313	0.0
AECK01000007.1	87	1949	1314	107	18	91.313	0.0
AECK01000007.1	87	1949	1314	107	18	91.313	0.0
AECK01000007.1	87	1949	1314	107	18	91.313	0.0
AECK01000007.1	87	1941	1313	107	19	91.244	0.0
AECK01000007.1	87	303	187	9	2	94.444	1.01e-77
AECK01000007.1	87	303	187	9	2	94.444	1.01e-77
AECK01000007.1	87	303	187	9	2	94.444	1.01e-77
AECK01000007.1	87	303	187	9	2	94.444	1.01e-77
AECK01000007.1	87	303	187	9	2	94.444	1.01e-77
AECK01000007.1	87	303	187	9	2	94.444	1.01e-77
AECK01000007.1	87	71.3	38	0	0	100.000	1.12e-07
AECK01000007.1	87	71.3	38	0	0	100.000	1.12e-07
AECK01000007.1	87	71.3	38	0	0	100.000	1.12e-07
AECK01000007.1	87	71.3	38	0	0	100.000	1.12e-07
AECK01000007.1	87	71.3	38	0	0	100.000	1.12e-07
AECK01000007.1	87	67.6	36	0	0	100.000	1.45e-06
PPLV01000009.1	88	1949	1321	104	23	91.229	0.0
PPLV01000009.1	88	296	185	11	1	93.909	1.70e-75
PPLV01000009.1	88	71.3	38	0	0	100.000	1.12e-07
LQMS01001967.1	82	1949	1430	101	69	89.375	0.0
HG793131.1	88	1949	1321	103	24	91.229	0.0
HG793131.1	88	278	186	13	4	91.626	6.14e-70
HG793131.1	88	69.4	42	1	1	95.455	4.02e-07
PPKM01000147.1	87	1949	1321	104	23	91.229	0.0
PPKM01000147.1	87	276	183	12	4	91.960	2.21e-69
PPKM01000147.1	87	71.3	38	0	0	100.000	1.12e-07
NW_019172956.1	88	1949	1321	103	24	91.229	0.0
NW_019172956.1	88	278	186	13	4	91.626	6.14e-70
NW_019172956.1	88	69.4	42	1	1	95.455	4.02e-07
NW_017264704.1	87	1949	1314	107	18	91.313	0.0
NW_017264704.1	87	1949	1314	107	18	91.313	0.0
NW_017264704.1	87	1949	1314	107	18	91.313	0.0
NW_017264704.1	87	1949	1314	107	18	91.313	0.0
NW_017264704.1	87	1949	1314	107	18	91.313	0.0
NW_017264704.1	87	1941	1313	107	19	91.244	0.0
NW_017264704.1	87	303	187	9	2	94.444	1.01e-77
NW_017264704.1	87	303	187	9	2	94.444	1.01e-77
NW_017264704.1	87	303	187	9	2	94.444	1.01e-77
NW_017264704.1	87	303	187	9	2	94.444	1.01e-77
NW_017264704.1	87	303	187	9	2	94.444	1.01e-77
NW_017264704.1	87	303	187	9	2	94.444	1.01e-77
NW_017264704.1	87	71.3	38	0	0	100.000	1.12e-07
NW_017264704.1	87	71.3	38	0	0	100.000	1.12e-07
NW_017264704.1	87	71.3	38	0	0	100.000	1.12e-07
NW_017264704.1	87	71.3	38	0	0	100.000	1.12e-07
NW_017264704.1	87	71.3	38	0	0	100.000	1.12e-07
NW_017264704.1	87	67.6	36	0	0	100.000	1.45e-06
JAHKSL010001524.1	87	1947	1314	106	19	91.313	0.0
JAHKSL010001524.1	87	1940	1313	105	21	91.244	0.0
JAHKSL010001524.1	87	1936	1312	107	20	91.174	0.0
JAHKSL010001524.1	87	1936	1312	107	20	91.174	0.0
JAHKSL010001524.1	87	1921	1310	105	24	91.035	0.0
JAHKSL010001524.1	87	1919	1310	104	25	91.035	0.0
JAHKSL010001524.1	87	1914	1309	104	26	90.966	0.0
JAHKSL010001524.1	87	1903	1307	107	25	90.827	0.0
JAHKSL010001524.1	87	1703	1218	99	39	89.823	0.0
JAHKSL010001524.1	87	303	187	9	2	94.444	1.01e-77
JAHKSL010001524.1	87	303	187	9	2	94.444	1.01e-77
JAHKSL010001524.1	87	303	187	9	2	94.444	1.01e-77
JAHKSL010001524.1	87	303	187	9	2	94.444	1.01e-77
JAHKSL010001524.1	87	303	187	9	2	94.444	1.01e-77
JAHKSL010001524.1	87	302	187	8	3	94.444	3.64e-77
JAHKSL010001524.1	87	296	186	8	4	93.939	1.70e-75
JAHKSL010001524.1	87	296	186	9	3	93.939	1.70e-75
JAHKSL010001524.1	87	71.3	38	0	0	100.000	1.12e-07
JAHKSL010001524.1	87	71.3	38	0	0	100.000	1.12e-07
JAHKSL010001524.1	87	71.3	38	0	0	100.000	1.12e-07
JAHKSL010001524.1	87	71.3	38	0	0	100.000	1.12e-07
JAHKSL010001524.1	87	71.3	38	0	0	100.000	1.12e-07
JAHKSL010001524.1	87	71.3	38	0	0	100.000	1.12e-07
JAHKSL010001524.1	87	71.3	38	0	0	100.000	1.12e-07
JAHKSL010001524.1	87	71.3	38	0	0	100.000	1.12e-07
PPNF02000006.1	85	1947	1315	108	18	91.256	0.0
PPNF02000006.1	85	252	158	11	0	93.491	3.72e-62
PPNF02000006.1	85	69.4	37	0	0	100.000	4.02e-07
LT598491.1	87	1945	1312	112	14	91.238	0.0
LT598491.1	87	1945	1312	112	14	91.238	0.0
LT598491.1	87	274	176	14	0	92.632	7.95e-69
LT598491.1	87	274	176	14	0	92.632	7.95e-69
LT598491.1	87	69.4	37	0	0	100.000	4.02e-07
LT598491.1	87	69.4	37	0	0	100.000	4.02e-07
CP059251.1	86	1945	1317	112	16	91.142	0.0
CP059251.1	86	1945	1317	112	16	91.142	0.0
CP059251.1	86	261	166	10	2	93.258	6.19e-65
CP059251.1	86	261	166	10	2	93.258	6.19e-65
CP059251.1	86	69.4	37	0	0	100.000	4.02e-07
CP059251.1	86	69.4	37	0	0	100.000	4.02e-07
PPKI01000113.1	87	1945	1317	102	24	91.268	0.0
PPKI01000113.1	87	272	180	14	2	91.837	2.86e-68
PPKI01000113.1	87	71.3	38	0	0	100.000	1.12e-07
NC_050732.1	86	1945	1317	112	16	91.142	0.0
NC_050732.1	86	1945	1317	112	16	91.142	0.0
NC_050732.1	86	261	166	10	2	93.258	6.19e-65
NC_050732.1	86	261	166	10	2	93.258	6.19e-65
NC_050732.1	86	69.4	37	0	0	100.000	4.02e-07
NC_050732.1	86	69.4	37	0	0	100.000	4.02e-07
CM002300.1	88	1943	1313	108	18	91.244	0.0
CM002300.1	88	300	201	13	5	91.781	1.31e-76
CM002300.1	88	71.3	38	0	0	100.000	1.12e-07
JAHLUX010000021.1	87	1943	1318	109	19	91.148	0.0
JAHLUX010000021.1	87	300	184	11	0	94.359	1.31e-76
JAHLUX010000021.1	87	71.3	38	0	0	100.000	1.12e-07
LQMS01001966.1	82	1943	1428	99	71	89.362	0.0
JAEUBD010001227.1	87	1943	1313	108	18	91.244	0.0
JAEUBD010001227.1	87	303	187	9	2	94.444	1.01e-77
JAEUBD010001227.1	87	71.3	38	0	0	100.000	1.12e-07
NC_027866.1	88	1943	1313	108	18	91.244	0.0
NC_027866.1	88	300	201	13	5	91.781	1.31e-76
NC_027866.1	88	71.3	38	0	0	100.000	1.12e-07
NW_025065235.1	87	1943	1318	109	19	91.148	0.0
NW_025065235.1	87	300	184	11	0	94.359	1.31e-76
NW_025065235.1	87	71.3	38	0	0	100.000	1.12e-07
JAHKSL010001528.1	87	1941	1313	106	20	91.244	0.0
JAHKSL010001528.1	87	1919	1310	104	25	91.035	0.0
JAHKSL010001528.1	87	1914	1309	105	25	90.966	0.0
JAHKSL010001528.1	87	303	187	9	2	94.444	1.01e-77
JAHKSL010001528.1	87	303	187	9	2	94.444	1.01e-77
JAHKSL010001528.1	87	291	185	9	4	93.434	7.89e-74
JAHKSL010001528.1	87	71.3	38	0	0	100.000	1.12e-07
JAHKSL010001528.1	87	71.3	38	0	0	100.000	1.12e-07
JAHKSL010001528.1	87	71.3	38	0	0	100.000	1.12e-07
JAHKSL010001523.1	87	1941	1313	107	19	91.244	0.0
JAHKSL010001523.1	87	1941	1313	107	19	91.244	0.0
JAHKSL010001523.1	87	1941	1313	107	19	91.244	0.0
JAHKSL010001523.1	87	1941	1313	107	19	91.244	0.0
JAHKSL010001523.1	87	1941	1313	107	19	91.244	0.0
JAHKSL010001523.1	87	1936	1312	107	20	91.174	0.0
JAHKSL010001523.1	87	1847	1302	102	39	90.229	0.0
JAHKSL010001523.1	87	303	187	9	2	94.444	1.01e-77
JAHKSL010001523.1	87	303	187	9	2	94.444	1.01e-77
JAHKSL010001523.1	87	303	187	9	2	94.444	1.01e-77
JAHKSL010001523.1	87	303	187	9	2	94.444	1.01e-77
JAHKSL010001523.1	87	303	187	9	2	94.444	1.01e-77
JAHKSL010001523.1	87	302	186	9	2	94.416	3.64e-77
JAHKSL010001523.1	87	300	186	8	3	94.416	1.31e-76
JAHKSL010001523.1	87	71.3	38	0	0	100.000	1.12e-07
JAHKSL010001523.1	87	71.3	38	0	0	100.000	1.12e-07
JAHKSL010001523.1	87	71.3	38	0	0	100.000	1.12e-07
JAHKSL010001523.1	87	71.3	38	0	0	100.000	1.12e-07
JAHKSL010001523.1	87	71.3	38	0	0	100.000	1.12e-07
JAHKSL010001523.1	87	71.3	38	0	0	100.000	1.12e-07
JAHKSL010001523.1	87	71.3	38	0	0	100.000	1.12e-07
JAHDIT010000291.1	87	1940	1318	100	27	91.211	0.0
JAHDIT010000291.1	87	268	176	13	2	92.147	3.70e-67
JAHDIT010000291.1	87	71.3	38	0	0	100.000	1.12e-07
JABBEO010000012.1	85	1940	1321	113	18	90.978	0.0
JABBEO010000012.1	85	255	169	13	2	91.848	2.88e-63
JAEUBE010000199.1	87	1938	1318	108	21	91.085	0.0
JAEUBE010000199.1	87	294	183	12	0	93.846	6.10e-75
JAEUBE010000199.1	87	71.3	38	0	0	100.000	1.12e-07
LT598481.1	88	1938	1316	106	22	91.136	0.0
LT598481.1	88	1938	1316	106	22	91.136	0.0
LT598481.1	88	274	180	16	0	91.837	7.95e-69
LT598481.1	88	274	180	16	0	91.837	7.95e-69
LT598481.1	88	69.4	46	2	2	92.000	4.02e-07
LT598481.1	88	69.4	46	2	2	92.000	4.02e-07
LT598481.1	88	69.4	37	0	0	100.000	4.02e-07
NW_025763930.1	87	1938	1318	108	21	91.085	0.0
NW_025763930.1	87	294	183	12	0	93.846	6.10e-75
NW_025763930.1	87	71.3	38	0	0	100.000	1.12e-07
JAHKSL010001529.1	88	1936	1312	107	20	91.174	0.0
JAHKSL010001529.1	88	1934	1312	106	21	91.174	0.0
JAHKSL010001529.1	88	1929	1311	106	22	91.105	0.0
JAHKSL010001529.1	88	1929	1311	107	21	91.105	0.0
JAHKSL010001529.1	88	1929	1311	107	21	91.105	0.0
JAHKSL010001529.1	88	1929	1311	106	22	91.105	0.0
JAHKSL010001529.1	88	1921	1310	106	23	91.035	0.0
JAHKSL010001529.1	88	303	187	9	2	94.444	1.01e-77
JAHKSL010001529.1	88	303	203	13	5	91.855	1.01e-77
JAHKSL010001529.1	88	303	187	9	2	94.444	1.01e-77
JAHKSL010001529.1	88	300	186	8	3	94.416	1.31e-76
JAHKSL010001529.1	88	300	186	8	3	94.416	1.31e-76
JAHKSL010001529.1	88	300	186	8	3	94.416	1.31e-76
JAHKSL010001529.1	88	294	185	9	3	93.909	6.10e-75
JAHKSL010001529.1	88	71.3	38	0	0	100.000	1.12e-07
JAHKSL010001529.1	88	71.3	38	0	0	100.000	1.12e-07
JAHKSL010001529.1	88	71.3	38	0	0	100.000	1.12e-07
JAHKSL010001529.1	88	71.3	38	0	0	100.000	1.12e-07
JAHKSL010001529.1	88	71.3	38	0	0	100.000	1.12e-07
JAHKSL010001529.1	88	71.3	38	0	0	100.000	1.12e-07
JAHKSL010001529.1	88	71.3	38	0	0	100.000	1.12e-07
JAHKSL010001527.1	87	1936	1312	107	20	91.174	0.0
JAHKSL010001527.1	87	1929	1311	107	21	91.105	0.0
JAHKSL010001527.1	87	1921	1310	105	24	91.035	0.0
JAHKSL010001527.1	87	303	187	9	2	94.444	1.01e-77
JAHKSL010001527.1	87	303	188	8	3	94.472	1.01e-77
JAHKSL010001527.1	87	291	185	9	4	93.434	7.89e-74
JAHKSL010001527.1	87	71.3	38	0	0	100.000	1.12e-07
JAHKSL010001527.1	87	71.3	38	0	0	100.000	1.12e-07
JAHKSL010001527.1	87	71.3	38	0	0	100.000	1.12e-07
PPMI02000096.1	87	1936	1311	115	13	91.105	0.0
PPMI02000096.1	87	263	183	18	2	90.148	1.72e-65
PPMI02000096.1	87	75.0	40	0	0	100.000	8.65e-09
CP048731.1	87	1934	1321	108	23	90.978	0.0
CP048731.1	87	270	174	14	0	92.553	1.03e-67
CP048731.1	87	67.6	36	0	0	100.000	1.45e-06
PPNU02000031.1	87	1934	1319	111	20	90.966	0.0
PPNU02000031.1	87	298	182	9	1	94.792	4.71e-76
PPNU02000031.1	87	69.4	37	0	0	100.000	4.02e-07
LN890542.1	87	1932	1322	108	24	90.922	0.0
LN890542.1	87	1932	1322	108	24	90.922	0.0
LN890542.1	87	279	178	11	2	93.194	1.71e-70
LN890542.1	87	279	178	11	2	93.194	1.71e-70
LN890542.1	87	69.4	37	0	0	100.000	4.02e-07
LN890542.1	87	69.4	37	0	0	100.000	4.02e-07
HE580273.2	86	1932	1312	113	16	91.048	0.0
HE580273.2	86	248	159	10	2	92.982	4.82e-61
HE580273.2	86	69.4	37	0	0	100.000	4.02e-07
JAHLUL010000027.1	88	1932	1311	110	18	91.105	0.0
JAHLUL010000027.1	88	302	202	12	6	91.818	3.64e-77
JAHLUL010000027.1	88	71.3	38	0	0	100.000	1.12e-07
PPOA02000039.1	88	1932	1318	112	19	90.959	0.0
PPOA02000039.1	88	298	185	12	0	93.909	4.71e-76
PPOA02000039.1	88	69.4	37	0	0	100.000	4.02e-07
NW_025065177.1	88	1932	1311	110	18	91.105	0.0
NW_025065177.1	88	302	202	12	6	91.818	3.64e-77
NW_025065177.1	88	71.3	38	0	0	100.000	1.12e-07
NC_016485.2	86	1932	1312	113	16	91.048	0.0
NC_016485.2	86	248	159	10	2	92.982	4.82e-61
NC_016485.2	86	69.4	37	0	0	100.000	4.02e-07
JAEUBG010005620.1	86	1930	1318	109	22	90.959	0.0
JAEUBG010005620.1	86	261	159	9	0	94.643	6.19e-65
JAEUBG010005620.1	86	67.6	36	0	0	100.000	1.45e-06
JADIOR010000171.1	87	1930	1310	101	25	91.226	0.0
JADIOR010000171.1	87	285	189	16	1	91.748	3.67e-72
JADIOR010000171.1	87	71.3	38	0	0	100.000	1.12e-07
QELA01000017.1	89	1929	1309	76	45	91.538	0.0
QELA01000017.1	89	1507	1245	68	117	87.063	0.0
QELA01000017.1	89	270	185	8	9	91.584	1.03e-67
QELA01000017.1	89	252	182	8	12	90.099	3.72e-62
QELA01000017.1	89	76.8	62	3	6	87.324	2.40e-09
QELA01000017.1	89	76.8	62	3	6	87.324	2.40e-09
PPHX02000037.1	87	1929	1319	115	18	90.840	0.0
PPHX02000037.1	87	255	169	13	2	91.848	2.88e-63
PPHX02000037.1	87	69.4	37	0	0	100.000	4.02e-07
CU928180.1	87	1927	1314	108	22	90.997	0.0
CU928180.1	87	1927	1314	108	22	90.997	0.0
CU928180.1	87	1927	1314	108	22	90.997	0.0
CU928180.1	87	1312	940	86	23	89.609	0.0
CU928180.1	87	279	182	13	2	92.386	1.71e-70
CU928180.1	87	279	182	13	2	92.386	1.71e-70
CU928180.1	87	279	182	13	2	92.386	1.71e-70
CU928180.1	87	279	182	13	2	92.386	1.71e-70
CU928180.1	87	69.4	37	0	0	100.000	4.02e-07
CU928180.1	87	69.4	37	0	0	100.000	4.02e-07
CU928180.1	87	69.4	37	0	0	100.000	4.02e-07
NC_013084.1	87	1927	1314	108	22	90.997	0.0
NC_013084.1	87	1927	1314	108	22	90.997	0.0
NC_013084.1	87	1927	1314	108	22	90.997	0.0
NC_013084.1	87	1312	940	86	23	89.609	0.0
NC_013084.1	87	279	182	13	2	92.386	1.71e-70
NC_013084.1	87	279	182	13	2	92.386	1.71e-70
NC_013084.1	87	279	182	13	2	92.386	1.71e-70
NC_013084.1	87	279	182	13	2	92.386	1.71e-70
NC_013084.1	87	69.4	37	0	0	100.000	4.02e-07
NC_013084.1	87	69.4	37	0	0	100.000	4.02e-07
NC_013084.1	87	69.4	37	0	0	100.000	4.02e-07
PPJG01000111.1	87	1925	1315	109	22	90.941	0.0
PPJG01000111.1	87	252	178	17	3	89.899	3.72e-62
PPJG01000111.1	87	69.4	37	0	0	100.000	4.02e-07
PPJL02000080.1	87	1925	1313	109	21	90.991	0.0
PPJL02000080.1	87	254	180	15	5	90.000	1.04e-62
PPJL02000080.1	87	69.4	37	0	0	100.000	4.02e-07
PPJL02000148.1	87	1925	1313	109	21	90.991	0.0
PPJL02000148.1	87	254	180	15	5	90.000	1.04e-62
PPJL02000148.1	87	69.4	37	0	0	100.000	4.02e-07
PPJL02000141.1	87	1925	1313	109	21	90.991	0.0
PPJL02000141.1	87	254	180	15	5	90.000	1.04e-62
PPJL02000141.1	87	69.4	37	0	0	100.000	4.02e-07
PPJL02000129.1	87	1925	1313	109	21	90.991	0.0
PPJL02000129.1	87	254	180	15	5	90.000	1.04e-62
PPJL02000129.1	87	69.4	37	0	0	100.000	4.02e-07
PPJL02000127.1	87	1925	1313	109	21	90.991	0.0
PPJL02000127.1	87	254	180	15	5	90.000	1.04e-62
PPJL02000127.1	87	69.4	37	0	0	100.000	4.02e-07
PPJL02000121.1	87	1925	1313	109	21	90.991	0.0
PPJL02000121.1	87	254	180	15	5	90.000	1.04e-62
PPJL02000121.1	87	69.4	37	0	0	100.000	4.02e-07
PPJL02000119.1	87	1925	1313	109	21	90.991	0.0
PPJL02000119.1	87	254	180	15	5	90.000	1.04e-62
PPJL02000119.1	87	69.4	37	0	0	100.000	4.02e-07
PPJL02000119.1	87	69.4	37	0	0	100.000	4.02e-07
PPJL02000117.1	87	1925	1313	109	21	90.991	0.0
PPJL02000117.1	87	254	180	15	5	90.000	1.04e-62
PPJL02000117.1	87	69.4	37	0	0	100.000	4.02e-07
PPJL02000116.1	87	1925	1313	109	21	90.991	0.0
PPJL02000116.1	87	254	180	15	5	90.000	1.04e-62
PPJL02000116.1	87	69.4	37	0	0	100.000	4.02e-07
CP014503.1	87	1925	1310	110	19	91.035	0.0
CP014503.1	87	1925	1310	110	19	91.035	0.0
CP014503.1	87	1925	1310	110	19	91.035	0.0
CP014503.1	87	1925	1310	110	19	91.035	0.0
CP014503.1	87	1925	1310	110	19	91.035	0.0
CP014503.1	87	1925	1310	110	19	91.035	0.0
CP014503.1	87	1925	1310	110	19	91.035	0.0
CP014503.1	87	261	174	15	1	91.579	6.19e-65
CP014503.1	87	261	174	15	1	91.579	6.19e-65
CP014503.1	87	261	174	15	1	91.579	6.19e-65
CP014503.1	87	261	174	15	1	91.579	6.19e-65
CP014503.1	87	261	174	15	1	91.579	6.19e-65
CP014503.1	87	261	174	15	1	91.579	6.19e-65
CP014503.1	87	255	173	15	2	91.053	2.88e-63
CP014503.1	87	250	178	20	1	89.447	1.34e-61
CP014503.1	87	69.4	37	0	0	100.000	4.02e-07
CP014503.1	87	69.4	37	0	0	100.000	4.02e-07
CP014503.1	87	69.4	37	0	0	100.000	4.02e-07
CP014503.1	87	69.4	37	0	0	100.000	4.02e-07
CP014503.1	87	69.4	37	0	0	100.000	4.02e-07
CP014503.1	87	69.4	37	0	0	100.000	4.02e-07
CP014503.1	87	69.4	37	0	0	100.000	4.02e-07
CP014503.1	87	69.4	37	0	0	100.000	4.02e-07
NC_031674.1	87	1925	1310	110	19	91.035	0.0
NC_031674.1	87	1925	1310	110	19	91.035	0.0
NC_031674.1	87	1925	1310	110	19	91.035	0.0
NC_031674.1	87	1925	1310	110	19	91.035	0.0
NC_031674.1	87	1925	1310	110	19	91.035	0.0
NC_031674.1	87	1925	1310	110	19	91.035	0.0
NC_031674.1	87	1925	1310	110	19	91.035	0.0
NC_031674.1	87	261	174	15	1	91.579	6.19e-65
NC_031674.1	87	261	174	15	1	91.579	6.19e-65
NC_031674.1	87	261	174	15	1	91.579	6.19e-65
NC_031674.1	87	261	174	15	1	91.579	6.19e-65
NC_031674.1	87	261	174	15	1	91.579	6.19e-65
NC_031674.1	87	261	174	15	1	91.579	6.19e-65
NC_031674.1	87	255	173	15	2	91.053	2.88e-63
NC_031674.1	87	250	178	20	1	89.447	1.34e-61
NC_031674.1	87	69.4	37	0	0	100.000	4.02e-07
NC_031674.1	87	69.4	37	0	0	100.000	4.02e-07
NC_031674.1	87	69.4	37	0	0	100.000	4.02e-07
NC_031674.1	87	69.4	37	0	0	100.000	4.02e-07
NC_031674.1	87	69.4	37	0	0	100.000	4.02e-07
NC_031674.1	87	69.4	37	0	0	100.000	4.02e-07
NC_031674.1	87	69.4	37	0	0	100.000	4.02e-07
NC_031674.1	87	69.4	37	0	0	100.000	4.02e-07
PPNA02000031.1	86	1923	1317	114	19	90.828	0.0
PPNA02000031.1	86	255	165	11	2	92.697	2.88e-63
PPNA02000031.1	86	69.4	37	0	0	100.000	4.02e-07
OX291442.1	86	1923	1314	114	18	90.871	0.0
OX291442.1	86	1923	1314	114	18	90.871	0.0
OX291442.1	86	1921	1314	113	19	90.871	0.0
OX291442.1	86	1921	1314	113	19	90.871	0.0
OX291442.1	86	1916	1313	113	20	90.802	0.0
OX291442.1	86	1916	1313	113	20	90.802	0.0
OX291442.1	86	255	165	11	2	92.697	2.88e-63
OX291442.1	86	255	165	11	2	92.697	2.88e-63
OX291442.1	86	255	165	11	2	92.697	2.88e-63
OX291442.1	86	255	165	11	2	92.697	2.88e-63
OX291442.1	86	255	165	11	2	92.697	2.88e-63
OX291442.1	86	250	164	12	2	92.135	1.34e-61
OX291442.1	86	69.4	37	0	0	100.000	4.02e-07
OX291442.1	86	69.4	37	0	0	100.000	4.02e-07
OX291442.1	86	69.4	37	0	0	100.000	4.02e-07
OX291442.1	86	69.4	37	0	0	100.000	4.02e-07
OX291442.1	86	69.4	37	0	0	100.000	4.02e-07
OX291442.1	86	69.4	37	0	0	100.000	4.02e-07
HE576754.1	86	1923	1319	115	19	90.778	0.0
HE576754.1	86	1923	1319	115	19	90.778	0.0
HE576754.1	86	252	153	6	2	95.031	3.72e-62
HE576754.1	86	252	153	6	2	95.031	3.72e-62
HE576754.1	86	69.4	37	0	0	100.000	4.02e-07
HE576754.1	86	69.4	37	0	0	100.000	4.02e-07
PPLW02000029.1	86	1923	1311	101	27	91.105	0.0
PPLW02000029.1	86	272	173	13	0	93.011	2.86e-68
PPLW02000029.1	86	71.3	38	0	0	100.000	1.12e-07
LT598453.1	87	1923	1311	115	16	90.915	0.0
LT598453.1	87	1923	1311	115	16	90.915	0.0
LT598453.1	87	268	179	17	0	91.327	3.70e-67
LT598453.1	87	268	179	17	0	91.327	3.70e-67
LT598453.1	87	265	173	15	0	92.021	4.78e-66
LT598453.1	87	69.4	37	0	0	100.000	4.02e-07
LT598453.1	87	69.4	37	0	0	100.000	4.02e-07
NC_016493.1	86	1923	1319	115	19	90.778	0.0
NC_016493.1	86	1923	1319	115	19	90.778	0.0
NC_016493.1	86	252	153	6	2	95.031	3.72e-62
NC_016493.1	86	252	153	6	2	95.031	3.72e-62
NC_016493.1	86	69.4	37	0	0	100.000	4.02e-07
NC_016493.1	86	69.4	37	0	0	100.000	4.02e-07
PPKH02000077.1	87	1921	1316	109	23	90.884	0.0
PPKH02000077.1	87	283	181	14	0	92.821	1.32e-71
PPKH02000077.1	87	71.3	38	0	0	100.000	1.12e-07
PPXL02000001.1	89	1921	1313	110	21	90.928	0.0
PPXL02000001.1	89	303	212	19	4	90.213	1.01e-77
PPXL02000001.1	89	69.4	37	0	0	100.000	4.02e-07
PPKT01000023.1	88	1919	1317	109	24	90.828	0.0
PPKT01000023.1	88	294	183	12	0	93.846	6.10e-75
PPKT01000023.1	88	71.3	38	0	0	100.000	1.12e-07
LT598461.1	87	1917	1311	114	18	90.852	0.0
LT598461.1	87	1917	1311	114	18	90.852	0.0
LT598461.1	87	268	179	17	0	91.327	3.70e-67
LT598461.1	87	268	179	17	0	91.327	3.70e-67
LT598461.1	87	69.4	37	0	0	100.000	4.02e-07
LT598461.1	87	69.4	37	0	0	100.000	4.02e-07
PPIX02000046.1	88	1916	1314	111	22	90.809	0.0
PPIX02000046.1	88	285	186	16	0	92.079	3.67e-72
PPIX02000046.1	88	71.3	38	0	0	100.000	1.12e-07
AE016820.4	87	1916	1312	115	18	90.796	0.0
AE016820.4	87	1916	1312	115	18	90.796	0.0
AE016820.4	87	1916	1312	115	18	90.796	0.0
AE016820.4	87	1916	1312	115	18	90.796	0.0
AE016820.4	87	1916	1312	115	18	90.796	0.0
AE016820.4	87	1916	1312	115	18	90.796	0.0
AE016820.4	87	1916	1312	115	18	90.796	0.0
AE016820.4	87	1916	1312	115	18	90.796	0.0
AE016820.4	87	1916	1312	115	18	90.796	0.0
AE016820.4	87	1916	1312	115	18	90.796	0.0
AE016820.4	87	1916	1312	115	18	90.796	0.0
AE016820.4	87	1916	1312	115	18	90.796	0.0
AE016820.4	87	1916	1312	115	18	90.796	0.0
AE016820.4	87	1916	1312	115	18	90.796	0.0
AE016820.4	87	1916	1312	115	18	90.796	0.0
AE016820.4	87	1916	1312	115	18	90.796	0.0
AE016820.4	87	1916	1312	115	18	90.796	0.0
AE016820.4	87	1916	1312	115	18	90.796	0.0
AE016820.4	87	1916	1312	115	18	90.796	0.0
AE016820.4	87	1916	1312	115	18	90.796	0.0
AE016820.4	87	1916	1312	115	18	90.796	0.0
AE016820.4	87	1916	1312	115	18	90.796	0.0
AE016820.4	87	1916	1312	115	18	90.796	0.0
AE016820.4	87	1916	1312	115	18	90.796	0.0
AE016820.4	87	1916	1312	115	18	90.796	0.0
AE016820.4	87	1916	1312	115	18	90.796	0.0
AE016820.4	87	1916	1312	115	18	90.796	0.0
AE016820.4	87	1916	1312	115	18	90.796	0.0
AE016820.4	87	1916	1312	115	18	90.796	0.0
AE016820.4	87	1916	1312	115	18	90.796	0.0
AE016820.4	87	1916	1312	115	18	90.796	0.0
AE016820.4	87	1916	1312	115	18	90.796	0.0
AE016820.4	87	1916	1312	115	18	90.796	0.0
AE016820.4	87	1916	1312	115	18	90.796	0.0
AE016820.4	87	1916	1312	115	18	90.796	0.0
AE016820.4	87	1916	1312	115	18	90.796	0.0
AE016820.4	87	1916	1312	115	18	90.796	0.0
AE016820.4	87	1916	1312	115	18	90.796	0.0
AE016820.4	87	1916	1312	115	18	90.796	0.0
AE016820.4	87	265	180	16	2	90.909	4.78e-66
AE016820.4	87	265	180	16	2	90.909	4.78e-66
AE016820.4	87	265	180	16	2	90.909	4.78e-66
AE016820.4	87	265	180	16	2	90.909	4.78e-66
AE016820.4	87	265	180	16	2	90.909	4.78e-66
AE016820.4	87	265	180	16	2	90.909	4.78e-66
AE016820.4	87	265	180	16	2	90.909	4.78e-66
AE016820.4	87	265	180	16	2	90.909	4.78e-66
AE016820.4	87	265	180	16	2	90.909	4.78e-66
AE016820.4	87	265	180	16	2	90.909	4.78e-66
AE016820.4	87	265	180	16	2	90.909	4.78e-66
AE016820.4	87	265	180	16	2	90.909	4.78e-66
AE016820.4	87	265	180	16	2	90.909	4.78e-66
AE016820.4	87	265	180	16	2	90.909	4.78e-66
AE016820.4	87	265	180	16	2	90.909	4.78e-66
AE016820.4	87	265	180	16	2	90.909	4.78e-66
AE016820.4	87	265	180	16	2	90.909	4.78e-66
AE016820.4	87	265	180	16	2	90.909	4.78e-66
AE016820.4	87	265	180	16	2	90.909	4.78e-66
AE016820.4	87	265	180	16	2	90.909	4.78e-66
AE016820.4	87	265	180	16	2	90.909	4.78e-66
AE016820.4	87	265	180	16	2	90.909	4.78e-66
AE016820.4	87	265	180	16	2	90.909	4.78e-66
AE016820.4	87	265	180	16	2	90.909	4.78e-66
AE016820.4	87	265	180	16	2	90.909	4.78e-66
AE016820.4	87	265	180	16	2	90.909	4.78e-66
AE016820.4	87	265	180	16	2	90.909	4.78e-66
AE016820.4	87	265	180	16	2	90.909	4.78e-66
AE016820.4	87	265	180	16	2	90.909	4.78e-66
AE016820.4	87	265	180	16	2	90.909	4.78e-66
AE016820.4	87	265	180	16	2	90.909	4.78e-66
AE016820.4	87	265	180	16	2	90.909	4.78e-66
AE016820.4	87	265	180	16	2	90.909	4.78e-66
AE016820.4	87	265	180	16	2	90.909	4.78e-66
AE016820.4	87	265	180	16	2	90.909	4.78e-66
AE016820.4	87	265	180	16	2	90.909	4.78e-66
AE016820.4	87	265	180	16	2	90.909	4.78e-66
AE016820.4	87	265	180	16	2	90.909	4.78e-66
AE016820.4	87	265	180	16	2	90.909	4.78e-66
AE016820.4	87	69.4	37	0	0	100.000	4.02e-07
AE016820.4	87	69.4	37	0	0	100.000	4.02e-07
AE016820.4	87	69.4	37	0	0	100.000	4.02e-07
AE016820.4	87	69.4	37	0	0	100.000	4.02e-07
AE016820.4	87	69.4	37	0	0	100.000	4.02e-07
AE016820.4	87	69.4	37	0	0	100.000	4.02e-07
AE016820.4	87	69.4	37	0	0	100.000	4.02e-07
AE016820.4	87	69.4	37	0	0	100.000	4.02e-07
AE016820.4	87	69.4	37	0	0	100.000	4.02e-07
AE016820.4	87	69.4	37	0	0	100.000	4.02e-07
AE016820.4	87	69.4	37	0	0	100.000	4.02e-07
AE016820.4	87	69.4	37	0	0	100.000	4.02e-07
AE016820.4	87	69.4	37	0	0	100.000	4.02e-07
AE016820.4	87	69.4	37	0	0	100.000	4.02e-07
AE016820.4	87	69.4	37	0	0	100.000	4.02e-07
AE016820.4	87	69.4	37	0	0	100.000	4.02e-07
AE016820.4	87	69.4	37	0	0	100.000	4.02e-07
AE016820.4	87	69.4	37	0	0	100.000	4.02e-07
AE016820.4	87	69.4	37	0	0	100.000	4.02e-07
AE016820.4	87	69.4	37	0	0	100.000	4.02e-07
AE016820.4	87	69.4	37	0	0	100.000	4.02e-07
AE016820.4	87	69.4	37	0	0	100.000	4.02e-07
AE016820.4	87	69.4	37	0	0	100.000	4.02e-07
AE016820.4	87	69.4	37	0	0	100.000	4.02e-07
AE016820.4	87	69.4	37	0	0	100.000	4.02e-07
AE016820.4	87	69.4	37	0	0	100.000	4.02e-07
AE016820.4	87	69.4	37	0	0	100.000	4.02e-07
AE016820.4	87	69.4	37	0	0	100.000	4.02e-07
AE016820.4	87	69.4	37	0	0	100.000	4.02e-07
AE016820.4	87	69.4	37	0	0	100.000	4.02e-07
AE016820.4	87	69.4	37	0	0	100.000	4.02e-07
AE016820.4	87	69.4	37	0	0	100.000	4.02e-07
AE016820.4	87	69.4	37	0	0	100.000	4.02e-07
AE016820.4	87	69.4	37	0	0	100.000	4.02e-07
AE016820.4	87	69.4	37	0	0	100.000	4.02e-07
AE016820.4	87	69.4	37	0	0	100.000	4.02e-07
AE016820.4	87	69.4	37	0	0	100.000	4.02e-07
AE016820.4	87	69.4	37	0	0	100.000	4.02e-07
AE016820.4	87	69.4	37	0	0	100.000	4.02e-07
LN736364.1	87	1916	1312	110	22	90.859	0.0
LN736364.1	87	1916	1312	110	22	90.859	0.0
LN736364.1	87	274	180	16	0	91.837	7.95e-69
LN736364.1	87	274	180	16	0	91.837	7.95e-69
LN736364.1	87	69.4	37	0	0	100.000	4.02e-07
LN736364.1	87	69.4	37	0	0	100.000	4.02e-07
PPHT01000081.1	88	1916	1317	106	27	90.828	0.0
PPHT01000081.1	88	283	189	18	0	91.304	1.32e-71
PPHT01000081.1	88	71.3	38	0	0	100.000	1.12e-07
NW_019212883.1	87	1916	1312	110	22	90.859	0.0
NW_019212883.1	87	1916	1312	110	22	90.859	0.0
NW_019212883.1	87	274	180	16	0	91.837	7.95e-69
NW_019212883.1	87	274	180	16	0	91.837	7.95e-69
NW_019212883.1	87	69.4	37	0	0	100.000	4.02e-07
NW_019212883.1	87	69.4	37	0	0	100.000	4.02e-07
NC_005788.4	87	1916	1312	115	18	90.796	0.0
NC_005788.4	87	1916	1312	115	18	90.796	0.0
NC_005788.4	87	1916	1312	115	18	90.796	0.0
NC_005788.4	87	1916	1312	115	18	90.796	0.0
NC_005788.4	87	1916	1312	115	18	90.796	0.0
NC_005788.4	87	1916	1312	115	18	90.796	0.0
NC_005788.4	87	1916	1312	115	18	90.796	0.0
NC_005788.4	87	1916	1312	115	18	90.796	0.0
NC_005788.4	87	1916	1312	115	18	90.796	0.0
NC_005788.4	87	1916	1312	115	18	90.796	0.0
NC_005788.4	87	1916	1312	115	18	90.796	0.0
NC_005788.4	87	1916	1312	115	18	90.796	0.0
NC_005788.4	87	1916	1312	115	18	90.796	0.0
NC_005788.4	87	1916	1312	115	18	90.796	0.0
NC_005788.4	87	1916	1312	115	18	90.796	0.0
NC_005788.4	87	1916	1312	115	18	90.796	0.0
NC_005788.4	87	1916	1312	115	18	90.796	0.0
NC_005788.4	87	1916	1312	115	18	90.796	0.0
NC_005788.4	87	1916	1312	115	18	90.796	0.0
NC_005788.4	87	1916	1312	115	18	90.796	0.0
NC_005788.4	87	1916	1312	115	18	90.796	0.0
NC_005788.4	87	1916	1312	115	18	90.796	0.0
NC_005788.4	87	1916	1312	115	18	90.796	0.0
NC_005788.4	87	1916	1312	115	18	90.796	0.0
NC_005788.4	87	1916	1312	115	18	90.796	0.0
NC_005788.4	87	1916	1312	115	18	90.796	0.0
NC_005788.4	87	1916	1312	115	18	90.796	0.0
NC_005788.4	87	1916	1312	115	18	90.796	0.0
NC_005788.4	87	1916	1312	115	18	90.796	0.0
NC_005788.4	87	1916	1312	115	18	90.796	0.0
NC_005788.4	87	1916	1312	115	18	90.796	0.0
NC_005788.4	87	1916	1312	115	18	90.796	0.0
NC_005788.4	87	1916	1312	115	18	90.796	0.0
NC_005788.4	87	1916	1312	115	18	90.796	0.0
NC_005788.4	87	1916	1312	115	18	90.796	0.0
NC_005788.4	87	1916	1312	115	18	90.796	0.0
NC_005788.4	87	1916	1312	115	18	90.796	0.0
NC_005788.4	87	1916	1312	115	18	90.796	0.0
NC_005788.4	87	1916	1312	115	18	90.796	0.0
NC_005788.4	87	265	180	16	2	90.909	4.78e-66
NC_005788.4	87	265	180	16	2	90.909	4.78e-66
NC_005788.4	87	265	180	16	2	90.909	4.78e-66
NC_005788.4	87	265	180	16	2	90.909	4.78e-66
NC_005788.4	87	265	180	16	2	90.909	4.78e-66
NC_005788.4	87	265	180	16	2	90.909	4.78e-66
NC_005788.4	87	265	180	16	2	90.909	4.78e-66
NC_005788.4	87	265	180	16	2	90.909	4.78e-66
NC_005788.4	87	265	180	16	2	90.909	4.78e-66
NC_005788.4	87	265	180	16	2	90.909	4.78e-66
NC_005788.4	87	265	180	16	2	90.909	4.78e-66
NC_005788.4	87	265	180	16	2	90.909	4.78e-66
NC_005788.4	87	265	180	16	2	90.909	4.78e-66
NC_005788.4	87	265	180	16	2	90.909	4.78e-66
NC_005788.4	87	265	180	16	2	90.909	4.78e-66
NC_005788.4	87	265	180	16	2	90.909	4.78e-66
NC_005788.4	87	265	180	16	2	90.909	4.78e-66
NC_005788.4	87	265	180	16	2	90.909	4.78e-66
NC_005788.4	87	265	180	16	2	90.909	4.78e-66
NC_005788.4	87	265	180	16	2	90.909	4.78e-66
NC_005788.4	87	265	180	16	2	90.909	4.78e-66
NC_005788.4	87	265	180	16	2	90.909	4.78e-66
NC_005788.4	87	265	180	16	2	90.909	4.78e-66
NC_005788.4	87	265	180	16	2	90.909	4.78e-66
NC_005788.4	87	265	180	16	2	90.909	4.78e-66
NC_005788.4	87	265	180	16	2	90.909	4.78e-66
NC_005788.4	87	265	180	16	2	90.909	4.78e-66
NC_005788.4	87	265	180	16	2	90.909	4.78e-66
NC_005788.4	87	265	180	16	2	90.909	4.78e-66
NC_005788.4	87	265	180	16	2	90.909	4.78e-66
NC_005788.4	87	265	180	16	2	90.909	4.78e-66
NC_005788.4	87	265	180	16	2	90.909	4.78e-66
NC_005788.4	87	265	180	16	2	90.909	4.78e-66
NC_005788.4	87	265	180	16	2	90.909	4.78e-66
NC_005788.4	87	265	180	16	2	90.909	4.78e-66
NC_005788.4	87	265	180	16	2	90.909	4.78e-66
NC_005788.4	87	265	180	16	2	90.909	4.78e-66
NC_005788.4	87	265	180	16	2	90.909	4.78e-66
NC_005788.4	87	265	180	16	2	90.909	4.78e-66
NC_005788.4	87	69.4	37	0	0	100.000	4.02e-07
NC_005788.4	87	69.4	37	0	0	100.000	4.02e-07
NC_005788.4	87	69.4	37	0	0	100.000	4.02e-07
NC_005788.4	87	69.4	37	0	0	100.000	4.02e-07
NC_005788.4	87	69.4	37	0	0	100.000	4.02e-07
NC_005788.4	87	69.4	37	0	0	100.000	4.02e-07
NC_005788.4	87	69.4	37	0	0	100.000	4.02e-07
NC_005788.4	87	69.4	37	0	0	100.000	4.02e-07
NC_005788.4	87	69.4	37	0	0	100.000	4.02e-07
NC_005788.4	87	69.4	37	0	0	100.000	4.02e-07
NC_005788.4	87	69.4	37	0	0	100.000	4.02e-07
NC_005788.4	87	69.4	37	0	0	100.000	4.02e-07
NC_005788.4	87	69.4	37	0	0	100.000	4.02e-07
NC_005788.4	87	69.4	37	0	0	100.000	4.02e-07
NC_005788.4	87	69.4	37	0	0	100.000	4.02e-07
NC_005788.4	87	69.4	37	0	0	100.000	4.02e-07
NC_005788.4	87	69.4	37	0	0	100.000	4.02e-07
NC_005788.4	87	69.4	37	0	0	100.000	4.02e-07
NC_005788.4	87	69.4	37	0	0	100.000	4.02e-07
NC_005788.4	87	69.4	37	0	0	100.000	4.02e-07
NC_005788.4	87	69.4	37	0	0	100.000	4.02e-07
NC_005788.4	87	69.4	37	0	0	100.000	4.02e-07
NC_005788.4	87	69.4	37	0	0	100.000	4.02e-07
NC_005788.4	87	69.4	37	0	0	100.000	4.02e-07
NC_005788.4	87	69.4	37	0	0	100.000	4.02e-07
NC_005788.4	87	69.4	37	0	0	100.000	4.02e-07
NC_005788.4	87	69.4	37	0	0	100.000	4.02e-07
NC_005788.4	87	69.4	37	0	0	100.000	4.02e-07
NC_005788.4	87	69.4	37	0	0	100.000	4.02e-07
NC_005788.4	87	69.4	37	0	0	100.000	4.02e-07
NC_005788.4	87	69.4	37	0	0	100.000	4.02e-07
NC_005788.4	87	69.4	37	0	0	100.000	4.02e-07
NC_005788.4	87	69.4	37	0	0	100.000	4.02e-07
NC_005788.4	87	69.4	37	0	0	100.000	4.02e-07
NC_005788.4	87	69.4	37	0	0	100.000	4.02e-07
NC_005788.4	87	69.4	37	0	0	100.000	4.02e-07
NC_005788.4	87	69.4	37	0	0	100.000	4.02e-07
NC_005788.4	87	69.4	37	0	0	100.000	4.02e-07
NC_005788.4	87	69.4	37	0	0	100.000	4.02e-07
CP006026.1	87	1914	1310	117	16	90.783	0.0
CP006026.1	87	259	178	19	0	90.355	2.22e-64
CP006026.1	87	69.4	37	0	0	100.000	4.02e-07
FYBL01000016.1	87	1912	1318	114	22	90.646	0.0
FYBL01000016.1	87	1836	1299	113	32	89.958	0.0
FYBL01000016.1	87	255	165	11	2	92.697	2.88e-63
FYBL01000016.1	87	255	169	13	2	91.848	2.88e-63
FYBL01000016.1	87	69.4	37	0	0	100.000	4.02e-07
FYBL01000016.1	87	69.4	37	0	0	100.000	4.02e-07
JANBXE010000085.1	87	1912	1312	116	18	90.733	0.0
JANBXE010000085.1	87	267	174	15	0	92.063	1.33e-66
JANBXE010000085.1	87	69.4	44	2	1	93.617	4.02e-07
LT598476.1	87	1910	1309	115	18	90.777	0.0
LT598476.1	87	1910	1309	115	18	90.777	0.0
LT598476.1	87	274	180	16	0	91.837	7.95e-69
LT598476.1	87	274	180	16	0	91.837	7.95e-69
LT598476.1	87	69.4	37	0	0	100.000	4.02e-07
LT598476.1	87	69.4	37	0	0	100.000	4.02e-07
LT598476.1	87	69.4	37	0	0	100.000	4.02e-07
PPJO01000042.1	89	1910	1308	97	32	91.023	0.0
PPJO01000042.1	89	276	201	22	3	88.938	2.21e-69
PPJO01000042.1	89	69.4	37	0	0	100.000	4.02e-07
PPJO01000013.1	89	1910	1308	97	32	91.023	0.0
PPJO01000013.1	89	276	201	22	3	88.938	2.21e-69
PPJO01000013.1	89	69.4	37	0	0	100.000	4.02e-07
MQSX02000078.1	75	1906	1308	113	20	90.770	0.0
PPMH02000093.1	86	1906	1326	102	36	90.574	0.0
PPMH02000093.1	86	257	166	11	2	92.737	8.00e-64
PPMH02000093.1	86	69.4	37	0	0	100.000	4.02e-07
PPKO01000094.1	87	1906	1314	112	23	90.683	0.0
PPKO01000094.1	87	283	181	14	0	92.821	1.32e-71
PPKO01000094.1	87	71.3	38	0	0	100.000	1.12e-07
AADM01000465.1	87	1906	1314	111	24	90.683	0.0
AADM01000465.1	87	279	181	15	0	92.347	1.71e-70
AADM01000465.1	87	69.4	37	0	0	100.000	4.02e-07
HE616749.1	86	1906	1311	117	18	90.664	0.0
HE616749.1	86	1906	1311	117	18	90.664	0.0
HE616749.1	86	1906	1311	117	18	90.664	0.0
HE616749.1	86	255	165	11	2	92.697	2.88e-63
HE616749.1	86	255	165	11	2	92.697	2.88e-63
HE616749.1	86	255	165	11	2	92.697	2.88e-63
HE616749.1	86	69.4	37	0	0	100.000	4.02e-07
HE616749.1	86	69.4	37	0	0	100.000	4.02e-07
HE616749.1	86	69.4	37	0	0	100.000	4.02e-07
PPKR01000012.1	88	1906	1315	110	25	90.690	0.0
PPKR01000012.1	88	272	179	16	0	91.795	2.86e-68
PPKR01000012.1	88	71.3	38	0	0	100.000	1.12e-07
NC_016508.1	86	1906	1311	117	18	90.664	0.0
NC_016508.1	86	1906	1311	117	18	90.664	0.0
NC_016508.1	86	1906	1311	117	18	90.664	0.0
NC_016508.1	86	255	165	11	2	92.697	2.88e-63
NC_016508.1	86	255	165	11	2	92.697	2.88e-63
NC_016508.1	86	255	165	11	2	92.697	2.88e-63
NC_016508.1	86	69.4	37	0	0	100.000	4.02e-07
NC_016508.1	86	69.4	37	0	0	100.000	4.02e-07
NC_016508.1	86	69.4	37	0	0	100.000	4.02e-07
JFAV03000033.1	87	1905	1326	106	33	90.512	0.0
JFAV03000033.1	87	241	156	13	0	92.308	8.06e-59
JFAV03000033.1	87	67.6	36	0	0	100.000	1.45e-06
PPKS01000031.1	87	1905	1315	108	27	90.690	0.0
PPKS01000031.1	87	272	180	15	1	91.837	2.86e-68
PPKS01000031.1	87	71.3	38	0	0	100.000	1.12e-07
JANBXH010000027.1	88	1905	1308	102	29	90.896	0.0
JANBXH010000027.1	88	281	187	15	2	91.667	4.75e-71
JANBXH010000027.1	88	69.4	39	1	0	97.500	4.02e-07
PPHU01000073.1	87	1903	1314	112	24	90.621	0.0
PPHU01000073.1	87	291	177	10	0	94.652	7.89e-74
PPHU01000073.1	87	71.3	38	0	0	100.000	1.12e-07
QYLQ01000035.1	89	1903	1306	99	31	90.947	0.0
QYLQ01000035.1	89	287	203	20	3	89.823	1.02e-72
QYLQ01000035.1	89	69.4	37	0	0	100.000	4.02e-07
PPNT01000111.1	87	1899	1308	105	28	90.770	0.0
PPNT01000111.1	87	298	186	10	2	93.939	4.71e-76
PPNT01000111.1	87	69.4	37	0	0	100.000	4.02e-07
PPLI01000098.1	89	1899	1309	108	26	90.714	0.0
PPLI01000098.1	89	287	215	25	4	88.115	1.02e-72
PPLI01000098.1	89	69.4	37	0	0	100.000	4.02e-07
JAFIIU010000017.1	87	1899	1313	75	54	91.054	0.0
JAFIIU010000017.1	87	257	176	16	2	90.722	8.00e-64
JAFIIU010000017.1	87	71.3	38	0	0	100.000	1.12e-07
PPKZ02000081.1	87	1897	1313	114	23	90.552	0.0
PPKZ02000081.1	87	291	177	10	0	94.652	7.89e-74
PPKZ02000081.1	87	71.3	38	0	0	100.000	1.12e-07
CP002500.1	87	1897	1310	115	21	90.595	0.0
CP002500.1	87	1897	1310	115	21	90.595	0.0
CP002500.1	87	274	176	14	0	92.632	7.95e-69
CP002500.1	87	274	176	14	0	92.632	7.95e-69
CP002500.1	87	69.4	37	0	0	100.000	4.02e-07
CP002500.1	87	69.4	37	0	0	100.000	4.02e-07
NC_016452.1	87	1897	1310	115	21	90.595	0.0
NC_016452.1	87	1897	1310	115	21	90.595	0.0
NC_016452.1	87	274	176	14	0	92.632	7.95e-69
NC_016452.1	87	274	176	14	0	92.632	7.95e-69
NC_016452.1	87	69.4	37	0	0	100.000	4.02e-07
NC_016452.1	87	69.4	37	0	0	100.000	4.02e-07
LPNM01000013.1	87	1893	1323	110	31	90.369	0.0
LPNM01000013.1	87	1884	1322	110	33	90.239	0.0
LPNM01000013.1	87	1884	1321	112	31	90.232	0.0
LPNM01000013.1	87	1705	1272	147	28	87.906	0.0
LPNM01000013.1	87	913	577	42	0	93.215	0.0
LPNM01000013.1	87	241	156	13	0	92.308	8.06e-59
LPNM01000013.1	87	241	156	13	0	92.308	8.06e-59
LPNM01000013.1	87	241	150	10	0	93.750	8.06e-59
LPNM01000013.1	87	241	150	10	0	93.750	8.06e-59
LPNM01000013.1	87	67.6	36	0	0	100.000	1.45e-06
LPNM01000013.1	87	67.6	36	0	0	100.000	1.45e-06
LPNM01000013.1	87	67.6	36	0	0	100.000	1.45e-06
LPNM01000013.1	87	67.6	36	0	0	100.000	1.45e-06
PPHW01000174.1	87	1893	1312	111	26	90.545	0.0
PPHW01000174.1	87	294	179	10	0	94.709	6.10e-75
PPHW01000174.1	87	71.3	38	0	0	100.000	1.12e-07
PPKJ01000009.1	87	1890	1304	113	22	90.618	0.0
PPKJ01000009.1	87	289	180	12	0	93.750	2.84e-73
PPKJ01000009.1	87	71.3	38	0	0	100.000	1.12e-07
QBLK01000090.1	87	1888	1302	121	15	90.542	0.0
QBLK01000090.1	87	267	181	12	5	91.414	1.33e-66
QBLK01000090.1	87	69.4	37	0	0	100.000	4.02e-07
PPKP02000043.1	75	1882	1310	113	26	90.407	0.0
JAMAJS010000004.1	86	1882	1304	110	26	90.556	0.0
JAMAJS010000004.1	86	233	149	9	2	93.125	1.35e-56
JAMAJS010000004.1	86	78.7	57	5	2	89.062	6.69e-10
CR382124.1	88	1877	1302	104	31	90.605	0.0
CR382124.1	88	1877	1302	104	31	90.605	0.0
CR382124.1	88	1877	1302	104	31	90.605	0.0
CR382124.1	88	281	186	17	0	91.626	4.75e-71
CR382124.1	88	281	187	16	1	91.667	4.75e-71
CR382124.1	88	281	186	17	0	91.626	4.75e-71
CR382124.1	88	69.4	41	2	0	95.349	4.02e-07
PPKY02000093.1	87	1877	1309	115	25	90.338	0.0
PPKY02000093.1	87	291	175	9	0	95.109	7.89e-74
PPKY02000093.1	87	71.3	38	0	0	100.000	1.12e-07
NC_006040.1	88	1877	1302	104	31	90.605	0.0
NC_006040.1	88	1877	1302	104	31	90.605	0.0
NC_006040.1	88	1877	1302	104	31	90.605	0.0
NC_006040.1	88	281	186	17	0	91.626	4.75e-71
NC_006040.1	88	281	187	16	1	91.667	4.75e-71
NC_006040.1	88	281	186	17	0	91.626	4.75e-71
NC_006040.1	88	69.4	41	2	0	95.349	4.02e-07
PPNC01000139.1	86	1873	1311	107	33	90.351	0.0
PPNC01000139.1	86	267	159	6	1	95.783	1.33e-66
PPNC01000139.1	86	69.4	37	0	0	100.000	4.02e-07
AP012217.1	89	1871	1301	105	31	90.536	0.0
AP012217.1	89	1871	1301	105	31	90.536	0.0
AP012217.1	89	287	202	21	2	89.778	1.02e-72
AP012217.1	89	287	202	21	2	89.778	1.02e-72
AP012217.1	89	69.4	41	2	0	95.349	4.02e-07
AP012217.1	89	69.4	41	2	0	95.349	4.02e-07
NC_036029.1	89	1871	1301	105	31	90.536	0.0
NC_036029.1	89	1871	1301	105	31	90.536	0.0
NC_036029.1	89	287	202	21	2	89.778	1.02e-72
NC_036029.1	89	287	202	21	2	89.778	1.02e-72
NC_036029.1	89	69.4	41	2	0	95.349	4.02e-07
NC_036029.1	89	69.4	41	2	0	95.349	4.02e-07
VZWP01000066.1	86	1869	1307	121	21	90.200	0.0
VZWP01000066.1	86	254	160	9	2	93.567	1.04e-62
VZWP01000066.1	86	69.4	37	0	0	100.000	4.02e-07
VZVN01000183.1	86	1869	1308	119	23	90.207	0.0
VZVN01000183.1	86	255	165	11	2	92.697	2.88e-63
VZVN01000183.1	86	69.4	37	0	0	100.000	4.02e-07
VZVB01000255.1	86	1869	1308	119	23	90.207	0.0
VZVB01000255.1	86	250	164	12	2	92.135	1.34e-61
VZVB01000255.1	86	69.4	37	0	0	100.000	4.02e-07
JANLBP010000030.1	86	1869	1308	119	23	90.207	0.0
JANLBP010000030.1	86	255	165	11	2	92.697	2.88e-63
JANLBP010000030.1	86	69.4	37	0	0	100.000	4.02e-07
CM003566.1	86	1869	1308	119	23	90.207	0.0
CM003566.1	86	1869	1308	119	23	90.207	0.0
CM003566.1	86	1869	1308	119	23	90.207	0.0
CM003566.1	86	1869	1308	119	23	90.207	0.0
CM003566.1	86	1851	1305	119	26	90.000	0.0
CM003566.1	86	255	165	11	2	92.697	2.88e-63
CM003566.1	86	255	165	11	2	92.697	2.88e-63
CM003566.1	86	255	165	11	2	92.697	2.88e-63
CM003566.1	86	255	165	11	2	92.697	2.88e-63
CM003566.1	86	255	165	11	2	92.697	2.88e-63
CM003566.1	86	69.4	37	0	0	100.000	4.02e-07
CM003566.1	86	69.4	37	0	0	100.000	4.02e-07
CM003566.1	86	69.4	37	0	0	100.000	4.02e-07
CM003566.1	86	69.4	37	0	0	100.000	4.02e-07
CM003566.1	86	69.4	37	0	0	100.000	4.02e-07
MVPU01000017.1	86	1869	1308	119	23	90.207	0.0
MVPU01000017.1	86	254	160	9	2	93.567	1.04e-62
MVPU01000017.1	86	69.4	37	0	0	100.000	4.02e-07
LT986474.1	86	1869	1309	117	25	90.214	0.0
LT986474.1	86	255	165	11	2	92.697	2.88e-63
LT986474.1	86	69.4	37	0	0	100.000	4.02e-07
CM034489.1	86	1869	1307	121	21	90.200	0.0
CM034489.1	86	1869	1307	121	21	90.200	0.0
CM034489.1	86	1869	1307	121	21	90.200	0.0
CM034489.1	86	1869	1307	121	21	90.200	0.0
CM034489.1	86	1869	1307	121	21	90.200	0.0
CM034489.1	86	1857	1299	117	24	90.208	0.0
CM034489.1	86	1801	1303	119	36	89.369	0.0
CM034489.1	86	1788	1298	121	35	89.271	0.0
CM034489.1	86	1086	815	86	22	88.299	0.0
CM034489.1	86	257	161	7	3	94.152	8.00e-64
CM034489.1	86	255	165	11	2	92.697	2.88e-63
CM034489.1	86	254	160	9	2	93.567	1.04e-62
CM034489.1	86	254	160	9	2	93.567	1.04e-62
CM034489.1	86	254	160	9	2	93.567	1.04e-62
CM034489.1	86	254	160	9	2	93.567	1.04e-62
CM034489.1	86	254	160	9	2	93.567	1.04e-62
CM034489.1	86	254	160	9	2	93.567	1.04e-62
CM034489.1	86	241	158	9	4	92.398	8.06e-59
CM034489.1	86	69.4	37	0	0	100.000	4.02e-07
CM034489.1	86	69.4	37	0	0	100.000	4.02e-07
CM034489.1	86	69.4	37	0	0	100.000	4.02e-07
CM034489.1	86	69.4	37	0	0	100.000	4.02e-07
CM034489.1	86	69.4	37	0	0	100.000	4.02e-07
CM034489.1	86	69.4	37	0	0	100.000	4.02e-07
CM034489.1	86	69.4	37	0	0	100.000	4.02e-07
CM034489.1	86	69.4	37	0	0	100.000	4.02e-07
CM034489.1	86	69.4	37	0	0	100.000	4.02e-07
BK006945.2	86	1869	1308	119	23	90.207	0.0
BK006945.2	86	1869	1308	119	23	90.207	0.0
BK006945.2	86	255	165	11	2	92.697	2.88e-63
BK006945.2	86	255	165	11	2	92.697	2.88e-63
BK006945.2	86	69.4	37	0	0	100.000	4.02e-07
BK006945.2	86	69.4	37	0	0	100.000	4.02e-07
PPLU02000035.1	87	1869	1303	113	26	90.361	0.0
PPLU02000035.1	87	268	181	18	0	90.955	3.70e-67
PPLU02000035.1	87	71.3	38	0	0	100.000	1.12e-07
NC_001144.5	86	1869	1308	119	23	90.207	0.0
NC_001144.5	86	1869	1308	119	23	90.207	0.0
NC_001144.5	86	255	165	11	2	92.697	2.88e-63
NC_001144.5	86	255	165	11	2	92.697	2.88e-63
NC_001144.5	86	69.4	37	0	0	100.000	4.02e-07
NC_001144.5	86	69.4	37	0	0	100.000	4.02e-07
JAGEVD010000506.1	89	1866	1300	106	31	90.466	0.0
JAGEVD010000506.1	89	1866	1300	106	31	90.466	0.0
JAGEVD010000506.1	89	287	202	21	2	89.778	1.02e-72
JAGEVD010000506.1	89	287	202	21	2	89.778	1.02e-72
JAGEVD010000506.1	89	69.4	41	2	0	95.349	4.02e-07
JAGEVD010000506.1	89	69.4	41	2	0	95.349	4.02e-07
JAGEVD010000505.1	89	1866	1300	106	31	90.466	0.0
JAGEVD010000505.1	89	1866	1300	106	31	90.466	0.0
JAGEVD010000505.1	89	287	202	21	2	89.778	1.02e-72
JAGEVD010000505.1	89	287	202	21	2	89.778	1.02e-72
JAGEVD010000505.1	89	69.4	41	2	0	95.349	4.02e-07
JAGEVD010000505.1	89	69.4	41	2	0	95.349	4.02e-07
JAGEVD010000295.1	89	1866	1300	106	31	90.466	0.0
JAGEVD010000295.1	89	285	202	20	3	89.778	3.67e-72
JAGEVD010000295.1	89	69.4	41	2	0	95.349	4.02e-07
CP080215.1	86	1866	1307	121	22	90.138	0.0
CP080215.1	86	1864	1306	122	21	90.131	0.0
CP080215.1	86	1864	1306	122	21	90.131	0.0
CP080215.1	86	1864	1306	122	21	90.131	0.0
CP080215.1	86	1864	1306	122	21	90.131	0.0
CP080215.1	86	1864	1306	122	21	90.131	0.0
CP080215.1	86	1864	1306	122	21	90.131	0.0
CP080215.1	86	1864	1306	122	21	90.131	0.0
CP080215.1	86	1864	1306	122	21	90.131	0.0
CP080215.1	86	1864	1306	122	21	90.131	0.0
CP080215.1	86	1864	1306	122	21	90.131	0.0
CP080215.1	86	1864	1306	122	21	90.131	0.0
CP080215.1	86	1864	1306	122	21	90.131	0.0
CP080215.1	86	254	160	9	2	93.567	1.04e-62
CP080215.1	86	254	160	9	2	93.567	1.04e-62
CP080215.1	86	254	160	9	2	93.567	1.04e-62
CP080215.1	86	254	160	9	2	93.567	1.04e-62
CP080215.1	86	254	160	9	2	93.567	1.04e-62
CP080215.1	86	254	160	9	2	93.567	1.04e-62
CP080215.1	86	254	160	9	2	93.567	1.04e-62
CP080215.1	86	254	160	9	2	93.567	1.04e-62
CP080215.1	86	254	160	9	2	93.567	1.04e-62
CP080215.1	86	254	160	9	2	93.567	1.04e-62
CP080215.1	86	254	160	9	2	93.567	1.04e-62
CP080215.1	86	254	160	9	2	93.567	1.04e-62
CP080215.1	86	254	160	9	2	93.567	1.04e-62
CP080215.1	86	69.4	37	0	0	100.000	4.02e-07
CP080215.1	86	69.4	37	0	0	100.000	4.02e-07
CP080215.1	86	69.4	37	0	0	100.000	4.02e-07
CP080215.1	86	69.4	37	0	0	100.000	4.02e-07
CP080215.1	86	69.4	37	0	0	100.000	4.02e-07
CP080215.1	86	69.4	37	0	0	100.000	4.02e-07
CP080215.1	86	69.4	37	0	0	100.000	4.02e-07
CP080215.1	86	69.4	37	0	0	100.000	4.02e-07
CP080215.1	86	69.4	37	0	0	100.000	4.02e-07
CP080215.1	86	69.4	37	0	0	100.000	4.02e-07
CP080215.1	86	69.4	37	0	0	100.000	4.02e-07
CP080215.1	86	69.4	37	0	0	100.000	4.02e-07
CP080215.1	86	69.4	37	0	0	100.000	4.02e-07
WACN01000021.1	87	1866	1300	105	32	90.466	0.0
WACN01000021.1	87	274	181	15	1	91.878	7.95e-69
WACN01000021.1	87	69.4	37	0	0	100.000	4.02e-07
PPIB01000070.1	85	1864	1304	115	26	90.242	0.0
PPIB01000070.1	85	226	144	11	0	92.903	2.26e-54
PPIB01000070.1	85	69.4	42	1	1	95.455	4.02e-07
VZWS01000247.1	86	1864	1307	120	23	90.138	0.0
VZWS01000247.1	86	255	165	11	2	92.697	2.88e-63
VZWS01000247.1	86	69.4	37	0	0	100.000	4.02e-07
PPOK01000135.1	88	1864	1304	121	21	90.180	0.0
PPOK01000135.1	88	259	192	21	4	88.479	2.22e-64
PPOK01000135.1	88	69.4	37	0	0	100.000	4.02e-07
JAMAIE010000059.1	86	1858	1314	115	31	90.000	0.0
JAMAIE010000059.1	86	259	165	11	1	93.220	2.22e-64
JAMAIE010000059.1	86	71.3	38	0	0	100.000	1.12e-07
HE650828.1	87	1857	1308	115	29	90.083	0.0
HE650828.1	87	255	169	13	2	91.848	2.88e-63
HE650828.1	87	69.4	37	0	0	100.000	4.02e-07
DS480635.1	75	1857	1305	121	23	90.062	0.0
PPOP02000110.1	87	1857	1302	121	22	90.104	0.0
PPOP02000110.1	87	268	176	13	2	92.147	3.70e-67
PPOP02000110.1	87	69.4	37	0	0	100.000	4.02e-07
NW_001834437.1	75	1857	1305	121	23	90.062	0.0
NC_018947.1	87	1857	1308	115	29	90.083	0.0
NC_018947.1	87	255	169	13	2	91.848	2.88e-63
NC_018947.1	87	69.4	37	0	0	100.000	4.02e-07
PPIC01000081.1	87	1855	1303	112	30	90.173	0.0
PPIC01000081.1	87	257	171	16	0	91.444	8.00e-64
PPIC01000081.1	87	78.7	44	1	0	97.778	6.69e-10
PPJP02000040.1	88	1855	1299	106	33	90.334	0.0
PPJP02000040.1	88	276	185	18	0	91.133	2.21e-69
PPJP02000040.1	88	69.4	41	2	0	95.349	4.02e-07
AEAV01000475.1	89	1855	1298	108	31	90.327	0.0
AEAV01000475.1	89	274	200	22	3	88.889	7.95e-69
AEAV01000475.1	89	69.4	37	0	0	100.000	4.02e-07
JACADK010000001.1	87	1853	1301	124	20	90.035	0.0
JACADK010000001.1	87	244	171	17	2	90.000	6.23e-60
JACADK010000001.1	87	226	160	19	0	89.385	2.26e-54
JACADK010000001.1	87	69.4	37	0	0	100.000	4.02e-07
PPJH01000031.1	87	1853	1301	124	20	90.035	0.0
PPJH01000031.1	87	244	171	17	2	90.000	6.23e-60
PPJH01000031.1	87	69.4	37	0	0	100.000	4.02e-07
PPOL02000167.1	87	1853	1305	126	20	89.938	0.0
PPOL02000167.1	87	250	169	12	4	91.351	1.34e-61
PPOL02000167.1	87	69.4	37	0	0	100.000	4.02e-07
SRHL01000186.1	86	1851	1305	125	21	89.938	0.0
SRHL01000186.1	86	235	149	11	0	93.125	3.75e-57
SRHL01000186.1	86	67.6	36	0	0	100.000	1.45e-06
PTXO01000010.1	87	1851	1315	119	30	89.822	0.0
PTXO01000010.1	87	230	154	15	0	91.124	1.74e-55
PTXO01000010.1	87	67.6	36	0	0	100.000	1.45e-06
CP058611.1	87	1851	1309	111	34	90.028	0.0
CP058611.1	87	257	179	16	3	90.404	8.00e-64
CP058611.1	87	69.4	37	0	0	100.000	4.02e-07
CP058607.1	87	1851	1309	111	34	90.028	0.0
CP058607.1	87	1851	1309	111	34	90.028	0.0
CP058607.1	87	1851	1309	111	34	90.028	0.0
CP058607.1	87	1851	1309	111	34	90.028	0.0
CP058607.1	87	1851	1309	111	34	90.028	0.0
CP058607.1	87	257	175	14	3	91.146	8.00e-64
CP058607.1	87	257	175	14	3	91.146	8.00e-64
CP058607.1	87	257	175	14	3	91.146	8.00e-64
CP058607.1	87	257	175	14	3	91.146	8.00e-64
CP058607.1	87	257	175	13	4	91.146	8.00e-64
CP058607.1	87	69.4	37	0	0	100.000	4.02e-07
CP058607.1	87	69.4	37	0	0	100.000	4.02e-07
CP058607.1	87	69.4	37	0	0	100.000	4.02e-07
CP058607.1	87	69.4	37	0	0	100.000	4.02e-07
CP058607.1	87	69.4	37	0	0	100.000	4.02e-07
NC_050726.1	87	1851	1309	111	34	90.028	0.0
NC_050726.1	87	257	179	16	3	90.404	8.00e-64
NC_050726.1	87	69.4	37	0	0	100.000	4.02e-07
NC_050722.1	87	1851	1309	111	34	90.028	0.0
NC_050722.1	87	1851	1309	111	34	90.028	0.0
NC_050722.1	87	1851	1309	111	34	90.028	0.0
NC_050722.1	87	1851	1309	111	34	90.028	0.0
NC_050722.1	87	1851	1309	111	34	90.028	0.0
NC_050722.1	87	257	175	14	3	91.146	8.00e-64
NC_050722.1	87	257	175	14	3	91.146	8.00e-64
NC_050722.1	87	257	175	14	3	91.146	8.00e-64
NC_050722.1	87	257	175	14	3	91.146	8.00e-64
NC_050722.1	87	257	175	13	4	91.146	8.00e-64
NC_050722.1	87	69.4	37	0	0	100.000	4.02e-07
NC_050722.1	87	69.4	37	0	0	100.000	4.02e-07
NC_050722.1	87	69.4	37	0	0	100.000	4.02e-07
NC_050722.1	87	69.4	37	0	0	100.000	4.02e-07
NC_050722.1	87	69.4	37	0	0	100.000	4.02e-07
NJIJ01000033.1	88	1849	1298	121	22	90.076	0.0
NJIJ01000033.1	88	270	199	20	5	88.839	1.03e-67
NJIJ01000033.1	88	69.4	37	0	0	100.000	4.02e-07
NJIJ01000034.1	89	1849	1304	124	22	89.931	0.0
NJIJ01000034.1	89	270	205	23	5	87.983	1.03e-67
NJIJ01000034.1	89	69.4	37	0	0	100.000	4.02e-07
NJIJ01000036.1	89	1849	1304	124	22	89.931	0.0
NJIJ01000036.1	89	270	205	23	5	87.983	1.03e-67
NJIJ01000036.1	89	69.4	37	0	0	100.000	4.02e-07
NJIJ01000040.1	89	1849	1304	124	22	89.931	0.0
NJIJ01000040.1	89	270	205	23	5	87.983	1.03e-67
NJIJ01000040.1	89	69.4	37	0	0	100.000	4.02e-07
NJIJ01000049.1	89	1849	1304	124	22	89.931	0.0
NJIJ01000049.1	89	1847	1304	122	24	89.931	0.0
NJIJ01000049.1	89	270	205	23	5	87.983	1.03e-67
NJIJ01000049.1	89	270	205	23	5	87.983	1.03e-67
NJIJ01000049.1	89	69.4	37	0	0	100.000	4.02e-07
NJIJ01000049.1	89	69.4	37	0	0	100.000	4.02e-07
NJIJ01000052.1	89	1849	1304	124	22	89.931	0.0
NJIJ01000052.1	89	1371	969	97	13	89.805	0.0
NJIJ01000052.1	89	270	205	23	5	87.983	1.03e-67
NJIJ01000052.1	89	69.4	37	0	0	100.000	4.02e-07
NJIJ01000053.1	89	1849	1304	124	22	89.931	0.0
NJIJ01000053.1	89	1849	1304	124	22	89.931	0.0
NJIJ01000053.1	89	270	205	23	5	87.983	1.03e-67
NJIJ01000053.1	89	235	203	24	11	85.294	3.75e-57
NJIJ01000053.1	89	69.4	37	0	0	100.000	4.02e-07
NJIJ01000054.1	88	1849	1298	121	22	90.076	0.0
NJIJ01000054.1	88	270	182	9	7	91.919	1.03e-67
NJIJ01000054.1	88	270	199	20	5	88.839	1.03e-67
NJIJ01000054.1	88	69.4	37	0	0	100.000	4.02e-07
NJIJ01000054.1	88	69.4	37	0	0	100.000	4.02e-07
NJIJ01000059.1	88	1849	1298	121	22	90.076	0.0
NJIJ01000059.1	88	1849	1298	121	22	90.076	0.0
NJIJ01000059.1	88	270	199	20	5	88.839	1.03e-67
NJIJ01000059.1	88	270	199	20	5	88.839	1.03e-67
NJIJ01000059.1	88	69.4	37	0	0	100.000	4.02e-07
NJIJ01000059.1	88	69.4	37	0	0	100.000	4.02e-07
NJIJ01000060.1	88	1849	1298	121	22	90.076	0.0
NJIJ01000060.1	88	270	199	20	5	88.839	1.03e-67
NJIJ01000060.1	88	69.4	37	0	0	100.000	4.02e-07
NJIJ01000061.1	88	1849	1298	121	22	90.076	0.0
NJIJ01000061.1	88	760	505	37	8	91.818	0.0
NJIJ01000061.1	88	270	199	20	5	88.839	1.03e-67
NJIJ01000061.1	88	69.4	37	0	0	100.000	4.02e-07
NJIJ01000063.1	89	1849	1304	124	22	89.931	0.0
NJIJ01000063.1	89	1849	1304	124	22	89.931	0.0
NJIJ01000063.1	89	270	205	23	5	87.983	1.03e-67
NJIJ01000063.1	89	270	205	23	5	87.983	1.03e-67
NJIJ01000063.1	89	69.4	37	0	0	100.000	4.02e-07
NJIJ01000063.1	89	69.4	37	0	0	100.000	4.02e-07
NJIJ01000064.1	89	1849	1304	124	22	89.931	0.0
NJIJ01000064.1	89	1849	1304	124	22	89.931	0.0
NJIJ01000064.1	89	270	205	23	5	87.983	1.03e-67
NJIJ01000064.1	89	270	205	23	5	87.983	1.03e-67
NJIJ01000064.1	89	69.4	37	0	0	100.000	4.02e-07
NJIJ01000064.1	89	69.4	37	0	0	100.000	4.02e-07
NJIJ01000066.1	89	1849	1304	124	22	89.931	0.0
NJIJ01000066.1	89	1849	1304	124	22	89.931	0.0
NJIJ01000066.1	89	270	205	23	5	87.983	1.03e-67
NJIJ01000066.1	89	270	205	23	5	87.983	1.03e-67
NJIJ01000066.1	89	69.4	37	0	0	100.000	4.02e-07
NJIJ01000066.1	89	69.4	37	0	0	100.000	4.02e-07
NJIJ01000069.1	89	1849	1304	124	22	89.931	0.0
NJIJ01000069.1	89	270	205	23	5	87.983	1.03e-67
NJIJ01000069.1	89	69.4	37	0	0	100.000	4.02e-07
NJIJ01000071.1	89	1849	1304	124	22	89.931	0.0
NJIJ01000071.1	89	1840	1304	124	24	89.807	0.0
NJIJ01000071.1	89	270	205	23	5	87.983	1.03e-67
NJIJ01000071.1	89	270	201	21	5	88.546	1.03e-67
NJIJ01000071.1	89	97.1	70	5	3	89.744	1.85e-15
NJIJ01000071.1	89	69.4	37	0	0	100.000	4.02e-07
NJIJ01000071.1	89	69.4	37	0	0	100.000	4.02e-07
NJIJ01000071.1	89	69.4	37	0	0	100.000	4.02e-07
NJIJ01000073.1	89	1849	1304	124	22	89.931	0.0
NJIJ01000073.1	89	1849	1304	124	22	89.931	0.0
NJIJ01000073.1	89	1262	917	88	23	89.202	0.0
NJIJ01000073.1	89	270	205	23	5	87.983	1.03e-67
NJIJ01000073.1	89	270	205	23	5	87.983	1.03e-67
NJIJ01000073.1	89	244	197	20	10	86.784	6.23e-60
NJIJ01000073.1	89	69.4	37	0	0	100.000	4.02e-07
NJIJ01000073.1	89	69.4	37	0	0	100.000	4.02e-07
NJIJ01000073.1	89	65.8	35	0	0	100.000	5.21e-06
NJIJ01000074.1	89	1849	1304	124	22	89.931	0.0
NJIJ01000074.1	89	1849	1304	124	22	89.931	0.0
NJIJ01000074.1	89	270	205	23	5	87.983	1.03e-67
NJIJ01000074.1	89	270	205	23	5	87.983	1.03e-67
NJIJ01000074.1	89	69.4	37	0	0	100.000	4.02e-07
NJIJ01000074.1	89	69.4	37	0	0	100.000	4.02e-07
NJIJ01000075.1	89	1849	1304	124	22	89.931	0.0
NJIJ01000075.1	89	1849	1304	124	22	89.931	0.0
NJIJ01000075.1	89	1849	1304	124	22	89.931	0.0
NJIJ01000075.1	89	1849	1304	124	22	89.931	0.0
NJIJ01000075.1	89	270	205	23	5	87.983	1.03e-67
NJIJ01000075.1	89	270	205	23	5	87.983	1.03e-67
NJIJ01000075.1	89	270	205	23	5	87.983	1.03e-67
NJIJ01000075.1	89	270	205	23	5	87.983	1.03e-67
NJIJ01000075.1	89	69.4	37	0	0	100.000	4.02e-07
NJIJ01000075.1	89	69.4	37	0	0	100.000	4.02e-07
NJIJ01000075.1	89	69.4	37	0	0	100.000	4.02e-07
NJIJ01000075.1	89	69.4	37	0	0	100.000	4.02e-07
NJIJ01000085.1	89	1849	1304	124	22	89.931	0.0
NJIJ01000085.1	89	270	205	23	5	87.983	1.03e-67
NJIJ01000085.1	89	69.4	37	0	0	100.000	4.02e-07
CM036081.1	85	1847	1300	121	23	90.028	0.0
CM036081.1	85	1847	1300	121	23	90.028	0.0
CM036081.1	85	1847	1300	121	23	90.028	0.0
CM036081.1	85	1847	1300	121	23	90.028	0.0
CM036081.1	85	1845	1299	121	23	90.021	0.0
CM036081.1	85	1842	1298	123	22	89.951	0.0
CM036081.1	85	1842	1299	121	24	89.958	0.0
CM036081.1	85	235	155	14	0	91.716	3.75e-57
CM036081.1	85	235	155	14	0	91.716	3.75e-57
CM036081.1	85	235	155	14	0	91.716	3.75e-57
CM036081.1	85	235	155	14	0	91.716	3.75e-57
CM036081.1	85	235	155	14	0	91.716	3.75e-57
CM036081.1	85	235	155	14	0	91.716	3.75e-57
CM036081.1	85	228	154	14	1	91.124	6.27e-55
CM036081.1	85	67.6	36	0	0	100.000	1.45e-06
CM036081.1	85	67.6	36	0	0	100.000	1.45e-06
CM036081.1	85	67.6	36	0	0	100.000	1.45e-06
CM036081.1	85	67.6	36	0	0	100.000	1.45e-06
CM036081.1	85	67.6	36	0	0	100.000	1.45e-06
CM036081.1	85	67.6	36	0	0	100.000	1.45e-06
CM036081.1	85	67.6	36	0	0	100.000	1.45e-06
PPJI02000140.1	86	1847	1295	125	18	90.056	0.0
PPJI02000140.1	86	237	167	17	2	89.785	1.04e-57
PPJI02000140.1	86	69.4	37	0	0	100.000	4.02e-07
NC_060201.1	85	1847	1300	121	23	90.028	0.0
NC_060201.1	85	1847	1300	121	23	90.028	0.0
NC_060201.1	85	1847	1300	121	23	90.028	0.0
NC_060201.1	85	1847	1300	121	23	90.028	0.0
NC_060201.1	85	1845	1299	121	23	90.021	0.0
NC_060201.1	85	1842	1298	123	22	89.951	0.0
NC_060201.1	85	1842	1299	121	24	89.958	0.0
NC_060201.1	85	235	155	14	0	91.716	3.75e-57
NC_060201.1	85	235	155	14	0	91.716	3.75e-57
NC_060201.1	85	235	155	14	0	91.716	3.75e-57
NC_060201.1	85	235	155	14	0	91.716	3.75e-57
NC_060201.1	85	235	155	14	0	91.716	3.75e-57
NC_060201.1	85	235	155	14	0	91.716	3.75e-57
NC_060201.1	85	228	154	14	1	91.124	6.27e-55
NC_060201.1	85	67.6	36	0	0	100.000	1.45e-06
NC_060201.1	85	67.6	36	0	0	100.000	1.45e-06
NC_060201.1	85	67.6	36	0	0	100.000	1.45e-06
NC_060201.1	85	67.6	36	0	0	100.000	1.45e-06
NC_060201.1	85	67.6	36	0	0	100.000	1.45e-06
NC_060201.1	85	67.6	36	0	0	100.000	1.45e-06
NC_060201.1	85	67.6	36	0	0	100.000	1.45e-06
PPJN02000062.1	87	1845	1299	120	24	90.021	0.0
PPJN02000062.1	87	239	174	16	5	89.231	2.90e-58
PPJN02000062.1	87	69.4	37	0	0	100.000	4.02e-07
PPJM02000016.1	87	1844	1298	125	20	89.951	0.0
PPJM02000016.1	87	1844	1298	125	20	89.951	0.0
PPJM02000016.1	87	231	171	19	3	88.601	4.85e-56
PPJM02000016.1	87	231	171	19	3	88.601	4.85e-56
PPJM02000016.1	87	69.4	37	0	0	100.000	4.02e-07
PPJM02000016.1	87	69.4	37	0	0	100.000	4.02e-07
NJIJ01000032.1	86	1842	1297	121	23	90.007	0.0
NJIJ01000032.1	86	215	159	9	10	89.326	4.88e-51
NJIJ01000032.1	86	69.4	37	0	0	100.000	4.02e-07
NJIJ01000062.1	89	1842	1303	124	23	89.862	0.0
NJIJ01000062.1	89	1832	1303	124	25	89.738	0.0
NJIJ01000062.1	89	270	205	23	5	87.983	1.03e-67
NJIJ01000062.1	89	270	205	23	5	87.983	1.03e-67
NJIJ01000062.1	89	69.4	37	0	0	100.000	4.02e-07
NJIJ01000062.1	89	69.4	37	0	0	100.000	4.02e-07
JAGJTG010000017.1	85	1842	1302	116	29	89.979	0.0
JAGJTG010000017.1	85	226	149	11	2	91.975	2.26e-54
JAGJTG010000017.1	85	65.8	35	0	0	100.000	5.21e-06
JAGJTG010000012.1	85	1842	1302	116	29	89.979	0.0
JAGJTG010000012.1	85	761	474	26	4	94.048	0.0
JAGJTG010000012.1	85	562	396	32	11	90.205	1.51e-155
JAGJTG010000012.1	85	226	149	11	2	91.975	2.26e-54
JAGJTG010000012.1	85	65.8	35	0	0	100.000	5.21e-06
SWFT01000003.1	85	1840	1268	111	20	90.636	0.0
SWFT01000003.1	85	616	385	26	0	93.674	1.15e-171
SWFT01000003.1	85	222	147	12	1	91.875	2.92e-53
SWFT01000003.1	85	183	111	6	0	94.872	1.38e-41
SWFT01000003.1	85	75.0	40	0	0	100.000	8.65e-09
SWFT01000003.1	85	71.3	38	0	0	100.000	1.12e-07
NW_022995053.1	85	1840	1268	111	20	90.636	0.0
NW_022995053.1	85	616	385	26	0	93.674	1.15e-171
NW_022995053.1	85	222	147	12	1	91.875	2.92e-53
NW_022995053.1	85	183	111	6	0	94.872	1.38e-41
NW_022995053.1	85	75.0	40	0	0	100.000	8.65e-09
NW_022995053.1	85	71.3	38	0	0	100.000	1.12e-07
NJIJ01000043.1	88	1838	1297	121	24	89.945	0.0
NJIJ01000043.1	88	261	198	21	6	88.000	6.19e-65
NJIJ01000043.1	88	69.4	37	0	0	100.000	4.02e-07
CP030973.1	87	1838	1306	124	25	89.759	0.0
CP030973.1	87	255	165	11	2	92.697	2.88e-63
CP030973.1	87	69.4	37	0	0	100.000	4.02e-07
NJIJ01000045.1	89	1836	1302	124	24	89.793	0.0
NJIJ01000045.1	89	270	205	23	5	87.983	1.03e-67
NJIJ01000045.1	89	69.4	37	0	0	100.000	4.02e-07
AABZ01000315.1	86	1832	1304	122	27	89.745	0.0
AABZ01000315.1	86	255	165	11	2	92.697	2.88e-63
AABZ01000315.1	86	69.4	37	0	0	100.000	4.02e-07
JANLBP010000028.1	87	1832	1305	114	34	89.814	0.0
JANLBP010000028.1	87	270	182	13	4	91.457	1.03e-67
JANLBP010000028.1	87	69.4	37	0	0	100.000	4.02e-07
PPKA01000099.1	87	1832	1297	125	22	89.820	0.0
PPKA01000099.1	87	267	180	14	3	91.371	1.33e-66
PPKA01000099.1	87	69.4	37	0	0	100.000	4.02e-07
AADM01000401.1	85	1831	1275	112	24	90.361	0.0
AADM01000401.1	85	279	177	13	0	93.158	1.71e-70
AADM01000401.1	85	69.4	37	0	0	100.000	4.02e-07
CP049009.1	86	1831	1302	119	29	89.793	0.0
CP049009.1	86	254	160	9	2	93.567	1.04e-62
CP049009.1	86	69.4	37	0	0	100.000	4.02e-07
JANLBP010000035.1	86	1831	1305	122	28	89.691	0.0
JANLBP010000035.1	86	255	165	11	2	92.697	2.88e-63
JANLBP010000035.1	86	69.4	37	0	0	100.000	4.02e-07
PPIE02000061.1	86	1829	1298	124	24	89.765	0.0
PPIE02000061.1	86	235	155	14	0	91.716	3.75e-57
PPIE02000061.1	86	69.4	37	0	0	100.000	4.02e-07
PPMK02000045.1	87	1829	1298	105	39	90.014	0.0
PPMK02000045.1	87	255	178	16	3	90.355	2.88e-63
PPMK02000045.1	87	76.8	43	1	0	97.727	2.40e-09
PPMA01000079.1	87	1829	1297	117	29	89.882	0.0
PPMA01000079.1	87	267	181	16	2	90.955	1.33e-66
PPMA01000079.1	87	71.3	38	0	0	100.000	1.12e-07
CR380958.2	87	1827	1305	114	35	89.752	0.0
CR380958.2	87	270	182	14	3	91.457	1.03e-67
CR380958.2	87	69.4	37	0	0	100.000	4.02e-07
NC_006035.2	87	1827	1305	114	35	89.752	0.0
NC_006035.2	87	270	182	14	3	91.457	1.03e-67
NC_006035.2	87	69.4	37	0	0	100.000	4.02e-07
FXLY01000006.1	86	1825	1298	120	28	89.765	0.0
FXLY01000006.1	86	1825	1298	120	28	89.765	0.0
FXLY01000006.1	86	259	159	7	2	94.643	2.22e-64
FXLY01000006.1	86	259	159	7	2	94.643	2.22e-64
FXLY01000006.1	86	69.4	37	0	0	100.000	4.02e-07
FXLY01000006.1	86	69.4	37	0	0	100.000	4.02e-07
NJIJ01000055.1	88	1823	1297	121	27	89.758	0.0
NJIJ01000055.1	88	1179	865	86	22	88.900	0.0
NJIJ01000055.1	88	270	199	20	5	88.839	1.03e-67
NJIJ01000055.1	88	270	199	20	5	88.839	1.03e-67
NJIJ01000055.1	88	69.4	37	0	0	100.000	4.02e-07
NJIJ01000055.1	88	69.4	37	0	0	100.000	4.02e-07
PPJY02000051.1	86	1823	1302	116	33	89.731	0.0
PPJY02000051.1	86	257	170	13	2	91.892	8.00e-64
PPJY02000051.1	86	76.8	41	0	0	100.000	2.40e-09
PPJK02000354.1	83	1821	1292	129	19	89.722	0.0
PPJK02000354.1	83	237	154	13	0	92.216	1.04e-57
OX291660.1	88	1821	1290	132	16	89.708	0.0
OX291660.1	88	1810	1288	134	16	89.569	0.0
OX291660.1	88	1808	1288	132	18	89.569	0.0
OX291660.1	88	1803	1287	133	18	89.499	0.0
OX291660.1	88	235	174	22	1	88.325	3.75e-57
OX291660.1	88	235	174	22	1	88.325	3.75e-57
OX291660.1	88	235	174	22	1	88.325	3.75e-57
OX291660.1	88	228	173	21	3	87.817	6.27e-55
OX291660.1	88	71.3	47	3	1	92.157	1.12e-07
OX291660.1	88	71.3	47	3	1	92.157	1.12e-07
OX291660.1	88	71.3	47	3	1	92.157	1.12e-07
OX291660.1	88	71.3	47	3	1	92.157	1.12e-07
PPXN02000161.1	87	1820	1292	127	21	89.722	0.0
PPXN02000161.1	87	265	180	16	2	90.909	4.78e-66
PPXN02000161.1	87	69.4	37	0	0	100.000	4.02e-07
PPJW01000181.1	86	1820	1297	122	27	89.696	0.0
PPJW01000181.1	86	226	160	15	3	89.888	2.26e-54
PPJW01000181.1	86	76.8	41	0	0	100.000	2.40e-09
PUHR01000350.1	86	1820	1294	122	26	89.736	0.0
PUHR01000350.1	86	259	165	10	2	93.220	2.22e-64
PUHR01000350.1	86	69.4	37	0	0	100.000	4.02e-07
CAKOGT010000019.1	86	1820	1297	121	28	89.696	0.0
CAKOGT010000019.1	86	1820	1297	121	28	89.696	0.0
CAKOGT010000019.1	86	616	419	29	11	91.285	1.15e-171
CAKOGT010000019.1	86	259	159	7	2	94.643	2.22e-64
CAKOGT010000019.1	86	259	159	7	2	94.643	2.22e-64
CAKOGT010000019.1	86	259	159	7	2	94.643	2.22e-64
CAKOGT010000019.1	86	69.4	37	0	0	100.000	4.02e-07
CAKOGT010000019.1	86	69.4	37	0	0	100.000	4.02e-07
CAKOGT010000019.1	86	69.4	37	0	0	100.000	4.02e-07
JAEVGP010000015.1	88	1814	1300	124	28	89.532	0.0
JAEVGP010000015.1	88	1814	1300	124	28	89.532	0.0
JAEVGP010000015.1	88	1812	1300	123	29	89.532	0.0
JAEVGP010000015.1	88	278	198	14	8	90.000	6.14e-70
JAEVGP010000015.1	88	278	198	14	8	90.000	6.14e-70
JAEVGP010000015.1	88	278	198	15	7	90.000	6.14e-70
JAEVGP010000015.1	88	69.4	37	0	0	100.000	4.02e-07
JAEVGP010000015.1	88	69.4	37	0	0	100.000	4.02e-07
JAEVGP010000015.1	88	69.4	37	0	0	100.000	4.02e-07
JAEVGP010000005.1	88	1814	1298	123	28	89.579	0.0
JAEVGP010000005.1	88	278	198	15	7	90.000	6.14e-70
JAEVGP010000005.1	88	69.4	37	0	0	100.000	4.02e-07
JAMAIF010000949.1	79	1814	1305	120	33	89.506	0.0
JAMAIF010000949.1	79	80.5	45	1	0	97.826	1.86e-10
JAMAIF010000949.1	79	69.4	37	0	0	100.000	4.02e-07
VAPW01000078.1	87	1810	1288	134	16	89.569	0.0
VAPW01000078.1	87	254	178	18	2	89.899	1.04e-62
VAPW01000078.1	87	69.4	37	0	0	100.000	4.02e-07
JAMAIG010000885.1	85	1808	1309	115	40	89.413	0.0
JAMAIG010000885.1	85	244	156	12	0	92.857	6.23e-60
JAMAIG010000885.1	85	69.4	37	0	0	100.000	4.02e-07
CAEFZW010000005.1	86	1808	1295	123	28	89.557	0.0
CAEFZW010000005.1	86	1808	1295	123	28	89.557	0.0
CAEFZW010000005.1	86	259	159	7	2	94.643	2.22e-64
CAEFZW010000005.1	86	259	159	7	2	94.643	2.22e-64
CAEFZW010000005.1	86	69.4	37	0	0	100.000	4.02e-07
CAEFZW010000005.1	86	69.4	37	0	0	100.000	4.02e-07
NW_024545242.1	86	1808	1295	123	28	89.557	0.0
NW_024545242.1	86	1808	1295	123	28	89.557	0.0
NW_024545242.1	86	259	159	7	2	94.643	2.22e-64
NW_024545242.1	86	259	159	7	2	94.643	2.22e-64
NW_024545242.1	86	69.4	37	0	0	100.000	4.02e-07
NW_024545242.1	86	69.4	37	0	0	100.000	4.02e-07
CP019493.1	86	1807	1304	124	31	89.376	0.0
CP019493.1	86	261	166	10	2	93.258	6.19e-65
CP019493.1	86	69.4	37	0	0	100.000	4.02e-07
CP019493.1	86	69.4	37	0	0	100.000	4.02e-07
PPJV01000150.1	86	1807	1300	121	32	89.470	0.0
PPJV01000150.1	86	217	146	12	2	91.250	1.36e-51
PPJV01000150.1	86	76.8	41	0	0	100.000	2.40e-09
HE978314.1	88	1807	1293	130	22	89.481	0.0
HE978314.1	88	1807	1293	130	22	89.481	0.0
HE978314.1	88	276	195	18	4	89.862	2.21e-69
HE978314.1	88	276	195	18	4	89.862	2.21e-69
HE978314.1	88	69.4	37	0	0	100.000	4.02e-07
HE978314.1	88	69.4	37	0	0	100.000	4.02e-07
NC_035922.1	88	1807	1293	130	22	89.481	0.0
NC_035922.1	88	1807	1293	130	22	89.481	0.0
NC_035922.1	88	276	195	18	4	89.862	2.21e-69
NC_035922.1	88	276	195	18	4	89.862	2.21e-69
NC_035922.1	88	69.4	37	0	0	100.000	4.02e-07
NC_035922.1	88	69.4	37	0	0	100.000	4.02e-07
PPMT01000013.1	87	1805	1295	134	20	89.372	0.0
PPMT01000013.1	87	1805	1295	134	20	89.372	0.0
PPMT01000013.1	87	261	171	10	4	92.432	6.19e-65
PPMT01000013.1	87	261	171	10	4	92.432	6.19e-65
PPMT01000013.1	87	69.4	37	0	0	100.000	4.02e-07
PPMT01000013.1	87	69.4	37	0	0	100.000	4.02e-07
CP048993.1	89	1805	1298	118	34	89.517	0.0
CP048993.1	89	1777	1294	117	39	89.241	0.0
CP048993.1	89	1762	1290	118	40	89.088	0.0
CP048993.1	89	1753	1290	118	42	88.966	0.0
CP048993.1	89	1729	1285	118	45	88.743	0.0
CP048993.1	89	1725	1280	124	39	88.704	0.0
CP048993.1	89	1720	1282	113	50	88.720	0.0
CP048993.1	89	1696	1277	127	42	88.313	0.0
CP048993.1	89	1694	1279	117	51	88.390	0.0
CP048993.1	89	1626	1268	109	68	87.751	0.0
CP048993.1	89	484	365	24	22	88.808	3.37e-132
CP048993.1	89	255	165	11	2	92.697	2.88e-63
CP048993.1	89	254	160	4	6	94.118	1.04e-62
CP048993.1	89	254	160	5	5	94.118	1.04e-62
CP048993.1	89	254	160	4	6	94.118	1.04e-62
CP048993.1	89	250	159	8	3	93.529	1.34e-61
CP048993.1	89	244	164	7	7	92.135	6.23e-60
CP048993.1	89	235	193	19	11	86.547	3.75e-57
CP048993.1	89	230	156	6	8	91.765	1.74e-55
CP048993.1	89	219	160	6	12	89.888	3.78e-52
CP048993.1	89	215	154	5	11	90.588	4.88e-51
CP048993.1	89	195	156	8	14	87.640	6.36e-45
CP048993.1	89	69.4	37	0	0	100.000	4.02e-07
CP048993.1	89	69.4	37	0	0	100.000	4.02e-07
CP048993.1	89	69.4	37	0	0	100.000	4.02e-07
CP048993.1	89	69.4	37	0	0	100.000	4.02e-07
CP048993.1	89	69.4	37	0	0	100.000	4.02e-07
CP048993.1	89	69.4	37	0	0	100.000	4.02e-07
CP048993.1	89	69.4	37	0	0	100.000	4.02e-07
CP048993.1	89	69.4	37	0	0	100.000	4.02e-07
CP048993.1	89	69.4	37	0	0	100.000	4.02e-07
CP048993.1	89	60.2	32	0	0	100.000	2.42e-04
KI547142.1	79	1803	1093	46	10	95.126	0.0
KI547142.1	79	348	321	35	25	84.252	4.62e-91
CAPW01000003.1	87	1803	1292	133	20	89.412	0.0
CAPW01000003.1	87	257	176	12	5	91.192	8.00e-64
CAPW01000003.1	87	71.3	40	1	0	97.561	1.12e-07
CP019500.1	86	1797	1303	125	32	89.247	0.0
CP019500.1	86	261	166	10	2	93.258	6.19e-65
CP019500.1	86	69.4	37	0	0	100.000	4.02e-07
JAIWYV020000017.1	86	1797	1294	123	30	89.426	0.0
JAIWYV020000017.1	86	499	344	23	11	91.005	1.20e-136
JAIWYV020000017.1	86	259	159	7	2	94.643	2.22e-64
JAIWYV020000017.1	86	259	159	7	2	94.643	2.22e-64
JAIWYV020000017.1	86	69.4	37	0	0	100.000	4.02e-07
JAIWYV020000017.1	86	69.4	37	0	0	100.000	4.02e-07
JAIWYV020000005.1	86	1797	1294	123	30	89.426	0.0
JAIWYV020000005.1	86	996	617	39	0	94.055	0.0
JAIWYV020000005.1	86	259	159	7	2	94.643	2.22e-64
JAIWYV020000005.1	86	69.4	37	0	0	100.000	4.02e-07
AMGY01000013.1	73	1796	995	9	2	98.907	0.0
AMGY01000013.1	73	599	346	11	0	96.919	1.15e-166
AMGY01000013.1	73	71.3	38	0	0	100.000	1.12e-07
NW_006912916.1	73	1796	995	9	2	98.907	0.0
NW_006912916.1	73	599	346	11	0	96.919	1.15e-166
NW_006912916.1	73	71.3	38	0	0	100.000	1.12e-07
PPOJ02000117.1	87	1794	1301	130	28	89.171	0.0
PPOJ02000117.1	87	267	172	9	4	92.973	1.33e-66
PPOJ02000117.1	87	69.4	37	0	0	100.000	4.02e-07
JAKZLQ010000155.1	87	1788	1285	136	18	89.298	0.0
JAKZLQ010000155.1	87	257	182	19	2	89.655	8.00e-64
JAKZLQ010000155.1	87	69.4	37	0	0	100.000	4.02e-07
HE806320.1	86	1777	1295	130	29	89.065	0.0
HE806320.1	86	896	567	41	0	93.257	0.0
HE806320.1	86	263	159	7	1	95.210	1.72e-65
HE806320.1	86	69.4	37	0	0	100.000	4.02e-07
HE806319.1	86	1777	1295	130	29	89.065	0.0
HE806319.1	86	896	567	41	0	93.257	0.0
HE806319.1	86	263	159	7	1	95.210	1.72e-65
HE806319.1	86	69.4	37	0	0	100.000	4.02e-07
NC_020189.1	86	1777	1295	130	29	89.065	0.0
NC_020189.1	86	896	567	41	0	93.257	0.0
NC_020189.1	86	263	159	7	1	95.210	1.72e-65
NC_020189.1	86	69.4	37	0	0	100.000	4.02e-07
NC_020188.1	86	1777	1295	130	29	89.065	0.0
NC_020188.1	86	896	567	41	0	93.257	0.0
NC_020188.1	86	263	159	7	1	95.210	1.72e-65
NC_020188.1	86	69.4	37	0	0	100.000	4.02e-07
JAMAJF010000066.1	88	1775	1287	143	16	89.004	0.0
JAMAJF010000066.1	88	254	184	21	2	88.889	1.04e-62
JAMAJF010000066.1	88	69.4	37	0	0	100.000	4.02e-07
PPJU01000051.1	86	1775	1288	127	29	89.197	0.0
PPJU01000051.1	86	1775	1288	127	29	89.197	0.0
PPJU01000051.1	86	228	157	13	3	90.751	6.27e-55
PPJU01000051.1	86	228	157	13	3	90.751	6.27e-55
PPJU01000051.1	86	71.3	40	1	0	97.561	1.12e-07
PPJU01000051.1	86	71.3	40	1	0	97.561	1.12e-07
JAFNJT010000233.1	85	1773	1291	118	38	89.219	0.0
JAFNJT010000233.1	85	230	154	15	0	91.124	1.74e-55
JAFNJT010000233.1	85	69.4	37	0	0	100.000	4.02e-07
UEGL01000052.1	88	1772	1294	135	26	88.935	0.0
UEGL01000052.1	88	1770	1296	135	27	88.889	0.0
UEGL01000052.1	88	1748	1294	134	32	88.630	0.0
UEGL01000052.1	88	1725	1287	135	33	88.454	0.0
UEGL01000052.1	88	278	202	17	7	89.381	6.14e-70
UEGL01000052.1	88	278	202	17	7	89.381	6.14e-70
UEGL01000052.1	88	278	203	14	10	89.427	6.14e-70
UEGL01000052.1	88	270	201	16	9	88.938	1.03e-67
UEGL01000052.1	88	69.4	37	0	0	100.000	4.02e-07
UEGL01000052.1	88	69.4	37	0	0	100.000	4.02e-07
UEGL01000052.1	88	69.4	37	0	0	100.000	4.02e-07
JAMALA010000109.1	85	1770	1297	128	33	88.957	0.0
JAMALA010000109.1	85	246	157	12	0	92.899	1.73e-60
JAMALA010000109.1	85	69.4	37	0	0	100.000	4.02e-07
PPJC01000195.1	86	1766	1288	127	31	89.073	0.0
PPJC01000195.1	86	246	158	10	2	92.941	1.73e-60
PPJC01000195.1	86	73.1	45	3	0	93.750	3.11e-08
PPJC01000194.1	86	1766	1288	127	31	89.073	0.0
PPJC01000194.1	86	246	158	10	2	92.941	1.73e-60
PPJC01000194.1	86	73.1	45	3	0	93.750	3.11e-08
PPJC01000192.1	86	1766	1288	127	31	89.073	0.0
PPJC01000192.1	86	246	158	10	2	92.941	1.73e-60
PPJC01000192.1	86	73.1	45	3	0	93.750	3.11e-08
PPJC01000188.1	86	1766	1288	127	31	89.073	0.0
PPJC01000188.1	86	246	158	10	2	92.941	1.73e-60
PPJC01000188.1	86	73.1	45	3	0	93.750	3.11e-08
PPJC01000184.1	86	1766	1288	127	31	89.073	0.0
PPJC01000184.1	86	246	158	10	2	92.941	1.73e-60
PPJC01000184.1	86	73.1	45	3	0	93.750	3.11e-08
PPJC01000183.1	86	1766	1288	127	31	89.073	0.0
PPJC01000183.1	86	246	158	10	2	92.941	1.73e-60
PPJC01000183.1	86	73.1	45	3	0	93.750	3.11e-08
PPJC01000182.1	86	1766	1288	127	31	89.073	0.0
PPJC01000182.1	86	246	158	10	2	92.941	1.73e-60
PPJC01000182.1	86	73.1	45	3	0	93.750	3.11e-08
PPJC01000180.1	86	1766	1288	127	31	89.073	0.0
PPJC01000180.1	86	246	158	10	2	92.941	1.73e-60
PPJC01000180.1	86	73.1	45	3	0	93.750	3.11e-08
PPJC01000179.1	86	1766	1288	127	31	89.073	0.0
PPJC01000179.1	86	246	158	10	2	92.941	1.73e-60
PPJC01000179.1	86	73.1	45	3	0	93.750	3.11e-08
PPJC01000178.1	86	1766	1288	127	31	89.073	0.0
PPJC01000178.1	86	246	158	10	2	92.941	1.73e-60
PPJC01000178.1	86	73.1	45	3	0	93.750	3.11e-08
PPJC01000143.1	86	1766	1288	127	31	89.073	0.0
PPJC01000143.1	86	246	158	10	2	92.941	1.73e-60
PPJC01000143.1	86	73.1	45	3	0	93.750	3.11e-08
PPJC01000142.1	86	1766	1288	127	31	89.073	0.0
PPJC01000142.1	86	246	158	10	2	92.941	1.73e-60
PPJC01000142.1	86	73.1	45	3	0	93.750	3.11e-08
PPLF01000030.1	86	1764	1284	98	53	89.477	0.0
PPLF01000030.1	86	243	160	8	5	92.486	2.24e-59
PPLF01000030.1	86	69.4	37	0	0	100.000	4.02e-07
JAFMZF010000001.1	86	1762	1294	121	39	88.996	0.0
JAFMZF010000001.1	86	1759	1294	121	40	88.935	0.0
JAFMZF010000001.1	86	1757	1293	122	39	88.927	0.0
JAFMZF010000001.1	86	1753	1293	122	40	88.866	0.0
JAFMZF010000001.1	86	1751	1292	123	39	88.858	0.0
JAFMZF010000001.1	86	1744	1291	122	41	88.790	0.0
JAFMZF010000001.1	86	1740	1292	121	43	88.736	0.0
JAFMZF010000001.1	86	1733	1293	120	46	88.622	0.0
JAFMZF010000001.1	86	1718	1289	122	46	88.469	0.0
JAFMZF010000001.1	86	1716	1287	125	43	88.454	0.0
JAFMZF010000001.1	86	243	156	11	1	92.857	2.24e-59
JAFMZF010000001.1	86	243	156	11	1	92.857	2.24e-59
JAFMZF010000001.1	86	243	156	11	1	92.857	2.24e-59
JAFMZF010000001.1	86	243	156	11	1	92.857	2.24e-59
JAFMZF010000001.1	86	243	156	11	1	92.857	2.24e-59
JAFMZF010000001.1	86	241	150	10	0	93.750	8.06e-59
JAFMZF010000001.1	86	241	150	10	0	93.750	8.06e-59
JAFMZF010000001.1	86	241	150	10	0	93.750	8.06e-59
JAFMZF010000001.1	86	241	150	10	0	93.750	8.06e-59
JAFMZF010000001.1	86	241	150	10	0	93.750	8.06e-59
JAFMZF010000001.1	86	80.5	43	0	0	100.000	1.86e-10
JAFMZF010000001.1	86	80.5	43	0	0	100.000	1.86e-10
JAFMZF010000001.1	86	80.5	43	0	0	100.000	1.86e-10
JAFMZF010000001.1	86	80.5	43	0	0	100.000	1.86e-10
JAFMZF010000001.1	86	80.5	43	0	0	100.000	1.86e-10
JAFMZF010000001.1	86	80.5	43	0	0	100.000	1.86e-10
JAFMZF010000001.1	86	80.5	43	0	0	100.000	1.86e-10
JAFMZF010000001.1	86	80.5	43	0	0	100.000	1.86e-10
JAFMZF010000001.1	86	80.5	43	0	0	100.000	1.86e-10
JAFMZF010000001.1	86	80.5	43	0	0	100.000	1.86e-10
UEGL01000006.1	88	1760	1294	133	30	88.813	0.0
UEGL01000006.1	88	1664	1280	133	45	87.791	0.0
UEGL01000006.1	88	276	202	15	9	89.381	2.21e-69
UEGL01000006.1	88	267	201	16	10	88.546	1.33e-66
UEGL01000006.1	88	69.4	37	0	0	100.000	4.02e-07
UEGL01000006.1	88	69.4	37	0	0	100.000	4.02e-07
PPNM02000126.1	86	1760	1294	119	41	88.996	0.0
PPNM02000126.1	86	237	155	12	1	92.262	1.04e-57
PPNM02000126.1	86	80.5	43	0	0	100.000	1.86e-10
PPJZ01000145.1	88	1760	1299	129	35	88.790	0.0
PPJZ01000145.1	88	268	184	17	2	90.640	3.70e-67
PPJZ01000145.1	88	69.4	37	0	0	100.000	4.02e-07
JAFHAQ020000021.1	88	1760	1282	137	22	88.966	0.0
JAFHAQ020000021.1	88	1760	1282	137	22	88.966	0.0
JAFHAQ020000021.1	88	1760	1281	139	20	88.958	0.0
JAFHAQ020000021.1	88	1760	1281	139	20	88.958	0.0
JAFHAQ020000021.1	88	1760	1281	139	20	88.958	0.0
[truncated: 1,049 more rows]
