# Supplementary material for: Using nanopore sequencing to identify fungi from clinical samples with high phylogenetic resolution
Source: Sci Rep. 2023 Jun 16;13:9785. doi: 10.1038/s41598-023-37016-0 (PMC10275880; doi:10.1038/s41598-023-37016-0)
Supplement: Supplementary file 1 — Supplementary Information. [file 41598_2023_37016_MOESM1_ESM.zip › Supplementary_Information/Supplementary_Data/Data_S5_Mock_blast/results/Mock_RGN4_4_fmt6.txt]

CM003566.1	100	4100	2220	0	0	100.000	0.0
CM003566.1	100	4095	2219	1	0	99.955	0.0
CM003566.1	100	4095	2219	1	0	99.955	0.0
CM003566.1	100	4093	2219	0	1	99.955	0.0
CM003566.1	100	4048	2212	1	7	99.640	0.0
BK006945.2	100	4100	2220	0	0	100.000	0.0
BK006945.2	100	4100	2220	0	0	100.000	0.0
NC_001144.5	100	4100	2220	0	0	100.000	0.0
NC_001144.5	100	4100	2220	0	0	100.000	0.0
VZVN01000183.1	100	4095	2220	0	1	99.955	0.0
VZWS01000247.1	100	4089	2218	2	0	99.910	0.0
JANLBP010000030.1	100	4069	2218	1	5	99.730	0.0
VZVB01000255.1	100	4037	2218	1	12	99.417	0.0
MVPU01000017.1	100	3975	2200	15	7	99.010	0.0
JANLBP010000035.1	100	3969	2205	14	11	98.879	0.0
LT986474.1	100	3958	2196	20	5	98.874	0.0
CP030973.1	100	3928	2191	28	3	98.605	0.0
AABZ01000315.1	100	3927	2192	24	7	98.605	0.0
VZWP01000066.1	100	3892	2185	30	7	98.335	0.0
CM034489.1	100	3892	2185	30	7	98.335	0.0
CM034489.1	100	3892	2185	30	7	98.335	0.0
CM034489.1	100	3892	2185	30	7	98.335	0.0
CM034489.1	100	3892	2185	30	7	98.335	0.0
CM034489.1	100	3886	2184	30	8	98.290	0.0
CM034489.1	100	3836	2176	32	14	97.930	0.0
CM034489.1	100	3784	2173	28	27	97.531	0.0
CM034489.1	100	3771	2172	31	27	97.399	0.0
CM034489.1	100	2913	1658	29	9	97.759	0.0
CP080215.1	100	3886	2184	31	7	98.290	0.0
CP080215.1	100	3886	2184	31	7	98.290	0.0
CP080215.1	100	3882	2184	31	8	98.246	0.0
CP080215.1	100	3880	2183	31	8	98.245	0.0
CP080215.1	100	3880	2183	31	8	98.245	0.0
CP080215.1	100	3880	2183	31	8	98.245	0.0
CP080215.1	100	3880	2183	31	8	98.245	0.0
CP080215.1	100	3873	2182	31	9	98.200	0.0
CP080215.1	100	3873	2182	31	9	98.200	0.0
CP080215.1	100	3873	2182	31	9	98.200	0.0
CP080215.1	100	3873	2182	31	9	98.200	0.0
CP080215.1	100	3873	2182	31	9	98.200	0.0
CP080215.1	100	3873	2182	31	9	98.200	0.0
CP049009.1	100	3862	2181	26	15	98.155	0.0
FYBL01000016.1	100	3860	2181	17	23	98.199	0.0
FYBL01000016.1	100	2444	1410	41	2	97.041	0.0
FYBL01000016.1	100	407	290	15	16	90.343	8.74e-109
FYBL01000016.1	100	78.7	46	2	0	95.833	7.78e-10
CP048993.1	100	3786	2177	1	50	97.711	0.0
CP048993.1	100	3786	2172	1	48	97.794	0.0
CP048993.1	100	3779	2176	6	47	97.622	0.0
CP048993.1	100	3771	2175	0	53	97.621	0.0
CP048993.1	100	3766	2169	0	52	97.659	0.0
CP048993.1	100	3707	2160	0	61	97.253	0.0
CP048993.1	100	3644	2150	1	70	96.803	0.0
CP048993.1	100	3624	2152	1	75	96.589	0.0
CP048993.1	100	3422	2116	0	105	95.272	0.0
CP048993.1	100	3164	1791	0	31	98.299	0.0
CP048993.1	100	2111	1365	2	87	93.879	0.0
CP048993.1	100	65.8	37	1	0	97.368	6.06e-06
LFGC01001445.1	73	2994	1621	0	0	100.000	0.0
QQZM01000164.1	71	2758	1550	11	14	98.413	0.0
PPNJ01000122.1	71	2704	1544	31	7	97.598	0.0
PUHR01000350.1	84	2577	1710	110	38	92.034	0.0
PUHR01000350.1	84	80.5	43	0	0	100.000	2.16e-10
CAKOGT010000019.1	84	2551	1706	115	38	91.770	0.0
CAKOGT010000019.1	84	2551	1706	115	38	91.770	0.0
CAKOGT010000019.1	84	1094	825	74	34	88.424	0.0
CAKOGT010000019.1	84	80.5	43	0	0	100.000	2.16e-10
CAKOGT010000019.1	84	80.5	43	0	0	100.000	2.16e-10
CAKOGT010000019.1	84	80.5	43	0	0	100.000	2.16e-10
JAAIFI010001039.1	70	2547	1386	1	2	99.784	0.0
JAAIFI010001039.1	70	464	251	0	0	100.000	5.11e-126
PPHX02000037.1	82	2455	1412	39	2	97.178	0.0
PPHX02000037.1	82	403	295	22	13	89.394	1.13e-107
PPHX02000037.1	82	76.8	43	1	0	97.727	2.80e-09
HE616749.1	83	2449	1411	40	2	97.109	0.0
HE616749.1	83	2449	1411	40	2	97.109	0.0
HE616749.1	83	2449	1411	40	2	97.109	0.0
HE616749.1	83	409	302	19	17	89.349	2.43e-109
HE616749.1	83	409	302	19	17	89.349	2.43e-109
HE616749.1	83	409	302	19	17	89.349	2.43e-109
HE616749.1	83	76.8	50	2	2	92.593	2.80e-09
HE616749.1	83	76.8	50	2	2	92.593	2.80e-09
HE616749.1	83	76.8	50	2	2	92.593	2.80e-09
JABBEO010000012.1	80	2449	1411	40	2	97.109	0.0
JABBEO010000012.1	80	403	297	18	17	89.458	1.13e-107
NC_016508.1	83	2449	1411	40	2	97.109	0.0
NC_016508.1	83	2449	1411	40	2	97.109	0.0
NC_016508.1	83	2449	1411	40	2	97.109	0.0
NC_016508.1	83	409	302	19	17	89.349	2.43e-109
NC_016508.1	83	409	302	19	17	89.349	2.43e-109
NC_016508.1	83	409	302	19	17	89.349	2.43e-109
NC_016508.1	83	76.8	50	2	2	92.593	2.80e-09
NC_016508.1	83	76.8	50	2	2	92.593	2.80e-09
NC_016508.1	83	76.8	50	2	2	92.593	2.80e-09
CP059251.1	83	2444	1410	41	2	97.041	0.0
CP059251.1	83	2444	1410	41	2	97.041	0.0
CP059251.1	83	424	304	21	13	89.941	8.67e-114
CP059251.1	83	424	304	21	13	89.941	8.67e-114
CP059251.1	83	76.8	50	2	2	92.593	2.80e-09
CP059251.1	83	76.8	50	2	2	92.593	2.80e-09
NC_050732.1	83	2444	1410	41	2	97.041	0.0
NC_050732.1	83	2444	1410	41	2	97.041	0.0
NC_050732.1	83	424	304	21	13	89.941	8.67e-114
NC_050732.1	83	424	304	21	13	89.941	8.67e-114
NC_050732.1	83	76.8	50	2	2	92.593	2.80e-09
NC_050732.1	83	76.8	50	2	2	92.593	2.80e-09
CP059272.1	82	2438	1409	42	2	96.972	0.0
CP059272.1	82	2438	1409	42	2	96.972	0.0
CP059272.1	82	405	293	18	15	89.877	3.14e-108
CP059272.1	82	405	293	18	15	89.877	3.14e-108
CP059272.1	82	76.8	50	2	2	92.593	2.80e-09
CP059272.1	82	76.8	50	2	2	92.593	2.80e-09
CAKNUP010000036.1	82	2438	1409	42	2	96.972	0.0
CAKNUP010000036.1	82	412	296	24	10	89.697	1.88e-110
CAKNUP010000036.1	82	76.8	43	1	0	97.727	2.80e-09
PPOP02000110.1	81	2433	1408	43	2	96.903	0.0
PPOP02000110.1	81	370	274	22	12	88.961	1.15e-97
PPOP02000110.1	81	84.2	49	2	0	96.078	1.67e-11
HE650828.1	81	2429	1407	41	4	96.901	0.0
HE650828.1	81	416	287	16	12	91.111	1.45e-111
HE650828.1	81	82.4	44	0	0	100.000	6.01e-11
NC_018947.1	81	2429	1407	41	4	96.901	0.0
NC_018947.1	81	416	287	16	12	91.111	1.45e-111
NC_018947.1	81	82.4	44	0	0	100.000	6.01e-11
PPNA02000031.1	83	2427	1407	44	2	96.834	0.0
PPNA02000031.1	83	412	301	20	15	89.583	1.88e-110
PPNA02000031.1	83	76.8	50	2	2	92.593	2.80e-09
OX291442.1	83	2427	1407	44	2	96.834	0.0
OX291442.1	83	2427	1407	44	2	96.834	0.0
OX291442.1	83	2425	1407	43	3	96.834	0.0
OX291442.1	83	2425	1407	43	3	96.834	0.0
OX291442.1	83	2420	1406	43	4	96.765	0.0
OX291442.1	83	2420	1406	43	4	96.765	0.0
OX291442.1	83	414	302	20	15	89.614	5.22e-111
OX291442.1	83	414	302	20	15	89.614	5.22e-111
OX291442.1	83	409	301	21	15	89.318	2.43e-109
OX291442.1	83	409	301	20	16	89.318	2.43e-109
OX291442.1	83	409	301	20	16	89.318	2.43e-109
OX291442.1	83	409	301	20	16	89.318	2.43e-109
OX291442.1	83	76.8	50	2	2	92.593	2.80e-09
OX291442.1	83	76.8	50	2	2	92.593	2.80e-09
OX291442.1	83	76.8	50	2	2	92.593	2.80e-09
OX291442.1	83	76.8	50	2	2	92.593	2.80e-09
OX291442.1	83	76.8	50	2	2	92.593	2.80e-09
OX291442.1	83	76.8	45	2	0	95.745	2.80e-09
HE576754.1	82	2399	1403	48	3	96.492	0.0
HE576754.1	82	2399	1403	48	3	96.492	0.0
HE576754.1	82	375	283	20	16	88.715	2.46e-99
HE576754.1	82	375	283	20	16	88.715	2.46e-99
HE576754.1	82	99.0	53	0	0	100.000	5.97e-16
HE576754.1	82	99.0	53	0	0	100.000	5.97e-16
NC_016493.1	82	2399	1403	48	3	96.492	0.0
NC_016493.1	82	2399	1403	48	3	96.492	0.0
NC_016493.1	82	375	283	20	16	88.715	2.46e-99
NC_016493.1	82	375	283	20	16	88.715	2.46e-99
NC_016493.1	82	99.0	53	0	0	100.000	5.97e-16
NC_016493.1	82	99.0	53	0	0	100.000	5.97e-16
NJIJ01000033.1	78	2392	1401	49	3	96.421	0.0
NJIJ01000033.1	78	372	223	7	3	95.708	3.19e-98
NJIJ01000033.1	78	80.5	47	2	0	95.918	2.16e-10
NJIJ01000034.1	78	2392	1401	49	3	96.421	0.0
NJIJ01000034.1	78	372	223	7	3	95.708	3.19e-98
NJIJ01000034.1	78	80.5	47	2	0	95.918	2.16e-10
NJIJ01000036.1	78	2392	1401	49	3	96.421	0.0
NJIJ01000036.1	78	372	223	7	3	95.708	3.19e-98
NJIJ01000036.1	78	80.5	47	2	0	95.918	2.16e-10
NJIJ01000040.1	78	2392	1401	49	3	96.421	0.0
NJIJ01000040.1	78	372	223	7	3	95.708	3.19e-98
NJIJ01000040.1	78	80.5	47	2	0	95.918	2.16e-10
NJIJ01000049.1	78	2392	1401	49	3	96.421	0.0
NJIJ01000049.1	78	2390	1401	47	5	96.421	0.0
NJIJ01000049.1	78	372	223	7	3	95.708	3.19e-98
NJIJ01000049.1	78	372	223	7	3	95.708	3.19e-98
NJIJ01000049.1	78	80.5	47	2	0	95.918	2.16e-10
NJIJ01000049.1	78	76.8	43	1	0	97.727	2.80e-09
NJIJ01000052.1	78	2392	1401	49	3	96.421	0.0
NJIJ01000052.1	78	1751	1033	40	2	96.093	0.0
NJIJ01000052.1	78	372	223	7	3	95.708	3.19e-98
NJIJ01000052.1	78	80.5	47	2	0	95.918	2.16e-10
NJIJ01000053.1	78	2392	1401	49	3	96.421	0.0
NJIJ01000053.1	78	2392	1401	49	3	96.421	0.0
NJIJ01000053.1	78	372	223	7	3	95.708	3.19e-98
NJIJ01000053.1	78	342	222	7	9	93.277	2.50e-89
NJIJ01000053.1	78	80.5	47	2	0	95.918	2.16e-10
NJIJ01000054.1	78	2392	1401	49	3	96.421	0.0
NJIJ01000054.1	78	372	223	7	3	95.708	3.19e-98
NJIJ01000054.1	78	333	218	9	8	92.766	1.50e-86
NJIJ01000054.1	78	279	236	20	18	86.131	1.99e-70
NJIJ01000054.1	78	80.5	47	2	0	95.918	2.16e-10
NJIJ01000054.1	78	80.5	47	2	0	95.918	2.16e-10
NJIJ01000059.1	78	2392	1401	49	3	96.421	0.0
NJIJ01000059.1	78	2392	1401	49	3	96.421	0.0
NJIJ01000059.1	78	372	223	7	3	95.708	3.19e-98
NJIJ01000059.1	78	372	223	7	3	95.708	3.19e-98
NJIJ01000059.1	78	80.5	47	2	0	95.918	2.16e-10
NJIJ01000059.1	78	80.5	47	2	0	95.918	2.16e-10
NJIJ01000060.1	78	2392	1401	49	3	96.421	0.0
NJIJ01000060.1	78	372	223	7	3	95.708	3.19e-98
NJIJ01000060.1	78	80.5	47	2	0	95.918	2.16e-10
NJIJ01000061.1	78	2392	1401	49	3	96.421	0.0
NJIJ01000061.1	78	870	525	17	8	95.455	0.0
NJIJ01000061.1	78	372	223	7	3	95.708	3.19e-98
NJIJ01000061.1	78	80.5	47	2	0	95.918	2.16e-10
NJIJ01000063.1	78	2392	1401	49	3	96.421	0.0
NJIJ01000063.1	78	2392	1401	49	3	96.421	0.0
NJIJ01000063.1	78	372	223	7	3	95.708	3.19e-98
NJIJ01000063.1	78	372	223	7	3	95.708	3.19e-98
NJIJ01000063.1	78	80.5	47	2	0	95.918	2.16e-10
NJIJ01000063.1	78	80.5	47	2	0	95.918	2.16e-10
NJIJ01000064.1	78	2392	1401	49	3	96.421	0.0
NJIJ01000064.1	78	2392	1401	49	3	96.421	0.0
NJIJ01000064.1	78	372	223	7	3	95.708	3.19e-98
NJIJ01000064.1	78	372	223	7	3	95.708	3.19e-98
NJIJ01000064.1	78	80.5	47	2	0	95.918	2.16e-10
NJIJ01000064.1	78	80.5	47	2	0	95.918	2.16e-10
NJIJ01000066.1	78	2392	1401	49	3	96.421	0.0
NJIJ01000066.1	78	2392	1401	49	3	96.421	0.0
NJIJ01000066.1	78	372	223	7	3	95.708	3.19e-98
NJIJ01000066.1	78	372	223	7	3	95.708	3.19e-98
NJIJ01000066.1	78	80.5	47	2	0	95.918	2.16e-10
NJIJ01000066.1	78	80.5	47	2	0	95.918	2.16e-10
NJIJ01000069.1	78	2392	1401	49	3	96.421	0.0
NJIJ01000069.1	78	372	223	7	3	95.708	3.19e-98
NJIJ01000069.1	78	80.5	47	2	0	95.918	2.16e-10
NJIJ01000071.1	78	2392	1401	49	3	96.421	0.0
NJIJ01000071.1	78	2383	1401	49	5	96.289	0.0
NJIJ01000071.1	78	372	223	7	3	95.708	3.19e-98
NJIJ01000071.1	78	372	223	7	3	95.708	3.19e-98
NJIJ01000071.1	78	104	66	1	3	94.286	1.28e-17
NJIJ01000071.1	78	80.5	47	2	0	95.918	2.16e-10
NJIJ01000071.1	78	80.5	47	2	0	95.918	2.16e-10
NJIJ01000071.1	78	80.5	47	2	0	95.918	2.16e-10
NJIJ01000073.1	78	2392	1401	49	3	96.421	0.0
NJIJ01000073.1	78	2392	1401	49	3	96.421	0.0
NJIJ01000073.1	78	1698	1005	34	7	96.080	0.0
NJIJ01000073.1	78	372	223	7	3	95.708	3.19e-98
NJIJ01000073.1	78	372	223	7	3	95.708	3.19e-98
NJIJ01000073.1	78	355	221	7	6	94.444	3.21e-93
NJIJ01000073.1	78	80.5	47	2	0	95.918	2.16e-10
NJIJ01000073.1	78	80.5	47	2	0	95.918	2.16e-10
NJIJ01000073.1	78	73.1	46	2	1	93.878	3.62e-08
NJIJ01000074.1	78	2392	1401	49	3	96.421	0.0
NJIJ01000074.1	78	2392	1401	49	3	96.421	0.0
NJIJ01000074.1	78	372	223	7	3	95.708	3.19e-98
NJIJ01000074.1	78	372	223	7	3	95.708	3.19e-98
NJIJ01000074.1	78	80.5	47	2	0	95.918	2.16e-10
NJIJ01000074.1	78	80.5	47	2	0	95.918	2.16e-10
NJIJ01000075.1	78	2392	1401	49	3	96.421	0.0
NJIJ01000075.1	78	2392	1401	49	3	96.421	0.0
NJIJ01000075.1	78	2392	1401	49	3	96.421	0.0
NJIJ01000075.1	78	2392	1401	49	3	96.421	0.0
NJIJ01000075.1	78	372	223	7	3	95.708	3.19e-98
NJIJ01000075.1	78	372	223	7	3	95.708	3.19e-98
NJIJ01000075.1	78	372	223	7	3	95.708	3.19e-98
NJIJ01000075.1	78	372	223	7	3	95.708	3.19e-98
NJIJ01000075.1	78	80.5	47	2	0	95.918	2.16e-10
NJIJ01000075.1	78	80.5	47	2	0	95.918	2.16e-10
NJIJ01000075.1	78	80.5	47	2	0	95.918	2.16e-10
NJIJ01000075.1	78	80.5	47	2	0	95.918	2.16e-10
NJIJ01000085.1	78	2392	1401	49	3	96.421	0.0
NJIJ01000085.1	78	372	223	7	3	95.708	3.19e-98
NJIJ01000085.1	78	80.5	47	2	0	95.918	2.16e-10
NJIJ01000032.1	78	2386	1400	49	4	96.352	0.0
NJIJ01000032.1	78	307	216	10	12	90.756	9.11e-79
NJIJ01000032.1	78	80.5	47	2	0	95.918	2.16e-10
NJIJ01000062.1	78	2386	1400	49	4	96.352	0.0
NJIJ01000062.1	78	2377	1400	49	6	96.220	0.0
NJIJ01000062.1	78	372	223	7	3	95.708	3.19e-98
NJIJ01000062.1	78	372	223	7	3	95.708	3.19e-98
NJIJ01000062.1	78	80.5	47	2	0	95.918	2.16e-10
NJIJ01000062.1	78	80.5	47	2	0	95.918	2.16e-10
PPOL02000167.1	78	2385	1404	50	5	96.230	0.0
PPOL02000167.1	78	368	223	8	3	95.299	4.12e-97
PPOL02000167.1	78	87.9	51	2	0	96.226	1.29e-12
HE580273.2	85	2383	1401	54	1	96.223	0.0
HE580273.2	85	387	328	32	22	85.864	1.14e-102
HE580273.2	85	95.3	51	0	0	100.000	7.72e-15
NC_016485.2	85	2383	1401	54	1	96.223	0.0
NC_016485.2	85	387	328	32	22	85.864	1.14e-102
NC_016485.2	85	95.3	51	0	0	100.000	7.72e-15
NJIJ01000043.1	78	2381	1400	49	5	96.286	0.0
NJIJ01000043.1	78	363	222	8	4	94.872	1.92e-95
NJIJ01000043.1	78	73.1	46	2	1	93.878	3.62e-08
NJIJ01000045.1	78	2379	1399	49	5	96.284	0.0
NJIJ01000045.1	78	372	223	7	3	95.708	3.19e-98
NJIJ01000045.1	78	80.5	47	2	0	95.918	2.16e-10
PPOK01000135.1	78	2379	1401	50	5	96.223	0.0
PPOK01000135.1	78	375	227	8	3	95.378	2.46e-99
PPOK01000135.1	78	76.8	50	3	1	92.593	2.80e-09
NJIJ01000055.1	78	2374	1400	50	6	96.154	0.0
NJIJ01000055.1	78	1611	948	34	3	96.244	0.0
NJIJ01000055.1	78	372	223	7	3	95.708	3.19e-98
NJIJ01000055.1	78	372	223	7	3	95.708	3.19e-98
NJIJ01000055.1	78	80.5	47	2	0	95.918	2.16e-10
NJIJ01000055.1	78	80.5	47	2	0	95.918	2.16e-10
PPOJ02000117.1	81	2353	1397	54	6	95.882	0.0
PPOJ02000117.1	81	357	278	25	14	87.697	8.92e-94
PPOJ02000117.1	81	82.4	44	0	0	100.000	6.01e-11
DS480635.1	65	2342	1390	57	3	95.862	0.0
NW_001834437.1	65	2342	1390	57	3	95.862	0.0
PPMT01000013.1	82	2333	1393	56	7	95.673	0.0
PPMT01000013.1	82	2333	1393	56	7	95.673	0.0
PPMT01000013.1	82	392	289	16	18	89.474	2.45e-104
PPMT01000013.1	82	392	289	16	18	89.474	2.45e-104
PPMT01000013.1	82	76.8	43	1	0	97.727	2.80e-09
PPMT01000013.1	82	76.8	43	1	0	97.727	2.80e-09
FXLY01000006.1	78	2329	1390	57	6	95.664	0.0
FXLY01000006.1	78	2329	1390	57	6	95.664	0.0
FXLY01000006.1	78	357	224	8	6	94.118	8.92e-94
FXLY01000006.1	78	357	224	8	6	94.118	8.92e-94
FXLY01000006.1	78	84.2	45	0	0	100.000	1.67e-11
FXLY01000006.1	78	84.2	45	0	0	100.000	1.67e-11
LT598468.1	77	2307	1379	55	8	95.631	0.0
LT598468.1	77	2307	1379	55	8	95.631	0.0
LT598468.1	77	342	218	14	2	93.162	2.50e-89
LT598468.1	77	342	218	14	2	93.162	2.50e-89
LT598468.1	77	76.8	41	0	0	100.000	2.80e-09
LT598468.1	77	76.8	41	0	0	100.000	2.80e-09
CAPW01000003.1	78	2300	1387	66	4	95.196	0.0
CAPW01000003.1	78	355	228	13	4	93.061	3.21e-93
CAPW01000003.1	78	69.4	37	0	0	100.000	4.68e-07
LT598461.1	78	2290	1386	58	12	95.192	0.0
LT598461.1	78	2290	1386	58	12	95.192	0.0
LT598461.1	78	348	220	11	4	93.617	5.37e-91
LT598461.1	78	348	220	11	4	93.617	5.37e-91
LT598461.1	78	86.1	46	0	0	100.000	4.65e-12
LT598461.1	78	86.1	46	0	0	100.000	4.65e-12
CAEFZW010000005.1	78	2290	1384	62	8	95.186	0.0
CAEFZW010000005.1	78	2290	1384	62	8	95.186	0.0
CAEFZW010000005.1	78	370	224	8	3	95.319	1.15e-97
CAEFZW010000005.1	78	370	224	8	3	95.319	1.15e-97
CAEFZW010000005.1	78	82.4	44	0	0	100.000	6.01e-11
CAEFZW010000005.1	78	82.4	44	0	0	100.000	6.01e-11
NW_024545242.1	78	2290	1384	62	8	95.186	0.0
NW_024545242.1	78	2290	1384	62	8	95.186	0.0
NW_024545242.1	78	370	224	8	3	95.319	1.15e-97
NW_024545242.1	78	370	224	8	3	95.319	1.15e-97
NW_024545242.1	78	82.4	44	0	0	100.000	6.01e-11
NW_024545242.1	78	82.4	44	0	0	100.000	6.01e-11
JAIWYV020000017.1	78	2285	1383	69	3	95.052	0.0
JAIWYV020000017.1	78	630	376	16	1	95.674	4.76e-176
JAIWYV020000017.1	78	363	222	9	3	94.872	1.92e-95
JAIWYV020000017.1	78	363	222	9	3	94.872	1.92e-95
JAIWYV020000017.1	78	82.4	44	0	0	100.000	6.01e-11
JAIWYV020000017.1	78	82.4	44	0	0	100.000	6.01e-11
JAIWYV020000005.1	78	2285	1383	69	3	95.052	0.0
JAIWYV020000005.1	78	1101	636	20	0	96.951	0.0
JAIWYV020000005.1	78	363	222	9	3	94.872	1.92e-95
JAIWYV020000005.1	78	82.4	44	0	0	100.000	6.01e-11
LT598453.1	78	2285	1384	61	10	95.120	0.0
LT598453.1	78	2285	1384	61	10	95.120	0.0
LT598453.1	78	350	223	12	4	93.305	1.49e-91
LT598453.1	78	350	223	12	4	93.305	1.49e-91
LT598453.1	78	287	177	11	0	94.149	1.19e-72
LT598453.1	78	80.5	45	1	0	97.826	2.16e-10
LT598453.1	78	80.5	45	1	0	97.826	2.16e-10
LT598476.1	78	2283	1382	58	12	95.179	0.0
LT598476.1	78	2283	1382	58	12	95.179	0.0
LT598476.1	78	350	223	12	4	93.305	1.49e-91
LT598476.1	78	350	223	12	4	93.305	1.49e-91
LT598476.1	78	80.5	45	1	0	97.826	2.16e-10
LT598476.1	78	80.5	45	1	0	97.826	2.16e-10
LT598476.1	78	69.4	37	0	0	100.000	4.68e-07
JAFHAQ020000021.1	78	2276	1382	66	7	94.983	0.0
JAFHAQ020000021.1	78	2276	1382	66	7	94.983	0.0
JAFHAQ020000021.1	78	2276	1382	66	7	94.983	0.0
JAFHAQ020000021.1	78	2276	1385	60	13	94.993	0.0
JAFHAQ020000021.1	78	2270	1384	61	13	94.925	0.0
JAFHAQ020000021.1	78	2270	1384	61	13	94.925	0.0
JAFHAQ020000021.1	78	2270	1378	58	13	95.100	0.0
JAFHAQ020000021.1	78	355	219	12	1	94.397	3.21e-93
JAFHAQ020000021.1	78	355	219	12	1	94.397	3.21e-93
JAFHAQ020000021.1	78	355	219	12	1	94.397	3.21e-93
JAFHAQ020000021.1	78	355	219	12	1	94.397	3.21e-93
JAFHAQ020000021.1	78	355	219	12	1	94.397	3.21e-93
JAFHAQ020000021.1	78	355	219	12	1	94.397	3.21e-93
JAFHAQ020000021.1	78	355	219	12	1	94.397	3.21e-93
JAFHAQ020000021.1	78	75.0	42	1	0	97.674	1.01e-08
JAFHAQ020000021.1	78	75.0	42	1	0	97.674	1.01e-08
JAFHAQ020000021.1	78	75.0	42	1	0	97.674	1.01e-08
JAFHAQ020000021.1	78	75.0	42	1	0	97.674	1.01e-08
JAFHAQ020000021.1	78	75.0	42	1	0	97.674	1.01e-08
JAFHAQ020000021.1	78	75.0	42	1	0	97.674	1.01e-08
JAFHAQ020000021.1	78	75.0	42	1	0	97.674	1.01e-08
CU928180.1	78	2270	1385	64	11	94.863	0.0
CU928180.1	78	2270	1385	64	11	94.863	0.0
CU928180.1	78	2270	1385	64	11	94.863	0.0
CU928180.1	78	1592	1000	54	12	93.809	0.0
CU928180.1	78	342	219	12	4	93.191	2.50e-89
CU928180.1	78	342	219	12	4	93.191	2.50e-89
CU928180.1	78	342	219	12	4	93.191	2.50e-89
CU928180.1	78	342	219	12	4	93.191	2.50e-89
CU928180.1	78	80.5	45	1	0	97.826	2.16e-10
CU928180.1	78	80.5	45	1	0	97.826	2.16e-10
CU928180.1	78	80.5	45	1	0	97.826	2.16e-10
LT598481.1	78	2270	1376	56	14	95.159	0.0
LT598481.1	78	2270	1376	56	14	95.159	0.0
LT598481.1	78	339	221	14	4	92.469	3.23e-88
LT598481.1	78	339	221	14	4	92.469	3.23e-88
LT598481.1	78	78.7	45	0	1	97.826	7.78e-10
LT598481.1	78	78.7	45	0	1	97.826	7.78e-10
LT598481.1	78	69.4	37	0	0	100.000	4.68e-07
NC_013084.1	78	2270	1385	64	11	94.863	0.0
NC_013084.1	78	2270	1385	64	11	94.863	0.0
NC_013084.1	78	2270	1385	64	11	94.863	0.0
NC_013084.1	78	1592	1000	54	12	93.809	0.0
NC_013084.1	78	342	219	12	4	93.191	2.50e-89
NC_013084.1	78	342	219	12	4	93.191	2.50e-89
NC_013084.1	78	342	219	12	4	93.191	2.50e-89
NC_013084.1	78	342	219	12	4	93.191	2.50e-89
NC_013084.1	78	80.5	45	1	0	97.826	2.16e-10
NC_013084.1	78	80.5	45	1	0	97.826	2.16e-10
NC_013084.1	78	80.5	45	1	0	97.826	2.16e-10
LN736364.1	78	2268	1382	62	12	94.918	0.0
LN736364.1	78	2268	1382	62	12	94.918	0.0
LN736364.1	78	348	222	12	4	93.277	5.37e-91
LN736364.1	78	348	222	12	4	93.277	5.37e-91
LN736364.1	78	80.5	45	1	0	97.826	2.16e-10
LN736364.1	78	80.5	45	1	0	97.826	2.16e-10
NW_019212883.1	78	2268	1382	62	12	94.918	0.0
NW_019212883.1	78	2268	1382	62	12	94.918	0.0
NW_019212883.1	78	348	222	12	4	93.277	5.37e-91
NW_019212883.1	78	348	222	12	4	93.277	5.37e-91
NW_019212883.1	78	80.5	45	1	0	97.826	2.16e-10
NW_019212883.1	78	80.5	45	1	0	97.826	2.16e-10
LT598491.1	78	2266	1380	64	10	94.911	0.0
LT598491.1	78	2266	1380	64	10	94.911	0.0
LT598491.1	78	331	217	15	3	92.340	5.41e-86
LT598491.1	78	331	217	15	3	92.340	5.41e-86
LT598491.1	78	84.2	45	0	0	100.000	1.67e-11
LT598491.1	78	84.2	45	0	0	100.000	1.67e-11
HE978314.1	77	2266	1382	65	10	94.852	0.0
HE978314.1	77	2266	1382	65	10	94.852	0.0
HE978314.1	77	344	212	8	4	94.643	6.95e-90
HE978314.1	77	344	212	8	4	94.643	6.95e-90
HE978314.1	77	76.8	43	1	0	97.727	2.80e-09
HE978314.1	77	76.8	43	1	0	97.727	2.80e-09
NC_035922.1	77	2266	1382	65	10	94.852	0.0
NC_035922.1	77	2266	1382	65	10	94.852	0.0
NC_035922.1	77	344	212	8	4	94.643	6.95e-90
NC_035922.1	77	344	212	8	4	94.643	6.95e-90
NC_035922.1	77	76.8	43	1	0	97.727	2.80e-09
NC_035922.1	77	76.8	43	1	0	97.727	2.80e-09
LN890542.1	78	2265	1384	65	11	94.795	0.0
LN890542.1	78	2265	1384	65	11	94.795	0.0
LN890542.1	78	342	219	12	4	93.191	2.50e-89
LN890542.1	78	342	219	12	4	93.191	2.50e-89
LN890542.1	78	80.5	45	1	0	97.826	2.16e-10
LN890542.1	78	80.5	45	1	0	97.826	2.16e-10
CM000694.1	84	2263	1379	68	7	94.842	0.0
CM000694.1	84	2263	1379	68	7	94.842	0.0
CM000694.1	84	348	323	30	30	84.334	5.37e-91
CM000694.1	84	348	323	30	30	84.334	5.37e-91
CM000694.1	84	76.8	41	0	0	100.000	2.80e-09
CM000694.1	84	76.8	41	0	0	100.000	2.80e-09
JAEVGP010000015.1	77	2255	1380	52	22	94.911	0.0
JAEVGP010000015.1	77	2255	1380	52	22	94.911	0.0
JAEVGP010000015.1	77	2254	1380	51	23	94.911	0.0
JAEVGP010000015.1	77	350	224	10	6	93.333	1.49e-91
JAEVGP010000015.1	77	348	224	9	7	93.333	5.37e-91
JAEVGP010000015.1	77	348	224	9	7	93.333	5.37e-91
JAEVGP010000015.1	77	80.5	43	0	0	100.000	2.16e-10
JAEVGP010000015.1	77	80.5	43	0	0	100.000	2.16e-10
JAEVGP010000015.1	77	80.5	43	0	0	100.000	2.16e-10
JAEVGP010000005.1	77	2255	1380	52	22	94.911	0.0
JAEVGP010000005.1	77	350	217	9	4	94.348	1.49e-91
JAEVGP010000005.1	77	80.5	43	0	0	100.000	2.16e-10
PPXN02000161.1	77	2246	1373	77	1	94.624	0.0
PPXN02000161.1	77	350	216	7	5	94.737	1.49e-91
PPXN02000161.1	77	73.1	41	1	0	97.619	3.62e-08
LJCY02000024.1	76	2244	1366	58	14	94.993	0.0
LJCY02000024.1	76	2132	1349	71	21	93.616	0.0
LJCY02000024.1	76	327	205	9	4	94.037	7.00e-85
LJCY02000024.1	76	252	174	10	7	91.099	4.33e-62
LJCY02000024.1	76	250	191	18	8	88.018	1.56e-61
LJCY02000024.1	76	69.4	37	0	0	100.000	4.68e-07
LJCY02000024.1	76	69.4	37	0	0	100.000	4.68e-07
LJCY02000024.1	76	56.5	35	0	2	94.595	0.004
AADM01000465.1	78	2242	1383	68	13	94.467	0.0
AADM01000465.1	78	342	219	12	4	93.191	2.50e-89
AADM01000465.1	78	78.7	42	0	0	100.000	7.78e-10
NJIJ01000041.1	78	2231	1383	56	25	94.467	0.0
NJIJ01000041.1	78	327	221	8	11	92.083	7.00e-85
NJIJ01000041.1	78	80.5	47	2	0	95.918	2.16e-10
VAPW01000078.1	78	2231	1373	76	5	94.429	0.0
VAPW01000078.1	78	350	218	13	1	93.966	1.49e-91
VAPW01000078.1	78	75.0	42	1	0	97.674	1.01e-08
PPKA01000099.1	77	2222	1379	68	16	94.258	0.0
PPKA01000099.1	77	363	205	3	1	98.086	1.92e-95
PPKA01000099.1	77	75.0	42	1	0	97.674	1.01e-08
JANLBP010000028.1	77	2209	1374	59	24	94.303	0.0
JANLBP010000028.1	77	348	219	9	5	93.991	5.37e-91
JANLBP010000028.1	77	91.6	49	0	0	100.000	9.99e-14
CP019500.1	80	2207	1381	68	20	94.010	0.0
CP019500.1	80	372	263	12	15	90.690	3.19e-98
CP019500.1	80	75.0	45	1	1	95.745	1.01e-08
CP019493.1	77	2206	1380	69	19	94.005	0.0
CP019493.1	77	370	205	1	1	99.034	1.15e-97
CP019493.1	77	76.8	43	1	0	97.727	2.80e-09
CP019493.1	77	75.0	42	1	0	97.674	1.01e-08
CR380958.2	77	2204	1374	59	25	94.239	0.0
CR380958.2	77	350	219	10	4	93.991	1.49e-91
CR380958.2	77	91.6	49	0	0	100.000	9.99e-14
NC_006035.2	77	2204	1374	59	25	94.239	0.0
NC_006035.2	77	350	219	10	4	93.991	1.49e-91
NC_006035.2	77	91.6	49	0	0	100.000	9.99e-14
JAKZLQ010000155.1	78	2198	1367	82	5	94.017	0.0
JAKZLQ010000155.1	78	355	219	12	1	94.397	3.21e-93
JAKZLQ010000155.1	78	75.0	42	1	0	97.674	1.01e-08
JFAV03000033.1	78	2191	1364	84	4	93.939	0.0
JFAV03000033.1	78	291	211	17	8	89.407	9.18e-74
JFAV03000033.1	78	80.5	52	3	1	92.857	2.16e-10
PPJY02000051.1	76	2191	1361	66	17	94.252	0.0
PPJY02000051.1	76	357	215	2	7	95.982	8.92e-94
PPJY02000051.1	76	69.4	37	0	0	100.000	4.68e-07
AADM01000401.1	76	2189	1348	65	13	94.530	0.0
AADM01000401.1	76	342	219	12	4	93.191	2.50e-89
AADM01000401.1	76	78.7	42	0	0	100.000	7.78e-10
PPJZ01000145.1	77	2182	1379	70	23	93.682	0.0
PPJZ01000145.1	77	359	205	4	1	97.619	2.48e-94
PPJZ01000145.1	77	75.0	42	1	0	97.674	1.01e-08
LPNM01000013.1	78	2180	1362	86	4	93.802	0.0
LPNM01000013.1	78	2170	1362	89	4	93.608	0.0
LPNM01000013.1	78	2169	1361	90	4	93.540	0.0
LPNM01000013.1	78	1967	1308	125	4	91.023	0.0
LPNM01000013.1	78	990	591	28	0	95.477	0.0
LPNM01000013.1	78	291	211	17	8	89.407	9.18e-74
LPNM01000013.1	78	291	211	17	8	89.407	9.18e-74
LPNM01000013.1	78	291	211	17	8	89.407	9.18e-74
LPNM01000013.1	78	291	211	17	8	89.407	9.18e-74
LPNM01000013.1	78	76.8	45	2	0	95.745	2.80e-09
LPNM01000013.1	78	76.8	45	2	0	95.745	2.80e-09
LPNM01000013.1	78	76.8	45	2	0	95.745	2.80e-09
LPNM01000013.1	78	76.8	45	2	0	95.745	2.80e-09
JAMAJF010000066.1	78	2180	1363	85	5	93.806	0.0
JAMAJF010000066.1	78	337	215	15	1	93.074	1.16e-87
JAMAJF010000066.1	78	75.0	42	1	0	97.674	1.01e-08
CP058611.1	77	2180	1364	62	24	94.069	0.0
CP058611.1	77	346	223	8	8	93.305	1.93e-90
CP058611.1	77	75.0	42	1	0	97.674	1.01e-08
CP058607.1	76	2180	1364	62	24	94.069	0.0
CP058607.1	76	2180	1364	62	24	94.069	0.0
CP058607.1	76	2180	1364	62	24	94.069	0.0
CP058607.1	76	2180	1364	62	24	94.069	0.0
CP058607.1	76	2180	1364	62	24	94.069	0.0
CP058607.1	76	346	216	7	6	94.323	1.93e-90
CP058607.1	76	346	216	7	6	94.323	1.93e-90
CP058607.1	76	346	216	7	6	94.323	1.93e-90
CP058607.1	76	346	216	7	6	94.323	1.93e-90
CP058607.1	76	339	215	7	7	93.886	3.23e-88
CP058607.1	76	75.0	42	1	0	97.674	1.01e-08
CP058607.1	76	75.0	42	1	0	97.674	1.01e-08
CP058607.1	76	75.0	42	1	0	97.674	1.01e-08
CP058607.1	76	75.0	42	1	0	97.674	1.01e-08
CP058607.1	76	75.0	42	1	0	97.674	1.01e-08
NC_050726.1	77	2180	1364	62	24	94.069	0.0
NC_050726.1	77	346	223	8	8	93.305	1.93e-90
NC_050726.1	77	75.0	42	1	0	97.674	1.01e-08
NC_050722.1	76	2180	1364	62	24	94.069	0.0
NC_050722.1	76	2180	1364	62	24	94.069	0.0
NC_050722.1	76	2180	1364	62	24	94.069	0.0
NC_050722.1	76	2180	1364	62	24	94.069	0.0
NC_050722.1	76	2180	1364	62	24	94.069	0.0
NC_050722.1	76	346	216	7	6	94.323	1.93e-90
NC_050722.1	76	346	216	7	6	94.323	1.93e-90
NC_050722.1	76	346	216	7	6	94.323	1.93e-90
NC_050722.1	76	346	216	7	6	94.323	1.93e-90
NC_050722.1	76	339	215	7	7	93.886	3.23e-88
NC_050722.1	76	75.0	42	1	0	97.674	1.01e-08
NC_050722.1	76	75.0	42	1	0	97.674	1.01e-08
NC_050722.1	76	75.0	42	1	0	97.674	1.01e-08
NC_050722.1	76	75.0	42	1	0	97.674	1.01e-08
NC_050722.1	76	75.0	42	1	0	97.674	1.01e-08
VZWC01000071.1	54	2178	1187	0	3	99.748	0.0
CP006026.1	78	2172	1370	78	15	93.643	0.0
CP006026.1	78	305	218	15	9	90.083	3.28e-78
CP006026.1	78	76.8	43	1	0	97.727	2.80e-09
AE016820.4	77	2169	1366	81	12	93.626	0.0
AE016820.4	77	2169	1366	81	12	93.626	0.0
AE016820.4	77	2169	1366	81	12	93.626	0.0
AE016820.4	77	2169	1366	81	12	93.626	0.0
AE016820.4	77	2169	1366	81	12	93.626	0.0
AE016820.4	77	2169	1366	81	12	93.626	0.0
AE016820.4	77	2169	1366	81	12	93.626	0.0
AE016820.4	77	2169	1366	81	12	93.626	0.0
AE016820.4	77	2169	1366	81	12	93.626	0.0
AE016820.4	77	2169	1366	81	12	93.626	0.0
AE016820.4	77	2169	1366	81	12	93.626	0.0
AE016820.4	77	2169	1366	81	12	93.626	0.0
AE016820.4	77	2169	1366	81	12	93.626	0.0
AE016820.4	77	2169	1366	81	12	93.626	0.0
AE016820.4	77	2169	1366	81	12	93.626	0.0
AE016820.4	77	2169	1366	81	12	93.626	0.0
AE016820.4	77	2169	1366	81	12	93.626	0.0
AE016820.4	77	2169	1366	81	12	93.626	0.0
AE016820.4	77	2169	1366	81	12	93.626	0.0
AE016820.4	77	2169	1366	81	12	93.626	0.0
AE016820.4	77	2169	1366	81	12	93.626	0.0
AE016820.4	77	2169	1366	81	12	93.626	0.0
AE016820.4	77	2169	1366	81	12	93.626	0.0
AE016820.4	77	2169	1366	81	12	93.626	0.0
AE016820.4	77	2169	1366	81	12	93.626	0.0
AE016820.4	77	2169	1366	81	12	93.626	0.0
AE016820.4	77	2169	1366	81	12	93.626	0.0
AE016820.4	77	2169	1366	81	12	93.626	0.0
AE016820.4	77	2169	1366	81	12	93.626	0.0
AE016820.4	77	2169	1366	81	12	93.626	0.0
AE016820.4	77	2169	1366	81	12	93.626	0.0
AE016820.4	77	2169	1366	81	12	93.626	0.0
AE016820.4	77	2169	1366	81	12	93.626	0.0
AE016820.4	77	2169	1366	81	12	93.626	0.0
AE016820.4	77	2169	1366	81	12	93.626	0.0
AE016820.4	77	2169	1366	81	12	93.626	0.0
AE016820.4	77	2169	1366	81	12	93.626	0.0
AE016820.4	77	2169	1366	81	12	93.626	0.0
AE016820.4	77	2169	1366	81	12	93.626	0.0
AE016820.4	77	298	192	14	1	92.754	5.49e-76
AE016820.4	77	298	192	14	1	92.754	5.49e-76
AE016820.4	77	298	192	14	1	92.754	5.49e-76
AE016820.4	77	298	192	14	1	92.754	5.49e-76
AE016820.4	77	298	192	14	1	92.754	5.49e-76
AE016820.4	77	298	192	14	1	92.754	5.49e-76
AE016820.4	77	298	192	14	1	92.754	5.49e-76
AE016820.4	77	298	192	14	1	92.754	5.49e-76
AE016820.4	77	298	192	14	1	92.754	5.49e-76
AE016820.4	77	298	192	14	1	92.754	5.49e-76
AE016820.4	77	298	192	14	1	92.754	5.49e-76
AE016820.4	77	298	192	14	1	92.754	5.49e-76
AE016820.4	77	298	192	14	1	92.754	5.49e-76
AE016820.4	77	298	192	14	1	92.754	5.49e-76
AE016820.4	77	298	192	14	1	92.754	5.49e-76
AE016820.4	77	298	192	14	1	92.754	5.49e-76
AE016820.4	77	298	192	14	1	92.754	5.49e-76
AE016820.4	77	298	192	14	1	92.754	5.49e-76
AE016820.4	77	298	192	14	1	92.754	5.49e-76
AE016820.4	77	298	192	14	1	92.754	5.49e-76
AE016820.4	77	298	192	14	1	92.754	5.49e-76
AE016820.4	77	298	192	14	1	92.754	5.49e-76
AE016820.4	77	298	192	14	1	92.754	5.49e-76
AE016820.4	77	298	192	14	1	92.754	5.49e-76
AE016820.4	77	298	192	14	1	92.754	5.49e-76
AE016820.4	77	298	192	14	1	92.754	5.49e-76
AE016820.4	77	298	192	14	1	92.754	5.49e-76
AE016820.4	77	298	192	14	1	92.754	5.49e-76
AE016820.4	77	298	192	14	1	92.754	5.49e-76
AE016820.4	77	298	192	14	1	92.754	5.49e-76
AE016820.4	77	298	192	14	1	92.754	5.49e-76
AE016820.4	77	298	192	14	1	92.754	5.49e-76
AE016820.4	77	298	192	14	1	92.754	5.49e-76
AE016820.4	77	298	192	14	1	92.754	5.49e-76
AE016820.4	77	298	192	14	1	92.754	5.49e-76
AE016820.4	77	298	192	14	1	92.754	5.49e-76
AE016820.4	77	298	192	14	1	92.754	5.49e-76
AE016820.4	77	298	192	14	1	92.754	5.49e-76
AE016820.4	77	298	192	14	1	92.754	5.49e-76
AE016820.4	77	76.8	43	1	0	97.727	2.80e-09
AE016820.4	77	76.8	43	1	0	97.727	2.80e-09
AE016820.4	77	76.8	43	1	0	97.727	2.80e-09
AE016820.4	77	76.8	43	1	0	97.727	2.80e-09
AE016820.4	77	76.8	43	1	0	97.727	2.80e-09
AE016820.4	77	76.8	43	1	0	97.727	2.80e-09
AE016820.4	77	76.8	43	1	0	97.727	2.80e-09
AE016820.4	77	76.8	43	1	0	97.727	2.80e-09
AE016820.4	77	76.8	43	1	0	97.727	2.80e-09
AE016820.4	77	76.8	43	1	0	97.727	2.80e-09
AE016820.4	77	76.8	43	1	0	97.727	2.80e-09
AE016820.4	77	76.8	43	1	0	97.727	2.80e-09
AE016820.4	77	76.8	43	1	0	97.727	2.80e-09
AE016820.4	77	76.8	43	1	0	97.727	2.80e-09
AE016820.4	77	76.8	43	1	0	97.727	2.80e-09
AE016820.4	77	76.8	43	1	0	97.727	2.80e-09
AE016820.4	77	76.8	43	1	0	97.727	2.80e-09
AE016820.4	77	76.8	43	1	0	97.727	2.80e-09
AE016820.4	77	76.8	43	1	0	97.727	2.80e-09
AE016820.4	77	76.8	43	1	0	97.727	2.80e-09
AE016820.4	77	76.8	43	1	0	97.727	2.80e-09
AE016820.4	77	76.8	43	1	0	97.727	2.80e-09
AE016820.4	77	76.8	43	1	0	97.727	2.80e-09
AE016820.4	77	76.8	43	1	0	97.727	2.80e-09
AE016820.4	77	76.8	43	1	0	97.727	2.80e-09
AE016820.4	77	76.8	43	1	0	97.727	2.80e-09
AE016820.4	77	76.8	43	1	0	97.727	2.80e-09
AE016820.4	77	76.8	43	1	0	97.727	2.80e-09
AE016820.4	77	76.8	43	1	0	97.727	2.80e-09
AE016820.4	77	76.8	43	1	0	97.727	2.80e-09
AE016820.4	77	76.8	43	1	0	97.727	2.80e-09
AE016820.4	77	76.8	43	1	0	97.727	2.80e-09
AE016820.4	77	76.8	43	1	0	97.727	2.80e-09
AE016820.4	77	76.8	43	1	0	97.727	2.80e-09
AE016820.4	77	76.8	43	1	0	97.727	2.80e-09
AE016820.4	77	76.8	43	1	0	97.727	2.80e-09
AE016820.4	77	76.8	43	1	0	97.727	2.80e-09
AE016820.4	77	76.8	43	1	0	97.727	2.80e-09
AE016820.4	77	76.8	43	1	0	97.727	2.80e-09
NC_005788.4	77	2169	1366	81	12	93.626	0.0
NC_005788.4	77	2169	1366	81	12	93.626	0.0
NC_005788.4	77	2169	1366	81	12	93.626	0.0
NC_005788.4	77	2169	1366	81	12	93.626	0.0
NC_005788.4	77	2169	1366	81	12	93.626	0.0
NC_005788.4	77	2169	1366	81	12	93.626	0.0
NC_005788.4	77	2169	1366	81	12	93.626	0.0
NC_005788.4	77	2169	1366	81	12	93.626	0.0
NC_005788.4	77	2169	1366	81	12	93.626	0.0
NC_005788.4	77	2169	1366	81	12	93.626	0.0
NC_005788.4	77	2169	1366	81	12	93.626	0.0
NC_005788.4	77	2169	1366	81	12	93.626	0.0
NC_005788.4	77	2169	1366	81	12	93.626	0.0
NC_005788.4	77	2169	1366	81	12	93.626	0.0
NC_005788.4	77	2169	1366	81	12	93.626	0.0
NC_005788.4	77	2169	1366	81	12	93.626	0.0
NC_005788.4	77	2169	1366	81	12	93.626	0.0
NC_005788.4	77	2169	1366	81	12	93.626	0.0
NC_005788.4	77	2169	1366	81	12	93.626	0.0
NC_005788.4	77	2169	1366	81	12	93.626	0.0
NC_005788.4	77	2169	1366	81	12	93.626	0.0
NC_005788.4	77	2169	1366	81	12	93.626	0.0
NC_005788.4	77	2169	1366	81	12	93.626	0.0
NC_005788.4	77	2169	1366	81	12	93.626	0.0
NC_005788.4	77	2169	1366	81	12	93.626	0.0
NC_005788.4	77	2169	1366	81	12	93.626	0.0
NC_005788.4	77	2169	1366	81	12	93.626	0.0
NC_005788.4	77	2169	1366	81	12	93.626	0.0
NC_005788.4	77	2169	1366	81	12	93.626	0.0
NC_005788.4	77	2169	1366	81	12	93.626	0.0
NC_005788.4	77	2169	1366	81	12	93.626	0.0
NC_005788.4	77	2169	1366	81	12	93.626	0.0
NC_005788.4	77	2169	1366	81	12	93.626	0.0
NC_005788.4	77	2169	1366	81	12	93.626	0.0
NC_005788.4	77	2169	1366	81	12	93.626	0.0
NC_005788.4	77	2169	1366	81	12	93.626	0.0
NC_005788.4	77	2169	1366	81	12	93.626	0.0
NC_005788.4	77	2169	1366	81	12	93.626	0.0
NC_005788.4	77	2169	1366	81	12	93.626	0.0
NC_005788.4	77	298	192	14	1	92.754	5.49e-76
NC_005788.4	77	298	192	14	1	92.754	5.49e-76
NC_005788.4	77	298	192	14	1	92.754	5.49e-76
NC_005788.4	77	298	192	14	1	92.754	5.49e-76
NC_005788.4	77	298	192	14	1	92.754	5.49e-76
NC_005788.4	77	298	192	14	1	92.754	5.49e-76
NC_005788.4	77	298	192	14	1	92.754	5.49e-76
NC_005788.4	77	298	192	14	1	92.754	5.49e-76
NC_005788.4	77	298	192	14	1	92.754	5.49e-76
NC_005788.4	77	298	192	14	1	92.754	5.49e-76
NC_005788.4	77	298	192	14	1	92.754	5.49e-76
NC_005788.4	77	298	192	14	1	92.754	5.49e-76
NC_005788.4	77	298	192	14	1	92.754	5.49e-76
NC_005788.4	77	298	192	14	1	92.754	5.49e-76
NC_005788.4	77	298	192	14	1	92.754	5.49e-76
NC_005788.4	77	298	192	14	1	92.754	5.49e-76
NC_005788.4	77	298	192	14	1	92.754	5.49e-76
NC_005788.4	77	298	192	14	1	92.754	5.49e-76
NC_005788.4	77	298	192	14	1	92.754	5.49e-76
NC_005788.4	77	298	192	14	1	92.754	5.49e-76
NC_005788.4	77	298	192	14	1	92.754	5.49e-76
NC_005788.4	77	298	192	14	1	92.754	5.49e-76
NC_005788.4	77	298	192	14	1	92.754	5.49e-76
NC_005788.4	77	298	192	14	1	92.754	5.49e-76
NC_005788.4	77	298	192	14	1	92.754	5.49e-76
NC_005788.4	77	298	192	14	1	92.754	5.49e-76
NC_005788.4	77	298	192	14	1	92.754	5.49e-76
NC_005788.4	77	298	192	14	1	92.754	5.49e-76
NC_005788.4	77	298	192	14	1	92.754	5.49e-76
NC_005788.4	77	298	192	14	1	92.754	5.49e-76
NC_005788.4	77	298	192	14	1	92.754	5.49e-76
NC_005788.4	77	298	192	14	1	92.754	5.49e-76
NC_005788.4	77	298	192	14	1	92.754	5.49e-76
NC_005788.4	77	298	192	14	1	92.754	5.49e-76
NC_005788.4	77	298	192	14	1	92.754	5.49e-76
NC_005788.4	77	298	192	14	1	92.754	5.49e-76
NC_005788.4	77	298	192	14	1	92.754	5.49e-76
NC_005788.4	77	298	192	14	1	92.754	5.49e-76
NC_005788.4	77	298	192	14	1	92.754	5.49e-76
NC_005788.4	77	76.8	43	1	0	97.727	2.80e-09
NC_005788.4	77	76.8	43	1	0	97.727	2.80e-09
NC_005788.4	77	76.8	43	1	0	97.727	2.80e-09
NC_005788.4	77	76.8	43	1	0	97.727	2.80e-09
NC_005788.4	77	76.8	43	1	0	97.727	2.80e-09
NC_005788.4	77	76.8	43	1	0	97.727	2.80e-09
NC_005788.4	77	76.8	43	1	0	97.727	2.80e-09
NC_005788.4	77	76.8	43	1	0	97.727	2.80e-09
NC_005788.4	77	76.8	43	1	0	97.727	2.80e-09
NC_005788.4	77	76.8	43	1	0	97.727	2.80e-09
NC_005788.4	77	76.8	43	1	0	97.727	2.80e-09
NC_005788.4	77	76.8	43	1	0	97.727	2.80e-09
NC_005788.4	77	76.8	43	1	0	97.727	2.80e-09
NC_005788.4	77	76.8	43	1	0	97.727	2.80e-09
NC_005788.4	77	76.8	43	1	0	97.727	2.80e-09
NC_005788.4	77	76.8	43	1	0	97.727	2.80e-09
NC_005788.4	77	76.8	43	1	0	97.727	2.80e-09
NC_005788.4	77	76.8	43	1	0	97.727	2.80e-09
NC_005788.4	77	76.8	43	1	0	97.727	2.80e-09
NC_005788.4	77	76.8	43	1	0	97.727	2.80e-09
NC_005788.4	77	76.8	43	1	0	97.727	2.80e-09
NC_005788.4	77	76.8	43	1	0	97.727	2.80e-09
NC_005788.4	77	76.8	43	1	0	97.727	2.80e-09
NC_005788.4	77	76.8	43	1	0	97.727	2.80e-09
NC_005788.4	77	76.8	43	1	0	97.727	2.80e-09
NC_005788.4	77	76.8	43	1	0	97.727	2.80e-09
NC_005788.4	77	76.8	43	1	0	97.727	2.80e-09
NC_005788.4	77	76.8	43	1	0	97.727	2.80e-09
NC_005788.4	77	76.8	43	1	0	97.727	2.80e-09
NC_005788.4	77	76.8	43	1	0	97.727	2.80e-09
NC_005788.4	77	76.8	43	1	0	97.727	2.80e-09
NC_005788.4	77	76.8	43	1	0	97.727	2.80e-09
NC_005788.4	77	76.8	43	1	0	97.727	2.80e-09
NC_005788.4	77	76.8	43	1	0	97.727	2.80e-09
NC_005788.4	77	76.8	43	1	0	97.727	2.80e-09
NC_005788.4	77	76.8	43	1	0	97.727	2.80e-09
NC_005788.4	77	76.8	43	1	0	97.727	2.80e-09
NC_005788.4	77	76.8	43	1	0	97.727	2.80e-09
NC_005788.4	77	76.8	43	1	0	97.727	2.80e-09
PTXO01000010.1	80	2152	1358	90	5	93.462	0.0
PTXO01000010.1	80	313	258	18	21	86.869	1.96e-80
PTXO01000010.1	80	73.1	41	1	0	97.619	3.62e-08
HE806320.1	77	2150	1351	76	14	93.754	0.0
HE806320.1	77	1018	589	19	0	96.875	0.0
HE806320.1	77	313	207	15	3	92.000	1.96e-80
HE806320.1	77	71.3	40	1	0	97.561	1.30e-07
HE806319.1	77	2150	1351	76	14	93.754	0.0
HE806319.1	77	1018	589	19	0	96.875	0.0
HE806319.1	77	313	207	15	3	92.000	1.96e-80
HE806319.1	77	71.3	40	1	0	97.561	1.30e-07
UEGL01000009.1	78	2150	1383	82	22	93.006	0.0
UEGL01000009.1	78	2148	1375	82	19	93.157	0.0
UEGL01000009.1	78	2143	1382	82	23	92.939	0.0
UEGL01000009.1	78	2135	1383	81	26	92.819	0.0
UEGL01000009.1	78	342	215	11	3	93.886	2.50e-89
UEGL01000009.1	78	342	215	11	3	93.886	2.50e-89
UEGL01000009.1	78	342	215	10	4	93.886	2.50e-89
UEGL01000009.1	78	342	215	11	3	93.886	2.50e-89
UEGL01000009.1	78	75.0	42	1	0	97.674	1.01e-08
UEGL01000009.1	78	75.0	42	1	0	97.674	1.01e-08
UEGL01000009.1	78	75.0	42	1	0	97.674	1.01e-08
UEGL01000009.1	78	75.0	42	1	0	97.674	1.01e-08
CP002500.1	77	2150	1363	83	13	93.420	0.0
CP002500.1	77	2150	1363	83	13	93.420	0.0
CP002500.1	77	283	192	13	5	91.429	1.54e-71
CP002500.1	77	283	192	13	5	91.429	1.54e-71
CP002500.1	77	75.0	42	1	0	97.674	1.01e-08
CP002500.1	77	75.0	42	1	0	97.674	1.01e-08
NC_016452.1	77	2150	1363	83	13	93.420	0.0
NC_016452.1	77	2150	1363	83	13	93.420	0.0
NC_016452.1	77	283	192	13	5	91.429	1.54e-71
NC_016452.1	77	283	192	13	5	91.429	1.54e-71
NC_016452.1	77	75.0	42	1	0	97.674	1.01e-08
NC_016452.1	77	75.0	42	1	0	97.674	1.01e-08
NC_020189.1	77	2150	1351	76	14	93.754	0.0
NC_020189.1	77	1018	589	19	0	96.875	0.0
NC_020189.1	77	313	207	15	3	92.000	1.96e-80
NC_020189.1	77	71.3	40	1	0	97.561	1.30e-07
NC_020188.1	77	2150	1351	76	14	93.754	0.0
NC_020188.1	77	1018	589	19	0	96.875	0.0
NC_020188.1	77	313	207	15	3	92.000	1.96e-80
NC_020188.1	77	71.3	40	1	0	97.561	1.30e-07
CAPT01000119.1	77	2146	1365	65	29	93.557	0.0
CAPT01000119.1	77	322	216	6	12	92.308	3.26e-83
CAPT01000119.1	77	80.5	43	0	0	100.000	2.16e-10
UEGL01000052.1	78	2145	1363	81	16	93.356	0.0
UEGL01000052.1	78	2143	1366	79	19	93.306	0.0
UEGL01000052.1	78	2122	1373	82	24	92.833	0.0
UEGL01000052.1	78	2063	1369	87	31	92.065	0.0
UEGL01000052.1	78	342	213	10	3	94.248	2.50e-89
UEGL01000052.1	78	342	213	10	3	94.248	2.50e-89
UEGL01000052.1	78	337	213	8	6	93.833	1.16e-87
UEGL01000052.1	78	335	212	9	5	93.805	4.18e-87
UEGL01000052.1	78	75.0	42	1	0	97.674	1.01e-08
UEGL01000052.1	78	75.0	42	1	0	97.674	1.01e-08
UEGL01000052.1	78	75.0	42	1	0	97.674	1.01e-08
UEGL01000010.1	78	2143	1374	82	20	93.089	0.0
UEGL01000010.1	78	2135	1373	82	21	93.022	0.0
UEGL01000010.1	78	2128	1374	82	23	92.901	0.0
UEGL01000010.1	78	2122	1371	82	23	92.886	0.0
UEGL01000010.1	78	342	213	10	3	94.248	2.50e-89
UEGL01000010.1	78	342	213	10	3	94.248	2.50e-89
UEGL01000010.1	78	342	213	10	3	94.248	2.50e-89
UEGL01000010.1	78	342	213	10	3	94.248	2.50e-89
UEGL01000010.1	78	75.0	42	1	0	97.674	1.01e-08
UEGL01000010.1	78	75.0	42	1	0	97.674	1.01e-08
UEGL01000010.1	78	75.0	42	1	0	97.674	1.01e-08
UEGL01000010.1	78	75.0	42	1	0	97.674	1.01e-08
UEGL01000028.1	78	2141	1373	82	20	93.085	0.0
UEGL01000028.1	78	2139	1373	81	21	93.085	0.0
UEGL01000028.1	78	2132	1373	82	22	92.959	0.0
UEGL01000028.1	78	2132	1368	83	19	93.061	0.0
UEGL01000028.1	78	339	216	9	6	93.506	3.23e-88
UEGL01000028.1	78	337	216	7	8	93.506	1.16e-87
UEGL01000028.1	78	335	217	9	7	93.133	4.18e-87
UEGL01000028.1	78	335	217	9	7	93.133	4.18e-87
UEGL01000028.1	78	75.0	42	1	0	97.674	1.01e-08
UEGL01000028.1	78	75.0	42	1	0	97.674	1.01e-08
UEGL01000028.1	78	75.0	42	1	0	97.674	1.01e-08
UEGL01000028.1	78	75.0	42	1	0	97.674	1.01e-08
UEGL01000006.1	78	2135	1373	81	22	93.022	0.0
UEGL01000006.1	78	2028	1357	83	37	91.875	0.0
UEGL01000006.1	78	329	213	11	5	93.013	1.95e-85
UEGL01000006.1	78	326	213	11	6	92.609	2.52e-84
UEGL01000006.1	78	75.0	42	1	0	97.674	1.01e-08
UEGL01000006.1	78	75.0	42	1	0	97.674	1.01e-08
UEGL01000039.1	78	2135	1373	81	22	93.022	0.0
UEGL01000039.1	78	2134	1374	82	22	92.963	0.0
UEGL01000039.1	78	2134	1374	82	22	92.963	0.0
UEGL01000039.1	78	2130	1373	81	23	92.959	0.0
UEGL01000039.1	78	342	213	10	3	94.248	2.50e-89
UEGL01000039.1	78	342	213	10	3	94.248	2.50e-89
UEGL01000039.1	78	342	213	10	3	94.248	2.50e-89
UEGL01000039.1	78	342	213	10	3	94.248	2.50e-89
UEGL01000039.1	78	75.0	42	1	0	97.674	1.01e-08
UEGL01000039.1	78	75.0	42	1	0	97.674	1.01e-08
UEGL01000039.1	78	75.0	42	1	0	97.674	1.01e-08
UEGL01000039.1	78	75.0	42	1	0	97.674	1.01e-08
SRHL01000186.1	79	2135	1351	91	5	93.366	0.0
SRHL01000186.1	79	298	233	17	15	87.925	5.49e-76
SRHL01000186.1	79	78.7	44	1	0	97.778	7.78e-10
NJIJ01000044.1	78	2119	1241	37	8	96.501	0.0
NJIJ01000044.1	78	359	221	7	5	94.850	2.48e-94
NJIJ01000044.1	78	250	159	12	0	92.982	1.56e-61
NJIJ01000044.1	78	80.5	47	2	0	95.918	2.16e-10
CM036081.1	75	2109	1347	80	18	93.218	0.0
CM036081.1	75	2109	1347	81	17	93.218	0.0
CM036081.1	75	2109	1347	81	17	93.218	0.0
CM036081.1	75	2109	1347	81	17	93.218	0.0
CM036081.1	75	2109	1347	81	17	93.218	0.0
CM036081.1	75	2104	1346	81	18	93.149	0.0
CM036081.1	75	2102	1346	80	19	93.149	0.0
CM036081.1	75	261	166	11	1	93.258	7.20e-65
CM036081.1	75	261	166	11	1	93.258	7.20e-65
CM036081.1	75	261	166	11	1	93.258	7.20e-65
CM036081.1	75	261	166	11	1	93.258	7.20e-65
CM036081.1	75	261	166	11	1	93.258	7.20e-65
CM036081.1	75	261	166	11	1	93.258	7.20e-65
CM036081.1	75	255	165	11	2	92.697	3.35e-63
CM036081.1	75	75.0	42	1	0	97.674	1.01e-08
CM036081.1	75	75.0	42	1	0	97.674	1.01e-08
CM036081.1	75	75.0	42	1	0	97.674	1.01e-08
CM036081.1	75	75.0	42	1	0	97.674	1.01e-08
CM036081.1	75	75.0	42	1	0	97.674	1.01e-08
CM036081.1	75	75.0	42	1	0	97.674	1.01e-08
CM036081.1	75	75.0	42	1	0	97.674	1.01e-08
NC_060201.1	75	2109	1347	80	18	93.218	0.0
NC_060201.1	75	2109	1347	81	17	93.218	0.0
NC_060201.1	75	2109	1347	81	17	93.218	0.0
NC_060201.1	75	2109	1347	81	17	93.218	0.0
NC_060201.1	75	2109	1347	81	17	93.218	0.0
NC_060201.1	75	2104	1346	81	18	93.149	0.0
NC_060201.1	75	2102	1346	80	19	93.149	0.0
NC_060201.1	75	261	166	11	1	93.258	7.20e-65
NC_060201.1	75	261	166	11	1	93.258	7.20e-65
NC_060201.1	75	261	166	11	1	93.258	7.20e-65
NC_060201.1	75	261	166	11	1	93.258	7.20e-65
NC_060201.1	75	261	166	11	1	93.258	7.20e-65
NC_060201.1	75	261	166	11	1	93.258	7.20e-65
NC_060201.1	75	255	165	11	2	92.697	3.35e-63
NC_060201.1	75	75.0	42	1	0	97.674	1.01e-08
NC_060201.1	75	75.0	42	1	0	97.674	1.01e-08
NC_060201.1	75	75.0	42	1	0	97.674	1.01e-08
NC_060201.1	75	75.0	42	1	0	97.674	1.01e-08
NC_060201.1	75	75.0	42	1	0	97.674	1.01e-08
NC_060201.1	75	75.0	42	1	0	97.674	1.01e-08
NC_060201.1	75	75.0	42	1	0	97.674	1.01e-08
JAHUZD010000048.1	77	2102	1343	90	10	93.070	0.0
JAHUZD010000048.1	77	340	219	10	6	93.191	8.99e-89
JAHUZD010000048.1	77	91.6	49	0	0	100.000	9.99e-14
NW_026055390.1	77	2102	1343	90	10	93.070	0.0
NW_026055390.1	77	340	219	10	6	93.191	8.99e-89
NW_026055390.1	77	91.6	49	0	0	100.000	9.99e-14
CAPU01000149.1	61	2082	1294	56	22	94.315	0.0
JANBXG010000012.1	76	2060	1332	97	9	92.629	0.0
JANBXG010000012.1	76	265	188	16	5	89.952	5.56e-66
JANBXG010000012.1	76	69.4	39	1	0	97.500	4.68e-07
PPNQ01000118.1	78	2054	1341	92	18	92.419	0.0
PPNQ01000118.1	78	298	227	13	16	88.672	5.49e-76
PPNQ01000118.1	78	69.4	37	0	0	100.000	4.68e-07
JABFEO010000007.1	80	2052	1334	89	18	92.575	0.0
JABFEO010000007.1	80	296	268	30	19	84.543	1.97e-75
JABFEO010000007.1	80	69.4	37	0	0	100.000	4.68e-07
JAFNJT010000233.1	80	2052	1334	89	18	92.575	0.0
JAFNJT010000233.1	80	307	270	27	20	85.174	9.11e-79
JAFNJT010000233.1	80	69.4	37	0	0	100.000	4.68e-07
SRHF01000095.1	78	2047	1333	91	17	92.505	0.0
SRHF01000095.1	78	285	221	22	9	87.698	4.27e-72
SRHF01000095.1	78	69.4	37	0	0	100.000	4.68e-07
PPKD01000049.1	76	2045	1336	87	22	92.457	0.0
PPKD01000049.1	76	278	188	9	8	91.707	7.15e-70
PPKD01000049.1	76	75.0	42	1	0	97.674	1.01e-08
PPKB01000052.1	77	2039	1335	89	21	92.388	0.0
PPKB01000052.1	77	294	205	13	8	90.708	7.10e-75
PPKB01000052.1	77	75.0	42	1	0	97.674	1.01e-08
PPNX01000081.1	78	2037	1338	95	18	92.212	0.0
PPNX01000081.1	78	292	227	13	17	88.327	2.55e-74
PPNX01000081.1	78	69.4	37	0	0	100.000	4.68e-07
SRHG01000087.1	78	2037	1338	95	18	92.212	0.0
SRHG01000087.1	78	292	227	13	17	88.327	2.55e-74
SRHG01000087.1	78	69.4	37	0	0	100.000	4.68e-07
PPLH02000088.1	77	2037	1338	91	21	92.276	0.0
PPLH02000088.1	77	285	204	21	3	89.474	4.27e-72
PPLH02000088.1	77	75.0	40	0	0	100.000	1.01e-08
CP083469.1	77	2036	1338	94	19	92.212	0.0
CP083469.1	77	2036	1338	94	19	92.212	0.0
CP083469.1	77	296	210	21	3	89.744	1.97e-75
CP083469.1	77	296	210	21	3	89.744	1.97e-75
CP083469.1	77	75.0	40	0	0	100.000	1.01e-08
CP083469.1	77	75.0	40	0	0	100.000	1.01e-08
UICF01000026.1	77	2036	1338	94	19	92.212	0.0
UICF01000026.1	77	2019	1335	97	19	92.006	0.0
UICF01000026.1	77	1731	1219	92	39	90.296	0.0
UICF01000026.1	77	305	205	16	3	91.518	3.28e-78
UICF01000026.1	77	289	204	15	7	90.265	3.30e-73
UICF01000026.1	77	278	203	15	9	89.427	7.15e-70
UICF01000026.1	77	161	100	4	2	94.340	7.51e-35
UICF01000026.1	77	75.0	40	0	0	100.000	1.01e-08
UICF01000026.1	77	73.1	39	0	0	100.000	3.62e-08
UICF01000026.1	77	73.1	39	0	0	100.000	3.62e-08
PPKV02000051.1	76	2034	1333	91	20	92.313	0.0
PPKV02000051.1	76	272	190	19	2	90.047	3.32e-68
PPKV02000051.1	76	69.4	37	0	0	100.000	4.68e-07
PPNR02000093.1	77	2032	1337	92	21	92.207	0.0
PPNR02000093.1	77	285	202	20	3	89.778	4.27e-72
PPNR02000093.1	77	75.0	40	0	0	100.000	1.01e-08
JACVEX010000009.1	77	2032	1341	94	21	92.102	0.0
JACVEX010000009.1	77	285	204	21	3	89.474	4.27e-72
JACVEX010000009.1	77	75.0	40	0	0	100.000	1.01e-08
PPNS02000133.1	77	2032	1337	92	21	92.207	0.0
PPNS02000133.1	77	285	202	20	3	89.778	4.27e-72
PPNS02000133.1	77	75.0	40	0	0	100.000	1.01e-08
PPOQ01000062.1	76	2030	1332	89	22	92.308	0.0
PPOQ01000062.1	76	300	193	14	1	92.788	1.53e-76
PPOQ01000062.1	76	69.4	37	0	0	100.000	4.68e-07
PPLM01000288.1	76	2028	1330	97	15	92.233	0.0
PPLM01000288.1	76	289	191	16	1	91.827	3.30e-73
PPLM01000288.1	76	69.4	39	1	0	97.500	4.68e-07
LPNL01000013.1	78	2026	1336	97	18	92.074	0.0
LPNL01000013.1	78	2025	1335	97	18	92.069	0.0
LPNL01000013.1	78	292	227	13	17	88.327	2.55e-74
LPNL01000013.1	78	292	227	13	17	88.327	2.55e-74
LPNL01000013.1	78	69.4	37	0	0	100.000	4.68e-07
LPNL01000013.1	78	69.4	37	0	0	100.000	4.68e-07
PPKC01000049.1	77	2026	1331	97	16	92.175	0.0
PPKC01000049.1	77	300	210	19	4	90.129	1.53e-76
PPKC01000049.1	77	73.1	41	1	0	97.619	3.62e-08
FUGC01000084.1	60	2026	1264	62	17	94.118	0.0
PPOR01000001.1	76	2025	1332	88	24	92.244	0.0
PPOR01000001.1	76	300	193	14	1	92.788	1.53e-76
PPOR01000001.1	76	69.4	39	1	0	97.500	4.68e-07
UICF01000022.1	77	2025	1333	96	18	92.122	0.0
UICF01000022.1	77	2021	1337	95	21	92.017	0.0
UICF01000022.1	77	2015	1337	94	23	91.953	0.0
UICF01000022.1	77	1199	1217	155	103	82.508	0.0
UICF01000022.1	77	296	210	21	3	89.744	1.97e-75
UICF01000022.1	77	296	210	21	3	89.744	1.97e-75
UICF01000022.1	77	283	208	21	5	88.889	1.54e-71
UICF01000022.1	77	75.0	40	0	0	100.000	1.01e-08
UICF01000022.1	77	75.0	40	0	0	100.000	1.01e-08
UICF01000022.1	77	67.6	39	0	1	97.500	1.68e-06
PPOW01000036.1	76	2025	1331	90	22	92.238	0.0
PPOW01000036.1	76	300	193	14	1	92.788	1.53e-76
PPOW01000036.1	76	69.4	37	0	0	100.000	4.68e-07
DS995909.1	76	2025	1331	91	21	92.238	0.0
DS995909.1	76	300	193	14	1	92.788	1.53e-76
DS995909.1	76	69.4	39	1	0	97.500	4.68e-07
NW_002196671.1	76	2025	1331	91	21	92.238	0.0
NW_002196671.1	76	300	193	14	1	92.788	1.53e-76
NW_002196671.1	76	69.4	39	1	0	97.500	4.68e-07
PPLD01000124.1	78	2021	1335	98	18	92.006	0.0
PPLD01000124.1	78	298	228	12	17	88.716	5.49e-76
PPLD01000124.1	78	69.4	37	0	0	100.000	4.68e-07
PPOS02000018.1	76	2019	1331	90	23	92.175	0.0
PPOS02000018.1	76	294	192	15	1	92.308	7.10e-75
PPOS02000018.1	76	69.4	39	1	0	97.500	4.68e-07
JADIOQ010000139.1	76	2019	1323	106	7	92.131	0.0
JADIOQ010000139.1	76	285	195	18	2	90.698	4.27e-72
JADIOQ010000139.1	76	69.4	39	1	0	97.500	4.68e-07
PTQS01000009.1	78	2015	1334	99	18	91.937	0.0
PTQS01000009.1	78	2015	1334	99	18	91.937	0.0
PTQS01000009.1	78	2015	1334	99	18	91.937	0.0
PTQS01000009.1	78	2015	1334	99	18	91.937	0.0
PTQS01000009.1	78	2015	1334	99	18	91.937	0.0
PTQS01000009.1	78	2015	1334	99	18	91.937	0.0
PTQS01000009.1	78	1930	1329	102	32	90.841	0.0
PTQS01000009.1	78	1881	1327	98	45	90.272	0.0
PTQS01000009.1	78	1570	1301	109	93	86.560	0.0
PTQS01000009.1	78	298	228	12	17	88.716	5.49e-76
PTQS01000009.1	78	298	228	12	17	88.716	5.49e-76
PTQS01000009.1	78	298	228	12	17	88.716	5.49e-76
PTQS01000009.1	78	298	228	12	17	88.716	5.49e-76
PTQS01000009.1	78	298	228	12	17	88.716	5.49e-76
PTQS01000009.1	78	298	228	12	17	88.716	5.49e-76
PTQS01000009.1	78	279	225	13	19	87.549	1.99e-70
PTQS01000009.1	78	248	221	16	22	85.328	5.60e-61
PTQS01000009.1	78	69.4	37	0	0	100.000	4.68e-07
PTQS01000009.1	78	69.4	37	0	0	100.000	4.68e-07
PTQS01000009.1	78	69.4	37	0	0	100.000	4.68e-07
PTQS01000009.1	78	69.4	37	0	0	100.000	4.68e-07
PTQS01000009.1	78	69.4	37	0	0	100.000	4.68e-07
PTQS01000009.1	78	69.4	37	0	0	100.000	4.68e-07
PTQS01000009.1	78	69.4	37	0	0	100.000	4.68e-07
PTQS01000009.1	78	58.4	36	0	2	94.737	0.001
PTQS01000008.1	78	2015	1334	99	18	91.937	0.0
PTQS01000008.1	78	2015	1334	99	18	91.937	0.0
PTQS01000008.1	78	2008	1333	99	19	91.868	0.0
PTQS01000008.1	78	1821	1320	98	55	89.613	0.0
PTQS01000008.1	78	1724	1324	104	73	88.208	0.0
PTQS01000008.1	78	298	228	12	17	88.716	5.49e-76
PTQS01000008.1	78	298	228	12	17	88.716	5.49e-76
PTQS01000008.1	78	298	228	12	17	88.716	5.49e-76
PTQS01000008.1	78	298	228	12	17	88.716	5.49e-76
PTQS01000008.1	78	283	225	16	16	87.549	1.54e-71
PTQS01000008.1	78	69.4	37	0	0	100.000	4.68e-07
PTQS01000008.1	78	69.4	37	0	0	100.000	4.68e-07
PTQS01000008.1	78	69.4	37	0	0	100.000	4.68e-07
PTQS01000008.1	78	69.4	37	0	0	100.000	4.68e-07
PTQS01000014.1	78	2015	1334	99	18	91.937	0.0
PTQS01000014.1	78	298	228	12	17	88.716	5.49e-76
PTQS01000014.1	78	69.4	37	0	0	100.000	4.68e-07
PTQS01000011.1	78	2015	1334	99	18	91.937	0.0
PTQS01000011.1	78	2015	1334	99	18	91.937	0.0
PTQS01000011.1	78	2015	1334	99	18	91.937	0.0
PTQS01000011.1	78	2015	1334	99	18	91.937	0.0
PTQS01000011.1	78	2015	1334	99	18	91.937	0.0
PTQS01000011.1	78	2015	1334	99	18	91.937	0.0
PTQS01000011.1	78	1925	1327	101	33	90.828	0.0
PTQS01000011.1	78	1810	1305	101	49	89.691	0.0
PTQS01000011.1	78	298	228	12	17	88.716	5.49e-76
PTQS01000011.1	78	298	228	12	17	88.716	5.49e-76
PTQS01000011.1	78	298	228	12	17	88.716	5.49e-76
PTQS01000011.1	78	298	228	12	17	88.716	5.49e-76
PTQS01000011.1	78	298	228	12	17	88.716	5.49e-76
PTQS01000011.1	78	298	228	12	17	88.716	5.49e-76
PTQS01000011.1	78	239	222	19	22	84.411	3.37e-58
PTQS01000011.1	78	69.4	37	0	0	100.000	4.68e-07
PTQS01000011.1	78	69.4	37	0	0	100.000	4.68e-07
PTQS01000011.1	78	69.4	37	0	0	100.000	4.68e-07
PTQS01000011.1	78	69.4	37	0	0	100.000	4.68e-07
PTQS01000011.1	78	69.4	37	0	0	100.000	4.68e-07
PTQS01000011.1	78	69.4	37	0	0	100.000	4.68e-07
PTQS01000011.1	78	65.8	35	0	0	100.000	6.06e-06
PTQS01000010.1	78	2015	1334	99	18	91.937	0.0
PTQS01000010.1	78	2015	1334	99	18	91.937	0.0
PTQS01000010.1	78	2015	1334	99	18	91.937	0.0
PTQS01000010.1	78	2010	1334	99	19	91.873	0.0
PTQS01000010.1	78	2010	1334	99	19	91.873	0.0
PTQS01000010.1	78	1997	1332	98	22	91.736	0.0
PTQS01000010.1	78	1964	1328	101	25	91.334	0.0
PTQS01000010.1	78	1842	1305	109	36	90.000	0.0
PTQS01000010.1	78	298	228	12	17	88.716	5.49e-76
PTQS01000010.1	78	298	228	12	17	88.716	5.49e-76
PTQS01000010.1	78	298	228	12	17	88.716	5.49e-76
PTQS01000010.1	78	298	228	12	17	88.716	5.49e-76
PTQS01000010.1	78	298	228	12	17	88.716	5.49e-76
PTQS01000010.1	78	298	228	12	17	88.716	5.49e-76
PTQS01000010.1	78	298	228	12	17	88.716	5.49e-76
PTQS01000010.1	78	298	228	11	18	88.716	5.49e-76
PTQS01000010.1	78	252	223	16	22	85.441	4.33e-62
PTQS01000010.1	78	69.4	37	0	0	100.000	4.68e-07
PTQS01000010.1	78	69.4	37	0	0	100.000	4.68e-07
PTQS01000010.1	78	69.4	37	0	0	100.000	4.68e-07
PTQS01000010.1	78	69.4	37	0	0	100.000	4.68e-07
PTQS01000010.1	78	69.4	37	0	0	100.000	4.68e-07
PTQS01000010.1	78	69.4	37	0	0	100.000	4.68e-07
PTQS01000010.1	78	69.4	37	0	0	100.000	4.68e-07
PTQS01000010.1	78	69.4	37	0	0	100.000	4.68e-07
PPMG02000138.1	76	2015	1325	103	11	92.078	0.0
PPMG02000138.1	76	283	194	18	2	90.654	1.54e-71
PPMG02000138.1	76	69.4	37	0	0	100.000	4.68e-07
FYBW01000192.1	76	2013	1328	95	19	92.094	0.0
FYBW01000192.1	76	300	193	14	1	92.788	1.53e-76
FYBW01000192.1	76	69.4	37	0	0	100.000	4.68e-07
PPKG01000060.1	76	2012	1323	107	8	92.003	0.0
PPKG01000060.1	76	268	186	18	2	90.291	4.30e-67
PPKG01000060.1	76	69.4	39	1	0	97.500	4.68e-07
PTQS01000012.1	78	2010	1334	99	19	91.873	0.0
PTQS01000012.1	78	1932	1332	98	36	90.859	0.0
PTQS01000012.1	78	418	271	16	5	92.808	4.04e-112
PTQS01000012.1	78	298	228	12	17	88.716	5.49e-76
PTQS01000012.1	78	294	228	12	18	88.372	7.10e-75
PTQS01000012.1	78	69.4	37	0	0	100.000	4.68e-07
PTQS01000012.1	78	69.4	37	0	0	100.000	4.68e-07
SRHI01000135.1	78	2010	1333	100	18	91.868	0.0
SRHI01000135.1	78	292	227	13	17	88.327	2.55e-74
SRHI01000135.1	78	69.4	37	0	0	100.000	4.68e-07
PPNY01000097.1	78	2008	1326	97	18	92.019	0.0
PPNY01000097.1	78	281	222	21	11	87.402	5.52e-71
PPNY01000097.1	78	69.4	37	0	0	100.000	4.68e-07
PPKF01000034.1	75	2006	1322	108	8	91.933	0.0
PPKF01000034.1	75	268	186	18	2	90.291	4.30e-67
PPKF01000034.1	75	69.4	37	0	0	100.000	4.68e-07
KV454011.1	76	2006	1323	106	10	91.939	0.0
KV454011.1	76	261	188	17	5	89.524	7.20e-65
KV454011.1	76	110	61	1	0	98.387	2.76e-19
KV454011.1	76	69.4	37	0	0	100.000	4.68e-07
KV454011.1	76	69.4	37	0	0	100.000	4.68e-07
JAFLRI010000008.1	76	2006	1322	108	8	91.933	0.0
JAFLRI010000008.1	76	1999	1321	108	9	91.864	0.0
JAFLRI010000008.1	76	268	187	16	4	90.338	4.30e-67
JAFLRI010000008.1	76	268	187	16	4	90.338	4.30e-67
JAFLRI010000008.1	76	69.4	39	1	0	97.500	4.68e-07
JAFLRI010000008.1	76	69.4	39	1	0	97.500	4.68e-07
JAFLRI010000017.1	76	2006	1322	108	8	91.933	0.0
JAFLRI010000017.1	76	2006	1322	108	8	91.933	0.0
JAFLRI010000017.1	76	1999	1321	107	10	91.864	0.0
JAFLRI010000017.1	76	268	187	16	4	90.338	4.30e-67
JAFLRI010000017.1	76	268	187	16	4	90.338	4.30e-67
JAFLRI010000017.1	76	268	187	16	4	90.338	4.30e-67
JAFLRI010000017.1	76	69.4	39	1	0	97.500	4.68e-07
JAFLRI010000017.1	76	69.4	39	1	0	97.500	4.68e-07
JAFLRI010000017.1	76	69.4	39	1	0	97.500	4.68e-07
PPMI02000096.1	77	2004	1330	96	21	91.914	0.0
PPMI02000096.1	77	276	212	24	6	87.603	2.57e-69
PPMI02000096.1	77	69.4	37	0	0	100.000	4.68e-07
PPIW01000121.1	75	2002	1321	106	10	91.928	0.0
PPIW01000121.1	75	272	169	11	0	93.889	3.32e-68
PPIW01000121.1	75	69.4	39	1	0	97.500	4.68e-07
PPLV01000009.1	75	2002	1324	100	16	91.944	0.0
PPLV01000009.1	75	279	182	14	1	92.386	1.99e-70
PPLV01000009.1	75	69.4	39	1	0	97.500	4.68e-07
JACWFX010000010.1	76	2002	1322	104	12	91.933	0.0
JACWFX010000010.1	76	291	196	18	1	91.163	9.18e-74
JACWFX010000010.1	76	69.4	37	0	0	100.000	4.68e-07
PPKU01000182.1	76	2001	1321	109	8	91.864	0.0
PPKU01000182.1	76	278	187	17	1	91.220	7.15e-70
PPKU01000182.1	76	69.4	39	1	0	97.500	4.68e-07
NDXA01000178.1	77	1997	1323	97	19	91.939	0.0
NDXA01000178.1	77	268	207	22	7	87.712	4.30e-67
NDXA01000178.1	77	71.3	40	1	0	97.561	1.30e-07
PPNG01000187.1	76	1993	1320	104	13	91.858	0.0
PPNG01000187.1	76	285	195	19	1	90.698	4.27e-72
PPNG01000187.1	76	69.4	39	1	0	97.500	4.68e-07
JAHKSL010000469.1	75	1991	1326	99	20	91.765	0.0
JAHKSL010000469.1	75	276	174	11	1	93.548	2.57e-69
JAHKSL010000469.1	75	69.4	37	0	0	100.000	4.68e-07
CM002300.1	75	1991	1324	98	20	91.817	0.0
CM002300.1	75	276	173	8	3	94.022	2.57e-69
CM002300.1	75	69.4	39	1	0	97.500	4.68e-07
JAHLUX010000021.1	75	1991	1328	95	24	91.776	0.0
JAHLUX010000021.1	75	278	182	11	4	92.386	7.15e-70
JAHLUX010000021.1	75	69.4	37	0	0	100.000	4.68e-07
AECK01000007.1	75	1991	1326	99	20	91.765	0.0
AECK01000007.1	75	1991	1326	99	20	91.765	0.0
AECK01000007.1	75	1991	1326	99	20	91.765	0.0
AECK01000007.1	75	1991	1326	99	20	91.765	0.0
AECK01000007.1	75	1991	1326	99	20	91.765	0.0
AECK01000007.1	75	1989	1326	98	21	91.765	0.0
AECK01000007.1	75	276	174	11	1	93.548	2.57e-69
AECK01000007.1	75	276	174	11	1	93.548	2.57e-69
AECK01000007.1	75	276	174	11	1	93.548	2.57e-69
AECK01000007.1	75	276	174	11	1	93.548	2.57e-69
AECK01000007.1	75	276	174	11	1	93.548	2.57e-69
AECK01000007.1	75	276	174	11	1	93.548	2.57e-69
AECK01000007.1	75	69.4	37	0	0	100.000	4.68e-07
AECK01000007.1	75	69.4	37	0	0	100.000	4.68e-07
AECK01000007.1	75	69.4	37	0	0	100.000	4.68e-07
AECK01000007.1	75	69.4	37	0	0	100.000	4.68e-07
AECK01000007.1	75	69.4	37	0	0	100.000	4.68e-07
AECK01000007.1	75	65.8	35	0	0	100.000	6.06e-06
PPKM01000147.1	75	1991	1319	108	10	91.788	0.0
PPKM01000147.1	75	279	178	12	1	93.194	1.99e-70
PPKM01000147.1	75	69.4	39	1	0	97.500	4.68e-07
NC_027866.1	75	1991	1324	98	20	91.817	0.0
NC_027866.1	75	276	173	8	3	94.022	2.57e-69
NC_027866.1	75	69.4	39	1	0	97.500	4.68e-07
NW_017264704.1	75	1991	1326	99	20	91.765	0.0
NW_017264704.1	75	1991	1326	99	20	91.765	0.0
NW_017264704.1	75	1991	1326	99	20	91.765	0.0
NW_017264704.1	75	1991	1326	99	20	91.765	0.0
NW_017264704.1	75	1991	1326	99	20	91.765	0.0
NW_017264704.1	75	1989	1326	98	21	91.765	0.0
NW_017264704.1	75	276	174	11	1	93.548	2.57e-69
NW_017264704.1	75	276	174	11	1	93.548	2.57e-69
NW_017264704.1	75	276	174	11	1	93.548	2.57e-69
NW_017264704.1	75	276	174	11	1	93.548	2.57e-69
NW_017264704.1	75	276	174	11	1	93.548	2.57e-69
NW_017264704.1	75	276	174	11	1	93.548	2.57e-69
NW_017264704.1	75	69.4	37	0	0	100.000	4.68e-07
NW_017264704.1	75	69.4	37	0	0	100.000	4.68e-07
NW_017264704.1	75	69.4	37	0	0	100.000	4.68e-07
NW_017264704.1	75	69.4	37	0	0	100.000	4.68e-07
NW_017264704.1	75	69.4	37	0	0	100.000	4.68e-07
NW_017264704.1	75	65.8	35	0	0	100.000	6.06e-06
NW_025065235.1	75	1991	1328	95	24	91.776	0.0
NW_025065235.1	75	278	182	11	4	92.386	7.15e-70
NW_025065235.1	75	69.4	37	0	0	100.000	4.68e-07
PPHU01000073.1	76	1989	1323	99	19	91.811	0.0
PPHU01000073.1	76	287	189	13	3	92.195	1.19e-72
PPHU01000073.1	76	69.4	39	1	0	97.500	4.68e-07
PPUV01000166.1	75	1989	1320	105	13	91.794	0.0
PPUV01000166.1	75	279	187	14	3	91.667	1.99e-70
PPUV01000166.1	75	69.4	37	0	0	100.000	4.68e-07
CP048731.1	76	1988	1332	104	19	91.546	0.0
CP048731.1	76	283	197	17	4	90.367	1.54e-71
CP048731.1	76	67.6	36	0	0	100.000	1.68e-06
JAGSID010000072.1	76	1988	1324	95	23	91.817	0.0
JAGSID010000072.1	76	296	197	17	1	91.628	1.97e-75
JAGSID010000072.1	76	69.4	39	1	0	97.500	4.68e-07
JAMAFR010000013.1	76	1986	1322	102	17	91.742	0.0
JAMAFR010000013.1	76	285	195	19	1	90.698	4.27e-72
JAMAFR010000013.1	76	69.4	37	0	0	100.000	4.68e-07
JAMAFM010000023.1	76	1986	1322	102	17	91.742	0.0
JAMAFM010000023.1	76	285	195	19	1	90.698	4.27e-72
JAMAFM010000023.1	76	69.4	39	1	0	97.500	4.68e-07
JAHLUL010000027.1	75	1986	1325	100	20	91.696	0.0
JAHLUL010000027.1	75	278	169	8	1	94.944	7.15e-70
JAHLUL010000027.1	75	69.4	37	0	0	100.000	4.68e-07
JAMAFQ010000012.1	76	1986	1322	102	17	91.742	0.0
JAMAFQ010000012.1	76	285	195	19	1	90.698	4.27e-72
JAMAFQ010000012.1	76	69.4	39	1	0	97.500	4.68e-07
PPIU01000004.1	76	1986	1322	101	18	91.742	0.0
PPIU01000004.1	76	285	189	16	1	91.748	4.27e-72
PPIU01000004.1	76	69.4	39	1	0	97.500	4.68e-07
JAMAFP010000020.1	76	1986	1322	102	17	91.742	0.0
JAMAFP010000020.1	76	285	195	19	1	90.698	4.27e-72
JAMAFP010000020.1	76	69.4	39	1	0	97.500	4.68e-07
JAMAFO010000022.1	76	1986	1322	102	17	91.742	0.0
JAMAFO010000022.1	76	285	195	19	1	90.698	4.27e-72
JAMAFO010000022.1	76	69.4	39	1	0	97.500	4.68e-07
JAEUBD010001227.1	75	1986	1325	100	20	91.696	0.0
JAEUBD010001227.1	75	276	174	11	1	93.548	2.57e-69
JAEUBD010001227.1	75	69.4	37	0	0	100.000	4.68e-07
NW_025065177.1	75	1986	1325	100	20	91.696	0.0
NW_025065177.1	75	278	169	8	1	94.944	7.15e-70
NW_025065177.1	75	69.4	37	0	0	100.000	4.68e-07
JAHKSL010001524.1	75	1984	1325	99	21	91.696	0.0
JAHKSL010001524.1	75	1978	1324	99	22	91.626	0.0
JAHKSL010001524.1	75	1978	1324	99	22	91.626	0.0
JAHKSL010001524.1	75	1977	1324	98	23	91.626	0.0
JAHKSL010001524.1	75	1964	1322	97	26	91.488	0.0
JAHKSL010001524.1	75	1956	1321	97	27	91.419	0.0
JAHKSL010001524.1	75	1951	1320	97	28	91.349	0.0
JAHKSL010001524.1	75	1940	1318	100	27	91.211	0.0
JAHKSL010001524.1	75	1749	1228	89	41	90.427	0.0
JAHKSL010001524.1	75	276	174	11	1	93.548	2.57e-69
JAHKSL010001524.1	75	276	174	11	1	93.548	2.57e-69
JAHKSL010001524.1	75	276	174	11	1	93.548	2.57e-69
JAHKSL010001524.1	75	276	174	11	1	93.548	2.57e-69
JAHKSL010001524.1	75	276	174	11	1	93.548	2.57e-69
JAHKSL010001524.1	75	276	174	10	2	93.548	2.57e-69
JAHKSL010001524.1	75	270	173	11	2	93.011	1.20e-67
JAHKSL010001524.1	75	268	173	10	3	93.011	4.30e-67
JAHKSL010001524.1	75	69.4	37	0	0	100.000	4.68e-07
JAHKSL010001524.1	75	69.4	37	0	0	100.000	4.68e-07
JAHKSL010001524.1	75	69.4	37	0	0	100.000	4.68e-07
JAHKSL010001524.1	75	69.4	37	0	0	100.000	4.68e-07
JAHKSL010001524.1	75	69.4	37	0	0	100.000	4.68e-07
JAHKSL010001524.1	75	69.4	37	0	0	100.000	4.68e-07
JAHKSL010001524.1	75	69.4	37	0	0	100.000	4.68e-07
JAHKSL010001524.1	75	69.4	37	0	0	100.000	4.68e-07
JAHKSL010001523.1	75	1984	1325	99	21	91.696	0.0
JAHKSL010001523.1	75	1984	1325	99	21	91.696	0.0
JAHKSL010001523.1	75	1984	1325	99	21	91.696	0.0
JAHKSL010001523.1	75	1984	1325	99	21	91.696	0.0
JAHKSL010001523.1	75	1984	1325	99	21	91.696	0.0
JAHKSL010001523.1	75	1978	1324	99	22	91.626	0.0
JAHKSL010001523.1	75	1888	1288	88	36	91.218	0.0
JAHKSL010001523.1	75	279	174	10	1	94.054	1.99e-70
JAHKSL010001523.1	75	276	174	11	1	93.548	2.57e-69
JAHKSL010001523.1	75	276	174	11	1	93.548	2.57e-69
JAHKSL010001523.1	75	276	174	11	1	93.548	2.57e-69
JAHKSL010001523.1	75	276	174	11	1	93.548	2.57e-69
JAHKSL010001523.1	75	276	174	11	1	93.548	2.57e-69
JAHKSL010001523.1	75	274	165	7	1	95.376	9.24e-69
JAHKSL010001523.1	75	69.4	37	0	0	100.000	4.68e-07
JAHKSL010001523.1	75	69.4	37	0	0	100.000	4.68e-07
JAHKSL010001523.1	75	69.4	37	0	0	100.000	4.68e-07
JAHKSL010001523.1	75	69.4	37	0	0	100.000	4.68e-07
JAHKSL010001523.1	75	69.4	37	0	0	100.000	4.68e-07
JAHKSL010001523.1	75	69.4	37	0	0	100.000	4.68e-07
JAHKSL010001523.1	75	69.4	37	0	0	100.000	4.68e-07
CP000497.1	76	1984	1323	97	22	91.748	0.0
CP000497.1	76	296	197	17	1	91.628	1.97e-75
CP000497.1	76	69.4	39	1	0	97.500	4.68e-07
NC_009043.1	76	1984	1323	97	22	91.748	0.0
NC_009043.1	76	296	197	17	1	91.628	1.97e-75
NC_009043.1	76	69.4	39	1	0	97.500	4.68e-07
JAFIDH010000010.1	76	1982	1318	106	13	91.719	0.0
JAFIDH010000010.1	76	1982	1318	106	13	91.719	0.0
JAFIDH010000010.1	76	285	195	19	1	90.698	4.27e-72
JAFIDH010000010.1	76	285	195	19	1	90.698	4.27e-72
JAFIDH010000010.1	76	69.4	39	1	0	97.500	4.68e-07
JAFIDH010000010.1	76	69.4	39	1	0	97.500	4.68e-07
JANXEX010000021.1	76	1982	1321	99	20	91.736	0.0
JANXEX010000021.1	76	292	197	17	2	91.204	2.55e-74
JANXEX010000021.1	76	69.4	37	0	0	100.000	4.68e-07
CAKXYY010000043.1	76	1982	1320	107	13	91.667	0.0
CAKXYY010000043.1	76	289	191	16	1	91.827	3.30e-73
CAKXYY010000043.1	76	69.4	37	0	0	100.000	4.68e-07
JAMAFN010000082.1	76	1980	1321	103	17	91.672	0.0
JAMAFN010000082.1	76	285	195	19	1	90.698	4.27e-72
JAMAFN010000082.1	76	69.4	37	0	0	100.000	4.68e-07
JAMAFL010000022.1	76	1980	1321	103	17	91.672	0.0
JAMAFL010000022.1	76	285	195	19	1	90.698	4.27e-72
JAMAFL010000022.1	76	69.4	37	0	0	100.000	4.68e-07
JAHKSL010001529.1	76	1978	1322	98	22	91.678	0.0
JAHKSL010001529.1	76	1977	1322	97	23	91.678	0.0
JAHKSL010001529.1	76	1971	1321	97	24	91.609	0.0
JAHKSL010001529.1	76	1971	1321	98	23	91.609	0.0
JAHKSL010001529.1	76	1971	1321	98	23	91.609	0.0
JAHKSL010001529.1	76	1971	1321	97	24	91.609	0.0
JAHKSL010001529.1	76	1964	1320	97	25	91.540	0.0
JAHKSL010001529.1	76	283	198	15	6	90.411	1.54e-71
JAHKSL010001529.1	76	278	198	14	8	90.000	7.15e-70
JAHKSL010001529.1	76	276	182	15	1	91.919	2.57e-69
JAHKSL010001529.1	76	276	163	7	0	95.882	2.57e-69
JAHKSL010001529.1	76	276	182	15	1	91.919	2.57e-69
JAHKSL010001529.1	76	274	163	6	1	95.882	9.24e-69
JAHKSL010001529.1	76	274	163	6	1	95.882	9.24e-69
JAHKSL010001529.1	76	69.4	39	1	0	97.500	4.68e-07
JAHKSL010001529.1	76	69.4	39	1	0	97.500	4.68e-07
JAHKSL010001529.1	76	69.4	39	1	0	97.500	4.68e-07
JAHKSL010001529.1	76	69.4	39	1	0	97.500	4.68e-07
JAHKSL010001529.1	76	69.4	39	1	0	97.500	4.68e-07
JAHKSL010001529.1	76	69.4	39	1	0	97.500	4.68e-07
JAHKSL010001529.1	76	69.4	39	1	0	97.500	4.68e-07
JAHKSL010001528.1	75	1978	1324	99	22	91.626	0.0
JAHKSL010001528.1	75	1956	1321	97	27	91.419	0.0
JAHKSL010001528.1	75	1951	1320	98	27	91.349	0.0
JAHKSL010001528.1	75	276	174	11	1	93.548	2.57e-69
JAHKSL010001528.1	75	276	174	11	1	93.548	2.57e-69
JAHKSL010001528.1	75	263	172	11	3	92.473	2.00e-65
JAHKSL010001528.1	75	69.4	37	0	0	100.000	4.68e-07
JAHKSL010001528.1	75	69.4	37	0	0	100.000	4.68e-07
JAHKSL010001528.1	75	69.4	37	0	0	100.000	4.68e-07
JAHKSL010001527.1	75	1978	1322	98	22	91.678	0.0
JAHKSL010001527.1	75	1971	1321	98	23	91.609	0.0
JAHKSL010001527.1	75	1958	1319	97	26	91.470	0.0
JAHKSL010001527.1	75	276	182	15	1	91.919	2.57e-69
JAHKSL010001527.1	75	272	182	15	2	91.457	3.32e-68
JAHKSL010001527.1	75	263	180	15	3	90.909	2.00e-65
JAHKSL010001527.1	75	69.4	39	1	0	97.500	4.68e-07
JAHKSL010001527.1	75	69.4	39	1	0	97.500	4.68e-07
JAHKSL010001527.1	75	69.4	39	1	0	97.500	4.68e-07
PPKR01000012.1	75	1978	1323	101	20	91.620	0.0
PPKR01000012.1	75	283	183	10	4	92.893	1.54e-71
PPKR01000012.1	75	69.4	37	0	0	100.000	4.68e-07
PPXL02000001.1	76	1977	1319	108	13	91.597	0.0
PPXL02000001.1	76	300	206	17	4	90.749	1.53e-76
PPXL02000001.1	76	69.4	39	1	0	97.500	4.68e-07
PPMP01000092.1	76	1977	1317	107	13	91.649	0.0
PPMP01000092.1	76	285	195	19	1	90.698	4.27e-72
PPMP01000092.1	76	69.4	39	1	0	97.500	4.68e-07
JAFIDI010000015.1	76	1977	1317	107	13	91.649	0.0
JAFIDI010000015.1	76	1977	1317	107	13	91.649	0.0
JAFIDI010000015.1	76	1977	1317	107	13	91.649	0.0
JAFIDI010000015.1	76	1977	1317	107	13	91.649	0.0
JAFIDI010000015.1	76	285	195	19	1	90.698	4.27e-72
JAFIDI010000015.1	76	285	195	19	1	90.698	4.27e-72
JAFIDI010000015.1	76	285	195	19	1	90.698	4.27e-72
JAFIDI010000015.1	76	285	195	19	1	90.698	4.27e-72
JAFIDI010000015.1	76	69.4	37	0	0	100.000	4.68e-07
JAFIDI010000015.1	76	69.4	37	0	0	100.000	4.68e-07
JAFIDI010000015.1	76	69.4	37	0	0	100.000	4.68e-07
JAFIDI010000015.1	76	69.4	37	0	0	100.000	4.68e-07
JAFIDI010000023.1	76	1977	1317	107	13	91.649	0.0
JAFIDI010000023.1	76	1568	1259	135	56	86.828	0.0
JAFIDI010000023.1	76	285	195	19	1	90.698	4.27e-72
JAFIDI010000023.1	76	250	192	17	9	88.073	1.56e-61
JAFIDI010000023.1	76	69.4	37	0	0	100.000	4.68e-07
JAFIDI010000019.1	76	1977	1317	107	13	91.649	0.0
JAFIDI010000019.1	76	1977	1317	107	13	91.649	0.0
JAFIDI010000019.1	76	1328	920	83	14	90.462	0.0
JAFIDI010000019.1	76	285	195	19	1	90.698	4.27e-72
JAFIDI010000019.1	76	285	195	19	1	90.698	4.27e-72
JAFIDI010000019.1	76	285	195	19	1	90.698	4.27e-72
JAFIDI010000019.1	76	69.4	37	0	0	100.000	4.68e-07
JAFIDI010000019.1	76	69.4	37	0	0	100.000	4.68e-07
JAFIDI010000019.1	76	69.4	37	0	0	100.000	4.68e-07
PPKH02000077.1	75	1975	1318	107	14	91.591	0.0
PPKH02000077.1	75	281	174	7	3	94.565	5.52e-71
PPKH02000077.1	75	69.4	39	1	0	97.500	4.68e-07
PPKY02000093.1	77	1975	1322	104	18	91.551	0.0
PPKY02000093.1	77	303	207	15	5	91.189	1.18e-77
PPKY02000093.1	77	69.4	37	0	0	100.000	4.68e-07
PPKT01000023.1	75	1973	1322	103	19	91.551	0.0
PPKT01000023.1	75	272	181	12	4	91.878	3.32e-68
PPKT01000023.1	75	69.4	37	0	0	100.000	4.68e-07
PPOA02000039.1	76	1973	1318	106	15	91.591	0.0
PPOA02000039.1	76	292	204	19	3	90.265	2.55e-74
PPOA02000039.1	76	75.0	40	0	0	100.000	1.01e-08
GL996500.1	75	1973	1316	110	11	91.580	0.0
GL996500.1	75	263	180	15	3	90.909	2.00e-65
GL996500.1	75	69.4	37	0	0	100.000	4.68e-07
PPLN02000030.1	75	1973	1319	109	13	91.534	0.0
PPLN02000030.1	75	268	184	18	1	90.640	4.30e-67
PPLN02000030.1	75	69.4	39	1	0	97.500	4.68e-07
NW_006767426.1	75	1973	1316	110	11	91.580	0.0
NW_006767426.1	75	263	180	15	3	90.909	2.00e-65
NW_006767426.1	75	69.4	37	0	0	100.000	4.68e-07
JAHDIT010000291.1	75	1971	1317	111	11	91.522	0.0
JAHDIT010000291.1	75	278	171	8	2	94.475	7.15e-70
JAHDIT010000291.1	75	69.4	39	1	0	97.500	4.68e-07
PPPA02000022.1	76	1971	1319	102	19	91.597	0.0
PPPA02000022.1	76	296	191	14	1	92.718	1.97e-75
PPPA02000022.1	76	69.4	39	1	0	97.500	4.68e-07
NHAO01000032.1	76	1971	1318	109	13	91.528	0.0
NHAO01000032.1	76	274	187	18	1	90.777	9.24e-69
NHAO01000032.1	76	69.4	39	1	0	97.500	4.68e-07
NBND01000012.1	75	1967	1320	106	17	91.476	0.0
NBND01000012.1	75	270	168	11	0	93.855	1.20e-67
NBND01000012.1	75	270	168	11	0	93.855	1.20e-67
NBND01000012.1	75	130	72	1	0	98.630	2.12e-25
NBND01000012.1	75	69.4	39	1	0	97.500	4.68e-07
NBND01000012.1	75	69.4	39	1	0	97.500	4.68e-07
PPNU02000031.1	76	1967	1317	107	15	91.522	0.0
PPNU02000031.1	76	283	204	19	5	89.474	1.54e-71
PPNU02000031.1	76	75.0	40	0	0	100.000	1.01e-08
PPLW02000029.1	75	1967	1320	106	17	91.476	0.0
PPLW02000029.1	75	272	182	16	1	91.457	3.32e-68
PPLW02000029.1	75	69.4	37	0	0	100.000	4.68e-07
NBZC01000158.1	76	1965	1319	100	22	91.534	0.0
NBZC01000158.1	76	303	206	16	4	91.150	1.18e-77
NBZC01000158.1	76	69.4	37	0	0	100.000	4.68e-07
PPKI01000113.1	74	1965	1316	116	8	91.389	0.0
PPKI01000113.1	74	270	167	8	2	94.350	1.20e-67
PPKI01000113.1	74	69.4	37	0	0	100.000	4.68e-07
PPKZ02000081.1	76	1964	1318	105	18	91.464	0.0
PPKZ02000081.1	76	283	187	13	3	92.118	1.54e-71
PPKZ02000081.1	76	69.4	39	1	0	97.500	4.68e-07
PPIB01000070.1	75	1964	1326	104	22	91.322	0.0
PPIB01000070.1	75	235	161	17	0	90.449	4.36e-57
PPIB01000070.1	75	69.4	37	0	0	100.000	4.68e-07
PPIY01000089.1	76	1964	1319	104	19	91.470	0.0
PPIY01000089.1	76	289	191	16	1	91.827	3.30e-73
PPIY01000089.1	76	69.4	39	1	0	97.500	4.68e-07
PPKO01000094.1	75	1960	1317	108	16	91.395	0.0
PPKO01000094.1	75	281	174	7	3	94.565	5.52e-71
PPKO01000094.1	75	69.4	39	1	0	97.500	4.68e-07
BADS01000001.1	76	1958	1317	106	18	91.395	0.0
BADS01000001.1	76	289	198	16	4	90.826	3.30e-73
BADS01000001.1	76	69.4	37	0	0	100.000	4.68e-07
PPKP02000043.1	65	1956	1321	102	23	91.355	0.0
PPLI01000098.1	77	1956	1323	97	28	91.367	0.0
PPLI01000098.1	77	296	205	21	1	90.308	1.97e-75
PPLI01000098.1	77	75.0	40	0	0	100.000	1.01e-08
PPMM02000033.1	76	1956	1320	99	25	91.413	0.0
PPMM02000033.1	76	294	192	15	1	92.308	7.10e-75
PPMM02000033.1	76	69.4	37	0	0	100.000	4.68e-07
PPNT01000111.1	76	1953	1326	107	22	91.134	0.0
PPNT01000111.1	76	279	188	17	1	91.262	1.99e-70
PPNT01000111.1	76	75.0	40	0	0	100.000	1.01e-08
PPHT01000081.1	75	1953	1314	116	10	91.250	0.0
PPHT01000081.1	75	281	174	7	3	94.565	5.52e-71
PPHT01000081.1	75	69.4	37	0	0	100.000	4.68e-07
PPHW01000174.1	75	1951	1316	106	19	91.325	0.0
PPHW01000174.1	75	283	182	13	1	92.857	1.54e-71
PPHW01000174.1	75	69.4	39	1	0	97.500	4.68e-07
JAEUBE010000199.1	75	1947	1314	110	16	91.250	0.0
JAEUBE010000199.1	75	270	172	9	3	93.478	1.20e-67
JAEUBE010000199.1	75	69.4	39	1	0	97.500	4.68e-07
JAHMUF010000032.1	75	1947	1314	105	20	91.313	0.0
JAHMUF010000032.1	75	296	191	13	2	92.718	1.97e-75
JAHMUF010000032.1	75	69.4	37	0	0	100.000	4.68e-07
NW_025065079.1	75	1947	1314	105	20	91.313	0.0
NW_025065079.1	75	296	191	13	2	92.718	1.97e-75
NW_025065079.1	75	69.4	37	0	0	100.000	4.68e-07
NW_025763930.1	75	1947	1314	110	16	91.250	0.0
NW_025763930.1	75	270	172	9	3	93.478	1.20e-67
NW_025763930.1	75	69.4	39	1	0	97.500	4.68e-07
CH408159.1	76	1945	1318	105	22	91.211	0.0
CH408159.1	76	1906	1319	102	33	90.715	0.0
CH408159.1	76	289	198	16	4	90.826	3.30e-73
CH408159.1	76	285	199	15	6	90.455	4.27e-72
CH408159.1	76	69.4	39	1	0	97.500	4.68e-07
CH408159.1	76	69.4	39	1	0	97.500	4.68e-07
NW_001809796.1	76	1945	1318	105	22	91.211	0.0
NW_001809796.1	76	1906	1319	102	33	90.715	0.0
NW_001809796.1	76	289	198	16	4	90.826	3.30e-73
NW_001809796.1	76	285	199	15	6	90.455	4.27e-72
NW_001809796.1	76	69.4	39	1	0	97.500	4.68e-07
NW_001809796.1	76	69.4	39	1	0	97.500	4.68e-07
PPIX02000046.1	76	1940	1317	107	21	91.142	0.0
PPIX02000046.1	76	294	197	10	7	92.056	7.10e-75
PPIX02000046.1	76	69.4	37	0	0	100.000	4.68e-07
HE681725.1	77	1940	1318	114	16	91.022	0.0
HE681725.1	77	274	199	18	6	89.238	9.24e-69
HE681725.1	77	73.1	41	1	0	97.619	3.62e-08
NC_018301.1	77	1940	1318	114	16	91.022	0.0
NC_018301.1	77	274	199	18	6	89.238	9.24e-69
NC_018301.1	77	73.1	41	1	0	97.619	3.62e-08
JANBXE010000085.1	76	1936	1321	104	26	91.041	0.0
JANBXE010000085.1	76	259	197	27	1	87.556	2.59e-64
JANBXE010000085.1	76	69.4	37	0	0	100.000	4.68e-07
HE605209.1	77	1934	1317	115	16	90.953	0.0
HE605209.1	77	268	198	19	6	88.789	4.30e-67
HE605209.1	77	73.1	41	1	0	97.619	3.62e-08
NW_023503284.1	77	1934	1317	115	16	90.953	0.0
NW_023503284.1	77	268	198	19	6	88.789	4.30e-67
NW_023503284.1	77	73.1	41	1	0	97.619	3.62e-08
HE612864.1	76	1932	1314	114	16	90.997	0.0
HE612864.1	76	281	202	15	8	89.778	5.52e-71
HE612864.1	76	73.1	41	1	0	97.619	3.62e-08
NC_016528.1	76	1932	1314	114	16	90.997	0.0
NC_016528.1	76	281	202	15	8	89.778	5.52e-71
NC_016528.1	76	73.1	41	1	0	97.619	3.62e-08
CH981532.1	75	1929	1315	108	22	91.003	0.0
CH981532.1	75	1923	1314	109	22	90.934	0.0
CH981532.1	75	1923	1315	108	23	90.941	0.0
CH981532.1	75	1919	1315	108	24	90.878	0.0
CH981532.1	75	1917	1314	108	24	90.871	0.0
CH981532.1	75	1639	1222	125	34	88.487	0.0
CH981532.1	75	255	165	11	2	92.697	3.35e-63
CH981532.1	75	255	165	11	2	92.697	3.35e-63
CH981532.1	75	255	165	11	2	92.697	3.35e-63
CH981532.1	75	255	165	11	2	92.697	3.35e-63
CH981532.1	75	255	165	11	2	92.697	3.35e-63
CH981532.1	75	76.8	51	5	0	91.071	2.80e-09
CH981532.1	75	76.8	51	5	0	91.071	2.80e-09
CH981532.1	75	76.8	51	5	0	91.071	2.80e-09
CH981532.1	75	76.8	51	5	0	91.071	2.80e-09
CH981532.1	75	76.8	51	5	0	91.071	2.80e-09
CH445386.1	75	1929	1315	108	22	91.003	0.0
CH445386.1	75	1929	1316	107	23	91.010	0.0
CH445386.1	75	255	165	11	2	92.697	3.35e-63
CH445386.1	75	255	165	11	2	92.697	3.35e-63
CH445386.1	75	239	153	12	0	92.727	3.37e-58
CH445386.1	75	76.8	51	5	0	91.071	2.80e-09
CH445386.1	75	76.8	51	5	0	91.071	2.80e-09
NW_001884610.1	75	1929	1315	108	22	91.003	0.0
NW_001884610.1	75	1929	1316	107	23	91.010	0.0
NW_001884610.1	75	255	165	11	2	92.697	3.35e-63
NW_001884610.1	75	255	165	11	2	92.697	3.35e-63
NW_001884610.1	75	239	153	12	0	92.727	3.37e-58
NW_001884610.1	75	76.8	51	5	0	91.071	2.80e-09
NW_001884610.1	75	76.8	51	5	0	91.071	2.80e-09
NW_001813677.1	75	1929	1315	108	22	91.003	0.0
NW_001813677.1	75	1923	1314	109	22	90.934	0.0
NW_001813677.1	75	1923	1315	108	23	90.941	0.0
NW_001813677.1	75	1919	1315	108	24	90.878	0.0
NW_001813677.1	75	1917	1314	108	24	90.871	0.0
NW_001813677.1	75	1639	1222	125	34	88.487	0.0
NW_001813677.1	75	255	165	11	2	92.697	3.35e-63
NW_001813677.1	75	255	165	11	2	92.697	3.35e-63
NW_001813677.1	75	255	165	11	2	92.697	3.35e-63
NW_001813677.1	75	255	165	11	2	92.697	3.35e-63
NW_001813677.1	75	255	165	11	2	92.697	3.35e-63
NW_001813677.1	75	76.8	51	5	0	91.071	2.80e-09
NW_001813677.1	75	76.8	51	5	0	91.071	2.80e-09
NW_001813677.1	75	76.8	51	5	0	91.071	2.80e-09
NW_001813677.1	75	76.8	51	5	0	91.071	2.80e-09
NW_001813677.1	75	76.8	51	5	0	91.071	2.80e-09
HG793131.1	75	1927	1314	109	21	90.997	0.0
HG793131.1	75	257	180	14	5	90.452	9.31e-64
HG793131.1	75	67.6	36	0	0	100.000	1.68e-06
NW_019172956.1	75	1927	1314	109	21	90.997	0.0
NW_019172956.1	75	257	180	14	5	90.452	9.31e-64
NW_019172956.1	75	67.6	36	0	0	100.000	1.68e-06
PPML02000044.1	77	1923	1323	106	28	90.803	0.0
PPML02000044.1	77	259	205	25	6	86.864	2.59e-64
PPML02000044.1	77	69.4	37	0	0	100.000	4.68e-07
JAIHNG010000152.1	75	1923	1314	109	22	90.934	0.0
JAIHNG010000152.1	75	261	166	10	2	93.258	7.20e-65
JAIHNG010000152.1	75	73.1	44	1	1	95.652	3.62e-08
JADIOR010000171.1	77	1923	1307	109	19	91.080	0.0
JADIOR010000171.1	77	265	204	23	6	87.554	5.56e-66
JADIOR010000171.1	77	69.4	39	1	0	97.500	4.68e-07
JAEOAQ010000005.1	77	1923	1317	113	20	90.828	0.0
JAEOAQ010000005.1	77	1923	1317	113	20	90.828	0.0
JAEOAQ010000005.1	77	1923	1317	113	20	90.828	0.0
JAEOAQ010000005.1	77	1917	1316	114	20	90.759	0.0
JAEOAQ010000005.1	77	1917	1316	114	20	90.759	0.0
JAEOAQ010000005.1	77	274	199	18	6	89.238	9.24e-69
JAEOAQ010000005.1	77	274	199	18	6	89.238	9.24e-69
JAEOAQ010000005.1	77	274	199	18	6	89.238	9.24e-69
JAEOAQ010000005.1	77	274	199	18	6	89.238	9.24e-69
JAEOAQ010000005.1	77	274	199	18	6	89.238	9.24e-69
JAEOAQ010000005.1	77	76.8	43	1	0	97.727	2.80e-09
JAEOAQ010000005.1	77	76.8	43	1	0	97.727	2.80e-09
JAEOAQ010000005.1	77	76.8	43	1	0	97.727	2.80e-09
JAEOAQ010000005.1	77	76.8	43	1	0	97.727	2.80e-09
JAEOAQ010000005.1	77	76.8	43	1	0	97.727	2.80e-09
PPKS01000031.1	75	1919	1310	118	14	90.846	0.0
PPKS01000031.1	75	276	170	9	1	94.444	2.57e-69
PPKS01000031.1	75	69.4	37	0	0	100.000	4.68e-07
PPMU02000064.1	76	1919	1323	102	32	90.803	0.0
PPMU02000064.1	76	254	202	25	6	86.695	1.20e-62
PPMU02000064.1	76	69.4	37	0	0	100.000	4.68e-07
PPMN02000062.1	76	1914	1312	99	31	90.985	0.0
PPMN02000062.1	76	294	192	15	1	92.308	7.10e-75
PPMN02000062.1	76	69.4	37	0	0	100.000	4.68e-07
JAGSYN010000329.1	75	1914	1312	109	23	90.859	0.0
JAGSYN010000329.1	75	279	189	15	3	91.304	1.99e-70
JAGSYN010000329.1	75	69.4	37	0	0	100.000	4.68e-07
NW_026057492.1	75	1914	1312	109	23	90.859	0.0
NW_026057492.1	75	279	189	15	3	91.304	1.99e-70
NW_026057492.1	75	69.4	37	0	0	100.000	4.68e-07
CP014503.1	75	1912	1306	119	13	90.821	0.0
CP014503.1	75	1912	1306	119	13	90.821	0.0
CP014503.1	75	1912	1306	119	13	90.821	0.0
CP014503.1	75	1912	1306	119	13	90.821	0.0
CP014503.1	75	1912	1306	119	13	90.821	0.0
CP014503.1	75	1912	1306	119	13	90.821	0.0
CP014503.1	75	1912	1306	119	13	90.821	0.0
CP014503.1	75	268	180	15	2	91.371	4.30e-67
CP014503.1	75	268	180	15	2	91.371	4.30e-67
CP014503.1	75	268	180	15	2	91.371	4.30e-67
CP014503.1	75	268	180	15	2	91.371	4.30e-67
CP014503.1	75	268	180	15	2	91.371	4.30e-67
CP014503.1	75	268	180	15	2	91.371	4.30e-67
CP014503.1	75	268	180	15	2	91.371	4.30e-67
CP014503.1	75	257	178	17	2	90.355	9.31e-64
CP014503.1	75	71.3	38	0	0	100.000	1.30e-07
CP014503.1	75	71.3	40	1	0	97.561	1.30e-07
CP014503.1	75	71.3	40	1	0	97.561	1.30e-07
CP014503.1	75	71.3	40	1	0	97.561	1.30e-07
CP014503.1	75	71.3	40	1	0	97.561	1.30e-07
CP014503.1	75	71.3	40	1	0	97.561	1.30e-07
CP014503.1	75	71.3	40	1	0	97.561	1.30e-07
CP014503.1	75	71.3	40	1	0	97.561	1.30e-07
NC_031674.1	75	1912	1306	119	13	90.821	0.0
NC_031674.1	75	1912	1306	119	13	90.821	0.0
NC_031674.1	75	1912	1306	119	13	90.821	0.0
NC_031674.1	75	1912	1306	119	13	90.821	0.0
NC_031674.1	75	1912	1306	119	13	90.821	0.0
NC_031674.1	75	1912	1306	119	13	90.821	0.0
NC_031674.1	75	1912	1306	119	13	90.821	0.0
NC_031674.1	75	268	180	15	2	91.371	4.30e-67
NC_031674.1	75	268	180	15	2	91.371	4.30e-67
NC_031674.1	75	268	180	15	2	91.371	4.30e-67
NC_031674.1	75	268	180	15	2	91.371	4.30e-67
NC_031674.1	75	268	180	15	2	91.371	4.30e-67
NC_031674.1	75	268	180	15	2	91.371	4.30e-67
NC_031674.1	75	268	180	15	2	91.371	4.30e-67
NC_031674.1	75	257	178	17	2	90.355	9.31e-64
NC_031674.1	75	71.3	38	0	0	100.000	1.30e-07
NC_031674.1	75	71.3	40	1	0	97.561	1.30e-07
NC_031674.1	75	71.3	40	1	0	97.561	1.30e-07
NC_031674.1	75	71.3	40	1	0	97.561	1.30e-07
NC_031674.1	75	71.3	40	1	0	97.561	1.30e-07
NC_031674.1	75	71.3	40	1	0	97.561	1.30e-07
NC_031674.1	75	71.3	40	1	0	97.561	1.30e-07
NC_031674.1	75	71.3	40	1	0	97.561	1.30e-07
MQSX02000078.1	65	1910	1310	113	20	90.783	0.0
PPJL02000080.1	75	1908	1322	127	14	90.362	0.0
PPJL02000080.1	75	241	157	11	2	92.353	9.38e-59
PPJL02000080.1	75	73.1	41	1	0	97.619	3.62e-08
PPJL02000148.1	75	1908	1322	127	14	90.362	0.0
PPJL02000148.1	75	241	157	11	2	92.353	9.38e-59
PPJL02000148.1	75	73.1	41	1	0	97.619	3.62e-08
PPJL02000141.1	75	1908	1322	127	14	90.362	0.0
PPJL02000141.1	75	241	157	11	2	92.353	9.38e-59
PPJL02000141.1	75	73.1	41	1	0	97.619	3.62e-08
PPJL02000129.1	76	1908	1322	127	14	90.362	0.0
PPJL02000129.1	76	241	166	13	4	90.710	9.38e-59
PPJL02000129.1	76	73.1	41	1	0	97.619	3.62e-08
PPJL02000127.1	76	1908	1322	127	14	90.362	0.0
PPJL02000127.1	76	241	166	13	4	90.710	9.38e-59
PPJL02000127.1	76	73.1	41	1	0	97.619	3.62e-08
PPJL02000121.1	75	1908	1322	127	14	90.362	0.0
PPJL02000121.1	75	241	157	11	2	92.353	9.38e-59
PPJL02000121.1	75	73.1	41	1	0	97.619	3.62e-08
PPJL02000119.1	75	1908	1322	127	14	90.362	0.0
PPJL02000119.1	75	241	157	11	2	92.353	9.38e-59
PPJL02000119.1	75	73.1	41	1	0	97.619	3.62e-08
PPJL02000119.1	75	73.1	41	1	0	97.619	3.62e-08
PPJL02000117.1	76	1908	1322	127	14	90.362	0.0
PPJL02000117.1	76	241	166	13	4	90.710	9.38e-59
PPJL02000117.1	76	73.1	41	1	0	97.619	3.62e-08
PPJL02000116.1	75	1908	1322	127	14	90.362	0.0
PPJL02000116.1	75	241	157	11	2	92.353	9.38e-59
PPJL02000116.1	75	73.1	41	1	0	97.619	3.62e-08
JANBXH010000027.1	75	1908	1310	102	29	90.909	0.0
JANBXH010000027.1	75	261	178	17	1	90.816	7.20e-65
JANBXH010000027.1	75	67.6	36	0	0	100.000	1.68e-06
PPKJ01000009.1	75	1903	1306	113	20	90.757	0.0
PPKJ01000009.1	75	278	173	10	1	94.022	7.15e-70
PPKJ01000009.1	75	69.4	37	0	0	100.000	4.68e-07
JAMALC010000343.1	77	1901	1313	117	20	90.552	0.0
JAMALC010000343.1	77	274	199	18	6	89.238	9.24e-69
JAMALC010000343.1	77	76.8	43	1	0	97.727	2.80e-09
JAIHNE010000018.1	76	1899	1305	121	14	90.625	0.0
JAIHNE010000018.1	76	263	188	19	3	89.524	2.00e-65
JAIHNE010000018.1	76	76.8	46	1	1	95.833	2.80e-09
QBLK01000090.1	75	1893	1312	111	26	90.545	0.0
QBLK01000090.1	75	263	180	14	4	90.909	2.00e-65
QBLK01000090.1	75	71.3	38	0	0	100.000	1.30e-07
PPLU02000035.1	74	1893	1315	95	40	90.690	0.0
PPLU02000035.1	74	250	157	11	0	93.452	1.56e-61
PPLU02000035.1	74	69.4	37	0	0	100.000	4.68e-07
JAIHNF010000004.1	76	1893	1303	124	12	90.549	0.0
JAIHNF010000004.1	76	263	180	15	3	90.909	2.00e-65
JAIHNF010000004.1	76	76.8	46	1	1	95.833	2.80e-09
CAJVQF010000056.1	75	1890	1309	118	20	90.463	0.0
CAJVQF010000056.1	75	1890	1309	118	20	90.463	0.0
CAJVQF010000056.1	75	1890	1309	118	20	90.463	0.0
CAJVQF010000056.1	75	1890	1309	118	20	90.463	0.0
CAJVQF010000056.1	75	1890	1309	118	20	90.463	0.0
CAJVQF010000056.1	75	1890	1309	118	20	90.463	0.0
CAJVQF010000056.1	75	1890	1309	118	20	90.463	0.0
CAJVQF010000056.1	75	1882	1308	118	21	90.394	0.0
CAJVQF010000056.1	75	274	174	9	3	93.548	9.24e-69
CAJVQF010000056.1	75	274	174	9	3	93.548	9.24e-69
CAJVQF010000056.1	75	274	174	9	3	93.548	9.24e-69
CAJVQF010000056.1	75	274	174	9	3	93.548	9.24e-69
CAJVQF010000056.1	75	274	174	9	3	93.548	9.24e-69
CAJVQF010000056.1	75	274	174	9	3	93.548	9.24e-69
CAJVQF010000056.1	75	274	174	9	3	93.548	9.24e-69
CAJVQF010000056.1	75	274	174	9	3	93.548	9.24e-69
CAJVQF010000056.1	75	69.4	37	0	0	100.000	4.68e-07
CAJVQF010000056.1	75	69.4	37	0	0	100.000	4.68e-07
CAJVQF010000056.1	75	69.4	37	0	0	100.000	4.68e-07
CAJVQF010000056.1	75	69.4	37	0	0	100.000	4.68e-07
CAJVQF010000056.1	75	69.4	37	0	0	100.000	4.68e-07
CAJVQF010000056.1	75	69.4	37	0	0	100.000	4.68e-07
CAJVQF010000056.1	75	69.4	37	0	0	100.000	4.68e-07
CAJVQF010000056.1	75	69.4	37	0	0	100.000	4.68e-07
WWPN01000002.1	75	1884	1315	121	21	90.254	0.0
WWPN01000002.1	75	1884	1315	121	21	90.254	0.0
WWPN01000002.1	75	1875	1314	122	22	90.123	0.0
WWPN01000002.1	75	270	178	12	3	92.228	1.20e-67
WWPN01000002.1	75	268	178	10	5	92.228	4.30e-67
WWPN01000002.1	75	265	177	12	4	91.710	5.56e-66
WWPN01000002.1	75	69.4	37	0	0	100.000	4.68e-07
WWPN01000002.1	75	69.4	37	0	0	100.000	4.68e-07
WWPN01000002.1	75	69.4	37	0	0	100.000	4.68e-07
CAJVQF010000101.1	75	1882	1312	119	22	90.296	0.0
CAJVQF010000101.1	75	1875	1311	119	23	90.227	0.0
CAJVQF010000101.1	75	1875	1311	119	23	90.227	0.0
CAJVQF010000101.1	75	1875	1311	119	23	90.227	0.0
CAJVQF010000101.1	75	1869	1310	119	24	90.158	0.0
CAJVQF010000101.1	75	1862	1307	118	25	90.138	0.0
CAJVQF010000101.1	75	276	175	8	4	93.583	2.57e-69
CAJVQF010000101.1	75	274	174	9	3	93.548	9.24e-69
CAJVQF010000101.1	75	274	174	9	3	93.548	9.24e-69
CAJVQF010000101.1	75	274	174	9	3	93.548	9.24e-69
CAJVQF010000101.1	75	274	174	9	3	93.548	9.24e-69
CAJVQF010000101.1	75	274	174	9	3	93.548	9.24e-69
CAJVQF010000101.1	75	69.4	37	0	0	100.000	4.68e-07
CAJVQF010000101.1	75	69.4	37	0	0	100.000	4.68e-07
CAJVQF010000101.1	75	69.4	37	0	0	100.000	4.68e-07
CAJVQF010000101.1	75	69.4	37	0	0	100.000	4.68e-07
CAJVQF010000101.1	75	69.4	37	0	0	100.000	4.68e-07
CAJVQF010000101.1	75	69.4	37	0	0	100.000	4.68e-07
DS480380.1	72	1882	1110	43	2	96.104	0.0
DS480380.1	72	409	340	28	25	86.514	2.43e-109
DS480380.1	72	76.8	57	3	4	89.062	2.80e-09
QLNQ01000018.1	74	1882	1305	114	23	90.499	0.0
QLNQ01000018.1	74	259	159	7	2	94.643	2.59e-64
QLNQ01000018.1	74	69.4	37	0	0	100.000	4.68e-07
KV907804.1	47	1882	1044	1	9	99.051	0.0
NW_001834692.1	72	1882	1110	43	2	96.104	0.0
NW_001834692.1	72	409	340	28	25	86.514	2.43e-109
NW_001834692.1	72	76.8	57	3	4	89.062	2.80e-09
CAJVQF010000008.1	76	1881	1315	122	21	90.192	0.0
CAJVQF010000008.1	76	1881	1315	122	21	90.192	0.0
CAJVQF010000008.1	76	1879	1307	120	20	90.325	0.0
CAJVQF010000008.1	76	1877	1307	118	22	90.325	0.0
CAJVQF010000008.1	76	1875	1314	122	22	90.123	0.0
CAJVQF010000008.1	76	274	192	18	3	90.141	9.24e-69
CAJVQF010000008.1	76	274	192	18	3	90.141	9.24e-69
CAJVQF010000008.1	76	274	192	18	3	90.141	9.24e-69
CAJVQF010000008.1	76	274	192	18	3	90.141	9.24e-69
CAJVQF010000008.1	76	274	173	10	2	93.514	9.24e-69
CAJVQF010000008.1	76	69.4	37	0	0	100.000	4.68e-07
CAJVQF010000008.1	76	69.4	37	0	0	100.000	4.68e-07
CAJVQF010000008.1	76	69.4	37	0	0	100.000	4.68e-07
CAJVQF010000008.1	76	69.4	37	0	0	100.000	4.68e-07
CAJVQF010000008.1	76	69.4	37	0	0	100.000	4.68e-07
GG692410.1	75	1877	1303	121	18	90.361	0.0
GG692410.1	75	268	173	10	3	93.011	4.30e-67
GG692410.1	75	69.4	37	0	0	100.000	4.68e-07
GG692404.1	75	1877	1303	121	18	90.361	0.0
GG692404.1	75	1877	1303	121	18	90.361	0.0
GG692404.1	75	1877	1303	121	18	90.361	0.0
GG692404.1	75	268	173	10	3	93.011	4.30e-67
GG692404.1	75	268	173	10	3	93.011	4.30e-67
GG692404.1	75	268	173	10	3	93.011	4.30e-67
GG692404.1	75	69.4	37	0	0	100.000	4.68e-07
GG692404.1	75	69.4	37	0	0	100.000	4.68e-07
GG692404.1	75	69.4	37	0	0	100.000	4.68e-07
WUJJ01000645.1	74	1877	1301	120	18	90.410	0.0
WUJJ01000645.1	74	268	173	10	3	93.011	4.30e-67
WUJJ01000645.1	74	69.4	37	0	0	100.000	4.68e-07
NW_003020045.1	75	1877	1303	121	18	90.361	0.0
NW_003020045.1	75	268	173	10	3	93.011	4.30e-67
NW_003020045.1	75	69.4	37	0	0	100.000	4.68e-07
NW_003020039.1	75	1877	1303	121	18	90.361	0.0
NW_003020039.1	75	1877	1303	121	18	90.361	0.0
NW_003020039.1	75	1877	1303	121	18	90.361	0.0
NW_003020039.1	75	268	173	10	3	93.011	4.30e-67
NW_003020039.1	75	268	173	10	3	93.011	4.30e-67
NW_003020039.1	75	268	173	10	3	93.011	4.30e-67
NW_003020039.1	75	69.4	37	0	0	100.000	4.68e-07
NW_003020039.1	75	69.4	37	0	0	100.000	4.68e-07
NW_003020039.1	75	69.4	37	0	0	100.000	4.68e-07
DS480601.1	81	1873	1105	43	2	96.087	0.0
DS480601.1	81	409	340	28	25	86.514	2.43e-109
DS480601.1	81	316	185	7	0	96.354	1.51e-81
DS480601.1	81	76.8	57	3	4	89.062	2.80e-09
JAMAJS010000004.1	74	1873	1300	118	20	90.403	0.0
JAMAJS010000004.1	74	237	163	11	5	91.061	1.21e-57
JAMAJS010000004.1	74	69.4	37	0	0	100.000	4.68e-07
NW_001834471.1	81	1873	1105	43	2	96.087	0.0
NW_001834471.1	81	409	340	28	25	86.514	2.43e-109
NW_001834471.1	81	316	185	7	0	96.354	1.51e-81
NW_001834471.1	81	76.8	57	3	4	89.062	2.80e-09
JACADK010000001.1	74	1871	1307	117	24	90.262	0.0
JACADK010000001.1	74	259	166	13	0	92.737	2.59e-64
JACADK010000001.1	74	248	160	13	0	92.486	5.60e-61
JACADK010000001.1	74	78.7	44	1	0	97.778	7.78e-10
PPIF01000029.1	76	1871	1303	111	27	90.423	0.0
PPIF01000029.1	76	294	192	15	1	92.308	7.10e-75
PPIF01000029.1	76	69.4	39	1	0	97.500	4.68e-07
PPJH01000031.1	74	1871	1307	117	24	90.262	0.0
PPJH01000031.1	74	248	160	13	0	92.486	5.60e-61
PPJH01000031.1	74	78.7	44	1	0	97.778	7.78e-10
LBNG01000280.1	75	1871	1303	121	19	90.298	0.0
LBNG01000280.1	75	1858	1302	123	20	90.104	0.0
LBNG01000280.1	75	268	173	10	3	93.011	4.30e-67
LBNG01000280.1	75	268	173	10	3	93.011	4.30e-67
LBNG01000280.1	75	69.4	37	0	0	100.000	4.68e-07
LBNG01000280.1	75	69.4	37	0	0	100.000	4.68e-07
QLNQ01000013.1	74	1871	1303	116	23	90.361	0.0
QLNQ01000013.1	74	1871	1303	116	23	90.361	0.0
QLNQ01000013.1	74	1871	1303	116	23	90.361	0.0
QLNQ01000013.1	74	1871	1303	116	23	90.361	0.0
QLNQ01000013.1	74	1871	1303	116	23	90.361	0.0
QLNQ01000013.1	74	1871	1303	116	23	90.361	0.0
QLNQ01000013.1	74	259	159	7	2	94.643	2.59e-64
QLNQ01000013.1	74	259	159	7	2	94.643	2.59e-64
QLNQ01000013.1	74	259	159	7	2	94.643	2.59e-64
QLNQ01000013.1	74	259	159	7	2	94.643	2.59e-64
QLNQ01000013.1	74	259	159	7	2	94.643	2.59e-64
QLNQ01000013.1	74	254	159	7	3	94.083	1.20e-62
QLNQ01000013.1	74	69.4	37	0	0	100.000	4.68e-07
QLNQ01000013.1	74	69.4	37	0	0	100.000	4.68e-07
QLNQ01000013.1	74	69.4	37	0	0	100.000	4.68e-07
QLNQ01000013.1	74	69.4	37	0	0	100.000	4.68e-07
QLNQ01000013.1	74	69.4	37	0	0	100.000	4.68e-07
QLNQ01000013.1	74	69.4	37	0	0	100.000	4.68e-07
CP017630.1	74	1869	1306	122	20	90.193	0.0
CP017630.1	74	255	165	11	2	92.697	3.35e-63
CP017630.1	74	69.4	37	0	0	100.000	4.68e-07
PPLO02000025.1	76	1869	1311	108	33	90.289	0.0
PPLO02000025.1	76	230	177	20	5	87.624	2.03e-55
PPLO02000025.1	76	75.0	42	1	0	97.674	1.01e-08
NC_032096.1	74	1869	1306	122	20	90.193	0.0
NC_032096.1	74	255	165	11	2	92.697	3.35e-63
NC_032096.1	74	69.4	37	0	0	100.000	4.68e-07
QLNQ01000024.1	74	1866	1302	117	23	90.291	0.0
QLNQ01000024.1	74	1866	1302	117	23	90.291	0.0
QLNQ01000024.1	74	1866	1302	116	24	90.291	0.0
QLNQ01000024.1	74	1866	1302	117	23	90.291	0.0
QLNQ01000024.1	74	1866	1302	117	23	90.291	0.0
QLNQ01000024.1	74	265	160	6	2	95.238	5.56e-66
QLNQ01000024.1	74	265	160	6	2	95.238	5.56e-66
QLNQ01000024.1	74	265	160	6	2	95.238	5.56e-66
QLNQ01000024.1	74	265	160	6	2	95.238	5.56e-66
QLNQ01000024.1	74	265	160	6	2	95.238	5.56e-66
QLNQ01000024.1	74	69.4	37	0	0	100.000	4.68e-07
QLNQ01000024.1	74	69.4	37	0	0	100.000	4.68e-07
QLNQ01000024.1	74	69.4	37	0	0	100.000	4.68e-07
QLNQ01000024.1	74	69.4	37	0	0	100.000	4.68e-07
QLNQ01000024.1	74	69.4	37	0	0	100.000	4.68e-07
PPPC02000005.1	75	1864	1303	97	40	90.486	0.0
PPPC02000005.1	75	268	186	19	1	90.291	4.30e-67
PPPC02000005.1	75	69.4	37	0	0	100.000	4.68e-07
NREI01000028.1	75	1862	1304	108	32	90.305	0.0
NREI01000028.1	75	250	178	15	5	89.899	1.56e-61
NREI01000028.1	75	69.4	43	3	0	93.478	4.68e-07
PPJV01000150.1	74	1860	1301	122	20	90.159	0.0
PPJV01000150.1	74	206	143	16	0	89.937	3.42e-48
PPJV01000150.1	74	69.4	37	0	0	100.000	4.68e-07
PPLL02000039.1	75	1857	1299	127	16	90.083	0.0
PPLL02000039.1	75	250	177	17	3	89.848	1.56e-61
PPLL02000039.1	75	71.3	40	1	0	97.561	1.30e-07
PPNF02000006.1	75	1855	1307	120	25	90.014	0.0
PPNF02000006.1	75	255	165	12	1	92.697	3.35e-63
PPNF02000006.1	75	73.1	41	1	0	97.619	3.62e-08
PPMH02000093.1	74	1853	1314	118	30	89.877	0.0
PPMH02000093.1	74	237	157	13	1	91.813	1.21e-57
PPMH02000093.1	74	69.4	37	0	0	100.000	4.68e-07
FM992695.1	75	1849	1302	128	18	89.917	0.0
FM992695.1	75	255	170	12	3	91.892	3.35e-63
FM992695.1	75	69.4	37	0	0	100.000	4.68e-07
NC_012867.1	75	1849	1302	128	18	89.917	0.0
NC_012867.1	75	255	170	12	3	91.892	3.35e-63
NC_012867.1	75	69.4	37	0	0	100.000	4.68e-07
PPNC01000139.1	75	1842	1308	108	38	89.959	0.0
PPNC01000139.1	75	252	167	14	1	91.758	4.33e-62
PPNC01000139.1	75	71.3	38	0	0	100.000	1.30e-07
LIOO01000008.1	99	1840	1804	394	8	81.777	0.0
PPIE02000061.1	75	1838	1299	133	15	89.772	0.0
PPIE02000061.1	75	239	160	14	1	91.429	3.37e-58
PPIE02000061.1	75	73.1	41	1	0	97.619	3.62e-08
PPMA01000079.1	74	1836	1300	114	31	89.965	0.0
PPMA01000079.1	74	255	165	12	1	92.697	3.35e-63
PPMA01000079.1	74	69.4	37	0	0	100.000	4.68e-07
JAMAIE010000059.1	75	1836	1316	107	43	89.768	0.0
JAMAIE010000059.1	75	254	174	12	5	91.099	1.20e-62
JAMAIE010000059.1	75	69.4	37	0	0	100.000	4.68e-07
MXQC01000182.1	75	1834	1289	129	15	89.951	0.0
MXQC01000182.1	75	259	184	18	3	89.756	2.59e-64
MXQC01000182.1	75	69.4	39	1	0	97.500	4.68e-07
CALSDN010000028.1	75	1831	1297	103	40	90.069	0.0
CALSDN010000028.1	75	279	189	15	3	91.304	1.99e-70
CALSDN010000028.1	75	69.4	37	0	0	100.000	4.68e-07
JAKQXL010000035.1	76	1825	1298	100	44	90.014	0.0
JAKQXL010000035.1	76	1825	1298	100	44	90.014	0.0
JAKQXL010000035.1	76	281	197	15	6	90.367	5.52e-71
JAKQXL010000035.1	76	281	197	15	6	90.367	5.52e-71
JAKQXL010000035.1	76	69.4	37	0	0	100.000	4.68e-07
JAKQXL010000035.1	76	69.4	37	0	0	100.000	4.68e-07
PPMK02000045.1	74	1825	1301	105	41	89.910	0.0
PPMK02000045.1	74	254	161	12	0	93.064	1.20e-62
[truncated: 1,118 more rows]
