# Supplementary material for: Using nanopore sequencing to identify fungi from clinical samples with high phylogenetic resolution
Source: Sci Rep. 2023 Jun 16;13:9785. doi: 10.1038/s41598-023-37016-0 (PMC10275880; doi:10.1038/s41598-023-37016-0)
Supplement: Supplementary file 1 — Supplementary Information. [file 41598_2023_37016_MOESM1_ESM.zip › Supplementary_Information/Supplementary_Data/Data_S5_Mock_blast/results/Mock_RGN3_4_fmt6.txt]

CP017630.1	100	2632	1428	0	1	99.930	0.0
NC_032096.1	100	2632	1428	0	1	99.930	0.0
FM992695.1	100	2311	1380	42	18	95.833	0.0
NC_012867.1	100	2311	1380	42	18	95.833	0.0
QLNQ01000024.1	100	1993	1328	68	45	92.158	0.0
QLNQ01000024.1	100	1989	1328	68	46	92.094	0.0
QLNQ01000024.1	100	1989	1328	68	46	92.094	0.0
QLNQ01000024.1	100	1989	1328	68	46	92.094	0.0
QLNQ01000024.1	100	1977	1324	68	47	92.008	0.0
WUJJ01000645.1	100	1956	1319	85	36	91.597	0.0
LBNG01000280.1	100	1953	1319	87	35	91.534	0.0
LBNG01000280.1	100	1940	1319	87	38	91.343	0.0
GG692410.1	100	1951	1318	87	35	91.528	0.0
GG692404.1	100	1951	1318	87	35	91.528	0.0
GG692404.1	100	1951	1318	87	35	91.528	0.0
GG692404.1	100	1951	1318	87	35	91.528	0.0
NW_003020045.1	100	1951	1318	87	35	91.528	0.0
NW_003020039.1	100	1951	1318	87	35	91.528	0.0
NW_003020039.1	100	1951	1318	87	35	91.528	0.0
NW_003020039.1	100	1951	1318	87	35	91.528	0.0
QLNQ01000018.1	100	1936	1320	71	52	91.476	0.0
QLNQ01000013.1	100	1934	1319	72	51	91.470	0.0
QLNQ01000013.1	100	1934	1319	72	51	91.470	0.0
QLNQ01000013.1	100	1934	1319	72	51	91.470	0.0
QLNQ01000013.1	100	1934	1319	72	51	91.470	0.0
QLNQ01000013.1	100	1934	1319	72	51	91.470	0.0
QLNQ01000013.1	100	1923	1318	72	53	91.337	0.0
CAJVQF010000008.1	100	1912	1315	91	39	91.003	0.0
CAJVQF010000008.1	100	1908	1316	90	41	90.947	0.0
CAJVQF010000008.1	100	1908	1316	89	42	90.947	0.0
CAJVQF010000008.1	100	1905	1317	89	43	90.890	0.0
CAJVQF010000008.1	100	1903	1314	92	40	90.871	0.0
CAJVQF010000056.1	100	1905	1317	89	43	90.890	0.0
CAJVQF010000056.1	100	1905	1317	89	43	90.890	0.0
CAJVQF010000056.1	100	1905	1317	89	43	90.890	0.0
CAJVQF010000056.1	100	1905	1316	90	42	90.884	0.0
CAJVQF010000056.1	100	1905	1316	90	42	90.884	0.0
CAJVQF010000056.1	100	1905	1316	90	42	90.884	0.0
CAJVQF010000056.1	100	1905	1317	89	43	90.890	0.0
CAJVQF010000056.1	100	1892	1317	89	46	90.702	0.0
CAJVQF010000101.1	100	1903	1314	92	40	90.871	0.0
CAJVQF010000101.1	100	1884	1314	92	44	90.621	0.0
CAJVQF010000101.1	100	1884	1314	92	44	90.621	0.0
CAJVQF010000101.1	100	1884	1314	92	44	90.621	0.0
CAJVQF010000101.1	100	1877	1313	92	45	90.552	0.0
CAJVQF010000101.1	100	1868	1314	90	49	90.434	0.0
WWPN01000002.1	100	1884	1316	88	48	90.634	0.0
WWPN01000002.1	100	1877	1315	88	49	90.565	0.0
WWPN01000002.1	100	1858	1312	89	51	90.358	0.0
AMGY01000013.1	73	1796	995	9	2	98.907	0.0
AMGY01000013.1	73	71.3	38	0	0	100.000	8.31e-08
NW_006912916.1	73	1796	995	9	2	98.907	0.0
NW_006912916.1	73	71.3	38	0	0	100.000	8.31e-08
CH981532.1	97	1724	1232	92	46	89.927	0.0
CH981532.1	97	1718	1231	93	46	89.854	0.0
CH981532.1	97	1718	1232	92	47	89.861	0.0
CH981532.1	97	1714	1232	92	48	89.796	0.0
CH981532.1	97	1712	1231	92	48	89.788	0.0
CH981532.1	97	1179	830	77	15	90.022	0.0
CH981532.1	97	71.3	38	0	0	100.000	8.31e-08
CH981532.1	97	71.3	38	0	0	100.000	8.31e-08
CH981532.1	97	71.3	38	0	0	100.000	8.31e-08
CH981532.1	97	71.3	38	0	0	100.000	8.31e-08
CH981532.1	97	71.3	38	0	0	100.000	8.31e-08
CH445386.1	97	1724	1232	92	46	89.927	0.0
CH445386.1	97	1413	897	56	8	93.340	0.0
CH445386.1	97	584	505	43	41	85.739	2.40e-162
CH445386.1	97	71.3	38	0	0	100.000	8.31e-08
CH445386.1	97	71.3	38	0	0	100.000	8.31e-08
NW_001884610.1	97	1724	1232	92	46	89.927	0.0
NW_001884610.1	97	1413	897	56	8	93.340	0.0
NW_001884610.1	97	584	505	43	41	85.739	2.40e-162
NW_001884610.1	97	71.3	38	0	0	100.000	8.31e-08
NW_001884610.1	97	71.3	38	0	0	100.000	8.31e-08
NW_001813677.1	97	1724	1232	92	46	89.927	0.0
NW_001813677.1	97	1718	1231	93	46	89.854	0.0
NW_001813677.1	97	1718	1232	92	47	89.861	0.0
NW_001813677.1	97	1714	1232	92	48	89.796	0.0
NW_001813677.1	97	1712	1231	92	48	89.788	0.0
NW_001813677.1	97	1179	830	77	15	90.022	0.0
NW_001813677.1	97	71.3	38	0	0	100.000	8.31e-08
NW_001813677.1	97	71.3	38	0	0	100.000	8.31e-08
NW_001813677.1	97	71.3	38	0	0	100.000	8.31e-08
NW_001813677.1	97	71.3	38	0	0	100.000	8.31e-08
NW_001813677.1	97	71.3	38	0	0	100.000	8.31e-08
GL996500.1	100	1714	1287	107	58	88.636	0.0
NW_006767426.1	100	1714	1287	107	58	88.636	0.0
JAIHNE010000018.1	100	1703	1280	109	56	88.581	0.0
LQMS01001967.1	100	1681	1285	101	69	88.316	0.0
LQMS01001966.1	100	1681	1286	99	71	88.324	0.0
NSGQ01000174.1	88	1668	1156	85	33	90.738	0.0
PPUV01000166.1	100	1664	1279	104	68	88.146	0.0
MXQC01000182.1	91	1631	1144	84	37	90.435	0.0
MXQC01000182.1	91	71.3	38	0	0	100.000	8.31e-08
JAGSYN010000329.1	91	1629	1170	89	44	89.793	0.0
JAGSYN010000329.1	91	71.3	38	0	0	100.000	8.31e-08
NW_026057492.1	91	1629	1170	89	44	89.793	0.0
NW_026057492.1	91	71.3	38	0	0	100.000	8.31e-08
NREI01000028.1	100	1554	1256	121	69	86.860	0.0
JAIHNG010000152.1	91	1480	906	45	6	94.671	0.0
JAIHNG010000152.1	91	346	316	18	37	85.175	1.23e-90
JAHZQW010000108.1	94	1452	901	50	6	94.148	0.0
JAHZQW010000108.1	94	394	349	24	35	85.539	4.34e-105
KI547142.1	92	1447	898	45	10	94.229	0.0
KI547142.1	92	348	321	35	25	84.252	3.43e-91
HE605209.1	94	1447	900	51	6	94.044	0.0
HE605209.1	94	379	352	22	41	84.819	1.22e-100
JAEOAQ010000005.1	93	1447	900	51	6	94.044	0.0
JAEOAQ010000005.1	93	1447	900	51	6	94.044	0.0
JAEOAQ010000005.1	93	1447	900	51	6	94.044	0.0
JAEOAQ010000005.1	93	1441	899	52	6	93.939	0.0
JAEOAQ010000005.1	93	1441	899	52	6	93.939	0.0
JAEOAQ010000005.1	93	392	299	22	17	88.462	1.56e-104
JAEOAQ010000005.1	93	392	299	22	17	88.462	1.56e-104
JAEOAQ010000005.1	93	392	299	22	17	88.462	1.56e-104
JAEOAQ010000005.1	93	392	299	22	17	88.462	1.56e-104
JAEOAQ010000005.1	93	392	299	22	17	88.462	1.56e-104
JAEOAQ010000005.1	93	71.3	40	1	0	97.561	8.31e-08
JAEOAQ010000005.1	93	71.3	40	1	0	97.561	8.31e-08
JAEOAQ010000005.1	93	71.3	40	1	0	97.561	8.31e-08
JAEOAQ010000005.1	93	71.3	40	1	0	97.561	8.31e-08
JAEOAQ010000005.1	93	71.3	40	1	0	97.561	8.31e-08
HE681725.1	94	1447	900	51	6	94.044	0.0
HE681725.1	94	394	348	26	33	85.504	4.34e-105
NC_018301.1	94	1447	900	51	6	94.044	0.0
NC_018301.1	94	394	348	26	33	85.504	4.34e-105
NW_023503284.1	94	1447	900	51	6	94.044	0.0
NW_023503284.1	94	379	352	22	41	84.819	1.22e-100
JAMALC010000343.1	93	1430	897	54	6	93.730	0.0
JAMALC010000343.1	93	398	301	19	19	88.791	3.36e-106
JAMALC010000343.1	93	71.3	40	1	0	97.561	8.31e-08
NBZC01000158.1	85	1424	893	47	11	93.901	0.0
NBZC01000158.1	85	320	208	15	2	92.444	7.47e-83
NBZC01000158.1	85	71.3	38	0	0	100.000	8.31e-08
NDXA01000178.1	92	1406	890	48	13	93.586	0.0
NDXA01000178.1	92	302	311	30	35	82.713	2.71e-77
PPLL02000039.1	94	1399	891	53	11	93.298	0.0
PPLL02000039.1	94	350	344	36	33	83.293	9.53e-92
JAIHNF010000004.1	94	1397	887	59	5	93.270	0.0
JAIHNF010000004.1	94	418	349	35	21	86.173	2.58e-112
CP000497.1	83	1371	880	59	8	92.925	0.0
CP000497.1	83	298	186	10	2	93.939	3.50e-76
CP000497.1	83	71.3	38	0	0	100.000	8.31e-08
NC_009043.1	83	1371	880	59	8	92.925	0.0
NC_009043.1	83	298	186	10	2	93.939	3.50e-76
NC_009043.1	83	71.3	38	0	0	100.000	8.31e-08
JAGSID010000072.1	83	1363	879	59	9	92.819	0.0
JAGSID010000072.1	83	298	186	10	2	93.939	3.50e-76
JAGSID010000072.1	83	71.3	38	0	0	100.000	8.31e-08
PPOS02000018.1	83	1351	876	66	5	92.503	0.0
PPOS02000018.1	83	303	186	11	0	94.416	7.53e-78
PPOS02000018.1	83	71.3	38	0	0	100.000	8.31e-08
PPOR01000001.1	83	1351	876	65	6	92.503	0.0
PPOR01000001.1	83	292	184	13	0	93.401	1.63e-74
PPOR01000001.1	83	71.3	38	0	0	100.000	8.31e-08
PPOW01000036.1	82	1351	879	64	8	92.429	0.0
PPOW01000036.1	82	303	182	9	0	95.288	7.53e-78
PPOW01000036.1	82	71.3	38	0	0	100.000	8.31e-08
DS995909.1	83	1351	877	64	7	92.511	0.0
DS995909.1	83	303	186	11	0	94.416	7.53e-78
DS995909.1	83	71.3	38	0	0	100.000	8.31e-08
NW_002196671.1	83	1351	877	64	7	92.511	0.0
NW_002196671.1	83	303	186	11	0	94.416	7.53e-78
NW_002196671.1	83	71.3	38	0	0	100.000	8.31e-08
FYBW01000192.1	82	1345	878	66	7	92.324	0.0
FYBW01000192.1	82	303	182	9	0	95.288	7.53e-78
FYBW01000192.1	82	71.3	38	0	0	100.000	8.31e-08
PPOQ01000062.1	82	1345	878	65	8	92.324	0.0
PPOQ01000062.1	82	303	182	9	0	95.288	7.53e-78
PPOQ01000062.1	82	71.3	38	0	0	100.000	8.31e-08
JAHMUF010000032.1	83	1343	875	64	8	92.397	0.0
JAHMUF010000032.1	83	276	177	14	0	92.670	1.64e-69
JAHMUF010000032.1	83	71.3	43	1	1	95.556	8.31e-08
NW_025065079.1	83	1343	875	64	8	92.397	0.0
NW_025065079.1	83	276	177	14	0	92.670	1.64e-69
NW_025065079.1	83	71.3	43	1	1	95.556	8.31e-08
PPPA02000022.1	83	1341	873	67	5	92.381	0.0
PPPA02000022.1	83	303	186	11	0	94.416	7.53e-78
PPPA02000022.1	83	71.3	38	0	0	100.000	8.31e-08
PPIU01000004.1	83	1339	877	61	12	92.316	0.0
PPIU01000004.1	83	298	185	12	0	93.909	3.50e-76
PPIU01000004.1	83	71.3	38	0	0	100.000	8.31e-08
JAHUZD010000048.1	83	1334	877	61	13	92.219	0.0
JAHUZD010000048.1	83	276	183	13	3	91.960	1.64e-69
JAHUZD010000048.1	83	69.4	37	0	0	100.000	2.99e-07
NW_026055390.1	83	1334	877	61	13	92.219	0.0
NW_026055390.1	83	276	183	13	3	91.960	1.64e-69
NW_026055390.1	83	69.4	37	0	0	100.000	2.99e-07
QELA01000006.1	85	1332	882	58	18	92.067	0.0
QELA01000006.1	85	1332	882	58	18	92.067	0.0
QELA01000006.1	85	1332	882	58	18	92.067	0.0
QELA01000006.1	85	1332	882	58	18	92.067	0.0
QELA01000006.1	85	311	187	7	2	95.408	4.50e-80
QELA01000006.1	85	311	187	7	2	95.408	4.50e-80
QELA01000006.1	85	311	187	7	2	95.408	4.50e-80
QELA01000006.1	85	311	187	7	2	95.408	4.50e-80
QELA01000006.1	85	89.8	64	4	3	90.141	2.29e-13
QELA01000006.1	85	89.8	64	4	3	90.141	2.29e-13
QELA01000006.1	85	89.8	64	4	3	90.141	2.29e-13
QELA01000006.1	85	89.8	64	4	3	90.141	2.29e-13
QELA01000016.1	86	1332	882	58	18	92.067	0.0
QELA01000016.1	86	1127	852	52	55	88.843	0.0
QELA01000016.1	86	311	191	9	2	94.554	4.50e-80
QELA01000016.1	86	278	186	9	7	92.079	4.56e-70
QELA01000016.1	86	89.8	64	4	3	90.141	2.29e-13
QELA01000016.1	86	89.8	64	4	3	90.141	2.29e-13
QELA01000012.1	86	1332	882	58	18	92.067	0.0
QELA01000012.1	86	1325	881	57	20	91.962	0.0
QELA01000012.1	86	1312	879	57	22	91.754	0.0
QELA01000012.1	86	311	191	9	2	94.554	4.50e-80
QELA01000012.1	86	311	191	9	2	94.554	4.50e-80
QELA01000012.1	86	311	191	9	2	94.554	4.50e-80
QELA01000012.1	86	89.8	64	4	3	90.141	2.29e-13
QELA01000012.1	86	89.8	64	3	4	90.141	2.29e-13
QELA01000012.1	86	89.8	64	3	4	90.141	2.29e-13
NBND01000012.1	84	1327	883	66	13	91.788	0.0
NBND01000012.1	84	307	186	10	0	94.898	5.82e-79
NBND01000012.1	84	307	186	10	0	94.898	5.82e-79
NBND01000012.1	84	130	76	3	0	96.203	1.35e-25
NBND01000012.1	84	73.1	44	1	1	95.652	2.31e-08
NBND01000012.1	84	73.1	44	1	1	95.652	2.31e-08
CAKXYY010000043.1	83	1312	877	66	14	91.641	0.0
CAKXYY010000043.1	83	281	178	13	0	93.194	3.53e-71
CAKXYY010000043.1	83	71.3	38	0	0	100.000	8.31e-08
JAFIDI010000015.1	83	1310	877	60	19	91.736	0.0
JAFIDI010000015.1	83	1310	877	60	19	91.736	0.0
JAFIDI010000015.1	83	1310	877	60	19	91.736	0.0
JAFIDI010000015.1	83	1310	877	60	19	91.736	0.0
JAFIDI010000015.1	83	276	177	14	0	92.670	1.64e-69
JAFIDI010000015.1	83	276	177	14	0	92.670	1.64e-69
JAFIDI010000015.1	83	276	177	14	0	92.670	1.64e-69
JAFIDI010000015.1	83	276	177	14	0	92.670	1.64e-69
JAFIDI010000015.1	83	71.3	38	0	0	100.000	8.31e-08
JAFIDI010000015.1	83	71.3	38	0	0	100.000	8.31e-08
JAFIDI010000015.1	83	71.3	38	0	0	100.000	8.31e-08
JAFIDI010000015.1	83	71.3	38	0	0	100.000	8.31e-08
JAFIDI010000023.1	83	1310	877	60	19	91.736	0.0
JAFIDI010000023.1	83	1260	870	60	27	90.909	0.0
JAFIDI010000023.1	83	276	177	14	0	92.670	1.64e-69
JAFIDI010000023.1	83	246	175	11	8	90.206	1.29e-60
JAFIDI010000023.1	83	71.3	38	0	0	100.000	8.31e-08
JAFIDI010000019.1	83	1310	877	60	19	91.736	0.0
JAFIDI010000019.1	83	1310	877	60	19	91.736	0.0
JAFIDI010000019.1	83	1304	876	60	20	91.632	0.0
JAFIDI010000019.1	83	276	177	14	0	92.670	1.64e-69
JAFIDI010000019.1	83	276	177	14	0	92.670	1.64e-69
JAFIDI010000019.1	83	276	177	14	0	92.670	1.64e-69
JAFIDI010000019.1	83	71.3	38	0	0	100.000	8.31e-08
JAFIDI010000019.1	83	71.3	38	0	0	100.000	8.31e-08
JAFIDI010000019.1	83	71.3	38	0	0	100.000	8.31e-08
PPMM02000033.1	82	1310	871	72	7	91.684	0.0
PPMM02000033.1	82	292	180	11	0	94.241	1.63e-74
PPMM02000033.1	82	71.3	38	0	0	100.000	8.31e-08
JAMAFN010000082.1	83	1308	875	67	13	91.623	0.0
JAMAFN010000082.1	83	281	178	13	0	93.194	3.53e-71
JAMAFN010000082.1	83	71.3	38	0	0	100.000	8.31e-08
JAMAFL010000022.1	83	1308	875	67	13	91.623	0.0
JAMAFL010000022.1	83	281	178	13	0	93.194	3.53e-71
JAMAFL010000022.1	83	71.3	38	0	0	100.000	8.31e-08
JAMAFR010000013.1	83	1308	874	69	11	91.614	0.0
JAMAFR010000013.1	83	281	178	13	0	93.194	3.53e-71
JAMAFR010000013.1	83	71.3	38	0	0	100.000	8.31e-08
JAMAFM010000023.1	83	1308	874	69	11	91.614	0.0
JAMAFM010000023.1	83	281	182	15	0	92.386	3.53e-71
JAMAFM010000023.1	83	71.3	38	0	0	100.000	8.31e-08
JAMAFQ010000012.1	83	1308	874	69	11	91.614	0.0
JAMAFQ010000012.1	83	281	182	15	0	92.386	3.53e-71
JAMAFQ010000012.1	83	71.3	38	0	0	100.000	8.31e-08
JAMAFP010000020.1	83	1308	874	69	11	91.614	0.0
JAMAFP010000020.1	83	281	182	15	0	92.386	3.53e-71
JAMAFP010000020.1	83	71.3	38	0	0	100.000	8.31e-08
JAMAFO010000022.1	83	1308	874	69	11	91.614	0.0
JAMAFO010000022.1	83	281	182	15	0	92.386	3.53e-71
JAMAFO010000022.1	83	71.3	38	0	0	100.000	8.31e-08
JAFIDH010000010.1	83	1304	877	59	21	91.641	0.0
JAFIDH010000010.1	83	1304	877	59	21	91.641	0.0
JAFIDH010000010.1	83	276	181	16	0	91.878	1.64e-69
JAFIDH010000010.1	83	276	181	16	0	91.878	1.64e-69
JAFIDH010000010.1	83	71.3	38	0	0	100.000	8.31e-08
JAFIDH010000010.1	83	71.3	38	0	0	100.000	8.31e-08
BADS01000001.1	83	1301	873	67	14	91.509	0.0
BADS01000001.1	83	309	187	10	0	94.924	1.62e-79
BADS01000001.1	83	71.3	38	0	0	100.000	8.31e-08
JANXEX010000021.1	84	1297	865	74	6	91.534	0.0
JANXEX010000021.1	84	309	187	10	0	94.924	1.62e-79
JANXEX010000021.1	84	76.8	50	2	2	92.593	1.79e-09
JACWFX010000010.1	83	1297	873	68	14	91.414	0.0
JACWFX010000010.1	83	281	178	13	0	93.194	3.53e-71
JACWFX010000010.1	83	71.3	38	0	0	100.000	8.31e-08
PPLN02000030.1	83	1297	872	66	15	91.501	0.0
PPLN02000030.1	83	305	187	11	0	94.444	2.09e-78
PPLN02000030.1	83	71.3	38	0	0	100.000	8.31e-08
PPKV02000051.1	83	1295	872	73	10	91.309	0.0
PPKV02000051.1	83	294	188	12	2	93.069	4.53e-75
PPKV02000051.1	83	71.3	38	0	0	100.000	8.31e-08
PPLM01000288.1	83	1293	872	67	15	91.405	0.0
PPLM01000288.1	83	303	186	11	0	94.416	7.53e-78
PPLM01000288.1	83	71.3	38	0	0	100.000	8.31e-08
CH408159.1	83	1290	871	65	17	91.396	0.0
CH408159.1	83	1262	870	66	22	90.814	0.0
CH408159.1	83	309	187	10	0	94.924	1.62e-79
CH408159.1	83	300	187	10	2	93.970	9.74e-77
CH408159.1	83	71.3	38	0	0	100.000	8.31e-08
CH408159.1	83	71.3	38	0	0	100.000	8.31e-08
NW_001809796.1	83	1290	871	65	17	91.396	0.0
NW_001809796.1	83	1262	870	66	22	90.814	0.0
NW_001809796.1	83	309	187	10	0	94.924	1.62e-79
NW_001809796.1	83	300	187	10	2	93.970	9.74e-77
NW_001809796.1	83	71.3	38	0	0	100.000	8.31e-08
NW_001809796.1	83	71.3	38	0	0	100.000	8.31e-08
PPPC02000005.1	83	1284	868	54	26	91.561	0.0
PPPC02000005.1	83	315	188	9	0	95.431	3.48e-81
PPPC02000005.1	83	71.3	38	0	0	100.000	8.31e-08
JAFLRI010000008.1	84	1284	872	71	14	91.118	0.0
JAFLRI010000008.1	84	1277	871	71	15	91.014	0.0
JAFLRI010000008.1	84	254	184	22	1	88.889	7.69e-63
JAFLRI010000008.1	84	254	184	22	1	88.889	7.69e-63
JAFLRI010000008.1	84	71.3	38	0	0	100.000	8.31e-08
JAFLRI010000008.1	84	71.3	38	0	0	100.000	8.31e-08
JAFLRI010000017.1	84	1284	872	71	14	91.118	0.0
JAFLRI010000017.1	84	1284	872	71	14	91.118	0.0
JAFLRI010000017.1	84	1266	870	70	18	90.814	0.0
JAFLRI010000017.1	84	254	184	22	1	88.889	7.69e-63
JAFLRI010000017.1	84	254	184	22	1	88.889	7.69e-63
JAFLRI010000017.1	84	254	184	22	1	88.889	7.69e-63
JAFLRI010000017.1	84	71.3	38	0	0	100.000	8.31e-08
JAFLRI010000017.1	84	71.3	38	0	0	100.000	8.31e-08
JAFLRI010000017.1	84	71.3	38	0	0	100.000	8.31e-08
PPIY01000089.1	83	1280	869	74	11	91.090	0.0
PPIY01000089.1	83	281	182	15	0	92.386	3.53e-71
PPIY01000089.1	83	71.3	38	0	0	100.000	8.31e-08
JAKQXL010000035.1	83	1273	864	55	26	91.429	0.0
JAKQXL010000035.1	83	1273	864	55	26	91.429	0.0
JAKQXL010000035.1	83	303	186	11	0	94.416	7.53e-78
JAKQXL010000035.1	83	303	186	11	0	94.416	7.53e-78
JAKQXL010000035.1	83	78.7	42	0	0	100.000	4.97e-10
JAKQXL010000035.1	83	78.7	42	0	0	100.000	4.97e-10
CALSDN010000028.1	83	1273	864	55	26	91.429	0.0
CALSDN010000028.1	83	315	188	9	0	95.431	3.48e-81
CALSDN010000028.1	83	75.0	40	0	0	100.000	6.42e-09
JANBXG010000012.1	81	1271	870	72	15	90.909	0.0
JANBXG010000012.1	81	248	162	14	0	92.045	3.58e-61
JANBXG010000012.1	81	71.3	38	0	0	100.000	8.31e-08
PPML02000044.1	83	1269	878	68	22	90.702	0.0
PPML02000044.1	83	272	186	12	6	91.176	2.12e-68
PPML02000044.1	83	69.4	39	1	0	97.500	2.99e-07
PPMN02000062.1	82	1267	865	68	17	91.053	0.0
PPMN02000062.1	82	292	180	11	0	94.241	1.63e-74
PPMN02000062.1	82	71.3	38	0	0	100.000	8.31e-08
KV454011.1	82	1267	866	80	8	90.776	0.0
KV454011.1	82	244	164	16	0	91.111	4.63e-60
KV454011.1	82	104	62	3	0	95.385	8.19e-18
KV454011.1	82	69.4	37	0	0	100.000	2.99e-07
KV454011.1	82	69.4	37	0	0	100.000	2.99e-07
QELA01000014.1	85	1267	872	58	28	91.023	0.0
QELA01000014.1	85	1118	850	56	53	88.634	0.0
QELA01000014.1	85	1085	837	56	55	88.291	0.0
QELA01000014.1	85	298	185	7	4	94.388	3.50e-76
QELA01000014.1	85	278	182	7	7	92.857	4.56e-70
QELA01000014.1	85	265	180	7	9	91.837	3.55e-66
QELA01000014.1	85	76.8	62	3	6	87.324	1.79e-09
PPMU02000064.1	83	1267	876	70	20	90.683	0.0
PPMU02000064.1	83	268	184	13	5	91.089	2.75e-67
PPMU02000064.1	83	69.4	37	0	0	100.000	2.99e-07
LJCY02000024.1	83	1266	869	67	20	90.900	0.0
LJCY02000024.1	83	1264	869	66	21	90.900	0.0
LJCY02000024.1	83	287	184	12	2	92.929	7.58e-73
LJCY02000024.1	83	270	181	10	6	91.878	7.63e-68
LJCY02000024.1	83	270	170	7	4	93.923	7.63e-68
LJCY02000024.1	83	71.3	38	0	0	100.000	8.31e-08
LJCY02000024.1	83	71.3	38	0	0	100.000	8.31e-08
LJCY02000024.1	83	58.4	36	0	2	94.737	6.47e-04
PPNG01000187.1	83	1266	872	62	25	90.928	0.0
PPNG01000187.1	83	276	181	16	0	91.878	1.64e-69
PPNG01000187.1	83	71.3	38	0	0	100.000	8.31e-08
PPLO02000025.1	83	1260	870	69	20	90.719	0.0
PPLO02000025.1	83	250	173	14	4	90.576	9.94e-62
PPLO02000025.1	83	69.4	37	0	0	100.000	2.99e-07
PPKG01000060.1	82	1256	864	82	8	90.566	0.0
PPKG01000060.1	82	255	166	14	0	92.222	2.14e-63
PPKG01000060.1	82	71.3	38	0	0	100.000	8.31e-08
PPKF01000034.1	82	1256	864	82	8	90.566	0.0
PPKF01000034.1	82	255	166	14	0	92.222	2.14e-63
PPKF01000034.1	82	71.3	38	0	0	100.000	8.31e-08
PPKU01000182.1	83	1256	868	74	16	90.605	0.0
PPKU01000182.1	83	246	179	23	0	88.614	1.29e-60
PPKU01000182.1	83	71.3	38	0	0	100.000	8.31e-08
NHAO01000032.1	83	1254	867	75	15	90.596	0.0
NHAO01000032.1	83	252	180	22	0	89.109	2.77e-62
NHAO01000032.1	83	71.3	38	0	0	100.000	8.31e-08
JADIOQ010000139.1	83	1245	863	73	17	90.556	0.0
JADIOQ010000139.1	83	303	186	11	0	94.416	7.53e-78
JADIOQ010000139.1	83	71.3	38	0	0	100.000	8.31e-08
PPMP01000092.1	83	1238	867	67	25	90.407	0.0
PPMP01000092.1	83	276	186	17	1	91.176	1.64e-69
PPMP01000092.1	83	71.3	38	0	0	100.000	8.31e-08
PPLQ02000038.1	82	1238	862	66	24	90.546	0.0
PPLQ02000038.1	82	241	166	13	4	90.710	5.99e-59
PPLQ02000038.1	82	69.4	37	0	0	100.000	2.99e-07
PPIF01000029.1	83	1236	857	75	15	90.496	0.0
PPIF01000029.1	83	292	184	13	0	93.401	1.63e-74
PPIF01000029.1	83	71.3	38	0	0	100.000	8.31e-08
CP059272.1	82	1227	867	75	21	90.031	0.0
CP059272.1	82	1227	867	75	21	90.031	0.0
CP059272.1	82	261	166	10	2	93.258	4.59e-65
CP059272.1	82	261	166	10	2	93.258	4.59e-65
CP059272.1	82	69.4	37	0	0	100.000	2.99e-07
CP059272.1	82	69.4	37	0	0	100.000	2.99e-07
CAKNUP010000036.1	82	1227	867	75	21	90.031	0.0
CAKNUP010000036.1	82	261	166	10	2	93.258	4.59e-65
CAKNUP010000036.1	82	69.4	37	0	0	100.000	2.99e-07
PPNR02000093.1	83	1225	864	84	13	89.906	0.0
PPNR02000093.1	83	287	183	14	0	92.893	7.58e-73
PPNR02000093.1	83	69.4	37	0	0	100.000	2.99e-07
JABBEO010000012.1	80	1221	871	76	23	89.794	0.0
JABBEO010000012.1	80	255	169	13	2	91.848	2.14e-63
PPLH02000088.1	83	1219	863	85	13	89.802	0.0
PPLH02000088.1	83	287	183	14	0	92.893	7.58e-73
PPLH02000088.1	83	69.4	37	0	0	100.000	2.99e-07
PPNS02000133.1	83	1219	863	85	13	89.802	0.0
PPNS02000133.1	83	287	183	14	0	92.893	7.58e-73
PPNS02000133.1	83	69.4	37	0	0	100.000	2.99e-07
UICF01000022.1	83	1216	862	83	15	89.792	0.0
UICF01000022.1	83	1199	862	80	21	89.512	0.0
UICF01000022.1	83	1197	860	82	19	89.490	0.0
UICF01000022.1	83	739	796	114	67	81.474	0.0
UICF01000022.1	83	287	183	14	0	92.893	7.58e-73
UICF01000022.1	83	287	183	14	0	92.893	7.58e-73
UICF01000022.1	83	274	181	14	2	91.878	5.90e-69
UICF01000022.1	83	69.4	37	0	0	100.000	2.99e-07
UICF01000022.1	83	69.4	37	0	0	100.000	2.99e-07
UICF01000022.1	83	62.1	36	0	1	97.297	5.00e-05
HE580273.2	81	1216	861	79	18	89.875	0.0
HE580273.2	81	248	159	10	2	92.982	3.58e-61
HE580273.2	81	69.4	37	0	0	100.000	2.99e-07
LT598468.1	83	1216	871	74	26	89.701	0.0
LT598468.1	83	1216	871	74	26	89.701	0.0
LT598468.1	83	257	174	15	2	91.099	5.94e-64
LT598468.1	83	257	174	15	2	91.099	5.94e-64
LT598468.1	83	71.3	42	2	0	95.455	8.31e-08
LT598468.1	83	71.3	42	2	0	95.455	8.31e-08
NC_016485.2	81	1216	861	79	18	89.875	0.0
NC_016485.2	81	248	159	10	2	92.982	3.58e-61
NC_016485.2	81	69.4	37	0	0	100.000	2.99e-07
PPJG01000111.1	83	1214	865	74	24	89.823	0.0
PPJG01000111.1	83	252	178	17	3	89.899	2.77e-62
PPJG01000111.1	83	69.4	37	0	0	100.000	2.99e-07
CP083469.1	83	1214	861	83	15	89.781	0.0
CP083469.1	83	1214	861	83	15	89.781	0.0
CP083469.1	83	287	183	14	0	92.893	7.58e-73
CP083469.1	83	287	183	14	0	92.893	7.58e-73
CP083469.1	83	69.4	37	0	0	100.000	2.99e-07
CP083469.1	83	69.4	37	0	0	100.000	2.99e-07
UICF01000026.1	84	1214	861	82	16	89.781	0.0
UICF01000026.1	84	1197	859	84	17	89.479	0.0
UICF01000026.1	84	913	747	80	37	86.458	0.0
UICF01000026.1	84	289	197	19	1	90.783	2.11e-73
UICF01000026.1	84	263	181	12	6	90.955	1.28e-65
UICF01000026.1	84	263	180	15	3	90.909	1.28e-65
UICF01000026.1	84	161	100	4	2	94.340	4.79e-35
UICF01000026.1	84	69.4	37	0	0	100.000	2.99e-07
UICF01000026.1	84	69.4	37	0	0	100.000	2.99e-07
UICF01000026.1	84	67.6	36	0	0	100.000	1.07e-06
CP059251.1	82	1210	864	78	21	89.720	0.0
CP059251.1	82	1210	864	78	21	89.720	0.0
CP059251.1	82	261	166	10	2	93.258	4.59e-65
CP059251.1	82	261	166	10	2	93.258	4.59e-65
CP059251.1	82	69.4	37	0	0	100.000	2.99e-07
CP059251.1	82	69.4	37	0	0	100.000	2.99e-07
CM000694.1	83	1210	866	84	17	89.555	0.0
CM000694.1	83	1210	866	84	17	89.555	0.0
CM000694.1	83	279	177	13	0	93.158	1.27e-70
CM000694.1	83	279	177	13	0	93.158	1.27e-70
CM000694.1	83	71.3	42	2	0	95.455	8.31e-08
CM000694.1	83	71.3	42	2	0	95.455	8.31e-08
PPHX02000037.1	82	1210	869	78	23	89.588	0.0
PPHX02000037.1	82	255	169	13	2	91.848	2.14e-63
PPHX02000037.1	82	69.4	37	0	0	100.000	2.99e-07
LT598481.1	84	1210	862	76	22	89.792	0.0
LT598481.1	84	1210	862	76	22	89.792	0.0
LT598481.1	84	274	180	16	0	91.837	5.90e-69
LT598481.1	84	274	180	16	0	91.837	5.90e-69
LT598481.1	84	69.4	46	2	2	92.000	2.99e-07
LT598481.1	84	69.4	46	2	2	92.000	2.99e-07
LT598481.1	84	69.4	37	0	0	100.000	2.99e-07
NC_050732.1	82	1210	864	78	21	89.720	0.0
NC_050732.1	82	1210	864	78	21	89.720	0.0
NC_050732.1	82	261	166	10	2	93.258	4.59e-65
NC_050732.1	82	261	166	10	2	93.258	4.59e-65
NC_050732.1	82	69.4	37	0	0	100.000	2.99e-07
NC_050732.1	82	69.4	37	0	0	100.000	2.99e-07
PPJL02000080.1	83	1208	861	77	21	89.781	0.0
PPJL02000080.1	83	254	180	15	5	90.000	7.69e-63
PPJL02000080.1	83	69.4	37	0	0	100.000	2.99e-07
PPJL02000148.1	83	1208	861	77	21	89.781	0.0
PPJL02000148.1	83	254	180	15	5	90.000	7.69e-63
PPJL02000148.1	83	69.4	37	0	0	100.000	2.99e-07
PPJL02000141.1	83	1208	861	77	21	89.781	0.0
PPJL02000141.1	83	254	180	15	5	90.000	7.69e-63
PPJL02000141.1	83	69.4	37	0	0	100.000	2.99e-07
PPJL02000129.1	83	1208	861	77	21	89.781	0.0
PPJL02000129.1	83	254	180	15	5	90.000	7.69e-63
PPJL02000129.1	83	69.4	37	0	0	100.000	2.99e-07
PPJL02000127.1	83	1208	861	77	21	89.781	0.0
PPJL02000127.1	83	254	180	15	5	90.000	7.69e-63
PPJL02000127.1	83	69.4	37	0	0	100.000	2.99e-07
PPJL02000121.1	83	1208	861	77	21	89.781	0.0
PPJL02000121.1	83	254	180	15	5	90.000	7.69e-63
PPJL02000121.1	83	69.4	37	0	0	100.000	2.99e-07
PPJL02000119.1	83	1208	861	77	21	89.781	0.0
PPJL02000119.1	83	254	180	15	5	90.000	7.69e-63
PPJL02000119.1	83	69.4	37	0	0	100.000	2.99e-07
PPJL02000119.1	83	69.4	37	0	0	100.000	2.99e-07
PPJL02000117.1	83	1208	861	77	21	89.781	0.0
PPJL02000117.1	83	254	180	15	5	90.000	7.69e-63
PPJL02000117.1	83	69.4	37	0	0	100.000	2.99e-07
PPJL02000116.1	83	1208	861	77	21	89.781	0.0
PPJL02000116.1	83	254	180	15	5	90.000	7.69e-63
PPJL02000116.1	83	69.4	37	0	0	100.000	2.99e-07
CP014503.1	83	1208	859	76	21	89.854	0.0
CP014503.1	83	1208	859	76	21	89.854	0.0
CP014503.1	83	1208	859	76	21	89.854	0.0
CP014503.1	83	1208	859	76	21	89.854	0.0
CP014503.1	83	1208	859	76	21	89.854	0.0
CP014503.1	83	1208	859	76	21	89.854	0.0
CP014503.1	83	1208	859	76	21	89.854	0.0
CP014503.1	83	261	174	15	1	91.579	4.59e-65
CP014503.1	83	261	174	15	1	91.579	4.59e-65
CP014503.1	83	261	174	15	1	91.579	4.59e-65
CP014503.1	83	261	174	15	1	91.579	4.59e-65
CP014503.1	83	261	174	15	1	91.579	4.59e-65
CP014503.1	83	261	174	15	1	91.579	4.59e-65
CP014503.1	83	255	173	15	2	91.053	2.14e-63
CP014503.1	83	250	178	20	1	89.447	9.94e-62
CP014503.1	83	69.4	37	0	0	100.000	2.99e-07
CP014503.1	83	69.4	37	0	0	100.000	2.99e-07
CP014503.1	83	69.4	37	0	0	100.000	2.99e-07
CP014503.1	83	69.4	37	0	0	100.000	2.99e-07
CP014503.1	83	69.4	37	0	0	100.000	2.99e-07
CP014503.1	83	69.4	37	0	0	100.000	2.99e-07
CP014503.1	83	69.4	37	0	0	100.000	2.99e-07
CP014503.1	83	69.4	37	0	0	100.000	2.99e-07
QELA01000017.1	85	1208	856	52	39	90.391	0.0
QELA01000017.1	85	1116	841	51	54	88.901	0.0
QELA01000017.1	85	270	185	8	9	91.584	7.63e-68
QELA01000017.1	85	252	182	8	12	90.099	2.77e-62
QELA01000017.1	85	76.8	62	3	6	87.324	1.79e-09
QELA01000017.1	85	76.8	62	3	6	87.324	1.79e-09
NC_031674.1	83	1208	859	76	21	89.854	0.0
NC_031674.1	83	1208	859	76	21	89.854	0.0
NC_031674.1	83	1208	859	76	21	89.854	0.0
NC_031674.1	83	1208	859	76	21	89.854	0.0
NC_031674.1	83	1208	859	76	21	89.854	0.0
NC_031674.1	83	1208	859	76	21	89.854	0.0
NC_031674.1	83	1208	859	76	21	89.854	0.0
NC_031674.1	83	261	174	15	1	91.579	4.59e-65
NC_031674.1	83	261	174	15	1	91.579	4.59e-65
NC_031674.1	83	261	174	15	1	91.579	4.59e-65
NC_031674.1	83	261	174	15	1	91.579	4.59e-65
NC_031674.1	83	261	174	15	1	91.579	4.59e-65
NC_031674.1	83	261	174	15	1	91.579	4.59e-65
NC_031674.1	83	255	173	15	2	91.053	2.14e-63
NC_031674.1	83	250	178	20	1	89.447	9.94e-62
NC_031674.1	83	69.4	37	0	0	100.000	2.99e-07
NC_031674.1	83	69.4	37	0	0	100.000	2.99e-07
NC_031674.1	83	69.4	37	0	0	100.000	2.99e-07
NC_031674.1	83	69.4	37	0	0	100.000	2.99e-07
NC_031674.1	83	69.4	37	0	0	100.000	2.99e-07
NC_031674.1	83	69.4	37	0	0	100.000	2.99e-07
NC_031674.1	83	69.4	37	0	0	100.000	2.99e-07
NC_031674.1	83	69.4	37	0	0	100.000	2.99e-07
PPNA02000031.1	82	1206	865	81	20	89.545	0.0
PPNA02000031.1	82	255	165	11	2	92.697	2.14e-63
PPNA02000031.1	82	69.4	37	0	0	100.000	2.99e-07
JAMYHY010000223.1	77	1206	801	65	7	91.753	0.0
JAMYHY010000223.1	77	303	182	9	0	95.288	7.53e-78
JAMYHY010000223.1	77	71.3	38	0	0	100.000	8.31e-08
OX291442.1	82	1205	864	77	23	89.627	0.0
OX291442.1	82	1199	863	77	24	89.523	0.0
OX291442.1	82	1199	863	78	23	89.523	0.0
OX291442.1	82	1199	863	77	24	89.523	0.0
OX291442.1	82	1199	863	77	24	89.523	0.0
OX291442.1	82	1199	863	78	23	89.523	0.0
OX291442.1	82	255	165	11	2	92.697	2.14e-63
OX291442.1	82	255	165	11	2	92.697	2.14e-63
OX291442.1	82	255	165	11	2	92.697	2.14e-63
OX291442.1	82	255	165	11	2	92.697	2.14e-63
OX291442.1	82	255	165	11	2	92.697	2.14e-63
OX291442.1	82	250	164	12	2	92.135	9.94e-62
OX291442.1	82	69.4	37	0	0	100.000	2.99e-07
OX291442.1	82	69.4	37	0	0	100.000	2.99e-07
OX291442.1	82	69.4	37	0	0	100.000	2.99e-07
OX291442.1	82	69.4	37	0	0	100.000	2.99e-07
OX291442.1	82	69.4	37	0	0	100.000	2.99e-07
OX291442.1	82	69.4	37	0	0	100.000	2.99e-07
PPNF02000006.1	81	1203	859	79	20	89.666	0.0
PPNF02000006.1	81	252	158	11	0	93.491	2.77e-62
PPNF02000006.1	81	69.4	37	0	0	100.000	2.99e-07
PPJD01000031.1	80	1203	850	78	17	89.947	0.0
PPJD01000031.1	80	263	167	11	1	93.296	1.28e-65
PPJD01000031.1	80	58.4	31	0	0	100.000	6.47e-04
JACVEX010000009.1	83	1203	860	88	13	89.490	0.0
JACVEX010000009.1	83	287	183	14	0	92.893	7.58e-73
JACVEX010000009.1	83	69.4	37	0	0	100.000	2.99e-07
LT598491.1	82	1201	857	81	18	89.644	0.0
LT598491.1	82	1201	857	81	18	89.644	0.0
LT598491.1	82	274	176	14	0	92.632	5.90e-69
LT598491.1	82	274	176	14	0	92.632	5.90e-69
LT598491.1	82	69.4	37	0	0	100.000	2.99e-07
LT598491.1	82	69.4	37	0	0	100.000	2.99e-07
LT598453.1	83	1201	859	82	18	89.572	0.0
LT598453.1	83	1201	859	82	18	89.572	0.0
LT598453.1	83	268	179	17	0	91.327	2.75e-67
LT598453.1	83	268	179	17	0	91.327	2.75e-67
LT598453.1	83	69.4	37	0	0	100.000	2.99e-07
LT598453.1	83	69.4	37	0	0	100.000	2.99e-07
FYBL01000016.1	82	1199	869	76	27	89.403	0.0
FYBL01000016.1	82	1118	846	82	31	88.217	0.0
FYBL01000016.1	82	255	165	11	2	92.697	2.14e-63
FYBL01000016.1	82	255	169	13	2	91.848	2.14e-63
FYBL01000016.1	82	69.4	37	0	0	100.000	2.99e-07
FYBL01000016.1	82	69.4	37	0	0	100.000	2.99e-07
PPIW01000121.1	82	1199	863	78	23	89.523	0.0
PPIW01000121.1	82	267	162	9	0	94.737	9.87e-67
PPIW01000121.1	82	71.3	38	0	0	100.000	8.31e-08
PPMG02000138.1	83	1197	862	88	15	89.326	0.0
PPMG02000138.1	83	281	178	13	0	93.194	3.53e-71
PPMG02000138.1	83	69.4	42	1	1	95.455	2.99e-07
MQSX02000078.1	66	1195	858	78	22	89.562	0.0
LN736364.1	83	1194	859	79	22	89.479	0.0
LN736364.1	83	1194	859	79	22	89.479	0.0
LN736364.1	83	274	180	16	0	91.837	5.90e-69
LN736364.1	83	274	180	16	0	91.837	5.90e-69
LN736364.1	83	69.4	37	0	0	100.000	2.99e-07
LN736364.1	83	69.4	37	0	0	100.000	2.99e-07
HE616749.1	82	1194	863	77	25	89.430	0.0
HE616749.1	82	1194	863	77	25	89.430	0.0
HE616749.1	82	1194	863	77	25	89.430	0.0
HE616749.1	82	255	165	11	2	92.697	2.14e-63
HE616749.1	82	255	165	11	2	92.697	2.14e-63
HE616749.1	82	255	165	11	2	92.697	2.14e-63
HE616749.1	82	69.4	37	0	0	100.000	2.99e-07
HE616749.1	82	69.4	37	0	0	100.000	2.99e-07
HE616749.1	82	69.4	37	0	0	100.000	2.99e-07
HG793131.1	84	1194	861	80	22	89.408	0.0
HG793131.1	84	278	186	13	4	91.626	4.56e-70
HG793131.1	84	69.4	42	1	1	95.455	2.99e-07
NW_019172956.1	84	1194	861	80	22	89.408	0.0
NW_019172956.1	84	278	186	13	4	91.626	4.56e-70
NW_019172956.1	84	69.4	42	1	1	95.455	2.99e-07
NC_016508.1	82	1194	863	77	25	89.430	0.0
NC_016508.1	82	1194	863	77	25	89.430	0.0
NC_016508.1	82	1194	863	77	25	89.430	0.0
NC_016508.1	82	255	165	11	2	92.697	2.14e-63
NC_016508.1	82	255	165	11	2	92.697	2.14e-63
NC_016508.1	82	255	165	11	2	92.697	2.14e-63
NC_016508.1	82	69.4	37	0	0	100.000	2.99e-07
NC_016508.1	82	69.4	37	0	0	100.000	2.99e-07
NC_016508.1	82	69.4	37	0	0	100.000	2.99e-07
NW_019212883.1	83	1194	859	79	22	89.479	0.0
NW_019212883.1	83	1194	859	79	22	89.479	0.0
NW_019212883.1	83	274	180	16	0	91.837	5.90e-69
NW_019212883.1	83	274	180	16	0	91.837	5.90e-69
NW_019212883.1	83	69.4	37	0	0	100.000	2.99e-07
NW_019212883.1	83	69.4	37	0	0	100.000	2.99e-07
PPMI02000096.1	83	1192	855	86	15	89.435	0.0
PPMI02000096.1	83	263	183	18	2	90.148	1.28e-65
PPMI02000096.1	83	75.0	40	0	0	100.000	6.42e-09
JAFIIU010000017.1	83	1192	860	55	42	89.864	0.0
JAFIIU010000017.1	83	257	176	16	2	90.722	5.94e-64
JAFIIU010000017.1	83	71.3	38	0	0	100.000	8.31e-08
LT598461.1	83	1190	857	84	18	89.364	0.0
LT598461.1	83	1190	857	84	18	89.364	0.0
LT598461.1	83	268	179	17	0	91.327	2.75e-67
LT598461.1	83	268	179	17	0	91.327	2.75e-67
LT598461.1	83	69.4	37	0	0	100.000	2.99e-07
LT598461.1	83	69.4	37	0	0	100.000	2.99e-07
CU928180.1	83	1188	858	80	22	89.375	0.0
CU928180.1	83	1188	858	80	22	89.375	0.0
CU928180.1	83	1188	858	80	22	89.375	0.0
CU928180.1	83	1188	858	80	22	89.375	0.0
CU928180.1	83	279	182	13	2	92.386	1.27e-70
CU928180.1	83	279	182	13	2	92.386	1.27e-70
CU928180.1	83	279	182	13	2	92.386	1.27e-70
CU928180.1	83	279	182	13	2	92.386	1.27e-70
CU928180.1	83	69.4	37	0	0	100.000	2.99e-07
CU928180.1	83	69.4	37	0	0	100.000	2.99e-07
CU928180.1	83	69.4	37	0	0	100.000	2.99e-07
PPIE02000061.1	81	1188	856	85	17	89.353	0.0
PPIE02000061.1	81	235	155	14	0	91.716	2.78e-57
PPIE02000061.1	81	69.4	37	0	0	100.000	2.99e-07
LT598476.1	83	1188	856	84	18	89.353	0.0
LT598476.1	83	1188	856	84	18	89.353	0.0
LT598476.1	83	274	180	16	0	91.837	5.90e-69
LT598476.1	83	274	180	16	0	91.837	5.90e-69
LT598476.1	83	69.4	37	0	0	100.000	2.99e-07
LT598476.1	83	69.4	37	0	0	100.000	2.99e-07
LT598476.1	83	69.4	37	0	0	100.000	2.99e-07
LN890542.1	83	1188	865	81	24	89.175	0.0
LN890542.1	83	1188	865	81	24	89.175	0.0
LN890542.1	83	279	178	11	2	93.194	1.27e-70
LN890542.1	83	279	178	11	2	93.194	1.27e-70
LN890542.1	83	69.4	37	0	0	100.000	2.99e-07
LN890542.1	83	69.4	37	0	0	100.000	2.99e-07
JFAV03000033.1	82	1188	872	78	29	89.070	0.0
JFAV03000033.1	82	241	156	13	0	92.308	5.99e-59
JFAV03000033.1	82	67.6	36	0	0	100.000	1.07e-06
PPKM01000147.1	83	1188	861	80	23	89.315	0.0
PPKM01000147.1	83	276	183	12	4	91.960	1.64e-69
PPKM01000147.1	83	71.3	38	0	0	100.000	8.31e-08
NC_013084.1	83	1188	858	80	22	89.375	0.0
NC_013084.1	83	1188	858	80	22	89.375	0.0
NC_013084.1	83	1188	858	80	22	89.375	0.0
NC_013084.1	83	1188	858	80	22	89.375	0.0
NC_013084.1	83	279	182	13	2	92.386	1.27e-70
NC_013084.1	83	279	182	13	2	92.386	1.27e-70
NC_013084.1	83	279	182	13	2	92.386	1.27e-70
NC_013084.1	83	279	182	13	2	92.386	1.27e-70
NC_013084.1	83	69.4	37	0	0	100.000	2.99e-07
NC_013084.1	83	69.4	37	0	0	100.000	2.99e-07
NC_013084.1	83	69.4	37	0	0	100.000	2.99e-07
JADIOR010000171.1	83	1186	853	74	25	89.601	0.0
JADIOR010000171.1	83	285	189	16	1	91.748	2.73e-72
JADIOR010000171.1	83	71.3	38	0	0	100.000	8.31e-08
AADM01000465.1	83	1186	858	83	20	89.282	0.0
AADM01000465.1	83	279	181	15	0	92.347	1.27e-70
AADM01000465.1	83	69.4	37	0	0	100.000	2.99e-07
CP048731.1	83	1184	863	82	23	89.153	0.0
CP048731.1	83	270	174	14	0	92.553	7.63e-68
CP048731.1	83	67.6	36	0	0	100.000	1.07e-06
PPNU02000031.1	83	1184	860	87	18	89.119	0.0
PPNU02000031.1	83	298	182	9	1	94.792	3.50e-76
PPNU02000031.1	83	69.4	37	0	0	100.000	2.99e-07
HE576754.1	81	1184	864	85	21	89.072	0.0
HE576754.1	81	1184	864	85	21	89.072	0.0
HE576754.1	81	252	153	6	2	95.031	2.77e-62
HE576754.1	81	252	153	6	2	95.031	2.77e-62
HE576754.1	81	69.4	37	0	0	100.000	2.99e-07
HE576754.1	81	69.4	37	0	0	100.000	2.99e-07
NC_016493.1	81	1184	864	85	21	89.072	0.0
NC_016493.1	81	1184	864	85	21	89.072	0.0
NC_016493.1	81	252	153	6	2	95.031	2.77e-62
NC_016493.1	81	252	153	6	2	95.031	2.77e-62
NC_016493.1	81	69.4	37	0	0	100.000	2.99e-07
NC_016493.1	81	69.4	37	0	0	100.000	2.99e-07
JANBXE010000085.1	83	1182	859	83	21	89.200	0.0
JANBXE010000085.1	83	267	174	15	0	92.063	9.87e-67
JANBXE010000085.1	83	69.4	44	2	1	93.617	2.99e-07
PPOA02000039.1	83	1182	859	88	17	89.108	0.0
PPOA02000039.1	83	298	185	12	0	93.909	3.50e-76
PPOA02000039.1	83	69.4	37	0	0	100.000	2.99e-07
JAEUBG010005620.1	81	1181	859	86	19	89.108	0.0
JAEUBG010005620.1	81	261	159	9	0	94.643	4.59e-65
JAEUBG010005620.1	81	67.6	36	0	0	100.000	1.07e-06
LPNM01000013.1	82	1177	870	80	29	88.866	0.0
LPNM01000013.1	82	1171	869	81	29	88.764	0.0
LPNM01000013.1	82	1168	869	80	31	88.673	0.0
LPNM01000013.1	82	1009	824	112	26	85.655	0.0
LPNM01000013.1	82	241	156	13	0	92.308	5.99e-59
LPNM01000013.1	82	241	156	13	0	92.308	5.99e-59
LPNM01000013.1	82	241	150	10	0	93.750	5.99e-59
LPNM01000013.1	82	241	150	10	0	93.750	5.99e-59
LPNM01000013.1	82	222	130	5	0	96.296	2.17e-53
LPNM01000013.1	82	67.6	36	0	0	100.000	1.07e-06
LPNM01000013.1	82	67.6	36	0	0	100.000	1.07e-06
LPNM01000013.1	82	67.6	36	0	0	100.000	1.07e-06
LPNM01000013.1	82	67.6	36	0	0	100.000	1.07e-06
CP006026.1	83	1175	854	89	16	89.051	0.0
CP006026.1	83	259	178	19	0	90.355	1.65e-64
CP006026.1	83	69.4	37	0	0	100.000	2.99e-07
PTXO01000010.1	82	1173	872	76	34	88.798	0.0
PTXO01000010.1	82	230	154	15	0	91.124	1.30e-55
PTXO01000010.1	82	67.6	36	0	0	100.000	1.07e-06
JAMAJS010000004.1	82	1173	851	79	23	89.297	0.0
JAMAJS010000004.1	82	233	149	9	2	93.125	1.00e-56
JAMAJS010000004.1	82	78.7	57	5	2	89.062	4.97e-10
JAHKSL010001523.1	83	1171	851	86	18	89.110	0.0
JAHKSL010001523.1	83	1171	851	86	18	89.110	0.0
JAHKSL010001523.1	83	1171	851	86	18	89.110	0.0
JAHKSL010001523.1	83	1171	851	86	18	89.110	0.0
JAHKSL010001523.1	83	1171	851	86	18	89.110	0.0
JAHKSL010001523.1	83	1171	851	86	18	89.110	0.0
JAHKSL010001523.1	83	1151	850	81	26	88.819	0.0
JAHKSL010001523.1	83	303	187	9	2	94.444	7.53e-78
JAHKSL010001523.1	83	303	187	9	2	94.444	7.53e-78
JAHKSL010001523.1	83	303	187	9	2	94.444	7.53e-78
JAHKSL010001523.1	83	303	187	9	2	94.444	7.53e-78
JAHKSL010001523.1	83	303	187	9	2	94.444	7.53e-78
JAHKSL010001523.1	83	302	186	9	2	94.416	2.71e-77
JAHKSL010001523.1	83	300	186	8	3	94.416	9.74e-77
JAHKSL010001523.1	83	71.3	38	0	0	100.000	8.31e-08
JAHKSL010001523.1	83	71.3	38	0	0	100.000	8.31e-08
JAHKSL010001523.1	83	71.3	38	0	0	100.000	8.31e-08
JAHKSL010001523.1	83	71.3	38	0	0	100.000	8.31e-08
JAHKSL010001523.1	83	71.3	38	0	0	100.000	8.31e-08
JAHKSL010001523.1	83	71.3	38	0	0	100.000	8.31e-08
JAHKSL010001523.1	83	71.3	38	0	0	100.000	8.31e-08
JAHKSL010000469.1	83	1171	851	86	18	89.110	0.0
JAHKSL010000469.1	83	303	187	9	2	94.444	7.53e-78
JAHKSL010000469.1	83	71.3	38	0	0	100.000	8.31e-08
PPXL02000001.1	85	1171	856	82	23	89.074	0.0
PPXL02000001.1	85	303	212	19	4	90.213	7.53e-78
PPXL02000001.1	85	69.4	37	0	0	100.000	2.99e-07
PPID01000307.1	81	1171	859	86	21	88.923	0.0
PPID01000307.1	81	235	149	11	0	93.125	2.78e-57
PPID01000307.1	81	69.4	37	0	0	100.000	2.99e-07
AE016820.4	83	1171	855	88	18	88.970	0.0
AE016820.4	83	1171	855	88	18	88.970	0.0
AE016820.4	83	1171	855	88	18	88.970	0.0
AE016820.4	83	1171	855	88	18	88.970	0.0
AE016820.4	83	1171	855	88	18	88.970	0.0
AE016820.4	83	1171	855	88	18	88.970	0.0
AE016820.4	83	1171	855	88	18	88.970	0.0
AE016820.4	83	1171	855	88	18	88.970	0.0
AE016820.4	83	1171	855	88	18	88.970	0.0
AE016820.4	83	1171	855	88	18	88.970	0.0
AE016820.4	83	1171	855	88	18	88.970	0.0
AE016820.4	83	1171	855	88	18	88.970	0.0
AE016820.4	83	1171	855	88	18	88.970	0.0
AE016820.4	83	1171	855	88	18	88.970	0.0
AE016820.4	83	1171	855	88	18	88.970	0.0
AE016820.4	83	1171	855	88	18	88.970	0.0
AE016820.4	83	1171	855	88	18	88.970	0.0
AE016820.4	83	1171	855	88	18	88.970	0.0
AE016820.4	83	1171	855	88	18	88.970	0.0
AE016820.4	83	1171	855	88	18	88.970	0.0
AE016820.4	83	1171	855	88	18	88.970	0.0
AE016820.4	83	1171	855	88	18	88.970	0.0
AE016820.4	83	1171	855	88	18	88.970	0.0
AE016820.4	83	1171	855	88	18	88.970	0.0
AE016820.4	83	1171	855	88	18	88.970	0.0
AE016820.4	83	1171	855	88	18	88.970	0.0
AE016820.4	83	1171	855	88	18	88.970	0.0
AE016820.4	83	1171	855	88	18	88.970	0.0
AE016820.4	83	1171	855	88	18	88.970	0.0
AE016820.4	83	1171	855	88	18	88.970	0.0
AE016820.4	83	1171	855	88	18	88.970	0.0
AE016820.4	83	1171	855	88	18	88.970	0.0
AE016820.4	83	1171	855	88	18	88.970	0.0
AE016820.4	83	1171	855	88	18	88.970	0.0
AE016820.4	83	1171	855	88	18	88.970	0.0
AE016820.4	83	1171	855	88	18	88.970	0.0
AE016820.4	83	1171	855	88	18	88.970	0.0
AE016820.4	83	1171	855	88	18	88.970	0.0
AE016820.4	83	1171	855	88	18	88.970	0.0
AE016820.4	83	265	180	16	2	90.909	3.55e-66
AE016820.4	83	265	180	16	2	90.909	3.55e-66
AE016820.4	83	265	180	16	2	90.909	3.55e-66
AE016820.4	83	265	180	16	2	90.909	3.55e-66
AE016820.4	83	265	180	16	2	90.909	3.55e-66
AE016820.4	83	265	180	16	2	90.909	3.55e-66
AE016820.4	83	265	180	16	2	90.909	3.55e-66
AE016820.4	83	265	180	16	2	90.909	3.55e-66
AE016820.4	83	265	180	16	2	90.909	3.55e-66
AE016820.4	83	265	180	16	2	90.909	3.55e-66
AE016820.4	83	265	180	16	2	90.909	3.55e-66
AE016820.4	83	265	180	16	2	90.909	3.55e-66
AE016820.4	83	265	180	16	2	90.909	3.55e-66
AE016820.4	83	265	180	16	2	90.909	3.55e-66
AE016820.4	83	265	180	16	2	90.909	3.55e-66
AE016820.4	83	265	180	16	2	90.909	3.55e-66
AE016820.4	83	265	180	16	2	90.909	3.55e-66
AE016820.4	83	265	180	16	2	90.909	3.55e-66
AE016820.4	83	265	180	16	2	90.909	3.55e-66
AE016820.4	83	265	180	16	2	90.909	3.55e-66
AE016820.4	83	265	180	16	2	90.909	3.55e-66
AE016820.4	83	265	180	16	2	90.909	3.55e-66
AE016820.4	83	265	180	16	2	90.909	3.55e-66
AE016820.4	83	265	180	16	2	90.909	3.55e-66
AE016820.4	83	265	180	16	2	90.909	3.55e-66
AE016820.4	83	265	180	16	2	90.909	3.55e-66
AE016820.4	83	265	180	16	2	90.909	3.55e-66
AE016820.4	83	265	180	16	2	90.909	3.55e-66
AE016820.4	83	265	180	16	2	90.909	3.55e-66
AE016820.4	83	265	180	16	2	90.909	3.55e-66
AE016820.4	83	265	180	16	2	90.909	3.55e-66
AE016820.4	83	265	180	16	2	90.909	3.55e-66
AE016820.4	83	265	180	16	2	90.909	3.55e-66
AE016820.4	83	265	180	16	2	90.909	3.55e-66
AE016820.4	83	265	180	16	2	90.909	3.55e-66
AE016820.4	83	265	180	16	2	90.909	3.55e-66
AE016820.4	83	265	180	16	2	90.909	3.55e-66
AE016820.4	83	265	180	16	2	90.909	3.55e-66
AE016820.4	83	265	180	16	2	90.909	3.55e-66
AE016820.4	83	69.4	37	0	0	100.000	2.99e-07
AE016820.4	83	69.4	37	0	0	100.000	2.99e-07
AE016820.4	83	69.4	37	0	0	100.000	2.99e-07
AE016820.4	83	69.4	37	0	0	100.000	2.99e-07
AE016820.4	83	69.4	37	0	0	100.000	2.99e-07
AE016820.4	83	69.4	37	0	0	100.000	2.99e-07
AE016820.4	83	69.4	37	0	0	100.000	2.99e-07
AE016820.4	83	69.4	37	0	0	100.000	2.99e-07
AE016820.4	83	69.4	37	0	0	100.000	2.99e-07
AE016820.4	83	69.4	37	0	0	100.000	2.99e-07
AE016820.4	83	69.4	37	0	0	100.000	2.99e-07
AE016820.4	83	69.4	37	0	0	100.000	2.99e-07
AE016820.4	83	69.4	37	0	0	100.000	2.99e-07
AE016820.4	83	69.4	37	0	0	100.000	2.99e-07
AE016820.4	83	69.4	37	0	0	100.000	2.99e-07
AE016820.4	83	69.4	37	0	0	100.000	2.99e-07
AE016820.4	83	69.4	37	0	0	100.000	2.99e-07
AE016820.4	83	69.4	37	0	0	100.000	2.99e-07
AE016820.4	83	69.4	37	0	0	100.000	2.99e-07
AE016820.4	83	69.4	37	0	0	100.000	2.99e-07
AE016820.4	83	69.4	37	0	0	100.000	2.99e-07
AE016820.4	83	69.4	37	0	0	100.000	2.99e-07
AE016820.4	83	69.4	37	0	0	100.000	2.99e-07
AE016820.4	83	69.4	37	0	0	100.000	2.99e-07
AE016820.4	83	69.4	37	0	0	100.000	2.99e-07
AE016820.4	83	69.4	37	0	0	100.000	2.99e-07
AE016820.4	83	69.4	37	0	0	100.000	2.99e-07
AE016820.4	83	69.4	37	0	0	100.000	2.99e-07
AE016820.4	83	69.4	37	0	0	100.000	2.99e-07
AE016820.4	83	69.4	37	0	0	100.000	2.99e-07
AE016820.4	83	69.4	37	0	0	100.000	2.99e-07
AE016820.4	83	69.4	37	0	0	100.000	2.99e-07
AE016820.4	83	69.4	37	0	0	100.000	2.99e-07
AE016820.4	83	69.4	37	0	0	100.000	2.99e-07
AE016820.4	83	69.4	37	0	0	100.000	2.99e-07
AE016820.4	83	69.4	37	0	0	100.000	2.99e-07
AE016820.4	83	69.4	37	0	0	100.000	2.99e-07
AE016820.4	83	69.4	37	0	0	100.000	2.99e-07
AE016820.4	83	69.4	37	0	0	100.000	2.99e-07
AECK01000007.1	83	1171	851	86	18	89.110	0.0
AECK01000007.1	83	1171	851	86	18	89.110	0.0
AECK01000007.1	83	1171	851	86	18	89.110	0.0
AECK01000007.1	83	1171	851	86	18	89.110	0.0
AECK01000007.1	83	1171	851	86	18	89.110	0.0
AECK01000007.1	83	1171	851	86	18	89.110	0.0
AECK01000007.1	83	303	187	9	2	94.444	7.53e-78
AECK01000007.1	83	303	187	9	2	94.444	7.53e-78
AECK01000007.1	83	303	187	9	2	94.444	7.53e-78
AECK01000007.1	83	303	187	9	2	94.444	7.53e-78
AECK01000007.1	83	303	187	9	2	94.444	7.53e-78
AECK01000007.1	83	303	187	9	2	94.444	7.53e-78
AECK01000007.1	83	71.3	38	0	0	100.000	8.31e-08
AECK01000007.1	83	71.3	38	0	0	100.000	8.31e-08
AECK01000007.1	83	71.3	38	0	0	100.000	8.31e-08
AECK01000007.1	83	71.3	38	0	0	100.000	8.31e-08
AECK01000007.1	83	71.3	38	0	0	100.000	8.31e-08
AECK01000007.1	83	67.6	36	0	0	100.000	1.07e-06
PPLV01000009.1	83	1171	858	83	23	89.004	0.0
PPLV01000009.1	83	296	185	11	1	93.909	1.26e-75
PPLV01000009.1	83	71.3	38	0	0	100.000	8.31e-08
NW_017264704.1	83	1171	851	86	18	89.110	0.0
NW_017264704.1	83	1171	851	86	18	89.110	0.0
NW_017264704.1	83	1171	851	86	18	89.110	0.0
NW_017264704.1	83	1171	851	86	18	89.110	0.0
NW_017264704.1	83	1171	851	86	18	89.110	0.0
NW_017264704.1	83	1171	851	86	18	89.110	0.0
NW_017264704.1	83	303	187	9	2	94.444	7.53e-78
NW_017264704.1	83	303	187	9	2	94.444	7.53e-78
NW_017264704.1	83	303	187	9	2	94.444	7.53e-78
NW_017264704.1	83	303	187	9	2	94.444	7.53e-78
NW_017264704.1	83	303	187	9	2	94.444	7.53e-78
NW_017264704.1	83	303	187	9	2	94.444	7.53e-78
NW_017264704.1	83	71.3	38	0	0	100.000	8.31e-08
NW_017264704.1	83	71.3	38	0	0	100.000	8.31e-08
NW_017264704.1	83	71.3	38	0	0	100.000	8.31e-08
NW_017264704.1	83	71.3	38	0	0	100.000	8.31e-08
NW_017264704.1	83	71.3	38	0	0	100.000	8.31e-08
NW_017264704.1	83	67.6	36	0	0	100.000	1.07e-06
NC_005788.4	83	1171	855	88	18	88.970	0.0
NC_005788.4	83	1171	855	88	18	88.970	0.0
NC_005788.4	83	1171	855	88	18	88.970	0.0
NC_005788.4	83	1171	855	88	18	88.970	0.0
NC_005788.4	83	1171	855	88	18	88.970	0.0
NC_005788.4	83	1171	855	88	18	88.970	0.0
NC_005788.4	83	1171	855	88	18	88.970	0.0
NC_005788.4	83	1171	855	88	18	88.970	0.0
NC_005788.4	83	1171	855	88	18	88.970	0.0
NC_005788.4	83	1171	855	88	18	88.970	0.0
NC_005788.4	83	1171	855	88	18	88.970	0.0
NC_005788.4	83	1171	855	88	18	88.970	0.0
NC_005788.4	83	1171	855	88	18	88.970	0.0
NC_005788.4	83	1171	855	88	18	88.970	0.0
NC_005788.4	83	1171	855	88	18	88.970	0.0
NC_005788.4	83	1171	855	88	18	88.970	0.0
NC_005788.4	83	1171	855	88	18	88.970	0.0
NC_005788.4	83	1171	855	88	18	88.970	0.0
NC_005788.4	83	1171	855	88	18	88.970	0.0
NC_005788.4	83	1171	855	88	18	88.970	0.0
NC_005788.4	83	1171	855	88	18	88.970	0.0
NC_005788.4	83	1171	855	88	18	88.970	0.0
NC_005788.4	83	1171	855	88	18	88.970	0.0
NC_005788.4	83	1171	855	88	18	88.970	0.0
NC_005788.4	83	1171	855	88	18	88.970	0.0
NC_005788.4	83	1171	855	88	18	88.970	0.0
NC_005788.4	83	1171	855	88	18	88.970	0.0
NC_005788.4	83	1171	855	88	18	88.970	0.0
NC_005788.4	83	1171	855	88	18	88.970	0.0
NC_005788.4	83	1171	855	88	18	88.970	0.0
NC_005788.4	83	1171	855	88	18	88.970	0.0
NC_005788.4	83	1171	855	88	18	88.970	0.0
NC_005788.4	83	1171	855	88	18	88.970	0.0
NC_005788.4	83	1171	855	88	18	88.970	0.0
NC_005788.4	83	1171	855	88	18	88.970	0.0
NC_005788.4	83	1171	855	88	18	88.970	0.0
NC_005788.4	83	1171	855	88	18	88.970	0.0
NC_005788.4	83	1171	855	88	18	88.970	0.0
NC_005788.4	83	1171	855	88	18	88.970	0.0
NC_005788.4	83	265	180	16	2	90.909	3.55e-66
NC_005788.4	83	265	180	16	2	90.909	3.55e-66
NC_005788.4	83	265	180	16	2	90.909	3.55e-66
NC_005788.4	83	265	180	16	2	90.909	3.55e-66
NC_005788.4	83	265	180	16	2	90.909	3.55e-66
NC_005788.4	83	265	180	16	2	90.909	3.55e-66
NC_005788.4	83	265	180	16	2	90.909	3.55e-66
NC_005788.4	83	265	180	16	2	90.909	3.55e-66
NC_005788.4	83	265	180	16	2	90.909	3.55e-66
NC_005788.4	83	265	180	16	2	90.909	3.55e-66
NC_005788.4	83	265	180	16	2	90.909	3.55e-66
NC_005788.4	83	265	180	16	2	90.909	3.55e-66
NC_005788.4	83	265	180	16	2	90.909	3.55e-66
NC_005788.4	83	265	180	16	2	90.909	3.55e-66
NC_005788.4	83	265	180	16	2	90.909	3.55e-66
NC_005788.4	83	265	180	16	2	90.909	3.55e-66
NC_005788.4	83	265	180	16	2	90.909	3.55e-66
NC_005788.4	83	265	180	16	2	90.909	3.55e-66
NC_005788.4	83	265	180	16	2	90.909	3.55e-66
NC_005788.4	83	265	180	16	2	90.909	3.55e-66
NC_005788.4	83	265	180	16	2	90.909	3.55e-66
NC_005788.4	83	265	180	16	2	90.909	3.55e-66
NC_005788.4	83	265	180	16	2	90.909	3.55e-66
NC_005788.4	83	265	180	16	2	90.909	3.55e-66
NC_005788.4	83	265	180	16	2	90.909	3.55e-66
NC_005788.4	83	265	180	16	2	90.909	3.55e-66
NC_005788.4	83	265	180	16	2	90.909	3.55e-66
NC_005788.4	83	265	180	16	2	90.909	3.55e-66
NC_005788.4	83	265	180	16	2	90.909	3.55e-66
NC_005788.4	83	265	180	16	2	90.909	3.55e-66
NC_005788.4	83	265	180	16	2	90.909	3.55e-66
NC_005788.4	83	265	180	16	2	90.909	3.55e-66
NC_005788.4	83	265	180	16	2	90.909	3.55e-66
NC_005788.4	83	265	180	16	2	90.909	3.55e-66
NC_005788.4	83	265	180	16	2	90.909	3.55e-66
NC_005788.4	83	265	180	16	2	90.909	3.55e-66
NC_005788.4	83	265	180	16	2	90.909	3.55e-66
NC_005788.4	83	265	180	16	2	90.909	3.55e-66
NC_005788.4	83	265	180	16	2	90.909	3.55e-66
NC_005788.4	83	69.4	37	0	0	100.000	2.99e-07
NC_005788.4	83	69.4	37	0	0	100.000	2.99e-07
NC_005788.4	83	69.4	37	0	0	100.000	2.99e-07
NC_005788.4	83	69.4	37	0	0	100.000	2.99e-07
NC_005788.4	83	69.4	37	0	0	100.000	2.99e-07
NC_005788.4	83	69.4	37	0	0	100.000	2.99e-07
NC_005788.4	83	69.4	37	0	0	100.000	2.99e-07
NC_005788.4	83	69.4	37	0	0	100.000	2.99e-07
NC_005788.4	83	69.4	37	0	0	100.000	2.99e-07
NC_005788.4	83	69.4	37	0	0	100.000	2.99e-07
NC_005788.4	83	69.4	37	0	0	100.000	2.99e-07
NC_005788.4	83	69.4	37	0	0	100.000	2.99e-07
NC_005788.4	83	69.4	37	0	0	100.000	2.99e-07
NC_005788.4	83	69.4	37	0	0	100.000	2.99e-07
NC_005788.4	83	69.4	37	0	0	100.000	2.99e-07
NC_005788.4	83	69.4	37	0	0	100.000	2.99e-07
NC_005788.4	83	69.4	37	0	0	100.000	2.99e-07
NC_005788.4	83	69.4	37	0	0	100.000	2.99e-07
NC_005788.4	83	69.4	37	0	0	100.000	2.99e-07
NC_005788.4	83	69.4	37	0	0	100.000	2.99e-07
NC_005788.4	83	69.4	37	0	0	100.000	2.99e-07
NC_005788.4	83	69.4	37	0	0	100.000	2.99e-07
NC_005788.4	83	69.4	37	0	0	100.000	2.99e-07
NC_005788.4	83	69.4	37	0	0	100.000	2.99e-07
NC_005788.4	83	69.4	37	0	0	100.000	2.99e-07
NC_005788.4	83	69.4	37	0	0	100.000	2.99e-07
NC_005788.4	83	69.4	37	0	0	100.000	2.99e-07
NC_005788.4	83	69.4	37	0	0	100.000	2.99e-07
NC_005788.4	83	69.4	37	0	0	100.000	2.99e-07
NC_005788.4	83	69.4	37	0	0	100.000	2.99e-07
NC_005788.4	83	69.4	37	0	0	100.000	2.99e-07
NC_005788.4	83	69.4	37	0	0	100.000	2.99e-07
NC_005788.4	83	69.4	37	0	0	100.000	2.99e-07
NC_005788.4	83	69.4	37	0	0	100.000	2.99e-07
NC_005788.4	83	69.4	37	0	0	100.000	2.99e-07
NC_005788.4	83	69.4	37	0	0	100.000	2.99e-07
NC_005788.4	83	69.4	37	0	0	100.000	2.99e-07
NC_005788.4	83	69.4	37	0	0	100.000	2.99e-07
NC_005788.4	83	69.4	37	0	0	100.000	2.99e-07
VZWP01000066.1	81	1170	858	86	21	88.912	0.0
VZWP01000066.1	81	254	160	9	2	93.567	7.69e-63
VZWP01000066.1	81	69.4	37	0	0	100.000	2.99e-07
JAHKSL010001529.1	84	1170	851	85	19	89.110	0.0
JAHKSL010001529.1	84	1170	851	85	19	89.110	0.0
JAHKSL010001529.1	84	1164	850	86	19	89.005	0.0
JAHKSL010001529.1	84	1164	850	85	20	89.005	0.0
JAHKSL010001529.1	84	1164	850	85	20	89.005	0.0
JAHKSL010001529.1	84	1164	850	85	20	89.005	0.0
JAHKSL010001529.1	84	1157	849	85	21	88.901	0.0
JAHKSL010001529.1	84	303	187	9	2	94.444	7.53e-78
JAHKSL010001529.1	84	303	203	13	5	91.855	7.53e-78
JAHKSL010001529.1	84	303	187	9	2	94.444	7.53e-78
JAHKSL010001529.1	84	300	186	8	3	94.416	9.74e-77
JAHKSL010001529.1	84	300	186	8	3	94.416	9.74e-77
JAHKSL010001529.1	84	300	186	8	3	94.416	9.74e-77
JAHKSL010001529.1	84	294	185	9	3	93.909	4.53e-75
JAHKSL010001529.1	84	71.3	38	0	0	100.000	8.31e-08
JAHKSL010001529.1	84	71.3	38	0	0	100.000	8.31e-08
JAHKSL010001529.1	84	71.3	38	0	0	100.000	8.31e-08
JAHKSL010001529.1	84	71.3	38	0	0	100.000	8.31e-08
JAHKSL010001529.1	84	71.3	38	0	0	100.000	8.31e-08
JAHKSL010001529.1	84	71.3	38	0	0	100.000	8.31e-08
JAHKSL010001529.1	84	71.3	38	0	0	100.000	8.31e-08
JAHKSL010001528.1	83	1170	851	85	19	89.110	0.0
JAHKSL010001528.1	83	1149	848	84	23	88.796	0.0
JAHKSL010001528.1	83	1144	847	84	24	88.691	0.0
JAHKSL010001528.1	83	303	187	9	2	94.444	7.53e-78
JAHKSL010001528.1	83	303	187	9	2	94.444	7.53e-78
JAHKSL010001528.1	83	291	185	9	4	93.434	5.86e-74
JAHKSL010001528.1	83	71.3	38	0	0	100.000	8.31e-08
JAHKSL010001528.1	83	71.3	38	0	0	100.000	8.31e-08
JAHKSL010001528.1	83	71.3	38	0	0	100.000	8.31e-08
JAHKSL010001524.1	83	1170	851	85	19	89.110	0.0
JAHKSL010001524.1	83	1170	851	85	19	89.110	0.0
JAHKSL010001524.1	83	1164	850	86	19	89.005	0.0
JAHKSL010001524.1	83	1164	850	86	19	89.005	0.0
JAHKSL010001524.1	83	1158	849	86	20	88.901	0.0
JAHKSL010001524.1	83	1151	848	85	22	88.796	0.0
JAHKSL010001524.1	83	1149	848	84	23	88.796	0.0
JAHKSL010001524.1	83	1144	847	84	24	88.691	0.0
JAHKSL010001524.1	83	939	757	78	37	86.812	0.0
JAHKSL010001524.1	83	303	187	9	2	94.444	7.53e-78
JAHKSL010001524.1	83	303	187	9	2	94.444	7.53e-78
JAHKSL010001524.1	83	303	187	9	2	94.444	7.53e-78
JAHKSL010001524.1	83	303	187	9	2	94.444	7.53e-78
JAHKSL010001524.1	83	303	187	9	2	94.444	7.53e-78
JAHKSL010001524.1	83	302	187	8	3	94.444	2.71e-77
JAHKSL010001524.1	83	296	186	8	4	93.939	1.26e-75
JAHKSL010001524.1	83	296	186	9	3	93.939	1.26e-75
JAHKSL010001524.1	83	71.3	38	0	0	100.000	8.31e-08
JAHKSL010001524.1	83	71.3	38	0	0	100.000	8.31e-08
JAHKSL010001524.1	83	71.3	38	0	0	100.000	8.31e-08
JAHKSL010001524.1	83	71.3	38	0	0	100.000	8.31e-08
JAHKSL010001524.1	83	71.3	38	0	0	100.000	8.31e-08
JAHKSL010001524.1	83	71.3	38	0	0	100.000	8.31e-08
JAHKSL010001524.1	83	71.3	38	0	0	100.000	8.31e-08
JAHKSL010001524.1	83	71.3	38	0	0	100.000	8.31e-08
SWFT01000003.1	80	1170	852	82	22	89.121	0.0
SWFT01000003.1	80	222	147	12	1	91.875	2.17e-53
SWFT01000003.1	80	75.0	40	0	0	100.000	6.42e-09
SWFT01000003.1	80	71.3	38	0	0	100.000	8.31e-08
CM034489.1	82	1170	858	86	21	88.912	0.0
CM034489.1	82	1170	858	86	21	88.912	0.0
CM034489.1	82	1170	858	86	21	88.912	0.0
CM034489.1	82	1170	858	86	21	88.912	0.0
CM034489.1	82	1170	858	86	21	88.912	0.0
CM034489.1	82	1157	850	82	24	88.912	0.0
CM034489.1	82	1134	856	86	28	88.247	0.0
CM034489.1	82	1133	855	86	28	88.235	0.0
CM034489.1	82	1086	815	86	22	88.299	0.0
CM034489.1	82	257	161	7	3	94.152	5.94e-64
CM034489.1	82	255	165	11	2	92.697	2.14e-63
CM034489.1	82	254	160	9	2	93.567	7.69e-63
CM034489.1	82	254	160	9	2	93.567	7.69e-63
CM034489.1	82	254	160	9	2	93.567	7.69e-63
CM034489.1	82	254	160	9	2	93.567	7.69e-63
CM034489.1	82	254	160	9	2	93.567	7.69e-63
CM034489.1	82	254	160	9	2	93.567	7.69e-63
CM034489.1	82	241	158	9	4	92.398	5.99e-59
CM034489.1	82	69.4	37	0	0	100.000	2.99e-07
CM034489.1	82	69.4	37	0	0	100.000	2.99e-07
CM034489.1	82	69.4	37	0	0	100.000	2.99e-07
CM034489.1	82	69.4	37	0	0	100.000	2.99e-07
CM034489.1	82	69.4	37	0	0	100.000	2.99e-07
CM034489.1	82	69.4	37	0	0	100.000	2.99e-07
CM034489.1	82	69.4	37	0	0	100.000	2.99e-07
CM034489.1	82	69.4	37	0	0	100.000	2.99e-07
CM034489.1	82	69.4	37	0	0	100.000	2.99e-07
NW_022995053.1	80	1170	852	82	22	89.121	0.0
NW_022995053.1	80	222	147	12	1	91.875	2.17e-53
NW_022995053.1	80	75.0	40	0	0	100.000	6.42e-09
NW_022995053.1	80	71.3	38	0	0	100.000	8.31e-08
PPMK02000045.1	83	1168	852	71	31	89.308	0.0
PPMK02000045.1	83	255	178	16	3	90.355	2.14e-63
PPMK02000045.1	83	76.8	43	1	0	97.727	1.79e-09
PPKI01000113.1	83	1168	854	81	24	89.051	0.0
PPKI01000113.1	83	272	180	14	2	91.837	2.12e-68
PPKI01000113.1	83	71.3	38	0	0	100.000	8.31e-08
CM002300.1	84	1166	850	87	18	89.005	0.0
CM002300.1	84	300	201	13	5	91.781	9.74e-77
CM002300.1	84	71.3	38	0	0	100.000	8.31e-08
JAHLUX010000021.1	83	1166	855	88	19	88.877	0.0
JAHLUX010000021.1	83	300	184	11	0	94.359	9.74e-77
JAHLUX010000021.1	83	71.3	38	0	0	100.000	8.31e-08
CP080215.1	81	1166	857	88	20	88.808	0.0
CP080215.1	81	1164	857	87	21	88.808	0.0
CP080215.1	81	1164	857	87	21	88.808	0.0
CP080215.1	81	1164	857	87	21	88.808	0.0
CP080215.1	81	1164	857	87	21	88.808	0.0
CP080215.1	81	1164	857	87	21	88.808	0.0
CP080215.1	81	1164	857	87	21	88.808	0.0
CP080215.1	81	1164	857	87	21	88.808	0.0
CP080215.1	81	1164	857	87	21	88.808	0.0
CP080215.1	81	1164	857	87	21	88.808	0.0
CP080215.1	81	1164	857	87	21	88.808	0.0
CP080215.1	81	1164	857	87	21	88.808	0.0
CP080215.1	81	1164	857	87	21	88.808	0.0
CP080215.1	81	254	160	9	2	93.567	7.69e-63
CP080215.1	81	254	160	9	2	93.567	7.69e-63
CP080215.1	81	254	160	9	2	93.567	7.69e-63
CP080215.1	81	254	160	9	2	93.567	7.69e-63
CP080215.1	81	254	160	9	2	93.567	7.69e-63
CP080215.1	81	254	160	9	2	93.567	7.69e-63
CP080215.1	81	254	160	9	2	93.567	7.69e-63
CP080215.1	81	254	160	9	2	93.567	7.69e-63
CP080215.1	81	254	160	9	2	93.567	7.69e-63
CP080215.1	81	254	160	9	2	93.567	7.69e-63
CP080215.1	81	254	160	9	2	93.567	7.69e-63
CP080215.1	81	254	160	9	2	93.567	7.69e-63
CP080215.1	81	254	160	9	2	93.567	7.69e-63
CP080215.1	81	69.4	37	0	0	100.000	2.99e-07
CP080215.1	81	69.4	37	0	0	100.000	2.99e-07
CP080215.1	81	69.4	37	0	0	100.000	2.99e-07
CP080215.1	81	69.4	37	0	0	100.000	2.99e-07
CP080215.1	81	69.4	37	0	0	100.000	2.99e-07
CP080215.1	81	69.4	37	0	0	100.000	2.99e-07
CP080215.1	81	69.4	37	0	0	100.000	2.99e-07
CP080215.1	81	69.4	37	0	0	100.000	2.99e-07
CP080215.1	81	69.4	37	0	0	100.000	2.99e-07
CP080215.1	81	69.4	37	0	0	100.000	2.99e-07
CP080215.1	81	69.4	37	0	0	100.000	2.99e-07
CP080215.1	81	69.4	37	0	0	100.000	2.99e-07
CP080215.1	81	69.4	37	0	0	100.000	2.99e-07
JAEUBD010001227.1	83	1166	850	87	18	89.005	0.0
JAEUBD010001227.1	83	303	187	9	2	94.444	7.53e-78
JAEUBD010001227.1	83	71.3	38	0	0	100.000	8.31e-08
NC_027866.1	84	1166	850	87	18	89.005	0.0
NC_027866.1	84	300	201	13	5	91.781	9.74e-77
NC_027866.1	84	71.3	38	0	0	100.000	8.31e-08
NW_025065235.1	83	1166	855	88	19	88.877	0.0
NW_025065235.1	83	300	184	11	0	94.359	9.74e-77
NW_025065235.1	83	71.3	38	0	0	100.000	8.31e-08
JAHKSL010001527.1	83	1164	850	86	19	89.005	0.0
JAHKSL010001527.1	83	1158	849	86	20	88.901	0.0
JAHKSL010001527.1	83	1144	847	85	23	88.691	0.0
JAHKSL010001527.1	83	303	187	9	2	94.444	7.53e-78
JAHKSL010001527.1	83	303	188	8	3	94.472	7.53e-78
JAHKSL010001527.1	83	291	185	9	4	93.434	5.86e-74
JAHKSL010001527.1	83	71.3	38	0	0	100.000	8.31e-08
JAHKSL010001527.1	83	71.3	38	0	0	100.000	8.31e-08
JAHKSL010001527.1	83	71.3	38	0	0	100.000	8.31e-08
VZVN01000183.1	82	1164	857	87	21	88.808	0.0
VZVN01000183.1	82	255	165	11	2	92.697	2.14e-63
VZVN01000183.1	82	69.4	37	0	0	100.000	2.99e-07
VZVB01000255.1	82	1164	857	87	21	88.808	0.0
VZVB01000255.1	82	250	164	12	2	92.135	9.94e-62
VZVB01000255.1	82	69.4	37	0	0	100.000	2.99e-07
CP049009.1	81	1164	857	87	21	88.808	0.0
CP049009.1	81	254	160	9	2	93.567	7.69e-63
CP049009.1	81	69.4	37	0	0	100.000	2.99e-07
JANLBP010000030.1	82	1164	857	87	21	88.808	0.0
JANLBP010000030.1	82	255	165	11	2	92.697	2.14e-63
JANLBP010000030.1	82	69.4	37	0	0	100.000	2.99e-07
VZWS01000247.1	82	1164	857	87	21	88.808	0.0
VZWS01000247.1	82	255	165	11	2	92.697	2.14e-63
VZWS01000247.1	82	69.4	37	0	0	100.000	2.99e-07
CM003566.1	82	1164	857	87	21	88.808	0.0
CM003566.1	82	1164	857	87	21	88.808	0.0
CM003566.1	82	1164	857	87	21	88.808	0.0
CM003566.1	82	1164	857	87	21	88.808	0.0
CM003566.1	82	1151	855	87	23	88.601	0.0
CM003566.1	82	255	165	11	2	92.697	2.14e-63
CM003566.1	82	255	165	11	2	92.697	2.14e-63
CM003566.1	82	255	165	11	2	92.697	2.14e-63
CM003566.1	82	255	165	11	2	92.697	2.14e-63
CM003566.1	82	255	165	11	2	92.697	2.14e-63
CM003566.1	82	69.4	37	0	0	100.000	2.99e-07
CM003566.1	82	69.4	37	0	0	100.000	2.99e-07
CM003566.1	82	69.4	37	0	0	100.000	2.99e-07
CM003566.1	82	69.4	37	0	0	100.000	2.99e-07
CM003566.1	82	69.4	37	0	0	100.000	2.99e-07
MVPU01000017.1	81	1164	857	87	21	88.808	0.0
MVPU01000017.1	81	254	160	9	2	93.567	7.69e-63
MVPU01000017.1	81	69.4	37	0	0	100.000	2.99e-07
LT986474.1	82	1164	857	87	21	88.808	0.0
LT986474.1	82	255	165	11	2	92.697	2.14e-63
LT986474.1	82	69.4	37	0	0	100.000	2.99e-07
CP002500.1	82	1164	855	86	21	88.877	0.0
CP002500.1	82	1164	855	86	21	88.877	0.0
CP002500.1	82	274	176	14	0	92.632	5.90e-69
CP002500.1	82	274	176	14	0	92.632	5.90e-69
CP002500.1	82	69.4	37	0	0	100.000	2.99e-07
CP002500.1	82	69.4	37	0	0	100.000	2.99e-07
BK006945.2	82	1164	857	87	21	88.808	0.0
BK006945.2	82	1164	857	87	21	88.808	0.0
BK006945.2	82	255	165	11	2	92.697	2.14e-63
BK006945.2	82	255	165	11	2	92.697	2.14e-63
BK006945.2	82	69.4	37	0	0	100.000	2.99e-07
BK006945.2	82	69.4	37	0	0	100.000	2.99e-07
NC_001144.5	82	1164	857	87	21	88.808	0.0
NC_001144.5	82	1164	857	87	21	88.808	0.0
NC_001144.5	82	255	165	11	2	92.697	2.14e-63
NC_001144.5	82	255	165	11	2	92.697	2.14e-63
NC_001144.5	82	69.4	37	0	0	100.000	2.99e-07
NC_001144.5	82	69.4	37	0	0	100.000	2.99e-07
NC_016452.1	82	1164	855	86	21	88.877	0.0
NC_016452.1	82	1164	855	86	21	88.877	0.0
NC_016452.1	82	274	176	14	0	92.632	5.90e-69
NC_016452.1	82	274	176	14	0	92.632	5.90e-69
NC_016452.1	82	69.4	37	0	0	100.000	2.99e-07
NC_016452.1	82	69.4	37	0	0	100.000	2.99e-07
JAHDIT010000291.1	82	1162	854	81	25	88.958	0.0
JAHDIT010000291.1	82	268	176	13	2	92.147	2.75e-67
JAHDIT010000291.1	82	71.3	38	0	0	100.000	8.31e-08
JAEUBF010000039.1	84	1162	859	86	23	88.740	0.0
JAEUBF010000039.1	84	274	185	17	1	91.133	5.90e-69
JAEUBF010000039.1	84	69.4	37	0	0	100.000	2.99e-07
SRHL01000186.1	81	1162	858	88	21	88.728	0.0
SRHL01000186.1	81	235	149	11	0	93.125	2.78e-57
SRHL01000186.1	81	67.6	36	0	0	100.000	1.07e-06
PPLW02000029.1	82	1162	851	77	27	89.110	0.0
PPLW02000029.1	82	272	173	13	0	93.011	2.12e-68
PPLW02000029.1	82	71.3	38	0	0	100.000	8.31e-08
PPNT01000111.1	83	1160	851	80	25	89.017	0.0
PPNT01000111.1	83	298	186	10	2	93.939	3.50e-76
PPNT01000111.1	83	69.4	37	0	0	100.000	2.99e-07
JAEUBE010000199.1	83	1160	856	85	23	88.797	0.0
JAEUBE010000199.1	83	294	183	12	0	93.846	4.53e-75
JAEUBE010000199.1	83	71.3	38	0	0	100.000	8.31e-08
PPJO01000042.1	85	1160	851	69	34	89.203	0.0
PPJO01000042.1	85	276	201	22	3	88.938	1.64e-69
PPJO01000042.1	85	69.4	37	0	0	100.000	2.99e-07
PPJO01000013.1	85	1160	851	69	34	89.203	0.0
PPJO01000013.1	85	276	201	22	3	88.938	1.64e-69
PPJO01000013.1	85	69.4	37	0	0	100.000	2.99e-07
QBLK01000090.1	83	1160	849	89	17	88.901	0.0
QBLK01000090.1	83	267	181	12	5	91.414	9.87e-67
QBLK01000090.1	83	69.4	37	0	0	100.000	2.99e-07
NW_025763930.1	83	1160	856	85	23	88.797	0.0
NW_025763930.1	83	294	183	12	0	93.846	4.53e-75
NW_025763930.1	83	71.3	38	0	0	100.000	8.31e-08
PPOL02000167.1	82	1158	860	84	26	88.660	0.0
PPOL02000167.1	82	250	169	12	4	91.351	9.94e-62
PPOL02000167.1	82	69.4	37	0	0	100.000	2.99e-07
HE650828.1	82	1157	859	79	30	88.740	0.0
HE650828.1	82	255	169	13	2	91.848	2.14e-63
HE650828.1	82	69.4	37	0	0	100.000	2.99e-07
NC_018947.1	82	1157	859	79	30	88.740	0.0
NC_018947.1	82	255	169	13	2	91.848	2.14e-63
NC_018947.1	82	69.4	37	0	0	100.000	2.99e-07
PPKH02000077.1	83	1155	855	86	23	88.693	0.0
PPKH02000077.1	83	283	181	14	0	92.821	9.81e-72
PPKH02000077.1	83	71.3	38	0	0	100.000	8.31e-08
JAHLUL010000027.1	84	1155	848	89	18	88.796	0.0
JAHLUL010000027.1	84	302	202	12	6	91.818	2.71e-77
JAHLUL010000027.1	84	71.3	38	0	0	100.000	8.31e-08
PPKS01000031.1	83	1155	857	82	27	88.716	0.0
PPKS01000031.1	83	272	180	15	1	91.837	2.12e-68
PPKS01000031.1	83	71.3	38	0	0	100.000	8.31e-08
JANBXH010000027.1	83	1155	848	80	25	88.982	0.0
JANBXH010000027.1	83	281	187	15	2	91.667	3.53e-71
JANBXH010000027.1	83	69.4	39	1	0	97.500	2.99e-07
NW_025065177.1	84	1155	848	89	18	88.796	0.0
NW_025065177.1	84	302	202	12	6	91.818	2.71e-77
NW_025065177.1	84	71.3	38	0	0	100.000	8.31e-08
CM036081.1	80	1153	851	86	22	88.738	0.0
CM036081.1	80	1153	852	85	23	88.750	0.0
CM036081.1	80	1153	852	85	23	88.750	0.0
CM036081.1	80	1153	852	85	23	88.750	0.0
CM036081.1	80	1153	852	85	23	88.750	0.0
CM036081.1	80	1153	852	85	23	88.750	0.0
CM036081.1	80	1147	850	87	22	88.634	0.0
CM036081.1	80	235	155	14	0	91.716	2.78e-57
CM036081.1	80	235	155	14	0	91.716	2.78e-57
CM036081.1	80	235	155	14	0	91.716	2.78e-57
CM036081.1	80	235	155	14	0	91.716	2.78e-57
CM036081.1	80	235	155	14	0	91.716	2.78e-57
CM036081.1	80	235	155	14	0	91.716	2.78e-57
CM036081.1	80	228	154	14	1	91.124	4.66e-55
CM036081.1	80	67.6	36	0	0	100.000	1.07e-06
CM036081.1	80	67.6	36	0	0	100.000	1.07e-06
CM036081.1	80	67.6	36	0	0	100.000	1.07e-06
CM036081.1	80	67.6	36	0	0	100.000	1.07e-06
CM036081.1	80	67.6	36	0	0	100.000	1.07e-06
CM036081.1	80	67.6	36	0	0	100.000	1.07e-06
CM036081.1	80	67.6	36	0	0	100.000	1.07e-06
PPKT01000023.1	83	1153	856	86	24	88.613	0.0
PPKT01000023.1	83	294	183	12	0	93.846	4.53e-75
PPKT01000023.1	83	71.3	38	0	0	100.000	8.31e-08
DS480380.1	82	1153	854	86	23	88.681	0.0
DS480380.1	82	263	169	11	2	92.857	1.28e-65
DS480380.1	82	69.4	37	0	0	100.000	2.99e-07
DS480601.1	82	1153	854	86	23	88.681	0.0
DS480601.1	82	263	169	11	2	92.857	1.28e-65
DS480601.1	82	69.4	37	0	0	100.000	2.99e-07
PPKA01000099.1	82	1153	852	84	24	88.750	0.0
PPKA01000099.1	82	267	180	14	3	91.371	9.87e-67
PPKA01000099.1	82	69.4	37	0	0	100.000	2.99e-07
QYLQ01000035.1	85	1153	849	71	33	89.087	0.0
QYLQ01000035.1	85	287	203	20	3	89.823	7.58e-73
QYLQ01000035.1	85	69.4	37	0	0	100.000	2.99e-07
NW_001834692.1	82	1153	854	86	23	88.681	0.0
NW_001834692.1	82	263	169	11	2	92.857	1.28e-65
NW_001834692.1	82	69.4	37	0	0	100.000	2.99e-07
NW_001834471.1	82	1153	854	86	23	88.681	0.0
NW_001834471.1	82	263	169	11	2	92.857	1.28e-65
NW_001834471.1	82	69.4	37	0	0	100.000	2.99e-07
NC_060201.1	80	1153	851	86	22	88.738	0.0
NC_060201.1	80	1153	852	85	23	88.750	0.0
NC_060201.1	80	1153	852	85	23	88.750	0.0
NC_060201.1	80	1153	852	85	23	88.750	0.0
NC_060201.1	80	1153	852	85	23	88.750	0.0
NC_060201.1	80	1153	852	85	23	88.750	0.0
NC_060201.1	80	1147	850	87	22	88.634	0.0
NC_060201.1	80	235	155	14	0	91.716	2.78e-57
NC_060201.1	80	235	155	14	0	91.716	2.78e-57
NC_060201.1	80	235	155	14	0	91.716	2.78e-57
NC_060201.1	80	235	155	14	0	91.716	2.78e-57
NC_060201.1	80	235	155	14	0	91.716	2.78e-57
NC_060201.1	80	235	155	14	0	91.716	2.78e-57
NC_060201.1	80	228	154	14	1	91.124	4.66e-55
NC_060201.1	80	67.6	36	0	0	100.000	1.07e-06
NC_060201.1	80	67.6	36	0	0	100.000	1.07e-06
NC_060201.1	80	67.6	36	0	0	100.000	1.07e-06
NC_060201.1	80	67.6	36	0	0	100.000	1.07e-06
NC_060201.1	80	67.6	36	0	0	100.000	1.07e-06
NC_060201.1	80	67.6	36	0	0	100.000	1.07e-06
NC_060201.1	80	67.6	36	0	0	100.000	1.07e-06
NJIJ01000033.1	84	1149	849	86	22	88.715	0.0
NJIJ01000033.1	84	270	199	20	5	88.839	7.63e-68
NJIJ01000033.1	84	69.4	37	0	0	100.000	2.99e-07
NJIJ01000034.1	85	1149	855	89	22	88.509	0.0
NJIJ01000034.1	85	270	205	23	5	87.983	7.63e-68
NJIJ01000034.1	85	69.4	37	0	0	100.000	2.99e-07
NJIJ01000036.1	85	1149	855	89	22	88.509	0.0
NJIJ01000036.1	85	270	205	23	5	87.983	7.63e-68
NJIJ01000036.1	85	69.4	37	0	0	100.000	2.99e-07
NJIJ01000040.1	85	1149	855	89	22	88.509	0.0
NJIJ01000040.1	85	270	205	23	5	87.983	7.63e-68
NJIJ01000040.1	85	69.4	37	0	0	100.000	2.99e-07
NJIJ01000049.1	85	1149	855	89	22	88.509	0.0
NJIJ01000049.1	85	1142	854	89	23	88.406	0.0
NJIJ01000049.1	85	270	205	23	5	87.983	7.63e-68
NJIJ01000049.1	85	270	205	23	5	87.983	7.63e-68
NJIJ01000049.1	85	69.4	37	0	0	100.000	2.99e-07
NJIJ01000049.1	85	69.4	37	0	0	100.000	2.99e-07
NJIJ01000052.1	85	1149	855	89	22	88.509	0.0
NJIJ01000052.1	85	671	520	62	13	87.395	0.0
NJIJ01000052.1	85	270	205	23	5	87.983	7.63e-68
NJIJ01000052.1	85	69.4	37	0	0	100.000	2.99e-07
NJIJ01000053.1	85	1149	855	89	22	88.509	0.0
NJIJ01000053.1	85	1149	855	89	22	88.509	0.0
NJIJ01000053.1	85	270	205	23	5	87.983	7.63e-68
NJIJ01000053.1	85	235	203	24	11	85.294	2.78e-57
NJIJ01000053.1	85	69.4	37	0	0	100.000	2.99e-07
NJIJ01000054.1	84	1149	849	86	22	88.715	0.0
NJIJ01000054.1	84	270	182	9	7	91.919	7.63e-68
NJIJ01000054.1	84	270	199	20	5	88.839	7.63e-68
NJIJ01000054.1	84	69.4	37	0	0	100.000	2.99e-07
NJIJ01000054.1	84	69.4	37	0	0	100.000	2.99e-07
NJIJ01000055.1	84	1149	849	86	22	88.715	0.0
NJIJ01000055.1	84	1138	848	86	24	88.518	0.0
NJIJ01000055.1	84	270	199	20	5	88.839	7.63e-68
NJIJ01000055.1	84	270	199	20	5	88.839	7.63e-68
NJIJ01000055.1	84	69.4	37	0	0	100.000	2.99e-07
NJIJ01000055.1	84	69.4	37	0	0	100.000	2.99e-07
NJIJ01000059.1	84	1149	849	86	22	88.715	0.0
NJIJ01000059.1	84	1149	849	86	22	88.715	0.0
NJIJ01000059.1	84	270	199	20	5	88.839	7.63e-68
NJIJ01000059.1	84	270	199	20	5	88.839	7.63e-68
NJIJ01000059.1	84	69.4	37	0	0	100.000	2.99e-07
NJIJ01000059.1	84	69.4	37	0	0	100.000	2.99e-07
NJIJ01000060.1	84	1149	849	86	22	88.715	0.0
NJIJ01000060.1	84	270	199	20	5	88.839	7.63e-68
NJIJ01000060.1	84	69.4	37	0	0	100.000	2.99e-07
NJIJ01000061.1	84	1149	849	86	22	88.715	0.0
NJIJ01000061.1	84	270	199	20	5	88.839	7.63e-68
NJIJ01000061.1	84	108	61	0	1	98.387	6.33e-19
NJIJ01000061.1	84	69.4	37	0	0	100.000	2.99e-07
NJIJ01000063.1	85	1149	855	89	22	88.509	0.0
NJIJ01000063.1	85	1149	855	89	22	88.509	0.0
NJIJ01000063.1	85	270	205	23	5	87.983	7.63e-68
NJIJ01000063.1	85	270	205	23	5	87.983	7.63e-68
NJIJ01000063.1	85	69.4	37	0	0	100.000	2.99e-07
NJIJ01000063.1	85	69.4	37	0	0	100.000	2.99e-07
NJIJ01000064.1	85	1149	855	89	22	88.509	0.0
NJIJ01000064.1	85	1149	855	89	22	88.509	0.0
NJIJ01000064.1	85	270	205	23	5	87.983	7.63e-68
NJIJ01000064.1	85	270	205	23	5	87.983	7.63e-68
NJIJ01000064.1	85	69.4	37	0	0	100.000	2.99e-07
NJIJ01000064.1	85	69.4	37	0	0	100.000	2.99e-07
NJIJ01000066.1	85	1149	855	89	22	88.509	0.0
NJIJ01000066.1	85	1149	855	89	22	88.509	0.0
NJIJ01000066.1	85	270	205	23	5	87.983	7.63e-68
NJIJ01000066.1	85	270	205	23	5	87.983	7.63e-68
NJIJ01000066.1	85	69.4	37	0	0	100.000	2.99e-07
NJIJ01000066.1	85	69.4	37	0	0	100.000	2.99e-07
NJIJ01000069.1	85	1149	855	89	22	88.509	0.0
NJIJ01000069.1	85	270	205	23	5	87.983	7.63e-68
NJIJ01000069.1	85	69.4	37	0	0	100.000	2.99e-07
NJIJ01000071.1	85	1149	855	89	22	88.509	0.0
NJIJ01000071.1	85	1144	855	89	23	88.418	0.0
NJIJ01000071.1	85	270	205	23	5	87.983	7.63e-68
NJIJ01000071.1	85	270	201	21	5	88.546	7.63e-68
NJIJ01000071.1	85	97.1	70	5	3	89.744	1.37e-15
NJIJ01000071.1	85	69.4	37	0	0	100.000	2.99e-07
NJIJ01000071.1	85	69.4	37	0	0	100.000	2.99e-07
NJIJ01000071.1	85	69.4	37	0	0	100.000	2.99e-07
NJIJ01000073.1	85	1149	855	89	22	88.509	0.0
NJIJ01000073.1	85	1149	855	89	22	88.509	0.0
NJIJ01000073.1	85	1146	854	88	23	88.497	0.0
NJIJ01000073.1	85	270	205	23	5	87.983	7.63e-68
NJIJ01000073.1	85	270	205	23	5	87.983	7.63e-68
NJIJ01000073.1	85	244	197	20	10	86.784	4.63e-60
NJIJ01000073.1	85	69.4	37	0	0	100.000	2.99e-07
NJIJ01000073.1	85	69.4	37	0	0	100.000	2.99e-07
NJIJ01000073.1	85	65.8	35	0	0	100.000	3.87e-06
NJIJ01000074.1	85	1149	855	89	22	88.509	0.0
NJIJ01000074.1	85	1149	855	89	22	88.509	0.0
NJIJ01000074.1	85	270	205	23	5	87.983	7.63e-68
NJIJ01000074.1	85	270	205	23	5	87.983	7.63e-68
NJIJ01000074.1	85	69.4	37	0	0	100.000	2.99e-07
NJIJ01000074.1	85	69.4	37	0	0	100.000	2.99e-07
NJIJ01000075.1	85	1149	855	89	22	88.509	0.0
NJIJ01000075.1	85	1149	855	89	22	88.509	0.0
NJIJ01000075.1	85	1149	855	89	22	88.509	0.0
NJIJ01000075.1	85	1149	855	89	22	88.509	0.0
NJIJ01000075.1	85	270	205	23	5	87.983	7.63e-68
NJIJ01000075.1	85	270	205	23	5	87.983	7.63e-68
NJIJ01000075.1	85	270	205	23	5	87.983	7.63e-68
NJIJ01000075.1	85	270	205	23	5	87.983	7.63e-68
NJIJ01000075.1	85	69.4	37	0	0	100.000	2.99e-07
NJIJ01000075.1	85	69.4	37	0	0	100.000	2.99e-07
NJIJ01000075.1	85	69.4	37	0	0	100.000	2.99e-07
NJIJ01000075.1	85	69.4	37	0	0	100.000	2.99e-07
NJIJ01000085.1	85	1149	855	89	22	88.509	0.0
NJIJ01000085.1	85	270	205	23	5	87.983	7.63e-68
NJIJ01000085.1	85	69.4	37	0	0	100.000	2.99e-07
PPIX02000046.1	84	1149	854	86	24	88.589	0.0
PPIX02000046.1	84	285	186	16	0	92.079	2.73e-72
PPIX02000046.1	84	71.3	38	0	0	100.000	8.31e-08
AADM01000401.1	82	1149	854	86	24	88.589	0.0
AADM01000401.1	82	279	177	13	0	93.158	1.27e-70
AADM01000401.1	82	69.4	37	0	0	100.000	2.99e-07
PPLI01000098.1	86	1149	851	82	26	88.738	0.0
PPLI01000098.1	86	287	215	25	4	88.115	7.58e-73
PPLI01000098.1	86	69.4	37	0	0	100.000	2.99e-07
PPHT01000081.1	84	1149	856	83	27	88.613	0.0
PPHT01000081.1	84	283	189	18	0	91.304	9.81e-72
PPHT01000081.1	84	71.3	38	0	0	100.000	8.31e-08
CP030973.1	82	1149	858	89	23	88.454	0.0
CP030973.1	82	255	165	11	2	92.697	2.14e-63
CP030973.1	82	69.4	37	0	0	100.000	2.99e-07
PPKZ02000081.1	83	1147	855	88	23	88.509	0.0
PPKZ02000081.1	83	291	177	10	0	94.652	5.86e-74
PPKZ02000081.1	83	71.3	38	0	0	100.000	8.31e-08
PPHU01000073.1	83	1147	855	87	24	88.509	0.0
PPHU01000073.1	83	291	177	10	0	94.652	5.86e-74
PPHU01000073.1	83	71.3	38	0	0	100.000	8.31e-08
JACADK010000001.1	82	1147	852	88	22	88.565	0.0
JACADK010000001.1	82	244	171	17	2	90.000	4.63e-60
JACADK010000001.1	82	69.4	37	0	0	100.000	2.99e-07
PPKQ01000080.1	82	1147	848	86	22	88.703	0.0
PPKQ01000080.1	82	263	173	14	1	92.021	1.28e-65
PPKQ01000080.1	82	71.3	38	0	0	100.000	8.31e-08
PPOK01000135.1	84	1147	853	87	23	88.577	0.0
PPOK01000135.1	84	259	192	21	4	88.479	1.65e-64
PPOK01000135.1	84	69.4	37	0	0	100.000	2.99e-07
PPJH01000031.1	82	1147	852	88	22	88.565	0.0
PPJH01000031.1	82	244	171	17	2	90.000	4.63e-60
PPJH01000031.1	82	69.4	37	0	0	100.000	2.99e-07
NJIJ01000026.1	84	1146	850	85	24	88.634	0.0
NJIJ01000026.1	84	270	199	20	5	88.839	7.63e-68
NJIJ01000026.1	84	69.4	37	0	0	100.000	2.99e-07
PPKO01000094.1	83	1146	854	88	23	88.497	0.0
PPKO01000094.1	83	283	181	14	0	92.821	9.81e-72
PPKO01000094.1	83	71.3	38	0	0	100.000	8.31e-08
PPKR01000012.1	83	1146	855	86	25	88.509	0.0
PPKR01000012.1	83	272	179	16	0	91.795	2.12e-68
PPKR01000012.1	83	71.3	38	0	0	100.000	8.31e-08
PPOP02000110.1	82	1146	851	88	22	88.554	0.0
PPOP02000110.1	82	268	176	13	2	92.147	2.75e-67
PPOP02000110.1	82	69.4	37	0	0	100.000	2.99e-07
NJIJ01000032.1	81	1142	848	86	23	88.610	0.0
NJIJ01000032.1	81	215	159	9	10	89.326	3.63e-51
NJIJ01000032.1	81	69.4	37	0	0	100.000	2.99e-07
NJIJ01000045.1	85	1142	854	89	23	88.406	0.0
NJIJ01000045.1	85	270	205	23	5	87.983	7.63e-68
NJIJ01000045.1	85	69.4	37	0	0	100.000	2.99e-07
NJIJ01000062.1	85	1142	854	89	23	88.406	0.0
NJIJ01000062.1	85	1142	854	89	23	88.406	0.0
NJIJ01000062.1	85	270	205	23	5	87.983	7.63e-68
NJIJ01000062.1	85	270	205	23	5	87.983	7.63e-68
NJIJ01000062.1	85	69.4	37	0	0	100.000	2.99e-07
NJIJ01000062.1	85	69.4	37	0	0	100.000	2.99e-07
JANLBP010000035.1	82	1142	853	91	21	88.394	0.0
JANLBP010000035.1	82	255	165	11	2	92.697	2.14e-63
JANLBP010000035.1	82	69.4	37	0	0	100.000	2.99e-07
DS480635.1	67	1140	854	87	25	88.406	0.0
PPMC02000040.1	82	1140	852	90	22	88.382	0.0
PPMC02000040.1	82	224	152	13	2	91.018	6.03e-54
PPMC02000040.1	82	73.1	44	1	1	95.652	2.31e-08
NW_001834437.1	67	1140	854	87	25	88.406	0.0
NJIJ01000043.1	84	1138	848	86	24	88.518	0.0
NJIJ01000043.1	84	261	198	21	6	88.000	4.59e-65
NJIJ01000043.1	84	69.4	37	0	0	100.000	2.99e-07
PPHW01000174.1	83	1138	853	86	26	88.394	0.0
PPHW01000174.1	83	294	179	10	0	94.709	4.53e-75
PPHW01000174.1	83	71.3	38	0	0	100.000	8.31e-08
CP058611.1	82	1136	854	83	29	88.406	0.0
CP058611.1	82	257	179	16	3	90.404	5.94e-64
CP058611.1	82	69.4	37	0	0	100.000	2.99e-07
CP058607.1	82	1136	854	83	29	88.406	0.0
CP058607.1	82	1136	854	83	29	88.406	0.0
CP058607.1	82	1136	854	83	29	88.406	0.0
CP058607.1	82	1136	854	83	29	88.406	0.0
CP058607.1	82	1136	854	83	29	88.406	0.0
CP058607.1	82	257	175	14	3	91.146	5.94e-64
CP058607.1	82	257	175	14	3	91.146	5.94e-64
CP058607.1	82	257	175	14	3	91.146	5.94e-64
CP058607.1	82	257	175	14	3	91.146	5.94e-64
CP058607.1	82	257	175	13	4	91.146	5.94e-64
CP058607.1	82	69.4	37	0	0	100.000	2.99e-07
CP058607.1	82	69.4	37	0	0	100.000	2.99e-07
CP058607.1	82	69.4	37	0	0	100.000	2.99e-07
CP058607.1	82	69.4	37	0	0	100.000	2.99e-07
CP058607.1	82	69.4	37	0	0	100.000	2.99e-07
NC_050726.1	82	1136	854	83	29	88.406	0.0
NC_050726.1	82	257	179	16	3	90.404	5.94e-64
NC_050726.1	82	69.4	37	0	0	100.000	2.99e-07
NC_050722.1	82	1136	854	83	29	88.406	0.0
NC_050722.1	82	1136	854	83	29	88.406	0.0
NC_050722.1	82	1136	854	83	29	88.406	0.0
NC_050722.1	82	1136	854	83	29	88.406	0.0
NC_050722.1	82	1136	854	83	29	88.406	0.0
NC_050722.1	82	257	175	14	3	91.146	5.94e-64
NC_050722.1	82	257	175	14	3	91.146	5.94e-64
NC_050722.1	82	257	175	14	3	91.146	5.94e-64
NC_050722.1	82	257	175	14	3	91.146	5.94e-64
NC_050722.1	82	257	175	13	4	91.146	5.94e-64
NC_050722.1	82	69.4	37	0	0	100.000	2.99e-07
NC_050722.1	82	69.4	37	0	0	100.000	2.99e-07
NC_050722.1	82	69.4	37	0	0	100.000	2.99e-07
NC_050722.1	82	69.4	37	0	0	100.000	2.99e-07
NC_050722.1	82	69.4	37	0	0	100.000	2.99e-07
CR382124.1	84	1133	846	75	33	88.679	0.0
CR382124.1	84	1133	846	75	33	88.679	0.0
CR382124.1	84	1133	846	75	33	88.679	0.0
CR382124.1	84	281	186	17	0	91.626	3.53e-71
CR382124.1	84	281	187	16	1	91.667	3.53e-71
CR382124.1	84	281	186	17	0	91.626	3.53e-71
CR382124.1	84	69.4	41	2	0	95.349	2.99e-07
NC_006040.1	84	1133	846	75	33	88.679	0.0
NC_006040.1	84	1133	846	75	33	88.679	0.0
NC_006040.1	84	1133	846	75	33	88.679	0.0
NC_006040.1	84	281	186	17	0	91.626	3.53e-71
NC_006040.1	84	281	187	16	1	91.667	3.53e-71
NC_006040.1	84	281	186	17	0	91.626	3.53e-71
NC_006040.1	84	69.4	41	2	0	95.349	2.99e-07
OVGK01000075.1	82	1131	856	87	28	88.157	0.0
OVGK01000075.1	82	261	166	10	2	93.258	4.59e-65
OVGK01000075.1	82	69.4	37	0	0	100.000	2.99e-07
NJIJ01000044.1	85	1129	855	88	27	88.144	0.0
NJIJ01000044.1	85	257	203	23	7	87.124	5.94e-64
NJIJ01000044.1	85	69.4	37	0	0	100.000	2.99e-07
CP019493.1	82	1127	857	86	30	88.078	0.0
CP019493.1	82	261	166	10	2	93.258	4.59e-65
CP019493.1	82	69.4	37	0	0	100.000	2.99e-07
CP019493.1	82	69.4	37	0	0	100.000	2.99e-07
PPJZ01000145.1	83	1127	857	87	29	88.078	0.0
PPJZ01000145.1	83	268	184	17	2	90.640	2.75e-67
PPJZ01000145.1	83	69.4	37	0	0	100.000	2.99e-07
AABZ01000315.1	82	1127	852	92	23	88.108	0.0
AABZ01000315.1	82	255	165	11	2	92.697	2.14e-63
AABZ01000315.1	82	69.4	37	0	0	100.000	2.99e-07
VAPW01000078.1	83	1127	842	96	16	88.260	0.0
VAPW01000078.1	83	254	178	18	2	89.899	7.69e-63
VAPW01000078.1	83	69.4	37	0	0	100.000	2.99e-07
AP012217.1	85	1127	845	76	33	88.574	0.0
AP012217.1	85	1127	845	76	33	88.574	0.0
AP012217.1	85	287	202	21	2	89.778	7.58e-73
AP012217.1	85	287	202	21	2	89.778	7.58e-73
AP012217.1	85	69.4	41	2	0	95.349	2.99e-07
AP012217.1	85	69.4	41	2	0	95.349	2.99e-07
WACN01000021.1	83	1127	845	75	34	88.574	0.0
WACN01000021.1	83	274	181	15	1	91.878	5.90e-69
WACN01000021.1	83	69.4	37	0	0	100.000	2.99e-07
NC_036029.1	85	1127	845	76	33	88.574	0.0
NC_036029.1	85	1127	845	76	33	88.574	0.0
NC_036029.1	85	287	202	21	2	89.778	7.58e-73
NC_036029.1	85	287	202	21	2	89.778	7.58e-73
NC_036029.1	85	69.4	41	2	0	95.349	2.99e-07
NC_036029.1	85	69.4	41	2	0	95.349	2.99e-07
CP048993.1	85	1125	851	86	28	88.187	0.0
CP048993.1	85	1112	849	86	30	87.979	0.0
CP048993.1	85	1112	849	87	29	87.979	0.0
CP048993.1	85	1085	840	90	29	87.591	0.0
CP048993.1	85	1083	843	86	34	87.539	0.0
CP048993.1	85	1081	841	83	36	87.604	0.0
CP048993.1	85	1070	841	86	36	87.331	0.0
CP048993.1	85	1048	837	86	39	87.006	0.0
CP048993.1	85	1042	835	93	34	86.798	0.0
CP048993.1	85	1027	831	80	46	86.834	0.0
CP048993.1	85	484	365	24	22	88.808	2.50e-132
CP048993.1	85	255	165	11	2	92.697	2.14e-63
CP048993.1	85	254	160	4	6	94.118	7.69e-63
CP048993.1	85	254	160	5	5	94.118	7.69e-63
CP048993.1	85	254	160	4	6	94.118	7.69e-63
CP048993.1	85	250	159	8	3	93.529	9.94e-62
CP048993.1	85	244	164	7	7	92.135	4.63e-60
CP048993.1	85	235	193	19	11	86.547	2.78e-57
CP048993.1	85	230	156	6	8	91.765	1.30e-55
CP048993.1	85	219	160	6	12	89.888	2.80e-52
CP048993.1	85	215	154	5	11	90.588	3.63e-51
CP048993.1	85	195	156	8	14	87.640	4.73e-45
CP048993.1	85	69.4	37	0	0	100.000	2.99e-07
CP048993.1	85	69.4	37	0	0	100.000	2.99e-07
CP048993.1	85	69.4	37	0	0	100.000	2.99e-07
CP048993.1	85	69.4	37	0	0	100.000	2.99e-07
CP048993.1	85	69.4	37	0	0	100.000	2.99e-07
CP048993.1	85	69.4	37	0	0	100.000	2.99e-07
CP048993.1	85	69.4	37	0	0	100.000	2.99e-07
CP048993.1	85	69.4	37	0	0	100.000	2.99e-07
CP048993.1	85	69.4	37	0	0	100.000	2.99e-07
CP048993.1	85	60.2	32	0	0	100.000	1.80e-04
PPIC01000081.1	82	1125	847	85	27	88.321	0.0
PPIC01000081.1	82	257	171	16	0	91.444	5.94e-64
PPIC01000081.1	82	78.7	44	1	0	97.778	4.97e-10
FXLY01000006.1	81	1125	848	87	26	88.241	0.0
FXLY01000006.1	81	1125	848	87	26	88.241	0.0
FXLY01000006.1	81	259	159	7	2	94.643	1.65e-64
FXLY01000006.1	81	259	159	7	2	94.643	1.65e-64
FXLY01000006.1	81	69.4	37	0	0	100.000	2.99e-07
FXLY01000006.1	81	69.4	37	0	0	100.000	2.99e-07
PPNC01000139.1	81	1123	852	82	32	88.199	0.0
PPNC01000139.1	81	267	159	6	1	95.783	9.87e-67
PPNC01000139.1	81	69.4	37	0	0	100.000	2.99e-07
PPJY02000051.1	82	1123	849	88	26	88.162	0.0
PPJY02000051.1	82	257	170	13	2	91.892	5.94e-64
PPJY02000051.1	82	76.8	41	0	0	100.000	1.79e-09
CP019500.1	82	1122	857	86	31	87.988	0.0
CP019500.1	82	261	166	10	2	93.258	4.59e-65
CP019500.1	82	69.4	37	0	0	100.000	2.99e-07
JAGEVD010000506.1	85	1122	844	77	33	88.470	0.0
JAGEVD010000506.1	85	1122	844	77	33	88.470	0.0
JAGEVD010000506.1	85	287	202	21	2	89.778	7.58e-73
JAGEVD010000506.1	85	287	202	21	2	89.778	7.58e-73
JAGEVD010000506.1	85	69.4	41	2	0	95.349	2.99e-07
JAGEVD010000506.1	85	69.4	41	2	0	95.349	2.99e-07
JAGEVD010000505.1	85	1122	844	77	33	88.470	0.0
JAGEVD010000505.1	85	1122	844	77	33	88.470	0.0
JAGEVD010000505.1	85	287	202	21	2	89.778	7.58e-73
JAGEVD010000505.1	85	287	202	21	2	89.778	7.58e-73
JAGEVD010000505.1	85	69.4	41	2	0	95.349	2.99e-07
JAGEVD010000505.1	85	69.4	41	2	0	95.349	2.99e-07
JAGEVD010000295.1	85	1122	844	77	33	88.470	0.0
JAGEVD010000295.1	85	285	202	20	3	89.778	2.73e-72
JAGEVD010000295.1	85	69.4	41	2	0	95.349	2.99e-07
PPKP02000043.1	67	1122	850	89	26	88.083	0.0
JANLBP010000028.1	83	1122	854	81	34	88.132	0.0
JANLBP010000028.1	83	270	182	13	4	91.457	7.63e-68
JANLBP010000028.1	83	69.4	37	0	0	100.000	2.99e-07
PPKY02000093.1	82	1122	850	90	25	88.083	0.0
PPKY02000093.1	82	291	175	9	0	95.109	5.86e-74
PPKY02000093.1	82	71.3	38	0	0	100.000	8.31e-08
AEAV01000475.1	85	1122	844	77	33	88.470	0.0
AEAV01000475.1	85	274	200	22	3	88.889	5.90e-69
AEAV01000475.1	85	69.4	37	0	0	100.000	2.99e-07
HE978314.1	84	1122	847	91	23	88.137	0.0
HE978314.1	84	1122	847	91	23	88.137	0.0
HE978314.1	84	276	195	18	4	89.862	1.64e-69
HE978314.1	84	276	195	18	4	89.862	1.64e-69
HE978314.1	84	69.4	37	0	0	100.000	2.99e-07
HE978314.1	84	69.4	37	0	0	100.000	2.99e-07
NC_035922.1	84	1122	847	91	23	88.137	0.0
NC_035922.1	84	1122	847	91	23	88.137	0.0
NC_035922.1	84	276	195	18	4	89.862	1.64e-69
NC_035922.1	84	276	195	18	4	89.862	1.64e-69
NC_035922.1	84	69.4	37	0	0	100.000	2.99e-07
NC_035922.1	84	69.4	37	0	0	100.000	2.99e-07
JAIWYV020000017.1	81	1120	847	88	26	88.137	0.0
JAIWYV020000017.1	81	499	344	23	11	91.005	8.94e-137
JAIWYV020000017.1	81	259	159	7	2	94.643	1.65e-64
JAIWYV020000017.1	81	259	159	7	2	94.643	1.65e-64
JAIWYV020000017.1	81	69.4	37	0	0	100.000	2.99e-07
JAIWYV020000017.1	81	69.4	37	0	0	100.000	2.99e-07
JAIWYV020000005.1	81	1120	847	88	26	88.137	0.0
JAIWYV020000005.1	81	318	172	0	0	100.000	2.69e-82
JAIWYV020000005.1	81	259	159	7	2	94.643	1.65e-64
JAIWYV020000005.1	81	69.4	37	0	0	100.000	2.99e-07
PUHR01000350.1	81	1120	844	89	24	88.192	0.0
PUHR01000350.1	81	259	165	10	2	93.220	1.65e-64
PUHR01000350.1	81	69.4	37	0	0	100.000	2.99e-07
PPIB01000070.1	80	1120	845	92	22	88.113	0.0
PPIB01000070.1	80	226	144	11	0	92.903	1.68e-54
PPIB01000070.1	80	69.4	42	1	1	95.455	2.99e-07
CAEFZW010000005.1	81	1120	847	88	26	88.137	0.0
CAEFZW010000005.1	81	1120	847	88	26	88.137	0.0
CAEFZW010000005.1	81	259	159	7	2	94.643	1.65e-64
CAEFZW010000005.1	81	259	159	7	2	94.643	1.65e-64
CAEFZW010000005.1	81	69.4	37	0	0	100.000	2.99e-07
CAEFZW010000005.1	81	69.4	37	0	0	100.000	2.99e-07
CAKOGT010000019.1	81	1120	847	88	26	88.137	0.0
CAKOGT010000019.1	81	1120	847	88	26	88.137	0.0
CAKOGT010000019.1	81	616	419	29	11	91.285	8.51e-172
CAKOGT010000019.1	81	259	159	7	2	94.643	1.65e-64
CAKOGT010000019.1	81	259	159	7	2	94.643	1.65e-64
CAKOGT010000019.1	81	259	159	7	2	94.643	1.65e-64
CAKOGT010000019.1	81	69.4	37	0	0	100.000	2.99e-07
CAKOGT010000019.1	81	69.4	37	0	0	100.000	2.99e-07
CAKOGT010000019.1	81	69.4	37	0	0	100.000	2.99e-07
NW_024545242.1	81	1120	847	88	26	88.137	0.0
NW_024545242.1	81	1120	847	88	26	88.137	0.0
NW_024545242.1	81	259	159	7	2	94.643	1.65e-64
NW_024545242.1	81	259	159	7	2	94.643	1.65e-64
NW_024545242.1	81	69.4	37	0	0	100.000	2.99e-07
NW_024545242.1	81	69.4	37	0	0	100.000	2.99e-07
PPLU02000035.1	83	1118	843	90	23	88.180	0.0
PPLU02000035.1	83	268	181	18	0	90.955	2.75e-67
PPLU02000035.1	83	71.3	38	0	0	100.000	8.31e-08
PPJP02000040.1	84	1116	844	76	35	88.377	0.0
PPJP02000040.1	84	276	185	18	0	91.133	1.64e-69
PPJP02000040.1	84	69.4	41	2	0	95.349	2.99e-07
JAMAJF010000066.1	84	1114	847	97	20	87.863	0.0
JAMAJF010000066.1	84	254	184	21	2	88.889	7.69e-63
JAMAJF010000066.1	84	69.4	37	0	0	100.000	2.99e-07
JAGJTG010000017.1	80	1114	846	90	25	88.033	0.0
JAGJTG010000017.1	80	226	149	11	2	91.975	1.68e-54
JAGJTG010000017.1	80	65.8	35	0	0	100.000	3.87e-06
JAGJTG010000012.1	80	1114	846	90	25	88.033	0.0
JAGJTG010000012.1	80	562	396	32	11	90.205	1.12e-155
JAGJTG010000012.1	80	226	149	11	2	91.975	1.68e-54
JAGJTG010000012.1	80	65.8	35	0	0	100.000	3.87e-06
PPKJ01000009.1	82	1112	841	92	22	88.063	0.0
PPKJ01000009.1	82	289	180	12	0	93.750	2.11e-73
PPKJ01000009.1	82	71.3	38	0	0	100.000	8.31e-08
HE806320.1	81	1110	851	91	27	87.822	0.0
HE806320.1	81	263	159	7	1	95.210	1.28e-65
HE806320.1	81	230	124	0	0	100.000	1.30e-55
HE806320.1	81	69.4	37	0	0	100.000	2.99e-07
HE806319.1	81	1110	851	91	27	87.822	0.0
HE806319.1	81	263	159	7	1	95.210	1.28e-65
HE806319.1	81	230	124	0	0	100.000	1.30e-55
HE806319.1	81	69.4	37	0	0	100.000	2.99e-07
PPMT01000013.1	82	1110	846	100	18	87.759	0.0
PPMT01000013.1	82	1110	846	100	18	87.759	0.0
PPMT01000013.1	82	261	171	10	4	92.432	4.59e-65
PPMT01000013.1	82	261	171	10	4	92.432	4.59e-65
PPMT01000013.1	82	69.4	37	0	0	100.000	2.99e-07
PPMT01000013.1	82	69.4	37	0	0	100.000	2.99e-07
JAKZLQ010000155.1	83	1110	839	99	16	87.945	0.0
JAKZLQ010000155.1	83	257	182	19	2	89.655	5.94e-64
JAKZLQ010000155.1	83	69.4	37	0	0	100.000	2.99e-07
PPOJ02000117.1	82	1110	856	90	30	87.705	0.0
PPOJ02000117.1	82	267	172	9	4	92.973	9.87e-67
PPOJ02000117.1	82	69.4	37	0	0	100.000	2.99e-07
NC_020189.1	81	1110	851	91	27	87.822	0.0
NC_020189.1	81	263	159	7	1	95.210	1.28e-65
NC_020189.1	81	230	124	0	0	100.000	1.30e-55
NC_020189.1	81	69.4	37	0	0	100.000	2.99e-07
NC_020188.1	81	1110	851	91	27	87.822	0.0
NC_020188.1	81	263	159	7	1	95.210	1.28e-65
NC_020188.1	81	230	124	0	0	100.000	1.30e-55
NC_020188.1	81	69.4	37	0	0	100.000	2.99e-07
PPJN02000062.1	83	1107	844	90	26	87.917	0.0
PPJN02000062.1	83	239	174	16	5	89.231	2.15e-58
PPJN02000062.1	83	69.4	37	0	0	100.000	2.99e-07
JAMAIE010000059.1	82	1107	854	91	29	87.680	0.0
JAMAIE010000059.1	82	259	165	11	1	93.220	1.65e-64
JAMAIE010000059.1	82	71.3	38	0	0	100.000	8.31e-08
NJIJ01000041.1	82	1105	855	82	37	87.782	0.0
NJIJ01000041.1	82	233	167	9	9	90.270	1.00e-56
NJIJ01000041.1	82	69.4	37	0	0	100.000	2.99e-07
UEGL01000009.1	85	1105	852	93	27	87.654	0.0
UEGL01000009.1	85	1105	852	93	27	87.654	0.0
UEGL01000009.1	85	1105	852	93	27	87.654	0.0
UEGL01000009.1	85	1092	852	93	30	87.385	0.0
UEGL01000009.1	85	278	202	17	7	89.381	4.56e-70
UEGL01000009.1	85	278	202	17	7	89.381	4.56e-70
UEGL01000009.1	85	278	202	16	8	89.381	4.56e-70
UEGL01000009.1	85	278	202	17	7	89.381	4.56e-70
UEGL01000009.1	85	69.4	37	0	0	100.000	2.99e-07
UEGL01000009.1	85	69.4	37	0	0	100.000	2.99e-07
UEGL01000009.1	85	69.4	37	0	0	100.000	2.99e-07
UEGL01000009.1	85	69.4	37	0	0	100.000	2.99e-07
UEGL01000006.1	85	1105	852	93	27	87.654	0.0
UEGL01000006.1	85	1074	843	92	31	87.267	0.0
UEGL01000006.1	85	276	202	15	9	89.381	1.64e-69
UEGL01000006.1	85	267	201	16	10	88.546	9.87e-67
UEGL01000006.1	85	69.4	37	0	0	100.000	2.99e-07
UEGL01000006.1	85	69.4	37	0	0	100.000	2.99e-07
UEGL01000010.1	85	1105	851	94	26	87.642	0.0
UEGL01000010.1	85	1092	849	95	27	87.436	0.0
UEGL01000010.1	85	1085	848	94	29	87.333	0.0
UEGL01000010.1	85	1085	850	95	29	87.269	0.0
UEGL01000010.1	85	278	202	17	7	89.381	4.56e-70
UEGL01000010.1	85	278	202	17	7	89.381	4.56e-70
UEGL01000010.1	85	278	202	17	7	89.381	4.56e-70
UEGL01000010.1	85	278	202	17	7	89.381	4.56e-70
UEGL01000010.1	85	69.4	37	0	0	100.000	2.99e-07
UEGL01000010.1	85	69.4	37	0	0	100.000	2.99e-07
UEGL01000010.1	85	69.4	37	0	0	100.000	2.99e-07
UEGL01000010.1	85	69.4	37	0	0	100.000	2.99e-07
PPMA01000079.1	83	1105	842	88	27	87.983	0.0
PPMA01000079.1	83	267	181	16	2	90.955	9.87e-67
PPMA01000079.1	83	71.3	38	0	0	100.000	8.31e-08
PPJM02000016.1	82	1105	842	97	20	87.800	0.0
PPJM02000016.1	82	1105	842	97	20	87.800	0.0
PPJM02000016.1	82	231	171	19	3	88.601	3.60e-56
PPJM02000016.1	82	231	171	19	3	88.601	3.60e-56
PPJM02000016.1	82	69.4	37	0	0	100.000	2.99e-07
PPJM02000016.1	82	69.4	37	0	0	100.000	2.99e-07
UEGL01000052.1	85	1103	850	94	26	87.629	0.0
UEGL01000052.1	85	1101	852	94	27	87.564	0.0
UEGL01000052.1	85	1094	847	95	26	87.500	0.0
UEGL01000052.1	85	1079	849	95	30	87.166	0.0
UEGL01000052.1	85	278	202	17	7	89.381	4.56e-70
UEGL01000052.1	85	278	202	17	7	89.381	4.56e-70
UEGL01000052.1	85	278	203	14	10	89.427	4.56e-70
UEGL01000052.1	85	270	201	16	9	88.938	7.63e-68
UEGL01000052.1	85	69.4	37	0	0	100.000	2.99e-07
UEGL01000052.1	85	69.4	37	0	0	100.000	2.99e-07
UEGL01000052.1	85	69.4	37	0	0	100.000	2.99e-07
JAEVGP010000015.1	84	1103	849	91	28	87.707	0.0
JAEVGP010000015.1	84	1103	849	91	28	87.707	0.0
JAEVGP010000015.1	84	1103	849	91	28	87.707	0.0
JAEVGP010000015.1	84	278	198	14	8	90.000	4.56e-70
JAEVGP010000015.1	84	278	198	14	8	90.000	4.56e-70
JAEVGP010000015.1	84	278	198	15	7	90.000	4.56e-70
JAEVGP010000015.1	84	69.4	37	0	0	100.000	2.99e-07
JAEVGP010000015.1	84	69.4	37	0	0	100.000	2.99e-07
JAEVGP010000015.1	84	69.4	37	0	0	100.000	2.99e-07
JAEVGP010000005.1	84	1103	847	90	28	87.772	0.0
JAEVGP010000005.1	84	278	198	15	7	90.000	4.56e-70
JAEVGP010000005.1	84	69.4	37	0	0	100.000	2.99e-07
CAPW01000003.1	83	1103	843	98	20	87.721	0.0
CAPW01000003.1	83	257	176	12	5	91.192	5.94e-64
CAPW01000003.1	83	71.3	40	1	0	97.561	8.31e-08
KV454217.1	82	1103	796	83	13	89.238	0.0
KV454217.1	82	778	568	57	13	89.028	0.0
KV454217.1	82	281	178	13	0	93.194	3.53e-71
KV454217.1	82	193	128	12	0	91.429	1.70e-44
KV454217.1	82	69.4	37	0	0	100.000	2.99e-07
NW_017567119.1	82	1103	796	83	13	89.238	0.0
NW_017567119.1	82	778	568	57	13	89.028	0.0
NW_017567119.1	82	281	178	13	0	93.194	3.53e-71
NW_017567119.1	82	193	128	12	0	91.429	1.70e-44
NW_017567119.1	82	69.4	37	0	0	100.000	2.99e-07
UEGL01000039.1	85	1099	850	95	26	87.539	0.0
UEGL01000039.1	85	1099	850	95	26	87.539	0.0
UEGL01000039.1	85	1099	850	95	26	87.539	0.0
UEGL01000039.1	85	1098	850	94	27	87.539	0.0
UEGL01000039.1	85	278	202	17	7	89.381	4.56e-70
UEGL01000039.1	85	278	202	17	7	89.381	4.56e-70
UEGL01000039.1	85	278	202	17	7	89.381	4.56e-70
UEGL01000039.1	85	278	202	17	7	89.381	4.56e-70
UEGL01000039.1	85	69.4	37	0	0	100.000	2.99e-07
UEGL01000039.1	85	69.4	37	0	0	100.000	2.99e-07
UEGL01000039.1	85	69.4	37	0	0	100.000	2.99e-07
UEGL01000039.1	85	69.4	37	0	0	100.000	2.99e-07
PPXN02000161.1	83	1098	839	96	21	87.762	0.0
PPXN02000161.1	83	265	180	16	2	90.909	3.55e-66
PPXN02000161.1	83	69.4	37	0	0	100.000	2.99e-07
PPJC01000195.1	81	1098	843	88	29	87.812	0.0
PPJC01000195.1	81	246	158	10	2	92.941	1.29e-60
PPJC01000195.1	81	73.1	45	3	0	93.750	2.31e-08
PPJC01000194.1	81	1098	843	88	29	87.812	0.0
PPJC01000194.1	81	246	158	10	2	92.941	1.29e-60
PPJC01000194.1	81	73.1	45	3	0	93.750	2.31e-08
PPJC01000192.1	81	1098	843	88	29	87.812	0.0
PPJC01000192.1	81	246	158	10	2	92.941	1.29e-60
PPJC01000192.1	81	73.1	45	3	0	93.750	2.31e-08
PPJC01000188.1	81	1098	843	88	29	87.812	0.0
PPJC01000188.1	81	246	158	10	2	92.941	1.29e-60
PPJC01000188.1	81	73.1	45	3	0	93.750	2.31e-08
PPJC01000184.1	81	1098	843	88	29	87.812	0.0
PPJC01000184.1	81	246	158	10	2	92.941	1.29e-60
PPJC01000184.1	81	73.1	45	3	0	93.750	2.31e-08
PPJC01000183.1	81	1098	843	88	29	87.812	0.0
PPJC01000183.1	81	246	158	10	2	92.941	1.29e-60
PPJC01000183.1	81	73.1	45	3	0	93.750	2.31e-08
PPJC01000182.1	81	1098	843	88	29	87.812	0.0
PPJC01000182.1	81	246	158	10	2	92.941	1.29e-60
PPJC01000182.1	81	73.1	45	3	0	93.750	2.31e-08
PPJC01000180.1	81	1098	843	88	29	87.812	0.0
PPJC01000180.1	81	246	158	10	2	92.941	1.29e-60
PPJC01000180.1	81	73.1	45	3	0	93.750	2.31e-08
PPJC01000179.1	81	1098	843	88	29	87.812	0.0
PPJC01000179.1	81	246	158	10	2	92.941	1.29e-60
PPJC01000179.1	81	73.1	45	3	0	93.750	2.31e-08
PPJC01000178.1	81	1098	843	88	29	87.812	0.0
PPJC01000178.1	81	246	158	10	2	92.941	1.29e-60
PPJC01000178.1	81	73.1	45	3	0	93.750	2.31e-08
PPJC01000143.1	81	1098	843	88	29	87.812	0.0
PPJC01000143.1	81	246	158	10	2	92.941	1.29e-60
PPJC01000143.1	81	73.1	45	3	0	93.750	2.31e-08
PPJC01000142.1	81	1098	843	88	29	87.812	0.0
PPJC01000142.1	81	246	158	10	2	92.941	1.29e-60
PPJC01000142.1	81	73.1	45	3	0	93.750	2.31e-08
PPXM02000005.1	84	1096	841	85	31	87.879	0.0
PPXM02000005.1	84	263	187	16	5	89.904	1.28e-65
PPXM02000005.1	84	76.8	41	0	0	100.000	1.79e-09
UEGL01000028.1	85	1094	848	94	27	87.513	0.0
UEGL01000028.1	85	1090	852	91	32	87.385	0.0
UEGL01000028.1	85	1090	852	91	32	87.385	0.0
UEGL01000028.1	85	1083	851	91	33	87.282	0.0
UEGL01000028.1	85	268	202	16	10	88.596	2.75e-67
UEGL01000028.1	85	265	201	19	8	88.158	3.55e-66
UEGL01000028.1	85	261	166	10	2	93.258	4.59e-65
UEGL01000028.1	85	261	166	10	2	93.258	4.59e-65
[truncated: 1,096 more rows]
