# Supplementary material for: Using nanopore sequencing to identify fungi from clinical samples with high phylogenetic resolution
Source: Sci Rep. 2023 Jun 16;13:9785. doi: 10.1038/s41598-023-37016-0 (PMC10275880; doi:10.1038/s41598-023-37016-0)
Supplement: Supplementary file 1 — Supplementary Information. [file 41598_2023_37016_MOESM1_ESM.zip › Supplementary_Information/Supplementary_Data/Data_S5_Mock_blast/results/Mock_RGN3_5_fmt6.txt]

JACSPC010000172.1	100	2728	1477	0	0	100.000	0.0
QAGI01000420.1	100	2723	1476	1	0	99.932	0.0
JACVQR010000011.1	100	2723	1476	1	0	99.932	0.0
SWKU01000089.1	100	2723	1476	1	0	99.932	0.0
CM002801.1	100	2723	1476	1	0	99.932	0.0
CM002801.1	100	2723	1476	1	0	99.932	0.0
PKQL01000996.1	100	2717	1475	2	0	99.865	0.0
CAJVRB010000041.1	100	2717	1475	2	0	99.865	0.0
CAJVRB010000041.1	100	2704	1473	2	2	99.729	0.0
MLQL01000163.1	100	2717	1476	1	1	99.865	0.0
LHQR01000013.1	100	2699	1472	4	1	99.661	0.0
LHQR01000025.1	100	2699	1472	4	1	99.661	0.0
LHQR01000026.1	100	2699	1472	4	1	99.661	0.0
NW_024467419.1	100	2699	1472	4	1	99.661	0.0
NW_024467431.1	100	2699	1472	4	1	99.661	0.0
NW_024467432.1	100	2699	1472	4	1	99.661	0.0
MDDG01000036.1	100	2693	1471	5	1	99.594	0.0
JAMALG010000162.1	100	2689	1471	6	1	99.526	0.0
PUHX01000265.1	100	2684	1470	7	1	99.459	0.0
JAKLNB010000448.1	100	2684	1470	7	1	99.459	0.0
JNNR01000513.1	100	2684	1469	8	0	99.458	0.0
JAHAQQ010000405.1	100	2684	1470	7	1	99.459	0.0
MUGJ01000069.1	100	2684	1470	7	1	99.459	0.0
MUGI01000139.1	100	2678	1469	8	1	99.391	0.0
PUXE01000268.1	100	2678	1469	8	1	99.391	0.0
JAASRZ010000049.1	100	2678	1469	8	1	99.391	0.0
JAASRZ010000049.1	100	2667	1468	8	3	99.256	0.0
JAASRZ010000049.1	100	2621	1465	8	12	98.653	0.0
JAASRZ010000049.1	100	230	137	5	1	95.804	1.34e-55
JAETFV010000058.1	100	2678	1469	8	1	99.391	0.0
JACXYV010000042.1	100	2678	1469	8	1	99.391	0.0
JACXYV010000042.1	100	2673	1468	8	2	99.323	0.0
JACXYV010000042.1	100	1136	636	3	6	98.605	0.0
JACXYV010000031.1	100	2678	1469	8	1	99.391	0.0
JACXYV010000031.1	100	2665	1467	8	3	99.256	0.0
JACXYV010000031.1	100	2652	1465	8	5	99.120	0.0
JACXYV010000031.1	100	2638	1464	8	8	98.919	0.0
JACXYV010000031.1	100	2464	1444	11	35	96.913	0.0
MDYO01000177.1	99	2676	1468	8	1	99.391	0.0
NW_024469302.1	99	2676	1468	8	1	99.391	0.0
WBOJ01000006.1	100	2673	1467	10	0	99.323	0.0
WBOJ01000006.1	100	2673	1467	10	0	99.323	0.0
WBOJ01000006.1	100	2660	1465	10	2	99.188	0.0
WBOJ01000005.1	100	2673	1467	10	0	99.323	0.0
WBOJ01000005.1	100	2673	1467	10	0	99.323	0.0
WBOJ01000005.1	100	2673	1467	10	0	99.323	0.0
WBOJ01000005.1	100	2004	1098	5	1	99.457	0.0
CM024083.1	100	2673	1467	10	0	99.323	0.0
CM024083.1	100	2673	1467	10	0	99.323	0.0
MUGH01000060.1	100	2673	1467	10	0	99.323	0.0
JAFCIW010000005.1	100	2673	1468	9	1	99.323	0.0
JAFCIW010000005.1	100	2669	1468	9	2	99.256	0.0
JAFCIW010000005.1	100	2669	1468	9	2	99.256	0.0
JAFCIW010000005.1	100	2667	1467	9	2	99.256	0.0
JAFCIW010000005.1	100	2658	1467	9	4	99.122	0.0
JACXYV010000051.1	100	2673	1468	9	1	99.323	0.0
JACXYV010000051.1	100	2531	1454	8	27	97.649	0.0
JACXYV010000044.1	100	2673	1468	8	2	99.323	0.0
JACXYV010000044.1	100	2667	1468	8	3	99.256	0.0
JACXYV010000044.1	100	448	249	1	2	98.810	3.40e-121
JACXYV010000039.1	100	2673	1468	8	2	99.323	0.0
JACXYV010000039.1	100	2654	1466	8	5	99.121	0.0
JACXYV010000039.1	100	2647	1464	8	6	99.053	0.0
JACXYV010000016.1	100	2673	1468	8	2	99.323	0.0
JACXYV010000016.1	100	675	406	4	13	95.981	0.0
CAKMRK010000230.1	100	2673	1468	8	2	99.323	0.0
LLXE01000800.1	100	2667	1466	11	0	99.255	0.0
JACXYV010000047.1	100	2665	1467	8	3	99.256	0.0
JACXYV010000047.1	100	2630	1462	10	7	98.851	0.0
JACXYV010000045.1	100	2665	1467	8	3	99.256	0.0
JACXYV010000045.1	100	2621	1463	8	11	98.718	0.0
JACXYV010000045.1	100	1160	653	5	6	98.343	0.0
JACXYV010000043.1	100	2665	1467	8	3	99.256	0.0
JACXYV010000043.1	100	2660	1466	8	4	99.188	0.0
JACXYV010000043.1	100	2647	1464	8	6	99.053	0.0
JACXYV010000034.1	100	2665	1467	8	3	99.256	0.0
JACXYV010000034.1	100	2645	1464	11	4	98.986	0.0
JACXYV010000034.1	100	2577	1456	8	18	98.246	0.0
JACXYV010000034.1	100	2141	1253	8	31	96.981	0.0
JACXYV010000053.1	100	2660	1466	8	4	99.188	0.0
JACXYV010000053.1	100	2549	1451	8	22	97.974	0.0
JACXYV010000040.1	100	2660	1465	10	2	99.188	0.0
JACXYV010000040.1	100	2632	1462	12	5	98.851	0.0
JACXYV010000040.1	100	2148	1248	6	29	97.272	0.0
JACXYV010000033.1	100	2660	1466	8	4	99.188	0.0
JACXYV010000033.1	100	2639	1463	8	7	98.985	0.0
JACXYV010000033.1	100	2627	1461	8	9	98.850	0.0
JACXYV010000033.1	100	2588	1462	8	18	98.253	0.0
JACXYV010000033.1	100	665	378	4	4	97.927	0.0
JACXYV010000030.1	100	2660	1466	8	4	99.188	0.0
JACXYV010000030.1	100	2660	1466	8	4	99.188	0.0
JACXYV010000030.1	100	2649	1465	8	6	99.053	0.0
JACXYV010000030.1	100	2643	1464	9	6	98.986	0.0
JACXYV010000030.1	100	2632	1464	8	9	98.852	0.0
JACXYV010000030.1	100	2621	1461	11	8	98.716	0.0
JACXYV010000030.1	100	2595	1459	8	15	98.448	0.0
JACXYV010000030.1	100	2466	1438	10	33	97.097	0.0
JACXYV010000030.1	100	2442	1441	13	37	96.647	0.0
JACXYV010000030.1	100	2098	1228	6	32	96.998	0.0
JACXYV010000050.1	100	2654	1465	10	3	99.120	0.0
JACXYV010000050.1	100	2621	1459	10	8	98.781	0.0
WBOJ01000007.1	100	2652	1464	10	3	99.120	0.0
WBOJ01000007.1	100	2645	1463	9	5	99.052	0.0
WBOJ01000007.1	100	1916	1148	8	38	96.147	0.0
WBOJ01000007.1	100	1306	716	2	2	99.444	0.0
JAMAFK010000124.1	100	2632	1460	15	2	98.849	0.0
JACXYV010000046.1	100	2625	1461	10	8	98.783	0.0
JACXYV010000046.1	100	2453	1434	9	35	97.023	0.0
JACXYV010000046.1	100	97.1	52	0	0	100.000	1.42e-15
JACXYV010000041.1	100	2603	1458	8	13	98.580	0.0
JACXYV010000041.1	100	2451	1429	11	32	97.079	0.0
JACXYV010000041.1	100	2148	1256	10	29	96.988	0.0
JACXYV010000048.1	100	2588	1458	12	13	98.314	0.0
JACXYV010000048.1	100	2560	1457	9	21	97.983	0.0
JACXYV010000038.1	100	2516	1453	14	25	97.386	0.0
JACXYV010000038.1	100	2471	1449	13	34	96.858	0.0
JACXYV010000038.1	100	2433	1445	14	40	96.398	0.0
JPLR01000049.1	100	2486	1435	37	6	97.091	0.0
JPLR01000001.1	100	2481	1435	37	7	97.025	0.0
JPLR01000001.1	100	2475	1434	37	8	96.957	0.0
JPLR01000001.1	100	2468	1433	37	9	96.890	0.0
JPLR01000001.1	100	111	67	2	1	95.714	5.06e-20
LXJU01000204.1	100	2475	1434	38	7	96.957	0.0
NW_019173481.1	100	2475	1434	38	7	96.957	0.0
CAJVOY010000016.1	100	2459	1433	37	11	96.759	0.0
CAJVNO010000062.1	100	2444	1430	41	10	96.556	0.0
CACM01000378.1	100	2444	1430	41	10	96.556	0.0
CACM01000378.1	100	1040	830	116	14	86.458	0.0
CACM01000378.1	100	241	149	8	1	94.304	6.19e-59
CACM01000378.1	100	76.8	43	1	0	97.727	1.85e-09
JAMFOT010000209.1	100	2442	1429	46	6	96.489	0.0
JAMFOT010000209.1	100	148	80	0	0	100.000	3.86e-31
QAGG01000433.1	100	2414	1424	47	9	96.216	0.0
JAGUQL010000038.1	100	2366	1415	58	7	95.608	0.0
CDHK01000043.1	100	2355	1418	55	13	95.424	0.0
MDYN01000221.1	100	2355	1413	59	8	95.473	0.0
CDHK01000042.1	100	2350	1417	56	13	95.357	0.0
MNBE01000628.1	100	2346	1412	61	8	95.341	0.0
JAMAHC010000176.1	100	2344	1416	57	13	95.289	0.0
JAMAHE010000381.1	100	2344	1416	57	13	95.289	0.0
JAMAHA010000120.1	100	2344	1416	57	13	95.289	0.0
JAMAHD010000167.1	100	2344	1416	57	13	95.289	0.0
JRVD02000017.1	100	2344	1416	57	13	95.289	0.0
JRVD02000017.1	100	2344	1416	57	13	95.289	0.0
JRVD02000017.1	100	2331	1414	57	15	95.155	0.0
JRVD02000017.1	100	2298	1408	58	19	94.815	0.0
JRVD02000016.1	100	2344	1416	57	13	95.289	0.0
JRVD02000016.1	100	2333	1415	56	16	95.158	0.0
JAMAHB010000149.1	100	2344	1416	57	13	95.289	0.0
NW_026088304.1	100	2344	1416	57	13	95.289	0.0
NW_026088304.1	100	2344	1416	57	13	95.289	0.0
NW_026088304.1	100	2331	1414	57	15	95.155	0.0
NW_026088304.1	100	2298	1408	58	19	94.815	0.0
NW_026088303.1	100	2344	1416	57	13	95.289	0.0
NW_026088303.1	100	2333	1415	56	16	95.158	0.0
JACWGB010000032.1	100	2338	1409	64	6	95.267	0.0
JACWGC010000003.1	100	2338	1409	64	6	95.267	0.0
JAAVMA010000124.1	100	2335	1410	63	8	95.206	0.0
PZKB01000354.1	100	2326	1411	62	11	95.081	0.0
JAMYHO010000160.1	100	2318	1411	64	11	94.953	0.0
JAMAGZ010000485.1	99	2307	1401	67	7	94.983	0.0
JH993682.1	95	2298	1286	17	3	98.469	0.0
JH993682.1	95	174	94	0	0	100.000	6.37e-39
JAMZTW010000110.1	99	2298	1402	65	11	94.858	0.0
JAMZTW010000110.1	99	2206	1392	65	27	93.801	0.0
JAMZTW010000107.1	99	2298	1402	65	11	94.858	0.0
JAMZTW010000106.1	99	2298	1402	65	11	94.858	0.0
JAMZTW010000103.1	99	2298	1402	65	11	94.858	0.0
JAMZTW010000103.1	99	2198	1400	65	32	93.520	0.0
JAMZTW010000102.1	99	2298	1402	65	11	94.858	0.0
JAMZTW010000102.1	99	2289	1402	65	13	94.730	0.0
JAMZTW010000101.1	99	2298	1402	65	11	94.858	0.0
JAMZTW010000101.1	99	2039	1218	43	11	95.755	0.0
JAMZTW010000100.1	99	2298	1402	65	11	94.858	0.0
JAMZTW010000100.1	99	2298	1402	65	11	94.858	0.0
JAMZTW010000099.1	99	2298	1402	65	11	94.858	0.0
JAMZTW010000099.1	99	739	473	30	5	93.110	0.0
JAMZTW010000097.1	99	2298	1402	65	11	94.858	0.0
JAMZTW010000096.1	99	2298	1402	65	11	94.858	0.0
JAMZTW010000096.1	99	1478	922	46	12	94.082	0.0
JAMZTW010000094.1	99	2298	1402	65	11	94.858	0.0
JAMZTW010000094.1	99	2298	1402	65	11	94.858	0.0
JAMZTW010000093.1	99	2298	1402	65	11	94.858	0.0
JAMZTW010000093.1	99	2298	1402	65	11	94.858	0.0
JAMZTW010000089.1	99	2298	1402	65	11	94.858	0.0
JAMZTW010000089.1	99	2244	1396	64	21	94.261	0.0
JAMZTW010000089.1	99	1096	705	42	11	93.008	0.0
JAMZTW010000088.1	99	2298	1402	65	11	94.858	0.0
JAMZTW010000088.1	99	2298	1402	65	11	94.858	0.0
JAMZTW010000087.1	99	2298	1402	65	11	94.858	0.0
JAMZTW010000087.1	99	2287	1402	63	15	94.730	0.0
JAMZTW010000087.1	99	2215	1395	68	24	93.813	0.0
JAMZTW010000086.1	99	2298	1402	65	11	94.858	0.0
JAMZTW010000086.1	99	2298	1402	65	11	94.858	0.0
JAMZTW010000086.1	99	2296	1402	63	13	94.858	0.0
JAMZTW010000086.1	99	2278	1401	65	15	94.598	0.0
JAMZTW010000085.1	99	2298	1402	65	11	94.858	0.0
JAMZTW010000078.1	99	2298	1402	65	11	94.858	0.0
NW_014574576.1	95	2298	1286	17	3	98.469	0.0
NW_014574576.1	95	174	94	0	0	100.000	6.37e-39
JAMZTW010000090.1	99	2296	1402	63	13	94.858	0.0
JAMZTW010000098.1	99	2294	1402	65	12	94.794	0.0
JAMZTW010000098.1	99	2292	1401	65	12	94.790	0.0
JACSOR010000201.1	84	2292	1241	0	0	100.000	0.0
JAMZTW010000091.1	99	2292	1401	65	12	94.790	0.0
JAMZTW010000091.1	99	2158	1384	63	36	93.324	0.0
JAMZTW010000091.1	99	226	153	13	2	91.071	1.73e-54
AOTG01000575.1	100	2289	1406	62	17	94.680	0.0
WIWV01000274.1	100	2285	1407	66	15	94.556	0.0
JAMZTW010000092.1	99	2285	1403	64	15	94.669	0.0
JAMZTW010000092.1	99	566	330	7	4	96.774	8.99e-157
JAMZTW010000111.1	99	2283	1399	65	13	94.719	0.0
JAMZTW010000111.1	99	2281	1400	65	14	94.659	0.0
JAMAGV010000048.1	100	2268	1404	68	16	94.355	0.0
JAMAGW010000297.1	100	2263	1398	65	17	94.459	0.0
JACWFT010000001.1	100	2261	1398	67	16	94.396	0.0
JAMAGX010000103.1	100	2259	1402	72	14	94.220	0.0
CM000172.1	100	2242	1405	69	21	93.980	0.0
CM000172.1	100	636	384	16	3	95.285	6.76e-178
JAGXKD010000017.1	100	2242	1405	69	21	93.980	0.0
JAGXKD010000017.1	100	2242	1405	69	21	93.980	0.0
JAGXKD010000017.1	100	2242	1405	69	21	93.980	0.0
JAGXKD010000017.1	100	2242	1405	69	21	93.980	0.0
JAGXKD010000017.1	100	2242	1405	69	21	93.980	0.0
JAGXKD010000017.1	100	2242	1405	69	21	93.980	0.0
JAGXKD010000017.1	100	2242	1405	69	21	93.980	0.0
JAGXKD010000017.1	100	2242	1405	69	21	93.980	0.0
JAGXKD010000017.1	100	2237	1404	69	22	93.913	0.0
JAGXKD010000017.1	100	636	384	16	3	95.285	6.76e-178
NC_007197.1	100	2242	1405	69	21	93.980	0.0
NC_007197.1	100	636	384	16	3	95.285	6.76e-178
JAAKEQ010000076.1	100	2241	1404	69	21	93.976	0.0
LXJU01000076.1	87	2239	1260	19	4	98.207	0.0
LXJU01000057.1	87	2239	1260	19	4	98.207	0.0
MSZS01000005.1	100	2239	1403	68	22	93.972	0.0
MSZS01000005.1	100	2237	1403	66	24	93.972	0.0
MSZS01000021.1	100	2239	1403	68	22	93.972	0.0
MSZS01000021.1	100	2228	1402	64	27	93.905	0.0
BLKH01000198.1	100	2239	1404	67	23	93.976	0.0
NW_022984065.1	100	2239	1404	67	23	93.976	0.0
NW_020194278.1	100	2239	1403	68	22	93.972	0.0
NW_020194278.1	100	2237	1403	66	24	93.972	0.0
NW_020194294.1	100	2239	1403	68	22	93.972	0.0
NW_020194294.1	100	2228	1402	64	27	93.905	0.0
NW_019173353.1	87	2239	1260	19	4	98.207	0.0
NW_019173334.1	87	2239	1260	19	4	98.207	0.0
JAAAPX010000306.1	100	2233	1403	68	23	93.909	0.0
JAAAPX010000306.1	100	2233	1403	68	23	93.909	0.0
JACBAG010001485.1	100	2231	1404	69	23	93.850	0.0
MSZS01000029.1	100	2224	1399	65	26	93.893	0.0
MSZS01000029.1	100	1999	1283	58	34	93.309	0.0
MSZS01000019.1	100	2224	1401	66	26	93.838	0.0
MSZS01000019.1	100	2215	1400	64	29	93.771	0.0
NW_020194302.1	100	2224	1399	65	26	93.893	0.0
NW_020194302.1	100	1999	1283	58	34	93.309	0.0
NW_020194292.1	100	2224	1401	66	26	93.838	0.0
NW_020194292.1	100	2215	1400	64	29	93.771	0.0
NKHU02000428.1	100	2218	1405	67	28	93.667	0.0
NKHU02000428.1	100	2218	1405	67	28	93.667	0.0
NW_020798475.1	100	2218	1405	67	28	93.667	0.0
NW_020798475.1	100	2218	1405	67	28	93.667	0.0
MSZS01000020.1	100	2217	1400	65	28	93.771	0.0
MSZS01000020.1	100	2206	1398	67	28	93.637	0.0
MSZS01000020.1	100	534	371	17	19	91.155	2.54e-147
NW_020194293.1	100	2217	1400	65	28	93.771	0.0
NW_020194293.1	100	2206	1398	67	28	93.637	0.0
NW_020194293.1	100	534	371	17	19	91.155	2.54e-147
MSZS01000050.1	100	2215	1399	66	27	93.767	0.0
NW_020194323.1	100	2215	1399	66	27	93.767	0.0
MSFM01000006.1	100	2209	1395	78	17	93.624	0.0
NW_020194341.1	100	2209	1395	78	17	93.624	0.0
JALZYL010000072.1	100	2206	1393	82	14	93.553	0.0
JALZYL010000072.1	100	2206	1393	82	14	93.553	0.0
MSFM01000031.1	100	2206	1394	80	16	93.557	0.0
MSFM01000031.1	100	2170	1388	79	22	93.217	0.0
MSFM01000022.1	100	2206	1394	80	16	93.557	0.0
MSFM01000022.1	100	2206	1394	80	16	93.557	0.0
MSFM01000022.1	100	2206	1394	80	16	93.557	0.0
MSFM01000022.1	100	2204	1393	80	16	93.553	0.0
JANFQS010000784.1	82	2206	1206	6	0	99.505	0.0
NW_020194366.1	100	2206	1394	80	16	93.557	0.0
NW_020194366.1	100	2170	1388	79	22	93.217	0.0
NW_020194357.1	100	2206	1394	80	16	93.557	0.0
NW_020194357.1	100	2206	1394	80	16	93.557	0.0
NW_020194357.1	100	2206	1394	80	16	93.557	0.0
NW_020194357.1	100	2204	1393	80	16	93.553	0.0
MSZS01000058.1	99	2202	1391	63	29	93.796	0.0
NW_020194331.1	99	2202	1391	63	29	93.796	0.0
JACBAD010001631.1	100	2200	1403	71	28	93.409	0.0
JAFBMR010000004.1	99	2194	1389	83	14	93.472	0.0
JAFBMR010000004.1	99	2194	1389	83	14	93.472	0.0
JAFBMR010000004.1	99	2193	1388	83	14	93.468	0.0
JAFBMR010000004.1	99	2189	1389	83	15	93.410	0.0
JAFBMR010000004.1	99	1515	935	51	5	94.349	0.0
MSFM01000024.1	100	2193	1392	80	18	93.423	0.0
MSFM01000024.1	100	2176	1389	79	21	93.284	0.0
MSFM01000024.1	100	2156	1386	78	25	93.083	0.0
NW_020194359.1	100	2193	1392	80	18	93.423	0.0
NW_020194359.1	100	2176	1389	79	21	93.284	0.0
NW_020194359.1	100	2156	1386	78	25	93.083	0.0
NKHV02000463.1	100	2189	1402	72	29	93.280	0.0
MSFM01000027.1	100	2183	1390	79	20	93.351	0.0
MSFM01000027.1	100	2161	1388	75	27	93.154	0.0
MSFM01000027.1	100	767	487	27	7	93.474	0.0
NW_020194362.1	100	2183	1390	79	20	93.351	0.0
NW_020194362.1	100	2161	1388	75	27	93.154	0.0
NW_020194362.1	100	767	487	27	7	93.474	0.0
SMSW01000009.1	100	2174	1396	72	30	93.191	0.0
SMSW01000009.1	100	2174	1396	72	30	93.191	0.0
SMSW01000009.1	100	2161	1394	72	32	93.057	0.0
SMSW01000006.1	100	2174	1396	72	30	93.191	0.0
SMSW01000006.1	100	2174	1396	72	30	93.191	0.0
SMSW01000006.1	100	2167	1395	72	31	93.124	0.0
SMSW01000006.1	100	1722	1159	67	37	91.766	0.0
SMSW01000006.1	100	813	505	25	6	94.216	0.0
SMSW01000012.1	100	2174	1396	72	30	93.191	0.0
SMSW01000012.1	100	2174	1396	72	30	93.191	0.0
SMSW01000012.1	100	2174	1396	72	30	93.191	0.0
SMSW01000012.1	100	2174	1396	72	30	93.191	0.0
SMSW01000012.1	100	2172	1396	71	31	93.191	0.0
SMSW01000012.1	100	1496	946	48	16	93.663	0.0
SMSW01000011.1	100	2174	1396	72	30	93.191	0.0
SMSW01000011.1	100	2174	1396	72	30	93.191	0.0
SMSW01000011.1	100	2174	1396	72	30	93.191	0.0
SMSW01000011.1	100	2174	1396	72	30	93.191	0.0
SMSW01000011.1	100	2174	1396	72	30	93.191	0.0
SMSW01000011.1	100	2174	1396	72	30	93.191	0.0
SMSW01000011.1	100	2174	1396	72	30	93.191	0.0
SMSW01000011.1	100	595	363	18	2	94.778	1.15e-165
MSZS01000011.1	100	2169	1392	64	36	93.298	0.0
NW_020194284.1	100	2169	1392	64	36	93.298	0.0
MSFM01000039.1	100	2163	1387	79	23	93.150	0.0
NW_020194374.1	100	2163	1387	79	23	93.150	0.0
VCAU01000267.1	100	2146	1391	83	25	92.795	0.0
NVQI01000082.1	100	2135	1388	82	27	92.719	0.0
JALZYI010000115.1	100	2134	1387	86	24	92.652	0.0
JSYV01000010.1	100	2132	1383	93	17	92.632	0.0
CP059872.1	100	2130	1386	85	25	92.647	0.0
CP059872.1	100	2130	1386	85	25	92.647	0.0
CP059872.1	100	2130	1386	85	25	92.647	0.0
CP059872.1	100	2130	1386	85	25	92.647	0.0
CP059872.1	100	2130	1386	85	25	92.647	0.0
CP059872.1	100	2130	1386	85	25	92.647	0.0
CP059872.1	100	2130	1386	85	25	92.647	0.0
CP059872.1	100	2130	1386	85	25	92.647	0.0
CP059872.1	100	1546	1056	68	33	91.271	0.0
JANAXO010000200.1	100	2130	1386	84	26	92.647	0.0
JANAXO010000200.1	100	291	238	23	14	86.545	6.06e-74
QCWU01000014.1	100	2130	1386	85	25	92.647	0.0
SJFF01000027.1	100	2130	1386	85	25	92.647	0.0
BA000055.1	100	2130	1386	85	25	92.647	0.0
BA000055.1	100	1258	835	52	20	92.062	0.0
NC_036441.1	100	2130	1386	85	25	92.647	0.0
NC_036441.1	100	1258	835	52	20	92.062	0.0
NC_054697.1	100	2130	1386	85	25	92.647	0.0
NC_054697.1	100	2130	1386	85	25	92.647	0.0
NC_054697.1	100	2130	1386	85	25	92.647	0.0
NC_054697.1	100	2130	1386	85	25	92.647	0.0
NC_054697.1	100	2130	1386	85	25	92.647	0.0
NC_054697.1	100	2130	1386	85	25	92.647	0.0
NC_054697.1	100	2130	1386	85	25	92.647	0.0
NC_054697.1	100	2130	1386	85	25	92.647	0.0
NC_054697.1	100	1546	1056	68	33	91.271	0.0
LYCR01000272.1	100	2121	1385	86	26	92.518	0.0
NW_019170274.1	100	2121	1385	86	26	92.518	0.0
JAGXKE010000002.1	100	2119	1385	84	28	92.518	0.0
JAGXKE010000002.1	100	2119	1385	84	28	92.518	0.0
JAGXKE010000002.1	100	2097	1381	83	32	92.313	0.0
JAGXKE010000002.1	100	2078	1376	93	26	92.040	0.0
JAGXKE010000002.1	100	2074	1380	82	37	92.061	0.0
JAGXKE010000002.1	100	2045	1371	98	27	91.644	0.0
JAGXKE010000002.1	100	2034	1370	98	29	91.516	0.0
JAGXKE010000002.1	100	2025	1369	94	34	91.450	0.0
JAGXKE010000002.1	100	2010	1365	96	34	91.304	0.0
JAGXKE010000002.1	100	1882	1248	77	30	92.103	0.0
JAGXKE010000002.1	100	141	100	7	4	90.090	6.46e-29
MSFK01000078.1	100	2117	1383	91	22	92.447	0.0
MSFK01000078.1	100	2117	1383	91	22	92.447	0.0
MSFK01000078.1	100	2113	1381	91	22	92.436	0.0
NW_020291068.1	100	2117	1383	91	22	92.447	0.0
NW_020291068.1	100	2117	1383	91	22	92.447	0.0
NW_020291068.1	100	2113	1381	91	22	92.436	0.0
JAGMTT010000008.1	100	2115	1384	92	22	92.390	0.0
MSFL01000121.1	100	2104	1376	96	18	92.349	0.0
NW_020290526.1	100	2104	1376	96	18	92.349	0.0
MSFL01000175.1	100	2098	1376	96	19	92.287	0.0
MSFL01000129.1	100	2098	1375	98	17	92.282	0.0
MSFL01000116.1	100	2098	1376	96	19	92.287	0.0
MSFL01000110.1	100	2098	1376	95	20	92.287	0.0
MSFL01000110.1	100	1186	750	45	7	93.516	0.0
JACBKQ010000154.1	100	2098	1385	92	26	92.149	0.0
CH476599.1	100	2098	1386	91	27	92.154	0.0
BDHI01000009.1	100	2098	1379	95	21	92.241	0.0
BDHI01000009.1	100	2095	1379	95	22	92.179	0.0
BDHI01000009.1	100	2089	1380	93	25	92.123	0.0
BDHI01000009.1	100	2089	1380	93	25	92.123	0.0
BDHI01000009.1	100	2089	1380	93	25	92.123	0.0
BDHI01000009.1	100	2089	1381	90	28	92.128	0.0
NT_165929.1	100	2098	1386	91	27	92.154	0.0
NW_020290580.1	100	2098	1376	96	19	92.287	0.0
NW_020290534.1	100	2098	1375	98	17	92.282	0.0
NW_020290521.1	100	2098	1376	96	19	92.287	0.0
NW_020290515.1	100	2098	1376	95	20	92.287	0.0
NW_020290515.1	100	1186	750	45	7	93.516	0.0
MSFL01000161.1	100	2097	1375	96	19	92.282	0.0
MSFL01000134.1	100	2097	1376	98	18	92.225	0.0
MSFL01000127.1	100	2097	1374	98	17	92.277	0.0
MSFO01000031.1	100	2097	1386	84	33	92.216	0.0
BDHI01000026.1	100	2097	1379	92	24	92.241	0.0
BDHI01000026.1	100	2095	1380	93	24	92.184	0.0
BDHI01000026.1	100	2095	1380	94	23	92.184	0.0
BDHI01000026.1	100	2091	1378	94	23	92.174	0.0
BDHI01000026.1	100	2080	1374	94	24	92.091	0.0
BDHI01000026.1	100	2078	1379	93	27	91.995	0.0
BDHI01000026.1	100	2050	1375	91	33	91.728	0.0
BDHI01000026.1	100	1393	944	61	27	91.473	0.0
NW_020194428.1	100	2097	1386	84	33	92.216	0.0
NW_020290566.1	100	2097	1375	96	19	92.282	0.0
NW_020290539.1	100	2097	1376	98	18	92.225	0.0
NW_020290532.1	100	2097	1374	98	17	92.277	0.0
MSFL01000164.1	100	2095	1375	99	17	92.220	0.0
MSFL01000148.1	100	2095	1375	98	18	92.220	0.0
MSFL01000146.1	100	2095	1376	97	19	92.225	0.0
MSFL01000125.1	100	2095	1376	96	20	92.225	0.0
MSFL01000117.1	100	2095	1375	98	18	92.220	0.0
MSFL01000103.1	100	2095	1376	97	19	92.225	0.0
MSFL01000100.1	100	2095	1376	96	20	92.225	0.0
MSFL01000100.1	100	887	641	53	22	89.525	0.0
BDHI01000032.1	100	2095	1380	93	24	92.184	0.0
BDHI01000032.1	100	2089	1380	92	26	92.123	0.0
BDHI01000032.1	100	2089	1381	90	28	92.128	0.0
BDHI01000032.1	100	1188	746	44	6	93.719	0.0
NW_020290569.1	100	2095	1375	99	17	92.220	0.0
NW_020290553.1	100	2095	1375	98	18	92.220	0.0
NW_020290551.1	100	2095	1376	97	19	92.225	0.0
NW_020290530.1	100	2095	1376	96	20	92.225	0.0
NW_020290522.1	100	2095	1375	98	18	92.220	0.0
NW_020290508.1	100	2095	1376	97	19	92.225	0.0
NW_020290505.1	100	2095	1376	96	20	92.225	0.0
NW_020290505.1	100	887	641	53	22	89.525	0.0
MSFL01000179.1	100	2093	1375	96	20	92.220	0.0
MSFL01000178.1	100	2093	1374	98	18	92.215	0.0
MSFL01000126.1	100	2093	1375	97	19	92.220	0.0
NGZO01000001.1	100	2093	1390	82	37	92.114	0.0
NGZO01000001.1	100	2089	1390	83	37	92.053	0.0
NGZO01000001.1	100	2089	1390	83	37	92.053	0.0
NGZO01000001.1	100	2089	1390	83	37	92.053	0.0
NGZO01000001.1	100	2089	1390	83	37	92.053	0.0
NGZO01000001.1	100	1956	1261	67	27	93.063	0.0
MSFO01000016.1	100	2093	1386	85	33	92.154	0.0
MSFO01000016.1	100	2087	1386	84	35	92.093	0.0
MSFO01000016.1	100	2074	1383	86	35	91.955	0.0
MSFO01000014.1	100	2093	1386	85	33	92.154	0.0
MSFO01000014.1	100	2087	1386	84	35	92.093	0.0
MSFO01000014.1	100	1794	1228	81	38	91.166	0.0
MSFO01000014.1	100	590	361	16	4	94.751	5.34e-164
BDHI01000020.1	100	2093	1379	94	23	92.179	0.0
BDHI01000020.1	100	2067	1376	92	29	91.917	0.0
BDHI01000020.1	100	2045	1373	88	36	91.717	0.0
BDHI01000020.1	100	1999	1364	92	39	91.237	0.0
BDHI01000013.1	100	2093	1380	91	26	92.184	0.0
BDHI01000013.1	100	2084	1379	93	26	92.056	0.0
BDHI01000013.1	100	2082	1378	93	26	92.051	0.0
BDHI01000013.1	100	1897	1252	81	25	92.194	0.0
QUQM01000005.1	100	2093	1387	78	39	92.221	0.0
NW_022984632.1	100	2093	1387	78	39	92.221	0.0
NW_020194413.1	100	2093	1386	85	33	92.154	0.0
NW_020194413.1	100	2087	1386	84	35	92.093	0.0
NW_020194413.1	100	2074	1383	86	35	91.955	0.0
NW_020194411.1	100	2093	1386	85	33	92.154	0.0
NW_020194411.1	100	2087	1386	84	35	92.093	0.0
NW_020194411.1	100	1794	1228	81	38	91.166	0.0
NW_020194411.1	100	590	361	16	4	94.751	5.34e-164
NW_020290584.1	100	2093	1375	96	20	92.220	0.0
NW_020290583.1	100	2093	1374	98	18	92.215	0.0
NW_020290531.1	100	2093	1375	97	19	92.220	0.0
MSFL01000157.1	100	2091	1376	92	24	92.225	0.0
MSFL01000139.1	100	2091	1374	96	20	92.215	0.0
NW_020290562.1	100	2091	1376	92	24	92.225	0.0
NW_020290544.1	100	2091	1374	96	20	92.215	0.0
MSFL01000181.1	100	2089	1374	99	18	92.153	0.0
MSFL01000177.1	100	2089	1374	94	22	92.215	0.0
MSFL01000124.1	100	2089	1374	99	18	92.153	0.0
MBFL02000846.1	99	2089	1369	85	27	92.438	0.0
AM270982.1	100	2089	1380	93	25	92.123	0.0
AM270982.1	100	2089	1380	93	25	92.123	0.0
AM270982.1	100	2089	1380	93	25	92.123	0.0
AM270982.1	100	1764	1194	88	25	91.354	0.0
AM270982.1	100	850	528	30	3	94.118	0.0
MSFO01000033.1	100	2089	1386	85	34	92.093	0.0
MSFO01000033.1	100	2073	1383	84	37	91.955	0.0
MSFO01000025.1	100	2089	1386	85	34	92.093	0.0
MSFO01000025.1	100	2080	1384	85	35	92.021	0.0
MSFO01000023.1	100	2089	1386	85	34	92.093	0.0
MSFO01000023.1	100	2071	1382	84	37	91.949	0.0
MSFO01000018.1	100	2089	1386	85	34	92.093	0.0
MSFO01000018.1	100	1925	1376	83	67	90.170	0.0
MSFO01000018.1	100	601	464	37	26	88.046	2.47e-167
MSFO01000017.1	100	2089	1386	85	34	92.093	0.0
MSFO01000017.1	100	2089	1386	85	34	92.093	0.0
MSFO01000017.1	100	2087	1386	83	36	92.093	0.0
MSFO01000015.1	100	2089	1385	83	35	92.149	0.0
MSFO01000015.1	100	2082	1384	86	34	92.021	0.0
MSFO01000015.1	100	2074	1384	83	38	91.960	0.0
MSFO01000013.1	100	2089	1386	85	34	92.093	0.0
MSFO01000013.1	100	2089	1386	85	34	92.093	0.0
MSFO01000013.1	100	2087	1386	84	35	92.093	0.0
JACVQR010000012.1	100	2089	1380	93	25	92.123	0.0
BDHI01000023.1	100	2089	1380	93	25	92.123	0.0
BDHI01000023.1	100	2089	1380	93	25	92.123	0.0
BDHI01000023.1	100	2089	1380	93	25	92.123	0.0
BDHI01000023.1	100	2058	1374	90	32	91.845	0.0
BDHI01000023.1	100	2045	1381	87	40	91.578	0.0
BDHI01000015.1	100	2089	1380	93	25	92.123	0.0
BDHI01000015.1	100	2089	1380	93	25	92.123	0.0
BDHI01000015.1	100	2084	1379	93	26	92.056	0.0
BDHI01000015.1	100	2001	1366	89	42	91.249	0.0
RCNU01000051.1	100	2089	1380	92	26	92.123	0.0
RCNU01000051.1	100	322	259	26	13	86.913	2.15e-83
RCNU01000028.1	100	2089	1380	92	26	92.123	0.0
NW_021167190.1	100	2089	1380	92	26	92.123	0.0
NW_021167190.1	100	322	259	26	13	86.913	2.15e-83
NW_021167167.1	100	2089	1380	92	26	92.123	0.0
NW_020194430.1	100	2089	1386	85	34	92.093	0.0
NW_020194430.1	100	2073	1383	84	37	91.955	0.0
NW_020194422.1	100	2089	1386	85	34	92.093	0.0
NW_020194422.1	100	2080	1384	85	35	92.021	0.0
NW_020194420.1	100	2089	1386	85	34	92.093	0.0
NW_020194420.1	100	2071	1382	84	37	91.949	0.0
NW_020194415.1	100	2089	1386	85	34	92.093	0.0
NW_020194415.1	100	1925	1376	83	67	90.170	0.0
NW_020194415.1	100	601	464	37	26	88.046	2.47e-167
NW_020194414.1	100	2089	1386	85	34	92.093	0.0
NW_020194414.1	100	2089	1386	85	34	92.093	0.0
NW_020194414.1	100	2087	1386	83	36	92.093	0.0
NW_020194412.1	100	2089	1385	83	35	92.149	0.0
NW_020194412.1	100	2082	1384	86	34	92.021	0.0
NW_020194412.1	100	2074	1384	83	38	91.960	0.0
NW_020194410.1	100	2089	1386	85	34	92.093	0.0
NW_020194410.1	100	2089	1386	85	34	92.093	0.0
NW_020194410.1	100	2087	1386	84	35	92.093	0.0
NW_020290586.1	100	2089	1374	99	18	92.153	0.0
NW_020290582.1	100	2089	1374	94	22	92.215	0.0
NW_020290529.1	100	2089	1374	99	18	92.153	0.0
NT_166520.1	100	2089	1380	93	25	92.123	0.0
NT_166520.1	100	2089	1380	93	25	92.123	0.0
NT_166520.1	100	2089	1380	93	25	92.123	0.0
NT_166520.1	100	1764	1194	88	25	91.354	0.0
NT_166520.1	100	850	528	30	3	94.118	0.0
MSFL01000153.1	100	2087	1373	95	21	92.210	0.0
MSFL01000113.1	100	2087	1374	97	20	92.153	0.0
MSFL01000105.1	100	2087	1374	98	19	92.153	0.0
MSFL01000105.1	100	1147	737	44	11	93.056	0.0
MSFO01000028.1	100	2087	1384	87	32	92.083	0.0
MSFO01000028.1	100	2052	1380	83	41	91.755	0.0
MSFO01000027.1	100	2087	1386	84	35	92.093	0.0
MSFO01000019.1	100	2087	1386	84	35	92.093	0.0
MSFO01000019.1	100	2071	1382	84	37	91.949	0.0
NW_020194425.1	100	2087	1384	87	32	92.083	0.0
NW_020194425.1	100	2052	1380	83	41	91.755	0.0
NW_020194424.1	100	2087	1386	84	35	92.093	0.0
NW_020194416.1	100	2087	1386	84	35	92.093	0.0
NW_020194416.1	100	2071	1382	84	37	91.949	0.0
NW_020290558.1	100	2087	1373	95	21	92.210	0.0
NW_020290518.1	100	2087	1374	97	20	92.153	0.0
NW_020290510.1	100	2087	1374	98	19	92.153	0.0
NW_020290510.1	100	1147	737	44	11	93.056	0.0
MSFL01000137.1	100	2085	1373	98	19	92.148	0.0
MSFL01000135.1	100	2085	1373	98	19	92.148	0.0
MSFO01000022.1	100	2085	1384	86	33	92.083	0.0
MSFO01000022.1	100	2074	1382	88	33	91.949	0.0
NW_020194419.1	100	2085	1384	86	33	92.083	0.0
NW_020194419.1	100	2074	1382	88	33	91.949	0.0
NW_020290542.1	100	2085	1373	98	19	92.148	0.0
NW_020290540.1	100	2085	1373	98	19	92.148	0.0
MSFL01000185.1	100	2084	1375	97	21	92.096	0.0
NW_020290590.1	100	2084	1375	97	21	92.096	0.0
MSFL01000151.1	100	2082	1374	97	21	92.091	0.0
MSFL01000112.1	100	2082	1373	98	20	92.086	0.0
MSFO01000024.1	100	2082	1385	85	35	92.027	0.0
MSFO01000024.1	100	2071	1380	87	34	91.939	0.0
MSFO01000020.1	100	2082	1385	85	35	92.027	0.0
MSFO01000020.1	100	2021	1375	83	46	91.423	0.0
MSFU01000107.1	100	2082	1377	96	23	92.045	0.0
NW_020290381.1	100	2082	1377	96	23	92.045	0.0
NW_020194421.1	100	2082	1385	85	35	92.027	0.0
NW_020194421.1	100	2071	1380	87	34	91.939	0.0
NW_020194417.1	100	2082	1385	85	35	92.027	0.0
NW_020194417.1	100	2021	1375	83	46	91.423	0.0
NW_020290556.1	100	2082	1374	97	21	92.091	0.0
NW_020290517.1	100	2082	1373	98	20	92.086	0.0
MSFL01000143.1	100	2078	1373	99	20	92.024	0.0
MSFL01000140.1	100	2078	1372	97	21	92.081	0.0
AP024428.1	100	2078	1378	95	25	91.989	0.0
AP024428.1	100	2078	1378	95	25	91.989	0.0
AP024428.1	100	2078	1378	95	25	91.989	0.0
AP024428.1	100	2078	1378	95	25	91.989	0.0
AP024428.1	100	2078	1378	95	25	91.989	0.0
JAMALA010000145.1	99	2078	1374	93	25	92.091	0.0
BLWE01000015.1	100	2078	1378	95	25	91.989	0.0
BLWE01000015.1	100	2073	1377	95	26	91.923	0.0
BLWE01000015.1	100	2071	1377	94	27	91.923	0.0
NW_023336289.1	100	2078	1378	95	25	91.989	0.0
NW_023336289.1	100	2073	1377	95	26	91.923	0.0
NW_023336289.1	100	2071	1377	94	27	91.923	0.0
NC_054852.1	100	2078	1378	95	25	91.989	0.0
NC_054852.1	100	2078	1378	95	25	91.989	0.0
NC_054852.1	100	2078	1378	95	25	91.989	0.0
NC_054852.1	100	2078	1378	95	25	91.989	0.0
NC_054852.1	100	2078	1378	95	25	91.989	0.0
NW_020290548.1	100	2078	1373	99	20	92.024	0.0
NW_020290545.1	100	2078	1372	97	21	92.081	0.0
MSFL01000170.1	100	2076	1374	96	23	92.029	0.0
MSFL01000165.1	100	2076	1373	98	21	92.024	0.0
MSFL01000136.1	100	2076	1372	100	19	92.019	0.0
MSFL01000123.1	100	2076	1370	99	19	92.070	0.0
NW_020290575.1	100	2076	1374	96	23	92.029	0.0
NW_020290570.1	100	2076	1373	98	21	92.024	0.0
NW_020290541.1	100	2076	1372	100	19	92.019	0.0
NW_020290528.1	100	2076	1370	99	19	92.070	0.0
BDHI01000033.1	100	2074	1378	90	30	91.989	0.0
BDHI01000033.1	100	2036	1371	92	34	91.583	0.0
BDHI01000033.1	100	1999	1365	89	42	91.243	0.0
MSFU01000100.1	100	2074	1377	93	27	91.984	0.0
MSFU01000100.1	100	2060	1375	96	27	91.789	0.0
NW_020290374.1	100	2074	1377	93	27	91.984	0.0
NW_020290374.1	100	2060	1375	96	27	91.789	0.0
MSFO01000026.1	100	2073	1383	83	38	91.955	0.0
MSFO01000026.1	100	2060	1379	87	36	91.811	0.0
MSFU01000081.1	100	2073	1377	96	25	91.923	0.0
MSFU01000081.1	100	1341	906	66	19	91.423	0.0
MSFU01000103.1	100	2073	1377	96	25	91.923	0.0
NW_020290355.1	100	2073	1377	96	25	91.923	0.0
NW_020290355.1	100	1341	906	66	19	91.423	0.0
NW_020290377.1	100	2073	1377	96	25	91.923	0.0
NW_020194423.1	100	2073	1383	83	38	91.955	0.0
NW_020194423.1	100	2060	1379	87	36	91.811	0.0
MSFO01000034.1	100	2069	1383	85	37	91.894	0.0
MSFO01000021.1	100	2069	1382	86	36	91.888	0.0
MSFO01000021.1	100	2058	1380	84	39	91.816	0.0
JAGXNN020000302.1	97	2069	1352	77	31	92.603	0.0
MSFU01000116.1	100	2069	1377	92	29	91.923	0.0
NW_020290390.1	100	2069	1377	92	29	91.923	0.0
NW_020194431.1	100	2069	1383	85	37	91.894	0.0
NW_020194418.1	100	2069	1382	86	36	91.888	0.0
NW_020194418.1	100	2058	1380	84	39	91.816	0.0
SRQG01000754.1	78	2067	1137	9	0	99.215	0.0
MSFL01000176.1	100	2065	1370	96	24	91.946	0.0
BDHI01000006.1	100	2065	1377	88	33	91.923	0.0
BDHI01000006.1	100	2063	1376	92	30	91.856	0.0
BDHI01000006.1	100	1906	1350	90	55	90.301	0.0
NW_020290581.1	100	2065	1370	96	24	91.946	0.0
MSFL01000194.1	100	2063	1369	97	23	91.941	0.0
JAMABY010000049.1	98	2063	1276	58	17	94.449	0.0
JAMABY010000049.1	98	2047	1273	61	17	94.226	0.0
JAMABY010000049.1	98	130	95	10	2	88.785	1.40e-25
JAMABY010000049.1	98	130	95	10	2	88.785	1.40e-25
NW_020290599.1	100	2063	1369	97	23	91.941	0.0
MSFL01000118.1	100	2061	1370	98	23	91.885	0.0
NW_020290523.1	100	2061	1370	98	23	91.885	0.0
MSFL01000174.1	100	2056	1369	98	24	91.818	0.0
NW_020290579.1	100	2056	1369	98	24	91.818	0.0
MSFL01000115.1	100	2054	1367	100	22	91.807	0.0
NW_020290520.1	100	2054	1367	100	22	91.807	0.0
MSFL01000173.1	99	2045	1353	99	19	91.978	0.0
NW_020290578.1	99	2045	1353	99	19	91.978	0.0
JAMADR010000049.1	100	2039	1379	91	37	91.506	0.0
JAMADP010000070.1	100	2039	1379	91	37	91.506	0.0
JAMADS010000020.1	100	2037	1379	89	39	91.506	0.0
QBDR01000027.1	100	2037	1379	89	39	91.506	0.0
JAMADT010000070.1	100	2037	1379	89	39	91.506	0.0
MSFL01000114.1	100	2034	1364	95	29	91.667	0.0
JAGJCD010000014.1	100	2034	1379	89	40	91.446	0.0
NW_020290519.1	100	2034	1364	95	29	91.667	0.0
JAMAHN010000030.1	100	2030	1373	88	39	91.533	0.0
JAMAHO010000109.1	100	2030	1373	88	39	91.533	0.0
PNEM01000003.1	100	2025	1374	94	36	91.356	0.0
JAFBMQ010000006.1	100	2023	1372	86	42	91.467	0.0
JAFBMQ010000006.1	100	2019	1371	85	43	91.461	0.0
JAFBMQ010000006.1	100	2017	1371	87	42	91.400	0.0
JAFBMQ010000006.1	100	2015	1371	85	44	91.400	0.0
JAFBMQ010000006.1	100	2015	1371	86	43	91.400	0.0
JAFBMQ010000006.1	100	2015	1371	86	43	91.400	0.0
JAFBMQ010000006.1	100	2004	1371	84	47	91.278	0.0
DS027007.1	91	2019	1268	66	17	93.856	0.0
NW_001510434.1	91	2019	1268	66	17	93.856	0.0
AZHC01000090.1	97	1951	1211	56	17	94.315	0.0
AZHC01000090.1	97	859	786	138	18	83.439	0.0
AZHC01000090.1	97	243	158	12	1	92.398	1.72e-59
AZHC01000090.1	97	130	95	10	2	88.785	1.40e-25
JABCSE010000029.1	100	1941	1059	4	0	99.624	0.0
JABCSE010000029.1	100	915	528	14	2	97.059	0.0
NW_024067592.1	100	1941	1059	4	0	99.624	0.0
NW_024067592.1	100	915	528	14	2	97.059	0.0
JAILXB010000105.1	98	1930	1251	84	15	92.667	0.0
JAILXB010000105.1	98	156	99	5	2	93.396	2.31e-33
JAOYNC010072911.1	98	1930	1251	84	15	92.667	0.0
JAOYNC010072911.1	98	156	99	5	2	93.396	2.31e-33
JAKLMM010000110.1	98	1930	1251	84	15	92.667	0.0
JAKLMM010000110.1	98	156	99	5	2	93.396	2.31e-33
MSFL01000155.1	92	1929	1265	83	22	92.336	0.0
NW_020290560.1	92	1929	1265	83	22	92.336	0.0
MDYP01000171.1	96	1914	1057	8	2	99.063	0.0
MDYP01000171.1	96	616	342	3	1	98.844	8.80e-172
CACM01014255.1	98	1908	1247	88	15	92.370	0.0
CACM01014255.1	98	156	99	5	2	93.396	2.31e-33
MAQV01000001.1	98	1906	1246	87	16	92.365	0.0
MAQV01000001.1	98	1903	1246	89	15	92.296	0.0
MAQV01000001.1	98	1903	1246	89	15	92.296	0.0
MAQV01000001.1	98	1903	1246	89	15	92.296	0.0
MAQV01000001.1	98	1903	1246	89	15	92.296	0.0
MAQV01000001.1	98	1903	1246	89	15	92.296	0.0
MAQV01000001.1	98	1895	1245	88	17	92.222	0.0
MAQV01000001.1	98	1895	1245	88	17	92.222	0.0
MAQV01000001.1	98	1882	1242	89	18	92.068	0.0
MAQV01000001.1	98	156	99	5	2	93.396	2.31e-33
MAQV01000001.1	98	156	99	5	2	93.396	2.31e-33
MAQV01000001.1	98	156	99	5	2	93.396	2.31e-33
MAQV01000001.1	98	156	99	5	2	93.396	2.31e-33
MAQV01000001.1	98	156	99	5	2	93.396	2.31e-33
MAQV01000001.1	98	156	99	5	2	93.396	2.31e-33
MAQV01000001.1	98	156	99	5	2	93.396	2.31e-33
MAQV01000001.1	98	156	99	5	2	93.396	2.31e-33
MAQV01000001.1	98	156	99	5	2	93.396	2.31e-33
JAMAHH010000222.1	98	1903	1246	89	15	92.296	0.0
JAMAHH010000222.1	98	156	99	5	2	93.396	2.31e-33
JAMAHK010000215.1	98	1903	1246	89	15	92.296	0.0
JAMAHK010000215.1	98	156	99	5	2	93.396	2.31e-33
JAMAHL010000227.1	98	1903	1246	89	15	92.296	0.0
JAMAHL010000227.1	98	156	99	5	2	93.396	2.31e-33
JAMAHI010000081.1	98	1903	1246	89	15	92.296	0.0
JAMAHI010000081.1	98	156	99	5	2	93.396	2.31e-33
JAMAHJ010000127.1	98	1903	1246	89	15	92.296	0.0
JAMAHJ010000127.1	98	156	99	5	2	93.396	2.31e-33
JAMAHG010000262.1	98	1903	1246	89	15	92.296	0.0
JAMAHG010000262.1	98	156	99	5	2	93.396	2.31e-33
JAMAHM010000141.1	98	1903	1246	89	15	92.296	0.0
JAMAHM010000141.1	98	156	99	5	2	93.396	2.31e-33
JAJFZZ010000005.1	98	1903	1246	89	15	92.296	0.0
JAJFZZ010000005.1	98	1897	1226	82	14	92.738	0.0
JAJFZZ010000005.1	98	1897	1245	89	16	92.222	0.0
JAJFZZ010000005.1	98	1875	1246	88	22	91.888	0.0
JAJFZZ010000005.1	98	1797	1190	87	17	91.963	0.0
JAJFZZ010000005.1	98	156	99	5	2	93.396	2.31e-33
JAJFZZ010000005.1	98	156	99	5	2	93.396	2.31e-33
JAJFZZ010000005.1	98	156	99	5	2	93.396	2.31e-33
JAJFZZ010000005.1	98	148	98	5	3	92.453	3.86e-31
JAJFZZ010000005.1	98	145	98	5	4	91.589	4.99e-30
JNOM01000912.1	86	1901	1205	64	19	93.556	0.0
NW_015378967.1	86	1901	1205	64	19	93.556	0.0
PQME02000349.1	99	1899	1287	72	46	91.601	0.0
PQME02000349.1	99	165	102	4	2	94.444	3.83e-36
PQMF01000356.1	99	1899	1286	74	44	91.595	0.0
PQMF01000356.1	99	159	101	5	2	93.519	1.78e-34
MSFN02000020.1	97	1893	1254	77	30	92.138	0.0
MSFN02000020.1	97	1893	1254	77	30	92.138	0.0
MSFN02000020.1	97	137	100	8	4	89.286	8.36e-28
MSFN02000020.1	97	137	100	8	4	89.286	8.36e-28
MSFN02000016.1	97	1893	1254	77	30	92.138	0.0
MSFN02000016.1	97	1893	1254	77	30	92.138	0.0
MSFN02000016.1	97	137	100	8	4	89.286	8.36e-28
MSFN02000016.1	97	137	100	8	4	89.286	8.36e-28
MSFN02000013.1	97	1893	1254	77	30	92.138	0.0
MSFN02000013.1	97	132	97	9	3	88.991	3.89e-26
NW_024468495.1	97	1893	1254	77	30	92.138	0.0
NW_024468495.1	97	1893	1254	77	30	92.138	0.0
NW_024468495.1	97	137	100	8	4	89.286	8.36e-28
NW_024468495.1	97	137	100	8	4	89.286	8.36e-28
NW_024468491.1	97	1893	1254	77	30	92.138	0.0
NW_024468491.1	97	1893	1254	77	30	92.138	0.0
NW_024468491.1	97	137	100	8	4	89.286	8.36e-28
NW_024468491.1	97	137	100	8	4	89.286	8.36e-28
JADDUG010000342.1	91	1892	1177	55	17	94.235	0.0
JADDUG010000342.1	91	130	95	10	2	88.785	1.40e-25
BBXM02000016.1	85	1890	1194	59	21	93.721	0.0
AP024422.1	98	1890	1247	88	19	92.097	0.0
AP024422.1	98	1890	1247	88	19	92.097	0.0
AP024422.1	98	1890	1247	88	19	92.097	0.0
AP024422.1	98	1890	1247	88	19	92.097	0.0
AP024422.1	98	1890	1247	88	19	92.097	0.0
AP024422.1	98	1890	1247	88	19	92.097	0.0
AP024422.1	98	1890	1247	88	19	92.097	0.0
AP024422.1	98	1890	1247	88	19	92.097	0.0
AP024422.1	98	1890	1247	88	19	92.097	0.0
AP024422.1	98	156	99	5	2	93.396	2.31e-33
AP024422.1	98	156	99	5	2	93.396	2.31e-33
AP024422.1	98	156	99	5	2	93.396	2.31e-33
AP024422.1	98	156	99	5	2	93.396	2.31e-33
AP024422.1	98	156	99	5	2	93.396	2.31e-33
AP024422.1	98	156	99	5	2	93.396	2.31e-33
AP024422.1	98	156	99	5	2	93.396	2.31e-33
AP024422.1	98	156	99	5	2	93.396	2.31e-33
AP024422.1	98	156	99	5	2	93.396	2.31e-33
NW_025091279.1	85	1890	1194	59	21	93.721	0.0
NC_057368.1	98	1890	1247	88	19	92.097	0.0
NC_057368.1	98	1890	1247	88	19	92.097	0.0
NC_057368.1	98	1890	1247	88	19	92.097	0.0
NC_057368.1	98	1890	1247	88	19	92.097	0.0
NC_057368.1	98	1890	1247	88	19	92.097	0.0
NC_057368.1	98	1890	1247	88	19	92.097	0.0
NC_057368.1	98	1890	1247	88	19	92.097	0.0
NC_057368.1	98	1890	1247	88	19	92.097	0.0
NC_057368.1	98	1890	1247	88	19	92.097	0.0
NC_057368.1	98	156	99	5	2	93.396	2.31e-33
NC_057368.1	98	156	99	5	2	93.396	2.31e-33
NC_057368.1	98	156	99	5	2	93.396	2.31e-33
NC_057368.1	98	156	99	5	2	93.396	2.31e-33
NC_057368.1	98	156	99	5	2	93.396	2.31e-33
NC_057368.1	98	156	99	5	2	93.396	2.31e-33
NC_057368.1	98	156	99	5	2	93.396	2.31e-33
NC_057368.1	98	156	99	5	2	93.396	2.31e-33
NC_057368.1	98	156	99	5	2	93.396	2.31e-33
MSFL01000187.1	94	1875	1272	91	30	91.314	0.0
JNNX01000010.1	100	1875	1342	117	37	89.706	0.0
NW_020290592.1	94	1875	1272	91	30	91.314	0.0
DS027040.1	82	1869	1152	56	11	94.504	0.0
NW_001510402.1	82	1869	1152	56	11	94.504	0.0
JAGHLQ010000003.1	97	1857	1242	87	25	91.728	0.0
JAGHLQ010000003.1	97	135	101	4	8	89.381	3.01e-27
JAGHLQ010000011.1	97	1857	1242	87	25	91.728	0.0
JAGHLQ010000011.1	97	135	103	5	8	88.793	3.01e-27
PSNO01000002.1	97	1857	1242	87	25	91.728	0.0
PSNO01000002.1	97	1838	1239	87	28	91.507	0.0
PSNO01000002.1	97	135	101	4	8	89.381	3.01e-27
PSNO01000002.1	97	135	101	4	8	89.381	3.01e-27
PSNO01000019.1	98	1857	1242	87	25	91.728	0.0
PSNO01000019.1	98	1101	775	53	29	90.432	0.0
PSNO01000019.1	98	135	103	5	8	88.793	3.01e-27
PSNO01000019.1	98	130	100	6	7	88.496	1.40e-25
PSNO01000017.1	97	1857	1242	87	25	91.728	0.0
PSNO01000017.1	97	1413	894	57	6	93.417	0.0
PSNO01000017.1	97	135	103	5	8	88.793	3.01e-27
PSNO01000017.1	97	134	102	6	7	88.696	1.08e-26
PSNO01000015.1	97	1857	1242	87	25	91.728	0.0
PSNO01000015.1	97	1832	1239	86	30	91.439	0.0
PSNO01000015.1	97	1748	1206	85	36	90.882	0.0
PSNO01000015.1	97	135	101	4	8	89.381	3.01e-27
PSNO01000015.1	97	135	101	4	8	89.381	3.01e-27
PSNO01000015.1	97	134	100	5	7	89.286	1.08e-26
PSNO01000014.1	97	1857	1242	87	25	91.728	0.0
PSNO01000014.1	97	1857	1242	87	25	91.728	0.0
PSNO01000014.1	97	1857	1242	87	25	91.728	0.0
PSNO01000014.1	97	135	101	4	8	89.381	3.01e-27
PSNO01000014.1	97	135	101	4	8	89.381	3.01e-27
PSNO01000014.1	97	135	101	4	8	89.381	3.01e-27
MSFL01000192.1	84	1855	1171	67	13	93.605	0.0
NW_020290597.1	84	1855	1171	67	13	93.605	0.0
JAAXYA010000249.1	95	1853	1207	83	15	92.490	0.0
JAAXYA010000249.1	95	115	92	10	4	86.792	3.92e-21
PSNO01000016.1	97	1853	1242	87	26	91.661	0.0
PSNO01000016.1	97	1845	1241	87	27	91.587	0.0
PSNO01000016.1	97	135	103	5	8	88.793	3.01e-27
PSNO01000016.1	97	135	101	4	8	89.381	3.01e-27
JAMAHF010000253.1	93	1851	1191	73	17	92.974	0.0
JAMAHF010000253.1	93	95.3	91	10	8	83.486	5.10e-15
JAGUQC010000016.1	100	1851	1338	108	48	89.558	0.0
JACVQN010000201.1	100	1851	1338	108	48	89.558	0.0
JACWGA010000006.1	100	1851	1338	108	48	89.558	0.0
PSNO01000024.1	97	1851	1241	87	26	91.654	0.0
PSNO01000024.1	97	135	103	5	8	88.793	3.01e-27
LWEC01000617.1	69	1847	1011	4	1	99.508	0.0
WXEU01000009.1	97	1845	1240	89	25	91.581	0.0
WXEU01000009.1	97	1845	1240	89	25	91.581	0.0
WXEU01000009.1	97	1840	1239	89	26	91.507	0.0
WXEU01000009.1	97	1738	1222	78	50	90.519	0.0
WXEU01000009.1	97	135	104	4	9	88.889	3.01e-27
WXEU01000009.1	97	135	104	4	9	88.889	3.01e-27
WXEU01000009.1	97	135	104	4	9	88.889	3.01e-27
WXEU01000009.1	97	134	100	4	8	89.286	1.08e-26
JAJAEC010000074.1	95	1836	1203	87	14	92.255	0.0
JAJAEC010000074.1	95	110	91	11	4	85.849	1.82e-19
QAGH01001328.1	95	1836	1204	85	16	92.261	0.0
QAGH01001328.1	95	115	92	10	4	86.792	3.92e-21
AP024448.1	95	1836	1204	85	16	92.261	0.0
AP024448.1	95	1836	1204	85	16	92.261	0.0
AP024448.1	95	1836	1204	85	16	92.261	0.0
AP024448.1	95	1836	1204	85	16	92.261	0.0
AP024448.1	95	115	92	10	4	86.792	3.92e-21
AP024448.1	95	115	92	10	4	86.792	3.92e-21
AP024448.1	95	115	92	10	4	86.792	3.92e-21
AP024448.1	95	115	92	10	4	86.792	3.92e-21
JAMAHQ010000420.1	95	1836	1203	87	14	92.255	0.0
JAMAHQ010000420.1	95	110	91	11	4	85.849	1.82e-19
JAMFNW010000055.1	94	1836	1201	86	14	92.314	0.0
JAMFNW010000055.1	94	1836	1201	86	14	92.314	0.0
JAMFNW010000055.1	94	110	91	11	4	85.849	1.82e-19
JAMFNW010000055.1	94	110	91	11	4	85.849	1.82e-19
JAMAHS010000046.1	94	1836	1201	86	14	92.314	0.0
JAMAHS010000046.1	94	110	91	11	4	85.849	1.82e-19
JAMABK010000015.1	95	1836	1203	87	14	92.255	0.0
JAMABK010000015.1	95	110	91	11	4	85.849	1.82e-19
EQ962657.1	100	1836	1329	131	29	89.255	0.0
EQ962657.1	100	159	133	17	5	85.806	1.78e-34
JAMAHT010000021.1	94	1836	1201	86	14	92.314	0.0
JAMAHT010000021.1	94	110	91	11	4	85.849	1.82e-19
JAMAHR010000016.1	95	1836	1203	87	14	92.255	0.0
JAMAHR010000016.1	95	110	91	11	4	85.849	1.82e-19
CDMC01000060.1	100	1836	1339	105	54	89.386	0.0
JAMAHU010000063.1	94	1836	1201	86	14	92.314	0.0
JAMAHU010000063.1	94	110	91	11	4	85.849	1.82e-19
NW_002990118.1	100	1836	1329	131	29	89.255	0.0
NW_002990118.1	100	159	133	17	5	85.806	1.78e-34
NC_054862.1	95	1836	1204	85	16	92.261	0.0
NC_054862.1	95	1836	1204	85	16	92.261	0.0
NC_054862.1	95	1836	1204	85	16	92.261	0.0
NC_054862.1	95	1836	1204	85	16	92.261	0.0
NC_054862.1	95	115	92	10	4	86.792	3.92e-21
NC_054862.1	95	115	92	10	4	86.792	3.92e-21
NC_054862.1	95	115	92	10	4	86.792	3.92e-21
NC_054862.1	95	115	92	10	4	86.792	3.92e-21
SWKV01000528.1	67	1834	995	1	0	99.900	0.0
JAHXQV010000060.1	100	1834	1339	104	55	89.386	0.0
JAMAGR010000149.1	100	1834	1333	125	36	89.224	0.0
JAMAGO010000131.1	100	1834	1333	125	36	89.224	0.0
JAMAGS010000128.1	100	1834	1333	125	36	89.224	0.0
JAMAGT010000027.1	100	1834	1333	125	36	89.224	0.0
JAMAGP010000136.1	100	1834	1333	125	36	89.224	0.0
JAMAGQ010000140.1	100	1834	1333	125	36	89.224	0.0
JAKLMW010000142.1	100	1832	1334	121	40	89.231	0.0
JAMAAR010000004.1	95	1831	1202	88	14	92.178	0.0
JAMAAR010000004.1	95	115	92	10	4	86.792	3.92e-21
JAMABB010000099.1	95	1831	1202	88	14	92.178	0.0
JAMABB010000099.1	95	115	92	10	4	86.792	3.92e-21
JAMAAY010000015.1	94	1831	1200	87	14	92.237	0.0
JAMAAY010000015.1	94	115	92	10	4	86.792	3.92e-21
JAMAAZ010000099.1	94	1831	1200	87	14	92.237	0.0
JAMAAZ010000099.1	94	115	92	10	4	86.792	3.92e-21
JAJAED010000080.1	94	1831	1200	87	14	92.237	0.0
JAJAED010000080.1	94	115	92	10	4	86.792	3.92e-21
JAMAAW010000014.1	94	1831	1200	87	14	92.237	0.0
JAMAAW010000014.1	94	115	92	10	4	86.792	3.92e-21
JAMAAU010000012.1	95	1831	1202	88	14	92.178	0.0
JAMAAU010000012.1	95	115	92	10	4	86.792	3.92e-21
JAMABE010000109.1	95	1831	1202	88	14	92.178	0.0
JAMABE010000109.1	95	115	92	10	4	86.792	3.92e-21
JAMAAT010000061.1	94	1831	1200	87	14	92.237	0.0
JAMAAT010000061.1	94	115	92	10	4	86.792	3.92e-21
JAMABC010000012.1	95	1831	1202	88	14	92.178	0.0
JAMABC010000012.1	95	115	92	10	4	86.792	3.92e-21
JAMAAS010000050.1	94	1831	1200	87	14	92.237	0.0
JAMAAS010000050.1	94	115	92	10	4	86.792	3.92e-21
JAMABA010000012.1	94	1831	1200	87	14	92.237	0.0
JAMABA010000012.1	94	115	92	10	4	86.792	3.92e-21
JAMABD010000068.1	95	1831	1202	88	14	92.178	0.0
JAMABD010000068.1	95	115	92	10	4	86.792	3.92e-21
JAMAAV010000011.1	95	1831	1202	88	14	92.178	0.0
JAMAAV010000011.1	95	115	92	10	4	86.792	3.92e-21
JAMAAX010000016.1	94	1831	1202	88	14	92.178	0.0
JAMAAX010000016.1	94	110	89	10	4	86.408	1.82e-19
WOYA01000087.1	95	1831	1204	85	17	92.190	0.0
WOYA01000087.1	95	110	91	11	4	85.849	1.82e-19
JAMAGN010000108.1	100	1829	1334	122	40	89.171	0.0
JALZZG010000113.1	94	1827	1201	86	16	92.172	0.0
JALZZG010000113.1	94	110	91	11	4	85.849	1.82e-19
JALZYW010000096.1	94	1827	1201	86	16	92.172	0.0
JALZYW010000096.1	94	110	91	11	4	85.849	1.82e-19
JAMAFY010000057.1	100	1827	1330	129	33	89.142	0.0
JAMAGA010000048.1	100	1827	1330	129	33	89.142	0.0
JALZZL010000006.1	95	1827	1203	87	16	92.113	0.0
JALZZL010000006.1	95	110	91	11	4	85.849	1.82e-19
JALZZO010000056.1	94	1827	1201	86	16	92.172	0.0
JALZZO010000056.1	94	110	91	11	4	85.849	1.82e-19
JALZYR010000113.1	95	1827	1203	87	16	92.113	0.0
JALZYR010000113.1	95	110	91	11	4	85.849	1.82e-19
JALZZR010000073.1	94	1827	1201	86	16	92.172	0.0
JALZZR010000073.1	94	110	91	11	4	85.849	1.82e-19
JAMAFZ010000028.1	100	1827	1330	129	33	89.142	0.0
JAMFMN010000012.1	95	1827	1203	87	16	92.113	0.0
JAMFMN010000012.1	95	110	91	11	4	85.849	1.82e-19
JALZZC010000012.1	95	1827	1203	87	16	92.113	0.0
JALZZC010000012.1	95	110	91	11	4	85.849	1.82e-19
MIKG01000049.1	100	1827	1332	123	39	89.157	0.0
NW_024468085.1	100	1827	1332	123	39	89.157	0.0
JALZZM010000228.1	95	1825	1203	86	17	92.113	0.0
JALZZM010000228.1	95	110	91	11	4	85.849	1.82e-19
KI912132.1	90	1825	1201	85	17	92.172	0.0
KI912132.1	90	69.4	37	0	0	100.000	3.09e-07
JALZYQ010000125.1	94	1825	1201	85	17	92.172	0.0
JALZYQ010000125.1	94	110	91	11	4	85.849	1.82e-19
JALZYP010000043.1	94	1825	1201	85	17	92.172	0.0
JALZYP010000043.1	94	110	91	11	4	85.849	1.82e-19
JALZZJ010000047.1	95	1825	1203	86	17	92.113	0.0
JALZZJ010000047.1	95	110	91	11	4	85.849	1.82e-19
JALZZH010000020.1	95	1825	1203	86	17	92.113	0.0
JALZZH010000020.1	95	110	91	11	4	85.849	1.82e-19
JALZZB010000016.1	95	1825	1203	86	17	92.113	0.0
JALZZB010000016.1	95	110	91	11	4	85.849	1.82e-19
JALZZK010000021.1	94	1825	1201	85	17	92.172	0.0
JALZZK010000021.1	94	110	91	11	4	85.849	1.82e-19
JAJAEB010000129.1	94	1825	1201	85	17	92.172	0.0
JAJAEB010000129.1	94	115	92	10	4	86.792	3.92e-21
JALZZA010000047.1	95	1825	1203	86	17	92.113	0.0
JALZZA010000047.1	95	110	91	11	4	85.849	1.82e-19
JAMABJ010000010.1	96	1825	1203	86	17	92.113	0.0
JAMABJ010000010.1	96	117	108	14	7	83.721	1.09e-21
JALZZN010000013.1	94	1825	1201	85	17	92.172	0.0
JALZZN010000013.1	94	110	91	11	4	85.849	1.82e-19
JALZYY010000065.1	94	1825	1201	85	17	92.172	0.0
JALZYY010000065.1	94	110	91	11	4	85.849	1.82e-19
JALZYV010000007.1	94	1825	1201	85	17	92.172	0.0
JALZYV010000007.1	94	110	91	11	4	85.849	1.82e-19
CM041263.1	80	1825	1127	48	17	94.547	0.0
JALZZF010000098.1	94	1825	1201	85	17	92.172	0.0
JALZZF010000098.1	94	110	91	11	4	85.849	1.82e-19
JALZYT010000051.1	95	1825	1203	86	17	92.113	0.0
JALZYT010000051.1	95	110	91	11	4	85.849	1.82e-19
JALZYO010000011.1	95	1825	1203	86	17	92.113	0.0
JALZYO010000011.1	95	110	91	11	4	85.849	1.82e-19
JALZYS010000038.1	94	1825	1201	85	17	92.172	0.0
JALZYS010000038.1	94	110	91	11	4	85.849	1.82e-19
JALZZI010000243.1	94	1825	1201	85	17	92.172	0.0
JALZZI010000243.1	94	110	91	11	4	85.849	1.82e-19
JALZZI010000243.1	94	65.8	35	0	0	100.000	4.00e-06
JALZYZ010000092.1	94	1825	1201	85	17	92.172	0.0
JALZYZ010000092.1	94	110	91	11	4	85.849	1.82e-19
JALZZP010000061.1	95	1825	1203	86	17	92.113	0.0
JALZZP010000061.1	95	110	91	11	4	85.849	1.82e-19
JALZYU010000016.1	95	1825	1203	86	17	92.113	0.0
JALZYU010000016.1	95	110	91	11	4	85.849	1.82e-19
NC_064657.1	80	1825	1127	48	17	94.547	0.0
NW_006917114.1	90	1825	1201	85	17	92.172	0.0
NW_006917114.1	90	69.4	37	0	0	100.000	3.09e-07
JALZZD010000127.1	94	1821	1201	85	18	92.101	0.0
JALZZD010000127.1	94	110	91	11	4	85.849	1.82e-19
JALZYX010000138.1	94	1821	1201	85	18	92.101	0.0
JALZYX010000138.1	94	110	91	11	4	85.849	1.82e-19
JALZZE010000013.1	94	1814	1199	87	17	92.018	0.0
JALZZE010000013.1	94	110	91	11	4	85.849	1.82e-19
