# Supplementary material for: Using nanopore sequencing to identify fungi from clinical samples with high phylogenetic resolution
Source: Sci Rep. 2023 Jun 16;13:9785. doi: 10.1038/s41598-023-37016-0 (PMC10275880; doi:10.1038/s41598-023-37016-0)
Supplement: Supplementary file 1 — Supplementary Information. [file 41598_2023_37016_MOESM1_ESM.zip › Supplementary_Information/Supplementary_Data/Data_S5_Mock_blast/results/Mock_RGN1_3_fmt0.txt]

BLASTN 2.13.0+


Reference: Zheng Zhang, Scott Schwartz, Lukas Wagner, and Webb
Miller (2000), "A greedy algorithm for aligning DNA sequences", J
Comput Biol 2000; 7(1-2):203-14.


Database: all.fna
           16,976,359 sequences; 173,045,930,078 total letters


Query= ITS2_3

Length=193
                                                                      Score     E
Sequences producing significant alignments:                          (Bits)  Value

CP025762.1 Cryptococcus gattii VGII R265 chromosome 4                 351     3e-93
VHDQ01000015.1 Cryptococcus cf. gattii strain MF34 chromosome 14 ...  351     3e-93
VHDQ01000014.1 Cryptococcus cf. gattii strain MF34 chromosome 14 ...  351     3e-93
PJQL01004345.1 Rhizopus azygosporus strain CBS 357.93 scaffold_43...  351     3e-93
KI669491.1 Kwoniella mangroviensis CBS 8507 unplaced genomic scaf...  351     3e-93
NW_017566921.1 Kwoniella mangroviensis CBS 8507 unplaced genomic ...  351     3e-93
AE017342.1 Cryptococcus neoformans var. neoformans JEC21 chromoso...  346     1e-91
SSXJ01000381.1 Cryptococcus neoformans AD hybrid strain CBS 132 t...  346     1e-91
SSXJ01000371.1 Cryptococcus neoformans AD hybrid strain CBS 132 t...  346     1e-91
NC_006684.1 Cryptococcus neoformans var. neoformans JEC21 chromos...  346     1e-91
CP000287.1 Cryptococcus gattii WM276 chromosome B, complete sequence  340     7e-90
NC_014939.1 Cryptococcus gattii WM276 chromosome B, complete sequ...  340     7e-90
CM016937.1 Cryptococcus sp. DSM 27421 chromosome 9, whole genome ...  311     5e-81
JANBXI010000027.1 Cryptococcus sp. VH57_BW 27, whole genome shotg...  252     3e-63
JAIGNX010000036.1 Cutaneotrichosporon dermatis strain NICC30027 S...  134     1e-27
JAIGNX010000006.1 Cutaneotrichosporon dermatis strain NICC30027 S...  134     1e-27
JAMALN010001036.1 Cutaneotrichosporon sp. PK4640 ctg_1036, whole ...  132     4e-27
JAMYHH010000682.1 Pichia sp. F1605B ctg_682, whole genome shotgun...  132     4e-27
JAMALM010001433.1 Cutaneotrichosporon sp. P10-008 ctg_1433, whole...  132     4e-27
BEDZ01000082.1 Cutaneotrichosporon cyanovorans DNA, scaffold: sca...  128     6e-26
JAMYHQ010001361.1 Apiotrichum sp. M3315A-1 ctg_1361, whole genome...  126     2e-25
JAMYHN010000191.1 Apiotrichum sp. PDH3304B ctg_191, whole genome ...  126     2e-25
JAMYHR010000054.1 Apiotrichum sp. PL3309B ctg_54, whole genome sh...  126     2e-25
JAMYHO010000241.1 Apiotrichum sp. PL3306B ctg_241, whole genome s...  126     2e-25
JAMYHM010000230.1 Apiotrichum sp. PA4207 ctg_230, whole genome sh...  124     7e-25
JAMYHL010000155.1 Apiotrichum sp. Y4204 ctg_155, whole genome sho...  124     7e-25
JAMYHP010000150.1 Apiotrichum sp. Y4201-1 ctg_150, whole genome s...  124     7e-25
JAMYHS010001152.1 Apiotrichum sp. Y3305A ctg_1152, whole genome s...  124     7e-25
JAMAMB010000006.1 Trichosporonaceae sp. PL3408A ctg_6, whole geno...  122     3e-24
BEDY01000008.1 Vanrija fragicola DNA, scaffold: scaffold_8, strai...  122     3e-24
JAMAMA010000005.1 Trichosporonaceae sp. PDH3307A ctg_5, whole gen...  122     3e-24
NQVO01000100.1 Kwoniella shandongensis strain CBS 12478 scaffold0...  121     9e-24
NW_022474172.1 Kwoniella shandongensis strain CBS 12478 chromosom...  121     9e-24
BEDW01000020.1 Cutaneotrichosporon arboriformis DNA, scaffold: sc...  110     2e-20
NBSH01000033.1 Kockovaella imperatae strain NRRL Y-17943 BD324sca...  108     7e-20
NBSH01000032.1 Kockovaella imperatae strain NRRL Y-17943 BD324sca...  108     7e-20
NW_019028973.1 Kockovaella imperatae strain NRRL Y-17943 chromoso...  108     7e-20
NW_019028972.1 Kockovaella imperatae strain NRRL Y-17943 chromoso...  108     7e-20
JAMALP010000010.1 Cutaneotrichosporon sp. PT3311B ctg_10, whole g...  104     9e-19
JAMALO010000017.1 Cutaneotrichosporon sp. PA3318 ctg_17, whole ge...  104     9e-19
JAIFAB010000018.1 Filobasidium floriforme strain CBS 6241 HD553sc...  100     1e-17
NW_025763639.1 Filobasidium floriforme strain CBS 6241 chromosome...  100     1e-17
JAMYHU010000003.1 Trichosporon sp. P6006 ctg_3, whole genome shot...  95.3    6e-16
JAMYHV010000178.1 Trichosporon sp. PG3703 ctg_178, whole genome s...  95.3    6e-16
JAMYHW010000003.1 Trichosporon sp. LN7006B ctg_3, whole genome sh...  95.3    6e-16
SWKT01000191.1 Neopestalotiopsis sp. 37M scaffold_191, whole geno...  93.5    2e-15
JAMALZ010000002.1 Trichosporon sp. PB005A ctg_2, whole genome sho...  89.8    3e-14
JAKLLX010000014.1 Fungal sp. FJI-L2-BK-P3 NODE_14_length_362002_c...  87.9    9e-14
JAMALH010000007.1 Filobasidiaceae sp. PG3902-1 ctg_7, whole genom...  86.1    3e-13
JAMALI010000176.1 Filobasidiaceae sp. PT2105A ctg_176, whole geno...  86.1    3e-13
QPMP01000167.1 Colletotrichum tropicale strain CgS9275 KSG_CgS927...  84.2    1e-12
JH977602.1 Trichosporon asahii var. asahii CBS 2479 unplaced geno...  84.2    1e-12
NW_014040855.1 Trichosporon asahii var. asahii CBS 2479 unplaced ...  84.2    1e-12
JACADK010000029.1 Blastobotrys adeninivorans strain TMCC 70007 Sc...  78.7    6e-11
JACADK010000001.1 Blastobotrys adeninivorans strain TMCC 70007 Sc...  78.7    6e-11
JANIBP010000029.1 Rhodotorula sphaerocarpa strain GDMCC 60679 sca...  78.7    6e-11
JAGYWK010000084.1 Rhodotorula sp. VS67 NODE_84_length_33207_cov_2...  76.8    2e-10
JANBVD010000023.1 Rhodotorula mucilaginosa strain JY1105 tig00000...  76.8    2e-10
JANBVD010000022.1 Rhodotorula mucilaginosa strain JY1105 tig00000...  76.8    2e-10
JANBVD010000014.1 Rhodotorula mucilaginosa strain JY1105 tig00000...  76.8    2e-10
JANBVD010000013.1 Rhodotorula mucilaginosa strain JY1105 tig00000...  76.8    2e-10
JANEWO010000736.1 Tausonia pullulans strain CRUB 1754 NODE_736_le...  76.8    2e-10
CAKKSX020000011.1 Rhodotorula glutinis strain CBS 20 genome assem...  76.8    2e-10
JADCQV010000005.1 Mrakiaceae sp. VS III B KN 2 VS-III-B-KN-2_cont...  76.8    2e-10
JAKEZK010000138.1 Rhodotorula sp. CC01 NODE_147_length_2205_cov_5...  76.8    2e-10
JAJNMX010000012.1 Clavispora santaluciae strain A1.5 tig00000003,...  76.8    2e-10
JAJNMX010000006.1 Clavispora santaluciae strain A1.5 tig00000001,...  76.8    2e-10
MWVB01000024.1 Leucosporidium scottii strain PYCC 4405 NODE_24_le...  75.0    7e-10
JAMALD010000046.1 Rhodotorula sp. S30-09 ctg_46, whole genome sho...  75.0    7e-10
JANIBP010000032.1 Rhodotorula sphaerocarpa strain GDMCC 60679 sca...  75.0    7e-10
JANIBP010000028.1 Rhodotorula sphaerocarpa strain GDMCC 60679 sca...  75.0    7e-10
JANIBP010000022.1 Rhodotorula sphaerocarpa strain GDMCC 60679 sca...  75.0    7e-10
JANIBP010000011.1 Rhodotorula sphaerocarpa strain GDMCC 60679 sca...  75.0    7e-10
JACWFO010000095.1 Leucosporidium yakuticum strain VS III D KN 2 V...  75.0    7e-10
KV700122.1 Kwoniella heveanensis BCC8398 unplaced genomic scaffol...  75.0    7e-10
QYSD01000090.1 Rhodotorula sp. ZM1 ZM1_90, whole genome shotgun s...  75.0    7e-10
JAIHLT010000016.1 Inonotus obliquus strain CT5 ctg16, whole genom...  75.0    7e-10
PPJR02000002.1 Lipomyces oligophaga strain NRRL Y-17247 NODE_2_le...  75.0    7e-10
PPJR02000115.1 Lipomyces oligophaga strain NRRL Y-17247 NODE_116_...  75.0    7e-10
PPNA02000031.1 Torulaspora maleeae strain CBS 10694 NODE_31_lengt...  73.1    3e-09
PPXM02000283.1 Trigonopsis variabilis strain NRRL Y-1579 NODE_286...  73.1    3e-09
CP006026.1 Saccharomycetaceae sp. 'Ashbya aceri' chromosome VII, ...  73.1    3e-09
OVGK01000044.1 Zygosaccharomyces pseudobailii genome assembly, co...  73.1    3e-09
NJIJ01000043.1 Kazachstania servazzii strain SRCM102023 contig000...  73.1    3e-09
JAMAJF010000066.1 Kazachstania sp. Y4206 ctg_66, whole genome sho...  73.1    3e-09
CP019493.1 Zygosaccharomyces parabailii strain ATCC 60483 chromos...  73.1    3e-09
CP019491.1 Zygosaccharomyces parabailii strain ATCC 60483 chromos...  73.1    3e-09
VFXK01000007.1 Metschnikowia citriensis (nom. inval.) strain FL01...  73.1    3e-09
VFXK01000005.1 Metschnikowia citriensis (nom. inval.) strain FL01...  73.1    3e-09
VFXK01000004.1 Metschnikowia citriensis (nom. inval.) strain FL01...  73.1    3e-09
VFXK01000002.1 Metschnikowia citriensis (nom. inval.) strain FL01...  73.1    3e-09
VFXK01000011.1 Metschnikowia citriensis (nom. inval.) strain FL01...  73.1    3e-09
FYBL01000016.1 Torulaspora microellipsoides genome assembly, cont...  73.1    3e-09
PPMT01000013.1 Yueomyces sinensis strain NRRL Y-17406 NODE_13_len...  73.1    3e-09
OX291442.1 Torulaspora quercuum strain UCD657 genome assembly, ch...  73.1    3e-09
CP059251.1 Torulaspora globosa strain CBS764 chromosome 6             73.1    3e-09
CDLV01000017.1 Microbotryum violaceum p1A1 Lamole genome assembly...  73.1    3e-09
QPIF01000122.1 Microbotryum silenes-dioicae strain 1303 MvSdioica...  73.1    3e-09
QPIF01000094.1 Microbotryum silenes-dioicae strain 1303 MvSdioica...  73.1    3e-09
QPIF01000045.1 Microbotryum silenes-dioicae strain 1303 MvSdioica...  73.1    3e-09
QPIF01000030.1 Microbotryum silenes-dioicae strain 1303 MvSdioica...  73.1    3e-09
AE016820.4 Ashbya gossypii ATCC 10895 chromosome VII, complete se...  73.1    3e-09
JAFHAQ020000021.1 Kazachstania slooffiae strain ABBL 000022F_arro...  73.1    3e-09
VAPW01000078.1 Kazachstania telluris strain UCD400 NODE_78_length...  73.1    3e-09
KN837140.1 Sphaerobolus stellatus SS14 unplaced genomic scaffold ...  73.1    3e-09
CP059272.1 Torulaspora sp. CBS 2947 strain CBS2947 chromosome 6       73.1    3e-09
DS480380.1 Vanderwaltozyma polyspora DSM 70294 KpolScaffold1036 g...  73.1    3e-09
DS480545.1 Vanderwaltozyma polyspora DSM 70294 KpolScaffold544 ge...  73.1    3e-09
DS480601.1 Vanderwaltozyma polyspora DSM 70294 KpolScaffold531 ge...  73.1    3e-09
PPJH01000031.1 Blastobotrys raffinosifermentans strain NRRL Y-271...  73.1    3e-09
JAKZLQ010000155.1 Kazachstania bovina isolate CBS 16326 contig_77...  73.1    3e-09
JAKZLQ010000113.1 Kazachstania bovina isolate CBS 16326 contig_39...  73.1    3e-09
HE616749.1 Torulaspora delbrueckii CBS 1146 chromosome 8, complet...  73.1    3e-09
PPJR02000025.1 Lipomyces oligophaga strain NRRL Y-17247 NODE_25_l...  73.1    3e-09
CAKNUP010000036.1 Torulaspora indica genome assembly, contig: NOD...  73.1    3e-09
PPHX02000037.1 Torulaspora franciscae strain NRRL Y-17532 flatten...  73.1    3e-09
KE503208.1 Schizosaccharomyces octosporus yFS286 unplaced genomic...  73.1    3e-09
KE503207.1 Schizosaccharomyces octosporus yFS286 unplaced genomic...  73.1    3e-09
NW_001834692.1 Vanderwaltozyma polyspora DSM 70294 KpolScaffold10...  73.1    3e-09
NW_001834527.1 Vanderwaltozyma polyspora DSM 70294 KpolScaffold54...  73.1    3e-09
NW_001834471.1 Vanderwaltozyma polyspora DSM 70294 KpolScaffold53...  73.1    3e-09
NC_016508.1 Torulaspora delbrueckii CBS 1146 chromosome 8, comple...  73.1    3e-09
NW_013185621.1 Schizosaccharomyces octosporus yFS286 unplaced gen...  73.1    3e-09
NW_013185620.1 Schizosaccharomyces octosporus yFS286 unplaced gen...  73.1    3e-09
NC_005788.4 Eremothecium gossypii ATCC 10895 chromosome VII, comp...  73.1    3e-09
NC_050732.1 Torulaspora globosa chromosome 6, complete sequence       73.1    3e-09
KQ474094.1 Rhodotorula graminis WP1 unplaced genomic scaffold RHO...  71.3    1e-08
PPLS02000040.1 Teunomyces gatunensis strain NRRL Y-48064 NODE_40_...  71.3    1e-08
PPXN02000161.1 Grigorovia transvaalensis strain NRRL Y-17245 NODE...  71.3    1e-08
CU928180.1 Lachancea thermotolerans CBS 6340 chromosome H complet...  71.3    1e-08
JAHZQW010000108.1 Candida margitis strain CBS 14175 scaffold189, ...  71.3    1e-08
CH981532.1 Lodderomyces elongisporus NRRL YB-4239 supercont1.9 ge...  71.3    1e-08
LT598476.1 Lachancea sp. CBS 6924 genome assembly, chromosome: G,...  71.3    1e-08
QGOD01000262.1 Sarcodon sp. MG97 scaffold289_cov1430, whole genom...  71.3    1e-08
LN890542.1 Lachancea quebecensis genome assembly LAQU0, scaffold ...  71.3    1e-08
CH445386.1 Parastagonospora nodorum SN15 scaffold_66, whole genom...  71.3    1e-08
JADIOY010000395.1 [Candida] silvatica strain NRRL Y-7777 NODE_395...  71.3    1e-08
PJQD01000066.1 Rhodotorula taiwanensis strain MD1149 RTAI_MD1149_...  71.3    1e-08
JABBWO010000620.1 Suillus bovinus strain UH-Sbo-P2 EDB93scaffold_...  71.3    1e-08
JABBWO010000619.1 Suillus bovinus strain UH-Sbo-P2 EDB93scaffold_...  71.3    1e-08
JABBWO010000586.1 Suillus bovinus strain UH-Sbo-P2 EDB93scaffold_...  71.3    1e-08
JABBWO010000560.1 Suillus bovinus strain UH-Sbo-P2 EDB93scaffold_...  71.3    1e-08
JABBWO010000546.1 Suillus bovinus strain UH-Sbo-P2 EDB93scaffold_...  71.3    1e-08
JABBWO010000531.1 Suillus bovinus strain UH-Sbo-P2 EDB93scaffold_...  71.3    1e-08
JABBWO010000517.1 Suillus bovinus strain UH-Sbo-P2 EDB93scaffold_...  71.3    1e-08
JABBWO010000494.1 Suillus bovinus strain UH-Sbo-P2 EDB93scaffold_...  71.3    1e-08
JABBWO010000471.1 Suillus bovinus strain UH-Sbo-P2 EDB93scaffold_...  71.3    1e-08
JABBWO010000461.1 Suillus bovinus strain UH-Sbo-P2 EDB93scaffold_...  71.3    1e-08
JABBWO010000402.1 Suillus bovinus strain UH-Sbo-P2 EDB93scaffold_...  71.3    1e-08
JABBWO010000378.1 Suillus bovinus strain UH-Sbo-P2 EDB93scaffold_...  71.3    1e-08
JABBWO010000249.1 Suillus bovinus strain UH-Sbo-P2 EDB93scaffold_...  71.3    1e-08
BRDD01000307.1 Tremella fuciformis NBRC 9317 DNA, KCNB80TF.307, w...  71.3    1e-08
PPJB01000744.1 Aciculoconidium aculeatum strain NRRL YB-4298 NODE...  71.3    1e-08
PPLP01000043.1 Suhomyces canberraensis strain NRRL YB-2417 NODE_4...  71.3    1e-08
LN736364.1 Lachancea lanzarotensis genome assembly LALA0, scaffol...  71.3    1e-08
JAGSXI010000318.1 Metschnikowia australis strain W7-5 NODE_320_le...  71.3    1e-08
JAGSXI010000284.1 Metschnikowia australis strain W7-5 NODE_286_le...  71.3    1e-08
JAGSXI010000247.1 Metschnikowia australis strain W7-5 NODE_249_le...  71.3    1e-08
JAGSXI010000226.1 Metschnikowia australis strain W7-5 NODE_228_le...  71.3    1e-08
PPLR01000085.1 Teunomyces kruisii strain NRRL Y-17087 flattened_l...  71.3    1e-08
SOZI01000280.1 Rhodotorula diobovata strain UCD-FST 08-225 DMC30s...  71.3    1e-08
JABBWK010000710.1 Suillus fuscotomentosus strain FC203 F5891scaff...  71.3    1e-08
JACBKP010000822.1 Neoantrodia serialis strain Sig1Antser10 B0H18s...  71.3    1e-08
JACBKP010000816.1 Neoantrodia serialis strain Sig1Antser10 B0H18s...  71.3    1e-08
JACBKP010000468.1 Neoantrodia serialis strain Sig1Antser10 B0H18s...  71.3    1e-08
RSCD01000041.1 Saitozyma podzolica strain DSM 27192 scaffold_41, ...  71.3    1e-08
RSCD01000010.1 Saitozyma podzolica strain DSM 27192 scaffold_10, ...  71.3    1e-08
CAJVGD010000025.1 Serendipita indica DSM 11827 genome assembly, c...  71.3    1e-08
LT598453.1 Lachancea nothofagi CBS 11611 genome assembly, chromos...  71.3    1e-08
WOUI01001601.1 Aspergillus floridensis strain IHEM 21069 Scaffold...  71.3    1e-08
NW_025955782.1 Neoantrodia serialis strain Sig1Antser10 chromosom...  71.3    1e-08
NW_025955776.1 Neoantrodia serialis strain Sig1Antser10 chromosom...  71.3    1e-08
NW_025955428.1 Neoantrodia serialis strain Sig1Antser10 chromosom...  71.3    1e-08
NW_001884610.1 Parastagonospora nodorum SN15 chromosome Unknown s...  71.3    1e-08
NW_024540222.1 Suillus fuscotomentosus strain FC203 chromosome Un...  71.3    1e-08
NW_019212883.1 Lachancea lanzarotensis genome assembly LALA0, sca...  71.3    1e-08
NW_024542676.1 Suillus bovinus strain UH-Sbo-P2 chromosome Unknow...  71.3    1e-08
NW_024542675.1 Suillus bovinus strain UH-Sbo-P2 chromosome Unknow...  71.3    1e-08
NW_024542642.1 Suillus bovinus strain UH-Sbo-P2 chromosome Unknow...  71.3    1e-08
NW_024542616.1 Suillus bovinus strain UH-Sbo-P2 chromosome Unknow...  71.3    1e-08
NW_024542602.1 Suillus bovinus strain UH-Sbo-P2 chromosome Unknow...  71.3    1e-08
NW_024542587.1 Suillus bovinus strain UH-Sbo-P2 chromosome Unknow...  71.3    1e-08
NW_024542573.1 Suillus bovinus strain UH-Sbo-P2 chromosome Unknow...  71.3    1e-08
NW_024542550.1 Suillus bovinus strain UH-Sbo-P2 chromosome Unknow...  71.3    1e-08
NW_024542527.1 Suillus bovinus strain UH-Sbo-P2 chromosome Unknow...  71.3    1e-08
NW_024542517.1 Suillus bovinus strain UH-Sbo-P2 chromosome Unknow...  71.3    1e-08
NW_024542458.1 Suillus bovinus strain UH-Sbo-P2 chromosome Unknow...  71.3    1e-08
NW_024542434.1 Suillus bovinus strain UH-Sbo-P2 chromosome Unknow...  71.3    1e-08
NW_024542305.1 Suillus bovinus strain UH-Sbo-P2 chromosome Unknow...  71.3    1e-08
NC_013084.1 Lachancea thermotolerans CBS 6340 chromosome H comple...  71.3    1e-08
NW_001813677.1 Lodderomyces elongisporus NRRL YB-4239 supercont1....  71.3    1e-08
NW_017264949.1 Rhodotorula graminis WP1 unplaced genomic scaffold...  71.3    1e-08
LT598491.1 Lachancea fermentati strain CBS 6772 genome assembly, ...  69.4    3e-08
SJRY01000318.1 Macrocybe gigantea strain wHADPI064398-61 scaffold...  69.4    3e-08
SJRY01000317.1 Macrocybe gigantea strain wHADPI064398-61 scaffold...  69.4    3e-08
SJRY01000200.1 Macrocybe gigantea strain wHADPI064398-61 scaffold...  69.4    3e-08
NJIJ01000049.1 Kazachstania servazzii strain SRCM102023 contig000...  69.4    3e-08
KZ613933.1 Meliniomyces bicolor E unplaced genomic scaffold K444s...  69.4    3e-08
CP019500.1 Zygosaccharomyces parabailii strain ATCC 60483 chromos...  69.4    3e-08
JAIWYV020000017.1 Kazachstania humilis strain YMX004033 scaffold1...  69.4    3e-08
JAIWYV020000005.1 Kazachstania humilis strain YMX004033 scaffold0...  69.4    3e-08
LFWA01000002.1 Pneumocystis jirovecii RU7 supercont1.2, whole gen...  69.4    3e-08
JABBWC010000973.1 Suillus paluster strain FC165 EDB91scaffold_973...  69.4    3e-08
JABBWC010000968.1 Suillus paluster strain FC165 EDB91scaffold_968...  69.4    3e-08
JABBWC010000965.1 Suillus paluster strain FC165 EDB91scaffold_965...  69.4    3e-08
JABBWC010000953.1 Suillus paluster strain FC165 EDB91scaffold_953...  69.4    3e-08
JABBWC010000948.1 Suillus paluster strain FC165 EDB91scaffold_948...  69.4    3e-08
JABBWC010000911.1 Suillus paluster strain FC165 EDB91scaffold_911...  69.4    3e-08
JABBWC010000880.1 Suillus paluster strain FC165 EDB91scaffold_880...  69.4    3e-08
JABBWC010000672.1 Suillus paluster strain FC165 EDB91scaffold_672...  69.4    3e-08
JABBWC010000596.1 Suillus paluster strain FC165 EDB91scaffold_596...  69.4    3e-08
QPFY01000001.1 Microbotryum silenes-acaulis strain 1248 MvSa-1248...  69.4    3e-08
BRDC01000066.1 Tremella yokohamensis NBRC 100148 DNA, KCNB35TY.66...  69.4    3e-08
JAIHNG010000152.1 Candida theae strain CBS 12239 scaffold69, whol...  69.4    3e-08
PPJA02000039.1 [Candida] restingae strain NRRL Y-27358 NODE_39_le...  69.4    3e-08
HE605209.1 Candida parapsilosis strain CDC317 annotated contig 00...  69.4    3e-08
CAJVPZ010082451.1 Racocetra fulgida strain IN212 genome assembly,...  69.4    3e-08
JAHWDX010000017.1 Microbotryum intermedium strain 1389 MvSilvul-0...  69.4    3e-08
JAHWDX010000016.1 Microbotryum intermedium strain 1389 MvSilvul-0...  69.4    3e-08
JAHWDX010000015.1 Microbotryum intermedium strain 1389 MvSilvul-0...  69.4    3e-08
JAHWDX010000014.1 Microbotryum intermedium strain 1389 MvSilvul-0...  69.4    3e-08
AADM01000401.1 Lachancea waltii NCYC 2644 cont400, whole genome s...  69.4    3e-08
AADM01000465.1 Lachancea waltii NCYC 2644 cont464, whole genome s...  69.4    3e-08
AADM01000482.1 Lachancea waltii NCYC 2644 cont481, whole genome s...  69.4    3e-08
NBND01000012.1 Millerozyma farinosa strain KCTC 27753 contig12, w...  69.4    3e-08
KZ107843.1 Epicoccum nigrum strain ICMP 19927 unplaced genomic sc...  69.4    3e-08
WFIT01000024.1 Metschnikowia sp. UWOPS 12.619.2 4027, whole genom...  69.4    3e-08
CP048993.1 Saccharomyces pastorianus strain CBS 1483 chromosome S...  69.4    3e-08
JAJONI010001993.1 Pezicula rhizophila strain FLR13 Scaffold1993, ...  69.4    3e-08
WFIU01000094.1 Metschnikowia dekortorum strain UWOPS 01-522a5 NOD...  69.4    3e-08
WFIU01000049.1 Metschnikowia dekortorum strain UWOPS 01-522a5 NOD...  69.4    3e-08
JAFCAK010000006.1 Brettanomyces sp. HC-2020a strain kh3 contig_6,...  69.4    3e-08
JAFCAK010000048.1 Brettanomyces sp. HC-2020a strain kh3 contig_48...  69.4    3e-08
JAFCAK010000011.1 Brettanomyces sp. HC-2020a strain kh3 contig_11...  69.4    3e-08
KE546994.1 Schizosaccharomyces cryophilus OY26 unplaced genomic s...  69.4    3e-08
MVAJ01000205.1 Cystofilobasidium capitatum strain CBS 7420 NODE_2...  69.4    3e-08
JAMKHW010000007.1 Benjaminiella poitrasii isolate RSA 903 EXX96sc...  69.4    3e-08
JAMKHW010000012.1 Benjaminiella poitrasii isolate RSA 903 EXX96sc...  69.4    3e-08
JAMAIF010000949.1 Wickerhamomyces sp. M8010 ctg_949, whole genome...  69.4    3e-08
JAMALA010000109.1 Cystobasidiaceae sp. 2NF920 ctg_109, whole geno...  69.4    3e-08
WFIV01000120.1 Metschnikowia sp. UWOPS 03-167b3 NODE_4546_length_...  69.4    3e-08
WFIV01000315.1 Metschnikowia sp. UWOPS 03-167b3 NODE_11_length_10...  69.4    3e-08
NLAK01001720.1 Metschnikowia bowlesiae strain UWOPS 12-619.1 bow-...  69.4    3e-08
JABCPV010000619.1 Suillus ampliporus strain FC55 DFH29scaffold_61...  69.4    3e-08
JABCPV010000195.1 Suillus ampliporus strain FC55 DFH29scaffold_19...  69.4    3e-08
JABCPV010001459.1 Suillus ampliporus strain FC55 DFH29scaffold_14...  69.4    3e-08
JABCPV010001451.1 Suillus ampliporus strain FC55 DFH29scaffold_14...  69.4    3e-08
JABCPV010001348.1 Suillus ampliporus strain FC55 DFH29scaffold_13...  69.4    3e-08
JABCPV010001266.1 Suillus ampliporus strain FC55 DFH29scaffold_12...  69.4    3e-08
JABCPV010001150.1 Suillus ampliporus strain FC55 DFH29scaffold_11...  69.4    3e-08
JABCPV010001009.1 Suillus ampliporus strain FC55 DFH29scaffold_10...  69.4    3e-08
FUGC01000075.1 Zygosaccharomyces bailii strain IST302 genome asse...  69.4    3e-08
JAMAIG010000885.1 Wickerhamomyces sp. PG4208 ctg_885, whole genom...  69.4    3e-08
KZ627157.1 Glaciozyma antarctica PI12 unplaced genomic scaffold s...  69.4    3e-08
JAIHNE010000018.1 Candida pseudojiufengensis strain CBS 10847 sca...  69.4    3e-08
JACAAK010000010.1 Calvatia gigantea strain CGMCC 5.752 ctg10, who...  69.4    3e-08
JALBUQ010000245.1 Pseudohyphozyma bogoriensis strain ATCC 18809 N...  69.4    3e-08
JALBUQ010000185.1 Pseudohyphozyma bogoriensis strain ATCC 18809 N...  69.4    3e-08
JALBUQ010000147.1 Pseudohyphozyma bogoriensis strain ATCC 18809 N...  69.4    3e-08
HE681725.1 Candida orthopsilosis Co 90-125, chromosome 7 draft se...  69.4    3e-08
CAPX01000068.1 Nakaseomyces bacillisporus CBS 7720 WGS project CA...  69.4    3e-08
CAEFZW010000005.1 Kazachstania barnettii strain CLIB 1767 genome ...  69.4    3e-08
JAKMXP010000019.1 Microbotryum violaceum strain 01510_a1 MvSilpar...  69.4    3e-08
JAKMXP010000018.1 Microbotryum violaceum strain 01510_a1 MvSilpar...  69.4    3e-08
JAKMXP010000014.1 Microbotryum violaceum strain 01510_a1 MvSilpar...  69.4    3e-08
JAKMXP010000006.1 Microbotryum violaceum strain 01510_a1 MvSilpar...  69.4    3e-08
CP064815.1 Brettanomyces nanus strain CBS 1945 chromosome 4           69.4    3e-08
CP064813.1 Brettanomyces nanus strain CBS 1945 chromosome 2           69.4    3e-08
CP064812.1 Brettanomyces nanus strain CBS 1945 chromosome 1           69.4    3e-08
ML769362.1 Chalara longipes BDJ unplaced genomic scaffold N431sca...  69.4    3e-08
LT598481.1 Lachancea meyersii CBS 8951 genome assembly, chromosom...  69.4    3e-08
FMWQ01000056.1 Microbotryum saponariae genome assembly, contig: M...  69.4    3e-08
JAIHNF010000004.1 Candida jiufengensis strain CBS 10846 scaffold9...  69.4    3e-08
NW_024545242.1 Kazachstania barnettii strain CLIB 1767 genome ass...  69.4    3e-08
NC_018301.1 Candida orthopsilosis Co 90-125, chromosome 7 draft s...  69.4    3e-08
NW_023503284.1 Candida parapsilosis strain CDC317 annotated conti...  69.4    3e-08
NC_052377.1 Brettanomyces nanus chromosome 4, complete sequence       69.4    3e-08
NC_052375.1 Brettanomyces nanus chromosome 2, complete sequence       69.4    3e-08
NC_052374.1 Brettanomyces nanus chromosome 1, complete sequence       69.4    3e-08
NW_017264776.1 Pneumocystis jirovecii RU7 chromosome Unknown supe...  69.4    3e-08
NW_024538533.1 Suillus paluster strain FC165 chromosome Unknown E...  69.4    3e-08
NW_024538528.1 Suillus paluster strain FC165 chromosome Unknown E...  69.4    3e-08
NW_024538525.1 Suillus paluster strain FC165 chromosome Unknown E...  69.4    3e-08
NW_024538513.1 Suillus paluster strain FC165 chromosome Unknown E...  69.4    3e-08
NW_024538508.1 Suillus paluster strain FC165 chromosome Unknown E...  69.4    3e-08
NW_024538471.1 Suillus paluster strain FC165 chromosome Unknown E...  69.4    3e-08
NW_024538440.1 Suillus paluster strain FC165 chromosome Unknown E...  69.4    3e-08
NW_024538232.1 Suillus paluster strain FC165 chromosome Unknown E...  69.4    3e-08
NW_024538156.1 Suillus paluster strain FC165 chromosome Unknown E...  69.4    3e-08
NW_013185630.1 Schizosaccharomyces cryophilus OY26 unplaced genom...  69.4    3e-08
NW_020194705.1 Hyaloscypha bicolor E unplaced genomic scaffold K4...  69.4    3e-08
JAACJP010000158.1 Tricholomella constricta strain CBS 661.87 188_...  67.6    1e-07
PPJG01000111.1 Blastobotrys serpentis strain NRRL Y-48249 flatten...  67.6    1e-07
OVGK01000075.1 Zygosaccharomyces pseudobailii genome assembly, co...  67.6    1e-07
PTQS01000009.1 Hanseniaspora uvarum strain CBA6001 contig9, whole...  67.6    1e-07
PTQS01000008.1 Hanseniaspora uvarum strain CBA6001 contig8, whole...  67.6    1e-07
PTQS01000016.1 Hanseniaspora uvarum strain CBA6001 contig16, whol...  67.6    1e-07
PTQS01000014.1 Hanseniaspora uvarum strain CBA6001 contig14, whol...  67.6    1e-07
PTQS01000012.1 Hanseniaspora uvarum strain CBA6001 contig12, whol...  67.6    1e-07
PTQS01000011.1 Hanseniaspora uvarum strain CBA6001 contig11, whol...  67.6    1e-07
PTQS01000010.1 Hanseniaspora uvarum strain CBA6001 contig10, whol...  67.6    1e-07
NJIJ01000026.1 Kazachstania servazzii strain SRCM102023 contig000...  67.6    1e-07
NJIJ01000032.1 Kazachstania servazzii strain SRCM102023 contig000...  67.6    1e-07
NJIJ01000033.1 Kazachstania servazzii strain SRCM102023 contig000...  67.6    1e-07
NJIJ01000034.1 Kazachstania servazzii strain SRCM102023 contig000...  67.6    1e-07
NJIJ01000036.1 Kazachstania servazzii strain SRCM102023 contig000...  67.6    1e-07
NJIJ01000040.1 Kazachstania servazzii strain SRCM102023 contig000...  67.6    1e-07
NJIJ01000041.1 Kazachstania servazzii strain SRCM102023 contig000...  67.6    1e-07
NJIJ01000044.1 Kazachstania servazzii strain SRCM102023 contig000...  67.6    1e-07
NJIJ01000045.1 Kazachstania servazzii strain SRCM102023 contig000...  67.6    1e-07
NJIJ01000052.1 Kazachstania servazzii strain SRCM102023 contig000...  67.6    1e-07
NJIJ01000053.1 Kazachstania servazzii strain SRCM102023 contig000...  67.6    1e-07
NJIJ01000054.1 Kazachstania servazzii strain SRCM102023 contig000...  67.6    1e-07
NJIJ01000055.1 Kazachstania servazzii strain SRCM102023 contig000...  67.6    1e-07
NJIJ01000059.1 Kazachstania servazzii strain SRCM102023 contig000...  67.6    1e-07
NJIJ01000060.1 Kazachstania servazzii strain SRCM102023 contig000...  67.6    1e-07
NJIJ01000061.1 Kazachstania servazzii strain SRCM102023 contig000...  67.6    1e-07
NJIJ01000062.1 Kazachstania servazzii strain SRCM102023 contig000...  67.6    1e-07
NJIJ01000063.1 Kazachstania servazzii strain SRCM102023 contig000...  67.6    1e-07
NJIJ01000064.1 Kazachstania servazzii strain SRCM102023 contig000...  67.6    1e-07
NJIJ01000066.1 Kazachstania servazzii strain SRCM102023 contig000...  67.6    1e-07
NJIJ01000069.1 Kazachstania servazzii strain SRCM102023 contig000...  67.6    1e-07
NJIJ01000071.1 Kazachstania servazzii strain SRCM102023 contig000...  67.6    1e-07
NJIJ01000073.1 Kazachstania servazzii strain SRCM102023 contig000...  67.6    1e-07
NJIJ01000074.1 Kazachstania servazzii strain SRCM102023 contig000...  67.6    1e-07
NJIJ01000075.1 Kazachstania servazzii strain SRCM102023 contig000...  67.6    1e-07
NJIJ01000085.1 Kazachstania servazzii strain SRCM102023 contig000...  67.6    1e-07
PPMR02000161.1 Cyberlindnera petersonii strain NRRL YB-3808 NODE_...  67.6    1e-07
VZWP01000066.1 Saccharomyces eubayanus x Saccharomyces uvarum str...  67.6    1e-07
JAEUWK010000281.1 Podaxis sp. AQ795752 scaffold05155, whole genom...  67.6    1e-07
CVKZ01000009.1 Heterobasidion annosum genome assembly BM42NG, sca...  67.6    1e-07
JAEUWQ010001264.1 Podaxis sp. AQ799166 scaffold00385, whole genom...  67.6    1e-07
LT598461.1 Lachancea dasiensis CBS 10888 genome assembly, chromos...  67.6    1e-07
JALEAB010000417.1 Xylographa trunciseda isolate Spribille 41477 x...  67.6    1e-07
RJDY01000027.1 Auricularia cornea strain CCMJ2827 utg53, whole ge...  67.6    1e-07
RJDY01000042.1 Auricularia cornea strain CCMJ2827 utg305, whole g...  67.6    1e-07
RJDY01000050.1 Auricularia cornea strain CCMJ2827 utg2347, whole ...  67.6    1e-07
RJDY01000048.1 Auricularia cornea strain CCMJ2827 utg1811, whole ...  67.6    1e-07
RJDY01000047.1 Auricularia cornea strain CCMJ2827 utg1797, whole ...  67.6    1e-07
RJDY01000046.1 Auricularia cornea strain CCMJ2827 utg1141, whole ...  67.6    1e-07
RJDY01000039.1 Auricularia cornea strain CCMJ2827 utg100, whole g...  67.6    1e-07
BLYF01000219.1 Racodium therryanum Rac09Pj11-1 DNA, sequence0219,...  67.6    1e-07
CAKNEV010000520.1 Rhizopogon roseolus strain Mykothek Nr 97.03 ge...  67.6    1e-07
JAKKCY010000004.1 [Candida] thailandica strain CBS 10610 Contig_0...  67.6    1e-07
JAKKCY010000001.1 [Candida] thailandica strain CBS 10610 Contig_0...  67.6    1e-07
PPMS02000047.1 [Candida] blattae strain NRRL Y-27698 NODE_51_leng...  67.6    1e-07
JAGEVD010000506.1 Kluyveromyces sp. PCH397 tig00000581, whole gen...  67.6    1e-07
JAGEVD010000505.1 Kluyveromyces sp. PCH397 tig00000580, whole gen...  67.6    1e-07
JAGEVD010000295.1 Kluyveromyces sp. PCH397 tig00000367, whole gen...  67.6    1e-07
NXHD01000029.1 Metschnikowia torresii strain CBS 5152 M_torressii...  67.6    1e-07
JAACJK010000194.1 Tulosesus angulatus strain CBS 175.51 unitig_48...  67.6    1e-07
JAACJK010000268.1 Tulosesus angulatus strain CBS 175.51 unitig_47...  67.6    1e-07
JAACJK010000100.1 Tulosesus angulatus strain CBS 175.51 unitig_47...  67.6    1e-07
JAACJK010000118.1 Tulosesus angulatus strain CBS 175.51 unitig_43...  67.6    1e-07
JAACJK010000156.1 Tulosesus angulatus strain CBS 175.51 unitig_43...  67.6    1e-07
JAACJK010000269.1 Tulosesus angulatus strain CBS 175.51 unitig_43...  67.6    1e-07
JAACJK010000215.1 Tulosesus angulatus strain CBS 175.51 unitig_41...  67.6    1e-07
JAACJK010000181.1 Tulosesus angulatus strain CBS 175.51 unitig_41...  67.6    1e-07
JAACJK010000157.1 Tulosesus angulatus strain CBS 175.51 unitig_41...  67.6    1e-07
JAACJK010000271.1 Tulosesus angulatus strain CBS 175.51 unitig_41...  67.6    1e-07
JAACJK010000104.1 Tulosesus angulatus strain CBS 175.51 unitig_40...  67.6    1e-07
JAACJK010000048.1 Tulosesus angulatus strain CBS 175.51 unitig_39...  67.6    1e-07
JAACJK010000071.1 Tulosesus angulatus strain CBS 175.51 unitig_39...  67.6    1e-07
JAACJK010000188.1 Tulosesus angulatus strain CBS 175.51 unitig_39...  67.6    1e-07
JAACJK010000105.1 Tulosesus angulatus strain CBS 175.51 unitig_38...  67.6    1e-07
JAACJK010000131.1 Tulosesus angulatus strain CBS 175.51 unitig_38...  67.6    1e-07
JAACJK010000024.1 Tulosesus angulatus strain CBS 175.51 unitig_38...  67.6    1e-07
JAACJK010000212.1 Tulosesus angulatus strain CBS 175.51 unitig_38...  67.6    1e-07
JAACJK010000218.1 Tulosesus angulatus strain CBS 175.51 unitig_38...  67.6    1e-07
JAACJK010000056.1 Tulosesus angulatus strain CBS 175.51 unitig_38...  67.6    1e-07
JAACJK010000159.1 Tulosesus angulatus strain CBS 175.51 unitig_37...  67.6    1e-07
JAACJK010000133.1 Tulosesus angulatus strain CBS 175.51 unitig_35...  67.6    1e-07
JAACJK010000130.1 Tulosesus angulatus strain CBS 175.51 unitig_35...  67.6    1e-07
JAACJK010000132.1 Tulosesus angulatus strain CBS 175.51 unitig_35...  67.6    1e-07
JAACJK010000239.1 Tulosesus angulatus strain CBS 175.51 unitig_35...  67.6    1e-07
JAACJK010000108.1 Tulosesus angulatus strain CBS 175.51 unitig_34...  67.6    1e-07
JAACJK010000259.1 Tulosesus angulatus strain CBS 175.51 unitig_11...  67.6    1e-07
JABBWF010001042.1 Suillus variegatus strain UH-Sva-Z1 EV424scaffo...  67.6    1e-07
JAMAKY010000122.1 Cystobasidiaceae sp. P9004 ctg_122, whole genom...  67.6    1e-07
PVXU01000025.1 Rhizopogon parksii strain AM-Trappe36302 contig134...  67.6    1e-07
CU329672.1 Schizosaccharomyces pombe chromosome III, complete seq...  67.6    1e-07
NLAO01002406.1 Metschnikowia continentalis strain UWOPS 95-402.1 ...  67.6    1e-07
NLAO01000328.1 Metschnikowia continentalis strain UWOPS 95-402.1 ...  67.6    1e-07
UEGL01000009.1 Zygosaccharomyces sapae isolate ABT301 genome asse...  67.6    1e-07
UEGL01000006.1 Zygosaccharomyces sapae isolate ABT301 genome asse...  67.6    1e-07
UEGL01000028.1 Zygosaccharomyces sapae isolate ABT301 genome asse...  67.6    1e-07
UEGL01000010.1 Zygosaccharomyces sapae isolate ABT301 genome asse...  67.6    1e-07
UEGL01000039.1 Zygosaccharomyces sapae isolate ABT301 genome asse...  67.6    1e-07
UEGL01000008.1 Zygosaccharomyces sapae isolate ABT301 genome asse...  67.6    1e-07
UEGL01000052.1 Zygosaccharomyces sapae isolate ABT301 genome asse...  67.6    1e-07
JAEBUO010000048.1 Amanita rimosa strain LH00003 Contig48, whole g...  67.6    1e-07
VZVN01000183.1 Saccharomyces cerevisiae x Saccharomyces kudriavze...  67.6    1e-07
JABBWE010000158.1 Suillus plorans strain S12 HD556scaffold_158, w...  67.6    1e-07
JABBWE010000113.1 Suillus plorans strain S12 HD556scaffold_113, w...  67.6    1e-07
KI925462.1 Heterobasidion irregulare TC 32-1 unplaced genomic sca...  67.6    1e-07
CU928181.1 Zygosaccharomyces rouxii strain CBS732 chromosome E co...  67.6    1e-07
JAEUWS010000094.1 Podaxis sp. C-F-92630 scaffold01308, whole geno...  67.6    1e-07
JABBWM010000807.1 Suillus discolor strain FC423 F5147scaffold_807...  67.6    1e-07
JABBWM010000803.1 Suillus discolor strain FC423 F5147scaffold_803...  67.6    1e-07
JABBWM010000802.1 Suillus discolor strain FC423 F5147scaffold_802...  67.6    1e-07
JABBWM010000798.1 Suillus discolor strain FC423 F5147scaffold_798...  67.6    1e-07
JABBWM010000797.1 Suillus discolor strain FC423 F5147scaffold_797...  67.6    1e-07
JABBWM010000796.1 Suillus discolor strain FC423 F5147scaffold_796...  67.6    1e-07
JABBWM010000795.1 Suillus discolor strain FC423 F5147scaffold_795...  67.6    1e-07
JABBWM010000793.1 Suillus discolor strain FC423 F5147scaffold_793...  67.6    1e-07
JABBWM010000780.1 Suillus discolor strain FC423 F5147scaffold_780...  67.6    1e-07
JABBWM010000773.1 Suillus discolor strain FC423 F5147scaffold_773...  67.6    1e-07
JABBWM010000765.1 Suillus discolor strain FC423 F5147scaffold_765...  67.6    1e-07
JABBWM010000756.1 Suillus discolor strain FC423 F5147scaffold_756...  67.6    1e-07
JABBWM010000739.1 Suillus discolor strain FC423 F5147scaffold_739...  67.6    1e-07
JABBWM010000722.1 Suillus discolor strain FC423 F5147scaffold_722...  67.6    1e-07
JABBWM010000721.1 Suillus discolor strain FC423 F5147scaffold_721...  67.6    1e-07
JABBWM010000720.1 Suillus discolor strain FC423 F5147scaffold_720...  67.6    1e-07
JABBWM010000689.1 Suillus discolor strain FC423 F5147scaffold_689...  67.6    1e-07
JABBWM010000664.1 Suillus discolor strain FC423 F5147scaffold_664...  67.6    1e-07
JABBWM010000465.1 Suillus discolor strain FC423 F5147scaffold_465...  67.6    1e-07
JABBWM010000425.1 Suillus discolor strain FC423 F5147scaffold_425...  67.6    1e-07
JABBWM010000226.1 Suillus discolor strain FC423 F5147scaffold_226...  67.6    1e-07
LVVM01000045.1 Rhizopogon vesiculosus strain AM-OR11-056 contig24...  67.6    1e-07
PPOI01000098.1 Kazachstania aerobia strain NRRL Y-27976 scf718000...  67.6    1e-07
PVYE01000045.1 Rhizopogon rudus strain AM-MX12-043c contig303, wh...  67.6    1e-07
NRDW01000534.1 Starmerella davenportii strain CBS 9069 NODE_534_l...  67.6    1e-07
JAAIFI010001039.1 Phlebia tremellosa strain BBEL0901 Scaffold1039...  67.6    1e-07
NKZI01002216.1 Metschnikowia sp. 00-154.1 strain UWOPS 00-154.1 m...  67.6    1e-07
NKZI01001560.1 Metschnikowia sp. 00-154.1 strain UWOPS 00-154.1 m...  67.6    1e-07
JAHUZD010000048.1 Candida oxycetoniae strain CBS 10844 scaffold94...  67.6    1e-07
NKZN01001524.1 Metschnikowia santaceciliae strain UWOPS 01-517a1 ...  67.6    1e-07
NKZN01001157.1 Metschnikowia santaceciliae strain UWOPS 01-517a1 ...  67.6    1e-07
JACWFZ010000022.1 Cystobasidium slooffiae strain I2-R3 I2-R3_cont...  67.6    1e-07
JAEBUQ010000033.1 Amanita fuliginea strain LH00002 Contig33, whol...  67.6    1e-07
JAEBUQ010000030.1 Amanita fuliginea strain LH00002 Contig30, whol...  67.6    1e-07
JAEBUQ010000026.1 Amanita fuliginea strain LH00002 Contig26, whol...  67.6    1e-07
HE580273.2 Naumovozyma dairenensis CBS 421 chromosome 7, complete...  67.6    1e-07
LPNL01000013.1 Hanseniaspora opuntiae strain AWRI3578 Hanseniaspo...  67.6    1e-07
PPNQ01000118.1 Hanseniaspora hatyaiensis (nom. inval.) strain ZIM...  67.6    1e-07
JAHWDV010000018.1 Microbotryum scabiosae strain 1118 MvKn-1118-A2...  67.6    1e-07
JAHWDV010000017.1 Microbotryum scabiosae strain 1118 MvKn-1118-A2...  67.6    1e-07
JAEOAQ010000005.1 Candida metapsilosis strain BP57 scaffold5, who...  67.6    1e-07
PUHR01000350.1 Kazachstania exigua strain OG2 scaffold_350, whole...  67.6    1e-07
QFDT01010753.1 Macrolepiota dolichaula strain MG24 scaffold16438_...  67.6    1e-07
PVXV01000070.1 Rhizopogon hawkerae strain AM-Trappe36296 contig50...  67.6    1e-07
HE650828.1 Kazachstania africana CBS 2517 chromosome 8, complete ...  67.6    1e-07
PPOH01000352.1 Kazachstania kunashirensis strain NRRL Y-27209 scf...  67.6    1e-07
PPOH01000153.1 Kazachstania kunashirensis strain NRRL Y-27209 scf...  67.6    1e-07
PPOH01000013.1 Kazachstania kunashirensis strain NRRL Y-27209 scf...  67.6    1e-07
ASRE01032522.1 Pecoramyces ruminantium strain C1A deg718000009584...  67.6    1e-07
ASRE01032217.1 Pecoramyces ruminantium strain C1A deg718000008790...  67.6    1e-07
ASRE01032215.1 Pecoramyces ruminantium strain C1A deg718000008787...  67.6    1e-07
ASRE01032198.1 Pecoramyces ruminantium strain C1A deg718000008742...  67.6    1e-07
ASRE01032088.1 Pecoramyces ruminantium strain C1A deg718000008419...  67.6    1e-07
ASRE01032018.1 Pecoramyces ruminantium strain C1A deg718000008238...  67.6    1e-07
ASRE01031808.1 Pecoramyces ruminantium strain C1A deg718000007681...  67.6    1e-07
ASRE01031780.1 Pecoramyces ruminantium strain C1A deg718000007619...  67.6    1e-07
ASRE01031613.1 Pecoramyces ruminantium strain C1A deg718000007146...  67.6    1e-07
ASRE01031501.1 Pecoramyces ruminantium strain C1A deg718000006782...  67.6    1e-07
ASRE01031407.1 Pecoramyces ruminantium strain C1A deg718000006499...  67.6    1e-07
ASRE01031143.1 Pecoramyces ruminantium strain C1A deg718000005733...  67.6    1e-07
ASRE01031054.1 Pecoramyces ruminantium strain C1A deg718000005497...  67.6    1e-07
ASRE01031020.1 Pecoramyces ruminantium strain C1A deg718000005381...  67.6    1e-07
ASRE01030943.1 Pecoramyces ruminantium strain C1A deg718000005158...  67.6    1e-07
ASRE01030883.1 Pecoramyces ruminantium strain C1A deg718000004978...  67.6    1e-07
ASRE01030823.1 Pecoramyces ruminantium strain C1A deg718000009722...  67.6    1e-07
ASRE01030553.1 Pecoramyces ruminantium strain C1A deg718000009553...  67.6    1e-07
ASRE01030500.1 Pecoramyces ruminantium strain C1A deg718000009519...  67.6    1e-07
ASRE01030383.1 Pecoramyces ruminantium strain C1A deg718000009437...  67.6    1e-07
ASRE01029875.1 Pecoramyces ruminantium strain C1A deg718000009126...  67.6    1e-07
ASRE01029528.1 Pecoramyces ruminantium strain C1A deg718000008889...  67.6    1e-07
ASRE01029141.1 Pecoramyces ruminantium strain C1A deg718000008621...  67.6    1e-07
ASRE01028969.1 Pecoramyces ruminantium strain C1A deg718000008515...  67.6    1e-07
ASRE01028794.1 Pecoramyces ruminantium strain C1A deg718000008411...  67.6    1e-07
ASRE01028763.1 Pecoramyces ruminantium strain C1A deg718000008391...  67.6    1e-07
ASRE01028504.1 Pecoramyces ruminantium strain C1A deg718000008223...  67.6    1e-07
ASRE01028468.1 Pecoramyces ruminantium strain C1A deg718000008199...  67.6    1e-07
ASRE01028346.1 Pecoramyces ruminantium strain C1A deg718000008127...  67.6    1e-07
ASRE01028335.1 Pecoramyces ruminantium strain C1A deg718000008119...  67.6    1e-07
ASRE01028226.1 Pecoramyces ruminantium strain C1A deg718000008046...  67.6    1e-07
ASRE01028116.1 Pecoramyces ruminantium strain C1A deg718000007971...  67.6    1e-07
ASRE01027909.1 Pecoramyces ruminantium strain C1A deg718000007848...  67.6    1e-07
ASRE01027597.1 Pecoramyces ruminantium strain C1A deg718000007651...  67.6    1e-07
ASRE01027263.1 Pecoramyces ruminantium strain C1A deg718000007422...  67.6    1e-07
ASRE01026973.1 Pecoramyces ruminantium strain C1A deg718000007233...  67.6    1e-07
ASRE01026838.1 Pecoramyces ruminantium strain C1A deg718000007149...  67.6    1e-07
ASRE01026184.1 Pecoramyces ruminantium strain C1A deg718000006736...  67.6    1e-07
ASRE01026125.1 Pecoramyces ruminantium strain C1A deg718000006694...  67.6    1e-07
ASRE01026071.1 Pecoramyces ruminantium strain C1A deg718000006656...  67.6    1e-07
ASRE01025907.1 Pecoramyces ruminantium strain C1A deg718000006553...  67.6    1e-07
ASRE01025883.1 Pecoramyces ruminantium strain C1A deg718000006536...  67.6    1e-07
ASRE01025675.1 Pecoramyces ruminantium strain C1A deg718000006391...  67.6    1e-07
ASRE01025498.1 Pecoramyces ruminantium strain C1A deg718000006277...  67.6    1e-07
ASRE01024993.1 Pecoramyces ruminantium strain C1A deg718000005925...  67.6    1e-07
ASRE01024964.1 Pecoramyces ruminantium strain C1A deg718000005905...  67.6    1e-07
ASRE01024876.1 Pecoramyces ruminantium strain C1A deg718000005843...  67.6    1e-07
ASRE01024870.1 Pecoramyces ruminantium strain C1A deg718000005840...  67.6    1e-07
ASRE01024710.1 Pecoramyces ruminantium strain C1A deg718000005739...  67.6    1e-07
ASRE01024460.1 Pecoramyces ruminantium strain C1A deg718000005564...  67.6    1e-07
ASRE01024346.1 Pecoramyces ruminantium strain C1A deg718000005485...  67.6    1e-07
ASRE01024336.1 Pecoramyces ruminantium strain C1A deg718000005479...  67.6    1e-07
ASRE01024120.1 Pecoramyces ruminantium strain C1A deg718000005331...  67.6    1e-07
ASRE01024115.1 Pecoramyces ruminantium strain C1A deg718000005329...  67.6    1e-07
ASRE01023428.1 Pecoramyces ruminantium strain C1A deg718000004896...  67.6    1e-07


>CP025762.1 Cryptococcus gattii VGII R265 chromosome 4
Length=1750766

 Score = 351 bits (190),  Expect = 3e-93
 Identities = 192/193 (99%), Gaps = 0/193 (0%)
 Strand=Plus/Plus

Query  1        CAAGGTTTCCGTAGGTGAACCTGCGGAAGGATCAGTAGAGAATATTGGACTTCGGTCCAT  60
                |||||||||||||||||||||||||||||||||||||||||||| |||||||||||||||
Sbjct  1475316  CAAGGTTTCCGTAGGTGAACCTGCGGAAGGATCAGTAGAGAATACTGGACTTCGGTCCAT  1475375

Query  61       TTATCTACCCATCTACACCTGTGAACTGTTTATGTGCTTCGGCACGTTTTACACAAACTT  120
                ||||||||||||||||||||||||||||||||||||||||||||||||||||||||||||
Sbjct  1475376  TTATCTACCCATCTACACCTGTGAACTGTTTATGTGCTTCGGCACGTTTTACACAAACTT  1475435

Query  121      CTAAATGTAATGAATGTAATCTTATTATAACAATAATAAAACTTTCAACAACGGATCTCT  180
                ||||||||||||||||||||||||||||||||||||||||||||||||||||||||||||
Sbjct  1475436  CTAAATGTAATGAATGTAATCTTATTATAACAATAATAAAACTTTCAACAACGGATCTCT  1475495

Query  181      TGGCTTCCACATC  193
                |||||||||||||
Sbjct  1475496  TGGCTTCCACATC  1475508


 Score = 351 bits (190),  Expect = 3e-93
 Identities = 192/193 (99%), Gaps = 0/193 (0%)
 Strand=Plus/Plus

Query  1        CAAGGTTTCCGTAGGTGAACCTGCGGAAGGATCAGTAGAGAATATTGGACTTCGGTCCAT  60
                |||||||||||||||||||||||||||||||||||||||||||| |||||||||||||||
Sbjct  1483468  CAAGGTTTCCGTAGGTGAACCTGCGGAAGGATCAGTAGAGAATACTGGACTTCGGTCCAT  1483527

Query  61       TTATCTACCCATCTACACCTGTGAACTGTTTATGTGCTTCGGCACGTTTTACACAAACTT  120
                ||||||||||||||||||||||||||||||||||||||||||||||||||||||||||||
Sbjct  1483528  TTATCTACCCATCTACACCTGTGAACTGTTTATGTGCTTCGGCACGTTTTACACAAACTT  1483587

Query  121      CTAAATGTAATGAATGTAATCTTATTATAACAATAATAAAACTTTCAACAACGGATCTCT  180
                ||||||||||||||||||||||||||||||||||||||||||||||||||||||||||||
Sbjct  1483588  CTAAATGTAATGAATGTAATCTTATTATAACAATAATAAAACTTTCAACAACGGATCTCT  1483647

Query  181      TGGCTTCCACATC  193
                |||||||||||||
Sbjct  1483648  TGGCTTCCACATC  1483660


 Score = 351 bits (190),  Expect = 3e-93
 Identities = 192/193 (99%), Gaps = 0/193 (0%)
 Strand=Plus/Plus

Query  1        CAAGGTTTCCGTAGGTGAACCTGCGGAAGGATCAGTAGAGAATATTGGACTTCGGTCCAT  60
                |||||||||||||||||||||||||||||||||||||||||||| |||||||||||||||
Sbjct  1491454  CAAGGTTTCCGTAGGTGAACCTGCGGAAGGATCAGTAGAGAATACTGGACTTCGGTCCAT  1491513

Query  61       TTATCTACCCATCTACACCTGTGAACTGTTTATGTGCTTCGGCACGTTTTACACAAACTT  120
                ||||||||||||||||||||||||||||||||||||||||||||||||||||||||||||
Sbjct  1491514  TTATCTACCCATCTACACCTGTGAACTGTTTATGTGCTTCGGCACGTTTTACACAAACTT  1491573

Query  121      CTAAATGTAATGAATGTAATCTTATTATAACAATAATAAAACTTTCAACAACGGATCTCT  180
                ||||||||||||||||||||||||||||||||||||||||||||||||||||||||||||
Sbjct  1491574  CTAAATGTAATGAATGTAATCTTATTATAACAATAATAAAACTTTCAACAACGGATCTCT  1491633

Query  181      TGGCTTCCACATC  193
                |||||||||||||
Sbjct  1491634  TGGCTTCCACATC  1491646


>VHDQ01000015.1 Cryptococcus cf. gattii strain MF34 chromosome 14 contig000015, 
whole genome shotgun sequence
Length=330954

 Score = 351 bits (190),  Expect = 3e-93
 Identities = 192/193 (99%), Gaps = 0/193 (0%)
 Strand=Plus/Plus

Query  1     CAAGGTTTCCGTAGGTGAACCTGCGGAAGGATCAGTAGAGAATATTGGACTTCGGTCCAT  60
             |||||||||||||||||||||||||||||||||||||||||||| |||||||||||||||
Sbjct  3840  CAAGGTTTCCGTAGGTGAACCTGCGGAAGGATCAGTAGAGAATACTGGACTTCGGTCCAT  3899

Query  61    TTATCTACCCATCTACACCTGTGAACTGTTTATGTGCTTCGGCACGTTTTACACAAACTT  120
             ||||||||||||||||||||||||||||||||||||||||||||||||||||||||||||
Sbjct  3900  TTATCTACCCATCTACACCTGTGAACTGTTTATGTGCTTCGGCACGTTTTACACAAACTT  3959

Query  121   CTAAATGTAATGAATGTAATCTTATTATAACAATAATAAAACTTTCAACAACGGATCTCT  180
             ||||||||||||||||||||||||||||||||||||||||||||||||||||||||||||
Sbjct  3960  CTAAATGTAATGAATGTAATCTTATTATAACAATAATAAAACTTTCAACAACGGATCTCT  4019

Query  181   TGGCTTCCACATC  193
             |||||||||||||
Sbjct  4020  TGGCTTCCACATC  4032


 Score = 351 bits (190),  Expect = 3e-93
 Identities = 192/193 (99%), Gaps = 0/193 (0%)
 Strand=Plus/Plus

Query  1      CAAGGTTTCCGTAGGTGAACCTGCGGAAGGATCAGTAGAGAATATTGGACTTCGGTCCAT  60
              |||||||||||||||||||||||||||||||||||||||||||| |||||||||||||||
Sbjct  11932  CAAGGTTTCCGTAGGTGAACCTGCGGAAGGATCAGTAGAGAATACTGGACTTCGGTCCAT  11991

Query  61     TTATCTACCCATCTACACCTGTGAACTGTTTATGTGCTTCGGCACGTTTTACACAAACTT  120
              ||||||||||||||||||||||||||||||||||||||||||||||||||||||||||||
Sbjct  11992  TTATCTACCCATCTACACCTGTGAACTGTTTATGTGCTTCGGCACGTTTTACACAAACTT  12051

Query  121    CTAAATGTAATGAATGTAATCTTATTATAACAATAATAAAACTTTCAACAACGGATCTCT  180
              ||||||||||||||||||||||||||||||||||||||||||||||||||||||||||||
Sbjct  12052  CTAAATGTAATGAATGTAATCTTATTATAACAATAATAAAACTTTCAACAACGGATCTCT  12111

Query  181    TGGCTTCCACATC  193
              |||||||||||||
Sbjct  12112  TGGCTTCCACATC  12124


 Score = 351 bits (190),  Expect = 3e-93
 Identities = 192/193 (99%), Gaps = 0/193 (0%)
 Strand=Plus/Plus

Query  1      CAAGGTTTCCGTAGGTGAACCTGCGGAAGGATCAGTAGAGAATATTGGACTTCGGTCCAT  60
              |||||||||||||||||||||||||||||||||||||||||||| |||||||||||||||
Sbjct  20021  CAAGGTTTCCGTAGGTGAACCTGCGGAAGGATCAGTAGAGAATACTGGACTTCGGTCCAT  20080

Query  61     TTATCTACCCATCTACACCTGTGAACTGTTTATGTGCTTCGGCACGTTTTACACAAACTT  120
              ||||||||||||||||||||||||||||||||||||||||||||||||||||||||||||
Sbjct  20081  TTATCTACCCATCTACACCTGTGAACTGTTTATGTGCTTCGGCACGTTTTACACAAACTT  20140

Query  121    CTAAATGTAATGAATGTAATCTTATTATAACAATAATAAAACTTTCAACAACGGATCTCT  180
              ||||||||||||||||||||||||||||||||||||||||||||||||||||||||||||
Sbjct  20141  CTAAATGTAATGAATGTAATCTTATTATAACAATAATAAAACTTTCAACAACGGATCTCT  20200

Query  181    TGGCTTCCACATC  193
              |||||||||||||
Sbjct  20201  TGGCTTCCACATC  20213


>VHDQ01000014.1 Cryptococcus cf. gattii strain MF34 chromosome 14 contig000014, 
whole genome shotgun sequence
Length=1507400

 Score = 351 bits (190),  Expect = 3e-93
 Identities = 192/193 (99%), Gaps = 0/193 (0%)
 Strand=Plus/Plus

Query  1        CAAGGTTTCCGTAGGTGAACCTGCGGAAGGATCAGTAGAGAATATTGGACTTCGGTCCAT  60
                |||||||||||||||||||||||||||||||||||||||||||| |||||||||||||||
Sbjct  1505840  CAAGGTTTCCGTAGGTGAACCTGCGGAAGGATCAGTAGAGAATACTGGACTTCGGTCCAT  1505899

Query  61       TTATCTACCCATCTACACCTGTGAACTGTTTATGTGCTTCGGCACGTTTTACACAAACTT  120
                ||||||||||||||||||||||||||||||||||||||||||||||||||||||||||||
Sbjct  1505900  TTATCTACCCATCTACACCTGTGAACTGTTTATGTGCTTCGGCACGTTTTACACAAACTT  1505959

Query  121      CTAAATGTAATGAATGTAATCTTATTATAACAATAATAAAACTTTCAACAACGGATCTCT  180
                ||||||||||||||||||||||||||||||||||||||||||||||||||||||||||||
Sbjct  1505960  CTAAATGTAATGAATGTAATCTTATTATAACAATAATAAAACTTTCAACAACGGATCTCT  1506019

Query  181      TGGCTTCCACATC  193
                |||||||||||||
Sbjct  1506020  TGGCTTCCACATC  1506032


 Score = 346 bits (187),  Expect = 1e-91
 Identities = 192/194 (99%), Gaps = 1/194 (1%)
 Strand=Plus/Plus

Query  1        CAAGGTTTCCGTAGGTGAACCTGCGGAAGGATCAGTAGAGAATATTGGACTTC-GGTCCA  59
                |||||||||||||||||||||||||||||||||||||||||||| |||||||| ||||||
Sbjct  1497766  CAAGGTTTCCGTAGGTGAACCTGCGGAAGGATCAGTAGAGAATACTGGACTTCGGGTCCA  1497825

Query  60       TTTATCTACCCATCTACACCTGTGAACTGTTTATGTGCTTCGGCACGTTTTACACAAACT  119
                ||||||||||||||||||||||||||||||||||||||||||||||||||||||||||||
Sbjct  1497826  TTTATCTACCCATCTACACCTGTGAACTGTTTATGTGCTTCGGCACGTTTTACACAAACT  1497885

Query  120      TCTAAATGTAATGAATGTAATCTTATTATAACAATAATAAAACTTTCAACAACGGATCTC  179
                ||||||||||||||||||||||||||||||||||||||||||||||||||||||||||||
Sbjct  1497886  TCTAAATGTAATGAATGTAATCTTATTATAACAATAATAAAACTTTCAACAACGGATCTC  1497945

Query  180      TTGGCTTCCACATC  193
                ||||||||||||||
Sbjct  1497946  TTGGCTTCCACATC  1497959


>PJQL01004345.1 Rhizopus azygosporus strain CBS 357.93 scaffold_4345, whole genome 
shotgun sequence
Length=1445

 Score = 351 bits (190),  Expect = 3e-93
 Identities = 192/193 (99%), Gaps = 0/193 (0%)
 Strand=Plus/Plus

Query  1    CAAGGTTTCCGTAGGTGAACCTGCGGAAGGATCAGTAGAGAATATTGGACTTCGGTCCAT  60
            |||||||||||||||||||||||||||||||||||||||||||| |||||||||||||||
Sbjct  22   CAAGGTTTCCGTAGGTGAACCTGCGGAAGGATCAGTAGAGAATACTGGACTTCGGTCCAT  81

Query  61   TTATCTACCCATCTACACCTGTGAACTGTTTATGTGCTTCGGCACGTTTTACACAAACTT  120
            ||||||||||||||||||||||||||||||||||||||||||||||||||||||||||||
Sbjct  82   TTATCTACCCATCTACACCTGTGAACTGTTTATGTGCTTCGGCACGTTTTACACAAACTT  141

Query  121  CTAAATGTAATGAATGTAATCTTATTATAACAATAATAAAACTTTCAACAACGGATCTCT  180
            ||||||||||||||||||||||||||||||||||||||||||||||||||||||||||||
Sbjct  142  CTAAATGTAATGAATGTAATCTTATTATAACAATAATAAAACTTTCAACAACGGATCTCT  201

Query  181  TGGCTTCCACATC  193
            |||||||||||||
Sbjct  202  TGGCTTCCACATC  214


>KI669491.1 Kwoniella mangroviensis CBS 8507 unplaced genomic scaffold supercont2.54, 
whole genome shotgun sequence
Length=5488

 Score = 351 bits (190),  Expect = 3e-93
 Identities = 192/193 (99%), Gaps = 0/193 (0%)
 Strand=Plus/Minus

Query  1    CAAGGTTTCCGTAGGTGAACCTGCGGAAGGATCAGTAGAGAATATTGGACTTCGGTCCAT  60
            ||||||||||||||||||||||||||||||||||||||||||||||||||||||||||||
Sbjct  561  CAAGGTTTCCGTAGGTGAACCTGCGGAAGGATCAGTAGAGAATATTGGACTTCGGTCCAT  502

Query  61   TTATCTACCCATCTACACCTGTGAACTGTTTATGTGCTTCGGCACGTTTTACACAAACTT  120
            ||||||||||||||||||||||||||||||||||||||||||||||||||||||||||||
Sbjct  501  TTATCTACCCATCTACACCTGTGAACTGTTTATGTGCTTCGGCACGTTTTACACAAACTT  442

Query  121  CTAAATGTAATGAATGTAATCTTATTATAACAATAATAAAACTTTCAACAACGGATCTCT  180
            ||||||||||||||||||||||||||||||||||||||||||||||||||||||||||||
Sbjct  441  CTAAATGTAATGAATGTAATCTTATTATAACAATAATAAAACTTTCAACAACGGATCTCT  382

Query  181  TGGCTTCCACATC  193
            ||||| |||||||
Sbjct  381  TGGCTCCCACATC  369


>NW_017566921.1 Kwoniella mangroviensis CBS 8507 unplaced genomic scaffold supercont2.54, 
whole genome shotgun sequence
Length=5488

 Score = 351 bits (190),  Expect = 3e-93
 Identities = 192/193 (99%), Gaps = 0/193 (0%)
 Strand=Plus/Minus

Query  1    CAAGGTTTCCGTAGGTGAACCTGCGGAAGGATCAGTAGAGAATATTGGACTTCGGTCCAT  60
            ||||||||||||||||||||||||||||||||||||||||||||||||||||||||||||
Sbjct  561  CAAGGTTTCCGTAGGTGAACCTGCGGAAGGATCAGTAGAGAATATTGGACTTCGGTCCAT  502

Query  61   TTATCTACCCATCTACACCTGTGAACTGTTTATGTGCTTCGGCACGTTTTACACAAACTT  120
            ||||||||||||||||||||||||||||||||||||||||||||||||||||||||||||
Sbjct  501  TTATCTACCCATCTACACCTGTGAACTGTTTATGTGCTTCGGCACGTTTTACACAAACTT  442

Query  121  CTAAATGTAATGAATGTAATCTTATTATAACAATAATAAAACTTTCAACAACGGATCTCT  180
            ||||||||||||||||||||||||||||||||||||||||||||||||||||||||||||
Sbjct  441  CTAAATGTAATGAATGTAATCTTATTATAACAATAATAAAACTTTCAACAACGGATCTCT  382

Query  181  TGGCTTCCACATC  193
            ||||| |||||||
Sbjct  381  TGGCTCCCACATC  369


>AE017342.1 Cryptococcus neoformans var. neoformans JEC21 chromosome 2 sequence
Length=1632307

 Score = 346 bits (187),  Expect = 1e-91
 Identities = 191/193 (99%), Gaps = 0/193 (0%)
 Strand=Plus/Minus

Query  1       CAAGGTTTCCGTAGGTGAACCTGCGGAAGGATCAGTAGAGAATATTGGACTTCGGTCCAT  60
               |||||||||||||||||||||||||||||||||||||||||||||||||||| |||||||
Sbjct  279892  CAAGGTTTCCGTAGGTGAACCTGCGGAAGGATCAGTAGAGAATATTGGACTTTGGTCCAT  279833

Query  61      TTATCTACCCATCTACACCTGTGAACTGTTTATGTGCTTCGGCACGTTTTACACAAACTT  120
               ||||||||||||||||||||||||||||||||||||||||||||||||||||||||||||
Sbjct  279832  TTATCTACCCATCTACACCTGTGAACTGTTTATGTGCTTCGGCACGTTTTACACAAACTT  279773

Query  121     CTAAATGTAATGAATGTAATCTTATTATAACAATAATAAAACTTTCAACAACGGATCTCT  180
               ||||||||||||||||||||| ||||||||||||||||||||||||||||||||||||||
Sbjct  279772  CTAAATGTAATGAATGTAATCATATTATAACAATAATAAAACTTTCAACAACGGATCTCT  279713

Query  181     TGGCTTCCACATC  193
               |||||||||||||
Sbjct  279712  TGGCTTCCACATC  279700


 Score = 346 bits (187),  Expect = 1e-91
 Identities = 191/193 (99%), Gaps = 0/193 (0%)
 Strand=Plus/Minus

Query  1       CAAGGTTTCCGTAGGTGAACCTGCGGAAGGATCAGTAGAGAATATTGGACTTCGGTCCAT  60
               |||||||||||||||||||||||||||||||||||||||||||||||||||| |||||||
Sbjct  287974  CAAGGTTTCCGTAGGTGAACCTGCGGAAGGATCAGTAGAGAATATTGGACTTTGGTCCAT  287915

Query  61      TTATCTACCCATCTACACCTGTGAACTGTTTATGTGCTTCGGCACGTTTTACACAAACTT  120
               ||||||||||||||||||||||||||||||||||||||||||||||||||||||||||||
Sbjct  287914  TTATCTACCCATCTACACCTGTGAACTGTTTATGTGCTTCGGCACGTTTTACACAAACTT  287855

Query  121     CTAAATGTAATGAATGTAATCTTATTATAACAATAATAAAACTTTCAACAACGGATCTCT  180
               ||||||||||||||||||||| ||||||||||||||||||||||||||||||||||||||
Sbjct  287854  CTAAATGTAATGAATGTAATCATATTATAACAATAATAAAACTTTCAACAACGGATCTCT  287795

Query  181     TGGCTTCCACATC  193
               |||||||||||||
Sbjct  287794  TGGCTTCCACATC  287782


>SSXJ01000381.1 Cryptococcus neoformans AD hybrid strain CBS 132 tig00000869, 
whole genome shotgun sequence
Length=20888

 Score = 346 bits (187),  Expect = 1e-91
 Identities = 191/193 (99%), Gaps = 0/193 (0%)
 Strand=Plus/Minus

Query  1     CAAGGTTTCCGTAGGTGAACCTGCGGAAGGATCAGTAGAGAATATTGGACTTCGGTCCAT  60
             |||||||||||||||||||||||||||||||||||||||||||||||||||| |||||||
Sbjct  6957  CAAGGTTTCCGTAGGTGAACCTGCGGAAGGATCAGTAGAGAATATTGGACTTTGGTCCAT  6898

Query  61    TTATCTACCCATCTACACCTGTGAACTGTTTATGTGCTTCGGCACGTTTTACACAAACTT  120
             ||||||||||||||||||||||||||||||||||||||||||||||||||||||||||||
Sbjct  6897  TTATCTACCCATCTACACCTGTGAACTGTTTATGTGCTTCGGCACGTTTTACACAAACTT  6838

Query  121   CTAAATGTAATGAATGTAATCTTATTATAACAATAATAAAACTTTCAACAACGGATCTCT  180
             ||||||||||||||||||||| ||||||||||||||||||||||||||||||||||||||
Sbjct  6837  CTAAATGTAATGAATGTAATCATATTATAACAATAATAAAACTTTCAACAACGGATCTCT  6778

Query  181   TGGCTTCCACATC  193
             |||||||||||||
Sbjct  6777  TGGCTTCCACATC  6765


 Score = 346 bits (187),  Expect = 1e-91
 Identities = 191/193 (99%), Gaps = 0/193 (0%)
 Strand=Plus/Minus

Query  1      CAAGGTTTCCGTAGGTGAACCTGCGGAAGGATCAGTAGAGAATATTGGACTTCGGTCCAT  60
              |||||||||||||||||||||||||||||||||||||||||||||||||||| |||||||
Sbjct  14993  CAAGGTTTCCGTAGGTGAACCTGCGGAAGGATCAGTAGAGAATATTGGACTTTGGTCCAT  14934

Query  61     TTATCTACCCATCTACACCTGTGAACTGTTTATGTGCTTCGGCACGTTTTACACAAACTT  120
              ||||||||||||||||||||||||||||||||||||||||||||||||||||||||||||
Sbjct  14933  TTATCTACCCATCTACACCTGTGAACTGTTTATGTGCTTCGGCACGTTTTACACAAACTT  14874

Query  121    CTAAATGTAATGAATGTAATCTTATTATAACAATAATAAAACTTTCAACAACGGATCTCT  180
              ||||||||||||||||||||| ||||||||||||||||||||||||||||||||||||||
Sbjct  14873  CTAAATGTAATGAATGTAATCATATTATAACAATAATAAAACTTTCAACAACGGATCTCT  14814

Query  181    TGGCTTCCACATC  193
              |||||||||||||
Sbjct  14813  TGGCTTCCACATC  14801


>SSXJ01000371.1 Cryptococcus neoformans AD hybrid strain CBS 132 tig00000855, 
whole genome shotgun sequence
Length=20939

 Score = 346 bits (187),  Expect = 1e-91
 Identities = 191/193 (99%), Gaps = 0/193 (0%)
 Strand=Plus/Minus

Query  1     CAAGGTTTCCGTAGGTGAACCTGCGGAAGGATCAGTAGAGAATATTGGACTTCGGTCCAT  60
             |||||||||||||||||||||||||||||||||||||||||||||||||||| |||||||
Sbjct  6588  CAAGGTTTCCGTAGGTGAACCTGCGGAAGGATCAGTAGAGAATATTGGACTTTGGTCCAT  6529

Query  61    TTATCTACCCATCTACACCTGTGAACTGTTTATGTGCTTCGGCACGTTTTACACAAACTT  120
             ||||||||||||||||||||||||||||||||||||||||||||||||||||||||||||
Sbjct  6528  TTATCTACCCATCTACACCTGTGAACTGTTTATGTGCTTCGGCACGTTTTACACAAACTT  6469

Query  121   CTAAATGTAATGAATGTAATCTTATTATAACAATAATAAAACTTTCAACAACGGATCTCT  180
             ||||||||||||||||||||| ||||||||||||||||||||||||||||||||||||||
Sbjct  6468  CTAAATGTAATGAATGTAATCATATTATAACAATAATAAAACTTTCAACAACGGATCTCT  6409

Query  181   TGGCTTCCACATC  193
             |||||||||||||
Sbjct  6408  TGGCTTCCACATC  6396


 Score = 339 bits (183),  Expect = 2e-89
 Identities = 190/193 (98%), Gaps = 1/193 (1%)
 Strand=Plus/Minus

Query  1      CAAGGTTTCCGTAGGTGAACCTGCGGAAGGATCAGTAGAGAATATTGGACTTCGGTCCAT  60
              ||||||||||||||||||||||||||||||||||||||||||||||| |||| |||||||
Sbjct  14620  CAAGGTTTCCGTAGGTGAACCTGCGGAAGGATCAGTAGAGAATATTG-ACTTTGGTCCAT  14562

Query  61     TTATCTACCCATCTACACCTGTGAACTGTTTATGTGCTTCGGCACGTTTTACACAAACTT  120
              ||||||||||||||||||||||||||||||||||||||||||||||||||||||||||||
Sbjct  14561  TTATCTACCCATCTACACCTGTGAACTGTTTATGTGCTTCGGCACGTTTTACACAAACTT  14502

Query  121    CTAAATGTAATGAATGTAATCTTATTATAACAATAATAAAACTTTCAACAACGGATCTCT  180
              ||||||||||||||||||||| ||||||||||||||||||||||||||||||||||||||
Sbjct  14501  CTAAATGTAATGAATGTAATCATATTATAACAATAATAAAACTTTCAACAACGGATCTCT  14442

Query  181    TGGCTTCCACATC  193
              |||||||||||||
Sbjct  14441  TGGCTTCCACATC  14429


>NC_006684.1 Cryptococcus neoformans var. neoformans JEC21 chromosome 2 sequence
Length=1632307

 Score = 346 bits (187),  Expect = 1e-91
 Identities = 191/193 (99%), Gaps = 0/193 (0%)
 Strand=Plus/Minus

Query  1       CAAGGTTTCCGTAGGTGAACCTGCGGAAGGATCAGTAGAGAATATTGGACTTCGGTCCAT  60
               |||||||||||||||||||||||||||||||||||||||||||||||||||| |||||||
Sbjct  279892  CAAGGTTTCCGTAGGTGAACCTGCGGAAGGATCAGTAGAGAATATTGGACTTTGGTCCAT  279833

Query  61      TTATCTACCCATCTACACCTGTGAACTGTTTATGTGCTTCGGCACGTTTTACACAAACTT  120
               ||||||||||||||||||||||||||||||||||||||||||||||||||||||||||||
Sbjct  279832  TTATCTACCCATCTACACCTGTGAACTGTTTATGTGCTTCGGCACGTTTTACACAAACTT  279773

Query  121     CTAAATGTAATGAATGTAATCTTATTATAACAATAATAAAACTTTCAACAACGGATCTCT  180
               ||||||||||||||||||||| ||||||||||||||||||||||||||||||||||||||
Sbjct  279772  CTAAATGTAATGAATGTAATCATATTATAACAATAATAAAACTTTCAACAACGGATCTCT  279713

Query  181     TGGCTTCCACATC  193
               |||||||||||||
Sbjct  279712  TGGCTTCCACATC  279700


 Score = 346 bits (187),  Expect = 1e-91
 Identities = 191/193 (99%), Gaps = 0/193 (0%)
 Strand=Plus/Minus

Query  1       CAAGGTTTCCGTAGGTGAACCTGCGGAAGGATCAGTAGAGAATATTGGACTTCGGTCCAT  60
               |||||||||||||||||||||||||||||||||||||||||||||||||||| |||||||
Sbjct  287974  CAAGGTTTCCGTAGGTGAACCTGCGGAAGGATCAGTAGAGAATATTGGACTTTGGTCCAT  287915

Query  61      TTATCTACCCATCTACACCTGTGAACTGTTTATGTGCTTCGGCACGTTTTACACAAACTT  120
               ||||||||||||||||||||||||||||||||||||||||||||||||||||||||||||
Sbjct  287914  TTATCTACCCATCTACACCTGTGAACTGTTTATGTGCTTCGGCACGTTTTACACAAACTT  287855

Query  121     CTAAATGTAATGAATGTAATCTTATTATAACAATAATAAAACTTTCAACAACGGATCTCT  180
               ||||||||||||||||||||| ||||||||||||||||||||||||||||||||||||||
Sbjct  287854  CTAAATGTAATGAATGTAATCATATTATAACAATAATAAAACTTTCAACAACGGATCTCT  287795

Query  181     TGGCTTCCACATC  193
               |||||||||||||
Sbjct  287794  TGGCTTCCACATC  287782


>CP000287.1 Cryptococcus gattii WM276 chromosome B, complete sequence
Length=2187695

 Score = 340 bits (184),  Expect = 7e-90
 Identities = 190/193 (98%), Gaps = 0/193 (0%)
 Strand=Plus/Plus

Query  1        CAAGGTTTCCGTAGGTGAACCTGCGGAAGGATCAGTAGAGAATATTGGACTTCGGTCCAT  60
                |||||||||||||||||||||||||||||||||||||||||||  ||| |||||||||||
Sbjct  1520574  CAAGGTTTCCGTAGGTGAACCTGCGGAAGGATCAGTAGAGAATGCTGGGCTTCGGTCCAT  1520633

Query  61       TTATCTACCCATCTACACCTGTGAACTGTTTATGTGCTTCGGCACGTTTTACACAAACTT  120
                ||||||||||||||||||||||||||||||||||||||||||||||||||||||||||||
Sbjct  1520634  TTATCTACCCATCTACACCTGTGAACTGTTTATGTGCTTCGGCACGTTTTACACAAACTT  1520693

Query  121      CTAAATGTAATGAATGTAATCTTATTATAACAATAATAAAACTTTCAACAACGGATCTCT  180
                ||||||||||||||||||||||||||||||||||||||||||||||||||||||||||||
Sbjct  1520694  CTAAATGTAATGAATGTAATCTTATTATAACAATAATAAAACTTTCAACAACGGATCTCT  1520753

Query  181      TGGCTTCCACATC  193
                |||||||||||||
Sbjct  1520754  TGGCTTCCACATC  1520766


 Score = 340 bits (184),  Expect = 7e-90
 Identities = 190/193 (98%), Gaps = 0/193 (0%)
 Strand=Plus/Plus

Query  1        CAAGGTTTCCGTAGGTGAACCTGCGGAAGGATCAGTAGAGAATATTGGACTTCGGTCCAT  60
                |||||||||||||||||||||||||||||||||||||||||||  ||| |||||||||||
Sbjct  1528701  CAAGGTTTCCGTAGGTGAACCTGCGGAAGGATCAGTAGAGAATGCTGGGCTTCGGTCCAT  1528760

Query  61       TTATCTACCCATCTACACCTGTGAACTGTTTATGTGCTTCGGCACGTTTTACACAAACTT  120
                ||||||||||||||||||||||||||||||||||||||||||||||||||||||||||||
Sbjct  1528761  TTATCTACCCATCTACACCTGTGAACTGTTTATGTGCTTCGGCACGTTTTACACAAACTT  1528820

Query  121      CTAAATGTAATGAATGTAATCTTATTATAACAATAATAAAACTTTCAACAACGGATCTCT  180
                ||||||||||||||||||||||||||||||||||||||||||||||||||||||||||||
Sbjct  1528821  CTAAATGTAATGAATGTAATCTTATTATAACAATAATAAAACTTTCAACAACGGATCTCT  1528880

Query  181      TGGCTTCCACATC  193
                |||||||||||||
Sbjct  1528881  TGGCTTCCACATC  1528893


 Score = 340 bits (184),  Expect = 7e-90
 Identities = 190/193 (98%), Gaps = 0/193 (0%)
 Strand=Plus/Plus

Query  1        CAAGGTTTCCGTAGGTGAACCTGCGGAAGGATCAGTAGAGAATATTGGACTTCGGTCCAT  60
                |||||||||||||||||||||||||||||||||||||||||||  ||| |||||||||||
Sbjct  1536828  CAAGGTTTCCGTAGGTGAACCTGCGGAAGGATCAGTAGAGAATGCTGGGCTTCGGTCCAT  1536887

Query  61       TTATCTACCCATCTACACCTGTGAACTGTTTATGTGCTTCGGCACGTTTTACACAAACTT  120
                ||||||||||||||||||||||||||||||||||||||||||||||||||||||||||||
Sbjct  1536888  TTATCTACCCATCTACACCTGTGAACTGTTTATGTGCTTCGGCACGTTTTACACAAACTT  1536947

Query  121      CTAAATGTAATGAATGTAATCTTATTATAACAATAATAAAACTTTCAACAACGGATCTCT  180
                ||||||||||||||||||||||||||||||||||||||||||||||||||||||||||||
Sbjct  1536948  CTAAATGTAATGAATGTAATCTTATTATAACAATAATAAAACTTTCAACAACGGATCTCT  1537007

Query  181      TGGCTTCCACATC  193
                |||||||||||||
Sbjct  1537008  TGGCTTCCACATC  1537020


 Score = 340 bits (184),  Expect = 7e-90
 Identities = 190/193 (98%), Gaps = 0/193 (0%)
 Strand=Plus/Plus

Query  1        CAAGGTTTCCGTAGGTGAACCTGCGGAAGGATCAGTAGAGAATATTGGACTTCGGTCCAT  60
                |||||||||||||||||||||||||||||||||||||||||||  ||| |||||||||||
Sbjct  1544955  CAAGGTTTCCGTAGGTGAACCTGCGGAAGGATCAGTAGAGAATGCTGGGCTTCGGTCCAT  1545014

Query  61       TTATCTACCCATCTACACCTGTGAACTGTTTATGTGCTTCGGCACGTTTTACACAAACTT  120
                ||||||||||||||||||||||||||||||||||||||||||||||||||||||||||||
Sbjct  1545015  TTATCTACCCATCTACACCTGTGAACTGTTTATGTGCTTCGGCACGTTTTACACAAACTT  1545074

Query  121      CTAAATGTAATGAATGTAATCTTATTATAACAATAATAAAACTTTCAACAACGGATCTCT  180
                ||||||||||||||||||||||||||||||||||||||||||||||||||||||||||||
Sbjct  1545075  CTAAATGTAATGAATGTAATCTTATTATAACAATAATAAAACTTTCAACAACGGATCTCT  1545134

Query  181      TGGCTTCCACATC  193
                |||||||||||||
Sbjct  1545135  TGGCTTCCACATC  1545147


 Score = 340 bits (184),  Expect = 7e-90
 Identities = 190/193 (98%), Gaps = 0/193 (0%)
 Strand=Plus/Plus

Query  1        CAAGGTTTCCGTAGGTGAACCTGCGGAAGGATCAGTAGAGAATATTGGACTTCGGTCCAT  60
                |||||||||||||||||||||||||||||||||||||||||||  ||| |||||||||||
Sbjct  1561208  CAAGGTTTCCGTAGGTGAACCTGCGGAAGGATCAGTAGAGAATGCTGGGCTTCGGTCCAT  1561267

Query  61       TTATCTACCCATCTACACCTGTGAACTGTTTATGTGCTTCGGCACGTTTTACACAAACTT  120
                ||||||||||||||||||||||||||||||||||||||||||||||||||||||||||||
Sbjct  1561268  TTATCTACCCATCTACACCTGTGAACTGTTTATGTGCTTCGGCACGTTTTACACAAACTT  1561327

Query  121      CTAAATGTAATGAATGTAATCTTATTATAACAATAATAAAACTTTCAACAACGGATCTCT  180
                ||||||||||||||||||||||||||||||||||||||||||||||||||||||||||||
Sbjct  1561328  CTAAATGTAATGAATGTAATCTTATTATAACAATAATAAAACTTTCAACAACGGATCTCT  1561387

Query  181      TGGCTTCCACATC  193
                |||||||||||||
Sbjct  1561388  TGGCTTCCACATC  1561400


 Score = 340 bits (184),  Expect = 7e-90
 Identities = 190/193 (98%), Gaps = 0/193 (0%)
 Strand=Plus/Plus

Query  1        CAAGGTTTCCGTAGGTGAACCTGCGGAAGGATCAGTAGAGAATATTGGACTTCGGTCCAT  60
                |||||||||||||||||||||||||||||||||||||||||||  ||| |||||||||||
Sbjct  1577467  CAAGGTTTCCGTAGGTGAACCTGCGGAAGGATCAGTAGAGAATGCTGGGCTTCGGTCCAT  1577526

Query  61       TTATCTACCCATCTACACCTGTGAACTGTTTATGTGCTTCGGCACGTTTTACACAAACTT  120
                ||||||||||||||||||||||||||||||||||||||||||||||||||||||||||||
Sbjct  1577527  TTATCTACCCATCTACACCTGTGAACTGTTTATGTGCTTCGGCACGTTTTACACAAACTT  1577586

Query  121      CTAAATGTAATGAATGTAATCTTATTATAACAATAATAAAACTTTCAACAACGGATCTCT  180
                ||||||||||||||||||||||||||||||||||||||||||||||||||||||||||||
Sbjct  1577587  CTAAATGTAATGAATGTAATCTTATTATAACAATAATAAAACTTTCAACAACGGATCTCT  1577646

Query  181      TGGCTTCCACATC  193
                |||||||||||||
Sbjct  1577647  TGGCTTCCACATC  1577659


 Score = 340 bits (184),  Expect = 7e-90
 Identities = 190/193 (98%), Gaps = 0/193 (0%)
 Strand=Plus/Plus

Query  1        CAAGGTTTCCGTAGGTGAACCTGCGGAAGGATCAGTAGAGAATATTGGACTTCGGTCCAT  60
                |||||||||||||||||||||||||||||||||||||||||||  ||| |||||||||||
Sbjct  1585594  CAAGGTTTCCGTAGGTGAACCTGCGGAAGGATCAGTAGAGAATGCTGGGCTTCGGTCCAT  1585653

Query  61       TTATCTACCCATCTACACCTGTGAACTGTTTATGTGCTTCGGCACGTTTTACACAAACTT  120
                ||||||||||||||||||||||||||||||||||||||||||||||||||||||||||||
Sbjct  1585654  TTATCTACCCATCTACACCTGTGAACTGTTTATGTGCTTCGGCACGTTTTACACAAACTT  1585713

Query  121      CTAAATGTAATGAATGTAATCTTATTATAACAATAATAAAACTTTCAACAACGGATCTCT  180
                ||||||||||||||||||||||||||||||||||||||||||||||||||||||||||||
Sbjct  1585714  CTAAATGTAATGAATGTAATCTTATTATAACAATAATAAAACTTTCAACAACGGATCTCT  1585773

Query  181      TGGCTTCCACATC  193
                |||||||||||||
Sbjct  1585774  TGGCTTCCACATC  1585786


 Score = 340 bits (184),  Expect = 7e-90
 Identities = 190/193 (98%), Gaps = 0/193 (0%)
 Strand=Plus/Plus

Query  1        CAAGGTTTCCGTAGGTGAACCTGCGGAAGGATCAGTAGAGAATATTGGACTTCGGTCCAT  60
                |||||||||||||||||||||||||||||||||||||||||||  ||| |||||||||||
Sbjct  1593721  CAAGGTTTCCGTAGGTGAACCTGCGGAAGGATCAGTAGAGAATGCTGGGCTTCGGTCCAT  1593780

Query  61       TTATCTACCCATCTACACCTGTGAACTGTTTATGTGCTTCGGCACGTTTTACACAAACTT  120
                ||||||||||||||||||||||||||||||||||||||||||||||||||||||||||||
Sbjct  1593781  TTATCTACCCATCTACACCTGTGAACTGTTTATGTGCTTCGGCACGTTTTACACAAACTT  1593840

Query  121      CTAAATGTAATGAATGTAATCTTATTATAACAATAATAAAACTTTCAACAACGGATCTCT  180
                ||||||||||||||||||||||||||||||||||||||||||||||||||||||||||||
Sbjct  1593841  CTAAATGTAATGAATGTAATCTTATTATAACAATAATAAAACTTTCAACAACGGATCTCT  1593900

Query  181      TGGCTTCCACATC  193
                |||||||||||||
Sbjct  1593901  TGGCTTCCACATC  1593913


 Score = 340 bits (184),  Expect = 7e-90
 Identities = 190/193 (98%), Gaps = 0/193 (0%)
 Strand=Plus/Plus

Query  1        CAAGGTTTCCGTAGGTGAACCTGCGGAAGGATCAGTAGAGAATATTGGACTTCGGTCCAT  60
                |||||||||||||||||||||||||||||||||||||||||||  ||| |||||||||||
Sbjct  1601851  CAAGGTTTCCGTAGGTGAACCTGCGGAAGGATCAGTAGAGAATGCTGGGCTTCGGTCCAT  1601910

Query  61       TTATCTACCCATCTACACCTGTGAACTGTTTATGTGCTTCGGCACGTTTTACACAAACTT  120
                ||||||||||||||||||||||||||||||||||||||||||||||||||||||||||||
Sbjct  1601911  TTATCTACCCATCTACACCTGTGAACTGTTTATGTGCTTCGGCACGTTTTACACAAACTT  1601970

Query  121      CTAAATGTAATGAATGTAATCTTATTATAACAATAATAAAACTTTCAACAACGGATCTCT  180
                ||||||||||||||||||||||||||||||||||||||||||||||||||||||||||||
Sbjct  1601971  CTAAATGTAATGAATGTAATCTTATTATAACAATAATAAAACTTTCAACAACGGATCTCT  1602030

Query  181      TGGCTTCCACATC  193
                |||||||||||||
Sbjct  1602031  TGGCTTCCACATC  1602043


 Score = 340 bits (184),  Expect = 7e-90
 Identities = 190/193 (98%), Gaps = 0/193 (0%)
 Strand=Plus/Plus

Query  1        CAAGGTTTCCGTAGGTGAACCTGCGGAAGGATCAGTAGAGAATATTGGACTTCGGTCCAT  60
                |||||||||||||||||||||||||||||||||||||||||||  ||| |||||||||||
Sbjct  1609977  CAAGGTTTCCGTAGGTGAACCTGCGGAAGGATCAGTAGAGAATGCTGGGCTTCGGTCCAT  1610036

Query  61       TTATCTACCCATCTACACCTGTGAACTGTTTATGTGCTTCGGCACGTTTTACACAAACTT  120
                ||||||||||||||||||||||||||||||||||||||||||||||||||||||||||||
Sbjct  1610037  TTATCTACCCATCTACACCTGTGAACTGTTTATGTGCTTCGGCACGTTTTACACAAACTT  1610096

Query  121      CTAAATGTAATGAATGTAATCTTATTATAACAATAATAAAACTTTCAACAACGGATCTCT  180
                ||||||||||||||||||||||||||||||||||||||||||||||||||||||||||||
Sbjct  1610097  CTAAATGTAATGAATGTAATCTTATTATAACAATAATAAAACTTTCAACAACGGATCTCT  1610156

Query  181      TGGCTTCCACATC  193
                |||||||||||||
Sbjct  1610157  TGGCTTCCACATC  1610169


 Score = 340 bits (184),  Expect = 7e-90
 Identities = 190/193 (98%), Gaps = 0/193 (0%)
 Strand=Plus/Plus

Query  1        CAAGGTTTCCGTAGGTGAACCTGCGGAAGGATCAGTAGAGAATATTGGACTTCGGTCCAT  60
                |||||||||||||||||||||||||||||||||||||||||||  ||| |||||||||||
Sbjct  1618104  CAAGGTTTCCGTAGGTGAACCTGCGGAAGGATCAGTAGAGAATGCTGGGCTTCGGTCCAT  1618163

Query  61       TTATCTACCCATCTACACCTGTGAACTGTTTATGTGCTTCGGCACGTTTTACACAAACTT  120
                ||||||||||||||||||||||||||||||||||||||||||||||||||||||||||||
Sbjct  1618164  TTATCTACCCATCTACACCTGTGAACTGTTTATGTGCTTCGGCACGTTTTACACAAACTT  1618223

Query  121      CTAAATGTAATGAATGTAATCTTATTATAACAATAATAAAACTTTCAACAACGGATCTCT  180
                ||||||||||||||||||||||||||||||||||||||||||||||||||||||||||||
Sbjct  1618224  CTAAATGTAATGAATGTAATCTTATTATAACAATAATAAAACTTTCAACAACGGATCTCT  1618283

Query  181      TGGCTTCCACATC  193
                |||||||||||||
Sbjct  1618284  TGGCTTCCACATC  1618296


 Score = 340 bits (184),  Expect = 7e-90
 Identities = 190/193 (98%), Gaps = 0/193 (0%)
 Strand=Plus/Plus

Query  1        CAAGGTTTCCGTAGGTGAACCTGCGGAAGGATCAGTAGAGAATATTGGACTTCGGTCCAT  60
                |||||||||||||||||||||||||||||||||||||||||||  ||| |||||||||||
Sbjct  1626231  CAAGGTTTCCGTAGGTGAACCTGCGGAAGGATCAGTAGAGAATGCTGGGCTTCGGTCCAT  1626290

Query  61       TTATCTACCCATCTACACCTGTGAACTGTTTATGTGCTTCGGCACGTTTTACACAAACTT  120
                ||||||||||||||||||||||||||||||||||||||||||||||||||||||||||||
Sbjct  1626291  TTATCTACCCATCTACACCTGTGAACTGTTTATGTGCTTCGGCACGTTTTACACAAACTT  1626350

Query  121      CTAAATGTAATGAATGTAATCTTATTATAACAATAATAAAACTTTCAACAACGGATCTCT  180
                ||||||||||||||||||||||||||||||||||||||||||||||||||||||||||||
Sbjct  1626351  CTAAATGTAATGAATGTAATCTTATTATAACAATAATAAAACTTTCAACAACGGATCTCT  1626410

Query  181      TGGCTTCCACATC  193
                |||||||||||||
Sbjct  1626411  TGGCTTCCACATC  1626423


 Score = 340 bits (184),  Expect = 7e-90
 Identities = 190/193 (98%), Gaps = 0/193 (0%)
 Strand=Plus/Plus

Query  1        CAAGGTTTCCGTAGGTGAACCTGCGGAAGGATCAGTAGAGAATATTGGACTTCGGTCCAT  60
                |||||||||||||||||||||||||||||||||||||||||||  ||| |||||||||||
Sbjct  1634358  CAAGGTTTCCGTAGGTGAACCTGCGGAAGGATCAGTAGAGAATGCTGGGCTTCGGTCCAT  1634417

Query  61       TTATCTACCCATCTACACCTGTGAACTGTTTATGTGCTTCGGCACGTTTTACACAAACTT  120
                ||||||||||||||||||||||||||||||||||||||||||||||||||||||||||||
Sbjct  1634418  TTATCTACCCATCTACACCTGTGAACTGTTTATGTGCTTCGGCACGTTTTACACAAACTT  1634477

Query  121      CTAAATGTAATGAATGTAATCTTATTATAACAATAATAAAACTTTCAACAACGGATCTCT  180
                ||||||||||||||||||||||||||||||||||||||||||||||||||||||||||||
Sbjct  1634478  CTAAATGTAATGAATGTAATCTTATTATAACAATAATAAAACTTTCAACAACGGATCTCT  1634537

Query  181      TGGCTTCCACATC  193
                |||||||||||||
Sbjct  1634538  TGGCTTCCACATC  1634550


 Score = 340 bits (184),  Expect = 7e-90
 Identities = 190/193 (98%), Gaps = 0/193 (0%)
 Strand=Plus/Plus

Query  1        CAAGGTTTCCGTAGGTGAACCTGCGGAAGGATCAGTAGAGAATATTGGACTTCGGTCCAT  60
                |||||||||||||||||||||||||||||||||||||||||||  ||| |||||||||||
Sbjct  1642487  CAAGGTTTCCGTAGGTGAACCTGCGGAAGGATCAGTAGAGAATGCTGGGCTTCGGTCCAT  1642546

Query  61       TTATCTACCCATCTACACCTGTGAACTGTTTATGTGCTTCGGCACGTTTTACACAAACTT  120
                ||||||||||||||||||||||||||||||||||||||||||||||||||||||||||||
Sbjct  1642547  TTATCTACCCATCTACACCTGTGAACTGTTTATGTGCTTCGGCACGTTTTACACAAACTT  1642606

Query  121      CTAAATGTAATGAATGTAATCTTATTATAACAATAATAAAACTTTCAACAACGGATCTCT  180
                ||||||||||||||||||||||||||||||||||||||||||||||||||||||||||||
Sbjct  1642607  CTAAATGTAATGAATGTAATCTTATTATAACAATAATAAAACTTTCAACAACGGATCTCT  1642666

Query  181      TGGCTTCCACATC  193
                |||||||||||||
Sbjct  1642667  TGGCTTCCACATC  1642679


 Score = 340 bits (184),  Expect = 7e-90
 Identities = 190/193 (98%), Gaps = 0/193 (0%)
 Strand=Plus/Plus

Query  1        CAAGGTTTCCGTAGGTGAACCTGCGGAAGGATCAGTAGAGAATATTGGACTTCGGTCCAT  60
                |||||||||||||||||||||||||||||||||||||||||||  ||| |||||||||||
Sbjct  1650614  CAAGGTTTCCGTAGGTGAACCTGCGGAAGGATCAGTAGAGAATGCTGGGCTTCGGTCCAT  1650673

Query  61       TTATCTACCCATCTACACCTGTGAACTGTTTATGTGCTTCGGCACGTTTTACACAAACTT  120
                ||||||||||||||||||||||||||||||||||||||||||||||||||||||||||||
Sbjct  1650674  TTATCTACCCATCTACACCTGTGAACTGTTTATGTGCTTCGGCACGTTTTACACAAACTT  1650733

Query  121      CTAAATGTAATGAATGTAATCTTATTATAACAATAATAAAACTTTCAACAACGGATCTCT  180
                ||||||||||||||||||||||||||||||||||||||||||||||||||||||||||||
Sbjct  1650734  CTAAATGTAATGAATGTAATCTTATTATAACAATAATAAAACTTTCAACAACGGATCTCT  1650793

Query  181      TGGCTTCCACATC  193
                |||||||||||||
Sbjct  1650794  TGGCTTCCACATC  1650806


 Score = 340 bits (184),  Expect = 7e-90
 Identities = 190/193 (98%), Gaps = 0/193 (0%)
 Strand=Plus/Plus

Query  1        CAAGGTTTCCGTAGGTGAACCTGCGGAAGGATCAGTAGAGAATATTGGACTTCGGTCCAT  60
                |||||||||||||||||||||||||||||||||||||||||||  ||| |||||||||||
Sbjct  1658741  CAAGGTTTCCGTAGGTGAACCTGCGGAAGGATCAGTAGAGAATGCTGGGCTTCGGTCCAT  1658800

Query  61       TTATCTACCCATCTACACCTGTGAACTGTTTATGTGCTTCGGCACGTTTTACACAAACTT  120
                ||||||||||||||||||||||||||||||||||||||||||||||||||||||||||||
Sbjct  1658801  TTATCTACCCATCTACACCTGTGAACTGTTTATGTGCTTCGGCACGTTTTACACAAACTT  1658860

Query  121      CTAAATGTAATGAATGTAATCTTATTATAACAATAATAAAACTTTCAACAACGGATCTCT  180
                ||||||||||||||||||||||||||||||||||||||||||||||||||||||||||||
Sbjct  1658861  CTAAATGTAATGAATGTAATCTTATTATAACAATAATAAAACTTTCAACAACGGATCTCT  1658920

Query  181      TGGCTTCCACATC  193
                |||||||||||||
Sbjct  1658921  TGGCTTCCACATC  1658933


 Score = 340 bits (184),  Expect = 7e-90
 Identities = 190/193 (98%), Gaps = 0/193 (0%)
 Strand=Plus/Plus

Query  1        CAAGGTTTCCGTAGGTGAACCTGCGGAAGGATCAGTAGAGAATATTGGACTTCGGTCCAT  60
                |||||||||||||||||||||||||||||||||||||||||||  ||| |||||||||||
Sbjct  1666869  CAAGGTTTCCGTAGGTGAACCTGCGGAAGGATCAGTAGAGAATGCTGGGCTTCGGTCCAT  1666928

Query  61       TTATCTACCCATCTACACCTGTGAACTGTTTATGTGCTTCGGCACGTTTTACACAAACTT  120
                ||||||||||||||||||||||||||||||||||||||||||||||||||||||||||||
Sbjct  1666929  TTATCTACCCATCTACACCTGTGAACTGTTTATGTGCTTCGGCACGTTTTACACAAACTT  1666988

Query  121      CTAAATGTAATGAATGTAATCTTATTATAACAATAATAAAACTTTCAACAACGGATCTCT  180
                ||||||||||||||||||||||||||||||||||||||||||||||||||||||||||||
Sbjct  1666989  CTAAATGTAATGAATGTAATCTTATTATAACAATAATAAAACTTTCAACAACGGATCTCT  1667048

Query  181      TGGCTTCCACATC  193
                |||||||||||||
Sbjct  1667049  TGGCTTCCACATC  1667061


 Score = 340 bits (184),  Expect = 7e-90
 Identities = 190/193 (98%), Gaps = 0/193 (0%)
 Strand=Plus/Plus

Query  1        CAAGGTTTCCGTAGGTGAACCTGCGGAAGGATCAGTAGAGAATATTGGACTTCGGTCCAT  60
                |||||||||||||||||||||||||||||||||||||||||||  ||| |||||||||||
Sbjct  1674996  CAAGGTTTCCGTAGGTGAACCTGCGGAAGGATCAGTAGAGAATGCTGGGCTTCGGTCCAT  1675055

Query  61       TTATCTACCCATCTACACCTGTGAACTGTTTATGTGCTTCGGCACGTTTTACACAAACTT  120
                ||||||||||||||||||||||||||||||||||||||||||||||||||||||||||||
Sbjct  1675056  TTATCTACCCATCTACACCTGTGAACTGTTTATGTGCTTCGGCACGTTTTACACAAACTT  1675115

Query  121      CTAAATGTAATGAATGTAATCTTATTATAACAATAATAAAACTTTCAACAACGGATCTCT  180
                ||||||||||||||||||||||||||||||||||||||||||||||||||||||||||||
Sbjct  1675116  CTAAATGTAATGAATGTAATCTTATTATAACAATAATAAAACTTTCAACAACGGATCTCT  1675175

Query  181      TGGCTTCCACATC  193
                |||||||||||||
Sbjct  1675176  TGGCTTCCACATC  1675188


 Score = 340 bits (184),  Expect = 7e-90
 Identities = 190/193 (98%), Gaps = 0/193 (0%)
 Strand=Plus/Plus

Query  1        CAAGGTTTCCGTAGGTGAACCTGCGGAAGGATCAGTAGAGAATATTGGACTTCGGTCCAT  60
                |||||||||||||||||||||||||||||||||||||||||||  ||| |||||||||||
Sbjct  1683124  CAAGGTTTCCGTAGGTGAACCTGCGGAAGGATCAGTAGAGAATGCTGGGCTTCGGTCCAT  1683183

Query  61       TTATCTACCCATCTACACCTGTGAACTGTTTATGTGCTTCGGCACGTTTTACACAAACTT  120
                ||||||||||||||||||||||||||||||||||||||||||||||||||||||||||||
Sbjct  1683184  TTATCTACCCATCTACACCTGTGAACTGTTTATGTGCTTCGGCACGTTTTACACAAACTT  1683243

Query  121      CTAAATGTAATGAATGTAATCTTATTATAACAATAATAAAACTTTCAACAACGGATCTCT  180
                ||||||||||||||||||||||||||||||||||||||||||||||||||||||||||||
Sbjct  1683244  CTAAATGTAATGAATGTAATCTTATTATAACAATAATAAAACTTTCAACAACGGATCTCT  1683303

Query  181      TGGCTTCCACATC  193
                |||||||||||||
Sbjct  1683304  TGGCTTCCACATC  1683316


 Score = 340 bits (184),  Expect = 7e-90
 Identities = 190/193 (98%), Gaps = 0/193 (0%)
 Strand=Plus/Plus

Query  1        CAAGGTTTCCGTAGGTGAACCTGCGGAAGGATCAGTAGAGAATATTGGACTTCGGTCCAT  60
                |||||||||||||||||||||||||||||||||||||||||||  ||| |||||||||||
Sbjct  1691251  CAAGGTTTCCGTAGGTGAACCTGCGGAAGGATCAGTAGAGAATGCTGGGCTTCGGTCCAT  1691310

Query  61       TTATCTACCCATCTACACCTGTGAACTGTTTATGTGCTTCGGCACGTTTTACACAAACTT  120
                ||||||||||||||||||||||||||||||||||||||||||||||||||||||||||||
Sbjct  1691311  TTATCTACCCATCTACACCTGTGAACTGTTTATGTGCTTCGGCACGTTTTACACAAACTT  1691370

Query  121      CTAAATGTAATGAATGTAATCTTATTATAACAATAATAAAACTTTCAACAACGGATCTCT  180
                ||||||||||||||||||||||||||||||||||||||||||||||||||||||||||||
Sbjct  1691371  CTAAATGTAATGAATGTAATCTTATTATAACAATAATAAAACTTTCAACAACGGATCTCT  1691430

Query  181      TGGCTTCCACATC  193
                |||||||||||||
Sbjct  1691431  TGGCTTCCACATC  1691443


 Score = 340 bits (184),  Expect = 7e-90
 Identities = 190/193 (98%), Gaps = 0/193 (0%)
 Strand=Plus/Plus

Query  1        CAAGGTTTCCGTAGGTGAACCTGCGGAAGGATCAGTAGAGAATATTGGACTTCGGTCCAT  60
                |||||||||||||||||||||||||||||||||||||||||||  ||| |||||||||||
Sbjct  1699378  CAAGGTTTCCGTAGGTGAACCTGCGGAAGGATCAGTAGAGAATGCTGGGCTTCGGTCCAT  1699437

Query  61       TTATCTACCCATCTACACCTGTGAACTGTTTATGTGCTTCGGCACGTTTTACACAAACTT  120
                ||||||||||||||||||||||||||||||||||||||||||||||||||||||||||||
Sbjct  1699438  TTATCTACCCATCTACACCTGTGAACTGTTTATGTGCTTCGGCACGTTTTACACAAACTT  1699497

Query  121      CTAAATGTAATGAATGTAATCTTATTATAACAATAATAAAACTTTCAACAACGGATCTCT  180
                ||||||||||||||||||||||||||||||||||||||||||||||||||||||||||||
Sbjct  1699498  CTAAATGTAATGAATGTAATCTTATTATAACAATAATAAAACTTTCAACAACGGATCTCT  1699557

Query  181      TGGCTTCCACATC  193
                |||||||||||||
Sbjct  1699558  TGGCTTCCACATC  1699570


 Score = 340 bits (184),  Expect = 7e-90
 Identities = 190/193 (98%), Gaps = 0/193 (0%)
 Strand=Plus/Plus

Query  1        CAAGGTTTCCGTAGGTGAACCTGCGGAAGGATCAGTAGAGAATATTGGACTTCGGTCCAT  60
                |||||||||||||||||||||||||||||||||||||||||||  ||| |||||||||||
Sbjct  1707505  CAAGGTTTCCGTAGGTGAACCTGCGGAAGGATCAGTAGAGAATGCTGGGCTTCGGTCCAT  1707564

Query  61       TTATCTACCCATCTACACCTGTGAACTGTTTATGTGCTTCGGCACGTTTTACACAAACTT  120
                ||||||||||||||||||||||||||||||||||||||||||||||||||||||||||||
Sbjct  1707565  TTATCTACCCATCTACACCTGTGAACTGTTTATGTGCTTCGGCACGTTTTACACAAACTT  1707624

Query  121      CTAAATGTAATGAATGTAATCTTATTATAACAATAATAAAACTTTCAACAACGGATCTCT  180
                ||||||||||||||||||||||||||||||||||||||||||||||||||||||||||||
Sbjct  1707625  CTAAATGTAATGAATGTAATCTTATTATAACAATAATAAAACTTTCAACAACGGATCTCT  1707684

Query  181      TGGCTTCCACATC  193
                |||||||||||||
Sbjct  1707685  TGGCTTCCACATC  1707697


 Score = 340 bits (184),  Expect = 7e-90
 Identities = 190/193 (98%), Gaps = 0/193 (0%)
 Strand=Plus/Plus

Query  1        CAAGGTTTCCGTAGGTGAACCTGCGGAAGGATCAGTAGAGAATATTGGACTTCGGTCCAT  60
                |||||||||||||||||||||||||||||||||||||||||||  ||| |||||||||||
Sbjct  1715632  CAAGGTTTCCGTAGGTGAACCTGCGGAAGGATCAGTAGAGAATGCTGGGCTTCGGTCCAT  1715691

Query  61       TTATCTACCCATCTACACCTGTGAACTGTTTATGTGCTTCGGCACGTTTTACACAAACTT  120
                ||||||||||||||||||||||||||||||||||||||||||||||||||||||||||||
Sbjct  1715692  TTATCTACCCATCTACACCTGTGAACTGTTTATGTGCTTCGGCACGTTTTACACAAACTT  1715751

Query  121      CTAAATGTAATGAATGTAATCTTATTATAACAATAATAAAACTTTCAACAACGGATCTCT  180
                ||||||||||||||||||||||||||||||||||||||||||||||||||||||||||||
Sbjct  1715752  CTAAATGTAATGAATGTAATCTTATTATAACAATAATAAAACTTTCAACAACGGATCTCT  1715811

Query  181      TGGCTTCCACATC  193
                |||||||||||||
Sbjct  1715812  TGGCTTCCACATC  1715824


 Score = 340 bits (184),  Expect = 7e-90
 Identities = 190/193 (98%), Gaps = 0/193 (0%)
 Strand=Plus/Plus

Query  1        CAAGGTTTCCGTAGGTGAACCTGCGGAAGGATCAGTAGAGAATATTGGACTTCGGTCCAT  60
                |||||||||||||||||||||||||||||||||||||||||||  ||| |||||||||||
Sbjct  1723759  CAAGGTTTCCGTAGGTGAACCTGCGGAAGGATCAGTAGAGAATGCTGGGCTTCGGTCCAT  1723818

Query  61       TTATCTACCCATCTACACCTGTGAACTGTTTATGTGCTTCGGCACGTTTTACACAAACTT  120
                ||||||||||||||||||||||||||||||||||||||||||||||||||||||||||||
Sbjct  1723819  TTATCTACCCATCTACACCTGTGAACTGTTTATGTGCTTCGGCACGTTTTACACAAACTT  1723878

Query  121      CTAAATGTAATGAATGTAATCTTATTATAACAATAATAAAACTTTCAACAACGGATCTCT  180
                ||||||||||||||||||||||||||||||||||||||||||||||||||||||||||||
Sbjct  1723879  CTAAATGTAATGAATGTAATCTTATTATAACAATAATAAAACTTTCAACAACGGATCTCT  1723938

Query  181      TGGCTTCCACATC  193
                |||||||||||||
Sbjct  1723939  TGGCTTCCACATC  1723951


 Score = 340 bits (184),  Expect = 7e-90
 Identities = 190/193 (98%), Gaps = 0/193 (0%)
 Strand=Plus/Plus

Query  1        CAAGGTTTCCGTAGGTGAACCTGCGGAAGGATCAGTAGAGAATATTGGACTTCGGTCCAT  60
                |||||||||||||||||||||||||||||||||||||||||||  ||| |||||||||||
Sbjct  1731886  CAAGGTTTCCGTAGGTGAACCTGCGGAAGGATCAGTAGAGAATGCTGGGCTTCGGTCCAT  1731945

Query  61       TTATCTACCCATCTACACCTGTGAACTGTTTATGTGCTTCGGCACGTTTTACACAAACTT  120
                ||||||||||||||||||||||||||||||||||||||||||||||||||||||||||||
Sbjct  1731946  TTATCTACCCATCTACACCTGTGAACTGTTTATGTGCTTCGGCACGTTTTACACAAACTT  1732005

Query  121      CTAAATGTAATGAATGTAATCTTATTATAACAATAATAAAACTTTCAACAACGGATCTCT  180
                ||||||||||||||||||||||||||||||||||||||||||||||||||||||||||||
Sbjct  1732006  CTAAATGTAATGAATGTAATCTTATTATAACAATAATAAAACTTTCAACAACGGATCTCT  1732065

Query  181      TGGCTTCCACATC  193
                |||||||||||||
Sbjct  1732066  TGGCTTCCACATC  1732078


 Score = 340 bits (184),  Expect = 7e-90
 Identities = 190/193 (98%), Gaps = 0/193 (0%)
 Strand=Plus/Plus

Query  1        CAAGGTTTCCGTAGGTGAACCTGCGGAAGGATCAGTAGAGAATATTGGACTTCGGTCCAT  60
                |||||||||||||||||||||||||||||||||||||||||||  ||| |||||||||||
Sbjct  1740013  CAAGGTTTCCGTAGGTGAACCTGCGGAAGGATCAGTAGAGAATGCTGGGCTTCGGTCCAT  1740072

Query  61       TTATCTACCCATCTACACCTGTGAACTGTTTATGTGCTTCGGCACGTTTTACACAAACTT  120
                ||||||||||||||||||||||||||||||||||||||||||||||||||||||||||||
Sbjct  1740073  TTATCTACCCATCTACACCTGTGAACTGTTTATGTGCTTCGGCACGTTTTACACAAACTT  1740132

Query  121      CTAAATGTAATGAATGTAATCTTATTATAACAATAATAAAACTTTCAACAACGGATCTCT  180
                ||||||||||||||||||||||||||||||||||||||||||||||||||||||||||||
Sbjct  1740133  CTAAATGTAATGAATGTAATCTTATTATAACAATAATAAAACTTTCAACAACGGATCTCT  1740192

Query  181      TGGCTTCCACATC  193
                |||||||||||||
Sbjct  1740193  TGGCTTCCACATC  1740205


 Score = 340 bits (184),  Expect = 7e-90
 Identities = 190/193 (98%), Gaps = 0/193 (0%)
 Strand=Plus/Plus

Query  1        CAAGGTTTCCGTAGGTGAACCTGCGGAAGGATCAGTAGAGAATATTGGACTTCGGTCCAT  60
                |||||||||||||||||||||||||||||||||||||||||||  ||| |||||||||||
Sbjct  1748140  CAAGGTTTCCGTAGGTGAACCTGCGGAAGGATCAGTAGAGAATGCTGGGCTTCGGTCCAT  1748199

Query  61       TTATCTACCCATCTACACCTGTGAACTGTTTATGTGCTTCGGCACGTTTTACACAAACTT  120
                ||||||||||||||||||||||||||||||||||||||||||||||||||||||||||||
Sbjct  1748200  TTATCTACCCATCTACACCTGTGAACTGTTTATGTGCTTCGGCACGTTTTACACAAACTT  1748259

Query  121      CTAAATGTAATGAATGTAATCTTATTATAACAATAATAAAACTTTCAACAACGGATCTCT  180
                ||||||||||||||||||||||||||||||||||||||||||||||||||||||||||||
Sbjct  1748260  CTAAATGTAATGAATGTAATCTTATTATAACAATAATAAAACTTTCAACAACGGATCTCT  1748319

Query  181      TGGCTTCCACATC  193
                |||||||||||||
Sbjct  1748320  TGGCTTCCACATC  1748332


 Score = 340 bits (184),  Expect = 7e-90
 Identities = 190/193 (98%), Gaps = 0/193 (0%)
 Strand=Plus/Plus

Query  1        CAAGGTTTCCGTAGGTGAACCTGCGGAAGGATCAGTAGAGAATATTGGACTTCGGTCCAT  60
                |||||||||||||||||||||||||||||||||||||||||||  ||| |||||||||||
Sbjct  1756267  CAAGGTTTCCGTAGGTGAACCTGCGGAAGGATCAGTAGAGAATGCTGGGCTTCGGTCCAT  1756326

Query  61       TTATCTACCCATCTACACCTGTGAACTGTTTATGTGCTTCGGCACGTTTTACACAAACTT  120
                ||||||||||||||||||||||||||||||||||||||||||||||||||||||||||||
Sbjct  1756327  TTATCTACCCATCTACACCTGTGAACTGTTTATGTGCTTCGGCACGTTTTACACAAACTT  1756386

Query  121      CTAAATGTAATGAATGTAATCTTATTATAACAATAATAAAACTTTCAACAACGGATCTCT  180
                ||||||||||||||||||||||||||||||||||||||||||||||||||||||||||||
Sbjct  1756387  CTAAATGTAATGAATGTAATCTTATTATAACAATAATAAAACTTTCAACAACGGATCTCT  1756446

Query  181      TGGCTTCCACATC  193
                |||||||||||||
Sbjct  1756447  TGGCTTCCACATC  1756459


 Score = 340 bits (184),  Expect = 7e-90
 Identities = 190/193 (98%), Gaps = 0/193 (0%)
 Strand=Plus/Plus

Query  1        CAAGGTTTCCGTAGGTGAACCTGCGGAAGGATCAGTAGAGAATATTGGACTTCGGTCCAT  60
                |||||||||||||||||||||||||||||||||||||||||||  ||| |||||||||||
Sbjct  1764394  CAAGGTTTCCGTAGGTGAACCTGCGGAAGGATCAGTAGAGAATGCTGGGCTTCGGTCCAT  1764453

Query  61       TTATCTACCCATCTACACCTGTGAACTGTTTATGTGCTTCGGCACGTTTTACACAAACTT  120
                ||||||||||||||||||||||||||||||||||||||||||||||||||||||||||||
Sbjct  1764454  TTATCTACCCATCTACACCTGTGAACTGTTTATGTGCTTCGGCACGTTTTACACAAACTT  1764513

Query  121      CTAAATGTAATGAATGTAATCTTATTATAACAATAATAAAACTTTCAACAACGGATCTCT  180
                ||||||||||||||||||||||||||||||||||||||||||||||||||||||||||||
Sbjct  1764514  CTAAATGTAATGAATGTAATCTTATTATAACAATAATAAAACTTTCAACAACGGATCTCT  1764573

Query  181      TGGCTTCCACATC  193
                |||||||||||||
Sbjct  1764574  TGGCTTCCACATC  1764586


 Score = 340 bits (184),  Expect = 7e-90
 Identities = 190/193 (98%), Gaps = 0/193 (0%)
 Strand=Plus/Plus

Query  1        CAAGGTTTCCGTAGGTGAACCTGCGGAAGGATCAGTAGAGAATATTGGACTTCGGTCCAT  60
                |||||||||||||||||||||||||||||||||||||||||||  ||| |||||||||||
Sbjct  1772521  CAAGGTTTCCGTAGGTGAACCTGCGGAAGGATCAGTAGAGAATGCTGGGCTTCGGTCCAT  1772580

Query  61       TTATCTACCCATCTACACCTGTGAACTGTTTATGTGCTTCGGCACGTTTTACACAAACTT  120
                ||||||||||||||||||||||||||||||||||||||||||||||||||||||||||||
Sbjct  1772581  TTATCTACCCATCTACACCTGTGAACTGTTTATGTGCTTCGGCACGTTTTACACAAACTT  1772640

Query  121      CTAAATGTAATGAATGTAATCTTATTATAACAATAATAAAACTTTCAACAACGGATCTCT  180
                ||||||||||||||||||||||||||||||||||||||||||||||||||||||||||||
Sbjct  1772641  CTAAATGTAATGAATGTAATCTTATTATAACAATAATAAAACTTTCAACAACGGATCTCT  1772700

Query  181      TGGCTTCCACATC  193
                |||||||||||||
Sbjct  1772701  TGGCTTCCACATC  1772713


 Score = 340 bits (184),  Expect = 7e-90
 Identities = 190/193 (98%), Gaps = 0/193 (0%)
 Strand=Plus/Plus

Query  1        CAAGGTTTCCGTAGGTGAACCTGCGGAAGGATCAGTAGAGAATATTGGACTTCGGTCCAT  60
                |||||||||||||||||||||||||||||||||||||||||||  ||| |||||||||||
Sbjct  1780648  CAAGGTTTCCGTAGGTGAACCTGCGGAAGGATCAGTAGAGAATGCTGGGCTTCGGTCCAT  1780707

Query  61       TTATCTACCCATCTACACCTGTGAACTGTTTATGTGCTTCGGCACGTTTTACACAAACTT  120
                ||||||||||||||||||||||||||||||||||||||||||||||||||||||||||||
Sbjct  1780708  TTATCTACCCATCTACACCTGTGAACTGTTTATGTGCTTCGGCACGTTTTACACAAACTT  1780767

Query  121      CTAAATGTAATGAATGTAATCTTATTATAACAATAATAAAACTTTCAACAACGGATCTCT  180
                ||||||||||||||||||||||||||||||||||||||||||||||||||||||||||||
Sbjct  1780768  CTAAATGTAATGAATGTAATCTTATTATAACAATAATAAAACTTTCAACAACGGATCTCT  1780827

Query  181      TGGCTTCCACATC  193
                |||||||||||||
Sbjct  1780828  TGGCTTCCACATC  1780840


 Score = 340 bits (184),  Expect = 7e-90
 Identities = 190/193 (98%), Gaps = 0/193 (0%)
 Strand=Plus/Plus

Query  1        CAAGGTTTCCGTAGGTGAACCTGCGGAAGGATCAGTAGAGAATATTGGACTTCGGTCCAT  60
                |||||||||||||||||||||||||||||||||||||||||||  ||| |||||||||||
Sbjct  1788775  CAAGGTTTCCGTAGGTGAACCTGCGGAAGGATCAGTAGAGAATGCTGGGCTTCGGTCCAT  1788834

Query  61       TTATCTACCCATCTACACCTGTGAACTGTTTATGTGCTTCGGCACGTTTTACACAAACTT  120
                ||||||||||||||||||||||||||||||||||||||||||||||||||||||||||||
Sbjct  1788835  TTATCTACCCATCTACACCTGTGAACTGTTTATGTGCTTCGGCACGTTTTACACAAACTT  1788894

Query  121      CTAAATGTAATGAATGTAATCTTATTATAACAATAATAAAACTTTCAACAACGGATCTCT  180
                ||||||||||||||||||||||||||||||||||||||||||||||||||||||||||||
Sbjct  1788895  CTAAATGTAATGAATGTAATCTTATTATAACAATAATAAAACTTTCAACAACGGATCTCT  1788954

Query  181      TGGCTTCCACATC  193
                |||||||||||||
Sbjct  1788955  TGGCTTCCACATC  1788967


 Score = 340 bits (184),  Expect = 7e-90
 Identities = 190/193 (98%), Gaps = 0/193 (0%)
 Strand=Plus/Plus

Query  1        CAAGGTTTCCGTAGGTGAACCTGCGGAAGGATCAGTAGAGAATATTGGACTTCGGTCCAT  60
                |||||||||||||||||||||||||||||||||||||||||||  ||| |||||||||||
Sbjct  1796902  CAAGGTTTCCGTAGGTGAACCTGCGGAAGGATCAGTAGAGAATGCTGGGCTTCGGTCCAT  1796961

Query  61       TTATCTACCCATCTACACCTGTGAACTGTTTATGTGCTTCGGCACGTTTTACACAAACTT  120
                ||||||||||||||||||||||||||||||||||||||||||||||||||||||||||||
Sbjct  1796962  TTATCTACCCATCTACACCTGTGAACTGTTTATGTGCTTCGGCACGTTTTACACAAACTT  1797021

Query  121      CTAAATGTAATGAATGTAATCTTATTATAACAATAATAAAACTTTCAACAACGGATCTCT  180
                ||||||||||||||||||||||||||||||||||||||||||||||||||||||||||||
Sbjct  1797022  CTAAATGTAATGAATGTAATCTTATTATAACAATAATAAAACTTTCAACAACGGATCTCT  1797081

Query  181      TGGCTTCCACATC  193
                |||||||||||||
Sbjct  1797082  TGGCTTCCACATC  1797094


 Score = 340 bits (184),  Expect = 7e-90
 Identities = 190/193 (98%), Gaps = 0/193 (0%)
 Strand=Plus/Plus

Query  1        CAAGGTTTCCGTAGGTGAACCTGCGGAAGGATCAGTAGAGAATATTGGACTTCGGTCCAT  60
                |||||||||||||||||||||||||||||||||||||||||||  ||| |||||||||||
Sbjct  1805029  CAAGGTTTCCGTAGGTGAACCTGCGGAAGGATCAGTAGAGAATGCTGGGCTTCGGTCCAT  1805088

Query  61       TTATCTACCCATCTACACCTGTGAACTGTTTATGTGCTTCGGCACGTTTTACACAAACTT  120
                ||||||||||||||||||||||||||||||||||||||||||||||||||||||||||||
Sbjct  1805089  TTATCTACCCATCTACACCTGTGAACTGTTTATGTGCTTCGGCACGTTTTACACAAACTT  1805148

Query  121      CTAAATGTAATGAATGTAATCTTATTATAACAATAATAAAACTTTCAACAACGGATCTCT  180
                ||||||||||||||||||||||||||||||||||||||||||||||||||||||||||||
Sbjct  1805149  CTAAATGTAATGAATGTAATCTTATTATAACAATAATAAAACTTTCAACAACGGATCTCT  1805208

Query  181      TGGCTTCCACATC  193
                |||||||||||||
Sbjct  1805209  TGGCTTCCACATC  1805221


 Score = 340 bits (184),  Expect = 7e-90
 Identities = 190/193 (98%), Gaps = 0/193 (0%)
 Strand=Plus/Plus

Query  1        CAAGGTTTCCGTAGGTGAACCTGCGGAAGGATCAGTAGAGAATATTGGACTTCGGTCCAT  60
                |||||||||||||||||||||||||||||||||||||||||||  ||| |||||||||||
Sbjct  1813156  CAAGGTTTCCGTAGGTGAACCTGCGGAAGGATCAGTAGAGAATGCTGGGCTTCGGTCCAT  1813215

Query  61       TTATCTACCCATCTACACCTGTGAACTGTTTATGTGCTTCGGCACGTTTTACACAAACTT  120
                ||||||||||||||||||||||||||||||||||||||||||||||||||||||||||||
Sbjct  1813216  TTATCTACCCATCTACACCTGTGAACTGTTTATGTGCTTCGGCACGTTTTACACAAACTT  1813275

Query  121      CTAAATGTAATGAATGTAATCTTATTATAACAATAATAAAACTTTCAACAACGGATCTCT  180
                ||||||||||||||||||||||||||||||||||||||||||||||||||||||||||||
Sbjct  1813276  CTAAATGTAATGAATGTAATCTTATTATAACAATAATAAAACTTTCAACAACGGATCTCT  1813335

Query  181      TGGCTTCCACATC  193
                |||||||||||||
Sbjct  1813336  TGGCTTCCACATC  1813348


 Score = 340 bits (184),  Expect = 7e-90
 Identities = 190/193 (98%), Gaps = 0/193 (0%)
 Strand=Plus/Plus

Query  1        CAAGGTTTCCGTAGGTGAACCTGCGGAAGGATCAGTAGAGAATATTGGACTTCGGTCCAT  60
                |||||||||||||||||||||||||||||||||||||||||||  ||| |||||||||||
Sbjct  1821283  CAAGGTTTCCGTAGGTGAACCTGCGGAAGGATCAGTAGAGAATGCTGGGCTTCGGTCCAT  1821342

Query  61       TTATCTACCCATCTACACCTGTGAACTGTTTATGTGCTTCGGCACGTTTTACACAAACTT  120
                ||||||||||||||||||||||||||||||||||||||||||||||||||||||||||||
Sbjct  1821343  TTATCTACCCATCTACACCTGTGAACTGTTTATGTGCTTCGGCACGTTTTACACAAACTT  1821402

Query  121      CTAAATGTAATGAATGTAATCTTATTATAACAATAATAAAACTTTCAACAACGGATCTCT  180
                ||||||||||||||||||||||||||||||||||||||||||||||||||||||||||||
Sbjct  1821403  CTAAATGTAATGAATGTAATCTTATTATAACAATAATAAAACTTTCAACAACGGATCTCT  1821462

Query  181      TGGCTTCCACATC  193
                |||||||||||||
Sbjct  1821463  TGGCTTCCACATC  1821475


 Score = 340 bits (184),  Expect = 7e-90
 Identities = 190/193 (98%), Gaps = 0/193 (0%)
 Strand=Plus/Plus

Query  1        CAAGGTTTCCGTAGGTGAACCTGCGGAAGGATCAGTAGAGAATATTGGACTTCGGTCCAT  60
                |||||||||||||||||||||||||||||||||||||||||||  ||| |||||||||||
Sbjct  1829410  CAAGGTTTCCGTAGGTGAACCTGCGGAAGGATCAGTAGAGAATGCTGGGCTTCGGTCCAT  1829469

Query  61       TTATCTACCCATCTACACCTGTGAACTGTTTATGTGCTTCGGCACGTTTTACACAAACTT  120
                ||||||||||||||||||||||||||||||||||||||||||||||||||||||||||||
Sbjct  1829470  TTATCTACCCATCTACACCTGTGAACTGTTTATGTGCTTCGGCACGTTTTACACAAACTT  1829529

Query  121      CTAAATGTAATGAATGTAATCTTATTATAACAATAATAAAACTTTCAACAACGGATCTCT  180
                ||||||||||||||||||||||||||||||||||||||||||||||||||||||||||||
Sbjct  1829530  CTAAATGTAATGAATGTAATCTTATTATAACAATAATAAAACTTTCAACAACGGATCTCT  1829589

Query  181      TGGCTTCCACATC  193
                |||||||||||||
Sbjct  1829590  TGGCTTCCACATC  1829602


 Score = 340 bits (184),  Expect = 7e-90
 Identities = 190/193 (98%), Gaps = 0/193 (0%)
 Strand=Plus/Plus

Query  1        CAAGGTTTCCGTAGGTGAACCTGCGGAAGGATCAGTAGAGAATATTGGACTTCGGTCCAT  60
                |||||||||||||||||||||||||||||||||||||||||||  ||| |||||||||||
Sbjct  1837537  CAAGGTTTCCGTAGGTGAACCTGCGGAAGGATCAGTAGAGAATGCTGGGCTTCGGTCCAT  1837596

Query  61       TTATCTACCCATCTACACCTGTGAACTGTTTATGTGCTTCGGCACGTTTTACACAAACTT  120
                ||||||||||||||||||||||||||||||||||||||||||||||||||||||||||||
Sbjct  1837597  TTATCTACCCATCTACACCTGTGAACTGTTTATGTGCTTCGGCACGTTTTACACAAACTT  1837656

Query  121      CTAAATGTAATGAATGTAATCTTATTATAACAATAATAAAACTTTCAACAACGGATCTCT  180
                ||||||||||||||||||||||||||||||||||||||||||||||||||||||||||||
Sbjct  1837657  CTAAATGTAATGAATGTAATCTTATTATAACAATAATAAAACTTTCAACAACGGATCTCT  1837716

Query  181      TGGCTTCCACATC  193
                |||||||||||||
Sbjct  1837717  TGGCTTCCACATC  1837729


 Score = 340 bits (184),  Expect = 7e-90
 Identities = 190/193 (98%), Gaps = 0/193 (0%)
 Strand=Plus/Plus

Query  1        CAAGGTTTCCGTAGGTGAACCTGCGGAAGGATCAGTAGAGAATATTGGACTTCGGTCCAT  60
                |||||||||||||||||||||||||||||||||||||||||||  ||| |||||||||||
Sbjct  1845664  CAAGGTTTCCGTAGGTGAACCTGCGGAAGGATCAGTAGAGAATGCTGGGCTTCGGTCCAT  1845723

Query  61       TTATCTACCCATCTACACCTGTGAACTGTTTATGTGCTTCGGCACGTTTTACACAAACTT  120
                ||||||||||||||||||||||||||||||||||||||||||||||||||||||||||||
Sbjct  1845724  TTATCTACCCATCTACACCTGTGAACTGTTTATGTGCTTCGGCACGTTTTACACAAACTT  1845783

Query  121      CTAAATGTAATGAATGTAATCTTATTATAACAATAATAAAACTTTCAACAACGGATCTCT  180
                ||||||||||||||||||||||||||||||||||||||||||||||||||||||||||||
Sbjct  1845784  CTAAATGTAATGAATGTAATCTTATTATAACAATAATAAAACTTTCAACAACGGATCTCT  1845843

Query  181      TGGCTTCCACATC  193
                |||||||||||||
Sbjct  1845844  TGGCTTCCACATC  1845856


 Score = 340 bits (184),  Expect = 7e-90
 Identities = 190/193 (98%), Gaps = 0/193 (0%)
 Strand=Plus/Plus

Query  1        CAAGGTTTCCGTAGGTGAACCTGCGGAAGGATCAGTAGAGAATATTGGACTTCGGTCCAT  60
                |||||||||||||||||||||||||||||||||||||||||||  ||| |||||||||||
Sbjct  1853791  CAAGGTTTCCGTAGGTGAACCTGCGGAAGGATCAGTAGAGAATGCTGGGCTTCGGTCCAT  1853850

Query  61       TTATCTACCCATCTACACCTGTGAACTGTTTATGTGCTTCGGCACGTTTTACACAAACTT  120
                ||||||||||||||||||||||||||||||||||||||||||||||||||||||||||||
Sbjct  1853851  TTATCTACCCATCTACACCTGTGAACTGTTTATGTGCTTCGGCACGTTTTACACAAACTT  1853910

Query  121      CTAAATGTAATGAATGTAATCTTATTATAACAATAATAAAACTTTCAACAACGGATCTCT  180
                ||||||||||||||||||||||||||||||||||||||||||||||||||||||||||||
Sbjct  1853911  CTAAATGTAATGAATGTAATCTTATTATAACAATAATAAAACTTTCAACAACGGATCTCT  1853970

Query  181      TGGCTTCCACATC  193
                |||||||||||||
Sbjct  1853971  TGGCTTCCACATC  1853983


 Score = 340 bits (184),  Expect = 7e-90
 Identities = 190/193 (98%), Gaps = 0/193 (0%)
 Strand=Plus/Plus

Query  1        CAAGGTTTCCGTAGGTGAACCTGCGGAAGGATCAGTAGAGAATATTGGACTTCGGTCCAT  60
                |||||||||||||||||||||||||||||||||||||||||||  ||| |||||||||||
Sbjct  1861918  CAAGGTTTCCGTAGGTGAACCTGCGGAAGGATCAGTAGAGAATGCTGGGCTTCGGTCCAT  1861977

Query  61       TTATCTACCCATCTACACCTGTGAACTGTTTATGTGCTTCGGCACGTTTTACACAAACTT  120
                ||||||||||||||||||||||||||||||||||||||||||||||||||||||||||||
Sbjct  1861978  TTATCTACCCATCTACACCTGTGAACTGTTTATGTGCTTCGGCACGTTTTACACAAACTT  1862037

Query  121      CTAAATGTAATGAATGTAATCTTATTATAACAATAATAAAACTTTCAACAACGGATCTCT  180
                ||||||||||||||||||||||||||||||||||||||||||||||||||||||||||||
Sbjct  1862038  CTAAATGTAATGAATGTAATCTTATTATAACAATAATAAAACTTTCAACAACGGATCTCT  1862097

Query  181      TGGCTTCCACATC  193
                |||||||||||||
Sbjct  1862098  TGGCTTCCACATC  1862110


 Score = 340 bits (184),  Expect = 7e-90
 Identities = 190/193 (98%), Gaps = 0/193 (0%)
 Strand=Plus/Plus

Query  1        CAAGGTTTCCGTAGGTGAACCTGCGGAAGGATCAGTAGAGAATATTGGACTTCGGTCCAT  60
                |||||||||||||||||||||||||||||||||||||||||||  ||| |||||||||||
Sbjct  1870045  CAAGGTTTCCGTAGGTGAACCTGCGGAAGGATCAGTAGAGAATGCTGGGCTTCGGTCCAT  1870104

Query  61       TTATCTACCCATCTACACCTGTGAACTGTTTATGTGCTTCGGCACGTTTTACACAAACTT  120
                ||||||||||||||||||||||||||||||||||||||||||||||||||||||||||||
Sbjct  1870105  TTATCTACCCATCTACACCTGTGAACTGTTTATGTGCTTCGGCACGTTTTACACAAACTT  1870164

Query  121      CTAAATGTAATGAATGTAATCTTATTATAACAATAATAAAACTTTCAACAACGGATCTCT  180
                ||||||||||||||||||||||||||||||||||||||||||||||||||||||||||||
Sbjct  1870165  CTAAATGTAATGAATGTAATCTTATTATAACAATAATAAAACTTTCAACAACGGATCTCT  1870224

Query  181      TGGCTTCCACATC  193
                |||||||||||||
Sbjct  1870225  TGGCTTCCACATC  1870237


 Score = 340 bits (184),  Expect = 7e-90
 Identities = 190/193 (98%), Gaps = 0/193 (0%)
 Strand=Plus/Plus

Query  1        CAAGGTTTCCGTAGGTGAACCTGCGGAAGGATCAGTAGAGAATATTGGACTTCGGTCCAT  60
                |||||||||||||||||||||||||||||||||||||||||||  ||| |||||||||||
Sbjct  1878172  CAAGGTTTCCGTAGGTGAACCTGCGGAAGGATCAGTAGAGAATGCTGGGCTTCGGTCCAT  1878231

Query  61       TTATCTACCCATCTACACCTGTGAACTGTTTATGTGCTTCGGCACGTTTTACACAAACTT  120
                ||||||||||||||||||||||||||||||||||||||||||||||||||||||||||||
Sbjct  1878232  TTATCTACCCATCTACACCTGTGAACTGTTTATGTGCTTCGGCACGTTTTACACAAACTT  1878291

Query  121      CTAAATGTAATGAATGTAATCTTATTATAACAATAATAAAACTTTCAACAACGGATCTCT  180
                ||||||||||||||||||||||||||||||||||||||||||||||||||||||||||||
Sbjct  1878292  CTAAATGTAATGAATGTAATCTTATTATAACAATAATAAAACTTTCAACAACGGATCTCT  1878351

Query  181      TGGCTTCCACATC  193
                |||||||||||||
Sbjct  1878352  TGGCTTCCACATC  1878364


 Score = 340 bits (184),  Expect = 7e-90
 Identities = 190/193 (98%), Gaps = 0/193 (0%)
 Strand=Plus/Plus

Query  1        CAAGGTTTCCGTAGGTGAACCTGCGGAAGGATCAGTAGAGAATATTGGACTTCGGTCCAT  60
                |||||||||||||||||||||||||||||||||||||||||||  ||| |||||||||||
Sbjct  1886299  CAAGGTTTCCGTAGGTGAACCTGCGGAAGGATCAGTAGAGAATGCTGGGCTTCGGTCCAT  1886358

Query  61       TTATCTACCCATCTACACCTGTGAACTGTTTATGTGCTTCGGCACGTTTTACACAAACTT  120
                ||||||||||||||||||||||||||||||||||||||||||||||||||||||||||||
Sbjct  1886359  TTATCTACCCATCTACACCTGTGAACTGTTTATGTGCTTCGGCACGTTTTACACAAACTT  1886418

Query  121      CTAAATGTAATGAATGTAATCTTATTATAACAATAATAAAACTTTCAACAACGGATCTCT  180
                ||||||||||||||||||||||||||||||||||||||||||||||||||||||||||||
Sbjct  1886419  CTAAATGTAATGAATGTAATCTTATTATAACAATAATAAAACTTTCAACAACGGATCTCT  1886478

Query  181      TGGCTTCCACATC  193
                |||||||||||||
Sbjct  1886479  TGGCTTCCACATC  1886491


 Score = 340 bits (184),  Expect = 7e-90
 Identities = 190/193 (98%), Gaps = 0/193 (0%)
 Strand=Plus/Plus

Query  1        CAAGGTTTCCGTAGGTGAACCTGCGGAAGGATCAGTAGAGAATATTGGACTTCGGTCCAT  60
                |||||||||||||||||||||||||||||||||||||||||||  ||| |||||||||||
Sbjct  1894426  CAAGGTTTCCGTAGGTGAACCTGCGGAAGGATCAGTAGAGAATGCTGGGCTTCGGTCCAT  1894485

Query  61       TTATCTACCCATCTACACCTGTGAACTGTTTATGTGCTTCGGCACGTTTTACACAAACTT  120
                ||||||||||||||||||||||||||||||||||||||||||||||||||||||||||||
Sbjct  1894486  TTATCTACCCATCTACACCTGTGAACTGTTTATGTGCTTCGGCACGTTTTACACAAACTT  1894545

Query  121      CTAAATGTAATGAATGTAATCTTATTATAACAATAATAAAACTTTCAACAACGGATCTCT  180
                ||||||||||||||||||||||||||||||||||||||||||||||||||||||||||||
Sbjct  1894546  CTAAATGTAATGAATGTAATCTTATTATAACAATAATAAAACTTTCAACAACGGATCTCT  1894605

Query  181      TGGCTTCCACATC  193
                |||||||||||||
Sbjct  1894606  TGGCTTCCACATC  1894618


 Score = 340 bits (184),  Expect = 7e-90
 Identities = 190/193 (98%), Gaps = 0/193 (0%)
 Strand=Plus/Plus

Query  1        CAAGGTTTCCGTAGGTGAACCTGCGGAAGGATCAGTAGAGAATATTGGACTTCGGTCCAT  60
                |||||||||||||||||||||||||||||||||||||||||||  ||| |||||||||||
Sbjct  1902553  CAAGGTTTCCGTAGGTGAACCTGCGGAAGGATCAGTAGAGAATGCTGGGCTTCGGTCCAT  1902612

Query  61       TTATCTACCCATCTACACCTGTGAACTGTTTATGTGCTTCGGCACGTTTTACACAAACTT  120
                ||||||||||||||||||||||||||||||||||||||||||||||||||||||||||||
Sbjct  1902613  TTATCTACCCATCTACACCTGTGAACTGTTTATGTGCTTCGGCACGTTTTACACAAACTT  1902672

Query  121      CTAAATGTAATGAATGTAATCTTATTATAACAATAATAAAACTTTCAACAACGGATCTCT  180
                ||||||||||||||||||||||||||||||||||||||||||||||||||||||||||||
Sbjct  1902673  CTAAATGTAATGAATGTAATCTTATTATAACAATAATAAAACTTTCAACAACGGATCTCT  1902732

Query  181      TGGCTTCCACATC  193
                |||||||||||||
Sbjct  1902733  TGGCTTCCACATC  1902745


 Score = 340 bits (184),  Expect = 7e-90
 Identities = 190/193 (98%), Gaps = 0/193 (0%)
 Strand=Plus/Plus

Query  1        CAAGGTTTCCGTAGGTGAACCTGCGGAAGGATCAGTAGAGAATATTGGACTTCGGTCCAT  60
                |||||||||||||||||||||||||||||||||||||||||||  ||| |||||||||||
Sbjct  1910680  CAAGGTTTCCGTAGGTGAACCTGCGGAAGGATCAGTAGAGAATGCTGGGCTTCGGTCCAT  1910739

Query  61       TTATCTACCCATCTACACCTGTGAACTGTTTATGTGCTTCGGCACGTTTTACACAAACTT  120
                ||||||||||||||||||||||||||||||||||||||||||||||||||||||||||||
Sbjct  1910740  TTATCTACCCATCTACACCTGTGAACTGTTTATGTGCTTCGGCACGTTTTACACAAACTT  1910799

Query  121      CTAAATGTAATGAATGTAATCTTATTATAACAATAATAAAACTTTCAACAACGGATCTCT  180
                ||||||||||||||||||||||||||||||||||||||||||||||||||||||||||||
Sbjct  1910800  CTAAATGTAATGAATGTAATCTTATTATAACAATAATAAAACTTTCAACAACGGATCTCT  1910859

Query  181      TGGCTTCCACATC  193
                |||||||||||||
Sbjct  1910860  TGGCTTCCACATC  1910872


 Score = 340 bits (184),  Expect = 7e-90
 Identities = 190/193 (98%), Gaps = 0/193 (0%)
 Strand=Plus/Plus

Query  1        CAAGGTTTCCGTAGGTGAACCTGCGGAAGGATCAGTAGAGAATATTGGACTTCGGTCCAT  60
                |||||||||||||||||||||||||||||||||||||||||||  ||| |||||||||||
Sbjct  1918807  CAAGGTTTCCGTAGGTGAACCTGCGGAAGGATCAGTAGAGAATGCTGGGCTTCGGTCCAT  1918866

Query  61       TTATCTACCCATCTACACCTGTGAACTGTTTATGTGCTTCGGCACGTTTTACACAAACTT  120
                ||||||||||||||||||||||||||||||||||||||||||||||||||||||||||||
Sbjct  1918867  TTATCTACCCATCTACACCTGTGAACTGTTTATGTGCTTCGGCACGTTTTACACAAACTT  1918926

Query  121      CTAAATGTAATGAATGTAATCTTATTATAACAATAATAAAACTTTCAACAACGGATCTCT  180
                ||||||||||||||||||||||||||||||||||||||||||||||||||||||||||||
Sbjct  1918927  CTAAATGTAATGAATGTAATCTTATTATAACAATAATAAAACTTTCAACAACGGATCTCT  1918986

Query  181      TGGCTTCCACATC  193
                |||||||||||||
Sbjct  1918987  TGGCTTCCACATC  1918999


 Score = 326 bits (176),  Expect = 2e-85
 Identities = 186/191 (97%), Gaps = 1/191 (1%)
 Strand=Plus/Plus

Query  3        AGGTTTCCGTAGGTGAACCTGCGGAAGGATCAGTAGAGAATATTGGACTTCGGTCCATTT  62
                ||||||||||| |||||||||||||||||||||||||||||  ||| ||||||||| |||
Sbjct  1553084  AGGTTTCCGTANGTGAACCTGCGGAAGGATCAGTAGAGAATGCTGGGCTTCGGTCC-TTT  1553142

Query  63       ATCTACCCATCTACACCTGTGAACTGTTTATGTGCTTCGGCACGTTTTACACAAACTTCT  122
                ||||||||||||||||||||||||||||||||||||||||||||||||||||||||||||
Sbjct  1553143  ATCTACCCATCTACACCTGTGAACTGTTTATGTGCTTCGGCACGTTTTACACAAACTTCT  1553202

Query  123      AAATGTAATGAATGTAATCTTATTATAACAATAATAAAACTTTCAACAACGGATCTCTTG  182
                ||||||||||||||||||||||||||||||||||||||||||||||||||||||||||||
Sbjct  1553203  AAATGTAATGAATGTAATCTTATTATAACAATAATAAAACTTTCAACAACGGATCTCTTG  1553262

Query  183      GCTTCCACATC  193
                |||||||||||
Sbjct  1553263  GCTTCCACATC  1553273


 Score = 316 bits (171),  Expect = 1e-82
 Identities = 189/197 (96%), Gaps = 4/197 (2%)
 Strand=Plus/Plus

Query  1        CAAGGTTTCCGTAGGTGAACCTGCGGAAGGATCAGTAGAGAATATTGGACTTCGGT-CCA  59
                |||||||||||||||||||||||||||||||||||||||||||  ||| ||||||| |||
Sbjct  1569335  CAAGGTTTCCGTAGGTGAACCTGCGGAAGGATCAGTAGAGAATGCTGGGCTTCGGTCCCA  1569394

Query  60       TTTATCTACCCATCTACACCTGTGAACTGTTTATGTGCTTCGGCACG-TTTTACACAAAC  118
                ||||||||||||||||||||||||||||||||||||||||| ||||| ||||||||||||
Sbjct  1569395  TTTATCTACCCATCTACACCTGTGAACTGTTTATGTGCTTCCGCACGTTTTTACACAAAC  1569454

Query  119      TTCTAAATGTAATGAATGTAATCTTATTATAACAATAAT-AAAACTTTCAACAACGGA-T  176
                ||||||||||||||||||||||||||||||||||||||| |||||||||||||||||| |
Sbjct  1569455  TTCTAAATGTAATGAATGTAATCTTATTATAACAATAATAAAAACTTTCAACAACGGATT  1569514

Query  177      CTCTTGGCTTCCACATC  193
                |||||||||||||||||
Sbjct  1569515  CTCTTGGCTTCCACATC  1569531


>NC_014939.1 Cryptococcus gattii WM276 chromosome B, complete sequence
Length=2187695

 Score = 340 bits (184),  Expect = 7e-90
 Identities = 190/193 (98%), Gaps = 0/193 (0%)
 Strand=Plus/Plus

Query  1        CAAGGTTTCCGTAGGTGAACCTGCGGAAGGATCAGTAGAGAATATTGGACTTCGGTCCAT  60
                |||||||||||||||||||||||||||||||||||||||||||  ||| |||||||||||
Sbjct  1520574  CAAGGTTTCCGTAGGTGAACCTGCGGAAGGATCAGTAGAGAATGCTGGGCTTCGGTCCAT  1520633

Query  61       TTATCTACCCATCTACACCTGTGAACTGTTTATGTGCTTCGGCACGTTTTACACAAACTT  120
                ||||||||||||||||||||||||||||||||||||||||||||||||||||||||||||
Sbjct  1520634  TTATCTACCCATCTACACCTGTGAACTGTTTATGTGCTTCGGCACGTTTTACACAAACTT  1520693

Query  121      CTAAATGTAATGAATGTAATCTTATTATAACAATAATAAAACTTTCAACAACGGATCTCT  180
                ||||||||||||||||||||||||||||||||||||||||||||||||||||||||||||
Sbjct  1520694  CTAAATGTAATGAATGTAATCTTATTATAACAATAATAAAACTTTCAACAACGGATCTCT  1520753

Query  181      TGGCTTCCACATC  193
                |||||||||||||
Sbjct  1520754  TGGCTTCCACATC  1520766


 Score = 340 bits (184),  Expect = 7e-90
 Identities = 190/193 (98%), Gaps = 0/193 (0%)
 Strand=Plus/Plus

Query  1        CAAGGTTTCCGTAGGTGAACCTGCGGAAGGATCAGTAGAGAATATTGGACTTCGGTCCAT  60
                |||||||||||||||||||||||||||||||||||||||||||  ||| |||||||||||
Sbjct  1528701  CAAGGTTTCCGTAGGTGAACCTGCGGAAGGATCAGTAGAGAATGCTGGGCTTCGGTCCAT  1528760

Query  61       TTATCTACCCATCTACACCTGTGAACTGTTTATGTGCTTCGGCACGTTTTACACAAACTT  120
                ||||||||||||||||||||||||||||||||||||||||||||||||||||||||||||
Sbjct  1528761  TTATCTACCCATCTACACCTGTGAACTGTTTATGTGCTTCGGCACGTTTTACACAAACTT  1528820

Query  121      CTAAATGTAATGAATGTAATCTTATTATAACAATAATAAAACTTTCAACAACGGATCTCT  180
                ||||||||||||||||||||||||||||||||||||||||||||||||||||||||||||
Sbjct  1528821  CTAAATGTAATGAATGTAATCTTATTATAACAATAATAAAACTTTCAACAACGGATCTCT  1528880

Query  181      TGGCTTCCACATC  193
                |||||||||||||
Sbjct  1528881  TGGCTTCCACATC  1528893


 Score = 340 bits (184),  Expect = 7e-90
 Identities = 190/193 (98%), Gaps = 0/193 (0%)
 Strand=Plus/Plus

Query  1        CAAGGTTTCCGTAGGTGAACCTGCGGAAGGATCAGTAGAGAATATTGGACTTCGGTCCAT  60
                |||||||||||||||||||||||||||||||||||||||||||  ||| |||||||||||
Sbjct  1536828  CAAGGTTTCCGTAGGTGAACCTGCGGAAGGATCAGTAGAGAATGCTGGGCTTCGGTCCAT  1536887

Query  61       TTATCTACCCATCTACACCTGTGAACTGTTTATGTGCTTCGGCACGTTTTACACAAACTT  120
                ||||||||||||||||||||||||||||||||||||||||||||||||||||||||||||
Sbjct  1536888  TTATCTACCCATCTACACCTGTGAACTGTTTATGTGCTTCGGCACGTTTTACACAAACTT  1536947

Query  121      CTAAATGTAATGAATGTAATCTTATTATAACAATAATAAAACTTTCAACAACGGATCTCT  180
                ||||||||||||||||||||||||||||||||||||||||||||||||||||||||||||
Sbjct  1536948  CTAAATGTAATGAATGTAATCTTATTATAACAATAATAAAACTTTCAACAACGGATCTCT  1537007

Query  181      TGGCTTCCACATC  193
                |||||||||||||
Sbjct  1537008  TGGCTTCCACATC  1537020


 Score = 340 bits (184),  Expect = 7e-90
 Identities = 190/193 (98%), Gaps = 0/193 (0%)
 Strand=Plus/Plus

Query  1        CAAGGTTTCCGTAGGTGAACCTGCGGAAGGATCAGTAGAGAATATTGGACTTCGGTCCAT  60
                |||||||||||||||||||||||||||||||||||||||||||  ||| |||||||||||
Sbjct  1544955  CAAGGTTTCCGTAGGTGAACCTGCGGAAGGATCAGTAGAGAATGCTGGGCTTCGGTCCAT  1545014

Query  61       TTATCTACCCATCTACACCTGTGAACTGTTTATGTGCTTCGGCACGTTTTACACAAACTT  120
                ||||||||||||||||||||||||||||||||||||||||||||||||||||||||||||
Sbjct  1545015  TTATCTACCCATCTACACCTGTGAACTGTTTATGTGCTTCGGCACGTTTTACACAAACTT  1545074

Query  121      CTAAATGTAATGAATGTAATCTTATTATAACAATAATAAAACTTTCAACAACGGATCTCT  180
                ||||||||||||||||||||||||||||||||||||||||||||||||||||||||||||
Sbjct  1545075  CTAAATGTAATGAATGTAATCTTATTATAACAATAATAAAACTTTCAACAACGGATCTCT  1545134

Query  181      TGGCTTCCACATC  193
                |||||||||||||
Sbjct  1545135  TGGCTTCCACATC  1545147


 Score = 340 bits (184),  Expect = 7e-90
 Identities = 190/193 (98%), Gaps = 0/193 (0%)
 Strand=Plus/Plus

Query  1        CAAGGTTTCCGTAGGTGAACCTGCGGAAGGATCAGTAGAGAATATTGGACTTCGGTCCAT  60
                |||||||||||||||||||||||||||||||||||||||||||  ||| |||||||||||
Sbjct  1561208  CAAGGTTTCCGTAGGTGAACCTGCGGAAGGATCAGTAGAGAATGCTGGGCTTCGGTCCAT  1561267

Query  61       TTATCTACCCATCTACACCTGTGAACTGTTTATGTGCTTCGGCACGTTTTACACAAACTT  120
                ||||||||||||||||||||||||||||||||||||||||||||||||||||||||||||
Sbjct  1561268  TTATCTACCCATCTACACCTGTGAACTGTTTATGTGCTTCGGCACGTTTTACACAAACTT  1561327

Query  121      CTAAATGTAATGAATGTAATCTTATTATAACAATAATAAAACTTTCAACAACGGATCTCT  180
                ||||||||||||||||||||||||||||||||||||||||||||||||||||||||||||
Sbjct  1561328  CTAAATGTAATGAATGTAATCTTATTATAACAATAATAAAACTTTCAACAACGGATCTCT  1561387

Query  181      TGGCTTCCACATC  193
                |||||||||||||
Sbjct  1561388  TGGCTTCCACATC  1561400


 Score = 340 bits (184),  Expect = 7e-90
 Identities = 190/193 (98%), Gaps = 0/193 (0%)
 Strand=Plus/Plus

Query  1        CAAGGTTTCCGTAGGTGAACCTGCGGAAGGATCAGTAGAGAATATTGGACTTCGGTCCAT  60
                |||||||||||||||||||||||||||||||||||||||||||  ||| |||||||||||
Sbjct  1577467  CAAGGTTTCCGTAGGTGAACCTGCGGAAGGATCAGTAGAGAATGCTGGGCTTCGGTCCAT  1577526

Query  61       TTATCTACCCATCTACACCTGTGAACTGTTTATGTGCTTCGGCACGTTTTACACAAACTT  120
                ||||||||||||||||||||||||||||||||||||||||||||||||||||||||||||
Sbjct  1577527  TTATCTACCCATCTACACCTGTGAACTGTTTATGTGCTTCGGCACGTTTTACACAAACTT  1577586

Query  121      CTAAATGTAATGAATGTAATCTTATTATAACAATAATAAAACTTTCAACAACGGATCTCT  180
                ||||||||||||||||||||||||||||||||||||||||||||||||||||||||||||
Sbjct  1577587  CTAAATGTAATGAATGTAATCTTATTATAACAATAATAAAACTTTCAACAACGGATCTCT  1577646

Query  181      TGGCTTCCACATC  193
                |||||||||||||
Sbjct  1577647  TGGCTTCCACATC  1577659


 Score = 340 bits (184),  Expect = 7e-90
 Identities = 190/193 (98%), Gaps = 0/193 (0%)
 Strand=Plus/Plus

Query  1        CAAGGTTTCCGTAGGTGAACCTGCGGAAGGATCAGTAGAGAATATTGGACTTCGGTCCAT  60
                |||||||||||||||||||||||||||||||||||||||||||  ||| |||||||||||
Sbjct  1585594  CAAGGTTTCCGTAGGTGAACCTGCGGAAGGATCAGTAGAGAATGCTGGGCTTCGGTCCAT  1585653

Query  61       TTATCTACCCATCTACACCTGTGAACTGTTTATGTGCTTCGGCACGTTTTACACAAACTT  120
                ||||||||||||||||||||||||||||||||||||||||||||||||||||||||||||
Sbjct  1585654  TTATCTACCCATCTACACCTGTGAACTGTTTATGTGCTTCGGCACGTTTTACACAAACTT  1585713

Query  121      CTAAATGTAATGAATGTAATCTTATTATAACAATAATAAAACTTTCAACAACGGATCTCT  180
                ||||||||||||||||||||||||||||||||||||||||||||||||||||||||||||
Sbjct  1585714  CTAAATGTAATGAATGTAATCTTATTATAACAATAATAAAACTTTCAACAACGGATCTCT  1585773

Query  181      TGGCTTCCACATC  193
                |||||||||||||
Sbjct  1585774  TGGCTTCCACATC  1585786


 Score = 340 bits (184),  Expect = 7e-90
 Identities = 190/193 (98%), Gaps = 0/193 (0%)
 Strand=Plus/Plus

Query  1        CAAGGTTTCCGTAGGTGAACCTGCGGAAGGATCAGTAGAGAATATTGGACTTCGGTCCAT  60
                |||||||||||||||||||||||||||||||||||||||||||  ||| |||||||||||
Sbjct  1593721  CAAGGTTTCCGTAGGTGAACCTGCGGAAGGATCAGTAGAGAATGCTGGGCTTCGGTCCAT  1593780

Query  61       TTATCTACCCATCTACACCTGTGAACTGTTTATGTGCTTCGGCACGTTTTACACAAACTT  120
                ||||||||||||||||||||||||||||||||||||||||||||||||||||||||||||
Sbjct  1593781  TTATCTACCCATCTACACCTGTGAACTGTTTATGTGCTTCGGCACGTTTTACACAAACTT  1593840

Query  121      CTAAATGTAATGAATGTAATCTTATTATAACAATAATAAAACTTTCAACAACGGATCTCT  180
                ||||||||||||||||||||||||||||||||||||||||||||||||||||||||||||
Sbjct  1593841  CTAAATGTAATGAATGTAATCTTATTATAACAATAATAAAACTTTCAACAACGGATCTCT  1593900

Query  181      TGGCTTCCACATC  193
                |||||||||||||
Sbjct  1593901  TGGCTTCCACATC  1593913


 Score = 340 bits (184),  Expect = 7e-90
 Identities = 190/193 (98%), Gaps = 0/193 (0%)
 Strand=Plus/Plus

Query  1        CAAGGTTTCCGTAGGTGAACCTGCGGAAGGATCAGTAGAGAATATTGGACTTCGGTCCAT  60
                |||||||||||||||||||||||||||||||||||||||||||  ||| |||||||||||
Sbjct  1601851  CAAGGTTTCCGTAGGTGAACCTGCGGAAGGATCAGTAGAGAATGCTGGGCTTCGGTCCAT  1601910

Query  61       TTATCTACCCATCTACACCTGTGAACTGTTTATGTGCTTCGGCACGTTTTACACAAACTT  120
                ||||||||||||||||||||||||||||||||||||||||||||||||||||||||||||
Sbjct  1601911  TTATCTACCCATCTACACCTGTGAACTGTTTATGTGCTTCGGCACGTTTTACACAAACTT  1601970

Query  121      CTAAATGTAATGAATGTAATCTTATTATAACAATAATAAAACTTTCAACAACGGATCTCT  180
                ||||||||||||||||||||||||||||||||||||||||||||||||||||||||||||
Sbjct  1601971  CTAAATGTAATGAATGTAATCTTATTATAACAATAATAAAACTTTCAACAACGGATCTCT  1602030

Query  181      TGGCTTCCACATC  193
                |||||||||||||
Sbjct  1602031  TGGCTTCCACATC  1602043


 Score = 340 bits (184),  Expect = 7e-90
 Identities = 190/193 (98%), Gaps = 0/193 (0%)
 Strand=Plus/Plus

Query  1        CAAGGTTTCCGTAGGTGAACCTGCGGAAGGATCAGTAGAGAATATTGGACTTCGGTCCAT  60
                |||||||||||||||||||||||||||||||||||||||||||  ||| |||||||||||
Sbjct  1609977  CAAGGTTTCCGTAGGTGAACCTGCGGAAGGATCAGTAGAGAATGCTGGGCTTCGGTCCAT  1610036

Query  61       TTATCTACCCATCTACACCTGTGAACTGTTTATGTGCTTCGGCACGTTTTACACAAACTT  120
                ||||||||||||||||||||||||||||||||||||||||||||||||||||||||||||
Sbjct  1610037  TTATCTACCCATCTACACCTGTGAACTGTTTATGTGCTTCGGCACGTTTTACACAAACTT  1610096

Query  121      CTAAATGTAATGAATGTAATCTTATTATAACAATAATAAAACTTTCAACAACGGATCTCT  180
                ||||||||||||||||||||||||||||||||||||||||||||||||||||||||||||
Sbjct  1610097  CTAAATGTAATGAATGTAATCTTATTATAACAATAATAAAACTTTCAACAACGGATCTCT  1610156

Query  181      TGGCTTCCACATC  193
                |||||||||||||
Sbjct  1610157  TGGCTTCCACATC  1610169


 Score = 340 bits (184),  Expect = 7e-90
 Identities = 190/193 (98%), Gaps = 0/193 (0%)
 Strand=Plus/Plus

Query  1        CAAGGTTTCCGTAGGTGAACCTGCGGAAGGATCAGTAGAGAATATTGGACTTCGGTCCAT  60
                |||||||||||||||||||||||||||||||||||||||||||  ||| |||||||||||
Sbjct  1618104  CAAGGTTTCCGTAGGTGAACCTGCGGAAGGATCAGTAGAGAATGCTGGGCTTCGGTCCAT  1618163

Query  61       TTATCTACCCATCTACACCTGTGAACTGTTTATGTGCTTCGGCACGTTTTACACAAACTT  120
                ||||||||||||||||||||||||||||||||||||||||||||||||||||||||||||
Sbjct  1618164  TTATCTACCCATCTACACCTGTGAACTGTTTATGTGCTTCGGCACGTTTTACACAAACTT  1618223

Query  121      CTAAATGTAATGAATGTAATCTTATTATAACAATAATAAAACTTTCAACAACGGATCTCT  180
                ||||||||||||||||||||||||||||||||||||||||||||||||||||||||||||
Sbjct  1618224  CTAAATGTAATGAATGTAATCTTATTATAACAATAATAAAACTTTCAACAACGGATCTCT  1618283

Query  181      TGGCTTCCACATC  193
                |||||||||||||
Sbjct  1618284  TGGCTTCCACATC  1618296


 Score = 340 bits (184),  Expect = 7e-90
 Identities = 190/193 (98%), Gaps = 0/193 (0%)
 Strand=Plus/Plus

Query  1        CAAGGTTTCCGTAGGTGAACCTGCGGAAGGATCAGTAGAGAATATTGGACTTCGGTCCAT  60
                |||||||||||||||||||||||||||||||||||||||||||  ||| |||||||||||
Sbjct  1626231  CAAGGTTTCCGTAGGTGAACCTGCGGAAGGATCAGTAGAGAATGCTGGGCTTCGGTCCAT  1626290

Query  61       TTATCTACCCATCTACACCTGTGAACTGTTTATGTGCTTCGGCACGTTTTACACAAACTT  120
                ||||||||||||||||||||||||||||||||||||||||||||||||||||||||||||
Sbjct  1626291  TTATCTACCCATCTACACCTGTGAACTGTTTATGTGCTTCGGCACGTTTTACACAAACTT  1626350

Query  121      CTAAATGTAATGAATGTAATCTTATTATAACAATAATAAAACTTTCAACAACGGATCTCT  180
                ||||||||||||||||||||||||||||||||||||||||||||||||||||||||||||
Sbjct  1626351  CTAAATGTAATGAATGTAATCTTATTATAACAATAATAAAACTTTCAACAACGGATCTCT  1626410

Query  181      TGGCTTCCACATC  193
                |||||||||||||
Sbjct  1626411  TGGCTTCCACATC  1626423


 Score = 340 bits (184),  Expect = 7e-90
 Identities = 190/193 (98%), Gaps = 0/193 (0%)
 Strand=Plus/Plus

Query  1        CAAGGTTTCCGTAGGTGAACCTGCGGAAGGATCAGTAGAGAATATTGGACTTCGGTCCAT  60
                |||||||||||||||||||||||||||||||||||||||||||  ||| |||||||||||
Sbjct  1634358  CAAGGTTTCCGTAGGTGAACCTGCGGAAGGATCAGTAGAGAATGCTGGGCTTCGGTCCAT  1634417

Query  61       TTATCTACCCATCTACACCTGTGAACTGTTTATGTGCTTCGGCACGTTTTACACAAACTT  120
                ||||||||||||||||||||||||||||||||||||||||||||||||||||||||||||
Sbjct  1634418  TTATCTACCCATCTACACCTGTGAACTGTTTATGTGCTTCGGCACGTTTTACACAAACTT  1634477

Query  121      CTAAATGTAATGAATGTAATCTTATTATAACAATAATAAAACTTTCAACAACGGATCTCT  180
                ||||||||||||||||||||||||||||||||||||||||||||||||||||||||||||
Sbjct  1634478  CTAAATGTAATGAATGTAATCTTATTATAACAATAATAAAACTTTCAACAACGGATCTCT  1634537

Query  181      TGGCTTCCACATC  193
                |||||||||||||
Sbjct  1634538  TGGCTTCCACATC  1634550


 Score = 340 bits (184),  Expect = 7e-90
 Identities = 190/193 (98%), Gaps = 0/193 (0%)
 Strand=Plus/Plus

Query  1        CAAGGTTTCCGTAGGTGAACCTGCGGAAGGATCAGTAGAGAATATTGGACTTCGGTCCAT  60
                |||||||||||||||||||||||||||||||||||||||||||  ||| |||||||||||
Sbjct  1642487  CAAGGTTTCCGTAGGTGAACCTGCGGAAGGATCAGTAGAGAATGCTGGGCTTCGGTCCAT  1642546

Query  61       TTATCTACCCATCTACACCTGTGAACTGTTTATGTGCTTCGGCACGTTTTACACAAACTT  120
                ||||||||||||||||||||||||||||||||||||||||||||||||||||||||||||
Sbjct  1642547  TTATCTACCCATCTACACCTGTGAACTGTTTATGTGCTTCGGCACGTTTTACACAAACTT  1642606

Query  121      CTAAATGTAATGAATGTAATCTTATTATAACAATAATAAAACTTTCAACAACGGATCTCT  180
                ||||||||||||||||||||||||||||||||||||||||||||||||||||||||||||
Sbjct  1642607  CTAAATGTAATGAATGTAATCTTATTATAACAATAATAAAACTTTCAACAACGGATCTCT  1642666

Query  181      TGGCTTCCACATC  193
                |||||||||||||
Sbjct  1642667  TGGCTTCCACATC  1642679


 Score = 340 bits (184),  Expect = 7e-90
 Identities = 190/193 (98%), Gaps = 0/193 (0%)
 Strand=Plus/Plus

Query  1        CAAGGTTTCCGTAGGTGAACCTGCGGAAGGATCAGTAGAGAATATTGGACTTCGGTCCAT  60
                |||||||||||||||||||||||||||||||||||||||||||  ||| |||||||||||
Sbjct  1650614  CAAGGTTTCCGTAGGTGAACCTGCGGAAGGATCAGTAGAGAATGCTGGGCTTCGGTCCAT  1650673

Query  61       TTATCTACCCATCTACACCTGTGAACTGTTTATGTGCTTCGGCACGTTTTACACAAACTT  120
                ||||||||||||||||||||||||||||||||||||||||||||||||||||||||||||
Sbjct  1650674  TTATCTACCCATCTACACCTGTGAACTGTTTATGTGCTTCGGCACGTTTTACACAAACTT  1650733

Query  121      CTAAATGTAATGAATGTAATCTTATTATAACAATAATAAAACTTTCAACAACGGATCTCT  180
                ||||||||||||||||||||||||||||||||||||||||||||||||||||||||||||
Sbjct  1650734  CTAAATGTAATGAATGTAATCTTATTATAACAATAATAAAACTTTCAACAACGGATCTCT  1650793

Query  181      TGGCTTCCACATC  193
                |||||||||||||
Sbjct  1650794  TGGCTTCCACATC  1650806


 Score = 340 bits (184),  Expect = 7e-90
 Identities = 190/193 (98%), Gaps = 0/193 (0%)
 Strand=Plus/Plus

Query  1        CAAGGTTTCCGTAGGTGAACCTGCGGAAGGATCAGTAGAGAATATTGGACTTCGGTCCAT  60
                |||||||||||||||||||||||||||||||||||||||||||  ||| |||||||||||
Sbjct  1658741  CAAGGTTTCCGTAGGTGAACCTGCGGAAGGATCAGTAGAGAATGCTGGGCTTCGGTCCAT  1658800

Query  61       TTATCTACCCATCTACACCTGTGAACTGTTTATGTGCTTCGGCACGTTTTACACAAACTT  120
                ||||||||||||||||||||||||||||||||||||||||||||||||||||||||||||
Sbjct  1658801  TTATCTACCCATCTACACCTGTGAACTGTTTATGTGCTTCGGCACGTTTTACACAAACTT  1658860

Query  121      CTAAATGTAATGAATGTAATCTTATTATAACAATAATAAAACTTTCAACAACGGATCTCT  180
                ||||||||||||||||||||||||||||||||||||||||||||||||||||||||||||
Sbjct  1658861  CTAAATGTAATGAATGTAATCTTATTATAACAATAATAAAACTTTCAACAACGGATCTCT  1658920

Query  181      TGGCTTCCACATC  193
                |||||||||||||
Sbjct  1658921  TGGCTTCCACATC  1658933


 Score = 340 bits (184),  Expect = 7e-90
 Identities = 190/193 (98%), Gaps = 0/193 (0%)
 Strand=Plus/Plus

Query  1        CAAGGTTTCCGTAGGTGAACCTGCGGAAGGATCAGTAGAGAATATTGGACTTCGGTCCAT  60
                |||||||||||||||||||||||||||||||||||||||||||  ||| |||||||||||
Sbjct  1666869  CAAGGTTTCCGTAGGTGAACCTGCGGAAGGATCAGTAGAGAATGCTGGGCTTCGGTCCAT  1666928

Query  61       TTATCTACCCATCTACACCTGTGAACTGTTTATGTGCTTCGGCACGTTTTACACAAACTT  120
                ||||||||||||||||||||||||||||||||||||||||||||||||||||||||||||
Sbjct  1666929  TTATCTACCCATCTACACCTGTGAACTGTTTATGTGCTTCGGCACGTTTTACACAAACTT  1666988

Query  121      CTAAATGTAATGAATGTAATCTTATTATAACAATAATAAAACTTTCAACAACGGATCTCT  180
                ||||||||||||||||||||||||||||||||||||||||||||||||||||||||||||
Sbjct  1666989  CTAAATGTAATGAATGTAATCTTATTATAACAATAATAAAACTTTCAACAACGGATCTCT  1667048

Query  181      TGGCTTCCACATC  193
                |||||||||||||
Sbjct  1667049  TGGCTTCCACATC  1667061


 Score = 340 bits (184),  Expect = 7e-90
 Identities = 190/193 (98%), Gaps = 0/193 (0%)
 Strand=Plus/Plus

Query  1        CAAGGTTTCCGTAGGTGAACCTGCGGAAGGATCAGTAGAGAATATTGGACTTCGGTCCAT  60
                |||||||||||||||||||||||||||||||||||||||||||  ||| |||||||||||
Sbjct  1674996  CAAGGTTTCCGTAGGTGAACCTGCGGAAGGATCAGTAGAGAATGCTGGGCTTCGGTCCAT  1675055

Query  61       TTATCTACCCATCTACACCTGTGAACTGTTTATGTGCTTCGGCACGTTTTACACAAACTT  120
                ||||||||||||||||||||||||||||||||||||||||||||||||||||||||||||
Sbjct  1675056  TTATCTACCCATCTACACCTGTGAACTGTTTATGTGCTTCGGCACGTTTTACACAAACTT  1675115

Query  121      CTAAATGTAATGAATGTAATCTTATTATAACAATAATAAAACTTTCAACAACGGATCTCT  180
                ||||||||||||||||||||||||||||||||||||||||||||||||||||||||||||
Sbjct  1675116  CTAAATGTAATGAATGTAATCTTATTATAACAATAATAAAACTTTCAACAACGGATCTCT  1675175

Query  181      TGGCTTCCACATC  193
                |||||||||||||
Sbjct  1675176  TGGCTTCCACATC  1675188


 Score = 340 bits (184),  Expect = 7e-90
 Identities = 190/193 (98%), Gaps = 0/193 (0%)
 Strand=Plus/Plus

Query  1        CAAGGTTTCCGTAGGTGAACCTGCGGAAGGATCAGTAGAGAATATTGGACTTCGGTCCAT  60
                |||||||||||||||||||||||||||||||||||||||||||  ||| |||||||||||
Sbjct  1683124  CAAGGTTTCCGTAGGTGAACCTGCGGAAGGATCAGTAGAGAATGCTGGGCTTCGGTCCAT  1683183

Query  61       TTATCTACCCATCTACACCTGTGAACTGTTTATGTGCTTCGGCACGTTTTACACAAACTT  120
                ||||||||||||||||||||||||||||||||||||||||||||||||||||||||||||
Sbjct  1683184  TTATCTACCCATCTACACCTGTGAACTGTTTATGTGCTTCGGCACGTTTTACACAAACTT  1683243

Query  121      CTAAATGTAATGAATGTAATCTTATTATAACAATAATAAAACTTTCAACAACGGATCTCT  180
                ||||||||||||||||||||||||||||||||||||||||||||||||||||||||||||
Sbjct  1683244  CTAAATGTAATGAATGTAATCTTATTATAACAATAATAAAACTTTCAACAACGGATCTCT  1683303

Query  181      TGGCTTCCACATC  193
                |||||||||||||
Sbjct  1683304  TGGCTTCCACATC  1683316


 Score = 340 bits (184),  Expect = 7e-90
 Identities = 190/193 (98%), Gaps = 0/193 (0%)
 Strand=Plus/Plus

Query  1        CAAGGTTTCCGTAGGTGAACCTGCGGAAGGATCAGTAGAGAATATTGGACTTCGGTCCAT  60
                |||||||||||||||||||||||||||||||||||||||||||  ||| |||||||||||
Sbjct  1691251  CAAGGTTTCCGTAGGTGAACCTGCGGAAGGATCAGTAGAGAATGCTGGGCTTCGGTCCAT  1691310

Query  61       TTATCTACCCATCTACACCTGTGAACTGTTTATGTGCTTCGGCACGTTTTACACAAACTT  120
                ||||||||||||||||||||||||||||||||||||||||||||||||||||||||||||
Sbjct  1691311  TTATCTACCCATCTACACCTGTGAACTGTTTATGTGCTTCGGCACGTTTTACACAAACTT  1691370

Query  121      CTAAATGTAATGAATGTAATCTTATTATAACAATAATAAAACTTTCAACAACGGATCTCT  180
                ||||||||||||||||||||||||||||||||||||||||||||||||||||||||||||
Sbjct  1691371  CTAAATGTAATGAATGTAATCTTATTATAACAATAATAAAACTTTCAACAACGGATCTCT  1691430

Query  181      TGGCTTCCACATC  193
                |||||||||||||
Sbjct  1691431  TGGCTTCCACATC  1691443


 Score = 340 bits (184),  Expect = 7e-90
 Identities = 190/193 (98%), Gaps = 0/193 (0%)
 Strand=Plus/Plus

Query  1        CAAGGTTTCCGTAGGTGAACCTGCGGAAGGATCAGTAGAGAATATTGGACTTCGGTCCAT  60
                |||||||||||||||||||||||||||||||||||||||||||  ||| |||||||||||
Sbjct  1699378  CAAGGTTTCCGTAGGTGAACCTGCGGAAGGATCAGTAGAGAATGCTGGGCTTCGGTCCAT  1699437

Query  61       TTATCTACCCATCTACACCTGTGAACTGTTTATGTGCTTCGGCACGTTTTACACAAACTT  120
                ||||||||||||||||||||||||||||||||||||||||||||||||||||||||||||
Sbjct  1699438  TTATCTACCCATCTACACCTGTGAACTGTTTATGTGCTTCGGCACGTTTTACACAAACTT  1699497

Query  121      CTAAATGTAATGAATGTAATCTTATTATAACAATAATAAAACTTTCAACAACGGATCTCT  180
                ||||||||||||||||||||||||||||||||||||||||||||||||||||||||||||
Sbjct  1699498  CTAAATGTAATGAATGTAATCTTATTATAACAATAATAAAACTTTCAACAACGGATCTCT  1699557

Query  181      TGGCTTCCACATC  193
                |||||||||||||
Sbjct  1699558  TGGCTTCCACATC  1699570


 Score = 340 bits (184),  Expect = 7e-90
 Identities = 190/193 (98%), Gaps = 0/193 (0%)
 Strand=Plus/Plus

Query  1        CAAGGTTTCCGTAGGTGAACCTGCGGAAGGATCAGTAGAGAATATTGGACTTCGGTCCAT  60
                |||||||||||||||||||||||||||||||||||||||||||  ||| |||||||||||
Sbjct  1707505  CAAGGTTTCCGTAGGTGAACCTGCGGAAGGATCAGTAGAGAATGCTGGGCTTCGGTCCAT  1707564

Query  61       TTATCTACCCATCTACACCTGTGAACTGTTTATGTGCTTCGGCACGTTTTACACAAACTT  120
                ||||||||||||||||||||||||||||||||||||||||||||||||||||||||||||
Sbjct  1707565  TTATCTACCCATCTACACCTGTGAACTGTTTATGTGCTTCGGCACGTTTTACACAAACTT  1707624

Query  121      CTAAATGTAATGAATGTAATCTTATTATAACAATAATAAAACTTTCAACAACGGATCTCT  180
                ||||||||||||||||||||||||||||||||||||||||||||||||||||||||||||
Sbjct  1707625  CTAAATGTAATGAATGTAATCTTATTATAACAATAATAAAACTTTCAACAACGGATCTCT  1707684

Query  181      TGGCTTCCACATC  193
                |||||||||||||
Sbjct  1707685  TGGCTTCCACATC  1707697


 Score = 340 bits (184),  Expect = 7e-90
 Identities = 190/193 (98%), Gaps = 0/193 (0%)
 Strand=Plus/Plus

Query  1        CAAGGTTTCCGTAGGTGAACCTGCGGAAGGATCAGTAGAGAATATTGGACTTCGGTCCAT  60
                |||||||||||||||||||||||||||||||||||||||||||  ||| |||||||||||
Sbjct  1715632  CAAGGTTTCCGTAGGTGAACCTGCGGAAGGATCAGTAGAGAATGCTGGGCTTCGGTCCAT  1715691

Query  61       TTATCTACCCATCTACACCTGTGAACTGTTTATGTGCTTCGGCACGTTTTACACAAACTT  120
                ||||||||||||||||||||||||||||||||||||||||||||||||||||||||||||
Sbjct  1715692  TTATCTACCCATCTACACCTGTGAACTGTTTATGTGCTTCGGCACGTTTTACACAAACTT  1715751

Query  121      CTAAATGTAATGAATGTAATCTTATTATAACAATAATAAAACTTTCAACAACGGATCTCT  180
                ||||||||||||||||||||||||||||||||||||||||||||||||||||||||||||
Sbjct  1715752  CTAAATGTAATGAATGTAATCTTATTATAACAATAATAAAACTTTCAACAACGGATCTCT  1715811

Query  181      TGGCTTCCACATC  193
                |||||||||||||
Sbjct  1715812  TGGCTTCCACATC  1715824


 Score = 340 bits (184),  Expect = 7e-90
 Identities = 190/193 (98%), Gaps = 0/193 (0%)
 Strand=Plus/Plus

Query  1        CAAGGTTTCCGTAGGTGAACCTGCGGAAGGATCAGTAGAGAATATTGGACTTCGGTCCAT  60
                |||||||||||||||||||||||||||||||||||||||||||  ||| |||||||||||
Sbjct  1723759  CAAGGTTTCCGTAGGTGAACCTGCGGAAGGATCAGTAGAGAATGCTGGGCTTCGGTCCAT  1723818

Query  61       TTATCTACCCATCTACACCTGTGAACTGTTTATGTGCTTCGGCACGTTTTACACAAACTT  120
                ||||||||||||||||||||||||||||||||||||||||||||||||||||||||||||
Sbjct  1723819  TTATCTACCCATCTACACCTGTGAACTGTTTATGTGCTTCGGCACGTTTTACACAAACTT  1723878

Query  121      CTAAATGTAATGAATGTAATCTTATTATAACAATAATAAAACTTTCAACAACGGATCTCT  180
                ||||||||||||||||||||||||||||||||||||||||||||||||||||||||||||
Sbjct  1723879  CTAAATGTAATGAATGTAATCTTATTATAACAATAATAAAACTTTCAACAACGGATCTCT  1723938

Query  181      TGGCTTCCACATC  193
                |||||||||||||
Sbjct  1723939  TGGCTTCCACATC  1723951


 Score = 340 bits (184),  Expect = 7e-90
 Identities = 190/193 (98%), Gaps = 0/193 (0%)
 Strand=Plus/Plus

Query  1        CAAGGTTTCCGTAGGTGAACCTGCGGAAGGATCAGTAGAGAATATTGGACTTCGGTCCAT  60
                |||||||||||||||||||||||||||||||||||||||||||  ||| |||||||||||
Sbjct  1731886  CAAGGTTTCCGTAGGTGAACCTGCGGAAGGATCAGTAGAGAATGCTGGGCTTCGGTCCAT  1731945

Query  61       TTATCTACCCATCTACACCTGTGAACTGTTTATGTGCTTCGGCACGTTTTACACAAACTT  120
                ||||||||||||||||||||||||||||||||||||||||||||||||||||||||||||
Sbjct  1731946  TTATCTACCCATCTACACCTGTGAACTGTTTATGTGCTTCGGCACGTTTTACACAAACTT  1732005

Query  121      CTAAATGTAATGAATGTAATCTTATTATAACAATAATAAAACTTTCAACAACGGATCTCT  180
                ||||||||||||||||||||||||||||||||||||||||||||||||||||||||||||
Sbjct  1732006  CTAAATGTAATGAATGTAATCTTATTATAACAATAATAAAACTTTCAACAACGGATCTCT  1732065

Query  181      TGGCTTCCACATC  193
                |||||||||||||
Sbjct  1732066  TGGCTTCCACATC  1732078


 Score = 340 bits (184),  Expect = 7e-90
 Identities = 190/193 (98%), Gaps = 0/193 (0%)
 Strand=Plus/Plus

Query  1        CAAGGTTTCCGTAGGTGAACCTGCGGAAGGATCAGTAGAGAATATTGGACTTCGGTCCAT  60
                |||||||||||||||||||||||||||||||||||||||||||  ||| |||||||||||
Sbjct  1740013  CAAGGTTTCCGTAGGTGAACCTGCGGAAGGATCAGTAGAGAATGCTGGGCTTCGGTCCAT  1740072

Query  61       TTATCTACCCATCTACACCTGTGAACTGTTTATGTGCTTCGGCACGTTTTACACAAACTT  120
                ||||||||||||||||||||||||||||||||||||||||||||||||||||||||||||
Sbjct  1740073  TTATCTACCCATCTACACCTGTGAACTGTTTATGTGCTTCGGCACGTTTTACACAAACTT  1740132

Query  121      CTAAATGTAATGAATGTAATCTTATTATAACAATAATAAAACTTTCAACAACGGATCTCT  180
                ||||||||||||||||||||||||||||||||||||||||||||||||||||||||||||
Sbjct  1740133  CTAAATGTAATGAATGTAATCTTATTATAACAATAATAAAACTTTCAACAACGGATCTCT  1740192

Query  181      TGGCTTCCACATC  193
                |||||||||||||
Sbjct  1740193  TGGCTTCCACATC  1740205


 Score = 340 bits (184),  Expect = 7e-90
 Identities = 190/193 (98%), Gaps = 0/193 (0%)
 Strand=Plus/Plus

Query  1        CAAGGTTTCCGTAGGTGAACCTGCGGAAGGATCAGTAGAGAATATTGGACTTCGGTCCAT  60
                |||||||||||||||||||||||||||||||||||||||||||  ||| |||||||||||
Sbjct  1748140  CAAGGTTTCCGTAGGTGAACCTGCGGAAGGATCAGTAGAGAATGCTGGGCTTCGGTCCAT  1748199

Query  61       TTATCTACCCATCTACACCTGTGAACTGTTTATGTGCTTCGGCACGTTTTACACAAACTT  120
                ||||||||||||||||||||||||||||||||||||||||||||||||||||||||||||
Sbjct  1748200  TTATCTACCCATCTACACCTGTGAACTGTTTATGTGCTTCGGCACGTTTTACACAAACTT  1748259

Query  121      CTAAATGTAATGAATGTAATCTTATTATAACAATAATAAAACTTTCAACAACGGATCTCT  180
                ||||||||||||||||||||||||||||||||||||||||||||||||||||||||||||
Sbjct  1748260  CTAAATGTAATGAATGTAATCTTATTATAACAATAATAAAACTTTCAACAACGGATCTCT  1748319

Query  181      TGGCTTCCACATC  193
                |||||||||||||
Sbjct  1748320  TGGCTTCCACATC  1748332


 Score = 340 bits (184),  Expect = 7e-90
 Identities = 190/193 (98%), Gaps = 0/193 (0%)
 Strand=Plus/Plus

Query  1        CAAGGTTTCCGTAGGTGAACCTGCGGAAGGATCAGTAGAGAATATTGGACTTCGGTCCAT  60
                |||||||||||||||||||||||||||||||||||||||||||  ||| |||||||||||
Sbjct  1756267  CAAGGTTTCCGTAGGTGAACCTGCGGAAGGATCAGTAGAGAATGCTGGGCTTCGGTCCAT  1756326

Query  61       TTATCTACCCATCTACACCTGTGAACTGTTTATGTGCTTCGGCACGTTTTACACAAACTT  120
                ||||||||||||||||||||||||||||||||||||||||||||||||||||||||||||
Sbjct  1756327  TTATCTACCCATCTACACCTGTGAACTGTTTATGTGCTTCGGCACGTTTTACACAAACTT  1756386

Query  121      CTAAATGTAATGAATGTAATCTTATTATAACAATAATAAAACTTTCAACAACGGATCTCT  180
                ||||||||||||||||||||||||||||||||||||||||||||||||||||||||||||
Sbjct  1756387  CTAAATGTAATGAATGTAATCTTATTATAACAATAATAAAACTTTCAACAACGGATCTCT  1756446

Query  181      TGGCTTCCACATC  193
                |||||||||||||
Sbjct  1756447  TGGCTTCCACATC  1756459


 Score = 340 bits (184),  Expect = 7e-90
 Identities = 190/193 (98%), Gaps = 0/193 (0%)
 Strand=Plus/Plus

Query  1        CAAGGTTTCCGTAGGTGAACCTGCGGAAGGATCAGTAGAGAATATTGGACTTCGGTCCAT  60
                |||||||||||||||||||||||||||||||||||||||||||  ||| |||||||||||
Sbjct  1764394  CAAGGTTTCCGTAGGTGAACCTGCGGAAGGATCAGTAGAGAATGCTGGGCTTCGGTCCAT  1764453

Query  61       TTATCTACCCATCTACACCTGTGAACTGTTTATGTGCTTCGGCACGTTTTACACAAACTT  120
                ||||||||||||||||||||||||||||||||||||||||||||||||||||||||||||
Sbjct  1764454  TTATCTACCCATCTACACCTGTGAACTGTTTATGTGCTTCGGCACGTTTTACACAAACTT  1764513

Query  121      CTAAATGTAATGAATGTAATCTTATTATAACAATAATAAAACTTTCAACAACGGATCTCT  180
                ||||||||||||||||||||||||||||||||||||||||||||||||||||||||||||
Sbjct  1764514  CTAAATGTAATGAATGTAATCTTATTATAACAATAATAAAACTTTCAACAACGGATCTCT  1764573

Query  181      TGGCTTCCACATC  193
                |||||||||||||
Sbjct  1764574  TGGCTTCCACATC  1764586


 Score = 340 bits (184),  Expect = 7e-90
 Identities = 190/193 (98%), Gaps = 0/193 (0%)
 Strand=Plus/Plus

Query  1        CAAGGTTTCCGTAGGTGAACCTGCGGAAGGATCAGTAGAGAATATTGGACTTCGGTCCAT  60
                |||||||||||||||||||||||||||||||||||||||||||  ||| |||||||||||
Sbjct  1772521  CAAGGTTTCCGTAGGTGAACCTGCGGAAGGATCAGTAGAGAATGCTGGGCTTCGGTCCAT  1772580

Query  61       TTATCTACCCATCTACACCTGTGAACTGTTTATGTGCTTCGGCACGTTTTACACAAACTT  120
                ||||||||||||||||||||||||||||||||||||||||||||||||||||||||||||
Sbjct  1772581  TTATCTACCCATCTACACCTGTGAACTGTTTATGTGCTTCGGCACGTTTTACACAAACTT  1772640

Query  121      CTAAATGTAATGAATGTAATCTTATTATAACAATAATAAAACTTTCAACAACGGATCTCT  180
                ||||||||||||||||||||||||||||||||||||||||||||||||||||||||||||
Sbjct  1772641  CTAAATGTAATGAATGTAATCTTATTATAACAATAATAAAACTTTCAACAACGGATCTCT  1772700

Query  181      TGGCTTCCACATC  193
                |||||||||||||
Sbjct  1772701  TGGCTTCCACATC  1772713


 Score = 340 bits (184),  Expect = 7e-90
 Identities = 190/193 (98%), Gaps = 0/193 (0%)
 Strand=Plus/Plus

Query  1        CAAGGTTTCCGTAGGTGAACCTGCGGAAGGATCAGTAGAGAATATTGGACTTCGGTCCAT  60
                |||||||||||||||||||||||||||||||||||||||||||  ||| |||||||||||
Sbjct  1780648  CAAGGTTTCCGTAGGTGAACCTGCGGAAGGATCAGTAGAGAATGCTGGGCTTCGGTCCAT  1780707

Query  61       TTATCTACCCATCTACACCTGTGAACTGTTTATGTGCTTCGGCACGTTTTACACAAACTT  120
                ||||||||||||||||||||||||||||||||||||||||||||||||||||||||||||
Sbjct  1780708  TTATCTACCCATCTACACCTGTGAACTGTTTATGTGCTTCGGCACGTTTTACACAAACTT  1780767

Query  121      CTAAATGTAATGAATGTAATCTTATTATAACAATAATAAAACTTTCAACAACGGATCTCT  180
                ||||||||||||||||||||||||||||||||||||||||||||||||||||||||||||
Sbjct  1780768  CTAAATGTAATGAATGTAATCTTATTATAACAATAATAAAACTTTCAACAACGGATCTCT  1780827

Query  181      TGGCTTCCACATC  193
                |||||||||||||
Sbjct  1780828  TGGCTTCCACATC  1780840


 Score = 340 bits (184),  Expect = 7e-90
 Identities = 190/193 (98%), Gaps = 0/193 (0%)
 Strand=Plus/Plus

Query  1        CAAGGTTTCCGTAGGTGAACCTGCGGAAGGATCAGTAGAGAATATTGGACTTCGGTCCAT  60
                |||||||||||||||||||||||||||||||||||||||||||  ||| |||||||||||
Sbjct  1788775  CAAGGTTTCCGTAGGTGAACCTGCGGAAGGATCAGTAGAGAATGCTGGGCTTCGGTCCAT  1788834

Query  61       TTATCTACCCATCTACACCTGTGAACTGTTTATGTGCTTCGGCACGTTTTACACAAACTT  120
                ||||||||||||||||||||||||||||||||||||||||||||||||||||||||||||
Sbjct  1788835  TTATCTACCCATCTACACCTGTGAACTGTTTATGTGCTTCGGCACGTTTTACACAAACTT  1788894

Query  121      CTAAATGTAATGAATGTAATCTTATTATAACAATAATAAAACTTTCAACAACGGATCTCT  180
                ||||||||||||||||||||||||||||||||||||||||||||||||||||||||||||
Sbjct  1788895  CTAAATGTAATGAATGTAATCTTATTATAACAATAATAAAACTTTCAACAACGGATCTCT  1788954

Query  181      TGGCTTCCACATC  193
                |||||||||||||
Sbjct  1788955  TGGCTTCCACATC  1788967


 Score = 340 bits (184),  Expect = 7e-90
 Identities = 190/193 (98%), Gaps = 0/193 (0%)
 Strand=Plus/Plus

Query  1        CAAGGTTTCCGTAGGTGAACCTGCGGAAGGATCAGTAGAGAATATTGGACTTCGGTCCAT  60
                |||||||||||||||||||||||||||||||||||||||||||  ||| |||||||||||
Sbjct  1796902  CAAGGTTTCCGTAGGTGAACCTGCGGAAGGATCAGTAGAGAATGCTGGGCTTCGGTCCAT  1796961

Query  61       TTATCTACCCATCTACACCTGTGAACTGTTTATGTGCTTCGGCACGTTTTACACAAACTT  120
                ||||||||||||||||||||||||||||||||||||||||||||||||||||||||||||
Sbjct  1796962  TTATCTACCCATCTACACCTGTGAACTGTTTATGTGCTTCGGCACGTTTTACACAAACTT  1797021

Query  121      CTAAATGTAATGAATGTAATCTTATTATAACAATAATAAAACTTTCAACAACGGATCTCT  180
                ||||||||||||||||||||||||||||||||||||||||||||||||||||||||||||
Sbjct  1797022  CTAAATGTAATGAATGTAATCTTATTATAACAATAATAAAACTTTCAACAACGGATCTCT  1797081

Query  181      TGGCTTCCACATC  193
                |||||||||||||
Sbjct  1797082  TGGCTTCCACATC  1797094


 Score = 340 bits (184),  Expect = 7e-90
 Identities = 190/193 (98%), Gaps = 0/193 (0%)
 Strand=Plus/Plus

Query  1        CAAGGTTTCCGTAGGTGAACCTGCGGAAGGATCAGTAGAGAATATTGGACTTCGGTCCAT  60
                |||||||||||||||||||||||||||||||||||||||||||  ||| |||||||||||
Sbjct  1805029  CAAGGTTTCCGTAGGTGAACCTGCGGAAGGATCAGTAGAGAATGCTGGGCTTCGGTCCAT  1805088

Query  61       TTATCTACCCATCTACACCTGTGAACTGTTTATGTGCTTCGGCACGTTTTACACAAACTT  120
                ||||||||||||||||||||||||||||||||||||||||||||||||||||||||||||
Sbjct  1805089  TTATCTACCCATCTACACCTGTGAACTGTTTATGTGCTTCGGCACGTTTTACACAAACTT  1805148

Query  121      CTAAATGTAATGAATGTAATCTTATTATAACAATAATAAAACTTTCAACAACGGATCTCT  180
                ||||||||||||||||||||||||||||||||||||||||||||||||||||||||||||
Sbjct  1805149  CTAAATGTAATGAATGTAATCTTATTATAACAATAATAAAACTTTCAACAACGGATCTCT  1805208

Query  181      TGGCTTCCACATC  193
                |||||||||||||
Sbjct  1805209  TGGCTTCCACATC  1805221


 Score = 340 bits (184),  Expect = 7e-90
 Identities = 190/193 (98%), Gaps = 0/193 (0%)
 Strand=Plus/Plus

Query  1        CAAGGTTTCCGTAGGTGAACCTGCGGAAGGATCAGTAGAGAATATTGGACTTCGGTCCAT  60
                |||||||||||||||||||||||||||||||||||||||||||  ||| |||||||||||
Sbjct  1813156  CAAGGTTTCCGTAGGTGAACCTGCGGAAGGATCAGTAGAGAATGCTGGGCTTCGGTCCAT  1813215

Query  61       TTATCTACCCATCTACACCTGTGAACTGTTTATGTGCTTCGGCACGTTTTACACAAACTT  120
                ||||||||||||||||||||||||||||||||||||||||||||||||||||||||||||
Sbjct  1813216  TTATCTACCCATCTACACCTGTGAACTGTTTATGTGCTTCGGCACGTTTTACACAAACTT  1813275

Query  121      CTAAATGTAATGAATGTAATCTTATTATAACAATAATAAAACTTTCAACAACGGATCTCT  180
                ||||||||||||||||||||||||||||||||||||||||||||||||||||||||||||
Sbjct  1813276  CTAAATGTAATGAATGTAATCTTATTATAACAATAATAAAACTTTCAACAACGGATCTCT  1813335

Query  181      TGGCTTCCACATC  193
                |||||||||||||
Sbjct  1813336  TGGCTTCCACATC  1813348


 Score = 340 bits (184),  Expect = 7e-90
 Identities = 190/193 (98%), Gaps = 0/193 (0%)
 Strand=Plus/Plus

Query  1        CAAGGTTTCCGTAGGTGAACCTGCGGAAGGATCAGTAGAGAATATTGGACTTCGGTCCAT  60
                |||||||||||||||||||||||||||||||||||||||||||  ||| |||||||||||
Sbjct  1821283  CAAGGTTTCCGTAGGTGAACCTGCGGAAGGATCAGTAGAGAATGCTGGGCTTCGGTCCAT  1821342

Query  61       TTATCTACCCATCTACACCTGTGAACTGTTTATGTGCTTCGGCACGTTTTACACAAACTT  120
                ||||||||||||||||||||||||||||||||||||||||||||||||||||||||||||
Sbjct  1821343  TTATCTACCCATCTACACCTGTGAACTGTTTATGTGCTTCGGCACGTTTTACACAAACTT  1821402

Query  121      CTAAATGTAATGAATGTAATCTTATTATAACAATAATAAAACTTTCAACAACGGATCTCT  180
                ||||||||||||||||||||||||||||||||||||||||||||||||||||||||||||
Sbjct  1821403  CTAAATGTAATGAATGTAATCTTATTATAACAATAATAAAACTTTCAACAACGGATCTCT  1821462

Query  181      TGGCTTCCACATC  193
                |||||||||||||
Sbjct  1821463  TGGCTTCCACATC  1821475


 Score = 340 bits (184),  Expect = 7e-90
 Identities = 190/193 (98%), Gaps = 0/193 (0%)
 Strand=Plus/Plus

Query  1        CAAGGTTTCCGTAGGTGAACCTGCGGAAGGATCAGTAGAGAATATTGGACTTCGGTCCAT  60
                |||||||||||||||||||||||||||||||||||||||||||  ||| |||||||||||
Sbjct  1829410  CAAGGTTTCCGTAGGTGAACCTGCGGAAGGATCAGTAGAGAATGCTGGGCTTCGGTCCAT  1829469

Query  61       TTATCTACCCATCTACACCTGTGAACTGTTTATGTGCTTCGGCACGTTTTACACAAACTT  120
                ||||||||||||||||||||||||||||||||||||||||||||||||||||||||||||
Sbjct  1829470  TTATCTACCCATCTACACCTGTGAACTGTTTATGTGCTTCGGCACGTTTTACACAAACTT  1829529

Query  121      CTAAATGTAATGAATGTAATCTTATTATAACAATAATAAAACTTTCAACAACGGATCTCT  180
                ||||||||||||||||||||||||||||||||||||||||||||||||||||||||||||
Sbjct  1829530  CTAAATGTAATGAATGTAATCTTATTATAACAATAATAAAACTTTCAACAACGGATCTCT  1829589

Query  181      TGGCTTCCACATC  193
                |||||||||||||
Sbjct  1829590  TGGCTTCCACATC  1829602


 Score = 340 bits (184),  Expect = 7e-90
 Identities = 190/193 (98%), Gaps = 0/193 (0%)
 Strand=Plus/Plus

Query  1        CAAGGTTTCCGTAGGTGAACCTGCGGAAGGATCAGTAGAGAATATTGGACTTCGGTCCAT  60
                |||||||||||||||||||||||||||||||||||||||||||  ||| |||||||||||
Sbjct  1837537  CAAGGTTTCCGTAGGTGAACCTGCGGAAGGATCAGTAGAGAATGCTGGGCTTCGGTCCAT  1837596

Query  61       TTATCTACCCATCTACACCTGTGAACTGTTTATGTGCTTCGGCACGTTTTACACAAACTT  120
                ||||||||||||||||||||||||||||||||||||||||||||||||||||||||||||
Sbjct  1837597  TTATCTACCCATCTACACCTGTGAACTGTTTATGTGCTTCGGCACGTTTTACACAAACTT  1837656

Query  121      CTAAATGTAATGAATGTAATCTTATTATAACAATAATAAAACTTTCAACAACGGATCTCT  180
                ||||||||||||||||||||||||||||||||||||||||||||||||||||||||||||
Sbjct  1837657  CTAAATGTAATGAATGTAATCTTATTATAACAATAATAAAACTTTCAACAACGGATCTCT  1837716

Query  181      TGGCTTCCACATC  193
                |||||||||||||
Sbjct  1837717  TGGCTTCCACATC  1837729


 Score = 340 bits (184),  Expect = 7e-90
 Identities = 190/193 (98%), Gaps = 0/193 (0%)
 Strand=Plus/Plus

Query  1        CAAGGTTTCCGTAGGTGAACCTGCGGAAGGATCAGTAGAGAATATTGGACTTCGGTCCAT  60
                |||||||||||||||||||||||||||||||||||||||||||  ||| |||||||||||
Sbjct  1845664  CAAGGTTTCCGTAGGTGAACCTGCGGAAGGATCAGTAGAGAATGCTGGGCTTCGGTCCAT  1845723

Query  61       TTATCTACCCATCTACACCTGTGAACTGTTTATGTGCTTCGGCACGTTTTACACAAACTT  120
                ||||||||||||||||||||||||||||||||||||||||||||||||||||||||||||
Sbjct  1845724  TTATCTACCCATCTACACCTGTGAACTGTTTATGTGCTTCGGCACGTTTTACACAAACTT  1845783

Query  121      CTAAATGTAATGAATGTAATCTTATTATAACAATAATAAAACTTTCAACAACGGATCTCT  180
                ||||||||||||||||||||||||||||||||||||||||||||||||||||||||||||
Sbjct  1845784  CTAAATGTAATGAATGTAATCTTATTATAACAATAATAAAACTTTCAACAACGGATCTCT  1845843

Query  181      TGGCTTCCACATC  193
                |||||||||||||
Sbjct  1845844  TGGCTTCCACATC  1845856


 Score = 340 bits (184),  Expect = 7e-90
 Identities = 190/193 (98%), Gaps = 0/193 (0%)
 Strand=Plus/Plus

Query  1        CAAGGTTTCCGTAGGTGAACCTGCGGAAGGATCAGTAGAGAATATTGGACTTCGGTCCAT  60
                |||||||||||||||||||||||||||||||||||||||||||  ||| |||||||||||
Sbjct  1853791  CAAGGTTTCCGTAGGTGAACCTGCGGAAGGATCAGTAGAGAATGCTGGGCTTCGGTCCAT  1853850

Query  61       TTATCTACCCATCTACACCTGTGAACTGTTTATGTGCTTCGGCACGTTTTACACAAACTT  120
                ||||||||||||||||||||||||||||||||||||||||||||||||||||||||||||
Sbjct  1853851  TTATCTACCCATCTACACCTGTGAACTGTTTATGTGCTTCGGCACGTTTTACACAAACTT  1853910

Query  121      CTAAATGTAATGAATGTAATCTTATTATAACAATAATAAAACTTTCAACAACGGATCTCT  180
                ||||||||||||||||||||||||||||||||||||||||||||||||||||||||||||
Sbjct  1853911  CTAAATGTAATGAATGTAATCTTATTATAACAATAATAAAACTTTCAACAACGGATCTCT  1853970

Query  181      TGGCTTCCACATC  193
                |||||||||||||
Sbjct  1853971  TGGCTTCCACATC  1853983


 Score = 340 bits (184),  Expect = 7e-90
 Identities = 190/193 (98%), Gaps = 0/193 (0%)
 Strand=Plus/Plus

Query  1        CAAGGTTTCCGTAGGTGAACCTGCGGAAGGATCAGTAGAGAATATTGGACTTCGGTCCAT  60
                |||||||||||||||||||||||||||||||||||||||||||  ||| |||||||||||
Sbjct  1861918  CAAGGTTTCCGTAGGTGAACCTGCGGAAGGATCAGTAGAGAATGCTGGGCTTCGGTCCAT  1861977

Query  61       TTATCTACCCATCTACACCTGTGAACTGTTTATGTGCTTCGGCACGTTTTACACAAACTT  120
                ||||||||||||||||||||||||||||||||||||||||||||||||||||||||||||
Sbjct  1861978  TTATCTACCCATCTACACCTGTGAACTGTTTATGTGCTTCGGCACGTTTTACACAAACTT  1862037

Query  121      CTAAATGTAATGAATGTAATCTTATTATAACAATAATAAAACTTTCAACAACGGATCTCT  180
                ||||||||||||||||||||||||||||||||||||||||||||||||||||||||||||
Sbjct  1862038  CTAAATGTAATGAATGTAATCTTATTATAACAATAATAAAACTTTCAACAACGGATCTCT  1862097

Query  181      TGGCTTCCACATC  193
                |||||||||||||
Sbjct  1862098  TGGCTTCCACATC  1862110


 Score = 340 bits (184),  Expect = 7e-90
 Identities = 190/193 (98%), Gaps = 0/193 (0%)
 Strand=Plus/Plus

Query  1        CAAGGTTTCCGTAGGTGAACCTGCGGAAGGATCAGTAGAGAATATTGGACTTCGGTCCAT  60
                |||||||||||||||||||||||||||||||||||||||||||  ||| |||||||||||
Sbjct  1870045  CAAGGTTTCCGTAGGTGAACCTGCGGAAGGATCAGTAGAGAATGCTGGGCTTCGGTCCAT  1870104

Query  61       TTATCTACCCATCTACACCTGTGAACTGTTTATGTGCTTCGGCACGTTTTACACAAACTT  120
                ||||||||||||||||||||||||||||||||||||||||||||||||||||||||||||
Sbjct  1870105  TTATCTACCCATCTACACCTGTGAACTGTTTATGTGCTTCGGCACGTTTTACACAAACTT  1870164

Query  121      CTAAATGTAATGAATGTAATCTTATTATAACAATAATAAAACTTTCAACAACGGATCTCT  180
                ||||||||||||||||||||||||||||||||||||||||||||||||||||||||||||
Sbjct  1870165  CTAAATGTAATGAATGTAATCTTATTATAACAATAATAAAACTTTCAACAACGGATCTCT  1870224

Query  181      TGGCTTCCACATC  193
                |||||||||||||
Sbjct  1870225  TGGCTTCCACATC  1870237


 Score = 340 bits (184),  Expect = 7e-90
 Identities = 190/193 (98%), Gaps = 0/193 (0%)
 Strand=Plus/Plus

Query  1        CAAGGTTTCCGTAGGTGAACCTGCGGAAGGATCAGTAGAGAATATTGGACTTCGGTCCAT  60
                |||||||||||||||||||||||||||||||||||||||||||  ||| |||||||||||
Sbjct  1878172  CAAGGTTTCCGTAGGTGAACCTGCGGAAGGATCAGTAGAGAATGCTGGGCTTCGGTCCAT  1878231

Query  61       TTATCTACCCATCTACACCTGTGAACTGTTTATGTGCTTCGGCACGTTTTACACAAACTT  120
                ||||||||||||||||||||||||||||||||||||||||||||||||||||||||||||
Sbjct  1878232  TTATCTACCCATCTACACCTGTGAACTGTTTATGTGCTTCGGCACGTTTTACACAAACTT  1878291

Query  121      CTAAATGTAATGAATGTAATCTTATTATAACAATAATAAAACTTTCAACAACGGATCTCT  180
                ||||||||||||||||||||||||||||||||||||||||||||||||||||||||||||
Sbjct  1878292  CTAAATGTAATGAATGTAATCTTATTATAACAATAATAAAACTTTCAACAACGGATCTCT  1878351

Query  181      TGGCTTCCACATC  193
                |||||||||||||
Sbjct  1878352  TGGCTTCCACATC  1878364


 Score = 340 bits (184),  Expect = 7e-90
 Identities = 190/193 (98%), Gaps = 0/193 (0%)
 Strand=Plus/Plus

Query  1        CAAGGTTTCCGTAGGTGAACCTGCGGAAGGATCAGTAGAGAATATTGGACTTCGGTCCAT  60
                |||||||||||||||||||||||||||||||||||||||||||  ||| |||||||||||
Sbjct  1886299  CAAGGTTTCCGTAGGTGAACCTGCGGAAGGATCAGTAGAGAATGCTGGGCTTCGGTCCAT  1886358

Query  61       TTATCTACCCATCTACACCTGTGAACTGTTTATGTGCTTCGGCACGTTTTACACAAACTT  120
                ||||||||||||||||||||||||||||||||||||||||||||||||||||||||||||
Sbjct  1886359  TTATCTACCCATCTACACCTGTGAACTGTTTATGTGCTTCGGCACGTTTTACACAAACTT  1886418

Query  121      CTAAATGTAATGAATGTAATCTTATTATAACAATAATAAAACTTTCAACAACGGATCTCT  180
                ||||||||||||||||||||||||||||||||||||||||||||||||||||||||||||
Sbjct  1886419  CTAAATGTAATGAATGTAATCTTATTATAACAATAATAAAACTTTCAACAACGGATCTCT  1886478

Query  181      TGGCTTCCACATC  193
                |||||||||||||
Sbjct  1886479  TGGCTTCCACATC  1886491


 Score = 340 bits (184),  Expect = 7e-90
 Identities = 190/193 (98%), Gaps = 0/193 (0%)
 Strand=Plus/Plus

Query  1        CAAGGTTTCCGTAGGTGAACCTGCGGAAGGATCAGTAGAGAATATTGGACTTCGGTCCAT  60
                |||||||||||||||||||||||||||||||||||||||||||  ||| |||||||||||
Sbjct  1894426  CAAGGTTTCCGTAGGTGAACCTGCGGAAGGATCAGTAGAGAATGCTGGGCTTCGGTCCAT  1894485

Query  61       TTATCTACCCATCTACACCTGTGAACTGTTTATGTGCTTCGGCACGTTTTACACAAACTT  120
                ||||||||||||||||||||||||||||||||||||||||||||||||||||||||||||
Sbjct  1894486  TTATCTACCCATCTACACCTGTGAACTGTTTATGTGCTTCGGCACGTTTTACACAAACTT  1894545

Query  121      CTAAATGTAATGAATGTAATCTTATTATAACAATAATAAAACTTTCAACAACGGATCTCT  180
                ||||||||||||||||||||||||||||||||||||||||||||||||||||||||||||
Sbjct  1894546  CTAAATGTAATGAATGTAATCTTATTATAACAATAATAAAACTTTCAACAACGGATCTCT  1894605

Query  181      TGGCTTCCACATC  193
                |||||||||||||
Sbjct  1894606  TGGCTTCCACATC  1894618


 Score = 340 bits (184),  Expect = 7e-90
 Identities = 190/193 (98%), Gaps = 0/193 (0%)
 Strand=Plus/Plus

Query  1        CAAGGTTTCCGTAGGTGAACCTGCGGAAGGATCAGTAGAGAATATTGGACTTCGGTCCAT  60
                |||||||||||||||||||||||||||||||||||||||||||  ||| |||||||||||
Sbjct  1902553  CAAGGTTTCCGTAGGTGAACCTGCGGAAGGATCAGTAGAGAATGCTGGGCTTCGGTCCAT  1902612

Query  61       TTATCTACCCATCTACACCTGTGAACTGTTTATGTGCTTCGGCACGTTTTACACAAACTT  120
                ||||||||||||||||||||||||||||||||||||||||||||||||||||||||||||
Sbjct  1902613  TTATCTACCCATCTACACCTGTGAACTGTTTATGTGCTTCGGCACGTTTTACACAAACTT  1902672

Query  121      CTAAATGTAATGAATGTAATCTTATTATAACAATAATAAAACTTTCAACAACGGATCTCT  180
                ||||||||||||||||||||||||||||||||||||||||||||||||||||||||||||
Sbjct  1902673  CTAAATGTAATGAATGTAATCTTATTATAACAATAATAAAACTTTCAACAACGGATCTCT  1902732

Query  181      TGGCTTCCACATC  193
                |||||||||||||
Sbjct  1902733  TGGCTTCCACATC  1902745


 Score = 340 bits (184),  Expect = 7e-90
 Identities = 190/193 (98%), Gaps = 0/193 (0%)
 Strand=Plus/Plus

Query  1        CAAGGTTTCCGTAGGTGAACCTGCGGAAGGATCAGTAGAGAATATTGGACTTCGGTCCAT  60
                |||||||||||||||||||||||||||||||||||||||||||  ||| |||||||||||
Sbjct  1910680  CAAGGTTTCCGTAGGTGAACCTGCGGAAGGATCAGTAGAGAATGCTGGGCTTCGGTCCAT  1910739

Query  61       TTATCTACCCATCTACACCTGTGAACTGTTTATGTGCTTCGGCACGTTTTACACAAACTT  120
                ||||||||||||||||||||||||||||||||||||||||||||||||||||||||||||
Sbjct  1910740  TTATCTACCCATCTACACCTGTGAACTGTTTATGTGCTTCGGCACGTTTTACACAAACTT  1910799

Query  121      CTAAATGTAATGAATGTAATCTTATTATAACAATAATAAAACTTTCAACAACGGATCTCT  180
                ||||||||||||||||||||||||||||||||||||||||||||||||||||||||||||
Sbjct  1910800  CTAAATGTAATGAATGTAATCTTATTATAACAATAATAAAACTTTCAACAACGGATCTCT  1910859

Query  181      TGGCTTCCACATC  193
                |||||||||||||
Sbjct  1910860  TGGCTTCCACATC  1910872


 Score = 340 bits (184),  Expect = 7e-90
 Identities = 190/193 (98%), Gaps = 0/193 (0%)
 Strand=Plus/Plus

Query  1        CAAGGTTTCCGTAGGTGAACCTGCGGAAGGATCAGTAGAGAATATTGGACTTCGGTCCAT  60
                |||||||||||||||||||||||||||||||||||||||||||  ||| |||||||||||
Sbjct  1918807  CAAGGTTTCCGTAGGTGAACCTGCGGAAGGATCAGTAGAGAATGCTGGGCTTCGGTCCAT  1918866

Query  61       TTATCTACCCATCTACACCTGTGAACTGTTTATGTGCTTCGGCACGTTTTACACAAACTT  120
                ||||||||||||||||||||||||||||||||||||||||||||||||||||||||||||
Sbjct  1918867  TTATCTACCCATCTACACCTGTGAACTGTTTATGTGCTTCGGCACGTTTTACACAAACTT  1918926

Query  121      CTAAATGTAATGAATGTAATCTTATTATAACAATAATAAAACTTTCAACAACGGATCTCT  180
                ||||||||||||||||||||||||||||||||||||||||||||||||||||||||||||
Sbjct  1918927  CTAAATGTAATGAATGTAATCTTATTATAACAATAATAAAACTTTCAACAACGGATCTCT  1918986

Query  181      TGGCTTCCACATC  193
                |||||||||||||
Sbjct  1918987  TGGCTTCCACATC  1918999


 Score = 326 bits (176),  Expect = 2e-85
 Identities = 186/191 (97%), Gaps = 1/191 (1%)
 Strand=Plus/Plus

Query  3        AGGTTTCCGTAGGTGAACCTGCGGAAGGATCAGTAGAGAATATTGGACTTCGGTCCATTT  62
                ||||||||||| |||||||||||||||||||||||||||||  ||| ||||||||| |||
Sbjct  1553084  AGGTTTCCGTANGTGAACCTGCGGAAGGATCAGTAGAGAATGCTGGGCTTCGGTCC-TTT  1553142

Query  63       ATCTACCCATCTACACCTGTGAACTGTTTATGTGCTTCGGCACGTTTTACACAAACTTCT  122
                ||||||||||||||||||||||||||||||||||||||||||||||||||||||||||||
Sbjct  1553143  ATCTACCCATCTACACCTGTGAACTGTTTATGTGCTTCGGCACGTTTTACACAAACTTCT  1553202

Query  123      AAATGTAATGAATGTAATCTTATTATAACAATAATAAAACTTTCAACAACGGATCTCTTG  182
                ||||||||||||||||||||||||||||||||||||||||||||||||||||||||||||
Sbjct  1553203  AAATGTAATGAATGTAATCTTATTATAACAATAATAAAACTTTCAACAACGGATCTCTTG  1553262

Query  183      GCTTCCACATC  193
                |||||||||||
Sbjct  1553263  GCTTCCACATC  1553273


 Score = 316 bits (171),  Expect = 1e-82
 Identities = 189/197 (96%), Gaps = 4/197 (2%)
 Strand=Plus/Plus

Query  1        CAAGGTTTCCGTAGGTGAACCTGCGGAAGGATCAGTAGAGAATATTGGACTTCGGT-CCA  59
                |||||||||||||||||||||||||||||||||||||||||||  ||| ||||||| |||
Sbjct  1569335  CAAGGTTTCCGTAGGTGAACCTGCGGAAGGATCAGTAGAGAATGCTGGGCTTCGGTCCCA  1569394

Query  60       TTTATCTACCCATCTACACCTGTGAACTGTTTATGTGCTTCGGCACG-TTTTACACAAAC  118
                ||||||||||||||||||||||||||||||||||||||||| ||||| ||||||||||||
Sbjct  1569395  TTTATCTACCCATCTACACCTGTGAACTGTTTATGTGCTTCCGCACGTTTTTACACAAAC  1569454

Query  119      TTCTAAATGTAATGAATGTAATCTTATTATAACAATAAT-AAAACTTTCAACAACGGA-T  176
                ||||||||||||||||||||||||||||||||||||||| |||||||||||||||||| |
Sbjct  1569455  TTCTAAATGTAATGAATGTAATCTTATTATAACAATAATAAAAACTTTCAACAACGGATT  1569514

Query  177      CTCTTGGCTTCCACATC  193
                |||||||||||||||||
Sbjct  1569515  CTCTTGGCTTCCACATC  1569531


>CM016937.1 Cryptococcus sp. DSM 27421 chromosome 9, whole genome shotgun 
sequence
Length=1393483

 Score = 311 bits (168),  Expect = 5e-81
 Identities = 185/193 (96%), Gaps = 1/193 (1%)
 Strand=Plus/Plus

Query  1        CAAGGTTTCCGTAGGTGAACCTGCGGAAGGATCAGTAGAGAATATTGGACTTCGGTCCAT  60
                ||||||||||||||||||||||||||||||||||||||||||||  ||||||||||||||
Sbjct  1321907  CAAGGTTTCCGTAGGTGAACCTGCGGAAGGATCAGTAGAGAATAACGGACTTCGGTCCAT  1321966

Query  61       TTATCTACCCATCTACACCTGTGAACTGTTTATGTGCTTCGGCACGTTTTACACAAACTT  120
                 ||||||||||||||||||||||||| || | ||||||||||||||||||||||||||||
Sbjct  1321967  ATATCTACCCATCTACACCTGTGAACCGTATTTGTGCTTCGGCACGTTTTACACAAACTT  1322026

Query  121      CTAAATGTAATGAATGTAATCTTATTATAACAATAATAAAACTTTCAACAACGGATCTCT  180
                ||||||||||||||||||| | ||||||||||||||||||||||||||||||||||||||
Sbjct  1322027  CTAAATGTAATGAATGTAAAC-TATTATAACAATAATAAAACTTTCAACAACGGATCTCT  1322085

Query  181      TGGCTTCCACATC  193
                |||||||||||||
Sbjct  1322086  TGGCTTCCACATC  1322098


 Score = 311 bits (168),  Expect = 5e-81
 Identities = 185/193 (96%), Gaps = 1/193 (1%)
 Strand=Plus/Plus

Query  1        CAAGGTTTCCGTAGGTGAACCTGCGGAAGGATCAGTAGAGAATATTGGACTTCGGTCCAT  60
                ||||||||||||||||||||||||||||||||||||||||||||  ||||||||||||||
Sbjct  1329443  CAAGGTTTCCGTAGGTGAACCTGCGGAAGGATCAGTAGAGAATAACGGACTTCGGTCCAT  1329502

Query  61       TTATCTACCCATCTACACCTGTGAACTGTTTATGTGCTTCGGCACGTTTTACACAAACTT  120
                 ||||||||||||||||||||||||| || | ||||||||||||||||||||||||||||
Sbjct  1329503  ATATCTACCCATCTACACCTGTGAACCGTATTTGTGCTTCGGCACGTTTTACACAAACTT  1329562

Query  121      CTAAATGTAATGAATGTAATCTTATTATAACAATAATAAAACTTTCAACAACGGATCTCT  180
                ||||||||||||||||||| | ||||||||||||||||||||||||||||||||||||||
Sbjct  1329563  CTAAATGTAATGAATGTAAAC-TATTATAACAATAATAAAACTTTCAACAACGGATCTCT  1329621

Query  181      TGGCTTCCACATC  193
                |||||||||||||
Sbjct  1329622  TGGCTTCCACATC  1329634


 Score = 311 bits (168),  Expect = 5e-81
 Identities = 185/193 (96%), Gaps = 1/193 (1%)
 Strand=Plus/Plus

Query  1        CAAGGTTTCCGTAGGTGAACCTGCGGAAGGATCAGTAGAGAATATTGGACTTCGGTCCAT  60
                ||||||||||||||||||||||||||||||||||||||||||||  ||||||||||||||
Sbjct  1336979  CAAGGTTTCCGTAGGTGAACCTGCGGAAGGATCAGTAGAGAATAACGGACTTCGGTCCAT  1337038

Query  61       TTATCTACCCATCTACACCTGTGAACTGTTTATGTGCTTCGGCACGTTTTACACAAACTT  120
                 ||||||||||||||||||||||||| || | ||||||||||||||||||||||||||||
Sbjct  1337039  ATATCTACCCATCTACACCTGTGAACCGTATTTGTGCTTCGGCACGTTTTACACAAACTT  1337098

Query  121      CTAAATGTAATGAATGTAATCTTATTATAACAATAATAAAACTTTCAACAACGGATCTCT  180
                ||||||||||||||||||| | ||||||||||||||||||||||||||||||||||||||
Sbjct  1337099  CTAAATGTAATGAATGTAAAC-TATTATAACAATAATAAAACTTTCAACAACGGATCTCT  1337157

Query  181      TGGCTTCCACATC  193
                |||||||||||||
Sbjct  1337158  TGGCTTCCACATC  1337170


 Score = 311 bits (168),  Expect = 5e-81
 Identities = 185/193 (96%), Gaps = 1/193 (1%)
 Strand=Plus/Plus

Query  1        CAAGGTTTCCGTAGGTGAACCTGCGGAAGGATCAGTAGAGAATATTGGACTTCGGTCCAT  60
                ||||||||||||||||||||||||||||||||||||||||||||  ||||||||||||||
Sbjct  1344515  CAAGGTTTCCGTAGGTGAACCTGCGGAAGGATCAGTAGAGAATAACGGACTTCGGTCCAT  1344574

Query  61       TTATCTACCCATCTACACCTGTGAACTGTTTATGTGCTTCGGCACGTTTTACACAAACTT  120
                 ||||||||||||||||||||||||| || | ||||||||||||||||||||||||||||
Sbjct  1344575  ATATCTACCCATCTACACCTGTGAACCGTATTTGTGCTTCGGCACGTTTTACACAAACTT  1344634

Query  121      CTAAATGTAATGAATGTAATCTTATTATAACAATAATAAAACTTTCAACAACGGATCTCT  180
                ||||||||||||||||||| | ||||||||||||||||||||||||||||||||||||||
Sbjct  1344635  CTAAATGTAATGAATGTAAAC-TATTATAACAATAATAAAACTTTCAACAACGGATCTCT  1344693

Query  181      TGGCTTCCACATC  193
                |||||||||||||
Sbjct  1344694  TGGCTTCCACATC  1344706


 Score = 311 bits (168),  Expect = 5e-81
 Identities = 185/193 (96%), Gaps = 1/193 (1%)
 Strand=Plus/Plus

Query  1        CAAGGTTTCCGTAGGTGAACCTGCGGAAGGATCAGTAGAGAATATTGGACTTCGGTCCAT  60
                ||||||||||||||||||||||||||||||||||||||||||||  ||||||||||||||
Sbjct  1352051  CAAGGTTTCCGTAGGTGAACCTGCGGAAGGATCAGTAGAGAATAACGGACTTCGGTCCAT  1352110

Query  61       TTATCTACCCATCTACACCTGTGAACTGTTTATGTGCTTCGGCACGTTTTACACAAACTT  120
                 ||||||||||||||||||||||||| || | ||||||||||||||||||||||||||||
Sbjct  1352111  ATATCTACCCATCTACACCTGTGAACCGTATTTGTGCTTCGGCACGTTTTACACAAACTT  1352170

Query  121      CTAAATGTAATGAATGTAATCTTATTATAACAATAATAAAACTTTCAACAACGGATCTCT  180
                ||||||||||||||||||| | ||||||||||||||||||||||||||||||||||||||
Sbjct  1352171  CTAAATGTAATGAATGTAAAC-TATTATAACAATAATAAAACTTTCAACAACGGATCTCT  1352229

Query  181      TGGCTTCCACATC  193
                |||||||||||||
Sbjct  1352230  TGGCTTCCACATC  1352242


 Score = 311 bits (168),  Expect = 5e-81
 Identities = 185/193 (96%), Gaps = 1/193 (1%)
 Strand=Plus/Plus

Query  1        CAAGGTTTCCGTAGGTGAACCTGCGGAAGGATCAGTAGAGAATATTGGACTTCGGTCCAT  60
                ||||||||||||||||||||||||||||||||||||||||||||  ||||||||||||||
Sbjct  1359587  CAAGGTTTCCGTAGGTGAACCTGCGGAAGGATCAGTAGAGAATAACGGACTTCGGTCCAT  1359646

Query  61       TTATCTACCCATCTACACCTGTGAACTGTTTATGTGCTTCGGCACGTTTTACACAAACTT  120
                 ||||||||||||||||||||||||| || | ||||||||||||||||||||||||||||
Sbjct  1359647  ATATCTACCCATCTACACCTGTGAACCGTATTTGTGCTTCGGCACGTTTTACACAAACTT  1359706

Query  121      CTAAATGTAATGAATGTAATCTTATTATAACAATAATAAAACTTTCAACAACGGATCTCT  180
                ||||||||||||||||||| | ||||||||||||||||||||||||||||||||||||||
Sbjct  1359707  CTAAATGTAATGAATGTAAAC-TATTATAACAATAATAAAACTTTCAACAACGGATCTCT  1359765

Query  181      TGGCTTCCACATC  193
                |||||||||||||
Sbjct  1359766  TGGCTTCCACATC  1359778


 Score = 311 bits (168),  Expect = 5e-81
 Identities = 185/193 (96%), Gaps = 1/193 (1%)
 Strand=Plus/Plus

Query  1        CAAGGTTTCCGTAGGTGAACCTGCGGAAGGATCAGTAGAGAATATTGGACTTCGGTCCAT  60
                ||||||||||||||||||||||||||||||||||||||||||||  ||||||||||||||
Sbjct  1367123  CAAGGTTTCCGTAGGTGAACCTGCGGAAGGATCAGTAGAGAATAACGGACTTCGGTCCAT  1367182

Query  61       TTATCTACCCATCTACACCTGTGAACTGTTTATGTGCTTCGGCACGTTTTACACAAACTT  120
                 ||||||||||||||||||||||||| || | ||||||||||||||||||||||||||||
Sbjct  1367183  ATATCTACCCATCTACACCTGTGAACCGTATTTGTGCTTCGGCACGTTTTACACAAACTT  1367242

Query  121      CTAAATGTAATGAATGTAATCTTATTATAACAATAATAAAACTTTCAACAACGGATCTCT  180
                ||||||||||||||||||| | ||||||||||||||||||||||||||||||||||||||
Sbjct  1367243  CTAAATGTAATGAATGTAAAC-TATTATAACAATAATAAAACTTTCAACAACGGATCTCT  1367301

Query  181      TGGCTTCCACATC  193
                |||||||||||||
Sbjct  1367302  TGGCTTCCACATC  1367314


 Score = 311 bits (168),  Expect = 5e-81
 Identities = 185/193 (96%), Gaps = 1/193 (1%)
 Strand=Plus/Plus

Query  1        CAAGGTTTCCGTAGGTGAACCTGCGGAAGGATCAGTAGAGAATATTGGACTTCGGTCCAT  60
                ||||||||||||||||||||||||||||||||||||||||||||  ||||||||||||||
Sbjct  1374659  CAAGGTTTCCGTAGGTGAACCTGCGGAAGGATCAGTAGAGAATAACGGACTTCGGTCCAT  1374718

Query  61       TTATCTACCCATCTACACCTGTGAACTGTTTATGTGCTTCGGCACGTTTTACACAAACTT  120
                 ||||||||||||||||||||||||| || | ||||||||||||||||||||||||||||
Sbjct  1374719  ATATCTACCCATCTACACCTGTGAACCGTATTTGTGCTTCGGCACGTTTTACACAAACTT  1374778

Query  121      CTAAATGTAATGAATGTAATCTTATTATAACAATAATAAAACTTTCAACAACGGATCTCT  180
                ||||||||||||||||||| | ||||||||||||||||||||||||||||||||||||||
Sbjct  1374779  CTAAATGTAATGAATGTAAAC-TATTATAACAATAATAAAACTTTCAACAACGGATCTCT  1374837

Query  181      TGGCTTCCACATC  193
                |||||||||||||
Sbjct  1374838  TGGCTTCCACATC  1374850


 Score = 311 bits (168),  Expect = 5e-81
 Identities = 185/193 (96%), Gaps = 1/193 (1%)
 Strand=Plus/Plus

Query  1        CAAGGTTTCCGTAGGTGAACCTGCGGAAGGATCAGTAGAGAATATTGGACTTCGGTCCAT  60
                ||||||||||||||||||||||||||||||||||||||||||||  ||||||||||||||
Sbjct  1382195  CAAGGTTTCCGTAGGTGAACCTGCGGAAGGATCAGTAGAGAATAACGGACTTCGGTCCAT  1382254

Query  61       TTATCTACCCATCTACACCTGTGAACTGTTTATGTGCTTCGGCACGTTTTACACAAACTT  120
                 ||||||||||||||||||||||||| || | ||||||||||||||||||||||||||||
Sbjct  1382255  ATATCTACCCATCTACACCTGTGAACCGTATTTGTGCTTCGGCACGTTTTACACAAACTT  1382314

Query  121      CTAAATGTAATGAATGTAATCTTATTATAACAATAATAAAACTTTCAACAACGGATCTCT  180
                ||||||||||||||||||| | ||||||||||||||||||||||||||||||||||||||
Sbjct  1382315  CTAAATGTAATGAATGTAAAC-TATTATAACAATAATAAAACTTTCAACAACGGATCTCT  1382373

Query  181      TGGCTTCCACATC  193
                |||||||||||||
Sbjct  1382374  TGGCTTCCACATC  1382386


 Score = 311 bits (168),  Expect = 5e-81
 Identities = 185/193 (96%), Gaps = 1/193 (1%)
 Strand=Plus/Plus

Query  1        CAAGGTTTCCGTAGGTGAACCTGCGGAAGGATCAGTAGAGAATATTGGACTTCGGTCCAT  60
                ||||||||||||||||||||||||||||||||||||||||||||  ||||||||||||||
Sbjct  1389729  CAAGGTTTCCGTAGGTGAACCTGCGGAAGGATCAGTAGAGAATAACGGACTTCGGTCCAT  1389788

Query  61       TTATCTACCCATCTACACCTGTGAACTGTTTATGTGCTTCGGCACGTTTTACACAAACTT  120
                 ||||||||||||||||||||||||| || | ||||||||||||||||||||||||||||
Sbjct  1389789  ATATCTACCCATCTACACCTGTGAACCGTATTTGTGCTTCGGCACGTTTTACACAAACTT  1389848

Query  121      CTAAATGTAATGAATGTAATCTTATTATAACAATAATAAAACTTTCAACAACGGATCTCT  180
                ||||||||||||||||||| | ||||||||||||||||||||||||||||||||||||||
Sbjct  1389849  CTAAATGTAATGAATGTAAAC-TATTATAACAATAATAAAACTTTCAACAACGGATCTCT  1389907

Query  181      TGGCTTCCACATC  193
                |||||||||||||
Sbjct  1389908  TGGCTTCCACATC  1389920


>JANBXI010000027.1 Cryptococcus sp. VH57_BW 27, whole genome shotgun sequence
Length=227288

 Score = 252 bits (136),  Expect = 3e-63
 Identities = 176/194 (91%), Gaps = 7/194 (4%)
 Strand=Plus/Minus

Query  1       CAAGGTTTCCGTAGGTGAACCTGCGGAAGGATCAGTAGAGAATATTGGACTTCGGTCCAT  60
               ||||||||||||||||||||||||||||||||||||||||||| | ||||||||||||| 
Sbjct  211483  CAAGGTTTCCGTAGGTGAACCTGCGGAAGGATCAGTAGAGAAT-TCGGACTTCGGTCCA-  211426

Query  61      TTATCTACCCATCTA-CACCTGTGAACTGTTTATGTGCTTCGGCACGTTTTACACAAACT  119
                 |||||||| | || ||||||||||||||||  |||||||||||| ||| |||  ||| 
Sbjct  211425  --ATCTACCCCTTTAACACCTGTGAACTGTTTTCGTGCTTCGGCACATTT-ACAATAACG  211369

Query  120     TCTAAATGTAATGAATGTAATCTTATTATAACAATAATAAAACTTTCAACAACGGATCTC  179
               |||||| ||||||||||||| || ||||||||||||||||||||||||||||||||||||
Sbjct  211368  TCTAAAAGTAATGAATGTAAACT-ATTATAACAATAATAAAACTTTCAACAACGGATCTC  211310

Query  180     TTGGCTTCCACATC  193
               ||||||||||||||
Sbjct  211309  TTGGCTTCCACATC  211296


>JAIGNX010000036.1 Cutaneotrichosporon dermatis strain NICC30027 Scaffold35_1, whole 
genome shotgun sequence
Length=15262

 Score = 134 bits (72),  Expect = 1e-27
 Identities = 153/190 (81%), Gaps = 14/190 (7%)
 Strand=Plus/Minus

Query  1     CAAGGTTTCCGTAGGTGAACCTGCGGAAGGATCAGTAGAGAATATTGGACTTCGGTCCAT  60
             |||||||||||||||||||||||||||||||||| ||| |||| | |  ||| |  |  |
Sbjct  5429  CAAGGTTTCCGTAGGTGAACCTGCGGAAGGATCATTAGTGAAT-T-GCTCTTTGAGCG-T  5373

Query  61    TTATCTAC--CCATCTACACCTGTGAACTGTTTATGTG-CTTCGG-CACGT-TTTACACA  115
             | | |||   |||||||||||||||||||||| || || |||||| ||  |  ||  |||
Sbjct  5372  TAAACTATATCCATCTACACCTGTGAACTGTTGAT-TGACTTCGGTCAATTACTTTTACA  5314

Query  116   AACTTCTAAATGTAATGAATGTAATCTTATTATAACAATAATAAAACTTTCAACAACGGA  175
             ||| | |   ||||||||| || || |||||||||||| |||||  ||||||||||||||
Sbjct  5313  AACAT-TG--TGTAATGAACGTCATGTTATTATAACAAAAATAA--CTTTCAACAACGGA  5259

Query  176   TCTCTTGGCT  185
             ||||||||||
Sbjct  5258  TCTCTTGGCT  5249


 Score = 134 bits (72),  Expect = 1e-27
 Identities = 153/190 (81%), Gaps = 14/190 (7%)
 Strand=Plus/Minus

Query  1      CAAGGTTTCCGTAGGTGAACCTGCGGAAGGATCAGTAGAGAATATTGGACTTCGGTCCAT  60
              |||||||||||||||||||||||||||||||||| ||| |||| | |  ||| |  |  |
Sbjct  13120  CAAGGTTTCCGTAGGTGAACCTGCGGAAGGATCATTAGTGAAT-T-GCTCTTTGAGCG-T  13064

Query  61     TTATCTAC--CCATCTACACCTGTGAACTGTTTATGTG-CTTCGG-CACGT-TTTACACA  115
              | | |||   |||||||||||||||||||||| || || |||||| ||  |  ||  |||
Sbjct  13063  TAAACTATATCCATCTACACCTGTGAACTGTTGAT-TGACTTCGGTCAATTACTTTTACA  13005

Query  116    AACTTCTAAATGTAATGAATGTAATCTTATTATAACAATAATAAAACTTTCAACAACGGA  175
              ||| | |   ||||||||| || || |||||||||||| |||||  ||||||||||||||
Sbjct  13004  AACAT-TG--TGTAATGAACGTCATGTTATTATAACAAAAATAA--CTTTCAACAACGGA  12950

Query  176    TCTCTTGGCT  185
              ||||||||||
Sbjct  12949  TCTCTTGGCT  12940


>JAIGNX010000006.1 Cutaneotrichosporon dermatis strain NICC30027 Scaffold6_1, whole 
genome shotgun sequence
Length=2849640

 Score = 134 bits (72),  Expect = 1e-27
 Identities = 153/190 (81%), Gaps = 14/190 (7%)
 Strand=Plus/Plus

Query  1        CAAGGTTTCCGTAGGTGAACCTGCGGAAGGATCAGTAGAGAATATTGGACTTCGGTCCAT  60
                |||||||||||||||||||||||||||||||||| ||| |||| | |  ||| |  |  |
Sbjct  2646819  CAAGGTTTCCGTAGGTGAACCTGCGGAAGGATCATTAGTGAAT-T-GCTCTTTGAGCG-T  2646875

Query  61       TTATCTAC--CCATCTACACCTGTGAACTGTTTATGTG-CTTCGG-CACGT-TTTACACA  115
                | | |||   |||||||||||||||||||||| || || |||||| ||  |  ||  |||
Sbjct  2646876  TAAACTATATCCATCTACACCTGTGAACTGTTGAT-TGACTTCGGTCAATTACTTTTACA  2646934

Query  116      AACTTCTAAATGTAATGAATGTAATCTTATTATAACAATAATAAAACTTTCAACAACGGA  175
                ||| | |   ||||||||| || || |||||||||||| |||  ||||||||||||||||
Sbjct  2646935  AACAT-TG--TGTAATGAACGTCATGTTATTATAACAAAAAT--AACTTTCAACAACGGA  2646989

Query  176      TCTCTTGGCT  185
                ||||||||||
Sbjct  2646990  TCTCTTGGCT  2646999


>JAMALN010001036.1 Cutaneotrichosporon sp. PK4640 ctg_1036, whole genome shotgun 
sequence
Length=20053

 Score = 132 bits (71),  Expect = 4e-27
 Identities = 154/191 (81%), Gaps = 18/191 (9%)
 Strand=Plus/Plus

Query  1      CAAGGTTTCCGTAGGTGAACCTGCGGAAGGATCAGTAGAGAATATTGGACTTCGGTCCAT  60
              |||||||||||||||||||||||||||||||||| ||| |||| | |  ||| |  |  |
Sbjct  15664  CAAGGTTTCCGTAGGTGAACCTGCGGAAGGATCATTAGTGAAT-T-GCTCTTTGAGCG-T  15720

Query  61     TTATCTAC--CCATCTACACCTGTGAACTGTTTATGTG-CTTCGG-CACGT--TTTACAC  114
              | | ||||  |||||||||||||||||||||| || || || ||| ||  |  |||||| 
Sbjct  15721  TAA-CTACATCCATCTACACCTGTGAACTGTTGAT-TGACTCCGGTCAATTACTTTACA-  15777

Query  115    AAACTTCTAAATGTAATGAATGTAATCTTATTATAACAATAATAAAACTTTCAACAACGG  174
              || | | |   ||||||||| || || |||||||||||| |||  |||||||||||||||
Sbjct  15778  AA-CAT-TG--TGTAATGAACGTCATGTTATTATAACAAAAAT--AACTTTCAACAACGG  15831

Query  175    ATCTCTTGGCT  185
              |||||||||||
Sbjct  15832  ATCTCTTGGCT  15842


>JAMYHH010000682.1 Pichia sp. F1605B ctg_682, whole genome shotgun sequence
Length=2576

 Score = 132 bits (71),  Expect = 4e-27
 Identities = 154/191 (81%), Gaps = 18/191 (9%)
 Strand=Plus/Plus

Query  1     CAAGGTTTCCGTAGGTGAACCTGCGGAAGGATCAGTAGAGAATATTGGACTTCGGTCCAT  60
             |||||||||||||||||||||||||||||||||| ||| |||| | |  ||| |  |  |
Sbjct  1211  CAAGGTTTCCGTAGGTGAACCTGCGGAAGGATCATTAGTGAAT-T-GCTCTTTGAGCG-T  1267

Query  61    TTATCTAC--CCATCTACACCTGTGAACTGTTTATGTG-CTTCGG-CACGT--TTTACAC  114
             | | ||||  |||||||||||||||||||||| || || || ||| ||  |  |||||| 
Sbjct  1268  TAA-CTACATCCATCTACACCTGTGAACTGTTGAT-TGACTCCGGTCAATTACTTTACA-  1324

Query  115   AAACTTCTAAATGTAATGAATGTAATCTTATTATAACAATAATAAAACTTTCAACAACGG  174
             || | | |   ||||||||| || || |||||||||||| |||  |||||||||||||||
Sbjct  1325  AA-CAT-TG--TGTAATGAACGTCATGTTATTATAACAAAAAT--AACTTTCAACAACGG  1378

Query  175   ATCTCTTGGCT  185
             |||||||||||
Sbjct  1379  ATCTCTTGGCT  1389


>JAMALM010001433.1 Cutaneotrichosporon sp. P10-008 ctg_1433, whole genome shotgun 
sequence
Length=7822

 Score = 132 bits (71),  Expect = 4e-27
 Identities = 154/191 (81%), Gaps = 18/191 (9%)
 Strand=Plus/Plus

Query  1     CAAGGTTTCCGTAGGTGAACCTGCGGAAGGATCAGTAGAGAATATTGGACTTCGGTCCAT  60
             |||||||||||||||||||||||||||||||||| ||| |||| | |  ||| |  |  |
Sbjct  2962  CAAGGTTTCCGTAGGTGAACCTGCGGAAGGATCATTAGTGAAT-T-GCTCTTTGAGCG-T  3018

Query  61    TTATCTAC--CCATCTACACCTGTGAACTGTTTATGTG-CTTCGG-CACGT--TTTACAC  114
             | | ||||  |||||||||||||||||||||| || || || ||| ||  |  |||||| 
Sbjct  3019  TAA-CTACATCCATCTACACCTGTGAACTGTTGAT-TGACTCCGGTCAATTACTTTACA-  3075

Query  115   AAACTTCTAAATGTAATGAATGTAATCTTATTATAACAATAATAAAACTTTCAACAACGG  174
             || | | |   ||||||||| || || |||||||||||| |||  |||||||||||||||
Sbjct  3076  AA-CAT-TG--TGTAATGAACGTCATGTTATTATAACAAAAAT--AACTTTCAACAACGG  3129

Query  175   ATCTCTTGGCT  185
             |||||||||||
Sbjct  3130  ATCTCTTGGCT  3140


>BEDZ01000082.1 Cutaneotrichosporon cyanovorans DNA, scaffold: scaffold_82, strain: 
JCM_31833, whole genome shotgun sequence
Length=4369

 Score = 128 bits (69),  Expect = 6e-26
 Identities = 153/190 (81%), Gaps = 19/190 (10%)
 Strand=Plus/Plus

Query  1     CAAGGTTTCCGTAGGTGAACCTGCGGAAGGATCAGTAGAGAATATTGGACTTCGGTCCAT  60
             |||||||||||||||||||||||||||||||||| ||| || | |||  |||||| | | 
Sbjct  3201  CAAGGTTTCCGTAGGTGAACCTGCGGAAGGATCATTAGTGA-T-TTGC-CTTCGGGCTAA  3257

Query  61    T-TATCTACCCATCTACACCTGTGAACTGTTTATGTG-CTTCGG-CA--CGTTTTACACA  115
               ||| | || ||  |||||||||||||||| || || |||||| ||    ||||||| |
Sbjct  3258  ACTATAT-CC-ATA-ACACCTGTGAACTGTTGAT-TGACTTCGGTCAATACTTTTACA-A  3312

Query  116   AACTTCTAAATGTAATGAATGTAATCTTATTATAACAATAATAAAACTTTCAACAACGGA  175
             | | | |   ||||||||| || || |||||||||||  |||| ||||||||||||||||
Sbjct  3313  A-CAT-TG--TGTAATGAACGTCATGTTATTATAACA--AATATAACTTTCAACAACGGA  3366

Query  176   TCTCTTGGCT  185
             ||||||||||
Sbjct  3367  TCTCTTGGCT  3376


>JAMYHQ010001361.1 Apiotrichum sp. M3315A-1 ctg_1361, whole genome shotgun sequence
Length=6119

 Score = 126 bits (68),  Expect = 2e-25
 Identities = 153/192 (80%), Gaps = 14/192 (7%)
 Strand=Plus/Plus

Query  1     CAAGGTTTCCGTAGGTGAACCTGCGGAAGGATCAGTAGAGAATATTGGACTTCGGTCCAT  60
             |||||||||||||||||||||||||||||||||| ||| ||   || | |||   |   |
Sbjct  924   CAAGGTTTCCGTAGGTGAACCTGCGGAAGGATCATTAGTGA---TT-GCCTTAATTGGCT  979

Query  61    T-TA-TCTACCCATCTACACCTGTGAACTGTTT-A-TG-TGCTTCGGCA-CG-TTTTACA  113
             |  | | || ||||||||||||||||||||||| | ||   ||||||   || ||||| |
Sbjct  980   TAAACTATATCCATCTACACCTGTGAACTGTTTGATTGAATCTTCGGATTCGATTTTATA  1039

Query  114   CAAACTTCTAAATGTAATGAATGTAATCTTATTATAACAATAATAAAACTTTCAACAACG  173
             ||||| | |   ||||||||| || ||  ||||||||||| || ||||||||||||||||
Sbjct  1040  CAAACAT-T--GTGTAATGAACGTCATTATATTATAACAAAAAAAAAACTTTCAACAACG  1096

Query  174   GATCTCTTGGCT  185
             ||||||||||||
Sbjct  1097  GATCTCTTGGCT  1108


>JAMYHN010000191.1 Apiotrichum sp. PDH3304B ctg_191, whole genome shotgun sequence
Length=19926

 Score = 126 bits (68),  Expect = 2e-25
 Identities = 153/192 (80%), Gaps = 14/192 (7%)
 Strand=Plus/Minus

Query  1     CAAGGTTTCCGTAGGTGAACCTGCGGAAGGATCAGTAGAGAATATTGGACTTCGGT-CCA  59
             |||||||||||||||||||||||||||||||||| ||| ||   || | |||   |  | 
Sbjct  5131  CAAGGTTTCCGTAGGTGAACCTGCGGAAGGATCATTAGTGA---TT-GCCTTAATTGGCT  5076

Query  60    TTTA-TCTACCCATCTACACCTGTGAACTGTTT-A-TG-TGCTTCGGCA-CG-TTTTACA  113
             |  | | || ||||||||||||||||||||||| | ||   ||||||   || ||||| |
Sbjct  5075  TAAACTATATCCATCTACACCTGTGAACTGTTTGATTGAATCTTCGGATTCGATTTTATA  5016

Query  114   CAAACTTCTAAATGTAATGAATGTAATCTTATTATAACAATAATAAAACTTTCAACAACG  173
             ||||| | |   ||||||||| || ||  ||||||||||| || ||||||||||||||||
Sbjct  5015  CAAACAT-T--GTGTAATGAACGTCATTATATTATAACAAAAAAAAAACTTTCAACAACG  4959

Query  174   GATCTCTTGGCT  185
             ||||||||||||
Sbjct  4958  GATCTCTTGGCT  4947


>JAMYHR010000054.1 Apiotrichum sp. PL3309B ctg_54, whole genome shotgun sequence
Length=325286

 Score = 126 bits (68),  Expect = 2e-25
 Identities = 153/192 (80%), Gaps = 14/192 (7%)
 Strand=Plus/Minus

Query  1     CAAGGTTTCCGTAGGTGAACCTGCGGAAGGATCAGTAGAGAATATTGGACTTCGGT-CCA  59
             |||||||||||||||||||||||||||||||||| ||| ||   || | |||   |  | 
Sbjct  5397  CAAGGTTTCCGTAGGTGAACCTGCGGAAGGATCATTAGTGA---TT-GCCTTAATTGGCT  5342

Query  60    TTTA-TCTACCCATCTACACCTGTGAACTGTTT-A-TG-TGCTTCGGCA-CG-TTTTACA  113
             |  | | || ||||||||||||||||||||||| | ||   ||||||   || ||||| |
Sbjct  5341  TAAACTATATCCATCTACACCTGTGAACTGTTTGATTGAATCTTCGGATTCGATTTTATA  5282

Query  114   CAAACTTCTAAATGTAATGAATGTAATCTTATTATAACAATAATAAAACTTTCAACAACG  173
             ||||| | |   ||||||||| || ||  ||||||||||| || ||||||||||||||||
Sbjct  5281  CAAACAT-T--GTGTAATGAACGTCATTATATTATAACAAAAAAAAAACTTTCAACAACG  5225

Query  174   GATCTCTTGGCT  185
             ||||||||||||
Sbjct  5224  GATCTCTTGGCT  5213


>JAMYHO010000241.1 Apiotrichum sp. PL3306B ctg_241, whole genome shotgun sequence
Length=3330

 Score = 126 bits (68),  Expect = 2e-25
 Identities = 153/192 (80%), Gaps = 14/192 (7%)
 Strand=Plus/Plus

Query  1     CAAGGTTTCCGTAGGTGAACCTGCGGAAGGATCAGTAGAGAATATTGGACTTCGGTCCAT  60
             |||||||||||||||||||||||||||||||||| ||| ||   || | |||   |   |
Sbjct  924   CAAGGTTTCCGTAGGTGAACCTGCGGAAGGATCATTAGTGA---TT-GCCTTAATTGGCT  979

Query  61    T-TA-TCTACCCATCTACACCTGTGAACTGTTT-A-TG-TGCTTCGGCA-CG-TTTTACA  113
             |  | | || ||||||||||||||||||||||| | ||   ||||||   || ||||| |
Sbjct  980   TAAACTATATCCATCTACACCTGTGAACTGTTTGATTGAATCTTCGGATTCGATTTTATA  1039

Query  114   CAAACTTCTAAATGTAATGAATGTAATCTTATTATAACAATAATAAAACTTTCAACAACG  173
             ||||| | |   ||||||||| || ||  ||||||||||| || ||||||||||||||||
Sbjct  1040  CAAACAT-T--GTGTAATGAACGTCATTATATTATAACAAAAAAAAAACTTTCAACAACG  1096

Query  174   GATCTCTTGGCT  185
             ||||||||||||
Sbjct  1097  GATCTCTTGGCT  1108


>JAMYHM010000230.1 Apiotrichum sp. PA4207 ctg_230, whole genome shotgun sequence
Length=9386

 Score = 124 bits (67),  Expect = 7e-25
 Identities = 153/192 (80%), Gaps = 15/192 (8%)
 Strand=Plus/Plus

Query  1     CAAGGTTTCCGTAGGTGAACCTGCGGAAGGATCAGTAGAGAATATTGGACTTCGGTCCAT  60
             |||||||||||||||||||||||||||||||||| ||| ||   || | |||   |   |
Sbjct  4224  CAAGGTTTCCGTAGGTGAACCTGCGGAAGGATCATTAGTGA---TT-GCCTTAATTGGCT  4279

Query  61    T-TA-TCTACCCATCTACACCTGTGAACTGTTT-AT-G-TGCTTCGGCA-CG-TTTTACA  113
             |  | | || ||||||||||||||||||||||| || |   ||||||   || ||||| |
Sbjct  4280  TAAACTATATCCATCTACACCTGTGAACTGTTTGATTGAATCTTCGGATTCGATTTTATA  4339

Query  114   CAAACTTCTAAATGTAATGAATGTAATCTTATTATAACAATAATAAAACTTTCAACAACG  173
             ||||| | |   ||||||||| || ||  ||||||||||| || ||||||||||||||||
Sbjct  4340  CAAACAT-TG--TGTAATGAACGTCATTATATTATAACAAAAA-AAAACTTTCAACAACG  4395

Query  174   GATCTCTTGGCT  185
             ||||||||||||
Sbjct  4396  GATCTCTTGGCT  4407


>JAMYHL010000155.1 Apiotrichum sp. Y4204 ctg_155, whole genome shotgun sequence
Length=35299

 Score = 124 bits (67),  Expect = 7e-25
 Identities = 153/192 (80%), Gaps = 15/192 (8%)
 Strand=Plus/Plus

Query  1      CAAGGTTTCCGTAGGTGAACCTGCGGAAGGATCAGTAGAGAATATTGGACTTCGGTCCAT  60
              |||||||||||||||||||||||||||||||||| ||| ||   || | |||   |   |
Sbjct  30295  CAAGGTTTCCGTAGGTGAACCTGCGGAAGGATCATTAGTGA---TT-GCCTTAATTGGCT  30350

Query  61     T-TA-TCTACCCATCTACACCTGTGAACTGTTT-AT-G-TGCTTCGGCA-CG-TTTTACA  113
              |  | | || ||||||||||||||||||||||| || |   ||||||   || ||||| |
Sbjct  30351  TAAACTATATCCATCTACACCTGTGAACTGTTTGATTGAATCTTCGGATTCGATTTTATA  30410

Query  114    CAAACTTCTAAATGTAATGAATGTAATCTTATTATAACAATAATAAAACTTTCAACAACG  173
              ||||| | |   ||||||||| || ||  ||||||||||| || ||||||||||||||||
Sbjct  30411  CAAACAT-TG--TGTAATGAACGTCATTATATTATAACAAAAA-AAAACTTTCAACAACG  30466

Query  174    GATCTCTTGGCT  185
              ||||||||||||
Sbjct  30467  GATCTCTTGGCT  30478


>JAMYHP010000150.1 Apiotrichum sp. Y4201-1 ctg_150, whole genome shotgun sequence
Length=35057

 Score = 124 bits (67),  Expect = 7e-25
 Identities = 153/192 (80%), Gaps = 15/192 (8%)
 Strand=Plus/Plus

Query  1      CAAGGTTTCCGTAGGTGAACCTGCGGAAGGATCAGTAGAGAATATTGGACTTCGGTCCAT  60
              |||||||||||||||||||||||||||||||||| ||| ||   || | |||   |   |
Sbjct  30294  CAAGGTTTCCGTAGGTGAACCTGCGGAAGGATCATTAGTGA---TT-GCCTTAATTGGCT  30349

Query  61     T-TA-TCTACCCATCTACACCTGTGAACTGTTT-AT-G-TGCTTCGGCA-CG-TTTTACA  113
              |  | | || ||||||||||||||||||||||| || |   ||||||   || ||||| |
Sbjct  30350  TAAACTATATCCATCTACACCTGTGAACTGTTTGATTGAATCTTCGGATTCGATTTTATA  30409

Query  114    CAAACTTCTAAATGTAATGAATGTAATCTTATTATAACAATAATAAAACTTTCAACAACG  173
              ||||| | |   ||||||||| || ||  ||||||||||| || ||||||||||||||||
Sbjct  30410  CAAACAT-TG--TGTAATGAACGTCATTATATTATAACAAAAA-AAAACTTTCAACAACG  30465

Query  174    GATCTCTTGGCT  185
              ||||||||||||
Sbjct  30466  GATCTCTTGGCT  30477


>JAMYHS010001152.1 Apiotrichum sp. Y3305A ctg_1152, whole genome shotgun sequence
Length=6659

 Score = 124 bits (67),  Expect = 7e-25
 Identities = 153/192 (80%), Gaps = 15/192 (8%)
 Strand=Plus/Minus

Query  1     CAAGGTTTCCGTAGGTGAACCTGCGGAAGGATCAGTAGAGAATATTGGACTTCGGT-CCA  59
             |||||||||||||||||||||||||||||||||| ||| ||   || | |||   |  | 
Sbjct  5641  CAAGGTTTCCGTAGGTGAACCTGCGGAAGGATCATTAGTGA---TT-GCCTTAATTGGCT  5586

Query  60    TTTA-TCTACCCATCTACACCTGTGAACTGTTT-AT-G-TGCTTCGGCA-CG-TTTTACA  113
             |  | | || ||||||||||||||||||||||| || |   ||||||   || ||||| |
Sbjct  5585  TAAACTATATCCATCTACACCTGTGAACTGTTTGATTGAATCTTCGGATTCGATTTTATA  5526

Query  114   CAAACTTCTAAATGTAATGAATGTAATCTTATTATAACAATAATAAAACTTTCAACAACG  173
             ||||| | |   ||||||||| || ||  ||||||||||| || ||||||||||||||||
Sbjct  5525  CAAACAT-TG--TGTAATGAACGTCATTATATTATAACAAAAA-AAAACTTTCAACAACG  5470

Query  174   GATCTCTTGGCT  185
             ||||||||||||
Sbjct  5469  GATCTCTTGGCT  5458


>JAMAMB010000006.1 Trichosporonaceae sp. PL3408A ctg_6, whole genome shotgun sequence
Length=2847156

 Score = 122 bits (66),  Expect = 3e-24
 Identities = 152/191 (80%), Gaps = 15/191 (8%)
 Strand=Plus/Minus

Query  1       CAAGGTTTCCGTAGGTGAACCTGCGGAAGGATCAGTAGAGAATATTGGACTTCGGTCCAT  60
               |||||||||||||||||||||||||||||||||| ||| |||| | |  || | |  | |
Sbjct  984493  CAAGGTTTCCGTAGGTGAACCTGCGGAAGGATCATTAGTGAAT-T-GCTCT-CTGAGCTT  984437

Query  61      TTATCTAC--CCATCTACACCTGTGAACTGTTTATGTG-CTTCG-G-CACGT-TTTACAC  114
               | | ||||  |||||||||||||||||||||| || || ||||  | ||  |  ||  ||
Sbjct  984436  TAAACTACATCCATCTACACCTGTGAACTGTTGAT-TGACTTCTAGTCAATTACTTTTAC  984378

Query  115     AAACTTCTAAATGTAATGAATGTAATCTTATTATAACAATAATAAAACTTTCAACAACGG  174
               |||| | |   ||||||||| || || ||||||||| || |||||  |||||||||||||
Sbjct  984377  AAACAT-TG--TGTAATGAACGTCATGTTATTATAATAAAAATAA--CTTTCAACAACGG  984323

Query  175     ATCTCTTGGCT  185
               |||||||||||
Sbjct  984322  ATCTCTTGGCT  984312


>BEDY01000008.1 Vanrija fragicola DNA, scaffold: scaffold_8, strain: JCM 1530, 
whole genome shotgun sequence
Length=870709

 Score = 122 bits (66),  Expect = 3e-24
 Identities = 150/188 (80%), Gaps = 16/188 (9%)
 Strand=Plus/Plus

Query  1       CAAGGTTTCCGTAGGTGAACCTGCGGAAGGATCAGTAGAGAATATTGGACTTCG-GTCCA  59
               |||||||||||||||||||||||||||||||||| ||| || | |||  ||||| | | |
Sbjct  868631  CAAGGTTTCCGTAGGTGAACCTGCGGAAGGATCATTAGTGA-T-TTGC-CTTCGTGGCTA  868687

Query  60      TT-TATCTACCCATCTACACCTGTGAACTGTTTATGTGCTTC-GGCACGTTTTACACAAA  117
                  ||| |  |||| ||||||||||||||||| |    |||| ||    ||||||| || 
Sbjct  868688  AACTATAT--CCATATACACCTGTGAACTGTTGAACC-CTTCTGGGTTATTTTACA-AA-  868742

Query  118     CTTCTAAATGTAATGAATGTAATCTTATTATAACAATAATAAAACTTTCAACAACGGATC  177
               ||| |   ||||||||| || || |||||||||||| |||  ||||||||||||||||||
Sbjct  868743  CTT-TG--TGTAATGAACGTCATGTTATTATAACAAAAAT--AACTTTCAACAACGGATC  868797

Query  178     TCTTGGCT  185
               ||||||||
Sbjct  868798  TCTTGGCT  868805


>JAMAMA010000005.1 Trichosporonaceae sp. PDH3307A ctg_5, whole genome shotgun sequence
Length=2847115

 Score = 122 bits (66),  Expect = 3e-24
 Identities = 152/191 (80%), Gaps = 15/191 (8%)
 Strand=Plus/Minus

Query  1       CAAGGTTTCCGTAGGTGAACCTGCGGAAGGATCAGTAGAGAATATTGGACTTCGGTCCAT  60
               |||||||||||||||||||||||||||||||||| ||| |||| | |  || | |  | |
Sbjct  984373  CAAGGTTTCCGTAGGTGAACCTGCGGAAGGATCATTAGTGAAT-T-GCTCT-CTGAGCTT  984317

Query  61      TTATCTAC--CCATCTACACCTGTGAACTGTTTATGTG-CTTCG-G-CACGT-TTTACAC  114
               | | ||||  |||||||||||||||||||||| || || ||||  | ||  |  ||  ||
Sbjct  984316  TAAACTACATCCATCTACACCTGTGAACTGTTGAT-TGACTTCTAGTCAATTACTTTTAC  984258

Query  115     AAACTTCTAAATGTAATGAATGTAATCTTATTATAACAATAATAAAACTTTCAACAACGG  174
               |||| | |   ||||||||| || || ||||||||| || |||||  |||||||||||||
Sbjct  984257  AAACAT-TG--TGTAATGAACGTCATGTTATTATAATAAAAATAA--CTTTCAACAACGG  984203

Query  175     ATCTCTTGGCT  185
               |||||||||||
Sbjct  984202  ATCTCTTGGCT  984192


>NQVO01000100.1 Kwoniella shandongensis strain CBS 12478 scaffold00100, whole 
genome shotgun sequence
Length=5684

 Score = 121 bits (65),  Expect = 9e-24
 Identities = 163/207 (79%), Gaps = 20/207 (10%)
 Strand=Plus/Plus

Query  1     CAAGGTTTCCGTAGGTGAACCTGCGGAAGGATCAGTAGAGAATATTGGACTTCGGTCCAT  60
             |||||||||||||||||||||||||||||||||||| ||||| | ||| |||||| ||  
Sbjct  1780  CAAGGTTTCCGTAGGTGAACCTGCGGAAGGATCAGTTGAGAAAACTGGGCTTCGGCCCG-  1838

Query  61    TTATCTACCC-ATCTACACCTGTGAACTGTTTATG-----T-G-C-T---TCGG-CACGT  107
               ||| |||| ||  |||||||||||||||| | |     | | | |   |||| | || 
Sbjct  1839  --ATCAACCCCATA-ACACCTGTGAACTGTTAACGAAGGATCGACCTCGGTCGGTCCCGA  1895

Query  108   TTTACACAAA-CTTCTAAATGTAATGAATGTAATCTTATTATAACAATAATAAAACTTTC  166
             |||||| | | ||| | || || ||||| || |  ||||  |||||| ||||||||||||
Sbjct  1896  TTTACAAACATCTTATGAA-GTCATGAACGTCAAGTTATATTAACAA-AATAAAACTTTC  1953

Query  167   AACAACGGATCTCTTGGCTTCCACATC  193
             ||||||||||||||||||| |||||||
Sbjct  1954  AACAACGGATCTCTTGGCTCCCACATC  1980


>NW_022474172.1 Kwoniella shandongensis strain CBS 12478 chromosome Unknown scaffold00100, 
whole genome shotgun sequence
Length=5684

 Score = 121 bits (65),  Expect = 9e-24
 Identities = 163/207 (79%), Gaps = 20/207 (10%)
 Strand=Plus/Plus

Query  1     CAAGGTTTCCGTAGGTGAACCTGCGGAAGGATCAGTAGAGAATATTGGACTTCGGTCCAT  60
             |||||||||||||||||||||||||||||||||||| ||||| | ||| |||||| ||  
Sbjct  1780  CAAGGTTTCCGTAGGTGAACCTGCGGAAGGATCAGTTGAGAAAACTGGGCTTCGGCCCG-  1838

Query  61    TTATCTACCC-ATCTACACCTGTGAACTGTTTATG-----T-G-C-T---TCGG-CACGT  107
               ||| |||| ||  |||||||||||||||| | |     | | | |   |||| | || 
Sbjct  1839  --ATCAACCCCATA-ACACCTGTGAACTGTTAACGAAGGATCGACCTCGGTCGGTCCCGA  1895

Query  108   TTTACACAAA-CTTCTAAATGTAATGAATGTAATCTTATTATAACAATAATAAAACTTTC  166
             |||||| | | ||| | || || ||||| || |  ||||  |||||| ||||||||||||
Sbjct  1896  TTTACAAACATCTTATGAA-GTCATGAACGTCAAGTTATATTAACAA-AATAAAACTTTC  1953

Query  167   AACAACGGATCTCTTGGCTTCCACATC  193
             ||||||||||||||||||| |||||||
Sbjct  1954  AACAACGGATCTCTTGGCTCCCACATC  1980


>BEDW01000020.1 Cutaneotrichosporon arboriformis DNA, scaffold: scaffold_20, 
strain: JCM_14201, whole genome shotgun sequence
Length=7760

 Score = 110 bits (59),  Expect = 2e-20
 Identities = 152/194 (78%), Gaps = 18/194 (9%)
 Strand=Plus/Minus

Query  1     CAAGGTTTCCGTAGGTGAACCTGCGGAAGGATCAGTAGAGAATATTGGACTTCGGTCCAT  60
             |||||||||||||||||||||||||||||||||| ||| ||||   || ||| |  ||| 
Sbjct  4191  CAAGGTTTCCGTAGGTGAACCTGCGGAAGGATCATTAGTGAAT---GGCCTTTGTGCCAA  4135

Query  61    TTATCTAC--CCATC-TACACCTGTGAACTGTTTATGTG-C-TT--CGGCACGTT--TTA  111
             | | |||   ||| | ||||||||||||||||| || || | ||  |||    ||  || 
Sbjct  4134  TAAACTATATCCACCTTACACCTGTGAACTGTTGAT-TGACCTTTACGGTTGATTAATTT  4076

Query  112   CACAAACTTCTAAATGTAATGAATGTAATCTTATTATAACAATAATAAAACTTTCAACAA  171
              |||||| | |   ||||||||| || || |||||||||||| |||||  ||||||||||
Sbjct  4075  TACAAACAT-TG--TGTAATGAACGTCATGTTATTATAACAAAAATAA--CTTTCAACAA  4021

Query  172   CGGATCTCTTGGCT  185
             ||||||||||||||
Sbjct  4020  CGGATCTCTTGGCT  4007


>NBSH01000033.1 Kockovaella imperatae strain NRRL Y-17943 BD324scaffold_33, whole 
genome shotgun sequence
Length=18150

 Score = 108 bits (58),  Expect = 7e-20
 Identities = 151/193 (78%), Gaps = 18/193 (9%)
 Strand=Plus/Plus

Query  1     CAAGGTTTCCGTAGGTGAACCTGCGGAAGGATCAGTAGAGAATATTGGACTT-CGGTCCA  59
             |||||||||||||||||||||||||||||||||| ||| || | |||| ||  ||| || 
Sbjct  6600  CAAGGTTTCCGTAGGTGAACCTGCGGAAGGATCATTAGTGA-T-TTGGCCTAACGG-CC-  6655

Query  60    TTTATCTACCCATCTACACCTGTGAAC-TGTTTATGTGCTTCGG-CA-C-G-T-TTTACA  113
             |||||| |  | || |||||||||||| |||   ||  | |||| |  | | | ||||||
Sbjct  6656  TTTATCCAATCCTCAACACCTGTGAACCTGTCGGTGGACCTCGGTCCGCCGGTCTTTACA  6715

Query  114   CAAACTTCTAAATGTAATGAATGT-AATCTTATTATAACAATAATAAAACTTTCAACAAC  172
              | |||  |   ||| ||||| || ||| |  ||||||||| || |||||||||||||||
Sbjct  6716  -ATACTA-TG--TGTCATGAACGTGAATGTATTTATAACAA-AA-AAAACTTTCAACAAC  6769

Query  173   GGATCTCTTGGCT  185
             |||||||||||||
Sbjct  6770  GGATCTCTTGGCT  6782


 Score = 108 bits (58),  Expect = 7e-20
 Identities = 151/193 (78%), Gaps = 18/193 (9%)
 Strand=Plus/Plus

Query  1      CAAGGTTTCCGTAGGTGAACCTGCGGAAGGATCAGTAGAGAATATTGGACTT-CGGTCCA  59
              |||||||||||||||||||||||||||||||||| ||| || | |||| ||  ||| || 
Sbjct  14314  CAAGGTTTCCGTAGGTGAACCTGCGGAAGGATCATTAGTGA-T-TTGGCCTAACGG-CC-  14369

Query  60     TTTATCTACCCATCTACACCTGTGAAC-TGTTTATGTGCTTCGG-CA-C-G-T-TTTACA  113
              |||||| |  | || |||||||||||| |||   ||  | |||| |  | | | ||||||
Sbjct  14370  TTTATCCAATCCTCAACACCTGTGAACCTGTCGGTGGACCTCGGTCCGCCGGTCTTTACA  14429

Query  114    CAAACTTCTAAATGTAATGAATGT-AATCTTATTATAACAATAATAAAACTTTCAACAAC  172
               | |||  |   ||| ||||| || ||| |  ||||||||| || |||||||||||||||
Sbjct  14430  -ATACTA-TG--TGTCATGAACGTGAATGTATTTATAACAA-AA-AAAACTTTCAACAAC  14483

Query  173    GGATCTCTTGGCT  185
              |||||||||||||
Sbjct  14484  GGATCTCTTGGCT  14496


>NBSH01000032.1 Kockovaella imperatae strain NRRL Y-17943 BD324scaffold_32, whole 
genome shotgun sequence
Length=18679

 Score = 108 bits (58),  Expect = 7e-20
 Identities = 151/193 (78%), Gaps = 18/193 (9%)
 Strand=Plus/Minus

Query  1    CAAGGTTTCCGTAGGTGAACCTGCGGAAGGATCAGTAGAGAATATTGGACTT-CGGTCCA  59
            |||||||||||||||||||||||||||||||||| ||| || | |||| ||  ||| || 
Sbjct  654  CAAGGTTTCCGTAGGTGAACCTGCGGAAGGATCATTAGTGA-T-TTGGCCTAACGG-CC-  599

Query  60   TTTATCTACCCATCTACACCTGTGAAC-TGTTTATGTGCTTCGG-CA-C-G-T-TTTACA  113
            |||||| |  | || |||||||||||| |||   ||  | |||| |  | | | ||||||
Sbjct  598  TTTATCCAATCCTCAACACCTGTGAACCTGTCGGTGGACCTCGGTCCGCCGGTCTTTACA  539

Query  114  CAAACTTCTAAATGTAATGAATGT-AATCTTATTATAACAATAATAAAACTTTCAACAAC  172
             | |||  |   ||| ||||| || ||| |  ||||||||| || |||||||||||||||
Sbjct  538  -ATACTA-TG--TGTCATGAACGTGAATGTATTTATAACAA-AA-AAAACTTTCAACAAC  485

Query  173  GGATCTCTTGGCT  185
            |||||||||||||
Sbjct  484  GGATCTCTTGGCT  472


 Score = 108 bits (58),  Expect = 7e-20
 Identities = 151/193 (78%), Gaps = 18/193 (9%)
 Strand=Plus/Minus

Query  1     CAAGGTTTCCGTAGGTGAACCTGCGGAAGGATCAGTAGAGAATATTGGACTT-CGGTCCA  59
             |||||||||||||||||||||||||||||||||| ||| || | |||| ||  ||| || 
Sbjct  8367  CAAGGTTTCCGTAGGTGAACCTGCGGAAGGATCATTAGTGA-T-TTGGCCTAACGG-CC-  8312

Query  60    TTTATCTACCCATCTACACCTGTGAAC-TGTTTATGTGCTTCGG-CA-C-G-T-TTTACA  113
             |||||| |  | || |||||||||||| |||   ||  | |||| |  | | | ||||||
Sbjct  8311  TTTATCCAATCCTCAACACCTGTGAACCTGTCGGTGGACCTCGGTCCGCCGGTCTTTACA  8252

Query  114   CAAACTTCTAAATGTAATGAATGT-AATCTTATTATAACAATAATAAAACTTTCAACAAC  172
              | |||  |   ||| ||||| || ||| |  ||||||||| || |||||||||||||||
Sbjct  8251  -ATACTA-TG--TGTCATGAACGTGAATGTATTTATAACAA-AA-AAAACTTTCAACAAC  8198

Query  173   GGATCTCTTGGCT  185
             |||||||||||||
Sbjct  8197  GGATCTCTTGGCT  8185


 Score = 108 bits (58),  Expect = 7e-20
 Identities = 151/193 (78%), Gaps = 18/193 (9%)
 Strand=Plus/Minus

Query  1      CAAGGTTTCCGTAGGTGAACCTGCGGAAGGATCAGTAGAGAATATTGGACTT-CGGTCCA  59
              |||||||||||||||||||||||||||||||||| ||| || | |||| ||  ||| || 
Sbjct  16081  CAAGGTTTCCGTAGGTGAACCTGCGGAAGGATCATTAGTGA-T-TTGGCCTAACGG-CC-  16026

Query  60     TTTATCTACCCATCTACACCTGTGAAC-TGTTTATGTGCTTCGG-CA-C-G-T-TTTACA  113
              |||||| |  | || |||||||||||| |||   ||  | |||| |  | | | ||||||
Sbjct  16025  TTTATCCAATCCTCAACACCTGTGAACCTGTCGGTGGACCTCGGTCCGCCGGTCTTTACA  15966

Query  114    CAAACTTCTAAATGTAATGAATGT-AATCTTATTATAACAATAATAAAACTTTCAACAAC  172
               | |||  |   ||| ||||| || ||| |  ||||||||| || |||||||||||||||
Sbjct  15965  -ATACTA-TG--TGTCATGAACGTGAATGTATTTATAACAA-AA-AAAACTTTCAACAAC  15912

Query  173    GGATCTCTTGGCT  185
              |||||||||||||
Sbjct  15911  GGATCTCTTGGCT  15899


>NW_019028973.1 Kockovaella imperatae strain NRRL Y-17943 chromosome Unknown 
BD324scaffold_33, whole genome shotgun sequence
Length=18150

 Score = 108 bits (58),  Expect = 7e-20
 Identities = 151/193 (78%), Gaps = 18/193 (9%)
 Strand=Plus/Plus

Query  1     CAAGGTTTCCGTAGGTGAACCTGCGGAAGGATCAGTAGAGAATATTGGACTT-CGGTCCA  59
             |||||||||||||||||||||||||||||||||| ||| || | |||| ||  ||| || 
Sbjct  6600  CAAGGTTTCCGTAGGTGAACCTGCGGAAGGATCATTAGTGA-T-TTGGCCTAACGG-CC-  6655

Query  60    TTTATCTACCCATCTACACCTGTGAAC-TGTTTATGTGCTTCGG-CA-C-G-T-TTTACA  113
             |||||| |  | || |||||||||||| |||   ||  | |||| |  | | | ||||||
Sbjct  6656  TTTATCCAATCCTCAACACCTGTGAACCTGTCGGTGGACCTCGGTCCGCCGGTCTTTACA  6715

Query  114   CAAACTTCTAAATGTAATGAATGT-AATCTTATTATAACAATAATAAAACTTTCAACAAC  172
              | |||  |   ||| ||||| || ||| |  ||||||||| || |||||||||||||||
Sbjct  6716  -ATACTA-TG--TGTCATGAACGTGAATGTATTTATAACAA-AA-AAAACTTTCAACAAC  6769

Query  173   GGATCTCTTGGCT  185
             |||||||||||||
Sbjct  6770  GGATCTCTTGGCT  6782


 Score = 108 bits (58),  Expect = 7e-20
 Identities = 151/193 (78%), Gaps = 18/193 (9%)
 Strand=Plus/Plus

Query  1      CAAGGTTTCCGTAGGTGAACCTGCGGAAGGATCAGTAGAGAATATTGGACTT-CGGTCCA  59
              |||||||||||||||||||||||||||||||||| ||| || | |||| ||  ||| || 
Sbjct  14314  CAAGGTTTCCGTAGGTGAACCTGCGGAAGGATCATTAGTGA-T-TTGGCCTAACGG-CC-  14369

Query  60     TTTATCTACCCATCTACACCTGTGAAC-TGTTTATGTGCTTCGG-CA-C-G-T-TTTACA  113
              |||||| |  | || |||||||||||| |||   ||  | |||| |  | | | ||||||
Sbjct  14370  TTTATCCAATCCTCAACACCTGTGAACCTGTCGGTGGACCTCGGTCCGCCGGTCTTTACA  14429

Query  114    CAAACTTCTAAATGTAATGAATGT-AATCTTATTATAACAATAATAAAACTTTCAACAAC  172
               | |||  |   ||| ||||| || ||| |  ||||||||| || |||||||||||||||
Sbjct  14430  -ATACTA-TG--TGTCATGAACGTGAATGTATTTATAACAA-AA-AAAACTTTCAACAAC  14483

Query  173    GGATCTCTTGGCT  185
              |||||||||||||
Sbjct  14484  GGATCTCTTGGCT  14496


>NW_019028972.1 Kockovaella imperatae strain NRRL Y-17943 chromosome Unknown 
BD324scaffold_32, whole genome shotgun sequence
Length=18679

 Score = 108 bits (58),  Expect = 7e-20
 Identities = 151/193 (78%), Gaps = 18/193 (9%)
 Strand=Plus/Minus

Query  1    CAAGGTTTCCGTAGGTGAACCTGCGGAAGGATCAGTAGAGAATATTGGACTT-CGGTCCA  59
            |||||||||||||||||||||||||||||||||| ||| || | |||| ||  ||| || 
Sbjct  654  CAAGGTTTCCGTAGGTGAACCTGCGGAAGGATCATTAGTGA-T-TTGGCCTAACGG-CC-  599

Query  60   TTTATCTACCCATCTACACCTGTGAAC-TGTTTATGTGCTTCGG-CA-C-G-T-TTTACA  113
            |||||| |  | || |||||||||||| |||   ||  | |||| |  | | | ||||||
Sbjct  598  TTTATCCAATCCTCAACACCTGTGAACCTGTCGGTGGACCTCGGTCCGCCGGTCTTTACA  539

Query  114  CAAACTTCTAAATGTAATGAATGT-AATCTTATTATAACAATAATAAAACTTTCAACAAC  172
             | |||  |   ||| ||||| || ||| |  ||||||||| || |||||||||||||||
Sbjct  538  -ATACTA-TG--TGTCATGAACGTGAATGTATTTATAACAA-AA-AAAACTTTCAACAAC  485

Query  173  GGATCTCTTGGCT  185
            |||||||||||||
Sbjct  484  GGATCTCTTGGCT  472


 Score = 108 bits (58),  Expect = 7e-20
 Identities = 151/193 (78%), Gaps = 18/193 (9%)
 Strand=Plus/Minus

Query  1     CAAGGTTTCCGTAGGTGAACCTGCGGAAGGATCAGTAGAGAATATTGGACTT-CGGTCCA  59
             |||||||||||||||||||||||||||||||||| ||| || | |||| ||  ||| || 
Sbjct  8367  CAAGGTTTCCGTAGGTGAACCTGCGGAAGGATCATTAGTGA-T-TTGGCCTAACGG-CC-  8312

Query  60    TTTATCTACCCATCTACACCTGTGAAC-TGTTTATGTGCTTCGG-CA-C-G-T-TTTACA  113
             |||||| |  | || |||||||||||| |||   ||  | |||| |  | | | ||||||
Sbjct  8311  TTTATCCAATCCTCAACACCTGTGAACCTGTCGGTGGACCTCGGTCCGCCGGTCTTTACA  8252

Query  114   CAAACTTCTAAATGTAATGAATGT-AATCTTATTATAACAATAATAAAACTTTCAACAAC  172
              | |||  |   ||| ||||| || ||| |  ||||||||| || |||||||||||||||
Sbjct  8251  -ATACTA-TG--TGTCATGAACGTGAATGTATTTATAACAA-AA-AAAACTTTCAACAAC  8198

Query  173   GGATCTCTTGGCT  185
             |||||||||||||
Sbjct  8197  GGATCTCTTGGCT  8185


 Score = 108 bits (58),  Expect = 7e-20
 Identities = 151/193 (78%), Gaps = 18/193 (9%)
 Strand=Plus/Minus

Query  1      CAAGGTTTCCGTAGGTGAACCTGCGGAAGGATCAGTAGAGAATATTGGACTT-CGGTCCA  59
              |||||||||||||||||||||||||||||||||| ||| || | |||| ||  ||| || 
Sbjct  16081  CAAGGTTTCCGTAGGTGAACCTGCGGAAGGATCATTAGTGA-T-TTGGCCTAACGG-CC-  16026

Query  60     TTTATCTACCCATCTACACCTGTGAAC-TGTTTATGTGCTTCGG-CA-C-G-T-TTTACA  113
              |||||| |  | || |||||||||||| |||   ||  | |||| |  | | | ||||||
Sbjct  16025  TTTATCCAATCCTCAACACCTGTGAACCTGTCGGTGGACCTCGGTCCGCCGGTCTTTACA  15966

Query  114    CAAACTTCTAAATGTAATGAATGT-AATCTTATTATAACAATAATAAAACTTTCAACAAC  172
               | |||  |   ||| ||||| || ||| |  ||||||||| || |||||||||||||||
Sbjct  15965  -ATACTA-TG--TGTCATGAACGTGAATGTATTTATAACAA-AA-AAAACTTTCAACAAC  15912

Query  173    GGATCTCTTGGCT  185
              |||||||||||||
Sbjct  15911  GGATCTCTTGGCT  15899


>JAMALP010000010.1 Cutaneotrichosporon sp. PT3311B ctg_10, whole genome shotgun 
sequence
Length=946375

 Score = 104 bits (56),  Expect = 9e-19
 Identities = 151/194 (78%), Gaps = 17/194 (9%)
 Strand=Plus/Plus

Query  1       CAAGGTTTCCGTAGGTGAACCTGCGGAAGGATCAGTAGAGAATATTGGACTTCGGTC-CA  59
               |||||||||||||||||||||||||||||||||| ||| ||||   || ||  || | ||
Sbjct  942074  CAAGGTTTCCGTAGGTGAACCTGCGGAAGGATCATTAGTGAAT---GGCCTCTGGCCGCA  942130

Query  60      TTTATCTACCCATC-TACACCTGTGAACTGTTTATGTG-CTTCGGCACGTT--TTAC---  112
               |   | || ||| | ||||||||||||||||| || || | |   |  |||  ||||   
Sbjct  942131  TAACTATATCCACCTTACACCTGTGAACTGTTGAT-TGACCTTTACCGGTTGATTACTTT  942189

Query  113     -ACAAACTTCTAAATGTAATGAATGTAATCTTATTATAACAATAATAAAACTTTCAACAA  171
                |||||| | |   ||||||||| || || |||||||||||| || | ||||||||||||
Sbjct  942190  TACAAACAT-TG--TGTAATGAACGTCATGTTATTATAACAA-AAAATAACTTTCAACAA  942245

Query  172     CGGATCTCTTGGCT  185
               ||||||||||||||
Sbjct  942246  CGGATCTCTTGGCT  942259


>JAMALO010000017.1 Cutaneotrichosporon sp. PA3318 ctg_17, whole genome shotgun sequence
Length=7424

 Score = 104 bits (56),  Expect = 9e-19
 Identities = 151/194 (78%), Gaps = 17/194 (9%)
 Strand=Plus/Minus

Query  1     CAAGGTTTCCGTAGGTGAACCTGCGGAAGGATCAGTAGAGAATATTGGACTTCGGTC-CA  59
             |||||||||||||||||||||||||||||||||| ||| ||||   || ||  || | ||
Sbjct  4302  CAAGGTTTCCGTAGGTGAACCTGCGGAAGGATCATTAGTGAAT---GGCCTCTGGCCGCA  4246

Query  60    TTTATCTACCCATC-TACACCTGTGAACTGTTTATGTG-CTTCGGCACGTT--TTAC---  112
             |   | || ||| | ||||||||||||||||| || || | |   |  |||  ||||   
Sbjct  4245  TAACTATATCCACCTTACACCTGTGAACTGTTGAT-TGACCTTTACCGGTTGATTACTTT  4187

Query  113   -ACAAACTTCTAAATGTAATGAATGTAATCTTATTATAACAATAATAAAACTTTCAACAA  171
              |||||| | |   ||||||||| || || |||||||||||| || | ||||||||||||
Sbjct  4186  TACAAACAT-TG--TGTAATGAACGTCATGTTATTATAACAA-AAAATAACTTTCAACAA  4131

Query  172   CGGATCTCTTGGCT  185
             ||||||||||||||
Sbjct  4130  CGGATCTCTTGGCT  4117


>JAIFAB010000018.1 Filobasidium floriforme strain CBS 6241 HD553scaffold_18, whole 
genome shotgun sequence
Length=720935

 Score = 100 bits (54),  Expect = 1e-17
 Identities = 106/129 (82%), Gaps = 12/129 (9%)
 Strand=Plus/Minus

Query  62    TATC-TACCCATCTACACCTGTGAACTGTT-TATG--TGCTTCGGCACGTTTTACAC-AA  116
             |||| || ||||  ||||||||| ||||||  |||  ||| ||  ||| ||||| || ||
Sbjct  4089  TATCATATCCAT-AACACCTGTGCACTGTTGGATGCTTGCATC--CAC-TTTTAAACTAA  4034

Query  117   ACTTCTAAATGTAATGAATGTAATCTTATTATAACAATAATAAAACTTTCAACAACGGAT  176
             || | | | |||||  |||||| ||||||||||||| |||||||||||||||||||||||
Sbjct  4033  ACAT-T-ATTGTAACAAATGTAGTCTTATTATAACA-TAATAAAACTTTCAACAACGGAT  3977

Query  177   CTCTTGGCT  185
             |||||||||
Sbjct  3976  CTCTTGGCT  3968


 Score = 100 bits (54),  Expect = 1e-17
 Identities = 106/129 (82%), Gaps = 12/129 (9%)
 Strand=Plus/Minus

Query  62     TATC-TACCCATCTACACCTGTGAACTGTT-TATG--TGCTTCGGCACGTTTTACAC-AA  116
              |||| || ||||  ||||||||| ||||||  |||  ||| ||  ||| ||||| || ||
Sbjct  12904  TATCATATCCAT-AACACCTGTGCACTGTTGGATGCTTGCATC--CAC-TTTTAAACTAA  12849

Query  117    ACTTCTAAATGTAATGAATGTAATCTTATTATAACAATAATAAAACTTTCAACAACGGAT  176
              || | | | |||||  |||||| ||||||||||||| |||||||||||||||||||||||
Sbjct  12848  ACAT-T-ATTGTAACAAATGTAGTCTTATTATAACA-TAATAAAACTTTCAACAACGGAT  12792

Query  177    CTCTTGGCT  185
              |||||||||
Sbjct  12791  CTCTTGGCT  12783


 Score = 65.8 bits (35),  Expect = 4e-07
 Identities = 41/44 (93%), Gaps = 0/44 (0%)
 Strand=Plus/Minus

Query  1     CAAGGTTTCCGTAGGTGAACCTGCGGAAGGATCAGTAGAGAATA  44
             |||||||||||||||||||||||||||||||||| ||  |||||
Sbjct  4194  CAAGGTTTCCGTAGGTGAACCTGCGGAAGGATCATTAATGAATA  4151


 Score = 65.8 bits (35),  Expect = 4e-07
 Identities = 41/44 (93%), Gaps = 0/44 (0%)
 Strand=Plus/Minus

Query  1      CAAGGTTTCCGTAGGTGAACCTGCGGAAGGATCAGTAGAGAATA  44
              |||||||||||||||||||||||||||||||||| ||  |||||
Sbjct  13009  CAAGGTTTCCGTAGGTGAACCTGCGGAAGGATCATTAATGAATA  12966


>NW_025763639.1 Filobasidium floriforme strain CBS 6241 chromosome Unknown HD553scaffold_18, 
whole genome shotgun sequence
Length=720935

 Score = 100 bits (54),  Expect = 1e-17
 Identities = 106/129 (82%), Gaps = 12/129 (9%)
 Strand=Plus/Minus

Query  62    TATC-TACCCATCTACACCTGTGAACTGTT-TATG--TGCTTCGGCACGTTTTACAC-AA  116
             |||| || ||||  ||||||||| ||||||  |||  ||| ||  ||| ||||| || ||
Sbjct  4089  TATCATATCCAT-AACACCTGTGCACTGTTGGATGCTTGCATC--CAC-TTTTAAACTAA  4034

Query  117   ACTTCTAAATGTAATGAATGTAATCTTATTATAACAATAATAAAACTTTCAACAACGGAT  176
             || | | | |||||  |||||| ||||||||||||| |||||||||||||||||||||||
Sbjct  4033  ACAT-T-ATTGTAACAAATGTAGTCTTATTATAACA-TAATAAAACTTTCAACAACGGAT  3977

Query  177   CTCTTGGCT  185
             |||||||||
Sbjct  3976  CTCTTGGCT  3968


 Score = 100 bits (54),  Expect = 1e-17
 Identities = 106/129 (82%), Gaps = 12/129 (9%)
 Strand=Plus/Minus

Query  62     TATC-TACCCATCTACACCTGTGAACTGTT-TATG--TGCTTCGGCACGTTTTACAC-AA  116
              |||| || ||||  ||||||||| ||||||  |||  ||| ||  ||| ||||| || ||
Sbjct  12904  TATCATATCCAT-AACACCTGTGCACTGTTGGATGCTTGCATC--CAC-TTTTAAACTAA  12849

Query  117    ACTTCTAAATGTAATGAATGTAATCTTATTATAACAATAATAAAACTTTCAACAACGGAT  176
              || | | | |||||  |||||| ||||||||||||| |||||||||||||||||||||||
Sbjct  12848  ACAT-T-ATTGTAACAAATGTAGTCTTATTATAACA-TAATAAAACTTTCAACAACGGAT  12792

Query  177    CTCTTGGCT  185
              |||||||||
Sbjct  12791  CTCTTGGCT  12783


 Score = 65.8 bits (35),  Expect = 4e-07
 Identities = 41/44 (93%), Gaps = 0/44 (0%)
 Strand=Plus/Minus

Query  1     CAAGGTTTCCGTAGGTGAACCTGCGGAAGGATCAGTAGAGAATA  44
             |||||||||||||||||||||||||||||||||| ||  |||||
Sbjct  4194  CAAGGTTTCCGTAGGTGAACCTGCGGAAGGATCATTAATGAATA  4151


 Score = 65.8 bits (35),  Expect = 4e-07
 Identities = 41/44 (93%), Gaps = 0/44 (0%)
 Strand=Plus/Minus

Query  1      CAAGGTTTCCGTAGGTGAACCTGCGGAAGGATCAGTAGAGAATA  44
              |||||||||||||||||||||||||||||||||| ||  |||||
Sbjct  13009  CAAGGTTTCCGTAGGTGAACCTGCGGAAGGATCATTAATGAATA  12966


>JAMYHU010000003.1 Trichosporon sp. P6006 ctg_3, whole genome shotgun sequence
Length=541265

 Score = 95.3 bits (51),  Expect = 6e-16
 Identities = 152/197 (77%), Gaps = 22/197 (11%)
 Strand=Plus/Minus

Query  1     CAAGGTTTCCGTAGGTGAACCTGCGGAAGGATCAGTAGAGAATATTG-GACT-TCGGTCC  58
             |||||||||||||||||||||||||||||||||| ||| ||   |||   || | ||  |
Sbjct  2169  CAAGGTTTCCGTAGGTGAACCTGCGGAAGGATCATTAGTGA---TTGCCTCTATAGG--C  2115

Query  59    ATTT-A-TCTACCCATCTACACCTGTGAACTGTT-TATGTGCTTCG-GC-A--C--GT-T  108
              | | | | || |||  ||||||||||||||||| ||| | |||   || |  |  || |
Sbjct  2114  TTATAACTATATCCACTTACACCTGTGAACTGTTCTAT-TACTTGACGCAAGTCGAGTAT  2056

Query  109   TTACACAAACTTCTAAATGTAATGAATGTAATCTTATTATAACAATAATAAAACTTTCAA  168
             ||  |||||   | |  ||||||||| ||  | |||||||||||| ||||||||||||||
Sbjct  2055  TTTTACAAA---CAATGTGTAATGAACGTCGTTTTATTATAACAA-AATAAAACTTTCAA  2000

Query  169   CAACGGATCTCTTGGCT  185
             |||||||||||||||||
Sbjct  1999  CAACGGATCTCTTGGCT  1983


>JAMYHV010000178.1 Trichosporon sp. PG3703 ctg_178, whole genome shotgun sequence
Length=5357

 Score = 95.3 bits (51),  Expect = 6e-16
 Identities = 152/197 (77%), Gaps = 22/197 (11%)
 Strand=Plus/Minus

Query  1     CAAGGTTTCCGTAGGTGAACCTGCGGAAGGATCAGTAGAGAATATTG-GACT-TCGGTCC  58
             |||||||||||||||||||||||||||||||||| ||| ||   |||   || | ||  |
Sbjct  2169  CAAGGTTTCCGTAGGTGAACCTGCGGAAGGATCATTAGTGA---TTGCCTCTATAGG--C  2115

Query  59    ATTT-A-TCTACCCATCTACACCTGTGAACTGTT-TATGTGCTTCG-GC-A--C--GT-T  108
              | | | | || |||  ||||||||||||||||| ||| | |||   || |  |  || |
Sbjct  2114  TTATAACTATATCCACTTACACCTGTGAACTGTTCTAT-TACTTGACGCAAGTCGAGTAT  2056

Query  109   TTACACAAACTTCTAAATGTAATGAATGTAATCTTATTATAACAATAATAAAACTTTCAA  168
             ||  |||||   | |  ||||||||| ||  | |||||||||||| ||||||||||||||
Sbjct  2055  TTTTACAAA---CAATGTGTAATGAACGTCGTTTTATTATAACAA-AATAAAACTTTCAA  2000

Query  169   CAACGGATCTCTTGGCT  185
             |||||||||||||||||
Sbjct  1999  CAACGGATCTCTTGGCT  1983


>JAMYHW010000003.1 Trichosporon sp. LN7006B ctg_3, whole genome shotgun sequence
Length=541317

 Score = 95.3 bits (51),  Expect = 6e-16
 Identities = 152/197 (77%), Gaps = 22/197 (11%)
 Strand=Plus/Minus

Query  1     CAAGGTTTCCGTAGGTGAACCTGCGGAAGGATCAGTAGAGAATATTG-GACT-TCGGTCC  58
             |||||||||||||||||||||||||||||||||| ||| ||   |||   || | ||  |
Sbjct  2169  CAAGGTTTCCGTAGGTGAACCTGCGGAAGGATCATTAGTGA---TTGCCTCTATAGG--C  2115

Query  59    ATTT-A-TCTACCCATCTACACCTGTGAACTGTT-TATGTGCTTCG-GC-A--C--GT-T  108
              | | | | || |||  ||||||||||||||||| ||| | |||   || |  |  || |
Sbjct  2114  TTATAACTATATCCACTTACACCTGTGAACTGTTCTAT-TACTTGACGCAAGTCGAGTAT  2056

Query  109   TTACACAAACTTCTAAATGTAATGAATGTAATCTTATTATAACAATAATAAAACTTTCAA  168
             ||  |||||   | |  ||||||||| ||  | |||||||||||| ||||||||||||||
Sbjct  2055  TTTTACAAA---CAATGTGTAATGAACGTCGTTTTATTATAACAA-AATAAAACTTTCAA  2000

Query  169   CAACGGATCTCTTGGCT  185
             |||||||||||||||||
Sbjct  1999  CAACGGATCTCTTGGCT  1983


>SWKT01000191.1 Neopestalotiopsis sp. 37M scaffold_191, whole genome shotgun 
sequence
Length=5908

 Score = 93.5 bits (50),  Expect = 2e-15
 Identities = 63/69 (91%), Gaps = 2/69 (3%)
 Strand=Plus/Plus

Query  126   TGTAATGAATGTAATCTTATTATAACAATAATAAAACTTTCAACAACGGATCTCTTGGCT  185
             |||||  |||||| |||||||||||||||||||||||||||||||||||||||||||| |
Sbjct  5803  TGTAACAAATGTAGTCTTATTATAACAATAATAAAACTTTCAACAACGGATCTCTTGG-T  5861

Query  186   TC-CACATC  193
             || | ||||
Sbjct  5862  TCTCGCATC  5870


 Score = 63.9 bits (34),  Expect = 2e-06
 Identities = 43/47 (91%), Gaps = 1/47 (2%)
 Strand=Plus/Plus

Query  1     CAAGGTTTCCGTAGGTGAACCTGCGGAAGGATCAGTAGAGAATATTG  47
             |||||||||||||||||||||||||||||||||| ||  |||| |||
Sbjct  5643  CAAGGTTTCCGTAGGTGAACCTGCGGAAGGATCATTATTGAAT-TTG  5688


>JAMALZ010000002.1 Trichosporon sp. PB005A ctg_2, whole genome shotgun sequence
Length=1442098

 Score = 89.8 bits (48),  Expect = 3e-14
 Identities = 150/196 (77%), Gaps = 20/196 (10%)
 Strand=Plus/Minus

Query  1        CAAGGTTTCCGTAGGTGAACCTGCGGAAGGATCAGTAGAGAATATTGGACTTCGGT-CCA  59
                |||||||||||||||||||||||||||||||||| ||| ||   || | |||   |  | 
Sbjct  1319263  CAAGGTTTCCGTAGGTGAACCTGCGGAAGGATCATTAGTGA---TT-GCCTTAATTGGCT  1319208

Query  60       TTT-A-TCTACCCATCTACACCTGTGAACTGTT-TATGTGCTTCG-GC-A--C--GT-TT  109
                | | | | || |||  ||||||||||||||||| ||  | |||   || |  |  || ||
Sbjct  1319207  TATAACTATATCCACTTACACCTGTGAACTGTTCTA-CTACTTGACGCAAGTCGAGTATT  1319149

Query  110      TACACAAACTTCTAAATGTAATGAATGTAATCTTATTATAACAATAATAAAACTTTCAAC  169
                |  |||||   | |  ||||||||| ||  | |||||||||||| |||||||||||||||
Sbjct  1319148  TTTACAAA---CAATGTGTAATGAACGTCGTTTTATTATAACAA-AATAAAACTTTCAAC  1319093

Query  170      AACGGATCTCTTGGCT  185
                ||||||||||||||||
Sbjct  1319092  AACGGATCTCTTGGCT  1319077


>JAKLLX010000014.1 Fungal sp. FJI-L2-BK-P3 NODE_14_length_362002_cov_159.162025, 
whole genome shotgun sequence
Length=362002

 Score = 87.9 bits (47),  Expect = 9e-14
 Identities = 56/60 (93%), Gaps = 1/60 (2%)
 Strand=Plus/Minus

Query  126   TGTAATGAATGTAATCTTATTATAACAATAATAAAACTTTCAACAACGGATCTCTTGGCT  185
             |||||  |||||| ||||||||||||| ||||||||||||||||||||||||||||||||
Sbjct  1384  TGTAACAAATGTAGTCTTATTATAACA-TAATAAAACTTTCAACAACGGATCTCTTGGCT  1326


 Score = 63.9 bits (34),  Expect = 2e-06
 Identities = 36/37 (97%), Gaps = 0/37 (0%)
 Strand=Plus/Minus

Query  1     CAAGGTTTCCGTAGGTGAACCTGCGGAAGGATCAGTA  37
             |||||||||||||||||||||||||||||||||| ||
Sbjct  1543  CAAGGTTTCCGTAGGTGAACCTGCGGAAGGATCATTA  1507


>JAMALH010000007.1 Filobasidiaceae sp. PG3902-1 ctg_7, whole genome shotgun sequence
Length=812513

 Score = 86.1 bits (46),  Expect = 3e-13
 Identities = 55/59 (93%), Gaps = 1/59 (2%)
 Strand=Plus/Plus

Query  127     GTAATGAATGTAATCTTATTATAACAATAATAAAACTTTCAACAACGGATCTCTTGGCT  185
               ||||  |||||| |||||||||||| |||||||||||||||||||||||||||||||||
Sbjct  799819  GTAACAAATGTAGTCTTATTATAAC-ATAATAAAACTTTCAACAACGGATCTCTTGGCT  799876


 Score = 86.1 bits (46),  Expect = 3e-13
 Identities = 55/59 (93%), Gaps = 1/59 (2%)
 Strand=Plus/Plus

Query  127     GTAATGAATGTAATCTTATTATAACAATAATAAAACTTTCAACAACGGATCTCTTGGCT  185
               ||||  |||||| |||||||||||| |||||||||||||||||||||||||||||||||
Sbjct  807994  GTAACAAATGTAGTCTTATTATAAC-ATAATAAAACTTTCAACAACGGATCTCTTGGCT  808051


 Score = 63.9 bits (34),  Expect = 2e-06
 Identities = 34/34 (100%), Gaps = 0/34 (0%)
 Strand=Plus/Plus

Query  1       CAAGGTTTCCGTAGGTGAACCTGCGGAAGGATCA  34
               ||||||||||||||||||||||||||||||||||
Sbjct  799659  CAAGGTTTCCGTAGGTGAACCTGCGGAAGGATCA  799692


 Score = 63.9 bits (34),  Expect = 2e-06
 Identities = 34/34 (100%), Gaps = 0/34 (0%)
 Strand=Plus/Plus

Query  1       CAAGGTTTCCGTAGGTGAACCTGCGGAAGGATCA  34
               ||||||||||||||||||||||||||||||||||
Sbjct  807834  CAAGGTTTCCGTAGGTGAACCTGCGGAAGGATCA  807867


>JAMALI010000176.1 Filobasidiaceae sp. PT2105A ctg_176, whole genome shotgun sequence
Length=6660

 Score = 86.1 bits (46),  Expect = 3e-13
 Identities = 55/59 (93%), Gaps = 1/59 (2%)
 Strand=Plus/Plus

Query  127   GTAATGAATGTAATCTTATTATAACAATAATAAAACTTTCAACAACGGATCTCTTGGCT  185
             ||||  |||||| |||||||||||| |||||||||||||||||||||||||||||||||
Sbjct  2140  GTAACAAATGTAGTCTTATTATAAC-ATAATAAAACTTTCAACAACGGATCTCTTGGCT  2197


 Score = 86.1 bits (46),  Expect = 3e-13
 Identities = 55/59 (93%), Gaps = 1/59 (2%)
 Strand=Plus/Plus

Query  127   GTAATGAATGTAATCTTATTATAACAATAATAAAACTTTCAACAACGGATCTCTTGGCT  185
             ||||  |||||| |||||||||||| |||||||||||||||||||||||||||||||||
Sbjct  2317  GTAACAAATGTAGTCTTATTATAAC-ATAATAAAACTTTCAACAACGGATCTCTTGGCT  2374


 Score = 63.9 bits (34),  Expect = 2e-06
 Identities = 34/34 (100%), Gaps = 0/34 (0%)
 Strand=Plus/Plus

Query  1     CAAGGTTTCCGTAGGTGAACCTGCGGAAGGATCA  34
             ||||||||||||||||||||||||||||||||||
Sbjct  1980  CAAGGTTTCCGTAGGTGAACCTGCGGAAGGATCA  2013


>QPMP01000167.1 Colletotrichum tropicale strain CgS9275 KSG_CgS9275_v1_scaffold0167, 
whole genome shotgun sequence
Length=3005

 Score = 84.2 bits (45),  Expect = 1e-12
 Identities = 150/197 (76%), Gaps = 22/197 (11%)
 Strand=Plus/Minus

Query  1     CAAGGTTTCCGTAGGTGAACCTGCGGAAGGATCAGTAGAGAATATTGGAC-T-TCGGTCC  58
             |||||||||||||||||||||||||||||||||| ||| ||   |||    | | ||  |
Sbjct  2789  CAAGGTTTCCGTAGGTGAACCTGCGGAAGGATCATTAGTGA---TTGCCTTTATAGG--C  2735

Query  59    ATTT-A-TCTACCCATCTACACCTGTGAACTGTT-TATGTGCTTCG-GC-A--C--GT-T  108
              | | | | || |||  ||||||||||||||||| ||  | |||   || |  |  || |
Sbjct  2734  TTATAACTATATCCACTTACACCTGTGAACTGTTCTA-CTACTTGACGCAAGTCGAGTAT  2676

Query  109   TTACACAAACTTCTAAATGTAATGAATGTAATCTTATTATAACAATAATAAAACTTTCAA  168
             ||  |||||   | |  ||||||||| ||  | |||||||||||| ||||||||||||||
Sbjct  2675  TTTTACAAA---CAATGTGTAATGAACGTCGTTTTATTATAACAA-AATAAAACTTTCAA  2620

Query  169   CAACGGATCTCTTGGCT  185
             |||||||||||||||||
Sbjct  2619  CAACGGATCTCTTGGCT  2603


>JH977602.1 Trichosporon asahii var. asahii CBS 2479 unplaced genomic scaffold 
scaffold00070, whole genome shotgun sequence
Length=2669337

 Score = 84.2 bits (45),  Expect = 1e-12
 Identities = 150/197 (76%), Gaps = 22/197 (11%)
 Strand=Plus/Plus

Query  1        CAAGGTTTCCGTAGGTGAACCTGCGGAAGGATCAGTAGAGAATATTGGAC-T-TCGGTCC  58
                |||||||||||||||||||||||||||||||||| ||| ||   |||    | | ||  |
Sbjct  2324065  CAAGGTTTCCGTAGGTGAACCTGCGGAAGGATCATTAGTGA---TTGCCTTTATAGG--C  2324119

Query  59       ATTT-A-TCTACCCATCTACACCTGTGAACTGTT-TATGTGCTTCG-GC-A--C--GT-T  108
                 | | | | || |||  ||||||||||||||||| ||  | |||   || |  |  || |
Sbjct  2324120  TTATAACTATATCCACTTACACCTGTGAACTGTTCTA-CTACTTGACGCAAGTCGAGTAT  2324178

Query  109      TTACACAAACTTCTAAATGTAATGAATGTAATCTTATTATAACAATAATAAAACTTTCAA  168
                ||  |||||   | |  ||||||||| ||  | |||||||||||| ||||||||||||||
Sbjct  2324179  TTTTACAAA---CAATGTGTAATGAACGTCGTTTTATTATAACAA-AATAAAACTTTCAA  2324234

Query  169      CAACGGATCTCTTGGCT  185
                |||||||||||||||||
Sbjct  2324235  CAACGGATCTCTTGGCT  2324251


>NW_014040855.1 Trichosporon asahii var. asahii CBS 2479 unplaced genomic scaffold 
scaffold00070, whole genome shotgun sequence
Length=2669337

 Score = 84.2 bits (45),  Expect = 1e-12
 Identities = 150/197 (76%), Gaps = 22/197 (11%)
 Strand=Plus/Plus

Query  1        CAAGGTTTCCGTAGGTGAACCTGCGGAAGGATCAGTAGAGAATATTGGAC-T-TCGGTCC  58
                |||||||||||||||||||||||||||||||||| ||| ||   |||    | | ||  |
Sbjct  2324065  CAAGGTTTCCGTAGGTGAACCTGCGGAAGGATCATTAGTGA---TTGCCTTTATAGG--C  2324119

Query  59       ATTT-A-TCTACCCATCTACACCTGTGAACTGTT-TATGTGCTTCG-GC-A--C--GT-T  108
                 | | | | || |||  ||||||||||||||||| ||  | |||   || |  |  || |
Sbjct  2324120  TTATAACTATATCCACTTACACCTGTGAACTGTTCTA-CTACTTGACGCAAGTCGAGTAT  2324178

Query  109      TTACACAAACTTCTAAATGTAATGAATGTAATCTTATTATAACAATAATAAAACTTTCAA  168
                ||  |||||   | |  ||||||||| ||  | |||||||||||| ||||||||||||||
Sbjct  2324179  TTTTACAAA---CAATGTGTAATGAACGTCGTTTTATTATAACAA-AATAAAACTTTCAA  2324234

Query  169      CAACGGATCTCTTGGCT  185
                |||||||||||||||||
Sbjct  2324235  CAACGGATCTCTTGGCT  2324251


>JACADK010000029.1 Blastobotrys adeninivorans strain TMCC 70007 Scaffold29, whole 
genome shotgun sequence
Length=557

 Score = 78.7 bits (42),  Expect = 6e-11
 Identities = 73/87 (84%), Gaps = 6/87 (7%)
 Strand=Plus/Plus

Query  1    CAAGGTTTCCGTAGGTGAACCTGCGGAAGGATCAGTAGAGAATATTGGACTTCGGTCCAT  60
            |||||||||||||||||||||||||||||||||| ||  ||| ||||  |||||| | ||
Sbjct  50   CAAGGTTTCCGTAGGTGAACCTGCGGAAGGATCATTAACGAA-ATTGT-CTTCGGAC-AT  106

Query  61   TTATCTACCCATCTACACCTGTGAACT  87
            || | || || |  |||||||||||||
Sbjct  107  TT-T-TATCC-TTAACACCTGTGAACT  130


>JACADK010000001.1 Blastobotrys adeninivorans strain TMCC 70007 Scaffold1, whole 
genome shotgun sequence
Length=4929358

 Score = 78.7 bits (42),  Expect = 6e-11
 Identities = 75/90 (83%), Gaps = 6/90 (7%)
 Strand=Plus/Minus

Query  1      CAAGGTTTCCGTAGGTGAACCTGCGGAAGGATCAGTAGAGAATATTGGACTTCGGTCCAT  60
              |||||||||||||||||||||||||||||||||| ||  ||| ||||  |||||| | ||
Sbjct  85491  CAAGGTTTCCGTAGGTGAACCTGCGGAAGGATCATTAACGAA-ATTGT-CTTCGGAC-AT  85435

Query  61     TTATCTACCCATCTACACCTGTGAACTGTT  90
              || | || || |  ||||||||||||| ||
Sbjct  85434  TT-T-TATCC-TTAACACCTGTGAACTATT  85408


>JANIBP010000029.1 Rhodotorula sphaerocarpa strain GDMCC 60679 scaf29_pilon_pilon_pilon, 
whole genome shotgun sequence
Length=32138

 Score = 78.7 bits (42),  Expect = 6e-11
 Identities = 58/65 (89%), Gaps = 3/65 (5%)
 Strand=Plus/Plus

Query  130    ATGAATGTAATCTTA-TTATAACAATAATAAAACTTTCAACAACGGATCTCTTGGCTTCC  188
              |||||||| || | | ||||||||| |||||||||||||||||||||||||||||||  |
Sbjct  12728  ATGAATGT-ATTTAATTTATAACAA-AATAAAACTTTCAACAACGGATCTCTTGGCTCTC  12785

Query  189    ACATC  193
              |||||
Sbjct  12786  ACATC  12790


 Score = 75.0 bits (40),  Expect = 7e-10
 Identities = 46/49 (94%), Gaps = 0/49 (0%)
 Strand=Plus/Plus

Query  1     CAAGGTTTCCGTAGGTGAACCTGCGGAAGGATCAGTAGAGAATATTGGA  49
             |||||||||||||||||||||||||||||||||| ||| |||||| |||
Sbjct  4052  CAAGGTTTCCGTAGGTGAACCTGCGGAAGGATCATTAGTGAATATAGGA  4100


 Score = 75.0 bits (40),  Expect = 7e-10
 Identities = 46/49 (94%), Gaps = 0/49 (0%)
 Strand=Plus/Plus

Query  1      CAAGGTTTCCGTAGGTGAACCTGCGGAAGGATCAGTAGAGAATATTGGA  49
              |||||||||||||||||||||||||||||||||| ||| |||||| |||
Sbjct  12572  CAAGGTTTCCGTAGGTGAACCTGCGGAAGGATCATTAGTGAATATAGGA  12620


 Score = 75.0 bits (40),  Expect = 7e-10
 Identities = 46/49 (94%), Gaps = 0/49 (0%)
 Strand=Plus/Plus

Query  1      CAAGGTTTCCGTAGGTGAACCTGCGGAAGGATCAGTAGAGAATATTGGA  49
              |||||||||||||||||||||||||||||||||| ||| |||||| |||
Sbjct  21018  CAAGGTTTCCGTAGGTGAACCTGCGGAAGGATCATTAGTGAATATAGGA  21066


 Score = 75.0 bits (40),  Expect = 7e-10
 Identities = 52/57 (91%), Gaps = 3/57 (5%)
 Strand=Plus/Plus

Query  130    ATGAATGTAATCTTA-TTATAACAATAATAAAACTTTCAACAACGGATCTCTTGGCT  185
              |||||||| || | | ||||||||| |||||||||||||||||||||||||||||||
Sbjct  29589  ATGAATGT-ATTTAATTTATAACAA-AATAAAACTTTCAACAACGGATCTCTTGGCT  29643


 Score = 73.1 bits (39),  Expect = 3e-09
 Identities = 58/66 (88%), Gaps = 5/66 (8%)
 Strand=Plus/Plus

Query  130    ATGAATGTAATCTTA-TTATAACAATAATAAAACTTTCAACAACGGATCTCTTGGCTTC-  187
              |||||||| || | | ||||||||| ||||||||||||||||||||||||||||| ||| 
Sbjct  21174  ATGAATGT-ATTTAATTTATAACAA-AATAAAACTTTCAACAACGGATCTCTTGG-TTCT  21230

Query  188    CACATC  193
              | ||||
Sbjct  21231  CGCATC  21236


 Score = 73.1 bits (39),  Expect = 3e-09
 Identities = 45/48 (94%), Gaps = 0/48 (0%)
 Strand=Plus/Plus

Query  2      AAGGTTTCCGTAGGTGAACCTGCGGAAGGATCAGTAGAGAATATTGGA  49
              ||||||||||||||||||||||||||||||||| ||| |||||| |||
Sbjct  29434  AAGGTTTCCGTAGGTGAACCTGCGGAAGGATCATTAGTGAATATAGGA  29481


 Score = 69.4 bits (37),  Expect = 3e-08
 Identities = 51/57 (89%), Gaps = 3/57 (5%)
 Strand=Plus/Plus

Query  130   ATGAATGTAATCTTA-TTATAACAATAATAAAACTTTCAACAACGGATCTCTTGGCT  185
             |||||||| || | | ||||||||| | |||||||||||||||||||||||||||||
Sbjct  4208  ATGAATGT-ATTTAATTTATAACAA-ACTAAAACTTTCAACAACGGATCTCTTGGCT  4262


>JAGYWK010000084.1 Rhodotorula sp. VS67 NODE_84_length_33207_cov_2167.938120, whole 
genome shotgun sequence
Length=33207

 Score = 76.8 bits (41),  Expect = 2e-10
 Identities = 49/53 (92%), Gaps = 0/53 (0%)
 Strand=Plus/Minus

Query  1     CAAGGTTTCCGTAGGTGAACCTGCGGAAGGATCAGTAGAGAATATTGGACTTC  53
             |||||||||||||||||||||||||||||||||| ||| |||||| |||| ||
Sbjct  4747  CAAGGTTTCCGTAGGTGAACCTGCGGAAGGATCATTAGTGAATATAGGACGTC  4695


 Score = 71.3 bits (38),  Expect = 1e-08
 Identities = 64/75 (85%), Gaps = 8/75 (11%)
 Strand=Plus/Minus

Query  111   ACACAAACTTCTAAATGTAATGAATGTAATCTTATTATAACAATAATAAAACTTTCAACA  170
             |||||||  |||  ||| |||| || |||  || ||||||||| ||||||||||||||||
Sbjct  4598  ACACAAA-GTCT--ATG-AATGTAT-TAA-ATT-TTATAACAA-AATAAAACTTTCAACA  4547

Query  171   ACGGATCTCTTGGCT  185
             |||||||||||||||
Sbjct  4546  ACGGATCTCTTGGCT  4532


>JANBVD010000023.1 Rhodotorula mucilaginosa strain JY1105 tig00000831, whole genome 
shotgun sequence
Length=28921

 Score = 76.8 bits (41),  Expect = 2e-10
 Identities = 47/50 (94%), Gaps = 0/50 (0%)
 Strand=Plus/Plus

Query  1     CAAGGTTTCCGTAGGTGAACCTGCGGAAGGATCAGTAGAGAATATTGGAC  50
             |||||||||||||||||||||||||||||||||| ||| |||||| ||||
Sbjct  1320  CAAGGTTTCCGTAGGTGAACCTGCGGAAGGATCATTAGTGAATATAGGAC  1369


 Score = 76.8 bits (41),  Expect = 2e-10
 Identities = 47/50 (94%), Gaps = 0/50 (0%)
 Strand=Plus/Plus

Query  1     CAAGGTTTCCGTAGGTGAACCTGCGGAAGGATCAGTAGAGAATATTGGAC  50
             |||||||||||||||||||||||||||||||||| ||| |||||| ||||
Sbjct  9322  CAAGGTTTCCGTAGGTGAACCTGCGGAAGGATCATTAGTGAATATAGGAC  9371


 Score = 76.8 bits (41),  Expect = 2e-10
 Identities = 47/50 (94%), Gaps = 0/50 (0%)
 Strand=Plus/Plus

Query  1      CAAGGTTTCCGTAGGTGAACCTGCGGAAGGATCAGTAGAGAATATTGGAC  50
              |||||||||||||||||||||||||||||||||| ||| |||||| ||||
Sbjct  17323  CAAGGTTTCCGTAGGTGAACCTGCGGAAGGATCATTAGTGAATATAGGAC  17372


 Score = 76.8 bits (41),  Expect = 2e-10
 Identities = 47/50 (94%), Gaps = 0/50 (0%)
 Strand=Plus/Plus

Query  1      CAAGGTTTCCGTAGGTGAACCTGCGGAAGGATCAGTAGAGAATATTGGAC  50
              |||||||||||||||||||||||||||||||||| ||| |||||| ||||
Sbjct  25325  CAAGGTTTCCGTAGGTGAACCTGCGGAAGGATCATTAGTGAATATAGGAC  25374


 Score = 71.3 bits (38),  Expect = 1e-08
 Identities = 64/75 (85%), Gaps = 8/75 (11%)
 Strand=Plus/Plus

Query  111   ACACAAACTTCTAAATGTAATGAATGTAATCTTATTATAACAATAATAAAACTTTCAACA  170
             |||||||  |||  ||| |||| || |||  || ||||||||| ||||||||||||||||
Sbjct  1469  ACACAAA-GTCT--ATG-AATGTAT-TAA-ATT-TTATAACAA-AATAAAACTTTCAACA  1520

Query  171   ACGGATCTCTTGGCT  185
             |||||||||||||||
Sbjct  1521  ACGGATCTCTTGGCT  1535


 Score = 71.3 bits (38),  Expect = 1e-08
 Identities = 64/75 (85%), Gaps = 8/75 (11%)
 Strand=Plus/Plus

Query  111   ACACAAACTTCTAAATGTAATGAATGTAATCTTATTATAACAATAATAAAACTTTCAACA  170
             |||||||  |||  ||| |||| || |||  || ||||||||| ||||||||||||||||
Sbjct  9471  ACACAAA-GTCT--ATG-AATGTAT-TAA-ATT-TTATAACAA-AATAAAACTTTCAACA  9522

Query  171   ACGGATCTCTTGGCT  185
             |||||||||||||||
Sbjct  9523  ACGGATCTCTTGGCT  9537


 Score = 71.3 bits (38),  Expect = 1e-08
 Identities = 64/75 (85%), Gaps = 8/75 (11%)
 Strand=Plus/Plus

Query  111    ACACAAACTTCTAAATGTAATGAATGTAATCTTATTATAACAATAATAAAACTTTCAACA  170
              |||||||  |||  ||| |||| || |||  || ||||||||| ||||||||||||||||
Sbjct  17472  ACACAAA-GTCT--ATG-AATGTAT-TAA-ATT-TTATAACAA-AATAAAACTTTCAACA  17523

Query  171    ACGGATCTCTTGGCT  185
              |||||||||||||||
Sbjct  17524  ACGGATCTCTTGGCT  17538


 Score = 71.3 bits (38),  Expect = 1e-08
 Identities = 64/75 (85%), Gaps = 8/75 (11%)
 Strand=Plus/Plus

Query  111    ACACAAACTTCTAAATGTAATGAATGTAATCTTATTATAACAATAATAAAACTTTCAACA  170
              |||||||  |||  ||| |||| || |||  || ||||||||| ||||||||||||||||
Sbjct  25474  ACACAAA-GTCT--ATG-AATGTAT-TAA-ATT-TTATAACAA-AATAAAACTTTCAACA  25525

Query  171    ACGGATCTCTTGGCT  185
              |||||||||||||||
Sbjct  25526  ACGGATCTCTTGGCT  25540


>JANBVD010000022.1 Rhodotorula mucilaginosa strain JY1105 tig00000805, whole genome 
shotgun sequence
Length=67514

 Score = 76.8 bits (41),  Expect = 2e-10
 Identities = 49/53 (92%), Gaps = 0/53 (0%)
 Strand=Plus/Minus

Query  1     CAAGGTTTCCGTAGGTGAACCTGCGGAAGGATCAGTAGAGAATATTGGACTTC  53
             |||||||||||||||||||||||||||||||||| ||| |||||| |||| ||
Sbjct  4070  CAAGGTTTCCGTAGGTGAACCTGCGGAAGGATCATTAGTGAATATAGGACGTC  4018


 Score = 76.8 bits (41),  Expect = 2e-10
 Identities = 49/53 (92%), Gaps = 0/53 (0%)
 Strand=Plus/Minus

Query  1      CAAGGTTTCCGTAGGTGAACCTGCGGAAGGATCAGTAGAGAATATTGGACTTC  53
              |||||||||||||||||||||||||||||||||| ||| |||||| |||| ||
Sbjct  12072  CAAGGTTTCCGTAGGTGAACCTGCGGAAGGATCATTAGTGAATATAGGACGTC  12020


 Score = 76.8 bits (41),  Expect = 2e-10
 Identities = 49/53 (92%), Gaps = 0/53 (0%)
 Strand=Plus/Minus

Query  1      CAAGGTTTCCGTAGGTGAACCTGCGGAAGGATCAGTAGAGAATATTGGACTTC  53
              |||||||||||||||||||||||||||||||||| ||| |||||| |||| ||
Sbjct  20073  CAAGGTTTCCGTAGGTGAACCTGCGGAAGGATCATTAGTGAATATAGGACGTC  20021


 Score = 76.8 bits (41),  Expect = 2e-10
 Identities = 49/53 (92%), Gaps = 0/53 (0%)
 Strand=Plus/Minus

Query  1      CAAGGTTTCCGTAGGTGAACCTGCGGAAGGATCAGTAGAGAATATTGGACTTC  53
              |||||||||||||||||||||||||||||||||| ||| |||||| |||| ||
Sbjct  28075  CAAGGTTTCCGTAGGTGAACCTGCGGAAGGATCATTAGTGAATATAGGACGTC  28023


 Score = 76.8 bits (41),  Expect = 2e-10
 Identities = 49/53 (92%), Gaps = 0/53 (0%)
 Strand=Plus/Minus

Query  1      CAAGGTTTCCGTAGGTGAACCTGCGGAAGGATCAGTAGAGAATATTGGACTTC  53
              |||||||||||||||||||||||||||||||||| ||| |||||| |||| ||
Sbjct  36076  CAAGGTTTCCGTAGGTGAACCTGCGGAAGGATCATTAGTGAATATAGGACGTC  36024


 Score = 76.8 bits (41),  Expect = 2e-10
 Identities = 49/53 (92%), Gaps = 0/53 (0%)
 Strand=Plus/Minus

Query  1      CAAGGTTTCCGTAGGTGAACCTGCGGAAGGATCAGTAGAGAATATTGGACTTC  53
              |||||||||||||||||||||||||||||||||| ||| |||||| |||| ||
Sbjct  44078  CAAGGTTTCCGTAGGTGAACCTGCGGAAGGATCATTAGTGAATATAGGACGTC  44026


 Score = 76.8 bits (41),  Expect = 2e-10
 Identities = 49/53 (92%), Gaps = 0/53 (0%)
 Strand=Plus/Minus

Query  1      CAAGGTTTCCGTAGGTGAACCTGCGGAAGGATCAGTAGAGAATATTGGACTTC  53
              |||||||||||||||||||||||||||||||||| ||| |||||| |||| ||
Sbjct  52080  CAAGGTTTCCGTAGGTGAACCTGCGGAAGGATCATTAGTGAATATAGGACGTC  52028


 Score = 76.8 bits (41),  Expect = 2e-10
 Identities = 49/53 (92%), Gaps = 0/53 (0%)
 Strand=Plus/Minus

Query  1      CAAGGTTTCCGTAGGTGAACCTGCGGAAGGATCAGTAGAGAATATTGGACTTC  53
              |||||||||||||||||||||||||||||||||| ||| |||||| |||| ||
Sbjct  60081  CAAGGTTTCCGTAGGTGAACCTGCGGAAGGATCATTAGTGAATATAGGACGTC  60029


 Score = 71.3 bits (38),  Expect = 1e-08
 Identities = 64/75 (85%), Gaps = 8/75 (11%)
 Strand=Plus/Minus

Query  111   ACACAAACTTCTAAATGTAATGAATGTAATCTTATTATAACAATAATAAAACTTTCAACA  170
             |||||||  |||  ||| |||| || |||  || ||||||||| ||||||||||||||||
Sbjct  3921  ACACAAA-GTCT--ATG-AATGTAT-TAA-ATT-TTATAACAA-AATAAAACTTTCAACA  3870

Query  171   ACGGATCTCTTGGCT  185
             |||||||||||||||
Sbjct  3869  ACGGATCTCTTGGCT  3855


 Score = 71.3 bits (38),  Expect = 1e-08
 Identities = 64/75 (85%), Gaps = 8/75 (11%)
 Strand=Plus/Minus

Query  111    ACACAAACTTCTAAATGTAATGAATGTAATCTTATTATAACAATAATAAAACTTTCAACA  170
              |||||||  |||  ||| |||| || |||  || ||||||||| ||||||||||||||||
Sbjct  11923  ACACAAA-GTCT--ATG-AATGTAT-TAA-ATT-TTATAACAA-AATAAAACTTTCAACA  11872

Query  171    ACGGATCTCTTGGCT  185
              |||||||||||||||
Sbjct  11871  ACGGATCTCTTGGCT  11857


 Score = 71.3 bits (38),  Expect = 1e-08
 Identities = 64/75 (85%), Gaps = 8/75 (11%)
 Strand=Plus/Minus

Query  111    ACACAAACTTCTAAATGTAATGAATGTAATCTTATTATAACAATAATAAAACTTTCAACA  170
              |||||||  |||  ||| |||| || |||  || ||||||||| ||||||||||||||||
Sbjct  19924  ACACAAA-GTCT--ATG-AATGTAT-TAA-ATT-TTATAACAA-AATAAAACTTTCAACA  19873

Query  171    ACGGATCTCTTGGCT  185
              |||||||||||||||
Sbjct  19872  ACGGATCTCTTGGCT  19858


 Score = 71.3 bits (38),  Expect = 1e-08
 Identities = 64/75 (85%), Gaps = 8/75 (11%)
 Strand=Plus/Minus

Query  111    ACACAAACTTCTAAATGTAATGAATGTAATCTTATTATAACAATAATAAAACTTTCAACA  170
              |||||||  |||  ||| |||| || |||  || ||||||||| ||||||||||||||||
Sbjct  27926  ACACAAA-GTCT--ATG-AATGTAT-TAA-ATT-TTATAACAA-AATAAAACTTTCAACA  27875

Query  171    ACGGATCTCTTGGCT  185
              |||||||||||||||
Sbjct  27874  ACGGATCTCTTGGCT  27860


 Score = 71.3 bits (38),  Expect = 1e-08
 Identities = 64/75 (85%), Gaps = 8/75 (11%)
 Strand=Plus/Minus

Query  111    ACACAAACTTCTAAATGTAATGAATGTAATCTTATTATAACAATAATAAAACTTTCAACA  170
              |||||||  |||  ||| |||| || |||  || ||||||||| ||||||||||||||||
Sbjct  35927  ACACAAA-GTCT--ATG-AATGTAT-TAA-ATT-TTATAACAA-AATAAAACTTTCAACA  35876

Query  171    ACGGATCTCTTGGCT  185
              |||||||||||||||
Sbjct  35875  ACGGATCTCTTGGCT  35861


 Score = 71.3 bits (38),  Expect = 1e-08
 Identities = 64/75 (85%), Gaps = 8/75 (11%)
 Strand=Plus/Minus

Query  111    ACACAAACTTCTAAATGTAATGAATGTAATCTTATTATAACAATAATAAAACTTTCAACA  170
              |||||||  |||  ||| |||| || |||  || ||||||||| ||||||||||||||||
Sbjct  43929  ACACAAA-GTCT--ATG-AATGTAT-TAA-ATT-TTATAACAA-AATAAAACTTTCAACA  43878

Query  171    ACGGATCTCTTGGCT  185
              |||||||||||||||
Sbjct  43877  ACGGATCTCTTGGCT  43863


 Score = 71.3 bits (38),  Expect = 1e-08
 Identities = 64/75 (85%), Gaps = 8/75 (11%)
 Strand=Plus/Minus

Query  111    ACACAAACTTCTAAATGTAATGAATGTAATCTTATTATAACAATAATAAAACTTTCAACA  170
              |||||||  |||  ||| |||| || |||  || ||||||||| ||||||||||||||||
Sbjct  51931  ACACAAA-GTCT--ATG-AATGTAT-TAA-ATT-TTATAACAA-AATAAAACTTTCAACA  51880

Query  171    ACGGATCTCTTGGCT  185
              |||||||||||||||
Sbjct  51879  ACGGATCTCTTGGCT  51865


 Score = 71.3 bits (38),  Expect = 1e-08
 Identities = 64/75 (85%), Gaps = 8/75 (11%)
 Strand=Plus/Minus

Query  111    ACACAAACTTCTAAATGTAATGAATGTAATCTTATTATAACAATAATAAAACTTTCAACA  170
              |||||||  |||  ||| |||| || |||  || ||||||||| ||||||||||||||||
Sbjct  59932  ACACAAA-GTCT--ATG-AATGTAT-TAA-ATT-TTATAACAA-AATAAAACTTTCAACA  59881

Query  171    ACGGATCTCTTGGCT  185
              |||||||||||||||
Sbjct  59880  ACGGATCTCTTGGCT  59866


>JANBVD010000014.1 Rhodotorula mucilaginosa strain JY1105 tig00000185, whole genome 
shotgun sequence
Length=25026

 Score = 76.8 bits (41),  Expect = 2e-10
 Identities = 47/50 (94%), Gaps = 0/50 (0%)
 Strand=Plus/Plus

Query  1     CAAGGTTTCCGTAGGTGAACCTGCGGAAGGATCAGTAGAGAATATTGGAC  50
             |||||||||||||||||||||||||||||||||| ||| |||||| ||||
Sbjct  2350  CAAGGTTTCCGTAGGTGAACCTGCGGAAGGATCATTAGTGAATATAGGAC  2399


 Score = 76.8 bits (41),  Expect = 2e-10
 Identities = 47/50 (94%), Gaps = 0/50 (0%)
 Strand=Plus/Plus

Query  1      CAAGGTTTCCGTAGGTGAACCTGCGGAAGGATCAGTAGAGAATATTGGAC  50
              |||||||||||||||||||||||||||||||||| ||| |||||| ||||
Sbjct  10352  CAAGGTTTCCGTAGGTGAACCTGCGGAAGGATCATTAGTGAATATAGGAC  10401


 Score = 76.8 bits (41),  Expect = 2e-10
 Identities = 47/50 (94%), Gaps = 0/50 (0%)
 Strand=Plus/Plus

Query  1      CAAGGTTTCCGTAGGTGAACCTGCGGAAGGATCAGTAGAGAATATTGGAC  50
              |||||||||||||||||||||||||||||||||| ||| |||||| ||||
Sbjct  18355  CAAGGTTTCCGTAGGTGAACCTGCGGAAGGATCATTAGTGAATATAGGAC  18404


 Score = 71.3 bits (38),  Expect = 1e-08
 Identities = 64/75 (85%), Gaps = 8/75 (11%)
 Strand=Plus/Plus

Query  111   ACACAAACTTCTAAATGTAATGAATGTAATCTTATTATAACAATAATAAAACTTTCAACA  170
             |||||||  |||  ||| |||| || |||  || ||||||||| ||||||||||||||||
Sbjct  2499  ACACAAA-GTCT--ATG-AATGTAT-TAA-ATT-TTATAACAA-AATAAAACTTTCAACA  2550

Query  171   ACGGATCTCTTGGCT  185
             |||||||||||||||
Sbjct  2551  ACGGATCTCTTGGCT  2565


 Score = 71.3 bits (38),  Expect = 1e-08
 Identities = 64/75 (85%), Gaps = 8/75 (11%)
 Strand=Plus/Plus

Query  111    ACACAAACTTCTAAATGTAATGAATGTAATCTTATTATAACAATAATAAAACTTTCAACA  170
              |||||||  |||  ||| |||| || |||  || ||||||||| ||||||||||||||||
Sbjct  10501  ACACAAA-GTCT--ATG-AATGTAT-TAA-ATT-TTATAACAA-AATAAAACTTTCAACA  10552

Query  171    ACGGATCTCTTGGCT  185
              |||||||||||||||
Sbjct  10553  ACGGATCTCTTGGCT  10567


 Score = 71.3 bits (38),  Expect = 1e-08
 Identities = 64/75 (85%), Gaps = 8/75 (11%)
 Strand=Plus/Plus

Query  111    ACACAAACTTCTAAATGTAATGAATGTAATCTTATTATAACAATAATAAAACTTTCAACA  170
              |||||||  |||  ||| |||| || |||  || ||||||||| ||||||||||||||||
Sbjct  18504  ACACAAA-GTCT--ATG-AATGTAT-TAA-ATT-TTATAACAA-AATAAAACTTTCAACA  18555

Query  171    ACGGATCTCTTGGCT  185
              |||||||||||||||
Sbjct  18556  ACGGATCTCTTGGCT  18570


>JANBVD010000013.1 Rhodotorula mucilaginosa strain JY1105 tig00000184, whole genome 
shotgun sequence
Length=923432

 Score = 76.8 bits (41),  Expect = 2e-10
 Identities = 49/53 (92%), Gaps = 0/53 (0%)
 Strand=Plus/Minus

Query  1     CAAGGTTTCCGTAGGTGAACCTGCGGAAGGATCAGTAGAGAATATTGGACTTC  53
             |||||||||||||||||||||||||||||||||| ||| |||||| |||| ||
Sbjct  5912  CAAGGTTTCCGTAGGTGAACCTGCGGAAGGATCATTAGTGAATATAGGACGTC  5860


 Score = 76.8 bits (41),  Expect = 2e-10
 Identities = 49/53 (92%), Gaps = 0/53 (0%)
 Strand=Plus/Minus

Query  1      CAAGGTTTCCGTAGGTGAACCTGCGGAAGGATCAGTAGAGAATATTGGACTTC  53
              |||||||||||||||||||||||||||||||||| ||| |||||| |||| ||
Sbjct  13914  CAAGGTTTCCGTAGGTGAACCTGCGGAAGGATCATTAGTGAATATAGGACGTC  13862


 Score = 71.3 bits (38),  Expect = 1e-08
 Identities = 64/75 (85%), Gaps = 8/75 (11%)
 Strand=Plus/Minus

Query  111   ACACAAACTTCTAAATGTAATGAATGTAATCTTATTATAACAATAATAAAACTTTCAACA  170
             |||||||  |||  ||| |||| || |||  || ||||||||| ||||||||||||||||
Sbjct  5763  ACACAAA-GTCT--ATG-AATGTAT-TAA-ATT-TTATAACAA-AATAAAACTTTCAACA  5712

Query  171   ACGGATCTCTTGGCT  185
             |||||||||||||||
Sbjct  5711  ACGGATCTCTTGGCT  5697


 Score = 71.3 bits (38),  Expect = 1e-08
 Identities = 64/75 (85%), Gaps = 8/75 (11%)
 Strand=Plus/Minus

Query  111    ACACAAACTTCTAAATGTAATGAATGTAATCTTATTATAACAATAATAAAACTTTCAACA  170
              |||||||  |||  ||| |||| || |||  || ||||||||| ||||||||||||||||
Sbjct  13765  ACACAAA-GTCT--ATG-AATGTAT-TAA-ATT-TTATAACAA-AATAAAACTTTCAACA  13714

Query  171    ACGGATCTCTTGGCT  185
              |||||||||||||||
Sbjct  13713  ACGGATCTCTTGGCT  13699


>JANEWO010000736.1 Tausonia pullulans strain CRUB 1754 NODE_736_length_7022_cov_2058.73_ID_1471, 
whole genome shotgun sequence
Length=7022

 Score = 76.8 bits (41),  Expect = 2e-10
 Identities = 74/89 (83%), Gaps = 6/89 (7%)
 Strand=Plus/Plus

Query  107   TTTTACACAAACTTCTAAATGTAATGAATGTAATCTTATT-ATAACAATAATAAAACTTT  165
             ||| | ||||||| || | | | |||||||||| | | || ||||| |||||||||||||
Sbjct  2549  TTTCATACAAACT-CT-AGTCTTATGAATGTAAACGTTTTAATAAC-ATAATAAAACTTT  2605

Query  166   CAACAACGGATCTCTTGGCTTC-CACATC  193
             |||||||||||||||||| ||| | ||||
Sbjct  2606  CAACAACGGATCTCTTGG-TTCTCGCATC  2633


 Score = 65.8 bits (35),  Expect = 4e-07
 Identities = 37/38 (97%), Gaps = 0/38 (0%)
 Strand=Plus/Plus

Query  1     CAAGGTTTCCGTAGGTGAACCTGCGGAAGGATCAGTAG  38
             |||||||||||||||||||||||||||||||||| |||
Sbjct  2409  CAAGGTTTCCGTAGGTGAACCTGCGGAAGGATCACTAG  2446


>CAKKSX020000011.1 Rhodotorula glutinis strain CBS 20 genome assembly, contig: contig_126_pilon_pilon, 
whole genome shotgun sequence
Length=34614

 Score = 76.8 bits (41),  Expect = 2e-10
 Identities = 49/53 (92%), Gaps = 0/53 (0%)
 Strand=Plus/Minus

Query  1     CAAGGTTTCCGTAGGTGAACCTGCGGAAGGATCAGTAGAGAATATTGGACTTC  53
             |||||||||||||||||||||||||||||||||| ||| |||||| |||| ||
Sbjct  4620  CAAGGTTTCCGTAGGTGAACCTGCGGAAGGATCATTAGTGAATATAGGACGTC  4568


 Score = 76.8 bits (41),  Expect = 2e-10
 Identities = 49/53 (92%), Gaps = 0/53 (0%)
 Strand=Plus/Minus

Query  1      CAAGGTTTCCGTAGGTGAACCTGCGGAAGGATCAGTAGAGAATATTGGACTTC  53
              |||||||||||||||||||||||||||||||||| ||| |||||| |||| ||
Sbjct  13277  CAAGGTTTCCGTAGGTGAACCTGCGGAAGGATCATTAGTGAATATAGGACGTC  13225


 Score = 76.8 bits (41),  Expect = 2e-10
 Identities = 49/53 (92%), Gaps = 0/53 (0%)
 Strand=Plus/Minus

Query  1      CAAGGTTTCCGTAGGTGAACCTGCGGAAGGATCAGTAGAGAATATTGGACTTC  53
              |||||||||||||||||||||||||||||||||| ||| |||||| |||| ||
Sbjct  21934  CAAGGTTTCCGTAGGTGAACCTGCGGAAGGATCATTAGTGAATATAGGACGTC  21882


 Score = 76.8 bits (41),  Expect = 2e-10
 Identities = 49/53 (92%), Gaps = 0/53 (0%)
 Strand=Plus/Minus

Query  1      CAAGGTTTCCGTAGGTGAACCTGCGGAAGGATCAGTAGAGAATATTGGACTTC  53
              |||||||||||||||||||||||||||||||||| ||| |||||| |||| ||
Sbjct  30591  CAAGGTTTCCGTAGGTGAACCTGCGGAAGGATCATTAGTGAATATAGGACGTC  30539


 Score = 65.8 bits (35),  Expect = 4e-07
 Identities = 50/57 (88%), Gaps = 2/57 (4%)
 Strand=Plus/Minus

Query  130   ATGAATGTAATCTTA-TTATAACAATAATAAAACTTTCAACAACGGATCTCTTGGCT  185
             |||||||||  |  | ||||||||| || ||||||||||||||||||||||||||||
Sbjct  4461  ATGAATGTATACAAATTTATAACAA-AACAAAACTTTCAACAACGGATCTCTTGGCT  4406


 Score = 65.8 bits (35),  Expect = 4e-07
 Identities = 50/57 (88%), Gaps = 2/57 (4%)
 Strand=Plus/Minus

Query  130    ATGAATGTAATCTTA-TTATAACAATAATAAAACTTTCAACAACGGATCTCTTGGCT  185
              |||||||||  |  | ||||||||| || ||||||||||||||||||||||||||||
Sbjct  13118  ATGAATGTATACAAATTTATAACAA-AACAAAACTTTCAACAACGGATCTCTTGGCT  13063


 Score = 65.8 bits (35),  Expect = 4e-07
 Identities = 50/57 (88%), Gaps = 2/57 (4%)
 Strand=Plus/Minus

Query  130    ATGAATGTAATCTTA-TTATAACAATAATAAAACTTTCAACAACGGATCTCTTGGCT  185
              |||||||||  |  | ||||||||| || ||||||||||||||||||||||||||||
Sbjct  21775  ATGAATGTATACAAATTTATAACAA-AACAAAACTTTCAACAACGGATCTCTTGGCT  21720


 Score = 65.8 bits (35),  Expect = 4e-07
 Identities = 50/57 (88%), Gaps = 2/57 (4%)
 Strand=Plus/Minus

Query  130    ATGAATGTAATCTTA-TTATAACAATAATAAAACTTTCAACAACGGATCTCTTGGCT  185
              |||||||||  |  | ||||||||| || ||||||||||||||||||||||||||||
Sbjct  30432  ATGAATGTATACAAATTTATAACAA-AACAAAACTTTCAACAACGGATCTCTTGGCT  30377


>JADCQV010000005.1 Mrakiaceae sp. VS III B KN 2 VS-III-B-KN-2_contig_5, whole genome 
shotgun sequence
Length=7805

 Score = 76.8 bits (41),  Expect = 2e-10
 Identities = 70/83 (84%), Gaps = 6/83 (7%)
 Strand=Plus/Minus

Query  113   ACAAACTTCTAAATGTAATGAATGTAATC-TTATTATAACAATAATAAAACTTTCAACAA  171
             ||||||| || | | | |||||||||| | || | ||||| |||||||||||||||||||
Sbjct  5892  ACAAACT-CT-AGTCTTATGAATGTAAACGTTTTAATAAC-ATAATAAAACTTTCAACAA  5836

Query  172   CGGATCTCTTGGCTTC-CACATC  193
             |||||||||||| ||| | ||||
Sbjct  5835  CGGATCTCTTGG-TTCTCGCATC  5814


 Score = 65.8 bits (35),  Expect = 4e-07
 Identities = 41/44 (93%), Gaps = 0/44 (0%)
 Strand=Plus/Minus

Query  1     CAAGGTTTCCGTAGGTGAACCTGCGGAAGGATCAGTAGAGAATA  44
             |||||||||||||||||||||||||||||||||| ||| || ||
Sbjct  6038  CAAGGTTTCCGTAGGTGAACCTGCGGAAGGATCACTAGTGATTA  5995


>JAKEZK010000138.1 Rhodotorula sp. CC01 NODE_147_length_2205_cov_5034.260808, whole 
genome shotgun sequence
Length=2205

 Score = 76.8 bits (41),  Expect = 2e-10
 Identities = 49/53 (92%), Gaps = 0/53 (0%)
 Strand=Plus/Minus

Query  1     CAAGGTTTCCGTAGGTGAACCTGCGGAAGGATCAGTAGAGAATATTGGACTTC  53
             |||||||||||||||||||||||||||||||||| ||| |||||| |||| ||
Sbjct  1528  CAAGGTTTCCGTAGGTGAACCTGCGGAAGGATCATTAGTGAATATAGGACGTC  1476


 Score = 71.3 bits (38),  Expect = 1e-08
 Identities = 64/75 (85%), Gaps = 8/75 (11%)
 Strand=Plus/Minus

Query  111   ACACAAACTTCTAAATGTAATGAATGTAATCTTATTATAACAATAATAAAACTTTCAACA  170
             |||||||  |||  ||| |||| || |||  || ||||||||| ||||||||||||||||
Sbjct  1379  ACACAAA-GTCT--ATG-AATGTAT-TAA-ATT-TTATAACAA-AATAAAACTTTCAACA  1328

Query  171   ACGGATCTCTTGGCT  185
             |||||||||||||||
Sbjct  1327  ACGGATCTCTTGGCT  1313


>JAJNMX010000012.1 Clavispora santaluciae strain A1.5 tig00000003, whole genome 
shotgun sequence
Length=592574

 Score = 76.8 bits (41),  Expect = 2e-10
 Identities = 43/44 (98%), Gaps = 0/44 (0%)
 Strand=Plus/Plus

Query  1     CAAGGTTTCCGTAGGTGAACCTGCGGAAGGATCAGTAGAGAATA  44
             |||||||||||||||||||||||||||||||||| |||||||||
Sbjct  5307  CAAGGTTTCCGTAGGTGAACCTGCGGAAGGATCATTAGAGAATA  5350


>JAJNMX010000006.1 Clavispora santaluciae strain A1.5 tig00000001, whole genome 
shotgun sequence
Length=2915717

 Score = 76.8 bits (41),  Expect = 2e-10
 Identities = 43/44 (98%), Gaps = 0/44 (0%)
 Strand=Plus/Plus

Query  1     CAAGGTTTCCGTAGGTGAACCTGCGGAAGGATCAGTAGAGAATA  44
             |||||||||||||||||||||||||||||||||| |||||||||
Sbjct  2866  CAAGGTTTCCGTAGGTGAACCTGCGGAAGGATCATTAGAGAATA  2909


 Score = 76.8 bits (41),  Expect = 2e-10
 Identities = 43/44 (98%), Gaps = 0/44 (0%)
 Strand=Plus/Plus

Query  1      CAAGGTTTCCGTAGGTGAACCTGCGGAAGGATCAGTAGAGAATA  44
              |||||||||||||||||||||||||||||||||| |||||||||
Sbjct  11577  CAAGGTTTCCGTAGGTGAACCTGCGGAAGGATCATTAGAGAATA  11620


 Score = 76.8 bits (41),  Expect = 2e-10
 Identities = 43/44 (98%), Gaps = 0/44 (0%)
 Strand=Plus/Plus

Query  1      CAAGGTTTCCGTAGGTGAACCTGCGGAAGGATCAGTAGAGAATA  44
              |||||||||||||||||||||||||||||||||| |||||||||
Sbjct  20288  CAAGGTTTCCGTAGGTGAACCTGCGGAAGGATCATTAGAGAATA  20331


 Score = 76.8 bits (41),  Expect = 2e-10
 Identities = 43/44 (98%), Gaps = 0/44 (0%)
 Strand=Plus/Plus

Query  1      CAAGGTTTCCGTAGGTGAACCTGCGGAAGGATCAGTAGAGAATA  44
              |||||||||||||||||||||||||||||||||| |||||||||
Sbjct  29000  CAAGGTTTCCGTAGGTGAACCTGCGGAAGGATCATTAGAGAATA  29043


>MWVB01000024.1 Leucosporidium scottii strain PYCC 4405 NODE_24_length_291645_cov_219.065_ID_47, 
whole genome shotgun sequence
Length=291640

 Score = 75.0 bits (40),  Expect = 7e-10
 Identities = 44/46 (96%), Gaps = 0/46 (0%)
 Strand=Plus/Minus

Query  1      CAAGGTTTCCGTAGGTGAACCTGCGGAAGGATCAGTAGAGAATATT  46
              |||||||||||||||||||||||||||||||||| ||| |||||||
Sbjct  74556  CAAGGTTTCCGTAGGTGAACCTGCGGAAGGATCATTAGTGAATATT  74511


 Score = 75.0 bits (40),  Expect = 7e-10
 Identities = 44/46 (96%), Gaps = 0/46 (0%)
 Strand=Plus/Minus

Query  1      CAAGGTTTCCGTAGGTGAACCTGCGGAAGGATCAGTAGAGAATATT  46
              |||||||||||||||||||||||||||||||||| ||| |||||||
Sbjct  83370  CAAGGTTTCCGTAGGTGAACCTGCGGAAGGATCATTAGTGAATATT  83325


 Score = 60.2 bits (32),  Expect = 2e-05
 Identities = 41/45 (91%), Gaps = 2/45 (4%)
 Strand=Plus/Minus

Query  149    AACAATAATAAAACTTTCAACAACGGATCTCTTGGCTTCCACATC  193
              ||||| || ||||||||||||||||||||||||||||| | ||||
Sbjct  74378  AACAA-AA-AAAACTTTCAACAACGGATCTCTTGGCTTGCTCATC  74336


 Score = 60.2 bits (32),  Expect = 2e-05
 Identities = 41/45 (91%), Gaps = 2/45 (4%)
 Strand=Plus/Minus

Query  149    AACAATAATAAAACTTTCAACAACGGATCTCTTGGCTTCCACATC  193
              ||||| || ||||||||||||||||||||||||||||| | ||||
Sbjct  83192  AACAA-AA-AAAACTTTCAACAACGGATCTCTTGGCTTGCTCATC  83150


>JAMALD010000046.1 Rhodotorula sp. S30-09 ctg_46, whole genome shotgun sequence
Length=149880

 Score = 75.0 bits (40),  Expect = 7e-10
 Identities = 44/46 (96%), Gaps = 0/46 (0%)
 Strand=Plus/Plus

Query  1       CAAGGTTTCCGTAGGTGAACCTGCGGAAGGATCAGTAGAGAATATT  46
               |||||||||||||||||||||||||||||||||| ||| |||||||
Sbjct  145133  CAAGGTTTCCGTAGGTGAACCTGCGGAAGGATCATTAGTGAATATT  145178


 Score = 58.4 bits (31),  Expect = 7e-05
 Identities = 38/41 (93%), Gaps = 2/41 (5%)
 Strand=Plus/Plus

Query  145     TTATAACAATAATAAAACTTTCAACAACGGATCTCTTGGCT  185
               ||||||| | || ||||||||||||||||||||||||||||
Sbjct  145307  TTATAAC-A-AACAAAACTTTCAACAACGGATCTCTTGGCT  145345


>JANIBP010000032.1 Rhodotorula sphaerocarpa strain GDMCC 60679 scaf32_pilon_pilon_pilon, 
whole genome shotgun sequence
Length=22796

 Score = 75.0 bits (40),  Expect = 7e-10
 Identities = 46/49 (94%), Gaps = 0/49 (0%)
 Strand=Plus/Minus

Query  1      CAAGGTTTCCGTAGGTGAACCTGCGGAAGGATCAGTAGAGAATATTGGA  49
              |||||||||||||||||||||||||||||||||| ||| |||||| |||
Sbjct  16135  CAAGGTTTCCGTAGGTGAACCTGCGGAAGGATCATTAGTGAATATAGGA  16087


 Score = 73.1 bits (39),  Expect = 3e-09
 Identities = 58/66 (88%), Gaps = 5/66 (8%)
 Strand=Plus/Minus

Query  130    ATGAATGTAATCTTA-TTATAACAATAATAAAACTTTCAACAACGGATCTCTTGGCTTC-  187
              |||||||| || | | ||||||||| ||||||||||||||||||||||||||||| ||| 
Sbjct  15980  ATGAATGT-ATTTAATTTATAACAA-AATAAAACTTTCAACAACGGATCTCTTGG-TTCT  15924

Query  188    CACATC  193
              | ||||
Sbjct  15923  CGCATC  15918


 Score = 69.4 bits (37),  Expect = 3e-08
 Identities = 40/41 (98%), Gaps = 1/41 (2%)
 Strand=Plus/Minus

Query  145   TTATAACAATAATAAAACTTTCAACAACGGATCTCTTGGCT  185
             ||||||||| |||||||||||||||||||||||||||||||
Sbjct  7556  TTATAACAA-AATAAAACTTTCAACAACGGATCTCTTGGCT  7517


 Score = 69.4 bits (37),  Expect = 3e-08
 Identities = 45/49 (92%), Gaps = 0/49 (0%)
 Strand=Plus/Minus

Query  1     CAAGGTTTCCGTAGGTGAACCTGCGGAAGGATCAGTAGAGAATATTGGA  49
             |||||||||||||||||||||||||||||||| | ||| |||||| |||
Sbjct  7727  CAAGGTTTCCGTAGGTGAACCTGCGGAAGGATTATTAGTGAATATAGGA  7679


>JANIBP010000028.1 Rhodotorula sphaerocarpa strain GDMCC 60679 scaf28_pilon_pilon_pilon, 
whole genome shotgun sequence
Length=35727

 Score = 75.0 bits (40),  Expect = 7e-10
 Identities = 46/49 (94%), Gaps = 0/49 (0%)
 Strand=Plus/Minus

Query  1     CAAGGTTTCCGTAGGTGAACCTGCGGAAGGATCAGTAGAGAATATTGGA  49
             |||||||||||||||||||||||||||||||||| ||| |||||| |||
Sbjct  6966  CAAGGTTTCCGTAGGTGAACCTGCGGAAGGATCATTAGTGAATATAGGA  6918


 Score = 75.0 bits (40),  Expect = 7e-10
 Identities = 52/57 (91%), Gaps = 3/57 (5%)
 Strand=Plus/Minus

Query  130    ATGAATGTAATCTTA-TTATAACAATAATAAAACTTTCAACAACGGATCTCTTGGCT  185
              |||||||| || | | ||||||||| |||||||||||||||||||||||||||||||
Sbjct  15224  ATGAATGT-ATTTAATTTATAACAA-AATAAAACTTTCAACAACGGATCTCTTGGCT  15170


 Score = 75.0 bits (40),  Expect = 7e-10
 Identities = 46/49 (94%), Gaps = 0/49 (0%)
 Strand=Plus/Minus

Query  1      CAAGGTTTCCGTAGGTGAACCTGCGGAAGGATCAGTAGAGAATATTGGA  49
              |||||||||||||||||||||||||||||||||| ||| |||||| |||
Sbjct  15380  CAAGGTTTCCGTAGGTGAACCTGCGGAAGGATCATTAGTGAATATAGGA  15332


 Score = 75.0 bits (40),  Expect = 7e-10
 Identities = 46/49 (94%), Gaps = 0/49 (0%)
 Strand=Plus/Minus

Query  1      CAAGGTTTCCGTAGGTGAACCTGCGGAAGGATCAGTAGAGAATATTGGA  49
              |||||||||||||||||||||||||||||||||| ||| |||||| |||
Sbjct  23823  CAAGGTTTCCGTAGGTGAACCTGCGGAAGGATCATTAGTGAATATAGGA  23775


 Score = 75.0 bits (40),  Expect = 7e-10
 Identities = 46/49 (94%), Gaps = 0/49 (0%)
 Strand=Plus/Minus

Query  1      CAAGGTTTCCGTAGGTGAACCTGCGGAAGGATCAGTAGAGAATATTGGA  49
              |||||||||||||||||||||||||||||||||| ||| |||||| |||
Sbjct  32447  CAAGGTTTCCGTAGGTGAACCTGCGGAAGGATCATTAGTGAATATAGGA  32399


 Score = 63.9 bits (34),  Expect = 2e-06
 Identities = 40/43 (93%), Gaps = 0/43 (0%)
 Strand=Plus/Minus

Query  145    TTATAACAATAATAAAACTTTCAACAACGGATCTCTTGGCTTC  187
              ||||||||| | |||||||||||||||||||||||||||| ||
Sbjct  23643  TTATAACAAAATTAAAACTTTCAACAACGGATCTCTTGGCCTC  23601


>JANIBP010000022.1 Rhodotorula sphaerocarpa strain GDMCC 60679 scaf22_pilon_pilon_pilon, 
whole genome shotgun sequence
Length=90711

 Score = 75.0 bits (40),  Expect = 7e-10
 Identities = 46/49 (94%), Gaps = 0/49 (0%)
 Strand=Plus/Plus

Query  1     CAAGGTTTCCGTAGGTGAACCTGCGGAAGGATCAGTAGAGAATATTGGA  49
             |||||||||||||||||||||||||||||||||| ||| |||||| |||
Sbjct  1775  CAAGGTTTCCGTAGGTGAACCTGCGGAAGGATCATTAGTGAATATAGGA  1823


 Score = 75.0 bits (40),  Expect = 7e-10
 Identities = 46/49 (94%), Gaps = 0/49 (0%)
 Strand=Plus/Plus

Query  1      CAAGGTTTCCGTAGGTGAACCTGCGGAAGGATCAGTAGAGAATATTGGA  49
              |||||||||||||||||||||||||||||||||| ||| |||||| |||
Sbjct  10219  CAAGGTTTCCGTAGGTGAACCTGCGGAAGGATCATTAGTGAATATAGGA  10267


 Score = 75.0 bits (40),  Expect = 7e-10
 Identities = 52/57 (91%), Gaps = 3/57 (5%)
 Strand=Plus/Plus

Query  130    ATGAATGTAATCTTA-TTATAACAATAATAAAACTTTCAACAACGGATCTCTTGGCT  185
              |||||||| || | | ||||||||| |||||||||||||||||||||||||||||||
Sbjct  10375  ATGAATGT-ATTTAATTTATAACAA-AATAAAACTTTCAACAACGGATCTCTTGGCT  10429


 Score = 75.0 bits (40),  Expect = 7e-10
 Identities = 46/49 (94%), Gaps = 0/49 (0%)
 Strand=Plus/Plus

Query  1      CAAGGTTTCCGTAGGTGAACCTGCGGAAGGATCAGTAGAGAATATTGGA  49
              |||||||||||||||||||||||||||||||||| ||| |||||| |||
Sbjct  18635  CAAGGTTTCCGTAGGTGAACCTGCGGAAGGATCATTAGTGAATATAGGA  18683


 Score = 75.0 bits (40),  Expect = 7e-10
 Identities = 52/57 (91%), Gaps = 3/57 (5%)
 Strand=Plus/Plus

Query  130    ATGAATGTAATCTTA-TTATAACAATAATAAAACTTTCAACAACGGATCTCTTGGCT  185
              |||||||| || | | ||||||||| |||||||||||||||||||||||||||||||
Sbjct  18791  ATGAATGT-ATTTAATTTATAACAA-AATAAAACTTTCAACAACGGATCTCTTGGCT  18845


 Score = 75.0 bits (40),  Expect = 7e-10
 Identities = 46/49 (94%), Gaps = 0/49 (0%)
 Strand=Plus/Plus

Query  1      CAAGGTTTCCGTAGGTGAACCTGCGGAAGGATCAGTAGAGAATATTGGA  49
              |||||||||||||||||||||||||||||||||| ||| |||||| |||
Sbjct  27131  CAAGGTTTCCGTAGGTGAACCTGCGGAAGGATCATTAGTGAATATAGGA  27179


 Score = 75.0 bits (40),  Expect = 7e-10
 Identities = 52/57 (91%), Gaps = 3/57 (5%)
 Strand=Plus/Plus

Query  130    ATGAATGTAATCTTA-TTATAACAATAATAAAACTTTCAACAACGGATCTCTTGGCT  185
              |||||||| || | | ||||||||| |||||||||||||||||||||||||||||||
Sbjct  27287  ATGAATGT-ATTTAATTTATAACAA-AATAAAACTTTCAACAACGGATCTCTTGGCT  27341


 Score = 75.0 bits (40),  Expect = 7e-10
 Identities = 46/49 (94%), Gaps = 0/49 (0%)
 Strand=Plus/Plus

Query  1      CAAGGTTTCCGTAGGTGAACCTGCGGAAGGATCAGTAGAGAATATTGGA  49
              |||||||||||||||||||||||||||||||||| ||| |||||| |||
Sbjct  35544  CAAGGTTTCCGTAGGTGAACCTGCGGAAGGATCATTAGTGAATATAGGA  35592


 Score = 75.0 bits (40),  Expect = 7e-10
 Identities = 52/57 (91%), Gaps = 3/57 (5%)
 Strand=Plus/Plus

Query  130    ATGAATGTAATCTTA-TTATAACAATAATAAAACTTTCAACAACGGATCTCTTGGCT  185
              |||||||| || | | ||||||||| |||||||||||||||||||||||||||||||
Sbjct  35700  ATGAATGT-ATTTAATTTATAACAA-AATAAAACTTTCAACAACGGATCTCTTGGCT  35754


 Score = 75.0 bits (40),  Expect = 7e-10
 Identities = 46/49 (94%), Gaps = 0/49 (0%)
 Strand=Plus/Plus

Query  1      CAAGGTTTCCGTAGGTGAACCTGCGGAAGGATCAGTAGAGAATATTGGA  49
              |||||||||||||||||||||||||||||||||| ||| |||||| |||
Sbjct  43960  CAAGGTTTCCGTAGGTGAACCTGCGGAAGGATCATTAGTGAATATAGGA  44008


 Score = 75.0 bits (40),  Expect = 7e-10
 Identities = 52/57 (91%), Gaps = 3/57 (5%)
 Strand=Plus/Plus

Query  130    ATGAATGTAATCTTA-TTATAACAATAATAAAACTTTCAACAACGGATCTCTTGGCT  185
              |||||||| || | | ||||||||| |||||||||||||||||||||||||||||||
Sbjct  44116  ATGAATGT-ATTTAATTTATAACAA-AATAAAACTTTCAACAACGGATCTCTTGGCT  44170


 Score = 75.0 bits (40),  Expect = 7e-10
 Identities = 46/49 (94%), Gaps = 0/49 (0%)
 Strand=Plus/Plus

Query  1      CAAGGTTTCCGTAGGTGAACCTGCGGAAGGATCAGTAGAGAATATTGGA  49
              |||||||||||||||||||||||||||||||||| ||| |||||| |||
Sbjct  52376  CAAGGTTTCCGTAGGTGAACCTGCGGAAGGATCATTAGTGAATATAGGA  52424


 Score = 75.0 bits (40),  Expect = 7e-10
 Identities = 52/57 (91%), Gaps = 3/57 (5%)
 Strand=Plus/Plus

Query  130    ATGAATGTAATCTTA-TTATAACAATAATAAAACTTTCAACAACGGATCTCTTGGCT  185
              |||||||| || | | ||||||||| |||||||||||||||||||||||||||||||
Sbjct  52532  ATGAATGT-ATTTAATTTATAACAA-AATAAAACTTTCAACAACGGATCTCTTGGCT  52586


 Score = 75.0 bits (40),  Expect = 7e-10
 Identities = 46/49 (94%), Gaps = 0/49 (0%)
 Strand=Plus/Plus

Query  1      CAAGGTTTCCGTAGGTGAACCTGCGGAAGGATCAGTAGAGAATATTGGA  49
              |||||||||||||||||||||||||||||||||| ||| |||||| |||
Sbjct  60792  CAAGGTTTCCGTAGGTGAACCTGCGGAAGGATCATTAGTGAATATAGGA  60840


 Score = 75.0 bits (40),  Expect = 7e-10
 Identities = 52/57 (91%), Gaps = 3/57 (5%)
 Strand=Plus/Plus

Query  130    ATGAATGTAATCTTA-TTATAACAATAATAAAACTTTCAACAACGGATCTCTTGGCT  185
              |||||||| || | | ||||||||| |||||||||||||||||||||||||||||||
Sbjct  60948  ATGAATGT-ATTTAATTTATAACAA-AATAAAACTTTCAACAACGGATCTCTTGGCT  61002


 Score = 75.0 bits (40),  Expect = 7e-10
 Identities = 46/49 (94%), Gaps = 0/49 (0%)
 Strand=Plus/Plus

Query  1      CAAGGTTTCCGTAGGTGAACCTGCGGAAGGATCAGTAGAGAATATTGGA  49
              |||||||||||||||||||||||||||||||||| ||| |||||| |||
Sbjct  69208  CAAGGTTTCCGTAGGTGAACCTGCGGAAGGATCATTAGTGAATATAGGA  69256


 Score = 75.0 bits (40),  Expect = 7e-10
 Identities = 52/57 (91%), Gaps = 3/57 (5%)
 Strand=Plus/Plus

Query  130    ATGAATGTAATCTTA-TTATAACAATAATAAAACTTTCAACAACGGATCTCTTGGCT  185
              |||||||| || | | ||||||||| |||||||||||||||||||||||||||||||
Sbjct  69364  ATGAATGT-ATTTAATTTATAACAA-AATAAAACTTTCAACAACGGATCTCTTGGCT  69418


 Score = 75.0 bits (40),  Expect = 7e-10
 Identities = 46/49 (94%), Gaps = 0/49 (0%)
 Strand=Plus/Plus

Query  1      CAAGGTTTCCGTAGGTGAACCTGCGGAAGGATCAGTAGAGAATATTGGA  49
              |||||||||||||||||||||||||||||||||| ||| |||||| |||
Sbjct  77684  CAAGGTTTCCGTAGGTGAACCTGCGGAAGGATCATTAGTGAATATAGGA  77732


 Score = 75.0 bits (40),  Expect = 7e-10
 Identities = 52/57 (91%), Gaps = 3/57 (5%)
 Strand=Plus/Plus

Query  130    ATGAATGTAATCTTA-TTATAACAATAATAAAACTTTCAACAACGGATCTCTTGGCT  185
              |||||||| || | | ||||||||| |||||||||||||||||||||||||||||||
Sbjct  77840  ATGAATGT-ATTTAATTTATAACAA-AATAAAACTTTCAACAACGGATCTCTTGGCT  77894


 Score = 75.0 bits (40),  Expect = 7e-10
 Identities = 46/49 (94%), Gaps = 0/49 (0%)
 Strand=Plus/Plus

Query  1      CAAGGTTTCCGTAGGTGAACCTGCGGAAGGATCAGTAGAGAATATTGGA  49
              |||||||||||||||||||||||||||||||||| ||| |||||| |||
Sbjct  86100  CAAGGTTTCCGTAGGTGAACCTGCGGAAGGATCATTAGTGAATATAGGA  86148


 Score = 75.0 bits (40),  Expect = 7e-10
 Identities = 52/57 (91%), Gaps = 3/57 (5%)
 Strand=Plus/Plus

Query  130    ATGAATGTAATCTTA-TTATAACAATAATAAAACTTTCAACAACGGATCTCTTGGCT  185
              |||||||| || | | ||||||||| |||||||||||||||||||||||||||||||
Sbjct  86256  ATGAATGT-ATTTAATTTATAACAA-AATAAAACTTTCAACAACGGATCTCTTGGCT  86310


 Score = 73.1 bits (39),  Expect = 3e-09
 Identities = 58/66 (88%), Gaps = 5/66 (8%)
 Strand=Plus/Plus

Query  130   ATGAATGTAATCTTA-TTATAACAATAATAAAACTTTCAACAACGGATCTCTTGGCTTC-  187
             |||||||| || | | ||||||||| ||||||||||||||||||||||||||||| ||| 
Sbjct  1931  ATGAATGT-ATTTAATTTATAACAA-AATAAAACTTTCAACAACGGATCTCTTGG-TTCT  1987

Query  188   CACATC  193
             | ||||
Sbjct  1988  CGCATC  1993


 Score = 63.9 bits (34),  Expect = 2e-06
 Identities = 34/34 (100%), Gaps = 0/34 (0%)
 Strand=Plus/Plus

Query  1      CAAGGTTTCCGTAGGTGAACCTGCGGAAGGATCA  34
              ||||||||||||||||||||||||||||||||||
Sbjct  27051  CAAGGTTTCCGTAGGTGAACCTGCGGAAGGATCA  27084


>JANIBP010000011.1 Rhodotorula sphaerocarpa strain GDMCC 60679 scaf11_pilon_pilon_pilon, 
whole genome shotgun sequence
Length=830353

 Score = 75.0 bits (40),  Expect = 7e-10
 Identities = 52/57 (91%), Gaps = 3/57 (5%)
 Strand=Plus/Minus

Query  130   ATGAATGTAATCTTA-TTATAACAATAATAAAACTTTCAACAACGGATCTCTTGGCT  185
             |||||||| || | | ||||||||| |||||||||||||||||||||||||||||||
Sbjct  3742  ATGAATGT-ATTTAATTTATAACAA-AATAAAACTTTCAACAACGGATCTCTTGGCT  3688


 Score = 75.0 bits (40),  Expect = 7e-10
 Identities = 46/49 (94%), Gaps = 0/49 (0%)
 Strand=Plus/Minus

Query  1     CAAGGTTTCCGTAGGTGAACCTGCGGAAGGATCAGTAGAGAATATTGGA  49
             |||||||||||||||||||||||||||||||||| ||| |||||| |||
Sbjct  3898  CAAGGTTTCCGTAGGTGAACCTGCGGAAGGATCATTAGTGAATATAGGA  3850


 Score = 75.0 bits (40),  Expect = 7e-10
 Identities = 52/57 (91%), Gaps = 3/57 (5%)
 Strand=Plus/Minus

Query  130    ATGAATGTAATCTTA-TTATAACAATAATAAAACTTTCAACAACGGATCTCTTGGCT  185
              |||||||| || | | ||||||||| |||||||||||||||||||||||||||||||
Sbjct  12156  ATGAATGT-ATTTAATTTATAACAA-AATAAAACTTTCAACAACGGATCTCTTGGCT  12102


 Score = 75.0 bits (40),  Expect = 7e-10
 Identities = 46/49 (94%), Gaps = 0/49 (0%)
 Strand=Plus/Minus

Query  1      CAAGGTTTCCGTAGGTGAACCTGCGGAAGGATCAGTAGAGAATATTGGA  49
              |||||||||||||||||||||||||||||||||| ||| |||||| |||
Sbjct  12312  CAAGGTTTCCGTAGGTGAACCTGCGGAAGGATCATTAGTGAATATAGGA  12264


>JACWFO010000095.1 Leucosporidium yakuticum strain VS III D KN 2 VS-III-D-KN-2_contig_95, 
whole genome shotgun sequence
Length=8824

 Score = 75.0 bits (40),  Expect = 7e-10
 Identities = 44/46 (96%), Gaps = 0/46 (0%)
 Strand=Plus/Plus

Query  1     CAAGGTTTCCGTAGGTGAACCTGCGGAAGGATCAGTAGAGAATATT  46
             |||||||||||||||||||||||||||||||||| ||| |||||||
Sbjct  6479  CAAGGTTTCCGTAGGTGAACCTGCGGAAGGATCATTAGTGAATATT  6524


 Score = 60.2 bits (32),  Expect = 2e-05
 Identities = 41/45 (91%), Gaps = 2/45 (4%)
 Strand=Plus/Plus

Query  149   AACAATAATAAAACTTTCAACAACGGATCTCTTGGCTTCCACATC  193
             ||||| || ||||||||||||||||||||||||||||| | ||||
Sbjct  6657  AACAA-AA-AAAACTTTCAACAACGGATCTCTTGGCTTGCTCATC  6699


>KV700122.1 Kwoniella heveanensis BCC8398 unplaced genomic scaffold supercont1.2, 
whole genome shotgun sequence
Length=1352209

 Score = 75.0 bits (40),  Expect = 7e-10
 Identities = 40/40 (100%), Gaps = 0/40 (0%)
 Strand=Plus/Plus

Query  3       AGGTTTCCGTAGGTGAACCTGCGGAAGGATCAGTAGAGAA  42
               ||||||||||||||||||||||||||||||||||||||||
Sbjct  219304  AGGTTTCCGTAGGTGAACCTGCGGAAGGATCAGTAGAGAA  219343


>QYSD01000090.1 Rhodotorula sp. ZM1 ZM1_90, whole genome shotgun sequence
Length=67878

 Score = 75.0 bits (40),  Expect = 7e-10
 Identities = 44/46 (96%), Gaps = 0/46 (0%)
 Strand=Plus/Plus

Query  1      CAAGGTTTCCGTAGGTGAACCTGCGGAAGGATCAGTAGAGAATATT  46
              |||||||||||||||||||||||||||||||||| ||| |||||||
Sbjct  63153  CAAGGTTTCCGTAGGTGAACCTGCGGAAGGATCATTAGTGAATATT  63198


 Score = 71.3 bits (38),  Expect = 1e-08
 Identities = 52/58 (90%), Gaps = 3/58 (5%)
 Strand=Plus/Plus

Query  129    AATGAATGTAATCTTA-TTATAACAATAATAAAACTTTCAACAACGGATCTCTTGGCT  185
              ||||||||||| |  | ||||||||| || ||||||||||||||||||||||||||||
Sbjct  63312  AATGAATGTAA-CAAATTTATAACAA-AACAAAACTTTCAACAACGGATCTCTTGGCT  63367


>JAIHLT010000016.1 Inonotus obliquus strain CT5 ctg16, whole genome shotgun sequence
Length=1139004

 Score = 75.0 bits (40),  Expect = 7e-10
 Identities = 44/46 (96%), Gaps = 0/46 (0%)
 Strand=Plus/Plus

Query  1        CAAGGTTTCCGTAGGTGAACCTGCGGAAGGATCAGTAGAGAATATT  46
                |||||||||||||||||||||||||||||||||| ||| |||||||
Sbjct  1060050  CAAGGTTTCCGTAGGTGAACCTGCGGAAGGATCATTAGTGAATATT  1060095


 Score = 69.4 bits (37),  Expect = 3e-08
 Identities = 51/57 (89%), Gaps = 3/57 (5%)
 Strand=Plus/Plus

Query  130      ATGAATGTAATCTTA-TTATAACAATAATAAAACTTTCAACAACGGATCTCTTGGCT  185
                |||||||||| |  | ||||||||| || ||||||||||||||||||||||||||||
Sbjct  1060210  ATGAATGTAA-CAAATTTATAACAA-AACAAAACTTTCAACAACGGATCTCTTGGCT  1060264


 Score = 63.9 bits (34),  Expect = 2e-06
 Identities = 34/34 (100%), Gaps = 0/34 (0%)
 Strand=Plus/Plus

Query  1        CAAGGTTTCCGTAGGTGAACCTGCGGAAGGATCA  34
                ||||||||||||||||||||||||||||||||||
Sbjct  1011954  CAAGGTTTCCGTAGGTGAACCTGCGGAAGGATCA  1011987


 Score = 63.9 bits (34),  Expect = 2e-06
 Identities = 34/34 (100%), Gaps = 0/34 (0%)
 Strand=Plus/Plus

Query  1        CAAGGTTTCCGTAGGTGAACCTGCGGAAGGATCA  34
                ||||||||||||||||||||||||||||||||||
Sbjct  1021755  CAAGGTTTCCGTAGGTGAACCTGCGGAAGGATCA  1021788


 Score = 63.9 bits (34),  Expect = 2e-06
 Identities = 34/34 (100%), Gaps = 0/34 (0%)
 Strand=Plus/Plus

Query  1        CAAGGTTTCCGTAGGTGAACCTGCGGAAGGATCA  34
                ||||||||||||||||||||||||||||||||||
Sbjct  1031542  CAAGGTTTCCGTAGGTGAACCTGCGGAAGGATCA  1031575


 Score = 63.9 bits (34),  Expect = 2e-06
 Identities = 34/34 (100%), Gaps = 0/34 (0%)
 Strand=Plus/Plus

Query  1        CAAGGTTTCCGTAGGTGAACCTGCGGAAGGATCA  34
                ||||||||||||||||||||||||||||||||||
Sbjct  1041342  CAAGGTTTCCGTAGGTGAACCTGCGGAAGGATCA  1041375


 Score = 63.9 bits (34),  Expect = 2e-06
 Identities = 34/34 (100%), Gaps = 0/34 (0%)
 Strand=Plus/Plus

Query  1        CAAGGTTTCCGTAGGTGAACCTGCGGAAGGATCA  34
                ||||||||||||||||||||||||||||||||||
Sbjct  1051144  CAAGGTTTCCGTAGGTGAACCTGCGGAAGGATCA  1051177


 Score = 63.9 bits (34),  Expect = 2e-06
 Identities = 34/34 (100%), Gaps = 0/34 (0%)
 Strand=Plus/Plus

Query  1        CAAGGTTTCCGTAGGTGAACCTGCGGAAGGATCA  34
                ||||||||||||||||||||||||||||||||||
Sbjct  1068918  CAAGGTTTCCGTAGGTGAACCTGCGGAAGGATCA  1068951


 Score = 63.9 bits (34),  Expect = 2e-06
 Identities = 34/34 (100%), Gaps = 0/34 (0%)
 Strand=Plus/Plus

Query  1        CAAGGTTTCCGTAGGTGAACCTGCGGAAGGATCA  34
                ||||||||||||||||||||||||||||||||||
Sbjct  1078718  CAAGGTTTCCGTAGGTGAACCTGCGGAAGGATCA  1078751


 Score = 63.9 bits (34),  Expect = 2e-06
 Identities = 34/34 (100%), Gaps = 0/34 (0%)
 Strand=Plus/Plus

Query  1        CAAGGTTTCCGTAGGTGAACCTGCGGAAGGATCA  34
                ||||||||||||||||||||||||||||||||||
Sbjct  1088517  CAAGGTTTCCGTAGGTGAACCTGCGGAAGGATCA  1088550


 Score = 63.9 bits (34),  Expect = 2e-06
 Identities = 34/34 (100%), Gaps = 0/34 (0%)
 Strand=Plus/Plus

Query  1        CAAGGTTTCCGTAGGTGAACCTGCGGAAGGATCA  34
                ||||||||||||||||||||||||||||||||||
Sbjct  1098316  CAAGGTTTCCGTAGGTGAACCTGCGGAAGGATCA  1098349


 Score = 63.9 bits (34),  Expect = 2e-06
 Identities = 34/34 (100%), Gaps = 0/34 (0%)
 Strand=Plus/Plus

Query  1        CAAGGTTTCCGTAGGTGAACCTGCGGAAGGATCA  34
                ||||||||||||||||||||||||||||||||||
Sbjct  1108112  CAAGGTTTCCGTAGGTGAACCTGCGGAAGGATCA  1108145


 Score = 63.9 bits (34),  Expect = 2e-06
 Identities = 34/34 (100%), Gaps = 0/34 (0%)
 Strand=Plus/Plus

Query  1        CAAGGTTTCCGTAGGTGAACCTGCGGAAGGATCA  34
                ||||||||||||||||||||||||||||||||||
Sbjct  1127064  CAAGGTTTCCGTAGGTGAACCTGCGGAAGGATCA  1127097


 Score = 63.9 bits (34),  Expect = 2e-06
 Identities = 34/34 (100%), Gaps = 0/34 (0%)
 Strand=Plus/Plus

Query  1        CAAGGTTTCCGTAGGTGAACCTGCGGAAGGATCA  34
                ||||||||||||||||||||||||||||||||||
Sbjct  1136818  CAAGGTTTCCGTAGGTGAACCTGCGGAAGGATCA  1136851


>PPJR02000002.1 Lipomyces oligophaga strain NRRL Y-17247 NODE_2_length_1995911_cov_28.209_ID_3, 
whole genome shotgun sequence
Length=1995911

 Score = 75.0 bits (40),  Expect = 7e-10
 Identities = 42/43 (98%), Gaps = 0/43 (0%)
 Strand=Plus/Plus

Query  1        CAAGGTTTCCGTAGGTGAACCTGCGGAAGGATCAGTAGAGAAT  43
                |||||||||||||||||||||||||||||||||| ||||||||
Sbjct  1989021  CAAGGTTTCCGTAGGTGAACCTGCGGAAGGATCATTAGAGAAT  1989063


>PPJR02000115.1 Lipomyces oligophaga strain NRRL Y-17247 NODE_116_length_337_cov_619.935_ID_231, 
whole genome shotgun sequence
Length=337

 Score = 75.0 bits (40),  Expect = 7e-10
 Identities = 42/43 (98%), Gaps = 0/43 (0%)
 Strand=Plus/Plus

Query  1    CAAGGTTTCCGTAGGTGAACCTGCGGAAGGATCAGTAGAGAAT  43
            |||||||||||||||||||||||||||||||||| ||||||||
Sbjct  230  CAAGGTTTCCGTAGGTGAACCTGCGGAAGGATCATTAGAGAAT  272


>PPNA02000031.1 Torulaspora maleeae strain CBS 10694 NODE_31_length_7958_cov_3222.55_ID_2959, 
whole genome shotgun sequence
Length=7958

 Score = 73.1 bits (39),  Expect = 3e-09
 Identities = 41/42 (98%), Gaps = 0/42 (0%)
 Strand=Plus/Minus

Query  1     CAAGGTTTCCGTAGGTGAACCTGCGGAAGGATCAGTAGAGAA  42
             |||||||||||||||||||||||||||||||||| |||||||
Sbjct  3984  CAAGGTTTCCGTAGGTGAACCTGCGGAAGGATCATTAGAGAA  3943


>PPXM02000283.1 Trigonopsis variabilis strain NRRL Y-1579 NODE_286_length_347_cov_1.012_ID_4709, 
whole genome shotgun sequence
Length=347

 Score = 73.1 bits (39),  Expect = 3e-09
 Identities = 41/42 (98%), Gaps = 0/42 (0%)
 Strand=Plus/Minus

Query  1    CAAGGTTTCCGTAGGTGAACCTGCGGAAGGATCAGTAGAGAA  42
            |||||||||||||||||||||||||||||||||| |||||||
Sbjct  314  CAAGGTTTCCGTAGGTGAACCTGCGGAAGGATCATTAGAGAA  273


>CP006026.1 Saccharomycetaceae sp. 'Ashbya aceri' chromosome VII, complete 
sequence
Length=1597628

 Score = 73.1 bits (39),  Expect = 3e-09
 Identities = 48/52 (92%), Gaps = 2/52 (4%)
 Strand=Plus/Minus

Query  1       CAAGGTTTCCGTAGGTGAACCTGCGGAAGGATCAGTAGAGAA-T-ATTGGAC  50
               |||||||||||||||||||||||||||||||||| || |||| | |||||||
Sbjct  407581  CAAGGTTTCCGTAGGTGAACCTGCGGAAGGATCATTATAGAAATGATTGGAC  407530


>OVGK01000044.1 Zygosaccharomyces pseudobailii genome assembly, contig: MT15_scaffold44, 
whole genome shotgun sequence
Length=83884

 Score = 73.1 bits (39),  Expect = 3e-09
 Identities = 41/42 (98%), Gaps = 0/42 (0%)
 Strand=Plus/Plus

Query  1      CAAGGTTTCCGTAGGTGAACCTGCGGAAGGATCAGTAGAGAA  42
              |||||||||||||||||||||||||||||||||| |||||||
Sbjct  11738  CAAGGTTTCCGTAGGTGAACCTGCGGAAGGATCATTAGAGAA  11779


>NJIJ01000043.1 Kazachstania servazzii strain SRCM102023 contig00049, whole genome 
shotgun sequence
Length=9518

 Score = 73.1 bits (39),  Expect = 3e-09
 Identities = 43/45 (96%), Gaps = 0/45 (0%)
 Strand=Plus/Minus

Query  1     CAAGGTTTCCGTAGGTGAACCTGCGGAAGGATCAGTAGAGAATAT  45
             |||||||||||||||||||||||||||||||||| || |||||||
Sbjct  9430  CAAGGTTTCCGTAGGTGAACCTGCGGAAGGATCATTATAGAATAT  9386


>JAMAJF010000066.1 Kazachstania sp. Y4206 ctg_66, whole genome shotgun sequence
Length=22730

 Score = 73.1 bits (39),  Expect = 3e-09
 Identities = 41/42 (98%), Gaps = 0/42 (0%)
 Strand=Plus/Plus

Query  1     CAAGGTTTCCGTAGGTGAACCTGCGGAAGGATCAGTAGAGAA  42
             |||||||||||||||||||||||||||||||||| |||||||
Sbjct  7308  CAAGGTTTCCGTAGGTGAACCTGCGGAAGGATCATTAGAGAA  7349


>CP019493.1 Zygosaccharomyces parabailii strain ATCC 60483 chromosome 4 sequence
Length=1516135

 Score = 73.1 bits (39),  Expect = 3e-09
 Identities = 41/42 (98%), Gaps = 0/42 (0%)
 Strand=Plus/Plus

Query  1      CAAGGTTTCCGTAGGTGAACCTGCGGAAGGATCAGTAGAGAA  42
              |||||||||||||||||||||||||||||||||| |||||||
Sbjct  15402  CAAGGTTTCCGTAGGTGAACCTGCGGAAGGATCATTAGAGAA  15443


 Score = 67.6 bits (36),  Expect = 1e-07
 Identities = 40/42 (95%), Gaps = 0/42 (0%)
 Strand=Plus/Minus

Query  1        CAAGGTTTCCGTAGGTGAACCTGCGGAAGGATCAGTAGAGAA  42
                |||||||||||||||||||||||||||||||||| || ||||
Sbjct  1507601  CAAGGTTTCCGTAGGTGAACCTGCGGAAGGATCATTATAGAA  1507560


>CP019491.1 Zygosaccharomyces parabailii strain ATCC 60483 chromosome 2, 
complete sequence
Length=2005801

 Score = 73.1 bits (39),  Expect = 3e-09
 Identities = 41/42 (98%), Gaps = 0/42 (0%)
 Strand=Plus/Minus

Query  1        CAAGGTTTCCGTAGGTGAACCTGCGGAAGGATCAGTAGAGAA  42
                |||||||||||||||||||||||||||||||||| |||||||
Sbjct  1988780  CAAGGTTTCCGTAGGTGAACCTGCGGAAGGATCATTAGAGAA  1988739


>VFXK01000007.1 Metschnikowia citriensis (nom. inval.) strain FL01 Contig7, whole 
genome shotgun sequence
Length=1785641

 Score = 73.1 bits (39),  Expect = 3e-09
 Identities = 46/49 (94%), Gaps = 2/49 (4%)
 Strand=Plus/Plus

Query  1     CAAGGTTTCCGTAGGTGAACCTGCGGAAGGATCAGTAGAGAATATTGGA  49
             |||||||||||||||||||||||||||||||||| |||| | |||||||
Sbjct  1457  CAAGGTTTCCGTAGGTGAACCTGCGGAAGGATCATTAGA-A-TATTGGA  1503


 Score = 73.1 bits (39),  Expect = 3e-09
 Identities = 46/49 (94%), Gaps = 2/49 (4%)
 Strand=Plus/Plus

Query  1     CAAGGTTTCCGTAGGTGAACCTGCGGAAGGATCAGTAGAGAATATTGGA  49
             |||||||||||||||||||||||||||||||||| |||| | |||||||
Sbjct  8880  CAAGGTTTCCGTAGGTGAACCTGCGGAAGGATCATTAGA-A-TATTGGA  8926


 Score = 73.1 bits (39),  Expect = 3e-09
 Identities = 46/49 (94%), Gaps = 2/49 (4%)
 Strand=Plus/Plus

Query  1      CAAGGTTTCCGTAGGTGAACCTGCGGAAGGATCAGTAGAGAATATTGGA  49
              |||||||||||||||||||||||||||||||||| |||| | |||||||
Sbjct  16304  CAAGGTTTCCGTAGGTGAACCTGCGGAAGGATCATTAGA-A-TATTGGA  16350


 Score = 73.1 bits (39),  Expect = 3e-09
 Identities = 46/49 (94%), Gaps = 2/49 (4%)
 Strand=Plus/Plus

Query  1      CAAGGTTTCCGTAGGTGAACCTGCGGAAGGATCAGTAGAGAATATTGGA  49
              |||||||||||||||||||||||||||||||||| |||| | |||||||
Sbjct  23728  CAAGGTTTCCGTAGGTGAACCTGCGGAAGGATCATTAGA-A-TATTGGA  23774


 Score = 73.1 bits (39),  Expect = 3e-09
 Identities = 46/49 (94%), Gaps = 2/49 (4%)
 Strand=Plus/Plus

Query  1      CAAGGTTTCCGTAGGTGAACCTGCGGAAGGATCAGTAGAGAATATTGGA  49
              |||||||||||||||||||||||||||||||||| |||| | |||||||
Sbjct  31152  CAAGGTTTCCGTAGGTGAACCTGCGGAAGGATCATTAGA-A-TATTGGA  31198


 Score = 73.1 bits (39),  Expect = 3e-09
 Identities = 46/49 (94%), Gaps = 2/49 (4%)
 Strand=Plus/Plus

Query  1      CAAGGTTTCCGTAGGTGAACCTGCGGAAGGATCAGTAGAGAATATTGGA  49
              |||||||||||||||||||||||||||||||||| |||| | |||||||
Sbjct  38576  CAAGGTTTCCGTAGGTGAACCTGCGGAAGGATCATTAGA-A-TATTGGA  38622


 Score = 73.1 bits (39),  Expect = 3e-09
 Identities = 46/49 (94%), Gaps = 2/49 (4%)
 Strand=Plus/Plus

Query  1      CAAGGTTTCCGTAGGTGAACCTGCGGAAGGATCAGTAGAGAATATTGGA  49
              |||||||||||||||||||||||||||||||||| |||| | |||||||
Sbjct  46000  CAAGGTTTCCGTAGGTGAACCTGCGGAAGGATCATTAGA-A-TATTGGA  46046


 Score = 73.1 bits (39),  Expect = 3e-09
 Identities = 46/49 (94%), Gaps = 2/49 (4%)
 Strand=Plus/Plus

Query  1      CAAGGTTTCCGTAGGTGAACCTGCGGAAGGATCAGTAGAGAATATTGGA  49
              |||||||||||||||||||||||||||||||||| |||| | |||||||
Sbjct  53423  CAAGGTTTCCGTAGGTGAACCTGCGGAAGGATCATTAGA-A-TATTGGA  53469


 Score = 73.1 bits (39),  Expect = 3e-09
 Identities = 46/49 (94%), Gaps = 2/49 (4%)
 Strand=Plus/Plus

Query  1      CAAGGTTTCCGTAGGTGAACCTGCGGAAGGATCAGTAGAGAATATTGGA  49
              |||||||||||||||||||||||||||||||||| |||| | |||||||
Sbjct  60852  CAAGGTTTCCGTAGGTGAACCTGCGGAAGGATCATTAGA-A-TATTGGA  60898


 Score = 73.1 bits (39),  Expect = 3e-09
 Identities = 46/49 (94%), Gaps = 2/49 (4%)
 Strand=Plus/Plus

Query  1      CAAGGTTTCCGTAGGTGAACCTGCGGAAGGATCAGTAGAGAATATTGGA  49
              |||||||||||||||||||||||||||||||||| |||| | |||||||
Sbjct  68254  CAAGGTTTCCGTAGGTGAACCTGCGGAAGGATCATTAGA-A-TATTGGA  68300


 Score = 73.1 bits (39),  Expect = 3e-09
 Identities = 46/49 (94%), Gaps = 2/49 (4%)
 Strand=Plus/Plus

Query  1      CAAGGTTTCCGTAGGTGAACCTGCGGAAGGATCAGTAGAGAATATTGGA  49
              |||||||||||||||||||||||||||||||||| |||| | |||||||
Sbjct  75655  CAAGGTTTCCGTAGGTGAACCTGCGGAAGGATCATTAGA-A-TATTGGA  75701


 Score = 73.1 bits (39),  Expect = 3e-09
 Identities = 46/49 (94%), Gaps = 2/49 (4%)
 Strand=Plus/Plus

Query  1      CAAGGTTTCCGTAGGTGAACCTGCGGAAGGATCAGTAGAGAATATTGGA  49
              |||||||||||||||||||||||||||||||||| |||| | |||||||
Sbjct  83056  CAAGGTTTCCGTAGGTGAACCTGCGGAAGGATCATTAGA-A-TATTGGA  83102


 Score = 73.1 bits (39),  Expect = 3e-09
 Identities = 46/49 (94%), Gaps = 2/49 (4%)
 Strand=Plus/Plus

Query  1      CAAGGTTTCCGTAGGTGAACCTGCGGAAGGATCAGTAGAGAATATTGGA  49
              |||||||||||||||||||||||||||||||||| |||| | |||||||
Sbjct  90457  CAAGGTTTCCGTAGGTGAACCTGCGGAAGGATCATTAGA-A-TATTGGA  90503


 Score = 73.1 bits (39),  Expect = 3e-09
 Identities = 46/49 (94%), Gaps = 2/49 (4%)
 Strand=Plus/Plus

Query  1      CAAGGTTTCCGTAGGTGAACCTGCGGAAGGATCAGTAGAGAATATTGGA  49
              |||||||||||||||||||||||||||||||||| |||| | |||||||
Sbjct  97858  CAAGGTTTCCGTAGGTGAACCTGCGGAAGGATCATTAGA-A-TATTGGA  97904


 Score = 73.1 bits (39),  Expect = 3e-09
 Identities = 46/49 (94%), Gaps = 2/49 (4%)
 Strand=Plus/Plus

Query  1       CAAGGTTTCCGTAGGTGAACCTGCGGAAGGATCAGTAGAGAATATTGGA  49
               |||||||||||||||||||||||||||||||||| |||| | |||||||
Sbjct  105259  CAAGGTTTCCGTAGGTGAACCTGCGGAAGGATCATTAGA-A-TATTGGA  105305


 Score = 73.1 bits (39),  Expect = 3e-09
 Identities = 46/49 (94%), Gaps = 2/49 (4%)
 Strand=Plus/Plus

Query  1       CAAGGTTTCCGTAGGTGAACCTGCGGAAGGATCAGTAGAGAATATTGGA  49
               |||||||||||||||||||||||||||||||||| |||| | |||||||
Sbjct  112687  CAAGGTTTCCGTAGGTGAACCTGCGGAAGGATCATTAGA-A-TATTGGA  112733


 Score = 73.1 bits (39),  Expect = 3e-09
 Identities = 46/49 (94%), Gaps = 2/49 (4%)
 Strand=Plus/Plus

Query  1       CAAGGTTTCCGTAGGTGAACCTGCGGAAGGATCAGTAGAGAATATTGGA  49
               |||||||||||||||||||||||||||||||||| |||| | |||||||
Sbjct  120111  CAAGGTTTCCGTAGGTGAACCTGCGGAAGGATCATTAGA-A-TATTGGA  120157


>VFXK01000005.1 Metschnikowia citriensis (nom. inval.) strain FL01 Contig5, whole 
genome shotgun sequence
Length=2551992

 Score = 73.1 bits (39),  Expect = 3e-09
 Identities = 46/49 (94%), Gaps = 2/49 (4%)
 Strand=Plus/Minus

Query  1        CAAGGTTTCCGTAGGTGAACCTGCGGAAGGATCAGTAGAGAATATTGGA  49
                |||||||||||||||||||||||||||||||||| |||| | |||||||
Sbjct  2517536  CAAGGTTTCCGTAGGTGAACCTGCGGAAGGATCATTAGA-A-TATTGGA  2517490


 Score = 73.1 bits (39),  Expect = 3e-09
 Identities = 46/49 (94%), Gaps = 2/49 (4%)
 Strand=Plus/Minus

Query  1        CAAGGTTTCCGTAGGTGAACCTGCGGAAGGATCAGTAGAGAATATTGGA  49
                |||||||||||||||||||||||||||||||||| |||| | |||||||
Sbjct  2524885  CAAGGTTTCCGTAGGTGAACCTGCGGAAGGATCATTAGA-A-TATTGGA  2524839


 Score = 73.1 bits (39),  Expect = 3e-09
 Identities = 46/49 (94%), Gaps = 2/49 (4%)
 Strand=Plus/Minus

Query  1        CAAGGTTTCCGTAGGTGAACCTGCGGAAGGATCAGTAGAGAATATTGGA  49
                |||||||||||||||||||||||||||||||||| |||| | |||||||
Sbjct  2532234  CAAGGTTTCCGTAGGTGAACCTGCGGAAGGATCATTAGA-A-TATTGGA  2532188


 Score = 73.1 bits (39),  Expect = 3e-09
 Identities = 46/49 (94%), Gaps = 2/49 (4%)
 Strand=Plus/Minus

Query  1        CAAGGTTTCCGTAGGTGAACCTGCGGAAGGATCAGTAGAGAATATTGGA  49
                |||||||||||||||||||||||||||||||||| |||| | |||||||
Sbjct  2539583  CAAGGTTTCCGTAGGTGAACCTGCGGAAGGATCATTAGA-A-TATTGGA  2539537


 Score = 73.1 bits (39),  Expect = 3e-09
 Identities = 46/49 (94%), Gaps = 2/49 (4%)
 Strand=Plus/Minus

Query  1        CAAGGTTTCCGTAGGTGAACCTGCGGAAGGATCAGTAGAGAATATTGGA  49
                |||||||||||||||||||||||||||||||||| |||| | |||||||
Sbjct  2546932  CAAGGTTTCCGTAGGTGAACCTGCGGAAGGATCATTAGA-A-TATTGGA  2546886


>VFXK01000004.1 Metschnikowia citriensis (nom. inval.) strain FL01 Contig4, whole 
genome shotgun sequence
Length=2618138

 Score = 73.1 bits (39),  Expect = 3e-09
 Identities = 46/49 (94%), Gaps = 2/49 (4%)
 Strand=Plus/Minus

Query  1        CAAGGTTTCCGTAGGTGAACCTGCGGAAGGATCAGTAGAGAATATTGGA  49
                |||||||||||||||||||||||||||||||||| |||| | |||||||
Sbjct  2575625  CAAGGTTTCCGTAGGTGAACCTGCGGAAGGATCATTAGA-A-TATTGGA  2575579


 Score = 73.1 bits (39),  Expect = 3e-09
 Identities = 46/49 (94%), Gaps = 2/49 (4%)
 Strand=Plus/Minus

Query  1        CAAGGTTTCCGTAGGTGAACCTGCGGAAGGATCAGTAGAGAATATTGGA  49
                |||||||||||||||||||||||||||||||||| |||| | |||||||
Sbjct  2583026  CAAGGTTTCCGTAGGTGAACCTGCGGAAGGATCATTAGA-A-TATTGGA  2582980


 Score = 73.1 bits (39),  Expect = 3e-09
 Identities = 46/49 (94%), Gaps = 2/49 (4%)
 Strand=Plus/Minus

Query  1        CAAGGTTTCCGTAGGTGAACCTGCGGAAGGATCAGTAGAGAATATTGGA  49
                |||||||||||||||||||||||||||||||||| |||| | |||||||
Sbjct  2590427  CAAGGTTTCCGTAGGTGAACCTGCGGAAGGATCATTAGA-A-TATTGGA  2590381


 Score = 73.1 bits (39),  Expect = 3e-09
 Identities = 46/49 (94%), Gaps = 2/49 (4%)
 Strand=Plus/Minus

Query  1        CAAGGTTTCCGTAGGTGAACCTGCGGAAGGATCAGTAGAGAATATTGGA  49
                |||||||||||||||||||||||||||||||||| |||| | |||||||
Sbjct  2597828  CAAGGTTTCCGTAGGTGAACCTGCGGAAGGATCATTAGA-A-TATTGGA  2597782


 Score = 73.1 bits (39),  Expect = 3e-09
 Identities = 46/49 (94%), Gaps = 2/49 (4%)
 Strand=Plus/Minus

Query  1        CAAGGTTTCCGTAGGTGAACCTGCGGAAGGATCAGTAGAGAATATTGGA  49
                |||||||||||||||||||||||||||||||||| |||| | |||||||
Sbjct  2605226  CAAGGTTTCCGTAGGTGAACCTGCGGAAGGATCATTAGA-A-TATTGGA  2605180


 Score = 73.1 bits (39),  Expect = 3e-09
 Identities = 46/49 (94%), Gaps = 2/49 (4%)
 Strand=Plus/Minus

Query  1        CAAGGTTTCCGTAGGTGAACCTGCGGAAGGATCAGTAGAGAATATTGGA  49
                |||||||||||||||||||||||||||||||||| |||| | |||||||
Sbjct  2612626  CAAGGTTTCCGTAGGTGAACCTGCGGAAGGATCATTAGA-A-TATTGGA  2612580


>VFXK01000002.1 Metschnikowia citriensis (nom. inval.) strain FL01 Contig2, whole 
genome shotgun sequence
Length=3240693

 Score = 73.1 bits (39),  Expect = 3e-09
 Identities = 46/49 (94%), Gaps = 2/49 (4%)
 Strand=Plus/Minus

Query  1        CAAGGTTTCCGTAGGTGAACCTGCGGAAGGATCAGTAGAGAATATTGGA  49
                |||||||||||||||||||||||||||||||||| |||| | |||||||
Sbjct  3198192  CAAGGTTTCCGTAGGTGAACCTGCGGAAGGATCATTAGA-A-TATTGGA  3198146


 Score = 73.1 bits (39),  Expect = 3e-09
 Identities = 46/49 (94%), Gaps = 2/49 (4%)
 Strand=Plus/Minus

Query  1        CAAGGTTTCCGTAGGTGAACCTGCGGAAGGATCAGTAGAGAATATTGGA  49
                |||||||||||||||||||||||||||||||||| |||| | |||||||
Sbjct  3205593  CAAGGTTTCCGTAGGTGAACCTGCGGAAGGATCATTAGA-A-TATTGGA  3205547


 Score = 73.1 bits (39),  Expect = 3e-09
 Identities = 46/49 (94%), Gaps = 2/49 (4%)
 Strand=Plus/Minus

Query  1        CAAGGTTTCCGTAGGTGAACCTGCGGAAGGATCAGTAGAGAATATTGGA  49
                |||||||||||||||||||||||||||||||||| |||| | |||||||
Sbjct  3212994  CAAGGTTTCCGTAGGTGAACCTGCGGAAGGATCATTAGA-A-TATTGGA  3212948


 Score = 73.1 bits (39),  Expect = 3e-09
 Identities = 46/49 (94%), Gaps = 2/49 (4%)
 Strand=Plus/Minus

Query  1        CAAGGTTTCCGTAGGTGAACCTGCGGAAGGATCAGTAGAGAATATTGGA  49
                |||||||||||||||||||||||||||||||||| |||| | |||||||
Sbjct  3220394  CAAGGTTTCCGTAGGTGAACCTGCGGAAGGATCATTAGA-A-TATTGGA  3220348


 Score = 73.1 bits (39),  Expect = 3e-09
 Identities = 46/49 (94%), Gaps = 2/49 (4%)
 Strand=Plus/Minus

Query  1        CAAGGTTTCCGTAGGTGAACCTGCGGAAGGATCAGTAGAGAATATTGGA  49
                |||||||||||||||||||||||||||||||||| |||| | |||||||
Sbjct  3227795  CAAGGTTTCCGTAGGTGAACCTGCGGAAGGATCATTAGA-A-TATTGGA  3227749


 Score = 73.1 bits (39),  Expect = 3e-09
 Identities = 46/49 (94%), Gaps = 2/49 (4%)
 Strand=Plus/Minus

Query  1        CAAGGTTTCCGTAGGTGAACCTGCGGAAGGATCAGTAGAGAATATTGGA  49
                |||||||||||||||||||||||||||||||||| |||| | |||||||
Sbjct  3235196  CAAGGTTTCCGTAGGTGAACCTGCGGAAGGATCATTAGA-A-TATTGGA  3235150


>VFXK01000011.1 Metschnikowia citriensis (nom. inval.) strain FL01 Contig11, 
whole genome shotgun sequence
Length=1410581

 Score = 73.1 bits (39),  Expect = 3e-09
 Identities = 46/49 (94%), Gaps = 2/49 (4%)
 Strand=Plus/Minus

Query  1        CAAGGTTTCCGTAGGTGAACCTGCGGAAGGATCAGTAGAGAATATTGGA  49
                |||||||||||||||||||||||||||||||||| |||| | |||||||
Sbjct  1405933  CAAGGTTTCCGTAGGTGAACCTGCGGAAGGATCATTAGA-A-TATTGGA  1405887


>FYBL01000016.1 Torulaspora microellipsoides genome assembly, contig: scaffold7, 
whole genome shotgun sequence
Length=12037

 Score = 73.1 bits (39),  Expect = 3e-09
 Identities = 41/42 (98%), Gaps = 0/42 (0%)
 Strand=Plus/Plus

Query  1     CAAGGTTTCCGTAGGTGAACCTGCGGAAGGATCAGTAGAGAA  42
             |||||||||||||||||||||||||||||||||| |||||||
Sbjct  9160  CAAGGTTTCCGTAGGTGAACCTGCGGAAGGATCATTAGAGAA  9201


 Score = 67.6 bits (36),  Expect = 1e-07
 Identities = 43/46 (93%), Gaps = 1/46 (2%)
 Strand=Plus/Plus

Query  1    CAAGGTTTCCGTAGGTGAACCTGCGGAAGGATCAGTAGAGAATATT  46
            |||||||||||||||||||||||||||||||||| || |||| |||
Sbjct  102  CAAGGTTTCCGTAGGTGAACCTGCGGAAGGATCATTAAAGAA-ATT  146


>PPMT01000013.1 Yueomyces sinensis strain NRRL Y-17406 NODE_13_length_282444_cov_78.3145_ID_25, 
whole genome shotgun sequence
Length=282444

 Score = 73.1 bits (39),  Expect = 3e-09
 Identities = 41/42 (98%), Gaps = 0/42 (0%)
 Strand=Plus/Plus

Query  1       CAAGGTTTCCGTAGGTGAACCTGCGGAAGGATCAGTAGAGAA  42
               |||||||||||||||||||||||||||||||||| |||||||
Sbjct  131560  CAAGGTTTCCGTAGGTGAACCTGCGGAAGGATCATTAGAGAA  131601


 Score = 73.1 bits (39),  Expect = 3e-09
 Identities = 41/42 (98%), Gaps = 0/42 (0%)
 Strand=Plus/Plus

Query  1       CAAGGTTTCCGTAGGTGAACCTGCGGAAGGATCAGTAGAGAA  42
               |||||||||||||||||||||||||||||||||| |||||||
Sbjct  139896  CAAGGTTTCCGTAGGTGAACCTGCGGAAGGATCATTAGAGAA  139937


>OX291442.1 Torulaspora quercuum strain UCD657 genome assembly, chromosome: 
2
Length=1587278

 Score = 73.1 bits (39),  Expect = 3e-09
 Identities = 41/42 (98%), Gaps = 0/42 (0%)
 Strand=Plus/Minus

Query  1        CAAGGTTTCCGTAGGTGAACCTGCGGAAGGATCAGTAGAGAA  42
                |||||||||||||||||||||||||||||||||| |||||||
Sbjct  1540131  CAAGGTTTCCGTAGGTGAACCTGCGGAAGGATCATTAGAGAA  1540090


 Score = 73.1 bits (39),  Expect = 3e-09
 Identities = 41/42 (98%), Gaps = 0/42 (0%)
 Strand=Plus/Minus

Query  1        CAAGGTTTCCGTAGGTGAACCTGCGGAAGGATCAGTAGAGAA  42
                |||||||||||||||||||||||||||||||||| |||||||
Sbjct  1548936  CAAGGTTTCCGTAGGTGAACCTGCGGAAGGATCATTAGAGAA  1548895


 Score = 73.1 bits (39),  Expect = 3e-09
 Identities = 41/42 (98%), Gaps = 0/42 (0%)
 Strand=Plus/Minus

Query  1        CAAGGTTTCCGTAGGTGAACCTGCGGAAGGATCAGTAGAGAA  42
                |||||||||||||||||||||||||||||||||| |||||||
Sbjct  1557740  CAAGGTTTCCGTAGGTGAACCTGCGGAAGGATCATTAGAGAA  1557699


 Score = 73.1 bits (39),  Expect = 3e-09
 Identities = 41/42 (98%), Gaps = 0/42 (0%)
 Strand=Plus/Minus

Query  1        CAAGGTTTCCGTAGGTGAACCTGCGGAAGGATCAGTAGAGAA  42
                |||||||||||||||||||||||||||||||||| |||||||
Sbjct  1566543  CAAGGTTTCCGTAGGTGAACCTGCGGAAGGATCATTAGAGAA  1566502


 Score = 73.1 bits (39),  Expect = 3e-09
 Identities = 41/42 (98%), Gaps = 0/42 (0%)
 Strand=Plus/Minus

Query  1        CAAGGTTTCCGTAGGTGAACCTGCGGAAGGATCAGTAGAGAA  42
                |||||||||||||||||||||||||||||||||| |||||||
Sbjct  1575345  CAAGGTTTCCGTAGGTGAACCTGCGGAAGGATCATTAGAGAA  1575304


 Score = 73.1 bits (39),  Expect = 3e-09
 Identities = 41/42 (98%), Gaps = 0/42 (0%)
 Strand=Plus/Minus

Query  1        CAAGGTTTCCGTAGGTGAACCTGCGGAAGGATCAGTAGAGAA  42
                |||||||||||||||||||||||||||||||||| |||||||
Sbjct  1584137  CAAGGTTTCCGTAGGTGAACCTGCGGAAGGATCATTAGAGAA  1584096


>CP059251.1 Torulaspora globosa strain CBS764 chromosome 6
Length=942542

 Score = 73.1 bits (39),  Expect = 3e-09
 Identities = 41/42 (98%), Gaps = 0/42 (0%)
 Strand=Plus/Minus

Query  1       CAAGGTTTCCGTAGGTGAACCTGCGGAAGGATCAGTAGAGAA  42
               |||||||||||||||||||||||||||||||||| |||||||
Sbjct  932182  CAAGGTTTCCGTAGGTGAACCTGCGGAAGGATCATTAGAGAA  932141


 Score = 73.1 bits (39),  Expect = 3e-09
 Identities = 41/42 (98%), Gaps = 0/42 (0%)
 Strand=Plus/Minus

Query  1       CAAGGTTTCCGTAGGTGAACCTGCGGAAGGATCAGTAGAGAA  42
               |||||||||||||||||||||||||||||||||| |||||||
Sbjct  940780  CAAGGTTTCCGTAGGTGAACCTGCGGAAGGATCATTAGAGAA  940739


>CDLV01000017.1 Microbotryum violaceum p1A1 Lamole genome assembly MvSlA1A2r3c, 
contig MvSlA1A2r3c_S13, whole genome shotgun sequence
Length=747096

 Score = 73.1 bits (39),  Expect = 3e-09
 Identities = 43/45 (96%), Gaps = 0/45 (0%)
 Strand=Plus/Minus

Query  1     CAAGGTTTCCGTAGGTGAACCTGCGGAAGGATCAGTAGAGAATAT  45
             |||||||||||||||||||||||||||||||||| ||| ||||||
Sbjct  2195  CAAGGTTTCCGTAGGTGAACCTGCGGAAGGATCATTAGTGAATAT  2151


 Score = 54.7 bits (29),  Expect = 0.001
 Identities = 36/39 (92%), Gaps = 2/39 (5%)
 Strand=Plus/Minus

Query  147   ATAACAATAATAAAACTTTCAACAACGGATCTCTTGGCT  185
             ||||| | || ||||||||||||||||||||||||||||
Sbjct  1992  ATAACCA-AA-AAAACTTTCAACAACGGATCTCTTGGCT  1956


>QPIF01000122.1 Microbotryum silenes-dioicae strain 1303 MvSdioicae-1303-FR02-T-N202-PbcR_C123, 
whole genome shotgun sequence
Length=11414

 Score = 73.1 bits (39),  Expect = 3e-09
 Identities = 43/45 (96%), Gaps = 0/45 (0%)
 Strand=Plus/Plus

Query  1     CAAGGTTTCCGTAGGTGAACCTGCGGAAGGATCAGTAGAGAATAT  45
             |||||||||||||||||||||||||||||||||| ||| ||||||
Sbjct  3955  CAAGGTTTCCGTAGGTGAACCTGCGGAAGGATCATTAGTGAATAT  3999


 Score = 56.5 bits (30),  Expect = 3e-04
 Identities = 36/39 (92%), Gaps = 0/39 (0%)
 Strand=Plus/Plus

Query  147   ATAACAATAATAAAACTTTCAACAACGGATCTCTTGGCT  185
             ||||| | || ||||||||||||||||||||||||||||
Sbjct  4158  ATAACCAAAAAAAAACTTTCAACAACGGATCTCTTGGCT  4196


>QPIF01000094.1 Microbotryum silenes-dioicae strain 1303 MvSdioicae-1303-FR02-T-N202-PbcR_C094, 
whole genome shotgun sequence
Length=21855

 Score = 73.1 bits (39),  Expect = 3e-09
 Identities = 43/45 (96%), Gaps = 0/45 (0%)
 Strand=Plus/Plus

Query  1     CAAGGTTTCCGTAGGTGAACCTGCGGAAGGATCAGTAGAGAATAT  45
             |||||||||||||||||||||||||||||||||| ||| ||||||
Sbjct  2083  CAAGGTTTCCGTAGGTGAACCTGCGGAAGGATCATTAGTGAATAT  2127


 Score = 73.1 bits (39),  Expect = 3e-09
 Identities = 43/45 (96%), Gaps = 0/45 (0%)
 Strand=Plus/Plus

Query  1      CAAGGTTTCCGTAGGTGAACCTGCGGAAGGATCAGTAGAGAATAT  45
              |||||||||||||||||||||||||||||||||| ||| ||||||
Sbjct  12421  CAAGGTTTCCGTAGGTGAACCTGCGGAAGGATCATTAGTGAATAT  12465


 Score = 56.5 bits (30),  Expect = 3e-04
 Identities = 36/39 (92%), Gaps = 0/39 (0%)
 Strand=Plus/Plus

Query  147   ATAACAATAATAAAACTTTCAACAACGGATCTCTTGGCT  185
             ||||| | || ||||||||||||||||||||||||||||
Sbjct  2286  ATAACCAAAAAAAAACTTTCAACAACGGATCTCTTGGCT  2324


 Score = 56.5 bits (30),  Expect = 3e-04
 Identities = 36/39 (92%), Gaps = 0/39 (0%)
 Strand=Plus/Plus

Query  147    ATAACAATAATAAAACTTTCAACAACGGATCTCTTGGCT  185
              ||||| | || ||||||||||||||||||||||||||||
Sbjct  12625  ATAACCAAAAAAAAACTTTCAACAACGGATCTCTTGGCT  12663


>QPIF01000045.1 Microbotryum silenes-dioicae strain 1303 MvSdioicae-1303-FR02-T-N202-PbcR_C045, 
whole genome shotgun sequence
Length=40901

 Score = 73.1 bits (39),  Expect = 3e-09
 Identities = 43/45 (96%), Gaps = 0/45 (0%)
 Strand=Plus/Plus

Query  1     CAAGGTTTCCGTAGGTGAACCTGCGGAAGGATCAGTAGAGAATAT  45
             |||||||||||||||||||||||||||||||||| ||| ||||||
Sbjct  8994  CAAGGTTTCCGTAGGTGAACCTGCGGAAGGATCATTAGTGAATAT  9038


 Score = 73.1 bits (39),  Expect = 3e-09
 Identities = 43/45 (96%), Gaps = 0/45 (0%)
 Strand=Plus/Plus

Query  1      CAAGGTTTCCGTAGGTGAACCTGCGGAAGGATCAGTAGAGAATAT  45
              |||||||||||||||||||||||||||||||||| ||| ||||||
Sbjct  19339  CAAGGTTTCCGTAGGTGAACCTGCGGAAGGATCATTAGTGAATAT  19383


 Score = 73.1 bits (39),  Expect = 3e-09
 Identities = 43/45 (96%), Gaps = 0/45 (0%)
 Strand=Plus/Plus

Query  1      CAAGGTTTCCGTAGGTGAACCTGCGGAAGGATCAGTAGAGAATAT  45
              |||||||||||||||||||||||||||||||||| ||| ||||||
Sbjct  29685  CAAGGTTTCCGTAGGTGAACCTGCGGAAGGATCATTAGTGAATAT  29729


 Score = 73.1 bits (39),  Expect = 3e-09
 Identities = 43/45 (96%), Gaps = 0/45 (0%)
 Strand=Plus/Plus

Query  1      CAAGGTTTCCGTAGGTGAACCTGCGGAAGGATCAGTAGAGAATAT  45
              |||||||||||||||||||||||||||||||||| ||| ||||||
Sbjct  40032  CAAGGTTTCCGTAGGTGAACCTGCGGAAGGATCATTAGTGAATAT  40076


 Score = 56.5 bits (30),  Expect = 3e-04
 Identities = 36/39 (92%), Gaps = 0/39 (0%)
 Strand=Plus/Plus

Query  147   ATAACAATAATAAAACTTTCAACAACGGATCTCTTGGCT  185
             ||||| | || ||||||||||||||||||||||||||||
Sbjct  9198  ATAACCAAAAAAAAACTTTCAACAACGGATCTCTTGGCT  9236


 Score = 56.5 bits (30),  Expect = 3e-04
 Identities = 36/39 (92%), Gaps = 0/39 (0%)
 Strand=Plus/Plus

Query  147    ATAACAATAATAAAACTTTCAACAACGGATCTCTTGGCT  185
              ||||| | || ||||||||||||||||||||||||||||
Sbjct  19543  ATAACCAAAAAAAAACTTTCAACAACGGATCTCTTGGCT  19581


 Score = 56.5 bits (30),  Expect = 3e-04
 Identities = 36/39 (92%), Gaps = 0/39 (0%)
 Strand=Plus/Plus

Query  147    ATAACAATAATAAAACTTTCAACAACGGATCTCTTGGCT  185
              ||||| | || ||||||||||||||||||||||||||||
Sbjct  29889  ATAACCAAAAAAAAACTTTCAACAACGGATCTCTTGGCT  29927


 Score = 54.7 bits (29),  Expect = 0.001
 Identities = 36/39 (92%), Gaps = 1/39 (3%)
 Strand=Plus/Plus

Query  147    ATAACAATAATAAAACTTTCAACAACGGATCTCTTGGCT  185
              ||||| | || ||||||||||||||||||||||||||||
Sbjct  40236  ATAACCAAAA-AAAACTTTCAACAACGGATCTCTTGGCT  40273


>QPIF01000030.1 Microbotryum silenes-dioicae strain 1303 MvSdioicae-1303-FR02-T-N202-PbcR_C030, 
whole genome shotgun sequence
Length=359665

 Score = 73.1 bits (39),  Expect = 3e-09
 Identities = 43/45 (96%), Gaps = 0/45 (0%)
 Strand=Plus/Plus

Query  1       CAAGGTTTCCGTAGGTGAACCTGCGGAAGGATCAGTAGAGAATAT  45
               |||||||||||||||||||||||||||||||||| ||| ||||||
Sbjct  343541  CAAGGTTTCCGTAGGTGAACCTGCGGAAGGATCATTAGTGAATAT  343585


 Score = 73.1 bits (39),  Expect = 3e-09
 Identities = 43/45 (96%), Gaps = 0/45 (0%)
 Strand=Plus/Plus

Query  1       CAAGGTTTCCGTAGGTGAACCTGCGGAAGGATCAGTAGAGAATAT  45
               |||||||||||||||||||||||||||||||||| ||| ||||||
Sbjct  353882  CAAGGTTTCCGTAGGTGAACCTGCGGAAGGATCATTAGTGAATAT  353926


 Score = 56.5 bits (30),  Expect = 3e-04
 Identities = 36/39 (92%), Gaps = 0/39 (0%)
 Strand=Plus/Plus

Query  147     ATAACAATAATAAAACTTTCAACAACGGATCTCTTGGCT  185
               ||||| | || ||||||||||||||||||||||||||||
Sbjct  343745  ATAACCAAAAAAAAACTTTCAACAACGGATCTCTTGGCT  343783


 Score = 56.5 bits (30),  Expect = 3e-04
 Identities = 36/39 (92%), Gaps = 0/39 (0%)
 Strand=Plus/Plus

Query  147     ATAACAATAATAAAACTTTCAACAACGGATCTCTTGGCT  185
               ||||| | || ||||||||||||||||||||||||||||
Sbjct  354086  ATAACCAAAAAAAAACTTTCAACAACGGATCTCTTGGCT  354124


>AE016820.4 Ashbya gossypii ATCC 10895 chromosome VII, complete sequence
Length=1800949

 Score = 73.1 bits (39),  Expect = 3e-09
 Identities = 48/52 (92%), Gaps = 2/52 (4%)
 Strand=Plus/Minus

Query  1       CAAGGTTTCCGTAGGTGAACCTGCGGAAGGATCAGTAGAGAA-T-ATTGGAC  50
               |||||||||||||||||||||||||||||||||| || |||| | |||||||
Sbjct  445869  CAAGGTTTCCGTAGGTGAACCTGCGGAAGGATCATTATAGAAATGATTGGAC  445818


 Score = 73.1 bits (39),  Expect = 3e-09
 Identities = 48/52 (92%), Gaps = 2/52 (4%)
 Strand=Plus/Minus

Query  1       CAAGGTTTCCGTAGGTGAACCTGCGGAAGGATCAGTAGAGAA-T-ATTGGAC  50
               |||||||||||||||||||||||||||||||||| || |||| | |||||||
Sbjct  454066  CAAGGTTTCCGTAGGTGAACCTGCGGAAGGATCATTATAGAAATGATTGGAC  454015


 Score = 73.1 bits (39),  Expect = 3e-09
 Identities = 48/52 (92%), Gaps = 2/52 (4%)
 Strand=Plus/Minus

Query  1       CAAGGTTTCCGTAGGTGAACCTGCGGAAGGATCAGTAGAGAA-T-ATTGGAC  50
               |||||||||||||||||||||||||||||||||| || |||| | |||||||
Sbjct  462263  CAAGGTTTCCGTAGGTGAACCTGCGGAAGGATCATTATAGAAATGATTGGAC  462212


 Score = 73.1 bits (39),  Expect = 3e-09
 Identities = 48/52 (92%), Gaps = 2/52 (4%)
 Strand=Plus/Minus

Query  1       CAAGGTTTCCGTAGGTGAACCTGCGGAAGGATCAGTAGAGAA-T-ATTGGAC  50
               |||||||||||||||||||||||||||||||||| || |||| | |||||||
Sbjct  470460  CAAGGTTTCCGTAGGTGAACCTGCGGAAGGATCATTATAGAAATGATTGGAC  470409


 Score = 73.1 bits (39),  Expect = 3e-09
 Identities = 48/52 (92%), Gaps = 2/52 (4%)
 Strand=Plus/Minus

Query  1       CAAGGTTTCCGTAGGTGAACCTGCGGAAGGATCAGTAGAGAA-T-ATTGGAC  50
               |||||||||||||||||||||||||||||||||| || |||| | |||||||
Sbjct  478657  CAAGGTTTCCGTAGGTGAACCTGCGGAAGGATCATTATAGAAATGATTGGAC  478606


 Score = 73.1 bits (39),  Expect = 3e-09
 Identities = 48/52 (92%), Gaps = 2/52 (4%)
 Strand=Plus/Minus

Query  1       CAAGGTTTCCGTAGGTGAACCTGCGGAAGGATCAGTAGAGAA-T-ATTGGAC  50
               |||||||||||||||||||||||||||||||||| || |||| | |||||||
Sbjct  486854  CAAGGTTTCCGTAGGTGAACCTGCGGAAGGATCATTATAGAAATGATTGGAC  486803


 Score = 73.1 bits (39),  Expect = 3e-09
 Identities = 48/52 (92%), Gaps = 2/52 (4%)
 Strand=Plus/Minus

Query  1       CAAGGTTTCCGTAGGTGAACCTGCGGAAGGATCAGTAGAGAA-T-ATTGGAC  50
               |||||||||||||||||||||||||||||||||| || |||| | |||||||
Sbjct  495051  CAAGGTTTCCGTAGGTGAACCTGCGGAAGGATCATTATAGAAATGATTGGAC  495000


 Score = 73.1 bits (39),  Expect = 3e-09
 Identities = 48/52 (92%), Gaps = 2/52 (4%)
 Strand=Plus/Minus

Query  1       CAAGGTTTCCGTAGGTGAACCTGCGGAAGGATCAGTAGAGAA-T-ATTGGAC  50
               |||||||||||||||||||||||||||||||||| || |||| | |||||||
Sbjct  503248  CAAGGTTTCCGTAGGTGAACCTGCGGAAGGATCATTATAGAAATGATTGGAC  503197


 Score = 73.1 bits (39),  Expect = 3e-09
 Identities = 48/52 (92%), Gaps = 2/52 (4%)
 Strand=Plus/Minus

Query  1       CAAGGTTTCCGTAGGTGAACCTGCGGAAGGATCAGTAGAGAA-T-ATTGGAC  50
               |||||||||||||||||||||||||||||||||| || |||| | |||||||
Sbjct  511445  CAAGGTTTCCGTAGGTGAACCTGCGGAAGGATCATTATAGAAATGATTGGAC  511394


 Score = 73.1 bits (39),  Expect = 3e-09
 Identities = 48/52 (92%), Gaps = 2/52 (4%)
 Strand=Plus/Minus

Query  1       CAAGGTTTCCGTAGGTGAACCTGCGGAAGGATCAGTAGAGAA-T-ATTGGAC  50
               |||||||||||||||||||||||||||||||||| || |||| | |||||||
Sbjct  519642  CAAGGTTTCCGTAGGTGAACCTGCGGAAGGATCATTATAGAAATGATTGGAC  519591


 Score = 73.1 bits (39),  Expect = 3e-09
 Identities = 48/52 (92%), Gaps = 2/52 (4%)
 Strand=Plus/Minus

Query  1       CAAGGTTTCCGTAGGTGAACCTGCGGAAGGATCAGTAGAGAA-T-ATTGGAC  50
               |||||||||||||||||||||||||||||||||| || |||| | |||||||
Sbjct  527839  CAAGGTTTCCGTAGGTGAACCTGCGGAAGGATCATTATAGAAATGATTGGAC  527788


 Score = 73.1 bits (39),  Expect = 3e-09
 Identities = 48/52 (92%), Gaps = 2/52 (4%)
 Strand=Plus/Minus

Query  1       CAAGGTTTCCGTAGGTGAACCTGCGGAAGGATCAGTAGAGAA-T-ATTGGAC  50
               |||||||||||||||||||||||||||||||||| || |||| | |||||||
Sbjct  536036  CAAGGTTTCCGTAGGTGAACCTGCGGAAGGATCATTATAGAAATGATTGGAC  535985


 Score = 73.1 bits (39),  Expect = 3e-09
 Identities = 48/52 (92%), Gaps = 2/52 (4%)
 Strand=Plus/Minus

Query  1       CAAGGTTTCCGTAGGTGAACCTGCGGAAGGATCAGTAGAGAA-T-ATTGGAC  50
               |||||||||||||||||||||||||||||||||| || |||| | |||||||
Sbjct  544233  CAAGGTTTCCGTAGGTGAACCTGCGGAAGGATCATTATAGAAATGATTGGAC  544182


 Score = 73.1 bits (39),  Expect = 3e-09
 Identities = 48/52 (92%), Gaps = 2/52 (4%)
 Strand=Plus/Minus

Query  1       CAAGGTTTCCGTAGGTGAACCTGCGGAAGGATCAGTAGAGAA-T-ATTGGAC  50
               |||||||||||||||||||||||||||||||||| || |||| | |||||||
Sbjct  552430  CAAGGTTTCCGTAGGTGAACCTGCGGAAGGATCATTATAGAAATGATTGGAC  552379


 Score = 73.1 bits (39),  Expect = 3e-09
 Identities = 48/52 (92%), Gaps = 2/52 (4%)
 Strand=Plus/Minus

Query  1       CAAGGTTTCCGTAGGTGAACCTGCGGAAGGATCAGTAGAGAA-T-ATTGGAC  50
               |||||||||||||||||||||||||||||||||| || |||| | |||||||
Sbjct  560627  CAAGGTTTCCGTAGGTGAACCTGCGGAAGGATCATTATAGAAATGATTGGAC  560576


 Score = 73.1 bits (39),  Expect = 3e-09
 Identities = 48/52 (92%), Gaps = 2/52 (4%)
 Strand=Plus/Minus

Query  1       CAAGGTTTCCGTAGGTGAACCTGCGGAAGGATCAGTAGAGAA-T-ATTGGAC  50
               |||||||||||||||||||||||||||||||||| || |||| | |||||||
Sbjct  568824  CAAGGTTTCCGTAGGTGAACCTGCGGAAGGATCATTATAGAAATGATTGGAC  568773


 Score = 73.1 bits (39),  Expect = 3e-09
 Identities = 48/52 (92%), Gaps = 2/52 (4%)
 Strand=Plus/Minus

Query  1       CAAGGTTTCCGTAGGTGAACCTGCGGAAGGATCAGTAGAGAA-T-ATTGGAC  50
               |||||||||||||||||||||||||||||||||| || |||| | |||||||
Sbjct  577021  CAAGGTTTCCGTAGGTGAACCTGCGGAAGGATCATTATAGAAATGATTGGAC  576970


 Score = 73.1 bits (39),  Expect = 3e-09
 Identities = 48/52 (92%), Gaps = 2/52 (4%)
 Strand=Plus/Minus

Query  1       CAAGGTTTCCGTAGGTGAACCTGCGGAAGGATCAGTAGAGAA-T-ATTGGAC  50
               |||||||||||||||||||||||||||||||||| || |||| | |||||||
Sbjct  585218  CAAGGTTTCCGTAGGTGAACCTGCGGAAGGATCATTATAGAAATGATTGGAC  585167


 Score = 73.1 bits (39),  Expect = 3e-09
 Identities = 48/52 (92%), Gaps = 2/52 (4%)
 Strand=Plus/Minus

Query  1       CAAGGTTTCCGTAGGTGAACCTGCGGAAGGATCAGTAGAGAA-T-ATTGGAC  50
               |||||||||||||||||||||||||||||||||| || |||| | |||||||
Sbjct  593415  CAAGGTTTCCGTAGGTGAACCTGCGGAAGGATCATTATAGAAATGATTGGAC  593364


 Score = 73.1 bits (39),  Expect = 3e-09
 Identities = 48/52 (92%), Gaps = 2/52 (4%)
 Strand=Plus/Minus

Query  1       CAAGGTTTCCGTAGGTGAACCTGCGGAAGGATCAGTAGAGAA-T-ATTGGAC  50
               |||||||||||||||||||||||||||||||||| || |||| | |||||||
Sbjct  601612  CAAGGTTTCCGTAGGTGAACCTGCGGAAGGATCATTATAGAAATGATTGGAC  601561


 Score = 73.1 bits (39),  Expect = 3e-09
 Identities = 48/52 (92%), Gaps = 2/52 (4%)
 Strand=Plus/Minus

Query  1       CAAGGTTTCCGTAGGTGAACCTGCGGAAGGATCAGTAGAGAA-T-ATTGGAC  50
               |||||||||||||||||||||||||||||||||| || |||| | |||||||
Sbjct  609809  CAAGGTTTCCGTAGGTGAACCTGCGGAAGGATCATTATAGAAATGATTGGAC  609758


 Score = 73.1 bits (39),  Expect = 3e-09
 Identities = 48/52 (92%), Gaps = 2/52 (4%)
 Strand=Plus/Minus

Query  1       CAAGGTTTCCGTAGGTGAACCTGCGGAAGGATCAGTAGAGAA-T-ATTGGAC  50
               |||||||||||||||||||||||||||||||||| || |||| | |||||||
Sbjct  618006  CAAGGTTTCCGTAGGTGAACCTGCGGAAGGATCATTATAGAAATGATTGGAC  617955


 Score = 73.1 bits (39),  Expect = 3e-09
 Identities = 48/52 (92%), Gaps = 2/52 (4%)
 Strand=Plus/Minus

Query  1       CAAGGTTTCCGTAGGTGAACCTGCGGAAGGATCAGTAGAGAA-T-ATTGGAC  50
               |||||||||||||||||||||||||||||||||| || |||| | |||||||
Sbjct  626203  CAAGGTTTCCGTAGGTGAACCTGCGGAAGGATCATTATAGAAATGATTGGAC  626152


 Score = 73.1 bits (39),  Expect = 3e-09
 Identities = 48/52 (92%), Gaps = 2/52 (4%)
 Strand=Plus/Minus

Query  1       CAAGGTTTCCGTAGGTGAACCTGCGGAAGGATCAGTAGAGAA-T-ATTGGAC  50
               |||||||||||||||||||||||||||||||||| || |||| | |||||||
Sbjct  634400  CAAGGTTTCCGTAGGTGAACCTGCGGAAGGATCATTATAGAAATGATTGGAC  634349


 Score = 73.1 bits (39),  Expect = 3e-09
 Identities = 48/52 (92%), Gaps = 2/52 (4%)
 Strand=Plus/Minus

Query  1       CAAGGTTTCCGTAGGTGAACCTGCGGAAGGATCAGTAGAGAA-T-ATTGGAC  50
               |||||||||||||||||||||||||||||||||| || |||| | |||||||
Sbjct  642597  CAAGGTTTCCGTAGGTGAACCTGCGGAAGGATCATTATAGAAATGATTGGAC  642546


 Score = 73.1 bits (39),  Expect = 3e-09
 Identities = 48/52 (92%), Gaps = 2/52 (4%)
 Strand=Plus/Minus

Query  1       CAAGGTTTCCGTAGGTGAACCTGCGGAAGGATCAGTAGAGAA-T-ATTGGAC  50
               |||||||||||||||||||||||||||||||||| || |||| | |||||||
Sbjct  650794  CAAGGTTTCCGTAGGTGAACCTGCGGAAGGATCATTATAGAAATGATTGGAC  650743


 Score = 73.1 bits (39),  Expect = 3e-09
 Identities = 48/52 (92%), Gaps = 2/52 (4%)
 Strand=Plus/Minus

Query  1       CAAGGTTTCCGTAGGTGAACCTGCGGAAGGATCAGTAGAGAA-T-ATTGGAC  50
               |||||||||||||||||||||||||||||||||| || |||| | |||||||
Sbjct  658991  CAAGGTTTCCGTAGGTGAACCTGCGGAAGGATCATTATAGAAATGATTGGAC  658940


 Score = 73.1 bits (39),  Expect = 3e-09
 Identities = 48/52 (92%), Gaps = 2/52 (4%)
 Strand=Plus/Minus

Query  1       CAAGGTTTCCGTAGGTGAACCTGCGGAAGGATCAGTAGAGAA-T-ATTGGAC  50
               |||||||||||||||||||||||||||||||||| || |||| | |||||||
Sbjct  667188  CAAGGTTTCCGTAGGTGAACCTGCGGAAGGATCATTATAGAAATGATTGGAC  667137


 Score = 73.1 bits (39),  Expect = 3e-09
 Identities = 48/52 (92%), Gaps = 2/52 (4%)
 Strand=Plus/Minus

Query  1       CAAGGTTTCCGTAGGTGAACCTGCGGAAGGATCAGTAGAGAA-T-ATTGGAC  50
               |||||||||||||||||||||||||||||||||| || |||| | |||||||
Sbjct  675385  CAAGGTTTCCGTAGGTGAACCTGCGGAAGGATCATTATAGAAATGATTGGAC  675334


 Score = 73.1 bits (39),  Expect = 3e-09
 Identities = 48/52 (92%), Gaps = 2/52 (4%)
 Strand=Plus/Minus

Query  1       CAAGGTTTCCGTAGGTGAACCTGCGGAAGGATCAGTAGAGAA-T-ATTGGAC  50
               |||||||||||||||||||||||||||||||||| || |||| | |||||||
Sbjct  683582  CAAGGTTTCCGTAGGTGAACCTGCGGAAGGATCATTATAGAAATGATTGGAC  683531


 Score = 73.1 bits (39),  Expect = 3e-09
 Identities = 48/52 (92%), Gaps = 2/52 (4%)
 Strand=Plus/Minus

Query  1       CAAGGTTTCCGTAGGTGAACCTGCGGAAGGATCAGTAGAGAA-T-ATTGGAC  50
               |||||||||||||||||||||||||||||||||| || |||| | |||||||
Sbjct  691779  CAAGGTTTCCGTAGGTGAACCTGCGGAAGGATCATTATAGAAATGATTGGAC  691728


 Score = 73.1 bits (39),  Expect = 3e-09
 Identities = 48/52 (92%), Gaps = 2/52 (4%)
 Strand=Plus/Minus

Query  1       CAAGGTTTCCGTAGGTGAACCTGCGGAAGGATCAGTAGAGAA-T-ATTGGAC  50
               |||||||||||||||||||||||||||||||||| || |||| | |||||||
Sbjct  699976  CAAGGTTTCCGTAGGTGAACCTGCGGAAGGATCATTATAGAAATGATTGGAC  699925


 Score = 73.1 bits (39),  Expect = 3e-09
 Identities = 48/52 (92%), Gaps = 2/52 (4%)
 Strand=Plus/Minus

Query  1       CAAGGTTTCCGTAGGTGAACCTGCGGAAGGATCAGTAGAGAA-T-ATTGGAC  50
               |||||||||||||||||||||||||||||||||| || |||| | |||||||
Sbjct  708173  CAAGGTTTCCGTAGGTGAACCTGCGGAAGGATCATTATAGAAATGATTGGAC  708122


 Score = 73.1 bits (39),  Expect = 3e-09
 Identities = 48/52 (92%), Gaps = 2/52 (4%)
 Strand=Plus/Minus

Query  1       CAAGGTTTCCGTAGGTGAACCTGCGGAAGGATCAGTAGAGAA-T-ATTGGAC  50
               |||||||||||||||||||||||||||||||||| || |||| | |||||||
Sbjct  716370  CAAGGTTTCCGTAGGTGAACCTGCGGAAGGATCATTATAGAAATGATTGGAC  716319


 Score = 73.1 bits (39),  Expect = 3e-09
 Identities = 48/52 (92%), Gaps = 2/52 (4%)
 Strand=Plus/Minus

Query  1       CAAGGTTTCCGTAGGTGAACCTGCGGAAGGATCAGTAGAGAA-T-ATTGGAC  50
               |||||||||||||||||||||||||||||||||| || |||| | |||||||
Sbjct  724567  CAAGGTTTCCGTAGGTGAACCTGCGGAAGGATCATTATAGAAATGATTGGAC  724516


 Score = 73.1 bits (39),  Expect = 3e-09
 Identities = 48/52 (92%), Gaps = 2/52 (4%)
 Strand=Plus/Minus

Query  1       CAAGGTTTCCGTAGGTGAACCTGCGGAAGGATCAGTAGAGAA-T-ATTGGAC  50
               |||||||||||||||||||||||||||||||||| || |||| | |||||||
Sbjct  732764  CAAGGTTTCCGTAGGTGAACCTGCGGAAGGATCATTATAGAAATGATTGGAC  732713


 Score = 73.1 bits (39),  Expect = 3e-09
 Identities = 48/52 (92%), Gaps = 2/52 (4%)
 Strand=Plus/Minus

Query  1       CAAGGTTTCCGTAGGTGAACCTGCGGAAGGATCAGTAGAGAA-T-ATTGGAC  50
               |||||||||||||||||||||||||||||||||| || |||| | |||||||
Sbjct  740961  CAAGGTTTCCGTAGGTGAACCTGCGGAAGGATCATTATAGAAATGATTGGAC  740910


 Score = 73.1 bits (39),  Expect = 3e-09
 Identities = 48/52 (92%), Gaps = 2/52 (4%)
 Strand=Plus/Minus

Query  1       CAAGGTTTCCGTAGGTGAACCTGCGGAAGGATCAGTAGAGAA-T-ATTGGAC  50
               |||||||||||||||||||||||||||||||||| || |||| | |||||||
Sbjct  749158  CAAGGTTTCCGTAGGTGAACCTGCGGAAGGATCATTATAGAAATGATTGGAC  749107


 Score = 73.1 bits (39),  Expect = 3e-09
 Identities = 48/52 (92%), Gaps = 2/52 (4%)
 Strand=Plus/Minus

Query  1       CAAGGTTTCCGTAGGTGAACCTGCGGAAGGATCAGTAGAGAA-T-ATTGGAC  50
               |||||||||||||||||||||||||||||||||| || |||| | |||||||
Sbjct  757355  CAAGGTTTCCGTAGGTGAACCTGCGGAAGGATCATTATAGAAATGATTGGAC  757304


>JAFHAQ020000021.1 Kazachstania slooffiae strain ABBL 000022F_arrow_pilon, whole 
genome shotgun sequence
Length=569926

 Score = 73.1 bits (39),  Expect = 3e-09
 Identities = 41/42 (98%), Gaps = 0/42 (0%)
 Strand=Plus/Minus

Query  1       CAAGGTTTCCGTAGGTGAACCTGCGGAAGGATCAGTAGAGAA  42
               |||||||||||||||||||||||||||||||||| |||||||
Sbjct  492150  CAAGGTTTCCGTAGGTGAACCTGCGGAAGGATCATTAGAGAA  492109


 Score = 73.1 bits (39),  Expect = 3e-09
 Identities = 41/42 (98%), Gaps = 0/42 (0%)
 Strand=Plus/Minus

Query  1       CAAGGTTTCCGTAGGTGAACCTGCGGAAGGATCAGTAGAGAA  42
               |||||||||||||||||||||||||||||||||| |||||||
Sbjct  504636  CAAGGTTTCCGTAGGTGAACCTGCGGAAGGATCATTAGAGAA  504595


 Score = 73.1 bits (39),  Expect = 3e-09
 Identities = 41/42 (98%), Gaps = 0/42 (0%)
 Strand=Plus/Minus

Query  1       CAAGGTTTCCGTAGGTGAACCTGCGGAAGGATCAGTAGAGAA  42
               |||||||||||||||||||||||||||||||||| |||||||
Sbjct  517122  CAAGGTTTCCGTAGGTGAACCTGCGGAAGGATCATTAGAGAA  517081


 Score = 73.1 bits (39),  Expect = 3e-09
 Identities = 41/42 (98%), Gaps = 0/42 (0%)
 Strand=Plus/Minus

Query  1       CAAGGTTTCCGTAGGTGAACCTGCGGAAGGATCAGTAGAGAA  42
               |||||||||||||||||||||||||||||||||| |||||||
Sbjct  529613  CAAGGTTTCCGTAGGTGAACCTGCGGAAGGATCATTAGAGAA  529572


 Score = 73.1 bits (39),  Expect = 3e-09
 Identities = 41/42 (98%), Gaps = 0/42 (0%)
 Strand=Plus/Minus

Query  1       CAAGGTTTCCGTAGGTGAACCTGCGGAAGGATCAGTAGAGAA  42
               |||||||||||||||||||||||||||||||||| |||||||
Sbjct  542143  CAAGGTTTCCGTAGGTGAACCTGCGGAAGGATCATTAGAGAA  542102


 Score = 73.1 bits (39),  Expect = 3e-09
 Identities = 41/42 (98%), Gaps = 0/42 (0%)
 Strand=Plus/Minus

Query  1       CAAGGTTTCCGTAGGTGAACCTGCGGAAGGATCAGTAGAGAA  42
               |||||||||||||||||||||||||||||||||| |||||||
Sbjct  554670  CAAGGTTTCCGTAGGTGAACCTGCGGAAGGATCATTAGAGAA  554629


 Score = 73.1 bits (39),  Expect = 3e-09
 Identities = 41/42 (98%), Gaps = 0/42 (0%)
 Strand=Plus/Minus

Query  1       CAAGGTTTCCGTAGGTGAACCTGCGGAAGGATCAGTAGAGAA  42
               |||||||||||||||||||||||||||||||||| |||||||
Sbjct  567198  CAAGGTTTCCGTAGGTGAACCTGCGGAAGGATCATTAGAGAA  567157


>VAPW01000078.1 Kazachstania telluris strain UCD400 NODE_78_length_52679_cov_555.895859, 
whole genome shotgun sequence
Length=52679

 Score = 73.1 bits (39),  Expect = 3e-09
 Identities = 41/42 (98%), Gaps = 0/42 (0%)
 Strand=Plus/Minus

Query  1     CAAGGTTTCCGTAGGTGAACCTGCGGAAGGATCAGTAGAGAA  42
             |||||||||||||||||||||||||||||||||| |||||||
Sbjct  9354  CAAGGTTTCCGTAGGTGAACCTGCGGAAGGATCATTAGAGAA  9313


>KN837140.1 Sphaerobolus stellatus SS14 unplaced genomic scaffold SPHSTscaffold_65, 
whole genome shotgun sequence
Length=656035

 Score = 73.1 bits (39),  Expect = 3e-09
 Identities = 44/46 (96%), Gaps = 1/46 (2%)
 Strand=Plus/Plus

Query  148    TAACAATAATAAAACTTTCAACAACGGATCTCTTGGCTTCCACATC  193
              |||||| |||| ||||||||||||||||||||||||||||||||||
Sbjct  85657  TAACAA-AATACAACTTTCAACAACGGATCTCTTGGCTTCCACATC  85701


>CP059272.1 Torulaspora sp. CBS 2947 strain CBS2947 chromosome 6
Length=941181

 Score = 73.1 bits (39),  Expect = 3e-09
 Identities = 41/42 (98%), Gaps = 0/42 (0%)
 Strand=Plus/Minus

Query  1       CAAGGTTTCCGTAGGTGAACCTGCGGAAGGATCAGTAGAGAA  42
               |||||||||||||||||||||||||||||||||| |||||||
Sbjct  930836  CAAGGTTTCCGTAGGTGAACCTGCGGAAGGATCATTAGAGAA  930795


 Score = 73.1 bits (39),  Expect = 3e-09
 Identities = 41/42 (98%), Gaps = 0/42 (0%)
 Strand=Plus/Minus

Query  1       CAAGGTTTCCGTAGGTGAACCTGCGGAAGGATCAGTAGAGAA  42
               |||||||||||||||||||||||||||||||||| |||||||
Sbjct  939419  CAAGGTTTCCGTAGGTGAACCTGCGGAAGGATCATTAGAGAA  939378


>DS480380.1 Vanderwaltozyma polyspora DSM 70294 KpolScaffold1036 genomic 
scaffold, whole genome shotgun sequence
Length=283362

 Score = 73.1 bits (39),  Expect = 3e-09
 Identities = 41/42 (98%), Gaps = 0/42 (0%)
 Strand=Plus/Minus

Query  1       CAAGGTTTCCGTAGGTGAACCTGCGGAAGGATCAGTAGAGAA  42
               |||||||||||||||||||||||||||||||||| |||||||
Sbjct  277183  CAAGGTTTCCGTAGGTGAACCTGCGGAAGGATCATTAGAGAA  277142


>DS480545.1 Vanderwaltozyma polyspora DSM 70294 KpolScaffold544 genomic scaffold, 
whole genome shotgun sequence
Length=17071

 Score = 73.1 bits (39),  Expect = 3e-09
 Identities = 41/42 (98%), Gaps = 0/42 (0%)
 Strand=Plus/Plus

Query  1      CAAGGTTTCCGTAGGTGAACCTGCGGAAGGATCAGTAGAGAA  42
              |||||||||||||||||||||||||||||||||| |||||||
Sbjct  15566  CAAGGTTTCCGTAGGTGAACCTGCGGAAGGATCATTAGAGAA  15607


>DS480601.1 Vanderwaltozyma polyspora DSM 70294 KpolScaffold531 genomic scaffold, 
whole genome shotgun sequence
Length=6654

 Score = 73.1 bits (39),  Expect = 3e-09
 Identities = 41/42 (98%), Gaps = 0/42 (0%)
 Strand=Plus/Minus

Query  1     CAAGGTTTCCGTAGGTGAACCTGCGGAAGGATCAGTAGAGAA  42
             |||||||||||||||||||||||||||||||||| |||||||
Sbjct  5093  CAAGGTTTCCGTAGGTGAACCTGCGGAAGGATCATTAGAGAA  5052


>PPJH01000031.1 Blastobotrys raffinosifermentans strain NRRL Y-27150 flattened_line_58, 
whole genome shotgun sequence
Length=7833

 Score = 73.1 bits (39),  Expect = 3e-09
 Identities = 74/90 (82%), Gaps = 6/90 (7%)
 Strand=Plus/Minus

Query  1     CAAGGTTTCCGTAGGTGAACCTGCGGAAGGATCAGTAGAGAATATTGGACTTCGGTCCAT  60
             |||||||||||||||||||||||||||||||||| ||  ||| ||||  ||| || | ||
Sbjct  4988  CAAGGTTTCCGTAGGTGAACCTGCGGAAGGATCATTAACGAA-ATTGT-CTTAGGAC-AT  4932

Query  61    TTATCTACCCATCTACACCTGTGAACTGTT  90
             || | || || |  ||||||||||||| ||
Sbjct  4931  TT-T-TATCC-TTAACACCTGTGAACTATT  4905


>JAKZLQ010000155.1 Kazachstania bovina isolate CBS 16326 contig_77, whole genome 
shotgun sequence
Length=746094

 Score = 73.1 bits (39),  Expect = 3e-09
 Identities = 43/45 (96%), Gaps = 0/45 (0%)
 Strand=Plus/Minus

Query  1     CAAGGTTTCCGTAGGTGAACCTGCGGAAGGATCAGTAGAGAATAT  45
             |||||||||||||||||||||||||||||||||| ||||||| ||
Sbjct  7861  CAAGGTTTCCGTAGGTGAACCTGCGGAAGGATCATTAGAGAAAAT  7817


>JAKZLQ010000113.1 Kazachstania bovina isolate CBS 16326 contig_391, whole genome 
shotgun sequence
Length=445310

 Score = 73.1 bits (39),  Expect = 3e-09
 Identities = 43/45 (96%), Gaps = 0/45 (0%)
 Strand=Plus/Minus

Query  1     CAAGGTTTCCGTAGGTGAACCTGCGGAAGGATCAGTAGAGAATAT  45
             |||||||||||||||||||||||||||||||||| ||||||| ||
Sbjct  1184  CAAGGTTTCCGTAGGTGAACCTGCGGAAGGATCATTAGAGAAAAT  1140


>HE616749.1 Torulaspora delbrueckii CBS 1146 chromosome 8, complete genome
Length=833973

 Score = 73.1 bits (39),  Expect = 3e-09
 Identities = 41/42 (98%), Gaps = 0/42 (0%)
 Strand=Plus/Minus

Query  1       CAAGGTTTCCGTAGGTGAACCTGCGGAAGGATCAGTAGAGAA  42
               |||||||||||||||||||||||||||||||||| |||||||
Sbjct  789449  CAAGGTTTCCGTAGGTGAACCTGCGGAAGGATCATTAGAGAA  789408


 Score = 73.1 bits (39),  Expect = 3e-09
 Identities = 41/42 (98%), Gaps = 0/42 (0%)
 Strand=Plus/Minus

Query  1       CAAGGTTTCCGTAGGTGAACCTGCGGAAGGATCAGTAGAGAA  42
               |||||||||||||||||||||||||||||||||| |||||||
Sbjct  798180  CAAGGTTTCCGTAGGTGAACCTGCGGAAGGATCATTAGAGAA  798139


 Score = 73.1 bits (39),  Expect = 3e-09
 Identities = 41/42 (98%), Gaps = 0/42 (0%)
 Strand=Plus/Minus

Query  1       CAAGGTTTCCGTAGGTGAACCTGCGGAAGGATCAGTAGAGAA  42
               |||||||||||||||||||||||||||||||||| |||||||
Sbjct  806911  CAAGGTTTCCGTAGGTGAACCTGCGGAAGGATCATTAGAGAA  806870


>PPJR02000025.1 Lipomyces oligophaga strain NRRL Y-17247 NODE_25_length_3256_cov_28.1855_ID_49, 
whole genome shotgun sequence
Length=3256

 Score = 73.1 bits (39),  Expect = 3e-09
 Identities = 41/42 (98%), Gaps = 0/42 (0%)
 Strand=Plus/Plus

Query  2   AAGGTTTCCGTAGGTGAACCTGCGGAAGGATCAGTAGAGAAT  43
           ||||||||||||||||||||||||||||||||| ||||||||
Sbjct  1   AAGGTTTCCGTAGGTGAACCTGCGGAAGGATCATTAGAGAAT  42


>CAKNUP010000036.1 Torulaspora indica genome assembly, contig: NODE_36_length_7264_cov_1165.909837, 
whole genome shotgun sequence
Length=7264

 Score = 73.1 bits (39),  Expect = 3e-09
 Identities = 41/42 (98%), Gaps = 0/42 (0%)
 Strand=Plus/Plus

Query  1     CAAGGTTTCCGTAGGTGAACCTGCGGAAGGATCAGTAGAGAA  42
             |||||||||||||||||||||||||||||||||| |||||||
Sbjct  3802  CAAGGTTTCCGTAGGTGAACCTGCGGAAGGATCATTAGAGAA  3843


>PPHX02000037.1 Torulaspora franciscae strain NRRL Y-17532 flattened_line_71, 
whole genome shotgun sequence
Length=7543

 Score = 73.1 bits (39),  Expect = 3e-09
 Identities = 41/42 (98%), Gaps = 0/42 (0%)
 Strand=Plus/Plus

Query  1     CAAGGTTTCCGTAGGTGAACCTGCGGAAGGATCAGTAGAGAA  42
             |||||||||||||||||||||||||||||||||| |||||||
Sbjct  2602  CAAGGTTTCCGTAGGTGAACCTGCGGAAGGATCATTAGAGAA  2643


>KE503208.1 Schizosaccharomyces octosporus yFS286 unplaced genomic scaffold 
supercont6.3, whole genome shotgun sequence
Length=3105948

 Score = 73.1 bits (39),  Expect = 3e-09
 Identities = 41/42 (98%), Gaps = 0/42 (0%)
 Strand=Plus/Minus

Query  1      CAAGGTTTCCGTAGGTGAACCTGCGGAAGGATCAGTAGAGAA  42
              |||||||||||||||||||||||||||||||||| |||||||
Sbjct  33084  CAAGGTTTCCGTAGGTGAACCTGCGGAAGGATCATTAGAGAA  33043


 Score = 73.1 bits (39),  Expect = 3e-09
 Identities = 45/48 (94%), Gaps = 0/48 (0%)
 Strand=Plus/Minus

Query  1      CAAGGTTTCCGTAGGTGAACCTGCGGAAGGATCAGTAGAGAATATTGG  48
              |||||||||||||||||||||||||||||||||| |||| || |||||
Sbjct  43662  CAAGGTTTCCGTAGGTGAACCTGCGGAAGGATCATTAGAAAAGATTGG  43615


>KE503207.1 Schizosaccharomyces octosporus yFS286 unplaced genomic scaffold 
supercont6.2, whole genome shotgun sequence
Length=3863862

 Score = 73.1 bits (39),  Expect = 3e-09
 Identities = 46/49 (94%), Gaps = 1/49 (2%)
 Strand=Plus/Minus

Query  1      CAAGGTTTCCGTAGGTGAACCTGCGGAAGGATCAGTAGAGAAT-ATTGG  48
              |||||||||||||||||||||||||||||||||| |||||||  |||||
Sbjct  21148  CAAGGTTTCCGTAGGTGAACCTGCGGAAGGATCATTAGAGAAAGATTGG  21100


>NW_001834692.1 Vanderwaltozyma polyspora DSM 70294 KpolScaffold1036 genomic 
scaffold, whole genome shotgun sequence
Length=283362

 Score = 73.1 bits (39),  Expect = 3e-09
 Identities = 41/42 (98%), Gaps = 0/42 (0%)
 Strand=Plus/Minus

Query  1       CAAGGTTTCCGTAGGTGAACCTGCGGAAGGATCAGTAGAGAA  42
               |||||||||||||||||||||||||||||||||| |||||||
Sbjct  277183  CAAGGTTTCCGTAGGTGAACCTGCGGAAGGATCATTAGAGAA  277142


>NW_001834527.1 Vanderwaltozyma polyspora DSM 70294 KpolScaffold544 genomic scaffold, 
whole genome shotgun sequence
Length=17071

 Score = 73.1 bits (39),  Expect = 3e-09
 Identities = 41/42 (98%), Gaps = 0/42 (0%)
 Strand=Plus/Plus

Query  1      CAAGGTTTCCGTAGGTGAACCTGCGGAAGGATCAGTAGAGAA  42
              |||||||||||||||||||||||||||||||||| |||||||
Sbjct  15566  CAAGGTTTCCGTAGGTGAACCTGCGGAAGGATCATTAGAGAA  15607


>NW_001834471.1 Vanderwaltozyma polyspora DSM 70294 KpolScaffold531 genomic scaffold, 
whole genome shotgun sequence
Length=6654

 Score = 73.1 bits (39),  Expect = 3e-09
 Identities = 41/42 (98%), Gaps = 0/42 (0%)
 Strand=Plus/Minus

Query  1     CAAGGTTTCCGTAGGTGAACCTGCGGAAGGATCAGTAGAGAA  42
             |||||||||||||||||||||||||||||||||| |||||||
Sbjct  5093  CAAGGTTTCCGTAGGTGAACCTGCGGAAGGATCATTAGAGAA  5052


>NC_016508.1 Torulaspora delbrueckii CBS 1146 chromosome 8, complete genome
Length=833973

 Score = 73.1 bits (39),  Expect = 3e-09
 Identities = 41/42 (98%), Gaps = 0/42 (0%)
 Strand=Plus/Minus

Query  1       CAAGGTTTCCGTAGGTGAACCTGCGGAAGGATCAGTAGAGAA  42
               |||||||||||||||||||||||||||||||||| |||||||
Sbjct  789449  CAAGGTTTCCGTAGGTGAACCTGCGGAAGGATCATTAGAGAA  789408


 Score = 73.1 bits (39),  Expect = 3e-09
 Identities = 41/42 (98%), Gaps = 0/42 (0%)
 Strand=Plus/Minus

Query  1       CAAGGTTTCCGTAGGTGAACCTGCGGAAGGATCAGTAGAGAA  42
               |||||||||||||||||||||||||||||||||| |||||||
Sbjct  798180  CAAGGTTTCCGTAGGTGAACCTGCGGAAGGATCATTAGAGAA  798139


 Score = 73.1 bits (39),  Expect = 3e-09
 Identities = 41/42 (98%), Gaps = 0/42 (0%)
 Strand=Plus/Minus

Query  1       CAAGGTTTCCGTAGGTGAACCTGCGGAAGGATCAGTAGAGAA  42
               |||||||||||||||||||||||||||||||||| |||||||
Sbjct  806911  CAAGGTTTCCGTAGGTGAACCTGCGGAAGGATCATTAGAGAA  806870


>NW_013185621.1 Schizosaccharomyces octosporus yFS286 unplaced genomic scaffold 
supercont6.3, whole genome shotgun sequence
Length=3105948

 Score = 73.1 bits (39),  Expect = 3e-09
 Identities = 41/42 (98%), Gaps = 0/42 (0%)
 Strand=Plus/Minus

Query  1      CAAGGTTTCCGTAGGTGAACCTGCGGAAGGATCAGTAGAGAA  42
              |||||||||||||||||||||||||||||||||| |||||||
Sbjct  33084  CAAGGTTTCCGTAGGTGAACCTGCGGAAGGATCATTAGAGAA  33043


 Score = 73.1 bits (39),  Expect = 3e-09
 Identities = 45/48 (94%), Gaps = 0/48 (0%)
 Strand=Plus/Minus

Query  1      CAAGGTTTCCGTAGGTGAACCTGCGGAAGGATCAGTAGAGAATATTGG  48
              |||||||||||||||||||||||||||||||||| |||| || |||||
Sbjct  43662  CAAGGTTTCCGTAGGTGAACCTGCGGAAGGATCATTAGAAAAGATTGG  43615


>NW_013185620.1 Schizosaccharomyces octosporus yFS286 unplaced genomic scaffold 
supercont6.2, whole genome shotgun sequence
Length=3863862

 Score = 73.1 bits (39),  Expect = 3e-09
 Identities = 46/49 (94%), Gaps = 1/49 (2%)
 Strand=Plus/Minus

Query  1      CAAGGTTTCCGTAGGTGAACCTGCGGAAGGATCAGTAGAGAAT-ATTGG  48
              |||||||||||||||||||||||||||||||||| |||||||  |||||
Sbjct  21148  CAAGGTTTCCGTAGGTGAACCTGCGGAAGGATCATTAGAGAAAGATTGG  21100


>NC_005788.4 Eremothecium gossypii ATCC 10895 chromosome VII, complete sequence
Length=1800949

 Score = 73.1 bits (39),  Expect = 3e-09
 Identities = 48/52 (92%), Gaps = 2/52 (4%)
 Strand=Plus/Minus

Query  1       CAAGGTTTCCGTAGGTGAACCTGCGGAAGGATCAGTAGAGAA-T-ATTGGAC  50
               |||||||||||||||||||||||||||||||||| || |||| | |||||||
Sbjct  445869  CAAGGTTTCCGTAGGTGAACCTGCGGAAGGATCATTATAGAAATGATTGGAC  445818


 Score = 73.1 bits (39),  Expect = 3e-09
 Identities = 48/52 (92%), Gaps = 2/52 (4%)
 Strand=Plus/Minus

Query  1       CAAGGTTTCCGTAGGTGAACCTGCGGAAGGATCAGTAGAGAA-T-ATTGGAC  50
               |||||||||||||||||||||||||||||||||| || |||| | |||||||
Sbjct  454066  CAAGGTTTCCGTAGGTGAACCTGCGGAAGGATCATTATAGAAATGATTGGAC  454015


 Score = 73.1 bits (39),  Expect = 3e-09
 Identities = 48/52 (92%), Gaps = 2/52 (4%)
 Strand=Plus/Minus

Query  1       CAAGGTTTCCGTAGGTGAACCTGCGGAAGGATCAGTAGAGAA-T-ATTGGAC  50
               |||||||||||||||||||||||||||||||||| || |||| | |||||||
Sbjct  462263  CAAGGTTTCCGTAGGTGAACCTGCGGAAGGATCATTATAGAAATGATTGGAC  462212


 Score = 73.1 bits (39),  Expect = 3e-09
 Identities = 48/52 (92%), Gaps = 2/52 (4%)
 Strand=Plus/Minus

Query  1       CAAGGTTTCCGTAGGTGAACCTGCGGAAGGATCAGTAGAGAA-T-ATTGGAC  50
               |||||||||||||||||||||||||||||||||| || |||| | |||||||
Sbjct  470460  CAAGGTTTCCGTAGGTGAACCTGCGGAAGGATCATTATAGAAATGATTGGAC  470409


 Score = 73.1 bits (39),  Expect = 3e-09
 Identities = 48/52 (92%), Gaps = 2/52 (4%)
 Strand=Plus/Minus

Query  1       CAAGGTTTCCGTAGGTGAACCTGCGGAAGGATCAGTAGAGAA-T-ATTGGAC  50
               |||||||||||||||||||||||||||||||||| || |||| | |||||||
Sbjct  478657  CAAGGTTTCCGTAGGTGAACCTGCGGAAGGATCATTATAGAAATGATTGGAC  478606


 Score = 73.1 bits (39),  Expect = 3e-09
 Identities = 48/52 (92%), Gaps = 2/52 (4%)
 Strand=Plus/Minus

Query  1       CAAGGTTTCCGTAGGTGAACCTGCGGAAGGATCAGTAGAGAA-T-ATTGGAC  50
               |||||||||||||||||||||||||||||||||| || |||| | |||||||
Sbjct  486854  CAAGGTTTCCGTAGGTGAACCTGCGGAAGGATCATTATAGAAATGATTGGAC  486803


 Score = 73.1 bits (39),  Expect = 3e-09
 Identities = 48/52 (92%), Gaps = 2/52 (4%)
 Strand=Plus/Minus

Query  1       CAAGGTTTCCGTAGGTGAACCTGCGGAAGGATCAGTAGAGAA-T-ATTGGAC  50
               |||||||||||||||||||||||||||||||||| || |||| | |||||||
Sbjct  495051  CAAGGTTTCCGTAGGTGAACCTGCGGAAGGATCATTATAGAAATGATTGGAC  495000


 Score = 73.1 bits (39),  Expect = 3e-09
 Identities = 48/52 (92%), Gaps = 2/52 (4%)
 Strand=Plus/Minus

Query  1       CAAGGTTTCCGTAGGTGAACCTGCGGAAGGATCAGTAGAGAA-T-ATTGGAC  50
               |||||||||||||||||||||||||||||||||| || |||| | |||||||
Sbjct  503248  CAAGGTTTCCGTAGGTGAACCTGCGGAAGGATCATTATAGAAATGATTGGAC  503197


 Score = 73.1 bits (39),  Expect = 3e-09
 Identities = 48/52 (92%), Gaps = 2/52 (4%)
 Strand=Plus/Minus

Query  1       CAAGGTTTCCGTAGGTGAACCTGCGGAAGGATCAGTAGAGAA-T-ATTGGAC  50
               |||||||||||||||||||||||||||||||||| || |||| | |||||||
Sbjct  511445  CAAGGTTTCCGTAGGTGAACCTGCGGAAGGATCATTATAGAAATGATTGGAC  511394


 Score = 73.1 bits (39),  Expect = 3e-09
 Identities = 48/52 (92%), Gaps = 2/52 (4%)
 Strand=Plus/Minus

Query  1       CAAGGTTTCCGTAGGTGAACCTGCGGAAGGATCAGTAGAGAA-T-ATTGGAC  50
               |||||||||||||||||||||||||||||||||| || |||| | |||||||
Sbjct  519642  CAAGGTTTCCGTAGGTGAACCTGCGGAAGGATCATTATAGAAATGATTGGAC  519591


 Score = 73.1 bits (39),  Expect = 3e-09
 Identities = 48/52 (92%), Gaps = 2/52 (4%)
 Strand=Plus/Minus

Query  1       CAAGGTTTCCGTAGGTGAACCTGCGGAAGGATCAGTAGAGAA-T-ATTGGAC  50
               |||||||||||||||||||||||||||||||||| || |||| | |||||||
Sbjct  527839  CAAGGTTTCCGTAGGTGAACCTGCGGAAGGATCATTATAGAAATGATTGGAC  527788


 Score = 73.1 bits (39),  Expect = 3e-09
 Identities = 48/52 (92%), Gaps = 2/52 (4%)
 Strand=Plus/Minus

Query  1       CAAGGTTTCCGTAGGTGAACCTGCGGAAGGATCAGTAGAGAA-T-ATTGGAC  50
               |||||||||||||||||||||||||||||||||| || |||| | |||||||
Sbjct  536036  CAAGGTTTCCGTAGGTGAACCTGCGGAAGGATCATTATAGAAATGATTGGAC  535985


 Score = 73.1 bits (39),  Expect = 3e-09
 Identities = 48/52 (92%), Gaps = 2/52 (4%)
 Strand=Plus/Minus

Query  1       CAAGGTTTCCGTAGGTGAACCTGCGGAAGGATCAGTAGAGAA-T-ATTGGAC  50
               |||||||||||||||||||||||||||||||||| || |||| | |||||||
Sbjct  544233  CAAGGTTTCCGTAGGTGAACCTGCGGAAGGATCATTATAGAAATGATTGGAC  544182


 Score = 73.1 bits (39),  Expect = 3e-09
 Identities = 48/52 (92%), Gaps = 2/52 (4%)
 Strand=Plus/Minus

Query  1       CAAGGTTTCCGTAGGTGAACCTGCGGAAGGATCAGTAGAGAA-T-ATTGGAC  50
               |||||||||||||||||||||||||||||||||| || |||| | |||||||
Sbjct  552430  CAAGGTTTCCGTAGGTGAACCTGCGGAAGGATCATTATAGAAATGATTGGAC  552379


 Score = 73.1 bits (39),  Expect = 3e-09
 Identities = 48/52 (92%), Gaps = 2/52 (4%)
 Strand=Plus/Minus

Query  1       CAAGGTTTCCGTAGGTGAACCTGCGGAAGGATCAGTAGAGAA-T-ATTGGAC  50
               |||||||||||||||||||||||||||||||||| || |||| | |||||||
Sbjct  560627  CAAGGTTTCCGTAGGTGAACCTGCGGAAGGATCATTATAGAAATGATTGGAC  560576


 Score = 73.1 bits (39),  Expect = 3e-09
 Identities = 48/52 (92%), Gaps = 2/52 (4%)
 Strand=Plus/Minus

Query  1       CAAGGTTTCCGTAGGTGAACCTGCGGAAGGATCAGTAGAGAA-T-ATTGGAC  50
               |||||||||||||||||||||||||||||||||| || |||| | |||||||
Sbjct  568824  CAAGGTTTCCGTAGGTGAACCTGCGGAAGGATCATTATAGAAATGATTGGAC  568773


 Score = 73.1 bits (39),  Expect = 3e-09
 Identities = 48/52 (92%), Gaps = 2/52 (4%)
 Strand=Plus/Minus

Query  1       CAAGGTTTCCGTAGGTGAACCTGCGGAAGGATCAGTAGAGAA-T-ATTGGAC  50
               |||||||||||||||||||||||||||||||||| || |||| | |||||||
Sbjct  577021  CAAGGTTTCCGTAGGTGAACCTGCGGAAGGATCATTATAGAAATGATTGGAC  576970


 Score = 73.1 bits (39),  Expect = 3e-09
 Identities = 48/52 (92%), Gaps = 2/52 (4%)
 Strand=Plus/Minus

Query  1       CAAGGTTTCCGTAGGTGAACCTGCGGAAGGATCAGTAGAGAA-T-ATTGGAC  50
               |||||||||||||||||||||||||||||||||| || |||| | |||||||
Sbjct  585218  CAAGGTTTCCGTAGGTGAACCTGCGGAAGGATCATTATAGAAATGATTGGAC  585167


 Score = 73.1 bits (39),  Expect = 3e-09
 Identities = 48/52 (92%), Gaps = 2/52 (4%)
 Strand=Plus/Minus

Query  1       CAAGGTTTCCGTAGGTGAACCTGCGGAAGGATCAGTAGAGAA-T-ATTGGAC  50
               |||||||||||||||||||||||||||||||||| || |||| | |||||||
Sbjct  593415  CAAGGTTTCCGTAGGTGAACCTGCGGAAGGATCATTATAGAAATGATTGGAC  593364


 Score = 73.1 bits (39),  Expect = 3e-09
 Identities = 48/52 (92%), Gaps = 2/52 (4%)
 Strand=Plus/Minus

Query  1       CAAGGTTTCCGTAGGTGAACCTGCGGAAGGATCAGTAGAGAA-T-ATTGGAC  50
               |||||||||||||||||||||||||||||||||| || |||| | |||||||
Sbjct  601612  CAAGGTTTCCGTAGGTGAACCTGCGGAAGGATCATTATAGAAATGATTGGAC  601561


 Score = 73.1 bits (39),  Expect = 3e-09
 Identities = 48/52 (92%), Gaps = 2/52 (4%)
 Strand=Plus/Minus

Query  1       CAAGGTTTCCGTAGGTGAACCTGCGGAAGGATCAGTAGAGAA-T-ATTGGAC  50
               |||||||||||||||||||||||||||||||||| || |||| | |||||||
Sbjct  609809  CAAGGTTTCCGTAGGTGAACCTGCGGAAGGATCATTATAGAAATGATTGGAC  609758


 Score = 73.1 bits (39),  Expect = 3e-09
 Identities = 48/52 (92%), Gaps = 2/52 (4%)
 Strand=Plus/Minus

Query  1       CAAGGTTTCCGTAGGTGAACCTGCGGAAGGATCAGTAGAGAA-T-ATTGGAC  50
               |||||||||||||||||||||||||||||||||| || |||| | |||||||
Sbjct  618006  CAAGGTTTCCGTAGGTGAACCTGCGGAAGGATCATTATAGAAATGATTGGAC  617955


 Score = 73.1 bits (39),  Expect = 3e-09
 Identities = 48/52 (92%), Gaps = 2/52 (4%)
 Strand=Plus/Minus

Query  1       CAAGGTTTCCGTAGGTGAACCTGCGGAAGGATCAGTAGAGAA-T-ATTGGAC  50
               |||||||||||||||||||||||||||||||||| || |||| | |||||||
Sbjct  626203  CAAGGTTTCCGTAGGTGAACCTGCGGAAGGATCATTATAGAAATGATTGGAC  626152


 Score = 73.1 bits (39),  Expect = 3e-09
 Identities = 48/52 (92%), Gaps = 2/52 (4%)
 Strand=Plus/Minus

Query  1       CAAGGTTTCCGTAGGTGAACCTGCGGAAGGATCAGTAGAGAA-T-ATTGGAC  50
               |||||||||||||||||||||||||||||||||| || |||| | |||||||
Sbjct  634400  CAAGGTTTCCGTAGGTGAACCTGCGGAAGGATCATTATAGAAATGATTGGAC  634349


 Score = 73.1 bits (39),  Expect = 3e-09
 Identities = 48/52 (92%), Gaps = 2/52 (4%)
 Strand=Plus/Minus

Query  1       CAAGGTTTCCGTAGGTGAACCTGCGGAAGGATCAGTAGAGAA-T-ATTGGAC  50
               |||||||||||||||||||||||||||||||||| || |||| | |||||||
Sbjct  642597  CAAGGTTTCCGTAGGTGAACCTGCGGAAGGATCATTATAGAAATGATTGGAC  642546


 Score = 73.1 bits (39),  Expect = 3e-09
 Identities = 48/52 (92%), Gaps = 2/52 (4%)
 Strand=Plus/Minus

Query  1       CAAGGTTTCCGTAGGTGAACCTGCGGAAGGATCAGTAGAGAA-T-ATTGGAC  50
               |||||||||||||||||||||||||||||||||| || |||| | |||||||
Sbjct  650794  CAAGGTTTCCGTAGGTGAACCTGCGGAAGGATCATTATAGAAATGATTGGAC  650743


 Score = 73.1 bits (39),  Expect = 3e-09
 Identities = 48/52 (92%), Gaps = 2/52 (4%)
 Strand=Plus/Minus

Query  1       CAAGGTTTCCGTAGGTGAACCTGCGGAAGGATCAGTAGAGAA-T-ATTGGAC  50
               |||||||||||||||||||||||||||||||||| || |||| | |||||||
Sbjct  658991  CAAGGTTTCCGTAGGTGAACCTGCGGAAGGATCATTATAGAAATGATTGGAC  658940


 Score = 73.1 bits (39),  Expect = 3e-09
 Identities = 48/52 (92%), Gaps = 2/52 (4%)
 Strand=Plus/Minus

Query  1       CAAGGTTTCCGTAGGTGAACCTGCGGAAGGATCAGTAGAGAA-T-ATTGGAC  50
               |||||||||||||||||||||||||||||||||| || |||| | |||||||
Sbjct  667188  CAAGGTTTCCGTAGGTGAACCTGCGGAAGGATCATTATAGAAATGATTGGAC  667137


 Score = 73.1 bits (39),  Expect = 3e-09
 Identities = 48/52 (92%), Gaps = 2/52 (4%)
 Strand=Plus/Minus

Query  1       CAAGGTTTCCGTAGGTGAACCTGCGGAAGGATCAGTAGAGAA-T-ATTGGAC  50
               |||||||||||||||||||||||||||||||||| || |||| | |||||||
Sbjct  675385  CAAGGTTTCCGTAGGTGAACCTGCGGAAGGATCATTATAGAAATGATTGGAC  675334


 Score = 73.1 bits (39),  Expect = 3e-09
 Identities = 48/52 (92%), Gaps = 2/52 (4%)
 Strand=Plus/Minus

Query  1       CAAGGTTTCCGTAGGTGAACCTGCGGAAGGATCAGTAGAGAA-T-ATTGGAC  50
               |||||||||||||||||||||||||||||||||| || |||| | |||||||
Sbjct  683582  CAAGGTTTCCGTAGGTGAACCTGCGGAAGGATCATTATAGAAATGATTGGAC  683531


 Score = 73.1 bits (39),  Expect = 3e-09
 Identities = 48/52 (92%), Gaps = 2/52 (4%)
 Strand=Plus/Minus

Query  1       CAAGGTTTCCGTAGGTGAACCTGCGGAAGGATCAGTAGAGAA-T-ATTGGAC  50
               |||||||||||||||||||||||||||||||||| || |||| | |||||||
Sbjct  691779  CAAGGTTTCCGTAGGTGAACCTGCGGAAGGATCATTATAGAAATGATTGGAC  691728


 Score = 73.1 bits (39),  Expect = 3e-09
 Identities = 48/52 (92%), Gaps = 2/52 (4%)
 Strand=Plus/Minus

Query  1       CAAGGTTTCCGTAGGTGAACCTGCGGAAGGATCAGTAGAGAA-T-ATTGGAC  50
               |||||||||||||||||||||||||||||||||| || |||| | |||||||
Sbjct  699976  CAAGGTTTCCGTAGGTGAACCTGCGGAAGGATCATTATAGAAATGATTGGAC  699925


 Score = 73.1 bits (39),  Expect = 3e-09
 Identities = 48/52 (92%), Gaps = 2/52 (4%)
 Strand=Plus/Minus

Query  1       CAAGGTTTCCGTAGGTGAACCTGCGGAAGGATCAGTAGAGAA-T-ATTGGAC  50
               |||||||||||||||||||||||||||||||||| || |||| | |||||||
Sbjct  708173  CAAGGTTTCCGTAGGTGAACCTGCGGAAGGATCATTATAGAAATGATTGGAC  708122


 Score = 73.1 bits (39),  Expect = 3e-09
 Identities = 48/52 (92%), Gaps = 2/52 (4%)
 Strand=Plus/Minus

Query  1       CAAGGTTTCCGTAGGTGAACCTGCGGAAGGATCAGTAGAGAA-T-ATTGGAC  50
               |||||||||||||||||||||||||||||||||| || |||| | |||||||
Sbjct  716370  CAAGGTTTCCGTAGGTGAACCTGCGGAAGGATCATTATAGAAATGATTGGAC  716319


 Score = 73.1 bits (39),  Expect = 3e-09
 Identities = 48/52 (92%), Gaps = 2/52 (4%)
 Strand=Plus/Minus

Query  1       CAAGGTTTCCGTAGGTGAACCTGCGGAAGGATCAGTAGAGAA-T-ATTGGAC  50
               |||||||||||||||||||||||||||||||||| || |||| | |||||||
Sbjct  724567  CAAGGTTTCCGTAGGTGAACCTGCGGAAGGATCATTATAGAAATGATTGGAC  724516


 Score = 73.1 bits (39),  Expect = 3e-09
 Identities = 48/52 (92%), Gaps = 2/52 (4%)
 Strand=Plus/Minus

Query  1       CAAGGTTTCCGTAGGTGAACCTGCGGAAGGATCAGTAGAGAA-T-ATTGGAC  50
               |||||||||||||||||||||||||||||||||| || |||| | |||||||
Sbjct  732764  CAAGGTTTCCGTAGGTGAACCTGCGGAAGGATCATTATAGAAATGATTGGAC  732713


 Score = 73.1 bits (39),  Expect = 3e-09
 Identities = 48/52 (92%), Gaps = 2/52 (4%)
 Strand=Plus/Minus

Query  1       CAAGGTTTCCGTAGGTGAACCTGCGGAAGGATCAGTAGAGAA-T-ATTGGAC  50
               |||||||||||||||||||||||||||||||||| || |||| | |||||||
Sbjct  740961  CAAGGTTTCCGTAGGTGAACCTGCGGAAGGATCATTATAGAAATGATTGGAC  740910


 Score = 73.1 bits (39),  Expect = 3e-09
 Identities = 48/52 (92%), Gaps = 2/52 (4%)
 Strand=Plus/Minus

Query  1       CAAGGTTTCCGTAGGTGAACCTGCGGAAGGATCAGTAGAGAA-T-ATTGGAC  50
               |||||||||||||||||||||||||||||||||| || |||| | |||||||
Sbjct  749158  CAAGGTTTCCGTAGGTGAACCTGCGGAAGGATCATTATAGAAATGATTGGAC  749107


 Score = 73.1 bits (39),  Expect = 3e-09
 Identities = 48/52 (92%), Gaps = 2/52 (4%)
 Strand=Plus/Minus

Query  1       CAAGGTTTCCGTAGGTGAACCTGCGGAAGGATCAGTAGAGAA-T-ATTGGAC  50
               |||||||||||||||||||||||||||||||||| || |||| | |||||||
Sbjct  757355  CAAGGTTTCCGTAGGTGAACCTGCGGAAGGATCATTATAGAAATGATTGGAC  757304


>NC_050732.1 Torulaspora globosa chromosome 6, complete sequence
Length=942542

 Score = 73.1 bits (39),  Expect = 3e-09
 Identities = 41/42 (98%), Gaps = 0/42 (0%)
 Strand=Plus/Minus

Query  1       CAAGGTTTCCGTAGGTGAACCTGCGGAAGGATCAGTAGAGAA  42
               |||||||||||||||||||||||||||||||||| |||||||
Sbjct  932182  CAAGGTTTCCGTAGGTGAACCTGCGGAAGGATCATTAGAGAA  932141


 Score = 73.1 bits (39),  Expect = 3e-09
 Identities = 41/42 (98%), Gaps = 0/42 (0%)
 Strand=Plus/Minus

Query  1       CAAGGTTTCCGTAGGTGAACCTGCGGAAGGATCAGTAGAGAA  42
               |||||||||||||||||||||||||||||||||| |||||||
Sbjct  940780  CAAGGTTTCCGTAGGTGAACCTGCGGAAGGATCATTAGAGAA  940739


>KQ474094.1 Rhodotorula graminis WP1 unplaced genomic scaffold RHOBAscaffold_22, 
whole genome shotgun sequence
Length=154783

 Score = 71.3 bits (38),  Expect = 1e-08
 Identities = 46/50 (92%), Gaps = 0/50 (0%)
 Strand=Plus/Plus

Query  1      CAAGGTTTCCGTAGGTGAACCTGCGGAAGGATCAGTAGAGAATATTGGAC  50
              |||||||||||||||||||||||||||||||||| ||| |||| | ||||
Sbjct  81943  CAAGGTTTCCGTAGGTGAACCTGCGGAAGGATCATTAGTGAATCTAGGAC  81992


 Score = 71.3 bits (38),  Expect = 1e-08
 Identities = 46/50 (92%), Gaps = 0/50 (0%)
 Strand=Plus/Plus

Query  1      CAAGGTTTCCGTAGGTGAACCTGCGGAAGGATCAGTAGAGAATATTGGAC  50
              |||||||||||||||||||||||||||||||||| ||| |||| | ||||
Sbjct  90548  CAAGGTTTCCGTAGGTGAACCTGCGGAAGGATCATTAGTGAATCTAGGAC  90597


 Score = 71.3 bits (38),  Expect = 1e-08
 Identities = 46/50 (92%), Gaps = 0/50 (0%)
 Strand=Plus/Plus

Query  1       CAAGGTTTCCGTAGGTGAACCTGCGGAAGGATCAGTAGAGAATATTGGAC  50
               |||||||||||||||||||||||||||||||||| ||| |||| | ||||
Sbjct  107762  CAAGGTTTCCGTAGGTGAACCTGCGGAAGGATCATTAGTGAATCTAGGAC  107811


 Score = 71.3 bits (38),  Expect = 1e-08
 Identities = 46/50 (92%), Gaps = 0/50 (0%)
 Strand=Plus/Plus

Query  1       CAAGGTTTCCGTAGGTGAACCTGCGGAAGGATCAGTAGAGAATATTGGAC  50
               |||||||||||||||||||||||||||||||||| ||| |||| | ||||
Sbjct  116375  CAAGGTTTCCGTAGGTGAACCTGCGGAAGGATCATTAGTGAATCTAGGAC  116424


 Score = 71.3 bits (38),  Expect = 1e-08
 Identities = 46/50 (92%), Gaps = 0/50 (0%)
 Strand=Plus/Plus

Query  1       CAAGGTTTCCGTAGGTGAACCTGCGGAAGGATCAGTAGAGAATATTGGAC  50
               |||||||||||||||||||||||||||||||||| ||| |||| | ||||
Sbjct  133590  CAAGGTTTCCGTAGGTGAACCTGCGGAAGGATCATTAGTGAATCTAGGAC  133639


 Score = 71.3 bits (38),  Expect = 1e-08
 Identities = 46/50 (92%), Gaps = 0/50 (0%)
 Strand=Plus/Plus

Query  1       CAAGGTTTCCGTAGGTGAACCTGCGGAAGGATCAGTAGAGAATATTGGAC  50
               |||||||||||||||||||||||||||||||||| ||| |||| | ||||
Sbjct  142201  CAAGGTTTCCGTAGGTGAACCTGCGGAAGGATCATTAGTGAATCTAGGAC  142250


 Score = 71.3 bits (38),  Expect = 1e-08
 Identities = 46/50 (92%), Gaps = 0/50 (0%)
 Strand=Plus/Plus

Query  1       CAAGGTTTCCGTAGGTGAACCTGCGGAAGGATCAGTAGAGAATATTGGAC  50
               |||||||||||||||||||||||||||||||||| ||| |||| | ||||
Sbjct  150815  CAAGGTTTCCGTAGGTGAACCTGCGGAAGGATCATTAGTGAATCTAGGAC  150864


 Score = 65.8 bits (35),  Expect = 4e-07
 Identities = 50/57 (88%), Gaps = 2/57 (4%)
 Strand=Plus/Plus

Query  130    ATGAATGTAATCTTA-TTATAACAATAATAAAACTTTCAACAACGGATCTCTTGGCT  185
              |||||||||  |  | ||||||||| || ||||||||||||||||||||||||||||
Sbjct  82103  ATGAATGTATACAAATTTATAACAA-AACAAAACTTTCAACAACGGATCTCTTGGCT  82158


 Score = 65.8 bits (35),  Expect = 4e-07
 Identities = 50/57 (88%), Gaps = 2/57 (4%)
 Strand=Plus/Plus

Query  130    ATGAATGTAATCTTA-TTATAACAATAATAAAACTTTCAACAACGGATCTCTTGGCT  185
              |||||||||  |  | ||||||||| || ||||||||||||||||||||||||||||
Sbjct  90708  ATGAATGTATACAAATTTATAACAA-AACAAAACTTTCAACAACGGATCTCTTGGCT  90763


 Score = 65.8 bits (35),  Expect = 4e-07
 Identities = 50/57 (88%), Gaps = 2/57 (4%)
 Strand=Plus/Plus

Query  130    ATGAATGTAATCTTA-TTATAACAATAATAAAACTTTCAACAACGGATCTCTTGGCT  185
              |||||||||  |  | ||||||||| || ||||||||||||||||||||||||||||
Sbjct  99317  ATGAATGTATACAAATTTATAACAA-AACAAAACTTTCAACAACGGATCTCTTGGCT  99372


 Score = 65.8 bits (35),  Expect = 4e-07
 Identities = 50/57 (88%), Gaps = 2/57 (4%)
 Strand=Plus/Plus

Query  130     ATGAATGTAATCTTA-TTATAACAATAATAAAACTTTCAACAACGGATCTCTTGGCT  185
               |||||||||  |  | ||||||||| || ||||||||||||||||||||||||||||
Sbjct  107922  ATGAATGTATACAAATTTATAACAA-AACAAAACTTTCAACAACGGATCTCTTGGCT  107977


 Score = 65.8 bits (35),  Expect = 4e-07
 Identities = 50/57 (88%), Gaps = 2/57 (4%)
 Strand=Plus/Plus

Query  130     ATGAATGTAATCTTA-TTATAACAATAATAAAACTTTCAACAACGGATCTCTTGGCT  185
               |||||||||  |  | ||||||||| || ||||||||||||||||||||||||||||
Sbjct  116535  ATGAATGTATACAAATTTATAACAA-AACAAAACTTTCAACAACGGATCTCTTGGCT  116590


 Score = 65.8 bits (35),  Expect = 4e-07
 Identities = 50/57 (88%), Gaps = 2/57 (4%)
 Strand=Plus/Plus

Query  130     ATGAATGTAATCTTA-TTATAACAATAATAAAACTTTCAACAACGGATCTCTTGGCT  185
               |||||||||  |  | ||||||||| || ||||||||||||||||||||||||||||
Sbjct  125138  ATGAATGTATACAAATTTATAACAA-AACAAAACTTTCAACAACGGATCTCTTGGCT  125193


 Score = 65.8 bits (35),  Expect = 4e-07
 Identities = 50/57 (88%), Gaps = 2/57 (4%)
 Strand=Plus/Plus

Query  130     ATGAATGTAATCTTA-TTATAACAATAATAAAACTTTCAACAACGGATCTCTTGGCT  185
               |||||||||  |  | ||||||||| || ||||||||||||||||||||||||||||
Sbjct  133750  ATGAATGTATACAAATTTATAACAA-AACAAAACTTTCAACAACGGATCTCTTGGCT  133805


 Score = 65.8 bits (35),  Expect = 4e-07
 Identities = 50/57 (88%), Gaps = 2/57 (4%)
 Strand=Plus/Plus

Query  130     ATGAATGTAATCTTA-TTATAACAATAATAAAACTTTCAACAACGGATCTCTTGGCT  185
               |||||||||  |  | ||||||||| || ||||||||||||||||||||||||||||
Sbjct  142361  ATGAATGTATACAAATTTATAACAA-AACAAAACTTTCAACAACGGATCTCTTGGCT  142416


 Score = 65.8 bits (35),  Expect = 4e-07
 Identities = 50/57 (88%), Gaps = 2/57 (4%)
 Strand=Plus/Plus

Query  130     ATGAATGTAATCTTA-TTATAACAATAATAAAACTTTCAACAACGGATCTCTTGGCT  185
               |||||||||  |  | ||||||||| || ||||||||||||||||||||||||||||
Sbjct  150975  ATGAATGTATACAAATTTATAACAA-AACAAAACTTTCAACAACGGATCTCTTGGCT  151030


 Score = 58.4 bits (31),  Expect = 7e-05
 Identities = 49/57 (86%), Gaps = 3/57 (5%)
 Strand=Plus/Plus

Query  130    ATGAATGTAATCTTA-TTATAACAATAATAAAACTTTCAACAACGGATCTCTTGGCT  185
              |||||||||  |  | ||||||| | || ||||||||||||||||||||||||||||
Sbjct  73555  ATGAATGTATACAAATTTATAAC-A-AACAAAACTTTCAACAACGGATCTCTTGGCT  73609


>PPLS02000040.1 Teunomyces gatunensis strain NRRL Y-48064 NODE_40_length_7536_cov_1424.61_ID_79, 
whole genome shotgun sequence
Length=7536

 Score = 71.3 bits (38),  Expect = 1e-08
 Identities = 40/41 (98%), Gaps = 0/41 (0%)
 Strand=Plus/Plus

Query  1     CAAGGTTTCCGTAGGTGAACCTGCGGAAGGATCAGTAGAGA  41
             |||||||||||||||||||||||||||||||||| ||||||
Sbjct  4510  CAAGGTTTCCGTAGGTGAACCTGCGGAAGGATCATTAGAGA  4550


>PPXN02000161.1 Grigorovia transvaalensis strain NRRL Y-17245 NODE_161_length_6168_cov_1880.96_ID_321, 
whole genome shotgun sequence
Length=6168

 Score = 71.3 bits (38),  Expect = 1e-08
 Identities = 42/44 (95%), Gaps = 0/44 (0%)
 Strand=Plus/Minus

Query  1     CAAGGTTTCCGTAGGTGAACCTGCGGAAGGATCAGTAGAGAATA  44
             |||||||||||||||||||||||||||||||||| || ||||||
Sbjct  5565  CAAGGTTTCCGTAGGTGAACCTGCGGAAGGATCATTATAGAATA  5522


>CU928180.1 Lachancea thermotolerans CBS 6340 chromosome H complete sequence
Length=1423902

 Score = 71.3 bits (38),  Expect = 1e-08
 Identities = 44/47 (94%), Gaps = 0/47 (0%)
 Strand=Plus/Minus

Query  1        CAAGGTTTCCGTAGGTGAACCTGCGGAAGGATCAGTAGAGAATATTG  47
                |||||||||||||||||||||||||||||||||| || ||||| |||
Sbjct  1138224  CAAGGTTTCCGTAGGTGAACCTGCGGAAGGATCATTAAAGAATTTTG  1138178


 Score = 71.3 bits (38),  Expect = 1e-08
 Identities = 44/47 (94%), Gaps = 0/47 (0%)
 Strand=Plus/Minus

Query  1        CAAGGTTTCCGTAGGTGAACCTGCGGAAGGATCAGTAGAGAATATTG  47
                |||||||||||||||||||||||||||||||||| || ||||| |||
Sbjct  1146730  CAAGGTTTCCGTAGGTGAACCTGCGGAAGGATCATTAAAGAATTTTG  1146684


 Score = 71.3 bits (38),  Expect = 1e-08
 Identities = 44/47 (94%), Gaps = 0/47 (0%)
 Strand=Plus/Minus

Query  1        CAAGGTTTCCGTAGGTGAACCTGCGGAAGGATCAGTAGAGAATATTG  47
                |||||||||||||||||||||||||||||||||| || ||||| |||
Sbjct  1151511  CAAGGTTTCCGTAGGTGAACCTGCGGAAGGATCATTAAAGAATTTTG  1151465


>JAHZQW010000108.1 Candida margitis strain CBS 14175 scaffold189, whole genome shotgun 
sequence
Length=1772

 Score = 71.3 bits (38),  Expect = 1e-08
 Identities = 42/44 (95%), Gaps = 0/44 (0%)
 Strand=Plus/Plus

Query  1    CAAGGTTTCCGTAGGTGAACCTGCGGAAGGATCAGTAGAGAATA  44
            |||||||||||||||||||||||||||||||||| || ||||||
Sbjct  82   CAAGGTTTCCGTAGGTGAACCTGCGGAAGGATCATTACAGAATA  125


>CH981532.1 Lodderomyces elongisporus NRRL YB-4239 supercont1.9 genomic scaffold, 
whole genome shotgun sequence
Length=544997

 Score = 71.3 bits (38),  Expect = 1e-08
 Identities = 44/47 (94%), Gaps = 0/47 (0%)
 Strand=Plus/Minus

Query  1       CAAGGTTTCCGTAGGTGAACCTGCGGAAGGATCAGTAGAGAATATTG  47
               |||||||||||||||||||||||||||||||||| || ||||| |||
Sbjct  384042  CAAGGTTTCCGTAGGTGAACCTGCGGAAGGATCATTACAGAATTTTG  383996


 Score = 71.3 bits (38),  Expect = 1e-08
 Identities = 44/47 (94%), Gaps = 0/47 (0%)
 Strand=Plus/Minus

Query  1       CAAGGTTTCCGTAGGTGAACCTGCGGAAGGATCAGTAGAGAATATTG  47
               |||||||||||||||||||||||||||||||||| || ||||| |||
Sbjct  391718  CAAGGTTTCCGTAGGTGAACCTGCGGAAGGATCATTACAGAATTTTG  391672


 Score = 71.3 bits (38),  Expect = 1e-08
 Identities = 44/47 (94%), Gaps = 0/47 (0%)
 Strand=Plus/Minus

Query  1       CAAGGTTTCCGTAGGTGAACCTGCGGAAGGATCAGTAGAGAATATTG  47
               |||||||||||||||||||||||||||||||||| || ||||| |||
Sbjct  399448  CAAGGTTTCCGTAGGTGAACCTGCGGAAGGATCATTACAGAATTTTG  399402


 Score = 71.3 bits (38),  Expect = 1e-08
 Identities = 44/47 (94%), Gaps = 0/47 (0%)
 Strand=Plus/Minus

Query  1       CAAGGTTTCCGTAGGTGAACCTGCGGAAGGATCAGTAGAGAATATTG  47
               |||||||||||||||||||||||||||||||||| || ||||| |||
Sbjct  407176  CAAGGTTTCCGTAGGTGAACCTGCGGAAGGATCATTACAGAATTTTG  407130


 Score = 71.3 bits (38),  Expect = 1e-08
 Identities = 44/47 (94%), Gaps = 0/47 (0%)
 Strand=Plus/Minus

Query  1       CAAGGTTTCCGTAGGTGAACCTGCGGAAGGATCAGTAGAGAATATTG  47
               |||||||||||||||||||||||||||||||||| || ||||| |||
Sbjct  424095  CAAGGTTTCCGTAGGTGAACCTGCGGAAGGATCATTACAGAATTTTG  424049


>LT598476.1 Lachancea sp. CBS 6924 genome assembly, chromosome: G, whole 
genome shotgun sequence
Length=2436460

 Score = 71.3 bits (38),  Expect = 1e-08
 Identities = 44/47 (94%), Gaps = 0/47 (0%)
 Strand=Plus/Minus

Query  1        CAAGGTTTCCGTAGGTGAACCTGCGGAAGGATCAGTAGAGAATATTG  47
                |||||||||||||||||||||||||||||||||| || ||||| |||
Sbjct  1495792  CAAGGTTTCCGTAGGTGAACCTGCGGAAGGATCATTAAAGAATTTTG  1495746


 Score = 71.3 bits (38),  Expect = 1e-08
 Identities = 44/47 (94%), Gaps = 0/47 (0%)
 Strand=Plus/Minus

Query  1        CAAGGTTTCCGTAGGTGAACCTGCGGAAGGATCAGTAGAGAATATTG  47
                |||||||||||||||||||||||||||||||||| || ||||| |||
Sbjct  1504404  CAAGGTTTCCGTAGGTGAACCTGCGGAAGGATCATTAAAGAATTTTG  1504358


 Score = 63.9 bits (34),  Expect = 2e-06
 Identities = 36/37 (97%), Gaps = 0/37 (0%)
 Strand=Plus/Minus

Query  1        CAAGGTTTCCGTAGGTGAACCTGCGGAAGGATCAGTA  37
                |||||||||||||||||||||||||||||||||| ||
Sbjct  1506303  CAAGGTTTCCGTAGGTGAACCTGCGGAAGGATCATTA  1506267


>QGOD01000262.1 Sarcodon sp. MG97 scaffold289_cov1430, whole genome shotgun sequence
Length=6324

 Score = 71.3 bits (38),  Expect = 1e-08
 Identities = 42/44 (95%), Gaps = 0/44 (0%)
 Strand=Plus/Plus

Query  1     CAAGGTTTCCGTAGGTGAACCTGCGGAAGGATCAGTAGAGAATA  44
             |||||||||||||||||||||||||||||||||| || ||||||
Sbjct  2598  CAAGGTTTCCGTAGGTGAACCTGCGGAAGGATCATTAAAGAATA  2641


>LN890542.1 Lachancea quebecensis genome assembly LAQU0, scaffold LAQU0S02, 
whole genome shotgun sequence
Length=930091

 Score = 71.3 bits (38),  Expect = 1e-08
 Identities = 44/47 (94%), Gaps = 0/47 (0%)
 Strand=Plus/Plus

Query  1       CAAGGTTTCCGTAGGTGAACCTGCGGAAGGATCAGTAGAGAATATTG  47
               |||||||||||||||||||||||||||||||||| || ||||| |||
Sbjct  258095  CAAGGTTTCCGTAGGTGAACCTGCGGAAGGATCATTAAAGAATTTTG  258141


 Score = 71.3 bits (38),  Expect = 1e-08
 Identities = 44/47 (94%), Gaps = 0/47 (0%)
 Strand=Plus/Plus

Query  1       CAAGGTTTCCGTAGGTGAACCTGCGGAAGGATCAGTAGAGAATATTG  47
               |||||||||||||||||||||||||||||||||| || ||||| |||
Sbjct  266603  CAAGGTTTCCGTAGGTGAACCTGCGGAAGGATCATTAAAGAATTTTG  266649


>CH445386.1 Parastagonospora nodorum SN15 scaffold_66, whole genome shotgun 
sequence
Length=19742

 Score = 71.3 bits (38),  Expect = 1e-08
 Identities = 44/47 (94%), Gaps = 0/47 (0%)
 Strand=Plus/Minus

Query  1    CAAGGTTTCCGTAGGTGAACCTGCGGAAGGATCAGTAGAGAATATTG  47
            |||||||||||||||||||||||||||||||||| || ||||| |||
Sbjct  669  CAAGGTTTCCGTAGGTGAACCTGCGGAAGGATCATTACAGAATTTTG  623


 Score = 71.3 bits (38),  Expect = 1e-08
 Identities = 44/47 (94%), Gaps = 0/47 (0%)
 Strand=Plus/Minus

Query  1      CAAGGTTTCCGTAGGTGAACCTGCGGAAGGATCAGTAGAGAATATTG  47
              |||||||||||||||||||||||||||||||||| || ||||| |||
Sbjct  17067  CAAGGTTTCCGTAGGTGAACCTGCGGAAGGATCATTACAGAATTTTG  17021


>JADIOY010000395.1 [Candida] silvatica strain NRRL Y-7777 NODE_395_length_3409_cov_206.457_ID_18639, 
whole genome shotgun sequence
Length=3409

 Score = 71.3 bits (38),  Expect = 1e-08
 Identities = 46/50 (92%), Gaps = 0/50 (0%)
 Strand=Plus/Plus

Query  1     CAAGGTTTCCGTAGGTGAACCTGCGGAAGGATCAGTAGAGAATATTGGAC  50
             |||||||||||||||||||||||||||||||||| || |||| ||| |||
Sbjct  2988  CAAGGTTTCCGTAGGTGAACCTGCGGAAGGATCATTACAGAAGATTCGAC  3037


>PJQD01000066.1 Rhodotorula taiwanensis strain MD1149 RTAI_MD1149_contig_66, 
whole genome shotgun sequence
Length=7943

 Score = 71.3 bits (38),  Expect = 1e-08
 Identities = 46/50 (92%), Gaps = 0/50 (0%)
 Strand=Plus/Plus

Query  1     CAAGGTTTCCGTAGGTGAACCTGCGGAAGGATCAGTAGAGAATATTGGAC  50
             |||||||||||||||||||||||||||||||||| ||| ||| || ||||
Sbjct  1486  CAAGGTTTCCGTAGGTGAACCTGCGGAAGGATCATTAGTGAACATAGGAC  1535


 Score = 71.3 bits (38),  Expect = 1e-08
 Identities = 64/75 (85%), Gaps = 8/75 (11%)
 Strand=Plus/Plus

Query  111   ACACAAACTTCTAAATGTAATGAATGTAATCTTATTATAACAATAATAAAACTTTCAACA  170
             |||||||  |||  ||| |||| || |||  || ||||||||| ||||||||||||||||
Sbjct  1631  ACACAAA-GTCT--ATG-AATGTATTTAA--TT-TTATAACAA-AATAAAACTTTCAACA  1682

Query  171   ACGGATCTCTTGGCT  185
             |||||||||||||||
Sbjct  1683  ACGGATCTCTTGGCT  1697


>JABBWO010000620.1 Suillus bovinus strain UH-Sbo-P2 EDB93scaffold_620, whole genome 
shotgun sequence
Length=1058

 Score = 71.3 bits (38),  Expect = 1e-08
 Identities = 42/44 (95%), Gaps = 0/44 (0%)
 Strand=Plus/Minus

Query  1    CAAGGTTTCCGTAGGTGAACCTGCGGAAGGATCAGTAGAGAATA  44
            |||||||||||||||||||||||||||||||||| || ||||||
Sbjct  455  CAAGGTTTCCGTAGGTGAACCTGCGGAAGGATCATTAAAGAATA  412


>JABBWO010000619.1 Suillus bovinus strain UH-Sbo-P2 EDB93scaffold_619, whole genome 
shotgun sequence
Length=1081

 Score = 71.3 bits (38),  Expect = 1e-08
 Identities = 42/44 (95%), Gaps = 0/44 (0%)
 Strand=Plus/Plus

Query  1    CAAGGTTTCCGTAGGTGAACCTGCGGAAGGATCAGTAGAGAATA  44
            |||||||||||||||||||||||||||||||||| || ||||||
Sbjct  954  CAAGGTTTCCGTAGGTGAACCTGCGGAAGGATCATTAAAGAATA  997


>JABBWO010000586.1 Suillus bovinus strain UH-Sbo-P2 EDB93scaffold_586, whole genome 
shotgun sequence
Length=1977

 Score = 71.3 bits (38),  Expect = 1e-08
 Identities = 42/44 (95%), Gaps = 0/44 (0%)
 Strand=Plus/Minus

Query  1    CAAGGTTTCCGTAGGTGAACCTGCGGAAGGATCAGTAGAGAATA  44
            |||||||||||||||||||||||||||||||||| || ||||||
Sbjct  169  CAAGGTTTCCGTAGGTGAACCTGCGGAAGGATCATTAAAGAATA  126


>JABBWO010000560.1 Suillus bovinus strain UH-Sbo-P2 EDB93scaffold_560, whole genome 
shotgun sequence
Length=3100

 Score = 71.3 bits (38),  Expect = 1e-08
 Identities = 42/44 (95%), Gaps = 0/44 (0%)
 Strand=Plus/Plus

Query  1    CAAGGTTTCCGTAGGTGAACCTGCGGAAGGATCAGTAGAGAATA  44
            |||||||||||||||||||||||||||||||||| || ||||||
Sbjct  649  CAAGGTTTCCGTAGGTGAACCTGCGGAAGGATCATTAAAGAATA  692


>JABBWO010000546.1 Suillus bovinus strain UH-Sbo-P2 EDB93scaffold_546, whole genome 
shotgun sequence
Length=4028

 Score = 71.3 bits (38),  Expect = 1e-08
 Identities = 42/44 (95%), Gaps = 0/44 (0%)
 Strand=Plus/Plus

Query  1    CAAGGTTTCCGTAGGTGAACCTGCGGAAGGATCAGTAGAGAATA  44
            |||||||||||||||||||||||||||||||||| || ||||||
Sbjct  691  CAAGGTTTCCGTAGGTGAACCTGCGGAAGGATCATTAAAGAATA  734


>JABBWO010000531.1 Suillus bovinus strain UH-Sbo-P2 EDB93scaffold_531, whole genome 
shotgun sequence
Length=4964

 Score = 71.3 bits (38),  Expect = 1e-08
 Identities = 42/44 (95%), Gaps = 0/44 (0%)
 Strand=Plus/Plus

Query  1    CAAGGTTTCCGTAGGTGAACCTGCGGAAGGATCAGTAGAGAATA  44
            |||||||||||||||||||||||||||||||||| || ||||||
Sbjct  527  CAAGGTTTCCGTAGGTGAACCTGCGGAAGGATCATTAAAGAATA  570


>JABBWO010000517.1 Suillus bovinus strain UH-Sbo-P2 EDB93scaffold_517, whole genome 
shotgun sequence
Length=5758

 Score = 71.3 bits (38),  Expect = 1e-08
 Identities = 42/44 (95%), Gaps = 0/44 (0%)
 Strand=Plus/Minus

Query  1     CAAGGTTTCCGTAGGTGAACCTGCGGAAGGATCAGTAGAGAATA  44
             |||||||||||||||||||||||||||||||||| || ||||||
Sbjct  5556  CAAGGTTTCCGTAGGTGAACCTGCGGAAGGATCATTAAAGAATA  5513


>JABBWO010000494.1 Suillus bovinus strain UH-Sbo-P2 EDB93scaffold_494, whole genome 
shotgun sequence
Length=7871

 Score = 71.3 bits (38),  Expect = 1e-08
 Identities = 42/44 (95%), Gaps = 0/44 (0%)
 Strand=Plus/Minus

Query  1     CAAGGTTTCCGTAGGTGAACCTGCGGAAGGATCAGTAGAGAATA  44
             |||||||||||||||||||||||||||||||||| || ||||||
Sbjct  4601  CAAGGTTTCCGTAGGTGAACCTGCGGAAGGATCATTAAAGAATA  4558


>JABBWO010000471.1 Suillus bovinus strain UH-Sbo-P2 EDB93scaffold_471, whole genome 
shotgun sequence
Length=9022

 Score = 71.3 bits (38),  Expect = 1e-08
 Identities = 42/44 (95%), Gaps = 0/44 (0%)
 Strand=Plus/Plus

Query  1    CAAGGTTTCCGTAGGTGAACCTGCGGAAGGATCAGTAGAGAATA  44
            |||||||||||||||||||||||||||||||||| || ||||||
Sbjct  691  CAAGGTTTCCGTAGGTGAACCTGCGGAAGGATCATTAAAGAATA  734


>JABBWO010000461.1 Suillus bovinus strain UH-Sbo-P2 EDB93scaffold_461, whole genome 
shotgun sequence
Length=9762

 Score = 71.3 bits (38),  Expect = 1e-08
 Identities = 42/44 (95%), Gaps = 0/44 (0%)
 Strand=Plus/Minus

Query  1    CAAGGTTTCCGTAGGTGAACCTGCGGAAGGATCAGTAGAGAATA  44
            |||||||||||||||||||||||||||||||||| || ||||||
Sbjct  744  CAAGGTTTCCGTAGGTGAACCTGCGGAAGGATCATTAAAGAATA  701


>JABBWO010000402.1 Suillus bovinus strain UH-Sbo-P2 EDB93scaffold_402, whole genome 
shotgun sequence
Length=13104

 Score = 71.3 bits (38),  Expect = 1e-08
 Identities = 42/44 (95%), Gaps = 0/44 (0%)
 Strand=Plus/Minus

Query  1     CAAGGTTTCCGTAGGTGAACCTGCGGAAGGATCAGTAGAGAATA  44
             |||||||||||||||||||||||||||||||||| || ||||||
Sbjct  5889  CAAGGTTTCCGTAGGTGAACCTGCGGAAGGATCATTAAAGAATA  5846


>JABBWO010000378.1 Suillus bovinus strain UH-Sbo-P2 EDB93scaffold_378, whole genome 
shotgun sequence
Length=14202

 Score = 71.3 bits (38),  Expect = 1e-08
 Identities = 42/44 (95%), Gaps = 0/44 (0%)
 Strand=Plus/Plus

Query  1     CAAGGTTTCCGTAGGTGAACCTGCGGAAGGATCAGTAGAGAATA  44
             |||||||||||||||||||||||||||||||||| || ||||||
Sbjct  7689  CAAGGTTTCCGTAGGTGAACCTGCGGAAGGATCATTAAAGAATA  7732


>JABBWO010000249.1 Suillus bovinus strain UH-Sbo-P2 EDB93scaffold_249, whole genome 
shotgun sequence
Length=23911

 Score = 71.3 bits (38),  Expect = 1e-08
 Identities = 42/44 (95%), Gaps = 0/44 (0%)
 Strand=Plus/Plus

Query  1     CAAGGTTTCCGTAGGTGAACCTGCGGAAGGATCAGTAGAGAATA  44
             |||||||||||||||||||||||||||||||||| || ||||||
Sbjct  2400  CAAGGTTTCCGTAGGTGAACCTGCGGAAGGATCATTAAAGAATA  2443


 Score = 71.3 bits (38),  Expect = 1e-08
 Identities = 42/44 (95%), Gaps = 0/44 (0%)
 Strand=Plus/Plus

Query  1      CAAGGTTTCCGTAGGTGAACCTGCGGAAGGATCAGTAGAGAATA  44
              |||||||||||||||||||||||||||||||||| || ||||||
Sbjct  15712  CAAGGTTTCCGTAGGTGAACCTGCGGAAGGATCATTAAAGAATA  15755


>BRDD01000307.1 Tremella fuciformis NBRC 9317 DNA, KCNB80TF.307, whole genome 
shotgun sequence
Length=7484

 Score = 71.3 bits (38),  Expect = 1e-08
 Identities = 40/41 (98%), Gaps = 0/41 (0%)
 Strand=Plus/Plus

Query  1     CAAGGTTTCCGTAGGTGAACCTGCGGAAGGATCAGTAGAGA  41
             |||||||||||||||||||||||||||||||||| ||||||
Sbjct  7126  CAAGGTTTCCGTAGGTGAACCTGCGGAAGGATCATTAGAGA  7166


>PPJB01000744.1 Aciculoconidium aculeatum strain NRRL YB-4298 NODE_744_length_254_cov_1321.71_ID_1487, 
whole genome shotgun sequence
Length=254

 Score = 71.3 bits (38),  Expect = 1e-08
 Identities = 42/44 (95%), Gaps = 0/44 (0%)
 Strand=Plus/Minus

Query  1    CAAGGTTTCCGTAGGTGAACCTGCGGAAGGATCAGTAGAGAATA  44
            |||||||||||||||||||||||||||||||||| |||| ||||
Sbjct  170  CAAGGTTTCCGTAGGTGAACCTGCGGAAGGATCATTAGAAAATA  127


>PPLP01000043.1 Suhomyces canberraensis strain NRRL YB-2417 NODE_43_length_3661_cov_1088.06_ID_85, 
whole genome shotgun sequence
Length=3661

 Score = 71.3 bits (38),  Expect = 1e-08
 Identities = 42/44 (95%), Gaps = 0/44 (0%)
 Strand=Plus/Minus

Query  1     CAAGGTTTCCGTAGGTGAACCTGCGGAAGGATCAGTAGAGAATA  44
             |||||||||||||||||||||||||||||||||| || ||||||
Sbjct  1048  CAAGGTTTCCGTAGGTGAACCTGCGGAAGGATCATTAAAGAATA  1005


>LN736364.1 Lachancea lanzarotensis genome assembly LALA0, scaffold LALA0S05, 
whole genome shotgun sequence
Length=910667

 Score = 71.3 bits (38),  Expect = 1e-08
 Identities = 44/47 (94%), Gaps = 0/47 (0%)
 Strand=Plus/Minus

Query  1      CAAGGTTTCCGTAGGTGAACCTGCGGAAGGATCAGTAGAGAATATTG  47
              |||||||||||||||||||||||||||||||||| || ||||| |||
Sbjct  11342  CAAGGTTTCCGTAGGTGAACCTGCGGAAGGATCATTAAAGAATTTTG  11296


 Score = 71.3 bits (38),  Expect = 1e-08
 Identities = 44/47 (94%), Gaps = 0/47 (0%)
 Strand=Plus/Minus

Query  1      CAAGGTTTCCGTAGGTGAACCTGCGGAAGGATCAGTAGAGAATATTG  47
              |||||||||||||||||||||||||||||||||| || ||||| |||
Sbjct  19917  CAAGGTTTCCGTAGGTGAACCTGCGGAAGGATCATTAAAGAATTTTG  19871


>JAGSXI010000318.1 Metschnikowia australis strain W7-5 NODE_320_length_317_cov_1587.38_ID_25491, 
whole genome shotgun sequence
Length=317

 Score = 71.3 bits (38),  Expect = 1e-08
 Identities = 42/44 (95%), Gaps = 0/44 (0%)
 Strand=Plus/Minus

Query  1    CAAGGTTTCCGTAGGTGAACCTGCGGAAGGATCAGTAGAGAATA  44
            |||||||||||||||||||||||||||||||||| || ||||||
Sbjct  291  CAAGGTTTCCGTAGGTGAACCTGCGGAAGGATCATTAAAGAATA  248


>JAGSXI010000284.1 Metschnikowia australis strain W7-5 NODE_286_length_369_cov_1255.03_ID_27981, 
whole genome shotgun sequence
Length=369

 Score = 71.3 bits (38),  Expect = 1e-08
 Identities = 42/44 (95%), Gaps = 0/44 (0%)
 Strand=Plus/Plus

Query  1   CAAGGTTTCCGTAGGTGAACCTGCGGAAGGATCAGTAGAGAATA  44
           |||||||||||||||||||||||||||||||||| || ||||||
Sbjct  27  CAAGGTTTCCGTAGGTGAACCTGCGGAAGGATCATTAAAGAATA  70


>JAGSXI010000247.1 Metschnikowia australis strain W7-5 NODE_249_length_442_cov_1391.36_ID_28049, 
whole genome shotgun sequence
Length=442

 Score = 71.3 bits (38),  Expect = 1e-08
 Identities = 42/44 (95%), Gaps = 0/44 (0%)
 Strand=Plus/Plus

Query  1   CAAGGTTTCCGTAGGTGAACCTGCGGAAGGATCAGTAGAGAATA  44
           |||||||||||||||||||||||||||||||||| || ||||||
Sbjct  27  CAAGGTTTCCGTAGGTGAACCTGCGGAAGGATCATTAAAGAATA  70


>JAGSXI010000226.1 Metschnikowia australis strain W7-5 NODE_228_length_503_cov_3771.63_ID_32236, 
whole genome shotgun sequence
Length=503

 Score = 71.3 bits (38),  Expect = 1e-08
 Identities = 42/44 (95%), Gaps = 0/44 (0%)
 Strand=Plus/Plus

Query  1    CAAGGTTTCCGTAGGTGAACCTGCGGAAGGATCAGTAGAGAATA  44
            |||||||||||||||||||||||||||||||||| || ||||||
Sbjct  403  CAAGGTTTCCGTAGGTGAACCTGCGGAAGGATCATTAAAGAATA  446


>PPLR01000085.1 Teunomyces kruisii strain NRRL Y-17087 flattened_line_162, whole 
genome shotgun sequence
Length=6380

 Score = 71.3 bits (38),  Expect = 1e-08
 Identities = 42/44 (95%), Gaps = 0/44 (0%)
 Strand=Plus/Plus

Query  1     CAAGGTTTCCGTAGGTGAACCTGCGGAAGGATCAGTAGAGAATA  44
             |||||||||||||||||||||||||||||||||| || ||||||
Sbjct  2208  CAAGGTTTCCGTAGGTGAACCTGCGGAAGGATCATTAAAGAATA  2251


>SOZI01000280.1 Rhodotorula diobovata strain UCD-FST 08-225 DMC30scaffold_280, 
whole genome shotgun sequence
Length=6597

 Score = 71.3 bits (38),  Expect = 1e-08
 Identities = 46/50 (92%), Gaps = 0/50 (0%)
 Strand=Plus/Plus

Query  1     CAAGGTTTCCGTAGGTGAACCTGCGGAAGGATCAGTAGAGAATATTGGAC  50
             |||||||||||||||||||||||||||||||||| ||| |||| | ||||
Sbjct  2521  CAAGGTTTCCGTAGGTGAACCTGCGGAAGGATCATTAGTGAATCTAGGAC  2570


 Score = 71.3 bits (38),  Expect = 1e-08
 Identities = 51/57 (89%), Gaps = 2/57 (4%)
 Strand=Plus/Plus

Query  130   ATGAATGTAATCTTATT-ATAACAATAATAAAACTTTCAACAACGGATCTCTTGGCT  185
             |||||||||| |  ||| ||||||| || ||||||||||||||||||||||||||||
Sbjct  2688  ATGAATGTAAGCAAATTTATAACAA-AACAAAACTTTCAACAACGGATCTCTTGGCT  2743


>JABBWK010000710.1 Suillus fuscotomentosus strain FC203 F5891scaffold_710, whole 
genome shotgun sequence
Length=8920

 Score = 71.3 bits (38),  Expect = 1e-08
 Identities = 42/44 (95%), Gaps = 0/44 (0%)
 Strand=Plus/Minus

Query  1     CAAGGTTTCCGTAGGTGAACCTGCGGAAGGATCAGTAGAGAATA  44
             |||||||||||||||||||||||||||||||||| || ||||||
Sbjct  7470  CAAGGTTTCCGTAGGTGAACCTGCGGAAGGATCATTAAAGAATA  7427


>JACBKP010000822.1 Neoantrodia serialis strain Sig1Antser10 B0H18scaffold_822, whole 
genome shotgun sequence
Length=8649

 Score = 71.3 bits (38),  Expect = 1e-08
 Identities = 44/47 (94%), Gaps = 0/47 (0%)
 Strand=Plus/Plus

Query  1     CAAGGTTTCCGTAGGTGAACCTGCGGAAGGATCAGTAGAGAATATTG  47
             |||||||||||||||||||||||||||||||||| || ||||| |||
Sbjct  1340  CAAGGTTTCCGTAGGTGAACCTGCGGAAGGATCATTAAAGAATTTTG  1386


>JACBKP010000816.1 Neoantrodia serialis strain Sig1Antser10 B0H18scaffold_816, whole 
genome shotgun sequence
Length=9199

 Score = 71.3 bits (38),  Expect = 1e-08
 Identities = 44/47 (94%), Gaps = 0/47 (0%)
 Strand=Plus/Plus

Query  1     CAAGGTTTCCGTAGGTGAACCTGCGGAAGGATCAGTAGAGAATATTG  47
             |||||||||||||||||||||||||||||||||| || ||||| |||
Sbjct  2432  CAAGGTTTCCGTAGGTGAACCTGCGGAAGGATCATTAAAGAATTTTG  2478


>JACBKP010000468.1 Neoantrodia serialis strain Sig1Antser10 B0H18scaffold_468, whole 
genome shotgun sequence
Length=28528

 Score = 71.3 bits (38),  Expect = 1e-08
 Identities = 44/47 (94%), Gaps = 0/47 (0%)
 Strand=Plus/Plus

Query  1      CAAGGTTTCCGTAGGTGAACCTGCGGAAGGATCAGTAGAGAATATTG  47
              |||||||||||||||||||||||||||||||||| || ||||| |||
Sbjct  23492  CAAGGTTTCCGTAGGTGAACCTGCGGAAGGATCATTAAAGAATTTTG  23538


>RSCD01000041.1 Saitozyma podzolica strain DSM 27192 scaffold_41, whole genome 
shotgun sequence
Length=21139

 Score = 71.3 bits (38),  Expect = 1e-08
 Identities = 53/60 (88%), Gaps = 2/60 (3%)
 Strand=Plus/Minus

Query  126    TGTAATGAATGTAATCTTATTATAACAATAATAAAACTTTCAACAACGGATCTCTTGGCT  185
              ||||||||| || ||  ||| ||||||| || ||||||||||||||||||||||||||||
Sbjct  13325  TGTAATGAACGTCAT-ATATCATAACAA-AACAAAACTTTCAACAACGGATCTCTTGGCT  13268


 Score = 71.3 bits (38),  Expect = 1e-08
 Identities = 53/60 (88%), Gaps = 2/60 (3%)
 Strand=Plus/Minus

Query  126    TGTAATGAATGTAATCTTATTATAACAATAATAAAACTTTCAACAACGGATCTCTTGGCT  185
              ||||||||| || ||  ||| ||||||| || ||||||||||||||||||||||||||||
Sbjct  20840  TGTAATGAACGTCAT-ATATCATAACAA-AACAAAACTTTCAACAACGGATCTCTTGGCT  20783


 Score = 67.6 bits (36),  Expect = 1e-07
 Identities = 40/42 (95%), Gaps = 0/42 (0%)
 Strand=Plus/Minus

Query  1      CAAGGTTTCCGTAGGTGAACCTGCGGAAGGATCAGTAGAGAA  42
              |||||||||||||||||||||||||||||||||| ||| |||
Sbjct  20953  CAAGGTTTCCGTAGGTGAACCTGCGGAAGGATCATTAGTGAA  20912


 Score = 63.9 bits (34),  Expect = 2e-06
 Identities = 38/40 (95%), Gaps = 0/40 (0%)
 Strand=Plus/Minus

Query  3     AGGTTTCCGTAGGTGAACCTGCGGAAGGATCAGTAGAGAA  42
             |||||||||||||||||||||||||||||||| ||| |||
Sbjct  5950  AGGTTTCCGTAGGTGAACCTGCGGAAGGATCATTAGTGAA  5911


>RSCD01000010.1 Saitozyma podzolica strain DSM 27192 scaffold_10, whole genome 
shotgun sequence
Length=1066819

 Score = 71.3 bits (38),  Expect = 1e-08
 Identities = 53/60 (88%), Gaps = 2/60 (3%)
 Strand=Plus/Minus

Query  126     TGTAATGAATGTAATCTTATTATAACAATAATAAAACTTTCAACAACGGATCTCTTGGCT  185
               ||||||||| || ||  ||| ||||||| || ||||||||||||||||||||||||||||
Sbjct  683182  TGTAATGAACGTCAT-ATATCATAACAA-AACAAAACTTTCAACAACGGATCTCTTGGCT  683125


 Score = 71.3 bits (38),  Expect = 1e-08
 Identities = 53/60 (88%), Gaps = 2/60 (3%)
 Strand=Plus/Minus

Query  126     TGTAATGAATGTAATCTTATTATAACAATAATAAAACTTTCAACAACGGATCTCTTGGCT  185
               ||||||||| || ||  ||| ||||||| || ||||||||||||||||||||||||||||
Sbjct  690769  TGTAATGAACGTCAT-ATATCATAACAA-AACAAAACTTTCAACAACGGATCTCTTGGCT  690712


 Score = 71.3 bits (38),  Expect = 1e-08
 Identities = 53/60 (88%), Gaps = 2/60 (3%)
 Strand=Plus/Minus

Query  126     TGTAATGAATGTAATCTTATTATAACAATAATAAAACTTTCAACAACGGATCTCTTGGCT  185
               ||||||||| || ||  ||| ||||||| || ||||||||||||||||||||||||||||
Sbjct  698355  TGTAATGAACGTCAT-ATATCATAACAA-AACAAAACTTTCAACAACGGATCTCTTGGCT  698298


 Score = 71.3 bits (38),  Expect = 1e-08
 Identities = 53/60 (88%), Gaps = 2/60 (3%)
 Strand=Plus/Minus

Query  126     TGTAATGAATGTAATCTTATTATAACAATAATAAAACTTTCAACAACGGATCTCTTGGCT  185
               ||||||||| || ||  ||| ||||||| || ||||||||||||||||||||||||||||
Sbjct  705947  TGTAATGAACGTCAT-ATATCATAACAA-AACAAAACTTTCAACAACGGATCTCTTGGCT  705890


 Score = 71.3 bits (38),  Expect = 1e-08
 Identities = 53/60 (88%), Gaps = 2/60 (3%)
 Strand=Plus/Minus

Query  126     TGTAATGAATGTAATCTTATTATAACAATAATAAAACTTTCAACAACGGATCTCTTGGCT  185
               ||||||||| || ||  ||| ||||||| || ||||||||||||||||||||||||||||
Sbjct  713535  TGTAATGAACGTCAT-ATATCATAACAA-AACAAAACTTTCAACAACGGATCTCTTGGCT  713478


 Score = 71.3 bits (38),  Expect = 1e-08
 Identities = 53/60 (88%), Gaps = 2/60 (3%)
 Strand=Plus/Minus

Query  126     TGTAATGAATGTAATCTTATTATAACAATAATAAAACTTTCAACAACGGATCTCTTGGCT  185
               ||||||||| || ||  ||| ||||||| || ||||||||||||||||||||||||||||
Sbjct  721088  TGTAATGAACGTCAT-ATATCATAACAA-AACAAAACTTTCAACAACGGATCTCTTGGCT  721031


 Score = 67.6 bits (36),  Expect = 1e-07
 Identities = 40/42 (95%), Gaps = 0/42 (0%)
 Strand=Plus/Minus

Query  1       CAAGGTTTCCGTAGGTGAACCTGCGGAAGGATCAGTAGAGAA  42
               |||||||||||||||||||||||||||||||||| ||| |||
Sbjct  683295  CAAGGTTTCCGTAGGTGAACCTGCGGAAGGATCATTAGTGAA  683254


 Score = 67.6 bits (36),  Expect = 1e-07
 Identities = 40/42 (95%), Gaps = 0/42 (0%)
 Strand=Plus/Minus

Query  1       CAAGGTTTCCGTAGGTGAACCTGCGGAAGGATCAGTAGAGAA  42
               |||||||||||||||||||||||||||||||||| ||| |||
Sbjct  690882  CAAGGTTTCCGTAGGTGAACCTGCGGAAGGATCATTAGTGAA  690841


 Score = 67.6 bits (36),  Expect = 1e-07
 Identities = 40/42 (95%), Gaps = 0/42 (0%)
 Strand=Plus/Minus

Query  1       CAAGGTTTCCGTAGGTGAACCTGCGGAAGGATCAGTAGAGAA  42
               |||||||||||||||||||||||||||||||||| ||| |||
Sbjct  698468  CAAGGTTTCCGTAGGTGAACCTGCGGAAGGATCATTAGTGAA  698427


 Score = 67.6 bits (36),  Expect = 1e-07
 Identities = 40/42 (95%), Gaps = 0/42 (0%)
 Strand=Plus/Minus

Query  1       CAAGGTTTCCGTAGGTGAACCTGCGGAAGGATCAGTAGAGAA  42
               |||||||||||||||||||||||||||||||||| ||| |||
Sbjct  706060  CAAGGTTTCCGTAGGTGAACCTGCGGAAGGATCATTAGTGAA  706019


 Score = 67.6 bits (36),  Expect = 1e-07
 Identities = 40/42 (95%), Gaps = 0/42 (0%)
 Strand=Plus/Minus

Query  1       CAAGGTTTCCGTAGGTGAACCTGCGGAAGGATCAGTAGAGAA  42
               |||||||||||||||||||||||||||||||||| ||| |||
Sbjct  713648  CAAGGTTTCCGTAGGTGAACCTGCGGAAGGATCATTAGTGAA  713607


 Score = 67.6 bits (36),  Expect = 1e-07
 Identities = 40/42 (95%), Gaps = 0/42 (0%)
 Strand=Plus/Minus

Query  1       CAAGGTTTCCGTAGGTGAACCTGCGGAAGGATCAGTAGAGAA  42
               |||||||||||||||||||||||||||||||||| ||| |||
Sbjct  721200  CAAGGTTTCCGTAGGTGAACCTGCGGAAGGATCATTAGTGAA  721159


>CAJVGD010000025.1 Serendipita indica DSM 11827 genome assembly, contig: tig0097, 
whole genome shotgun sequence
Length=307642

 Score = 71.3 bits (38),  Expect = 1e-08
 Identities = 51/57 (89%), Gaps = 2/57 (4%)
 Strand=Plus/Minus

Query  1       CAAGGTTTCCGTAGGTGAACCTGCGGAAGGATCAGTAGAGAATATTGGACTTCGGTC  57
               |||||||||||||||||||||||||||||||||| ||  |||| || || |||||||
Sbjct  209535  CAAGGTTTCCGTAGGTGAACCTGCGGAAGGATCATTAACGAAT-TTCGA-TTCGGTC  209481


 Score = 71.3 bits (38),  Expect = 1e-08
 Identities = 51/57 (89%), Gaps = 2/57 (4%)
 Strand=Plus/Minus

Query  1       CAAGGTTTCCGTAGGTGAACCTGCGGAAGGATCAGTAGAGAATATTGGACTTCGGTC  57
               |||||||||||||||||||||||||||||||||| ||  |||| || || |||||||
Sbjct  219756  CAAGGTTTCCGTAGGTGAACCTGCGGAAGGATCATTAACGAAT-TTCGA-TTCGGTC  219702


>LT598453.1 Lachancea nothofagi CBS 11611 genome assembly, chromosome: G, 
whole genome shotgun sequence
Length=1782745

 Score = 71.3 bits (38),  Expect = 1e-08
 Identities = 44/47 (94%), Gaps = 0/47 (0%)
 Strand=Plus/Minus

Query  1        CAAGGTTTCCGTAGGTGAACCTGCGGAAGGATCAGTAGAGAATATTG  47
                |||||||||||||||||||||||||||||||||| || ||||| |||
Sbjct  1476325  CAAGGTTTCCGTAGGTGAACCTGCGGAAGGATCATTAAAGAATTTTG  1476279


 Score = 71.3 bits (38),  Expect = 1e-08
 Identities = 44/47 (94%), Gaps = 0/47 (0%)
 Strand=Plus/Minus

Query  1        CAAGGTTTCCGTAGGTGAACCTGCGGAAGGATCAGTAGAGAATATTG  47
                |||||||||||||||||||||||||||||||||| || ||||| |||
Sbjct  1484786  CAAGGTTTCCGTAGGTGAACCTGCGGAAGGATCATTAAAGAATTTTG  1484740


>WOUI01001601.1 Aspergillus floridensis strain IHEM 21069 Scaffold1271_1, whole 
genome shotgun sequence
Length=999

 Score = 71.3 bits (38),  Expect = 1e-08
 Identities = 42/44 (95%), Gaps = 0/44 (0%)
 Strand=Plus/Minus

Query  1    CAAGGTTTCCGTAGGTGAACCTGCGGAAGGATCAGTAGAGAATA  44
            |||||||||||||||||||||||||||||||||| |||| ||||
Sbjct  957  CAAGGTTTCCGTAGGTGAACCTGCGGAAGGATCATTAGAAAATA  914


 Score = 52.8 bits (28),  Expect = 0.003
 Identities = 31/32 (97%), Gaps = 1/32 (3%)
 Strand=Plus/Minus

Query  156  ATAAAACTTTCAACAACGGATCTCTTGGCTTC  187
            |||||||||||||||||||||||||||| |||
Sbjct  860  ATAAAACTTTCAACAACGGATCTCTTGG-TTC  830


>NW_025955782.1 Neoantrodia serialis strain Sig1Antser10 chromosome Unknown B0H18scaffold_822, 
whole genome shotgun sequence
Length=8649

 Score = 71.3 bits (38),  Expect = 1e-08
 Identities = 44/47 (94%), Gaps = 0/47 (0%)
 Strand=Plus/Plus

Query  1     CAAGGTTTCCGTAGGTGAACCTGCGGAAGGATCAGTAGAGAATATTG  47
             |||||||||||||||||||||||||||||||||| || ||||| |||
Sbjct  1340  CAAGGTTTCCGTAGGTGAACCTGCGGAAGGATCATTAAAGAATTTTG  1386


>NW_025955776.1 Neoantrodia serialis strain Sig1Antser10 chromosome Unknown B0H18scaffold_816, 
whole genome shotgun sequence
Length=9199

 Score = 71.3 bits (38),  Expect = 1e-08
 Identities = 44/47 (94%), Gaps = 0/47 (0%)
 Strand=Plus/Plus

Query  1     CAAGGTTTCCGTAGGTGAACCTGCGGAAGGATCAGTAGAGAATATTG  47
             |||||||||||||||||||||||||||||||||| || ||||| |||
Sbjct  2432  CAAGGTTTCCGTAGGTGAACCTGCGGAAGGATCATTAAAGAATTTTG  2478


>NW_025955428.1 Neoantrodia serialis strain Sig1Antser10 chromosome Unknown B0H18scaffold_468, 
whole genome shotgun sequence
Length=28528

 Score = 71.3 bits (38),  Expect = 1e-08
 Identities = 44/47 (94%), Gaps = 0/47 (0%)
 Strand=Plus/Plus

Query  1      CAAGGTTTCCGTAGGTGAACCTGCGGAAGGATCAGTAGAGAATATTG  47
              |||||||||||||||||||||||||||||||||| || ||||| |||
Sbjct  23492  CAAGGTTTCCGTAGGTGAACCTGCGGAAGGATCATTAAAGAATTTTG  23538


>NW_001884610.1 Parastagonospora nodorum SN15 chromosome Unknown scaffold_66, 
whole genome shotgun sequence
Length=19742

 Score = 71.3 bits (38),  Expect = 1e-08
 Identities = 44/47 (94%), Gaps = 0/47 (0%)
 Strand=Plus/Minus

Query  1    CAAGGTTTCCGTAGGTGAACCTGCGGAAGGATCAGTAGAGAATATTG  47
            |||||||||||||||||||||||||||||||||| || ||||| |||
Sbjct  669  CAAGGTTTCCGTAGGTGAACCTGCGGAAGGATCATTACAGAATTTTG  623


 Score = 71.3 bits (38),  Expect = 1e-08
 Identities = 44/47 (94%), Gaps = 0/47 (0%)
 Strand=Plus/Minus

Query  1      CAAGGTTTCCGTAGGTGAACCTGCGGAAGGATCAGTAGAGAATATTG  47
              |||||||||||||||||||||||||||||||||| || ||||| |||
Sbjct  17067  CAAGGTTTCCGTAGGTGAACCTGCGGAAGGATCATTACAGAATTTTG  17021


>NW_024540222.1 Suillus fuscotomentosus strain FC203 chromosome Unknown F5891scaffold_710, 
whole genome shotgun sequence
Length=8920

 Score = 71.3 bits (38),  Expect = 1e-08
 Identities = 42/44 (95%), Gaps = 0/44 (0%)
 Strand=Plus/Minus

Query  1     CAAGGTTTCCGTAGGTGAACCTGCGGAAGGATCAGTAGAGAATA  44
             |||||||||||||||||||||||||||||||||| || ||||||
Sbjct  7470  CAAGGTTTCCGTAGGTGAACCTGCGGAAGGATCATTAAAGAATA  7427


>NW_019212883.1 Lachancea lanzarotensis genome assembly LALA0, scaffold LALA0S05, 
whole genome shotgun sequence
Length=910667

 Score = 71.3 bits (38),  Expect = 1e-08
 Identities = 44/47 (94%), Gaps = 0/47 (0%)
 Strand=Plus/Minus

Query  1      CAAGGTTTCCGTAGGTGAACCTGCGGAAGGATCAGTAGAGAATATTG  47
              |||||||||||||||||||||||||||||||||| || ||||| |||
Sbjct  11342  CAAGGTTTCCGTAGGTGAACCTGCGGAAGGATCATTAAAGAATTTTG  11296


 Score = 71.3 bits (38),  Expect = 1e-08
 Identities = 44/47 (94%), Gaps = 0/47 (0%)
 Strand=Plus/Minus

Query  1      CAAGGTTTCCGTAGGTGAACCTGCGGAAGGATCAGTAGAGAATATTG  47
              |||||||||||||||||||||||||||||||||| || ||||| |||
Sbjct  19917  CAAGGTTTCCGTAGGTGAACCTGCGGAAGGATCATTAAAGAATTTTG  19871


>NW_024542676.1 Suillus bovinus strain UH-Sbo-P2 chromosome Unknown EDB93scaffold_620, 
whole genome shotgun sequence
Length=1058

 Score = 71.3 bits (38),  Expect = 1e-08
 Identities = 42/44 (95%), Gaps = 0/44 (0%)
 Strand=Plus/Minus

Query  1    CAAGGTTTCCGTAGGTGAACCTGCGGAAGGATCAGTAGAGAATA  44
            |||||||||||||||||||||||||||||||||| || ||||||
Sbjct  455  CAAGGTTTCCGTAGGTGAACCTGCGGAAGGATCATTAAAGAATA  412


>NW_024542675.1 Suillus bovinus strain UH-Sbo-P2 chromosome Unknown EDB93scaffold_619, 
whole genome shotgun sequence
Length=1081

 Score = 71.3 bits (38),  Expect = 1e-08
 Identities = 42/44 (95%), Gaps = 0/44 (0%)
 Strand=Plus/Plus

Query  1    CAAGGTTTCCGTAGGTGAACCTGCGGAAGGATCAGTAGAGAATA  44
            |||||||||||||||||||||||||||||||||| || ||||||
Sbjct  954  CAAGGTTTCCGTAGGTGAACCTGCGGAAGGATCATTAAAGAATA  997


>NW_024542642.1 Suillus bovinus strain UH-Sbo-P2 chromosome Unknown EDB93scaffold_586, 
whole genome shotgun sequence
Length=1977

 Score = 71.3 bits (38),  Expect = 1e-08
 Identities = 42/44 (95%), Gaps = 0/44 (0%)
 Strand=Plus/Minus

Query  1    CAAGGTTTCCGTAGGTGAACCTGCGGAAGGATCAGTAGAGAATA  44
            |||||||||||||||||||||||||||||||||| || ||||||
Sbjct  169  CAAGGTTTCCGTAGGTGAACCTGCGGAAGGATCATTAAAGAATA  126


>NW_024542616.1 Suillus bovinus strain UH-Sbo-P2 chromosome Unknown EDB93scaffold_560, 
whole genome shotgun sequence
Length=3100

 Score = 71.3 bits (38),  Expect = 1e-08
 Identities = 42/44 (95%), Gaps = 0/44 (0%)
 Strand=Plus/Plus

Query  1    CAAGGTTTCCGTAGGTGAACCTGCGGAAGGATCAGTAGAGAATA  44
            |||||||||||||||||||||||||||||||||| || ||||||
Sbjct  649  CAAGGTTTCCGTAGGTGAACCTGCGGAAGGATCATTAAAGAATA  692


>NW_024542602.1 Suillus bovinus strain UH-Sbo-P2 chromosome Unknown EDB93scaffold_546, 
whole genome shotgun sequence
Length=4028

 Score = 71.3 bits (38),  Expect = 1e-08
 Identities = 42/44 (95%), Gaps = 0/44 (0%)
 Strand=Plus/Plus

Query  1    CAAGGTTTCCGTAGGTGAACCTGCGGAAGGATCAGTAGAGAATA  44
            |||||||||||||||||||||||||||||||||| || ||||||
Sbjct  691  CAAGGTTTCCGTAGGTGAACCTGCGGAAGGATCATTAAAGAATA  734


>NW_024542587.1 Suillus bovinus strain UH-Sbo-P2 chromosome Unknown EDB93scaffold_531, 
whole genome shotgun sequence
Length=4964

 Score = 71.3 bits (38),  Expect = 1e-08
 Identities = 42/44 (95%), Gaps = 0/44 (0%)
 Strand=Plus/Plus

Query  1    CAAGGTTTCCGTAGGTGAACCTGCGGAAGGATCAGTAGAGAATA  44
            |||||||||||||||||||||||||||||||||| || ||||||
Sbjct  527  CAAGGTTTCCGTAGGTGAACCTGCGGAAGGATCATTAAAGAATA  570


>NW_024542573.1 Suillus bovinus strain UH-Sbo-P2 chromosome Unknown EDB93scaffold_517, 
whole genome shotgun sequence
Length=5758

 Score = 71.3 bits (38),  Expect = 1e-08
 Identities = 42/44 (95%), Gaps = 0/44 (0%)
 Strand=Plus/Minus

Query  1     CAAGGTTTCCGTAGGTGAACCTGCGGAAGGATCAGTAGAGAATA  44
             |||||||||||||||||||||||||||||||||| || ||||||
Sbjct  5556  CAAGGTTTCCGTAGGTGAACCTGCGGAAGGATCATTAAAGAATA  5513


>NW_024542550.1 Suillus bovinus strain UH-Sbo-P2 chromosome Unknown EDB93scaffold_494, 
whole genome shotgun sequence
Length=7871

 Score = 71.3 bits (38),  Expect = 1e-08
 Identities = 42/44 (95%), Gaps = 0/44 (0%)
 Strand=Plus/Minus

Query  1     CAAGGTTTCCGTAGGTGAACCTGCGGAAGGATCAGTAGAGAATA  44
             |||||||||||||||||||||||||||||||||| || ||||||
Sbjct  4601  CAAGGTTTCCGTAGGTGAACCTGCGGAAGGATCATTAAAGAATA  4558


>NW_024542527.1 Suillus bovinus strain UH-Sbo-P2 chromosome Unknown EDB93scaffold_471, 
whole genome shotgun sequence
Length=9022

 Score = 71.3 bits (38),  Expect = 1e-08
 Identities = 42/44 (95%), Gaps = 0/44 (0%)
 Strand=Plus/Plus

Query  1    CAAGGTTTCCGTAGGTGAACCTGCGGAAGGATCAGTAGAGAATA  44
            |||||||||||||||||||||||||||||||||| || ||||||
Sbjct  691  CAAGGTTTCCGTAGGTGAACCTGCGGAAGGATCATTAAAGAATA  734


>NW_024542517.1 Suillus bovinus strain UH-Sbo-P2 chromosome Unknown EDB93scaffold_461, 
whole genome shotgun sequence
Length=9762

 Score = 71.3 bits (38),  Expect = 1e-08
 Identities = 42/44 (95%), Gaps = 0/44 (0%)
 Strand=Plus/Minus

Query  1    CAAGGTTTCCGTAGGTGAACCTGCGGAAGGATCAGTAGAGAATA  44
            |||||||||||||||||||||||||||||||||| || ||||||
Sbjct  744  CAAGGTTTCCGTAGGTGAACCTGCGGAAGGATCATTAAAGAATA  701


>NW_024542458.1 Suillus bovinus strain UH-Sbo-P2 chromosome Unknown EDB93scaffold_402, 
whole genome shotgun sequence
Length=13104

 Score = 71.3 bits (38),  Expect = 1e-08
 Identities = 42/44 (95%), Gaps = 0/44 (0%)
 Strand=Plus/Minus

Query  1     CAAGGTTTCCGTAGGTGAACCTGCGGAAGGATCAGTAGAGAATA  44
             |||||||||||||||||||||||||||||||||| || ||||||
Sbjct  5889  CAAGGTTTCCGTAGGTGAACCTGCGGAAGGATCATTAAAGAATA  5846


>NW_024542434.1 Suillus bovinus strain UH-Sbo-P2 chromosome Unknown EDB93scaffold_378, 
whole genome shotgun sequence
Length=14202

 Score = 71.3 bits (38),  Expect = 1e-08
 Identities = 42/44 (95%), Gaps = 0/44 (0%)
 Strand=Plus/Plus

Query  1     CAAGGTTTCCGTAGGTGAACCTGCGGAAGGATCAGTAGAGAATA  44
             |||||||||||||||||||||||||||||||||| || ||||||
Sbjct  7689  CAAGGTTTCCGTAGGTGAACCTGCGGAAGGATCATTAAAGAATA  7732


>NW_024542305.1 Suillus bovinus strain UH-Sbo-P2 chromosome Unknown EDB93scaffold_249, 
whole genome shotgun sequence
Length=23911

 Score = 71.3 bits (38),  Expect = 1e-08
 Identities = 42/44 (95%), Gaps = 0/44 (0%)
 Strand=Plus/Plus

Query  1     CAAGGTTTCCGTAGGTGAACCTGCGGAAGGATCAGTAGAGAATA  44
             |||||||||||||||||||||||||||||||||| || ||||||
Sbjct  2400  CAAGGTTTCCGTAGGTGAACCTGCGGAAGGATCATTAAAGAATA  2443


 Score = 71.3 bits (38),  Expect = 1e-08
 Identities = 42/44 (95%), Gaps = 0/44 (0%)
 Strand=Plus/Plus

Query  1      CAAGGTTTCCGTAGGTGAACCTGCGGAAGGATCAGTAGAGAATA  44
              |||||||||||||||||||||||||||||||||| || ||||||
Sbjct  15712  CAAGGTTTCCGTAGGTGAACCTGCGGAAGGATCATTAAAGAATA  15755


>NC_013084.1 Lachancea thermotolerans CBS 6340 chromosome H complete sequence
Length=1423902

 Score = 71.3 bits (38),  Expect = 1e-08
 Identities = 44/47 (94%), Gaps = 0/47 (0%)
 Strand=Plus/Minus

Query  1        CAAGGTTTCCGTAGGTGAACCTGCGGAAGGATCAGTAGAGAATATTG  47
                |||||||||||||||||||||||||||||||||| || ||||| |||
Sbjct  1138224  CAAGGTTTCCGTAGGTGAACCTGCGGAAGGATCATTAAAGAATTTTG  1138178


 Score = 71.3 bits (38),  Expect = 1e-08
 Identities = 44/47 (94%), Gaps = 0/47 (0%)
 Strand=Plus/Minus

Query  1        CAAGGTTTCCGTAGGTGAACCTGCGGAAGGATCAGTAGAGAATATTG  47
                |||||||||||||||||||||||||||||||||| || ||||| |||
Sbjct  1146730  CAAGGTTTCCGTAGGTGAACCTGCGGAAGGATCATTAAAGAATTTTG  1146684


 Score = 71.3 bits (38),  Expect = 1e-08
 Identities = 44/47 (94%), Gaps = 0/47 (0%)
 Strand=Plus/Minus

Query  1        CAAGGTTTCCGTAGGTGAACCTGCGGAAGGATCAGTAGAGAATATTG  47
                |||||||||||||||||||||||||||||||||| || ||||| |||
Sbjct  1151511  CAAGGTTTCCGTAGGTGAACCTGCGGAAGGATCATTAAAGAATTTTG  1151465


>NW_001813677.1 Lodderomyces elongisporus NRRL YB-4239 supercont1.9 genomic scaffold, 
whole genome shotgun sequence
Length=544997

 Score = 71.3 bits (38),  Expect = 1e-08
 Identities = 44/47 (94%), Gaps = 0/47 (0%)
 Strand=Plus/Minus

Query  1       CAAGGTTTCCGTAGGTGAACCTGCGGAAGGATCAGTAGAGAATATTG  47
               |||||||||||||||||||||||||||||||||| || ||||| |||
Sbjct  384042  CAAGGTTTCCGTAGGTGAACCTGCGGAAGGATCATTACAGAATTTTG  383996


 Score = 71.3 bits (38),  Expect = 1e-08
 Identities = 44/47 (94%), Gaps = 0/47 (0%)
 Strand=Plus/Minus

Query  1       CAAGGTTTCCGTAGGTGAACCTGCGGAAGGATCAGTAGAGAATATTG  47
               |||||||||||||||||||||||||||||||||| || ||||| |||
Sbjct  391718  CAAGGTTTCCGTAGGTGAACCTGCGGAAGGATCATTACAGAATTTTG  391672


 Score = 71.3 bits (38),  Expect = 1e-08
 Identities = 44/47 (94%), Gaps = 0/47 (0%)
 Strand=Plus/Minus

Query  1       CAAGGTTTCCGTAGGTGAACCTGCGGAAGGATCAGTAGAGAATATTG  47
               |||||||||||||||||||||||||||||||||| || ||||| |||
Sbjct  399448  CAAGGTTTCCGTAGGTGAACCTGCGGAAGGATCATTACAGAATTTTG  399402


 Score = 71.3 bits (38),  Expect = 1e-08
 Identities = 44/47 (94%), Gaps = 0/47 (0%)
 Strand=Plus/Minus

Query  1       CAAGGTTTCCGTAGGTGAACCTGCGGAAGGATCAGTAGAGAATATTG  47
               |||||||||||||||||||||||||||||||||| || ||||| |||
Sbjct  407176  CAAGGTTTCCGTAGGTGAACCTGCGGAAGGATCATTACAGAATTTTG  407130


 Score = 71.3 bits (38),  Expect = 1e-08
 Identities = 44/47 (94%), Gaps = 0/47 (0%)
 Strand=Plus/Minus

Query  1       CAAGGTTTCCGTAGGTGAACCTGCGGAAGGATCAGTAGAGAATATTG  47
               |||||||||||||||||||||||||||||||||| || ||||| |||
Sbjct  424095  CAAGGTTTCCGTAGGTGAACCTGCGGAAGGATCATTACAGAATTTTG  424049


>NW_017264949.1 Rhodotorula graminis WP1 unplaced genomic scaffold RHOBAscaffold_22, 
whole genome shotgun sequence
Length=154783

 Score = 71.3 bits (38),  Expect = 1e-08
 Identities = 46/50 (92%), Gaps = 0/50 (0%)
 Strand=Plus/Plus

Query  1      CAAGGTTTCCGTAGGTGAACCTGCGGAAGGATCAGTAGAGAATATTGGAC  50
              |||||||||||||||||||||||||||||||||| ||| |||| | ||||
Sbjct  81943  CAAGGTTTCCGTAGGTGAACCTGCGGAAGGATCATTAGTGAATCTAGGAC  81992


 Score = 71.3 bits (38),  Expect = 1e-08
 Identities = 46/50 (92%), Gaps = 0/50 (0%)
 Strand=Plus/Plus

Query  1      CAAGGTTTCCGTAGGTGAACCTGCGGAAGGATCAGTAGAGAATATTGGAC  50
              |||||||||||||||||||||||||||||||||| ||| |||| | ||||
Sbjct  90548  CAAGGTTTCCGTAGGTGAACCTGCGGAAGGATCATTAGTGAATCTAGGAC  90597


 Score = 71.3 bits (38),  Expect = 1e-08
 Identities = 46/50 (92%), Gaps = 0/50 (0%)
 Strand=Plus/Plus

Query  1       CAAGGTTTCCGTAGGTGAACCTGCGGAAGGATCAGTAGAGAATATTGGAC  50
               |||||||||||||||||||||||||||||||||| ||| |||| | ||||
Sbjct  107762  CAAGGTTTCCGTAGGTGAACCTGCGGAAGGATCATTAGTGAATCTAGGAC  107811


 Score = 71.3 bits (38),  Expect = 1e-08
 Identities = 46/50 (92%), Gaps = 0/50 (0%)
 Strand=Plus/Plus

Query  1       CAAGGTTTCCGTAGGTGAACCTGCGGAAGGATCAGTAGAGAATATTGGAC  50
               |||||||||||||||||||||||||||||||||| ||| |||| | ||||
Sbjct  116375  CAAGGTTTCCGTAGGTGAACCTGCGGAAGGATCATTAGTGAATCTAGGAC  116424


 Score = 71.3 bits (38),  Expect = 1e-08
 Identities = 46/50 (92%), Gaps = 0/50 (0%)
 Strand=Plus/Plus

Query  1       CAAGGTTTCCGTAGGTGAACCTGCGGAAGGATCAGTAGAGAATATTGGAC  50
               |||||||||||||||||||||||||||||||||| ||| |||| | ||||
Sbjct  133590  CAAGGTTTCCGTAGGTGAACCTGCGGAAGGATCATTAGTGAATCTAGGAC  133639


 Score = 71.3 bits (38),  Expect = 1e-08
 Identities = 46/50 (92%), Gaps = 0/50 (0%)
 Strand=Plus/Plus

Query  1       CAAGGTTTCCGTAGGTGAACCTGCGGAAGGATCAGTAGAGAATATTGGAC  50
               |||||||||||||||||||||||||||||||||| ||| |||| | ||||
Sbjct  142201  CAAGGTTTCCGTAGGTGAACCTGCGGAAGGATCATTAGTGAATCTAGGAC  142250


 Score = 71.3 bits (38),  Expect = 1e-08
 Identities = 46/50 (92%), Gaps = 0/50 (0%)
 Strand=Plus/Plus

Query  1       CAAGGTTTCCGTAGGTGAACCTGCGGAAGGATCAGTAGAGAATATTGGAC  50
               |||||||||||||||||||||||||||||||||| ||| |||| | ||||
Sbjct  150815  CAAGGTTTCCGTAGGTGAACCTGCGGAAGGATCATTAGTGAATCTAGGAC  150864


 Score = 65.8 bits (35),  Expect = 4e-07
 Identities = 50/57 (88%), Gaps = 2/57 (4%)
 Strand=Plus/Plus

Query  130    ATGAATGTAATCTTA-TTATAACAATAATAAAACTTTCAACAACGGATCTCTTGGCT  185
              |||||||||  |  | ||||||||| || ||||||||||||||||||||||||||||
Sbjct  82103  ATGAATGTATACAAATTTATAACAA-AACAAAACTTTCAACAACGGATCTCTTGGCT  82158


 Score = 65.8 bits (35),  Expect = 4e-07
 Identities = 50/57 (88%), Gaps = 2/57 (4%)
 Strand=Plus/Plus

Query  130    ATGAATGTAATCTTA-TTATAACAATAATAAAACTTTCAACAACGGATCTCTTGGCT  185
              |||||||||  |  | ||||||||| || ||||||||||||||||||||||||||||
Sbjct  90708  ATGAATGTATACAAATTTATAACAA-AACAAAACTTTCAACAACGGATCTCTTGGCT  90763


 Score = 65.8 bits (35),  Expect = 4e-07
 Identities = 50/57 (88%), Gaps = 2/57 (4%)
 Strand=Plus/Plus

Query  130    ATGAATGTAATCTTA-TTATAACAATAATAAAACTTTCAACAACGGATCTCTTGGCT  185
              |||||||||  |  | ||||||||| || ||||||||||||||||||||||||||||
Sbjct  99317  ATGAATGTATACAAATTTATAACAA-AACAAAACTTTCAACAACGGATCTCTTGGCT  99372


 Score = 65.8 bits (35),  Expect = 4e-07
 Identities = 50/57 (88%), Gaps = 2/57 (4%)
 Strand=Plus/Plus

Query  130     ATGAATGTAATCTTA-TTATAACAATAATAAAACTTTCAACAACGGATCTCTTGGCT  185
               |||||||||  |  | ||||||||| || ||||||||||||||||||||||||||||
Sbjct  107922  ATGAATGTATACAAATTTATAACAA-AACAAAACTTTCAACAACGGATCTCTTGGCT  107977


 Score = 65.8 bits (35),  Expect = 4e-07
 Identities = 50/57 (88%), Gaps = 2/57 (4%)
 Strand=Plus/Plus

Query  130     ATGAATGTAATCTTA-TTATAACAATAATAAAACTTTCAACAACGGATCTCTTGGCT  185
               |||||||||  |  | ||||||||| || ||||||||||||||||||||||||||||
Sbjct  116535  ATGAATGTATACAAATTTATAACAA-AACAAAACTTTCAACAACGGATCTCTTGGCT  116590


 Score = 65.8 bits (35),  Expect = 4e-07
 Identities = 50/57 (88%), Gaps = 2/57 (4%)
 Strand=Plus/Plus

Query  130     ATGAATGTAATCTTA-TTATAACAATAATAAAACTTTCAACAACGGATCTCTTGGCT  185
               |||||||||  |  | ||||||||| || ||||||||||||||||||||||||||||
Sbjct  125138  ATGAATGTATACAAATTTATAACAA-AACAAAACTTTCAACAACGGATCTCTTGGCT  125193


 Score = 65.8 bits (35),  Expect = 4e-07
 Identities = 50/57 (88%), Gaps = 2/57 (4%)
 Strand=Plus/Plus

Query  130     ATGAATGTAATCTTA-TTATAACAATAATAAAACTTTCAACAACGGATCTCTTGGCT  185
               |||||||||  |  | ||||||||| || ||||||||||||||||||||||||||||
Sbjct  133750  ATGAATGTATACAAATTTATAACAA-AACAAAACTTTCAACAACGGATCTCTTGGCT  133805


 Score = 65.8 bits (35),  Expect = 4e-07
 Identities = 50/57 (88%), Gaps = 2/57 (4%)
 Strand=Plus/Plus

Query  130     ATGAATGTAATCTTA-TTATAACAATAATAAAACTTTCAACAACGGATCTCTTGGCT  185
               |||||||||  |  | ||||||||| || ||||||||||||||||||||||||||||
Sbjct  142361  ATGAATGTATACAAATTTATAACAA-AACAAAACTTTCAACAACGGATCTCTTGGCT  142416


 Score = 65.8 bits (35),  Expect = 4e-07
 Identities = 50/57 (88%), Gaps = 2/57 (4%)
 Strand=Plus/Plus

Query  130     ATGAATGTAATCTTA-TTATAACAATAATAAAACTTTCAACAACGGATCTCTTGGCT  185
               |||||||||  |  | ||||||||| || ||||||||||||||||||||||||||||
Sbjct  150975  ATGAATGTATACAAATTTATAACAA-AACAAAACTTTCAACAACGGATCTCTTGGCT  151030


 Score = 58.4 bits (31),  Expect = 7e-05
 Identities = 49/57 (86%), Gaps = 3/57 (5%)
 Strand=Plus/Plus

Query  130    ATGAATGTAATCTTA-TTATAACAATAATAAAACTTTCAACAACGGATCTCTTGGCT  185
              |||||||||  |  | ||||||| | || ||||||||||||||||||||||||||||
Sbjct  73555  ATGAATGTATACAAATTTATAAC-A-AACAAAACTTTCAACAACGGATCTCTTGGCT  73609


>LT598491.1 Lachancea fermentati strain CBS 6772 genome assembly, chromosome: 
H, whole genome shotgun sequence
Length=1564113

 Score = 69.4 bits (37),  Expect = 3e-08
 Identities = 44/47 (94%), Gaps = 1/47 (2%)
 Strand=Plus/Plus

Query  1       CAAGGTTTCCGTAGGTGAACCTGCGGAAGGATCAGTAGAGAATATTG  47
               |||||||||||||||||||||||||||||||||| || |||| ||||
Sbjct  585499  CAAGGTTTCCGTAGGTGAACCTGCGGAAGGATCATTAAAGAA-ATTG  585544


 Score = 69.4 bits (37),  Expect = 3e-08
 Identities = 44/47 (94%), Gaps = 1/47 (2%)
 Strand=Plus/Plus

Query  1       CAAGGTTTCCGTAGGTGAACCTGCGGAAGGATCAGTAGAGAATATTG  47
               |||||||||||||||||||||||||||||||||| || |||| ||||
Sbjct  593950  CAAGGTTTCCGTAGGTGAACCTGCGGAAGGATCATTAAAGAA-ATTG  593995


>SJRY01000318.1 Macrocybe gigantea strain wHADPI064398-61 scaffold00000801, whole 
genome shotgun sequence
Length=31943

 Score = 69.4 bits (37),  Expect = 3e-08
 Identities = 41/43 (95%), Gaps = 0/43 (0%)
 Strand=Plus/Minus

Query  1     CAAGGTTTCCGTAGGTGAACCTGCGGAAGGATCAGTAGAGAAT  43
             |||||||||||||||||||||||||||||||||| ||| ||||
Sbjct  7182  CAAGGTTTCCGTAGGTGAACCTGCGGAAGGATCATTAGTGAAT  7140


>SJRY01000317.1 Macrocybe gigantea strain wHADPI064398-61 scaffold00000800, whole 
genome shotgun sequence
Length=38859

 Score = 69.4 bits (37),  Expect = 3e-08
 Identities = 41/43 (95%), Gaps = 0/43 (0%)
 Strand=Plus/Minus

Query  1    CAAGGTTTCCGTAGGTGAACCTGCGGAAGGATCAGTAGAGAAT  43
            |||||||||||||||||||||||||||||||||| ||| ||||
Sbjct  978  CAAGGTTTCCGTAGGTGAACCTGCGGAAGGATCATTAGTGAAT  936


 Score = 69.4 bits (37),  Expect = 3e-08
 Identities = 41/43 (95%), Gaps = 0/43 (0%)
 Strand=Plus/Minus

Query  1     CAAGGTTTCCGTAGGTGAACCTGCGGAAGGATCAGTAGAGAAT  43
             |||||||||||||||||||||||||||||||||| ||| ||||
Sbjct  9307  CAAGGTTTCCGTAGGTGAACCTGCGGAAGGATCATTAGTGAAT  9265


 Score = 69.4 bits (37),  Expect = 3e-08
 Identities = 41/43 (95%), Gaps = 0/43 (0%)
 Strand=Plus/Minus

Query  1      CAAGGTTTCCGTAGGTGAACCTGCGGAAGGATCAGTAGAGAAT  43
              |||||||||||||||||||||||||||||||||| ||| ||||
Sbjct  17631  CAAGGTTTCCGTAGGTGAACCTGCGGAAGGATCATTAGTGAAT  17589


 Score = 69.4 bits (37),  Expect = 3e-08
 Identities = 41/43 (95%), Gaps = 0/43 (0%)
 Strand=Plus/Minus

Query  1      CAAGGTTTCCGTAGGTGAACCTGCGGAAGGATCAGTAGAGAAT  43
              |||||||||||||||||||||||||||||||||| ||| ||||
Sbjct  25959  CAAGGTTTCCGTAGGTGAACCTGCGGAAGGATCATTAGTGAAT  25917


 Score = 69.4 bits (37),  Expect = 3e-08
 Identities = 41/43 (95%), Gaps = 0/43 (0%)
 Strand=Plus/Minus

Query  1      CAAGGTTTCCGTAGGTGAACCTGCGGAAGGATCAGTAGAGAAT  43
              |||||||||||||||||||||||||||||||||| ||| ||||
Sbjct  34287  CAAGGTTTCCGTAGGTGAACCTGCGGAAGGATCATTAGTGAAT  34245


>SJRY01000200.1 Macrocybe gigantea strain wHADPI064398-61 scaffold00000436, whole 
genome shotgun sequence
Length=30612

 Score = 69.4 bits (37),  Expect = 3e-08
 Identities = 41/43 (95%), Gaps = 0/43 (0%)
 Strand=Plus/Minus

Query  1     CAAGGTTTCCGTAGGTGAACCTGCGGAAGGATCAGTAGAGAAT  43
             |||||||||||||||||||||||||||||||||| ||| ||||
Sbjct  7250  CAAGGTTTCCGTAGGTGAACCTGCGGAAGGATCATTAGTGAAT  7208


 Score = 69.4 bits (37),  Expect = 3e-08
 Identities = 41/43 (95%), Gaps = 0/43 (0%)
 Strand=Plus/Minus

Query  1      CAAGGTTTCCGTAGGTGAACCTGCGGAAGGATCAGTAGAGAAT  43
              |||||||||||||||||||||||||||||||||| ||| ||||
Sbjct  18794  CAAGGTTTCCGTAGGTGAACCTGCGGAAGGATCATTAGTGAAT  18752


>NJIJ01000049.1 Kazachstania servazzii strain SRCM102023 contig00043, whole genome 
shotgun sequence
Length=12939

 Score = 69.4 bits (37),  Expect = 3e-08
 Identities = 44/47 (94%), Gaps = 1/47 (2%)
 Strand=Plus/Plus

Query  1    CAAGGTTTCCGTAGGTGAACCTGCGGAAGGATCAGTAGAGAA-TATT  46
            |||||||||||||||||||||||||||||||||| || |||| ||||
Sbjct  391  CAAGGTTTCCGTAGGTGAACCTGCGGAAGGATCATTATAGAAATATT  437


 Score = 67.6 bits (36),  Expect = 1e-07
 Identities = 43/46 (93%), Gaps = 1/46 (2%)
 Strand=Plus/Plus

Query  1      CAAGGTTTCCGTAGGTGAACCTGCGGAAGGATCAGTAGAGAA-TAT  45
              |||||||||||||||||||||||||||||||||| || |||| |||
Sbjct  10569  CAAGGTTTCCGTAGGTGAACCTGCGGAAGGATCATTATAGAAATAT  10614


>KZ613933.1 Meliniomyces bicolor E unplaced genomic scaffold K444scaffold_203, 
whole genome shotgun sequence
Length=1573

 Score = 69.4 bits (37),  Expect = 3e-08
 Identities = 41/43 (95%), Gaps = 0/43 (0%)
 Strand=Plus/Minus

Query  1   CAAGGTTTCCGTAGGTGAACCTGCGGAAGGATCAGTAGAGAAT  43
           |||||||||||||||||||||||||||||||||| || |||||
Sbjct  90  CAAGGTTTCCGTAGGTGAACCTGCGGAAGGATCATTAAAGAAT  48


>CP019500.1 Zygosaccharomyces parabailii strain ATCC 60483 chromosome 11, 
complete sequence
Length=1115933

 Score = 69.4 bits (37),  Expect = 3e-08
 Identities = 43/46 (93%), Gaps = 0/46 (0%)
 Strand=Plus/Minus

Query  1       CAAGGTTTCCGTAGGTGAACCTGCGGAAGGATCAGTAGAGAATATT  46
               |||||||||||||||||||||||||||||||||| || |||| |||
Sbjct  945081  CAAGGTTTCCGTAGGTGAACCTGCGGAAGGATCATTATAGAAAATT  945036


>JAIWYV020000017.1 Kazachstania humilis strain YMX004033 scaffold17, whole genome 
shotgun sequence
Length=202582

 Score = 69.4 bits (37),  Expect = 3e-08
 Identities = 46/50 (92%), Gaps = 2/50 (4%)
 Strand=Plus/Plus

Query  1       CAAGGTTTCCGTAGGTGAACCTGCGGAAGGATCAGTAGAGAA-T-ATTGG  48
               |||||||||||||||||||||||||||||||||| || |||| | |||||
Sbjct  192560  CAAGGTTTCCGTAGGTGAACCTGCGGAAGGATCATTAAAGAAATGATTGG  192609


 Score = 69.4 bits (37),  Expect = 3e-08
 Identities = 46/50 (92%), Gaps = 2/50 (4%)
 Strand=Plus/Plus

Query  1       CAAGGTTTCCGTAGGTGAACCTGCGGAAGGATCAGTAGAGAA-T-ATTGG  48
               |||||||||||||||||||||||||||||||||| || |||| | |||||
Sbjct  201615  CAAGGTTTCCGTAGGTGAACCTGCGGAAGGATCATTAAAGAAATGATTGG  201664


>JAIWYV020000005.1 Kazachstania humilis strain YMX004033 scaffold05, whole genome 
shotgun sequence
Length=1026251

 Score = 69.4 bits (37),  Expect = 3e-08
 Identities = 46/50 (92%), Gaps = 2/50 (4%)
 Strand=Plus/Plus

Query  1     CAAGGTTTCCGTAGGTGAACCTGCGGAAGGATCAGTAGAGAA-T-ATTGG  48
             |||||||||||||||||||||||||||||||||| || |||| | |||||
Sbjct  7683  CAAGGTTTCCGTAGGTGAACCTGCGGAAGGATCATTAAAGAAATGATTGG  7732


>LFWA01000002.1 Pneumocystis jirovecii RU7 supercont1.2, whole genome shotgun 
sequence
Length=626993

 Score = 69.4 bits (37),  Expect = 3e-08
 Identities = 41/43 (95%), Gaps = 0/43 (0%)
 Strand=Plus/Plus

Query  1       CAAGGTTTCCGTAGGTGAACCTGCGGAAGGATCAGTAGAGAAT  43
               |||||||||||||||||||||||||||||||||| |||| |||
Sbjct  611022  CAAGGTTTCCGTAGGTGAACCTGCGGAAGGATCATTAGAAAAT  611064


>JABBWC010000973.1 Suillus paluster strain FC165 EDB91scaffold_973, whole genome 
shotgun sequence
Length=2347

 Score = 69.4 bits (37),  Expect = 3e-08
 Identities = 41/43 (95%), Gaps = 0/43 (0%)
 Strand=Plus/Minus

Query  1     CAAGGTTTCCGTAGGTGAACCTGCGGAAGGATCAGTAGAGAAT  43
             |||||||||||||||||||||||||||||||||| || |||||
Sbjct  1244  CAAGGTTTCCGTAGGTGAACCTGCGGAAGGATCATTAAAGAAT  1202


>JABBWC010000968.1 Suillus paluster strain FC165 EDB91scaffold_968, whole genome 
shotgun sequence
Length=2434

 Score = 69.4 bits (37),  Expect = 3e-08
 Identities = 41/43 (95%), Gaps = 0/43 (0%)
 Strand=Plus/Minus

Query  1    CAAGGTTTCCGTAGGTGAACCTGCGGAAGGATCAGTAGAGAAT  43
            |||||||||||||||||||||||||||||||||| || |||||
Sbjct  774  CAAGGTTTCCGTAGGTGAACCTGCGGAAGGATCATTAAAGAAT  732


>JABBWC010000965.1 Suillus paluster strain FC165 EDB91scaffold_965, whole genome 
shotgun sequence
Length=2650

 Score = 69.4 bits (37),  Expect = 3e-08
 Identities = 41/43 (95%), Gaps = 0/43 (0%)
 Strand=Plus/Minus

Query  1    CAAGGTTTCCGTAGGTGAACCTGCGGAAGGATCAGTAGAGAAT  43
            |||||||||||||||||||||||||||||||||| || |||||
Sbjct  907  CAAGGTTTCCGTAGGTGAACCTGCGGAAGGATCATTAAAGAAT  865


>JABBWC010000953.1 Suillus paluster strain FC165 EDB91scaffold_953, whole genome 
shotgun sequence
Length=3173

 Score = 69.4 bits (37),  Expect = 3e-08
 Identities = 41/43 (95%), Gaps = 0/43 (0%)
 Strand=Plus/Minus

Query  1     CAAGGTTTCCGTAGGTGAACCTGCGGAAGGATCAGTAGAGAAT  43
             |||||||||||||||||||||||||||||||||| || |||||
Sbjct  1160  CAAGGTTTCCGTAGGTGAACCTGCGGAAGGATCATTAAAGAAT  1118


>JABBWC010000948.1 Suillus paluster strain FC165 EDB91scaffold_948, whole genome 
shotgun sequence
Length=3332

 Score = 69.4 bits (37),  Expect = 3e-08
 Identities = 41/43 (95%), Gaps = 0/43 (0%)
 Strand=Plus/Minus

Query  1     CAAGGTTTCCGTAGGTGAACCTGCGGAAGGATCAGTAGAGAAT  43
             |||||||||||||||||||||||||||||||||| || |||||
Sbjct  2721  CAAGGTTTCCGTAGGTGAACCTGCGGAAGGATCATTAAAGAAT  2679


>JABBWC010000911.1 Suillus paluster strain FC165 EDB91scaffold_911, whole genome 
shotgun sequence
Length=5642

 Score = 69.4 bits (37),  Expect = 3e-08
 Identities = 41/43 (95%), Gaps = 0/43 (0%)
 Strand=Plus/Minus

Query  1     CAAGGTTTCCGTAGGTGAACCTGCGGAAGGATCAGTAGAGAAT  43
             |||||||||||||||||||||||||||||||||| || |||||
Sbjct  2342  CAAGGTTTCCGTAGGTGAACCTGCGGAAGGATCATTAAAGAAT  2300


>JABBWC010000880.1 Suillus paluster strain FC165 EDB91scaffold_880, whole genome 
shotgun sequence
Length=6909

 Score = 69.4 bits (37),  Expect = 3e-08
 Identities = 41/43 (95%), Gaps = 0/43 (0%)
 Strand=Plus/Plus

Query  1     CAAGGTTTCCGTAGGTGAACCTGCGGAAGGATCAGTAGAGAAT  43
             |||||||||||||||||||||||||||||||||| || |||||
Sbjct  4499  CAAGGTTTCCGTAGGTGAACCTGCGGAAGGATCATTAAAGAAT  4541


>JABBWC010000672.1 Suillus paluster strain FC165 EDB91scaffold_672, whole genome 
shotgun sequence
Length=11327

 Score = 69.4 bits (37),  Expect = 3e-08
 Identities = 41/43 (95%), Gaps = 0/43 (0%)
 Strand=Plus/Minus

Query  1    CAAGGTTTCCGTAGGTGAACCTGCGGAAGGATCAGTAGAGAAT  43
            |||||||||||||||||||||||||||||||||| || |||||
Sbjct  619  CAAGGTTTCCGTAGGTGAACCTGCGGAAGGATCATTAAAGAAT  577


>JABBWC010000596.1 Suillus paluster strain FC165 EDB91scaffold_596, whole genome 
shotgun sequence
Length=12545

 Score = 69.4 bits (37),  Expect = 3e-08
 Identities = 41/43 (95%), Gaps = 0/43 (0%)
 Strand=Plus/Plus

Query  1     CAAGGTTTCCGTAGGTGAACCTGCGGAAGGATCAGTAGAGAAT  43
             |||||||||||||||||||||||||||||||||| || |||||
Sbjct  7810  CAAGGTTTCCGTAGGTGAACCTGCGGAAGGATCATTAAAGAAT  7852


>QPFY01000001.1 Microbotryum silenes-acaulis strain 1248 MvSa-1248-T-A2-V0_C01, 
whole genome shotgun sequence
Length=2468947

 Score = 69.4 bits (37),  Expect = 3e-08
 Identities = 41/43 (95%), Gaps = 0/43 (0%)
 Strand=Plus/Minus

Query  1     CAAGGTTTCCGTAGGTGAACCTGCGGAAGGATCAGTAGAGAAT  43
             |||||||||||||||||||||||||||||||||| ||| ||||
Sbjct  2282  CAAGGTTTCCGTAGGTGAACCTGCGGAAGGATCATTAGTGAAT  2240


 Score = 69.4 bits (37),  Expect = 3e-08
 Identities = 41/43 (95%), Gaps = 0/43 (0%)
 Strand=Plus/Minus

Query  1      CAAGGTTTCCGTAGGTGAACCTGCGGAAGGATCAGTAGAGAAT  43
              |||||||||||||||||||||||||||||||||| ||| ||||
Sbjct  12195  CAAGGTTTCCGTAGGTGAACCTGCGGAAGGATCATTAGTGAAT  12153


 Score = 69.4 bits (37),  Expect = 3e-08
 Identities = 41/43 (95%), Gaps = 0/43 (0%)
 Strand=Plus/Minus

Query  1      CAAGGTTTCCGTAGGTGAACCTGCGGAAGGATCAGTAGAGAAT  43
              |||||||||||||||||||||||||||||||||| ||| ||||
Sbjct  22181  CAAGGTTTCCGTAGGTGAACCTGCGGAAGGATCATTAGTGAAT  22139


 Score = 69.4 bits (37),  Expect = 3e-08
 Identities = 41/43 (95%), Gaps = 0/43 (0%)
 Strand=Plus/Minus

Query  1      CAAGGTTTCCGTAGGTGAACCTGCGGAAGGATCAGTAGAGAAT  43
              |||||||||||||||||||||||||||||||||| ||| ||||
Sbjct  32172  CAAGGTTTCCGTAGGTGAACCTGCGGAAGGATCATTAGTGAAT  32130


 Score = 69.4 bits (37),  Expect = 3e-08
 Identities = 41/43 (95%), Gaps = 0/43 (0%)
 Strand=Plus/Minus

Query  1      CAAGGTTTCCGTAGGTGAACCTGCGGAAGGATCAGTAGAGAAT  43
              |||||||||||||||||||||||||||||||||| ||| ||||
Sbjct  42161  CAAGGTTTCCGTAGGTGAACCTGCGGAAGGATCATTAGTGAAT  42119


 Score = 69.4 bits (37),  Expect = 3e-08
 Identities = 41/43 (95%), Gaps = 0/43 (0%)
 Strand=Plus/Minus

Query  1      CAAGGTTTCCGTAGGTGAACCTGCGGAAGGATCAGTAGAGAAT  43
              |||||||||||||||||||||||||||||||||| ||| ||||
Sbjct  52149  CAAGGTTTCCGTAGGTGAACCTGCGGAAGGATCATTAGTGAAT  52107


 Score = 54.7 bits (29),  Expect = 0.001
 Identities = 36/39 (92%), Gaps = 1/39 (3%)
 Strand=Plus/Minus

Query  147    ATAACAATAATAAAACTTTCAACAACGGATCTCTTGGCT  185
              ||||| | || ||||||||||||||||||||||||||||
Sbjct  11990  ATAACCAAAA-AAAACTTTCAACAACGGATCTCTTGGCT  11953


 Score = 54.7 bits (29),  Expect = 0.001
 Identities = 36/39 (92%), Gaps = 1/39 (3%)
 Strand=Plus/Minus

Query  147    ATAACAATAATAAAACTTTCAACAACGGATCTCTTGGCT  185
              ||||| | || ||||||||||||||||||||||||||||
Sbjct  21976  ATAACCAAAA-AAAACTTTCAACAACGGATCTCTTGGCT  21939


 Score = 54.7 bits (29),  Expect = 0.001
 Identities = 36/39 (92%), Gaps = 1/39 (3%)
 Strand=Plus/Minus

Query  147    ATAACAATAATAAAACTTTCAACAACGGATCTCTTGGCT  185
              ||||| | || ||||||||||||||||||||||||||||
Sbjct  31967  ATAACCAAAA-AAAACTTTCAACAACGGATCTCTTGGCT  31930


 Score = 54.7 bits (29),  Expect = 0.001
 Identities = 36/39 (92%), Gaps = 1/39 (3%)
 Strand=Plus/Minus

Query  147    ATAACAATAATAAAACTTTCAACAACGGATCTCTTGGCT  185
              ||||| | || ||||||||||||||||||||||||||||
Sbjct  41956  ATAACCAAAA-AAAACTTTCAACAACGGATCTCTTGGCT  41919


 Score = 54.7 bits (29),  Expect = 0.001
 Identities = 36/39 (92%), Gaps = 1/39 (3%)
 Strand=Plus/Minus

Query  147    ATAACAATAATAAAACTTTCAACAACGGATCTCTTGGCT  185
              ||||| | || ||||||||||||||||||||||||||||
Sbjct  51944  ATAACCAAAA-AAAACTTTCAACAACGGATCTCTTGGCT  51907


>BRDC01000066.1 Tremella yokohamensis NBRC 100148 DNA, KCNB35TY.66, whole genome 
shotgun sequence
Length=7893

 Score = 69.4 bits (37),  Expect = 3e-08
 Identities = 39/40 (98%), Gaps = 0/40 (0%)
 Strand=Plus/Minus

Query  1    CAAGGTTTCCGTAGGTGAACCTGCGGAAGGATCAGTAGAG  40
            |||||||||||||||||||||||||||||||||| |||||
Sbjct  503  CAAGGTTTCCGTAGGTGAACCTGCGGAAGGATCATTAGAG  464


>JAIHNG010000152.1 Candida theae strain CBS 12239 scaffold69, whole genome shotgun 
sequence
Length=49424

 Score = 69.4 bits (37),  Expect = 3e-08
 Identities = 44/47 (94%), Gaps = 1/47 (2%)
 Strand=Plus/Minus

Query  1     CAAGGTTTCCGTAGGTGAACCTGCGGAAGGATCAGTAGAGAATATTG  47
             |||||||||||||||||||||||||||||||||| || ||||| |||
Sbjct  3374  CAAGGTTTCCGTAGGTGAACCTGCGGAAGGATCATTACAGAAT-TTG  3329


>PPJA02000039.1 [Candida] restingae strain NRRL Y-27358 NODE_39_length_6773_cov_1813.67_ID_77, 
whole genome shotgun sequence
Length=6773

 Score = 69.4 bits (37),  Expect = 3e-08
 Identities = 43/46 (93%), Gaps = 0/46 (0%)
 Strand=Plus/Plus

Query  1     CAAGGTTTCCGTAGGTGAACCTGCGGAAGGATCAGTAGAGAATATT  46
             |||||||||||||||||||||||||||||||||| || | ||||||
Sbjct  3213  CAAGGTTTCCGTAGGTGAACCTGCGGAAGGATCATTAAAAAATATT  3258


>HE605209.1 Candida parapsilosis strain CDC317 annotated contig 006110
Length=957321

 Score = 69.4 bits (37),  Expect = 3e-08
 Identities = 41/43 (95%), Gaps = 0/43 (0%)
 Strand=Plus/Minus

Query  1       CAAGGTTTCCGTAGGTGAACCTGCGGAAGGATCAGTAGAGAAT  43
               |||||||||||||||||||||||||||||||||| || |||||
Sbjct  326774  CAAGGTTTCCGTAGGTGAACCTGCGGAAGGATCATTACAGAAT  326732


>CAJVPZ010082451.1 Racocetra fulgida strain IN212 genome assembly, contig: contig082451, 
whole genome shotgun sequence
Length=818

 Score = 69.4 bits (37),  Expect = 3e-08
 Identities = 44/47 (94%), Gaps = 2/47 (4%)
 Strand=Plus/Minus

Query  1   CAAGGTTTCCGTAGGTGAACCTGCGGAAGGATCAGTAGAGAATATTG  47
           |||||||||||||||||||||||||||||||||| |||| || ||||
Sbjct  79  CAAGGTTTCCGTAGGTGAACCTGCGGAAGGATCATTAGA-AA-ATTG  35


>JAHWDX010000017.1 Microbotryum intermedium strain 1389 MvSilvul-01389-A1_C017, 
whole genome shotgun sequence
Length=42347

 Score = 69.4 bits (37),  Expect = 3e-08
 Identities = 43/46 (93%), Gaps = 0/46 (0%)
 Strand=Plus/Minus

Query  1     CAAGGTTTCCGTAGGTGAACCTGCGGAAGGATCAGTAGAGAATATT  46
             |||||||||||||||||||||||||||||||||| ||| |||| ||
Sbjct  6065  CAAGGTTTCCGTAGGTGAACCTGCGGAAGGATCATTAGTGAATTTT  6020


 Score = 69.4 bits (37),  Expect = 3e-08
 Identities = 43/46 (93%), Gaps = 0/46 (0%)
 Strand=Plus/Minus

Query  1      CAAGGTTTCCGTAGGTGAACCTGCGGAAGGATCAGTAGAGAATATT  46
              |||||||||||||||||||||||||||||||||| ||| |||| ||
Sbjct  14627  CAAGGTTTCCGTAGGTGAACCTGCGGAAGGATCATTAGTGAATTTT  14582


 Score = 69.4 bits (37),  Expect = 3e-08
 Identities = 43/46 (93%), Gaps = 0/46 (0%)
 Strand=Plus/Minus

Query  1      CAAGGTTTCCGTAGGTGAACCTGCGGAAGGATCAGTAGAGAATATT  46
              |||||||||||||||||||||||||||||||||| ||| |||| ||
Sbjct  23184  CAAGGTTTCCGTAGGTGAACCTGCGGAAGGATCATTAGTGAATTTT  23139


 Score = 69.4 bits (37),  Expect = 3e-08
 Identities = 43/46 (93%), Gaps = 0/46 (0%)
 Strand=Plus/Minus

Query  1      CAAGGTTTCCGTAGGTGAACCTGCGGAAGGATCAGTAGAGAATATT  46
              |||||||||||||||||||||||||||||||||| ||| |||| ||
Sbjct  31744  CAAGGTTTCCGTAGGTGAACCTGCGGAAGGATCATTAGTGAATTTT  31699


 Score = 60.2 bits (32),  Expect = 2e-05
 Identities = 37/39 (95%), Gaps = 2/39 (5%)
 Strand=Plus/Minus

Query  147   ATAACAATAATAAAACTTTCAACAACGGATCTCTTGGCT  185
             ||||||| || ||||||||||||||||||||||||||||
Sbjct  5864  ATAACAA-AA-AAAACTTTCAACAACGGATCTCTTGGCT  5828


 Score = 60.2 bits (32),  Expect = 2e-05
 Identities = 37/39 (95%), Gaps = 2/39 (5%)
 Strand=Plus/Minus

Query  147    ATAACAATAATAAAACTTTCAACAACGGATCTCTTGGCT  185
              ||||||| || ||||||||||||||||||||||||||||
Sbjct  14425  ATAACAA-AA-AAAACTTTCAACAACGGATCTCTTGGCT  14389


 Score = 60.2 bits (32),  Expect = 2e-05
 Identities = 37/39 (95%), Gaps = 2/39 (5%)
 Strand=Plus/Minus

Query  147    ATAACAATAATAAAACTTTCAACAACGGATCTCTTGGCT  185
              ||||||| || ||||||||||||||||||||||||||||
Sbjct  22982  ATAACAA-AA-AAAACTTTCAACAACGGATCTCTTGGCT  22946


 Score = 60.2 bits (32),  Expect = 2e-05
 Identities = 37/39 (95%), Gaps = 2/39 (5%)
 Strand=Plus/Minus

Query  147    ATAACAATAATAAAACTTTCAACAACGGATCTCTTGGCT  185
              ||||||| || ||||||||||||||||||||||||||||
Sbjct  31542  ATAACAA-AA-AAAACTTTCAACAACGGATCTCTTGGCT  31506


 Score = 60.2 bits (32),  Expect = 2e-05
 Identities = 37/39 (95%), Gaps = 2/39 (5%)
 Strand=Plus/Minus

Query  147    ATAACAATAATAAAACTTTCAACAACGGATCTCTTGGCT  185
              ||||||| || ||||||||||||||||||||||||||||
Sbjct  40068  ATAACAA-AA-AAAACTTTCAACAACGGATCTCTTGGCT  40032


>JAHWDX010000016.1 Microbotryum intermedium strain 1389 MvSilvul-01389-A1_C016, 
whole genome shotgun sequence
Length=25178

 Score = 69.4 bits (37),  Expect = 3e-08
 Identities = 43/46 (93%), Gaps = 0/46 (0%)
 Strand=Plus/Minus

Query  1     CAAGGTTTCCGTAGGTGAACCTGCGGAAGGATCAGTAGAGAATATT  46
             |||||||||||||||||||||||||||||||||| ||| |||| ||
Sbjct  7217  CAAGGTTTCCGTAGGTGAACCTGCGGAAGGATCATTAGTGAATTTT  7172


 Score = 69.4 bits (37),  Expect = 3e-08
 Identities = 43/46 (93%), Gaps = 0/46 (0%)
 Strand=Plus/Minus

Query  1      CAAGGTTTCCGTAGGTGAACCTGCGGAAGGATCAGTAGAGAATATT  46
              |||||||||||||||||||||||||||||||||| ||| |||| ||
Sbjct  15759  CAAGGTTTCCGTAGGTGAACCTGCGGAAGGATCATTAGTGAATTTT  15714


 Score = 69.4 bits (37),  Expect = 3e-08
 Identities = 43/46 (93%), Gaps = 0/46 (0%)
 Strand=Plus/Minus

Query  1      CAAGGTTTCCGTAGGTGAACCTGCGGAAGGATCAGTAGAGAATATT  46
              |||||||||||||||||||||||||||||||||| ||| |||| ||
Sbjct  24309  CAAGGTTTCCGTAGGTGAACCTGCGGAAGGATCATTAGTGAATTTT  24264


 Score = 60.2 bits (32),  Expect = 2e-05
 Identities = 37/39 (95%), Gaps = 2/39 (5%)
 Strand=Plus/Minus

Query  147    ATAACAATAATAAAACTTTCAACAACGGATCTCTTGGCT  185
              ||||||| || ||||||||||||||||||||||||||||
Sbjct  15557  ATAACAA-AA-AAAACTTTCAACAACGGATCTCTTGGCT  15521


 Score = 60.2 bits (32),  Expect = 2e-05
 Identities = 37/39 (95%), Gaps = 2/39 (5%)
 Strand=Plus/Minus

Query  147    ATAACAATAATAAAACTTTCAACAACGGATCTCTTGGCT  185
              ||||||| || ||||||||||||||||||||||||||||
Sbjct  24107  ATAACAA-AA-AAAACTTTCAACAACGGATCTCTTGGCT  24071


>JAHWDX010000015.1 Microbotryum intermedium strain 1389 MvSilvul-01389-A1_C015, 
whole genome shotgun sequence
Length=1453802

 Score = 69.4 bits (37),  Expect = 3e-08
 Identities = 43/46 (93%), Gaps = 0/46 (0%)
 Strand=Plus/Minus

Query  1     CAAGGTTTCCGTAGGTGAACCTGCGGAAGGATCAGTAGAGAATATT  46
             |||||||||||||||||||||||||||||||||| ||| |||| ||
Sbjct  2893  CAAGGTTTCCGTAGGTGAACCTGCGGAAGGATCATTAGTGAATTTT  2848


 Score = 69.4 bits (37),  Expect = 3e-08
 Identities = 43/46 (93%), Gaps = 0/46 (0%)
 Strand=Plus/Minus

Query  1      CAAGGTTTCCGTAGGTGAACCTGCGGAAGGATCAGTAGAGAATATT  46
              |||||||||||||||||||||||||||||||||| ||| |||| ||
Sbjct  11448  CAAGGTTTCCGTAGGTGAACCTGCGGAAGGATCATTAGTGAATTTT  11403


 Score = 60.2 bits (32),  Expect = 2e-05
 Identities = 37/39 (95%), Gaps = 2/39 (5%)
 Strand=Plus/Minus

Query  147   ATAACAATAATAAAACTTTCAACAACGGATCTCTTGGCT  185
             ||||||| || ||||||||||||||||||||||||||||
Sbjct  2692  ATAACAA-AA-AAAACTTTCAACAACGGATCTCTTGGCT  2656


 Score = 60.2 bits (32),  Expect = 2e-05
 Identities = 37/39 (95%), Gaps = 2/39 (5%)
 Strand=Plus/Minus

Query  147    ATAACAATAATAAAACTTTCAACAACGGATCTCTTGGCT  185
              ||||||| || ||||||||||||||||||||||||||||
Sbjct  11246  ATAACAA-AA-AAAACTTTCAACAACGGATCTCTTGGCT  11210


>JAHWDX010000014.1 Microbotryum intermedium strain 1389 MvSilvul-01389-A1_C014, 
whole genome shotgun sequence
Length=37391

 Score = 69.4 bits (37),  Expect = 3e-08
 Identities = 43/46 (93%), Gaps = 0/46 (0%)
 Strand=Plus/Minus

Query  1     CAAGGTTTCCGTAGGTGAACCTGCGGAAGGATCAGTAGAGAATATT  46
             |||||||||||||||||||||||||||||||||| ||| |||| ||
Sbjct  6584  CAAGGTTTCCGTAGGTGAACCTGCGGAAGGATCATTAGTGAATTTT  6539


 Score = 69.4 bits (37),  Expect = 3e-08
 Identities = 43/46 (93%), Gaps = 0/46 (0%)
 Strand=Plus/Minus

Query  1      CAAGGTTTCCGTAGGTGAACCTGCGGAAGGATCAGTAGAGAATATT  46
              |||||||||||||||||||||||||||||||||| ||| |||| ||
Sbjct  23631  CAAGGTTTCCGTAGGTGAACCTGCGGAAGGATCATTAGTGAATTTT  23586


 Score = 69.4 bits (37),  Expect = 3e-08
 Identities = 43/46 (93%), Gaps = 0/46 (0%)
 Strand=Plus/Minus

Query  1      CAAGGTTTCCGTAGGTGAACCTGCGGAAGGATCAGTAGAGAATATT  46
              |||||||||||||||||||||||||||||||||| ||| |||| ||
Sbjct  32171  CAAGGTTTCCGTAGGTGAACCTGCGGAAGGATCATTAGTGAATTTT  32126


 Score = 62.1 bits (33),  Expect = 6e-06
 Identities = 42/46 (91%), Gaps = 1/46 (2%)
 Strand=Plus/Minus

Query  1      CAAGGTTTCCGTAGGTGAACCTGCGGAAGGATCAGTAGAGAATATT  46
              ||||| |||||||||||||||||||||||||||| ||| |||| ||
Sbjct  15104  CAAGG-TTCCGTAGGTGAACCTGCGGAAGGATCATTAGTGAATTTT  15060


 Score = 60.2 bits (32),  Expect = 2e-05
 Identities = 37/39 (95%), Gaps = 2/39 (5%)
 Strand=Plus/Minus
[truncated: 21,397 more chars]
