# Supplementary material for: Using nanopore sequencing to identify fungi from clinical samples with high phylogenetic resolution
Source: Sci Rep. 2023 Jun 16;13:9785. doi: 10.1038/s41598-023-37016-0 (PMC10275880; doi:10.1038/s41598-023-37016-0)
Supplement: Supplementary file 1 — Supplementary Information. [file 41598_2023_37016_MOESM1_ESM.zip › Supplementary_Information/Supplementary_Data/Data_S5_Mock_blast/results/Mock_RGN5_1_fmt6.txt]

JAIGNX010000036.1	100	4806	2604	1	0	99.962	0.0
JAIGNX010000036.1	100	4806	2604	1	0	99.962	0.0
JAIGNX010000006.1	100	4806	2604	1	0	99.962	0.0
JAMAMB010000006.1	100	4482	2550	54	6	97.701	0.0
JAMAMA010000005.1	100	4482	2550	54	6	97.701	0.0
BEDW01000020.1	100	4418	2545	59	14	97.212	0.0
JAMALP010000010.1	100	4375	2540	64	17	96.910	0.0
JAMALO010000017.1	100	4375	2540	64	17	96.910	0.0
BEDX01000012.1	100	4209	2505	94	15	95.830	0.0
JAMYHM010000230.1	100	4209	2510	88	22	95.802	0.0
JAMYHP010000150.1	100	4209	2510	88	22	95.802	0.0
JAMYHQ010001361.1	100	4204	2510	88	23	95.765	0.0
JAMYHN010000191.1	100	4204	2510	88	23	95.765	0.0
JAMALS010000003.1	100	4181	2502	95	19	95.642	0.0
JAMFRD010000198.1	100	4181	2502	95	19	95.642	0.0
JAMALR010000011.1	100	4181	2502	95	19	95.642	0.0
JAMFRE010000187.1	100	4181	2502	95	19	95.642	0.0
JALJEG010000101.1	100	4126	2497	100	25	95.233	0.0
PQXP01000239.1	100	4098	2489	106	23	95.073	0.0
PQXP01001050.1	100	4028	2470	125	23	94.347	0.0
PQXP01001050.1	100	1072	622	24	0	96.285	0.0
JAMALZ010000002.1	100	4024	2485	109	35	94.523	0.0
QPMP01000167.1	100	4013	2483	111	35	94.447	0.0
QKWK01000021.1	100	3997	2474	120	28	94.355	0.0
RSCE01000026.1	100	3973	2465	128	23	94.228	0.0
RSCE01000026.1	100	3973	2465	128	23	94.228	0.0
RSCE01000026.1	100	3973	2465	128	23	94.228	0.0
RSCE01000022.1	100	3973	2465	128	23	94.228	0.0
NW_021167133.1	100	3973	2465	128	23	94.228	0.0
NW_021167133.1	100	3973	2465	128	23	94.228	0.0
NW_021167133.1	100	3973	2465	128	23	94.228	0.0
NW_021167129.1	100	3973	2465	128	23	94.228	0.0
PQXP01001036.1	100	3930	2449	146	27	93.402	0.0
PQXP01001036.1	100	1465	860	43	0	95.238	0.0
PQXP01001036.1	100	955	695	68	17	89.103	0.0
PQXP01001036.1	100	564	395	25	16	90.596	5.76e-156
PQXP01001036.1	100	468	324	20	15	90.251	4.65e-127
PQXP01001036.1	100	396	248	17	0	93.585	2.22e-105
PQXP01001036.1	100	278	182	16	0	91.919	8.41e-70
PQXP01001036.1	100	220	162	20	3	87.568	1.44e-52
PQXP01001036.1	100	165	126	6	10	88.732	6.83e-36
PQXP01001036.1	100	147	118	7	10	87.407	2.47e-30
JAMYHS010001152.1	100	3923	2323	72	22	96.111	0.0
JAMYHS010001152.1	100	436	268	16	0	94.366	1.31e-117
JAMYHO010000241.1	92	3910	2319	72	23	96.065	0.0
PQXP01001035.1	100	3880	2439	156	29	92.950	0.0
JH977602.1	100	3783	2316	90	35	94.879	0.0
JH977602.1	100	536	330	20	0	94.286	1.26e-147
JH977602.1	100	435	237	1	0	99.580	4.71e-117
JH977602.1	100	379	211	3	0	98.598	2.24e-100
JH977602.1	100	158	85	0	0	100.000	1.14e-33
JH977602.1	100	91.6	49	0	0	100.000	1.18e-13
JH977602.1	100	87.9	55	4	0	93.220	1.52e-12
NW_014040855.1	100	3783	2316	90	35	94.879	0.0
NW_014040855.1	100	536	330	20	0	94.286	1.26e-147
NW_014040855.1	100	435	237	1	0	99.580	4.71e-117
NW_014040855.1	100	379	211	3	0	98.598	2.24e-100
NW_014040855.1	100	158	85	0	0	100.000	1.14e-33
NW_014040855.1	100	91.6	49	0	0	100.000	1.18e-13
NW_014040855.1	100	87.9	55	4	0	93.220	1.52e-12
CP086717.1	97	3773	2352	127	22	94.042	0.0
CP086717.1	97	3773	2352	127	22	94.042	0.0
CP086717.1	97	3773	2352	127	22	94.042	0.0
CP086717.1	97	3753	2349	127	25	93.922	0.0
CP086717.1	97	3749	2350	125	28	93.887	0.0
CP086717.1	97	3733	2349	125	31	93.772	0.0
CP086717.1	97	3731	2346	129	27	93.765	0.0
CP086717.1	97	3729	2350	129	29	93.700	0.0
CP086717.1	97	3633	2340	129	46	93.042	0.0
CP086717.1	97	3326	2301	141	87	90.985	0.0
CP086717.1	97	76.8	41	0	0	100.000	3.29e-09
CP086717.1	97	76.8	41	0	0	100.000	3.29e-09
CP086717.1	97	76.8	41	0	0	100.000	3.29e-09
CP086717.1	97	76.8	41	0	0	100.000	3.29e-09
CP086717.1	97	76.8	41	0	0	100.000	3.29e-09
CP086717.1	97	76.8	41	0	0	100.000	3.29e-09
CP086717.1	97	76.8	41	0	0	100.000	3.29e-09
CP086717.1	97	76.8	41	0	0	100.000	3.29e-09
CP086717.1	97	71.3	41	0	1	97.619	1.53e-07
CP086717.1	97	69.4	40	0	1	97.561	5.51e-07
JAMALM010001433.1	100	3749	2116	39	3	98.054	0.0
JAMALM010001433.1	100	819	447	2	0	99.555	0.0
JAMYHL010000155.1	94	3616	2088	61	3	97.026	0.0
JAMYHL010000155.1	94	446	288	7	13	93.506	2.18e-120
RSCD01000010.1	100	3615	2411	163	51	91.848	0.0
RSCD01000010.1	100	3615	2411	163	51	91.848	0.0
RSCD01000010.1	100	3615	2411	163	51	91.848	0.0
RSCD01000010.1	100	3615	2411	162	52	91.848	0.0
RSCD01000010.1	100	3609	2410	163	52	91.810	0.0
RSCD01000010.1	100	3576	2405	163	57	91.619	0.0
JAMYHR010000054.1	100	3607	2153	71	23	95.817	0.0
JAMYHR010000054.1	100	1020	588	18	0	97.030	0.0
RSCD01000041.1	100	3596	2408	163	54	91.733	0.0
RSCD01000041.1	100	3478	2391	160	75	91.051	0.0
RSCD01000041.1	100	3025	2316	155	147	88.464	0.0
JAKFAO010000004.1	100	3458	2375	200	41	90.787	0.0
MCFC01000139.1	100	3450	2375	201	42	90.718	0.0
NBSH01000033.1	100	3435	2386	198	52	90.516	0.0
NBSH01000033.1	100	3435	2386	198	52	90.516	0.0
NBSH01000033.1	100	2386	1434	61	8	95.409	0.0
NBSH01000032.1	100	3435	2386	198	52	90.516	0.0
NBSH01000032.1	100	3435	2386	198	52	90.516	0.0
NBSH01000032.1	100	512	547	81	43	81.520	2.12e-140
NW_019028973.1	100	3435	2386	198	52	90.516	0.0
NW_019028973.1	100	3435	2386	198	52	90.516	0.0
NW_019028973.1	100	2386	1434	61	8	95.409	0.0
NW_019028972.1	100	3435	2386	198	52	90.516	0.0
NW_019028972.1	100	3435	2386	198	52	90.516	0.0
NW_019028972.1	100	512	547	81	43	81.520	2.12e-140
JAMALQ010000137.1	100	3432	2068	81	19	95.387	0.0
JAMALQ010000137.1	100	889	513	16	0	96.975	0.0
AE017342.1	100	3365	2388	199	67	89.977	0.0
AE017342.1	100	3365	2388	199	67	89.977	0.0
NC_006684.1	100	3365	2388	199	67	89.977	0.0
NC_006684.1	100	3365	2388	199	67	89.977	0.0
CP000287.1	100	3362	2391	193	74	89.955	0.0
CP000287.1	100	3362	2391	193	74	89.955	0.0
CP000287.1	100	3362	2391	193	74	89.955	0.0
CP000287.1	100	3362	2391	193	74	89.955	0.0
CP000287.1	100	3362	2391	193	74	89.955	0.0
CP000287.1	100	3362	2391	193	74	89.955	0.0
CP000287.1	100	3362	2391	193	74	89.955	0.0
CP000287.1	100	3362	2391	193	74	89.955	0.0
CP000287.1	100	3362	2391	193	74	89.955	0.0
CP000287.1	100	3362	2391	193	74	89.955	0.0
CP000287.1	100	3362	2391	193	74	89.955	0.0
CP000287.1	100	3362	2391	193	74	89.955	0.0
CP000287.1	100	3362	2391	193	74	89.955	0.0
CP000287.1	100	3362	2391	193	74	89.955	0.0
CP000287.1	100	3362	2391	193	74	89.955	0.0
CP000287.1	100	3362	2391	193	74	89.955	0.0
CP000287.1	100	3362	2391	193	74	89.955	0.0
CP000287.1	100	3362	2391	193	74	89.955	0.0
CP000287.1	100	3362	2391	193	74	89.955	0.0
CP000287.1	100	3362	2391	193	74	89.955	0.0
CP000287.1	100	3362	2391	193	74	89.955	0.0
CP000287.1	100	3362	2391	193	74	89.955	0.0
CP000287.1	100	3362	2391	193	74	89.955	0.0
CP000287.1	100	3362	2391	193	74	89.955	0.0
CP000287.1	100	3362	2391	193	74	89.955	0.0
CP000287.1	100	3362	2391	193	74	89.955	0.0
CP000287.1	100	3362	2391	193	74	89.955	0.0
CP000287.1	100	3362	2391	193	74	89.955	0.0
CP000287.1	100	3362	2391	193	74	89.955	0.0
CP000287.1	100	3362	2391	193	74	89.955	0.0
CP000287.1	100	3362	2391	193	74	89.955	0.0
CP000287.1	100	3362	2391	193	74	89.955	0.0
CP000287.1	100	3362	2391	193	74	89.955	0.0
CP000287.1	100	3362	2391	193	74	89.955	0.0
CP000287.1	100	3362	2391	193	74	89.955	0.0
CP000287.1	100	3362	2391	193	74	89.955	0.0
CP000287.1	100	3362	2391	193	74	89.955	0.0
CP000287.1	100	3362	2391	193	74	89.955	0.0
CP000287.1	100	3362	2391	193	74	89.955	0.0
CP000287.1	100	3362	2391	193	74	89.955	0.0
CP000287.1	100	3362	2391	193	74	89.955	0.0
CP000287.1	100	3362	2391	193	74	89.955	0.0
CP000287.1	100	3362	2391	193	74	89.955	0.0
CP000287.1	100	3362	2391	193	74	89.955	0.0
CP000287.1	100	3358	2389	192	75	89.947	0.0
CP000287.1	100	3356	2390	194	74	89.917	0.0
CP000287.1	100	3350	2389	195	74	89.880	0.0
CP000287.1	100	3345	2386	198	74	89.767	0.0
CP000287.1	100	3338	2390	195	77	89.782	0.0
CP000287.1	100	3280	2381	201	81	89.410	0.0
NC_014939.1	100	3362	2391	193	74	89.955	0.0
NC_014939.1	100	3362	2391	193	74	89.955	0.0
NC_014939.1	100	3362	2391	193	74	89.955	0.0
NC_014939.1	100	3362	2391	193	74	89.955	0.0
NC_014939.1	100	3362	2391	193	74	89.955	0.0
NC_014939.1	100	3362	2391	193	74	89.955	0.0
NC_014939.1	100	3362	2391	193	74	89.955	0.0
NC_014939.1	100	3362	2391	193	74	89.955	0.0
NC_014939.1	100	3362	2391	193	74	89.955	0.0
NC_014939.1	100	3362	2391	193	74	89.955	0.0
NC_014939.1	100	3362	2391	193	74	89.955	0.0
NC_014939.1	100	3362	2391	193	74	89.955	0.0
NC_014939.1	100	3362	2391	193	74	89.955	0.0
NC_014939.1	100	3362	2391	193	74	89.955	0.0
NC_014939.1	100	3362	2391	193	74	89.955	0.0
NC_014939.1	100	3362	2391	193	74	89.955	0.0
NC_014939.1	100	3362	2391	193	74	89.955	0.0
NC_014939.1	100	3362	2391	193	74	89.955	0.0
NC_014939.1	100	3362	2391	193	74	89.955	0.0
NC_014939.1	100	3362	2391	193	74	89.955	0.0
NC_014939.1	100	3362	2391	193	74	89.955	0.0
NC_014939.1	100	3362	2391	193	74	89.955	0.0
NC_014939.1	100	3362	2391	193	74	89.955	0.0
NC_014939.1	100	3362	2391	193	74	89.955	0.0
NC_014939.1	100	3362	2391	193	74	89.955	0.0
NC_014939.1	100	3362	2391	193	74	89.955	0.0
NC_014939.1	100	3362	2391	193	74	89.955	0.0
NC_014939.1	100	3362	2391	193	74	89.955	0.0
NC_014939.1	100	3362	2391	193	74	89.955	0.0
NC_014939.1	100	3362	2391	193	74	89.955	0.0
NC_014939.1	100	3362	2391	193	74	89.955	0.0
NC_014939.1	100	3362	2391	193	74	89.955	0.0
NC_014939.1	100	3362	2391	193	74	89.955	0.0
NC_014939.1	100	3362	2391	193	74	89.955	0.0
NC_014939.1	100	3362	2391	193	74	89.955	0.0
NC_014939.1	100	3362	2391	193	74	89.955	0.0
NC_014939.1	100	3362	2391	193	74	89.955	0.0
NC_014939.1	100	3362	2391	193	74	89.955	0.0
NC_014939.1	100	3362	2391	193	74	89.955	0.0
NC_014939.1	100	3362	2391	193	74	89.955	0.0
NC_014939.1	100	3362	2391	193	74	89.955	0.0
NC_014939.1	100	3362	2391	193	74	89.955	0.0
NC_014939.1	100	3362	2391	193	74	89.955	0.0
NC_014939.1	100	3362	2391	193	74	89.955	0.0
NC_014939.1	100	3358	2389	192	75	89.947	0.0
NC_014939.1	100	3356	2390	194	74	89.917	0.0
NC_014939.1	100	3350	2389	195	74	89.880	0.0
NC_014939.1	100	3345	2386	198	74	89.767	0.0
NC_014939.1	100	3338	2390	195	77	89.782	0.0
NC_014939.1	100	3280	2381	201	81	89.410	0.0
CP025762.1	100	3356	2389	192	75	89.947	0.0
CP025762.1	100	2209	1672	148	72	88.372	0.0
CP025762.1	100	2145	1301	60	8	95.033	0.0
CP025762.1	100	905	862	112	59	83.446	0.0
CP025762.1	100	580	404	35	8	90.380	5.72e-161
VHDQ01000015.1	100	3356	2389	197	71	89.913	0.0
VHDQ01000015.1	100	3356	2389	197	71	89.913	0.0
VHDQ01000015.1	100	3350	2388	198	71	89.876	0.0
NQVO01000100.1	100	3356	2394	197	73	89.865	0.0
NW_022474172.1	100	3356	2394	197	73	89.865	0.0
JANBXI010000027.1	100	3349	2386	195	73	89.902	0.0
JANBXI010000027.1	100	206	117	3	0	97.500	4.02e-48
SSXJ01000371.1	100	3345	2385	198	71	89.864	0.0
SSXJ01000371.1	100	3325	2381	198	74	89.747	0.0
BEDY01000008.1	80	3339	2001	70	21	95.650	0.0
JAHXHD010001605.1	100	3334	2373	199	68	89.886	0.0
SSXJ01000381.1	100	3334	2383	199	72	89.789	0.0
SSXJ01000381.1	100	3319	2381	198	75	89.714	0.0
JALAIP010002631.1	100	3328	2375	209	62	89.758	0.0
CM016937.1	100	3325	2381	203	70	89.714	0.0
CM016937.1	100	3325	2381	203	70	89.714	0.0
CM016937.1	100	3325	2381	203	70	89.714	0.0
CM016937.1	100	3325	2381	203	70	89.714	0.0
CM016937.1	100	3325	2381	203	70	89.714	0.0
CM016937.1	100	3325	2381	203	70	89.714	0.0
CM016937.1	100	3325	2381	203	70	89.714	0.0
CM016937.1	100	3325	2381	203	70	89.714	0.0
CM016937.1	100	3325	2381	203	70	89.714	0.0
CM016937.1	100	3264	2373	199	83	89.379	0.0
CM016937.1	100	206	154	10	9	89.017	4.02e-48
JAMYHU010000003.1	83	3312	2056	90	33	94.355	0.0
JAAAXZ010000726.1	100	3312	2373	196	75	89.750	0.0
JAAAXZ010000726.1	100	3312	2373	196	75	89.750	0.0
JAAAXZ010000726.1	100	3306	2372	197	75	89.713	0.0
JAAAXZ010000726.1	100	3290	2367	204	71	89.591	0.0
JAAAXZ010000726.1	100	3238	2364	199	85	89.275	0.0
JAMYHV010000178.1	83	3312	2056	90	33	94.355	0.0
JAMYHW010000003.1	83	3312	2056	90	33	94.355	0.0
VHDQ01000014.1	100	3301	2383	199	79	89.553	0.0
VHDQ01000014.1	100	3129	2188	168	63	90.451	0.0
VHDQ01000014.1	100	1482	974	72	11	92.148	0.0
VHDQ01000014.1	100	329	281	35	13	85.410	2.29e-85
JALAIM010001695.1	100	3221	2368	218	75	88.989	0.0
PQXP01000592.1	99	3134	1985	144	20	92.369	0.0
PQXP01000592.1	99	1853	1062	33	0	96.986	0.0
PQXP01000592.1	99	1502	933	62	10	92.836	0.0
PQXP01000592.1	99	857	589	40	18	91.036	0.0
PQXP01000592.1	99	689	554	64	24	86.293	0.0
PQXP01000592.1	99	501	362	41	6	88.509	4.58e-137
PQXP01000592.1	99	102	55	0	0	100.000	5.43e-17
JAKLMH010000020.1	96	3134	2228	188	62	89.911	0.0
JAKLMH010000020.1	96	71.3	47	2	2	92.157	1.53e-07
JAMRJJ010000016.1	93	3121	1986	134	11	93.196	0.0
JAMRJJ010000016.1	93	3109	1986	134	14	93.065	0.0
JAMRJJ010000016.1	93	3081	1982	132	20	92.877	0.0
JAMRJJ010000016.1	93	3072	1979	134	19	92.824	0.0
JAMRJJ010000016.1	93	279	242	24	17	85.512	2.34e-70
JAMRJJ010000016.1	93	279	242	24	17	85.512	2.34e-70
JAMRJJ010000016.1	93	279	242	24	17	85.512	2.34e-70
JAMRJJ010000016.1	93	276	242	24	18	85.211	3.02e-69
JAMRJJ010000016.1	93	69.4	37	0	0	100.000	5.51e-07
JAMRJJ010000016.1	93	69.4	37	0	0	100.000	5.51e-07
JAMRJJ010000016.1	93	69.4	37	0	0	100.000	5.51e-07
JAMRJJ010000013.1	96	3061	1977	141	15	92.686	0.0
JAMRJJ010000013.1	96	3061	1977	141	15	92.686	0.0
JAMRJJ010000013.1	96	3061	1977	141	15	92.686	0.0
JAMRJJ010000013.1	96	3061	1977	141	15	92.686	0.0
JAMRJJ010000013.1	96	3061	1977	141	15	92.686	0.0
JAMRJJ010000013.1	96	3061	1977	141	15	92.686	0.0
JAMRJJ010000013.1	96	3061	1977	141	15	92.686	0.0
JAMRJJ010000013.1	96	3020	1974	142	22	92.329	0.0
JAMRJJ010000013.1	96	2988	1967	137	30	92.174	0.0
JAMRJJ010000013.1	96	309	324	47	25	81.818	2.98e-79
JAMRJJ010000013.1	96	309	324	47	25	81.818	2.98e-79
JAMRJJ010000013.1	96	309	324	47	25	81.818	2.98e-79
JAMRJJ010000013.1	96	309	324	47	25	81.818	2.98e-79
JAMRJJ010000013.1	96	309	324	47	25	81.818	2.98e-79
JAMRJJ010000013.1	96	309	324	47	25	81.818	2.98e-79
JAMRJJ010000013.1	96	309	324	47	25	81.818	2.98e-79
JAMRJJ010000013.1	96	309	324	47	25	81.818	2.98e-79
JAMRJJ010000013.1	96	305	324	48	25	81.612	3.86e-78
JAMRJJ010000007.1	96	3061	1977	141	15	92.686	0.0
JAMRJJ010000007.1	96	3061	1977	141	15	92.686	0.0
JAMRJJ010000007.1	96	3061	1977	141	15	92.686	0.0
JAMRJJ010000007.1	96	3049	1976	141	17	92.596	0.0
JAMRJJ010000007.1	96	1901	1174	71	1	94.222	0.0
JAMRJJ010000007.1	96	309	324	47	25	81.818	2.98e-79
JAMRJJ010000007.1	96	309	324	47	25	81.818	2.98e-79
JAMRJJ010000007.1	96	309	324	47	25	81.818	2.98e-79
JAMRJJ010000007.1	96	309	324	47	25	81.818	2.98e-79
JAMRJJ010000004.1	96	3061	1977	141	15	92.686	0.0
JAMRJJ010000004.1	96	3007	1970	142	23	92.272	0.0
JAMRJJ010000004.1	96	309	324	47	25	81.818	2.98e-79
JAMRJJ010000004.1	96	244	196	22	8	86.726	8.53e-60
JAMRJJ010000023.1	96	3057	1977	141	16	92.643	0.0
JAMRJJ010000023.1	96	3055	1976	141	16	92.639	0.0
JAMRJJ010000023.1	96	3055	1976	141	16	92.639	0.0
JAMRJJ010000023.1	96	3035	1973	141	19	92.499	0.0
JAMRJJ010000023.1	96	2952	1962	137	36	91.897	0.0
JAMRJJ010000023.1	96	309	324	47	25	81.818	2.98e-79
JAMRJJ010000023.1	96	309	324	47	25	81.818	2.98e-79
JAMRJJ010000023.1	96	309	324	47	25	81.818	2.98e-79
JAMRJJ010000023.1	96	309	324	47	25	81.818	2.98e-79
JAMRJJ010000023.1	96	300	322	46	27	81.519	1.79e-76
JAMRJJ010000024.1	96	3055	1976	141	16	92.639	0.0
JAMRJJ010000024.1	96	3033	1974	141	20	92.459	0.0
JAMRJJ010000024.1	96	3011	1970	140	24	92.315	0.0
JAMRJJ010000024.1	96	2948	1960	148	27	91.803	0.0
JAMRJJ010000024.1	96	2532	1648	112	21	92.532	0.0
JAMRJJ010000024.1	96	1847	1219	83	21	92.139	0.0
JAMRJJ010000024.1	96	311	323	46	25	81.980	8.29e-80
JAMRJJ010000024.1	96	309	324	47	25	81.818	2.98e-79
JAMRJJ010000024.1	96	309	324	46	26	81.818	2.98e-79
JAMRJJ010000024.1	96	309	324	46	26	81.818	2.98e-79
JAMRJJ010000024.1	96	309	324	47	25	81.818	2.98e-79
JAMRJJ010000020.1	96	3049	1976	140	18	92.596	0.0
JAMRJJ010000020.1	96	3046	1976	137	21	92.596	0.0
JAMRJJ010000020.1	96	3040	1974	140	19	92.546	0.0
JAMRJJ010000020.1	96	3040	1973	142	17	92.542	0.0
JAMRJJ010000020.1	96	2274	1489	99	24	92.370	0.0
JAMRJJ010000020.1	96	309	323	48	24	81.772	2.98e-79
JAMRJJ010000020.1	96	309	324	47	25	81.818	2.98e-79
JAMRJJ010000020.1	96	309	324	47	25	81.818	2.98e-79
JAMRJJ010000020.1	96	309	324	46	26	81.818	2.98e-79
JAMRJJ010000020.1	96	296	322	47	27	81.313	2.32e-75
JAMRJJ010000019.1	96	3025	1973	140	22	92.412	0.0
JAMRJJ010000019.1	96	3025	1972	137	24	92.452	0.0
JAMRJJ010000019.1	96	2846	1942	139	49	91.174	0.0
JAMRJJ010000019.1	96	2494	1890	126	115	88.691	0.0
JAMRJJ010000019.1	96	2414	1880	120	133	88.139	0.0
JAMRJJ010000019.1	96	315	324	47	24	82.025	6.41e-81
JAMRJJ010000019.1	96	309	324	46	26	81.818	2.98e-79
JAMRJJ010000019.1	96	281	319	47	29	80.759	6.50e-71
JAMRJJ010000019.1	96	272	318	44	33	80.506	3.91e-68
JAMRJJ010000019.1	96	261	316	45	34	80.000	8.47e-65
SWKT01000207.1	88	2933	1966	164	20	91.442	0.0
SWKT01000207.1	88	230	143	8	1	94.079	2.39e-55
JAAZPX010000111.1	75	2922	1838	118	8	93.585	0.0
JAIFAB010000018.1	93	2900	1956	164	23	91.274	0.0
JAIFAB010000018.1	93	2900	1956	164	23	91.274	0.0
JAIFAB010000018.1	93	287	229	23	11	87.072	1.40e-72
JAIFAB010000018.1	93	287	229	23	11	87.072	1.40e-72
JAIFAB010000018.1	93	75.0	42	1	0	97.674	1.18e-08
JAIFAB010000018.1	93	75.0	42	1	0	97.674	1.18e-08
NW_025763639.1	93	2900	1956	164	23	91.274	0.0
NW_025763639.1	93	2900	1956	164	23	91.274	0.0
NW_025763639.1	93	287	229	23	11	87.072	1.40e-72
NW_025763639.1	93	287	229	23	11	87.072	1.40e-72
NW_025763639.1	93	75.0	42	1	0	97.674	1.18e-08
NW_025763639.1	93	75.0	42	1	0	97.674	1.18e-08
BRDD01000307.1	87	2822	1870	142	23	91.892	0.0
BRDD01000307.1	87	257	180	18	2	90.000	1.10e-63
BRDD01000307.1	87	71.3	38	0	0	100.000	1.53e-07
MJGA01000030.1	95	2778	2183	257	66	87.111	0.0
MJGA01000030.1	95	69.4	37	0	0	100.000	5.51e-07
MJGA01000125.1	95	2778	2183	257	66	87.111	0.0
MJGA01000125.1	95	1875	1537	192	55	86.155	0.0
MJGA01000125.1	95	902	644	64	11	89.569	0.0
MJGA01000125.1	95	69.4	37	0	0	100.000	5.51e-07
MJGA01000125.1	95	69.4	37	0	0	100.000	5.51e-07
BRDC01000066.1	89	2776	1864	149	25	91.462	0.0
BRDC01000066.1	89	254	224	32	9	84.528	1.42e-62
BRDC01000066.1	89	71.3	38	0	0	100.000	1.53e-07
MJGA01000049.1	95	2776	2182	258	65	87.106	0.0
MJGA01000049.1	95	1954	1363	130	18	90.205	0.0
MJGA01000049.1	95	833	827	128	48	82.453	0.0
MJGA01000049.1	95	69.4	37	0	0	100.000	5.51e-07
MJGA01000049.1	95	69.4	37	0	0	100.000	5.51e-07
MJGA01000126.1	95	2776	2182	258	65	87.106	0.0
MJGA01000126.1	95	2776	2182	258	65	87.106	0.0
MJGA01000126.1	95	69.4	37	0	0	100.000	5.51e-07
MJGA01000126.1	95	69.4	37	0	0	100.000	5.51e-07
PEKF01000136.1	95	2765	2171	268	55	87.049	0.0
PEKF01000136.1	95	483	544	120	17	79.883	1.66e-131
PEKF01000136.1	95	416	358	59	6	84.634	1.71e-111
PEKF01000136.1	95	255	146	4	0	97.333	3.94e-63
PEKF01000136.1	95	220	140	8	2	93.333	1.44e-52
PEKF01000136.1	95	215	179	25	5	85.646	6.69e-51
PEKF01000136.1	95	204	156	23	0	87.151	1.45e-47
PEKF01000136.1	95	195	146	19	1	87.952	8.71e-45
PEKF01000136.1	95	113	67	3	0	95.714	2.51e-20
PEKF01000136.1	95	97.1	69	7	1	89.610	2.53e-15
PEKF01000136.1	95	69.4	37	0	0	100.000	5.51e-07
JABYQO010000029.1	95	2741	2172	264	64	86.880	0.0
JABYQO010000029.1	95	69.4	37	0	0	100.000	5.51e-07
JAMALH010000007.1	92	2741	1936	177	39	89.963	0.0
JAMALH010000007.1	92	2708	1930	183	39	89.684	0.0
JAMALH010000007.1	92	289	204	15	7	90.265	3.88e-73
JAMALH010000007.1	92	289	204	15	7	90.265	3.88e-73
JAMALH010000007.1	92	71.3	40	1	0	97.561	1.53e-07
JAMALH010000007.1	92	71.3	40	1	0	97.561	1.53e-07
JAMALI010000176.1	92	2741	1936	177	39	89.963	0.0
JAMALI010000176.1	92	289	180	7	4	94.241	3.88e-73
JAMALI010000176.1	92	99.0	83	10	4	85.567	7.02e-16
JAMALI010000176.1	92	71.3	40	1	0	97.561	1.53e-07
JH711537.1	89	2737	1929	201	18	89.804	0.0
JH711537.1	89	2737	1929	201	18	89.804	0.0
JH711537.1	89	2207	1567	167	15	89.594	0.0
JH711537.1	89	213	146	14	1	90.683	2.40e-50
JH711537.1	89	213	146	14	1	90.683	2.40e-50
JH711537.1	89	63.9	34	0	0	100.000	2.56e-05
JH711537.1	89	63.9	34	0	0	100.000	2.56e-05
JAHRBS010000018.1	95	2737	2174	261	68	86.856	0.0
JAHRBS010000018.1	95	2737	2174	261	68	86.856	0.0
JAHRBS010000018.1	95	2737	2174	261	68	86.856	0.0
JAHRBS010000018.1	95	2737	2174	261	68	86.856	0.0
JAHRBS010000018.1	95	2737	2174	261	68	86.856	0.0
JAHRBS010000018.1	95	2737	2174	261	68	86.856	0.0
JAHRBS010000018.1	95	2737	2174	261	68	86.856	0.0
JAHRBS010000018.1	95	2737	2174	261	68	86.856	0.0
JAHRBS010000018.1	95	2737	2174	261	68	86.856	0.0
JAHRBS010000018.1	95	2728	2174	261	70	86.786	0.0
JAHRBS010000018.1	95	69.4	37	0	0	100.000	5.51e-07
JAHRBS010000018.1	95	69.4	37	0	0	100.000	5.51e-07
JAHRBS010000018.1	95	69.4	37	0	0	100.000	5.51e-07
JAHRBS010000018.1	95	69.4	37	0	0	100.000	5.51e-07
JAHRBS010000018.1	95	69.4	37	0	0	100.000	5.51e-07
JAHRBS010000018.1	95	69.4	37	0	0	100.000	5.51e-07
JAHRBS010000018.1	95	69.4	37	0	0	100.000	5.51e-07
JAHRBS010000018.1	95	69.4	37	0	0	100.000	5.51e-07
JAHRBS010000018.1	95	69.4	37	0	0	100.000	5.51e-07
JAHRBS010000018.1	95	69.4	37	0	0	100.000	5.51e-07
NW_006711234.1	89	2737	1929	201	18	89.804	0.0
NW_006711234.1	89	2737	1929	201	18	89.804	0.0
NW_006711234.1	89	2207	1567	167	15	89.594	0.0
NW_006711234.1	89	213	146	14	1	90.683	2.40e-50
NW_006711234.1	89	213	146	14	1	90.683	2.40e-50
NW_006711234.1	89	63.9	34	0	0	100.000	2.56e-05
NW_006711234.1	89	63.9	34	0	0	100.000	2.56e-05
JAHKGY010000035.1	95	2736	2173	262	67	86.851	0.0
JAHKGY010000035.1	95	2723	2171	261	70	86.771	0.0
JAHKGY010000035.1	95	2715	2169	258	73	86.760	0.0
JAHKGY010000035.1	95	2678	2165	261	77	86.496	0.0
JAHKGY010000035.1	95	2639	2158	268	77	86.217	0.0
JAHKGY010000035.1	95	2632	2153	265	79	86.223	0.0
JAHKGY010000035.1	95	2608	2153	268	82	86.017	0.0
JAHKGY010000035.1	95	837	895	152	55	81.216	0.0
JAHKGY010000035.1	95	69.4	37	0	0	100.000	5.51e-07
JAHKGY010000035.1	95	69.4	37	0	0	100.000	5.51e-07
JAHKGY010000035.1	95	69.4	37	0	0	100.000	5.51e-07
JAHKGY010000035.1	95	69.4	37	0	0	100.000	5.51e-07
JAHKGY010000035.1	95	69.4	37	0	0	100.000	5.51e-07
JAHKGY010000035.1	95	69.4	37	0	0	100.000	5.51e-07
JAHKGY010000012.1	95	2736	2173	262	67	86.851	0.0
JAHKGY010000012.1	95	2730	2172	262	68	86.811	0.0
JAHKGY010000012.1	95	2730	2172	262	68	86.811	0.0
JAHKGY010000012.1	95	2728	2172	261	69	86.811	0.0
JAHKGY010000012.1	95	2728	2172	261	69	86.811	0.0
JAHKGY010000012.1	95	2723	2171	261	70	86.771	0.0
JAHKGY010000012.1	95	2719	2170	260	71	86.765	0.0
JAHKGY010000012.1	95	2717	2169	259	72	86.760	0.0
JAHKGY010000012.1	95	2684	2163	265	72	86.520	0.0
JAHKGY010000012.1	95	2651	2158	274	70	86.251	0.0
JAHKGY010000012.1	95	2641	2158	264	80	86.251	0.0
JAHKGY010000012.1	95	950	998	173	55	81.403	0.0
JAHKGY010000012.1	95	69.4	37	0	0	100.000	5.51e-07
JAHKGY010000012.1	95	69.4	37	0	0	100.000	5.51e-07
JAHKGY010000012.1	95	69.4	37	0	0	100.000	5.51e-07
JAHKGY010000012.1	95	69.4	37	0	0	100.000	5.51e-07
JAHKGY010000012.1	95	69.4	37	0	0	100.000	5.51e-07
JAHKGY010000012.1	95	69.4	37	0	0	100.000	5.51e-07
JAHKGY010000012.1	95	69.4	37	0	0	100.000	5.51e-07
JAHKGY010000012.1	95	69.4	37	0	0	100.000	5.51e-07
JAHKGY010000012.1	95	69.4	37	0	0	100.000	5.51e-07
JAHKGY010000012.1	95	69.4	37	0	0	100.000	5.51e-07
JAHKGY010000012.1	95	69.4	37	0	0	100.000	5.51e-07
JAHKGY010000012.1	95	69.4	37	0	0	100.000	5.51e-07
JANEWO010000736.1	93	2732	1950	198	30	89.532	0.0
JANEWO010000736.1	93	270	203	22	5	88.261	1.41e-67
JANEWO010000736.1	93	71.3	40	1	0	97.561	1.53e-07
PUDQ02000143.1	95	2732	2168	268	61	86.824	0.0
PUDQ02000143.1	95	69.4	37	0	0	100.000	5.51e-07
JAHRBS010000011.1	95	2732	2173	262	68	86.816	0.0
JAHRBS010000011.1	95	2732	2173	262	68	86.816	0.0
JAHRBS010000011.1	95	2726	2172	263	68	86.776	0.0
JAHRBS010000011.1	95	2726	2172	263	68	86.776	0.0
JAHRBS010000011.1	95	2726	2173	262	69	86.781	0.0
JAHRBS010000011.1	95	983	695	65	13	89.909	0.0
JAHRBS010000011.1	95	69.4	37	0	0	100.000	5.51e-07
JAHRBS010000011.1	95	69.4	37	0	0	100.000	5.51e-07
JAHRBS010000011.1	95	69.4	37	0	0	100.000	5.51e-07
JAHRBS010000011.1	95	69.4	37	0	0	100.000	5.51e-07
JAHRBS010000011.1	95	69.4	37	0	0	100.000	5.51e-07
JAHRBS010000006.1	95	2732	2174	261	69	86.821	0.0
JAHRBS010000006.1	95	69.4	37	0	0	100.000	5.51e-07
JADCQV010000005.1	92	2726	1949	199	30	89.486	0.0
JADCQV010000005.1	92	270	180	13	3	91.837	1.41e-67
JADCQV010000005.1	92	71.3	40	1	0	97.561	1.53e-07
JABYQI010000027.1	95	2717	2165	272	60	86.704	0.0
JABYQI010000027.1	95	2717	2165	272	60	86.704	0.0
JABYQI010000027.1	95	2717	2165	272	60	86.704	0.0
JABYQI010000027.1	95	69.4	37	0	0	100.000	5.51e-07
JABYQI010000027.1	95	69.4	37	0	0	100.000	5.51e-07
JABYQI010000027.1	95	69.4	37	0	0	100.000	5.51e-07
CP019375.1	95	2717	2166	270	62	86.709	0.0
CP019375.1	95	2717	2165	272	60	86.704	0.0
CP019375.1	95	2717	2165	272	60	86.704	0.0
CP019375.1	95	2717	2165	272	60	86.704	0.0
CP019375.1	95	2717	2165	272	60	86.704	0.0
CP019375.1	95	2717	2165	272	60	86.704	0.0
CP019375.1	95	2717	2165	272	60	86.704	0.0
CP019375.1	95	2717	2165	272	60	86.704	0.0
CP019375.1	95	2717	2165	272	60	86.704	0.0
CP019375.1	95	2717	2165	272	60	86.704	0.0
CP019375.1	95	2717	2165	272	60	86.704	0.0
CP019375.1	95	2660	2136	273	60	86.513	0.0
CP019375.1	95	2660	2136	273	60	86.513	0.0
CP019375.1	95	69.4	37	0	0	100.000	5.51e-07
CP019375.1	95	69.4	37	0	0	100.000	5.51e-07
CP019375.1	95	69.4	37	0	0	100.000	5.51e-07
CP019375.1	95	69.4	37	0	0	100.000	5.51e-07
CP019375.1	95	69.4	37	0	0	100.000	5.51e-07
CP019375.1	95	69.4	37	0	0	100.000	5.51e-07
CP019375.1	95	69.4	37	0	0	100.000	5.51e-07
CP019375.1	95	69.4	37	0	0	100.000	5.51e-07
CP019375.1	95	69.4	37	0	0	100.000	5.51e-07
CP019375.1	95	69.4	37	0	0	100.000	5.51e-07
CP019375.1	95	69.4	37	0	0	100.000	5.51e-07
CP019375.1	95	69.4	37	0	0	100.000	5.51e-07
CP019375.1	95	69.4	37	0	0	100.000	5.51e-07
FTLJ01000020.1	95	2700	2168	264	71	86.616	0.0
FTLJ01000020.1	95	69.4	37	0	0	100.000	5.51e-07
BEDZ01000084.1	60	2682	1527	35	2	97.634	0.0
BRON01000014.1	90	2669	1920	196	33	89.344	0.0
BRON01000014.1	90	2669	1920	196	33	89.344	0.0
BRON01000014.1	90	2610	1912	198	41	88.889	0.0
BRON01000014.1	90	324	320	55	14	82.262	1.06e-83
BRON01000014.1	90	261	171	11	3	92.432	8.47e-65
BRON01000014.1	90	261	171	11	3	92.432	8.47e-65
BRON01000014.1	90	261	171	11	3	92.432	8.47e-65
BRON01000014.1	90	71.3	40	1	0	97.561	1.53e-07
BRON01000014.1	90	71.3	40	1	0	97.561	1.53e-07
BRON01000014.1	90	71.3	40	1	0	97.561	1.53e-07
LOEC01000834.1	90	2663	1919	197	33	89.297	0.0
LOEC01000834.1	90	261	171	11	3	92.432	8.47e-65
LOEC01000834.1	90	71.3	40	1	0	97.561	1.53e-07
BBPU01000016.1	90	2663	1919	197	33	89.297	0.0
BBPU01000016.1	90	2663	1919	197	33	89.297	0.0
BBPU01000016.1	90	261	171	11	3	92.432	8.47e-65
BBPU01000016.1	90	261	171	11	3	92.432	8.47e-65
BBPU01000016.1	90	71.3	40	1	0	97.561	1.53e-07
BBPU01000016.1	90	71.3	40	1	0	97.561	1.53e-07
BBPU01000017.1	90	2663	1919	197	33	89.297	0.0
BBPU01000017.1	90	261	171	11	3	92.432	8.47e-65
BBPU01000017.1	90	71.3	40	1	0	97.561	1.53e-07
BBPU01000018.1	90	2663	1919	196	34	89.297	0.0
BBPU01000018.1	90	261	171	11	3	92.432	8.47e-65
BBPU01000018.1	90	71.3	40	1	0	97.561	1.53e-07
BBPU01000019.1	90	2663	1919	197	33	89.297	0.0
BBPU01000019.1	90	261	171	11	3	92.432	8.47e-65
BBPU01000019.1	90	71.3	40	1	0	97.561	1.53e-07
BBPU01000021.1	90	2663	1919	196	34	89.297	0.0
BBPU01000021.1	90	571	478	73	9	85.357	3.44e-158
BBPU01000021.1	90	261	171	11	3	92.432	8.47e-65
BBPU01000021.1	90	252	167	9	5	92.265	5.10e-62
BBPU01000021.1	90	71.3	40	1	0	97.561	1.53e-07
BBPU01000022.1	90	2663	1919	197	33	89.297	0.0
BBPU01000022.1	90	261	171	11	3	92.432	8.47e-65
BBPU01000022.1	90	261	171	11	3	92.432	8.47e-65
BBPU01000022.1	90	137	78	2	0	97.500	1.49e-27
BBPU01000022.1	90	71.3	40	1	0	97.561	1.53e-07
BBPU01000024.1	90	2663	1919	197	33	89.297	0.0
BBPU01000024.1	90	2663	1919	197	33	89.297	0.0
BBPU01000024.1	90	261	171	11	3	92.432	8.47e-65
BBPU01000024.1	90	261	171	11	3	92.432	8.47e-65
BBPU01000024.1	90	71.3	40	1	0	97.561	1.53e-07
BBPU01000024.1	90	71.3	40	1	0	97.561	1.53e-07
BBPU01000025.1	90	2663	1919	197	33	89.297	0.0
BBPU01000025.1	90	261	171	11	3	92.432	8.47e-65
BBPU01000025.1	90	71.3	40	1	0	97.561	1.53e-07
BBPU01000026.1	90	2663	1919	197	33	89.297	0.0
BBPU01000026.1	90	457	410	60	17	84.189	1.01e-123
BBPU01000026.1	90	261	171	11	3	92.432	8.47e-65
BBPU01000026.1	90	71.3	40	1	0	97.561	1.53e-07
BBPU01000027.1	90	2663	1919	196	34	89.297	0.0
BBPU01000027.1	90	2663	1919	197	33	89.297	0.0
BBPU01000027.1	90	261	171	11	3	92.432	8.47e-65
BBPU01000027.1	90	71.3	40	1	0	97.561	1.53e-07
BBPU01000028.1	90	2663	1919	197	33	89.297	0.0
BBPU01000028.1	90	2658	1918	197	34	89.251	0.0
BBPU01000028.1	90	261	171	11	3	92.432	8.47e-65
BBPU01000028.1	90	250	169	7	8	91.848	1.83e-61
BBPU01000028.1	90	71.3	40	1	0	97.561	1.53e-07
BBPU01000028.1	90	71.3	40	1	0	97.561	1.53e-07
BBPU01000029.1	90	2663	1919	197	33	89.297	0.0
BBPU01000029.1	90	261	171	11	3	92.432	8.47e-65
BBPU01000029.1	90	71.3	40	1	0	97.561	1.53e-07
BBPU01000030.1	90	2663	1919	196	34	89.297	0.0
BBPU01000030.1	90	261	171	11	3	92.432	8.47e-65
BBPU01000030.1	90	71.3	40	1	0	97.561	1.53e-07
BBPU01000032.1	90	2663	1919	197	33	89.297	0.0
BBPU01000032.1	90	261	171	11	3	92.432	8.47e-65
BBPU01000032.1	90	71.3	40	1	0	97.561	1.53e-07
BBPU01000033.1	90	2663	1919	197	33	89.297	0.0
BBPU01000033.1	90	261	171	11	3	92.432	8.47e-65
BBPU01000033.1	90	71.3	40	1	0	97.561	1.53e-07
BBPU01000034.1	89	2663	1919	197	33	89.297	0.0
BBPU01000034.1	89	2632	1915	196	39	89.070	0.0
BBPU01000034.1	89	261	171	11	3	92.432	8.47e-65
BBPU01000035.1	90	2663	1919	197	33	89.297	0.0
BBPU01000035.1	90	261	171	11	3	92.432	8.47e-65
BBPU01000035.1	90	71.3	40	1	0	97.561	1.53e-07
BBPU01000037.1	90	2663	1919	197	33	89.297	0.0
BBPU01000037.1	90	261	171	11	3	92.432	8.47e-65
BBPU01000037.1	90	71.3	40	1	0	97.561	1.53e-07
BBPU01000038.1	90	2663	1919	197	33	89.297	0.0
BBPU01000038.1	90	261	171	11	3	92.432	8.47e-65
BBPU01000038.1	90	71.3	40	1	0	97.561	1.53e-07
BBPU01000040.1	90	2663	1919	196	34	89.297	0.0
BBPU01000040.1	90	2651	1811	163	20	90.822	0.0
BBPU01000040.1	90	261	171	11	3	92.432	8.47e-65
BBPU01000040.1	90	261	171	11	3	92.432	8.47e-65
BBPU01000040.1	90	71.3	40	1	0	97.561	1.53e-07
BBPU01000040.1	90	71.3	40	1	0	97.561	1.53e-07
BBPU01000041.1	90	2663	1919	197	33	89.297	0.0
BBPU01000041.1	90	261	171	11	3	92.432	8.47e-65
BBPU01000041.1	90	71.3	40	1	0	97.561	1.53e-07
BBPU01000042.1	90	2663	1919	197	33	89.297	0.0
BBPU01000042.1	90	261	171	11	3	92.432	8.47e-65
BBPU01000042.1	90	71.3	40	1	0	97.561	1.53e-07
BBPU01000048.1	90	2656	1918	196	35	89.251	0.0
BBPU01000048.1	90	2652	1812	163	20	90.827	0.0
BBPU01000048.1	90	261	171	11	3	92.432	8.47e-65
BBPU01000048.1	90	261	171	11	3	92.432	8.47e-65
BBPU01000048.1	90	71.3	40	1	0	97.561	1.53e-07
BBPU01000048.1	90	71.3	40	1	0	97.561	1.53e-07
BBPU01000049.1	90	2656	1918	195	36	89.251	0.0
BBPU01000049.1	90	261	171	11	3	92.432	8.47e-65
BBPU01000049.1	90	71.3	40	1	0	97.561	1.53e-07
JACGZH010000010.1	87	2652	1817	164	21	90.759	0.0
JACGZH010000010.1	87	2649	1817	164	22	90.714	0.0
JACGZH010000010.1	87	1478	1093	115	25	88.646	0.0
JACGZH010000010.1	87	254	165	9	4	92.697	1.42e-62
JACGZH010000010.1	87	254	165	9	4	92.697	1.42e-62
JACGZH010000010.1	87	254	165	9	4	92.697	1.42e-62
JACGZH010000010.1	87	86.1	52	3	0	94.545	5.47e-12
JACGZH010000010.1	87	86.1	52	3	0	94.545	5.47e-12
JACGZH010000010.1	87	78.7	42	0	0	100.000	9.15e-10
JACGZH010000010.1	87	78.7	42	0	0	100.000	9.15e-10
JACGZH010000007.1	86	2652	1813	162	21	90.832	0.0
JACGZH010000007.1	86	254	165	9	4	92.697	1.42e-62
JACGZH010000007.1	86	86.1	52	3	0	94.545	5.47e-12
JACGZH010000007.1	86	78.7	42	0	0	100.000	9.15e-10
JACGZH010000006.1	87	2652	1817	164	21	90.759	0.0
JACGZH010000006.1	87	2645	1818	163	24	90.673	0.0
JACGZH010000006.1	87	2638	1816	164	24	90.619	0.0
JACGZH010000006.1	87	2569	1814	159	42	90.025	0.0
JACGZH010000006.1	87	254	165	9	4	92.697	1.42e-62
JACGZH010000006.1	87	254	165	9	4	92.697	1.42e-62
JACGZH010000006.1	87	254	165	9	4	92.697	1.42e-62
JACGZH010000006.1	87	254	165	9	4	92.697	1.42e-62
JACGZH010000006.1	87	86.1	52	3	0	94.545	5.47e-12
JACGZH010000006.1	87	86.1	52	3	0	94.545	5.47e-12
JACGZH010000006.1	87	86.1	52	3	0	94.545	5.47e-12
JACGZH010000006.1	87	80.5	52	3	1	92.857	2.54e-10
JACGZH010000006.1	87	78.7	42	0	0	100.000	9.15e-10
JACGZH010000006.1	87	78.7	42	0	0	100.000	9.15e-10
JACGZH010000006.1	87	78.7	42	0	0	100.000	9.15e-10
JACGZH010000006.1	87	78.7	42	0	0	100.000	9.15e-10
JACGZH010000019.1	87	2652	1817	164	21	90.759	0.0
JACGZH010000019.1	87	2652	1817	164	21	90.759	0.0
JACGZH010000019.1	87	2647	1816	165	21	90.709	0.0
JACGZH010000019.1	87	2257	1537	125	26	91.055	0.0
JACGZH010000019.1	87	254	165	9	4	92.697	1.42e-62
JACGZH010000019.1	87	254	165	9	4	92.697	1.42e-62
JACGZH010000019.1	87	254	165	9	4	92.697	1.42e-62
JACGZH010000019.1	87	86.1	52	3	0	94.545	5.47e-12
JACGZH010000019.1	87	86.1	52	3	0	94.545	5.47e-12
JACGZH010000019.1	87	86.1	52	3	0	94.545	5.47e-12
JACGZH010000019.1	87	86.1	52	3	0	94.545	5.47e-12
JACGZH010000019.1	87	78.7	42	0	0	100.000	9.15e-10
JACGZH010000019.1	87	78.7	42	0	0	100.000	9.15e-10
JACGZH010000019.1	87	78.7	42	0	0	100.000	9.15e-10
JACGZH010000018.1	86	2652	1813	162	21	90.832	0.0
JACGZH010000018.1	86	2652	1813	162	21	90.832	0.0
JACGZH010000018.1	86	2652	1813	162	21	90.832	0.0
JACGZH010000018.1	86	316	190	8	1	95.477	1.78e-81
JACGZH010000018.1	86	254	165	9	4	92.697	1.42e-62
JACGZH010000018.1	86	254	165	9	4	92.697	1.42e-62
JACGZH010000018.1	86	254	165	9	4	92.697	1.42e-62
JACGZH010000018.1	86	86.1	52	3	0	94.545	5.47e-12
JACGZH010000018.1	86	86.1	52	3	0	94.545	5.47e-12
JACGZH010000018.1	86	86.1	52	3	0	94.545	5.47e-12
JACGZH010000018.1	86	78.7	42	0	0	100.000	9.15e-10
JACGZH010000018.1	86	78.7	42	0	0	100.000	9.15e-10
JACGZH010000018.1	86	78.7	42	0	0	100.000	9.15e-10
JACGZH010000018.1	86	78.7	51	3	1	92.727	9.15e-10
JACGZH010000015.1	86	2652	1813	162	21	90.832	0.0
JACGZH010000015.1	86	2652	1813	162	21	90.832	0.0
JACGZH010000015.1	86	2652	1813	162	21	90.832	0.0
JACGZH010000015.1	86	2652	1813	162	21	90.832	0.0
JACGZH010000015.1	86	254	165	9	4	92.697	1.42e-62
JACGZH010000015.1	86	254	165	9	4	92.697	1.42e-62
JACGZH010000015.1	86	254	165	9	4	92.697	1.42e-62
JACGZH010000015.1	86	254	165	9	4	92.697	1.42e-62
JACGZH010000015.1	86	254	165	9	4	92.697	1.42e-62
JACGZH010000015.1	86	86.1	52	3	0	94.545	5.47e-12
JACGZH010000015.1	86	86.1	52	3	0	94.545	5.47e-12
JACGZH010000015.1	86	86.1	52	3	0	94.545	5.47e-12
JACGZH010000015.1	86	86.1	52	3	0	94.545	5.47e-12
JACGZH010000015.1	86	78.7	42	0	0	100.000	9.15e-10
JACGZH010000015.1	86	78.7	42	0	0	100.000	9.15e-10
JACGZH010000015.1	86	78.7	42	0	0	100.000	9.15e-10
JACGZH010000015.1	86	78.7	42	0	0	100.000	9.15e-10
JACGZH010000015.1	86	78.7	42	0	0	100.000	9.15e-10
JACGZH010000014.1	87	2652	1817	164	21	90.759	0.0
JACGZH010000014.1	87	2647	1816	165	21	90.709	0.0
JACGZH010000014.1	87	2638	1805	162	21	90.795	0.0
JACGZH010000014.1	87	2625	1815	163	27	90.524	0.0
JACGZH010000014.1	87	2619	1816	164	28	90.438	0.0
JACGZH010000014.1	87	254	165	9	4	92.697	1.42e-62
JACGZH010000014.1	87	254	165	9	4	92.697	1.42e-62
JACGZH010000014.1	87	254	165	9	4	92.697	1.42e-62
JACGZH010000014.1	87	254	165	9	4	92.697	1.42e-62
JACGZH010000014.1	87	254	165	9	4	92.697	1.42e-62
JACGZH010000014.1	87	86.1	52	3	0	94.545	5.47e-12
JACGZH010000014.1	87	86.1	52	3	0	94.545	5.47e-12
JACGZH010000014.1	87	86.1	52	3	0	94.545	5.47e-12
JACGZH010000014.1	87	86.1	52	3	0	94.545	5.47e-12
JACGZH010000014.1	87	86.1	52	3	0	94.545	5.47e-12
JACGZH010000014.1	87	78.7	42	0	0	100.000	9.15e-10
JACGZH010000014.1	87	78.7	42	0	0	100.000	9.15e-10
JACGZH010000014.1	87	78.7	42	0	0	100.000	9.15e-10
JACGZH010000014.1	87	78.7	42	0	0	100.000	9.15e-10
JACGZH010000014.1	87	78.7	42	0	0	100.000	9.15e-10
JACGZH010000013.1	86	2652	1813	161	22	90.832	0.0
JACGZH010000013.1	86	2652	1813	162	21	90.832	0.0
JACGZH010000013.1	86	2652	1813	162	21	90.832	0.0
JACGZH010000013.1	86	2652	1813	162	21	90.832	0.0
JACGZH010000013.1	86	2652	1813	162	21	90.832	0.0
JACGZH010000013.1	86	2647	1812	162	22	90.782	0.0
JACGZH010000013.1	86	254	165	9	4	92.697	1.42e-62
JACGZH010000013.1	86	254	165	9	4	92.697	1.42e-62
JACGZH010000013.1	86	254	165	9	4	92.697	1.42e-62
JACGZH010000013.1	86	254	165	9	4	92.697	1.42e-62
JACGZH010000013.1	86	254	165	9	4	92.697	1.42e-62
JACGZH010000013.1	86	254	165	9	4	92.697	1.42e-62
JACGZH010000013.1	86	86.1	52	3	0	94.545	5.47e-12
JACGZH010000013.1	86	86.1	52	3	0	94.545	5.47e-12
JACGZH010000013.1	86	86.1	52	3	0	94.545	5.47e-12
JACGZH010000013.1	86	86.1	52	3	0	94.545	5.47e-12
JACGZH010000013.1	86	86.1	52	3	0	94.545	5.47e-12
JACGZH010000013.1	86	86.1	52	3	0	94.545	5.47e-12
JACGZH010000013.1	86	78.7	42	0	0	100.000	9.15e-10
JACGZH010000013.1	86	78.7	42	0	0	100.000	9.15e-10
JACGZH010000013.1	86	78.7	42	0	0	100.000	9.15e-10
JACGZH010000013.1	86	78.7	42	0	0	100.000	9.15e-10
JACGZH010000013.1	86	78.7	42	0	0	100.000	9.15e-10
JACGZH010000013.1	86	78.7	42	0	0	100.000	9.15e-10
JACGZH010000001.1	87	2652	1817	164	21	90.759	0.0
JACGZH010000001.1	87	2652	1817	164	21	90.759	0.0
JACGZH010000001.1	87	2652	1817	163	22	90.759	0.0
JACGZH010000001.1	87	2632	1816	164	25	90.574	0.0
JACGZH010000001.1	87	2623	1816	163	28	90.483	0.0
JACGZH010000001.1	87	254	165	9	4	92.697	1.42e-62
JACGZH010000001.1	87	254	165	9	4	92.697	1.42e-62
JACGZH010000001.1	87	254	165	9	4	92.697	1.42e-62
JACGZH010000001.1	87	254	165	9	4	92.697	1.42e-62
JACGZH010000001.1	87	254	165	9	4	92.697	1.42e-62
JACGZH010000001.1	87	86.1	52	3	0	94.545	5.47e-12
JACGZH010000001.1	87	86.1	52	3	0	94.545	5.47e-12
JACGZH010000001.1	87	86.1	52	3	0	94.545	5.47e-12
JACGZH010000001.1	87	86.1	52	3	0	94.545	5.47e-12
JACGZH010000001.1	87	86.1	52	3	0	94.545	5.47e-12
JACGZH010000001.1	87	78.7	42	0	0	100.000	9.15e-10
JACGZH010000001.1	87	78.7	42	0	0	100.000	9.15e-10
JACGZH010000001.1	87	78.7	42	0	0	100.000	9.15e-10
JACGZH010000001.1	87	76.8	41	0	0	100.000	3.29e-09
BBPU01000036.1	90	2645	1916	198	35	89.158	0.0
BBPU01000036.1	90	263	172	10	4	92.473	2.35e-65
BBPU01000036.1	90	71.3	40	1	0	97.561	1.53e-07
JTLS01001059.1	90	2643	1913	207	27	89.101	0.0
JTLS01001059.1	90	241	163	14	2	91.061	1.10e-58
JTLS01001059.1	90	73.1	41	1	0	97.619	4.26e-08
VTPW01000019.1	96	2634	2170	242	104	86.248	0.0
VTPW01000019.1	96	2628	2170	242	105	86.214	0.0
VTPW01000019.1	96	2628	2170	242	105	86.214	0.0
VTPW01000019.1	96	2628	2170	242	105	86.214	0.0
VTPW01000019.1	96	2628	2170	242	105	86.214	0.0
VTPW01000019.1	96	2628	2170	242	105	86.214	0.0
VTPW01000019.1	96	444	503	79	42	80.609	7.83e-120
VTPW01000019.1	96	76.8	43	1	0	97.727	3.29e-09
VTPW01000019.1	96	76.8	43	1	0	97.727	3.29e-09
VTPW01000019.1	96	76.8	43	1	0	97.727	3.29e-09
VTPW01000019.1	96	76.8	43	1	0	97.727	3.29e-09
VTPW01000019.1	96	76.8	43	1	0	97.727	3.29e-09
VTPW01000019.1	96	76.8	43	1	0	97.727	3.29e-09
VTPW01000019.1	96	71.3	40	1	0	97.561	1.53e-07
QCWT01000098.1	96	2630	2174	235	112	86.236	0.0
QCWT01000098.1	96	2630	2174	235	112	86.236	0.0
QCWT01000098.1	96	2630	2174	235	112	86.236	0.0
QCWT01000098.1	96	76.8	46	1	1	95.833	3.29e-09
QCWT01000098.1	96	76.8	46	1	1	95.833	3.29e-09
QCWT01000098.1	96	76.8	46	1	1	95.833	3.29e-09
QCWT01000106.1	96	2630	2174	235	112	86.236	0.0
QCWT01000106.1	96	2630	2174	235	112	86.236	0.0
QCWT01000106.1	96	76.8	46	1	1	95.833	3.29e-09
QCWT01000106.1	96	76.8	46	1	1	95.833	3.29e-09
JACETU010000006.1	96	2630	2173	237	110	86.230	0.0
JACETU010000006.1	96	2630	2173	237	110	86.230	0.0
JACETU010000006.1	96	2630	2173	237	110	86.230	0.0
JACETU010000006.1	96	2630	2173	237	110	86.230	0.0
JACETU010000006.1	96	2630	2173	237	110	86.230	0.0
JACETU010000006.1	96	2630	2173	237	110	86.230	0.0
JACETU010000006.1	96	2630	2173	237	110	86.230	0.0
JACETU010000006.1	96	2630	2173	237	110	86.230	0.0
JACETU010000006.1	96	2630	2173	237	110	86.230	0.0
JACETU010000006.1	96	2630	2173	237	110	86.230	0.0
JACETU010000006.1	96	2630	2173	237	110	86.230	0.0
JACETU010000006.1	96	2630	2173	237	110	86.230	0.0
JACETU010000006.1	96	2630	2173	237	110	86.230	0.0
JACETU010000006.1	96	2630	2173	237	110	86.230	0.0
JACETU010000006.1	96	2597	2167	243	110	85.992	0.0
JACETU010000006.1	96	76.8	43	1	0	97.727	3.29e-09
JACETU010000006.1	96	76.8	43	1	0	97.727	3.29e-09
JACETU010000006.1	96	76.8	43	1	0	97.727	3.29e-09
JACETU010000006.1	96	76.8	43	1	0	97.727	3.29e-09
JACETU010000006.1	96	76.8	43	1	0	97.727	3.29e-09
JACETU010000006.1	96	76.8	43	1	0	97.727	3.29e-09
JACETU010000006.1	96	76.8	43	1	0	97.727	3.29e-09
JACETU010000006.1	96	76.8	43	1	0	97.727	3.29e-09
JACETU010000006.1	96	76.8	43	1	0	97.727	3.29e-09
JACETU010000006.1	96	76.8	43	1	0	97.727	3.29e-09
JACETU010000006.1	96	76.8	43	1	0	97.727	3.29e-09
JACETU010000006.1	96	76.8	43	1	0	97.727	3.29e-09
JACETU010000006.1	96	76.8	43	1	0	97.727	3.29e-09
JACETU010000006.1	96	76.8	43	1	0	97.727	3.29e-09
JACETU010000006.1	96	76.8	43	1	0	97.727	3.29e-09
NW_023503161.1	96	2630	2173	237	110	86.230	0.0
NW_023503161.1	96	2630	2173	237	110	86.230	0.0
NW_023503161.1	96	2630	2173	237	110	86.230	0.0
NW_023503161.1	96	2630	2173	237	110	86.230	0.0
NW_023503161.1	96	2630	2173	237	110	86.230	0.0
NW_023503161.1	96	2630	2173	237	110	86.230	0.0
NW_023503161.1	96	2630	2173	237	110	86.230	0.0
NW_023503161.1	96	2630	2173	237	110	86.230	0.0
NW_023503161.1	96	2630	2173	237	110	86.230	0.0
NW_023503161.1	96	2630	2173	237	110	86.230	0.0
NW_023503161.1	96	2630	2173	237	110	86.230	0.0
NW_023503161.1	96	2630	2173	237	110	86.230	0.0
NW_023503161.1	96	2630	2173	237	110	86.230	0.0
NW_023503161.1	96	2630	2173	237	110	86.230	0.0
NW_023503161.1	96	2597	2167	243	110	85.992	0.0
NW_023503161.1	96	76.8	43	1	0	97.727	3.29e-09
NW_023503161.1	96	76.8	43	1	0	97.727	3.29e-09
NW_023503161.1	96	76.8	43	1	0	97.727	3.29e-09
NW_023503161.1	96	76.8	43	1	0	97.727	3.29e-09
NW_023503161.1	96	76.8	43	1	0	97.727	3.29e-09
NW_023503161.1	96	76.8	43	1	0	97.727	3.29e-09
NW_023503161.1	96	76.8	43	1	0	97.727	3.29e-09
NW_023503161.1	96	76.8	43	1	0	97.727	3.29e-09
NW_023503161.1	96	76.8	43	1	0	97.727	3.29e-09
NW_023503161.1	96	76.8	43	1	0	97.727	3.29e-09
NW_023503161.1	96	76.8	43	1	0	97.727	3.29e-09
NW_023503161.1	96	76.8	43	1	0	97.727	3.29e-09
NW_023503161.1	96	76.8	43	1	0	97.727	3.29e-09
NW_023503161.1	96	76.8	43	1	0	97.727	3.29e-09
NW_023503161.1	96	76.8	43	1	0	97.727	3.29e-09
VTPW01000021.1	96	2628	2170	242	105	86.214	0.0
VTPW01000021.1	96	2628	2170	242	105	86.214	0.0
VTPW01000021.1	96	444	503	79	42	80.609	7.83e-120
VTPW01000021.1	96	76.8	43	1	0	97.727	3.29e-09
VTPW01000021.1	96	76.8	43	1	0	97.727	3.29e-09
VTPW01000021.1	96	76.8	43	1	0	97.727	3.29e-09
VTPW01000013.1	96	2628	2170	242	105	86.214	0.0
VTPW01000013.1	96	2628	2170	242	105	86.214	0.0
VTPW01000013.1	96	2628	2170	242	105	86.214	0.0
VTPW01000013.1	96	2628	2170	242	105	86.214	0.0
VTPW01000013.1	96	2628	2170	242	105	86.214	0.0
VTPW01000013.1	96	2628	2170	242	105	86.214	0.0
VTPW01000013.1	96	2501	2045	214	105	86.506	0.0
VTPW01000013.1	96	1919	1562	165	77	86.585	0.0
VTPW01000013.1	96	76.8	43	1	0	97.727	3.29e-09
VTPW01000013.1	96	76.8	43	1	0	97.727	3.29e-09
VTPW01000013.1	96	76.8	43	1	0	97.727	3.29e-09
VTPW01000013.1	96	76.8	43	1	0	97.727	3.29e-09
VTPW01000013.1	96	76.8	43	1	0	97.727	3.29e-09
VTPW01000013.1	96	76.8	43	1	0	97.727	3.29e-09
VTPW01000013.1	96	76.8	43	1	0	97.727	3.29e-09
MJIM01000216.1	92	2628	1936	214	34	88.645	0.0
MJIM01000216.1	92	267	183	13	5	91.045	1.82e-66
MJIM01000216.1	92	76.8	43	1	0	97.727	3.29e-09
MJIM01000193.1	92	2628	1936	214	34	88.645	0.0
MJIM01000193.1	92	267	183	13	5	91.045	1.82e-66
MJIM01000193.1	92	76.8	43	1	0	97.727	3.29e-09
MJIM01000158.1	92	2628	1936	214	34	88.645	0.0
MJIM01000158.1	92	267	183	13	5	91.045	1.82e-66
MJIM01000158.1	92	267	183	13	5	91.045	1.82e-66
MJIM01000158.1	92	76.8	43	1	0	97.727	3.29e-09
MJIM01000158.1	92	76.8	43	1	0	97.727	3.29e-09
MJIM01000133.1	92	2628	1936	214	34	88.645	0.0
MJIM01000133.1	92	2628	1936	214	34	88.645	0.0
MJIM01000133.1	92	2628	1936	214	34	88.645	0.0
MJIM01000133.1	92	267	183	13	5	91.045	1.82e-66
MJIM01000133.1	92	267	183	13	5	91.045	1.82e-66
MJIM01000133.1	92	267	183	13	5	91.045	1.82e-66
MJIM01000133.1	92	76.8	43	1	0	97.727	3.29e-09
MJIM01000133.1	92	76.8	43	1	0	97.727	3.29e-09
MJIM01000133.1	92	76.8	43	1	0	97.727	3.29e-09
KZ110649.1	91	2625	1922	213	30	88.776	0.0
KZ110649.1	91	263	163	9	1	94.220	2.35e-65
KZ110649.1	91	76.8	43	1	0	97.727	3.29e-09
NW_020169890.1	91	2625	1922	213	30	88.776	0.0
NW_020169890.1	91	263	163	9	1	94.220	2.35e-65
NW_020169890.1	91	76.8	43	1	0	97.727	3.29e-09
JAHLMH010000002.1	89	2623	1909	208	29	88.956	0.0
JAHLMH010000002.1	89	2623	1909	208	29	88.956	0.0
JAHLMH010000002.1	89	2623	1909	208	29	88.956	0.0
JAHLMH010000002.1	89	2623	1909	208	29	88.956	0.0
JAHLMH010000002.1	89	2617	1908	209	29	88.910	0.0
JAHLMH010000002.1	89	2617	1908	209	29	88.910	0.0
JAHLMH010000002.1	89	2617	1908	209	29	88.910	0.0
JAHLMH010000002.1	89	2617	1908	209	29	88.910	0.0
JAHLMH010000002.1	89	2617	1908	209	29	88.910	0.0
JAHLMH010000002.1	89	259	159	8	1	94.643	3.04e-64
JAHLMH010000002.1	89	259	159	8	1	94.643	3.04e-64
JAHLMH010000002.1	89	259	159	8	1	94.643	3.04e-64
JAHLMH010000002.1	89	259	159	8	1	94.643	3.04e-64
JAHLMH010000002.1	89	255	159	8	2	94.083	3.94e-63
JAHLMH010000002.1	89	255	159	8	2	94.083	3.94e-63
JAHLMH010000002.1	89	255	159	8	2	94.083	3.94e-63
JAHLMH010000002.1	89	255	159	8	2	94.083	3.94e-63
JAHLMH010000002.1	89	255	159	8	2	94.083	3.94e-63
JAHLMH010000002.1	89	69.4	37	0	0	100.000	5.51e-07
JAHLMH010000002.1	89	69.4	37	0	0	100.000	5.51e-07
JAHLMH010000002.1	89	69.4	37	0	0	100.000	5.51e-07
JAHLMH010000002.1	89	69.4	37	0	0	100.000	5.51e-07
JAHLMH010000002.1	89	69.4	37	0	0	100.000	5.51e-07
JAHLMH010000002.1	89	69.4	37	0	0	100.000	5.51e-07
JAHLMH010000002.1	89	69.4	37	0	0	100.000	5.51e-07
JAHLMH010000002.1	89	69.4	37	0	0	100.000	5.51e-07
JAHLMH010000002.1	89	69.4	37	0	0	100.000	5.51e-07
BBPU01000039.1	84	2621	1801	161	24	90.685	0.0
BBPU01000039.1	84	261	171	11	3	92.432	8.47e-65
BBPU01000039.1	84	71.3	40	1	0	97.561	1.53e-07
SEOQ01000808.1	91	2617	1933	218	32	88.548	0.0
SEOQ01000808.1	91	246	156	10	1	93.413	2.37e-60
SEOQ01000808.1	91	76.8	43	1	0	97.727	3.29e-09
JABYQF010000031.1	91	2617	1929	222	27	88.567	0.0
JABYQF010000031.1	91	532	354	33	0	91.473	1.62e-146
JABYQF010000031.1	91	259	159	8	1	94.643	3.04e-64
JABYQF010000031.1	91	69.4	37	0	0	100.000	5.51e-07
JABYQF010000027.1	91	2617	1929	222	27	88.567	0.0
JABYQF010000027.1	91	2617	1929	222	27	88.567	0.0
JABYQF010000027.1	91	259	159	8	1	94.643	3.04e-64
JABYQF010000027.1	91	259	159	8	1	94.643	3.04e-64
JABYQF010000027.1	91	69.4	37	0	0	100.000	5.51e-07
JABYQF010000027.1	91	69.4	37	0	0	100.000	5.51e-07
QCWS01000124.1	96	2615	2169	239	110	86.140	0.0
QCWS01000124.1	96	2610	2166	244	106	86.089	0.0
QCWS01000124.1	96	2604	2168	239	112	86.066	0.0
QCWS01000124.1	96	2603	2166	242	109	86.055	0.0
QCWS01000124.1	96	2601	2166	244	108	86.021	0.0
QCWS01000124.1	96	2124	1740	186	87	86.438	0.0
QCWS01000124.1	96	76.8	43	1	0	97.727	3.29e-09
QCWS01000124.1	96	76.8	43	1	0	97.727	3.29e-09
QCWS01000124.1	96	76.8	43	1	0	97.727	3.29e-09
QCWS01000124.1	96	76.8	43	1	0	97.727	3.29e-09
QCWS01000124.1	96	76.8	43	1	0	97.727	3.29e-09
QCWS01000124.1	96	76.8	43	1	0	97.727	3.29e-09
JABYQH010000084.1	90	2601	1916	219	28	88.581	0.0
JABYQH010000084.1	90	2601	1916	219	28	88.581	0.0
JABYQH010000084.1	90	254	158	9	1	94.048	1.42e-62
JABYQH010000084.1	90	254	158	9	1	94.048	1.42e-62
JABYQH010000084.1	90	69.4	37	0	0	100.000	5.51e-07
JABYQH010000084.1	90	69.4	37	0	0	100.000	5.51e-07
JABYQH010000083.1	91	2601	1930	221	32	88.410	0.0
JABYQH010000083.1	91	2601	1930	221	32	88.410	0.0
JABYQH010000083.1	91	254	158	9	1	94.048	1.42e-62
JABYQH010000083.1	91	254	158	9	1	94.048	1.42e-62
JABYQH010000083.1	91	69.4	37	0	0	100.000	5.51e-07
JABYQH010000083.1	91	69.4	37	0	0	100.000	5.51e-07
JABWUW010000007.1	91	2597	1925	227	26	88.384	0.0
JABWUW010000007.1	91	2591	1925	227	27	88.343	0.0
JABWUW010000007.1	91	1373	1083	150	16	86.709	0.0
JABWUW010000007.1	91	265	160	7	1	95.238	6.54e-66
JABWUW010000007.1	91	265	160	7	1	95.238	6.54e-66
JABWUW010000007.1	91	265	160	7	1	95.238	6.54e-66
JABWUW010000007.1	91	69.4	37	0	0	100.000	5.51e-07
JABWUW010000007.1	91	69.4	37	0	0	100.000	5.51e-07
JABWUW010000007.1	91	69.4	37	0	0	100.000	5.51e-07
JABYQP010000066.1	90	2593	1907	220	25	88.615	0.0
JABYQP010000066.1	90	2593	1907	220	25	88.615	0.0
JABYQP010000066.1	90	2593	1907	220	25	88.615	0.0
JABYQP010000066.1	90	250	156	9	1	93.976	1.83e-61
JABYQP010000066.1	90	250	156	9	1	93.976	1.83e-61
JABYQP010000066.1	90	250	156	9	1	93.976	1.83e-61
JABYQP010000066.1	90	76.8	43	1	0	97.727	3.29e-09
JABYQP010000066.1	90	76.8	43	1	0	97.727	3.29e-09
JACBKP010000822.1	92	2593	1932	214	40	88.381	0.0
JACBKP010000822.1	92	261	182	14	5	90.547	8.47e-65
JACBKP010000822.1	92	71.3	42	2	0	95.455	1.53e-07
JACBKP010000816.1	92	2593	1929	221	33	88.365	0.0
JACBKP010000816.1	92	261	182	14	5	90.547	8.47e-65
JACBKP010000816.1	92	71.3	42	2	0	95.455	1.53e-07
NW_025955782.1	92	2593	1932	214	40	88.381	0.0
NW_025955782.1	92	261	182	14	5	90.547	8.47e-65
NW_025955782.1	92	71.3	42	2	0	95.455	1.53e-07
NW_025955776.1	92	2593	1929	221	33	88.365	0.0
NW_025955776.1	92	261	182	14	5	90.547	8.47e-65
NW_025955776.1	92	71.3	42	2	0	95.455	1.53e-07
JACFYU010000049.1	96	2588	1934	215	41	88.311	0.0
JACFYU010000049.1	96	2588	1934	215	41	88.311	0.0
JACFYU010000049.1	96	2588	1934	215	41	88.311	0.0
JACFYU010000049.1	96	1792	2056	289	203	80.691	0.0
JACFYU010000049.1	96	1646	1260	152	26	87.622	0.0
JACFYU010000049.1	96	254	158	9	1	94.048	1.42e-62
JACFYU010000049.1	96	254	158	9	1	94.048	1.42e-62
JACFYU010000049.1	96	254	158	9	1	94.048	1.42e-62
JACFYU010000049.1	96	254	158	9	1	94.048	1.42e-62
JACFYU010000049.1	96	76.8	48	2	1	94.118	3.29e-09
JACFYU010000049.1	96	76.8	48	2	1	94.118	3.29e-09
JACFYU010000049.1	96	76.8	48	2	1	94.118	3.29e-09
JACFYU010000049.1	96	76.8	48	2	1	94.118	3.29e-09
JACBKP010000468.1	92	2588	1928	222	33	88.319	0.0
JACBKP010000468.1	92	261	182	14	5	90.547	8.47e-65
JACBKP010000468.1	92	71.3	42	2	0	95.455	1.53e-07
QCWS01000004.1	96	2588	2164	245	109	85.941	0.0
QCWS01000004.1	96	76.8	43	1	0	97.727	3.29e-09
NW_025955428.1	92	2588	1928	222	33	88.319	0.0
NW_025955428.1	92	261	182	14	5	90.547	8.47e-65
NW_025955428.1	92	71.3	42	2	0	95.455	1.53e-07
WAHA01000022.1	91	2586	1927	222	33	88.313	0.0
WAHA01000022.1	91	2586	1927	222	33	88.313	0.0
WAHA01000022.1	91	259	163	10	1	93.678	3.04e-64
WAHA01000022.1	91	259	163	10	1	93.678	3.04e-64
WAHA01000022.1	91	69.4	37	0	0	100.000	5.51e-07
WAHA01000022.1	91	69.4	37	0	0	100.000	5.51e-07
JACDTU010000005.1	91	2584	1914	220	30	88.447	0.0
JACDTU010000005.1	91	2584	1928	222	34	88.278	0.0
JACDTU010000005.1	91	1890	1232	88	13	92.423	0.0
JACDTU010000005.1	91	254	158	9	1	94.048	1.42e-62
JACDTU010000005.1	91	254	158	9	1	94.048	1.42e-62
JACDTU010000005.1	91	69.4	37	0	0	100.000	5.51e-07
JACDTU010000005.1	91	69.4	37	0	0	100.000	5.51e-07
PDUQ01000098.1	90	2582	1904	209	35	88.641	0.0
PDUQ01000098.1	90	2562	1901	207	40	88.501	0.0
PDUQ01000098.1	90	1829	1367	156	26	88.250	0.0
PDUQ01000098.1	90	248	157	10	1	93.452	6.59e-61
PDUQ01000098.1	90	248	157	10	1	93.452	6.59e-61
PDUQ01000098.1	90	248	157	10	1	93.452	6.59e-61
PDUQ01000098.1	90	69.4	41	2	0	95.349	5.51e-07
PDUQ01000098.1	90	69.4	41	2	0	95.349	5.51e-07
PDUQ01000098.1	90	69.4	41	2	0	95.349	5.51e-07
PDUQ01000092.1	90	2582	1904	209	35	88.641	0.0
PDUQ01000092.1	90	2582	1904	209	35	88.641	0.0
PDUQ01000092.1	90	248	157	10	1	93.452	6.59e-61
PDUQ01000092.1	90	248	157	10	1	93.452	6.59e-61
PDUQ01000092.1	90	230	154	10	4	91.667	2.39e-55
PDUQ01000092.1	90	69.4	41	2	0	95.349	5.51e-07
PDUQ01000092.1	90	69.4	41	2	0	95.349	5.51e-07
PDUQ01000092.1	90	63.9	41	1	2	93.182	2.56e-05
PDUQ01000268.1	89	2582	1904	209	35	88.641	0.0
PDUQ01000268.1	89	248	157	10	1	93.452	6.59e-61
PDUQ01000268.1	89	69.4	37	0	0	100.000	5.51e-07
PDUQ01000245.1	90	2582	1904	209	35	88.641	0.0
PDUQ01000245.1	90	248	157	10	1	93.452	6.59e-61
PDUQ01000245.1	90	69.4	41	2	0	95.349	5.51e-07
PDUQ01000237.1	89	2582	1904	209	35	88.641	0.0
PDUQ01000237.1	89	248	157	10	1	93.452	6.59e-61
PDUQ01000237.1	89	69.4	37	0	0	100.000	5.51e-07
PDUQ01000178.1	89	2582	1904	209	35	88.641	0.0
PDUQ01000178.1	89	1781	1347	154	30	87.982	0.0
PDUQ01000178.1	89	248	157	10	1	93.452	6.59e-61
PDUQ01000178.1	89	248	157	10	1	93.452	6.59e-61
PDUQ01000178.1	89	69.4	37	0	0	100.000	5.51e-07
PDUQ01000178.1	89	69.4	37	0	0	100.000	5.51e-07
PDUQ01000137.1	90	2582	1904	209	35	88.641	0.0
PDUQ01000137.1	90	2582	1904	209	35	88.641	0.0
PDUQ01000137.1	90	248	157	10	1	93.452	6.59e-61
PDUQ01000137.1	90	248	157	10	1	93.452	6.59e-61
PDUQ01000137.1	90	69.4	41	2	0	95.349	5.51e-07
PDUQ01000137.1	90	69.4	41	2	0	95.349	5.51e-07
PDUQ01000134.1	89	2582	1904	209	35	88.641	0.0
PDUQ01000134.1	89	2582	1904	208	36	88.641	0.0
PDUQ01000134.1	89	248	157	10	1	93.452	6.59e-61
PDUQ01000134.1	89	248	157	10	1	93.452	6.59e-61
PDUQ01000134.1	89	69.4	37	0	0	100.000	5.51e-07
PDUQ01000134.1	89	69.4	37	0	0	100.000	5.51e-07
PDUQ01000120.1	90	2582	1904	209	35	88.641	0.0
PDUQ01000120.1	90	1927	1240	81	14	92.884	0.0
PDUQ01000120.1	90	1299	1079	153	28	85.635	0.0
PDUQ01000120.1	90	248	157	10	1	93.452	6.59e-61
PDUQ01000120.1	90	248	157	10	1	93.452	6.59e-61
PDUQ01000120.1	90	69.4	41	2	0	95.349	5.51e-07
PDUQ01000120.1	90	69.4	41	2	0	95.349	5.51e-07
PDUQ01000110.1	90	2582	1904	209	35	88.641	0.0
PDUQ01000110.1	90	248	157	10	1	93.452	6.59e-61
PDUQ01000110.1	90	69.4	41	2	0	95.349	5.51e-07
QUOP01000211.1	91	2580	1929	221	36	88.243	0.0
QUOP01000211.1	91	2579	1928	221	36	88.238	0.0
QUOP01000211.1	91	2527	1921	224	42	87.837	0.0
QUOP01000211.1	91	241	155	11	1	92.814	1.10e-58
QUOP01000211.1	91	241	155	11	1	92.814	1.10e-58
QUOP01000211.1	91	241	156	9	3	92.857	1.10e-58
QUOP01000211.1	91	76.8	43	1	0	97.727	3.29e-09
QUOP01000211.1	91	76.8	43	1	0	97.727	3.29e-09
QUOP01000211.1	91	76.8	43	1	0	97.727	3.29e-09
SAXG01000214.1	89	2575	1927	224	34	88.192	0.0
SAXG01000214.1	89	235	154	12	1	92.216	5.13e-57
SAXG01000196.1	91	2575	1927	224	34	88.192	0.0
SAXG01000196.1	91	235	154	12	1	92.216	5.13e-57
SAXG01000196.1	91	71.3	42	2	0	95.455	1.53e-07
SAXG01000171.1	91	2575	1927	224	34	88.192	0.0
SAXG01000171.1	91	2575	1927	224	34	88.192	0.0
SAXG01000171.1	91	235	154	12	1	92.216	5.13e-57
SAXG01000171.1	91	235	154	12	1	92.216	5.13e-57
SAXG01000171.1	91	226	154	11	4	91.124	3.09e-54
SAXG01000171.1	91	89.8	73	6	5	86.905	4.23e-13
SAXG01000171.1	91	71.3	42	2	0	95.455	1.53e-07
SAXG01000171.1	91	71.3	42	2	0	95.455	1.53e-07
SAXG01000171.1	91	71.3	42	2	0	95.455	1.53e-07
SAXG01000157.1	91	2575	1927	224	34	88.192	0.0
SAXG01000157.1	91	2575	1927	224	34	88.192	0.0
SAXG01000157.1	91	2013	1514	173	31	88.126	0.0
SAXG01000157.1	91	1517	1018	82	13	91.465	0.0
SAXG01000157.1	91	593	431	46	7	89.050	7.35e-165
SAXG01000157.1	91	235	154	12	1	92.216	5.13e-57
SAXG01000157.1	91	235	154	12	1	92.216	5.13e-57
SAXG01000157.1	91	235	154	12	1	92.216	5.13e-57
SAXG01000157.1	91	71.3	42	2	0	95.455	1.53e-07
SAXG01000157.1	91	71.3	42	2	0	95.455	1.53e-07
SAXG01000157.1	91	71.3	42	2	0	95.455	1.53e-07
SAXG01000149.1	91	2575	1927	224	34	88.192	0.0
SAXG01000149.1	91	2575	1927	224	34	88.192	0.0
SAXG01000149.1	91	2542	1927	224	41	87.911	0.0
SAXG01000149.1	91	2534	1916	217	44	88.011	0.0
SAXG01000149.1	91	2309	1896	234	71	86.143	0.0
SAXG01000149.1	91	235	154	12	1	92.216	5.13e-57
SAXG01000149.1	91	235	154	12	1	92.216	5.13e-57
SAXG01000149.1	91	235	154	12	1	92.216	5.13e-57
SAXG01000149.1	91	71.3	42	2	0	95.455	1.53e-07
SAXG01000149.1	91	71.3	42	2	0	95.455	1.53e-07
SAXG01000149.1	91	71.3	42	2	0	95.455	1.53e-07
SAXG01000118.1	91	2575	1927	224	34	88.192	0.0
SAXG01000118.1	91	2575	1927	224	34	88.192	0.0
SAXG01000118.1	91	2575	1927	224	34	88.192	0.0
SAXG01000118.1	91	2575	1927	224	34	88.192	0.0
SAXG01000118.1	91	2575	1927	224	34	88.192	0.0
SAXG01000118.1	91	2575	1927	224	34	88.192	0.0
SAXG01000118.1	91	2575	1927	224	34	88.192	0.0
SAXG01000118.1	91	2567	1926	224	35	88.146	0.0
SAXG01000118.1	91	2361	1915	226	74	86.456	0.0
SAXG01000118.1	91	235	154	12	1	92.216	5.13e-57
SAXG01000118.1	91	235	154	12	1	92.216	5.13e-57
SAXG01000118.1	91	235	154	12	1	92.216	5.13e-57
SAXG01000118.1	91	235	154	12	1	92.216	5.13e-57
SAXG01000118.1	91	235	154	12	1	92.216	5.13e-57
SAXG01000118.1	91	235	154	12	1	92.216	5.13e-57
SAXG01000118.1	91	235	154	12	1	92.216	5.13e-57
SAXG01000118.1	91	235	154	12	1	92.216	5.13e-57
SAXG01000118.1	91	231	154	12	2	91.667	6.64e-56
SAXG01000118.1	91	71.3	42	2	0	95.455	1.53e-07
SAXG01000118.1	91	71.3	42	2	0	95.455	1.53e-07
SAXG01000118.1	91	71.3	42	2	0	95.455	1.53e-07
SAXG01000118.1	91	71.3	42	2	0	95.455	1.53e-07
SAXG01000118.1	91	71.3	42	2	0	95.455	1.53e-07
SAXG01000118.1	91	71.3	42	2	0	95.455	1.53e-07
SAXG01000118.1	91	71.3	42	2	0	95.455	1.53e-07
SAXG01000118.1	91	71.3	42	2	0	95.455	1.53e-07
CM035315.1	90	2575	1912	224	28	88.355	0.0
CM035315.1	90	265	160	7	1	95.238	6.54e-66
CM035315.1	90	265	160	7	1	95.238	6.54e-66
CM035315.1	90	69.4	37	0	0	100.000	5.51e-07
CM035315.1	90	69.4	37	0	0	100.000	5.51e-07
CAJSYZ010000007.1	92	2573	1933	211	47	88.225	0.0
CAJSYZ010000007.1	92	2573	1933	211	47	88.225	0.0
CAJSYZ010000007.1	92	2573	1933	211	47	88.225	0.0
CAJSYZ010000007.1	92	2573	1933	211	47	88.225	0.0
CAJSYZ010000007.1	92	2573	1933	211	47	88.225	0.0
CAJSYZ010000007.1	92	2573	1933	211	47	88.225	0.0
CAJSYZ010000007.1	92	2573	1933	211	47	88.225	0.0
CAJSYZ010000007.1	92	2573	1933	211	47	88.225	0.0
CAJSYZ010000007.1	92	2573	1933	211	47	88.225	0.0
CAJSYZ010000007.1	92	2573	1933	211	47	88.225	0.0
CAJSYZ010000007.1	92	2573	1933	211	47	88.225	0.0
CAJSYZ010000007.1	92	2569	1933	211	48	88.184	0.0
CAJSYZ010000007.1	92	2567	1932	211	48	88.179	0.0
CAJSYZ010000007.1	92	2567	1932	211	48	88.179	0.0
CAJSYZ010000007.1	92	2567	1932	211	48	88.179	0.0
CAJSYZ010000007.1	92	2542	1931	211	53	87.973	0.0
CAJSYZ010000007.1	92	2052	1615	173	63	87.250	0.0
CAJSYZ010000007.1	92	263	163	9	1	94.220	2.35e-65
CAJSYZ010000007.1	92	261	170	12	2	92.391	8.47e-65
CAJSYZ010000007.1	92	259	159	8	1	94.643	3.04e-64
CAJSYZ010000007.1	92	259	159	8	1	94.643	3.04e-64
CAJSYZ010000007.1	92	259	159	8	1	94.643	3.04e-64
CAJSYZ010000007.1	92	259	159	8	1	94.643	3.04e-64
CAJSYZ010000007.1	92	259	159	8	1	94.643	3.04e-64
CAJSYZ010000007.1	92	259	159	8	1	94.643	3.04e-64
CAJSYZ010000007.1	92	259	159	8	1	94.643	3.04e-64
CAJSYZ010000007.1	92	259	159	8	1	94.643	3.04e-64
CAJSYZ010000007.1	92	259	163	10	1	93.678	3.04e-64
CAJSYZ010000007.1	92	259	159	8	1	94.643	3.04e-64
CAJSYZ010000007.1	92	259	159	8	1	94.643	3.04e-64
CAJSYZ010000007.1	92	259	159	8	1	94.643	3.04e-64
CAJSYZ010000007.1	92	259	159	8	1	94.643	3.04e-64
CAJSYZ010000007.1	92	259	159	8	1	94.643	3.04e-64
CAJSYZ010000007.1	92	259	159	8	1	94.643	3.04e-64
CAJSYZ010000007.1	92	69.4	37	0	0	100.000	5.51e-07
CAJSYZ010000007.1	92	69.4	37	0	0	100.000	5.51e-07
CAJSYZ010000007.1	92	69.4	37	0	0	100.000	5.51e-07
CAJSYZ010000007.1	92	69.4	37	0	0	100.000	5.51e-07
CAJSYZ010000007.1	92	69.4	37	0	0	100.000	5.51e-07
CAJSYZ010000007.1	92	69.4	37	0	0	100.000	5.51e-07
CAJSYZ010000007.1	92	69.4	37	0	0	100.000	5.51e-07
CAJSYZ010000007.1	92	69.4	37	0	0	100.000	5.51e-07
CAJSYZ010000007.1	92	69.4	37	0	0	100.000	5.51e-07
CAJSYZ010000007.1	92	69.4	37	0	0	100.000	5.51e-07
CAJSYZ010000007.1	92	69.4	37	0	0	100.000	5.51e-07
CAJSYZ010000007.1	92	69.4	37	0	0	100.000	5.51e-07
CAJSYZ010000007.1	92	69.4	37	0	0	100.000	5.51e-07
CAJSYZ010000007.1	92	69.4	37	0	0	100.000	5.51e-07
CAJSYZ010000007.1	92	69.4	37	0	0	100.000	5.51e-07
CAJSYZ010000007.1	92	69.4	37	0	0	100.000	5.51e-07
CAJSYZ010000007.1	92	63.9	37	0	1	97.368	2.56e-05
JAKLMY010000617.1	90	2573	1911	224	28	88.350	0.0
JAKLMY010000617.1	90	263	156	7	0	95.706	2.35e-65
JAKLMY010000617.1	90	69.4	37	0	0	100.000	5.51e-07
JAAVVI010000020.1	88	2571	1904	212	35	88.517	0.0
JAAVVI010000020.1	88	2571	1904	212	35	88.517	0.0
JAAVVI010000020.1	88	233	155	12	2	91.716	1.85e-56
JAAVVI010000020.1	88	233	155	12	2	91.716	1.85e-56
JAAVVH010000097.1	88	2571	1904	212	35	88.517	0.0
JAAVVH010000097.1	88	233	155	12	2	91.716	1.85e-56
JAAVVG010000034.1	88	2571	1904	212	35	88.517	0.0
JAAVVG010000034.1	88	233	155	12	2	91.716	1.85e-56
JAKRRZ010004275.1	88	2571	1904	212	35	88.517	0.0
JAKRRZ010004275.1	88	233	155	12	2	91.716	1.85e-56
JAHBBC010000018.1	89	2569	1901	215	32	88.501	0.0
JAHBBC010000018.1	89	2569	1901	215	32	88.501	0.0
JAHBBC010000018.1	89	2569	1901	215	32	88.501	0.0
JAHBBC010000018.1	89	2569	1901	215	32	88.501	0.0
JAHBBC010000018.1	89	2569	1901	215	32	88.501	0.0
JAHBBC010000018.1	89	2569	1901	215	32	88.501	0.0
JAHBBC010000018.1	89	2569	1901	215	32	88.501	0.0
JAHBBC010000018.1	89	2569	1901	215	32	88.501	0.0
JAHBBC010000018.1	89	2562	1900	215	33	88.454	0.0
JAHBBC010000018.1	89	2525	1895	215	39	88.181	0.0
JAHBBC010000018.1	89	2425	1880	216	54	87.442	0.0
JAHBBC010000018.1	89	2026	1490	165	25	88.690	0.0
JAHBBC010000018.1	89	254	158	9	1	94.048	1.42e-62
JAHBBC010000018.1	89	254	158	9	1	94.048	1.42e-62
JAHBBC010000018.1	89	254	158	9	1	94.048	1.42e-62
JAHBBC010000018.1	89	254	158	9	1	94.048	1.42e-62
JAHBBC010000018.1	89	254	158	9	1	94.048	1.42e-62
JAHBBC010000018.1	89	254	158	9	1	94.048	1.42e-62
JAHBBC010000018.1	89	254	158	9	1	94.048	1.42e-62
JAHBBC010000018.1	89	254	158	9	1	94.048	1.42e-62
JAHBBC010000018.1	89	254	158	9	1	94.048	1.42e-62
JAHBBC010000018.1	89	254	158	9	1	94.048	1.42e-62
JAHBBC010000018.1	89	233	155	8	5	92.262	1.85e-56
JAHBBC010000018.1	89	71.3	38	0	0	100.000	1.53e-07
JAHBBC010000018.1	89	69.4	37	0	0	100.000	5.51e-07
JAHBBC010000018.1	89	69.4	37	0	0	100.000	5.51e-07
JAHBBC010000018.1	89	69.4	37	0	0	100.000	5.51e-07
JAHBBC010000018.1	89	69.4	37	0	0	100.000	5.51e-07
JAHBBC010000018.1	89	69.4	37	0	0	100.000	5.51e-07
JAHBBC010000018.1	89	69.4	37	0	0	100.000	5.51e-07
JAHBBC010000018.1	89	69.4	37	0	0	100.000	5.51e-07
JAHBBC010000018.1	89	69.4	37	0	0	100.000	5.51e-07
JAHBBC010000018.1	89	69.4	37	0	0	100.000	5.51e-07
JAHBBC010000018.1	89	69.4	37	0	0	100.000	5.51e-07
JAHBBC010000018.1	89	69.4	37	0	0	100.000	5.51e-07
PDUQ01000146.1	89	2564	1901	209	38	88.501	0.0
PDUQ01000146.1	89	1107	932	139	22	85.270	0.0
PDUQ01000146.1	89	248	157	10	1	93.452	6.59e-61
PDUQ01000146.1	89	248	157	10	1	93.452	6.59e-61
PDUQ01000146.1	89	69.4	37	0	0	100.000	5.51e-07
PDUQ01000146.1	89	69.4	37	0	0	100.000	5.51e-07
JADCUA010000030.1	92	2562	1925	224	36	88.101	0.0
JADCUA010000030.1	92	970	857	127	31	84.433	0.0
JADCUA010000030.1	92	261	182	14	5	90.547	8.47e-65
JADCUA010000030.1	92	261	182	14	5	90.547	8.47e-65
JADCUA010000030.1	92	76.8	43	1	0	97.727	3.29e-09
JADCUA010000030.1	92	76.8	43	1	0	97.727	3.29e-09
NW_025952986.1	92	2562	1925	224	36	88.101	0.0
NW_025952986.1	92	970	857	127	31	84.433	0.0
NW_025952986.1	92	261	182	14	5	90.547	8.47e-65
NW_025952986.1	92	261	182	14	5	90.547	8.47e-65
NW_025952986.1	92	76.8	43	1	0	97.727	3.29e-09
NW_025952986.1	92	76.8	43	1	0	97.727	3.29e-09
LUGG01000071.1	90	2560	1910	227	28	88.222	0.0
LUGG01000071.1	90	2508	1902	227	36	87.852	0.0
LUGG01000071.1	90	259	159	8	1	94.643	3.04e-64
LUGG01000071.1	90	259	159	8	1	94.643	3.04e-64
LUGG01000071.1	90	69.4	37	0	0	100.000	5.51e-07
LUGG01000071.1	90	69.4	37	0	0	100.000	5.51e-07
JAGTJP010000468.1	91	2560	1927	223	38	88.071	0.0
JAGTJP010000468.1	91	2560	1927	223	38	88.071	0.0
JAGTJP010000468.1	91	246	161	10	3	92.529	2.37e-60
JAGTJP010000468.1	91	246	161	10	3	92.529	2.37e-60
JAGTJP010000468.1	91	69.4	37	0	0	100.000	5.51e-07
JAGTJP010000468.1	91	65.8	35	0	0	100.000	7.12e-06
LCTX01000245.1	91	2558	1930	211	49	88.128	0.0
LCTX01000245.1	91	134	85	5	1	93.407	1.93e-26
LCTX01000245.1	91	108	80	2	7	89.888	1.17e-18
LCTX01000245.1	91	69.4	37	0	0	100.000	5.51e-07
JABYQJ010000087.1	89	2558	1892	221	26	88.453	0.0
JABYQJ010000087.1	89	2558	1892	221	26	88.453	0.0
JABYQJ010000087.1	89	2558	1892	221	26	88.453	0.0
JABYQJ010000087.1	89	265	160	7	1	95.238	6.54e-66
JABYQJ010000087.1	89	265	160	7	1	95.238	6.54e-66
JABYQJ010000087.1	89	69.4	37	0	0	100.000	5.51e-07
JABYQJ010000087.1	89	69.4	37	0	0	100.000	5.51e-07
SZZO02000036.1	91	2558	1924	227	34	88.055	0.0
SZZO02000036.1	91	2558	1924	227	34	88.055	0.0
SZZO02000036.1	91	2558	1924	227	34	88.055	0.0
SZZO02000036.1	91	241	155	11	1	92.814	1.10e-58
SZZO02000036.1	91	241	155	11	1	92.814	1.10e-58
SZZO02000036.1	91	241	155	11	1	92.814	1.10e-58
SZZO02000036.1	91	76.8	43	1	0	97.727	3.29e-09
SZZO02000036.1	91	76.8	43	1	0	97.727	3.29e-09
SZZO02000036.1	91	60.2	34	1	0	97.143	3.31e-04
BHFW01000006.1	91	2558	1930	215	46	88.088	0.0
BHFW01000006.1	91	2555	1927	222	40	88.031	0.0
BHFW01000006.1	91	2409	1905	219	65	87.026	0.0
BHFW01000006.1	91	255	157	7	2	94.578	3.94e-63
BHFW01000006.1	91	250	156	9	1	93.976	1.83e-61
BHFW01000006.1	91	239	155	9	3	92.814	3.97e-58
BHFW01000006.1	91	219	202	28	11	83.817	5.17e-52
BHFW01000006.1	91	82.4	51	1	2	94.444	7.07e-11
BHFW01000006.1	91	76.8	50	2	2	92.593	3.29e-09
RRYC01000010.1	88	2558	1899	218	31	88.408	0.0
RRYC01000010.1	88	239	158	13	1	91.860	3.97e-58
BHFW01000088.1	91	2555	1931	214	48	88.053	0.0
BHFW01000088.1	91	2519	1920	223	44	87.791	0.0
BHFW01000088.1	91	2481	1917	223	51	87.494	0.0
BHFW01000088.1	91	250	156	9	1	93.976	1.83e-61
BHFW01000088.1	91	250	156	9	1	93.976	1.83e-61
BHFW01000088.1	91	250	156	9	1	93.976	1.83e-61
BHFW01000088.1	91	82.4	51	1	2	94.444	7.07e-11
BHFW01000088.1	91	82.4	51	1	2	94.444	7.07e-11
BHFW01000088.1	91	80.5	50	2	1	94.340	2.54e-10
BHFW01000058.1	91	2555	1931	214	48	88.053	0.0
BHFW01000058.1	91	2527	1926	220	47	87.825	0.0
BHFW01000058.1	91	2503	1924	217	54	87.654	0.0
BHFW01000058.1	91	604	426	43	5	89.873	3.40e-168
BHFW01000058.1	91	255	157	7	2	94.578	3.94e-63
BHFW01000058.1	91	250	156	9	1	93.976	1.83e-61
BHFW01000058.1	91	250	156	9	1	93.976	1.83e-61
BHFW01000058.1	91	241	156	9	3	92.857	1.10e-58
BHFW01000058.1	91	82.4	51	1	2	94.444	7.07e-11
BHFW01000058.1	91	82.4	51	1	2	94.444	7.07e-11
BHFW01000058.1	91	82.4	51	1	2	94.444	7.07e-11
BHFW01000058.1	91	82.4	51	1	2	94.444	7.07e-11
BHFW01000053.1	91	2555	1927	222	40	88.031	0.0
BHFW01000053.1	91	250	156	9	1	93.976	1.83e-61
BHFW01000053.1	91	82.4	51	1	2	94.444	7.07e-11
BHFW01000053.1	91	82.4	51	1	2	94.444	7.07e-11
BHFW01000033.1	91	2555	1927	222	40	88.031	0.0
BHFW01000033.1	91	2473	1923	212	64	87.449	0.0
BHFW01000033.1	91	1792	1349	158	25	88.055	0.0
BHFW01000033.1	91	250	156	9	1	93.976	1.83e-61
BHFW01000033.1	91	250	156	9	1	93.976	1.83e-61
BHFW01000033.1	91	82.4	51	1	2	94.444	7.07e-11
BHFW01000033.1	91	82.4	51	1	2	94.444	7.07e-11
BHFW01000020.1	91	2555	1927	222	40	88.031	0.0
BHFW01000020.1	91	2555	1927	222	40	88.031	0.0
BHFW01000020.1	91	2555	1931	214	48	88.053	0.0
BHFW01000020.1	91	2555	1927	222	40	88.031	0.0
BHFW01000020.1	91	2555	1931	214	48	88.053	0.0
BHFW01000020.1	91	2555	1931	214	48	88.053	0.0
BHFW01000020.1	91	2503	1923	224	48	87.608	0.0
BHFW01000020.1	91	250	156	9	1	93.976	1.83e-61
BHFW01000020.1	91	250	156	9	1	93.976	1.83e-61
BHFW01000020.1	91	250	156	9	1	93.976	1.83e-61
BHFW01000020.1	91	250	156	9	1	93.976	1.83e-61
BHFW01000020.1	91	250	156	9	1	93.976	1.83e-61
BHFW01000020.1	91	250	156	9	1	93.976	1.83e-61
BHFW01000020.1	91	250	156	9	1	93.976	1.83e-61
BHFW01000020.1	91	82.4	51	1	2	94.444	7.07e-11
BHFW01000020.1	91	82.4	51	1	2	94.444	7.07e-11
BHFW01000020.1	91	82.4	51	1	2	94.444	7.07e-11
BHFW01000020.1	91	82.4	51	1	2	94.444	7.07e-11
BHFW01000020.1	91	82.4	51	1	2	94.444	7.07e-11
BHFW01000020.1	91	82.4	51	1	2	94.444	7.07e-11
BHFW01000020.1	91	82.4	51	1	2	94.444	7.07e-11
QLPG01005766.1	89	2553	1897	216	33	88.397	0.0
QLPG01005766.1	89	246	151	9	0	94.375	2.37e-60
QLPG01005766.1	89	69.4	37	0	0	100.000	5.51e-07
JAACJK010000132.1	91	2553	1931	212	50	88.053	0.0
JAACJK010000132.1	91	2547	1931	212	51	88.013	0.0
JAACJK010000132.1	91	2547	1931	212	51	88.013	0.0
JAACJK010000132.1	91	2547	1931	212	51	88.013	0.0
JAACJK010000132.1	91	259	159	8	1	94.643	3.04e-64
JAACJK010000132.1	91	259	159	8	1	94.643	3.04e-64
JAACJK010000132.1	91	259	159	8	1	94.643	3.04e-64
JAACJK010000132.1	91	259	159	8	1	94.643	3.04e-64
JAACJK010000132.1	91	75.0	42	1	0	97.674	1.18e-08
JAACJK010000132.1	91	75.0	42	1	0	97.674	1.18e-08
JAACJK010000132.1	91	75.0	42	1	0	97.674	1.18e-08
JAACJK010000132.1	91	75.0	42	1	0	97.674	1.18e-08
QEYC01000014.1	92	2553	1929	216	46	88.042	0.0
QEYC01000014.1	92	1864	1792	204	150	83.504	0.0
QEYC01000014.1	92	259	183	14	6	90.148	3.04e-64
QEYC01000014.1	92	75.0	42	1	0	97.674	1.18e-08
CAJVPT010015842.1	90	2553	1911	218	37	88.227	0.0
CAJVPT010015842.1	90	243	154	10	1	93.333	3.07e-59
CAJVPT010015842.1	90	69.4	41	2	0	95.349	5.51e-07
BHFW01000035.1	91	2553	1927	220	42	88.031	0.0
BHFW01000035.1	91	2549	1927	221	42	87.991	0.0
BHFW01000035.1	91	2543	1927	221	43	87.951	0.0
BHFW01000035.1	91	250	156	9	1	93.976	1.83e-61
BHFW01000035.1	91	250	156	9	1	93.976	1.83e-61
BHFW01000035.1	91	250	156	9	1	93.976	1.83e-61
BHFW01000035.1	91	250	156	9	1	93.976	1.83e-61
BHFW01000035.1	91	145	102	8	3	90.265	8.90e-30
BHFW01000035.1	91	82.4	51	1	2	94.444	7.07e-11
BHFW01000035.1	91	82.4	51	1	2	94.444	7.07e-11
BHFW01000035.1	91	82.4	51	1	2	94.444	7.07e-11
BHFW01000035.1	91	82.4	51	1	2	94.444	7.07e-11
MU410304.1	88	2553	1897	216	33	88.397	0.0
MU410304.1	88	246	151	9	0	94.375	2.37e-60
NW_026089550.1	88	2553	1897	216	33	88.397	0.0
NW_026089550.1	88	246	151	9	0	94.375	2.37e-60
JAACJK010000269.1	91	2551	1931	211	51	88.053	0.0
JAACJK010000269.1	91	2547	1931	212	51	88.013	0.0
JAACJK010000269.1	91	2547	1931	212	51	88.013	0.0
JAACJK010000269.1	91	1099	951	138	32	84.835	0.0
JAACJK010000269.1	91	259	159	8	1	94.643	3.04e-64
JAACJK010000269.1	91	259	159	8	1	94.643	3.04e-64
JAACJK010000269.1	91	259	159	8	1	94.643	3.04e-64
JAACJK010000269.1	91	259	158	9	0	94.611	3.04e-64
JAACJK010000269.1	91	75.0	42	1	0	97.674	1.18e-08
JAACJK010000269.1	91	75.0	42	1	0	97.674	1.18e-08
JAACJK010000269.1	91	75.0	42	1	0	97.674	1.18e-08
JAACJK010000269.1	91	75.0	42	1	0	97.674	1.18e-08
JABYQQ010000032.1	90	2551	1898	226	26	88.279	0.0
JABYQQ010000032.1	90	2412	1813	221	26	88.010	0.0
JABYQQ010000032.1	90	265	160	7	1	95.238	6.54e-66
JABYQQ010000032.1	90	69.4	37	0	0	100.000	5.51e-07
PJEW03000052.1	90	2551	1913	222	35	88.157	0.0
PJEW03000052.1	90	2540	1911	224	35	88.065	0.0
PJEW03000052.1	90	265	160	7	1	95.238	6.54e-66
PJEW03000052.1	90	265	160	7	1	95.238	6.54e-66
PJEW03000052.1	90	69.4	37	0	0	100.000	5.51e-07
PJEW03000052.1	90	69.4	37	0	0	100.000	5.51e-07
RJDY01000048.1	90	2549	1905	221	33	88.235	0.0
RJDY01000048.1	90	2545	1905	221	34	88.194	0.0
RJDY01000048.1	90	2540	1905	221	35	88.154	0.0
RJDY01000048.1	90	246	149	8	0	94.904	2.37e-60
RJDY01000048.1	90	246	149	8	0	94.904	2.37e-60
RJDY01000048.1	90	246	149	8	0	94.904	2.37e-60
RJDY01000048.1	90	69.4	37	0	0	100.000	5.51e-07
RJDY01000048.1	90	69.4	37	0	0	100.000	5.51e-07
RJDY01000048.1	90	69.4	37	0	0	100.000	5.51e-07
RJDY01000046.1	89	2549	1905	221	33	88.235	0.0
RJDY01000046.1	89	2531	1905	221	37	88.072	0.0
RJDY01000046.1	89	246	147	7	0	95.455	2.37e-60
RJDY01000046.1	89	246	147	7	0	95.455	2.37e-60
RJDY01000046.1	89	69.4	37	0	0	100.000	5.51e-07
RJDY01000046.1	89	69.4	37	0	0	100.000	5.51e-07
VICQ01000083.1	90	2549	1902	222	31	88.260	0.0
VICQ01000083.1	90	254	163	9	3	93.143	1.42e-62
VICQ01000083.1	90	69.4	37	0	0	100.000	5.51e-07
JAACJP010000158.1	91	2547	1931	212	51	88.013	0.0
JAACJP010000158.1	91	2534	1931	212	54	87.893	0.0
JAACJP010000158.1	91	2407	1922	222	70	86.811	0.0
JAACJP010000158.1	91	261	160	7	2	94.675	8.47e-65
JAACJP010000158.1	91	259	159	8	1	94.643	3.04e-64
JAACJP010000158.1	91	259	159	8	1	94.643	3.04e-64
JAACJP010000158.1	91	75.0	42	1	0	97.674	1.18e-08
JAACJP010000158.1	91	75.0	42	1	0	97.674	1.18e-08
JAACJP010000158.1	91	75.0	42	1	0	97.674	1.18e-08
JAACJK010000118.1	91	2547	1931	211	52	88.013	0.0
JAACJK010000118.1	91	2547	1931	212	51	88.013	0.0
JAACJK010000118.1	91	2484	1924	208	65	87.574	0.0
JAACJK010000118.1	91	259	159	8	1	94.643	3.04e-64
JAACJK010000118.1	91	259	159	8	1	94.643	3.04e-64
JAACJK010000118.1	91	259	159	8	1	94.643	3.04e-64
JAACJK010000118.1	91	75.0	42	1	0	97.674	1.18e-08
JAACJK010000118.1	91	75.0	42	1	0	97.674	1.18e-08
JAACJK010000118.1	91	75.0	42	1	0	97.674	1.18e-08
JAACJK010000156.1	91	2547	1931	211	52	88.013	0.0
JAACJK010000156.1	91	2547	1931	212	51	88.013	0.0
JAACJK010000156.1	91	2492	1922	210	61	87.642	0.0
JAACJK010000156.1	91	259	159	8	1	94.643	3.04e-64
JAACJK010000156.1	91	259	159	8	1	94.643	3.04e-64
JAACJK010000156.1	91	259	159	8	1	94.643	3.04e-64
JAACJK010000156.1	91	75.0	42	1	0	97.674	1.18e-08
JAACJK010000156.1	91	75.0	42	1	0	97.674	1.18e-08
JAACJK010000156.1	91	73.1	42	0	1	97.674	4.26e-08
JAACJK010000181.1	91	2547	1931	212	51	88.013	0.0
JAACJK010000181.1	91	2547	1931	212	51	88.013	0.0
JAACJK010000181.1	91	2547	1931	212	51	88.013	0.0
JAACJK010000181.1	91	2403	1909	200	83	87.089	0.0
JAACJK010000181.1	91	1251	1045	149	28	85.516	0.0
JAACJK010000181.1	91	265	162	7	2	94.737	6.54e-66
JAACJK010000181.1	91	259	159	8	1	94.643	3.04e-64
JAACJK010000181.1	91	259	159	8	1	94.643	3.04e-64
JAACJK010000181.1	91	259	159	8	1	94.643	3.04e-64
JAACJK010000181.1	91	259	159	8	1	94.643	3.04e-64
JAACJK010000181.1	91	75.0	42	1	0	97.674	1.18e-08
JAACJK010000181.1	91	75.0	42	1	0	97.674	1.18e-08
JAACJK010000181.1	91	75.0	42	1	0	97.674	1.18e-08
JAACJK010000181.1	91	75.0	42	1	0	97.674	1.18e-08
JAACJK010000071.1	91	2547	1931	212	51	88.013	0.0
JAACJK010000071.1	91	2507	1926	213	57	87.705	0.0
JAACJK010000071.1	91	2316	1723	172	50	88.586	0.0
JAACJK010000071.1	91	1070	912	135	25	85.075	0.0
JAACJK010000071.1	91	259	159	8	1	94.643	3.04e-64
JAACJK010000071.1	91	259	159	8	1	94.643	3.04e-64
JAACJK010000071.1	91	259	159	8	1	94.643	3.04e-64
JAACJK010000071.1	91	75.0	42	1	0	97.674	1.18e-08
JAACJK010000071.1	91	75.0	42	1	0	97.674	1.18e-08
JAACJK010000071.1	91	75.0	42	1	0	97.674	1.18e-08
JAACJK010000188.1	91	2547	1931	212	51	88.013	0.0
JAACJK010000188.1	91	2547	1931	212	51	88.013	0.0
JAACJK010000188.1	91	2547	1931	212	51	88.013	0.0
JAACJK010000188.1	91	2547	1931	212	51	88.013	0.0
JAACJK010000188.1	91	2501	1896	202	55	88.063	0.0
JAACJK010000188.1	91	1618	1102	79	27	91.225	0.0
JAACJK010000188.1	91	259	159	8	1	94.643	3.04e-64
JAACJK010000188.1	91	259	159	8	1	94.643	3.04e-64
JAACJK010000188.1	91	259	159	8	1	94.643	3.04e-64
JAACJK010000188.1	91	259	159	8	1	94.643	3.04e-64
JAACJK010000188.1	91	75.0	42	1	0	97.674	1.18e-08
JAACJK010000188.1	91	75.0	42	1	0	97.674	1.18e-08
JAACJK010000188.1	91	75.0	42	1	0	97.674	1.18e-08
JAACJK010000188.1	91	75.0	42	1	0	97.674	1.18e-08
JAACJK010000105.1	91	2547	1931	212	51	88.013	0.0
JAACJK010000105.1	91	2547	1931	212	51	88.013	0.0
JAACJK010000105.1	91	259	159	8	1	94.643	3.04e-64
JAACJK010000105.1	91	259	159	8	1	94.643	3.04e-64
JAACJK010000105.1	91	75.0	42	1	0	97.674	1.18e-08
JAACJK010000105.1	91	75.0	42	1	0	97.674	1.18e-08
JAACJK010000024.1	91	2547	1931	212	51	88.013	0.0
JAACJK010000024.1	91	2540	1930	210	54	87.967	0.0
JAACJK010000024.1	91	259	159	8	1	94.643	3.04e-64
JAACJK010000024.1	91	259	159	8	1	94.643	3.04e-64
JAACJK010000024.1	91	259	159	8	1	94.643	3.04e-64
JAACJK010000024.1	91	255	234	39	7	83.571	3.94e-63
JAACJK010000024.1	91	75.0	42	1	0	97.674	1.18e-08
JAACJK010000024.1	91	75.0	42	1	0	97.674	1.18e-08
JAACJK010000024.1	91	75.0	42	1	0	97.674	1.18e-08
JAACJK010000212.1	91	2547	1931	212	51	88.013	0.0
JAACJK010000212.1	91	2505	1925	207	62	87.739	0.0
JAACJK010000212.1	91	562	519	90	14	83.307	2.07e-155
JAACJK010000212.1	91	259	159	8	1	94.643	3.04e-64
JAACJK010000212.1	91	259	159	8	1	94.643	3.04e-64
JAACJK010000212.1	91	259	159	8	1	94.643	3.04e-64
JAACJK010000212.1	91	75.0	42	1	0	97.674	1.18e-08
JAACJK010000212.1	91	75.0	42	1	0	97.674	1.18e-08
JAACJK010000212.1	91	75.0	42	1	0	97.674	1.18e-08
JAACJK010000218.1	91	2547	1931	212	51	88.013	0.0
JAACJK010000218.1	91	1993	1423	127	36	89.723	0.0
JAACJK010000218.1	91	592	563	99	18	82.794	2.64e-164
JAACJK010000218.1	91	507	389	50	6	87.416	9.85e-139
JAACJK010000218.1	91	259	159	8	1	94.643	3.04e-64
JAACJK010000218.1	91	259	159	8	1	94.643	3.04e-64
JAACJK010000218.1	91	228	153	10	4	91.617	8.59e-55
JAACJK010000218.1	91	75.0	42	1	0	97.674	1.18e-08
JAACJK010000218.1	91	75.0	42	1	0	97.674	1.18e-08
JAACJK010000218.1	91	75.0	42	1	0	97.674	1.18e-08
JAACJK010000056.1	91	2547	1931	212	51	88.013	0.0
JAACJK010000056.1	91	1960	1416	131	37	89.394	0.0
JAACJK010000056.1	91	1007	721	59	23	89.788	0.0
JAACJK010000056.1	91	507	389	50	6	87.416	9.85e-139
JAACJK010000056.1	91	259	159	8	1	94.643	3.04e-64
JAACJK010000056.1	91	259	159	8	1	94.643	3.04e-64
JAACJK010000056.1	91	75.0	42	1	0	97.674	1.18e-08
JAACJK010000056.1	91	75.0	42	1	0	97.674	1.18e-08
JAACJK010000159.1	91	2547	1931	212	51	88.013	0.0
JAACJK010000159.1	91	2547	1931	212	51	88.013	0.0
JAACJK010000159.1	91	2235	1881	194	113	85.969	0.0
JAACJK010000159.1	91	1552	1261	149	49	86.429	0.0
JAACJK010000159.1	91	259	159	8	1	94.643	3.04e-64
JAACJK010000159.1	91	259	159	8	1	94.643	3.04e-64
JAACJK010000159.1	91	259	159	8	1	94.643	3.04e-64
JAACJK010000159.1	91	254	158	8	2	94.048	1.42e-62
JAACJK010000159.1	91	75.0	42	1	0	97.674	1.18e-08
JAACJK010000159.1	91	75.0	42	1	0	97.674	1.18e-08
JAACJK010000159.1	91	75.0	42	1	0	97.674	1.18e-08
JAACJK010000159.1	91	75.0	42	1	0	97.674	1.18e-08
JAACJK010000130.1	91	2547	1931	212	51	88.013	0.0
JAACJK010000130.1	91	2547	1931	212	51	88.013	0.0
JAACJK010000130.1	91	2547	1931	212	51	88.013	0.0
JAACJK010000130.1	91	259	159	8	1	94.643	3.04e-64
JAACJK010000130.1	91	259	159	8	1	94.643	3.04e-64
JAACJK010000130.1	91	259	159	8	1	94.643	3.04e-64
JAACJK010000130.1	91	75.0	42	1	0	97.674	1.18e-08
JAACJK010000130.1	91	75.0	42	1	0	97.674	1.18e-08
JAACJK010000130.1	91	75.0	42	1	0	97.674	1.18e-08
JAACJK010000239.1	91	2547	1931	212	51	88.013	0.0
JAACJK010000239.1	91	2547	1931	212	51	88.013	0.0
JAACJK010000239.1	91	2547	1931	212	51	88.013	0.0
JAACJK010000239.1	91	2547	1931	212	51	88.013	0.0
JAACJK010000239.1	91	259	159	8	1	94.643	3.04e-64
JAACJK010000239.1	91	259	159	8	1	94.643	3.04e-64
JAACJK010000239.1	91	259	159	8	1	94.643	3.04e-64
JAACJK010000239.1	91	254	158	8	2	94.048	1.42e-62
JAACJK010000239.1	91	75.0	42	1	0	97.674	1.18e-08
JAACJK010000239.1	91	75.0	42	1	0	97.674	1.18e-08
JAACJK010000239.1	91	75.0	42	1	0	97.674	1.18e-08
JAACJK010000239.1	91	75.0	42	1	0	97.674	1.18e-08
JAACJK010000108.1	91	2547	1931	212	51	88.013	0.0
JAACJK010000108.1	91	2540	1930	210	54	87.967	0.0
JAACJK010000108.1	91	2449	1916	211	67	87.329	0.0
JAACJK010000108.1	91	401	377	50	24	83.592	4.78e-107
JAACJK010000108.1	91	259	159	8	1	94.643	3.04e-64
JAACJK010000108.1	91	259	159	8	1	94.643	3.04e-64
JAACJK010000108.1	91	254	158	8	2	94.048	1.42e-62
JAACJK010000108.1	91	75.0	42	1	0	97.674	1.18e-08
JAACJK010000108.1	91	75.0	42	1	0	97.674	1.18e-08
JAACJK010000108.1	91	75.0	42	1	0	97.674	1.18e-08
JAACJK010000259.1	91	2547	1931	212	51	88.013	0.0
JAACJK010000259.1	91	2547	1931	212	51	88.013	0.0
JAACJK010000259.1	91	2547	1931	212	51	88.013	0.0
JAACJK010000259.1	91	2534	1929	212	53	87.922	0.0
JAACJK010000259.1	91	259	159	8	1	94.643	3.04e-64
JAACJK010000259.1	91	259	159	8	1	94.643	3.04e-64
JAACJK010000259.1	91	259	159	8	1	94.643	3.04e-64
JAACJK010000259.1	91	259	159	8	1	94.643	3.04e-64
JAACJK010000259.1	91	75.0	42	1	0	97.674	1.18e-08
JAACJK010000259.1	91	75.0	42	1	0	97.674	1.18e-08
JAACJK010000259.1	91	75.0	42	1	0	97.674	1.18e-08
JAACJK010000259.1	91	75.0	42	1	0	97.674	1.18e-08
QPFP01000416.1	91	2547	1932	214	50	87.978	0.0
QPFP01000416.1	91	2540	1930	216	49	87.927	0.0
QPFP01000416.1	91	2237	1679	189	36	88.183	0.0
QPFP01000416.1	91	259	159	8	1	94.643	3.04e-64
QPFP01000416.1	91	259	159	8	1	94.643	3.04e-64
QPFP01000416.1	91	259	159	8	1	94.643	3.04e-64
QPFP01000416.1	91	69.4	37	0	0	100.000	5.51e-07
QPFP01000416.1	91	69.4	37	0	0	100.000	5.51e-07
QPFP01000416.1	91	69.4	37	0	0	100.000	5.51e-07
CAJTBE010000007.1	91	2545	1928	216	47	87.996	0.0
CAJTBE010000007.1	91	2545	1928	216	47	87.996	0.0
CAJTBE010000007.1	91	2545	1928	216	47	87.996	0.0
CAJTBE010000007.1	91	2545	1928	216	47	87.996	0.0
CAJTBE010000007.1	91	2542	1928	216	48	87.956	0.0
CAJTBE010000007.1	91	2529	1925	219	47	87.859	0.0
CAJTBE010000007.1	91	1600	1118	96	24	90.307	0.0
CAJTBE010000007.1	91	743	789	131	50	81.340	0.0
CAJTBE010000007.1	91	259	163	10	1	93.678	3.04e-64
CAJTBE010000007.1	91	259	163	10	1	93.678	3.04e-64
CAJTBE010000007.1	91	259	163	10	1	93.678	3.04e-64
CAJTBE010000007.1	91	259	163	10	1	93.678	3.04e-64
CAJTBE010000007.1	91	259	163	10	1	93.678	3.04e-64
CAJTBE010000007.1	91	259	163	10	1	93.678	3.04e-64
CAJTBE010000007.1	91	244	162	10	4	92.045	8.53e-60
CAJTBE010000007.1	91	69.4	37	0	0	100.000	5.51e-07
CAJTBE010000007.1	91	69.4	37	0	0	100.000	5.51e-07
CAJTBE010000007.1	91	69.4	37	0	0	100.000	5.51e-07
CAJTBE010000007.1	91	69.4	37	0	0	100.000	5.51e-07
CAJTBE010000007.1	91	69.4	37	0	0	100.000	5.51e-07
CAJTBE010000007.1	91	69.4	37	0	0	100.000	5.51e-07
CAJTBE010000007.1	91	62.1	36	0	1	97.297	9.22e-05
RJDY01000042.1	90	2545	1905	221	34	88.194	0.0
RJDY01000042.1	90	2536	1906	220	37	88.118	0.0
RJDY01000042.1	90	246	149	8	0	94.904	2.37e-60
RJDY01000042.1	90	246	149	8	0	94.904	2.37e-60
RJDY01000042.1	90	224	150	7	6	92.025	1.11e-53
RJDY01000042.1	90	69.4	37	0	0	100.000	5.51e-07
RJDY01000042.1	90	69.4	37	0	0	100.000	5.51e-07
RJDY01000042.1	90	69.4	37	0	0	100.000	5.51e-07
JAHLMG010000038.1	89	2545	1901	214	38	88.295	0.0
JAHLMG010000038.1	89	2545	1901	214	38	88.295	0.0
JAHLMG010000038.1	89	2545	1901	214	38	88.295	0.0
JAHLMG010000038.1	89	2545	1901	214	38	88.295	0.0
JAHLMG010000038.1	89	2545	1901	214	38	88.295	0.0
JAHLMG010000038.1	89	2545	1901	214	38	88.295	0.0
JAHLMG010000038.1	89	2545	1901	214	38	88.295	0.0
JAHLMG010000038.1	89	2545	1901	214	38	88.295	0.0
JAHLMG010000038.1	89	2545	1901	214	38	88.295	0.0
JAHLMG010000038.1	89	2425	1882	217	54	87.413	0.0
JAHLMG010000038.1	89	1775	1441	160	64	86.547	0.0
JAHLMG010000038.1	89	254	160	10	1	93.567	1.42e-62
JAHLMG010000038.1	89	254	160	10	1	93.567	1.42e-62
JAHLMG010000038.1	89	254	160	10	1	93.567	1.42e-62
JAHLMG010000038.1	89	254	160	10	1	93.567	1.42e-62
JAHLMG010000038.1	89	254	160	10	1	93.567	1.42e-62
JAHLMG010000038.1	89	254	158	9	1	94.048	1.42e-62
JAHLMG010000038.1	89	254	158	9	1	94.048	1.42e-62
JAHLMG010000038.1	89	254	158	9	1	94.048	1.42e-62
JAHLMG010000038.1	89	254	158	9	1	94.048	1.42e-62
JAHLMG010000038.1	89	254	158	9	1	94.048	1.42e-62
JAHLMG010000038.1	89	69.4	37	0	0	100.000	5.51e-07
JAHLMG010000038.1	89	69.4	37	0	0	100.000	5.51e-07
JAHLMG010000038.1	89	69.4	37	0	0	100.000	5.51e-07
JAHLMG010000038.1	89	69.4	37	0	0	100.000	5.51e-07
JAHLMG010000038.1	89	69.4	37	0	0	100.000	5.51e-07
JAHLMG010000038.1	89	69.4	37	0	0	100.000	5.51e-07
JAHLMG010000038.1	89	69.4	37	0	0	100.000	5.51e-07
JAHLMG010000038.1	89	69.4	37	0	0	100.000	5.51e-07
JAHLMG010000038.1	89	69.4	37	0	0	100.000	5.51e-07
JAHLMG010000038.1	89	69.4	37	0	0	100.000	5.51e-07
JAHLMG010000003.1	89	2545	1901	214	38	88.295	0.0
JAHLMG010000003.1	89	1975	1445	153	28	88.868	0.0
JAHLMG010000003.1	89	1668	1288	155	30	87.441	0.0
JAHLMG010000003.1	89	254	158	9	1	94.048	1.42e-62
JAHLMG010000003.1	89	254	158	9	1	94.048	1.42e-62
JAHLMG010000003.1	89	91.6	143	33	11	76.471	1.18e-13
JAHLMG010000003.1	89	69.4	37	0	0	100.000	5.51e-07
JAHLMG010000003.1	89	69.4	37	0	0	100.000	5.51e-07
JAIHLT010000026.1	90	2545	1910	221	36	88.140	0.0
JAIHLT010000026.1	90	2525	1907	221	39	88.002	0.0
JAIHLT010000026.1	90	2508	1905	221	42	87.869	0.0
JAIHLT010000026.1	90	2329	1886	211	81	86.593	0.0
JAIHLT010000026.1	90	246	149	8	0	94.904	2.37e-60
JAIHLT010000026.1	90	246	149	8	0	94.904	2.37e-60
JAIHLT010000026.1	90	246	149	8	0	94.904	2.37e-60
JAIHLT010000026.1	90	233	147	8	2	93.631	1.85e-56
JAIHLT010000026.1	90	69.4	37	0	0	100.000	5.51e-07
JAIHLT010000026.1	90	69.4	37	0	0	100.000	5.51e-07
JAIHLT010000026.1	90	69.4	37	0	0	100.000	5.51e-07
JAIHLT010000026.1	90	69.4	37	0	0	100.000	5.51e-07
JH930495.1	89	2543	1893	219	31	88.334	0.0
JH930495.1	89	265	160	7	1	95.238	6.54e-66
JH930495.1	89	69.4	37	0	0	100.000	5.51e-07
BHFW01000070.1	91	2543	1925	220	43	87.980	0.0
BHFW01000070.1	91	2507	1920	219	50	87.711	0.0
BHFW01000070.1	91	2499	1917	218	51	87.694	0.0
BHFW01000070.1	91	255	157	7	2	94.578	3.94e-63
BHFW01000070.1	91	255	159	4	5	94.643	3.94e-63
BHFW01000070.1	91	250	156	9	1	93.976	1.83e-61
BHFW01000070.1	91	82.4	51	1	2	94.444	7.07e-11
BHFW01000070.1	91	82.4	51	1	2	94.444	7.07e-11
BHFW01000070.1	91	82.4	51	1	2	94.444	7.07e-11
NW_006767655.1	89	2543	1893	219	31	88.334	0.0
NW_006767655.1	89	265	160	7	1	95.238	6.54e-66
NW_006767655.1	89	69.4	37	0	0	100.000	5.51e-07
JAACJK010000271.1	91	2542	1930	212	52	87.967	0.0
JAACJK010000271.1	91	2527	1928	210	56	87.876	0.0
JAACJK010000271.1	91	2398	1908	210	76	86.964	0.0
JAACJK010000271.1	91	259	159	8	1	94.643	3.04e-64
JAACJK010000271.1	91	259	159	8	1	94.643	3.04e-64
JAACJK010000271.1	91	259	159	8	1	94.643	3.04e-64
JAACJK010000271.1	91	75.0	42	1	0	97.674	1.18e-08
JAACJK010000271.1	91	75.0	42	1	0	97.674	1.18e-08
JAACJK010000271.1	91	75.0	42	1	0	97.674	1.18e-08
JAACJK010000104.1	91	2542	1930	212	52	87.967	0.0
JAACJK010000104.1	91	2466	1817	191	40	88.721	0.0
JAACJK010000104.1	91	2388	1908	196	89	87.004	0.0
JAACJK010000104.1	91	259	159	8	1	94.643	3.04e-64
JAACJK010000104.1	91	252	158	7	3	94.048	5.10e-62
JAACJK010000104.1	91	237	156	4	8	92.857	1.43e-57
JAACJK010000104.1	91	75.0	42	1	0	97.674	1.18e-08
JAACJK010000104.1	91	75.0	42	1	0	97.674	1.18e-08
NEKD01000094.1	90	2540	1909	222	36	88.094	0.0
NEKD01000094.1	90	2540	1909	222	36	88.094	0.0
NEKD01000094.1	90	2540	1909	222	36	88.094	0.0
NEKD01000094.1	90	246	147	7	0	95.455	2.37e-60
NEKD01000094.1	90	246	147	7	0	95.455	2.37e-60
NEKD01000094.1	90	246	147	7	0	95.455	2.37e-60
NEKD01000094.1	90	171	196	38	11	80.000	1.47e-37
NEKD01000094.1	90	69.4	37	0	0	100.000	5.51e-07
NEKD01000094.1	90	69.4	37	0	0	100.000	5.51e-07
NEKD01000094.1	90	69.4	37	0	0	100.000	5.51e-07
JAHLMG010000047.1	89	2540	1900	215	38	88.249	0.0
JAHLMG010000047.1	89	254	160	10	1	93.567	1.42e-62
JAHLMG010000047.1	89	69.4	37	0	0	100.000	5.51e-07
CM032187.1	90	2540	1896	213	38	88.309	0.0
CM032187.1	90	2540	1896	213	38	88.309	0.0
CM032187.1	90	2540	1896	213	38	88.309	0.0
CM032187.1	90	2503	1891	213	44	88.035	0.0
CM032187.1	90	1661	1270	154	25	87.647	0.0
CM032187.1	90	800	583	61	11	89.008	0.0
CM032187.1	90	254	159	6	4	94.083	1.42e-62
CM032187.1	90	248	159	6	5	93.529	6.59e-61
CM032187.1	90	248	159	6	5	93.529	6.59e-61
CM032187.1	90	248	159	6	5	93.529	6.59e-61
CM032187.1	90	248	159	6	5	93.529	6.59e-61
CM032187.1	90	230	156	6	8	91.765	2.39e-55
CM032187.1	90	73.1	41	1	0	97.619	4.26e-08
CM032187.1	90	73.1	41	1	0	97.619	4.26e-08
CM032187.1	90	73.1	41	1	0	97.619	4.26e-08
CM032187.1	90	73.1	41	1	0	97.619	4.26e-08
CM032187.1	90	73.1	41	1	0	97.619	4.26e-08
CM032187.1	90	63.9	36	1	0	97.297	2.56e-05
NC_057329.1	90	2540	1896	213	38	88.309	0.0
NC_057329.1	90	2540	1896	213	38	88.309	0.0
NC_057329.1	90	2540	1896	213	38	88.309	0.0
NC_057329.1	90	2503	1891	213	44	88.035	0.0
NC_057329.1	90	1661	1270	154	25	87.647	0.0
NC_057329.1	90	800	583	61	11	89.008	0.0
NC_057329.1	90	254	159	6	4	94.083	1.42e-62
NC_057329.1	90	248	159	6	5	93.529	6.59e-61
NC_057329.1	90	248	159	6	5	93.529	6.59e-61
NC_057329.1	90	248	159	6	5	93.529	6.59e-61
NC_057329.1	90	248	159	6	5	93.529	6.59e-61
NC_057329.1	90	230	156	6	8	91.765	2.39e-55
NC_057329.1	90	73.1	41	1	0	97.619	4.26e-08
NC_057329.1	90	73.1	41	1	0	97.619	4.26e-08
NC_057329.1	90	73.1	41	1	0	97.619	4.26e-08
NC_057329.1	90	73.1	41	1	0	97.619	4.26e-08
NC_057329.1	90	73.1	41	1	0	97.619	4.26e-08
NC_057329.1	90	63.9	36	1	0	97.297	2.56e-05
RJDY01000047.1	89	2536	1905	221	36	88.113	0.0
RJDY01000047.1	89	2473	1902	220	49	87.609	0.0
RJDY01000047.1	89	2381	1885	224	59	86.946	0.0
RJDY01000047.1	89	246	147	7	0	95.455	2.37e-60
RJDY01000047.1	89	241	147	7	1	94.839	1.10e-58
RJDY01000047.1	89	200	142	8	7	90.446	1.87e-46
RJDY01000047.1	89	69.4	37	0	0	100.000	5.51e-07
RJDY01000047.1	89	69.4	37	0	0	100.000	5.51e-07
RJDY01000047.1	89	67.6	36	0	0	100.000	1.98e-06
CP068001.1	91	2536	1927	218	47	87.911	0.0
CP068001.1	91	2536	1927	218	47	87.911	0.0
CP068001.1	91	2536	1927	218	47	87.911	0.0
CP068001.1	91	2536	1927	218	47	87.911	0.0
CP068001.1	91	2536	1927	218	47	87.911	0.0
CP068001.1	91	2449	1812	193	40	88.606	0.0
CP068001.1	91	270	169	10	1	93.889	1.41e-67
CP068001.1	91	270	169	10	1	93.889	1.41e-67
CP068001.1	91	270	169	10	1	93.889	1.41e-67
CP068001.1	91	270	169	10	1	93.889	1.41e-67
CP068001.1	91	270	169	10	1	93.889	1.41e-67
CP068001.1	91	75.0	42	1	0	97.674	1.18e-08
CP068001.1	91	75.0	42	1	0	97.674	1.18e-08
CP068001.1	91	75.0	42	1	0	97.674	1.18e-08
CP068001.1	91	75.0	42	1	0	97.674	1.18e-08
CP068001.1	91	75.0	42	1	0	97.674	1.18e-08
JABYQN010000009.1	91	2532	1919	230	35	87.866	0.0
JABYQN010000009.1	91	2532	1919	230	35	87.866	0.0
JABYQN010000009.1	91	508	377	42	7	88.498	2.74e-139
JABYQN010000009.1	91	265	160	7	1	95.238	6.54e-66
JABYQN010000009.1	91	265	160	7	1	95.238	6.54e-66
JABYQN010000009.1	91	265	160	7	1	95.238	6.54e-66
JABYQN010000009.1	91	69.4	37	0	0	100.000	5.51e-07
JABYQN010000009.1	91	69.4	37	0	0	100.000	5.51e-07
JABYQN010000009.1	91	69.4	37	0	0	100.000	5.51e-07
RJDY01000015.1	88	2531	1895	215	38	88.222	0.0
RJDY01000015.1	88	1267	1169	119	98	84.343	0.0
RJDY01000015.1	88	401	379	46	28	83.664	4.78e-107
RJDY01000015.1	88	200	141	10	5	90.385	1.87e-46
RJDY01000015.1	88	76.8	41	0	0	100.000	3.29e-09
JABYQM010000012.1	89	2531	1888	225	27	88.224	0.0
JABYQM010000012.1	89	2531	1888	225	27	88.224	0.0
JABYQM010000012.1	89	2531	1888	225	27	88.224	0.0
JABYQM010000012.1	89	2510	1885	224	31	88.084	0.0
JABYQM010000012.1	89	265	160	7	1	95.238	6.54e-66
JABYQM010000012.1	89	265	160	7	1	95.238	6.54e-66
JABYQM010000012.1	89	265	160	7	1	95.238	6.54e-66
JABYQM010000012.1	89	265	160	7	1	95.238	6.54e-66
JABYQM010000012.1	89	69.4	37	0	0	100.000	5.51e-07
JABYQM010000012.1	89	69.4	37	0	0	100.000	5.51e-07
JABYQM010000012.1	89	69.4	37	0	0	100.000	5.51e-07
JABYQM010000012.1	89	69.4	37	0	0	100.000	5.51e-07
HE797234.1	90	2531	1922	212	51	87.963	0.0
HE797234.1	90	255	156	9	0	94.545	3.94e-63
HE797234.1	90	76.8	43	1	0	97.727	3.29e-09
NW_012133531.1	90	2531	1922	212	51	87.963	0.0
NW_012133531.1	90	255	156	9	0	94.545	3.94e-63
NW_012133531.1	90	76.8	43	1	0	97.727	3.29e-09
JAACJK010000133.1	91	2529	1928	212	54	87.876	0.0
JAACJK010000133.1	91	2518	1915	202	59	88.006	0.0
JAACJK010000133.1	91	259	159	8	1	94.643	3.04e-64
JAACJK010000133.1	91	259	159	8	1	94.643	3.04e-64
JAACJK010000133.1	91	75.0	42	1	0	97.674	1.18e-08
JAACJK010000133.1	91	75.0	42	1	0	97.674	1.18e-08
JABYQS010000793.1	91	2525	1921	227	40	87.797	0.0
JABYQS010000793.1	91	728	663	102	26	83.818	0.0
JABYQS010000793.1	91	265	160	7	1	95.238	6.54e-66
JABYQS010000793.1	91	265	160	7	1	95.238	6.54e-66
JABYQS010000793.1	91	69.4	37	0	0	100.000	5.51e-07
JABYQS010000793.1	91	69.4	37	0	0	100.000	5.51e-07
MARA01000083.1	91	2523	1917	234	33	87.775	0.0
MARA01000083.1	91	2523	1917	234	33	87.775	0.0
MARA01000083.1	91	2523	1917	234	33	87.775	0.0
MARA01000083.1	91	2523	1917	234	33	87.775	0.0
MARA01000083.1	91	2026	1664	186	78	86.307	0.0
MARA01000083.1	91	1997	1657	198	72	85.989	0.0
MARA01000083.1	91	265	160	7	1	95.238	6.54e-66
MARA01000083.1	91	265	160	7	1	95.238	6.54e-66
MARA01000083.1	91	265	160	7	1	95.238	6.54e-66
MARA01000083.1	91	265	160	7	1	95.238	6.54e-66
MARA01000083.1	91	265	160	7	1	95.238	6.54e-66
MARA01000083.1	91	69.4	37	0	0	100.000	5.51e-07
MARA01000083.1	91	69.4	37	0	0	100.000	5.51e-07
MARA01000083.1	91	69.4	37	0	0	100.000	5.51e-07
MARA01000083.1	91	69.4	37	0	0	100.000	5.51e-07
MARA01000083.1	91	69.4	37	0	0	100.000	5.51e-07
MARA01000070.1	91	2523	1917	234	33	87.775	0.0
MARA01000070.1	91	265	160	7	1	95.238	6.54e-66
MARA01000070.1	91	69.4	37	0	0	100.000	5.51e-07
MARA01000119.1	91	2523	1917	234	33	87.775	0.0
MARA01000119.1	91	265	160	7	1	95.238	6.54e-66
MARA01000119.1	91	69.4	37	0	0	100.000	5.51e-07
MARA01000106.1	91	2523	1917	234	33	87.775	0.0
MARA01000106.1	91	2209	1670	203	27	87.895	0.0
MARA01000106.1	91	265	160	7	1	95.238	6.54e-66
MARA01000106.1	91	265	160	7	1	95.238	6.54e-66
MARA01000106.1	91	69.4	37	0	0	100.000	5.51e-07
MARA01000106.1	91	69.4	37	0	0	100.000	5.51e-07
JAEDXJ010000012.1	90	2523	1890	227	28	88.112	0.0
JAEDXJ010000012.1	90	1116	764	71	7	90.736	0.0
JAEDXJ010000012.1	90	255	161	9	2	93.605	3.94e-63
JAEDXJ010000012.1	90	75.0	42	1	0	97.674	1.18e-08
SDEE01001454.1	91	2523	1929	215	53	87.802	0.0
SDEE01001454.1	91	259	159	8	1	94.643	3.04e-64
SDEE01001454.1	91	69.4	41	2	0	95.349	5.51e-07
ABRE01017991.1	90	2523	1896	216	39	88.145	0.0
ABRE01017991.1	90	254	160	5	5	94.118	1.42e-62
ABRE01017991.1	90	73.1	41	1	0	97.619	4.26e-08
JAECYW010000042.1	90	2518	1890	226	30	88.071	0.0
JAECYW010000042.1	90	2518	1890	226	30	88.071	0.0
JAECYW010000042.1	90	2518	1890	226	30	88.071	0.0
JAECYW010000042.1	90	2512	1889	227	30	88.024	0.0
JAECYW010000042.1	90	2512	1889	227	30	88.024	0.0
JAECYW010000042.1	90	2145	1839	230	87	85.297	0.0
JAECYW010000042.1	90	261	162	8	2	94.186	8.47e-65
JAECYW010000042.1	90	261	162	8	2	94.186	8.47e-65
JAECYW010000042.1	90	261	162	8	2	94.186	8.47e-65
JAECYW010000042.1	90	261	162	8	2	94.186	8.47e-65
JAECYW010000042.1	90	261	162	8	2	94.186	8.47e-65
JAECYW010000042.1	90	259	161	9	1	94.152	3.04e-64
JAECYW010000042.1	90	75.0	42	1	0	97.674	1.18e-08
JAECYW010000042.1	90	75.0	42	1	0	97.674	1.18e-08
JAECYW010000042.1	90	75.0	42	1	0	97.674	1.18e-08
JAECYW010000042.1	90	75.0	42	1	0	97.674	1.18e-08
JAECYW010000042.1	90	75.0	42	1	0	97.674	1.18e-08
JAECYW010000042.1	90	75.0	42	1	0	97.674	1.18e-08
JAECYW010000026.1	90	2518	1890	226	30	88.071	0.0
JAECYW010000026.1	90	2518	1890	226	30	88.071	0.0
JAECYW010000026.1	90	1245	880	79	19	89.980	0.0
JAECYW010000026.1	90	261	162	8	2	94.186	8.47e-65
JAECYW010000026.1	90	261	162	8	2	94.186	8.47e-65
JAECYW010000026.1	90	261	162	8	2	94.186	8.47e-65
JAECYW010000026.1	90	91.6	93	7	12	83.036	1.18e-13
JAECYW010000026.1	90	75.0	42	1	0	97.674	1.18e-08
JAECYW010000026.1	90	75.0	42	1	0	97.674	1.18e-08
JAECYW010000026.1	90	75.0	42	1	0	97.674	1.18e-08
SGPM01000952.1	91	2512	1911	242	27	87.661	0.0
SGPM01000952.1	91	254	158	9	1	94.048	1.42e-62
SGPM01000952.1	91	75.0	42	1	0	97.674	1.18e-08
BIMQ01000240.1	90	2512	1893	220	37	88.047	0.0
BIMQ01000240.1	90	265	160	7	1	95.238	6.54e-66
BIMQ01000240.1	90	75.0	42	1	0	97.674	1.18e-08
JAECYW010000033.1	90	2512	1889	227	30	88.024	0.0
JAECYW010000033.1	90	2512	1889	227	30	88.024	0.0
JAECYW010000033.1	90	261	162	8	2	94.186	8.47e-65
JAECYW010000033.1	90	261	162	8	2	94.186	8.47e-65
JAECYW010000033.1	90	108	157	27	18	77.723	1.17e-18
JAECYW010000033.1	90	75.0	42	1	0	97.674	1.18e-08
JAECYW010000033.1	90	75.0	42	1	0	97.674	1.18e-08
RJDY01000039.1	90	2510	1904	220	42	87.904	0.0
RJDY01000039.1	90	2470	1902	221	49	87.569	0.0
RJDY01000039.1	90	246	151	5	3	94.969	2.37e-60
RJDY01000039.1	90	241	149	8	1	94.304	1.10e-58
RJDY01000039.1	90	69.4	37	0	0	100.000	5.51e-07
RJDY01000039.1	90	69.4	37	0	0	100.000	5.51e-07
LUGG01000126.1	90	2507	1904	226	38	87.823	0.0
LUGG01000126.1	90	2460	1895	220	49	87.569	0.0
LUGG01000126.1	90	261	159	9	0	94.643	8.47e-65
LUGG01000126.1	90	255	159	8	2	94.083	3.94e-63
LUGG01000126.1	90	69.4	37	0	0	100.000	5.51e-07
LUGG01000126.1	90	69.4	37	0	0	100.000	5.51e-07
KI925462.1	85	2497	1816	197	28	88.976	0.0
KI925462.1	85	243	156	11	1	92.857	3.07e-59
KI925462.1	85	69.4	37	0	0	100.000	5.51e-07
NW_009258205.1	85	2497	1816	197	28	88.976	0.0
NW_009258205.1	85	243	156	11	1	92.857	3.07e-59
NW_009258205.1	85	69.4	37	0	0	100.000	5.51e-07
JACGCK010000351.1	91	2495	1891	220	40	87.913	0.0
JACGCK010000351.1	91	2495	1891	220	40	87.913	0.0
JACGCK010000351.1	91	2495	1891	220	40	87.913	0.0
JACGCK010000351.1	91	2495	1891	220	40	87.913	0.0
JACGCK010000351.1	91	811	619	71	15	87.801	0.0
JACGCK010000351.1	91	276	186	11	6	91.626	3.02e-69
JACGCK010000351.1	91	276	186	11	6	91.626	3.02e-69
JACGCK010000351.1	91	276	186	11	6	91.626	3.02e-69
JACGCK010000351.1	91	276	186	11	6	91.626	3.02e-69
JACGCK010000351.1	91	75.0	42	1	0	97.674	1.18e-08
JACGCK010000351.1	91	75.0	42	1	0	97.674	1.18e-08
JACGCK010000351.1	91	75.0	42	1	0	97.674	1.18e-08
JACGCK010000351.1	91	75.0	42	1	0	97.674	1.18e-08
JACGCK010000684.1	81	2488	1890	220	41	87.866	0.0
WIQG01001125.1	91	2481	1905	241	32	87.466	0.0
WIQG01001125.1	91	1929	1466	182	23	87.732	0.0
WIQG01001125.1	91	243	156	11	1	92.857	3.07e-59
WIQG01001125.1	91	75.0	42	1	0	97.674	1.18e-08
WIQG01001076.1	91	2481	1905	241	32	87.466	0.0
WIQG01001076.1	91	1929	1466	182	23	87.732	0.0
WIQG01001076.1	91	243	156	11	1	92.857	3.07e-59
WIQG01001076.1	91	75.0	42	1	0	97.674	1.18e-08
SJKF01000009.1	96	2479	1923	198	74	87.608	0.0
SJKF01000009.1	96	765	757	114	46	82.552	0.0
SJKF01000009.1	96	401	458	78	34	80.351	4.78e-107
SJKF01000009.1	96	76.8	43	1	0	97.727	3.29e-09
SJKF01000009.1	96	76.8	43	1	0	97.727	3.29e-09
SAXG01000056.1	91	2473	1920	223	54	87.392	0.0
SAXG01000056.1	91	219	143	10	2	92.258	5.17e-52
SAXG01000056.1	91	71.3	42	2	0	95.455	1.53e-07
[truncated: 1,046 more rows]
