# Supplementary material for: Using nanopore sequencing to identify fungi from clinical samples with high phylogenetic resolution
Source: Sci Rep. 2023 Jun 16;13:9785. doi: 10.1038/s41598-023-37016-0 (PMC10275880; doi:10.1038/s41598-023-37016-0)
Supplement: Supplementary file 1 — Supplementary Information. [file 41598_2023_37016_MOESM1_ESM.zip › Supplementary_Information/Supplementary_Data/Data_S5_Mock_blast/results/Mock_RGN1_2_fmt0.txt]

BLASTN 2.13.0+


Reference: Zheng Zhang, Scott Schwartz, Lukas Wagner, and Webb
Miller (2000), "A greedy algorithm for aligning DNA sequences", J
Comput Biol 2000; 7(1-2):203-14.


Database: all.fna
           16,976,359 sequences; 173,045,930,078 total letters


Query= ITS2_2

Length=223
                                                                      Score     E
Sequences producing significant alignments:                          (Bits)  Value

JANGXZ010000016.1 Fusarium keratoplasticum isolate Fu6.1 Fu6.scaf...  412     2e-111
CM046507.1 Fusarium keratoplasticum isolate Fu6.1 chromosome 5, w...  412     2e-111
JABCKC010000044.1 Fusarium papillatum strain NRRL 62944 NRRL62944...  394     6e-106
JABEEN010000028.1 Fusarium tuaranense strain NRRL 46518 F_tuarane...  388     3e-104
WEWL01000356.1 Fusarium cf. verticillioides strain EthFoc-133 sca...  388     3e-104
JAMOFW010000560.1 Fusarium falciforme strain C5 NODE_560_length_8...  388     3e-104
JAALXM010002223.1 Fusarium sp. NRRL 62957 NRRL62957_c0002223, who...  383     1e-102
NKUJ01000970.1 Fusarium kuroshium isolate UCR3666 scaffold_1023, ...  383     1e-102
NKCJ01001051.1 Fusarium sp. AF-6 strain NRRL62590 scaffold_1079, ...  383     1e-102
JABCKE020000005.1 Fusarium sp. NRRL 62610 NRRL62610_c0000005, who...  383     1e-102
NHTE02000129.1 Fusarium euwallaceae strain HFEW-16-IV-019 Scaffol...  383     1e-102
JAALXN010000035.1 Fusarium drepaniforme strain NRRL 62941 NRRL629...  383     1e-102
JANGYC010000023.1 Fusarium sp. Ph1 Ph1.scaf16, whole genome shotg...  381     5e-102
CM046520.1 Fusarium sp. Ph1 chromosome 5, whole genome shotgun se...  381     5e-102
WETZ01000218.1 Fusarium cf. aywerte strain EtdFoc-240 Contig20, w...  372     3e-99 
JAGTJS010000006.1 Fusarium solani strain FSSC 5 MPI-SDFR-AT-0091 ...  372     3e-99 
NW_025764822.1 Fusarium solani strain FSSC 5 MPI-SDFR-AT-0091 chr...  372     3e-99 
CP090038.1 Fusarium solani-melongenae strain CRI 24-3 chromosome 10   366     1e-97 
JALLKD010000807.1 Fusarium liriodendri strain NRRL 22389 F_liriod...  366     1e-97 
SSHR01000396.1 Fusarium neocosmosporiellum strain NRRL 22166 F_ne...  361     6e-96 
JABCKD010000014.1 Fusarium sp. NRRL 66088 NRRL66088_c0000014, who...  357     8e-95 
CM046478.1 Fusarium sp. LHS14.1 chromosome 2, whole genome shotgu...  355     3e-94 
JAJHJD010000037.1 Fusarium virguliforme strain FV201 000036F, who...  324     8e-85 
MAEB01000001.1 Fusarium phaseoli strain NRRL 31156 Contig0.1, who...  318     4e-83 
JABFEX010000024.1 Fusarium illudens strain NRRL 22090 NRRL22090_c...  318     4e-83 
JAJOOV010000089.1 Fusarium tucumaniae strain NRRL 30196 F_tucuman...  318     4e-83 
MAEA01000003.1 Fusarium cuneirostrum strain NRRL 31157 Contig2.1,...  313     2e-81 
JAANQP010000010.1 Fusarium protoensiforme strain NRRL 22178 NRRL2...  305     3e-79 
MAEG01000005.1 Fusarium azukiicola strain NRRL 54364 Contig4.1, w...  303     1e-78 
JAALXM010007850.1 Fusarium sp. NRRL 62957 NRRL62957_c0007850, who...  292     2e-75 
JABFFI010000124.1 Fusarium robinianum strain NRRL 25729 NRRL25729...  272     3e-69 
JABCKB010000044.1 Fusarium continuum strain NRRL 66286 NRRL66286_...  259     2e-65 
JADANP010000007.1 Fusarium sacchari strain FS66 utg000007l, whole...  248     5e-62 
JABEYC010000211.1 Fusarium zealandicum strain NRRL 22465 NRRL2246...  248     5e-62 
JAAQPG010000089.1 Fusarium udum strain NRRL 25194 NRRL25194_c0000...  248     5e-62 
JAGQDI010000028.1 Fusarium pilosicola strain CMWF1183 scaffold000...  248     5e-62 
JABEEJ010000006.1 Fusarium brevicatenulatum strain NRRL 25447 F_b...  248     5e-62 
SRZU01000329.1 Fusarium xylarioides strain KSU18978 scaffold330, ...  248     5e-62 
JAAOAG010000101.1 Fusarium begoniae strain NRRL 25300 NRRL25300_c...  248     5e-62 
JABCKW010000047.1 Fusarium cyanostomum strain NRRL 53998 F_cyanos...  246     2e-61 
JABFEV010000079.1 Fusarium domesticum strain NRRL 29976 NRRL29976...  244     6e-61 
JAAOAT010000016.1 Fusarium ramigenum strain NRRL 25208 NRRL25208_...  243     2e-60 
LTDI01000199.1 Fusarium agapanthi strain NRRL 54464 contig0199, w...  243     2e-60 
QGEA01000123.1 Fusarium irregulare strain NRRL 31160 FIESC15_3116...  243     2e-60 
NJCS01000061.1 Fusarium sp. Na10 Fusarium.sp._Na10_contig_61, who...  243     2e-60 
HF679024.1 Fusarium fujikuroi IMI 58289 draft genome, chromosome ...  243     2e-60 
JAJFAS010000217.1 Fusarium sp. HKF-74 NODE_220_length_3141_cov_43...  243     2e-60 
QKXC01000042.1 Fusarium coffeatum strain FIESC_28 BRIP53273_conti...  243     2e-60 
JABEEO010000008.1 Fusarium tupiense strain NRRL 53984 F_tupiense_...  243     2e-60 
JABSTN010000015.1 Fusarium sp. NRRL 53293 NRRL53293_c0000014, who...  243     2e-60 
JABCJY010000092.1 Fusarium concolor strain NRRL 13459 NRRL13459_c...  243     2e-60 
JAAVVH010000110.1 Golubevia sp. BC0812 NODE_111_length_4693_cov_0...  243     2e-60 
CM043919.1 Fusarium circinatum strain CMWF1803 chromosome 2, whol...  243     2e-60 
JAAOAU010000166.1 Fusarium sterilihyphosum strain NRRL 25623 NRRL...  243     2e-60 
QGDY01000031.1 Fusarium nanum strain NRRL 66324 (ITEM 6748) FIESC...  243     2e-60 
JABEEQ010000718.1 Fusarium sp. NRRL 66894 F_spartum_66894_contig_...  243     2e-60 
JAAQPF010000070.1 Fusarium globosum strain NRRL 26131 NRRL26131_c...  243     2e-60 
JAAQRH010000157.1 Fusarium pseudonygamai strain NRRL 13592 NRRL13...  243     2e-60 
JAJEQZ010000045.1 Fusarium marasasianum strain CMW 25512 0000045,...  243     2e-60 
JAAAXZ010000975.1 Podosphaera xanthii isolate Wanju2017 POXAN0099...  243     2e-60 
JACTAS010000038.1 Fusarium sp. 190-020-2 NODE_38_length_367184_co...  243     2e-60 
JABFAI010000051.1 Fusarium gaditjirri strain NRRL 45417 NRRL45417...  243     2e-60 
JAAOAQ010000060.1 Fusarium phyllophilum strain NRRL 13617 NRRL136...  243     2e-60 
JABSTL010000213.1 Fusarium sp. NRRL 29148 NRRL29148_c0000213, who...  243     2e-60 
JAAQRL010000068.1 Fusarium guttiforme strain NRRL 22945 NRRL22945...  243     2e-60 
JADAQZ010000048.1 Fusarium sp. 'flavolapis' strain MK7 NODE_3, wh...  243     2e-60 
JAAOAS010000041.1 Fusarium pseudocircinatum strain NRRL 36939 NRR...  243     2e-60 
JAMFRD010000174.1 Pascua sp. PH4015B ctg_174, whole genome shotgu...  243     2e-60 
JAAOAK010000002.1 Fusarium denticulatum strain NRRL 25311 NRRL253...  243     2e-60 
JABEES010000096.1 Fusarium concentricum strain NRRL 25181 F_conce...  243     2e-60 
SWCP01000299.1 Fusarium sp. QHM Scaffold299, whole genome shotgun...  243     2e-60 
JAAOAO010000139.1 Fusarium napiforme strain NRRL 25196 NRRL25196_...  243     2e-60 
JABKKQ010000398.1 Fusarium sp. KOD 1611 KOD116_c0000398, whole ge...  243     2e-60 
JAJALE010000615.1 Fusarium chuoi strain FFSC RH1 2689_pilon, whol...  243     2e-60 
JAJALE010000596.1 Fusarium chuoi strain FFSC RH1 2586_pilon, whol...  243     2e-60 
JAJALE010000586.1 Fusarium chuoi strain FFSC RH1 2525_pilon, whol...  243     2e-60 
JAHAPR010000097.1 Fusarium annulatum strain F8_4S_2B NODE_97_leng...  243     2e-60 
JAAOAN010000111.1 Fusarium mundagurra strain NRRL 66235 NRRL66235...  243     2e-60 
JAGMUX010000056.1 Fusarium redolens strain MPI-CAGE-AT-0023 BKA55...  243     2e-60 
JAHBCI010000013.1 Fusarium musae strain F31 contig_1, whole genom...  243     2e-60 
JAAOAI010000148.1 Fusarium bulbicola strain NRRL 25176 NRRL25176_...  243     2e-60 
DS022269.1 Fusarium verticillioides 7600 supercont3.31, whole gen...  243     2e-60 
CM000580.1 Fusarium verticillioides 7600 chromosome 3, whole geno...  243     2e-60 
JAAOAY010000100.1 Fusarium sp. NRRL 25303 NRRL25303_c0000100, who...  243     2e-60 
JAAOAM010000103.1 Fusarium mexicanum strain NRRL 53147 NRRL53147_...  243     2e-60 
JACDIX010000202.1 Fusarium siculi strain KOD 1856 F_siculi_KOD185...  243     2e-60 
JABSTM010000049.1 Fusarium sp. NRRL 47473 NRRL47473_c0000049, who...  243     2e-60 
NJCR01000385.1 Fusarium hostae strain Hy9 F.hostae_Hy9_contig_385...  243     2e-60 
JABEVY010000058.1 Fusarium anthophilum strain NRRL 25214 NRRL2521...  243     2e-60 
JAAOAJ010000012.1 Fusarium coicis strain NRRL 66233 NRRL66233_c00...  243     2e-60 
JABCJV010000024.1 Fusarium luffae strain NRRL 66473 NRRL66473_c00...  243     2e-60 
JAJALC010002295.1 Fusarium sp. FIESC RH6 9274_pilon, whole genome...  243     2e-60 
JAJALC010000195.1 Fusarium sp. FIESC RH6 756_pilon, whole genome ...  243     2e-60 
JAJALC010001274.1 Fusarium sp. FIESC RH6 5231_pilon, whole genome...  243     2e-60 
JACWFA010000008.1 Fusarium sororula strain FCC 5425 0000008, whol...  243     2e-60 
JAAIJJ010000313.1 Fusarium sp. Barmshour F-nonpath-Barmshour__con...  243     2e-60 
JAALXH010000042.1 Fusarium tanahbumbuense strain NRRL 66471 NRRL6...  243     2e-60 
LJGR01000025.1 Fusarium temperatum strain CMWF389 Scaffold25, who...  243     2e-60 
NW_017387867.1 Fusarium verticillioides 7600 chromosome Unknown s...  243     2e-60 
NC_031677.1 Fusarium verticillioides 7600 chromosome 3, whole gen...  243     2e-60 
NW_025763719.1 Fusarium redolens strain MPI-CAGE-AT-0023 chromoso...  243     2e-60 
NW_025408615.1 Fusarium musae strain F31 chromosome Unknown conti...  243     2e-60 
NW_022157841.1 Fusarium coffeatum strain FIESC_28 chromosome Unkn...  243     2e-60 
NC_036623.1 Fusarium fujikuroi IMI 58289 draft genome, chromosome...  243     2e-60 
JAJODA010000065.1 Fusarium cicatricum strain NRRL 54954 F_cicatri...  241     8e-60 
JAALXK010000102.1 Fusarium anguioides strain NRRL 25385 NRRL25385...  237     1e-58 
PDNT01000029.1 Fusarium fracticaudum strain CBS 137234 scaffold29...  237     1e-58 
QHHH01000096.1 Fusarium citri strain NRRL 66334 (ITEM 10392) FIES...  237     1e-58 
JAHKNZ010000034.1 Fusarium sp. S19/10 NODE_34_length_464292_cov_1...  237     1e-58 
LBNR01000212.1 Fusarium nygamai strain MRC8546 scaffold0000212, w...  237     1e-58 
JAAVUB010000027.1 Fusarium lyarnte (nom. inval.) strain NRRL 5425...  237     1e-58 
JABFEW010000041.1 Fusarium hainanense strain NRRL 66475 NRRL66475...  237     1e-58 
JAHARR010000407.1 Fusarium veterinarium strain F5_8S_1A_F NODE_40...  237     1e-58 
JAADJG010000015.1 Fusarium austroafricanum strain NRRL 53441 NRRL...  237     1e-58 
JABFMM010000004.1 Fusarium foetens strain NRRL 38302 NRRL38302_c0...  237     1e-58 
JAADJF010000089.1 Fusarium acutatum strain NRRL 13308 NRRL13308_c...  237     1e-58 
JAHBOG010000005.1 Fusarium sp. MPI-SDFR-AT-0072 DER46scaffold_5, ...  237     1e-58 
VYWZ01000226.1 Fusarium xyrophilum strain NRRL 62721 Fusarium_sp_...  237     1e-58 
JAHREO010000004.1 Fusarium sp. TH15 scaffold4, whole genome shotg...  237     1e-58 
QGEC01000048.1 Fusarium clavum strain NRRL 66337 (ITEM 11348) FIE...  237     1e-58 
QHHG01000076.1 Fusarium sp. NRRL 66335 FIESC33_66335_contig_00000...  237     1e-58 
WESN01001093.1 Fusarium cf. solani strain EtdFoc-155 scaffold1693...  237     1e-58 
JABCJW010000060.1 Fusarium newnesense strain NRRL 66241 NRRL66241...  237     1e-58 
PVPY01000077.1 Fusarium algeriense strain NRRL 66648 Fusarium_sp_...  237     1e-58 
JABSSZ010000023.1 Fusarium sp. NRRL 25184 Fusarium_sp_25184_conti...  237     1e-58 
JAJTCY010000048.1 Fusarium commune strain F23a F23a_Scaffold50, w...  237     1e-58 
JAJTCY010000047.1 Fusarium commune strain F23a F23a_Scaffold49, w...  237     1e-58 
JAJTCY010000046.1 Fusarium commune strain F23a F23a_Scaffold48, w...  237     1e-58 
JAJTCY010000045.1 Fusarium commune strain F23a F23a_Scaffold47, w...  237     1e-58 
JAAGWP010000136.1 Fusarium graminum strain NRRL 20692 NRRL20692_c...  235     4e-58 
JAAVTZ010000151.1 Fusarium lateritium strain NRRL 13622 F_laterit...  233     1e-57 
JAASAY010000001.1 Fusarium stilboides strain NRRL 20429 F_stilboi...  233     1e-57 
JAGMVH010000004.1 Fusarium avenaceum strain MPI-SDFR-AT-0044 DER4...  233     1e-57 
JAGPXF010000020.1 Fusarium tricinctum strain MPI-SDFR-AT-0068 BKA...  233     1e-57 
JAGPXF010000016.1 Fusarium tricinctum strain MPI-SDFR-AT-0068 BKA...  233     1e-57 
JABFMN010000028.1 Fusarium torulosum strain NRRL 22747 NRRL22747_...  233     1e-57 
JAGFMC010000005.1 Fusarium sp. C39 Scaffold5_1, whole genome shot...  233     1e-57 
JAGFMC010000023.1 Fusarium sp. C39 Scaffold23_1, whole genome sho...  233     1e-57 
JAGFMC010000018.1 Fusarium sp. C39 Scaffold18_1, whole genome sho...  233     1e-57 
JAGFMC010000015.1 Fusarium sp. C39 Scaffold15_1, whole genome sho...  233     1e-57 
JABEET010000155.1 Fusarium torreyae strain NRRL 54149 F_torreyae_...  233     1e-57 
JABEEU010000010.1 Fusarium acuminatum strain F829 F_acuminatum_F8...  233     1e-57 
QGMI01004045.1 Lachnellula occidentalis strain CBS 160.35 contig0...  233     1e-57 
JAHMRZ010000026.1 Fusarium sp. PT contig_26, whole genome shotgun...  233     1e-57 
JAGXTR010000017.1 Biscogniauxia mediterranea strain Bm01 utg00001...  231     5e-57 
JABEEM010000056.1 Fusarium secorum strain NRRL 62593 F_secorum_62...  231     5e-57 
JABKKP010000069.1 Fusarium caatingaense strain NRRL 66470 NRRL664...  231     5e-57 
JACYFE010000629.1 Fusarium sp. DS 682 SF-1-001_711, whole genome ...  231     5e-57 
QGED01000021.1 Fusarium camptoceras strain NRRL 13381 F_camptocer...  231     5e-57 
JABFFL010000030.1 Fusarium zanthoxyli strain NRRL 66285 NRRL66285...  231     5e-57 
QGDZ01000070.1 Fusarium incarnatum strain NRRL 66325 (ITEM 7155) ...  231     5e-57 
PVQB02000020.1 Fusarium beomiforme strain NRRL 25174 NRRL25174_c0...  231     5e-57 
PVQA01000083.1 Fusarium burgessii strain NRRL 66654 Fspec_KOD1446...  231     5e-57 
JAJTCY010000044.1 Fusarium commune strain F23a F23a_Scaffold46, w...  231     5e-57 
JAJTCY010000039.1 Fusarium commune strain F23a F23a_Scaffold39, w...  231     5e-57 
JAAVUA010000034.1 Fusarium miscanthi strain NRRL 26231 F_miscanth...  230     2e-56 
JABFFB010000030.1 Fusarium nisikadoi strain NRRL 25179 NRRL25179_...  230     2e-56 
JAAVUK010000044.1 Fusarium buxicola strain NRRL 36148 F_buxicola_...  230     2e-56 
JAAGWQ010000076.1 Fusarium heterosporum strain NRRL 20693 NRRL206...  228     6e-56 
JAALXI010000067.1 Fusarium nurragi strain NRRL 36452 NRRL36452_c0...  228     6e-56 
JAHMRZ010000010.1 Fusarium sp. PT contig_10, whole genome shotgun...  228     6e-56 
QHHJ01000088.1 Fusarium scirpi strain NRRL 66328 FIESC_9_66328_co...  226     2e-55 
JABCJZ010000040.1 Fusarium sp. NRRL 53497 NRRL53497_c0000040, who...  226     2e-55 
QHKN01000102.1 Fusarium humuli strain NRRL 66339 (ITEM 11401) FIE...  226     2e-55 
JAHKOA010000011.1 Fusarium sp. S18/39 NODE_11_length_1492770_cov_...  226     2e-55 
JAALXL010000058.1 Fusarium babinda strain NRRL 25533 NRRL25533_c0...  226     2e-55 
JAHBOO010000003.1 Fusarium flagelliforme strain FIESC 12 MPI-CAGE...  226     2e-55 
JAJALC010001120.1 Fusarium sp. FIESC RH6 4499_pilon, whole genome...  226     2e-55 
JABFEY010000025.1 Fusarium longipes strain NRRL 13317 NRRL13317_c...  226     2e-55 
NW_025763505.1 Fusarium flagelliforme strain FIESC 12 MPI-CAGE-AA...  226     2e-55 
JAALXM010001205.1 Fusarium sp. NRRL 62957 NRRL62957_c0001205, who...  224     8e-55 
JAJALC010001872.1 Fusarium sp. FIESC RH6 7542_pilon, whole genome...  224     8e-55 
JAATHB010000075.1 Fusarium buharicum strain NRRL 13371 F_buharicu...  222     3e-54 
JAJALC010002158.1 Fusarium sp. FIESC RH6 8711_pilon, whole genome...  220     1e-53 
JABFFA010000104.1 Fusarium nematophilum strain NRRL 54600 NRRL546...  219     4e-53 
JABGLY010000216.1 Fusarium dimerum strain NRRL 20691 NRRL20691_c0...  217     1e-52 
JABFFF010000091.1 Fusarium sublunatum strain NRRL 13384 NRRL13384...  217     1e-52 
JAJALC010001195.1 Fusarium sp. FIESC RH6 4878_pilon, whole genome...  217     1e-52 
JAJJWN010000076.1 Fusarium abutilonis strain NRRL 66737 Fusarium_...  217     1e-52 
JABEXW010000036.1 Fusarium sarcochroum strain NRRL 20472 NRRL2047...  213     2e-51 
JAJALE010000625.1 Fusarium chuoi strain FFSC RH1 2730_pilon, whol...  213     2e-51 
JABFFE010000135.1 Fusarium setosum strain NRRL 36526 NRRL36526_c0...  213     2e-51 
JABFEP010000142.1 Fusarium albidum strain NRRL_22152 NRRL22152_c0...  213     2e-51 
JAJALC010001003.1 Fusarium sp. FIESC RH6 3966_pilon, whole genome...  213     2e-51 
JAAVUC010000042.1 Fusarium nelsonii strain NRRL 13338 F_nelsonii_...  211     6e-51 
JAAVUH010000037.1 Fusarium palustre strain NRRL 54050 F_palustre_...  211     6e-51 
JAAVUE010000028.1 Fusarium nodosum strain NRRL 36351 Fusarium_sp_...  211     6e-51 
JAATNT010000122.1 Fusarium chaquense strain NRRL 66748 FCHAQ2_667...  211     6e-51 
JAHKNS010000003.1 Fusarium sporotrichioides strain S17/16 NODE_3_...  211     6e-51 
JAAVUF010000002.1 Fusarium sibiricum strain NRRL 53430 F_sibiricu...  211     6e-51 
JABFAK010000045.1 Fusarium sp. NRRL 66182 NRRL66182_c0000045, who...  211     6e-51 
JAFFKB010000121.1 Fusarium langsethiae strain Fe2391 contig_44_pi...  211     6e-51 
JAFFKB010000042.1 Fusarium langsethiae strain Fe2391 contig_197_p...  211     6e-51 
JAJALE010000289.1 Fusarium chuoi strain FFSC RH1 1278_pilon, whol...  211     6e-51 
JABFER010000084.1 Fusarium armeniacum strain NRRL 25141 NRRL25141...  211     6e-51 
JAAVUD010000014.1 Fusarium chlamydosporum strain NRRL 13444 F_chl...  211     6e-51 
JABCJU010000095.1 Fusarium kyushuense strain NRRL 25348 NRRL25348...  209     2e-50 
LXHY01000078.1 Fusarium praegraminearum strain NRRL 39664 39664_c...  209     2e-50 
JAJALE010000093.1 Fusarium chuoi strain FFSC RH1 394_pilon, whole...  209     2e-50 
JAJALC010001712.1 Fusarium sp. FIESC RH6 6900_pilon, whole genome...  209     2e-50 
JAJJWM010000088.1 Fusarium guadeloupense strain NRRL 66743 F_guad...  207     8e-50 
JAJALC010002223.1 Fusarium sp. FIESC RH6 8957_pilon, whole genome...  207     8e-50 
JAADYS010000048.1 Fusarium albosuccineum strain NRRL 20459 NRRL20...  206     3e-49 
JABFFC010000021.1 Fusarium penzigii strain NRRL 20711 NRRL20711_c...  206     3e-49 
JAAVUI010000148.1 Fusarium goolgardi strain NRRL 66250 F_goolgard...  206     3e-49 
JAMAKE010000445.1 Nectriaceae sp. PG4201 ctg_445, whole genome sh...  204     1e-48 
CP088260.1 Fusarium asiaticum strain KCTC 16664 chromosome 4          204     1e-48 
JAGDVF010000026.1 Fusarium boothii strain CBS 316.73 NODE_25_leng...  204     1e-48 
JAGDVJ010000033.1 Fusarium aethiopicum strain CBS 122858 NODE_31_...  204     1e-48 
JAGDUS010000087.1 Fusarium mesoamericanum strain CBS 415.86 NODE_...  204     1e-48 
JAHKOV010000143.1 Fusarium cerealis strain S18/34 NODE_144_length...  204     1e-48 
CP064749.1 Fusarium culmorum strain Class2-1B chromosome 3            204     1e-48 
JAGDUV010000066.1 Fusarium louisianense strain CBS 127525 NODE_67...  204     1e-48 
JAGDVB010000022.1 Fusarium cortaderiae strain CBS 119183 NODE_23_...  204     1e-48 
DS231680.1 Fusarium graminearum PH-1 supercont3.18 genomic scaffo...  204     1e-48 
DS231682.1 Fusarium graminearum PH-1 supercont3.20 genomic scaffo...  204     1e-48 
DS231683.1 Fusarium graminearum PH-1 supercont3.21 genomic scaffo...  204     1e-48 
CM000577.1 Fusarium graminearum PH-1 chromosome 4, whole genome s...  204     1e-48 
JABFFG010000089.1 Fusarium transvaalense strain NRRL 31008 NRRL31...  204     1e-48 
NW_001837910.1 Fusarium graminearum PH-1 supercont3.18 genomic sc...  204     1e-48 
NW_001837908.1 Fusarium graminearum PH-1 supercont3.20 genomic sc...  204     1e-48 
NW_001837907.1 Fusarium graminearum PH-1 supercont3.21 genomic sc...  204     1e-48 
NC_026477.1 Fusarium graminearum PH-1 chromosome 4, whole genome ...  204     1e-48 
JAJALE010000447.1 Fusarium chuoi strain FFSC RH1 1957_pilon, whol...  202     4e-48 
JAJJWO010000007.1 Fusarium sp. NRRL 66739 Fusarium_sp_66739_conti...  202     4e-48 
JAJALE010000076.1 Fusarium chuoi strain FFSC RH1 311_pilon, whole...  200     1e-47 
JADBHU010000057.1 Fusarium devonianum strain NRRL 22134 F_rusci_2...  200     1e-47 
JABFET010000023.1 Fusarium sp. FSAMSC_23 NRRL13829_c0000023, whol...  200     1e-47 
JAJALC010002247.1 Fusarium sp. FIESC RH6 9028_pilon, whole genome...  200     1e-47 
JAJALC010000558.1 Fusarium sp. FIESC RH6 2209_pilon, whole genome...  200     1e-47 
JAJALC010000516.1 Fusarium sp. FIESC RH6 2022_pilon, whole genome...  200     1e-47 
JAAGWO010000111.1 Fusarium decemcellulare strain NRRL 13412 NRRL1...  198     5e-47 
JAJALE010000330.1 Fusarium chuoi strain FFSC RH1 1475_pilon, whol...  195     6e-46 
JAJALC010001260.1 Fusarium sp. FIESC RH6 5162_pilon, whole genome...  195     6e-46 
LN649232.1 Fusarium venenatum strain A3/5 genome assembly, chromo...  193     2e-45 
NC_038015.1 Fusarium venenatum strain A3/5 genome assembly, chrom...  193     2e-45 
JAJALE010000618.1 Fusarium chuoi strain FFSC RH1 2693_pilon, whol...  189     3e-44 
MU034619.1 Aspergillus floridensis strain IHEM 21069 unplaced gen...  189     3e-44 
WOFQ01000223.1 Xenoacremonium recifei strain IHEM 4405 Scaffold22...  189     3e-44 
WOUF01000012.1 Fusarium poae strain DAOMC 252244 contig_8, whole ...  185     4e-43 
JAJALC010001963.1 Fusarium sp. FIESC RH6 7921_pilon, whole genome...  185     4e-43 
NW_025408665.1 Fusarium poae strain DAOMC 252244 chromosome Unkno...  185     4e-43 
JALAIL010000532.1 Niorma chrysophthalma isolate LIQ78TCHR-2 scaff...  183     1e-42 
RQWH01000024.1 Neonectria sp. DH2 000023F, whole genome shotgun s...  182     5e-42 
RQWH01000011.1 Neonectria sp. DH2 000010F, whole genome shotgun s...  182     5e-42 
QGQA01000156.1 Neonectria punicea strain CBS 119724 NpuniceaCBS11...  182     5e-42 
JABSTB010000155.1 Cylindrocarpon cylindroides strain NRRL 22505 C...  182     5e-42 
JAJALE010000135.1 Fusarium chuoi strain FFSC RH1 600_pilon, whole...  182     5e-42 
WPDF01000116.1 Neonectria coccinea strain CBS 119158 Neonectria_c...  182     5e-42 
JABFFJ010000033.1 Fusarium verrucosum strain NRRL 22566 NRRL22566...  180     2e-41 
CM033788.1 Fusarium poae strain DAOMC 252244 chromosome 4, whole ...  180     2e-41 
JAJALE010000139.1 Fusarium chuoi strain FFSC RH1 618_pilon, whole...  180     2e-41 
LSRD01000333.1 Fusarium sambucinum strain F-4 contig00333, whole ...  180     2e-41 
NC_058402.1 Fusarium poae strain DAOMC 252244 chromosome 4, whole...  180     2e-41 
JALHCE010000233.1 Tolypocladium amazonense strain LA108 NODE_264_...  178     6e-41 
WPDD01000053.1 Neonectria faginata strain A.R. 4307 Neonectria_fa...  176     2e-40 
JALHCB010000118.1 Tolypocladium geodes strain CBS 723.70 NODE_120...  174     8e-40 
JPHH03000067.1 Tolypocladium sp. Sup5 PDA-1 contig_67, whole geno...  174     8e-40 
JABSTD010000069.1 Neonectria galligena strain NRRL 20487 Cylindro...  171     1e-38 
LDPL01000008.1 Neonectria ditissima isolate RS 324p N324S8, whole...  171     1e-38 
LDPL01000039.1 Neonectria ditissima isolate RS 324p N324S52, whol...  171     1e-38 
QUZG01000137.1 Pseudonectria buxi strain AR2414 Pbuxi_AR2714_cont...  171     1e-38 
WPDH01000015.1 Corinectria fuckeliana strain CBS 125109 Corinectr...  167     1e-37 
QEPE01000006.1 Tolypocladium inflatum strain CBS 567.84 unitig_4,...  165     5e-37 
JPIJ02000044.1 Tolypocladium sp. Salcha MEA-2 scf7180000000142.qu...  165     5e-37 
JPIJ02000043.1 Tolypocladium sp. Salcha MEA-2 scf7180000000141.qu...  165     5e-37 
JPIJ02000042.1 Tolypocladium sp. Salcha MEA-2 scf7180000000140.qu...  165     5e-37 
JPIJ02000041.1 Tolypocladium sp. Salcha MEA-2 scf7180000000139.qu...  165     5e-37 
JALHBW010000173.1 Tolypocladium endophyticum strain MX560 NODE_18...  165     5e-37 
WESN01001677.1 Fusarium cf. solani strain EtdFoc-155 scaffold1733...  163     2e-36 
JAJALC010000602.1 Fusarium sp. FIESC RH6 2375_pilon, whole genome...  163     2e-36 
JALHBZ010000003.1 Tolypocladium ovalisporum strain CBS 700.92 NOD...  161     7e-36 
OU830638.1 Neonectria neomacrospora isolate KNNDK1 genome assembl...  161     7e-36 
JAJALE010000814.1 Fusarium chuoi strain FFSC RH1 3461_pilon, whol...  161     7e-36 
QUZD01000067.1 Pseudonectria foliicola strain JAC18-02 Pfoliicola...  161     7e-36 
QGQB01000193.1 Neonectria hederae strain CBS 714.97 NhederaeCBS71...  161     7e-36 
JAAOAR010000018.1 Fusarium pseudoanthophilum strain NRRL 25211 NR...  159     2e-35 
JAJALC010001740.1 Fusarium sp. FIESC RH6 7015_pilon, whole genome...  159     2e-35 
JALHBY010000001.1 Tolypocladium pustulatum strain CBS 110433 NODE...  158     8e-35 
WESZ01000215.1 Fusarium cf. falciforme strain EtdFoc-186 scaffold...  158     8e-35 
PYIU01000001.1 Aquanectria penicillioides strain NNIBRFG19 Scaffo...  158     8e-35 
JALHCA010000986.1 Tolypocladium nubicola strain CBS 568.84 NODE_1...  156     3e-34 
JALHBX010000025.1 Tolypocladium tundrense strain CBS 569.84 NODE_...  156     3e-34 
LFRF01000005.1 Tolypocladium ophioglossoides CBS 100239 scaffold_...  156     3e-34 
JALHCC010000088.1 Tolypocladium cylindrosporum strain CBS 718.70 ...  156     3e-34 
LDEE01000003.1 Stachybotrys chartarum strain 51-11 scaffold3, who...  154     1e-33 
WESZ01000038.1 Fusarium cf. falciforme strain EtdFoc-186 scaffold...  154     1e-33 
JAEVLY010002872.1 Stachybotrys microspora strain N1 NODE_2872_len...  154     1e-33 
JAMYIC010000017.1 Microcera coccophila strain CBS 310.34 Microcer...  154     1e-33 
JAJFPB010000002.1 Paramyrothecium sp. XJ0827 Scaffold2_1, whole g...  152     4e-33 
JAANBB010000831.1 Cylindrodendrum hubeiense strain IHI 201604 Con...  152     4e-33 
JANFOG010000029.1 Mariannaea sp. PMI_226 BGZ63scaffold_29, whole ...  150     1e-32 
JALHAH010000005.1 Paramyrothecium foliicola strain TJWQPF1 Scaffo...  147     2e-31 
WBSA01000020.1 Calcarisporium arbuscula strain NRRL 3705 Contig20...  147     2e-31 
PXOD01000347.1 Paramyrothecium roridum strain NRRL 2183 NRRL2183_...  147     2e-31 
PKSG01000010.1 Tolypocladium paradoxum strain NRBC 100945 NODE_47...  145     7e-31 
VYKG01000515.1 Dactylonectria torresensis isolate BV-666 NODE_540...  145     7e-31 
JAGMUV010000014.1 Dactylonectria macrodidyma strain MPI-CAGE-AT-0...  145     7e-31 
CABFOC020000098.1 Clonostachys solani genome assembly, contig: un...  145     7e-31 
CABFOC020000081.1 Clonostachys solani genome assembly, contig: un...  145     7e-31 
CABFOC020000080.1 Clonostachys solani genome assembly, contig: un...  145     7e-31 
CABFOC020000033.1 Clonostachys solani genome assembly, contig: un...  145     7e-31 
CABFOC020000032.1 Clonostachys solani genome assembly, contig: un...  145     7e-31 
CABFOC020000030.1 Clonostachys solani genome assembly, contig: un...  145     7e-31 
CABFOC020000029.1 Clonostachys solani genome assembly, contig: un...  145     7e-31 
CABFOC020000028.1 Clonostachys solani genome assembly, contig: un...  145     7e-31 
CABFOC020000027.1 Clonostachys solani genome assembly, contig: un...  145     7e-31 
CABFOC020000026.1 Clonostachys solani genome assembly, contig: un...  145     7e-31 
CABFOC020000025.1 Clonostachys solani genome assembly, contig: un...  145     7e-31 
CABFOC020000024.1 Clonostachys solani genome assembly, contig: un...  145     7e-31 
CABFOC020000023.1 Clonostachys solani genome assembly, contig: un...  145     7e-31 
CABFOC020000022.1 Clonostachys solani genome assembly, contig: un...  145     7e-31 
RHKB01000299.1 Neofusicoccum umdonicola strain CBS 123644 NODE_50...  145     7e-31 
JAIZPD010000016.1 Hirsutella rhossiliensis strain HR02 scaffold00...  145     7e-31 
NW_025408682.1 Hirsutella rhossiliensis strain HR02 chromosome Un...  145     7e-31 
JAGMUU010000097.1 Dactylonectria estremocensis strain MPI-CAGE-AT...  143     2e-30 
JALHCF010000028.1 Tolypocladium album strain IQ158 NODE_28_length...  143     2e-30 
JAJALE010000030.1 Fusarium chuoi strain FFSC RH1 103_pilon, whole...  143     2e-30 
JAGPYM010000181.1 Thelonectria olida strain MPI-CAGE-CH-0241 B0T1...  141     9e-30 
NRQP01000008.1 Tolypocladium guangdongense strain GD1-15 Scaffold...  141     9e-30 
WBSA01000029.1 Calcarisporium arbuscula strain NRRL 3705 Contig29...  141     9e-30 
JAJALC010000745.1 Fusarium sp. FIESC RH6 2919_pilon, whole genome...  141     9e-30 
JAAVVI010000047.1 Golubevia sp. BC0902 NODE_47_length_6762_cov_0....  139     3e-29 
VCCP01000006.1 [Paecilomyces] penicillatus strain SAAS_ppe1 scaff...  139     3e-29 
JADCTT010000013.1 Clonostachys rosea strain CanS41 contig_13, who...  139     3e-29 
NRQP01000009.1 Tolypocladium guangdongense strain GD1-15 Scaffold...  137     1e-28 
NRQP01000005.1 Tolypocladium guangdongense strain GD1-15 Scaffold...  137     1e-28 
CAKNEU010000599.1 Mariannaea elegans strain NBRC102301 genome ass...  137     1e-28 
JPKY01000003.1 Acremonium chrysogenum ATCC 11550 scaffold3, whole...  135     4e-28 
JALNIO010000759.1 Rugonectria rugulosa strain CBS 126565 CBS12656...  134     1e-27 
JAJALC010001763.1 Fusarium sp. FIESC RH6 7106_pilon, whole genome...  134     1e-27 
JWJB01001618.1 Rutstroemia sydowiana strain CBS 115975 CBS115975_...  132     5e-27 
JAANBC010000817.1 Stylonectria norvegica strain IHI 201603 Contig...  132     5e-27 
NRSZ01000054.1 Tolypocladium capitatum strain CBS 113982 NODE_78_...  132     5e-27 
MASP02000184.1 Colletotrichum lindemuthianum strain 89 A2 2-3 iso...  132     5e-27 
JAHEWK010000019.1 Ilyonectria destructans strain MPI-CAGE-AT-0134...  130     2e-26 
PPHJ01000046.1 Ilyonectria mors-panacis strain g3b Consensus_Cont...  130     2e-26 
JABUBV010000017.1 Metarhizium anisopliae strain JEF-290 contig17,...  130     2e-26 
JAMQMW010000761.1 Thelonectria blattea strain CBS 952.68 CBS952_7...  130     2e-26 
SRQH01000942.1 Claviceps sp. LM84 group G4 strain LM84 contig_942...  128     7e-26 
SRQC01000802.1 Claviceps sp. Clav32 group G5 strain Clav32 contig...  128     7e-26 
JABKAN010000022.1 Colletotrichum australisinense (nom. inval.) st...  128     7e-26 
RYZW01001856.1 Colletotrichum trifolii strain 543-2 KSG_Tri_v1_sc...  128     7e-26 
RYZW01000175.1 Colletotrichum trifolii strain 543-2 KSG_Tri_v1_sc...  128     7e-26 
QEQW01001340.1 Claviceps quebecensis isolate 136 LM458_contig_134...  128     7e-26 
SRQB01000761.1 Claviceps sp. LM458 group G5 strain LM458 contig_7...  128     7e-26 
SRQD01000677.1 Claviceps sp. Clav50 group G5 strain Clav50 contig...  128     7e-26 
SRQE01001096.1 Claviceps sp. LM77 group G4 strain LM77 contig_109...  128     7e-26 
RZGP01000011.1 Cladobotryum protrusum strain CCMJ2080 utg774, who...  126     2e-25 
RZGP01000010.1 Cladobotryum protrusum strain CCMJ2080 utg771, who...  126     2e-25 
RZGP01000005.1 Cladobotryum protrusum strain CCMJ2080 utg62, whol...  126     2e-25 
RZGP01000016.1 Cladobotryum protrusum strain CCMJ2080 utg1956, wh...  126     2e-25 
RZGP01000015.1 Cladobotryum protrusum strain CCMJ2080 utg1513, wh...  126     2e-25 
RZGP01000012.1 Cladobotryum protrusum strain CCMJ2080 utg1060, wh...  126     2e-25 
JAGPNQ010000002.1 Ilyonectria sp. MPI-CAGE-AT-0026 BKA56scaffold_...  126     2e-25 
JAGPNK010000007.1 Stachybotrys elegans strain MPI-CAGE-CH-0235 B0...  126     2e-25 
WMHX01000045.1 Thelonectria rubi strain CBS 177.27 Thelonectriaru...  126     2e-25 
WWCI01000003.1 Hypomyces rosellus strain CCMJ2808 utg2, whole gen...  126     2e-25 
JAHZMN010000029.1 Colletotrichum horii strain FJ-1 Contig00029, w...  124     9e-25 
JAHZMN010000009.1 Colletotrichum horii strain FJ-1 Contig00009, w...  124     9e-25 
SRQK01000774.1 Claviceps sp. LM220 group G6 strain LM220 contig_7...  124     9e-25 
SRPX01001102.1 Claviceps spartinae strain CCC 535 contig_1102, wh...  124     9e-25 
JAKLMQ010000130.1 Gamszarea kalimantanensis strain FJII-L10-SW-P1...  124     9e-25 
JALHBU010000075.1 Tolypocladium tropicale strain MX337 NODE_75_le...  124     9e-25 
QERE01000236.1 Claviceps ripicola isolate JM_7.2 LM218_contig_236...  124     9e-25 
SRQJ01000755.1 Claviceps sp. LM219 group G6 strain LM219 contig_7...  124     9e-25 
JADQAY010000046.1 Lecanicillium sp. FJII-L10-SW-P1 FJII-L10-SW-P1...  124     9e-25 
NIWZ02000163.1 Lecanicillium sp. LEC01 scaffold163-19527, whole g...  124     9e-25 
SRQI01000525.1 Claviceps sp. LM218 group G6 strain LM218 contig_5...  124     9e-25 
CAJVRK010000006.1 Thelonectria discophora genome assembly, contig...  124     9e-25 
SRQL01000969.1 Claviceps sp. LM454 group G7 strain LM454 contig_9...  124     9e-25 
JAJALC010002119.1 Fusarium sp. FIESC RH6 8556_pilon, whole genome...  124     9e-25 
JAJALC010001222.1 Fusarium sp. FIESC RH6 5017_pilon, whole genome...  124     9e-25 
SRRH01000718.1 Claviceps aff. purpurea strain Clav52 contig_718, ...  124     9e-25 
PXYO01000290.1 Lecanicillium sp. MT-2017a strain AZ2 AZ2_690, who...  124     9e-25 
QPNB01000019.1 Colletotrichum aenigma strain Cg56 KSG_Cg56_contig...  122     3e-24 
JABUBV010000016.1 Metarhizium anisopliae strain JEF-290 contig16,...  122     3e-24 
CABFNQ020000147.1 Clonostachys rhizophaga genome assembly, contig...  122     3e-24 
QAPG01001088.1 Colletotrichum spinosum strain CBS 515.97 scaffold...  122     3e-24 
QAPF01001335.1 Colletotrichum sidae strain CBS 518.97 scaffold129...  122     3e-24 
NW_023500925.1 Colletotrichum aenigma strain Cg56 chromosome Unkn...  122     3e-24 
JAKMWT010000746.1 Colletotrichum sp. SAR 10_75 NODE_746, whole ge...  121     1e-23 
AZNG01000001.1 Metarhizium brunneum ARSEF 3297 scaffold_1, whole ...  121     1e-23 
JAKMWX010000889.1 Colletotrichum sp. SAR 10_96 NODE_889, whole ge...  121     1e-23 
JAEMHR010000101.1 Beauveria felina strain SYSU-MS7908 NODE_101, w...  121     1e-23 
JAKMWV010000819.1 Colletotrichum sp. SAR 10_77 NODE_819, whole ge...  121     1e-23 
JAKMWQ010000855.1 Colletotrichum sp. SAR 10_65 NODE_855, whole ge...  121     1e-23 
JAKMXA010000758.1 Colletotrichum sp. SAR11_240 NODE_758, whole ge...  121     1e-23 
JAKMWU010000836.1 Colletotrichum sp. SAR 10_76 NODE_836, whole ge...  121     1e-23 
PXOB01000154.1 Trichothecium sympodiale strain DAOM 209012 DAOM20...  121     1e-23 
QPNB01000065.1 Colletotrichum aenigma strain Cg56 KSG_Cg56_contig...  121     1e-23 
QPNB01000057.1 Colletotrichum aenigma strain Cg56 KSG_Cg56_contig...  121     1e-23 
QPNB01000052.1 Colletotrichum aenigma strain Cg56 KSG_Cg56_contig...  121     1e-23 
QPNB01000043.1 Colletotrichum aenigma strain Cg56 KSG_Cg56_contig...  121     1e-23 
QPNB01000040.1 Colletotrichum aenigma strain Cg56 KSG_Cg56_contig...  121     1e-23 
QPNB01000015.1 Colletotrichum aenigma strain Cg56 KSG_Cg56_contig...  121     1e-23 
QPNB01000004.1 Colletotrichum aenigma strain Cg56 KSG_Cg56_contig...  121     1e-23 
JAELVL010000004.1 Colletotrichum camelliae strain LS-19 Scoffold4...  121     1e-23 
JAELVL010000002.1 Colletotrichum camelliae strain LS-19 Scoffold2...  121     1e-23 
VNWT01000067.1 Colletotrichum sp. COLG25 Scaffold_7, whole genome...  121     1e-23 
MPGH01000417.1 Colletotrichum chlorophyti strain NTL11 CCHL11_C50...  121     1e-23 
JABUBV010000006.1 Metarhizium anisopliae strain JEF-290 contig6, ...  121     1e-23 
JABUBV010000003.1 Metarhizium anisopliae strain JEF-290 contig3, ...  121     1e-23 
JABUBV010000018.1 Metarhizium anisopliae strain JEF-290 contig18,...  121     1e-23 
JABUBV010000015.1 Metarhizium anisopliae strain JEF-290 contig15,...  121     1e-23 
JABUBV010000014.1 Metarhizium anisopliae strain JEF-290 contig14,...  121     1e-23 
JAKMWY010000790.1 Colletotrichum sp. SAR 10_98 NODE_790, whole ge...  121     1e-23 
JABSTW010001137.1 Colletotrichum sp. HC278 5398_S1_HC278_contig15...  121     1e-23 
CAMGZC010003958.1 Colletotrichum noveboracense isolate H1091258 g...  121     1e-23 
NWMS01002228.1 Colletotrichum musae strain GM20 NODE_3518_length_...  121     1e-23 
VNWS01000006.1 Colletotrichum sp. COLG31 Scaffold_6, whole genome...  121     1e-23 
JAKMWS010000924.1 Colletotrichum sp. SAR 10_71 NODE_924, whole ge...  121     1e-23 
PXOC01000182.1 Trichothecium ovalisporum strain DAOM 186447 DAOM1...  121     1e-23 
AFRD01000776.1 Periglandula ipomoeae IasaF13 contig00829, whole g...  121     1e-23 
JAKMWR010000784.1 Colletotrichum sp. SAR 10_70 NODE_784, whole ge...  121     1e-23 
JACEFI010000005.1 Metarhizium humberi strain ESALQ1638 Scaffold_0...  121     1e-23 
JAKMXB010000941.1 Colletotrichum sp. SAR11_57 NODE_941, whole gen...  121     1e-23 
JABGMY010000008.1 Colletotrichum sp. HC292 5398_S2_HC292_contig13...  121     1e-23 
SSNE01000257.1 Colletotrichum fructicola strain CGMCC3.17371 cont...  121     1e-23 
NW_022474493.1 Colletotrichum fructicola strain CGMCC3.17371 chro...  121     1e-23 
NW_023500971.1 Colletotrichum aenigma strain Cg56 chromosome Unkn...  121     1e-23 
NW_023500963.1 Colletotrichum aenigma strain Cg56 chromosome Unkn...  121     1e-23 
NW_023500958.1 Colletotrichum aenigma strain Cg56 chromosome Unkn...  121     1e-23 
NW_023500949.1 Colletotrichum aenigma strain Cg56 chromosome Unkn...  121     1e-23 
NW_023500946.1 Colletotrichum aenigma strain Cg56 chromosome Unkn...  121     1e-23 
NW_023500921.1 Colletotrichum aenigma strain Cg56 chromosome Unkn...  121     1e-23 
NW_023500910.1 Colletotrichum aenigma strain Cg56 chromosome Unkn...  121     1e-23 
NW_014574716.1 Metarhizium brunneum ARSEF 3297 chromosome Unknown...  121     1e-23 
SRPN01000647.1 Claviceps capensis strain CCC 1504 contig_647, who...  119     4e-23 
SRPP01000747.1 Claviceps monticola strain CCC 1483 contig_747, wh...  119     4e-23 
QPNB01000058.1 Colletotrichum aenigma strain Cg56 KSG_Cg56_contig...  119     4e-23 
QEQY01001481.1 Claviceps occidentalis isolate PRL1580 LM78_contig...  119     4e-23 
SRQF01000982.1 Claviceps sp. LM78 group G4 strain LM78 contig_982...  119     4e-23 
QEQX01001143.1 Claviceps perihumidiphila isolate PRL 1566 LM81_co...  119     4e-23 
SRQG01000679.1 Claviceps aff. humidiphila group G2b strain LM81 c...  119     4e-23 
SRPO01000683.1 Claviceps pazoutovae strain CCC 1485 contig_683, w...  119     4e-23 
SRPS01000622.1 Claviceps arundinis strain CCC 1102 contig_622, wh...  119     4e-23 
SRQM01000717.1 Claviceps humidiphila strain LM576 contig_717, who...  119     4e-23 
SRPQ01000938.1 Claviceps cyperi strain CCC 1219 contig_938, whole...  119     4e-23 
NW_023500964.1 Colletotrichum aenigma strain Cg56 chromosome Unkn...  119     4e-23 
JABGLZ010001272.1 Colletotrichum theobromicola strain CF75 5398_S...  117     1e-22 
AMCV02000085.1 Colletotrichum orbiculare MAFF 240422 strain 104-T...  117     1e-22 
AMCV02000075.1 Colletotrichum orbiculare MAFF 240422 strain 104-T...  117     1e-22 
QPMP01000152.1 Colletotrichum tropicale strain CgS9275 KSG_CgS927...  117     1e-22 
QPNA01000004.1 Colletotrichum siamense strain Cg363 KSG_Cg363_con...  117     1e-22 
CABFNQ020000347.1 Clonostachys rhizophaga genome assembly, contig...  117     1e-22 
CABFNO020001606.1 Clonostachys byssicola genome assembly, contig:...  117     1e-22 
JAJALE010000082.1 Fusarium chuoi strain FFSC RH1 344_pilon, whole...  117     1e-22 
JAKMWZ010001053.1 Colletotrichum sp. SAR11_239 NODE_1053, whole g...  117     1e-22 
JAKMXC010002795.1 Colletotrichum sp. SAR11_59 NODE_2795, whole ge...  117     1e-22 
JAKMWW010001209.1 Colletotrichum sp. SAR 10_86 NODE_1209, whole g...  117     1e-22 
NW_023501017.1 Colletotrichum siamense strain Cg363 chromosome Un...  117     1e-22 
JAIOWQ010000006.1 Keithomyces neogunnii strain Cg7.2a Contig6, wh...  115     5e-22 
JAIOWQ010000003.1 Keithomyces neogunnii strain Cg7.2a Contig3, wh...  115     5e-22 
JAMAJY010000122.1 Lecanicillium sp. S3808 ctg_122, whole genome s...  115     5e-22 
AFRA01004262.1 Claviceps fusiformis PRL 1980 contig04262, whole g...  115     5e-22 
SRPW01002400.1 Claviceps pusilla strain CCC 602 contig_2400, whol...  115     5e-22 
JAJALC010001960.1 Fusarium sp. FIESC RH6 7917_pilon, whole genome...  115     5e-22 
JAJALC010001152.1 Fusarium sp. FIESC RH6 4695_pilon, whole genome...  115     5e-22 
JAAQRI010000051.1 Fusarium tjaetaba strain NRRL 66243 NRRL66243_c...  113     2e-21 
ML974120.1 Trichoderma sp. TW21990_1 unplaced genomic scaffold Sc...  113     2e-21 
JABAEC010000250.1 Claviceps paspali strain ILB388 NODE_250_length...  113     2e-21 
JAGIXG020000195.1 Emericellopsis cladophorae strain MUM 19.33 NOD...  113     2e-21 
JAJALE010000646.1 Fusarium chuoi strain FFSC RH1 2798_pilon, whol...  113     2e-21 
JAJALE010000446.1 Fusarium chuoi strain FFSC RH1 1956_pilon, whol...  113     2e-21 
JAJALE010000316.1 Fusarium chuoi strain FFSC RH1 1403_pilon, whol...  113     2e-21 
MU251324.1 Emericellopsis sp. TS7 unplaced genomic scaffold F5Z01...  113     2e-21 
JAJTIX010000175.1 Ilyonectria robusta strain PMI_751 BGZ61scaffol...  113     2e-21 
CM004176.1 Drechmeria coniospora strain ARSEF 6962 chromosome 03,...  113     2e-21 
PHFE01000175.1 Lecanicillium psalliotae strain HWLR35 C5121, whol...  113     2e-21 
JFHB01000445.1 Atkinsonella hypoxylon strain B4728 contig00445, w...  113     2e-21 
NW_025764609.1 Ilyonectria robusta strain PMI_751 chromosome Unkn...  113     2e-21 
NC_054391.1 Drechmeria coniospora strain ARSEF 6962 chromosome 03...  113     2e-21 
NW_025764785.1 Emericellopsis atlantica unplaced genomic scaffold...  113     2e-21 
NW_023501247.1 Fusarium tjaetaba strain NRRL 66243 chromosome Unk...  113     2e-21 
BCGG01000020.1 Alternaria consortialis DNA, scaffold: scaffold_19...  111     7e-21 
JAJHHK010000628.1 Colletotrichum magnum strain WT scaffold_628, w...  111     7e-21 
LBLN01000587.1 Puccinia arachidis strain MRf11 G_Rust_contig_588,...  111     7e-21 
CP086365.1 Purpureocillium takamizusanense strain PT3 chromosome 12   111     7e-21 
CP086360.1 Purpureocillium takamizusanense strain PT3 chromosome 7    111     7e-21 
CABFNQ020000884.1 Clonostachys rhizophaga genome assembly, contig...  111     7e-21 
PUHP01001576.1 Colletotrichum shisoi strain PG-2018a scaffold1578...  111     7e-21 
PUHP01001126.1 Colletotrichum shisoi strain PG-2018a scaffold842,...  111     7e-21 
CM036091.1 Trichoderma cornu-damae strain KA19-0412C chromosome 5...  111     7e-21 
ABDG02000018.1 Trichoderma atroviride IMI 206040 TRIATcontig_18, ...  111     7e-21 
JAJPEM010000006.1 Trichoderma koningiopsis strain RA3a contig_6, ...  111     7e-21 
JABSTY010000224.1 Trichoderma erinaceum strain CRRI-T2N1 Scaffold...  111     7e-21 
NC_063079.1 Purpureocillium takamizusanense chromosome 12, comple...  111     7e-21 
NC_063074.1 Purpureocillium takamizusanense chromosome 7, complet...  111     7e-21 
NW_014013638.1 Trichoderma atroviride IMI 206040 chromosome Unkno...  111     7e-21 
JABCQV010000022.1 Fusarium aywerte strain NRRL 25410 NRRL25410_c0...  110     2e-20 
CAKNET010000227.1 Sphaerostilbella broomeana strain TFC201724 gen...  110     2e-20 
MAEB01003235.1 Fusarium phaseoli strain NRRL 31156 Contig3235.1, ...  110     2e-20 
LUXP01000012.1 Colletotrichum acutatum strain 1 KC05_13, whole ge...  110     2e-20 
MAEA01004237.1 Fusarium cuneirostrum strain NRRL 31157 Contig4236...  110     2e-20 
JACYFE010001728.1 Fusarium sp. DS 682 SF-1-001_1978, whole genome...  110     2e-20 
JADEZT010000015.1 Colletotrichum echinochloae strain B-48 ctg15, ...  110     2e-20 
JADEZT010000010.1 Colletotrichum echinochloae strain B-48 ctg10, ...  110     2e-20 
JABKAN010000015.1 Colletotrichum australisinense (nom. inval.) st...  110     2e-20 
GG697890.1 Glomerella graminicola M1.001 genomic scaffold superco...  110     2e-20 


>JANGXZ010000016.1 Fusarium keratoplasticum isolate Fu6.1 Fu6.scaf16, whole genome 
shotgun sequence
Length=121220

 Score = 412 bits (223),  Expect = 2e-111
 Identities = 223/223 (100%), Gaps = 0/223 (0%)
 Strand=Plus/Minus

Query  1      CAAGGTCTCCGTTGGTGAACCAGCGGAGGGATCATTACCGAGTTATACAACTCATCAACC  60
              ||||||||||||||||||||||||||||||||||||||||||||||||||||||||||||
Sbjct  50633  CAAGGTCTCCGTTGGTGAACCAGCGGAGGGATCATTACCGAGTTATACAACTCATCAACC  50574

Query  61     CTGTGAACATACCTAAAACGTTGCTTCGGCGGGAACAGACGGCCCCGTAACACGGGCCGC  120
              ||||||||||||||||||||||||||||||||||||||||||||||||||||||||||||
Sbjct  50573  CTGTGAACATACCTAAAACGTTGCTTCGGCGGGAACAGACGGCCCCGTAACACGGGCCGC  50514

Query  121    CCCCGCCAGAGGACCCCCTAACTCTGTTTCTATTATGTTTCTTCTGAGTAAAACAAGCAA  180
              ||||||||||||||||||||||||||||||||||||||||||||||||||||||||||||
Sbjct  50513  CCCCGCCAGAGGACCCCCTAACTCTGTTTCTATTATGTTTCTTCTGAGTAAAACAAGCAA  50454

Query  181    ATAAATTAAAACTTTCAACAACGGATCTCTTGGCTCTGGCATC  223
              |||||||||||||||||||||||||||||||||||||||||||
Sbjct  50453  ATAAATTAAAACTTTCAACAACGGATCTCTTGGCTCTGGCATC  50411


 Score = 412 bits (223),  Expect = 2e-111
 Identities = 223/223 (100%), Gaps = 0/223 (0%)
 Strand=Plus/Minus

Query  1      CAAGGTCTCCGTTGGTGAACCAGCGGAGGGATCATTACCGAGTTATACAACTCATCAACC  60
              ||||||||||||||||||||||||||||||||||||||||||||||||||||||||||||
Sbjct  75374  CAAGGTCTCCGTTGGTGAACCAGCGGAGGGATCATTACCGAGTTATACAACTCATCAACC  75315

Query  61     CTGTGAACATACCTAAAACGTTGCTTCGGCGGGAACAGACGGCCCCGTAACACGGGCCGC  120
              ||||||||||||||||||||||||||||||||||||||||||||||||||||||||||||
Sbjct  75314  CTGTGAACATACCTAAAACGTTGCTTCGGCGGGAACAGACGGCCCCGTAACACGGGCCGC  75255

Query  121    CCCCGCCAGAGGACCCCCTAACTCTGTTTCTATTATGTTTCTTCTGAGTAAAACAAGCAA  180
              ||||||||||||||||||||||||||||||||||||||||||||||||||||||||||||
Sbjct  75254  CCCCGCCAGAGGACCCCCTAACTCTGTTTCTATTATGTTTCTTCTGAGTAAAACAAGCAA  75195

Query  181    ATAAATTAAAACTTTCAACAACGGATCTCTTGGCTCTGGCATC  223
              |||||||||||||||||||||||||||||||||||||||||||
Sbjct  75194  ATAAATTAAAACTTTCAACAACGGATCTCTTGGCTCTGGCATC  75152


 Score = 412 bits (223),  Expect = 2e-111
 Identities = 223/223 (100%), Gaps = 0/223 (0%)
 Strand=Plus/Minus

Query  1      CAAGGTCTCCGTTGGTGAACCAGCGGAGGGATCATTACCGAGTTATACAACTCATCAACC  60
              ||||||||||||||||||||||||||||||||||||||||||||||||||||||||||||
Sbjct  91860  CAAGGTCTCCGTTGGTGAACCAGCGGAGGGATCATTACCGAGTTATACAACTCATCAACC  91801

Query  61     CTGTGAACATACCTAAAACGTTGCTTCGGCGGGAACAGACGGCCCCGTAACACGGGCCGC  120
              ||||||||||||||||||||||||||||||||||||||||||||||||||||||||||||
Sbjct  91800  CTGTGAACATACCTAAAACGTTGCTTCGGCGGGAACAGACGGCCCCGTAACACGGGCCGC  91741

Query  121    CCCCGCCAGAGGACCCCCTAACTCTGTTTCTATTATGTTTCTTCTGAGTAAAACAAGCAA  180
              ||||||||||||||||||||||||||||||||||||||||||||||||||||||||||||
Sbjct  91740  CCCCGCCAGAGGACCCCCTAACTCTGTTTCTATTATGTTTCTTCTGAGTAAAACAAGCAA  91681

Query  181    ATAAATTAAAACTTTCAACAACGGATCTCTTGGCTCTGGCATC  223
              |||||||||||||||||||||||||||||||||||||||||||
Sbjct  91680  ATAAATTAAAACTTTCAACAACGGATCTCTTGGCTCTGGCATC  91638


 Score = 407 bits (220),  Expect = 8e-110
 Identities = 223/224 (99%), Gaps = 1/224 (0%)
 Strand=Plus/Minus

Query  1      CAAGGTCTCCGTTGGTGAACCAGCGGAGGGATCATTACCGAGTTATACAACTCATCAACC  60
              ||||||||||||||||||||||||||||||||||||||||||||||||||||||||||||
Sbjct  25883  CAAGGTCTCCGTTGGTGAACCAGCGGAGGGATCATTACCGAGTTATACAACTCATCAACC  25824

Query  61     CTGTGAACATACCTAAAACGTTGCTTCGGCGGGAACAGACGGCCCCGTAACACGGGCCGC  120
              ||||||||||||||||||||||||||||||||||||||||||||||||||||||||||||
Sbjct  25823  CTGTGAACATACCTAAAACGTTGCTTCGGCGGGAACAGACGGCCCCGTAACACGGGCCGC  25764

Query  121    CCCCGCCAGAGGACCCCC-TAACTCTGTTTCTATTATGTTTCTTCTGAGTAAAACAAGCA  179
              |||||||||||||||||| |||||||||||||||||||||||||||||||||||||||||
Sbjct  25763  CCCCGCCAGAGGACCCCCCTAACTCTGTTTCTATTATGTTTCTTCTGAGTAAAACAAGCA  25704

Query  180    AATAAATTAAAACTTTCAACAACGGATCTCTTGGCTCTGGCATC  223
              ||||||||||||||||||||||||||||||||||||||||||||
Sbjct  25703  AATAAATTAAAACTTTCAACAACGGATCTCTTGGCTCTGGCATC  25660


 Score = 403 bits (218),  Expect = 1e-108
 Identities = 223/225 (99%), Gaps = 2/225 (1%)
 Strand=Plus/Minus

Query  1      CAAGGTCTCCGTTGGTGAACCAGCGGAGGGATCATTACCGAGTTATACAACTCATCAACC  60
              ||||||||||||||||||||||||||||||||||||||||||||||||||||||||||||
Sbjct  34133  CAAGGTCTCCGTTGGTGAACCAGCGGAGGGATCATTACCGAGTTATACAACTCATCAACC  34074

Query  61     CTGTGAACATACCTAAAACGTTGCTTCGGCGGGAACAGACGGCCCCGTAACACGGGCCGC  120
              ||||||||||||||||||||||||||||||||||||||||||||||||||||||||||||
Sbjct  34073  CTGTGAACATACCTAAAACGTTGCTTCGGCGGGAACAGACGGCCCCGTAACACGGGCCGC  34014

Query  121    CCCC-GCCAGAGGACCCCC-TAACTCTGTTTCTATTATGTTTCTTCTGAGTAAAACAAGC  178
              |||| |||||||||||||| ||||||||||||||||||||||||||||||||||||||||
Sbjct  34013  CCCCCGCCAGAGGACCCCCCTAACTCTGTTTCTATTATGTTTCTTCTGAGTAAAACAAGC  33954

Query  179    AAATAAATTAAAACTTTCAACAACGGATCTCTTGGCTCTGGCATC  223
              |||||||||||||||||||||||||||||||||||||||||||||
Sbjct  33953  AAATAAATTAAAACTTTCAACAACGGATCTCTTGGCTCTGGCATC  33909


 Score = 403 bits (218),  Expect = 1e-108
 Identities = 223/225 (99%), Gaps = 2/225 (1%)
 Strand=Plus/Minus

Query  1      CAAGGTCTCCGTTGGTGAACCAGCGGAGGGATCATTACCGAGTTATACAACTCATCAACC  60
              ||||||||||||||||||||||||||||||||||||||||||||||||||||||||||||
Sbjct  67136  CAAGGTCTCCGTTGGTGAACCAGCGGAGGGATCATTACCGAGTTATACAACTCATCAACC  67077

Query  61     CTGTGAACATACCTAAAACGTTGCTTCGGCGGGAACAGACGGCCCCGTAACACGGGCCGC  120
              ||||||||||||||||||||||||||||||||||||||||||||||||||||||||||||
Sbjct  67076  CTGTGAACATACCTAAAACGTTGCTTCGGCGGGAACAGACGGCCCCGTAACACGGGCCGC  67017

Query  121    CCCCGCCAGAG--GACCCCCTAACTCTGTTTCTATTATGTTTCTTCTGAGTAAAACAAGC  178
              |||||||||||  |||||||||||||||||||||||||||||||||||||||||||||||
Sbjct  67016  CCCCGCCAGAGAGGACCCCCTAACTCTGTTTCTATTATGTTTCTTCTGAGTAAAACAAGC  66957

Query  179    AAATAAATTAAAACTTTCAACAACGGATCTCTTGGCTCTGGCATC  223
              |||||||||||||||||||||||||||||||||||||||||||||
Sbjct  66956  AAATAAATTAAAACTTTCAACAACGGATCTCTTGGCTCTGGCATC  66912


 Score = 398 bits (215),  Expect = 5e-107
 Identities = 222/225 (99%), Gaps = 2/225 (1%)
 Strand=Plus/Minus

Query  1     CAAGGTCTCCGTTGGTGAACCAGCGGAGGGATCATTACCGAGTTATACAACTCATCAACC  60
             ||||||||||||||||||||||||||||||||||||||||||||||||||||||||||||
Sbjct  9418  CAAGGTCTCCGTTGGTGAACCAGCGGAGGGATCATTACCGAGTTATACAACTCATCAACC  9359

Query  61    CTGTGAACATACCTAAAACGTTGCTTCGGCGGGAACAGACGGCCCC-GTAACACGGGCCG  119
             |||||||||||||||||||||||||||||||||||||||||||||| |||||||||||||
Sbjct  9358  CTGTGAACATACCTAAAACGTTGCTTCGGCGGGAACAGACGGCCCCCGTAACACGGGCCG  9299

Query  120   CCCCC-GCCAGAGGACCCCCTAACTCTGTTTCTATTATGTTTCTTCTGAGTAAAACAAGC  178
             ||||| |||||||||||||| |||||||||||||||||||||||||||||||||||||||
Sbjct  9298  CCCCCCGCCAGAGGACCCCCCAACTCTGTTTCTATTATGTTTCTTCTGAGTAAAACAAGC  9239

Query  179   AAATAAATTAAAACTTTCAACAACGGATCTCTTGGCTCTGGCATC  223
             |||||||||||||||||||||||||||||||||||||||||||||
Sbjct  9238  AAATAAATTAAAACTTTCAACAACGGATCTCTTGGCTCTGGCATC  9194


 Score = 398 bits (215),  Expect = 5e-107
 Identities = 223/226 (99%), Gaps = 3/226 (1%)
 Strand=Plus/Minus

Query  1      CAAGGTCTCCGTTGGTGAACCAGCGGAGGGATCATTACCGAGTTATACAACTCATCAACC  60
              ||||||||||||||||||||||||||||||||||||||||||||||||||||||||||||
Sbjct  83616  CAAGGTCTCCGTTGGTGAACCAGCGGAGGGATCATTACCGAGTTATACAACTCATCAACC  83557

Query  61     CTGTGAACATACCTAAAA-CGTTGCTTCGGCGGGAACAGACGGCCCCGTAACACGGGCCG  119
              |||||||||||||||||| |||||||||||||||||||||||||||||||||||||||||
Sbjct  83556  CTGTGAACATACCTAAAAACGTTGCTTCGGCGGGAACAGACGGCCCCGTAACACGGGCCG  83497

Query  120    CCCCC-GCCAGAGGA-CCCCCTAACTCTGTTTCTATTATGTTTCTTCTGAGTAAAACAAG  177
              ||||| ||||||||| ||||||||||||||||||||||||||||||||||||||||||||
Sbjct  83496  CCCCCCGCCAGAGGACCCCCCTAACTCTGTTTCTATTATGTTTCTTCTGAGTAAAACAAG  83437

Query  178    CAAATAAATTAAAACTTTCAACAACGGATCTCTTGGCTCTGGCATC  223
              ||||||||||||||||||||||||||||||||||||||||||||||
Sbjct  83436  CAAATAAATTAAAACTTTCAACAACGGATCTCTTGGCTCTGGCATC  83391


 Score = 394 bits (213),  Expect = 6e-106
 Identities = 223/227 (98%), Gaps = 4/227 (2%)
 Strand=Plus/Minus

Query  1      CAAGGTCTCCGTTGGTGAACCAGCGGAGGGATCATTACCGAGTTATACAACTCATCAACC  60
              ||||||||||||||||||||||||||||||||||||||||||||||||||||||||||||
Sbjct  17641  CAAGGTCTCCGTTGGTGAACCAGCGGAGGGATCATTACCGAGTTATACAACTCATCAACC  17582

Query  61     CTGTGAACATACCTAAAACGTTGCTTCGGCGGGAACAGACGGCCCC-GTAACACGGGCCG  119
              |||||||||||||||||||||||||||||||||||||||||||||| |||||||||||||
Sbjct  17581  CTGTGAACATACCTAAAACGTTGCTTCGGCGGGAACAGACGGCCCCCGTAACACGGGCCG  17522

Query  120    CCCCC--GCCAGAGGACCCCC-TAACTCTGTTTCTATTATGTTTCTTCTGAGTAAAACAA  176
              |||||  |||||||||||||| ||||||||||||||||||||||||||||||||||||||
Sbjct  17521  CCCCCCCGCCAGAGGACCCCCCTAACTCTGTTTCTATTATGTTTCTTCTGAGTAAAACAA  17462

Query  177    GCAAATAAATTAAAACTTTCAACAACGGATCTCTTGGCTCTGGCATC  223
              |||||||||||||||||||||||||||||||||||||||||||||||
Sbjct  17461  GCAAATAAATTAAAACTTTCAACAACGGATCTCTTGGCTCTGGCATC  17415


 Score = 392 bits (212),  Expect = 2e-105
 Identities = 222/226 (98%), Gaps = 3/226 (1%)
 Strand=Plus/Minus

Query  1      CAAGGTCTCCGTTGGTGAACCAGCGGAGGGATCATTACCGAGTTATACAACTCATCAACC  60
              ||||||||||||||||||||||||||||||||||||||||||||||||||||||||||||
Sbjct  42375  CAAGGTCTCCGTTGGTGAACCAGCGGAGGGATCATTACCGAGTTATACAACTCATCAACC  42316

Query  61     CTGTGAACATACCTAAAACGTTGCTTCGGCGGGAACAGACGGCCCCGTAACACGGGCCGC  120
              ||||||||||||||||||||||||||||||||||||||||||||||||||||||||||||
Sbjct  42315  CTGTGAACATACCTAAAACGTTGCTTCGGCGGGAACAGACGGCCCCGTAACACGGGCCGC  42256

Query  121    CCCC--GCCAGAGGACCCCCTAACTCTGTTTCTATTATGTTTCTTCTGAGTAAAA-CAAG  177
              ||||  |||||||||||||| |||||||||||||||||||||||||||||||||| ||||
Sbjct  42255  CCCCCCGCCAGAGGACCCCCCAACTCTGTTTCTATTATGTTTCTTCTGAGTAAAAACAAG  42196

Query  178    CAAATAAATTAAAACTTTCAACAACGGATCTCTTGGCTCTGGCATC  223
              ||||||||||||||||||||||||||||||||||||||||||||||
Sbjct  42195  CAAATAAATTAAAACTTTCAACAACGGATCTCTTGGCTCTGGCATC  42150


 Score = 388 bits (210),  Expect = 3e-104
 Identities = 222/227 (98%), Gaps = 4/227 (2%)
 Strand=Plus/Minus

Query  1      CAAGGTCTCCGTTGGTGAACCAGCGGAGGGATCATTACCGAGTTATACAACTCATCAACC  60
              ||||||||||||||||||||||||||||||||||||||||||||||||||||||||||||
Sbjct  58891  CAAGGTCTCCGTTGGTGAACCAGCGGAGGGATCATTACCGAGTTATACAACTCATCAACC  58832

Query  61     CTGTGAACATACCTAAAACGTTGCTTCGGCGGGAACAGACGGCCCCGTAACACGGGCCGC  120
              ||||||||||||||||||||||||||||||||||||||||||||||||||||||||||||
Sbjct  58831  CTGTGAACATACCTAAAACGTTGCTTCGGCGGGAACAGACGGCCCCGTAACACGGGCCGC  58772

Query  121    CCCCGCCAGAG--GA--CCCCCTAACTCTGTTTCTATTATGTTTCTTCTGAGTAAAACAA  176
              |||||||||||  ||  ||||| |||||||||||||||||||||||||||||||||||||
Sbjct  58771  CCCCGCCAGAGAGGACCCCCCCCAACTCTGTTTCTATTATGTTTCTTCTGAGTAAAACAA  58712

Query  177    GCAAATAAATTAAAACTTTCAACAACGGATCTCTTGGCTCTGGCATC  223
              |||||||||||||||||||||||||||||||||||||||||||||||
Sbjct  58711  GCAAATAAATTAAAACTTTCAACAACGGATCTCTTGGCTCTGGCATC  58665


 Score = 370 bits (200),  Expect = 1e-98
 Identities = 223/232 (96%), Gaps = 9/232 (4%)
 Strand=Plus/Minus

Query  1       CAAGGTCTCCGTTGGTG-AACCAGCGGAGGGATCATTACCGAG--TTATACAACTCATCA  57
               ||||||||||||||||| |||||||||||||||||||||||||  |||||||||||||||
Sbjct  100084  CAAGGTCTCCGTTGGTGTAACCAGCGGAGGGATCATTACCGAGAGTTATACAACTCATCA  100025

Query  58      ACCCTGTGAACATACCT-AAAA-CGTTGCTTCGGCGGGAACAGACGGCCCCGTAACACGG  115
               ||||||||||||||||| |||| |||||||||||||||||||||||||||||||||||||
Sbjct  100024  ACCCTGTGAACATACCTCAAAACCGTTGCTTCGGCGGGAACAGACGGCCCCGTAACACGG  99965

Query  116     GCCGCCCCC-GCCAGAGGA-CCCCCTAACTCTGTTTCT-ATTATG-TTTCTTCTGAGTAA  171
               ||||||||| ||||||||| |||||||||||||||||| |||||| ||||||||||||||
Sbjct  99964   GCCGCCCCCCGCCAGAGGACCCCCCTAACTCTGTTTCTTATTATGTTTTCTTCTGAGTAA  99905

Query  172     AACAAGCAAATAAATTAAAACTTTCAACAACGGATCTCTTGGCTCTGGCATC  223
               ||||||||||||||||||||||||||||||||||||||||||||||||||||
Sbjct  99904   AACAAGCAAATAAATTAAAACTTTCAACAACGGATCTCTTGGCTCTGGCATC  99853


 Score = 228 bits (123),  Expect = 6e-56
 Identities = 196/227 (86%), Gaps = 22/227 (10%)
 Strand=Plus/Minus

Query  11      GTTGGTGAACCAGCGGAGGGATCATTACCGAGTTA--TACAACTCATCAACCCTGTG-A-  66
               |||| |||||||||||||| ||||||||| |||||   |||||||||| |||||||| | 
Sbjct  116300  GTTGTTGAACCAGCGGAGG-ATCATTACC-AGTTAGCCACAACTCATCTACCCTGTGTAG  116243

Query  67      -ACA--TACCT-AAAACGTTGCTTCGGCGGGAACAGACGGCCCCGTAACACGGGCCGCCC  122
                 ||  ||||| |||||||||||||||||||||| |||||||||||||||||||||||||
Sbjct  116242  TGCAGCTACCTAAAAACGTTGCTTCGGCGGGAACGGACGGCCCCGTAACACGGGCCGCCC  116183

Query  123     CCGCCAGAGGACCCCCTAAC--TCTGTTTCTATTATGTTT-CTTCTGAGTAAAA-C-AAG  177
               ||| ||||   |||  ||||  |||||||||||||||||| ||| || |||||| | |||
Sbjct  116182  CCGTCAGA---CCC--TAACTTTCTGTTTCTATTATGTTTTCTTGTG-GTAAAAACAAAG  116129

Query  178     CAAATAAATTAAAACTTTCAACAACGGATCTCTTGGCTCTGG-CATC  223
               ||||||||||||||| ||||||||||||||||||||||| || ||||
Sbjct  116128  CAAATAAATTAAAACATTCAACAACGGATCTCTTGGCTCGGGGCATC  116082


 Score = 215 bits (116),  Expect = 5e-52
 Identities = 196/232 (84%), Gaps = 15/232 (6%)
 Strand=Plus/Minus

Query  2       AAGGT-CTCCGTTGGTG--AACCAGCGGAGGGATCATTACCGAGTTATACAACTCATCAA  58
               ||||| |||||||||||  ||||||||||||   | ||||| |||||  || ||||||||
Sbjct  108296  AAGGTACTCCGTTGGTGTTAACCAGCGGAGGTCGCCTTACC-AGTTA-CCACCTCATCAA  108239

Query  59      CCC--TGTGAA-CATACCTAAAACGTTGCTTCGGCGGGAACAGACGGCCCCGTAACACGG  115
               |||  ||| |    ||||||||||||||||||||||||||||||||||||||||||||||
Sbjct  108238  CCCCCTGTAATGGGTACCTAAAACGTTGCTTCGGCGGGAACAGACGGCCCCGTAACACGG  108179

Query  116     GCCGCCCCCGCCAGAGGACCCCCTAACTCTGTTTCTATTATGTTT--CTTCTGAGTAAAA  173
               ||| |||||||||||||||||  ||||||||||||    |||     || |   ||||||
Sbjct  108178  GCC-CCCCCGCCAGAGGACCC--TAACTCTGTTTCAGCCATGAACAGCTACCAGGTAAAA  108122

Query  174     CAAGCAAATA--AATTAAAACTTTCAACAACGGATCTCTTGGCTCTGGCATC  223
               ||||||||||  ||||||||||||||||||||||||||||||||||||||||
Sbjct  108121  CAAGCAAATAGAAATTAAAACTTTCAACAACGGATCTCTTGGCTCTGGCATC  108070


>CM046507.1 Fusarium keratoplasticum isolate Fu6.1 chromosome 5, whole genome 
shotgun sequence
Length=4213465

 Score = 412 bits (223),  Expect = 2e-111
 Identities = 223/223 (100%), Gaps = 0/223 (0%)
 Strand=Plus/Minus

Query  1        CAAGGTCTCCGTTGGTGAACCAGCGGAGGGATCATTACCGAGTTATACAACTCATCAACC  60
                ||||||||||||||||||||||||||||||||||||||||||||||||||||||||||||
Sbjct  4164635  CAAGGTCTCCGTTGGTGAACCAGCGGAGGGATCATTACCGAGTTATACAACTCATCAACC  4164576

Query  61       CTGTGAACATACCTAAAACGTTGCTTCGGCGGGAACAGACGGCCCCGTAACACGGGCCGC  120
                ||||||||||||||||||||||||||||||||||||||||||||||||||||||||||||
Sbjct  4164575  CTGTGAACATACCTAAAACGTTGCTTCGGCGGGAACAGACGGCCCCGTAACACGGGCCGC  4164516

Query  121      CCCCGCCAGAGGACCCCCTAACTCTGTTTCTATTATGTTTCTTCTGAGTAAAACAAGCAA  180
                ||||||||||||||||||||||||||||||||||||||||||||||||||||||||||||
Sbjct  4164515  CCCCGCCAGAGGACCCCCTAACTCTGTTTCTATTATGTTTCTTCTGAGTAAAACAAGCAA  4164456

Query  181      ATAAATTAAAACTTTCAACAACGGATCTCTTGGCTCTGGCATC  223
                |||||||||||||||||||||||||||||||||||||||||||
Sbjct  4164455  ATAAATTAAAACTTTCAACAACGGATCTCTTGGCTCTGGCATC  4164413


 Score = 412 bits (223),  Expect = 2e-111
 Identities = 223/223 (100%), Gaps = 0/223 (0%)
 Strand=Plus/Minus

Query  1        CAAGGTCTCCGTTGGTGAACCAGCGGAGGGATCATTACCGAGTTATACAACTCATCAACC  60
                ||||||||||||||||||||||||||||||||||||||||||||||||||||||||||||
Sbjct  4172890  CAAGGTCTCCGTTGGTGAACCAGCGGAGGGATCATTACCGAGTTATACAACTCATCAACC  4172831

Query  61       CTGTGAACATACCTAAAACGTTGCTTCGGCGGGAACAGACGGCCCCGTAACACGGGCCGC  120
                ||||||||||||||||||||||||||||||||||||||||||||||||||||||||||||
Sbjct  4172830  CTGTGAACATACCTAAAACGTTGCTTCGGCGGGAACAGACGGCCCCGTAACACGGGCCGC  4172771

Query  121      CCCCGCCAGAGGACCCCCTAACTCTGTTTCTATTATGTTTCTTCTGAGTAAAACAAGCAA  180
                ||||||||||||||||||||||||||||||||||||||||||||||||||||||||||||
Sbjct  4172770  CCCCGCCAGAGGACCCCCTAACTCTGTTTCTATTATGTTTCTTCTGAGTAAAACAAGCAA  4172711

Query  181      ATAAATTAAAACTTTCAACAACGGATCTCTTGGCTCTGGCATC  223
                |||||||||||||||||||||||||||||||||||||||||||
Sbjct  4172710  ATAAATTAAAACTTTCAACAACGGATCTCTTGGCTCTGGCATC  4172668


 Score = 412 bits (223),  Expect = 2e-111
 Identities = 223/223 (100%), Gaps = 0/223 (0%)
 Strand=Plus/Minus

Query  1        CAAGGTCTCCGTTGGTGAACCAGCGGAGGGATCATTACCGAGTTATACAACTCATCAACC  60
                ||||||||||||||||||||||||||||||||||||||||||||||||||||||||||||
Sbjct  4181126  CAAGGTCTCCGTTGGTGAACCAGCGGAGGGATCATTACCGAGTTATACAACTCATCAACC  4181067

Query  61       CTGTGAACATACCTAAAACGTTGCTTCGGCGGGAACAGACGGCCCCGTAACACGGGCCGC  120
                ||||||||||||||||||||||||||||||||||||||||||||||||||||||||||||
Sbjct  4181066  CTGTGAACATACCTAAAACGTTGCTTCGGCGGGAACAGACGGCCCCGTAACACGGGCCGC  4181007

Query  121      CCCCGCCAGAGGACCCCCTAACTCTGTTTCTATTATGTTTCTTCTGAGTAAAACAAGCAA  180
                ||||||||||||||||||||||||||||||||||||||||||||||||||||||||||||
Sbjct  4181006  CCCCGCCAGAGGACCCCCTAACTCTGTTTCTATTATGTTTCTTCTGAGTAAAACAAGCAA  4180947

Query  181      ATAAATTAAAACTTTCAACAACGGATCTCTTGGCTCTGGCATC  223
                |||||||||||||||||||||||||||||||||||||||||||
Sbjct  4180946  ATAAATTAAAACTTTCAACAACGGATCTCTTGGCTCTGGCATC  4180904


 Score = 412 bits (223),  Expect = 2e-111
 Identities = 223/223 (100%), Gaps = 0/223 (0%)
 Strand=Plus/Minus

Query  1        CAAGGTCTCCGTTGGTGAACCAGCGGAGGGATCATTACCGAGTTATACAACTCATCAACC  60
                ||||||||||||||||||||||||||||||||||||||||||||||||||||||||||||
Sbjct  4189366  CAAGGTCTCCGTTGGTGAACCAGCGGAGGGATCATTACCGAGTTATACAACTCATCAACC  4189307

Query  61       CTGTGAACATACCTAAAACGTTGCTTCGGCGGGAACAGACGGCCCCGTAACACGGGCCGC  120
                ||||||||||||||||||||||||||||||||||||||||||||||||||||||||||||
Sbjct  4189306  CTGTGAACATACCTAAAACGTTGCTTCGGCGGGAACAGACGGCCCCGTAACACGGGCCGC  4189247

Query  121      CCCCGCCAGAGGACCCCCTAACTCTGTTTCTATTATGTTTCTTCTGAGTAAAACAAGCAA  180
                ||||||||||||||||||||||||||||||||||||||||||||||||||||||||||||
Sbjct  4189246  CCCCGCCAGAGGACCCCCTAACTCTGTTTCTATTATGTTTCTTCTGAGTAAAACAAGCAA  4189187

Query  181      ATAAATTAAAACTTTCAACAACGGATCTCTTGGCTCTGGCATC  223
                |||||||||||||||||||||||||||||||||||||||||||
Sbjct  4189186  ATAAATTAAAACTTTCAACAACGGATCTCTTGGCTCTGGCATC  4189144


 Score = 392 bits (212),  Expect = 2e-105
 Identities = 222/226 (98%), Gaps = 4/226 (2%)
 Strand=Plus/Minus

Query  1        CAAGGTCTCCGTTGGTGAACCAGCGGAGGGATCATTACCGAGTTATACAACTCATCAACC  60
                ||||||||||||||||||||||||||||||||||||||||||||||||||||||||||||
Sbjct  4197588  CAAGGTCTCCGTTGGTGAACCAGCGGAGGGATCATTACCGAGTTATACAACTCATCAACC  4197529

Query  61       CTGTGAACATACCTAAAACGTTGCTTCGGCGGG-AACAGACGGCCCCGTAACACGGGCCG  119
                ||||||||||||||||||||||||||||||||| ||||||||| ||||||||||||||||
Sbjct  4197528  CTGTGAACATACCTAAAACGTTGCTTCGGCGGGGAACAGACGG-CCCGTAACACGGGCCG  4197470

Query  120      CCCCC--GCCAGAGGACCCCCTAACTCTGTTTCTATTATGTTTCTTCTGAGTAAAACAAG  177
                |||||  |||||||||||||||||||||||||||||||||||||||||||||||||||||
Sbjct  4197469  CCCCCCCGCCAGAGGACCCCCTAACTCTGTTTCTATTATGTTTCTTCTGAGTAAAACAAG  4197410

Query  178      CAAATAAATTAAAACTTTCAACAACGGATCTCTTGGCTCTGGCATC  223
                ||||||||||||||||||||||||||||||||||||||||||||||
Sbjct  4197409  CAAATAAATTAAAACTTTCAACAACGGATCTCTTGGCTCTGGCATC  4197364


 Score = 209 bits (113),  Expect = 2e-50
 Identities = 123/127 (97%), Gaps = 4/127 (3%)
 Strand=Plus/Minus

Query  101      GGCCCCGTAACACGGGCCGCCCCC-GCCAGAGGACCCCCTAACTCTGTTTCTATTATGTT  159
                |||||||||||||||||||||||| |||||||||||||||||||||||||||||||||||
Sbjct  4205713  GGCCCCGTAACACGGGCCGCCCCCCGCCAGAGGACCCCCTAACTCTGTTTCTATTATGTT  4205654

Query  160      TCTTCTGAGTAAAA---CAAGCAAATAAATTAAAACTTTCAACAACGGATCTCTTGGCTC  216
                ||||||||||||||   |||||||||||||||||||||||||||||||||||||||||||
Sbjct  4205653  TCTTCTGAGTAAAAAAACAAGCAAATAAATTAAAACTTTCAACAACGGATCTCTTGGCTC  4205594

Query  217      TGGCATC  223
                |||||||
Sbjct  4205593  TGGCATC  4205587


 Score = 121 bits (65),  Expect = 1e-23
 Identities = 68/69 (99%), Gaps = 1/69 (1%)
 Strand=Plus/Minus

Query  1        CAAGGTCTCCGTTGGTGAACCAGCGGAGGGATCATTACCGAGTTATACAACTCATCAACC  60
                ||||||||||||||||||||||||||||||||||||||||||||||||||||||||||||
Sbjct  4205781  CAAGGTCTCCGTTGGTGAACCAGCGGAGGGATCATTACCGAGTTATACAACTCATCAACC  4205722

Query  61       CTGTGAACA  69
                |||| ||||
Sbjct  4205721  CTGT-AACA  4205714


>JABCKC010000044.1 Fusarium papillatum strain NRRL 62944 NRRL62944_c0000044, whole 
genome shotgun sequence
Length=9726

 Score = 394 bits (213),  Expect = 6e-106
 Identities = 220/223 (99%), Gaps = 2/223 (1%)
 Strand=Plus/Plus

Query  1     CAAGGTCTCCGTTGGTGAACCAGCGGAGGGATCATTACCGAGTTATACAACTCATCAACC  60
             ||||||||||||||||||||||||||||||||||||||||||||||||||||||||||||
Sbjct  3943  CAAGGTCTCCGTTGGTGAACCAGCGGAGGGATCATTACCGAGTTATACAACTCATCAACC  4002

Query  61    CTGTGAACATACCTAAAACGTTGCTTCGGCGGGAACAGACGGCCCCGTAACACGGGCCGC  120
             |||||||||||||| |||||||||||||||||||||||||||||||||||||||||||||
Sbjct  4003  CTGTGAACATACCT-AAACGTTGCTTCGGCGGGAACAGACGGCCCCGTAACACGGGCCGC  4061

Query  121   CCCCGCCAGAGGACCCCCTAACTCTGTTTCTATTATGTTTCTTCTGAGTAAAACAAGCAA  180
             ||||||||||||||||||||||||||||||||| ||||||||||||||| ||||||||||
Sbjct  4062  CCCCGCCAGAGGACCCCCTAACTCTGTTTCTATCATGTTTCTTCTGAGT-AAACAAGCAA  4120

Query  181   ATAAATTAAAACTTTCAACAACGGATCTCTTGGCTCTGGCATC  223
             |||||||||||||||||||||||||||||||||||||||||||
Sbjct  4121  ATAAATTAAAACTTTCAACAACGGATCTCTTGGCTCTGGCATC  4163


>JABEEN010000028.1 Fusarium tuaranense strain NRRL 46518 F_tuaranense_46518_contig_0000028, 
whole genome shotgun sequence
Length=11249

 Score = 388 bits (210),  Expect = 3e-104
 Identities = 219/223 (98%), Gaps = 2/223 (1%)
 Strand=Plus/Minus

Query  1     CAAGGTCTCCGTTGGTGAACCAGCGGAGGGATCATTACCGAGTTATACAACTCATCAACC  60
             ||||||||||||||||||||||||||||||||||||| ||||||||||||||||||||||
Sbjct  7199  CAAGGTCTCCGTTGGTGAACCAGCGGAGGGATCATTAACGAGTTATACAACTCATCAACC  7140

Query  61    CTGTGAACATACCTAAAACGTTGCTTCGGCGGGAACAGACGGCCCCGTAACACGGGCCGC  120
             ||||||||||||||||| ||||||||||||||||||||||||||||||||||||||||||
Sbjct  7139  CTGTGAACATACCTAAA-CGTTGCTTCGGCGGGAACAGACGGCCCCGTAACACGGGCCGC  7081

Query  121   CCCCGCCAGAGGACCCCCTAACTCTGTTTCTATTATGTTTCTTCTGAGTAAAACAAGCAA  180
             ||||||||||||||||||||||||||||||||| |||||||||||||||||| |||||||
Sbjct  7080  CCCCGCCAGAGGACCCCCTAACTCTGTTTCTATCATGTTTCTTCTGAGTAAA-CAAGCAA  7022

Query  181   ATAAATTAAAACTTTCAACAACGGATCTCTTGGCTCTGGCATC  223
             |||||||||||||||||||||||||||||||||||||||||||
Sbjct  7021  ATAAATTAAAACTTTCAACAACGGATCTCTTGGCTCTGGCATC  6979


>WEWL01000356.1 Fusarium cf. verticillioides strain EthFoc-133 scaffold401.1:size340, 
whole genome shotgun sequence
Length=340

 Score = 388 bits (210),  Expect = 3e-104
 Identities = 219/223 (98%), Gaps = 1/223 (0%)
 Strand=Plus/Plus

Query  1    CAAGGTCTCCGTTGGTGAACCAGCGGAGGGATCATTACCGAGTTATACAACTCATCAACC  60
            ||||||||||||||||||||||||||||||||||||||||||||||||||||||||||||
Sbjct  22   CAAGGTCTCCGTTGGTGAACCAGCGGAGGGATCATTACCGAGTTATACAACTCATCAACC  81

Query  61   CTGTGAACATACCTAAAACGTTGCTTCGGCGGGAACAGACGGCCCCGTAACACGGGCCGC  120
            ||||||||||||||| |||||||| |||||||||||||||||||||||||||||||||||
Sbjct  82   CTGTGAACATACCTATAACGTTGCCTCGGCGGGAACAGACGGCCCCGTAACACGGGCCGC  141

Query  121  CCCCGCCAGAGGACCCCCTAACTCTGTTTCTATTATGTTTCTTCTGAGTAAAACAAGCAA  180
            ||||||||||||||||||||||||||||||||| ||||||||||||||| ||||||||||
Sbjct  142  CCCCGCCAGAGGACCCCCTAACTCTGTTTCTATAATGTTTCTTCTGAGT-AAACAAGCAA  200

Query  181  ATAAATTAAAACTTTCAACAACGGATCTCTTGGCTCTGGCATC  223
            |||||||||||||||||||||||||||||||||||||||||||
Sbjct  201  ATAAATTAAAACTTTCAACAACGGATCTCTTGGCTCTGGCATC  243


>JAMOFW010000560.1 Fusarium falciforme strain C5 NODE_560_length_8236_cov_4337.098978, 
whole genome shotgun sequence
Length=8236

 Score = 388 bits (210),  Expect = 3e-104
 Identities = 219/223 (98%), Gaps = 1/223 (0%)
 Strand=Plus/Plus

Query  1     CAAGGTCTCCGTTGGTGAACCAGCGGAGGGATCATTACCGAGTTATACAACTCATCAACC  60
             ||||||||||||||||||||||||||||||||||||||||||||||||||||||||||||
Sbjct  3753  CAAGGTCTCCGTTGGTGAACCAGCGGAGGGATCATTACCGAGTTATACAACTCATCAACC  3812

Query  61    CTGTGAACATACCTAAAACGTTGCTTCGGCGGGAACAGACGGCCCCGTAACACGGGCCGC  120
             ||||||||||||||| |||||||| |||||||||||||||||||||||||||||||||||
Sbjct  3813  CTGTGAACATACCTATAACGTTGCCTCGGCGGGAACAGACGGCCCCGTAACACGGGCCGC  3872

Query  121   CCCCGCCAGAGGACCCCCTAACTCTGTTTCTATTATGTTTCTTCTGAGTAAAACAAGCAA  180
             ||||||||||||||||||||||||||||||||| ||||||||||||||| ||||||||||
Sbjct  3873  CCCCGCCAGAGGACCCCCTAACTCTGTTTCTATAATGTTTCTTCTGAGT-AAACAAGCAA  3931

Query  181   ATAAATTAAAACTTTCAACAACGGATCTCTTGGCTCTGGCATC  223
             |||||||||||||||||||||||||||||||||||||||||||
Sbjct  3932  ATAAATTAAAACTTTCAACAACGGATCTCTTGGCTCTGGCATC  3974


>JAALXM010002223.1 Fusarium sp. NRRL 62957 NRRL62957_c0002223, whole genome shotgun 
sequence
Length=1008

 Score = 383 bits (207),  Expect = 1e-102
 Identities = 219/224 (98%), Gaps = 3/224 (1%)
 Strand=Plus/Plus

Query  1    CAAGGTCTCCGTTGGTGAACCAGCGGAGGGATCATTACCGAGTTATAC-AACTCATCAAC  59
            ||||||||||||||||||||||||||||||||||||| |||||||||| |||||||||||
Sbjct  62   CAAGGTCTCCGTTGGTGAACCAGCGGAGGGATCATTAACGAGTTATACAAACTCATCAAC  121

Query  60   CCTGTGAACATACCTAAAACGTTGCTTCGGCGGGAACAGACGGCCCCGTAACACGGGCCG  119
            ||||||||||||||| ||||||||||||||||||||||||||||||||||||||||||||
Sbjct  122  CCTGTGAACATACCT-AAACGTTGCTTCGGCGGGAACAGACGGCCCCGTAACACGGGCCG  180

Query  120  CCCCCGCCAGAGGACCCCCTAACTCTGTTTCTATTATGTTTCTTCTGAGTAAAACAAGCA  179
            |||||||||||||||||||||||||||||||||| ||||||||||||||| |||||||||
Sbjct  181  CCCCCGCCAGAGGACCCCCTAACTCTGTTTCTATCATGTTTCTTCTGAGT-AAACAAGCA  239

Query  180  AATAAATTAAAACTTTCAACAACGGATCTCTTGGCTCTGGCATC  223
            ||||||||||||||||||||||||||||||||||||||||||||
Sbjct  240  AATAAATTAAAACTTTCAACAACGGATCTCTTGGCTCTGGCATC  283


>NKUJ01000970.1 Fusarium kuroshium isolate UCR3666 scaffold_1023, whole genome 
shotgun sequence
Length=3350

 Score = 383 bits (207),  Expect = 1e-102
 Identities = 219/224 (98%), Gaps = 3/224 (1%)
 Strand=Plus/Plus

Query  1     CAAGGTCTCCGTTGGTGAACCAGCGGAGGGATCATTACCGAGTTATAC-AACTCATCAAC  59
             ||||||||||||||||||||||||||||||||||||| |||||||||| |||||||||||
Sbjct  905   CAAGGTCTCCGTTGGTGAACCAGCGGAGGGATCATTAACGAGTTATACAAACTCATCAAC  964

Query  60    CCTGTGAACATACCTAAAACGTTGCTTCGGCGGGAACAGACGGCCCCGTAACACGGGCCG  119
             ||||||||||||||| ||||||||||||||||||||||||||||||||||||||||||||
Sbjct  965   CCTGTGAACATACCT-AAACGTTGCTTCGGCGGGAACAGACGGCCCCGTAACACGGGCCG  1023

Query  120   CCCCCGCCAGAGGACCCCCTAACTCTGTTTCTATTATGTTTCTTCTGAGTAAAACAAGCA  179
             |||||||||||||||||||||||||||||||||| ||||||||||||||| |||||||||
Sbjct  1024  CCCCCGCCAGAGGACCCCCTAACTCTGTTTCTATCATGTTTCTTCTGAGT-AAACAAGCA  1082

Query  180   AATAAATTAAAACTTTCAACAACGGATCTCTTGGCTCTGGCATC  223
             ||||||||||||||||||||||||||||||||||||||||||||
Sbjct  1083  AATAAATTAAAACTTTCAACAACGGATCTCTTGGCTCTGGCATC  1126


>NKCJ01001051.1 Fusarium sp. AF-6 strain NRRL62590 scaffold_1079, whole genome 
shotgun sequence
Length=2537

 Score = 383 bits (207),  Expect = 1e-102
 Identities = 218/223 (98%), Gaps = 2/223 (1%)
 Strand=Plus/Minus

Query  1     CAAGGTCTCCGTTGGTGAACCAGCGGAGGGATCATTACCGAGTTATACAACTCATCAACC  60
             ||||||||||||||||||||||||||||||||||||||||||||||||||||||||||||
Sbjct  2326  CAAGGTCTCCGTTGGTGAACCAGCGGAGGGATCATTACCGAGTTATACAACTCATCAACC  2267

Query  61    CTGTGAACATACCTAAAACGTTGCTTCGGCGGGAACAGACGGCCCCGTAACACGGGCCGC  120
             ||||||||||||||||| ||||||||||||||||||||||||||||||||||||||||||
Sbjct  2266  CTGTGAACATACCTAAA-CGTTGCTTCGGCGGGAACAGACGGCCCCGTAACACGGGCCGC  2208

Query  121   CCCCGCCAGAGGACCCCCTAACTCTGTTTCTATTATGTTTCTTCTGAGTAAAACAAGCAA  180
             ||||||||||||||||||||||||||||| ||| |||||| ||||||||||| |||||||
Sbjct  2207  CCCCGCCAGAGGACCCCCTAACTCTGTTTATATCATGTTTTTTCTGAGTAAA-CAAGCAA  2149

Query  181   ATAAATTAAAACTTTCAACAACGGATCTCTTGGCTCTGGCATC  223
             |||||||||||||||||||||||||||||||||||||||||||
Sbjct  2148  ATAAATTAAAACTTTCAACAACGGATCTCTTGGCTCTGGCATC  2106


>JABCKE020000005.1 Fusarium sp. NRRL 62610 NRRL62610_c0000005, whole genome shotgun 
sequence
Length=10880

 Score = 383 bits (207),  Expect = 1e-102
 Identities = 218/223 (98%), Gaps = 2/223 (1%)
 Strand=Plus/Minus

Query  1     CAAGGTCTCCGTTGGTGAACCAGCGGAGGGATCATTACCGAGTTATACAACTCATCAACC  60
             ||||||||||||||||||||||||||||||||||||| ||||||||||||||||||||||
Sbjct  5717  CAAGGTCTCCGTTGGTGAACCAGCGGAGGGATCATTAACGAGTTATACAACTCATCAACC  5658

Query  61    CTGTGAACATACCTAAAACGTTGCTTCGGCGGGAACAGACGGCCCCGTAACACGGGCCGC  120
             ||||||||||||||||| ||||||||||||||||||||||||||||||||||||||||||
Sbjct  5657  CTGTGAACATACCTAAA-CGTTGCTTCGGCGGGAACAGACGGCCCCGTAACACGGGCCGC  5599

Query  121   CCCCGCCAGAGGACCCCCTAACTCTGTTTCTATTATGTTTCTTCTGAGTAAAACAAGCAA  180
             ||||||||||||||||||||||||||||||||| |||||| ||||||||||| |||||||
Sbjct  5598  CCCCGCCAGAGGACCCCCTAACTCTGTTTCTATCATGTTTTTTCTGAGTAAA-CAAGCAA  5540

Query  181   ATAAATTAAAACTTTCAACAACGGATCTCTTGGCTCTGGCATC  223
             |||||||||||||||||||||||||||||||||||||||||||
Sbjct  5539  ATAAATTAAAACTTTCAACAACGGATCTCTTGGCTCTGGCATC  5497


>NHTE02000129.1 Fusarium euwallaceae strain HFEW-16-IV-019 Scaffold_128, whole 
genome shotgun sequence
Length=4744

 Score = 383 bits (207),  Expect = 1e-102
 Identities = 219/224 (98%), Gaps = 3/224 (1%)
 Strand=Plus/Plus

Query  1     CAAGGTCTCCGTTGGTGAACCAGCGGAGGGATCATTACCGAGTTATAC-AACTCATCAAC  59
             ||||||||||||||||||||||||||||||||||||| |||||||||| |||||||||||
Sbjct  866   CAAGGTCTCCGTTGGTGAACCAGCGGAGGGATCATTAACGAGTTATACAAACTCATCAAC  925

Query  60    CCTGTGAACATACCTAAAACGTTGCTTCGGCGGGAACAGACGGCCCCGTAACACGGGCCG  119
             ||||||||||||||| ||||||||||||||||||||||||||||||||||||||||||||
Sbjct  926   CCTGTGAACATACCT-AAACGTTGCTTCGGCGGGAACAGACGGCCCCGTAACACGGGCCG  984

Query  120   CCCCCGCCAGAGGACCCCCTAACTCTGTTTCTATTATGTTTCTTCTGAGTAAAACAAGCA  179
             |||||||||||||||||||||||||||||||||| ||||||||||||||| |||||||||
Sbjct  985   CCCCCGCCAGAGGACCCCCTAACTCTGTTTCTATCATGTTTCTTCTGAGT-AAACAAGCA  1043

Query  180   AATAAATTAAAACTTTCAACAACGGATCTCTTGGCTCTGGCATC  223
             ||||||||||||||||||||||||||||||||||||||||||||
Sbjct  1044  AATAAATTAAAACTTTCAACAACGGATCTCTTGGCTCTGGCATC  1087


>JAALXN010000035.1 Fusarium drepaniforme strain NRRL 62941 NRRL62941_c0000035, whole 
genome shotgun sequence
Length=11092

 Score = 383 bits (207),  Expect = 1e-102
 Identities = 218/223 (98%), Gaps = 2/223 (1%)
 Strand=Plus/Plus

Query  1     CAAGGTCTCCGTTGGTGAACCAGCGGAGGGATCATTACCGAGTTATACAACTCATCAACC  60
             ||||||||||||||||||||||||||||||||||||| ||||||||||||||||||||||
Sbjct  4291  CAAGGTCTCCGTTGGTGAACCAGCGGAGGGATCATTAACGAGTTATACAACTCATCAACC  4350

Query  61    CTGTGAACATACCTAAAACGTTGCTTCGGCGGGAACAGACGGCCCCGTAACACGGGCCGC  120
             |||||||||||||| |||||||||||||||||||||||||||||||||||||||||||||
Sbjct  4351  CTGTGAACATACCT-AAACGTTGCTTCGGCGGGAACAGACGGCCCCGTAACACGGGCCGC  4409

Query  121   CCCCGCCAGAGGACCCCCTAACTCTGTTTCTATTATGTTTCTTCTGAGTAAAACAAGCAA  180
             ||||||||||||||||||||||||||||||||| |||||| |||||||| ||||||||||
Sbjct  4410  CCCCGCCAGAGGACCCCCTAACTCTGTTTCTATCATGTTTTTTCTGAGT-AAACAAGCAA  4468

Query  181   ATAAATTAAAACTTTCAACAACGGATCTCTTGGCTCTGGCATC  223
             |||||||||||||||||||||||||||||||||||||||||||
Sbjct  4469  ATAAATTAAAACTTTCAACAACGGATCTCTTGGCTCTGGCATC  4511


>JANGYC010000023.1 Fusarium sp. Ph1 Ph1.scaf16, whole genome shotgun sequence
Length=91089

 Score = 381 bits (206),  Expect = 5e-102
 Identities = 218/223 (98%), Gaps = 3/223 (1%)
 Strand=Plus/Plus

Query  1     CAAGGTCTCCGTTGGTGAACCAGCGGAGGGATCATTACCGAGTTATACAACTCATCAACC  60
             ||||||||||||||||||||||||||||||||||||||||||||||||||||||||||||
Sbjct  1726  CAAGGTCTCCGTTGGTGAACCAGCGGAGGGATCATTACCGAGTTATACAACTCATCAACC  1785

Query  61    CTGTGAACATACCTAAAACGTTGCTTCGGCGGGAACAGACGGCCCCGTAACACGGGCCGC  120
             ||||||||||||||||||||||||||||||||||||||||||||||||||||||||||||
Sbjct  1786  CTGTGAACATACCTAAAACGTTGCTTCGGCGGGAACAGACGGCCCCGTAACACGGGCCGC  1845

Query  121   CCCCGCCAGAGGACCCCCTAACTCTGTTTCTATTATGTTTCTTCTGAGTAAAACAAGCAA  180
             ||||||||||||| ||||||||||||||| ||| |||||| |||||||| ||||||||||
Sbjct  1846  CCCCGCCAGAGGA-CCCCTAACTCTGTTTTTATAATGTTT-TTCTGAGT-AAACAAGCAA  1902

Query  181   ATAAATTAAAACTTTCAACAACGGATCTCTTGGCTCTGGCATC  223
             |||||||||||||||||||||||||||||||||||||||||||
Sbjct  1903  ATAAATTAAAACTTTCAACAACGGATCTCTTGGCTCTGGCATC  1945


 Score = 381 bits (206),  Expect = 5e-102
 Identities = 218/223 (98%), Gaps = 3/223 (1%)
 Strand=Plus/Plus

Query  1     CAAGGTCTCCGTTGGTGAACCAGCGGAGGGATCATTACCGAGTTATACAACTCATCAACC  60
             ||||||||||||||||||||||||||||||||||||||||||||||||||||||||||||
Sbjct  9695  CAAGGTCTCCGTTGGTGAACCAGCGGAGGGATCATTACCGAGTTATACAACTCATCAACC  9754

Query  61    CTGTGAACATACCTAAAACGTTGCTTCGGCGGGAACAGACGGCCCCGTAACACGGGCCGC  120
             ||||||||||||||||||||||||||||||||||||||||||||||||||||||||||||
Sbjct  9755  CTGTGAACATACCTAAAACGTTGCTTCGGCGGGAACAGACGGCCCCGTAACACGGGCCGC  9814

Query  121   CCCCGCCAGAGGACCCCCTAACTCTGTTTCTATTATGTTTCTTCTGAGTAAAACAAGCAA  180
             ||||||||||||| ||||||||||||||| ||| |||||| |||||||| ||||||||||
Sbjct  9815  CCCCGCCAGAGGA-CCCCTAACTCTGTTTTTATAATGTTT-TTCTGAGT-AAACAAGCAA  9871

Query  181   ATAAATTAAAACTTTCAACAACGGATCTCTTGGCTCTGGCATC  223
             |||||||||||||||||||||||||||||||||||||||||||
Sbjct  9872  ATAAATTAAAACTTTCAACAACGGATCTCTTGGCTCTGGCATC  9914


 Score = 381 bits (206),  Expect = 5e-102
 Identities = 218/223 (98%), Gaps = 3/223 (1%)
 Strand=Plus/Plus

Query  1      CAAGGTCTCCGTTGGTGAACCAGCGGAGGGATCATTACCGAGTTATACAACTCATCAACC  60
              ||||||||||||||||||||||||||||||||||||||||||||||||||||||||||||
Sbjct  17665  CAAGGTCTCCGTTGGTGAACCAGCGGAGGGATCATTACCGAGTTATACAACTCATCAACC  17724

Query  61     CTGTGAACATACCTAAAACGTTGCTTCGGCGGGAACAGACGGCCCCGTAACACGGGCCGC  120
              ||||||||||||||||||||||||||||||||||||||||||||||||||||||||||||
Sbjct  17725  CTGTGAACATACCTAAAACGTTGCTTCGGCGGGAACAGACGGCCCCGTAACACGGGCCGC  17784

Query  121    CCCCGCCAGAGGACCCCCTAACTCTGTTTCTATTATGTTTCTTCTGAGTAAAACAAGCAA  180
              ||||||||||||| ||||||||||||||| ||| |||||| |||||||| ||||||||||
Sbjct  17785  CCCCGCCAGAGGA-CCCCTAACTCTGTTTTTATAATGTTT-TTCTGAGT-AAACAAGCAA  17841

Query  181    ATAAATTAAAACTTTCAACAACGGATCTCTTGGCTCTGGCATC  223
              |||||||||||||||||||||||||||||||||||||||||||
Sbjct  17842  ATAAATTAAAACTTTCAACAACGGATCTCTTGGCTCTGGCATC  17884


 Score = 381 bits (206),  Expect = 5e-102
 Identities = 218/223 (98%), Gaps = 3/223 (1%)
 Strand=Plus/Plus

Query  1      CAAGGTCTCCGTTGGTGAACCAGCGGAGGGATCATTACCGAGTTATACAACTCATCAACC  60
              ||||||||||||||||||||||||||||||||||||||||||||||||||||||||||||
Sbjct  25635  CAAGGTCTCCGTTGGTGAACCAGCGGAGGGATCATTACCGAGTTATACAACTCATCAACC  25694

Query  61     CTGTGAACATACCTAAAACGTTGCTTCGGCGGGAACAGACGGCCCCGTAACACGGGCCGC  120
              ||||||||||||||||||||||||||||||||||||||||||||||||||||||||||||
Sbjct  25695  CTGTGAACATACCTAAAACGTTGCTTCGGCGGGAACAGACGGCCCCGTAACACGGGCCGC  25754

Query  121    CCCCGCCAGAGGACCCCCTAACTCTGTTTCTATTATGTTTCTTCTGAGTAAAACAAGCAA  180
              ||||||||||||| ||||||||||||||| ||| |||||| |||||||| ||||||||||
Sbjct  25755  CCCCGCCAGAGGA-CCCCTAACTCTGTTTTTATAATGTTT-TTCTGAGT-AAACAAGCAA  25811

Query  181    ATAAATTAAAACTTTCAACAACGGATCTCTTGGCTCTGGCATC  223
              |||||||||||||||||||||||||||||||||||||||||||
Sbjct  25812  ATAAATTAAAACTTTCAACAACGGATCTCTTGGCTCTGGCATC  25854


 Score = 381 bits (206),  Expect = 5e-102
 Identities = 218/223 (98%), Gaps = 3/223 (1%)
 Strand=Plus/Plus

Query  1      CAAGGTCTCCGTTGGTGAACCAGCGGAGGGATCATTACCGAGTTATACAACTCATCAACC  60
              ||||||||||||||||||||||||||||||||||||||||||||||||||||||||||||
Sbjct  33605  CAAGGTCTCCGTTGGTGAACCAGCGGAGGGATCATTACCGAGTTATACAACTCATCAACC  33664

Query  61     CTGTGAACATACCTAAAACGTTGCTTCGGCGGGAACAGACGGCCCCGTAACACGGGCCGC  120
              ||||||||||||||||||||||||||||||||||||||||||||||||||||||||||||
Sbjct  33665  CTGTGAACATACCTAAAACGTTGCTTCGGCGGGAACAGACGGCCCCGTAACACGGGCCGC  33724

Query  121    CCCCGCCAGAGGACCCCCTAACTCTGTTTCTATTATGTTTCTTCTGAGTAAAACAAGCAA  180
              ||||||||||||| ||||||||||||||| ||| |||||| |||||||| ||||||||||
Sbjct  33725  CCCCGCCAGAGGA-CCCCTAACTCTGTTTTTATAATGTTT-TTCTGAGT-AAACAAGCAA  33781

Query  181    ATAAATTAAAACTTTCAACAACGGATCTCTTGGCTCTGGCATC  223
              |||||||||||||||||||||||||||||||||||||||||||
Sbjct  33782  ATAAATTAAAACTTTCAACAACGGATCTCTTGGCTCTGGCATC  33824


 Score = 381 bits (206),  Expect = 5e-102
 Identities = 218/223 (98%), Gaps = 3/223 (1%)
 Strand=Plus/Plus

Query  1      CAAGGTCTCCGTTGGTGAACCAGCGGAGGGATCATTACCGAGTTATACAACTCATCAACC  60
              ||||||||||||||||||||||||||||||||||||||||||||||||||||||||||||
Sbjct  41575  CAAGGTCTCCGTTGGTGAACCAGCGGAGGGATCATTACCGAGTTATACAACTCATCAACC  41634

Query  61     CTGTGAACATACCTAAAACGTTGCTTCGGCGGGAACAGACGGCCCCGTAACACGGGCCGC  120
              ||||||||||||||||||||||||||||||||||||||||||||||||||||||||||||
Sbjct  41635  CTGTGAACATACCTAAAACGTTGCTTCGGCGGGAACAGACGGCCCCGTAACACGGGCCGC  41694

Query  121    CCCCGCCAGAGGACCCCCTAACTCTGTTTCTATTATGTTTCTTCTGAGTAAAACAAGCAA  180
              ||||||||||||| ||||||||||||||| ||| |||||| |||||||| ||||||||||
Sbjct  41695  CCCCGCCAGAGGA-CCCCTAACTCTGTTTTTATAATGTTT-TTCTGAGT-AAACAAGCAA  41751

Query  181    ATAAATTAAAACTTTCAACAACGGATCTCTTGGCTCTGGCATC  223
              |||||||||||||||||||||||||||||||||||||||||||
Sbjct  41752  ATAAATTAAAACTTTCAACAACGGATCTCTTGGCTCTGGCATC  41794


 Score = 381 bits (206),  Expect = 5e-102
 Identities = 218/223 (98%), Gaps = 3/223 (1%)
 Strand=Plus/Plus

Query  1      CAAGGTCTCCGTTGGTGAACCAGCGGAGGGATCATTACCGAGTTATACAACTCATCAACC  60
              ||||||||||||||||||||||||||||||||||||||||||||||||||||||||||||
Sbjct  49546  CAAGGTCTCCGTTGGTGAACCAGCGGAGGGATCATTACCGAGTTATACAACTCATCAACC  49605

Query  61     CTGTGAACATACCTAAAACGTTGCTTCGGCGGGAACAGACGGCCCCGTAACACGGGCCGC  120
              ||||||||||||||||||||||||||||||||||||||||||||||||||||||||||||
Sbjct  49606  CTGTGAACATACCTAAAACGTTGCTTCGGCGGGAACAGACGGCCCCGTAACACGGGCCGC  49665

Query  121    CCCCGCCAGAGGACCCCCTAACTCTGTTTCTATTATGTTTCTTCTGAGTAAAACAAGCAA  180
              ||||||||||||| ||||||||||||||| ||| |||||| |||||||| ||||||||||
Sbjct  49666  CCCCGCCAGAGGA-CCCCTAACTCTGTTTTTATAATGTTT-TTCTGAGT-AAACAAGCAA  49722

Query  181    ATAAATTAAAACTTTCAACAACGGATCTCTTGGCTCTGGCATC  223
              |||||||||||||||||||||||||||||||||||||||||||
Sbjct  49723  ATAAATTAAAACTTTCAACAACGGATCTCTTGGCTCTGGCATC  49765


 Score = 381 bits (206),  Expect = 5e-102
 Identities = 218/223 (98%), Gaps = 3/223 (1%)
 Strand=Plus/Plus

Query  1      CAAGGTCTCCGTTGGTGAACCAGCGGAGGGATCATTACCGAGTTATACAACTCATCAACC  60
              ||||||||||||||||||||||||||||||||||||||||||||||||||||||||||||
Sbjct  57522  CAAGGTCTCCGTTGGTGAACCAGCGGAGGGATCATTACCGAGTTATACAACTCATCAACC  57581

Query  61     CTGTGAACATACCTAAAACGTTGCTTCGGCGGGAACAGACGGCCCCGTAACACGGGCCGC  120
              ||||||||||||||||||||||||||||||||||||||||||||||||||||||||||||
Sbjct  57582  CTGTGAACATACCTAAAACGTTGCTTCGGCGGGAACAGACGGCCCCGTAACACGGGCCGC  57641

Query  121    CCCCGCCAGAGGACCCCCTAACTCTGTTTCTATTATGTTTCTTCTGAGTAAAACAAGCAA  180
              ||||||||||||| ||||||||||||||| ||| |||||| |||||||| ||||||||||
Sbjct  57642  CCCCGCCAGAGGA-CCCCTAACTCTGTTTTTATAATGTTT-TTCTGAGT-AAACAAGCAA  57698

Query  181    ATAAATTAAAACTTTCAACAACGGATCTCTTGGCTCTGGCATC  223
              |||||||||||||||||||||||||||||||||||||||||||
Sbjct  57699  ATAAATTAAAACTTTCAACAACGGATCTCTTGGCTCTGGCATC  57741


 Score = 381 bits (206),  Expect = 5e-102
 Identities = 218/223 (98%), Gaps = 3/223 (1%)
 Strand=Plus/Plus

Query  1      CAAGGTCTCCGTTGGTGAACCAGCGGAGGGATCATTACCGAGTTATACAACTCATCAACC  60
              ||||||||||||||||||||||||||||||||||||||||||||||||||||||||||||
Sbjct  65494  CAAGGTCTCCGTTGGTGAACCAGCGGAGGGATCATTACCGAGTTATACAACTCATCAACC  65553

Query  61     CTGTGAACATACCTAAAACGTTGCTTCGGCGGGAACAGACGGCCCCGTAACACGGGCCGC  120
              ||||||||||||||||||||||||||||||||||||||||||||||||||||||||||||
Sbjct  65554  CTGTGAACATACCTAAAACGTTGCTTCGGCGGGAACAGACGGCCCCGTAACACGGGCCGC  65613

Query  121    CCCCGCCAGAGGACCCCCTAACTCTGTTTCTATTATGTTTCTTCTGAGTAAAACAAGCAA  180
              ||||||||||||| ||||||||||||||| ||| |||||| |||||||| ||||||||||
Sbjct  65614  CCCCGCCAGAGGA-CCCCTAACTCTGTTTTTATAATGTTT-TTCTGAGT-AAACAAGCAA  65670

Query  181    ATAAATTAAAACTTTCAACAACGGATCTCTTGGCTCTGGCATC  223
              |||||||||||||||||||||||||||||||||||||||||||
Sbjct  65671  ATAAATTAAAACTTTCAACAACGGATCTCTTGGCTCTGGCATC  65713


 Score = 381 bits (206),  Expect = 5e-102
 Identities = 218/223 (98%), Gaps = 3/223 (1%)
 Strand=Plus/Plus

Query  1      CAAGGTCTCCGTTGGTGAACCAGCGGAGGGATCATTACCGAGTTATACAACTCATCAACC  60
              ||||||||||||||||||||||||||||||||||||||||||||||||||||||||||||
Sbjct  73466  CAAGGTCTCCGTTGGTGAACCAGCGGAGGGATCATTACCGAGTTATACAACTCATCAACC  73525

Query  61     CTGTGAACATACCTAAAACGTTGCTTCGGCGGGAACAGACGGCCCCGTAACACGGGCCGC  120
              ||||||||||||||||||||||||||||||||||||||||||||||||||||||||||||
Sbjct  73526  CTGTGAACATACCTAAAACGTTGCTTCGGCGGGAACAGACGGCCCCGTAACACGGGCCGC  73585

Query  121    CCCCGCCAGAGGACCCCCTAACTCTGTTTCTATTATGTTTCTTCTGAGTAAAACAAGCAA  180
              ||||||||||||| ||||||||||||||| ||| |||||| |||||||| ||||||||||
Sbjct  73586  CCCCGCCAGAGGA-CCCCTAACTCTGTTTTTATAATGTTT-TTCTGAGT-AAACAAGCAA  73642

Query  181    ATAAATTAAAACTTTCAACAACGGATCTCTTGGCTCTGGCATC  223
              |||||||||||||||||||||||||||||||||||||||||||
Sbjct  73643  ATAAATTAAAACTTTCAACAACGGATCTCTTGGCTCTGGCATC  73685


 Score = 381 bits (206),  Expect = 5e-102
 Identities = 218/223 (98%), Gaps = 3/223 (1%)
 Strand=Plus/Plus

Query  1      CAAGGTCTCCGTTGGTGAACCAGCGGAGGGATCATTACCGAGTTATACAACTCATCAACC  60
              ||||||||||||||||||||||||||||||||||||||||||||||||||||||||||||
Sbjct  80647  CAAGGTCTCCGTTGGTGAACCAGCGGAGGGATCATTACCGAGTTATACAACTCATCAACC  80706

Query  61     CTGTGAACATACCTAAAACGTTGCTTCGGCGGGAACAGACGGCCCCGTAACACGGGCCGC  120
              ||||||||||||||||||||||||||||||||||||||||||||||||||||||||||||
Sbjct  80707  CTGTGAACATACCTAAAACGTTGCTTCGGCGGGAACAGACGGCCCCGTAACACGGGCCGC  80766

Query  121    CCCCGCCAGAGGACCCCCTAACTCTGTTTCTATTATGTTTCTTCTGAGTAAAACAAGCAA  180
              ||||||||||||| ||||||||||||||| ||| |||||| |||||||| ||||||||||
Sbjct  80767  CCCCGCCAGAGGA-CCCCTAACTCTGTTTTTATAATGTTT-TTCTGAGT-AAACAAGCAA  80823

Query  181    ATAAATTAAAACTTTCAACAACGGATCTCTTGGCTCTGGCATC  223
              |||||||||||||||||||||||||||||||||||||||||||
Sbjct  80824  ATAAATTAAAACTTTCAACAACGGATCTCTTGGCTCTGGCATC  80866


 Score = 381 bits (206),  Expect = 5e-102
 Identities = 218/223 (98%), Gaps = 3/223 (1%)
 Strand=Plus/Plus

Query  1      CAAGGTCTCCGTTGGTGAACCAGCGGAGGGATCATTACCGAGTTATACAACTCATCAACC  60
              ||||||||||||||||||||||||||||||||||||||||||||||||||||||||||||
Sbjct  88597  CAAGGTCTCCGTTGGTGAACCAGCGGAGGGATCATTACCGAGTTATACAACTCATCAACC  88656

Query  61     CTGTGAACATACCTAAAACGTTGCTTCGGCGGGAACAGACGGCCCCGTAACACGGGCCGC  120
              ||||||||||||||||||||||||||||||||||||||||||||||||||||||||||||
Sbjct  88657  CTGTGAACATACCTAAAACGTTGCTTCGGCGGGAACAGACGGCCCCGTAACACGGGCCGC  88716

Query  121    CCCCGCCAGAGGACCCCCTAACTCTGTTTCTATTATGTTTCTTCTGAGTAAAACAAGCAA  180
              ||||||||||||| ||||||||||||||| ||| |||||| |||||||| ||||||||||
Sbjct  88717  CCCCGCCAGAGGA-CCCCTAACTCTGTTTTTATAATGTTT-TTCTGAGT-AAACAAGCAA  88773

Query  181    ATAAATTAAAACTTTCAACAACGGATCTCTTGGCTCTGGCATC  223
              |||||||||||||||||||||||||||||||||||||||||||
Sbjct  88774  ATAAATTAAAACTTTCAACAACGGATCTCTTGGCTCTGGCATC  88816


>CM046520.1 Fusarium sp. Ph1 chromosome 5, whole genome shotgun sequence
Length=4148469

 Score = 381 bits (206),  Expect = 5e-102
 Identities = 218/223 (98%), Gaps = 3/223 (1%)
 Strand=Plus/Minus

Query  1        CAAGGTCTCCGTTGGTGAACCAGCGGAGGGATCATTACCGAGTTATACAACTCATCAACC  60
                ||||||||||||||||||||||||||||||||||||||||||||||||||||||||||||
Sbjct  4115032  CAAGGTCTCCGTTGGTGAACCAGCGGAGGGATCATTACCGAGTTATACAACTCATCAACC  4114973

Query  61       CTGTGAACATACCTAAAACGTTGCTTCGGCGGGAACAGACGGCCCCGTAACACGGGCCGC  120
                ||||||||||||||||||||||||||||||||||||||||||||||||||||||||||||
Sbjct  4114972  CTGTGAACATACCTAAAACGTTGCTTCGGCGGGAACAGACGGCCCCGTAACACGGGCCGC  4114913

Query  121      CCCCGCCAGAGGACCCCCTAACTCTGTTTCTATTATGTTTCTTCTGAGTAAAACAAGCAA  180
                ||||||||||||||||| ||||||||||| ||| |||||| |||||||| ||||||||||
Sbjct  4114912  CCCCGCCAGAGGACCCC-TAACTCTGTTTTTATAATGTTT-TTCTGAGT-AAACAAGCAA  4114856

Query  181      ATAAATTAAAACTTTCAACAACGGATCTCTTGGCTCTGGCATC  223
                |||||||||||||||||||||||||||||||||||||||||||
Sbjct  4114855  ATAAATTAAAACTTTCAACAACGGATCTCTTGGCTCTGGCATC  4114813


 Score = 381 bits (206),  Expect = 5e-102
 Identities = 218/223 (98%), Gaps = 3/223 (1%)
 Strand=Plus/Minus

Query  1        CAAGGTCTCCGTTGGTGAACCAGCGGAGGGATCATTACCGAGTTATACAACTCATCAACC  60
                ||||||||||||||||||||||||||||||||||||||||||||||||||||||||||||
Sbjct  4123002  CAAGGTCTCCGTTGGTGAACCAGCGGAGGGATCATTACCGAGTTATACAACTCATCAACC  4122943

Query  61       CTGTGAACATACCTAAAACGTTGCTTCGGCGGGAACAGACGGCCCCGTAACACGGGCCGC  120
                ||||||||||||||||||||||||||||||||||||||||||||||||||||||||||||
Sbjct  4122942  CTGTGAACATACCTAAAACGTTGCTTCGGCGGGAACAGACGGCCCCGTAACACGGGCCGC  4122883

Query  121      CCCCGCCAGAGGACCCCCTAACTCTGTTTCTATTATGTTTCTTCTGAGTAAAACAAGCAA  180
                ||||||||||||||||| ||||||||||| ||| |||||| |||||||| ||||||||||
Sbjct  4122882  CCCCGCCAGAGGACCCC-TAACTCTGTTTTTATAATGTTT-TTCTGAGT-AAACAAGCAA  4122826

Query  181      ATAAATTAAAACTTTCAACAACGGATCTCTTGGCTCTGGCATC  223
                |||||||||||||||||||||||||||||||||||||||||||
Sbjct  4122825  ATAAATTAAAACTTTCAACAACGGATCTCTTGGCTCTGGCATC  4122783


 Score = 381 bits (206),  Expect = 5e-102
 Identities = 218/223 (98%), Gaps = 3/223 (1%)
 Strand=Plus/Minus

Query  1        CAAGGTCTCCGTTGGTGAACCAGCGGAGGGATCATTACCGAGTTATACAACTCATCAACC  60
                ||||||||||||||||||||||||||||||||||||||||||||||||||||||||||||
Sbjct  4130973  CAAGGTCTCCGTTGGTGAACCAGCGGAGGGATCATTACCGAGTTATACAACTCATCAACC  4130914

Query  61       CTGTGAACATACCTAAAACGTTGCTTCGGCGGGAACAGACGGCCCCGTAACACGGGCCGC  120
                ||||||||||||||||||||||||||||||||||||||||||||||||||||||||||||
Sbjct  4130913  CTGTGAACATACCTAAAACGTTGCTTCGGCGGGAACAGACGGCCCCGTAACACGGGCCGC  4130854

Query  121      CCCCGCCAGAGGACCCCCTAACTCTGTTTCTATTATGTTTCTTCTGAGTAAAACAAGCAA  180
                ||||||||||||||||| ||||||||||| ||| |||||| |||||||| ||||||||||
Sbjct  4130853  CCCCGCCAGAGGACCCC-TAACTCTGTTTTTATAATGTTT-TTCTGAGT-AAACAAGCAA  4130797

Query  181      ATAAATTAAAACTTTCAACAACGGATCTCTTGGCTCTGGCATC  223
                |||||||||||||||||||||||||||||||||||||||||||
Sbjct  4130796  ATAAATTAAAACTTTCAACAACGGATCTCTTGGCTCTGGCATC  4130754


 Score = 381 bits (206),  Expect = 5e-102
 Identities = 218/223 (98%), Gaps = 3/223 (1%)
 Strand=Plus/Minus

Query  1        CAAGGTCTCCGTTGGTGAACCAGCGGAGGGATCATTACCGAGTTATACAACTCATCAACC  60
                ||||||||||||||||||||||||||||||||||||||||||||||||||||||||||||
Sbjct  4138944  CAAGGTCTCCGTTGGTGAACCAGCGGAGGGATCATTACCGAGTTATACAACTCATCAACC  4138885

Query  61       CTGTGAACATACCTAAAACGTTGCTTCGGCGGGAACAGACGGCCCCGTAACACGGGCCGC  120
                ||||||||||||||||||||||||||||||||||||||||||||||||||||||||||||
Sbjct  4138884  CTGTGAACATACCTAAAACGTTGCTTCGGCGGGAACAGACGGCCCCGTAACACGGGCCGC  4138825

Query  121      CCCCGCCAGAGGACCCCCTAACTCTGTTTCTATTATGTTTCTTCTGAGTAAAACAAGCAA  180
                ||||||||||||||||| ||||||||||| ||| |||||| |||||||| ||||||||||
Sbjct  4138824  CCCCGCCAGAGGACCCC-TAACTCTGTTTTTATAATGTTT-TTCTGAGT-AAACAAGCAA  4138768

Query  181      ATAAATTAAAACTTTCAACAACGGATCTCTTGGCTCTGGCATC  223
                |||||||||||||||||||||||||||||||||||||||||||
Sbjct  4138767  ATAAATTAAAACTTTCAACAACGGATCTCTTGGCTCTGGCATC  4138725


 Score = 381 bits (206),  Expect = 5e-102
 Identities = 218/223 (98%), Gaps = 3/223 (1%)
 Strand=Plus/Minus

Query  1        CAAGGTCTCCGTTGGTGAACCAGCGGAGGGATCATTACCGAGTTATACAACTCATCAACC  60
                ||||||||||||||||||||||||||||||||||||||||||||||||||||||||||||
Sbjct  4146914  CAAGGTCTCCGTTGGTGAACCAGCGGAGGGATCATTACCGAGTTATACAACTCATCAACC  4146855

Query  61       CTGTGAACATACCTAAAACGTTGCTTCGGCGGGAACAGACGGCCCCGTAACACGGGCCGC  120
                ||||||||||||||||||||||||||||||||||||||||||||||||||||||||||||
Sbjct  4146854  CTGTGAACATACCTAAAACGTTGCTTCGGCGGGAACAGACGGCCCCGTAACACGGGCCGC  4146795

Query  121      CCCCGCCAGAGGACCCCCTAACTCTGTTTCTATTATGTTTCTTCTGAGTAAAACAAGCAA  180
                ||||||||||||||||| ||||||||||| ||| |||||| |||||||| ||||||||||
Sbjct  4146794  CCCCGCCAGAGGACCCC-TAACTCTGTTTTTATAATGTTT-TTCTGAGT-AAACAAGCAA  4146738

Query  181      ATAAATTAAAACTTTCAACAACGGATCTCTTGGCTCTGGCATC  223
                |||||||||||||||||||||||||||||||||||||||||||
Sbjct  4146737  ATAAATTAAAACTTTCAACAACGGATCTCTTGGCTCTGGCATC  4146695


>WETZ01000218.1 Fusarium cf. aywerte strain EtdFoc-240 Contig20, whole genome 
shotgun sequence
Length=1027

 Score = 372 bits (201),  Expect = 3e-99
 Identities = 217/224 (97%), Gaps = 4/224 (2%)
 Strand=Plus/Plus

Query  1    CAAGGTCTCCGTTGGTGAACCAGCGGAGGGATCATTACCGAGTTATACAACTCATCAACC  60
            ||||||||||||||||||||||||||||||||||||||||||||||||||||||||||||
Sbjct  458  CAAGGTCTCCGTTGGTGAACCAGCGGAGGGATCATTACCGAGTTATACAACTCATCAACC  517

Query  61   CTGTGAACATACCTAAAACGTTGCTTCGGCGGGAACAGACGGCCCCGTAAC-ACGGGCCG  119
            ||||||||||||||||||||||||||||||||||||||||||||| ||||| ||||||||
Sbjct  518  CTGTGAACATACCTAAAACGTTGCTTCGGCGGGAACAGACGGCCCTGTAACAACGGGCCG  577

Query  120  CCCCCGCCAGAGGACCCCCTAACTCTGTTTCTATTATGTTTCTTCTGAGTAAAACAAGCA  179
            |||||||||||||| ||||||||||||||| ||| |||||| |||||||| |||||||||
Sbjct  578  CCCCCGCCAGAGGA-CCCCTAACTCTGTTTTTATAATGTTT-TTCTGAGT-AAACAAGCA  634

Query  180  AATAAATTAAAACTTTCAACAACGGATCTCTTGGCTCTGGCATC  223
            ||||||||||||||||||||||||||||||||||||||||||||
Sbjct  635  AATAAATTAAAACTTTCAACAACGGATCTCTTGGCTCTGGCATC  678


>JAGTJS010000006.1 Fusarium solani strain FSSC 5 MPI-SDFR-AT-0091 B0J15scaffold_6, 
whole genome shotgun sequence
Length=2630185

 Score = 372 bits (201),  Expect = 3e-99
 Identities = 217/224 (97%), Gaps = 4/224 (2%)
 Strand=Plus/Plus

Query  1     CAAGGTCTCCGTTGGTGAACCAGCGGAGGGATCATTACCGAGTTATACAACTCATCAACC  60
             ||||||||||||||||||||||||||||||||||||||||||||||||||||||||||||
Sbjct  2666  CAAGGTCTCCGTTGGTGAACCAGCGGAGGGATCATTACCGAGTTATACAACTCATCAACC  2725

Query  61    CTGTGAACATACCTAAAACGTTGCTTCGGCGGGAACAGACGGCCCCGTAAC-ACGGGCCG  119
             ||||||||||||||||||||||||||||||||||||||||||||| ||||| ||||||||
Sbjct  2726  CTGTGAACATACCTAAAACGTTGCTTCGGCGGGAACAGACGGCCCTGTAACAACGGGCCG  2785

Query  120   CCCCCGCCAGAGGACCCCCTAACTCTGTTTCTATTATGTTTCTTCTGAGTAAAACAAGCA  179
             |||||||||||||| ||||||||||||||| ||| |||||| |||||||| |||||||||
Sbjct  2786  CCCCCGCCAGAGGA-CCCCTAACTCTGTTTTTATAATGTTT-TTCTGAGT-AAACAAGCA  2842

Query  180   AATAAATTAAAACTTTCAACAACGGATCTCTTGGCTCTGGCATC  223
             ||||||||||||||||||||||||||||||||||||||||||||
Sbjct  2843  AATAAATTAAAACTTTCAACAACGGATCTCTTGGCTCTGGCATC  2886


>NW_025764822.1 Fusarium solani strain FSSC 5 MPI-SDFR-AT-0091 chromosome Unknown 
B0J15scaffold_6, whole genome shotgun sequence
Length=2630185

 Score = 372 bits (201),  Expect = 3e-99
 Identities = 217/224 (97%), Gaps = 4/224 (2%)
 Strand=Plus/Plus

Query  1     CAAGGTCTCCGTTGGTGAACCAGCGGAGGGATCATTACCGAGTTATACAACTCATCAACC  60
             ||||||||||||||||||||||||||||||||||||||||||||||||||||||||||||
Sbjct  2666  CAAGGTCTCCGTTGGTGAACCAGCGGAGGGATCATTACCGAGTTATACAACTCATCAACC  2725

Query  61    CTGTGAACATACCTAAAACGTTGCTTCGGCGGGAACAGACGGCCCCGTAAC-ACGGGCCG  119
             ||||||||||||||||||||||||||||||||||||||||||||| ||||| ||||||||
Sbjct  2726  CTGTGAACATACCTAAAACGTTGCTTCGGCGGGAACAGACGGCCCTGTAACAACGGGCCG  2785

Query  120   CCCCCGCCAGAGGACCCCCTAACTCTGTTTCTATTATGTTTCTTCTGAGTAAAACAAGCA  179
             |||||||||||||| ||||||||||||||| ||| |||||| |||||||| |||||||||
Sbjct  2786  CCCCCGCCAGAGGA-CCCCTAACTCTGTTTTTATAATGTTT-TTCTGAGT-AAACAAGCA  2842

Query  180   AATAAATTAAAACTTTCAACAACGGATCTCTTGGCTCTGGCATC  223
             ||||||||||||||||||||||||||||||||||||||||||||
Sbjct  2843  AATAAATTAAAACTTTCAACAACGGATCTCTTGGCTCTGGCATC  2886


>CP090038.1 Fusarium solani-melongenae strain CRI 24-3 chromosome 10
Length=4167870

 Score = 366 bits (198),  Expect = 1e-97
 Identities = 216/224 (96%), Gaps = 4/224 (2%)
 Strand=Plus/Plus

Query  1      CAAGGTCTCCGTTGGTGAACCAGCGGAGGGATCATTACCGAGT-TATACAACTCATCAAC  59
              ||||||||||||||||||||||||||||||||||||||||||| || |||||||||||||
Sbjct  13631  CAAGGTCTCCGTTGGTGAACCAGCGGAGGGATCATTACCGAGTCTAAACAACTCATCAAC  13690

Query  60     CCTGTGAACATACCTAAAACGTTGCTTCGGCGGGAACAGACGGCCCCGTAACACGGGCCG  119
              ||||||||||||||||||||||||||||||||||||||||||||||||||| ||||||||
Sbjct  13691  CCTGTGAACATACCTAAAACGTTGCTTCGGCGGGAACAGACGGCCCCGTAAAACGGGCCG  13750

Query  120    CCCCCGCCAGAGGACCCCCTAACTCTGTTTCTATTATGTTTCTTCTGAGTAAAACAAGCA  179
              |||||||||||||| |||||||||||||| ||| ||||| |||||||||| |||||||||
Sbjct  13751  CCCCCGCCAGAGGA-CCCCTAACTCTGTTGCTA-TATGTATCTTCTGAGT-AAACAAGCA  13807

Query  180    AATAAATTAAAACTTTCAACAACGGATCTCTTGGCTCTGGCATC  223
              ||||||||||||||||||||||||||||||||||||||||||||
Sbjct  13808  AATAAATTAAAACTTTCAACAACGGATCTCTTGGCTCTGGCATC  13851


 Score = 366 bits (198),  Expect = 1e-97
 Identities = 216/224 (96%), Gaps = 4/224 (2%)
 Strand=Plus/Plus

Query  1      CAAGGTCTCCGTTGGTGAACCAGCGGAGGGATCATTACCGAGT-TATACAACTCATCAAC  59
              ||||||||||||||||||||||||||||||||||||||||||| || |||||||||||||
Sbjct  21772  CAAGGTCTCCGTTGGTGAACCAGCGGAGGGATCATTACCGAGTCTAAACAACTCATCAAC  21831

Query  60     CCTGTGAACATACCTAAAACGTTGCTTCGGCGGGAACAGACGGCCCCGTAACACGGGCCG  119
              ||||||||||||||||||||||||||||||||||||||||||||||||||| ||||||||
Sbjct  21832  CCTGTGAACATACCTAAAACGTTGCTTCGGCGGGAACAGACGGCCCCGTAAAACGGGCCG  21891

Query  120    CCCCCGCCAGAGGACCCCCTAACTCTGTTTCTATTATGTTTCTTCTGAGTAAAACAAGCA  179
              |||||||||||||| |||||||||||||| ||| ||||| |||||||||| |||||||||
Sbjct  21892  CCCCCGCCAGAGGA-CCCCTAACTCTGTTGCTA-TATGTATCTTCTGAGT-AAACAAGCA  21948

Query  180    AATAAATTAAAACTTTCAACAACGGATCTCTTGGCTCTGGCATC  223
              ||||||||||||||||||||||||||||||||||||||||||||
Sbjct  21949  AATAAATTAAAACTTTCAACAACGGATCTCTTGGCTCTGGCATC  21992


 Score = 366 bits (198),  Expect = 1e-97
 Identities = 216/224 (96%), Gaps = 4/224 (2%)
 Strand=Plus/Plus

Query  1      CAAGGTCTCCGTTGGTGAACCAGCGGAGGGATCATTACCGAGT-TATACAACTCATCAAC  59
              ||||||||||||||||||||||||||||||||||||||||||| || |||||||||||||
Sbjct  29915  CAAGGTCTCCGTTGGTGAACCAGCGGAGGGATCATTACCGAGTCTAAACAACTCATCAAC  29974

Query  60     CCTGTGAACATACCTAAAACGTTGCTTCGGCGGGAACAGACGGCCCCGTAACACGGGCCG  119
              ||||||||||||||||||||||||||||||||||||||||||||||||||| ||||||||
Sbjct  29975  CCTGTGAACATACCTAAAACGTTGCTTCGGCGGGAACAGACGGCCCCGTAAAACGGGCCG  30034

Query  120    CCCCCGCCAGAGGACCCCCTAACTCTGTTTCTATTATGTTTCTTCTGAGTAAAACAAGCA  179
              |||||||||||||| |||||||||||||| ||| ||||| |||||||||| |||||||||
Sbjct  30035  CCCCCGCCAGAGGA-CCCCTAACTCTGTTGCTA-TATGTATCTTCTGAGT-AAACAAGCA  30091

Query  180    AATAAATTAAAACTTTCAACAACGGATCTCTTGGCTCTGGCATC  223
              ||||||||||||||||||||||||||||||||||||||||||||
Sbjct  30092  AATAAATTAAAACTTTCAACAACGGATCTCTTGGCTCTGGCATC  30135


 Score = 366 bits (198),  Expect = 1e-97
 Identities = 216/224 (96%), Gaps = 4/224 (2%)
 Strand=Plus/Plus

Query  1      CAAGGTCTCCGTTGGTGAACCAGCGGAGGGATCATTACCGAGT-TATACAACTCATCAAC  59
              ||||||||||||||||||||||||||||||||||||||||||| || |||||||||||||
Sbjct  38058  CAAGGTCTCCGTTGGTGAACCAGCGGAGGGATCATTACCGAGTCTAAACAACTCATCAAC  38117

Query  60     CCTGTGAACATACCTAAAACGTTGCTTCGGCGGGAACAGACGGCCCCGTAACACGGGCCG  119
              ||||||||||||||||||||||||||||||||||||||||||||||||||| ||||||||
Sbjct  38118  CCTGTGAACATACCTAAAACGTTGCTTCGGCGGGAACAGACGGCCCCGTAAAACGGGCCG  38177

Query  120    CCCCCGCCAGAGGACCCCCTAACTCTGTTTCTATTATGTTTCTTCTGAGTAAAACAAGCA  179
              |||||||||||||| |||||||||||||| ||| ||||| |||||||||| |||||||||
Sbjct  38178  CCCCCGCCAGAGGA-CCCCTAACTCTGTTGCTA-TATGTATCTTCTGAGT-AAACAAGCA  38234

Query  180    AATAAATTAAAACTTTCAACAACGGATCTCTTGGCTCTGGCATC  223
              ||||||||||||||||||||||||||||||||||||||||||||
Sbjct  38235  AATAAATTAAAACTTTCAACAACGGATCTCTTGGCTCTGGCATC  38278


 Score = 366 bits (198),  Expect = 1e-97
 Identities = 216/224 (96%), Gaps = 4/224 (2%)
 Strand=Plus/Plus

Query  1      CAAGGTCTCCGTTGGTGAACCAGCGGAGGGATCATTACCGAGT-TATACAACTCATCAAC  59
              ||||||||||||||||||||||||||||||||||||||||||| || |||||||||||||
Sbjct  46203  CAAGGTCTCCGTTGGTGAACCAGCGGAGGGATCATTACCGAGTCTAAACAACTCATCAAC  46262

Query  60     CCTGTGAACATACCTAAAACGTTGCTTCGGCGGGAACAGACGGCCCCGTAACACGGGCCG  119
              ||||||||||||||||||||||||||||||||||||||||||||||||||| ||||||||
Sbjct  46263  CCTGTGAACATACCTAAAACGTTGCTTCGGCGGGAACAGACGGCCCCGTAAAACGGGCCG  46322

Query  120    CCCCCGCCAGAGGACCCCCTAACTCTGTTTCTATTATGTTTCTTCTGAGTAAAACAAGCA  179
              |||||||||||||| |||||||||||||| ||| ||||| |||||||||| |||||||||
Sbjct  46323  CCCCCGCCAGAGGA-CCCCTAACTCTGTTGCTA-TATGTATCTTCTGAGT-AAACAAGCA  46379

Query  180    AATAAATTAAAACTTTCAACAACGGATCTCTTGGCTCTGGCATC  223
              ||||||||||||||||||||||||||||||||||||||||||||
Sbjct  46380  AATAAATTAAAACTTTCAACAACGGATCTCTTGGCTCTGGCATC  46423


 Score = 366 bits (198),  Expect = 1e-97
 Identities = 216/224 (96%), Gaps = 4/224 (2%)
 Strand=Plus/Plus

Query  1      CAAGGTCTCCGTTGGTGAACCAGCGGAGGGATCATTACCGAGT-TATACAACTCATCAAC  59
              ||||||||||||||||||||||||||||||||||||||||||| || |||||||||||||
Sbjct  54347  CAAGGTCTCCGTTGGTGAACCAGCGGAGGGATCATTACCGAGTCTAAACAACTCATCAAC  54406

Query  60     CCTGTGAACATACCTAAAACGTTGCTTCGGCGGGAACAGACGGCCCCGTAACACGGGCCG  119
              ||||||||||||||||||||||||||||||||||||||||||||||||||| ||||||||
Sbjct  54407  CCTGTGAACATACCTAAAACGTTGCTTCGGCGGGAACAGACGGCCCCGTAAAACGGGCCG  54466

Query  120    CCCCCGCCAGAGGACCCCCTAACTCTGTTTCTATTATGTTTCTTCTGAGTAAAACAAGCA  179
              |||||||||||||| |||||||||||||| ||| ||||| |||||||||| |||||||||
Sbjct  54467  CCCCCGCCAGAGGA-CCCCTAACTCTGTTGCTA-TATGTATCTTCTGAGT-AAACAAGCA  54523

Query  180    AATAAATTAAAACTTTCAACAACGGATCTCTTGGCTCTGGCATC  223
              ||||||||||||||||||||||||||||||||||||||||||||
Sbjct  54524  AATAAATTAAAACTTTCAACAACGGATCTCTTGGCTCTGGCATC  54567


>JALLKD010000807.1 Fusarium liriodendri strain NRRL 22389 F_liriodendri_22389_contig_0000807, 
whole genome shotgun sequence
Length=1534

 Score = 366 bits (198),  Expect = 1e-97
 Identities = 215/223 (96%), Gaps = 2/223 (1%)
 Strand=Plus/Minus

Query  1     CAAGGTCTCCGTTGGTGAACCAGCGGAGGGATCATTACCGAGTTATACAACTCATCAACC  60
             |||||||||||||||||||||||||||||||||||||||||||||| |||||||||||||
Sbjct  1445  CAAGGTCTCCGTTGGTGAACCAGCGGAGGGATCATTACCGAGTTATTCAACTCATCAACC  1386

Query  61    CTGTGAACATACCTAAAACGTTGCTTCGGCGGGAACAGACGGCCCCGTAACACGGGCCGC  120
             ||||||||||||||||| ||||||||||||||||| |||||||||||| | |||||||||
Sbjct  1385  CTGTGAACATACCTAAA-CGTTGCTTCGGCGGGAATAGACGGCCCCGTGAAACGGGCCGC  1327

Query  121   CCCCGCCAGAGGACCCCCTAACTCTGTTTCTATTATGTTTCTTCTGAGTAAAACAAGCAA  180
             ||||||||||||||||  ||||||||||||||| ||||||||||||||||||||||||||
Sbjct  1326  CCCCGCCAGAGGACCCT-TAACTCTGTTTCTATAATGTTTCTTCTGAGTAAAACAAGCAA  1268

Query  181   ATAAATTAAAACTTTCAACAACGGATCTCTTGGCTCTGGCATC  223
             |||||||||||||||||||||||||||||||||||||||||||
Sbjct  1267  ATAAATTAAAACTTTCAACAACGGATCTCTTGGCTCTGGCATC  1225


>SSHR01000396.1 Fusarium neocosmosporiellum strain NRRL 22166 F_neocosmosporiellum_22166_contig_0000396, 
whole genome shotgun sequence
Length=8451

 Score = 361 bits (195),  Expect = 6e-96
 Identities = 215/224 (96%), Gaps = 4/224 (2%)
 Strand=Plus/Minus

Query  1     CAAGGTCTCCGTTGGTGAACCAGCGGAGGGATCATTACCGAGTTATACAACTCATCAACC  60
             ||||||||||||||||||||||||||||||||||||||||||||||||||||||||||||
Sbjct  5674  CAAGGTCTCCGTTGGTGAACCAGCGGAGGGATCATTACCGAGTTATACAACTCATCAACC  5615

Query  61    C-TGTGAACATACCTAAAACGTTGCTTCGGCGGGAACAGACGGCCCCGTAACACGGGCCG  119
             | ||||||| |||||| |||||||||||||||||||||||||||||||||| ||||||||
Sbjct  5614  CCTGTGAACTTACCTATAACGTTGCTTCGGCGGGAACAGACGGCCCCGTAAAACGGGCCG  5555

Query  120   CCCCCGCCAGAGGACCCCCTAACTCTGTTTCTATTATGTTTCTTCTGAGTAAAACAAGCA  179
             |||||||||||||||||| ||||||||||| ||| |||||| |||||||| |||||||||
Sbjct  5554  CCCCCGCCAGAGGACCCC-TAACTCTGTTTTTATAATGTTT-TTCTGAGT-AAACAAGCA  5498

Query  180   AATAAATTAAAACTTTCAACAACGGATCTCTTGGCTCTGGCATC  223
             ||||||||||||||||||||||||||||||||||||||||||||
Sbjct  5497  AATAAATTAAAACTTTCAACAACGGATCTCTTGGCTCTGGCATC  5454


>JABCKD010000014.1 Fusarium sp. NRRL 66088 NRRL66088_c0000014, whole genome shotgun 
sequence
Length=8166

 Score = 357 bits (193),  Expect = 8e-95
 Identities = 217/227 (96%), Gaps = 7/227 (3%)
 Strand=Plus/Plus

Query  1     CAAGGTCTCCGTTGGTGAACCAGCGGAGGGATCATTACCGAGT-TATACAACTCATCAAC  59
             ||||||||||||||||||||||||||||||||||||||||||| || |||||||||||||
Sbjct  6091  CAAGGTCTCCGTTGGTGAACCAGCGGAGGGATCATTACCGAGTCTA-ACAACTCATCAAC  6149

Query  60    CCTGTGAACATACCTAAAACGTTGCTTCGGCGGGAACAGACGGCCCCGTAACACGGGCCG  119
             ||||||||||||||| ||||||||||||||||||||||||||||||||||||||||||||
Sbjct  6150  CCTGTGAACATACCT-AAACGTTGCTTCGGCGGGAACAGACGGCCCCGTAACACGGGCCG  6208

Query  120   CCCCCGCCAGAGGACCCCCTAACTCTGTTTCTAT--T-ATGTTTCTTCTGAGTAAAACAA  176
             |||||||||||||||||||||||||||| |||||  |  ||||| |||||||| ||||||
Sbjct  6209  CCCCCGCCAGAGGACCCCCTAACTCTGTATCTATAATGTTGTTTTTTCTGAGT-AAACAA  6267

Query  177   GCAAATAAATTAAAACTTTCAACAACGGATCTCTTGGCTCTGGCATC  223
             |||||||||||||||||||||||||||||||||||||||||||||||
Sbjct  6268  GCAAATAAATTAAAACTTTCAACAACGGATCTCTTGGCTCTGGCATC  6314


>CM046478.1 Fusarium sp. LHS14.1 chromosome 2, whole genome shotgun sequence
Length=4739475

 Score = 355 bits (192),  Expect = 3e-94
 Identities = 214/224 (96%), Gaps = 3/224 (1%)
 Strand=Plus/Plus

Query  1     CAAGGTCTCCGTTGGTGAACCAGCGGAGGGATCATTACCGAGTTATACAACTCATCAACC  60
             |||||||||||||||||||||||||||||||||||||||||||||| |||||||||||||
Sbjct  2962  CAAGGTCTCCGTTGGTGAACCAGCGGAGGGATCATTACCGAGTTATTCAACTCATCAACC  3021

Query  61    CTGTGAACATACCTAAAACGTTGCTTCGGCGGGAACAGACGGCCCCGTAACACGGGCCGC  120
             |||||||| ||||| |||||||||||||||||||| |||||||||||||| |||||||||
Sbjct  3022  CTGTGAACCTACCT-AAACGTTGCTTCGGCGGGAATAGACGGCCCCGTAAAACGGGCCGC  3080

Query  121   CCCCGCCAGAGGACCCCCTAACTCTGTTTCTATTA-TGTTTCTTCTGAGTAAAACAAGCA  179
             ||||||||||||| ||| |||||||||||||  || ||||||||||||||||||||||||
Sbjct  3081  CCCCGCCAGAGGA-CCCTTAACTCTGTTTCTTATAGTGTTTCTTCTGAGTAAAACAAGCA  3139

Query  180   AATAAATTAAAACTTTCAACAACGGATCTCTTGGCTCTGGCATC  223
             ||||||||||||||||||||||||||||||||||||||||||||
Sbjct  3140  AATAAATTAAAACTTTCAACAACGGATCTCTTGGCTCTGGCATC  3183


 Score = 355 bits (192),  Expect = 3e-94
 Identities = 214/224 (96%), Gaps = 3/224 (1%)
 Strand=Plus/Plus

Query  1      CAAGGTCTCCGTTGGTGAACCAGCGGAGGGATCATTACCGAGTTATACAACTCATCAACC  60
              |||||||||||||||||||||||||||||||||||||||||||||| |||||||||||||
Sbjct  11370  CAAGGTCTCCGTTGGTGAACCAGCGGAGGGATCATTACCGAGTTATTCAACTCATCAACC  11429

Query  61     CTGTGAACATACCTAAAACGTTGCTTCGGCGGGAACAGACGGCCCCGTAACACGGGCCGC  120
              |||||||| ||||| |||||||||||||||||||| |||||||||||||| |||||||||
Sbjct  11430  CTGTGAACCTACCT-AAACGTTGCTTCGGCGGGAATAGACGGCCCCGTAAAACGGGCCGC  11488

Query  121    CCCCGCCAGAGGACCCCCTAACTCTGTTTCTATTA-TGTTTCTTCTGAGTAAAACAAGCA  179
              ||||||||||||| ||| |||||||||||||  || ||||||||||||||||||||||||
Sbjct  11489  CCCCGCCAGAGGA-CCCTTAACTCTGTTTCTTATAGTGTTTCTTCTGAGTAAAACAAGCA  11547

Query  180    AATAAATTAAAACTTTCAACAACGGATCTCTTGGCTCTGGCATC  223
              ||||||||||||||||||||||||||||||||||||||||||||
Sbjct  11548  AATAAATTAAAACTTTCAACAACGGATCTCTTGGCTCTGGCATC  11591


 Score = 355 bits (192),  Expect = 3e-94
 Identities = 214/224 (96%), Gaps = 3/224 (1%)
 Strand=Plus/Plus

Query  1      CAAGGTCTCCGTTGGTGAACCAGCGGAGGGATCATTACCGAGTTATACAACTCATCAACC  60
              |||||||||||||||||||||||||||||||||||||||||||||| |||||||||||||
Sbjct  19785  CAAGGTCTCCGTTGGTGAACCAGCGGAGGGATCATTACCGAGTTATTCAACTCATCAACC  19844

Query  61     CTGTGAACATACCTAAAACGTTGCTTCGGCGGGAACAGACGGCCCCGTAACACGGGCCGC  120
              |||||||| ||||| |||||||||||||||||||| |||||||||||||| |||||||||
Sbjct  19845  CTGTGAACCTACCT-AAACGTTGCTTCGGCGGGAATAGACGGCCCCGTAAAACGGGCCGC  19903

Query  121    CCCCGCCAGAGGACCCCCTAACTCTGTTTCTATTA-TGTTTCTTCTGAGTAAAACAAGCA  179
              ||||||||||||| ||| |||||||||||||  || ||||||||||||||||||||||||
Sbjct  19904  CCCCGCCAGAGGA-CCCTTAACTCTGTTTCTTATAGTGTTTCTTCTGAGTAAAACAAGCA  19962

Query  180    AATAAATTAAAACTTTCAACAACGGATCTCTTGGCTCTGGCATC  223
              ||||||||||||||||||||||||||||||||||||||||||||
Sbjct  19963  AATAAATTAAAACTTTCAACAACGGATCTCTTGGCTCTGGCATC  20006


 Score = 355 bits (192),  Expect = 3e-94
 Identities = 214/224 (96%), Gaps = 3/224 (1%)
 Strand=Plus/Plus

Query  1      CAAGGTCTCCGTTGGTGAACCAGCGGAGGGATCATTACCGAGTTATACAACTCATCAACC  60
              |||||||||||||||||||||||||||||||||||||||||||||| |||||||||||||
Sbjct  28201  CAAGGTCTCCGTTGGTGAACCAGCGGAGGGATCATTACCGAGTTATTCAACTCATCAACC  28260

Query  61     CTGTGAACATACCTAAAACGTTGCTTCGGCGGGAACAGACGGCCCCGTAACACGGGCCGC  120
              |||||||| ||||| |||||||||||||||||||| |||||||||||||| |||||||||
Sbjct  28261  CTGTGAACCTACCT-AAACGTTGCTTCGGCGGGAATAGACGGCCCCGTAAAACGGGCCGC  28319

Query  121    CCCCGCCAGAGGACCCCCTAACTCTGTTTCTATTA-TGTTTCTTCTGAGTAAAACAAGCA  179
              ||||||||||||| ||| |||||||||||||  || ||||||||||||||||||||||||
Sbjct  28320  CCCCGCCAGAGGA-CCCTTAACTCTGTTTCTTATAGTGTTTCTTCTGAGTAAAACAAGCA  28378

Query  180    AATAAATTAAAACTTTCAACAACGGATCTCTTGGCTCTGGCATC  223
              ||||||||||||||||||||||||||||||||||||||||||||
Sbjct  28379  AATAAATTAAAACTTTCAACAACGGATCTCTTGGCTCTGGCATC  28422


 Score = 355 bits (192),  Expect = 3e-94
 Identities = 214/224 (96%), Gaps = 3/224 (1%)
 Strand=Plus/Plus

Query  1      CAAGGTCTCCGTTGGTGAACCAGCGGAGGGATCATTACCGAGTTATACAACTCATCAACC  60
              |||||||||||||||||||||||||||||||||||||||||||||| |||||||||||||
Sbjct  36620  CAAGGTCTCCGTTGGTGAACCAGCGGAGGGATCATTACCGAGTTATTCAACTCATCAACC  36679

Query  61     CTGTGAACATACCTAAAACGTTGCTTCGGCGGGAACAGACGGCCCCGTAACACGGGCCGC  120
              |||||||| ||||| |||||||||||||||||||| |||||||||||||| |||||||||
Sbjct  36680  CTGTGAACCTACCT-AAACGTTGCTTCGGCGGGAATAGACGGCCCCGTAAAACGGGCCGC  36738

Query  121    CCCCGCCAGAGGACCCCCTAACTCTGTTTCTATTA-TGTTTCTTCTGAGTAAAACAAGCA  179
              ||||||||||||| ||| |||||||||||||  || ||||||||||||||||||||||||
Sbjct  36739  CCCCGCCAGAGGA-CCCTTAACTCTGTTTCTTATAGTGTTTCTTCTGAGTAAAACAAGCA  36797

Query  180    AATAAATTAAAACTTTCAACAACGGATCTCTTGGCTCTGGCATC  223
              ||||||||||||||||||||||||||||||||||||||||||||
Sbjct  36798  AATAAATTAAAACTTTCAACAACGGATCTCTTGGCTCTGGCATC  36841


 Score = 355 bits (192),  Expect = 3e-94
 Identities = 214/224 (96%), Gaps = 3/224 (1%)
 Strand=Plus/Plus

Query  1      CAAGGTCTCCGTTGGTGAACCAGCGGAGGGATCATTACCGAGTTATACAACTCATCAACC  60
              |||||||||||||||||||||||||||||||||||||||||||||| |||||||||||||
Sbjct  45036  CAAGGTCTCCGTTGGTGAACCAGCGGAGGGATCATTACCGAGTTATTCAACTCATCAACC  45095

Query  61     CTGTGAACATACCTAAAACGTTGCTTCGGCGGGAACAGACGGCCCCGTAACACGGGCCGC  120
              |||||||| ||||| |||||||||||||||||||| |||||||||||||| |||||||||
Sbjct  45096  CTGTGAACCTACCT-AAACGTTGCTTCGGCGGGAATAGACGGCCCCGTAAAACGGGCCGC  45154

Query  121    CCCCGCCAGAGGACCCCCTAACTCTGTTTCTATTA-TGTTTCTTCTGAGTAAAACAAGCA  179
              ||||||||||||| ||| |||||||||||||  || ||||||||||||||||||||||||
Sbjct  45155  CCCCGCCAGAGGA-CCCTTAACTCTGTTTCTTATAGTGTTTCTTCTGAGTAAAACAAGCA  45213

Query  180    AATAAATTAAAACTTTCAACAACGGATCTCTTGGCTCTGGCATC  223
              ||||||||||||||||||||||||||||||||||||||||||||
Sbjct  45214  AATAAATTAAAACTTTCAACAACGGATCTCTTGGCTCTGGCATC  45257


>JAJHJD010000037.1 Fusarium virguliforme strain FV201 000036F, whole genome shotgun 
sequence
Length=18528

 Score = 324 bits (175),  Expect = 8e-85
 Identities = 209/225 (93%), Gaps = 3/225 (1%)
 Strand=Plus/Plus

Query  1     CAAGGTCTCCGTTGGTGAACCAGCGGAGGGATCATTACCGAGTTATACAACTCATCAA-C  59
             |||||||||||||||||||||||||||||||||||||||||||||||||||||   || |
Sbjct  8418  CAAGGTCTCCGTTGGTGAACCAGCGGAGGGATCATTACCGAGTTATACAACTCCCAAACC  8477

Query  60    CCTGTGAACATACCTAAAACGTTGCTTCGGCGGG-AACAGACGGCCCCGTAACACGGGCC  118
             ||||||||| |||||| ||||||||||||||||| ||| ||||||||||||| |||||||
Sbjct  8478  CCTGTGAACTTACCTATAACGTTGCTTCGGCGGGAAACCGACGGCCCCGTAAGACGGGCC  8537

Query  119   GCCCCCGCCAGAGGACCCCCTAACTCTGTTTCTATTATGTTTCTTCTGAGTAAAACAAGC  178
             |||||||||||||||||||||||||||  || |||  |||||| |||||||| |||||||
Sbjct  8538  GCCCCCGCCAGAGGACCCCCTAACTCTTGTTATATCCTGTTTC-TCTGAGTACAACAAGC  8596

Query  179   AAATAAATTAAAACTTTCAACAACGGATCTCTTGGCTCTGGCATC  223
             |||||||||||||||||||||||||||||||||||||||||||||
Sbjct  8597  AAATAAATTAAAACTTTCAACAACGGATCTCTTGGCTCTGGCATC  8641


 Score = 324 bits (175),  Expect = 8e-85
 Identities = 209/225 (93%), Gaps = 3/225 (1%)
 Strand=Plus/Plus

Query  1      CAAGGTCTCCGTTGGTGAACCAGCGGAGGGATCATTACCGAGTTATACAACTCATCAA-C  59
              |||||||||||||||||||||||||||||||||||||||||||||||||||||   || |
Sbjct  16767  CAAGGTCTCCGTTGGTGAACCAGCGGAGGGATCATTACCGAGTTATACAACTCCCAAACC  16826

Query  60     CCTGTGAACATACCTAAAACGTTGCTTCGGCGGG-AACAGACGGCCCCGTAACACGGGCC  118
              ||||||||| |||||| ||||||||||||||||| ||| ||||||||||||| |||||||
Sbjct  16827  CCTGTGAACTTACCTATAACGTTGCTTCGGCGGGAAACCGACGGCCCCGTAAGACGGGCC  16886

Query  119    GCCCCCGCCAGAGGACCCCCTAACTCTGTTTCTATTATGTTTCTTCTGAGTAAAACAAGC  178
              |||||||||||||||||||||||||||  || |||  |||||| |||||||| |||||||
Sbjct  16887  GCCCCCGCCAGAGGACCCCCTAACTCTTGTTATATCCTGTTTC-TCTGAGTACAACAAGC  16945

Query  179    AAATAAATTAAAACTTTCAACAACGGATCTCTTGGCTCTGGCATC  223
              |||||||||||||||||||||||||||||||||||||||||||||
Sbjct  16946  AAATAAATTAAAACTTTCAACAACGGATCTCTTGGCTCTGGCATC  16990


 Score = 311 bits (168),  Expect = 6e-81
 Identities = 207/225 (92%), Gaps = 5/225 (2%)
 Strand=Plus/Plus

Query  1    CAAGGTCTCCGTTGGTGAACCAGCGGAGGGATCATTACCGAGTTATACAACTCATCAA-C  59
            |||||||||||||||||||||||||||||||||||||||||||||||||||||   || |
Sbjct  69   CAAGGTCTCCGTTGGTGAACCAGCGGAGGGATCATTACCGAGTTATACAACTCCCAAACC  128

Query  60   CCTGTGAACATACCTAAAACGTTGCTTCGGCGGG-AACAGACGGCCCCGTAACACGGGCC  118
            ||||||||| |||||| ||||||||||||||||| ||| ||||||||||||| |||||||
Sbjct  129  CCTGTGAACTTACCTATAACGTTGCTTCGGCGGGAAACCGACGGCCCCGTAAGACGGGCC  188

Query  119  GCCCCCGCCAGAGGACCCCCTAACTCTGTTTCTATTATGTTTCTTCTGAGTAAAACAAGC  178
            |||||||||||||||||||||||||||  || |||  |||||| |||||||| |||||||
Sbjct  189  GCCCCCGCCAGAGGACCCCCTAACTCTTGTTATATCCTGTTTC-TCTGAGTACAACAAGC  247

Query  179  AAATAAATTAAAACTTTCAACAACGGATCTCTTGGCTCTGGCATC  223
            |||||||||||||||||||  ||||||||||||||||||||||||
Sbjct  248  AAATAAATTAAAACTTTCA--AACGGATCTCTTGGCTCTGGCATC  290


>MAEB01000001.1 Fusarium phaseoli strain NRRL 31156 Contig0.1, whole genome shotgun 
sequence
Length=9231

 Score = 318 bits (172),  Expect = 4e-83
 Identities = 208/225 (92%), Gaps = 3/225 (1%)
 Strand=Plus/Plus

Query  1     CAAGGTCTCCGTTGGTGAACCAGCGGAGGGATCATTACCGAGTTATACAACTCATCAA-C  59
             |||||||||||||||||||||||||||||||||||||||||||||||||||||   || |
Sbjct  3384  CAAGGTCTCCGTTGGTGAACCAGCGGAGGGATCATTACCGAGTTATACAACTCCCAAACC  3443

Query  60    CCTGTGAACATACCTAAAACGTTGCTTCGGCGGG-AACAGACGGCCCCGTAACACGGGCC  118
             ||||||||| |||||| ||||||||||||||||| ||| ||||||||||||| |||||||
Sbjct  3444  CCTGTGAACTTACCTATAACGTTGCTTCGGCGGGAAACCGACGGCCCCGTAAGACGGGCC  3503

Query  119   GCCCCCGCCAGAGGACCCCCTAACTCTGTTTCTATTATGTTTCTTCTGAGTAAAACAAGC  178
             |||||||||||||||||||||||||||  || |||  || ||| |||||||| |||||||
Sbjct  3504  GCCCCCGCCAGAGGACCCCCTAACTCTTGTTATATCCTGCTTC-TCTGAGTACAACAAGC  3562

Query  179   AAATAAATTAAAACTTTCAACAACGGATCTCTTGGCTCTGGCATC  223
             |||||||||||||||||||||||||||||||||||||||||||||
Sbjct  3563  AAATAAATTAAAACTTTCAACAACGGATCTCTTGGCTCTGGCATC  3607


>JABFEX010000024.1 Fusarium illudens strain NRRL 22090 NRRL22090_c0000024, whole 
genome shotgun sequence
Length=10382

 Score = 318 bits (172),  Expect = 4e-83
 Identities = 209/226 (92%), Gaps = 5/226 (2%)
 Strand=Plus/Plus

Query  1     CAAGGTCTCCGTTGGTGAACCAGCGGAGGGATCATTACCGAGTTATACAACTCATCAA-C  59
             |||||||||||||||||||||||||||||||||||||||||||| ||||||||   || |
Sbjct  4188  CAAGGTCTCCGTTGGTGAACCAGCGGAGGGATCATTACCGAGTT-TACAACTCCCAAACC  4246

Query  60    CCTGTGAACATACCTAAAACGTTGCTTCGGCGGGAACAGACGGCCCCGTAACACGGGCCG  119
             ||||||||||||||||   |||||||||||||||||||||||||||||||||||||||||
Sbjct  4247  CCTGTGAACATACCTACGTCGTTGCTTCGGCGGGAACAGACGGCCCCGTAACACGGGCCG  4306

Query  120   CCCCCGCCAGAGGACCCCC--TAACTCTGTTTCTATTATGTTTCTTCTGAGTAAAACAAG  177
             |||||||||||||||||||   ||| |||||  |||| ||| | ||||||||||||||||
Sbjct  4307  CCCCCGCCAGAGGACCCCCCCAAACCCTGTTATTATTGTGTAT-TTCTGAGTAAAACAAG  4365

Query  178   CAAATAAATTAAAACTTTCAACAACGGATCTCTTGGCTCTGGCATC  223
             ||||||||||||||||||||||||||||||||||||||||||||||
Sbjct  4366  CAAATAAATTAAAACTTTCAACAACGGATCTCTTGGCTCTGGCATC  4411


>JAJOOV010000089.1 Fusarium tucumaniae strain NRRL 30196 F_tucumaniae_30196_contig_0000089, 
whole genome shotgun sequence
Length=8754

 Score = 318 bits (172),  Expect = 4e-83
 Identities = 208/225 (92%), Gaps = 3/225 (1%)
 Strand=Plus/Minus

Query  1     CAAGGTCTCCGTTGGTGAACCAGCGGAGGGATCATTACCGAGTTATACAACTCATCAA-C  59
             |||||||||||||||||||||||||||||||||||||||||||||||||||||   || |
Sbjct  8420  CAAGGTCTCCGTTGGTGAACCAGCGGAGGGATCATTACCGAGTTATACAACTCCCAAACC  8361

Query  60    CCTGTGAACATACCTAAAACGTTGCTTCGGCGGGAA-CAGACGGCCCCGTAACACGGGCC  118
             ||||||||| |||||| ||||||||||||||||||| | ||||||||||||| |||||||
Sbjct  8360  CCTGTGAACTTACCTATAACGTTGCTTCGGCGGGAAACCGACGGCCCCGTAAGACGGGCC  8301

Query  119   GCCCCCGCCAGAGGACCCCCTAACTCTGTTTCTATTATGTTTCTTCTGAGTAAAACAAGC  178
             |||||||||||||||||||||||||||  || |||  || ||| |||||||| |||||||
Sbjct  8300  GCCCCCGCCAGAGGACCCCCTAACTCTTGTTATATCCTGCTTC-TCTGAGTACAACAAGC  8242

Query  179   AAATAAATTAAAACTTTCAACAACGGATCTCTTGGCTCTGGCATC  223
             |||||||||||||||||||||||||||||||||||||||||||||
Sbjct  8241  AAATAAATTAAAACTTTCAACAACGGATCTCTTGGCTCTGGCATC  8197


>MAEA01000003.1 Fusarium cuneirostrum strain NRRL 31157 Contig2.1, whole genome 
shotgun sequence
Length=2799

 Score = 313 bits (169),  Expect = 2e-81
 Identities = 207/225 (92%), Gaps = 3/225 (1%)
 Strand=Plus/Minus

Query  1     CAAGGTCTCCGTTGGTGAACCAGCGGAGGGATCATTACCGAGTTATACAACTCATCAA-C  59
             ||||||||||| |||| ||||||||||||||||||||||||||||||||||||   || |
Sbjct  2732  CAAGGTCTCCGCTGGTTAACCAGCGGAGGGATCATTACCGAGTTATACAACTCCCAAACC  2673

Query  60    CCTGTGAACATACCTAAAACGTTGCTTCGGCGGGAA-CAGACGGCCCCGTAACACGGGCC  118
             ||||||||| |||||| ||||||||||||||||||| | ||||||||||||| |||||||
Sbjct  2672  CCTGTGAACTTACCTATAACGTTGCTTCGGCGGGAAACCGACGGCCCCGTAAGACGGGCC  2613

Query  119   GCCCCCGCCAGAGGACCCCCTAACTCTGTTTCTATTATGTTTCTTCTGAGTAAAACAAGC  178
             |||||||||||||||||||||||||||  || |||  |||||| |||||||| |||||||
Sbjct  2612  GCCCCCGCCAGAGGACCCCCTAACTCTTGTTATATCCTGTTTC-TCTGAGTACAACAAGC  2554

Query  179   AAATAAATTAAAACTTTCAACAACGGATCTCTTGGCTCTGGCATC  223
             |||||||||||||||||||||||||||||||||||||||||||||
Sbjct  2553  AAATAAATTAAAACTTTCAACAACGGATCTCTTGGCTCTGGCATC  2509


>JAANQP010000010.1 Fusarium protoensiforme strain NRRL 22178 NRRL22178_c0000010, 
whole genome shotgun sequence
Length=8676

 Score = 305 bits (165),  Expect = 3e-79
 Identities = 208/227 (92%), Gaps = 10/227 (4%)
 Strand=Plus/Minus

Query  1     CAAGGTCTCCGTTGGTGAACCAGCGGAGGGATCATTACCGAGTTATACAACTCATCAACC  60
             |||||||||||||||||||||||||||||||||||||||||||| | |||||||||||||
Sbjct  4542  CAAGGTCTCCGTTGGTGAACCAGCGGAGGGATCATTACCGAGTTTT-CAACTCATCAACC  4484

Query  61    C-TGTGAACAT---ACCTAAAACGTTGCTTCGGCGGGAACAGACGGCCCCGTAACACGGG  116
             | ||||||| |   |||   ||||||||||||||||||||||| |||||||||| |||||
Sbjct  4483  CCTGTGAACTTTTTACCC--AACGTTGCTTCGGCGGGAACAGATGGCCCCGTAAAACGGG  4426

Query  117   CCGCCCCCGCCAGAGGACCCCCTAACTCTGTTTCTATTATGTTTCTTCTGAGTAAAACAA  176
             || ||||||||||||||||||||||||||||||||  ||||||| |||||||||||||||
Sbjct  4425  CCACCCCCGCCAGAGGACCCCCTAACTCTGTTTCTTATATGTTT-TTCTGAGTAAAACAA  4367

Query  177   GCAAATAAATTAAAACTTTCAACAACGGATCTCTTGGCTCTGGCATC  223
             |||||||  | ||||||||||||||||||||||||||||||||||||
Sbjct  4366  GCAAATA--TCAAAACTTTCAACAACGGATCTCTTGGCTCTGGCATC  4322


>MAEG01000005.1 Fusarium azukiicola strain NRRL 54364 Contig4.1, whole genome 
shotgun sequence
Length=7701

 Score = 303 bits (164),  Expect = 1e-78
 Identities = 199/215 (93%), Gaps = 5/215 (2%)
 Strand=Plus/Plus

Query  1     CAAGGTCTCCGTTGGTGAACCAGCGGAGGGATCATTACCGAGTTATACAACTCATCAA-C  59
             |||||||||||||||||||||||||||||||||||||||||||||||||||||   || |
Sbjct  7488  CAAGGTCTCCGTTGGTGAACCAGCGGAGGGATCATTACCGAGTTATACAACTCCCAAACC  7547

Query  60    CCTGTGAACATACCTAAAACGTTGCTTCGGCGGG-AACAGACGGCCCCGTAACACGGGCC  118
             ||||||||| |||||| ||||||||||||||||| ||| ||||||||||||| |||||||
Sbjct  7548  CCTGTGAACTTACCTATAACGTTGCTTCGGCGGGAAACCGACGGCCCCGTAAGACGGGCC  7607

Query  119   GCCCCCGCCAGAGGACCCCCTAACTCT-GTTTCTATTATGTTTCTTCTGAGTAAAACAAG  177
             ||||||||||||||||||||||||||| ||| | ||  |||||| |||||||| ||||||
Sbjct  7608  GCCCCCGCCAGAGGACCCCCTAACTCTTGTTAC-ATCCTGTTTC-TCTGAGTACAACAAG  7665

Query  178   CAAATAAATTAAAACTTTCAACAACGGATCTCTTG  212
             |||||||||||||||||||||||||||||||||||
Sbjct  7666  CAAATAAATTAAAACTTTCAACAACGGATCTCTTG  7700


 Score = 263 bits (142),  Expect = 2e-66
 Identities = 183/202 (91%), Gaps = 6/202 (3%)
 Strand=Plus/Plus

Query  25   GGAGGGATCATTACCGAGTTATACAACTCATCAA-CCCTGTGAACATACCTAAAACGTTG  83
            ||| ||| || ||||||||||||||||||   || |||||||||| |||||| |||||||
Sbjct  4    GGA-GGAACAATACCGAGTTATACAACTCCCAAACCCCTGTGAACTTACCTATAACGTTG  62

Query  84   CTTCGGCGGG-AACAGACGGCCCCGTAACACGGGCCGCCCCCGCCAGAGGACCCCCTAAC  142
            |||||||||| ||| ||||||||||||| |||||||||||||||||||||||||||||||
Sbjct  63   CTTCGGCGGGAAACCGACGGCCCCGTAAGACGGGCCGCCCCCGCCAGAGGACCCCCTAAC  122

Query  143  TCT-GTTTCTATTATGTTTCTTCTGAGTAAAACAAGCAAATAAATTAAAACTTTCAACAA  201
            ||| ||| | ||  |||||| |||||||| ||||||||||||||||||||||||||||||
Sbjct  123  TCTTGTTAC-ATCCTGTTTC-TCTGAGTACAACAAGCAAATAAATTAAAACTTTCAACAA  180

Query  202  CGGATCTCTTGGCTCTGGCATC  223
            ||||||||||||||||||||||
Sbjct  181  CGGATCTCTTGGCTCTGGCATC  202


>JAALXM010007850.1 Fusarium sp. NRRL 62957 NRRL62957_c0007850, whole genome shotgun 
sequence
Length=5986

 Score = 292 bits (158),  Expect = 2e-75
 Identities = 176/184 (96%), Gaps = 4/184 (2%)
 Strand=Plus/Minus

Query  26    GAGGGATCATTACCGAGTTATACAA-CTCATCAACCCTGTGAACATACCTAAAACGTTGC  84
             |||||||||||| |||||||||||| ||||||||||||||||||||||||||| ||||||
Sbjct  5985  GAGGGATCATTAACGAGTTATACAAACTCATCAACCCTGTGAACATACCTAAA-CGTTGC  5927

Query  85    TTCGGCGGGAACAGACGGCCCCGTAACACGGGCCGCCCCCGCCAGAGGACCCCCTAACTC  144
             ||||||||||||||||||||||||||||||||||||||||||||||||||||||||||||
Sbjct  5926  TTCGGCGGGAACAGACGGCCCCGTAACACGGGCCGCCCCCGCCAGAGGACCCCCTAACTC  5867

Query  145   TGTTTCTATTATGTTTCTTCTGAGTAAAACAAGCAAATAAATTAAAACTTTCAACAA-CG  203
             ||||||||| |||||||||||||||||| |||||||||||||||||||||||| ||| | 
Sbjct  5866  TGTTTCTATCATGTTTCTTCTGAGTAAA-CAAGCAAATAAATTAAAACTTTCACCAATCT  5808

Query  204   GATC  207
             ||||
Sbjct  5807  GATC  5804


>JABFFI010000124.1 Fusarium robinianum strain NRRL 25729 NRRL25729_c0000124, whole 
genome shotgun sequence
Length=7676

 Score = 272 bits (147),  Expect = 3e-69
 Identities = 202/227 (89%), Gaps = 9/227 (4%)
 Strand=Plus/Minus

Query  1     CAAGGTCTCCGTTGGTGAACCAGCGGAGGGATCATTACCGAGTTATACAACTCATCAACC  60
             |||||||||||||||||||||||||||||||||||||||||||| ||||||||   ||||
Sbjct  4165  CAAGGTCTCCGTTGGTGAACCAGCGGAGGGATCATTACCGAGTT-TACAACTCCCAAACC  4107

Query  61    C-TGTGAACATACC-TAAAACGTTGCTTCGGCGGGAACAGACGGCCCCGTAACACGGGCC  118
             | |||||||||||| | ||||||||| ||||||||||| ||  |||||||||||||||||
Sbjct  4106  CATGTGAACATACCGTTAAACGTTGCCTCGGCGGGAACCGATCGCCCCGTAACACGGGCC  4047

Query  119   GCCCCCGCCAGAGGACCCCCTAACTCT-GTTTCTATTATGTTTCTTCTGAGTAAAACAAG  177
             |  ||||||||||||||||| ||| || || | |||  ||| ||||||||||||  ||||
Sbjct  4046  G-GCCCGCCAGAGGACCCCCAAACACTTGTAT-TATCTTGTATCTTCTGAGTAA--CAAG  3991

Query  178   C-AAATAAATTAAAACTTTCAACAACGGATCTCTTGGCTCTGGCATC  223
             | ||||||||||||||||||||||||||||||||||| |||||||||
Sbjct  3990  CAAAATAAATTAAAACTTTCAACAACGGATCTCTTGGTTCTGGCATC  3944


>JABCKB010000044.1 Fusarium continuum strain NRRL 66286 NRRL66286_c0000044, whole 
genome shotgun sequence
Length=9703

 Score = 259 bits (140),  Expect = 2e-65
 Identities = 202/230 (88%), Gaps = 11/230 (5%)
 Strand=Plus/Plus

Query  1     CAAGGTCTCCGTTGGTGAACCAGCGGAGGGATCATTACCGAGTTATACAACTCATCAA-C  59
             |||||||||||||||||||||||||||||||||||||||||||| ||||||||   || |
Sbjct  2772  CAAGGTCTCCGTTGGTGAACCAGCGGAGGGATCATTACCGAGTT-TACAACTCCCAAACC  2830

Query  60    CCTGTGAACATACCTAAAACGTTGCTTCGGCGGGAACAG-ACG-GCCCCGTAACACGGGC  117
             ||||||||||||||| ||||||||| ||||||| | |||  || ||||||||| ||||| 
Sbjct  2831  CCTGTGAACATACCTTAAACGTTGCCTCGGCGG-ATCAGCCCGCGCCCCGTAAAACGGGA  2889

Query  118   CGCCCCCGCCAGAGGACCCCCTAACTCTGTT-TCTATTA-TGTTTCTTCTGAGT--AAAA  173
             ||  |||||||||||| |||| |||||| || ||| ||| ||| ||||||||||  ||||
Sbjct  2890  CG-GCCCGCCAGAGGAACCCCAAACTCTATTGTCT-TTATTGTATCTTCTGAGTAAAAAA  2947

Query  174   CAAGCAAATAAATTAAAACTTTCAACAACGGATCTCTTGGCTCTGGCATC  223
             ||| ||||||||| |||||||||||||||||||||||||| |||||||||
Sbjct  2948  CAAACAAATAAATCAAAACTTTCAACAACGGATCTCTTGGTTCTGGCATC  2997


>JADANP010000007.1 Fusarium sacchari strain FS66 utg000007l, whole genome shotgun 
sequence
Length=2414669

 Score = 248 bits (134),  Expect = 5e-62
 Identities = 197/226 (87%), Gaps = 10/226 (4%)
 Strand=Plus/Plus

Query  1     CAAGGTCTCCGTTGGTGAACCAGCGGAGGGATCATTACCGAGTTATACAACTCATCAA-C  59
             |||||||||||||||||||||||||||||||||||||||||||| ||||||||   || |
Sbjct  5282  CAAGGTCTCCGTTGGTGAACCAGCGGAGGGATCATTACCGAGTT-TACAACTCCCAAACC  5340

Query  60    CCTGTGAACATACCTAAAACGTTGCTTCGGCGGGAACAGACGGC-CCC-GTAACACGGGC  117
             ||||||||||||||  ||  ||||| ||||||| | ||| | || ||| |||| ||||| 
Sbjct  5341  CCTGTGAACATACC--AATTGTTGCCTCGGCGG-ATCAGCCCGCTCCCGGTAAAACGGGA  5397

Query  118   CGCCCCCGCCAGAGGACCCCCTAACTCTGTTTCTATTATGTTTCTTCTGAGTAAAACAAG  177
             ||  ||||||||||||||||| ||||||||||||| |||||  |||||||||||||| | 
Sbjct  5398  CG-GCCCGCCAGAGGACCCCCAAACTCTGTTTCTA-TATGTAACTTCTGAGTAAAACCA-  5454

Query  178   CAAATAAATTAAAACTTTCAACAACGGATCTCTTGGCTCTGGCATC  223
              |||||||| |||||||||||||||||||||||||| |||||||||
Sbjct  5455  TAAATAAATCAAAACTTTCAACAACGGATCTCTTGGTTCTGGCATC  5500


 Score = 248 bits (134),  Expect = 5e-62
 Identities = 197/226 (87%), Gaps = 10/226 (4%)
 Strand=Plus/Plus

Query  1      CAAGGTCTCCGTTGGTGAACCAGCGGAGGGATCATTACCGAGTTATACAACTCATCAA-C  59
              |||||||||||||||||||||||||||||||||||||||||||| ||||||||   || |
Sbjct  13244  CAAGGTCTCCGTTGGTGAACCAGCGGAGGGATCATTACCGAGTT-TACAACTCCCAAACC  13302

Query  60     CCTGTGAACATACCTAAAACGTTGCTTCGGCGGGAACAGACGGC-CCC-GTAACACGGGC  117
              ||||||||||||||  ||  ||||| ||||||| | ||| | || ||| |||| ||||| 
Sbjct  13303  CCTGTGAACATACC--AATTGTTGCCTCGGCGG-ATCAGCCCGCTCCCGGTAAAACGGGA  13359

Query  118    CGCCCCCGCCAGAGGACCCCCTAACTCTGTTTCTATTATGTTTCTTCTGAGTAAAACAAG  177
              ||  ||||||||||||||||| ||||||||||||| |||||  |||||||||||||| | 
Sbjct  13360  CG-GCCCGCCAGAGGACCCCCAAACTCTGTTTCTA-TATGTAACTTCTGAGTAAAACCA-  13416

Query  178    CAAATAAATTAAAACTTTCAACAACGGATCTCTTGGCTCTGGCATC  223
               |||||||| |||||||||||||||||||||||||| |||||||||
Sbjct  13417  TAAATAAATCAAAACTTTCAACAACGGATCTCTTGGTTCTGGCATC  13462


 Score = 248 bits (134),  Expect = 5e-62
 Identities = 197/226 (87%), Gaps = 10/226 (4%)
 Strand=Plus/Plus

Query  1      CAAGGTCTCCGTTGGTGAACCAGCGGAGGGATCATTACCGAGTTATACAACTCATCAA-C  59
              |||||||||||||||||||||||||||||||||||||||||||| ||||||||   || |
Sbjct  21361  CAAGGTCTCCGTTGGTGAACCAGCGGAGGGATCATTACCGAGTT-TACAACTCCCAAACC  21419

Query  60     CCTGTGAACATACCTAAAACGTTGCTTCGGCGGGAACAGACGGC-CCC-GTAACACGGGC  117
              ||||||||||||||  ||  ||||| ||||||| | ||| | || ||| |||| ||||| 
Sbjct  21420  CCTGTGAACATACC--AATTGTTGCCTCGGCGG-ATCAGCCCGCTCCCGGTAAAACGGGA  21476

Query  118    CGCCCCCGCCAGAGGACCCCCTAACTCTGTTTCTATTATGTTTCTTCTGAGTAAAACAAG  177
              ||  ||||||||||||||||| ||||||||||||| |||||  |||||||||||||| | 
Sbjct  21477  CG-GCCCGCCAGAGGACCCCCAAACTCTGTTTCTA-TATGTAACTTCTGAGTAAAACCA-  21533

Query  178    CAAATAAATTAAAACTTTCAACAACGGATCTCTTGGCTCTGGCATC  223
               |||||||| |||||||||||||||||||||||||| |||||||||
Sbjct  21534  TAAATAAATCAAAACTTTCAACAACGGATCTCTTGGTTCTGGCATC  21579


>JABEYC010000211.1 Fusarium zealandicum strain NRRL 22465 NRRL22465_c0000211, whole 
genome shotgun sequence
Length=7938

 Score = 248 bits (134),  Expect = 5e-62
 Identities = 197/226 (87%), Gaps = 10/226 (4%)
 Strand=Plus/Minus

Query  1     CAAGGTCTCCGTTGGTGAACCAGCGGAGGGATCATTACCGAGTTATACAACTCATCAA-C  59
             |||||||||||||||||||||||||||||||||||||||||||| ||||||||   || |
Sbjct  7246  CAAGGTCTCCGTTGGTGAACCAGCGGAGGGATCATTACCGAGTT-TACAACTCCCAAACC  7188

Query  60    CCTGTGAACATACCTAAAACGTTGCTTCGGCGGGAACAGACGGCCCCGTAACACGGGCCG  119
             ||||||||||||||  ||  ||||| ||||||||||| | | ||||||||| ||||||||
Sbjct  7187  CCTGTGAACATACC--AATTGTTGCCTCGGCGGGAACCGTCTGCCCCGTAAAACGGGCCG  7130

Query  120   CCCCCGCCAGAGGACCCCCTAACTCTGTTTCTATTATGT-T-TCTTCTGAGTAAAACAAG  177
               |||||||||||||||   |||||| | ||| |||||| | |||||||||| | |||| 
Sbjct  7129  -GCCCGCCAGAGGACCC--AAACTCTATGTCT-TTATGTGTATCTTCTGAGTGACACAAA  7074

Query  178   CAAATAAATTAAAACTTTCAACAACGGATCTCTTGGCTCTGGCATC  223
             ||||||||| |||||||||||||||||||||||||| |||||||||
Sbjct  7073  CAAATAAATCAAAACTTTCAACAACGGATCTCTTGGTTCTGGCATC  7028


>JAAQPG010000089.1 Fusarium udum strain NRRL 25194 NRRL25194_c0000089, whole genome 
shotgun sequence
Length=7900

 Score = 248 bits (134),  Expect = 5e-62
 Identities = 197/226 (87%), Gaps = 10/226 (4%)
 Strand=Plus/Minus

Query  1     CAAGGTCTCCGTTGGTGAACCAGCGGAGGGATCATTACCGAGTTATACAACTCATCAA-C  59
             |||||||||||||||||||||||||||||||||||||||||||| ||||||||   || |
Sbjct  6503  CAAGGTCTCCGTTGGTGAACCAGCGGAGGGATCATTACCGAGTT-TACAACTCCCAAACC  6445

Query  60    CCTGTGAACATACCTAAAACGTTGCTTCGGCGGGAACAGACGGC-CCC-GTAACACGGGC  117
             ||||||||||||||  ||  ||||| ||||||| | ||| | || ||| |||| ||||| 
Sbjct  6444  CCTGTGAACATACC--AATTGTTGCCTCGGCGG-ATCAGCCCGCTCCCGGTAAAACGGGA  6388

Query  118   CGCCCCCGCCAGAGGACCCCCTAACTCTGTTTCTATTATGTTTCTTCTGAGTAAAACAAG  177
             ||  ||||||||||||||||| |||||||||||||| ||||  |||||||||||||| | 
Sbjct  6387  CG-GCCCGCCAGAGGACCCCCAAACTCTGTTTCTAT-ATGTAACTTCTGAGTAAAACCA-  6331

Query  178   CAAATAAATTAAAACTTTCAACAACGGATCTCTTGGCTCTGGCATC  223
              |||||||| |||||||||||||||||||||||||| |||||||||
Sbjct  6330  TAAATAAATCAAAACTTTCAACAACGGATCTCTTGGTTCTGGCATC  6285


>JAGQDI010000028.1 Fusarium pilosicola strain CMWF1183 scaffold0000028, whole genome 
shotgun sequence
Length=281375

 Score = 248 bits (134),  Expect = 5e-62
 Identities = 197/226 (87%), Gaps = 10/226 (4%)
 Strand=Plus/Minus

Query  1     CAAGGTCTCCGTTGGTGAACCAGCGGAGGGATCATTACCGAGTTATACAACTCATCAA-C  59
             |||||||||||||||||||||||||||||||||||||||||||| ||||||||   || |
Sbjct  3114  CAAGGTCTCCGTTGGTGAACCAGCGGAGGGATCATTACCGAGTT-TACAACTCCCAAACC  3056

Query  60    CCTGTGAACATACCTAAAACGTTGCTTCGGCGGGAACAGACGGC-CCC-GTAACACGGGC  117
             ||||||||||||||  ||  ||||| ||||||| | ||| | || ||| |||| ||||| 
Sbjct  3055  CCTGTGAACATACC--AATTGTTGCCTCGGCGG-ATCAGCCCGCTCCCGGTAAAACGGGA  2999

Query  118   CGCCCCCGCCAGAGGACCCCCTAACTCTGTTTCTATTATGTTTCTTCTGAGTAAAACAAG  177
             ||  ||||||||||||||||| |||||||||||||| ||||  |||||||||||||| | 
Sbjct  2998  CG-GCCCGCCAGAGGACCCCCAAACTCTGTTTCTAT-ATGTAACTTCTGAGTAAAACCA-  2942

Query  178   CAAATAAATTAAAACTTTCAACAACGGATCTCTTGGCTCTGGCATC  223
              |||||||| |||||||||||||||||||||||||| |||||||||
Sbjct  2941  TAAATAAATCAAAACTTTCAACAACGGATCTCTTGGTTCTGGCATC  2896


 Score = 241 bits (130),  Expect = 8e-60
 Identities = 196/226 (87%), Gaps = 11/226 (5%)
 Strand=Plus/Minus

Query  1      CAAGGTCTCCGTTGGTGAACCAGCGGAGGGATCATTACCGAGTTATACAACTCATCAA-C  59
              |||||||||||||||||||||||||||||||||||||||||||| ||||||||   || |
Sbjct  10982  CAAGGTCTCCGTTGGTGAACCAGCGGAGGGATCATTACCGAGTT-TACAACTCCCAAACC  10924

Query  60     CCTGTGAACATACCTAAAACGTTGCTTCGGCGGGAACAGACGGC-CCC-GTAACACGGGC  117
              ||||||||||||||  ||  ||||| ||||||| | ||| | || ||| |||| ||||| 
Sbjct  10923  CCTGTGAACATACC--AATTGTTGCCTCGGCGG-ATCAGCCCGCTCCCGGTAAAACGGGA  10867

Query  118    CGCCCCCGCCAGAGGACCCCCTAACTCTGTTTCTATTATGTTTCTTCTGAGTAAAACAAG  177
              ||  ||||||||||||||||  |||||||||||||| ||||  |||||||||||||| | 
Sbjct  10866  CG-GCCCGCCAGAGGACCCC-AAACTCTGTTTCTAT-ATGTAACTTCTGAGTAAAACCA-  10811

Query  178    CAAATAAATTAAAACTTTCAACAACGGATCTCTTGGCTCTGGCATC  223
               |||||||| |||||||||||||||||||||||||| |||||||||
Sbjct  10810  TAAATAAATCAAAACTTTCAACAACGGATCTCTTGGTTCTGGCATC  10765


>JABEEJ010000006.1 Fusarium brevicatenulatum strain NRRL 25447 F_brevicatenulatum_25447_contig_0000006, 
whole genome shotgun sequence
Length=7896

 Score = 248 bits (134),  Expect = 5e-62
 Identities = 197/226 (87%), Gaps = 10/226 (4%)
 Strand=Plus/Plus

Query  1     CAAGGTCTCCGTTGGTGAACCAGCGGAGGGATCATTACCGAGTTATACAACTCATCAA-C  59
             |||||||||||||||||||||||||||||||||||||||||||| ||||||||   || |
Sbjct  5684  CAAGGTCTCCGTTGGTGAACCAGCGGAGGGATCATTACCGAGTT-TACAACTCCCAAACC  5742

Query  60    CCTGTGAACATACCTAAAACGTTGCTTCGGCGGGAACAGACGGC-CCC-GTAACACGGGC  117
             ||||||||||||||  ||  ||||| ||||||| | ||| | || ||| |||| ||||| 
Sbjct  5743  CCTGTGAACATACC--AATTGTTGCCTCGGCGG-ATCAGCCCGCTCCCGGTAAAACGGGA  5799

Query  118   CGCCCCCGCCAGAGGACCCCCTAACTCTGTTTCTATTATGTTTCTTCTGAGTAAAACAAG  177
             ||  ||||||||||||||||| ||||||||||||| |||||  |||||||||||||| | 
Sbjct  5800  CG-GCCCGCCAGAGGACCCCCAAACTCTGTTTCTA-TATGTAACTTCTGAGTAAAACCA-  5856

Query  178   CAAATAAATTAAAACTTTCAACAACGGATCTCTTGGCTCTGGCATC  223
              |||||||| |||||||||||||||||||||||||| |||||||||
Sbjct  5857  TAAATAAATCAAAACTTTCAACAACGGATCTCTTGGTTCTGGCATC  5902


>SRZU01000329.1 Fusarium xylarioides strain KSU18978 scaffold330, whole genome 
shotgun sequence
Length=15613

 Score = 248 bits (134),  Expect = 5e-62
 Identities = 197/226 (87%), Gaps = 10/226 (4%)
 Strand=Plus/Minus

Query  1     CAAGGTCTCCGTTGGTGAACCAGCGGAGGGATCATTACCGAGTTATACAACTCATCAA-C  59
             |||||||||||||||||||||||||||||||||||||||||||| ||||||||   || |
Sbjct  7794  CAAGGTCTCCGTTGGTGAACCAGCGGAGGGATCATTACCGAGTT-TACAACTCCCAAACC  7736

Query  60    CCTGTGAACATACCTAAAACGTTGCTTCGGCGGGAACAGACGGC-CCC-GTAACACGGGC  117
             ||||||||||||||  ||  ||||| ||||||| | ||| | || ||| |||| ||||| 
Sbjct  7735  CCTGTGAACATACC--AATTGTTGCCTCGGCGG-ATCAGCCCGCTCCCGGTAAAACGGGA  7679

Query  118   CGCCCCCGCCAGAGGACCCCCTAACTCTGTTTCTATTATGTTTCTTCTGAGTAAAACAAG  177
             ||  ||||||||||||||||| |||||||||||||| ||||  |||||||||||||| | 
Sbjct  7678  CG-GCCCGCCAGAGGACCCCCAAACTCTGTTTCTAT-ATGTAACTTCTGAGTAAAACCA-  7622

Query  178   CAAATAAATTAAAACTTTCAACAACGGATCTCTTGGCTCTGGCATC  223
              |||||||| |||||||||||||||||||||||||| |||||||||
Sbjct  7621  TAAATAAATCAAAACTTTCAACAACGGATCTCTTGGTTCTGGCATC  7576


>JAAOAG010000101.1 Fusarium begoniae strain NRRL 25300 NRRL25300_c0000101, whole 
genome shotgun sequence
Length=7912

 Score = 248 bits (134),  Expect = 5e-62
 Identities = 197/226 (87%), Gaps = 10/226 (4%)
 Strand=Plus/Plus

Query  1     CAAGGTCTCCGTTGGTGAACCAGCGGAGGGATCATTACCGAGTTATACAACTCATCAA-C  59
             |||||||||||||||||||||||||||||||||||||||||||| ||||||||   || |
Sbjct  2642  CAAGGTCTCCGTTGGTGAACCAGCGGAGGGATCATTACCGAGTT-TACAACTCCCAAACC  2700

Query  60    CCTGTGAACATACCTAAAACGTTGCTTCGGCGGGAACAGACGGC-CCC-GTAACACGGGC  117
             ||||||||||||||  ||  ||||| ||||||| | ||| | || ||| |||| ||||| 
Sbjct  2701  CCTGTGAACATACC--AATTGTTGCCTCGGCGG-ATCAGCCCGCTCCCGGTAAAACGGGA  2757

Query  118   CGCCCCCGCCAGAGGACCCCCTAACTCTGTTTCTATTATGTTTCTTCTGAGTAAAACAAG  177
             ||  ||||||||||||||||| ||||||||||||| |||||  |||||||||||||| | 
Sbjct  2758  CG-GCCCGCCAGAGGACCCCCAAACTCTGTTTCTA-TATGTAACTTCTGAGTAAAACCA-  2814

Query  178   CAAATAAATTAAAACTTTCAACAACGGATCTCTTGGCTCTGGCATC  223
              |||||||| |||||||||||||||||||||||||| |||||||||
Sbjct  2815  TAAATAAATCAAAACTTTCAACAACGGATCTCTTGGTTCTGGCATC  2860


>JABCKW010000047.1 Fusarium cyanostomum strain NRRL 53998 F_cyanostomum_53998_contig_0000047, 
whole genome shotgun sequence
Length=9135

 Score = 246 bits (133),  Expect = 2e-61
 Identities = 198/228 (87%), Gaps = 10/228 (4%)
 Strand=Plus/Minus

Query  1     CAAGGTCTCCGTTGGTGAACCAGCGGAGGGATCATTACCGAGTTATACAACTCATCAA-C  59
             |||||||||||||||||||||||||||||||||||||||||||| ||||||||   || |
Sbjct  6501  CAAGGTCTCCGTTGGTGAACCAGCGGAGGGATCATTACCGAGTT-TACAACTCCCAAACC  6443

Query  60    CCTGTGAACATACCTAAAACGTTGCTTCGGCGGGAACAG-ACG-GCCCCGTAACACGGG-  116
             |||||||||||||||| |  ||||| ||||| ||| |||  || ||||||| | ||||| 
Sbjct  6442  CCTGTGAACATACCTATACTGTTGCCTCGGC-GGATCAGCCCGCGCCCCGTGAAACGGGT  6384

Query  117   CCGCCCCCGCCAGAGGACCCCCTAACTCTGTTTCTAT-TATGTTTCTTCTGAGTAAAACA  175
              ||  ||||||||||||||||  ||| ||||||| || || || ||||||||||||||||
Sbjct  6383  TCG-GCCCGCCAGAGGACCCC-AAACCCTGTTTCCATCTA-GTATCTTCTGAGTAAAACA  6327

Query  176   AGCAAATAAATTAAAACTTTCAACAACGGATCTCTTGGCTCTGGCATC  223
             | ||||||||| |||||||||||||||||||||||||| |||||||||
Sbjct  6326  AACAAATAAATCAAAACTTTCAACAACGGATCTCTTGGTTCTGGCATC  6279


>JABFEV010000079.1 Fusarium domesticum strain NRRL 29976 NRRL29976_c0000079, whole 
genome shotgun sequence
Length=7787

 Score = 244 bits (132),  Expect = 6e-61
 Identities = 196/226 (87%), Gaps = 7/226 (3%)
 Strand=Plus/Minus

Query  1     CAAGGTCTCCGTTGGTGAACCAGCGGAGGGATCATTACCGAGTTATACAACTCATCAA-C  59
             |||||||||||||||||||||||||||||||||||||||||||| ||||||||   || |
Sbjct  4539  CAAGGTCTCCGTTGGTGAACCAGCGGAGGGATCATTACCGAGTT-TACAACTCCCAAACC  4481

Query  60    CCTGTGAACATACCTAAAACGTTGCTTCGGCGGGAACAGACGGCCCCGTAACACGGGCCG  119
             |||||||||||||||| |||||||| |||||||   | | |  |||||||| ||||| ||
Sbjct  4480  CCTGTGAACATACCTATAACGTTGCCTCGGCGGTGCCCG-C-TCCCCGTAAGACGGGACG  4423

Query  120   CCCCCGCCAGAGGACCCCCTAACTCTGTTTCTATTA-TGTTTCTTCTGAGTAAA-ACAAG  177
               |||||||||||| || | ||||||||||| | ||  || ||||||||||||| |||||
Sbjct  4422  -GCCCGCCAGAGGATCCACAAACTCTGTTTCCACTACAGTATCTTCTGAGTAAACACAAG  4364

Query  178   CAAATAAATTAAAACTTTCAACAACGGATCTCTTGGCTCTGGCATC  223
              |||||||| |||||||||||||||||||||||||| |||||||||
Sbjct  4363  TAAATAAATCAAAACTTTCAACAACGGATCTCTTGGTTCTGGCATC  4318


>JAAOAT010000016.1 Fusarium ramigenum strain NRRL 25208 NRRL25208_c0000016, whole 
genome shotgun sequence
Length=7922

 Score = 243 bits (131),  Expect = 2e-60
 Identities = 196/226 (87%), Gaps = 10/226 (4%)
 Strand=Plus/Minus

Query  1     CAAGGTCTCCGTTGGTGAACCAGCGGAGGGATCATTACCGAGTTATACAACTCATCAA-C  59
             |||||||||||||||||||||||||||||||||||||||||||| ||||||||   || |
Sbjct  5618  CAAGGTCTCCGTTGGTGAACCAGCGGAGGGATCATTACCGAGTT-TACAACTCCCAAACC  5560

Query  60    CCTGTGAACATACCTAAAACGTTGCTTCGGCGGGAACAGACGGC-CCC-GTAACACGGGC  117
             ||||||||||||||  ||  ||||| ||||||| | ||| | || ||| |||| ||||| 
Sbjct  5559  CCTGTGAACATACC--AATTGTTGCCTCGGCGG-ATCAGCCCGCTCCCGGTAAAACGGGA  5503

Query  118   CGCCCCCGCCAGAGGACCCCCTAACTCTGTTTCTATTATGTTTCTTCTGAGTAAAACAAG  177
             ||  ||||||||||||||| | |||||||||||||| ||||  |||||||||||||| | 
Sbjct  5502  CG-GCCCGCCAGAGGACCCACAAACTCTGTTTCTAT-ATGTAACTTCTGAGTAAAACCA-  5446

Query  178   CAAATAAATTAAAACTTTCAACAACGGATCTCTTGGCTCTGGCATC  223
              |||||||| |||||||||||||||||||||||||| |||||||||
Sbjct  5445  TAAATAAATCAAAACTTTCAACAACGGATCTCTTGGTTCTGGCATC  5400


>LTDI01000199.1 Fusarium agapanthi strain NRRL 54464 contig0199, whole genome 
shotgun sequence
Length=7895

 Score = 243 bits (131),  Expect = 2e-60
 Identities = 196/226 (87%), Gaps = 10/226 (4%)
 Strand=Plus/Plus

Query  1     CAAGGTCTCCGTTGGTGAACCAGCGGAGGGATCATTACCGAGTTATACAACTCATCAA-C  59
             |||||||||||||||||||||||||||||||||||||||||||| ||||||||   || |
Sbjct  1325  CAAGGTCTCCGTTGGTGAACCAGCGGAGGGATCATTACCGAGTT-TACAACTCCCAAACC  1383

Query  60    CCTGTGAACATACCTAAAACGTTGCTTCGGCGGGAACAGACGGC-CCC-GTAACACGGGC  117
             ||||||||||||||  ||  ||||| ||||||| | ||| | || ||| |||| ||||| 
Sbjct  1384  CCTGTGAACATACC--AATTGTTGCCTCGGCGG-ATCAGCCCGCTCCCTGTAAAACGGGA  1440

Query  118   CGCCCCCGCCAGAGGACCCCCTAACTCTGTTTCTATTATGTTTCTTCTGAGTAAAACAAG  177
             ||  ||||||||||||||||  ||||||||||||| |||||  |||||||||||||| | 
Sbjct  1441  CG-GCCCGCCAGAGGACCCCTAAACTCTGTTTCTA-TATGTAACTTCTGAGTAAAACCA-  1497

Query  178   CAAATAAATTAAAACTTTCAACAACGGATCTCTTGGCTCTGGCATC  223
              |||||||| |||||||||||||||||||||||||| |||||||||
Sbjct  1498  TAAATAAATCAAAACTTTCAACAACGGATCTCTTGGTTCTGGCATC  1543


>QGEA01000123.1 Fusarium irregulare strain NRRL 31160 FIESC15_31160_contig_0000123, 
whole genome shotgun sequence
Length=7536

 Score = 243 bits (131),  Expect = 2e-60
 Identities = 197/227 (87%), Gaps = 11/227 (5%)
 Strand=Plus/Plus

Query  1     CAAGGTCTCCGTTGGTGAACCAGCGGAGGGATCATTACCGAGTTATACAACTCATCAA-C  59
             |||||||||||||||||||||||||||||||||||||||||||| ||||||||   || |
Sbjct  1358  CAAGGTCTCCGTTGGTGAACCAGCGGAGGGATCATTACCGAGTT-TACAACTCCCAAACC  1416

Query  60    CCTGTGAACATACCTAAAACGTTGCTTCGGCGGGAACAG-ACG-GCCCCGTAACACGGGC  117
             ||||||||||||||| | ||||||| ||||||| | |||  || ||||||||| ||||| 
Sbjct  1417  CCTGTGAACATACCT-ATACGTTGCCTCGGCGG-ATCAGCCCGCGCCCCGTAAAACGGGA  1474

Query  118   CGCCCCCGCCAGAGGACCCCCTAACTCTGTTTCTATTA-TGTTTCTTCTGAGTAAAACAA  176
             ||  |||||| |||||||||  ||||||| || | ||| ||   ||||||||||||||||
Sbjct  1475  CG-GCCCGCCCGAGGACCCCTAAACTCTG-TT-T-TTAGTGGAACTTCTGAGTAAAACAA  1530

Query  177   GCAAATAAATTAAAACTTTCAACAACGGATCTCTTGGCTCTGGCATC  223
              ||||||||| |||||||||||||||||||||||||| |||||||||
Sbjct  1531  ACAAATAAATCAAAACTTTCAACAACGGATCTCTTGGTTCTGGCATC  1577


>NJCS01000061.1 Fusarium sp. Na10 Fusarium.sp._Na10_contig_61, whole genome shotgun 
sequence
Length=7820

 Score = 243 bits (131),  Expect = 2e-60
 Identities = 196/226 (87%), Gaps = 10/226 (4%)
 Strand=Plus/Minus

Query  1     CAAGGTCTCCGTTGGTGAACCAGCGGAGGGATCATTACCGAGTTATACAACTCATCAA-C  59
             |||||||||||||||||||||||||||||||||||||||||||| ||||||||   || |
Sbjct  2575  CAAGGTCTCCGTTGGTGAACCAGCGGAGGGATCATTACCGAGTT-TACAACTCCCAAACC  2517

Query  60    CCTGTGAACATACCTAAAACGTTGCTTCGGCGGGAACAGACGGC-CCC-GTAACACGGGC  117
             ||||||||||||||  ||  ||||| ||||||| | ||| | || ||| |||| ||||| 
Sbjct  2516  CCTGTGAACATACC--AATTGTTGCCTCGGCGG-ATCAGCCCGCTCCCGGTAAAACGGGA  2460

Query  118   CGCCCCCGCCAGAGGACCCCCTAACTCTGTTTCTATTATGTTTCTTCTGAGTAAAACAAG  177
             ||  ||||||||||||||||  |||||||||||||| ||||  |||||||||||||| | 
Sbjct  2459  CG-GCCCGCCAGAGGACCCCTAAACTCTGTTTCTAT-ATGTAACTTCTGAGTAAAACCA-  2403

Query  178   CAAATAAATTAAAACTTTCAACAACGGATCTCTTGGCTCTGGCATC  223
              |||||||| |||||||||||||||||||||||||| |||||||||
Sbjct  2402  TAAATAAATCAAAACTTTCAACAACGGATCTCTTGGTTCTGGCATC  2357


>HF679024.1 Fusarium fujikuroi IMI 58289 draft genome, chromosome FFUJ_chr02
Length=5039041

 Score = 243 bits (131),  Expect = 2e-60
 Identities = 196/226 (87%), Gaps = 10/226 (4%)
 Strand=Plus/Plus

Query  1     CAAGGTCTCCGTTGGTGAACCAGCGGAGGGATCATTACCGAGTTATACAACTCATCAA-C  59
             |||||||||||||||||||||||||||||||||||||||||||| ||||||||   || |
Sbjct  6532  CAAGGTCTCCGTTGGTGAACCAGCGGAGGGATCATTACCGAGTT-TACAACTCCCAAACC  6590

Query  60    CCTGTGAACATACCTAAAACGTTGCTTCGGCGGGAACAGACGGC-CCC-GTAACACGGGC  117
             ||||||||||||||  ||  ||||| ||||||| | ||| | || ||| |||| ||||| 
Sbjct  6591  CCTGTGAACATACC--AATTGTTGCCTCGGCGG-ATCAGCCCGCTCCCGGTAAAACGGGA  6647

Query  118   CGCCCCCGCCAGAGGACCCCCTAACTCTGTTTCTATTATGTTTCTTCTGAGTAAAACAAG  177
             ||  ||||||||||||||||  ||||||||||||| |||||  |||||||||||||| | 
Sbjct  6648  CG-GCCCGCCAGAGGACCCCTAAACTCTGTTTCTA-TATGTAACTTCTGAGTAAAACCA-  6704

Query  178   CAAATAAATTAAAACTTTCAACAACGGATCTCTTGGCTCTGGCATC  223
              |||||||| |||||||||||||||||||||||||| |||||||||
Sbjct  6705  TAAATAAATCAAAACTTTCAACAACGGATCTCTTGGTTCTGGCATC  6750


>JAJFAS010000217.1 Fusarium sp. HKF-74 NODE_220_length_3141_cov_4301.900000, whole 
genome shotgun sequence
Length=3141

 Score = 243 bits (131),  Expect = 2e-60
 Identities = 196/226 (87%), Gaps = 10/226 (4%)
 Strand=Plus/Minus

Query  1     CAAGGTCTCCGTTGGTGAACCAGCGGAGGGATCATTACCGAGTTATACAACTCATCAA-C  59
             |||||||||||||||||||||||||||||||||||||||||||| ||||||||   || |
Sbjct  2752  CAAGGTCTCCGTTGGTGAACCAGCGGAGGGATCATTACCGAGTT-TACAACTCCCAAACC  2694

Query  60    CCTGTGAACATACCTAAAACGTTGCTTCGGCGGGAACAGACGGC-CCC-GTAACACGGGC  117
             ||||||||||||||  ||  ||||| ||||||| | ||| | || ||| |||| ||||| 
Sbjct  2693  CCTGTGAACATACC--AATTGTTGCCTCGGCGG-ATCAGCCCGCTCCCGGTAAAACGGGA  2637

Query  118   CGCCCCCGCCAGAGGACCCCCTAACTCTGTTTCTATTATGTTTCTTCTGAGTAAAACAAG  177
             ||  ||||||||||||||||  |||||||||||||| ||||  |||||||||||||| | 
Sbjct  2636  CG-GCCCGCCAGAGGACCCCTAAACTCTGTTTCTAT-ATGTAACTTCTGAGTAAAACCA-  2580

Query  178   CAAATAAATTAAAACTTTCAACAACGGATCTCTTGGCTCTGGCATC  223
              |||||||| |||||||||||||||||||||||||| |||||||||
Sbjct  2579  TAAATAAATCAAAACTTTCAACAACGGATCTCTTGGTTCTGGCATC  2534


>QKXC01000042.1 Fusarium coffeatum strain FIESC_28 BRIP53273_contig_44, whole 
genome shotgun sequence
Length=7516

 Score = 243 bits (131),  Expect = 2e-60
 Identities = 197/227 (87%), Gaps = 11/227 (5%)
 Strand=Plus/Minus

Query  1     CAAGGTCTCCGTTGGTGAACCAGCGGAGGGATCATTACCGAGTTATACAACTCATCAA-C  59
             |||||||||||||||||||||||||||||||||||||||||||| ||||||||   || |
Sbjct  6848  CAAGGTCTCCGTTGGTGAACCAGCGGAGGGATCATTACCGAGTT-TACAACTCCCAAACC  6790

Query  60    CCTGTGAACATACCTAAAACGTTGCTTCGGCGGGAACAG-ACG-GCCCCGTAACACGGGC  117
             ||||||||||||||||  ||||||| ||||||| | |||  || ||||||||| ||||| 
Sbjct  6789  CCTGTGAACATACCTA-TACGTTGCCTCGGCGG-ATCAGCCCGCGCCCCGTAAAACGGGA  6732

Query  118   CGCCCCCGCCAGAGGACCCCCTAACTCTGTTTCTATTA-TGTTTCTTCTGAGTAAAACAA  176
             ||  |||||| |||||||||  ||||||| || | ||| ||   ||||||||||||||||
Sbjct  6731  CG-GCCCGCCCGAGGACCCCTAAACTCTG-TT-T-TTAGTGGAACTTCTGAGTAAAACAA  6676

Query  177   GCAAATAAATTAAAACTTTCAACAACGGATCTCTTGGCTCTGGCATC  223
              ||||||||| |||||||||||||||||||||||||| |||||||||
Sbjct  6675  ACAAATAAATCAAAACTTTCAACAACGGATCTCTTGGTTCTGGCATC  6629


>JABEEO010000008.1 Fusarium tupiense strain NRRL 53984 F_tupiense_53984_contig_0000008, 
whole genome shotgun sequence
Length=7918

 Score = 243 bits (131),  Expect = 2e-60
 Identities = 196/226 (87%), Gaps = 10/226 (4%)
 Strand=Plus/Minus

Query  1    CAAGGTCTCCGTTGGTGAACCAGCGGAGGGATCATTACCGAGTTATACAACTCATCAA-C  59
            |||||||||||||||||||||||||||||||||||||||||||| ||||||||   || |
Sbjct  571  CAAGGTCTCCGTTGGTGAACCAGCGGAGGGATCATTACCGAGTT-TACAACTCCCAAACC  513

Query  60   CCTGTGAACATACCTAAAACGTTGCTTCGGCGGGAACAGACGGC-CCC-GTAACACGGGC  117
            ||||||||||||||  ||  ||||| ||||||| | ||| | || ||| |||| ||||| 
Sbjct  512  CCTGTGAACATACC--AATTGTTGCCTCGGCGG-ATCAGCCCGCTCCCGGTAAAACGGGA  456

Query  118  CGCCCCCGCCAGAGGACCCCCTAACTCTGTTTCTATTATGTTTCTTCTGAGTAAAACAAG  177
            ||  ||||||||||||||||  |||||||||||||| ||||  |||||||||||||| | 
Sbjct  455  CG-GCCCGCCAGAGGACCCCTAAACTCTGTTTCTAT-ATGTAACTTCTGAGTAAAACCA-  399

Query  178  CAAATAAATTAAAACTTTCAACAACGGATCTCTTGGCTCTGGCATC  223
             |||||||| |||||||||||||||||||||||||| |||||||||
Sbjct  398  TAAATAAATCAAAACTTTCAACAACGGATCTCTTGGTTCTGGCATC  353


>JABSTN010000015.1 Fusarium sp. NRRL 53293 NRRL53293_c0000014, whole genome shotgun 
sequence
Length=7911

 Score = 243 bits (131),  Expect = 2e-60
 Identities = 196/226 (87%), Gaps = 10/226 (4%)
 Strand=Plus/Minus

Query  1     CAAGGTCTCCGTTGGTGAACCAGCGGAGGGATCATTACCGAGTTATACAACTCATCAA-C  59
             |||||||||||||||||||||||||||||||||||||||||||| ||||||||   || |
Sbjct  5704  CAAGGTCTCCGTTGGTGAACCAGCGGAGGGATCATTACCGAGTT-TACAACTCCCAAACC  5646

Query  60    CCTGTGAACATACCTAAAACGTTGCTTCGGCGGGAACAGACGGC-CCC-GTAACACGGGC  117
             ||||||||||||||  ||  ||||| ||||||| | ||| | || ||| |||| ||||| 
Sbjct  5645  CCTGTGAACATACC--AATTGTTGCCTCGGCGG-ATCAGCCCGCTCCCGGTAAAACGGGA  5589

Query  118   CGCCCCCGCCAGAGGACCCCCTAACTCTGTTTCTATTATGTTTCTTCTGAGTAAAACAAG  177
             ||  ||||||||||||||||  |||||||||||||| ||||  |||||||||||||| | 
Sbjct  5588  CG-GCCCGCCAGAGGACCCCTAAACTCTGTTTCTAT-ATGTAACTTCTGAGTAAAACCA-  5532

Query  178   CAAATAAATTAAAACTTTCAACAACGGATCTCTTGGCTCTGGCATC  223
              |||||||| |||||||||||||||||||||||||| |||||||||
Sbjct  5531  TAAATAAATCAAAACTTTCAACAACGGATCTCTTGGTTCTGGCATC  5486


>JABCJY010000092.1 Fusarium concolor strain NRRL 13459 NRRL13459_c0000092, whole 
genome shotgun sequence
Length=7837

 Score = 243 bits (131),  Expect = 2e-60
 Identities = 197/227 (87%), Gaps = 12/227 (5%)
 Strand=Plus/Plus

Query  1     CAAGGTCTCCGTTGGTGAACCAGCGGAGGGATCATTACCGAGTTATACAACTCATCAA-C  59
             |||||||||||||||||||||||||||||||||||||||||||| ||||||||   || |
Sbjct  6501  CAAGGTCTCCGTTGGTGAACCAGCGGAGGGATCATTACCGAGTT-TACAACTCCCAAACC  6559

Query  60    CCTGTGAACATACCTAAAACGTTGCTTCGGCGGGAACAG-ACGGCCCC-GTAACACGGGC  117
             |||||||||||||||  |  ||||| ||||||| | |||  ||||||| |||| ||||| 
Sbjct  6560  CCTGTGAACATACCT--ATTGTTGCCTCGGCGG-ATCAGCCCGGCCCCGGTAAAACGGGA  6616

Query  118   CGCCCCCGCCAGAGGACCCCCTAACTCTGTTTCTATTA-TGTTTCTTCTGAGTAAAACAA  176
             ||  ||||||||||||||||  ||||||| || | ||| |||  ||||||||||||||||
Sbjct  6617  CG-GCCCGCCAGAGGACCCCTAAACTCTG-TT-T-TTAGTGTAACTTCTGAGTAAAACAA  6672

Query  177   GCAAATAAATTAAAACTTTCAACAACGGATCTCTTGGCTCTGGCATC  223
              ||||||||| |||||||||||||||||||||||||| |||||||||
Sbjct  6673  ACAAATAAATCAAAACTTTCAACAACGGATCTCTTGGTTCTGGCATC  6719


>JAAVVH010000110.1 Golubevia sp. BC0812 NODE_111_length_4693_cov_0.329769, whole 
genome shotgun sequence
Length=4693

 Score = 243 bits (131),  Expect = 2e-60
 Identities = 196/226 (87%), Gaps = 10/226 (4%)
 Strand=Plus/Plus

Query  1     CAAGGTCTCCGTTGGTGAACCAGCGGAGGGATCATTACCGAGTTATACAACTCATCAA-C  59
             |||||||||||||||||||||||||||||||||||||||||||| ||||||||   || |
Sbjct  3128  CAAGGTCTCCGTTGGTGAACCAGCGGAGGGATCATTACCGAGTT-TACAACTCCCAAACC  3186

Query  60    CCTGTGAACATACCTAAAACGTTGCTTCGGCGGGAACAGACGGC-CCC-GTAACACGGGC  117
             ||||||||||||||  ||  ||||| ||||||| | ||| | || ||| |||| ||||| 
Sbjct  3187  CCTGTGAACATACC--AATTGTTGCCTCGGCGG-ATCAGCCCGCTCCCGGTAAAACGGGA  3243

Query  118   CGCCCCCGCCAGAGGACCCCCTAACTCTGTTTCTATTATGTTTCTTCTGAGTAAAACAAG  177
             ||  ||||||||||||||||  ||||||||||||| |||||  |||||||||||||| | 
Sbjct  3244  CG-GCCCGCCAGAGGACCCCTAAACTCTGTTTCTA-TATGTAACTTCTGAGTAAAACCA-  3300

Query  178   CAAATAAATTAAAACTTTCAACAACGGATCTCTTGGCTCTGGCATC  223
              |||||||| |||||||||||||||||||||||||| |||||||||
Sbjct  3301  TAAATAAATCAAAACTTTCAACAACGGATCTCTTGGTTCTGGCATC  3346


>CM043919.1 Fusarium circinatum strain CMWF1803 chromosome 2, whole genome 
shotgun sequence
Length=5011558

 Score = 243 bits (131),  Expect = 2e-60
 Identities = 196/226 (87%), Gaps = 10/226 (4%)
 Strand=Plus/Plus

Query  1     CAAGGTCTCCGTTGGTGAACCAGCGGAGGGATCATTACCGAGTTATACAACTCATCAA-C  59
             |||||||||||||||||||||||||||||||||||||||||||| ||||||||   || |
Sbjct  3039  CAAGGTCTCCGTTGGTGAACCAGCGGAGGGATCATTACCGAGTT-TACAACTCCCAAACC  3097

Query  60    CCTGTGAACATACCTAAAACGTTGCTTCGGCGGGAACAGACGGC-CCC-GTAACACGGGC  117
             ||||||||||||||  ||  ||||| ||||||| | ||| | || ||| |||| ||||| 
Sbjct  3098  CCTGTGAACATACC--AATTGTTGCCTCGGCGG-ATCAGCCCGCTCCCGGTAAAACGGGA  3154

Query  118   CGCCCCCGCCAGAGGACCCCCTAACTCTGTTTCTATTATGTTTCTTCTGAGTAAAACAAG  177
             ||  ||||||||||||||||  ||||||||||||| |||||  |||||||||||||| | 
Sbjct  3155  CG-GCCCGCCAGAGGACCCCTAAACTCTGTTTCTA-TATGTAACTTCTGAGTAAAACCA-  3211

Query  178   CAAATAAATTAAAACTTTCAACAACGGATCTCTTGGCTCTGGCATC  223
              |||||||| |||||||||||||||||||||||||| |||||||||
Sbjct  3212  TAAATAAATCAAAACTTTCAACAACGGATCTCTTGGTTCTGGCATC  3257


 Score = 243 bits (131),  Expect = 2e-60
 Identities = 196/226 (87%), Gaps = 10/226 (4%)
 Strand=Plus/Plus

Query  1      CAAGGTCTCCGTTGGTGAACCAGCGGAGGGATCATTACCGAGTTATACAACTCATCAA-C  59
              |||||||||||||||||||||||||||||||||||||||||||| ||||||||   || |
Sbjct  10949  CAAGGTCTCCGTTGGTGAACCAGCGGAGGGATCATTACCGAGTT-TACAACTCCCAAACC  11007

Query  60     CCTGTGAACATACCTAAAACGTTGCTTCGGCGGGAACAGACGGC-CCC-GTAACACGGGC  117
              ||||||||||||||  ||  ||||| ||||||| | ||| | || ||| |||| ||||| 
Sbjct  11008  CCTGTGAACATACC--AATTGTTGCCTCGGCGG-ATCAGCCCGCTCCCGGTAAAACGGGA  11064

Query  118    CGCCCCCGCCAGAGGACCCCCTAACTCTGTTTCTATTATGTTTCTTCTGAGTAAAACAAG  177
              ||  ||||||||||||||||  ||||||||||||| |||||  |||||||||||||| | 
Sbjct  11065  CG-GCCCGCCAGAGGACCCCTAAACTCTGTTTCTA-TATGTAACTTCTGAGTAAAACCA-  11121

Query  178    CAAATAAATTAAAACTTTCAACAACGGATCTCTTGGCTCTGGCATC  223
               |||||||| |||||||||||||||||||||||||| |||||||||
Sbjct  11122  TAAATAAATCAAAACTTTCAACAACGGATCTCTTGGTTCTGGCATC  11167


 Score = 243 bits (131),  Expect = 2e-60
 Identities = 196/226 (87%), Gaps = 10/226 (4%)
 Strand=Plus/Plus

Query  1      CAAGGTCTCCGTTGGTGAACCAGCGGAGGGATCATTACCGAGTTATACAACTCATCAA-C  59
              |||||||||||||||||||||||||||||||||||||||||||| ||||||||   || |
Sbjct  18860  CAAGGTCTCCGTTGGTGAACCAGCGGAGGGATCATTACCGAGTT-TACAACTCCCAAACC  18918

Query  60     CCTGTGAACATACCTAAAACGTTGCTTCGGCGGGAACAGACGGC-CCC-GTAACACGGGC  117
              ||||||||||||||  ||  ||||| ||||||| | ||| | || ||| |||| ||||| 
Sbjct  18919  CCTGTGAACATACC--AATTGTTGCCTCGGCGG-ATCAGCCCGCTCCCGGTAAAACGGGA  18975

Query  118    CGCCCCCGCCAGAGGACCCCCTAACTCTGTTTCTATTATGTTTCTTCTGAGTAAAACAAG  177
              ||  ||||||||||||||||  ||||||||||||| |||||  |||||||||||||| | 
Sbjct  18976  CG-GCCCGCCAGAGGACCCCTAAACTCTGTTTCTA-TATGTAACTTCTGAGTAAAACCA-  19032

Query  178    CAAATAAATTAAAACTTTCAACAACGGATCTCTTGGCTCTGGCATC  223
               |||||||| |||||||||||||||||||||||||| |||||||||
Sbjct  19033  TAAATAAATCAAAACTTTCAACAACGGATCTCTTGGTTCTGGCATC  19078


 Score = 243 bits (131),  Expect = 2e-60
 Identities = 196/226 (87%), Gaps = 10/226 (4%)
 Strand=Plus/Plus

Query  1      CAAGGTCTCCGTTGGTGAACCAGCGGAGGGATCATTACCGAGTTATACAACTCATCAA-C  59
              |||||||||||||||||||||||||||||||||||||||||||| ||||||||   || |
Sbjct  26770  CAAGGTCTCCGTTGGTGAACCAGCGGAGGGATCATTACCGAGTT-TACAACTCCCAAACC  26828

Query  60     CCTGTGAACATACCTAAAACGTTGCTTCGGCGGGAACAGACGGC-CCC-GTAACACGGGC  117
              ||||||||||||||  ||  ||||| ||||||| | ||| | || ||| |||| ||||| 
Sbjct  26829  CCTGTGAACATACC--AATTGTTGCCTCGGCGG-ATCAGCCCGCTCCCGGTAAAACGGGA  26885

Query  118    CGCCCCCGCCAGAGGACCCCCTAACTCTGTTTCTATTATGTTTCTTCTGAGTAAAACAAG  177
              ||  ||||||||||||||||  ||||||||||||| |||||  |||||||||||||| | 
Sbjct  26886  CG-GCCCGCCAGAGGACCCCTAAACTCTGTTTCTA-TATGTAACTTCTGAGTAAAACCA-  26942

Query  178    CAAATAAATTAAAACTTTCAACAACGGATCTCTTGGCTCTGGCATC  223
               |||||||| |||||||||||||||||||||||||| |||||||||
Sbjct  26943  TAAATAAATCAAAACTTTCAACAACGGATCTCTTGGTTCTGGCATC  26988


>JAAOAU010000166.1 Fusarium sterilihyphosum strain NRRL 25623 NRRL25623_c0000166, 
whole genome shotgun sequence
Length=7912

 Score = 243 bits (131),  Expect = 2e-60
 Identities = 196/226 (87%), Gaps = 10/226 (4%)
 Strand=Plus/Plus

Query  1     CAAGGTCTCCGTTGGTGAACCAGCGGAGGGATCATTACCGAGTTATACAACTCATCAA-C  59
             |||||||||||||||||||||||||||||||||||||||||||| ||||||||   || |
Sbjct  4408  CAAGGTCTCCGTTGGTGAACCAGCGGAGGGATCATTACCGAGTT-TACAACTCCCAAACC  4466

Query  60    CCTGTGAACATACCTAAAACGTTGCTTCGGCGGGAACAGACGGC-CCC-GTAACACGGGC  117
             ||||||||||||||  ||  ||||| ||||||| | ||| | || ||| |||| ||||| 
Sbjct  4467  CCTGTGAACATACC--AATTGTTGCCTCGGCGG-ATCAGCCCGCTCCCGGTAAAACGGGA  4523

Query  118   CGCCCCCGCCAGAGGACCCCCTAACTCTGTTTCTATTATGTTTCTTCTGAGTAAAACAAG  177
             ||  ||||||||||||||||  ||||||||||||| |||||  |||||||||||||| | 
Sbjct  4524  CG-GCCCGCCAGAGGACCCCTAAACTCTGTTTCTA-TATGTAACTTCTGAGTAAAACCA-  4580

Query  178   CAAATAAATTAAAACTTTCAACAACGGATCTCTTGGCTCTGGCATC  223
              |||||||| |||||||||||||||||||||||||| |||||||||
Sbjct  4581  TAAATAAATCAAAACTTTCAACAACGGATCTCTTGGTTCTGGCATC  4626


>QGDY01000031.1 Fusarium nanum strain NRRL 66324 (ITEM 6748) FIESC25_66324_(ITEM6748)_contig_0000031, 
whole genome shotgun sequence
Length=7531

 Score = 243 bits (131),  Expect = 2e-60
 Identities = 197/227 (87%), Gaps = 11/227 (5%)
 Strand=Plus/Minus

Query  1     CAAGGTCTCCGTTGGTGAACCAGCGGAGGGATCATTACCGAGTTATACAACTCATCAA-C  59
             |||||||||||||||||||||||||||||||||||||||||||| ||||||||   || |
Sbjct  6760  CAAGGTCTCCGTTGGTGAACCAGCGGAGGGATCATTACCGAGTT-TACAACTCCCAAACC  6702

Query  60    CCTGTGAACATACCTAAAACGTTGCTTCGGCGGGAACAG-ACG-GCCCCGTAACACGGGC  117
             ||||||||||||||||  ||||||| ||||||| | |||  || ||||||||| ||||| 
Sbjct  6701  CCTGTGAACATACCTA-TACGTTGCCTCGGCGG-ATCAGCCCGCGCCCCGTAAAACGGGA  6644

Query  118   CGCCCCCGCCAGAGGACCCCCTAACTCTGTTTCTATTA-TGTTTCTTCTGAGTAAAACAA  176
             ||  |||||| |||||||||  ||||||| || | ||| ||   ||||||||||||||||
Sbjct  6643  CG-GCCCGCCCGAGGACCCCTAAACTCTG-TT-T-TTAGTGGAACTTCTGAGTAAAACAA  6588

Query  177   GCAAATAAATTAAAACTTTCAACAACGGATCTCTTGGCTCTGGCATC  223
              ||||||||| |||||||||||||||||||||||||| |||||||||
Sbjct  6587  ACAAATAAATCAAAACTTTCAACAACGGATCTCTTGGTTCTGGCATC  6541


>JABEEQ010000718.1 Fusarium sp. NRRL 66894 F_spartum_66894_contig_0000718, whole 
genome shotgun sequence
Length=859

 Score = 243 bits (131),  Expect = 2e-60
 Identities = 196/226 (87%), Gaps = 9/226 (4%)
 Strand=Plus/Plus

Query  1    CAAGGTCTCCGTTGGTGAACCAGCGGAGGGATCATTACCGAGTTATACAACTCATCAA-C  59
            |||||||||||||||||||||||||||||||||||||||||||| ||||||||   || |
Sbjct  81   CAAGGTCTCCGTTGGTGAACCAGCGGAGGGATCATTACCGAGTT-TACAACTCCCAAACC  139

Query  60   CCTGTGAACATACCTAAAACGTTGCTTCGGCGGGAACAGACGGC-CCC-GTAACACGGGC  117
            |||||||||||||||  |  ||||| ||||| ||| ||| | || ||| |||| ||||| 
Sbjct  140  CCTGTGAACATACCT-TACTGTTGCCTCGGC-GGATCAGCCCGCTCCCGGTAAAACGGGA  197

Query  118  CGCCCCCGCCAGAGGACCCCCTAACTCTGTTTCTATTATGTTTCTTCTGAGTAAAACAAG  177
            ||  ||||||||||||||||  ||||||||||||| |||||  |||||||||||||| | 
Sbjct  198  CG-GCCCGCCAGAGGACCCCTAAACTCTGTTTCTA-TATGTAACTTCTGAGTAAAACCA-  254

Query  178  CAAATAAATTAAAACTTTCAACAACGGATCTCTTGGCTCTGGCATC  223
             |||||||| |||||||||||||||||||||||||| |||||||||
Sbjct  255  TAAATAAATCAAAACTTTCAACAACGGATCTCTTGGTTCTGGCATC  300


>JAAQPF010000070.1 Fusarium globosum strain NRRL 26131 NRRL26131_c0000070, whole 
genome shotgun sequence
Length=7909

 Score = 243 bits (131),  Expect = 2e-60
 Identities = 196/226 (87%), Gaps = 10/226 (4%)
 Strand=Plus/Plus

Query  1     CAAGGTCTCCGTTGGTGAACCAGCGGAGGGATCATTACCGAGTTATACAACTCATCAA-C  59
             |||||||||||||||||||||||||||||||||||||||||||| ||||||||   || |
Sbjct  1012  CAAGGTCTCCGTTGGTGAACCAGCGGAGGGATCATTACCGAGTT-TACAACTCCCAAACC  1070

Query  60    CCTGTGAACATACCTAAAACGTTGCTTCGGCGGGAACAGACGGC-CCC-GTAACACGGGC  117
             ||||||||||||||  ||  ||||| ||||||| | ||| | || ||| |||| ||||| 
Sbjct  1071  CCTGTGAACATACC--AATTGTTGCCTCGGCGG-ATCAGCCCGCTCCCGGTAAAACGGGA  1127

Query  118   CGCCCCCGCCAGAGGACCCCCTAACTCTGTTTCTATTATGTTTCTTCTGAGTAAAACAAG  177
             ||  ||||||||||||||||  ||||||||||||| |||||  |||||||||||||| | 
Sbjct  1128  CG-GCCCGCCAGAGGACCCCTAAACTCTGTTTCTA-TATGTAACTTCTGAGTAAAACCA-  1184

Query  178   CAAATAAATTAAAACTTTCAACAACGGATCTCTTGGCTCTGGCATC  223
              |||||||| |||||||||||||||||||||||||| |||||||||
Sbjct  1185  TAAATAAATCAAAACTTTCAACAACGGATCTCTTGGTTCTGGCATC  1230


>JAAQRH010000157.1 Fusarium pseudonygamai strain NRRL 13592 NRRL13592_c0000157, 
whole genome shotgun sequence
Length=7897

 Score = 243 bits (131),  Expect = 2e-60
 Identities = 196/226 (87%), Gaps = 10/226 (4%)
 Strand=Plus/Minus

Query  1     CAAGGTCTCCGTTGGTGAACCAGCGGAGGGATCATTACCGAGTTATACAACTCATCAA-C  59
             |||||||||||||||||||||||||||||||||||||||||||| ||||||||   || |
Sbjct  3833  CAAGGTCTCCGTTGGTGAACCAGCGGAGGGATCATTACCGAGTT-TACAACTCCCAAACC  3775

Query  60    CCTGTGAACATACCTAAAACGTTGCTTCGGCGGGAACAGACGGC-CCC-GTAACACGGGC  117
             ||||||||||||||  ||  ||||| ||||||| | ||| | || ||| |||| ||||| 
Sbjct  3774  CCTGTGAACATACC--AATTGTTGCCTCGGCGG-ATCAGCCCGCTCCCGGTAAAACGGGA  3718

Query  118   CGCCCCCGCCAGAGGACCCCCTAACTCTGTTTCTATTATGTTTCTTCTGAGTAAAACAAG  177
             ||  ||||||||||||||||  |||||||||||||| ||||  |||||||||||||| | 
Sbjct  3717  CG-GCCCGCCAGAGGACCCCTAAACTCTGTTTCTAT-ATGTAACTTCTGAGTAAAACCA-  3661

Query  178   CAAATAAATTAAAACTTTCAACAACGGATCTCTTGGCTCTGGCATC  223
              |||||||| |||||||||||||||||||||||||| |||||||||
Sbjct  3660  TAAATAAATCAAAACTTTCAACAACGGATCTCTTGGTTCTGGCATC  3615


>JAJEQZ010000045.1 Fusarium marasasianum strain CMW 25512 0000045, whole genome 
shotgun sequence
Length=135332

 Score = 243 bits (131),  Expect = 2e-60
 Identities = 196/226 (87%), Gaps = 10/226 (4%)
 Strand=Plus/Minus

Query  1       CAAGGTCTCCGTTGGTGAACCAGCGGAGGGATCATTACCGAGTTATACAACTCATCAA-C  59
               |||||||||||||||||||||||||||||||||||||||||||| ||||||||   || |
Sbjct  132126  CAAGGTCTCCGTTGGTGAACCAGCGGAGGGATCATTACCGAGTT-TACAACTCCCAAACC  132068

Query  60      CCTGTGAACATACCTAAAACGTTGCTTCGGCGGGAACAGACGGC-CCC-GTAACACGGGC  117
               ||||||||||||||  ||  ||||| ||||||| | ||| | || ||| |||| ||||| 
Sbjct  132067  CCTGTGAACATACC--AATTGTTGCCTCGGCGG-ATCAGCCCGCTCCCGGTAAAACGGGA  132011

Query  118     CGCCCCCGCCAGAGGACCCCCTAACTCTGTTTCTATTATGTTTCTTCTGAGTAAAACAAG  177
               ||  ||||||||||||||||  |||||||||||||| ||||  |||||||||||||| | 
Sbjct  132010  CG-GCCCGCCAGAGGACCCCTAAACTCTGTTTCTAT-ATGTAACTTCTGAGTAAAACCA-  131954

Query  178     CAAATAAATTAAAACTTTCAACAACGGATCTCTTGGCTCTGGCATC  223
                |||||||| |||||||||||||||||||||||||| |||||||||
Sbjct  131953  TAAATAAATCAAAACTTTCAACAACGGATCTCTTGGTTCTGGCATC  131908


>JAAAXZ010000975.1 Podosphaera xanthii isolate Wanju2017 POXAN00999, whole genome 
shotgun sequence
Length=25099

 Score = 243 bits (131),  Expect = 2e-60
 Identities = 197/227 (87%), Gaps = 11/227 (5%)
 Strand=Plus/Minus

Query  1      CAAGGTCTCCGTTGGTGAACCAGCGGAGGGATCATTACCGAGTTATACAACTCATCAA-C  59
              |||||||||||||||||||||||||||||||||||||||||||| ||||||||   || |
Sbjct  20275  CAAGGTCTCCGTTGGTGAACCAGCGGAGGGATCATTACCGAGTT-TACAACTCCCAAACC  20217

Query  60     CCTGTGAACATACCTAAAACGTTGCTTCGGCGGGAACAG-ACG-GCCCCGTAACACGGGC  117
              ||||||||||||||||  ||||||| ||||||| | |||  || ||||||||| ||||| 
Sbjct  20216  CCTGTGAACATACCTA-TACGTTGCCTCGGCGG-ATCAGCCCGCGCCCCGTAAAACGGGA  20159

Query  118    CGCCCCCGCCAGAGGACCCCCTAACTCTGTTTCTATTA-TGTTTCTTCTGAGTAAAACAA  176
              ||  |||||| |||||||||  ||||||| || | ||| ||   ||||||||||||||||
Sbjct  20158  CG-GCCCGCCCGAGGACCCCTAAACTCTG-TT-T-TTAGTGGAACTTCTGAGTAAAACAA  20103

Query  177    GCAAATAAATTAAAACTTTCAACAACGGATCTCTTGGCTCTGGCATC  223
               ||||||||| |||||||||||||||||||||||||| |||||||||
Sbjct  20102  ACAAATAAATCAAAACTTTCAACAACGGATCTCTTGGTTCTGGCATC  20056


 Score = 204 bits (110),  Expect = 1e-48
 Identities = 190/227 (84%), Gaps = 12/227 (5%)
 Strand=Plus/Minus

Query  1     CAAGGTCTCCGTTGGTGAACCAGCGGAGGGATCATTACCGAGTTATACAACTCATCAA-C  59
             |||||||||||||||||||||||||||||||||||||||||||| ||||||||   || |
Sbjct  5001  CAAGGTCTCCGTTGGTGAACCAGCGGAGGGATCATTACCGAGTT-TACAACTCCCAAACC  4943

Query  60    CCTGTGAACATACCTAAAACGTTGCTTCGGCGGGAACAG-ACG-GCCCCGTAACACGGGC  117
             |||||||||||||||   | ||||| ||||||| | |||  || ||||||||| | ||| 
Sbjct  4942  CCTGTGAACATACCT--TATGTTGCCTCGGCGG-ATCAGCCCGCGCCCCGTAAAAAGGGA  4886

Query  118   CGCCCCCGCCAGAGGACCCCCTAACTCTGTTTCTATTA-TGTTTCTTCTGAGTAAAACAA  176
             ||  ||||||  |||| |||  ||||||| || | ||| ||   |||||||||| || ||
Sbjct  4885  CG-GCCCGCCGCAGGAACCCTAAACTCTG-TT-T-TTAGTGGAACTTCTGAGTATAAAAA  4830

Query  177   GCAAATAAATTAAAACTTTCAACAACGGATCTCTTGGCTCTGGCATC  223
              ||||||||| |||||||||||||||||||||||||| |||||||||
Sbjct  4829  ACAAATAAATCAAAACTTTCAACAACGGATCTCTTGGTTCTGGCATC  4783


 Score = 204 bits (110),  Expect = 1e-48
 Identities = 190/227 (84%), Gaps = 12/227 (5%)
 Strand=Plus/Minus

Query  1      CAAGGTCTCCGTTGGTGAACCAGCGGAGGGATCATTACCGAGTTATACAACTCATCAA-C  59
              |||||||||||||||||||||||||||||||||||||||||||| ||||||||   || |
Sbjct  12670  CAAGGTCTCCGTTGGTGAACCAGCGGAGGGATCATTACCGAGTT-TACAACTCCCAAACC  12612

Query  60     CCTGTGAACATACCTAAAACGTTGCTTCGGCGGGAACAG-ACG-GCCCCGTAACACGGGC  117
              |||||||||||||||   | ||||| ||||||| | |||  || ||||||||| | ||| 
Sbjct  12611  CCTGTGAACATACCT--TATGTTGCCTCGGCGG-ATCAGCCCGCGCCCCGTAAAAAGGGA  12555

Query  118    CGCCCCCGCCAGAGGACCCCCTAACTCTGTTTCTATTA-TGTTTCTTCTGAGTAAAACAA  176
              ||  ||||||  |||| |||  ||||||| || | ||| ||   |||||||||| || ||
Sbjct  12554  CG-GCCCGCCGCAGGAACCCTAAACTCTG-TT-T-TTAGTGGAACTTCTGAGTATAAAAA  12499

Query  177    GCAAATAAATTAAAACTTTCAACAACGGATCTCTTGGCTCTGGCATC  223
               ||||||||| |||||||||||||||||||||||||| |||||||||
Sbjct  12498  ACAAATAAATCAAAACTTTCAACAACGGATCTCTTGGTTCTGGCATC  12452


>JACTAS010000038.1 Fusarium sp. 190-020-2 NODE_38_length_367184_cov_51.324939, whole 
genome shotgun sequence
Length=367184

 Score = 243 bits (131),  Expect = 2e-60
 Identities = 196/226 (87%), Gaps = 9/226 (4%)
 Strand=Plus/Plus

Query  1     CAAGGTCTCCGTTGGTGAACCAGCGGAGGGATCATTACCGAGTTATACAACTCATCAA-C  59
             |||||||||||||||||||||||||||||||||||||||||||| ||||||||   || |
Sbjct  2841  CAAGGTCTCCGTTGGTGAACCAGCGGAGGGATCATTACCGAGTT-TACAACTCCCAAACC  2899

Query  60    CCTGTGAACATACCTAAAACGTTGCTTCGGCGGGAACAGACGGC-CCC-GTAACACGGGC  117
             |||||||||||||||  |  ||||| ||||| ||| ||| | || ||| |||| ||||| 
Sbjct  2900  CCTGTGAACATACCT-TACTGTTGCCTCGGC-GGATCAGCCCGCTCCCGGTAAAACGGGA  2957

Query  118   CGCCCCCGCCAGAGGACCCCCTAACTCTGTTTCTATTATGTTTCTTCTGAGTAAAACAAG  177
             ||  ||||||||||||||||  ||||||||||||| |||||  |||||||||||||| | 
Sbjct  2958  CG-GCCCGCCAGAGGACCCCTAAACTCTGTTTCTA-TATGTAACTTCTGAGTAAAACCA-  3014

Query  178   CAAATAAATTAAAACTTTCAACAACGGATCTCTTGGCTCTGGCATC  223
              |||||||| |||||||||||||||||||||||||| |||||||||
Sbjct  3015  TAAATAAATCAAAACTTTCAACAACGGATCTCTTGGTTCTGGCATC  3060


>JABFAI010000051.1 Fusarium gaditjirri strain NRRL 45417 NRRL45417_c0000051, whole 
genome shotgun sequence
Length=7999

 Score = 243 bits (131),  Expect = 2e-60
 Identities = 196/226 (87%), Gaps = 10/226 (4%)
 Strand=Plus/Plus

Query  1     CAAGGTCTCCGTTGGTGAACCAGCGGAGGGATCATTACCGAGTTATACAACTCATCAA-C  59
             |||||||||||||||||||||||||||||||||||||||||||| ||||||||   || |
Sbjct  790   CAAGGTCTCCGTTGGTGAACCAGCGGAGGGATCATTACCGAGTT-TACAACTCCCAAACC  848

Query  60    CCTGTGAACATACCTAAAACGTTGCTTCGGCGGGAACAGACGGC-CCC-GTAACACGGGC  117
             ||||||||||||||  ||  ||||| ||||||| | ||| | || ||| |||| ||||| 
Sbjct  849   CCTGTGAACATACC--AATTGTTGCCTCGGCGG-ATCAGCCCGCTCCCGGTAAAACGGGA  905

Query  118   CGCCCCCGCCAGAGGACCCCCTAACTCTGTTTCTATTATGTTTCTTCTGAGTAAAACAAG  177
             ||  ||||||||||||||||  ||||||||||||| |||||  |||||||||||||| | 
Sbjct  906   CG-GCCCGCCAGAGGACCCCTAAACTCTGTTTCTA-TATGTAACTTCTGAGTAAAACCA-  962

Query  178   CAAATAAATTAAAACTTTCAACAACGGATCTCTTGGCTCTGGCATC  223
              |||||||| |||||||||||||||||||||||||| |||||||||
Sbjct  963   TAAATAAATCAAAACTTTCAACAACGGATCTCTTGGTTCTGGCATC  1008


>JAAOAQ010000060.1 Fusarium phyllophilum strain NRRL 13617 NRRL13617_c0000060, whole 
genome shotgun sequence
Length=8387

 Score = 243 bits (131),  Expect = 2e-60
 Identities = 196/226 (87%), Gaps = 10/226 (4%)
 Strand=Plus/Plus

Query  1     CAAGGTCTCCGTTGGTGAACCAGCGGAGGGATCATTACCGAGTTATACAACTCATCAA-C  59
             |||||||||||||||||||||||||||||||||||||||||||| ||||||||   || |
Sbjct  2585  CAAGGTCTCCGTTGGTGAACCAGCGGAGGGATCATTACCGAGTT-TACAACTCCCAAACC  2643

Query  60    CCTGTGAACATACCTAAAACGTTGCTTCGGCGGGAACAGACGGC-CCC-GTAACACGGGC  117
             ||||||||||||||  ||  ||||| ||||||| | ||| | || ||| |||| ||||| 
Sbjct  2644  CCTGTGAACATACC--AATTGTTGCCTCGGCGG-ATCAGCCCGCTCCCGGTAAAACGGGA  2700

Query  118   CGCCCCCGCCAGAGGACCCCCTAACTCTGTTTCTATTATGTTTCTTCTGAGTAAAACAAG  177
             ||  ||||||||||||||||  ||||||||||||| |||||  |||||||||||||| | 
Sbjct  2701  CG-GCCCGCCAGAGGACCCCTAAACTCTGTTTCTA-TATGTAACTTCTGAGTAAAACCA-  2757

Query  178   CAAATAAATTAAAACTTTCAACAACGGATCTCTTGGCTCTGGCATC  223
              |||||||| |||||||||||||||||||||||||| |||||||||
Sbjct  2758  TAAATAAATCAAAACTTTCAACAACGGATCTCTTGGTTCTGGCATC  2803


>JABSTL010000213.1 Fusarium sp. NRRL 29148 NRRL29148_c0000213, whole genome shotgun 
sequence
Length=7942

 Score = 243 bits (131),  Expect = 2e-60
 Identities = 196/226 (87%), Gaps = 10/226 (4%)
 Strand=Plus/Minus

Query  1     CAAGGTCTCCGTTGGTGAACCAGCGGAGGGATCATTACCGAGTTATACAACTCATCAA-C  59
             |||||||||||||||||||||||||||||||||||||||||||| ||||||||   || |
Sbjct  7220  CAAGGTCTCCGTTGGTGAACCAGCGGAGGGATCATTACCGAGTT-TACAACTCCCAAACC  7162

Query  60    CCTGTGAACATACCTAAAACGTTGCTTCGGCGGGAACAGACGGC-CCC-GTAACACGGGC  117
             ||||||||||||||  ||  ||||| ||||||| | ||| | || ||| |||| ||||| 
Sbjct  7161  CCTGTGAACATACC--AATTGTTGCCTCGGCGG-ATCAGCCCGCTCCCGGTAAAACGGGA  7105

Query  118   CGCCCCCGCCAGAGGACCCCCTAACTCTGTTTCTATTATGTTTCTTCTGAGTAAAACAAG  177
             ||  ||||||||||||||||  |||||||||||||| ||||  |||||||||||||| | 
Sbjct  7104  CG-GCCCGCCAGAGGACCCCTAAACTCTGTTTCTAT-ATGTAACTTCTGAGTAAAACCA-  7048

Query  178   CAAATAAATTAAAACTTTCAACAACGGATCTCTTGGCTCTGGCATC  223
              |||||||| |||||||||||||||||||||||||| |||||||||
Sbjct  7047  TAAATAAATCAAAACTTTCAACAACGGATCTCTTGGTTCTGGCATC  7002


>JAAQRL010000068.1 Fusarium guttiforme strain NRRL 22945 NRRL22945_c0000068, whole 
genome shotgun sequence
Length=7915

 Score = 243 bits (131),  Expect = 2e-60
 Identities = 196/226 (87%), Gaps = 10/226 (4%)
 Strand=Plus/Minus

Query  1    CAAGGTCTCCGTTGGTGAACCAGCGGAGGGATCATTACCGAGTTATACAACTCATCAA-C  59
            |||||||||||||||||||||||||||||||||||||||||||| ||||||||   || |
Sbjct  749  CAAGGTCTCCGTTGGTGAACCAGCGGAGGGATCATTACCGAGTT-TACAACTCCCAAACC  691

Query  60   CCTGTGAACATACCTAAAACGTTGCTTCGGCGGGAACAGACGGC-CCC-GTAACACGGGC  117
            ||||||||||||||  ||  ||||| ||||||| | ||| | || ||| |||| ||||| 
Sbjct  690  CCTGTGAACATACC--AATTGTTGCCTCGGCGG-ATCAGCCCGCTCCCGGTAAAACGGGA  634

Query  118  CGCCCCCGCCAGAGGACCCCCTAACTCTGTTTCTATTATGTTTCTTCTGAGTAAAACAAG  177
            ||  ||||||||||||||||  |||||||||||||| ||||  |||||||||||||| | 
Sbjct  633  CG-GCCCGCCAGAGGACCCCTAAACTCTGTTTCTAT-ATGTAACTTCTGAGTAAAACCA-  577

Query  178  CAAATAAATTAAAACTTTCAACAACGGATCTCTTGGCTCTGGCATC  223
             |||||||| |||||||||||||||||||||||||| |||||||||
Sbjct  576  TAAATAAATCAAAACTTTCAACAACGGATCTCTTGGTTCTGGCATC  531


>JADAQZ010000048.1 Fusarium sp. 'flavolapis' strain MK7 NODE_3, whole genome shotgun 
sequence
Length=4832049

 Score = 243 bits (131),  Expect = 2e-60
 Identities = 196/226 (87%), Gaps = 10/226 (4%)
 Strand=Plus/Minus

Query  1        CAAGGTCTCCGTTGGTGAACCAGCGGAGGGATCATTACCGAGTTATACAACTCATCAA-C  59
                |||||||||||||||||||||||||||||||||||||||||||| ||||||||   || |
Sbjct  4831230  CAAGGTCTCCGTTGGTGAACCAGCGGAGGGATCATTACCGAGTT-TACAACTCCCAAACC  4831172

Query  60       CCTGTGAACATACCTAAAACGTTGCTTCGGCGGGAACAGACGGC-CCC-GTAACACGGGC  117
                ||||||||||||||  ||  ||||| ||||||| | ||| | || ||| |||| ||||| 
Sbjct  4831171  CCTGTGAACATACC--AATTGTTGCCTCGGCGG-ATCAGCCCGCTCCCGGTAAAACGGGA  4831115

Query  118      CGCCCCCGCCAGAGGACCCCCTAACTCTGTTTCTATTATGTTTCTTCTGAGTAAAACAAG  177
                ||  ||||||||||||||||  |||||||||||||| ||||  |||||||||||||| | 
Sbjct  4831114  CG-GCCCGCCAGAGGACCCCTAAACTCTGTTTCTAT-ATGTAACTTCTGAGTAAAACCA-  4831058

Query  178      CAAATAAATTAAAACTTTCAACAACGGATCTCTTGGCTCTGGCATC  223
                 |||||||| |||||||||||||||||||||||||| |||||||||
Sbjct  4831057  TAAATAAATCAAAACTTTCAACAACGGATCTCTTGGTTCTGGCATC  4831012


>JAAOAS010000041.1 Fusarium pseudocircinatum strain NRRL 36939 NRRL36939_c0000041, 
whole genome shotgun sequence
Length=7900

 Score = 243 bits (131),  Expect = 2e-60
 Identities = 196/226 (87%), Gaps = 10/226 (4%)
 Strand=Plus/Plus

Query  1     CAAGGTCTCCGTTGGTGAACCAGCGGAGGGATCATTACCGAGTTATACAACTCATCAA-C  59
             |||||||||||||||||||||||||||||||||||||||||||| ||||||||   || |
Sbjct  3558  CAAGGTCTCCGTTGGTGAACCAGCGGAGGGATCATTACCGAGTT-TACAACTCCCAAACC  3616

Query  60    CCTGTGAACATACCTAAAACGTTGCTTCGGCGGGAACAGACGGC-CCC-GTAACACGGGC  117
             ||||||||||||||  ||  ||||| ||||||| | ||| | || ||| |||| ||||| 
Sbjct  3617  CCTGTGAACATACC--AATTGTTGCCTCGGCGG-ATCAGCCCGCTCCCGGTAAAACGGGA  3673

Query  118   CGCCCCCGCCAGAGGACCCCCTAACTCTGTTTCTATTATGTTTCTTCTGAGTAAAACAAG  177
             ||  ||||||||||||||||  ||||||||||||| |||||  |||||||||||||| | 
Sbjct  3674  CG-GCCCGCCAGAGGACCCCTAAACTCTGTTTCTA-TATGTAACTTCTGAGTAAAACCA-  3730

Query  178   CAAATAAATTAAAACTTTCAACAACGGATCTCTTGGCTCTGGCATC  223
              |||||||| |||||||||||||||||||||||||| |||||||||
Sbjct  3731  TAAATAAATCAAAACTTTCAACAACGGATCTCTTGGTTCTGGCATC  3776


>JAMFRD010000174.1 Pascua sp. PH4015B ctg_174, whole genome shotgun sequence
Length=6970

 Score = 243 bits (131),  Expect = 2e-60
 Identities = 196/226 (87%), Gaps = 10/226 (4%)
 Strand=Plus/Plus

Query  1     CAAGGTCTCCGTTGGTGAACCAGCGGAGGGATCATTACCGAGTTATACAACTCATCAA-C  59
             |||||||||||||||||||||||||||||||||||||||||||| ||||||||   || |
Sbjct  4546  CAAGGTCTCCGTTGGTGAACCAGCGGAGGGATCATTACCGAGTT-TACAACTCCCAAACC  4604

Query  60    CCTGTGAACATACCTAAAACGTTGCTTCGGCGGGAACAGACGGC-CCC-GTAACACGGGC  117
             ||||||||||||||  ||  ||||| ||||||| | ||| | || ||| |||| ||||| 
Sbjct  4605  CCTGTGAACATACC--AATTGTTGCCTCGGCGG-ATCAGCCCGCTCCCGGTAAAACGGGA  4661

Query  118   CGCCCCCGCCAGAGGACCCCCTAACTCTGTTTCTATTATGTTTCTTCTGAGTAAAACAAG  177
             ||  ||||||||||||||||  ||||||||||||| |||||  |||||||||||||| | 
Sbjct  4662  CG-GCCCGCCAGAGGACCCCTAAACTCTGTTTCTA-TATGTAACTTCTGAGTAAAACCA-  4718

Query  178   CAAATAAATTAAAACTTTCAACAACGGATCTCTTGGCTCTGGCATC  223
              |||||||| |||||||||||||||||||||||||| |||||||||
Sbjct  4719  TAAATAAATCAAAACTTTCAACAACGGATCTCTTGGTTCTGGCATC  4764


>JAAOAK010000002.1 Fusarium denticulatum strain NRRL 25311 NRRL25311_c0000002, whole 
genome shotgun sequence
Length=7899

 Score = 243 bits (131),  Expect = 2e-60
 Identities = 196/226 (87%), Gaps = 10/226 (4%)
 Strand=Plus/Minus

Query  1     CAAGGTCTCCGTTGGTGAACCAGCGGAGGGATCATTACCGAGTTATACAACTCATCAA-C  59
             |||||||||||||||||||||||||||||||||||||||||||| ||||||||   || |
Sbjct  7211  CAAGGTCTCCGTTGGTGAACCAGCGGAGGGATCATTACCGAGTT-TACAACTCCCAAACC  7153

Query  60    CCTGTGAACATACCTAAAACGTTGCTTCGGCGGGAACAGACGGC-CCC-GTAACACGGGC  117
             ||||||||||||||  ||  ||||| ||||||| | ||| | || ||| |||| ||||| 
Sbjct  7152  CCTGTGAACATACC--AATTGTTGCCTCGGCGG-ATCAGCCCGCTCCCGGTAAAACGGGA  7096

Query  118   CGCCCCCGCCAGAGGACCCCCTAACTCTGTTTCTATTATGTTTCTTCTGAGTAAAACAAG  177
             ||  ||||||||||||||||  |||||||||||||| ||||  |||||||||||||| | 
Sbjct  7095  CG-GCCCGCCAGAGGACCCCTAAACTCTGTTTCTAT-ATGTAACTTCTGAGTAAAACCA-  7039

Query  178   CAAATAAATTAAAACTTTCAACAACGGATCTCTTGGCTCTGGCATC  223
              |||||||| |||||||||||||||||||||||||| |||||||||
Sbjct  7038  TAAATAAATCAAAACTTTCAACAACGGATCTCTTGGTTCTGGCATC  6993


>JABEES010000096.1 Fusarium concentricum strain NRRL 25181 F_concentricum_25181_contig_0000096, 
whole genome shotgun sequence
Length=7904

 Score = 243 bits (131),  Expect = 2e-60
 Identities = 196/226 (87%), Gaps = 10/226 (4%)
 Strand=Plus/Minus

Query  1     CAAGGTCTCCGTTGGTGAACCAGCGGAGGGATCATTACCGAGTTATACAACTCATCAA-C  59
             |||||||||||||||||||||||||||||||||||||||||||| ||||||||   || |
Sbjct  4315  CAAGGTCTCCGTTGGTGAACCAGCGGAGGGATCATTACCGAGTT-TACAACTCCCAAACC  4257

Query  60    CCTGTGAACATACCTAAAACGTTGCTTCGGCGGGAACAGACGGC-CCC-GTAACACGGGC  117
             ||||||||||||||  ||  ||||| ||||||| | ||| | || ||| |||| ||||| 
Sbjct  4256  CCTGTGAACATACC--AATTGTTGCCTCGGCGG-ATCAGCCCGCTCCCGGTAAAACGGGA  4200

Query  118   CGCCCCCGCCAGAGGACCCCCTAACTCTGTTTCTATTATGTTTCTTCTGAGTAAAACAAG  177
             ||  ||||||||||||||||  |||||||||||||| ||||  |||||||||||||| | 
Sbjct  4199  CG-GCCCGCCAGAGGACCCCTAAACTCTGTTTCTAT-ATGTAACTTCTGAGTAAAACCA-  4143

Query  178   CAAATAAATTAAAACTTTCAACAACGGATCTCTTGGCTCTGGCATC  223
              |||||||| |||||||||||||||||||||||||| |||||||||
Sbjct  4142  TAAATAAATCAAAACTTTCAACAACGGATCTCTTGGTTCTGGCATC  4097


>SWCP01000299.1 UNVERIFIED_ORG: Fusarium sp. QHM Scaffold299, whole genome shotgun 
sequence
Length=645

 Score = 243 bits (131),  Expect = 2e-60
 Identities = 196/226 (87%), Gaps = 10/226 (4%)
 Strand=Plus/Minus

Query  1    CAAGGTCTCCGTTGGTGAACCAGCGGAGGGATCATTACCGAGTTATACAACTCATCAA-C  59
            |||||||||||||||||||||||||||||||||||||||||||| ||||||||   || |
Sbjct  635  CAAGGTCTCCGTTGGTGAACCAGCGGAGGGATCATTACCGAGTT-TACAACTCCCAAACC  577

Query  60   CCTGTGAACATACCTAAAACGTTGCTTCGGCGGGAACAGACGGC-CCC-GTAACACGGGC  117
            ||||||||||||||  ||  ||||| ||||||| | ||| | || ||| |||| ||||| 
Sbjct  576  CCTGTGAACATACC--AATTGTTGCCTCGGCGG-ATCAGCCCGCTCCCGGTAAAACGGGA  520

Query  118  CGCCCCCGCCAGAGGACCCCCTAACTCTGTTTCTATTATGTTTCTTCTGAGTAAAACAAG  177
            ||  ||||||||||||||||  |||||||||||||| ||||  |||||||||||||| | 
Sbjct  519  CG-GCCCGCCAGAGGACCCCTAAACTCTGTTTCTAT-ATGTAACTTCTGAGTAAAACCA-  463

Query  178  CAAATAAATTAAAACTTTCAACAACGGATCTCTTGGCTCTGGCATC  223
             |||||||| |||||||||||||||||||||||||| |||||||||
Sbjct  462  TAAATAAATCAAAACTTTCAACAACGGATCTCTTGGTTCTGGCATC  417


>JAAOAO010000139.1 Fusarium napiforme strain NRRL 25196 NRRL25196_c0000139, whole 
genome shotgun sequence
Length=7903

 Score = 243 bits (131),  Expect = 2e-60
 Identities = 196/226 (87%), Gaps = 10/226 (4%)
 Strand=Plus/Minus

Query  1     CAAGGTCTCCGTTGGTGAACCAGCGGAGGGATCATTACCGAGTTATACAACTCATCAA-C  59
             |||||||||||||||||||||||||||||||||||||||||||| ||||||||   || |
Sbjct  3293  CAAGGTCTCCGTTGGTGAACCAGCGGAGGGATCATTACCGAGTT-TACAACTCCCAAACC  3235

Query  60    CCTGTGAACATACCTAAAACGTTGCTTCGGCGGGAACAGACGGC-CCC-GTAACACGGGC  117
             ||||||||||||||  ||  ||||| ||||||| | ||| | || ||| |||| ||||| 
Sbjct  3234  CCTGTGAACATACC--AATTGTTGCCTCGGCGG-ATCAGCCCGCTCCCGGTAAAACGGGA  3178

Query  118   CGCCCCCGCCAGAGGACCCCCTAACTCTGTTTCTATTATGTTTCTTCTGAGTAAAACAAG  177
             ||  ||||||||||||||||  |||||||||||||| ||||  |||||||||||||| | 
Sbjct  3177  CG-GCCCGCCAGAGGACCCCTAAACTCTGTTTCTAT-ATGTAACTTCTGAGTAAAACCA-  3121

Query  178   CAAATAAATTAAAACTTTCAACAACGGATCTCTTGGCTCTGGCATC  223
              |||||||| |||||||||||||||||||||||||| |||||||||
Sbjct  3120  TAAATAAATCAAAACTTTCAACAACGGATCTCTTGGTTCTGGCATC  3075


>JABKKQ010000398.1 Fusarium sp. KOD 1611 KOD116_c0000398, whole genome shotgun sequence
Length=7718

 Score = 243 bits (131),  Expect = 2e-60
 Identities = 196/226 (87%), Gaps = 10/226 (4%)
 Strand=Plus/Plus

Query  1     CAAGGTCTCCGTTGGTGAACCAGCGGAGGGATCATTACCGAGTTATACAACTCATCAA-C  59
             |||||||||||||||||||||||||||||||||||||||||||| ||||||||   || |
Sbjct  7245  CAAGGTCTCCGTTGGTGAACCAGCGGAGGGATCATTACCGAGTT-TACAACTCCCAAACC  7303

Query  60    CCTGTGAACATACCTAAAACGTTGCTTCGGCGGGAACAGACGGC-CCC-GTAACACGGGC  117
             ||||||||||||||  ||  ||||| ||||| ||| ||| | || ||| |||| ||||| 
Sbjct  7304  CCTGTGAACATACC--AACTGTTGCCTCGGC-GGATCAGCCCGCTCCCGGTAAAACGGGA  7360

Query  118   CGCCCCCGCCAGAGGACCCCCTAACTCTGTTTCTATTATGTTTCTTCTGAGTAAAACAAG  177
             ||  ||||||||||||||||| ||||||||||||| || ||  |||||||||||||| | 
Sbjct  7361  CG-GCCCGCCAGAGGACCCCCAAACTCTGTTTCTA-TACGTCACTTCTGAGTAAAACCA-  7417

Query  178   CAAATAAATTAAAACTTTCAACAACGGATCTCTTGGCTCTGGCATC  223
              |||||||| |||||||||||||||||||||||||| |||||||||
Sbjct  7418  TAAATAAATCAAAACTTTCAACAACGGATCTCTTGGTTCTGGCATC  7463


>JAJALE010000615.1 Fusarium chuoi strain FFSC RH1 2689_pilon, whole genome shotgun 
sequence
Length=247

 Score = 243 bits (131),  Expect = 2e-60
 Identities = 196/226 (87%), Gaps = 10/226 (4%)
 Strand=Plus/Plus

Query  1    CAAGGTCTCCGTTGGTGAACCAGCGGAGGGATCATTACCGAGTTATACAACTCATCAA-C  59
            |||||||||||||||||||||||||||||||||||||||||||| ||||||||   || |
Sbjct  17   CAAGGTCTCCGTTGGTGAACCAGCGGAGGGATCATTACCGAGTT-TACAACTCCCAAACC  75

Query  60   CCTGTGAACATACCTAAAACGTTGCTTCGGCGGGAACAGACGGC-CCC-GTAACACGGGC  117
            ||||||||||||||  ||  ||||| ||||||| | ||| | || ||| |||| ||||| 
Sbjct  76   CCTGTGAACATACC--AATTGTTGCCTCGGCGG-ATCAGCCCGCTCCCGGTAAAACGGGA  132

Query  118  CGCCCCCGCCAGAGGACCCCCTAACTCTGTTTCTATTATGTTTCTTCTGAGTAAAACAAG  177
            ||  ||||||||||||||||  ||||||||||||| |||||  |||||||||||||| | 
Sbjct  133  CG-GCCCGCCAGAGGACCCCTAAACTCTGTTTCTA-TATGTAACTTCTGAGTAAAACCA-  189

Query  178  CAAATAAATTAAAACTTTCAACAACGGATCTCTTGGCTCTGGCATC  223
             |||||||| |||||||||||||||||||||||||| |||||||||
Sbjct  190  TAAATAAATCAAAACTTTCAACAACGGATCTCTTGGTTCTGGCATC  235


>JAJALE010000596.1 Fusarium chuoi strain FFSC RH1 2586_pilon, whole genome shotgun 
sequence
Length=247

 Score = 243 bits (131),  Expect = 2e-60
 Identities = 196/226 (87%), Gaps = 10/226 (4%)
 Strand=Plus/Minus

Query  1    CAAGGTCTCCGTTGGTGAACCAGCGGAGGGATCATTACCGAGTTATACAACTCATCAA-C  59
            |||||||||||||||||||||||||||||||||||||||||||| ||||||||   || |
Sbjct  228  CAAGGTCTCCGTTGGTGAACCAGCGGAGGGATCATTACCGAGTT-TACAACTCCCAAACC  170

Query  60   CCTGTGAACATACCTAAAACGTTGCTTCGGCGGGAACAGACGGC-CCC-GTAACACGGGC  117
            ||||||||||||||  ||  ||||| ||||||| | ||| | || ||| |||| ||||| 
Sbjct  169  CCTGTGAACATACC--AATTGTTGCCTCGGCGG-ATCAGCCCGCTCCCGGTAAAACGGGA  113

Query  118  CGCCCCCGCCAGAGGACCCCCTAACTCTGTTTCTATTATGTTTCTTCTGAGTAAAACAAG  177
            ||  ||||||||||||||||  |||||||||||||| ||||  |||||||||||||| | 
Sbjct  112  CG-GCCCGCCAGAGGACCCCTAAACTCTGTTTCTAT-ATGTAACTTCTGAGTAAAACCA-  56

Query  178  CAAATAAATTAAAACTTTCAACAACGGATCTCTTGGCTCTGGCATC  223
             |||||||| |||||||||||||||||||||||||| |||||||||
Sbjct  55   TAAATAAATCAAAACTTTCAACAACGGATCTCTTGGTTCTGGCATC  10


>JAJALE010000586.1 Fusarium chuoi strain FFSC RH1 2525_pilon, whole genome shotgun 
sequence
Length=247

 Score = 243 bits (131),  Expect = 2e-60
 Identities = 196/226 (87%), Gaps = 10/226 (4%)
 Strand=Plus/Plus

Query  1    CAAGGTCTCCGTTGGTGAACCAGCGGAGGGATCATTACCGAGTTATACAACTCATCAA-C  59
            |||||||||||||||||||||||||||||||||||||||||||| ||||||||   || |
Sbjct  16   CAAGGTCTCCGTTGGTGAACCAGCGGAGGGATCATTACCGAGTT-TACAACTCCCAAACC  74

Query  60   CCTGTGAACATACCTAAAACGTTGCTTCGGCGGGAACAGACGGC-CCC-GTAACACGGGC  117
            ||||||||||||||  ||  ||||| ||||||| | ||| | || ||| |||| ||||| 
Sbjct  75   CCTGTGAACATACC--AATTGTTGCCTCGGCGG-ATCAGCCCGCTCCCGGTAAAACGGGA  131

Query  118  CGCCCCCGCCAGAGGACCCCCTAACTCTGTTTCTATTATGTTTCTTCTGAGTAAAACAAG  177
            ||  ||||||||||||||||  ||||||||||||| |||||  |||||||||||||| | 
Sbjct  132  CG-GCCCGCCAGAGGACCCCTAAACTCTGTTTCTA-TATGTAACTTCTGAGTAAAACCA-  188

Query  178  CAAATAAATTAAAACTTTCAACAACGGATCTCTTGGCTCTGGCATC  223
             |||||||| |||||||||||||||||||||||||| |||||||||
Sbjct  189  TAAATAAATCAAAACTTTCAACAACGGATCTCTTGGTTCTGGCATC  234


>JAHAPR010000097.1 Fusarium annulatum strain F8_4S_2B NODE_97_length_4987_cov_4471.224033, 
whole genome shotgun sequence
Length=4987

 Score = 243 bits (131),  Expect = 2e-60
 Identities = 196/226 (87%), Gaps = 10/226 (4%)
 Strand=Plus/Plus

Query  1     CAAGGTCTCCGTTGGTGAACCAGCGGAGGGATCATTACCGAGTTATACAACTCATCAA-C  59
             |||||||||||||||||||||||||||||||||||||||||||| ||||||||   || |
Sbjct  2545  CAAGGTCTCCGTTGGTGAACCAGCGGAGGGATCATTACCGAGTT-TACAACTCCCAAACC  2603

Query  60    CCTGTGAACATACCTAAAACGTTGCTTCGGCGGGAACAGACGGC-CCC-GTAACACGGGC  117
             ||||||||||||||  ||  ||||| ||||||| | ||| | || ||| |||| ||||| 
Sbjct  2604  CCTGTGAACATACC--AATTGTTGCCTCGGCGG-ATCAGCCCGCTCCCGGTAAAACGGGA  2660

Query  118   CGCCCCCGCCAGAGGACCCCCTAACTCTGTTTCTATTATGTTTCTTCTGAGTAAAACAAG  177
             ||  ||||||||||||||||  ||||||||||||| |||||  |||||||||||||| | 
Sbjct  2661  CG-GCCCGCCAGAGGACCCCTAAACTCTGTTTCTA-TATGTAACTTCTGAGTAAAACCA-  2717

Query  178   CAAATAAATTAAAACTTTCAACAACGGATCTCTTGGCTCTGGCATC  223
              |||||||| |||||||||||||||||||||||||| |||||||||
Sbjct  2718  TAAATAAATCAAAACTTTCAACAACGGATCTCTTGGTTCTGGCATC  2763


>JAAOAN010000111.1 Fusarium mundagurra strain NRRL 66235 NRRL66235_c0000111, whole 
genome shotgun sequence
Length=7872

 Score = 243 bits (131),  Expect = 2e-60
 Identities = 196/226 (87%), Gaps = 10/226 (4%)
 Strand=Plus/Plus

Query  1     CAAGGTCTCCGTTGGTGAACCAGCGGAGGGATCATTACCGAGTTATACAACTCATCAA-C  59
             |||||||||||||||||||||||||||||||||||||||||||| ||||||||   || |
Sbjct  6558  CAAGGTCTCCGTTGGTGAACCAGCGGAGGGATCATTACCGAGTT-TACAACTCCCAAACC  6616

Query  60    CCTGTGAACATACCTAAAACGTTGCTTCGGCGGGAACAGACGGC-CCC-GTAACACGGGC  117
             ||||||||||||||  ||  ||||| ||||||| | ||| | || ||| |||| ||||| 
Sbjct  6617  CCTGTGAACATACC--AATTGTTGCCTCGGCGG-ATCAGCCCGCTCCCGGTAAAACGGGA  6673

Query  118   CGCCCCCGCCAGAGGACCCCCTAACTCTGTTTCTATTATGTTTCTTCTGAGTAAAACAAG  177
             ||  ||||||||||||||||  ||||||||||||| |||||  |||||||||||||| | 
Sbjct  6674  CG-GCCCGCCAGAGGACCCCTAAACTCTGTTTCTA-TATGTAACTTCTGAGTAAAACCA-  6730

Query  178   CAAATAAATTAAAACTTTCAACAACGGATCTCTTGGCTCTGGCATC  223
              |||||||| |||||||||||||||||||||||||| |||||||||
Sbjct  6731  TAAATAAATCAAAACTTTCAACAACGGATCTCTTGGTTCTGGCATC  6776


>JAGMUX010000056.1 Fusarium redolens strain MPI-CAGE-AT-0023 BKA55scaffold_56, whole 
genome shotgun sequence
Length=20931

 Score = 243 bits (131),  Expect = 2e-60
 Identities = 196/226 (87%), Gaps = 9/226 (4%)
 Strand=Plus/Plus

Query  1     CAAGGTCTCCGTTGGTGAACCAGCGGAGGGATCATTACCGAGTTATACAACTCATCAA-C  59
             |||||||||||||||||||||||||||||||||||||||||||| ||||||||   || |
Sbjct  2256  CAAGGTCTCCGTTGGTGAACCAGCGGAGGGATCATTACCGAGTT-TACAACTCCCAAACC  2314

Query  60    CCTGTGAACATACCTAAAACGTTGCTTCGGCGGGAACAGACGGC-CCC-GTAACACGGGC  117
             |||||||||||||||  |  ||||| ||||| ||| ||| | || ||| |||| ||||| 
Sbjct  2315  CCTGTGAACATACCT-TACTGTTGCCTCGGC-GGATCAGCCCGCTCCCGGTAAAACGGGA  2372

Query  118   CGCCCCCGCCAGAGGACCCCCTAACTCTGTTTCTATTATGTTTCTTCTGAGTAAAACAAG  177
             ||  ||||||||||||||||  ||||||||||||| |||||  |||||||||||||| | 
Sbjct  2373  CG-GCCCGCCAGAGGACCCCTAAACTCTGTTTCTA-TATGTAACTTCTGAGTAAAACCA-  2429

Query  178   CAAATAAATTAAAACTTTCAACAACGGATCTCTTGGCTCTGGCATC  223
              |||||||| |||||||||||||||||||||||||| |||||||||
Sbjct  2430  TAAATAAATCAAAACTTTCAACAACGGATCTCTTGGTTCTGGCATC  2475


 Score = 243 bits (131),  Expect = 2e-60
 Identities = 196/226 (87%), Gaps = 9/226 (4%)
 Strand=Plus/Plus

Query  1      CAAGGTCTCCGTTGGTGAACCAGCGGAGGGATCATTACCGAGTTATACAACTCATCAA-C  59
              |||||||||||||||||||||||||||||||||||||||||||| ||||||||   || |
Sbjct  10162  CAAGGTCTCCGTTGGTGAACCAGCGGAGGGATCATTACCGAGTT-TACAACTCCCAAACC  10220

Query  60     CCTGTGAACATACCTAAAACGTTGCTTCGGCGGGAACAGACGGC-CCC-GTAACACGGGC  117
              |||||||||||||||  |  ||||| ||||| ||| ||| | || ||| |||| ||||| 
Sbjct  10221  CCTGTGAACATACCT-TACTGTTGCCTCGGC-GGATCAGCCCGCTCCCGGTAAAACGGGA  10278

Query  118    CGCCCCCGCCAGAGGACCCCCTAACTCTGTTTCTATTATGTTTCTTCTGAGTAAAACAAG  177
              ||  ||||||||||||||||  ||||||||||||| |||||  |||||||||||||| | 
Sbjct  10279  CG-GCCCGCCAGAGGACCCCTAAACTCTGTTTCTA-TATGTAACTTCTGAGTAAAACCA-  10335

Query  178    CAAATAAATTAAAACTTTCAACAACGGATCTCTTGGCTCTGGCATC  223
               |||||||| |||||||||||||||||||||||||| |||||||||
Sbjct  10336  TAAATAAATCAAAACTTTCAACAACGGATCTCTTGGTTCTGGCATC  10381


 Score = 243 bits (131),  Expect = 2e-60
 Identities = 196/226 (87%), Gaps = 9/226 (4%)
 Strand=Plus/Plus

Query  1      CAAGGTCTCCGTTGGTGAACCAGCGGAGGGATCATTACCGAGTTATACAACTCATCAA-C  59
              |||||||||||||||||||||||||||||||||||||||||||| ||||||||   || |
Sbjct  18068  CAAGGTCTCCGTTGGTGAACCAGCGGAGGGATCATTACCGAGTT-TACAACTCCCAAACC  18126

Query  60     CCTGTGAACATACCTAAAACGTTGCTTCGGCGGGAACAGACGGC-CCC-GTAACACGGGC  117
              |||||||||||||||  |  ||||| ||||| ||| ||| | || ||| |||| ||||| 
Sbjct  18127  CCTGTGAACATACCT-TACTGTTGCCTCGGC-GGATCAGCCCGCTCCCGGTAAAACGGGA  18184

Query  118    CGCCCCCGCCAGAGGACCCCCTAACTCTGTTTCTATTATGTTTCTTCTGAGTAAAACAAG  177
              ||  ||||||||||||||||  ||||||||||||| |||||  |||||||||||||| | 
Sbjct  18185  CG-GCCCGCCAGAGGACCCCTAAACTCTGTTTCTA-TATGTAACTTCTGAGTAAAACCA-  18241

Query  178    CAAATAAATTAAAACTTTCAACAACGGATCTCTTGGCTCTGGCATC  223
               |||||||| |||||||||||||||||||||||||| |||||||||
Sbjct  18242  TAAATAAATCAAAACTTTCAACAACGGATCTCTTGGTTCTGGCATC  18287


>JAHBCI010000013.1 Fusarium musae strain F31 contig_1, whole genome shotgun sequence
Length=67321

 Score = 243 bits (131),  Expect = 2e-60
 Identities = 196/226 (87%), Gaps = 10/226 (4%)
 Strand=Plus/Plus

Query  1      CAAGGTCTCCGTTGGTGAACCAGCGGAGGGATCATTACCGAGTTATACAACTCATCAA-C  59
              |||||||||||||||||||||||||||||||||||||||||||| ||||||||   || |
Sbjct  12727  CAAGGTCTCCGTTGGTGAACCAGCGGAGGGATCATTACCGAGTT-TACAACTCCCAAACC  12785

Query  60     CCTGTGAACATACCTAAAACGTTGCTTCGGCGGGAACAGACGGC-CCC-GTAACACGGGC  117
              ||||||||||||||  ||  ||||| ||||||| | ||| | || ||| |||| ||||| 
Sbjct  12786  CCTGTGAACATACC--AATTGTTGCCTCGGCGG-ATCAGCCCGCTCCCGGTAAAACGGGA  12842

Query  118    CGCCCCCGCCAGAGGACCCCCTAACTCTGTTTCTATTATGTTTCTTCTGAGTAAAACAAG  177
              ||  ||||||||||||||||  ||||||||||||| |||||  |||||||||||||| | 
Sbjct  12843  CG-GCCCGCCAGAGGACCCCTAAACTCTGTTTCTA-TATGTAACTTCTGAGTAAAACCA-  12899

Query  178    CAAATAAATTAAAACTTTCAACAACGGATCTCTTGGCTCTGGCATC  223
               |||||||| |||||||||||||||||||||||||| |||||||||
Sbjct  12900  TAAATAAATCAAAACTTTCAACAACGGATCTCTTGGTTCTGGCATC  12945


 Score = 243 bits (131),  Expect = 2e-60
 Identities = 196/226 (87%), Gaps = 10/226 (4%)
 Strand=Plus/Plus

Query  1      CAAGGTCTCCGTTGGTGAACCAGCGGAGGGATCATTACCGAGTTATACAACTCATCAA-C  59
              |||||||||||||||||||||||||||||||||||||||||||| ||||||||   || |
Sbjct  20613  CAAGGTCTCCGTTGGTGAACCAGCGGAGGGATCATTACCGAGTT-TACAACTCCCAAACC  20671

Query  60     CCTGTGAACATACCTAAAACGTTGCTTCGGCGGGAACAGACGGC-CCC-GTAACACGGGC  117
              ||||||||||||||  ||  ||||| ||||||| | ||| | || ||| |||| ||||| 
Sbjct  20672  CCTGTGAACATACC--AATTGTTGCCTCGGCGG-ATCAGCCCGCTCCCGGTAAAACGGGA  20728

Query  118    CGCCCCCGCCAGAGGACCCCCTAACTCTGTTTCTATTATGTTTCTTCTGAGTAAAACAAG  177
              ||  ||||||||||||||||  ||||||||||||| |||||  |||||||||||||| | 
Sbjct  20729  CG-GCCCGCCAGAGGACCCCTAAACTCTGTTTCTA-TATGTAACTTCTGAGTAAAACCA-  20785

Query  178    CAAATAAATTAAAACTTTCAACAACGGATCTCTTGGCTCTGGCATC  223
               |||||||| |||||||||||||||||||||||||| |||||||||
Sbjct  20786  TAAATAAATCAAAACTTTCAACAACGGATCTCTTGGTTCTGGCATC  20831


 Score = 243 bits (131),  Expect = 2e-60
 Identities = 196/226 (87%), Gaps = 10/226 (4%)
 Strand=Plus/Plus

Query  1      CAAGGTCTCCGTTGGTGAACCAGCGGAGGGATCATTACCGAGTTATACAACTCATCAA-C  59
              |||||||||||||||||||||||||||||||||||||||||||| ||||||||   || |
Sbjct  28417  CAAGGTCTCCGTTGGTGAACCAGCGGAGGGATCATTACCGAGTT-TACAACTCCCAAACC  28475

Query  60     CCTGTGAACATACCTAAAACGTTGCTTCGGCGGGAACAGACGGC-CCC-GTAACACGGGC  117
              ||||||||||||||  ||  ||||| ||||||| | ||| | || ||| |||| ||||| 
Sbjct  28476  CCTGTGAACATACC--AATTGTTGCCTCGGCGG-ATCAGCCCGCTCCCGGTAAAACGGGA  28532

Query  118    CGCCCCCGCCAGAGGACCCCCTAACTCTGTTTCTATTATGTTTCTTCTGAGTAAAACAAG  177
              ||  ||||||||||||||||  ||||||||||||| |||||  |||||||||||||| | 
Sbjct  28533  CG-GCCCGCCAGAGGACCCCTAAACTCTGTTTCTA-TATGTAACTTCTGAGTAAAACCA-  28589

Query  178    CAAATAAATTAAAACTTTCAACAACGGATCTCTTGGCTCTGGCATC  223
               |||||||| |||||||||||||||||||||||||| |||||||||
Sbjct  28590  TAAATAAATCAAAACTTTCAACAACGGATCTCTTGGTTCTGGCATC  28635


 Score = 243 bits (131),  Expect = 2e-60
 Identities = 196/226 (87%), Gaps = 10/226 (4%)
 Strand=Plus/Plus

Query  1      CAAGGTCTCCGTTGGTGAACCAGCGGAGGGATCATTACCGAGTTATACAACTCATCAA-C  59
              |||||||||||||||||||||||||||||||||||||||||||| ||||||||   || |
Sbjct  36319  CAAGGTCTCCGTTGGTGAACCAGCGGAGGGATCATTACCGAGTT-TACAACTCCCAAACC  36377

Query  60     CCTGTGAACATACCTAAAACGTTGCTTCGGCGGGAACAGACGGC-CCC-GTAACACGGGC  117
              ||||||||||||||  ||  ||||| ||||||| | ||| | || ||| |||| ||||| 
Sbjct  36378  CCTGTGAACATACC--AATTGTTGCCTCGGCGG-ATCAGCCCGCTCCCGGTAAAACGGGA  36434

Query  118    CGCCCCCGCCAGAGGACCCCCTAACTCTGTTTCTATTATGTTTCTTCTGAGTAAAACAAG  177
              ||  ||||||||||||||||  ||||||||||||| |||||  |||||||||||||| | 
Sbjct  36435  CG-GCCCGCCAGAGGACCCCTAAACTCTGTTTCTA-TATGTAACTTCTGAGTAAAACCA-  36491

Query  178    CAAATAAATTAAAACTTTCAACAACGGATCTCTTGGCTCTGGCATC  223
               |||||||| |||||||||||||||||||||||||| |||||||||
Sbjct  36492  TAAATAAATCAAAACTTTCAACAACGGATCTCTTGGTTCTGGCATC  36537


 Score = 243 bits (131),  Expect = 2e-60
 Identities = 196/226 (87%), Gaps = 10/226 (4%)
 Strand=Plus/Plus

Query  1      CAAGGTCTCCGTTGGTGAACCAGCGGAGGGATCATTACCGAGTTATACAACTCATCAA-C  59
              |||||||||||||||||||||||||||||||||||||||||||| ||||||||   || |
Sbjct  44223  CAAGGTCTCCGTTGGTGAACCAGCGGAGGGATCATTACCGAGTT-TACAACTCCCAAACC  44281

Query  60     CCTGTGAACATACCTAAAACGTTGCTTCGGCGGGAACAGACGGC-CCC-GTAACACGGGC  117
              ||||||||||||||  ||  ||||| ||||||| | ||| | || ||| |||| ||||| 
Sbjct  44282  CCTGTGAACATACC--AATTGTTGCCTCGGCGG-ATCAGCCCGCTCCCGGTAAAACGGGA  44338

Query  118    CGCCCCCGCCAGAGGACCCCCTAACTCTGTTTCTATTATGTTTCTTCTGAGTAAAACAAG  177
              ||  ||||||||||||||||  ||||||||||||| |||||  |||||||||||||| | 
Sbjct  44339  CG-GCCCGCCAGAGGACCCCTAAACTCTGTTTCTA-TATGTAACTTCTGAGTAAAACCA-  44395

Query  178    CAAATAAATTAAAACTTTCAACAACGGATCTCTTGGCTCTGGCATC  223
               |||||||| |||||||||||||||||||||||||| |||||||||
Sbjct  44396  TAAATAAATCAAAACTTTCAACAACGGATCTCTTGGTTCTGGCATC  44441


 Score = 243 bits (131),  Expect = 2e-60
 Identities = 196/226 (87%), Gaps = 10/226 (4%)
 Strand=Plus/Plus

Query  1      CAAGGTCTCCGTTGGTGAACCAGCGGAGGGATCATTACCGAGTTATACAACTCATCAA-C  59
              |||||||||||||||||||||||||||||||||||||||||||| ||||||||   || |
Sbjct  52124  CAAGGTCTCCGTTGGTGAACCAGCGGAGGGATCATTACCGAGTT-TACAACTCCCAAACC  52182

Query  60     CCTGTGAACATACCTAAAACGTTGCTTCGGCGGGAACAGACGGC-CCC-GTAACACGGGC  117
              ||||||||||||||  ||  ||||| ||||||| | ||| | || ||| |||| ||||| 
Sbjct  52183  CCTGTGAACATACC--AATTGTTGCCTCGGCGG-ATCAGCCCGCTCCCGGTAAAACGGGA  52239

Query  118    CGCCCCCGCCAGAGGACCCCCTAACTCTGTTTCTATTATGTTTCTTCTGAGTAAAACAAG  177
              ||  ||||||||||||||||  ||||||||||||| |||||  |||||||||||||| | 
Sbjct  52240  CG-GCCCGCCAGAGGACCCCTAAACTCTGTTTCTA-TATGTAACTTCTGAGTAAAACCA-  52296

Query  178    CAAATAAATTAAAACTTTCAACAACGGATCTCTTGGCTCTGGCATC  223
               |||||||| |||||||||||||||||||||||||| |||||||||
Sbjct  52297  TAAATAAATCAAAACTTTCAACAACGGATCTCTTGGTTCTGGCATC  52342


 Score = 243 bits (131),  Expect = 2e-60
 Identities = 196/226 (87%), Gaps = 10/226 (4%)
 Strand=Plus/Plus

Query  1      CAAGGTCTCCGTTGGTGAACCAGCGGAGGGATCATTACCGAGTTATACAACTCATCAA-C  59
              |||||||||||||||||||||||||||||||||||||||||||| ||||||||   || |
Sbjct  60027  CAAGGTCTCCGTTGGTGAACCAGCGGAGGGATCATTACCGAGTT-TACAACTCCCAAACC  60085

Query  60     CCTGTGAACATACCTAAAACGTTGCTTCGGCGGGAACAGACGGC-CCC-GTAACACGGGC  117
              ||||||||||||||  ||  ||||| ||||||| | ||| | || ||| |||| ||||| 
Sbjct  60086  CCTGTGAACATACC--AATTGTTGCCTCGGCGG-ATCAGCCCGCTCCCGGTAAAACGGGA  60142

Query  118    CGCCCCCGCCAGAGGACCCCCTAACTCTGTTTCTATTATGTTTCTTCTGAGTAAAACAAG  177
              ||  ||||||||||||||||  ||||||||||||| |||||  |||||||||||||| | 
Sbjct  60143  CG-GCCCGCCAGAGGACCCCTAAACTCTGTTTCTA-TATGTAACTTCTGAGTAAAACCA-  60199

Query  178    CAAATAAATTAAAACTTTCAACAACGGATCTCTTGGCTCTGGCATC  223
               |||||||| |||||||||||||||||||||||||| |||||||||
Sbjct  60200  TAAATAAATCAAAACTTTCAACAACGGATCTCTTGGTTCTGGCATC  60245


 Score = 156 bits (84),  Expect = 3e-34
 Identities = 132/154 (86%), Gaps = 8/154 (5%)
 Strand=Plus/Plus

Query  1     CAAGGTCTCCGTTGGTGAACCAGCGGAGGGATCATTACCGAGTTATACAACTCATCAA-C  59
             |||||||||||||||||||||||||||||||||||||||||||| ||||||||   || |
Sbjct  5098  CAAGGTCTCCGTTGGTGAACCAGCGGAGGGATCATTACCGAGTT-TACAACTCCCAAACC  5156

Query  60    CCTGTGAACATACCTAAAACGTTGCTTCGGCGGGAACAGACGGC-CCC-GTAACACGGGC  117
             |||||||||||||| ||   ||||| ||||||| | ||| | || ||| |||| ||||| 
Sbjct  5157  CCTGTGAACATACC-AATT-GTTGCCTCGGCGG-ATCAGCCCGCTCCCGGTAAAACGGGA  5213

Query  118   CGCCCCCGCCAGAGGACCCCCTAACTCTGTTTCT  151
             ||  ||||||||||||||||  ||||||||||||
Sbjct  5214  CGG-CCCGCCAGAGGACCCCTAAACTCTGTTTCT  5246


>JAAOAI010000148.1 Fusarium bulbicola strain NRRL 25176 NRRL25176_c0000148, whole 
genome shotgun sequence
Length=7923

 Score = 243 bits (131),  Expect = 2e-60
 Identities = 196/226 (87%), Gaps = 10/226 (4%)
 Strand=Plus/Minus

Query  1     CAAGGTCTCCGTTGGTGAACCAGCGGAGGGATCATTACCGAGTTATACAACTCATCAA-C  59
             |||||||||||||||||||||||||||||||||||||||||||| ||||||||   || |
Sbjct  7057  CAAGGTCTCCGTTGGTGAACCAGCGGAGGGATCATTACCGAGTT-TACAACTCCCAAACC  6999

Query  60    CCTGTGAACATACCTAAAACGTTGCTTCGGCGGGAACAGACGGC-CCC-GTAACACGGGC  117
             ||||||||||||||  ||  ||||| ||||||| | ||| | || ||| |||| ||||| 
Sbjct  6998  CCTGTGAACATACC--AATTGTTGCCTCGGCGG-ATCAGCCCGCTCCCGGTAAAACGGGA  6942

Query  118   CGCCCCCGCCAGAGGACCCCCTAACTCTGTTTCTATTATGTTTCTTCTGAGTAAAACAAG  177
             ||  ||||||||||||||||  |||||||||||||| ||||  |||||||||||||| | 
Sbjct  6941  CG-GCCCGCCAGAGGACCCCTAAACTCTGTTTCTAT-ATGTAACTTCTGAGTAAAACCA-  6885

Query  178   CAAATAAATTAAAACTTTCAACAACGGATCTCTTGGCTCTGGCATC  223
              |||||||| |||||||||||||||||||||||||| |||||||||
Sbjct  6884  TAAATAAATCAAAACTTTCAACAACGGATCTCTTGGTTCTGGCATC  6839


>DS022269.1 Fusarium verticillioides 7600 supercont3.31, whole genome shotgun 
sequence
Length=50904

 Score = 243 bits (131),  Expect = 2e-60
 Identities = 196/226 (87%), Gaps = 10/226 (4%)
 Strand=Plus/Plus

Query  1     CAAGGTCTCCGTTGGTGAACCAGCGGAGGGATCATTACCGAGTTATACAACTCATCAA-C  59
             |||||||||||||||||||||||||||||||||||||||||||| ||||||||   || |
Sbjct  6038  CAAGGTCTCCGTTGGTGAACCAGCGGAGGGATCATTACCGAGTT-TACAACTCCCAAACC  6096

Query  60    CCTGTGAACATACCTAAAACGTTGCTTCGGCGGGAACAGACGGC-CCC-GTAACACGGGC  117
             ||||||||||||||  ||  ||||| ||||||| | ||| | || ||| |||| ||||| 
Sbjct  6097  CCTGTGAACATACC--AATTGTTGCCTCGGCGG-ATCAGCCCGCTCCCGGTAAAACGGGA  6153

Query  118   CGCCCCCGCCAGAGGACCCCCTAACTCTGTTTCTATTATGTTTCTTCTGAGTAAAACAAG  177
             ||  ||||||||||||||||  ||||||||||||| |||||  |||||||||||||| | 
Sbjct  6154  CG-GCCCGCCAGAGGACCCCTAAACTCTGTTTCTA-TATGTAACTTCTGAGTAAAACCA-  6210

Query  178   CAAATAAATTAAAACTTTCAACAACGGATCTCTTGGCTCTGGCATC  223
              |||||||| |||||||||||||||||||||||||| |||||||||
Sbjct  6211  TAAATAAATCAAAACTTTCAACAACGGATCTCTTGGTTCTGGCATC  6256


 Score = 243 bits (131),  Expect = 2e-60
 Identities = 196/226 (87%), Gaps = 10/226 (4%)
 Strand=Plus/Plus

Query  1      CAAGGTCTCCGTTGGTGAACCAGCGGAGGGATCATTACCGAGTTATACAACTCATCAA-C  59
              |||||||||||||||||||||||||||||||||||||||||||| ||||||||   || |
Sbjct  13953  CAAGGTCTCCGTTGGTGAACCAGCGGAGGGATCATTACCGAGTT-TACAACTCCCAAACC  14011

Query  60     CCTGTGAACATACCTAAAACGTTGCTTCGGCGGGAACAGACGGC-CCC-GTAACACGGGC  117
              ||||||||||||||  ||  ||||| ||||||| | ||| | || ||| |||| ||||| 
Sbjct  14012  CCTGTGAACATACC--AATTGTTGCCTCGGCGG-ATCAGCCCGCTCCCGGTAAAACGGGA  14068

Query  118    CGCCCCCGCCAGAGGACCCCCTAACTCTGTTTCTATTATGTTTCTTCTGAGTAAAACAAG  177
              ||  ||||||||||||||||  ||||||||||||| |||||  |||||||||||||| | 
Sbjct  14069  CG-GCCCGCCAGAGGACCCCTAAACTCTGTTTCTA-TATGTAACTTCTGAGTAAAACCA-  14125

Query  178    CAAATAAATTAAAACTTTCAACAACGGATCTCTTGGCTCTGGCATC  223
               |||||||| |||||||||||||||||||||||||| |||||||||
Sbjct  14126  TAAATAAATCAAAACTTTCAACAACGGATCTCTTGGTTCTGGCATC  14171


 Score = 243 bits (131),  Expect = 2e-60
 Identities = 196/226 (87%), Gaps = 10/226 (4%)
 Strand=Plus/Plus

Query  1      CAAGGTCTCCGTTGGTGAACCAGCGGAGGGATCATTACCGAGTTATACAACTCATCAA-C  59
              |||||||||||||||||||||||||||||||||||||||||||| ||||||||   || |
Sbjct  21868  CAAGGTCTCCGTTGGTGAACCAGCGGAGGGATCATTACCGAGTT-TACAACTCCCAAACC  21926

Query  60     CCTGTGAACATACCTAAAACGTTGCTTCGGCGGGAACAGACGGC-CCC-GTAACACGGGC  117
              ||||||||||||||  ||  ||||| ||||||| | ||| | || ||| |||| ||||| 
Sbjct  21927  CCTGTGAACATACC--AATTGTTGCCTCGGCGG-ATCAGCCCGCTCCCGGTAAAACGGGA  21983

Query  118    CGCCCCCGCCAGAGGACCCCCTAACTCTGTTTCTATTATGTTTCTTCTGAGTAAAACAAG  177
              ||  ||||||||||||||||  ||||||||||||| |||||  |||||||||||||| | 
Sbjct  21984  CG-GCCCGCCAGAGGACCCCTAAACTCTGTTTCTA-TATGTAACTTCTGAGTAAAACCA-  22040

Query  178    CAAATAAATTAAAACTTTCAACAACGGATCTCTTGGCTCTGGCATC  223
               |||||||| |||||||||||||||||||||||||| |||||||||
Sbjct  22041  TAAATAAATCAAAACTTTCAACAACGGATCTCTTGGTTCTGGCATC  22086


 Score = 243 bits (131),  Expect = 2e-60
 Identities = 196/226 (87%), Gaps = 10/226 (4%)
 Strand=Plus/Plus

Query  1      CAAGGTCTCCGTTGGTGAACCAGCGGAGGGATCATTACCGAGTTATACAACTCATCAA-C  59
              |||||||||||||||||||||||||||||||||||||||||||| ||||||||   || |
Sbjct  32944  CAAGGTCTCCGTTGGTGAACCAGCGGAGGGATCATTACCGAGTT-TACAACTCCCAAACC  33002

Query  60     CCTGTGAACATACCTAAAACGTTGCTTCGGCGGGAACAGACGGC-CCC-GTAACACGGGC  117
              ||||||||||||||  ||  ||||| ||||||| | ||| | || ||| |||| ||||| 
Sbjct  33003  CCTGTGAACATACC--AATTGTTGCCTCGGCGG-ATCAGCCCGCTCCCGGTAAAACGGGA  33059

Query  118    CGCCCCCGCCAGAGGACCCCCTAACTCTGTTTCTATTATGTTTCTTCTGAGTAAAACAAG  177
              ||  ||||||||||||||||  ||||||||||||| |||||  |||||||||||||| | 
Sbjct  33060  CG-GCCCGCCAGAGGACCCCTAAACTCTGTTTCTA-TATGTAACTTCTGAGTAAAACCA-  33116

Query  178    CAAATAAATTAAAACTTTCAACAACGGATCTCTTGGCTCTGGCATC  223
               |||||||| |||||||||||||||||||||||||| |||||||||
Sbjct  33117  TAAATAAATCAAAACTTTCAACAACGGATCTCTTGGTTCTGGCATC  33162


 Score = 243 bits (131),  Expect = 2e-60
 Identities = 196/226 (87%), Gaps = 10/226 (4%)
 Strand=Plus/Plus

Query  1      CAAGGTCTCCGTTGGTGAACCAGCGGAGGGATCATTACCGAGTTATACAACTCATCAA-C  59
              |||||||||||||||||||||||||||||||||||||||||||| ||||||||   || |
Sbjct  40859  CAAGGTCTCCGTTGGTGAACCAGCGGAGGGATCATTACCGAGTT-TACAACTCCCAAACC  40917

Query  60     CCTGTGAACATACCTAAAACGTTGCTTCGGCGGGAACAGACGGC-CCC-GTAACACGGGC  117
              ||||||||||||||  ||  ||||| ||||||| | ||| | || ||| |||| ||||| 
Sbjct  40918  CCTGTGAACATACC--AATTGTTGCCTCGGCGG-ATCAGCCCGCTCCCGGTAAAACGGGA  40974

Query  118    CGCCCCCGCCAGAGGACCCCCTAACTCTGTTTCTATTATGTTTCTTCTGAGTAAAACAAG  177
              ||  ||||||||||||||||  ||||||||||||| |||||  |||||||||||||| | 
Sbjct  40975  CG-GCCCGCCAGAGGACCCCTAAACTCTGTTTCTA-TATGTAACTTCTGAGTAAAACCA-  41031

Query  178    CAAATAAATTAAAACTTTCAACAACGGATCTCTTGGCTCTGGCATC  223
               |||||||| |||||||||||||||||||||||||| |||||||||
Sbjct  41032  TAAATAAATCAAAACTTTCAACAACGGATCTCTTGGTTCTGGCATC  41077


 Score = 243 bits (131),  Expect = 2e-60
 Identities = 196/226 (87%), Gaps = 10/226 (4%)
 Strand=Plus/Plus

Query  1      CAAGGTCTCCGTTGGTGAACCAGCGGAGGGATCATTACCGAGTTATACAACTCATCAA-C  59
              |||||||||||||||||||||||||||||||||||||||||||| ||||||||   || |
Sbjct  48774  CAAGGTCTCCGTTGGTGAACCAGCGGAGGGATCATTACCGAGTT-TACAACTCCCAAACC  48832

Query  60     CCTGTGAACATACCTAAAACGTTGCTTCGGCGGGAACAGACGGC-CCC-GTAACACGGGC  117
              ||||||||||||||  ||  ||||| ||||||| | ||| | || ||| |||| ||||| 
Sbjct  48833  CCTGTGAACATACC--AATTGTTGCCTCGGCGG-ATCAGCCCGCTCCCGGTAAAACGGGA  48889

Query  118    CGCCCCCGCCAGAGGACCCCCTAACTCTGTTTCTATTATGTTTCTTCTGAGTAAAACAAG  177
              ||  ||||||||||||||||  ||||||||||||| |||||  |||||||||||||| | 
Sbjct  48890  CG-GCCCGCCAGAGGACCCCTAAACTCTGTTTCTA-TATGTAACTTCTGAGTAAAACCA-  48946

Query  178    CAAATAAATTAAAACTTTCAACAACGGATCTCTTGGCTCTGGCATC  223
               |||||||| |||||||||||||||||||||||||| |||||||||
Sbjct  48947  TAAATAAATCAAAACTTTCAACAACGGATCTCTTGGTTCTGGCATC  48992


>CM000580.1 Fusarium verticillioides 7600 chromosome 3, whole genome shotgun 
sequence
Length=4643527

 Score = 243 bits (131),  Expect = 2e-60
 Identities = 196/226 (87%), Gaps = 10/226 (4%)
 Strand=Plus/Plus

Query  1       CAAGGTCTCCGTTGGTGAACCAGCGGAGGGATCATTACCGAGTTATACAACTCATCAA-C  59
               |||||||||||||||||||||||||||||||||||||||||||| ||||||||   || |
Sbjct  828369  CAAGGTCTCCGTTGGTGAACCAGCGGAGGGATCATTACCGAGTT-TACAACTCCCAAACC  828427

Query  60      CCTGTGAACATACCTAAAACGTTGCTTCGGCGGGAACAGACGGC-CCC-GTAACACGGGC  117
               ||||||||||||||  ||  ||||| ||||||| | ||| | || ||| |||| ||||| 
Sbjct  828428  CCTGTGAACATACC--AATTGTTGCCTCGGCGG-ATCAGCCCGCTCCCGGTAAAACGGGA  828484

Query  118     CGCCCCCGCCAGAGGACCCCCTAACTCTGTTTCTATTATGTTTCTTCTGAGTAAAACAAG  177
               ||  ||||||||||||||||  ||||||||||||| |||||  |||||||||||||| | 
Sbjct  828485  CG-GCCCGCCAGAGGACCCCTAAACTCTGTTTCTA-TATGTAACTTCTGAGTAAAACCA-  828541

Query  178     CAAATAAATTAAAACTTTCAACAACGGATCTCTTGGCTCTGGCATC  223
                |||||||| |||||||||||||||||||||||||| |||||||||
Sbjct  828542  TAAATAAATCAAAACTTTCAACAACGGATCTCTTGGTTCTGGCATC  828587


 Score = 243 bits (131),  Expect = 2e-60
 Identities = 196/226 (87%), Gaps = 10/226 (4%)
 Strand=Plus/Plus

Query  1       CAAGGTCTCCGTTGGTGAACCAGCGGAGGGATCATTACCGAGTTATACAACTCATCAA-C  59
               |||||||||||||||||||||||||||||||||||||||||||| ||||||||   || |
Sbjct  836307  CAAGGTCTCCGTTGGTGAACCAGCGGAGGGATCATTACCGAGTT-TACAACTCCCAAACC  836365

Query  60      CCTGTGAACATACCTAAAACGTTGCTTCGGCGGGAACAGACGGC-CCC-GTAACACGGGC  117
               ||||||||||||||  ||  ||||| ||||||| | ||| | || ||| |||| ||||| 
Sbjct  836366  CCTGTGAACATACC--AATTGTTGCCTCGGCGG-ATCAGCCCGCTCCCGGTAAAACGGGA  836422

Query  118     CGCCCCCGCCAGAGGACCCCCTAACTCTGTTTCTATTATGTTTCTTCTGAGTAAAACAAG  177
               ||  ||||||||||||||||  ||||||||||||| |||||  |||||||||||||| | 
Sbjct  836423  CG-GCCCGCCAGAGGACCCCTAAACTCTGTTTCTA-TATGTAACTTCTGAGTAAAACCA-  836479

Query  178     CAAATAAATTAAAACTTTCAACAACGGATCTCTTGGCTCTGGCATC  223
                |||||||| |||||||||||||||||||||||||| |||||||||
Sbjct  836480  TAAATAAATCAAAACTTTCAACAACGGATCTCTTGGTTCTGGCATC  836525


>JAAOAY010000100.1 Fusarium sp. NRRL 25303 NRRL25303_c0000100, whole genome shotgun 
sequence
Length=7906

 Score = 243 bits (131),  Expect = 2e-60
 Identities = 196/226 (87%), Gaps = 10/226 (4%)
 Strand=Plus/Minus

Query  1     CAAGGTCTCCGTTGGTGAACCAGCGGAGGGATCATTACCGAGTTATACAACTCATCAA-C  59
             |||||||||||||||||||||||||||||||||||||||||||| ||||||||   || |
Sbjct  1836  CAAGGTCTCCGTTGGTGAACCAGCGGAGGGATCATTACCGAGTT-TACAACTCCCAAACC  1778

Query  60    CCTGTGAACATACCTAAAACGTTGCTTCGGCGGGAACAGACGGC-CCC-GTAACACGGGC  117
             ||||||||||||||  ||  ||||| ||||||| | ||| | || ||| |||| ||||| 
Sbjct  1777  CCTGTGAACATACC--AATTGTTGCCTCGGCGG-ATCAGCCCGCTCCCGGTAAAACGGGA  1721

Query  118   CGCCCCCGCCAGAGGACCCCCTAACTCTGTTTCTATTATGTTTCTTCTGAGTAAAACAAG  177
             ||  ||||||||||||||||  |||||||||||||| ||||  |||||||||||||| | 
Sbjct  1720  CG-GCCCGCCAGAGGACCCCTAAACTCTGTTTCTAT-ATGTAACTTCTGAGTAAAACCA-  1664

Query  178   CAAATAAATTAAAACTTTCAACAACGGATCTCTTGGCTCTGGCATC  223
              |||||||| |||||||||||||||||||||||||| |||||||||
Sbjct  1663  TAAATAAATCAAAACTTTCAACAACGGATCTCTTGGTTCTGGCATC  1618


>JAAOAM010000103.1 Fusarium mexicanum strain NRRL 53147 NRRL53147_c0000103, whole 
genome shotgun sequence
Length=7911

 Score = 243 bits (131),  Expect = 2e-60
 Identities = 196/226 (87%), Gaps = 10/226 (4%)
 Strand=Plus/Minus

Query  1     CAAGGTCTCCGTTGGTGAACCAGCGGAGGGATCATTACCGAGTTATACAACTCATCAA-C  59
             |||||||||||||||||||||||||||||||||||||||||||| ||||||||   || |
Sbjct  4046  CAAGGTCTCCGTTGGTGAACCAGCGGAGGGATCATTACCGAGTT-TACAACTCCCAAACC  3988

Query  60    CCTGTGAACATACCTAAAACGTTGCTTCGGCGGGAACAGACGGC-CCC-GTAACACGGGC  117
             ||||||||||||||  ||  ||||| ||||||| | ||| | || ||| |||| ||||| 
Sbjct  3987  CCTGTGAACATACC--AATTGTTGCCTCGGCGG-ATCAGCCCGCTCCCGGTAAAACGGGA  3931

Query  118   CGCCCCCGCCAGAGGACCCCCTAACTCTGTTTCTATTATGTTTCTTCTGAGTAAAACAAG  177
             ||  ||||||||||||||||  |||||||||||||| ||||  |||||||||||||| | 
Sbjct  3930  CG-GCCCGCCAGAGGACCCCTAAACTCTGTTTCTAT-ATGTAACTTCTGAGTAAAACCA-  3874

Query  178   CAAATAAATTAAAACTTTCAACAACGGATCTCTTGGCTCTGGCATC  223
              |||||||| |||||||||||||||||||||||||| |||||||||
Sbjct  3873  TAAATAAATCAAAACTTTCAACAACGGATCTCTTGGTTCTGGCATC  3828


>JACDIX010000202.1 Fusarium siculi strain KOD 1856 F_siculi_KOD1854_contig_0000200, 
whole genome shotgun sequence
Length=7931

 Score = 243 bits (131),  Expect = 2e-60
 Identities = 196/226 (87%), Gaps = 10/226 (4%)
 Strand=Plus/Minus

Query  1     CAAGGTCTCCGTTGGTGAACCAGCGGAGGGATCATTACCGAGTTATACAACTCATCAA-C  59
             |||||||||||||||||||||||||||||||||||||||||||| ||||||||   || |
Sbjct  4794  CAAGGTCTCCGTTGGTGAACCAGCGGAGGGATCATTACCGAGTT-TACAACTCCCAAACC  4736

Query  60    CCTGTGAACATACCTAAAACGTTGCTTCGGCGGGAACAGACGGC-CCC-GTAACACGGGC  117
             ||||||||||||||  ||  ||||| ||||||| | ||| | || ||| |||| ||||| 
Sbjct  4735  CCTGTGAACATACC--AATTGTTGCCTCGGCGG-ATCAGCCCGCTCCCGGTAAAACGGGA  4679

Query  118   CGCCCCCGCCAGAGGACCCCCTAACTCTGTTTCTATTATGTTTCTTCTGAGTAAAACAAG  177
             ||  ||||||||||||||||  |||||||||||||| ||||  |||||||||||||| | 
Sbjct  4678  CG-GCCCGCCAGAGGACCCCTAAACTCTGTTTCTAT-ATGTAACTTCTGAGTAAAACCA-  4622

Query  178   CAAATAAATTAAAACTTTCAACAACGGATCTCTTGGCTCTGGCATC  223
              |||||||| |||||||||||||||||||||||||| |||||||||
Sbjct  4621  TAAATAAATCAAAACTTTCAACAACGGATCTCTTGGTTCTGGCATC  4576


>JABSTM010000049.1 Fusarium sp. NRRL 47473 NRRL47473_c0000049, whole genome shotgun 
sequence
Length=7890

 Score = 243 bits (131),  Expect = 2e-60
 Identities = 196/226 (87%), Gaps = 10/226 (4%)
 Strand=Plus/Plus

Query  1     CAAGGTCTCCGTTGGTGAACCAGCGGAGGGATCATTACCGAGTTATACAACTCATCAA-C  59
             |||||||||||||||||||||||||||||||||||||||||||| ||||||||   || |
Sbjct  3787  CAAGGTCTCCGTTGGTGAACCAGCGGAGGGATCATTACCGAGTT-TACAACTCCCAAACC  3845

Query  60    CCTGTGAACATACCTAAAACGTTGCTTCGGCGGGAACAGACGGC-CCC-GTAACACGGGC  117
             ||||||||||||||  ||  ||||| ||||||| | ||| | || ||| |||| ||||| 
Sbjct  3846  CCTGTGAACATACC--AATTGTTGCCTCGGCGG-ATCAGCCCGCTCCCGGTAAAACGGGA  3902

Query  118   CGCCCCCGCCAGAGGACCCCCTAACTCTGTTTCTATTATGTTTCTTCTGAGTAAAACAAG  177
             ||  ||||||||||||||||  ||||||||||||| |||||  |||||||||||||| | 
Sbjct  3903  CG-GCCCGCCAGAGGACCCCTAAACTCTGTTTCTA-TATGTAACTTCTGAGTAAAACCA-  3959

Query  178   CAAATAAATTAAAACTTTCAACAACGGATCTCTTGGCTCTGGCATC  223
              |||||||| |||||||||||||||||||||||||| |||||||||
Sbjct  3960  TAAATAAATCAAAACTTTCAACAACGGATCTCTTGGTTCTGGCATC  4005


>NJCR01000385.1 Fusarium hostae strain Hy9 F.hostae_Hy9_contig_385, whole genome 
shotgun sequence
Length=7899

 Score = 243 bits (131),  Expect = 2e-60
 Identities = 196/226 (87%), Gaps = 9/226 (4%)
 Strand=Plus/Plus

Query  1     CAAGGTCTCCGTTGGTGAACCAGCGGAGGGATCATTACCGAGTTATACAACTCATCAA-C  59
             |||||||||||||||||||||||||||||||||||||||||||| ||||||||   || |
Sbjct  2977  CAAGGTCTCCGTTGGTGAACCAGCGGAGGGATCATTACCGAGTT-TACAACTCCCAAACC  3035

Query  60    CCTGTGAACATACCTAAAACGTTGCTTCGGCGGGAACAGACGGC-CCC-GTAACACGGGC  117
             |||||||||||||||  |  ||||| ||||| ||| ||| | || ||| |||| ||||| 
Sbjct  3036  CCTGTGAACATACCT-TACTGTTGCCTCGGC-GGATCAGCCCGCTCCCGGTAAAACGGGA  3093

Query  118   CGCCCCCGCCAGAGGACCCCCTAACTCTGTTTCTATTATGTTTCTTCTGAGTAAAACAAG  177
             ||  ||||||||||||||||  ||||||||||||| |||||  |||||||||||||| | 
Sbjct  3094  CG-GCCCGCCAGAGGACCCCTAAACTCTGTTTCTA-TATGTAACTTCTGAGTAAAACCA-  3150

Query  178   CAAATAAATTAAAACTTTCAACAACGGATCTCTTGGCTCTGGCATC  223
              |||||||| |||||||||||||||||||||||||| |||||||||
Sbjct  3151  TAAATAAATCAAAACTTTCAACAACGGATCTCTTGGTTCTGGCATC  3196


>JABEVY010000058.1 Fusarium anthophilum strain NRRL 25214 NRRL25214_c0000058, whole 
genome shotgun sequence
Length=7897

 Score = 243 bits (131),  Expect = 2e-60
 Identities = 196/226 (87%), Gaps = 10/226 (4%)
 Strand=Plus/Plus

Query  1     CAAGGTCTCCGTTGGTGAACCAGCGGAGGGATCATTACCGAGTTATACAACTCATCAA-C  59
             |||||||||||||||||||||||||||||||||||||||||||| ||||||||   || |
Sbjct  2578  CAAGGTCTCCGTTGGTGAACCAGCGGAGGGATCATTACCGAGTT-TACAACTCCCAAACC  2636

Query  60    CCTGTGAACATACCTAAAACGTTGCTTCGGCGGGAACAGACGGC-CCC-GTAACACGGGC  117
             ||||||||||||||  ||  ||||| ||||||| | ||| | || ||| |||| ||||| 
Sbjct  2637  CCTGTGAACATACC--AATTGTTGCCTCGGCGG-ATCAGCCCGCTCCCGGTAAAACGGGA  2693

Query  118   CGCCCCCGCCAGAGGACCCCCTAACTCTGTTTCTATTATGTTTCTTCTGAGTAAAACAAG  177
             ||  ||||||||||||||||  ||||||||||||| |||||  |||||||||||||| | 
Sbjct  2694  CG-GCCCGCCAGAGGACCCCTAAACTCTGTTTCTA-TATGTAACTTCTGAGTAAAACCA-  2750

Query  178   CAAATAAATTAAAACTTTCAACAACGGATCTCTTGGCTCTGGCATC  223
              |||||||| |||||||||||||||||||||||||| |||||||||
Sbjct  2751  TAAATAAATCAAAACTTTCAACAACGGATCTCTTGGTTCTGGCATC  2796


>JAAOAJ010000012.1 Fusarium coicis strain NRRL 66233 NRRL66233_c0000012, whole genome 
shotgun sequence
Length=7915

 Score = 243 bits (131),  Expect = 2e-60
 Identities = 196/226 (87%), Gaps = 10/226 (4%)
 Strand=Plus/Minus

Query  1     CAAGGTCTCCGTTGGTGAACCAGCGGAGGGATCATTACCGAGTTATACAACTCATCAA-C  59
             |||||||||||||||||||||||||||||||||||||||||||| ||||||||   || |
Sbjct  4683  CAAGGTCTCCGTTGGTGAACCAGCGGAGGGATCATTACCGAGTT-TACAACTCCCAAACC  4625

Query  60    CCTGTGAACATACCTAAAACGTTGCTTCGGCGGGAACAGACGGC-CCC-GTAACACGGGC  117
             ||||||||||||||  ||  ||||| ||||||| | ||| | || ||| |||| ||||| 
Sbjct  4624  CCTGTGAACATACC--AATTGTTGCCTCGGCGG-ATCAGCCCGCTCCCGGTAAAACGGGG  4568

Query  118   CGCCCCCGCCAGAGGACCCCCTAACTCTGTTTCTATTATGTTTCTTCTGAGTAAAACAAG  177
             ||  ||||||||||||||||  |||||||||||||| ||||  |||||||||||||| | 
Sbjct  4567  CG-GCCCGCCAGAGGACCCCTAAACTCTGTTTCTAT-ATGTAACTTCTGAGTAAAACCA-  4511

Query  178   CAAATAAATTAAAACTTTCAACAACGGATCTCTTGGCTCTGGCATC  223
              |||||||| |||||||||||||||||||||||||| |||||||||
Sbjct  4510  TAAATAAATCAAAACTTTCAACAACGGATCTCTTGGTTCTGGCATC  4465


>JABCJV010000024.1 Fusarium luffae strain NRRL 66473 NRRL66473_c0000024, whole genome 
shotgun sequence
Length=7537

 Score = 243 bits (131),  Expect = 2e-60
 Identities = 197/227 (87%), Gaps = 11/227 (5%)
 Strand=Plus/Plus

Query  1     CAAGGTCTCCGTTGGTGAACCAGCGGAGGGATCATTACCGAGTTATACAACTCATCAA-C  59
             |||||||||||||||||||||||||||||||||||||||||||| ||||||||   || |
Sbjct  1997  CAAGGTCTCCGTTGGTGAACCAGCGGAGGGATCATTACCGAGTT-TACAACTCCCAAACC  2055

Query  60    CCTGTGAACATACCTAAAACGTTGCTTCGGCGGGAACAG-ACG-GCCCCGTAACACGGGC  117
             ||||||||||||||| | ||||||| ||||||| | |||  || ||||||||| ||||| 
Sbjct  2056  CCTGTGAACATACCT-ATACGTTGCCTCGGCGG-ATCAGCCCGCGCCCCGTAAAACGGGA  2113

Query  118   CGCCCCCGCCAGAGGACCCCCTAACTCTGTTTCTATTA-TGTTTCTTCTGAGTAAAACAA  176
             ||  |||||| |||||||||  ||||||| || | ||| ||   ||||||||||||||||
Sbjct  2114  CG-GCCCGCCCGAGGACCCCTAAACTCTG-TT-T-TTAGTGGAACTTCTGAGTAAAACAA  2169

Query  177   GCAAATAAATTAAAACTTTCAACAACGGATCTCTTGGCTCTGGCATC  223
              ||||||||| |||||||||||||||||||||||||| |||||||||
Sbjct  2170  ACAAATAAATCAAAACTTTCAACAACGGATCTCTTGGTTCTGGCATC  2216


>JAJALC010002295.1 Fusarium sp. FIESC RH6 9274_pilon, whole genome shotgun sequence
Length=393

 Score = 243 bits (131),  Expect = 2e-60
 Identities = 197/227 (87%), Gaps = 11/227 (5%)
 Strand=Plus/Minus

Query  1    CAAGGTCTCCGTTGGTGAACCAGCGGAGGGATCATTACCGAGTTATACAACTCATCAA-C  59
            |||||||||||||||||||||||||||||||||||||||||||| ||||||||   || |
Sbjct  309  CAAGGTCTCCGTTGGTGAACCAGCGGAGGGATCATTACCGAGTT-TACAACTCCCAAACC  251

Query  60   CCTGTGAACATACCTAAAACGTTGCTTCGGCGGGAACAG-ACG-GCCCCGTAACACGGGC  117
            ||||||||||||||||  ||||||| ||||||| | |||  || ||||||||| ||||| 
Sbjct  250  CCTGTGAACATACCTA-TACGTTGCCTCGGCGG-ATCAGCCCGCGCCCCGTAAAACGGGA  193

Query  118  CGCCCCCGCCAGAGGACCCCCTAACTCTGTTTCTATTA-TGTTTCTTCTGAGTAAAACAA  176
            ||  |||||| |||||||||  ||||||| || | ||| ||   ||||||||||||||||
Sbjct  192  CG-GCCCGCCCGAGGACCCCTAAACTCTG-TT-T-TTAGTGGAACTTCTGAGTAAAACAA  137

Query  177  GCAAATAAATTAAAACTTTCAACAACGGATCTCTTGGCTCTGGCATC  223
             ||||||||| |||||||||||||||||||||||||| |||||||||
Sbjct  136  ACAAATAAATCAAAACTTTCAACAACGGATCTCTTGGTTCTGGCATC  90


>JAJALC010000195.1 Fusarium sp. FIESC RH6 756_pilon, whole genome shotgun sequence
Length=255

 Score = 243 bits (131),  Expect = 2e-60
 Identities = 197/227 (87%), Gaps = 11/227 (5%)
 Strand=Plus/Plus

Query  1    CAAGGTCTCCGTTGGTGAACCAGCGGAGGGATCATTACCGAGTTATACAACTCATCAA-C  59
            |||||||||||||||||||||||||||||||||||||||||||| ||||||||   || |
Sbjct  21   CAAGGTCTCCGTTGGTGAACCAGCGGAGGGATCATTACCGAGTT-TACAACTCCCAAACC  79

Query  60   CCTGTGAACATACCTAAAACGTTGCTTCGGCGGGAACAG-ACG-GCCCCGTAACACGGGC  117
            ||||||||||||||| | ||||||| ||||||| | |||  || ||||||||| ||||| 
Sbjct  80   CCTGTGAACATACCT-ATACGTTGCCTCGGCGG-ATCAGCCCGCGCCCCGTAAAACGGGA  137

Query  118  CGCCCCCGCCAGAGGACCCCCTAACTCTGTTTCTATTA-TGTTTCTTCTGAGTAAAACAA  176
            ||  |||||| |||||||||  ||||||| || | ||| ||   ||||||||||||||||
Sbjct  138  CG-GCCCGCCCGAGGACCCCTAAACTCTG-TT-T-TTAGTGGAACTTCTGAGTAAAACAA  193

Query  177  GCAAATAAATTAAAACTTTCAACAACGGATCTCTTGGCTCTGGCATC  223
             ||||||||| |||||||||||||||||||||||||| |||||||||
Sbjct  194  ACAAATAAATCAAAACTTTCAACAACGGATCTCTTGGTTCTGGCATC  240


>JAJALC010001274.1 Fusarium sp. FIESC RH6 5231_pilon, whole genome shotgun sequence
Length=255

 Score = 243 bits (131),  Expect = 2e-60
 Identities = 197/227 (87%), Gaps = 11/227 (5%)
 Strand=Plus/Plus

Query  1    CAAGGTCTCCGTTGGTGAACCAGCGGAGGGATCATTACCGAGTTATACAACTCATCAA-C  59
            |||||||||||||||||||||||||||||||||||||||||||| ||||||||   || |
Sbjct  19   CAAGGTCTCCGTTGGTGAACCAGCGGAGGGATCATTACCGAGTT-TACAACTCCCAAACC  77

Query  60   CCTGTGAACATACCTAAAACGTTGCTTCGGCGGGAACAG-ACG-GCCCCGTAACACGGGC  117
            ||||||||||||||| | ||||||| ||||||| | |||  || ||||||||| ||||| 
Sbjct  78   CCTGTGAACATACCT-ATACGTTGCCTCGGCGG-ATCAGCCCGCGCCCCGTAAAACGGGA  135

Query  118  CGCCCCCGCCAGAGGACCCCCTAACTCTGTTTCTATTA-TGTTTCTTCTGAGTAAAACAA  176
            ||  |||||| |||||||||  ||||||| || | ||| ||   ||||||||||||||||
Sbjct  136  CG-GCCCGCCCGAGGACCCCTAAACTCTG-TT-T-TTAGTGGAACTTCTGAGTAAAACAA  191

Query  177  GCAAATAAATTAAAACTTTCAACAACGGATCTCTTGGCTCTGGCATC  223
             ||||||||| |||||||||||||||||||||||||| |||||||||
Sbjct  192  ACAAATAAATCAAAACTTTCAACAACGGATCTCTTGGTTCTGGCATC  238


>JACWFA010000008.1 Fusarium sororula strain FCC 5425 0000008, whole genome shotgun 
sequence
Length=1467966

 Score = 243 bits (131),  Expect = 2e-60
 Identities = 196/226 (87%), Gaps = 10/226 (4%)
 Strand=Plus/Plus

Query  1     CAAGGTCTCCGTTGGTGAACCAGCGGAGGGATCATTACCGAGTTATACAACTCATCAA-C  59
             |||||||||||||||||||||||||||||||||||||||||||| ||||||||   || |
Sbjct  3163  CAAGGTCTCCGTTGGTGAACCAGCGGAGGGATCATTACCGAGTT-TACAACTCCCAAACC  3221

Query  60    CCTGTGAACATACCTAAAACGTTGCTTCGGCGGGAACAGACGGC-CCC-GTAACACGGGC  117
             ||||||||||||||  ||  ||||| ||||||| | ||| | || ||| |||| ||||| 
Sbjct  3222  CCTGTGAACATACC--AATTGTTGCCTCGGCGG-ATCAGCCCGCTCCCGGTAAAACGGGA  3278

Query  118   CGCCCCCGCCAGAGGACCCCCTAACTCTGTTTCTATTATGTTTCTTCTGAGTAAAACAAG  177
             ||  ||||||||||||||||  ||||||||||||| |||||  |||||||||||||| | 
Sbjct  3279  CG-GCCCGCCAGAGGACCCCTAAACTCTGTTTCTA-TATGTAACTTCTGAGTAAAACCA-  3335

Query  178   CAAATAAATTAAAACTTTCAACAACGGATCTCTTGGCTCTGGCATC  223
              |||||||| |||||||||||||||||||||||||| |||||||||
Sbjct  3336  TAAATAAATCAAAACTTTCAACAACGGATCTCTTGGTTCTGGCATC  3381


 Score = 108 bits (58),  Expect = 9e-20
 Identities = 69/74 (93%), Gaps = 2/74 (3%)
 Strand=Plus/Plus

Query  1    CAAGGTCTCCGTTGGTGAACCAGCGGAGGGATCATTACCGAGTTATACAACTCATCAA-C  59
            |||||||||||||||||||||||||||||||||||||||||||| ||||||||   || |
Sbjct  158  CAAGGTCTCCGTTGGTGAACCAGCGGAGGGATCATTACCGAGTT-TACAACTCCCAAACC  216

Query  60   CCTGTGAACATACC  73
            ||||||||||||||
Sbjct  217  CCTGTGAACATACC  230


>JAAIJJ010000313.1 Fusarium sp. Barmshour F-nonpath-Barmshour__contig_313, whole 
genome shotgun sequence
Length=7850

 Score = 243 bits (131),  Expect = 2e-60
 Identities = 196/226 (87%), Gaps = 9/226 (4%)
 Strand=Plus/Plus

Query  1     CAAGGTCTCCGTTGGTGAACCAGCGGAGGGATCATTACCGAGTTATACAACTCATCAA-C  59
             |||||||||||||||||||||||||||||||||||||||||||| ||||||||   || |
Sbjct  1167  CAAGGTCTCCGTTGGTGAACCAGCGGAGGGATCATTACCGAGTT-TACAACTCCCAAACC  1225

Query  60    CCTGTGAACATACCTAAAACGTTGCTTCGGCGGGAACAGACGGC-CCC-GTAACACGGGC  117
             |||||||||||||||  |  ||||| ||||| ||| ||| | || ||| |||| ||||| 
Sbjct  1226  CCTGTGAACATACCT-TACTGTTGCCTCGGC-GGATCAGCCCGCTCCCGGTAAAACGGGA  1283

Query  118   CGCCCCCGCCAGAGGACCCCCTAACTCTGTTTCTATTATGTTTCTTCTGAGTAAAACAAG  177
             ||  ||||||||||||||||  ||||||||||||| |||||  |||||||||||||| | 
Sbjct  1284  CG-GCCCGCCAGAGGACCCCTAAACTCTGTTTCTA-TATGTAACTTCTGAGTAAAACCA-  1340

Query  178   CAAATAAATTAAAACTTTCAACAACGGATCTCTTGGCTCTGGCATC  223
              |||||||| |||||||||||||||||||||||||| |||||||||
Sbjct  1341  TAAATAAATCAAAACTTTCAACAACGGATCTCTTGGTTCTGGCATC  1386


>JAALXH010000042.1 Fusarium tanahbumbuense strain NRRL 66471 NRRL66471_c0000042, 
whole genome shotgun sequence
Length=7529

 Score = 243 bits (131),  Expect = 2e-60
 Identities = 197/227 (87%), Gaps = 11/227 (5%)
 Strand=Plus/Minus

Query  1     CAAGGTCTCCGTTGGTGAACCAGCGGAGGGATCATTACCGAGTTATACAACTCATCAA-C  59
             |||||||||||||||||||||||||||||||||||||||||||| ||||||||   || |
Sbjct  4489  CAAGGTCTCCGTTGGTGAACCAGCGGAGGGATCATTACCGAGTT-TACAACTCCCAAACC  4431

Query  60    CCTGTGAACATACCTAAAACGTTGCTTCGGCGGGAACAG-ACG-GCCCCGTAACACGGGC  117
             ||||||||||||||||  ||||||| ||||||| | |||  || ||||||||| ||||| 
Sbjct  4430  CCTGTGAACATACCTA-TACGTTGCCTCGGCGG-ATCAGCCCGCGCCCCGTAAAACGGGA  4373

Query  118   CGCCCCCGCCAGAGGACCCCCTAACTCTGTTTCTATTA-TGTTTCTTCTGAGTAAAACAA  176
             ||  |||||| |||||||||  ||||||| || | ||| ||   ||||||||||||||||
Sbjct  4372  CG-GCCCGCCCGAGGACCCCTAAACTCTG-TT-T-TTAGTGGAACTTCTGAGTAAAACAA  4317

Query  177   GCAAATAAATTAAAACTTTCAACAACGGATCTCTTGGCTCTGGCATC  223
              ||||||||| |||||||||||||||||||||||||| |||||||||
Sbjct  4316  ACAAATAAATCAAAACTTTCAACAACGGATCTCTTGGTTCTGGCATC  4270


>LJGR01000025.1 Fusarium temperatum strain CMWF389 Scaffold25, whole genome shotgun 
sequence
Length=9433

 Score = 243 bits (131),  Expect = 2e-60
 Identities = 196/226 (87%), Gaps = 10/226 (4%)
 Strand=Plus/Minus

Query  1     CAAGGTCTCCGTTGGTGAACCAGCGGAGGGATCATTACCGAGTTATACAACTCATCAA-C  59
             |||||||||||||||||||||||||||||||||||||||||||| ||||||||   || |
Sbjct  5197  CAAGGTCTCCGTTGGTGAACCAGCGGAGGGATCATTACCGAGTT-TACAACTCCCAAACC  5139

Query  60    CCTGTGAACATACCTAAAACGTTGCTTCGGCGGGAACAGACGGC-CCC-GTAACACGGGC  117
             ||||||||||||||  ||  ||||| ||||||| | ||| | || ||| |||| ||||| 
Sbjct  5138  CCTGTGAACATACC--AATTGTTGCCTCGGCGG-ATCAGCCCGCTCCCGGTAAAACGGGA  5082

Query  118   CGCCCCCGCCAGAGGACCCCCTAACTCTGTTTCTATTATGTTTCTTCTGAGTAAAACAAG  177
             ||  ||||||||||||||||  |||||||||||||| ||||  |||||||||||||| | 
Sbjct  5081  CG-GCCCGCCAGAGGACCCCTAAACTCTGTTTCTAT-ATGTAACTTCTGAGTAAAACCA-  5025

Query  178   CAAATAAATTAAAACTTTCAACAACGGATCTCTTGGCTCTGGCATC  223
              |||||||| |||||||||||||||||||||||||| |||||||||
Sbjct  5024  TAAATAAATCAAAACTTTCAACAACGGATCTCTTGGTTCTGGCATC  4979


>NW_017387867.1 Fusarium verticillioides 7600 chromosome Unknown supercont3.31, 
whole genome shotgun sequence
Length=50904

 Score = 243 bits (131),  Expect = 2e-60
 Identities = 196/226 (87%), Gaps = 10/226 (4%)
 Strand=Plus/Plus

Query  1     CAAGGTCTCCGTTGGTGAACCAGCGGAGGGATCATTACCGAGTTATACAACTCATCAA-C  59
             |||||||||||||||||||||||||||||||||||||||||||| ||||||||   || |
Sbjct  6038  CAAGGTCTCCGTTGGTGAACCAGCGGAGGGATCATTACCGAGTT-TACAACTCCCAAACC  6096

Query  60    CCTGTGAACATACCTAAAACGTTGCTTCGGCGGGAACAGACGGC-CCC-GTAACACGGGC  117
             ||||||||||||||  ||  ||||| ||||||| | ||| | || ||| |||| ||||| 
Sbjct  6097  CCTGTGAACATACC--AATTGTTGCCTCGGCGG-ATCAGCCCGCTCCCGGTAAAACGGGA  6153

Query  118   CGCCCCCGCCAGAGGACCCCCTAACTCTGTTTCTATTATGTTTCTTCTGAGTAAAACAAG  177
             ||  ||||||||||||||||  ||||||||||||| |||||  |||||||||||||| | 
Sbjct  6154  CG-GCCCGCCAGAGGACCCCTAAACTCTGTTTCTA-TATGTAACTTCTGAGTAAAACCA-  6210

Query  178   CAAATAAATTAAAACTTTCAACAACGGATCTCTTGGCTCTGGCATC  223
              |||||||| |||||||||||||||||||||||||| |||||||||
Sbjct  6211  TAAATAAATCAAAACTTTCAACAACGGATCTCTTGGTTCTGGCATC  6256


 Score = 243 bits (131),  Expect = 2e-60
 Identities = 196/226 (87%), Gaps = 10/226 (4%)
 Strand=Plus/Plus

Query  1      CAAGGTCTCCGTTGGTGAACCAGCGGAGGGATCATTACCGAGTTATACAACTCATCAA-C  59
              |||||||||||||||||||||||||||||||||||||||||||| ||||||||   || |
Sbjct  13953  CAAGGTCTCCGTTGGTGAACCAGCGGAGGGATCATTACCGAGTT-TACAACTCCCAAACC  14011

Query  60     CCTGTGAACATACCTAAAACGTTGCTTCGGCGGGAACAGACGGC-CCC-GTAACACGGGC  117
              ||||||||||||||  ||  ||||| ||||||| | ||| | || ||| |||| ||||| 
Sbjct  14012  CCTGTGAACATACC--AATTGTTGCCTCGGCGG-ATCAGCCCGCTCCCGGTAAAACGGGA  14068

Query  118    CGCCCCCGCCAGAGGACCCCCTAACTCTGTTTCTATTATGTTTCTTCTGAGTAAAACAAG  177
              ||  ||||||||||||||||  ||||||||||||| |||||  |||||||||||||| | 
Sbjct  14069  CG-GCCCGCCAGAGGACCCCTAAACTCTGTTTCTA-TATGTAACTTCTGAGTAAAACCA-  14125

Query  178    CAAATAAATTAAAACTTTCAACAACGGATCTCTTGGCTCTGGCATC  223
               |||||||| |||||||||||||||||||||||||| |||||||||
Sbjct  14126  TAAATAAATCAAAACTTTCAACAACGGATCTCTTGGTTCTGGCATC  14171


 Score = 243 bits (131),  Expect = 2e-60
 Identities = 196/226 (87%), Gaps = 10/226 (4%)
 Strand=Plus/Plus

Query  1      CAAGGTCTCCGTTGGTGAACCAGCGGAGGGATCATTACCGAGTTATACAACTCATCAA-C  59
              |||||||||||||||||||||||||||||||||||||||||||| ||||||||   || |
Sbjct  21868  CAAGGTCTCCGTTGGTGAACCAGCGGAGGGATCATTACCGAGTT-TACAACTCCCAAACC  21926

Query  60     CCTGTGAACATACCTAAAACGTTGCTTCGGCGGGAACAGACGGC-CCC-GTAACACGGGC  117
              ||||||||||||||  ||  ||||| ||||||| | ||| | || ||| |||| ||||| 
Sbjct  21927  CCTGTGAACATACC--AATTGTTGCCTCGGCGG-ATCAGCCCGCTCCCGGTAAAACGGGA  21983

Query  118    CGCCCCCGCCAGAGGACCCCCTAACTCTGTTTCTATTATGTTTCTTCTGAGTAAAACAAG  177
              ||  ||||||||||||||||  ||||||||||||| |||||  |||||||||||||| | 
Sbjct  21984  CG-GCCCGCCAGAGGACCCCTAAACTCTGTTTCTA-TATGTAACTTCTGAGTAAAACCA-  22040

Query  178    CAAATAAATTAAAACTTTCAACAACGGATCTCTTGGCTCTGGCATC  223
               |||||||| |||||||||||||||||||||||||| |||||||||
Sbjct  22041  TAAATAAATCAAAACTTTCAACAACGGATCTCTTGGTTCTGGCATC  22086


 Score = 243 bits (131),  Expect = 2e-60
 Identities = 196/226 (87%), Gaps = 10/226 (4%)
 Strand=Plus/Plus

Query  1      CAAGGTCTCCGTTGGTGAACCAGCGGAGGGATCATTACCGAGTTATACAACTCATCAA-C  59
              |||||||||||||||||||||||||||||||||||||||||||| ||||||||   || |
Sbjct  32944  CAAGGTCTCCGTTGGTGAACCAGCGGAGGGATCATTACCGAGTT-TACAACTCCCAAACC  33002

Query  60     CCTGTGAACATACCTAAAACGTTGCTTCGGCGGGAACAGACGGC-CCC-GTAACACGGGC  117
              ||||||||||||||  ||  ||||| ||||||| | ||| | || ||| |||| ||||| 
Sbjct  33003  CCTGTGAACATACC--AATTGTTGCCTCGGCGG-ATCAGCCCGCTCCCGGTAAAACGGGA  33059

Query  118    CGCCCCCGCCAGAGGACCCCCTAACTCTGTTTCTATTATGTTTCTTCTGAGTAAAACAAG  177
              ||  ||||||||||||||||  ||||||||||||| |||||  |||||||||||||| | 
Sbjct  33060  CG-GCCCGCCAGAGGACCCCTAAACTCTGTTTCTA-TATGTAACTTCTGAGTAAAACCA-  33116

Query  178    CAAATAAATTAAAACTTTCAACAACGGATCTCTTGGCTCTGGCATC  223
               |||||||| |||||||||||||||||||||||||| |||||||||
Sbjct  33117  TAAATAAATCAAAACTTTCAACAACGGATCTCTTGGTTCTGGCATC  33162


 Score = 243 bits (131),  Expect = 2e-60
 Identities = 196/226 (87%), Gaps = 10/226 (4%)
 Strand=Plus/Plus

Query  1      CAAGGTCTCCGTTGGTGAACCAGCGGAGGGATCATTACCGAGTTATACAACTCATCAA-C  59
              |||||||||||||||||||||||||||||||||||||||||||| ||||||||   || |
Sbjct  40859  CAAGGTCTCCGTTGGTGAACCAGCGGAGGGATCATTACCGAGTT-TACAACTCCCAAACC  40917

Query  60     CCTGTGAACATACCTAAAACGTTGCTTCGGCGGGAACAGACGGC-CCC-GTAACACGGGC  117
              ||||||||||||||  ||  ||||| ||||||| | ||| | || ||| |||| ||||| 
Sbjct  40918  CCTGTGAACATACC--AATTGTTGCCTCGGCGG-ATCAGCCCGCTCCCGGTAAAACGGGA  40974

Query  118    CGCCCCCGCCAGAGGACCCCCTAACTCTGTTTCTATTATGTTTCTTCTGAGTAAAACAAG  177
              ||  ||||||||||||||||  ||||||||||||| |||||  |||||||||||||| | 
Sbjct  40975  CG-GCCCGCCAGAGGACCCCTAAACTCTGTTTCTA-TATGTAACTTCTGAGTAAAACCA-  41031

Query  178    CAAATAAATTAAAACTTTCAACAACGGATCTCTTGGCTCTGGCATC  223
               |||||||| |||||||||||||||||||||||||| |||||||||
Sbjct  41032  TAAATAAATCAAAACTTTCAACAACGGATCTCTTGGTTCTGGCATC  41077


 Score = 243 bits (131),  Expect = 2e-60
 Identities = 196/226 (87%), Gaps = 10/226 (4%)
 Strand=Plus/Plus

Query  1      CAAGGTCTCCGTTGGTGAACCAGCGGAGGGATCATTACCGAGTTATACAACTCATCAA-C  59
              |||||||||||||||||||||||||||||||||||||||||||| ||||||||   || |
Sbjct  48774  CAAGGTCTCCGTTGGTGAACCAGCGGAGGGATCATTACCGAGTT-TACAACTCCCAAACC  48832

Query  60     CCTGTGAACATACCTAAAACGTTGCTTCGGCGGGAACAGACGGC-CCC-GTAACACGGGC  117
              ||||||||||||||  ||  ||||| ||||||| | ||| | || ||| |||| ||||| 
Sbjct  48833  CCTGTGAACATACC--AATTGTTGCCTCGGCGG-ATCAGCCCGCTCCCGGTAAAACGGGA  48889

Query  118    CGCCCCCGCCAGAGGACCCCCTAACTCTGTTTCTATTATGTTTCTTCTGAGTAAAACAAG  177
              ||  ||||||||||||||||  ||||||||||||| |||||  |||||||||||||| | 
Sbjct  48890  CG-GCCCGCCAGAGGACCCCTAAACTCTGTTTCTA-TATGTAACTTCTGAGTAAAACCA-  48946

Query  178    CAAATAAATTAAAACTTTCAACAACGGATCTCTTGGCTCTGGCATC  223
               |||||||| |||||||||||||||||||||||||| |||||||||
Sbjct  48947  TAAATAAATCAAAACTTTCAACAACGGATCTCTTGGTTCTGGCATC  48992


>NC_031677.1 Fusarium verticillioides 7600 chromosome 3, whole genome shotgun 
sequence
Length=4643527

 Score = 243 bits (131),  Expect = 2e-60
 Identities = 196/226 (87%), Gaps = 10/226 (4%)
 Strand=Plus/Plus

Query  1       CAAGGTCTCCGTTGGTGAACCAGCGGAGGGATCATTACCGAGTTATACAACTCATCAA-C  59
               |||||||||||||||||||||||||||||||||||||||||||| ||||||||   || |
Sbjct  828369  CAAGGTCTCCGTTGGTGAACCAGCGGAGGGATCATTACCGAGTT-TACAACTCCCAAACC  828427

Query  60      CCTGTGAACATACCTAAAACGTTGCTTCGGCGGGAACAGACGGC-CCC-GTAACACGGGC  117
               ||||||||||||||  ||  ||||| ||||||| | ||| | || ||| |||| ||||| 
Sbjct  828428  CCTGTGAACATACC--AATTGTTGCCTCGGCGG-ATCAGCCCGCTCCCGGTAAAACGGGA  828484

Query  118     CGCCCCCGCCAGAGGACCCCCTAACTCTGTTTCTATTATGTTTCTTCTGAGTAAAACAAG  177
               ||  ||||||||||||||||  ||||||||||||| |||||  |||||||||||||| | 
Sbjct  828485  CG-GCCCGCCAGAGGACCCCTAAACTCTGTTTCTA-TATGTAACTTCTGAGTAAAACCA-  828541

Query  178     CAAATAAATTAAAACTTTCAACAACGGATCTCTTGGCTCTGGCATC  223
                |||||||| |||||||||||||||||||||||||| |||||||||
Sbjct  828542  TAAATAAATCAAAACTTTCAACAACGGATCTCTTGGTTCTGGCATC  828587


 Score = 243 bits (131),  Expect = 2e-60
 Identities = 196/226 (87%), Gaps = 10/226 (4%)
 Strand=Plus/Plus

Query  1       CAAGGTCTCCGTTGGTGAACCAGCGGAGGGATCATTACCGAGTTATACAACTCATCAA-C  59
               |||||||||||||||||||||||||||||||||||||||||||| ||||||||   || |
Sbjct  836307  CAAGGTCTCCGTTGGTGAACCAGCGGAGGGATCATTACCGAGTT-TACAACTCCCAAACC  836365

Query  60      CCTGTGAACATACCTAAAACGTTGCTTCGGCGGGAACAGACGGC-CCC-GTAACACGGGC  117
               ||||||||||||||  ||  ||||| ||||||| | ||| | || ||| |||| ||||| 
Sbjct  836366  CCTGTGAACATACC--AATTGTTGCCTCGGCGG-ATCAGCCCGCTCCCGGTAAAACGGGA  836422

Query  118     CGCCCCCGCCAGAGGACCCCCTAACTCTGTTTCTATTATGTTTCTTCTGAGTAAAACAAG  177
               ||  ||||||||||||||||  ||||||||||||| |||||  |||||||||||||| | 
Sbjct  836423  CG-GCCCGCCAGAGGACCCCTAAACTCTGTTTCTA-TATGTAACTTCTGAGTAAAACCA-  836479

Query  178     CAAATAAATTAAAACTTTCAACAACGGATCTCTTGGCTCTGGCATC  223
                |||||||| |||||||||||||||||||||||||| |||||||||
Sbjct  836480  TAAATAAATCAAAACTTTCAACAACGGATCTCTTGGTTCTGGCATC  836525


>NW_025763719.1 Fusarium redolens strain MPI-CAGE-AT-0023 chromosome Unknown 
BKA55scaffold_56, whole genome shotgun sequence
Length=20931

 Score = 243 bits (131),  Expect = 2e-60
 Identities = 196/226 (87%), Gaps = 9/226 (4%)
 Strand=Plus/Plus

Query  1     CAAGGTCTCCGTTGGTGAACCAGCGGAGGGATCATTACCGAGTTATACAACTCATCAA-C  59
             |||||||||||||||||||||||||||||||||||||||||||| ||||||||   || |
Sbjct  2256  CAAGGTCTCCGTTGGTGAACCAGCGGAGGGATCATTACCGAGTT-TACAACTCCCAAACC  2314

Query  60    CCTGTGAACATACCTAAAACGTTGCTTCGGCGGGAACAGACGGC-CCC-GTAACACGGGC  117
             |||||||||||||||  |  ||||| ||||| ||| ||| | || ||| |||| ||||| 
Sbjct  2315  CCTGTGAACATACCT-TACTGTTGCCTCGGC-GGATCAGCCCGCTCCCGGTAAAACGGGA  2372

Query  118   CGCCCCCGCCAGAGGACCCCCTAACTCTGTTTCTATTATGTTTCTTCTGAGTAAAACAAG  177
             ||  ||||||||||||||||  ||||||||||||| |||||  |||||||||||||| | 
Sbjct  2373  CG-GCCCGCCAGAGGACCCCTAAACTCTGTTTCTA-TATGTAACTTCTGAGTAAAACCA-  2429

Query  178   CAAATAAATTAAAACTTTCAACAACGGATCTCTTGGCTCTGGCATC  223
              |||||||| |||||||||||||||||||||||||| |||||||||
Sbjct  2430  TAAATAAATCAAAACTTTCAACAACGGATCTCTTGGTTCTGGCATC  2475


 Score = 243 bits (131),  Expect = 2e-60
 Identities = 196/226 (87%), Gaps = 9/226 (4%)
 Strand=Plus/Plus

Query  1      CAAGGTCTCCGTTGGTGAACCAGCGGAGGGATCATTACCGAGTTATACAACTCATCAA-C  59
              |||||||||||||||||||||||||||||||||||||||||||| ||||||||   || |
Sbjct  10162  CAAGGTCTCCGTTGGTGAACCAGCGGAGGGATCATTACCGAGTT-TACAACTCCCAAACC  10220

Query  60     CCTGTGAACATACCTAAAACGTTGCTTCGGCGGGAACAGACGGC-CCC-GTAACACGGGC  117
              |||||||||||||||  |  ||||| ||||| ||| ||| | || ||| |||| ||||| 
Sbjct  10221  CCTGTGAACATACCT-TACTGTTGCCTCGGC-GGATCAGCCCGCTCCCGGTAAAACGGGA  10278

Query  118    CGCCCCCGCCAGAGGACCCCCTAACTCTGTTTCTATTATGTTTCTTCTGAGTAAAACAAG  177
              ||  ||||||||||||||||  ||||||||||||| |||||  |||||||||||||| | 
Sbjct  10279  CG-GCCCGCCAGAGGACCCCTAAACTCTGTTTCTA-TATGTAACTTCTGAGTAAAACCA-  10335

Query  178    CAAATAAATTAAAACTTTCAACAACGGATCTCTTGGCTCTGGCATC  223
               |||||||| |||||||||||||||||||||||||| |||||||||
Sbjct  10336  TAAATAAATCAAAACTTTCAACAACGGATCTCTTGGTTCTGGCATC  10381


 Score = 243 bits (131),  Expect = 2e-60
 Identities = 196/226 (87%), Gaps = 9/226 (4%)
 Strand=Plus/Plus

Query  1      CAAGGTCTCCGTTGGTGAACCAGCGGAGGGATCATTACCGAGTTATACAACTCATCAA-C  59
              |||||||||||||||||||||||||||||||||||||||||||| ||||||||   || |
Sbjct  18068  CAAGGTCTCCGTTGGTGAACCAGCGGAGGGATCATTACCGAGTT-TACAACTCCCAAACC  18126

Query  60     CCTGTGAACATACCTAAAACGTTGCTTCGGCGGGAACAGACGGC-CCC-GTAACACGGGC  117
              |||||||||||||||  |  ||||| ||||| ||| ||| | || ||| |||| ||||| 
Sbjct  18127  CCTGTGAACATACCT-TACTGTTGCCTCGGC-GGATCAGCCCGCTCCCGGTAAAACGGGA  18184

Query  118    CGCCCCCGCCAGAGGACCCCCTAACTCTGTTTCTATTATGTTTCTTCTGAGTAAAACAAG  177
              ||  ||||||||||||||||  ||||||||||||| |||||  |||||||||||||| | 
Sbjct  18185  CG-GCCCGCCAGAGGACCCCTAAACTCTGTTTCTA-TATGTAACTTCTGAGTAAAACCA-  18241

Query  178    CAAATAAATTAAAACTTTCAACAACGGATCTCTTGGCTCTGGCATC  223
               |||||||| |||||||||||||||||||||||||| |||||||||
Sbjct  18242  TAAATAAATCAAAACTTTCAACAACGGATCTCTTGGTTCTGGCATC  18287


>NW_025408615.1 Fusarium musae strain F31 chromosome Unknown contig_1, whole 
genome shotgun sequence
Length=67321

 Score = 243 bits (131),  Expect = 2e-60
 Identities = 196/226 (87%), Gaps = 10/226 (4%)
 Strand=Plus/Plus

Query  1      CAAGGTCTCCGTTGGTGAACCAGCGGAGGGATCATTACCGAGTTATACAACTCATCAA-C  59
              |||||||||||||||||||||||||||||||||||||||||||| ||||||||   || |
Sbjct  12727  CAAGGTCTCCGTTGGTGAACCAGCGGAGGGATCATTACCGAGTT-TACAACTCCCAAACC  12785

Query  60     CCTGTGAACATACCTAAAACGTTGCTTCGGCGGGAACAGACGGC-CCC-GTAACACGGGC  117
              ||||||||||||||  ||  ||||| ||||||| | ||| | || ||| |||| ||||| 
Sbjct  12786  CCTGTGAACATACC--AATTGTTGCCTCGGCGG-ATCAGCCCGCTCCCGGTAAAACGGGA  12842

Query  118    CGCCCCCGCCAGAGGACCCCCTAACTCTGTTTCTATTATGTTTCTTCTGAGTAAAACAAG  177
              ||  ||||||||||||||||  ||||||||||||| |||||  |||||||||||||| | 
Sbjct  12843  CG-GCCCGCCAGAGGACCCCTAAACTCTGTTTCTA-TATGTAACTTCTGAGTAAAACCA-  12899

Query  178    CAAATAAATTAAAACTTTCAACAACGGATCTCTTGGCTCTGGCATC  223
               |||||||| |||||||||||||||||||||||||| |||||||||
Sbjct  12900  TAAATAAATCAAAACTTTCAACAACGGATCTCTTGGTTCTGGCATC  12945


 Score = 243 bits (131),  Expect = 2e-60
 Identities = 196/226 (87%), Gaps = 10/226 (4%)
 Strand=Plus/Plus

Query  1      CAAGGTCTCCGTTGGTGAACCAGCGGAGGGATCATTACCGAGTTATACAACTCATCAA-C  59
              |||||||||||||||||||||||||||||||||||||||||||| ||||||||   || |
Sbjct  20613  CAAGGTCTCCGTTGGTGAACCAGCGGAGGGATCATTACCGAGTT-TACAACTCCCAAACC  20671

Query  60     CCTGTGAACATACCTAAAACGTTGCTTCGGCGGGAACAGACGGC-CCC-GTAACACGGGC  117
              ||||||||||||||  ||  ||||| ||||||| | ||| | || ||| |||| ||||| 
Sbjct  20672  CCTGTGAACATACC--AATTGTTGCCTCGGCGG-ATCAGCCCGCTCCCGGTAAAACGGGA  20728

Query  118    CGCCCCCGCCAGAGGACCCCCTAACTCTGTTTCTATTATGTTTCTTCTGAGTAAAACAAG  177
              ||  ||||||||||||||||  ||||||||||||| |||||  |||||||||||||| | 
Sbjct  20729  CG-GCCCGCCAGAGGACCCCTAAACTCTGTTTCTA-TATGTAACTTCTGAGTAAAACCA-  20785

Query  178    CAAATAAATTAAAACTTTCAACAACGGATCTCTTGGCTCTGGCATC  223
               |||||||| |||||||||||||||||||||||||| |||||||||
Sbjct  20786  TAAATAAATCAAAACTTTCAACAACGGATCTCTTGGTTCTGGCATC  20831


 Score = 243 bits (131),  Expect = 2e-60
 Identities = 196/226 (87%), Gaps = 10/226 (4%)
 Strand=Plus/Plus

Query  1      CAAGGTCTCCGTTGGTGAACCAGCGGAGGGATCATTACCGAGTTATACAACTCATCAA-C  59
              |||||||||||||||||||||||||||||||||||||||||||| ||||||||   || |
Sbjct  28417  CAAGGTCTCCGTTGGTGAACCAGCGGAGGGATCATTACCGAGTT-TACAACTCCCAAACC  28475

Query  60     CCTGTGAACATACCTAAAACGTTGCTTCGGCGGGAACAGACGGC-CCC-GTAACACGGGC  117
              ||||||||||||||  ||  ||||| ||||||| | ||| | || ||| |||| ||||| 
Sbjct  28476  CCTGTGAACATACC--AATTGTTGCCTCGGCGG-ATCAGCCCGCTCCCGGTAAAACGGGA  28532

Query  118    CGCCCCCGCCAGAGGACCCCCTAACTCTGTTTCTATTATGTTTCTTCTGAGTAAAACAAG  177
              ||  ||||||||||||||||  ||||||||||||| |||||  |||||||||||||| | 
Sbjct  28533  CG-GCCCGCCAGAGGACCCCTAAACTCTGTTTCTA-TATGTAACTTCTGAGTAAAACCA-  28589

Query  178    CAAATAAATTAAAACTTTCAACAACGGATCTCTTGGCTCTGGCATC  223
               |||||||| |||||||||||||||||||||||||| |||||||||
Sbjct  28590  TAAATAAATCAAAACTTTCAACAACGGATCTCTTGGTTCTGGCATC  28635


 Score = 243 bits (131),  Expect = 2e-60
 Identities = 196/226 (87%), Gaps = 10/226 (4%)
 Strand=Plus/Plus

Query  1      CAAGGTCTCCGTTGGTGAACCAGCGGAGGGATCATTACCGAGTTATACAACTCATCAA-C  59
              |||||||||||||||||||||||||||||||||||||||||||| ||||||||   || |
Sbjct  36319  CAAGGTCTCCGTTGGTGAACCAGCGGAGGGATCATTACCGAGTT-TACAACTCCCAAACC  36377

Query  60     CCTGTGAACATACCTAAAACGTTGCTTCGGCGGGAACAGACGGC-CCC-GTAACACGGGC  117
              ||||||||||||||  ||  ||||| ||||||| | ||| | || ||| |||| ||||| 
Sbjct  36378  CCTGTGAACATACC--AATTGTTGCCTCGGCGG-ATCAGCCCGCTCCCGGTAAAACGGGA  36434

Query  118    CGCCCCCGCCAGAGGACCCCCTAACTCTGTTTCTATTATGTTTCTTCTGAGTAAAACAAG  177
              ||  ||||||||||||||||  ||||||||||||| |||||  |||||||||||||| | 
Sbjct  36435  CG-GCCCGCCAGAGGACCCCTAAACTCTGTTTCTA-TATGTAACTTCTGAGTAAAACCA-  36491

Query  178    CAAATAAATTAAAACTTTCAACAACGGATCTCTTGGCTCTGGCATC  223
               |||||||| |||||||||||||||||||||||||| |||||||||
Sbjct  36492  TAAATAAATCAAAACTTTCAACAACGGATCTCTTGGTTCTGGCATC  36537


 Score = 243 bits (131),  Expect = 2e-60
 Identities = 196/226 (87%), Gaps = 10/226 (4%)
 Strand=Plus/Plus

Query  1      CAAGGTCTCCGTTGGTGAACCAGCGGAGGGATCATTACCGAGTTATACAACTCATCAA-C  59
              |||||||||||||||||||||||||||||||||||||||||||| ||||||||   || |
Sbjct  44223  CAAGGTCTCCGTTGGTGAACCAGCGGAGGGATCATTACCGAGTT-TACAACTCCCAAACC  44281

Query  60     CCTGTGAACATACCTAAAACGTTGCTTCGGCGGGAACAGACGGC-CCC-GTAACACGGGC  117
              ||||||||||||||  ||  ||||| ||||||| | ||| | || ||| |||| ||||| 
Sbjct  44282  CCTGTGAACATACC--AATTGTTGCCTCGGCGG-ATCAGCCCGCTCCCGGTAAAACGGGA  44338

Query  118    CGCCCCCGCCAGAGGACCCCCTAACTCTGTTTCTATTATGTTTCTTCTGAGTAAAACAAG  177
              ||  ||||||||||||||||  ||||||||||||| |||||  |||||||||||||| | 
Sbjct  44339  CG-GCCCGCCAGAGGACCCCTAAACTCTGTTTCTA-TATGTAACTTCTGAGTAAAACCA-  44395

Query  178    CAAATAAATTAAAACTTTCAACAACGGATCTCTTGGCTCTGGCATC  223
               |||||||| |||||||||||||||||||||||||| |||||||||
Sbjct  44396  TAAATAAATCAAAACTTTCAACAACGGATCTCTTGGTTCTGGCATC  44441


 Score = 243 bits (131),  Expect = 2e-60
 Identities = 196/226 (87%), Gaps = 10/226 (4%)
 Strand=Plus/Plus

Query  1      CAAGGTCTCCGTTGGTGAACCAGCGGAGGGATCATTACCGAGTTATACAACTCATCAA-C  59
              |||||||||||||||||||||||||||||||||||||||||||| ||||||||   || |
Sbjct  52124  CAAGGTCTCCGTTGGTGAACCAGCGGAGGGATCATTACCGAGTT-TACAACTCCCAAACC  52182

Query  60     CCTGTGAACATACCTAAAACGTTGCTTCGGCGGGAACAGACGGC-CCC-GTAACACGGGC  117
              ||||||||||||||  ||  ||||| ||||||| | ||| | || ||| |||| ||||| 
Sbjct  52183  CCTGTGAACATACC--AATTGTTGCCTCGGCGG-ATCAGCCCGCTCCCGGTAAAACGGGA  52239

Query  118    CGCCCCCGCCAGAGGACCCCCTAACTCTGTTTCTATTATGTTTCTTCTGAGTAAAACAAG  177
              ||  ||||||||||||||||  ||||||||||||| |||||  |||||||||||||| | 
Sbjct  52240  CG-GCCCGCCAGAGGACCCCTAAACTCTGTTTCTA-TATGTAACTTCTGAGTAAAACCA-  52296

Query  178    CAAATAAATTAAAACTTTCAACAACGGATCTCTTGGCTCTGGCATC  223
               |||||||| |||||||||||||||||||||||||| |||||||||
Sbjct  52297  TAAATAAATCAAAACTTTCAACAACGGATCTCTTGGTTCTGGCATC  52342


 Score = 243 bits (131),  Expect = 2e-60
 Identities = 196/226 (87%), Gaps = 10/226 (4%)
 Strand=Plus/Plus

Query  1      CAAGGTCTCCGTTGGTGAACCAGCGGAGGGATCATTACCGAGTTATACAACTCATCAA-C  59
              |||||||||||||||||||||||||||||||||||||||||||| ||||||||   || |
Sbjct  60027  CAAGGTCTCCGTTGGTGAACCAGCGGAGGGATCATTACCGAGTT-TACAACTCCCAAACC  60085

Query  60     CCTGTGAACATACCTAAAACGTTGCTTCGGCGGGAACAGACGGC-CCC-GTAACACGGGC  117
              ||||||||||||||  ||  ||||| ||||||| | ||| | || ||| |||| ||||| 
Sbjct  60086  CCTGTGAACATACC--AATTGTTGCCTCGGCGG-ATCAGCCCGCTCCCGGTAAAACGGGA  60142

Query  118    CGCCCCCGCCAGAGGACCCCCTAACTCTGTTTCTATTATGTTTCTTCTGAGTAAAACAAG  177
              ||  ||||||||||||||||  ||||||||||||| |||||  |||||||||||||| | 
Sbjct  60143  CG-GCCCGCCAGAGGACCCCTAAACTCTGTTTCTA-TATGTAACTTCTGAGTAAAACCA-  60199

Query  178    CAAATAAATTAAAACTTTCAACAACGGATCTCTTGGCTCTGGCATC  223
               |||||||| |||||||||||||||||||||||||| |||||||||
Sbjct  60200  TAAATAAATCAAAACTTTCAACAACGGATCTCTTGGTTCTGGCATC  60245


 Score = 156 bits (84),  Expect = 3e-34
 Identities = 132/154 (86%), Gaps = 8/154 (5%)
 Strand=Plus/Plus

Query  1     CAAGGTCTCCGTTGGTGAACCAGCGGAGGGATCATTACCGAGTTATACAACTCATCAA-C  59
             |||||||||||||||||||||||||||||||||||||||||||| ||||||||   || |
Sbjct  5098  CAAGGTCTCCGTTGGTGAACCAGCGGAGGGATCATTACCGAGTT-TACAACTCCCAAACC  5156

Query  60    CCTGTGAACATACCTAAAACGTTGCTTCGGCGGGAACAGACGGC-CCC-GTAACACGGGC  117
             |||||||||||||| ||   ||||| ||||||| | ||| | || ||| |||| ||||| 
Sbjct  5157  CCTGTGAACATACC-AATT-GTTGCCTCGGCGG-ATCAGCCCGCTCCCGGTAAAACGGGA  5213

Query  118   CGCCCCCGCCAGAGGACCCCCTAACTCTGTTTCT  151
             ||  ||||||||||||||||  ||||||||||||
Sbjct  5214  CGG-CCCGCCAGAGGACCCCTAAACTCTGTTTCT  5246


>NW_022157841.1 Fusarium coffeatum strain FIESC_28 chromosome Unknown BRIP53273_contig_44, 
whole genome shotgun sequence
Length=7516

 Score = 243 bits (131),  Expect = 2e-60
 Identities = 197/227 (87%), Gaps = 11/227 (5%)
 Strand=Plus/Minus

Query  1     CAAGGTCTCCGTTGGTGAACCAGCGGAGGGATCATTACCGAGTTATACAACTCATCAA-C  59
             |||||||||||||||||||||||||||||||||||||||||||| ||||||||   || |
Sbjct  6848  CAAGGTCTCCGTTGGTGAACCAGCGGAGGGATCATTACCGAGTT-TACAACTCCCAAACC  6790

Query  60    CCTGTGAACATACCTAAAACGTTGCTTCGGCGGGAACAG-ACG-GCCCCGTAACACGGGC  117
             ||||||||||||||||  ||||||| ||||||| | |||  || ||||||||| ||||| 
Sbjct  6789  CCTGTGAACATACCTA-TACGTTGCCTCGGCGG-ATCAGCCCGCGCCCCGTAAAACGGGA  6732

Query  118   CGCCCCCGCCAGAGGACCCCCTAACTCTGTTTCTATTA-TGTTTCTTCTGAGTAAAACAA  176
             ||  |||||| |||||||||  ||||||| || | ||| ||   ||||||||||||||||
Sbjct  6731  CG-GCCCGCCCGAGGACCCCTAAACTCTG-TT-T-TTAGTGGAACTTCTGAGTAAAACAA  6676

Query  177   GCAAATAAATTAAAACTTTCAACAACGGATCTCTTGGCTCTGGCATC  223
              ||||||||| |||||||||||||||||||||||||| |||||||||
Sbjct  6675  ACAAATAAATCAAAACTTTCAACAACGGATCTCTTGGTTCTGGCATC  6629


>NC_036623.1 Fusarium fujikuroi IMI 58289 draft genome, chromosome FFUJ_chr02
Length=5039041

 Score = 243 bits (131),  Expect = 2e-60
 Identities = 196/226 (87%), Gaps = 10/226 (4%)
 Strand=Plus/Plus

Query  1     CAAGGTCTCCGTTGGTGAACCAGCGGAGGGATCATTACCGAGTTATACAACTCATCAA-C  59
             |||||||||||||||||||||||||||||||||||||||||||| ||||||||   || |
Sbjct  6532  CAAGGTCTCCGTTGGTGAACCAGCGGAGGGATCATTACCGAGTT-TACAACTCCCAAACC  6590

Query  60    CCTGTGAACATACCTAAAACGTTGCTTCGGCGGGAACAGACGGC-CCC-GTAACACGGGC  117
             ||||||||||||||  ||  ||||| ||||||| | ||| | || ||| |||| ||||| 
Sbjct  6591  CCTGTGAACATACC--AATTGTTGCCTCGGCGG-ATCAGCCCGCTCCCGGTAAAACGGGA  6647

Query  118   CGCCCCCGCCAGAGGACCCCCTAACTCTGTTTCTATTATGTTTCTTCTGAGTAAAACAAG  177
             ||  ||||||||||||||||  ||||||||||||| |||||  |||||||||||||| | 
Sbjct  6648  CG-GCCCGCCAGAGGACCCCTAAACTCTGTTTCTA-TATGTAACTTCTGAGTAAAACCA-  6704

Query  178   CAAATAAATTAAAACTTTCAACAACGGATCTCTTGGCTCTGGCATC  223
              |||||||| |||||||||||||||||||||||||| |||||||||
Sbjct  6705  TAAATAAATCAAAACTTTCAACAACGGATCTCTTGGTTCTGGCATC  6750


>JAJODA010000065.1 Fusarium cicatricum strain NRRL 54954 F_cicatricum_54954_contig_0000065, 
whole genome shotgun sequence
Length=7970

 Score = 241 bits (130),  Expect = 8e-60
 Identities = 195/225 (87%), Gaps = 9/225 (4%)
 Strand=Plus/Plus

Query  1     CAAGGTCTCCGTTGGTGAACCAGCGGAGGGATCATTACCGAGTTATACAACTCATCAA-C  59
             |||||||||||||||||||||||||||||||||||||||||||| ||||||||   || |
Sbjct  3572  CAAGGTCTCCGTTGGTGAACCAGCGGAGGGATCATTACCGAGTT-TACAACTCCCAAACC  3630

Query  60    CCTGTGAACATACCTAAAACGTTGCTTCGGCGGGAACAGACGGCCCCGTAACACGGGCCG  119
             ||||||||||||||  ||  ||||| ||||||||| | | | ||||||||| ||||||||
Sbjct  3631  CCTGTGAACATACC--AATTGTTGCCTCGGCGGGACCCGTCTGCCCCGTAAAACGGGCCG  3688

Query  120   CCCCCGCCAGAGGACCCCCTAACTCT-GTTTCTATTATGTTTCTTCTGAGTAAAACAAGC  178
               |||||||||||||||   ||| || |||| || | ||| |||||||||| | ||||||
Sbjct  3689  -GCCCGCCAGAGGACCC--AAACCCTAGTTTTTA-TGTGTATCTTCTGAGTGACACAAGC  3744

Query  179   AAATAAATTAAAACTTTCAACAACGGATCTCTTGGCTCTGGCATC  223
             |||||||| |||||||||||||||||||||||||| |||||||||
Sbjct  3745  AAATAAATCAAAACTTTCAACAACGGATCTCTTGGTTCTGGCATC  3789


>JAALXK010000102.1 Fusarium anguioides strain NRRL 25385 NRRL25385_c0000102, whole 
genome shotgun sequence
Length=7884

 Score = 237 bits (128),  Expect = 1e-58
 Identities = 196/227 (86%), Gaps = 11/227 (5%)
 Strand=Plus/Minus

Query  1     CAAGGTCTCCGTTGGTGAACCAGCGGAGGGATCATTACCGAGTTATACAACTCATCAA-C  59
             |||||||||||||||||||||||||||||||||||||||||||| ||||||||   || |
Sbjct  4938  CAAGGTCTCCGTTGGTGAACCAGCGGAGGGATCATTACCGAGTT-TACAACTCCCAAACC  4880

Query  60    CCTGTGAACATACCTAAAACGTTGCTTCGGCGGGAACAG-ACG-GCCCCGTAACACGGGC  117
             |||||||||||||||  || ||||| ||||||| | |||  || ||||||||| ||||| 
Sbjct  4879  CCTGTGAACATACCT-TAATGTTGCCTCGGCGG-ATCAGCCCGCGCCCCGTAAAACGGGA  4822

Query  118   CGCCCCCGCCAGAGGACCCCCTAACTCTGTTTCTATTA-TGTTTCTTCTGAGTAAAACAA  176
             ||  |||||||||||||||   |||||||  | ||||| |||  ||||||||||||| ||
Sbjct  4821  CG-GCCCGCCAGAGGACCCTTAAACTCTG--T-TATTAGTGTAACTTCTGAGTAAAAAAA  4766

Query  177   GCAAATAAATTAAAACTTTCAACAACGGATCTCTTGGCTCTGGCATC  223
              ||||||||| |||||||||||||||||||||||||| |||||||||
Sbjct  4765  ACAAATAAATCAAAACTTTCAACAACGGATCTCTTGGTTCTGGCATC  4719


>PDNT01000029.1 Fusarium fracticaudum strain CBS 137234 scaffold29, whole genome 
shotgun sequence
Length=609

 Score = 237 bits (128),  Expect = 1e-58
 Identities = 195/226 (86%), Gaps = 10/226 (4%)
 Strand=Plus/Plus

Query  1    CAAGGTCTCCGTTGGTGAACCAGCGGAGGGATCATTACCGAGTTATACAACTCATCAA-C  59
            |||||||||||||||||||||||||||||||||||||||||||| ||| ||||   || |
Sbjct  161  CAAGGTCTCCGTTGGTGAACCAGCGGAGGGATCATTACCGAGTT-TACGACTCCCAAACC  219

Query  60   CCTGTGAACATACCTAAAACGTTGCTTCGGCGGGAACAGACGGC-CCC-GTAACACGGGC  117
            ||||||||||||||  ||  ||||| ||||||| | ||| | || ||| |||| ||||| 
Sbjct  220  CCTGTGAACATACC--AATTGTTGCCTCGGCGG-ATCAGCCCGCTCCCGGTAAAACGGGA  276

Query  118  CGCCCCCGCCAGAGGACCCCCTAACTCTGTTTCTATTATGTTTCTTCTGAGTAAAACAAG  177
            ||  ||||||||||||||||  ||||||||||||| |||||  |||||||||||||| | 
Sbjct  277  CG-GCCCGCCAGAGGACCCCTAAACTCTGTTTCTA-TATGTAACTTCTGAGTAAAACCA-  333

Query  178  CAAATAAATTAAAACTTTCAACAACGGATCTCTTGGCTCTGGCATC  223
             |||||||| |||||||||||||||||||||||||| |||||||||
Sbjct  334  TAAATAAATCAAAACTTTCAACAACGGATCTCTTGGTTCTGGCATC  379


>QHHH01000096.1 Fusarium citri strain NRRL 66334 (ITEM 10392) FIESC29_66334_(ITEM10392)_contig_0000096, 
whole genome shotgun sequence
Length=7499

 Score = 237 bits (128),  Expect = 1e-58
 Identities = 196/227 (86%), Gaps = 12/227 (5%)
 Strand=Plus/Minus

Query  1     CAAGGTCTCCGTTGGTGAACCAGCGGAGGGATCATTACCGAGTTATACAACTCATCAA-C  59
             |||||||||||||||||||||||||||||||||||||||||||| ||||||||   || |
Sbjct  5267  CAAGGTCTCCGTTGGTGAACCAGCGGAGGGATCATTACCGAGTT-TACAACTCCCAAACC  5209

Query  60    CCTGTGAACATACCTAAAACGTTGCTTCGGCGGGAACAG-ACG-GCCCCGTAACACGGGC  117
             ||||||||||||||||  ||||||| ||||||| | |||  || ||||||||| ||||| 
Sbjct  5208  CCTGTGAACATACCTA-TACGTTGCCTCGGCGG-ATCAGCCCGCGCCCCGTAAAACGGGA  5151

Query  118   CGCCCCCGCCAGAGGACCCCCTAACTCTGTTTCTATTA-TGTTTCTTCTGAGTAAAACAA  176
             ||  |||||| ||||||||   ||||||| || | ||| ||   ||||||||||||||||
Sbjct  5150  CG-GCCCGCCCGAGGACCC-TAAACTCTG-TT-T-TTAGTGGAACTTCTGAGTAAAACAA  5096

Query  177   GCAAATAAATTAAAACTTTCAACAACGGATCTCTTGGCTCTGGCATC  223
              ||||||||| |||||||||||||||||||||||||| |||||||||
Sbjct  5095  ACAAATAAATCAAAACTTTCAACAACGGATCTCTTGGTTCTGGCATC  5049


>JAHKNZ010000034.1 Fusarium sp. S19/10 NODE_34_length_464292_cov_19.261489, whole 
genome shotgun sequence
Length=464292

 Score = 237 bits (128),  Expect = 1e-58
 Identities = 196/227 (86%), Gaps = 12/227 (5%)
 Strand=Plus/Plus

Query  1     CAAGGTCTCCGTTGGTGAACCAGCGGAGGGATCATTACCGAGTTATACAACTCATCAA-C  59
             |||||||||||||||||||||||||||||||||||||||||||| ||||||||   || |
Sbjct  3493  CAAGGTCTCCGTTGGTGAACCAGCGGAGGGATCATTACCGAGTT-TACAACTCCCAAACC  3551

Query  60    CCTGTGAACATACCTAAAACGTTGCTTCGGCGGGAACAG-ACG-GCCCCGTAACACGGGC  117
             ||||||||||||||| | ||||||| ||||||| | |||  || ||||||||| ||||| 
Sbjct  3552  CCTGTGAACATACCT-ATACGTTGCCTCGGCGG-ATCAGCCCGCGCCCCGTAAAACGGGA  3609

Query  118   CGCCCCCGCCAGAGGACCCCCTAACTCTGTTTCTATTA-TGTTTCTTCTGAGTAAAACAA  176
             ||  |||||| ||||||||   ||||||| || | ||| ||   ||||||||||||||||
Sbjct  3610  CG-GCCCGCCCGAGGACCC-TAAACTCTG-TT-T-TTAGTGGAACTTCTGAGTAAAACAA  3664

Query  177   GCAAATAAATTAAAACTTTCAACAACGGATCTCTTGGCTCTGGCATC  223
              ||||||||| |||||||||||||||||||||||||| |||||||||
Sbjct  3665  ACAAATAAATCAAAACTTTCAACAACGGATCTCTTGGTTCTGGCATC  3711


>LBNR01000212.1 Fusarium nygamai strain MRC8546 scaffold0000212, whole genome 
shotgun sequence
Length=5509

 Score = 237 bits (128),  Expect = 1e-58
 Identities = 195/226 (86%), Gaps = 10/226 (4%)
 Strand=Plus/Minus

Query  1     CAAGGTCTCCGTTGGTGAACCAGCGGAGGGATCATTACCGAGTTATACAACTCATCAA-C  59
             |||||||||||||||||||||||||||||||||||||||||||| ||||||||   || |
Sbjct  1080  CAAGGTCTCCGTTGGTGAACCAGCGGAGGGATCATTACCGAGTT-TACAACTCCCAAACC  1022

Query  60    CCTGTGAACATACCTAAAACGTTGCTTCGGCGGGAACAGACGGC-CCC-GTAACACGGGC  117
             ||||||||||||||  ||  ||||| ||||||| | ||| | || ||| |||| ||||  
Sbjct  1021  CCTGTGAACATACC--AATTGTTGCCTCGGCGG-ATCAGCCCGCTCCCGGTAAAACGGAA  965

Query  118   CGCCCCCGCCAGAGGACCCCCTAACTCTGTTTCTATTATGTTTCTTCTGAGTAAAACAAG  177
             ||  ||||||||||||||||  |||||||||||||| ||||  |||||||||||||| | 
Sbjct  964   CG-GCCCGCCAGAGGACCCCTAAACTCTGTTTCTAT-ATGTAACTTCTGAGTAAAACCA-  908

Query  178   CAAATAAATTAAAACTTTCAACAACGGATCTCTTGGCTCTGGCATC  223
              |||||||| |||||||||||||||||||||||||| |||||||||
Sbjct  907   TAAATAAATCAAAACTTTCAACAACGGATCTCTTGGTTCTGGCATC  862


>JAAVUB010000027.1 Fusarium lyarnte (nom. inval.) strain NRRL 54252 F_lyrante_54252_contig_0000027, 
whole genome shotgun sequence
Length=7841

 Score = 237 bits (128),  Expect = 1e-58
 Identities = 195/226 (86%), Gaps = 10/226 (4%)
 Strand=Plus/Plus

Query  1     CAAGGTCTCCGTTGGTGAACCAGCGGAGGGATCATTACCGAGTTATACAACTCATCAA-C  59
             |||||||||||||||||||||||||||||||||||||||||||| | ||||||   || |
Sbjct  7551  CAAGGTCTCCGTTGGTGAACCAGCGGAGGGATCATTACCGAGTT-TGCAACTCCCAAACC  7609

Query  60    CCTGTGAACATACCTAAAACGTTGCTTCGGCGGGAACAGACGGC-CCC-GTAACACGGGC  117
             ||||||||||||||  ||  ||||| ||||||| | ||| | || ||| |||| ||||| 
Sbjct  7610  CCTGTGAACATACC--AATTGTTGCCTCGGCGG-ATCAGCCCGCTCCCGGTAAAACGGGA  7666

Query  118   CGCCCCCGCCAGAGGACCCCCTAACTCTGTTTCTATTATGTTTCTTCTGAGTAAAACAAG  177
             ||  ||||||||||||||||  ||||||||||||| |||||  |||||||||||||| | 
Sbjct  7667  CG-GCCCGCCAGAGGACCCCTAAACTCTGTTTCTA-TATGTAACTTCTGAGTAAAACCA-  7723

Query  178   CAAATAAATTAAAACTTTCAACAACGGATCTCTTGGCTCTGGCATC  223
              |||||||| |||||||||||||||||||||||||| |||||||||
Sbjct  7724  TAAATAAATCAAAACTTTCAACAACGGATCTCTTGGTTCTGGCATC  7769


>JABFEW010000041.1 Fusarium hainanense strain NRRL 66475 NRRL66475_c0000041, whole 
genome shotgun sequence
Length=7526

 Score = 237 bits (128),  Expect = 1e-58
 Identities = 196/227 (86%), Gaps = 12/227 (5%)
 Strand=Plus/Minus

Query  1    CAAGGTCTCCGTTGGTGAACCAGCGGAGGGATCATTACCGAGTTATACAACTCATCAA-C  59
            |||||||||||||||||||||||||||||||||||||||||||| ||||||||   || |
Sbjct  975  CAAGGTCTCCGTTGGTGAACCAGCGGAGGGATCATTACCGAGTT-TACAACTCCCAAACC  917

Query  60   CCTGTGAACATACCTAAAACGTTGCTTCGGCGGGAACAG-ACG-GCCCCGTAACACGGGC  117
            ||||||||||||||||  ||||||| ||||||| | |||  || ||||||||| ||||| 
Sbjct  916  CCTGTGAACATACCTA-TACGTTGCCTCGGCGG-ATCAGCCCGCGCCCCGTAAAACGGGA  859

Query  118  CGCCCCCGCCAGAGGACCCCCTAACTCTGTTTCTATTA-TGTTTCTTCTGAGTAAAACAA  176
            ||  |||||| ||||||||   ||||||| || | ||| ||   ||||||||||||||||
Sbjct  858  CG-GCCCGCCCGAGGACCC-TAAACTCTG-TT-T-TTAGTGGAACTTCTGAGTAAAACAA  804

Query  177  GCAAATAAATTAAAACTTTCAACAACGGATCTCTTGGCTCTGGCATC  223
             ||||||||| |||||||||||||||||||||||||| |||||||||
Sbjct  803  ACAAATAAATCAAAACTTTCAACAACGGATCTCTTGGTTCTGGCATC  757


>JAHARR010000407.1 Fusarium veterinarium strain F5_8S_1A_F NODE_407_length_4214_cov_6179.816534, 
whole genome shotgun sequence
Length=4214

 Score = 237 bits (128),  Expect = 1e-58
 Identities = 195/226 (86%), Gaps = 10/226 (4%)
 Strand=Plus/Plus

Query  1     CAAGGTCTCCGTTGGTGAACCAGCGGAGGGATCATTACCGAGTTATACAACTCATCAA-C  59
             |||||||||||||||||||||||||||||||||||||||||||| ||||||||   || |
Sbjct  2739  CAAGGTCTCCGTTGGTGAACCAGCGGAGGGATCATTACCGAGTT-TACAACTCCCAAACC  2797

Query  60    CCTGTGAACATACCTAAAACGTTGCTTCGGCGGGAACAGACGGC-CCC-GTAACACGGGC  117
             ||||||||||||||  |   ||||| ||||||| | ||| | || ||| |||| ||||| 
Sbjct  2798  CCTGTGAACATACC--ACTTGTTGCCTCGGCGG-ATCAGCCCGCTCCCGGTAAAACGGGA  2854

Query  118   CGCCCCCGCCAGAGGACCCCCTAACTCTGTTTCTATTATGTTTCTTCTGAGTAAAACAAG  177
             ||  ||||||||||||||||  ||||||||||||| |||||  |||||||||||||| | 
Sbjct  2855  CG-GCCCGCCAGAGGACCCCTAAACTCTGTTTCTA-TATGTAACTTCTGAGTAAAACCA-  2911

Query  178   CAAATAAATTAAAACTTTCAACAACGGATCTCTTGGCTCTGGCATC  223
              |||||||| |||||||||||||||||||||||||| |||||||||
Sbjct  2912  TAAATAAATCAAAACTTTCAACAACGGATCTCTTGGTTCTGGCATC  2957


>JAADJG010000015.1 Fusarium austroafricanum strain NRRL 53441 NRRL53441_c0000015, 
whole genome shotgun sequence
Length=7705

 Score = 237 bits (128),  Expect = 1e-58
 Identities = 196/227 (86%), Gaps = 12/227 (5%)
 Strand=Plus/Plus

Query  1     CAAGGTCTCCGTTGGTGAACCAGCGGAGGGATCATTACCGAGTTATACAACTCATCAA-C  59
             |||||||||||||||||||||||||||||||||||||||||||| ||||||||   || |
Sbjct  3486  CAAGGTCTCCGTTGGTGAACCAGCGGAGGGATCATTACCGAGTT-TACAACTCCCAAACC  3544

Query  60    CCTGTGAACATACCTAAAACGTTGCTTCGGCGGGAACAG-ACGGCCCC-GTAACACGGGC  117
             ||||||||||||||||    ||||| ||||| ||| |||  ||||||| |||| ||||| 
Sbjct  3545  CCTGTGAACATACCTA--CTGTTGCCTCGGC-GGATCAGCCCGGCCCCGGTAAAACGGGA  3601

Query  118   CGCCCCCGCCAGAGGACCCCCTAACTCTGTTTCTATTA-TGTTTCTTCTGAGTAAAACAA  176
             ||  |||||||||||||||   ||||||| || | ||| |||  ||||||||||||||||
Sbjct  3602  CG-GCCCGCCAGAGGACCCTTAAACTCTG-TT-T-TTAGTGTAACTTCTGAGTAAAACAA  3657

Query  177   GCAAATAAATTAAAACTTTCAACAACGGATCTCTTGGCTCTGGCATC  223
              ||||||||| |||||||||||||||||||||||||| |||||||||
Sbjct  3658  ACAAATAAATCAAAACTTTCAACAACGGATCTCTTGGTTCTGGCATC  3704


>JABFMM010000004.1 Fusarium foetens strain NRRL 38302 NRRL38302_c0000004, whole 
genome shotgun sequence
Length=7880

 Score = 237 bits (128),  Expect = 1e-58
 Identities = 195/226 (86%), Gaps = 10/226 (4%)
 Strand=Plus/Plus

Query  1     CAAGGTCTCCGTTGGTGAACCAGCGGAGGGATCATTACCGAGTTATACAACTCATCAA-C  59
             |||||||||||||||||||||||||||||||||||||||||||| ||||||||   || |
Sbjct  4400  CAAGGTCTCCGTTGGTGAACCAGCGGAGGGATCATTACCGAGTT-TACAACTCCCAAACC  4458

Query  60    CCTGTGAACATACCTAAAACGTTGCTTCGGCGGGAACAGACGGC-CCC-GTAACACGGGC  117
             ||||||||||||||  |   ||||| ||||||| | ||| | || ||| |||| ||||| 
Sbjct  4459  CCTGTGAACATACC--ACTTGTTGCCTCGGCGG-ATCAGCCCGCTCCCGGTAAAACGGGA  4515

Query  118   CGCCCCCGCCAGAGGACCCCCTAACTCTGTTTCTATTATGTTTCTTCTGAGTAAAACAAG  177
             ||  ||||||||||||||||  ||||||||||||| |||||  |||||||||||||| | 
Sbjct  4516  CG-GCCCGCCAGAGGACCCCTAAACTCTGTTTCTA-TATGTAACTTCTGAGTAAAACCA-  4572

Query  178   CAAATAAATTAAAACTTTCAACAACGGATCTCTTGGCTCTGGCATC  223
              |||||||| |||||||||||||||||||||||||| |||||||||
Sbjct  4573  TAAATAAATCAAAACTTTCAACAACGGATCTCTTGGTTCTGGCATC  4618


>JAADJF010000089.1 Fusarium acutatum strain NRRL 13308 NRRL13308_c0000089, whole 
genome shotgun sequence
Length=7807

 Score = 237 bits (128),  Expect = 1e-58
 Identities = 195/226 (86%), Gaps = 10/226 (4%)
 Strand=Plus/Plus

Query  1     CAAGGTCTCCGTTGGTGAACCAGCGGAGGGATCATTACCGAGTTATACAACTCATCAA-C  59
             |||||||||||||||||||||||||||||||||||||||||||| ||||||||   || |
Sbjct  7076  CAAGGTCTCCGTTGGTGAACCAGCGGAGGGATCATTACCGAGTT-TACAACTCCCAAACC  7134

Query  60    CCTGTGAACATACCTAAAACGTTGCTTCGGCGGGAACAGACGGC-CCC-GTAACACGGGC  117
             ||||||||||||||  |   ||||| ||||||| | ||| | || ||| |||| ||||| 
Sbjct  7135  CCTGTGAACATACC--ACTTGTTGCCTCGGCGG-ATCAGCCCGCTCCCGGTAAAACGGGA  7191

Query  118   CGCCCCCGCCAGAGGACCCCCTAACTCTGTTTCTATTATGTTTCTTCTGAGTAAAACAAG  177
             ||  ||||||||||||||||  ||||||||||||| |||||  |||||||||||||| | 
Sbjct  7192  CG-GCCCGCCAGAGGACCCCTAAACTCTGTTTCTA-TATGTAACTTCTGAGTAAAACCA-  7248

Query  178   CAAATAAATTAAAACTTTCAACAACGGATCTCTTGGCTCTGGCATC  223
              |||||||| |||||||||||||||||||||||||| |||||||||
Sbjct  7249  TAAATAAATCAAAACTTTCAACAACGGATCTCTTGGTTCTGGCATC  7294


>JAHBOG010000005.1 Fusarium sp. MPI-SDFR-AT-0072 DER46scaffold_5, whole genome shotgun 
sequence
Length=4717126

 Score = 237 bits (128),  Expect = 1e-58
 Identities = 195/226 (86%), Gaps = 10/226 (4%)
 Strand=Plus/Minus

Query  1        CAAGGTCTCCGTTGGTGAACCAGCGGAGGGATCATTACCGAGTTATACAACTCATCAA-C  59
                |||||||||||||||||||||||||||||||||||||||||||| ||||||||   || |
Sbjct  4707481  CAAGGTCTCCGTTGGTGAACCAGCGGAGGGATCATTACCGAGTT-TACAACTCCCAAACC  4707423

Query  60       CCTGTGAACATACCTAAAACGTTGCTTCGGCGGGAACAGACGGC-CCC-GTAACACGGGC  117
                ||||||||||||||  |   ||||| ||||||| | ||| | || ||| |||| ||||| 
Sbjct  4707422  CCTGTGAACATACC--ACTTGTTGCCTCGGCGG-ATCAGCCCGCTCCCGGTAAAACGGGA  4707366

Query  118      CGCCCCCGCCAGAGGACCCCCTAACTCTGTTTCTATTATGTTTCTTCTGAGTAAAACAAG  177
                ||  ||||||||||||||||  |||||||||||||| ||||  |||||||||||||| | 
Sbjct  4707365  CG-GCCCGCCAGAGGACCCCTAAACTCTGTTTCTAT-ATGTAACTTCTGAGTAAAACCA-  4707309

Query  178      CAAATAAATTAAAACTTTCAACAACGGATCTCTTGGCTCTGGCATC  223
                 |||||||| |||||||||||||||||||||||||| |||||||||
Sbjct  4707308  TAAATAAATCAAAACTTTCAACAACGGATCTCTTGGTTCTGGCATC  4707263


 Score = 237 bits (128),  Expect = 1e-58
 Identities = 195/226 (86%), Gaps = 10/226 (4%)
 Strand=Plus/Minus

Query  1        CAAGGTCTCCGTTGGTGAACCAGCGGAGGGATCATTACCGAGTTATACAACTCATCAA-C  59
                |||||||||||||||||||||||||||||||||||||||||||| ||||||||   || |
Sbjct  4715404  CAAGGTCTCCGTTGGTGAACCAGCGGAGGGATCATTACCGAGTT-TACAACTCCCAAACC  4715346

Query  60       CCTGTGAACATACCTAAAACGTTGCTTCGGCGGGAACAGACGGC-CCC-GTAACACGGGC  117
                ||||||||||||||  |   ||||| ||||||| | ||| | || ||| |||| ||||| 
Sbjct  4715345  CCTGTGAACATACC--ACTTGTTGCCTCGGCGG-ATCAGCCCGCTCCCGGTAAAACGGGA  4715289

Query  118      CGCCCCCGCCAGAGGACCCCCTAACTCTGTTTCTATTATGTTTCTTCTGAGTAAAACAAG  177
                ||  ||||||||||||||||  |||||||||||||| ||||  |||||||||||||| | 
Sbjct  4715288  CG-GCCCGCCAGAGGACCCCTAAACTCTGTTTCTAT-ATGTAACTTCTGAGTAAAACCA-  4715232

Query  178      CAAATAAATTAAAACTTTCAACAACGGATCTCTTGGCTCTGGCATC  223
                 |||||||| |||||||||||||||||||||||||| |||||||||
Sbjct  4715231  TAAATAAATCAAAACTTTCAACAACGGATCTCTTGGTTCTGGCATC  4715186


>VYWZ01000226.1 Fusarium xyrophilum strain NRRL 62721 Fusarium_sp_KOD0596_contig_0000226, 
whole genome shotgun sequence
Length=7719

 Score = 237 bits (128),  Expect = 1e-58
 Identities = 196/227 (86%), Gaps = 11/227 (5%)
 Strand=Plus/Minus

Query  1     CAAGGTCTCCGTTGGTGAACCAGCGGAGGGATCATTACCGAGTTATACAACTCATCAA-C  59
             |||||||||||||||||||||||||||||||||||||||||||| ||||||||   || |
Sbjct  5384  CAAGGTCTCCGTTGGTGAACCAGCGGAGGGATCATTACCGAGTT-TACAACTCCCAAACC  5326

Query  60    CCTGTGAACATACCTAAAACGTTGCTTCGGCGGGAACAGACGGC-CCC-GTAACACGGGC  117
             ||||||||||||||  ||  ||||| ||||| ||| ||| | || ||| |||| ||||| 
Sbjct  5325  CCTGTGAACATACC--AACTGTTGCCTCGGC-GGATCAGCCCGCTCCCGGTAAAACGGGA  5269

Query  118   CGCCCCCGCCAGAGGACCCCC-TAACTCTGTTTCTATTATGTTTCTTCTGAGTAAAACAA  176
             ||  |||||||||||||||||  |||||||||||||| | ||  |||||||||||||| |
Sbjct  5268  CG-GCCCGCCAGAGGACCCCCCAAACTCTGTTTCTAT-ACGTCACTTCTGAGTAAAACCA  5211

Query  177   GCAAATAAATTAAAACTTTCAACAACGGATCTCTTGGCTCTGGCATC  223
               |||||||| |||||||||||||||||||||||||| |||||||||
Sbjct  5210  -TAAATAAATCAAAACTTTCAACAACGGATCTCTTGGTTCTGGCATC  5165


>JAHREO010000004.1 Fusarium sp. TH15 scaffold4, whole genome shotgun sequence
Length=4728587

 Score = 237 bits (128),  Expect = 1e-58
 Identities = 195/226 (86%), Gaps = 10/226 (4%)
 Strand=Plus/Minus

Query  1        CAAGGTCTCCGTTGGTGAACCAGCGGAGGGATCATTACCGAGTTATACAACTCATCAA-C  59
                |||||||||||||||||||||||||||||||||||||||||||| ||||||||   || |
Sbjct  4718524  CAAGGTCTCCGTTGGTGAACCAGCGGAGGGATCATTACCGAGTT-TACAACTCCCAAACC  4718466

Query  60       CCTGTGAACATACCTAAAACGTTGCTTCGGCGGGAACAGACGGC-CCC-GTAACACGGGC  117
                ||||||||||||||  |   ||||| ||||||| | ||| | || ||| |||| ||||| 
Sbjct  4718465  CCTGTGAACATACC--ACTTGTTGCCTCGGCGG-ATCAGCCCGCTCCCGGTAAAACGGGA  4718409

Query  118      CGCCCCCGCCAGAGGACCCCCTAACTCTGTTTCTATTATGTTTCTTCTGAGTAAAACAAG  177
                ||  ||||||||||||||||  |||||||||||||| ||||  |||||||||||||| | 
Sbjct  4718408  CG-GCCCGCCAGAGGACCCCTAAACTCTGTTTCTAT-ATGTAACTTCTGAGTAAAACCA-  4718352

Query  178      CAAATAAATTAAAACTTTCAACAACGGATCTCTTGGCTCTGGCATC  223
                 |||||||| |||||||||||||||||||||||||| |||||||||
Sbjct  4718351  TAAATAAATCAAAACTTTCAACAACGGATCTCTTGGTTCTGGCATC  4718306


 Score = 237 bits (128),  Expect = 1e-58
 Identities = 195/226 (86%), Gaps = 10/226 (4%)
 Strand=Plus/Minus

Query  1        CAAGGTCTCCGTTGGTGAACCAGCGGAGGGATCATTACCGAGTTATACAACTCATCAA-C  59
                |||||||||||||||||||||||||||||||||||||||||||| ||||||||   || |
Sbjct  4726395  CAAGGTCTCCGTTGGTGAACCAGCGGAGGGATCATTACCGAGTT-TACAACTCCCAAACC  4726337

Query  60       CCTGTGAACATACCTAAAACGTTGCTTCGGCGGGAACAGACGGC-CCC-GTAACACGGGC  117
                ||||||||||||||  |   ||||| ||||||| | ||| | || ||| |||| ||||| 
Sbjct  4726336  CCTGTGAACATACC--ACTTGTTGCCTCGGCGG-ATCAGCCCGCTCCCGGTAAAACGGGA  4726280

Query  118      CGCCCCCGCCAGAGGACCCCCTAACTCTGTTTCTATTATGTTTCTTCTGAGTAAAACAAG  177
                ||  ||||||||||||||||  |||||||||||||| ||||  |||||||||||||| | 
Sbjct  4726279  CG-GCCCGCCAGAGGACCCCTAAACTCTGTTTCTAT-ATGTAACTTCTGAGTAAAACCA-  4726223

Query  178      CAAATAAATTAAAACTTTCAACAACGGATCTCTTGGCTCTGGCATC  223
                 |||||||| |||||||||||||||||||||||||| |||||||||
Sbjct  4726222  TAAATAAATCAAAACTTTCAACAACGGATCTCTTGGTTCTGGCATC  4726177


>QGEC01000048.1 Fusarium clavum strain NRRL 66337 (ITEM 11348) FIESC_5_66337_(ITEM11348)_contig_0000048, 
whole genome shotgun sequence
Length=7535

 Score = 237 bits (128),  Expect = 1e-58
 Identities = 196/227 (86%), Gaps = 11/227 (5%)
 Strand=Plus/Minus

Query  1     CAAGGTCTCCGTTGGTGAACCAGCGGAGGGATCATTACCGAGTTATACAACTCATCAA-C  59
             |||||||||||||||||||||||||||||||||||||||||||| ||||||||   || |
Sbjct  6664  CAAGGTCTCCGTTGGTGAACCAGCGGAGGGATCATTACCGAGTT-TACAACTCCCAAACC  6606

Query  60    CCTGTGAACATACCTAAAACGTTGCTTCGGCGGGAACAG-ACG-GCCCCGTAACACGGGC  117
             ||||||||||||||||  ||||||| ||||||| | |||  || ||||||||| | ||| 
Sbjct  6605  CCTGTGAACATACCTA-TACGTTGCCTCGGCGG-ATCAGCCCGCGCCCCGTAAAAAGGGA  6548

Query  118   CGCCCCCGCCAGAGGACCCCCTAACTCTGTTTCTATTA-TGTTTCTTCTGAGTAAAACAA  176
             ||  |||||| |||||||||  ||||||| || | ||| ||   ||||||||||||||||
Sbjct  6547  CG-GCCCGCCCGAGGACCCCTAAACTCTG-TT-T-TTAGTGGAACTTCTGAGTAAAACAA  6492

Query  177   GCAAATAAATTAAAACTTTCAACAACGGATCTCTTGGCTCTGGCATC  223
              ||||||||| |||||||||||||||||||||||||| |||||||||
Sbjct  6491  ACAAATAAATCAAAACTTTCAACAACGGATCTCTTGGTTCTGGCATC  6445


>QHHG01000076.1 Fusarium sp. NRRL 66335 FIESC33_66335_contig_0000076, whole genome 
shotgun sequence
Length=7540

 Score = 237 bits (128),  Expect = 1e-58
 Identities = 196/227 (86%), Gaps = 11/227 (5%)
 Strand=Plus/Plus

Query  1     CAAGGTCTCCGTTGGTGAACCAGCGGAGGGATCATTACCGAGTTATACAACTCATCAA-C  59
             |||||||||||||||||||||||||||||||||||||||||||| ||||||||   || |
Sbjct  2614  CAAGGTCTCCGTTGGTGAACCAGCGGAGGGATCATTACCGAGTT-TACAACTCCCAAACC  2672

Query  60    CCTGTGAACATACCTAAAACGTTGCTTCGGCGGGAACAG-ACG-GCCCCGTAACACGGGC  117
             ||||||||||||||| | ||||||| ||||||| | |||  || ||||||||| | ||| 
Sbjct  2673  CCTGTGAACATACCT-ATACGTTGCCTCGGCGG-ATCAGCCCGCGCCCCGTAAAAAGGGA  2730

Query  118   CGCCCCCGCCAGAGGACCCCCTAACTCTGTTTCTATTA-TGTTTCTTCTGAGTAAAACAA  176
             ||  |||||| |||||||||  ||||||| || | ||| ||   ||||||||||||||||
Sbjct  2731  CG-GCCCGCCCGAGGACCCCTAAACTCTG-TT-T-TTAGTGGAACTTCTGAGTAAAACAA  2786

Query  177   GCAAATAAATTAAAACTTTCAACAACGGATCTCTTGGCTCTGGCATC  223
              ||||||||| |||||||||||||||||||||||||| |||||||||
Sbjct  2787  ACAAATAAATCAAAACTTTCAACAACGGATCTCTTGGTTCTGGCATC  2833


>WESN01001093.1 Fusarium cf. solani strain EtdFoc-155 scaffold1693.1:size1753, 
whole genome shotgun sequence
Length=1753

 Score = 237 bits (128),  Expect = 1e-58
 Identities = 195/226 (86%), Gaps = 10/226 (4%)
 Strand=Plus/Minus

Query  1     CAAGGTCTCCGTTGGTGAACCAGCGGAGGGATCATTACCGAGTTATACAACTCATCAA-C  59
             |||||||||||||||||||||||||||||||||||||||||||| ||||||||   || |
Sbjct  1702  CAAGGTCTCCGTTGGTGAACCAGCGGAGGGATCATTACCGAGTT-TACAACTCCCAAACC  1644

Query  60    CCTGTGAACATACCTAAAACGTTGCTTCGGCGGGAACAGACGGC-CCC-GTAACACGGGC  117
             ||||||||||||||  |   ||||| ||||||| | ||| | || ||| |||| ||||| 
Sbjct  1643  CCTGTGAACATACC--ACTTGTTGCCTCGGCGG-ATCAGCCCGCTCCCGGTAAAACGGGA  1587

Query  118   CGCCCCCGCCAGAGGACCCCCTAACTCTGTTTCTATTATGTTTCTTCTGAGTAAAACAAG  177
             ||  ||||||||||||||||  |||||||||||||| ||||  |||||||||||||| | 
Sbjct  1586  CG-GCCCGCCAGAGGACCCCTAAACTCTGTTTCTAT-ATGTAACTTCTGAGTAAAACCA-  1530

Query  178   CAAATAAATTAAAACTTTCAACAACGGATCTCTTGGCTCTGGCATC  223
              |||||||| |||||||||||||||||||||||||| |||||||||
Sbjct  1529  TAAATAAATCAAAACTTTCAACAACGGATCTCTTGGTTCTGGCATC  1484


>JABCJW010000060.1 Fusarium newnesense strain NRRL 66241 NRRL66241_c0000060, whole 
genome shotgun sequence
Length=7901

 Score = 237 bits (128),  Expect = 1e-58
 Identities = 195/226 (86%), Gaps = 10/226 (4%)
 Strand=Plus/Plus

Query  1     CAAGGTCTCCGTTGGTGAACCAGCGGAGGGATCATTACCGAGTTATACAACTCATCAA-C  59
             |||||||||||||||||||||||||||||||||||||||||||| ||||||||   || |
Sbjct  1807  CAAGGTCTCCGTTGGTGAACCAGCGGAGGGATCATTACCGAGTT-TACAACTCCCAAACC  1865

Query  60    CCTGTGAACATACCTAAAACGTTGCTTCGGCGGGAACAGACGGC-CCC-GTAACACGGGC  117
             ||||||||||||||  |   ||||| ||||||| | ||| | || ||| |||| ||||| 
Sbjct  1866  CCTGTGAACATACC--ACTTGTTGCCTCGGCGG-ATCAGCCCGCTCCCTGTAAAACGGGA  1922

Query  118   CGCCCCCGCCAGAGGACCCCCTAACTCTGTTTCTATTATGTTTCTTCTGAGTAAAACAAG  177
             ||  ||||||||||||||||  ||||||||||||| |||||  |||||||||||||| | 
Sbjct  1923  CG-GCCCGCCAGAGGACCCCTAAACTCTGTTTCTA-TATGTAACTTCTGAGTAAAACCA-  1979

Query  178   CAAATAAATTAAAACTTTCAACAACGGATCTCTTGGCTCTGGCATC  223
              |||||||| |||||||||||||||||||||||||| |||||||||
Sbjct  1980  TAAATAAATCAAAACTTTCAACAACGGATCTCTTGGTTCTGGCATC  2025


>PVPY01000077.1 Fusarium algeriense strain NRRL 66648 Fusarium_sp_1248(KOD)_contig_0000077, 
whole genome shotgun sequence
Length=7857

 Score = 237 bits (128),  Expect = 1e-58
 Identities = 195/226 (86%), Gaps = 9/226 (4%)
 Strand=Plus/Plus

Query  1     CAAGGTCTCCGTTGGTGAACCAGCGGAGGGATCATTACCGAGTTATACAACTCATCAA-C  59
             |||||||||||||||||||||||||||||||||||||||||||| ||||||||   || |
Sbjct  7168  CAAGGTCTCCGTTGGTGAACCAGCGGAGGGATCATTACCGAGTT-TACAACTCCCAAACC  7226

Query  60    CCTGTGAACATACCTAAAACGTTGCTTCGGCGGGAACAG-ACG-GCCCCGTAACACGGGC  117
             |||||||||||||||  |  ||||| ||||| ||| |||  || |||| |||| ||||| 
Sbjct  7227  CCTGTGAACATACCT-TACTGTTGCCTCGGC-GGATCAGCCCGCGCCCGGTAAAACGGGA  7284

Query  118   CGCCCCCGCCAGAGGACCCCCTAACTCTGTTTCTATTATGTTTCTTCTGAGTAAAACAAG  177
             ||  ||||||||||||||||  |||||||||| |||| |||  |||||||||||||| | 
Sbjct  7285  CG-GCCCGCCAGAGGACCCCTAAACTCTGTTTTTATT-TGTAACTTCTGAGTAAAACCA-  7341

Query  178   CAAATAAATTAAAACTTTCAACAACGGATCTCTTGGCTCTGGCATC  223
              |||||||| |||||||||||||||||||||||||| |||||||||
Sbjct  7342  TAAATAAATCAAAACTTTCAACAACGGATCTCTTGGTTCTGGCATC  7387


>JABSSZ010000023.1 Fusarium sp. NRRL 25184 Fusarium_sp_25184_contig_0000023, whole 
genome shotgun sequence
Length=7893

 Score = 237 bits (128),  Expect = 1e-58
 Identities = 195/226 (86%), Gaps = 10/226 (4%)
 Strand=Plus/Plus

Query  1     CAAGGTCTCCGTTGGTGAACCAGCGGAGGGATCATTACCGAGTTATACAACTCATCAA-C  59
             |||||||||||||||||||||||||||||||||||||||||||| ||||||||   || |
Sbjct  6166  CAAGGTCTCCGTTGGTGAACCAGCGGAGGGATCATTACCGAGTT-TACAACTCCCAAACC  6224

Query  60    CCTGTGAACATACCTAAAACGTTGCTTCGGCGGGAACAGACGGC-CCC-GTAACACGGGC  117
             ||||||||||||||  |   ||||| ||||||| | ||| | || ||| |||| ||||| 
Sbjct  6225  CCTGTGAACATACC--ACTTGTTGCCTCGGCGG-ATCAGCCCGCTCCCTGTAAAACGGGA  6281

Query  118   CGCCCCCGCCAGAGGACCCCCTAACTCTGTTTCTATTATGTTTCTTCTGAGTAAAACAAG  177
             ||  ||||||||||||||||  ||||||||||||| |||||  |||||||||||||| | 
Sbjct  6282  CG-GCCCGCCAGAGGACCCCTAAACTCTGTTTCTA-TATGTAACTTCTGAGTAAAACCA-  6338

Query  178   CAAATAAATTAAAACTTTCAACAACGGATCTCTTGGCTCTGGCATC  223
              |||||||| |||||||||||||||||||||||||| |||||||||
Sbjct  6339  TAAATAAATCAAAACTTTCAACAACGGATCTCTTGGTTCTGGCATC  6384


>JAJTCY010000048.1 Fusarium commune strain F23a F23a_Scaffold50, whole genome shotgun 
sequence
Length=18472

 Score = 237 bits (128),  Expect = 1e-58
 Identities = 195/226 (86%), Gaps = 10/226 (4%)
 Strand=Plus/Plus

Query  1     CAAGGTCTCCGTTGGTGAACCAGCGGAGGGATCATTACCGAGTTATACAACTCATCAA-C  59
             |||||||||||||||||||||||||||||||||||||||||||| ||||||||   || |
Sbjct  3295  CAAGGTCTCCGTTGGTGAACCAGCGGAGGGATCATTACCGAGTT-TACAACTCCCAAACC  3353

Query  60    CCTGTGAACATACCTAAAACGTTGCTTCGGCGGGAACAGACGGC-CCC-GTAACACGGGC  117
             ||||||||||||||  |   ||||| ||||||| | ||| | || ||| |||| ||||| 
Sbjct  3354  CCTGTGAACATACC--ACTTGTTGCCTCGGCGG-ATCAGCCCGCTCCCGGTAAAACGGGA  3410

Query  118   CGCCCCCGCCAGAGGACCCCCTAACTCTGTTTCTATTATGTTTCTTCTGAGTAAAACAAG  177
             ||  ||||||||||||||||  ||||||||||||| |||||  |||||||||||||| | 
Sbjct  3411  CG-GCCCGCCAGAGGACCCCTAAACTCTGTTTCTA-TATGTAACTTCTGAGTAAAACCA-  3467

Query  178   CAAATAAATTAAAACTTTCAACAACGGATCTCTTGGCTCTGGCATC  223
              |||||||| |||||||||||||||||||||||||| |||||||||
Sbjct  3468  TAAATAAATCAAAACTTTCAACAACGGATCTCTTGGTTCTGGCATC  3513


>JAJTCY010000047.1 Fusarium commune strain F23a F23a_Scaffold49, whole genome shotgun 
sequence
Length=29117

 Score = 237 bits (128),  Expect = 1e-58
 Identities = 195/226 (86%), Gaps = 10/226 (4%)
 Strand=Plus/Plus

Query  1    CAAGGTCTCCGTTGGTGAACCAGCGGAGGGATCATTACCGAGTTATACAACTCATCAA-C  59
            |||||||||||||||||||||||||||||||||||||||||||| ||||||||   || |
Sbjct  218  CAAGGTCTCCGTTGGTGAACCAGCGGAGGGATCATTACCGAGTT-TACAACTCCCAAACC  276

Query  60   CCTGTGAACATACCTAAAACGTTGCTTCGGCGGGAACAGACGGC-CCC-GTAACACGGGC  117
            ||||||||||||||  |   ||||| ||||||| | ||| | || ||| |||| ||||| 
Sbjct  277  CCTGTGAACATACC--ACTTGTTGCCTCGGCGG-ATCAGCCCGCTCCCGGTAAAACGGGA  333

Query  118  CGCCCCCGCCAGAGGACCCCCTAACTCTGTTTCTATTATGTTTCTTCTGAGTAAAACAAG  177
            ||  ||||||||||||||||  ||||||||||||| |||||  |||||||||||||| | 
Sbjct  334  CG-GCCCGCCAGAGGACCCCTAAACTCTGTTTCTA-TATGTAACTTCTGAGTAAAACCA-  390

Query  178  CAAATAAATTAAAACTTTCAACAACGGATCTCTTGGCTCTGGCATC  223
             |||||||| |||||||||||||||||||||||||| |||||||||
Sbjct  391  TAAATAAATCAAAACTTTCAACAACGGATCTCTTGGTTCTGGCATC  436


 Score = 237 bits (128),  Expect = 1e-58
 Identities = 195/226 (86%), Gaps = 10/226 (4%)
 Strand=Plus/Plus

Query  1     CAAGGTCTCCGTTGGTGAACCAGCGGAGGGATCATTACCGAGTTATACAACTCATCAA-C  59
             |||||||||||||||||||||||||||||||||||||||||||| ||||||||   || |
Sbjct  8151  CAAGGTCTCCGTTGGTGAACCAGCGGAGGGATCATTACCGAGTT-TACAACTCCCAAACC  8209

Query  60    CCTGTGAACATACCTAAAACGTTGCTTCGGCGGGAACAGACGGC-CCC-GTAACACGGGC  117
             ||||||||||||||  |   ||||| ||||||| | ||| | || ||| |||| ||||| 
Sbjct  8210  CCTGTGAACATACC--ACTTGTTGCCTCGGCGG-ATCAGCCCGCTCCCGGTAAAACGGGA  8266

Query  118   CGCCCCCGCCAGAGGACCCCCTAACTCTGTTTCTATTATGTTTCTTCTGAGTAAAACAAG  177
             ||  ||||||||||||||||  ||||||||||||| |||||  |||||||||||||| | 
Sbjct  8267  CG-GCCCGCCAGAGGACCCCTAAACTCTGTTTCTA-TATGTAACTTCTGAGTAAAACCA-  8323

Query  178   CAAATAAATTAAAACTTTCAACAACGGATCTCTTGGCTCTGGCATC  223
              |||||||| |||||||||||||||||||||||||| |||||||||
Sbjct  8324  TAAATAAATCAAAACTTTCAACAACGGATCTCTTGGTTCTGGCATC  8369


 Score = 237 bits (128),  Expect = 1e-58
 Identities = 195/226 (86%), Gaps = 10/226 (4%)
 Strand=Plus/Plus

Query  1      CAAGGTCTCCGTTGGTGAACCAGCGGAGGGATCATTACCGAGTTATACAACTCATCAA-C  59
              |||||||||||||||||||||||||||||||||||||||||||| ||||||||   || |
Sbjct  16074  CAAGGTCTCCGTTGGTGAACCAGCGGAGGGATCATTACCGAGTT-TACAACTCCCAAACC  16132

Query  60     CCTGTGAACATACCTAAAACGTTGCTTCGGCGGGAACAGACGGC-CCC-GTAACACGGGC  117
              ||||||||||||||  |   ||||| ||||||| | ||| | || ||| |||| ||||| 
Sbjct  16133  CCTGTGAACATACC--ACTTGTTGCCTCGGCGG-ATCAGCCCGCTCCCGGTAAAACGGGA  16189

Query  118    CGCCCCCGCCAGAGGACCCCCTAACTCTGTTTCTATTATGTTTCTTCTGAGTAAAACAAG  177
              ||  ||||||||||||||||  ||||||||||||| |||||  |||||||||||||| | 
Sbjct  16190  CG-GCCCGCCAGAGGACCCCTAAACTCTGTTTCTA-TATGTAACTTCTGAGTAAAACCA-  16246

Query  178    CAAATAAATTAAAACTTTCAACAACGGATCTCTTGGCTCTGGCATC  223
               |||||||| |||||||||||||||||||||||||| |||||||||
Sbjct  16247  TAAATAAATCAAAACTTTCAACAACGGATCTCTTGGTTCTGGCATC  16292


 Score = 237 bits (128),  Expect = 1e-58
 Identities = 195/226 (86%), Gaps = 10/226 (4%)
 Strand=Plus/Plus

Query  1      CAAGGTCTCCGTTGGTGAACCAGCGGAGGGATCATTACCGAGTTATACAACTCATCAA-C  59
              |||||||||||||||||||||||||||||||||||||||||||| ||||||||   || |
Sbjct  23997  CAAGGTCTCCGTTGGTGAACCAGCGGAGGGATCATTACCGAGTT-TACAACTCCCAAACC  24055

Query  60     CCTGTGAACATACCTAAAACGTTGCTTCGGCGGGAACAGACGGC-CCC-GTAACACGGGC  117
              ||||||||||||||  |   ||||| ||||||| | ||| | || ||| |||| ||||| 
Sbjct  24056  CCTGTGAACATACC--ACTTGTTGCCTCGGCGG-ATCAGCCCGCTCCCGGTAAAACGGGA  24112

Query  118    CGCCCCCGCCAGAGGACCCCCTAACTCTGTTTCTATTATGTTTCTTCTGAGTAAAACAAG  177
              ||  ||||||||||||||||  ||||||||||||| |||||  |||||||||||||| | 
Sbjct  24113  CG-GCCCGCCAGAGGACCCCTAAACTCTGTTTCTA-TATGTAACTTCTGAGTAAAACCA-  24169

Query  178    CAAATAAATTAAAACTTTCAACAACGGATCTCTTGGCTCTGGCATC  223
               |||||||| |||||||||||||||||||||||||| |||||||||
Sbjct  24170  TAAATAAATCAAAACTTTCAACAACGGATCTCTTGGTTCTGGCATC  24215


>JAJTCY010000046.1 Fusarium commune strain F23a F23a_Scaffold48, whole genome shotgun 
sequence
Length=12220

 Score = 237 bits (128),  Expect = 1e-58
 Identities = 195/226 (86%), Gaps = 10/226 (4%)
 Strand=Plus/Plus

Query  1     CAAGGTCTCCGTTGGTGAACCAGCGGAGGGATCATTACCGAGTTATACAACTCATCAA-C  59
             |||||||||||||||||||||||||||||||||||||||||||| ||||||||   || |
Sbjct  7396  CAAGGTCTCCGTTGGTGAACCAGCGGAGGGATCATTACCGAGTT-TACAACTCCCAAACC  7454

Query  60    CCTGTGAACATACCTAAAACGTTGCTTCGGCGGGAACAGACGGC-CCC-GTAACACGGGC  117
             ||||||||||||||  |   ||||| ||||||| | ||| | || ||| |||| ||||| 
Sbjct  7455  CCTGTGAACATACC--ACTTGTTGCCTCGGCGG-ATCAGCCCGCTCCCGGTAAAACGGGA  7511

Query  118   CGCCCCCGCCAGAGGACCCCCTAACTCTGTTTCTATTATGTTTCTTCTGAGTAAAACAAG  177
             ||  ||||||||||||||||  ||||||||||||| |||||  |||||||||||||| | 
Sbjct  7512  CG-GCCCGCCAGAGGACCCCTAAACTCTGTTTCTA-TATGTAACTTCTGAGTAAAACCA-  7568

Query  178   CAAATAAATTAAAACTTTCAACAACGGATCTCTTGGCTCTGGCATC  223
              |||||||| |||||||||||||||||||||||||| |||||||||
Sbjct  7569  TAAATAAATCAAAACTTTCAACAACGGATCTCTTGGTTCTGGCATC  7614


>JAJTCY010000045.1 Fusarium commune strain F23a F23a_Scaffold47, whole genome shotgun 
sequence
Length=13726

 Score = 237 bits (128),  Expect = 1e-58
 Identities = 195/226 (86%), Gaps = 10/226 (4%)
 Strand=Plus/Minus

Query  1     CAAGGTCTCCGTTGGTGAACCAGCGGAGGGATCATTACCGAGTTATACAACTCATCAA-C  59
             |||||||||||||||||||||||||||||||||||||||||||| ||||||||   || |
Sbjct  4052  CAAGGTCTCCGTTGGTGAACCAGCGGAGGGATCATTACCGAGTT-TACAACTCCCAAACC  3994

Query  60    CCTGTGAACATACCTAAAACGTTGCTTCGGCGGGAACAGACGGC-CCC-GTAACACGGGC  117
             ||||||||||||||  |   ||||| ||||||| | ||| | || ||| |||| ||||| 
Sbjct  3993  CCTGTGAACATACC--ACTTGTTGCCTCGGCGG-ATCAGCCCGCTCCCGGTAAAACGGGA  3937

Query  118   CGCCCCCGCCAGAGGACCCCCTAACTCTGTTTCTATTATGTTTCTTCTGAGTAAAACAAG  177
             ||  ||||||||||||||||  |||||||||||||| ||||  |||||||||||||| | 
Sbjct  3936  CG-GCCCGCCAGAGGACCCCTAAACTCTGTTTCTAT-ATGTAACTTCTGAGTAAAACCA-  3880

Query  178   CAAATAAATTAAAACTTTCAACAACGGATCTCTTGGCTCTGGCATC  223
              |||||||| |||||||||||||||||||||||||| |||||||||
Sbjct  3879  TAAATAAATCAAAACTTTCAACAACGGATCTCTTGGTTCTGGCATC  3834


 Score = 235 bits (127),  Expect = 4e-58
 Identities = 195/226 (86%), Gaps = 11/226 (5%)
 Strand=Plus/Minus

Query  1      CAAGGTCTCCGTTGGTGAACCAGCGGAGGGATCATTACCGAGTTATACAACTCATCAA-C  59
              |||||||||||||||||||||||||||||||||||||||||||| ||||||||   || |
Sbjct  11971  CAAGGTCTCCGTTGGTGAACCAGCGGAGGGATCATTACCGAGTT-TACAACTCCCAAACC  11913

Query  60     CCTGTGAACATACCTAAAACGTTGCTTCGGCGGGAACAGACGGC-CCC-GTAACACGGGC  117
              ||||||||||||||  |   ||||| ||||||| | ||| | || ||| |||| ||||| 
Sbjct  11912  CCTGTGAACATACC--ACTTGTTGCCTCGGCGG-ATCAGCCCGCTCCCGGTAA-ACGGGA  11857

Query  118    CGCCCCCGCCAGAGGACCCCCTAACTCTGTTTCTATTATGTTTCTTCTGAGTAAAACAAG  177
              ||  ||||||||||||||||  |||||||||||||| ||||  |||||||||||||| | 
Sbjct  11856  CG-GCCCGCCAGAGGACCCCTAAACTCTGTTTCTAT-ATGTAACTTCTGAGTAAAACCA-  11800

Query  178    CAAATAAATTAAAACTTTCAACAACGGATCTCTTGGCTCTGGCATC  223
               |||||||| |||||||||||||||||||||||||| |||||||||
Sbjct  11799  TAAATAAATCAAAACTTTCAACAACGGATCTCTTGGTTCTGGCATC  11754


>JAAGWP010000136.1 Fusarium graminum strain NRRL 20692 NRRL20692_c0000136, whole 
genome shotgun sequence
Length=7991

 Score = 235 bits (127),  Expect = 4e-58
 Identities = 198/230 (86%), Gaps = 14/230 (6%)
 Strand=Plus/Minus

Query  1    CAAGGTCTCCGTTGGTGAACCAGCGGAGGGATCATTACCGAGTTATACAACTCATCAA-C  59
            |||||||||||||||||||||||||||||||||||||||||||| ||||||||   || |
Sbjct  603  CAAGGTCTCCGTTGGTGAACCAGCGGAGGGATCATTACCGAGTT-TACAACTCCCAAACC  545

Query  60   CCTGTGAACATACCTAAAACGTTGCTTCGGCGGGAACAG-ACG-GCCCCGTAACACGGGC  117
            |||||||||||||||  || ||||| ||||||| | |||  || ||||||||| ||||| 
Sbjct  544  CCTGTGAACATACCTTTAATGTTGCCTCGGCGG-ATCAGCCCGCGCCCCGTAAAACGGGA  486

Query  118  CGCCCCCGCCAGAGGACCCCCTAACTC---TGTTTCTATTA-TGTTTCTTCTGAGTAAAA  173
            ||  |||||||||||||||   |||||   ||||||  ||| |||  |||||||||||||
Sbjct  485  CG-GCCCGCCAGAGGACCC--AAACTCTAATGTTTC--TTATTGTAACTTCTGAGTAAAA  431

Query  174  CAAGCAAATAAATTAAAACTTTCAACAACGGATCTCTTGGCTCTGGCATC  223
            ||| ||||||||| |||||||||||||||||||||||||| |||||||||
Sbjct  430  CAAACAAATAAATCAAAACTTTCAACAACGGATCTCTTGGTTCTGGCATC  381


>JAAVTZ010000151.1 Fusarium lateritium strain NRRL 13622 F_lateritium_13622_contig_0000151, 
whole genome shotgun sequence
Length=7994

 Score = 233 bits (126),  Expect = 1e-57
 Identities = 196/228 (86%), Gaps = 11/228 (5%)
 Strand=Plus/Minus

Query  1     CAAGGTCTCCGTTGGTGAACCAGCGGAGGGATCATTACCGAGTTATACAACTCATCAA-C  59
             |||||||||||||||||||||||||||||||||||||||||||| ||||||||   || |
Sbjct  1271  CAAGGTCTCCGTTGGTGAACCAGCGGAGGGATCATTACCGAGTT-TACAACTCCCAAACC  1213

Query  60    CCTGTGAACATACCTAAAACGTTGCTTCGGCGGGAACAG-ACG-GCCCCGTAACACGGGC  117
             |||||||||||||||  |  ||||| ||||||| | |||  || ||||||||| ||||| 
Sbjct  1212  CCTGTGAACATACCT-TATTGTTGCCTCGGCGG-ATCAGCCCGCGCCCCGTAAAACGGGA  1155

Query  118   CGCCCCCGCCAGAGGACCCCCTAACTCTGTTTCTA-TTA-TGTTTCTTCTGAGTAAAACA  175
             ||  ||||||||||||  ||| ||||||  || || ||| ||| |||||||||||| |||
Sbjct  1154  CG-GCCCGCCAGAGGA-ACCCAAACTCT-ATTGTATTTAGTGTATCTTCTGAGTAACACA  1098

Query  176   AGCAAATAAATTAAAACTTTCAACAACGGATCTCTTGGCTCTGGCATC  223
             | ||||||||| |||||||||||||||||||||||||| |||||||||
Sbjct  1097  AACAAATAAATCAAAACTTTCAACAACGGATCTCTTGGTTCTGGCATC  1050


>JAASAY010000001.1 Fusarium stilboides strain NRRL 20429 F_stilboides_20429_contig_0000001, 
whole genome shotgun sequence
Length=7990

 Score = 233 bits (126),  Expect = 1e-57
 Identities = 196/228 (86%), Gaps = 12/228 (5%)
 Strand=Plus/Plus

Query  1     CAAGGTCTCCGTTGGTGAACCAGCGGAGGGATCATTACCGAGTTATACAACTCATCAA-C  59
             |||||||||||||||||||||||||||||||||||||||||||| ||||||||   || |
Sbjct  3580  CAAGGTCTCCGTTGGTGAACCAGCGGAGGGATCATTACCGAGTT-TACAACTCCCAAACC  3638

Query  60    CCTGTGAACATACCTAAAACGTTGCTTCGGCGGGAACAG-ACG-GCCCCGTAACACGGGC  117
             |||||||||||||||  |  ||||| ||||||| | |||  || ||||||||| ||||| 
Sbjct  3639  CCTGTGAACATACCT-TATTGTTGCCTCGGCGG-ATCAGCCCGCGCCCCGTAAAACGGGA  3696

Query  118   CGCCCCCGCCAGAGGACCCCCTAACTCTGTTTCTA-TTA-TGTTTCTTCTGAGTAAAACA  175
             ||  |||||||||||||||   ||||||  || || ||| ||| |||||||||||| |||
Sbjct  3697  CG-GCCCGCCAGAGGACCC--AAACTCT-ATTGTATTTAGTGTATCTTCTGAGTAACACA  3752

Query  176   AGCAAATAAATTAAAACTTTCAACAACGGATCTCTTGGCTCTGGCATC  223
             | ||||||||| |||||||||||||||||||||||||| |||||||||
Sbjct  3753  AACAAATAAATCAAAACTTTCAACAACGGATCTCTTGGTTCTGGCATC  3800


>JAGMVH010000004.1 Fusarium avenaceum strain MPI-SDFR-AT-0044 DER45scaffold_4, whole 
genome shotgun sequence
Length=4676257

 Score = 233 bits (126),  Expect = 1e-57
 Identities = 198/230 (86%), Gaps = 15/230 (7%)
 Strand=Plus/Plus

Query  1     CAAGGTCTCCGTTGGTGAACCAGCGGAGGGATCATTACCGAGTTATACAACTCATCAA-C  59
             |||||||||||||||||||||||||||||||||||||||||||| ||||||||   || |
Sbjct  1508  CAAGGTCTCCGTTGGTGAACCAGCGGAGGGATCATTACCGAGTT-TACAACTCCCAAACC  1566

Query  60    CCTGTGAACATACCTAAAACGTTGCTTCGGCGGGAACAG-ACG-GCCCCGTAACACGGGC  117
             |||||||||||||||  || ||||| ||||||| | |||  || ||||||||| ||||| 
Sbjct  1567  CCTGTGAACATACCT-TAATGTTGCCTCGGCGG-ATCAGCCCGCGCCCCGTAAAACGGGA  1624

Query  118   CGCCCCCGCCAGAGGACCCCCTAACTC---TGTTTCTATTA-TGTTTCTTCTGAGTAAAA  173
             ||  |||||||||||||||   |||||   ||||||  ||| |||  |||||||||||||
Sbjct  1625  CG-GCCCGCCAGAGGACCC--AAACTCTAATGTTTC--TTATTGTAACTTCTGAGTAAAA  1679

Query  174   CAAGCAAATAAATTAAAACTTTCAACAACGGATCTCTTGGCTCTGGCATC  223
             ||| ||||||||| |||||||||||||||||||||||||| |||||||||
Sbjct  1680  CAAACAAATAAATCAAAACTTTCAACAACGGATCTCTTGGTTCTGGCATC  1729


 Score = 233 bits (126),  Expect = 1e-57
 Identities = 198/230 (86%), Gaps = 15/230 (7%)
 Strand=Plus/Plus

Query  1     CAAGGTCTCCGTTGGTGAACCAGCGGAGGGATCATTACCGAGTTATACAACTCATCAA-C  59
             |||||||||||||||||||||||||||||||||||||||||||| ||||||||   || |
Sbjct  9485  CAAGGTCTCCGTTGGTGAACCAGCGGAGGGATCATTACCGAGTT-TACAACTCCCAAACC  9543

Query  60    CCTGTGAACATACCTAAAACGTTGCTTCGGCGGGAACAG-ACG-GCCCCGTAACACGGGC  117
             |||||||||||||||  || ||||| ||||||| | |||  || ||||||||| ||||| 
Sbjct  9544  CCTGTGAACATACCT-TAATGTTGCCTCGGCGG-ATCAGCCCGCGCCCCGTAAAACGGGA  9601

Query  118   CGCCCCCGCCAGAGGACCCCCTAACTC---TGTTTCTATTA-TGTTTCTTCTGAGTAAAA  173
             ||  |||||||||||||||   |||||   ||||||  ||| |||  |||||||||||||
Sbjct  9602  CG-GCCCGCCAGAGGACCC--AAACTCTAATGTTTC--TTATTGTAACTTCTGAGTAAAA  9656

Query  174   CAAGCAAATAAATTAAAACTTTCAACAACGGATCTCTTGGCTCTGGCATC  223
             ||| ||||||||| |||||||||||||||||||||||||| |||||||||
Sbjct  9657  CAAACAAATAAATCAAAACTTTCAACAACGGATCTCTTGGTTCTGGCATC  9706


>JAGPXF010000020.1 Fusarium tricinctum strain MPI-SDFR-AT-0068 BKA59scaffold_20, 
whole genome shotgun sequence
Length=2324

 Score = 233 bits (126),  Expect = 1e-57
 Identities = 198/230 (86%), Gaps = 15/230 (7%)
 Strand=Plus/Plus

Query  1     CAAGGTCTCCGTTGGTGAACCAGCGGAGGGATCATTACCGAGTTATACAACTCATCAA-C  59
             |||||||||||||||||||||||||||||||||||||||||||| ||||||||   || |
Sbjct  1491  CAAGGTCTCCGTTGGTGAACCAGCGGAGGGATCATTACCGAGTT-TACAACTCCCAAACC  1549

Query  60    CCTGTGAACATACCTAAAACGTTGCTTCGGCGGGAACAG-ACG-GCCCCGTAACACGGGC  117
             |||||||||||||||  || ||||| ||||||| | |||  || ||||||||| ||||| 
Sbjct  1550  CCTGTGAACATACCT-TAATGTTGCCTCGGCGG-ATCAGCCCGCGCCCCGTAAAACGGGA  1607

Query  118   CGCCCCCGCCAGAGGACCCCCTAACTC---TGTTTCTATTA-TGTTTCTTCTGAGTAAAA  173
             ||  |||||||||||||||   |||||   ||||||  ||| |||  |||||||||||||
Sbjct  1608  CG-GCCCGCCAGAGGACCC--AAACTCTAATGTTTC--TTATTGTAACTTCTGAGTAAAA  1662

Query  174   CAAGCAAATAAATTAAAACTTTCAACAACGGATCTCTTGGCTCTGGCATC  223
             ||| ||||||||| |||||||||||||||||||||||||| |||||||||
Sbjct  1663  CAAACAAATAAATCAAAACTTTCAACAACGGATCTCTTGGTTCTGGCATC  1712


>JAGPXF010000016.1 Fusarium tricinctum strain MPI-SDFR-AT-0068 BKA59scaffold_16, 
whole genome shotgun sequence
Length=9036

 Score = 233 bits (126),  Expect = 1e-57
 Identities = 198/230 (86%), Gaps = 15/230 (7%)
 Strand=Plus/Plus

Query  1     CAAGGTCTCCGTTGGTGAACCAGCGGAGGGATCATTACCGAGTTATACAACTCATCAA-C  59
             |||||||||||||||||||||||||||||||||||||||||||| ||||||||   || |
Sbjct  1387  CAAGGTCTCCGTTGGTGAACCAGCGGAGGGATCATTACCGAGTT-TACAACTCCCAAACC  1445

Query  60    CCTGTGAACATACCTAAAACGTTGCTTCGGCGGGAACAG-ACG-GCCCCGTAACACGGGC  117
             |||||||||||||||  || ||||| ||||||| | |||  || ||||||||| ||||| 
Sbjct  1446  CCTGTGAACATACCT-TAATGTTGCCTCGGCGG-ATCAGCCCGCGCCCCGTAAAACGGGA  1503

Query  118   CGCCCCCGCCAGAGGACCCCCTAACTC---TGTTTCTATTA-TGTTTCTTCTGAGTAAAA  173
             ||  |||||||||||||||   |||||   ||||||  ||| |||  |||||||||||||
Sbjct  1504  CG-GCCCGCCAGAGGACCC--AAACTCTAATGTTTC--TTATTGTAACTTCTGAGTAAAA  1558

Query  174   CAAGCAAATAAATTAAAACTTTCAACAACGGATCTCTTGGCTCTGGCATC  223
             ||| ||||||||| |||||||||||||||||||||||||| |||||||||
Sbjct  1559  CAAACAAATAAATCAAAACTTTCAACAACGGATCTCTTGGTTCTGGCATC  1608


>JABFMN010000028.1 Fusarium torulosum strain NRRL 22747 NRRL22747_c0000028, whole 
genome shotgun sequence
Length=7953

 Score = 233 bits (126),  Expect = 1e-57
 Identities = 198/230 (86%), Gaps = 15/230 (7%)
 Strand=Plus/Plus

Query  1     CAAGGTCTCCGTTGGTGAACCAGCGGAGGGATCATTACCGAGTTATACAACTCATCAA-C  59
             |||||||||||||||||||||||||||||||||||||||||||| ||||||||   || |
Sbjct  7523  CAAGGTCTCCGTTGGTGAACCAGCGGAGGGATCATTACCGAGTT-TACAACTCCCAAACC  7581

Query  60    CCTGTGAACATACCTAAAACGTTGCTTCGGCGGGAACAG-ACG-GCCCCGTAACACGGGC  117
             |||||||||||||||  || ||||| ||||||| | |||  || ||||||||| ||||| 
Sbjct  7582  CCTGTGAACATACCT-TAATGTTGCCTCGGCGG-ATCAGCCCGCGCCCCGTAAAACGGGA  7639

Query  118   CGCCCCCGCCAGAGGACCCCCTAACTC---TGTTTCTATTA-TGTTTCTTCTGAGTAAAA  173
             ||  |||||||||||||||   |||||   ||||||  ||| |||  |||||||||||||
Sbjct  7640  CG-GCCCGCCAGAGGACCC--AAACTCTAATGTTTC--TTATTGTAACTTCTGAGTAAAA  7694

Query  174   CAAGCAAATAAATTAAAACTTTCAACAACGGATCTCTTGGCTCTGGCATC  223
             ||| ||||||||| |||||||||||||||||||||||||| |||||||||
Sbjct  7695  CAAACAAATAAATCAAAACTTTCAACAACGGATCTCTTGGTTCTGGCATC  7744


>JAGFMC010000005.1 Fusarium sp. C39 Scaffold5_1, whole genome shotgun sequence
Length=4702012

 Score = 233 bits (126),  Expect = 1e-57
 Identities = 198/230 (86%), Gaps = 15/230 (7%)
 Strand=Plus/Minus

Query  1        CAAGGTCTCCGTTGGTGAACCAGCGGAGGGATCATTACCGAGTTATACAACTCATCAA-C  59
                |||||||||||||||||||||||||||||||||||||||||||| ||||||||   || |
Sbjct  4677182  CAAGGTCTCCGTTGGTGAACCAGCGGAGGGATCATTACCGAGTT-TACAACTCCCAAACC  4677124

Query  60       CCTGTGAACATACCTAAAACGTTGCTTCGGCGGGAACAG-ACG-GCCCCGTAACACGGGC  117
                |||||||||||||||  || ||||| ||||||| | |||  || ||||||||| ||||| 
Sbjct  4677123  CCTGTGAACATACCT-TAATGTTGCCTCGGCGG-ATCAGCCCGCGCCCCGTAAAACGGGA  4677066

Query  118      CGCCCCCGCCAGAGGACCCCCTAACTC---TGTTTCTATTA-TGTTTCTTCTGAGTAAAA  173
                ||  |||||||||||||||   |||||   ||||||  ||| |||  |||||||||||||
Sbjct  4677065  CG-GCCCGCCAGAGGACCC--AAACTCTAATGTTTC--TTATTGTAACTTCTGAGTAAAA  4677011

Query  174      CAAGCAAATAAATTAAAACTTTCAACAACGGATCTCTTGGCTCTGGCATC  223
                ||| ||||||||| |||||||||||||||||||||||||| |||||||||
Sbjct  4677010  CAAACAAATAAATCAAAACTTTCAACAACGGATCTCTTGGTTCTGGCATC  4676961


 Score = 233 bits (126),  Expect = 1e-57
 Identities = 198/230 (86%), Gaps = 15/230 (7%)
 Strand=Plus/Minus

Query  1        CAAGGTCTCCGTTGGTGAACCAGCGGAGGGATCATTACCGAGTTATACAACTCATCAA-C  59
                |||||||||||||||||||||||||||||||||||||||||||| ||||||||   || |
Sbjct  4685128  CAAGGTCTCCGTTGGTGAACCAGCGGAGGGATCATTACCGAGTT-TACAACTCCCAAACC  4685070

Query  60       CCTGTGAACATACCTAAAACGTTGCTTCGGCGGGAACAG-ACG-GCCCCGTAACACGGGC  117
                |||||||||||||||  || ||||| ||||||| | |||  || ||||||||| ||||| 
Sbjct  4685069  CCTGTGAACATACCT-TAATGTTGCCTCGGCGG-ATCAGCCCGCGCCCCGTAAAACGGGA  4685012

Query  118      CGCCCCCGCCAGAGGACCCCCTAACTC---TGTTTCTATTA-TGTTTCTTCTGAGTAAAA  173
                ||  |||||||||||||||   |||||   ||||||  ||| |||  |||||||||||||
Sbjct  4685011  CG-GCCCGCCAGAGGACCC--AAACTCTAATGTTTC--TTATTGTAACTTCTGAGTAAAA  4684957

Query  174      CAAGCAAATAAATTAAAACTTTCAACAACGGATCTCTTGGCTCTGGCATC  223
                ||| ||||||||| |||||||||||||||||||||||||| |||||||||
Sbjct  4684956  CAAACAAATAAATCAAAACTTTCAACAACGGATCTCTTGGTTCTGGCATC  4684907


 Score = 233 bits (126),  Expect = 1e-57
 Identities = 198/230 (86%), Gaps = 15/230 (7%)
 Strand=Plus/Minus

Query  1        CAAGGTCTCCGTTGGTGAACCAGCGGAGGGATCATTACCGAGTTATACAACTCATCAA-C  59
                |||||||||||||||||||||||||||||||||||||||||||| ||||||||   || |
Sbjct  4693074  CAAGGTCTCCGTTGGTGAACCAGCGGAGGGATCATTACCGAGTT-TACAACTCCCAAACC  4693016

Query  60       CCTGTGAACATACCTAAAACGTTGCTTCGGCGGGAACAG-ACG-GCCCCGTAACACGGGC  117
                |||||||||||||||  || ||||| ||||||| | |||  || ||||||||| ||||| 
Sbjct  4693015  CCTGTGAACATACCT-TAATGTTGCCTCGGCGG-ATCAGCCCGCGCCCCGTAAAACGGGA  4692958

Query  118      CGCCCCCGCCAGAGGACCCCCTAACTC---TGTTTCTATTA-TGTTTCTTCTGAGTAAAA  173
                ||  |||||||||||||||   |||||   ||||||  ||| |||  |||||||||||||
Sbjct  4692957  CG-GCCCGCCAGAGGACCC--AAACTCTAATGTTTC--TTATTGTAACTTCTGAGTAAAA  4692903

Query  174      CAAGCAAATAAATTAAAACTTTCAACAACGGATCTCTTGGCTCTGGCATC  223
                ||| ||||||||| |||||||||||||||||||||||||| |||||||||
Sbjct  4692902  CAAACAAATAAATCAAAACTTTCAACAACGGATCTCTTGGTTCTGGCATC  4692853


 Score = 233 bits (126),  Expect = 1e-57
 Identities = 198/230 (86%), Gaps = 15/230 (7%)
 Strand=Plus/Minus

Query  1        CAAGGTCTCCGTTGGTGAACCAGCGGAGGGATCATTACCGAGTTATACAACTCATCAA-C  59
                |||||||||||||||||||||||||||||||||||||||||||| ||||||||   || |
Sbjct  4701020  CAAGGTCTCCGTTGGTGAACCAGCGGAGGGATCATTACCGAGTT-TACAACTCCCAAACC  4700962

Query  60       CCTGTGAACATACCTAAAACGTTGCTTCGGCGGGAACAG-ACG-GCCCCGTAACACGGGC  117
                |||||||||||||||  || ||||| ||||||| | |||  || ||||||||| ||||| 
Sbjct  4700961  CCTGTGAACATACCT-TAATGTTGCCTCGGCGG-ATCAGCCCGCGCCCCGTAAAACGGGA  4700904

Query  118      CGCCCCCGCCAGAGGACCCCCTAACTC---TGTTTCTATTA-TGTTTCTTCTGAGTAAAA  173
                ||  |||||||||||||||   |||||   ||||||  ||| |||  |||||||||||||
Sbjct  4700903  CG-GCCCGCCAGAGGACCC--AAACTCTAATGTTTC--TTATTGTAACTTCTGAGTAAAA  4700849

Query  174      CAAGCAAATAAATTAAAACTTTCAACAACGGATCTCTTGGCTCTGGCATC  223
                ||| ||||||||| |||||||||||||||||||||||||| |||||||||
Sbjct  4700848  CAAACAAATAAATCAAAACTTTCAACAACGGATCTCTTGGTTCTGGCATC  4700799


>JAGFMC010000023.1 Fusarium sp. C39 Scaffold23_1, whole genome shotgun sequence
Length=22193

 Score = 233 bits (126),  Expect = 1e-57
 Identities = 198/230 (86%), Gaps = 15/230 (7%)
 Strand=Plus/Minus

Query  1     CAAGGTCTCCGTTGGTGAACCAGCGGAGGGATCATTACCGAGTTATACAACTCATCAA-C  59
             |||||||||||||||||||||||||||||||||||||||||||| ||||||||   || |
Sbjct  6634  CAAGGTCTCCGTTGGTGAACCAGCGGAGGGATCATTACCGAGTT-TACAACTCCCAAACC  6576

Query  60    CCTGTGAACATACCTAAAACGTTGCTTCGGCGGGAACAG-ACG-GCCCCGTAACACGGGC  117
             |||||||||||||||  || ||||| ||||||| | |||  || ||||||||| ||||| 
Sbjct  6575  CCTGTGAACATACCT-TAATGTTGCCTCGGCGG-ATCAGCCCGCGCCCCGTAAAACGGGA  6518

Query  118   CGCCCCCGCCAGAGGACCCCCTAACTC---TGTTTCTATTA-TGTTTCTTCTGAGTAAAA  173
             ||  |||||||||||||||   |||||   ||||||  ||| |||  |||||||||||||
Sbjct  6517  CG-GCCCGCCAGAGGACCC--AAACTCTAATGTTTC--TTATTGTAACTTCTGAGTAAAA  6463

Query  174   CAAGCAAATAAATTAAAACTTTCAACAACGGATCTCTTGGCTCTGGCATC  223
             ||| ||||||||| |||||||||||||||||||||||||| |||||||||
Sbjct  6462  CAAACAAATAAATCAAAACTTTCAACAACGGATCTCTTGGTTCTGGCATC  6413


 Score = 233 bits (126),  Expect = 1e-57
 Identities = 198/230 (86%), Gaps = 15/230 (7%)
 Strand=Plus/Minus

Query  1      CAAGGTCTCCGTTGGTGAACCAGCGGAGGGATCATTACCGAGTTATACAACTCATCAA-C  59
              |||||||||||||||||||||||||||||||||||||||||||| ||||||||   || |
Sbjct  14581  CAAGGTCTCCGTTGGTGAACCAGCGGAGGGATCATTACCGAGTT-TACAACTCCCAAACC  14523

Query  60     CCTGTGAACATACCTAAAACGTTGCTTCGGCGGGAACAG-ACG-GCCCCGTAACACGGGC  117
              |||||||||||||||  || ||||| ||||||| | |||  || ||||||||| ||||| 
Sbjct  14522  CCTGTGAACATACCT-TAATGTTGCCTCGGCGG-ATCAGCCCGCGCCCCGTAAAACGGGA  14465

Query  118    CGCCCCCGCCAGAGGACCCCCTAACTC---TGTTTCTATTA-TGTTTCTTCTGAGTAAAA  173
              ||  |||||||||||||||   |||||   ||||||  ||| |||  |||||||||||||
Sbjct  14464  CG-GCCCGCCAGAGGACCC--AAACTCTAATGTTTC--TTATTGTAACTTCTGAGTAAAA  14410

Query  174    CAAGCAAATAAATTAAAACTTTCAACAACGGATCTCTTGGCTCTGGCATC  223
              ||| ||||||||| |||||||||||||||||||||||||| |||||||||
Sbjct  14409  CAAACAAATAAATCAAAACTTTCAACAACGGATCTCTTGGTTCTGGCATC  14360


>JAGFMC010000018.1 Fusarium sp. C39 Scaffold18_1, whole genome shotgun sequence
Length=50274

 Score = 233 bits (126),  Expect = 1e-57
 Identities = 198/230 (86%), Gaps = 15/230 (7%)
 Strand=Plus/Minus

Query  1     CAAGGTCTCCGTTGGTGAACCAGCGGAGGGATCATTACCGAGTTATACAACTCATCAA-C  59
             |||||||||||||||||||||||||||||||||||||||||||| ||||||||   || |
Sbjct  6259  CAAGGTCTCCGTTGGTGAACCAGCGGAGGGATCATTACCGAGTT-TACAACTCCCAAACC  6201

Query  60    CCTGTGAACATACCTAAAACGTTGCTTCGGCGGGAACAG-ACG-GCCCCGTAACACGGGC  117
             |||||||||||||||  || ||||| ||||||| | |||  || ||||||||| ||||| 
Sbjct  6200  CCTGTGAACATACCT-TAATGTTGCCTCGGCGG-ATCAGCCCGCGCCCCGTAAAACGGGA  6143

Query  118   CGCCCCCGCCAGAGGACCCCCTAACTC---TGTTTCTATTA-TGTTTCTTCTGAGTAAAA  173
             ||  |||||||||||||||   |||||   ||||||  ||| |||  |||||||||||||
Sbjct  6142  CG-GCCCGCCAGAGGACCC--AAACTCTAATGTTTC--TTATTGTAACTTCTGAGTAAAA  6088

Query  174   CAAGCAAATAAATTAAAACTTTCAACAACGGATCTCTTGGCTCTGGCATC  223
             ||| ||||||||| |||||||||||||||||||||||||| |||||||||
Sbjct  6087  CAAACAAATAAATCAAAACTTTCAACAACGGATCTCTTGGTTCTGGCATC  6038


 Score = 233 bits (126),  Expect = 1e-57
 Identities = 198/230 (86%), Gaps = 15/230 (7%)
 Strand=Plus/Minus

Query  1      CAAGGTCTCCGTTGGTGAACCAGCGGAGGGATCATTACCGAGTTATACAACTCATCAA-C  59
              |||||||||||||||||||||||||||||||||||||||||||| ||||||||   || |
Sbjct  14205  CAAGGTCTCCGTTGGTGAACCAGCGGAGGGATCATTACCGAGTT-TACAACTCCCAAACC  14147

Query  60     CCTGTGAACATACCTAAAACGTTGCTTCGGCGGGAACAG-ACG-GCCCCGTAACACGGGC  117
              |||||||||||||||  || ||||| ||||||| | |||  || ||||||||| ||||| 
Sbjct  14146  CCTGTGAACATACCT-TAATGTTGCCTCGGCGG-ATCAGCCCGCGCCCCGTAAAACGGGA  14089

Query  118    CGCCCCCGCCAGAGGACCCCCTAACTC---TGTTTCTATTA-TGTTTCTTCTGAGTAAAA  173
              ||  |||||||||||||||   |||||   ||||||  ||| |||  |||||||||||||
Sbjct  14088  CG-GCCCGCCAGAGGACCC--AAACTCTAATGTTTC--TTATTGTAACTTCTGAGTAAAA  14034

Query  174    CAAGCAAATAAATTAAAACTTTCAACAACGGATCTCTTGGCTCTGGCATC  223
              ||| ||||||||| |||||||||||||||||||||||||| |||||||||
Sbjct  14033  CAAACAAATAAATCAAAACTTTCAACAACGGATCTCTTGGTTCTGGCATC  13984


 Score = 233 bits (126),  Expect = 1e-57
 Identities = 198/230 (86%), Gaps = 15/230 (7%)
 Strand=Plus/Minus

Query  1      CAAGGTCTCCGTTGGTGAACCAGCGGAGGGATCATTACCGAGTTATACAACTCATCAA-C  59
              |||||||||||||||||||||||||||||||||||||||||||| ||||||||   || |
Sbjct  22151  CAAGGTCTCCGTTGGTGAACCAGCGGAGGGATCATTACCGAGTT-TACAACTCCCAAACC  22093

Query  60     CCTGTGAACATACCTAAAACGTTGCTTCGGCGGGAACAG-ACG-GCCCCGTAACACGGGC  117
              |||||||||||||||  || ||||| ||||||| | |||  || ||||||||| ||||| 
Sbjct  22092  CCTGTGAACATACCT-TAATGTTGCCTCGGCGG-ATCAGCCCGCGCCCCGTAAAACGGGA  22035

Query  118    CGCCCCCGCCAGAGGACCCCCTAACTC---TGTTTCTATTA-TGTTTCTTCTGAGTAAAA  173
              ||  |||||||||||||||   |||||   ||||||  ||| |||  |||||||||||||
Sbjct  22034  CG-GCCCGCCAGAGGACCC--AAACTCTAATGTTTC--TTATTGTAACTTCTGAGTAAAA  21980

Query  174    CAAGCAAATAAATTAAAACTTTCAACAACGGATCTCTTGGCTCTGGCATC  223
              ||| ||||||||| |||||||||||||||||||||||||| |||||||||
Sbjct  21979  CAAACAAATAAATCAAAACTTTCAACAACGGATCTCTTGGTTCTGGCATC  21930


 Score = 233 bits (126),  Expect = 1e-57
 Identities = 198/230 (86%), Gaps = 15/230 (7%)
 Strand=Plus/Minus

Query  1      CAAGGTCTCCGTTGGTGAACCAGCGGAGGGATCATTACCGAGTTATACAACTCATCAA-C  59
              |||||||||||||||||||||||||||||||||||||||||||| ||||||||   || |
Sbjct  30097  CAAGGTCTCCGTTGGTGAACCAGCGGAGGGATCATTACCGAGTT-TACAACTCCCAAACC  30039

Query  60     CCTGTGAACATACCTAAAACGTTGCTTCGGCGGGAACAG-ACG-GCCCCGTAACACGGGC  117
              |||||||||||||||  || ||||| ||||||| | |||  || ||||||||| ||||| 
Sbjct  30038  CCTGTGAACATACCT-TAATGTTGCCTCGGCGG-ATCAGCCCGCGCCCCGTAAAACGGGA  29981

Query  118    CGCCCCCGCCAGAGGACCCCCTAACTC---TGTTTCTATTA-TGTTTCTTCTGAGTAAAA  173
              ||  |||||||||||||||   |||||   ||||||  ||| |||  |||||||||||||
Sbjct  29980  CG-GCCCGCCAGAGGACCC--AAACTCTAATGTTTC--TTATTGTAACTTCTGAGTAAAA  29926

Query  174    CAAGCAAATAAATTAAAACTTTCAACAACGGATCTCTTGGCTCTGGCATC  223
              ||| ||||||||| |||||||||||||||||||||||||| |||||||||
Sbjct  29925  CAAACAAATAAATCAAAACTTTCAACAACGGATCTCTTGGTTCTGGCATC  29876


 Score = 233 bits (126),  Expect = 1e-57
 Identities = 198/230 (86%), Gaps = 15/230 (7%)
 Strand=Plus/Minus

Query  1      CAAGGTCTCCGTTGGTGAACCAGCGGAGGGATCATTACCGAGTTATACAACTCATCAA-C  59
              |||||||||||||||||||||||||||||||||||||||||||| ||||||||   || |
Sbjct  38042  CAAGGTCTCCGTTGGTGAACCAGCGGAGGGATCATTACCGAGTT-TACAACTCCCAAACC  37984

Query  60     CCTGTGAACATACCTAAAACGTTGCTTCGGCGGGAACAG-ACG-GCCCCGTAACACGGGC  117
              |||||||||||||||  || ||||| ||||||| | |||  || ||||||||| ||||| 
Sbjct  37983  CCTGTGAACATACCT-TAATGTTGCCTCGGCGG-ATCAGCCCGCGCCCCGTAAAACGGGA  37926

Query  118    CGCCCCCGCCAGAGGACCCCCTAACTC---TGTTTCTATTA-TGTTTCTTCTGAGTAAAA  173
              ||  |||||||||||||||   |||||   ||||||  ||| |||  |||||||||||||
Sbjct  37925  CG-GCCCGCCAGAGGACCC--AAACTCTAATGTTTC--TTATTGTAACTTCTGAGTAAAA  37871

Query  174    CAAGCAAATAAATTAAAACTTTCAACAACGGATCTCTTGGCTCTGGCATC  223
              ||| ||||||||| |||||||||||||||||||||||||| |||||||||
Sbjct  37870  CAAACAAATAAATCAAAACTTTCAACAACGGATCTCTTGGTTCTGGCATC  37821


 Score = 233 bits (126),  Expect = 1e-57
 Identities = 198/230 (86%), Gaps = 15/230 (7%)
 Strand=Plus/Minus

Query  1      CAAGGTCTCCGTTGGTGAACCAGCGGAGGGATCATTACCGAGTTATACAACTCATCAA-C  59
              |||||||||||||||||||||||||||||||||||||||||||| ||||||||   || |
Sbjct  45988  CAAGGTCTCCGTTGGTGAACCAGCGGAGGGATCATTACCGAGTT-TACAACTCCCAAACC  45930

Query  60     CCTGTGAACATACCTAAAACGTTGCTTCGGCGGGAACAG-ACG-GCCCCGTAACACGGGC  117
              |||||||||||||||  || ||||| ||||||| | |||  || ||||||||| ||||| 
Sbjct  45929  CCTGTGAACATACCT-TAATGTTGCCTCGGCGG-ATCAGCCCGCGCCCCGTAAAACGGGA  45872

Query  118    CGCCCCCGCCAGAGGACCCCCTAACTC---TGTTTCTATTA-TGTTTCTTCTGAGTAAAA  173
              ||  |||||||||||||||   |||||   ||||||  ||| |||  |||||||||||||
Sbjct  45871  CG-GCCCGCCAGAGGACCC--AAACTCTAATGTTTC--TTATTGTAACTTCTGAGTAAAA  45817

Query  174    CAAGCAAATAAATTAAAACTTTCAACAACGGATCTCTTGGCTCTGGCATC  223
              ||| ||||||||| |||||||||||||||||||||||||| |||||||||
Sbjct  45816  CAAACAAATAAATCAAAACTTTCAACAACGGATCTCTTGGTTCTGGCATC  45767


>JAGFMC010000015.1 Fusarium sp. C39 Scaffold15_1, whole genome shotgun sequence
Length=142570

 Score = 233 bits (126),  Expect = 1e-57
 Identities = 198/230 (86%), Gaps = 15/230 (7%)
 Strand=Plus/Plus

Query  1     CAAGGTCTCCGTTGGTGAACCAGCGGAGGGATCATTACCGAGTTATACAACTCATCAA-C  59
             |||||||||||||||||||||||||||||||||||||||||||| ||||||||   || |
Sbjct  1810  CAAGGTCTCCGTTGGTGAACCAGCGGAGGGATCATTACCGAGTT-TACAACTCCCAAACC  1868

Query  60    CCTGTGAACATACCTAAAACGTTGCTTCGGCGGGAACAG-ACG-GCCCCGTAACACGGGC  117
             |||||||||||||||  || ||||| ||||||| | |||  || ||||||||| ||||| 
Sbjct  1869  CCTGTGAACATACCT-TAATGTTGCCTCGGCGG-ATCAGCCCGCGCCCCGTAAAACGGGA  1926

Query  118   CGCCCCCGCCAGAGGACCCCCTAACTC---TGTTTCTATTA-TGTTTCTTCTGAGTAAAA  173
             ||  |||||||||||||||   |||||   ||||||  ||| |||  |||||||||||||
Sbjct  1927  CG-GCCCGCCAGAGGACCC--AAACTCTAATGTTTC--TTATTGTAACTTCTGAGTAAAA  1981

Query  174   CAAGCAAATAAATTAAAACTTTCAACAACGGATCTCTTGGCTCTGGCATC  223
             ||| ||||||||| |||||||||||||||||||||||||| |||||||||
Sbjct  1982  CAAACAAATAAATCAAAACTTTCAACAACGGATCTCTTGGTTCTGGCATC  2031


 Score = 233 bits (126),  Expect = 1e-57
 Identities = 198/230 (86%), Gaps = 15/230 (7%)
 Strand=Plus/Plus

Query  1     CAAGGTCTCCGTTGGTGAACCAGCGGAGGGATCATTACCGAGTTATACAACTCATCAA-C  59
             |||||||||||||||||||||||||||||||||||||||||||| ||||||||   || |
Sbjct  9756  CAAGGTCTCCGTTGGTGAACCAGCGGAGGGATCATTACCGAGTT-TACAACTCCCAAACC  9814

Query  60    CCTGTGAACATACCTAAAACGTTGCTTCGGCGGGAACAG-ACG-GCCCCGTAACACGGGC  117
             |||||||||||||||  || ||||| ||||||| | |||  || ||||||||| ||||| 
Sbjct  9815  CCTGTGAACATACCT-TAATGTTGCCTCGGCGG-ATCAGCCCGCGCCCCGTAAAACGGGA  9872

Query  118   CGCCCCCGCCAGAGGACCCCCTAACTC---TGTTTCTATTA-TGTTTCTTCTGAGTAAAA  173
             ||  |||||||||||||||   |||||   ||||||  ||| |||  |||||||||||||
Sbjct  9873  CG-GCCCGCCAGAGGACCC--AAACTCTAATGTTTC--TTATTGTAACTTCTGAGTAAAA  9927

Query  174   CAAGCAAATAAATTAAAACTTTCAACAACGGATCTCTTGGCTCTGGCATC  223
             ||| ||||||||| |||||||||||||||||||||||||| |||||||||
Sbjct  9928  CAAACAAATAAATCAAAACTTTCAACAACGGATCTCTTGGTTCTGGCATC  9977


 Score = 233 bits (126),  Expect = 1e-57
 Identities = 198/230 (86%), Gaps = 15/230 (7%)
 Strand=Plus/Plus

Query  1      CAAGGTCTCCGTTGGTGAACCAGCGGAGGGATCATTACCGAGTTATACAACTCATCAA-C  59
              |||||||||||||||||||||||||||||||||||||||||||| ||||||||   || |
Sbjct  17702  CAAGGTCTCCGTTGGTGAACCAGCGGAGGGATCATTACCGAGTT-TACAACTCCCAAACC  17760

Query  60     CCTGTGAACATACCTAAAACGTTGCTTCGGCGGGAACAG-ACG-GCCCCGTAACACGGGC  117
              |||||||||||||||  || ||||| ||||||| | |||  || ||||||||| ||||| 
Sbjct  17761  CCTGTGAACATACCT-TAATGTTGCCTCGGCGG-ATCAGCCCGCGCCCCGTAAAACGGGA  17818

Query  118    CGCCCCCGCCAGAGGACCCCCTAACTC---TGTTTCTATTA-TGTTTCTTCTGAGTAAAA  173
              ||  |||||||||||||||   |||||   ||||||  ||| |||  |||||||||||||
Sbjct  17819  CG-GCCCGCCAGAGGACCC--AAACTCTAATGTTTC--TTATTGTAACTTCTGAGTAAAA  17873

Query  174    CAAGCAAATAAATTAAAACTTTCAACAACGGATCTCTTGGCTCTGGCATC  223
              ||| ||||||||| |||||||||||||||||||||||||| |||||||||
Sbjct  17874  CAAACAAATAAATCAAAACTTTCAACAACGGATCTCTTGGTTCTGGCATC  17923


 Score = 233 bits (126),  Expect = 1e-57
 Identities = 198/230 (86%), Gaps = 15/230 (7%)
 Strand=Plus/Plus

Query  1      CAAGGTCTCCGTTGGTGAACCAGCGGAGGGATCATTACCGAGTTATACAACTCATCAA-C  59
              |||||||||||||||||||||||||||||||||||||||||||| ||||||||   || |
Sbjct  25648  CAAGGTCTCCGTTGGTGAACCAGCGGAGGGATCATTACCGAGTT-TACAACTCCCAAACC  25706

Query  60     CCTGTGAACATACCTAAAACGTTGCTTCGGCGGGAACAG-ACG-GCCCCGTAACACGGGC  117
              |||||||||||||||  || ||||| ||||||| | |||  || ||||||||| ||||| 
Sbjct  25707  CCTGTGAACATACCT-TAATGTTGCCTCGGCGG-ATCAGCCCGCGCCCCGTAAAACGGGA  25764

Query  118    CGCCCCCGCCAGAGGACCCCCTAACTC---TGTTTCTATTA-TGTTTCTTCTGAGTAAAA  173
              ||  |||||||||||||||   |||||   ||||||  ||| |||  |||||||||||||
Sbjct  25765  CG-GCCCGCCAGAGGACCC--AAACTCTAATGTTTC--TTATTGTAACTTCTGAGTAAAA  25819

Query  174    CAAGCAAATAAATTAAAACTTTCAACAACGGATCTCTTGGCTCTGGCATC  223
              ||| ||||||||| |||||||||||||||||||||||||| |||||||||
Sbjct  25820  CAAACAAATAAATCAAAACTTTCAACAACGGATCTCTTGGTTCTGGCATC  25869


 Score = 233 bits (126),  Expect = 1e-57
 Identities = 198/230 (86%), Gaps = 15/230 (7%)
 Strand=Plus/Plus

Query  1      CAAGGTCTCCGTTGGTGAACCAGCGGAGGGATCATTACCGAGTTATACAACTCATCAA-C  59
              |||||||||||||||||||||||||||||||||||||||||||| ||||||||   || |
Sbjct  33594  CAAGGTCTCCGTTGGTGAACCAGCGGAGGGATCATTACCGAGTT-TACAACTCCCAAACC  33652

Query  60     CCTGTGAACATACCTAAAACGTTGCTTCGGCGGGAACAG-ACG-GCCCCGTAACACGGGC  117
              |||||||||||||||  || ||||| ||||||| | |||  || ||||||||| ||||| 
Sbjct  33653  CCTGTGAACATACCT-TAATGTTGCCTCGGCGG-ATCAGCCCGCGCCCCGTAAAACGGGA  33710

Query  118    CGCCCCCGCCAGAGGACCCCCTAACTC---TGTTTCTATTA-TGTTTCTTCTGAGTAAAA  173
              ||  |||||||||||||||   |||||   ||||||  ||| |||  |||||||||||||
Sbjct  33711  CG-GCCCGCCAGAGGACCC--AAACTCTAATGTTTC--TTATTGTAACTTCTGAGTAAAA  33765

Query  174    CAAGCAAATAAATTAAAACTTTCAACAACGGATCTCTTGGCTCTGGCATC  223
              ||| ||||||||| |||||||||||||||||||||||||| |||||||||
Sbjct  33766  CAAACAAATAAATCAAAACTTTCAACAACGGATCTCTTGGTTCTGGCATC  33815


 Score = 233 bits (126),  Expect = 1e-57
 Identities = 198/230 (86%), Gaps = 15/230 (7%)
 Strand=Plus/Plus

Query  1      CAAGGTCTCCGTTGGTGAACCAGCGGAGGGATCATTACCGAGTTATACAACTCATCAA-C  59
              |||||||||||||||||||||||||||||||||||||||||||| ||||||||   || |
Sbjct  41540  CAAGGTCTCCGTTGGTGAACCAGCGGAGGGATCATTACCGAGTT-TACAACTCCCAAACC  41598

Query  60     CCTGTGAACATACCTAAAACGTTGCTTCGGCGGGAACAG-ACG-GCCCCGTAACACGGGC  117
              |||||||||||||||  || ||||| ||||||| | |||  || ||||||||| ||||| 
Sbjct  41599  CCTGTGAACATACCT-TAATGTTGCCTCGGCGG-ATCAGCCCGCGCCCCGTAAAACGGGA  41656

Query  118    CGCCCCCGCCAGAGGACCCCCTAACTC---TGTTTCTATTA-TGTTTCTTCTGAGTAAAA  173
              ||  |||||||||||||||   |||||   ||||||  ||| |||  |||||||||||||
Sbjct  41657  CG-GCCCGCCAGAGGACCC--AAACTCTAATGTTTC--TTATTGTAACTTCTGAGTAAAA  41711

Query  174    CAAGCAAATAAATTAAAACTTTCAACAACGGATCTCTTGGCTCTGGCATC  223
              ||| ||||||||| |||||||||||||||||||||||||| |||||||||
Sbjct  41712  CAAACAAATAAATCAAAACTTTCAACAACGGATCTCTTGGTTCTGGCATC  41761


 Score = 233 bits (126),  Expect = 1e-57
 Identities = 198/230 (86%), Gaps = 15/230 (7%)
 Strand=Plus/Plus

Query  1      CAAGGTCTCCGTTGGTGAACCAGCGGAGGGATCATTACCGAGTTATACAACTCATCAA-C  59
              |||||||||||||||||||||||||||||||||||||||||||| ||||||||   || |
Sbjct  49486  CAAGGTCTCCGTTGGTGAACCAGCGGAGGGATCATTACCGAGTT-TACAACTCCCAAACC  49544

Query  60     CCTGTGAACATACCTAAAACGTTGCTTCGGCGGGAACAG-ACG-GCCCCGTAACACGGGC  117
              |||||||||||||||  || ||||| ||||||| | |||  || ||||||||| ||||| 
Sbjct  49545  CCTGTGAACATACCT-TAATGTTGCCTCGGCGG-ATCAGCCCGCGCCCCGTAAAACGGGA  49602

Query  118    CGCCCCCGCCAGAGGACCCCCTAACTC---TGTTTCTATTA-TGTTTCTTCTGAGTAAAA  173
              ||  |||||||||||||||   |||||   ||||||  ||| |||  |||||||||||||
Sbjct  49603  CG-GCCCGCCAGAGGACCC--AAACTCTAATGTTTC--TTATTGTAACTTCTGAGTAAAA  49657

Query  174    CAAGCAAATAAATTAAAACTTTCAACAACGGATCTCTTGGCTCTGGCATC  223
              ||| ||||||||| |||||||||||||||||||||||||| |||||||||
Sbjct  49658  CAAACAAATAAATCAAAACTTTCAACAACGGATCTCTTGGTTCTGGCATC  49707


 Score = 233 bits (126),  Expect = 1e-57
 Identities = 198/230 (86%), Gaps = 15/230 (7%)
 Strand=Plus/Plus

Query  1      CAAGGTCTCCGTTGGTGAACCAGCGGAGGGATCATTACCGAGTTATACAACTCATCAA-C  59
              |||||||||||||||||||||||||||||||||||||||||||| ||||||||   || |
Sbjct  57432  CAAGGTCTCCGTTGGTGAACCAGCGGAGGGATCATTACCGAGTT-TACAACTCCCAAACC  57490

Query  60     CCTGTGAACATACCTAAAACGTTGCTTCGGCGGGAACAG-ACG-GCCCCGTAACACGGGC  117
              |||||||||||||||  || ||||| ||||||| | |||  || ||||||||| ||||| 
Sbjct  57491  CCTGTGAACATACCT-TAATGTTGCCTCGGCGG-ATCAGCCCGCGCCCCGTAAAACGGGA  57548

Query  118    CGCCCCCGCCAGAGGACCCCCTAACTC---TGTTTCTATTA-TGTTTCTTCTGAGTAAAA  173
              ||  |||||||||||||||   |||||   ||||||  ||| |||  |||||||||||||
Sbjct  57549  CG-GCCCGCCAGAGGACCC--AAACTCTAATGTTTC--TTATTGTAACTTCTGAGTAAAA  57603

Query  174    CAAGCAAATAAATTAAAACTTTCAACAACGGATCTCTTGGCTCTGGCATC  223
              ||| ||||||||| |||||||||||||||||||||||||| |||||||||
Sbjct  57604  CAAACAAATAAATCAAAACTTTCAACAACGGATCTCTTGGTTCTGGCATC  57653


 Score = 233 bits (126),  Expect = 1e-57
 Identities = 198/230 (86%), Gaps = 15/230 (7%)
 Strand=Plus/Plus

Query  1      CAAGGTCTCCGTTGGTGAACCAGCGGAGGGATCATTACCGAGTTATACAACTCATCAA-C  59
              |||||||||||||||||||||||||||||||||||||||||||| ||||||||   || |
Sbjct  65378  CAAGGTCTCCGTTGGTGAACCAGCGGAGGGATCATTACCGAGTT-TACAACTCCCAAACC  65436

Query  60     CCTGTGAACATACCTAAAACGTTGCTTCGGCGGGAACAG-ACG-GCCCCGTAACACGGGC  117
              |||||||||||||||  || ||||| ||||||| | |||  || ||||||||| ||||| 
Sbjct  65437  CCTGTGAACATACCT-TAATGTTGCCTCGGCGG-ATCAGCCCGCGCCCCGTAAAACGGGA  65494

Query  118    CGCCCCCGCCAGAGGACCCCCTAACTC---TGTTTCTATTA-TGTTTCTTCTGAGTAAAA  173
              ||  |||||||||||||||   |||||   ||||||  ||| |||  |||||||||||||
Sbjct  65495  CG-GCCCGCCAGAGGACCC--AAACTCTAATGTTTC--TTATTGTAACTTCTGAGTAAAA  65549

Query  174    CAAGCAAATAAATTAAAACTTTCAACAACGGATCTCTTGGCTCTGGCATC  223
              ||| ||||||||| |||||||||||||||||||||||||| |||||||||
Sbjct  65550  CAAACAAATAAATCAAAACTTTCAACAACGGATCTCTTGGTTCTGGCATC  65599


 Score = 233 bits (126),  Expect = 1e-57
 Identities = 198/230 (86%), Gaps = 15/230 (7%)
 Strand=Plus/Plus

Query  1      CAAGGTCTCCGTTGGTGAACCAGCGGAGGGATCATTACCGAGTTATACAACTCATCAA-C  59
              |||||||||||||||||||||||||||||||||||||||||||| ||||||||   || |
Sbjct  73324  CAAGGTCTCCGTTGGTGAACCAGCGGAGGGATCATTACCGAGTT-TACAACTCCCAAACC  73382

Query  60     CCTGTGAACATACCTAAAACGTTGCTTCGGCGGGAACAG-ACG-GCCCCGTAACACGGGC  117
              |||||||||||||||  || ||||| ||||||| | |||  || ||||||||| ||||| 
Sbjct  73383  CCTGTGAACATACCT-TAATGTTGCCTCGGCGG-ATCAGCCCGCGCCCCGTAAAACGGGA  73440

Query  118    CGCCCCCGCCAGAGGACCCCCTAACTC---TGTTTCTATTA-TGTTTCTTCTGAGTAAAA  173
              ||  |||||||||||||||   |||||   ||||||  ||| |||  |||||||||||||
Sbjct  73441  CG-GCCCGCCAGAGGACCC--AAACTCTAATGTTTC--TTATTGTAACTTCTGAGTAAAA  73495

Query  174    CAAGCAAATAAATTAAAACTTTCAACAACGGATCTCTTGGCTCTGGCATC  223
              ||| ||||||||| |||||||||||||||||||||||||| |||||||||
Sbjct  73496  CAAACAAATAAATCAAAACTTTCAACAACGGATCTCTTGGTTCTGGCATC  73545


 Score = 233 bits (126),  Expect = 1e-57
 Identities = 198/230 (86%), Gaps = 15/230 (7%)
 Strand=Plus/Plus

Query  1      CAAGGTCTCCGTTGGTGAACCAGCGGAGGGATCATTACCGAGTTATACAACTCATCAA-C  59
              |||||||||||||||||||||||||||||||||||||||||||| ||||||||   || |
Sbjct  81270  CAAGGTCTCCGTTGGTGAACCAGCGGAGGGATCATTACCGAGTT-TACAACTCCCAAACC  81328

Query  60     CCTGTGAACATACCTAAAACGTTGCTTCGGCGGGAACAG-ACG-GCCCCGTAACACGGGC  117
              |||||||||||||||  || ||||| ||||||| | |||  || ||||||||| ||||| 
Sbjct  81329  CCTGTGAACATACCT-TAATGTTGCCTCGGCGG-ATCAGCCCGCGCCCCGTAAAACGGGA  81386

Query  118    CGCCCCCGCCAGAGGACCCCCTAACTC---TGTTTCTATTA-TGTTTCTTCTGAGTAAAA  173
              ||  |||||||||||||||   |||||   ||||||  ||| |||  |||||||||||||
Sbjct  81387  CG-GCCCGCCAGAGGACCC--AAACTCTAATGTTTC--TTATTGTAACTTCTGAGTAAAA  81441

Query  174    CAAGCAAATAAATTAAAACTTTCAACAACGGATCTCTTGGCTCTGGCATC  223
              ||| ||||||||| |||||||||||||||||||||||||| |||||||||
Sbjct  81442  CAAACAAATAAATCAAAACTTTCAACAACGGATCTCTTGGTTCTGGCATC  81491


 Score = 233 bits (126),  Expect = 1e-57
 Identities = 198/230 (86%), Gaps = 15/230 (7%)
 Strand=Plus/Plus

Query  1      CAAGGTCTCCGTTGGTGAACCAGCGGAGGGATCATTACCGAGTTATACAACTCATCAA-C  59
              |||||||||||||||||||||||||||||||||||||||||||| ||||||||   || |
Sbjct  89216  CAAGGTCTCCGTTGGTGAACCAGCGGAGGGATCATTACCGAGTT-TACAACTCCCAAACC  89274

Query  60     CCTGTGAACATACCTAAAACGTTGCTTCGGCGGGAACAG-ACG-GCCCCGTAACACGGGC  117
              |||||||||||||||  || ||||| ||||||| | |||  || ||||||||| ||||| 
Sbjct  89275  CCTGTGAACATACCT-TAATGTTGCCTCGGCGG-ATCAGCCCGCGCCCCGTAAAACGGGA  89332

Query  118    CGCCCCCGCCAGAGGACCCCCTAACTC---TGTTTCTATTA-TGTTTCTTCTGAGTAAAA  173
              ||  |||||||||||||||   |||||   ||||||  ||| |||  |||||||||||||
Sbjct  89333  CG-GCCCGCCAGAGGACCC--AAACTCTAATGTTTC--TTATTGTAACTTCTGAGTAAAA  89387

Query  174    CAAGCAAATAAATTAAAACTTTCAACAACGGATCTCTTGGCTCTGGCATC  223
              ||| ||||||||| |||||||||||||||||||||||||| |||||||||
Sbjct  89388  CAAACAAATAAATCAAAACTTTCAACAACGGATCTCTTGGTTCTGGCATC  89437


 Score = 233 bits (126),  Expect = 1e-57
 Identities = 198/230 (86%), Gaps = 15/230 (7%)
 Strand=Plus/Plus

Query  1      CAAGGTCTCCGTTGGTGAACCAGCGGAGGGATCATTACCGAGTTATACAACTCATCAA-C  59
              |||||||||||||||||||||||||||||||||||||||||||| ||||||||   || |
Sbjct  97162  CAAGGTCTCCGTTGGTGAACCAGCGGAGGGATCATTACCGAGTT-TACAACTCCCAAACC  97220

Query  60     CCTGTGAACATACCTAAAACGTTGCTTCGGCGGGAACAG-ACG-GCCCCGTAACACGGGC  117
              |||||||||||||||  || ||||| ||||||| | |||  || ||||||||| ||||| 
Sbjct  97221  CCTGTGAACATACCT-TAATGTTGCCTCGGCGG-ATCAGCCCGCGCCCCGTAAAACGGGA  97278

Query  118    CGCCCCCGCCAGAGGACCCCCTAACTC---TGTTTCTATTA-TGTTTCTTCTGAGTAAAA  173
              ||  |||||||||||||||   |||||   ||||||  ||| |||  |||||||||||||
Sbjct  97279  CG-GCCCGCCAGAGGACCC--AAACTCTAATGTTTC--TTATTGTAACTTCTGAGTAAAA  97333

Query  174    CAAGCAAATAAATTAAAACTTTCAACAACGGATCTCTTGGCTCTGGCATC  223
              ||| ||||||||| |||||||||||||||||||||||||| |||||||||
Sbjct  97334  CAAACAAATAAATCAAAACTTTCAACAACGGATCTCTTGGTTCTGGCATC  97383


 Score = 233 bits (126),  Expect = 1e-57
 Identities = 198/230 (86%), Gaps = 15/230 (7%)
 Strand=Plus/Plus

Query  1       CAAGGTCTCCGTTGGTGAACCAGCGGAGGGATCATTACCGAGTTATACAACTCATCAA-C  59
               |||||||||||||||||||||||||||||||||||||||||||| ||||||||   || |
Sbjct  105108  CAAGGTCTCCGTTGGTGAACCAGCGGAGGGATCATTACCGAGTT-TACAACTCCCAAACC  105166

Query  60      CCTGTGAACATACCTAAAACGTTGCTTCGGCGGGAACAG-ACG-GCCCCGTAACACGGGC  117
               |||||||||||||||  || ||||| ||||||| | |||  || ||||||||| ||||| 
Sbjct  105167  CCTGTGAACATACCT-TAATGTTGCCTCGGCGG-ATCAGCCCGCGCCCCGTAAAACGGGA  105224

Query  118     CGCCCCCGCCAGAGGACCCCCTAACTC---TGTTTCTATTA-TGTTTCTTCTGAGTAAAA  173
               ||  |||||||||||||||   |||||   ||||||  ||| |||  |||||||||||||
Sbjct  105225  CG-GCCCGCCAGAGGACCC--AAACTCTAATGTTTC--TTATTGTAACTTCTGAGTAAAA  105279

Query  174     CAAGCAAATAAATTAAAACTTTCAACAACGGATCTCTTGGCTCTGGCATC  223
               ||| ||||||||| |||||||||||||||||||||||||| |||||||||
Sbjct  105280  CAAACAAATAAATCAAAACTTTCAACAACGGATCTCTTGGTTCTGGCATC  105329


 Score = 233 bits (126),  Expect = 1e-57
 Identities = 198/230 (86%), Gaps = 15/230 (7%)
 Strand=Plus/Plus

Query  1       CAAGGTCTCCGTTGGTGAACCAGCGGAGGGATCATTACCGAGTTATACAACTCATCAA-C  59
               |||||||||||||||||||||||||||||||||||||||||||| ||||||||   || |
Sbjct  113054  CAAGGTCTCCGTTGGTGAACCAGCGGAGGGATCATTACCGAGTT-TACAACTCCCAAACC  113112

Query  60      CCTGTGAACATACCTAAAACGTTGCTTCGGCGGGAACAG-ACG-GCCCCGTAACACGGGC  117
               |||||||||||||||  || ||||| ||||||| | |||  || ||||||||| ||||| 
Sbjct  113113  CCTGTGAACATACCT-TAATGTTGCCTCGGCGG-ATCAGCCCGCGCCCCGTAAAACGGGA  113170

Query  118     CGCCCCCGCCAGAGGACCCCCTAACTC---TGTTTCTATTA-TGTTTCTTCTGAGTAAAA  173
               ||  |||||||||||||||   |||||   ||||||  ||| |||  |||||||||||||
Sbjct  113171  CG-GCCCGCCAGAGGACCC--AAACTCTAATGTTTC--TTATTGTAACTTCTGAGTAAAA  113225

Query  174     CAAGCAAATAAATTAAAACTTTCAACAACGGATCTCTTGGCTCTGGCATC  223
               ||| ||||||||| |||||||||||||||||||||||||| |||||||||
Sbjct  113226  CAAACAAATAAATCAAAACTTTCAACAACGGATCTCTTGGTTCTGGCATC  113275


 Score = 233 bits (126),  Expect = 1e-57
 Identities = 198/230 (86%), Gaps = 15/230 (7%)
 Strand=Plus/Plus

Query  1       CAAGGTCTCCGTTGGTGAACCAGCGGAGGGATCATTACCGAGTTATACAACTCATCAA-C  59
               |||||||||||||||||||||||||||||||||||||||||||| ||||||||   || |
Sbjct  121000  CAAGGTCTCCGTTGGTGAACCAGCGGAGGGATCATTACCGAGTT-TACAACTCCCAAACC  121058

Query  60      CCTGTGAACATACCTAAAACGTTGCTTCGGCGGGAACAG-ACG-GCCCCGTAACACGGGC  117
               |||||||||||||||  || ||||| ||||||| | |||  || ||||||||| ||||| 
Sbjct  121059  CCTGTGAACATACCT-TAATGTTGCCTCGGCGG-ATCAGCCCGCGCCCCGTAAAACGGGA  121116

Query  118     CGCCCCCGCCAGAGGACCCCCTAACTC---TGTTTCTATTA-TGTTTCTTCTGAGTAAAA  173
               ||  |||||||||||||||   |||||   ||||||  ||| |||  |||||||||||||
Sbjct  121117  CG-GCCCGCCAGAGGACCC--AAACTCTAATGTTTC--TTATTGTAACTTCTGAGTAAAA  121171

Query  174     CAAGCAAATAAATTAAAACTTTCAACAACGGATCTCTTGGCTCTGGCATC  223
               ||| ||||||||| |||||||||||||||||||||||||| |||||||||
Sbjct  121172  CAAACAAATAAATCAAAACTTTCAACAACGGATCTCTTGGTTCTGGCATC  121221


 Score = 233 bits (126),  Expect = 1e-57
 Identities = 198/230 (86%), Gaps = 15/230 (7%)
 Strand=Plus/Plus

Query  1       CAAGGTCTCCGTTGGTGAACCAGCGGAGGGATCATTACCGAGTTATACAACTCATCAA-C  59
               |||||||||||||||||||||||||||||||||||||||||||| ||||||||   || |
Sbjct  128946  CAAGGTCTCCGTTGGTGAACCAGCGGAGGGATCATTACCGAGTT-TACAACTCCCAAACC  129004

Query  60      CCTGTGAACATACCTAAAACGTTGCTTCGGCGGGAACAG-ACG-GCCCCGTAACACGGGC  117
               |||||||||||||||  || ||||| ||||||| | |||  || ||||||||| ||||| 
Sbjct  129005  CCTGTGAACATACCT-TAATGTTGCCTCGGCGG-ATCAGCCCGCGCCCCGTAAAACGGGA  129062

Query  118     CGCCCCCGCCAGAGGACCCCCTAACTC---TGTTTCTATTA-TGTTTCTTCTGAGTAAAA  173
               ||  |||||||||||||||   |||||   ||||||  ||| |||  |||||||||||||
Sbjct  129063  CG-GCCCGCCAGAGGACCC--AAACTCTAATGTTTC--TTATTGTAACTTCTGAGTAAAA  129117

Query  174     CAAGCAAATAAATTAAAACTTTCAACAACGGATCTCTTGGCTCTGGCATC  223
               ||| ||||||||| |||||||||||||||||||||||||| |||||||||
Sbjct  129118  CAAACAAATAAATCAAAACTTTCAACAACGGATCTCTTGGTTCTGGCATC  129167


 Score = 233 bits (126),  Expect = 1e-57
 Identities = 198/230 (86%), Gaps = 15/230 (7%)
 Strand=Plus/Plus

Query  1       CAAGGTCTCCGTTGGTGAACCAGCGGAGGGATCATTACCGAGTTATACAACTCATCAA-C  59
               |||||||||||||||||||||||||||||||||||||||||||| ||||||||   || |
Sbjct  136892  CAAGGTCTCCGTTGGTGAACCAGCGGAGGGATCATTACCGAGTT-TACAACTCCCAAACC  136950

Query  60      CCTGTGAACATACCTAAAACGTTGCTTCGGCGGGAACAG-ACG-GCCCCGTAACACGGGC  117
               |||||||||||||||  || ||||| ||||||| | |||  || ||||||||| ||||| 
Sbjct  136951  CCTGTGAACATACCT-TAATGTTGCCTCGGCGG-ATCAGCCCGCGCCCCGTAAAACGGGA  137008

Query  118     CGCCCCCGCCAGAGGACCCCCTAACTC---TGTTTCTATTA-TGTTTCTTCTGAGTAAAA  173
               ||  |||||||||||||||   |||||   ||||||  ||| |||  |||||||||||||
Sbjct  137009  CG-GCCCGCCAGAGGACCC--AAACTCTAATGTTTC--TTATTGTAACTTCTGAGTAAAA  137063

Query  174     CAAGCAAATAAATTAAAACTTTCAACAACGGATCTCTTGGCTCTGGCATC  223
               ||| ||||||||| |||||||||||||||||||||||||| |||||||||
Sbjct  137064  CAAACAAATAAATCAAAACTTTCAACAACGGATCTCTTGGTTCTGGCATC  137113


>JABEET010000155.1 Fusarium torreyae strain NRRL 54149 F_torreyae_54149_contig_0000155, 
whole genome shotgun sequence
Length=7712

 Score = 233 bits (126),  Expect = 1e-57
 Identities = 196/228 (86%), Gaps = 11/228 (5%)
 Strand=Plus/Minus

Query  1     CAAGGTCTCCGTTGGTGAACCAGCGGAGGGATCATTACCGAGTTATACAACTCATCAA-C  59
             |||||||||||||||||||||||||||||||||||||||||||| ||||||||   || |
Sbjct  1197  CAAGGTCTCCGTTGGTGAACCAGCGGAGGGATCATTACCGAGTT-TACAACTCCCAAACC  1139

Query  60    CCTGTGAACATACCTAAAACGTTGCTTCGGCGGGAACAG-ACG-GCCCCGTAACACGGGC  117
             |||||||||||||||  |  ||||| ||||| ||| |||  ||  |||||||| ||||| 
Sbjct  1138  CCTGTGAACATACCTTTACTGTTGCCTCGGC-GGATCAGCCCGCTCCCCGTAAAACGGGA  1080

Query  118   CGCCCCCGCCAGAGGACCCCCTAACTCT-GTTTCTATTA-TGTTTCTTCTGAGTAAAACA  175
             ||  |||||||||||||||   ||||||  | ||| ||| ||| ||||||||||||||||
Sbjct  1079  CG-GCCCGCCAGAGGACCC--AAACTCTAATGTCT-TTATTGTATCTTCTGAGTAAAACA  1024

Query  176   AGCAAATAAATTAAAACTTTCAACAACGGATCTCTTGGCTCTGGCATC  223
             | ||||||||| |||||||||||||||||||||||||| |||||||||
Sbjct  1023  AACAAATAAATCAAAACTTTCAACAACGGATCTCTTGGTTCTGGCATC  976


>JABEEU010000010.1 Fusarium acuminatum strain F829 F_acuminatum_F829_contig_0000010, 
whole genome shotgun sequence
Length=7897

 Score = 233 bits (126),  Expect = 1e-57
 Identities = 198/230 (86%), Gaps = 15/230 (7%)
 Strand=Plus/Minus

Query  1     CAAGGTCTCCGTTGGTGAACCAGCGGAGGGATCATTACCGAGTTATACAACTCATCAA-C  59
             |||||||||||||||||||||||||||||||||||||||||||| ||||||||   || |
Sbjct  6381  CAAGGTCTCCGTTGGTGAACCAGCGGAGGGATCATTACCGAGTT-TACAACTCCCAAACC  6323

Query  60    CCTGTGAACATACCTAAAACGTTGCTTCGGCGGGAACAG-ACG-GCCCCGTAACACGGGC  117
             |||||||||||||||  || ||||| ||||||| | |||  || ||||||||| ||||| 
Sbjct  6322  CCTGTGAACATACCT-TAATGTTGCCTCGGCGG-ATCAGCCCGCGCCCCGTAAAACGGGA  6265

Query  118   CGCCCCCGCCAGAGGACCCCCTAACTC---TGTTTCTATTA-TGTTTCTTCTGAGTAAAA  173
             ||  |||||||||||||||   |||||   ||||||  ||| |||  |||||||||||||
Sbjct  6264  CG-GCCCGCCAGAGGACCC--AAACTCTAATGTTTC--TTATTGTAACTTCTGAGTAAAA  6210

Query  174   CAAGCAAATAAATTAAAACTTTCAACAACGGATCTCTTGGCTCTGGCATC  223
             ||| ||||||||| |||||||||||||||||||||||||| |||||||||
Sbjct  6209  CAAACAAATAAATCAAAACTTTCAACAACGGATCTCTTGGTTCTGGCATC  6160


>QGMI01004045.1 Lachnellula occidentalis strain CBS 160.35 contig04046, whole 
genome shotgun sequence
Length=294

 Score = 233 bits (126),  Expect = 1e-57
 Identities = 198/230 (86%), Gaps = 15/230 (7%)
 Strand=Plus/Minus

Query  1    CAAGGTCTCCGTTGGTGAACCAGCGGAGGGATCATTACCGAGTTATACAACTCATCAA-C  59
            |||||||||||||||||||||||||||||||||||||||||||| ||||||||   || |
Sbjct  250  CAAGGTCTCCGTTGGTGAACCAGCGGAGGGATCATTACCGAGTT-TACAACTCCCAAACC  192

Query  60   CCTGTGAACATACCTAAAACGTTGCTTCGGCGGGAACAG-ACG-GCCCCGTAACACGGGC  117
            |||||||||||||||  || ||||| ||||||| | |||  || ||||||||| ||||| 
Sbjct  191  CCTGTGAACATACCT-TAATGTTGCCTCGGCGG-ATCAGCCCGCGCCCCGTAAAACGGGA  134

Query  118  CGCCCCCGCCAGAGGACCCCCTAACTC---TGTTTCTATTA-TGTTTCTTCTGAGTAAAA  173
            ||  |||||||||||||||   |||||   ||||||  ||| |||  |||||||||||||
Sbjct  133  CG-GCCCGCCAGAGGACCC--AAACTCTAATGTTTC--TTATTGTAACTTCTGAGTAAAA  79

Query  174  CAAGCAAATAAATTAAAACTTTCAACAACGGATCTCTTGGCTCTGGCATC  223
            ||| ||||||||| |||||||||||||||||||||||||| |||||||||
Sbjct  78   CAAACAAATAAATCAAAACTTTCAACAACGGATCTCTTGGTTCTGGCATC  29


>JAHMRZ010000026.1 Fusarium sp. PT contig_26, whole genome shotgun sequence
Length=45385

 Score = 233 bits (126),  Expect = 1e-57
 Identities = 197/229 (86%), Gaps = 14/229 (6%)
 Strand=Plus/Minus

Query  1     CAAGGTCTCCGTTGGTGAACCAGCGGAGGGATCATTACCGAGTTATACAACTCATCAA-C  59
             |||||||||||||||||||||||||||||||||||||||||||| ||||||||   || |
Sbjct  2841  CAAGGTCTCCGTTGGTGAACCAGCGGAGGGATCATTACCGAGTT-TACAACTCCCAAACC  2783

Query  60    CCTGTGAACATACCTAAAACGTTGCTTCGGCGGGAACAGACGGC-CCCGTAACACGGGCC  118
             |||||||||||||||  || ||||| ||||||| | ||| | || ||||||| ||||| |
Sbjct  2782  CCTGTGAACATACCT-TAATGTTGCCTCGGCGG-ATCAGCCCGCTCCCGTAAAACGGGAC  2725

Query  119   GCCCCCGCCAGAGGACCCCCTAACTC---TGTTTCTATTA-TGTTTCTTCTGAGTAAAAC  174
             |  |||||||||||||||   |||||   ||||||  ||| |||  ||||||||||||||
Sbjct  2724  G-GCCCGCCAGAGGACCC--AAACTCTAATGTTTC--TTATTGTAACTTCTGAGTAAAAC  2670

Query  175   AAGCAAATAAATTAAAACTTTCAACAACGGATCTCTTGGCTCTGGCATC  223
             || ||||||||| |||||||||||||||||||||||||| |||||||||
Sbjct  2669  AAACAAATAAATCAAAACTTTCAACAACGGATCTCTTGGTTCTGGCATC  2621


 Score = 233 bits (126),  Expect = 1e-57
 Identities = 197/229 (86%), Gaps = 14/229 (6%)
 Strand=Plus/Minus

Query  1      CAAGGTCTCCGTTGGTGAACCAGCGGAGGGATCATTACCGAGTTATACAACTCATCAA-C  59
              |||||||||||||||||||||||||||||||||||||||||||| ||||||||   || |
Sbjct  18804  CAAGGTCTCCGTTGGTGAACCAGCGGAGGGATCATTACCGAGTT-TACAACTCCCAAACC  18746

Query  60     CCTGTGAACATACCTAAAACGTTGCTTCGGCGGGAACAGACGGC-CCCGTAACACGGGCC  118
              |||||||||||||||  || ||||| ||||||| | ||| | || ||||||| ||||| |
Sbjct  18745  CCTGTGAACATACCT-TAATGTTGCCTCGGCGG-ATCAGCCCGCTCCCGTAAAACGGGAC  18688

Query  119    GCCCCCGCCAGAGGACCCCCTAACTC---TGTTTCTATTA-TGTTTCTTCTGAGTAAAAC  174
              |  |||||||||||||||   |||||   ||||||  ||| |||  ||||||||||||||
Sbjct  18687  G-GCCCGCCAGAGGACCC--AAACTCTAATGTTTC--TTATTGTAACTTCTGAGTAAAAC  18633

Query  175    AAGCAAATAAATTAAAACTTTCAACAACGGATCTCTTGGCTCTGGCATC  223
              || ||||||||| |||||||||||||||||||||||||| |||||||||
Sbjct  18632  AAACAAATAAATCAAAACTTTCAACAACGGATCTCTTGGTTCTGGCATC  18584


 Score = 233 bits (126),  Expect = 1e-57
 Identities = 197/229 (86%), Gaps = 14/229 (6%)
 Strand=Plus/Minus

Query  1      CAAGGTCTCCGTTGGTGAACCAGCGGAGGGATCATTACCGAGTTATACAACTCATCAA-C  59
              |||||||||||||||||||||||||||||||||||||||||||| ||||||||   || |
Sbjct  34790  CAAGGTCTCCGTTGGTGAACCAGCGGAGGGATCATTACCGAGTT-TACAACTCCCAAACC  34732

Query  60     CCTGTGAACATACCTAAAACGTTGCTTCGGCGGGAACAGACGGC-CCCGTAACACGGGCC  118
              |||||||||||||||  || ||||| ||||||| | ||| | || ||||||| ||||| |
Sbjct  34731  CCTGTGAACATACCT-TAATGTTGCCTCGGCGG-ATCAGCCCGCTCCCGTAAAACGGGAC  34674

Query  119    GCCCCCGCCAGAGGACCCCCTAACTC---TGTTTCTATTA-TGTTTCTTCTGAGTAAAAC  174
              |  |||||||||||||||   |||||   ||||||  ||| |||  ||||||||||||||
Sbjct  34673  G-GCCCGCCAGAGGACCC--AAACTCTAATGTTTC--TTATTGTAACTTCTGAGTAAAAC  34619

Query  175    AAGCAAATAAATTAAAACTTTCAACAACGGATCTCTTGGCTCTGGCATC  223
              || ||||||||| |||||||||||||||||||||||||| |||||||||
Sbjct  34618  AAACAAATAAATCAAAACTTTCAACAACGGATCTCTTGGTTCTGGCATC  34570


 Score = 233 bits (126),  Expect = 1e-57
 Identities = 197/229 (86%), Gaps = 14/229 (6%)
 Strand=Plus/Minus

Query  1      CAAGGTCTCCGTTGGTGAACCAGCGGAGGGATCATTACCGAGTTATACAACTCATCAA-C  59
              |||||||||||||||||||||||||||||||||||||||||||| ||||||||   || |
Sbjct  42780  CAAGGTCTCCGTTGGTGAACCAGCGGAGGGATCATTACCGAGTT-TACAACTCCCAAACC  42722

Query  60     CCTGTGAACATACCTAAAACGTTGCTTCGGCGGGAACAGACGGC-CCCGTAACACGGGCC  118
              |||||||||||||||  || ||||| ||||||| | ||| | || ||||||| ||||| |
Sbjct  42721  CCTGTGAACATACCT-TAATGTTGCCTCGGCGG-ATCAGCCCGCTCCCGTAAAACGGGAC  42664

Query  119    GCCCCCGCCAGAGGACCCCCTAACTC---TGTTTCTATTA-TGTTTCTTCTGAGTAAAAC  174
              |  |||||||||||||||   |||||   ||||||  ||| |||  ||||||||||||||
Sbjct  42663  G-GCCCGCCAGAGGACCC--AAACTCTAATGTTTC--TTATTGTAACTTCTGAGTAAAAC  42609

Query  175    AAGCAAATAAATTAAAACTTTCAACAACGGATCTCTTGGCTCTGGCATC  223
              || ||||||||| |||||||||||||||||||||||||| |||||||||
Sbjct  42608  AAACAAATAAATCAAAACTTTCAACAACGGATCTCTTGGTTCTGGCATC  42560


 Score = 228 bits (123),  Expect = 6e-56
 Identities = 197/230 (86%), Gaps = 15/230 (7%)
 Strand=Plus/Minus

Query  1      CAAGGTCTCCGTTGGTGAACCAGCGGAGGGATCATTACCGAGTTATACAACTCATCAA-C  59
              |||||||||||||||||||||||||||||||||||||||||||| ||||||||   || |
Sbjct  10827  CAAGGTCTCCGTTGGTGAACCAGCGGAGGGATCATTACCGAGTT-TACAACTCCCAAACC  10769

Query  60     CCTGTGAACATACCTAAAACGTTGCTTCGGCGGGAACAG-ACG-GCCCCGTAACACGGGC  117
              |||||||||||||||  || ||||| ||||||| | |||  ||  |||||||| ||||| 
Sbjct  10768  CCTGTGAACATACCT-TAATGTTGCCTCGGCGG-ATCAGCCCGCTCCCCGTAAAACGGGA  10711

Query  118    CGCCCCCGCCAGAGGACCCCCTAACTC---TGTTTCTATTA-TGTTTCTTCTGAGTAAAA  173
              ||  |||||||||||||||   |||||   ||||||  ||| |||  |||||||||||||
Sbjct  10710  CG-GCCCGCCAGAGGACCC--AAACTCTAATGTTTC--TTATTGTAACTTCTGAGTAAAA  10656

Query  174    CAAGCAAATAAATTAAAACTTTCAACAACGGATCTCTTGGCTCTGGCATC  223
              ||| ||||||||| |||||||||||||||||||||||||| |||||||||
Sbjct  10655  CAAACAAATAAATCAAAACTTTCAACAACGGATCTCTTGGTTCTGGCATC  10606


 Score = 228 bits (123),  Expect = 6e-56
 Identities = 197/230 (86%), Gaps = 15/230 (7%)
 Strand=Plus/Minus

Query  1      CAAGGTCTCCGTTGGTGAACCAGCGGAGGGATCATTACCGAGTTATACAACTCATCAA-C  59
              |||||||||||||||||||||||||||||||||||||||||||| ||||||||   || |
Sbjct  26796  CAAGGTCTCCGTTGGTGAACCAGCGGAGGGATCATTACCGAGTT-TACAACTCCCAAACC  26738

Query  60     CCTGTGAACATACCTAAAACGTTGCTTCGGCGGGAACAG-ACG-GCCCCGTAACACGGGC  117
              |||||||||||||||  || ||||| ||||||| | |||  ||  |||||||| ||||| 
Sbjct  26737  CCTGTGAACATACCT-TAATGTTGCCTCGGCGG-ATCAGCCCGCTCCCCGTAAAACGGGA  26680

Query  118    CGCCCCCGCCAGAGGACCCCCTAACTC---TGTTTCTATTA-TGTTTCTTCTGAGTAAAA  173
              ||  |||||||||||||||   |||||   ||||||  ||| |||  |||||||||||||
Sbjct  26679  CG-GCCCGCCAGAGGACCC--AAACTCTAATGTTTC--TTATTGTAACTTCTGAGTAAAA  26625

Query  174    CAAGCAAATAAATTAAAACTTTCAACAACGGATCTCTTGGCTCTGGCATC  223
              ||| ||||||||| |||||||||||||||||||||||||| |||||||||
Sbjct  26624  CAAACAAATAAATCAAAACTTTCAACAACGGATCTCTTGGTTCTGGCATC  26575


>JAGXTR010000017.1 Biscogniauxia mediterranea strain Bm01 utg000017c_pilon, whole 
genome shotgun sequence
Length=7645

 Score = 231 bits (125),  Expect = 5e-57
 Identities = 195/227 (86%), Gaps = 12/227 (5%)
 Strand=Plus/Minus

Query  1     CAAGGTCTCCGTTGGTGAACCAGCGGAGGGATCATTACCGAGTTATACAACTCATCAA-C  59
             ||||||||||||||||||||||||||||| |||||||||||||| ||||||||   || |
Sbjct  5221  CAAGGTCTCCGTTGGTGAACCAGCGGAGG-ATCATTACCGAGTT-TACAACTCCCAAACC  5164

Query  60    CCTGTGAACATACCTAAAACGTTGCTTCGGCGGGAACAGACGGC-CCC-GTAACACGGGC  117
             ||||||||||||| | ||  ||||| | ||| ||| ||| | || ||| |||| ||||| 
Sbjct  5163  CCTGTGAACATAC-TCAATTGTTGCCT-GGC-GGATCAGCCCGCTCCCGGTAAAACGGGA  5107

Query  118   CGCCCCCGCCAGAGGACCCC-CTAACTCTGTTTCTATTATGTTTCTTCTGAGTAAAACAA  176
             ||  |||||||||||||||| | |||||||||||||| ||||  |||||||||||||| |
Sbjct  5106  CG-GCCCGCCAGAGGACCCCACAAACTCTGTTTCTAT-ATGTAACTTCTGAGTAAAACCA  5049

Query  177   GCAAATAAATTAAAACTTTCAACAACGGATCTCTTGGCTCTGGCATC  223
               |||||||| |||||||||||||||||||||||||| |||||||||
Sbjct  5048  -TAAATAAATCAAAACTTTCAACAACGGATCTCTTGGTTCTGGCATC  5003


>JABEEM010000056.1 Fusarium secorum strain NRRL 62593 F_secorum_62593_contig_0000056, 
whole genome shotgun sequence
Length=7936

 Score = 231 bits (125),  Expect = 5e-57
 Identities = 194/226 (86%), Gaps = 10/226 (4%)
 Strand=Plus/Plus

Query  1     CAAGGTCTCCGTTGGTGAACCAGCGGAGGGATCATTACCGAGTTATACAACTCATCAA-C  59
             |||||||||||||||||||||||||||||||||||||||||||| ||||||||   || |
Sbjct  4265  CAAGGTCTCCGTTGGTGAACCAGCGGAGGGATCATTACCGAGTT-TACAACTCCCAAACC  4323

Query  60    CCTGTGAACATACCTAAAACGTTGCTTCGGCGGGAACAGACGGC-CCC-GTAACACGGGC  117
             ||||||||||||||  ||  ||||| ||||||| | ||| | || ||| |||| ||||| 
Sbjct  4324  CCTGTGAACATACC--AATTGTTGCCTCGGCGG-ATCAGCCCGCTCCCGGTAAAACGGGA  4380

Query  118   CGCCCCCGCCAGAGGACCCCCTAACTCTGTTTCTATTATGTTTCTTCTGAGTAAAACAAG  177
             ||  ||||||||||||||||  ||||||||||||| | |||  | |||||||||||| | 
Sbjct  4381  CG-GCCCGCCAGAGGACCCCTAAACTCTGTTTCTA-TGTGTAACGTCTGAGTAAAACCA-  4437

Query  178   CAAATAAATTAAAACTTTCAACAACGGATCTCTTGGCTCTGGCATC  223
              |||||||| |||||||||||||||||||||||||| |||||||||
Sbjct  4438  TAAATAAATCAAAACTTTCAACAACGGATCTCTTGGTTCTGGCATC  4483


>JABKKP010000069.1 Fusarium caatingaense strain NRRL 66470 NRRL66470_c0000069, whole 
genome shotgun sequence
Length=7512

 Score = 231 bits (125),  Expect = 5e-57
 Identities = 195/227 (86%), Gaps = 12/227 (5%)
 Strand=Plus/Plus

Query  1     CAAGGTCTCCGTTGGTGAACCAGCGGAGGGATCATTACCGAGTTATACAACTCATCAA-C  59
             |||||||||||||||||||||||||||||||||||||||||||| ||||||||   || |
Sbjct  2545  CAAGGTCTCCGTTGGTGAACCAGCGGAGGGATCATTACCGAGTT-TACAACTCCCAAACC  2603

Query  60    CCTGTGAACATACCTAAAACGTTGCTTCGGCGGGAACAG-ACG-GCCCCGTAACACGGGC  117
             ||||||||||||||| | ||||||| ||||||| | |||  || |||| |||| ||||| 
Sbjct  2604  CCTGTGAACATACCT-ATACGTTGCCTCGGCGG-ATCAGCCCGCGCCCTGTAAAACGGGA  2661

Query  118   CGCCCCCGCCAGAGGACCCCCTAACTCTGTTTCTATTA-TGTTTCTTCTGAGTAAAACAA  176
             ||  |||||| ||||||||   ||||||| || | ||| ||   ||||||||||||||||
Sbjct  2662  CG-GCCCGCCCGAGGACCC-TAAACTCTG-TT-T-TTAGTGGAACTTCTGAGTAAAACAA  2716

Query  177   GCAAATAAATTAAAACTTTCAACAACGGATCTCTTGGCTCTGGCATC  223
              ||||||||| |||||||||||||||||||||||||| |||||||||
Sbjct  2717  ACAAATAAATCAAAACTTTCAACAACGGATCTCTTGGTTCTGGCATC  2763


>JACYFE010000629.1 Fusarium sp. DS 682 SF-1-001_711, whole genome shotgun sequence
Length=8100

 Score = 231 bits (125),  Expect = 5e-57
 Identities = 194/226 (86%), Gaps = 10/226 (4%)
 Strand=Plus/Plus

Query  1     CAAGGTCTCCGTTGGTGAACCAGCGGAGGGATCATTACCGAGTTATACAACTCATCAA-C  59
             |||||||||||||||||||||||||||||||||||||||||||| ||||||||   || |
Sbjct  6877  CAAGGTCTCCGTTGGTGAACCAGCGGAGGGATCATTACCGAGTT-TACAACTCCCAAACC  6935

Query  60    CCTGTGAACATACCTAAAACGTTGCTTCGGCGGGAACAG-ACG-GCCCCGTAACACGGGC  117
             |||||||||||||||  |  ||||| ||||| ||| |||  || |||| |||| ||||| 
Sbjct  6936  CCTGTGAACATACCT-TACTGTTGCCTCGGC-GGATCAGCCCGCGCCCGGTAAAACGGGA  6993

Query  118   CGCCCCCGCCAGAGGACCCCCTAACTCTGTTTCTATTATGTTTCTTCTGAGTAAAACAAG  177
             ||  ||||||||||||||||  |||||||||| |||  |||  |||||||||||||| | 
Sbjct  6994  CG-GCCCGCCAGAGGACCCCTAAACTCTGTTTTTAT--TGTAACTTCTGAGTAAAACCA-  7049

Query  178   CAAATAAATTAAAACTTTCAACAACGGATCTCTTGGCTCTGGCATC  223
              |||||||| |||||||||||||||||||||||||| |||||||||
Sbjct  7050  TAAATAAATCAAAACTTTCAACAACGGATCTCTTGGTTCTGGCATC  7095


>QGED01000021.1 Fusarium camptoceras strain NRRL 13381 F_camptoceras_13381_contig_0000021, 
whole genome shotgun sequence
Length=7529

 Score = 231 bits (125),  Expect = 5e-57
 Identities = 195/227 (86%), Gaps = 12/227 (5%)
 Strand=Plus/Plus

Query  1     CAAGGTCTCCGTTGGTGAACCAGCGGAGGGATCATTACCGAGTTATACAACTCATCAA-C  59
             |||||||||||||||||||||||||||||||||||||||||||| ||||||||   || |
Sbjct  2828  CAAGGTCTCCGTTGGTGAACCAGCGGAGGGATCATTACCGAGTT-TACAACTCCCAAACC  2886

Query  60    CCTGTGAACATACCTAAAACGTTGCTTCGGCGGGAACAG-ACG-GCCCCGTAACACGGGC  117
             ||||||||||||||| | ||||||| ||||||| | |||  || |||| |||| ||||| 
Sbjct  2887  CCTGTGAACATACCT-ATACGTTGCCTCGGCGG-ATCAGCCCGCGCCCTGTAAAACGGGA  2944

Query  118   CGCCCCCGCCAGAGGACCCCCTAACTCTGTTTCTATTA-TGTTTCTTCTGAGTAAAACAA  176
             ||  |||||| ||||||||   ||||||| || | ||| ||   ||||||||||||||||
Sbjct  2945  CG-GCCCGCCCGAGGACCC-TAAACTCTG-TT-T-TTAGTGGAACTTCTGAGTAAAACAA  2999

Query  177   GCAAATAAATTAAAACTTTCAACAACGGATCTCTTGGCTCTGGCATC  223
              ||||||||| |||||||||||||||||||||||||| |||||||||
Sbjct  3000  ACAAATAAATCAAAACTTTCAACAACGGATCTCTTGGTTCTGGCATC  3046


>JABFFL010000030.1 Fusarium zanthoxyli strain NRRL 66285 NRRL66285_c0000030, whole 
genome shotgun sequence
Length=8414

 Score = 231 bits (125),  Expect = 5e-57
 Identities = 198/231 (86%), Gaps = 14/231 (6%)
 Strand=Plus/Minus

Query  1     CAAGGTCTCCGTTGGTGAACCAGCGGAGGGATCATTACCGAGTTATACAACTCATCAA-C  59
             |||||||||||||||||||||||||||||||||||||||||||| ||||||||   || |
Sbjct  4291  CAAGGTCTCCGTTGGTGAACCAGCGGAGGGATCATTACCGAGTT-TACAACTCCCAAACC  4233

Query  60    CCTGTGAACATACCT-AAAACGTTGCTTCGGCGGGAACAG-ACG-GCCCCGTAACACGGG  116
             |||||||||||||||  ||  ||||| ||||||| | |||  || ||||||||| |||||
Sbjct  4232  CCTGTGAACATACCTTTAATTGTTGCCTCGGCGG-ATCAGCCCGCGCCCCGTAAGACGGG  4174

Query  117   CCGCCCCCGCCAGAGGACCCCCTAACTCT-GTTTCTATTA-TGTTTCTTCTGAGTAAAA-  173
              ||  |||||||||||||||   ||||||  | ||| ||| ||| |||||||||||||| 
Sbjct  4173  ACG-GCCCGCCAGAGGACCC--AAACTCTAATGTCT-TTATTGTATCTTCTGAGTAAAAA  4118

Query  174   -CAAGCAAATAAATTAAAACTTTCAACAACGGATCTCTTGGCTCTGGCATC  223
              ||| ||||||||| |||||||||||||||||||||||||| |||||||||
Sbjct  4117  ACAAACAAATAAATCAAAACTTTCAACAACGGATCTCTTGGTTCTGGCATC  4067


>QGDZ01000070.1 Fusarium incarnatum strain NRRL 66325 (ITEM 7155) FIESC23_66325_(ITEM7155)_contig_0000070, 
whole genome shotgun sequence
Length=7523

 Score = 231 bits (125),  Expect = 5e-57
 Identities = 195/227 (86%), Gaps = 12/227 (5%)
 Strand=Plus/Minus

Query  1     CAAGGTCTCCGTTGGTGAACCAGCGGAGGGATCATTACCGAGTTATACAACTCATCAA-C  59
             |||||||||||||||||||||||||||||||||||||||||||| ||||||||   || |
Sbjct  5734  CAAGGTCTCCGTTGGTGAACCAGCGGAGGGATCATTACCGAGTT-TACAACTCCCAAACC  5676

Query  60    CCTGTGAACATACCTAAAACGTTGCTTCGGCGGGAACAG-ACG-GCCCCGTAACACGGGC  117
             ||||||||||||||||  ||||||| ||||||| | |||  || |||| |||| ||||| 
Sbjct  5675  CCTGTGAACATACCTA-TACGTTGCCTCGGCGG-ATCAGCCCGCGCCCTGTAAAACGGGA  5618

Query  118   CGCCCCCGCCAGAGGACCCCCTAACTCTGTTTCTATTA-TGTTTCTTCTGAGTAAAACAA  176
             ||  |||||| ||||||||   ||||||| || | ||| ||   ||||||||||||||||
Sbjct  5617  CG-GCCCGCCCGAGGACCC-TAAACTCTG-TT-T-TTAGTGGAACTTCTGAGTAAAACAA  5563

Query  177   GCAAATAAATTAAAACTTTCAACAACGGATCTCTTGGCTCTGGCATC  223
              ||||||||| |||||||||||||||||||||||||| |||||||||
Sbjct  5562  ACAAATAAATCAAAACTTTCAACAACGGATCTCTTGGTTCTGGCATC  5516


>PVQB02000020.1 Fusarium beomiforme strain NRRL 25174 NRRL25174_c0000020, whole 
genome shotgun sequence
Length=7860

 Score = 231 bits (125),  Expect = 5e-57
 Identities = 194/226 (86%), Gaps = 10/226 (4%)
 Strand=Plus/Minus

Query  1     CAAGGTCTCCGTTGGTGAACCAGCGGAGGGATCATTACCGAGTTATACAACTCATCAA-C  59
             |||||||||||||||||||||||||||||||||||||||||||| ||||||||   || |
Sbjct  1526  CAAGGTCTCCGTTGGTGAACCAGCGGAGGGATCATTACCGAGTT-TACAACTCCCAAACC  1468

Query  60    CCTGTGAACATACCTAAAACGTTGCTTCGGCGGGAACAG-ACG-GCCCCGTAACACGGGC  117
             |||||||||||||||   | ||||| ||||||| | |||  || |||| |||| ||||| 
Sbjct  1467  CCTGTGAACATACCT-TTATGTTGCCTCGGCGG-ATCAGCCCGCGCCCGGTAAAACGGGA  1410

Query  118   CGCCCCCGCCAGAGGACCCCCTAACTCTGTTTCTATTATGTTTCTTCTGAGTAAAACAAG  177
             ||  ||||||||||||||||  |||||||||| ||||  ||  |||||||||||||| | 
Sbjct  1409  CG-GCCCGCCAGAGGACCCCTAAACTCTGTTTTTATT--GTAACTTCTGAGTAAAACCA-  1354

Query  178   CAAATAAATTAAAACTTTCAACAACGGATCTCTTGGCTCTGGCATC  223
              |||||||| |||||||||||||||||||||||||| |||||||||
Sbjct  1353  TAAATAAATCAAAACTTTCAACAACGGATCTCTTGGTTCTGGCATC  1308


>PVQA01000083.1 Fusarium burgessii strain NRRL 66654 Fspec_KOD1446b_contig_0000083, 
whole genome shotgun sequence
Length=7879

 Score = 231 bits (125),  Expect = 5e-57
 Identities = 194/226 (86%), Gaps = 10/226 (4%)
 Strand=Plus/Plus

Query  1     CAAGGTCTCCGTTGGTGAACCAGCGGAGGGATCATTACCGAGTTATACAACTCATCAA-C  59
             |||||||||||||||||||||||||||||||||||||||||||| ||||||||   || |
Sbjct  7589  CAAGGTCTCCGTTGGTGAACCAGCGGAGGGATCATTACCGAGTT-TACAACTCCCAAACC  7647

Query  60    CCTGTGAACATACCTAAAACGTTGCTTCGGCGGGAACAG-ACG-GCCCCGTAACACGGGC  117
             |||||||||||||||  |  ||||| ||||| ||| |||  || |||| |||| ||||| 
Sbjct  7648  CCTGTGAACATACCT-TACTGTTGCCTCGGC-GGATCAGCCCGCGCCCGGTAAAACGGGA  7705

Query  118   CGCCCCCGCCAGAGGACCCCCTAACTCTGTTTCTATTATGTTTCTTCTGAGTAAAACAAG  177
             ||  ||||||||||||||||  |||||||||| |||  |||  |||||||||||||| | 
Sbjct  7706  CG-GCCCGCCAGAGGACCCCTAAACTCTGTTTTTAT--TGTAACTTCTGAGTAAAACCA-  7761

Query  178   CAAATAAATTAAAACTTTCAACAACGGATCTCTTGGCTCTGGCATC  223
              |||||||| |||||||||||||||||||||||||| |||||||||
Sbjct  7762  TAAATAAATCAAAACTTTCAACAACGGATCTCTTGGTTCTGGCATC  7807


>JAJTCY010000044.1 Fusarium commune strain F23a F23a_Scaffold46, whole genome shotgun 
sequence
Length=15574

 Score = 231 bits (125),  Expect = 5e-57
 Identities = 195/227 (86%), Gaps = 12/227 (5%)
 Strand=Plus/Minus

Query  1    CAAGGTCTCCGTTGGTGAACCAGCGGAGGGATCATTACCGAGTTATACAACT--CATCAA  58
            |||||||||||||||||||||||||||||||||||||||||||| |||||||  ||| | 
Sbjct  257  CAAGGTCTCCGTTGGTGAACCAGCGGAGGGATCATTACCGAGTT-TACAACTCCCAT-AC  200

Query  59   CCCTGTGAACATACCTAAAACGTTGCTTCGGCGGGAACAGACGGC-CCC-GTAACACGGG  116
            |||||||||||||||  |   ||||| ||||||| | ||| | || ||| |||| |||||
Sbjct  199  CCCTGTGAACATACC--ACTTGTTGCCTCGGCGG-ATCAGCCCGCTCCCGGTAAAACGGG  143

Query  117  CCGCCCCCGCCAGAGGACCCCCTAACTCTGTTTCTATTATGTTTCTTCTGAGTAAAACAA  176
             ||  ||||||||||||||||  |||||||||||||| ||||  || ||||||||||| |
Sbjct  142  ACG-GCCCGCCAGAGGACCCCTAAACTCTGTTTCTAT-ATGTAACTACTGAGTAAAACCA  85

Query  177  GCAAATAAATTAAAACTTTCAACAACGGATCTCTTGGCTCTGGCATC  223
              |||||||| |||||||||||||||||||||||||| |||||||||
Sbjct  84   -TAAATAAATCAAAACTTTCAACAACGGATCTCTTGGTTCTGGCATC  39


 Score = 230 bits (124),  Expect = 2e-56
 Identities = 194/226 (86%), Gaps = 11/226 (5%)
 Strand=Plus/Minus

Query  1     CAAGGTCTCCGTTGGTGAACCAGCGGAGGGATCATTACCGAGTTATACAACTCATCAA-C  59
             |||||||||||||||||||||||||||||||||||||||||||| ||||||||   || |
Sbjct  8173  CAAGGTCTCCGTTGGTGAACCAGCGGAGGGATCATTACCGAGTT-TACAACTCCCAAACC  8115

Query  60    CCTGTGAACATACCTAAAACGTTGCTTCGGCGGGAACAGACGGC-CCC-GTAACACGGGC  117
             ||||||||||||||  |   ||||| ||||||| | ||| | || ||| |||| ||||| 
Sbjct  8114  CCTGTGAACATACC--ACTTGTTGCCTCGGCGG-ATCAGCCCGCTCCCGGTAAAACGGGA  8058

Query  118   CGCCCCCGCCAGAGGACCCCCTAACTCTGTTTCTATTATGTTTCTTCTGAGTAAAACAAG  177
             ||  ||||||||||||||||  |||||||||||||| ||||  |||||||||||||| | 
Sbjct  8057  CG-GCCCGCCAGAGGACCCCTAAACTCTGTTTCTAT-ATGTAACTTCTGAGTAAAACCA-  8001

Query  178   CAAATAAATTAAAACTTTCAACAACGGATCTCTTGGCTCTGGCATC  223
              |||| ||| |||||||||||||||||||||||||| |||||||||
Sbjct  8000  TAAAT-AATCAAAACTTTCAACAACGGATCTCTTGGTTCTGGCATC  7956


>JAJTCY010000039.1 Fusarium commune strain F23a F23a_Scaffold39, whole genome shotgun 
sequence
Length=7923

 Score = 231 bits (125),  Expect = 5e-57
 Identities = 194/226 (86%), Gaps = 10/226 (4%)
 Strand=Plus/Plus

Query  1     CAAGGTCTCCGTTGGTGAACCAGCGGAGGGATCATTACCGAGTTATACAACTCATCAA-C  59
             ||||||||||| |||||||||||||||||||||||||||||||| ||||||||   || |
Sbjct  6175  CAAGGTCTCCGGTGGTGAACCAGCGGAGGGATCATTACCGAGTT-TACAACTCCCAAACC  6233

Query  60    CCTGTGAACATACCTAAAACGTTGCTTCGGCGGGAACAGACGGC-CCC-GTAACACGGGC  117
             ||||||||||||||  |   ||||| ||||||| | ||| | || ||| |||| ||||| 
Sbjct  6234  CCTGTGAACATACC--ACTTGTTGCCTCGGCGG-ATCAGCCCGCTCCCGGTAAAACGGGA  6290

Query  118   CGCCCCCGCCAGAGGACCCCCTAACTCTGTTTCTATTATGTTTCTTCTGAGTAAAACAAG  177
             ||  ||||||||||||||||  ||||||||||||| |||||  |||||||||||||| | 
Sbjct  6291  CG-GCCCGCCAGAGGACCCCTAAACTCTGTTTCTA-TATGTAACTTCTGAGTAAAACCA-  6347

Query  178   CAAATAAATTAAAACTTTCAACAACGGATCTCTTGGCTCTGGCATC  223
              |||||||| |||||||||||||||||||||||||| |||||||||
Sbjct  6348  TAAATAAATCAAAACTTTCAACAACGGATCTCTTGGTTCTGGCATC  6393


>JAAVUA010000034.1 Fusarium miscanthi strain NRRL 26231 F_miscanthi_26231_contig_0000034, 
whole genome shotgun sequence
Length=7910

 Score = 230 bits (124),  Expect = 2e-56
 Identities = 194/226 (86%), Gaps = 11/226 (5%)
 Strand=Plus/Minus

Query  1     CAAGGTCTCCGTTGGTGAACCAGCGGAGGGATCATTACCGAGTTATACAACTCATCAA-C  59
             |||||||||||||||||||||||||||||||||||||||||||| ||||||||   || |
Sbjct  4236  CAAGGTCTCCGTTGGTGAACCAGCGGAGGGATCATTACCGAGTT-TACAACTCCCAAACC  4178

Query  60    CCTGTGAACATACCTAAAACGTTGCTTCGGCGGGAACAGACGGC-CCC-GTAACACGGGC  117
             ||||||||||||||  |   ||||| ||||||| | ||| | || ||| |||| ||||| 
Sbjct  4177  CCTGTGAACATACC--ACTTGTTGCCTCGGCGG-ATCAGCCCGCTCCCTGTAAAACGGGA  4121

Query  118   CGCCCCCGCCAGAGGACCCCCTAACTCTGTTTCTATTATGTTTCTTCTGAGTAAAACAAG  177
             ||  |||||||||||||||   |||||||||||||| ||||  |||||||||||||| | 
Sbjct  4120  CG-GCCCGCCAGAGGACCC-TAAACTCTGTTTCTAT-ATGTAACTTCTGAGTAAAACCA-  4065

Query  178   CAAATAAATTAAAACTTTCAACAACGGATCTCTTGGCTCTGGCATC  223
              |||||||| |||||||||||||||||||||||||| |||||||||
Sbjct  4064  TAAATAAATCAAAACTTTCAACAACGGATCTCTTGGTTCTGGCATC  4019


>JABFFB010000030.1 Fusarium nisikadoi strain NRRL 25179 NRRL25179_c0000030, whole 
genome shotgun sequence
Length=7885

 Score = 230 bits (124),  Expect = 2e-56
 Identities = 194/226 (86%), Gaps = 11/226 (5%)
 Strand=Plus/Plus

Query  1     CAAGGTCTCCGTTGGTGAACCAGCGGAGGGATCATTACCGAGTTATACAACTCATCAA-C  59
             |||||||||||||||||||||||||||||||||||||||||||| ||||||||   || |
Sbjct  2117  CAAGGTCTCCGTTGGTGAACCAGCGGAGGGATCATTACCGAGTT-TACAACTCCCAAACC  2175

Query  60    CCTGTGAACATACCTAAAACGTTGCTTCGGCGGGAACAGACGGC-CCC-GTAACACGGGC  117
             ||||||||||||||  |   ||||| ||||||| | ||| | || ||| |||| ||||| 
Sbjct  2176  CCTGTGAACATACC--ACTTGTTGCCTCGGCGG-ATCAGCCCGCTCCCTGTAAAACGGGA  2232

Query  118   CGCCCCCGCCAGAGGACCCCCTAACTCTGTTTCTATTATGTTTCTTCTGAGTAAAACAAG  177
             ||  |||||||||||||||   ||||||||||||| |||||  |||||||||||||| | 
Sbjct  2233  CG-GCCCGCCAGAGGACCC-TAAACTCTGTTTCTA-TATGTAACTTCTGAGTAAAACCA-  2288

Query  178   CAAATAAATTAAAACTTTCAACAACGGATCTCTTGGCTCTGGCATC  223
              |||||||| |||||||||||||||||||||||||| |||||||||
Sbjct  2289  TAAATAAATCAAAACTTTCAACAACGGATCTCTTGGTTCTGGCATC  2334


>JAAVUK010000044.1 Fusarium buxicola strain NRRL 36148 F_buxicola_36148__contig_0000044, 
whole genome shotgun sequence
Length=8047

 Score = 230 bits (124),  Expect = 2e-56
 Identities = 196/229 (86%), Gaps = 11/229 (5%)
 Strand=Plus/Minus

Query  1     CAAGGTCTCCGTTGGTGAACCAGCGGAGGGATCATTACCGAGTTATACAACTCATCAA-C  59
             |||||||||||||||||||||||||||||||||||||||||||| ||||||||   || |
Sbjct  4969  CAAGGTCTCCGTTGGTGAACCAGCGGAGGGATCATTACCGAGTT-TACAACTCCCAAACC  4911

Query  60    CCTGTGAACATACCTAAAACGTTGCTTCGGCGGGAACAG-ACG-GCCCCGTAACACGGGC  117
             |||||||||||||||| |||||||| ||||||| | |||  ||  |||||| | ||||| 
Sbjct  4910  CCTGTGAACATACCTACAACGTTGCCTCGGCGG-ATCAGCCCGCTCCCCGTGAAACGGGA  4852

Query  118   CGCCCCCGCCAGAGGACCCCCTAACTCTG--TTTCT-ATTATGTTTCTTCTGAGTAAAAC  174
             ||  ||||||||||||||||  ||| |||  ||| | | | ||| |||||||||||| | 
Sbjct  4851  CG-GCCCGCCAGAGGACCCC-AAACCCTGAATTTATCAAT-TGTATCTTCTGAGTAACAT  4795

Query  175   AAGCAAATAAATTAAAACTTTCAACAACGGATCTCTTGGCTCTGGCATC  223
             || ||||||||| |||||||||||||||||||||||||| |||||||||
Sbjct  4794  AAACAAATAAATCAAAACTTTCAACAACGGATCTCTTGGTTCTGGCATC  4746


>JAAGWQ010000076.1 Fusarium heterosporum strain NRRL 20693 NRRL20693_c0000076, whole 
genome shotgun sequence
Length=7997

 Score = 228 bits (123),  Expect = 6e-56
 Identities = 197/230 (86%), Gaps = 15/230 (7%)
 Strand=Plus/Minus

Query  1     CAAGGTCTCCGTTGGTGAACCAGCGGAGGGATCATTACCGAGTTATACAACTCATCAA-C  59
             |||||||||||||||||||||||||||||||||||||||||||| ||||||||   || |
Sbjct  6824  CAAGGTCTCCGTTGGTGAACCAGCGGAGGGATCATTACCGAGTT-TACAACTCCCAAACC  6766

Query  60    CCTGTGAACATACCTAAAACGTTGCTTCGGCGGGAACAG-ACG-GCCCCGTAACACGGGC  117
             |||||||||||||||  || ||||| ||||||| | |||  || ||||||||| ||||| 
Sbjct  6765  CCTGTGAACATACCT-TAATGTTGCCTCGGCGG-ATCAGCCCGCGCCCCGTAAAACGGGA  6708

Query  118   CGCCCCCGCCAGAGGACCCCCTAACTC---TGTTTCTATTA-TGTTTCTTCTGAGTAAAA  173
             ||  ||||||||||||   || |||||   ||||||  ||| |||  |||||||||||||
Sbjct  6707  CG-GCCCGCCAGAGGA--TCCAAACTCTAATGTTTC--TTATTGTAACTTCTGAGTAAAA  6653

Query  174   CAAGCAAATAAATTAAAACTTTCAACAACGGATCTCTTGGCTCTGGCATC  223
             ||| ||||||||| |||||||||||||||||||||||||| |||||||||
Sbjct  6652  CAAACAAATAAATCAAAACTTTCAACAACGGATCTCTTGGTTCTGGCATC  6603


>JAALXI010000067.1 Fusarium nurragi strain NRRL 36452 NRRL36452_c0000067, whole 
genome shotgun sequence
Length=9488

 Score = 228 bits (123),  Expect = 6e-56
 Identities = 197/230 (86%), Gaps = 15/230 (7%)
 Strand=Plus/Plus

Query  1     CAAGGTCTCCGTTGGTGAACCAGCGGAGGGATCATTACCGAGTTATACAACTCATCAA-C  59
             |||||||||||||||||||||||||||||||||||||||||||| ||||||||   || |
Sbjct  7285  CAAGGTCTCCGTTGGTGAACCAGCGGAGGGATCATTACCGAGTT-TACAACTCCCAAACC  7343

Query  60    CCTGTGAACATACCTAAAACGTTGCTTCGGCGGGAACAG-ACG-GCCCCGTAACACGGGC  117
             |||||||||||||||  || ||||| ||||||| | |||  || |||| |||| ||||| 
Sbjct  7344  CCTGTGAACATACCT-TAATGTTGCCTCGGCGG-ATCAGCCCGCGCCCTGTAAAACGGGA  7401

Query  118   CGCCCCCGCCAGAGGACCCCCTAACTC---TGTTTCTATTA-TGTTTCTTCTGAGTAAAA  173
             ||  |||||||||||||||   |||||   ||||||  ||| |||  |||||||||||||
Sbjct  7402  CG-GCCCGCCAGAGGACCC--AAACTCTAATGTTTC--TTATTGTAACTTCTGAGTAAAA  7456

Query  174   CAAGCAAATAAATTAAAACTTTCAACAACGGATCTCTTGGCTCTGGCATC  223
             ||| ||||||||| |||||||||||||||||||||||||| |||||||||
Sbjct  7457  CAAACAAATAAATCAAAACTTTCAACAACGGATCTCTTGGTTCTGGCATC  7506


>JAHMRZ010000010.1 Fusarium sp. PT contig_10, whole genome shotgun sequence
Length=1652483

 Score = 228 bits (123),  Expect = 6e-56
 Identities = 197/230 (86%), Gaps = 15/230 (7%)
 Strand=Plus/Plus

Query  1     CAAGGTCTCCGTTGGTGAACCAGCGGAGGGATCATTACCGAGTTATACAACTCATCAA-C  59
             |||||||||||||||||||||||||||||||||||||||||||| ||||||||   || |
Sbjct  2390  CAAGGTCTCCGTTGGTGAACCAGCGGAGGGATCATTACCGAGTT-TACAACTCCCAAACC  2448

Query  60    CCTGTGAACATACCTAAAACGTTGCTTCGGCGGGAACAG-ACG-GCCCCGTAACACGGGC  117
             |||||||||||||||  || ||||| ||||||| | |||  ||  |||||||| ||||| 
Sbjct  2449  CCTGTGAACATACCT-TAATGTTGCCTCGGCGG-ATCAGCCCGCTCCCCGTAAAACGGGA  2506

Query  118   CGCCCCCGCCAGAGGACCCCCTAACTC---TGTTTCTATTA-TGTTTCTTCTGAGTAAAA  173
             ||  |||||||||||||||   |||||   ||||||  ||| |||  |||||||||||||
Sbjct  2507  CG-GCCCGCCAGAGGACCC--AAACTCTAATGTTTC--TTATTGTAACTTCTGAGTAAAA  2561

Query  174   CAAGCAAATAAATTAAAACTTTCAACAACGGATCTCTTGGCTCTGGCATC  223
             ||| ||||||||| |||||||||||||||||||||||||| |||||||||
Sbjct  2562  CAAACAAATAAATCAAAACTTTCAACAACGGATCTCTTGGTTCTGGCATC  2611


>QHHJ01000088.1 Fusarium scirpi strain NRRL 66328 FIESC_9_66328_contig_0000088, 
whole genome shotgun sequence
Length=7537

 Score = 226 bits (122),  Expect = 2e-55
 Identities = 194/227 (85%), Gaps = 12/227 (5%)
 Strand=Plus/Minus

Query  1     CAAGGTCTCCGTTGGTGAACCAGCGGAGGGATCATTACCGAGTTATACAACTCATCAA-C  59
             |||||||||||||||||||||||||||||||||||||||||||| ||||||||   || |
Sbjct  6962  CAAGGTCTCCGTTGGTGAACCAGCGGAGGGATCATTACCGAGTT-TACAACTCCCAAACC  6904

Query  60    CCTGTGAACATACCTAAAACGTTGCTTCGGCGGGAACAG-ACG-GCCCCGTAACACGGGC  117
             ||||||||||||||||  ||||||| ||||||| | |||  || |||| |||| | ||| 
Sbjct  6903  CCTGTGAACATACCTA-TACGTTGCCTCGGCGG-ATCAGCCCGCGCCCTGTAAAAAGGGA  6846

Query  118   CGCCCCCGCCAGAGGACCCCCTAACTCTGTTTCTATTA-TGTTTCTTCTGAGTAAAACAA  176
             ||  |||||| ||||||||   ||||||| || | ||| ||   ||||||||||||||||
Sbjct  6845  CG-GCCCGCCCGAGGACCC-TAAACTCTG-TT-T-TTAGTGGAACTTCTGAGTAAAACAA  6791

Query  177   GCAAATAAATTAAAACTTTCAACAACGGATCTCTTGGCTCTGGCATC  223
              ||||||||| |||||||||||||||||||||||||| |||||||||
Sbjct  6790  ACAAATAAATCAAAACTTTCAACAACGGATCTCTTGGTTCTGGCATC  6744


>JABCJZ010000040.1 Fusarium sp. NRRL 53497 NRRL53497_c0000040, whole genome shotgun 
sequence
Length=7963

 Score = 226 bits (122),  Expect = 2e-55
 Identities = 194/227 (85%), Gaps = 12/227 (5%)
 Strand=Plus/Plus

Query  1     CAAGGTCTCCGTTGGTGAACCAGCGGAGGGATCATTACCGAGTTATACAACTCATCAA-C  59
             |||||||||||||||||||||||||||||||||||||||||||| ||||||||   || |
Sbjct  1972  CAAGGTCTCCGTTGGTGAACCAGCGGAGGGATCATTACCGAGTT-TACAACTCCCAAACC  2030

Query  60    CCTGTGAACATACCTAAAACGTTGCTTCGGCGGGAACAG-ACG-GCCCCGTAACACGGGC  117
             |||||||||||||||  || ||||| ||||||| | |||  || |||| |||| ||||| 
Sbjct  2031  CCTGTGAACATACCT-TAATGTTGCCTCGGCGG-ATCAGCCCGCGCCCGGTAAAACGGGA  2088

Query  118   CGCCCCCGCCAGAGGACCCCCTAACTCTGTTTCTATTA-TGTTTCTTCTGAGTAAAACAA  176
             ||  ||||||||||||   || |||||  || || ||| |||  ||||||||||||||||
Sbjct  2089  CG-GCCCGCCAGAGGA--TCCAAACTC--TTGCTGTTATTGTAACTTCTGAGTAAAACAA  2143

Query  177   GCAAATAAATTAAAACTTTCAACAACGGATCTCTTGGCTCTGGCATC  223
              ||||||||| |||||||||||||||||||||||||| |||||||||
Sbjct  2144  ACAAATAAATCAAAACTTTCAACAACGGATCTCTTGGTTCTGGCATC  2190


>QHKN01000102.1 Fusarium humuli strain NRRL 66339 (ITEM 11401) FIESC33_66339_contig_0000102, 
whole genome shotgun sequence
Length=7516

 Score = 226 bits (122),  Expect = 2e-55
 Identities = 194/227 (85%), Gaps = 12/227 (5%)
 Strand=Plus/Plus

Query  1     CAAGGTCTCCGTTGGTGAACCAGCGGAGGGATCATTACCGAGTTATACAACTCATCAA-C  59
             |||||||||||||||||||||||||||||||||||||||||||| ||||||||   || |
Sbjct  2036  CAAGGTCTCCGTTGGTGAACCAGCGGAGGGATCATTACCGAGTT-TACAACTCCCAAACC  2094

Query  60    CCTGTGAACATACCTAAAACGTTGCTTCGGCGGGAACAG-ACG-GCCCCGTAACACGGGC  117
             ||||||||||||||| | ||||||| ||||||| | |||  || |||| |||| | ||| 
Sbjct  2095  CCTGTGAACATACCT-ATACGTTGCCTCGGCGG-ATCAGCCCGCGCCCTGTAAAAAGGGA  2152

Query  118   CGCCCCCGCCAGAGGACCCCCTAACTCTGTTTCTATTA-TGTTTCTTCTGAGTAAAACAA  176
             ||  |||||| ||||||||   ||||||| || | ||| ||   ||||||||||||||||
Sbjct  2153  CG-GCCCGCCCGAGGACCC-TAAACTCTG-TT-T-TTAGTGGAACTTCTGAGTAAAACAA  2207

Query  177   GCAAATAAATTAAAACTTTCAACAACGGATCTCTTGGCTCTGGCATC  223
              ||||||||| |||||||||||||||||||||||||| |||||||||
Sbjct  2208  ACAAATAAATCAAAACTTTCAACAACGGATCTCTTGGTTCTGGCATC  2254


>JAHKOA010000011.1 Fusarium sp. S18/39 NODE_11_length_1492770_cov_12.573347, whole 
genome shotgun sequence
Length=1492770

 Score = 226 bits (122),  Expect = 2e-55
 Identities = 194/227 (85%), Gaps = 12/227 (5%)
 Strand=Plus/Minus

Query  1        CAAGGTCTCCGTTGGTGAACCAGCGGAGGGATCATTACCGAGTTATACAACTCATCAA-C  59
                |||||||||||||||||||||||||||||||||||||||||||| ||||||||   || |
Sbjct  1489481  CAAGGTCTCCGTTGGTGAACCAGCGGAGGGATCATTACCGAGTT-TACAACTCCCAAACC  1489423

Query  60       CCTGTGAACATACCTAAAACGTTGCTTCGGCGGGAACAG-ACG-GCCCCGTAACACGGGC  117
                ||||||||||||||||  ||||||| ||||||| | |||  || |||| |||| | ||| 
Sbjct  1489422  CCTGTGAACATACCTA-TACGTTGCCTCGGCGG-ATCAGCCCGCGCCCTGTAAAAAGGGA  1489365

Query  118      CGCCCCCGCCAGAGGACCCCCTAACTCTGTTTCTATTA-TGTTTCTTCTGAGTAAAACAA  176
                ||  |||||| ||||||||   ||||||| || | ||| ||   ||||||||||||||||
Sbjct  1489364  CG-GCCCGCCCGAGGACCC-TAAACTCTG-TT-T-TTAGTGGAACTTCTGAGTAAAACAA  1489310

Query  177      GCAAATAAATTAAAACTTTCAACAACGGATCTCTTGGCTCTGGCATC  223
                 ||||||||| |||||||||||||||||||||||||| |||||||||
Sbjct  1489309  ACAAATAAATCAAAACTTTCAACAACGGATCTCTTGGTTCTGGCATC  1489263


>JAALXL010000058.1 Fusarium babinda strain NRRL 25533 NRRL25533_c0000058, whole 
genome shotgun sequence
Length=7982

 Score = 226 bits (122),  Expect = 2e-55
 Identities = 194/227 (85%), Gaps = 12/227 (5%)
 Strand=Plus/Plus

Query  1     CAAGGTCTCCGTTGGTGAACCAGCGGAGGGATCATTACCGAGTTATACAACTCATCAA-C  59
             |||||||||||||||||||||||||||||||||||||||||||| ||||||||   || |
Sbjct  5980  CAAGGTCTCCGTTGGTGAACCAGCGGAGGGATCATTACCGAGTT-TACAACTCCCAAACC  6038

Query  60    CCTGTGAACATACCTAAAACGTTGCTTCGGCGGGAACAG-ACG-GCCCCGTAACACGGGC  117
             |||||||||||||||  || ||||| ||||||| | |||  || |||| |||| ||||| 
Sbjct  6039  CCTGTGAACATACCT-TAATGTTGCCTCGGCGG-ATCAGCCCGCGCCCGGTAAAACGGGA  6096

Query  118   CGCCCCCGCCAGAGGACCCCCTAACTCTGTTTCTATTA-TGTTTCTTCTGAGTAAAACAA  176
             ||  ||||||||||||   || |||||  || || ||| |||  ||||||||||||||||
Sbjct  6097  CG-GCCCGCCAGAGGA--TCCAAACTC--TTGCTGTTATTGTAACTTCTGAGTAAAACAA  6151

Query  177   GCAAATAAATTAAAACTTTCAACAACGGATCTCTTGGCTCTGGCATC  223
              ||||||||| |||||||||||||||||||||||||| |||||||||
Sbjct  6152  ACAAATAAATCAAAACTTTCAACAACGGATCTCTTGGTTCTGGCATC  6198


>JAHBOO010000003.1 Fusarium flagelliforme strain FIESC 12 MPI-CAGE-AA-0113 B0J16scaffold_3, 
whole genome shotgun sequence
Length=5434111

 Score = 226 bits (122),  Expect = 2e-55
 Identities = 194/227 (85%), Gaps = 12/227 (5%)
 Strand=Plus/Minus

Query  1        CAAGGTCTCCGTTGGTGAACCAGCGGAGGGATCATTACCGAGTTATACAACTCATCAA-C  59
                |||||||||||||||||||||||||||||||||||||||||||| ||||||||   || |
Sbjct  5386041  CAAGGTCTCCGTTGGTGAACCAGCGGAGGGATCATTACCGAGTT-TACAACTCCCAAACC  5385983

Query  60       CCTGTGAACATACCTAAAACGTTGCTTCGGCGGGAACAG-ACG-GCCCCGTAACACGGGC  117
                ||||||||||||||||  ||||||| ||||||| | |||  || |||| |||| | ||| 
Sbjct  5385982  CCTGTGAACATACCTA-TACGTTGCCTCGGCGG-ATCAGCCCGCGCCCTGTAAAAAGGGA  5385925

Query  118      CGCCCCCGCCAGAGGACCCCCTAACTCTGTTTCTATTA-TGTTTCTTCTGAGTAAAACAA  176
                ||  |||||| ||||||||   ||||||| || | ||| ||   ||||||||||||||||
Sbjct  5385924  CG-GCCCGCCCGAGGACCC-TAAACTCTG-TT-T-TTAGTGGAACTTCTGAGTAAAACAA  5385870

Query  177      GCAAATAAATTAAAACTTTCAACAACGGATCTCTTGGCTCTGGCATC  223
                 ||||||||| |||||||||||||||||||||||||| |||||||||
Sbjct  5385869  ACAAATAAATCAAAACTTTCAACAACGGATCTCTTGGTTCTGGCATC  5385823


 Score = 226 bits (122),  Expect = 2e-55
 Identities = 194/227 (85%), Gaps = 12/227 (5%)
 Strand=Plus/Minus

Query  1        CAAGGTCTCCGTTGGTGAACCAGCGGAGGGATCATTACCGAGTTATACAACTCATCAA-C  59
                |||||||||||||||||||||||||||||||||||||||||||| ||||||||   || |
Sbjct  5393577  CAAGGTCTCCGTTGGTGAACCAGCGGAGGGATCATTACCGAGTT-TACAACTCCCAAACC  5393519

Query  60       CCTGTGAACATACCTAAAACGTTGCTTCGGCGGGAACAG-ACG-GCCCCGTAACACGGGC  117
                ||||||||||||||||  ||||||| ||||||| | |||  || |||| |||| | ||| 
Sbjct  5393518  CCTGTGAACATACCTA-TACGTTGCCTCGGCGG-ATCAGCCCGCGCCCTGTAAAAAGGGA  5393461

Query  118      CGCCCCCGCCAGAGGACCCCCTAACTCTGTTTCTATTA-TGTTTCTTCTGAGTAAAACAA  176
                ||  |||||| ||||||||   ||||||| || | ||| ||   ||||||||||||||||
Sbjct  5393460  CG-GCCCGCCCGAGGACCC-TAAACTCTG-TT-T-TTAGTGGAACTTCTGAGTAAAACAA  5393406

Query  177      GCAAATAAATTAAAACTTTCAACAACGGATCTCTTGGCTCTGGCATC  223
                 ||||||||| |||||||||||||||||||||||||| |||||||||
Sbjct  5393405  ACAAATAAATCAAAACTTTCAACAACGGATCTCTTGGTTCTGGCATC  5393359


 Score = 226 bits (122),  Expect = 2e-55
 Identities = 194/227 (85%), Gaps = 12/227 (5%)
 Strand=Plus/Minus

Query  1        CAAGGTCTCCGTTGGTGAACCAGCGGAGGGATCATTACCGAGTTATACAACTCATCAA-C  59
                |||||||||||||||||||||||||||||||||||||||||||| ||||||||   || |
Sbjct  5401113  CAAGGTCTCCGTTGGTGAACCAGCGGAGGGATCATTACCGAGTT-TACAACTCCCAAACC  5401055

Query  60       CCTGTGAACATACCTAAAACGTTGCTTCGGCGGGAACAG-ACG-GCCCCGTAACACGGGC  117
                ||||||||||||||||  ||||||| ||||||| | |||  || |||| |||| | ||| 
Sbjct  5401054  CCTGTGAACATACCTA-TACGTTGCCTCGGCGG-ATCAGCCCGCGCCCTGTAAAAAGGGA  5400997

Query  118      CGCCCCCGCCAGAGGACCCCCTAACTCTGTTTCTATTA-TGTTTCTTCTGAGTAAAACAA  176
                ||  |||||| ||||||||   ||||||| || | ||| ||   ||||||||||||||||
Sbjct  5400996  CG-GCCCGCCCGAGGACCC-TAAACTCTG-TT-T-TTAGTGGAACTTCTGAGTAAAACAA  5400942

Query  177      GCAAATAAATTAAAACTTTCAACAACGGATCTCTTGGCTCTGGCATC  223
                 ||||||||| |||||||||||||||||||||||||| |||||||||
Sbjct  5400941  ACAAATAAATCAAAACTTTCAACAACGGATCTCTTGGTTCTGGCATC  5400895


 Score = 226 bits (122),  Expect = 2e-55
 Identities = 194/227 (85%), Gaps = 12/227 (5%)
 Strand=Plus/Minus

Query  1        CAAGGTCTCCGTTGGTGAACCAGCGGAGGGATCATTACCGAGTTATACAACTCATCAA-C  59
                |||||||||||||||||||||||||||||||||||||||||||| ||||||||   || |
Sbjct  5408649  CAAGGTCTCCGTTGGTGAACCAGCGGAGGGATCATTACCGAGTT-TACAACTCCCAAACC  5408591

Query  60       CCTGTGAACATACCTAAAACGTTGCTTCGGCGGGAACAG-ACG-GCCCCGTAACACGGGC  117
                ||||||||||||||||  ||||||| ||||||| | |||  || |||| |||| | ||| 
Sbjct  5408590  CCTGTGAACATACCTA-TACGTTGCCTCGGCGG-ATCAGCCCGCGCCCTGTAAAAAGGGA  5408533

Query  118      CGCCCCCGCCAGAGGACCCCCTAACTCTGTTTCTATTA-TGTTTCTTCTGAGTAAAACAA  176
                ||  |||||| ||||||||   ||||||| || | ||| ||   ||||||||||||||||
Sbjct  5408532  CG-GCCCGCCCGAGGACCC-TAAACTCTG-TT-T-TTAGTGGAACTTCTGAGTAAAACAA  5408478

Query  177      GCAAATAAATTAAAACTTTCAACAACGGATCTCTTGGCTCTGGCATC  223
                 ||||||||| |||||||||||||||||||||||||| |||||||||
Sbjct  5408477  ACAAATAAATCAAAACTTTCAACAACGGATCTCTTGGTTCTGGCATC  5408431


 Score = 226 bits (122),  Expect = 2e-55
 Identities = 194/227 (85%), Gaps = 12/227 (5%)
 Strand=Plus/Minus

Query  1        CAAGGTCTCCGTTGGTGAACCAGCGGAGGGATCATTACCGAGTTATACAACTCATCAA-C  59
                |||||||||||||||||||||||||||||||||||||||||||| ||||||||   || |
Sbjct  5416185  CAAGGTCTCCGTTGGTGAACCAGCGGAGGGATCATTACCGAGTT-TACAACTCCCAAACC  5416127

Query  60       CCTGTGAACATACCTAAAACGTTGCTTCGGCGGGAACAG-ACG-GCCCCGTAACACGGGC  117
                ||||||||||||||||  ||||||| ||||||| | |||  || |||| |||| | ||| 
Sbjct  5416126  CCTGTGAACATACCTA-TACGTTGCCTCGGCGG-ATCAGCCCGCGCCCTGTAAAAAGGGA  5416069

Query  118      CGCCCCCGCCAGAGGACCCCCTAACTCTGTTTCTATTA-TGTTTCTTCTGAGTAAAACAA  176
                ||  |||||| ||||||||   ||||||| || | ||| ||   ||||||||||||||||
Sbjct  5416068  CG-GCCCGCCCGAGGACCC-TAAACTCTG-TT-T-TTAGTGGAACTTCTGAGTAAAACAA  5416014

Query  177      GCAAATAAATTAAAACTTTCAACAACGGATCTCTTGGCTCTGGCATC  223
                 ||||||||| |||||||||||||||||||||||||| |||||||||
Sbjct  5416013  ACAAATAAATCAAAACTTTCAACAACGGATCTCTTGGTTCTGGCATC  5415967


 Score = 226 bits (122),  Expect = 2e-55
 Identities = 194/227 (85%), Gaps = 12/227 (5%)
 Strand=Plus/Minus

Query  1        CAAGGTCTCCGTTGGTGAACCAGCGGAGGGATCATTACCGAGTTATACAACTCATCAA-C  59
                |||||||||||||||||||||||||||||||||||||||||||| ||||||||   || |
Sbjct  5423721  CAAGGTCTCCGTTGGTGAACCAGCGGAGGGATCATTACCGAGTT-TACAACTCCCAAACC  5423663

Query  60       CCTGTGAACATACCTAAAACGTTGCTTCGGCGGGAACAG-ACG-GCCCCGTAACACGGGC  117
                ||||||||||||||||  ||||||| ||||||| | |||  || |||| |||| | ||| 
Sbjct  5423662  CCTGTGAACATACCTA-TACGTTGCCTCGGCGG-ATCAGCCCGCGCCCTGTAAAAAGGGA  5423605

Query  118      CGCCCCCGCCAGAGGACCCCCTAACTCTGTTTCTATTA-TGTTTCTTCTGAGTAAAACAA  176
                ||  |||||| ||||||||   ||||||| || | ||| ||   ||||||||||||||||
Sbjct  5423604  CG-GCCCGCCCGAGGACCC-TAAACTCTG-TT-T-TTAGTGGAACTTCTGAGTAAAACAA  5423550

Query  177      GCAAATAAATTAAAACTTTCAACAACGGATCTCTTGGCTCTGGCATC  223
                 ||||||||| |||||||||||||||||||||||||| |||||||||
Sbjct  5423549  ACAAATAAATCAAAACTTTCAACAACGGATCTCTTGGTTCTGGCATC  5423503


 Score = 226 bits (122),  Expect = 2e-55
 Identities = 194/227 (85%), Gaps = 12/227 (5%)
 Strand=Plus/Minus

Query  1        CAAGGTCTCCGTTGGTGAACCAGCGGAGGGATCATTACCGAGTTATACAACTCATCAA-C  59
                |||||||||||||||||||||||||||||||||||||||||||| ||||||||   || |
Sbjct  5431257  CAAGGTCTCCGTTGGTGAACCAGCGGAGGGATCATTACCGAGTT-TACAACTCCCAAACC  5431199

Query  60       CCTGTGAACATACCTAAAACGTTGCTTCGGCGGGAACAG-ACG-GCCCCGTAACACGGGC  117
                ||||||||||||||||  ||||||| ||||||| | |||  || |||| |||| | ||| 
Sbjct  5431198  CCTGTGAACATACCTA-TACGTTGCCTCGGCGG-ATCAGCCCGCGCCCTGTAAAAAGGGA  5431141

Query  118      CGCCCCCGCCAGAGGACCCCCTAACTCTGTTTCTATTA-TGTTTCTTCTGAGTAAAACAA  176
                ||  |||||| ||||||||   ||||||| || | ||| ||   ||||||||||||||||
Sbjct  5431140  CG-GCCCGCCCGAGGACCC-TAAACTCTG-TT-T-TTAGTGGAACTTCTGAGTAAAACAA  5431086

Query  177      GCAAATAAATTAAAACTTTCAACAACGGATCTCTTGGCTCTGGCATC  223
                 ||||||||| |||||||||||||||||||||||||| |||||||||
Sbjct  5431085  ACAAATAAATCAAAACTTTCAACAACGGATCTCTTGGTTCTGGCATC  5431039


>JAJALC010001120.1 Fusarium sp. FIESC RH6 4499_pilon, whole genome shotgun sequence
Length=255

 Score = 226 bits (122),  Expect = 2e-55
 Identities = 186/215 (87%), Gaps = 11/215 (5%)
 Strand=Plus/Minus

Query  1    CAAGGTCTCCGTTGGTGAACCAGCGGAGGGATCATTACCGAGTTATACAACTCATCAA-C  59
            |||||||||||||||||||||||||||||||||||||||||||| ||||||||   || |
Sbjct  208  CAAGGTCTCCGTTGGTGAACCAGCGGAGGGATCATTACCGAGTT-TACAACTCCCAAACC  150

Query  60   CCTGTGAACATACCTAAAACGTTGCTTCGGCGGGAACAG-ACG-GCCCCGTAACACGGGC  117
            ||||||||||||||||  ||||||| ||||||| | |||  || ||||||||| ||||| 
Sbjct  149  CCTGTGAACATACCTA-TACGTTGCCTCGGCGG-ATCAGCCCGCGCCCCGTAAAACGGGA  92

Query  118  CGCCCCCGCCAGAGGACCCCCTAACTCTGTTTCTATTA-TGTTTCTTCTGAGTAAAACAA  176
            ||  |||||| |||||||||  ||||||| || | ||| ||   ||||||||||||||||
Sbjct  91   CG-GCCCGCCCGAGGACCCCTAAACTCTG-TT-T-TTAGTGGAACTTCTGAGTAAAACAA  36

Query  177  GCAAATAAATTAAAACTTTCAACAACGGATCTCTT  211
             ||||||||| ||||||||||||||||||||||||
Sbjct  35   ACAAATAAATCAAAACTTTCAACAACGGATCTCTT  1


>JABFEY010000025.1 Fusarium longipes strain NRRL 13317 NRRL13317_c0000025, whole 
genome shotgun sequence
Length=7716

 Score = 226 bits (122),  Expect = 2e-55
 Identities = 193/226 (85%), Gaps = 10/226 (4%)
 Strand=Plus/Plus

Query  1     CAAGGTCTCCGTTGGTGAACCAGCGGAGGGATCATTACCGAGTTATACAACTCATCAA-C  59
             |||||||||||||||||||||||||||||||||||||||||||| ||||||||   || |
Sbjct  3595  CAAGGTCTCCGTTGGTGAACCAGCGGAGGGATCATTACCGAGTT-TACAACTCCCAAACC  3653

Query  60    CCTGTGAACATACCTAAAACGTTGCTTCGGCGGGAACAG-ACG-GCCCCGTAACACGGGC  117
             ||||||||||||||| | | ||||| ||||||| | |||  || ||||||||| ||||| 
Sbjct  3654  CCTGTGAACATACCT-ATATGTTGCCTCGGCGG-ATCAGCCCGCGCCCCGTAAAACGGGA  3711

Query  118   CGCCCCCGCCAGAGGACCCCCTAACTCTGTTTCTATTATGTTTCTTCTGAGTAAAACAAG  177
             ||  ||||||  |||| || | |||||||||| |||  |||  ||||||||||| | || 
Sbjct  3712  CG-GCCCGCCGCAGGATCCACAAACTCTGTTTTTAT--TGTAACTTCTGAGTAACAAAA-  3767

Query  178   CAAATAAATTAAAACTTTCAACAACGGATCTCTTGGCTCTGGCATC  223
             ||||||||| |||||||||||||||||||||||||| |||||||||
Sbjct  3768  CAAATAAATCAAAACTTTCAACAACGGATCTCTTGGTTCTGGCATC  3813


>NW_025763505.1 Fusarium flagelliforme strain FIESC 12 MPI-CAGE-AA-0113 chromosome 
Unknown B0J16scaffold_3, whole genome shotgun sequence
Length=5434111

 Score = 226 bits (122),  Expect = 2e-55
 Identities = 194/227 (85%), Gaps = 12/227 (5%)
 Strand=Plus/Minus

Query  1        CAAGGTCTCCGTTGGTGAACCAGCGGAGGGATCATTACCGAGTTATACAACTCATCAA-C  59
                |||||||||||||||||||||||||||||||||||||||||||| ||||||||   || |
Sbjct  5386041  CAAGGTCTCCGTTGGTGAACCAGCGGAGGGATCATTACCGAGTT-TACAACTCCCAAACC  5385983

Query  60       CCTGTGAACATACCTAAAACGTTGCTTCGGCGGGAACAG-ACG-GCCCCGTAACACGGGC  117
                ||||||||||||||||  ||||||| ||||||| | |||  || |||| |||| | ||| 
Sbjct  5385982  CCTGTGAACATACCTA-TACGTTGCCTCGGCGG-ATCAGCCCGCGCCCTGTAAAAAGGGA  5385925

Query  118      CGCCCCCGCCAGAGGACCCCCTAACTCTGTTTCTATTA-TGTTTCTTCTGAGTAAAACAA  176
                ||  |||||| ||||||||   ||||||| || | ||| ||   ||||||||||||||||
Sbjct  5385924  CG-GCCCGCCCGAGGACCC-TAAACTCTG-TT-T-TTAGTGGAACTTCTGAGTAAAACAA  5385870

Query  177      GCAAATAAATTAAAACTTTCAACAACGGATCTCTTGGCTCTGGCATC  223
                 ||||||||| |||||||||||||||||||||||||| |||||||||
Sbjct  5385869  ACAAATAAATCAAAACTTTCAACAACGGATCTCTTGGTTCTGGCATC  5385823


 Score = 226 bits (122),  Expect = 2e-55
 Identities = 194/227 (85%), Gaps = 12/227 (5%)
 Strand=Plus/Minus

Query  1        CAAGGTCTCCGTTGGTGAACCAGCGGAGGGATCATTACCGAGTTATACAACTCATCAA-C  59
                |||||||||||||||||||||||||||||||||||||||||||| ||||||||   || |
Sbjct  5393577  CAAGGTCTCCGTTGGTGAACCAGCGGAGGGATCATTACCGAGTT-TACAACTCCCAAACC  5393519

Query  60       CCTGTGAACATACCTAAAACGTTGCTTCGGCGGGAACAG-ACG-GCCCCGTAACACGGGC  117
                ||||||||||||||||  ||||||| ||||||| | |||  || |||| |||| | ||| 
Sbjct  5393518  CCTGTGAACATACCTA-TACGTTGCCTCGGCGG-ATCAGCCCGCGCCCTGTAAAAAGGGA  5393461

Query  118      CGCCCCCGCCAGAGGACCCCCTAACTCTGTTTCTATTA-TGTTTCTTCTGAGTAAAACAA  176
                ||  |||||| ||||||||   ||||||| || | ||| ||   ||||||||||||||||
Sbjct  5393460  CG-GCCCGCCCGAGGACCC-TAAACTCTG-TT-T-TTAGTGGAACTTCTGAGTAAAACAA  5393406

Query  177      GCAAATAAATTAAAACTTTCAACAACGGATCTCTTGGCTCTGGCATC  223
                 ||||||||| |||||||||||||||||||||||||| |||||||||
Sbjct  5393405  ACAAATAAATCAAAACTTTCAACAACGGATCTCTTGGTTCTGGCATC  5393359


 Score = 226 bits (122),  Expect = 2e-55
 Identities = 194/227 (85%), Gaps = 12/227 (5%)
 Strand=Plus/Minus

Query  1        CAAGGTCTCCGTTGGTGAACCAGCGGAGGGATCATTACCGAGTTATACAACTCATCAA-C  59
                |||||||||||||||||||||||||||||||||||||||||||| ||||||||   || |
Sbjct  5401113  CAAGGTCTCCGTTGGTGAACCAGCGGAGGGATCATTACCGAGTT-TACAACTCCCAAACC  5401055

Query  60       CCTGTGAACATACCTAAAACGTTGCTTCGGCGGGAACAG-ACG-GCCCCGTAACACGGGC  117
                ||||||||||||||||  ||||||| ||||||| | |||  || |||| |||| | ||| 
Sbjct  5401054  CCTGTGAACATACCTA-TACGTTGCCTCGGCGG-ATCAGCCCGCGCCCTGTAAAAAGGGA  5400997

Query  118      CGCCCCCGCCAGAGGACCCCCTAACTCTGTTTCTATTA-TGTTTCTTCTGAGTAAAACAA  176
                ||  |||||| ||||||||   ||||||| || | ||| ||   ||||||||||||||||
Sbjct  5400996  CG-GCCCGCCCGAGGACCC-TAAACTCTG-TT-T-TTAGTGGAACTTCTGAGTAAAACAA  5400942

Query  177      GCAAATAAATTAAAACTTTCAACAACGGATCTCTTGGCTCTGGCATC  223
                 ||||||||| |||||||||||||||||||||||||| |||||||||
Sbjct  5400941  ACAAATAAATCAAAACTTTCAACAACGGATCTCTTGGTTCTGGCATC  5400895


 Score = 226 bits (122),  Expect = 2e-55
 Identities = 194/227 (85%), Gaps = 12/227 (5%)
 Strand=Plus/Minus

Query  1        CAAGGTCTCCGTTGGTGAACCAGCGGAGGGATCATTACCGAGTTATACAACTCATCAA-C  59
                |||||||||||||||||||||||||||||||||||||||||||| ||||||||   || |
Sbjct  5408649  CAAGGTCTCCGTTGGTGAACCAGCGGAGGGATCATTACCGAGTT-TACAACTCCCAAACC  5408591

Query  60       CCTGTGAACATACCTAAAACGTTGCTTCGGCGGGAACAG-ACG-GCCCCGTAACACGGGC  117
                ||||||||||||||||  ||||||| ||||||| | |||  || |||| |||| | ||| 
Sbjct  5408590  CCTGTGAACATACCTA-TACGTTGCCTCGGCGG-ATCAGCCCGCGCCCTGTAAAAAGGGA  5408533

Query  118      CGCCCCCGCCAGAGGACCCCCTAACTCTGTTTCTATTA-TGTTTCTTCTGAGTAAAACAA  176
                ||  |||||| ||||||||   ||||||| || | ||| ||   ||||||||||||||||
Sbjct  5408532  CG-GCCCGCCCGAGGACCC-TAAACTCTG-TT-T-TTAGTGGAACTTCTGAGTAAAACAA  5408478

Query  177      GCAAATAAATTAAAACTTTCAACAACGGATCTCTTGGCTCTGGCATC  223
                 ||||||||| |||||||||||||||||||||||||| |||||||||
Sbjct  5408477  ACAAATAAATCAAAACTTTCAACAACGGATCTCTTGGTTCTGGCATC  5408431


 Score = 226 bits (122),  Expect = 2e-55
 Identities = 194/227 (85%), Gaps = 12/227 (5%)
 Strand=Plus/Minus

Query  1        CAAGGTCTCCGTTGGTGAACCAGCGGAGGGATCATTACCGAGTTATACAACTCATCAA-C  59
                |||||||||||||||||||||||||||||||||||||||||||| ||||||||   || |
Sbjct  5416185  CAAGGTCTCCGTTGGTGAACCAGCGGAGGGATCATTACCGAGTT-TACAACTCCCAAACC  5416127

Query  60       CCTGTGAACATACCTAAAACGTTGCTTCGGCGGGAACAG-ACG-GCCCCGTAACACGGGC  117
                ||||||||||||||||  ||||||| ||||||| | |||  || |||| |||| | ||| 
Sbjct  5416126  CCTGTGAACATACCTA-TACGTTGCCTCGGCGG-ATCAGCCCGCGCCCTGTAAAAAGGGA  5416069

Query  118      CGCCCCCGCCAGAGGACCCCCTAACTCTGTTTCTATTA-TGTTTCTTCTGAGTAAAACAA  176
                ||  |||||| ||||||||   ||||||| || | ||| ||   ||||||||||||||||
Sbjct  5416068  CG-GCCCGCCCGAGGACCC-TAAACTCTG-TT-T-TTAGTGGAACTTCTGAGTAAAACAA  5416014

Query  177      GCAAATAAATTAAAACTTTCAACAACGGATCTCTTGGCTCTGGCATC  223
                 ||||||||| |||||||||||||||||||||||||| |||||||||
Sbjct  5416013  ACAAATAAATCAAAACTTTCAACAACGGATCTCTTGGTTCTGGCATC  5415967


 Score = 226 bits (122),  Expect = 2e-55
 Identities = 194/227 (85%), Gaps = 12/227 (5%)
 Strand=Plus/Minus

Query  1        CAAGGTCTCCGTTGGTGAACCAGCGGAGGGATCATTACCGAGTTATACAACTCATCAA-C  59
                |||||||||||||||||||||||||||||||||||||||||||| ||||||||   || |
Sbjct  5423721  CAAGGTCTCCGTTGGTGAACCAGCGGAGGGATCATTACCGAGTT-TACAACTCCCAAACC  5423663

Query  60       CCTGTGAACATACCTAAAACGTTGCTTCGGCGGGAACAG-ACG-GCCCCGTAACACGGGC  117
                ||||||||||||||||  ||||||| ||||||| | |||  || |||| |||| | ||| 
Sbjct  5423662  CCTGTGAACATACCTA-TACGTTGCCTCGGCGG-ATCAGCCCGCGCCCTGTAAAAAGGGA  5423605

Query  118      CGCCCCCGCCAGAGGACCCCCTAACTCTGTTTCTATTA-TGTTTCTTCTGAGTAAAACAA  176
                ||  |||||| ||||||||   ||||||| || | ||| ||   ||||||||||||||||
Sbjct  5423604  CG-GCCCGCCCGAGGACCC-TAAACTCTG-TT-T-TTAGTGGAACTTCTGAGTAAAACAA  5423550

Query  177      GCAAATAAATTAAAACTTTCAACAACGGATCTCTTGGCTCTGGCATC  223
                 ||||||||| |||||||||||||||||||||||||| |||||||||
Sbjct  5423549  ACAAATAAATCAAAACTTTCAACAACGGATCTCTTGGTTCTGGCATC  5423503


 Score = 226 bits (122),  Expect = 2e-55
 Identities = 194/227 (85%), Gaps = 12/227 (5%)
 Strand=Plus/Minus

Query  1        CAAGGTCTCCGTTGGTGAACCAGCGGAGGGATCATTACCGAGTTATACAACTCATCAA-C  59
                |||||||||||||||||||||||||||||||||||||||||||| ||||||||   || |
Sbjct  5431257  CAAGGTCTCCGTTGGTGAACCAGCGGAGGGATCATTACCGAGTT-TACAACTCCCAAACC  5431199

Query  60       CCTGTGAACATACCTAAAACGTTGCTTCGGCGGGAACAG-ACG-GCCCCGTAACACGGGC  117
                ||||||||||||||||  ||||||| ||||||| | |||  || |||| |||| | ||| 
Sbjct  5431198  CCTGTGAACATACCTA-TACGTTGCCTCGGCGG-ATCAGCCCGCGCCCTGTAAAAAGGGA  5431141

Query  118      CGCCCCCGCCAGAGGACCCCCTAACTCTGTTTCTATTA-TGTTTCTTCTGAGTAAAACAA  176
                ||  |||||| ||||||||   ||||||| || | ||| ||   ||||||||||||||||
Sbjct  5431140  CG-GCCCGCCCGAGGACCC-TAAACTCTG-TT-T-TTAGTGGAACTTCTGAGTAAAACAA  5431086

Query  177      GCAAATAAATTAAAACTTTCAACAACGGATCTCTTGGCTCTGGCATC  223
                 ||||||||| |||||||||||||||||||||||||| |||||||||
Sbjct  5431085  ACAAATAAATCAAAACTTTCAACAACGGATCTCTTGGTTCTGGCATC  5431039


>JAALXM010001205.1 Fusarium sp. NRRL 62957 NRRL62957_c0001205, whole genome shotgun 
sequence
Length=1642

 Score = 224 bits (121),  Expect = 8e-55
 Identities = 128/131 (98%), Gaps = 2/131 (2%)
 Strand=Plus/Plus

Query  1     CAAGGTCTCCGTTGGTGAACCAGCGGAGGGATCATTACCGAGTTATAC-AACTCATCAAC  59
             ||||||||||||||||||||||||||||||||||||| |||||||||| |||||||||||
Sbjct  1511  CAAGGTCTCCGTTGGTGAACCAGCGGAGGGATCATTAACGAGTTATACAAACTCATCAAC  1570

Query  60    CCTGTGAACATACCTAAAACGTTGCTTCGGCGGGAACAGACGGCCCCGTAACACGGGCCG  119
             ||||||||||||||| ||||||||||||||||||||||||||||||||||||||||||||
Sbjct  1571  CCTGTGAACATACCT-AAACGTTGCTTCGGCGGGAACAGACGGCCCCGTAACACGGGCCG  1629

Query  120   CCCCCGCCAGA  130
             |||||||||||
Sbjct  1630  CCCCCGCCAGA  1640


>JAJALC010001872.1 Fusarium sp. FIESC RH6 7542_pilon, whole genome shotgun sequence
Length=255

 Score = 224 bits (121),  Expect = 8e-55
 Identities = 187/217 (86%), Gaps = 11/217 (5%)
 Strand=Plus/Plus

Query  11   GTTGGTGAACCAGCGGAGGGATCATTACCGAGTTATACAACTCATCAA-CCCTGTGAACA  69
            |||||||||||||||||||||||||||||||||| ||||||||   || |||||||||||
Sbjct  1    GTTGGTGAACCAGCGGAGGGATCATTACCGAGTT-TACAACTCCCAAACCCCTGTGAACA  59

Query  70   TACCTAAAACGTTGCTTCGGCGGGAACAG-ACG-GCCCCGTAACACGGGCCGCCCCCGCC  127
            ||||| | ||||||| ||||||| | |||  || ||||||||| ||||| ||  ||||||
Sbjct  60   TACCT-ATACGTTGCCTCGGCGG-ATCAGCCCGCGCCCCGTAAAACGGGACG-GCCCGCC  116

Query  128  AGAGGACCCCCTAACTCTGTTTCTATTA-TGTTTCTTCTGAGTAAAACAAGCAAATAAAT  186
             |||||||||  ||||||| || | ||| ||   |||||||||||||||| |||||||||
Sbjct  117  CGAGGACCCCTAAACTCTG-TT-T-TTAGTGGAACTTCTGAGTAAAACAAACAAATAAAT  173

Query  187  TAAAACTTTCAACAACGGATCTCTTGGCTCTGGCATC  223
             |||||||||||||||||||||||||| |||||||||
Sbjct  174  CAAAACTTTCAACAACGGATCTCTTGGTTCTGGCATC  210


>JAATHB010000075.1 Fusarium buharicum strain NRRL 13371 F_buharicum_13371_contig_0000075, 
whole genome shotgun sequence
Length=7946

 Score = 222 bits (120),  Expect = 3e-54
 Identities = 194/228 (85%), Gaps = 12/228 (5%)
 Strand=Plus/Plus

Query  1     CAAGGTCTCCGTTGGTGAACCAGCGGAGGGATCATTACCGAGTTATACAACTCATCAA-C  59
             |||||||||||||||||||||||||||||||||||||||||||| ||||||||   || |
Sbjct  7297  CAAGGTCTCCGTTGGTGAACCAGCGGAGGGATCATTACCGAGTT-TACAACTCCCAAACC  7355

Query  60    CCTGTGAACATACCTAAAACGTTGCTTCGGCGGGAACAGACGGC-CCC-GTAACACGGGC  117
             |||||||||||||||  |||||||| ||||||| | ||| | || ||| |||| ||||| 
Sbjct  7356  CCTGTGAACATACCT-TAACGTTGCCTCGGCGG-ATCAGCCCGCTCCCGGTAAAACGGGA  7413

Query  118   CGCCCCCGCCAGAGGACCCCCTAACT-CTGTTTCTATTA-TGTTTCTTCTGAGTAAAACA  175
             ||  |||||||||||||||     || ||| || | ||| ||| |||||||||||| | |
Sbjct  7414  CG-GCCCGCCAGAGGACCCAAACCCTACTG-TT-T-TTAGTGTATCTTCTGAGTAACAAA  7469

Query  176   AGCAAATAAATTAAAACTTTCAACAACGGATCTCTTGGCTCTGGCATC  223
             | ||||||||| |||||||||||||||||||||||||| |||||||||
Sbjct  7470  AACAAATAAATCAAAACTTTCAACAACGGATCTCTTGGTTCTGGCATC  7517


>JAJALC010002158.1 Fusarium sp. FIESC RH6 8711_pilon, whole genome shotgun sequence
Length=255

 Score = 220 bits (119),  Expect = 1e-53
 Identities = 185/215 (86%), Gaps = 11/215 (5%)
 Strand=Plus/Minus

Query  13   TGGTGAACCAGCGGAGGGATCATTACCGAGTTATACAACTCATCAA-CCCTGTGAACATA  71
            |||||||||||||||||||||||||||||||| ||||||||   || |||||||||||||
Sbjct  255  TGGTGAACCAGCGGAGGGATCATTACCGAGTT-TACAACTCCCAAACCCCTGTGAACATA  197

Query  72   CCTAAAACGTTGCTTCGGCGGGAACAG-ACG-GCCCCGTAACACGGGCCGCCCCCGCCAG  129
            ||||  ||||||| ||||||| | |||  || ||||||||| ||||| ||  |||||| |
Sbjct  196  CCTA-TACGTTGCCTCGGCGG-ATCAGCCCGCGCCCCGTAAAACGGGACG-GCCCGCCCG  140

Query  130  AGGACCCCCTAACTCTGTTTCTATTA-TGTTTCTTCTGAGTAAAACAAGCAAATAAATTA  188
            ||||||||  ||||||| || | ||| ||   |||||||||||||||| ||||||||| |
Sbjct  139  AGGACCCCTAAACTCTG-TT-T-TTAGTGGAACTTCTGAGTAAAACAAACAAATAAATCA  83

Query  189  AAACTTTCAACAACGGATCTCTTGGCTCTGGCATC  223
            ||||||||||||||||||||||||| |||||||||
Sbjct  82   AAACTTTCAACAACGGATCTCTTGGTTCTGGCATC  48


>JABFFA010000104.1 Fusarium nematophilum strain NRRL 54600 NRRL54600_c0000104, whole 
genome shotgun sequence
Length=8014

 Score = 219 bits (118),  Expect = 4e-53
 Identities = 193/227 (85%), Gaps = 13/227 (6%)
 Strand=Plus/Plus

Query  1     CAAGGTCTCCGTTGGTGAACCAGCGGAGGGATCATTACCGAGTTATACAACTCATCAA-C  59
             |||||||||||||||||||||||||||||||||||||||||||| ||||||||   || |
Sbjct  2653  CAAGGTCTCCGTTGGTGAACCAGCGGAGGGATCATTACCGAGTT-TACAACTCCCAAACC  2711

Query  60    CCTGTGAACATACCTAAAACGTTGCTTCGGCGGGAACAGACG-GCCCCGTAACACGGGCC  118
             |||||||||||||| |    ||||| ||||| ||| ||  || ||||||||||||||| |
Sbjct  2712  CCTGTGAACATACC-ATTCTGTTGCCTCGGC-GGATCA-CCGCGCCCCGTAACACGGGAC  2768

Query  119   GCCCCCGCCAGAGGACCCCCTAACTCTGTTTCTATTATGT-T-TCTTCTGAGTAAAACAA  176
             |  ||||||||||||  ||| |||||| | ||| |||||| | || ||||||||| || |
Sbjct  2769  G-GCCCGCCAGAGGA--CCCAAACTCTATGTCT-TTATGTGTATCCTCTGAGTAACACTA  2824

Query  177   GCAAATAAATTAAAACTTTCAACAACGGATCTCTTGGCTCTGGCATC  223
               |||||||| |||||||||||||||||||||||||| |||||||||
Sbjct  2825  -TAAATAAATCAAAACTTTCAACAACGGATCTCTTGGTTCTGGCATC  2870


>JABGLY010000216.1 Fusarium dimerum strain NRRL 20691 NRRL20691_c0000216, whole 
genome shotgun sequence
Length=7965

 Score = 217 bits (117),  Expect = 1e-52
 Identities = 192/227 (85%), Gaps = 10/227 (4%)
 Strand=Plus/Plus

Query  1     CAAGGTCTCCGTTGGTGAACCAGCGGAGGGATCATTACCGAGTTATACAACTCATCAA-C  59
             |||||||||||||||||||||||||||||||||||||||||||| ||||||||   || |
Sbjct  3439  CAAGGTCTCCGTTGGTGAACCAGCGGAGGGATCATTACCGAGTT-TACAACTCCCAAACC  3497

Query  60    CCTGTGAACATACCTAAAACGTTGCTTCGGCGGGAACAGACGGCCCCGTAACACGGGCCG  119
             |||||||||||||||| |||||||| |||||||   |   |  ||||||||||||||  |
Sbjct  3498  CCTGTGAACATACCTACAACGTTGCCTCGGCGGACCCCCGCCTCCCCGTAACACGGG-AG  3556

Query  120   C-CCCCGCCAGAGGACCC-CCTAACTCTGTTTCTATTATGTTTCTTCTGAGT-AAAACAA  176
             |  |||||||||||||||  | ||| |||||  | | | || |||||||||| ||||| |
Sbjct  3557  CGGCCCGCCAGAGGACCCAACAAACCCTGTTATTTTCA-GTATCTTCTGAGTGAAAAC-A  3614

Query  177   GCAAATAAATTAAAACTTTCAACAACGGATCTCTTGGCTCTGGCATC  223
              | ||| |||||||||||||||||||||||||||||| |||||||||
Sbjct  3615  -C-AATCAATTAAAACTTTCAACAACGGATCTCTTGGTTCTGGCATC  3659


>JABFFF010000091.1 Fusarium sublunatum strain NRRL 13384 NRRL13384_c0000091, whole 
genome shotgun sequence
Length=7822

 Score = 217 bits (117),  Expect = 1e-52
 Identities = 191/226 (85%), Gaps = 7/226 (3%)
 Strand=Plus/Plus

Query  1     CAAGGTCTCCGTTGGTGAACCAGCGGAGGGATCATTACCGAGTTATACAACTCATCAA-C  59
             |||||||||||||||||||||||||||||||||||||||||||| ||||||||   || |
Sbjct  4754  CAAGGTCTCCGTTGGTGAACCAGCGGAGGGATCATTACCGAGTT-TACAACTCCCAAACC  4812

Query  60    CCTGTGAACATACCTAAAACGTTGCTTCGGCGGGAACAG-ACG-GCCCCGTAACACGGGC  117
             |||||||||||||||  |  ||||| ||||| ||| |||  || |||| |||| ||||| 
Sbjct  4813  CCTGTGAACATACCTTTACTGTTGCCTCGGC-GGATCAGCCCGCGCCCGGTAAAACGGGA  4871

Query  118   CGCCCCCGCCAGAGGACCCCCTAACTCTGTTTCTATTATGTTTCTTCTGAGTAAAACAAG  177
             ||  ||||||||||||||||  ||| || ||  | | ||||  ||||||||||| | || 
Sbjct  4872  CG-GCCCGCCAGAGGACCCCTAAACCCTATTGTTTTCATGTAACTTCTGAGTAACAAAA-  4929

Query  178   CAAATAAATTAAAACTTTCAACAACGGATCTCTTGGCTCTGGCATC  223
             ||||||||| |||||||||||||||||||||||||| |||||||||
Sbjct  4930  CAAATAAATCAAAACTTTCAACAACGGATCTCTTGGTTCTGGCATC  4975


>JAJALC010001195.1 Fusarium sp. FIESC RH6 4878_pilon, whole genome shotgun sequence
Length=255

 Score = 217 bits (117),  Expect = 1e-52
 Identities = 180/209 (86%), Gaps = 9/209 (4%)
 Strand=Plus/Minus

Query  1    CAAGGTCTCCGTTGGTGAACCAGCGGAGGGATCATTACCGAGTTATACAACTCATCAA-C  59
            |||||||||||||||||||||||||||||||||||||||||||| ||||||||   || |
Sbjct  203  CAAGGTCTCCGTTGGTGAACCAGCGGAGGGATCATTACCGAGTT-TACAACTCCCAAACC  145

Query  60   CCTGTGAACATACCTAAAACGTTGCTTCGGCGGGAACAGAC-G-GCCCCGTAACACGGGC  117
            |||||||||||||||| | |||||| ||||||| | ||| | | ||||||||| ||||| 
Sbjct  144  CCTGTGAACATACCTATA-CGTTGCCTCGGCGG-ATCAGCCCGCGCCCCGTAAAACGGGA  87

Query  118  CGCCCCCGCCAGAGGACCCCCTAACTCTGTTTCTATTATGTTTCTTCTGAGTAAAACAAG  177
            || ||| ||| |||||||||  |||||||||| || |  |   |||||||||||||||| 
Sbjct  86   CGGCCC-GCCCGAGGACCCCTAAACTCTGTTTTTAGTG-GAA-CTTCTGAGTAAAACAAA  30

Query  178  CAAATAAATTAAAACTTTCAACAACGGAT  206
            ||||||||| |||||||||||||||||||
Sbjct  29   CAAATAAATCAAAACTTTCAACAACGGAT  1


>JAJJWN010000076.1 Fusarium abutilonis strain NRRL 66737 Fusarium_sp_KOD0926_contig_0000076, 
whole genome shotgun sequence
Length=8407

 Score = 217 bits (117),  Expect = 1e-52
 Identities = 193/228 (85%), Gaps = 12/228 (5%)
 Strand=Plus/Plus

Query  1     CAAGGTCTCCGTTGGTGAACCAGCGGAGGGATCATTACCGAGTTATACAACTCATCAA-C  59
             |||||||||||||||||||||||||||||||||||||||||||| ||||||||   || |
Sbjct  6836  CAAGGTCTCCGTTGGTGAACCAGCGGAGGGATCATTACCGAGTT-TACAACTCCCAAACC  6894

Query  60    CCTGTGAACATACCTAAAACGTTGCTTCGGCGGGAACAGACGGC-CCC-GTAACACGGGC  117
             |||||||||||||||   ||||||| ||||||| | ||| | || ||| |||| ||||| 
Sbjct  6895  CCTGTGAACATACCT-TGACGTTGCCTCGGCGG-ATCAGCCCGCTCCCGGTAAAACGGGA  6952

Query  118   CGCCCCCGCCAGAGGACCCCCTAACT-CTGTTTCTATTA-TGTTTCTTCTGAGTAAAACA  175
             ||  |||||||||||||||     || ||| || | ||| ||| |||||||||||| | |
Sbjct  6953  CG-GCCCGCCAGAGGACCCAAACCCTACTG-TT-T-TTAGTGTATCTTCTGAGTAACAAA  7008

Query  176   AGCAAATAAATTAAAACTTTCAACAACGGATCTCTTGGCTCTGGCATC  223
             | ||||||||| |||||||||||||||||||||||||| |||||||||
Sbjct  7009  AACAAATAAATCAAAACTTTCAACAACGGATCTCTTGGTTCTGGCATC  7056


>JABEXW010000036.1 Fusarium sarcochroum strain NRRL 20472 NRRL20472_c0000036, whole 
genome shotgun sequence
Length=8244

 Score = 213 bits (115),  Expect = 2e-51
 Identities = 192/228 (84%), Gaps = 10/228 (4%)
 Strand=Plus/Minus

Query  1     CAAGGTCTCCGTTGGTGAACCAGCGGAGGGATCATTACCGAGTTATACAACTCATCAA-C  59
             |||||||||||||||||||||||||||||||||||||||||||| ||||||||   || |
Sbjct  4718  CAAGGTCTCCGTTGGTGAACCAGCGGAGGGATCATTACCGAGTT-TACAACTCCCAAACC  4660

Query  60    CCTGTGAACATACCTAAAACGTTGCTTCGGCGGGAACAG-ACG-GCCCCGTAACACGGGC  117
             |||||||||||||||  |  ||||| ||||||| | |||  ||  |||||||| ||||| 
Sbjct  4659  CCTGTGAACATACCT-TATTGTTGCCTCGGCGG-ATCAGCCCGCTCCCCGTAAAACGGGA  4602

Query  118   CGCCCCCGCCAGAGGACCCCCTAACTCTGTTTCTAT--TATGTTTCTTCTGAGTAAAACA  175
             ||  ||||||||||||   || ||||||  || |||  | ||| |||||||||||| | |
Sbjct  4601  CG-GCCCGCCAGAGGAAAACCAAACTCT-ATTGTATCATCTGTATCTTCTGAGTAACAAA  4544

Query  176   AGCAAATAAATTAAAACTTTCAACAACGGATCTCTTGGCTCTGGCATC  223
             | ||||||||| |||||||||||||||||||||||||| |||||||||
Sbjct  4543  AACAAATAAATCAAAACTTTCAACAACGGATCTCTTGGTTCTGGCATC  4496


>JAJALE010000625.1 Fusarium chuoi strain FFSC RH1 2730_pilon, whole genome shotgun 
sequence
Length=247

 Score = 213 bits (115),  Expect = 2e-51
 Identities = 178/207 (86%), Gaps = 10/207 (5%)
 Strand=Plus/Minus

Query  1    CAAGGTCTCCGTTGGTGAACCAGCGGAGGGATCATTACCGAGTTATACAACTCATCAA-C  59
            |||||||||||||||||||||||||||||||||||||||||||| ||||||||   || |
Sbjct  200  CAAGGTCTCCGTTGGTGAACCAGCGGAGGGATCATTACCGAGTT-TACAACTCCCAAACC  142

Query  60   CCTGTGAACATACCTAAAACGTTGCTTCGGCGGGAACAGACGGC-CCC-GTAACACGGGC  117
            |||||||||||||| ||   ||||| ||||||| | ||| | || ||| |||| ||||| 
Sbjct  141  CCTGTGAACATACC-AATT-GTTGCCTCGGCGG-ATCAGCCCGCTCCCGGTAAAACGGGA  85

Query  118  CGCCCCCGCCAGAGGACCCCCTAACTCTGTTTCTATTATGTTTCTTCTGAGTAAAACAAG  177
            || ||| |||||||||||||  ||||||||||||| |||||  |||||||||||||| | 
Sbjct  84   CGGCCC-GCCAGAGGACCCCTAAACTCTGTTTCTA-TATGTAACTTCTGAGTAAAACCAT  27

Query  178  CAAATAAATTAAAACTTTCAACAACGG  204
             |||||||| |||||||||||||||||
Sbjct  26   -AAATAAATCAAAACTTTCAACAACGG  1


>JABFFE010000135.1 Fusarium setosum strain NRRL 36526 NRRL36526_c0000135, whole 
genome shotgun sequence
Length=10219

 Score = 213 bits (115),  Expect = 2e-51
 Identities = 193/229 (84%), Gaps = 11/229 (5%)
 Strand=Plus/Minus

Query  1     CAAGGTCTCCGTTGGTGAACCAGCGGAGGGATCATTACCGAGTTATACAACTCATCAA-C  59
             |||||||||||||||||||||||||||||||||||||||||||| ||||||||   || |
Sbjct  1485  CAAGGTCTCCGTTGGTGAACCAGCGGAGGGATCATTACCGAGTT-TACAACTCCCAAACC  1427

Query  60    CCTGTGAACATACCTAAAACGTTGCTTCGGCGGGAACA-GACG-GCCCCGTAACACGGGC  117
             |||||||||||||||  |  ||||| |||||||   || |||| || | || | ||||||
Sbjct  1426  CCTGTGAACATACCT-TACTGTTGCCTCGGCGGACTCACGACGTGCTCTGTGAAACGGGC  1368

Query  118   -CGC-CCCCGCCAGAGGACCCCCTAACTC-TGTTTCTATTATGTTTCTTCTGAGTAAAAC  174
              ||| | ||||||||||||||   ||||| ||| | |||| ||    |||||||||||||
Sbjct  1367  TCGCTCGCCGCCAGAGGACCC--AAACTCTTGTGT-TATTGTGGAAATTCTGAGTAAAAC  1311

Query  175   AAGCAAATAAATTAAAACTTTCAACAACGGATCTCTTGGCTCTGGCATC  223
             || ||||||||| |||||||||||||||||||||||||| |||||||||
Sbjct  1310  AAACAAATAAATCAAAACTTTCAACAACGGATCTCTTGGTTCTGGCATC  1262


>JABFEP010000142.1 Fusarium albidum strain NRRL_22152 NRRL22152_c0000142, whole 
genome shotgun sequence
Length=8137

 Score = 213 bits (115),  Expect = 2e-51
 Identities = 192/227 (85%), Gaps = 14/227 (6%)
 Strand=Plus/Minus

Query  1     CAAGGTCTCCGTTGGTGAACCAGCGGAGGGATCATTACCGAGTTATACAACTCATCAA-C  59
             |||||||||||||||||||||||||||||||||||||||||||| ||||||||   || |
Sbjct  4921  CAAGGTCTCCGTTGGTGAACCAGCGGAGGGATCATTACCGAGTT-TACAACTCCCAAACC  4863

Query  60    CCTGTGAACATACCTAAAACGTTGCTTCGGCGGGAACAGACG-GCCCCGTAACACGGGCC  118
             |||||||||||||| | |  ||||| ||||| ||| ||  || ||||| ||| ||||| |
Sbjct  4862  CCTGTGAACATACC-ATACTGTTGCCTCGGC-GGATCAACCGCGCCCC-TAAGACGGGAC  4806

Query  119   GCCCCCGCCAGAGGACCCCCTAACTCTGTTTCTATTA-TGTTTCTTCTGAGTAAAACAAG  177
             |  ||||||||||||  ||| ||| || | ||| | | ||| ||||||||||||  ||| 
Sbjct  4805  G-GCCCGCCAGAGGA-TCCCAAACCCT-TGTCTTTAAGTGTATCTTCTGAGTAA-CCAA-  4751

Query  178   CAAATAAA-TTAAAACTTTCAACAACGGATCTCTTGGCTCTGGCATC  223
              ||||||| ||||||||||||||||||||||||||||||||||||||
Sbjct  4750  -AAATAAAGTTAAAACTTTCAACAACGGATCTCTTGGCTCTGGCATC  4705


>JAJALC010001003.1 Fusarium sp. FIESC RH6 3966_pilon, whole genome shotgun sequence
Length=255

 Score = 213 bits (115),  Expect = 2e-51
 Identities = 178/207 (86%), Gaps = 9/207 (4%)
 Strand=Plus/Minus

Query  1    CAAGGTCTCCGTTGGTGAACCAGCGGAGGGATCATTACCGAGTTATACAACTCATCAA-C  59
            |||||||||||||||||||||||||||||||||||||||||||| ||||||||   || |
Sbjct  201  CAAGGTCTCCGTTGGTGAACCAGCGGAGGGATCATTACCGAGTT-TACAACTCCCAAACC  143

Query  60   CCTGTGAACATACCTAAAACGTTGCTTCGGCGGGAACAGAC-G-GCCCCGTAACACGGGC  117
            |||||||||||||||| | |||||| ||||||| | ||| | | ||||||||| ||||| 
Sbjct  142  CCTGTGAACATACCTATA-CGTTGCCTCGGCGG-ATCAGCCCGCGCCCCGTAAAACGGGA  85

Query  118  CGCCCCCGCCAGAGGACCCCCTAACTCTGTTTCTATTATGTTTCTTCTGAGTAAAACAAG  177
            || ||| ||| |||||||||  |||||||||| || |  |   |||||||||||||||| 
Sbjct  84   CGGCCC-GCCCGAGGACCCCTAAACTCTGTTTTTAGTG-GAA-CTTCTGAGTAAAACAAA  28

Query  178  CAAATAAATTAAAACTTTCAACAACGG  204
            ||||||||| |||||||||||||||||
Sbjct  27   CAAATAAATCAAAACTTTCAACAACGG  1


>JAAVUC010000042.1 Fusarium nelsonii strain NRRL 13338 F_nelsonii_13338_contig_0000042, 
whole genome shotgun sequence
Length=7772

 Score = 211 bits (114),  Expect = 6e-51
 Identities = 192/228 (84%), Gaps = 11/228 (5%)
 Strand=Plus/Plus

Query  1     CAAGGTCTCCGTTGGTGAACCAGCGGAGGGATCATTACCGAGTTATACAACTCATCAA-C  59
             |||||||||||||||||||||||||||||||||||||||||||| ||||||||   || |
Sbjct  3431  CAAGGTCTCCGTTGGTGAACCAGCGGAGGGATCATTACCGAGTT-TACAACTCCCAAACC  3489

Query  60    CCTGTGAACATACCTAAAACGTTGCTTCGGCGGGAACAG-ACG-GCCCCGTAACACGGGC  117
             |||||||||||||||  |||||||| ||||||| | |||  || ||||||||| ||||| 
Sbjct  3490  CCTGTGAACATACCT-TAACGTTGCCTCGGCGG-ATCAGCCCGCGCCCCGTAAAACGGGA  3547

Query  118   CGCCCCCGCCAGAGGACCCCCTAACTCTG-TTTCTATTATGTTTCTTCTGAGT-AAAACA  175
             ||  ||||||  |||||||   ||| |||  || || | |||  |||||||||  ||| |
Sbjct  3548  CG-GCCCGCCGCAGGACCCATAAACCCTGAATTTTA-T-TGTAACTTCTGAGTTTAAAAA  3604

Query  176   AGCAAATAAATTAAAACTTTCAACAACGGATCTCTTGGCTCTGGCATC  223
             | ||||||||| |||||||||||||||||||||||||| |||||||||
Sbjct  3605  AACAAATAAATCAAAACTTTCAACAACGGATCTCTTGGTTCTGGCATC  3652


>JAAVUH010000037.1 Fusarium palustre strain NRRL 54050 F_palustre_54050_contig_0000037, 
whole genome shotgun sequence
Length=7622

 Score = 211 bits (114),  Expect = 6e-51
 Identities = 192/228 (84%), Gaps = 12/228 (5%)
 Strand=Plus/Plus

Query  1     CAAGGTCTCCGTTGGTGAACCAGCGGAGGGATCATTACCGAGTTATACAACTCATCAA-C  59
             |||||||||||||||||||||||||||||||||||||||||||| ||||||||   || |
Sbjct  5068  CAAGGTCTCCGTTGGTGAACCAGCGGAGGGATCATTACCGAGTT-TACAACTCCCAAACC  5126

Query  60    CCTGTGAACATACCTAAAACGTTGCTTCGGCGGGAACAG-ACG-GCCCCGTAACACGGGC  117
             |||||||||||||||   | ||||| ||||||| | |||  || ||||||||| ||||| 
Sbjct  5127  CCTGTGAACATACCT-TTATGTTGCCTCGGCGG-ATCAGCCCGCGCCCCGTAAAACGGGA  5184

Query  118   CGCCCCCGCCAGAGGACCCCCT-AACTCTGTTTCTATTA-TGTTTCTTCTGAGTAAAACA  175
             ||  ||||||  ||||  |||| ||||||| || | ||| ||   |||||||||| || |
Sbjct  5185  CG-GCCCGCCGCAGGAAACCCTAAACTCTG-TT-T-TTAGTGGAACTTCTGAGTATAAAA  5240

Query  176   AGCAAATAAATTAAAACTTTCAACAACGGATCTCTTGGCTCTGGCATC  223
             | ||||||||| |||||||||||||||||||||||||| |||||||||
Sbjct  5241  AACAAATAAATCAAAACTTTCAACAACGGATCTCTTGGTTCTGGCATC  5288


>JAAVUE010000028.1 Fusarium nodosum strain NRRL 36351 Fusarium_sp_36351_contig_0000028, 
whole genome shotgun sequence
Length=7610

 Score = 211 bits (114),  Expect = 6e-51
 Identities = 192/228 (84%), Gaps = 12/228 (5%)
 Strand=Plus/Plus

Query  1     CAAGGTCTCCGTTGGTGAACCAGCGGAGGGATCATTACCGAGTTATACAACTCATCAA-C  59
             |||||||||||||||||||||||||||||||||||||||||||| ||||||||   || |
Sbjct  3535  CAAGGTCTCCGTTGGTGAACCAGCGGAGGGATCATTACCGAGTT-TACAACTCCCAAACC  3593

Query  60    CCTGTGAACATACCTAAAACGTTGCTTCGGCGGGAACAG-ACG-GCCCCGTAACACGGGC  117
             |||||||||||||||   | ||||| ||||||| | |||  || ||||||||| ||||| 
Sbjct  3594  CCTGTGAACATACCT-TTATGTTGCCTCGGCGG-ATCAGCCCGCGCCCCGTAAAACGGGA  3651

Query  118   CGCCCCCGCCAGAGGACCCCCT-AACTCTGTTTCTATTA-TGTTTCTTCTGAGTAAAACA  175
             ||  ||||||  ||||  |||| ||||||| || | ||| ||   |||||||||| || |
Sbjct  3652  CG-GCCCGCCGCAGGAAACCCTAAACTCTG-TT-T-TTAGTGGAACTTCTGAGTATAAAA  3707

Query  176   AGCAAATAAATTAAAACTTTCAACAACGGATCTCTTGGCTCTGGCATC  223
             | ||||||||| |||||||||||||||||||||||||| |||||||||
Sbjct  3708  AACAAATAAATCAAAACTTTCAACAACGGATCTCTTGGTTCTGGCATC  3755


>JAATNT010000122.1 Fusarium chaquense strain NRRL 66748 FCHAQ2_66748_contig_0000122, 
whole genome shotgun sequence
Length=7617

 Score = 211 bits (114),  Expect = 6e-51
 Identities = 192/228 (84%), Gaps = 12/228 (5%)
 Strand=Plus/Minus

Query  1     CAAGGTCTCCGTTGGTGAACCAGCGGAGGGATCATTACCGAGTTATACAACTCATCAA-C  59
             |||||||||||||||||||||||||||||||||||||||||||| ||||||||   || |
Sbjct  4651  CAAGGTCTCCGTTGGTGAACCAGCGGAGGGATCATTACCGAGTT-TACAACTCCCAAACC  4593

Query  60    CCTGTGAACATACCTAAAACGTTGCTTCGGCGGGAACAG-ACG-GCCCCGTAACACGGGC  117
             |||||||||||||||   | ||||| ||||||| | |||  || ||||||||| ||||| 
Sbjct  4592  CCTGTGAACATACCT-TTATGTTGCCTCGGCGG-ATCAGCCCGCGCCCCGTAAAACGGGA  4535

Query  118   CGCCCCCGCCAGAGGACCCCCT-AACTCTGTTTCTATTA-TGTTTCTTCTGAGTAAAACA  175
             ||  ||||||  ||||  |||| ||||||| || | ||| ||   |||||||||| || |
Sbjct  4534  CG-GCCCGCCGCAGGAAACCCTAAACTCTG-TT-T-TTAGTGGAACTTCTGAGTATAAAA  4479

Query  176   AGCAAATAAATTAAAACTTTCAACAACGGATCTCTTGGCTCTGGCATC  223
             | ||||||||| |||||||||||||||||||||||||| |||||||||
Sbjct  4478  AACAAATAAATCAAAACTTTCAACAACGGATCTCTTGGTTCTGGCATC  4431


>JAHKNS010000003.1 Fusarium sporotrichioides strain S17/16 NODE_3_length_8045166_cov_15.542067, 
whole genome shotgun sequence
Length=8045166

 Score = 211 bits (114),  Expect = 6e-51
 Identities = 192/228 (84%), Gaps = 12/228 (5%)
 Strand=Plus/Minus

Query  1        CAAGGTCTCCGTTGGTGAACCAGCGGAGGGATCATTACCGAGTTATACAACTCATCAA-C  59
                |||||||||||||||||||||||||||||||||||||||||||| ||||||||   || |
Sbjct  8041417  CAAGGTCTCCGTTGGTGAACCAGCGGAGGGATCATTACCGAGTT-TACAACTCCCAAACC  8041359

Query  60       CCTGTGAACATACCTAAAACGTTGCTTCGGCGGGAACAG-ACG-GCCCCGTAACACGGGC  117
                |||||||||||||||   | ||||| ||||||| | |||  || ||||||||| ||||| 
Sbjct  8041358  CCTGTGAACATACCT-TTATGTTGCCTCGGCGG-ATCAGCCCGCGCCCCGTAAAACGGGA  8041301

Query  118      CGCCCCCGCCAGAGGACCCCCT-AACTCTGTTTCTATTA-TGTTTCTTCTGAGTAAAACA  175
                ||  ||||||  ||||  |||| ||||||| || | ||| ||   |||||||||| || |
Sbjct  8041300  CG-GCCCGCCGCAGGAAACCCTAAACTCTG-TT-T-TTAGTGGAACTTCTGAGTATAAAA  8041245

Query  176      AGCAAATAAATTAAAACTTTCAACAACGGATCTCTTGGCTCTGGCATC  223
                | ||||||||| |||||||||||||||||||||||||| |||||||||
Sbjct  8041244  AACAAATAAATCAAAACTTTCAACAACGGATCTCTTGGTTCTGGCATC  8041197


>JAAVUF010000002.1 Fusarium sibiricum strain NRRL 53430 F_sibiricum_53430_contig_0000002, 
whole genome shotgun sequence
Length=7654

 Score = 211 bits (114),  Expect = 6e-51
 Identities = 192/228 (84%), Gaps = 12/228 (5%)
 Strand=Plus/Plus

Query  1     CAAGGTCTCCGTTGGTGAACCAGCGGAGGGATCATTACCGAGTTATACAACTCATCAA-C  59
             |||||||||||||||||||||||||||||||||||||||||||| ||||||||   || |
Sbjct  2677  CAAGGTCTCCGTTGGTGAACCAGCGGAGGGATCATTACCGAGTT-TACAACTCCCAAACC  2735

Query  60    CCTGTGAACATACCTAAAACGTTGCTTCGGCGGGAACAG-ACG-GCCCCGTAACACGGGC  117
             |||||||||||||||   | ||||| ||||||| | |||  || ||||||||| ||||| 
Sbjct  2736  CCTGTGAACATACCT-TTATGTTGCCTCGGCGG-ATCAGCCCGCGCCCCGTAAAACGGGA  2793

Query  118   CGCCCCCGCCAGAGGACCCCCT-AACTCTGTTTCTATTA-TGTTTCTTCTGAGTAAAACA  175
             ||  ||||||  ||||  |||| ||||||| || | ||| ||   |||||||||| || |
Sbjct  2794  CG-GCCCGCCGCAGGAAACCCTAAACTCTG-TT-T-TTAGTGGAACTTCTGAGTATAAAA  2849

Query  176   AGCAAATAAATTAAAACTTTCAACAACGGATCTCTTGGCTCTGGCATC  223
             | ||||||||| |||||||||||||||||||||||||| |||||||||
Sbjct  2850  AACAAATAAATCAAAACTTTCAACAACGGATCTCTTGGTTCTGGCATC  2897


>JABFAK010000045.1 Fusarium sp. NRRL 66182 NRRL66182_c0000045, whole genome shotgun 
sequence
Length=8365

 Score = 211 bits (114),  Expect = 6e-51
 Identities = 192/228 (84%), Gaps = 12/228 (5%)
 Strand=Plus/Plus

Query  1     CAAGGTCTCCGTTGGTGAACCAGCGGAGGGATCATTACCGAGTTATACAACTCATCAA-C  59
             |||||||||||||||||||||||||||||||||||||||||||| ||||||||   || |
Sbjct  2757  CAAGGTCTCCGTTGGTGAACCAGCGGAGGGATCATTACCGAGTT-TACAACTCCCAAACC  2815

Query  60    CCTGTGAACATACCTAAAACGTTGCTTCGGCGGGAACAGACGGC-CCC-GTAACACGGGC  117
             |||||||||||||||   ||||||| ||||||| | ||| | || ||| |||| ||||| 
Sbjct  2816  CCTGTGAACATACCT-TGACGTTGCCTCGGCGG-ATCAGCCCGCTCCCGGTAAAACGGGA  2873

Query  118   CGCCCCCGCCAGAGGACCCCCTAACT-CTGTTTCTATTA-TGTTTCTTCTGAGTAAAACA  175
             ||  |||||||||||||||     || ||| || | ||| ||| || ||||||||| | |
Sbjct  2874  CG-GCCCGCCAGAGGACCCAAACCCTACTG-TT-T-TTAGTGTATCGTCTGAGTAACAAA  2929

Query  176   AGCAAATAAATTAAAACTTTCAACAACGGATCTCTTGGCTCTGGCATC  223
             | ||||||||| |||||||||||||||||||||||||| |||||||||
Sbjct  2930  AACAAATAAATCAAAACTTTCAACAACGGATCTCTTGGTTCTGGCATC  2977


>JAFFKB010000121.1 Fusarium langsethiae strain Fe2391 contig_44_pilon, whole genome 
shotgun sequence
Length=3263763

 Score = 211 bits (114),  Expect = 6e-51
 Identities = 192/228 (84%), Gaps = 12/228 (5%)
 Strand=Plus/Minus

Query  1     CAAGGTCTCCGTTGGTGAACCAGCGGAGGGATCATTACCGAGTTATACAACTCATCAA-C  59
             |||||||||||||||||||||||||||||||||||||||||||| ||||||||   || |
Sbjct  6242  CAAGGTCTCCGTTGGTGAACCAGCGGAGGGATCATTACCGAGTT-TACAACTCCCAAACC  6184

Query  60    CCTGTGAACATACCTAAAACGTTGCTTCGGCGGGAACAG-ACG-GCCCCGTAACACGGGC  117
             |||||||||||||||   | ||||| ||||||| | |||  || ||||||||| ||||| 
Sbjct  6183  CCTGTGAACATACCT-TTATGTTGCCTCGGCGG-ATCAGCCCGCGCCCCGTAAAACGGGA  6126

Query  118   CGCCCCCGCCAGAGGACCCCCT-AACTCTGTTTCTATTA-TGTTTCTTCTGAGTAAAACA  175
             ||  ||||||  ||||  |||| ||||||| || | ||| ||   |||||||||| || |
Sbjct  6125  CG-GCCCGCCGCAGGAAACCCTAAACTCTG-TT-T-TTAGTGGAACTTCTGAGTATAAAA  6070

Query  176   AGCAAATAAATTAAAACTTTCAACAACGGATCTCTTGGCTCTGGCATC  223
             | ||||||||| |||||||||||||||||||||||||| |||||||||
Sbjct  6069  AACAAATAAATCAAAACTTTCAACAACGGATCTCTTGGTTCTGGCATC  6022


>JAFFKB010000042.1 Fusarium langsethiae strain Fe2391 contig_197_pilon, whole genome 
shotgun sequence
Length=76398

 Score = 211 bits (114),  Expect = 6e-51
 Identities = 192/228 (84%), Gaps = 12/228 (5%)
 Strand=Plus/Plus

Query  1      CAAGGTCTCCGTTGGTGAACCAGCGGAGGGATCATTACCGAGTTATACAACTCATCAA-C  59
              |||||||||||||||||||||||||||||||||||||||||||| ||||||||   || |
Sbjct  62686  CAAGGTCTCCGTTGGTGAACCAGCGGAGGGATCATTACCGAGTT-TACAACTCCCAAACC  62744

Query  60     CCTGTGAACATACCTAAAACGTTGCTTCGGCGGGAACAG-ACG-GCCCCGTAACACGGGC  117
              |||||||||||||||   | ||||| ||||||| | |||  || ||||||||| ||||| 
Sbjct  62745  CCTGTGAACATACCT-TTATGTTGCCTCGGCGG-ATCAGCCCGCGCCCCGTAAAACGGGA  62802

Query  118    CGCCCCCGCCAGAGGACCCCCT-AACTCTGTTTCTATTA-TGTTTCTTCTGAGTAAAACA  175
              ||  ||||||  ||||  |||| ||||||| || | ||| ||   |||||||||| || |
Sbjct  62803  CG-GCCCGCCGCAGGAAACCCTAAACTCTG-TT-T-TTAGTGGAACTTCTGAGTATAAAA  62858

Query  176    AGCAAATAAATTAAAACTTTCAACAACGGATCTCTTGGCTCTGGCATC  223
              | ||||||||| |||||||||||||||||||||||||| |||||||||
Sbjct  62859  AACAAATAAATCAAAACTTTCAACAACGGATCTCTTGGTTCTGGCATC  62906


 Score = 211 bits (114),  Expect = 6e-51
 Identities = 192/228 (84%), Gaps = 12/228 (5%)
 Strand=Plus/Plus

Query  1      CAAGGTCTCCGTTGGTGAACCAGCGGAGGGATCATTACCGAGTTATACAACTCATCAA-C  59
              |||||||||||||||||||||||||||||||||||||||||||| ||||||||   || |
Sbjct  70237  CAAGGTCTCCGTTGGTGAACCAGCGGAGGGATCATTACCGAGTT-TACAACTCCCAAACC  70295

Query  60     CCTGTGAACATACCTAAAACGTTGCTTCGGCGGGAACAG-ACG-GCCCCGTAACACGGGC  117
              |||||||||||||||   | ||||| ||||||| | |||  || ||||||||| ||||| 
Sbjct  70296  CCTGTGAACATACCT-TTATGTTGCCTCGGCGG-ATCAGCCCGCGCCCCGTAAAACGGGA  70353

Query  118    CGCCCCCGCCAGAGGACCCCCT-AACTCTGTTTCTATTA-TGTTTCTTCTGAGTAAAACA  175
              ||  ||||||  ||||  |||| ||||||| || | ||| ||   |||||||||| || |
Sbjct  70354  CG-GCCCGCCGCAGGAAACCCTAAACTCTG-TT-T-TTAGTGGAACTTCTGAGTATAAAA  70409

Query  176    AGCAAATAAATTAAAACTTTCAACAACGGATCTCTTGGCTCTGGCATC  223
              | ||||||||| |||||||||||||||||||||||||| |||||||||
Sbjct  70410  AACAAATAAATCAAAACTTTCAACAACGGATCTCTTGGTTCTGGCATC  70457


>JAJALE010000289.1 Fusarium chuoi strain FFSC RH1 1278_pilon, whole genome shotgun 
sequence
Length=247

 Score = 211 bits (114),  Expect = 6e-51
 Identities = 177/206 (86%), Gaps = 10/206 (5%)
 Strand=Plus/Minus

Query  1    CAAGGTCTCCGTTGGTGAACCAGCGGAGGGATCATTACCGAGTTATACAACTCATCAA-C  59
            |||||||||||||||||||||||||||||||||||||||||||| ||||||||   || |
Sbjct  199  CAAGGTCTCCGTTGGTGAACCAGCGGAGGGATCATTACCGAGTT-TACAACTCCCAAACC  141

Query  60   CCTGTGAACATACCTAAAACGTTGCTTCGGCGGGAACAGACGGC-CCC-GTAACACGGGC  117
            |||||||||||||| ||   ||||| ||||||| | ||| | || ||| |||| ||||| 
Sbjct  140  CCTGTGAACATACC-AATT-GTTGCCTCGGCGG-ATCAGCCCGCTCCCGGTAAAACGGGA  84

Query  118  CGCCCCCGCCAGAGGACCCCCTAACTCTGTTTCTATTATGTTTCTTCTGAGTAAAACAAG  177
            || ||| |||||||||||||  ||||||||||||| |||||  |||||||||||||| | 
Sbjct  83   CGGCCC-GCCAGAGGACCCCTAAACTCTGTTTCTA-TATGTAACTTCTGAGTAAAACCAT  26

Query  178  CAAATAAATTAAAACTTTCAACAACG  203
             |||||||| ||||||||||||||||
Sbjct  25   -AAATAAATCAAAACTTTCAACAACG  1


>JABFER010000084.1 Fusarium armeniacum strain NRRL 25141 NRRL25141_c0000084, whole 
genome shotgun sequence
Length=7588

 Score = 211 bits (114),  Expect = 6e-51
 Identities = 192/228 (84%), Gaps = 12/228 (5%)
 Strand=Plus/Minus

Query  1     CAAGGTCTCCGTTGGTGAACCAGCGGAGGGATCATTACCGAGTTATACAACTCATCAA-C  59
             |||||||||||||||||||||||||||||||||||||||||||| ||||||||   || |
Sbjct  6116  CAAGGTCTCCGTTGGTGAACCAGCGGAGGGATCATTACCGAGTT-TACAACTCCCAAACC  6058

Query  60    CCTGTGAACATACCTAAAACGTTGCTTCGGCGGGAACAG-ACG-GCCCCGTAACACGGGC  117
             |||||||||||||||   | ||||| ||||||| | |||  || ||||||||| |||||
[truncated: 585,750 more chars]
