# Supplementary material for: Using nanopore sequencing to identify fungi from clinical samples with high phylogenetic resolution
Source: Sci Rep. 2023 Jun 16;13:9785. doi: 10.1038/s41598-023-37016-0 (PMC10275880; doi:10.1038/s41598-023-37016-0)
Supplement: Supplementary file 1 — Supplementary Information. [file 41598_2023_37016_MOESM1_ESM.zip › Supplementary_Information/Supplementary_Data/Data_S5_Mock_blast/results/Mock_RGN4_8_fmt6.txt]

CR380958.2	100	4189	2271	0	1	99.956	0.0
NC_006035.2	100	4189	2271	0	1	99.956	0.0
JANLBP010000028.1	100	4163	2267	0	5	99.780	0.0
JAHUZD010000048.1	100	3491	2153	99	26	94.513	0.0
NW_026055390.1	100	3491	2153	99	26	94.513	0.0
JAEVGP010000015.1	79	2460	1412	36	3	97.312	0.0
JAEVGP010000015.1	79	2460	1412	36	3	97.312	0.0
JAEVGP010000015.1	79	2455	1411	36	4	97.243	0.0
JAEVGP010000015.1	79	381	273	22	9	89.803	5.42e-101
JAEVGP010000015.1	79	375	272	22	10	89.474	2.52e-99
JAEVGP010000015.1	79	375	272	22	10	89.474	2.52e-99
JAEVGP010000015.1	79	80.5	43	0	0	100.000	2.21e-10
JAEVGP010000015.1	79	80.5	43	0	0	100.000	2.21e-10
JAEVGP010000015.1	79	80.5	43	0	0	100.000	2.21e-10
JAEVGP010000005.1	79	2460	1412	36	3	97.312	0.0
JAEVGP010000005.1	79	381	271	21	9	90.033	5.42e-101
JAEVGP010000005.1	79	80.5	43	0	0	100.000	2.21e-10
CAPT01000119.1	79	2364	1399	47	10	96.085	0.0
CAPT01000119.1	79	361	276	14	21	88.746	7.06e-95
CAPT01000119.1	79	80.5	43	0	0	100.000	2.21e-10
CAPU01000149.1	60	2303	1330	35	5	97.080	0.0
PPOK01000135.1	77	2261	1389	55	22	94.748	0.0
PPOK01000135.1	77	351	221	9	5	94.043	4.25e-92
PPOK01000135.1	77	80.5	52	2	2	92.857	2.21e-10
CP059272.1	79	2224	1374	56	23	94.563	0.0
CP059272.1	79	2224	1374	56	23	94.563	0.0
CP059272.1	79	355	277	30	10	87.382	3.29e-93
CP059272.1	79	355	277	30	10	87.382	3.29e-93
CP059272.1	79	76.8	45	2	0	95.745	2.86e-09
CP059272.1	79	76.8	45	2	0	95.745	2.86e-09
PPNA02000031.1	79	2213	1372	58	23	94.425	0.0
PPNA02000031.1	79	363	276	25	12	88.179	1.96e-95
PPNA02000031.1	79	76.8	45	2	0	95.745	2.86e-09
CAKNUP010000036.1	79	2207	1371	59	23	94.357	0.0
CAKNUP010000036.1	79	350	272	29	10	87.460	1.53e-91
CAKNUP010000036.1	79	76.8	43	1	0	97.727	2.86e-09
VZVN01000183.1	76	2204	1374	59	25	94.239	0.0
VZVN01000183.1	76	350	213	7	4	95.089	1.53e-91
VZVN01000183.1	76	91.6	49	0	0	100.000	1.02e-13
VZVB01000255.1	76	2204	1374	59	25	94.239	0.0
VZVB01000255.1	76	344	218	11	4	93.562	7.11e-90
VZVB01000255.1	76	91.6	49	0	0	100.000	1.02e-13
JANLBP010000030.1	76	2204	1374	59	25	94.239	0.0
JANLBP010000030.1	76	350	219	10	4	93.991	1.53e-91
JANLBP010000030.1	76	91.6	49	0	0	100.000	1.02e-13
CM003566.1	76	2204	1374	59	25	94.239	0.0
CM003566.1	76	2204	1374	59	25	94.239	0.0
CM003566.1	76	2204	1374	59	25	94.239	0.0
CM003566.1	76	2204	1374	59	25	94.239	0.0
CM003566.1	76	2185	1371	59	28	94.033	0.0
CM003566.1	76	350	219	10	4	93.991	1.53e-91
CM003566.1	76	350	219	10	4	93.991	1.53e-91
CM003566.1	76	350	219	10	4	93.991	1.53e-91
CM003566.1	76	350	219	10	4	93.991	1.53e-91
CM003566.1	76	350	219	10	4	93.991	1.53e-91
CM003566.1	76	91.6	49	0	0	100.000	1.02e-13
CM003566.1	76	91.6	49	0	0	100.000	1.02e-13
CM003566.1	76	91.6	49	0	0	100.000	1.02e-13
CM003566.1	76	91.6	49	0	0	100.000	1.02e-13
CM003566.1	76	91.6	49	0	0	100.000	1.02e-13
MVPU01000017.1	76	2204	1374	59	25	94.239	0.0
MVPU01000017.1	76	351	219	7	6	94.397	4.25e-92
MVPU01000017.1	76	91.6	49	0	0	100.000	1.02e-13
BK006945.2	76	2204	1374	59	25	94.239	0.0
BK006945.2	76	2204	1374	59	25	94.239	0.0
BK006945.2	76	350	219	10	4	93.991	1.53e-91
BK006945.2	76	350	219	10	4	93.991	1.53e-91
BK006945.2	76	91.6	49	0	0	100.000	1.02e-13
BK006945.2	76	91.6	49	0	0	100.000	1.02e-13
NC_001144.5	76	2204	1374	59	25	94.239	0.0
NC_001144.5	76	2204	1374	59	25	94.239	0.0
NC_001144.5	76	350	219	10	4	93.991	1.53e-91
NC_001144.5	76	350	219	10	4	93.991	1.53e-91
NC_001144.5	76	91.6	49	0	0	100.000	1.02e-13
NC_001144.5	76	91.6	49	0	0	100.000	1.02e-13
CP059251.1	79	2202	1370	60	23	94.288	0.0
CP059251.1	79	2202	1370	60	23	94.288	0.0
CP059251.1	79	363	277	28	10	87.937	1.96e-95
CP059251.1	79	363	277	28	10	87.937	1.96e-95
CP059251.1	79	76.8	45	2	0	95.745	2.86e-09
CP059251.1	79	76.8	45	2	0	95.745	2.86e-09
HE576754.1	79	2202	1372	65	20	94.166	0.0
HE576754.1	79	2202	1372	65	20	94.166	0.0
HE576754.1	79	344	270	23	15	87.662	7.11e-90
HE576754.1	79	344	270	23	15	87.662	7.11e-90
HE576754.1	79	91.6	49	0	0	100.000	1.02e-13
HE576754.1	79	91.6	49	0	0	100.000	1.02e-13
NC_016493.1	79	2202	1372	65	20	94.166	0.0
NC_016493.1	79	2202	1372	65	20	94.166	0.0
NC_016493.1	79	344	270	23	15	87.662	7.11e-90
NC_016493.1	79	344	270	23	15	87.662	7.11e-90
NC_016493.1	79	91.6	49	0	0	100.000	1.02e-13
NC_016493.1	79	91.6	49	0	0	100.000	1.02e-13
NC_050732.1	79	2202	1370	60	23	94.288	0.0
NC_050732.1	79	2202	1370	60	23	94.288	0.0
NC_050732.1	79	363	277	28	10	87.937	1.96e-95
NC_050732.1	79	363	277	28	10	87.937	1.96e-95
NC_050732.1	79	76.8	45	2	0	95.745	2.86e-09
NC_050732.1	79	76.8	45	2	0	95.745	2.86e-09
VZWS01000247.1	76	2198	1373	60	25	94.170	0.0
VZWS01000247.1	76	350	213	7	4	95.089	1.53e-91
VZWS01000247.1	76	91.6	49	0	0	100.000	1.02e-13
OX291442.1	79	2196	1369	60	24	94.219	0.0
OX291442.1	79	2196	1369	61	23	94.219	0.0
OX291442.1	79	2196	1369	60	24	94.219	0.0
OX291442.1	79	2196	1369	61	23	94.219	0.0
OX291442.1	79	2189	1368	60	25	94.150	0.0
OX291442.1	79	2189	1368	60	25	94.150	0.0
OX291442.1	79	357	278	25	14	87.697	9.14e-94
OX291442.1	79	357	278	25	14	87.697	9.14e-94
OX291442.1	79	355	278	24	15	87.697	3.29e-93
OX291442.1	79	355	278	24	15	87.697	3.29e-93
OX291442.1	79	355	278	24	15	87.697	3.29e-93
OX291442.1	79	351	277	26	14	87.382	4.25e-92
OX291442.1	79	76.8	45	2	0	95.745	2.86e-09
OX291442.1	79	76.8	45	2	0	95.745	2.86e-09
OX291442.1	79	76.8	45	2	0	95.745	2.86e-09
OX291442.1	79	76.8	45	2	0	95.745	2.86e-09
OX291442.1	79	76.8	45	2	0	95.745	2.86e-09
OX291442.1	79	76.8	45	2	0	95.745	2.86e-09
PPHX02000037.1	79	2196	1369	61	23	94.219	0.0
PPHX02000037.1	79	340	278	28	15	86.604	9.20e-89
PPHX02000037.1	79	76.8	43	1	0	97.727	2.86e-09
VZWP01000066.1	77	2193	1371	63	23	94.097	0.0
VZWP01000066.1	77	346	226	13	5	92.623	1.98e-90
VZWP01000066.1	77	91.6	49	0	0	100.000	1.02e-13
LT986474.1	76	2193	1372	61	25	94.102	0.0
LT986474.1	76	350	219	10	4	93.991	1.53e-91
LT986474.1	76	91.6	49	0	0	100.000	1.02e-13
CM034489.1	77	2193	1371	63	23	94.097	0.0
CM034489.1	77	2193	1371	63	23	94.097	0.0
CM034489.1	77	2193	1371	63	23	94.097	0.0
CM034489.1	77	2193	1371	63	23	94.097	0.0
CM034489.1	77	2193	1371	63	23	94.097	0.0
CM034489.1	77	2163	1366	65	26	93.754	0.0
CM034489.1	77	2130	1367	62	36	93.311	0.0
CM034489.1	77	2122	1363	63	35	93.292	0.0
CM034489.1	77	1282	856	51	24	91.944	0.0
CM034489.1	77	351	227	11	6	93.033	4.25e-92
CM034489.1	77	346	226	13	5	92.623	1.98e-90
CM034489.1	77	346	226	13	5	92.623	1.98e-90
CM034489.1	77	346	226	13	5	92.623	1.98e-90
CM034489.1	77	346	226	12	6	92.623	1.98e-90
CM034489.1	77	346	226	13	5	92.623	1.98e-90
CM034489.1	77	346	226	13	5	92.623	1.98e-90
CM034489.1	77	346	226	13	5	92.623	1.98e-90
CM034489.1	77	327	223	13	8	91.393	7.16e-85
CM034489.1	77	91.6	49	0	0	100.000	1.02e-13
CM034489.1	77	91.6	49	0	0	100.000	1.02e-13
CM034489.1	77	91.6	49	0	0	100.000	1.02e-13
CM034489.1	77	91.6	49	0	0	100.000	1.02e-13
CM034489.1	77	91.6	49	0	0	100.000	1.02e-13
CM034489.1	77	91.6	49	0	0	100.000	1.02e-13
CM034489.1	77	91.6	49	0	0	100.000	1.02e-13
CM034489.1	77	91.6	49	0	0	100.000	1.02e-13
CM034489.1	77	91.6	49	0	0	100.000	1.02e-13
CP058611.1	75	2191	1367	69	17	94.081	0.0
CP058611.1	75	335	210	13	1	93.750	4.28e-87
CP058611.1	75	75.0	42	1	0	97.674	1.03e-08
CP058607.1	75	2191	1367	69	17	94.081	0.0
CP058607.1	75	2191	1367	69	17	94.081	0.0
CP058607.1	75	2191	1367	69	17	94.081	0.0
CP058607.1	75	2191	1367	69	17	94.081	0.0
CP058607.1	75	2191	1367	69	17	94.081	0.0
CP058607.1	75	335	210	13	1	93.750	4.28e-87
CP058607.1	75	335	210	13	1	93.750	4.28e-87
CP058607.1	75	335	210	13	1	93.750	4.28e-87
CP058607.1	75	335	210	13	1	93.750	4.28e-87
CP058607.1	75	329	209	13	2	93.304	1.99e-85
CP058607.1	75	75.0	42	1	0	97.674	1.03e-08
CP058607.1	75	75.0	42	1	0	97.674	1.03e-08
CP058607.1	75	75.0	42	1	0	97.674	1.03e-08
CP058607.1	75	75.0	42	1	0	97.674	1.03e-08
CP058607.1	75	75.0	42	1	0	97.674	1.03e-08
JABBEO010000012.1	77	2191	1368	62	23	94.150	0.0
JABBEO010000012.1	77	346	279	27	15	86.916	1.98e-90
NC_050726.1	75	2191	1367	69	17	94.081	0.0
NC_050726.1	75	335	210	13	1	93.750	4.28e-87
NC_050726.1	75	75.0	42	1	0	97.674	1.03e-08
NC_050722.1	75	2191	1367	69	17	94.081	0.0
NC_050722.1	75	2191	1367	69	17	94.081	0.0
NC_050722.1	75	2191	1367	69	17	94.081	0.0
NC_050722.1	75	2191	1367	69	17	94.081	0.0
NC_050722.1	75	2191	1367	69	17	94.081	0.0
NC_050722.1	75	335	210	13	1	93.750	4.28e-87
NC_050722.1	75	335	210	13	1	93.750	4.28e-87
NC_050722.1	75	335	210	13	1	93.750	4.28e-87
NC_050722.1	75	335	210	13	1	93.750	4.28e-87
NC_050722.1	75	329	209	13	2	93.304	1.99e-85
NC_050722.1	75	75.0	42	1	0	97.674	1.03e-08
NC_050722.1	75	75.0	42	1	0	97.674	1.03e-08
NC_050722.1	75	75.0	42	1	0	97.674	1.03e-08
NC_050722.1	75	75.0	42	1	0	97.674	1.03e-08
NC_050722.1	75	75.0	42	1	0	97.674	1.03e-08
NJIJ01000033.1	76	2189	1369	63	23	94.089	0.0
NJIJ01000033.1	76	350	224	11	5	93.333	1.53e-91
NJIJ01000033.1	76	82.4	48	2	0	96.000	6.16e-11
NJIJ01000034.1	76	2189	1369	63	23	94.089	0.0
NJIJ01000034.1	76	350	220	9	5	94.017	1.53e-91
NJIJ01000034.1	76	82.4	48	2	0	96.000	6.16e-11
NJIJ01000036.1	76	2189	1369	63	23	94.089	0.0
NJIJ01000036.1	76	350	220	9	5	94.017	1.53e-91
NJIJ01000036.1	76	82.4	48	2	0	96.000	6.16e-11
NJIJ01000040.1	76	2189	1369	63	23	94.089	0.0
NJIJ01000040.1	76	350	220	9	5	94.017	1.53e-91
NJIJ01000040.1	76	82.4	48	2	0	96.000	6.16e-11
NJIJ01000049.1	76	2189	1369	63	23	94.089	0.0
NJIJ01000049.1	76	2176	1367	63	25	93.952	0.0
NJIJ01000049.1	76	350	220	9	5	94.017	1.53e-91
NJIJ01000049.1	76	350	220	9	5	94.017	1.53e-91
NJIJ01000049.1	76	82.4	48	2	0	96.000	6.16e-11
NJIJ01000049.1	76	76.8	43	1	0	97.727	2.86e-09
NJIJ01000052.1	76	2189	1369	63	23	94.089	0.0
NJIJ01000052.1	76	1663	1029	43	17	94.490	0.0
NJIJ01000052.1	76	350	220	9	5	94.017	1.53e-91
NJIJ01000052.1	76	82.4	48	2	0	96.000	6.16e-11
NJIJ01000053.1	76	2189	1369	63	23	94.089	0.0
NJIJ01000053.1	76	2189	1369	63	23	94.089	0.0
NJIJ01000053.1	76	350	220	9	5	94.017	1.53e-91
NJIJ01000053.1	76	309	218	9	13	90.833	2.59e-79
NJIJ01000053.1	76	82.4	48	2	0	96.000	6.16e-11
NJIJ01000054.1	76	2189	1369	63	23	94.089	0.0
NJIJ01000054.1	76	350	224	11	5	93.333	1.53e-91
NJIJ01000054.1	76	316	220	12	10	90.909	1.55e-81
NJIJ01000054.1	76	82.4	48	2	0	96.000	6.16e-11
NJIJ01000054.1	76	82.4	48	2	0	96.000	6.16e-11
NJIJ01000059.1	76	2189	1369	63	23	94.089	0.0
NJIJ01000059.1	76	2189	1369	63	23	94.089	0.0
NJIJ01000059.1	76	350	224	11	5	93.333	1.53e-91
NJIJ01000059.1	76	350	224	11	5	93.333	1.53e-91
NJIJ01000059.1	76	82.4	48	2	0	96.000	6.16e-11
NJIJ01000059.1	76	82.4	48	2	0	96.000	6.16e-11
NJIJ01000060.1	76	2189	1369	63	23	94.089	0.0
NJIJ01000060.1	76	350	224	11	5	93.333	1.53e-91
NJIJ01000060.1	76	82.4	48	2	0	96.000	6.16e-11
NJIJ01000061.1	76	2189	1369	63	23	94.089	0.0
NJIJ01000061.1	76	854	522	20	8	94.909	0.0
NJIJ01000061.1	76	350	224	11	5	93.333	1.53e-91
NJIJ01000061.1	76	82.4	48	2	0	96.000	6.16e-11
NJIJ01000063.1	76	2189	1369	63	23	94.089	0.0
NJIJ01000063.1	76	2189	1369	63	23	94.089	0.0
NJIJ01000063.1	76	350	220	9	5	94.017	1.53e-91
NJIJ01000063.1	76	350	220	9	5	94.017	1.53e-91
NJIJ01000063.1	76	82.4	48	2	0	96.000	6.16e-11
NJIJ01000063.1	76	82.4	48	2	0	96.000	6.16e-11
NJIJ01000064.1	76	2189	1369	63	23	94.089	0.0
NJIJ01000064.1	76	2189	1369	63	23	94.089	0.0
NJIJ01000064.1	76	350	220	9	5	94.017	1.53e-91
NJIJ01000064.1	76	350	220	9	5	94.017	1.53e-91
NJIJ01000064.1	76	82.4	48	2	0	96.000	6.16e-11
NJIJ01000064.1	76	82.4	48	2	0	96.000	6.16e-11
NJIJ01000066.1	76	2189	1369	63	23	94.089	0.0
NJIJ01000066.1	76	2189	1369	63	23	94.089	0.0
NJIJ01000066.1	76	350	220	9	5	94.017	1.53e-91
NJIJ01000066.1	76	350	220	9	5	94.017	1.53e-91
NJIJ01000066.1	76	82.4	48	2	0	96.000	6.16e-11
NJIJ01000066.1	76	82.4	48	2	0	96.000	6.16e-11
NJIJ01000069.1	76	2189	1369	63	23	94.089	0.0
NJIJ01000069.1	76	350	220	9	5	94.017	1.53e-91
NJIJ01000069.1	76	82.4	48	2	0	96.000	6.16e-11
NJIJ01000071.1	76	2189	1369	63	23	94.089	0.0
NJIJ01000071.1	76	2180	1369	63	25	93.960	0.0
NJIJ01000071.1	76	350	220	9	5	94.017	1.53e-91
NJIJ01000071.1	76	348	219	9	5	93.991	5.50e-91
NJIJ01000071.1	76	95.3	67	4	3	90.541	7.91e-15
NJIJ01000071.1	76	82.4	48	2	0	96.000	6.16e-11
NJIJ01000071.1	76	82.4	48	2	0	96.000	6.16e-11
NJIJ01000071.1	76	82.4	48	2	0	96.000	6.16e-11
NJIJ01000073.1	76	2189	1369	63	23	94.089	0.0
NJIJ01000073.1	76	2189	1369	63	23	94.089	0.0
NJIJ01000073.1	76	1515	973	44	26	93.289	0.0
NJIJ01000073.1	76	350	220	9	5	94.017	1.53e-91
NJIJ01000073.1	76	350	220	9	5	94.017	1.53e-91
NJIJ01000073.1	76	322	216	12	7	91.915	3.33e-83
NJIJ01000073.1	76	82.4	48	2	0	96.000	6.16e-11
NJIJ01000073.1	76	82.4	48	2	0	96.000	6.16e-11
NJIJ01000073.1	76	75.0	47	2	1	94.000	1.03e-08
NJIJ01000074.1	76	2189	1369	63	23	94.089	0.0
NJIJ01000074.1	76	2189	1369	63	23	94.089	0.0
NJIJ01000074.1	76	350	220	9	5	94.017	1.53e-91
NJIJ01000074.1	76	350	220	9	5	94.017	1.53e-91
NJIJ01000074.1	76	82.4	48	2	0	96.000	6.16e-11
NJIJ01000074.1	76	82.4	48	2	0	96.000	6.16e-11
NJIJ01000075.1	76	2189	1369	63	23	94.089	0.0
NJIJ01000075.1	76	2189	1369	63	23	94.089	0.0
NJIJ01000075.1	76	2189	1369	63	23	94.089	0.0
NJIJ01000075.1	76	2189	1369	63	23	94.089	0.0
NJIJ01000075.1	76	350	220	9	5	94.017	1.53e-91
NJIJ01000075.1	76	350	220	9	5	94.017	1.53e-91
NJIJ01000075.1	76	350	220	9	5	94.017	1.53e-91
NJIJ01000075.1	76	350	220	9	5	94.017	1.53e-91
NJIJ01000075.1	76	82.4	48	2	0	96.000	6.16e-11
NJIJ01000075.1	76	82.4	48	2	0	96.000	6.16e-11
NJIJ01000075.1	76	82.4	48	2	0	96.000	6.16e-11
NJIJ01000075.1	76	82.4	48	2	0	96.000	6.16e-11
NJIJ01000085.1	76	2189	1369	63	23	94.089	0.0
NJIJ01000085.1	76	350	220	9	5	94.017	1.53e-91
NJIJ01000085.1	76	82.4	48	2	0	96.000	6.16e-11
CP080215.1	77	2187	1370	64	23	94.029	0.0
CP080215.1	77	2187	1370	64	23	94.029	0.0
CP080215.1	77	2187	1370	64	23	94.029	0.0
CP080215.1	77	2187	1370	64	23	94.029	0.0
CP080215.1	77	2187	1370	64	23	94.029	0.0
CP080215.1	77	2187	1370	64	23	94.029	0.0
CP080215.1	77	2187	1370	64	23	94.029	0.0
CP080215.1	77	2187	1370	64	23	94.029	0.0
CP080215.1	77	2187	1370	64	23	94.029	0.0
CP080215.1	77	2187	1370	64	23	94.029	0.0
CP080215.1	77	2187	1370	64	23	94.029	0.0
CP080215.1	77	2187	1370	64	23	94.029	0.0
CP080215.1	77	2183	1370	64	24	93.964	0.0
CP080215.1	77	346	226	13	5	92.623	1.98e-90
CP080215.1	77	346	226	13	5	92.623	1.98e-90
CP080215.1	77	346	226	13	5	92.623	1.98e-90
CP080215.1	77	346	226	13	5	92.623	1.98e-90
CP080215.1	77	346	226	13	5	92.623	1.98e-90
CP080215.1	77	346	226	13	5	92.623	1.98e-90
CP080215.1	77	346	226	13	5	92.623	1.98e-90
CP080215.1	77	346	226	13	5	92.623	1.98e-90
CP080215.1	77	346	226	13	5	92.623	1.98e-90
CP080215.1	77	346	226	13	5	92.623	1.98e-90
CP080215.1	77	346	226	13	5	92.623	1.98e-90
CP080215.1	77	346	226	13	5	92.623	1.98e-90
CP080215.1	77	346	226	13	5	92.623	1.98e-90
CP080215.1	77	91.6	49	0	0	100.000	1.02e-13
CP080215.1	77	91.6	49	0	0	100.000	1.02e-13
CP080215.1	77	91.6	49	0	0	100.000	1.02e-13
CP080215.1	77	91.6	49	0	0	100.000	1.02e-13
CP080215.1	77	91.6	49	0	0	100.000	1.02e-13
CP080215.1	77	91.6	49	0	0	100.000	1.02e-13
CP080215.1	77	91.6	49	0	0	100.000	1.02e-13
CP080215.1	77	91.6	49	0	0	100.000	1.02e-13
CP080215.1	77	91.6	49	0	0	100.000	1.02e-13
CP080215.1	77	91.6	49	0	0	100.000	1.02e-13
CP080215.1	77	91.6	49	0	0	100.000	1.02e-13
CP080215.1	77	91.6	49	0	0	100.000	1.02e-13
CP080215.1	77	91.6	49	0	0	100.000	1.02e-13
NJIJ01000032.1	77	2183	1368	63	24	94.021	0.0
NJIJ01000032.1	77	292	232	17	16	87.547	2.61e-74
NJIJ01000032.1	77	82.4	48	2	0	96.000	6.16e-11
NJIJ01000062.1	76	2183	1368	63	24	94.021	0.0
NJIJ01000062.1	76	2174	1368	63	26	93.892	0.0
NJIJ01000062.1	76	350	220	9	5	94.017	1.53e-91
NJIJ01000062.1	76	350	220	9	5	94.017	1.53e-91
NJIJ01000062.1	76	82.4	48	2	0	96.000	6.16e-11
NJIJ01000062.1	76	82.4	48	2	0	96.000	6.16e-11
UEGL01000052.1	76	2183	1369	71	18	93.896	0.0
UEGL01000052.1	76	2167	1364	74	17	93.746	0.0
UEGL01000052.1	76	2165	1367	71	21	93.694	0.0
UEGL01000052.1	76	2128	1362	65	32	93.352	0.0
UEGL01000052.1	76	315	214	17	4	91.064	5.58e-81
UEGL01000052.1	76	315	214	17	4	91.064	5.58e-81
UEGL01000052.1	76	307	214	15	7	90.678	9.33e-79
UEGL01000052.1	76	302	212	17	6	90.213	4.34e-77
UEGL01000052.1	76	75.0	42	1	0	97.674	1.03e-08
UEGL01000052.1	76	75.0	42	1	0	97.674	1.03e-08
UEGL01000052.1	76	75.0	42	1	0	97.674	1.03e-08
HE580273.2	77	2183	1373	69	21	93.848	0.0
HE580273.2	77	339	217	12	4	93.133	3.31e-88
HE580273.2	77	91.6	49	0	0	100.000	1.02e-13
NC_016485.2	77	2183	1373	69	21	93.848	0.0
NC_016485.2	77	339	217	12	4	93.133	3.31e-88
NC_016485.2	77	91.6	49	0	0	100.000	1.02e-13
UEGL01000009.1	79	2182	1367	73	16	93.887	0.0
UEGL01000009.1	79	2182	1367	73	16	93.887	0.0
UEGL01000009.1	79	2174	1366	73	17	93.819	0.0
UEGL01000009.1	79	2172	1367	73	18	93.759	0.0
UEGL01000009.1	79	315	214	17	4	91.064	5.58e-81
UEGL01000009.1	79	315	214	17	4	91.064	5.58e-81
UEGL01000009.1	79	315	214	17	4	91.064	5.58e-81
UEGL01000009.1	79	311	271	29	18	85.220	7.21e-80
UEGL01000009.1	79	75.0	42	1	0	97.674	1.03e-08
UEGL01000009.1	79	75.0	42	1	0	97.674	1.03e-08
UEGL01000009.1	79	75.0	42	1	0	97.674	1.03e-08
UEGL01000009.1	79	75.0	42	1	0	97.674	1.03e-08
UEGL01000028.1	76	2182	1367	73	16	93.887	0.0
UEGL01000028.1	76	2182	1367	74	15	93.887	0.0
UEGL01000028.1	76	2172	1367	74	17	93.759	0.0
UEGL01000028.1	76	2158	1361	74	18	93.668	0.0
UEGL01000028.1	76	329	219	13	6	92.017	1.99e-85
UEGL01000028.1	76	329	219	13	6	92.017	1.99e-85
UEGL01000028.1	76	320	217	13	7	91.561	1.20e-82
UEGL01000028.1	76	307	215	13	9	90.717	9.33e-79
UEGL01000028.1	76	75.0	42	1	0	97.674	1.03e-08
UEGL01000028.1	76	75.0	42	1	0	97.674	1.03e-08
UEGL01000028.1	76	75.0	42	1	0	97.674	1.03e-08
UEGL01000028.1	76	75.0	42	1	0	97.674	1.03e-08
UEGL01000008.1	76	2182	1367	74	15	93.887	0.0
UEGL01000008.1	76	2182	1367	74	15	93.887	0.0
UEGL01000008.1	76	2176	1368	71	19	93.827	0.0
UEGL01000008.1	76	2172	1367	74	17	93.759	0.0
UEGL01000008.1	76	2172	1367	74	17	93.759	0.0
UEGL01000008.1	76	333	219	13	5	92.405	1.54e-86
UEGL01000008.1	76	329	219	13	6	92.017	1.99e-85
UEGL01000008.1	76	329	219	13	6	92.017	1.99e-85
UEGL01000008.1	76	329	219	13	6	92.017	1.99e-85
UEGL01000008.1	76	313	216	12	9	91.139	2.01e-80
UEGL01000008.1	76	75.0	42	1	0	97.674	1.03e-08
UEGL01000008.1	76	75.0	42	1	0	97.674	1.03e-08
UEGL01000008.1	76	75.0	42	1	0	97.674	1.03e-08
UEGL01000008.1	76	75.0	42	1	0	97.674	1.03e-08
UEGL01000008.1	76	75.0	42	1	0	97.674	1.03e-08
UEGL01000010.1	76	2180	1368	70	19	93.892	0.0
UEGL01000010.1	76	2172	1367	73	18	93.759	0.0
UEGL01000010.1	76	2169	1365	73	18	93.750	0.0
UEGL01000010.1	76	2161	1365	70	22	93.686	0.0
UEGL01000010.1	76	315	214	17	4	91.064	5.58e-81
UEGL01000010.1	76	315	214	17	4	91.064	5.58e-81
UEGL01000010.1	76	315	214	17	4	91.064	5.58e-81
UEGL01000010.1	76	315	214	17	4	91.064	5.58e-81
UEGL01000010.1	76	75.0	42	1	0	97.674	1.03e-08
UEGL01000010.1	76	75.0	42	1	0	97.674	1.03e-08
UEGL01000010.1	76	75.0	42	1	0	97.674	1.03e-08
UEGL01000010.1	76	75.0	42	1	0	97.674	1.03e-08
NJIJ01000043.1	76	2178	1368	63	25	93.956	0.0
NJIJ01000043.1	76	351	224	12	4	93.333	4.25e-92
NJIJ01000043.1	76	75.0	47	2	1	94.000	1.03e-08
CU928181.1	76	2178	1368	73	17	93.827	0.0
CU928181.1	76	2174	1368	73	18	93.763	0.0
CU928181.1	76	2174	1368	73	18	93.763	0.0
CU928181.1	76	315	214	17	4	91.064	5.58e-81
CU928181.1	76	309	214	17	5	90.678	2.59e-79
CU928181.1	76	309	214	17	5	90.678	2.59e-79
CU928181.1	76	75.0	42	1	0	97.674	1.03e-08
CU928181.1	76	75.0	42	1	0	97.674	1.03e-08
CU928181.1	76	75.0	42	1	0	97.674	1.03e-08
NC_012994.1	76	2178	1368	73	17	93.827	0.0
NC_012994.1	76	2174	1368	73	18	93.763	0.0
NC_012994.1	76	2174	1368	73	18	93.763	0.0
NC_012994.1	76	315	214	17	4	91.064	5.58e-81
NC_012994.1	76	309	214	17	5	90.678	2.59e-79
NC_012994.1	76	309	214	17	5	90.678	2.59e-79
NC_012994.1	76	75.0	42	1	0	97.674	1.03e-08
NC_012994.1	76	75.0	42	1	0	97.674	1.03e-08
NC_012994.1	76	75.0	42	1	0	97.674	1.03e-08
NJIJ01000045.1	76	2176	1367	63	25	93.952	0.0
NJIJ01000045.1	76	350	220	9	5	94.017	1.53e-91
NJIJ01000045.1	76	82.4	48	2	0	96.000	6.16e-11
FYBL01000016.1	80	2174	1366	63	25	93.948	0.0
FYBL01000016.1	80	2087	1357	54	48	93.009	0.0
FYBL01000016.1	80	361	278	24	14	87.975	7.06e-95
FYBL01000016.1	80	350	213	7	4	95.089	1.53e-91
FYBL01000016.1	80	91.6	49	0	0	100.000	1.02e-13
FYBL01000016.1	80	80.5	49	3	0	94.231	2.21e-10
CAKOGT010000019.1	77	2172	1382	74	23	93.442	0.0
CAKOGT010000019.1	77	2172	1382	74	23	93.442	0.0
CAKOGT010000019.1	77	771	500	34	6	92.593	0.0
CAKOGT010000019.1	77	340	220	9	7	93.220	9.20e-89
CAKOGT010000019.1	77	340	220	9	7	93.220	9.20e-89
CAKOGT010000019.1	77	340	220	9	7	93.220	9.20e-89
CAKOGT010000019.1	77	80.5	43	0	0	100.000	2.21e-10
CAKOGT010000019.1	77	80.5	43	0	0	100.000	2.21e-10
CAKOGT010000019.1	77	80.5	43	0	0	100.000	2.21e-10
CP030973.1	76	2172	1369	64	26	93.831	0.0
CP030973.1	76	350	219	10	4	93.991	1.53e-91
CP030973.1	76	91.6	49	0	0	100.000	1.02e-13
PPOL02000167.1	77	2170	1364	73	17	93.810	0.0
PPOL02000167.1	77	337	226	13	7	91.870	1.19e-87
PPOL02000167.1	77	80.5	47	2	0	95.918	2.21e-10
PPOJ02000117.1	76	2170	1366	74	17	93.754	0.0
PPOJ02000117.1	76	359	227	10	5	93.802	2.54e-94
PPOJ02000117.1	76	82.4	44	0	0	100.000	6.16e-11
HE616749.1	79	2169	1365	64	25	93.879	0.0
HE616749.1	79	2169	1365	64	25	93.879	0.0
HE616749.1	79	2169	1365	64	25	93.879	0.0
HE616749.1	79	348	272	28	11	87.460	5.50e-91
HE616749.1	79	348	272	28	11	87.460	5.50e-91
HE616749.1	79	348	272	28	11	87.460	5.50e-91
HE616749.1	79	76.8	45	2	0	95.745	2.86e-09
HE616749.1	79	76.8	45	2	0	95.745	2.86e-09
HE616749.1	79	76.8	45	2	0	95.745	2.86e-09
LT598468.1	76	2169	1363	73	17	93.806	0.0
LT598468.1	76	2169	1363	73	17	93.806	0.0
LT598468.1	76	320	221	20	3	90.574	1.20e-82
LT598468.1	76	320	221	20	3	90.574	1.20e-82
LT598468.1	76	76.8	41	0	0	100.000	2.86e-09
LT598468.1	76	76.8	41	0	0	100.000	2.86e-09
NC_016508.1	79	2169	1365	64	25	93.879	0.0
NC_016508.1	79	2169	1365	64	25	93.879	0.0
NC_016508.1	79	2169	1365	64	25	93.879	0.0
NC_016508.1	79	348	272	28	11	87.460	5.50e-91
NC_016508.1	79	348	272	28	11	87.460	5.50e-91
NC_016508.1	79	348	272	28	11	87.460	5.50e-91
NC_016508.1	79	76.8	45	2	0	95.745	2.86e-09
NC_016508.1	79	76.8	45	2	0	95.745	2.86e-09
NC_016508.1	79	76.8	45	2	0	95.745	2.86e-09
PUHR01000350.1	77	2167	1381	75	23	93.374	0.0
PUHR01000350.1	77	340	222	10	7	92.887	9.20e-89
PUHR01000350.1	77	80.5	43	0	0	100.000	2.21e-10
VAPW01000078.1	76	2167	1361	75	15	93.797	0.0
VAPW01000078.1	76	315	222	17	7	90.244	5.58e-81
VAPW01000078.1	76	75.0	42	1	0	97.674	1.03e-08
NJIJ01000055.1	76	2165	1368	63	28	93.763	0.0
NJIJ01000055.1	76	1424	919	45	23	93.110	0.0
NJIJ01000055.1	76	350	224	11	5	93.333	1.53e-91
NJIJ01000055.1	76	350	224	11	5	93.333	1.53e-91
NJIJ01000055.1	76	82.4	48	2	0	96.000	6.16e-11
NJIJ01000055.1	76	82.4	48	2	0	96.000	6.16e-11
UEGL01000039.1	76	2165	1366	73	19	93.690	0.0
UEGL01000039.1	76	2165	1366	73	19	93.690	0.0
UEGL01000039.1	76	2163	1365	72	20	93.686	0.0
UEGL01000039.1	76	2161	1365	71	21	93.686	0.0
UEGL01000039.1	76	315	214	17	4	91.064	5.58e-81
UEGL01000039.1	76	315	214	17	4	91.064	5.58e-81
UEGL01000039.1	76	315	214	17	4	91.064	5.58e-81
UEGL01000039.1	76	315	214	17	4	91.064	5.58e-81
UEGL01000039.1	76	75.0	42	1	0	97.674	1.03e-08
UEGL01000039.1	76	75.0	42	1	0	97.674	1.03e-08
UEGL01000039.1	76	75.0	42	1	0	97.674	1.03e-08
UEGL01000039.1	76	75.0	42	1	0	97.674	1.03e-08
CAEFZW010000005.1	79	2163	1372	74	21	93.524	0.0
CAEFZW010000005.1	79	2163	1372	74	21	93.524	0.0
CAEFZW010000005.1	79	351	267	22	13	88.411	4.25e-92
CAEFZW010000005.1	79	351	267	22	13	88.411	4.25e-92
CAEFZW010000005.1	79	82.4	44	0	0	100.000	6.16e-11
CAEFZW010000005.1	79	82.4	44	0	0	100.000	6.16e-11
HE978314.1	76	2163	1373	67	27	93.592	0.0
HE978314.1	76	2163	1373	67	27	93.592	0.0
HE978314.1	76	340	217	10	5	93.534	9.20e-89
HE978314.1	76	340	217	10	5	93.534	9.20e-89
HE978314.1	76	76.8	43	1	0	97.727	2.86e-09
HE978314.1	76	76.8	43	1	0	97.727	2.86e-09
NC_035922.1	76	2163	1373	67	27	93.592	0.0
NC_035922.1	76	2163	1373	67	27	93.592	0.0
NC_035922.1	76	340	217	10	5	93.534	9.20e-89
NC_035922.1	76	340	217	10	5	93.534	9.20e-89
NC_035922.1	76	76.8	43	1	0	97.727	2.86e-09
NC_035922.1	76	76.8	43	1	0	97.727	2.86e-09
NW_024545242.1	79	2163	1372	74	21	93.524	0.0
NW_024545242.1	79	2163	1372	74	21	93.524	0.0
NW_024545242.1	79	351	267	22	13	88.411	4.25e-92
NW_024545242.1	79	351	267	22	13	88.411	4.25e-92
NW_024545242.1	79	82.4	44	0	0	100.000	6.16e-11
NW_024545242.1	79	82.4	44	0	0	100.000	6.16e-11
UEGL01000006.1	76	2161	1364	73	19	93.681	0.0
UEGL01000006.1	76	2034	1350	67	46	92.276	0.0
UEGL01000006.1	76	313	214	15	6	91.064	2.01e-80
UEGL01000006.1	76	296	212	17	7	89.831	2.02e-75
UEGL01000006.1	76	75.0	42	1	0	97.674	1.03e-08
UEGL01000006.1	76	75.0	42	1	0	97.674	1.03e-08
AABZ01000315.1	76	2161	1368	65	27	93.699	0.0
AABZ01000315.1	76	350	219	10	4	93.991	1.53e-91
AABZ01000315.1	76	91.6	49	0	0	100.000	1.02e-13
JAFHAQ020000021.1	76	2161	1362	72	19	93.737	0.0
JAFHAQ020000021.1	76	2161	1362	72	19	93.737	0.0
JAFHAQ020000021.1	76	2161	1362	72	19	93.737	0.0
JAFHAQ020000021.1	76	2161	1362	72	19	93.737	0.0
JAFHAQ020000021.1	76	2161	1362	72	19	93.737	0.0
JAFHAQ020000021.1	76	2156	1361	73	19	93.668	0.0
JAFHAQ020000021.1	76	2156	1361	73	19	93.668	0.0
JAFHAQ020000021.1	76	311	211	15	5	91.342	7.21e-80
JAFHAQ020000021.1	76	311	211	15	5	91.342	7.21e-80
JAFHAQ020000021.1	76	311	211	15	5	91.342	7.21e-80
JAFHAQ020000021.1	76	311	211	15	5	91.342	7.21e-80
JAFHAQ020000021.1	76	311	211	15	5	91.342	7.21e-80
JAFHAQ020000021.1	76	311	211	15	5	91.342	7.21e-80
JAFHAQ020000021.1	76	311	211	15	5	91.342	7.21e-80
JAFHAQ020000021.1	76	75.0	42	1	0	97.674	1.03e-08
JAFHAQ020000021.1	76	75.0	42	1	0	97.674	1.03e-08
JAFHAQ020000021.1	76	75.0	42	1	0	97.674	1.03e-08
JAFHAQ020000021.1	76	75.0	42	1	0	97.674	1.03e-08
JAFHAQ020000021.1	76	75.0	42	1	0	97.674	1.03e-08
JAFHAQ020000021.1	76	75.0	42	1	0	97.674	1.03e-08
JAFHAQ020000021.1	76	75.0	42	1	0	97.674	1.03e-08
PPKA01000099.1	77	2156	1385	80	23	93.078	0.0
PPKA01000099.1	77	344	215	8	5	94.298	7.11e-90
PPKA01000099.1	77	75.0	42	1	0	97.674	1.03e-08
CM000694.1	80	2156	1357	75	16	93.715	0.0
CM000694.1	80	2156	1357	75	16	93.715	0.0
CM000694.1	80	320	268	36	9	85.623	1.20e-82
CM000694.1	80	320	268	36	9	85.623	1.20e-82
CM000694.1	80	78.7	48	3	0	94.118	7.96e-10
CM000694.1	80	78.7	48	3	0	94.118	7.96e-10
PPOP02000110.1	76	2156	1376	68	29	93.415	0.0
PPOP02000110.1	76	368	217	5	3	96.444	4.22e-97
PPOP02000110.1	76	80.5	47	2	0	95.918	2.21e-10
CP019500.1	77	2152	1386	84	21	92.958	0.0
CP019500.1	77	340	220	9	7	93.220	9.20e-89
CP019500.1	77	75.0	45	1	1	95.745	1.03e-08
CP019493.1	77	2152	1385	85	20	92.953	0.0
CP019493.1	77	337	220	9	8	92.827	1.19e-87
CP019493.1	77	76.8	43	1	0	97.727	2.86e-09
CP019493.1	77	75.0	42	1	0	97.674	1.03e-08
FXLY01000006.1	77	2152	1371	74	23	93.392	0.0
FXLY01000006.1	77	2152	1371	74	23	93.392	0.0
FXLY01000006.1	77	355	220	9	4	94.421	3.29e-93
FXLY01000006.1	77	355	220	9	4	94.421	3.29e-93
FXLY01000006.1	77	84.2	45	0	0	100.000	1.71e-11
FXLY01000006.1	77	84.2	45	0	0	100.000	1.71e-11
JAIWYV020000017.1	76	2148	1367	73	23	93.438	0.0
JAIWYV020000017.1	76	555	358	24	4	92.746	3.02e-153
JAIWYV020000017.1	76	322	208	13	3	92.857	3.33e-83
JAIWYV020000017.1	76	322	208	13	3	92.857	3.33e-83
JAIWYV020000017.1	76	82.4	44	0	0	100.000	6.16e-11
JAIWYV020000017.1	76	82.4	44	0	0	100.000	6.16e-11
JAIWYV020000005.1	76	2148	1367	73	23	93.438	0.0
JAIWYV020000005.1	76	1112	638	18	0	97.256	0.0
JAIWYV020000005.1	76	322	208	13	3	92.857	3.33e-83
JAIWYV020000005.1	76	82.4	44	0	0	100.000	6.16e-11
CAPW01000003.1	76	2146	1368	79	19	93.315	0.0
CAPW01000003.1	76	348	216	14	0	93.913	5.50e-91
CAPW01000003.1	76	69.4	37	0	0	100.000	4.79e-07
LT598491.1	77	2143	1356	74	19	93.582	0.0
LT598491.1	77	2143	1356	74	19	93.582	0.0
LT598491.1	77	331	233	23	3	89.961	5.54e-86
LT598491.1	77	331	233	23	3	89.961	5.54e-86
LT598491.1	77	84.2	45	0	0	100.000	1.71e-11
LT598491.1	77	84.2	45	0	0	100.000	1.71e-11
PPJZ01000145.1	77	2143	1383	85	21	92.881	0.0
PPJZ01000145.1	77	326	218	11	8	91.983	2.58e-84
PPJZ01000145.1	77	78.7	51	2	2	92.727	7.96e-10
CP048993.1	77	2139	1364	58	36	93.553	0.0
CP048993.1	77	2106	1359	58	41	93.210	0.0
CP048993.1	77	2091	1357	55	46	93.073	0.0
CP048993.1	77	2082	1355	59	44	92.936	0.0
CP048993.1	77	2058	1352	55	51	92.730	0.0
CP048993.1	77	2032	1347	57	53	92.450	0.0
CP048993.1	77	2006	1343	57	57	92.176	0.0
CP048993.1	77	2002	1345	58	58	92.060	0.0
CP048993.1	77	1999	1343	53	62	92.112	0.0
CP048993.1	77	1893	1325	55	76	91.003	0.0
CP048993.1	77	590	576	37	73	83.965	8.27e-164
CP048993.1	77	350	219	10	4	93.991	1.53e-91
CP048993.1	77	335	217	8	8	93.133	4.28e-87
CP048993.1	77	315	210	6	11	92.511	5.58e-81
CP048993.1	77	303	212	10	11	90.987	1.21e-77
CP048993.1	77	302	212	8	13	90.987	4.34e-77
CP048993.1	77	302	217	7	16	90.417	4.34e-77
CP048993.1	77	302	217	7	16	90.417	4.34e-77
CP048993.1	77	302	217	7	16	90.417	4.34e-77
CP048993.1	77	300	211	8	13	90.948	1.56e-76
CP048993.1	77	283	209	8	16	89.700	1.57e-71
CP048993.1	77	278	213	9	18	88.750	7.32e-70
CP048993.1	77	91.6	49	0	0	100.000	1.02e-13
CP048993.1	77	91.6	49	0	0	100.000	1.02e-13
CP048993.1	77	91.6	49	0	0	100.000	1.02e-13
CP048993.1	77	91.6	49	0	0	100.000	1.02e-13
CP048993.1	77	91.6	49	0	0	100.000	1.02e-13
CP048993.1	77	91.6	49	0	0	100.000	1.02e-13
CP048993.1	77	91.6	49	0	0	100.000	1.02e-13
CP048993.1	77	91.6	49	0	0	100.000	1.02e-13
CP048993.1	77	84.2	48	0	1	97.959	1.71e-11
CP048993.1	77	65.8	37	1	0	97.368	6.20e-06
JAKZLQ010000155.1	76	2139	1356	80	15	93.453	0.0
JAKZLQ010000155.1	76	311	211	15	5	91.342	7.21e-80
JAKZLQ010000155.1	76	75.0	42	1	0	97.674	1.03e-08
LT598461.1	79	2137	1356	73	21	93.517	0.0
LT598461.1	79	2137	1356	73	21	93.517	0.0
LT598461.1	79	329	264	24	15	87.129	1.99e-85
LT598461.1	79	329	264	24	15	87.129	1.99e-85
LT598461.1	79	86.1	46	0	0	100.000	4.76e-12
LT598461.1	79	86.1	46	0	0	100.000	4.76e-12
CP049009.1	77	2137	1362	66	29	93.480	0.0
CP049009.1	77	346	226	13	5	92.623	1.98e-90
CP049009.1	77	91.6	49	0	0	100.000	1.02e-13
DS480635.1	64	2135	1356	75	20	93.453	0.0
NW_001834437.1	64	2135	1356	75	20	93.453	0.0
BLZB01000046.1	69	2134	1419	107	20	91.785	0.0
BLZB01000046.1	69	71.3	43	1	1	95.556	1.33e-07
CU928180.1	79	2132	1355	74	21	93.448	0.0
CU928180.1	79	2132	1355	74	21	93.448	0.0
CU928180.1	79	2132	1355	74	21	93.448	0.0
CU928180.1	79	1482	975	59	22	92.330	0.0
CU928180.1	79	337	265	24	14	87.459	1.19e-87
CU928180.1	79	337	265	24	14	87.459	1.19e-87
CU928180.1	79	337	265	24	14	87.459	1.19e-87
CU928180.1	79	337	265	24	14	87.459	1.19e-87
CU928180.1	79	80.5	45	1	0	97.826	2.21e-10
CU928180.1	79	80.5	45	1	0	97.826	2.21e-10
CU928180.1	79	80.5	45	1	0	97.826	2.21e-10
LT598476.1	79	2132	1356	72	23	93.453	0.0
LT598476.1	79	2132	1356	72	23	93.453	0.0
LT598476.1	79	337	264	21	16	87.708	1.19e-87
LT598476.1	79	337	264	21	16	87.708	1.19e-87
LT598476.1	79	80.5	45	1	0	97.826	2.21e-10
LT598476.1	79	80.5	45	1	0	97.826	2.21e-10
LT598476.1	79	69.4	37	0	0	100.000	4.79e-07
NC_013084.1	79	2132	1355	74	21	93.448	0.0
NC_013084.1	79	2132	1355	74	21	93.448	0.0
NC_013084.1	79	2132	1355	74	21	93.448	0.0
NC_013084.1	79	1482	975	59	22	92.330	0.0
NC_013084.1	79	337	265	24	14	87.459	1.19e-87
NC_013084.1	79	337	265	24	14	87.459	1.19e-87
NC_013084.1	79	337	265	24	14	87.459	1.19e-87
NC_013084.1	79	337	265	24	14	87.459	1.19e-87
NC_013084.1	79	80.5	45	1	0	97.826	2.21e-10
NC_013084.1	79	80.5	45	1	0	97.826	2.21e-10
NC_013084.1	79	80.5	45	1	0	97.826	2.21e-10
HE650828.1	76	2130	1359	74	23	93.338	0.0
HE650828.1	76	340	217	10	5	93.534	9.20e-89
HE650828.1	76	82.4	44	0	0	100.000	6.16e-11
NC_018947.1	76	2130	1359	74	23	93.338	0.0
NC_018947.1	76	340	217	10	5	93.534	9.20e-89
NC_018947.1	76	82.4	44	0	0	100.000	6.16e-11
LN890542.1	79	2126	1354	75	21	93.379	0.0
LN890542.1	79	2126	1354	75	21	93.379	0.0
LN890542.1	79	342	266	23	14	87.789	2.56e-89
LN890542.1	79	342	266	23	14	87.789	2.56e-89
LN890542.1	79	80.5	45	1	0	97.826	2.21e-10
LN890542.1	79	80.5	45	1	0	97.826	2.21e-10
JANLBP010000035.1	76	2126	1364	69	30	93.233	0.0
JANLBP010000035.1	76	350	219	10	4	93.991	1.53e-91
JANLBP010000035.1	76	91.6	49	0	0	100.000	1.02e-13
PPJY02000051.1	75	2126	1351	85	12	93.301	0.0
PPJY02000051.1	75	340	213	8	5	94.248	9.20e-89
PPJY02000051.1	75	69.4	37	0	0	100.000	4.79e-07
LT598453.1	77	2126	1354	75	21	93.379	0.0
LT598453.1	77	2126	1354	75	21	93.379	0.0
LT598453.1	77	326	230	18	7	90.196	2.58e-84
LT598453.1	77	326	230	18	7	90.196	2.58e-84
LT598453.1	77	287	177	11	0	94.149	1.22e-72
LT598453.1	77	80.5	45	1	0	97.826	2.21e-10
LT598453.1	77	80.5	45	1	0	97.826	2.21e-10
SWBN01000017.1	78	2124	1420	106	23	91.672	0.0
SWBN01000017.1	78	2124	1420	106	23	91.672	0.0
SWBN01000017.1	78	2124	1420	106	23	91.672	0.0
SWBN01000017.1	78	2122	1419	105	24	91.667	0.0
SWBN01000017.1	78	2119	1419	106	24	91.607	0.0
SWBN01000017.1	78	2108	1418	106	26	91.484	0.0
SWBN01000017.1	78	2102	1416	105	27	91.473	0.0
SWBN01000017.1	78	315	191	9	1	95.025	5.58e-81
SWBN01000017.1	78	315	191	9	1	95.025	5.58e-81
SWBN01000017.1	78	315	191	9	1	95.025	5.58e-81
SWBN01000017.1	78	315	191	9	1	95.025	5.58e-81
SWBN01000017.1	78	309	190	9	2	94.527	2.59e-79
SWBN01000017.1	78	309	190	9	2	94.527	2.59e-79
SWBN01000017.1	78	309	190	9	2	94.527	2.59e-79
SWBN01000017.1	78	71.3	43	1	1	95.556	1.33e-07
SWBN01000017.1	78	71.3	43	1	1	95.556	1.33e-07
SWBN01000017.1	78	71.3	43	1	1	95.556	1.33e-07
SWBN01000017.1	78	71.3	43	1	1	95.556	1.33e-07
SWBN01000017.1	78	71.3	43	1	1	95.556	1.33e-07
SWBN01000017.1	78	71.3	43	1	1	95.556	1.33e-07
SWBN01000017.1	78	71.3	43	1	1	95.556	1.33e-07
SWBN01000015.1	78	2124	1420	106	23	91.672	0.0
SWBN01000015.1	78	309	190	9	2	94.527	2.59e-79
SWBN01000015.1	78	71.3	43	1	1	95.556	1.33e-07
PPXN02000161.1	76	2122	1358	67	30	93.333	0.0
PPXN02000161.1	76	359	231	12	5	93.145	2.54e-94
PPXN02000161.1	76	73.1	41	1	0	97.619	3.71e-08
SWBN01000023.1	79	2122	1419	105	24	91.667	0.0
SWBN01000023.1	79	2111	1356	89	14	92.940	0.0
SWBN01000023.1	79	2065	1408	106	31	91.133	0.0
SWBN01000023.1	79	316	205	12	4	92.760	1.55e-81
SWBN01000023.1	79	313	191	6	4	95.025	2.01e-80
SWBN01000023.1	79	309	193	9	3	94.146	2.59e-79
SWBN01000023.1	79	309	190	9	2	94.527	2.59e-79
SWBN01000023.1	79	73.1	50	4	1	90.909	3.71e-08
SWBN01000023.1	79	71.3	43	1	1	95.556	1.33e-07
SWBN01000023.1	79	71.3	43	1	1	95.556	1.33e-07
LN736364.1	79	2121	1355	72	25	93.320	0.0
LN736364.1	79	2121	1355	72	25	93.320	0.0
LN736364.1	79	337	265	19	18	87.748	1.19e-87
LN736364.1	79	337	265	19	18	87.748	1.19e-87
LN736364.1	79	80.5	45	1	0	97.826	2.21e-10
LN736364.1	79	80.5	45	1	0	97.826	2.21e-10
NW_019212883.1	79	2121	1355	72	25	93.320	0.0
NW_019212883.1	79	2121	1355	72	25	93.320	0.0
NW_019212883.1	79	337	265	19	18	87.748	1.19e-87
NW_019212883.1	79	337	265	19	18	87.748	1.19e-87
NW_019212883.1	79	80.5	45	1	0	97.826	2.21e-10
NW_019212883.1	79	80.5	45	1	0	97.826	2.21e-10
JAMAJF010000066.1	75	2115	1352	82	17	93.177	0.0
JAMAJF010000066.1	75	302	191	10	3	93.627	4.34e-77
JAMAJF010000066.1	75	75.0	42	1	0	97.674	1.03e-08
LT598481.1	79	2115	1353	75	23	93.246	0.0
LT598481.1	79	2115	1353	75	23	93.246	0.0
LT598481.1	79	346	268	19	17	88.158	1.98e-90
LT598481.1	79	346	268	19	17	88.158	1.98e-90
LT598481.1	79	78.7	45	0	1	97.826	7.96e-10
LT598481.1	79	78.7	45	0	1	97.826	7.96e-10
LT598481.1	79	69.4	37	0	0	100.000	4.79e-07
AADM01000465.1	79	2109	1356	73	27	93.132	0.0
AADM01000465.1	79	340	273	27	14	86.943	9.20e-89
AADM01000465.1	79	78.7	42	0	0	100.000	7.96e-10
CP002500.1	75	2063	1342	90	18	92.552	0.0
CP002500.1	75	2063	1342	90	18	92.552	0.0
CP002500.1	75	287	199	18	3	90.455	1.22e-72
CP002500.1	75	287	199	18	3	90.455	1.22e-72
CP002500.1	75	75.0	42	1	0	97.674	1.03e-08
CP002500.1	75	75.0	42	1	0	97.674	1.03e-08
NC_016452.1	75	2063	1342	90	18	92.552	0.0
NC_016452.1	75	2063	1342	90	18	92.552	0.0
NC_016452.1	75	287	199	18	3	90.455	1.22e-72
NC_016452.1	75	287	199	18	3	90.455	1.22e-72
NC_016452.1	75	75.0	42	1	0	97.674	1.03e-08
NC_016452.1	75	75.0	42	1	0	97.674	1.03e-08
LJCY02000024.1	74	2061	1346	76	31	92.636	0.0
LJCY02000024.1	74	2012	1338	82	34	92.022	0.0
LJCY02000024.1	74	305	190	11	1	94.059	3.36e-78
LJCY02000024.1	74	255	164	8	4	93.182	3.43e-63
LJCY02000024.1	74	250	181	14	7	89.604	1.60e-61
LJCY02000024.1	74	69.4	37	0	0	100.000	4.79e-07
LJCY02000024.1	74	69.4	37	0	0	100.000	4.79e-07
LJCY02000024.1	74	56.5	35	0	2	94.595	0.004
PPMT01000013.1	79	2061	1341	86	21	92.610	0.0
PPMT01000013.1	79	2061	1341	86	21	92.610	0.0
PPMT01000013.1	79	357	263	20	12	89.153	9.14e-94
PPMT01000013.1	79	357	263	20	12	89.153	9.14e-94
PPMT01000013.1	79	78.7	49	2	1	94.231	7.96e-10
PPMT01000013.1	79	78.7	49	2	1	94.231	7.96e-10
CP006026.1	75	2056	1342	88	21	92.488	0.0
CP006026.1	75	309	199	12	3	92.991	2.59e-79
CP006026.1	75	76.8	43	1	0	97.727	2.86e-09
AADM01000401.1	78	2056	1320	72	25	93.155	0.0
AADM01000401.1	78	340	273	27	14	86.943	9.20e-89
AADM01000401.1	78	78.7	42	0	0	100.000	7.96e-10
CM036081.1	74	2054	1348	88	24	92.329	0.0
CM036081.1	74	2054	1348	88	24	92.329	0.0
CM036081.1	74	2054	1348	88	24	92.329	0.0
CM036081.1	74	2054	1348	88	24	92.329	0.0
CM036081.1	74	2052	1348	87	25	92.329	0.0
CM036081.1	74	2041	1346	88	26	92.192	0.0
CM036081.1	74	2041	1346	89	25	92.192	0.0
CM036081.1	74	252	178	16	4	89.899	4.43e-62
CM036081.1	74	252	178	16	4	89.899	4.43e-62
CM036081.1	74	252	178	16	4	89.899	4.43e-62
CM036081.1	74	252	178	16	4	89.899	4.43e-62
CM036081.1	74	252	178	16	4	89.899	4.43e-62
CM036081.1	74	252	178	16	4	89.899	4.43e-62
CM036081.1	74	244	177	16	5	89.394	7.42e-60
CM036081.1	74	75.0	42	1	0	97.674	1.03e-08
CM036081.1	74	75.0	42	1	0	97.674	1.03e-08
CM036081.1	74	75.0	42	1	0	97.674	1.03e-08
CM036081.1	74	75.0	42	1	0	97.674	1.03e-08
CM036081.1	74	75.0	42	1	0	97.674	1.03e-08
CM036081.1	74	75.0	42	1	0	97.674	1.03e-08
CM036081.1	74	75.0	42	1	0	97.674	1.03e-08
JFAV03000033.1	80	2054	1343	84	25	92.493	0.0
JFAV03000033.1	80	291	255	34	12	84.718	9.40e-74
JFAV03000033.1	80	78.7	57	5	2	89.062	7.96e-10
NC_060201.1	74	2054	1348	88	24	92.329	0.0
NC_060201.1	74	2054	1348	88	24	92.329	0.0
NC_060201.1	74	2054	1348	88	24	92.329	0.0
NC_060201.1	74	2054	1348	88	24	92.329	0.0
NC_060201.1	74	2052	1348	87	25	92.329	0.0
NC_060201.1	74	2041	1346	88	26	92.192	0.0
NC_060201.1	74	2041	1346	89	25	92.192	0.0
NC_060201.1	74	252	178	16	4	89.899	4.43e-62
NC_060201.1	74	252	178	16	4	89.899	4.43e-62
NC_060201.1	74	252	178	16	4	89.899	4.43e-62
NC_060201.1	74	252	178	16	4	89.899	4.43e-62
NC_060201.1	74	252	178	16	4	89.899	4.43e-62
NC_060201.1	74	252	178	16	4	89.899	4.43e-62
NC_060201.1	74	244	177	16	5	89.394	7.42e-60
NC_060201.1	74	75.0	42	1	0	97.674	1.03e-08
NC_060201.1	74	75.0	42	1	0	97.674	1.03e-08
NC_060201.1	74	75.0	42	1	0	97.674	1.03e-08
NC_060201.1	74	75.0	42	1	0	97.674	1.03e-08
NC_060201.1	74	75.0	42	1	0	97.674	1.03e-08
NC_060201.1	74	75.0	42	1	0	97.674	1.03e-08
NC_060201.1	74	75.0	42	1	0	97.674	1.03e-08
HE806320.1	75	2049	1342	75	33	92.552	0.0
HE806320.1	75	1029	591	17	0	97.204	0.0
HE806320.1	75	322	207	10	5	93.243	3.33e-83
HE806320.1	75	71.3	40	1	0	97.561	1.33e-07
HE806319.1	75	2049	1342	75	33	92.552	0.0
HE806319.1	75	1029	591	17	0	97.204	0.0
HE806319.1	75	322	207	10	5	93.243	3.33e-83
HE806319.1	75	71.3	40	1	0	97.561	1.33e-07
NC_020189.1	75	2049	1342	75	33	92.552	0.0
NC_020189.1	75	1029	591	17	0	97.204	0.0
NC_020189.1	75	322	207	10	5	93.243	3.33e-83
NC_020189.1	75	71.3	40	1	0	97.561	1.33e-07
NC_020188.1	75	2049	1342	75	33	92.552	0.0
NC_020188.1	75	1029	591	17	0	97.204	0.0
NC_020188.1	75	322	207	10	5	93.243	3.33e-83
NC_020188.1	75	71.3	40	1	0	97.561	1.33e-07
AE016820.4	75	2047	1340	92	19	92.350	0.0
AE016820.4	75	2047	1340	92	19	92.350	0.0
AE016820.4	75	2047	1340	92	19	92.350	0.0
AE016820.4	75	2047	1340	92	19	92.350	0.0
AE016820.4	75	2047	1340	92	19	92.350	0.0
AE016820.4	75	2047	1340	92	19	92.350	0.0
AE016820.4	75	2047	1340	92	19	92.350	0.0
AE016820.4	75	2047	1340	92	19	92.350	0.0
AE016820.4	75	2047	1340	92	19	92.350	0.0
AE016820.4	75	2047	1340	92	19	92.350	0.0
AE016820.4	75	2047	1340	92	19	92.350	0.0
AE016820.4	75	2047	1340	92	19	92.350	0.0
AE016820.4	75	2047	1340	92	19	92.350	0.0
AE016820.4	75	2047	1340	92	19	92.350	0.0
AE016820.4	75	2047	1340	92	19	92.350	0.0
AE016820.4	75	2047	1340	92	19	92.350	0.0
AE016820.4	75	2047	1340	92	19	92.350	0.0
AE016820.4	75	2047	1340	92	19	92.350	0.0
AE016820.4	75	2047	1340	92	19	92.350	0.0
AE016820.4	75	2047	1340	92	19	92.350	0.0
AE016820.4	75	2047	1340	92	19	92.350	0.0
AE016820.4	75	2047	1340	92	19	92.350	0.0
AE016820.4	75	2047	1340	92	19	92.350	0.0
AE016820.4	75	2047	1340	92	19	92.350	0.0
AE016820.4	75	2047	1340	92	19	92.350	0.0
AE016820.4	75	2047	1340	92	19	92.350	0.0
AE016820.4	75	2047	1340	92	19	92.350	0.0
AE016820.4	75	2047	1340	92	19	92.350	0.0
AE016820.4	75	2047	1340	92	19	92.350	0.0
AE016820.4	75	2047	1340	92	19	92.350	0.0
AE016820.4	75	2047	1340	92	19	92.350	0.0
AE016820.4	75	2047	1340	92	19	92.350	0.0
AE016820.4	75	2047	1340	92	19	92.350	0.0
AE016820.4	75	2047	1340	92	19	92.350	0.0
AE016820.4	75	2047	1340	92	19	92.350	0.0
AE016820.4	75	2047	1340	92	19	92.350	0.0
AE016820.4	75	2047	1340	92	19	92.350	0.0
AE016820.4	75	2047	1340	92	19	92.350	0.0
AE016820.4	75	2047	1340	92	19	92.350	0.0
AE016820.4	75	305	199	13	3	92.558	3.36e-78
AE016820.4	75	305	199	13	3	92.558	3.36e-78
AE016820.4	75	305	199	13	3	92.558	3.36e-78
AE016820.4	75	305	199	13	3	92.558	3.36e-78
AE016820.4	75	305	199	13	3	92.558	3.36e-78
AE016820.4	75	305	199	13	3	92.558	3.36e-78
AE016820.4	75	305	199	13	3	92.558	3.36e-78
AE016820.4	75	305	199	13	3	92.558	3.36e-78
AE016820.4	75	305	199	13	3	92.558	3.36e-78
AE016820.4	75	305	199	13	3	92.558	3.36e-78
AE016820.4	75	305	199	13	3	92.558	3.36e-78
AE016820.4	75	305	199	13	3	92.558	3.36e-78
AE016820.4	75	305	199	13	3	92.558	3.36e-78
AE016820.4	75	305	199	13	3	92.558	3.36e-78
AE016820.4	75	305	199	13	3	92.558	3.36e-78
AE016820.4	75	305	199	13	3	92.558	3.36e-78
AE016820.4	75	305	199	13	3	92.558	3.36e-78
AE016820.4	75	305	199	13	3	92.558	3.36e-78
AE016820.4	75	305	199	13	3	92.558	3.36e-78
AE016820.4	75	305	199	13	3	92.558	3.36e-78
AE016820.4	75	305	199	13	3	92.558	3.36e-78
AE016820.4	75	305	199	13	3	92.558	3.36e-78
AE016820.4	75	305	199	13	3	92.558	3.36e-78
AE016820.4	75	305	199	13	3	92.558	3.36e-78
AE016820.4	75	305	199	13	3	92.558	3.36e-78
AE016820.4	75	305	199	13	3	92.558	3.36e-78
AE016820.4	75	305	199	13	3	92.558	3.36e-78
AE016820.4	75	305	199	13	3	92.558	3.36e-78
AE016820.4	75	305	199	13	3	92.558	3.36e-78
AE016820.4	75	305	199	13	3	92.558	3.36e-78
AE016820.4	75	305	199	13	3	92.558	3.36e-78
AE016820.4	75	305	199	13	3	92.558	3.36e-78
AE016820.4	75	305	199	13	3	92.558	3.36e-78
AE016820.4	75	305	199	13	3	92.558	3.36e-78
AE016820.4	75	305	199	13	3	92.558	3.36e-78
AE016820.4	75	305	199	13	3	92.558	3.36e-78
AE016820.4	75	305	199	13	3	92.558	3.36e-78
AE016820.4	75	305	199	13	3	92.558	3.36e-78
AE016820.4	75	305	199	13	3	92.558	3.36e-78
AE016820.4	75	76.8	43	1	0	97.727	2.86e-09
AE016820.4	75	76.8	43	1	0	97.727	2.86e-09
AE016820.4	75	76.8	43	1	0	97.727	2.86e-09
AE016820.4	75	76.8	43	1	0	97.727	2.86e-09
AE016820.4	75	76.8	43	1	0	97.727	2.86e-09
AE016820.4	75	76.8	43	1	0	97.727	2.86e-09
AE016820.4	75	76.8	43	1	0	97.727	2.86e-09
AE016820.4	75	76.8	43	1	0	97.727	2.86e-09
AE016820.4	75	76.8	43	1	0	97.727	2.86e-09
AE016820.4	75	76.8	43	1	0	97.727	2.86e-09
AE016820.4	75	76.8	43	1	0	97.727	2.86e-09
AE016820.4	75	76.8	43	1	0	97.727	2.86e-09
AE016820.4	75	76.8	43	1	0	97.727	2.86e-09
AE016820.4	75	76.8	43	1	0	97.727	2.86e-09
AE016820.4	75	76.8	43	1	0	97.727	2.86e-09
AE016820.4	75	76.8	43	1	0	97.727	2.86e-09
AE016820.4	75	76.8	43	1	0	97.727	2.86e-09
AE016820.4	75	76.8	43	1	0	97.727	2.86e-09
AE016820.4	75	76.8	43	1	0	97.727	2.86e-09
AE016820.4	75	76.8	43	1	0	97.727	2.86e-09
AE016820.4	75	76.8	43	1	0	97.727	2.86e-09
AE016820.4	75	76.8	43	1	0	97.727	2.86e-09
AE016820.4	75	76.8	43	1	0	97.727	2.86e-09
AE016820.4	75	76.8	43	1	0	97.727	2.86e-09
AE016820.4	75	76.8	43	1	0	97.727	2.86e-09
AE016820.4	75	76.8	43	1	0	97.727	2.86e-09
AE016820.4	75	76.8	43	1	0	97.727	2.86e-09
AE016820.4	75	76.8	43	1	0	97.727	2.86e-09
AE016820.4	75	76.8	43	1	0	97.727	2.86e-09
AE016820.4	75	76.8	43	1	0	97.727	2.86e-09
AE016820.4	75	76.8	43	1	0	97.727	2.86e-09
AE016820.4	75	76.8	43	1	0	97.727	2.86e-09
AE016820.4	75	76.8	43	1	0	97.727	2.86e-09
AE016820.4	75	76.8	43	1	0	97.727	2.86e-09
AE016820.4	75	76.8	43	1	0	97.727	2.86e-09
AE016820.4	75	76.8	43	1	0	97.727	2.86e-09
AE016820.4	75	76.8	43	1	0	97.727	2.86e-09
AE016820.4	75	76.8	43	1	0	97.727	2.86e-09
AE016820.4	75	76.8	43	1	0	97.727	2.86e-09
NC_005788.4	75	2047	1340	92	19	92.350	0.0
NC_005788.4	75	2047	1340	92	19	92.350	0.0
NC_005788.4	75	2047	1340	92	19	92.350	0.0
NC_005788.4	75	2047	1340	92	19	92.350	0.0
NC_005788.4	75	2047	1340	92	19	92.350	0.0
NC_005788.4	75	2047	1340	92	19	92.350	0.0
NC_005788.4	75	2047	1340	92	19	92.350	0.0
NC_005788.4	75	2047	1340	92	19	92.350	0.0
NC_005788.4	75	2047	1340	92	19	92.350	0.0
NC_005788.4	75	2047	1340	92	19	92.350	0.0
NC_005788.4	75	2047	1340	92	19	92.350	0.0
NC_005788.4	75	2047	1340	92	19	92.350	0.0
NC_005788.4	75	2047	1340	92	19	92.350	0.0
NC_005788.4	75	2047	1340	92	19	92.350	0.0
NC_005788.4	75	2047	1340	92	19	92.350	0.0
NC_005788.4	75	2047	1340	92	19	92.350	0.0
NC_005788.4	75	2047	1340	92	19	92.350	0.0
NC_005788.4	75	2047	1340	92	19	92.350	0.0
NC_005788.4	75	2047	1340	92	19	92.350	0.0
NC_005788.4	75	2047	1340	92	19	92.350	0.0
NC_005788.4	75	2047	1340	92	19	92.350	0.0
NC_005788.4	75	2047	1340	92	19	92.350	0.0
NC_005788.4	75	2047	1340	92	19	92.350	0.0
NC_005788.4	75	2047	1340	92	19	92.350	0.0
NC_005788.4	75	2047	1340	92	19	92.350	0.0
NC_005788.4	75	2047	1340	92	19	92.350	0.0
NC_005788.4	75	2047	1340	92	19	92.350	0.0
NC_005788.4	75	2047	1340	92	19	92.350	0.0
NC_005788.4	75	2047	1340	92	19	92.350	0.0
NC_005788.4	75	2047	1340	92	19	92.350	0.0
NC_005788.4	75	2047	1340	92	19	92.350	0.0
NC_005788.4	75	2047	1340	92	19	92.350	0.0
NC_005788.4	75	2047	1340	92	19	92.350	0.0
NC_005788.4	75	2047	1340	92	19	92.350	0.0
NC_005788.4	75	2047	1340	92	19	92.350	0.0
NC_005788.4	75	2047	1340	92	19	92.350	0.0
NC_005788.4	75	2047	1340	92	19	92.350	0.0
NC_005788.4	75	2047	1340	92	19	92.350	0.0
NC_005788.4	75	2047	1340	92	19	92.350	0.0
NC_005788.4	75	305	199	13	3	92.558	3.36e-78
NC_005788.4	75	305	199	13	3	92.558	3.36e-78
NC_005788.4	75	305	199	13	3	92.558	3.36e-78
NC_005788.4	75	305	199	13	3	92.558	3.36e-78
NC_005788.4	75	305	199	13	3	92.558	3.36e-78
NC_005788.4	75	305	199	13	3	92.558	3.36e-78
NC_005788.4	75	305	199	13	3	92.558	3.36e-78
NC_005788.4	75	305	199	13	3	92.558	3.36e-78
NC_005788.4	75	305	199	13	3	92.558	3.36e-78
NC_005788.4	75	305	199	13	3	92.558	3.36e-78
NC_005788.4	75	305	199	13	3	92.558	3.36e-78
NC_005788.4	75	305	199	13	3	92.558	3.36e-78
NC_005788.4	75	305	199	13	3	92.558	3.36e-78
NC_005788.4	75	305	199	13	3	92.558	3.36e-78
NC_005788.4	75	305	199	13	3	92.558	3.36e-78
NC_005788.4	75	305	199	13	3	92.558	3.36e-78
NC_005788.4	75	305	199	13	3	92.558	3.36e-78
NC_005788.4	75	305	199	13	3	92.558	3.36e-78
NC_005788.4	75	305	199	13	3	92.558	3.36e-78
NC_005788.4	75	305	199	13	3	92.558	3.36e-78
NC_005788.4	75	305	199	13	3	92.558	3.36e-78
NC_005788.4	75	305	199	13	3	92.558	3.36e-78
NC_005788.4	75	305	199	13	3	92.558	3.36e-78
NC_005788.4	75	305	199	13	3	92.558	3.36e-78
NC_005788.4	75	305	199	13	3	92.558	3.36e-78
NC_005788.4	75	305	199	13	3	92.558	3.36e-78
NC_005788.4	75	305	199	13	3	92.558	3.36e-78
NC_005788.4	75	305	199	13	3	92.558	3.36e-78
NC_005788.4	75	305	199	13	3	92.558	3.36e-78
NC_005788.4	75	305	199	13	3	92.558	3.36e-78
NC_005788.4	75	305	199	13	3	92.558	3.36e-78
NC_005788.4	75	305	199	13	3	92.558	3.36e-78
NC_005788.4	75	305	199	13	3	92.558	3.36e-78
NC_005788.4	75	305	199	13	3	92.558	3.36e-78
NC_005788.4	75	305	199	13	3	92.558	3.36e-78
NC_005788.4	75	305	199	13	3	92.558	3.36e-78
NC_005788.4	75	305	199	13	3	92.558	3.36e-78
NC_005788.4	75	305	199	13	3	92.558	3.36e-78
NC_005788.4	75	305	199	13	3	92.558	3.36e-78
NC_005788.4	75	76.8	43	1	0	97.727	2.86e-09
NC_005788.4	75	76.8	43	1	0	97.727	2.86e-09
NC_005788.4	75	76.8	43	1	0	97.727	2.86e-09
NC_005788.4	75	76.8	43	1	0	97.727	2.86e-09
NC_005788.4	75	76.8	43	1	0	97.727	2.86e-09
NC_005788.4	75	76.8	43	1	0	97.727	2.86e-09
NC_005788.4	75	76.8	43	1	0	97.727	2.86e-09
NC_005788.4	75	76.8	43	1	0	97.727	2.86e-09
NC_005788.4	75	76.8	43	1	0	97.727	2.86e-09
NC_005788.4	75	76.8	43	1	0	97.727	2.86e-09
NC_005788.4	75	76.8	43	1	0	97.727	2.86e-09
NC_005788.4	75	76.8	43	1	0	97.727	2.86e-09
NC_005788.4	75	76.8	43	1	0	97.727	2.86e-09
NC_005788.4	75	76.8	43	1	0	97.727	2.86e-09
NC_005788.4	75	76.8	43	1	0	97.727	2.86e-09
NC_005788.4	75	76.8	43	1	0	97.727	2.86e-09
NC_005788.4	75	76.8	43	1	0	97.727	2.86e-09
NC_005788.4	75	76.8	43	1	0	97.727	2.86e-09
NC_005788.4	75	76.8	43	1	0	97.727	2.86e-09
NC_005788.4	75	76.8	43	1	0	97.727	2.86e-09
NC_005788.4	75	76.8	43	1	0	97.727	2.86e-09
NC_005788.4	75	76.8	43	1	0	97.727	2.86e-09
NC_005788.4	75	76.8	43	1	0	97.727	2.86e-09
NC_005788.4	75	76.8	43	1	0	97.727	2.86e-09
NC_005788.4	75	76.8	43	1	0	97.727	2.86e-09
NC_005788.4	75	76.8	43	1	0	97.727	2.86e-09
NC_005788.4	75	76.8	43	1	0	97.727	2.86e-09
NC_005788.4	75	76.8	43	1	0	97.727	2.86e-09
NC_005788.4	75	76.8	43	1	0	97.727	2.86e-09
NC_005788.4	75	76.8	43	1	0	97.727	2.86e-09
NC_005788.4	75	76.8	43	1	0	97.727	2.86e-09
NC_005788.4	75	76.8	43	1	0	97.727	2.86e-09
NC_005788.4	75	76.8	43	1	0	97.727	2.86e-09
NC_005788.4	75	76.8	43	1	0	97.727	2.86e-09
NC_005788.4	75	76.8	43	1	0	97.727	2.86e-09
NC_005788.4	75	76.8	43	1	0	97.727	2.86e-09
NC_005788.4	75	76.8	43	1	0	97.727	2.86e-09
NC_005788.4	75	76.8	43	1	0	97.727	2.86e-09
NC_005788.4	75	76.8	43	1	0	97.727	2.86e-09
LPNM01000013.1	77	2037	1341	85	27	92.292	0.0
LPNM01000013.1	77	2034	1354	93	27	91.859	0.0
LPNM01000013.1	77	2028	1353	94	27	91.791	0.0
LPNM01000013.1	77	1840	1301	124	29	89.477	0.0
LPNM01000013.1	77	990	591	28	0	95.477	0.0
LPNM01000013.1	77	289	206	20	4	89.565	3.38e-73
LPNM01000013.1	77	289	206	20	4	89.565	3.38e-73
LPNM01000013.1	77	289	208	21	4	89.270	3.38e-73
LPNM01000013.1	77	289	208	21	4	89.270	3.38e-73
LPNM01000013.1	77	76.8	45	2	0	95.745	2.86e-09
LPNM01000013.1	77	76.8	45	2	0	95.745	2.86e-09
LPNM01000013.1	77	76.8	45	2	0	95.745	2.86e-09
LPNM01000013.1	77	76.8	45	2	0	95.745	2.86e-09
NJIJ01000041.1	76	2034	1352	69	45	92.224	0.0
NJIJ01000041.1	76	294	216	12	13	89.627	7.27e-75
NJIJ01000041.1	76	82.4	48	2	0	96.000	6.16e-11
QYLQ01000035.1	75	2006	1336	65	48	92.202	0.0
QYLQ01000035.1	75	326	209	15	1	92.889	2.58e-84
QYLQ01000035.1	75	76.8	41	0	0	100.000	2.86e-09
PPOQ01000062.1	75	2002	1333	93	25	91.868	0.0
PPOQ01000062.1	75	296	193	15	1	92.344	2.02e-75
PPOQ01000062.1	75	69.4	37	0	0	100.000	4.79e-07
DS995909.1	75	1999	1332	95	24	91.799	0.0
DS995909.1	75	296	193	15	1	92.344	2.02e-75
DS995909.1	75	69.4	39	1	0	97.500	4.79e-07
NW_002196671.1	75	1999	1332	95	24	91.799	0.0
NW_002196671.1	75	296	193	15	1	92.344	2.02e-75
NW_002196671.1	75	69.4	39	1	0	97.500	4.79e-07
SRHL01000186.1	78	1997	1330	97	22	91.787	0.0
SRHL01000186.1	78	287	250	31	13	85.034	1.22e-72
SRHL01000186.1	78	78.7	44	1	0	97.778	7.96e-10
PPOW01000036.1	75	1997	1332	94	25	91.799	0.0
PPOW01000036.1	75	296	193	15	1	92.344	2.02e-75
PPOW01000036.1	75	69.4	37	0	0	100.000	4.79e-07
PPKD01000049.1	76	1989	1330	100	21	91.661	0.0
PPKD01000049.1	76	281	207	16	9	89.224	5.66e-71
PPKD01000049.1	76	75.0	42	1	0	97.674	1.03e-08
WACN01000021.1	75	1989	1331	73	43	91.983	0.0
WACN01000021.1	75	322	206	12	3	93.213	3.33e-83
WACN01000021.1	75	76.8	41	0	0	100.000	2.86e-09
PPOS02000018.1	75	1988	1331	95	26	91.667	0.0
PPOS02000018.1	75	291	192	16	1	91.866	9.40e-74
PPOS02000018.1	75	69.4	39	1	0	97.500	4.79e-07
PPOR01000001.1	75	1986	1331	94	27	91.667	0.0
PPOR01000001.1	75	285	191	17	1	91.388	4.37e-72
PPOR01000001.1	75	69.4	39	1	0	97.500	4.79e-07
PPJO01000042.1	75	1984	1331	72	45	91.920	0.0
PPJO01000042.1	75	315	207	17	1	92.000	5.58e-81
PPJO01000042.1	75	76.8	41	0	0	100.000	2.86e-09
PPJO01000013.1	75	1984	1331	72	45	91.920	0.0
PPJO01000013.1	75	315	207	17	1	92.000	5.58e-81
PPJO01000013.1	75	76.8	41	0	0	100.000	2.86e-09
PPKB01000052.1	78	1980	1329	101	22	91.529	0.0
PPKB01000052.1	78	309	254	21	18	86.689	2.59e-79
PPKB01000052.1	78	75.0	42	1	0	97.674	1.03e-08
PTXO01000010.1	76	1978	1330	97	26	91.535	0.0
PTXO01000010.1	76	267	185	14	5	90.686	1.58e-66
PTXO01000010.1	76	75.0	64	12	0	84.211	1.03e-08
FYBW01000192.1	75	1977	1329	97	26	91.529	0.0
FYBW01000192.1	75	296	193	15	1	92.344	2.02e-75
FYBW01000192.1	75	69.4	37	0	0	100.000	4.79e-07
PPKC01000049.1	77	1977	1329	103	21	91.466	0.0
PPKC01000049.1	77	305	231	18	12	88.506	3.36e-78
PPKC01000049.1	77	73.1	41	1	0	97.619	3.71e-08
FUGC01000084.1	59	1967	1258	74	18	93.185	0.0
PPIU01000004.1	74	1964	1330	92	33	91.409	0.0
PPIU01000004.1	74	278	185	16	1	91.584	7.32e-70
PPIU01000004.1	74	69.4	39	1	0	97.500	4.79e-07
PPJP02000040.1	75	1964	1326	79	42	91.638	0.0
PPJP02000040.1	75	313	204	16	1	92.308	2.01e-80
PPJP02000040.1	75	76.8	41	0	0	100.000	2.86e-09
PPKV02000051.1	75	1954	1328	96	31	91.271	0.0
PPKV02000051.1	75	278	191	19	1	90.521	7.32e-70
PPKV02000051.1	75	69.4	37	0	0	100.000	4.79e-07
PPNS02000133.1	75	1951	1324	105	23	91.185	0.0
PPNS02000133.1	75	305	206	19	1	91.150	3.36e-78
PPNS02000133.1	75	75.0	40	0	0	100.000	1.03e-08
PPNR02000093.1	75	1945	1323	106	23	91.116	0.0
PPNR02000093.1	75	305	206	19	1	91.150	3.36e-78
PPNR02000093.1	75	75.0	40	0	0	100.000	1.03e-08
CP048731.1	75	1943	1324	102	27	91.122	0.0
CP048731.1	75	287	198	19	2	90.411	1.22e-72
CP048731.1	75	67.6	36	0	0	100.000	1.72e-06
JACVEX010000009.1	75	1940	1322	107	23	91.047	0.0
JACVEX010000009.1	75	305	204	18	1	91.480	3.36e-78
JACVEX010000009.1	75	75.0	40	0	0	100.000	1.03e-08
PPLH02000088.1	75	1940	1322	107	23	91.047	0.0
PPLH02000088.1	75	305	204	18	1	91.480	3.36e-78
PPLH02000088.1	75	75.0	40	0	0	100.000	1.03e-08
PPNU02000031.1	76	1938	1321	106	24	91.041	0.0
PPNU02000031.1	76	320	213	16	3	91.810	1.20e-82
PPNU02000031.1	76	75.0	40	0	0	100.000	1.03e-08
PPOA02000039.1	76	1938	1321	106	24	91.041	0.0
PPOA02000039.1	76	318	212	16	3	91.775	4.31e-82
PPOA02000039.1	76	75.0	40	0	0	100.000	1.03e-08
JANBXG010000012.1	74	1938	1322	104	26	91.047	0.0
JANBXG010000012.1	74	259	185	16	5	89.806	2.65e-64
JANBXG010000012.1	74	69.4	39	1	0	97.500	4.79e-07
NDXA01000178.1	75	1938	1324	95	34	91.122	0.0
NDXA01000178.1	75	261	197	23	4	87.946	7.37e-65
NDXA01000178.1	75	71.3	40	1	0	97.561	1.33e-07
BADS01000001.1	74	1936	1324	99	31	91.059	0.0
BADS01000001.1	74	289	187	14	1	92.574	3.38e-73
BADS01000001.1	74	69.4	37	0	0	100.000	4.79e-07
JAGSID010000072.1	75	1934	1324	96	34	91.059	0.0
JAGSID010000072.1	75	285	191	16	2	91.388	4.37e-72
JAGSID010000072.1	75	69.4	39	1	0	97.500	4.79e-07
CP083469.1	75	1932	1320	112	20	90.909	0.0
CP083469.1	75	1932	1320	112	20	90.909	0.0
CP083469.1	75	311	205	17	1	91.928	7.21e-80
CP083469.1	75	311	205	17	1	91.928	7.21e-80
CP083469.1	75	75.0	40	0	0	100.000	1.03e-08
CP083469.1	75	75.0	40	0	0	100.000	1.03e-08
CH408159.1	74	1929	1325	99	33	90.940	0.0
CH408159.1	74	1892	1325	98	42	90.444	0.0
CH408159.1	74	289	187	14	1	92.574	3.38e-73
CH408159.1	74	279	187	14	3	91.667	2.03e-70
CH408159.1	74	69.4	39	1	0	97.500	4.79e-07
CH408159.1	74	69.4	39	1	0	97.500	4.79e-07
CP000497.1	75	1929	1323	98	33	90.990	0.0
CP000497.1	75	285	191	16	2	91.388	4.37e-72
CP000497.1	75	69.4	39	1	0	97.500	4.79e-07
NC_009043.1	75	1929	1323	98	33	90.990	0.0
NC_009043.1	75	285	191	16	2	91.388	4.37e-72
NC_009043.1	75	69.4	39	1	0	97.500	4.79e-07
NW_001809796.1	74	1929	1325	99	33	90.940	0.0
NW_001809796.1	74	1892	1325	98	42	90.444	0.0
NW_001809796.1	74	289	187	14	1	92.574	3.38e-73
NW_001809796.1	74	279	187	14	3	91.667	2.03e-70
NW_001809796.1	74	69.4	39	1	0	97.500	4.79e-07
NW_001809796.1	74	69.4	39	1	0	97.500	4.79e-07
NJIJ01000044.1	76	1927	1210	51	26	94.017	0.0
NJIJ01000044.1	76	337	218	9	7	93.162	1.19e-87
NJIJ01000044.1	76	244	158	13	0	92.398	7.42e-60
NJIJ01000044.1	76	82.4	48	2	0	96.000	6.16e-11
UICF01000026.1	75	1927	1320	111	22	90.847	0.0
UICF01000026.1	75	1916	1318	113	22	90.709	0.0
UICF01000026.1	75	1633	1203	117	34	88.848	0.0
UICF01000026.1	75	309	207	16	3	91.593	2.59e-79
UICF01000026.1	75	292	205	17	5	90.308	2.61e-74
UICF01000026.1	75	292	205	17	5	90.308	2.61e-74
UICF01000026.1	75	159	99	4	2	94.286	2.77e-34
UICF01000026.1	75	75.0	40	0	0	100.000	1.03e-08
UICF01000026.1	75	73.1	39	0	0	100.000	3.71e-08
UICF01000026.1	75	73.1	39	0	0	100.000	3.71e-08
CAKXYY010000043.1	75	1927	1321	104	28	90.915	0.0
CAKXYY010000043.1	75	268	188	19	2	89.952	4.40e-67
CAKXYY010000043.1	75	69.4	37	0	0	100.000	4.79e-07
PPLM01000288.1	75	1925	1321	107	26	90.853	0.0
PPLM01000288.1	75	307	195	13	1	93.301	9.33e-79
PPLM01000288.1	75	69.4	39	1	0	97.500	4.79e-07
JACWFX010000010.1	75	1923	1321	101	31	90.915	0.0
JACWFX010000010.1	75	268	188	19	2	89.952	4.40e-67
JACWFX010000010.1	75	69.4	37	0	0	100.000	4.79e-07
GL996500.1	74	1919	1320	103	30	90.847	0.0
GL996500.1	74	276	183	13	3	91.960	2.63e-69
GL996500.1	74	69.4	37	0	0	100.000	4.79e-07
NW_006767426.1	74	1919	1320	103	30	90.847	0.0
NW_006767426.1	74	276	183	13	3	91.960	2.63e-69
NW_006767426.1	74	69.4	37	0	0	100.000	4.79e-07
UICF01000022.1	75	1917	1321	110	25	90.728	0.0
UICF01000022.1	75	1912	1320	110	26	90.659	0.0
UICF01000022.1	75	1906	1319	111	26	90.591	0.0
UICF01000022.1	75	1122	1119	136	96	82.828	0.0
UICF01000022.1	75	311	205	17	1	91.928	7.21e-80
UICF01000022.1	75	311	205	17	1	91.928	7.21e-80
UICF01000022.1	75	298	203	17	3	91.031	5.62e-76
UICF01000022.1	75	75.0	40	0	0	100.000	1.03e-08
UICF01000022.1	75	75.0	40	0	0	100.000	1.03e-08
UICF01000022.1	75	67.6	39	0	1	97.500	1.72e-06
HE612864.1	76	1916	1318	114	21	90.709	0.0
HE612864.1	76	263	214	22	11	86.640	2.05e-65
HE612864.1	76	73.1	41	1	0	97.619	3.71e-08
NC_016528.1	76	1916	1318	114	21	90.709	0.0
NC_016528.1	76	263	214	22	11	86.640	2.05e-65
NC_016528.1	76	73.1	41	1	0	97.619	3.71e-08
PPMI02000096.1	75	1912	1320	110	26	90.659	0.0
PPMI02000096.1	75	263	202	25	4	87.446	2.05e-65
PPMI02000096.1	75	69.4	37	0	0	100.000	4.79e-07
JAMAFR010000013.1	75	1908	1318	105	30	90.709	0.0
JAMAFR010000013.1	75	268	188	19	2	89.952	4.40e-67
JAMAFR010000013.1	75	69.4	37	0	0	100.000	4.79e-07
JAMAFM010000023.1	75	1908	1318	105	30	90.709	0.0
JAMAFM010000023.1	75	268	188	19	2	89.952	4.40e-67
JAMAFM010000023.1	75	69.4	39	1	0	97.500	4.79e-07
JAMAFQ010000012.1	75	1908	1318	105	30	90.709	0.0
JAMAFQ010000012.1	75	268	188	19	2	89.952	4.40e-67
JAMAFQ010000012.1	75	69.4	39	1	0	97.500	4.79e-07
JAMAFP010000020.1	75	1908	1318	105	30	90.709	0.0
JAMAFP010000020.1	75	268	188	19	2	89.952	4.40e-67
JAMAFP010000020.1	75	69.4	39	1	0	97.500	4.79e-07
JAMAFO010000022.1	75	1908	1318	105	30	90.709	0.0
JAMAFO010000022.1	75	268	188	19	2	89.952	4.40e-67
JAMAFO010000022.1	75	69.4	39	1	0	97.500	4.79e-07
PPUV01000166.1	74	1908	1317	107	28	90.702	0.0
PPUV01000166.1	74	292	186	9	4	93.467	2.61e-74
PPUV01000166.1	74	69.4	37	0	0	100.000	4.79e-07
JAGSYN010000329.1	74	1905	1319	104	32	90.653	0.0
JAGSYN010000329.1	74	291	187	11	3	93.035	9.40e-74
JAGSYN010000329.1	74	69.4	37	0	0	100.000	4.79e-07
NW_026057492.1	74	1905	1319	104	32	90.653	0.0
NW_026057492.1	74	291	187	11	3	93.035	9.40e-74
NW_026057492.1	74	69.4	37	0	0	100.000	4.79e-07
JAMAFN010000082.1	75	1903	1317	106	30	90.640	0.0
JAMAFN010000082.1	75	268	188	19	2	89.952	4.40e-67
JAMAFN010000082.1	75	69.4	37	0	0	100.000	4.79e-07
JAMAFL010000022.1	75	1903	1317	106	30	90.640	0.0
JAMAFL010000022.1	75	268	188	19	2	89.952	4.40e-67
JAMAFL010000022.1	75	69.4	37	0	0	100.000	4.79e-07
PPLN02000030.1	74	1903	1317	111	26	90.578	0.0
PPLN02000030.1	74	291	186	13	1	93.000	9.40e-74
PPLN02000030.1	74	69.4	39	1	0	97.500	4.79e-07
PPPA02000022.1	75	1901	1319	100	36	90.653	0.0
PPPA02000022.1	75	307	195	12	2	93.301	9.33e-79
PPPA02000022.1	75	69.4	39	1	0	97.500	4.79e-07
PPMG02000138.1	75	1899	1317	107	30	90.578	0.0
PPMG02000138.1	75	292	204	18	4	90.265	2.61e-74
PPMG02000138.1	75	69.4	37	0	0	100.000	4.79e-07
PPMM02000033.1	75	1897	1314	111	26	90.558	0.0
PPMM02000033.1	75	285	191	17	1	91.388	4.37e-72
PPMM02000033.1	75	69.4	37	0	0	100.000	4.79e-07
PPKG01000060.1	75	1893	1313	115	23	90.489	0.0
PPKG01000060.1	75	255	191	20	5	88.426	3.43e-63
PPKG01000060.1	75	69.4	39	1	0	97.500	4.79e-07
JADIOQ010000139.1	75	1893	1315	110	28	90.502	0.0
JADIOQ010000139.1	75	313	196	11	2	93.780	2.01e-80
JADIOQ010000139.1	75	69.4	39	1	0	97.500	4.79e-07
JAFLRI010000008.1	74	1893	1314	113	25	90.496	0.0
JAFLRI010000008.1	74	1888	1313	113	26	90.427	0.0
JAFLRI010000008.1	74	252	179	19	2	89.500	4.43e-62
JAFLRI010000008.1	74	252	179	19	2	89.500	4.43e-62
JAFLRI010000008.1	74	69.4	39	1	0	97.500	4.79e-07
JAFLRI010000008.1	74	69.4	39	1	0	97.500	4.79e-07
JAFLRI010000017.1	74	1893	1314	113	25	90.496	0.0
JAFLRI010000017.1	74	1893	1314	113	25	90.496	0.0
JAFLRI010000017.1	74	1881	1313	111	29	90.365	0.0
JAFLRI010000017.1	74	252	179	19	2	89.500	4.43e-62
JAFLRI010000017.1	74	252	179	19	2	89.500	4.43e-62
JAFLRI010000017.1	74	252	179	19	2	89.500	4.43e-62
JAFLRI010000017.1	74	69.4	39	1	0	97.500	4.79e-07
JAFLRI010000017.1	74	69.4	39	1	0	97.500	4.79e-07
JAFLRI010000017.1	74	69.4	39	1	0	97.500	4.79e-07
PPLI01000098.1	75	1892	1316	112	27	90.447	0.0
PPLI01000098.1	75	303	204	16	3	91.480	1.21e-77
PPLI01000098.1	75	75.0	40	0	0	100.000	1.03e-08
SRHI01000135.1	73	1892	1314	111	27	90.496	0.0
SRHI01000135.1	73	226	163	14	5	89.560	2.69e-54
SRHI01000135.1	73	69.4	37	0	0	100.000	4.79e-07
JANBXE010000085.1	75	1890	1320	107	33	90.411	0.0
JANBXE010000085.1	75	267	203	23	5	87.879	1.58e-66
JANBXE010000085.1	75	69.4	37	0	0	100.000	4.79e-07
JAFIDH010000010.1	75	1888	1313	108	30	90.489	0.0
JAFIDH010000010.1	75	1888	1313	108	30	90.489	0.0
JAFIDH010000010.1	75	263	187	20	2	89.474	2.05e-65
JAFIDH010000010.1	75	263	187	20	2	89.474	2.05e-65
JAFIDH010000010.1	75	69.4	39	1	0	97.500	4.79e-07
JAFIDH010000010.1	75	69.4	39	1	0	97.500	4.79e-07
PPKF01000034.1	75	1888	1312	116	23	90.420	0.0
PPKF01000034.1	75	255	190	22	3	88.372	3.43e-63
PPKF01000034.1	75	69.4	37	0	0	100.000	4.79e-07
PPIY01000089.1	75	1886	1313	111	28	90.427	0.0
PPIY01000089.1	75	268	188	20	1	89.952	4.40e-67
PPIY01000089.1	75	69.4	39	1	0	97.500	4.79e-07
QELA01000006.1	74	1884	1312	106	32	90.483	0.0
QELA01000006.1	74	1884	1312	106	32	90.483	0.0
QELA01000006.1	74	1884	1312	106	32	90.483	0.0
QELA01000006.1	74	1884	1312	106	32	90.483	0.0
QELA01000006.1	74	272	186	17	2	90.732	3.40e-68
QELA01000006.1	74	272	186	17	2	90.732	3.40e-68
QELA01000006.1	74	272	186	17	2	90.732	3.40e-68
QELA01000006.1	74	272	186	17	2	90.732	3.40e-68
QELA01000006.1	74	75.0	40	0	0	100.000	1.03e-08
QELA01000006.1	74	75.0	40	0	0	100.000	1.03e-08
QELA01000006.1	74	75.0	40	0	0	100.000	1.03e-08
QELA01000006.1	74	75.0	40	0	0	100.000	1.03e-08
QELA01000012.1	74	1884	1312	106	32	90.483	0.0
QELA01000012.1	74	1862	1309	103	38	90.276	0.0
QELA01000012.1	74	1838	1305	105	40	90.000	0.0
QELA01000012.1	74	272	186	17	2	90.732	3.40e-68
QELA01000012.1	74	272	186	17	2	90.732	3.40e-68
QELA01000012.1	74	272	186	17	2	90.732	3.40e-68
QELA01000012.1	74	75.0	40	0	0	100.000	1.03e-08
QELA01000012.1	74	75.0	40	0	0	100.000	1.03e-08
QELA01000012.1	74	75.0	40	0	0	100.000	1.03e-08
JAFIDI010000015.1	75	1882	1312	109	30	90.420	0.0
JAFIDI010000015.1	75	1882	1312	109	30	90.420	0.0
JAFIDI010000015.1	75	1882	1312	109	30	90.420	0.0
JAFIDI010000015.1	75	1882	1312	109	30	90.420	0.0
JAFIDI010000015.1	75	263	187	20	2	89.474	2.05e-65
JAFIDI010000015.1	75	263	187	20	2	89.474	2.05e-65
JAFIDI010000015.1	75	263	187	20	2	89.474	2.05e-65
JAFIDI010000015.1	75	263	187	20	2	89.474	2.05e-65
JAFIDI010000015.1	75	69.4	37	0	0	100.000	4.79e-07
JAFIDI010000015.1	75	69.4	37	0	0	100.000	4.79e-07
JAFIDI010000015.1	75	69.4	37	0	0	100.000	4.79e-07
JAFIDI010000015.1	75	69.4	37	0	0	100.000	4.79e-07
JAFIDI010000023.1	75	1882	1312	109	30	90.420	0.0
JAFIDI010000023.1	75	1456	1250	142	71	85.441	0.0
JAFIDI010000023.1	75	263	187	20	2	89.474	2.05e-65
JAFIDI010000023.1	75	69.4	37	0	0	100.000	4.79e-07
JAFIDI010000019.1	75	1882	1312	109	30	90.420	0.0
JAFIDI010000019.1	75	1882	1312	109	30	90.420	0.0
JAFIDI010000019.1	75	1221	913	87	31	88.555	0.0
JAFIDI010000019.1	75	263	187	20	2	89.474	2.05e-65
JAFIDI010000019.1	75	263	187	20	2	89.474	2.05e-65
JAFIDI010000019.1	75	263	187	20	2	89.474	2.05e-65
JAFIDI010000019.1	75	69.4	37	0	0	100.000	4.79e-07
JAFIDI010000019.1	75	69.4	37	0	0	100.000	4.79e-07
JAFIDI010000019.1	75	69.4	37	0	0	100.000	4.79e-07
PPNG01000187.1	75	1882	1314	105	34	90.434	0.0
PPNG01000187.1	75	263	187	20	2	89.474	2.05e-65
PPNG01000187.1	75	69.4	39	1	0	97.500	4.79e-07
PPMU02000064.1	74	1882	1327	105	39	90.211	0.0
PPMU02000064.1	74	254	176	18	1	90.256	1.23e-62
PPMU02000064.1	74	69.4	37	0	0	100.000	4.79e-07
PPML02000044.1	74	1881	1324	104	39	90.252	0.0
PPML02000044.1	74	259	181	19	1	90.050	2.65e-64
PPML02000044.1	74	69.4	37	0	0	100.000	4.79e-07
PPIB01000070.1	73	1877	1318	102	39	90.336	0.0
PPIB01000070.1	73	235	157	15	0	91.279	4.47e-57
PPIB01000070.1	73	69.4	37	0	0	100.000	4.79e-07
PPKU01000182.1	75	1877	1311	116	25	90.289	0.0
PPKU01000182.1	75	276	194	16	5	90.233	2.63e-69
PPKU01000182.1	75	69.4	39	1	0	97.500	4.79e-07
QELA01000016.1	74	1877	1311	106	33	90.414	0.0
QELA01000016.1	74	1581	1267	98	86	87.319	0.0
QELA01000016.1	74	272	186	17	2	90.732	3.40e-68
QELA01000016.1	74	237	180	17	7	88.235	1.24e-57
QELA01000016.1	74	75.0	40	0	0	100.000	1.03e-08
QELA01000016.1	74	75.0	40	0	0	100.000	1.03e-08
QBLK01000090.1	74	1873	1314	105	36	90.309	0.0
QBLK01000090.1	74	265	173	11	3	92.513	5.70e-66
QBLK01000090.1	74	71.3	38	0	0	100.000	1.33e-07
PPMP01000092.1	75	1871	1311	109	32	90.289	0.0
PPMP01000092.1	75	263	187	20	2	89.474	2.05e-65
PPMP01000092.1	75	69.4	39	1	0	97.500	4.79e-07
HG793131.1	74	1868	1311	115	28	90.165	0.0
HG793131.1	74	257	186	17	5	89.423	9.53e-64
HG793131.1	74	67.6	36	0	0	100.000	1.72e-06
NW_019172956.1	74	1868	1311	115	28	90.165	0.0
NW_019172956.1	74	257	186	17	5	89.423	9.53e-64
NW_019172956.1	74	67.6	36	0	0	100.000	1.72e-06
PPXL02000001.1	75	1866	1314	107	36	90.185	0.0
PPXL02000001.1	75	324	208	14	2	92.857	9.27e-84
PPXL02000001.1	75	69.4	39	1	0	97.500	4.79e-07
NHAO01000032.1	74	1866	1308	119	24	90.145	0.0
NHAO01000032.1	74	267	182	15	3	91.000	1.58e-66
NHAO01000032.1	74	69.4	39	1	0	97.500	4.79e-07
PPNT01000111.1	76	1862	1309	114	29	90.152	0.0
PPNT01000111.1	76	307	213	16	6	90.638	9.33e-79
PPNT01000111.1	76	75.0	40	0	0	100.000	1.03e-08
NREI01000028.1	74	1857	1310	106	37	90.158	0.0
NREI01000028.1	74	243	169	14	4	90.374	2.67e-59
NREI01000028.1	74	69.4	43	3	0	93.478	4.79e-07
HE681725.1	74	1857	1307	111	32	90.138	0.0
HE681725.1	74	259	180	16	3	90.452	2.65e-64
HE681725.1	74	73.1	41	1	0	97.619	3.71e-08
NC_018301.1	74	1857	1307	111	32	90.138	0.0
NC_018301.1	74	259	180	16	3	90.452	2.65e-64
NC_018301.1	74	73.1	41	1	0	97.619	3.71e-08
PPMH02000093.1	73	1855	1317	125	25	89.775	0.0
PPMH02000093.1	73	239	155	13	0	92.262	3.45e-58
PPMH02000093.1	73	69.4	37	0	0	100.000	4.79e-07
PPLU02000035.1	73	1855	1315	99	45	90.130	0.0
PPLU02000035.1	73	248	158	12	0	92.941	5.74e-61
PPLU02000035.1	73	69.4	37	0	0	100.000	4.79e-07
JAIHNG010000152.1	73	1851	1307	110	34	90.076	0.0
JAIHNG010000152.1	73	252	161	10	2	93.064	4.43e-62
JAIHNG010000152.1	73	73.1	44	1	1	95.652	3.71e-08
CH981532.1	73	1849	1306	111	33	90.069	0.0
CH981532.1	73	1849	1306	111	33	90.069	0.0
CH981532.1	73	1845	1305	114	31	90.000	0.0
CH981532.1	73	1845	1306	111	34	90.007	0.0
CH981532.1	73	1838	1305	111	35	89.938	0.0
CH981532.1	73	1583	1223	124	47	87.733	0.0
CH981532.1	73	268	164	7	2	94.798	4.40e-67
CH981532.1	73	268	164	7	2	94.798	4.40e-67
CH981532.1	73	268	164	7	2	94.798	4.40e-67
CH981532.1	73	268	164	7	2	94.798	4.40e-67
CH981532.1	73	268	164	7	2	94.798	4.40e-67
CH981532.1	73	75.0	44	2	0	95.652	1.03e-08
CH981532.1	73	75.0	44	2	0	95.652	1.03e-08
CH981532.1	73	75.0	44	2	0	95.652	1.03e-08
CH981532.1	73	75.0	44	2	0	95.652	1.03e-08
CH981532.1	73	75.0	44	2	0	95.652	1.03e-08
PPKP02000043.1	64	1849	1306	115	30	90.007	0.0
CH445386.1	73	1849	1306	111	33	90.069	0.0
CH445386.1	73	1845	1306	111	34	90.007	0.0
CH445386.1	73	268	164	7	2	94.798	4.40e-67
CH445386.1	73	268	164	7	2	94.798	4.40e-67
CH445386.1	73	231	145	10	0	93.548	5.78e-56
CH445386.1	73	75.0	44	2	0	95.652	1.03e-08
CH445386.1	73	75.0	44	2	0	95.652	1.03e-08
PPLO02000025.1	74	1849	1312	99	45	90.110	0.0
PPLO02000025.1	74	224	169	20	3	88.021	9.67e-54
PPLO02000025.1	74	75.0	42	1	0	97.674	1.03e-08
NW_001884610.1	73	1849	1306	111	33	90.069	0.0
NW_001884610.1	73	1845	1306	111	34	90.007	0.0
NW_001884610.1	73	268	164	7	2	94.798	4.40e-67
NW_001884610.1	73	268	164	7	2	94.798	4.40e-67
NW_001884610.1	73	231	145	10	0	93.548	5.78e-56
NW_001884610.1	73	75.0	44	2	0	95.652	1.03e-08
NW_001884610.1	73	75.0	44	2	0	95.652	1.03e-08
NW_001813677.1	73	1849	1306	111	33	90.069	0.0
NW_001813677.1	73	1849	1306	111	33	90.069	0.0
NW_001813677.1	73	1845	1305	114	31	90.000	0.0
NW_001813677.1	73	1845	1306	111	34	90.007	0.0
NW_001813677.1	73	1838	1305	111	35	89.938	0.0
NW_001813677.1	73	1583	1223	124	47	87.733	0.0
NW_001813677.1	73	268	164	7	2	94.798	4.40e-67
NW_001813677.1	73	268	164	7	2	94.798	4.40e-67
NW_001813677.1	73	268	164	7	2	94.798	4.40e-67
NW_001813677.1	73	268	164	7	2	94.798	4.40e-67
NW_001813677.1	73	268	164	7	2	94.798	4.40e-67
NW_001813677.1	73	75.0	44	2	0	95.652	1.03e-08
NW_001813677.1	73	75.0	44	2	0	95.652	1.03e-08
NW_001813677.1	73	75.0	44	2	0	95.652	1.03e-08
NW_001813677.1	73	75.0	44	2	0	95.652	1.03e-08
NW_001813677.1	73	75.0	44	2	0	95.652	1.03e-08
JAHMUF010000032.1	74	1847	1304	118	27	89.993	0.0
JAHMUF010000032.1	74	270	185	18	1	90.686	1.22e-67
JAHMUF010000032.1	74	69.4	37	0	0	100.000	4.79e-07
NW_025065079.1	74	1847	1304	118	27	89.993	0.0
NW_025065079.1	74	270	185	18	1	90.686	1.22e-67
NW_025065079.1	74	69.4	37	0	0	100.000	4.79e-07
HE605209.1	74	1845	1305	113	32	90.000	0.0
HE605209.1	74	259	180	16	3	90.452	2.65e-64
HE605209.1	74	73.1	41	1	0	97.619	3.71e-08
JANBXH010000027.1	74	1845	1306	106	38	90.069	0.0
JANBXH010000027.1	74	261	176	16	1	91.192	7.37e-65
JANBXH010000027.1	74	67.6	36	0	0	100.000	1.72e-06
QLNQ01000018.1	72	1845	1307	114	32	89.952	0.0
QLNQ01000018.1	72	250	154	7	2	94.479	1.60e-61
QLNQ01000018.1	72	69.4	37	0	0	100.000	4.79e-07
NW_023503284.1	74	1845	1305	113	32	90.000	0.0
NW_023503284.1	74	259	180	16	3	90.452	2.65e-64
NW_023503284.1	74	73.1	41	1	0	97.619	3.71e-08
PPNF02000006.1	73	1840	1307	124	25	89.766	0.0
PPNF02000006.1	73	263	160	9	0	94.675	2.05e-65
PPNF02000006.1	73	73.1	41	1	0	97.619	3.71e-08
QLNQ01000024.1	72	1840	1307	113	34	89.890	0.0
QLNQ01000024.1	72	1840	1307	113	34	89.890	0.0
QLNQ01000024.1	72	1840	1307	113	34	89.890	0.0
QLNQ01000024.1	72	1840	1307	113	34	89.890	0.0
QLNQ01000024.1	72	1832	1306	113	35	89.821	0.0
QLNQ01000024.1	72	255	155	6	2	95.092	3.43e-63
QLNQ01000024.1	72	255	155	6	2	95.092	3.43e-63
QLNQ01000024.1	72	255	155	6	2	95.092	3.43e-63
QLNQ01000024.1	72	255	155	6	2	95.092	3.43e-63
QLNQ01000024.1	72	255	155	6	2	95.092	3.43e-63
QLNQ01000024.1	72	69.4	37	0	0	100.000	4.79e-07
QLNQ01000024.1	72	69.4	37	0	0	100.000	4.79e-07
QLNQ01000024.1	72	69.4	37	0	0	100.000	4.79e-07
QLNQ01000024.1	72	69.4	37	0	0	100.000	4.79e-07
QLNQ01000024.1	72	69.4	37	0	0	100.000	4.79e-07
QLNQ01000013.1	72	1840	1306	115	32	89.883	0.0
QLNQ01000013.1	72	1840	1306	115	32	89.883	0.0
QLNQ01000013.1	72	1840	1306	115	32	89.883	0.0
QLNQ01000013.1	72	1840	1306	115	32	89.883	0.0
QLNQ01000013.1	72	1840	1306	115	32	89.883	0.0
QLNQ01000013.1	72	1840	1306	115	32	89.883	0.0
QLNQ01000013.1	72	250	154	7	2	94.479	1.60e-61
QLNQ01000013.1	72	250	154	7	2	94.479	1.60e-61
QLNQ01000013.1	72	250	154	7	2	94.479	1.60e-61
QLNQ01000013.1	72	250	154	7	2	94.479	1.60e-61
QLNQ01000013.1	72	250	154	7	2	94.479	1.60e-61
QLNQ01000013.1	72	244	154	7	3	93.902	7.42e-60
QLNQ01000013.1	72	69.4	37	0	0	100.000	4.79e-07
QLNQ01000013.1	72	69.4	37	0	0	100.000	4.79e-07
QLNQ01000013.1	72	69.4	37	0	0	100.000	4.79e-07
QLNQ01000013.1	72	69.4	37	0	0	100.000	4.79e-07
QLNQ01000013.1	72	69.4	37	0	0	100.000	4.79e-07
QLNQ01000013.1	72	69.4	37	0	0	100.000	4.79e-07
CP014503.1	74	1838	1303	114	32	89.924	0.0
CP014503.1	74	1838	1303	114	32	89.924	0.0
CP014503.1	74	1838	1303	114	32	89.924	0.0
CP014503.1	74	1838	1303	114	32	89.924	0.0
CP014503.1	74	1838	1303	114	32	89.924	0.0
CP014503.1	74	1838	1303	114	32	89.924	0.0
CP014503.1	74	1838	1303	114	32	89.924	0.0
CP014503.1	74	272	174	11	2	93.048	3.40e-68
CP014503.1	74	272	174	11	2	93.048	3.40e-68
CP014503.1	74	272	174	11	2	93.048	3.40e-68
CP014503.1	74	272	174	11	2	93.048	3.40e-68
CP014503.1	74	272	174	11	2	93.048	3.40e-68
CP014503.1	74	272	174	11	2	93.048	3.40e-68
CP014503.1	74	265	173	11	3	92.513	5.70e-66
CP014503.1	74	261	174	14	2	91.579	7.37e-65
CP014503.1	74	71.3	38	0	0	100.000	1.33e-07
CP014503.1	74	71.3	40	1	0	97.561	1.33e-07
CP014503.1	74	71.3	40	1	0	97.561	1.33e-07
CP014503.1	74	71.3	40	1	0	97.561	1.33e-07
CP014503.1	74	71.3	40	1	0	97.561	1.33e-07
CP014503.1	74	71.3	40	1	0	97.561	1.33e-07
CP014503.1	74	71.3	40	1	0	97.561	1.33e-07
CP014503.1	74	71.3	40	1	0	97.561	1.33e-07
NC_031674.1	74	1838	1303	114	32	89.924	0.0
NC_031674.1	74	1838	1303	114	32	89.924	0.0
NC_031674.1	74	1838	1303	114	32	89.924	0.0
NC_031674.1	74	1838	1303	114	32	89.924	0.0
NC_031674.1	74	1838	1303	114	32	89.924	0.0
NC_031674.1	74	1838	1303	114	32	89.924	0.0
NC_031674.1	74	1838	1303	114	32	89.924	0.0
NC_031674.1	74	272	174	11	2	93.048	3.40e-68
NC_031674.1	74	272	174	11	2	93.048	3.40e-68
NC_031674.1	74	272	174	11	2	93.048	3.40e-68
NC_031674.1	74	272	174	11	2	93.048	3.40e-68
NC_031674.1	74	272	174	11	2	93.048	3.40e-68
NC_031674.1	74	272	174	11	2	93.048	3.40e-68
NC_031674.1	74	265	173	11	3	92.513	5.70e-66
NC_031674.1	74	261	174	14	2	91.579	7.37e-65
NC_031674.1	74	71.3	38	0	0	100.000	1.33e-07
NC_031674.1	74	71.3	40	1	0	97.561	1.33e-07
NC_031674.1	74	71.3	40	1	0	97.561	1.33e-07
NC_031674.1	74	71.3	40	1	0	97.561	1.33e-07
NC_031674.1	74	71.3	40	1	0	97.561	1.33e-07
NC_031674.1	74	71.3	40	1	0	97.561	1.33e-07
NC_031674.1	74	71.3	40	1	0	97.561	1.33e-07
NC_031674.1	74	71.3	40	1	0	97.561	1.33e-07
MQSX02000078.1	64	1834	1306	115	33	89.821	0.0
JAEOAQ010000005.1	74	1834	1303	115	32	89.862	0.0
JAEOAQ010000005.1	74	1834	1303	115	32	89.862	0.0
JAEOAQ010000005.1	74	1834	1303	115	32	89.862	0.0
JAEOAQ010000005.1	74	1829	1302	116	32	89.793	0.0
JAEOAQ010000005.1	74	1829	1302	116	32	89.793	0.0
JAEOAQ010000005.1	74	259	180	16	3	90.452	2.65e-64
JAEOAQ010000005.1	74	259	180	16	3	90.452	2.65e-64
JAEOAQ010000005.1	74	259	180	16	3	90.452	2.65e-64
JAEOAQ010000005.1	74	259	180	16	3	90.452	2.65e-64
JAEOAQ010000005.1	74	259	180	16	3	90.452	2.65e-64
JAEOAQ010000005.1	74	76.8	43	1	0	97.727	2.86e-09
JAEOAQ010000005.1	74	76.8	43	1	0	97.727	2.86e-09
JAEOAQ010000005.1	74	76.8	43	1	0	97.727	2.86e-09
JAEOAQ010000005.1	74	76.8	43	1	0	97.727	2.86e-09
JAEOAQ010000005.1	74	76.8	43	1	0	97.727	2.86e-09
PPMN02000062.1	75	1827	1303	112	36	89.800	0.0
PPMN02000062.1	75	285	191	17	1	91.388	4.37e-72
PPMN02000062.1	75	69.4	37	0	0	100.000	4.79e-07
JADIOR010000171.1	75	1825	1306	104	44	89.821	0.0
JADIOR010000171.1	75	255	195	22	5	87.838	3.43e-63
JADIOR010000171.1	75	69.4	39	1	0	97.500	4.79e-07
PPIF01000029.1	75	1818	1301	116	34	89.662	0.0
PPIF01000029.1	75	285	191	17	1	91.388	4.37e-72
PPIF01000029.1	75	69.4	39	1	0	97.500	4.79e-07
FM992695.1	74	1816	1304	118	34	89.560	0.0
FM992695.1	74	272	174	11	2	93.048	3.40e-68
FM992695.1	74	69.4	37	0	0	100.000	4.79e-07
NC_012867.1	74	1816	1304	118	34	89.560	0.0
NC_012867.1	74	272	174	11	2	93.048	3.40e-68
NC_012867.1	74	69.4	37	0	0	100.000	4.79e-07
JAEUBG010005620.1	73	1814	1300	124	28	89.532	0.0
JAEUBG010005620.1	73	248	158	12	0	92.941	5.74e-61
JAEUBG010005620.1	73	67.6	36	0	0	100.000	1.72e-06
JAMAIE010000059.1	73	1814	1309	122	33	89.413	0.0
JAMAIE010000059.1	73	241	159	12	2	91.908	9.60e-59
JAMAIE010000059.1	73	69.4	37	0	0	100.000	4.79e-07
PPNC01000139.1	73	1812	1317	113	44	89.349	0.0
PPNC01000139.1	73	263	160	9	0	94.675	2.05e-65
PPNC01000139.1	73	71.3	38	0	0	100.000	1.33e-07
JAMALC010000343.1	74	1812	1299	119	32	89.586	0.0
JAMALC010000343.1	74	259	180	16	3	90.452	2.65e-64
JAMALC010000343.1	74	76.8	43	1	0	97.727	2.86e-09
JAHDIT010000291.1	74	1808	1299	125	28	89.463	0.0
JAHDIT010000291.1	74	270	181	16	1	91.414	1.22e-67
JAHDIT010000291.1	74	69.4	39	1	0	97.500	4.79e-07
PPKI01000113.1	73	1807	1298	126	27	89.456	0.0
PPKI01000113.1	73	276	165	8	0	95.376	2.63e-69
PPKI01000113.1	73	69.4	37	0	0	100.000	4.79e-07
QELA01000014.1	74	1807	1300	106	44	89.655	0.0
QELA01000014.1	74	1605	1269	101	79	87.578	0.0
QELA01000014.1	74	1485	1250	104	95	86.266	0.0
QELA01000014.1	74	276	187	14	4	91.220	2.63e-69
QELA01000014.1	74	252	181	15	6	89.604	4.43e-62
QELA01000014.1	74	233	178	16	8	88.119	1.61e-56
QELA01000014.1	74	67.6	39	0	1	97.500	1.72e-06
PPLQ02000038.1	74	1783	1297	111	44	89.325	0.0
PPLQ02000038.1	74	213	168	20	5	87.047	2.09e-50
PPLQ02000038.1	74	82.4	48	2	0	96.000	6.16e-11
PPKS01000031.1	75	1777	1291	133	25	89.096	0.0
PPKS01000031.1	75	272	195	19	4	89.450	3.40e-68
PPKS01000031.1	75	69.4	37	0	0	100.000	4.79e-07
JAIHNF010000004.1	73	1777	1295	129	30	89.065	0.0
JAIHNF010000004.1	73	250	154	7	2	94.479	1.60e-61
JAIHNF010000004.1	73	76.8	46	1	1	95.833	2.86e-09
JAIHNE010000018.1	73	1760	1290	126	34	88.966	0.0
JAIHNE010000018.1	73	261	156	5	2	95.706	7.37e-65
JAIHNE010000018.1	73	76.8	50	3	1	92.593	2.86e-09
PPMB01000033.1	73	1759	1312	125	44	88.589	0.0
PPMB01000033.1	73	233	154	14	0	91.667	1.61e-56
PPMB01000033.1	73	69.4	37	0	0	100.000	4.79e-07
JNFV01000008.1	75	1701	1281	141	31	88.162	0.0
JNFV01000008.1	75	243	180	23	1	88.235	2.67e-59
JNFV01000008.1	75	71.3	44	3	0	93.617	1.33e-07
JNFV01000007.1	75	1701	1281	141	31	88.162	0.0
JNFV01000007.1	75	243	180	23	1	88.235	2.67e-59
JNFV01000007.1	75	71.3	44	3	0	93.617	1.33e-07
AADM01000467.1	50	1688	1058	53	15	93.961	0.0
DS480380.1	66	1674	1074	60	19	93.148	0.0
DS480380.1	66	364	270	19	14	89.109	5.46e-96
DS480380.1	66	76.8	45	2	0	95.745	2.86e-09
NW_001834692.1	66	1674	1074	60	19	93.148	0.0
NW_001834692.1	66	364	270	19	14	89.109	5.46e-96
NW_001834692.1	66	76.8	45	2	0	95.745	2.86e-09
DS480601.1	74	1664	1069	60	19	93.118	0.0
DS480601.1	74	364	270	19	14	89.109	5.46e-96
DS480601.1	74	300	182	10	0	94.792	1.56e-76
DS480601.1	74	76.8	45	2	0	95.745	2.86e-09
NW_001834471.1	74	1664	1069	60	19	93.118	0.0
NW_001834471.1	74	364	270	19	14	89.109	5.46e-96
NW_001834471.1	74	300	182	10	0	94.792	1.56e-76
NW_001834471.1	74	76.8	45	2	0	95.745	2.86e-09
AADM01000434.1	49	1655	1047	53	18	93.649	0.0
JANSJT010000033.1	74	1613	1268	135	50	87.268	0.0
JANSJT010000033.1	74	241	174	12	8	89.691	9.60e-59
JANSJT010000033.1	74	73.1	41	1	0	97.619	3.71e-08
NJIJ01000026.1	61	1609	1030	48	25	93.382	0.0
NJIJ01000026.1	61	350	224	11	5	93.333	1.53e-91
NJIJ01000026.1	61	82.4	48	2	0	96.000	6.16e-11
PPNZ02000154.1	50	1604	1058	76	15	92.080	0.0
PPIP01000054.1	71	1602	1273	143	48	86.954	0.0
PPIP01000054.1	71	222	151	14	1	90.964	3.48e-53
JAGHQL010000301.1	72	1600	1269	149	42	86.918	0.0
JAGHQL010000301.1	72	237	149	8	2	93.711	1.24e-57
JAGHQL010000301.1	72	69.4	37	0	0	100.000	4.79e-07
JALILX010000039.1	73	1591	1267	144	47	86.900	0.0
JALILX010000039.1	73	255	161	10	1	93.605	3.43e-63
JALILX010000039.1	73	69.4	37	0	0	100.000	4.79e-07
JALILQ010000097.1	73	1585	1269	139	53	86.858	0.0
JALILQ010000097.1	73	252	163	12	1	92.614	4.43e-62
JALILQ010000097.1	73	69.4	37	0	0	100.000	4.79e-07
JAGUCV010000001.1	73	1585	1268	150	44	86.731	0.0
JAGUCV010000001.1	73	1585	1268	150	44	86.731	0.0
JAGUCV010000001.1	73	1585	1268	150	44	86.731	0.0
JAGUCV010000001.1	73	1585	1268	150	44	86.731	0.0
JAGUCV010000001.1	73	1583	1267	151	43	86.721	0.0
JAGUCV010000001.1	73	1580	1266	153	42	86.653	0.0
JAGUCV010000001.1	73	1572	1266	150	46	86.594	0.0
JAGUCV010000001.1	73	1528	1259	151	52	86.115	0.0
JAGUCV010000001.1	73	1441	1249	153	65	85.140	0.0
JAGUCV010000001.1	73	942	632	27	27	92.128	0.0
JAGUCV010000001.1	73	211	149	16	1	89.759	7.53e-50
JAGUCV010000001.1	73	211	149	16	1	89.759	7.53e-50
JAGUCV010000001.1	73	211	149	16	1	89.759	7.53e-50
JAGUCV010000001.1	73	211	149	16	1	89.759	7.53e-50
JAGUCV010000001.1	73	211	149	16	1	89.759	7.53e-50
JAGUCV010000001.1	73	211	149	16	1	89.759	7.53e-50
JAGUCV010000001.1	73	211	149	16	1	89.759	7.53e-50
JAGUCV010000001.1	73	69.4	37	0	0	100.000	4.79e-07
JAGUCV010000001.1	73	69.4	37	0	0	100.000	4.79e-07
JAGUCV010000001.1	73	69.4	37	0	0	100.000	4.79e-07
JAGUCV010000001.1	73	69.4	37	0	0	100.000	4.79e-07
JAGUCV010000001.1	73	69.4	37	0	0	100.000	4.79e-07
JAGUCV010000001.1	73	69.4	37	0	0	100.000	4.79e-07
JAGUCV010000001.1	73	69.4	37	0	0	100.000	4.79e-07
PPMR02000138.1	50	1580	1055	66	27	91.899	0.0
JAJDFE010000234.1	72	1574	1268	153	44	86.553	0.0
JAJDFE010000234.1	72	241	148	9	0	94.268	9.60e-59
JAJDFE010000234.1	72	58.4	31	0	0	100.000	0.001
JAGUCV010000002.1	73	1574	1266	152	44	86.594	0.0
JAGUCV010000002.1	73	211	149	16	1	89.759	7.53e-50
JAGUCV010000002.1	73	69.4	37	0	0	100.000	4.79e-07
JAJVDC010000460.1	72	1570	1268	145	51	86.612	0.0
JAJVDC010000460.1	72	252	152	8	0	95.000	4.43e-62
JAJVDC010000460.1	72	69.4	37	0	0	100.000	4.79e-07
PPSZ01002024.1	64	1570	1256	158	36	86.621	0.0
JAGFJS020000022.1	72	1568	1264	146	49	86.635	0.0
JAGFJS020000022.1	72	257	153	7	0	95.625	9.53e-64
JAGFJS020000022.1	72	76.8	41	0	0	100.000	2.86e-09
JAJDFF010000358.1	72	1563	1266	155	44	86.416	0.0
JAJDFF010000358.1	72	241	148	9	0	94.268	9.60e-59
JAJDFF010000358.1	72	58.4	31	0	0	100.000	0.001
WWBZ02000031.1	72	1554	1266	146	53	86.416	0.0
WWBZ02000031.1	72	248	150	8	0	94.937	5.74e-61
WWBZ02000031.1	72	58.4	31	0	0	100.000	0.001
WWBZ02000013.1	72	1554	1266	146	53	86.416	0.0
WWBZ02000013.1	72	248	150	8	0	94.937	5.74e-61
WWBZ02000013.1	72	58.4	31	0	0	100.000	0.001
WWBZ02000002.1	72	1554	1266	146	53	86.416	0.0
WWBZ02000002.1	72	1554	1266	146	53	86.416	0.0
WWBZ02000002.1	72	872	802	101	51	84.067	0.0
WWBZ02000002.1	72	248	150	8	0	94.937	5.74e-61
WWBZ02000002.1	72	248	150	8	0	94.937	5.74e-61
WWBZ02000002.1	72	248	150	8	0	94.937	5.74e-61
WWBZ02000002.1	72	165	95	3	0	96.939	5.94e-36
WWBZ02000002.1	72	58.4	31	0	0	100.000	0.001
WWBZ02000002.1	72	58.4	31	0	0	100.000	0.001
WWBZ02000002.1	72	58.4	31	0	0	100.000	0.001
JAJMVL010000314.1	72	1554	1266	146	53	86.416	0.0
JAJMVL010000314.1	72	257	153	7	0	95.625	9.53e-64
JAJMVL010000314.1	72	58.4	31	0	0	100.000	0.001
JALILV010000007.1	72	1552	1260	151	47	86.420	0.0
JALILV010000007.1	72	1050	698	56	7	91.721	0.0
JALILV010000007.1	72	248	152	9	0	94.410	5.74e-61
JALILV010000007.1	72	69.4	37	0	0	100.000	4.79e-07
JALILV010000062.1	72	1552	1260	151	47	86.420	0.0
JALILV010000062.1	72	1050	698	56	7	91.721	0.0
JALILV010000062.1	72	248	150	8	0	94.937	5.74e-61
JALILV010000062.1	72	69.4	37	0	0	100.000	4.79e-07
CACM01000378.1	73	1552	1264	152	48	86.339	0.0
CACM01000378.1	73	1511	1250	172	35	85.793	0.0
CACM01000378.1	73	248	152	9	0	94.410	5.74e-61
CACM01000378.1	73	235	147	10	0	93.631	4.47e-57
CACM01000378.1	73	71.3	40	1	0	97.561	1.33e-07
CACM01000378.1	73	69.4	37	0	0	100.000	4.79e-07
CP028774.1	73	1550	1264	150	50	86.339	0.0
CP028774.1	73	217	158	14	5	89.266	1.62e-51
CP028774.1	73	69.4	37	0	0	100.000	4.79e-07
CP028773.1	73	1550	1260	148	50	86.420	0.0
CP028773.1	73	1550	1264	150	50	86.339	0.0
CP028773.1	73	217	151	13	3	90.419	1.62e-51
CP028773.1	73	217	158	14	5	89.266	1.62e-51
CP028773.1	73	69.4	37	0	0	100.000	4.79e-07
CP028773.1	73	69.4	37	0	0	100.000	4.79e-07
NC_042507.1	73	1550	1264	150	50	86.339	0.0
NC_042507.1	73	217	158	14	5	89.266	1.62e-51
NC_042507.1	73	69.4	37	0	0	100.000	4.79e-07
NC_042506.1	73	1550	1260	148	50	86.420	0.0
NC_042506.1	73	1550	1264	150	50	86.339	0.0
NC_042506.1	73	217	151	13	3	90.419	1.62e-51
NC_042506.1	73	217	158	14	5	89.266	1.62e-51
NC_042506.1	73	69.4	37	0	0	100.000	4.79e-07
NC_042506.1	73	69.4	37	0	0	100.000	4.79e-07
BJFO01000008.1	72	1544	1259	139	58	86.470	0.0
BJFO01000008.1	72	1544	1259	139	58	86.470	0.0
BJFO01000008.1	72	1544	1259	139	58	86.470	0.0
BJFO01000008.1	72	1543	1259	138	59	86.470	0.0
BJFO01000008.1	72	1543	1259	138	59	86.470	0.0
BJFO01000008.1	72	1543	1259	138	59	86.470	0.0
BJFO01000008.1	72	1543	1259	138	59	86.470	0.0
BJFO01000008.1	72	1543	1259	138	59	86.470	0.0
BJFO01000008.1	72	1543	1259	138	59	86.470	0.0
BJFO01000008.1	72	1543	1259	138	59	86.470	0.0
BJFO01000008.1	72	1543	1259	138	59	86.470	0.0
BJFO01000008.1	72	1543	1259	138	59	86.470	0.0
BJFO01000008.1	72	1543	1259	138	59	86.470	0.0
BJFO01000008.1	72	1543	1259	138	59	86.470	0.0
BJFO01000008.1	72	1530	1257	137	62	86.332	0.0
BJFO01000008.1	72	1526	1256	141	59	86.264	0.0
BJFO01000008.1	72	217	151	13	3	90.419	1.62e-51
BJFO01000008.1	72	217	151	13	3	90.419	1.62e-51
BJFO01000008.1	72	217	151	13	3	90.419	1.62e-51
BJFO01000008.1	72	217	151	13	3	90.419	1.62e-51
BJFO01000008.1	72	217	151	13	3	90.419	1.62e-51
BJFO01000008.1	72	217	151	13	3	90.419	1.62e-51
BJFO01000008.1	72	217	151	13	3	90.419	1.62e-51
BJFO01000008.1	72	217	151	13	3	90.419	1.62e-51
BJFO01000008.1	72	217	151	13	3	90.419	1.62e-51
BJFO01000008.1	72	217	151	13	3	90.419	1.62e-51
BJFO01000008.1	72	217	151	13	3	90.419	1.62e-51
BJFO01000008.1	72	217	151	13	3	90.419	1.62e-51
BJFO01000008.1	72	217	151	13	3	90.419	1.62e-51
BJFO01000008.1	72	217	151	13	3	90.419	1.62e-51
BJFO01000008.1	72	217	151	13	3	90.419	1.62e-51
BJFO01000008.1	72	217	151	13	3	90.419	1.62e-51
BJFO01000008.1	72	69.4	37	0	0	100.000	4.79e-07
BJFO01000008.1	72	69.4	37	0	0	100.000	4.79e-07
BJFO01000008.1	72	69.4	37	0	0	100.000	4.79e-07
BJFO01000008.1	72	69.4	37	0	0	100.000	4.79e-07
BJFO01000008.1	72	69.4	37	0	0	100.000	4.79e-07
BJFO01000008.1	72	69.4	37	0	0	100.000	4.79e-07
BJFO01000008.1	72	69.4	37	0	0	100.000	4.79e-07
BJFO01000008.1	72	69.4	37	0	0	100.000	4.79e-07
BJFO01000008.1	72	69.4	37	0	0	100.000	4.79e-07
BJFO01000008.1	72	69.4	37	0	0	100.000	4.79e-07
BJFO01000008.1	72	69.4	37	0	0	100.000	4.79e-07
BJFO01000008.1	72	69.4	37	0	0	100.000	4.79e-07
BJFO01000008.1	72	69.4	37	0	0	100.000	4.79e-07
BJFO01000008.1	72	69.4	37	0	0	100.000	4.79e-07
BJFO01000008.1	72	69.4	37	0	0	100.000	4.79e-07
BJFO01000008.1	72	69.4	37	0	0	100.000	4.79e-07
BJFO01000007.1	73	1544	1259	139	58	86.470	0.0
BJFO01000007.1	73	1544	1259	139	58	86.470	0.0
BJFO01000007.1	73	1543	1259	138	59	86.470	0.0
BJFO01000007.1	73	1543	1259	138	59	86.470	0.0
BJFO01000007.1	73	1543	1259	138	59	86.470	0.0
BJFO01000007.1	73	1543	1259	138	59	86.470	0.0
BJFO01000007.1	73	1543	1259	138	59	86.470	0.0
BJFO01000007.1	73	1543	1259	138	59	86.470	0.0
BJFO01000007.1	73	1461	1246	140	70	85.577	0.0
BJFO01000007.1	73	217	151	13	3	90.419	1.62e-51
BJFO01000007.1	73	217	151	13	3	90.419	1.62e-51
BJFO01000007.1	73	217	151	13	3	90.419	1.62e-51
BJFO01000007.1	73	217	151	13	3	90.419	1.62e-51
BJFO01000007.1	73	217	151	13	3	90.419	1.62e-51
BJFO01000007.1	73	217	158	14	5	89.266	1.62e-51
BJFO01000007.1	73	217	158	14	5	89.266	1.62e-51
BJFO01000007.1	73	217	158	14	5	89.266	1.62e-51
BJFO01000007.1	73	217	158	14	5	89.266	1.62e-51
BJFO01000007.1	73	69.4	37	0	0	100.000	4.79e-07
BJFO01000007.1	73	69.4	37	0	0	100.000	4.79e-07
BJFO01000007.1	73	69.4	37	0	0	100.000	4.79e-07
BJFO01000007.1	73	69.4	37	0	0	100.000	4.79e-07
BJFO01000007.1	73	69.4	37	0	0	100.000	4.79e-07
BJFO01000007.1	73	69.4	37	0	0	100.000	4.79e-07
BJFO01000007.1	73	69.4	37	0	0	100.000	4.79e-07
BJFO01000007.1	73	69.4	37	0	0	100.000	4.79e-07
BJFO01000007.1	73	69.4	37	0	0	100.000	4.79e-07
BJFO01000004.1	73	1544	1259	139	58	86.470	0.0
BJFO01000004.1	73	1544	1259	139	58	86.470	0.0
BJFO01000004.1	73	1543	1259	138	59	86.470	0.0
BJFO01000004.1	73	370	413	69	30	80.664	1.17e-97
BJFO01000004.1	73	217	158	14	5	89.266	1.62e-51
BJFO01000004.1	73	217	158	14	5	89.266	1.62e-51
BJFO01000004.1	73	217	158	14	5	89.266	1.62e-51
BJFO01000004.1	73	217	158	14	5	89.266	1.62e-51
BJFO01000004.1	73	69.4	37	0	0	100.000	4.79e-07
BJFO01000004.1	73	69.4	37	0	0	100.000	4.79e-07
BJFO01000004.1	73	69.4	37	0	0	100.000	4.79e-07
BJFO01000004.1	73	69.4	37	0	0	100.000	4.79e-07
JAEQDS010000054.1	72	1543	1260	156	45	86.242	0.0
JAEQDS010000054.1	72	1537	1260	155	47	86.183	0.0
JAEQDS010000054.1	72	1537	1260	155	47	86.183	0.0
JAEQDS010000054.1	72	1537	1260	155	47	86.183	0.0
JAEQDS010000054.1	72	1537	1260	155	47	86.183	0.0
JAEQDS010000054.1	72	1537	1260	155	47	86.183	0.0
JAEQDS010000054.1	72	1537	1260	155	47	86.183	0.0
JAEQDS010000054.1	72	1537	1260	155	47	86.183	0.0
JAEQDS010000054.1	72	1537	1260	155	47	86.183	0.0
JAEQDS010000054.1	72	1537	1260	155	47	86.183	0.0
JAEQDS010000054.1	72	1537	1260	155	47	86.183	0.0
JAEQDS010000054.1	72	1520	1257	158	47	85.978	0.0
JAEQDS010000054.1	72	261	154	5	1	96.250	7.37e-65
JAEQDS010000054.1	72	257	153	7	0	95.625	9.53e-64
JAEQDS010000054.1	72	257	153	7	0	95.625	9.53e-64
JAEQDS010000054.1	72	257	153	7	0	95.625	9.53e-64
JAEQDS010000054.1	72	257	153	7	0	95.625	9.53e-64
JAEQDS010000054.1	72	257	153	7	0	95.625	9.53e-64
JAEQDS010000054.1	72	257	153	7	0	95.625	9.53e-64
JAEQDS010000054.1	72	257	153	7	0	95.625	9.53e-64
JAEQDS010000054.1	72	257	153	7	0	95.625	9.53e-64
JAEQDS010000054.1	72	257	153	7	0	95.625	9.53e-64
JAEQDS010000054.1	72	257	153	7	0	95.625	9.53e-64
JAEQDS010000054.1	72	257	153	7	0	95.625	9.53e-64
JAEQDS010000054.1	72	69.4	37	0	0	100.000	4.79e-07
JAEQDS010000054.1	72	69.4	37	0	0	100.000	4.79e-07
JAEQDS010000054.1	72	69.4	37	0	0	100.000	4.79e-07
JAEQDS010000054.1	72	69.4	37	0	0	100.000	4.79e-07
JAEQDS010000054.1	72	69.4	37	0	0	100.000	4.79e-07
JAEQDS010000054.1	72	69.4	37	0	0	100.000	4.79e-07
JAEQDS010000054.1	72	69.4	37	0	0	100.000	4.79e-07
JAEQDS010000054.1	72	69.4	37	0	0	100.000	4.79e-07
JAEQDS010000054.1	72	69.4	37	0	0	100.000	4.79e-07
JAEQDS010000054.1	72	69.4	37	0	0	100.000	4.79e-07
JAEQDS010000054.1	72	69.4	37	0	0	100.000	4.79e-07
JAEQDS010000054.1	72	69.4	37	0	0	100.000	4.79e-07
BJFO01000002.1	72	1543	1259	138	59	86.470	0.0
BJFO01000002.1	72	1543	1259	138	59	86.470	0.0
BJFO01000002.1	72	1543	1259	138	59	86.470	0.0
BJFO01000002.1	72	1068	961	124	54	84.372	0.0
BJFO01000002.1	72	217	151	13	3	90.419	1.62e-51
BJFO01000002.1	72	217	151	13	3	90.419	1.62e-51
BJFO01000002.1	72	217	151	13	3	90.419	1.62e-51
BJFO01000002.1	72	211	150	14	3	89.820	7.53e-50
BJFO01000002.1	72	69.4	37	0	0	100.000	4.79e-07
BJFO01000002.1	72	69.4	37	0	0	100.000	4.79e-07
BJFO01000002.1	72	69.4	37	0	0	100.000	4.79e-07
BJFO01000002.1	72	69.4	37	0	0	100.000	4.79e-07
JAIFKG010000789.1	73	1543	1260	156	45	86.242	0.0
JAIFKG010000789.1	73	257	153	7	0	95.625	9.53e-64
JAIFKG010000789.1	73	69.4	41	2	0	95.349	4.79e-07
ANNA01000027.1	72	1541	1259	135	62	86.470	0.0
ANNA01000027.1	72	211	150	14	3	89.820	7.53e-50
ANNA01000027.1	72	69.4	37	0	0	100.000	4.79e-07
JAJJID010000923.1	72	1537	1260	155	47	86.183	0.0
JAJJID010000923.1	72	257	153	7	0	95.625	9.53e-64
JAJJID010000923.1	72	69.4	37	0	0	100.000	4.79e-07
JAKSGN010000035.1	72	1537	1260	155	47	86.183	0.0
JAKSGN010000035.1	72	1424	1241	155	64	85.000	0.0
JAKSGN010000035.1	72	1365	1238	172	62	84.103	0.0
JAKSGN010000035.1	72	257	153	7	0	95.625	9.53e-64
JAKSGN010000035.1	72	257	153	7	0	95.625	9.53e-64
JAKSGN010000035.1	72	257	153	7	0	95.625	9.53e-64
JAKSGN010000035.1	72	69.4	37	0	0	100.000	4.79e-07
JAKSGN010000035.1	72	69.4	37	0	0	100.000	4.79e-07
JAKSGN010000035.1	72	69.4	37	0	0	100.000	4.79e-07
JAEQDS010000056.1	72	1537	1260	155	47	86.183	0.0
JAEQDS010000056.1	72	1531	1259	156	47	86.115	0.0
JAEQDS010000056.1	72	257	153	7	0	95.625	9.53e-64
JAEQDS010000056.1	72	257	153	7	0	95.625	9.53e-64
JAEQDS010000056.1	72	69.4	37	0	0	100.000	4.79e-07
JAEQDS010000056.1	72	69.4	37	0	0	100.000	4.79e-07
NGZO01000001.1	72	1535	1254	165	37	86.126	0.0
NGZO01000001.1	72	1535	1254	165	37	86.126	0.0
NGZO01000001.1	72	1535	1254	165	37	86.126	0.0
NGZO01000001.1	72	1535	1254	165	37	86.126	0.0
NGZO01000001.1	72	1522	1252	164	40	85.989	0.0
NGZO01000001.1	72	1507	1255	162	46	85.783	0.0
NGZO01000001.1	72	231	147	11	0	93.038	5.78e-56
NGZO01000001.1	72	231	147	11	0	93.038	5.78e-56
NGZO01000001.1	72	231	147	11	0	93.038	5.78e-56
NGZO01000001.1	72	231	147	11	0	93.038	5.78e-56
NGZO01000001.1	72	231	147	11	0	93.038	5.78e-56
NGZO01000001.1	72	231	147	11	0	93.038	5.78e-56
NGZO01000001.1	72	69.4	37	0	0	100.000	4.79e-07
NGZO01000001.1	72	69.4	37	0	0	100.000	4.79e-07
NGZO01000001.1	72	69.4	37	0	0	100.000	4.79e-07
NGZO01000001.1	72	69.4	37	0	0	100.000	4.79e-07
NGZO01000001.1	72	69.4	37	0	0	100.000	4.79e-07
[truncated: 1,062 more rows]
